# Supplementary material for: Off-Line Evaluation of Mobile-Centric Indoor Positioning Systems: The Experiences from the 2017 IPIN Competition
Source: Sensors (Basel). 2018 Feb 6;18(2):487. doi: 10.3390/s18020487 (PMC5855053; doi:10.3390/s18020487)
Supplement: Supplementary file 1 [file sensors-18-00487-s001.zip]

Archive with 28 entries (25 files):
- 01-Training/CAR/
- 01-Training/CAR/logfile_CAR_R01-2017_A5.txt
- 01-Training/CAR/logfile_CAR_R01-2017_S4.txt
- 01-Training/CAR/logfile_CAR_R01-2017_S4MINI.txt
- 01-Training/CAR/logfile_CAR_R02-2017_A5.txt
- 01-Training/CAR/logfile_CAR_R02-2017_S4.txt
- 01-Training/CAR/logfile_CAR_R02-2017_S4MINI.txt
- 01-Training/CAR/logfile_CAR_R03-2017_A5.txt
- 01-Training/CAR/logfile_CAR_R03-2017_S4.txt
- 01-Training/CAR/logfile_CAR_R03-2017_S4MINI.txt
- 01-Training/UJITI/
- 01-Training/UJITI/logfile_UJITI_R01-2017_N5a.txt
- 01-Training/UJITI/logfile_UJITI_R02-2017_E5.txt
- 01-Training/UJITI/logfile_UJITI_R03-2017_N5b.txt
- 01-Training/UJITI/logfile_UJITI_R04-2017_N5c.txt
- 01-Training/UJIUB/
- 01-Training/UJIUB/logfile_UJIUB_R01-2017_A5.txt
- 01-Training/UJIUB/logfile_UJIUB_R01-2017_H9.txt
- 01-Training/UJIUB/logfile_UJIUB_R01-2017_S3.txt
- 01-Training/UJIUB/logfile_UJIUB_R02-2017_A5.txt
- 01-Training/UJIUB/logfile_UJIUB_R02-2017_H9.txt
- 01-Training/UJIUB/logfile_UJIUB_R02-2017_S3.txt
- 01-Training/UJIUB/logfile_UJIUB_R03-2017_A5.txt
- 01-Training/UJIUB/logfile_UJIUB_R03-2017_H9.txt
- 01-Training/UJIUB/logfile_UJIUB_R03-2017_S3.txt
- 01-Training/UJIUB/logfile_UJIUB_R04-2017_A5.txt
- 01-Training/UJIUB/logfile_UJIUB_R04-2017_H9.txt
- 01-Training/UJIUB/logfile_UJIUB_R04-2017_S3.txt
