# Supplementary material for: Off-Line Evaluation of Mobile-Centric Indoor Positioning Systems: The Experiences from the 2017 IPIN Competition
Source: Sensors (Basel). 2018 Feb 6;18(2):487. doi: 10.3390/s18020487 (PMC5855053; doi:10.3390/s18020487)
Supplement: Supplementary file 1 [file sensors-18-00487-s001.zip › 01-Training/CAR/logfile_CAR_R01-2017_A5.txt]

% LogFile created by the 'GetSensorData' App for Android.
% Date of creation: Mon Mar 27 13:04:09 GMT+02:00 2017
% Developed by LOPSI research group at CAR-CSIC, Spain (http://www.car.upm-csic.es/lopsi)
% Version 2.0 November 2016
% The 'GetSensorData' program stores information from Smartphone/Tablet internal sensors (Accelerometers, Gyroscopes, Magnetometers, Pressure, Ambient Light, Orientation, Sound level, GPS/GNSS positio, WiFi RSS, Cellular/GSM/3G signal strength,...) and also from external devices (e.g. RFCode RFID reader, XSens IMU or LPMS-B IMU)
%
% Phone used for this logfile:
% Manufacturer:            	samsung
% Model:                   	SM-A500FU
% API Android version:     	23
% Android version Release: 	6.0.1
%
% LogFile Data format:
% Accelerometer data: 	'ACCE;AppTimestamp(s);SensorTimestamp(s);Acc_X(m/s^2);Acc_Y(m/s^2);Acc_Z(m/s^2);Accuracy(integer)'
% Gyroscope data:     	'GYRO;AppTimestamp(s);SensorTimestamp(s);Gyr_X(rad/s);Gyr_Y(rad/s);Gyr_Z(rad/s);Accuracy(integer)'
% Magnetometer data:  	'MAGN;AppTimestamp(s);SensorTimestamp(s);Mag_X(uT);;Mag_Y(uT);Mag_Z(uT);Accuracy(integer)'
% Pressure data:      	'PRES;AppTimestamp(s);SensorTimestamp(s);Pres(mbar);Accuracy(integer)'
% Light data:         	'LIGH;AppTimestamp(s);SensorTimestamp(s);Light(lux);Accuracy(integer)'
% Proximity data:     	'PROX;AppTimestamp(s);SensorTimestamp(s);prox(?);Accuracy(integer)'
% Humidity data:      	'HUMI;AppTimestamp(s);SensorTimestamp(s);humi(Percentage);Accuracy(integer)'
% Temperature data:   	'TEMP;AppTimestamp(s);SensorTimestamp(s);temp(Celsius);Accuracy(integer)'
% Orientation data:   	'AHRS;AppTimestamp(s);SensorTimestamp(s);PitchX(deg);RollY(deg);YawZ(deg);RotVecX();RotVecY();RotVecZ();Accuracy(int)'
% GNSS/GPS data:      	'GNSS;AppTimestamp(s);SensorTimeStamp(s);Latit(deg);Long(deg);Altitude(m);Bearing(deg);Accuracy(m);Speed(m/s);SatInView;SatInUse'
% WIFI data:          	'WIFI;AppTimestamp(s);SensorTimeStamp(s);Name_SSID;MAC_BSSID;RSS(dBm);'
% Bluetooth data:     	'BLUE;AppTimestamp(s);Name;MAC_Address;RSS(dBm);'
% BLE 4.0 data:       	'BLE4;AppTimestamp(s);MajorID;MinorID;RSS(dBm);'
% Sound data:         	'SOUN;AppTimestamp(s);RMS;Pressure(Pa);SPL(dB);'
% RFID Reader data:   	'RFID;AppTimestamp(s);ReaderNumber(int);TagID(int);RSS_A(dBm);RSS_B(dBm);'
% IMU XSens data:     	'IMUX;AppTimestamp(s);SensorTimestamp(s);Counter;Acc_X(m/s^2);Acc_Y(m/s^2);Acc_Z(m/s^2);Gyr_X(rad/s);Gyr_Y(rad/s);Gyr_Z(rad/s);Mag_X(uT);;Mag_Y(uT);Mag_Z(uT);Roll(deg);Pitch(deg);Yaw(deg);Quat(1);Quat(2);Quat(3);Quat(4);Pressure(mbar);Temp(Celsius)'
% IMU LPMS-B data:    	'IMUL;AppTimestamp(s);SensorTimestamp(s);Counter;Acc_X(m/s^2);Acc_Y(m/s^2);Acc_Z(m/s^2);Gyr_X(rad/s);Gyr_Y(rad/s);Gyr_Z(rad/s);Mag_X(uT);;Mag_Y(uT);Mag_Z(uT);Roll(deg);Pitch(deg);Yaw(deg);Quat(1);Quat(2);Quat(3);Quat(4);Pressure(mbar);Temp(Celsius)'
% POSI Reference:    		'POSI;Timestamp(s);Counter;Latitude(degrees); Longitude(degrees);floor ID(0,1,2..4);Building ID(0,1,2..3);'
% 
% Note that there are two timestamps: 
%  -'AppTimestamp' is set by the Android App as data is read. It is not representative of when data is actually captured by the sensor (but has a common time reference for all sensors)
%  -'SensorTimestamp' is set by the sensor itself (the delta_time=SensorTimestamp(k)-SensorTimestamp(k-1) between two consecutive samples is an accurate estimate of the sampling interval). This timestamp is better for integrating inertial data. 

LIGH;0.011;4982.537;7294.0;3
ACCE;0.014;4982.538;-1.02472;5.02782;8.65743;3
MAGN;0.015;4982.541;-25.22463;-20.42863;3.29553;0
ACCE;0.015;4982.548;-1.02472;5.00867;8.44674;3
LIGH;0.015;4982.550;7178.0;3
LIGH;0.018;4982.558;7178.0;3
ACCE;0.030;4982.558;-1.04387;5.12359;8.32224;3
MAGN;0.031;4982.560;-25.22463;-20.42863;3.29553;0
LIGH;0.031;4982.568;7178.0;3
ACCE;0.031;4982.568;-1.04387;5.30555;8.37971;3
LIGH;0.036;4982.576;7178.0;3
ACCE;0.039;4982.578;-1.04387;5.28640;8.52336;3
MAGN;0.041;4982.580;-25.22463;-20.42863;3.29553;0
LIGH;0.067;4982.587;7178.0;3
ACCE;0.068;4982.588;-1.05345;5.27682;8.48505;3
LIGH;0.068;4982.597;7178.0;3
MAGN;0.069;4982.599;-20.23191;-21.10571;3.90884;0
ACCE;0.069;4982.599;-0.99599;5.09486;8.78193;3
LIGH;0.069;4982.607;7109.0;3
ACCE;0.069;4982.608;-0.95768;5.00867;8.63828;3
ACCE;0.082;4982.618;-0.90980;5.01825;8.58082;3
MAGN;0.082;4982.621;-20.23191;-21.10571;3.90884;0
LIGH;0.083;4982.622;7109.0;3
LIGH;0.086;4982.626;7109.0;3
ACCE;0.089;4982.628;-0.87149;5.07571;8.48505;3
LIGH;0.096;4982.636;7109.0;3
ACCE;0.100;4982.638;-0.89064;5.19063;8.43717;3
MAGN;0.101;4982.640;-20.23191;-21.10571;3.90884;0
LIGH;0.106;4982.646;7109.0;3
ACCE;0.109;4982.648;-0.75657;5.13317;8.28394;3
LIGH;0.118;4982.658;7109.0;3
MAGN;0.120;4982.659;-16.21718;-21.20514;5.15366;0
ACCE;0.121;4982.659;-0.72784;5.03740;8.42759;3
LIGH;0.135;4982.673;6866.0;3
ACCE;0.140;4982.675;-0.72784;4.96079;8.56167;3
LIGH;0.144;4982.683;6866.0;3
MAGN;0.145;4982.683;-16.21718;-21.20514;5.15366;0
LIGH;0.147;4982.687;6866.0;3
ACCE;0.149;4982.688;-0.74699;4.94163;8.65743;3
LIGH;0.158;4982.698;6866.0;3
ACCE;0.160;4982.698;-0.77572;5.01825;8.70532;3
MAGN;0.163;4982.702;-16.21718;-21.20514;5.15366;0
LIGH;0.166;4982.706;6866.0;3
ACCE;0.169;4982.708;-0.79487;5.06613;8.68616;3
LIGH;0.180;4982.720;6866.0;3
MAGN;0.181;4982.720;-14.30375;-22.36263;7.38749;0
ACCE;0.181;4982.719;-0.83318;5.02782;8.78193;3
LIGH;0.187;4982.726;6855.0;3
ACCE;0.189;4982.728;-0.82361;5.02782;8.63828;3
LIGH;0.197;4982.736;6855.0;3
ACCE;0.199;4982.738;-0.76614;5.05655;8.64786;3
MAGN;0.201;4982.740;-14.30375;-22.36263;7.38749;0
LIGH;0.208;4982.747;6855.0;3
ACCE;0.209;4982.748;-0.71826;5.08528;8.58082;3
LIGH;0.217;4982.756;6855.0;3
ACCE;0.220;4982.758;-0.74699;5.10444;8.72447;3
MAGN;0.221;4982.760;-14.30375;-22.36263;7.38749;0
LIGH;0.229;4982.768;6855.0;3
ACCE;0.231;4982.769;-0.77572;5.08528;8.72447;3
LIGH;0.236;4982.776;6855.0;3
ACCE;0.241;4982.778;-0.83318;5.12359;8.70532;3
MAGN;0.243;4982.782;-13.28488;-23.24116;8.82020;0
LIGH;0.248;4982.786;6855.0;3
ACCE;0.249;4982.788;-0.86191;5.11401;8.63828;3
LIGH;0.256;4982.796;6982.0;3
ACCE;0.260;4982.798;-0.74699;4.97036;8.81066;3
MAGN;0.262;4982.800;-13.28488;-23.24116;8.82020;0
LIGH;0.267;4982.806;6982.0;3
SOUN;0.270;2783.48;0.08495;72.56
ACCE;0.273;4982.808;-0.79487;4.96079;8.81066;3
ACCE;0.279;4982.818;-0.86191;4.97994;8.84897;3
LIGH;0.281;4982.821;6982.0;3
MAGN;0.282;4982.821;-13.28488;-23.24116;8.82020;0
LIGH;0.286;4982.826;6982.0;3
ACCE;0.289;4982.828;-0.67995;5.03740;8.69574;3
LIGH;0.296;4982.836;6982.0;3
ACCE;0.300;4982.838;-0.66080;5.03740;8.80109;3
MAGN;0.301;4982.840;-13.59463;-23.67569;9.88512;0
LIGH;0.307;4982.846;6982.0;3
ACCE;0.310;4982.848;-0.67995;5.02782;8.82024;3
LIGH;0.317;4982.856;7063.0;3
ACCE;0.320;4982.858;-0.72784;4.97994;8.95431;3
MAGN;0.321;4982.860;-13.59463;-23.67569;9.88512;0
LIGH;0.330;4982.869;7063.0;3
ACCE;0.331;4982.868;-0.80445;5.01825;8.81066;3
LIGH;0.336;4982.876;7063.0;3
ACCE;0.341;4982.878;-0.80445;5.02782;8.88728;3
MAGN;0.343;4982.882;-13.59463;-23.67569;9.88512;0
LIGH;0.346;4982.886;7063.0;3
ACCE;0.349;4982.888;-0.84276;4.96079;8.91601;3
LIGH;0.356;4982.896;7063.0;3
ACCE;0.361;4982.898;-0.90980;4.94163;8.92558;3
MAGN;0.363;4982.903;-12.51799;-23.53012;10.55346;0
LIGH;0.367;4982.906;7063.0;3
ACCE;0.369;4982.908;-0.96726;4.94163;8.82024;3
LIGH;0.377;4982.917;7167.0;3
ACCE;0.380;4982.918;-0.94810;5.01825;8.81066;3
MAGN;0.381;4982.920;-12.51799;-23.53012;10.55346;0
LIGH;0.387;4982.926;7167.0;3
ACCE;0.390;4982.928;-0.96726;5.03740;8.78193;3
LIGH;0.396;4982.936;7167.0;3
ACCE;0.400;4982.938;-0.99599;4.97036;8.84897;3
MAGN;0.401;4982.940;-12.51799;-23.53012;10.55346;0
LIGH;0.407;4982.946;7167.0;3
ACCE;0.409;4982.948;-0.98641;5.04698;8.77236;3
LIGH;0.416;4982.956;7167.0;3
ACCE;0.420;4982.958;-1.00556;5.13317;8.85855;3
MAGN;0.421;4982.960;-12.08722;-23.60002;11.44527;0
LIGH;0.427;4982.966;7167.0;3
ACCE;0.429;4982.968;-0.99599;5.12359;8.82024;3
LIGH;0.436;4982.976;7201.0;3
ACCE;0.440;4982.978;-1.10133;5.03740;8.75320;3
MAGN;0.441;4982.980;-12.08722;-23.60002;11.44527;0
LIGH;0.446;4982.986;7201.0;3
ACCE;0.449;4982.988;-1.03430;5.08528;8.71489;3
LIGH;0.456;4982.996;7201.0;3
ACCE;0.460;4982.998;-0.94810;5.10444;8.80109;3
MAGN;0.461;4983.000;-12.08722;-23.60002;11.44527;0
LIGH;0.470;4983.006;7201.0;3
ACCE;0.471;4983.010;-0.91937;5.13317;8.68616;3
LIGH;0.476;4983.016;7201.0;3
ACCE;0.480;4983.018;-0.92895;5.03740;8.72447;3
MAGN;0.481;4983.020;-11.81890;-21.92560;8.71088;0
LIGH;0.486;4983.026;7201.0;3
ACCE;0.489;4983.028;-0.97683;5.05655;8.70532;3
LIGH;0.496;4983.036;7178.0;3
ACCE;0.500;4983.038;-1.04387;5.10444;8.80109;3
MAGN;0.501;4983.040;-11.81890;-21.92560;8.71088;0
LIGH;0.506;4983.046;7178.0;3
ACCE;0.510;4983.048;-1.07260;5.13317;8.82982;3
LIGH;0.516;4983.056;7178.0;3
ACCE;0.520;4983.058;-1.14922;5.10444;8.75320;3
MAGN;0.522;4983.060;-11.81890;-21.92560;8.71088;0
LIGH;0.528;4983.067;7178.0;3
ACCE;0.529;4983.068;-1.10133;5.09486;8.59997;3
LIGH;0.536;4983.076;7178.0;3
ACCE;0.540;4983.078;-1.06303;5.14275;8.64786;3
MAGN;0.541;4983.080;-11.69236;-20.91536;6.80691;0
LIGH;0.546;4983.086;7178.0;3
ACCE;0.550;4983.088;-1.07260;5.14275;8.61913;3
LIGH;0.556;4983.096;7201.0;3
ACCE;0.560;4983.098;-1.13964;5.13317;8.65743;3
MAGN;0.561;4983.100;-11.69236;-20.91536;6.80691;0
LIGH;0.566;4983.106;7132.0;3
ACCE;0.570;4983.108;-1.13006;5.20021;8.52336;3
LIGH;0.576;4983.116;7132.0;3
ACCE;0.580;4983.118;-1.17795;5.24809;8.70532;3
MAGN;0.581;4983.120;-11.69236;-20.91536;6.80691;0
LIGH;0.586;4983.126;7132.0;3
ACCE;0.590;4983.128;-1.17795;5.27682;8.78193;3
LIGH;0.596;4983.136;7132.0;3
ACCE;0.600;4983.138;-1.13964;5.25767;8.82982;3
MAGN;0.601;4983.140;-11.30190;-20.20317;6.98728;0
LIGH;0.606;4983.146;7132.0;3
ACCE;0.610;4983.148;-1.09176;5.14275;8.82982;3
LIGH;0.617;4983.157;7155.0;3
ACCE;0.621;4983.158;-1.13964;5.08528;9.00220;3
MAGN;0.621;4983.160;-11.30190;-20.20317;6.98728;0
LIGH;0.630;4983.170;7086.0;3
ACCE;0.631;4983.168;-1.25456;5.15232;8.89685;3
LIGH;0.636;4983.176;7086.0;3
ACCE;0.640;4983.178;-1.21625;5.18105;8.82024;3
MAGN;0.641;4983.180;-11.30190;-20.20317;6.98728;0
LIGH;0.647;4983.186;7086.0;3
ACCE;0.650;4983.188;-1.13964;5.19063;8.61913;3
LIGH;0.656;4983.196;7086.0;3
ACCE;0.661;4983.198;-1.17795;5.24809;8.57124;3
MAGN;0.662;4983.200;-11.26975;-20.33667;7.05581;0
LIGH;0.667;4983.206;7086.0;3
ACCE;0.670;4983.208;-1.13964;5.44920;8.28394;3
LIGH;0.677;4983.216;7086.0;3
ACCE;0.680;4983.218;-0.32561;5.26724;6.48350;3
MAGN;0.681;4983.220;-11.26975;-20.33667;7.05581;0
LIGH;0.687;4983.226;7051.0;3
ACCE;0.689;4983.228;-0.67995;5.19063;6.38773;3
LIGH;0.697;4983.236;7051.0;3
ACCE;0.700;4983.238;-1.18752;5.15232;7.37414;3
MAGN;0.701;4983.240;-11.26975;-20.33667;7.05581;0
LIGH;0.708;4983.246;7051.0;3
ACCE;0.709;4983.248;-1.04387;5.18105;8.49463;3
SOUN;0.711;3280.06;0.10010;73.99
LIGH;0.717;4983.256;7051.0;3
ACCE;0.721;4983.258;-0.76614;5.15232;8.59997;3
MAGN;0.721;4983.260;-12.00170;-19.99375;7.08251;0
LIGH;0.727;4983.266;7051.0;3
ACCE;0.729;4983.268;-0.72784;4.99909;8.61913;3
LIGH;0.736;4983.276;7051.0;3
ACCE;0.740;4983.278;-0.89064;4.87459;8.92558;3
MAGN;0.741;4983.280;-12.00170;-19.99375;7.08251;0
LIGH;0.750;4983.289;7109.0;3
ACCE;0.752;4983.288;-1.08218;5.15232;9.13627;3
LIGH;0.772;4983.298;7109.0;3
ACCE;0.773;4983.298;-0.93853;5.35344;8.89685;3
MAGN;0.776;4983.301;-12.00170;-19.99375;7.08251;0
LIGH;0.779;4983.308;7109.0;3
ACCE;0.779;4983.308;-0.77572;5.45878;8.52336;3
LIGH;0.780;4983.316;7109.0;3
GNSS;0.780;1490612647.000;40.313464;-3.483140;600.000;0.000;3.0;0.0;26;14
ACCE;0.785;4983.318;-1.03430;5.29597;8.62870;3
MAGN;0.785;4983.320;-12.25144;-20.44932;6.99704;0
GNSS;0.786;1490612647.000;40.313464;-3.483140;600.000;0.000;3.0;0.0;26;14
LIGH;0.811;4983.328;7109.0;3
ACCE;0.812;4983.328;-1.13964;5.09486;8.75320;3
LIGH;0.813;4983.336;7109.0;3
ACCE;0.813;4983.338;-1.17795;4.94163;8.89685;3
MAGN;0.814;4983.343;-12.25144;-20.44932;6.99704;0
ACCE;0.815;4983.349;-1.13964;4.90333;8.77236;3
LIGH;0.815;4983.352;7109.0;3
LIGH;0.817;4983.356;7109.0;3
ACCE;0.821;4983.358;-0.97683;5.05655;8.78193;3
MAGN;0.821;4983.361;-12.25144;-20.44932;6.99704;0
LIGH;0.827;4983.367;7109.0;3
ACCE;0.830;4983.368;-0.99599;5.18105;8.63828;3
LIGH;0.837;4983.376;7109.0;3
ACCE;0.840;4983.378;-1.00556;5.21936;8.69574;3
MAGN;0.841;4983.380;-11.76673;-20.70209;6.31962;0
LIGH;0.846;4983.386;7109.0;3
ACCE;0.849;4983.388;-0.90980;5.18105;8.78193;3
LIGH;0.857;4983.396;7109.0;3
ACCE;0.860;4983.398;-0.82361;4.84586;8.80109;3
MAGN;0.861;4983.400;-11.76673;-20.70209;6.31962;0
LIGH;0.866;4983.406;7132.0;3
ACCE;0.869;4983.408;-0.81403;4.76925;8.69574;3
LIGH;0.878;4983.418;7132.0;3
ACCE;0.881;4983.418;-0.81403;4.75010;8.76278;3
MAGN;0.881;4983.421;-11.76673;-20.70209;6.31962;0
LIGH;0.887;4983.426;7132.0;3
ACCE;0.889;4983.428;-0.75657;4.75010;8.71489;3
LIGH;0.898;4983.436;7132.0;3
ACCE;0.901;4983.438;-0.74699;4.86502;8.56167;3
MAGN;0.902;4983.441;-12.03192;-19.76131;6.25601;0
LIGH;0.906;4983.446;7132.0;3
ACCE;0.909;4983.448;-0.72784;4.97994;8.40844;3
LIGH;0.917;4983.456;7132.0;3
ACCE;0.919;4983.458;-0.70868;5.00867;8.46590;3
MAGN;0.921;4983.461;-12.03192;-19.76131;6.25601;0
LIGH;0.926;4983.466;7109.0;3
ACCE;0.929;4983.468;-0.70868;4.99909;8.41801;3
LIGH;0.937;4983.476;7144.0;3
ACCE;0.941;4983.478;-0.78530;4.97994;8.54251;3
MAGN;0.942;4983.481;-12.03192;-19.76131;6.25601;0
LIGH;0.946;4983.486;7144.0;3
ACCE;0.949;4983.488;-0.74699;4.93206;8.44674;3
LIGH;0.958;4983.496;7144.0;3
ACCE;0.959;4983.498;-0.70868;4.84586;8.53294;3
MAGN;0.961;4983.501;-11.46181;-19.12862;5.69604;0
LIGH;0.966;4983.506;7144.0;3
ACCE;0.969;4983.508;-0.69911;4.86502;8.47547;3
LIGH;0.977;4983.516;7144.0;3
ACCE;0.979;4983.518;-0.74699;4.92248;8.66701;3
MAGN;0.981;4983.521;-11.46181;-19.12862;5.69604;0
LIGH;0.986;4983.526;7144.0;3
ACCE;0.989;4983.528;-0.77572;4.88417;8.61913;3
LIGH;0.997;4983.536;7167.0;3
ACCE;0.999;4983.538;-0.79487;4.82671;8.68616;3
MAGN;1.001;4983.541;-11.46181;-19.12862;5.69604;0
LIGH;1.006;4983.546;7167.0;3
ACCE;1.009;4983.548;-0.77572;4.81713;8.75320;3
LIGH;1.017;4983.556;7167.0;3
ACCE;1.020;4983.558;-0.80445;4.97994;8.81066;3
MAGN;1.021;4983.560;-10.95454;-18.87227;6.08514;0
LIGH;1.029;4983.567;7167.0;3
ACCE;1.034;4983.568;-0.77572;4.96079;8.79151;3
LIGH;1.039;4983.578;7167.0;3
MAGN;1.040;4983.580;-10.95454;-18.87227;6.08514;0
ACCE;1.044;4983.580;-0.76614;4.90333;8.89685;3
LIGH;1.047;4983.587;7167.0;3
ACCE;1.049;4983.588;-0.77572;4.90333;8.81066;3
LIGH;1.058;4983.598;7201.0;3
MAGN;1.060;4983.599;-10.95454;-18.87227;6.08514;0
ACCE;1.061;4983.599;-0.70868;5.04698;8.83939;3
LIGH;1.066;4983.606;7201.0;3
ACCE;1.069;4983.608;-0.76614;5.09486;8.83939;3
LIGH;1.079;4983.616;7201.0;3
ACCE;1.081;4983.618;-0.81403;5.03740;8.98304;3
MAGN;1.082;4983.621;-10.88778;-19.15307;6.21940;0
LIGH;1.087;4983.626;7201.0;3
ACCE;1.089;4983.628;-0.88107;4.96079;8.99262;3
LIGH;1.097;4983.636;7201.0;3
ACCE;1.100;4983.638;-0.91937;4.98952;8.72447;3
MAGN;1.103;4983.642;-10.88778;-19.15307;6.21940;0
LIGH;1.107;4983.646;7201.0;3
ACCE;1.109;4983.648;-0.79487;5.04698;8.52336;3
LIGH;1.117;4983.656;7201.0;3
ACCE;1.119;4983.658;-0.69911;5.02782;8.51378;3
MAGN;1.121;4983.661;-10.88778;-19.15307;6.21940;0
LIGH;1.126;4983.666;7201.0;3
ACCE;1.129;4983.668;-0.73741;4.97036;8.48505;3
LIGH;1.137;4983.676;7201.0;3
ACCE;1.139;4983.678;-0.78530;4.91290;8.56167;3
MAGN;1.141;4983.681;-11.08030;-19.53406;6.26883;0
LIGH;1.146;4983.686;7201.0;3
ACCE;1.149;4983.688;-0.88107;4.92248;8.59997;3
LIGH;1.157;4983.696;7201.0;3
ACCE;1.159;4983.698;-0.93853;4.88417;8.78193;3
MAGN;1.161;4983.701;-11.08030;-19.53406;6.26883;0
LIGH;1.166;4983.706;7201.0;3
ACCE;1.169;4983.708;-0.95768;4.80756;8.91601;3
LIGH;1.177;4983.716;7201.0;3
ACCE;1.180;4983.718;-0.96726;4.88417;9.00220;3
MAGN;1.181;4983.720;-11.08030;-19.53406;6.26883;0
LIGH;1.186;4983.726;7201.0;3
ACCE;1.189;4983.728;-0.95768;4.89375;8.92558;3
LIGH;1.197;4983.736;7201.0;3
ACCE;1.200;4983.738;-0.96726;4.89375;8.97347;3
MAGN;1.201;4983.741;-10.38516;-19.16419;6.23975;0
LIGH;1.206;4983.746;7201.0;3
ACCE;1.209;4983.748;-0.83318;4.91290;8.83939;3
LIGH;1.217;4983.756;7201.0;3
ACCE;1.219;4983.758;-0.78530;4.86502;8.91601;3
MAGN;1.221;4983.761;-10.38516;-19.16419;6.23975;0
LIGH;1.226;4983.766;7201.0;3
ACCE;1.229;4983.768;-0.74699;4.92248;8.79151;3
LIGH;1.237;4983.776;7190.0;3
ACCE;1.239;4983.778;-0.74699;4.93206;8.72447;3
MAGN;1.241;4983.781;-10.38516;-19.16419;6.23975;0
LIGH;1.246;4983.786;7190.0;3
ACCE;1.249;4983.788;-0.65122;4.91290;8.68616;3
LIGH;1.257;4983.796;7190.0;3
ACCE;1.259;4983.798;-0.64165;4.90333;8.74362;3
MAGN;1.262;4983.801;-10.91267;-18.91179;6.07434;0
SOUN;1.262;481.44;0.01469;57.32
LIGH;1.267;4983.806;7190.0;3
ACCE;1.269;4983.808;-0.76614;4.90333;8.75320;3
LIGH;1.277;4983.816;7190.0;3
ACCE;1.279;4983.818;-0.85234;4.87459;8.94474;3
MAGN;1.281;4983.821;-10.91267;-18.91179;6.07434;0
LIGH;1.286;4983.826;7190.0;3
ACCE;1.289;4983.828;-0.90980;4.75010;9.23204;3
LIGH;1.297;4983.836;7213.0;3
ACCE;1.299;4983.838;-0.91937;4.82671;9.15543;3
MAGN;1.301;4983.841;-10.91267;-18.91179;6.07434;0
LIGH;1.307;4983.846;7155.0;3
ACCE;1.309;4983.848;-0.88107;4.94163;8.95431;3
LIGH;1.317;4983.856;7155.0;3
ACCE;1.320;4983.858;-0.86191;4.90333;8.67659;3
MAGN;1.321;4983.861;-10.32479;-19.17394;6.12143;0
LIGH;1.326;4983.866;7155.0;3
ACCE;1.329;4983.868;-0.90980;4.88417;8.48505;3
LIGH;1.337;4983.876;7155.0;3
ACCE;1.340;4983.878;-0.90022;4.88417;8.56167;3
MAGN;1.341;4983.880;-10.32479;-19.17394;6.12143;0
LIGH;1.346;4983.886;7155.0;3
ACCE;1.349;4983.888;-0.94810;4.84586;8.52336;3
LIGH;1.357;4983.896;7155.0;3
ACCE;1.359;4983.898;-0.86191;4.79798;8.56167;3
MAGN;1.361;4983.901;-10.32479;-19.17394;6.12143;0
LIGH;1.366;4983.906;7120.0;3
ACCE;1.369;4983.908;-0.88107;4.81713;8.61913;3
LIGH;1.377;4983.916;7120.0;3
ACCE;1.379;4983.918;-0.88107;4.80756;8.74362;3
MAGN;1.381;4983.921;-10.31386;-18.91942;5.63491;0
LIGH;1.386;4983.926;7120.0;3
ACCE;1.389;4983.928;-0.81403;4.75967;8.73405;3
LIGH;1.397;4983.936;7120.0;3
ACCE;1.399;4983.938;-0.62249;4.78840;8.74362;3
MAGN;1.401;4983.941;-10.31386;-18.91942;5.63491;0
LIGH;1.406;4983.946;7120.0;3
ACCE;1.409;4983.948;-0.60334;4.87459;8.52336;3
LIGH;1.417;4983.956;7120.0;3
ACCE;1.419;4983.958;-0.58419;4.96079;8.54251;3
MAGN;1.421;4983.961;-10.31386;-18.91942;5.63491;0
LIGH;1.426;4983.966;7086.0;3
ACCE;1.429;4983.968;-0.60334;4.97036;8.57124;3
LIGH;1.437;4983.976;7086.0;3
ACCE;1.440;4983.978;-0.72784;4.81713;8.72447;3
MAGN;1.441;4983.981;-10.16233;-19.12974;5.67523;0
LIGH;1.446;4983.986;7086.0;3
ACCE;1.449;4983.988;-0.76614;4.81713;8.59997;3
LIGH;1.457;4983.996;7086.0;3
ACCE;1.459;4983.998;-0.74699;4.87459;8.60955;3
MAGN;1.461;4984.001;-10.16233;-19.12974;5.67523;0
LIGH;1.466;4984.006;7086.0;3
ACCE;1.469;4984.008;-0.70868;4.90333;8.59040;3
LIGH;1.476;4984.016;7086.0;3
ACCE;1.480;4984.018;-0.70868;4.97994;8.70532;3
MAGN;1.481;4984.020;-10.16233;-19.12974;5.67523;0
LIGH;1.488;4984.026;7063.0;3
ACCE;1.489;4984.028;-0.75657;4.97994;8.63828;3
LIGH;1.496;4984.036;7063.0;3
ACCE;1.500;4984.038;-0.73741;4.92248;8.73405;3
MAGN;1.501;4984.040;-9.83229;-19.08429;5.01835;0
LIGH;1.507;4984.046;7063.0;3
ACCE;1.509;4984.048;-0.76614;4.95121;8.69574;3
LIGH;1.516;4984.056;7063.0;3
ACCE;1.520;4984.058;-0.90022;5.00867;8.82982;3
MAGN;1.521;4984.060;-9.83229;-19.08429;5.01835;0
LIGH;1.528;4984.066;7063.0;3
ACCE;1.529;4984.068;-0.96726;4.98952;8.84897;3
LIGH;1.536;4984.076;7063.0;3
ACCE;1.540;4984.078;-0.95768;4.91290;9.05966;3
MAGN;1.542;4984.080;-9.83229;-19.08429;5.01835;0
LIGH;1.547;4984.086;7074.0;3
ACCE;1.549;4984.088;-0.92895;4.96079;8.87770;3
LIGH;1.556;4984.096;7074.0;3
ACCE;1.560;4984.098;-0.85234;4.99909;8.96389;3
MAGN;1.561;4984.100;-9.74239;-19.28020;5.77299;0
LIGH;1.567;4984.106;7074.0;3
ACCE;1.569;4984.108;-0.81403;4.98952;8.98304;3
LIGH;1.576;4984.116;7074.0;3
ACCE;1.580;4984.118;-0.81403;4.96079;9.04051;3
MAGN;1.581;4984.120;-9.74239;-19.28020;5.77299;0
LIGH;1.588;4984.126;7074.0;3
ACCE;1.589;4984.128;-0.86191;4.97036;9.05966;3
LIGH;1.596;4984.136;7074.0;3
ACCE;1.600;4984.138;-0.89064;4.95121;9.16500;3
MAGN;1.601;4984.140;-9.74239;-19.28020;5.77299;0
LIGH;1.606;4984.146;7086.0;3
ACCE;1.609;4984.148;-0.90980;4.97036;9.06924;3
LIGH;1.616;4984.156;7074.0;3
ACCE;1.620;4984.158;-0.75657;4.83629;8.93516;3
MAGN;1.621;4984.160;-9.47485;-18.96937;5.46233;0
LIGH;1.628;4984.166;7074.0;3
ACCE;1.629;4984.168;-0.73741;4.86502;8.81066;3
LIGH;1.636;4984.176;7074.0;3
ACCE;1.640;4984.178;-0.80445;4.89375;8.84897;3
MAGN;1.641;4984.180;-9.47485;-18.96937;5.46233;0
LIGH;1.646;4984.186;7074.0;3
ACCE;1.649;4984.188;-0.78530;4.89375;8.81066;3
LIGH;1.656;4984.196;7074.0;3
ACCE;1.660;4984.198;-0.73741;4.84586;8.75320;3
MAGN;1.661;4984.200;-9.47485;-18.96937;5.46233;0
LIGH;1.666;4984.206;7074.0;3
ACCE;1.669;4984.208;-0.68953;4.86502;8.56167;3
LIGH;1.677;4984.216;7051.0;3
ACCE;1.680;4984.218;-0.65122;4.93206;8.55209;3
MAGN;1.681;4984.220;-9.89752;-18.81521;5.64756;0
LIGH;1.687;4984.226;7051.0;3
ACCE;1.689;4984.228;-0.67038;4.99909;8.41801;3
LIGH;1.696;4984.236;7051.0;3
ACCE;1.700;4984.238;-0.65122;4.94163;8.43717;3
MAGN;1.701;4984.240;-9.89752;-18.81521;5.64756;0
SOUN;1.703;315.34;0.00962;53.65
LIGH;1.711;4984.250;7051.0;3
ACCE;1.712;4984.248;-0.65122;4.92248;8.33182;3
LIGH;1.718;4984.257;7051.0;3
ACCE;1.720;4984.258;-0.66080;4.96079;8.34140;3
MAGN;1.721;4984.260;-9.89752;-18.81521;5.64756;0
LIGH;1.727;4984.266;7051.0;3
ACCE;1.729;4984.268;-0.67995;5.01825;8.33182;3
LIGH;1.736;4984.276;7028.0;3
ACCE;1.740;4984.278;-0.90980;4.92248;8.59997;3
MAGN;1.741;4984.280;-10.22052;-19.65958;6.21555;0
GNSS;1.747;1490612648.000;40.313463;-3.483140;600.000;0.000;3.0;0.0;26;14
ACCE;1.758;4984.288;-0.98641;4.86502;8.57124;3
LIGH;1.760;4984.292;7028.0;3
LIGH;1.760;4984.296;7028.0;3
ACCE;1.761;4984.298;-1.08218;4.89375;8.71489;3
GNSS;1.761;1490612648.000;40.313463;-3.483140;600.000;0.000;3.0;0.0;26;14
MAGN;1.763;4984.301;-10.22052;-19.65958;6.21555;0
LIGH;1.775;4984.308;7028.0;3
ACCE;1.776;4984.308;-1.06303;4.94163;8.60955;3
LIGH;1.777;4984.316;7028.0;3
ACCE;1.781;4984.318;-1.01514;4.95121;8.39886;3
MAGN;1.781;4984.320;-10.22052;-19.65958;6.21555;0
LIGH;1.787;4984.326;7028.0;3
ACCE;1.790;4984.328;-1.01514;4.96079;8.24563;3
LIGH;1.800;4984.336;7028.0;3
ACCE;1.805;4984.338;-1.01514;5.06613;8.26478;3
MAGN;1.809;4984.345;-9.94851;-19.26653;6.06152;0
ACCE;1.812;4984.350;-1.09176;5.08528;8.21690;3
LIGH;1.812;4984.352;7028.0;3
LIGH;1.817;4984.357;7028.0;3
ACCE;1.820;4984.358;-1.19710;5.07571;8.36055;3
MAGN;1.821;4984.360;-9.94851;-19.26653;6.06152;0
LIGH;1.829;4984.368;7028.0;3
ACCE;1.830;4984.368;-1.30245;5.09486;8.37013;3
LIGH;1.836;4984.376;7028.0;3
ACCE;1.840;4984.378;-1.34075;5.11401;8.49463;3
MAGN;1.841;4984.380;-9.94851;-19.26653;6.06152;0
LIGH;1.846;4984.386;7028.0;3
ACCE;1.849;4984.388;-1.40779;5.20978;8.52336;3
LIGH;1.856;4984.396;7051.0;3
ACCE;1.862;4984.398;-1.63763;5.35344;8.76278;3
MAGN;1.862;4984.402;-9.61547;-18.81915;6.30767;0
LIGH;1.867;4984.406;7051.0;3
ACCE;1.869;4984.408;-1.76213;5.38217;8.80109;3
LIGH;1.876;4984.416;7051.0;3
ACCE;1.880;4984.418;-1.85790;5.43963;8.81066;3
MAGN;1.881;4984.420;-9.61547;-18.81915;6.30767;0
LIGH;1.888;4984.426;7051.0;3
ACCE;1.889;4984.428;-1.84832;5.49709;8.76278;3
LIGH;1.896;4984.436;7051.0;3
ACCE;1.900;4984.438;-1.65679;5.52582;8.68616;3
MAGN;1.901;4984.440;-9.61547;-18.81915;6.30767;0
LIGH;1.908;4984.446;7051.0;3
ACCE;1.909;4984.448;-1.67594;5.52582;8.57124;3
LIGH;1.916;4984.456;7074.0;3
ACCE;1.920;4984.458;-1.68552;5.49709;8.64786;3
MAGN;1.921;4984.460;-9.43740;-18.72617;6.08368;0
LIGH;1.928;4984.466;7074.0;3
ACCE;1.929;4984.468;-1.63763;5.45878;8.72447;3
LIGH;1.936;4984.476;7074.0;3
ACCE;1.940;4984.478;-1.42694;5.38217;8.83939;3
MAGN;1.941;4984.480;-9.43740;-18.72617;6.08368;0
LIGH;1.948;4984.486;7074.0;3
ACCE;1.949;4984.488;-1.24498;5.54497;8.73405;3
LIGH;1.956;4984.496;7074.0;3
ACCE;1.960;4984.498;-1.24498;5.75566;8.89685;3
MAGN;1.961;4984.500;-9.43740;-18.72617;6.08368;0
LIGH;1.966;4984.506;7074.0;3
ACCE;1.969;4984.508;-1.35991;6.01423;9.03093;3
LIGH;1.976;4984.516;7074.0;3
ACCE;1.980;4984.518;-1.34075;5.93762;9.07881;3
MAGN;1.981;4984.520;-9.35720;-18.51417;6.12159;0
LIGH;1.987;4984.526;7120.0;3
ACCE;1.989;4984.528;-1.23541;5.89931;9.02135;3
LIGH;1.996;4984.536;7120.0;3
ACCE;2.000;4984.538;-1.17795;5.96635;8.95431;3
MAGN;2.001;4984.540;-9.35720;-18.51417;6.12159;0
LIGH;2.010;4984.546;7120.0;3
ACCE;2.010;4984.548;-1.02472;6.10043;8.68616;3
LIGH;2.030;4984.557;7120.0;3
ACCE;2.031;4984.558;-1.01514;6.10043;8.81066;3
MAGN;2.032;4984.563;-9.35720;-18.51417;6.12159;0
LIGH;2.033;4984.566;7120.0;3
ACCE;2.033;4984.568;-1.05345;6.06212;8.75320;3
ACCE;2.061;4984.578;-0.82361;5.86101;8.69574;3
MAGN;2.063;4984.582;-9.46733;-19.25841;5.44226;0
LIGH;2.064;4984.600;7120.0;3
ACCE;2.065;4984.590;-0.68953;5.71735;8.65743;3
LIGH;2.066;4984.600;7132.0;3
LIGH;2.066;4984.600;7132.0;3
ACCE;2.066;4984.599;-0.59376;5.68862;8.76278;3
MAGN;2.068;4984.601;-9.46733;-19.25841;5.44226;0
LIGH;2.069;4984.606;7132.0;3
ACCE;2.070;4984.608;-0.52672;5.66947;8.62870;3
LIGH;2.077;4984.616;7132.0;3
ACCE;2.081;4984.618;-0.39265;5.43963;8.82024;3
MAGN;2.081;4984.620;-9.46733;-19.25841;5.44226;0
LIGH;2.087;4984.626;7132.0;3
ACCE;2.091;4984.628;-0.22984;5.13317;8.93516;3
LIGH;2.097;4984.636;7132.0;3
ACCE;2.101;4984.638;-0.18196;4.91290;8.97347;3
MAGN;2.101;4984.640;-9.46733;-19.25841;5.44226;0
LIGH;2.107;4984.646;7201.0;3
ACCE;2.110;4984.648;-0.21069;4.84586;8.90643;3
LIGH;2.117;4984.656;7201.0;3
ACCE;2.121;4984.658;-0.22027;4.61602;9.01178;3
MAGN;2.122;4984.661;-10.30782;-18.71391;5.22363;0
LIGH;2.128;4984.667;7201.0;3
ACCE;2.130;4984.668;-0.27773;4.59687;8.82024;3
LIGH;2.137;4984.676;7201.0;3
ACCE;2.143;4984.678;-0.39265;4.64475;8.70532;3
MAGN;2.144;4984.682;-10.30782;-18.71391;5.22363;0
LIGH;2.147;4984.686;7201.0;3
ACCE;2.149;4984.688;-0.44053;4.69264;8.50420;3
LIGH;2.158;4984.696;7201.0;3
ACCE;2.161;4984.698;-0.12450;4.41491;8.41801;3
MAGN;2.162;4984.701;-10.30782;-18.71391;5.22363;0
LIGH;2.166;4984.706;7305.0;3
ACCE;2.169;4984.708;-0.16281;4.33829;8.20732;3
MAGN;2.181;4984.720;-10.99531;-18.66368;5.33880;0
ACCE;2.182;4984.719;-0.26815;4.31914;8.15944;3
LIGH;2.182;4984.722;7305.0;3
LIGH;2.186;4984.726;7305.0;3
ACCE;2.189;4984.728;-0.31603;4.34787;8.20732;3
LIGH;2.197;4984.736;7305.0;3
ACCE;2.201;4984.738;-0.37350;4.56814;8.48505;3
MAGN;2.202;4984.741;-10.99531;-18.66368;5.33880;0
LIGH;2.207;4984.746;7305.0;3
ACCE;2.210;4984.748;-0.40223;4.52983;8.35098;3
LIGH;2.217;4984.756;7305.0;3
ACCE;2.221;4984.758;-0.40223;4.48195;8.29351;3
MAGN;2.222;4984.761;-10.99531;-18.66368;5.33880;0
LIGH;2.227;4984.766;7375.0;3
ACCE;2.229;4984.768;-0.43096;4.43406;8.14986;3
LIGH;2.237;4984.776;7375.0;3
ACCE;2.243;4984.778;-0.50757;4.32872;8.11156;3
MAGN;2.244;4984.782;-11.34056;-18.72509;6.00139;0
LIGH;2.247;4984.786;7375.0;3
ACCE;2.250;4984.788;-0.45969;4.26168;7.94875;3
SOUN;2.254;266.34;0.00813;52.18
LIGH;2.261;4984.796;7375.0;3
ACCE;2.261;4984.798;-0.39265;4.22337;7.92002;3
MAGN;2.263;4984.802;-11.34056;-18.72509;6.00139;0
LIGH;2.266;4984.806;7375.0;3
ACCE;2.269;4984.808;-0.30646;4.25210;7.90087;3
MAGN;2.281;4984.820;-11.34056;-18.72509;6.00139;0
ACCE;2.282;4984.819;-0.28730;4.59687;7.62314;3
LIGH;2.282;4984.822;7375.0;3
LIGH;2.286;4984.826;7456.0;3
ACCE;2.289;4984.828;-0.23942;4.74052;7.49864;3
LIGH;2.298;4984.836;7456.0;3
MAGN;2.300;4984.839;-12.06871;-18.90996;6.19773;0
ACCE;2.304;4984.839;-0.15323;4.75967;7.54652;3
LIGH;2.307;4984.846;7456.0;3
ACCE;2.310;4984.848;-0.05746;4.62560;7.51779;3
LIGH;2.317;4984.856;7456.0;3
ACCE;2.321;4984.858;-0.08619;4.49152;7.34541;3
MAGN;2.322;4984.860;-12.06871;-18.90996;6.19773;0
LIGH;2.329;4984.869;7456.0;3
ACCE;2.331;4984.868;-0.16281;4.56814;7.18261;3
LIGH;2.337;4984.876;7456.0;3
ACCE;2.343;4984.878;-0.15323;4.58729;7.41245;3
MAGN;2.344;4984.883;-12.06871;-18.90996;6.19773;0
LIGH;2.347;4984.886;7444.0;3
ACCE;2.349;4984.888;-0.28730;4.34787;7.68060;3
LIGH;2.357;4984.896;7548.0;3
ACCE;2.360;4984.898;-0.30646;4.26168;7.68060;3
MAGN;2.361;4984.901;-12.09398;-18.82397;6.26253;0
LIGH;2.367;4984.906;7548.0;3
ACCE;2.369;4984.908;-0.21069;4.21380;7.52737;3
LIGH;2.377;4984.916;7548.0;3
ACCE;2.379;4984.918;-0.17238;4.23295;7.51779;3
MAGN;2.381;4984.921;-12.09398;-18.82397;6.26253;0
LIGH;2.386;4984.926;7548.0;3
ACCE;2.389;4984.928;-0.08619;4.01268;7.47949;3
LIGH;2.398;4984.938;7548.0;3
MAGN;2.400;4984.939;-12.09398;-18.82397;6.26253;0
ACCE;2.401;4984.939;-0.12450;4.03184;7.45076;3
LIGH;2.407;4984.946;7548.0;3
ACCE;2.409;4984.948;-0.24900;4.23295;7.59441;3
LIGH;2.418;4984.958;7664.0;3
ACCE;2.421;4984.958;-0.24900;3.94564;8.74362;3
MAGN;2.422;4984.961;-12.00289;-18.56559;5.70970;0
LIGH;2.426;4984.966;7664.0;3
ACCE;2.429;4984.968;-0.44053;3.69665;8.79151;3
LIGH;2.438;4984.976;7664.0;3
ACCE;2.440;4984.978;-0.65122;3.70622;8.65743;3
MAGN;2.441;4984.981;-12.00289;-18.56559;5.70970;0
LIGH;2.446;4984.986;7664.0;3
ACCE;2.449;4984.988;-0.73741;3.80199;8.44674;3
LIGH;2.457;4984.996;7664.0;3
ACCE;2.459;4984.998;-0.77572;3.84988;8.45632;3
MAGN;2.461;4985.001;-12.00289;-18.56559;5.70970;0
LIGH;2.466;4985.006;7664.0;3
ACCE;2.469;4985.008;-1.04387;3.84988;8.50420;3
LIGH;2.477;4985.016;7860.0;3
ACCE;2.480;4985.018;-1.12049;3.78284;8.75320;3
MAGN;2.481;4985.020;-11.56222;-17.69744;4.74882;0
LIGH;2.486;4985.026;7860.0;3
ACCE;2.489;4985.028;-1.23541;3.73495;8.84897;3
LIGH;2.497;4985.036;7860.0;3
ACCE;2.499;4985.038;-1.38864;3.80199;8.93516;3
MAGN;2.501;4985.041;-11.56222;-17.69744;4.74882;0
LIGH;2.506;4985.046;7860.0;3
ACCE;2.509;4985.048;-1.32160;3.85945;9.71088;3
LIGH;2.517;4985.056;7860.0;3
ACCE;2.519;4985.058;-1.49398;3.74453;9.98861;3
MAGN;2.521;4985.061;-11.56222;-17.69744;4.74882;0
LIGH;2.528;4985.067;7860.0;3
ACCE;2.529;4985.068;-1.79086;3.72538;9.90242;3
LIGH;2.537;4985.076;7860.0;3
ACCE;2.539;4985.078;-2.08774;3.68707;9.94073;3
MAGN;2.541;4985.081;-10.48910;-16.90922;3.25651;0
LIGH;2.546;4985.086;7860.0;3
ACCE;2.549;4985.088;-2.25055;3.52426;10.08438;3
LIGH;2.557;4985.096;7860.0;3
ACCE;2.560;4985.098;-2.28886;3.47638;10.11311;3
MAGN;2.561;4985.101;-10.48910;-16.90922;3.25651;0
LIGH;2.566;4985.106;7860.0;3
ACCE;2.569;4985.108;-2.38462;3.57215;10.20888;3
LIGH;2.577;4985.116;7860.0;3
ACCE;2.580;4985.118;-2.63362;4.03184;11.10910;3
MAGN;2.582;4985.121;-10.48910;-16.90922;3.25651;0
LIGH;2.586;4985.126;7860.0;3
ACCE;2.590;4985.128;-2.92093;4.14676;11.07079;3
LIGH;2.598;4985.136;7675.0;3
ACCE;2.601;4985.138;-3.21781;4.15633;11.20486;3
MAGN;2.602;4985.141;-8.72848;-16.79374;1.47800;0
LIGH;2.607;4985.146;7675.0;3
ACCE;2.609;4985.148;-3.47638;4.07014;11.31021;3
LIGH;2.617;4985.156;7675.0;3
ACCE;2.621;4985.158;-3.76368;3.75411;11.20486;3
MAGN;2.622;4985.161;-8.72848;-16.79374;1.47800;0
LIGH;2.626;4985.166;7675.0;3
ACCE;2.629;4985.168;-3.63919;3.57215;10.92714;3
LIGH;2.637;4985.176;7675.0;3
ACCE;2.640;4985.178;-3.37104;3.55300;10.83137;3
MAGN;2.641;4985.180;-8.72848;-16.79374;1.47800;0
LIGH;2.646;4985.186;7675.0;3
ACCE;2.649;4985.188;-3.21781;3.84030;10.66856;3
LIGH;2.657;4985.196;7964.0;3
ACCE;2.659;4985.198;-3.36146;4.45322;11.18571;3
MAGN;2.661;4985.201;-7.18196;-16.45151;0.67428;0
LIGH;2.666;4985.206;7294.0;3
ACCE;2.669;4985.208;-3.54342;4.61602;11.26232;3
LIGH;2.678;4985.218;7294.0;3
MAGN;2.680;4985.219;-7.18196;-16.45151;0.67428;0
ACCE;2.681;4985.219;-3.68707;4.78840;11.28148;3
LIGH;2.687;4985.226;7294.0;3
ACCE;2.689;4985.228;-3.76368;5.05655;11.11867;3
SOUN;2.695;727.10;0.02219;60.90
LIGH;2.701;4985.240;7294.0;3
MAGN;2.702;4985.240;-7.18196;-16.45151;0.67428;0
ACCE;2.702;4985.239;-3.35188;5.16190;11.06121;3
LIGH;2.706;4985.246;7294.0;3
ACCE;2.710;4985.248;-3.09331;5.06613;10.86010;3
LIGH;2.717;4985.256;7363.0;3
ACCE;2.721;4985.258;-2.97839;4.99909;10.71645;3
MAGN;2.722;4985.261;-6.82690;-16.25541;0.71833;0
LIGH;2.727;4985.266;7132.0;3
ACCE;2.738;4985.268;-2.83473;5.01825;10.54406;3
LIGH;2.739;4985.278;7132.0;3
ACCE;2.741;4985.278;-2.63362;5.21936;10.45787;3
MAGN;2.741;4985.280;-6.82690;-16.25541;0.71833;0
LIGH;2.750;4985.289;7132.0;3
ACCE;2.751;4985.288;-2.54743;5.39174;10.48660;3
GNSS;2.752;1490612649.000;40.313463;-3.483140;600.000;0.000;3.0;0.0;26;13
LIGH;2.759;4985.297;7132.0;3
ACCE;2.769;4985.298;-2.41336;5.81312;10.27591;3
MAGN;2.770;4985.301;-6.82690;-16.25541;0.71833;0
LIGH;2.770;4985.306;7132.0;3
ACCE;2.770;4985.308;-2.26013;5.88974;10.35253;3
GNSS;2.771;1490612649.000;40.313463;-3.483140;600.000;0.000;3.0;0.0;26;14
LIGH;2.784;4985.316;7132.0;3
ACCE;2.785;4985.318;-2.13563;5.87058;10.48660;3
MAGN;2.786;4985.325;-7.45758;-17.22112;0.32905;0
ACCE;2.790;4985.328;-2.01113;5.70778;10.15141;3
LIGH;2.795;4985.330;7409.0;3
WIFI;2.795;4985.268;test-CAR;00:0b:86:27:36:c2;-83
WIFI;2.795;4985.268;portal-csic;00:0b:86:27:32:e1;-69
WIFI;2.795;4985.268;portal-csic;00:0b:86:27:36:c1;-83
WIFI;2.795;4985.268;eduroam;00:0b:86:27:32:e0;-65
WIFI;2.795;4985.268;test-CAR;00:0b:86:27:32:e2;-69
WIFI;2.795;4985.268;eduroam;00:0b:86:27:35:90;-77
WIFI;2.795;4985.268;test-CAR;00:0b:86:27:35:92;-77
WIFI;2.795;4985.268;portal-csic;00:0b:86:27:35:91;-77
WIFI;2.795;4985.268;eduroam;00:0b:86:27:35:80;-91
WIFI;2.795;4985.268;test-CAR;00:0b:86:27:35:82;-90
WIFI;2.795;4985.268;portal-csic;00:0b:86:27:35:81;-90
ACCE;2.812;4985.338;-1.81002;5.69820;9.75877;3
LIGH;2.813;4985.341;7409.0;3
MAGN;2.813;4985.341;-7.45758;-17.22112;0.32905;0
LIGH;2.813;4985.348;7409.0;3
ACCE;2.814;4985.348;-1.75256;5.70778;9.81623;3
LIGH;2.816;4985.356;7409.0;3
ACCE;2.820;4985.358;-1.82917;5.65032;9.85453;3
MAGN;2.821;4985.360;-7.45758;-17.22112;0.32905;0
LIGH;2.828;4985.366;7409.0;3
ACCE;2.830;4985.368;-1.94409;5.69820;9.50019;3
LIGH;2.836;4985.376;7409.0;3
ACCE;2.840;4985.378;-1.96325;5.85143;9.21289;3
MAGN;2.842;4985.381;-7.91240;-16.80824;1.19597;0
LIGH;2.847;4985.386;7618.0;3
ACCE;2.849;4985.388;-1.70467;5.99508;8.67659;3
LIGH;2.856;4985.396;7618.0;3
ACCE;2.860;4985.398;-1.62806;6.02381;8.38928;3
MAGN;2.861;4985.400;-7.91240;-16.80824;1.19597;0
LIGH;2.866;4985.406;7618.0;3
ACCE;2.869;4985.408;-1.50356;6.05254;8.02536;3
LIGH;2.876;4985.416;7618.0;3
ACCE;2.880;4985.418;-0.95768;5.95677;8.02536;3
MAGN;2.881;4985.420;-7.91240;-16.80824;1.19597;0
LIGH;2.888;4985.426;7618.0;3
ACCE;2.889;4985.428;-0.72784;5.87058;7.92960;3
LIGH;2.896;4985.436;7618.0;3
ACCE;2.899;4985.438;-0.65122;5.74608;7.88171;3
MAGN;2.901;4985.440;-9.81483;-16.38726;2.32326;0
LIGH;2.906;4985.446;7502.0;3
ACCE;2.910;4985.448;-0.64165;5.71735;7.75721;3
LIGH;2.917;4985.456;7502.0;3
ACCE;2.920;4985.458;-0.53630;5.64074;8.14029;3
MAGN;2.921;4985.460;-9.81483;-16.38726;2.32326;0
LIGH;2.927;4985.466;7502.0;3
ACCE;2.930;4985.468;-0.43096;5.52582;8.05409;3
LIGH;2.936;4985.476;7502.0;3
ACCE;2.940;4985.478;-0.56503;5.56412;7.88171;3
MAGN;2.941;4985.480;-9.81483;-16.38726;2.32326;0
LIGH;2.946;4985.486;7502.0;3
ACCE;2.950;4985.488;-0.45969;5.62159;7.76679;3
LIGH;2.957;4985.496;7502.0;3
ACCE;2.961;4985.498;-0.12450;5.47793;8.05409;3
MAGN;2.961;4985.500;-12.07191;-15.83169;3.12228;0
LIGH;2.967;4985.506;7386.0;3
ACCE;2.969;4985.508;-0.08619;5.46836;7.87214;3
LIGH;2.977;4985.516;7386.0;3
ACCE;2.980;4985.518;-0.06704;5.36301;7.91044;3
MAGN;2.981;4985.520;-12.07191;-15.83169;3.12228;0
LIGH;2.988;4985.528;7386.0;3
ACCE;2.991;4985.529;0.17238;5.03740;7.78594;3
LIGH;2.997;4985.536;7386.0;3
ACCE;3.000;4985.538;0.20111;5.03740;7.59441;3
MAGN;3.001;4985.540;-12.07191;-15.83169;3.12228;0
LIGH;3.007;4985.546;7386.0;3
ACCE;3.009;4985.548;0.24900;5.17148;7.41245;3
LIGH;3.017;4985.556;7386.0;3
ACCE;3.021;4985.558;0.22984;5.27682;7.44118;3
MAGN;3.022;4985.560;-14.04196;-16.10804;4.32751;0
LIGH;3.032;4985.567;7340.0;3
ACCE;3.039;4985.568;0.10534;5.32470;7.37414;3
ACCE;3.042;4985.578;0.18196;5.21936;7.09641;3
MAGN;3.044;4985.582;-14.04196;-16.10804;4.32751;0
LIGH;3.046;4985.585;7340.0;3
ACCE;3.051;4985.589;0.58419;5.01825;6.80911;3
LIGH;3.052;4985.592;7340.0;3
LIGH;3.059;4985.598;7340.0;3
ACCE;3.060;4985.598;0.83318;4.82671;6.59842;3
MAGN;3.061;4985.600;-14.04196;-16.10804;4.32751;0
LIGH;3.068;4985.608;7340.0;3
ACCE;3.070;4985.608;0.82361;4.76925;6.44519;3
LIGH;3.076;4985.616;7340.0;3
ACCE;3.081;4985.618;0.66080;4.90333;6.80911;3
MAGN;3.084;4985.621;-16.00342;-15.83829;5.17872;0
LIGH;3.087;4985.626;7340.0;3
ACCE;3.090;4985.628;0.50757;5.04698;6.78038;3
LIGH;3.097;4985.636;7398.0;3
ACCE;3.101;4985.638;0.26815;5.17148;6.73250;3
MAGN;3.102;4985.640;-16.00342;-15.83829;5.17872;0
LIGH;3.108;4985.648;7398.0;3
ACCE;3.111;4985.649;0.19154;5.01825;6.80911;3
LIGH;3.117;4985.656;7398.0;3
ACCE;3.120;4985.658;0.29688;4.94163;6.75165;3
MAGN;3.121;4985.660;-16.00342;-15.83829;5.17872;0
LIGH;3.127;4985.666;7398.0;3
ACCE;3.129;4985.668;0.36392;5.06613;6.35900;3
LIGH;3.136;4985.676;7398.0;3
ACCE;3.141;4985.678;0.52672;5.13317;6.46434;3
MAGN;3.141;4985.680;-16.68670;-16.18233;5.78503;0
LIGH;3.147;4985.686;7398.0;3
ACCE;3.149;4985.688;0.80445;4.96079;6.86657;3
LIGH;3.156;4985.696;7571.0;3
ACCE;3.160;4985.698;0.82361;4.69264;7.50822;3
MAGN;3.161;4985.700;-16.68670;-16.18233;5.78503;0
LIGH;3.170;4985.709;7571.0;3
ACCE;3.171;4985.708;0.76614;4.71179;7.60398;3
LIGH;3.177;4985.716;7571.0;3
ACCE;3.180;4985.718;0.68953;4.75967;7.86256;3
MAGN;3.181;4985.720;-16.68670;-16.18233;5.78503;0
LIGH;3.187;4985.726;7571.0;3
ACCE;3.189;4985.728;0.58419;4.52025;7.62314;3
LIGH;3.197;4985.736;7571.0;3
ACCE;3.201;4985.738;0.49799;4.39575;7.33583;3
MAGN;3.201;4985.740;-17.51575;-16.26634;6.32072;0
LIGH;3.207;4985.746;7571.0;3
ACCE;3.210;4985.748;0.21069;4.62560;6.81869;3
LIGH;3.216;4985.756;7872.0;3
ACCE;3.220;4985.758;0.02873;5.04698;6.61757;3
MAGN;3.221;4985.760;-17.51575;-16.26634;6.32072;0
LIGH;3.228;4985.766;7872.0;3
ACCE;3.230;4985.768;0.76614;4.95121;7.02938;3
LIGH;3.236;4985.776;7872.0;3
ACCE;3.240;4985.778;1.11091;4.62560;7.22091;3
MAGN;3.241;4985.780;-17.51575;-16.26634;6.32072;0
SOUN;3.246;332.87;0.01016;54.12
LIGH;3.252;4985.786;7872.0;3
ACCE;3.253;4985.788;1.07260;4.31914;7.10599;3
LIGH;3.257;4985.796;7872.0;3
ACCE;3.261;4985.798;0.86191;3.97437;7.18261;3
MAGN;3.261;4985.800;-17.95851;-15.95322;6.54563;0
LIGH;3.267;4985.806;7872.0;3
ACCE;3.269;4985.808;0.83318;4.09887;7.06768;3
LIGH;3.276;4985.816;8080.0;3
ACCE;3.280;4985.818;0.93853;4.11803;7.07726;3
MAGN;3.281;4985.820;-17.95851;-15.95322;6.54563;0
LIGH;3.287;4985.826;8080.0;3
ACCE;3.289;4985.828;0.91937;4.13718;6.92403;3
LIGH;3.296;4985.836;8080.0;3
ACCE;3.299;4985.838;0.57461;4.40533;6.93361;3
MAGN;3.301;4985.840;-17.95851;-15.95322;6.54563;0
ACCE;3.310;4985.848;0.12450;5.12359;7.63272;3
LIGH;3.311;4985.849;8080.0;3
LIGH;3.317;4985.856;8080.0;3
ACCE;3.319;4985.858;0.59376;4.90333;8.84897;3
MAGN;3.321;4985.860;-17.53385;-15.85462;5.67772;0
LIGH;3.327;4985.866;8080.0;3
ACCE;3.329;4985.868;1.01514;4.07014;9.79707;3
LIGH;3.336;4985.876;8276.0;3
ACCE;3.340;4985.878;0.48842;2.91135;10.18972;3
MAGN;3.342;4985.880;-17.53385;-15.85462;5.67772;0
LIGH;3.348;4985.888;8276.0;3
ACCE;3.351;4985.889;0.11492;2.87304;10.23761;3
LIGH;3.357;4985.896;8276.0;3
ACCE;3.359;4985.898;-0.05746;2.79643;10.45787;3
MAGN;3.361;4985.900;-17.53385;-15.85462;5.67772;0
LIGH;3.366;4985.906;8276.0;3
ACCE;3.371;4985.909;-0.29688;2.78685;10.31422;3
LIGH;3.377;4985.917;8276.0;3
ACCE;3.379;4985.918;-0.67038;2.82516;9.77792;3
MAGN;3.381;4985.920;-16.23563;-14.14052;3.55498;0
LIGH;3.387;4985.926;8276.0;3
ACCE;3.389;4985.928;-1.50356;3.80199;8.63828;3
LIGH;3.396;4985.936;8161.0;3
ACCE;3.399;4985.938;-1.22583;4.30956;9.28950;3
MAGN;3.401;4985.941;-16.23563;-14.14052;3.55498;0
LIGH;3.406;4985.946;8635.0;3
ACCE;3.409;4985.948;-0.60334;4.04141;10.35253;3
LIGH;3.418;4985.956;8635.0;3
MAGN;3.420;4985.959;-16.23563;-14.14052;3.55498;0
ACCE;3.421;4985.959;-0.56503;2.91135;10.40999;3
LIGH;3.427;4985.966;8635.0;3
ACCE;3.429;4985.968;-0.55545;2.83473;10.39084;3
LIGH;3.436;4985.976;8635.0;3
MAGN;3.440;4985.979;-15.63467;-13.45594;2.01477;0
ACCE;3.441;4985.979;-0.53630;2.77727;11.07079;3
LIGH;3.446;4985.986;8635.0;3
ACCE;3.449;4985.988;-0.72784;2.58574;11.48259;3
LIGH;3.456;4985.996;8635.0;3
ACCE;3.459;4985.998;-1.22583;2.08774;11.06121;3
MAGN;3.461;4986.000;-15.63467;-13.45594;2.01477;0
LIGH;3.466;4986.006;8843.0;3
ACCE;3.469;4986.008;-1.35033;2.20267;10.63026;3
LIGH;3.476;4986.016;8843.0;3
MAGN;3.480;4986.019;-15.63467;-13.45594;2.01477;0
ACCE;3.481;4986.019;-1.49398;2.74854;10.63983;3
LIGH;3.486;4986.026;8843.0;3
ACCE;3.489;4986.028;-1.43652;3.16992;10.86010;3
LIGH;3.498;4986.036;8843.0;3
MAGN;3.500;4986.039;-15.18595;-12.75032;0.30046;0
ACCE;3.501;4986.039;-1.44610;3.23696;10.67814;3
LIGH;3.506;4986.046;8843.0;3
ACCE;3.509;4986.048;-1.58975;3.26569;10.38126;3
LIGH;3.518;4986.056;8843.0;3
MAGN;3.520;4986.059;-15.18595;-12.75032;0.30046;0
ACCE;3.521;4986.059;-1.81002;3.25611;10.54406;3
LIGH;3.526;4986.066;8947.0;3
ACCE;3.529;4986.068;-1.97282;3.16035;10.58237;3
LIGH;3.538;4986.076;8947.0;3
MAGN;3.540;4986.079;-15.18595;-12.75032;0.30046;0
ACCE;3.541;4986.079;-2.18351;3.14119;10.40999;3
LIGH;3.546;4986.086;8947.0;3
ACCE;3.549;4986.088;-2.44209;3.42850;10.44830;3
LIGH;3.558;4986.096;8947.0;3
MAGN;3.560;4986.099;-14.34080;-11.80572;-1.27690;0
ACCE;3.561;4986.099;-2.79643;3.75411;10.55364;3
LIGH;3.567;4986.106;8947.0;3
ACCE;3.569;4986.108;-3.05500;3.96480;10.35253;3
LIGH;3.576;4986.116;8947.0;3
MAGN;3.580;4986.119;-14.34080;-11.80572;-1.27690;0
ACCE;3.581;4986.119;-3.26569;4.00311;9.81623;3
LIGH;3.586;4986.126;8727.0;3
ACCE;3.589;4986.128;-3.16992;4.00311;9.52892;3
LIGH;3.598;4986.136;8727.0;3
MAGN;3.600;4986.139;-14.34080;-11.80572;-1.27690;0
ACCE;3.601;4986.139;-2.95923;3.94564;9.40442;3
LIGH;3.607;4986.146;8727.0;3
ACCE;3.609;4986.148;-2.89220;3.99353;9.29908;3
LIGH;3.616;4986.156;8727.0;3
ACCE;3.619;4986.158;-3.02627;4.30956;9.64384;3
MAGN;3.621;4986.160;-14.25360;-11.29541;-2.42218;0
LIGH;3.626;4986.166;8727.0;3
ACCE;3.629;4986.168;-3.18908;4.53941;9.85453;3
LIGH;3.636;4986.176;8727.0;3
MAGN;3.640;4986.179;-14.25360;-11.29541;-2.42218;0
ACCE;3.642;4986.179;-3.17950;4.49152;10.04607;3
LIGH;3.647;4986.186;8357.0;3
ACCE;3.649;4986.188;-3.03585;4.35745;9.96946;3
LIGH;3.656;4986.196;8357.0;3
MAGN;3.660;4986.199;-14.25360;-11.29541;-2.42218;0
ACCE;3.661;4986.199;-2.84431;4.17549;9.98861;3
LIGH;3.666;4986.206;8357.0;3
ACCE;3.669;4986.208;-2.81558;3.94564;10.22803;3
LIGH;3.678;4986.218;8357.0;3
MAGN;3.680;4986.219;-13.64490;-10.87279;-3.41516;0
ACCE;3.681;4986.219;-3.39019;4.36702;10.48660;3
LIGH;3.686;4986.226;8357.0;3
SOUN;3.687;719.82;0.02197;60.82
ACCE;3.691;4986.228;-3.49553;4.78840;10.52491;3
LIGH;3.696;4986.236;8357.0;3
MAGN;3.700;4986.239;-13.64490;-10.87279;-3.41516;0
ACCE;3.701;4986.239;-3.52426;5.20978;10.78348;3
LIGH;3.707;4986.246;8080.0;3
ACCE;3.709;4986.248;-3.58173;5.23851;10.84095;3
LIGH;3.716;4986.256;8080.0;3
MAGN;3.720;4986.259;-13.64490;-10.87279;-3.41516;0
ACCE;3.721;4986.259;-3.74453;4.93206;10.39084;3
LIGH;3.726;4986.266;8080.0;3
ACCE;3.729;4986.268;-3.36146;4.83629;9.99819;3
LIGH;3.737;4986.276;8080.0;3
ACCE;3.739;4986.278;-2.79643;4.71179;9.84496;3
MAGN;3.741;4986.281;-13.52665;-11.18804;-3.48732;0
LIGH;3.748;4986.287;8080.0;3
ACCE;3.750;4986.288;-2.38462;4.68306;9.49062;3
GNSS;3.752;1490612650.000;40.313463;-3.483140;600.000;0.000;3.0;0.0;26;14
ACCE;3.760;4986.298;-2.20267;4.88417;9.29908;3
GNSS;3.761;1490612650.000;40.313463;-3.483140;600.000;0.000;3.0;0.0;26;14
LIGH;3.763;4986.301;8080.0;3
MAGN;3.776;4986.306;-13.52665;-11.18804;-3.48732;0
ACCE;3.777;4986.308;-1.87705;5.23851;9.41400;3
LIGH;3.777;4986.314;8126.0;3
LIGH;3.778;4986.317;8126.0;3
ACCE;3.779;4986.318;-1.59933;5.29597;9.36612;3
MAGN;3.781;4986.320;-13.52665;-11.18804;-3.48732;0
LIGH;3.787;4986.326;8126.0;3
ACCE;3.789;4986.328;-1.34075;5.31513;9.26077;3
LIGH;3.801;4986.336;8126.0;3
ACCE;3.802;4986.338;-0.58419;5.18105;9.13627;3
MAGN;3.807;4986.346;-12.92840;-11.45900;-3.06718;0
ACCE;3.809;4986.348;-0.32561;5.37259;9.17458;3
LIGH;3.815;4986.354;8126.0;3
LIGH;3.819;4986.358;8126.0;3
ACCE;3.820;4986.358;-0.45011;5.58328;9.38527;3
MAGN;3.822;4986.361;-12.92840;-11.45900;-3.06718;0
LIGH;3.828;4986.367;8126.0;3
ACCE;3.829;4986.368;-0.87149;5.88974;9.58638;3
LIGH;3.837;4986.376;8126.0;3
ACCE;3.839;4986.378;-1.23541;6.28239;9.57681;3
MAGN;3.841;4986.381;-12.92840;-11.45900;-3.06718;0
LIGH;3.846;4986.386;8126.0;3
ACCE;3.849;4986.388;-0.94810;6.10043;9.27993;3
LIGH;3.857;4986.396;8126.0;3
ACCE;3.860;4986.398;-0.71826;5.94720;9.02135;3
MAGN;3.862;4986.402;-12.43491;-11.45236;-1.94532;0
LIGH;3.867;4986.406;8126.0;3
ACCE;3.869;4986.408;-0.55545;5.78439;8.66701;3
LIGH;3.876;4986.416;8126.0;3
MAGN;3.880;4986.419;-12.43491;-11.45236;-1.94532;0
ACCE;3.881;4986.419;-0.27773;5.66947;8.56167;3
LIGH;3.886;4986.426;8126.0;3
ACCE;3.889;4986.428;-0.21069;5.60243;8.63828;3
LIGH;3.896;4986.436;7987.0;3
MAGN;3.900;4986.439;-12.43491;-11.45236;-1.94532;0
ACCE;3.902;4986.439;-0.30646;5.65032;8.79151;3
LIGH;3.907;4986.446;7987.0;3
ACCE;3.909;4986.448;-0.41180;5.78439;8.78193;3
LIGH;3.918;4986.456;7987.0;3
MAGN;3.920;4986.459;-12.18667;-12.29069;-1.20982;0
ACCE;3.921;4986.459;-0.44053;5.71735;8.69574;3
LIGH;3.926;4986.466;7987.0;3
ACCE;3.929;4986.468;-0.51715;5.61201;8.41801;3
LIGH;3.936;4986.476;7987.0;3
ACCE;3.940;4986.478;-0.50757;5.40132;8.55209;3
MAGN;3.941;4986.480;-12.18667;-12.29069;-1.20982;0
LIGH;3.946;4986.486;7987.0;3
ACCE;3.949;4986.488;-0.34477;5.20021;8.63828;3
LIGH;3.956;4986.496;7826.0;3
MAGN;3.960;4986.499;-12.18667;-12.29069;-1.20982;0
ACCE;3.961;4986.500;-0.13408;5.07571;8.59997;3
LIGH;3.967;4986.506;7826.0;3
ACCE;3.969;4986.508;-0.11492;5.01825;8.59997;3
LIGH;3.976;4986.516;7826.0;3
MAGN;3.980;4986.519;-12.84521;-12.98623;-1.00227;0
ACCE;3.981;4986.519;-0.02873;4.97036;8.85855;3
LIGH;3.986;4986.526;7826.0;3
ACCE;3.989;4986.528;0.07661;5.00867;8.98304;3
LIGH;3.996;4986.536;7826.0;3
MAGN;4.000;4986.539;-12.84521;-12.98623;-1.00227;0
ACCE;4.001;4986.539;0.33519;4.96079;9.08839;3
LIGH;4.006;4986.546;7826.0;3
ACCE;4.009;4986.548;0.25857;5.07571;9.01178;3
LIGH;4.018;4986.556;7803.0;3
MAGN;4.020;4986.559;-12.84521;-12.98623;-1.00227;0
ACCE;4.021;4986.559;-0.01915;5.30555;9.12670;3
LIGH;4.029;4986.566;7803.0;3
ACCE;4.034;4986.568;0.08619;5.33428;9.05008;3
ACCE;4.042;4986.578;0.37350;5.19063;9.01178;3
MAGN;4.043;4986.583;-12.34819;-13.38448;-0.07257;0
LIGH;4.045;4986.584;7803.0;3
LIGH;4.049;4986.588;7803.0;3
ACCE;4.051;4986.589;0.64165;5.07571;8.79151;3
LIGH;4.057;4986.596;7803.0;3
ACCE;4.059;4986.598;0.78530;4.97994;8.63828;3
MAGN;4.061;4986.600;-12.34819;-13.38448;-0.07257;0
LIGH;4.066;4986.606;7803.0;3
ACCE;4.069;4986.608;0.66080;5.42047;8.46590;3
LIGH;4.076;4986.616;7791.0;3
ACCE;4.081;4986.618;0.43096;5.70778;8.61913;3
MAGN;4.082;4986.620;-12.34819;-13.38448;-0.07257;0
LIGH;4.088;4986.626;7803.0;3
ACCE;4.091;4986.629;0.20111;5.85143;8.52336;3
LIGH;4.097;4986.636;7803.0;3
ACCE;4.100;4986.638;0.03831;5.84185;8.54251;3
MAGN;4.101;4986.640;-12.71730;-13.37579;0.13264;0
LIGH;4.106;4986.646;7803.0;3
ACCE;4.109;4986.648;0.03831;5.67905;8.36055;3
LIGH;4.116;4986.656;7803.0;3
ACCE;4.119;4986.658;0.01915;5.49709;8.20732;3
MAGN;4.121;4986.660;-12.71730;-13.37579;0.13264;0
LIGH;4.128;4986.666;7803.0;3
ACCE;4.131;4986.669;0.11492;5.42047;7.92002;3
LIGH;4.136;4986.676;7803.0;3
ACCE;4.141;4986.678;0.28730;5.53539;8.21690;3
MAGN;4.141;4986.680;-12.71730;-13.37579;0.13264;0
LIGH;4.146;4986.686;7953.0;3
ACCE;4.151;4986.689;0.18196;5.66947;8.19775;3
LIGH;4.156;4986.696;7953.0;3
ACCE;4.161;4986.698;0.10534;5.75566;8.12113;3
MAGN;4.162;4986.700;-14.13053;-12.81072;-0.01061;0
LIGH;4.170;4986.709;7953.0;3
ACCE;4.171;4986.709;0.07661;5.74608;8.00621;3
LIGH;4.178;4986.717;7953.0;3
ACCE;4.180;4986.718;-0.13408;5.49709;8.13071;3
MAGN;4.181;4986.720;-14.13053;-12.81072;-0.01061;0
LIGH;4.186;4986.726;7953.0;3
ACCE;4.189;4986.728;-0.18196;5.46836;8.14029;3
LIGH;4.196;4986.736;7953.0;3
ACCE;4.200;4986.738;-0.17238;5.50666;8.33182;3
MAGN;4.201;4986.740;-14.13053;-12.81072;-0.01061;0
LIGH;4.206;4986.746;8184.0;3
ACCE;4.209;4986.748;-0.13408;5.46836;8.28394;3
LIGH;4.217;4986.756;8184.0;3
ACCE;4.220;4986.758;-0.13408;5.32470;8.37971;3
MAGN;4.221;4986.760;-15.14093;-12.18437;0.65502;0
LIGH;4.228;4986.766;8184.0;3
ACCE;4.231;4986.769;-0.40223;5.30555;8.30309;3
LIGH;4.236;4986.776;8184.0;3
ACCE;4.239;4986.778;-0.55545;5.17148;8.26478;3
SOUN;4.240;1547.17;0.04722;67.46
MAGN;4.244;4986.780;-15.14093;-12.18437;0.65502;0
LIGH;4.248;4986.786;8184.0;3
ACCE;4.251;4986.789;-0.19154;4.75010;8.38928;3
LIGH;4.257;4986.796;8184.0;3
ACCE;4.260;4986.798;-0.05746;4.66391;8.14029;3
MAGN;4.261;4986.800;-15.14093;-12.18437;0.65502;0
LIGH;4.266;4986.806;8404.0;3
ACCE;4.269;4986.808;-0.06704;4.76925;7.79552;3
LIGH;4.276;4986.816;8404.0;3
ACCE;4.280;4986.818;-0.15323;4.88417;7.96790;3
MAGN;4.281;4986.820;-16.59412;-11.85376;1.25786;0
LIGH;4.286;4986.826;8404.0;3
ACCE;4.291;4986.829;-0.31603;4.58729;8.40844;3
LIGH;4.297;4986.836;8404.0;3
ACCE;4.300;4986.838;-0.47884;4.36702;8.31267;3
MAGN;4.301;4986.840;-16.59412;-11.85376;1.25786;0
LIGH;4.306;4986.846;8404.0;3
ACCE;4.311;4986.849;-0.72784;4.19464;8.07325;3
LIGH;4.316;4986.856;8404.0;3
ACCE;4.320;4986.858;-1.04387;4.08930;8.04452;3
MAGN;4.321;4986.860;-16.59412;-11.85376;1.25786;0
LIGH;4.330;4986.866;8681.0;3
ACCE;4.331;4986.869;-1.27372;3.68707;7.72848;3
LIGH;4.336;4986.876;8681.0;3
ACCE;4.339;4986.878;-1.37906;3.72538;7.41245;3
MAGN;4.341;4986.880;-17.19320;-11.51351;1.18232;0
LIGH;4.346;4986.886;8681.0;3
ACCE;4.351;4986.889;-1.33118;3.67749;7.09641;3
LIGH;4.356;4986.896;8681.0;3
ACCE;4.360;4986.898;-1.08218;3.50511;7.07726;3
MAGN;4.361;4986.901;-17.19320;-11.51351;1.18232;0
LIGH;4.366;4986.906;8681.0;3
ACCE;4.371;4986.909;-0.59376;3.68707;7.56568;3
LIGH;4.377;4986.916;8681.0;3
ACCE;4.379;4986.918;-0.55545;3.58173;7.92960;3
MAGN;4.381;4986.920;-17.19320;-11.51351;1.18232;0
LIGH;4.388;4986.926;8808.0;3
ACCE;4.391;4986.929;-0.65122;3.35188;7.92002;3
LIGH;4.396;4986.936;8808.0;3
ACCE;4.400;4986.938;-0.88107;3.04542;8.03494;3
MAGN;4.401;4986.941;-18.01239;-11.33580;1.32876;0
LIGH;4.406;4986.946;8808.0;3
ACCE;4.409;4986.948;-1.12049;2.73897;8.24563;3
LIGH;4.417;4986.956;8808.0;3
ACCE;4.420;4986.958;-1.59933;2.46124;8.25521;3
MAGN;4.421;4986.960;-18.01239;-11.33580;1.32876;0
LIGH;4.427;4986.966;8808.0;3
ACCE;4.429;4986.968;-1.63763;2.40378;7.76679;3
LIGH;4.436;4986.976;8808.0;3
ACCE;4.439;4986.978;-1.55144;2.39420;7.36456;3
MAGN;4.441;4986.980;-18.01239;-11.33580;1.32876;0
LIGH;4.446;4986.986;8750.0;3
ACCE;4.451;4986.989;-1.76213;2.96881;7.03895;3
LIGH;4.457;4986.996;9028.0;3
ACCE;4.459;4986.998;-1.56102;2.99754;7.40287;3
MAGN;4.461;4987.000;-17.49598;-11.25640;1.37467;0
LIGH;4.466;4987.006;9028.0;3
ACCE;4.471;4987.009;-1.13006;2.80600;7.47949;3
LIGH;4.476;4987.016;9028.0;3
ACCE;4.479;4987.018;-0.71826;2.71024;7.42203;3
MAGN;4.481;4987.020;-17.49598;-11.25640;1.37467;0
LIGH;4.486;4987.026;9028.0;3
ACCE;4.491;4987.029;-0.31603;2.55701;7.54652;3
LIGH;4.496;4987.036;9028.0;3
ACCE;4.499;4987.038;-0.50757;2.51870;8.02536;3
MAGN;4.501;4987.040;-17.49598;-11.25640;1.37467;0
LIGH;4.506;4987.046;9028.0;3
ACCE;4.511;4987.049;-0.85234;2.52828;8.28394;3
LIGH;4.516;4987.056;9028.0;3
ACCE;4.520;4987.058;-1.94409;2.94966;8.43717;3
MAGN;4.521;4987.060;-17.12060;-11.07898;1.19850;0
LIGH;4.526;4987.066;9028.0;3
ACCE;4.532;4987.071;-2.28886;3.18908;8.14029;3
LIGH;4.536;4987.076;9028.0;3
ACCE;4.539;4987.078;-2.32716;3.40934;8.07325;3
MAGN;4.541;4987.080;-17.12060;-11.07898;1.19850;0
LIGH;4.546;4987.086;9028.0;3
ACCE;4.551;4987.089;-2.15478;3.62003;7.92960;3
LIGH;4.557;4987.096;9028.0;3
ACCE;4.560;4987.098;-1.68552;3.93607;7.71891;3
MAGN;4.561;4987.100;-17.12060;-11.07898;1.19850;0
LIGH;4.566;4987.106;9028.0;3
ACCE;4.571;4987.109;-1.55144;3.90734;7.52737;3
LIGH;4.576;4987.116;9086.0;3
ACCE;4.579;4987.118;-1.44610;3.84988;7.62314;3
MAGN;4.581;4987.120;-16.74468;-10.93087;0.70513;0
LIGH;4.586;4987.126;9086.0;3
ACCE;4.589;4987.128;-1.44610;3.87861;7.62314;3
LIGH;4.596;4987.136;9086.0;3
ACCE;4.600;4987.138;-1.53229;4.05099;7.98706;3
MAGN;4.601;4987.140;-16.74468;-10.93087;0.70513;0
LIGH;4.607;4987.146;9086.0;3
ACCE;4.611;4987.150;-1.55144;4.13718;8.26478;3
LIGH;4.616;4987.156;9086.0;3
ACCE;4.619;4987.158;-1.59933;4.07014;8.74362;3
MAGN;4.621;4987.160;-16.74468;-10.93087;0.70513;0
LIGH;4.626;4987.166;9086.0;3
ACCE;4.631;4987.169;-1.80044;3.94564;8.89685;3
LIGH;4.637;4987.176;9039.0;3
ACCE;4.639;4987.178;-2.08774;3.86903;8.73405;3
MAGN;4.641;4987.180;-15.30116;-10.32821;-1.88080;0
LIGH;4.646;4987.186;9039.0;3
ACCE;4.651;4987.189;-1.96325;3.94564;8.58082;3
LIGH;4.656;4987.196;9039.0;3
ACCE;4.660;4987.198;-1.80044;4.02226;8.61913;3
MAGN;4.661;4987.201;-15.30116;-10.32821;-1.88080;0
LIGH;4.666;4987.206;9039.0;3
ACCE;4.669;4987.208;-1.74298;4.09887;8.70532;3
LIGH;4.676;4987.216;9039.0;3
MAGN;4.680;4987.219;-15.30116;-10.32821;-1.88080;0
ACCE;4.683;4987.219;-1.84832;4.32872;9.18416;3
LIGH;4.687;4987.226;9039.0;3
ACCE;4.689;4987.228;-2.01113;4.53941;9.20331;3
LIGH;4.698;4987.236;9063.0;3
MAGN;4.700;4987.239;-13.12112;-9.59445;-3.68089;0
ACCE;4.701;4987.239;-2.25055;4.60644;9.32781;3
LIGH;4.706;4987.246;9063.0;3
ACCE;4.709;4987.248;-2.37505;4.55856;9.40442;3
LIGH;4.718;4987.256;9063.0;3
MAGN;4.720;4987.259;-13.12112;-9.59445;-3.68089;0
ACCE;4.721;4987.259;-2.42293;4.36702;9.33739;3
LIGH;4.726;4987.266;9063.0;3
ACCE;4.729;4987.268;-2.39420;4.29999;8.93516;3
LIGH;4.738;4987.276;9063.0;3
MAGN;4.740;4987.279;-13.12112;-9.59445;-3.68089;0
ACCE;4.741;4987.279;-2.26013;4.18506;8.94474;3
LIGH;4.746;4987.286;9063.0;3
ACCE;4.750;4987.288;-2.14520;4.07972;9.00220;3
GNSS;4.753;1490612651.000;40.313463;-3.483139;600.000;0.000;3.0;0.0;26;13
ACCE;4.760;4987.298;-2.26970;3.99353;9.80665;3
GNSS;4.763;1490612651.000;40.313463;-3.483139;600.000;0.000;3.0;0.0;26;13
MAGN;4.765;4987.303;-10.72858;-8.19442;-6.33007;0
LIGH;4.766;4987.304;9097.0;3
ACCE;4.779;4987.310;-2.40378;4.04141;10.10353;3
LIGH;4.780;4987.312;9097.0;3
LIGH;4.781;4987.316;9097.0;3
MAGN;4.781;4987.319;-10.72858;-8.19442;-6.33007;0
ACCE;4.781;4987.319;-2.56658;4.00311;10.47703;3
LIGH;4.786;4987.326;9097.0;3
ACCE;4.789;4987.328;-2.69108;3.84988;10.71645;3
LIGH;4.805;4987.336;9097.0;3
ACCE;4.806;4987.338;-2.94008;3.37104;10.63026;3
MAGN;4.807;4987.341;-10.72858;-8.19442;-6.33007;0
SOUN;4.807;2099.57;0.06408;70.11
LIGH;4.811;4987.347;9097.0;3
ACCE;4.814;4987.348;-3.21781;3.22738;10.35253;3
MAGN;4.821;4987.360;-8.12346;-6.35709;-8.25557;0
ACCE;4.822;4987.359;-3.37104;3.57215;10.23761;3
LIGH;4.825;4987.365;9143.0;3
ACCE;4.829;4987.368;-3.21781;3.79242;10.21845;3
LIGH;4.831;4987.371;9143.0;3
LIGH;4.837;4987.376;9143.0;3
ACCE;4.840;4987.378;-3.09331;4.02226;10.42914;3
MAGN;4.841;4987.381;-8.12346;-6.35709;-8.25557;0
LIGH;4.847;4987.386;9143.0;3
ACCE;4.849;4987.388;-2.99754;4.04141;10.61110;3
LIGH;4.859;4987.398;9143.0;3
ACCE;4.861;4987.398;-3.41892;3.73495;10.75475;3
MAGN;4.862;4987.401;-8.12346;-6.35709;-8.25557;0
LIGH;4.867;4987.406;9143.0;3
ACCE;4.869;4987.408;-3.62003;3.75411;10.73560;3
LIGH;4.877;4987.416;9143.0;3
MAGN;4.880;4987.419;-5.40779;-4.79070;-9.63094;0
ACCE;4.881;4987.419;-3.61046;3.72538;11.15698;3
LIGH;4.887;4987.426;9039.0;3
ACCE;4.889;4987.428;-3.65834;3.61046;11.30063;3
LIGH;4.898;4987.436;9039.0;3
MAGN;4.900;4987.439;-5.40779;-4.79070;-9.63094;0
ACCE;4.901;4987.439;-4.33829;3.65834;11.28148;3
LIGH;4.906;4987.446;9039.0;3
ACCE;4.909;4987.448;-4.67348;3.74453;11.43471;3
LIGH;4.917;4987.456;9039.0;3
ACCE;4.919;4987.458;-4.74052;3.83072;11.54005;3
MAGN;4.921;4987.460;-5.40779;-4.79070;-9.63094;0
LIGH;4.926;4987.466;9039.0;3
ACCE;4.929;4987.468;-4.68306;3.84988;11.41555;3
LIGH;4.938;4987.476;9039.0;3
MAGN;4.940;4987.479;-3.36280;-3.61385;-11.11812;0
ACCE;4.942;4987.479;-4.54898;3.55300;11.50175;3
LIGH;4.947;4987.486;8970.0;3
ACCE;4.949;4987.488;-4.60644;3.53384;11.36767;3
LIGH;4.958;4987.496;8970.0;3
MAGN;4.960;4987.499;-3.36280;-3.61385;-11.11812;0
ACCE;4.961;4987.499;-4.65433;3.61046;11.38682;3
LIGH;4.966;4987.506;8970.0;3
ACCE;4.969;4987.508;-4.74052;3.67749;11.36767;3
LIGH;4.976;4987.516;8970.0;3
MAGN;4.980;4987.519;-3.36280;-3.61385;-11.11812;0
ACCE;4.981;4987.519;-4.48195;3.74453;11.51132;3
LIGH;4.986;4987.526;8970.0;3
ACCE;4.989;4987.528;-4.34787;3.80199;11.58794;3
LIGH;4.996;4987.536;8970.0;3
MAGN;5.000;4987.539;-2.01706;-3.36906;-11.90040;0
ACCE;5.001;4987.539;-4.41491;3.83072;11.80820;3
LIGH;5.006;4987.546;8831.0;3
ACCE;5.009;4987.548;-4.53941;3.92649;11.75074;3
LIGH;5.018;4987.556;8831.0;3
MAGN;5.020;4987.559;-2.01706;-3.36906;-11.90040;0
ACCE;5.021;4987.559;-4.76925;3.81157;11.85609;3
LIGH;5.032;4987.566;8831.0;3
ACCE;5.034;4987.568;-4.80756;3.65834;11.62624;3
ACCE;5.045;4987.579;-4.81713;3.38061;11.03248;3
MAGN;5.046;4987.585;-2.01706;-3.36906;-11.90040;0
LIGH;5.047;4987.586;8831.0;3
ACCE;5.050;4987.588;-4.81713;3.38061;11.03248;3
LIGH;5.051;4987.590;8831.0;3
LIGH;5.059;4987.598;8831.0;3
ACCE;5.061;4987.598;-4.90333;3.37104;10.59195;3
MAGN;5.062;4987.601;1.60279;-4.08433;-13.93079;0
LIGH;5.066;4987.606;8693.0;3
ACCE;5.069;4987.608;-4.82671;3.56257;10.09395;3
LIGH;5.076;4987.616;8693.0;3
ACCE;5.081;4987.618;-4.82671;3.83072;9.79707;3
MAGN;5.081;4987.620;1.60279;-4.08433;-13.93079;0
LIGH;5.086;4987.626;8693.0;3
ACCE;5.089;4987.628;-4.63517;3.75411;9.70131;3
LIGH;5.098;4987.636;8693.0;3
ACCE;5.103;4987.639;-3.91691;3.47638;9.10754;3
MAGN;5.104;4987.643;1.60279;-4.08433;-13.93079;0
LIGH;5.107;4987.647;8693.0;3
ACCE;5.109;4987.648;-3.64876;3.62961;8.51378;3
LIGH;5.116;4987.656;8693.0;3
MAGN;5.120;4987.659;3.04304;-4.96507;-13.88644;0
ACCE;5.121;4987.659;-3.39977;3.75411;8.33182;3
LIGH;5.126;4987.666;8843.0;3
ACCE;5.129;4987.668;-3.27527;3.83072;8.46590;3
LIGH;5.136;4987.676;8519.0;3
MAGN;5.140;4987.679;3.04304;-4.96507;-13.88644;0
ACCE;5.141;4987.679;-3.22738;3.65834;8.89685;3
LIGH;5.147;4987.686;8519.0;3
ACCE;5.149;4987.688;-3.35188;3.55300;8.82982;3
LIGH;5.158;4987.696;8519.0;3
MAGN;5.160;4987.699;3.04304;-4.96507;-13.88644;0
ACCE;5.161;4987.699;-3.52426;3.36146;9.02135;3
LIGH;5.166;4987.706;8519.0;3
ACCE;5.169;4987.708;-3.66792;3.18908;9.31823;3
LIGH;5.178;4987.716;8519.0;3
MAGN;5.180;4987.719;2.65760;-5.77230;-13.84140;0
ACCE;5.181;4987.719;-3.59130;3.00712;9.64384;3
LIGH;5.187;4987.726;8519.0;3
ACCE;5.189;4987.728;-3.77326;3.26569;9.53850;3
LIGH;5.196;4987.736;8531.0;3
MAGN;5.200;4987.739;2.65760;-5.77230;-13.84140;0
ACCE;5.202;4987.739;-3.75411;3.33273;9.66300;3
LIGH;5.207;4987.746;8531.0;3
ACCE;5.209;4987.748;-3.53384;3.18908;9.59596;3
LIGH;5.218;4987.756;8531.0;3
MAGN;5.220;4987.759;2.65760;-5.77230;-13.84140;0
ACCE;5.221;4987.759;-3.18908;3.20823;9.07881;3
LIGH;5.226;4987.766;8531.0;3
ACCE;5.229;4987.768;-3.12204;3.40934;8.77236;3
SOUN;5.231;2891.48;0.08824;72.89
LIGH;5.237;4987.776;8531.0;3
ACCE;5.241;4987.778;-3.13162;3.56257;8.82982;3
MAGN;5.241;4987.780;2.11912;-6.61817;-12.85793;0
LIGH;5.246;4987.786;8531.0;3
ACCE;5.249;4987.788;-3.33273;4.29041;8.84897;3
LIGH;5.256;4987.796;8554.0;3
MAGN;5.260;4987.799;2.11912;-6.61817;-12.85793;0
ACCE;5.261;4987.799;-3.44765;4.50110;8.95431;3
LIGH;5.266;4987.806;8554.0;3
ACCE;5.269;4987.808;-3.40934;4.51068;8.84897;3
LIGH;5.276;4987.816;8554.0;3
MAGN;5.280;4987.819;2.11912;-6.61817;-12.85793;0
ACCE;5.281;4987.819;-3.29442;4.57771;8.82982;3
LIGH;5.286;4987.826;8554.0;3
ACCE;5.289;4987.828;-2.91135;4.49152;8.67659;3
LIGH;5.296;4987.836;8554.0;3
MAGN;5.300;4987.839;0.62686;-8.35712;-11.02344;0
ACCE;5.301;4987.839;-2.55701;4.34787;8.53294;3
LIGH;5.306;4987.846;8554.0;3
ACCE;5.309;4987.848;-2.42293;4.29999;8.31267;3
LIGH;5.316;4987.856;8508.0;3
ACCE;5.320;4987.858;-2.45166;4.38618;8.36055;3
MAGN;5.321;4987.860;0.62686;-8.35712;-11.02344;0
LIGH;5.326;4987.866;8508.0;3
ACCE;5.329;4987.868;-2.45166;4.52983;8.56167;3
LIGH;5.336;4987.876;8508.0;3
ACCE;5.339;4987.878;-2.46124;4.50110;8.57124;3
MAGN;5.341;4987.880;0.62686;-8.35712;-11.02344;0
LIGH;5.346;4987.886;8508.0;3
ACCE;5.349;4987.888;-2.42293;4.50110;8.30309;3
LIGH;5.357;4987.896;8508.0;3
ACCE;5.361;4987.898;-2.19309;4.64475;8.62870;3
MAGN;5.362;4987.900;-1.37741;-9.23682;-9.42543;0
LIGH;5.367;4987.906;8508.0;3
ACCE;5.369;4987.908;-2.01113;4.49152;8.68616;3
LIGH;5.377;4987.916;8496.0;3
ACCE;5.380;4987.918;-1.91536;4.42448;8.46590;3
MAGN;5.381;4987.920;-1.37741;-9.23682;-9.42543;0
LIGH;5.386;4987.926;8496.0;3
ACCE;5.391;4987.929;-1.81959;4.41491;8.04452;3
LIGH;5.396;4987.936;8496.0;3
ACCE;5.399;4987.938;-1.58975;4.42448;7.86256;3
MAGN;5.401;4987.940;-1.37741;-9.23682;-9.42543;0
LIGH;5.407;4987.946;8496.0;3
ACCE;5.409;4987.948;-1.55144;4.52983;7.69018;3
LIGH;5.416;4987.956;8496.0;3
ACCE;5.420;4987.958;-1.91536;4.52025;7.66145;3
MAGN;5.421;4987.960;-2.84460;-9.62552;-8.18138;0
LIGH;5.426;4987.966;8496.0;3
ACCE;5.431;4987.969;-2.08774;4.49152;7.52737;3
LIGH;5.437;4987.976;8415.0;3
ACCE;5.439;4987.978;-1.98240;4.43406;7.32626;3
MAGN;5.441;4987.980;-2.84460;-9.62552;-8.18138;0
LIGH;5.447;4987.986;8415.0;3
ACCE;5.451;4987.989;-1.92494;4.64475;7.18261;3
LIGH;5.457;4987.996;8415.0;3
ACCE;5.459;4987.998;-2.00155;4.68306;7.46033;3
MAGN;5.461;4988.000;-2.84460;-9.62552;-8.18138;0
LIGH;5.467;4988.006;8415.0;3
ACCE;5.472;4988.010;-1.87705;4.21380;7.38372;3
LIGH;5.477;4988.016;8415.0;3
ACCE;5.480;4988.018;-2.42293;4.37660;7.01022;3
MAGN;5.481;4988.020;-2.84457;-10.65237;-7.37080;0
LIGH;5.488;4988.026;8415.0;3
ACCE;5.491;4988.029;-3.30400;4.86502;6.68461;3
LIGH;5.496;4988.036;8473.0;3
ACCE;5.499;4988.038;-3.89776;5.00867;6.99107;3
MAGN;5.501;4988.040;-2.84457;-10.65237;-7.37080;0
LIGH;5.506;4988.046;8311.0;3
ACCE;5.511;4988.049;-3.17950;4.02226;7.56568;3
LIGH;5.516;4988.056;8311.0;3
ACCE;5.520;4988.058;-2.81558;3.63919;7.17303;3
MAGN;5.521;4988.060;-2.84457;-10.65237;-7.37080;0
LIGH;5.526;4988.066;8311.0;3
ACCE;5.531;4988.069;-2.76770;3.63919;6.75165;3
LIGH;5.536;4988.076;8311.0;3
ACCE;5.540;4988.078;-2.96881;4.15633;6.80911;3
MAGN;5.541;4988.080;-1.76717;-10.90138;-7.41597;0
LIGH;5.546;4988.086;8311.0;3
ACCE;5.551;4988.089;-3.18908;4.76925;7.37414;3
LIGH;5.556;4988.096;8311.0;3
ACCE;5.559;4988.098;-3.06458;4.71179;7.45076;3
MAGN;5.561;4988.100;-1.76717;-10.90138;-7.41597;0
LIGH;5.566;4988.106;8219.0;3
ACCE;5.569;4988.108;-3.12204;4.74052;6.97192;3
LIGH;5.576;4988.116;8219.0;3
ACCE;5.580;4988.118;-3.64876;4.87459;6.57927;3
MAGN;5.581;4988.120;-1.76717;-10.90138;-7.41597;0
LIGH;5.586;4988.126;8219.0;3
ACCE;5.591;4988.129;-3.07416;3.94564;7.57525;3
LIGH;5.596;4988.136;8219.0;3
ACCE;5.599;4988.138;-2.43251;3.60088;7.55610;3
MAGN;5.601;4988.140;-0.35274;-11.25664;-7.69992;0
LIGH;5.606;4988.146;8219.0;3
ACCE;5.611;4988.149;-2.19309;3.58173;7.26880;3
LIGH;5.616;4988.156;8219.0;3
ACCE;5.619;4988.158;-2.23140;3.65834;7.46033;3
MAGN;5.621;4988.160;-0.35274;-11.25664;-7.69992;0
LIGH;5.626;4988.166;8149.0;3
ACCE;5.631;4988.169;-2.65278;4.13718;7.39329;3
LIGH;5.636;4988.176;8149.0;3
ACCE;5.639;4988.178;-2.67193;4.34787;7.30710;3
MAGN;5.641;4988.180;-0.35274;-11.25664;-7.69992;0
LIGH;5.646;4988.186;8149.0;3
ACCE;5.651;4988.189;-2.70066;4.35745;7.41245;3
LIGH;5.656;4988.196;8149.0;3
ACCE;5.660;4988.198;-2.71024;4.16591;7.69975;3
MAGN;5.661;4988.200;0.36173;-12.21787;-7.48267;0
LIGH;5.666;4988.206;8149.0;3
ACCE;5.672;4988.209;-2.74854;3.84030;7.24007;3
LIGH;5.676;4988.216;8149.0;3
ACCE;5.680;4988.218;-2.62405;3.80199;7.19218;3
MAGN;5.682;4988.220;0.36173;-12.21787;-7.48267;0
LIGH;5.686;4988.226;8057.0;3
ACCE;5.691;4988.229;-2.59531;3.87861;7.09641;3
LIGH;5.696;4988.236;8057.0;3
ACCE;5.700;4988.238;-2.61447;4.03184;7.14430;3
MAGN;5.701;4988.240;0.36173;-12.21787;-7.48267;0
LIGH;5.708;4988.246;8057.0;3
ACCE;5.711;4988.249;-2.76770;4.46279;7.01022;3
LIGH;5.716;4988.256;8057.0;3
ACCE;5.720;4988.258;-2.94008;4.58729;7.12514;3
MAGN;5.722;4988.260;0.86926;-12.57419;-6.99361;0
LIGH;5.729;4988.267;8057.0;3
ACCE;5.731;4988.268;-3.10289;4.72137;7.10599;3
LIGH;5.737;4988.276;8057.0;3
ACCE;5.739;4988.278;-3.19865;4.87459;7.19218;3
MAGN;5.742;4988.281;0.86926;-12.57419;-6.99361;0
LIGH;5.748;4988.286;7918.0;3
ACCE;5.752;4988.290;-3.18908;5.00867;7.40287;3
ACCE;5.769;4988.298;-3.18908;5.05655;7.58483;3
LIGH;5.770;4988.303;7918.0;3
MAGN;5.770;4988.306;0.86926;-12.57419;-6.99361;0
GNSS;5.771;1490612652.000;40.313463;-3.483139;600.000;0.000;3.0;0.0;26;13
ACCE;5.775;4988.309;-3.16035;5.04698;7.70933;3
GNSS;5.775;1490612652.000;40.313463;-3.483139;600.000;0.000;3.0;0.0;26;13
LIGH;5.788;4988.317;7918.0;3
ACCE;5.789;4988.318;-2.79643;4.80756;8.23605;3
MAGN;5.789;4988.322;0.73262;-13.95909;-6.42955;0
LIGH;5.790;4988.324;7918.0;3
SOUN;5.791;549.32;0.01676;58.47
LIGH;5.795;4988.330;7918.0;3
ACCE;5.795;4988.330;-2.71024;4.63517;8.38928;3
MAGN;5.801;4988.340;0.73262;-13.95909;-6.42955;0
ACCE;5.803;4988.340;-2.71024;4.51068;8.70532;3
LIGH;5.804;4988.344;7976.0;3
LIGH;5.809;4988.348;7849.0;3
ACCE;5.812;4988.348;-2.76770;4.66391;8.81066;3
LIGH;5.816;4988.356;7849.0;3
ACCE;5.820;4988.358;-2.69108;4.75010;8.91601;3
MAGN;5.821;4988.360;0.73262;-13.95909;-6.42955;0
LIGH;5.828;4988.366;7849.0;3
ACCE;5.829;4988.368;-2.55701;4.83629;8.94474;3
LIGH;5.836;4988.376;7849.0;3
ACCE;5.840;4988.378;-2.47082;4.92248;9.05008;3
MAGN;5.841;4988.380;0.61003;-13.36952;-6.17824;0
LIGH;5.846;4988.386;7849.0;3
ACCE;5.850;4988.388;-2.59531;4.94163;8.87770;3
LIGH;5.857;4988.396;7849.0;3
ACCE;5.860;4988.398;-2.75812;4.95121;8.92558;3
MAGN;5.861;4988.400;0.61003;-13.36952;-6.17824;0
LIGH;5.868;4988.406;7837.0;3
ACCE;5.871;4988.409;-2.61447;4.87459;9.03093;3
LIGH;5.877;4988.416;7860.0;3
ACCE;5.879;4988.418;-2.47082;4.89375;9.14585;3
MAGN;5.881;4988.420;0.61003;-13.36952;-6.17824;0
LIGH;5.887;4988.426;7860.0;3
ACCE;5.889;4988.428;-2.48997;4.90333;9.03093;3
LIGH;5.896;4988.436;7860.0;3
ACCE;5.900;4988.438;-2.47082;4.94163;9.03093;3
MAGN;5.901;4988.440;0.01941;-12.90498;-6.26458;0
LIGH;5.907;4988.446;7860.0;3
ACCE;5.911;4988.449;-2.33674;5.07571;8.96389;3
LIGH;5.917;4988.456;7860.0;3
ACCE;5.919;4988.458;-2.13563;5.12359;8.98304;3
MAGN;5.921;4988.460;0.01941;-12.90498;-6.26458;0
LIGH;5.926;4988.466;7860.0;3
ACCE;5.931;4988.469;-1.87705;4.91290;8.55209;3
LIGH;5.936;4988.476;7837.0;3
ACCE;5.940;4988.478;-1.92494;4.85544;8.47547;3
MAGN;5.941;4988.480;0.01941;-12.90498;-6.26458;0
LIGH;5.946;4988.486;7837.0;3
ACCE;5.949;4988.488;-2.05901;4.85544;8.36055;3
LIGH;5.956;4988.496;7837.0;3
MAGN;5.960;4988.499;0.34684;-12.28943;-7.48849;0
ACCE;5.961;4988.499;-2.19309;4.89375;8.42759;3
LIGH;5.966;4988.506;7837.0;3
ACCE;5.969;4988.508;-2.31759;4.94163;8.48505;3
LIGH;5.976;4988.516;7837.0;3
MAGN;5.980;4988.519;0.34684;-12.28943;-7.48849;0
ACCE;5.982;4988.519;-2.28886;4.67348;8.75320;3
LIGH;5.987;4988.526;7837.0;3
ACCE;5.989;4988.528;-2.31759;4.61602;8.75320;3
LIGH;5.998;4988.536;7918.0;3
MAGN;6.000;4988.539;0.34684;-12.28943;-7.48849;0
ACCE;6.001;4988.539;-2.36547;4.56814;9.01178;3
LIGH;6.006;4988.546;7918.0;3
ACCE;6.009;4988.548;-2.37505;4.46279;9.10754;3
LIGH;6.018;4988.556;7918.0;3
MAGN;6.020;4988.559;-0.17745;-11.95726;-8.35993;0
ACCE;6.021;4988.559;-2.54743;4.51068;9.17458;3
LIGH;6.032;4988.566;7918.0;3
ACCE;6.034;4988.568;-2.64320;4.51068;9.22246;3
ACCE;6.039;4988.578;-2.76770;4.44364;9.37569;3
MAGN;6.043;4988.582;-0.17745;-11.95726;-8.35993;0
LIGH;6.044;4988.583;7918.0;3
LIGH;6.047;4988.587;7918.0;3
ACCE;6.049;4988.588;-2.78685;4.40533;9.23204;3
LIGH;6.057;4988.596;8011.0;3
ACCE;6.059;4988.598;-2.74854;4.40533;9.17458;3
MAGN;6.061;4988.600;-0.17745;-11.95726;-8.35993;0
LIGH;6.066;4988.606;8011.0;3
ACCE;6.069;4988.608;-2.82516;4.32872;9.41400;3
LIGH;6.076;4988.616;8011.0;3
MAGN;6.080;4988.619;0.05778;-10.94320;-9.21688;0
ACCE;6.081;4988.619;-2.92093;4.38618;9.33739;3
LIGH;6.086;4988.626;8011.0;3
ACCE;6.089;4988.628;-3.06458;4.59687;9.22246;3
LIGH;6.098;4988.636;8011.0;3
MAGN;6.100;4988.639;0.05778;-10.94320;-9.21688;0
ACCE;6.101;4988.639;-3.20823;4.64475;9.57681;3
LIGH;6.106;4988.646;8011.0;3
ACCE;6.109;4988.648;-3.26569;4.45322;9.79707;3
LIGH;6.116;4988.656;8103.0;3
MAGN;6.120;4988.659;0.05778;-10.94320;-9.21688;0
ACCE;6.121;4988.659;-3.39977;4.16591;9.63427;3
LIGH;6.126;4988.666;8103.0;3
ACCE;6.129;4988.668;-3.62961;4.15633;9.49062;3
LIGH;6.136;4988.676;8103.0;3
MAGN;6.140;4988.679;0.09687;-9.97734;-9.70933;0
ACCE;6.141;4988.679;-3.62003;4.10845;9.53850;3
LIGH;6.146;4988.686;8103.0;3
ACCE;6.149;4988.688;-3.44765;4.07014;9.34696;3
LIGH;6.156;4988.696;8103.0;3
MAGN;6.160;4988.699;0.09687;-9.97734;-9.70933;0
ACCE;6.161;4988.699;-3.03585;4.19464;8.98304;3
LIGH;6.166;4988.706;8103.0;3
ACCE;6.169;4988.708;-2.85389;4.23295;8.98304;3
LIGH;6.178;4988.716;8172.0;3
MAGN;6.180;4988.719;0.09687;-9.97734;-9.70933;0
ACCE;6.181;4988.719;-2.59531;4.17549;9.12670;3
LIGH;6.187;4988.726;8172.0;3
ACCE;6.189;4988.728;-2.33674;4.14676;8.97347;3
LIGH;6.196;4988.736;8172.0;3
MAGN;6.200;4988.739;0.29350;-10.34295;-10.08025;0
ACCE;6.201;4988.739;-2.18351;4.28083;8.98304;3
LIGH;6.206;4988.746;8172.0;3
ACCE;6.209;4988.748;-2.26013;4.31914;9.04051;3
LIGH;6.216;4988.756;8172.0;3
ACCE;6.219;4988.758;-2.30801;4.29041;9.29908;3
MAGN;6.221;4988.760;0.29350;-10.34295;-10.08025;0
SOUN;6.223;1164.80;0.03555;65.00
LIGH;6.228;4988.766;8172.0;3
ACCE;6.229;4988.768;-2.42293;4.23295;9.30866;3
LIGH;6.238;4988.776;8161.0;3
MAGN;6.240;4988.779;0.29350;-10.34295;-10.08025;0
ACCE;6.242;4988.779;-2.62405;3.92649;9.67257;3
LIGH;6.247;4988.786;8207.0;3
ACCE;6.249;4988.788;-2.66235;3.78284;9.58638;3
LIGH;6.256;4988.796;8207.0;3
MAGN;6.260;4988.799;0.07235;-9.58358;-10.69540;0
ACCE;6.261;4988.799;-2.66235;3.63919;9.72046;3
LIGH;6.266;4988.806;8207.0;3
ACCE;6.269;4988.808;-2.64320;3.49553;9.65342;3
LIGH;6.276;4988.816;8207.0;3
MAGN;6.280;4988.819;0.07235;-9.58358;-10.69540;0
ACCE;6.281;4988.819;-2.52828;3.37104;9.41400;3
LIGH;6.286;4988.826;8207.0;3
ACCE;6.289;4988.828;-2.59531;3.53384;9.17458;3
LIGH;6.296;4988.836;8207.0;3
MAGN;6.300;4988.839;0.07235;-9.58358;-10.69540;0
ACCE;6.301;4988.839;-2.65278;3.66792;9.26077;3
LIGH;6.306;4988.846;8265.0;3
ACCE;6.309;4988.848;-2.53785;3.63919;9.23204;3
LIGH;6.316;4988.856;8265.0;3
MAGN;6.320;4988.859;-0.50807;-9.48271;-10.60282;0
ACCE;6.321;4988.859;-2.18351;3.59130;9.00220;3
LIGH;6.326;4988.866;8265.0;3
ACCE;6.329;4988.868;-2.29843;3.67749;8.96389;3
LIGH;6.336;4988.876;8265.0;3
MAGN;6.340;4988.879;-0.50807;-9.48271;-10.60282;0
ACCE;6.341;4988.879;-2.57616;3.73495;9.29908;3
LIGH;6.346;4988.886;8265.0;3
ACCE;6.349;4988.888;-2.61447;3.67749;9.39485;3
LIGH;6.356;4988.896;8265.0;3
MAGN;6.360;4988.899;-0.50807;-9.48271;-10.60282;0
ACCE;6.361;4988.899;-2.26013;3.59130;9.07881;3
LIGH;6.366;4988.906;8311.0;3
ACCE;6.369;4988.908;-2.19309;3.62003;9.06924;3
LIGH;6.376;4988.916;8311.0;3
ACCE;6.379;4988.918;-2.26013;3.54342;9.27993;3
MAGN;6.381;4988.920;-0.83863;-9.48294;-10.35406;0
LIGH;6.386;4988.926;8311.0;3
ACCE;6.389;4988.928;-2.29843;3.42850;9.17458;3
LIGH;6.396;4988.936;8311.0;3
MAGN;6.400;4988.939;-0.83863;-9.48294;-10.35406;0
ACCE;6.401;4988.939;-2.22182;3.44765;9.00220;3
LIGH;6.406;4988.946;8311.0;3
ACCE;6.409;4988.948;-2.25055;3.58173;9.00220;3
LIGH;6.416;4988.956;8311.0;3
MAGN;6.420;4988.959;-0.83863;-9.48294;-10.35406;0
ACCE;6.421;4988.959;-2.21224;3.62003;9.17458;3
LIGH;6.427;4988.966;8381.0;3
ACCE;6.429;4988.968;-2.11647;3.56257;9.03093;3
LIGH;6.436;4988.976;8381.0;3
MAGN;6.440;4988.979;-0.99053;-9.82715;-10.35621;0
ACCE;6.441;4988.979;-2.03028;3.58173;8.90643;3
LIGH;6.446;4988.986;8381.0;3
ACCE;6.449;4988.988;-2.12605;3.66792;8.90643;3
LIGH;6.456;4988.996;8381.0;3
MAGN;6.460;4988.999;-0.99053;-9.82715;-10.35621;0
ACCE;6.461;4988.999;-2.10690;3.61046;9.02135;3
LIGH;6.466;4989.006;8381.0;3
ACCE;6.469;4989.008;-2.07817;3.50511;8.84897;3
LIGH;6.476;4989.016;8381.0;3
MAGN;6.480;4989.019;-0.99053;-9.82715;-10.35621;0
ACCE;6.481;4989.019;-2.02071;3.46680;8.69574;3
LIGH;6.486;4989.026;8381.0;3
ACCE;6.489;4989.028;-1.94409;3.36146;8.63828;3
LIGH;6.496;4989.036;8381.0;3
MAGN;6.500;4989.039;-0.86323;-9.88966;-10.37740;0
ACCE;6.502;4989.039;-1.86748;3.27527;8.72447;3
LIGH;6.507;4989.046;8381.0;3
ACCE;6.509;4989.048;-1.84832;3.41892;8.47547;3
LIGH;6.516;4989.056;8381.0;3
MAGN;6.520;4989.059;-0.86323;-9.88966;-10.37740;0
ACCE;6.521;4989.059;-1.80044;3.47638;8.42759;3
LIGH;6.526;4989.066;8381.0;3
ACCE;6.529;4989.068;-1.78129;3.45723;8.32224;3
LIGH;6.536;4989.076;8381.0;3
ACCE;6.540;4989.078;-1.80044;3.40934;8.35098;3
MAGN;6.541;4989.080;-0.86323;-9.88966;-10.37740;0
LIGH;6.546;4989.086;8404.0;3
ACCE;6.549;4989.088;-1.80044;3.26569;8.47547;3
LIGH;6.556;4989.096;8381.0;3
MAGN;6.560;4989.099;-0.58269;-9.51562;-10.58194;0
ACCE;6.561;4989.099;-1.91536;3.16992;8.65743;3
LIGH;6.566;4989.106;8381.0;3
ACCE;6.569;4989.108;-2.00155;3.11246;8.73405;3
LIGH;6.576;4989.116;8381.0;3
MAGN;6.580;4989.119;-0.58269;-9.51562;-10.58194;0
ACCE;6.581;4989.119;-2.12605;3.11246;8.81066;3
LIGH;6.586;4989.126;8381.0;3
ACCE;6.589;4989.128;-2.17394;3.26569;8.81066;3
LIGH;6.596;4989.136;8381.0;3
ACCE;6.600;4989.138;-2.15478;3.31358;9.04051;3
MAGN;6.601;4989.140;-0.58269;-9.51562;-10.58194;0
LIGH;6.606;4989.146;8381.0;3
ACCE;6.611;4989.149;-2.10690;3.27527;8.97347;3
LIGH;6.616;4989.156;8415.0;3
ACCE;6.619;4989.158;-2.17394;3.28484;8.90643;3
MAGN;6.621;4989.160;-0.95256;-9.04620;-11.47097;0
LIGH;6.626;4989.166;8415.0;3
ACCE;6.629;4989.168;-2.25055;3.65834;8.93516;3
LIGH;6.636;4989.176;8415.0;3
ACCE;6.640;4989.178;-2.28886;3.81157;9.19373;3
MAGN;6.641;4989.180;-0.95256;-9.04620;-11.47097;0
LIGH;6.646;4989.186;8415.0;3
ACCE;6.649;4989.188;-2.48039;3.92649;9.06924;3
LIGH;6.656;4989.196;8415.0;3
ACCE;6.659;4989.198;-2.63362;4.00311;8.92558;3
MAGN;6.661;4989.200;-0.95256;-9.04620;-11.47097;0
LIGH;6.666;4989.206;8415.0;3
ACCE;6.669;4989.208;-2.15478;3.70622;9.04051;3
LIGH;6.676;4989.216;8392.0;3
ACCE;6.680;4989.218;-2.01113;3.60088;9.10754;3
MAGN;6.682;4989.220;-0.47692;-8.84247;-11.46003;0
LIGH;6.687;4989.226;8392.0;3
ACCE;6.689;4989.228;-2.07817;3.66792;8.97347;3
LIGH;6.696;4989.236;8392.0;3
ACCE;6.700;4989.238;-2.64320;3.98395;9.29908;3
MAGN;6.701;4989.240;-0.47692;-8.84247;-11.46003;0
LIGH;6.706;4989.246;8392.0;3
ACCE;6.709;4989.248;-2.71024;4.00311;9.50019;3
LIGH;6.716;4989.256;8392.0;3
ACCE;6.720;4989.258;-2.71981;3.88818;9.62469;3
MAGN;6.721;4989.260;-0.47692;-8.84247;-11.46003;0
LIGH;6.730;4989.266;8392.0;3
ACCE;6.731;4989.269;-3.03585;3.76368;9.49062;3
LIGH;6.738;4989.278;8369.0;3
ACCE;6.753;4989.278;-3.50511;4.03184;9.76834;3
MAGN;6.755;4989.294;-0.30595;-8.42179;-11.38234;0
LIGH;6.763;4989.297;8369.0;3
ACCE;6.764;4989.288;-3.35188;4.11803;9.70131;3
ACCE;6.764;4989.298;-3.35188;4.11803;9.70131;3
LIGH;6.765;4989.303;8369.0;3
LIGH;6.768;4989.308;8369.0;3
MAGN;6.770;4989.309;-0.30595;-8.42179;-11.38234;0
ACCE;6.771;4989.309;-3.29442;4.23295;9.65342;3
GNSS;6.774;1490612653.000;40.313463;-3.483139;600.000;0.000;3.0;0.0;26;13
LIGH;6.788;4989.317;8369.0;3
ACCE;6.789;4989.318;-3.22738;4.19464;9.54808;3
LIGH;6.789;4989.327;8369.0;3
SOUN;6.789;2798.51;0.08541;72.61
GNSS;6.792;1490612653.000;40.313463;-3.483139;600.000;0.000;3.0;0.0;26;13
ACCE;6.806;4989.328;-3.17950;4.53941;9.50977;3
MAGN;6.807;4989.335;-0.30595;-8.42179;-11.38234;0
ACCE;6.807;4989.338;-3.17950;4.53941;9.50977;3
LIGH;6.807;4989.342;8276.0;3
LIGH;6.808;4989.346;8276.0;3
WIFI;6.808;4989.277;test-CAR;00:0b:86:27:36:c2;-87
WIFI;6.808;4989.277;portal-csic;00:0b:86:27:32:e1;-66
WIFI;6.808;4989.277;portal-csic;00:0b:86:27:36:c1;-85
WIFI;6.808;4989.277;eduroam;00:0b:86:27:32:e0;-65
WIFI;6.808;4989.277;test-CAR;00:0b:86:27:32:e2;-66
WIFI;6.808;4989.277;eduroam;00:0b:86:27:35:90;-75
WIFI;6.808;4989.277;test-CAR;00:0b:86:27:35:92;-76
WIFI;6.808;4989.277;portal-csic;00:0b:86:27:35:91;-77
WIFI;6.808;4989.277;eduroam;00:0b:86:27:35:80;-89
WIFI;6.808;4989.277;test-CAR;00:0b:86:27:35:82;-90
WIFI;6.808;4989.277;portal-csic;00:0b:86:27:35:81;-89
WIFI;6.808;4989.277;eduroam;00:0b:86:27:36:c0;-88
ACCE;6.819;4989.348;-3.16035;4.71179;9.36612;3
MAGN;6.820;4989.351;0.86259;-9.48167;-12.24860;0
LIGH;6.820;4989.356;8276.0;3
ACCE;6.820;4989.358;-3.17950;4.82671;9.28950;3
LIGH;6.834;4989.366;8276.0;3
ACCE;6.835;4989.368;-3.34231;4.87459;9.32781;3
MAGN;6.835;4989.370;0.86259;-9.48167;-12.24860;0
ACCE;6.842;4989.378;-3.69665;4.97036;9.13627;3
LIGH;6.843;4989.383;8276.0;3
LIGH;6.848;4989.388;8276.0;3
ACCE;6.850;4989.389;-3.68707;4.70221;9.05966;3
MAGN;6.851;4989.390;0.86259;-9.48167;-12.24860;0
LIGH;6.857;4989.396;8080.0;3
ACCE;6.859;4989.398;-3.44765;4.54898;8.75320;3
LIGH;6.867;4989.406;8080.0;3
ACCE;6.869;4989.408;-3.34231;4.42448;8.72447;3
MAGN;6.871;4989.410;2.12603;-9.71926;-11.86257;0
LIGH;6.876;4989.416;8080.0;3
ACCE;6.879;4989.418;-3.31358;4.35745;8.69574;3
LIGH;6.888;4989.426;8080.0;3
MAGN;6.890;4989.429;2.12603;-9.71926;-11.86257;0
ACCE;6.891;4989.429;-3.40934;4.54898;8.88728;3
LIGH;6.896;4989.436;8080.0;3
ACCE;6.899;4989.438;-4.03184;4.97036;8.62870;3
LIGH;6.906;4989.446;8080.0;3
ACCE;6.912;4989.448;-4.84586;5.20021;8.66701;3
MAGN;6.913;4989.452;2.12603;-9.71926;-11.86257;0
LIGH;6.917;4989.456;8138.0;3
ACCE;6.919;4989.458;-4.74052;4.82671;9.01178;3
LIGH;6.928;4989.466;7930.0;3
MAGN;6.930;4989.469;4.23061;-10.97702;-11.17766;0
ACCE;6.931;4989.469;-3.38061;4.23295;8.58082;3
LIGH;6.937;4989.476;7930.0;3
ACCE;6.939;4989.478;-3.33273;4.35745;8.15944;3
LIGH;6.947;4989.486;7930.0;3
MAGN;6.950;4989.489;4.23061;-10.97702;-11.17766;0
ACCE;6.951;4989.489;-3.59130;4.59687;8.19775;3
LIGH;6.957;4989.496;7930.0;3
ACCE;6.959;4989.498;-3.85945;4.87459;8.24563;3
LIGH;6.967;4989.506;7930.0;3
MAGN;6.970;4989.509;4.23061;-10.97702;-11.17766;0
ACCE;6.971;4989.510;-4.05099;5.19063;8.34140;3
LIGH;6.977;4989.516;7930.0;3
ACCE;6.979;4989.518;-3.94564;5.03740;8.26478;3
LIGH;6.987;4989.526;7768.0;3
MAGN;6.990;4989.529;5.34428;-11.95267;-10.02959;0
ACCE;6.991;4989.530;-3.96480;4.97994;8.29351;3
LIGH;6.997;4989.536;7768.0;3
ACCE;6.999;4989.538;-4.10845;5.05655;8.12113;3
LIGH;7.007;4989.546;7768.0;3
MAGN;7.010;4989.549;5.34428;-11.95267;-10.02959;0
ACCE;7.013;4989.550;-3.77326;4.96079;8.17859;3
LIGH;7.017;4989.556;7768.0;3
ACCE;7.019;4989.558;-3.39019;4.73094;8.15944;3
LIGH;7.031;4989.567;7768.0;3
ACCE;7.033;4989.568;-3.22738;4.48195;8.17859;3
MAGN;7.034;4989.573;5.34428;-11.95267;-10.02959;0
LIGH;7.038;4989.577;7768.0;3
ACCE;7.040;4989.578;-3.16035;4.21380;8.09240;3
LIGH;7.047;4989.586;7537.0;3
ACCE;7.049;4989.588;-3.14119;4.26168;8.09240;3
MAGN;7.051;4989.591;6.61212;-13.78144;-9.53954;0
LIGH;7.057;4989.596;7537.0;3
ACCE;7.060;4989.598;-3.25611;4.55856;8.05409;3
LIGH;7.068;4989.606;7537.0;3
MAGN;7.070;4989.609;6.61212;-13.78144;-9.53954;0
ACCE;7.071;4989.609;-3.45723;4.70221;8.14986;3
LIGH;7.076;4989.616;7537.0;3
ACCE;7.079;4989.618;-3.69665;4.88417;8.15944;3
LIGH;7.088;4989.626;7537.0;3
MAGN;7.090;4989.629;6.61212;-13.78144;-9.53954;0
ACCE;7.091;4989.629;-3.29442;4.95121;8.35098;3
LIGH;7.096;4989.636;7537.0;3
ACCE;7.103;4989.638;-2.82516;4.90333;8.06367;3
LIGH;7.108;4989.646;7259.0;3
MAGN;7.110;4989.649;6.22773;-15.66465;-7.03336;0
ACCE;7.111;4989.649;-2.62405;5.02782;7.89129;3
LIGH;7.117;4989.656;7259.0;3
ACCE;7.119;4989.658;-2.58574;5.28640;7.89129;3
LIGH;7.128;4989.666;7259.0;3
MAGN;7.130;4989.669;6.22773;-15.66465;-7.03336;0
ACCE;7.131;4989.669;-2.39420;5.23851;8.09240;3
LIGH;7.136;4989.676;7259.0;3
ACCE;7.139;4989.678;-2.05901;5.13317;7.97748;3
LIGH;7.146;4989.686;7259.0;3
MAGN;7.150;4989.689;6.22773;-15.66465;-7.03336;0
ACCE;7.151;4989.689;-1.49398;4.51068;8.27436;3
LIGH;7.156;4989.696;7259.0;3
ACCE;7.159;4989.698;-1.52271;4.35745;8.37971;3
LIGH;7.166;4989.706;7155.0;3
MAGN;7.170;4989.709;4.98367;-16.50428;-5.71285;0
ACCE;7.171;4989.709;-1.65679;4.63517;8.33182;3
LIGH;7.176;4989.716;7155.0;3
ACCE;7.179;4989.718;-1.35033;4.85544;8.37971;3
LIGH;7.187;4989.726;7155.0;3
ACCE;7.190;4989.728;-0.53630;4.82671;8.91601;3
MAGN;7.192;4989.730;4.98367;-16.50428;-5.71285;0
LIGH;7.197;4989.736;7155.0;3
ACCE;7.199;4989.738;-0.54588;4.58729;9.05008;3
LIGH;7.206;4989.746;7155.0;3
MAGN;7.210;4989.749;4.98367;-16.50428;-5.71285;0
ACCE;7.211;4989.749;-0.79487;4.38618;9.22246;3
SOUN;7.215;590.83;0.01803;59.10
LIGH;7.219;4989.756;7155.0;3
ACCE;7.219;4989.758;-1.15879;4.27126;9.32781;3
LIGH;7.226;4989.766;7548.0;3
ACCE;7.230;4989.768;-1.18752;4.01268;9.50977;3
MAGN;7.231;4989.770;1.86798;-15.22539;-5.50504;0
LIGH;7.236;4989.776;7548.0;3
ACCE;7.241;4989.779;-1.01514;3.78284;9.40442;3
LIGH;7.247;4989.786;7548.0;3
ACCE;7.249;4989.788;-0.76614;3.64876;9.25119;3
MAGN;7.251;4989.790;1.86798;-15.22539;-5.50504;0
LIGH;7.257;4989.796;7548.0;3
ACCE;7.261;4989.799;-0.53630;3.67749;8.84897;3
LIGH;7.267;4989.806;7548.0;3
ACCE;7.270;4989.808;-0.04788;4.03184;8.52336;3
MAGN;7.271;4989.810;1.86798;-15.22539;-5.50504;0
LIGH;7.278;4989.818;7548.0;3
ACCE;7.281;4989.819;0.08619;4.10845;8.55209;3
LIGH;7.287;4989.826;7421.0;3
ACCE;7.290;4989.828;0.18196;4.13718;8.64786;3
MAGN;7.291;4989.830;-2.49390;-13.52690;-6.15800;0
LIGH;7.298;4989.836;7941.0;3
ACCE;7.301;4989.839;0.15323;4.15633;8.48505;3
LIGH;7.307;4989.846;7941.0;3
ACCE;7.309;4989.848;0.04788;4.28083;8.42759;3
MAGN;7.311;4989.850;-2.49390;-13.52690;-6.15800;0
LIGH;7.317;4989.856;7941.0;3
ACCE;7.321;4989.859;0.12450;4.16591;8.60955;3
LIGH;7.327;4989.866;7941.0;3
ACCE;7.330;4989.868;0.24900;3.89776;8.78193;3
MAGN;7.331;4989.870;-2.49390;-13.52690;-6.15800;0
LIGH;7.337;4989.876;7941.0;3
ACCE;7.341;4989.879;0.40223;3.36146;8.50420;3
LIGH;7.347;4989.886;7941.0;3
ACCE;7.350;4989.888;0.38307;3.17950;8.52336;3
MAGN;7.351;4989.890;-6.49378;-9.82611;-7.23840;0
LIGH;7.357;4989.896;8161.0;3
ACCE;7.359;4989.898;0.40223;3.07416;8.56167;3
LIGH;7.367;4989.906;8161.0;3
ACCE;7.369;4989.908;0.43096;3.06458;8.72447;3
MAGN;7.371;4989.910;-6.49378;-9.82611;-7.23840;0
LIGH;7.378;4989.918;8161.0;3
ACCE;7.381;4989.919;0.20111;3.21781;8.72447;3
LIGH;7.387;4989.926;8161.0;3
ACCE;7.390;4989.928;0.06704;3.16035;9.02135;3
MAGN;7.391;4989.930;-6.49378;-9.82611;-7.23840;0
LIGH;7.397;4989.936;8161.0;3
ACCE;7.401;4989.939;0.08619;2.94008;9.21289;3
LIGH;7.407;4989.946;8161.0;3
ACCE;7.409;4989.948;0.19154;2.68151;9.40442;3
MAGN;7.411;4989.950;-10.41676;-6.15751;-7.83440;0
LIGH;7.417;4989.956;8323.0;3
ACCE;7.421;4989.959;0.05746;2.39420;9.31823;3
LIGH;7.427;4989.966;8323.0;3
ACCE;7.430;4989.968;-0.19154;2.40378;9.46189;3
MAGN;7.431;4989.970;-10.41676;-6.15751;-7.83440;0
LIGH;7.437;4989.976;8323.0;3
ACCE;7.441;4989.979;-0.31603;2.33674;9.60554;3
LIGH;7.447;4989.986;8323.0;3
ACCE;7.450;4989.988;-0.28730;2.25055;9.85453;3
MAGN;7.451;4989.990;-10.41676;-6.15751;-7.83440;0
LIGH;7.457;4989.996;8323.0;3
ACCE;7.461;4989.999;-0.63207;2.50912;9.82580;3
LIGH;7.467;4990.006;8323.0;3
ACCE;7.470;4990.008;-1.21625;2.61447;10.16099;3
MAGN;7.471;4990.010;-12.21055;-2.47642;-9.20957;0
LIGH;7.477;4990.016;8531.0;3
ACCE;7.481;4990.019;-1.76213;2.73897;10.20888;3
LIGH;7.487;4990.026;8531.0;3
ACCE;7.489;4990.028;-2.30801;3.04542;9.91199;3
MAGN;7.491;4990.030;-12.21055;-2.47642;-9.20957;0
LIGH;7.497;4990.036;8531.0;3
ACCE;7.501;4990.039;-2.40378;2.98796;9.95988;3
LIGH;7.507;4990.046;8531.0;3
ACCE;7.510;4990.048;-2.23140;2.64320;10.01734;3
MAGN;7.511;4990.050;-12.21055;-2.47642;-9.20957;0
LIGH;7.517;4990.056;8531.0;3
ACCE;7.519;4990.058;-2.13563;2.62405;9.80665;3
LIGH;7.527;4990.066;8531.0;3
ACCE;7.530;4990.068;-1.94409;2.86347;9.67257;3
MAGN;7.531;4990.070;-11.82099;-1.18525;-10.51499;0
LIGH;7.537;4990.076;8762.0;3
ACCE;7.540;4990.078;-2.39420;3.62003;9.51935;3
LIGH;7.547;4990.086;8762.0;3
ACCE;7.549;4990.088;-2.79643;3.64876;10.02692;3
MAGN;7.551;4990.090;-11.82099;-1.18525;-10.51499;0
LIGH;7.557;4990.096;8762.0;3
ACCE;7.561;4990.099;-2.95923;3.48596;10.28549;3
LIGH;7.567;4990.106;8762.0;3
ACCE;7.569;4990.108;-3.03585;3.37104;10.45787;3
MAGN;7.571;4990.110;-11.82099;-1.18525;-10.51499;0
LIGH;7.577;4990.116;8762.0;3
ACCE;7.581;4990.119;-2.76770;3.57215;10.06522;3
LIGH;7.587;4990.126;8762.0;3
ACCE;7.589;4990.128;-2.42293;3.76368;9.95030;3
MAGN;7.591;4990.130;-9.90775;-1.18504;-11.76423;0
LIGH;7.597;4990.136;8797.0;3
ACCE;7.601;4990.139;-2.12605;4.02226;9.94073;3
LIGH;7.607;4990.146;8797.0;3
ACCE;7.609;4990.148;-2.06859;4.12760;10.14184;3
MAGN;7.611;4990.150;-9.90775;-1.18504;-11.76423;0
LIGH;7.620;4990.156;8797.0;3
ACCE;7.621;4990.159;-2.36547;4.11803;10.54406;3
LIGH;7.627;4990.166;8797.0;3
ACCE;7.630;4990.168;-2.43251;3.94564;10.80264;3
MAGN;7.631;4990.170;-9.90775;-1.18504;-11.76423;0
LIGH;7.637;4990.176;8797.0;3
ACCE;7.641;4990.179;-2.48039;3.91691;10.70687;3
LIGH;7.647;4990.186;8797.0;3
ACCE;7.649;4990.188;-2.93050;4.02226;10.58237;3
MAGN;7.651;4990.190;-6.77497;-2.48820;-12.40934;0
LIGH;7.657;4990.196;8820.0;3
ACCE;7.661;4990.199;-3.62961;4.26168;11.04206;3
LIGH;7.667;4990.206;8739.0;3
ACCE;7.669;4990.208;-3.06458;3.99353;11.01333;3
MAGN;7.671;4990.210;-6.77497;-2.48820;-12.40934;0
LIGH;7.677;4990.216;8739.0;3
ACCE;7.679;4990.218;-2.26970;3.73495;10.51533;3
LIGH;7.687;4990.226;8739.0;3
ACCE;7.689;4990.228;-1.62806;3.53384;10.28549;3
MAGN;7.691;4990.230;-6.77497;-2.48820;-12.40934;0
LIGH;7.697;4990.236;8739.0;3
ACCE;7.701;4990.239;-1.28329;3.62961;9.67257;3
LIGH;7.707;4990.246;8739.0;3
ACCE;7.709;4990.248;-2.38462;4.38618;9.18416;3
MAGN;7.711;4990.250;-3.94436;-4.71012;-11.73647;0
LIGH;7.718;4990.258;8739.0;3
ACCE;7.721;4990.259;-3.90734;5.17148;8.99262;3
LIGH;7.727;4990.266;8531.0;3
ACCE;7.730;4990.268;-3.66792;4.57771;9.98861;3
MAGN;7.731;4990.270;-3.94436;-4.71012;-11.73647;0
LIGH;7.737;4990.276;8531.0;3
ACCE;7.741;4990.279;-2.51870;3.72538;9.38527;3
LIGH;7.747;4990.286;8531.0;3
ACCE;7.754;4990.288;-1.83875;3.27527;8.61913;3
MAGN;7.760;4990.290;-3.94436;-4.71012;-11.73647;0
LIGH;7.761;4990.297;8531.0;3
ACCE;7.771;4990.300;-1.83875;3.45723;7.95833;3
LIGH;7.772;4990.306;8531.0;3
ACCE;7.772;4990.308;-2.09732;4.00311;8.15944;3
MAGN;7.773;4990.310;-1.20062;-8.33902;-11.56913;0
GNSS;7.774;1490612654.000;40.313463;-3.483139;600.000;0.000;3.0;0.0;26;13
GNSS;7.777;1490612654.000;40.313463;-3.483139;600.000;0.000;3.0;0.0;26;13
LIGH;7.779;4990.316;8531.0;3
SOUN;7.779;2044.02;0.06238;69.88
ACCE;7.783;4990.319;-2.23140;4.46279;8.44674;3
LIGH;7.796;4990.326;8276.0;3
ACCE;7.797;4990.328;-2.50912;4.77883;8.55209;3
MAGN;7.798;4990.330;-1.20062;-8.33902;-11.56913;0
LIGH;7.802;4990.338;8276.0;3
ACCE;7.802;4990.338;-3.00712;4.89375;8.32224;3
LIGH;7.807;4990.346;8276.0;3
ACCE;7.811;4990.348;-3.24654;4.60644;8.36055;3
MAGN;7.811;4990.350;-1.20062;-8.33902;-11.56913;0
LIGH;7.817;4990.356;8276.0;3
ACCE;7.819;4990.358;-2.60489;4.23295;8.31267;3
LIGH;7.829;4990.368;8276.0;3
ACCE;7.830;4990.368;-2.03028;3.97437;8.14029;3
MAGN;7.831;4990.371;0.93918;-10.91460;-10.94656;0
LIGH;7.837;4990.376;8276.0;3
ACCE;7.839;4990.378;-1.94409;3.82115;7.87214;3
LIGH;7.847;4990.386;8092.0;3
ACCE;7.849;4990.388;-2.26970;3.92649;7.99663;3
MAGN;7.852;4990.392;0.93918;-10.91460;-10.94656;0
LIGH;7.858;4990.398;8092.0;3
ACCE;7.861;4990.399;-2.41336;4.09887;8.13071;3
LIGH;7.867;4990.406;8092.0;3
ACCE;7.870;4990.408;-2.37505;4.17549;8.24563;3
MAGN;7.871;4990.410;0.93918;-10.91460;-10.94656;0
LIGH;7.877;4990.416;8092.0;3
ACCE;7.879;4990.418;-2.38462;4.18506;8.23605;3
LIGH;7.887;4990.426;8092.0;3
MAGN;7.890;4990.429;0.99556;-11.49764;-9.48241;0
ACCE;7.891;4990.429;-2.43251;4.07972;8.48505;3
LIGH;7.897;4990.436;8092.0;3
ACCE;7.899;4990.438;-2.26970;4.05099;8.37013;3
LIGH;7.908;4990.446;7987.0;3
MAGN;7.910;4990.449;0.99556;-11.49764;-9.48241;0
ACCE;7.911;4990.449;-2.24097;4.13718;8.25521;3
LIGH;7.917;4990.456;7987.0;3
ACCE;7.919;4990.458;-2.57616;4.32872;8.17859;3
LIGH;7.927;4990.466;7987.0;3
MAGN;7.930;4990.469;0.99556;-11.49764;-9.48241;0
ACCE;7.931;4990.470;-2.71024;4.06057;8.63828;3
LIGH;7.937;4990.476;7987.0;3
ACCE;7.939;4990.478;-2.32716;3.84030;8.23605;3
LIGH;7.947;4990.486;7987.0;3
MAGN;7.950;4990.489;0.90620;-12.16942;-8.98972;0
ACCE;7.951;4990.489;-2.25055;3.84988;8.22648;3
LIGH;7.957;4990.496;7987.0;3
ACCE;7.959;4990.498;-2.34632;3.84030;8.44674;3
LIGH;7.968;4990.508;8022.0;3
MAGN;7.970;4990.509;0.90620;-12.16942;-8.98972;0
ACCE;7.971;4990.509;-2.30801;3.80199;8.55209;3
LIGH;7.976;4990.516;7941.0;3
ACCE;7.979;4990.518;-2.24097;3.89776;8.35098;3
LIGH;7.987;4990.526;7941.0;3
MAGN;7.990;4990.529;0.90620;-12.16942;-8.98972;0
ACCE;7.991;4990.529;-2.17394;4.07014;8.52336;3
LIGH;7.997;4990.536;7941.0;3
ACCE;7.999;4990.538;-2.12605;4.05099;8.53294;3
LIGH;8.007;4990.546;7941.0;3
ACCE;8.009;4990.548;-2.11647;4.09887;8.57124;3
MAGN;8.011;4990.550;0.32008;-12.14184;-9.38724;0
LIGH;8.017;4990.556;7941.0;3
ACCE;8.019;4990.558;-2.11647;4.22337;8.48505;3
LIGH;8.028;4990.566;7941.0;3
ACCE;8.037;4990.568;-2.40378;4.36702;8.53294;3
MAGN;8.038;4990.571;0.32008;-12.14184;-9.38724;0
ACCE;8.040;4990.578;-2.34632;4.19464;8.46590;3
LIGH;8.044;4990.583;7953.0;3
LIGH;8.050;4990.590;7953.0;3
ACCE;8.053;4990.589;-2.11647;4.15633;8.45632;3
MAGN;8.053;4990.592;0.32008;-12.14184;-9.38724;0
LIGH;8.057;4990.596;7953.0;3
ACCE;8.059;4990.598;-1.92494;4.21380;8.31267;3
LIGH;8.067;4990.606;7953.0;3
MAGN;8.070;4990.609;-0.64845;-11.92755;-8.89717;0
ACCE;8.071;4990.610;-1.82917;4.38618;8.17859;3
LIGH;8.077;4990.616;7953.0;3
ACCE;8.080;4990.618;-1.84832;4.54898;8.07325;3
LIGH;8.087;4990.626;7953.0;3
MAGN;8.090;4990.629;-0.64845;-11.92755;-8.89717;0
ACCE;8.091;4990.630;-1.77171;4.64475;8.10198;3
LIGH;8.097;4990.636;7907.0;3
ACCE;8.099;4990.638;-1.59933;4.70221;7.92002;3
LIGH;8.107;4990.646;7907.0;3
MAGN;8.110;4990.649;-0.64845;-11.92755;-8.89717;0
ACCE;8.111;4990.650;-1.48441;4.62560;8.01579;3
LIGH;8.117;4990.656;7907.0;3
ACCE;8.119;4990.658;-1.69509;4.71179;7.91044;3
LIGH;8.127;4990.666;7907.0;3
MAGN;8.130;4990.669;-1.13468;-11.27318;-9.33932;0
ACCE;8.131;4990.669;-1.90578;4.80756;8.09240;3
LIGH;8.137;4990.676;7907.0;3
ACCE;8.139;4990.678;-1.89621;4.65433;8.23605;3
LIGH;8.147;4990.686;7907.0;3
MAGN;8.150;4990.689;-1.13468;-11.27318;-9.33932;0
ACCE;8.151;4990.689;-1.62806;4.26168;8.58082;3
LIGH;8.157;4990.696;7907.0;3
ACCE;8.159;4990.698;-1.62806;4.15633;8.51378;3
LIGH;8.168;4990.708;7907.0;3
ACCE;8.170;4990.708;-1.59933;4.11803;8.74362;3
MAGN;8.171;4990.710;-1.13468;-11.27318;-9.33932;0
LIGH;8.177;4990.716;7907.0;3
ACCE;8.179;4990.718;-1.56102;4.06057;8.82982;3
LIGH;8.188;4990.726;7907.0;3
MAGN;8.190;4990.729;-1.73293;-10.41771;-9.30782;0
ACCE;8.191;4990.730;-1.81002;4.17549;8.93516;3
LIGH;8.197;4990.736;7907.0;3
ACCE;8.199;4990.738;-1.94409;4.29999;8.92558;3
LIGH;8.208;4990.746;7907.0;3
SOUN;8.208;307.49;0.00938;53.43
MAGN;8.212;4990.749;-1.73293;-10.41771;-9.30782;0
ACCE;8.213;4990.749;-2.01113;4.35745;9.05966;3
LIGH;8.218;4990.756;7930.0;3
ACCE;8.219;4990.758;-1.94409;4.33829;9.09797;3
LIGH;8.228;4990.766;7930.0;3
MAGN;8.230;4990.769;-1.73293;-10.41771;-9.30782;0
ACCE;8.231;4990.770;-2.03028;4.34787;9.12670;3
LIGH;8.236;4990.776;7930.0;3
ACCE;8.239;4990.778;-2.12605;4.35745;9.12670;3
LIGH;8.246;4990.786;7930.0;3
MAGN;8.250;4990.789;-2.05298;-10.10077;-9.44555;0
ACCE;8.251;4990.789;-2.27928;4.36702;9.20331;3
LIGH;8.256;4990.796;7930.0;3
ACCE;8.259;4990.798;-2.38462;4.35745;9.16500;3
LIGH;8.266;4990.806;7930.0;3
MAGN;8.270;4990.809;-2.05298;-10.10077;-9.44555;0
ACCE;8.271;4990.809;-2.44209;4.29999;9.20331;3
LIGH;8.276;4990.816;7918.0;3
ACCE;8.279;4990.818;-2.37505;4.29999;9.07881;3
LIGH;8.286;4990.826;7918.0;3
MAGN;8.290;4990.829;-2.05298;-10.10077;-9.44555;0
ACCE;8.291;4990.829;-2.27928;4.30956;9.02135;3
LIGH;8.296;4990.836;7918.0;3
ACCE;8.299;4990.838;-2.14520;4.30956;8.91601;3
LIGH;8.306;4990.846;7918.0;3
MAGN;8.310;4990.849;-2.38916;-10.17105;-9.29070;0
ACCE;8.312;4990.849;-1.93451;4.30956;9.04051;3
LIGH;8.317;4990.856;7918.0;3
ACCE;8.319;4990.858;-1.98240;4.31914;9.11712;3
LIGH;8.326;4990.866;7918.0;3
ACCE;8.330;4990.868;-2.14520;4.33829;9.21289;3
MAGN;8.331;4990.870;-2.38916;-10.17105;-9.29070;0
LIGH;8.336;4990.876;7918.0;3
ACCE;8.339;4990.878;-2.34632;4.31914;9.37569;3
LIGH;8.346;4990.886;7918.0;3
MAGN;8.350;4990.889;-2.38916;-10.17105;-9.29070;0
ACCE;8.351;4990.889;-2.48997;4.35745;9.59596;3
LIGH;8.356;4990.896;7918.0;3
ACCE;8.359;4990.898;-2.56658;4.26168;9.66300;3
LIGH;8.366;4990.906;7918.0;3
MAGN;8.370;4990.909;-1.98925;-9.85457;-9.61878;0
ACCE;8.371;4990.909;-2.55701;3.92649;9.79707;3
LIGH;8.376;4990.916;7918.0;3
ACCE;8.379;4990.918;-2.67193;3.96480;9.72046;3
LIGH;8.386;4990.926;7918.0;3
MAGN;8.390;4990.929;-1.98925;-9.85457;-9.61878;0
ACCE;8.391;4990.929;-2.71981;3.92649;9.75877;3
LIGH;8.396;4990.936;7918.0;3
ACCE;8.399;4990.938;-2.47082;3.83072;9.58638;3
LIGH;8.406;4990.946;7976.0;3
MAGN;8.410;4990.949;-1.98925;-9.85457;-9.61878;0
ACCE;8.411;4990.949;-2.13563;3.83072;9.29908;3
LIGH;8.416;4990.956;7976.0;3
ACCE;8.419;4990.958;-2.12605;4.00311;9.08839;3
LIGH;8.426;4990.966;7976.0;3
MAGN;8.430;4990.969;-1.91442;-9.46706;-10.21201;0
ACCE;8.431;4990.969;-2.13563;4.11803;9.13627;3
LIGH;8.436;4990.976;7976.0;3
ACCE;8.439;4990.978;-2.12605;4.13718;9.10754;3
LIGH;8.446;4990.986;7976.0;3
MAGN;8.450;4990.989;-1.91442;-9.46706;-10.21201;0
ACCE;8.451;4990.990;-2.13563;4.10845;8.98304;3
LIGH;8.456;4990.996;7976.0;3
ACCE;8.459;4990.998;-2.21224;4.06057;8.82024;3
LIGH;8.466;4991.006;7941.0;3
MAGN;8.470;4991.009;-1.91442;-9.46706;-10.21201;0
ACCE;8.471;4991.009;-2.22182;3.95522;8.90643;3
LIGH;8.477;4991.016;7941.0;3
ACCE;8.479;4991.018;-2.03986;3.75411;8.96389;3
LIGH;8.486;4991.026;7941.0;3
ACCE;8.489;4991.028;-1.96325;3.65834;8.95431;3
MAGN;8.491;4991.030;-1.70951;-9.59587;-10.15770;0
LIGH;8.496;4991.036;7941.0;3
ACCE;8.499;4991.038;-1.95367;3.61046;8.72447;3
LIGH;8.506;4991.046;7941.0;3
ACCE;8.510;4991.048;-1.85790;3.57215;8.91601;3
MAGN;8.511;4991.050;-1.70951;-9.59587;-10.15770;0
LIGH;8.516;4991.056;7941.0;3
ACCE;8.521;4991.059;-1.78129;3.68707;8.86812;3
LIGH;8.526;4991.066;7987.0;3
ACCE;8.529;4991.068;-1.76213;3.83072;8.90643;3
MAGN;8.531;4991.070;-1.70951;-9.59587;-10.15770;0
LIGH;8.539;4991.078;7987.0;3
ACCE;8.541;4991.079;-1.76213;4.02226;9.17458;3
LIGH;8.546;4991.086;7987.0;3
ACCE;8.549;4991.088;-1.72383;4.03184;9.50977;3
MAGN;8.551;4991.090;-1.78455;-8.69616;-10.31766;0
LIGH;8.558;4991.096;7987.0;3
ACCE;8.561;4991.099;-1.81002;3.97437;9.62469;3
LIGH;8.566;4991.106;7987.0;3
ACCE;8.570;4991.108;-1.90578;3.82115;9.53850;3
MAGN;8.571;4991.110;-1.78455;-8.69616;-10.31766;0
LIGH;8.578;4991.118;7987.0;3
ACCE;8.581;4991.119;-2.00155;3.77326;9.46189;3
LIGH;8.586;4991.126;8045.0;3
ACCE;8.589;4991.128;-2.05901;3.70622;9.60554;3
MAGN;8.591;4991.130;-1.78455;-8.69616;-10.31766;0
LIGH;8.597;4991.136;8045.0;3
ACCE;8.601;4991.139;-2.01113;3.57215;9.31823;3
LIGH;8.607;4991.146;8045.0;3
ACCE;8.609;4991.148;-2.00155;3.59130;9.19373;3
MAGN;8.611;4991.150;-1.41397;-8.43402;-10.75398;0
LIGH;8.617;4991.156;8045.0;3
ACCE;8.621;4991.159;-2.00155;3.73495;9.08839;3
LIGH;8.627;4991.166;8045.0;3
ACCE;8.629;4991.168;-1.96325;3.84988;9.27993;3
MAGN;8.631;4991.170;-1.41397;-8.43402;-10.75398;0
LIGH;8.637;4991.176;8045.0;3
ACCE;8.641;4991.179;-2.03028;3.81157;9.31823;3
LIGH;8.647;4991.186;8115.0;3
ACCE;8.649;4991.188;-2.10690;3.83072;9.35654;3
MAGN;8.651;4991.190;-1.41397;-8.43402;-10.75398;0
LIGH;8.656;4991.196;8115.0;3
ACCE;8.659;4991.198;-2.13563;3.87861;9.26077;3
LIGH;8.666;4991.206;8115.0;3
ACCE;8.669;4991.208;-2.22182;3.81157;9.41400;3
MAGN;8.671;4991.210;-1.76162;-7.82072;-11.24298;0
LIGH;8.676;4991.216;8115.0;3
ACCE;8.681;4991.219;-2.15478;3.56257;9.20331;3
LIGH;8.687;4991.226;8115.0;3
ACCE;8.689;4991.228;-2.10690;3.45723;9.14585;3
MAGN;8.691;4991.230;-1.76162;-7.82072;-11.24298;0
LIGH;8.696;4991.236;8115.0;3
ACCE;8.701;4991.239;-2.06859;3.39019;8.96389;3
LIGH;8.707;4991.246;8080.0;3
ACCE;8.709;4991.248;-1.98240;3.39019;8.93516;3
MAGN;8.711;4991.250;-1.76162;-7.82072;-11.24298;0
LIGH;8.717;4991.256;8230.0;3
ACCE;8.721;4991.259;-1.77171;3.70622;8.87770;3
LIGH;8.727;4991.266;8230.0;3
ACCE;8.730;4991.268;-1.74298;3.76368;9.06924;3
MAGN;8.732;4991.270;-1.95185;-6.94571;-11.69347;0
LIGH;8.738;4991.278;8230.0;3
ACCE;8.741;4991.279;-1.64721;3.69665;9.07881;3
LIGH;8.747;4991.286;8230.0;3
ACCE;8.751;4991.288;-1.51314;3.58173;9.18416;3
MAGN;8.752;4991.291;-1.95185;-6.94571;-11.69347;0
LIGH;8.766;4991.298;8230.0;3
ACCE;8.768;4991.298;-1.24498;3.22738;9.20331;3
LIGH;8.769;4991.307;8230.0;3
GNSS;8.770;1490612655.000;40.313463;-3.483139;600.000;0.000;3.0;0.0;26;14
ACCE;8.773;4991.308;-1.36948;3.14119;9.28950;3
MAGN;8.773;4991.312;-1.95185;-6.94571;-11.69347;0
SOUN;8.774;422.69;0.01290;56.19
LIGH;8.784;4991.316;8334.0;3
ACCE;8.784;4991.319;-1.62806;3.08373;9.24162;3
GNSS;8.785;1490612655.000;40.313463;-3.483139;600.000;0.000;3.0;0.0;26;14
ACCE;8.794;4991.328;-1.78129;3.10289;9.11712;3
LIGH;8.796;4991.335;8334.0;3
MAGN;8.796;4991.335;-2.80618;-6.08577;-12.64464;0
ACCE;8.800;4991.338;-1.29287;3.06458;9.04051;3
LIGH;8.801;4991.340;8334.0;3
LIGH;8.806;4991.346;8334.0;3
ACCE;8.811;4991.348;-1.19710;3.09331;9.06924;3
MAGN;8.811;4991.350;-2.80618;-6.08577;-12.64464;0
LIGH;8.816;4991.356;8334.0;3
ACCE;8.819;4991.358;-1.40779;3.15077;9.19373;3
LIGH;8.826;4991.366;8334.0;3
ACCE;8.829;4991.368;-1.66636;3.17950;9.50977;3
MAGN;8.831;4991.370;-2.80618;-6.08577;-12.64464;0
LIGH;8.836;4991.376;8496.0;3
ACCE;8.840;4991.379;-2.48039;3.47638;10.03649;3
LIGH;8.846;4991.386;8496.0;3
ACCE;8.849;4991.388;-2.69108;3.49553;10.37168;3
MAGN;8.851;4991.390;-3.30356;-5.63980;-13.03531;0
LIGH;8.856;4991.396;8496.0;3
ACCE;8.862;4991.400;-2.60489;3.34231;10.32380;3
LIGH;8.867;4991.406;8496.0;3
ACCE;8.870;4991.408;-2.29843;2.83473;10.11311;3
MAGN;8.871;4991.410;-3.30356;-5.63980;-13.03531;0
LIGH;8.878;4991.416;8496.0;3
ACCE;8.881;4991.419;-2.27928;2.67193;10.04607;3
LIGH;8.887;4991.426;8496.0;3
ACCE;8.889;4991.428;-2.28886;2.61447;10.09395;3
MAGN;8.891;4991.430;-3.30356;-5.63980;-13.03531;0
LIGH;8.897;4991.436;8623.0;3
ACCE;8.901;4991.439;-2.23140;2.67193;9.86411;3
LIGH;8.907;4991.446;8623.0;3
ACCE;8.910;4991.448;-2.25055;3.05500;9.50977;3
MAGN;8.911;4991.450;-2.71764;-4.33702;-14.00961;0
LIGH;8.918;4991.456;8623.0;3
ACCE;8.921;4991.459;-2.31759;3.15077;9.40442;3
LIGH;8.927;4991.466;8623.0;3
ACCE;8.929;4991.468;-2.24097;3.13162;9.47146;3
MAGN;8.931;4991.470;-2.71764;-4.33702;-14.00961;0
LIGH;8.937;4991.476;8623.0;3
ACCE;8.941;4991.479;-2.23140;3.10289;9.39485;3
LIGH;8.947;4991.486;8623.0;3
ACCE;8.950;4991.488;-2.37505;3.11246;9.26077;3
MAGN;8.951;4991.490;-2.71764;-4.33702;-14.00961;0
LIGH;8.958;4991.498;8623.0;3
ACCE;8.961;4991.499;-2.32716;3.21781;8.99262;3
LIGH;8.967;4991.506;8623.0;3
ACCE;8.970;4991.508;-2.17394;3.36146;8.98304;3
MAGN;8.971;4991.510;-2.71030;-3.78303;-14.13095;0
LIGH;8.977;4991.516;8623.0;3
ACCE;8.979;4991.518;-2.03986;3.39019;8.91601;3
LIGH;8.987;4991.526;8623.0;3
ACCE;8.990;4991.528;-2.26013;3.30400;8.92558;3
MAGN;8.992;4991.530;-2.71030;-3.78303;-14.13095;0
LIGH;8.998;4991.538;8623.0;3
ACCE;9.001;4991.539;-2.46124;3.31358;8.94474;3
LIGH;9.007;4991.546;8623.0;3
ACCE;9.010;4991.548;-2.54743;3.30400;9.22246;3
MAGN;9.011;4991.550;-2.71030;-3.78303;-14.13095;0
LIGH;9.017;4991.556;8646.0;3
ACCE;9.021;4991.559;-2.41336;3.11246;9.21289;3
LIGH;9.028;4991.568;8565.0;3
ACCE;9.037;4991.568;-2.18351;3.01669;9.23204;3
MAGN;9.039;4991.576;-2.03277;-4.46686;-13.74180;0
ACCE;9.041;4991.580;-2.09732;3.07416;9.03093;3
LIGH;9.043;4991.582;8565.0;3
LIGH;9.047;4991.586;8565.0;3
ACCE;9.050;4991.588;-2.16436;3.25611;9.01178;3
MAGN;9.051;4991.590;-2.03277;-4.46686;-13.74180;0
LIGH;9.057;4991.596;8565.0;3
ACCE;9.060;4991.599;-2.26970;3.58173;9.24162;3
LIGH;9.067;4991.606;8565.0;3
ACCE;9.070;4991.608;-2.31759;3.65834;9.27993;3
MAGN;9.071;4991.610;-2.03277;-4.46686;-13.74180;0
LIGH;9.078;4991.616;8589.0;3
ACCE;9.081;4991.619;-2.45166;3.64876;9.09797;3
LIGH;9.086;4991.626;8565.0;3
ACCE;9.089;4991.628;-2.46124;3.68707;9.11712;3
MAGN;9.091;4991.630;-1.48284;-3.96147;-14.45860;0
LIGH;9.096;4991.636;8565.0;3
ACCE;9.102;4991.638;-2.41336;3.67749;9.18416;3
LIGH;9.107;4991.646;8565.0;3
ACCE;9.110;4991.648;-2.39420;3.52426;9.34696;3
MAGN;9.111;4991.650;-1.48284;-3.96147;-14.45860;0
LIGH;9.118;4991.656;8565.0;3
ACCE;9.121;4991.659;-2.57616;3.55300;9.23204;3
LIGH;9.127;4991.666;8565.0;3
ACCE;9.129;4991.668;-2.68151;3.54342;9.42358;3
MAGN;9.131;4991.670;-1.48284;-3.96147;-14.45860;0
LIGH;9.137;4991.676;8565.0;3
ACCE;9.139;4991.678;-2.69108;3.49553;9.50977;3
LIGH;9.146;4991.686;8565.0;3
ACCE;9.149;4991.688;-2.72939;3.34231;9.64384;3
MAGN;9.151;4991.690;-0.87108;-4.17953;-14.10382;0
LIGH;9.157;4991.696;8565.0;3
ACCE;9.159;4991.698;-2.62405;3.30400;9.54808;3
LIGH;9.168;4991.706;8565.0;3
MAGN;9.170;4991.709;-0.87108;-4.17953;-14.10382;0
ACCE;9.171;4991.709;-2.53785;3.31358;9.49062;3
LIGH;9.177;4991.716;8565.0;3
ACCE;9.179;4991.718;-2.61447;3.51469;9.47146;3
LIGH;9.188;4991.726;8565.0;3
MAGN;9.190;4991.729;-0.87108;-4.17953;-14.10382;0
ACCE;9.191;4991.729;-2.59531;3.53384;9.46189;3
LIGH;9.196;4991.736;8565.0;3
ACCE;9.199;4991.738;-2.66235;3.57215;9.34696;3
SOUN;9.200;683.43;0.02086;60.36
LIGH;9.207;4991.746;8565.0;3
ACCE;9.209;4991.748;-2.85389;3.63919;9.29908;3
MAGN;9.211;4991.751;-1.26802;-4.68680;-14.40960;0
LIGH;9.216;4991.756;8565.0;3
ACCE;9.219;4991.758;-3.00712;3.56257;9.13627;3
LIGH;9.226;4991.766;8565.0;3
MAGN;9.230;4991.769;-1.26802;-4.68680;-14.40960;0
ACCE;9.231;4991.769;-2.80600;3.39019;9.19373;3
LIGH;9.236;4991.776;8565.0;3
ACCE;9.239;4991.778;-2.70066;3.31358;9.05008;3
LIGH;9.246;4991.786;8565.0;3
MAGN;9.250;4991.789;-1.26802;-4.68680;-14.40960;0
ACCE;9.251;4991.789;-2.64320;3.41892;8.93516;3
LIGH;9.257;4991.796;8565.0;3
ACCE;9.259;4991.798;-2.55701;3.45723;8.81066;3
LIGH;9.266;4991.806;8531.0;3
MAGN;9.270;4991.809;-1.74713;-4.63772;-14.57346;0
ACCE;9.271;4991.809;-2.45166;3.44765;8.85855;3
LIGH;9.276;4991.816;8531.0;3
ACCE;9.279;4991.818;-2.26013;3.43807;8.80109;3
LIGH;9.286;4991.826;8531.0;3
MAGN;9.290;4991.829;-1.74713;-4.63772;-14.57346;0
ACCE;9.291;4991.829;-1.97282;3.42850;8.75320;3
LIGH;9.296;4991.836;8531.0;3
ACCE;9.299;4991.838;-1.87705;3.45723;8.67659;3
LIGH;9.306;4991.846;8531.0;3
ACCE;9.309;4991.848;-1.88663;3.47638;8.79151;3
MAGN;9.311;4991.850;-1.74713;-4.63772;-14.57346;0
LIGH;9.316;4991.856;8531.0;3
ACCE;9.319;4991.858;-1.92494;3.51469;8.79151;3
LIGH;9.326;4991.866;8473.0;3
MAGN;9.330;4991.869;-1.42683;-4.37569;-14.50331;0
ACCE;9.331;4991.869;-1.91536;3.48596;8.89685;3
LIGH;9.337;4991.876;8473.0;3
ACCE;9.339;4991.878;-1.98240;3.48596;8.86812;3
LIGH;9.346;4991.886;8473.0;3
MAGN;9.350;4991.889;-1.42683;-4.37569;-14.50331;0
ACCE;9.352;4991.889;-1.96325;3.40934;9.05008;3
LIGH;9.357;4991.896;8473.0;3
ACCE;9.359;4991.898;-1.88663;3.41892;8.96389;3
LIGH;9.366;4991.906;8473.0;3
MAGN;9.370;4991.909;-1.42683;-4.37569;-14.50331;0
ACCE;9.371;4991.909;-1.87705;3.56257;8.99262;3
LIGH;9.376;4991.916;8473.0;3
ACCE;9.379;4991.918;-1.89621;3.65834;9.05008;3
LIGH;9.386;4991.926;8508.0;3
MAGN;9.390;4991.929;-1.19633;-5.08639;-14.59211;0
ACCE;9.391;4991.929;-1.86748;3.67749;9.09797;3
LIGH;9.396;4991.936;8357.0;3
ACCE;9.399;4991.938;-1.86748;3.68707;8.92558;3
LIGH;9.406;4991.946;8357.0;3
MAGN;9.410;4991.949;-1.19633;-5.08639;-14.59211;0
ACCE;9.411;4991.949;-1.79086;3.62961;9.27993;3
LIGH;9.416;4991.956;8357.0;3
ACCE;9.419;4991.958;-1.74298;3.57215;9.33739;3
LIGH;9.426;4991.966;8357.0;3
MAGN;9.430;4991.969;-1.19633;-5.08639;-14.59211;0
ACCE;9.431;4991.969;-1.69509;3.54342;9.39485;3
LIGH;9.436;4991.976;8357.0;3
ACCE;9.439;4991.978;-1.78129;3.55300;9.34696;3
LIGH;9.446;4991.986;8357.0;3
MAGN;9.450;4991.989;-1.46765;-5.38978;-14.07500;0
ACCE;9.451;4991.989;-2.22182;3.66792;9.50977;3
LIGH;9.456;4991.996;8311.0;3
ACCE;9.459;4991.998;-2.08774;3.51469;9.51935;3
LIGH;9.466;4992.006;8311.0;3
ACCE;9.469;4992.008;-1.96325;3.48596;9.50019;3
MAGN;9.471;4992.010;-1.46765;-5.38978;-14.07500;0
LIGH;9.476;4992.016;8311.0;3
ACCE;9.479;4992.018;-1.98240;3.50511;9.33739;3
LIGH;9.486;4992.026;8311.0;3
MAGN;9.490;4992.029;-1.46765;-5.38978;-14.07500;0
ACCE;9.491;4992.029;-2.03028;3.44765;9.28950;3
LIGH;9.496;4992.036;8311.0;3
ACCE;9.499;4992.038;-2.03986;3.52426;9.14585;3
LIGH;9.506;4992.046;8311.0;3
MAGN;9.510;4992.049;-1.88888;-5.37096;-13.61363;0
ACCE;9.511;4992.049;-2.10690;3.62003;9.27035;3
LIGH;9.517;4992.056;8300.0;3
ACCE;9.519;4992.058;-2.15478;3.64876;9.24162;3
LIGH;9.526;4992.066;8300.0;3
MAGN;9.530;4992.069;-1.88888;-5.37096;-13.61363;0
ACCE;9.531;4992.069;-2.22182;3.55300;9.28950;3
LIGH;9.536;4992.076;8300.0;3
ACCE;9.539;4992.078;-2.19309;3.53384;9.20331;3
LIGH;9.546;4992.086;8300.0;3
MAGN;9.550;4992.089;-1.88888;-5.37096;-13.61363;0
ACCE;9.551;4992.089;-2.15478;3.54342;9.19373;3
LIGH;9.556;4992.096;8300.0;3
ACCE;9.559;4992.098;-2.19309;3.53384;9.13627;3
LIGH;9.566;4992.106;8300.0;3
MAGN;9.570;4992.109;-2.26392;-4.80739;-13.76218;0
ACCE;9.571;4992.109;-2.23140;3.39977;9.30866;3
LIGH;9.576;4992.116;8311.0;3
ACCE;9.579;4992.118;-2.26970;3.39019;9.14585;3
LIGH;9.586;4992.126;8311.0;3
MAGN;9.590;4992.129;-2.26392;-4.80739;-13.76218;0
ACCE;9.591;4992.129;-2.36547;3.44765;9.13627;3
LIGH;9.596;4992.136;8311.0;3
ACCE;9.599;4992.138;-2.19309;3.36146;9.25119;3
LIGH;9.606;4992.146;8311.0;3
MAGN;9.610;4992.149;-2.26392;-4.80739;-13.76218;0
ACCE;9.612;4992.149;-2.02071;3.32315;9.24162;3
LIGH;9.617;4992.156;8311.0;3
ACCE;9.619;4992.158;-1.94409;3.28484;9.13627;3
LIGH;9.626;4992.166;8311.0;3
ACCE;9.630;4992.168;-1.89621;3.34231;9.14585;3
MAGN;9.631;4992.170;-2.26324;-4.75876;-14.41622;0
LIGH;9.636;4992.176;8311.0;3
ACCE;9.639;4992.178;-1.73340;3.33273;9.17458;3
LIGH;9.646;4992.186;8311.0;3
MAGN;9.650;4992.189;-2.26324;-4.75876;-14.41622;0
ACCE;9.651;4992.189;-1.69509;3.35188;9.26077;3
LIGH;9.656;4992.196;8311.0;3
ACCE;9.659;4992.198;-1.75256;3.43807;9.16500;3
LIGH;9.666;4992.206;8311.0;3
MAGN;9.670;4992.209;-2.26324;-4.75876;-14.41622;0
ACCE;9.671;4992.209;-2.05901;3.55300;9.40442;3
LIGH;9.676;4992.216;8311.0;3
ACCE;9.679;4992.218;-2.03986;3.44765;9.58638;3
LIGH;9.686;4992.226;8311.0;3
MAGN;9.690;4992.229;-2.23283;-4.48666;-14.07676;0
ACCE;9.691;4992.229;-1.99198;3.39977;9.72046;3
LIGH;9.696;4992.236;8311.0;3
ACCE;9.699;4992.238;-1.84832;3.30400;9.65342;3
LIGH;9.706;4992.246;8311.0;3
MAGN;9.710;4992.249;-2.23283;-4.48666;-14.07676;0
ACCE;9.711;4992.249;-1.81959;3.29442;9.64384;3
LIGH;9.716;4992.256;8311.0;3
ACCE;9.719;4992.258;-1.94409;3.37104;9.68215;3
LIGH;9.726;4992.266;8311.0;3
MAGN;9.730;4992.269;-2.23283;-4.48666;-14.07676;0
ACCE;9.731;4992.270;-1.99198;3.54342;9.68215;3
LIGH;9.736;4992.276;8311.0;3
ACCE;9.739;4992.278;-2.06859;3.68707;9.57681;3
LIGH;9.748;4992.288;8311.0;3
MAGN;9.751;4992.290;-2.21464;-4.80730;-13.77276;0
ACCE;9.753;4992.290;-2.07817;3.73495;9.70131;3
SOUN;9.753;2200.33;0.06715;70.52
LIGH;9.763;4992.296;8300.0;3
ACCE;9.763;4992.298;-2.06859;3.78284;9.53850;3
GNSS;9.765;1490612656.000;40.313463;-3.483139;600.000;0.000;3.0;0.0;26;14
LIGH;9.769;4992.306;8334.0;3
ACCE;9.771;4992.308;-2.00155;3.79242;9.60554;3
MAGN;9.771;4992.310;-2.21464;-4.80730;-13.77276;0
GNSS;9.772;1490612656.000;40.313463;-3.483139;600.000;0.000;3.0;0.0;26;14
LIGH;9.783;4992.316;8334.0;3
ACCE;9.784;4992.318;-2.00155;3.78284;9.54808;3
LIGH;9.787;4992.326;8334.0;3
ACCE;9.804;4992.328;-2.09732;3.64876;9.70131;3
MAGN;9.805;4992.330;-2.21464;-4.80730;-13.77276;0
LIGH;9.806;4992.336;8334.0;3
ACCE;9.806;4992.338;-1.95367;3.51469;9.64384;3
LIGH;9.808;4992.347;8334.0;3
MAGN;9.810;4992.349;-1.43816;-4.82945;-14.43351;0
ACCE;9.813;4992.349;-1.81002;3.37104;9.70131;3
LIGH;9.817;4992.356;8334.0;3
ACCE;9.820;4992.358;-1.78129;3.30400;9.73004;3
LIGH;9.827;4992.366;8381.0;3
ACCE;9.830;4992.368;-2.03028;3.29442;10.01734;3
MAGN;9.831;4992.371;-1.43816;-4.82945;-14.43351;0
LIGH;9.838;4992.378;8381.0;3
ACCE;9.841;4992.379;-2.11647;3.27527;10.05565;3
LIGH;9.847;4992.386;8381.0;3
ACCE;9.849;4992.388;-2.09732;3.17950;10.17057;3
MAGN;9.851;4992.390;-1.43816;-4.82945;-14.43351;0
LIGH;9.861;4992.400;8381.0;3
ACCE;9.862;4992.400;-1.98240;3.11246;9.80665;3
LIGH;9.866;4992.406;8381.0;3
ACCE;9.869;4992.408;-2.01113;3.10289;9.69173;3
MAGN;9.871;4992.410;-1.74172;-4.00108;-14.32629;0
LIGH;9.876;4992.416;8381.0;3
ACCE;9.879;4992.418;-1.98240;3.12204;9.41400;3
LIGH;9.886;4992.426;8427.0;3
ACCE;9.890;4992.428;-1.90578;3.16035;9.25119;3
MAGN;9.891;4992.430;-1.74172;-4.00108;-14.32629;0
LIGH;9.896;4992.436;8427.0;3
ACCE;9.899;4992.438;-1.93451;3.25611;9.10754;3
LIGH;9.906;4992.446;8427.0;3
ACCE;9.909;4992.448;-2.02071;3.41892;9.24162;3
MAGN;9.911;4992.450;-1.74172;-4.00108;-14.32629;0
LIGH;9.916;4992.456;8427.0;3
ACCE;9.919;4992.458;-1.90578;3.45723;9.05966;3
LIGH;9.926;4992.466;8427.0;3
ACCE;9.930;4992.468;-1.74298;3.48596;9.06924;3
MAGN;9.931;4992.470;-2.17798;-4.03029;-14.11309;0
LIGH;9.938;4992.476;8427.0;3
ACCE;9.941;4992.479;-1.81002;3.46680;9.27035;3
LIGH;9.947;4992.486;8392.0;3
ACCE;9.949;4992.488;-1.90578;3.38061;9.47146;3
MAGN;9.951;4992.490;-2.17798;-4.03029;-14.11309;0
LIGH;9.957;4992.496;8392.0;3
ACCE;9.959;4992.498;-1.95367;3.28484;9.42358;3
LIGH;9.967;4992.506;8392.0;3
ACCE;9.970;4992.508;-1.96325;3.21781;9.50019;3
MAGN;9.971;4992.510;-2.17798;-4.03029;-14.11309;0
LIGH;9.980;4992.516;8392.0;3
ACCE;9.981;4992.519;-2.03028;3.08373;9.34696;3
LIGH;9.987;4992.526;8392.0;3
ACCE;9.989;4992.528;-1.90578;2.99754;9.38527;3
MAGN;9.991;4992.530;-2.60745;-3.73009;-14.23375;0
LIGH;9.997;4992.536;8392.0;3
ACCE;10.001;4992.539;-1.80044;3.02627;9.26077;3
LIGH;10.007;4992.546;8404.0;3
ACCE;10.009;4992.548;-1.79086;3.18908;9.28950;3
MAGN;10.011;4992.550;-2.60745;-3.73009;-14.23375;0
LIGH;10.017;4992.556;8404.0;3
ACCE;10.021;4992.559;-1.86748;3.39977;9.23204;3
LIGH;10.028;4992.566;8404.0;3
ACCE;10.032;4992.569;-1.84832;3.42850;9.40442;3
MAGN;10.032;4992.571;-2.60745;-3.73009;-14.23375;0
ACCE;10.043;4992.579;-1.98240;3.49553;9.34696;3
LIGH;10.043;4992.583;8404.0;3
LIGH;10.046;4992.586;8404.0;3
ACCE;10.050;4992.588;-2.03028;3.39977;9.44273;3
MAGN;10.051;4992.590;-3.16623;-3.88363;-14.65920;0
LIGH;10.058;4992.596;8404.0;3
ACCE;10.061;4992.599;-1.81002;3.14119;9.34696;3
LIGH;10.067;4992.606;8438.0;3
ACCE;10.070;4992.608;-1.90578;3.19865;9.32781;3
MAGN;10.071;4992.610;-3.16623;-3.88363;-14.65920;0
LIGH;10.078;4992.616;8438.0;3
ACCE;10.081;4992.620;-1.98240;3.24654;9.27993;3
LIGH;10.086;4992.626;8438.0;3
ACCE;10.089;4992.628;-1.99198;3.30400;9.37569;3
MAGN;10.091;4992.630;-3.16623;-3.88363;-14.65920;0
LIGH;10.096;4992.636;8438.0;3
ACCE;10.099;4992.638;-2.04944;3.41892;9.30866;3
LIGH;10.106;4992.646;8438.0;3
ACCE;10.110;4992.648;-2.13563;3.44765;9.38527;3
MAGN;10.111;4992.650;-3.13114;-3.47177;-14.76082;0
LIGH;10.116;4992.656;8438.0;3
ACCE;10.119;4992.658;-2.23140;3.46680;9.39485;3
LIGH;10.126;4992.666;8427.0;3
ACCE;10.129;4992.668;-2.26970;3.53384;9.42358;3
MAGN;10.131;4992.670;-3.13114;-3.47177;-14.76082;0
LIGH;10.137;4992.676;8461.0;3
ACCE;10.139;4992.678;-2.41336;3.63919;9.19373;3
LIGH;10.146;4992.686;8461.0;3
ACCE;10.150;4992.688;-2.30801;3.47638;9.28950;3
MAGN;10.151;4992.690;-3.13114;-3.47177;-14.76082;0
LIGH;10.156;4992.696;8461.0;3
ACCE;10.159;4992.698;-2.25055;3.43807;9.22246;3
LIGH;10.166;4992.706;8461.0;3
ACCE;10.170;4992.708;-2.37505;3.55300;9.21289;3
MAGN;10.171;4992.710;-3.06539;-3.59637;-14.40376;0
LIGH;10.176;4992.716;8461.0;3
ACCE;10.179;4992.718;-2.40378;3.60088;9.12670;3
LIGH;10.186;4992.726;8461.0;3
ACCE;10.189;4992.728;-2.33674;3.64876;9.26077;3
MAGN;10.191;4992.730;-3.06539;-3.59637;-14.40376;0
LIGH;10.198;4992.736;8473.0;3
ACCE;10.201;4992.739;-2.31759;3.63919;9.19373;3
LIGH;10.206;4992.746;8473.0;3
ACCE;10.210;4992.748;-2.30801;3.70622;9.12670;3
MAGN;10.211;4992.750;-3.06539;-3.59637;-14.40376;0
LIGH;10.216;4992.756;8473.0;3
ACCE;10.219;4992.758;-2.34632;3.71580;8.99262;3
LIGH;10.226;4992.766;8473.0;3
ACCE;10.230;4992.768;-2.35589;3.70622;9.09797;3
MAGN;10.231;4992.770;-3.60474;-3.94408;-13.55739;0
LIGH;10.236;4992.776;8473.0;3
ACCE;10.239;4992.778;-2.31759;3.70622;9.02135;3
LIGH;10.246;4992.786;8473.0;3
ACCE;10.250;4992.788;-1.96325;3.64876;8.99262;3
MAGN;10.251;4992.790;-3.60474;-3.94408;-13.55739;0
LIGH;10.256;4992.796;8461.0;3
ACCE;10.259;4992.798;-1.81002;3.63919;8.77236;3
LIGH;10.266;4992.806;8461.0;3
ACCE;10.269;4992.808;-1.65679;3.62961;8.83939;3
MAGN;10.271;4992.810;-3.60474;-3.94408;-13.55739;0
LIGH;10.276;4992.816;8461.0;3
ACCE;10.279;4992.818;-1.57060;3.62961;8.80109;3
LIGH;10.287;4992.826;8461.0;3
ACCE;10.289;4992.828;-1.55144;3.62003;8.90643;3
MAGN;10.291;4992.830;-3.74161;-3.90274;-13.51013;0
LIGH;10.296;4992.836;8461.0;3
ACCE;10.299;4992.838;-1.62806;3.60088;8.87770;3
SOUN;10.303;494.71;0.01510;57.56
LIGH;10.307;4992.846;8461.0;3
ACCE;10.309;4992.848;-1.70467;3.55300;9.02135;3
MAGN;10.311;4992.850;-3.74161;-3.90274;-13.51013;0
LIGH;10.317;4992.856;8461.0;3
ACCE;10.321;4992.859;-1.60890;3.39977;9.14585;3
LIGH;10.327;4992.866;8461.0;3
ACCE;10.329;4992.868;-1.60890;3.43807;9.19373;3
MAGN;10.331;4992.870;-3.74161;-3.90274;-13.51013;0
LIGH;10.337;4992.876;8461.0;3
ACCE;10.341;4992.879;-1.67594;3.47638;9.14585;3
LIGH;10.347;4992.886;8461.0;3
ACCE;10.350;4992.888;-1.63763;3.46680;9.25119;3
MAGN;10.351;4992.890;-3.97259;-3.85012;-13.35749;0
LIGH;10.358;4992.896;8461.0;3
ACCE;10.361;4992.899;-1.53229;3.38061;9.27993;3
LIGH;10.367;4992.906;8461.0;3
ACCE;10.372;4992.908;-1.58975;3.41892;9.27035;3
MAGN;10.373;4992.912;-3.97259;-3.85012;-13.35749;0
LIGH;10.377;4992.917;8473.0;3
ACCE;10.381;4992.919;-1.64721;3.48596;9.19373;3
LIGH;10.388;4992.927;8473.0;3
ACCE;10.413;4992.928;-1.67594;3.51469;9.39485;3
MAGN;10.414;4992.930;-3.71622;-4.68585;-13.41368;0
LIGH;10.416;4992.952;8473.0;3
ACCE;10.416;4992.939;-1.64721;3.44765;9.53850;3
MAGN;10.418;4992.950;-3.71622;-4.68585;-13.41368;0
LIGH;10.419;4992.952;8473.0;3
ACCE;10.419;4992.948;-1.69509;3.43807;9.56723;3
ACCE;10.421;4992.959;-1.72383;3.44765;9.50977;3
LIGH;10.422;4992.962;8473.0;3
LIGH;10.426;4992.966;8473.0;3
ACCE;10.430;4992.968;-1.75256;3.41892;9.53850;3
MAGN;10.431;4992.970;-3.71622;-4.68585;-13.41368;0
LIGH;10.436;4992.976;8473.0;3
ACCE;10.439;4992.978;-1.73340;3.33273;9.40442;3
LIGH;10.446;4992.986;8473.0;3
ACCE;10.450;4992.988;-1.73340;3.36146;9.45231;3
MAGN;10.451;4992.990;-3.71622;-4.68585;-13.41368;0
LIGH;10.456;4992.996;8473.0;3
ACCE;10.459;4992.998;-1.80044;3.41892;9.37569;3
LIGH;10.466;4993.006;8473.0;3
MAGN;10.470;4993.009;-3.49593;-4.13550;-13.89161;0
ACCE;10.471;4993.009;-1.74298;3.61046;9.38527;3
LIGH;10.476;4993.016;8473.0;3
ACCE;10.479;4993.018;-1.70467;3.66792;9.33739;3
LIGH;10.486;4993.026;8473.0;3
MAGN;10.490;4993.029;-3.49593;-4.13550;-13.89161;0
ACCE;10.491;4993.029;-1.67594;3.68707;9.40442;3
LIGH;10.496;4993.036;8473.0;3
ACCE;10.499;4993.038;-1.67594;3.62003;9.31823;3
LIGH;10.506;4993.046;8461.0;3
MAGN;10.510;4993.049;-3.49593;-4.13550;-13.89161;0
ACCE;10.511;4993.049;-1.70467;3.47638;9.21289;3
LIGH;10.516;4993.056;8461.0;3
ACCE;10.519;4993.058;-1.65679;3.53384;9.06924;3
LIGH;10.526;4993.066;8461.0;3
MAGN;10.530;4993.069;-3.43226;-4.65043;-13.35787;0
ACCE;10.531;4993.069;-1.58975;3.62961;9.13627;3
LIGH;10.537;4993.077;8461.0;3
ACCE;10.539;4993.078;-1.62806;3.65834;9.09797;3
LIGH;10.546;4993.086;8461.0;3
MAGN;10.550;4993.089;-3.43226;-4.65043;-13.35787;0
ACCE;10.551;4993.089;-1.69509;3.46680;9.32781;3
LIGH;10.556;4993.096;8461.0;3
ACCE;10.559;4993.098;-1.66636;3.38061;9.14585;3
LIGH;10.566;4993.106;8427.0;3
MAGN;10.570;4993.109;-3.43226;-4.65043;-13.35787;0
ACCE;10.571;4993.109;-1.63763;3.40934;9.21289;3
LIGH;10.576;4993.116;8427.0;3
ACCE;10.579;4993.118;-1.61848;3.47638;9.21289;3
LIGH;10.586;4993.126;8427.0;3
MAGN;10.590;4993.129;-3.07568;-5.00342;-13.23940;0
ACCE;10.591;4993.129;-1.70467;3.50511;9.30866;3
LIGH;10.596;4993.136;8427.0;3
ACCE;10.599;4993.138;-1.68552;3.48596;9.21289;3
LIGH;10.606;4993.146;8427.0;3
ACCE;10.609;4993.148;-1.62806;3.49553;9.20331;3
MAGN;10.611;4993.150;-3.07568;-5.00342;-13.23940;0
LIGH;10.616;4993.156;8427.0;3
ACCE;10.619;4993.158;-1.55144;3.52426;9.18416;3
LIGH;10.626;4993.166;8392.0;3
MAGN;10.630;4993.169;-3.07568;-5.00342;-13.23940;0
ACCE;10.631;4993.169;-1.52271;3.62961;9.22246;3
LIGH;10.636;4993.176;8392.0;3
ACCE;10.639;4993.178;-1.57060;3.65834;9.15543;3
LIGH;10.646;4993.186;8392.0;3
ACCE;10.649;4993.188;-1.57060;3.61046;9.30866;3
MAGN;10.651;4993.191;-3.20283;-5.17402;-13.35501;0
LIGH;10.656;4993.196;8392.0;3
ACCE;10.659;4993.198;-1.56102;3.52426;9.38527;3
LIGH;10.666;4993.206;8392.0;3
MAGN;10.670;4993.209;-3.20283;-5.17402;-13.35501;0
ACCE;10.672;4993.209;-1.65679;3.60088;9.49062;3
LIGH;10.676;4993.216;8392.0;3
ACCE;10.679;4993.218;-1.67594;3.56257;9.47146;3
LIGH;10.688;4993.228;8415.0;3
MAGN;10.690;4993.229;-3.20283;-5.17402;-13.35501;0
ACCE;10.691;4993.229;-1.69509;3.55300;9.68215;3
LIGH;10.697;4993.236;8415.0;3
ACCE;10.699;4993.238;-1.81002;3.62003;9.59596;3
LIGH;10.707;4993.246;8415.0;3
ACCE;10.709;4993.248;-1.91536;3.54342;9.63427;3
MAGN;10.712;4993.251;-3.49964;-5.63214;-13.00185;0
LIGH;10.716;4993.256;8415.0;3
ACCE;10.719;4993.258;-1.96325;3.51469;9.54808;3
LIGH;10.728;4993.266;8415.0;3
ACCE;10.729;4993.268;-1.97282;3.51469;9.57681;3
MAGN;10.732;4993.271;-3.49964;-5.63214;-13.00185;0
LIGH;10.736;4993.276;8415.0;3
ACCE;10.739;4993.278;-2.00155;3.57215;9.48104;3
SOUN;10.744;378.74;0.01156;55.24
LIGH;10.750;4993.286;8473.0;3
ACCE;10.755;4993.288;-2.00155;3.67749;9.34696;3
MAGN;10.756;4993.291;-3.49964;-5.63214;-13.00185;0
LIGH;10.759;4993.297;8473.0;3
ACCE;10.761;4993.298;-1.89621;3.74453;9.26077;3
LIGH;10.772;4993.307;8473.0;3
ACCE;10.773;4993.308;-1.87705;3.84988;9.29908;3
MAGN;10.773;4993.310;-3.33156;-6.03736;-13.16471;0
GNSS;10.774;1490612657.000;40.313463;-3.483139;600.000;0.000;3.0;0.0;26;14
LIGH;10.779;4993.316;8473.0;3
ACCE;10.779;4993.318;-1.93451;3.85945;9.33739;3
GNSS;10.780;1490612657.000;40.313463;-3.483139;600.000;0.000;3.0;0.0;26;14
LIGH;10.794;4993.326;8473.0;3
MAGN;10.796;4993.329;-3.33156;-6.03736;-13.16471;0
ACCE;10.797;4993.329;-1.83875;3.70622;9.53850;3
ACCE;10.805;4993.339;-1.81959;3.64876;9.28950;3
LIGH;10.812;4993.349;8461.0;3
ACCE;10.813;4993.348;-1.91536;3.61046;9.38527;3
MAGN;10.815;4993.355;-3.33156;-6.03736;-13.16471;0
LIGH;10.818;4993.357;8461.0;3
ACCE;10.819;4993.358;-1.95367;3.58173;9.33739;3
LIGH;10.822;4993.361;8461.0;3
LIGH;10.832;4993.371;8461.0;3
ACCE;10.832;4993.369;-1.83875;3.52426;9.33739;3
MAGN;10.833;4993.372;-2.77496;-6.33985;-13.67468;0
LIGH;10.838;4993.377;8461.0;3
ACCE;10.840;4993.378;-1.66636;3.42850;9.28950;3
WIFI;10.844;4993.339;test-CAR;00:0b:86:27:36:c2;-86
WIFI;10.844;4993.339;portal-csic;00:0b:86:27:32:e1;-68
WIFI;10.844;4993.339;portal-csic;00:0b:86:27:36:c1;-85
WIFI;10.844;4993.339;eduroam;00:0b:86:27:32:e0;-69
WIFI;10.844;4993.339;test-CAR;00:0b:86:27:32:e2;-69
WIFI;10.844;4993.339;eduroam;00:0b:86:27:35:90;-77
WIFI;10.844;4993.339;test-CAR;00:0b:86:27:35:92;-76
WIFI;10.844;4993.339;portal-csic;00:0b:86:27:35:91;-77
WIFI;10.844;4993.339;eduroam;00:0b:86:27:36:c0;-87
LIGH;10.865;4993.389;8461.0;3
ACCE;10.866;4993.388;-1.58017;3.41892;9.32781;3
MAGN;10.866;4993.392;-2.77496;-6.33985;-13.67468;0
LIGH;10.867;4993.396;8461.0;3
ACCE;10.868;4993.398;-1.61848;3.46680;9.38527;3
LIGH;10.869;4993.408;8461.0;3
ACCE;10.870;4993.408;-1.53229;3.55300;9.41400;3
MAGN;10.871;4993.411;-2.77496;-6.33985;-13.67468;0
LIGH;10.885;4993.417;8485.0;3
ACCE;10.885;4993.418;-1.53229;3.63919;9.35654;3
ACCE;10.890;4993.428;-1.70467;3.71580;9.38527;3
LIGH;10.891;4993.430;8485.0;3
MAGN;10.892;4993.432;-3.22245;-6.39292;-13.77563;0
LIGH;10.897;4993.436;8485.0;3
ACCE;10.900;4993.438;-1.76213;3.42850;9.33739;3
LIGH;10.906;4993.446;8485.0;3
ACCE;10.911;4993.449;-1.52271;3.33273;9.15543;3
MAGN;10.912;4993.451;-3.22245;-6.39292;-13.77563;0
LIGH;10.917;4993.456;8485.0;3
ACCE;10.919;4993.458;-1.37906;3.47638;8.97347;3
LIGH;10.927;4993.466;8485.0;3
ACCE;10.930;4993.468;-1.58017;3.75411;9.19373;3
MAGN;10.931;4993.470;-3.22245;-6.39292;-13.77563;0
LIGH;10.936;4993.476;8473.0;3
ACCE;10.939;4993.478;-1.56102;3.73495;9.27035;3
LIGH;10.946;4993.486;8473.0;3
ACCE;10.951;4993.488;-1.45567;3.71580;9.23204;3
MAGN;10.951;4993.491;-3.91948;-6.06456;-13.60340;0
LIGH;10.956;4993.496;8473.0;3
ACCE;10.959;4993.498;-1.39821;3.73495;9.08839;3
LIGH;10.966;4993.506;8473.0;3
ACCE;10.970;4993.509;-1.67594;3.62003;9.40442;3
MAGN;10.971;4993.510;-3.91948;-6.06456;-13.60340;0
LIGH;10.976;4993.516;8473.0;3
ACCE;10.979;4993.518;-1.69509;3.43807;9.36612;3
LIGH;10.986;4993.526;8473.0;3
ACCE;10.990;4993.529;-1.67594;3.36146;9.27035;3
MAGN;10.991;4993.530;-3.91948;-6.06456;-13.60340;0
LIGH;10.996;4993.536;8473.0;3
ACCE;10.999;4993.538;-1.65679;3.46680;9.08839;3
LIGH;11.006;4993.546;8473.0;3
ACCE;11.011;4993.548;-1.78129;3.61046;9.28950;3
MAGN;11.012;4993.551;-3.91789;-5.67131;-13.29999;0
LIGH;11.017;4993.556;8473.0;3
ACCE;11.019;4993.558;-1.59933;3.56257;9.24162;3
LIGH;11.029;4993.566;8473.0;3
MAGN;11.030;4993.570;-3.91789;-5.67131;-13.29999;0
ACCE;11.032;4993.570;-1.38864;3.52426;9.28950;3
ACCE;11.042;4993.578;-1.54187;3.58173;9.43316;3
LIGH;11.044;4993.583;8473.0;3
LIGH;11.048;4993.588;8473.0;3
MAGN;11.050;4993.589;-3.91789;-5.67131;-13.29999;0
ACCE;11.051;4993.589;-1.69509;3.55300;9.51935;3
LIGH;11.057;4993.596;8473.0;3
ACCE;11.059;4993.598;-1.83875;3.52426;9.43316;3
LIGH;11.067;4993.606;8473.0;3
ACCE;11.069;4993.608;-1.98240;3.52426;9.35654;3
MAGN;11.071;4993.610;-3.71718;-5.31762;-12.60372;0
LIGH;11.077;4993.616;8473.0;3
ACCE;11.080;4993.618;-2.07817;3.48596;9.19373;3
LIGH;11.087;4993.626;8473.0;3
ACCE;11.090;4993.628;-1.85790;3.30400;9.12670;3
MAGN;11.091;4993.630;-3.71718;-5.31762;-12.60372;0
LIGH;11.097;4993.636;8473.0;3
ACCE;11.102;4993.638;-1.88663;3.40934;8.93516;3
LIGH;11.107;4993.646;8473.0;3
ACCE;11.109;4993.648;-1.97282;3.53384;9.00220;3
MAGN;11.111;4993.650;-3.71718;-5.31762;-12.60372;0
LIGH;11.118;4993.656;8461.0;3
ACCE;11.121;4993.659;-1.79086;3.54342;8.98304;3
LIGH;11.127;4993.666;8461.0;3
ACCE;11.129;4993.668;-1.68552;3.56257;8.99262;3
MAGN;11.131;4993.670;-3.74087;-4.60887;-12.64224;0
LIGH;11.136;4993.676;8461.0;3
ACCE;11.141;4993.679;-1.67594;3.52426;8.87770;3
LIGH;11.146;4993.686;8461.0;3
ACCE;11.149;4993.688;-1.59933;3.43807;8.96389;3
MAGN;11.151;4993.690;-3.74087;-4.60887;-12.64224;0
LIGH;11.156;4993.696;8461.0;3
ACCE;11.161;4993.699;-1.51314;3.38061;8.69574;3
LIGH;11.166;4993.706;8461.0;3
ACCE;11.170;4993.708;-1.58017;3.43807;8.78193;3
MAGN;11.171;4993.711;-3.74087;-4.60887;-12.64224;0
LIGH;11.176;4993.716;8508.0;3
ACCE;11.179;4993.718;-1.59933;3.43807;8.78193;3
LIGH;11.186;4993.726;8369.0;3
ACCE;11.189;4993.728;-1.51314;3.40934;8.83939;3
MAGN;11.191;4993.730;-3.77115;-4.54791;-12.67304;0
LIGH;11.197;4993.736;8369.0;3
ACCE;11.201;4993.739;-1.44610;3.36146;8.79151;3
LIGH;11.206;4993.746;8369.0;3
ACCE;11.209;4993.748;-1.36948;3.33273;8.82024;3
MAGN;11.211;4993.750;-3.77115;-4.54791;-12.67304;0
LIGH;11.216;4993.756;8369.0;3
ACCE;11.219;4993.758;-1.34075;3.39019;8.74362;3
LIGH;11.226;4993.766;8369.0;3
ACCE;11.230;4993.768;-1.36948;3.41892;8.88728;3
MAGN;11.231;4993.770;-3.77115;-4.54791;-12.67304;0
LIGH;11.236;4993.776;8369.0;3
ACCE;11.239;4993.778;-1.42694;3.49553;8.95431;3
LIGH;11.246;4993.786;8276.0;3
ACCE;11.250;4993.788;-1.45567;3.45723;9.14585;3
MAGN;11.251;4993.790;-3.59542;-4.85604;-13.21645;0
LIGH;11.256;4993.796;8276.0;3
ACCE;11.259;4993.798;-1.46525;3.40934;9.10754;3
LIGH;11.266;4993.806;8276.0;3
ACCE;11.270;4993.808;-1.58975;3.37104;9.23204;3
MAGN;11.271;4993.810;-3.59542;-4.85604;-13.21645;0
LIGH;11.276;4993.816;8276.0;3
ACCE;11.279;4993.818;-1.87705;3.35188;9.23204;3
LIGH;11.286;4993.826;8276.0;3
ACCE;11.289;4993.828;-1.92494;3.32315;9.27993;3
MAGN;11.291;4993.830;-3.59542;-4.85604;-13.21645;0
SOUN;11.295;441.87;0.01349;56.58
LIGH;11.300;4993.836;8276.0;3
ACCE;11.301;4993.838;-1.90578;3.33273;9.21289;3
LIGH;11.307;4993.846;8196.0;3
ACCE;11.310;4993.848;-1.89621;3.37104;9.19373;3
MAGN;11.311;4993.850;-2.52756;-4.70979;-13.82803;0
LIGH;11.318;4993.856;8196.0;3
ACCE;11.321;4993.859;-2.10690;3.52426;9.15543;3
LIGH;11.326;4993.866;8196.0;3
ACCE;11.330;4993.868;-2.12605;3.52426;9.29908;3
MAGN;11.331;4993.870;-2.52756;-4.70979;-13.82803;0
LIGH;11.336;4993.876;8196.0;3
ACCE;11.339;4993.878;-2.15478;3.52426;9.29908;3
LIGH;11.346;4993.886;8196.0;3
ACCE;11.350;4993.888;-2.40378;3.49553;9.27993;3
MAGN;11.351;4993.890;-2.52756;-4.70979;-13.82803;0
LIGH;11.356;4993.896;8196.0;3
ACCE;11.359;4993.898;-2.44209;3.42850;9.19373;3
LIGH;11.366;4993.906;8115.0;3
ACCE;11.370;4993.908;-2.43251;3.37104;9.24162;3
MAGN;11.371;4993.910;-1.56490;-5.12539;-13.91150;0
LIGH;11.376;4993.916;8115.0;3
ACCE;11.379;4993.918;-2.41336;3.27527;9.17458;3
LIGH;11.386;4993.926;8115.0;3
ACCE;11.390;4993.928;-2.39420;3.23696;9.19373;3
MAGN;11.391;4993.930;-1.56490;-5.12539;-13.91150;0
LIGH;11.396;4993.936;8115.0;3
ACCE;11.400;4993.938;-2.41336;3.29442;9.11712;3
LIGH;11.406;4993.946;8115.0;3
ACCE;11.410;4993.948;-2.45166;3.37104;9.25119;3
MAGN;11.411;4993.950;-1.56490;-5.12539;-13.91150;0
LIGH;11.416;4993.956;8115.0;3
ACCE;11.419;4993.958;-2.47082;3.36146;9.25119;3
LIGH;11.426;4993.966;8045.0;3
ACCE;11.430;4993.968;-2.29843;3.19865;9.36612;3
MAGN;11.431;4993.970;-0.49674;-5.57845;-13.76866;0
LIGH;11.436;4993.976;8045.0;3
ACCE;11.441;4993.979;-2.27928;3.20823;9.26077;3
LIGH;11.446;4993.986;8045.0;3
ACCE;11.449;4993.988;-2.36547;3.20823;9.34696;3
MAGN;11.451;4993.990;-0.49674;-5.57845;-13.76866;0
LIGH;11.456;4993.996;8045.0;3
ACCE;11.461;4993.999;-2.48039;3.18908;9.50019;3
LIGH;11.466;4994.006;8045.0;3
ACCE;11.470;4994.008;-2.57616;3.16035;9.73961;3
MAGN;11.471;4994.010;-0.49674;-5.57845;-13.76866;0
LIGH;11.476;4994.016;8045.0;3
ACCE;11.481;4994.019;-2.66235;3.16035;9.69173;3
LIGH;11.486;4994.026;8068.0;3
ACCE;11.489;4994.028;-2.70066;3.09331;9.80665;3
MAGN;11.491;4994.030;0.64315;-5.91304;-14.44427;0
LIGH;11.496;4994.036;8011.0;3
ACCE;11.501;4994.039;-2.82516;3.00712;9.72046;3
LIGH;11.506;4994.046;8011.0;3
ACCE;11.509;4994.048;-2.92093;3.02627;9.74919;3
MAGN;11.511;4994.050;0.64315;-5.91304;-14.44427;0
LIGH;11.516;4994.056;8011.0;3
ACCE;11.521;4994.059;-2.95923;2.99754;9.67257;3
LIGH;11.526;4994.066;8011.0;3
ACCE;11.529;4994.068;-2.93050;2.99754;9.77792;3
MAGN;11.531;4994.070;0.64315;-5.91304;-14.44427;0
LIGH;11.536;4994.076;8011.0;3
ACCE;11.540;4994.078;-2.91135;3.01669;9.74919;3
LIGH;11.546;4994.086;8011.0;3
ACCE;11.549;4994.088;-2.93050;2.93050;9.92157;3
MAGN;11.551;4994.090;1.24163;-5.54955;-14.90907;0
LIGH;11.556;4994.096;8034.0;3
ACCE;11.561;4994.099;-2.95923;2.89220;9.86411;3
LIGH;11.566;4994.106;8034.0;3
ACCE;11.569;4994.108;-2.90177;2.92093;9.98861;3
MAGN;11.571;4994.110;1.24163;-5.54955;-14.90907;0
LIGH;11.576;4994.116;8034.0;3
ACCE;11.579;4994.118;-2.92093;2.95923;9.94073;3
LIGH;11.586;4994.126;8034.0;3
ACCE;11.589;4994.128;-2.90177;2.93050;9.77792;3
MAGN;11.591;4994.130;1.24163;-5.54955;-14.90907;0
LIGH;11.596;4994.136;8034.0;3
ACCE;11.601;4994.139;-2.94008;2.88262;9.55765;3
LIGH;11.606;4994.146;8034.0;3
ACCE;11.609;4994.148;-2.84431;2.94008;9.50977;3
MAGN;11.611;4994.150;1.70153;-5.68869;-14.70190;0
LIGH;11.616;4994.156;8034.0;3
ACCE;11.621;4994.159;-2.70066;2.99754;9.37569;3
LIGH;11.626;4994.166;8034.0;3
ACCE;11.629;4994.168;-2.68151;3.00712;9.39485;3
MAGN;11.631;4994.170;1.70153;-5.68869;-14.70190;0
LIGH;11.636;4994.176;8034.0;3
ACCE;11.641;4994.179;-2.69108;2.97839;9.31823;3
LIGH;11.646;4994.186;8034.0;3
ACCE;11.649;4994.188;-2.66235;2.91135;9.37569;3
MAGN;11.651;4994.190;1.70153;-5.68869;-14.70190;0
LIGH;11.656;4994.196;8034.0;3
ACCE;11.661;4994.199;-2.73897;2.86347;9.31823;3
LIGH;11.666;4994.206;8034.0;3
ACCE;11.670;4994.208;-2.68151;2.82516;9.31823;3
MAGN;11.671;4994.211;2.31359;-5.94525;-14.92442;0
LIGH;11.676;4994.216;7976.0;3
ACCE;11.681;4994.219;-2.63362;2.81558;9.16500;3
LIGH;11.686;4994.226;7976.0;3
ACCE;11.690;4994.228;-2.61447;2.86347;9.21289;3
MAGN;11.691;4994.231;2.31359;-5.94525;-14.92442;0
LIGH;11.697;4994.236;7976.0;3
ACCE;11.699;4994.238;-2.70066;2.89220;9.13627;3
LIGH;11.706;4994.246;7976.0;3
ACCE;11.709;4994.248;-2.70066;2.86347;9.15543;3
MAGN;11.711;4994.250;2.31359;-5.94525;-14.92442;0
LIGH;11.716;4994.256;7976.0;3
ACCE;11.719;4994.258;-2.64320;2.89220;9.01178;3
LIGH;11.728;4994.266;7976.0;3
MAGN;11.730;4994.269;2.26003;-6.47205;-14.69050;0
ACCE;11.731;4994.269;-2.66235;2.94008;9.16500;3
SOUN;11.736;579.99;0.01770;58.94
LIGH;11.739;4994.276;7930.0;3
ACCE;11.740;4994.278;-2.69108;2.96881;9.20331;3
LIGH;11.746;4994.286;7930.0;3
ACCE;11.751;4994.288;-2.75812;2.99754;9.29908;3
MAGN;11.754;4994.291;2.26003;-6.47205;-14.69050;0
LIGH;11.758;4994.297;7930.0;3
GNSS;11.760;1490612658.000;40.313463;-3.483139;600.000;0.000;3.0;0.0;26;14
ACCE;11.768;4994.298;-2.88262;3.03585;9.19373;3
LIGH;11.769;4994.306;7930.0;3
ACCE;11.769;4994.308;-2.94966;3.04542;9.23204;3
GNSS;11.770;1490612658.000;40.313463;-3.483139;600.000;0.000;3.0;0.0;26;14
MAGN;11.772;4994.310;2.26003;-6.47205;-14.69050;0
LIGH;11.783;4994.316;7930.0;3
ACCE;11.784;4994.318;-2.96881;3.04542;9.35654;3
LIGH;11.788;4994.328;7930.0;3
MAGN;11.790;4994.329;2.75493;-6.71961;-14.72435;0
ACCE;11.805;4994.329;-2.94008;3.09331;9.45231;3
LIGH;11.806;4994.336;7907.0;3
ACCE;11.806;4994.338;-2.97839;3.09331;9.39485;3
LIGH;11.809;4994.347;7907.0;3
ACCE;11.811;4994.350;-2.94008;3.11246;9.47146;3
MAGN;11.814;4994.352;2.75493;-6.71961;-14.72435;0
LIGH;11.817;4994.357;7907.0;3
ACCE;11.819;4994.358;-3.01669;3.18908;9.43316;3
MAGN;11.831;4994.370;2.75493;-6.71961;-14.72435;0
ACCE;11.832;4994.369;-2.99754;3.21781;9.56723;3
LIGH;11.832;4994.372;7907.0;3
LIGH;11.836;4994.376;7907.0;3
ACCE;11.839;4994.378;-3.03585;3.22738;9.50019;3
LIGH;11.848;4994.386;7907.0;3
MAGN;11.850;4994.389;2.48016;-7.01800;-14.71537;0
ACCE;11.851;4994.389;-3.06458;3.19865;9.49062;3
LIGH;11.856;4994.396;7918.0;3
ACCE;11.861;4994.398;-3.12204;3.15077;9.41400;3
LIGH;11.868;4994.406;7883.0;3
MAGN;11.870;4994.409;2.48016;-7.01800;-14.71537;0
ACCE;11.871;4994.409;-3.11246;3.12204;9.44273;3
LIGH;11.876;4994.416;7883.0;3
ACCE;11.879;4994.418;-3.00712;3.06458;9.31823;3
LIGH;11.888;4994.426;7883.0;3
MAGN;11.890;4994.429;2.48016;-7.01800;-14.71537;0
ACCE;11.891;4994.429;-2.65278;3.03585;9.10754;3
LIGH;11.897;4994.436;7883.0;3
ACCE;11.899;4994.438;-2.56658;3.10289;8.98304;3
LIGH;11.906;4994.446;7883.0;3
ACCE;11.909;4994.448;-2.48039;3.16992;9.13627;3
MAGN;11.911;4994.450;1.89170;-6.84123;-14.32327;0
LIGH;11.916;4994.456;7883.0;3
ACCE;11.919;4994.458;-2.39420;3.21781;9.06924;3
LIGH;11.926;4994.466;7826.0;3
MAGN;11.930;4994.469;1.89170;-6.84123;-14.32327;0
ACCE;11.931;4994.469;-2.26970;3.21781;9.22246;3
LIGH;11.936;4994.476;7826.0;3
ACCE;11.939;4994.478;-2.30801;3.13162;9.28950;3
LIGH;11.946;4994.486;7826.0;3
MAGN;11.950;4994.489;1.89170;-6.84123;-14.32327;0
ACCE;11.951;4994.489;-2.31759;2.97839;9.50019;3
LIGH;11.956;4994.496;7826.0;3
ACCE;11.959;4994.498;-2.33674;2.81558;9.48104;3
LIGH;11.966;4994.506;7826.0;3
MAGN;11.970;4994.510;1.75261;-7.04730;-14.47274;0
ACCE;11.973;4994.509;-2.39420;2.71024;9.49062;3
LIGH;11.977;4994.516;7826.0;3
ACCE;11.979;4994.518;-2.38462;2.74854;9.37569;3
LIGH;11.986;4994.526;7803.0;3
MAGN;11.990;4994.529;1.75261;-7.04730;-14.47274;0
ACCE;11.991;4994.529;-2.33674;2.79643;9.35654;3
LIGH;11.996;4994.536;7803.0;3
ACCE;11.999;4994.538;-2.30801;2.87304;9.27993;3
LIGH;12.006;4994.546;7803.0;3
MAGN;12.010;4994.549;1.75261;-7.04730;-14.47274;0
ACCE;12.011;4994.550;-2.33674;2.93050;9.23204;3
LIGH;12.017;4994.556;7803.0;3
ACCE;12.019;4994.558;-2.41336;2.97839;9.05008;3
LIGH;12.030;4994.566;7803.0;3
ACCE;12.031;4994.568;-2.44209;3.03585;9.10754;3
MAGN;12.033;4994.572;1.71623;-7.37708;-14.59378;0
ACCE;12.042;4994.579;-2.39420;3.00712;9.06924;3
LIGH;12.044;4994.583;7872.0;3
LIGH;12.048;4994.588;7722.0;3
MAGN;12.050;4994.589;1.71623;-7.37708;-14.59378;0
ACCE;12.051;4994.589;-2.33674;2.96881;9.17458;3
LIGH;12.056;4994.596;7722.0;3
ACCE;12.060;4994.598;-2.31759;2.87304;9.15543;3
LIGH;12.067;4994.606;7722.0;3
ACCE;12.069;4994.608;-2.29843;2.81558;9.23204;3
MAGN;12.071;4994.610;1.71623;-7.37708;-14.59378;0
LIGH;12.077;4994.616;7722.0;3
ACCE;12.079;4994.618;-2.26013;2.75812;9.29908;3
LIGH;12.086;4994.626;7722.0;3
ACCE;12.090;4994.628;-2.22182;2.67193;9.43316;3
MAGN;12.091;4994.631;1.32153;-6.74247;-14.12645;0
LIGH;12.096;4994.636;7722.0;3
ACCE;12.099;4994.638;-2.16436;2.63362;9.32781;3
LIGH;12.108;4994.646;7698.0;3
MAGN;12.110;4994.649;1.32153;-6.74247;-14.12645;0
ACCE;12.111;4994.649;-2.19309;2.83473;9.35654;3
LIGH;12.117;4994.656;7698.0;3
ACCE;12.119;4994.658;-2.12605;2.84431;9.31823;3
LIGH;12.128;4994.666;7698.0;3
MAGN;12.130;4994.669;1.32153;-6.74247;-14.12645;0
ACCE;12.131;4994.669;-2.08774;2.84431;9.31823;3
LIGH;12.137;4994.676;7698.0;3
ACCE;12.139;4994.678;-2.11647;2.83473;9.23204;3
LIGH;12.148;4994.686;7698.0;3
MAGN;12.150;4994.689;1.27962;-6.28731;-14.41237;0
ACCE;12.151;4994.689;-2.03028;2.77727;9.30866;3
LIGH;12.156;4994.696;7698.0;3
ACCE;12.159;4994.698;-1.96325;2.77727;9.35654;3
LIGH;12.167;4994.706;7652.0;3
ACCE;12.170;4994.708;-1.96325;2.79643;9.49062;3
MAGN;12.171;4994.710;1.27962;-6.28731;-14.41237;0
LIGH;12.177;4994.716;7652.0;3
ACCE;12.179;4994.718;-2.02071;2.86347;9.41400;3
LIGH;12.186;4994.726;7652.0;3
MAGN;12.190;4994.729;1.27962;-6.28731;-14.41237;0
ACCE;12.191;4994.729;-1.95367;2.89220;9.63427;3
LIGH;12.197;4994.736;7652.0;3
ACCE;12.199;4994.738;-2.00155;2.92093;9.69173;3
LIGH;12.207;4994.746;7652.0;3
ACCE;12.209;4994.748;-2.07817;2.86347;9.83538;3
MAGN;12.211;4994.751;1.47805;-5.92099;-14.23730;0
LIGH;12.216;4994.756;7652.0;3
ACCE;12.220;4994.758;-2.11647;2.78685;9.77792;3
LIGH;12.227;4994.766;7664.0;3
ACCE;12.230;4994.768;-2.07817;2.66235;9.89284;3
MAGN;12.231;4994.771;1.47805;-5.92099;-14.23730;0
LIGH;12.237;4994.776;7652.0;3
ACCE;12.239;4994.778;-1.99198;2.58574;9.84496;3
LIGH;12.248;4994.786;7652.0;3
MAGN;12.250;4994.789;1.47805;-5.92099;-14.23730;0
ACCE;12.251;4994.789;-1.92494;2.60489;9.94073;3
LIGH;12.256;4994.796;7652.0;3
ACCE;12.259;4994.798;-1.93451;2.67193;9.81623;3
LIGH;12.266;4994.806;7652.0;3
MAGN;12.270;4994.809;1.40846;-5.40161;-14.10939;0
ACCE;12.271;4994.809;-1.86748;2.80600;9.86411;3
LIGH;12.276;4994.816;7652.0;3
ACCE;12.279;4994.818;-1.82917;2.79643;9.86411;3
LIGH;12.286;4994.826;7652.0;3
SOUN;12.289;416.84;0.01272;56.07
MAGN;12.293;4994.829;1.40846;-5.40161;-14.10939;0
ACCE;12.293;4994.830;-1.81959;2.74854;9.94073;3
LIGH;12.297;4994.836;7675.0;3
ACCE;12.299;4994.838;-1.86748;2.65278;9.81623;3
LIGH;12.307;4994.846;7675.0;3
MAGN;12.310;4994.849;1.40846;-5.40161;-14.10939;0
ACCE;12.311;4994.850;-1.97282;2.64320;9.88326;3
LIGH;12.316;4994.856;7675.0;3
ACCE;12.319;4994.858;-1.95367;2.64320;9.81623;3
LIGH;12.327;4994.866;7675.0;3
ACCE;12.329;4994.868;-1.86748;2.62405;9.90242;3
MAGN;12.332;4994.871;1.15883;-5.11929;-13.90265;0
LIGH;12.336;4994.876;7675.0;3
ACCE;12.339;4994.878;-1.81959;2.62405;9.84496;3
LIGH;12.346;4994.886;7675.0;3
ACCE;12.349;4994.888;-1.80044;2.66235;9.90242;3
MAGN;12.351;4994.890;1.15883;-5.11929;-13.90265;0
LIGH;12.356;4994.896;7675.0;3
ACCE;12.359;4994.898;-1.79086;2.66235;9.84496;3
LIGH;12.366;4994.906;7675.0;3
ACCE;12.370;4994.908;-1.83875;2.71024;9.95030;3
MAGN;12.371;4994.910;1.15883;-5.11929;-13.90265;0
LIGH;12.376;4994.916;7675.0;3
ACCE;12.379;4994.918;-1.88663;2.68151;9.99819;3
LIGH;12.386;4994.926;7675.0;3
ACCE;12.390;4994.928;-2.03986;2.61447;10.11311;3
MAGN;12.391;4994.930;1.59062;-4.41544;-13.98084;0
LIGH;12.396;4994.936;7675.0;3
ACCE;12.399;4994.938;-2.11647;2.56658;10.00776;3
LIGH;12.406;4994.946;7675.0;3
ACCE;12.409;4994.948;-2.18351;2.52828;10.03649;3
MAGN;12.411;4994.950;1.59062;-4.41544;-13.98084;0
LIGH;12.416;4994.956;7710.0;3
ACCE;12.419;4994.958;-2.18351;2.49955;10.00776;3
LIGH;12.427;4994.966;7710.0;3
ACCE;12.430;4994.968;-2.05901;2.52828;9.81623;3
MAGN;12.431;4994.970;1.59062;-4.41544;-13.98084;0
LIGH;12.436;4994.976;7710.0;3
ACCE;12.439;4994.978;-2.00155;2.54743;9.60554;3
LIGH;12.446;4994.986;7710.0;3
ACCE;12.449;4994.988;-1.97282;2.66235;9.63427;3
MAGN;12.451;4994.990;1.29367;-4.39972;-14.23629;0
LIGH;12.457;4994.996;7710.0;3
ACCE;12.459;4994.998;-1.95367;2.77727;9.62469;3
LIGH;12.466;4995.006;7710.0;3
ACCE;12.470;4995.008;-1.94409;2.83473;9.64384;3
MAGN;12.471;4995.010;1.29367;-4.39972;-14.23629;0
LIGH;12.476;4995.016;7710.0;3
ACCE;12.479;4995.018;-1.92494;2.78685;9.56723;3
LIGH;12.486;4995.026;7710.0;3
ACCE;12.489;4995.028;-1.90578;2.71981;9.68215;3
MAGN;12.491;4995.030;1.29367;-4.39972;-14.23629;0
LIGH;12.497;4995.036;7710.0;3
ACCE;12.499;4995.038;-1.97282;2.66235;9.72046;3
LIGH;12.506;4995.046;7710.0;3
ACCE;12.509;4995.048;-2.17394;2.52828;9.78750;3
MAGN;12.511;4995.050;1.46495;-4.97460;-14.14331;0
LIGH;12.516;4995.056;7710.0;3
ACCE;12.519;4995.058;-2.16436;2.46124;9.67257;3
LIGH;12.526;4995.066;7710.0;3
ACCE;12.529;4995.068;-2.13563;2.44209;9.60554;3
MAGN;12.531;4995.070;1.46495;-4.97460;-14.14331;0
LIGH;12.540;4995.079;7733.0;3
ACCE;12.541;4995.079;-2.13563;2.50912;9.29908;3
LIGH;12.546;4995.086;7733.0;3
ACCE;12.549;4995.088;-2.03028;2.58574;9.30866;3
MAGN;12.551;4995.090;1.46495;-4.97460;-14.14331;0
LIGH;12.556;4995.096;7733.0;3
ACCE;12.559;4995.098;-1.93451;2.67193;9.28950;3
LIGH;12.566;4995.106;7733.0;3
ACCE;12.570;4995.109;-1.90578;2.72939;9.37569;3
MAGN;12.571;4995.110;1.01548;-5.12878;-13.68308;0
LIGH;12.578;4995.116;7733.0;3
ACCE;12.581;4995.119;-1.91536;2.65278;9.35654;3
LIGH;12.587;4995.126;7733.0;3
ACCE;12.589;4995.128;-1.93451;2.60489;9.50019;3
MAGN;12.591;4995.130;1.01548;-5.12878;-13.68308;0
LIGH;12.596;4995.136;7733.0;3
ACCE;12.601;4995.139;-1.98240;2.55701;9.53850;3
LIGH;12.606;4995.146;7733.0;3
ACCE;12.610;4995.148;-2.32716;2.48039;9.49062;3
MAGN;12.611;4995.150;1.01548;-5.12878;-13.68308;0
LIGH;12.616;4995.156;7733.0;3
ACCE;12.621;4995.159;-2.26013;2.43251;9.36612;3
LIGH;12.626;4995.166;7733.0;3
ACCE;12.630;4995.168;-2.18351;2.46124;9.43316;3
MAGN;12.631;4995.170;1.11609;-5.17530;-14.03839;0
LIGH;12.636;4995.176;7733.0;3
ACCE;12.639;4995.178;-2.15478;2.47082;9.34696;3
LIGH;12.646;4995.186;7733.0;3
ACCE;12.650;4995.188;-2.00155;2.53785;9.06924;3
MAGN;12.651;4995.190;1.11609;-5.17530;-14.03839;0
LIGH;12.656;4995.196;7733.0;3
ACCE;12.659;4995.198;-1.89621;2.56658;9.07881;3
LIGH;12.666;4995.206;7745.0;3
ACCE;12.670;4995.208;-1.81002;2.58574;9.27035;3
MAGN;12.671;4995.210;1.11609;-5.17530;-14.03839;0
LIGH;12.676;4995.216;7745.0;3
ACCE;12.679;4995.218;-1.78129;2.51870;9.24162;3
LIGH;12.686;4995.226;7745.0;3
ACCE;12.690;4995.228;-1.92494;2.72939;9.37569;3
MAGN;12.691;4995.230;0.97242;-5.38288;-13.47238;0
LIGH;12.697;4995.236;7745.0;3
ACCE;12.701;4995.239;-1.81959;2.73897;9.49062;3
LIGH;12.706;4995.246;7745.0;3
ACCE;12.710;4995.248;-1.76213;2.64320;9.67257;3
MAGN;12.711;4995.250;0.97242;-5.38288;-13.47238;0
LIGH;12.716;4995.256;7745.0;3
ACCE;12.719;4995.258;-1.90578;2.64320;9.62469;3
LIGH;12.726;4995.266;7710.0;3
SOUN;12.728;1090.54;0.03328;64.42
ACCE;12.732;4995.268;-2.11647;2.74854;9.88326;3
MAGN;12.733;4995.270;0.97242;-5.38288;-13.47238;0
LIGH;12.737;4995.276;7710.0;3
ACCE;12.739;4995.278;-2.20267;2.75812;9.75877;3
LIGH;12.747;4995.286;7710.0;3
ACCE;12.752;4995.288;-2.27928;2.77727;9.76834;3
MAGN;12.755;4995.291;1.11816;-5.83970;-14.01636;0
LIGH;12.762;4995.299;7710.0;3
ACCE;12.770;4995.302;-2.35589;2.78685;9.68215;3
LIGH;12.771;4995.307;7710.0;3
ACCE;12.771;4995.308;-2.34632;2.81558;9.74919;3
MAGN;12.772;4995.310;1.11816;-5.83970;-14.01636;0
GNSS;12.772;1490612659.000;40.313463;-3.483139;600.000;0.000;3.0;0.0;26;12
GNSS;12.776;1490612659.000;40.313463;-3.483139;600.000;0.000;3.0;0.0;26;12
LIGH;12.777;4995.316;7710.0;3
ACCE;12.788;4995.318;-2.31759;2.87304;9.62469;3
LIGH;12.789;4995.326;7710.0;3
ACCE;12.789;4995.328;-2.31759;2.93050;9.69173;3
MAGN;12.792;4995.332;1.11816;-5.83970;-14.01636;0
ACCE;12.799;4995.338;-2.35589;2.92093;9.67257;3
LIGH;12.802;4995.341;7710.0;3
LIGH;12.806;4995.346;7710.0;3
ACCE;12.812;4995.348;-2.22182;2.82516;9.61511;3
MAGN;12.813;4995.350;1.40910;-6.19319;-14.77203;0
LIGH;12.818;4995.358;7710.0;3
ACCE;12.821;4995.359;-2.25055;2.90177;9.59596;3
LIGH;12.828;4995.367;7710.0;3
ACCE;12.829;4995.368;-2.22182;2.87304;9.73961;3
MAGN;12.831;4995.370;1.40910;-6.19319;-14.77203;0
LIGH;12.836;4995.376;7710.0;3
ACCE;12.840;4995.378;-2.13563;2.75812;9.76834;3
LIGH;12.847;4995.386;7733.0;3
ACCE;12.852;4995.388;-1.98240;2.65278;9.80665;3
MAGN;12.852;4995.391;1.40910;-6.19319;-14.77203;0
LIGH;12.858;4995.396;7733.0;3
ACCE;12.861;4995.399;-1.95367;2.67193;9.70131;3
LIGH;12.866;4995.406;7733.0;3
ACCE;12.869;4995.408;-1.98240;2.71981;9.66300;3
MAGN;12.871;4995.410;1.18801;-6.27274;-14.65391;0
LIGH;12.876;4995.416;7733.0;3
ACCE;12.879;4995.418;-1.99198;2.82516;9.58638;3
LIGH;12.886;4995.426;7733.0;3
ACCE;12.890;4995.428;-1.96325;2.92093;9.56723;3
MAGN;12.891;4995.430;1.18801;-6.27274;-14.65391;0
LIGH;12.896;4995.436;7733.0;3
ACCE;12.899;4995.438;-2.00155;2.91135;9.44273;3
LIGH;12.906;4995.446;7733.0;3
ACCE;12.909;4995.448;-2.06859;2.89220;9.44273;3
MAGN;12.911;4995.450;1.18801;-6.27274;-14.65391;0
LIGH;12.916;4995.456;7710.0;3
ACCE;12.921;4995.460;-2.20267;2.92093;9.32781;3
LIGH;12.926;4995.466;7710.0;3
ACCE;12.929;4995.468;-2.26970;2.91135;9.49062;3
MAGN;12.931;4995.470;1.17608;-5.81219;-13.80258;0
LIGH;12.936;4995.476;7710.0;3
ACCE;12.941;4995.479;-2.27928;2.84431;9.43316;3
LIGH;12.946;4995.486;7710.0;3
ACCE;12.949;4995.488;-2.25055;2.79643;9.39485;3
MAGN;12.951;4995.490;1.17608;-5.81219;-13.80258;0
LIGH;12.956;4995.496;7710.0;3
ACCE;12.959;4995.498;-2.25055;2.90177;9.26077;3
LIGH;12.966;4995.506;7722.0;3
ACCE;12.970;4995.508;-2.25055;2.90177;9.38527;3
MAGN;12.971;4995.510;1.17608;-5.81219;-13.80258;0
LIGH;12.976;4995.516;7710.0;3
ACCE;12.979;4995.518;-2.21224;2.92093;9.24162;3
LIGH;12.986;4995.526;7710.0;3
ACCE;12.990;4995.528;-2.13563;2.93050;9.19373;3
MAGN;12.991;4995.530;1.42661;-5.48149;-13.68524;0
LIGH;12.996;4995.536;7710.0;3
ACCE;12.999;4995.538;-1.84832;2.88262;9.18416;3
LIGH;13.006;4995.546;7710.0;3
MAGN;13.010;4995.549;1.42661;-5.48149;-13.68524;0
ACCE;13.012;4995.549;-1.78129;2.88262;9.28950;3
LIGH;13.017;4995.556;7710.0;3
ACCE;13.019;4995.558;-1.83875;2.97839;9.33739;3
LIGH;13.029;4995.566;7710.0;3
MAGN;13.037;4995.570;1.42661;-5.48149;-13.68524;0
ACCE;13.038;4995.570;-1.79086;2.97839;9.50977;3
LIGH;13.039;4995.577;7710.0;3
ACCE;13.040;4995.578;-1.74298;2.93050;9.52892;3
LIGH;13.047;4995.586;7710.0;3
ACCE;13.049;4995.588;-1.82917;2.84431;9.71088;3
MAGN;13.051;4995.590;1.76988;-6.13592;-14.35494;0
LIGH;13.057;4995.596;7710.0;3
ACCE;13.059;4995.598;-1.95367;2.76770;9.71088;3
LIGH;13.068;4995.606;7710.0;3
MAGN;13.070;4995.609;1.76988;-6.13592;-14.35494;0
ACCE;13.071;4995.609;-2.11647;2.70066;9.84496;3
LIGH;13.076;4995.616;7710.0;3
ACCE;13.079;4995.618;-2.12605;2.70066;9.74919;3
LIGH;13.088;4995.626;7710.0;3
MAGN;13.090;4995.629;1.76988;-6.13592;-14.35494;0
ACCE;13.091;4995.629;-2.09732;2.70066;9.79707;3
LIGH;13.097;4995.636;7779.0;3
ACCE;13.101;4995.638;-2.08774;2.69108;9.64384;3
LIGH;13.108;4995.646;7779.0;3
MAGN;13.110;4995.649;1.57180;-6.41103;-14.19014;0
ACCE;13.111;4995.649;-2.03986;2.75812;9.65342;3
LIGH;13.116;4995.656;7779.0;3
ACCE;13.119;4995.658;-1.96325;2.81558;9.52892;3
LIGH;13.126;4995.666;7779.0;3
MAGN;13.130;4995.669;1.57180;-6.41103;-14.19014;0
ACCE;13.131;4995.669;-1.93451;2.83473;9.55765;3
LIGH;13.136;4995.676;7779.0;3
ACCE;13.139;4995.678;-1.98240;2.82516;9.48104;3
LIGH;13.146;4995.686;7779.0;3
MAGN;13.150;4995.689;1.57180;-6.41103;-14.19014;0
ACCE;13.151;4995.689;-2.05901;2.71981;9.41400;3
LIGH;13.156;4995.696;7779.0;3
ACCE;13.159;4995.698;-2.12605;2.76770;9.27035;3
LIGH;13.168;4995.706;7779.0;3
MAGN;13.170;4995.709;1.42549;-6.90775;-14.03769;0
ACCE;13.171;4995.709;-2.08774;2.79643;9.35654;3
LIGH;13.176;4995.716;7779.0;3
ACCE;13.179;4995.718;-2.02071;2.69108;9.25119;3
LIGH;13.186;4995.726;7779.0;3
MAGN;13.190;4995.729;1.42549;-6.90775;-14.03769;0
ACCE;13.191;4995.729;-1.91536;2.72939;9.13627;3
LIGH;13.197;4995.737;7779.0;3
ACCE;13.199;4995.738;-1.97282;2.78685;9.17458;3
LIGH;13.206;4995.746;7779.0;3
ACCE;13.209;4995.748;-2.01113;2.81558;9.39485;3
MAGN;13.211;4995.750;1.42549;-6.90775;-14.03769;0
LIGH;13.216;4995.756;7779.0;3
ACCE;13.219;4995.758;-2.02071;2.75812;9.39485;3
LIGH;13.226;4995.766;7779.0;3
MAGN;13.230;4995.769;2.26555;-6.79977;-13.86340;0
ACCE;13.231;4995.769;-2.00155;2.76770;9.44273;3
LIGH;13.236;4995.776;7779.0;3
ACCE;13.239;4995.778;-2.03028;2.71981;9.45231;3
LIGH;13.246;4995.786;7779.0;3
MAGN;13.250;4995.790;2.26555;-6.79977;-13.86340;0
ACCE;13.251;4995.789;-2.10690;2.66235;9.58638;3
LIGH;13.256;4995.796;7779.0;3
ACCE;13.259;4995.798;-2.15478;2.69108;9.50019;3
LIGH;13.266;4995.806;7779.0;3
MAGN;13.270;4995.809;2.26555;-6.79977;-13.86340;0
ACCE;13.272;4995.809;-2.03028;2.89220;9.50019;3
LIGH;13.277;4995.816;7779.0;3
ACCE;13.279;4995.818;-2.02071;2.93050;9.50977;3
SOUN;13.281;424.43;0.01295;56.23
LIGH;13.288;4995.828;7803.0;3
MAGN;13.290;4995.829;2.97329;-7.27124;-13.72303;0
ACCE;13.295;4995.829;-1.99198;2.86347;9.67257;3
ACCE;13.300;4995.838;-2.06859;2.86347;9.77792;3
LIGH;13.307;4995.847;7803.0;3
ACCE;13.310;4995.848;-2.21224;2.92093;10.00776;3
MAGN;13.313;4995.852;2.97329;-7.27124;-13.72303;0
LIGH;13.315;4995.854;7803.0;3
LIGH;13.318;4995.857;7803.0;3
ACCE;13.319;4995.858;-2.34632;2.96881;10.12268;3
LIGH;13.328;4995.868;7803.0;3
MAGN;13.330;4995.870;2.97329;-7.27124;-13.72303;0
ACCE;13.331;4995.869;-2.46124;2.92093;10.26634;3
LIGH;13.336;4995.876;7803.0;3
ACCE;13.339;4995.878;-2.46124;2.85389;10.34295;3
LIGH;13.348;4995.886;7837.0;3
ACCE;13.351;4995.890;-2.48039;2.81558;10.19930;3
MAGN;13.354;4995.891;3.13873;-7.70676;-13.98875;0
LIGH;13.357;4995.896;7837.0;3
ACCE;13.359;4995.898;-2.42293;2.90177;10.07480;3
LIGH;13.367;4995.906;7837.0;3
ACCE;13.370;4995.908;-2.39420;2.98796;10.10353;3
MAGN;13.371;4995.910;3.13873;-7.70676;-13.98875;0
LIGH;13.376;4995.916;7837.0;3
ACCE;13.379;4995.918;-2.41336;2.98796;9.97903;3
LIGH;13.386;4995.926;7837.0;3
MAGN;13.390;4995.929;3.13873;-7.70676;-13.98875;0
ACCE;13.391;4995.929;-2.30801;2.94966;9.86411;3
LIGH;13.396;4995.936;7837.0;3
ACCE;13.399;4995.938;-2.19309;2.99754;9.76834;3
LIGH;13.406;4995.946;7872.0;3
MAGN;13.410;4995.949;2.98937;-7.78636;-13.58340;0
ACCE;13.411;4995.949;-2.33674;3.07416;9.84496;3
LIGH;13.416;4995.956;7872.0;3
ACCE;13.419;4995.958;-2.41336;2.96881;9.67257;3
LIGH;13.426;4995.966;7872.0;3
MAGN;13.430;4995.969;2.98937;-7.78636;-13.58340;0
ACCE;13.431;4995.969;-2.40378;2.89220;9.66300;3
LIGH;13.436;4995.976;7872.0;3
ACCE;13.439;4995.978;-2.38462;2.86347;9.55765;3
LIGH;13.446;4995.986;7872.0;3
MAGN;13.450;4995.989;2.98937;-7.78636;-13.58340;0
ACCE;13.451;4995.989;-2.33674;2.75812;9.52892;3
LIGH;13.456;4995.996;7872.0;3
ACCE;13.459;4995.998;-2.29843;2.74854;9.47146;3
LIGH;13.466;4996.006;7907.0;3
MAGN;13.470;4996.009;2.50253;-7.99127;-13.51094;0
ACCE;13.471;4996.009;-2.17394;2.75812;9.47146;3
LIGH;13.476;4996.016;7907.0;3
ACCE;13.479;4996.018;-2.05901;2.78685;9.33739;3
LIGH;13.486;4996.026;7907.0;3
MAGN;13.490;4996.029;2.50253;-7.99127;-13.51094;0
ACCE;13.491;4996.029;-2.05901;2.92093;9.27993;3
LIGH;13.496;4996.036;7907.0;3
ACCE;13.499;4996.038;-2.01113;2.92093;9.22246;3
LIGH;13.506;4996.046;7907.0;3
MAGN;13.510;4996.049;2.50253;-7.99127;-13.51094;0
ACCE;13.511;4996.049;-1.89621;2.94966;9.33739;3
LIGH;13.516;4996.056;7907.0;3
ACCE;13.519;4996.058;-1.81002;2.94008;9.33739;3
LIGH;13.526;4996.066;7907.0;3
MAGN;13.530;4996.069;1.45437;-8.29986;-12.73189;0
ACCE;13.535;4996.073;-1.74298;2.99754;9.40442;3
LIGH;13.538;4996.077;7907.0;3
ACCE;13.539;4996.078;-1.76213;3.06458;9.39485;3
LIGH;13.551;4996.086;7907.0;3
ACCE;13.555;4996.088;-1.83875;3.07416;9.54808;3
MAGN;13.556;4996.092;1.45437;-8.29986;-12.73189;0
LIGH;13.559;4996.097;7907.0;3
ACCE;13.561;4996.098;-1.97282;3.06458;9.54808;3
LIGH;13.569;4996.107;7907.0;3
ACCE;13.573;4996.110;-2.22182;2.79643;9.50977;3
MAGN;13.575;4996.110;1.45437;-8.29986;-12.73189;0
LIGH;13.578;4996.117;7907.0;3
ACCE;13.580;4996.118;-2.09732;2.73897;9.39485;3
LIGH;13.588;4996.128;7953.0;3
MAGN;13.590;4996.129;1.05642;-8.80461;-12.22226;0
ACCE;13.591;4996.130;-2.00155;2.82516;9.45231;3
LIGH;13.598;4996.137;7953.0;3
ACCE;13.600;4996.138;-1.98240;2.94008;9.36612;3
LIGH;13.608;4996.147;7953.0;3
ACCE;13.611;4996.148;-1.90578;3.07416;9.34696;3
MAGN;13.614;4996.153;1.05642;-8.80461;-12.22226;0
LIGH;13.618;4996.157;7953.0;3
ACCE;13.619;4996.158;-1.83875;3.14119;9.30866;3
LIGH;13.626;4996.166;7953.0;3
ACCE;13.629;4996.168;-1.73340;3.12204;9.41400;3
MAGN;13.631;4996.170;1.05642;-8.80461;-12.22226;0
LIGH;13.637;4996.176;7953.0;3
ACCE;13.639;4996.178;-1.65679;3.10289;9.38527;3
LIGH;13.646;4996.186;7941.0;3
ACCE;13.650;4996.188;-1.75256;3.02627;9.43316;3
MAGN;13.651;4996.190;0.32550;-9.27478;-12.17081;0
LIGH;13.656;4996.196;7964.0;3
ACCE;13.660;4996.199;-1.80044;2.89220;9.39485;3
LIGH;13.666;4996.206;7964.0;3
ACCE;13.670;4996.208;-1.85790;2.88262;9.27035;3
MAGN;13.671;4996.210;0.32550;-9.27478;-12.17081;0
LIGH;13.676;4996.216;7964.0;3
ACCE;13.680;4996.219;-1.87705;3.06458;9.06924;3
LIGH;13.686;4996.226;7964.0;3
ACCE;13.689;4996.228;-1.80044;3.14119;9.23204;3
MAGN;13.690;4996.230;0.32550;-9.27478;-12.17081;0
LIGH;13.696;4996.236;7964.0;3
ACCE;13.699;4996.238;-1.74298;3.08373;9.21289;3
LIGH;13.706;4996.246;7964.0;3
ACCE;13.711;4996.248;-1.72383;3.09331;9.27035;3
MAGN;13.712;4996.250;0.11079;-8.98850;-12.03670;0
LIGH;13.717;4996.256;7987.0;3
ACCE;13.720;4996.258;-1.81002;3.10289;9.24162;3
SOUN;13.722;1482.34;0.04524;67.09
LIGH;13.727;4996.266;7987.0;3
ACCE;13.729;4996.268;-1.93451;3.23696;9.37569;3
MAGN;13.731;4996.270;0.11079;-8.98850;-12.03670;0
LIGH;13.736;4996.276;7987.0;3
ACCE;13.748;4996.279;-2.08774;3.24654;9.27035;3
ACCE;13.753;4996.288;-1.94409;3.11246;9.29908;3
MAGN;13.755;4996.295;0.11079;-8.98850;-12.03670;0
GNSS;13.757;1490612660.000;40.313463;-3.483139;600.000;0.000;3.0;0.0;26;12
LIGH;13.768;4996.298;7987.0;3
ACCE;13.770;4996.298;-1.90578;3.07416;9.18416;3
LIGH;13.772;4996.303;7987.0;3
LIGH;13.772;4996.309;7987.0;3
ACCE;13.773;4996.308;-1.96325;3.23696;9.27035;3
MAGN;13.773;4996.311;0.23243;-10.17112;-11.86436;0
ACCE;13.785;4996.318;-1.97282;3.32315;9.45231;3
LIGH;13.786;4996.323;7999.0;3
LIGH;13.787;4996.326;7999.0;3
GNSS;13.788;1490612660.000;40.313463;-3.483139;600.000;0.000;3.0;0.0;26;12
ACCE;13.793;4996.328;-1.98240;3.39019;9.53850;3
MAGN;13.795;4996.330;0.23243;-10.17112;-11.86436;0
LIGH;13.799;4996.338;7999.0;3
ACCE;13.800;4996.338;-2.02071;3.41892;9.59596;3
LIGH;13.806;4996.346;7999.0;3
ACCE;13.815;4996.348;-1.96325;3.34231;9.73961;3
MAGN;13.815;4996.351;0.23243;-10.17112;-11.86436;0
ACCE;13.823;4996.358;-1.99198;3.30400;9.61511;3
LIGH;13.825;4996.364;7999.0;3
LIGH;13.827;4996.367;7999.0;3
ACCE;13.830;4996.368;-2.02071;3.23696;9.55765;3
MAGN;13.831;4996.370;-0.44540;-10.90359;-12.49168;0
LIGH;13.838;4996.378;8011.0;3
ACCE;13.842;4996.379;-1.86748;3.27527;9.39485;3
LIGH;13.846;4996.386;8011.0;3
ACCE;13.849;4996.388;-1.80044;3.30400;9.41400;3
MAGN;13.851;4996.390;-0.44540;-10.90359;-12.49168;0
LIGH;13.857;4996.396;8011.0;3
ACCE;13.859;4996.398;-1.77171;3.39019;9.27993;3
LIGH;13.867;4996.406;8011.0;3
ACCE;13.871;4996.408;-1.68552;3.48596;9.43316;3
MAGN;13.872;4996.410;-0.44540;-10.90359;-12.49168;0
LIGH;13.878;4996.416;8011.0;3
ACCE;13.880;4996.419;-1.62806;3.44765;9.33739;3
LIGH;13.886;4996.426;8011.0;3
ACCE;13.889;4996.428;-1.67594;3.45723;9.29908;3
MAGN;13.891;4996.430;-0.90984;-10.48047;-11.24986;0
LIGH;13.899;4996.436;8034.0;3
ACCE;13.900;4996.439;-1.74298;3.49553;9.25119;3
LIGH;13.906;4996.446;8034.0;3
ACCE;13.909;4996.448;-1.73340;3.46680;9.21289;3
MAGN;13.911;4996.450;-0.90984;-10.48047;-11.24986;0
LIGH;13.918;4996.456;8034.0;3
ACCE;13.920;4996.459;-1.76213;3.52426;8.87770;3
LIGH;13.926;4996.466;8034.0;3
ACCE;13.930;4996.468;-1.65679;3.51469;8.92558;3
MAGN;13.931;4996.470;-0.90984;-10.48047;-11.24986;0
LIGH;13.938;4996.476;8034.0;3
ACCE;13.940;4996.479;-1.58017;3.51469;8.79151;3
LIGH;13.946;4996.486;8034.0;3
ACCE;13.950;4996.488;-1.48441;3.51469;8.89685;3
MAGN;13.951;4996.490;-0.89427;-9.59199;-11.03058;0
LIGH;13.958;4996.496;8011.0;3
ACCE;13.962;4996.498;-1.47483;3.52426;8.89685;3
LIGH;13.967;4996.506;8011.0;3
ACCE;13.969;4996.508;-1.47483;3.42850;9.06924;3
MAGN;13.971;4996.510;-0.89427;-9.59199;-11.03058;0
LIGH;13.977;4996.516;8011.0;3
ACCE;13.981;4996.519;-1.44610;3.40934;9.09797;3
LIGH;13.987;4996.526;8011.0;3
ACCE;13.989;4996.528;-1.46525;3.40934;9.12670;3
MAGN;13.991;4996.530;-0.89427;-9.59199;-11.03058;0
LIGH;13.997;4996.536;8011.0;3
ACCE;14.001;4996.539;-1.44610;3.39977;9.05008;3
LIGH;14.007;4996.546;8011.0;3
ACCE;14.009;4996.548;-1.42694;3.36146;9.17458;3
MAGN;14.011;4996.550;-1.08777;-9.09276;-10.61436;0
LIGH;14.017;4996.556;8011.0;3
ACCE;14.019;4996.558;-1.39821;3.32315;9.16500;3
ACCE;14.037;4996.568;-1.43652;3.39977;9.21289;3
LIGH;14.040;4996.577;8011.0;3
MAGN;14.041;4996.578;-1.08777;-9.09276;-10.61436;0
ACCE;14.042;4996.578;-1.49398;3.45723;9.17458;3
LIGH;14.043;4996.582;8011.0;3
LIGH;14.046;4996.586;8011.0;3
ACCE;14.049;4996.588;-1.56102;3.49553;9.24162;3
LIGH;14.057;4996.596;8011.0;3
ACCE;14.059;4996.598;-1.60890;3.47638;9.33739;3
MAGN;14.061;4996.600;-0.38912;-10.73630;-10.86217;0
LIGH;14.067;4996.606;8011.0;3
ACCE;14.069;4996.608;-1.52271;3.49553;9.06924;3
LIGH;14.076;4996.616;8011.0;3
MAGN;14.081;4996.619;-0.38912;-10.73630;-10.86217;0
ACCE;14.081;4996.620;-1.45567;3.44765;9.20331;3
LIGH;14.086;4996.626;8011.0;3
ACCE;14.089;4996.628;-1.41737;3.42850;9.22246;3
LIGH;14.096;4996.636;8011.0;3
MAGN;14.100;4996.639;-0.38912;-10.73630;-10.86217;0
ACCE;14.101;4996.639;-1.42694;3.47638;9.47146;3
LIGH;14.106;4996.646;8011.0;3
ACCE;14.109;4996.648;-1.42694;3.45723;9.52892;3
LIGH;14.116;4996.656;8011.0;3
MAGN;14.120;4996.659;-0.72245;-10.03436;-11.14015;0
ACCE;14.121;4996.659;-1.43652;3.43807;9.65342;3
LIGH;14.126;4996.666;8011.0;3
ACCE;14.129;4996.668;-1.49398;3.41892;9.60554;3
LIGH;14.138;4996.676;8011.0;3
MAGN;14.140;4996.679;-0.72245;-10.03436;-11.14015;0
ACCE;14.141;4996.679;-1.57060;3.34231;9.55765;3
LIGH;14.146;4996.686;8034.0;3
ACCE;14.149;4996.688;-1.58017;3.35188;9.44273;3
LIGH;14.156;4996.696;8034.0;3
MAGN;14.160;4996.699;-0.72245;-10.03436;-11.14015;0
ACCE;14.161;4996.699;-1.55144;3.34231;9.45231;3
LIGH;14.166;4996.706;8034.0;3
ACCE;14.169;4996.708;-1.50356;3.40934;9.31823;3
LIGH;14.176;4996.716;8034.0;3
ACCE;14.180;4996.718;-1.40779;3.53384;9.34696;3
MAGN;14.181;4996.720;-0.97834;-9.48171;-11.28712;0
LIGH;14.186;4996.726;8034.0;3
ACCE;14.189;4996.728;-1.36948;3.60088;9.29908;3
LIGH;14.196;4996.736;8034.0;3
MAGN;14.200;4996.739;-0.97834;-9.48171;-11.28712;0
ACCE;14.201;4996.740;-1.34075;3.58173;9.45231;3
LIGH;14.206;4996.746;8034.0;3
ACCE;14.209;4996.748;-1.32160;3.46680;9.45231;3
LIGH;14.216;4996.756;8034.0;3
MAGN;14.220;4996.759;-0.97834;-9.48171;-11.28712;0
ACCE;14.221;4996.759;-1.45567;3.46680;9.48104;3
LIGH;14.226;4996.766;8034.0;3
ACCE;14.229;4996.768;-1.47483;3.45723;9.40442;3
LIGH;14.236;4996.776;8034.0;3
MAGN;14.240;4996.779;-0.91321;-9.25428;-11.01706;0
ACCE;14.241;4996.779;-1.40779;3.40934;9.44273;3
LIGH;14.246;4996.786;8034.0;3
ACCE;14.249;4996.788;-1.40779;3.39977;9.32781;3
LIGH;14.256;4996.796;8034.0;3
MAGN;14.260;4996.799;-0.91321;-9.25428;-11.01706;0
ACCE;14.261;4996.799;-1.37906;3.38061;9.31823;3
LIGH;14.266;4996.806;8034.0;3
ACCE;14.269;4996.808;-1.39821;3.42850;9.27993;3
SOUN;14.273;838.22;0.02558;62.14
LIGH;14.277;4996.816;8034.0;3
ACCE;14.280;4996.818;-1.38864;3.44765;9.38527;3
MAGN;14.281;4996.820;-0.91321;-9.25428;-11.01706;0
LIGH;14.286;4996.826;8034.0;3
ACCE;14.298;4996.829;-1.43652;3.40934;9.30866;3
ACCE;14.305;4996.838;-1.47483;3.39977;9.40442;3
LIGH;14.308;4996.847;8034.0;3
MAGN;14.309;4996.848;-1.23766;-8.77803;-10.98727;0
ACCE;14.312;4996.850;-1.48441;3.39019;9.40442;3
LIGH;14.313;4996.852;8034.0;3
LIGH;14.317;4996.856;8034.0;3
ACCE;14.319;4996.858;-1.49398;3.38061;9.43316;3
LIGH;14.327;4996.866;8034.0;3
MAGN;14.330;4996.869;-1.23766;-8.77803;-10.98727;0
ACCE;14.332;4996.870;-1.41737;3.33273;9.48104;3
LIGH;14.336;4996.876;8034.0;3
ACCE;14.339;4996.878;-1.48441;3.41892;9.38527;3
LIGH;14.347;4996.886;8034.0;3
ACCE;14.351;4996.888;-1.49398;3.44765;9.49062;3
MAGN;14.351;4996.891;-1.23766;-8.77803;-10.98727;0
LIGH;14.356;4996.896;8034.0;3
ACCE;14.359;4996.898;-1.43652;3.50511;9.49062;3
LIGH;14.366;4996.906;8034.0;3
MAGN;14.370;4996.909;-1.24554;-8.55848;-10.84700;0
ACCE;14.371;4996.909;-1.44610;3.38061;9.65342;3
LIGH;14.376;4996.916;8034.0;3
ACCE;14.379;4996.918;-1.52271;3.31358;9.55765;3
LIGH;14.387;4996.926;8034.0;3
MAGN;14.390;4996.929;-1.24554;-8.55848;-10.84700;0
ACCE;14.391;4996.929;-1.64721;3.32315;9.67257;3
LIGH;14.396;4996.936;8045.0;3
ACCE;14.399;4996.938;-1.77171;3.36146;9.64384;3
LIGH;14.406;4996.946;8045.0;3
MAGN;14.410;4996.949;-1.24554;-8.55848;-10.84700;0
ACCE;14.411;4996.949;-1.74298;3.24654;9.75877;3
LIGH;14.416;4996.956;8045.0;3
ACCE;14.419;4996.958;-1.73340;3.20823;9.67257;3
LIGH;14.426;4996.966;8045.0;3
MAGN;14.430;4996.969;-0.84031;-8.41684;-11.34122;0
ACCE;14.431;4996.969;-1.70467;3.23696;9.73004;3
LIGH;14.436;4996.976;8045.0;3
ACCE;14.439;4996.978;-1.69509;3.32315;9.64384;3
LIGH;14.446;4996.986;8045.0;3
MAGN;14.450;4996.989;-0.84031;-8.41684;-11.34122;0
ACCE;14.451;4996.989;-1.69509;3.50511;9.59596;3
LIGH;14.456;4996.996;8080.0;3
ACCE;14.459;4996.998;-1.62806;3.50511;9.32781;3
LIGH;14.466;4997.006;8080.0;3
MAGN;14.470;4997.009;-0.84031;-8.41684;-11.34122;0
ACCE;14.471;4997.009;-1.55144;3.47638;9.31823;3
LIGH;14.476;4997.016;8080.0;3
ACCE;14.479;4997.018;-1.58975;3.49553;9.24162;3
LIGH;14.486;4997.026;8080.0;3
MAGN;14.490;4997.029;-0.98054;-8.34943;-11.60097;0
ACCE;14.491;4997.029;-1.70467;3.45723;9.28950;3
LIGH;14.496;4997.036;8080.0;3
ACCE;14.499;4997.038;-1.68552;3.47638;9.23204;3
LIGH;14.506;4997.046;8080.0;3
ACCE;14.509;4997.048;-1.65679;3.45723;9.36612;3
MAGN;14.511;4997.050;-0.98054;-8.34943;-11.60097;0
LIGH;14.516;4997.056;8080.0;3
ACCE;14.519;4997.058;-1.68552;3.40934;9.38527;3
LIGH;14.526;4997.066;8080.0;3
MAGN;14.530;4997.069;-0.98054;-8.34943;-11.60097;0
ACCE;14.531;4997.069;-1.65679;3.30400;9.48104;3
LIGH;14.536;4997.076;8080.0;3
ACCE;14.539;4997.078;-1.68552;3.34231;9.45231;3
LIGH;14.546;4997.086;8080.0;3
MAGN;14.550;4997.089;-0.90510;-8.51231;-11.18929;0
ACCE;14.551;4997.089;-1.77171;3.39977;9.50019;3
LIGH;14.556;4997.096;8080.0;3
ACCE;14.559;4997.098;-1.83875;3.40934;9.33739;3
LIGH;14.566;4997.106;8080.0;3
MAGN;14.570;4997.109;-0.90510;-8.51231;-11.18929;0
ACCE;14.571;4997.109;-1.76213;3.31358;9.31823;3
LIGH;14.576;4997.116;8080.0;3
ACCE;14.579;4997.118;-1.65679;3.31358;9.14585;3
LIGH;14.586;4997.126;8080.0;3
MAGN;14.590;4997.129;-0.90510;-8.51231;-11.18929;0
ACCE;14.592;4997.129;-1.60890;3.30400;9.13627;3
LIGH;14.597;4997.136;8080.0;3
ACCE;14.599;4997.138;-1.64721;3.35188;9.10754;3
LIGH;14.606;4997.146;8080.0;3
MAGN;14.610;4997.149;-0.84862;-8.95143;-11.25749;0
ACCE;14.611;4997.149;-1.61848;3.32315;9.25119;3
LIGH;14.616;4997.156;8080.0;3
ACCE;14.619;4997.158;-1.62806;3.33273;9.18416;3
LIGH;14.626;4997.166;8080.0;3
MAGN;14.630;4997.169;-0.84862;-8.95143;-11.25749;0
ACCE;14.631;4997.169;-1.61848;3.23696;9.43316;3
LIGH;14.637;4997.176;8080.0;3
ACCE;14.639;4997.178;-1.68552;3.21781;9.46189;3
LIGH;14.646;4997.186;8080.0;3
MAGN;14.650;4997.189;-0.84862;-8.95143;-11.25749;0
ACCE;14.651;4997.189;-1.70467;3.21781;9.53850;3
LIGH;14.656;4997.196;8080.0;3
ACCE;14.659;4997.198;-1.70467;3.20823;9.44273;3
LIGH;14.666;4997.206;8080.0;3
ACCE;14.669;4997.208;-1.67594;3.23696;9.55765;3
MAGN;14.671;4997.210;-0.62876;-8.67387;-11.33136;0
LIGH;14.676;4997.216;8080.0;3
ACCE;14.679;4997.218;-1.81002;3.35188;9.36612;3
LIGH;14.686;4997.226;8080.0;3
MAGN;14.690;4997.229;-0.62876;-8.67387;-11.33136;0
ACCE;14.691;4997.229;-1.82917;3.35188;9.44273;3
LIGH;14.696;4997.236;8068.0;3
ACCE;14.699;4997.238;-1.73340;3.36146;9.33739;3
LIGH;14.708;4997.246;8092.0;3
MAGN;14.710;4997.249;-0.62876;-8.67387;-11.33136;0
ACCE;14.711;4997.249;-1.67594;3.40934;9.45231;3
SOUN;14.714;331.79;0.01013;54.09
LIGH;14.719;4997.256;8092.0;3
ACCE;14.719;4997.258;-1.70467;3.44765;9.45231;3
LIGH;14.728;4997.266;8092.0;3
ACCE;14.733;4997.270;-1.71425;3.49553;9.48104;3
MAGN;14.734;4997.273;-0.50137;-8.80821;-11.22621;0
ACCE;14.740;4997.278;-1.71425;3.48596;9.41400;3
LIGH;14.741;4997.280;8092.0;3
LIGH;14.747;4997.286;8092.0;3
MAGN;14.750;4997.289;-0.50137;-8.80821;-11.22621;0
ACCE;14.753;4997.290;-1.71425;3.33273;9.47146;3
GNSS;14.758;1490612661.000;40.313463;-3.483139;600.000;0.000;3.0;0.0;26;12
LIGH;14.769;4997.297;8080.0;3
ACCE;14.769;4997.298;-1.67594;3.31358;9.41400;3
LIGH;14.770;4997.307;8080.0;3
ACCE;14.771;4997.308;-1.64721;3.32315;9.50977;3
MAGN;14.772;4997.310;-0.50137;-8.80821;-11.22621;0
GNSS;14.772;1490612661.000;40.313463;-3.483139;600.000;0.000;3.0;0.0;26;12
LIGH;14.783;4997.316;8080.0;3
ACCE;14.783;4997.318;-1.65679;3.37104;9.45231;3
LIGH;14.789;4997.328;8080.0;3
MAGN;14.803;4997.330;-0.63452;-9.10302;-11.10922;0
ACCE;14.804;4997.330;-1.66636;3.38061;9.47146;3
LIGH;14.804;4997.336;8080.0;3
ACCE;14.810;4997.338;-1.63763;3.39019;9.40442;3
ACCE;14.810;4997.348;-1.59933;3.36146;9.47146;3
LIGH;14.812;4997.351;8080.0;3
MAGN;14.812;4997.352;-0.63452;-9.10302;-11.10922;0
LIGH;14.817;4997.356;8080.0;3
ACCE;14.819;4997.358;-1.58017;3.35188;9.32781;3
ACCE;14.831;4997.368;-1.62806;3.39977;9.23204;3
MAGN;14.832;4997.372;-0.63452;-9.10302;-11.10922;0
LIGH;14.834;4997.373;8103.0;3
LIGH;14.837;4997.376;8103.0;3
ACCE;14.839;4997.378;-1.57060;3.38061;9.19373;3
LIGH;14.846;4997.386;8103.0;3
MAGN;14.850;4997.389;-0.53260;-9.74915;-11.23944;0
ACCE;14.852;4997.389;-1.51314;3.38061;9.25119;3
LIGH;14.856;4997.396;8103.0;3
ACCE;14.859;4997.398;-1.53229;3.36146;9.16500;3
LIGH;14.866;4997.406;8103.0;3
MAGN;14.870;4997.409;-0.53260;-9.74915;-11.23944;0
ACCE;14.871;4997.409;-1.64721;3.34231;9.38527;3
LIGH;14.877;4997.416;8103.0;3
ACCE;14.879;4997.418;-1.67594;3.29442;9.36612;3
WIFI;14.884;4997.361;test-CAR;00:0b:86:27:36:c2;-81
WIFI;14.884;4997.361;portal-csic;00:0b:86:27:32:e1;-72
WIFI;14.884;4997.361;portal-csic;00:0b:86:27:36:c1;-80
WIFI;14.884;4997.361;eduroam;00:0b:86:27:32:e0;-71
WIFI;14.884;4997.361;test-CAR;00:0b:86:27:32:e2;-72
WIFI;14.884;4997.361;eduroam;00:0b:86:27:35:90;-76
WIFI;14.884;4997.361;test-CAR;00:0b:86:27:35:92;-76
WIFI;14.884;4997.361;portal-csic;00:0b:86:27:35:91;-76
WIFI;14.884;4997.361;eduroam;00:0b:86:27:36:c0;-80
WIFI;14.884;4997.361;;14:cc:20:b9:6d:d6;-92
WIFI;14.884;4997.361;test-CAR;00:0b:86:27:35:82;-89
WIFI;14.884;4997.361;portal-csic;00:0b:86:27:35:81;-91
LIGH;14.905;4997.429;8080.0;3
ACCE;14.906;4997.430;-1.67594;3.23696;9.44273;3
MAGN;14.908;4997.433;-0.53260;-9.74915;-11.23944;0
LIGH;14.908;4997.436;8080.0;3
ACCE;14.908;4997.438;-1.72383;3.24654;9.38527;3
LIGH;14.909;4997.446;8080.0;3
ACCE;14.909;4997.448;-1.85790;3.28484;9.53850;3
MAGN;14.920;4997.450;-0.84480;-9.77725;-11.47092;0
LIGH;14.921;4997.456;8080.0;3
ACCE;14.922;4997.459;-1.87705;3.28484;9.50019;3
ACCE;14.929;4997.468;-1.81959;3.30400;9.54808;3
LIGH;14.930;4997.470;8080.0;3
MAGN;14.932;4997.471;-0.84480;-9.77725;-11.47092;0
LIGH;14.937;4997.476;8080.0;3
ACCE;14.941;4997.479;-1.81002;3.30400;9.45231;3
LIGH;14.948;4997.487;8092.0;3
ACCE;14.950;4997.488;-1.85790;3.27527;9.48104;3
MAGN;14.951;4997.490;-0.84480;-9.77725;-11.47092;0
LIGH;14.958;4997.498;8092.0;3
ACCE;14.961;4997.499;-1.89621;3.27527;9.39485;3
LIGH;14.967;4997.506;8092.0;3
ACCE;14.969;4997.508;-1.93451;3.29442;9.47146;3
MAGN;14.971;4997.510;-0.46427;-9.07042;-11.50340;0
LIGH;14.977;4997.516;8092.0;3
ACCE;14.981;4997.520;-1.81002;3.24654;9.31823;3
LIGH;14.987;4997.526;8092.0;3
ACCE;14.989;4997.528;-1.77171;3.30400;9.34696;3
MAGN;14.991;4997.530;-0.46427;-9.07042;-11.50340;0
LIGH;14.997;4997.536;8092.0;3
ACCE;14.999;4997.538;-1.73340;3.36146;9.29908;3
LIGH;15.007;4997.546;8057.0;3
ACCE;15.010;4997.548;-1.71425;3.40934;9.41400;3
MAGN;15.011;4997.550;-0.46427;-9.07042;-11.50340;0
LIGH;15.018;4997.556;8057.0;3
ACCE;15.021;4997.559;-1.76213;3.44765;9.31823;3
ACCE;15.041;4997.568;-1.78129;3.33273;9.36612;3
LIGH;15.043;4997.582;8057.0;3
MAGN;15.043;4997.583;-0.40298;-9.17207;-11.64837;0
LIGH;15.047;4997.586;8057.0;3
ACCE;15.049;4997.578;-1.78129;3.28484;9.28950;3
ACCE;15.050;4997.588;-1.78129;3.28484;9.28950;3
LIGH;15.052;4997.591;8057.0;3
LIGH;15.058;4997.598;8057.0;3
MAGN;15.060;4997.599;-0.40298;-9.17207;-11.64837;0
ACCE;15.061;4997.599;-1.78129;3.34231;9.34696;3
LIGH;15.067;4997.606;8080.0;3
ACCE;15.069;4997.608;-1.83875;3.39977;9.29908;3
LIGH;15.079;4997.618;8057.0;3
MAGN;15.080;4997.620;-0.40298;-9.17207;-11.64837;0
ACCE;15.081;4997.620;-1.80044;3.44765;9.34696;3
LIGH;15.086;4997.626;8057.0;3
ACCE;15.089;4997.628;-1.66636;3.46680;9.20331;3
LIGH;15.098;4997.636;8057.0;3
MAGN;15.100;4997.640;-0.58865;-9.14561;-11.20475;0
ACCE;15.105;4997.639;-1.59933;3.50511;9.32781;3
LIGH;15.108;4997.648;8057.0;3
ACCE;15.109;4997.648;-1.65679;3.49553;9.36612;3
LIGH;15.117;4997.656;8057.0;3
MAGN;15.120;4997.659;-0.58865;-9.14561;-11.20475;0
ACCE;15.121;4997.659;-1.72383;3.46680;9.51935;3
LIGH;15.126;4997.666;8057.0;3
ACCE;15.129;4997.668;-1.72383;3.44765;9.42358;3
LIGH;15.137;4997.676;8034.0;3
MAGN;15.140;4997.679;-0.58865;-9.14561;-11.20475;0
ACCE;15.141;4997.679;-1.55144;3.26569;9.52892;3
LIGH;15.146;4997.686;8034.0;3
ACCE;15.149;4997.688;-1.53229;3.21781;9.46189;3
LIGH;15.156;4997.696;8034.0;3
ACCE;15.159;4997.698;-1.53229;3.24654;9.51935;3
MAGN;15.161;4997.700;-0.32095;-8.73760;-11.50298;0
LIGH;15.166;4997.706;8034.0;3
ACCE;15.169;4997.708;-1.54187;3.29442;9.46189;3
LIGH;15.176;4997.716;8034.0;3
MAGN;15.180;4997.719;-0.32095;-8.73760;-11.50298;0
ACCE;15.181;4997.719;-1.53229;3.28484;9.49062;3
LIGH;15.186;4997.726;8034.0;3
ACCE;15.189;4997.728;-1.58975;3.24654;9.33739;3
LIGH;15.196;4997.736;8034.0;3
MAGN;15.200;4997.739;-0.32095;-8.73760;-11.50298;0
ACCE;15.201;4997.739;-1.55144;3.25611;9.44273;3
LIGH;15.206;4997.746;8034.0;3
ACCE;15.209;4997.748;-1.51314;3.23696;9.41400;3
LIGH;15.216;4997.756;8034.0;3
MAGN;15.220;4997.759;0.19052;-8.63891;-11.33341;0
ACCE;15.221;4997.759;-1.56102;3.20823;9.39485;3
LIGH;15.226;4997.766;8034.0;3
ACCE;15.229;4997.768;-1.56102;3.19865;9.29908;3
LIGH;15.238;4997.776;8034.0;3
MAGN;15.240;4997.779;0.19052;-8.63891;-11.33341;0
ACCE;15.241;4997.779;-1.57060;3.24654;9.43316;3
LIGH;15.246;4997.786;8034.0;3
ACCE;15.249;4997.788;-1.56102;3.20823;9.21289;3
LIGH;15.256;4997.796;8011.0;3
MAGN;15.260;4997.799;0.19052;-8.63891;-11.33341;0
ACCE;15.261;4997.799;-1.57060;3.22738;9.29908;3
SOUN;15.266;390.00;0.01190;55.49
LIGH;15.269;4997.806;8011.0;3
ACCE;15.270;4997.808;-1.63763;3.27527;9.27035;3
LIGH;15.276;4997.816;8011.0;3
ACCE;15.280;4997.818;-1.76213;3.28484;9.38527;3
MAGN;15.281;4997.820;-0.05201;-8.61234;-11.39981;0
LIGH;15.286;4997.826;8011.0;3
ACCE;15.289;4997.828;-1.80044;3.21781;9.45231;3
LIGH;15.296;4997.836;8011.0;3
MAGN;15.300;4997.839;-0.05201;-8.61234;-11.39981;0
ACCE;15.301;4997.839;-1.79086;3.16035;9.60554;3
LIGH;15.306;4997.846;8011.0;3
ACCE;15.309;4997.848;-1.81959;3.18908;9.60554;3
LIGH;15.316;4997.856;8034.0;3
ACCE;15.319;4997.858;-1.84832;3.23696;9.73961;3
MAGN;15.321;4997.860;-0.05201;-8.61234;-11.39981;0
LIGH;15.326;4997.866;8034.0;3
ACCE;15.329;4997.868;-2.00155;3.32315;9.59596;3
LIGH;15.336;4997.876;8034.0;3
MAGN;15.340;4997.879;0.14555;-8.26829;-11.83721;0
ACCE;15.341;4997.879;-2.03028;3.35188;9.63427;3
LIGH;15.346;4997.886;8034.0;3
ACCE;15.349;4997.888;-2.02071;3.30400;9.58638;3
LIGH;15.356;4997.896;8034.0;3
MAGN;15.360;4997.899;0.14555;-8.26829;-11.83721;0
ACCE;15.362;4997.899;-2.19309;3.26569;9.47146;3
LIGH;15.367;4997.906;8034.0;3
ACCE;15.369;4997.908;-2.19309;3.32315;9.43316;3
LIGH;15.378;4997.916;8022.0;3
MAGN;15.380;4997.919;0.14555;-8.26829;-11.83721;0
ACCE;15.381;4997.919;-2.13563;3.34231;9.51935;3
LIGH;15.387;4997.926;8022.0;3
ACCE;15.389;4997.928;-2.13563;3.38061;9.33739;3
LIGH;15.396;4997.936;8022.0;3
MAGN;15.400;4997.939;0.09149;-8.73599;-12.04634;0
ACCE;15.401;4997.939;-2.08774;3.43807;9.28950;3
LIGH;15.406;4997.946;8022.0;3
ACCE;15.409;4997.948;-1.98240;3.41892;9.27035;3
LIGH;15.418;4997.956;8022.0;3
MAGN;15.420;4997.959;0.09149;-8.73599;-12.04634;0
ACCE;15.421;4997.959;-1.87705;3.36146;9.28950;3
LIGH;15.427;4997.966;8022.0;3
ACCE;15.429;4997.968;-1.84832;3.35188;9.16500;3
LIGH;15.436;4997.976;8057.0;3
MAGN;15.440;4997.979;0.09149;-8.73599;-12.04634;0
ACCE;15.441;4997.979;-1.90578;3.34231;9.26077;3
LIGH;15.447;4997.986;7987.0;3
ACCE;15.449;4997.988;-1.93451;3.36146;9.22246;3
LIGH;15.456;4997.996;7987.0;3
MAGN;15.460;4997.999;0.23525;-8.70813;-11.99283;0
ACCE;15.461;4997.999;-1.87705;3.27527;9.28950;3
LIGH;15.466;4998.006;7987.0;3
ACCE;15.469;4998.008;-1.81002;3.18908;9.21289;3
LIGH;15.476;4998.016;7987.0;3
ACCE;15.480;4998.018;-1.70467;3.24654;9.18416;3
MAGN;15.481;4998.020;0.23525;-8.70813;-11.99283;0
LIGH;15.486;4998.026;7987.0;3
ACCE;15.489;4998.028;-1.67594;3.32315;9.13627;3
LIGH;15.496;4998.036;7987.0;3
MAGN;15.500;4998.039;0.23525;-8.70813;-11.99283;0
ACCE;15.501;4998.039;-1.67594;3.33273;9.23204;3
LIGH;15.506;4998.046;7953.0;3
ACCE;15.509;4998.048;-1.67594;3.31358;9.17458;3
LIGH;15.516;4998.056;7953.0;3
MAGN;15.520;4998.059;0.13383;-8.84600;-11.70399;0
ACCE;15.521;4998.059;-1.65679;3.26569;9.28950;3
LIGH;15.526;4998.066;7953.0;3
ACCE;15.529;4998.068;-1.64721;3.22738;9.30866;3
LIGH;15.536;4998.076;7953.0;3
ACCE;15.541;4998.078;-1.66636;3.23696;9.47146;3
MAGN;15.542;4998.081;0.13383;-8.84600;-11.70399;0
LIGH;15.546;4998.086;7953.0;3
ACCE;15.549;4998.088;-1.73340;3.19865;9.47146;3
LIGH;15.556;4998.096;7953.0;3
ACCE;15.559;4998.098;-1.77171;3.15077;9.53850;3
MAGN;15.561;4998.100;0.13383;-8.84600;-11.70399;0
LIGH;15.566;4998.106;7953.0;3
ACCE;15.569;4998.108;-1.81959;3.13162;9.44273;3
LIGH;15.576;4998.116;7953.0;3
ACCE;15.579;4998.118;-1.83875;3.11246;9.52892;3
MAGN;15.581;4998.120;0.63748;-8.73895;-11.96697;0
LIGH;15.586;4998.126;7953.0;3
ACCE;15.589;4998.128;-1.81959;3.07416;9.49062;3
LIGH;15.596;4998.136;7953.0;3
ACCE;15.599;4998.138;-1.81002;3.16035;9.49062;3
MAGN;15.601;4998.140;0.63748;-8.73895;-11.96697;0
LIGH;15.606;4998.146;7953.0;3
ACCE;15.609;4998.148;-1.77171;3.15077;9.42358;3
LIGH;15.616;4998.156;7953.0;3
ACCE;15.619;4998.158;-1.77171;3.14119;9.50019;3
MAGN;15.621;4998.160;0.63748;-8.73895;-11.96697;0
LIGH;15.626;4998.166;7953.0;3
ACCE;15.629;4998.168;-1.76213;3.16035;9.45231;3
LIGH;15.636;4998.176;7953.0;3
ACCE;15.640;4998.178;-1.75256;3.10289;9.52892;3
MAGN;15.641;4998.180;0.37178;-8.13569;-12.14786;0
LIGH;15.646;4998.186;7953.0;3
ACCE;15.649;4998.188;-1.79086;3.08373;9.49062;3
LIGH;15.657;4998.196;7953.0;3
ACCE;15.660;4998.198;-1.85790;3.07416;9.56723;3
MAGN;15.661;4998.200;0.37178;-8.13569;-12.14786;0
LIGH;15.666;4998.206;7953.0;3
ACCE;15.671;4998.209;-1.90578;3.03585;9.59596;3
LIGH;15.676;4998.216;7953.0;3
ACCE;15.679;4998.218;-1.91536;3.08373;9.70131;3
MAGN;15.682;4998.220;0.37178;-8.13569;-12.14786;0
LIGH;15.686;4998.226;7953.0;3
ACCE;15.691;4998.229;-1.89621;3.08373;9.70131;3
LIGH;15.696;4998.236;7953.0;3
ACCE;15.700;4998.238;-1.94409;3.10289;9.73961;3
MAGN;15.701;4998.240;0.36407;-8.31030;-12.18736;0
LIGH;15.706;4998.246;7953.0;3
ACCE;15.711;4998.249;-2.12605;3.14119;9.74919;3
LIGH;15.716;4998.256;7953.0;3
ACCE;15.720;4998.258;-2.13563;3.09331;9.79707;3
MAGN;15.721;4998.260;0.36407;-8.31030;-12.18736;0
LIGH;15.726;4998.266;7953.0;3
ACCE;15.731;4998.269;-2.14520;3.15077;9.67257;3
LIGH;15.736;4998.276;7953.0;3
ACCE;15.740;4998.278;-2.20267;3.18908;9.61511;3
MAGN;15.741;4998.280;0.36407;-8.31030;-12.18736;0
LIGH;15.746;4998.286;7953.0;3
ACCE;15.753;4998.290;-2.22182;3.22738;9.42358;3
GNSS;15.754;1490612662.000;40.313463;-3.483139;600.000;0.000;3.0;0.0;26;11
LIGH;15.765;4998.298;7930.0;3
ACCE;15.765;4998.298;-2.16436;3.19865;9.46189;3
MAGN;15.766;4998.302;0.57270;-8.07932;-12.82059;0
LIGH;15.773;4998.306;7930.0;3
ACCE;15.773;4998.309;-2.11647;3.16992;9.34696;3
GNSS;15.775;1490612662.000;40.313463;-3.483139;600.000;0.000;3.0;0.0;26;13
LIGH;15.777;4998.316;7930.0;3
ACCE;15.780;4998.318;-2.03986;3.14119;9.38527;3
MAGN;15.781;4998.320;0.57270;-8.07932;-12.82059;0
LIGH;15.786;4998.326;7930.0;3
ACCE;15.798;4998.329;-2.05901;3.16992;9.32781;3
LIGH;15.799;4998.336;7930.0;3
ACCE;15.800;4998.338;-2.03986;3.15077;9.47146;3
MAGN;15.801;4998.340;0.57270;-8.07932;-12.82059;0
LIGH;15.809;4998.348;7964.0;3
ACCE;15.809;4998.348;-1.97282;3.15077;9.43316;3
LIGH;15.816;4998.356;7918.0;3
SOUN;15.818;430.97;0.01315;56.36
ACCE;15.823;4998.358;-1.93451;3.11246;9.38527;3
MAGN;15.823;4998.360;1.27449;-8.11877;-12.81336;0
LIGH;15.826;4998.366;7918.0;3
ACCE;15.831;4998.369;-1.94409;3.15077;9.25119;3
LIGH;15.836;4998.376;7918.0;3
ACCE;15.839;4998.378;-1.86748;3.10289;9.35654;3
MAGN;15.841;4998.380;1.27449;-8.11877;-12.81336;0
LIGH;15.846;4998.386;7918.0;3
ACCE;15.851;4998.389;-1.83875;3.16035;9.25119;3
LIGH;15.856;4998.396;7918.0;3
ACCE;15.860;4998.398;-1.96325;3.25611;9.32781;3
MAGN;15.861;4998.401;1.27449;-8.11877;-12.81336;0
LIGH;15.866;4998.406;7918.0;3
ACCE;15.871;4998.409;-2.04944;3.18908;9.31823;3
LIGH;15.876;4998.416;7883.0;3
ACCE;15.879;4998.418;-2.10690;3.11246;9.40442;3
MAGN;15.881;4998.420;0.95888;-8.16092;-12.90237;0
LIGH;15.888;4998.426;7883.0;3
ACCE;15.891;4998.429;-2.19309;3.07416;9.35654;3
LIGH;15.897;4998.436;7883.0;3
ACCE;15.900;4998.438;-2.16436;3.11246;9.45231;3
MAGN;15.901;4998.440;0.95888;-8.16092;-12.90237;0
LIGH;15.906;4998.446;7883.0;3
ACCE;15.909;4998.448;-2.14520;3.10289;9.44273;3
LIGH;15.916;4998.456;7883.0;3
ACCE;15.920;4998.458;-2.11647;3.16035;9.50019;3
MAGN;15.921;4998.460;0.95888;-8.16092;-12.90237;0
LIGH;15.928;4998.466;7883.0;3
ACCE;15.931;4998.469;-2.13563;3.18908;9.41400;3
LIGH;15.937;4998.476;7883.0;3
ACCE;15.940;4998.478;-2.12605;3.16992;9.51935;3
MAGN;15.941;4998.480;1.04937;-8.18305;-12.81235;0
LIGH;15.946;4998.486;7883.0;3
ACCE;15.949;4998.488;-2.11647;3.13162;9.50019;3
LIGH;15.956;4998.496;7883.0;3
ACCE;15.959;4998.498;-2.19309;3.06458;9.57681;3
MAGN;15.961;4998.500;1.04937;-8.18305;-12.81235;0
LIGH;15.966;4998.506;7883.0;3
ACCE;15.969;4998.508;-2.19309;3.01669;9.57681;3
LIGH;15.976;4998.516;7883.0;3
ACCE;15.980;4998.518;-2.18351;2.96881;9.54808;3
MAGN;15.981;4998.520;1.04937;-8.18305;-12.81235;0
LIGH;15.990;4998.526;7883.0;3
ACCE;15.991;4998.529;-2.19309;2.99754;9.41400;3
LIGH;15.997;4998.536;7883.0;3
ACCE;15.999;4998.538;-2.10690;3.04542;9.46189;3
MAGN;16.001;4998.540;1.32091;-7.66496;-12.60722;0
LIGH;16.007;4998.546;7883.0;3
ACCE;16.011;4998.549;-1.99198;3.07416;9.37569;3
LIGH;16.017;4998.556;7883.0;3
ACCE;16.019;4998.558;-1.99198;3.06458;9.40442;3
MAGN;16.021;4998.560;1.32091;-7.66496;-12.60722;0
LIGH;16.036;4998.566;7883.0;3
ACCE;16.037;4998.569;-1.99198;3.09331;9.27993;3
LIGH;16.038;4998.577;7883.0;3
ACCE;16.041;4998.578;-1.97282;3.08373;9.35654;3
MAGN;16.041;4998.580;1.32091;-7.66496;-12.60722;0
LIGH;16.048;4998.588;7883.0;3
ACCE;16.051;4998.589;-1.92494;3.04542;9.37569;3
LIGH;16.057;4998.596;7860.0;3
MAGN;16.060;4998.599;1.09260;-7.68833;-12.63535;0
ACCE;16.061;4998.599;-1.93451;3.06458;9.36612;3
LIGH;16.068;4998.606;7860.0;3
ACCE;16.071;4998.609;-1.98240;3.10289;9.28950;3
LIGH;16.076;4998.616;7860.0;3
ACCE;16.080;4998.618;-1.97282;3.11246;9.40442;3
MAGN;16.081;4998.620;1.09260;-7.68833;-12.63535;0
LIGH;16.086;4998.626;7860.0;3
ACCE;16.090;4998.628;-2.00155;3.16035;9.29908;3
LIGH;16.097;4998.636;7860.0;3
ACCE;16.100;4998.638;-1.96325;3.12204;9.42358;3
MAGN;16.101;4998.640;1.09260;-7.68833;-12.63535;0
LIGH;16.106;4998.646;7860.0;3
ACCE;16.109;4998.648;-1.92494;3.10289;9.36612;3
LIGH;16.116;4998.656;7872.0;3
ACCE;16.120;4998.658;-1.94409;3.11246;9.40442;3
MAGN;16.121;4998.660;0.93389;-7.93580;-12.66863;0
LIGH;16.126;4998.666;7837.0;3
ACCE;16.129;4998.668;-2.01113;3.10289;9.43316;3
LIGH;16.136;4998.676;7837.0;3
ACCE;16.140;4998.678;-1.99198;3.04542;9.53850;3
MAGN;16.141;4998.680;0.93389;-7.93580;-12.66863;0
LIGH;16.146;4998.686;7837.0;3
ACCE;16.149;4998.688;-1.95367;3.03585;9.42358;3
LIGH;16.156;4998.696;7837.0;3
ACCE;16.159;4998.698;-2.00155;3.05500;9.55765;3
MAGN;16.161;4998.700;0.93389;-7.93580;-12.66863;0
LIGH;16.166;4998.706;7837.0;3
ACCE;16.169;4998.708;-2.06859;3.05500;9.51935;3
LIGH;16.176;4998.716;7837.0;3
ACCE;16.179;4998.718;-2.07817;2.99754;9.61511;3
MAGN;16.181;4998.720;1.24092;-7.74642;-12.35035;0
LIGH;16.186;4998.726;7837.0;3
ACCE;16.189;4998.728;-2.04944;3.00712;9.47146;3
LIGH;16.197;4998.736;7837.0;3
MAGN;16.200;4998.739;1.24092;-7.74642;-12.35035;0
ACCE;16.201;4998.739;-1.96325;3.01669;9.46189;3
LIGH;16.207;4998.746;7837.0;3
ACCE;16.209;4998.748;-1.95367;3.01669;9.43316;3
LIGH;16.216;4998.756;7837.0;3
MAGN;16.220;4998.759;1.24092;-7.74642;-12.35035;0
ACCE;16.221;4998.759;-1.92494;2.97839;9.49062;3
LIGH;16.226;4998.766;7837.0;3
ACCE;16.229;4998.768;-1.96325;3.02627;9.38527;3
LIGH;16.236;4998.776;7837.0;3
MAGN;16.240;4998.779;1.43784;-7.94899;-12.68472;0
ACCE;16.241;4998.779;-1.82917;3.06458;9.53850;3
LIGH;16.246;4998.786;7814.0;3
ACCE;16.249;4998.788;-1.81002;3.07416;9.51935;3
LIGH;16.256;4998.796;7814.0;3
SOUN;16.259;314.33;0.00959;53.62
MAGN;16.263;4998.799;1.43784;-7.94899;-12.68472;0
ACCE;16.263;4998.799;-1.86748;3.14119;9.59596;3
LIGH;16.267;4998.806;7814.0;3
ACCE;16.269;4998.808;-1.88663;3.10289;9.59596;3
LIGH;16.276;4998.816;7814.0;3
MAGN;16.280;4998.819;1.43784;-7.94899;-12.68472;0
ACCE;16.281;4998.819;-1.92494;3.01669;9.56723;3
LIGH;16.286;4998.826;7814.0;3
ACCE;16.289;4998.828;-2.02071;3.07416;9.47146;3
LIGH;16.296;4998.836;7814.0;3
ACCE;16.299;4998.838;-2.09732;3.10289;9.54808;3
MAGN;16.301;4998.840;1.53143;-8.13368;-12.33480;0
LIGH;16.306;4998.846;7814.0;3
ACCE;16.309;4998.848;-2.12605;3.08373;9.50019;3
LIGH;16.318;4998.856;7814.0;3
MAGN;16.320;4998.859;1.53143;-8.13368;-12.33480;0
ACCE;16.321;4998.859;-2.04944;3.13162;9.45231;3
LIGH;16.326;4998.866;7814.0;3
ACCE;16.329;4998.868;-2.04944;3.16992;9.38527;3
LIGH;16.336;4998.876;7814.0;3
MAGN;16.340;4998.879;1.53143;-8.13368;-12.33480;0
ACCE;16.341;4998.879;-2.09732;3.18908;9.48104;3
LIGH;16.346;4998.886;7814.0;3
ACCE;16.349;4998.888;-2.13563;3.16992;9.39485;3
LIGH;16.356;4998.896;7814.0;3
MAGN;16.360;4998.899;1.18783;-8.22829;-12.09811;0
ACCE;16.361;4998.899;-2.09732;3.12204;9.34696;3
LIGH;16.366;4998.906;7779.0;3
ACCE;16.369;4998.908;-2.00155;3.03585;9.22246;3
LIGH;16.376;4998.916;7779.0;3
MAGN;16.380;4998.919;1.18783;-8.22829;-12.09811;0
ACCE;16.381;4998.919;-1.98240;3.03585;9.25119;3
LIGH;16.386;4998.926;7779.0;3
ACCE;16.389;4998.928;-2.00155;3.10289;9.21289;3
LIGH;16.396;4998.936;7779.0;3
MAGN;16.400;4998.939;1.18783;-8.22829;-12.09811;0
ACCE;16.402;4998.939;-1.93451;3.04542;9.48104;3
LIGH;16.407;4998.946;7779.0;3
ACCE;16.409;4998.948;-1.92494;2.99754;9.38527;3
LIGH;16.418;4998.956;7779.0;3
MAGN;16.420;4998.959;0.83018;-8.22228;-12.75208;0
ACCE;16.421;4998.959;-1.92494;2.94008;9.45231;3
LIGH;16.426;4998.966;7756.0;3
ACCE;16.429;4998.968;-1.93451;2.94966;9.47146;3
LIGH;16.438;4998.976;7756.0;3
MAGN;16.440;4998.979;0.83018;-8.22228;-12.75208;0
ACCE;16.441;4998.979;-2.04944;2.98796;9.47146;3
LIGH;16.447;4998.986;7756.0;3
ACCE;16.449;4998.988;-2.03986;2.94008;9.27993;3
LIGH;16.456;4998.996;7756.0;3
ACCE;16.459;4998.998;-2.02071;2.94966;9.21289;3
MAGN;16.461;4999.000;0.83018;-8.22228;-12.75208;0
LIGH;16.466;4999.006;7756.0;3
ACCE;16.469;4999.008;-1.93451;2.90177;9.20331;3
LIGH;16.476;4999.016;7756.0;3
MAGN;16.480;4999.019;0.45108;-7.49110;-13.16340;0
ACCE;16.481;4999.019;-1.91536;2.91135;9.23204;3
LIGH;16.487;4999.026;7768.0;3
ACCE;16.489;4999.028;-1.93451;2.93050;9.10754;3
LIGH;16.496;4999.036;7722.0;3
MAGN;16.500;4999.039;0.45108;-7.49110;-13.16340;0
ACCE;16.501;4999.039;-1.90578;2.98796;9.23204;3
LIGH;16.506;4999.046;7722.0;3
ACCE;16.509;4999.048;-1.97282;3.00712;9.16500;3
LIGH;16.516;4999.056;7722.0;3
MAGN;16.520;4999.059;0.45108;-7.49110;-13.16340;0
ACCE;16.521;4999.059;-1.94409;2.94966;9.27993;3
LIGH;16.526;4999.066;7722.0;3
ACCE;16.529;4999.068;-1.89621;2.90177;9.14585;3
LIGH;16.536;4999.076;7722.0;3
MAGN;16.540;4999.079;0.06024;-7.24488;-13.16588;0
ACCE;16.541;4999.079;-1.87705;2.90177;9.23204;3
LIGH;16.546;4999.086;7722.0;3
ACCE;16.549;4999.088;-1.85790;2.93050;9.30866;3
LIGH;16.558;4999.096;7675.0;3
MAGN;16.560;4999.099;0.06024;-7.24488;-13.16588;0
ACCE;16.561;4999.099;-1.84832;2.94008;9.52892;3
LIGH;16.566;4999.106;7675.0;3
ACCE;16.569;4999.108;-1.85790;2.94008;9.57681;3
LIGH;16.580;4999.118;7675.0;3
ACCE;16.583;4999.119;-1.98240;2.88262;9.73004;3
MAGN;16.585;4999.122;0.06024;-7.24488;-13.16588;0
LIGH;16.588;4999.128;7675.0;3
ACCE;16.589;4999.128;-2.15478;2.87304;9.69173;3
LIGH;16.596;4999.136;7675.0;3
MAGN;16.600;4999.139;0.43205;-7.44364;-13.71045;0
ACCE;16.601;4999.139;-2.24097;2.87304;9.85453;3
LIGH;16.606;4999.146;7675.0;3
ACCE;16.609;4999.148;-2.24097;2.85389;9.82580;3
LIGH;16.616;4999.156;7698.0;3
ACCE;16.619;4999.158;-2.17394;2.85389;9.75877;3
MAGN;16.621;4999.160;0.43205;-7.44364;-13.71045;0
LIGH;16.626;4999.166;7698.0;3
ACCE;16.629;4999.168;-2.01113;3.14119;9.53850;3
LIGH;16.636;4999.176;7698.0;3
MAGN;16.640;4999.179;0.43205;-7.44364;-13.71045;0
ACCE;16.641;4999.179;-1.98240;3.21781;9.66300;3
LIGH;16.646;4999.186;7698.0;3
ACCE;16.649;4999.188;-1.96325;3.25611;9.57681;3
LIGH;16.656;4999.196;7698.0;3
MAGN;16.660;4999.199;0.83041;-7.63059;-13.26900;0
ACCE;16.662;4999.199;-1.96325;3.16992;9.64384;3
LIGH;16.666;4999.206;7698.0;3
ACCE;16.669;4999.208;-1.96325;3.09331;9.66300;3
LIGH;16.676;4999.216;7652.0;3
MAGN;16.680;4999.219;0.83041;-7.63059;-13.26900;0
ACCE;16.681;4999.219;-2.00155;3.11246;9.76834;3
LIGH;16.688;4999.227;7652.0;3
ACCE;16.691;4999.228;-2.04944;3.08373;9.76834;3
LIGH;16.696;4999.236;7652.0;3
MAGN;16.700;4999.239;0.83041;-7.63059;-13.26900;0
ACCE;16.701;4999.239;-1.94409;3.05500;9.70131;3
LIGH;16.706;4999.246;7652.0;3
ACCE;16.709;4999.248;-1.94409;3.09331;9.58638;3
LIGH;16.716;4999.256;7652.0;3
MAGN;16.720;4999.259;0.70368;-7.39087;-13.20056;0
ACCE;16.721;4999.259;-1.82917;3.08373;9.68215;3
LIGH;16.726;4999.266;7652.0;3
ACCE;16.729;4999.268;-1.75256;3.06458;9.60554;3
LIGH;16.736;4999.276;7664.0;3
MAGN;16.740;4999.279;0.70368;-7.39087;-13.20056;0
ACCE;16.741;4999.279;-1.63763;3.03585;9.47146;3
LIGH;16.746;4999.286;7664.0;3
ACCE;16.750;4999.288;-1.57060;3.02627;9.44273;3
LIGH;16.772;4999.297;7664.0;3
MAGN;16.772;4999.299;0.70368;-7.39087;-13.20056;0
ACCE;16.773;4999.300;-1.56102;2.97839;9.60554;3
LIGH;16.773;4999.306;7664.0;3
ACCE;16.774;4999.308;-1.57060;2.85389;9.61511;3
GNSS;16.774;1490612663.000;40.313463;-3.483139;600.000;0.000;3.0;0.0;26;13
LIGH;16.778;4999.316;7664.0;3
GNSS;16.779;1490612663.000;40.313463;-3.483139;600.000;0.000;3.0;0.0;26;13
ACCE;16.780;4999.318;-1.62806;2.73897;9.77792;3
MAGN;16.781;4999.320;0.93178;-7.56807;-13.14682;0
LIGH;16.786;4999.326;7664.0;3
ACCE;16.790;4999.328;-1.69509;2.68151;9.74919;3
LIGH;16.809;4999.336;7698.0;3
ACCE;16.810;4999.338;-1.77171;2.63362;9.81623;3
MAGN;16.811;4999.341;0.93178;-7.56807;-13.14682;0
LIGH;16.812;4999.346;7698.0;3
SOUN;16.813;337.57;0.01030;54.24
ACCE;16.817;4999.348;-1.85790;2.63362;9.78750;3
LIGH;16.819;4999.358;7698.0;3
MAGN;16.826;4999.359;0.93178;-7.56807;-13.14682;0
ACCE;16.827;4999.360;-1.84832;2.65278;9.62469;3
LIGH;16.828;4999.366;7698.0;3
ACCE;16.830;4999.368;-1.88663;2.67193;9.41400;3
LIGH;16.837;4999.376;7698.0;3
ACCE;16.840;4999.378;-1.92494;2.71981;9.44273;3
MAGN;16.842;4999.381;1.12677;-7.30957;-13.69605;0
LIGH;16.848;4999.386;7698.0;3
ACCE;16.851;4999.389;-1.84832;2.73897;9.32781;3
LIGH;16.857;4999.396;7698.0;3
ACCE;16.860;4999.398;-1.79086;2.75812;9.42358;3
MAGN;16.861;4999.400;1.12677;-7.30957;-13.69605;0
LIGH;16.868;4999.406;7698.0;3
ACCE;16.871;4999.409;-1.78129;2.77727;9.34696;3
LIGH;16.877;4999.416;7698.0;3
ACCE;16.879;4999.418;-1.77171;2.80600;9.44273;3
MAGN;16.881;4999.420;1.12677;-7.30957;-13.69605;0
LIGH;16.887;4999.426;7698.0;3
ACCE;16.891;4999.429;-1.65679;2.74854;9.58638;3
LIGH;16.897;4999.436;7698.0;3
ACCE;16.899;4999.438;-1.68552;2.69108;9.72046;3
MAGN;16.901;4999.440;1.22552;-7.14030;-14.02988;0
LIGH;16.907;4999.446;7698.0;3
ACCE;16.911;4999.449;-1.76213;2.66235;9.74919;3
LIGH;16.917;4999.456;7698.0;3
ACCE;16.919;4999.458;-1.81002;2.58574;9.82580;3
MAGN;16.921;4999.460;1.22552;-7.14030;-14.02988;0
LIGH;16.927;4999.466;7698.0;3
ACCE;16.931;4999.469;-2.00155;2.67193;9.73961;3
LIGH;16.937;4999.476;7698.0;3
ACCE;16.939;4999.478;-2.08774;2.66235;9.77792;3
MAGN;16.941;4999.480;1.22552;-7.14030;-14.02988;0
LIGH;16.947;4999.486;7698.0;3
ACCE;16.949;4999.488;-2.16436;2.63362;9.63427;3
LIGH;16.957;4999.496;7698.0;3
ACCE;16.959;4999.498;-2.21224;2.66235;9.62469;3
MAGN;16.961;4999.500;1.46117;-6.86741;-14.04225;0
LIGH;16.967;4999.506;7698.0;3
ACCE;16.971;4999.509;-2.26013;2.78685;9.53850;3
LIGH;16.977;4999.516;7698.0;3
ACCE;16.980;4999.518;-2.26013;2.77727;9.56723;3
MAGN;16.981;4999.520;1.46117;-6.86741;-14.04225;0
LIGH;16.987;4999.526;7687.0;3
ACCE;16.991;4999.529;-2.27928;2.80600;9.41400;3
LIGH;16.997;4999.536;7687.0;3
ACCE;16.999;4999.538;-2.31759;2.79643;9.40442;3
MAGN;17.001;4999.540;1.46117;-6.86741;-14.04225;0
LIGH;17.007;4999.546;7687.0;3
ACCE;17.011;4999.549;-2.36547;2.85389;9.21289;3
LIGH;17.017;4999.556;7687.0;3
ACCE;17.019;4999.558;-2.33674;2.87304;9.21289;3
MAGN;17.021;4999.560;1.40266;-6.42922;-13.83096;0
ACCE;17.033;4999.571;-2.23140;2.85389;9.07881;3
LIGH;17.038;4999.574;7687.0;3
LIGH;17.039;4999.577;7687.0;3
ACCE;17.039;4999.578;-2.23140;2.85389;9.07881;3
MAGN;17.041;4999.580;1.40266;-6.42922;-13.83096;0
LIGH;17.047;4999.586;7629.0;3
ACCE;17.049;4999.588;-2.19309;2.87304;9.07881;3
LIGH;17.057;4999.596;7629.0;3
ACCE;17.060;4999.598;-2.12605;2.85389;9.12670;3
MAGN;17.061;4999.600;1.40266;-6.42922;-13.83096;0
LIGH;17.066;4999.606;7629.0;3
ACCE;17.071;4999.609;-2.03028;2.82516;9.04051;3
LIGH;17.076;4999.616;7629.0;3
ACCE;17.080;4999.618;-1.84832;2.73897;9.03093;3
MAGN;17.081;4999.620;1.54070;-6.66814;-14.08720;0
LIGH;17.086;4999.626;7629.0;3
ACCE;17.089;4999.628;-1.85790;2.76770;8.87770;3
LIGH;17.096;4999.636;7629.0;3
ACCE;17.101;4999.638;-1.85790;2.80600;9.04051;3
MAGN;17.102;4999.640;1.54070;-6.66814;-14.08720;0
LIGH;17.107;4999.646;7594.0;3
ACCE;17.109;4999.648;-1.81002;2.83473;9.14585;3
LIGH;17.116;4999.656;7594.0;3
ACCE;17.119;4999.658;-1.81002;2.69108;9.38527;3
MAGN;17.121;4999.660;1.54070;-6.66814;-14.08720;0
LIGH;17.126;4999.666;7594.0;3
ACCE;17.131;4999.669;-1.78129;2.63362;9.35654;3
LIGH;17.136;4999.676;7594.0;3
ACCE;17.140;4999.678;-1.78129;2.67193;9.50977;3
MAGN;17.141;4999.680;1.82021;-6.65455;-13.87384;0
LIGH;17.150;4999.686;7594.0;3
ACCE;17.151;4999.689;-1.86748;2.65278;9.65342;3
LIGH;17.156;4999.696;7594.0;3
ACCE;17.159;4999.698;-1.82917;2.65278;9.72046;3
MAGN;17.161;4999.700;1.82021;-6.65455;-13.87384;0
LIGH;17.168;4999.706;7594.0;3
ACCE;17.171;4999.709;-1.79086;2.68151;9.57681;3
LIGH;17.177;4999.716;7594.0;3
ACCE;17.180;4999.718;-1.81959;2.75812;9.64384;3
MAGN;17.181;4999.720;1.82021;-6.65455;-13.87384;0
LIGH;17.190;4999.729;7594.0;3
ACCE;17.191;4999.729;-1.95367;2.88262;9.67257;3
LIGH;17.197;4999.736;7594.0;3
ACCE;17.200;4999.738;-1.95367;2.86347;9.75877;3
MAGN;17.201;4999.740;1.35287;-6.67528;-13.14933;0
LIGH;17.208;4999.748;7594.0;3
ACCE;17.211;4999.749;-1.99198;2.81558;9.73961;3
LIGH;17.216;4999.756;7594.0;3
ACCE;17.219;4999.758;-1.98240;2.72939;9.88326;3
MAGN;17.221;4999.760;1.35287;-6.67528;-13.14933;0
LIGH;17.226;4999.766;7594.0;3
ACCE;17.229;4999.768;-2.01113;2.70066;9.95988;3
LIGH;17.236;4999.776;7594.0;3
ACCE;17.239;4999.778;-2.10690;2.71981;10.04607;3
MAGN;17.241;4999.780;1.35287;-6.67528;-13.14933;0
LIGH;17.248;4999.786;7594.0;3
ACCE;17.251;4999.789;-2.12605;2.69108;9.97903;3
SOUN;17.252;347.67;0.01061;54.49
LIGH;17.257;4999.796;7594.0;3
ACCE;17.259;4999.798;-2.06859;2.65278;10.00776;3
MAGN;17.261;4999.800;1.48210;-6.35280;-13.30769;0
LIGH;17.267;4999.806;7594.0;3
ACCE;17.269;4999.808;-2.00155;2.64320;9.92157;3
LIGH;17.277;4999.816;7594.0;3
ACCE;17.279;4999.818;-1.90578;2.64320;9.81623;3
MAGN;17.281;4999.820;1.48210;-6.35280;-13.30769;0
LIGH;17.286;4999.826;7594.0;3
ACCE;17.291;4999.829;-1.89621;2.63362;9.73004;3
LIGH;17.297;4999.836;7594.0;3
ACCE;17.300;4999.838;-1.83875;2.59531;9.75877;3
MAGN;17.301;4999.840;1.48210;-6.35280;-13.30769;0
LIGH;17.310;4999.846;7594.0;3
ACCE;17.311;4999.849;-1.76213;2.61447;9.60554;3
LIGH;17.317;4999.856;7594.0;3
ACCE;17.320;4999.858;-1.77171;2.61447;9.68215;3
MAGN;17.321;4999.860;1.59703;-6.30166;-13.46067;0
LIGH;17.328;4999.866;7594.0;3
ACCE;17.331;4999.869;-1.76213;2.63362;9.59596;3
LIGH;17.337;4999.876;7594.0;3
ACCE;17.339;4999.878;-1.83875;2.65278;9.61511;3
MAGN;17.341;4999.880;1.59703;-6.30166;-13.46067;0
LIGH;17.347;4999.886;7594.0;3
ACCE;17.351;4999.889;-1.93451;2.58574;9.60554;3
LIGH;17.357;4999.896;7571.0;3
ACCE;17.359;4999.898;-1.97282;2.52828;9.66300;3
MAGN;17.361;4999.900;1.59703;-6.30166;-13.46067;0
LIGH;17.367;4999.906;7571.0;3
ACCE;17.371;4999.909;-2.02071;2.54743;9.55765;3
LIGH;17.377;4999.916;7571.0;3
ACCE;17.380;4999.918;-2.06859;2.62405;9.56723;3
MAGN;17.381;4999.920;1.65565;-6.44077;-13.92379;0
LIGH;17.388;4999.926;7571.0;3
ACCE;17.391;4999.929;-2.08774;2.63362;9.50977;3
LIGH;17.397;4999.936;7571.0;3
ACCE;17.400;4999.938;-2.02071;2.65278;9.53850;3
MAGN;17.401;4999.940;1.65565;-6.44077;-13.92379;0
LIGH;17.408;4999.946;7571.0;3
ACCE;17.411;4999.949;-2.02071;2.67193;9.39485;3
LIGH;17.417;4999.956;7571.0;3
ACCE;17.419;4999.958;-1.97282;2.62405;9.49062;3
MAGN;17.421;4999.960;1.65565;-6.44077;-13.92379;0
LIGH;17.427;4999.966;7571.0;3
ACCE;17.429;4999.968;-1.88663;2.56658;9.52892;3
LIGH;17.437;4999.976;7571.0;3
ACCE;17.439;4999.978;-1.96325;2.61447;9.58638;3
MAGN;17.441;4999.980;1.68163;-6.57633;-13.80542;0
LIGH;17.447;4999.986;7571.0;3
ACCE;17.451;4999.989;-1.99198;2.63362;9.56723;3
LIGH;17.457;4999.996;7571.0;3
ACCE;17.459;4999.998;-1.98240;2.62405;9.66300;3
MAGN;17.461;5000.000;1.68163;-6.57633;-13.80542;0
LIGH;17.467;5000.006;7571.0;3
ACCE;17.469;5000.008;-2.05901;2.63362;9.57681;3
LIGH;17.477;5000.016;7560.0;3
MAGN;17.480;5000.019;1.68163;-6.57633;-13.80542;0
ACCE;17.481;5000.020;-2.08774;2.63362;9.79707;3
LIGH;17.487;5000.026;7560.0;3
ACCE;17.489;5000.028;-2.11647;2.62405;9.82580;3
LIGH;17.498;5000.036;7560.0;3
MAGN;17.500;5000.039;1.69253;-6.93454;-14.22535;0
ACCE;17.501;5000.039;-2.28886;2.70066;9.91199;3
LIGH;17.507;5000.046;7560.0;3
ACCE;17.509;5000.048;-2.25055;2.66235;9.82580;3
LIGH;17.517;5000.056;7560.0;3
MAGN;17.520;5000.059;1.69253;-6.93454;-14.22535;0
ACCE;17.521;5000.059;-2.23140;2.67193;9.83538;3
LIGH;17.527;5000.066;7560.0;3
ACCE;17.529;5000.068;-2.36547;2.75812;9.70131;3
LIGH;17.537;5000.076;7571.0;3
MAGN;17.540;5000.080;1.69253;-6.93454;-14.22535;0
ACCE;17.542;5000.079;-2.43251;2.76770;9.72046;3
LIGH;17.547;5000.087;7594.0;3
ACCE;17.549;5000.088;-2.32716;2.76770;9.61511;3
LIGH;17.558;5000.096;7594.0;3
MAGN;17.560;5000.099;2.60899;-7.71462;-13.95878;0
ACCE;17.561;5000.099;-2.28886;2.77727;9.56723;3
LIGH;17.566;5000.106;7594.0;3
ACCE;17.569;5000.108;-2.23140;2.85389;9.46189;3
LIGH;17.578;5000.116;7594.0;3
MAGN;17.580;5000.119;2.60899;-7.71462;-13.95878;0
ACCE;17.581;5000.119;-2.25055;2.89220;9.53850;3
LIGH;17.586;5000.126;7594.0;3
ACCE;17.589;5000.128;-2.32716;2.94008;9.50977;3
LIGH;17.596;5000.136;7594.0;3
ACCE;17.600;5000.138;-2.34632;2.85389;9.68215;3
MAGN;17.601;5000.140;2.60899;-7.71462;-13.95878;0
LIGH;17.606;5000.146;7571.0;3
ACCE;17.609;5000.148;-2.44209;2.74854;9.65342;3
LIGH;17.616;5000.156;7571.0;3
MAGN;17.620;5000.159;3.34999;-7.81801;-13.57324;0
ACCE;17.621;5000.159;-2.39420;2.56658;9.73004;3
LIGH;17.626;5000.166;7571.0;3
ACCE;17.629;5000.168;-2.32716;2.51870;9.67257;3
LIGH;17.636;5000.176;7571.0;3
MAGN;17.640;5000.179;3.34999;-7.81801;-13.57324;0
ACCE;17.641;5000.179;-2.28886;2.59531;9.65342;3
LIGH;17.648;5000.187;7571.0;3
ACCE;17.650;5000.188;-2.28886;2.67193;9.52892;3
LIGH;17.658;5000.196;7571.0;3
MAGN;17.660;5000.199;3.34999;-7.81801;-13.57324;0
ACCE;17.661;5000.199;-2.37505;2.82516;9.60554;3
LIGH;17.666;5000.206;7606.0;3
ACCE;17.669;5000.208;-2.42293;2.76770;9.52892;3
LIGH;17.676;5000.216;7606.0;3
MAGN;17.680;5000.219;3.72127;-8.00963;-13.36324;0
ACCE;17.681;5000.219;-2.40378;2.71981;9.59596;3
LIGH;17.686;5000.226;7606.0;3
ACCE;17.689;5000.228;-2.32716;2.72939;9.60554;3
LIGH;17.696;5000.236;7606.0;3
MAGN;17.700;5000.239;3.72127;-8.00963;-13.36324;0
ACCE;17.702;5000.239;-2.36547;2.73897;9.67257;3
LIGH;17.707;5000.246;7606.0;3
ACCE;17.709;5000.248;-2.41336;2.73897;9.54808;3
LIGH;17.718;5000.256;7606.0;3
MAGN;17.720;5000.259;3.72127;-8.00963;-13.36324;0
ACCE;17.721;5000.259;-2.26013;2.71981;9.54808;3
LIGH;17.727;5000.266;7618.0;3
ACCE;17.729;5000.268;-2.30801;2.76770;9.45231;3
LIGH;17.736;5000.276;7618.0;3
MAGN;17.740;5000.279;3.83677;-8.64434;-12.83609;0
ACCE;17.741;5000.279;-2.36547;2.78685;9.52892;3
LIGH;17.746;5000.286;7618.0;3
ACCE;17.749;5000.288;-2.35589;2.80600;9.57681;3
LIGH;17.765;5000.297;7618.0;3
ACCE;17.766;5000.298;-2.28886;2.75812;9.70131;3
MAGN;17.766;5000.301;3.83677;-8.64434;-12.83609;0
GNSS;17.766;1490612664.000;40.313463;-3.483139;600.000;0.000;3.0;0.0;26;12
LIGH;17.770;5000.306;7618.0;3
ACCE;17.770;5000.308;-2.20267;2.76770;9.51935;3
GNSS;17.771;1490612664.000;40.313463;-3.483139;600.000;0.000;3.0;0.0;26;12
LIGH;17.788;5000.316;7618.0;3
ACCE;17.789;5000.318;-2.22182;2.79643;9.62469;3
MAGN;17.789;5000.321;3.83677;-8.64434;-12.83609;0
LIGH;17.790;5000.326;7606.0;3
ACCE;17.790;5000.328;-2.18351;2.79643;9.63427;3
ACCE;17.800;5000.338;-2.22182;2.75812;9.62469;3
LIGH;17.801;5000.340;7606.0;3
SOUN;17.803;345.34;0.01054;54.44
MAGN;17.810;5000.349;4.06836;-9.34583;-13.11259;0
ACCE;17.812;5000.348;-2.18351;2.71981;9.55765;3
LIGH;17.814;5000.353;7606.0;3
ACCE;17.821;5000.358;-2.25055;2.69108;9.53850;3
LIGH;17.822;5000.361;7606.0;3
LIGH;17.826;5000.366;7606.0;3
ACCE;17.829;5000.368;-2.28886;2.63362;9.62469;3
MAGN;17.831;5000.370;4.06836;-9.34583;-13.11259;0
LIGH;17.836;5000.376;7606.0;3
ACCE;17.841;5000.379;-2.26013;2.70066;9.45231;3
LIGH;17.847;5000.386;7652.0;3
ACCE;17.851;5000.388;-2.23140;2.80600;9.54808;3
MAGN;17.852;5000.391;4.06836;-9.34583;-13.11259;0
LIGH;17.858;5000.396;7652.0;3
ACCE;17.861;5000.399;-2.24097;2.91135;9.52892;3
LIGH;17.866;5000.406;7652.0;3
ACCE;17.869;5000.408;-2.22182;2.94008;9.60554;3
MAGN;17.871;5000.410;3.62207;-9.18795;-12.74467;0
LIGH;17.876;5000.416;7652.0;3
ACCE;17.879;5000.418;-2.26013;2.89220;9.57681;3
LIGH;17.886;5000.426;7652.0;3
ACCE;17.890;5000.428;-2.38462;2.86347;9.50977;3
MAGN;17.891;5000.430;3.62207;-9.18795;-12.74467;0
LIGH;17.896;5000.436;7652.0;3
ACCE;17.899;5000.438;-2.50912;2.87304;9.40442;3
LIGH;17.906;5000.446;7641.0;3
ACCE;17.909;5000.448;-2.54743;2.79643;9.43316;3
MAGN;17.911;5000.450;3.62207;-9.18795;-12.74467;0
LIGH;17.916;5000.456;7641.0;3
ACCE;17.919;5000.458;-2.49955;2.83473;9.17458;3
LIGH;17.927;5000.466;7641.0;3
ACCE;17.930;5000.468;-2.46124;2.91135;9.04051;3
MAGN;17.931;5000.470;4.29578;-9.22911;-12.54980;0
LIGH;17.940;5000.476;7641.0;3
ACCE;17.941;5000.479;-2.40378;2.96881;8.94474;3
LIGH;17.947;5000.486;7641.0;3
ACCE;17.950;5000.488;-2.29843;2.98796;9.00220;3
MAGN;17.951;5000.490;4.29578;-9.22911;-12.54980;0
LIGH;17.958;5000.498;7641.0;3
ACCE;17.961;5000.499;-2.21224;2.80600;8.92558;3
LIGH;17.967;5000.506;7641.0;3
ACCE;17.969;5000.508;-2.16436;2.76770;8.96389;3
MAGN;17.971;5000.510;4.29578;-9.22911;-12.54980;0
LIGH;17.977;5000.516;7641.0;3
ACCE;17.981;5000.519;-2.16436;2.71024;9.03093;3
LIGH;17.987;5000.526;7641.0;3
ACCE;17.990;5000.528;-2.03986;2.69108;9.15543;3
MAGN;17.991;5000.530;4.35170;-9.21843;-12.79830;0
LIGH;17.998;5000.536;7641.0;3
ACCE;18.001;5000.539;-2.04944;2.73897;9.08839;3
LIGH;18.007;5000.546;7641.0;3
ACCE;18.009;5000.548;-2.04944;2.80600;9.18416;3
MAGN;18.011;5000.550;4.35170;-9.21843;-12.79830;0
LIGH;18.017;5000.556;7641.0;3
ACCE;18.021;5000.559;-2.04944;2.80600;9.08839;3
LIGH;18.031;5000.566;7641.0;3
ACCE;18.034;5000.568;-2.02071;2.83473;9.06924;3
MAGN;18.034;5000.573;4.35170;-9.21843;-12.79830;0
LIGH;18.038;5000.577;7652.0;3
ACCE;18.039;5000.578;-2.15478;2.89220;9.11712;3
LIGH;18.047;5000.587;7652.0;3
ACCE;18.050;5000.588;-2.31759;2.91135;9.15543;3
MAGN;18.051;5000.590;4.90736;-10.12073;-12.57900;0
LIGH;18.060;5000.600;7652.0;3
ACCE;18.061;5000.599;-2.45166;2.87304;9.14585;3
LIGH;18.067;5000.606;7652.0;3
ACCE;18.070;5000.608;-2.49955;2.94008;9.16500;3
MAGN;18.071;5000.610;4.90736;-10.12073;-12.57900;0
LIGH;18.077;5000.616;7652.0;3
ACCE;18.079;5000.618;-2.51870;2.96881;9.04051;3
LIGH;18.087;5000.626;7652.0;3
ACCE;18.089;5000.628;-2.48997;2.95923;9.03093;3
MAGN;18.091;5000.630;4.90736;-10.12073;-12.57900;0
LIGH;18.097;5000.636;7652.0;3
ACCE;18.101;5000.639;-2.46124;2.94966;8.82982;3
LIGH;18.107;5000.646;7652.0;3
ACCE;18.109;5000.648;-2.37505;2.95923;8.75320;3
MAGN;18.111;5000.650;5.04428;-10.27896;-12.61954;0
LIGH;18.117;5000.656;7652.0;3
ACCE;18.119;5000.658;-2.12605;2.99754;8.66701;3
LIGH;18.127;5000.666;7652.0;3
MAGN;18.130;5000.669;5.04428;-10.27896;-12.61954;0
ACCE;18.131;5000.669;-2.07817;3.04542;8.80109;3
LIGH;18.137;5000.676;7652.0;3
ACCE;18.139;5000.678;-2.07817;3.12204;8.84897;3
LIGH;18.148;5000.686;7652.0;3
MAGN;18.150;5000.689;5.04428;-10.27896;-12.61954;0
ACCE;18.151;5000.689;-1.92494;2.98796;9.17458;3
LIGH;18.157;5000.696;7675.0;3
ACCE;18.159;5000.698;-1.89621;2.90177;9.26077;3
LIGH;18.167;5000.706;7675.0;3
MAGN;18.170;5000.709;5.03398;-10.39772;-11.55740;0
ACCE;18.172;5000.709;-1.99198;2.86347;9.47146;3
LIGH;18.177;5000.716;7675.0;3
ACCE;18.179;5000.718;-2.15478;2.89220;9.44273;3
LIGH;18.187;5000.726;7675.0;3
MAGN;18.190;5000.729;5.03398;-10.39772;-11.55740;0
ACCE;18.191;5000.729;-2.30801;2.92093;9.64384;3
LIGH;18.197;5000.736;7675.0;3
ACCE;18.199;5000.738;-2.34632;2.91135;9.57681;3
LIGH;18.207;5000.746;7675.0;3
ACCE;18.209;5000.748;-2.40378;2.95923;9.55765;3
MAGN;18.211;5000.751;5.03398;-10.39772;-11.55740;0
LIGH;18.217;5000.756;7756.0;3
ACCE;18.219;5000.758;-2.52828;2.97839;9.52892;3
LIGH;18.226;5000.766;7756.0;3
MAGN;18.230;5000.769;5.59285;-10.74432;-11.82888;0
ACCE;18.231;5000.769;-2.64320;2.92093;9.60554;3
LIGH;18.237;5000.776;7756.0;3
ACCE;18.239;5000.778;-2.64320;2.94008;9.48104;3
SOUN;18.244;318.27;0.00971;53.73
LIGH;18.249;5000.787;7756.0;3
ACCE;18.250;5000.788;-2.54743;2.97839;9.64384;3
MAGN;18.251;5000.790;5.59285;-10.74432;-11.82888;0
LIGH;18.256;5000.796;7756.0;3
ACCE;18.259;5000.798;-2.50912;3.00712;9.73961;3
LIGH;18.266;5000.806;7756.0;3
MAGN;18.270;5000.809;5.59285;-10.74432;-11.82888;0
ACCE;18.271;5000.809;-2.50912;3.05500;9.86411;3
LIGH;18.276;5000.816;7733.0;3
ACCE;18.279;5000.818;-2.48039;3.06458;9.75877;3
LIGH;18.286;5000.826;7803.0;3
MAGN;18.290;5000.830;5.78499;-10.75077;-11.93273;0
ACCE;18.291;5000.829;-2.39420;3.03585;9.89284;3
LIGH;18.296;5000.836;7803.0;3
ACCE;18.299;5000.838;-2.38462;3.02627;9.85453;3
LIGH;18.306;5000.846;7803.0;3
MAGN;18.310;5000.849;5.78499;-10.75077;-11.93273;0
ACCE;18.311;5000.849;-2.48997;2.97839;9.90242;3
LIGH;18.316;5000.856;7803.0;3
ACCE;18.319;5000.858;-2.41336;2.93050;9.95030;3
LIGH;18.326;5000.866;7803.0;3
MAGN;18.330;5000.869;5.78499;-10.75077;-11.93273;0
ACCE;18.331;5000.869;-2.33674;2.87304;10.02692;3
LIGH;18.336;5000.876;7803.0;3
ACCE;18.339;5000.878;-2.34632;2.85389;9.82580;3
LIGH;18.346;5000.886;7872.0;3
MAGN;18.350;5000.889;5.99957;-10.72692;-12.11733;0
ACCE;18.351;5000.889;-2.33674;2.89220;9.87369;3
LIGH;18.356;5000.896;7872.0;3
ACCE;18.359;5000.898;-2.27928;2.92093;9.79707;3
LIGH;18.366;5000.906;7872.0;3
MAGN;18.370;5000.909;5.99957;-10.72692;-12.11733;0
ACCE;18.371;5000.909;-2.13563;2.96881;9.60554;3
LIGH;18.376;5000.916;7872.0;3
ACCE;18.379;5000.918;-2.15478;3.02627;9.49062;3
LIGH;18.386;5000.926;7872.0;3
MAGN;18.390;5000.929;5.99957;-10.72692;-12.11733;0
ACCE;18.391;5000.929;-2.23140;3.13162;9.47146;3
LIGH;18.396;5000.936;7872.0;3
ACCE;18.399;5000.938;-2.33674;3.26569;9.36612;3
LIGH;18.406;5000.946;7918.0;3
ACCE;18.409;5000.948;-2.41336;3.28484;9.38527;3
MAGN;18.411;5000.950;5.96894;-10.76009;-11.83578;0
LIGH;18.416;5000.956;7918.0;3
ACCE;18.419;5000.958;-2.20267;3.16035;9.33739;3
LIGH;18.426;5000.966;7918.0;3
MAGN;18.430;5000.969;5.96894;-10.76009;-11.83578;0
ACCE;18.431;5000.969;-2.03028;3.08373;9.30866;3
LIGH;18.436;5000.976;7918.0;3
ACCE;18.439;5000.978;-1.94409;2.99754;9.11712;3
LIGH;18.446;5000.986;7918.0;3
MAGN;18.450;5000.989;5.96894;-10.76009;-11.83578;0
ACCE;18.451;5000.989;-1.91536;3.14119;9.23204;3
LIGH;18.457;5000.996;7918.0;3
ACCE;18.459;5000.998;-1.97282;3.30400;9.27993;3
LIGH;18.468;5001.006;7941.0;3
MAGN;18.470;5001.009;7.03740;-11.50190;-11.02808;0
ACCE;18.472;5001.009;-2.03986;3.33273;9.38527;3
LIGH;18.477;5001.016;7941.0;3
ACCE;18.479;5001.018;-2.12605;3.25611;9.37569;3
LIGH;18.487;5001.026;7941.0;3
ACCE;18.489;5001.028;-2.23140;3.19865;9.55765;3
MAGN;18.491;5001.031;7.03740;-11.50190;-11.02808;0
LIGH;18.496;5001.036;7941.0;3
ACCE;18.499;5001.038;-2.10690;2.87304;9.49062;3
LIGH;18.506;5001.046;7941.0;3
MAGN;18.510;5001.049;7.03740;-11.50190;-11.02808;0
ACCE;18.511;5001.049;-2.15478;2.84431;9.43316;3
LIGH;18.516;5001.056;7941.0;3
ACCE;18.519;5001.058;-2.22182;2.94966;9.35654;3
LIGH;18.526;5001.066;8022.0;3
MAGN;18.530;5001.069;6.96092;-11.94433;-10.90199;0
ACCE;18.531;5001.069;-2.05901;3.18908;9.47146;3
LIGH;18.536;5001.076;8022.0;3
ACCE;18.539;5001.078;-2.12605;3.26569;9.40442;3
LIGH;18.546;5001.086;8022.0;3
MAGN;18.550;5001.089;6.96092;-11.94433;-10.90199;0
ACCE;18.551;5001.089;-2.15478;3.29442;9.58638;3
LIGH;18.556;5001.096;8022.0;3
ACCE;18.559;5001.098;-2.16436;3.29442;9.57681;3
LIGH;18.566;5001.106;8022.0;3
ACCE;18.569;5001.108;-2.07817;3.08373;9.86411;3
MAGN;18.571;5001.110;6.96092;-11.94433;-10.90199;0
LIGH;18.577;5001.116;8022.0;3
ACCE;18.579;5001.118;-2.06859;2.98796;9.74919;3
LIGH;18.586;5001.126;7964.0;3
MAGN;18.590;5001.129;6.44556;-11.76645;-11.08295;0
ACCE;18.591;5001.129;-2.04944;2.96881;9.68215;3
LIGH;18.596;5001.136;8092.0;3
ACCE;18.599;5001.138;-2.03028;3.05500;9.57681;3
LIGH;18.606;5001.146;8092.0;3
MAGN;18.610;5001.149;6.44556;-11.76645;-11.08295;0
ACCE;18.611;5001.149;-1.91536;3.11246;9.67257;3
LIGH;18.616;5001.156;8092.0;3
ACCE;18.619;5001.158;-1.91536;3.18908;9.51935;3
LIGH;18.626;5001.166;8092.0;3
MAGN;18.630;5001.169;6.44556;-11.76645;-11.08295;0
ACCE;18.631;5001.169;-1.96325;3.20823;9.50977;3
LIGH;18.636;5001.176;8092.0;3
ACCE;18.639;5001.178;-2.01113;3.21781;9.44273;3
LIGH;18.646;5001.186;8092.0;3
MAGN;18.657;5001.193;6.33446;-12.00832;-10.96161;0
ACCE;18.658;5001.189;-1.87705;2.92093;9.27993;3
ACCE;18.660;5001.198;-1.87705;2.92093;9.27993;3
LIGH;18.661;5001.200;8126.0;3
LIGH;18.668;5001.206;8126.0;3
MAGN;18.670;5001.209;6.33446;-12.00832;-10.96161;0
ACCE;18.671;5001.209;-1.85790;2.86347;9.29908;3
LIGH;18.676;5001.216;8126.0;3
ACCE;18.679;5001.218;-1.75256;2.82516;9.26077;3
LIGH;18.687;5001.226;8126.0;3
MAGN;18.690;5001.229;6.33446;-12.00832;-10.96161;0
ACCE;18.692;5001.230;-1.59933;2.73897;9.27993;3
WIFI;18.695;5001.189;test-CAR;00:0b:86:27:36:c2;-81
WIFI;18.695;5001.189;portal-csic;00:0b:86:27:32:e1;-76
WIFI;18.695;5001.189;portal-csic;00:0b:86:27:36:c1;-80
WIFI;18.695;5001.189;eduroam;00:0b:86:27:32:e0;-76
WIFI;18.695;5001.189;test-CAR;00:0b:86:27:32:e2;-76
WIFI;18.695;5001.189;eduroam;00:0b:86:27:35:90;-76
WIFI;18.695;5001.189;test-CAR;00:0b:86:27:35:92;-76
WIFI;18.695;5001.189;portal-csic;00:0b:86:27:35:91;-76
WIFI;18.695;5001.189;eduroam;00:0b:86:27:36:c0;-81
LIGH;18.714;5001.237;8126.0;3
ACCE;18.715;5001.238;-1.53229;2.62405;9.35654;3
LIGH;18.717;5001.246;8126.0;3
ACCE;18.717;5001.248;-1.53229;2.57616;9.44273;3
MAGN;18.718;5001.251;5.92503;-12.69568;-10.87433;0
LIGH;18.719;5001.257;8161.0;3
ACCE;18.719;5001.258;-1.54187;2.54743;9.41400;3
LIGH;18.736;5001.267;8161.0;3
ACCE;18.764;5001.268;-1.42694;2.57616;9.55765;3
MAGN;18.765;5001.270;5.92503;-12.69568;-10.87433;0
LIGH;18.767;5001.293;8161.0;3
ACCE;18.767;5001.278;-1.39821;2.72939;9.40442;3
MAGN;18.768;5001.291;5.92503;-12.69568;-10.87433;0
LIGH;18.768;5001.293;8161.0;3
ACCE;18.768;5001.288;-1.15879;3.05500;9.74919;3
LIGH;18.769;5001.297;8161.0;3
ACCE;18.769;5001.298;-1.19710;3.23696;9.89284;3
LIGH;18.769;5001.306;8161.0;3
GNSS;18.770;1490612665.000;40.313463;-3.483139;600.000;0.000;3.0;0.0;26;12
ACCE;18.772;5001.308;-1.29287;3.28484;10.18972;3
MAGN;18.773;5001.310;6.84026;-13.71274;-11.35967;0
GNSS;18.773;1490612665.000;40.313463;-3.483139;600.000;0.000;3.0;0.0;26;12
LIGH;18.784;5001.316;8115.0;3
ACCE;18.784;5001.319;-1.35033;3.35188;10.17057;3
LIGH;18.787;5001.326;8115.0;3
ACCE;18.790;5001.328;-1.48441;3.36146;10.14184;3
MAGN;18.792;5001.331;6.84026;-13.71274;-11.35967;0
SOUN;18.795;361.35;0.01103;54.83
LIGH;18.800;5001.336;8115.0;3
ACCE;18.800;5001.339;-1.89621;3.25611;10.41957;3
LIGH;18.807;5001.346;8115.0;3
ACCE;18.810;5001.348;-2.05901;3.10289;10.62068;3
MAGN;18.811;5001.350;6.84026;-13.71274;-11.35967;0
LIGH;18.817;5001.356;8115.0;3
ACCE;18.821;5001.359;-2.31759;3.09331;10.29507;3
LIGH;18.827;5001.366;8115.0;3
ACCE;18.830;5001.368;-2.36547;3.20823;10.36211;3
MAGN;18.831;5001.370;7.56616;-13.11599;-10.84186;0
LIGH;18.836;5001.376;8057.0;3
ACCE;18.840;5001.379;-2.39420;3.21781;10.29507;3
LIGH;18.846;5001.386;8057.0;3
ACCE;18.849;5001.388;-2.41336;3.28484;10.17057;3
MAGN;18.851;5001.390;7.56616;-13.11599;-10.84186;0
LIGH;18.856;5001.396;8057.0;3
ACCE;18.860;5001.398;-2.43251;3.31358;9.96946;3
LIGH;18.867;5001.406;8057.0;3
ACCE;18.870;5001.408;-2.25055;3.16035;9.76834;3
MAGN;18.871;5001.410;7.56616;-13.11599;-10.84186;0
LIGH;18.877;5001.416;8057.0;3
ACCE;18.879;5001.418;-2.18351;3.16035;9.50019;3
LIGH;18.887;5001.426;8057.0;3
ACCE;18.889;5001.428;-2.41336;3.32315;9.50019;3
MAGN;18.891;5001.430;7.01647;-12.82057;-10.97234;0
LIGH;18.897;5001.436;8045.0;3
ACCE;18.899;5001.438;-2.64320;3.49553;9.59596;3
LIGH;18.907;5001.446;8045.0;3
ACCE;18.909;5001.448;-2.65278;3.67749;9.71088;3
MAGN;18.911;5001.450;7.01647;-12.82057;-10.97234;0
LIGH;18.917;5001.456;8045.0;3
ACCE;18.919;5001.458;-2.46124;3.72538;9.39485;3
LIGH;18.927;5001.466;8045.0;3
ACCE;18.930;5001.468;-2.34632;3.77326;9.19373;3
MAGN;18.931;5001.470;7.01647;-12.82057;-10.97234;0
LIGH;18.937;5001.476;8045.0;3
ACCE;18.939;5001.478;-2.11647;3.60088;9.08839;3
LIGH;18.946;5001.486;8045.0;3
ACCE;18.949;5001.488;-1.99198;3.50511;8.84897;3
MAGN;18.951;5001.490;7.34859;-12.35507;-10.94806;0
LIGH;18.956;5001.496;8080.0;3
ACCE;18.959;5001.498;-1.97282;3.53384;8.77236;3
LIGH;18.966;5001.506;7895.0;3
ACCE;18.970;5001.508;-1.87705;3.56257;8.95431;3
MAGN;18.971;5001.510;7.34859;-12.35507;-10.94806;0
LIGH;18.976;5001.516;7895.0;3
ACCE;18.979;5001.518;-1.87705;3.68707;9.02135;3
LIGH;18.986;5001.526;7895.0;3
ACCE;18.990;5001.528;-2.13563;4.08930;9.42358;3
MAGN;18.991;5001.530;7.34859;-12.35507;-10.94806;0
LIGH;18.996;5001.536;7895.0;3
ACCE;18.999;5001.538;-2.37505;4.05099;9.70131;3
LIGH;19.006;5001.546;7895.0;3
ACCE;19.009;5001.548;-2.57616;3.67749;9.99819;3
MAGN;19.011;5001.550;7.59184;-12.43539;-10.73105;0
LIGH;19.017;5001.556;7895.0;3
ACCE;19.019;5001.558;-2.79643;3.20823;9.81623;3
LIGH;19.033;5001.566;7907.0;3
MAGN;19.035;5001.569;7.59184;-12.43539;-10.73105;0
ACCE;19.038;5001.571;-3.17950;2.59531;9.50977;3
ACCE;19.043;5001.580;-2.93050;2.32716;9.41400;3
LIGH;19.044;5001.583;7907.0;3
LIGH;19.047;5001.587;7907.0;3
ACCE;19.050;5001.588;-2.61447;2.15478;9.12670;3
MAGN;19.051;5001.590;7.59184;-12.43539;-10.73105;0
LIGH;19.058;5001.598;7907.0;3
ACCE;19.060;5001.598;-2.19309;2.39420;8.29351;3
LIGH;19.067;5001.606;7907.0;3
ACCE;19.069;5001.608;-2.25055;2.81558;8.22648;3
MAGN;19.071;5001.610;7.37522;-12.37683;-10.79478;0
LIGH;19.077;5001.616;7907.0;3
ACCE;19.081;5001.619;-2.41336;3.50511;8.03494;3
LIGH;19.086;5001.626;7976.0;3
ACCE;19.091;5001.628;-2.61447;4.13718;8.21690;3
MAGN;19.092;5001.631;7.37522;-12.37683;-10.79478;0
LIGH;19.097;5001.636;7976.0;3
ACCE;19.104;5001.638;-2.74854;4.28083;8.56167;3
LIGH;19.108;5001.647;7976.0;3
ACCE;19.109;5001.648;-2.24097;3.31358;9.05966;3
MAGN;19.111;5001.650;7.37522;-12.37683;-10.79478;0
LIGH;19.119;5001.659;7976.0;3
ACCE;19.121;5001.659;-2.19309;2.89220;8.85855;3
LIGH;19.126;5001.666;7976.0;3
ACCE;19.130;5001.668;-2.18351;2.57616;9.08839;3
MAGN;19.131;5001.671;7.22578;-11.99927;-10.51439;0
LIGH;19.136;5001.676;7976.0;3
ACCE;19.139;5001.678;-2.06859;2.23140;9.70131;3
LIGH;19.146;5001.686;8068.0;3
ACCE;19.149;5001.688;-2.00155;2.17394;9.79707;3
MAGN;19.151;5001.690;7.22578;-11.99927;-10.51439;0
LIGH;19.156;5001.696;8068.0;3
ACCE;19.159;5001.698;-2.03986;2.37505;9.46189;3
LIGH;19.166;5001.706;8068.0;3
ACCE;19.170;5001.708;-2.12605;2.72939;9.37569;3
MAGN;19.171;5001.710;7.22578;-11.99927;-10.51439;0
LIGH;19.176;5001.716;8068.0;3
ACCE;19.179;5001.718;-2.21224;3.30400;9.38527;3
LIGH;19.186;5001.726;8068.0;3
ACCE;19.190;5001.728;-2.10690;3.40934;9.51935;3
MAGN;19.191;5001.731;6.24145;-11.58541;-10.86905;0
LIGH;19.196;5001.736;8068.0;3
ACCE;19.199;5001.738;-1.95367;3.36146;9.27993;3
LIGH;19.206;5001.746;8172.0;3
ACCE;19.209;5001.748;-1.82917;3.27527;9.07881;3
MAGN;19.211;5001.750;6.24145;-11.58541;-10.86905;0
LIGH;19.216;5001.756;8172.0;3
ACCE;19.219;5001.758;-1.80044;3.16035;8.99262;3
LIGH;19.226;5001.766;8172.0;3
ACCE;19.230;5001.768;-1.77171;3.22738;9.23204;3
MAGN;19.231;5001.770;6.24145;-11.58541;-10.86905;0
SOUN;19.236;446.51;0.01363;56.67
LIGH;19.242;5001.778;8172.0;3
ACCE;19.242;5001.779;-1.79086;3.23696;9.20331;3
LIGH;19.247;5001.786;8172.0;3
ACCE;19.250;5001.788;-1.69509;3.32315;9.35654;3
MAGN;19.251;5001.790;5.23081;-11.89531;-10.86428;0
LIGH;19.258;5001.796;8172.0;3
ACCE;19.261;5001.799;-1.71425;3.46680;9.39485;3
LIGH;19.266;5001.806;8219.0;3
ACCE;19.269;5001.808;-1.77171;3.57215;9.55765;3
MAGN;19.271;5001.810;5.23081;-11.89531;-10.86428;0
LIGH;19.276;5001.816;8219.0;3
ACCE;19.281;5001.819;-1.80044;3.59130;9.57681;3
LIGH;19.287;5001.826;8219.0;3
ACCE;19.289;5001.828;-1.78129;3.54342;9.56723;3
MAGN;19.291;5001.830;5.23081;-11.89531;-10.86428;0
LIGH;19.298;5001.836;8219.0;3
ACCE;19.301;5001.839;-1.73340;3.40934;9.44273;3
LIGH;19.307;5001.846;8219.0;3
ACCE;19.310;5001.848;-1.83875;3.40934;9.45231;3
MAGN;19.311;5001.850;4.70317;-12.35435;-10.06504;0
LIGH;19.316;5001.856;8219.0;3
ACCE;19.321;5001.859;-1.92494;3.47638;9.27993;3
LIGH;19.326;5001.866;8196.0;3
ACCE;19.331;5001.868;-1.99198;3.54342;9.01178;3
MAGN;19.331;5001.870;4.70317;-12.35435;-10.06504;0
LIGH;19.336;5001.876;8242.0;3
ACCE;19.339;5001.878;-1.88663;3.50511;8.84897;3
LIGH;19.346;5001.886;8242.0;3
ACCE;19.350;5001.888;-1.74298;3.46680;8.80109;3
MAGN;19.351;5001.890;4.70317;-12.35435;-10.06504;0
LIGH;19.356;5001.896;8242.0;3
ACCE;19.359;5001.898;-1.53229;3.41892;8.64786;3
LIGH;19.366;5001.906;8242.0;3
ACCE;19.370;5001.908;-1.27372;3.38061;8.82024;3
MAGN;19.371;5001.910;4.27544;-12.07699;-9.63388;0
LIGH;19.376;5001.916;8242.0;3
ACCE;19.379;5001.918;-1.18752;3.44765;8.82982;3
LIGH;19.386;5001.926;8242.0;3
ACCE;19.389;5001.928;-1.15879;3.54342;9.01178;3
MAGN;19.391;5001.930;4.27544;-12.07699;-9.63388;0
LIGH;19.396;5001.936;8184.0;3
ACCE;19.399;5001.938;-1.18752;3.54342;9.15543;3
LIGH;19.408;5001.946;8184.0;3
MAGN;19.410;5001.949;4.27544;-12.07699;-9.63388;0
ACCE;19.411;5001.949;-1.11091;3.34231;9.17458;3
LIGH;19.416;5001.956;8184.0;3
ACCE;19.419;5001.958;-1.00556;3.26569;9.03093;3
LIGH;19.426;5001.966;8184.0;3
MAGN;19.430;5001.970;3.67701;-12.01784;-9.77513;0
ACCE;19.431;5001.969;-0.93853;3.28484;8.93516;3
LIGH;19.437;5001.976;8184.0;3
ACCE;19.439;5001.978;-0.88107;3.34231;8.82982;3
LIGH;19.446;5001.986;8184.0;3
MAGN;19.450;5001.989;3.67701;-12.01784;-9.77513;0
ACCE;19.451;5001.989;-0.67038;3.24654;8.96389;3
LIGH;19.456;5001.996;8126.0;3
ACCE;19.459;5001.998;-0.61292;3.16035;8.86812;3
LIGH;19.466;5002.006;8126.0;3
ACCE;19.469;5002.008;-0.60334;3.16035;8.84897;3
MAGN;19.471;5002.011;3.67701;-12.01784;-9.77513;0
LIGH;19.476;5002.016;8126.0;3
ACCE;19.479;5002.018;-0.60334;3.19865;8.89685;3
LIGH;19.486;5002.026;8126.0;3
ACCE;19.489;5002.028;-0.71826;3.37104;9.29908;3
MAGN;19.491;5002.031;2.96817;-12.00455;-9.89437;0
LIGH;19.496;5002.036;8126.0;3
ACCE;19.499;5002.038;-0.77572;3.36146;9.47146;3
LIGH;19.508;5002.046;8126.0;3
MAGN;19.510;5002.049;2.96817;-12.00455;-9.89437;0
ACCE;19.511;5002.049;-0.72784;3.26569;9.75877;3
LIGH;19.516;5002.056;8080.0;3
ACCE;19.519;5002.058;-0.71826;3.21781;9.73004;3
LIGH;19.528;5002.066;8080.0;3
MAGN;19.530;5002.069;2.96817;-12.00455;-9.89437;0
ACCE;19.531;5002.069;-0.64165;3.02627;9.91199;3
LIGH;19.537;5002.076;8080.0;3
ACCE;19.539;5002.078;-0.67038;2.97839;9.92157;3
LIGH;19.546;5002.086;8080.0;3
ACCE;19.549;5002.088;-0.73741;2.94966;10.04607;3
MAGN;19.551;5002.090;2.63874;-11.80930;-10.29061;0
LIGH;19.557;5002.096;8080.0;3
ACCE;19.559;5002.098;-0.84276;2.89220;9.90242;3
LIGH;19.568;5002.106;8080.0;3
MAGN;19.570;5002.109;2.63874;-11.80930;-10.29061;0
ACCE;19.571;5002.109;-0.90022;2.90177;10.00776;3
LIGH;19.576;5002.116;8126.0;3
ACCE;19.579;5002.118;-0.90022;2.82516;9.89284;3
LIGH;19.586;5002.126;8126.0;3
MAGN;19.590;5002.129;2.63874;-11.80930;-10.29061;0
ACCE;19.591;5002.129;-0.93853;2.86347;10.05565;3
LIGH;19.596;5002.136;8126.0;3
ACCE;19.599;5002.138;-1.08218;2.99754;9.94073;3
LIGH;19.606;5002.146;8126.0;3
MAGN;19.610;5002.149;2.44979;-11.74122;-10.18282;0
ACCE;19.611;5002.149;-1.09176;3.13162;9.97903;3
LIGH;19.616;5002.156;8126.0;3
ACCE;19.619;5002.158;-0.99599;3.11246;9.89284;3
LIGH;19.626;5002.166;8126.0;3
MAGN;19.630;5002.169;2.44979;-11.74122;-10.18282;0
ACCE;19.631;5002.169;-0.95768;3.20823;9.65342;3
LIGH;19.636;5002.176;8126.0;3
ACCE;19.639;5002.178;-0.96726;3.22738;9.64384;3
LIGH;19.646;5002.186;8126.0;3
MAGN;19.650;5002.189;2.44979;-11.74122;-10.18282;0
ACCE;19.651;5002.189;-0.90980;3.16035;9.81623;3
LIGH;19.656;5002.196;8126.0;3
ACCE;19.659;5002.198;-0.75657;3.12204;9.71088;3
LIGH;19.668;5002.206;8126.0;3
MAGN;19.670;5002.209;2.02678;-11.66799;-10.42244;0
ACCE;19.671;5002.209;-0.81403;3.06458;9.74919;3
LIGH;19.676;5002.216;8126.0;3
ACCE;19.679;5002.218;-1.06303;3.06458;10.00776;3
LIGH;19.688;5002.226;8126.0;3
MAGN;19.690;5002.229;2.02678;-11.66799;-10.42244;0
ACCE;19.691;5002.229;-1.28329;3.06458;10.37168;3
LIGH;19.697;5002.236;8126.0;3
ACCE;19.699;5002.238;-1.42694;3.00712;10.39084;3
LIGH;19.706;5002.246;8103.0;3
ACCE;19.709;5002.248;-1.53229;2.94008;10.27591;3
MAGN;19.711;5002.250;2.02678;-11.66799;-10.42244;0
LIGH;19.717;5002.256;8103.0;3
ACCE;19.719;5002.258;-1.82917;2.80600;10.07480;3
LIGH;19.728;5002.266;8103.0;3
MAGN;19.730;5002.269;2.50808;-11.34149;-9.71084;0
ACCE;19.731;5002.269;-1.98240;2.63362;10.19930;3
LIGH;19.736;5002.276;8103.0;3
ACCE;19.739;5002.278;-1.96325;2.52828;9.97903;3
LIGH;19.746;5002.286;8103.0;3
MAGN;19.750;5002.290;2.50808;-11.34149;-9.71084;0
ACCE;19.753;5002.290;-1.58975;2.48039;9.37569;3
GNSS;19.755;1490612666.000;40.313463;-3.483139;600.000;0.000;3.0;0.0;26;12
ACCE;19.765;5002.298;-1.46525;2.52828;9.19373;3
LIGH;19.766;5002.302;8103.0;3
LIGH;19.768;5002.307;8126.0;3
GNSS;19.769;1490612666.000;40.313463;-3.483139;600.000;0.000;3.0;0.0;26;12
MAGN;19.771;5002.309;2.50808;-11.34149;-9.71084;0
ACCE;19.771;5002.309;-1.28329;2.53785;9.27993;3
LIGH;19.782;5002.316;8126.0;3
ACCE;19.783;5002.318;-1.16837;2.46124;9.13627;3
LIGH;19.787;5002.326;8126.0;3
ACCE;19.789;5002.328;-1.32160;2.65278;9.03093;3
MAGN;19.801;5002.331;2.68671;-11.43946;-9.98471;0
LIGH;19.805;5002.336;8126.0;3
ACCE;19.806;5002.338;-1.48441;2.85389;9.13627;3
SOUN;19.807;311.34;0.00950;53.54
LIGH;19.812;5002.350;8126.0;3
ACCE;19.812;5002.348;-1.53229;2.92093;9.54808;3
MAGN;19.813;5002.352;2.68671;-11.43946;-9.98471;0
ACCE;19.819;5002.358;-1.58017;2.83473;9.71088;3
LIGH;19.820;5002.359;8149.0;3
LIGH;19.828;5002.368;8092.0;3
ACCE;19.830;5002.369;-1.68552;2.53785;9.94073;3
MAGN;19.831;5002.370;2.68671;-11.43946;-9.98471;0
LIGH;19.836;5002.376;8092.0;3
ACCE;19.839;5002.378;-1.79086;2.54743;9.80665;3
LIGH;19.846;5002.386;8092.0;3
ACCE;19.849;5002.388;-2.01113;2.75812;9.79707;3
MAGN;19.851;5002.390;2.94738;-11.33235;-10.39796;0
LIGH;19.856;5002.396;8092.0;3
ACCE;19.859;5002.398;-2.12605;2.91135;9.73004;3
LIGH;19.866;5002.406;8092.0;3
ACCE;19.870;5002.408;-1.71425;2.80600;9.51935;3
MAGN;19.871;5002.410;2.94738;-11.33235;-10.39796;0
LIGH;19.876;5002.416;8092.0;3
ACCE;19.879;5002.418;-1.60890;2.72939;9.50019;3
LIGH;19.886;5002.426;8092.0;3
ACCE;19.890;5002.429;-1.61848;2.72939;9.66300;3
MAGN;19.891;5002.430;2.94738;-11.33235;-10.39796;0
LIGH;19.896;5002.436;8092.0;3
ACCE;19.899;5002.438;-1.73340;2.72939;9.75877;3
LIGH;19.906;5002.446;8092.0;3
MAGN;19.910;5002.449;4.00149;-11.64426;-10.28800;0
ACCE;19.912;5002.450;-1.94409;2.93050;9.68215;3
LIGH;19.916;5002.456;8092.0;3
ACCE;19.919;5002.458;-2.13563;3.27527;9.66300;3
LIGH;19.928;5002.466;8092.0;3
MAGN;19.930;5002.469;4.00149;-11.64426;-10.28800;0
ACCE;19.931;5002.469;-2.50912;3.72538;9.69173;3
LIGH;19.936;5002.476;8092.0;3
ACCE;19.939;5002.478;-2.71981;3.85945;9.61511;3
LIGH;19.946;5002.486;8080.0;3
MAGN;19.950;5002.489;4.00149;-11.64426;-10.28800;0
ACCE;19.951;5002.489;-2.35589;3.27527;9.50977;3
LIGH;19.957;5002.496;8080.0;3
ACCE;19.959;5002.498;-2.25055;2.94966;9.50019;3
LIGH;19.967;5002.506;8080.0;3
MAGN;19.970;5002.509;4.99710;-11.79197;-10.71696;0
ACCE;19.971;5002.509;-2.59531;2.86347;9.95030;3
LIGH;19.976;5002.516;8080.0;3
ACCE;19.979;5002.518;-2.57616;2.94966;10.05565;3
LIGH;19.988;5002.526;8080.0;3
MAGN;19.990;5002.529;4.99710;-11.79197;-10.71696;0
ACCE;19.991;5002.529;-2.48039;3.14119;9.82580;3
LIGH;19.996;5002.536;8080.0;3
ACCE;19.999;5002.538;-2.48039;3.43807;9.25119;3
LIGH;20.006;5002.546;8092.0;3
MAGN;20.010;5002.549;4.99710;-11.79197;-10.71696;0
ACCE;20.011;5002.549;-2.76770;4.12760;10.39084;3
LIGH;20.017;5002.556;8068.0;3
ACCE;20.019;5002.558;-2.80600;4.29041;10.41957;3
LIGH;20.028;5002.566;8068.0;3
ACCE;20.034;5002.568;-3.11246;4.89375;9.30866;3
MAGN;20.037;5002.574;5.12614;-12.04764;-10.79114;0
ACCE;20.039;5002.578;-2.89220;4.75010;8.95431;3
LIGH;20.041;5002.580;8068.0;3
LIGH;20.047;5002.586;8068.0;3
ACCE;20.050;5002.588;-2.36547;4.07014;9.24162;3
MAGN;20.051;5002.590;5.12614;-12.04764;-10.79114;0
LIGH;20.058;5002.597;8068.0;3
ACCE;20.062;5002.600;-2.46124;3.95522;9.12670;3
LIGH;20.067;5002.606;8068.0;3
ACCE;20.070;5002.608;-2.57616;3.80199;9.25119;3
MAGN;20.071;5002.610;5.12614;-12.04764;-10.79114;0
LIGH;20.078;5002.616;7872.0;3
ACCE;20.081;5002.619;-2.54743;3.58173;9.13627;3
LIGH;20.087;5002.626;7872.0;3
ACCE;20.091;5002.628;-0.94810;3.24654;8.07325;3
MAGN;20.092;5002.631;4.54792;-12.04523;-10.22533;0
LIGH;20.098;5002.638;7872.0;3
ACCE;20.101;5002.639;-0.67038;3.28484;9.14585;3
LIGH;20.107;5002.646;7872.0;3
ACCE;20.110;5002.648;-0.56503;3.15077;9.73961;3
MAGN;20.111;5002.650;4.54792;-12.04523;-10.22533;0
LIGH;20.116;5002.656;7872.0;3
ACCE;20.119;5002.658;-0.53630;3.06458;9.12670;3
LIGH;20.126;5002.666;7872.0;3
ACCE;20.129;5002.668;-0.91937;3.32315;8.18817;3
MAGN;20.131;5002.670;4.54792;-12.04523;-10.22533;0
LIGH;20.136;5002.676;7606.0;3
ACCE;20.139;5002.678;-2.48997;4.07014;7.76679;3
LIGH;20.146;5002.686;7606.0;3
ACCE;20.150;5002.688;-2.39420;4.47237;8.92558;3
MAGN;20.151;5002.690;3.80666;-11.92733;-9.35190;0
LIGH;20.156;5002.696;7606.0;3
ACCE;20.159;5002.698;-1.78129;4.71179;9.86411;3
LIGH;20.166;5002.706;7606.0;3
ACCE;20.170;5002.708;-1.95367;4.65433;11.03248;3
MAGN;20.171;5002.710;3.80666;-11.92733;-9.35190;0
LIGH;20.178;5002.716;7606.0;3
ACCE;20.181;5002.719;-2.32716;4.29999;10.71645;3
LIGH;20.187;5002.726;7606.0;3
ACCE;20.189;5002.728;-2.49955;3.93607;9.73961;3
MAGN;20.191;5002.730;3.80666;-11.92733;-9.35190;0
LIGH;20.196;5002.736;7363.0;3
ACCE;20.199;5002.738;-2.54743;3.71580;8.81066;3
LIGH;20.206;5002.746;7363.0;3
ACCE;20.209;5002.748;-1.90578;3.56257;7.86256;3
MAGN;20.211;5002.750;4.46416;-12.72078;-8.29712;0
LIGH;20.219;5002.758;7363.0;3
ACCE;20.221;5002.759;-1.29287;3.29442;7.46033;3
LIGH;20.227;5002.766;7363.0;3
SOUN;20.230;425.22;0.01298;56.24
ACCE;20.234;5002.768;-0.97683;3.28484;7.41245;3
MAGN;20.234;5002.774;4.46416;-12.72078;-8.29712;0
LIGH;20.240;5002.779;7363.0;3
ACCE;20.241;5002.779;-1.31202;3.79242;6.68461;3
ACCE;20.251;5002.788;-2.17394;4.03184;6.42604;3
MAGN;20.252;5002.791;4.46416;-12.72078;-8.29712;0
LIGH;20.254;5002.794;6924.0;3
LIGH;20.259;5002.798;6924.0;3
ACCE;20.261;5002.799;-3.24654;4.33829;6.55054;3
LIGH;20.269;5002.807;6924.0;3
ACCE;20.271;5002.808;-4.18506;4.48195;7.02938;3
MAGN;20.272;5002.811;5.49396;-14.59828;-7.44612;0
LIGH;20.279;5002.818;6924.0;3
ACCE;20.282;5002.820;-5.21936;4.99909;7.01980;3
LIGH;20.287;5002.827;6924.0;3
ACCE;20.291;5002.828;-5.20978;5.42047;6.92403;3
MAGN;20.294;5002.831;5.49396;-14.59828;-7.44612;0
LIGH;20.297;5002.836;6924.0;3
ACCE;20.299;5002.838;-4.99909;5.82270;6.64630;3
LIGH;20.307;5002.846;6924.0;3
ACCE;20.309;5002.848;-4.47237;6.12916;6.62715;3
MAGN;20.311;5002.850;5.49396;-14.59828;-7.44612;0
LIGH;20.316;5002.856;6739.0;3
ACCE;20.320;5002.858;-4.10845;6.35900;6.81869;3
LIGH;20.327;5002.866;6739.0;3
ACCE;20.330;5002.868;-4.08930;6.09085;6.83784;3
MAGN;20.331;5002.870;8.17125;-16.14131;-7.83590;0
LIGH;20.337;5002.876;6739.0;3
ACCE;20.341;5002.879;-4.26168;5.63116;6.81869;3
LIGH;20.346;5002.886;6739.0;3
ACCE;20.350;5002.888;-4.96079;5.56412;6.84742;3
MAGN;20.351;5002.890;8.17125;-16.14131;-7.83590;0
LIGH;20.356;5002.896;6739.0;3
ACCE;20.359;5002.898;-5.51624;5.57370;6.84742;3
LIGH;20.366;5002.906;6739.0;3
ACCE;20.369;5002.908;-5.02782;5.39174;7.46991;3
MAGN;20.371;5002.910;8.17125;-16.14131;-7.83590;0
LIGH;20.376;5002.916;6727.0;3
ACCE;20.379;5002.918;-4.11803;5.19063;7.80510;3
LIGH;20.386;5002.926;6820.0;3
ACCE;20.390;5002.928;-2.92093;4.91290;8.02536;3
MAGN;20.391;5002.930;9.88723;-16.34092;-8.71385;0
LIGH;20.396;5002.936;6820.0;3
ACCE;20.399;5002.938;-2.31759;5.75566;7.86256;3
LIGH;20.406;5002.946;6820.0;3
ACCE;20.409;5002.948;-2.41336;6.64630;8.26478;3
MAGN;20.411;5002.950;9.88723;-16.34092;-8.71385;0
LIGH;20.416;5002.956;6820.0;3
ACCE;20.419;5002.958;-2.28886;7.15387;8.26478;3
LIGH;20.426;5002.966;6820.0;3
ACCE;20.430;5002.968;-2.40378;6.73250;8.00621;3
MAGN;20.431;5002.970;9.88723;-16.34092;-8.71385;0
LIGH;20.436;5002.976;6820.0;3
ACCE;20.439;5002.978;-2.85389;4.48195;6.24408;3
LIGH;20.446;5002.986;6716.0;3
ACCE;20.450;5002.988;-3.64876;3.12204;5.68862;3
MAGN;20.451;5002.990;13.48664;-16.72125;-8.53744;0
LIGH;20.458;5002.996;6716.0;3
ACCE;20.461;5002.999;-4.75010;2.00155;5.18105;3
LIGH;20.466;5003.006;6716.0;3
ACCE;20.470;5003.008;-7.96790;2.22182;5.88016;3
MAGN;20.471;5003.010;13.48664;-16.72125;-8.53744;0
LIGH;20.476;5003.016;6716.0;3
ACCE;20.481;5003.019;-13.59907;5.58328;9.62469;3
LIGH;20.486;5003.026;6716.0;3
ACCE;20.489;5003.028;-12.35408;4.14676;5.07571;3
MAGN;20.491;5003.030;13.48664;-16.72125;-8.53744;0
LIGH;20.496;5003.036;6716.0;3
ACCE;20.501;5003.039;-11.30063;1.83875;6.27281;3
LIGH;20.506;5003.046;6462.0;3
ACCE;20.509;5003.048;-9.50019;1.33118;7.07726;3
MAGN;20.511;5003.050;18.48501;-17.60548;-8.12136;0
LIGH;20.516;5003.056;6462.0;3
ACCE;20.519;5003.058;-7.38372;4.08930;3.62961;3
LIGH;20.526;5003.066;6462.0;3
ACCE;20.529;5003.068;-7.46991;6.00466;2.41336;3
MAGN;20.531;5003.070;18.48501;-17.60548;-8.12136;0
LIGH;20.536;5003.076;6462.0;3
ACCE;20.541;5003.079;-8.27436;7.50822;2.14520;3
LIGH;20.547;5003.086;6462.0;3
ACCE;20.549;5003.088;-8.82982;8.86812;2.52828;3
MAGN;20.551;5003.090;18.48501;-17.60548;-8.12136;0
LIGH;20.556;5003.096;6462.0;3
ACCE;20.561;5003.099;-8.87770;10.75475;8.09240;3
LIGH;20.566;5003.106;6566.0;3
ACCE;20.569;5003.108;-8.57124;11.67413;9.27035;3
MAGN;20.571;5003.110;20.86007;-17.00159;-9.03782;0
LIGH;20.576;5003.116;6566.0;3
ACCE;20.581;5003.119;-7.97748;10.05565;7.80510;3
LIGH;20.586;5003.126;6566.0;3
ACCE;20.589;5003.128;-7.66145;6.95276;9.55765;3
MAGN;20.591;5003.130;20.86007;-17.00159;-9.03782;0
LIGH;20.597;5003.136;6566.0;3
ACCE;20.599;5003.138;-7.46991;6.71334;6.60800;3
LIGH;20.606;5003.146;6566.0;3
ACCE;20.610;5003.148;-6.63673;5.97593;4.78840;3
MAGN;20.611;5003.151;20.86007;-17.00159;-9.03782;0
LIGH;20.616;5003.156;6566.0;3
ACCE;20.619;5003.158;-5.50666;4.99909;4.15633;3
LIGH;20.626;5003.166;6612.0;3
ACCE;20.630;5003.168;-3.27527;2.10690;6.69419;3
MAGN;20.631;5003.170;18.57324;-15.65652;-10.67698;0
LIGH;20.636;5003.176;6612.0;3
ACCE;20.639;5003.178;-2.59531;0.94810;9.39485;3
LIGH;20.646;5003.186;6612.0;3
ACCE;20.650;5003.188;-2.31759;0.44053;12.03805;3
MAGN;20.651;5003.190;18.57324;-15.65652;-10.67698;0
LIGH;20.656;5003.196;6612.0;3
ACCE;20.659;5003.198;-2.53785;0.95768;12.26789;3
LIGH;20.666;5003.206;6612.0;3
ACCE;20.670;5003.208;-4.29999;4.02226;7.71891;3
MAGN;20.671;5003.210;18.57324;-15.65652;-10.67698;0
LIGH;20.676;5003.216;6612.0;3
ACCE;20.679;5003.218;-4.69264;4.90333;6.79953;3
LIGH;20.686;5003.226;6138.0;3
ACCE;20.689;5003.228;-4.41491;5.14275;6.65588;3
MAGN;20.691;5003.230;15.33114;-15.42578;-11.25117;0
LIGH;20.696;5003.236;6138.0;3
ACCE;20.699;5003.238;-3.42850;5.02782;6.81869;3
LIGH;20.706;5003.246;6138.0;3
MAGN;20.710;5003.249;15.33114;-15.42578;-11.25117;0
ACCE;20.711;5003.249;-2.60489;4.60644;8.11156;3
LIGH;20.717;5003.256;6138.0;3
ACCE;20.719;5003.258;-2.80600;5.88974;7.83383;3
LIGH;20.726;5003.266;6138.0;3
MAGN;20.730;5003.270;15.33114;-15.42578;-11.25117;0
ACCE;20.731;5003.269;-2.84431;6.83784;7.28795;3
LIGH;20.738;5003.277;6138.0;3
ACCE;20.739;5003.278;-2.90177;7.46033;6.33985;3
LIGH;20.747;5003.286;6381.0;3
MAGN;20.751;5003.289;13.28083;-16.54695;-9.73654;0
ACCE;20.772;5003.291;-4.92248;9.23204;4.36702;3
LIGH;20.773;5003.296;5629.0;3
ACCE;20.773;5003.298;-4.83629;9.96946;3.53384;3
LIGH;20.774;5003.306;5629.0;3
ACCE;20.774;5003.308;-4.22337;9.57681;3.05500;3
MAGN;20.775;5003.310;13.28083;-16.54695;-9.73654;0
GNSS;20.775;1490612667.000;40.313462;-3.483139;600.000;0.000;3.0;0.0;26;12
LIGH;20.781;5003.316;5629.0;3
ACCE;20.782;5003.318;-3.69665;7.99663;2.40378;3
GNSS;20.785;1490612667.000;40.313462;-3.483139;600.000;0.000;3.0;0.0;26;12
LIGH;20.804;5003.328;5629.0;3
ACCE;20.804;5003.328;-3.23696;7.85298;2.61447;3
MAGN;20.807;5003.331;13.28083;-16.54695;-9.73654;0
LIGH;20.807;5003.336;5629.0;3
ACCE;20.808;5003.338;-2.66235;7.84340;3.01669;3
SOUN;20.808;1413.76;0.04315;66.68
LIGH;20.812;5003.351;5837.0;3
ACCE;20.813;5003.348;-2.18351;6.17704;4.43406;3
MAGN;20.813;5003.353;12.64600;-18.00611;-8.01383;0
LIGH;20.817;5003.356;5202.0;3
ACCE;20.819;5003.358;-2.67193;5.98550;4.33829;3
LIGH;20.831;5003.370;5202.0;3
MAGN;20.831;5003.370;12.64600;-18.00611;-8.01383;0
ACCE;20.832;5003.369;-4.08930;6.78996;4.73094;3
LIGH;20.836;5003.376;5202.0;3
ACCE;20.839;5003.378;-6.08127;7.99663;5.47793;3
LIGH;20.848;5003.387;5202.0;3
ACCE;20.851;5003.388;-7.68060;9.24162;6.18662;3
MAGN;20.851;5003.390;12.64600;-18.00611;-8.01383;0
LIGH;20.857;5003.396;5202.0;3
ACCE;20.859;5003.398;-8.44674;9.46189;5.83228;3
LIGH;20.866;5003.406;5202.0;3
ACCE;20.871;5003.409;-7.47949;8.13071;4.72137;3
MAGN;20.871;5003.410;12.23714;-19.31991;-7.43738;0
LIGH;20.877;5003.416;5236.0;3
ACCE;20.879;5003.418;-6.00466;6.62715;3.59130;3
LIGH;20.887;5003.426;5236.0;3
ACCE;20.889;5003.428;-4.47237;5.35344;3.11246;3
MAGN;20.891;5003.430;12.23714;-19.31991;-7.43738;0
LIGH;20.896;5003.436;5236.0;3
ACCE;20.899;5003.438;-2.36547;3.84030;2.13563;3
LIGH;20.906;5003.446;5236.0;3
MAGN;20.910;5003.449;12.23714;-19.31991;-7.43738;0
ACCE;20.912;5003.450;-2.15478;3.72538;2.00155;3
LIGH;20.916;5003.456;5236.0;3
ACCE;20.919;5003.458;-2.82516;4.35745;1.95367;3
LIGH;20.926;5003.466;5236.0;3
MAGN;20.930;5003.469;11.85060;-19.31946;-7.08532;0
ACCE;20.931;5003.469;-4.86502;6.78996;2.78685;3
LIGH;20.936;5003.476;5248.0;3
ACCE;20.939;5003.478;-5.00867;7.19218;2.78685;3
LIGH;20.946;5003.486;5248.0;3
MAGN;20.950;5003.489;11.85060;-19.31946;-7.08532;0
ACCE;20.951;5003.489;-5.34386;6.75165;2.85389;3
LIGH;20.956;5003.496;5248.0;3
ACCE;20.959;5003.498;-6.33027;6.65588;4.00311;3
LIGH;20.966;5003.506;5248.0;3
MAGN;20.970;5003.509;11.85060;-19.31946;-7.08532;0
ACCE;20.971;5003.509;-6.38773;8.49463;10.71645;3
LIGH;20.976;5003.516;5248.0;3
ACCE;20.979;5003.518;-6.64630;8.78193;8.75320;3
LIGH;20.986;5003.526;5248.0;3
MAGN;20.990;5003.529;13.28339;-17.63008;-8.74420;0
ACCE;20.991;5003.529;-6.86657;8.81066;6.75165;3
LIGH;20.996;5003.536;5791.0;3
ACCE;20.999;5003.538;-6.70376;8.55209;6.36858;3
LIGH;21.006;5003.546;5791.0;3
ACCE;21.009;5003.548;-5.29597;7.06768;7.37414;3
MAGN;21.011;5003.550;13.28339;-17.63008;-8.74420;0
LIGH;21.017;5003.556;5791.0;3
ACCE;21.019;5003.558;-5.62159;8.39886;6.41646;3
LIGH;21.028;5003.566;5791.0;3
ACCE;21.031;5003.568;-5.47793;8.97347;6.07170;3
MAGN;21.037;5003.571;13.28339;-17.63008;-8.74420;0
LIGH;21.037;5003.577;5791.0;3
ACCE;21.039;5003.578;-4.79798;8.14029;5.86101;3
LIGH;21.046;5003.586;5791.0;3
MAGN;21.050;5003.589;13.45399;-16.37649;-11.06370;0
ACCE;21.051;5003.589;-3.23696;5.95677;5.32470;3
LIGH;21.057;5003.597;5860.0;3
ACCE;21.060;5003.598;-2.83473;5.24809;5.20978;3
LIGH;21.066;5003.606;5860.0;3
MAGN;21.070;5003.609;13.45399;-16.37649;-11.06370;0
ACCE;21.071;5003.609;-2.94966;5.18105;5.86101;3
LIGH;21.077;5003.616;5860.0;3
ACCE;21.080;5003.618;-3.77326;5.83228;5.30555;3
LIGH;21.086;5003.626;5860.0;3
MAGN;21.090;5003.629;13.45399;-16.37649;-11.06370;0
ACCE;21.091;5003.629;-5.77481;6.56969;4.88417;3
LIGH;21.096;5003.636;5860.0;3
ACCE;21.101;5003.638;-6.41646;5.82270;6.13873;3
LIGH;21.106;5003.646;5860.0;3
MAGN;21.110;5003.649;11.47372;-13.31149;-12.41868;0
ACCE;21.112;5003.649;-6.63673;4.74052;6.84742;3
LIGH;21.116;5003.656;5699.0;3
ACCE;21.119;5003.658;-6.74207;3.68707;7.31668;3
LIGH;21.126;5003.666;6161.0;3
MAGN;21.130;5003.669;11.47372;-13.31149;-12.41868;0
ACCE;21.131;5003.669;-6.51223;3.92649;8.62870;3
LIGH;21.136;5003.676;6161.0;3
ACCE;21.139;5003.678;-5.69820;4.07972;8.50420;3
LIGH;21.146;5003.686;6161.0;3
MAGN;21.150;5003.689;11.47372;-13.31149;-12.41868;0
ACCE;21.151;5003.689;-4.64475;3.85945;7.41245;3
LIGH;21.156;5003.696;6161.0;3
ACCE;21.159;5003.698;-3.05500;3.32315;6.64630;3
LIGH;21.167;5003.706;6161.0;3
ACCE;21.170;5003.708;-2.08774;2.43251;6.90488;3
MAGN;21.171;5003.710;10.70391;-9.36477;-14.87011;0
LIGH;21.176;5003.716;6161.0;3
ACCE;21.179;5003.718;-2.15478;2.61447;6.91445;3
LIGH;21.186;5003.726;6704.0;3
MAGN;21.190;5003.729;10.70391;-9.36477;-14.87011;0
ACCE;21.191;5003.729;-2.37505;2.62405;5.79397;3
LIGH;21.196;5003.736;6704.0;3
ACCE;21.199;5003.738;-3.28484;3.47638;5.09486;3
LIGH;21.206;5003.746;6704.0;3
MAGN;21.210;5003.749;10.70391;-9.36477;-14.87011;0
ACCE;21.212;5003.749;-3.98395;3.71580;7.58483;3
LIGH;21.217;5003.757;6704.0;3
ACCE;21.219;5003.758;-4.61602;3.42850;7.69018;3
LIGH;21.226;5003.766;6704.0;3
MAGN;21.230;5003.769;12.12845;-7.19395;-16.66458;0
ACCE;21.231;5003.769;-5.57370;5.92804;6.18662;3
LIGH;21.237;5003.776;6704.0;3
ACCE;21.239;5003.778;-5.62159;6.74207;5.77481;3
LIGH;21.248;5003.786;6670.0;3
MAGN;21.250;5003.789;12.12845;-7.19395;-16.66458;0
ACCE;21.251;5003.790;-5.83228;7.00065;5.31513;3
LIGH;21.257;5003.796;6670.0;3
ACCE;21.259;5003.798;-6.49307;6.73250;5.16190;3
LIGH;21.266;5003.806;6670.0;3
MAGN;21.270;5003.809;12.12845;-7.19395;-16.66458;0
ACCE;21.271;5003.809;-12.37323;7.27837;6.24408;3
LIGH;21.276;5003.816;6670.0;3
ACCE;21.279;5003.818;-11.79863;4.87459;4.21380;3
LIGH;21.286;5003.826;6670.0;3
MAGN;21.290;5003.830;16.59676;-6.35119;-17.49714;0
ACCE;21.291;5003.829;-9.81623;3.32315;4.14676;3
LIGH;21.296;5003.836;6670.0;3
ACCE;21.299;5003.838;-7.24964;2.85389;3.69665;3
LIGH;21.306;5003.846;6774.0;3
ACCE;21.309;5003.848;-5.42047;3.00712;4.62560;3
MAGN;21.311;5003.850;16.59676;-6.35119;-17.49714;0
LIGH;21.316;5003.856;6774.0;3
ACCE;21.319;5003.858;-5.49709;4.41491;5.77481;3
LIGH;21.327;5003.866;6774.0;3
ACCE;21.330;5003.868;-6.60800;5.38217;5.78439;3
MAGN;21.331;5003.870;16.59676;-6.35119;-17.49714;0
SOUN;21.332;4095.16;0.12498;75.92
LIGH;21.337;5003.877;6774.0;3
ACCE;21.339;5003.878;-7.75721;5.65989;5.51624;3
ACCE;21.350;5003.888;-8.40844;5.74608;5.62159;3
LIGH;21.359;5003.898;6774.0;3
MAGN;21.359;5003.898;21.03578;-4.81920;-17.80512;0
ACCE;21.362;5003.900;-8.92558;5.46836;4.26168;3
LIGH;21.364;5003.904;6762.0;3
LIGH;21.367;5003.907;6855.0;3
ACCE;21.369;5003.908;-8.77236;4.81713;3.91691;3
LIGH;21.378;5003.918;6855.0;3
MAGN;21.380;5003.920;21.03578;-4.81920;-17.80512;0
ACCE;21.383;5003.919;-8.52336;4.20422;3.92649;3
LIGH;21.387;5003.926;6855.0;3
ACCE;21.389;5003.928;-7.45076;3.89776;4.87459;3
LIGH;21.396;5003.936;6855.0;3
MAGN;21.400;5003.940;21.03578;-4.81920;-17.80512;0
ACCE;21.401;5003.940;-6.14831;4.52983;6.63673;3
LIGH;21.407;5003.946;6855.0;3
ACCE;21.409;5003.948;-5.91847;4.97036;6.79953;3
LIGH;21.416;5003.956;6855.0;3
MAGN;21.420;5003.959;23.77373;-2.62342;-18.93130;0
ACCE;21.421;5003.959;-5.47793;5.31513;6.76123;3
LIGH;21.427;5003.966;6727.0;3
ACCE;21.429;5003.968;-5.09486;6.83784;6.81869;3
LIGH;21.438;5003.976;7063.0;3
MAGN;21.440;5003.979;23.77373;-2.62342;-18.93130;0
ACCE;21.441;5003.979;-5.88016;7.97748;7.58483;3
LIGH;21.446;5003.986;7063.0;3
ACCE;21.449;5003.988;-6.73250;8.82982;8.35098;3
LIGH;21.456;5003.996;7063.0;3
MAGN;21.460;5003.999;23.77373;-2.62342;-18.93130;0
ACCE;21.461;5003.999;-8.99262;8.67659;7.59441;3
LIGH;21.466;5004.006;7063.0;3
ACCE;21.469;5004.008;-10.60153;8.37013;7.50822;3
LIGH;21.476;5004.016;7063.0;3
MAGN;21.480;5004.019;28.22938;-1.47652;-18.81437;0
ACCE;21.481;5004.019;-10.93671;8.74362;7.64229;3
LIGH;21.487;5004.026;7063.0;3
ACCE;21.489;5004.028;-11.52090;9.62469;7.09641;3
LIGH;21.497;5004.036;6450.0;3
ACCE;21.501;5004.038;-11.87524;10.80264;6.63673;3
MAGN;21.501;5004.040;28.22938;-1.47652;-18.81437;0
LIGH;21.507;5004.046;6450.0;3
ACCE;21.509;5004.048;-12.67969;10.61110;6.84742;3
LIGH;21.518;5004.056;6450.0;3
MAGN;21.520;5004.059;28.22938;-1.47652;-18.81437;0
ACCE;21.521;5004.059;-12.95742;9.63427;7.62314;3
LIGH;21.526;5004.066;6450.0;3
ACCE;21.529;5004.068;-12.58392;8.74362;7.78594;3
LIGH;21.536;5004.076;6450.0;3
MAGN;21.540;5004.079;29.81973;-4.66004;-11.40612;0
ACCE;21.541;5004.079;-11.61667;8.19775;7.38372;3
ACCE;21.549;5004.088;-10.75475;7.65187;6.36858;3
LIGH;21.552;5004.091;4774.0;3
LIGH;21.556;5004.096;4774.0;3
ACCE;21.560;5004.098;-9.88326;6.78038;5.02782;3
MAGN;21.562;5004.101;29.81973;-4.66004;-11.40612;0
LIGH;21.567;5004.106;4774.0;3
ACCE;21.569;5004.108;-9.08839;5.91847;3.60088;3
LIGH;21.577;5004.117;4774.0;3
MAGN;21.581;5004.120;29.81973;-4.66004;-11.40612;0
ACCE;21.582;5004.119;-7.90087;5.14275;1.66636;3
LIGH;21.588;5004.127;4774.0;3
ACCE;21.591;5004.128;-7.78594;5.65032;0.25857;3
ACCE;21.600;5004.138;-7.68060;6.12916;-1.39821;3
MAGN;21.603;5004.142;23.64949;-13.52590;4.78948;0
LIGH;21.604;5004.143;4774.0;3
LIGH;21.609;5004.148;4774.0;3
ACCE;21.610;5004.148;-7.30710;6.47392;-2.46124;3
LIGH;21.616;5004.156;2138.0;3
ACCE;21.619;5004.158;-6.51223;6.64630;-3.58173;3
MAGN;21.621;5004.161;23.64949;-13.52590;4.78948;0
LIGH;21.627;5004.166;2138.0;3
ACCE;21.629;5004.168;-6.00466;6.18662;-4.09887;3
LIGH;21.639;5004.178;2138.0;3
MAGN;21.640;5004.180;23.64949;-13.52590;4.78948;0
ACCE;21.643;5004.180;-5.24809;5.24809;-4.40533;3
LIGH;21.647;5004.186;2138.0;3
ACCE;21.649;5004.188;-4.61602;4.52025;-4.73094;3
LIGH;21.656;5004.196;2138.0;3
ACCE;21.660;5004.198;-3.90734;3.70622;-3.80199;3
MAGN;21.661;5004.201;10.98811;-16.47874;22.79418;0
LIGH;21.666;5004.206;2138.0;3
ACCE;21.669;5004.208;-3.71580;3.39019;-4.06057;3
LIGH;21.676;5004.216;1063.0;3
MAGN;21.680;5004.219;10.98811;-16.47874;22.79418;0
ACCE;21.681;5004.219;-3.29442;3.31358;-4.71179;3
LIGH;21.686;5004.226;1063.0;3
ACCE;21.689;5004.228;-2.54743;3.33273;-5.57370;3
LIGH;21.696;5004.236;1063.0;3
MAGN;21.700;5004.239;10.98811;-16.47874;22.79418;0
ACCE;21.701;5004.239;-0.57461;2.49955;-6.76123;3
LIGH;21.706;5004.246;1063.0;3
ACCE;21.709;5004.248;-0.30646;2.30801;-7.32626;3
LIGH;21.716;5004.256;1063.0;3
MAGN;21.720;5004.259;-4.89909;-10.91717;36.71735;0
ACCE;21.721;5004.259;-0.06704;1.76213;-7.53695;3
LIGH;21.727;5004.266;1063.0;3
ACCE;21.729;5004.268;0.51715;0.75657;-7.06768;3
LIGH;21.738;5004.276;901.0;3
MAGN;21.740;5004.279;-4.89909;-10.91717;36.71735;0
ACCE;21.741;5004.279;0.73741;0.12450;-5.84185;3
LIGH;21.746;5004.286;901.0;3
ACCE;21.750;5004.288;0.64165;-0.03831;-5.13317;3
GNSS;21.754;1490612668.000;40.313462;-3.483139;600.000;0.000;3.0;0.0;26;12
ACCE;21.763;5004.298;0.34477;-0.45969;-4.33829;3
MAGN;21.764;5004.303;-4.89909;-10.91717;36.71735;0
GNSS;21.764;1490612668.000;40.313462;-3.483139;600.000;0.000;3.0;0.0;26;12
LIGH;21.766;5004.306;901.0;3
ACCE;21.770;5004.308;0.34477;-0.45969;-4.33829;3
LIGH;21.770;5004.310;901.0;3
LIGH;21.781;5004.316;901.0;3
ACCE;21.790;5004.319;0.63207;-2.22182;-3.80199;3
MAGN;21.790;5004.324;-19.46651;0.19200;42.28688;0
ACCE;21.791;5004.328;0.72784;-2.80600;-3.87861;3
LIGH;21.791;5004.330;901.0;3
SOUN;21.791;1324.23;0.04041;66.11
LIGH;21.801;5004.336;890.0;3
ACCE;21.802;5004.338;0.77572;-3.44765;-3.93607;3
MAGN;21.802;5004.341;-19.46651;0.19200;42.28688;0
LIGH;21.809;5004.348;924.0;3
ACCE;21.810;5004.348;0.90022;-4.32872;-4.16591;3
LIGH;21.817;5004.356;924.0;3
ACCE;21.821;5004.358;0.69911;-4.64475;-4.31914;3
MAGN;21.823;5004.361;-19.46651;0.19200;42.28688;0
LIGH;21.827;5004.367;924.0;3
ACCE;21.829;5004.368;0.22984;-4.75010;-4.41491;3
LIGH;21.836;5004.376;924.0;3
ACCE;21.839;5004.378;0.07661;-4.82671;-3.48596;3
MAGN;21.841;5004.380;-26.69598;11.11657;44.41874;0
LIGH;21.846;5004.386;924.0;3
ACCE;21.850;5004.388;-0.35434;-5.14275;-2.45166;3
LIGH;21.856;5004.396;924.0;3
ACCE;21.861;5004.398;-1.17795;-5.41090;-3.03585;3
MAGN;21.862;5004.401;-26.69598;11.11657;44.41874;0
LIGH;21.867;5004.406;971.0;3
ACCE;21.869;5004.408;-2.22182;-6.36858;-2.48997;3
LIGH;21.876;5004.416;971.0;3
MAGN;21.880;5004.419;-26.69598;11.11657;44.41874;0
ACCE;21.881;5004.419;-4.22337;-9.34696;-2.88262;3
LIGH;21.886;5004.426;971.0;3
ACCE;21.889;5004.428;-3.97437;-10.00776;-3.37104;3
LIGH;21.896;5004.436;971.0;3
MAGN;21.900;5004.439;-30.01227;19.95058;39.73230;0
ACCE;21.902;5004.439;-3.76368;-10.00776;-3.91691;3
LIGH;21.907;5004.446;971.0;3
ACCE;21.909;5004.448;-3.90734;-9.94073;-4.47237;3
LIGH;21.916;5004.456;971.0;3
MAGN;21.920;5004.459;-30.01227;19.95058;39.73230;0
ACCE;21.921;5004.459;-4.52983;-10.26634;-4.93206;3
LIGH;21.926;5004.466;1086.0;3
ACCE;21.929;5004.468;-4.51068;-9.69173;-4.81713;3
LIGH;21.936;5004.476;1086.0;3
MAGN;21.940;5004.479;-30.01227;19.95058;39.73230;0
ACCE;21.941;5004.479;-4.10845;-8.87770;-4.81713;3
LIGH;21.946;5004.486;1086.0;3
ACCE;21.949;5004.488;-3.67749;-8.06367;-4.99909;3
LIGH;21.956;5004.496;1086.0;3
ACCE;21.960;5004.498;-3.67749;-7.86256;-5.62159;3
MAGN;21.961;5004.500;-26.86368;31.14503;34.87788;0
LIGH;21.966;5004.506;1086.0;3
ACCE;21.969;5004.508;-3.76368;-10.13226;-6.34942;3
LIGH;21.976;5004.516;1086.0;3
ACCE;21.980;5004.518;-3.55300;-12.12424;-6.97192;3
MAGN;21.981;5004.520;-26.86368;31.14503;34.87788;0
LIGH;21.986;5004.526;1410.0;3
ACCE;21.989;5004.528;-3.42850;-12.33493;-7.69018;3
LIGH;21.996;5004.536;1410.0;3
ACCE;21.999;5004.538;-3.80199;-11.35809;-7.84340;3
MAGN;22.001;5004.540;-26.86368;31.14503;34.87788;0
LIGH;22.006;5004.546;1410.0;3
ACCE;22.009;5004.548;-5.54497;-8.62870;-7.47949;3
LIGH;22.017;5004.556;1410.0;3
ACCE;22.020;5004.558;-6.29196;-7.39329;-6.71334;3
MAGN;22.021;5004.560;-15.87723;39.98697;27.87614;0
LIGH;22.030;5004.566;1410.0;3
ACCE;22.034;5004.572;-7.35499;-6.88572;-5.93762;3
MAGN;22.046;5004.583;-15.87723;39.98697;27.87614;0
ACCE;22.047;5004.581;-7.77637;-7.23049;-5.53539;3
LIGH;22.048;5004.585;1179.0;3
ACCE;22.050;5004.588;-8.11156;-7.64229;-5.25767;3
LIGH;22.051;5004.590;1838.0;3
LIGH;22.058;5004.596;1838.0;3
ACCE;22.061;5004.598;-8.54251;-8.03494;-4.97994;3
MAGN;22.065;5004.601;-15.87723;39.98697;27.87614;0
LIGH;22.068;5004.606;1838.0;3
ACCE;22.071;5004.609;-10.75475;-9.27993;-4.33829;3
LIGH;22.077;5004.616;1838.0;3
ACCE;22.080;5004.618;-11.76032;-9.79707;-3.35188;3
MAGN;22.081;5004.620;-0.41724;42.33258;24.59146;0
LIGH;22.087;5004.626;1838.0;3
ACCE;22.089;5004.628;-12.28704;-9.72046;-2.72939;3
LIGH;22.097;5004.636;1838.0;3
ACCE;22.100;5004.638;-12.64139;-9.20331;-2.43251;3
MAGN;22.101;5004.640;-0.41724;42.33258;24.59146;0
LIGH;22.108;5004.646;2069.0;3
ACCE;22.111;5004.649;-12.99573;-7.66145;-2.64320;3
LIGH;22.116;5004.656;2069.0;3
ACCE;22.119;5004.658;-13.15853;-6.88572;-3.09331;3
MAGN;22.121;5004.660;-0.41724;42.33258;24.59146;0
LIGH;22.126;5004.666;2069.0;3
ACCE;22.129;5004.668;-13.33092;-6.09085;-3.70622;3
LIGH;22.136;5004.676;2069.0;3
ACCE;22.140;5004.678;-13.27345;-5.20021;-4.27126;3
MAGN;22.141;5004.680;18.49183;37.84859;21.64478;0
LIGH;22.146;5004.686;2069.0;3
ACCE;22.149;5004.688;-12.89038;-4.49152;-4.75967;3
LIGH;22.156;5004.696;2069.0;3
ACCE;22.159;5004.698;-13.29261;-4.11803;-4.67348;3
MAGN;22.161;5004.700;18.49183;37.84859;21.64478;0
LIGH;22.167;5004.706;2173.0;3
ACCE;22.170;5004.708;-13.59907;-4.19464;-4.25210;3
LIGH;22.176;5004.716;1629.0;3
ACCE;22.180;5004.718;-13.84806;-4.07972;-3.30400;3
MAGN;22.181;5004.720;18.49183;37.84859;21.64478;0
LIGH;22.186;5004.726;1629.0;3
ACCE;22.191;5004.729;-13.44584;-3.13162;-1.71425;3
LIGH;22.196;5004.736;1629.0;3
ACCE;22.200;5004.738;-13.05319;-2.82516;-1.05345;3
MAGN;22.201;5004.740;34.60048;27.48255;15.14755;0
LIGH;22.206;5004.746;1629.0;3
ACCE;22.211;5004.749;-13.06276;-1.95367;-0.59376;3
LIGH;22.216;5004.756;1629.0;3
ACCE;22.219;5004.758;-13.22557;-0.80445;0.09577;3
MAGN;22.221;5004.761;34.60048;27.48255;15.14755;0
LIGH;22.226;5004.766;1629.0;3
ACCE;22.231;5004.769;-12.93827;0.32561;0.57461;3
LIGH;22.236;5004.776;1387.0;3
ACCE;22.239;5004.778;-12.11466;0.23942;0.78530;3
MAGN;22.241;5004.780;34.60048;27.48255;15.14755;0
LIGH;22.246;5004.786;1387.0;3
ACCE;22.251;5004.789;-11.09952;0.49799;0.71826;3
LIGH;22.256;5004.796;1387.0;3
ACCE;22.260;5004.798;-10.20888;0.96726;0.84276;3
MAGN;22.261;5004.800;44.52894;14.46964;6.87695;0
LIGH;22.266;5004.806;1387.0;3
ACCE;22.271;5004.809;-8.85855;2.24097;1.49398;3
LIGH;22.276;5004.816;1387.0;3
ACCE;22.280;5004.818;-8.54251;2.74854;2.38462;3
MAGN;22.281;5004.820;44.52894;14.46964;6.87695;0
LIGH;22.286;5004.826;1387.0;3
ACCE;22.291;5004.829;-8.59997;2.92093;3.81157;3
LIGH;22.296;5004.836;1699.0;3
ACCE;22.299;5004.838;-8.90643;3.28484;4.88417;3
MAGN;22.301;5004.840;44.52894;14.46964;6.87695;0
LIGH;22.306;5004.846;1699.0;3
ACCE;22.309;5004.848;-9.01178;4.43406;5.07571;3
LIGH;22.316;5004.856;1699.0;3
ACCE;22.320;5004.858;-8.31267;4.70221;4.97036;3
MAGN;22.321;5004.860;45.93333;1.20318;-1.11764;0
SOUN;22.324;570.74;0.01742;58.80
LIGH;22.332;5004.866;1699.0;3
ACCE;22.332;5004.869;-7.39329;4.60644;5.03740;3
LIGH;22.336;5004.876;1699.0;3
ACCE;22.339;5004.878;-6.78038;4.68306;4.34787;3
MAGN;22.341;5004.880;45.93333;1.20318;-1.11764;0
LIGH;22.346;5004.886;1699.0;3
ACCE;22.349;5004.888;-6.59842;5.40132;3.63919;3
LIGH;22.356;5004.896;3074.0;3
ACCE;22.359;5004.898;-6.78038;5.52582;3.72538;3
MAGN;22.361;5004.900;45.93333;1.20318;-1.11764;0
LIGH;22.366;5004.906;3074.0;3
ACCE;22.371;5004.909;-6.63673;5.66947;3.78284;3
LIGH;22.376;5004.916;3074.0;3
ACCE;22.380;5004.918;-6.24408;5.54497;4.44364;3
MAGN;22.381;5004.920;40.17368;-9.79566;-7.17274;0
LIGH;22.386;5004.926;3074.0;3
ACCE;22.389;5004.928;-6.05254;5.65032;5.00867;3
LIGH;22.396;5004.936;3074.0;3
ACCE;22.399;5004.938;-6.02381;5.67905;5.03740;3
MAGN;22.401;5004.940;40.17368;-9.79566;-7.17274;0
LIGH;22.406;5004.946;3074.0;3
ACCE;22.411;5004.949;-6.01423;5.59285;4.49152;3
LIGH;22.417;5004.956;4566.0;3
ACCE;22.419;5004.958;-5.43963;5.25767;4.78840;3
MAGN;22.421;5004.960;40.17368;-9.79566;-7.17274;0
LIGH;22.427;5004.966;4566.0;3
ACCE;22.431;5004.969;-3.83072;4.91290;4.95121;3
LIGH;22.437;5004.976;4566.0;3
ACCE;22.440;5004.978;-3.06458;4.57771;5.62159;3
MAGN;22.441;5004.980;25.90154;-23.15765;-12.23023;0
LIGH;22.447;5004.986;4566.0;3
ACCE;22.451;5004.989;-2.45166;3.91691;5.88016;3
LIGH;22.458;5004.998;4566.0;3
MAGN;22.461;5005.000;25.90154;-23.15765;-12.23023;0
ACCE;22.464;5005.001;-1.13964;3.40934;6.53138;3
LIGH;22.467;5005.007;4566.0;3
ACCE;22.469;5005.008;-0.69911;2.99754;7.01022;3
LIGH;22.476;5005.016;6311.0;3
ACCE;22.481;5005.018;-0.54588;3.17950;7.74764;3
MAGN;22.481;5005.020;25.90154;-23.15765;-12.23023;0
LIGH;22.487;5005.026;6311.0;3
ACCE;22.490;5005.028;-0.45011;3.13162;7.68060;3
LIGH;22.497;5005.036;6311.0;3
ACCE;22.501;5005.038;0.11492;3.16035;8.11156;3
MAGN;22.501;5005.040;10.50303;-29.28694;-17.70832;0
LIGH;22.507;5005.046;6311.0;3
ACCE;22.510;5005.048;0.82361;3.21781;7.78594;3
ACCE;22.520;5005.058;1.33118;3.22738;7.79552;3
WIFI;22.521;5004.997;test-CAR;00:0b:86:27:36:c2;-82
WIFI;22.521;5004.997;portal-csic;00:0b:86:27:32:e1;-76
WIFI;22.521;5004.997;portal-csic;00:0b:86:27:36:c1;-82
WIFI;22.521;5004.997;eduroam;00:0b:86:27:32:e0;-76
WIFI;22.521;5004.997;test-CAR;00:0b:86:27:32:e2;-76
WIFI;22.521;5004.997;eduroam;00:0b:86:27:35:90;-75
WIFI;22.521;5004.997;test-CAR;00:0b:86:27:35:92;-79
WIFI;22.521;5004.997;portal-csic;00:0b:86:27:35:91;-79
WIFI;22.521;5004.997;eduroam;00:0b:86:27:36:c0;-82
WIFI;22.521;5004.997;eduroam;00:0b:86:27:35:80;-91
WIFI;22.521;5004.997;eduroam;00:0b:86:27:3e:d0;-92
WIFI;22.521;5004.997;test-CAR;00:0b:86:27:35:82;-92
WIFI;22.521;5004.997;portal-csic;00:0b:86:27:35:81;-91
MAGN;22.540;5005.063;10.50303;-29.28694;-17.70832;0
LIGH;22.540;5005.067;6311.0;3
ACCE;22.541;5005.068;1.44610;3.11246;7.55610;3
LIGH;22.541;5005.071;6311.0;3
LIGH;22.541;5005.076;5756.0;3
ACCE;22.541;5005.078;1.58017;2.31759;8.59040;3
MAGN;22.542;5005.080;10.50303;-29.28694;-17.70832;0
LIGH;22.550;5005.086;7490.0;3
ACCE;22.551;5005.088;1.36948;2.20267;9.10754;3
ACCE;22.559;5005.098;1.13006;2.21224;9.59596;3
LIGH;22.561;5005.101;7490.0;3
MAGN;22.562;5005.101;-2.77830;-29.97555;-21.59857;0
LIGH;22.567;5005.106;7490.0;3
ACCE;22.570;5005.109;1.02472;1.34075;10.01734;3
LIGH;22.578;5005.117;7490.0;3
ACCE;22.580;5005.118;1.21625;0.73741;9.97903;3
MAGN;22.581;5005.120;-2.77830;-29.97555;-21.59857;0
LIGH;22.586;5005.126;7490.0;3
ACCE;22.589;5005.128;1.53229;0.31603;9.48104;3
LIGH;22.596;5005.136;7490.0;3
ACCE;22.600;5005.139;1.85790;0.02873;8.91601;3
MAGN;22.601;5005.140;-2.77830;-29.97555;-21.59857;0
LIGH;22.606;5005.146;8149.0;3
ACCE;22.610;5005.148;2.29843;-0.00958;8.10198;3
LIGH;22.617;5005.156;8149.0;3
ACCE;22.620;5005.159;2.88262;0.49799;6.67503;3
MAGN;22.621;5005.160;-12.25123;-27.21038;-25.03048;0
LIGH;22.626;5005.166;8149.0;3
ACCE;22.629;5005.168;3.77326;0.56503;6.19619;3
LIGH;22.636;5005.176;8149.0;3
ACCE;22.640;5005.178;4.66391;0.20111;7.33583;3
MAGN;22.641;5005.180;-12.25123;-27.21038;-25.03048;0
LIGH;22.646;5005.186;8149.0;3
ACCE;22.649;5005.188;3.88818;0.86191;8.17859;3
LIGH;22.656;5005.196;8149.0;3
ACCE;22.662;5005.198;3.39019;1.63763;8.37971;3
MAGN;22.663;5005.202;-12.25123;-27.21038;-25.03048;0
LIGH;22.666;5005.206;8473.0;3
ACCE;22.669;5005.208;3.16992;1.78129;8.07325;3
LIGH;22.677;5005.216;8473.0;3
ACCE;22.679;5005.218;2.79643;0.93853;7.54652;3
MAGN;22.682;5005.221;-18.36047;-22.85618;-28.31440;0
LIGH;22.687;5005.226;8473.0;3
ACCE;22.689;5005.228;3.32315;-1.48441;6.79953;3
LIGH;22.698;5005.236;8473.0;3
MAGN;22.700;5005.239;-18.36047;-22.85618;-28.31440;0
ACCE;22.701;5005.239;3.06458;-1.81002;6.85699;3
LIGH;22.707;5005.246;8473.0;3
ACCE;22.709;5005.248;1.51314;-0.89064;6.50265;3
LIGH;22.718;5005.256;8473.0;3
MAGN;22.720;5005.259;-18.36047;-22.85618;-28.31440;0
ACCE;22.722;5005.259;-0.15323;1.45567;6.56969;3
LIGH;22.727;5005.266;8750.0;3
ACCE;22.729;5005.268;-0.57461;1.52271;7.58483;3
LIGH;22.738;5005.276;8750.0;3
MAGN;22.740;5005.279;-20.45218;-18.78488;-33.03421;0
ACCE;22.741;5005.279;-0.31603;0.56503;8.93516;3
LIGH;22.747;5005.286;8750.0;3
ACCE;22.751;5005.288;-0.55545;-0.15323;9.35654;3
LIGH;22.775;5005.298;8750.0;3
ACCE;22.776;5005.298;-1.28329;0.02873;9.50977;3
MAGN;22.777;5005.301;-20.45218;-18.78488;-33.03421;0
LIGH;22.779;5005.307;8750.0;3
ACCE;22.782;5005.308;-0.66080;1.22583;9.68215;3
LIGH;22.783;5005.317;8750.0;3
ACCE;22.784;5005.319;-0.82361;0.02873;9.41400;3
MAGN;22.785;5005.323;-20.45218;-18.78488;-33.03421;0
GNSS;22.786;1490612669.000;40.313462;-3.483139;600.000;0.000;3.0;0.0;26;13
ACCE;22.793;5005.328;-1.15879;-1.57060;8.66701;3
LIGH;22.795;5005.333;9132.0;3
GNSS;22.797;1490612669.000;40.313462;-3.483139;600.000;0.000;3.0;0.0;26;13
LIGH;22.801;5005.337;9132.0;3
ACCE;22.804;5005.338;-1.33118;-2.85389;7.49864;3
MAGN;22.805;5005.341;-18.81848;-13.42643;-37.52337;0
SOUN;22.806;333.48;0.01018;54.13
ACCE;22.824;5005.348;-1.41737;-4.01268;5.68862;3
LIGH;22.825;5005.354;9132.0;3
LIGH;22.825;5005.359;9132.0;3
ACCE;22.826;5005.358;-1.43652;-4.49152;5.07571;3
MAGN;22.826;5005.362;-18.81848;-13.42643;-37.52337;0
ACCE;22.830;5005.368;-1.50356;-4.81713;4.63517;3
LIGH;22.831;5005.370;9132.0;3
LIGH;22.838;5005.377;9132.0;3
ACCE;22.839;5005.378;-1.85790;-4.76925;4.91290;3
MAGN;22.845;5005.383;-18.81848;-13.42643;-37.52337;0
ACCE;22.850;5005.388;-3.92649;-3.93607;6.15789;3
LIGH;22.852;5005.391;8993.0;3
LIGH;22.856;5005.396;9282.0;3
ACCE;22.861;5005.398;-5.12359;-3.72538;6.76123;3
MAGN;22.863;5005.402;-13.97491;-9.00107;-42.47929;0
LIGH;22.866;5005.406;9282.0;3
ACCE;22.869;5005.408;-6.19619;-3.74453;7.41245;3
LIGH;22.877;5005.416;9282.0;3
ACCE;22.880;5005.418;-7.84340;-2.19309;9.18416;3
MAGN;22.882;5005.422;-13.97491;-9.00107;-42.47929;0
LIGH;22.886;5005.426;9282.0;3
ACCE;22.889;5005.428;-8.28394;-0.82361;10.04607;3
LIGH;22.896;5005.436;9282.0;3
ACCE;22.901;5005.439;-8.70532;-0.02873;10.80264;3
MAGN;22.901;5005.440;-13.97491;-9.00107;-42.47929;0
LIGH;22.906;5005.446;9282.0;3
ACCE;22.910;5005.448;-9.07881;0.46926;10.99417;3
LIGH;22.916;5005.456;9652.0;3
ACCE;22.920;5005.458;-10.34295;1.81959;10.47703;3
MAGN;22.921;5005.460;-0.73547;-6.67853;-44.61370;1
LIGH;22.926;5005.466;9652.0;3
ACCE;22.929;5005.468;-10.57279;2.13563;10.22803;3
LIGH;22.936;5005.476;9652.0;3
ACCE;22.940;5005.478;-11.13783;2.27928;10.17057;3
MAGN;22.941;5005.480;-0.73547;-6.67853;-44.61370;1
LIGH;22.946;5005.486;9652.0;3
ACCE;22.949;5005.488;-12.12424;1.76213;9.36612;3
LIGH;22.956;5005.496;9652.0;3
ACCE;22.960;5005.498;-12.94784;-0.15323;7.24964;3
MAGN;22.961;5005.500;-0.73547;-6.67853;-44.61370;1
LIGH;22.966;5005.506;9652.0;3
ACCE;22.969;5005.508;-12.34450;-0.18196;7.63272;3
LIGH;22.976;5005.516;8392.0;3
ACCE;22.980;5005.518;-11.14740;0.61292;9.06924;3
MAGN;22.981;5005.520;13.73271;-10.19903;-40.21788;1
LIGH;22.986;5005.526;8392.0;3
ACCE;22.989;5005.528;-10.40041;1.14922;9.21289;3
LIGH;22.996;5005.536;8392.0;3
ACCE;23.000;5005.538;-10.70687;1.95367;8.68616;3
MAGN;23.001;5005.540;13.73271;-10.19903;-40.21788;1
LIGH;23.006;5005.546;8392.0;3
ACCE;23.010;5005.548;-10.40041;1.70467;7.31668;3
LIGH;23.016;5005.556;8392.0;3
MAGN;23.020;5005.559;13.73271;-10.19903;-40.21788;1
ACCE;23.021;5005.559;-10.26634;1.57060;5.61201;3
LIGH;23.028;5005.566;8392.0;3
ACCE;23.030;5005.568;-10.06522;1.49398;3.07416;3
LIGH;23.038;5005.578;6219.0;3
MAGN;23.040;5005.579;24.66647;-15.23314;-32.17763;2
ACCE;23.043;5005.579;-9.90242;1.41737;2.20267;3
LIGH;23.046;5005.586;6219.0;3
ACCE;23.049;5005.588;-9.34696;1.65679;1.37906;3
LIGH;23.056;5005.596;6219.0;3
MAGN;23.060;5005.599;24.66647;-15.23314;-32.17763;2
ACCE;23.061;5005.600;-9.19373;1.67594;0.77572;3
LIGH;23.066;5005.606;6219.0;3
ACCE;23.069;5005.608;-9.16500;2.01113;0.39265;3
LIGH;23.076;5005.616;6219.0;3
MAGN;23.080;5005.619;24.66647;-15.23314;-32.17763;2
ACCE;23.081;5005.619;-9.69173;3.92649;-0.34477;3
LIGH;23.086;5005.626;6219.0;3
ACCE;23.089;5005.628;-10.56322;4.09887;-1.52271;3
LIGH;23.096;5005.636;3259.0;3
MAGN;23.101;5005.639;29.20526;-22.57996;-16.80915;2
ACCE;23.104;5005.639;-10.48660;3.76368;-2.92093;3
LIGH;23.107;5005.646;3259.0;3
ACCE;23.110;5005.648;-9.99819;3.73495;-3.41892;3
LIGH;23.117;5005.656;3259.0;3
ACCE;23.120;5005.658;-9.68215;3.64876;-3.69665;3
MAGN;23.121;5005.660;29.20526;-22.57996;-16.80915;2
LIGH;23.127;5005.666;3259.0;3
ACCE;23.129;5005.668;-9.45231;3.48596;-4.03184;3
LIGH;23.136;5005.676;3259.0;3
MAGN;23.140;5005.679;29.20526;-22.57996;-16.80915;2
ACCE;23.141;5005.679;-8.69574;2.89220;-5.70778;3
LIGH;23.146;5005.686;3259.0;3
ACCE;23.149;5005.688;-7.91044;3.05500;-6.54096;3
LIGH;23.156;5005.696;1410.0;3
MAGN;23.160;5005.699;27.50184;-26.82533;-0.16728;2
ACCE;23.161;5005.699;-7.34541;2.83473;-7.42203;3
LIGH;23.166;5005.706;1410.0;3
ACCE;23.169;5005.708;-6.97192;2.92093;-8.37013;3
LIGH;23.178;5005.716;1410.0;3
MAGN;23.180;5005.719;27.50184;-26.82533;-0.16728;2
ACCE;23.181;5005.719;-6.74207;2.38462;-7.49864;3
LIGH;23.186;5005.726;1410.0;3
ACCE;23.189;5005.728;-7.02938;1.32160;-6.65588;3
LIGH;23.196;5005.736;1410.0;3
MAGN;23.200;5005.739;27.50184;-26.82533;-0.16728;2
ACCE;23.202;5005.739;-7.18261;0.24900;-6.12916;3
LIGH;23.207;5005.746;1410.0;3
ACCE;23.209;5005.748;-6.58884;-0.09577;-5.74608;3
LIGH;23.216;5005.756;1618.0;3
MAGN;23.220;5005.759;18.00468;-26.96080;14.92437;3
ACCE;23.221;5005.759;-5.34386;0.59376;-5.91847;3
LIGH;23.227;5005.766;913.0;3
ACCE;23.229;5005.768;-4.70221;1.13006;-6.43561;3
LIGH;23.236;5005.776;913.0;3
ACCE;23.239;5005.778;-4.06057;1.22583;-7.06768;3
MAGN;23.241;5005.780;18.00468;-26.96080;14.92437;3
LIGH;23.246;5005.786;913.0;3
ACCE;23.249;5005.788;-3.57215;0.72784;-8.09240;3
LIGH;23.256;5005.796;913.0;3
ACCE;23.260;5005.798;-2.77727;0.15323;-9.18416;3
MAGN;23.261;5005.800;18.00468;-26.96080;14.92437;3
LIGH;23.266;5005.806;913.0;3
ACCE;23.269;5005.808;-2.63362;0.04788;-9.40442;3
LIGH;23.276;5005.816;913.0;3
ACCE;23.280;5005.818;-2.43251;-0.22027;-9.21289;3
MAGN;23.281;5005.820;7.30666;-24.25445;26.34400;3
LIGH;23.286;5005.826;832.0;3
ACCE;23.289;5005.828;-2.33674;-0.28730;-8.96389;3
LIGH;23.298;5005.837;832.0;3
ACCE;23.302;5005.838;-1.70467;-0.86191;-8.47547;3
MAGN;23.303;5005.842;7.30666;-24.25445;26.34400;3
LIGH;23.309;5005.846;832.0;3
ACCE;23.311;5005.849;-1.27372;-1.22583;-8.57124;3
LIGH;23.317;5005.856;832.0;3
SOUN;23.317;398.05;0.01215;55.67
ACCE;23.321;5005.858;-0.76614;-1.72383;-8.75320;3
MAGN;23.322;5005.860;7.30666;-24.25445;26.34400;3
LIGH;23.328;5005.866;832.0;3
ACCE;23.331;5005.869;-0.76614;-2.35589;-8.89685;3
LIGH;23.336;5005.876;832.0;3
ACCE;23.339;5005.878;0.08619;-2.45166;-8.90643;3
MAGN;23.341;5005.880;-0.80038;-21.17981;32.37246;3
LIGH;23.346;5005.886;855.0;3
ACCE;23.351;5005.889;0.05746;-2.85389;-8.90643;3
LIGH;23.356;5005.896;855.0;3
ACCE;23.359;5005.898;-0.20111;-2.94966;-8.93516;3
MAGN;23.362;5005.900;-0.80038;-21.17981;32.37246;3
LIGH;23.368;5005.906;855.0;3
ACCE;23.371;5005.909;-0.24900;-3.51469;-9.36612;3
LIGH;23.377;5005.916;855.0;3
ACCE;23.380;5005.918;-0.04788;-3.66792;-9.82580;3
MAGN;23.381;5005.920;-0.80038;-21.17981;32.37246;3
LIGH;23.386;5005.926;855.0;3
ACCE;23.391;5005.929;-0.19154;-3.72538;-10.10353;3
LIGH;23.396;5005.936;855.0;3
ACCE;23.399;5005.938;-0.20111;-3.49553;-9.64384;3
MAGN;23.401;5005.940;-6.15276;-18.20753;35.45996;3
LIGH;23.407;5005.946;867.0;3
ACCE;23.411;5005.949;-0.27773;-2.65278;-8.37971;3
LIGH;23.416;5005.956;867.0;3
ACCE;23.419;5005.958;-0.38307;-2.34632;-7.64229;3
MAGN;23.421;5005.960;-6.15276;-18.20753;35.45996;3
LIGH;23.428;5005.966;867.0;3
ACCE;23.431;5005.969;-0.76614;-1.71425;-7.01980;3
LIGH;23.436;5005.976;867.0;3
ACCE;23.440;5005.978;-1.33118;-0.84276;-6.34942;3
MAGN;23.441;5005.980;-6.15276;-18.20753;35.45996;3
LIGH;23.447;5005.986;867.0;3
ACCE;23.449;5005.988;-1.70467;-0.14365;-6.32069;3
LIGH;23.457;5005.996;867.0;3
ACCE;23.459;5005.998;-1.94409;-0.61292;-6.96234;3
MAGN;23.461;5006.000;-8.42763;-16.43013;36.25418;3
LIGH;23.467;5006.006;867.0;3
ACCE;23.471;5006.010;-2.19309;-1.33118;-7.15387;3
LIGH;23.477;5006.016;867.0;3
ACCE;23.480;5006.018;-2.38462;-1.81959;-7.09641;3
MAGN;23.481;5006.020;-8.42763;-16.43013;36.25418;3
LIGH;23.490;5006.026;867.0;3
ACCE;23.491;5006.029;-2.82516;-2.32716;-8.12113;3
LIGH;23.497;5006.036;867.0;3
ACCE;23.499;5006.038;-4.02226;-1.72383;-7.68060;3
MAGN;23.501;5006.040;-8.42763;-16.43013;36.25418;3
LIGH;23.507;5006.046;867.0;3
ACCE;23.511;5006.049;-4.86502;-0.64165;-6.91445;3
LIGH;23.517;5006.056;867.0;3
ACCE;23.520;5006.058;-5.57370;0.13408;-7.02938;3
MAGN;23.521;5006.060;-6.19636;-17.08948;36.09971;3
LIGH;23.528;5006.066;832.0;3
ACCE;23.531;5006.069;-6.67503;0.00958;-8.51378;3
LIGH;23.537;5006.076;832.0;3
ACCE;23.540;5006.078;-6.69419;-0.30646;-9.19373;3
MAGN;23.541;5006.080;-6.19636;-17.08948;36.09971;3
LIGH;23.548;5006.086;832.0;3
ACCE;23.551;5006.089;-6.52181;-0.05746;-9.62469;3
LIGH;23.557;5006.096;832.0;3
ACCE;23.559;5006.098;-6.20577;0.67995;-9.37569;3
MAGN;23.561;5006.100;-6.19636;-17.08948;36.09971;3
LIGH;23.567;5006.106;832.0;3
ACCE;23.571;5006.109;-6.10043;0.12450;-10.39084;3
LIGH;23.577;5006.116;832.0;3
ACCE;23.580;5006.118;-6.32069;-0.48842;-10.69729;3
MAGN;23.581;5006.120;2.57240;-20.65128;32.34349;3
LIGH;23.587;5006.126;809.0;3
ACCE;23.591;5006.129;-6.83784;0.19154;-9.95988;3
LIGH;23.597;5006.136;890.0;3
ACCE;23.599;5006.138;-7.49864;1.55144;-8.73405;3
MAGN;23.601;5006.140;2.57240;-20.65128;32.34349;3
LIGH;23.607;5006.146;890.0;3
ACCE;23.609;5006.148;-9.39485;3.09331;-7.51779;3
LIGH;23.617;5006.156;890.0;3
ACCE;23.619;5006.158;-9.45231;2.61447;-6.53138;3
MAGN;23.621;5006.160;2.57240;-20.65128;32.34349;3
LIGH;23.627;5006.166;890.0;3
ACCE;23.631;5006.170;-9.54808;2.16436;-5.08528;3
LIGH;23.637;5006.176;890.0;3
ACCE;23.640;5006.178;-10.01734;2.11647;-3.34231;3
MAGN;23.641;5006.180;11.73515;-25.42361;26.40612;3
LIGH;23.648;5006.186;890.0;3
ACCE;23.651;5006.189;-10.22803;2.63362;-2.94966;3
LIGH;23.657;5006.196;1121.0;3
ACCE;23.659;5006.198;-10.49618;3.29442;-2.73897;3
MAGN;23.661;5006.200;11.73515;-25.42361;26.40612;3
LIGH;23.667;5006.206;1121.0;3
ACCE;23.671;5006.209;-10.68772;3.76368;-2.54743;3
LIGH;23.677;5006.216;1121.0;3
ACCE;23.680;5006.218;-11.45386;3.72538;-2.84431;3
MAGN;23.681;5006.220;11.73515;-25.42361;26.40612;3
LIGH;23.687;5006.226;1121.0;3
ACCE;23.691;5006.229;-11.56878;3.75411;-3.06458;3
LIGH;23.697;5006.236;1121.0;3
ACCE;23.699;5006.238;-11.61667;3.60088;-2.98796;3
MAGN;23.701;5006.240;19.84330;-29.63406;15.94419;3
LIGH;23.707;5006.246;1121.0;3
ACCE;23.711;5006.249;-11.57836;3.27527;-2.82516;3
LIGH;23.717;5006.256;2057.0;3
ACCE;23.719;5006.258;-11.13783;3.03585;-1.99198;3
MAGN;23.721;5006.260;19.84330;-29.63406;15.94419;3
LIGH;23.728;5006.268;2057.0;3
ACCE;23.731;5006.269;-11.25275;3.06458;-1.58975;3
LIGH;23.737;5006.276;2057.0;3
ACCE;23.740;5006.278;-11.42513;3.20823;-0.93853;3
MAGN;23.741;5006.280;19.84330;-29.63406;15.94419;3
LIGH;23.747;5006.286;2057.0;3
ACCE;23.749;5006.288;-11.63582;3.54342;-0.18196;3
LIGH;23.769;5006.297;2057.0;3
ACCE;23.769;5006.298;-11.62624;4.06057;1.15879;3
MAGN;23.770;5006.302;24.88717;-30.91455;2.22203;3
LIGH;23.770;5006.308;2057.0;3
ACCE;23.770;5006.308;-11.32936;4.21380;1.52271;3
GNSS;23.771;1490612670.000;40.313462;-3.483139;600.000;0.000;3.0;0.0;26;13
SOUN;23.774;349.81;0.01068;54.55
LIGH;23.777;5006.316;4624.0;3
GNSS;23.777;1490612670.000;40.313462;-3.483139;600.000;0.000;3.0;0.0;26;13
ACCE;23.790;5006.318;-11.09952;4.33829;2.11647;3
MAGN;23.790;5006.320;24.88717;-30.91455;2.22203;3
LIGH;23.791;5006.326;4624.0;3
ACCE;23.791;5006.329;-10.86010;4.05099;2.48039;3
ACCE;23.799;5006.338;-10.64941;3.83072;2.92093;3
MAGN;23.803;5006.342;24.88717;-30.91455;2.22203;3
LIGH;23.803;5006.343;4624.0;3
LIGH;23.806;5006.346;4624.0;3
ACCE;23.810;5006.348;-10.18972;3.22738;3.22738;3
LIGH;23.817;5006.356;4624.0;3
ACCE;23.820;5006.358;-9.51935;2.65278;3.82115;3
MAGN;23.821;5006.360;23.42484;-31.29800;-11.51032;3
LIGH;23.828;5006.368;4624.0;3
ACCE;23.831;5006.369;-7.76679;2.55701;5.50666;3
LIGH;23.836;5006.376;7687.0;3
ACCE;23.840;5006.378;-7.18261;2.63362;6.66546;3
MAGN;23.841;5006.380;23.42484;-31.29800;-11.51032;3
LIGH;23.846;5006.386;7687.0;3
ACCE;23.850;5006.388;-7.01022;2.46124;7.50822;3
LIGH;23.857;5006.396;7687.0;3
ACCE;23.860;5006.398;-7.14430;2.01113;8.40844;3
MAGN;23.861;5006.400;23.42484;-31.29800;-11.51032;3
LIGH;23.866;5006.406;7687.0;3
ACCE;23.869;5006.408;-7.21134;1.37906;8.72447;3
LIGH;23.876;5006.416;7687.0;3
MAGN;23.880;5006.419;17.24793;-27.24964;-22.77996;3
ACCE;23.881;5006.419;-5.64074;0.36392;7.97748;3
LIGH;23.886;5006.426;7687.0;3
ACCE;23.889;5006.428;-4.62560;0.29688;7.48906;3
LIGH;23.896;5006.436;9687.0;3
ACCE;23.899;5006.438;-3.98395;0.49799;7.34541;3
MAGN;23.901;5006.441;17.24793;-27.24964;-22.77996;3
LIGH;23.906;5006.446;9687.0;3
ACCE;23.909;5006.448;-3.88818;0.70868;7.42203;3
LIGH;23.916;5006.456;9687.0;3
MAGN;23.920;5006.459;17.24793;-27.24964;-22.77996;3
ACCE;23.921;5006.459;-3.51469;0.89064;8.44674;3
LIGH;23.926;5006.466;9687.0;3
ACCE;23.929;5006.468;-3.59130;0.65122;9.07881;3
LIGH;23.936;5006.476;9687.0;3
ACCE;23.940;5006.478;-3.72538;0.36392;9.50977;3
MAGN;23.941;5006.480;8.37877;-23.15794;-30.55515;3
LIGH;23.946;5006.486;9687.0;3
ACCE;23.949;5006.488;-3.39977;0.36392;8.95431;3
LIGH;23.958;5006.496;9479.0;3
MAGN;23.960;5006.499;8.37877;-23.15794;-30.55515;3
ACCE;23.961;5006.500;-2.62405;0.39265;8.66701;3
LIGH;23.966;5006.506;10115.0;3
ACCE;23.969;5006.508;-1.80044;0.36392;8.06367;3
LIGH;23.976;5006.516;10115.0;3
MAGN;23.980;5006.519;8.37877;-23.15794;-30.55515;3
ACCE;23.982;5006.519;-0.83318;-0.21069;7.61356;3
LIGH;23.987;5006.526;10115.0;3
ACCE;23.989;5006.528;-0.39265;-0.49799;7.81467;3
LIGH;23.996;5006.536;10115.0;3
MAGN;24.000;5006.539;-1.48857;-20.21080;-34.17469;3
ACCE;24.001;5006.539;-0.38307;-0.61292;8.44674;3
LIGH;24.006;5006.546;10115.0;3
ACCE;24.009;5006.548;-0.52672;-0.81403;9.14585;3
LIGH;24.018;5006.556;10115.0;3
MAGN;24.020;5006.559;-1.48857;-20.21080;-34.17469;3
ACCE;24.021;5006.559;-0.84276;-1.16837;10.42914;3
LIGH;24.032;5006.566;9687.0;3
ACCE;24.034;5006.568;-0.62249;-1.06303;10.58237;3
ACCE;24.039;5006.578;-0.13408;-0.99599;10.27591;3
LIGH;24.042;5006.581;9687.0;3
MAGN;24.043;5006.582;-1.48857;-20.21080;-34.17469;3
LIGH;24.047;5006.586;9687.0;3
ACCE;24.049;5006.588;0.19154;-0.83318;9.46189;3
LIGH;24.059;5006.599;9687.0;3
ACCE;24.062;5006.600;0.96726;-0.61292;8.92558;3
MAGN;24.062;5006.601;-8.42745;-19.20184;-34.90841;3
LIGH;24.066;5006.606;9687.0;3
ACCE;24.069;5006.608;1.24498;-0.63207;8.56167;3
LIGH;24.078;5006.618;9687.0;3
MAGN;24.080;5006.619;-8.42745;-19.20184;-34.90841;3
ACCE;24.081;5006.619;1.39821;-0.82361;8.29351;3
LIGH;24.087;5006.626;9224.0;3
ACCE;24.089;5006.628;1.23541;-0.86191;8.30309;3
LIGH;24.097;5006.636;9224.0;3
ACCE;24.100;5006.638;0.33519;-0.95768;10.39084;3
MAGN;24.101;5006.640;-8.42745;-19.20184;-34.90841;3
LIGH;24.107;5006.646;9224.0;3
ACCE;24.109;5006.648;0.22984;-1.09176;10.59195;3
LIGH;24.117;5006.656;9224.0;3
MAGN;24.120;5006.659;-13.48138;-17.82424;-34.67507;3
ACCE;24.121;5006.659;0.34477;-1.15879;10.62068;3
LIGH;24.127;5006.666;9224.0;3
ACCE;24.129;5006.668;0.67995;-1.23541;10.44830;3
LIGH;24.138;5006.676;9224.0;3
MAGN;24.140;5006.679;-13.48138;-17.82424;-34.67507;3
ACCE;24.141;5006.679;1.58017;-0.95768;10.41957;3
LIGH;24.147;5006.686;9005.0;3
ACCE;24.149;5006.688;1.83875;-0.85234;10.15141;3
LIGH;24.157;5006.696;9005.0;3
MAGN;24.160;5006.699;-13.48138;-17.82424;-34.67507;3
ACCE;24.161;5006.699;1.84832;-0.86191;9.86411;3
LIGH;24.167;5006.706;9005.0;3
ACCE;24.169;5006.708;1.81959;-0.81403;9.50977;3
LIGH;24.177;5006.716;9005.0;3
MAGN;24.180;5006.719;-16.96663;-18.37440;-33.37237;3
ACCE;24.181;5006.719;2.05901;-0.47884;8.71489;3
LIGH;24.187;5006.726;9005.0;3
ACCE;24.189;5006.728;2.29843;-0.33519;7.91044;3
LIGH;24.197;5006.736;9005.0;3
MAGN;24.200;5006.739;-16.96663;-18.37440;-33.37237;3
ACCE;24.201;5006.739;2.43251;-0.24900;7.37414;3
LIGH;24.207;5006.746;8959.0;3
ACCE;24.209;5006.748;2.39420;-0.11492;6.83784;3
LIGH;24.217;5006.756;8959.0;3
MAGN;24.220;5006.759;-16.96663;-18.37440;-33.37237;3
ACCE;24.221;5006.759;1.99198;0.16281;6.02381;3
LIGH;24.227;5006.766;8959.0;3
ACCE;24.229;5006.768;1.43652;0.16281;5.72693;3
LIGH;24.237;5006.776;8959.0;3
MAGN;24.240;5006.779;-16.54147;-18.95870;-33.28142;3
ACCE;24.243;5006.780;0.22027;0.03831;6.26323;3
LIGH;24.247;5006.786;8959.0;3
ACCE;24.249;5006.788;-1.13006;0.12450;7.35499;3
LIGH;24.257;5006.796;8959.0;3
ACCE;24.259;5006.798;-2.81558;0.75657;9.21289;3
MAGN;24.261;5006.800;-16.54147;-18.95870;-33.28142;3
LIGH;24.267;5006.806;8623.0;3
ACCE;24.269;5006.808;-3.17950;0.91937;9.37569;3
LIGH;24.278;5006.816;9467.0;3
MAGN;24.280;5006.819;-16.54147;-18.95870;-33.28142;3
ACCE;24.281;5006.819;-3.37104;1.13964;9.45231;3
LIGH;24.287;5006.826;9467.0;3
ACCE;24.289;5006.828;-3.55300;1.25456;9.28950;3
LIGH;24.298;5006.836;9467.0;3
MAGN;24.300;5006.839;-10.39155;-19.98527;-34.57907;3
ACCE;24.301;5006.839;-3.89776;0.55545;9.41400;3
LIGH;24.307;5006.846;9467.0;3
ACCE;24.309;5006.848;-4.37660;-0.08619;9.15543;3
SOUN;24.312;412.89;0.01260;55.99
LIGH;24.317;5006.856;9467.0;3
MAGN;24.320;5006.859;-10.39155;-19.98527;-34.57907;3
ACCE;24.321;5006.860;-5.02782;-0.37350;8.79151;3
LIGH;24.327;5006.866;9467.0;3
ACCE;24.329;5006.868;-5.72693;-0.33519;8.38928;3
LIGH;24.337;5006.876;10080.0;3
MAGN;24.340;5006.879;-10.39155;-19.98527;-34.57907;3
ACCE;24.341;5006.879;-6.94318;0.88107;8.20732;3
LIGH;24.347;5006.886;10080.0;3
ACCE;24.349;5006.888;-8.01579;1.99198;7.94875;3
LIGH;24.357;5006.896;10080.0;3
MAGN;24.360;5006.899;0.51239;-21.65847;-33.92493;3
ACCE;24.361;5006.899;-9.45231;4.02226;7.65187;3
LIGH;24.367;5006.906;10080.0;3
ACCE;24.369;5006.908;-9.59596;4.52983;7.08684;3
LIGH;24.377;5006.916;10080.0;3
MAGN;24.380;5006.919;0.51239;-21.65847;-33.92493;3
ACCE;24.381;5006.919;-9.52892;4.68306;6.56011;3
LIGH;24.387;5006.926;10080.0;3
ACCE;24.389;5006.928;-9.51935;4.42448;5.89931;3
LIGH;24.397;5006.936;9097.0;3
MAGN;24.400;5006.939;0.51239;-21.65847;-33.92493;3
ACCE;24.401;5006.940;-9.67257;3.18908;5.13317;3
LIGH;24.407;5006.946;9097.0;3
ACCE;24.409;5006.948;-9.95988;2.68151;4.96079;3
LIGH;24.417;5006.956;9097.0;3
ACCE;24.420;5006.958;-10.20888;2.62405;4.95121;3
MAGN;24.421;5006.960;13.13876;-24.16426;-28.96463;3
LIGH;24.427;5006.966;9097.0;3
ACCE;24.429;5006.968;-10.26634;3.04542;5.17148;3
LIGH;24.438;5006.976;9097.0;3
MAGN;24.440;5006.979;13.13876;-24.16426;-28.96463;3
ACCE;24.441;5006.979;-10.34295;3.15077;4.86502;3
LIGH;24.447;5006.986;9097.0;3
ACCE;24.449;5006.988;-10.07480;3.21781;4.39575;3
LIGH;24.457;5006.996;6242.0;3
MAGN;24.460;5006.999;13.13876;-24.16426;-28.96463;3
ACCE;24.461;5006.999;-9.68215;3.25611;3.71580;3
LIGH;24.467;5007.006;6242.0;3
ACCE;24.469;5007.008;-9.65342;3.11246;2.18351;3
LIGH;24.478;5007.016;6242.0;3
MAGN;24.480;5007.019;21.71426;-28.26988;-18.50479;3
ACCE;24.481;5007.019;-9.73004;2.76770;-0.15323;3
LIGH;24.487;5007.026;6242.0;3
ACCE;24.489;5007.028;-10.06522;2.74854;-1.15879;3
LIGH;24.497;5007.036;6242.0;3
MAGN;24.500;5007.039;21.71426;-28.26988;-18.50479;3
ACCE;24.502;5007.039;-10.55364;2.60489;-1.78129;3
LIGH;24.507;5007.046;6242.0;3
ACCE;24.509;5007.048;-10.72602;2.92093;-2.19309;3
LIGH;24.517;5007.056;2751.0;3
ACCE;24.520;5007.058;-10.53449;3.76368;-2.94008;3
MAGN;24.521;5007.060;21.71426;-28.26988;-18.50479;3
LIGH;24.528;5007.066;2751.0;3
ACCE;24.531;5007.069;-10.32380;3.94564;-3.85945;3
LIGH;24.537;5007.076;2751.0;3
ACCE;24.539;5007.078;-9.72046;3.80199;-4.52983;3
MAGN;24.541;5007.080;22.34546;-30.77279;-0.67370;3
LIGH;24.547;5007.086;2751.0;3
ACCE;24.551;5007.089;-9.31823;3.38061;-5.58328;3
LIGH;24.557;5007.096;2751.0;3
ACCE;24.559;5007.098;-8.63828;2.62405;-5.73651;3
MAGN;24.561;5007.100;22.34546;-30.77279;-0.67370;3
LIGH;24.567;5007.106;2751.0;3
ACCE;24.571;5007.109;-8.09240;2.21224;-5.89931;3
LIGH;24.577;5007.116;1063.0;3
ACCE;24.579;5007.118;-7.75721;2.16436;-6.30154;3
MAGN;24.581;5007.120;22.34546;-30.77279;-0.67370;3
LIGH;24.587;5007.126;1063.0;3
ACCE;24.589;5007.128;-7.51779;2.12605;-6.59842;3
LIGH;24.597;5007.136;1063.0;3
ACCE;24.600;5007.138;-6.54096;1.69509;-6.36858;3
MAGN;24.601;5007.140;15.55814;-29.49808;15.95616;3
LIGH;24.608;5007.146;1063.0;3
ACCE;24.611;5007.150;-6.01423;1.30245;-6.54096;3
LIGH;24.617;5007.156;1063.0;3
ACCE;24.620;5007.158;-5.34386;0.75657;-6.72292;3
MAGN;24.621;5007.160;15.55814;-29.49808;15.95616;3
LIGH;24.627;5007.166;1063.0;3
ACCE;24.631;5007.169;-4.96079;0.40223;-7.10599;3
LIGH;24.637;5007.176;1132.0;3
ACCE;24.639;5007.178;-4.50110;0.33519;-7.21134;3
MAGN;24.641;5007.180;15.55814;-29.49808;15.95616;3
LIGH;24.648;5007.186;855.0;3
ACCE;24.651;5007.189;-4.09887;0.37350;-7.62314;3
LIGH;24.657;5007.196;855.0;3
ACCE;24.659;5007.198;-3.84988;0.29688;-8.15944;3
MAGN;24.661;5007.200;6.68324;-25.94103;26.95560;3
LIGH;24.667;5007.206;855.0;3
ACCE;24.671;5007.209;-3.18908;0.53630;-9.01178;3
LIGH;24.677;5007.216;855.0;3
ACCE;24.679;5007.218;-2.79643;0.46926;-9.18416;3
MAGN;24.681;5007.220;6.68324;-25.94103;26.95560;3
LIGH;24.687;5007.226;855.0;3
ACCE;24.691;5007.229;-2.34632;0.13408;-9.69173;3
LIGH;24.697;5007.236;855.0;3
ACCE;24.699;5007.238;-1.94409;-0.09577;-9.81623;3
MAGN;24.701;5007.240;6.68324;-25.94103;26.95560;3
LIGH;24.707;5007.246;832.0;3
ACCE;24.711;5007.249;-0.83318;-1.04387;-10.00776;3
LIGH;24.717;5007.256;832.0;3
ACCE;24.720;5007.258;-0.22027;-1.76213;-10.04607;3
MAGN;24.721;5007.260;-0.54670;-21.84477;33.08887;3
LIGH;24.727;5007.266;832.0;3
ACCE;24.731;5007.269;0.19154;-2.27928;-10.05565;3
LIGH;24.737;5007.276;832.0;3
ACCE;24.739;5007.278;0.21069;-2.76770;-9.73961;3
MAGN;24.741;5007.280;-0.54670;-21.84477;33.08887;3
LIGH;24.747;5007.286;832.0;3
ACCE;24.749;5007.288;0.02873;-3.37104;-9.23204;3
SOUN;24.753;289.30;0.00883;52.90
LIGH;24.763;5007.298;832.0;3
ACCE;24.763;5007.298;-0.29688;-3.83072;-8.32224;3
MAGN;24.764;5007.302;-0.54670;-21.84477;33.08887;3
LIGH;24.777;5007.310;855.0;3
ACCE;24.778;5007.310;-0.24900;-3.96480;-8.40844;3
LIGH;24.778;5007.316;855.0;3
GNSS;24.779;1490612671.000;40.313462;-3.483139;600.000;0.000;3.0;0.0;26;13
ACCE;24.783;5007.318;-0.22027;-4.23295;-8.78193;3
MAGN;24.783;5007.320;-7.67868;-18.08758;35.64887;3
GNSS;24.783;1490612671.000;40.313462;-3.483139;600.000;0.000;3.0;0.0;26;13
LIGH;24.787;5007.326;855.0;3
ACCE;24.789;5007.328;0.19154;-4.13718;-9.53850;3
LIGH;24.803;5007.336;855.0;3
ACCE;24.804;5007.338;0.42138;-4.09887;-10.06522;3
MAGN;24.806;5007.345;-7.67868;-18.08758;35.64887;3
ACCE;24.813;5007.348;0.53630;-4.12760;-10.53449;3
LIGH;24.814;5007.353;855.0;3
LIGH;24.817;5007.357;855.0;3
ACCE;24.820;5007.358;0.51715;-3.94564;-10.89841;3
MAGN;24.821;5007.360;-7.67868;-18.08758;35.64887;3
LIGH;24.829;5007.369;890.0;3
ACCE;24.830;5007.369;0.43096;-3.14119;-10.53449;3
LIGH;24.836;5007.376;890.0;3
ACCE;24.840;5007.378;0.49799;-2.72939;-10.18972;3
MAGN;24.841;5007.380;-12.48347;-14.09697;36.64622;3
LIGH;24.846;5007.386;890.0;3
ACCE;24.849;5007.388;0.45969;-2.55701;-10.14184;3
LIGH;24.856;5007.396;890.0;3
ACCE;24.861;5007.398;0.90980;-2.80600;-9.95988;3
MAGN;24.861;5007.401;-12.48347;-14.09697;36.64622;3
LIGH;24.866;5007.406;890.0;3
ACCE;24.870;5007.409;1.00556;-2.83473;-9.67257;3
LIGH;24.876;5007.416;890.0;3
ACCE;24.880;5007.418;1.13964;-2.84431;-8.88728;3
MAGN;24.881;5007.420;-12.48347;-14.09697;36.64622;3
LIGH;24.886;5007.426;959.0;3
ACCE;24.889;5007.428;1.36948;-3.15077;-8.21690;3
LIGH;24.896;5007.436;959.0;3
ACCE;24.899;5007.438;1.61848;-4.12760;-7.36456;3
MAGN;24.901;5007.440;-17.72379;-9.93917;37.23182;3
LIGH;24.906;5007.446;959.0;3
ACCE;24.909;5007.448;1.27372;-7.35499;-7.66145;3
LIGH;24.916;5007.456;959.0;3
ACCE;24.921;5007.458;1.31202;-8.15944;-6.19619;3
MAGN;24.921;5007.461;-17.72379;-9.93917;37.23182;3
LIGH;24.928;5007.466;959.0;3
ACCE;24.931;5007.469;1.46525;-7.83383;-5.09486;3
LIGH;24.936;5007.476;959.0;3
ACCE;24.940;5007.478;1.95367;-6.55054;-5.35344;3
MAGN;24.941;5007.480;-17.72379;-9.93917;37.23182;3
LIGH;24.946;5007.486;1017.0;3
ACCE;24.951;5007.489;2.38462;-6.33985;-7.56568;3
LIGH;24.956;5007.496;1017.0;3
ACCE;24.959;5007.498;2.71981;-6.21535;-9.22246;3
MAGN;24.961;5007.500;-22.35560;-6.17975;37.11940;3
LIGH;24.966;5007.506;1017.0;3
ACCE;24.971;5007.509;2.79643;-5.67905;-10.42914;3
LIGH;24.976;5007.516;1017.0;3
ACCE;24.980;5007.518;2.99754;-4.47237;-11.07079;3
MAGN;24.981;5007.520;-22.35560;-6.17975;37.11940;3
LIGH;24.988;5007.526;1017.0;3
ACCE;24.991;5007.529;2.84431;-4.30956;-11.28148;3
LIGH;24.996;5007.536;1017.0;3
ACCE;25.000;5007.538;2.78685;-4.21380;-10.67814;3
MAGN;25.001;5007.540;-22.35560;-6.17975;37.11940;3
LIGH;25.008;5007.546;994.0;3
ACCE;25.011;5007.549;2.31759;-4.57771;-8.19775;3
LIGH;25.017;5007.556;1121.0;3
ACCE;25.020;5007.558;2.01113;-4.92248;-7.51779;3
MAGN;25.021;5007.560;-26.34746;-1.80871;36.57309;3
LIGH;25.033;5007.566;1121.0;3
ACCE;25.034;5007.568;1.84832;-5.12359;-6.96234;3
LIGH;25.038;5007.578;1121.0;3
ACCE;25.039;5007.578;1.91536;-5.23851;-6.44519;3
MAGN;25.041;5007.580;-26.34746;-1.80871;36.57309;3
LIGH;25.047;5007.586;1121.0;3
ACCE;25.049;5007.588;2.34632;-5.52582;-6.40688;3
LIGH;25.057;5007.597;1121.0;3
ACCE;25.060;5007.598;2.15478;-5.35344;-6.41646;3
MAGN;25.061;5007.600;-26.34746;-1.80871;36.57309;3
LIGH;25.066;5007.606;1121.0;3
ACCE;25.069;5007.608;1.62806;-5.08528;-5.84185;3
LIGH;25.077;5007.616;1121.0;3
ACCE;25.079;5007.618;1.07260;-4.79798;-4.88417;3
MAGN;25.081;5007.620;-27.02803;-0.49485;36.25431;3
LIGH;25.086;5007.626;1121.0;3
ACCE;25.090;5007.628;0.52672;-4.88417;-4.86502;3
LIGH;25.096;5007.636;1121.0;3
ACCE;25.101;5007.638;-0.60334;-5.56412;-6.94318;3
MAGN;25.102;5007.642;-27.02803;-0.49485;36.25431;3
LIGH;25.108;5007.646;1121.0;3
ACCE;25.111;5007.649;-0.94810;-5.26724;-7.79552;3
LIGH;25.116;5007.656;1121.0;3
ACCE;25.119;5007.658;-1.48441;-4.71179;-8.25521;3
MAGN;25.121;5007.660;-27.02803;-0.49485;36.25431;3
LIGH;25.126;5007.666;1121.0;3
ACCE;25.131;5007.669;-2.62405;-3.57215;-8.16902;3
LIGH;25.136;5007.676;959.0;3
ACCE;25.140;5007.678;-3.08373;-3.50511;-7.94875;3
MAGN;25.141;5007.680;-19.91702;-3.22421;37.49874;3
LIGH;25.146;5007.686;959.0;3
ACCE;25.149;5007.688;-3.69665;-3.90734;-8.02536;3
LIGH;25.156;5007.696;959.0;3
MAGN;25.160;5007.699;-19.91702;-3.22421;37.49874;3
ACCE;25.161;5007.699;-4.58729;-4.06057;-7.24964;3
LIGH;25.167;5007.706;959.0;3
ACCE;25.169;5007.708;-5.10444;-3.62961;-4.67348;3
LIGH;25.178;5007.716;959.0;3
MAGN;25.180;5007.719;-19.91702;-3.22421;37.49874;3
ACCE;25.181;5007.719;-5.37259;-3.51469;-4.30956;3
LIGH;25.186;5007.726;959.0;3
ACCE;25.189;5007.728;-5.59285;-3.48596;-4.48195;3
LIGH;25.196;5007.736;832.0;3
MAGN;25.200;5007.739;-6.76397;-9.14294;36.87890;3
ACCE;25.201;5007.739;-6.92403;-2.46124;-3.25611;3
LIGH;25.206;5007.746;832.0;3
ACCE;25.209;5007.748;-7.58483;-1.83875;-3.26569;3
LIGH;25.216;5007.756;832.0;3
MAGN;25.220;5007.759;-6.76397;-9.14294;36.87890;3
ACCE;25.221;5007.759;-7.96790;-1.58017;-4.72137;3
LIGH;25.227;5007.766;832.0;3
ACCE;25.229;5007.768;-8.07325;-1.56102;-6.78038;3
LIGH;25.236;5007.776;832.0;3
ACCE;25.239;5007.778;-8.45632;-0.72784;-7.21134;3
MAGN;25.241;5007.780;-6.76397;-9.14294;36.87890;3
LIGH;25.246;5007.786;832.0;3
ACCE;25.249;5007.788;-9.23204;1.13006;-5.14275;3
LIGH;25.256;5007.796;936.0;3
MAGN;25.260;5007.799;9.43898;-14.77983;30.11944;3
ACCE;25.261;5007.799;-9.96946;1.14922;-3.83072;3
LIGH;25.266;5007.806;936.0;3
ACCE;25.269;5007.808;-11.21444;1.00556;-2.14520;3
LIGH;25.276;5007.816;936.0;3
MAGN;25.280;5007.819;9.43898;-14.77983;30.11944;3
ACCE;25.282;5007.819;-14.56632;-0.10534;3.99353;3
LIGH;25.287;5007.826;936.0;3
ACCE;25.289;5007.828;-16.16565;-1.18752;3.87861;3
LIGH;25.298;5007.836;936.0;3
MAGN;25.300;5007.839;9.43898;-14.77983;30.11944;3
ACCE;25.301;5007.839;-17.65963;-1.58975;2.24097;3
SOUN;25.304;350.30;0.01069;54.56
LIGH;25.308;5007.846;936.0;3
ACCE;25.309;5007.848;-18.80885;-1.25456;-0.00958;3
LIGH;25.318;5007.856;1976.0;3
MAGN;25.320;5007.859;23.53251;-20.23246;16.99335;3
ACCE;25.321;5007.859;-17.63090;1.00556;-2.47082;3
LIGH;25.326;5007.866;1976.0;3
ACCE;25.329;5007.868;-16.19438;2.30801;-3.34231;3
LIGH;25.336;5007.876;1976.0;3
MAGN;25.340;5007.879;23.53251;-20.23246;16.99335;3
ACCE;25.341;5007.879;-14.57590;3.26569;-3.35188;3
LIGH;25.346;5007.886;1976.0;3
ACCE;25.349;5007.888;-12.87123;3.86903;-3.09331;3
LIGH;25.356;5007.896;1976.0;3
MAGN;25.360;5007.899;23.53251;-20.23246;16.99335;3
ACCE;25.361;5007.899;-9.83538;3.88818;-1.38864;3
LIGH;25.366;5007.906;1976.0;3
ACCE;25.369;5007.908;-9.17458;3.25611;-0.76614;3
LIGH;25.376;5007.916;0.0;3
MAGN;25.380;5007.919;28.62839;-21.70909;-3.30154;3
ACCE;25.381;5007.919;-8.73405;2.53785;0.10534;3
LIGH;25.386;5007.926;6485.0;3
ACCE;25.389;5007.928;-8.33182;1.83875;0.69911;3
LIGH;25.396;5007.936;6485.0;3
ACCE;25.399;5007.938;-7.40287;-0.07661;1.58975;3
MAGN;25.401;5007.940;28.62839;-21.70909;-3.30154;3
LIGH;25.406;5007.946;6485.0;3
ACCE;25.409;5007.948;-6.68461;-0.74699;2.63362;3
LIGH;25.416;5007.956;6485.0;3
MAGN;25.420;5007.959;28.62839;-21.70909;-3.30154;3
ACCE;25.421;5007.959;-5.57370;-1.06303;3.92649;3
LIGH;25.427;5007.966;6485.0;3
ACCE;25.429;5007.968;-5.22894;-0.48842;4.20422;3
LIGH;25.438;5007.976;6485.0;3
MAGN;25.440;5007.979;24.84643;-23.11886;-16.78040;3
ACCE;25.441;5007.979;-5.22894;0.87149;4.67348;3
LIGH;25.447;5007.986;8623.0;3
ACCE;25.449;5007.988;-5.51624;1.24498;5.09486;3
LIGH;25.458;5007.996;8623.0;3
MAGN;25.460;5007.999;24.84643;-23.11886;-16.78040;3
ACCE;25.461;5007.999;-5.69820;1.67594;6.20577;3
LIGH;25.467;5008.006;8623.0;3
ACCE;25.469;5008.008;-5.74608;2.11647;7.37414;3
LIGH;25.478;5008.016;8623.0;3
MAGN;25.480;5008.019;24.84643;-23.11886;-16.78040;3
ACCE;25.481;5008.019;-5.17148;2.63362;9.21289;3
LIGH;25.486;5008.026;8623.0;3
ACCE;25.489;5008.028;-4.51068;2.26970;8.98304;3
LIGH;25.496;5008.036;8623.0;3
MAGN;25.500;5008.039;17.32159;-20.82259;-27.46811;3
ACCE;25.501;5008.039;-4.10845;1.43652;8.32224;3
LIGH;25.506;5008.046;9849.0;3
ACCE;25.509;5008.048;-3.77326;0.42138;7.21134;3
LIGH;25.516;5008.056;9849.0;3
MAGN;25.520;5008.059;17.32159;-20.82259;-27.46811;3
ACCE;25.521;5008.059;-2.90177;-0.80445;6.01423;3
LIGH;25.526;5008.066;9849.0;3
ACCE;25.529;5008.068;-2.61447;-0.75657;5.84185;3
LIGH;25.536;5008.076;9849.0;3
MAGN;25.540;5008.079;17.32159;-20.82259;-27.46811;3
ACCE;25.542;5008.079;-2.54743;-0.32561;6.37815;3
LIGH;25.547;5008.086;9849.0;3
ACCE;25.549;5008.088;-2.72939;0.15323;7.20176;3
LIGH;25.556;5008.096;9849.0;3
ACCE;25.559;5008.098;-3.61046;1.15879;8.98304;3
MAGN;25.561;5008.100;9.70124;-19.52405;-33.04244;3
LIGH;25.566;5008.106;10034.0;3
ACCE;25.569;5008.108;-3.99353;1.55144;9.59596;3
LIGH;25.576;5008.116;10034.0;3
MAGN;25.580;5008.119;9.70124;-19.52405;-33.04244;3
ACCE;25.581;5008.119;-4.26168;1.76213;10.45787;3
LIGH;25.587;5008.126;10034.0;3
ACCE;25.589;5008.128;-4.40533;1.60890;11.22402;3
LIGH;25.598;5008.136;10034.0;3
MAGN;25.600;5008.139;9.70124;-19.52405;-33.04244;3
ACCE;25.601;5008.139;-4.16591;1.18752;11.32936;3
LIGH;25.606;5008.146;10034.0;3
ACCE;25.609;5008.148;-3.85945;0.63207;11.32936;3
LIGH;25.616;5008.156;10034.0;3
MAGN;25.620;5008.159;4.43502;-19.31262;-35.24401;3
ACCE;25.621;5008.159;-3.98395;0.16281;11.54963;3
LIGH;25.626;5008.166;9999.0;3
ACCE;25.629;5008.168;-4.29041;0.42138;11.91355;3
LIGH;25.636;5008.176;9999.0;3
MAGN;25.640;5008.179;4.43502;-19.31262;-35.24401;3
ACCE;25.641;5008.179;-4.49152;0.83318;12.48816;3
LIGH;25.646;5008.186;9999.0;3
ACCE;25.649;5008.188;-4.52983;1.12049;12.65096;3
LIGH;25.657;5008.196;9999.0;3
MAGN;25.660;5008.199;4.43502;-19.31262;-35.24401;3
ACCE;25.661;5008.199;-4.73094;1.23541;12.99573;3
LIGH;25.666;5008.206;9999.0;3
ACCE;25.669;5008.208;-4.86502;1.36948;13.05319;3
LIGH;25.678;5008.216;9999.0;3
MAGN;25.680;5008.219;-0.51509;-19.33765;-36.26301;3
ACCE;25.681;5008.219;-4.61602;1.43652;12.97657;3
LIGH;25.687;5008.226;9964.0;3
ACCE;25.689;5008.228;-4.14676;1.26414;12.25831;3
LIGH;25.696;5008.236;10022.0;3
MAGN;25.700;5008.239;-0.51509;-19.33765;-36.26301;3
ACCE;25.701;5008.239;-2.45166;0.53630;10.87925;3
LIGH;25.706;5008.246;10022.0;3
ACCE;25.709;5008.248;-1.67594;0.42138;10.27591;3
LIGH;25.716;5008.256;10022.0;3
ACCE;25.719;5008.258;-0.96726;0.51715;9.95030;3
MAGN;25.721;5008.260;-0.51509;-19.33765;-36.26301;3
LIGH;25.726;5008.266;10022.0;3
ACCE;25.729;5008.268;-0.67038;0.72784;9.64384;3
LIGH;25.736;5008.276;10022.0;3
MAGN;25.740;5008.279;-5.41586;-19.08158;-35.64228;3
ACCE;25.741;5008.279;-0.76614;1.08218;9.98861;3
SOUN;25.745;1390.26;0.04243;66.53
LIGH;25.749;5008.286;10022.0;3
ACCE;25.750;5008.288;-1.26414;1.37906;10.24718;3
GNSS;25.755;1490612672.000;40.313462;-3.483139;600.000;0.000;3.0;0.0;26;13
LIGH;25.764;5008.298;10057.0;3
GNSS;25.764;1490612672.000;40.313462;-3.483139;600.000;0.000;3.0;0.0;26;13
ACCE;25.766;5008.298;-1.97282;1.97282;10.52491;3
MAGN;25.766;5008.305;-5.41586;-19.08158;-35.64228;3
ACCE;25.774;5008.308;-1.97282;1.97282;10.52491;3
LIGH;25.775;5008.310;10057.0;3
LIGH;25.778;5008.318;10057.0;3
ACCE;25.780;5008.319;-1.48441;1.58017;10.35253;3
MAGN;25.781;5008.320;-5.41586;-19.08158;-35.64228;3
LIGH;25.786;5008.326;10057.0;3
ACCE;25.789;5008.328;-1.10133;1.13006;10.10353;3
LIGH;25.799;5008.336;10057.0;3
ACCE;25.804;5008.338;-0.07661;0.23942;10.01734;3
MAGN;25.805;5008.344;-9.78431;-18.39794;-35.38033;3
ACCE;25.809;5008.348;-0.07661;0.23942;10.01734;3
LIGH;25.812;5008.352;10126.0;3
LIGH;25.817;5008.357;10126.0;3
ACCE;25.824;5008.358;0.44053;-0.49799;10.18972;3
MAGN;25.825;5008.362;-9.78431;-18.39794;-35.38033;3
ACCE;25.830;5008.368;0.40223;-0.54588;10.28549;3
LIGH;25.832;5008.371;10126.0;3
LIGH;25.836;5008.376;10126.0;3
ACCE;25.841;5008.378;0.51715;-0.64165;10.24718;3
MAGN;25.842;5008.380;-9.78431;-18.39794;-35.38033;3
LIGH;25.847;5008.386;10126.0;3
ACCE;25.849;5008.388;0.42138;-0.89064;9.91199;3
LIGH;25.857;5008.396;10126.0;3
ACCE;25.861;5008.398;-1.63763;-0.05746;11.08994;3
MAGN;25.862;5008.401;-12.97332;-18.24824;-34.84082;3
LIGH;25.868;5008.406;10126.0;3
ACCE;25.871;5008.409;-2.27928;0.73741;11.57836;3
LIGH;25.876;5008.416;10219.0;3
ACCE;25.880;5008.418;-2.37505;0.96726;11.49217;3
MAGN;25.881;5008.420;-12.97332;-18.24824;-34.84082;3
LIGH;25.886;5008.426;10219.0;3
ACCE;25.889;5008.428;-2.21224;0.79487;10.98460;3
LIGH;25.896;5008.436;10219.0;3
ACCE;25.900;5008.438;-1.61848;0.13408;9.92157;3
MAGN;25.901;5008.440;-12.97332;-18.24824;-34.84082;3
LIGH;25.906;5008.446;10219.0;3
ACCE;25.909;5008.448;-1.24498;0.02873;9.38527;3
LIGH;25.916;5008.456;10219.0;3
ACCE;25.920;5008.458;-0.78530;0.12450;9.07881;3
MAGN;25.921;5008.460;-13.62525;-18.50111;-34.73007;3
LIGH;25.926;5008.466;10219.0;3
ACCE;25.931;5008.469;-0.22027;0.32561;8.49463;3
LIGH;25.936;5008.476;10207.0;3
ACCE;25.940;5008.478;0.03831;0.05746;8.40844;3
MAGN;25.943;5008.480;-13.62525;-18.50111;-34.73007;3
LIGH;25.947;5008.486;10207.0;3
ACCE;25.949;5008.488;0.11492;-0.34477;8.15944;3
LIGH;25.956;5008.496;10207.0;3
ACCE;25.959;5008.498;-0.52672;-0.45011;8.37013;3
MAGN;25.961;5008.500;-13.62525;-18.50111;-34.73007;3
LIGH;25.966;5008.506;10207.0;3
ACCE;25.969;5008.508;-1.48441;0.07661;9.11712;3
LIGH;25.976;5008.516;10207.0;3
ACCE;25.980;5008.518;-2.49955;1.27372;9.79707;3
MAGN;25.981;5008.520;-14.00128;-19.43281;-33.93878;3
LIGH;25.986;5008.526;10207.0;3
ACCE;25.989;5008.528;-2.75812;1.37906;9.42358;3
LIGH;25.996;5008.536;10184.0;3
ACCE;25.999;5008.538;-2.68151;1.36948;8.93516;3
MAGN;26.001;5008.540;-14.00128;-19.43281;-33.93878;3
LIGH;26.006;5008.546;10184.0;3
ACCE;26.009;5008.548;-2.32716;1.39821;7.92960;3
LIGH;26.017;5008.556;10184.0;3
ACCE;26.020;5008.558;-1.81959;1.10133;7.39329;3
MAGN;26.021;5008.560;-14.00128;-19.43281;-33.93878;3
LIGH;26.033;5008.566;10184.0;3
ACCE;26.035;5008.568;-1.00556;0.43096;6.95276;3
LIGH;26.037;5008.577;10184.0;3
ACCE;26.039;5008.578;-0.73741;-0.21069;6.42604;3
MAGN;26.041;5008.580;-11.96675;-21.55560;-32.51286;3
LIGH;26.047;5008.587;10184.0;3
ACCE;26.049;5008.588;-1.46525;-0.39265;6.72292;3
LIGH;26.057;5008.597;10392.0;3
ACCE;26.059;5008.598;-2.01113;0.38307;7.60398;3
MAGN;26.061;5008.600;-11.96675;-21.55560;-32.51286;3
LIGH;26.067;5008.606;9918.0;3
ACCE;26.069;5008.608;-3.23696;1.51314;8.87770;3
LIGH;26.077;5008.616;9918.0;3
ACCE;26.079;5008.618;-5.47793;2.98796;8.84897;3
MAGN;26.081;5008.620;-11.96675;-21.55560;-32.51286;3
LIGH;26.086;5008.626;9918.0;3
ACCE;26.089;5008.628;-7.65187;6.62715;10.37168;3
LIGH;26.096;5008.636;9918.0;3
ACCE;26.100;5008.638;-7.53695;7.01980;10.82179;3
MAGN;26.101;5008.640;-7.54795;-24.72274;-31.28861;3
LIGH;26.106;5008.646;9918.0;3
ACCE;26.109;5008.648;-6.92403;6.34942;10.70687;3
LIGH;26.116;5008.656;9918.0;3
ACCE;26.120;5008.658;-5.48751;3.72538;9.87369;3
MAGN;26.121;5008.660;-7.54795;-24.72274;-31.28861;3
LIGH;26.126;5008.666;9375.0;3
ACCE;26.129;5008.668;-4.91290;2.71981;9.46189;3
LIGH;26.136;5008.676;9375.0;3
ACCE;26.139;5008.678;-4.47237;2.30801;9.25119;3
MAGN;26.141;5008.680;-7.54795;-24.72274;-31.28861;3
LIGH;26.146;5008.686;9375.0;3
ACCE;26.149;5008.688;-4.26168;2.44209;8.99262;3
LIGH;26.156;5008.696;9375.0;3
ACCE;26.160;5008.698;-4.11803;3.24654;8.86812;3
MAGN;26.161;5008.700;-4.19543;-27.17319;-29.56414;3
LIGH;26.166;5008.706;9375.0;3
ACCE;26.169;5008.708;-4.29999;3.76368;8.74362;3
LIGH;26.176;5008.716;9375.0;3
ACCE;26.179;5008.718;-4.74052;4.55856;9.05966;3
MAGN;26.181;5008.720;-4.19543;-27.17319;-29.56414;3
LIGH;26.188;5008.726;9039.0;3
ACCE;26.191;5008.729;-5.40132;5.51624;9.35654;3
LIGH;26.197;5008.736;9039.0;3
ACCE;26.200;5008.738;-5.81312;6.46434;10.18972;3
MAGN;26.201;5008.740;-4.19543;-27.17319;-29.56414;3
LIGH;26.206;5008.746;9039.0;3
ACCE;26.209;5008.748;-5.43005;6.11958;10.06522;3
LIGH;26.216;5008.756;9039.0;3
ACCE;26.219;5008.758;-5.06613;5.35344;9.92157;3
MAGN;26.221;5008.760;-2.68142;-28.34210;-29.34739;3
LIGH;26.228;5008.766;9039.0;3
ACCE;26.231;5008.769;-4.70221;4.46279;9.77792;3
LIGH;26.236;5008.776;9039.0;3
ACCE;26.240;5008.778;-3.96480;3.32315;9.79707;3
MAGN;26.241;5008.780;-2.68142;-28.34210;-29.34739;3
LIGH;26.248;5008.786;9109.0;3
ACCE;26.251;5008.789;-3.78284;3.08373;9.74919;3
LIGH;26.257;5008.796;9109.0;3
ACCE;26.260;5008.798;-3.66792;3.06458;9.81623;3
MAGN;26.261;5008.800;-2.68142;-28.34210;-29.34739;3
LIGH;26.268;5008.806;9109.0;3
ACCE;26.271;5008.809;-3.67749;3.28484;9.57681;3
LIGH;26.277;5008.816;9109.0;3
ACCE;26.280;5008.818;-3.70622;3.30400;9.46189;3
MAGN;26.281;5008.820;-2.08922;-29.08741;-28.44331;3
LIGH;26.288;5008.826;9109.0;3
ACCE;26.291;5008.829;-3.68707;3.35188;9.18416;3
SOUN;26.296;1026.15;0.03132;63.89
LIGH;26.300;5008.836;9109.0;3
ACCE;26.300;5008.838;-3.65834;3.38061;8.98304;3
MAGN;26.301;5008.840;-2.08922;-29.08741;-28.44331;3
LIGH;26.308;5008.846;8866.0;3
ACCE;26.311;5008.849;-3.44765;3.11246;8.24563;3
LIGH;26.317;5008.856;8866.0;3
ACCE;26.320;5008.858;-3.16992;2.71981;8.08282;3
MAGN;26.321;5008.860;-2.08922;-29.08741;-28.44331;3
LIGH;26.328;5008.868;8866.0;3
ACCE;26.331;5008.869;-2.92093;2.31759;7.77637;3
LIGH;26.337;5008.876;8866.0;3
ACCE;26.339;5008.878;-2.63362;2.03028;7.71891;3
MAGN;26.341;5008.880;-1.85502;-29.77707;-28.44620;3
LIGH;26.347;5008.886;8866.0;3
ACCE;26.351;5008.889;-2.26970;1.32160;7.74764;3
LIGH;26.357;5008.896;8866.0;3
ACCE;26.359;5008.898;-2.50912;1.18752;7.82425;3
MAGN;26.361;5008.900;-1.85502;-29.77707;-28.44620;3
LIGH;26.367;5008.906;9120.0;3
ACCE;26.369;5008.908;-2.81558;1.09176;7.49864;3
LIGH;26.377;5008.916;9120.0;3
ACCE;26.380;5008.918;-3.19865;1.22583;7.44118;3
MAGN;26.381;5008.920;-1.85502;-29.77707;-28.44620;3
LIGH;26.390;5008.926;9120.0;3
ACCE;26.391;5008.929;-4.26168;1.28329;7.79552;3
LIGH;26.397;5008.936;9120.0;3
ACCE;26.400;5008.938;-4.55856;1.53229;8.58082;3
MAGN;26.401;5008.940;-0.75387;-27.87525;-30.00826;3
LIGH;26.409;5008.946;9120.0;3
ACCE;26.411;5008.950;-4.97036;1.73340;9.22246;3
LIGH;26.417;5008.956;9120.0;3
ACCE;26.419;5008.958;-5.39174;1.73340;9.91199;3
MAGN;26.421;5008.960;-0.75387;-27.87525;-30.00826;3
LIGH;26.426;5008.966;8924.0;3
ACCE;26.429;5008.968;-5.54497;1.89621;11.32936;3
LIGH;26.438;5008.976;9698.0;3
MAGN;26.440;5008.979;-0.75387;-27.87525;-30.00826;3
ACCE;26.441;5008.979;-5.25767;2.18351;12.37323;3
LIGH;26.446;5008.986;9698.0;3
ACCE;26.449;5008.988;-4.91290;2.38462;13.16811;3
LIGH;26.456;5008.996;9698.0;3
MAGN;26.460;5008.999;1.47208;-24.66298;-32.76926;3
ACCE;26.461;5008.999;-4.73094;1.73340;13.86722;3
LIGH;26.466;5009.006;9698.0;3
ACCE;26.469;5009.008;-4.69264;1.00556;13.34049;3
LIGH;26.476;5009.016;9698.0;3
MAGN;26.480;5009.019;1.47208;-24.66298;-32.76926;3
ACCE;26.481;5009.019;-4.88417;-0.03831;12.47858;3
LIGH;26.486;5009.026;9698.0;3
ACCE;26.489;5009.028;-4.66391;-0.90022;11.84651;3
LIGH;26.496;5009.036;9976.0;3
MAGN;26.500;5009.039;1.47208;-24.66298;-32.76926;3
ACCE;26.504;5009.039;-3.83072;-0.94810;10.71645;3
LIGH;26.508;5009.047;9976.0;3
ACCE;26.509;5009.048;-3.72538;-0.36392;10.23761;3
LIGH;26.516;5009.056;9976.0;3
ACCE;26.519;5009.058;-3.68707;0.24900;10.02692;3
MAGN;26.521;5009.060;1.95156;-23.65577;-33.67690;3
LIGH;26.526;5009.066;9976.0;3
ACCE;26.529;5009.068;-3.77326;0.78530;9.66300;3
LIGH;26.536;5009.076;9976.0;3
MAGN;26.540;5009.079;1.95156;-23.65577;-33.67690;3
ACCE;26.546;5009.083;-3.55300;1.65679;9.45231;3
LIGH;26.549;5009.088;9976.0;3
WIFI;26.549;5009.039;test-CAR;00:0b:86:27:36:c2;-86
WIFI;26.549;5009.039;portal-csic;00:0b:86:27:32:e1;-75
WIFI;26.549;5009.039;portal-csic;00:0b:86:27:36:c1;-86
WIFI;26.549;5009.039;eduroam;00:0b:86:27:32:e0;-75
WIFI;26.549;5009.039;test-CAR;00:0b:86:27:32:e2;-75
WIFI;26.549;5009.039;eduroam;00:0b:86:27:35:90;-79
WIFI;26.549;5009.039;test-CAR;00:0b:86:27:35:92;-79
WIFI;26.549;5009.039;portal-csic;00:0b:86:27:35:91;-79
WIFI;26.549;5009.039;eduroam;00:0b:86:27:36:c0;-86
ACCE;26.569;5009.090;-3.52426;2.11647;9.41400;3
LIGH;26.570;5009.096;9976.0;3
ACCE;26.570;5009.098;-3.57215;2.52828;9.60554;3
MAGN;26.570;5009.101;1.95156;-23.65577;-33.67690;3
LIGH;26.570;5009.106;9976.0;3
ACCE;26.571;5009.108;-3.53384;2.87304;9.76834;3
LIGH;26.584;5009.116;9976.0;3
ACCE;26.585;5009.119;-3.70622;3.03585;9.97903;3
MAGN;26.585;5009.120;1.96517;-24.74843;-32.60860;3
ACCE;26.590;5009.128;-3.68707;2.82516;10.08438;3
LIGH;26.592;5009.131;9976.0;3
LIGH;26.596;5009.136;9976.0;3
ACCE;26.600;5009.139;-3.65834;2.44209;10.32380;3
MAGN;26.601;5009.140;1.96517;-24.74843;-32.60860;3
LIGH;26.607;5009.147;9976.0;3
ACCE;26.609;5009.148;-3.53384;2.25055;10.23761;3
LIGH;26.616;5009.156;9675.0;3
MAGN;26.620;5009.159;1.96517;-24.74843;-32.60860;3
ACCE;26.621;5009.159;-3.09331;2.33674;10.30464;3
LIGH;26.626;5009.166;9675.0;3
ACCE;26.629;5009.168;-3.07416;2.59531;10.31422;3
LIGH;26.637;5009.176;9675.0;3
ACCE;26.641;5009.178;-3.16992;2.93050;10.48660;3
MAGN;26.641;5009.180;0.73498;-27.88460;-30.26301;3
LIGH;26.646;5009.186;9675.0;3
ACCE;26.649;5009.188;-3.31358;3.26569;10.53449;3
LIGH;26.656;5009.196;9675.0;3
ACCE;26.661;5009.198;-3.75411;4.14676;10.68772;3
MAGN;26.662;5009.201;0.73498;-27.88460;-30.26301;3
LIGH;26.666;5009.206;9675.0;3
ACCE;26.669;5009.208;-3.82115;4.46279;10.68772;3
LIGH;26.676;5009.216;9236.0;3
MAGN;26.680;5009.219;0.73498;-27.88460;-30.26301;3
ACCE;26.681;5009.219;-4.05099;4.81713;10.98460;3
LIGH;26.686;5009.226;9236.0;3
ACCE;26.689;5009.228;-4.43406;5.30555;11.16656;3
LIGH;26.696;5009.236;9236.0;3
ACCE;26.699;5009.238;-4.52025;5.58328;11.16656;3
MAGN;26.702;5009.240;-1.39623;-30.87889;-26.73312;3
LIGH;26.707;5009.246;9236.0;3
ACCE;26.709;5009.248;-4.01268;5.21936;11.23359;3
LIGH;26.716;5009.256;9236.0;3
MAGN;26.720;5009.259;-1.39623;-30.87889;-26.73312;3
ACCE;26.721;5009.259;-3.42850;4.53941;11.71243;3
LIGH;26.727;5009.266;9236.0;3
ACCE;26.729;5009.268;-3.09331;3.86903;11.93270;3
LIGH;26.738;5009.276;9051.0;3
MAGN;26.740;5009.279;-1.39623;-30.87889;-26.73312;3
ACCE;26.741;5009.279;-2.62405;3.23696;12.14339;3
LIGH;26.747;5009.286;9051.0;3
ACCE;26.750;5009.288;-2.34632;3.15077;11.75074;3
GNSS;26.754;1490612673.000;40.313462;-3.483139;600.000;0.000;3.0;0.0;26;13
LIGH;26.767;5009.300;9051.0;3
MAGN;26.768;5009.302;-7.13654;-32.71257;-23.50683;3
ACCE;26.768;5009.302;-1.58975;3.39977;10.61110;3
LIGH;26.768;5009.306;9051.0;3
GNSS;26.769;1490612673.000;40.313462;-3.483139;600.000;0.000;3.0;0.0;26;13
ACCE;26.770;5009.308;-1.58975;3.39977;10.61110;3
LIGH;26.779;5009.316;9051.0;3
ACCE;26.780;5009.319;-0.75657;3.83072;8.68616;3
MAGN;26.781;5009.320;-7.13654;-32.71257;-23.50683;3
LIGH;26.787;5009.326;9051.0;3
ACCE;26.789;5009.328;-0.29688;3.95522;7.34541;3
LIGH;26.801;5009.338;9190.0;3
ACCE;26.801;5009.338;0.16281;4.07014;6.32069;3
MAGN;26.804;5009.343;-7.13654;-32.71257;-23.50683;3
ACCE;26.811;5009.348;0.73741;4.29999;5.73651;3
LIGH;26.813;5009.353;8820.0;3
LIGH;26.817;5009.356;8820.0;3
ACCE;26.820;5009.358;1.26414;4.27126;5.89931;3
MAGN;26.821;5009.360;-13.91422;-34.53323;-18.34945;3
LIGH;26.828;5009.367;8820.0;3
ACCE;26.829;5009.368;1.16837;3.80199;5.94720;3
LIGH;26.837;5009.376;8820.0;3
ACCE;26.839;5009.378;1.09176;3.12204;5.46836;3
MAGN;26.841;5009.380;-13.91422;-34.53323;-18.34945;3
LIGH;26.847;5009.386;8820.0;3
SOUN;26.847;922.64;0.02816;62.97
ACCE;26.850;5009.388;1.94409;2.37505;3.76368;3
LIGH;26.857;5009.396;8820.0;3
ACCE;26.861;5009.398;2.57616;2.53785;2.93050;3
MAGN;26.861;5009.401;-13.91422;-34.53323;-18.34945;3
LIGH;26.866;5009.406;8554.0;3
ACCE;26.869;5009.408;3.05500;2.90177;2.01113;3
LIGH;26.876;5009.416;8554.0;3
ACCE;26.880;5009.419;3.40934;3.15077;1.43652;3
MAGN;26.881;5009.420;-20.06561;-35.14293;-12.82512;3
LIGH;26.886;5009.426;8554.0;3
ACCE;26.889;5009.428;3.32315;3.17950;0.99599;3
LIGH;26.896;5009.436;8554.0;3
ACCE;26.900;5009.439;3.05500;3.31358;1.09176;3
MAGN;26.901;5009.440;-20.06561;-35.14293;-12.82512;3
LIGH;26.906;5009.446;8554.0;3
ACCE;26.910;5009.448;2.94008;3.42850;1.12049;3
LIGH;26.918;5009.456;8554.0;3
MAGN;26.920;5009.459;-20.06561;-35.14293;-12.82512;3
ACCE;26.921;5009.459;3.35188;3.72538;0.89064;3
LIGH;26.926;5009.466;8276.0;3
ACCE;26.929;5009.468;3.57215;3.83072;0.61292;3
LIGH;26.936;5009.476;8276.0;3
MAGN;26.940;5009.479;-24.70223;-36.41910;-7.42712;3
ACCE;26.941;5009.479;3.70622;3.98395;0.49799;3
LIGH;26.946;5009.486;8276.0;3
ACCE;26.949;5009.488;3.74453;4.17549;0.49799;3
LIGH;26.958;5009.496;8276.0;3
MAGN;26.960;5009.499;-24.70223;-36.41910;-7.42712;3
ACCE;26.961;5009.499;3.98395;3.49553;0.69911;3
LIGH;26.967;5009.506;8276.0;3
ACCE;26.969;5009.508;4.20422;2.94966;1.10133;3
LIGH;26.976;5009.516;8276.0;3
MAGN;26.980;5009.519;-24.70223;-36.41910;-7.42712;3
ACCE;26.981;5009.519;4.31914;2.26970;1.69509;3
LIGH;26.986;5009.526;8022.0;3
ACCE;26.989;5009.528;4.11803;1.68552;2.16436;3
LIGH;26.996;5009.536;8022.0;3
MAGN;27.000;5009.539;-25.60009;-37.08803;-5.59026;3
ACCE;27.001;5009.539;2.83473;1.18752;3.93607;3
LIGH;27.006;5009.546;8022.0;3
ACCE;27.009;5009.548;2.03028;1.14922;4.64475;3
LIGH;27.017;5009.556;8022.0;3
ACCE;27.019;5009.558;1.03430;1.33118;5.22894;3
MAGN;27.021;5009.560;-25.60009;-37.08803;-5.59026;3
LIGH;27.034;5009.566;8022.0;3
ACCE;27.035;5009.568;0.12450;1.68552;5.47793;3
LIGH;27.038;5009.578;8022.0;3
MAGN;27.040;5009.579;-25.60009;-37.08803;-5.59026;3
ACCE;27.041;5009.579;-1.30245;2.22182;5.54497;3
LIGH;27.047;5009.586;7317.0;3
ACCE;27.049;5009.588;-1.92494;2.63362;5.11401;3
LIGH;27.058;5009.598;7317.0;3
ACCE;27.062;5009.599;-2.44209;3.37104;4.68306;3
MAGN;27.063;5009.602;-21.83188;-39.21129;-5.49599;3
LIGH;27.069;5009.607;7317.0;3
ACCE;27.069;5009.608;-2.96881;4.14676;3.74453;3
LIGH;27.078;5009.617;7317.0;3
ACCE;27.080;5009.618;-5.20021;5.01825;1.67594;3
MAGN;27.081;5009.621;-21.83188;-39.21129;-5.49599;3
ACCE;27.107;5009.628;-6.43561;5.66947;0.84276;3
MAGN;27.108;5009.642;-21.83188;-39.21129;-5.49599;3
LIGH;27.110;5009.647;7317.0;3
ACCE;27.111;5009.638;-7.12514;6.54096;0.41180;3
LIGH;27.112;5009.647;7317.0;3
LIGH;27.112;5009.647;9976.0;3
ACCE;27.112;5009.649;-8.30309;8.02536;0.13408;3
LIGH;27.117;5009.656;3965.0;3
ACCE;27.120;5009.658;-8.95431;8.67659;0.21069;3
MAGN;27.121;5009.660;-13.06712;-41.05574;1.70963;3
LIGH;27.126;5009.666;3965.0;3
ACCE;27.129;5009.668;-9.12670;9.61511;-0.13408;3
LIGH;27.136;5009.676;3965.0;3
ACCE;27.140;5009.678;-8.90643;9.80665;-0.57461;3
MAGN;27.141;5009.680;-13.06712;-41.05574;1.70963;3
LIGH;27.146;5009.686;3965.0;3
ACCE;27.149;5009.688;-8.83939;9.42358;-1.21625;3
LIGH;27.156;5009.696;3965.0;3
ACCE;27.160;5009.698;-9.45231;9.01178;-1.75256;3
MAGN;27.161;5009.700;-13.06712;-41.05574;1.70963;3
LIGH;27.166;5009.706;3965.0;3
ACCE;27.169;5009.708;-10.21845;8.88728;-2.25055;3
LIGH;27.176;5009.716;1549.0;3
ACCE;27.179;5009.718;-10.90798;8.79151;-2.85389;3
MAGN;27.181;5009.720;-5.90172;-39.06454;12.02546;3
LIGH;27.187;5009.726;1549.0;3
ACCE;27.189;5009.728;-11.27190;9.05008;-3.57215;3
LIGH;27.196;5009.736;1549.0;3
ACCE;27.200;5009.738;-11.40598;9.67257;-5.05655;3
MAGN;27.201;5009.740;-5.90172;-39.06454;12.02546;3
LIGH;27.208;5009.746;1549.0;3
ACCE;27.211;5009.749;-11.51132;9.90242;-5.57370;3
LIGH;27.217;5009.756;1549.0;3
ACCE;27.220;5009.758;-11.75074;9.78750;-5.97593;3
MAGN;27.221;5009.760;-5.90172;-39.06454;12.02546;3
LIGH;27.226;5009.766;1549.0;3
ACCE;27.231;5009.769;-12.79461;10.34295;-6.17704;3
LIGH;27.236;5009.776;994.0;3
ACCE;27.239;5009.778;-13.21599;10.91756;-5.77481;3
MAGN;27.241;5009.780;1.10434;-37.00227;17.68651;3
LIGH;27.247;5009.786;994.0;3
ACCE;27.251;5009.789;-13.20642;11.46344;-5.25767;3
LIGH;27.256;5009.796;994.0;3
ACCE;27.259;5009.798;-13.12980;11.78905;-4.50110;3
MAGN;27.261;5009.800;1.10434;-37.00227;17.68651;3
LIGH;27.266;5009.806;994.0;3
ACCE;27.269;5009.808;-12.87123;11.70286;-3.13162;3
LIGH;27.276;5009.816;994.0;3
ACCE;27.279;5009.818;-12.77546;11.40598;-2.32716;3
MAGN;27.281;5009.820;1.10434;-37.00227;17.68651;3
LIGH;27.286;5009.826;994.0;3
SOUN;27.288;440.49;0.01344;56.55
ACCE;27.292;5009.828;-12.68927;11.53048;-1.13006;3
LIGH;27.297;5009.836;1514.0;3
ACCE;27.300;5009.838;-12.43070;11.70286;0.46926;3
MAGN;27.301;5009.840;7.08674;-37.50820;13.05787;3
LIGH;27.308;5009.846;1514.0;3
ACCE;27.311;5009.849;-11.79863;11.78905;2.62405;3
LIGH;27.317;5009.856;1514.0;3
ACCE;27.319;5009.858;-11.31979;11.62624;4.25210;3
MAGN;27.321;5009.860;7.08674;-37.50820;13.05787;3
LIGH;27.326;5009.866;1514.0;3
ACCE;27.329;5009.868;-10.87925;10.92714;5.51624;3
LIGH;27.336;5009.876;1514.0;3
ACCE;27.340;5009.878;-10.36211;10.18015;6.34942;3
MAGN;27.341;5009.880;7.08674;-37.50820;13.05787;3
LIGH;27.346;5009.886;1514.0;3
ACCE;27.349;5009.888;-8.86812;9.07881;6.96234;3
LIGH;27.356;5009.896;4485.0;3
ACCE;27.360;5009.898;-8.20732;8.52336;7.16345;3
MAGN;27.361;5009.900;8.53170;-37.49674;-1.26020;3
LIGH;27.367;5009.906;4485.0;3
ACCE;27.369;5009.908;-7.57525;7.74764;7.07726;3
LIGH;27.377;5009.916;4485.0;3
ACCE;27.380;5009.918;-5.55455;5.54497;7.38372;3
MAGN;27.381;5009.920;8.53170;-37.49674;-1.26020;3
LIGH;27.386;5009.926;4485.0;3
ACCE;27.389;5009.928;-4.65433;4.25210;7.50822;3
LIGH;27.396;5009.936;4485.0;3
ACCE;27.399;5009.938;-3.79242;2.82516;6.99107;3
MAGN;27.401;5009.940;8.53170;-37.49674;-1.26020;3
LIGH;27.406;5009.946;4485.0;3
ACCE;27.409;5009.948;-2.71981;1.62806;6.10043;3
LIGH;27.416;5009.956;8912.0;3
ACCE;27.420;5009.958;-0.37350;0.20111;5.05655;3
MAGN;27.421;5009.960;1.43208;-32.07339;-16.48875;3
LIGH;27.426;5009.966;8912.0;3
ACCE;27.429;5009.968;0.64165;-0.16281;4.39575;3
LIGH;27.437;5009.976;8912.0;3
ACCE;27.440;5009.978;1.55144;-0.19154;3.84030;3
MAGN;27.441;5009.980;1.43208;-32.07339;-16.48875;3
LIGH;27.446;5009.986;8912.0;3
ACCE;27.449;5009.988;2.45166;0.07661;3.43807;3
LIGH;27.456;5009.996;8912.0;3
ACCE;27.460;5009.998;3.20823;0.72784;3.05500;3
MAGN;27.461;5010.000;1.43208;-32.07339;-16.48875;3
LIGH;27.468;5010.006;8912.0;3
ACCE;27.471;5010.009;3.26569;1.00556;3.18908;3
LIGH;27.477;5010.016;8704.0;3
ACCE;27.479;5010.018;3.16992;1.31202;3.48596;3
MAGN;27.481;5010.020;-7.31129;-27.57230;-23.13644;3
LIGH;27.486;5010.026;9097.0;3
ACCE;27.489;5010.028;2.89220;1.75256;3.70622;3
LIGH;27.496;5010.036;9097.0;3
ACCE;27.500;5010.038;1.89621;2.69108;5.16190;3
MAGN;27.501;5010.040;-7.31129;-27.57230;-23.13644;3
LIGH;27.506;5010.046;9097.0;3
ACCE;27.509;5010.048;1.04387;3.07416;6.39731;3
LIGH;27.516;5010.056;9097.0;3
ACCE;27.519;5010.058;0.01915;3.28484;8.13071;3
MAGN;27.521;5010.060;-7.31129;-27.57230;-23.13644;3
LIGH;27.526;5010.066;9097.0;3
ACCE;27.529;5010.068;-0.59376;3.17950;9.66300;3
LIGH;27.536;5010.076;9097.0;3
ACCE;27.540;5010.078;-1.23541;1.98240;11.50175;3
MAGN;27.541;5010.080;-10.30934;-26.55351;-25.90676;3
LIGH;27.546;5010.086;9236.0;3
ACCE;27.549;5010.088;-1.08218;1.19710;11.46344;3
LIGH;27.556;5010.096;9236.0;3
ACCE;27.559;5010.098;-1.01514;0.95768;11.50175;3
MAGN;27.561;5010.100;-10.30934;-26.55351;-25.90676;3
LIGH;27.566;5010.106;9236.0;3
ACCE;27.569;5010.108;-1.23541;1.25456;11.67413;3
LIGH;27.576;5010.116;9236.0;3
ACCE;27.579;5010.118;-1.12049;2.45166;11.36767;3
MAGN;27.581;5010.120;-10.30934;-26.55351;-25.90676;3
LIGH;27.586;5010.126;9236.0;3
ACCE;27.589;5010.128;-0.87149;2.85389;10.52491;3
LIGH;27.596;5010.136;9236.0;3
ACCE;27.599;5010.138;-0.08619;3.32315;9.41400;3
MAGN;27.601;5010.140;-10.49670;-29.99832;-23.34114;3
LIGH;27.606;5010.146;8935.0;3
ACCE;27.609;5010.148;0.45011;4.22337;7.98706;3
LIGH;27.616;5010.156;8935.0;3
ACCE;27.619;5010.158;-1.15879;6.33985;8.75320;3
MAGN;27.621;5010.160;-10.49670;-29.99832;-23.34114;3
LIGH;27.626;5010.166;8935.0;3
ACCE;27.629;5010.168;-1.23541;6.93361;10.67814;3
LIGH;27.636;5010.176;8935.0;3
ACCE;27.639;5010.178;-1.55144;6.80911;11.08994;3
MAGN;27.641;5010.180;-10.49670;-29.99832;-23.34114;3
LIGH;27.646;5010.186;8935.0;3
ACCE;27.649;5010.188;-1.88663;5.75566;10.98460;3
LIGH;27.656;5010.196;8935.0;3
ACCE;27.659;5010.198;-2.08774;3.94564;10.98460;3
MAGN;27.661;5010.200;-10.99327;-33.49072;-19.80415;3
LIGH;27.666;5010.206;7907.0;3
ACCE;27.669;5010.208;-2.15478;4.20422;10.42914;3
LIGH;27.676;5010.216;7907.0;3
ACCE;27.680;5010.218;-2.13563;4.94163;10.04607;3
MAGN;27.681;5010.220;-10.99327;-33.49072;-19.80415;3
LIGH;27.686;5010.226;7907.0;3
ACCE;27.689;5010.228;-2.40378;6.85699;8.77236;3
LIGH;27.696;5010.236;7907.0;3
ACCE;27.700;5010.238;-2.47082;7.97748;8.60955;3
MAGN;27.701;5010.240;-10.99327;-33.49072;-19.80415;3
LIGH;27.706;5010.246;7907.0;3
ACCE;27.709;5010.248;-2.23140;8.43717;8.59040;3
LIGH;27.718;5010.256;7907.0;3
MAGN;27.720;5010.259;-11.42023;-36.31856;-15.58320;3
ACCE;27.721;5010.259;-1.77171;7.68060;7.53695;3
LIGH;27.726;5010.266;6936.0;3
ACCE;27.729;5010.268;-1.60890;7.07726;6.86657;3
LIGH;27.737;5010.276;6936.0;3
ACCE;27.739;5010.278;-1.48441;6.86657;6.58884;3
MAGN;27.741;5010.281;-11.42023;-36.31856;-15.58320;3
LIGH;27.746;5010.286;6936.0;3
ACCE;27.749;5010.288;-1.55144;7.11557;6.26323;3
LIGH;27.768;5010.297;6936.0;3
MAGN;27.770;5010.300;-11.42023;-36.31856;-15.58320;3
ACCE;27.770;5010.300;-1.77171;7.97748;6.31112;3
LIGH;27.771;5010.306;6936.0;3
ACCE;27.771;5010.308;-1.98240;8.32224;6.54096;3
GNSS;27.772;1490612674.000;40.313462;-3.483139;600.000;0.000;3.0;0.0;26;13
GNSS;27.776;1490612674.000;40.313462;-3.483139;600.000;0.000;3.0;0.0;26;13
LIGH;27.789;5010.318;6936.0;3
ACCE;27.790;5010.318;-2.07817;8.56167;7.07726;3
MAGN;27.791;5010.321;-11.58868;-39.17588;-10.50159;3
LIGH;27.791;5010.326;5687.0;3
ACCE;27.792;5010.328;-2.14520;8.55209;7.02938;3
ACCE;27.800;5010.338;-1.99198;8.60955;6.68461;3
LIGH;27.800;5010.340;5687.0;3
MAGN;27.802;5010.341;-11.58868;-39.17588;-10.50159;3
LIGH;27.807;5010.346;5687.0;3
ACCE;27.810;5010.348;-1.84832;9.24162;5.91847;3
LIGH;27.818;5010.356;5687.0;3
MAGN;27.820;5010.359;-11.58868;-39.17588;-10.50159;3
ACCE;27.821;5010.359;-2.08774;9.59596;5.77481;3
LIGH;27.827;5010.366;5687.0;3
ACCE;27.829;5010.368;-2.20267;9.85453;5.78439;3
LIGH;27.836;5010.376;5687.0;3
SOUN;27.839;743.39;0.02269;61.09
ACCE;27.843;5010.378;-2.00155;9.57681;5.57370;3
MAGN;27.843;5010.380;-11.94359;-41.00004;-4.81430;3
LIGH;27.847;5010.386;6069.0;3
ACCE;27.850;5010.388;-1.94409;9.17458;5.34386;3
LIGH;27.858;5010.396;4508.0;3
MAGN;27.860;5010.399;-11.94359;-41.00004;-4.81430;3
ACCE;27.861;5010.399;-1.78129;8.74362;5.36301;3
LIGH;27.866;5010.406;4508.0;3
ACCE;27.869;5010.408;-1.53229;7.95833;4.79798;3
LIGH;27.878;5010.416;4508.0;3
MAGN;27.880;5010.419;-11.94359;-41.00004;-4.81430;3
ACCE;27.882;5010.419;-1.42694;8.27436;4.52025;3
LIGH;27.887;5010.426;4508.0;3
ACCE;27.889;5010.428;-0.93853;8.42759;4.52983;3
LIGH;27.896;5010.436;4508.0;3
MAGN;27.900;5010.439;-11.47106;-42.10596;-0.65645;3
ACCE;27.901;5010.439;-0.69911;8.04452;4.49152;3
LIGH;27.906;5010.446;4508.0;3
ACCE;27.909;5010.448;-0.58419;7.61356;4.07014;3
LIGH;27.918;5010.456;4300.0;3
MAGN;27.920;5010.459;-11.47106;-42.10596;-0.65645;3
ACCE;27.921;5010.459;-0.02873;6.82826;3.38061;3
LIGH;27.927;5010.466;4300.0;3
ACCE;27.929;5010.468;0.16281;6.51223;2.75812;3
LIGH;27.938;5010.476;4300.0;3
MAGN;27.940;5010.479;-11.47106;-42.10596;-0.65645;3
ACCE;27.941;5010.479;0.25857;6.21535;2.32716;3
LIGH;27.946;5010.486;4300.0;3
ACCE;27.949;5010.488;0.18196;6.14831;1.98240;3
LIGH;27.958;5010.496;4300.0;3
MAGN;27.960;5010.499;-11.49515;-41.75957;3.92727;3
ACCE;27.961;5010.499;-1.18752;6.41646;2.84431;3
LIGH;27.966;5010.506;4300.0;3
ACCE;27.969;5010.508;-1.76213;6.67503;3.15077;3
LIGH;27.978;5010.516;3514.0;3
MAGN;27.980;5010.519;-11.49515;-41.75957;3.92727;3
ACCE;27.981;5010.519;-1.91536;7.13472;3.24654;3
LIGH;27.987;5010.526;3514.0;3
ACCE;27.989;5010.528;-2.04944;7.77637;3.22738;3
LIGH;27.997;5010.536;3514.0;3
ACCE;27.999;5010.538;-2.58574;9.44273;3.04542;3
MAGN;28.001;5010.540;-11.49515;-41.75957;3.92727;3
LIGH;28.006;5010.546;3514.0;3
ACCE;28.009;5010.548;-2.88262;10.09395;2.51870;3
LIGH;28.017;5010.556;3514.0;3
ACCE;28.019;5010.558;-3.20823;10.31422;1.88663;3
MAGN;28.021;5010.561;-11.35540;-39.68727;11.00088;3
LIGH;28.034;5010.566;3514.0;3
ACCE;28.034;5010.568;-3.41892;10.17057;1.26414;3
MAGN;28.044;5010.583;-11.35540;-39.68727;11.00088;3
ACCE;28.047;5010.579;-3.40934;10.16099;0.02873;3
LIGH;28.048;5010.585;1976.0;3
ACCE;28.049;5010.588;-3.26569;10.08438;-0.60334;3
LIGH;28.050;5010.590;1976.0;3
LIGH;28.061;5010.601;1976.0;3
ACCE;28.063;5010.600;-2.74854;8.88728;-0.66080;3
MAGN;28.063;5010.602;-11.35540;-39.68727;11.00088;3
LIGH;28.066;5010.606;1976.0;3
ACCE;28.069;5010.608;-2.74854;8.88728;-0.66080;3
LIGH;28.077;5010.616;1976.0;3
ACCE;28.079;5010.618;-1.99198;7.33583;-0.73741;3
MAGN;28.081;5010.621;-10.16563;-38.13560;15.74235;3
LIGH;28.087;5010.626;1976.0;3
ACCE;28.089;5010.628;-1.52271;6.82826;-1.09176;3
LIGH;28.096;5010.636;1618.0;3
ACCE;28.099;5010.638;-1.02472;6.48350;-1.32160;3
MAGN;28.101;5010.640;-10.16563;-38.13560;15.74235;3
LIGH;28.106;5010.646;1618.0;3
ACCE;28.109;5010.648;-0.65122;6.10043;-1.84832;3
LIGH;28.118;5010.656;1618.0;3
MAGN;28.120;5010.659;-10.16563;-38.13560;15.74235;3
ACCE;28.121;5010.659;-0.71826;6.12916;-1.91536;3
LIGH;28.126;5010.666;1618.0;3
ACCE;28.129;5010.668;-0.95768;6.24408;-2.07817;3
LIGH;28.136;5010.676;1618.0;3
MAGN;28.140;5010.679;-8.98295;-36.79438;19.65334;3
ACCE;28.143;5010.679;-1.53229;6.93361;-2.21224;3
LIGH;28.147;5010.686;1618.0;3
ACCE;28.149;5010.688;-1.74298;7.08684;-2.42293;3
LIGH;28.156;5010.696;1283.0;3
ACCE;28.159;5010.698;-2.04944;7.24007;-2.64320;3
MAGN;28.161;5010.700;-8.98295;-36.79438;19.65334;3
LIGH;28.166;5010.706;1283.0;3
ACCE;28.169;5010.708;-2.55701;7.69018;-2.80600;3
LIGH;28.178;5010.716;1283.0;3
MAGN;28.180;5010.719;-8.98295;-36.79438;19.65334;3
ACCE;28.181;5010.720;-3.45723;8.50420;-2.41336;3
LIGH;28.186;5010.726;1283.0;3
ACCE;28.189;5010.728;-3.91691;8.53294;-2.33674;3
LIGH;28.196;5010.736;1283.0;3
MAGN;28.200;5010.739;-8.84852;-34.00178;24.11662;3
ACCE;28.201;5010.739;-4.16591;8.45632;-2.26970;3
LIGH;28.206;5010.746;1283.0;3
ACCE;28.209;5010.748;-4.34787;8.49463;-2.64320;3
LIGH;28.218;5010.756;1537.0;3
MAGN;28.220;5010.759;-8.84852;-34.00178;24.11662;3
ACCE;28.221;5010.759;-4.58729;8.38928;-3.81157;3
LIGH;28.227;5010.766;867.0;3
ACCE;28.229;5010.768;-4.58729;8.36055;-4.59687;3
LIGH;28.236;5010.776;867.0;3
MAGN;28.240;5010.779;-8.84852;-34.00178;24.11662;3
ACCE;28.242;5010.780;-4.29999;8.22648;-5.15232;3
LIGH;28.246;5010.786;867.0;3
ACCE;28.249;5010.788;-4.05099;7.86256;-5.86101;3
LIGH;28.256;5010.796;867.0;3
MAGN;28.260;5010.799;-9.67848;-28.92952;28.88170;3
ACCE;28.261;5010.799;-3.72538;7.30710;-6.82826;3
LIGH;28.266;5010.806;867.0;3
ACCE;28.269;5010.808;-3.79242;7.01980;-6.97192;3
LIGH;28.276;5010.816;867.0;3
MAGN;28.280;5010.819;-9.67848;-28.92952;28.88170;3
SOUN;28.280;1099.77;0.03356;64.50
ACCE;28.285;5010.819;-4.03184;6.79953;-6.94318;3
LIGH;28.286;5010.826;682.0;3
ACCE;28.289;5010.828;-4.29041;6.77080;-6.99107;3
LIGH;28.296;5010.836;682.0;3
MAGN;28.300;5010.839;-9.67848;-28.92952;28.88170;3
ACCE;28.301;5010.839;-4.79798;6.99107;-7.02938;3
LIGH;28.306;5010.846;682.0;3
ACCE;28.309;5010.848;-4.97036;7.01980;-7.28795;3
LIGH;28.316;5010.856;682.0;3
ACCE;28.319;5010.858;-5.07571;7.07726;-7.46033;3
MAGN;28.321;5010.860;-12.05920;-22.50957;32.53569;3
LIGH;28.326;5010.866;682.0;3
ACCE;28.329;5010.868;-5.20021;7.17303;-7.85298;3
LIGH;28.336;5010.876;682.0;3
MAGN;28.340;5010.879;-12.05920;-22.50957;32.53569;3
ACCE;28.341;5010.879;-5.26724;7.26880;-8.61913;3
LIGH;28.346;5010.886;705.0;3
ACCE;28.349;5010.888;-5.14275;7.22091;-8.97347;3
LIGH;28.356;5010.896;705.0;3
ACCE;28.360;5010.898;-4.98952;7.00065;-9.15543;3
MAGN;28.361;5010.900;-12.05920;-22.50957;32.53569;3
LIGH;28.366;5010.906;705.0;3
ACCE;28.371;5010.909;-4.33829;6.29196;-9.60554;3
LIGH;28.376;5010.916;705.0;3
ACCE;28.380;5010.918;-4.06057;5.93762;-9.59596;3
MAGN;28.381;5010.920;-15.43725;-15.99138;34.77888;3
LIGH;28.386;5010.926;705.0;3
ACCE;28.391;5010.929;-3.94564;5.81312;-9.35654;3
LIGH;28.396;5010.936;705.0;3
ACCE;28.399;5010.938;-3.89776;5.79397;-9.05966;3
MAGN;28.401;5010.940;-15.43725;-15.99138;34.77888;3
LIGH;28.406;5010.946;716.0;3
ACCE;28.412;5010.949;-4.10845;5.44920;-10.05565;3
LIGH;28.417;5010.956;716.0;3
ACCE;28.420;5010.958;-3.48596;5.43963;-10.31422;3
MAGN;28.421;5010.960;-15.43725;-15.99138;34.77888;3
LIGH;28.426;5010.966;716.0;3
ACCE;28.431;5010.969;-2.97839;5.39174;-10.34295;3
LIGH;28.436;5010.976;716.0;3
ACCE;28.439;5010.978;-2.57616;5.32470;-9.89284;3
MAGN;28.441;5010.980;-18.56961;-9.95406;35.73648;3
LIGH;28.446;5010.986;716.0;3
ACCE;28.449;5010.988;-2.55701;5.13317;-9.60554;3
LIGH;28.456;5010.996;716.0;3
ACCE;28.459;5010.998;-2.34632;4.36702;-9.12670;3
MAGN;28.461;5011.000;-18.56961;-9.95406;35.73648;3
LIGH;28.466;5011.006;728.0;3
ACCE;28.469;5011.008;-2.19309;4.28083;-9.27035;3
LIGH;28.476;5011.016;728.0;3
ACCE;28.479;5011.018;-1.98240;4.28083;-9.50019;3
MAGN;28.481;5011.020;-18.56961;-9.95406;35.73648;3
LIGH;28.486;5011.026;728.0;3
ACCE;28.489;5011.028;-1.71425;3.85945;-10.16099;3
LIGH;28.496;5011.036;728.0;3
ACCE;28.499;5011.038;-1.43652;3.72538;-10.63026;3
MAGN;28.501;5011.040;-22.24279;-5.36513;36.46758;3
LIGH;28.506;5011.046;728.0;3
ACCE;28.509;5011.048;-1.26414;4.19464;-10.35253;3
LIGH;28.517;5011.056;728.0;3
ACCE;28.520;5011.058;-1.27372;4.02226;-10.35253;3
MAGN;28.521;5011.060;-22.24279;-5.36513;36.46758;3
LIGH;28.526;5011.066;739.0;3
ACCE;28.529;5011.068;-1.18752;3.27527;-10.77391;3
LIGH;28.536;5011.076;739.0;3
ACCE;28.539;5011.078;-1.00556;3.37104;-9.94073;3
MAGN;28.541;5011.080;-22.24279;-5.36513;36.46758;3
LIGH;28.546;5011.086;739.0;3
ACCE;28.549;5011.088;-0.98641;3.39019;-9.08839;3
LIGH;28.557;5011.096;739.0;3
ACCE;28.559;5011.098;-0.85234;3.11246;-8.86812;3
MAGN;28.561;5011.100;-25.44411;-0.79075;36.39763;3
LIGH;28.566;5011.106;739.0;3
ACCE;28.570;5011.108;-0.31603;2.54743;-9.20331;3
LIGH;28.576;5011.116;739.0;3
ACCE;28.580;5011.118;-0.12450;2.83473;-8.89685;3
MAGN;28.581;5011.120;-25.44411;-0.79075;36.39763;3
LIGH;28.586;5011.126;739.0;3
ACCE;28.589;5011.128;0.45969;2.58574;-8.90643;3
LIGH;28.596;5011.136;762.0;3
ACCE;28.600;5011.138;0.89064;1.22583;-9.23204;3
MAGN;28.601;5011.140;-25.44411;-0.79075;36.39763;3
LIGH;28.606;5011.146;762.0;3
ACCE;28.609;5011.148;0.50757;1.37906;-9.59596;3
LIGH;28.616;5011.156;762.0;3
ACCE;28.620;5011.158;0.59376;2.02071;-8.77236;3
MAGN;28.621;5011.160;-28.99104;4.89876;33.56117;3
LIGH;28.626;5011.166;762.0;3
ACCE;28.629;5011.168;1.05345;2.05901;-7.85298;3
LIGH;28.636;5011.176;762.0;3
ACCE;28.639;5011.178;1.69509;1.07260;-7.24964;3
MAGN;28.641;5011.180;-28.99104;4.89876;33.56117;3
LIGH;28.646;5011.186;762.0;3
ACCE;28.649;5011.188;3.11246;-0.91937;-6.87615;3
LIGH;28.656;5011.196;832.0;3
ACCE;28.659;5011.198;3.37104;-0.95768;-7.67102;3
MAGN;28.661;5011.200;-28.99104;4.89876;33.56117;3
LIGH;28.666;5011.206;832.0;3
ACCE;28.669;5011.208;3.62961;-0.65122;-7.88171;3
LIGH;28.676;5011.216;832.0;3
ACCE;28.680;5011.218;3.29442;-0.46926;-6.37815;3
MAGN;28.681;5011.220;-34.22309;12.45852;27.35289;3
LIGH;28.686;5011.226;832.0;3
ACCE;28.689;5011.228;4.10845;-1.71425;-6.67503;3
LIGH;28.696;5011.236;832.0;3
ACCE;28.699;5011.238;4.83629;-2.48039;-6.31112;3
MAGN;28.701;5011.240;-34.22309;12.45852;27.35289;3
LIGH;28.706;5011.246;832.0;3
ACCE;28.709;5011.248;5.16190;-2.46124;-5.88974;3
LIGH;28.716;5011.256;947.0;3
ACCE;28.719;5011.258;5.65989;-3.22738;-4.77883;3
MAGN;28.721;5011.260;-34.22309;12.45852;27.35289;3
LIGH;28.726;5011.266;947.0;3
ACCE;28.731;5011.269;5.69820;-3.82115;-4.62560;3
LIGH;28.737;5011.276;947.0;3
ACCE;28.740;5011.278;5.31513;-3.94564;-4.43406;3
MAGN;28.741;5011.280;-37.65458;19.65921;21.11884;3
LIGH;28.746;5011.286;947.0;3
ACCE;28.753;5011.290;5.18105;-3.79242;-4.48195;3
LIGH;28.760;5011.298;947.0;3
GNSS;28.761;1490612675.000;40.313462;-3.483139;600.000;0.000;3.0;0.0;26;13
ACCE;28.766;5011.298;5.91847;-4.25210;-4.70221;3
MAGN;28.766;5011.302;-37.65458;19.65921;21.11884;3
GNSS;28.767;1490612675.000;40.313462;-3.483139;600.000;0.000;3.0;0.0;26;13
LIGH;28.777;5011.308;947.0;3
ACCE;28.778;5011.309;6.46434;-4.58729;-5.44920;3
LIGH;28.778;5011.316;994.0;3
ACCE;28.779;5011.318;6.45477;-4.20422;-5.93762;3
MAGN;28.781;5011.320;-37.65458;19.65921;21.11884;3
LIGH;28.786;5011.326;994.0;3
ACCE;28.804;5011.329;6.25365;-3.32315;-7.38372;3
LIGH;28.805;5011.336;994.0;3
ACCE;28.805;5011.338;6.11958;-3.39019;-7.92002;3
MAGN;28.806;5011.340;-38.86290;24.67084;16.48308;3
ACCE;28.810;5011.348;5.90889;-3.39977;-8.03494;3
LIGH;28.811;5011.350;994.0;3
LIGH;28.817;5011.356;994.0;3
ACCE;28.821;5011.358;5.57370;-3.17950;-7.65187;3
MAGN;28.821;5011.360;-38.86290;24.67084;16.48308;3
LIGH;28.829;5011.368;994.0;3
ACCE;28.831;5011.369;5.48751;-3.16992;-7.24964;3
SOUN;28.832;1469.90;0.04486;67.02
LIGH;28.837;5011.376;1028.0;3
ACCE;28.839;5011.378;5.61201;-3.43807;-7.04853;3
MAGN;28.841;5011.380;-38.86290;24.67084;16.48308;3
LIGH;28.846;5011.386;1028.0;3
ACCE;28.851;5011.389;5.43005;-3.71580;-7.27837;3
LIGH;28.856;5011.396;1028.0;3
ACCE;28.861;5011.398;4.93206;-3.63919;-7.26880;3
MAGN;28.862;5011.401;-38.01738;27.62977;14.68034;3
LIGH;28.866;5011.406;1028.0;3
ACCE;28.871;5011.409;4.89375;-2.63362;-7.38372;3
LIGH;28.876;5011.416;1028.0;3
ACCE;28.879;5011.418;4.98952;-2.88262;-7.10599;3
MAGN;28.881;5011.420;-38.01738;27.62977;14.68034;3
LIGH;28.886;5011.426;1028.0;3
ACCE;28.889;5011.428;5.32470;-3.45723;-6.86657;3
LIGH;28.896;5011.436;1017.0;3
ACCE;28.900;5011.438;5.28640;-4.01268;-6.18662;3
MAGN;28.901;5011.440;-38.01738;27.62977;14.68034;3
LIGH;28.906;5011.446;1028.0;3
ACCE;28.909;5011.448;4.44364;-2.84431;-5.24809;3
LIGH;28.916;5011.456;1028.0;3
ACCE;28.920;5011.458;3.76368;-2.35589;-4.91290;3
MAGN;28.921;5011.460;-37.65339;28.71619;14.06556;3
LIGH;28.927;5011.466;1028.0;3
ACCE;28.929;5011.468;3.68707;-2.23140;-4.89375;3
LIGH;28.936;5011.476;1028.0;3
ACCE;28.940;5011.478;3.83072;-2.48039;-4.92248;3
MAGN;28.941;5011.480;-37.65339;28.71619;14.06556;3
LIGH;28.946;5011.486;1028.0;3
ACCE;28.949;5011.488;4.08930;-3.02627;-5.26724;3
LIGH;28.956;5011.496;1028.0;3
ACCE;28.959;5011.498;4.33829;-3.37104;-5.98550;3
MAGN;28.961;5011.500;-37.65339;28.71619;14.06556;3
LIGH;28.966;5011.506;1028.0;3
ACCE;28.969;5011.508;4.90333;-3.93607;-6.94318;3
LIGH;28.976;5011.516;1028.0;3
ACCE;28.980;5011.518;5.32470;-4.11803;-7.65187;3
MAGN;28.981;5011.520;-36.35065;29.41934;14.27291;3
LIGH;28.986;5011.526;1028.0;3
ACCE;28.989;5011.528;6.52181;-4.88417;-9.85453;3
LIGH;28.998;5011.536;1028.0;3
MAGN;29.000;5011.539;-36.35065;29.41934;14.27291;3
ACCE;29.001;5011.539;7.20176;-5.68862;-10.70687;3
LIGH;29.006;5011.546;1028.0;3
ACCE;29.009;5011.548;7.46991;-6.21535;-11.14740;3
LIGH;29.017;5011.556;1028.0;3
MAGN;29.020;5011.559;-36.35065;29.41934;14.27291;3
ACCE;29.021;5011.560;6.41646;-5.86101;-10.80264;3
LIGH;29.030;5011.566;982.0;3
ACCE;29.031;5011.568;5.24809;-4.56814;-10.72602;3
LIGH;29.041;5011.580;982.0;3
MAGN;29.042;5011.580;-34.68612;26.73031;18.14250;3
ACCE;29.042;5011.579;4.33829;-3.39977;-10.69729;3
LIGH;29.047;5011.586;982.0;3
ACCE;29.049;5011.588;3.08373;-2.69108;-10.69729;3
LIGH;29.060;5011.599;982.0;3
ACCE;29.062;5011.600;1.50356;-0.47884;-10.56322;3
MAGN;29.062;5011.602;-34.68612;26.73031;18.14250;3
LIGH;29.066;5011.606;982.0;3
ACCE;29.069;5011.608;1.83875;0.10534;-10.65899;3
LIGH;29.078;5011.616;982.0;3
MAGN;29.080;5011.619;-34.68612;26.73031;18.14250;3
ACCE;29.081;5011.619;1.97282;0.26815;-10.07480;3
LIGH;29.087;5011.626;809.0;3
ACCE;29.089;5011.628;1.29287;0.92895;-8.92558;3
LIGH;29.098;5011.636;809.0;3
MAGN;29.102;5011.641;-31.00762;11.09264;27.11967;3
ACCE;29.103;5011.639;-0.07661;4.13718;-6.32069;3
LIGH;29.107;5011.646;809.0;3
ACCE;29.109;5011.648;-0.45969;4.60644;-5.09486;3
LIGH;29.116;5011.656;809.0;3
MAGN;29.120;5011.659;-31.00762;11.09264;27.11967;3
ACCE;29.121;5011.659;-0.58419;4.50110;-3.66792;3
LIGH;29.126;5011.666;809.0;3
ACCE;29.129;5011.668;-0.14365;4.52025;-2.47082;3
LIGH;29.137;5011.676;809.0;3
ACCE;29.140;5011.678;-0.84276;5.66947;0.23942;3
MAGN;29.141;5011.680;-31.00762;11.09264;27.11967;3
LIGH;29.146;5011.686;878.0;3
ACCE;29.149;5011.688;-3.25611;7.34541;0.94810;3
LIGH;29.158;5011.696;878.0;3
MAGN;29.160;5011.699;-23.17369;-12.13884;26.29240;3
ACCE;29.161;5011.699;-6.18662;10.10353;1.81002;3
LIGH;29.166;5011.706;878.0;3
ACCE;29.169;5011.708;-7.51779;12.05720;2.43251;3
LIGH;29.176;5011.716;878.0;3
MAGN;29.180;5011.719;-23.17369;-12.13884;26.29240;3
ACCE;29.182;5011.719;-5.46836;10.49618;2.98796;3
LIGH;29.186;5011.726;878.0;3
ACCE;29.189;5011.728;-3.89776;8.48505;3.67749;3
LIGH;29.196;5011.736;878.0;3
MAGN;29.200;5011.739;-23.17369;-12.13884;26.29240;3
ACCE;29.201;5011.739;-2.04944;6.40688;4.18506;3
LIGH;29.206;5011.746;3248.0;3
ACCE;29.209;5011.748;-0.42138;4.81713;4.15633;3
LIGH;29.216;5011.756;3248.0;3
MAGN;29.220;5011.759;-18.09560;-29.33872;16.67787;3
ACCE;29.221;5011.759;2.12605;2.34632;4.33829;3
LIGH;29.226;5011.766;3248.0;3
ACCE;29.229;5011.768;2.50912;1.68552;4.68306;3
LIGH;29.238;5011.778;3248.0;3
MAGN;29.240;5011.779;-18.09560;-29.33872;16.67787;3
ACCE;29.241;5011.779;2.21224;1.39821;5.23851;3
LIGH;29.246;5011.786;3248.0;3
ACCE;29.249;5011.788;1.17795;1.37906;5.77481;3
LIGH;29.258;5011.796;3248.0;3
MAGN;29.260;5011.799;-18.09560;-29.33872;16.67787;3
ACCE;29.261;5011.799;-1.68552;2.45166;6.91445;3
LIGH;29.267;5011.806;1895.0;3
ACCE;29.269;5011.808;-2.58574;3.09331;7.00065;3
SOUN;29.272;1005.21;0.03068;63.72
LIGH;29.278;5011.816;7248.0;3
MAGN;29.280;5011.819;-13.89947;-35.73613;0.22333;3
ACCE;29.281;5011.819;-2.96881;3.39019;7.35499;3
LIGH;29.286;5011.826;7248.0;3
ACCE;29.289;5011.828;-3.27527;3.55300;8.45632;3
LIGH;29.296;5011.836;7248.0;3
ACCE;29.300;5011.838;-2.98796;3.40934;11.67413;3
MAGN;29.301;5011.840;-13.89947;-35.73613;0.22333;3
LIGH;29.306;5011.846;7248.0;3
ACCE;29.309;5011.848;-2.30801;2.59531;12.07635;3
LIGH;29.316;5011.856;7248.0;3
MAGN;29.320;5011.859;-13.89947;-35.73613;0.22333;3
ACCE;29.321;5011.859;-1.76213;1.81959;11.86566;3
LIGH;29.326;5011.866;7248.0;3
ACCE;29.329;5011.868;-0.81403;0.89064;11.17613;3
LIGH;29.336;5011.876;10103.0;3
MAGN;29.340;5011.879;-10.54003;-33.97458;-14.73623;3
ACCE;29.341;5011.879;-0.42138;0.59376;11.08037;3
LIGH;29.346;5011.886;10103.0;3
ACCE;29.349;5011.888;-0.06704;0.07661;10.91756;3
LIGH;29.356;5011.896;10103.0;3
MAGN;29.360;5011.899;-10.54003;-33.97458;-14.73623;3
ACCE;29.361;5011.899;0.33519;-0.50757;11.34852;3
LIGH;29.366;5011.906;10103.0;3
ACCE;29.369;5011.908;0.66080;-0.03831;11.57836;3
LIGH;29.376;5011.916;10103.0;3
ACCE;29.379;5011.918;0.50757;0.15323;11.97101;3
MAGN;29.381;5011.921;-10.54003;-33.97458;-14.73623;3
LIGH;29.386;5011.926;10103.0;3
ACCE;29.389;5011.928;-0.24900;-0.08619;11.99016;3
LIGH;29.396;5011.936;10554.0;3
ACCE;29.399;5011.938;-1.12049;-0.56503;11.81778;3
MAGN;29.401;5011.941;-9.10006;-29.18986;-24.69961;3
LIGH;29.406;5011.946;10554.0;3
ACCE;29.409;5011.948;-1.31202;-1.08218;10.94629;3
LIGH;29.416;5011.956;10554.0;3
MAGN;29.420;5011.959;-9.10006;-29.18986;-24.69961;3
ACCE;29.421;5011.959;-0.50757;-1.23541;10.33337;3
LIGH;29.426;5011.966;10554.0;3
ACCE;29.429;5011.968;0.57461;-1.54187;9.71088;3
LIGH;29.436;5011.976;10554.0;3
MAGN;29.440;5011.979;-9.10006;-29.18986;-24.69961;3
ACCE;29.442;5011.979;1.92494;-1.63763;10.16099;3
LIGH;29.447;5011.986;10554.0;3
ACCE;29.449;5011.988;2.03986;-1.45567;11.29106;3
LIGH;29.456;5011.996;10311.0;3
ACCE;29.459;5011.998;1.54187;-1.64721;12.60308;3
MAGN;29.461;5012.000;-8.79283;-24.15595;-30.92087;3
LIGH;29.466;5012.006;10311.0;3
ACCE;29.469;5012.008;0.80445;-1.99198;13.60864;3
LIGH;29.476;5012.016;10311.0;3
MAGN;29.480;5012.019;-8.79283;-24.15595;-30.92087;3
ACCE;29.481;5012.019;-0.23942;-2.16436;14.46098;3
LIGH;29.486;5012.026;10311.0;3
ACCE;29.489;5012.028;-0.28730;-2.22182;13.93425;3
LIGH;29.496;5012.036;10311.0;3
MAGN;29.500;5012.039;-8.79283;-24.15595;-30.92087;3
ACCE;29.501;5012.039;-0.08619;-2.43251;12.96700;3
LIGH;29.506;5012.046;10311.0;3
ACCE;29.509;5012.048;0.29688;-2.36547;11.37725;3
LIGH;29.516;5012.056;10138.0;3
MAGN;29.520;5012.059;-7.42770;-21.90238;-33.71255;3
ACCE;29.521;5012.059;0.79487;-0.88107;9.00220;3
LIGH;29.527;5012.066;10138.0;3
ACCE;29.529;5012.068;0.41180;-0.23942;7.94875;3
LIGH;29.536;5012.076;10138.0;3
MAGN;29.540;5012.079;-7.42770;-21.90238;-33.71255;3
ACCE;29.541;5012.079;0.05746;-0.29688;7.25922;3
ACCE;29.550;5012.088;0.05746;-0.74699;6.72292;3
LIGH;29.550;5012.090;10138.0;3
LIGH;29.558;5012.096;10138.0;3
MAGN;29.560;5012.099;-7.42770;-21.90238;-33.71255;3
ACCE;29.561;5012.099;0.35434;-0.68953;7.01980;3
LIGH;29.566;5012.106;10138.0;3
ACCE;29.569;5012.108;0.30646;-0.66080;7.01022;3
LIGH;29.576;5012.116;10161.0;3
MAGN;29.580;5012.119;-5.43319;-21.28895;-34.84187;3
ACCE;29.581;5012.119;0.03831;-0.48842;7.68060;3
LIGH;29.586;5012.126;10161.0;3
ACCE;29.589;5012.128;-0.24900;-0.02873;8.60955;3
LIGH;29.596;5012.136;10161.0;3
MAGN;29.600;5012.139;-5.43319;-21.28895;-34.84187;3
ACCE;29.601;5012.139;-1.12049;0.35434;10.74518;3
LIGH;29.606;5012.146;10161.0;3
ACCE;29.609;5012.148;-1.52271;0.32561;11.73159;3
LIGH;29.616;5012.156;10161.0;3
ACCE;29.620;5012.158;-2.01113;0.45011;13.12022;3
MAGN;29.621;5012.160;-5.43319;-21.28895;-34.84187;3
LIGH;29.626;5012.166;10161.0;3
ACCE;29.629;5012.168;-2.51870;0.83318;14.86320;3
LIGH;29.636;5012.176;10161.0;3
ACCE;29.640;5012.178;-3.28484;1.21625;17.74582;3
MAGN;29.641;5012.180;-2.76170;-19.27718;-36.40012;3
LIGH;29.646;5012.186;10242.0;3
ACCE;29.651;5012.189;-3.28484;1.24498;18.65562;3
LIGH;29.657;5012.196;10242.0;3
ACCE;29.660;5012.198;-3.15077;1.36948;19.56542;3
MAGN;29.661;5012.200;-2.76170;-19.27718;-36.40012;3
LIGH;29.666;5012.206;10242.0;3
ACCE;29.671;5012.209;-2.12605;0.38307;19.60372;3
LIGH;29.676;5012.216;10242.0;3
ACCE;29.680;5012.218;-1.16837;-0.21069;19.41219;3
MAGN;29.681;5012.220;-2.76170;-19.27718;-36.40012;3
LIGH;29.686;5012.226;10242.0;3
ACCE;29.691;5012.229;-0.52672;1.60890;19.07700;3
LIGH;29.696;5012.236;10242.0;3
ACCE;29.699;5012.238;-0.49799;0.38307;19.55584;3
MAGN;29.701;5012.240;-0.69436;-21.14319;-35.75672;3
LIGH;29.707;5012.246;10276.0;3
ACCE;29.711;5012.249;-1.55144;-0.56503;18.16720;3
LIGH;29.716;5012.256;10276.0;3
ACCE;29.720;5012.258;-2.51870;1.64721;17.22868;3
MAGN;29.721;5012.260;-0.69436;-21.14319;-35.75672;3
LIGH;29.726;5012.266;10276.0;3
ACCE;29.731;5012.269;-3.62961;3.91691;16.70195;3
LIGH;29.737;5012.277;10276.0;3
ACCE;29.740;5012.278;-3.95522;5.12359;15.84004;3
MAGN;29.741;5012.281;-0.69436;-21.14319;-35.75672;3
LIGH;29.746;5012.286;10276.0;3
ACCE;29.750;5012.288;-3.04542;4.26168;12.91911;3
GNSS;29.754;1490612676.000;40.313462;-3.483139;600.000;0.000;3.0;0.0;26;13
GNSS;29.762;1490612676.000;40.313462;-3.483139;600.000;0.000;3.0;0.0;26;13
ACCE;29.764;5012.299;-2.27928;3.61046;11.75074;3
MAGN;29.773;5012.304;0.38032;-28.47174;-28.81402;3
LIGH;29.773;5012.305;10635.0;3
ACCE;29.774;5012.308;-1.60890;3.28484;10.37168;3
LIGH;29.776;5012.310;9143.0;3
LIGH;29.784;5012.316;9143.0;3
ACCE;29.784;5012.318;-1.30245;3.42850;9.34696;3
MAGN;29.784;5012.320;0.38032;-28.47174;-28.81402;3
ACCE;29.794;5012.328;-1.24498;5.43963;9.61511;3
LIGH;29.795;5012.334;9143.0;3
LIGH;29.798;5012.337;9143.0;3
ACCE;29.799;5012.338;-2.23140;6.65588;9.41400;3
MAGN;29.801;5012.340;0.38032;-28.47174;-28.81402;3
LIGH;29.806;5012.346;9143.0;3
ACCE;29.810;5012.348;-3.34231;7.48906;8.27436;3
LIGH;29.816;5012.356;9143.0;3
ACCE;29.820;5012.358;-3.97437;7.93917;7.64229;3
MAGN;29.821;5012.360;0.95574;-36.12759;-17.78788;3
SOUN;29.824;724.68;0.02212;60.87
LIGH;29.829;5012.366;6485.0;3
ACCE;29.830;5012.369;-3.47638;7.42203;7.70933;3
LIGH;29.836;5012.376;6485.0;3
ACCE;29.840;5012.378;-3.21781;6.48350;9.30866;3
MAGN;29.843;5012.381;0.95574;-36.12759;-17.78788;3
LIGH;29.849;5012.389;6485.0;3
ACCE;29.851;5012.389;-2.75812;5.67905;7.94875;3
LIGH;29.856;5012.396;6485.0;3
ACCE;29.861;5012.398;-1.38864;5.38217;7.60398;3
MAGN;29.862;5012.401;0.95574;-36.12759;-17.78788;3
LIGH;29.866;5012.406;6485.0;3
ACCE;29.869;5012.408;-1.85790;4.79798;5.90889;3
LIGH;29.876;5012.416;6485.0;3
ACCE;29.881;5012.418;-1.97282;4.95121;4.88417;3
MAGN;29.882;5012.421;0.25502;-40.66282;-6.63960;3
LIGH;29.888;5012.426;4543.0;3
ACCE;29.891;5012.429;-1.80044;5.76524;4.11803;3
LIGH;29.896;5012.436;4543.0;3
ACCE;29.899;5012.438;-1.56102;6.51223;3.70622;3
MAGN;29.901;5012.440;0.25502;-40.66282;-6.63960;3
LIGH;29.906;5012.446;4543.0;3
ACCE;29.909;5012.448;-1.24498;7.01980;2.69108;3
LIGH;29.916;5012.456;4543.0;3
ACCE;29.920;5012.458;-0.71826;6.82826;1.68552;3
MAGN;29.921;5012.460;0.25502;-40.66282;-6.63960;3
LIGH;29.926;5012.466;4543.0;3
ACCE;29.929;5012.468;-0.23942;6.74207;0.45969;3
LIGH;29.937;5012.476;4543.0;3
ACCE;29.940;5012.478;0.32561;7.20176;-1.04387;3
MAGN;29.941;5012.480;0.12455;-41.33148;4.39927;3
LIGH;29.946;5012.486;3190.0;3
ACCE;29.949;5012.488;0.51715;7.81467;-0.85234;3
LIGH;29.956;5012.496;3190.0;3
ACCE;29.960;5012.498;0.43096;8.13071;0.00958;3
MAGN;29.961;5012.500;0.12455;-41.33148;4.39927;3
LIGH;29.967;5012.506;3190.0;3
ACCE;29.969;5012.508;-0.05746;8.46590;0.47884;3
LIGH;29.976;5012.516;3190.0;3
ACCE;29.979;5012.518;-0.41180;9.14585;0.37350;3
MAGN;29.981;5012.520;0.12455;-41.33148;4.39927;3
LIGH;29.986;5012.526;3190.0;3
ACCE;29.989;5012.528;-0.13408;8.78193;0.05746;3
LIGH;29.996;5012.536;3190.0;3
ACCE;30.000;5012.538;0.09577;8.10198;-0.21069;3
MAGN;30.001;5012.540;1.30233;-40.36187;13.34673;3
LIGH;30.006;5012.546;3491.0;3
ACCE;30.009;5012.548;0.39265;7.32626;-0.77572;3
LIGH;30.017;5012.556;2554.0;3
ACCE;30.020;5012.558;0.42138;6.19619;-0.62249;3
MAGN;30.021;5012.560;1.30233;-40.36187;13.34673;3
LIGH;30.030;5012.566;2554.0;3
ACCE;30.033;5012.568;0.25857;5.86101;-0.13408;3
LIGH;30.038;5012.578;2554.0;3
ACCE;30.039;5012.578;0.06704;5.59285;0.07661;3
MAGN;30.041;5012.580;1.30233;-40.36187;13.34673;3
LIGH;30.048;5012.588;2554.0;3
ACCE;30.051;5012.589;-1.52271;6.45477;-0.44053;3
LIGH;30.058;5012.597;2554.0;3
MAGN;30.060;5012.599;1.29943;-37.95060;20.13610;3
ACCE;30.061;5012.599;-1.99198;7.06768;-1.12049;3
LIGH;30.066;5012.606;2554.0;3
ACCE;30.071;5012.609;-2.24097;7.15387;-2.35589;3
LIGH;30.077;5012.616;1560.0;3
ACCE;30.080;5012.618;-2.31759;6.82826;-3.23696;3
MAGN;30.081;5012.620;1.29943;-37.95060;20.13610;3
LIGH;30.086;5012.626;1560.0;3
ACCE;30.089;5012.628;-2.27928;6.46434;-3.88818;3
LIGH;30.097;5012.636;1560.0;3
ACCE;30.100;5012.638;-2.41336;6.16746;-3.97437;3
MAGN;30.101;5012.640;1.29943;-37.95060;20.13610;3
LIGH;30.106;5012.646;1560.0;3
ACCE;30.109;5012.648;-2.63362;6.66546;-3.62003;3
LIGH;30.117;5012.656;1560.0;3
ACCE;30.120;5012.658;-2.73897;7.05811;-3.30400;3
MAGN;30.121;5012.660;0.19547;-35.62141;24.98192;3
LIGH;30.126;5012.666;1560.0;3
ACCE;30.129;5012.668;-3.10289;7.06768;-3.20823;3
LIGH;30.136;5012.676;1202.0;3
ACCE;30.140;5012.678;-3.70622;6.65588;-3.53384;3
MAGN;30.141;5012.680;0.19547;-35.62141;24.98192;3
LIGH;30.146;5012.686;1202.0;3
ACCE;30.149;5012.688;-3.38061;7.38372;-2.84431;3
LIGH;30.156;5012.696;1202.0;3
ACCE;30.160;5012.698;-2.76770;8.04452;-2.35589;3
MAGN;30.161;5012.700;0.19547;-35.62141;24.98192;3
LIGH;30.166;5012.706;1202.0;3
ACCE;30.169;5012.708;-2.13563;6.73250;-2.15478;3
LIGH;30.176;5012.716;1202.0;3
ACCE;30.180;5012.718;-1.58017;6.76123;-2.05901;3
MAGN;30.181;5012.720;-1.28267;-36.52880;24.37027;3
LIGH;30.186;5012.726;1202.0;3
ACCE;30.190;5012.728;-0.50757;6.85699;-2.12605;3
LIGH;30.196;5012.736;2046.0;3
ACCE;30.200;5012.738;0.43096;7.05811;-1.92494;3
MAGN;30.201;5012.740;-1.28267;-36.52880;24.37027;3
LIGH;30.206;5012.746;2046.0;3
ACCE;30.209;5012.748;1.97282;7.41245;-0.85234;3
LIGH;30.216;5012.756;2046.0;3
ACCE;30.220;5012.758;2.48039;7.71891;-1.06303;3
MAGN;30.221;5012.760;-1.28267;-36.52880;24.37027;3
LIGH;30.227;5012.766;2046.0;3
ACCE;30.229;5012.768;2.64320;8.03494;-1.11091;3
LIGH;30.237;5012.777;2046.0;3
ACCE;30.240;5012.778;2.79643;7.52737;-0.96726;3
MAGN;30.241;5012.780;-5.34524;-39.89957;21.11961;3
LIGH;30.246;5012.786;2046.0;3
ACCE;30.249;5012.788;3.14119;4.77883;-1.58017;3
LIGH;30.256;5012.796;3976.0;3
ACCE;30.260;5012.798;3.26569;4.05099;-1.67594;3
MAGN;30.261;5012.800;-5.34524;-39.89957;21.11961;3
SOUN;30.265;387.20;0.01182;55.43
LIGH;30.270;5012.806;3976.0;3
ACCE;30.270;5012.808;3.46680;3.91691;-1.76213;3
LIGH;30.277;5012.816;3976.0;3
ACCE;30.279;5012.818;3.76368;3.90734;-1.58975;3
MAGN;30.281;5012.820;-5.34524;-39.89957;21.11961;3
LIGH;30.286;5012.826;3976.0;3
ACCE;30.289;5012.828;3.38061;3.52426;-1.03430;3
LIGH;30.298;5012.836;3976.0;3
MAGN;30.300;5012.839;-8.72053;-41.75344;9.09014;3
ACCE;30.301;5012.839;2.92093;3.00712;-0.46926;3
LIGH;30.306;5012.846;3976.0;3
ACCE;30.309;5012.848;1.83875;2.20267;0.73741;3
LIGH;30.316;5012.856;2011.0;3
MAGN;30.320;5012.859;-8.72053;-41.75344;9.09014;3
ACCE;30.321;5012.859;-0.24900;-0.54588;2.36547;3
LIGH;30.326;5012.866;6450.0;3
ACCE;30.329;5012.868;-0.24900;-0.98641;3.21781;3
LIGH;30.336;5012.876;6450.0;3
MAGN;30.340;5012.879;-8.72053;-41.75344;9.09014;3
ACCE;30.341;5012.879;-0.45969;-0.28730;5.11401;3
LIGH;30.346;5012.886;6450.0;3
ACCE;30.349;5012.888;-1.58975;0.90022;10.41957;3
LIGH;30.356;5012.896;6450.0;3
MAGN;30.360;5012.899;-9.98870;-39.33210;-7.89948;3
ACCE;30.361;5012.899;-6.05254;1.28329;16.39549;3
LIGH;30.366;5012.906;6450.0;3
ACCE;30.369;5012.908;-7.35499;-0.18196;17.21910;3
LIGH;30.378;5012.916;6450.0;3
MAGN;30.380;5012.919;-9.98870;-39.33210;-7.89948;3
ACCE;30.381;5012.919;-7.23049;-1.41737;16.61576;3
LIGH;30.386;5012.926;8993.0;3
ACCE;30.389;5012.928;-5.68862;-1.54187;15.25585;3
LIGH;30.396;5012.936;8993.0;3
MAGN;30.400;5012.939;-9.98870;-39.33210;-7.89948;3
ACCE;30.401;5012.939;-0.59376;-0.04788;11.92312;3
LIGH;30.407;5012.947;8993.0;3
ACCE;30.410;5012.948;1.66636;0.28730;10.15141;3
LIGH;30.418;5012.956;8993.0;3
MAGN;30.420;5012.959;-9.47158;-32.01899;-21.93090;3
ACCE;30.422;5012.960;3.45723;0.29688;9.07881;3
LIGH;30.428;5012.967;8993.0;3
ACCE;30.430;5012.968;3.98395;-0.01915;8.66701;3
LIGH;30.439;5012.978;8993.0;3
ACCE;30.442;5012.978;1.24498;-2.37505;11.16656;3
MAGN;30.443;5012.982;-9.47158;-32.01899;-21.93090;3
LIGH;30.448;5012.987;9826.0;3
ACCE;30.450;5012.988;0.19154;-3.39977;11.97101;3
LIGH;30.458;5012.997;9826.0;3
ACCE;30.461;5012.998;0.13408;-3.91691;12.80419;3
MAGN;30.462;5013.001;-9.47158;-32.01899;-21.93090;3
LIGH;30.468;5013.007;9826.0;3
ACCE;30.469;5013.008;0.62249;-4.37660;13.08192;3
LIGH;30.477;5013.017;9826.0;3
ACCE;30.481;5013.019;1.70467;-5.42047;13.80976;3
MAGN;30.482;5013.022;-9.63585;-24.17682;-31.58258;3
LIGH;30.488;5013.027;9826.0;3
ACCE;30.489;5013.028;1.80044;-5.75566;14.04918;3
LIGH;30.498;5013.037;9826.0;3
MAGN;30.500;5013.039;-9.63585;-24.17682;-31.58258;3
ACCE;30.502;5013.039;1.50356;-5.49709;13.92468;3
ACCE;30.510;5013.048;1.05345;-4.70221;13.12022;3
LIGH;30.512;5013.051;9721.0;3
LIGH;30.518;5013.058;9721.0;3
ACCE;30.520;5013.059;0.37350;-3.91691;11.18571;3
MAGN;30.521;5013.060;-9.63585;-24.17682;-31.58258;3
LIGH;30.526;5013.066;9721.0;3
ACCE;30.529;5013.068;0.37350;-3.57215;9.95030;3
LIGH;30.536;5013.076;9721.0;3
MAGN;30.540;5013.079;-7.03978;-16.40858;-38.17108;3
ACCE;30.540;5013.079;-0.61292;-3.10289;9.26077;3
LIGH;30.546;5013.086;9721.0;3
ACCE;30.549;5013.088;-1.34075;-2.68151;9.38527;3
LIGH;30.556;5013.096;9721.0;3
ACCE;30.560;5013.099;-3.18908;-1.96325;10.63026;3
MAGN;30.561;5013.100;-7.03978;-16.40858;-38.17108;3
LIGH;30.566;5013.106;10068.0;3
ACCE;30.575;5013.113;-5.27682;-1.17795;10.87925;3
LIGH;30.578;5013.118;10068.0;3
MAGN;30.580;5013.119;-7.03978;-16.40858;-38.17108;3
ACCE;30.581;5013.119;-5.27682;-1.17795;10.87925;3
LIGH;30.586;5013.126;10068.0;3
ACCE;30.589;5013.128;-5.63116;-1.46525;10.70687;3
LIGH;30.596;5013.136;10068.0;3
ACCE;30.599;5013.138;-5.97593;-2.01113;9.63427;3
WIFI;30.604;5013.107;test-CAR;00:0b:86:27:36:c2;-82
WIFI;30.604;5013.107;portal-csic;00:0b:86:27:32:e1;-70
WIFI;30.604;5013.107;portal-csic;00:0b:86:27:36:c1;-82
WIFI;30.604;5013.107;eduroam;00:0b:86:27:32:e0;-69
WIFI;30.604;5013.107;test-CAR;00:0b:86:27:32:e2;-70
WIFI;30.604;5013.107;eduroam;00:0b:86:27:35:90;-77
WIFI;30.604;5013.107;test-CAR;00:0b:86:27:35:92;-76
WIFI;30.604;5013.107;portal-csic;00:0b:86:27:35:91;-76
WIFI;30.604;5013.107;eduroam;00:0b:86:27:36:c0;-82
MAGN;30.623;5013.145;0.77100;-12.95100;-42.12004;3
LIGH;30.624;5013.149;10068.0;3
ACCE;30.625;5013.148;-7.01980;-1.44610;9.66300;3
LIGH;30.625;5013.156;10068.0;3
MAGN;30.626;5013.159;0.77100;-12.95100;-42.12004;3
ACCE;30.626;5013.159;-8.72447;-1.85790;9.34696;3
LIGH;30.627;5013.166;10357.0;3
ACCE;30.634;5013.168;-9.37569;-2.46124;9.03093;3
LIGH;30.637;5013.177;10357.0;3
ACCE;30.640;5013.178;-10.09395;-2.16436;9.46189;3
MAGN;30.644;5013.181;0.77100;-12.95100;-42.12004;3
LIGH;30.647;5013.186;10357.0;3
ACCE;30.649;5013.188;-9.70131;-1.87705;10.00776;3
LIGH;30.656;5013.196;10357.0;3
MAGN;30.660;5013.199;14.22578;-10.10591;-42.66634;3
ACCE;30.661;5013.199;-8.80109;-0.98641;8.68616;3
LIGH;30.666;5013.206;10357.0;3
ACCE;30.669;5013.208;-9.19373;-0.61292;8.85855;3
LIGH;30.676;5013.216;10357.0;3
MAGN;30.680;5013.219;14.22578;-10.10591;-42.66634;3
ACCE;30.681;5013.219;-10.25676;0.36392;8.75320;3
LIGH;30.686;5013.226;10924.0;3
ACCE;30.689;5013.228;-10.37168;0.32561;7.78594;3
LIGH;30.696;5013.236;8797.0;3
MAGN;30.700;5013.239;14.22578;-10.10591;-42.66634;3
ACCE;30.701;5013.239;-10.23761;-1.54187;5.31513;3
LIGH;30.706;5013.246;8797.0;3
ACCE;30.710;5013.248;-10.26634;-2.64320;3.69665;3
LIGH;30.716;5013.256;8797.0;3
MAGN;30.720;5013.259;27.04979;-11.74747;-37.73420;3
ACCE;30.721;5013.259;-9.70131;-2.92093;2.26970;3
LIGH;30.726;5013.266;8797.0;3
ACCE;30.729;5013.268;-8.85855;-1.70467;2.13563;3
LIGH;30.736;5013.276;8797.0;3
ACCE;30.741;5013.279;-8.08282;0.87149;3.22738;3
MAGN;30.742;5013.281;27.04979;-11.74747;-37.73420;3
LIGH;30.747;5013.286;8797.0;3
ACCE;30.750;5013.288;-8.28394;0.61292;2.79643;3
ACCE;30.768;5013.298;-9.05966;-0.29688;1.81959;3
MAGN;30.769;5013.302;27.04979;-11.74747;-37.73420;3
LIGH;30.769;5013.303;6438.0;3
LIGH;30.769;5013.306;6438.0;3
ACCE;30.770;5013.308;-10.07480;-0.80445;1.07260;3
GNSS;30.770;1490612677.000;40.313462;-3.483139;600.000;0.000;3.0;0.0;26;13
GNSS;30.773;1490612677.000;40.313462;-3.483139;600.000;0.000;3.0;0.0;26;13
LIGH;30.783;5013.316;6438.0;3
ACCE;30.784;5013.318;-11.10910;-0.84276;1.12049;3
MAGN;30.784;5013.320;35.53981;-16.84801;-27.14721;3
LIGH;30.793;5013.332;6438.0;3
ACCE;30.794;5013.331;-10.12268;-0.20111;0.71826;3
LIGH;30.797;5013.336;6438.0;3
ACCE;30.799;5013.338;-10.21845;-0.20111;0.61292;3
MAGN;30.801;5013.340;35.53981;-16.84801;-27.14721;3
LIGH;30.806;5013.346;6438.0;3
ACCE;30.809;5013.348;-10.44830;-0.06704;0.52672;3
SOUN;30.816;3125.44;0.09538;73.57
LIGH;30.821;5013.356;3572.0;3
ACCE;30.821;5013.359;-9.96946;0.02873;-0.25857;3
MAGN;30.821;5013.360;35.53981;-16.84801;-27.14721;3
LIGH;30.826;5013.366;3572.0;3
ACCE;30.829;5013.368;-9.46189;0.42138;-1.20668;3
LIGH;30.838;5013.377;3572.0;3
ACCE;30.841;5013.379;-8.56167;1.38864;-2.00155;3
MAGN;30.842;5013.381;39.12791;-20.78501;-13.89359;3
LIGH;30.847;5013.387;3572.0;3
ACCE;30.849;5013.388;-8.24563;1.85790;-2.80600;3
LIGH;30.860;5013.399;3572.0;3
ACCE;30.861;5013.398;-8.71489;1.09176;-3.04542;3
MAGN;30.862;5013.402;39.12791;-20.78501;-13.89359;3
LIGH;30.868;5013.408;3572.0;3
ACCE;30.870;5013.408;-9.28950;0.90980;-3.00712;3
LIGH;30.881;5013.420;1838.0;3
MAGN;30.881;5013.420;39.12791;-20.78501;-13.89359;3
ACCE;30.883;5013.419;-9.59596;0.65122;-2.28886;3
LIGH;30.886;5013.426;1838.0;3
ACCE;30.889;5013.428;-9.59596;0.65122;-2.28886;3
LIGH;30.896;5013.436;1838.0;3
ACCE;30.899;5013.438;-9.19373;0.59376;-1.99198;3
MAGN;30.901;5013.441;37.62556;-23.26717;-0.16438;3
LIGH;30.906;5013.446;1838.0;3
ACCE;30.909;5013.448;-8.82024;0.15323;-2.39420;3
LIGH;30.917;5013.456;1838.0;3
ACCE;30.919;5013.458;-8.24563;-0.41180;-2.81558;3
MAGN;30.921;5013.460;37.62556;-23.26717;-0.16438;3
LIGH;30.927;5013.466;1838.0;3
ACCE;30.929;5013.468;-7.78594;-0.33519;-4.02226;3
LIGH;30.937;5013.476;1213.0;3
ACCE;30.940;5013.478;-7.69975;0.06704;-6.14831;3
MAGN;30.941;5013.480;37.62556;-23.26717;-0.16438;3
LIGH;30.950;5013.486;1213.0;3
ACCE;30.951;5013.489;-8.00621;0.18196;-6.57927;3
LIGH;30.957;5013.496;1213.0;3
ACCE;30.959;5013.498;-8.13071;0.88107;-6.43561;3
MAGN;30.961;5013.500;34.27710;-23.52950;9.65286;3
LIGH;30.967;5013.506;1213.0;3
ACCE;30.971;5013.509;-8.23605;1.47483;-6.70376;3
LIGH;30.977;5013.516;1213.0;3
ACCE;30.980;5013.518;-8.13071;0.85234;-6.67503;3
MAGN;30.981;5013.520;34.27710;-23.52950;9.65286;3
LIGH;30.987;5013.526;1213.0;3
ACCE;30.991;5013.529;-7.55610;0.22027;-6.54096;3
LIGH;30.997;5013.536;1017.0;3
ACCE;30.999;5013.538;-6.86657;-0.21069;-5.97593;3
MAGN;31.001;5013.540;34.27710;-23.52950;9.65286;3
LIGH;31.008;5013.548;1017.0;3
ACCE;31.011;5013.549;-6.95276;-1.05345;-5.26724;3
LIGH;31.017;5013.556;1017.0;3
ACCE;31.020;5013.558;-6.99107;-0.71826;-4.95121;3
MAGN;31.021;5013.560;30.22822;-24.01633;16.60487;3
LIGH;31.035;5013.566;1017.0;3
ACCE;31.036;5013.568;-7.22091;-0.20111;-5.09486;3
LIGH;31.041;5013.580;1017.0;3
ACCE;31.042;5013.578;-7.85298;0.09577;-5.61201;3
MAGN;31.044;5013.583;30.22822;-24.01633;16.60487;3
LIGH;31.048;5013.588;1017.0;3
ACCE;31.051;5013.589;-7.87214;0.46926;-6.54096;3
LIGH;31.057;5013.596;1051.0;3
ACCE;31.060;5013.598;-7.54652;0.74699;-7.65187;3
MAGN;31.062;5013.601;30.22822;-24.01633;16.60487;3
LIGH;31.068;5013.606;994.0;3
ACCE;31.071;5013.609;-7.02938;0.92895;-8.45632;3
LIGH;31.076;5013.616;994.0;3
ACCE;31.079;5013.618;-6.68461;0.86191;-8.80109;3
MAGN;31.081;5013.620;27.58676;-23.90344;18.98269;3
LIGH;31.086;5013.626;994.0;3
ACCE;31.089;5013.628;-5.88016;0.51715;-8.98304;3
LIGH;31.096;5013.636;994.0;3
ACCE;31.100;5013.638;-5.72693;0.54588;-9.17458;3
MAGN;31.103;5013.643;27.58676;-23.90344;18.98269;3
LIGH;31.107;5013.646;994.0;3
ACCE;31.109;5013.648;-5.76524;0.24900;-9.14585;3
LIGH;31.117;5013.656;994.0;3
ACCE;31.120;5013.658;-5.26724;-0.57461;-8.76278;3
MAGN;31.121;5013.660;27.58676;-23.90344;18.98269;3
LIGH;31.128;5013.666;994.0;3
ACCE;31.131;5013.669;-5.00867;-0.39265;-9.19373;3
LIGH;31.136;5013.676;994.0;3
ACCE;31.140;5013.678;-4.85544;0.09577;-8.69574;3
MAGN;31.141;5013.680;24.06980;-24.70876;20.57323;3
LIGH;31.146;5013.686;994.0;3
ACCE;31.151;5013.689;-4.37660;0.36392;-8.88728;3
LIGH;31.156;5013.696;994.0;3
ACCE;31.160;5013.698;-4.37660;1.09176;-9.37569;3
MAGN;31.161;5013.700;24.06980;-24.70876;20.57323;3
LIGH;31.166;5013.706;994.0;3
ACCE;31.169;5013.708;-4.42448;1.12049;-9.46189;3
LIGH;31.176;5013.716;994.0;3
ACCE;31.179;5013.718;-4.64475;0.77572;-9.71088;3
MAGN;31.181;5013.720;24.06980;-24.70876;20.57323;3
LIGH;31.186;5013.726;959.0;3
ACCE;31.189;5013.728;-4.76925;0.25857;-10.22803;3
LIGH;31.196;5013.736;959.0;3
ACCE;31.200;5013.738;-4.75967;0.20111;-10.18972;3
MAGN;31.201;5013.740;17.37094;-25.39298;23.16132;3
LIGH;31.206;5013.746;959.0;3
ACCE;31.209;5013.748;-5.62159;0.78530;-9.57681;3
LIGH;31.216;5013.756;959.0;3
ACCE;31.220;5013.758;-6.16746;1.23541;-8.36055;3
MAGN;31.221;5013.760;17.37094;-25.39298;23.16132;3
LIGH;31.226;5013.766;959.0;3
ACCE;31.229;5013.768;-6.01423;1.12049;-6.87615;3
LIGH;31.236;5013.776;959.0;3
ACCE;31.241;5013.778;-4.49152;-0.69911;-5.32470;3
MAGN;31.241;5013.781;17.37094;-25.39298;23.16132;3
LIGH;31.247;5013.786;890.0;3
ACCE;31.249;5013.788;-3.40934;-1.17795;-5.95677;3
LIGH;31.256;5013.796;890.0;3
SOUN;31.257;1014.73;0.03097;63.80
ACCE;31.261;5013.798;-2.35589;-1.29287;-6.72292;3
MAGN;31.262;5013.800;6.76898;-25.40309;26.69893;3
LIGH;31.267;5013.806;890.0;3
ACCE;31.269;5013.808;-1.75256;-1.08218;-7.81467;3
LIGH;31.276;5013.816;890.0;3
ACCE;31.280;5013.818;-1.05345;0.12450;-8.55209;3
MAGN;31.281;5013.820;6.76898;-25.40309;26.69893;3
LIGH;31.286;5013.826;890.0;3
ACCE;31.291;5013.829;-1.18752;0.55545;-8.87770;3
LIGH;31.296;5013.836;890.0;3
ACCE;31.299;5013.838;-1.46525;0.34477;-8.64786;3
MAGN;31.301;5013.840;6.76898;-25.40309;26.69893;3
LIGH;31.306;5013.846;867.0;3
ACCE;31.311;5013.849;-1.44610;0.08619;-9.07881;3
LIGH;31.316;5013.856;867.0;3
ACCE;31.320;5013.858;-1.72383;0.06704;-9.05966;3
MAGN;31.321;5013.860;0.41571;-25.54642;28.61446;3
LIGH;31.328;5013.866;867.0;3
ACCE;31.331;5013.869;-1.82917;0.22027;-8.58082;3
LIGH;31.337;5013.876;867.0;3
ACCE;31.340;5013.878;-1.40779;0.26815;-7.93917;3
MAGN;31.341;5013.880;0.41571;-25.54642;28.61446;3
LIGH;31.348;5013.886;867.0;3
ACCE;31.351;5013.889;-1.40779;-1.51314;-6.43561;3
LIGH;31.357;5013.896;867.0;3
ACCE;31.359;5013.898;-0.07661;-2.32716;-6.31112;3
MAGN;31.361;5013.900;0.41571;-25.54642;28.61446;3
LIGH;31.367;5013.906;855.0;3
ACCE;31.369;5013.908;-1.08218;-2.66235;-6.10043;3
LIGH;31.377;5013.916;855.0;3
ACCE;31.379;5013.918;-1.69509;-2.94008;-5.74608;3
MAGN;31.381;5013.920;-6.34009;-22.41560;30.39276;3
LIGH;31.388;5013.926;855.0;3
ACCE;31.391;5013.929;-2.31759;-3.40934;-5.71735;3
LIGH;31.397;5013.936;855.0;3
ACCE;31.399;5013.938;-2.87304;-4.07972;-6.74207;3
MAGN;31.401;5013.940;-6.34009;-22.41560;30.39276;3
LIGH;31.407;5013.946;855.0;3
ACCE;31.409;5013.948;-2.82516;-4.91290;-7.04853;3
LIGH;31.417;5013.956;855.0;3
ACCE;31.420;5013.958;-2.48997;-5.48751;-6.38773;3
MAGN;31.421;5013.960;-6.34009;-22.41560;30.39276;3
LIGH;31.428;5013.966;855.0;3
ACCE;31.431;5013.969;-2.01113;-5.75566;-5.95677;3
LIGH;31.437;5013.976;832.0;3
ACCE;31.439;5013.978;-1.79086;-5.90889;-6.36858;3
MAGN;31.441;5013.980;-8.58931;-18.17365;33.13050;3
LIGH;31.447;5013.986;832.0;3
ACCE;31.451;5013.989;-1.59933;-5.95677;-7.24964;3
LIGH;31.457;5013.996;832.0;3
ACCE;31.459;5013.998;-1.56102;-6.38773;-8.44674;3
MAGN;31.461;5014.000;-8.58931;-18.17365;33.13050;3
LIGH;31.467;5014.006;832.0;3
ACCE;31.471;5014.009;-1.64721;-7.07726;-8.30309;3
LIGH;31.477;5014.016;832.0;3
ACCE;31.480;5014.018;-1.79086;-6.94318;-7.96790;3
MAGN;31.481;5014.020;-8.58931;-18.17365;33.13050;3
LIGH;31.490;5014.026;832.0;3
ACCE;31.491;5014.029;-1.71425;-7.08684;-7.64229;3
LIGH;31.497;5014.036;855.0;3
ACCE;31.499;5014.038;-2.17394;-6.87615;-7.26880;3
MAGN;31.501;5014.040;-9.49438;-8.00694;33.81488;3
LIGH;31.507;5014.046;855.0;3
ACCE;31.511;5014.049;-3.03585;-8.40844;-7.36456;3
LIGH;31.517;5014.056;855.0;3
ACCE;31.520;5014.058;-2.26013;-10.19930;-7.25922;3
MAGN;31.521;5014.060;-9.49438;-8.00694;33.81488;3
LIGH;31.527;5014.066;855.0;3
ACCE;31.531;5014.070;-2.72939;-10.32380;-7.17303;3
LIGH;31.537;5014.076;855.0;3
ACCE;31.540;5014.078;-2.94966;-9.42358;-6.43561;3
MAGN;31.541;5014.080;-9.49438;-8.00694;33.81488;3
LIGH;31.547;5014.086;855.0;3
ACCE;31.549;5014.088;-2.73897;-10.22803;-6.43561;3
LIGH;31.557;5014.096;1236.0;3
MAGN;31.560;5014.099;-9.42548;6.87373;31.22249;3
ACCE;31.561;5014.099;-3.83072;-10.40999;-5.90889;3
LIGH;31.567;5014.106;1236.0;3
ACCE;31.569;5014.108;-4.82671;-10.44830;-4.88417;3
LIGH;31.577;5014.116;1236.0;3
ACCE;31.580;5014.118;-5.60243;-10.89841;-2.30801;3
MAGN;31.581;5014.120;-9.42548;6.87373;31.22249;3
LIGH;31.587;5014.126;1236.0;3
ACCE;31.589;5014.128;-6.42604;-10.14184;-1.74298;3
LIGH;31.598;5014.136;1236.0;3
MAGN;31.600;5014.139;-9.42548;6.87373;31.22249;3
ACCE;31.601;5014.139;-6.91445;-10.22803;-1.73340;3
LIGH;31.607;5014.146;1236.0;3
ACCE;31.609;5014.148;-6.64630;-11.23359;-2.34632;3
LIGH;31.618;5014.156;2288.0;3
MAGN;31.620;5014.159;-4.75174;20.89280;24.95630;3
ACCE;31.621;5014.159;-7.37414;-10.00776;-4.44364;3
LIGH;31.627;5014.166;2288.0;3
ACCE;31.629;5014.168;-7.70933;-9.67257;-5.54497;3
LIGH;31.637;5014.176;2288.0;3
MAGN;31.640;5014.179;-4.75174;20.89280;24.95630;3
ACCE;31.641;5014.179;-8.10198;-10.09395;-5.79397;3
LIGH;31.647;5014.186;2288.0;3
ACCE;31.649;5014.188;-8.82024;-10.25676;-5.51624;3
LIGH;31.657;5014.196;2288.0;3
MAGN;31.660;5014.199;-4.75174;20.89280;24.95630;3
ACCE;31.661;5014.199;-9.32781;-8.72447;-4.54898;3
LIGH;31.667;5014.206;2288.0;3
ACCE;31.669;5014.208;-9.88326;-8.43717;-4.17549;3
LIGH;31.677;5014.216;3225.0;3
MAGN;31.680;5014.219;4.95900;29.64978;17.56398;3
ACCE;31.681;5014.219;-10.63983;-8.93516;-3.75411;3
LIGH;31.687;5014.226;3225.0;3
ACCE;31.689;5014.228;-10.95587;-9.46189;-2.86347;3
LIGH;31.697;5014.236;3225.0;3
MAGN;31.700;5014.239;4.95900;29.64978;17.56398;3
ACCE;31.701;5014.240;-10.91756;-8.41801;-2.94008;3
LIGH;31.706;5014.246;3225.0;3
ACCE;31.709;5014.248;-9.53850;-7.99663;-0.77572;3
LIGH;31.716;5014.256;3225.0;3
MAGN;31.720;5014.259;4.95900;29.64978;17.56398;3
ACCE;31.721;5014.259;-10.92714;-8.18817;-0.69911;3
LIGH;31.726;5014.266;3225.0;3
ACCE;31.729;5014.268;-11.27190;-8.30309;-0.16281;3
LIGH;31.736;5014.276;3259.0;3
ACCE;31.739;5014.278;-10.85052;-7.98706;0.33519;3
MAGN;31.741;5014.280;16.65154;32.29445;12.66989;3
LIGH;31.747;5014.286;3109.0;3
ACCE;31.754;5014.288;-11.05163;-7.32626;0.27773;3
LIGH;31.759;5014.296;3109.0;3
GNSS;31.760;1490612678.000;40.313462;-3.483139;600.000;0.000;3.0;0.0;26;13
ACCE;31.766;5014.298;-11.39640;-7.08684;0.52672;3
MAGN;31.767;5014.303;16.65154;32.29445;12.66989;3
LIGH;31.767;5014.307;3109.0;3
GNSS;31.768;1490612678.000;40.313462;-3.483139;600.000;0.000;3.0;0.0;26;13
ACCE;31.778;5014.308;-11.56878;-7.36456;0.80445;3
LIGH;31.779;5014.316;3109.0;3
MAGN;31.780;5014.319;16.65154;32.29445;12.66989;3
ACCE;31.781;5014.319;-11.54005;-7.23049;1.73340;3
LIGH;31.786;5014.326;3109.0;3
ACCE;31.789;5014.328;-11.25275;-6.68461;1.47483;3
LIGH;31.799;5014.336;3109.0;3
ACCE;31.800;5014.339;-10.97502;-6.05254;1.41737;3
MAGN;31.803;5014.342;27.78620;28.28469;8.93281;3
SOUN;31.808;1225.02;0.03739;65.43
ACCE;31.811;5014.348;-10.96544;-5.34386;1.27372;3
LIGH;31.813;5014.350;2577.0;3
LIGH;31.816;5014.356;2577.0;3
ACCE;31.819;5014.358;-11.31021;-3.64876;1.30245;3
MAGN;31.821;5014.360;27.78620;28.28469;8.93281;3
LIGH;31.826;5014.366;2577.0;3
ACCE;31.829;5014.368;-11.53048;-2.78685;1.35033;3
LIGH;31.836;5014.376;2577.0;3
ACCE;31.840;5014.379;-12.22001;-1.72383;1.51314;3
MAGN;31.841;5014.380;27.78620;28.28469;8.93281;3
LIGH;31.846;5014.386;2577.0;3
ACCE;31.849;5014.388;-14.38436;1.65679;2.79643;3
LIGH;31.856;5014.396;2577.0;3
ACCE;31.860;5014.399;-15.30374;2.91135;3.35188;3
MAGN;31.861;5014.400;36.69960;20.19526;5.49810;3
LIGH;31.866;5014.406;2023.0;3
ACCE;31.869;5014.408;-15.72512;3.30400;3.25611;3
LIGH;31.876;5014.416;2023.0;3
MAGN;31.881;5014.419;36.69960;20.19526;5.49810;3
ACCE;31.881;5014.419;-15.52400;2.78685;2.56658;3
LIGH;31.886;5014.426;2023.0;3
ACCE;31.890;5014.428;-15.41866;2.50912;2.30801;3
LIGH;31.897;5014.436;2023.0;3
ACCE;31.900;5014.438;-14.89193;2.13563;1.96325;3
MAGN;31.901;5014.440;36.69960;20.19526;5.49810;3
LIGH;31.906;5014.446;2023.0;3
ACCE;31.909;5014.448;-14.05875;1.46525;1.52271;3
LIGH;31.916;5014.456;2023.0;3
MAGN;31.920;5014.459;40.91687;6.87838;1.96023;3
ACCE;31.921;5014.459;-12.27747;0.54588;1.25456;3
LIGH;31.926;5014.466;1618.0;3
ACCE;31.929;5014.468;-11.05163;0.12450;1.01514;3
LIGH;31.936;5014.476;1618.0;3
MAGN;31.940;5014.479;40.91687;6.87838;1.96023;3
ACCE;31.941;5014.479;-10.19930;-0.09577;1.25456;3
LIGH;31.946;5014.486;1618.0;3
ACCE;31.949;5014.488;-9.54808;0.24900;1.63763;3
LIGH;31.956;5014.496;1618.0;3
MAGN;31.960;5014.499;40.91687;6.87838;1.96023;3
ACCE;31.961;5014.499;-8.26478;0.78530;3.07416;3
LIGH;31.967;5014.506;1618.0;3
ACCE;31.969;5014.508;-7.69018;0.37350;3.85945;3
LIGH;31.976;5014.516;1618.0;3
MAGN;31.980;5014.519;36.73415;-10.11259;-2.76771;3
ACCE;31.981;5014.519;-6.90488;-0.08619;4.43406;3
LIGH;31.986;5014.526;2751.0;3
ACCE;31.989;5014.528;-5.97593;-0.55545;4.51068;3
LIGH;31.996;5014.536;2751.0;3
MAGN;32.000;5014.539;36.73415;-10.11259;-2.76771;3
ACCE;32.001;5014.539;-3.77326;-2.21224;5.09486;3
LIGH;32.006;5014.546;2751.0;3
ACCE;32.009;5014.548;-2.75812;-2.12605;5.51624;3
LIGH;32.017;5014.556;2751.0;3
MAGN;32.020;5014.559;36.73415;-10.11259;-2.76771;3
ACCE;32.021;5014.560;-1.81959;-1.45567;5.78439;3
LIGH;32.033;5014.566;2751.0;3
ACCE;32.034;5014.568;-0.93853;-0.35434;5.60243;3
ACCE;32.039;5014.578;-0.13408;0.99599;5.30555;3
LIGH;32.042;5014.581;2751.0;3
MAGN;32.042;5014.582;23.95114;-24.28183;-6.47344;3
LIGH;32.047;5014.587;4993.0;3
ACCE;32.049;5014.588;1.26414;3.49553;5.33428;3
LIGH;32.057;5014.597;4993.0;3
ACCE;32.060;5014.598;1.43652;4.38618;5.77481;3
MAGN;32.061;5014.600;23.95114;-24.28183;-6.47344;3
LIGH;32.066;5014.606;4993.0;3
ACCE;32.069;5014.608;1.26414;4.66391;5.97593;3
LIGH;32.078;5014.616;4993.0;3
MAGN;32.080;5014.619;23.95114;-24.28183;-6.47344;3
ACCE;32.081;5014.619;0.45011;3.89776;6.23450;3
LIGH;32.086;5014.626;4993.0;3
ACCE;32.089;5014.628;0.16281;3.49553;6.27281;3
LIGH;32.098;5014.636;4993.0;3
MAGN;32.100;5014.639;9.79995;-32.57609;-8.89465;3
ACCE;32.101;5014.639;0.05746;3.31358;6.43561;3
LIGH;32.106;5014.646;4624.0;3
ACCE;32.109;5014.648;0.18196;3.16035;6.40688;3
LIGH;32.116;5014.656;6126.0;3
MAGN;32.120;5014.659;9.79995;-32.57609;-8.89465;3
ACCE;32.121;5014.659;1.08218;3.20823;6.01423;3
LIGH;32.126;5014.666;6126.0;3
ACCE;32.129;5014.668;1.62806;3.61046;5.63116;3
LIGH;32.136;5014.676;6126.0;3
MAGN;32.140;5014.679;9.79995;-32.57609;-8.89465;3
ACCE;32.141;5014.679;1.96325;4.06057;5.67905;3
LIGH;32.146;5014.686;6126.0;3
ACCE;32.149;5014.688;2.06859;4.40533;5.72693;3
LIGH;32.156;5014.696;6126.0;3
MAGN;32.160;5014.699;-3.23612;-35.26711;-11.92291;3
ACCE;32.161;5014.699;1.92494;4.13718;5.97593;3
LIGH;32.166;5014.706;6126.0;3
ACCE;32.169;5014.708;1.72383;3.76368;5.94720;3
LIGH;32.176;5014.716;6912.0;3
MAGN;32.180;5014.719;-3.23612;-35.26711;-11.92291;3
ACCE;32.181;5014.719;1.42694;3.45723;6.19619;3
LIGH;32.186;5014.726;6912.0;3
ACCE;32.189;5014.728;1.10133;3.19865;6.51223;3
LIGH;32.196;5014.736;6912.0;3
ACCE;32.200;5014.738;0.99599;2.50912;7.41245;3
MAGN;32.201;5014.740;-3.23612;-35.26711;-11.92291;3
LIGH;32.206;5014.746;6912.0;3
ACCE;32.209;5014.748;1.03430;2.65278;7.88171;3
LIGH;32.216;5014.756;6912.0;3
ACCE;32.219;5014.758;1.09176;2.72939;8.37013;3
MAGN;32.221;5014.760;-12.08567;-34.49018;-14.84218;3
LIGH;32.226;5014.766;6912.0;3
ACCE;32.229;5014.768;1.20668;2.66235;8.72447;3
LIGH;32.236;5014.776;7675.0;3
ACCE;32.239;5014.778;0.94810;2.41336;9.21289;3
MAGN;32.241;5014.780;-12.08567;-34.49018;-14.84218;3
LIGH;32.247;5014.786;7675.0;3
ACCE;32.251;5014.789;0.67038;2.56658;9.37569;3
LIGH;32.257;5014.796;7675.0;3
ACCE;32.260;5014.798;0.36392;3.03585;9.63427;3
MAGN;32.261;5014.800;-12.08567;-34.49018;-14.84218;3
LIGH;32.270;5014.806;7675.0;3
ACCE;32.271;5014.809;-0.06704;4.02226;9.72046;3
LIGH;32.277;5014.816;7675.0;3
ACCE;32.279;5014.818;0.01915;4.22337;9.67257;3
MAGN;32.281;5014.820;-17.12051;-33.08874;-17.93547;3
LIGH;32.287;5014.826;7675.0;3
ACCE;32.291;5014.829;0.18196;4.27126;9.53850;3
LIGH;32.297;5014.836;8149.0;3
ACCE;32.299;5014.838;0.41180;3.89776;9.53850;3
MAGN;32.301;5014.840;-17.12051;-33.08874;-17.93547;3
LIGH;32.307;5014.846;8149.0;3
ACCE;32.311;5014.849;0.76614;3.13162;9.27993;3
LIGH;32.317;5014.856;8149.0;3
ACCE;32.319;5014.858;0.89064;3.22738;9.25119;3
MAGN;32.321;5014.860;-17.12051;-33.08874;-17.93547;3
LIGH;32.328;5014.868;8149.0;3
ACCE;32.331;5014.869;0.90022;3.56257;9.19373;3
LIGH;32.337;5014.876;8149.0;3
ACCE;32.340;5014.878;0.99599;3.87861;9.22246;3
MAGN;32.341;5014.880;-19.24146;-32.64603;-19.55791;3
LIGH;32.347;5014.886;8149.0;3
ACCE;32.351;5014.889;1.25456;3.87861;8.49463;3
LIGH;32.357;5014.896;8473.0;3
SOUN;32.359;1264.54;0.03859;65.71
ACCE;32.363;5014.898;1.46525;3.71580;8.10198;3
MAGN;32.363;5014.900;-19.24146;-32.64603;-19.55791;3
LIGH;32.367;5014.906;8473.0;3
ACCE;32.371;5014.909;1.48441;3.68707;7.58483;3
LIGH;32.377;5014.916;8473.0;3
ACCE;32.380;5014.918;1.12049;3.37104;6.68461;3
MAGN;32.381;5014.920;-19.24146;-32.64603;-19.55791;3
LIGH;32.387;5014.926;8473.0;3
ACCE;32.389;5014.928;0.67995;2.95923;6.08127;3
LIGH;32.397;5014.936;8473.0;3
ACCE;32.400;5014.938;0.25857;2.95923;5.77481;3
MAGN;32.401;5014.940;-18.14323;-32.20452;-21.86791;3
LIGH;32.407;5014.946;8473.0;3
ACCE;32.411;5014.949;-0.25857;3.21781;5.59285;3
LIGH;32.417;5014.956;8924.0;3
ACCE;32.419;5014.958;-1.10133;3.70622;5.87058;3
MAGN;32.421;5014.960;-18.14323;-32.20452;-21.86791;3
LIGH;32.427;5014.966;8924.0;3
ACCE;32.431;5014.969;-3.41892;4.21380;6.30154;3
LIGH;32.437;5014.976;8924.0;3
ACCE;32.440;5014.978;-4.07014;4.05099;6.73250;3
MAGN;32.441;5014.980;-18.14323;-32.20452;-21.86791;3
LIGH;32.447;5014.986;8924.0;3
ACCE;32.451;5014.989;-4.09887;3.71580;7.51779;3
LIGH;32.457;5014.996;8924.0;3
ACCE;32.459;5014.998;-3.52426;2.60489;8.30309;3
MAGN;32.461;5015.000;-12.61062;-30.48703;-25.23611;3
LIGH;32.467;5015.006;8924.0;3
ACCE;32.471;5015.009;-4.74052;2.44209;10.21845;3
LIGH;32.477;5015.016;8693.0;3
ACCE;32.479;5015.018;-6.42604;2.94966;9.86411;3
MAGN;32.481;5015.020;-12.61062;-30.48703;-25.23611;3
LIGH;32.487;5015.026;9687.0;3
ACCE;32.491;5015.029;-6.89530;3.55300;10.29507;3
LIGH;32.497;5015.036;9687.0;3
ACCE;32.499;5015.038;-6.59842;4.00311;11.34852;3
MAGN;32.501;5015.040;-12.61062;-30.48703;-25.23611;3
LIGH;32.507;5015.046;9687.0;3
ACCE;32.511;5015.049;-6.41646;4.07972;11.40598;3
LIGH;32.517;5015.056;9687.0;3
ACCE;32.519;5015.058;-6.22492;4.32872;11.81778;3
MAGN;32.521;5015.060;-5.25092;-29.05986;-27.79224;3
LIGH;32.527;5015.066;9687.0;3
ACCE;32.531;5015.069;-5.40132;4.16591;11.54963;3
LIGH;32.537;5015.076;9687.0;3
ACCE;32.539;5015.078;-5.08528;3.93607;10.86968;3
MAGN;32.541;5015.080;-5.25092;-29.05986;-27.79224;3
LIGH;32.547;5015.086;9733.0;3
ACCE;32.549;5015.088;-4.98952;3.45723;10.18015;3
LIGH;32.557;5015.096;9733.0;3
ACCE;32.559;5015.098;-4.39575;3.11246;10.19930;3
MAGN;32.561;5015.100;-5.25092;-29.05986;-27.79224;3
LIGH;32.567;5015.106;9733.0;3
ACCE;32.571;5015.109;-2.93050;3.98395;10.40041;3
LIGH;32.577;5015.116;9733.0;3
ACCE;32.579;5015.118;-4.78840;3.09331;8.17859;3
MAGN;32.581;5015.120;-0.46170;-27.38095;-30.40045;3
LIGH;32.587;5015.126;9733.0;3
ACCE;32.591;5015.129;-5.03740;2.23140;7.78594;3
LIGH;32.597;5015.136;9733.0;3
ACCE;32.600;5015.138;-5.23851;0.93853;7.40287;3
MAGN;32.601;5015.140;-0.46170;-27.38095;-30.40045;3
LIGH;32.607;5015.146;10138.0;3
ACCE;32.611;5015.149;-4.76925;-0.08619;6.82826;3
LIGH;32.617;5015.156;10138.0;3
ACCE;32.620;5015.158;-3.89776;0.27773;6.59842;3
MAGN;32.621;5015.160;-0.46170;-27.38095;-30.40045;3
LIGH;32.627;5015.166;10138.0;3
ACCE;32.631;5015.169;-2.84431;0.61292;5.81312;3
LIGH;32.637;5015.176;10138.0;3
ACCE;32.639;5015.178;-2.33674;0.48842;5.43963;3
MAGN;32.641;5015.180;0.28705;-27.11179;-30.70489;3
LIGH;32.648;5015.186;10138.0;3
ACCE;32.651;5015.189;-3.65834;0.07661;4.81713;3
LIGH;32.657;5015.196;10138.0;3
ACCE;32.659;5015.198;-4.61602;0.01915;5.07571;3
MAGN;32.661;5015.200;0.28705;-27.11179;-30.70489;3
LIGH;32.668;5015.206;9999.0;3
ACCE;32.671;5015.209;-5.54497;0.11492;5.07571;3
LIGH;32.677;5015.216;9999.0;3
ACCE;32.680;5015.218;-6.09085;0.44053;5.31513;3
MAGN;32.681;5015.220;0.28705;-27.11179;-30.70489;3
LIGH;32.687;5015.226;9999.0;3
ACCE;32.691;5015.229;-5.81312;0.90022;5.31513;3
LIGH;32.697;5015.236;9999.0;3
ACCE;32.699;5015.238;-5.38217;0.73741;5.34386;3
MAGN;32.701;5015.240;1.79317;-27.22860;-30.15090;3
LIGH;32.707;5015.246;9999.0;3
ACCE;32.709;5015.248;-4.68306;0.05746;5.43963;3
LIGH;32.717;5015.256;9999.0;3
ACCE;32.719;5015.258;-3.83072;-0.80445;6.03339;3
MAGN;32.721;5015.260;1.79317;-27.22860;-30.15090;3
LIGH;32.727;5015.266;9849.0;3
ACCE;32.731;5015.269;-4.02226;-0.45011;8.30309;3
LIGH;32.737;5015.276;9849.0;3
ACCE;32.740;5015.278;-3.67749;-0.75657;8.58082;3
MAGN;32.741;5015.280;1.79317;-27.22860;-30.15090;3
LIGH;32.751;5015.286;9849.0;3
ACCE;32.759;5015.290;-3.28484;-0.05746;9.79707;3
LIGH;32.762;5015.297;9849.0;3
ACCE;32.762;5015.298;-3.32315;0.45011;8.19775;3
MAGN;32.774;5015.303;3.16494;-25.64022;-31.61815;3
LIGH;32.776;5015.306;9849.0;3
ACCE;32.776;5015.308;-3.76368;1.29287;8.69574;3
GNSS;32.777;1490612679.000;40.313462;-3.483139;600.000;0.000;3.0;0.0;26;13
LIGH;32.781;5015.316;9849.0;3
ACCE;32.781;5015.318;-4.82671;2.17394;9.61511;3
MAGN;32.782;5015.321;3.16494;-25.64022;-31.61815;3
GNSS;32.782;1490612679.000;40.313462;-3.483139;600.000;0.000;3.0;0.0;26;13
LIGH;32.790;5015.329;10230.0;3
ACCE;32.791;5015.329;-5.96635;2.91135;10.30464;3
LIGH;32.805;5015.336;10230.0;3
ACCE;32.806;5015.338;-6.47392;3.68707;11.48259;3
MAGN;32.806;5015.340;3.16494;-25.64022;-31.61815;3
SOUN;32.808;1531.08;0.04673;67.37
LIGH;32.812;5015.348;10230.0;3
ACCE;32.812;5015.348;-5.72693;3.39019;12.68927;3
LIGH;32.817;5015.356;10230.0;3
ACCE;32.819;5015.358;-5.03740;3.06458;13.12022;3
MAGN;32.821;5015.360;4.34751;-22.66184;-34.89482;3
LIGH;32.828;5015.367;10230.0;3
ACCE;32.829;5015.368;-4.34787;2.38462;13.38838;3
LIGH;32.837;5015.376;10230.0;3
MAGN;32.840;5015.379;4.34751;-22.66184;-34.89482;3
ACCE;32.841;5015.380;-3.82115;0.22984;12.65096;3
LIGH;32.847;5015.386;10207.0;3
ACCE;32.849;5015.388;-3.73495;-0.62249;11.73159;3
LIGH;32.857;5015.396;10219.0;3
ACCE;32.861;5015.398;-3.16035;-1.21625;10.81221;3
MAGN;32.862;5015.401;4.34751;-22.66184;-34.89482;3
LIGH;32.866;5015.406;10219.0;3
ACCE;32.869;5015.408;-2.29843;-1.64721;10.01734;3
LIGH;32.877;5015.416;10219.0;3
ACCE;32.880;5015.418;-2.92093;-0.82361;10.05565;3
MAGN;32.881;5015.420;4.41931;-19.32189;-37.75144;3
LIGH;32.886;5015.426;10219.0;3
ACCE;32.889;5015.428;-3.44765;-0.49799;10.23761;3
LIGH;32.896;5015.436;10219.0;3
MAGN;32.900;5015.439;4.41931;-19.32189;-37.75144;3
ACCE;32.901;5015.439;-4.49152;-0.16281;11.13783;3
LIGH;32.906;5015.446;10219.0;3
ACCE;32.909;5015.448;-5.34386;0.35434;10.45787;3
LIGH;32.916;5015.456;10034.0;3
MAGN;32.920;5015.459;4.41931;-19.32189;-37.75144;3
ACCE;32.921;5015.459;-6.61757;2.98796;9.37569;3
LIGH;32.926;5015.466;10034.0;3
ACCE;32.929;5015.468;-6.69419;3.61046;9.92157;3
LIGH;32.936;5015.476;10034.0;3
MAGN;32.940;5015.479;7.82379;-19.42819;-36.61128;3
ACCE;32.941;5015.479;-7.30710;2.85389;9.39485;3
LIGH;32.947;5015.486;10034.0;3
ACCE;32.949;5015.488;-7.10599;1.92494;8.06367;3
LIGH;32.956;5015.496;10034.0;3
MAGN;32.960;5015.499;7.82379;-19.42819;-36.61128;3
ACCE;32.961;5015.499;-6.56011;1.72383;5.18105;3
LIGH;32.966;5015.506;10034.0;3
ACCE;32.969;5015.508;-6.56011;2.21224;4.50110;3
LIGH;32.976;5015.516;7883.0;3
MAGN;32.980;5015.519;7.82379;-19.42819;-36.61128;3
ACCE;32.981;5015.519;-7.21134;2.99754;4.29999;3
LIGH;32.986;5015.526;7883.0;3
ACCE;32.989;5015.528;-8.45632;3.81157;4.06057;3
LIGH;32.996;5015.536;7883.0;3
MAGN;33.000;5015.539;14.99673;-25.75916;-25.76265;3
ACCE;33.001;5015.539;-10.31422;4.91290;2.99754;3
LIGH;33.006;5015.546;7883.0;3
ACCE;33.009;5015.548;-10.78348;5.63116;1.92494;3
LIGH;33.017;5015.556;7883.0;3
MAGN;33.020;5015.559;14.99673;-25.75916;-25.76265;3
ACCE;33.021;5015.559;-10.98460;5.65989;1.06303;3
LIGH;33.033;5015.566;7883.0;3
ACCE;33.034;5015.568;-11.05163;5.35344;0.03831;3
ACCE;33.039;5015.578;-9.81623;4.97036;-2.00155;3
LIGH;33.041;5015.581;2866.0;3
MAGN;33.042;5015.581;14.99673;-25.75916;-25.76265;3
LIGH;33.047;5015.586;2866.0;3
ACCE;33.049;5015.588;-9.03093;4.69264;-2.95923;3
LIGH;33.060;5015.599;2866.0;3
ACCE;33.062;5015.600;-8.39886;4.23295;-3.86903;3
MAGN;33.062;5015.602;17.54013;-29.16524;-6.00069;3
LIGH;33.066;5015.606;2866.0;3
ACCE;33.069;5015.608;-7.67102;3.59130;-4.72137;3
LIGH;33.076;5015.616;2866.0;3
MAGN;33.080;5015.619;17.54013;-29.16524;-6.00069;3
ACCE;33.082;5015.619;-6.69419;2.14520;-5.27682;3
LIGH;33.087;5015.626;2866.0;3
ACCE;33.089;5015.628;-6.53138;0.40223;-4.46279;3
LIGH;33.096;5015.636;1040.0;3
ACCE;33.102;5015.639;-3.63919;-0.54588;-3.63919;3
MAGN;33.104;5015.642;17.54013;-29.16524;-6.00069;3
LIGH;33.107;5015.646;1040.0;3
ACCE;33.109;5015.648;-3.63919;-0.54588;-3.63919;3
LIGH;33.116;5015.656;1040.0;3
MAGN;33.120;5015.659;11.00434;-24.22241;14.34860;3
ACCE;33.121;5015.659;-4.41491;-0.24900;-3.20823;3
LIGH;33.126;5015.666;1040.0;3
ACCE;33.129;5015.668;-5.58328;-0.30646;-3.89776;3
LIGH;33.136;5015.676;1040.0;3
MAGN;33.140;5015.679;11.00434;-24.22241;14.34860;3
ACCE;33.141;5015.679;-6.62715;0.03831;-5.93762;3
LIGH;33.146;5015.686;1040.0;3
ACCE;33.149;5015.688;-7.78594;0.91937;-10.35253;3
LIGH;33.156;5015.696;1421.0;3
MAGN;33.160;5015.699;11.00434;-24.22241;14.34860;3
ACCE;33.161;5015.699;-7.69018;-0.13408;-10.85052;3
LIGH;33.166;5015.706;728.0;3
ACCE;33.169;5015.708;-6.87615;-1.56102;-10.13226;3
LIGH;33.178;5015.716;728.0;3
MAGN;33.180;5015.719;4.76740;-16.42423;26.80122;3
ACCE;33.181;5015.719;-5.36301;-3.61046;-6.26323;3
LIGH;33.186;5015.726;728.0;3
ACCE;33.189;5015.728;-4.58729;-3.23696;-4.75967;3
LIGH;33.196;5015.736;728.0;3
ACCE;33.200;5015.738;-4.24253;-2.78685;-4.09887;3
MAGN;33.201;5015.740;4.76740;-16.42423;26.80122;3
LIGH;33.206;5015.746;728.0;3
ACCE;33.209;5015.748;-3.88818;-3.37104;-4.02226;3
LIGH;33.216;5015.756;728.0;3
MAGN;33.220;5015.759;4.76740;-16.42423;26.80122;3
ACCE;33.221;5015.759;-3.11246;-5.62159;-4.74052;3
LIGH;33.226;5015.766;728.0;3
ACCE;33.229;5015.768;-2.75812;-6.24408;-5.28640;3
LIGH;33.236;5015.776;728.0;3
MAGN;33.240;5015.779;-1.18791;-6.28474;32.93284;3
ACCE;33.241;5015.779;-2.76770;-6.79953;-5.11401;3
LIGH;33.247;5015.786;728.0;3
ACCE;33.249;5015.788;-2.69108;-7.43160;-4.58729;3
LIGH;33.256;5015.796;728.0;3
MAGN;33.260;5015.799;-1.18791;-6.28474;32.93284;3
ACCE;33.261;5015.799;-2.89220;-8.15944;-3.47638;3
LIGH;33.266;5015.806;728.0;3
ACCE;33.269;5015.808;-3.32315;-8.54251;-2.86347;3
LIGH;33.276;5015.816;728.0;3
MAGN;33.280;5015.819;-1.18791;-6.28474;32.93284;3
ACCE;33.281;5015.819;-3.68707;-9.31823;-2.04944;3
LIGH;33.286;5015.826;890.0;3
ACCE;33.289;5015.828;-3.71580;-10.28549;-1.24498;3
LIGH;33.296;5015.836;890.0;3
MAGN;33.300;5015.839;-5.79814;5.60709;33.45561;3
ACCE;33.301;5015.839;-2.94966;-10.55364;0.64165;3
LIGH;33.306;5015.846;890.0;3
ACCE;33.309;5015.848;-3.28484;-11.13783;0.22984;3
LIGH;33.316;5015.856;890.0;3
MAGN;33.320;5015.859;-5.79814;5.60709;33.45561;3
ACCE;33.321;5015.859;-3.77326;-11.68370;-0.88107;3
LIGH;33.326;5015.866;890.0;3
ACCE;33.329;5015.868;-4.02226;-11.61667;-2.18351;3
LIGH;33.336;5015.876;890.0;3
MAGN;33.340;5015.879;-5.79814;5.60709;33.45561;3
ACCE;33.342;5015.879;-4.33829;-11.89439;-4.38618;3
LIGH;33.347;5015.886;1572.0;3
ACCE;33.349;5015.888;-4.41491;-12.20085;-5.32470;3
SOUN;33.351;1703.56;0.05199;68.30
LIGH;33.357;5015.896;1572.0;3
ACCE;33.360;5015.898;-4.00311;-12.16254;-5.65989;3
MAGN;33.363;5015.900;-9.14385;19.75504;28.23874;3
LIGH;33.367;5015.906;1572.0;3
ACCE;33.369;5015.908;-3.37104;-11.64540;-5.85143;3
LIGH;33.376;5015.916;1572.0;3
MAGN;33.380;5015.919;-9.14385;19.75504;28.23874;3
ACCE;33.381;5015.919;-2.68151;-9.87369;-5.44920;3
LIGH;33.386;5015.926;1572.0;3
ACCE;33.389;5015.928;-2.26013;-9.36612;-5.28640;3
LIGH;33.396;5015.936;1572.0;3
MAGN;33.400;5015.939;-9.14385;19.75504;28.23874;3
ACCE;33.401;5015.939;-1.99198;-8.77236;-4.74052;3
LIGH;33.406;5015.946;2797.0;3
ACCE;33.409;5015.948;-2.03986;-8.00621;-3.84988;3
LIGH;33.416;5015.956;2797.0;3
MAGN;33.420;5015.959;-11.74246;31.13246;21.03480;3
ACCE;33.421;5015.959;-2.33674;-7.29753;-1.66636;3
LIGH;33.426;5015.966;2797.0;3
ACCE;33.429;5015.968;-2.17394;-7.94875;-1.16837;3
LIGH;33.436;5015.976;2797.0;3
MAGN;33.440;5015.979;-11.74246;31.13246;21.03480;3
ACCE;33.441;5015.979;-1.87705;-9.52892;-0.69911;3
LIGH;33.446;5015.986;2797.0;3
ACCE;33.449;5015.988;-1.30245;-11.59751;0.31603;3
LIGH;33.456;5015.996;2797.0;3
MAGN;33.460;5015.999;-11.74246;31.13246;21.03480;3
ACCE;33.461;5015.999;0.94810;-14.57590;3.08373;3
LIGH;33.466;5016.006;3502.0;3
ACCE;33.469;5016.008;1.93451;-15.18882;3.64876;3
LIGH;33.476;5016.016;3502.0;3
ACCE;33.480;5016.018;2.22182;-14.72913;3.66792;3
MAGN;33.481;5016.020;-12.93797;38.69908;14.82578;3
LIGH;33.486;5016.026;3502.0;3
ACCE;33.489;5016.028;1.75256;-13.75229;3.06458;3
LIGH;33.496;5016.036;3502.0;3
ACCE;33.500;5016.038;-0.23942;-11.23359;1.15879;3
MAGN;33.501;5016.040;-12.93797;38.69908;14.82578;3
LIGH;33.506;5016.046;3502.0;3
ACCE;33.509;5016.048;-1.28329;-9.66300;0.16281;3
LIGH;33.516;5016.056;3502.0;3
ACCE;33.520;5016.058;-2.59531;-8.12113;0.25857;3
MAGN;33.521;5016.060;-12.93797;38.69908;14.82578;3
LIGH;33.526;5016.066;3017.0;3
ACCE;33.529;5016.068;-3.02627;-7.37414;1.03430;3
LIGH;33.536;5016.076;4138.0;3
ACCE;33.539;5016.078;-2.82516;-8.18817;2.35589;3
MAGN;33.541;5016.080;-13.54338;43.43285;9.75668;3
LIGH;33.550;5016.086;4138.0;3
ACCE;33.551;5016.089;-2.48997;-8.65743;2.86347;3
LIGH;33.556;5016.096;4138.0;3
ACCE;33.559;5016.098;-2.03986;-9.18416;3.57215;3
MAGN;33.561;5016.100;-13.54338;43.43285;9.75668;3
LIGH;33.566;5016.106;4138.0;3
ACCE;33.571;5016.109;-2.11647;-9.35654;4.43406;3
LIGH;33.577;5016.116;4138.0;3
ACCE;33.580;5016.118;-2.58574;-9.05966;4.96079;3
MAGN;33.581;5016.120;-13.54338;43.43285;9.75668;3
LIGH;33.590;5016.126;4138.0;3
ACCE;33.591;5016.129;-3.41892;-8.64786;5.61201;3
LIGH;33.597;5016.136;4808.0;3
ACCE;33.599;5016.138;-4.43406;-8.41801;7.23049;3
MAGN;33.601;5016.140;-11.89099;46.24378;6.20395;3
LIGH;33.607;5016.146;4808.0;3
ACCE;33.609;5016.148;-5.20021;-8.08282;9.03093;3
LIGH;33.617;5016.156;4808.0;3
ACCE;33.620;5016.158;-5.44920;-8.24563;8.85855;3
MAGN;33.622;5016.160;-11.89099;46.24378;6.20395;3
LIGH;33.628;5016.168;4808.0;3
ACCE;33.631;5016.169;-5.58328;-8.18817;8.13071;3
LIGH;33.637;5016.176;4808.0;3
ACCE;33.639;5016.178;-5.90889;-7.99663;7.39329;3
MAGN;33.641;5016.180;-11.89099;46.24378;6.20395;3
LIGH;33.648;5016.186;4808.0;3
ACCE;33.651;5016.189;-6.34942;-8.54251;5.57370;3
LIGH;33.657;5016.196;5537.0;3
ACCE;33.659;5016.198;-6.52181;-8.93516;4.91290;3
MAGN;33.661;5016.200;-5.13913;47.40764;1.88583;3
LIGH;33.668;5016.206;5537.0;3
ACCE;33.671;5016.209;-6.65588;-9.02135;4.24253;3
LIGH;33.677;5016.216;5537.0;3
ACCE;33.680;5016.218;-6.52181;-10.42914;3.97437;3
MAGN;33.681;5016.220;-5.13913;47.40764;1.88583;3
LIGH;33.687;5016.226;5537.0;3
ACCE;33.689;5016.228;-6.02381;-11.54963;4.47237;3
LIGH;33.697;5016.236;5537.0;3
ACCE;33.699;5016.238;-5.74608;-12.36366;5.96635;3
MAGN;33.701;5016.240;-5.13913;47.40764;1.88583;3
LIGH;33.707;5016.246;5537.0;3
ACCE;33.711;5016.249;-5.48751;-12.44985;7.43160;3
LIGH;33.717;5016.256;5398.0;3
ACCE;33.719;5016.258;-5.33428;-11.85609;8.64786;3
MAGN;33.721;5016.260;6.65181;47.59309;-5.17282;3
LIGH;33.727;5016.266;5398.0;3
ACCE;33.731;5016.269;-6.60800;-10.72602;10.36211;3
LIGH;33.737;5016.276;5398.0;3
ACCE;33.740;5016.278;-7.97748;-9.66300;10.20888;3
MAGN;33.741;5016.280;6.65181;47.59309;-5.17282;3
LIGH;33.750;5016.289;5398.0;3
ACCE;33.753;5016.290;-10.50576;-7.84340;7.46033;3
LIGH;33.774;5016.298;5398.0;3
ACCE;33.774;5016.298;-11.05163;-7.79552;5.97593;3
MAGN;33.775;5016.301;6.65181;47.59309;-5.17282;3
ACCE;33.776;5016.308;-11.14740;-7.31668;4.78840;3
LIGH;33.776;5016.311;5398.0;3
GNSS;33.776;1490612680.000;40.313462;-3.483139;600.000;0.000;3.0;0.0;26;13
LIGH;33.781;5016.317;3699.0;3
ACCE;33.781;5016.318;-10.90798;-6.92403;3.81157;3
MAGN;33.782;5016.320;17.79421;42.28324;-12.99856;3
GNSS;33.782;1490612680.000;40.313462;-3.483139;600.000;0.000;3.0;0.0;26;13
LIGH;33.795;5016.326;3699.0;3
ACCE;33.796;5016.328;-10.67814;-6.54096;3.56257;3
SOUN;33.796;621.94;0.01898;59.55
LIGH;33.803;5016.342;3699.0;3
MAGN;33.804;5016.343;17.79421;42.28324;-12.99856;3
ACCE;33.804;5016.342;-9.67257;-6.76123;4.87459;3
LIGH;33.809;5016.348;3699.0;3
ACCE;33.811;5016.349;-8.76278;-7.61356;5.20021;3
LIGH;33.816;5016.356;3699.0;3
ACCE;33.819;5016.358;-7.35499;-8.77236;4.99909;3
MAGN;33.821;5016.360;17.79421;42.28324;-12.99856;3
LIGH;33.826;5016.366;3699.0;3
ACCE;33.829;5016.368;-5.35344;-10.27591;3.91691;3
LIGH;33.837;5016.376;2277.0;3
ACCE;33.840;5016.378;-2.54743;-9.35654;3.28484;3
MAGN;33.841;5016.380;27.23239;34.47450;-20.68131;3
LIGH;33.847;5016.386;2277.0;3
ACCE;33.849;5016.388;-2.40378;-8.64786;3.30400;3
LIGH;33.857;5016.396;2277.0;3
ACCE;33.863;5016.398;-4.12760;-5.56412;5.81312;3
MAGN;33.867;5016.403;27.23239;34.47450;-20.68131;3
ACCE;33.875;5016.409;-5.45878;-3.74453;7.58483;3
LIGH;33.879;5016.417;2277.0;3
ACCE;33.883;5016.418;-6.69419;-2.54743;9.71088;3
MAGN;33.885;5016.424;27.23239;34.47450;-20.68131;3
LIGH;33.890;5016.429;2277.0;3
ACCE;33.892;5016.429;-7.63272;-2.14520;11.33894;3
LIGH;33.896;5016.436;2138.0;3
ACCE;33.899;5016.438;-7.83383;-2.35589;12.00932;3
LIGH;33.904;5016.443;2485.0;3
MAGN;33.904;5016.443;34.01989;23.59004;-24.71290;3
LIGH;33.908;5016.447;2485.0;3
ACCE;33.909;5016.448;-7.06768;-2.71024;12.07635;3
LIGH;33.917;5016.457;2485.0;3
ACCE;33.922;5016.458;-5.10444;-2.92093;10.97502;3
MAGN;33.922;5016.461;34.01989;23.59004;-24.71290;3
LIGH;33.928;5016.466;2485.0;3
ACCE;33.929;5016.468;-4.10845;-3.07416;9.89284;3
LIGH;33.936;5016.476;2485.0;3
ACCE;33.940;5016.478;-3.14119;-3.28484;8.72447;3
MAGN;33.941;5016.480;34.01989;23.59004;-24.71290;3
LIGH;33.946;5016.486;2485.0;3
ACCE;33.950;5016.489;-2.37505;-3.06458;6.68461;3
LIGH;33.956;5016.496;2485.0;3
ACCE;33.960;5016.498;-2.49955;-2.64320;6.13873;3
MAGN;33.961;5016.500;36.28135;10.86806;-26.18124;3
LIGH;33.966;5016.506;4970.0;3
ACCE;33.970;5016.509;-2.85389;-2.05901;5.69820;3
LIGH;33.976;5016.516;4970.0;3
ACCE;33.979;5016.518;-2.93050;-2.23140;6.56969;3
MAGN;33.980;5016.520;36.28135;10.86806;-26.18124;3
LIGH;33.986;5016.526;4970.0;3
ACCE;33.990;5016.529;-2.17394;-1.66636;9.69173;3
LIGH;33.996;5016.536;4970.0;3
ACCE;33.999;5016.538;-2.59531;-0.48842;12.17212;3
MAGN;34.000;5016.540;36.28135;10.86806;-26.18124;3
LIGH;34.006;5016.546;4970.0;3
ACCE;34.009;5016.548;-2.99754;0.63207;15.38035;3
LIGH;34.016;5016.556;4970.0;3
ACCE;34.020;5016.558;-3.09331;1.32160;17.01799;3
MAGN;34.021;5016.560;35.60722;-2.18237;-24.43571;3
LIGH;34.037;5016.566;5791.0;3
ACCE;34.038;5016.569;-3.26569;1.75256;15.52400;3
ACCE;34.041;5016.578;-3.84988;3.12204;14.01087;3
MAGN;34.044;5016.583;35.60722;-2.18237;-24.43571;3
LIGH;34.045;5016.584;5791.0;3
LIGH;34.049;5016.588;5791.0;3
ACCE;34.051;5016.589;-4.00311;4.59687;12.67969;3
LIGH;34.057;5016.596;5791.0;3
ACCE;34.059;5016.598;-4.44364;5.20978;10.98460;3
MAGN;34.061;5016.600;35.60722;-2.18237;-24.43571;3
LIGH;34.066;5016.606;5791.0;3
ACCE;34.071;5016.609;-4.70221;4.39575;8.89685;3
LIGH;34.076;5016.616;5791.0;3
ACCE;34.080;5016.618;-3.67749;3.78284;9.24162;3
MAGN;34.081;5016.620;29.83782;-15.28287;-23.46293;3
LIGH;34.086;5016.626;6519.0;3
ACCE;34.090;5016.628;-2.63362;2.97839;9.51935;3
LIGH;34.096;5016.636;6519.0;3
ACCE;34.099;5016.638;-1.45567;1.96325;9.42358;3
MAGN;34.101;5016.640;29.83782;-15.28287;-23.46293;3
LIGH;34.106;5016.646;6519.0;3
ACCE;34.109;5016.648;0.24900;0.69911;8.65743;3
LIGH;34.116;5016.656;6519.0;3
ACCE;34.120;5016.658;0.43096;0.92895;8.37971;3
MAGN;34.121;5016.661;29.83782;-15.28287;-23.46293;3
LIGH;34.127;5016.666;6519.0;3
ACCE;34.129;5016.668;0.76614;1.15879;8.22648;3
LIGH;34.138;5016.676;6519.0;3
MAGN;34.140;5016.679;17.35812;-25.98713;-21.57890;3
ACCE;34.141;5016.679;1.33118;1.85790;7.29753;3
LIGH;34.146;5016.686;7132.0;3
ACCE;34.149;5016.688;1.23541;2.85389;7.11557;3
LIGH;34.156;5016.696;7132.0;3
MAGN;34.160;5016.699;17.35812;-25.98713;-21.57890;3
ACCE;34.161;5016.699;0.91937;3.71580;6.88572;3
LIGH;34.166;5016.706;7132.0;3
ACCE;34.169;5016.708;0.29688;4.22337;6.59842;3
LIGH;34.176;5016.716;7132.0;3
ACCE;34.180;5016.718;-0.08619;5.30555;6.66546;3
MAGN;34.181;5016.720;17.35812;-25.98713;-21.57890;3
LIGH;34.186;5016.726;7132.0;3
ACCE;34.189;5016.728;-0.16281;5.54497;6.11958;3
LIGH;34.196;5016.736;7132.0;3
MAGN;34.200;5016.739;3.41984;-32.99365;-17.40631;3
ACCE;34.201;5016.739;-0.25857;5.43963;5.67905;3
LIGH;34.206;5016.746;7097.0;3
ACCE;34.209;5016.748;-0.18196;5.17148;5.11401;3
LIGH;34.216;5016.756;7097.0;3
MAGN;34.220;5016.759;3.41984;-32.99365;-17.40631;3
ACCE;34.221;5016.759;0.52672;4.47237;4.29999;3
LIGH;34.226;5016.766;7097.0;3
ACCE;34.229;5016.768;1.08218;3.90734;3.94564;3
LIGH;34.236;5016.776;7097.0;3
MAGN;34.240;5016.779;3.41984;-32.99365;-17.40631;3
ACCE;34.241;5016.779;1.75256;3.40934;3.79242;3
LIGH;34.248;5016.787;7097.0;3
ACCE;34.249;5016.788;1.93451;3.19865;3.82115;3
LIGH;34.256;5016.796;7097.0;3
MAGN;34.260;5016.799;-12.05674;-35.28522;-14.09347;3
ACCE;34.261;5016.799;2.41336;2.19309;4.66391;3
LIGH;34.266;5016.806;7144.0;3
ACCE;34.269;5016.808;2.52828;1.44610;5.15232;3
LIGH;34.276;5016.816;7086.0;3
MAGN;34.280;5016.819;-12.05674;-35.28522;-14.09347;3
ACCE;34.281;5016.819;2.53785;0.76614;6.09085;3
LIGH;34.286;5016.826;7086.0;3
ACCE;34.289;5016.828;2.76770;0.33519;6.71334;3
LIGH;34.296;5016.836;7086.0;3
MAGN;34.300;5016.839;-12.05674;-35.28522;-14.09347;3
ACCE;34.301;5016.839;3.53384;-0.31603;7.06768;3
LIGH;34.306;5016.846;7086.0;3
ACCE;34.309;5016.848;3.99353;-0.50757;6.95276;3
LIGH;34.316;5016.856;7086.0;3
MAGN;34.320;5016.859;-24.83564;-32.59564;-12.63158;3
ACCE;34.321;5016.859;4.29041;-0.28730;6.92403;3
LIGH;34.326;5016.866;7086.0;3
ACCE;34.329;5016.868;4.46279;0.22027;6.45477;3
LIGH;34.336;5016.876;7386.0;3
ACCE;34.339;5016.878;4.68306;0.87149;5.52582;3
MAGN;34.341;5016.880;-24.83564;-32.59564;-12.63158;3
SOUN;34.343;380.38;0.01161;55.27
LIGH;34.347;5016.886;7386.0;3
ACCE;34.349;5016.888;5.28640;0.73741;5.16190;3
LIGH;34.356;5016.896;7386.0;3
MAGN;34.360;5016.899;-24.83564;-32.59564;-12.63158;3
ACCE;34.361;5016.899;5.28640;0.30646;4.78840;3
LIGH;34.366;5016.906;7386.0;3
ACCE;34.369;5016.908;4.75010;-0.29688;5.34386;3
LIGH;34.376;5016.916;7386.0;3
MAGN;34.380;5016.919;-31.55285;-28.97457;-13.98747;3
ACCE;34.382;5016.919;4.70221;-0.90022;5.95677;3
LIGH;34.387;5016.926;7386.0;3
ACCE;34.389;5016.928;4.06057;-0.87149;5.71735;3
LIGH;34.396;5016.936;7930.0;3
MAGN;34.400;5016.939;-31.55285;-28.97457;-13.98747;3
ACCE;34.401;5016.939;3.54342;-0.54588;5.43963;3
LIGH;34.406;5016.946;7930.0;3
ACCE;34.409;5016.948;-0.18196;0.88107;8.06367;3
LIGH;34.416;5016.956;7930.0;3
MAGN;34.420;5016.959;-31.55285;-28.97457;-13.98747;3
ACCE;34.421;5016.959;-2.02071;2.09732;10.57279;3
LIGH;34.426;5016.966;7930.0;3
ACCE;34.429;5016.968;-2.56658;3.11246;11.63582;3
LIGH;34.436;5016.976;7930.0;3
MAGN;34.440;5016.979;-32.20886;-28.88909;-18.42196;3
ACCE;34.441;5016.979;-1.23541;2.87304;10.76433;3
LIGH;34.446;5016.986;7930.0;3
ACCE;34.449;5016.988;-0.91937;2.23140;9.72046;3
LIGH;34.456;5016.996;8924.0;3
MAGN;34.460;5016.999;-32.20886;-28.88909;-18.42196;3
ACCE;34.461;5016.999;-0.58419;1.59933;9.29908;3
LIGH;34.466;5017.006;8924.0;3
ACCE;34.469;5017.008;-0.12450;0.92895;9.50019;3
LIGH;34.476;5017.016;8924.0;3
MAGN;34.480;5017.019;-32.20886;-28.88909;-18.42196;3
ACCE;34.481;5017.019;-1.70467;2.16436;8.63828;3
LIGH;34.486;5017.026;8924.0;3
ACCE;34.489;5017.028;-1.83875;2.71024;8.70532;3
LIGH;34.496;5017.036;8924.0;3
ACCE;34.499;5017.038;-1.68552;3.09331;8.76278;3
MAGN;34.501;5017.040;-26.78509;-30.23149;-21.88618;3
LIGH;34.506;5017.046;8924.0;3
ACCE;34.509;5017.048;-0.99599;3.70622;9.23204;3
LIGH;34.516;5017.056;9698.0;3
MAGN;34.520;5017.059;-26.78509;-30.23149;-21.88618;3
ACCE;34.521;5017.059;-0.35434;3.87861;12.44985;3
LIGH;34.526;5017.066;9698.0;3
ACCE;34.529;5017.068;-1.93451;4.56814;13.72356;3
LIGH;34.536;5017.076;9698.0;3
MAGN;34.540;5017.079;-26.78509;-30.23149;-21.88618;3
ACCE;34.541;5017.079;-2.65278;3.84988;14.38436;3
LIGH;34.546;5017.086;9698.0;3
ACCE;34.549;5017.088;-2.78685;2.69108;15.19839;3
LIGH;34.556;5017.096;9698.0;3
ACCE;34.562;5017.099;-1.71425;1.92494;14.15452;3
MAGN;34.562;5017.102;-21.27035;-29.31577;-25.62595;3
LIGH;34.566;5017.106;9698.0;3
ACCE;34.569;5017.108;-1.69509;0.38307;13.10107;3
LIGH;34.576;5017.116;9421.0;3
MAGN;34.580;5017.119;-21.27035;-29.31577;-25.62595;3
ACCE;34.581;5017.119;-1.47483;-0.76614;12.51689;3
LIGH;34.586;5017.126;10184.0;3
ACCE;34.589;5017.128;-0.67038;-1.23541;12.51689;3
LIGH;34.596;5017.136;10184.0;3
ACCE;34.599;5017.138;0.94810;-0.84276;13.18726;3
MAGN;34.601;5017.141;-21.27035;-29.31577;-25.62595;3
LIGH;34.606;5017.146;10184.0;3
ACCE;34.610;5017.148;1.72383;-0.83318;13.41711;3
LIGH;34.619;5017.156;10184.0;3
MAGN;34.620;5017.159;-17.00340;-27.07495;-28.36068;3
ACCE;34.628;5017.159;2.46124;-0.66080;12.39239;3
LIGH;34.628;5017.166;10184.0;3
ACCE;34.629;5017.168;2.93050;-0.44053;11.43471;3
LIGH;34.637;5017.176;10172.0;3
ACCE;34.640;5017.178;2.80600;-1.01514;14.13537;3
MAGN;34.642;5017.180;-17.00340;-27.07495;-28.36068;3
LIGH;34.647;5017.186;10207.0;3
ACCE;34.649;5017.188;2.47082;0.89064;11.29106;3
LIGH;34.657;5017.196;10207.0;3
ACCE;34.662;5017.198;1.46525;0.68953;9.71088;3
MAGN;34.662;5017.201;-17.00340;-27.07495;-28.36068;3
WIFI;34.662;5017.148;test-CAR;00:0b:86:27:36:c2;-83
WIFI;34.662;5017.148;portal-csic;00:0b:86:27:32:e1;-70
WIFI;34.662;5017.148;portal-csic;00:0b:86:27:36:c1;-84
WIFI;34.662;5017.148;eduroam;00:0b:86:27:32:e0;-69
WIFI;34.662;5017.148;test-CAR;00:0b:86:27:32:e2;-70
WIFI;34.662;5017.148;eduroam;00:0b:86:27:35:90;-80
WIFI;34.662;5017.148;test-CAR;00:0b:86:27:35:92;-80
WIFI;34.662;5017.148;portal-csic;00:0b:86:27:35:91;-80
WIFI;34.662;5017.148;eduroam;00:0b:86:27:36:c0;-84
WIFI;34.662;5017.148;eduroam;00:0b:86:27:3e:d0;-90
WIFI;34.662;5017.148;test-CAR;00:0b:86:27:3e:d2;-91
LIGH;34.680;5017.208;10207.0;3
ACCE;34.680;5017.208;0.82361;-0.44053;8.59040;3
LIGH;34.680;5017.217;10207.0;3
ACCE;34.681;5017.219;0.72784;-0.36392;9.82580;3
MAGN;34.681;5017.220;-15.70041;-28.15571;-29.17433;3
LIGH;34.689;5017.226;10207.0;3
ACCE;34.693;5017.228;0.98641;-0.23942;9.68215;3
ACCE;34.704;5017.239;0.73741;-0.34477;9.60554;3
MAGN;34.704;5017.243;-15.70041;-28.15571;-29.17433;3
LIGH;34.705;5017.245;10195.0;3
ACCE;34.709;5017.248;0.73741;-0.34477;9.60554;3
LIGH;34.710;5017.250;10219.0;3
LIGH;34.720;5017.260;10219.0;3
ACCE;34.721;5017.259;0.45011;1.39821;12.63181;3
MAGN;34.722;5017.261;-15.70041;-28.15571;-29.17433;3
LIGH;34.727;5017.266;10219.0;3
ACCE;34.729;5017.268;0.26815;1.59933;12.64139;3
LIGH;34.736;5017.276;10219.0;3
ACCE;34.740;5017.279;-0.44053;1.18752;11.23359;3
MAGN;34.741;5017.280;-14.34798;-28.16743;-28.38774;3
LIGH;34.747;5017.287;10219.0;3
ACCE;34.749;5017.288;-0.67038;1.16837;10.42914;3
LIGH;34.767;5017.299;10219.0;3
ACCE;34.767;5017.298;-0.25857;1.38864;10.28549;3
MAGN;34.768;5017.301;-14.34798;-28.16743;-28.38774;3
LIGH;34.769;5017.306;10299.0;3
GNSS;34.769;1490612681.000;40.313462;-3.483139;600.000;0.000;3.0;0.0;26;13
ACCE;34.772;5017.310;-0.71826;1.86748;9.55765;3
GNSS;34.773;1490612681.000;40.313462;-3.483139;600.000;0.000;3.0;0.0;26;13
LIGH;34.782;5017.317;10299.0;3
ACCE;34.782;5017.318;-1.48441;3.00712;9.18416;3
MAGN;34.783;5017.320;-14.34798;-28.16743;-28.38774;3
SOUN;34.785;717.36;0.02189;60.79
LIGH;34.791;5017.330;10299.0;3
ACCE;34.794;5017.332;-2.08774;5.09486;9.25119;3
LIGH;34.798;5017.337;10299.0;3
ACCE;34.799;5017.338;-1.73340;5.20978;9.47146;3
MAGN;34.801;5017.340;-13.25675;-29.81600;-27.94670;3
LIGH;34.806;5017.346;10299.0;3
ACCE;34.810;5017.348;-0.77572;4.53941;10.13226;3
LIGH;34.817;5017.356;10299.0;3
ACCE;34.820;5017.358;-0.12450;3.67749;9.61511;3
MAGN;34.821;5017.360;-13.25675;-29.81600;-27.94670;3
LIGH;34.827;5017.366;10392.0;3
ACCE;34.829;5017.368;0.84276;1.46525;9.72046;3
LIGH;34.837;5017.376;10392.0;3
ACCE;34.841;5017.378;0.59376;-0.27773;14.51844;3
MAGN;34.842;5017.381;-13.25675;-29.81600;-27.94670;3
LIGH;34.848;5017.386;10392.0;3
ACCE;34.851;5017.389;-0.45011;-0.99599;12.98615;3
LIGH;34.857;5017.396;10392.0;3
ACCE;34.859;5017.398;-0.71826;0.16281;9.62469;3
MAGN;34.861;5017.400;-11.79821;-31.66821;-27.02500;3
LIGH;34.867;5017.406;10392.0;3
ACCE;34.869;5017.408;-2.62405;2.33674;10.22803;3
LIGH;34.877;5017.416;10392.0;3
ACCE;34.880;5017.418;-3.60088;2.91135;9.27035;3
MAGN;34.881;5017.420;-11.79821;-31.66821;-27.02500;3
LIGH;34.887;5017.426;10380.0;3
ACCE;34.889;5017.428;-3.33273;3.47638;9.42358;3
LIGH;34.897;5017.436;10380.0;3
ACCE;34.899;5017.438;-2.32716;3.59130;9.48104;3
MAGN;34.902;5017.440;-11.79821;-31.66821;-27.02500;3
LIGH;34.907;5017.446;10380.0;3
ACCE;34.909;5017.448;-0.95768;2.92093;9.30866;3
LIGH;34.916;5017.456;10380.0;3
ACCE;34.920;5017.458;-1.44610;3.25611;10.21845;3
MAGN;34.921;5017.460;-10.86639;-33.22364;-25.59527;3
LIGH;34.926;5017.466;10380.0;3
ACCE;34.929;5017.468;-1.77171;3.74453;11.29106;3
LIGH;34.936;5017.476;10380.0;3
ACCE;34.939;5017.478;-1.25456;3.01669;12.00932;3
MAGN;34.941;5017.480;-10.86639;-33.22364;-25.59527;3
LIGH;34.946;5017.486;10334.0;3
ACCE;34.949;5017.488;-0.94810;0.74699;10.54406;3
LIGH;34.956;5017.496;10450.0;3
ACCE;34.960;5017.498;-0.92895;1.49398;9.96946;3
MAGN;34.961;5017.500;-10.86639;-33.22364;-25.59527;3
LIGH;34.966;5017.506;10450.0;3
ACCE;34.969;5017.508;-0.89064;2.60489;9.89284;3
LIGH;34.976;5017.516;10450.0;3
ACCE;34.980;5017.518;-1.07260;2.74854;10.84095;3
MAGN;34.981;5017.520;-9.03198;-33.52873;-26.53916;3
LIGH;34.986;5017.526;10450.0;3
ACCE;34.989;5017.528;-1.10133;2.35589;11.31979;3
LIGH;34.996;5017.536;10450.0;3
ACCE;34.999;5017.538;-1.09176;1.99198;11.61667;3
MAGN;35.001;5017.540;-9.03198;-33.52873;-26.53916;3
LIGH;35.010;5017.546;10450.0;3
ACCE;35.011;5017.549;-1.31202;1.66636;11.23359;3
LIGH;35.017;5017.556;10623.0;3
ACCE;35.020;5017.558;-2.03028;1.64721;10.66856;3
MAGN;35.021;5017.560;-9.03198;-33.52873;-26.53916;3
LIGH;35.030;5017.566;10623.0;3
ACCE;35.031;5017.569;-2.45166;2.35589;10.31422;3
ACCE;35.041;5017.578;-2.49955;3.03585;10.18972;3
LIGH;35.044;5017.583;10623.0;3
MAGN;35.044;5017.583;-7.09388;-33.97135;-26.30787;3
LIGH;35.048;5017.588;10623.0;3
ACCE;35.051;5017.589;-2.23140;4.58729;9.81623;3
LIGH;35.057;5017.596;10623.0;3
ACCE;35.061;5017.598;-2.31759;4.57771;9.87369;3
MAGN;35.062;5017.601;-7.09388;-33.97135;-26.30787;3
LIGH;35.068;5017.606;10623.0;3
ACCE;35.071;5017.609;-2.39420;4.34787;9.95988;3
LIGH;35.077;5017.616;10484.0;3
ACCE;35.080;5017.618;-2.63362;4.07014;10.13226;3
MAGN;35.081;5017.620;-7.09388;-33.97135;-26.30787;3
LIGH;35.088;5017.626;10484.0;3
ACCE;35.092;5017.630;-2.73897;3.78284;9.78750;3
LIGH;35.097;5017.636;10484.0;3
ACCE;35.101;5017.638;-2.33674;3.45723;9.55765;3
MAGN;35.108;5017.646;-6.02977;-36.13251;-23.78959;3
LIGH;35.110;5017.650;10484.0;3
ACCE;35.111;5017.649;-1.70467;3.00712;9.04051;3
LIGH;35.117;5017.656;10484.0;3
ACCE;35.120;5017.658;-0.87149;2.84431;8.60955;3
MAGN;35.121;5017.660;-6.02977;-36.13251;-23.78959;3
LIGH;35.128;5017.666;10484.0;3
ACCE;35.131;5017.669;0.38307;3.63919;8.19775;3
LIGH;35.137;5017.676;10045.0;3
ACCE;35.140;5017.678;0.38307;4.33829;8.37971;3
MAGN;35.141;5017.680;-6.02977;-36.13251;-23.78959;3
LIGH;35.147;5017.686;10045.0;3
ACCE;35.149;5017.688;0.09577;5.20021;8.61913;3
LIGH;35.157;5017.696;10045.0;3
ACCE;35.159;5017.698;-0.62249;5.65032;8.57124;3
MAGN;35.161;5017.700;-5.64235;-38.73780;-20.13713;3
LIGH;35.170;5017.709;10045.0;3
ACCE;35.171;5017.709;-1.39821;5.36301;8.36055;3
LIGH;35.177;5017.716;10045.0;3
ACCE;35.179;5017.718;-1.36948;5.06613;8.14986;3
MAGN;35.181;5017.720;-5.64235;-38.73780;-20.13713;3
LIGH;35.186;5017.726;10045.0;3
ACCE;35.191;5017.729;-1.03430;4.87459;7.80510;3
LIGH;35.196;5017.736;9583.0;3
ACCE;35.199;5017.738;-0.60334;4.65433;7.78594;3
MAGN;35.201;5017.740;-5.64235;-38.73780;-20.13713;3
LIGH;35.208;5017.746;9583.0;3
ACCE;35.211;5017.749;0.26815;3.95522;8.42759;3
LIGH;35.216;5017.756;9583.0;3
ACCE;35.220;5017.758;0.60334;3.70622;8.70532;3
MAGN;35.221;5017.760;-7.03103;-40.56009;-17.13911;3
LIGH;35.228;5017.766;9583.0;3
ACCE;35.231;5017.769;0.44053;3.83072;8.40844;3
LIGH;35.236;5017.776;9583.0;3
ACCE;35.239;5017.778;0.16281;4.39575;8.43717;3
MAGN;35.241;5017.780;-7.03103;-40.56009;-17.13911;3
LIGH;35.248;5017.786;9583.0;3
ACCE;35.251;5017.789;-0.22027;5.07571;8.35098;3
LIGH;35.257;5017.796;9571.0;3
ACCE;35.260;5017.798;-0.14365;4.78840;8.39886;3
MAGN;35.261;5017.800;-7.03103;-40.56009;-17.13911;3
LIGH;35.268;5017.806;9571.0;3
ACCE;35.271;5017.809;0.04788;4.31914;8.28394;3
LIGH;35.277;5017.816;9571.0;3
ACCE;35.280;5017.818;0.26815;3.84988;8.03494;3
MAGN;35.281;5017.820;-8.51923;-42.02103;-14.86450;3
LIGH;35.288;5017.826;9571.0;3
ACCE;35.291;5017.829;0.53630;3.47638;7.41245;3
LIGH;35.297;5017.836;9571.0;3
ACCE;35.299;5017.838;0.56503;3.72538;7.14430;3
MAGN;35.301;5017.840;-8.51923;-42.02103;-14.86450;3
LIGH;35.307;5017.846;9571.0;3
ACCE;35.309;5017.848;0.51715;4.16591;6.73250;3
LIGH;35.317;5017.856;9652.0;3
ACCE;35.319;5017.858;0.37350;4.66391;6.55054;3
MAGN;35.321;5017.860;-8.51923;-42.02103;-14.86450;3
LIGH;35.328;5017.866;9317.0;3
ACCE;35.331;5017.869;0.15323;4.45322;6.53138;3
SOUN;35.336;885.99;0.02704;62.62
LIGH;35.340;5017.878;9317.0;3
ACCE;35.341;5017.878;-0.16281;4.28083;6.70376;3
MAGN;35.341;5017.880;-7.66906;-43.51981;-12.25157;3
LIGH;35.347;5017.886;9317.0;3
ACCE;35.351;5017.889;-0.85234;4.47237;6.95276;3
LIGH;35.357;5017.896;9317.0;3
ACCE;35.360;5017.898;-2.83473;5.87058;7.54652;3
MAGN;35.361;5017.900;-7.66906;-43.51981;-12.25157;3
LIGH;35.370;5017.906;9317.0;3
ACCE;35.371;5017.909;-3.26569;6.28239;7.53695;3
LIGH;35.377;5017.916;9317.0;3
ACCE;35.380;5017.918;-3.35188;6.32069;7.28795;3
MAGN;35.381;5017.920;-7.66906;-43.51981;-12.25157;3
LIGH;35.387;5017.926;9120.0;3
ACCE;35.389;5017.928;-3.17950;6.12916;6.70376;3
LIGH;35.397;5017.936;9120.0;3
MAGN;35.400;5017.939;-6.70390;-44.20621;-10.91378;3
ACCE;35.401;5017.939;-2.04944;5.56412;6.43561;3
LIGH;35.407;5017.946;9120.0;3
ACCE;35.409;5017.948;-1.21625;5.08528;6.37815;3
LIGH;35.417;5017.956;9120.0;3
MAGN;35.420;5017.959;-6.70390;-44.20621;-10.91378;3
ACCE;35.422;5017.959;-0.64165;4.67348;6.44519;3
LIGH;35.427;5017.966;9120.0;3
ACCE;35.429;5017.968;-0.47884;4.42448;6.59842;3
LIGH;35.438;5017.976;9120.0;3
MAGN;35.440;5017.979;-6.70390;-44.20621;-10.91378;3
ACCE;35.441;5017.979;-0.55545;4.53941;7.74764;3
LIGH;35.446;5017.986;9109.0;3
ACCE;35.449;5017.988;-0.60334;4.52983;8.05409;3
LIGH;35.456;5017.996;9109.0;3
MAGN;35.460;5017.999;-6.00081;-45.07414;-9.74414;3
ACCE;35.461;5017.999;-0.58419;4.63517;8.26478;3
LIGH;35.466;5018.006;9109.0;3
ACCE;35.469;5018.008;-0.55545;4.78840;8.13071;3
LIGH;35.476;5018.016;9109.0;3
ACCE;35.479;5018.018;-0.66080;5.34386;7.79552;3
MAGN;35.481;5018.020;-6.00081;-45.07414;-9.74414;3
LIGH;35.486;5018.026;9109.0;3
ACCE;35.489;5018.028;-0.76614;5.58328;7.61356;3
LIGH;35.496;5018.036;9109.0;3
MAGN;35.500;5018.039;-6.00081;-45.07414;-9.74414;3
ACCE;35.501;5018.039;-0.90022;5.72693;7.69018;3
LIGH;35.506;5018.046;9051.0;3
ACCE;35.509;5018.048;-1.08218;5.89931;7.89129;3
LIGH;35.516;5018.056;9051.0;3
MAGN;35.520;5018.059;-6.18418;-44.96399;-9.86938;3
ACCE;35.521;5018.059;-1.26414;6.11000;8.56167;3
LIGH;35.526;5018.066;9051.0;3
ACCE;35.529;5018.068;-1.17795;6.09085;8.77236;3
LIGH;35.538;5018.076;9051.0;3
ACCE;35.541;5018.078;-1.12049;6.04296;8.99262;3
MAGN;35.542;5018.081;-6.18418;-44.96399;-9.86938;3
LIGH;35.546;5018.086;9051.0;3
ACCE;35.549;5018.088;-1.08218;5.98550;8.93516;3
LIGH;35.556;5018.096;9051.0;3
MAGN;35.560;5018.099;-6.18418;-44.96399;-9.86938;3
ACCE;35.564;5018.099;-0.86191;6.10043;8.95431;3
LIGH;35.567;5018.106;9028.0;3
ACCE;35.569;5018.108;-0.78530;6.07170;8.58082;3
LIGH;35.578;5018.116;9028.0;3
MAGN;35.580;5018.119;-6.35044;-45.02047;-10.08610;3
ACCE;35.581;5018.119;-0.69911;6.06212;8.43717;3
LIGH;35.586;5018.126;9028.0;3
ACCE;35.589;5018.128;-0.70868;6.11000;8.29351;3
LIGH;35.596;5018.136;9028.0;3
MAGN;35.600;5018.139;-6.35044;-45.02047;-10.08610;3
ACCE;35.601;5018.139;-1.52271;6.58884;8.70532;3
LIGH;35.607;5018.146;9028.0;3
ACCE;35.609;5018.148;-1.74298;6.61757;8.79151;3
LIGH;35.616;5018.156;9028.0;3
MAGN;35.620;5018.159;-6.35044;-45.02047;-10.08610;3
ACCE;35.621;5018.159;-1.75256;6.51223;8.72447;3
LIGH;35.626;5018.166;8808.0;3
ACCE;35.629;5018.168;-1.61848;6.36858;8.30309;3
LIGH;35.636;5018.176;8808.0;3
ACCE;35.640;5018.178;-1.45567;6.52181;7.83383;3
MAGN;35.641;5018.180;-6.09953;-45.25516;-10.20611;3
LIGH;35.646;5018.186;8808.0;3
ACCE;35.649;5018.188;-1.38864;6.36858;7.82425;3
LIGH;35.658;5018.196;8808.0;3
MAGN;35.660;5018.199;-6.09953;-45.25516;-10.20611;3
ACCE;35.661;5018.199;-1.20668;6.07170;7.94875;3
LIGH;35.666;5018.206;8808.0;3
ACCE;35.669;5018.208;-0.91937;5.64074;7.41245;3
LIGH;35.676;5018.216;8808.0;3
MAGN;35.680;5018.219;-6.09953;-45.25516;-10.20611;3
ACCE;35.682;5018.219;-0.82361;5.71735;7.32626;3
LIGH;35.687;5018.226;8901.0;3
ACCE;35.689;5018.228;-0.85234;5.96635;7.26880;3
LIGH;35.696;5018.236;8531.0;3
MAGN;35.700;5018.239;-6.07968;-45.39146;-10.26078;3
ACCE;35.701;5018.239;-0.99599;5.86101;7.71891;3
LIGH;35.706;5018.246;8531.0;3
ACCE;35.709;5018.248;-0.92895;5.52582;7.38372;3
LIGH;35.716;5018.256;8531.0;3
MAGN;35.720;5018.259;-6.07968;-45.39146;-10.26078;3
ACCE;35.721;5018.259;-0.72784;5.48751;7.01022;3
LIGH;35.726;5018.266;8531.0;3
ACCE;35.729;5018.268;-0.71826;5.73651;6.78038;3
LIGH;35.736;5018.276;8531.0;3
MAGN;35.740;5018.279;-6.07968;-45.39146;-10.26078;3
ACCE;35.741;5018.279;-0.79487;6.16746;7.11557;3
LIGH;35.746;5018.286;8531.0;3
ACCE;35.751;5018.288;-0.98641;6.27281;7.32626;3
LIGH;35.770;5018.299;8392.0;3
ACCE;35.771;5018.298;-1.16837;6.24408;7.49864;3
MAGN;35.771;5018.303;-6.47185;-45.45447;-10.42798;3
LIGH;35.772;5018.306;8392.0;3
ACCE;35.772;5018.308;-1.18752;6.24408;7.32626;3
GNSS;35.772;1490612682.000;40.313462;-3.483139;600.000;0.000;3.0;0.0;26;13
GNSS;35.779;1490612682.000;40.313462;-3.483139;600.000;0.000;3.0;0.0;26;13
LIGH;35.781;5018.318;8392.0;3
ACCE;35.781;5018.318;-1.03430;6.19619;7.15387;3
MAGN;35.782;5018.321;-6.47185;-45.45447;-10.42798;3
LIGH;35.796;5018.326;8392.0;3
ACCE;35.797;5018.328;-0.60334;5.99508;7.10599;3
LIGH;35.799;5018.336;8392.0;3
SOUN;35.799;344.69;0.01052;54.42
ACCE;35.803;5018.338;-0.46926;5.93762;7.31668;3
MAGN;35.803;5018.340;-6.47185;-45.45447;-10.42798;3
LIGH;35.809;5018.347;8392.0;3
ACCE;35.811;5018.348;-0.46926;6.12916;7.58483;3
LIGH;35.818;5018.356;8346.0;3
MAGN;35.820;5018.359;-6.46873;-45.04937;-11.86793;3
ACCE;35.821;5018.359;-1.11091;6.57927;8.56167;3
LIGH;35.826;5018.366;8346.0;3
ACCE;35.829;5018.368;-1.41737;6.56011;9.03093;3
LIGH;35.836;5018.376;8346.0;3
ACCE;35.841;5018.379;-1.59933;6.47392;9.30866;3
MAGN;35.841;5018.380;-6.46873;-45.04937;-11.86793;3
LIGH;35.846;5018.386;8346.0;3
ACCE;35.849;5018.388;-1.60890;6.37815;9.13627;3
LIGH;35.856;5018.396;8346.0;3
MAGN;35.860;5018.399;-6.46873;-45.04937;-11.86793;3
ACCE;35.862;5018.400;-1.14922;6.27281;8.59040;3
LIGH;35.866;5018.406;8346.0;3
ACCE;35.869;5018.408;-0.95768;6.12916;8.27436;3
LIGH;35.876;5018.416;8300.0;3
ACCE;35.879;5018.418;-0.74699;6.02381;8.15944;3
MAGN;35.881;5018.421;-6.62749;-44.80127;-12.52652;3
LIGH;35.886;5018.426;8300.0;3
ACCE;35.889;5018.428;-0.59376;5.97593;7.95833;3
LIGH;35.898;5018.436;8300.0;3
MAGN;35.900;5018.439;-6.62749;-44.80127;-12.52652;3
ACCE;35.901;5018.439;-0.58419;5.96635;8.21690;3
LIGH;35.906;5018.446;8300.0;3
ACCE;35.909;5018.448;-0.49799;5.84185;8.09240;3
LIGH;35.916;5018.456;8300.0;3
MAGN;35.920;5018.459;-6.62749;-44.80127;-12.52652;3
ACCE;35.921;5018.459;-0.36392;5.61201;7.91044;3
LIGH;35.926;5018.466;8300.0;3
ACCE;35.929;5018.468;-0.28730;5.66947;7.63272;3
LIGH;35.936;5018.476;8311.0;3
MAGN;35.940;5018.479;-7.15500;-44.39682;-12.03848;3
ACCE;35.942;5018.479;-0.32561;5.83228;7.97748;3
LIGH;35.947;5018.486;8311.0;3
ACCE;35.949;5018.488;-0.15323;5.68862;7.95833;3
LIGH;35.956;5018.496;8311.0;3
ACCE;35.959;5018.498;0.09577;5.42047;7.75721;3
MAGN;35.961;5018.500;-7.15500;-44.39682;-12.03848;3
LIGH;35.966;5018.506;8311.0;3
ACCE;35.969;5018.508;0.41180;5.22894;7.32626;3
LIGH;35.976;5018.516;8311.0;3
MAGN;35.980;5018.519;-7.15500;-44.39682;-12.03848;3
ACCE;35.981;5018.519;0.86191;5.31513;6.92403;3
LIGH;35.986;5018.526;8311.0;3
ACCE;35.989;5018.528;0.86191;5.51624;6.98149;3
LIGH;35.996;5018.536;8438.0;3
MAGN;36.000;5018.539;-7.79480;-44.12599;-12.26897;3
ACCE;36.001;5018.539;0.79487;5.55455;7.44118;3
LIGH;36.006;5018.546;8438.0;3
ACCE;36.009;5018.548;0.74699;5.37259;7.61356;3
LIGH;36.017;5018.556;8438.0;3
MAGN;36.020;5018.559;-7.79480;-44.12599;-12.26897;3
ACCE;36.021;5018.560;0.59376;5.05655;7.46991;3
LIGH;36.034;5018.566;8438.0;3
ACCE;36.034;5018.568;0.40223;5.20978;7.47949;3
ACCE;36.041;5018.578;0.06704;5.61201;8.10198;3
LIGH;36.042;5018.581;8438.0;3
MAGN;36.042;5018.581;-7.79480;-44.12599;-12.26897;3
LIGH;36.048;5018.588;8438.0;3
ACCE;36.051;5018.589;-0.95768;6.03339;9.94073;3
LIGH;36.057;5018.597;8357.0;3
ACCE;36.060;5018.598;-1.13964;5.68862;10.58237;3
MAGN;36.061;5018.601;-8.28048;-43.94785;-13.55030;3
LIGH;36.067;5018.606;8693.0;3
ACCE;36.071;5018.609;-1.04387;5.35344;10.50576;3
LIGH;36.077;5018.616;8693.0;3
ACCE;36.080;5018.618;-0.78530;5.13317;10.08438;3
MAGN;36.081;5018.620;-8.28048;-43.94785;-13.55030;3
LIGH;36.088;5018.626;8693.0;3
ACCE;36.091;5018.630;-0.36392;5.00867;8.75320;3
LIGH;36.097;5018.636;8693.0;3
ACCE;36.099;5018.638;-0.28730;5.17148;8.46590;3
MAGN;36.101;5018.640;-8.28048;-43.94785;-13.55030;3
LIGH;36.107;5018.646;8693.0;3
ACCE;36.111;5018.649;-0.40223;5.47793;8.41801;3
LIGH;36.117;5018.656;8693.0;3
ACCE;36.119;5018.658;-0.59376;5.84185;8.67659;3
MAGN;36.121;5018.660;-7.75270;-43.14263;-14.54066;3
LIGH;36.127;5018.666;8797.0;3
ACCE;36.129;5018.668;-0.89064;5.65032;8.94474;3
LIGH;36.137;5018.676;8797.0;3
ACCE;36.140;5018.678;-0.87149;5.41090;8.82024;3
MAGN;36.141;5018.680;-7.75270;-43.14263;-14.54066;3
LIGH;36.148;5018.688;8797.0;3
ACCE;36.151;5018.689;-0.76614;5.39174;8.48505;3
LIGH;36.157;5018.696;8797.0;3
ACCE;36.159;5018.698;-0.65122;5.45878;8.30309;3
MAGN;36.161;5018.700;-7.75270;-43.14263;-14.54066;3
LIGH;36.167;5018.706;8797.0;3
ACCE;36.171;5018.709;-0.41180;5.49709;7.92002;3
LIGH;36.177;5018.716;8797.0;3
ACCE;36.180;5018.718;-0.35434;5.47793;7.94875;3
MAGN;36.181;5018.720;-7.58918;-43.00975;-14.84037;3
LIGH;36.187;5018.726;8739.0;3
ACCE;36.191;5018.729;-0.42138;5.40132;7.81467;3
LIGH;36.197;5018.736;8739.0;3
ACCE;36.200;5018.738;-0.65122;5.45878;8.19775;3
MAGN;36.202;5018.740;-7.58918;-43.00975;-14.84037;3
LIGH;36.207;5018.746;8739.0;3
ACCE;36.211;5018.749;-0.79487;5.57370;8.45632;3
LIGH;36.217;5018.756;8739.0;3
ACCE;36.219;5018.758;-0.94810;5.66947;8.80109;3
MAGN;36.221;5018.760;-7.58918;-43.00975;-14.84037;3
LIGH;36.227;5018.766;8739.0;3
ACCE;36.231;5018.769;-1.08218;5.70778;9.00220;3
LIGH;36.237;5018.776;8739.0;3
ACCE;36.240;5018.778;-1.05345;5.65989;9.05966;3
MAGN;36.241;5018.780;-7.14929;-42.99444;-14.79697;3
LIGH;36.247;5018.786;8716.0;3
ACCE;36.251;5018.789;-0.83318;5.64074;8.58082;3
LIGH;36.257;5018.796;8716.0;3
ACCE;36.260;5018.798;-0.68953;5.63116;8.22648;3
MAGN;36.261;5018.800;-7.14929;-42.99444;-14.79697;3
LIGH;36.267;5018.806;8716.0;3
ACCE;36.271;5018.809;-0.61292;5.77481;7.87214;3
LIGH;36.277;5018.816;8716.0;3
ACCE;36.279;5018.818;-0.53630;5.88016;7.75721;3
MAGN;36.281;5018.820;-7.14929;-42.99444;-14.79697;3
LIGH;36.287;5018.826;8716.0;3
ACCE;36.289;5018.828;-0.52672;5.71735;7.84340;3
LIGH;36.297;5018.836;8716.0;3
ACCE;36.299;5018.838;-0.48842;5.60243;7.77637;3
MAGN;36.301;5018.840;-7.28244;-43.04389;-14.50695;3
LIGH;36.307;5018.846;8635.0;3
ACCE;36.311;5018.849;-0.57461;5.82270;7.84340;3
LIGH;36.317;5018.856;8635.0;3
ACCE;36.320;5018.858;-0.63207;5.92804;8.14029;3
MAGN;36.321;5018.860;-7.28244;-43.04389;-14.50695;3
LIGH;36.327;5018.866;8635.0;3
SOUN;36.330;349.31;0.01066;54.53
ACCE;36.333;5018.869;-0.68953;5.88016;8.23605;3
LIGH;36.337;5018.876;8635.0;3
ACCE;36.339;5018.878;-0.67995;5.74608;8.27436;3
MAGN;36.341;5018.880;-7.28244;-43.04389;-14.50695;3
LIGH;36.347;5018.886;8635.0;3
ACCE;36.351;5018.889;-0.62249;5.73651;8.02536;3
LIGH;36.357;5018.896;8635.0;3
ACCE;36.360;5018.898;-0.68953;5.87058;8.49463;3
MAGN;36.361;5018.900;-7.58952;-43.07478;-13.76041;3
LIGH;36.367;5018.906;8612.0;3
ACCE;36.371;5018.909;-0.77572;5.80354;8.90643;3
LIGH;36.377;5018.916;8623.0;3
ACCE;36.380;5018.918;-0.84276;5.60243;9.17458;3
MAGN;36.381;5018.920;-7.58952;-43.07478;-13.76041;3
LIGH;36.387;5018.926;8623.0;3
ACCE;36.391;5018.929;-0.88107;5.14275;9.05008;3
LIGH;36.397;5018.936;8623.0;3
ACCE;36.399;5018.938;-0.75657;5.07571;8.98304;3
MAGN;36.401;5018.940;-7.58952;-43.07478;-13.76041;3
LIGH;36.407;5018.946;8623.0;3
ACCE;36.411;5018.949;-0.64165;5.10444;8.66701;3
LIGH;36.417;5018.956;8623.0;3
ACCE;36.419;5018.958;-0.63207;5.23851;8.61913;3
MAGN;36.421;5018.960;-7.76312;-42.75336;-13.76769;3
LIGH;36.427;5018.966;8623.0;3
ACCE;36.431;5018.969;-0.63207;5.26724;8.33182;3
LIGH;36.437;5018.976;8739.0;3
ACCE;36.440;5018.978;-0.67995;5.22894;8.42759;3
MAGN;36.441;5018.980;-7.76312;-42.75336;-13.76769;3
LIGH;36.447;5018.986;8739.0;3
ACCE;36.449;5018.988;-0.82361;5.25767;8.53294;3
LIGH;36.457;5018.996;8739.0;3
ACCE;36.459;5018.998;-0.89064;5.20978;8.67659;3
MAGN;36.461;5019.000;-7.76312;-42.75336;-13.76769;3
LIGH;36.467;5019.006;8739.0;3
ACCE;36.471;5019.009;-0.94810;5.26724;8.64786;3
LIGH;36.477;5019.016;8739.0;3
ACCE;36.479;5019.018;-0.86191;5.30555;8.71489;3
MAGN;36.481;5019.020;-7.84271;-42.89404;-13.59178;3
LIGH;36.487;5019.026;8739.0;3
ACCE;36.491;5019.029;-0.79487;5.30555;8.54251;3
LIGH;36.497;5019.036;8750.0;3
ACCE;36.499;5019.038;-0.79487;5.29597;8.41801;3
MAGN;36.501;5019.040;-7.84271;-42.89404;-13.59178;3
LIGH;36.507;5019.046;8750.0;3
ACCE;36.511;5019.049;-0.86191;5.39174;8.17859;3
LIGH;36.517;5019.056;8750.0;3
ACCE;36.519;5019.058;-0.87149;5.47793;8.25521;3
MAGN;36.521;5019.060;-7.84271;-42.89404;-13.59178;3
LIGH;36.527;5019.066;8750.0;3
ACCE;36.531;5019.069;-0.84276;5.52582;8.14986;3
LIGH;36.537;5019.076;8750.0;3
ACCE;36.539;5019.078;-0.91937;5.65032;8.22648;3
MAGN;36.541;5019.080;-7.87658;-43.00415;-13.86965;3
LIGH;36.547;5019.086;8750.0;3
ACCE;36.551;5019.089;-1.22583;5.83228;8.21690;3
LIGH;36.557;5019.096;8658.0;3
ACCE;36.559;5019.098;-1.38864;5.88974;8.39886;3
MAGN;36.562;5019.101;-7.87658;-43.00415;-13.86965;3
LIGH;36.567;5019.106;8658.0;3
ACCE;36.571;5019.109;-1.58975;5.94720;8.30309;3
LIGH;36.577;5019.116;8658.0;3
ACCE;36.579;5019.118;-1.63763;5.97593;8.23605;3
MAGN;36.581;5019.120;-7.87658;-43.00415;-13.86965;3
LIGH;36.587;5019.126;8658.0;3
ACCE;36.591;5019.129;-1.31202;5.89931;7.90087;3
LIGH;36.597;5019.136;8658.0;3
ACCE;36.600;5019.138;-1.19710;5.95677;8.08282;3
MAGN;36.601;5019.140;-7.50653;-43.58697;-14.05045;3
LIGH;36.607;5019.146;8658.0;3
ACCE;36.609;5019.148;-1.18752;5.82270;8.22648;3
LIGH;36.617;5019.156;8623.0;3
ACCE;36.620;5019.158;-0.91937;5.38217;8.31267;3
MAGN;36.621;5019.160;-7.50653;-43.58697;-14.05045;3
LIGH;36.628;5019.168;8623.0;3
ACCE;36.631;5019.169;-0.78530;5.26724;7.93917;3
LIGH;36.637;5019.176;8623.0;3
ACCE;36.639;5019.178;-0.75657;5.39174;7.89129;3
MAGN;36.641;5019.180;-7.50653;-43.58697;-14.05045;3
LIGH;36.648;5019.186;8623.0;3
ACCE;36.651;5019.189;-0.85234;5.72693;8.11156;3
LIGH;36.657;5019.196;8623.0;3
ACCE;36.659;5019.198;-0.98641;5.84185;8.57124;3
MAGN;36.661;5019.200;-6.70579;-43.20785;-14.71270;3
LIGH;36.667;5019.206;8623.0;3
ACCE;36.669;5019.208;-0.86191;5.24809;8.84897;3
LIGH;36.678;5019.216;8693.0;3
MAGN;36.680;5019.219;-6.70579;-43.20785;-14.71270;3
ACCE;36.681;5019.219;-0.62249;5.04698;8.62870;3
LIGH;36.687;5019.226;8693.0;3
ACCE;36.689;5019.228;-0.40223;4.99909;8.13071;3
LIGH;36.697;5019.236;8693.0;3
ACCE;36.701;5019.239;-0.48842;5.26724;7.97748;3
MAGN;36.702;5019.241;-6.70579;-43.20785;-14.71270;3
LIGH;36.707;5019.246;8693.0;3
ACCE;36.709;5019.248;-0.65122;5.47793;8.20732;3
LIGH;36.716;5019.256;8693.0;3
MAGN;36.720;5019.259;-6.63895;-43.60575;-14.90358;3
ACCE;36.722;5019.259;-0.81403;5.57370;8.71489;3
LIGH;36.727;5019.266;8693.0;3
ACCE;36.729;5019.268;-0.94810;5.42047;9.01178;3
LIGH;36.736;5019.276;8670.0;3
MAGN;36.740;5019.279;-6.63895;-43.60575;-14.90358;3
ACCE;36.741;5019.279;-0.89064;5.09486;8.90643;3
LIGH;36.746;5019.286;8774.0;3
ACCE;36.750;5019.288;-0.80445;5.20021;8.54251;3
LIGH;36.773;5019.297;8774.0;3
ACCE;36.774;5019.298;-0.70868;5.34386;8.49463;3
MAGN;36.775;5019.301;-6.63895;-43.60575;-14.90358;3
LIGH;36.776;5019.307;8774.0;3
ACCE;36.776;5019.308;-0.72784;5.48751;8.46590;3
LIGH;36.777;5019.316;8774.0;3
GNSS;36.777;1490612683.000;40.313462;-3.483139;600.000;0.000;3.0;0.0;26;13
ACCE;36.781;5019.318;-1.05345;5.51624;8.84897;3
MAGN;36.782;5019.321;-6.42291;-43.29883;-15.54113;3
GNSS;36.782;1490612683.000;40.313462;-3.483139;600.000;0.000;3.0;0.0;26;13
SOUN;36.783;323.99;0.00989;53.88
LIGH;36.788;5019.326;8774.0;3
ACCE;36.804;5019.328;-1.19710;5.41090;9.01178;3
LIGH;36.805;5019.336;8774.0;3
MAGN;36.806;5019.339;-6.42291;-43.29883;-15.54113;3
ACCE;36.807;5019.339;-1.27372;5.25767;9.10754;3
LIGH;36.809;5019.348;8820.0;3
ACCE;36.811;5019.348;-1.02472;5.09486;8.55209;3
LIGH;36.816;5019.356;8820.0;3
ACCE;36.820;5019.359;-0.83318;5.01825;8.26478;3
MAGN;36.821;5019.360;-6.42291;-43.29883;-15.54113;3
LIGH;36.828;5019.367;8820.0;3
ACCE;36.829;5019.368;-0.78530;5.06613;8.10198;3
LIGH;36.836;5019.376;8820.0;3
ACCE;36.840;5019.379;-0.84276;5.12359;8.45632;3
MAGN;36.841;5019.380;-6.68263;-42.93884;-16.10039;3
LIGH;36.846;5019.386;8820.0;3
ACCE;36.849;5019.388;-0.86191;5.05655;8.72447;3
LIGH;36.856;5019.396;8820.0;3
ACCE;36.861;5019.398;-0.81403;4.88417;8.88728;3
MAGN;36.861;5019.400;-6.68263;-42.93884;-16.10039;3
LIGH;36.866;5019.406;8866.0;3
ACCE;36.869;5019.408;-0.67995;4.84586;8.61913;3
LIGH;36.876;5019.416;8866.0;3
ACCE;36.880;5019.419;-0.64165;4.90333;8.41801;3
MAGN;36.881;5019.420;-6.68263;-42.93884;-16.10039;3
LIGH;36.886;5019.426;8866.0;3
ACCE;36.889;5019.428;-0.61292;4.95121;8.16902;3
LIGH;36.896;5019.436;8866.0;3
MAGN;36.900;5019.439;-6.51974;-42.60340;-15.66494;3
ACCE;36.901;5019.439;-0.68953;5.19063;8.27436;3
LIGH;36.906;5019.446;8866.0;3
ACCE;36.910;5019.448;-0.89064;5.29597;8.33182;3
LIGH;36.916;5019.456;8866.0;3
ACCE;36.919;5019.458;-1.17795;5.38217;8.63828;3
MAGN;36.921;5019.461;-6.51974;-42.60340;-15.66494;3
LIGH;36.926;5019.466;8785.0;3
ACCE;36.929;5019.468;-1.71425;5.47793;9.11712;3
LIGH;36.936;5019.476;8785.0;3
ACCE;36.940;5019.478;-1.83875;5.49709;9.36612;3
MAGN;36.941;5019.480;-6.51974;-42.60340;-15.66494;3
LIGH;36.946;5019.486;8785.0;3
ACCE;36.949;5019.488;-1.87705;5.49709;9.15543;3
LIGH;36.956;5019.496;8785.0;3
MAGN;36.960;5019.499;-6.54524;-41.90293;-15.93494;3
ACCE;36.961;5019.499;-1.87705;5.88016;8.88728;3
LIGH;36.966;5019.506;8785.0;3
ACCE;36.969;5019.508;-1.78129;5.92804;8.74362;3
LIGH;36.976;5019.516;8785.0;3
MAGN;36.980;5019.519;-6.54524;-41.90293;-15.93494;3
ACCE;36.982;5019.519;-1.57060;5.72693;8.65743;3
LIGH;36.987;5019.526;8750.0;3
ACCE;36.989;5019.528;-1.30245;5.41090;8.35098;3
LIGH;36.996;5019.536;8750.0;3
MAGN;37.000;5019.539;-6.54524;-41.90293;-15.93494;3
ACCE;37.001;5019.539;-0.71826;5.03740;8.17859;3
LIGH;37.006;5019.546;8750.0;3
ACCE;37.009;5019.548;-0.60334;4.95121;8.16902;3
LIGH;37.018;5019.558;8750.0;3
MAGN;37.020;5019.560;-6.76556;-42.18149;-16.65977;3
ACCE;37.021;5019.559;-0.56503;4.95121;8.42759;3
LIGH;37.032;5019.566;8750.0;3
ACCE;37.033;5019.568;-0.64165;5.07571;8.70532;3
ACCE;37.039;5019.578;-0.83318;5.17148;9.26077;3
MAGN;37.042;5019.582;-6.76556;-42.18149;-16.65977;3
LIGH;37.044;5019.583;8750.0;3
LIGH;37.047;5019.587;8901.0;3
ACCE;37.049;5019.588;-1.02472;5.01825;9.91199;3
LIGH;37.060;5019.599;8901.0;3
ACCE;37.062;5019.600;-0.94810;4.82671;9.86411;3
MAGN;37.062;5019.602;-6.76556;-42.18149;-16.65977;3
LIGH;37.066;5019.606;8901.0;3
ACCE;37.069;5019.608;-0.74699;4.69264;9.47146;3
LIGH;37.078;5019.616;8901.0;3
MAGN;37.080;5019.619;-5.93572;-41.63666;-17.50507;3
ACCE;37.081;5019.619;-0.55545;4.90333;8.61913;3
LIGH;37.086;5019.626;8901.0;3
ACCE;37.089;5019.628;-0.48842;5.13317;8.14986;3
LIGH;37.097;5019.636;8901.0;3
ACCE;37.102;5019.638;-0.59376;5.48751;8.22648;3
MAGN;37.102;5019.641;-5.93572;-41.63666;-17.50507;3
LIGH;37.106;5019.646;8866.0;3
ACCE;37.109;5019.648;-0.82361;5.77481;8.45632;3
LIGH;37.116;5019.656;9016.0;3
MAGN;37.120;5019.659;-5.93572;-41.63666;-17.50507;3
ACCE;37.121;5019.659;-0.95768;5.49709;9.15543;3
LIGH;37.126;5019.666;9016.0;3
ACCE;37.129;5019.668;-1.03430;5.12359;9.32781;3
LIGH;37.136;5019.676;9016.0;3
MAGN;37.140;5019.679;-6.33219;-41.14347;-17.90626;3
ACCE;37.141;5019.679;-0.96726;4.80756;9.42358;3
LIGH;37.146;5019.686;9016.0;3
ACCE;37.149;5019.688;-0.64165;4.59687;9.40442;3
LIGH;37.156;5019.696;9016.0;3
MAGN;37.160;5019.699;-6.33219;-41.14347;-17.90626;3
ACCE;37.161;5019.699;0.04788;4.07972;9.24162;3
LIGH;37.166;5019.706;9016.0;3
ACCE;37.169;5019.708;0.08619;4.07014;8.99262;3
LIGH;37.176;5019.716;9086.0;3
MAGN;37.180;5019.719;-6.33219;-41.14347;-17.90626;3
ACCE;37.181;5019.719;-0.18196;4.23295;9.01178;3
LIGH;37.186;5019.726;9086.0;3
ACCE;37.189;5019.728;-0.36392;4.45322;8.88728;3
LIGH;37.196;5019.736;9086.0;3
MAGN;37.200;5019.739;-6.44446;-40.65115;-18.84735;3
ACCE;37.201;5019.739;-1.03430;4.86502;9.25119;3
[truncated: 17,090,227 more chars]
