# Supplementary material for: Off-Line Evaluation of Mobile-Centric Indoor Positioning Systems: The Experiences from the 2017 IPIN Competition
Source: Sensors (Basel). 2018 Feb 6;18(2):487. doi: 10.3390/s18020487 (PMC5855053; doi:10.3390/s18020487)
Supplement: Supplementary file 1 [file sensors-18-00487-s001.zip › 01-Training/CAR/logfile_CAR_R01-2017_S4.txt]

% LogFile created by the 'GetSensorData' App for Android.
% Date of creation: Mon Mar 27 13:05:25 CEST 2017
% Developed by LOPSI research group at CAR-CSIC, Spain (http://www.car.upm-csic.es/lopsi)
% Version 2.0 November 2016
% The 'GetSensorData' program stores information from Smartphone/Tablet internal sensors (Accelerometers, Gyroscopes, Magnetometers, Pressure, Ambient Light, Orientation, Sound level, GPS/GNSS positio, WiFi RSS, Cellular/GSM/3G signal strength,...) and also from external devices (e.g. RFCode RFID reader, XSens IMU or LPMS-B IMU)
%
% Phone used for this logfile:
% Manufacturer:            	samsung
% Model:                   	GT-I9505
% API Android version:     	21
% Android version Release: 	5.0.1
%
% LogFile Data format:
% Accelerometer data: 	'ACCE;AppTimestamp(s);SensorTimestamp(s);Acc_X(m/s^2);Acc_Y(m/s^2);Acc_Z(m/s^2);Accuracy(integer)'
% Gyroscope data:     	'GYRO;AppTimestamp(s);SensorTimestamp(s);Gyr_X(rad/s);Gyr_Y(rad/s);Gyr_Z(rad/s);Accuracy(integer)'
% Magnetometer data:  	'MAGN;AppTimestamp(s);SensorTimestamp(s);Mag_X(uT);;Mag_Y(uT);Mag_Z(uT);Accuracy(integer)'
% Pressure data:      	'PRES;AppTimestamp(s);SensorTimestamp(s);Pres(mbar);Accuracy(integer)'
% Light data:         	'LIGH;AppTimestamp(s);SensorTimestamp(s);Light(lux);Accuracy(integer)'
% Proximity data:     	'PROX;AppTimestamp(s);SensorTimestamp(s);prox(?);Accuracy(integer)'
% Humidity data:      	'HUMI;AppTimestamp(s);SensorTimestamp(s);humi(Percentage);Accuracy(integer)'
% Temperature data:   	'TEMP;AppTimestamp(s);SensorTimestamp(s);temp(Celsius);Accuracy(integer)'
% Orientation data:   	'AHRS;AppTimestamp(s);SensorTimestamp(s);PitchX(deg);RollY(deg);YawZ(deg);RotVecX();RotVecY();RotVecZ();Accuracy(int)'
% GNSS/GPS data:      	'GNSS;AppTimestamp(s);SensorTimeStamp(s);Latit(deg);Long(deg);Altitude(m);Bearing(deg);Accuracy(m);Speed(m/s);SatInView;SatInUse'
% WIFI data:          	'WIFI;AppTimestamp(s);SensorTimeStamp(s);Name_SSID;MAC_BSSID;RSS(dBm);'
% Bluetooth data:     	'BLUE;AppTimestamp(s);Name;MAC_Address;RSS(dBm);'
% BLE 4.0 data:       	'BLE4;AppTimestamp(s);MajorID;MinorID;RSS(dBm);'
% Sound data:         	'SOUN;AppTimestamp(s);RMS;Pressure(Pa);SPL(dB);'
% RFID Reader data:   	'RFID;AppTimestamp(s);ReaderNumber(int);TagID(int);RSS_A(dBm);RSS_B(dBm);'
% IMU XSens data:     	'IMUX;AppTimestamp(s);SensorTimestamp(s);Counter;Acc_X(m/s^2);Acc_Y(m/s^2);Acc_Z(m/s^2);Gyr_X(rad/s);Gyr_Y(rad/s);Gyr_Z(rad/s);Mag_X(uT);;Mag_Y(uT);Mag_Z(uT);Roll(deg);Pitch(deg);Yaw(deg);Quat(1);Quat(2);Quat(3);Quat(4);Pressure(mbar);Temp(Celsius)'
% IMU LPMS-B data:    	'IMUL;AppTimestamp(s);SensorTimestamp(s);Counter;Acc_X(m/s^2);Acc_Y(m/s^2);Acc_Z(m/s^2);Gyr_X(rad/s);Gyr_Y(rad/s);Gyr_Z(rad/s);Mag_X(uT);;Mag_Y(uT);Mag_Z(uT);Roll(deg);Pitch(deg);Yaw(deg);Quat(1);Quat(2);Quat(3);Quat(4);Pressure(mbar);Temp(Celsius)'
% POSI Reference:    		'POSI;Timestamp(s);Counter;Latitude(degrees); Longitude(degrees);floor ID(0,1,2..4);Building ID(0,1,2..3);'
% 
% Note that there are two timestamps: 
%  -'AppTimestamp' is set by the Android App as data is read. It is not representative of when data is actually captured by the sensor (but has a common time reference for all sensors)
%  -'SensorTimestamp' is set by the sensor itself (the delta_time=SensorTimestamp(k)-SensorTimestamp(k-1) between two consecutive samples is an accurate estimate of the sampling interval). This timestamp is better for integrating inertial data. 

GYRO;0.019;4968.997;0.02474;-0.05986;0.00580;3
ACCE;0.021;4969.003;0.73861;3.71700;8.15824;3
MAGN;0.021;4969.003;-0.82800;-37.89300;-15.62300;0
AHRS;0.022;4969.003;22.7856;-6.1706;177.9848;0.05622;0.19629;0.97854;3
GYRO;0.022;4969.003;0.02474;-0.05986;0.00580;3
LIGH;0.023;4969.006;6019.0;3
GYRO;0.023;4969.008;-0.08338;-0.02352;0.01527;3
ACCE;0.024;4969.012;0.93613;3.73376;8.34379;3
GYRO;0.024;4969.012;-0.08338;-0.02352;0.01527;3
AHRS;0.025;4969.012;22.8115;-6.2077;178.0274;0.05647;0.19652;0.97848;3
LIGH;0.025;4969.014;6019.0;3
SOUN;0.039;1317.43;0.04021;66.07
GYRO;0.040;4969.017;-0.17501;-0.02382;0.04551;3
GYRO;0.041;4969.025;-0.17501;-0.02382;0.04551;3
AHRS;0.041;4969.025;22.7339;-6.2006;178.0472;0.05637;0.19587;0.97863;3
MAGN;0.042;4969.025;-0.82800;-37.89300;-15.94200;0
ACCE;0.042;4969.025;0.90202;3.86963;8.65743;3
PRES;0.043;4969.028;954.0200;3
LIGH;0.043;4969.028;6021.0;3
AHRS;0.043;4969.032;22.7339;-6.2006;178.0472;0.05637;0.19587;0.97863;3
ACCE;0.044;4969.032;0.52672;3.92170;9.06983;3
GYRO;0.044;4969.032;-0.22266;0.00122;0.05834;3
HUMI;0.045;4969.041;51.3;3
TEMP;0.045;4969.041;18.3;3
LIGH;0.045;4969.041;6021.0;3
GYRO;0.046;4969.037;-0.21686;0.08125;0.09743;3
ACCE;0.048;4969.044;0.69851;3.55958;9.12011;3
MAGN;0.050;4969.044;-0.82800;-37.59100;-15.94200;0
AHRS;0.050;4969.044;22.5535;-6.2002;178.0940;0.05628;0.19435;0.97895;3
GYRO;0.051;4969.044;-0.21686;0.08125;0.09743;3
LIGH;0.051;4969.046;6021.0;3
ACCE;0.053;4969.052;1.11630;3.46561;8.97347;3
GYRO;0.054;4969.052;-0.17257;0.15058;0.18479;3
AHRS;0.054;4969.052;22.3975;-6.1693;178.1869;0.05585;0.19307;0.97925;3
LIGH;0.055;4969.054;6021.0;3
GYRO;0.065;4969.057;-0.14600;0.13958;0.24282;3
ACCE;0.066;4969.063;1.26474;3.42670;8.84777;3
MAGN;0.066;4969.063;-1.14100;-37.59100;-15.94200;0
AHRS;0.066;4969.063;22.2954;-6.1401;178.3515;0.05532;0.19229;0.97947;3
GYRO;0.067;4969.063;-0.14600;0.13958;0.24282;3
LIGH;0.067;4969.066;6135.0;3
GYRO;0.074;4969.068;-0.16921;0.06811;0.21136;3
ACCE;0.074;4969.073;1.44370;3.64816;8.86752;3
GYRO;0.075;4969.073;-0.16921;0.06811;0.21136;3
AHRS;0.075;4969.073;22.1902;-6.1300;178.5516;0.05489;0.19148;0.97970;3
LIGH;0.076;4969.075;6135.0;3
GYRO;0.086;4969.078;-0.19151;0.00764;0.17226;3
ACCE;0.086;4969.084;1.43293;3.68228;8.72268;3
MAGN;0.087;4969.084;-1.14100;-37.59100;-15.94200;0
AHRS;0.087;4969.084;22.0914;-6.1554;178.5005;0.05519;0.19061;0.97984;3
GYRO;0.088;4969.084;-0.19151;0.00764;0.17226;3
LIGH;0.088;4969.087;6135.0;3
ACCE;0.093;4969.092;1.65798;3.67869;8.42879;3
GYRO;0.094;4969.092;-0.23335;-0.00947;0.09835;3
AHRS;0.094;4969.092;21.9669;-6.2206;178.6593;0.05549;0.18961;0.98005;3
LIGH;0.095;4969.094;6093.0;3
GYRO;0.105;4969.097;-0.26725;-0.01100;0.07453;3
ACCE;0.105;4969.103;1.98659;3.60387;8.17740;3
MAGN;0.106;4969.103;-1.14100;-37.59100;-15.94200;0
AHRS;0.106;4969.103;21.8683;-6.2854;178.5415;0.05623;0.18869;0.98016;3
GYRO;0.107;4969.103;-0.26725;-0.01100;0.07453;3
LIGH;0.107;4969.106;6078.0;3
GYRO;0.114;4969.108;-0.31765;0.02291;0.08552;3
ACCE;0.116;4969.112;1.68133;3.43209;8.27257;3
GYRO;0.116;4969.112;-0.31765;0.02291;0.08552;3
AHRS;0.116;4969.112;21.7017;-6.3344;178.6231;0.05652;0.18730;0.98042;3
LIGH;0.117;4969.114;6078.0;3
GYRO;0.125;4969.117;-0.41264;0.06689;0.06842;3
ACCE;0.125;4969.123;0.60932;3.41353;9.16081;3
MAGN;0.126;4969.123;-1.14100;-37.59100;-15.94200;0
AHRS;0.126;4969.123;21.5277;-6.3088;178.6112;0.05631;0.18581;0.98072;3
GYRO;0.127;4969.123;-0.41264;0.06689;0.06842;3
LIGH;0.127;4969.126;6078.0;3
GYRO;0.138;4969.128;-0.53145;0.14233;0.04154;3
ACCE;0.139;4969.136;-0.21189;3.31477;9.92935;3
GYRO;0.139;4969.136;-0.53145;0.14233;0.04154;3
AHRS;0.140;4969.136;21.2436;-6.1985;178.6342;0.05533;0.18341;0.98124;3
LIGH;0.141;4969.138;6114.0;3
ACCE;0.147;4969.144;-0.06764;3.15496;10.24718;3
MAGN;0.149;4969.144;-1.14100;-37.59100;-16.24400;0
GYRO;0.149;4969.144;-0.58093;0.27000;0.07758;3
AHRS;0.150;4969.144;20.8360;-6.0249;178.8120;0.05356;0.18003;0.98200;3
LIGH;0.150;4969.147;6114.0;3
ACCE;0.153;4969.152;0.76136;3.25372;10.55544;3
GYRO;0.154;4969.152;-0.51404;0.39340;0.16921;3
AHRS;0.154;4969.152;20.5106;-5.8700;178.8423;0.05218;0.17728;0.98259;3
LIGH;0.155;4969.154;6114.0;3
GYRO;0.165;4969.157;-0.45021;0.40500;0.21258;3
ACCE;0.166;4969.163;1.44849;3.46441;10.29926;3
MAGN;0.166;4969.163;-1.45400;-37.59100;-16.24400;0
AHRS;0.166;4969.163;20.2559;-5.7300;179.1852;0.05045;0.17527;0.98310;3
GYRO;0.167;4969.163;-0.45021;0.40500;0.21258;3
LIGH;0.168;4969.166;6114.0;3
GYRO;0.173;4969.168;-0.30665;0.36835;0.24190;3
ACCE;0.174;4969.172;1.68791;3.37702;9.89224;3
GYRO;0.174;4969.172;-0.30665;0.36835;0.24190;3
AHRS;0.175;4969.172;19.9512;-5.5455;179.3483;0.04863;0.17275;0.98366;3
LIGH;0.176;4969.174;6125.0;3
GYRO;0.185;4969.177;-0.16890;0.29658;0.17318;3
ACCE;0.186;4969.183;1.66098;3.04303;9.19373;3
MAGN;0.186;4969.183;-1.45400;-37.59100;-16.24400;0
AHRS;0.187;4969.183;19.7709;-5.4280;179.4964;0.04740;0.17128;0.98400;3
GYRO;0.188;4969.183;-0.16890;0.29658;0.17318;3
LIGH;0.188;4969.186;6125.0;3
GYRO;0.195;4969.188;-0.06170;0.26420;0.05956;3
ACCE;0.195;4969.192;1.70288;2.84611;8.48984;3
GYRO;0.196;4969.192;-0.06170;0.26420;0.05956;3
AHRS;0.196;4969.192;19.6490;-5.3120;179.6524;0.04618;0.17031;0.98425;3
LIGH;0.197;4969.194;6125.0;3
GYRO;0.207;4969.197;-0.03085;0.25962;-0.06384;3
ACCE;0.208;4969.205;1.84473;3.28963;8.68916;3
MAGN;0.208;4969.205;-1.45400;-37.27200;-16.61800;0
AHRS;0.208;4969.205;19.6230;-5.2303;179.6830;0.04543;0.17010;0.98432;3
GYRO;0.209;4969.205;-0.03085;0.25962;-0.06384;3
PRES;0.210;4969.208;954.0300;3
LIGH;0.210;4969.208;6125.0;3
ACCE;0.214;4969.212;1.35632;3.57335;8.90523;3
GYRO;0.214;4969.212;-0.09132;0.30940;-0.18815;3
AHRS;0.215;4969.212;19.6246;-5.0536;179.6831;0.04391;0.17013;0.98439;3
LIGH;0.215;4969.214;6156.0;3
GYRO;0.225;4969.217;-0.19853;0.37354;-0.28741;3
ACCE;0.226;4969.223;0.18435;3.32016;9.20630;3
MAGN;0.226;4969.223;-1.45400;-37.27200;-16.61800;0
AHRS;0.226;4969.223;19.5956;-4.8506;179.9485;0.04178;0.17000;0.98453;3
GYRO;0.227;4969.223;-0.19853;0.37354;-0.28741;3
LIGH;0.228;4969.226;6156.0;3
GYRO;0.233;4969.228;-0.26359;0.45784;-0.30299;3
ACCE;0.244;4969.232;-0.85293;2.78386;9.09078;3
GYRO;0.244;4969.232;-0.26359;0.45784;-0.30299;3
AHRS;0.245;4969.232;19.4724;-4.4655;179.7533;0.03876;0.16890;0.98483;3
LIGH;0.245;4969.235;6156.0;3
GYRO;0.246;4969.237;-0.26053;0.51313;-0.21808;3
ACCE;0.246;4969.243;-1.42694;2.47740;8.87351;3
MAGN;0.247;4969.243;-1.45400;-37.27200;-16.61800;0
AHRS;0.247;4969.243;19.3273;-4.0687;-179.5789;0.03438;0.16789;0.98520;3
GYRO;0.248;4969.243;-0.26053;0.51313;-0.21808;3
LIGH;0.248;4969.246;6140.0;3
ACCE;0.253;4969.252;-1.23720;2.81498;8.89386;3
GYRO;0.256;4969.252;-0.24954;0.56077;-0.15272;3
AHRS;0.258;4969.252;19.1664;-3.6017;-179.7317;0.03060;0.16647;0.98557;3
LIGH;0.262;4969.254;6140.0;3
GYRO;0.271;4969.257;-0.22327;0.59865;0.01283;3
ACCE;0.271;4969.265;-0.68354;3.28305;8.80647;3
MAGN;0.272;4969.265;-1.45400;-37.27200;-16.61800;0
AHRS;0.274;4969.265;19.0570;-3.2226;-179.0803;-0.02640;-0.16569;-0.98582;3
GYRO;0.275;4969.265;-0.22327;0.59865;0.01283;3
LIGH;0.275;4969.267;6140.0;3
ACCE;0.276;4969.272;0.10295;3.57634;9.42298;3
GYRO;0.276;4969.272;-0.21380;0.67042;0.20525;3
AHRS;0.277;4969.272;18.9181;-2.7710;-179.0463;-0.02248;-0.16449;-0.98611;3
LIGH;0.277;4969.275;6140.0;3
GYRO;0.285;4969.277;-0.21808;0.68081;0.36041;3
ACCE;0.286;4969.283;0.51715;3.56257;9.67198;3
MAGN;0.286;4969.283;-1.45400;-37.27200;-16.61800;0
AHRS;0.286;4969.283;18.8357;-2.5079;-178.6664;-0.01968;-0.16383;-0.98626;3
GYRO;0.287;4969.283;-0.21808;0.68081;0.36041;3
LIGH;0.287;4969.286;6086.0;3
GYRO;0.294;4969.288;-0.17807;0.59895;0.42547;3
ACCE;0.294;4969.292;0.74340;3.56138;9.80964;3
GYRO;0.295;4969.292;-0.17807;0.59895;0.42547;3
AHRS;0.295;4969.292;18.7043;-2.1655;-178.3903;-0.01636;-0.16272;-0.98648;3
LIGH;0.296;4969.295;6086.0;3
GYRO;0.305;4969.297;-0.12278;0.58460;0.42211;3
ACCE;0.306;4969.304;0.80685;3.75890;10.14124;3
MAGN;0.306;4969.304;-1.45400;-36.93800;-16.61800;0
AHRS;0.306;4969.304;18.6245;-1.9483;-178.3401;-0.01443;-0.16202;-0.98661;3
GYRO;0.307;4969.304;-0.12278;0.58460;0.42211;3
LIGH;0.307;4969.306;6086.0;3
GYRO;0.317;4969.309;-0.03635;0.62033;0.36866;3
ACCE;0.317;4969.316;0.75896;4.21320;10.95347;3
GYRO;0.318;4969.316;-0.03635;0.62033;0.36866;3
AHRS;0.318;4969.316;18.5708;-1.6861;-178.0177;-0.01173;-0.16156;-0.98668;3
LIGH;0.319;4969.318;6086.0;3
ACCE;0.326;4969.325;0.70629;3.91093;11.02051;3
MAGN;0.326;4969.325;-1.45400;-36.93800;-16.99300;0
GYRO;0.327;4969.325;0.10232;0.52382;0.30238;3
AHRS;0.327;4969.325;18.5548;-1.3529;-177.9982;-0.00883;-0.16138;-0.98673;3
LIGH;0.328;4969.327;6031.0;3
ACCE;0.333;4969.333;0.36631;2.64859;9.60793;3
GYRO;0.334;4969.333;0.19151;0.25870;0.27855;3
AHRS;0.334;4969.333;18.5824;-1.1434;-177.8056;-0.00675;-0.16160;-0.98668;3
LIGH;0.335;4969.335;6031.0;3
GYRO;0.345;4969.338;0.35094;0.11576;0.24862;3
ACCE;0.346;4969.344;-0.02514;2.02430;8.19595;3
MAGN;0.346;4969.344;-1.45400;-36.93800;-16.99300;0
AHRS;0.347;4969.344;18.6439;-1.0569;-177.8183;-0.00602;-0.16212;-0.98660;3
GYRO;0.347;4969.344;0.35094;0.11576;0.24862;3
LIGH;0.348;4969.346;6031.0;3
GYRO;0.357;4969.349;0.37538;-0.10049;0.19273;3
ACCE;0.357;4969.353;-0.12749;2.18830;7.51719;3
GYRO;0.358;4969.353;0.37538;-0.10049;0.19273;3
AHRS;0.358;4969.353;18.8554;-1.0212;-177.6172;-0.00538;-0.16394;-0.98627;3
LIGH;0.359;4969.355;6031.0;3
GYRO;0.365;4969.358;0.25107;-0.22297;0.09285;3
ACCE;0.366;4969.364;-0.08559;2.67013;7.39808;3
MAGN;0.366;4969.364;-1.45400;-36.93800;-16.99300;0
AHRS;0.366;4969.364;19.0556;-1.0938;-177.8164;-0.00626;-0.16567;-0.98601;3
GYRO;0.367;4969.364;0.25107;-0.22297;0.09285;3
LIGH;0.367;4969.366;6007.0;3
GYRO;0.374;4969.369;0.05070;-0.25137;-0.01252;3
ACCE;0.374;4969.373;0.01556;3.33812;7.93079;3
GYRO;0.375;4969.373;0.05070;-0.25137;-0.01252;3
AHRS;0.375;4969.373;19.2395;-1.2423;-177.7184;-0.00736;-0.16728;-0.98572;3
LIGH;0.376;4969.375;6007.0;3
GYRO;0.387;4969.378;-0.13622;-0.15852;-0.08033;3
ACCE;0.387;4969.385;0.04609;3.82713;8.85915;3
MAGN;0.388;4969.385;-1.45400;-36.93800;-16.99300;0
AHRS;0.388;4969.385;19.3007;-1.3565;-177.9528;-0.00867;-0.16780;-0.98566;3
GYRO;0.389;4969.385;-0.13622;-0.15852;-0.08033;3
PRES;0.390;4969.388;954.0300;3
LIGH;0.391;4969.388;6007.0;3
ACCE;0.394;4969.393;-0.05207;3.87502;9.44453;3
GYRO;0.394;4969.393;-0.23182;0.02474;-0.08155;3
AHRS;0.394;4969.393;19.2399;-1.4234;-177.9809;-0.00930;-0.16729;-0.98575;3
LIGH;0.395;4969.395;6007.0;3
GYRO;0.405;4969.398;-0.21014;0.23915;-0.02230;3
ACCE;0.406;4969.404;-0.03831;3.70024;9.73243;3
MAGN;0.406;4969.404;-1.45400;-36.57500;-17.35000;0
AHRS;0.407;4969.404;19.1539;-1.3789;-177.9626;-0.00891;-0.16654;-0.98587;3
GYRO;0.407;4969.404;-0.21014;0.23915;-0.02230;3
LIGH;0.408;4969.406;5945.0;3
ACCE;0.414;4969.413;0.10295;3.67869;9.96287;3
GYRO;0.414;4969.413;-0.08613;0.42516;0.06414;3
AHRS;0.414;4969.413;19.0345;-1.2042;-177.9473;-0.00740;-0.16549;-0.98605;3
LIGH;0.415;4969.415;5945.0;3
GYRO;0.425;4969.418;0.00153;0.52229;0.10965;3
ACCE;0.426;4969.424;0.30885;3.79122;10.12747;3
MAGN;0.426;4969.424;-1.45400;-36.57500;-17.35000;0
AHRS;0.426;4969.424;19.0095;-1.0043;-177.7422;-0.00539;-0.16526;-0.98607;3
GYRO;0.427;4969.424;0.00153;0.52229;0.10965;3
LIGH;0.427;4969.426;5945.0;3
GYRO;0.434;4969.429;0.20128;0.53695;0.19639;3
ACCE;0.434;4969.433;0.48004;3.80139;10.06582;3
GYRO;0.435;4969.433;0.20128;0.53695;0.19639;3
AHRS;0.435;4969.433;19.0306;-0.7102;-177.6271;-0.00269;-0.16540;-0.98603;3
LIGH;0.436;4969.435;5969.0;3
GYRO;0.446;4969.438;0.40500;0.52382;0.26176;3
ACCE;0.447;4969.445;0.45849;3.43209;9.67377;3
MAGN;0.447;4969.445;-1.45400;-36.57500;-17.35000;0
AHRS;0.448;4969.445;19.1416;-0.4816;-177.4231;-0.00040;-0.16632;-0.98584;3
GYRO;0.448;4969.445;0.40500;0.52382;0.26176;3
LIGH;0.449;4969.447;5969.0;3
ACCE;0.454;4969.453;0.18316;2.73358;8.83760;3
GYRO;0.454;4969.453;0.56200;0.48839;0.31307;3
AHRS;0.454;4969.453;19.4149;-0.1801;-177.1869;0.00259;-0.16860;-0.98539;3
LIGH;0.455;4969.455;5969.0;3
GYRO;0.465;4969.458;0.60384;0.46914;0.32712;3
ACCE;0.466;4969.464;0.03831;2.41515;8.21690;3
MAGN;0.466;4969.464;-1.45400;-36.57500;-17.68100;0
AHRS;0.466;4969.464;19.6527;-0.0075;-177.1077;0.00424;-0.17061;-0.98502;3
GYRO;0.467;4969.464;0.60384;0.46914;0.32712;3
LIGH;0.467;4969.466;5969.0;3
GYRO;0.474;4969.469;0.51160;0.47006;0.25717;3
ACCE;0.474;4969.473;-0.20411;2.86466;8.30429;3
GYRO;0.474;4969.473;0.51160;0.47006;0.25717;3
AHRS;0.475;4969.473;20.0345;0.2285;-176.8570;0.00673;-0.17383;-0.98437;3
LIGH;0.475;4969.475;5982.0;3
GYRO;0.485;4969.478;0.34544;0.45784;0.11973;3
ACCE;0.486;4969.484;-0.42677;3.34470;8.50660;3
MAGN;0.486;4969.484;-1.09100;-36.57500;-17.68100;0
AHRS;0.487;4969.484;20.3122;0.4446;-177.0092;0.00842;-0.17617;-0.98397;3
GYRO;0.487;4969.484;0.34544;0.45784;0.11973;3
LIGH;0.488;4969.486;5982.0;3
GYRO;0.497;4969.489;0.15577;0.42455;-0.02841;3
ACCE;0.498;4969.496;-0.65661;3.69844;8.89566;3
GYRO;0.498;4969.496;0.15577;0.42455;-0.02841;3
AHRS;0.498;4969.496;20.5558;0.7426;-176.9045;0.01119;-0.17818;-0.98354;3
LIGH;0.499;4969.498;5982.0;3
GYRO;0.507;4969.501;0.07086;0.38668;-0.12523;3
ACCE;0.509;4969.505;-0.76794;3.93547;9.24042;3
MAGN;0.512;4969.505;-1.09100;-36.57500;-17.68100;0
AHRS;0.512;4969.505;20.6912;1.0847;-176.7403;0.01442;-0.17924;-0.98325;3
GYRO;0.516;4969.505;0.07086;0.38668;-0.12523;3
LIGH;0.516;4969.508;5982.0;3
ACCE;0.517;4969.513;-0.78829;4.08391;9.40921;3
GYRO;0.518;4969.513;-0.05131;0.36041;-0.14386;3
AHRS;0.518;4969.513;20.7552;1.3458;-176.7934;0.01659;-0.17973;-0.98313;3
LIGH;0.519;4969.515;5936.0;3
GYRO;0.525;4969.518;-0.10721;0.28833;-0.12675;3
ACCE;0.526;4969.524;-0.62010;4.12401;9.54269;3
MAGN;0.526;4969.524;-1.09100;-36.27000;-17.68100;0
AHRS;0.529;4969.524;20.7588;1.5487;-176.5395;0.01873;-0.17967;-0.98302;3
GYRO;0.530;4969.524;-0.10721;0.28833;-0.12675;3
LIGH;0.530;4969.526;5936.0;3
GYRO;0.535;4969.529;-0.10354;0.21502;-0.04398;3
ACCE;0.536;4969.533;-0.39684;4.11144;9.64744;3
GYRO;0.536;4969.533;-0.10354;0.21502;-0.04398;3
AHRS;0.537;4969.533;20.7169;1.7719;-176.5898;0.02055;-0.17925;-0.98307;3
LIGH;0.537;4969.535;5936.0;3
GYRO;0.545;4969.538;-0.05315;0.13806;0.08674;3
ACCE;0.546;4969.544;-0.13408;4.04141;9.52473;3
MAGN;0.547;4969.544;-1.09100;-36.27000;-17.68100;0
AHRS;0.547;4969.544;20.6886;1.8867;-176.3965;0.02183;-0.17894;-0.98303;3
GYRO;0.548;4969.544;-0.05315;0.13806;0.08674;3
LIGH;0.549;4969.546;5944.0;3
GYRO;0.554;4969.549;0.02046;0.05131;0.21838;3
ACCE;0.555;4969.553;0.04070;3.73555;9.20690;3
GYRO;0.555;4969.553;0.02046;0.05131;0.21838;3
AHRS;0.556;4969.553;20.6758;1.9418;-176.2948;0.02246;-0.17879;-0.98301;3
LIGH;0.556;4969.555;5920.0;3
GYRO;0.567;4969.558;0.09468;-0.00489;0.30818;3
ACCE;0.568;4969.565;0.09397;3.36864;8.82443;3
MAGN;0.568;4969.565;-1.09100;-36.27000;-17.68100;0
AHRS;0.569;4969.565;20.6980;1.9128;-176.4238;0.02202;-0.17902;-0.98302;3
GYRO;0.570;4969.565;0.09468;-0.00489;0.30818;3
PRES;0.570;4969.568;953.9800;3
LIGH;0.571;4969.568;5920.0;3
ACCE;0.574;4969.573;0.10415;3.14419;8.50480;3
GYRO;0.574;4969.573;0.14569;-0.01649;0.34270;3
AHRS;0.575;4969.573;20.7757;1.8196;-176.1538;0.02166;-0.17966;-0.98284;3
LIGH;0.576;4969.575;5920.0;3
GYRO;0.586;4969.578;0.15119;0.01833;0.32254;3
ACCE;0.586;4969.584;0.11911;3.11785;8.43058;3
MAGN;0.587;4969.584;-0.78200;-36.27000;-17.68100;0
AHRS;0.587;4969.584;20.8488;1.7413;-176.7440;0.02008;-0.18042;-0.98291;3
GYRO;0.589;4969.584;0.15119;0.01833;0.32254;3
LIGH;0.589;4969.586;5873.0;3
SOUN;0.590;559.07;0.01706;58.62
GYRO;0.594;4969.589;0.13683;0.11362;0.29108;3
ACCE;0.594;4969.593;0.03172;3.15496;8.50660;3
GYRO;0.595;4969.593;0.13683;0.11362;0.29108;3
AHRS;0.595;4969.593;20.9543;1.6695;-176.4886;0.01989;-0.18130;-0.98268;3
LIGH;0.598;4969.595;5873.0;3
GYRO;0.605;4969.598;0.08460;0.18051;0.19456;3
ACCE;0.606;4969.604;-0.15921;3.28065;8.78612;3
MAGN;0.606;4969.604;-0.78200;-36.27000;-17.68100;0
AHRS;0.607;4969.604;21.0315;1.6717;-176.9338;0.01922;-0.18204;-0.98268;3
GYRO;0.607;4969.604;0.08460;0.18051;0.19456;3
LIGH;0.608;4969.606;5873.0;3
GYRO;0.614;4969.609;0.02841;0.31093;0.08644;3
ACCE;0.614;4969.613;-0.33818;3.37104;8.95192;3
GYRO;0.615;4969.613;0.02841;0.31093;0.08644;3
AHRS;0.615;4969.613;21.0928;1.7481;-176.7704;0.02015;-0.18251;-0.98252;3
LIGH;0.616;4969.615;5873.0;3
GYRO;0.626;4969.618;-0.00672;0.41630;0.00183;3
ACCE;0.627;4969.625;-0.53091;3.40455;9.02853;3
MAGN;0.627;4969.625;-0.78200;-36.27000;-17.68100;0
AHRS;0.628;4969.625;21.1116;1.9076;-176.8889;0.02133;-0.18266;-0.98250;3
GYRO;0.629;4969.625;-0.00672;0.41630;0.00183;3
LIGH;0.629;4969.627;5803.0;3
ACCE;0.634;4969.633;-0.64224;3.45423;9.00639;3
GYRO;0.634;4969.633;-0.01772;0.47739;-0.04154;3
AHRS;0.635;4969.633;21.1143;2.2155;-176.8551;0.02403;-0.18259;-0.98242;3
LIGH;0.635;4969.635;5803.0;3
GYRO;0.645;4969.638;-0.01130;0.50305;-0.04307;3
ACCE;0.646;4969.644;-0.63985;3.52367;9.08779;3
MAGN;0.646;4969.644;-0.78200;-36.27000;-17.68100;0
AHRS;0.647;4969.644;21.1116;2.4572;-176.6154;0.02648;-0.18245;-0.98231;3
GYRO;0.647;4969.644;-0.01130;0.50305;-0.04307;3
LIGH;0.648;4969.646;5803.0;3
GYRO;0.654;4969.649;0.01069;0.48930;-0.00428;3
ACCE;0.654;4969.653;-0.49500;3.53384;9.14884;3
GYRO;0.655;4969.653;0.01069;0.48930;-0.00428;3
AHRS;0.655;4969.653;21.1112;2.7936;-176.6105;0.02937;-0.18235;-0.98222;3
LIGH;0.656;4969.655;5803.0;3
GYRO;0.665;4969.658;0.04307;0.42608;0.05834;3
ACCE;0.666;4969.664;-0.50877;3.47698;9.05427;3
MAGN;0.666;4969.664;-0.78200;-36.27000;-17.68100;0
AHRS;0.667;4969.664;21.1223;3.0533;-176.2892;0.03211;-0.18228;-0.98204;3
GYRO;0.667;4969.664;0.04307;0.42608;0.05834;3
LIGH;0.668;4969.666;5653.0;3
GYRO;0.678;4969.669;0.05864;0.33903;0.12553;3
ACCE;0.679;4969.676;-0.64883;3.37104;8.94055;3
GYRO;0.679;4969.676;0.05864;0.33903;0.12553;3
AHRS;0.680;4969.676;21.1558;3.3204;-176.2196;0.03452;-0.18246;-0.98188;3
LIGH;0.680;4969.679;5653.0;3
ACCE;0.687;4969.685;-0.84874;3.19387;8.67778;3
MAGN;0.687;4969.685;-0.78200;-36.27000;-17.68100;0
GYRO;0.688;4969.685;0.08308;0.30268;0.15821;3
AHRS;0.688;4969.685;21.2048;3.5484;-176.0057;0.03682;-0.18273;-0.98166;3
LIGH;0.689;4969.688;5653.0;3
ACCE;0.694;4969.693;-0.99060;3.03585;8.45692;3
GYRO;0.694;4969.693;0.09652;0.24954;0.22022;3
AHRS;0.695;4969.693;21.2486;3.6975;-175.9030;0.03827;-0.18302;-0.98151;3
LIGH;0.695;4969.695;5653.0;3
GYRO;0.705;4969.698;0.09224;0.19120;0.26298;3
ACCE;0.706;4969.704;-0.89004;3.00293;8.42520;3
MAGN;0.706;4969.704;-0.44000;-36.27000;-17.68100;0
AHRS;0.707;4969.704;21.2930;3.7913;-176.0831;0.03880;-0.18343;-0.98147;3
GYRO;0.707;4969.704;0.09224;0.19120;0.26298;3
LIGH;0.708;4969.706;5525.0;3
GYRO;0.714;4969.709;0.05620;0.10110;0.27917;3
ACCE;0.714;4969.713;-0.54229;3.10947;8.50480;3
GYRO;0.715;4969.713;0.05620;0.10110;0.27917;3
AHRS;0.715;4969.713;21.3621;3.8536;-175.8746;0.03969;-0.18393;-0.98126;3
LIGH;0.716;4969.715;5525.0;3
GYRO;0.725;4969.718;-0.01680;0.00000;0.25351;3
ACCE;0.726;4969.724;-0.35674;3.26928;8.46470;3
MAGN;0.726;4969.724;-0.44000;-36.27000;-17.68100;0
AHRS;0.727;4969.724;21.4058;3.8455;-176.2077;0.03909;-0.18442;-0.98131;3
GYRO;0.727;4969.724;-0.01680;0.00000;0.25351;3
LIGH;0.728;4969.726;5525.0;3
GYRO;0.734;4969.729;-0.12309;-0.04581;0.16952;3
ACCE;0.734;4969.733;-0.38068;3.31956;8.31087;3
GYRO;0.735;4969.733;-0.12309;-0.04581;0.16952;3
AHRS;0.735;4969.733;21.4167;3.7811;-175.9977;0.03888;-0.18446;-0.98124;3
LIGH;0.736;4969.735;5534.0;3
GYRO;0.747;4969.738;-0.24618;-0.01191;0.05895;3
ACCE;0.748;4969.745;-0.52074;3.34290;8.46949;3
MAGN;0.748;4969.745;-0.44000;-36.27000;-17.68100;0
AHRS;0.749;4969.745;21.3671;3.7252;-176.4045;0.03774;-0.18419;-0.98147;3
GYRO;0.749;4969.745;-0.24618;-0.01191;0.05895;3
PRES;0.750;4969.748;954.0200;3
LIGH;0.757;4969.748;5534.0;3
ACCE;0.757;4969.753;-0.77931;3.35128;8.51498;3
GYRO;0.757;4969.753;-0.36072;0.04459;-0.03207;3
AHRS;0.760;4969.753;21.2065;3.7135;-176.3129;0.03775;-0.18279;-0.98171;3
LIGH;0.761;4969.755;5534.0;3
GYRO;0.769;4969.758;-0.40897;0.07880;-0.05864;3
ACCE;0.769;4969.764;-1.10612;3.37942;8.78492;3
MAGN;0.773;4969.764;-0.44000;-36.27000;-17.68100;0
AHRS;0.774;4969.764;21.0540;3.7641;-176.4825;0.03788;-0.18152;-0.98199;3
GYRO;0.779;4969.764;-0.40897;0.07880;-0.05864;3
LIGH;0.779;4969.766;5534.0;3
GYRO;0.781;4969.769;-0.48503;0.08858;-0.07025;3
ACCE;0.781;4969.773;-1.09894;3.34889;9.08240;3
GYRO;0.781;4969.773;-0.48503;0.08858;-0.07025;3
AHRS;0.782;4969.773;20.7976;3.8519;-176.4790;0.03858;-0.17930;-0.98237;3
LIGH;0.782;4969.775;5727.0;3
GYRO;0.785;4969.778;-0.52565;0.08033;-0.03024;3
ACCE;0.786;4969.784;-0.90381;3.29203;9.29070;3
MAGN;0.786;4969.784;-0.44000;-36.27000;-17.68100;0
AHRS;0.789;4969.784;20.5431;3.9239;-176.4716;0.03916;-0.17709;-0.98274;3
GYRO;0.789;4969.784;-0.52565;0.08033;-0.03024;3
LIGH;0.790;4969.786;5727.0;3
GYRO;0.794;4969.789;-0.51618;0.04734;0.04154;3
ACCE;0.794;4969.793;-0.63746;3.30160;9.54748;3
GYRO;0.795;4969.793;-0.51618;0.04734;0.04154;3
AHRS;0.795;4969.793;20.2106;3.9785;-176.4333;0.03961;-0.17420;-0.98323;3
LIGH;0.796;4969.795;5727.0;3
GYRO;0.807;4969.798;-0.46548;0.02871;0.10415;3
ACCE;0.807;4969.805;-0.36990;3.33812;9.70310;3
MAGN;0.808;4969.805;-0.44000;-36.27000;-17.68100;0
AHRS;0.808;4969.805;19.9445;3.9784;-176.5148;0.03943;-0.17195;-0.98366;3
GYRO;0.809;4969.805;-0.46548;0.02871;0.10415;3
LIGH;0.809;4969.808;5727.0;3
ACCE;0.814;4969.813;-0.38666;3.25971;9.66360;3
GYRO;0.815;4969.813;-0.39523;0.02474;0.12798;3
AHRS;0.815;4969.813;19.6299;3.9578;-176.3725;0.03940;-0.16920;-0.98410;3
LIGH;0.815;4969.815;5942.0;3
GYRO;0.826;4969.818;-0.31276;0.03940;0.12065;3
ACCE;0.826;4969.824;-0.56503;3.11246;9.38407;3
MAGN;0.826;4969.824;-0.44000;-36.27000;-17.68100;0
AHRS;0.827;4969.824;19.4513;3.9452;-176.5930;0.03893;-0.16775;-0.98444;3
GYRO;0.828;4969.824;-0.31276;0.03940;0.12065;3
LIGH;0.828;4969.827;5942.0;3
GYRO;0.834;4969.829;-0.22999;0.07300;0.10996;3
ACCE;0.835;4969.833;-0.75238;2.90357;9.17518;3
GYRO;0.835;4969.833;-0.22999;0.07300;0.10996;3
AHRS;0.835;4969.833;19.2556;3.9518;-176.4669;0.03913;-0.16602;-0.98468;3
LIGH;0.836;4969.835;5942.0;3
GYRO;0.848;4969.838;-0.19181;0.10782;0.11545;3
ACCE;0.849;4969.844;-0.89364;2.75094;8.89985;3
MAGN;0.849;4969.844;-0.44000;-36.27000;-17.68100;0
AHRS;0.849;4969.844;19.1336;3.9858;-176.6059;0.03920;-0.16501;-0.98489;3
GYRO;0.850;4969.844;-0.19181;0.10782;0.11545;3
LIGH;0.850;4969.849;5606.0;3
GYRO;0.858;4969.849;-0.13164;0.11790;0.12278;3
GYRO;0.859;4969.854;-0.13164;0.11790;0.12278;3
AHRS;0.859;4969.857;19.0151;4.0468;-176.4912;0.03986;-0.16393;-0.98501;3
ACCE;0.859;4969.857;-0.91040;2.76291;8.80109;3
GYRO;0.860;4969.857;-0.13164;0.11790;0.12278;3
LIGH;0.860;4969.859;6228.0;3
ACCE;0.867;4969.865;-0.98581;2.90058;8.88189;3
MAGN;0.868;4969.865;-0.44000;-36.27000;-17.68100;0
GYRO;0.868;4969.865;-0.10599;0.12004;0.13989;3
AHRS;0.869;4969.865;18.9303;4.1239;-176.5464;0.04043;-0.16320;-0.98512;3
LIGH;0.869;4969.869;6228.0;3
ACCE;0.874;4969.873;-1.05584;3.06937;9.00160;3
GYRO;0.875;4969.873;-0.10140;0.12767;0.15669;3
AHRS;0.875;4969.873;18.8879;4.1843;-176.4477;0.04108;-0.16278;-0.98513;3
LIGH;0.876;4969.875;6228.0;3
GYRO;0.886;4969.878;-0.07941;0.12156;0.15974;3
ACCE;0.886;4969.884;-0.97624;3.15376;9.06864;3
MAGN;0.887;4969.884;-0.44000;-36.27000;-17.68100;0
AHRS;0.887;4969.884;18.8561;4.2362;-176.4915;0.04145;-0.16250;-0.98517;3
GYRO;0.887;4969.884;-0.07941;0.12156;0.15974;3
LIGH;0.888;4969.887;6452.0;3
GYRO;0.895;4969.889;-0.02932;0.08888;0.15577;3
ACCE;0.895;4969.893;-0.84515;3.24055;9.08360;3
GYRO;0.895;4969.893;-0.02932;0.08888;0.15577;3
AHRS;0.896;4969.893;18.8278;4.2933;-176.3498;0.04214;-0.16219;-0.98515;3
LIGH;0.896;4969.895;6452.0;3
GYRO;0.906;4969.898;0.03024;0.03635;0.15363;3
ACCE;0.907;4969.904;-0.43515;3.37104;9.40921;3
MAGN;0.907;4969.904;-0.44000;-36.27000;-17.68100;0
AHRS;0.907;4969.904;18.8328;4.3043;-176.4578;0.04208;-0.16227;-0.98517;3
GYRO;0.908;4969.904;0.03024;0.03635;0.15363;3
LIGH;0.908;4969.907;6452.0;3
GYRO;0.915;4969.909;0.07239;-0.01588;0.16585;3
ACCE;0.915;4969.913;-0.42916;3.38540;9.25718;3
GYRO;0.916;4969.913;0.07239;-0.01588;0.16585;3
AHRS;0.916;4969.913;18.8771;4.2896;-176.3186;0.04216;-0.16260;-0.98507;3
LIGH;0.917;4969.916;6452.0;3
GYRO;0.927;4969.918;0.08125;-0.03726;0.18876;3
ACCE;0.928;4969.925;-0.56623;3.09630;8.85735;3
MAGN;0.928;4969.925;-0.44000;-36.27000;-17.68100;0
AHRS;0.929;4969.925;18.9301;4.2552;-176.4864;0.04164;-0.16313;-0.98506;3
GYRO;0.929;4969.925;0.08125;-0.03726;0.18876;3
PRES;0.930;4969.928;953.9900;3
LIGH;0.930;4969.928;6535.0;3
ACCE;0.934;4969.933;-0.61112;2.78565;8.61075;3
GYRO;0.935;4969.933;0.06872;-0.02779;0.19853;3
AHRS;0.935;4969.933;18.9986;4.1932;-176.3145;0.04137;-0.16368;-0.98492;3
LIGH;0.935;4969.935;6535.0;3
GYRO;0.946;4969.938;0.00428;-0.02810;0.21136;3
ACCE;0.946;4969.944;-0.59256;2.61986;8.64786;3
MAGN;0.947;4969.944;-0.44000;-36.27000;-17.68100;0
AHRS;0.947;4969.944;19.0273;4.1548;-176.5452;0.04071;-0.16402;-0.98497;3
GYRO;0.948;4969.944;0.00428;-0.02810;0.21136;3
LIGH;0.949;4969.947;6535.0;3
GYRO;0.954;4969.949;-0.11729;-0.08491;0.21533;3
ACCE;0.955;4969.953;-0.63027;2.70485;8.77116;3
GYRO;0.955;4969.953;-0.11729;-0.08491;0.21533;3
AHRS;0.955;4969.953;19.0350;4.0990;-176.3714;0.04048;-0.16404;-0.98492;3
LIGH;0.956;4969.955;6535.0;3
GYRO;0.966;4969.958;-0.28253;-0.20892;0.22266;3
ACCE;0.966;4969.964;-0.54049;2.84910;8.88189;3
MAGN;0.967;4969.964;-0.44000;-36.27000;-18.02800;0
AHRS;0.967;4969.964;18.9808;4.0180;-176.6154;0.03943;-0.16369;-0.98511;3
GYRO;0.968;4969.964;-0.28253;-0.20892;0.22266;3
LIGH;0.969;4969.967;6523.0;3
GYRO;0.974;4969.969;-0.43585;-0.32773;0.23885;3
ACCE;0.975;4969.973;-0.37529;2.95265;9.12550;3
GYRO;0.975;4969.973;-0.43585;-0.32773;0.23885;3
AHRS;0.975;4969.973;18.8143;3.8304;-176.4168;0.03806;-0.16225;-0.98535;3
LIGH;0.976;4969.975;6523.0;3
GYRO;1.001;4969.978;-0.52870;-0.42577;0.24771;3
GYRO;1.001;4969.986;-0.52870;-0.42577;0.24771;3
MAGN;1.002;4969.986;-0.44000;-36.27000;-18.02800;0
ACCE;1.003;4969.986;-0.42557;2.88860;9.13448;3
AHRS;1.003;4969.986;18.4446;3.4620;-176.7748;0.03431;-0.15929;-0.98610;3
LIGH;1.004;4969.989;6523.0;3
AHRS;1.005;4969.993;18.4446;3.4620;-176.7748;0.03431;-0.15929;-0.98610;3
ACCE;1.006;4969.993;-0.42018;2.80600;9.00938;3
GYRO;1.007;4969.993;-0.56169;-0.52412;0.23763;3
HUMI;1.008;4970.002;51.3;3
TEMP;1.011;4970.002;18.3;3
LIGH;1.013;4970.002;6523.0;3
GYRO;1.013;4969.998;-0.55100;-0.58521;0.23518;3
ACCE;1.017;4970.004;-0.18794;2.75094;8.99023;3
MAGN;1.018;4970.004;-0.44000;-36.27000;-18.02800;0
AHRS;1.018;4970.004;17.9918;2.9736;-177.2939;0.02931;-0.15566;-0.98700;3
GYRO;1.019;4970.004;-0.55100;-0.58521;0.23518;3
LIGH;1.020;4970.007;6629.0;3
ACCE;1.020;4970.013;0.16460;2.74854;9.09138;3
GYRO;1.024;4970.013;-0.52473;-0.62369;0.25229;3
AHRS;1.026;4970.013;17.6534;2.5325;-177.0784;0.02574;-0.15280;-0.98751;3
LIGH;1.031;4970.015;6629.0;3
GYRO;1.034;4970.018;-0.51343;-0.65332;0.25870;3
ACCE;1.036;4970.024;0.33998;2.76171;9.24461;3
MAGN;1.037;4970.024;-0.44000;-36.27000;-18.40900;0
AHRS;1.041;4970.024;17.3897;2.1414;-177.8143;0.02135;-0.15077;-0.98810;3
GYRO;1.041;4970.024;-0.51343;-0.65332;0.25870;3
LIGH;1.042;4970.027;6629.0;3
GYRO;1.043;4970.029;-0.49969;-0.64691;0.25962;3
ACCE;1.044;4970.037;0.40223;2.77129;9.47206;3
GYRO;1.045;4970.037;-0.49969;-0.64691;0.25962;3
AHRS;1.048;4970.037;17.0726;1.6503;-177.5882;0.01736;-0.14809;-0.98856;3
LIGH;1.049;4970.039;6655.0;3
ACCE;1.049;4970.045;0.36571;2.70246;9.57322;3
MAGN;1.049;4970.045;-0.78200;-35.91400;-18.40900;0
GYRO;1.050;4970.045;-0.48075;-0.57696;0.24496;3
AHRS;1.051;4970.045;16.7226;1.1148;-178.2540;0.01184;-0.14524;-0.98919;3
LIGH;1.052;4970.048;6655.0;3
ACCE;1.056;4970.053;0.36392;2.62225;9.75158;3
GYRO;1.056;4970.053;-0.43463;-0.45357;0.20678;3
AHRS;1.058;4970.053;16.4770;0.7696;-178.0877;0.00904;-0.14316;-0.98950;3
LIGH;1.059;4970.056;6655.0;3
GYRO;1.071;4970.058;-0.38607;-0.33170;0.16585;3
ACCE;1.071;4970.064;0.33579;2.58334;9.85693;3
MAGN;1.072;4970.064;-0.78200;-35.91400;-18.77100;0
AHRS;1.073;4970.064;16.2727;0.5206;-178.4824;0.00637;-0.14146;-0.98983;3
GYRO;1.073;4970.064;-0.38607;-0.33170;0.16585;3
LIGH;1.074;4970.067;6655.0;3
ACCE;1.077;4970.073;0.19752;2.61028;9.89524;3
GYRO;1.078;4970.073;-0.35277;-0.26359;0.12462;3
AHRS;1.078;4970.073;16.0249;0.2762;-178.3340;0.00441;-0.13934;-0.99013;3
LIGH;1.079;4970.075;6688.0;3
SOUN;1.080;1073.91;0.03277;64.29
GYRO;1.089;4970.078;-0.33537;-0.22388;0.09102;3
ACCE;1.089;4970.084;0.10175;2.54324;9.78869;3
MAGN;1.090;4970.084;-1.18500;-35.91400;-18.77100;0
AHRS;1.091;4970.084;15.8384;0.1233;-178.4036;0.00299;-0.13775;-0.99036;3
GYRO;1.091;4970.084;-0.33537;-0.22388;0.09102;3
LIGH;1.092;4970.087;6688.0;3
GYRO;1.094;4970.089;-0.31887;-0.19426;0.07972;3
ACCE;1.095;4970.093;0.21488;2.43670;9.68874;3
GYRO;1.095;4970.093;-0.31887;-0.19426;0.07972;3
AHRS;1.096;4970.093;15.6207;-0.0354;-178.3073;0.00170;-0.13588;-0.99062;3
LIGH;1.097;4970.095;6688.0;3
GYRO;1.107;4970.098;-0.30482;-0.19700;0.08002;3
ACCE;1.108;4970.105;0.35374;2.39899;9.84496;3
MAGN;1.108;4970.105;-1.85000;-35.46600;-19.14600;0
AHRS;1.109;4970.105;15.4466;-0.1545;-177.9598;0.00106;-0.13439;-0.99077;3
GYRO;1.109;4970.105;-0.30482;-0.19700;0.08002;3
PRES;1.110;4970.108;954.0400;3
LIGH;1.111;4970.108;6688.0;3
ACCE;1.114;4970.113;0.44113;2.56180;10.12149;3
GYRO;1.115;4970.113;-0.27306;-0.21136;0.08644;3
AHRS;1.115;4970.113;15.2337;-0.3147;-177.8614;-0.00025;-0.13258;-0.99101;3
LIGH;1.116;4970.115;6683.0;3
GYRO;1.126;4970.118;-0.23946;-0.25229;0.08247;3
ACCE;1.127;4970.125;0.25678;2.64499;10.04787;3
MAGN;1.127;4970.125;-2.26700;-35.46600;-19.14600;0
AHRS;1.127;4970.125;15.1103;-0.4243;-177.4575;-0.00075;-0.13153;-0.99108;3
GYRO;1.128;4970.125;-0.23946;-0.25229;0.08247;3
LIGH;1.129;4970.127;6683.0;3
ACCE;1.134;4970.133;0.07721;2.70305;9.88267;3
GYRO;1.135;4970.133;-0.16921;-0.26542;0.04887;3
AHRS;1.135;4970.133;14.9632;-0.5911;-177.3687;-0.00212;-0.13029;-0.99123;3
LIGH;1.136;4970.135;6683.0;3
GYRO;1.146;4970.138;-0.05651;-0.25443;0.01497;3
ACCE;1.147;4970.144;0.02274;2.73597;9.69592;3
MAGN;1.147;4970.144;-2.62200;-35.46600;-19.58900;0
AHRS;1.148;4970.144;14.8899;-0.7173;-176.9691;-0.00278;-0.12969;-0.99123;3
GYRO;1.148;4970.144;-0.05651;-0.25443;0.01497;3
LIGH;1.149;4970.147;6683.0;3
GYRO;1.154;4970.149;0.04856;-0.30146;0.02963;3
ACCE;1.155;4970.153;-0.01915;2.80062;9.33080;3
GYRO;1.156;4970.153;0.04856;-0.30146;0.02963;3
AHRS;1.156;4970.153;14.8736;-0.8632;-176.9273;-0.00400;-0.12958;-0.99123;3
LIGH;1.157;4970.155;6689.0;3
GYRO;1.167;4970.158;0.09927;-0.35216;0.09407;3
ACCE;1.168;4970.165;0.06524;2.88741;8.94234;3
MAGN;1.168;4970.165;-3.11500;-35.03700;-19.58900;0
AHRS;1.169;4970.165;14.9239;-1.0114;-176.3741;-0.00464;-0.13007;-0.99103;3
GYRO;1.170;4970.165;0.09927;-0.35216;0.09407;3
LIGH;1.171;4970.168;6689.0;3
ACCE;1.177;4970.173;0.27414;2.85509;8.91720;3
GYRO;1.178;4970.173;0.09499;-0.30879;0.18021;3
AHRS;1.178;4970.173;15.0170;-1.2680;-176.2656;-0.00671;-0.13095;-0.99089;3
LIGH;1.179;4970.178;6689.0;3
GYRO;1.186;4970.178;0.07330;-0.19670;0.25412;3
ACCE;1.187;4970.184;0.41240;2.78506;9.36791;3
MAGN;1.187;4970.184;-3.50400;-35.03700;-20.08600;0
AHRS;1.188;4970.184;15.0728;-1.4307;-175.8602;-0.00763;-0.13151;-0.99070;3
GYRO;1.189;4970.184;0.07330;-0.19670;0.25412;3
LIGH;1.189;4970.187;6679.0;3
GYRO;1.194;4970.189;0.06720;-0.09468;0.27489;3
ACCE;1.195;4970.193;0.45131;2.74555;9.72944;3
GYRO;1.196;4970.193;0.06720;-0.09468;0.27489;3
AHRS;1.196;4970.193;15.1251;-1.5975;-175.6569;-0.00882;-0.13202;-0.99056;3
LIGH;1.197;4970.195;6679.0;3
GYRO;1.206;4970.198;0.07117;-0.04826;0.28161;3
ACCE;1.207;4970.204;0.37350;2.74016;9.69771;3
MAGN;1.207;4970.204;-3.80700;-35.03700;-20.71000;0
AHRS;1.208;4970.204;15.1650;-1.6820;-175.2957;-0.00912;-0.13243;-0.99039;3
GYRO;1.208;4970.204;0.07117;-0.04826;0.28161;3
LIGH;1.209;4970.207;6679.0;3
GYRO;1.218;4970.209;0.09071;0.06048;0.27886;3
ACCE;1.218;4970.217;0.42318;2.75632;9.92875;3
GYRO;1.219;4970.217;0.09071;0.06048;0.27886;3
AHRS;1.219;4970.217;15.2121;-1.7575;-175.0750;-0.00950;-0.13288;-0.99026;3
LIGH;1.220;4970.219;6679.0;3
GYRO;1.227;4970.222;0.12828;0.14630;0.28039;3
ACCE;1.228;4970.226;0.41779;2.64859;10.04787;3
MAGN;1.228;4970.226;-3.80700;-34.68100;-20.71000;0
AHRS;1.229;4970.226;15.2715;-1.7643;-174.8116;-0.00923;-0.13341;-0.99009;3
GYRO;1.230;4970.226;0.12828;0.14630;0.28039;3
LIGH;1.230;4970.228;6679.0;3
ACCE;1.234;4970.233;0.46328;2.56778;9.93474;3
GYRO;1.235;4970.233;0.18143;0.12217;0.27397;3
AHRS;1.235;4970.233;15.3312;-1.7290;-174.6272;-0.00869;-0.13393;-0.98996;3
LIGH;1.236;4970.235;6679.0;3
GYRO;1.246;4970.238;0.21869;0.04184;0.26695;3
ACCE;1.247;4970.244;0.31603;2.57856;9.54867;3
MAGN;1.247;4970.244;-4.30600;-34.68100;-20.71000;0
AHRS;1.248;4970.244;15.4075;-1.7046;-174.0786;-0.00780;-0.13462;-0.98965;3
GYRO;1.249;4970.244;0.21869;0.04184;0.26695;3
LIGH;1.249;4970.247;6679.0;3
GYRO;1.255;4970.249;0.20769;-0.03268;0.26603;3
ACCE;1.255;4970.253;0.25618;2.64021;9.32003;3
GYRO;1.256;4970.253;0.20769;-0.03268;0.26603;3
AHRS;1.256;4970.253;15.5476;-1.7159;-173.8655;-0.00758;-0.13585;-0.98939;3
LIGH;1.259;4970.256;6679.0;3
GYRO;1.266;4970.258;0.12920;-0.11484;0.27184;3
ACCE;1.270;4970.264;0.14844;2.65457;9.07163;3
MAGN;1.270;4970.264;-4.66300;-34.68100;-20.71000;0
AHRS;1.272;4970.264;15.6594;-1.7587;-173.3933;-0.00733;-0.13686;-0.98904;3
GYRO;1.273;4970.264;0.12920;-0.11484;0.27184;3
LIGH;1.274;4970.267;6640.0;3
GYRO;1.274;4970.269;0.06872;-0.21136;0.28008;3
ACCE;1.275;4970.273;0.14724;2.63422;8.90344;3
GYRO;1.279;4970.273;0.06872;-0.21136;0.28008;3
AHRS;1.279;4970.273;15.7458;-1.8647;-173.1797;-0.00794;-0.13767;-0.98882;3
LIGH;1.284;4970.276;6640.0;3
GYRO;1.287;4970.278;-0.08277;-0.25962;0.31246;3
ACCE;1.289;4970.285;0.14006;2.62345;8.94893;3
MAGN;1.290;4970.285;-4.66300;-34.68100;-20.71000;0
AHRS;1.293;4970.285;15.7845;-2.0001;-173.0619;-0.00895;-0.13808;-0.98871;3
GYRO;1.294;4970.285;-0.08277;-0.25962;0.31246;3
PRES;1.295;4970.288;953.9500;3
LIGH;1.296;4970.288;6640.0;3
ACCE;1.296;4970.293;0.24421;2.67432;9.07941;3
GYRO;1.297;4970.293;-0.24221;-0.35675;0.35277;3
AHRS;1.298;4970.293;15.7299;-2.2243;-172.8043;-0.01060;-0.13775;-0.98862;3
LIGH;1.298;4970.295;6640.0;3
GYRO;1.309;4970.298;-0.36133;-0.44563;0.37415;3
ACCE;1.310;4970.304;0.49021;2.63183;9.17757;3
MAGN;1.310;4970.304;-5.51300;-34.25700;-20.71000;0
AHRS;1.311;4970.304;15.6195;-2.4283;-172.5022;-0.01207;-0.13694;-0.98857;3
GYRO;1.311;4970.304;-0.36133;-0.44563;0.37415;3
LIGH;1.312;4970.310;6666.0;3
GYRO;1.315;4970.309;-0.40867;-0.46853;0.37141;3
ACCE;1.316;4970.313;0.92715;2.57257;9.39365;3
GYRO;1.317;4970.313;-0.40867;-0.46853;0.37141;3
AHRS;1.317;4970.313;15.3841;-2.7864;-172.2271;-0.01497;-0.13513;-0.98865;3
LIGH;1.318;4970.316;6666.0;3
GYRO;1.326;4970.318;-0.39126;-0.41630;0.34208;3
ACCE;1.326;4970.324;1.19471;2.50972;9.57501;3
MAGN;1.327;4970.324;-5.51300;-34.25700;-20.71000;0
AHRS;1.327;4970.324;15.1630;-3.1028;-172.4317;-0.01807;-0.13337;-0.98897;3
GYRO;1.328;4970.324;-0.39126;-0.41630;0.34208;3
LIGH;1.328;4970.327;6666.0;3
GYRO;1.334;4970.329;-0.33750;-0.30024;0.26970;3
ACCE;1.335;4970.333;1.07021;2.43790;9.70549;3
GYRO;1.335;4970.333;-0.33750;-0.30024;0.26970;3
AHRS;1.336;4970.333;14.9015;-3.4344;-172.1828;-0.02081;-0.13134;-0.98907;3
LIGH;1.336;4970.335;6644.0;3
GYRO;1.347;4970.338;-0.25412;-0.12798;0.16402;3
ACCE;1.347;4970.346;0.92596;2.38283;9.79408;3
MAGN;1.348;4970.346;-5.51300;-34.25700;-20.71000;0
AHRS;1.348;4970.346;14.7136;-3.6306;-172.4430;-0.02291;-0.12978;-0.98938;3
GYRO;1.349;4970.346;-0.25412;-0.12798;0.16402;3
LIGH;1.349;4970.348;6692.0;3
ACCE;1.354;4970.353;0.69911;2.33734;9.71208;3
GYRO;1.355;4970.353;-0.15882;0.04581;0.05467;3
AHRS;1.356;4970.353;14.5270;-3.7387;-172.2992;-0.02380;-0.12825;-0.98949;3
LIGH;1.356;4970.356;6692.0;3
GYRO;1.366;4970.358;-0.11362;0.14722;0.00367;3
ACCE;1.366;4970.365;0.47285;2.35709;9.60015;3
MAGN;1.367;4970.365;-5.51300;-33.88500;-20.71000;0
AHRS;1.368;4970.365;14.4510;-3.7092;-172.2034;-0.02349;-0.12760;-0.98952;3
GYRO;1.368;4970.365;-0.11362;0.14722;0.00367;3
LIGH;1.369;4970.367;6692.0;3
GYRO;1.375;4970.370;-0.01955;0.16829;-0.07422;3
ACCE;1.375;4970.374;0.42318;2.44149;9.50438;3
GYRO;1.375;4970.374;-0.01955;0.16829;-0.07422;3
AHRS;1.376;4970.374;14.3835;-3.5980;-172.1733;-0.02253;-0.12696;-0.98960;3
LIGH;1.376;4970.376;6681.0;3
GYRO;1.386;4970.379;0.07330;0.16402;-0.10476;3
ACCE;1.387;4970.385;0.41240;2.56239;9.32482;3
MAGN;1.387;4970.385;-5.51300;-33.88500;-21.05400;0
AHRS;1.387;4970.385;14.3865;-3.4861;-171.8201;-0.02117;-0.12699;-0.98942;3
GYRO;1.388;4970.385;0.07330;0.16402;-0.10476;3
LIGH;1.389;4970.387;6681.0;3
GYRO;1.398;4970.390;0.12675;0.09957;-0.10476;3
ACCE;1.398;4970.397;0.41420;2.64559;9.21828;3
GYRO;1.399;4970.397;0.12675;0.09957;-0.10476;3
AHRS;1.399;4970.397;14.4523;-3.3509;-171.8523;-0.02000;-0.12747;-0.98939;3
LIGH;1.400;4970.399;6681.0;3
ACCE;1.407;4970.406;0.47704;2.77368;9.37450;3
MAGN;1.408;4970.406;-5.51300;-33.88500;-21.05400;0
GYRO;1.408;4970.406;0.12401;0.00641;-0.09896;3
AHRS;1.409;4970.406;14.5656;-3.2493;-171.4555;-0.01860;-0.12846;-0.98905;3
LIGH;1.410;4970.408;6681.0;3
ACCE;1.415;4970.414;0.54827;2.82695;9.39485;3
GYRO;1.415;4970.414;0.07422;-0.09041;-0.10201;3
AHRS;1.416;4970.414;14.6509;-3.2271;-171.4756;-0.01838;-0.12918;-0.98897;3
LIGH;1.417;4970.416;6679.0;3
GYRO;1.426;4970.419;0.00733;-0.18234;-0.11332;3
ACCE;1.427;4970.425;0.60454;2.75333;9.25119;3
MAGN;1.427;4970.425;-5.51300;-33.88500;-21.05400;0
AHRS;1.428;4970.425;14.7033;-3.2530;-171.3212;-0.01839;-0.12967;-0.98881;3
GYRO;1.429;4970.425;0.00733;-0.18234;-0.11332;3
LIGH;1.429;4970.427;6679.0;3
GYRO;1.435;4970.430;-0.06628;-0.20800;-0.11240;3
ACCE;1.435;4970.434;0.71467;2.60669;9.40203;3
GYRO;1.436;4970.434;-0.06628;-0.20800;-0.11240;3
AHRS;1.436;4970.434;14.7220;-3.3478;-171.3584;-0.01924;-0.12988;-0.98880;3
LIGH;1.437;4970.436;6679.0;3
GYRO;1.446;4970.439;-0.10415;-0.14905;-0.10996;3
ACCE;1.447;4970.445;0.97564;2.49655;9.61631;3
MAGN;1.448;4970.445;-5.51300;-33.54100;-21.05400;0
AHRS;1.448;4970.445;14.6933;-3.4508;-171.3589;-0.02015;-0.12970;-0.98881;3
GYRO;1.449;4970.445;-0.10415;-0.14905;-0.10996;3
LIGH;1.450;4970.447;6679.0;3
GYRO;1.458;4970.450;-0.16799;-0.10843;-0.11087;3
ACCE;1.459;4970.454;1.18094;2.42592;9.92696;3
GYRO;1.459;4970.454;-0.16799;-0.10843;-0.11087;3
AHRS;1.460;4970.454;14.6280;-3.5446;-171.3936;-0.02104;-0.12919;-0.98889;3
LIGH;1.460;4970.456;6687.0;3
GYRO;1.468;4970.459;-0.19792;-0.03879;-0.13042;3
ACCE;1.469;4970.466;1.24798;2.40976;10.13944;3
MAGN;1.469;4970.466;-5.51300;-33.54100;-21.05400;0
AHRS;1.470;4970.466;14.5376;-3.6075;-171.4231;-0.02168;-0.12844;-0.98899;3
GYRO;1.471;4970.466;-0.19792;-0.03879;-0.13042;3
PRES;1.471;4970.469;954.0700;3
LIGH;1.473;4970.469;6687.0;3
ACCE;1.474;4970.474;1.22164;2.41755;10.29148;3
GYRO;1.475;4970.474;-0.17013;0.01588;-0.17349;3
AHRS;1.475;4970.474;14.3967;-3.6277;-171.4822;-0.02202;-0.12723;-0.98918;3
LIGH;1.476;4970.476;6687.0;3
GYRO;1.486;4970.479;-0.08033;0.04734;-0.21533;3
MAGN;1.487;4970.485;-5.86300;-33.54100;-21.05400;0
AHRS;1.487;4970.485;14.2831;-3.5358;-171.1396;-0.02092;-0.12626;-0.98910;3
GYRO;1.489;4970.485;-0.08033;0.04734;-0.21533;3
ACCE;1.490;4970.485;0.98043;2.47261;10.40819;3
LIGH;1.491;4970.487;6621.0;3
GYRO;1.495;4970.490;0.04917;0.05620;-0.23549;3
GYRO;1.495;4970.494;0.04917;0.05620;-0.23549;3
ACCE;1.496;4970.494;0.54468;2.44328;9.68694;3
AHRS;1.496;4970.494;14.2820;-3.5333;-171.1402;-0.02090;-0.12624;-0.98910;3
LIGH;1.497;4970.496;6621.0;3
GYRO;1.506;4970.499;0.18204;0.03543;-0.22755;3
ACCE;1.507;4970.505;0.27593;2.49655;9.03033;3
MAGN;1.508;4970.505;-5.86300;-33.54100;-21.05400;0
AHRS;1.508;4970.505;14.3261;-3.4541;-170.8816;-0.01990;-0.12662;-0.98891;3
GYRO;1.509;4970.505;0.18204;0.03543;-0.22755;3
LIGH;1.510;4970.507;6621.0;3
GYRO;1.515;4970.510;0.23793;-0.03635;-0.19090;3
ACCE;1.515;4970.514;0.34237;2.64440;8.68437;3
GYRO;1.516;4970.514;0.23793;-0.03635;-0.19090;3
AHRS;1.520;4970.514;14.4698;-3.3799;-170.9899;-0.01928;-0.12779;-0.98883;3
LIGH;1.521;4970.516;6621.0;3
GYRO;1.527;4970.519;0.17226;-0.20953;-0.15027;3
ACCE;1.528;4970.526;0.56743;2.70305;8.69754;3
MAGN;1.532;4970.526;-5.86300;-33.54100;-21.05400;0
AHRS;1.532;4970.526;14.6190;-3.3699;-170.6351;-0.01869;-0.12913;-0.98844;3
GYRO;1.537;4970.526;0.17226;-0.20953;-0.15027;3
LIGH;1.540;4970.528;6643.0;3
ACCE;1.542;4970.534;0.83378;2.67073;9.16141;3
GYRO;1.543;4970.534;0.09927;-0.43249;-0.14233;3
AHRS;1.544;4970.534;14.7596;-3.4923;-170.6944;-0.01970;-0.13041;-0.98831;3
LIGH;1.545;4970.539;6643.0;3
GYRO;1.560;4970.539;-0.09591;-0.51465;-0.16127;3
GYRO;1.561;4970.545;-0.09591;-0.51465;-0.16127;3
AHRS;1.561;4970.545;14.7957;-3.8144;-170.6394;-0.02239;-0.13095;-0.98817;3
MAGN;1.562;4970.545;-6.20200;-33.54100;-21.05400;0
ACCE;1.565;4970.545;0.96726;2.66953;9.52114;3
LIGH;1.566;4970.547;6643.0;3
GYRO;1.567;4970.550;-0.27367;-0.55008;-0.20739;3
GYRO;1.567;4970.554;-0.27367;-0.55008;-0.20739;3
ACCE;1.568;4970.554;0.75657;2.41096;9.85872;3
AHRS;1.569;4970.554;14.7601;-3.9745;-170.6792;-0.02385;-0.13074;-0.98820;3
LIGH;1.570;4970.556;6643.0;3
GYRO;1.570;4970.559;-0.34514;-0.42058;-0.25229;3
GYRO;1.571;4970.565;-0.34514;-0.42058;-0.25229;3
AHRS;1.572;4970.565;14.5106;-4.2997;-170.8464;-0.02702;-0.12877;-0.98851;3
MAGN;1.572;4970.565;-6.20200;-33.54100;-21.05400;0
ACCE;1.573;4970.565;0.40701;1.98838;10.03470;3
LIGH;1.574;4970.567;6653.0;3
GYRO;1.581;4970.570;-0.27733;-0.25107;-0.25168;3
GYRO;1.581;4970.577;-0.27733;-0.25107;-0.25168;3
ACCE;1.582;4970.577;0.36033;1.82438;10.10772;3
AHRS;1.583;4970.577;14.3660;-4.3945;-170.9310;-0.02804;-0.12756;-0.98870;3
LIGH;1.584;4970.579;6653.0;3
SOUN;1.585;3303.79;0.10083;74.05
ACCE;1.590;4970.586;0.64404;2.02310;9.92456;3
MAGN;1.591;4970.586;-6.20200;-33.54100;-21.05400;0
GYRO;1.591;4970.586;-0.07697;-0.17562;-0.18937;3
AHRS;1.591;4970.586;14.1663;-4.5060;-170.9132;-0.02913;-0.12592;-0.98887;3
LIGH;1.593;4970.588;6653.0;3
ACCE;1.595;4970.594;1.07200;2.34751;9.87429;3
GYRO;1.595;4970.594;0.20556;-0.21014;-0.10934;3
AHRS;1.596;4970.594;14.1314;-4.5756;-170.9835;-0.02983;-0.12564;-0.98893;3
LIGH;1.596;4970.596;6653.0;3
GYRO;1.606;4970.599;0.48167;-0.30391;-0.08125;3
ACCE;1.607;4970.605;1.34434;2.55282;9.90182;3
MAGN;1.607;4970.605;-6.20200;-33.54100;-20.68300;0
AHRS;1.608;4970.605;14.2320;-4.6801;-170.9219;-0.03059;-0.12659;-0.98876;3
GYRO;1.608;4970.605;0.48167;-0.30391;-0.08125;3
LIGH;1.609;4970.607;6622.0;3
GYRO;1.615;4970.610;0.58490;-0.38423;-0.13134;3
ACCE;1.615;4970.614;1.28808;2.64080;9.52473;3
GYRO;1.616;4970.614;0.58490;-0.38423;-0.13134;3
AHRS;1.616;4970.614;14.5492;-4.8788;-170.9091;-0.03206;-0.12946;-0.98836;3
LIGH;1.617;4970.616;6622.0;3
GYRO;1.626;4970.619;0.69578;-0.38485;-0.17318;3
ACCE;1.627;4970.625;1.09295;2.63422;9.22666;3
MAGN;1.627;4970.625;-6.51800;-33.54100;-20.68300;0
AHRS;1.628;4970.625;14.8655;-5.0715;-170.8383;-0.03341;-0.13233;-0.98792;3
GYRO;1.628;4970.625;0.69578;-0.38485;-0.17318;3
LIGH;1.629;4970.627;6622.0;3
GYRO;1.635;4970.630;0.71563;-0.30055;-0.25229;3
ACCE;1.635;4970.634;0.96067;2.50134;8.86453;3
GYRO;1.636;4970.634;0.71563;-0.30055;-0.25229;3
AHRS;1.636;4970.634;15.3184;-5.2933;-170.8739;-0.03503;-0.13636;-0.98737;3
LIGH;1.637;4970.636;6691.0;3
GYRO;1.648;4970.639;0.68600;-0.22083;-0.29719;3
ACCE;1.649;4970.646;0.93314;2.47381;8.39228;3
MAGN;1.649;4970.646;-6.51800;-33.54100;-20.68300;0
AHRS;1.650;4970.646;15.7045;-5.4209;-170.7662;-0.03571;-0.13979;-0.98682;3
GYRO;1.650;4970.646;0.68600;-0.22083;-0.29719;3
PRES;1.651;4970.649;953.9500;3
LIGH;1.651;4970.649;6623.0;3
ACCE;1.655;4970.654;1.04686;2.59531;8.31865;3
GYRO;1.655;4970.654;0.60964;-0.20983;-0.31307;3
AHRS;1.656;4970.654;16.2102;-5.5303;-170.8924;-0.03643;-0.14417;-0.98628;3
LIGH;1.657;4970.656;6623.0;3
GYRO;1.666;4970.659;0.46395;-0.24251;-0.32467;3
ACCE;1.667;4970.665;0.73203;2.43011;8.61793;3
MAGN;1.668;4970.665;-6.51800;-33.54100;-20.68300;0
AHRS;1.668;4970.665;16.4925;-5.5807;-170.6096;-0.03629;-0.14672;-0.98574;3
GYRO;1.669;4970.665;0.46395;-0.24251;-0.32467;3
LIGH;1.669;4970.667;6623.0;3
GYRO;1.675;4970.670;0.27275;-0.28619;-0.31979;3
ACCE;1.676;4970.674;0.25857;2.20985;8.76996;3
GYRO;1.676;4970.674;0.27275;-0.28619;-0.31979;3
AHRS;1.677;4970.674;16.7909;-5.6472;-170.7646;-0.03684;-0.14928;-0.98545;3
LIGH;1.677;4970.676;6646.0;3
GYRO;1.686;4970.679;0.12859;-0.26878;-0.22663;3
ACCE;1.687;4970.685;0.43574;2.69048;9.28771;3
MAGN;1.687;4970.685;-6.51800;-33.54100;-20.36400;0
AHRS;1.696;4970.685;16.9438;-5.7198;-170.5259;-0.03703;-0.15071;-0.98509;3
GYRO;1.697;4970.685;0.12859;-0.26878;-0.22663;3
LIGH;1.697;4970.687;6646.0;3
GYRO;1.698;4970.690;0.08338;-0.20189;-0.04979;3
ACCE;1.699;4970.694;1.57359;3.23157;10.05625;3
GYRO;1.699;4970.694;0.08338;-0.20189;-0.04979;3
AHRS;1.700;4970.694;17.0472;-5.8691;-170.6239;-0.03836;-0.15167;-0.98497;3
LIGH;1.700;4970.697;6646.0;3
GYRO;1.708;4970.699;0.10660;-0.12462;0.02291;3
GYRO;1.708;4970.706;0.10660;-0.12462;0.02291;3
AHRS;1.709;4970.706;17.1197;-6.0216;-170.6535;-0.03966;-0.15237;-0.98485;3
MAGN;1.709;4970.706;-6.51800;-33.54100;-20.36400;0
ACCE;1.710;4970.706;1.55982;3.05680;10.25616;3
LIGH;1.710;4970.709;6646.0;3
ACCE;1.715;4970.714;1.02173;2.90117;9.90182;3
GYRO;1.715;4970.714;0.24343;-0.06536;0.05712;3
AHRS;1.716;4970.714;17.1578;-6.0725;-170.6150;-0.04001;-0.15275;-0.98476;3
LIGH;1.716;4970.716;6560.0;3
GYRO;1.726;4970.719;0.40225;0.08063;0.00153;3
GYRO;1.727;4970.725;0.40225;0.08063;0.00153;3
AHRS;1.727;4970.725;17.3764;-6.0668;-170.5863;-0.03976;-0.15463;-0.98447;3
MAGN;1.728;4970.725;-6.51800;-33.54100;-20.36400;0
ACCE;1.729;4970.725;0.64344;2.91015;9.51216;3
LIGH;1.729;4970.727;6560.0;3
GYRO;1.735;4970.730;0.48839;0.15821;-0.02718;3
GYRO;1.735;4970.734;0.48839;0.15821;-0.02718;3
ACCE;1.736;4970.734;0.55306;2.86227;9.07821;3
AHRS;1.736;4970.734;17.5149;-6.0212;-170.5564;-0.03922;-0.15580;-0.98429;3
LIGH;1.737;4970.736;6560.0;3
GYRO;1.746;4970.739;0.50702;0.11209;-0.00794;3
ACCE;1.747;4970.745;0.64943;2.72400;8.71489;3
MAGN;1.749;4970.745;-6.51800;-33.54100;-20.36400;0
AHRS;1.749;4970.745;17.7661;-5.9264;-170.3621;-0.03794;-0.15796;-0.98387;3
GYRO;1.750;4970.745;0.50702;0.11209;-0.00794;3
LIGH;1.751;4970.747;6560.0;3
GYRO;1.758;4970.750;0.45265;-0.00153;0.02230;3
GYRO;1.759;4970.757;0.45265;-0.00153;0.02230;3
ACCE;1.759;4970.757;0.73502;2.74376;8.29471;3
AHRS;1.760;4970.757;18.0887;-5.8528;-170.2990;-0.03696;-0.16069;-0.98343;3
LIGH;1.761;4970.759;6570.0;3
ACCE;1.767;4970.766;0.70988;2.85868;8.12772;3
MAGN;1.769;4970.766;-6.51800;-33.85400;-19.98200;0
GYRO;1.769;4970.766;0.31796;-0.05651;0.05070;3
AHRS;1.772;4970.766;18.4145;-5.8570;-170.1726;-0.03656;-0.16353;-0.98290;3
LIGH;1.773;4970.768;6570.0;3
ACCE;1.775;4970.774;0.63506;3.41832;8.67958;3
GYRO;1.776;4970.774;0.13806;0.03146;0.07361;3
AHRS;1.776;4970.774;18.5922;-5.8819;-170.1045;-0.03653;-0.16509;-0.98261;3
LIGH;1.777;4970.776;6570.0;3
GYRO;1.787;4970.779;0.05223;0.18112;0.11454;3
ACCE;1.787;4970.785;1.43772;3.23576;9.21109;3
MAGN;1.791;4970.785;-6.51800;-33.85400;-19.98200;0
AHRS;1.791;4970.785;18.6586;-5.8997;-170.1537;-0.03670;-0.16565;-0.98255;3
GYRO;1.797;4970.785;0.05223;0.18112;0.11454;3
LIGH;1.797;4970.788;6622.0;3
ACCE;1.799;4970.794;1.34315;2.78924;9.61392;3
GYRO;1.799;4970.794;-0.05712;0.26817;0.13317;3
AHRS;1.799;4970.794;18.6661;-5.8204;-170.0309;-0.03584;-0.16570;-0.98248;3
LIGH;1.800;4970.796;6622.0;3
GYRO;1.806;4970.799;-0.05070;0.28161;0.08888;3
ACCE;1.807;4970.805;0.40103;2.23798;10.16339;3
MAGN;1.807;4970.805;-6.51800;-33.85400;-19.98200;0
AHRS;1.808;4970.805;18.5809;-5.6736;-169.9904;-0.03459;-0.16489;-0.98261;3
GYRO;1.808;4970.805;-0.05070;0.28161;0.08888;3
LIGH;1.811;4970.807;6622.0;3
GYRO;1.822;4970.810;0.03360;0.31307;-0.04398;3
ACCE;1.823;4970.814;0.32681;2.99275;9.68455;3
GYRO;1.823;4970.814;0.03360;0.31307;-0.04398;3
AHRS;1.823;4970.814;18.5356;-5.4771;-169.9077;-0.03282;-0.16439;-0.98268;3
LIGH;1.824;4970.816;6622.0;3
GYRO;1.828;4970.819;0.11668;0.41478;-0.07361;3
ACCE;1.829;4970.826;0.28730;3.63919;9.10635;3
MAGN;1.830;4970.826;-6.51800;-34.17900;-19.60700;0
AHRS;1.835;4970.826;18.5821;-5.2764;-169.7093;-0.03078;-0.16470;-0.98253;3
GYRO;1.836;4970.826;0.11668;0.41478;-0.07361;3
PRES;1.836;4970.829;953.9900;3
LIGH;1.837;4970.829;6583.0;3
ACCE;1.838;4970.834;0.19992;3.44885;9.11772;3
GYRO;1.839;4970.834;0.14691;0.59254;0.03848;3
AHRS;1.839;4970.834;18.6858;-4.9405;-169.7246;-0.02783;-0.16535;-0.98248;3
LIGH;1.840;4970.836;6583.0;3
WIFI;1.845;4970.822;eduroam;00:0b:86:27:36:c0;-81
WIFI;1.845;4970.822;portal-csic;00:0b:86:27:36:c1;-81
WIFI;1.845;4970.822;portal-csic;00:0b:86:27:32:e1;-66
WIFI;1.845;4970.822;test-CAR;00:0b:86:27:32:e2;-66
WIFI;1.845;4970.822;eduroam;00:0b:86:27:32:e0;-66
WIFI;1.845;4970.822;test-CAR;00:0b:86:27:36:c2;-81
WIFI;1.845;4970.822;eduroam;00:0b:86:27:35:90;-78
WIFI;1.845;4970.822;test-CAR;00:0b:86:27:35:92;-78
WIFI;1.845;4970.822;portal-csic;00:0b:86:27:35:91;-78
WIFI;1.845;4966.187;WLAN_3F;e0:91:53:1b:36:f3;-90
WIFI;1.845;4966.187;test-CAR;00:0b:86:27:35:82;-90
WIFI;1.845;4970.822;eduroam;00:0b:86:27:35:80;-90
GYRO;1.862;4970.839;0.13867;0.69975;0.15363;3
ACCE;1.862;4970.845;0.35973;3.10289;8.93516;3
MAGN;1.863;4970.845;-6.51800;-34.17900;-19.60700;0
AHRS;1.863;4970.845;18.7564;-4.6560;-169.2231;-0.02461;-0.16586;-0.98209;3
GYRO;1.864;4970.845;0.13867;0.69975;0.15363;3
LIGH;1.864;4970.848;6583.0;3
GYRO;1.865;4970.850;0.10415;0.56597;0.23946;3
ACCE;1.866;4970.854;0.44293;2.97539;8.84418;3
GYRO;1.866;4970.854;0.10415;0.56597;0.23946;3
AHRS;1.866;4970.854;18.8379;-4.2331;-169.0814;-0.02071;-0.16626;-0.98195;3
LIGH;1.867;4970.858;6583.0;3
GYRO;1.867;4970.859;-0.04093;0.29230;0.30146;3
GYRO;1.868;4970.865;-0.04093;0.29230;0.30146;3
AHRS;1.869;4970.865;18.8653;-3.9240;-168.6699;-0.01744;-0.16633;-0.98164;3
MAGN;1.869;4970.865;-6.51800;-34.17900;-19.60700;0
ACCE;1.870;4970.865;0.69552;2.99574;9.05487;3
LIGH;1.870;4970.867;6663.0;3
GYRO;1.881;4970.870;-0.16127;0.05376;0.31398;3
ACCE;1.881;4970.874;0.67397;2.90297;9.13508;3
GYRO;1.881;4970.874;-0.16127;0.05376;0.31398;3
AHRS;1.882;4970.874;18.8371;-3.8575;-168.5414;-0.01671;-0.16605;-0.98159;3
LIGH;1.883;4970.877;6663.0;3
GYRO;1.888;4970.879;-0.38301;-0.04887;0.27397;3
GYRO;1.888;4970.886;-0.38301;-0.04887;0.27397;3
AHRS;1.889;4970.886;18.6231;-3.9145;-168.7312;-0.01766;-0.16424;-0.98203;3
MAGN;1.889;4970.886;-6.51800;-34.17900;-19.30200;0
ACCE;1.889;4970.886;0.68354;2.95444;9.38707;3
LIGH;1.890;4970.889;6663.0;3
ACCE;1.895;4970.894;0.78650;2.94966;9.42717;3
GYRO;1.896;4970.894;-0.48045;-0.24984;0.20556;3
AHRS;1.896;4970.894;18.4511;-3.9710;-168.5989;-0.01811;-0.16283;-0.98215;3
LIGH;1.897;4970.896;6663.0;3
GYRO;1.906;4970.899;-0.46976;-0.41447;0.18570;3
ACCE;1.907;4970.905;1.01394;3.07116;9.53850;3
MAGN;1.908;4970.905;-6.51800;-34.55800;-19.30200;0
AHRS;1.908;4970.905;18.2297;-4.1189;-169.0183;-0.02017;-0.16098;-0.98275;3
GYRO;1.910;4970.905;-0.46976;-0.41447;0.18570;3
LIGH;1.910;4970.908;6717.0;3
GYRO;1.915;4970.910;-0.39279;-0.47800;0.19303;3
ACCE;1.916;4970.914;1.10552;3.15137;9.67198;3
GYRO;1.916;4970.914;-0.39279;-0.47800;0.19303;3
AHRS;1.916;4970.914;17.9290;-4.4224;-168.8787;-0.02284;-0.15867;-0.98299;3
LIGH;1.917;4970.916;6717.0;3
GYRO;1.927;4970.919;-0.29108;-0.40225;0.19120;3
ACCE;1.927;4970.925;1.18992;3.18189;10.04487;3
MAGN;1.928;4970.925;-6.51800;-34.55800;-19.30200;0
AHRS;1.928;4970.925;17.7190;-4.7097;-169.5804;-0.02646;-0.15693;-0.98373;3
GYRO;1.929;4970.925;-0.29108;-0.40225;0.19120;3
LIGH;1.929;4970.928;6717.0;3
GYRO;1.939;4970.930;-0.15791;-0.20831;0.15272;3
ACCE;1.939;4970.937;1.03729;3.15915;10.10772;3
GYRO;1.939;4970.937;-0.15791;-0.20831;0.15272;3
AHRS;1.940;4970.937;17.5261;-4.9984;-169.4330;-0.02890;-0.15553;-0.98380;3
LIGH;1.940;4970.940;6717.0;3
GYRO;1.966;4970.942;0.02566;0.03971;0.08522;3
GYRO;1.967;4970.947;0.02566;0.03971;0.08522;3
MAGN;1.967;4970.947;-6.51800;-34.55800;-18.96500;0
ACCE;1.967;4970.947;0.93553;3.09989;9.80845;3
AHRS;1.968;4970.947;17.4147;-5.1501;-169.9424;-0.03098;-0.15455;-0.98427;3
LIGH;1.969;4970.950;6749.0;3
AHRS;1.969;4970.954;17.4147;-5.1501;-169.9424;-0.03098;-0.15455;-0.98427;3
ACCE;1.970;4970.954;0.56743;2.90297;9.35295;3
GYRO;1.971;4970.954;0.22510;0.26389;0.01527;3
HUMI;1.971;4970.964;51.3;3
TEMP;1.973;4970.964;17.8;3
LIGH;1.975;4970.964;6749.0;3
GYRO;1.975;4970.959;0.31093;0.39309;-0.01680;3
ACCE;1.975;4970.965;0.24361;2.91554;8.70711;3
MAGN;1.976;4970.965;-6.51800;-34.55800;-18.96500;0
AHRS;1.976;4970.965;17.5250;-5.0073;-169.8540;-0.02955;-0.15541;-0.98411;3
GYRO;1.977;4970.965;0.31093;0.39309;-0.01680;3
LIGH;1.977;4970.968;6749.0;3
GYRO;1.978;4970.970;0.42638;0.41172;-0.06292;3
ACCE;1.987;4970.974;0.07901;2.94247;8.38210;3
GYRO;1.988;4970.974;0.42638;0.41172;-0.06292;3
AHRS;1.988;4970.974;17.7351;-4.7271;-169.8196;-0.02692;-0.15703;-0.98388;3
LIGH;1.989;4970.976;6743.0;3
GYRO;1.989;4970.979;0.44257;0.38759;-0.07605;3
ACCE;1.990;4970.985;0.06943;3.04123;8.15645;3
MAGN;1.990;4970.985;-6.51800;-34.55800;-18.96500;0
AHRS;1.991;4970.985;17.9758;-4.4789;-169.4058;-0.02402;-0.15900;-0.98332;3
GYRO;1.991;4970.985;0.44257;0.38759;-0.07605;3
LIGH;1.992;4970.988;6743.0;3
GYRO;1.996;4970.990;0.35736;0.32651;-0.06353;3
ACCE;1.996;4970.994;0.08140;3.07655;8.39228;3
GYRO;1.996;4970.994;0.35736;0.32651;-0.06353;3
AHRS;1.997;4970.994;18.2729;-4.1955;-169.4053;-0.02134;-0.16134;-0.98297;3
LIGH;1.997;4970.997;6743.0;3
GYRO;2.011;4970.999;0.21655;0.23060;-0.04093;3
ACCE;2.011;4971.006;0.29688;3.16873;8.53892;3
MAGN;2.012;4971.006;-6.51800;-34.94500;-18.96500;0
AHRS;2.012;4971.006;18.4767;-3.9995;-169.0219;-0.01894;-0.16300;-0.98244;3
GYRO;2.012;4971.006;0.21655;0.23060;-0.04093;3
PRES;2.013;4971.009;953.9800;3
LIGH;2.013;4971.009;6743.0;3
ACCE;2.015;4971.014;0.49560;3.14119;8.70831;3
GYRO;2.016;4971.014;0.08063;0.10751;-0.01344;3
AHRS;2.016;4971.014;18.6389;-3.8239;-169.0038;-0.01726;-0.16426;-0.98223;3
LIGH;2.017;4971.016;6725.0;3
SOUN;2.026;3106.58;0.09481;73.52
GYRO;2.031;4971.019;-0.03329;-0.02932;0.01436;3
ACCE;2.033;4971.025;0.71407;3.14897;8.96329;3
MAGN;2.033;4971.025;-6.51800;-34.94500;-18.63700;0
AHRS;2.033;4971.025;18.6834;-3.7744;-168.8597;-0.01659;-0.16462;-0.98206;3
GYRO;2.035;4971.025;-0.03329;-0.02932;0.01436;3
LIGH;2.035;4971.028;6725.0;3
GYRO;2.036;4971.030;-0.11820;-0.15913;0.02413;3
ACCE;2.036;4971.034;0.89304;3.15735;9.25539;3
GYRO;2.036;4971.034;-0.11820;-0.15913;0.02413;3
AHRS;2.037;4971.034;18.6665;-3.8022;-168.8126;-0.01678;-0.16451;-0.98205;3
LIGH;2.038;4971.036;6725.0;3
GYRO;2.047;4971.039;-0.14508;-0.22724;0.01955;3
ACCE;2.047;4971.045;1.01694;3.14778;9.62110;3
MAGN;2.050;4971.045;-6.51800;-34.94500;-18.63700;0
AHRS;2.050;4971.045;18.6031;-3.8999;-168.9874;-0.01792;-0.16401;-0.98226;3
GYRO;2.053;4971.045;-0.14508;-0.22724;0.01955;3
LIGH;2.053;4971.048;6725.0;3
GYRO;2.055;4971.050;-0.15302;-0.22846;-0.00153;3
ACCE;2.056;4971.054;1.01215;3.21182;9.96766;3
GYRO;2.056;4971.054;-0.15302;-0.22846;-0.00153;3
AHRS;2.056;4971.054;18.5085;-4.0540;-168.9415;-0.01926;-0.16333;-0.98233;3
LIGH;2.057;4971.056;6748.0;3
GYRO;2.068;4971.059;-0.07300;-0.18021;-0.03238;3
ACCE;2.069;4971.066;0.58778;2.88621;10.08677;3
MAGN;2.069;4971.066;-6.51800;-34.94500;-18.63700;0
AHRS;2.070;4971.066;18.4109;-4.1570;-169.2172;-0.02062;-0.16253;-0.98265;3
GYRO;2.071;4971.066;-0.07300;-0.18021;-0.03238;3
LIGH;2.071;4971.069;6748.0;3
ACCE;2.075;4971.074;0.88526;3.07056;9.42358;3
GYRO;2.076;4971.074;0.08002;-0.07911;-0.06536;3
AHRS;2.076;4971.074;18.3632;-4.2741;-169.2037;-0.02165;-0.16221;-0.98269;3
LIGH;2.077;4971.076;6748.0;3
GYRO;2.087;4971.079;0.25320;0.05376;-0.05315;3
GYRO;2.087;4971.085;0.25320;0.05376;-0.05315;3
AHRS;2.088;4971.085;18.4156;-4.3048;-169.3271;-0.02204;-0.16266;-0.98270;3
MAGN;2.089;4971.085;-6.51800;-34.94500;-18.63700;0
ACCE;2.095;4971.085;0.87329;3.35128;9.23324;3
LIGH;2.095;4971.088;6744.0;3
ACCE;2.096;4971.094;0.58658;3.11127;9.02973;3
GYRO;2.096;4971.094;0.37690;0.12584;-0.06720;3
AHRS;2.097;4971.094;18.5844;-4.2527;-169.3158;-0.02143;-0.16407;-0.98247;3
LIGH;2.098;4971.096;6729.0;3
GYRO;2.107;4971.099;0.38362;0.11698;-0.11576;3
ACCE;2.108;4971.105;0.45610;3.09211;9.04110;3
MAGN;2.109;4971.105;-6.51800;-34.94500;-18.63700;0
AHRS;2.110;4971.105;18.7838;-4.1662;-169.1679;-0.02031;-0.16574;-0.98210;3
GYRO;2.110;4971.105;0.38362;0.11698;-0.11576;3
LIGH;2.111;4971.108;6729.0;3
GYRO;2.119;4971.110;0.32620;0.14783;-0.11270;3
ACCE;2.120;4971.118;0.49321;3.37762;9.12071;3
GYRO;2.121;4971.118;0.32620;0.14783;-0.11270;3
AHRS;2.122;4971.118;19.0432;-4.0595;-169.1935;-0.01921;-0.16787;-0.98178;3
LIGH;2.123;4971.120;6729.0;3
ACCE;2.128;4971.126;0.42318;3.46740;9.10156;3
MAGN;2.129;4971.126;-6.21100;-34.94500;-18.29600;0
GYRO;2.129;4971.126;0.28711;0.20097;-0.09163;3
AHRS;2.130;4971.126;19.2952;-3.9158;-169.0895;-0.01761;-0.16993;-0.98136;3
LIGH;2.131;4971.129;6746.0;3
ACCE;2.135;4971.134;0.29269;3.38540;8.85915;3
GYRO;2.136;4971.134;0.27428;0.23396;-0.08644;3
AHRS;2.136;4971.134;19.4578;-3.7817;-169.1041;-0.01634;-0.17122;-0.98116;3
LIGH;2.137;4971.136;6746.0;3
GYRO;2.147;4971.139;0.24435;0.24129;-0.06475;3
ACCE;2.147;4971.145;0.30466;3.26928;8.61314;3
MAGN;2.148;4971.145;-6.21100;-34.94500;-18.29600;0
AHRS;2.148;4971.145;19.5933;-3.6507;-168.9876;-0.01493;-0.17229;-0.98089;3
GYRO;2.149;4971.145;0.24435;0.24129;-0.06475;3
LIGH;2.150;4971.148;6746.0;3
ACCE;2.155;4971.154;0.50039;3.24534;8.73106;3
GYRO;2.156;4971.154;0.17593;0.23488;-0.01710;3
AHRS;2.156;4971.154;19.7586;-3.4791;-168.9859;-0.01331;-0.17357;-0.98067;3
LIGH;2.160;4971.156;6746.0;3
GYRO;2.167;4971.159;0.07086;0.21075;0.00702;3
ACCE;2.167;4971.165;0.75717;3.19806;9.07821;3
MAGN;2.168;4971.165;-6.21100;-34.94500;-18.29600;0
AHRS;2.168;4971.165;19.8491;-3.3630;-168.8385;-0.01201;-0.17427;-0.98044;3
GYRO;2.170;4971.165;0.07086;0.21075;0.00702;3
LIGH;2.171;4971.168;6698.0;3
GYRO;2.177;4971.170;0.01588;0.19090;-0.02016;3
ACCE;2.178;4971.174;0.90321;3.17172;9.30028;3
GYRO;2.179;4971.174;0.01588;0.19090;-0.02016;3
AHRS;2.179;4971.174;19.8891;-3.2445;-168.7898;-0.01089;-0.17452;-0.98035;3
LIGH;2.180;4971.176;6698.0;3
GYRO;2.189;4971.179;0.04765;0.20372;-0.07666;3
ACCE;2.189;4971.187;0.91279;3.22439;9.38228;3
MAGN;2.190;4971.187;-6.21100;-35.27900;-18.29600;0
AHRS;2.190;4971.187;19.8935;-3.1571;-168.7994;-0.01015;-0.17449;-0.98036;3
GYRO;2.191;4971.187;0.04765;0.20372;-0.07666;3
PRES;2.191;4971.190;954.0400;3
LIGH;2.193;4971.190;6698.0;3
ACCE;2.197;4971.194;0.68175;3.27407;9.20990;3
GYRO;2.198;4971.194;0.13225;0.25045;-0.14019;3
AHRS;2.198;4971.194;19.9320;-2.9965;-168.8125;-0.00877;-0.17469;-0.98033;3
LIGH;2.199;4971.196;6698.0;3
GYRO;2.207;4971.199;0.22052;0.29719;-0.19884;3
ACCE;2.207;4971.206;0.14305;3.29083;8.61553;3
MAGN;2.209;4971.206;-6.21100;-35.27900;-18.29600;0
AHRS;2.209;4971.206;20.0017;-2.8495;-168.6483;-0.00720;-0.17518;-0.98010;3
GYRO;2.210;4971.206;0.22052;0.29719;-0.19884;3
LIGH;2.210;4971.208;6722.0;3
ACCE;2.215;4971.214;-0.04070;3.38959;8.48206;3
GYRO;2.216;4971.214;0.25045;0.30085;-0.21777;3
AHRS;2.216;4971.214;20.1657;-2.5880;-168.7475;-0.00497;-0.17636;-0.97995;3
LIGH;2.217;4971.216;6722.0;3
GYRO;2.227;4971.219;0.26145;0.28650;-0.22388;3
ACCE;2.227;4971.225;-0.07781;3.35069;8.47847;3
MAGN;2.229;4971.225;-6.21100;-35.27900;-18.29600;0
AHRS;2.229;4971.225;20.3088;-2.3742;-168.3213;-0.00235;-0.17742;-0.97939;3
GYRO;2.229;4971.225;0.26145;0.28650;-0.22388;3
LIGH;2.230;4971.228;6722.0;3
GYRO;2.235;4971.230;0.20800;0.24404;-0.18906;3
ACCE;2.236;4971.234;0.02454;3.47937;8.74542;3
GYRO;2.236;4971.234;0.20800;0.24404;-0.18906;3
AHRS;2.237;4971.234;20.4933;-2.1227;-168.4345;-0.00021;-0.17879;-0.97921;3
LIGH;2.237;4971.236;6722.0;3
GYRO;2.248;4971.239;0.12065;0.22235;-0.11362;3
ACCE;2.248;4971.246;0.20949;3.63141;9.02135;3
MAGN;2.249;4971.246;-6.21100;-35.27900;-18.29600;0
AHRS;2.249;4971.246;20.6181;-1.9519;-168.0131;0.00202;-0.17970;-0.97866;3
GYRO;2.250;4971.246;0.12065;0.22235;-0.11362;3
LIGH;2.250;4971.249;6716.0;3
ACCE;2.255;4971.254;0.33698;3.51229;9.08300;3
GYRO;2.256;4971.254;0.03360;0.22907;-0.03115;3
AHRS;2.256;4971.254;20.7127;-1.7663;-168.0544;0.00362;-0.18035;-0.97854;3
LIGH;2.257;4971.256;6716.0;3
GYRO;2.268;4971.259;-0.01985;0.21716;0.01680;3
ACCE;2.268;4971.265;0.30825;3.36864;9.03572;3
MAGN;2.268;4971.265;-5.87700;-35.27900;-18.29600;0
AHRS;2.269;4971.265;20.7301;-1.6548;-168.0280;0.00463;-0.18040;-0.97849;3
GYRO;2.272;4971.265;-0.01985;0.21716;0.01680;3
LIGH;2.273;4971.268;6716.0;3
GYRO;2.275;4971.270;-0.04490;0.17074;0.02749;3
ACCE;2.276;4971.274;0.30227;3.40695;8.96988;3
GYRO;2.276;4971.274;-0.04490;0.17074;0.02749;3
AHRS;2.277;4971.274;20.7231;-1.5194;-167.9808;0.00586;-0.18022;-0.97845;3
LIGH;2.278;4971.276;6700.0;3
GYRO;2.287;4971.279;-0.06750;0.06933;0.03299;3
ACCE;2.289;4971.285;0.40642;3.50751;8.98304;3
MAGN;2.290;4971.285;-5.87700;-35.27900;-18.29600;0
AHRS;2.290;4971.285;20.7085;-1.4407;-168.0578;0.00640;-0.18003;-0.97854;3
GYRO;2.291;4971.285;-0.06750;0.06933;0.03299;3
LIGH;2.291;4971.288;6700.0;3
GYRO;2.299;4971.290;-0.08002;-0.00519;0.04062;3
ACCE;2.299;4971.298;0.58478;3.55659;9.22366;3
GYRO;2.302;4971.298;-0.08002;-0.00519;0.04062;3
AHRS;2.302;4971.298;20.6739;-1.4165;-167.9954;0.00667;-0.17971;-0.97853;3
LIGH;2.305;4971.300;6700.0;3
ACCE;2.311;4971.306;0.67696;3.47937;9.45770;3
MAGN;2.311;4971.306;-5.87700;-35.27900;-18.29600;0
GYRO;2.312;4971.306;-0.08338;0.02443;0.04276;3
AHRS;2.312;4971.306;20.6189;-1.4464;-168.1971;0.00605;-0.17928;-0.97880;3
LIGH;2.313;4971.309;6700.0;3
ACCE;2.315;4971.314;0.69372;3.46621;9.51635;3
GYRO;2.316;4971.314;-0.07055;0.07178;0.03329;3
AHRS;2.316;4971.314;20.5759;-1.4603;-168.1396;0.00598;-0.17892;-0.97881;3
LIGH;2.317;4971.316;6672.0;3
GYRO;2.327;4971.319;-0.00214;0.19975;-0.00641;3
ACCE;2.327;4971.325;0.52194;3.35188;9.42178;3
MAGN;2.329;4971.325;-5.57700;-35.64400;-18.29600;0
AHRS;2.329;4971.325;20.5395;-1.4435;-168.5231;0.00549;-0.17861;-0.97920;3
GYRO;2.330;4971.325;-0.00214;0.19975;-0.00641;3
LIGH;2.330;4971.328;6672.0;3
GYRO;2.335;4971.330;0.10201;0.31062;-0.07575;3
ACCE;2.336;4971.334;-0.30646;2.80181;9.32482;3
GYRO;2.336;4971.334;0.10201;0.31062;-0.07575;3
AHRS;2.337;4971.334;20.5153;-1.2857;-168.5005;0.00685;-0.17827;-0.97920;3
LIGH;2.337;4971.336;6672.0;3
GYRO;2.347;4971.339;0.18754;0.35827;-0.13408;3
ACCE;2.347;4971.345;0.15203;3.29143;8.98724;3
MAGN;2.349;4971.345;-5.57700;-35.64400;-18.29600;0
AHRS;2.351;4971.345;20.5701;-1.1049;-168.5131;0.00843;-0.17859;-0.97912;3
GYRO;2.352;4971.345;0.18754;0.35827;-0.13408;3
LIGH;2.352;4971.348;6672.0;3
GYRO;2.355;4971.350;0.22938;0.35949;-0.09865;3
ACCE;2.356;4971.354;0.43874;3.72478;8.99921;3
GYRO;2.356;4971.354;0.22938;0.35949;-0.09865;3
AHRS;2.357;4971.354;20.7085;-0.8577;-168.5610;0.01059;-0.17957;-0.97892;3
LIGH;2.357;4971.356;6680.0;3
GYRO;2.368;4971.359;0.21319;0.26725;-0.04612;3
ACCE;2.369;4971.367;0.59675;3.80259;8.97526;3
MAGN;2.369;4971.367;-5.57700;-35.64400;-18.29600;0
AHRS;2.370;4971.367;20.8481;-0.6731;-168.3241;0.01266;-0.18058;-0.97849;3
GYRO;2.371;4971.367;0.21319;0.26725;-0.04612;3
PRES;2.371;4971.370;954.0800;3
LIGH;2.371;4971.370;6680.0;3
ACCE;2.375;4971.374;0.37230;3.59789;8.95671;3
GYRO;2.376;4971.374;0.13470;0.08216;-0.04337;3
AHRS;2.376;4971.374;21.0102;-0.4834;-168.3130;0.01444;-0.18180;-0.97820;3
LIGH;2.377;4971.377;6680.0;3
GYRO;2.387;4971.379;0.08338;-0.06170;-0.04704;3
ACCE;2.387;4971.385;0.22266;3.38121;8.86992;3
MAGN;2.388;4971.385;-5.26100;-35.64400;-18.29600;0
AHRS;2.388;4971.385;21.0733;-0.4430;-168.4276;0.01465;-0.18231;-0.97819;3
GYRO;2.389;4971.385;0.08338;-0.06170;-0.04704;3
LIGH;2.390;4971.388;6680.0;3
GYRO;2.396;4971.390;-0.01649;-0.09591;-0.04368;3
ACCE;2.398;4971.394;0.17358;3.39498;8.82862;3
GYRO;2.398;4971.394;-0.01649;-0.09591;-0.04368;3
AHRS;2.399;4971.394;21.1317;-0.4704;-168.4219;0.01448;-0.18284;-0.97810;3
LIGH;2.400;4971.397;6661.0;3
GYRO;2.407;4971.399;-0.10476;-0.10812;-0.01405;3
ACCE;2.408;4971.405;0.09996;3.44705;8.66521;3
MAGN;2.409;4971.405;-5.26100;-35.64400;-18.29600;0
AHRS;2.409;4971.405;21.1322;-0.5081;-168.6688;0.01377;-0.18290;-0.97831;3
GYRO;2.410;4971.405;-0.10476;-0.10812;-0.01405;3
LIGH;2.411;4971.408;6661.0;3
GYRO;2.415;4971.410;-0.16860;-0.08399;0.00916;3
ACCE;2.416;4971.414;0.14365;3.40156;8.58501;3
GYRO;2.417;4971.414;-0.16860;-0.08399;0.00916;3
AHRS;2.417;4971.414;21.0758;-0.5702;-168.6426;0.01323;-0.18247;-0.97839;3
LIGH;2.419;4971.417;6661.0;3
GYRO;2.428;4971.419;-0.18723;-0.03574;0.00061;3
ACCE;2.429;4971.427;0.30586;3.33752;8.95132;3
MAGN;2.429;4971.427;-5.26100;-35.99200;-18.29600;0
AHRS;2.430;4971.427;20.9896;-0.6209;-168.9602;0.01222;-0.18181;-0.97879;3
GYRO;2.431;4971.427;-0.18723;-0.03574;0.00061;3
LIGH;2.431;4971.429;6633.0;3
ACCE;2.435;4971.435;0.55126;3.42311;9.27155;3
GYRO;2.436;4971.435;-0.18143;0.01038;-0.02566;3
AHRS;2.436;4971.435;20.8582;-0.6623;-168.9138;0.01183;-0.18072;-0.97897;3
LIGH;2.437;4971.437;6633.0;3
GYRO;2.447;4971.440;-0.15485;0.04581;-0.06292;3
ACCE;2.448;4971.446;0.47645;3.36266;9.31105;3
MAGN;2.448;4971.446;-4.88100;-35.99200;-17.93000;0
AHRS;2.448;4971.446;20.7760;-0.6681;-169.4114;0.01093;-0.18007;-0.97949;3
GYRO;2.449;4971.446;-0.15485;0.04581;-0.06292;3
LIGH;2.449;4971.448;6633.0;3
GYRO;2.456;4971.451;-0.08888;0.13928;-0.11637;3
ACCE;2.456;4971.455;0.21608;3.35727;9.47505;3
GYRO;2.457;4971.455;-0.08888;0.13928;-0.11637;3
AHRS;2.457;4971.455;20.6751;-0.6243;-169.4176;0.01121;-0.17917;-0.97965;3
LIGH;2.458;4971.457;6633.0;3
GYRO;2.467;4971.460;-0.00397;0.26267;-0.15852;3
ACCE;2.468;4971.466;0.07123;3.44585;9.71028;3
MAGN;2.469;4971.466;-4.88100;-35.99200;-17.93000;0
AHRS;2.469;4971.466;20.6255;-0.5245;-169.6110;0.01172;-0.17869;-0.97987;3
GYRO;2.470;4971.466;-0.00397;0.26267;-0.15852;3
LIGH;2.470;4971.468;6645.0;3
GYRO;2.479;4971.471;0.04520;0.32620;-0.16829;3
ACCE;2.480;4971.478;0.00180;3.55060;9.59536;3
GYRO;2.480;4971.478;0.04520;0.32620;-0.16829;3
AHRS;2.480;4971.478;20.6270;-0.3131;-169.6834;0.01342;-0.17855;-0.97990;3
LIGH;2.481;4971.480;6645.0;3
ACCE;2.488;4971.487;-0.15263;3.65475;9.27753;3
MAGN;2.489;4971.487;-4.53400;-35.99200;-17.93000;0
GYRO;2.489;4971.487;0.15882;0.32865;-0.17287;3
AHRS;2.490;4971.487;20.6728;-0.0241;-169.6803;0.01593;-0.17872;-0.97979;3
LIGH;2.490;4971.489;6645.0;3
ACCE;2.496;4971.495;-0.20231;3.64936;8.87471;3
GYRO;2.496;4971.495;0.24404;0.26878;-0.17165;3
AHRS;2.497;4971.495;20.7691;0.1863;-169.7480;0.01770;-0.17939;-0.97966;3
LIGH;2.497;4971.497;6645.0;3
GYRO;2.507;4971.500;0.24526;0.12614;-0.16402;3
ACCE;2.508;4971.506;-0.25319;3.52845;8.61793;3
MAGN;2.508;4971.506;-4.53400;-35.99200;-17.93000;0
AHRS;2.509;4971.506;20.8939;0.3515;-169.6783;0.01931;-0.18032;-0.97938;3
GYRO;2.509;4971.506;0.24526;0.12614;-0.16402;3
LIGH;2.510;4971.508;6623.0;3
GYRO;2.516;4971.511;0.14539;-0.04368;-0.14875;3
ACCE;2.516;4971.515;-0.27653;3.50870;8.51558;3
GYRO;2.517;4971.515;0.14539;-0.04368;-0.14875;3
AHRS;2.517;4971.515;21.0635;0.4859;-169.7583;0.02047;-0.18168;-0.97915;3
LIGH;2.518;4971.517;6623.0;3
GYRO;2.527;4971.520;-0.03512;-0.18051;-0.12889;3
ACCE;2.528;4971.526;-0.40282;3.66133;8.65384;3
MAGN;2.528;4971.526;-4.53400;-35.99200;-17.93000;0
AHRS;2.529;4971.526;21.1558;0.5129;-169.7210;0.02083;-0.18244;-0.97897;3
GYRO;2.530;4971.526;-0.03512;-0.18051;-0.12889;3
LIGH;2.530;4971.528;6623.0;3
GYRO;2.536;4971.531;-0.19548;-0.26573;-0.09194;3
ACCE;2.536;4971.535;-0.48004;3.81576;8.84239;3
GYRO;2.537;4971.535;-0.19548;-0.26573;-0.09194;3
AHRS;2.538;4971.535;21.1559;0.4555;-169.7796;0.02024;-0.18249;-0.97903;3
LIGH;2.540;4971.537;6623.0;3
GYRO;2.549;4971.540;-0.26756;-0.32193;-0.03910;3
ACCE;2.551;4971.547;-0.42976;3.89776;9.03153;3
MAGN;2.554;4971.547;-4.16200;-35.99200;-17.93000;0
AHRS;2.554;4971.547;21.0778;0.3593;-170.1982;0.01870;-0.18197;-0.97948;3
GYRO;2.558;4971.547;-0.26756;-0.32193;-0.03910;3
PRES;2.558;4971.550;954.0200;3
LIGH;2.560;4971.550;6609.0;3
ACCE;2.561;4971.555;-0.31663;3.81277;9.16860;3
GYRO;2.562;4971.555;-0.28130;-0.34086;-0.01283;3
AHRS;2.562;4971.555;20.9133;0.1674;-170.1926;0.01695;-0.18070;-0.97977;3
LIGH;2.563;4971.557;6609.0;3
GYRO;2.567;4971.560;-0.27672;-0.32345;0.02566;3
ACCE;2.568;4971.566;-0.20530;3.62662;9.12370;3
MAGN;2.568;4971.566;-4.16200;-35.99200;-17.93000;0
AHRS;2.569;4971.566;20.7969;0.0285;-170.7129;0.01486;-0.17988;-0.98034;3
GYRO;2.569;4971.566;-0.27672;-0.32345;0.02566;3
LIGH;2.570;4971.568;6609.0;3
GYRO;2.578;4971.571;-0.22235;-0.25931;0.04673;3
ACCE;2.578;4971.575;-0.26516;3.53983;9.09737;3
GYRO;2.579;4971.575;-0.22235;-0.25931;0.04673;3
AHRS;2.579;4971.575;20.6331;-0.1625;-170.6654;0.01318;-0.17861;-0.98059;3
LIGH;2.580;4971.577;6645.0;3
SOUN;2.580;447.71;0.01366;56.69
GYRO;2.587;4971.580;-0.14691;-0.19639;0.05589;3
ACCE;2.589;4971.586;-0.37589;3.57454;9.15423;3
MAGN;2.589;4971.586;-4.16200;-36.29600;-17.61000;0
AHRS;2.590;4971.586;20.5297;-0.2795;-171.1676;0.01133;-0.17785;-0.98110;3
GYRO;2.591;4971.586;-0.14691;-0.19639;0.05589;3
LIGH;2.594;4971.588;6645.0;3
GYRO;2.596;4971.591;-0.07239;-0.14783;0.06567;3
ACCE;2.597;4971.595;-0.38367;3.60267;9.00220;3
GYRO;2.597;4971.595;-0.07239;-0.14783;0.06567;3
AHRS;2.597;4971.595;20.4535;-0.3890;-171.1027;0.01044;-0.17727;-0.98119;3
LIGH;2.598;4971.597;6645.0;3
GYRO;2.608;4971.600;-0.01222;-0.10049;0.09438;3
ACCE;2.609;4971.607;-0.16580;3.56197;8.97407;3
MAGN;2.609;4971.607;-4.16200;-36.29600;-17.61000;0
AHRS;2.613;4971.607;20.4302;-0.4613;-171.4454;0.00928;-0.17714;-0.98145;3
GYRO;2.613;4971.607;-0.01222;-0.10049;0.09438;3
LIGH;2.614;4971.609;6645.0;3
ACCE;2.616;4971.615;0.01796;3.40036;8.97227;3
GYRO;2.616;4971.615;0.00855;-0.05009;0.13286;3
AHRS;2.617;4971.615;20.4304;-0.5464;-171.3372;0.00871;-0.17719;-0.98139;3
LIGH;2.617;4971.617;6647.0;3
GYRO;2.629;4971.620;-0.01588;0.01588;0.15944;3
ACCE;2.630;4971.626;0.06584;3.16813;8.96808;3
MAGN;2.631;4971.626;-4.16200;-36.29600;-17.61000;0
AHRS;2.632;4971.626;20.4309;-0.5858;-171.6255;0.00793;-0.17724;-0.98157;3
GYRO;2.633;4971.626;-0.01588;0.01588;0.15944;3
LIGH;2.633;4971.628;6647.0;3
GYRO;2.636;4971.631;-0.05253;0.12950;0.17287;3
ACCE;2.636;4971.635;-0.14545;3.12922;8.80587;3
GYRO;2.637;4971.635;-0.05253;0.12950;0.17287;3
AHRS;2.637;4971.635;20.4201;-0.5962;-171.4875;0.00805;-0.17715;-0.98151;3
LIGH;2.639;4971.637;6647.0;3
GYRO;2.647;4971.640;-0.06567;0.24862;0.17287;3
ACCE;2.648;4971.646;-0.15802;3.20763;8.81784;3
MAGN;2.648;4971.646;-3.81700;-36.29600;-17.61000;0
AHRS;2.649;4971.646;20.3943;-0.5461;-171.8876;0.00784;-0.17692;-0.98179;3
GYRO;2.649;4971.646;-0.06567;0.24862;0.17287;3
LIGH;2.650;4971.648;6647.0;3
GYRO;2.659;4971.651;-0.08277;0.28405;0.15180;3
ACCE;2.660;4971.658;-0.11911;3.14718;9.07103;3
GYRO;2.660;4971.658;-0.08277;0.28405;0.15180;3
AHRS;2.660;4971.658;20.3492;-0.4147;-171.7398;0.00917;-0.17645;-0.98176;3
LIGH;2.661;4971.660;6594.0;3
GYRO;2.670;4971.663;-0.08980;0.28588;0.10568;3
ACCE;2.670;4971.667;-0.47525;3.03525;9.22127;3
MAGN;2.670;4971.667;-3.81700;-36.29600;-17.61000;0
AHRS;2.671;4971.667;20.2814;-0.2217;-171.9001;0.01054;-0.17576;-0.98194;3
GYRO;2.672;4971.667;-0.08980;0.28588;0.10568;3
LIGH;2.672;4971.671;6594.0;3
ACCE;2.676;4971.675;-0.61950;3.80918;9.33140;3
GYRO;2.676;4971.675;-0.07575;0.23518;0.05162;3
AHRS;2.677;4971.675;20.2559;-0.0558;-171.8230;0.01206;-0.17543;-0.98192;3
LIGH;2.677;4971.677;6594.0;3
GYRO;2.687;4971.680;-0.02505;0.20922;0.00244;3
ACCE;2.688;4971.686;0.08320;3.75052;9.89763;3
MAGN;2.688;4971.686;-3.81700;-36.29600;-17.61000;0
AHRS;2.689;4971.686;20.2319;0.0382;-171.8850;0.01276;-0.17518;-0.98198;3
GYRO;2.690;4971.686;-0.02505;0.20922;0.00244;3
LIGH;2.690;4971.688;6594.0;3
GYRO;2.696;4971.691;0.06170;0.21197;-0.05315;3
ACCE;2.696;4971.695;-0.10295;2.84790;9.06864;3
GYRO;2.697;4971.695;0.06170;0.21197;-0.05315;3
AHRS;2.697;4971.695;20.2025;0.1790;-171.8504;0.01400;-0.17484;-0.98199;3
LIGH;2.698;4971.697;6673.0;3
GYRO;2.707;4971.700;0.15913;0.13225;-0.08583;3
ACCE;2.708;4971.706;-0.15083;2.79104;8.68796;3
MAGN;2.708;4971.706;-3.81700;-36.29600;-17.61000;0
AHRS;2.709;4971.706;20.2234;0.3085;-171.8171;0.01517;-0.17493;-0.98192;3
GYRO;2.709;4971.706;0.15913;0.13225;-0.08583;3
LIGH;2.710;4971.708;6673.0;3
GYRO;2.716;4971.711;0.19364;0.07422;-0.04520;3
ACCE;2.716;4971.715;-0.22386;3.27048;8.76996;3
GYRO;2.717;4971.715;0.19364;0.07422;-0.04520;3
AHRS;2.717;4971.715;20.3310;0.4259;-171.8431;0.01620;-0.17578;-0.98176;3
LIGH;2.718;4971.717;6673.0;3
GYRO;2.729;4971.720;0.18143;0.08369;0.02413;3
ACCE;2.729;4971.727;-0.40223;3.68767;8.80707;3
MAGN;2.730;4971.727;-3.81700;-36.29600;-17.61000;0
AHRS;2.730;4971.727;20.4528;0.4940;-171.7370;0.01702;-0.17677;-0.98149;3
GYRO;2.731;4971.727;0.18143;0.08369;0.02413;3
PRES;2.731;4971.730;953.9800;3
LIGH;2.731;4971.730;6612.0;3
ACCE;2.736;4971.735;-0.40821;3.73914;8.84358;3
GYRO;2.736;4971.735;0.13073;0.08125;0.05070;3
AHRS;2.736;4971.735;20.6028;0.5684;-171.6870;0.01783;-0.17800;-0.98122;3
LIGH;2.737;4971.737;6612.0;3
GYRO;2.747;4971.740;0.08674;0.09377;0.08186;3
ACCE;2.748;4971.746;-0.26396;3.48835;8.96748;3
MAGN;2.749;4971.746;-3.81700;-36.29600;-17.61000;0
AHRS;2.750;4971.746;20.6717;0.6095;-171.6808;0.01823;-0.17856;-0.98110;3
GYRO;2.750;4971.746;0.08674;0.09377;0.08186;3
LIGH;2.751;4971.748;6612.0;3
GYRO;2.756;4971.751;0.06445;0.13256;0.06994;3
ACCE;2.756;4971.755;0.02095;3.38720;9.22606;3
GYRO;2.757;4971.755;0.06445;0.13256;0.06994;3
AHRS;2.757;4971.755;20.7296;0.6493;-171.5890;0.01875;-0.17902;-0.98094;3
LIGH;2.758;4971.757;6612.0;3
GYRO;2.767;4971.760;0.04215;0.12370;0.02718;3
ACCE;2.768;4971.766;0.24720;3.31058;9.33380;3
MAGN;2.768;4971.766;-3.81700;-36.29600;-17.61000;0
AHRS;2.769;4971.766;20.7590;0.6910;-171.6508;0.01903;-0.17925;-0.98093;3
GYRO;2.770;4971.766;0.04215;0.12370;0.02718;3
LIGH;2.770;4971.768;6605.0;3
GYRO;2.776;4971.771;0.02963;0.06658;-0.02535;3
ACCE;2.776;4971.775;0.26456;3.21541;9.22725;3
GYRO;2.777;4971.775;0.02963;0.06658;-0.02535;3
AHRS;2.777;4971.775;20.7806;0.7496;-171.5916;0.01964;-0.17939;-0.98085;3
LIGH;2.778;4971.777;6605.0;3
GYRO;2.789;4971.780;0.03665;0.01894;-0.09591;3
GYRO;2.789;4971.787;0.03665;0.01894;-0.09591;3
AHRS;2.790;4971.787;20.7897;0.7800;-171.8401;0.01952;-0.17949;-0.98098;3
MAGN;2.791;4971.787;-3.44600;-36.29600;-17.61000;0
ACCE;2.792;4971.787;0.15682;3.17052;9.08480;3
LIGH;2.792;4971.790;6605.0;3
ACCE;2.796;4971.795;0.18016;3.08253;8.90583;3
GYRO;2.796;4971.795;0.04673;0.00031;-0.14661;3
AHRS;2.797;4971.795;20.8093;0.8103;-171.8685;0.01974;-0.17965;-0.98097;3
LIGH;2.798;4971.797;6605.0;3
GYRO;2.807;4971.800;0.03421;-0.01100;-0.16066;3
ACCE;2.811;4971.806;0.06644;2.85329;8.64965;3
MAGN;2.814;4971.806;-3.44600;-36.29600;-17.61000;0
AHRS;2.814;4971.806;20.8173;0.8311;-171.9789;0.01975;-0.17972;-0.98102;3
GYRO;2.818;4971.806;0.03421;-0.01100;-0.16066;3
LIGH;2.819;4971.809;6612.0;3
ACCE;2.820;4971.815;0.16700;2.79583;9.60614;3
GYRO;2.821;4971.815;0.00733;-0.01344;-0.15088;3
AHRS;2.821;4971.815;20.8072;0.8528;-172.0485;0.01982;-0.17963;-0.98107;3
LIGH;2.822;4971.817;6612.0;3
GYRO;2.828;4971.820;-0.11179;-0.02535;-0.08735;3
ACCE;2.829;4971.826;0.47944;3.52845;10.01135;3
MAGN;2.829;4971.826;-3.44600;-36.29600;-17.61000;0
AHRS;2.830;4971.826;20.8026;0.8462;-172.0938;0.01969;-0.17961;-0.98111;3
GYRO;2.830;4971.826;-0.11179;-0.02535;-0.08735;3
LIGH;2.831;4971.828;6612.0;3
GYRO;2.839;4971.831;-0.25045;-0.18357;-0.02932;3
ACCE;2.840;4971.838;0.32681;3.47997;9.01058;3
GYRO;2.841;4971.838;-0.25045;-0.18357;-0.02932;3
AHRS;2.842;4971.838;20.7408;0.8341;-172.1088;0.01953;-0.17909;-0.98122;3
LIGH;2.842;4971.840;6612.0;3
ACCE;2.849;4971.847;0.00718;3.22200;9.31584;3
MAGN;2.850;4971.847;-3.44600;-36.29600;-17.61000;0
GYRO;2.850;4971.847;-0.30940;-0.45876;-0.05467;3
AHRS;2.851;4971.847;20.5590;0.7113;-172.2966;0.01808;-0.17763;-0.98163;3
LIGH;2.852;4971.850;6611.0;3
ACCE;2.856;4971.855;-0.00479;3.45244;9.70370;3
GYRO;2.857;4971.855;-0.31215;-0.42608;-0.08583;3
AHRS;2.857;4971.855;20.3996;0.4883;-172.2950;0.01608;-0.17640;-0.98191;3
LIGH;2.858;4971.857;6611.0;3
GYRO;2.868;4971.860;-0.24923;-0.28527;-0.06903;3
ACCE;2.869;4971.866;0.05926;3.60088;9.53491;3
MAGN;2.869;4971.866;-3.44600;-36.29600;-17.61000;0
AHRS;2.873;4971.866;20.2681;0.3107;-172.6414;0.01395;-0.17542;-0.98234;3
GYRO;2.874;4971.866;-0.24923;-0.28527;-0.06903;3
LIGH;2.874;4971.869;6611.0;3
GYRO;2.876;4971.871;-0.12706;-0.26634;-0.05803;3
ACCE;2.877;4971.875;0.04130;3.53624;9.39126;3
GYRO;2.877;4971.875;-0.12706;-0.26634;-0.05803;3
AHRS;2.878;4971.875;20.1211;0.1491;-172.6509;0.01247;-0.17425;-0.98258;3
LIGH;2.879;4971.877;6585.0;3
GYRO;2.888;4971.880;0.00733;-0.21900;-0.07972;3
ACCE;2.888;4971.886;0.03771;3.35727;9.23444;3
MAGN;2.889;4971.886;-3.44600;-36.29600;-17.94100;0
AHRS;2.890;4971.886;20.0597;0.0250;-172.8763;0.01103;-0.17381;-0.98281;3
GYRO;2.890;4971.886;0.00733;-0.21900;-0.07972;3
LIGH;2.891;4971.889;6643.0;3
GYRO;2.896;4971.891;0.06017;-0.22235;-0.11515;3
ACCE;2.897;4971.895;0.17119;3.38301;8.99621;3
GYRO;2.897;4971.895;0.06017;-0.22235;-0.11515;3
AHRS;2.898;4971.895;20.0745;-0.0960;-172.8922;0.00998;-0.17400;-0.98281;3
LIGH;2.898;4971.897;6643.0;3
GYRO;2.923;4971.900;0.11057;-0.25229;-0.12920;3
GYRO;2.924;4971.907;0.11057;-0.25229;-0.12920;3
AHRS;2.925;4971.907;20.1536;-0.2662;-173.0488;0.00832;-0.17478;-0.98279;3
MAGN;2.925;4971.907;-3.44600;-36.29600;-17.94100;0
ACCE;2.926;4971.907;0.29748;3.42251;8.90404;3
PRES;2.926;4971.911;953.9700;3
LIGH;2.929;4971.911;6643.0;3
AHRS;2.929;4971.915;20.1536;-0.2662;-173.0488;0.00832;-0.17478;-0.98279;3
ACCE;2.930;4971.915;0.31903;3.33572;8.96688;3
GYRO;2.931;4971.915;0.09316;-0.25443;-0.15485;3
HUMI;2.931;4971.924;51.3;3
TEMP;2.932;4971.924;17.8;3
LIGH;2.934;4971.924;6654.0;3
GYRO;2.934;4971.920;0.05009;-0.23885;-0.18295;3
ACCE;2.935;4971.926;0.40522;3.40695;9.17698;3
MAGN;2.935;4971.926;-3.44600;-36.29600;-17.94100;0
AHRS;2.937;4971.926;20.2508;-0.4473;-173.1866;0.00661;-0.17572;-0.98272;3
GYRO;2.937;4971.926;0.05009;-0.23885;-0.18295;3
LIGH;2.938;4971.929;6654.0;3
GYRO;2.938;4971.931;0.02993;-0.20647;-0.20311;3
ACCE;2.939;4971.935;0.31723;3.31118;9.25119;3
GYRO;2.941;4971.935;0.02993;-0.20647;-0.20311;3
AHRS;2.941;4971.935;20.2848;-0.5612;-173.2708;0.00552;-0.17607;-0.98272;3
LIGH;2.942;4971.937;6654.0;3
GYRO;2.948;4971.940;0.05773;-0.16585;-0.20678;3
ACCE;2.949;4971.946;0.16460;3.26809;9.12490;3
MAGN;2.949;4971.946;-3.44600;-36.29600;-18.26100;0
AHRS;2.950;4971.946;20.3015;-0.6277;-173.2998;0.00492;-0.17625;-0.98271;3
GYRO;2.950;4971.946;0.05773;-0.16585;-0.20678;3
LIGH;2.951;4971.949;6654.0;3
GYRO;2.956;4971.951;0.10568;-0.11423;-0.18112;3
ACCE;2.957;4971.955;0.22446;3.41772;8.99142;3
GYRO;2.957;4971.955;0.10568;-0.11423;-0.18112;3
AHRS;2.957;4971.955;20.3487;-0.6841;-173.4013;0.00430;-0.17669;-0.98269;3
LIGH;2.958;4971.957;6653.0;3
GYRO;2.969;4971.960;0.12981;-0.04154;-0.13592;3
ACCE;2.969;4971.967;0.18076;3.41533;8.90344;3
MAGN;2.969;4971.967;-3.44600;-36.29600;-18.26100;0
AHRS;2.970;4971.967;20.4132;-0.7076;-173.3415;0.00422;-0.17725;-0.98256;3
GYRO;2.970;4971.967;0.12981;-0.04154;-0.13592;3
LIGH;2.971;4971.970;6653.0;3
ACCE;2.976;4971.975;0.15562;3.33692;9.05846;3
GYRO;2.976;4971.975;0.12401;0.02993;-0.10507;3
AHRS;2.977;4971.975;20.5082;-0.6978;-173.4012;0.00426;-0.17806;-0.98244;3
LIGH;2.977;4971.977;6653.0;3
GYRO;2.987;4971.980;0.11759;0.09316;-0.09071;3
ACCE;2.989;4971.986;0.12570;3.46261;9.25598;3
MAGN;2.989;4971.986;-3.44600;-36.29600;-18.26100;0
AHRS;2.990;4971.986;20.5691;-0.6635;-173.2973;0.00475;-0.17856;-0.98229;3
GYRO;2.991;4971.986;0.11759;0.09316;-0.09071;3
LIGH;2.991;4971.989;6653.0;3
GYRO;2.996;4971.991;0.11790;0.12095;-0.06445;3
ACCE;2.996;4971.995;0.06704;3.61465;9.38826;3
GYRO;2.997;4971.995;0.11790;0.12095;-0.06445;3
AHRS;2.997;4971.995;20.6529;-0.5768;-173.3226;0.00550;-0.17924;-0.98217;3
LIGH;2.998;4971.997;6622.0;3
GYRO;3.007;4972.000;0.15608;0.17135;-0.05559;3
ACCE;3.008;4972.006;-0.03771;3.59729;9.43734;3
MAGN;3.008;4972.006;-3.44600;-36.29600;-18.26100;0
AHRS;3.009;4972.006;20.7203;-0.4911;-173.1693;0.00651;-0.17977;-0.98199;3
GYRO;3.009;4972.006;0.15608;0.17135;-0.05559;3
LIGH;3.010;4972.009;6622.0;3
SOUN;3.016;2290.24;0.06989;70.87
GYRO;3.020;4972.011;0.21961;0.21380;-0.05681;3
ACCE;3.021;4972.018;-0.05387;3.53923;9.27933;3
GYRO;3.021;4972.018;0.21961;0.21380;-0.05681;3
AHRS;3.022;4972.018;20.8252;-0.3592;-173.1727;0.00768;-0.18060;-0.98182;3
LIGH;3.022;4972.020;6622.0;3
ACCE;3.029;4972.027;0.02334;3.54402;9.19314;3
MAGN;3.029;4972.027;-3.44600;-36.29600;-18.26100;0
GYRO;3.030;4972.027;0.26878;0.21441;-0.05803;3
AHRS;3.030;4972.027;20.9885;-0.1865;-172.9376;0.00962;-0.18189;-0.98142;3
LIGH;3.031;4972.030;6588.0;3
ACCE;3.036;4972.035;0.07901;3.51170;9.17039;3
GYRO;3.036;4972.035;0.28100;0.17471;-0.06353;3
AHRS;3.037;4972.035;21.1270;-0.0670;-172.9393;0.01071;-0.18301;-0.98119;3
LIGH;3.038;4972.037;6588.0;3
GYRO;3.048;4972.040;0.25351;0.13256;-0.07269;3
ACCE;3.048;4972.046;0.07961;3.49075;9.23623;3
MAGN;3.049;4972.046;-3.44600;-36.29600;-18.26100;0
AHRS;3.049;4972.046;21.2544;0.0228;-172.7658;0.01183;-0.18404;-0.98089;3
GYRO;3.050;4972.046;0.25351;0.13256;-0.07269;3
LIGH;3.051;4972.049;6588.0;3
GYRO;3.056;4972.051;0.22113;0.10354;-0.08430;3
ACCE;3.057;4972.055;0.05088;3.55060;9.30147;3
GYRO;3.058;4972.055;0.22113;0.10354;-0.08430;3
AHRS;3.061;4972.055;21.4164;0.1259;-172.7787;0.01278;-0.18537;-0.98062;3
LIGH;3.062;4972.057;6588.0;3
GYRO;3.068;4972.060;0.21564;0.08919;-0.09285;3
ACCE;3.069;4972.066;-0.04429;3.59489;8.92977;3
MAGN;3.072;4972.066;-3.44600;-36.29600;-18.26100;0
AHRS;3.072;4972.066;21.5388;0.2014;-172.6092;0.01377;-0.18636;-0.98032;3
GYRO;3.077;4972.066;0.21564;0.08919;-0.09285;3
LIGH;3.077;4972.069;6549.0;3
GYRO;3.079;4972.071;0.21961;0.08033;-0.09224;3
ACCE;3.080;4972.075;-0.06225;3.39797;8.64666;3
GYRO;3.080;4972.075;0.21961;0.08033;-0.09224;3
AHRS;3.081;4972.075;21.6795;0.2869;-172.6377;0.01453;-0.18752;-0.98010;3
LIGH;3.082;4972.078;6549.0;3
GYRO;3.096;4972.080;0.22846;0.07330;-0.07880;3
GYRO;3.097;4972.087;0.22846;0.07330;-0.07880;3
AHRS;3.098;4972.087;21.8690;0.3769;-172.6784;0.01533;-0.18909;-0.97980;3
MAGN;3.101;4972.087;-3.07600;-36.29600;-18.26100;0
ACCE;3.102;4972.087;0.12330;3.44825;8.57543;3
PRES;3.103;4972.090;954.0300;3
LIGH;3.103;4972.090;6549.0;3
ACCE;3.103;4972.095;0.12989;3.47099;8.70592;3
GYRO;3.104;4972.095;0.19975;0.04246;-0.04246;3
AHRS;3.105;4972.095;21.9629;0.4130;-172.6872;0.01568;-0.18988;-0.97964;3
LIGH;3.106;4972.097;6549.0;3
GYRO;3.108;4972.100;0.10934;0.01313;-0.00397;3
ACCE;3.108;4972.106;0.11732;3.43927;8.92199;3
MAGN;3.109;4972.106;-3.07600;-36.29600;-18.26100;0
AHRS;3.110;4972.106;22.0499;0.4342;-172.7777;0.01576;-0.19062;-0.97954;3
GYRO;3.110;4972.106;0.10934;0.01313;-0.00397;3
LIGH;3.111;4972.109;6534.0;3
GYRO;3.116;4972.111;0.03115;0.03329;0.00916;3
ACCE;3.117;4972.115;0.13228;3.50990;9.12789;3
GYRO;3.117;4972.115;0.03115;0.03329;0.00916;3
AHRS;3.118;4972.115;22.1172;0.4381;-172.7417;0.01589;-0.19119;-0.97941;3
LIGH;3.119;4972.117;6534.0;3
GYRO;3.128;4972.120;0.01497;0.06658;-0.00580;3
ACCE;3.128;4972.126;0.01437;3.50451;9.28651;3
MAGN;3.129;4972.126;-3.07600;-36.29600;-18.26100;0
AHRS;3.133;4972.126;22.1271;0.4525;-172.8692;0.01580;-0.19128;-0.97946;3
GYRO;3.133;4972.126;0.01497;0.06658;-0.00580;3
LIGH;3.134;4972.129;6534.0;3
GYRO;3.136;4972.131;0.04734;0.08522;-0.03879;3
ACCE;3.137;4972.135;-0.30406;3.58532;9.33799;3
GYRO;3.138;4972.135;0.04734;0.08522;-0.03879;3
AHRS;3.138;4972.135;22.1338;0.5116;-172.8420;0.01636;-0.19131;-0.97943;3
LIGH;3.139;4972.137;6534.0;3
GYRO;3.149;4972.140;0.10965;0.09285;-0.06903;3
ACCE;3.150;4972.148;-0.40282;3.81815;9.10395;3
MAGN;3.151;4972.148;-3.07600;-36.29600;-18.26100;0
AHRS;3.151;4972.148;22.1680;0.5832;-172.8568;0.01696;-0.19156;-0.97937;3
GYRO;3.152;4972.148;0.10965;0.09285;-0.06903;3
LIGH;3.153;4972.150;6567.0;3
ACCE;3.156;4972.155;-0.22027;4.02525;8.71489;3
GYRO;3.157;4972.155;0.14447;0.08827;-0.07361;3
AHRS;3.158;4972.155;22.2715;0.6805;-172.8725;0.01782;-0.19239;-0.97919;3
LIGH;3.159;4972.157;6567.0;3
GYRO;3.170;4972.160;0.20006;0.08308;-0.05895;3
GYRO;3.171;4972.165;0.20006;0.08308;-0.05895;3
AHRS;3.172;4972.169;22.4748;0.8067;-172.7202;0.01926;-0.19404;-0.97874;3
MAGN;3.173;4972.169;-3.07600;-36.29600;-18.26100;0
GYRO;3.174;4972.169;0.20006;0.08308;-0.05895;3
ACCE;3.174;4972.169;-0.21308;3.90794;8.54251;3
LIGH;3.175;4972.171;6567.0;3
ACCE;3.176;4972.175;-0.23044;3.76787;8.57902;3
GYRO;3.177;4972.175;0.20892;0.06750;-0.04948;3
AHRS;3.177;4972.175;22.5229;0.8337;-172.7239;0.01951;-0.19444;-0.97865;3
LIGH;3.178;4972.177;6567.0;3
GYRO;3.188;4972.180;0.14691;0.04368;-0.04826;3
ACCE;3.189;4972.186;-0.30466;3.77925;8.83820;3
MAGN;3.191;4972.186;-2.72600;-36.63900;-18.26100;0
AHRS;3.192;4972.186;22.6103;0.8787;-172.9402;0.01957;-0.19519;-0.97862;3
GYRO;3.193;4972.186;0.14691;0.04368;-0.04826;3
LIGH;3.194;4972.189;6554.0;3
GYRO;3.206;4972.191;0.04979;0.05376;-0.02932;3
ACCE;3.207;4972.199;-0.27473;3.82234;8.95910;3
GYRO;3.208;4972.199;0.04979;0.05376;-0.02932;3
AHRS;3.209;4972.199;22.7120;0.9302;-172.9416;0.02006;-0.19604;-0.97843;3
LIGH;3.210;4972.201;6554.0;3
ACCE;3.210;4972.207;-0.15502;3.74693;9.01118;3
MAGN;3.211;4972.207;-2.72600;-36.63900;-18.26100;0
GYRO;3.212;4972.207;-0.01985;0.10843;-0.00764;3
AHRS;3.212;4972.207;22.7532;0.9819;-173.0519;0.02034;-0.19638;-0.97841;3
LIGH;3.213;4972.210;6554.0;3
ACCE;3.216;4972.215;-0.03292;3.68288;9.04829;3
GYRO;3.217;4972.215;-0.04704;0.13470;-0.01374;3
AHRS;3.218;4972.215;22.7440;1.0346;-173.0251;0.02083;-0.19627;-0.97840;3
LIGH;3.219;4972.217;6557.0;3
GYRO;3.228;4972.220;-0.04215;0.09163;-0.04093;3
ACCE;3.229;4972.226;0.05806;3.64218;9.07582;3
MAGN;3.229;4972.226;-2.72600;-36.63900;-18.26100;0
AHRS;3.230;4972.226;22.7209;1.0897;-173.1246;0.02112;-0.19606;-0.97849;3
GYRO;3.231;4972.226;-0.04215;0.09163;-0.04093;3
LIGH;3.231;4972.229;6557.0;3
GYRO;3.236;4972.231;-0.01985;0.02596;-0.07117;3
ACCE;3.237;4972.235;0.00658;3.64038;9.06265;3
GYRO;3.238;4972.235;-0.01985;0.02596;-0.07117;3
AHRS;3.242;4972.235;22.6944;1.1528;-173.1130;0.02166;-0.19580;-0.97851;3
LIGH;3.242;4972.237;6557.0;3
GYRO;3.248;4972.240;-0.00580;-0.01955;-0.08552;3
ACCE;3.249;4972.246;-0.17897;3.63081;9.03572;3
MAGN;3.249;4972.246;-2.72600;-36.63900;-17.95300;0
AHRS;3.250;4972.246;22.6830;1.1845;-173.1777;0.02182;-0.19569;-0.97856;3
GYRO;3.250;4972.246;-0.00580;-0.01955;-0.08552;3
LIGH;3.251;4972.249;6557.0;3
GYRO;3.256;4972.251;0.02230;-0.03054;-0.11118;3
ACCE;3.257;4972.255;-0.25199;3.64876;8.86693;3
GYRO;3.257;4972.255;0.02230;-0.03054;-0.11118;3
AHRS;3.258;4972.255;22.6827;1.2021;-173.2018;0.02193;-0.19569;-0.97857;3
LIGH;3.259;4972.257;6610.0;3
GYRO;3.269;4972.260;0.03818;-0.02963;-0.11973;3
ACCE;3.270;4972.267;-0.32801;3.67869;8.81725;3
MAGN;3.270;4972.267;-2.72600;-36.63900;-17.95300;0
AHRS;3.271;4972.267;22.6982;1.2206;-173.2292;0.02205;-0.19582;-0.97856;3
GYRO;3.271;4972.267;0.03818;-0.02963;-0.11973;3
PRES;3.271;4972.270;954.0000;3
LIGH;3.273;4972.270;6610.0;3
ACCE;3.276;4972.275;-0.34895;3.72837;8.75799;3
GYRO;3.277;4972.275;0.03971;-0.01710;-0.11362;3
AHRS;3.277;4972.275;22.7326;1.2473;-173.2833;0.02220;-0.19611;-0.97852;3
LIGH;3.279;4972.277;6610.0;3
GYRO;3.290;4972.280;0.03574;0.00000;-0.09988;3
ACCE;3.290;4972.286;-0.41599;3.78882;8.96449;3
MAGN;3.291;4972.286;-2.38400;-36.97600;-17.95300;0
AHRS;3.291;4972.286;22.7556;1.2751;-173.4786;0.02211;-0.19633;-0.97858;3
GYRO;3.292;4972.286;0.03574;0.00000;-0.09988;3
LIGH;3.292;4972.289;6610.0;3
GYRO;3.297;4972.291;0.02841;0.04307;-0.08613;3
ACCE;3.297;4972.295;-0.50757;3.84569;9.08240;3
GYRO;3.299;4972.295;0.02841;0.04307;-0.08613;3
AHRS;3.299;4972.295;22.7849;1.3211;-173.5178;0.02245;-0.19656;-0.97854;3
LIGH;3.300;4972.297;6604.0;3
GYRO;3.308;4972.300;0.04062;0.10201;-0.07391;3
ACCE;3.310;4972.306;-0.57461;3.80259;9.03871;3
MAGN;3.311;4972.306;-2.38400;-36.97600;-17.54900;0
AHRS;3.311;4972.306;22.8042;1.3835;-173.6225;0.02281;-0.19671;-0.97854;3
GYRO;3.312;4972.306;0.04062;0.10201;-0.07391;3
LIGH;3.312;4972.309;6604.0;3
GYRO;3.316;4972.311;0.08949;0.15699;-0.05315;3
ACCE;3.317;4972.315;-0.57940;3.76069;9.02075;3
GYRO;3.317;4972.315;0.08949;0.15699;-0.05315;3
AHRS;3.318;4972.315;22.8339;1.4894;-173.6450;0.02369;-0.19692;-0.97848;3
LIGH;3.320;4972.317;6604.0;3
GYRO;3.329;4972.320;0.11912;0.17990;-0.04001;3
ACCE;3.329;4972.328;-0.51894;3.78763;8.86034;3
MAGN;3.332;4972.328;-2.38400;-36.97600;-17.54900;0
AHRS;3.332;4972.328;22.8869;1.5994;-173.6275;0.02468;-0.19731;-0.97836;3
GYRO;3.335;4972.328;0.11912;0.17990;-0.04001;3
LIGH;3.335;4972.330;6567.0;3
ACCE;3.337;4972.335;-0.50039;3.74274;8.83401;3
GYRO;3.337;4972.335;0.16463;0.17654;-0.01833;3
AHRS;3.338;4972.335;22.9770;1.7541;-173.6256;0.02605;-0.19801;-0.97816;3
LIGH;3.338;4972.337;6567.0;3
GYRO;3.348;4972.340;0.17043;0.16005;-0.01313;3
ACCE;3.348;4972.346;-0.49740;3.81576;8.94055;3
MAGN;3.349;4972.346;-2.38400;-36.97600;-17.54900;0
AHRS;3.349;4972.346;23.0558;1.8510;-173.5537;0.02704;-0.19861;-0.97797;3
GYRO;3.350;4972.346;0.17043;0.16005;-0.01313;3
LIGH;3.350;4972.349;6567.0;3
GYRO;3.356;4972.351;0.15333;0.14203;-0.00825;3
ACCE;3.357;4972.355;-0.45191;3.89357;8.85795;3
GYRO;3.357;4972.355;0.15333;0.14203;-0.00825;3
AHRS;3.358;4972.355;23.1744;1.9687;-173.5338;0.02813;-0.19956;-0.97772;3
LIGH;3.358;4972.357;6567.0;3
GYRO;3.368;4972.360;0.14722;0.12492;0.00061;3
ACCE;3.368;4972.366;-0.34895;3.90554;8.84119;3
MAGN;3.369;4972.366;-2.07600;-36.97600;-17.11800;0
AHRS;3.369;4972.366;23.2634;2.0499;-173.6919;0.02859;-0.20032;-0.97763;3
GYRO;3.370;4972.366;0.14722;0.12492;0.00061;3
LIGH;3.370;4972.369;6524.0;3
GYRO;3.380;4972.371;0.12828;0.10324;0.00122;3
ACCE;3.380;4972.379;-0.28970;3.93068;8.82563;3
GYRO;3.381;4972.379;0.12828;0.10324;0.00122;3
AHRS;3.382;4972.379;23.3685;2.1322;-173.6587;0.02939;-0.20116;-0.97740;3
LIGH;3.382;4972.381;6524.0;3
GYRO;3.389;4972.384;0.07789;0.08094;0.00977;3
ACCE;3.390;4972.388;-0.34955;3.71401;9.12011;3
MAGN;3.391;4972.388;-2.07600;-37.32400;-17.11800;0
AHRS;3.395;4972.388;23.4571;2.2105;-173.7930;0.02986;-0.20192;-0.97729;3
GYRO;3.396;4972.388;0.07789;0.08094;0.00977;3
LIGH;3.397;4972.390;6524.0;3
ACCE;3.397;4972.395;-0.41779;3.55240;9.19314;3
GYRO;3.397;4972.395;0.04246;0.08430;0.02505;3
AHRS;3.398;4972.395;23.4855;2.2573;-173.7616;0.03033;-0.20213;-0.97721;3
LIGH;3.399;4972.398;6524.0;3
GYRO;3.408;4972.400;0.05406;0.08888;0.04643;3
ACCE;3.409;4972.406;-0.22146;3.75770;9.20152;3
MAGN;3.409;4972.406;-2.07600;-37.32400;-17.11800;0
AHRS;3.410;4972.406;23.4992;2.2848;-173.8993;0.03033;-0.20227;-0.97725;3
GYRO;3.411;4972.406;0.05406;0.08888;0.04643;3
LIGH;3.411;4972.409;6550.0;3
GYRO;3.417;4972.411;0.07453;0.05345;0.05345;3
ACCE;3.417;4972.415;-0.22326;3.80379;9.16381;3
GYRO;3.418;4972.415;0.07453;0.05345;0.05345;3
AHRS;3.418;4972.415;23.5339;2.3249;-173.8307;0.03080;-0.20252;-0.97714;3
LIGH;3.420;4972.418;6550.0;3
GYRO;3.428;4972.420;0.10873;0.01069;0.04673;3
ACCE;3.429;4972.426;-0.26217;3.75351;9.12610;3
MAGN;3.429;4972.426;-2.07600;-37.32400;-16.70500;0
AHRS;3.430;4972.426;23.5699;2.3387;-173.9890;0.03066;-0.20287;-0.97715;3
GYRO;3.430;4972.426;0.10873;0.01069;0.04673;3
LIGH;3.431;4972.429;6550.0;3
GYRO;3.436;4972.431;0.11026;-0.10568;0.02718;3
ACCE;3.437;4972.435;-0.23762;3.87861;8.98125;3
GYRO;3.438;4972.435;0.11026;-0.10568;0.02718;3
AHRS;3.438;4972.435;23.6448;2.3311;-173.9218;0.03074;-0.20349;-0.97699;3
LIGH;3.439;4972.438;6550.0;3
GYRO;3.449;4972.440;0.10812;-0.19273;0.01649;3
ACCE;3.450;4972.448;-0.33639;3.92948;8.86154;3
MAGN;3.450;4972.448;-2.07600;-37.32400;-16.70500;0
AHRS;3.451;4972.448;23.7097;2.2738;-174.1040;0.02996;-0.20412;-0.97697;3
GYRO;3.452;4972.448;0.10812;-0.19273;0.01649;3
PRES;3.452;4972.451;954.0100;3
LIGH;3.452;4972.451;6561.0;3
ACCE;3.456;4972.455;-0.41839;3.88938;8.61613;3
GYRO;3.457;4972.455;0.11332;-0.23182;0.02260;3
AHRS;3.457;4972.455;23.7962;2.1457;-174.0574;0.02898;-0.20491;-0.97683;3
LIGH;3.458;4972.457;6561.0;3
GYRO;3.468;4972.460;0.11179;-0.26237;0.05101;3
ACCE;3.469;4972.466;-0.36512;3.75231;8.43118;3
MAGN;3.469;4972.466;-2.07600;-37.32400;-16.70500;0
AHRS;3.470;4972.466;23.8541;2.0423;-174.2917;0.02770;-0.20551;-0.97686;3
GYRO;3.471;4972.466;0.11179;-0.26237;0.05101;3
LIGH;3.471;4972.469;6561.0;3
GYRO;3.478;4972.471;0.08247;-0.26053;0.08888;3
ACCE;3.479;4972.475;-0.18016;3.75590;8.42699;3
GYRO;3.480;4972.475;0.08247;-0.26053;0.08888;3
AHRS;3.481;4972.475;23.9338;1.8622;-174.2213;0.02633;-0.20625;-0.97673;3
LIGH;3.490;4972.478;6561.0;3
GYRO;3.491;4972.480;0.03360;-0.25076;0.10782;3
ACCE;3.492;4972.487;-0.07242;3.82833;8.39108;3
MAGN;3.493;4972.487;-2.07600;-37.32400;-16.70500;0
AHRS;3.494;4972.487;23.9872;1.7024;-174.5270;0.02443;-0.20685;-0.97680;3
GYRO;3.496;4972.487;0.03360;-0.25076;0.10782;3
LIGH;3.497;4972.489;6587.0;3
GYRO;3.497;4972.492;0.01252;-0.24282;0.10446;3
ACCE;3.498;4972.496;-0.17238;3.73675;8.68856;3
GYRO;3.499;4972.496;0.01252;-0.24282;0.10446;3
AHRS;3.500;4972.496;24.0120;1.5147;-174.4164;0.02304;-0.20712;-0.97675;3
LIGH;3.502;4972.498;6587.0;3
GYRO;3.509;4972.501;-0.01588;-0.23518;0.08766;3
ACCE;3.510;4972.508;-0.16281;3.86065;8.58621;3
MAGN;3.510;4972.508;-2.07600;-37.32400;-16.70500;0
AHRS;3.511;4972.508;24.0267;1.3664;-174.7564;0.02117;-0.20737;-0.97689;3
GYRO;3.511;4972.508;-0.01588;-0.23518;0.08766;3
LIGH;3.511;4972.510;6587.0;3
ACCE;3.517;4972.516;-0.09397;3.82534;8.50061;3
GYRO;3.517;4972.516;-0.01588;-0.19426;0.08369;3
AHRS;3.518;4972.516;24.0259;1.1739;-174.6474;0.01973;-0.20743;-0.97688;3
LIGH;3.518;4972.518;6551.0;3
GYRO;3.529;4972.521;0.00825;-0.11881;0.08735;3
ACCE;3.530;4972.527;-0.01018;3.92290;8.43417;3
MAGN;3.530;4972.527;-2.07600;-37.32400;-16.37100;0
AHRS;3.531;4972.527;24.0308;1.0655;-174.9700;0.01822;-0.20757;-0.97702;3
GYRO;3.532;4972.527;0.00825;-0.11881;0.08735;3
LIGH;3.532;4972.530;6551.0;3
GYRO;3.537;4972.532;0.00825;-0.08430;0.09194;3
ACCE;3.537;4972.536;0.15323;3.98455;8.50720;3
GYRO;3.538;4972.536;0.00825;-0.08430;0.09194;3
AHRS;3.539;4972.536;24.0511;0.9552;-174.8677;0.01747;-0.20777;-0.97696;3
LIGH;3.539;4972.538;6551.0;3
GYRO;3.548;4972.541;-0.03451;-0.10385;0.09255;3
ACCE;3.549;4972.547;0.23643;3.84988;8.58860;3
MAGN;3.549;4972.547;-2.07600;-37.32400;-16.37100;0
AHRS;3.550;4972.547;24.0622;0.8753;-175.1026;0.01637;-0.20793;-0.97704;3
GYRO;3.551;4972.547;-0.03451;-0.10385;0.09255;3
LIGH;3.551;4972.549;6551.0;3
GYRO;3.560;4972.552;-0.09865;-0.11637;0.08125;3
ACCE;3.563;4972.559;0.14006;3.76069;8.83760;3
GYRO;3.563;4972.559;-0.09865;-0.11637;0.08125;3
AHRS;3.564;4972.559;24.0405;0.7737;-174.9972;0.01569;-0.20777;-0.97706;3
LIGH;3.564;4972.561;6557.0;3
SOUN;3.568;356.11;0.01087;54.70
GYRO;3.572;4972.564;-0.16524;-0.09804;0.07422;3
ACCE;3.572;4972.568;0.01736;3.86005;8.95791;3
MAGN;3.573;4972.568;-2.07600;-37.32400;-16.37100;0
AHRS;3.574;4972.568;23.9735;0.6628;-175.2520;0.01426;-0.20727;-0.97729;3
GYRO;3.574;4972.568;-0.16524;-0.09804;0.07422;3
LIGH;3.575;4972.571;6557.0;3
ACCE;3.577;4972.576;-0.19453;3.94265;9.04230;3
GYRO;3.577;4972.576;-0.21655;-0.06903;0.08491;3
AHRS;3.578;4972.576;23.8879;0.5998;-175.1787;0.01382;-0.20655;-0.97743;3
LIGH;3.579;4972.578;6557.0;3
GYRO;3.589;4972.581;-0.22755;-0.05834;0.08949;3
ACCE;3.589;4972.587;-0.26396;3.98754;8.92798;3
MAGN;3.593;4972.587;-2.07600;-37.32400;-16.37100;0
AHRS;3.593;4972.587;23.8044;0.5664;-175.3343;0.01323;-0.20587;-0.97764;3
GYRO;3.598;4972.587;-0.22755;-0.05834;0.08949;3
LIGH;3.599;4972.590;6557.0;3
GYRO;3.600;4972.592;-0.21869;-0.07453;0.09652;3
ACCE;3.601;4972.596;-0.20530;3.91931;8.81066;3
GYRO;3.602;4972.596;-0.21869;-0.07453;0.09652;3
AHRS;3.602;4972.596;23.6701;0.5139;-175.2377;0.01291;-0.20473;-0.97785;3
LIGH;3.603;4972.598;6619.0;3
GYRO;3.611;4972.601;-0.20892;-0.14478;0.11148;3
ACCE;3.611;4972.607;0.02574;3.89417;9.05248;3
MAGN;3.612;4972.607;-2.07600;-37.32400;-16.37100;0
AHRS;3.613;4972.607;23.5603;0.4510;-175.4300;0.01199;-0.20384;-0.97812;3
GYRO;3.614;4972.607;-0.20892;-0.14478;0.11148;3
LIGH;3.614;4972.609;6619.0;3
GYRO;3.617;4972.612;-0.24312;-0.22083;0.13683;3
ACCE;3.618;4972.616;0.25079;3.92051;9.38886;3
GYRO;3.618;4972.616;-0.24312;-0.22083;0.13683;3
AHRS;3.619;4972.616;23.4291;0.3165;-175.3104;0.01101;-0.20275;-0.97832;3
LIGH;3.620;4972.618;6619.0;3
GYRO;3.630;4972.621;-0.29383;-0.26603;0.15882;3
ACCE;3.631;4972.628;0.28012;3.82055;9.35115;3
MAGN;3.631;4972.628;-2.07600;-37.32400;-16.37100;0
AHRS;3.632;4972.628;23.3002;0.1587;-175.6277;0.00906;-0.20174;-0.97867;3
GYRO;3.633;4972.628;-0.29383;-0.26603;0.15882;3
PRES;3.633;4972.631;954.0200;3
LIGH;3.636;4972.631;6541.0;3
ACCE;3.637;4972.636;0.24062;3.71401;9.28771;3
GYRO;3.637;4972.636;-0.28466;-0.23030;0.14966;3
AHRS;3.638;4972.636;23.0875;-0.0867;-175.4597;0.00719;-0.19999;-0.97901;3
LIGH;3.639;4972.638;6630.0;3
GYRO;3.648;4972.641;-0.20617;-0.12737;0.09377;3
ACCE;3.649;4972.647;0.18076;3.69485;9.42896;3
MAGN;3.649;4972.647;-2.07600;-37.32400;-16.37100;0
AHRS;3.652;4972.647;22.9550;-0.2190;-175.8781;0.00528;-0.19892;-0.97938;3
GYRO;3.652;4972.647;-0.20617;-0.12737;0.09377;3
LIGH;3.653;4972.649;6630.0;3
GYRO;3.658;4972.652;-0.10507;-0.05742;0.01833;3
ACCE;3.659;4972.656;0.07123;3.82833;9.43136;3
GYRO;3.659;4972.656;-0.10507;-0.05742;0.01833;3
AHRS;3.660;4972.656;22.8243;-0.3212;-175.7785;0.00454;-0.19783;-0.97958;3
LIGH;3.660;4972.658;6630.0;3
GYRO;3.668;4972.661;-0.05467;-0.01863;-0.03696;3
ACCE;3.669;4972.667;-0.06464;3.96001;9.21109;3
MAGN;3.669;4972.667;-2.07600;-37.32400;-16.37100;0
AHRS;3.670;4972.667;22.7786;-0.3449;-175.9666;0.00400;-0.19746;-0.97972;3
GYRO;3.671;4972.667;-0.05467;-0.01863;-0.03696;3
LIGH;3.671;4972.669;6724.0;3
GYRO;3.677;4972.672;0.05559;0.03085;-0.04643;3
ACCE;3.677;4972.676;-0.08080;4.00969;9.00938;3
GYRO;3.678;4972.676;0.05559;0.03085;-0.04643;3
AHRS;3.678;4972.676;22.7598;-0.3360;-175.9587;0.00408;-0.19729;-0.97975;3
LIGH;3.679;4972.678;6724.0;3
GYRO;3.689;4972.681;0.15027;0.05131;-0.03390;3
ACCE;3.690;4972.688;0.00479;4.25450;8.68616;3
MAGN;3.691;4972.688;-2.39500;-37.32400;-16.37100;0
AHRS;3.691;4972.688;22.8183;-0.3046;-175.7466;0.00474;-0.19777;-0.97958;3
GYRO;3.692;4972.688;0.15027;0.05131;-0.03390;3
LIGH;3.693;4972.690;6724.0;3
ACCE;3.697;4972.696;0.36691;3.72717;8.85256;3
GYRO;3.697;4972.696;0.14875;0.06231;-0.02993;3
AHRS;3.698;4972.696;22.9279;-0.2713;-175.7258;0.00509;-0.19870;-0.97938;3
LIGH;3.699;4972.698;6724.0;3
GYRO;3.708;4972.701;0.04062;0.04734;-0.04887;3
ACCE;3.709;4972.707;0.56024;3.14179;8.70532;3
MAGN;3.709;4972.707;-2.39500;-37.32400;-16.37100;0
AHRS;3.710;4972.707;22.9782;-0.2593;-175.5723;0.00548;-0.19912;-0.97925;3
GYRO;3.711;4972.707;0.04062;0.04734;-0.04887;3
LIGH;3.711;4972.709;6647.0;3
GYRO;3.717;4972.712;-0.08460;0.02627;-0.05437;3
ACCE;3.717;4972.716;0.56024;3.13341;8.92798;3
GYRO;3.718;4972.716;-0.08460;0.02627;-0.05437;3
AHRS;3.718;4972.716;22.9833;-0.2384;-175.5602;0.00568;-0.19915;-0.97923;3
LIGH;3.719;4972.718;6647.0;3
GYRO;3.728;4972.721;-0.13164;0.03329;-0.06689;3
ACCE;3.729;4972.727;-0.26037;3.94924;9.15962;3
MAGN;3.729;4972.727;-2.39500;-37.32400;-16.37100;0
AHRS;3.730;4972.727;22.9477;-0.1946;-175.4425;0.00625;-0.19883;-0.97925;3
GYRO;3.731;4972.727;-0.13164;0.03329;-0.06689;3
LIGH;3.731;4972.729;6647.0;3
GYRO;3.740;4972.732;-0.07575;0.04551;-0.07636;3
ACCE;3.741;4972.739;-0.30885;4.23534;9.39724;3
GYRO;3.742;4972.739;-0.07575;0.04551;-0.07636;3
AHRS;3.743;4972.739;22.8826;-0.1342;-175.4595;0.00671;-0.19825;-0.97937;3
LIGH;3.744;4972.741;6647.0;3
ACCE;3.750;4972.748;-0.15921;4.13120;9.48104;3
MAGN;3.750;4972.748;-2.39500;-37.32400;-16.37100;0
GYRO;3.751;4972.748;0.06292;0.03512;-0.06933;3
AHRS;3.752;4972.748;22.8420;-0.0660;-175.3107;0.00754;-0.19787;-0.97938;3
LIGH;3.753;4972.751;6650.0;3
ACCE;3.757;4972.756;-0.65781;4.22337;9.47505;3
GYRO;3.758;4972.756;0.13806;-0.00275;-0.05773;3
AHRS;3.759;4972.756;22.8886;0.0048;-175.3338;0.00812;-0.19825;-0.97931;3
LIGH;3.760;4972.758;6650.0;3
GYRO;3.769;4972.761;0.25076;-0.01588;-0.02871;3
ACCE;3.770;4972.767;-0.17837;4.77583;9.47266;3
MAGN;3.770;4972.767;-2.39500;-37.32400;-16.37100;0
AHRS;3.771;4972.767;22.9897;0.0271;-175.1976;0.00858;-0.19910;-0.97908;3
GYRO;3.772;4972.767;0.25076;-0.01588;-0.02871;3
LIGH;3.773;4972.770;6650.0;3
GYRO;3.777;4972.772;0.31368;-0.00153;-0.03604;3
ACCE;3.780;4972.776;0.56683;3.75590;9.16381;3
GYRO;3.781;4972.776;0.31368;-0.00153;-0.03604;3
AHRS;3.781;4972.776;23.1472;-0.0002;-175.1700;0.00845;-0.20045;-0.97880;3
LIGH;3.783;4972.778;6650.0;3
GYRO;3.792;4972.781;0.33017;-0.03848;-0.09316;3
ACCE;3.796;4972.787;-0.24181;2.95504;7.93199;3
MAGN;3.797;4972.787;-2.39500;-37.32400;-16.37100;0
AHRS;3.799;4972.787;23.2975;0.0205;-175.1415;0.00873;-0.20172;-0.97852;3
GYRO;3.806;4972.787;0.33017;-0.03848;-0.09316;3
LIGH;3.807;4972.790;6658.0;3
GYRO;3.808;4972.792;0.26756;-0.14447;-0.07055;3
ACCE;3.809;4972.796;-0.38607;3.75112;7.82126;3
GYRO;3.810;4972.796;0.26756;-0.14447;-0.07055;3
AHRS;3.815;4972.796;23.5248;0.0424;-175.1763;0.00894;-0.20366;-0.97813;3
LIGH;3.817;4972.798;6658.0;3
GYRO;3.818;4972.801;0.13256;-0.19700;0.05040;3
ACCE;3.820;4972.808;-0.31364;4.38618;8.19296;3
MAGN;3.821;4972.808;-2.39500;-37.32400;-16.37100;0
AHRS;3.822;4972.808;23.6995;0.0016;-175.0927;0.00881;-0.20516;-0.97779;3
GYRO;3.824;4972.808;0.13256;-0.19700;0.05040;3
PRES;3.825;4972.811;954.0200;3
LIGH;3.826;4972.811;6658.0;3
ACCE;3.827;4972.816;0.09278;4.36044;8.48565;3
GYRO;3.828;4972.816;-0.02749;-0.24587;0.13989;3
AHRS;3.831;4972.816;23.8234;-0.1505;-175.0121;0.00770;-0.20626;-0.97755;3
LIGH;3.834;4972.818;6644.0;3
GYRO;3.835;4972.821;-0.17623;-0.25717;0.14478;3
ACCE;3.836;4972.827;0.60214;4.09588;8.63349;3
MAGN;3.837;4972.827;-2.69700;-37.32400;-16.37100;0
AHRS;3.838;4972.827;23.8265;-0.3134;-175.0626;0.00622;-0.20635;-0.97757;3
GYRO;3.840;4972.827;-0.17623;-0.25717;0.14478;3
LIGH;3.841;4972.830;6644.0;3
GYRO;3.842;4972.832;-0.24404;-0.24007;0.06933;3
ACCE;3.842;4972.836;0.81642;3.90015;8.98843;3
GYRO;3.845;4972.836;-0.24404;-0.24007;0.06933;3
AHRS;3.846;4972.836;23.7181;-0.5501;-174.9113;0.00443;-0.20551;-0.97772;3
LIGH;3.852;4972.838;6644.0;3
GYRO;3.854;4972.841;-0.37965;-0.31521;0.00550;3
ACCE;3.854;4972.847;0.73203;3.55479;9.07462;3
MAGN;3.855;4972.847;-2.69700;-37.32400;-16.37100;0
AHRS;3.855;4972.847;23.5795;-0.7180;-175.1806;0.00246;-0.20439;-0.97807;3
GYRO;3.856;4972.847;-0.37965;-0.31521;0.00550;3
LIGH;3.857;4972.849;6644.0;3
GYRO;3.857;4972.852;-0.51526;-0.38454;-0.13744;3
ACCE;3.858;4972.856;0.50398;3.09929;8.99442;3
GYRO;3.858;4972.856;-0.51526;-0.38454;-0.13744;3
AHRS;3.859;4972.856;23.3152;-0.9303;-175.1380;0.00063;-0.20221;-0.97853;3
LIGH;3.860;4972.858;6724.0;3
GYRO;3.885;4972.861;-0.61087;-0.50610;-0.23243;3
GYRO;3.886;4972.868;-0.61087;-0.50610;-0.23243;3
MAGN;3.887;4972.868;-2.69700;-37.32400;-16.37100;0
ACCE;3.887;4972.868;0.32262;2.62225;8.93576;3
AHRS;3.887;4972.868;22.7798;-1.2209;-175.4151;-0.00254;-0.19773;-0.97955;3
LIGH;3.889;4972.871;6724.0;3
AHRS;3.890;4972.876;22.7798;-1.2209;-175.4151;-0.00254;-0.19773;-0.97955;3
ACCE;3.891;4972.876;0.30825;2.34332;8.97766;3
GYRO;3.891;4972.876;-0.63133;-0.62797;-0.21197;3
HUMI;3.891;4972.886;51.3;3
TEMP;3.893;4972.886;17.8;3
LIGH;3.895;4972.886;6724.0;3
GYRO;3.895;4972.881;-0.59407;-0.78007;-0.05559;3
ACCE;3.896;4972.887;0.68714;2.71383;9.08420;3
MAGN;3.896;4972.887;-2.69700;-37.32400;-16.37100;0
AHRS;3.897;4972.887;22.2160;-1.6403;-175.6641;-0.00675;-0.19303;-0.98057;3
GYRO;3.897;4972.887;-0.59407;-0.78007;-0.05559;3
LIGH;3.898;4972.889;6724.0;3
GYRO;3.898;4972.892;-0.51588;-0.87201;0.12248;3
ACCE;3.899;4972.896;0.56862;3.36445;9.59476;3
GYRO;3.899;4972.896;-0.51588;-0.87201;0.12248;3
AHRS;3.900;4972.896;21.8269;-2.1193;-175.6754;-0.01100;-0.18984;-0.98118;3
LIGH;3.900;4972.898;6819.0;3
GYRO;3.909;4972.901;-0.40439;-0.88637;0.16799;3
ACCE;3.909;4972.907;0.22326;3.63859;9.25598;3
MAGN;3.910;4972.907;-3.03000;-37.32400;-16.37100;0
AHRS;3.913;4972.907;21.5603;-2.5780;-176.0027;-0.01556;-0.18765;-0.98165;3
GYRO;3.913;4972.907;-0.40439;-0.88637;0.16799;3
LIGH;3.914;4972.910;6819.0;3
GYRO;3.921;4972.912;-0.26725;-0.86132;0.10782;3
GYRO;3.922;4972.919;-0.26725;-0.86132;0.10782;3
ACCE;3.922;4972.919;0.14305;3.60387;9.13448;3
AHRS;3.923;4972.919;21.3061;-3.1515;-175.8734;-0.02035;-0.18564;-0.98194;3
LIGH;3.923;4972.921;6819.0;3
ACCE;3.930;4972.928;0.40103;3.69006;9.03751;3
MAGN;3.930;4972.928;-3.03000;-37.32400;-16.37100;0
GYRO;3.931;4972.928;-0.20403;-0.83597;0.08063;3
AHRS;3.931;4972.928;21.1251;-3.7716;-176.5395;-0.02680;-0.18410;-0.98226;3
LIGH;3.932;4972.931;6819.0;3
ACCE;3.938;4972.936;0.96426;3.76309;9.07283;3
GYRO;3.939;4972.936;-0.11698;-0.81520;0.07361;3
AHRS;3.939;4972.936;21.0338;-4.2149;-176.4698;-0.03052;-0.18343;-0.98228;3
LIGH;3.940;4972.938;6829.0;3
GYRO;3.949;4972.941;-0.08888;-0.70036;0.08491;3
ACCE;3.949;4972.947;1.16059;3.36505;9.06325;3
MAGN;3.950;4972.947;-3.03000;-37.32400;-16.37100;0
AHRS;3.950;4972.947;20.9751;-4.6129;-176.9076;-0.03465;-0.18288;-0.98234;3
GYRO;3.951;4972.947;-0.08888;-0.70036;0.08491;3
LIGH;3.952;4972.950;6829.0;3
GYRO;3.957;4972.952;-0.09591;-0.49938;0.05712;3
ACCE;3.958;4972.956;1.38325;3.04004;9.27633;3
GYRO;3.958;4972.956;-0.09591;-0.49938;0.05712;3
AHRS;3.959;4972.956;20.8950;-5.0954;-176.8102;-0.03865;-0.18230;-0.98229;3
LIGH;3.960;4972.958;6829.0;3
GYRO;3.968;4972.961;-0.11148;-0.32315;-0.01955;3
ACCE;3.970;4972.967;1.93212;2.63422;9.61092;3
MAGN;3.972;4972.967;-3.38800;-37.32400;-16.37100;0
AHRS;3.972;4972.967;20.7981;-5.4119;-177.0769;-0.04182;-0.18143;-0.98238;3
GYRO;3.973;4972.967;-0.11148;-0.32315;-0.01955;3
LIGH;3.974;4972.970;6845.0;3
GYRO;3.977;4972.972;-0.12095;-0.25137;-0.12859;3
ACCE;3.979;4972.976;2.10390;3.23098;9.79827;3
GYRO;3.979;4972.976;-0.12095;-0.25137;-0.12859;3
AHRS;3.980;4972.976;20.7075;-5.6637;-177.0405;-0.04395;-0.18070;-0.98242;3
LIGH;3.981;4972.978;6845.0;3
GYRO;3.990;4972.981;-0.15394;-0.26023;-0.28283;3
ACCE;3.991;4972.988;1.24618;3.85167;10.15441;3
MAGN;3.992;4972.988;-3.38800;-37.32400;-16.37100;0
AHRS;3.993;4972.988;20.6535;-5.7748;-177.0849;-0.04499;-0.18024;-0.98246;3
GYRO;3.995;4972.988;-0.15394;-0.26023;-0.28283;3
PRES;3.996;4972.991;953.9600;3
LIGH;4.004;4972.991;6845.0;3
ACCE;4.005;4972.996;0.21009;3.74872;9.64803;3
GYRO;4.007;4972.996;-0.22297;-0.23305;-0.48014;3
AHRS;4.008;4972.996;20.5764;-5.8316;-177.2783;-0.04580;-0.17951;-0.98259;3
LIGH;4.010;4972.998;6845.0;3
GYRO;4.012;4973.001;-0.22969;-0.13256;-0.60018;3
ACCE;4.013;4973.007;-0.35853;3.51349;9.06983;3
MAGN;4.014;4973.007;-3.38800;-37.32400;-16.76000;0
AHRS;4.015;4973.007;20.5055;-5.7866;-176.9745;-0.04496;-0.17901;-0.98267;3
GYRO;4.017;4973.007;-0.22969;-0.13256;-0.60018;3
LIGH;4.021;4973.010;6878.0;3
GYRO;4.022;4973.012;-0.18998;-0.05834;-0.60109;3
ACCE;4.023;4973.016;-0.10056;3.26449;9.02375;3
GYRO;4.024;4973.016;-0.18998;-0.05834;-0.60109;3
AHRS;4.025;4973.016;20.3984;-5.6711;-177.3741;-0.04462;-0.17792;-0.98294;3
LIGH;4.027;4973.018;6878.0;3
GYRO;4.035;4973.021;-0.06506;-0.04673;-0.49388;3
ACCE;4.037;4973.027;0.66260;2.88801;8.71669;3
MAGN;4.040;4973.027;-3.38800;-37.32400;-16.76000;0
AHRS;4.041;4973.027;20.3193;-5.5702;-176.7731;-0.04285;-0.17746;-0.98301;3
GYRO;4.042;4973.027;-0.06506;-0.04673;-0.49388;3
LIGH;4.043;4973.030;6878.0;3
GYRO;4.043;4973.032;0.07025;-0.08583;-0.30238;3
ACCE;4.044;4973.036;1.09535;2.75513;8.91661;3
GYRO;4.045;4973.036;0.07025;-0.08583;-0.30238;3
AHRS;4.046;4973.036;20.2878;-5.4895;-177.0690;-0.04262;-0.17707;-0.98313;3
LIGH;4.047;4973.038;6878.0;3
GYRO;4.051;4973.041;0.18021;-0.14080;-0.11026;3
ACCE;4.052;4973.048;1.43353;3.14838;8.85196;3
MAGN;4.055;4973.048;-3.69500;-37.32400;-16.76000;0
AHRS;4.056;4973.048;20.3340;-5.5011;-176.4907;-0.04181;-0.17768;-0.98296;3
GYRO;4.056;4973.048;0.18021;-0.14080;-0.11026;3
LIGH;4.057;4973.051;6805.0;3
ACCE;4.058;4973.056;1.49398;3.53444;8.71190;3
GYRO;4.059;4973.056;0.24618;-0.17868;0.01374;3
AHRS;4.059;4973.056;20.4787;-5.6003;-176.5094;-0.04264;-0.17893;-0.98271;3
LIGH;4.060;4973.058;6805.0;3
SOUN;4.060;1430.62;0.04366;66.78
GYRO;4.073;4973.061;0.26634;-0.17623;0.01741;3
ACCE;4.077;4973.067;1.32639;3.60447;8.77535;3
MAGN;4.077;4973.067;-3.69500;-37.32400;-16.76000;0
AHRS;4.078;4973.067;20.6011;-5.7052;-176.4227;-0.04337;-0.18003;-0.98246;3
GYRO;4.078;4973.067;0.26634;-0.17623;0.01741;3
LIGH;4.079;4973.071;6805.0;3
GYRO;4.079;4973.072;0.23549;-0.10751;-0.07911;3
ACCE;4.080;4973.076;0.92715;3.55659;8.85675;3
GYRO;4.080;4973.076;0.23549;-0.10751;-0.07911;3
AHRS;4.081;4973.076;20.7764;-5.8230;-176.3569;-0.04421;-0.18158;-0.98213;3
LIGH;4.081;4973.078;6805.0;3
GYRO;4.090;4973.081;0.15577;-0.01008;-0.17837;3
GYRO;4.090;4973.087;0.15577;-0.01008;-0.17837;3
AHRS;4.091;4973.087;20.9584;-5.8258;-176.3511;-0.04416;-0.18314;-0.98185;3
MAGN;4.092;4973.087;-3.69500;-37.32400;-16.76000;0
ACCE;4.093;4973.087;0.46029;3.47997;8.84119;3
LIGH;4.097;4973.090;6877.0;3
GYRO;4.101;4973.092;0.10171;0.10721;-0.20586;3
ACCE;4.102;4973.099;0.39444;3.50451;8.96629;3
GYRO;4.102;4973.099;0.10171;0.10721;-0.20586;3
AHRS;4.103;4973.099;21.0215;-5.7805;-176.3998;-0.04383;-0.18366;-0.98177;3
LIGH;4.109;4973.102;6877.0;3
GYRO;4.112;4973.104;-0.00702;0.15577;-0.22816;3
ACCE;4.112;4973.109;0.44712;3.51589;9.22007;3
MAGN;4.113;4973.109;-3.69500;-37.32400;-16.76000;0
AHRS;4.114;4973.109;21.1088;-5.6225;-176.1379;-0.04202;-0.18447;-0.98164;3
GYRO;4.115;4973.109;-0.00702;0.15577;-0.22816;3
LIGH;4.116;4973.111;6877.0;3
ACCE;4.117;4973.116;0.37948;3.44885;9.26795;3
GYRO;4.122;4973.116;-0.08949;0.18357;-0.24801;3
AHRS;4.123;4973.116;21.1132;-5.4662;-176.2446;-0.04086;-0.18444;-0.98172;3
LIGH;4.124;4973.118;6783.0;3
GYRO;4.130;4973.121;-0.14600;0.14569;-0.28955;3
ACCE;4.131;4973.127;0.30885;3.37223;9.21828;3
MAGN;4.132;4973.127;-3.69500;-37.32400;-16.76000;0
AHRS;4.133;4973.127;21.0788;-5.3129;-175.8992;-0.03900;-0.18423;-0.98175;3
GYRO;4.134;4973.127;-0.14600;0.14569;-0.28955;3
LIGH;4.134;4973.130;6790.0;3
ACCE;4.141;4973.136;-0.01796;3.35727;9.32482;3
GYRO;4.142;4973.136;-0.17746;0.14905;-0.35308;3
AHRS;4.143;4973.136;20.9974;-5.1002;-176.0826;-0.03750;-0.18342;-0.98199;3
LIGH;4.143;4973.138;6790.0;3
GYRO;4.149;4973.141;-0.20556;0.24435;-0.39462;3
ACCE;4.150;4973.147;-0.37649;3.31896;9.14585;3
MAGN;4.150;4973.147;-3.69500;-36.98400;-16.76000;0
AHRS;4.150;4973.147;20.9183;-4.8902;-175.6079;-0.03497;-0.18284;-0.98206;3
GYRO;4.151;4973.147;-0.20556;0.24435;-0.39462;3
LIGH;4.152;4973.150;6790.0;3
GYRO;4.158;4973.152;-0.23824;0.40348;-0.34208;3
ACCE;4.159;4973.156;-0.16340;3.29801;8.73644;3
GYRO;4.159;4973.156;-0.23824;0.40348;-0.34208;3
AHRS;4.160;4973.156;20.8125;-4.5920;-175.8629;-0.03286;-0.18179;-0.98238;3
LIGH;4.160;4973.159;6856.0;3
GYRO;4.171;4973.161;-0.24404;0.55161;-0.19456;3
ACCE;4.171;4973.168;0.25438;3.17351;8.59339;3
MAGN;4.172;4973.168;-3.69500;-36.98400;-17.15800;0
AHRS;4.174;4973.168;20.7028;-4.2901;-175.2452;-0.02934;-0.18093;-0.98247;3
GYRO;4.175;4973.168;-0.24404;0.55161;-0.19456;3
PRES;4.176;4973.171;954.0000;3
LIGH;4.176;4973.171;6856.0;3
ACCE;4.177;4973.176;0.85772;3.15077;9.16381;3
GYRO;4.178;4973.176;-0.23457;0.50580;-0.02566;3
AHRS;4.178;4973.176;20.5352;-3.8600;-175.3586;-0.02590;-0.17934;-0.98286;3
LIGH;4.179;4973.178;6856.0;3
GYRO;4.192;4973.181;-0.23091;0.19242;0.04581;3
ACCE;4.193;4973.187;1.29945;3.40815;10.07720;3
MAGN;4.194;4973.187;-3.69500;-36.98400;-17.15800;0
AHRS;4.195;4973.187;20.4149;-3.6546;-174.8740;-0.02343;-0.17835;-0.98294;3
GYRO;4.195;4973.187;-0.23091;0.19242;0.04581;3
LIGH;4.196;4973.190;6856.0;3
GYRO;4.197;4973.192;-0.19731;-0.00764;0.06933;3
ACCE;4.198;4973.196;0.87747;3.62243;9.33020;3
GYRO;4.199;4973.196;-0.19731;-0.00764;0.06933;3
AHRS;4.199;4973.196;20.2780;-3.5501;-174.8123;-0.02250;-0.17715;-0.98315;3
LIGH;4.200;4973.198;6879.0;3
GYRO;4.210;4973.201;-0.14325;-0.21747;-0.14142;3
ACCE;4.210;4973.207;0.21548;3.78463;8.41023;3
MAGN;4.211;4973.207;-3.69500;-36.98400;-17.15800;0
AHRS;4.211;4973.207;20.2043;-3.5461;-174.8125;-0.02250;-0.17652;-0.98326;3
GYRO;4.212;4973.207;-0.14325;-0.21747;-0.14142;3
LIGH;4.213;4973.210;6879.0;3
GYRO;4.217;4973.212;-0.21472;0.05681;-0.30116;3
ACCE;4.218;4973.216;-0.16400;3.61345;8.36295;3
GYRO;4.222;4973.216;-0.21472;0.05681;-0.30116;3
AHRS;4.222;4973.216;20.1451;-3.6111;-174.8882;-0.02320;-0.17602;-0.98337;3
LIGH;4.223;4973.218;6879.0;3
GYRO;4.230;4973.221;-0.36224;0.47617;-0.22663;3
ACCE;4.231;4973.228;-0.00239;3.30101;9.23204;3
MAGN;4.232;4973.228;-3.69500;-36.98400;-17.53000;0
AHRS;4.232;4973.228;20.0442;-3.4895;-174.7885;-0.02204;-0.17513;-0.98351;3
GYRO;4.233;4973.228;-0.36224;0.47617;-0.22663;3
LIGH;4.234;4973.231;6879.0;3
ACCE;4.237;4973.236;0.05507;3.19746;10.00836;3
GYRO;4.239;4973.236;-0.41020;0.58307;-0.08430;3
AHRS;4.240;4973.236;19.7891;-3.0668;-174.9405;-0.01875;-0.17277;-0.98402;3
LIGH;4.241;4973.238;6916.0;3
GYRO;4.249;4973.241;-0.31704;0.45143;-0.00214;3
ACCE;4.250;4973.247;0.03711;3.44705;10.07121;3
MAGN;4.250;4973.247;-3.69500;-36.63700;-17.53000;0
AHRS;4.250;4973.247;19.6014;-2.7561;-174.3711;-0.01531;-0.17113;-0.98413;3
GYRO;4.251;4973.247;-0.31704;0.45143;-0.00214;3
LIGH;4.252;4973.250;6916.0;3
GYRO;4.257;4973.252;-0.17349;0.34514;0.02718;3
ACCE;4.259;4973.256;0.49979;3.55240;9.45291;3
GYRO;4.260;4973.256;-0.17349;0.34514;0.02718;3
AHRS;4.260;4973.256;19.4156;-2.4666;-174.3453;-0.01287;-0.16943;-0.98443;3
LIGH;4.261;4973.258;6916.0;3
GYRO;4.269;4973.261;-0.12920;0.34300;0.03238;3
ACCE;4.270;4973.267;0.91339;3.11785;9.24880;3
MAGN;4.270;4973.267;-3.69500;-36.63700;-17.53000;0
AHRS;4.270;4973.267;19.3229;-2.3128;-174.1163;-0.01126;-0.16859;-0.98449;3
GYRO;4.271;4973.267;-0.12920;0.34300;0.03238;3
LIGH;4.272;4973.270;6897.0;3
GYRO;4.281;4973.272;-0.10110;0.35949;0.01283;3
ACCE;4.281;4973.280;1.10971;2.57856;9.51276;3
GYRO;4.282;4973.280;-0.10110;0.35949;0.01283;3
AHRS;4.282;4973.280;19.2124;-2.1335;-174.0518;-0.00967;-0.16757;-0.98464;3
LIGH;4.283;4973.282;6897.0;3
ACCE;4.290;4973.289;1.09954;2.61327;9.48044;3
MAGN;4.291;4973.289;-3.69500;-36.63700;-17.93200;0
GYRO;4.292;4973.289;-0.03665;0.35400;-0.06200;3
AHRS;4.292;4973.289;19.1159;-1.9135;-173.8854;-0.00759;-0.16666;-0.98473;3
LIGH;4.293;4973.291;6897.0;3
ACCE;4.297;4973.296;0.75417;2.90058;9.44153;3
GYRO;4.300;4973.296;0.07972;0.32193;-0.16341;3
AHRS;4.300;4973.296;19.0857;-1.7403;-173.8842;-0.00611;-0.16633;-0.98478;3
LIGH;4.301;4973.298;6897.0;3
GYRO;4.309;4973.301;0.15211;0.33384;-0.25840;3
ACCE;4.310;4973.307;0.32322;3.12204;9.76236;3
MAGN;4.310;4973.307;-3.69500;-36.63700;-17.93200;0
AHRS;4.311;4973.307;19.1148;-1.5696;-173.6669;-0.00432;-0.16651;-0.98465;3
GYRO;4.312;4973.307;0.15211;0.33384;-0.25840;3
LIGH;4.312;4973.310;6940.0;3
GYRO;4.319;4973.312;0.20281;0.29505;-0.33934;3
ACCE;4.319;4973.316;-0.39085;3.42072;9.32781;3
GYRO;4.320;4973.316;0.20281;0.29505;-0.33934;3
AHRS;4.321;4973.316;19.2268;-1.2671;-173.8111;-0.00187;-0.16733;-0.98456;3
LIGH;4.322;4973.318;6940.0;3
GYRO;4.329;4973.321;0.23213;0.20708;-0.38149;3
ACCE;4.333;4973.327;-0.93553;3.84210;8.43597;3
MAGN;4.334;4973.327;-3.33400;-36.63700;-17.93200;0
AHRS;4.335;4973.327;19.3744;-1.0006;-173.4950;0.00095;-0.16848;-0.98420;3
GYRO;4.336;4973.327;0.23213;0.20708;-0.38149;3
LIGH;4.336;4973.330;6940.0;3
GYRO;4.338;4973.332;0.13011;0.13225;-0.34331;3
ACCE;4.338;4973.336;-0.79428;4.07493;7.52797;3
GYRO;4.339;4973.336;0.13011;0.13225;-0.34331;3
AHRS;4.340;4973.336;19.5818;-0.7408;-173.7239;0.00295;-0.17014;-0.98400;3
LIGH;4.341;4973.339;6940.0;3
GYRO;4.360;4973.341;-0.15791;0.01772;-0.24282;3
GYRO;4.361;4973.346;-0.15791;0.01772;-0.24282;3
ACCE;4.361;4973.351;0.01796;4.25510;7.01621;3
MAGN;4.376;4973.351;-3.33400;-36.63700;-18.23800;0
AHRS;4.377;4973.351;19.7172;-0.6023;-173.3500;0.00476;-0.17123;-0.98361;3
GYRO;4.384;4973.351;-0.15791;0.01772;-0.24282;3
LIGH;4.387;4973.354;6915.0;3
PRES;4.392;4973.354;953.9700;3
ACCE;4.393;4973.357;0.74280;4.18327;7.14190;3
GYRO;4.394;4973.357;-0.36011;-0.11332;-0.20647;3
AHRS;4.394;4973.357;19.6550;-0.5357;-173.5068;0.00507;-0.17067;-0.98378;3
LIGH;4.395;4973.359;6915.0;3
GYRO;4.396;4973.362;-0.79779;-0.15485;-0.25168;3
ACCE;4.398;4973.367;0.01317;3.63440;8.69873;3
MAGN;4.399;4973.367;-2.69700;-36.63700;-18.23800;0
AHRS;4.399;4973.367;19.5595;-0.5419;-173.8059;0.00452;-0.16986;-0.98406;3
GYRO;4.400;4973.367;-0.79779;-0.15485;-0.25168;3
LIGH;4.400;4973.370;6915.0;3
GYRO;4.401;4973.372;-1.16400;-0.14630;-0.41172;3
ACCE;4.401;4973.376;-0.40522;2.38941;10.12687;3
GYRO;4.402;4973.376;-1.16400;-0.14630;-0.41172;3
AHRS;4.402;4973.376;19.0252;-0.5487;-173.9514;0.00400;-0.16528;-0.98491;3
LIGH;4.403;4973.379;6915.0;3
GYRO;4.403;4973.381;-1.34879;-0.01100;-0.52015;3
ACCE;4.404;4973.387;0.87029;0.99838;10.96365;3
MAGN;4.405;4973.387;-2.69700;-36.27300;-18.23800;0
AHRS;4.405;4973.387;18.3033;-0.5873;-174.2736;0.00289;-0.15910;-0.98607;3
GYRO;4.407;4973.387;-1.34879;-0.01100;-0.52015;3
LIGH;4.407;4973.390;7054.0;3
GYRO;4.408;4973.392;-1.23731;0.17104;-0.54886;3
ACCE;4.408;4973.396;0.24840;1.76333;11.32098;3
GYRO;4.409;4973.396;-1.23731;0.17104;-0.54886;3
AHRS;4.409;4973.396;17.3701;-0.4872;-174.5921;0.00293;-0.15103;-0.98745;3
LIGH;4.411;4973.399;7054.0;3
GYRO;4.411;4973.401;-0.85491;0.35827;-0.75442;3
ACCE;4.411;4973.408;-0.92835;2.39540;12.00932;3
MAGN;4.412;4973.408;-1.57700;-36.27300;-18.59500;0
AHRS;4.412;4973.408;16.6729;-0.2448;-175.0707;0.00412;-0.14494;-0.98853;3
GYRO;4.413;4973.408;-0.85491;0.35827;-0.75442;3
LIGH;4.413;4973.411;7054.0;3
ACCE;4.424;4973.416;-1.00856;1.92434;11.13184;3
GYRO;4.425;4973.416;-0.30696;0.74434;-1.04244;3
AHRS;4.426;4973.416;16.0304;0.2149;-175.5869;0.00722;-0.13926;-0.98949;3
LIGH;4.427;4973.418;6964.0;3
GYRO;4.429;4973.421;0.28130;1.02412;-0.98074;3
ACCE;4.430;4973.427;-1.74418;2.08116;9.26915;3
MAGN;4.430;4973.427;-0.56600;-36.27300;-18.59500;0
AHRS;4.433;4973.427;15.8644;0.7803;-175.6810;0.01194;-0.13765;-0.98967;3
GYRO;4.434;4973.427;0.28130;1.02412;-0.98074;3
LIGH;4.435;4973.430;7068.0;3
GYRO;4.439;4973.432;0.50855;0.94287;-0.83261;3
ACCE;4.440;4973.436;-1.65978;2.95026;8.49762;3
GYRO;4.441;4973.436;0.50855;0.94287;-0.83261;3
AHRS;4.442;4973.436;16.0541;1.6747;-176.3065;0.01896;-0.13909;-0.98952;3
LIGH;4.442;4973.439;7068.0;3
GYRO;4.451;4973.441;0.72174;0.88331;-0.48319;3
ACCE;4.453;4973.447;-1.07859;3.13401;8.06607;3
MAGN;4.454;4973.447;0.03000;-36.27300;-18.59500;0
AHRS;4.454;4973.447;16.3355;2.3277;-175.8654;0.02522;-0.14122;-0.98890;3
GYRO;4.454;4973.447;0.72174;0.88331;-0.48319;3
LIGH;4.455;4973.450;7068.0;3
GYRO;4.461;4973.452;0.67256;0.70127;-0.24160;3
ACCE;4.461;4973.460;-0.88585;3.00053;8.14448;3
GYRO;4.462;4973.460;0.67256;0.70127;-0.24160;3
AHRS;4.462;4973.460;16.8033;3.0108;-176.1750;0.03085;-0.14511;-0.98825;3
LIGH;4.463;4973.462;7038.0;3
ACCE;4.470;4973.469;-0.84934;3.20763;8.81306;3
MAGN;4.470;4973.469;0.71700;-35.92500;-19.00300;0
GYRO;4.471;4973.469;0.48747;0.35033;-0.15638;3
AHRS;4.471;4973.469;17.2956;3.5917;-176.2042;0.03594;-0.14918;-0.98745;3
LIGH;4.472;4973.471;7038.0;3
ACCE;4.477;4973.476;-0.92536;3.32794;9.86710;3
GYRO;4.478;4973.476;0.25351;0.04307;-0.13225;3
AHRS;4.478;4973.476;17.5485;3.8169;-176.2787;0.03785;-0.15131;-0.98706;3
LIGH;4.479;4973.478;7038.0;3
GYRO;4.489;4973.481;0.10324;-0.11576;-0.12950;3
ACCE;4.490;4973.487;-0.71287;3.37163;9.93294;3
MAGN;4.490;4973.487;0.71700;-35.92500;-19.00300;0
AHRS;4.491;4973.487;17.6738;3.8662;-176.8509;0.03754;-0.15256;-0.98705;3
GYRO;4.491;4973.487;0.10324;-0.11576;-0.12950;3
LIGH;4.492;4973.490;7038.0;3
GYRO;4.498;4973.492;0.11393;-0.17379;-0.12614;3
ACCE;4.499;4973.497;-0.44113;3.18608;9.36791;3
GYRO;4.499;4973.497;0.11393;-0.17379;-0.12614;3
AHRS;4.500;4973.497;17.7487;3.8199;-176.9043;0.03708;-0.15324;-0.98698;3
LIGH;4.501;4973.499;7017.0;3
GYRO;4.509;4973.502;0.23213;-0.13225;-0.11606;3
ACCE;4.510;4973.508;-0.40821;3.03226;9.24581;3
MAGN;4.510;4973.508;1.20000;-35.92500;-19.00300;0
AHRS;4.511;4973.508;17.8117;3.7494;-177.8076;0.03527;-0.15408;-0.98714;3
GYRO;4.511;4973.508;0.23213;-0.13225;-0.11606;3
LIGH;4.512;4973.510;7017.0;3
GYRO;4.518;4973.513;0.34972;0.04490;-0.10843;3
ACCE;4.518;4973.517;-0.75298;3.39797;9.77732;3
GYRO;4.519;4973.517;0.34972;0.04490;-0.10843;3
AHRS;4.519;4973.517;17.9699;3.7071;-177.8614;0.03486;-0.15547;-0.98695;3
LIGH;4.520;4973.519;7017.0;3
GYRO;4.534;4973.522;0.38179;0.24496;-0.10415;3
ACCE;4.534;4973.529;-1.17974;3.68767;10.37767;3
MAGN;4.535;4973.529;1.62800;-35.92500;-19.00300;0
AHRS;4.535;4973.529;18.1651;3.7859;-178.6585;0.03446;-0.15738;-0.98679;3
GYRO;4.536;4973.529;0.38179;0.24496;-0.10415;3
PRES;4.537;4973.534;954.0000;3
LIGH;4.537;4973.534;7017.0;3
ACCE;4.538;4973.537;-1.59693;3.45244;10.26275;3
GYRO;4.539;4973.537;0.41356;0.35705;-0.10996;3
AHRS;4.540;4973.537;18.4384;4.0460;-178.7308;0.03662;-0.15972;-0.98634;3
LIGH;4.541;4973.539;6987.0;3
GYRO;4.549;4973.542;0.47250;0.66126;-0.12828;3
MAGN;4.550;4973.548;2.47400;-35.92500;-19.00300;0
AHRS;4.551;4973.548;18.9290;4.7368;-179.1484;0.04198;-0.16399;-0.98547;3
GYRO;4.552;4973.548;0.47250;0.66126;-0.12828;3
ACCE;4.553;4973.548;-1.62985;3.52965;9.80246;3
LIGH;4.553;4973.550;6987.0;3
GYRO;4.558;4973.553;0.56780;1.04611;-0.07941;3
ACCE;4.559;4973.557;-1.50476;3.47578;8.71908;3
GYRO;4.560;4973.557;0.56780;1.04611;-0.07941;3
AHRS;4.560;4973.557;18.9475;4.7733;-179.1577;0.04228;-0.16415;-0.98543;3
LIGH;4.561;4973.559;6987.0;3
GYRO;4.569;4973.562;0.63927;1.38758;0.01710;3
ACCE;4.571;4973.568;-1.39103;3.37044;7.74584;3
MAGN;4.571;4973.568;3.03300;-35.92500;-19.00300;0
AHRS;4.572;4973.568;19.2666;5.3724;-179.8648;0.04640;-0.16710;-0.98481;3
GYRO;4.573;4973.568;0.63927;1.38758;0.01710;3
LIGH;4.574;4973.570;6892.0;3
SOUN;4.574;679.80;0.02075;60.32
GYRO;4.580;4973.573;0.61972;1.56290;0.05773;3
ACCE;4.584;4973.577;-1.23780;3.64038;7.26042;3
GYRO;4.585;4973.577;0.61972;1.56290;0.05773;3
AHRS;4.586;4973.577;19.7123;6.2821;-179.8654;0.05419;-0.17085;-0.98375;3
LIGH;4.586;4973.579;6892.0;3
GYRO;4.591;4973.582;0.49327;1.51128;0.03757;3
ACCE;4.591;4973.589;-1.29526;3.64098;7.28017;3
MAGN;4.592;4973.589;3.77300;-35.92500;-19.00300;0
AHRS;4.592;4973.589;20.0754;7.1159;-179.9290;0.06122;-0.17392;-0.98279;3
GYRO;4.593;4973.589;0.49327;1.51128;0.03757;3
LIGH;4.593;4973.592;6892.0;3
ACCE;4.598;4973.597;-1.51493;3.55659;7.98347;3
GYRO;4.598;4973.597;0.29932;1.29931;0.00031;3
AHRS;4.599;4973.597;20.4573;8.2207;-179.9162;0.07067;-0.17707;-0.98157;3
LIGH;4.600;4973.599;6892.0;3
GYRO;4.609;4973.602;0.19853;1.16156;-0.01374;3
ACCE;4.610;4973.608;-1.85251;3.71580;8.87231;3
MAGN;4.610;4973.608;4.32500;-35.92500;-19.00300;0
AHRS;4.611;4973.608;20.6060;8.8196;-179.9725;0.07569;-0.17831;-0.98096;3
GYRO;4.611;4973.608;0.19853;1.16156;-0.01374;3
LIGH;4.612;4973.610;6784.0;3
GYRO;4.618;4973.613;0.04062;1.17256;-0.01894;3
ACCE;4.618;4973.617;-2.16615;3.57754;9.85094;3
GYRO;4.621;4973.617;0.04062;1.17256;-0.01894;3
AHRS;4.621;4973.617;20.7284;9.5976;-179.9800;0.08232;-0.17926;-0.98023;3
LIGH;4.622;4973.619;6784.0;3
GYRO;4.629;4973.622;-0.00641;1.35062;-0.04398;3
ACCE;4.630;4973.628;-2.28826;3.45423;11.08755;3
MAGN;4.634;4973.628;5.47000;-35.92500;-19.00300;0
AHRS;4.635;4973.628;20.7145;10.2302;179.4382;0.08683;-0.17950;-0.97986;3
GYRO;4.639;4973.628;-0.00641;1.35062;-0.04398;3
LIGH;4.639;4973.630;6784.0;3
GYRO;4.642;4973.633;0.07453;1.63162;-0.05712;3
ACCE;4.642;4973.640;-2.32477;3.32255;11.83813;3
GYRO;4.643;4973.640;0.07453;1.63162;-0.05712;3
AHRS;4.643;4973.640;20.6511;11.0977;179.4356;0.09425;-0.17887;-0.97927;3
LIGH;4.643;4973.642;6784.0;3
ACCE;4.650;4973.649;-2.24935;3.07655;11.95545;3
MAGN;4.651;4973.649;6.70700;-35.92500;-18.57900;0
GYRO;4.651;4973.649;0.26786;1.94469;-0.04337;3
AHRS;4.652;4973.649;20.6273;12.2588;178.9581;0.10343;-0.17896;-0.97835;3
LIGH;4.652;4973.651;6594.0;3
ACCE;4.661;4973.657;-2.61267;2.72879;11.18511;3
GYRO;4.661;4973.657;0.56749;2.30205;-0.04246;3
AHRS;4.662;4973.657;20.6814;13.2478;178.9215;0.11180;-0.17936;-0.97734;3
LIGH;4.663;4973.659;6594.0;3
GYRO;4.669;4973.662;0.94501;2.66093;-0.06628;3
ACCE;4.670;4973.668;-2.71383;3.14239;9.50019;3
MAGN;4.670;4973.668;8.21600;-35.92500;-18.17400;0
AHRS;4.671;4973.668;20.9118;14.3568;178.1071;0.11989;-0.18206;-0.97593;3
GYRO;4.671;4973.668;0.94501;2.66093;-0.06628;3
LIGH;4.672;4973.670;6594.0;3
ACCE;4.678;4973.677;-2.89938;3.87561;7.69676;3
GYRO;4.678;4973.677;1.31458;2.94132;-0.07819;3
AHRS;4.679;4973.677;21.5221;16.1741;177.9187;0.13482;-0.18734;-0.97296;3
LIGH;4.679;4973.679;6594.0;3
GYRO;4.689;4973.682;1.55435;3.06563;-0.09896;3
ACCE;4.690;4973.688;-3.24654;4.14017;5.97952;3
MAGN;4.690;4973.688;8.79500;-35.92500;-16.34000;0
AHRS;4.693;4973.688;22.2065;17.8151;178.2306;0.14899;-0.19258;-0.96979;3
GYRO;4.694;4973.688;1.55435;3.06563;-0.09896;3
LIGH;4.694;4973.690;5975.0;3
GYRO;4.698;4973.693;1.59130;2.96758;-0.12095;3
ACCE;4.699;4973.697;-3.58113;4.32273;4.80576;3
GYRO;4.699;4973.697;1.59130;2.96758;-0.12095;3
AHRS;4.699;4973.697;23.1873;19.9791;177.8385;0.16617;-0.20109;-0.96523;3
LIGH;4.700;4973.699;5975.0;3
GYRO;4.711;4973.702;1.45325;2.82922;-0.15211;3
ACCE;4.711;4973.709;-3.99892;4.41850;4.60824;3
MAGN;4.712;4973.709;10.33100;-35.92500;-14.84200;0
AHRS;4.712;4973.709;24.0037;21.7457;178.0173;0.18095;-0.20737;-0.96112;3
GYRO;4.713;4973.709;1.45325;2.82922;-0.15211;3
PRES;4.713;4973.712;953.9800;3
LIGH;4.715;4973.712;5975.0;3
ACCE;4.720;4973.717;-4.32393;4.39575;4.87340;3
GYRO;4.720;4973.717;1.04214;2.41353;-0.13470;3
AHRS;4.721;4973.717;24.9448;23.9810;177.4984;0.19819;-0.21564;-0.95585;3
LIGH;4.721;4973.719;5975.0;3
GYRO;4.729;4973.722;0.50488;1.98073;-0.09591;3
ACCE;4.730;4973.728;-4.66510;4.35026;5.46357;3
MAGN;4.730;4973.728;10.77400;-36.23100;-14.14300;0
AHRS;4.731;4973.728;25.4082;25.3077;177.8978;0.20973;-0.21846;-0.95255;3
GYRO;4.731;4973.728;0.50488;1.98073;-0.09591;3
LIGH;4.732;4973.730;5484.0;3
GYRO;4.738;4973.733;0.04979;1.70706;-0.06353;3
ACCE;4.739;4973.737;-4.89255;4.31435;6.27281;3
GYRO;4.739;4973.737;0.04979;1.70706;-0.06353;3
AHRS;4.739;4973.737;25.7082;26.7313;177.6849;0.22095;-0.22095;-0.94938;3
LIGH;4.740;4973.739;5484.0;3
GYRO;4.750;4973.742;-0.20800;1.48654;-0.03085;3
ACCE;4.751;4973.748;-4.91290;4.22517;7.15627;3
MAGN;4.751;4973.748;11.70800;-36.23100;-13.29400;0
AHRS;4.751;4973.748;25.7353;27.6926;176.8540;0.22728;-0.22255;-0.94766;3
GYRO;4.752;4973.748;-0.20800;1.48654;-0.03085;3
LIGH;4.753;4973.751;5484.0;3
GYRO;4.758;4973.753;-0.28253;1.18355;-0.00092;3
ACCE;4.758;4973.757;-4.85005;4.07074;7.97688;3
GYRO;4.759;4973.757;-0.28253;1.18355;-0.00092;3
AHRS;4.759;4973.757;25.6142;28.6378;176.9189;0.23530;-0.22119;-0.94596;3
LIGH;4.760;4973.759;5299.0;3
GYRO;4.771;4973.762;-0.23793;0.87904;0.02688;3
ACCE;4.771;4973.769;-4.79319;3.93846;8.41203;3
MAGN;4.772;4973.769;11.70800;-36.62500;-13.62400;0
AHRS;4.772;4973.769;25.4737;29.2274;176.1548;0.23880;-0.22148;-0.94517;3
GYRO;4.773;4973.769;-0.23793;0.87904;0.02688;3
LIGH;4.773;4973.772;5299.0;3
ACCE;4.778;4973.777;-4.49811;3.84868;8.51977;3
GYRO;4.778;4973.777;-0.19151;0.73701;0.06628;3
AHRS;4.779;4973.777;25.3310;29.7853;176.2955;0.24378;-0.21989;-0.94422;3
LIGH;4.780;4973.779;5299.0;3
GYRO;4.790;4973.782;-0.08002;0.85949;0.09071;3
ACCE;4.792;4973.788;-4.31794;3.77206;8.40006;3
MAGN;4.793;4973.788;12.50000;-36.62500;-13.62400;0
AHRS;4.793;4973.788;25.2576;30.0649;175.0329;0.24370;-0.22192;-0.94399;3
GYRO;4.794;4973.788;-0.08002;0.85949;0.09071;3
LIGH;4.794;4973.791;5299.0;3
GYRO;4.798;4973.793;0.04459;0.99968;0.12889;3
ACCE;4.799;4973.797;-3.96300;3.86723;7.94576;3
GYRO;4.799;4973.797;0.04459;0.99968;0.12889;3
AHRS;4.799;4973.797;25.2514;30.5476;175.1534;0.24792;-0.22154;-0.94294;3
LIGH;4.800;4973.799;5182.0;3
GYRO;4.809;4973.802;0.16982;1.33779;0.11790;3
ACCE;4.810;4973.808;-3.60387;3.78523;6.60740;3
MAGN;4.810;4973.808;13.04300;-36.97300;-12.40000;0
AHRS;4.811;4973.808;25.3308;31.0381;173.8128;0.24927;-0.22504;-0.94189;3
GYRO;4.811;4973.808;0.16982;1.33779;0.11790;3
LIGH;4.811;4973.810;5182.0;3
GYRO;4.821;4973.813;0.28253;1.62460;0.01924;3
ACCE;4.822;4973.820;-4.28383;3.69485;6.55532;3
GYRO;4.822;4973.820;0.28253;1.62460;0.01924;3
AHRS;4.822;4973.820;25.4833;31.9070;173.8453;0.25632;-0.22615;-0.93971;3
LIGH;4.823;4973.822;5182.0;3
GYRO;4.845;4973.825;0.34453;1.73272;-0.15119;3
GYRO;4.851;4973.829;0.34453;1.73272;-0.15119;3
MAGN;4.851;4973.829;13.86800;-36.97300;-12.40000;0
ACCE;4.852;4973.829;-5.80295;3.63380;7.07846;3
AHRS;4.853;4973.829;25.6723;33.7861;173.2827;0.27038;-0.22881;-0.93512;3
LIGH;4.854;4973.832;5182.0;3
AHRS;4.854;4973.837;25.6723;33.7861;173.2827;0.27038;-0.22881;-0.93512;3
ACCE;4.855;4973.837;-7.18979;4.02824;7.84161;3
GYRO;4.856;4973.837;0.29230;1.66736;-0.29535;3
HUMI;4.857;4973.846;52.0;3
TEMP;4.860;4973.846;17.6;3
LIGH;4.862;4973.846;4838.0;3
GYRO;4.862;4973.842;0.17807;1.62124;-0.29963;3
GYRO;4.863;4973.848;0.17807;1.62124;-0.29963;3
AHRS;4.865;4973.848;25.7254;35.6666;172.6567;0.28438;-0.23060;-0.93052;3
MAGN;4.865;4973.848;15.25100;-36.97300;-11.12000;0
ACCE;4.866;4973.848;-7.66444;4.17968;7.99963;3
LIGH;4.867;4973.851;4838.0;3
GYRO;4.867;4973.853;0.13744;1.67896;-0.14661;3
GYRO;4.868;4973.857;0.13744;1.67896;-0.14661;3
ACCE;4.868;4973.857;-7.43998;4.01747;7.72190;3
AHRS;4.872;4973.857;25.6762;36.3757;172.4910;0.28986;-0.23057;-0.92884;3
LIGH;4.873;4973.859;4838.0;3
GYRO;4.873;4973.862;0.15516;1.71500;-0.04215;3
ACCE;4.874;4973.868;-6.54694;4.05219;7.39988;3
MAGN;4.874;4973.868;15.61700;-37.39300;-10.76500;0
AHRS;4.875;4973.868;25.6769;37.3424;171.7811;0.29625;-0.23234;-0.92641;3
GYRO;4.876;4973.868;0.15516;1.71500;-0.04215;3
LIGH;4.877;4973.870;5386.0;3
GYRO;4.886;4973.873;0.22907;1.68354;0.17715;3
ACCE;4.887;4973.877;-5.69880;4.11623;6.89829;3
GYRO;4.888;4973.877;0.22907;1.68354;0.17715;3
AHRS;4.889;4973.877;25.7531;38.4798;171.7101;0.30519;-0.23307;-0.92330;3
LIGH;4.893;4973.879;4537.0;3
GYRO;4.895;4973.882;0.30299;1.51311;0.34728;3
ACCE;4.896;4973.889;-5.00029;4.25869;6.36439;3
MAGN;4.896;4973.889;15.61700;-37.39300;-10.35600;0
AHRS;4.897;4973.889;25.9340;39.3503;171.5377;0.31162;-0.23492;-0.92068;3
GYRO;4.898;4973.889;0.30299;1.51311;0.34728;3
PRES;4.898;4973.892;954.0500;3
LIGH;4.899;4973.892;4537.0;3
ACCE;4.899;4973.897;-4.70700;4.19524;5.91428;3
GYRO;4.900;4973.897;0.32834;1.30572;0.37354;3
AHRS;4.903;4973.897;26.2964;40.3869;171.6292;0.31966;-0.23745;-0.91722;3
LIGH;4.904;4973.899;4537.0;3
GYRO;4.910;4973.902;0.30268;1.18935;0.25534;3
ACCE;4.911;4973.908;-4.62141;4.31794;5.92266;3
MAGN;4.912;4973.908;15.96500;-37.72200;-9.61400;0
AHRS;4.913;4973.908;26.5533;40.9436;170.9546;0.32237;-0.24132;-0.91530;3
GYRO;4.914;4973.908;0.30268;1.18935;0.25534;3
LIGH;4.915;4973.911;4212.0;3
GYRO;4.918;4973.913;0.27458;1.18538;0.07544;3
ACCE;4.919;4973.917;-4.29879;4.32872;6.01902;3
GYRO;4.920;4973.917;0.27458;1.18538;0.07544;3
AHRS;4.921;4973.917;26.8499;41.6739;170.9924;0.32788;-0.24349;-0.91274;3
LIGH;4.922;4973.919;4212.0;3
GYRO;4.930;4973.922;0.27122;1.22295;-0.10751;3
ACCE;4.930;4973.928;-4.28263;3.81935;6.25844;3
MAGN;4.932;4973.928;16.56900;-37.72200;-8.59300;0
AHRS;4.933;4973.928;27.0014;42.2806;169.9474;0.33026;-0.24763;-0.91082;3
GYRO;4.934;4973.928;0.27122;1.22295;-0.10751;3
LIGH;4.935;4973.931;4212.0;3
ACCE;4.939;4973.937;-5.28759;3.47459;7.23528;3
GYRO;4.940;4973.937;0.29993;1.33627;-0.27794;3
AHRS;4.941;4973.937;27.0654;43.0974;169.7944;0.33632;-0.24854;-0.90834;3
LIGH;4.942;4973.939;4212.0;3
GYRO;4.951;4973.942;0.36194;1.58214;-0.39951;3
ACCE;4.952;4973.949;-6.86118;3.79002;8.14148;3
MAGN;4.953;4973.949;17.70700;-37.72200;-8.02600;0
AHRS;4.963;4973.949;27.0268;43.8494;168.9090;-0.34040;0.25084;0.90620;3
GYRO;4.965;4973.949;0.36194;1.58214;-0.39951;3
LIGH;4.966;4973.952;3811.0;3
ACCE;4.967;4973.957;-8.16064;4.11922;8.61254;3
GYRO;4.968;4973.957;0.41386;1.94835;-0.41875;3
AHRS;4.969;4973.957;26.9438;45.1432;168.4919;-0.34983;0.25146;0.90243;3
LIGH;4.970;4973.959;3811.0;3
GYRO;4.971;4973.962;0.59315;2.17102;-0.36530;3
ACCE;4.972;4973.968;-8.64307;4.31016;8.01279;3
MAGN;4.973;4973.968;18.86700;-38.15900;-6.72900;0
AHRS;4.977;4973.968;26.8743;46.1667;167.9665;-0.35683;0.25257;0.89937;3
GYRO;4.978;4973.968;0.59315;2.17102;-0.36530;3
LIGH;4.979;4973.971;3811.0;3
GYRO;4.980;4973.973;0.88575;2.59312;-0.24984;3
ACCE;4.981;4973.977;-8.42280;4.49870;6.33805;3
GYRO;4.982;4973.977;0.88575;2.59312;-0.24984;3
AHRS;4.984;4973.977;26.9489;47.8203;167.4728;-0.36855;0.25475;0.89401;3
LIGH;4.985;4973.980;3811.0;3
GYRO;4.995;4973.982;1.20829;2.82403;-0.12950;3
ACCE;4.997;4973.988;-7.79133;4.51008;4.46698;3
MAGN;4.999;4973.988;18.86700;-38.15900;-4.80900;0
AHRS;5.000;4973.988;27.1760;49.4788;167.4898;0.38111;-0.25643;-0.88826;3
GYRO;5.002;4973.988;1.20829;2.82403;-0.12950;3
LIGH;5.004;4973.991;3426.0;3
GYRO;5.005;4973.993;1.41507;2.81945;-0.01741;3
ACCE;5.006;4974.000;-7.03835;4.48195;2.98258;3
GYRO;5.007;4974.000;1.41507;2.81945;-0.01741;3
AHRS;5.009;4974.000;27.6465;51.6996;166.7576;0.39577;-0.26240;-0.88006;3
LIGH;5.013;4974.003;3426.0;3
ACCE;5.014;4974.009;-6.44100;4.49152;2.26372;3
MAGN;5.015;4974.009;19.58400;-38.15900;-3.19000;0
GYRO;5.016;4974.009;1.39399;2.62764;0.05956;3
AHRS;5.018;4974.009;28.3032;54.2221;167.3853;0.41530;-0.26485;-0.87013;3
LIGH;5.020;4974.013;3426.0;3
ACCE;5.021;4974.017;-5.97174;4.57113;2.38881;3
GYRO;5.022;4974.017;1.16797;2.37901;0.07514;3
AHRS;5.023;4974.017;28.7936;55.9392;166.7428;0.42589;-0.27056;-0.86320;3
LIGH;5.025;4974.019;3426.0;3
SOUN;5.026;827.38;0.02525;62.02
GYRO;5.035;4974.022;0.90378;2.17896;0.02810;3
ACCE;5.036;4974.028;-5.47853;4.67288;2.87065;3
MAGN;5.037;4974.028;19.58400;-38.62100;-0.57300;0
AHRS;5.039;4974.028;29.1651;57.2575;165.7629;0.43274;-0.27675;-0.85787;3
GYRO;5.040;4974.028;0.90378;2.17896;0.02810;3
LIGH;5.043;4974.031;2735.0;3
GYRO;5.044;4974.033;0.80970;2.02227;-0.01894;3
ACCE;5.045;4974.037;-5.03321;4.51846;3.24654;3
GYRO;5.046;4974.037;0.80970;2.02227;-0.01894;3
AHRS;5.048;4974.037;29.5444;58.9065;165.2470;0.44302;-0.28123;-0.85110;3
LIGH;5.050;4974.040;2735.0;3
GYRO;5.051;4974.042;0.71532;1.96454;-0.16432;3
ACCE;5.052;4974.048;-5.06134;4.13658;3.82593;3
MAGN;5.053;4974.048;20.40500;-38.62100;0.70000;0
AHRS;5.054;4974.048;29.7881;60.1367;164.0323;0.44861;-0.28754;-0.84613;3
GYRO;5.056;4974.048;0.71532;1.96454;-0.16432;3
LIGH;5.057;4974.051;2735.0;3
GYRO;5.062;4974.053;0.69639;1.95294;-0.35583;3
ACCE;5.063;4974.057;-6.21834;3.87382;5.17567;3
GYRO;5.064;4974.057;0.69639;1.95294;-0.35583;3
AHRS;5.065;4974.057;29.9230;61.5696;163.5564;0.45766;-0.29022;-0.84034;3
LIGH;5.067;4974.060;2393.0;3
GYRO;5.074;4974.062;0.72876;2.14169;-0.52962;3
ACCE;5.075;4974.069;-8.03674;3.98455;6.14771;3
MAGN;5.077;4974.069;21.30200;-38.62100;2.51900;0
AHRS;5.079;4974.069;29.8791;62.7209;161.9734;0.46213;-0.29620;-0.83588;3
GYRO;5.081;4974.069;0.72876;2.14169;-0.52962;3
PRES;5.082;4974.073;954.0400;3
LIGH;5.091;4974.073;2393.0;3
ACCE;5.092;4974.077;-9.56603;4.30238;5.69820;3
GYRO;5.093;4974.077;0.87904;2.56258;-0.60262;3
AHRS;5.095;4974.077;29.7116;64.5492;161.2569;0.47394;-0.29793;-0.82862;3
LIGH;5.096;4974.080;2393.0;3
GYRO;5.097;4974.082;1.17775;3.12244;-0.50946;3
MAGN;5.105;4974.089;21.94800;-38.99200;4.98000;0
AHRS;5.106;4974.089;29.5945;68.5736;161.7662;0.50434;-0.29465;-0.81153;3
GYRO;5.108;4974.089;1.17775;3.12244;-0.50946;3
ACCE;5.109;4974.089;-10.10593;4.49392;4.51127;3
LIGH;5.111;4974.092;2393.0;3
ACCE;5.112;4974.097;-9.61811;4.50349;3.13042;3
GYRO;5.113;4974.097;1.46699;3.55798;-0.26909;3
AHRS;5.114;4974.097;29.5415;68.6094;161.7358;0.50464;-0.29443;-0.81143;3
LIGH;5.117;4974.099;1702.0;3
GYRO;5.118;4974.102;1.60627;3.74827;0.01558;3
ACCE;5.120;4974.108;-8.38928;4.49033;1.63464;3
GYRO;5.129;4974.108;1.60627;3.74827;0.01558;3
AHRS;5.130;4974.108;29.6727;70.7436;160.9232;0.51725;-0.29863;-0.80189;3
MAGN;5.132;4974.108;21.60700;-38.99200;8.12200;0
LIGH;5.133;4974.111;1702.0;3
GYRO;5.134;4974.113;1.62857;3.78553;0.21197;3
ACCE;5.135;4974.117;-7.26640;4.47656;0.25438;3
GYRO;5.136;4974.117;1.62857;3.78553;0.21197;3
AHRS;5.137;4974.117;30.0361;73.7614;160.2916;0.53563;-0.30341;-0.78778;3
LIGH;5.140;4974.120;1702.0;3
GYRO;5.141;4974.122;1.61391;3.71131;0.24740;3
ACCE;5.141;4974.129;-6.76123;4.55257;-0.84934;3
MAGN;5.142;4974.129;21.60700;-38.99200;10.22400;0
AHRS;5.142;4974.129;30.4108;76.2925;157.3619;0.54397;-0.31924;-0.77594;3
GYRO;5.145;4974.129;1.61391;3.71131;0.24740;3
LIGH;5.145;4974.132;1702.0;3
ACCE;5.147;4974.137;-6.47512;4.56814;-1.29466;3
GYRO;5.147;4974.137;1.53174;3.63618;0.20953;3
AHRS;5.148;4974.137;30.8769;79.6325;156.1021;0.56151;-0.32783;-0.75964;3
LIGH;5.148;4974.140;1449.0;3
GYRO;5.155;4974.142;1.38911;3.42940;0.09285;3
ACCE;5.157;4974.148;-6.51941;4.56215;-1.11749;3
MAGN;5.158;4974.148;21.60700;-38.99200;12.63100;0
AHRS;5.159;4974.148;31.1285;81.7773;155.8650;0.57425;-0.33019;-0.74889;3
GYRO;5.159;4974.148;1.38911;3.42940;0.09285;3
LIGH;5.160;4974.151;1449.0;3
GYRO;5.160;4974.153;1.24067;3.15390;-0.04673;3
ACCE;5.161;4974.157;-6.63314;4.62979;-0.65062;3
AHRS;5.161;4974.157;31.3424;84.5294;154.8471;0.58849;-0.33610;-0.73500;3
GYRO;5.162;4974.157;1.24067;3.15390;-0.04673;3
LIGH;5.162;4974.160;1449.0;3
GYRO;5.170;4974.162;1.14568;2.86251;-0.19212;3
ACCE;5.171;4974.168;-6.81569;4.65373;-0.55246;3
MAGN;5.171;4974.168;21.14700;-38.99200;15.97200;0
AHRS;5.171;4974.168;31.4106;86.6155;153.6086;0.59791;-0.34251;-0.72440;3
GYRO;5.172;4974.168;1.14568;2.86251;-0.19212;3
LIGH;5.173;4974.171;1449.0;3
GYRO;5.182;4974.173;1.10689;2.62397;-0.35888;3
ACCE;5.182;4974.180;-7.12335;4.50349;-0.97384;3
GYRO;5.183;4974.180;1.10689;2.62397;-0.35888;3
AHRS;5.183;4974.180;31.3552;88.9354;152.7387;0.61000;-0.34635;-0.71235;3
LIGH;5.184;4974.183;1234.0;3
ACCE;5.191;4974.189;-7.63152;4.55018;-1.61788;3
MAGN;5.192;4974.189;21.67200;-39.30300;17.49500;0
GYRO;5.192;4974.189;1.04977;2.45385;-0.51832;3
AHRS;5.193;4974.189;31.1318;91.3681;152.2730;0.62426;-0.34716;-0.69939;3
LIGH;5.194;4974.192;1234.0;3
ACCE;5.198;4974.197;-8.61494;4.45322;-1.89860;3
GYRO;5.199;4974.197;0.92668;2.32984;-0.63835;3
AHRS;5.199;4974.197;30.8480;93.0089;151.6257;0.63311;-0.34887;-0.69056;3
LIGH;5.200;4974.199;1234.0;3
GYRO;5.210;4974.202;0.84299;2.20736;-0.66584;3
ACCE;5.211;4974.208;-9.44632;4.41012;-1.26653;3
MAGN;5.211;4974.208;21.67200;-39.30300;19.05900;0
AHRS;5.216;4974.208;30.5045;94.3569;150.5568;0.63897;-0.35277;-0.68328;3
GYRO;5.217;4974.208;0.84299;2.20736;-0.66584;3
LIGH;5.218;4974.211;1063.0;3
GYRO;5.222;4974.213;0.66951;2.14902;-0.62492;3
ACCE;5.224;4974.217;-10.16159;4.33291;0.15502;3
GYRO;5.225;4974.217;0.66951;2.14902;-0.62492;3
AHRS;5.225;4974.217;30.0047;95.9864;149.9739;0.64837;-0.35324;-0.67417;3
LIGH;5.226;4974.220;1063.0;3
GYRO;5.230;4974.222;0.59193;2.09832;-0.47250;3
ACCE;5.231;4974.228;-10.56382;4.36164;1.31861;3
MAGN;5.231;4974.228;21.67200;-39.30300;19.89800;0
AHRS;5.232;4974.228;29.6004;97.1334;149.7285;0.65557;-0.35244;-0.66760;3
GYRO;5.233;4974.228;0.59193;2.09832;-0.47250;3
LIGH;5.234;4974.231;1063.0;3
GYRO;5.238;4974.233;0.72021;2.19698;-0.23976;3
GYRO;5.239;4974.237;0.72021;2.19698;-0.23976;3
ACCE;5.240;4974.237;-9.90840;4.44603;-0.36392;3
AHRS;5.240;4974.237;29.2382;98.6047;149.3396;0.66400;-0.35268;-0.65910;3
LIGH;5.241;4974.239;1063.0;3
GYRO;5.254;4974.242;1.02137;2.46942;0.03512;3
GYRO;5.255;4974.247;1.02137;2.46942;0.03512;3
ACCE;5.255;4974.251;-9.09078;4.32692;-1.33058;3
MAGN;5.256;4974.251;20.39400;-39.30300;21.89900;0
AHRS;5.257;4974.251;29.0499;99.9392;148.6373;0.67004;-0.35565;-0.65137;3
GYRO;5.258;4974.251;1.02137;2.46942;0.03512;3
PRES;5.259;4974.255;954.0000;3
LIGH;5.259;4974.255;895.0;3
ACCE;5.259;4974.257;-7.91523;4.23534;-1.47243;3
GYRO;5.260;4974.257;1.31214;2.82098;0.28558;3
AHRS;5.261;4974.257;28.9487;102.3920;147.6971;0.68121;-0.36035;-0.63700;3
LIGH;5.261;4974.259;895.0;3
GYRO;5.270;4974.262;1.46944;3.10564;0.47342;3
ACCE;5.271;4974.268;-6.83485;4.13299;-1.10552;3
AHRS;5.271;4974.268;28.9683;103.5741;147.1877;0.68607;-0.36328;-0.63004;3
MAGN;5.272;4974.268;20.39400;-39.30300;24.05700;0
GYRO;5.273;4974.268;1.46944;3.10564;0.47342;3
LIGH;5.273;4974.271;895.0;3
GYRO;5.279;4974.273;1.54763;3.29012;0.56077;3
ACCE;5.279;4974.277;-5.92744;4.02346;-1.38564;3
GYRO;5.280;4974.277;1.54763;3.29012;0.56077;3
AHRS;5.283;4974.277;29.0679;106.1319;147.6144;0.70100;-0.36059;-0.61453;3
LIGH;5.284;4974.280;895.0;3
GYRO;5.290;4974.282;1.67102;3.40099;0.54031;3
ACCE;5.291;4974.288;-5.47015;4.12760;-2.84311;3
MAGN;5.292;4974.288;19.30300;-39.30300;27.15100;0
AHRS;5.292;4974.288;29.1520;108.3638;146.2804;0.70833;-0.36856;-0.60122;3
GYRO;5.294;4974.288;1.67102;3.40099;0.54031;3
LIGH;5.294;4974.291;710.0;3
GYRO;5.299;4974.293;1.75685;3.46422;0.48839;3
ACCE;5.300;4974.297;-5.58388;4.08211;-4.73573;3
GYRO;5.300;4974.297;1.75685;3.46422;0.48839;3
AHRS;5.301;4974.297;29.1511;111.2670;144.9735;0.71910;-0.37588;-0.58351;3
LIGH;5.302;4974.300;710.0;3
GYRO;5.315;4974.302;1.89124;3.47307;0.31460;3
ACCE;5.316;4974.310;-5.76823;4.01927;-5.96037;3
MAGN;5.317;4974.310;17.03400;-39.30300;21.68500;1
AHRS;5.317;4974.310;29.0506;113.7638;150.4478;0.74901;-0.33928;-0.56499;3
GYRO;5.318;4974.310;1.89124;3.47307;0.31460;3
LIGH;5.319;4974.316;710.0;3
ACCE;5.319;4974.317;-6.01244;4.03662;-5.80893;3
GYRO;5.320;4974.317;1.86192;3.39519;0.13073;3
AHRS;5.321;4974.317;28.6935;117.1097;148.9011;0.76163;-0.34610;-0.54358;3
LIGH;5.322;4974.320;710.0;3
GYRO;5.330;4974.322;1.64903;3.15665;0.00031;3
ACCE;5.333;4974.328;-6.32249;3.92110;-5.23313;3
MAGN;5.334;4974.328;15.53000;-38.91600;23.10600;1
AHRS;5.335;4974.328;28.3625;119.0953;154.1701;0.78689;-0.30783;-0.52615;3
GYRO;5.336;4974.328;1.64903;3.15665;0.00031;3
LIGH;5.336;4974.331;566.0;3
GYRO;5.339;4974.333;1.39461;2.81242;-0.06353;3
GYRO;5.340;4974.337;1.39461;2.81242;-0.06353;3
ACCE;5.341;4974.337;-6.77739;3.93367;-4.88597;3
AHRS;5.342;4974.337;27.8439;121.6312;153.1167;0.79692;-0.31109;-0.50916;3
LIGH;5.344;4974.340;566.0;3
GYRO;5.350;4974.342;1.25655;2.51188;-0.06658;3
ACCE;5.355;4974.348;-7.47230;3.93068;-5.43783;3
GYRO;5.356;4974.348;1.25655;2.51188;-0.06658;3
AHRS;5.357;4974.348;27.4146;123.4407;152.4140;0.80413;-0.31301;-0.49676;3
MAGN;5.358;4974.348;14.07900;-38.23000;23.10600;1
LIGH;5.359;4974.351;566.0;3
GYRO;5.362;4974.353;1.23731;2.37443;-0.03971;3
GYRO;5.363;4974.361;1.23731;2.37443;-0.03971;3
ACCE;5.363;4974.361;-7.85238;3.97976;-6.20158;3
AHRS;5.364;4974.361;26.9077;125.4133;159.3008;0.83105;-0.26022;-0.47585;3
LIGH;5.365;4974.363;488.0;3
ACCE;5.371;4974.369;-7.90326;3.95343;-6.44759;3
GYRO;5.376;4974.369;1.22937;2.39978;0.03299;3
MAGN;5.377;4974.369;11.99600;-37.12700;24.85300;1
AHRS;5.377;4974.369;25.9926;128.9610;160.0308;0.84921;-0.24788;-0.44861;3
LIGH;5.379;4974.372;488.0;3
ACCE;5.380;4974.377;-7.41604;3.84329;-5.85143;3
GYRO;5.380;4974.377;1.20799;2.46820;0.09041;3
AHRS;5.381;4974.377;25.9621;128.9554;160.0173;0.84923;-0.24788;-0.44865;3
LIGH;5.382;4974.380;488.0;3
GYRO;5.390;4974.382;1.13987;2.46912;0.23396;3
ACCE;5.391;4974.388;-6.54156;3.61165;-4.62380;3
AHRS;5.391;4974.388;25.6498;130.2920;159.4970;0.85402;-0.24926;-0.43912;3
MAGN;5.392;4974.388;10.32500;-36.32000;26.07100;1
GYRO;5.392;4974.388;1.13987;2.46912;0.23396;3
LIGH;5.393;4974.391;488.0;3
ACCE;5.398;4974.397;-5.27443;3.40874;-3.91392;3
GYRO;5.399;4974.397;1.09650;2.42178;0.38515;3
AHRS;5.399;4974.397;25.3163;132.1640;158.1559;0.85892;-0.25623;-0.42636;3
LIGH;5.404;4974.399;436.0;3
GYRO;5.410;4974.402;1.17500;2.44102;0.51924;3
GYRO;5.411;4974.408;1.17500;2.44102;0.51924;3
AHRS;5.411;4974.408;25.1048;133.7025;157.3476;0.86325;-0.26004;-0.41550;3
MAGN;5.412;4974.408;8.51500;-35.58000;26.49900;1
ACCE;5.412;4974.408;-4.16052;3.23157;-4.29580;3
LIGH;5.413;4974.411;436.0;3
GYRO;5.424;4974.413;1.38666;2.60565;0.59193;3
ACCE;5.424;4974.417;-3.44107;3.18848;-5.49469;3
GYRO;5.425;4974.417;1.38666;2.60565;0.59193;3
AHRS;5.425;4974.417;24.8418;135.6827;156.4852;0.86896;-0.26373;-0.40121;3
LIGH;5.426;4974.419;436.0;3
GYRO;5.432;4974.422;1.61513;2.87168;0.57085;3
GYRO;5.432;4974.430;1.61513;2.87168;0.57085;3
AHRS;5.433;4974.430;24.5364;137.4771;156.0222;0.87478;-0.26454;-0.38775;3
MAGN;5.434;4974.430;5.42200;-34.48900;28.23100;1
ACCE;5.434;4974.430;-3.42131;3.10289;-6.90248;3
LIGH;5.435;4974.433;436.0;3
PRES;5.435;4974.433;954.0200;3
ACCE;5.438;4974.437;-3.46022;3.07475;-7.84460;3
GYRO;5.440;4974.437;1.74371;3.15237;0.49480;3
AHRS;5.440;4974.437;23.9439;140.1156;154.8301;0.88208;-0.26942;-0.36812;3
LIGH;5.441;4974.439;393.0;3
GYRO;5.452;4974.442;1.73577;3.37350;0.41020;3
ACCE;5.453;4974.448;-3.54162;2.76051;-8.06068;3
MAGN;5.454;4974.448;2.34300;-32.62700;29.26600;1
AHRS;5.454;4974.448;23.4542;141.9356;154.7445;0.88872;-0.26703;-0.35357;3
GYRO;5.455;4974.448;1.73577;3.37350;0.41020;3
LIGH;5.455;4974.451;393.0;3
GYRO;5.459;4974.453;1.64750;3.43581;0.33811;3
ACCE;5.459;4974.457;-3.45842;2.81319;-8.26957;3
GYRO;5.460;4974.457;1.64750;3.43581;0.33811;3
AHRS;5.460;4974.457;22.7078;144.5801;153.7585;0.89599;-0.27034;-0.33303;3
LIGH;5.461;4974.460;393.0;3
GYRO;5.473;4974.462;1.59497;3.28707;0.30849;3
ACCE;5.473;4974.468;-3.39618;2.82755;-8.46470;3
MAGN;5.474;4974.468;0.99000;-31.84200;29.94500;1
AHRS;5.477;4974.468;22.0804;146.7356;154.4987;0.90514;-0.26102;-0.31450;3
GYRO;5.478;4974.468;1.59497;3.28707;0.30849;3
LIGH;5.478;4974.473;393.0;3
GYRO;5.484;4974.473;1.49357;3.15329;0.24618;3
ACCE;5.484;4974.481;-3.70862;2.69886;-8.73285;3
GYRO;5.485;4974.481;1.49357;3.15329;0.24618;3
AHRS;5.485;4974.481;21.3038;149.1846;153.7035;0.91144;-0.26334;-0.29480;3
LIGH;5.487;4974.483;359.0;3
ACCE;5.492;4974.490;-3.81277;2.70904;-8.83760;3
MAGN;5.493;4974.490;-0.70800;-30.78900;30.35400;1
GYRO;5.493;4974.490;1.40132;2.79562;0.16952;3
AHRS;5.494;4974.490;20.4405;151.7699;154.9841;0.92240;-0.24895;-0.27157;3
LIGH;5.495;4974.493;359.0;3
ACCE;5.499;4974.498;-3.98934;2.57077;-8.19116;3
GYRO;5.500;4974.498;1.28037;2.38421;0.13225;3
AHRS;5.500;4974.498;19.8209;153.3916;154.5102;0.92628;-0.25012;-0.25805;3
LIGH;5.501;4974.500;359.0;3
GYRO;5.511;4974.503;1.13438;2.03082;0.14416;3
ACCE;5.512;4974.509;-3.84389;2.47441;-7.06589;3
MAGN;5.513;4974.509;-2.45000;-29.43200;32.34700;1
AHRS;5.513;4974.509;19.3361;154.5504;152.4827;0.92520;-0.26463;-0.24987;3
GYRO;5.514;4974.509;1.13438;2.03082;0.14416;3
LIGH;5.515;4974.512;340.0;3
GYRO;5.519;4974.514;1.06046;1.77029;0.20372;3
ACCE;5.519;4974.518;-3.38181;2.21105;-6.13754;3
GYRO;5.520;4974.518;1.06046;1.77029;0.20372;3
AHRS;5.521;4974.518;18.7278;155.9771;152.0412;0.92831;-0.26599;-0.23770;3
LIGH;5.521;4974.520;340.0;3
GYRO;5.531;4974.523;1.13438;1.69057;0.27397;3
ACCE;5.532;4974.529;-2.78745;1.98539;-5.81372;3
MAGN;5.532;4974.529;-2.89000;-28.70900;31.29100;1
AHRS;5.533;4974.529;18.2705;157.0136;151.3547;0.92962;-0.27000;-0.22910;3
GYRO;5.534;4974.529;1.13438;1.69057;0.27397;3
LIGH;5.534;4974.532;340.0;3
GYRO;5.542;4974.534;1.34238;1.83382;0.31887;3
ACCE;5.543;4974.541;-2.07757;1.76213;-5.97653;3
GYRO;5.543;4974.541;1.34238;1.83382;0.31887;3
AHRS;5.544;4974.541;17.6755;158.2613;150.8683;0.93192;-0.27209;-0.21829;3
LIGH;5.545;4974.543;340.0;3
GYRO;5.552;4974.546;1.46852;2.08610;0.34056;3
ACCE;5.552;4974.550;-1.55743;1.54665;-6.48529;3
MAGN;5.553;4974.550;-4.75300;-27.75100;31.60500;1
AHRS;5.553;4974.550;16.8635;159.7930;150.6019;0.93545;-0.27199;-0.20448;3
GYRO;5.554;4974.550;1.46852;2.08610;0.34056;3
LIGH;5.555;4974.553;325.0;3
ACCE;5.561;4974.558;-1.32758;1.55264;-7.79193;3
GYRO;5.561;4974.558;1.70981;2.29746;0.33537;3
AHRS;5.562;4974.558;16.1870;161.0736;150.1391;0.93763;-0.27397;-0.19306;3
LIGH;5.563;4974.562;325.0;3
SOUN;5.565;4951.18;0.15110;77.56
GYRO;5.571;4974.563;1.88971;2.34878;0.28924;3
ACCE;5.571;4974.569;-1.32639;1.33596;-9.93713;3
MAGN;5.572;4974.569;-6.37800;-26.22900;32.70500;1
AHRS;5.572;4974.569;15.4556;162.3129;149.1715;0.93842;-0.28018;-0.18218;3
GYRO;5.573;4974.569;1.88971;2.34878;0.28924;3
LIGH;5.574;4974.571;325.0;3
GYRO;5.581;4974.574;1.91751;2.26906;0.22633;3
ACCE;5.581;4974.578;-1.60830;1.35811;-11.63881;3
GYRO;5.582;4974.578;1.91751;2.26906;0.22633;3
AHRS;5.582;4974.578;14.2858;164.0685;148.5917;0.94132;-0.28257;-0.16570;3
LIGH;5.583;4974.582;325.0;3
GYRO;5.591;4974.583;1.72020;1.92117;0.16005;3
ACCE;5.591;4974.589;-2.14580;1.40959;-12.04942;3
MAGN;5.592;4974.589;-7.33400;-24.94500;32.70500;1
AHRS;5.592;4974.589;13.2849;165.4196;149.4456;0.94657;-0.27376;-0.15182;3
GYRO;5.593;4974.589;1.72020;1.92117;0.16005;3
LIGH;5.594;4974.591;316.0;3
GYRO;5.601;4974.594;1.35276;1.32191;0.10263;3
ACCE;5.604;4974.598;-2.44867;1.34614;-11.35929;3
GYRO;5.605;4974.598;1.35276;1.32191;0.10263;3
AHRS;5.605;4974.598;12.2014;166.7576;149.0249;0.94857;-0.27556;-0.13868;3
LIGH;5.606;4974.602;316.0;3
GYRO;5.612;4974.603;0.99082;0.62797;0.09804;3
ACCE;5.613;4974.610;-2.48458;1.21625;-9.97484;3
MAGN;5.613;4974.610;-7.33400;-24.29300;33.49300;1
AHRS;5.614;4974.610;11.4938;167.4998;149.3827;0.95109;-0.27164;-0.13076;3
GYRO;5.615;4974.610;0.99082;0.62797;0.09804;3
PRES;5.615;4974.613;954.0100;3
LIGH;5.616;4974.613;316.0;3
ACCE;5.619;4974.618;-2.25175;1.05764;-8.55388;3
GYRO;5.619;4974.618;0.76969;0.06567;0.13806;3
AHRS;5.620;4974.618;10.8192;167.9910;149.1164;0.95172;-0.27313;-0.12535;3
LIGH;5.621;4974.620;316.0;3
GYRO;5.631;4974.623;0.72754;-0.25931;0.18570;3
ACCE;5.632;4974.629;-1.87526;0.85593;-7.44238;3
MAGN;5.635;4974.629;-7.33400;-23.37600;33.49300;1
AHRS;5.636;4974.629;10.4727;168.0582;147.8922;0.94917;-0.28302;-0.12465;3
GYRO;5.637;4974.629;0.72754;-0.25931;0.18570;3
LIGH;5.637;4974.632;317.0;3
GYRO;5.640;4974.634;0.76725;-0.36102;0.20342;3
ACCE;5.642;4974.638;-1.33058;0.62908;-6.67025;3
GYRO;5.643;4974.638;0.76725;-0.36102;0.20342;3
AHRS;5.644;4974.638;10.0309;167.9669;147.6410;0.94889;-0.28485;-0.12450;3
LIGH;5.646;4974.641;317.0;3
GYRO;5.651;4974.643;0.92332;-0.35613;0.21044;3
ACCE;5.652;4974.649;-0.82001;0.40402;-6.64451;3
MAGN;5.654;4974.649;-7.33400;-22.45000;33.93500;1
AHRS;5.655;4974.649;9.6439;167.8581;145.8516;0.94459;-0.29943;-0.12528;3
GYRO;5.664;4974.649;0.92332;-0.35613;0.21044;3
LIGH;5.665;4974.652;317.0;3
GYRO;5.669;4974.654;1.12552;-0.30085;0.16188;3
ACCE;5.670;4974.658;-0.64464;0.23403;-7.42741;3
GYRO;5.672;4974.658;1.12552;-0.30085;0.16188;3
AHRS;5.673;4974.658;9.0717;167.7417;145.5658;0.94426;-0.30144;-0.12494;3
LIGH;5.675;4974.660;320.0;3
GYRO;5.676;4974.663;1.29259;-0.24099;0.06811;3
ACCE;5.677;4974.670;-1.97222;0.12330;-10.05325;3
MAGN;5.678;4974.670;-7.33400;-21.19900;35.34200;1
AHRS;5.680;4974.670;8.4611;167.6577;144.0707;0.94071;-0.31335;-0.12460;3
GYRO;5.681;4974.670;1.29259;-0.24099;0.06811;3
LIGH;5.683;4974.673;320.0;3
ACCE;5.684;4974.678;-2.72460;0.13707;-10.81461;3
GYRO;5.685;4974.678;1.34971;-0.20036;-0.03879;3
AHRS;5.686;4974.678;7.5374;167.5433;143.7621;0.94054;-0.31526;-0.12321;3
LIGH;5.688;4974.680;320.0;3
GYRO;5.698;4974.683;1.27640;-0.24526;-0.11698;3
ACCE;5.699;4974.689;-3.43867;0.19213;-11.47900;3
MAGN;5.700;4974.689;-6.84000;-20.36500;35.86400;1
AHRS;5.700;4974.689;6.8719;167.4415;143.2449;0.93954;-0.31904;-0.12239;3
GYRO;5.701;4974.689;1.27640;-0.24526;-0.11698;3
LIGH;5.701;4974.694;320.0;3
GYRO;5.702;4974.694;1.08917;-0.45723;-0.13653;3
ACCE;5.705;4974.698;-3.97737;0.24181;-12.02308;3
GYRO;5.705;4974.698;1.08917;-0.45723;-0.13653;3
AHRS;5.706;4974.698;6.0187;167.2561;143.0496;0.93946;-0.32003;-0.12165;3
LIGH;5.706;4974.700;325.0;3
GYRO;5.711;4974.703;0.81062;-0.86437;-0.10049;3
ACCE;5.711;4974.709;-3.74094;0.24421;-11.58315;3
MAGN;5.712;4974.709;-5.66400;-20.36500;35.86400;1
AHRS;5.712;4974.709;5.4133;166.9914;143.3226;0.94037;-0.31734;-0.12217;3
GYRO;5.713;4974.709;0.81062;-0.86437;-0.10049;3
LIGH;5.713;4974.711;325.0;3
GYRO;5.722;4974.714;0.63622;-1.41263;-0.00336;3
ACCE;5.723;4974.721;-3.12862;0.21368;-10.24180;3
GYRO;5.723;4974.721;0.63622;-1.41263;-0.00336;3
AHRS;5.724;4974.721;4.8730;166.4480;143.2078;0.93983;-0.31786;-0.12518;3
LIGH;5.724;4974.723;325.0;3
GYRO;5.732;4974.726;0.26053;-2.06472;0.05467;3
ACCE;5.733;4974.730;-2.53247;0.04609;-8.82263;3
MAGN;5.733;4974.730;-4.24600;-18.96500;36.74100;1
AHRS;5.737;4974.730;4.4153;165.4836;142.0808;-0.93589;0.32666;0.13181;3
GYRO;5.737;4974.730;0.26053;-2.06472;0.05467;3
LIGH;5.739;4974.733;325.0;3
ACCE;5.740;4974.738;-2.09193;-0.08021;-7.36097;3
GYRO;5.741;4974.738;-0.04673;-2.40131;0.14019;3
AHRS;5.741;4974.738;4.2726;164.4318;141.9846;-0.93447;0.32724;0.14000;3
LIGH;5.742;4974.741;339.0;3
GYRO;5.752;4974.743;-0.21350;-2.97186;0.17104;3
ACCE;5.754;4974.749;-2.13802;-0.29568;-6.01902;3
MAGN;5.755;4974.749;-2.23200;-18.96500;37.24000;1
AHRS;5.755;4974.749;4.2913;163.3966;140.5326;-0.92893;0.33896;0.14832;3
GYRO;5.757;4974.749;-0.21350;-2.97186;0.17104;3
LIGH;5.757;4974.751;339.0;3
GYRO;5.765;4974.754;-0.22999;-3.32189;0.13989;3
ACCE;5.766;4974.758;-2.61148;-0.40103;-6.19919;3
GYRO;5.767;4974.758;-0.22999;-3.32189;0.13989;3
AHRS;5.768;4974.758;4.4308;161.5435;140.4225;-0.92598;0.33975;0.16370;3
LIGH;5.769;4974.760;339.0;3
GYRO;5.771;4974.763;-0.09927;-3.43154;0.05528;3
ACCE;5.771;4974.769;-3.39258;-0.42138;-7.65486;3
MAGN;5.772;4974.769;0.85600;-18.96500;37.24000;1
AHRS;5.773;4974.769;4.5338;159.8355;138.4535;-0.91738;0.35539;0.17736;3
GYRO;5.774;4974.769;-0.09927;-3.43154;0.05528;3
LIGH;5.774;4974.771;339.0;3
GYRO;5.779;4974.774;0.10232;-3.29470;-0.04734;3
ACCE;5.780;4974.778;-4.59028;-0.25199;-9.33559;3
GYRO;5.781;4974.778;0.10232;-3.29470;-0.04734;3
AHRS;5.782;4974.778;4.5657;157.6664;138.3789;-0.91359;0.35549;0.19477;3
LIGH;5.783;4974.780;361.0;3
GYRO;5.805;4974.783;0.18754;-3.04516;-0.14630;3
GYRO;5.805;4974.790;0.18754;-3.04516;-0.14630;3
ACCE;5.806;4974.790;-5.84065;-0.03053;-10.67455;3
MAGN;5.806;4974.790;3.00400;-18.96500;36.86800;1
AHRS;5.806;4974.790;4.2797;153.7434;135.9871;-0.89910;0.37253;0.22406;3
PRES;5.807;4974.793;953.8900;3
LIGH;5.809;4974.794;361.0;3
AHRS;5.809;4974.798;4.2797;153.7434;135.9871;-0.89910;0.37253;0.22406;3
ACCE;5.810;4974.798;-6.65828;0.22924;-11.09353;3
GYRO;5.811;4974.798;0.05223;-2.91994;-0.19120;3
TEMP;5.811;4974.805;17.6;3
HUMI;5.812;4974.805;52.0;3
LIGH;5.813;4974.806;361.0;3
GYRO;5.814;4974.803;-0.08399;-2.98316;-0.18143;3
ACCE;5.814;4974.809;-6.95755;0.26875;-10.24180;3
MAGN;5.815;4974.809;5.36000;-18.96500;36.86800;1
AHRS;5.815;4974.809;4.2005;152.3996;136.2637;-0.89739;0.36959;0.23448;3
GYRO;5.816;4974.809;-0.08399;-2.98316;-0.18143;3
LIGH;5.816;4974.811;388.0;3
GYRO;5.823;4974.814;-0.44990;-3.07265;-0.10354;3
ACCE;5.824;4974.818;-6.68102;0.22565;-8.59099;3
GYRO;5.824;4974.818;-0.44990;-3.07265;-0.10354;3
AHRS;5.825;4974.818;4.1820;150.4497;136.3108;-0.89344;0.36818;0.24968;3
LIGH;5.826;4974.820;388.0;3
GYRO;5.830;4974.823;-0.82925;-3.29989;0.02657;3
ACCE;5.831;4974.829;-6.15190;0.14305;-7.05871;3
MAGN;5.841;4974.829;8.17200;-19.58000;37.25500;1
AHRS;5.842;4974.829;4.3469;148.8049;135.7507;-0.88777;0.37194;0.26266;3
GYRO;5.842;4974.829;-0.82925;-3.29989;0.02657;3
LIGH;5.843;4974.831;388.0;3
GYRO;5.843;4974.834;-1.05893;-3.46941;0.15944;3
ACCE;5.844;4974.838;-5.85023;-0.01437;-6.16447;3
GYRO;5.844;4974.838;-1.05893;-3.46941;0.15944;3
AHRS;5.845;4974.838;4.7888;146.6690;135.9505;-0.88281;0.37005;0.28063;3
LIGH;5.845;4974.840;388.0;3
GYRO;5.852;4974.843;-1.11239;-3.53508;0.23610;3
ACCE;5.860;4974.850;-5.80354;0.01317;-6.22014;3
MAGN;5.861;4974.850;10.68500;-20.91500;36.36300;1
AHRS;5.861;4974.850;5.2730;144.8353;135.0314;-0.87457;0.37702;0.29559;3
GYRO;5.862;4974.850;-1.11239;-3.53508;0.23610;3
LIGH;5.862;4974.852;433.0;3
ACCE;5.863;4974.858;-5.87597;0.10116;-6.64271;3
GYRO;5.863;4974.858;-1.07024;-3.52225;0.26053;3
AHRS;5.863;4974.858;5.9722;142.3746;135.3066;-0.86791;0.37495;0.31660;3
LIGH;5.864;4974.860;433.0;3
WIFI;5.864;4974.845;eduroam;00:0b:86:27:36:c0;-81
WIFI;5.864;4974.845;portal-csic;00:0b:86:27:36:c1;-81
WIFI;5.864;4974.845;portal-csic;00:0b:86:27:32:e1;-75
WIFI;5.864;4974.845;test-CAR;00:0b:86:27:32:e2;-75
WIFI;5.864;4974.845;eduroam;00:0b:86:27:32:e0;-69
WIFI;5.864;4974.845;test-CAR;00:0b:86:27:36:c2;-81
WIFI;5.864;4974.845;eduroam;00:0b:86:27:35:90;-78
WIFI;5.864;4974.845;test-CAR;00:0b:86:27:35:92;-78
WIFI;5.864;4974.845;portal-csic;00:0b:86:27:35:91;-78
WIFI;5.864;4974.846;eduroam;00:0b:86:27:35:80;-87
WIFI;5.864;4974.845;;14:cc:20:b9:6d:d6;-90
WIFI;5.864;4974.846;;4c:5e:0c:31:73:17;-90
WIFI;5.864;4974.846;portal-csic;00:0b:86:27:35:81;-90
GYRO;5.880;4974.863;-1.04305;-3.47643;0.24893;3
ACCE;5.880;4974.869;-6.10342;0.23044;-6.44639;3
MAGN;5.880;4974.869;13.43800;-21.49900;35.91000;1
AHRS;5.881;4974.869;6.4128;140.7387;134.1526;-0.85882;0.38360;0.32946;3
GYRO;5.883;4974.869;-1.04305;-3.47643;0.24893;3
LIGH;5.884;4974.871;433.0;3
GYRO;5.884;4974.874;-1.09375;-3.48621;0.20708;3
ACCE;5.885;4974.878;-6.44639;0.32082;-5.87178;3
GYRO;5.887;4974.878;-1.09375;-3.48621;0.20708;3
AHRS;5.888;4974.878;7.0051;138.5044;134.4089;-0.85211;0.38159;0.34811;3
LIGH;5.889;4974.880;433.0;3
GYRO;5.905;4974.883;-1.17378;-3.52255;0.16493;3
ACCE;5.906;4974.889;-6.93241;0.42737;-5.31453;3
MAGN;5.906;4974.889;15.93700;-22.37000;34.44000;1
AHRS;5.907;4974.889;7.4848;136.6335;133.8241;-0.84353;0.38580;0.36294;3
GYRO;5.911;4974.889;-1.17378;-3.52255;0.16493;3
LIGH;5.911;4974.891;497.0;3
GYRO;5.912;4974.894;-1.20310;-3.49293;0.14508;3
ACCE;5.912;4974.901;-7.55790;0.58239;-4.71418;3
GYRO;5.913;4974.901;-1.20310;-3.49293;0.14508;3
AHRS;5.913;4974.901;8.0853;134.2897;134.2070;-0.83612;0.38285;0.38219;3
LIGH;5.916;4974.903;497.0;3
ACCE;5.917;4974.910;-8.34738;0.76555;-4.30118;3
MAGN;5.918;4974.910;18.52500;-22.83000;32.87600;1
GYRO;5.918;4974.910;-1.23089;-3.45322;0.12065;3
AHRS;5.919;4974.910;8.7398;131.6720;132.7318;-0.82092;0.39328;0.40179;3
LIGH;5.920;4974.912;497.0;3
ACCE;5.920;4974.918;-8.89805;1.01694;-4.29460;3
GYRO;5.920;4974.918;-1.22998;-3.35457;0.14752;3
AHRS;5.921;4974.918;9.1902;129.7727;133.0946;-0.81446;0.39040;0.41697;3
LIGH;5.921;4974.920;497.0;3
GYRO;5.930;4974.923;-1.21012;-3.24736;0.23121;3
ACCE;5.933;4974.929;-9.16201;1.13006;-4.48853;3
MAGN;5.933;4974.929;20.31500;-23.40500;31.85100;1
AHRS;5.934;4974.929;9.5906;128.0977;132.9718;-0.80702;0.39103;0.42985;3
GYRO;5.934;4974.929;-1.21012;-3.24736;0.23121;3
LIGH;5.935;4974.931;585.0;3
GYRO;5.939;4974.934;-1.20585;-3.18169;0.35980;3
ACCE;5.939;4974.938;-9.23144;1.26833;-4.43227;3
GYRO;5.940;4974.938;-1.20585;-3.18169;0.35980;3
AHRS;5.940;4974.938;10.1676;125.8994;133.4373;-0.79894;0.38764;0.44729;3
LIGH;5.940;4974.940;585.0;3
GYRO;5.950;4974.943;-1.25594;-3.16581;0.51191;3
ACCE;5.951;4974.949;-9.08959;1.40540;-4.24133;3
MAGN;5.951;4974.949;21.65800;-24.33100;29.93600;1
AHRS;5.951;4974.949;10.6802;124.1228;132.8742;-0.78884;0.39160;0.46046;3
GYRO;5.952;4974.949;-1.25594;-3.16581;0.51191;3
LIGH;5.952;4974.951;585.0;3
GYRO;5.959;4974.954;-1.33199;-3.20613;0.65668;3
ACCE;5.959;4974.958;-8.69035;1.41677;-4.15993;3
GYRO;5.959;4974.958;-1.33199;-3.20613;0.65668;3
AHRS;5.960;4974.958;11.3849;122.0115;133.3267;-0.78011;0.38892;0.47724;3
LIGH;5.960;4974.960;585.0;3
GYRO;5.972;4974.963;-1.42240;-3.33655;0.76938;3
ACCE;5.973;4974.970;-8.04212;1.44011;-4.09468;3
MAGN;5.973;4974.970;24.19200;-25.20100;28.06200;1
AHRS;5.973;4974.970;12.0331;120.2661;132.9429;-0.76987;0.39214;0.49036;3
GYRO;5.974;4974.970;-1.42240;-3.33655;0.76938;3
PRES;5.974;4974.973;953.9400;3
LIGH;5.974;4974.973;708.0;3
ACCE;5.979;4974.978;-7.36157;1.47004;-3.62722;3
GYRO;5.979;4974.978;-1.47952;-3.53538;0.80604;3
AHRS;5.979;4974.978;13.0061;117.7944;133.5464;-0.75871;0.38927;0.50990;3
LIGH;5.980;4974.980;708.0;3
GYRO;5.991;4974.983;-1.61360;-3.64839;0.82864;3
ACCE;5.991;4974.989;-6.93421;1.35153;-2.73777;3
MAGN;5.992;4974.989;25.68900;-26.95400;25.58700;1
AHRS;5.996;4974.989;13.6163;116.1474;133.3078;-0.74890;0.39152;0.52198;3
GYRO;6.000;4974.989;-1.61360;-3.64839;0.82864;3
LIGH;6.001;4974.991;708.0;3
GYRO;6.001;4974.994;-1.74005;-3.87594;0.77641;3
ACCE;6.002;4974.998;-6.89889;1.41916;-1.76213;3
GYRO;6.003;4974.998;-1.74005;-3.87594;0.77641;3
AHRS;6.003;4974.998;14.5349;113.6468;134.0042;-0.73723;0.38810;0.54105;3
LIGH;6.004;4975.000;904.0;3
SOUN;6.008;1831.76;0.05590;68.93
GYRO;6.013;4975.003;-1.78098;-4.03415;0.66340;3
ACCE;6.013;4975.009;-7.50163;1.52152;-1.09235;3
MAGN;6.017;4975.009;27.68000;-28.17800;21.70100;1
AHRS;6.018;4975.009;15.2582;111.4158;134.1473;-0.72504;0.38788;0.55704;3
GYRO;6.019;4975.009;-1.78098;-4.03415;0.66340;3
LIGH;6.020;4975.012;904.0;3
GYRO;6.020;4975.014;-1.72722;-4.10685;0.54336;3
ACCE;6.021;4975.018;-8.46590;1.84174;-0.69013;3
GYRO;6.021;4975.018;-1.72722;-4.10685;0.54336;3
AHRS;6.022;4975.018;16.0454;108.5503;135.0544;-0.71169;0.38258;0.57758;3
LIGH;6.023;4975.020;904.0;3
GYRO;6.033;4975.023;-1.63834;-4.10135;0.48319;3
ACCE;6.034;4975.030;-9.25838;2.17633;-0.46148;3
MAGN;6.035;4975.030;28.50600;-29.06900;18.60000;1
AHRS;6.035;4975.030;16.5834;106.1256;134.9911;-0.69754;0.38280;0.59349;3
GYRO;6.036;4975.030;-1.63834;-4.10135;0.48319;3
LIGH;6.037;4975.033;904.0;3
ACCE;6.043;4975.038;-9.58938;2.41276;-0.45071;3
GYRO;6.043;4975.038;-1.55710;-4.00117;0.51435;3
AHRS;6.044;4975.038;17.2173;102.8411;136.0414;-0.68182;0.37585;0.61556;3
LIGH;6.044;4975.040;1135.0;3
GYRO;6.050;4975.043;-1.50212;-3.83043;0.61697;3
ACCE;6.051;4975.049;-9.44692;2.53606;-0.61172;3
MAGN;6.051;4975.049;29.90400;-30.35400;15.60600;1
AHRS;6.052;4975.049;17.5796;100.8564;136.3936;-0.67112;0.37332;0.62828;3
GYRO;6.053;4975.049;-1.50212;-3.83043;0.61697;3
LIGH;6.053;4975.051;1135.0;3
GYRO;6.059;4975.054;-1.49051;-3.61327;0.73334;3
ACCE;6.059;4975.058;-9.02315;2.52109;-0.45370;3
GYRO;6.060;4975.058;-1.49051;-3.61327;0.73334;3
AHRS;6.060;4975.058;18.1295;98.1504;137.2851;-0.65731;0.36785;0.64582;3
LIGH;6.061;4975.060;1135.0;3
GYRO;6.070;4975.063;-1.50334;-3.37534;0.78007;3
ACCE;6.071;4975.069;-8.69574;2.49655;-0.15502;3
MAGN;6.071;4975.069;29.90400;-31.10800;13.34600;1
AHRS;6.072;4975.069;18.6067;96.0335;137.5938;-0.64479;0.36613;0.65889;3
GYRO;6.072;4975.069;-1.50334;-3.37534;0.78007;3
LIGH;6.073;4975.071;1135.0;3
GYRO;6.082;4975.074;-1.53908;-3.25836;0.83902;3
ACCE;6.083;4975.081;-8.38569;2.53247;-0.08978;3
GYRO;6.083;4975.081;-1.53908;-3.25836;0.83902;3
AHRS;6.084;4975.081;19.1898;93.5978;138.5358;-0.63182;0.36115;0.67429;3
LIGH;6.084;4975.083;1353.0;3
ACCE;6.092;4975.090;-8.35098;2.48339;0.02813;3
MAGN;6.093;4975.090;29.90400;-32.39200;10.62100;1
GYRO;6.094;4975.090;-1.56473;-3.07662;0.84269;3
AHRS;6.095;4975.090;19.8343;90.9454;138.5859;-0.61419;0.36128;0.68956;3
LIGH;6.096;4975.093;1353.0;3
ACCE;6.100;4975.098;-8.56466;2.51271;0.60992;3
GYRO;6.101;4975.098;-1.62093;-3.06227;0.80756;3
AHRS;6.101;4975.098;20.2589;89.0990;139.4126;-0.60425;0.35707;0.70078;3
LIGH;6.102;4975.100;1353.0;3
GYRO;6.112;4975.103;-1.72783;-3.21315;0.79474;3
ACCE;6.119;4975.109;-8.65085;2.70724;2.09612;3
MAGN;6.119;4975.109;28.38500;-32.92200;8.51700;3
AHRS;6.120;4975.109;20.6028;87.3616;140.8752;-0.59698;0.34938;0.71182;3
GYRO;6.121;4975.109;-1.72783;-3.21315;0.79474;3
LIGH;6.121;4975.113;1588.0;3
ACCE;6.122;4975.118;-8.53413;2.62105;2.81738;3
GYRO;6.122;4975.118;-1.80816;-3.37717;0.83047;3
AHRS;6.123;4975.118;21.0361;84.7943;142.0719;-0.58314;0.34293;0.72667;3
LIGH;6.124;4975.120;1588.0;3
GYRO;6.132;4975.123;-1.81885;-3.48193;0.87751;3
ACCE;6.133;4975.129;-8.24743;2.66355;3.20284;3
MAGN;6.134;4975.129;28.38500;-33.69400;5.33900;3
AHRS;6.134;4975.129;21.3521;82.6240;142.6492;-0.57002;0.33955;0.73842;3
GYRO;6.135;4975.129;-1.81885;-3.48193;0.87751;3
LIGH;6.136;4975.132;1588.0;3
GYRO;6.140;4975.134;-1.77212;-3.53080;0.92454;3
ACCE;6.141;4975.138;-7.84580;2.77787;3.47159;3
GYRO;6.150;4975.138;-1.77212;-3.53080;0.92454;3
AHRS;6.151;4975.138;21.7321;79.8751;143.9445;-0.55476;0.33255;0.75348;3
LIGH;6.152;4975.140;1588.0;3
GYRO;6.153;4975.143;-1.73241;-3.48468;0.95051;3
ACCE;6.153;4975.150;-7.85538;2.77368;3.67630;3
MAGN;6.154;4975.150;27.73200;-33.99500;2.39200;3
AHRS;6.154;4975.150;22.0214;77.5727;144.2978;-0.53965;0.33020;0.76498;3
GYRO;6.155;4975.150;-1.73241;-3.48468;0.95051;3
PRES;6.156;4975.153;953.9400;3
LIGH;6.160;4975.153;2028.0;3
ACCE;6.160;4975.158;-7.90685;2.96701;3.68408;3
GYRO;6.161;4975.158;-1.65117;-3.43642;0.99571;3
AHRS;6.161;4975.158;22.3785;74.5770;145.7166;-0.52241;0.32269;0.78045;3
LIGH;6.168;4975.160;2028.0;3
GYRO;6.177;4975.163;-1.60230;-3.33013;1.02473;3
ACCE;6.178;4975.169;-7.74943;2.99814;4.11982;3
MAGN;6.185;4975.169;26.77300;-34.78600;0.09100;3
AHRS;6.186;4975.169;22.5979;72.5965;146.0392;-0.50909;0.32056;0.78974;3
GYRO;6.189;4975.169;-1.60230;-3.33013;1.02473;3
LIGH;6.190;4975.172;2028.0;3
GYRO;6.192;4975.174;-1.58031;-3.23087;1.06077;3
ACCE;6.193;4975.178;-7.33524;2.94666;4.95899;3
GYRO;6.194;4975.178;-1.58031;-3.23087;1.06077;3
AHRS;6.194;4975.178;22.8870;69.9088;147.3029;-0.49306;0.31410;0.80283;3
LIGH;6.196;4975.180;2028.0;3
GYRO;6.196;4975.183;-1.58458;-3.18902;1.11941;3
ACCE;6.199;4975.189;-6.99765;2.69827;5.96635;3
MAGN;6.199;4975.189;25.62200;-35.37900;-2.89400;3
AHRS;6.200;4975.189;23.0850;67.7007;148.2004;-0.47936;0.30933;0.81310;3
GYRO;6.200;4975.189;-1.58458;-3.18902;1.11941;3
LIGH;6.201;4975.192;2845.0;3
ACCE;6.201;4975.198;-6.81509;2.78386;6.38833;3
GYRO;6.201;4975.198;-1.56870;-3.17467;1.16156;3
AHRS;6.202;4975.198;23.3165;65.0349;149.5023;-0.46312;0.30286;0.82533;3
LIGH;6.203;4975.200;2845.0;3
GYRO;6.212;4975.203;-1.45783;-3.07662;1.15667;3
ACCE;6.213;4975.210;-6.96773;2.85149;6.15130;3
MAGN;6.213;4975.210;23.34700;-35.72500;-5.68800;3
AHRS;6.214;4975.210;23.4782;62.8668;150.9080;-0.45063;0.29627;0.83527;3
GYRO;6.214;4975.210;-1.45783;-3.07662;1.15667;3
LIGH;6.215;4975.213;2845.0;3
ACCE;6.219;4975.218;-7.02040;3.09032;5.72513;3
GYRO;6.220;4975.218;-1.28282;-2.89000;1.11849;3
AHRS;6.220;4975.218;23.6964;60.0950;152.3098;-0.43328;0.28983;0.84716;3
LIGH;6.221;4975.220;2845.0;3
GYRO;6.231;4975.223;-1.14385;-2.66734;1.08520;3
ACCE;6.232;4975.229;-6.87675;3.22200;5.48452;3
MAGN;6.232;4975.229;22.95500;-36.09900;-7.50500;3
AHRS;6.232;4975.229;23.8261;58.4204;153.0749;-0.42244;0.28639;0.85402;3
GYRO;6.233;4975.229;-1.14385;-2.66734;1.08520;3
LIGH;6.234;4975.232;3575.0;3
GYRO;6.239;4975.234;-1.10964;-2.49508;1.08001;3
GYRO;6.240;4975.238;-1.10964;-2.49508;1.08001;3
ACCE;6.241;4975.238;-6.69120;3.29801;5.69162;3
AHRS;6.241;4975.238;24.0124;56.2705;154.1483;-0.40852;0.28196;0.86263;3
LIGH;6.242;4975.240;3575.0;3
GYRO;6.251;4975.243;-1.11452;-2.44407;1.09559;3
ACCE;6.252;4975.249;-6.67863;3.29741;5.94839;3
MAGN;6.252;4975.249;21.57500;-36.09900;-9.54100;3
AHRS;6.256;4975.249;24.1383;54.5857;155.4618;-0.39868;0.27686;0.86956;3
GYRO;6.257;4975.249;-1.11452;-2.44407;1.09559;3
LIGH;6.258;4975.252;3575.0;3
GYRO;6.263;4975.254;-1.15515;-2.38848;1.12216;3
ACCE;6.264;4975.262;-6.73070;3.23517;5.88196;3
GYRO;6.266;4975.262;-1.15515;-2.38848;1.12216;3
AHRS;6.267;4975.262;24.2684;52.5914;156.5338;-0.38573;0.27259;0.87711;3
LIGH;6.269;4975.264;3575.0;3
GYRO;6.274;4975.267;-1.17408;-2.38207;1.15820;3
ACCE;6.275;4975.271;-6.44100;3.29322;5.52462;3
MAGN;6.277;4975.271;20.34400;-36.72900;-11.47900;3
AHRS;6.278;4975.271;24.3841;50.3878;157.5100;-0.37083;0.26857;0.88501;3
GYRO;6.283;4975.271;-1.17408;-2.38207;1.15820;3
LIGH;6.284;4975.274;4119.0;3
ACCE;6.285;4975.278;-5.99448;3.13521;5.53180;3
GYRO;6.286;4975.278;-1.19455;-2.45049;1.21318;3
AHRS;6.287;4975.278;24.4448;48.7247;158.4757;-0.36005;0.26475;0.89095;3
LIGH;6.288;4975.280;4119.0;3
GYRO;6.292;4975.283;-1.26052;-2.62306;1.25136;3
ACCE;6.293;4975.289;-5.48931;3.13820;5.76165;3
MAGN;6.294;4975.289;18.92500;-36.72900;-12.79400;3
AHRS;6.295;4975.289;24.4848;47.3440;160.0527;-0.35280;0.25923;0.89625;3
GYRO;6.296;4975.289;-1.26052;-2.62306;1.25136;3
LIGH;6.300;4975.292;4119.0;3
ACCE;6.301;4975.298;-5.13496;3.10109;6.52121;3
GYRO;6.302;4975.298;-1.37750;-2.88787;1.27396;3
AHRS;6.303;4975.298;24.4999;45.1103;161.3144;-0.33806;0.25420;0.90372;3
LIGH;6.304;4975.301;4995.0;3
GYRO;6.311;4975.303;-1.47432;-3.09495;1.29106;3
ACCE;6.313;4975.309;-5.05117;3.05500;7.53036;3
MAGN;6.315;4975.309;16.98400;-36.72900;-15.28300;3
AHRS;6.317;4975.309;24.4230;43.1445;162.2379;-0.32468;0.24983;0.91002;3
GYRO;6.318;4975.309;-1.47432;-3.09495;1.29106;3
LIGH;6.320;4975.312;4995.0;3
GYRO;6.321;4975.314;-1.49845;-3.19635;1.29748;3
ACCE;6.322;4975.318;-4.98353;3.23397;8.30429;3
GYRO;6.323;4975.318;-1.49845;-3.19635;1.29748;3
AHRS;6.324;4975.318;24.2450;40.5474;163.6008;-0.30722;0.24330;0.91813;3
LIGH;6.326;4975.321;4995.0;3
GYRO;6.335;4975.323;-1.48104;-3.19208;1.33444;3
ACCE;6.336;4975.330;-4.77404;3.19207;8.43597;3
MAGN;6.337;4975.330;14.59100;-36.72900;-17.65500;3
AHRS;6.337;4975.330;24.0410;38.3700;164.5334;-0.29202;0.23816;0.92456;3
GYRO;6.338;4975.330;-1.48104;-3.19208;1.33444;3
PRES;6.339;4975.334;953.9800;3
LIGH;6.340;4975.334;4995.0;3
ACCE;6.341;4975.338;-4.14616;3.17591;8.46530;3
GYRO;6.342;4975.338;-1.37384;-3.01890;1.41354;3
AHRS;6.343;4975.338;23.7522;35.4647;166.0439;-0.27203;0.23078;0.93281;3
LIGH;6.344;4975.340;5815.0;3
GYRO;6.351;4975.343;-1.24494;-2.66918;1.49784;3
ACCE;6.352;4975.349;-3.42191;3.14179;8.45093;3
MAGN;6.353;4975.349;12.29200;-36.72900;-18.81400;3
AHRS;6.354;4975.349;23.5825;33.6492;166.6731;-0.25872;0.22716;0.93753;3
GYRO;6.355;4975.349;-1.24494;-2.66918;1.49784;3
LIGH;6.356;4975.352;5815.0;3
GYRO;6.359;4975.354;-1.14659;-2.28341;1.51617;3
ACCE;6.360;4975.358;-2.82935;3.03405;8.61972;3
GYRO;6.361;4975.358;-1.14659;-2.28341;1.51617;3
AHRS;6.361;4975.358;23.4067;31.3361;168.0265;-0.24264;0.22182;0.94340;3
LIGH;6.362;4975.360;5815.0;3
GYRO;6.371;4975.363;-1.07146;-1.98562;1.43401;3
ACCE;6.375;4975.369;-2.34991;3.01490;8.84418;3
MAGN;6.375;4975.369;10.45500;-36.72900;-20.01100;3
AHRS;6.376;4975.369;23.2678;29.6187;168.9148;-0.23035;0.21823;0.94747;3
GYRO;6.377;4975.369;-1.07146;-1.98562;1.43401;3
LIGH;6.378;4975.372;5815.0;3
GYRO;6.384;4975.374;-1.01434;-1.82679;1.30206;3
ACCE;6.385;4975.378;-2.53127;3.02627;9.24461;3
GYRO;6.385;4975.378;-1.01434;-1.82679;1.30206;3
AHRS;6.386;4975.378;23.0781;27.7866;170.1513;-0.21772;0.21366;0.95174;3
LIGH;6.387;4975.381;6270.0;3
GYRO;6.395;4975.383;-0.94898;-1.74860;1.15576;3
ACCE;6.395;4975.390;-3.05740;3.14299;9.32721;3
MAGN;6.400;4975.390;8.78100;-36.14900;-21.30500;3
AHRS;6.400;4975.390;22.8839;26.4123;171.4212;-0.20884;0.20934;0.95492;3
GYRO;6.401;4975.390;-0.94898;-1.74860;1.15576;3
LIGH;6.402;4975.396;6270.0;3
ACCE;6.402;4975.398;-3.87681;3.24534;9.05786;3
GYRO;6.403;4975.398;-0.84758;-1.67316;1.03542;3
AHRS;6.403;4975.398;22.6135;24.7748;172.5214;-0.19742;0.20481;0.95847;3
LIGH;6.404;4975.400;6270.0;3
GYRO;6.411;4975.403;-0.79321;-1.59802;1.00274;3
ACCE;6.412;4975.409;-4.27365;3.41832;8.18518;3
MAGN;6.413;4975.409;6.72300;-36.14900;-21.97400;3
AHRS;6.413;4975.409;22.4495;23.8023;174.2839;-0.19253;0.20032;0.96059;3
GYRO;6.417;4975.409;-0.79321;-1.59802;1.00274;3
LIGH;6.418;4975.412;5753.0;3
GYRO;6.420;4975.414;-0.71990;-1.57237;1.00762;3
ACCE;6.420;4975.418;-4.06595;3.46740;7.49804;3
GYRO;6.421;4975.418;-0.71990;-1.57237;1.00762;3
AHRS;6.421;4975.418;22.2509;22.5277;175.1394;-0.18346;0.19720;0.96304;3
LIGH;6.422;4975.421;6666.0;3
GYRO;6.438;4975.423;-0.75656;-1.58917;1.07146;3
ACCE;6.440;4975.429;-3.31118;3.38061;7.62553;3
MAGN;6.441;4975.429;5.17500;-36.14900;-23.37600;3
AHRS;6.443;4975.429;22.1095;21.4804;177.1316;0.17813;-0.19291;-0.96484;3
GYRO;6.444;4975.429;-0.75656;-1.58917;1.07146;3
LIGH;6.444;4975.432;6666.0;3
GYRO;6.444;4975.434;-0.91996;-1.72020;1.13926;3
ACCE;6.445;4975.442;-2.22541;3.20584;8.48685;3
GYRO;6.445;4975.442;-0.91996;-1.72020;1.13926;3
AHRS;6.446;4975.442;21.8981;20.1208;178.0214;0.16825;-0.18995;-0.96713;3
LIGH;6.447;4975.444;6666.0;3
ACCE;6.457;4975.451;-1.42694;2.98916;9.55646;3
MAGN;6.459;4975.451;3.04800;-35.72000;-24.93500;3
GYRO;6.460;4975.451;-1.08856;-1.88818;1.16125;3
AHRS;6.460;4975.451;21.5221;18.4334;179.5103;0.15656;-0.18497;-0.96985;3
LIGH;6.461;4975.458;6917.0;3
ACCE;6.461;4975.458;-1.13066;2.93469;10.34535;3
AHRS;6.461;4975.458;21.1259;17.0686;-179.6771;0.14640;-0.18087;-0.97209;3
GYRO;6.462;4975.458;-1.13285;-2.01250;1.11697;3
LIGH;6.462;4975.461;6917.0;3
ACCE;6.471;4975.469;-1.49099;2.93828;10.60931;3
AHRS;6.472;4975.469;20.7391;15.8701;-179.0124;0.13733;-0.17710;-0.97400;3
MAGN;6.473;4975.469;1.44100;-35.72000;-26.01900;3
GYRO;6.474;4975.463;-1.03908;-2.00608;1.03603;3
GYRO;6.475;4975.469;-1.03908;-2.00608;1.03603;3
LIGH;6.476;4975.472;6917.0;3
GYRO;6.480;4975.474;-0.86437;-1.79869;0.96150;3
ACCE;6.481;4975.478;-2.10809;2.93230;10.57459;3
GYRO;6.482;4975.478;-0.86437;-1.79869;0.96150;3
AHRS;6.483;4975.478;20.2333;14.2759;-177.2072;0.12654;-0.17126;-0.97600;3
LIGH;6.484;4975.481;6917.0;3
GYRO;6.492;4975.483;-0.77091;-1.45783;0.94073;3
ACCE;6.493;4975.489;-2.43849;3.02867;10.11071;3
MAGN;6.494;4975.489;0.12500;-35.72000;-26.42900;3
AHRS;6.495;4975.489;19.8905;13.1412;-176.4719;0.11794;-0.16802;-0.97743;3
GYRO;6.496;4975.489;-0.77091;-1.45783;0.94073;3
LIGH;6.497;4975.492;7151.0;3
GYRO;6.500;4975.494;-0.61239;-1.28251;0.93676;3
ACCE;6.501;4975.498;-2.27748;3.02507;9.65701;3
GYRO;6.502;4975.498;-0.61239;-1.28251;0.93676;3
AHRS;6.503;4975.498;19.5301;11.9931;-175.7298;0.10917;-0.16473;-0.97878;3
LIGH;6.504;4975.501;7151.0;3
GYRO;6.513;4975.503;-0.52718;-1.00029;0.94959;3
ACCE;6.514;4975.511;-1.66457;3.04483;9.49600;3
MAGN;6.515;4975.511;-0.86300;-36.04100;-26.42900;3
AHRS;6.525;4975.511;19.3063;11.1351;-174.9165;0.10295;-0.16249;-0.97950;3
GYRO;6.526;4975.511;-0.52718;-1.00029;0.94959;3
PRES;6.527;4975.514;953.9200;3
LIGH;6.532;4975.514;7151.0;3
ACCE;6.533;4975.518;-1.17076;2.97420;9.96347;3
GYRO;6.534;4975.518;-0.53420;-0.87232;0.93859;3
AHRS;6.535;4975.518;19.0452;10.1470;-174.1185;0.09555;-0.16010;-0.98031;3
LIGH;6.536;4975.521;7151.0;3
GYRO;6.537;4975.523;-0.57330;-0.85674;0.87659;3
ACCE;6.538;4975.529;-1.07200;2.93290;10.82299;3
MAGN;6.540;4975.529;-1.78900;-36.04100;-27.58100;3
AHRS;6.540;4975.529;18.8504;9.5767;-173.2943;0.09175;-0.15809;-0.98057;3
GYRO;6.541;4975.529;-0.57330;-0.85674;0.87659;3
LIGH;6.542;4975.532;7317.0;3
GYRO;6.543;4975.534;-0.53787;-0.84574;0.79015;3
ACCE;6.543;4975.538;-1.10313;3.01071;11.39341;3
GYRO;6.544;4975.538;-0.53787;-0.84574;0.79015;3
AHRS;6.545;4975.538;18.5422;8.7964;-172.6405;0.08584;-0.15544;-0.98121;3
LIGH;6.546;4975.541;7317.0;3
GYRO;6.551;4975.543;-0.39615;-0.74739;0.71502;3
ACCE;6.552;4975.549;-1.11390;3.22499;11.06839;3
MAGN;6.553;4975.549;-2.78900;-36.04100;-27.90200;3
AHRS;6.554;4975.549;18.3075;8.1905;-171.8689;0.08158;-0.15328;-0.98146;3
GYRO;6.555;4975.549;-0.39615;-0.74739;0.71502;3
LIGH;6.556;4975.552;7317.0;3
SOUN;6.558;6895.84;0.21045;80.44
GYRO;6.563;4975.554;-0.22113;-0.56383;0.64904;3
ACCE;6.564;4975.558;-1.30125;3.19865;10.89541;3
GYRO;6.564;4975.558;-0.22113;-0.56383;0.64904;3
AHRS;6.565;4975.558;18.1066;7.5610;-171.3454;0.07677;-0.15165;-0.98180;3
LIGH;6.566;4975.561;7317.0;3
GYRO;6.572;4975.563;-0.06261;-0.35277;0.57727;3
ACCE;6.573;4975.570;-1.72143;3.20464;11.11388;3
MAGN;6.573;4975.570;-3.57800;-36.04100;-27.90200;3
AHRS;6.574;4975.570;18.0184;7.1785;-170.4426;0.07464;-0.15059;-0.98148;3
GYRO;6.575;4975.570;-0.06261;-0.35277;0.57727;3
LIGH;6.575;4975.573;7330.0;3
ACCE;6.579;4975.578;-1.88783;3.34949;11.45147;3
GYRO;6.580;4975.578;0.00397;-0.17593;0.54000;3
AHRS;6.581;4975.578;18.0088;6.8414;-170.0065;0.07232;-0.15050;-0.98136;3
LIGH;6.582;4975.581;7330.0;3
GYRO;6.591;4975.583;0.11545;-0.08766;0.49205;3
ACCE;6.592;4975.589;-1.79924;3.38480;11.69149;3
MAGN;6.593;4975.589;-3.57800;-35.71000;-27.90200;3
AHRS;6.594;4975.589;18.0205;6.7108;-169.1446;0.07234;-0.15017;-0.98068;3
GYRO;6.596;4975.589;0.11545;-0.08766;0.49205;3
LIGH;6.596;4975.592;7330.0;3
GYRO;6.600;4975.594;0.24496;0.15149;0.48686;3
ACCE;6.601;4975.598;-1.71664;3.51170;11.90816;3
GYRO;6.602;4975.598;0.24496;0.15149;0.48686;3
AHRS;6.602;4975.598;18.1116;6.5844;-168.8159;0.07175;-0.15086;-0.98033;3
LIGH;6.604;4975.601;7307.0;3
GYRO;6.611;4975.603;0.43097;0.44776;0.47495;3
ACCE;6.612;4975.609;-1.48022;3.65654;11.83633;3
MAGN;6.613;4975.609;-3.57800;-35.71000;-27.04300;3
AHRS;6.614;4975.609;18.2551;6.5976;-168.0572;0.07298;-0.15160;-0.97940;3
GYRO;6.615;4975.609;0.43097;0.44776;0.47495;3
LIGH;6.616;4975.612;7307.0;3
GYRO;6.623;4975.614;0.65393;0.74281;0.44410;3
ACCE;6.629;4975.622;-1.22224;3.71041;11.23060;3
GYRO;6.630;4975.622;0.65393;0.74281;0.44410;3
AHRS;6.631;4975.622;18.5575;6.7929;-167.7546;0.07530;-0.15380;-0.97854;3
LIGH;6.633;4975.624;7307.0;3
ACCE;6.633;4975.631;-1.42515;3.61644;10.68173;3
MAGN;6.634;4975.631;-3.02500;-35.71000;-26.68600;3
GYRO;6.635;4975.631;0.89247;1.06871;0.39645;3
AHRS;6.636;4975.631;19.0540;7.2444;-166.7773;0.08091;-0.15691;-0.97649;3
LIGH;6.637;4975.633;7307.0;3
ACCE;6.640;4975.638;-2.40797;3.61644;10.53209;3
GYRO;6.640;4975.638;1.09131;1.41385;0.29902;3
AHRS;6.641;4975.638;19.5212;7.7890;-166.6236;0.08618;-0.16019;-0.97522;3
LIGH;6.642;4975.641;7045.0;3
GYRO;6.651;4975.643;1.19791;1.68660;0.19639;3
ACCE;6.652;4975.650;-3.06398;3.94205;10.84454;3
MAGN;6.655;4975.650;-2.05500;-35.71000;-25.78700;3
AHRS;6.656;4975.650;20.0317;8.4912;-165.6991;0.09393;-0.16302;-0.97282;3
GYRO;6.657;4975.650;1.19791;1.68660;0.19639;3
LIGH;6.657;4975.652;7045.0;3
GYRO;6.660;4975.655;1.23059;1.86344;0.16829;3
ACCE;6.661;4975.659;-3.23098;3.77805;11.14441;3
GYRO;6.661;4975.659;1.23059;1.86344;0.16829;3
AHRS;6.662;4975.659;20.7789;9.6354;-165.6968;0.10434;-0.16802;-0.97062;3
LIGH;6.663;4975.661;7045.0;3
GYRO;6.671;4975.664;1.32069;1.97035;0.18021;3
ACCE;6.672;4975.669;-3.09331;3.96480;10.93252;3
MAGN;6.672;4975.669;-1.08900;-35.71000;-23.97600;3
AHRS;6.673;4975.669;21.4046;10.6686;-164.3921;0.11561;-0.17079;-0.96694;3
GYRO;6.677;4975.669;1.32069;1.97035;0.18021;3
LIGH;6.678;4975.672;7045.0;3
GYRO;6.681;4975.674;1.47860;2.00455;0.21686;3
ACCE;6.682;4975.679;-3.00712;4.04081;10.26933;3
GYRO;6.682;4975.679;1.47860;2.00455;0.21686;3
AHRS;6.683;4975.679;22.2354;11.9797;-164.4395;0.12741;-0.17615;-0.96417;3
LIGH;6.684;4975.681;6678.0;3
GYRO;6.693;4975.684;1.68416;2.09863;0.24068;3
ACCE;6.694;4975.691;-2.99574;4.17549;9.89105;3
MAGN;6.694;4975.691;0.21200;-35.71000;-23.97600;3
AHRS;6.695;4975.691;23.0047;13.0818;-163.2912;0.13922;-0.17979;-0.95991;3
GYRO;6.696;4975.691;1.68416;2.09863;0.24068;3
PRES;6.697;4975.694;954.0000;3
LIGH;6.698;4975.694;6678.0;3
ACCE;6.700;4975.699;-2.93709;4.29101;9.99519;3
GYRO;6.701;4975.699;1.89032;2.25043;0.23946;3
AHRS;6.702;4975.699;24.1763;14.6211;-163.4047;0.15310;-0.18758;-0.95588;3
LIGH;6.703;4975.701;6678.0;3
GYRO;6.711;4975.704;2.05862;2.41780;0.23702;3
ACCE;6.712;4975.710;-2.88022;4.32932;9.60135;3
MAGN;6.715;4975.710;1.06800;-35.71000;-22.16100;3
AHRS;6.715;4975.710;25.0115;15.6951;-162.3413;0.16464;-0.19151;-0.95113;3
GYRO;6.717;4975.710;2.05862;2.41780;0.23702;3
LIGH;6.717;4975.712;6678.0;3
GYRO;6.720;4975.715;2.20370;2.65085;0.24343;3
ACCE;6.720;4975.719;-2.56239;4.49631;8.47847;3
GYRO;6.721;4975.719;2.20370;2.65085;0.24343;3
AHRS;6.722;4975.719;26.3133;17.3373;-162.5668;0.17917;-0.20017;-0.94631;3
LIGH;6.723;4975.721;5894.0;3
GYRO;6.731;4975.724;2.33351;3.02226;0.24832;3
ACCE;6.732;4975.730;-2.55401;4.58789;7.41784;3
MAGN;6.733;4975.730;2.23200;-37.02000;-20.45800;3
AHRS;6.733;4975.730;27.4551;18.8304;-161.6747;0.19417;-0.20582;-0.93994;3
GYRO;6.734;4975.730;2.33351;3.02226;0.24832;3
LIGH;6.735;4975.732;5894.0;3
GYRO;6.740;4975.735;2.42361;3.39763;0.21136;3
ACCE;6.741;4975.739;-2.77548;4.80875;5.96755;3
GYRO;6.741;4975.739;2.42361;3.39763;0.21136;3
AHRS;6.742;4975.739;28.9324;20.9489;-162.0461;0.21221;-0.21517;-0.93341;3
LIGH;6.743;4975.741;5894.0;3
GYRO;6.766;4975.744;2.44193;3.62640;0.17379;3
GYRO;6.767;4975.751;2.44193;3.62640;0.17379;3
MAGN;6.768;4975.751;3.43900;-38.42700;-18.47200;3
ACCE;6.774;4975.751;-3.26809;4.89255;4.65972;3
AHRS;6.774;4975.751;30.8828;24.2440;-161.3282;0.24196;-0.22403;-0.92086;3
LIGH;6.775;4975.754;4859.0;3
AHRS;6.776;4975.759;30.8828;24.2440;-161.3282;0.24196;-0.22403;-0.92086;3
ACCE;6.777;4975.759;-4.76147;4.81773;5.39713;3
GYRO;6.778;4975.759;2.39826;3.68902;0.08216;3
HUMI;6.778;4975.767;52.0;3
TEMP;6.781;4975.767;17.6;3
LIGH;6.783;4975.767;4859.0;3
GYRO;6.783;4975.764;2.22905;3.69146;0.00275;3
MAGN;6.784;4975.770;4.50800;-39.50900;-15.98800;3
AHRS;6.785;4975.770;34.0604;30.8170;-158.1555;0.30294;-0.22910;-0.89034;3
GYRO;6.786;4975.770;2.22905;3.69146;0.00275;3
ACCE;6.786;4975.770;-5.81372;5.24989;5.99269;3
LIGH;6.787;4975.772;4859.0;3
GYRO;6.787;4975.775;2.00272;3.53722;0.03543;3
GYRO;6.789;4975.779;2.00272;3.53722;0.03543;3
ACCE;6.789;4975.779;-5.90410;5.43604;5.85083;3
AHRS;6.790;4975.779;34.0665;30.9266;-158.2036;0.30371;-0.22903;-0.89014;3
LIGH;6.792;4975.781;4859.0;3
GYRO;6.792;4975.784;1.87597;3.40252;0.19120;3
ACCE;6.793;4975.790;-5.74968;5.54258;6.24468;3
GYRO;6.794;4975.790;1.87597;3.40252;0.19120;3
AHRS;6.795;4975.790;34.9550;33.1969;-158.8698;0.32063;-0.23298;-0.88286;3
MAGN;6.796;4975.790;4.86700;-40.17900;-13.50800;3
LIGH;6.797;4975.792;3933.0;3
GYRO;6.803;4975.795;1.87627;3.26630;0.32498;3
ACCE;6.804;4975.802;-5.43903;5.49469;6.11240;3
GYRO;6.805;4975.802;1.87627;3.26630;0.32498;3
AHRS;6.806;4975.802;36.0004;35.8006;-159.2205;0.34056;-0.23652;-0.87305;3
LIGH;6.809;4975.804;3933.0;3
ACCE;6.813;4975.811;-5.25886;5.46836;5.58328;3
MAGN;6.814;4975.811;5.22000;-40.63500;-11.43600;3
GYRO;6.814;4975.811;1.94286;3.06105;0.39034;3
AHRS;6.815;4975.811;37.2039;38.6116;-162.0388;0.35649;-0.24845;-0.86704;3
LIGH;6.816;4975.814;3933.0;3
ACCE;6.820;4975.819;-5.02543;5.44980;5.55335;3
GYRO;6.820;4975.819;2.03632;2.97675;0.42547;3
AHRS;6.821;4975.819;38.0761;40.5174;-162.6237;0.36979;-0.25306;-0.85959;3
LIGH;6.822;4975.821;3933.0;3
GYRO;6.832;4975.824;2.08946;3.09067;0.46334;3
ACCE;6.832;4975.830;-4.57712;5.47135;5.29717;3
MAGN;6.833;4975.830;5.22000;-41.30500;-8.97800;3
AHRS;6.834;4975.830;38.9034;42.2361;-164.4357;0.37866;-0.26178;-0.85525;3
GYRO;6.835;4975.830;2.08946;3.09067;0.46334;3
LIGH;6.836;4975.832;3111.0;3
GYRO;6.840;4975.835;2.21286;3.36342;0.48442;3
ACCE;6.841;4975.839;-3.98934;5.64313;4.15633;3
GYRO;6.842;4975.839;2.21286;3.36342;0.48442;3
AHRS;6.843;4975.839;40.0960;44.7622;-165.3076;0.39529;-0.26865;-0.84482;3
LIGH;6.844;4975.841;3111.0;3
GYRO;6.852;4975.844;2.32556;3.54607;0.50732;3
ACCE;6.853;4975.850;-3.97138;5.47434;3.50032;3
MAGN;6.853;4975.850;6.29800;-42.17000;-6.63900;3
AHRS;6.854;4975.850;41.1029;47.0625;-166.8610;0.40821;-0.27697;-0.83682;3
GYRO;6.856;4975.850;2.32556;3.54607;0.50732;3
LIGH;6.856;4975.852;3111.0;3
GYRO;6.860;4975.855;2.37138;3.92817;0.46884;3
ACCE;6.861;4975.859;-4.85125;5.73890;3.59310;3
GYRO;6.862;4975.859;2.37138;3.92817;0.46884;3
AHRS;6.863;4975.859;42.3373;50.1168;-168.0407;0.42689;-0.28420;-0.82422;3
LIGH;6.864;4975.861;3111.0;3
GYRO;6.873;4975.864;2.32831;4.18840;0.40348;3
ACCE;6.879;4975.871;-5.49350;6.10162;2.00455;3
MAGN;6.881;4975.871;6.29800;-42.71200;-3.93000;3
AHRS;6.881;4975.871;43.3259;52.9869;-169.3403;0.44348;-0.29044;-0.81288;3
GYRO;6.883;4975.871;2.32831;4.18840;0.40348;3
PRES;6.884;4975.874;953.9500;3
LIGH;6.887;4975.874;2056.0;3
ACCE;6.887;4975.879;-6.27281;6.08187;0.93134;3
GYRO;6.889;4975.879;2.22630;4.31607;0.38790;3
AHRS;6.889;4975.879;44.5112;57.1492;-171.0106;0.46737;-0.29689;-0.79608;3
LIGH;6.890;4975.881;2056.0;3
GYRO;6.891;4975.884;2.06167;4.27361;0.44196;3
ACCE;6.892;4975.890;-6.64870;6.28298;1.40121;3
MAGN;6.893;4975.890;6.29800;-42.71200;-2.03500;3
AHRS;6.893;4975.890;45.2011;60.0103;-171.5794;0.48486;-0.29801;-0.78321;3
GYRO;6.894;4975.890;2.06167;4.27361;0.44196;3
LIGH;6.895;4975.892;2056.0;3
GYRO;6.903;4975.895;1.86131;3.89701;0.57360;3
ACCE;6.904;4975.899;-6.16567;6.33865;2.44628;3
GYRO;6.908;4975.899;1.86131;3.89701;0.57360;3
AHRS;6.909;4975.899;46.0687;63.7970;-173.0476;0.50553;-0.30210;-0.76732;3
LIGH;6.910;4975.901;1702.0;3
GYRO;6.912;4975.904;1.76784;3.42726;0.69547;3
ACCE;6.912;4975.910;-5.30675;6.13335;3.05081;3
MAGN;6.913;4975.910;5.82500;-42.71200;-0.21800;3
AHRS;6.914;4975.910;46.7466;66.5590;-174.0703;0.52018;-0.30516;-0.75511;3
GYRO;6.914;4975.910;1.76784;3.42726;0.69547;3
LIGH;6.915;4975.912;1702.0;3
GYRO;6.920;4975.915;1.78770;3.16520;0.72724;3
ACCE;6.921;4975.919;-4.39815;6.04296;3.40036;3
GYRO;6.921;4975.919;1.78770;3.16520;0.72724;3
AHRS;6.922;4975.919;47.5929;69.5798;-175.2823;0.53526;-0.30960;-0.74132;3
LIGH;6.923;4975.921;1702.0;3
GYRO;6.932;4975.924;1.91964;3.13313;0.74923;3
ACCE;6.933;4975.931;-3.43149;6.12616;2.91075;3
MAGN;6.934;4975.931;5.07800;-43.02000;2.60900;3
AHRS;6.934;4975.931;48.2956;71.9605;-177.6719;0.54271;-0.32009;-0.73337;3
GYRO;6.940;4975.931;1.91964;3.13313;0.74923;3
LIGH;6.941;4975.933;1702.0;3
ACCE;6.942;4975.939;-2.87364;6.14831;1.70108;3
GYRO;6.943;4975.939;2.09893;3.27302;0.70250;3
AHRS;6.943;4975.939;49.2329;75.3781;-179.3257;0.55774;-0.32635;-0.71791;3
LIGH;6.945;4975.941;1465.0;3
GYRO;6.951;4975.944;2.27975;3.64442;0.56047;3
ACCE;6.952;4975.950;-3.02328;6.27221;0.46627;3
MAGN;6.953;4975.950;4.77200;-43.02000;5.19700;3
AHRS;6.953;4975.950;49.8320;77.8965;178.2439;0.56502;-0.33634;-0.70930;3
GYRO;6.954;4975.950;2.27975;3.64442;0.56047;3
LIGH;6.955;4975.952;1465.0;3
GYRO;6.960;4975.955;2.41475;4.03538;0.36896;3
ACCE;6.960;4975.959;-3.64996;6.31471;-0.71766;3
GYRO;6.964;4975.959;2.41475;4.03538;0.36896;3
AHRS;6.964;4975.959;50.4949;81.8900;176.1141;0.58147;-0.34208;-0.69227;3
LIGH;6.965;4975.961;1465.0;3
GYRO;6.971;4975.964;2.43338;4.27850;0.20097;3
ACCE;6.972;4975.970;-4.47297;6.48290;-0.90321;3
MAGN;6.973;4975.970;3.67400;-43.02000;7.45200;3
AHRS;6.973;4975.970;50.8641;85.5564;174.3111;0.59695;-0.34525;-0.67652;3
GYRO;6.974;4975.970;2.43338;4.27850;0.20097;3
LIGH;6.975;4975.972;1465.0;3
GYRO;6.983;4975.975;2.36710;4.36127;0.13775;3
GYRO;6.984;4975.980;2.36710;4.36127;0.13775;3
AHRS;6.985;4975.982;51.0421;90.1466;171.8813;0.61579;-0.34873;-0.65729;3
ACCE;6.985;4975.982;-6.11120;6.38713;0.20291;3
GYRO;6.986;4975.982;2.36710;4.36127;0.13775;3
LIGH;6.987;4975.984;1164.0;3
GYRO;6.994;4975.987;2.32892;4.35608;0.18387;3
ACCE;6.995;4975.993;-6.40868;6.52300;-0.17837;3
MAGN;6.996;4975.993;3.21800;-42.48600;9.34400;3
AHRS;6.996;4975.993;51.0488;95.3693;170.7859;0.64183;-0.34274;-0.63114;3
GYRO;6.997;4975.993;2.32892;4.35608;0.18387;3
LIGH;6.999;4975.996;1164.0;3
ACCE;7.000;4975.999;-6.30154;6.58465;-2.11228;3
GYRO;7.001;4975.999;2.37016;4.34600;0.32193;3
AHRS;7.001;4975.999;50.9560;99.8532;168.4733;0.65950;-0.34490;-0.61128;3
LIGH;7.002;4976.001;1164.0;3
GYRO;7.011;4976.004;2.41292;4.36616;0.41966;3
ACCE;7.012;4976.010;-6.31231;6.76003;-3.75890;3
MAGN;7.013;4976.010;2.06400;-41.74600;11.82200;3
AHRS;7.013;4976.010;50.8725;102.4987;166.4157;0.66754;-0.35025;-0.60090;3
GYRO;7.014;4976.010;2.41292;4.36616;0.41966;3
LIGH;7.015;4976.012;1164.0;3
GYRO;7.020;4976.015;2.47797;4.35791;0.61056;3
ACCE;7.021;4976.019;-5.86759;6.74327;-4.55317;3
GYRO;7.021;4976.019;2.47797;4.35791;0.61056;3
AHRS;7.022;4976.019;50.7125;107.3662;163.8342;0.68523;-0.35349;-0.57840;3
LIGH;7.023;4976.021;865.0;3
GYRO;7.032;4976.024;2.42178;4.17129;0.73670;3
ACCE;7.033;4976.030;-5.05177;6.62895;-4.55437;3
MAGN;7.033;4976.030;0.65900;-41.74600;14.39800;3
AHRS;7.037;4976.030;50.5749;111.4200;162.0323;0.70028;-0.35435;-0.55826;3
GYRO;7.039;4976.030;2.42178;4.17129;0.73670;3
LIGH;7.040;4976.033;865.0;3
GYRO;7.041;4976.035;2.23393;3.75285;0.82131;3
ACCE;7.041;4976.039;-4.34069;6.45477;-3.82234;3
GYRO;7.042;4976.039;2.23393;3.75285;0.82131;3
AHRS;7.047;4976.039;50.3983;116.1064;159.4652;0.71534;-0.35853;-0.53550;3
LIGH;7.048;4976.042;865.0;3
GYRO;7.057;4976.044;2.03296;3.31333;0.84788;3
ACCE;7.058;4976.051;-3.70682;6.36020;-2.62464;3
AHRS;7.059;4976.051;50.2700;119.5617;157.5382;0.72567;-0.36205;-0.51841;3
MAGN;7.066;4976.051;-0.44500;-41.18800;16.45300;3
GYRO;7.067;4976.051;2.03296;3.31333;0.84788;3
PRES;7.068;4976.054;953.9300;3
LIGH;7.069;4976.054;681.0;3
ACCE;7.070;4976.059;-3.33692;6.29256;-2.20925;3
AHRS;7.071;4976.059;50.0774;123.7693;156.5361;0.74186;-0.35777;-0.49394;3
GYRO;7.073;4976.059;1.93919;2.99416;0.81856;3
LIGH;7.074;4976.061;681.0;3
GYRO;7.075;4976.064;1.99142;2.85610;0.78282;3
ACCE;7.076;4976.070;-3.05799;6.19141;-3.38241;3
MAGN;7.078;4976.070;-2.19500;-40.78000;17.89800;3
AHRS;7.079;4976.070;49.9135;126.2455;153.3316;0.74290;-0.37211;-0.48562;3
GYRO;7.081;4976.070;1.99142;2.85610;0.78282;3
LIGH;7.082;4976.074;681.0;3
GYRO;7.083;4976.075;2.14169;2.99904;0.73793;3
ACCE;7.084;4976.079;-3.14658;6.02261;-4.95839;3
GYRO;7.085;4976.079;2.14169;2.99904;0.73793;3
AHRS;7.086;4976.079;49.5325;129.7353;151.2364;0.75211;-0.37653;-0.46776;3
LIGH;7.091;4976.081;681.0;3
GYRO;7.092;4976.084;2.21439;3.28737;0.70891;3
ACCE;7.092;4976.090;-3.08014;6.02022;-6.08666;3
MAGN;7.092;4976.090;-4.33600;-40.78000;19.58700;3
AHRS;7.093;4976.090;49.0684;132.7324;149.4865;0.76024;-0.37991;-0.45194;3
GYRO;7.094;4976.090;2.21439;3.28737;0.70891;3
LIGH;7.094;4976.093;522.0;3
GYRO;7.101;4976.095;2.28219;3.37778;0.66584;3
ACCE;7.101;4976.099;-3.10827;6.01423;-6.70017;3
GYRO;7.102;4976.099;2.28219;3.37778;0.66584;3
AHRS;7.102;4976.099;48.3685;136.5045;147.3761;0.77056;-0.38366;-0.43127;3
LIGH;7.103;4976.101;522.0;3
SOUN;7.109;1286.37;0.03926;65.86
GYRO;7.113;4976.104;2.22416;3.34235;0.64019;3
ACCE;7.114;4976.111;-3.09271;5.98191;-7.04135;3
MAGN;7.114;4976.111;-6.36400;-40.78000;20.65700;3
AHRS;7.114;4976.111;47.6572;139.6644;146.7535;0.78294;-0.37911;-0.41069;3
GYRO;7.115;4976.111;2.22416;3.34235;0.64019;3
LIGH;7.116;4976.114;522.0;3
ACCE;7.121;4976.119;-2.90596;5.86041;-7.00543;3
GYRO;7.121;4976.119;2.06075;3.06838;0.62217;3
AHRS;7.122;4976.119;46.6751;143.5842;144.7155;0.79367;-0.38230;-0.38746;3
LIGH;7.122;4976.122;522.0;3
GYRO;7.132;4976.124;1.83504;2.69178;0.63469;3
ACCE;7.135;4976.130;-2.58993;5.77960;-6.21654;3
MAGN;7.135;4976.130;-8.26400;-39.61600;21.61700;3
AHRS;7.135;4976.130;46.0543;145.8932;144.2776;0.80226;-0.37905;-0.37159;3
GYRO;7.136;4976.130;1.83504;2.69178;0.63469;3
LIGH;7.136;4976.133;419.0;3
GYRO;7.140;4976.135;1.63529;2.32923;0.65393;3
ACCE;7.141;4976.139;-2.06141;5.65870;-5.67785;3
GYRO;7.141;4976.139;1.63529;2.32923;0.65393;3
AHRS;7.141;4976.139;45.3166;148.6198;142.8755;0.80905;-0.38158;-0.35464;3
LIGH;7.142;4976.141;419.0;3
GYRO;7.152;4976.144;1.53602;2.02716;0.66768;3
ACCE;7.153;4976.150;-1.58616;5.50068;-5.79995;3
MAGN;7.153;4976.150;-9.64300;-38.72800;23.13900;3
AHRS;7.154;4976.150;44.7550;150.6671;141.2815;0.81203;-0.38748;-0.34298;3
GYRO;7.155;4976.150;1.53602;2.02716;0.66768;3
LIGH;7.155;4976.153;419.0;3
GYRO;7.164;4976.155;1.52350;1.87963;0.64630;3
GYRO;7.164;4976.160;1.52350;1.87963;0.64630;3
AHRS;7.165;4976.163;44.0859;152.9012;140.0463;0.81685;-0.39049;-0.32874;3
ACCE;7.165;4976.163;-1.40300;5.36541;-6.35720;3
GYRO;7.168;4976.163;1.52350;1.87963;0.64630;3
LIGH;7.169;4976.165;419.0;3
GYRO;7.173;4976.168;1.52869;1.86039;0.59498;3
ACCE;7.174;4976.172;-1.35931;5.31034;-7.23887;3
MAGN;7.174;4976.172;-11.06700;-37.20500;23.13900;3
AHRS;7.175;4976.172;43.2662;155.2764;139.0977;0.82320;-0.39122;-0.31229;3
GYRO;7.176;4976.172;1.52869;1.86039;0.59498;3
LIGH;7.176;4976.175;374.0;3
ACCE;7.180;4976.179;-1.31801;5.38995;-8.11275;3
GYRO;7.180;4976.179;1.51311;1.83596;0.56719;3
AHRS;7.181;4976.179;42.5860;157.0209;138.1566;0.82704;-0.39361;-0.30043;3
LIGH;7.182;4976.181;374.0;3
GYRO;7.191;4976.184;1.42423;1.81122;0.50519;3
ACCE;7.192;4976.190;-1.34434;5.40671;-8.87291;3
MAGN;7.193;4976.190;-11.89100;-36.27100;24.24400;3
AHRS;7.193;4976.190;42.0300;158.3215;136.5587;0.82678;-0.40195;-0.29343;3
GYRO;7.197;4976.190;1.42423;1.81122;0.50519;3
LIGH;7.198;4976.193;374.0;3
GYRO;7.200;4976.195;1.25350;1.69515;0.42211;3
ACCE;7.200;4976.199;-1.31921;5.33727;-9.09857;3
GYRO;7.201;4976.199;1.25350;1.69515;0.42211;3
AHRS;7.201;4976.199;41.2151;160.1852;135.6356;0.83095;-0.40420;-0.28003;3
LIGH;7.202;4976.201;352.0;3
GYRO;7.215;4976.204;1.00701;1.40132;0.32376;3
ACCE;7.216;4976.210;-1.31861;5.29298;-8.65145;3
MAGN;7.216;4976.210;-13.07600;-35.07600;24.65000;3
AHRS;7.217;4976.210;40.6035;161.5596;134.5759;0.83251;-0.40872;-0.27085;3
GYRO;7.218;4976.210;1.00701;1.40132;0.32376;3
LIGH;7.221;4976.212;352.0;3
GYRO;7.222;4976.215;0.71563;0.90683;0.22541;3
ACCE;7.222;4976.219;-1.20368;5.10564;-7.86435;3
GYRO;7.223;4976.219;0.71563;0.90683;0.22541;3
AHRS;7.223;4976.219;40.0166;162.8825;134.0049;0.83543;-0.40990;-0.26092;3
LIGH;7.224;4976.221;352.0;3
GYRO;7.233;4976.224;0.44227;0.31551;0.14875;3
GYRO;7.234;4976.229;0.44227;0.31551;0.14875;3
ACCE;7.234;4976.232;-0.86431;5.07511;-7.46632;3
MAGN;7.235;4976.232;-12.55000;-35.07600;25.10600;3
AHRS;7.235;4976.232;39.6651;163.6389;133.0833;0.83494;-0.41495;-0.25647;3
GYRO;7.236;4976.232;0.44227;0.31551;0.14875;3
PRES;7.237;4976.235;953.9500;3
LIGH;7.239;4976.235;352.0;3
ACCE;7.240;4976.239;-0.56024;4.93804;-7.94695;3
GYRO;7.241;4976.239;0.24068;-0.17685;0.09071;3
AHRS;7.241;4976.239;39.3436;164.1677;132.7648;0.83597;-0.41613;-0.25240;3
LIGH;7.243;4976.241;353.0;3
GYRO;7.252;4976.244;0.09743;-0.45784;-0.00458;3
ACCE;7.253;4976.250;-0.30466;4.78900;-8.98664;3
MAGN;7.253;4976.250;-12.55000;-34.47700;25.10600;3
AHRS;7.254;4976.250;39.1733;164.3130;131.4189;0.83188;-0.42563;-0.25380;3
GYRO;7.255;4976.250;0.09743;-0.45784;-0.00458;3
LIGH;7.255;4976.253;353.0;3
GYRO;7.260;4976.255;0.02382;-0.66920;-0.06689;3
ACCE;7.261;4976.259;-0.14545;4.87759;-9.58698;3
GYRO;7.262;4976.259;0.02382;-0.66920;-0.06689;3
AHRS;7.262;4976.259;39.0151;164.2453;131.3015;0.83178;-0.42666;-0.25407;3
LIGH;7.263;4976.261;353.0;3
GYRO;7.272;4976.264;-0.19670;-0.81245;-0.20647;3
ACCE;7.272;4976.270;-0.28371;4.87938;-9.95449;3
MAGN;7.273;4976.270;-12.55000;-34.47700;25.10600;3
AHRS;7.273;4976.270;38.8817;164.0844;130.0484;0.82712;-0.43610;-0.25752;3
GYRO;7.274;4976.270;-0.19670;-0.81245;-0.20647;3
LIGH;7.275;4976.273;353.0;3
GYRO;7.280;4976.275;-0.54520;-1.18997;-0.37660;3
ACCE;7.281;4976.279;-0.39325;4.81354;-10.12687;3
GYRO;7.281;4976.279;-0.54520;-1.18997;-0.37660;3
AHRS;7.282;4976.279;38.8439;163.6631;130.1440;0.82665;-0.43631;-0.26024;3
LIGH;7.283;4976.281;376.0;3
GYRO;7.293;4976.284;-0.97005;-1.63009;-0.56139;3
ACCE;7.294;4976.291;-0.49201;4.63817;-9.53431;3
MAGN;7.294;4976.291;-10.11300;-35.55600;25.10600;3
AHRS;7.299;4976.291;38.9538;163.0219;129.9206;0.82398;-0.43925;-0.26567;3
GYRO;7.300;4976.291;-0.97005;-1.63009;-0.56139;3
LIGH;7.301;4976.294;376.0;3
ACCE;7.301;4976.299;-0.55665;4.46219;-8.03734;3
GYRO;7.302;4976.299;-1.40866;-2.17224;-0.74648;3
AHRS;7.302;4976.299;39.4216;161.5687;130.5923;0.82164;-0.43743;-0.27611;3
LIGH;7.303;4976.301;376.0;3
GYRO;7.314;4976.304;-1.79442;-2.85763;-0.92699;3
ACCE;7.316;4976.310;-0.85772;4.28742;-6.15729;3
MAGN;7.317;4976.310;-7.57900;-36.37000;23.70300;3
AHRS;7.318;4976.310;39.8853;160.2654;130.2594;0.81566;-0.44253;-0.28748;3
GYRO;7.319;4976.310;-1.79442;-2.85763;-0.92699;3
LIGH;7.319;4976.313;376.0;3
GYRO;7.320;4976.315;-2.03662;-3.53996;-1.08367;3
ACCE;7.321;4976.319;-1.63045;4.23295;-4.83808;3
GYRO;7.321;4976.319;-2.03662;-3.53996;-1.08367;3
AHRS;7.322;4976.319;40.7329;157.7097;131.4757;0.81092;-0.43929;-0.30552;3
LIGH;7.323;4976.321;440.0;3
GYRO;7.332;4976.324;-2.11451;-4.00086;-1.18325;3
ACCE;7.333;4976.331;-2.52349;4.28861;-4.35505;3
MAGN;7.334;4976.331;-4.67500;-37.52800;23.70300;3
AHRS;7.334;4976.331;41.4750;155.0759;130.2288;0.79624;-0.45359;-0.32857;3
GYRO;7.335;4976.331;-2.11451;-4.00086;-1.18325;3
LIGH;7.336;4976.333;440.0;3
GYRO;7.344;4976.336;-2.11787;-4.15511;-1.21898;3
ACCE;7.344;4976.342;-3.33213;4.35266;-4.25330;3
GYRO;7.345;4976.342;-2.11787;-4.15511;-1.21898;3
AHRS;7.346;4976.342;42.3684;151.2222;131.9999;0.78857;-0.44939;-0.35405;3
LIGH;7.347;4976.345;440.0;3
ACCE;7.353;4976.351;-4.00191;4.36822;-3.97437;3
MAGN;7.353;4976.351;-2.45900;-38.07200;22.89100;3
GYRO;7.354;4976.351;-2.11512;-4.06042;-1.21776;3
AHRS;7.355;4976.351;43.1595;147.0947;130.3592;0.76572;-0.46891;-0.38711;3
LIGH;7.355;4976.354;561.0;3
ACCE;7.360;4976.359;-4.28981;4.42867;-3.42969;3
GYRO;7.361;4976.359;-2.10413;-3.96788;-1.17714;3
AHRS;7.362;4976.359;43.6764;144.0068;131.8572;0.75918;-0.46502;-0.40615;3
LIGH;7.362;4976.361;561.0;3
GYRO;7.372;4976.364;-2.08397;-3.78400;-1.09253;3
ACCE;7.373;4976.370;-4.61004;4.40294;-2.70365;3
MAGN;7.373;4976.370;0.06700;-39.10900;20.97400;3
AHRS;7.374;4976.370;44.1133;141.1420;132.6103;0.75015;-0.46563;-0.42462;3
GYRO;7.375;4976.370;-2.08397;-3.78400;-1.09253;3
LIGH;7.375;4976.373;561.0;3
GYRO;7.382;4976.375;-2.04854;-3.62671;-1.01129;3
ACCE;7.382;4976.379;-4.93505;4.72675;-2.41994;3
GYRO;7.383;4976.379;-2.04854;-3.62671;-1.01129;3
AHRS;7.387;4976.379;44.6628;137.3410;134.5491;0.74136;-0.46034;-0.44706;3
LIGH;7.388;4976.381;561.0;3
GYRO;7.392;4976.384;-1.99173;-3.46849;-0.96792;3
ACCE;7.393;4976.390;-4.90392;4.94702;-2.78984;3
MAGN;7.393;4976.390;1.97900;-39.63700;19.42100;3
AHRS;7.394;4976.390;45.0556;134.3117;134.9837;0.72946;-0.46328;-0.46645;3
GYRO;7.395;4976.390;-1.99173;-3.46849;-0.96792;3
LIGH;7.396;4976.393;719.0;3
GYRO;7.402;4976.395;-1.92270;-3.34693;-1.00121;3
ACCE;7.403;4976.399;-4.92427;4.82671;-2.83653;3
GYRO;7.404;4976.399;-1.92270;-3.34693;-1.00121;3
AHRS;7.405;4976.399;45.4479;130.7531;136.8743;0.72067;-0.45785;-0.48648;3
LIGH;7.406;4976.401;719.0;3
GYRO;7.414;4976.404;-1.88513;-3.40252;-1.10597;3
ACCE;7.414;4976.411;-4.70880;4.83150;-2.94966;3
MAGN;7.415;4976.411;3.75200;-40.01900;17.19800;3
AHRS;7.416;4976.411;45.6700;127.8928;138.0649;0.71215;-0.45544;-0.50274;3
GYRO;7.417;4976.411;-1.88513;-3.40252;-1.10597;3
PRES;7.418;4976.414;953.9700;3
LIGH;7.419;4976.414;719.0;3
ACCE;7.421;4976.419;-4.37062;4.46997;-2.04884;3
GYRO;7.426;4976.419;-1.95202;-3.67466;-1.20921;3
AHRS;7.426;4976.419;45.8218;124.0261;140.1936;0.70261;-0.44868;-0.52346;3
LIGH;7.427;4976.422;719.0;3
GYRO;7.432;4976.424;-2.03143;-4.00453;-1.26602;3
ACCE;7.433;4976.430;-4.76446;4.38019;-0.55426;3
MAGN;7.434;4976.430;6.17800;-40.67500;15.53000;3
AHRS;7.434;4976.430;45.8448;121.1614;141.4413;0.69411;-0.44547;-0.53905;3
GYRO;7.435;4976.430;-2.03143;-4.00453;-1.26602;3
LIGH;7.436;4976.433;940.0;3
GYRO;7.441;4976.435;-2.21439;-4.16977;-1.39644;3
ACCE;7.441;4976.439;-5.35284;4.31794;0.82301;3
GYRO;7.442;4976.439;-2.21439;-4.16977;-1.39644;3
AHRS;7.442;4976.439;45.7805;117.0018;143.6329;0.68286;-0.43821;-0.56080;3
LIGH;7.443;4976.441;940.0;3
GYRO;7.452;4976.444;-2.31732;-4.48161;-1.50578;3
ACCE;7.452;4976.450;-6.14412;4.20781;1.53768;3
MAGN;7.453;4976.450;8.58300;-40.67500;13.21500;3
AHRS;7.454;4976.450;45.6020;113.2912;144.9468;0.67010;-0.43507;-0.58080;3
GYRO;7.469;4976.450;-2.31732;-4.48161;-1.50578;3
LIGH;7.470;4976.453;940.0;3
GYRO;7.474;4976.455;-2.27792;-4.65632;-1.56443;3
ACCE;7.475;4976.459;-6.76422;4.44304;1.43293;3
GYRO;7.475;4976.459;-2.27792;-4.65632;-1.56443;3
AHRS;7.475;4976.459;45.2097;108.5514;147.4375;0.65649;-0.42555;-0.60490;3
LIGH;7.476;4976.461;940.0;3
GYRO;7.476;4976.464;-2.13039;-4.64013;-1.55160;3
ACCE;7.477;4976.472;-7.30232;4.45381;0.78231;3
MAGN;7.479;4976.472;11.08200;-40.67500;10.74300;3
AHRS;7.479;4976.472;44.7158;104.6402;148.4980;0.64134;-0.42247;-0.62580;3
GYRO;7.480;4976.472;-2.13039;-4.64013;-1.55160;3
LIGH;7.480;4976.474;1233.0;3
ACCE;7.481;4976.479;-7.49924;4.38797;0.25977;3
GYRO;7.481;4976.479;-1.97645;-4.47948;-1.47341;3
AHRS;7.482;4976.479;43.8968;99.6088;150.8781;0.62508;-0.41160;-0.65117;3
LIGH;7.482;4976.481;1233.0;3
GYRO;7.492;4976.484;-1.89918;-4.27453;-1.36742;3
ACCE;7.495;4976.490;-7.26461;4.27245;0.75717;3
MAGN;7.495;4976.490;12.49600;-40.67500;8.14600;3
AHRS;7.495;4976.490;43.3233;96.6786;152.0221;0.61443;-0.40593;-0.66612;3
GYRO;7.496;4976.490;-1.89918;-4.27453;-1.36742;3
LIGH;7.496;4976.493;1233.0;3
GYRO;7.500;4976.495;-1.92545;-4.15755;-1.25686;3
ACCE;7.501;4976.499;-6.75644;4.09648;1.99257;3
GYRO;7.501;4976.499;-1.92545;-4.15755;-1.25686;3
AHRS;7.502;4976.499;42.5199;92.6940;153.7742;0.59993;-0.39675;-0.68606;3
LIGH;7.502;4976.501;1233.0;3
GYRO;7.512;4976.504;-2.01311;-4.16366;-1.16431;3
ACCE;7.512;4976.510;-6.50624;3.93008;2.77308;3
MAGN;7.513;4976.510;14.10900;-40.67500;6.16900;3
AHRS;7.513;4976.510;41.8473;89.5027;154.7782;0.58637;-0.39107;-0.70223;3
GYRO;7.514;4976.510;-2.01311;-4.16366;-1.16431;3
LIGH;7.514;4976.513;1526.0;3
GYRO;7.523;4976.515;-2.05006;-4.20153;-1.13071;3
ACCE;7.524;4976.523;-6.47691;3.94624;2.67612;3
GYRO;7.524;4976.523;-2.05006;-4.20153;-1.13071;3
AHRS;7.525;4976.523;41.0220;85.6804;156.4545;0.57103;-0.38145;-0.72093;3
LIGH;7.525;4976.525;1526.0;3
ACCE;7.533;4976.531;-6.44220;3.95283;2.82097;3
MAGN;7.533;4976.531;15.45400;-40.67500;1.33600;3
GYRO;7.534;4976.531;-2.07572;-4.19481;-1.09528;3
AHRS;7.534;4976.531;40.0377;81.4988;158.2988;0.55353;-0.37016;-0.74114;3
LIGH;7.535;4976.534;1526.0;3
ACCE;7.540;4976.539;-6.42245;3.91991;3.57813;3
GYRO;7.541;4976.539;-2.06564;-4.15694;-1.10322;3
AHRS;7.542;4976.539;39.2657;78.4922;159.5417;0.54019;-0.36189;-0.75557;3
LIGH;7.543;4976.541;1865.0;3
SOUN;7.551;1981.37;0.06047;69.61
GYRO;7.555;4976.544;-2.08794;-4.21986;-1.12857;3
ACCE;7.556;4976.550;-6.32428;3.76608;4.29280;3
MAGN;7.557;4976.550;16.24900;-40.67500;-1.44100;3
AHRS;7.561;4976.550;38.5140;75.8180;161.5359;0.53077;-0.34990;-0.76770;3
GYRO;7.562;4976.550;-2.08794;-4.21986;-1.12857;3
LIGH;7.563;4976.553;1865.0;3
GYRO;7.563;4976.555;-2.13009;-4.35730;-1.13926;3
ACCE;7.564;4976.559;-6.08008;3.62602;5.00987;3
GYRO;7.564;4976.559;-2.13009;-4.35730;-1.13926;3
AHRS;7.565;4976.559;37.4135;72.1699;162.9344;0.51324;-0.33910;-0.78501;3
LIGH;7.566;4976.562;1865.0;3
GYRO;7.572;4976.564;-2.10413;-4.41106;-1.12827;3
ACCE;7.573;4976.570;-6.22612;3.42670;5.66827;3
MAGN;7.573;4976.570;16.80600;-40.27400;-5.39700;3
AHRS;7.574;4976.570;36.4172;69.1105;164.5938;0.49944;-0.32725;-0.79904;3
GYRO;7.575;4976.570;-2.10413;-4.41106;-1.12827;3
LIGH;7.575;4976.573;1865.0;3
GYRO;7.581;4976.575;-2.01860;-4.38876;-1.12705;3
ACCE;7.582;4976.579;-6.62535;3.42072;5.89692;3
GYRO;7.583;4976.579;-2.01860;-4.38876;-1.12705;3
AHRS;7.583;4976.579;35.1673;65.5034;165.7848;0.48032;-0.31593;-0.81579;3
LIGH;7.584;4976.582;3022.0;3
GYRO;7.596;4976.584;-1.90315;-4.33103;-1.11391;3
ACCE;7.596;4976.591;-6.76841;3.48536;5.60243;3
MAGN;7.597;4976.591;16.80600;-39.67500;-8.08700;3
AHRS;7.599;4976.591;34.1075;62.6563;166.9026;0.46526;-0.30557;-0.82871;3
GYRO;7.600;4976.591;-1.90315;-4.33103;-1.11391;3
PRES;7.601;4976.595;953.9200;3
LIGH;7.603;4976.595;3022.0;3
ACCE;7.604;4976.599;-6.73489;3.46561;5.36660;3
GYRO;7.604;4976.599;-1.83626;-4.28675;-1.08887;3
AHRS;7.605;4976.599;32.7377;59.1088;167.8236;0.44459;-0.29396;-0.84466;3
LIGH;7.606;4976.602;3022.0;3
GYRO;7.612;4976.604;-1.73394;-4.31210;-1.01892;3
ACCE;7.613;4976.610;-6.56670;3.34949;5.38276;3
MAGN;7.614;4976.610;16.10500;-39.04400;-10.89900;3
AHRS;7.615;4976.610;31.8135;56.8344;169.0542;0.43259;-0.28360;-0.85441;3
GYRO;7.616;4976.610;-1.73394;-4.31210;-1.01892;3
LIGH;7.616;4976.613;3022.0;3
GYRO;7.621;4976.615;-1.76448;-4.45565;-0.93249;3
ACCE;7.621;4976.619;-6.52181;3.02507;6.35062;3
GYRO;7.622;4976.619;-1.76448;-4.45565;-0.93249;3
AHRS;7.623;4976.619;30.5781;53.7172;169.6688;0.41285;-0.27352;-0.86778;3
LIGH;7.624;4976.622;4146.0;3
GYRO;7.632;4976.624;-1.88513;-4.55797;-0.83505;3
ACCE;7.633;4976.630;-6.80073;2.86107;7.95593;3
MAGN;7.633;4976.630;16.10500;-38.11400;-14.25300;3
AHRS;7.634;4976.630;29.5126;51.0520;170.7195;0.39675;-0.26280;-0.87865;3
GYRO;7.635;4976.630;-1.88513;-4.55797;-0.83505;3
LIGH;7.639;4976.633;4146.0;3
GYRO;7.640;4976.635;-1.92239;-4.49444;-0.73976;3
ACCE;7.641;4976.639;-6.98389;2.85389;8.88907;3
GYRO;7.642;4976.639;-1.92239;-4.49444;-0.73976;3
AHRS;7.642;4976.639;28.1946;47.7503;171.3333;0.37460;-0.25175;-0.89180;3
LIGH;7.643;4976.642;4146.0;3
GYRO;7.653;4976.644;-1.79045;-4.24490;-0.61881;3
ACCE;7.654;4976.652;-6.88513;2.82396;9.22187;3
MAGN;7.654;4976.652;15.00300;-37.57100;-17.03400;3
AHRS;7.655;4976.652;27.0876;45.0808;171.9481;0.35657;-0.24193;-0.90201;3
GYRO;7.656;4976.652;-1.79045;-4.24490;-0.61881;3
LIGH;7.657;4976.654;5226.0;3
ACCE;7.660;4976.659;-6.68162;2.81259;9.23084;3
GYRO;7.661;4976.659;-1.54305;-3.82035;-0.46976;3
AHRS;7.662;4976.659;25.7671;41.7995;172.5234;0.33343;-0.23053;-0.91394;3
LIGH;7.663;4976.662;5226.0;3
GYRO;7.672;4976.664;-1.30847;-3.40038;-0.32284;3
ACCE;7.673;4976.670;-6.55532;2.83892;9.02913;3
MAGN;7.676;4976.670;14.27400;-37.57100;-19.23500;3
AHRS;7.677;4976.670;24.9852;39.8743;172.8729;0.31963;-0.22365;-0.92062;3
GYRO;7.678;4976.670;-1.30847;-3.40038;-0.32284;3
LIGH;7.680;4976.673;5226.0;3
GYRO;7.681;4976.675;-1.15851;-3.09770;-0.17929;3
ACCE;7.682;4976.679;-6.62057;2.92871;8.82443;3
GYRO;7.683;4976.679;-1.15851;-3.09770;-0.17929;3
AHRS;7.684;4976.679;24.1232;37.5613;173.2360;0.30262;-0.21607;-0.92821;3
LIGH;7.685;4976.682;5226.0;3
GYRO;7.692;4976.684;-1.11636;-2.90955;-0.10446;3
ACCE;7.693;4976.691;-6.65887;3.10947;8.59339;3
MAGN;7.694;4976.691;13.18800;-37.57100;-21.19500;3
AHRS;7.695;4976.691;23.5179;35.8647;174.0961;0.29105;-0.20916;-0.93345;3
GYRO;7.696;4976.691;-1.11636;-2.90955;-0.10446;3
LIGH;7.697;4976.693;6032.0;3
GYRO;7.704;4976.696;-1.07573;-2.86404;0.05345;3
ACCE;7.705;4976.703;-6.16327;3.19506;8.35337;3
GYRO;7.706;4976.703;-1.07573;-2.86404;0.05345;3
AHRS;7.706;4976.703;22.8546;33.9079;174.4604;0.27633;-0.20310;-0.93927;3
LIGH;7.714;4976.705;6032.0;3
GYRO;7.733;4976.708;-1.07115;-2.89520;0.21716;3
GYRO;7.734;4976.712;-1.07115;-2.89520;0.21716;3
MAGN;7.735;4976.712;11.25000;-37.25700;-22.57800;3
ACCE;7.735;4976.712;-5.36241;3.04542;8.53712;3
AHRS;7.736;4976.712;21.9191;30.7486;175.3232;0.25259;-0.19378;-0.94790;3
LIGH;7.737;4976.715;6032.0;3
AHRS;7.741;4976.720;21.9191;30.7486;175.3232;0.25259;-0.19378;-0.94790;3
ACCE;7.741;4976.720;-4.26587;2.94607;8.91840;3
GYRO;7.742;4976.720;-1.10353;-3.10564;0.36377;3
HUMI;7.742;4976.730;52.4;3
TEMP;7.744;4976.730;17.3;3
LIGH;7.745;4976.730;6032.0;3
GYRO;7.746;4976.725;-1.15392;-3.43245;0.46517;3
GYRO;7.746;4976.731;-1.15392;-3.43245;0.46517;3
AHRS;7.747;4976.731;21.1076;27.3577;175.8683;0.22591;-0.18623;-0.95614;3
MAGN;7.747;4976.731;9.35500;-36.67200;-24.16000;3
ACCE;7.748;4976.731;-3.48476;2.65457;9.39724;3
LIGH;7.748;4976.733;6731.0;3
GYRO;7.748;4976.736;-1.16523;-3.68352;0.51862;3
ACCE;7.749;4976.740;-3.43927;2.56060;10.33278;3
GYRO;7.749;4976.740;-1.16523;-3.68352;0.51862;3
AHRS;7.750;4976.740;20.7473;25.9694;176.1987;0.21508;-0.18270;-0.95932;3
LIGH;7.750;4976.742;6731.0;3
GYRO;7.753;4976.745;-1.11116;-3.70887;0.55192;3
ACCE;7.754;4976.751;-3.40575;2.73238;10.92774;3
MAGN;7.754;4976.751;6.95300;-36.11600;-25.79600;3
AHRS;7.755;4976.751;20.2390;23.8098;177.5672;0.19938;-0.17619;-0.96382;3
GYRO;7.755;4976.751;-1.11116;-3.70887;0.55192;3
LIGH;7.755;4976.753;6731.0;3
GYRO;7.761;4976.756;-0.94287;-3.46544;0.60415;3
ACCE;7.761;4976.760;-3.45244;2.67732;11.08515;3
GYRO;7.761;4976.760;-0.94287;-3.46544;0.60415;3
AHRS;7.762;4976.760;19.6513;21.2195;178.1808;0.17873;-0.17059;-0.96886;3
LIGH;7.762;4976.762;6731.0;3
GYRO;7.774;4976.765;-0.70769;-3.04944;0.68509;3
ACCE;7.774;4976.772;-3.51648;2.79403;10.61589;3
MAGN;7.775;4976.772;4.90500;-35.22400;-25.79600;3
AHRS;7.775;4976.772;19.2492;19.2644;177.9491;0.16199;-0.16776;-0.97237;3
GYRO;7.775;4976.772;-0.70769;-3.04944;0.68509;3
PRES;7.776;4976.775;954.0200;3
LIGH;7.776;4976.775;7263.0;3
ACCE;7.780;4976.780;-3.24833;2.77907;9.98442;3
GYRO;7.781;4976.780;-0.60048;-2.57755;0.73334;3
AHRS;7.781;4976.780;18.8972;16.9712;178.5837;0.14354;-0.16415;-0.97586;3
LIGH;7.782;4976.782;7263.0;3
GYRO;7.792;4976.785;-0.44074;-2.34267;0.82406;3
ACCE;7.793;4976.791;-3.09630;2.71323;9.82042;3
MAGN;7.793;4976.791;3.51400;-35.22400;-26.53500;3
AHRS;7.794;4976.791;18.6961;15.6880;178.7135;0.13285;-0.16241;-0.97767;3
GYRO;7.794;4976.791;-0.44074;-2.34267;0.82406;3
LIGH;7.797;4976.793;7263.0;3
GYRO;7.801;4976.796;-0.37599;-1.98898;0.88392;3
ACCE;7.801;4976.800;-2.87903;2.75154;9.73602;3
GYRO;7.802;4976.800;-0.37599;-1.98898;0.88392;3
AHRS;7.802;4976.800;18.5341;14.0439;179.3202;0.11970;-0.16054;-0.97965;3
LIGH;7.803;4976.802;7263.0;3
GYRO;7.812;4976.805;-0.37263;-1.89796;0.93462;3
ACCE;7.813;4976.811;-2.12126;2.83892;9.49361;3
MAGN;7.813;4976.811;1.63200;-35.22400;-26.91000;3
AHRS;7.817;4976.811;18.4352;12.8612;-179.8974;0.11070;-0.15908;-0.98086;3
GYRO;7.818;4976.811;-0.37263;-1.89796;0.93462;3
LIGH;7.819;4976.813;7358.0;3
GYRO;7.821;4976.816;-0.40592;-2.05006;0.97983;3
ACCE;7.821;4976.820;-1.15520;2.59831;9.02255;3
GYRO;7.822;4976.820;-0.40592;-2.05006;0.97983;3
AHRS;7.822;4976.820;18.3128;11.4356;-179.2279;0.09942;-0.15767;-0.98222;3
LIGH;7.823;4976.822;7358.0;3
GYRO;7.848;4976.825;-0.50977;-2.35977;0.97708;3
ACCE;7.849;4976.832;-0.15562;2.46064;8.87112;3
MAGN;7.849;4976.832;-0.99300;-34.41900;-28.02500;3
AHRS;7.849;4976.832;18.1825;10.1463;-177.8382;0.09027;-0.15571;-0.98313;3
GYRO;7.850;4976.832;-0.50977;-2.35977;0.97708;3
LIGH;7.851;4976.834;7358.0;3
ACCE;7.852;4976.840;0.61471;2.36188;9.35893;3
GYRO;7.852;4976.840;-0.65210;-2.71316;0.92607;3
AHRS;7.853;4976.840;17.9129;8.1999;-177.0645;0.07458;-0.15343;-0.98467;3
LIGH;7.853;4976.842;7449.0;3
GYRO;7.854;4976.845;-0.74190;-2.94407;0.84025;3
ACCE;7.854;4976.851;0.38547;2.27150;10.63864;3
MAGN;7.855;4976.851;-3.16700;-34.07700;-28.02500;3
AHRS;7.855;4976.851;17.6172;6.7330;-176.5723;0.06258;-0.15107;-0.98579;3
GYRO;7.856;4976.851;-0.74190;-2.94407;0.84025;3
LIGH;7.856;4976.853;7449.0;3
ACCE;7.861;4976.860;-0.16101;2.42533;10.79965;3
GYRO;7.861;4976.860;-0.74678;-2.91016;0.78649;3
AHRS;7.862;4976.860;17.1522;4.6372;-175.9613;0.04523;-0.14750;-0.98718;3
LIGH;7.863;4976.862;7449.0;3
GYRO;7.872;4976.865;-0.67714;-2.79288;0.69639;3
ACCE;7.873;4976.871;-0.14485;2.42533;10.40281;3
MAGN;7.873;4976.871;-5.25200;-33.73100;-29.02800;3
AHRS;7.873;4976.871;16.7664;3.0190;-175.7213;0.03148;-0.14467;-0.98814;3
GYRO;7.874;4976.871;-0.67714;-2.79288;0.69639;3
LIGH;7.875;4976.873;7449.0;3
GYRO;7.884;4976.876;-0.51985;-2.39490;0.70097;3
ACCE;7.885;4976.883;0.07602;2.28586;10.03949;3
GYRO;7.885;4976.883;-0.51985;-2.39490;0.70097;3
AHRS;7.888;4976.883;16.3240;1.1176;-175.2433;0.01554;-0.14144;-0.98891;3
LIGH;7.889;4976.885;7457.0;3
ACCE;7.894;4976.892;0.50637;2.32178;9.74081;3
MAGN;7.895;4976.892;-6.20500;-33.38600;-29.02800;3
GYRO;7.895;4976.892;-0.34117;-1.88727;0.77702;3
AHRS;7.896;4976.892;15.9356;-0.7231;-175.8554;-0.00123;-0.13875;-0.98971;3
LIGH;7.896;4976.894;7457.0;3
ACCE;7.901;4976.900;0.98881;2.33375;9.75099;3
GYRO;7.901;4976.900;-0.22633;-1.47493;0.82803;3
AHRS;7.902;4976.900;15.7309;-1.8222;-175.4410;-0.01030;-0.13735;-0.98977;3
LIGH;7.902;4976.902;7457.0;3
GYRO;7.912;4976.905;-0.19548;-1.23670;0.82803;3
ACCE;7.913;4976.911;1.22463;2.36368;10.07600;3
MAGN;7.913;4976.911;-7.65300;-33.38600;-29.44400;3
AHRS;7.914;4976.911;15.5913;-2.6129;-174.2396;-0.01575;-0.13657;-0.98940;3
GYRO;7.915;4976.911;-0.19548;-1.23670;0.82803;3
LIGH;7.915;4976.913;7457.0;3
GYRO;7.921;4976.916;-0.23091;-1.17592;0.79382;3
ACCE;7.921;4976.920;1.27372;2.44388;10.55304;3
GYRO;7.922;4976.920;-0.23091;-1.17592;0.79382;3
AHRS;7.922;4976.920;15.4135;-3.5554;-173.6992;-0.02333;-0.13552;-0.98922;3
LIGH;7.923;4976.922;7403.0;3
GYRO;7.932;4976.925;-0.27764;-1.24158;0.73976;3
ACCE;7.933;4976.931;1.23242;2.43131;11.17972;3
MAGN;7.936;4976.931;-8.73500;-32.95200;-27.95100;3
AHRS;7.936;4976.931;15.2314;-4.2877;-172.7613;-0.02864;-0.13451;-0.98882;3
GYRO;7.937;4976.931;-0.27764;-1.24158;0.73976;3
LIGH;7.938;4976.933;7403.0;3
GYRO;7.941;4976.936;-0.27214;-1.32069;0.69211;3
ACCE;7.942;4976.940;1.54366;2.65936;11.45685;3
GYRO;7.943;4976.940;-0.27214;-1.32069;0.69211;3
AHRS;7.945;4976.940;14.9922;-5.2079;-172.2886;-0.03618;-0.13306;-0.98859;3
LIGH;7.946;4976.942;7403.0;3
GYRO;7.954;4976.945;-0.24221;-1.33688;0.67256;3
ACCE;7.955;4976.952;1.89561;2.56898;11.45386;3
MAGN;7.955;4976.952;-9.77100;-32.95200;-28.26500;3
AHRS;7.956;4976.952;14.7872;-6.0126;-171.7004;-0.04257;-0.13193;-0.98821;3
GYRO;7.957;4976.952;-0.24221;-1.33688;0.67256;3
PRES;7.957;4976.955;953.9300;3
LIGH;7.961;4976.955;7516.0;3
ACCE;7.961;4976.960;2.21045;2.65397;11.14740;3
GYRO;7.962;4976.960;-0.13439;-1.30878;0.62033;3
AHRS;7.963;4976.960;14.5437;-7.1021;-171.2233;-0.05159;-0.13066;-0.98775;3
LIGH;7.966;4976.962;7390.0;3
GYRO;7.972;4976.965;0.00122;-1.20676;0.54153;3
ACCE;7.973;4976.971;2.29903;2.71502;11.13842;3
MAGN;7.974;4976.971;-10.67600;-32.95200;-27.89100;3
AHRS;7.974;4976.971;14.4341;-7.7833;-170.9904;-0.05728;-0.13024;-0.98740;3
GYRO;7.976;4976.971;0.00122;-1.20676;0.54153;3
LIGH;7.976;4976.973;7390.0;3
GYRO;7.987;4976.976;0.10446;-1.07176;0.44990;3
ACCE;7.988;4976.980;1.90399;2.61986;11.43950;3
GYRO;7.989;4976.980;0.10446;-1.07176;0.44990;3
AHRS;7.989;4976.980;14.3640;-8.6325;-170.6323;-0.06424;-0.13035;-0.98680;3
LIGH;7.990;4976.982;7390.0;3
GYRO;7.994;4976.985;0.16829;-0.88331;0.35583;3
ACCE;7.995;4976.991;1.34195;2.74675;11.67652;3
MAGN;7.996;4976.991;-11.39000;-32.95200;-28.20800;3
AHRS;7.996;4976.991;14.3664;-9.2069;-170.2188;-0.06871;-0.13097;-0.98621;3
GYRO;7.997;4976.991;0.16829;-0.88331;0.35583;3
LIGH;7.998;4976.993;7377.0;3
GYRO;8.001;4976.996;0.25870;-0.59773;0.30421;3
ACCE;8.002;4977.000;1.20728;2.92152;11.63762;3
GYRO;8.002;4977.000;0.25870;-0.59773;0.30421;3
AHRS;8.003;4977.000;14.4284;-9.7705;-169.9628;-0.07322;-0.13203;-0.98563;3
LIGH;8.003;4977.002;7377.0;3
GYRO;8.013;4977.005;0.39889;-0.23915;0.31062;3
ACCE;8.014;4977.012;1.29047;2.92571;11.59272;3
MAGN;8.014;4977.012;-12.07700;-33.30200;-27.47100;3
AHRS;8.015;4977.012;14.5273;-10.0732;-169.0098;-0.07463;-0.13371;-0.98467;3
GYRO;8.015;4977.012;0.39889;-0.23915;0.31062;3
LIGH;8.016;4977.014;7377.0;3
ACCE;8.022;4977.020;1.29586;3.03286;11.48259;3
GYRO;8.022;4977.020;0.53512;0.07178;0.32865;3
AHRS;8.022;4977.020;14.7559;-10.2487;-168.7332;-0.07560;-0.13598;-0.98411;3
LIGH;8.023;4977.022;7377.0;3
GYRO;8.032;4977.025;0.58613;0.30329;0.33353;3
ACCE;8.033;4977.031;1.48800;3.17052;11.15818;3
MAGN;8.033;4977.031;-11.61600;-33.66000;-26.60300;3
AHRS;8.034;4977.031;14.9793;-10.2299;-167.8393;-0.07414;-0.13846;-0.98320;3
GYRO;8.035;4977.031;0.58613;0.30329;0.33353;3
LIGH;8.035;4977.033;7408.0;3
GYRO;8.041;4977.036;0.66279;0.41264;0.33017;3
ACCE;8.044;4977.040;1.84054;3.15316;10.97442;3
GYRO;8.045;4977.040;0.66279;0.41264;0.33017;3
AHRS;8.045;4977.040;15.3078;-10.0937;-167.5438;-0.07228;-0.14135;-0.98269;3
LIGH;8.046;4977.042;7408.0;3
GYRO;8.053;4977.045;0.73151;0.62033;0.29596;3
ACCE;8.053;4977.051;1.95307;3.23517;11.20247;3
MAGN;8.054;4977.051;-11.61600;-33.66000;-26.60300;3
AHRS;8.054;4977.051;15.6144;-9.9331;-166.4691;-0.06923;-0.14449;-0.98152;3
GYRO;8.055;4977.051;0.73151;0.62033;0.29596;3
LIGH;8.056;4977.054;7408.0;3
GYRO;8.064;4977.056;0.80084;0.75320;0.21228;3
ACCE;8.067;4977.063;1.99976;3.32255;11.28028;3
GYRO;8.068;4977.063;0.80084;0.75320;0.21228;3
AHRS;8.068;4977.063;16.0350;-9.6085;-166.1832;-0.06561;-0.14795;-0.98099;3
LIGH;8.069;4977.065;7408.0;3
ACCE;8.073;4977.072;2.04944;3.32195;11.20427;3
MAGN;8.074;4977.072;-10.64700;-33.66000;-26.27200;3
GYRO;8.080;4977.072;0.88606;0.84360;0.08247;3
AHRS;8.081;4977.072;16.5619;-9.1452;-165.3158;-0.05990;-0.15247;-0.97980;3
LIGH;8.082;4977.074;7401.0;3
ACCE;8.083;4977.080;1.40001;3.21841;11.33475;3
GYRO;8.083;4977.080;1.01617;1.03053;-0.06078;3
AHRS;8.084;4977.080;16.9725;-8.7352;-165.1985;-0.05574;-0.15562;-0.97941;3
LIGH;8.085;4977.082;7401.0;3
GYRO;8.094;4977.085;1.16125;1.33077;-0.18876;3
ACCE;8.095;4977.091;0.43275;3.35188;11.57058;3
MAGN;8.096;4977.091;-9.62200;-33.66000;-26.78800;3
AHRS;8.096;4977.091;17.4288;-8.1982;-164.7117;-0.04993;-0.15918;-0.97861;3
GYRO;8.097;4977.091;1.16125;1.33077;-0.18876;3
LIGH;8.099;4977.094;7401.0;3
GYRO;8.102;4977.096;1.29839;1.70676;-0.25015;3
ACCE;8.103;4977.100;-0.16281;3.53085;11.57477;3
GYRO;8.103;4977.100;1.29839;1.70676;-0.25015;3
AHRS;8.104;4977.100;18.1616;-7.2522;-164.7335;-0.04098;-0.16441;-0.97808;3
LIGH;8.105;4977.102;7401.0;3
SOUN;8.105;2204.51;0.06728;70.54
GYRO;8.113;4977.105;1.46974;2.14963;-0.20831;3
ACCE;8.114;4977.111;-0.27414;3.39737;11.80641;3
MAGN;8.114;4977.111;-8.07100;-33.66000;-26.78800;3
AHRS;8.115;4977.111;18.8153;-6.2608;-163.6306;-0.03009;-0.16922;-0.97632;3
GYRO;8.116;4977.111;1.46974;2.14963;-0.20831;3
LIGH;8.116;4977.114;7358.0;3
GYRO;8.121;4977.116;1.57298;2.60320;-0.16371;3
ACCE;8.122;4977.120;-0.08799;3.29682;12.23557;3
GYRO;8.122;4977.120;1.57298;2.60320;-0.16371;3
AHRS;8.123;4977.120;19.6989;-4.8170;-163.6854;-0.01674;-0.17505;-0.97545;3
LIGH;8.124;4977.122;7358.0;3
GYRO;8.135;4977.125;1.81946;2.81914;-0.07758;3
ACCE;8.148;4977.132;-0.06764;3.04842;12.32894;3
MAGN;8.148;4977.132;-6.28600;-33.66000;-26.31900;3
AHRS;8.149;4977.132;20.4387;-3.4133;-162.1932;-0.00151;-0.17974;-0.97266;3
GYRO;8.150;4977.132;1.81946;2.81914;-0.07758;3
PRES;8.151;4977.135;954.0100;3
LIGH;8.151;4977.135;7358.0;3
ACCE;8.152;4977.140;-0.03112;3.22379;11.43231;3
GYRO;8.153;4977.140;2.13436;3.23423;-0.01405;3
AHRS;8.153;4977.140;21.6347;-1.4401;-162.1986;0.01684;-0.18731;-0.97069;3
LIGH;8.154;4977.143;7169.0;3
GYRO;8.155;4977.145;2.48897;3.65572;0.04154;3
ACCE;8.155;4977.151;-0.28252;3.52905;9.64624;3
MAGN;8.156;4977.151;-4.46300;-34.35200;-24.88000;3
AHRS;8.157;4977.151;22.5888;0.0534;-160.6678;0.03334;-0.19299;-0.96670;3
GYRO;8.160;4977.151;2.48897;3.65572;0.04154;3
LIGH;8.161;4977.154;7169.0;3
GYRO;8.162;4977.156;2.76814;4.01247;0.05284;3
ACCE;8.163;4977.160;-0.61351;3.99652;7.97868;3
GYRO;8.164;4977.160;2.76814;4.01247;0.05284;3
AHRS;8.164;4977.160;24.1722;2.3877;-160.6621;0.05524;-0.20294;-0.96300;3
LIGH;8.165;4977.163;7169.0;3
GYRO;8.173;4977.165;2.85579;4.14900;-0.01405;3
ACCE;8.174;4977.171;-0.66319;4.41311;6.81150;3
MAGN;8.174;4977.171;-2.80300;-36.43900;-22.84300;3
AHRS;8.175;4977.171;25.6323;4.5005;-158.7777;0.07845;-0.21081;-0.95607;3
GYRO;8.182;4977.171;2.85579;4.14900;-0.01405;3
LIGH;8.183;4977.174;7169.0;3
GYRO;8.183;4977.176;2.77516;4.02957;-0.13592;3
ACCE;8.184;4977.180;-0.35674;4.57233;6.29555;3
GYRO;8.195;4977.180;2.77516;4.02957;-0.13592;3
AHRS;8.196;4977.180;27.4598;7.2123;-158.9669;0.10331;-0.22174;-0.95049;3
LIGH;8.197;4977.182;6278.0;3
GYRO;8.197;4977.185;2.63039;3.78370;-0.30360;3
ACCE;8.199;4977.192;-0.23403;4.58490;6.54395;3
MAGN;8.200;4977.192;-0.68000;-38.25500;-19.52900;3
AHRS;8.200;4977.192;28.8930;9.4162;-158.1132;0.12524;-0.22902;-0.94368;3
GYRO;8.201;4977.192;2.63039;3.78370;-0.30360;3
LIGH;8.202;4977.195;6278.0;3
ACCE;8.202;4977.200;-0.52373;4.39516;6.98448;3
GYRO;8.203;4977.200;2.56166;3.55004;-0.40012;3
AHRS;8.204;4977.200;30.6917;12.3960;-158.7336;0.15088;-0.23937;-0.93697;3
LIGH;8.205;4977.202;6278.0;3
GYRO;8.213;4977.205;2.46362;3.49781;-0.59254;3
ACCE;8.214;4977.211;-1.36589;4.36882;7.60159;3
MAGN;8.214;4977.211;0.59900;-39.54100;-17.41900;3
AHRS;8.215;4977.211;31.7280;14.1880;-158.5266;0.16725;-0.24438;-0.93155;3
GYRO;8.220;4977.211;2.46362;3.49781;-0.59254;3
LIGH;8.220;4977.214;6278.0;3
GYRO;8.221;4977.216;2.42575;3.62701;-0.72968;3
ACCE;8.222;4977.220;-3.24235;4.21200;8.49523;3
GYRO;8.223;4977.220;2.42575;3.62701;-0.72968;3
AHRS;8.223;4977.220;33.0695;16.9263;-159.4572;0.18902;-0.25183;-0.92554;3
LIGH;8.224;4977.222;5114.0;3
GYRO;8.247;4977.225;2.48103;4.06256;-0.75839;3
ACCE;8.249;4977.231;-5.79936;4.29460;8.46590;3
MAGN;8.249;4977.231;2.64200;-40.40600;-14.11500;3
AHRS;8.250;4977.231;34.0586;19.4485;-160.3702;0.20834;-0.25690;-0.92019;3
GYRO;8.251;4977.231;2.48103;4.06256;-0.75839;3
LIGH;8.252;4977.235;5114.0;3
GYRO;8.255;4977.236;2.60748;4.68656;-0.58368;3
ACCE;8.256;4977.243;-7.12694;5.41628;5.87836;3
GYRO;8.256;4977.243;2.60748;4.68656;-0.58368;3
AHRS;8.257;4977.243;35.3467;22.9645;-161.6868;0.23460;-0.26354;-0.91222;3
LIGH;8.258;4977.246;5114.0;3
ACCE;8.261;4977.252;-7.36756;5.98131;3.06218;3
MAGN;8.261;4977.252;4.44700;-41.51600;-11.42700;3
GYRO;8.262;4977.252;2.63924;5.27207;-0.23854;3
AHRS;8.263;4977.252;36.9054;27.4195;-161.3521;0.27167;-0.26702;-0.89723;3
LIGH;8.264;4977.255;5114.0;3
ACCE;8.264;4977.260;-6.64451;5.96156;2.29963;3
GYRO;8.265;4977.260;2.46790;5.41624;0.04368;3
AHRS;8.265;4977.260;38.0660;30.8686;-162.3720;0.29678;-0.27209;-0.88718;3
LIGH;8.266;4977.262;3790.0;3
GYRO;8.273;4977.265;2.24524;4.80446;0.18631;3
ACCE;8.274;4977.271;-5.05296;6.26802;3.77266;3
MAGN;8.277;4977.271;5.46800;-42.23900;-9.63800;3
AHRS;8.278;4977.271;39.0724;33.9096;-163.6638;0.31749;-0.27758;-0.87847;3
GYRO;8.279;4977.271;2.24524;4.80446;0.18631;3
LIGH;8.280;4977.274;3790.0;3
GYRO;8.281;4977.276;2.14872;3.63892;0.16982;3
ACCE;8.282;4977.280;-2.33554;6.21475;5.06553;3
GYRO;8.283;4977.280;2.14872;3.63892;0.16982;3
AHRS;8.283;4977.280;40.3361;37.5026;-164.5624;0.34287;-0.28299;-0.86592;3
LIGH;8.284;4977.282;3790.0;3
GYRO;8.293;4977.285;2.14994;2.64963;0.09804;3
ACCE;8.294;4977.291;-1.75435;5.75207;4.65852;3
MAGN;8.294;4977.291;6.10600;-42.23900;-7.15400;3
AHRS;8.294;4977.291;41.2962;39.8556;-166.3457;0.35609;-0.29125;-0.85921;3
GYRO;8.295;4977.291;2.14994;2.64963;0.09804;3
LIGH;8.295;4977.294;2926.0;3
GYRO;8.301;4977.296;2.21439;2.40650;-0.13042;3
ACCE;8.302;4977.300;-1.84653;5.57849;4.20123;3
GYRO;8.302;4977.300;2.21439;2.40650;-0.13042;3
AHRS;8.303;4977.300;42.3996;42.2324;-167.4250;0.37080;-0.29853;-0.85022;3
LIGH;8.303;4977.302;2926.0;3
GYRO;8.314;4977.305;2.35641;2.40650;-0.40897;3
ACCE;8.315;4977.312;-2.52888;5.54318;3.47698;3
MAGN;8.315;4977.312;6.41700;-42.80000;-3.77500;3
AHRS;8.316;4977.312;43.2231;44.2264;-170.4617;0.37713;-0.31094;-0.84681;3
GYRO;8.316;4977.312;2.35641;2.40650;-0.40897;3
PRES;8.317;4977.315;953.9600;3
LIGH;8.319;4977.315;2926.0;3
ACCE;8.321;4977.320;-3.64936;5.42825;2.83713;3
GYRO;8.322;4977.320;2.54059;2.83350;-0.68173;3
AHRS;8.322;4977.320;44.1745;47.1805;-172.3135;0.39309;-0.31896;-0.83718;3
LIGH;8.323;4977.322;2926.0;3
GYRO;8.333;4977.325;2.66459;3.48163;-0.90713;3
ACCE;8.334;4977.331;-5.67905;5.25467;3.46261;3
MAGN;8.335;4977.331;7.69300;-42.80000;-1.26300;3
AHRS;8.347;4977.331;44.6938;49.6144;-174.7296;0.40351;-0.32692;-0.83133;3
GYRO;8.348;4977.331;2.66459;3.48163;-0.90713;3
LIGH;8.348;4977.334;1933.0;3
GYRO;8.349;4977.336;2.69422;4.20061;-1.04855;3
GYRO;8.349;4977.340;2.69422;4.20061;-1.04855;3
ACCE;8.350;4977.340;-8.49463;5.28520;4.59387;3
AHRS;8.351;4977.340;45.1621;53.5949;-177.1756;0.42460;-0.33239;-0.81966;3
LIGH;8.352;4977.342;1933.0;3
GYRO;8.353;4977.345;2.73637;4.80140;-1.03328;3
ACCE;8.353;4977.351;-10.13885;5.67067;3.84030;3
AHRS;8.354;4977.351;45.3352;57.4208;-179.3769;0.44511;-0.33559;-0.80829;3
MAGN;8.356;4977.351;8.59200;-42.80000;2.06400;3
GYRO;8.356;4977.351;2.73637;4.80140;-1.03328;3
LIGH;8.357;4977.354;1933.0;3
GYRO;8.364;4977.356;2.86618;5.19571;-0.75625;3
ACCE;8.365;4977.360;-10.12149;5.92445;2.13383;3
AHRS;8.366;4977.360;45.5033;62.5263;-179.8512;0.47902;-0.32996;-0.78802;3
GYRO;8.367;4977.360;2.86618;5.19571;-0.75625;3
LIGH;8.367;4977.362;1933.0;3
GYRO;8.376;4977.365;2.93063;5.43395;-0.29749;3
GYRO;8.378;4977.370;2.93063;5.43395;-0.29749;3
AHRS;8.379;4977.374;45.7017;66.9149;176.1070;0.49675;-0.34105;-0.77565;3
MAGN;8.382;4977.374;8.59200;-42.80000;6.68700;3
ACCE;8.383;4977.374;-8.78672;5.77003;1.15760;3
GYRO;8.386;4977.374;2.93063;5.43395;-0.29749;3
LIGH;8.393;4977.377;1589.0;3
ACCE;8.394;4977.380;-6.02082;5.48212;1.11809;3
GYRO;8.394;4977.380;2.98560;5.47274;-0.06720;3
AHRS;8.395;4977.380;46.2565;73.6423;172.8207;0.53038;-0.34832;-0.74947;3
LIGH;8.396;4977.382;1589.0;3
GYRO;8.396;4977.385;3.02989;5.27757;0.32009;3
ACCE;8.397;4977.391;-3.26210;4.89016;-0.12210;3
MAGN;8.397;4977.391;7.06600;-41.79900;9.28400;3
AHRS;8.398;4977.391;46.5076;76.6438;171.7291;0.54589;-0.35002;-0.73659;3
GYRO;8.399;4977.391;3.02989;5.27757;0.32009;3
LIGH;8.400;4977.394;1589.0;3
GYRO;8.401;4977.396;3.21193;4.76994;0.51191;3
ACCE;8.402;4977.400;-2.42832;5.18824;-1.52152;3
GYRO;8.403;4977.400;3.21193;4.76994;0.51191;3
AHRS;8.403;4977.400;47.0692;81.9350;169.0528;0.56959;-0.35747;-0.71409;3
LIGH;8.404;4977.402;1589.0;3
GYRO;8.413;4977.405;3.43245;4.32462;0.40684;3
ACCE;8.414;4977.411;-1.28329;5.23013;-2.62584;3
MAGN;8.414;4977.411;6.30100;-41.10200;12.93900;3
AHRS;8.415;4977.411;47.5114;86.1634;166.3440;0.58575;-0.36646;-0.69647;3
GYRO;8.416;4977.411;3.43245;4.32462;0.40684;3
LIGH;8.418;4977.414;1239.0;3
GYRO;8.425;4977.416;3.49965;4.16977;0.14661;3
ACCE;8.426;4977.424;-1.13425;4.86681;-3.47518;3
GYRO;8.426;4977.424;3.49965;4.16977;0.14661;3
AHRS;8.427;4977.424;48.3320;62.9287;162.7736;0.41856;-0.41657;-0.80144;3
LIGH;8.428;4977.426;1239.0;3
GYRO;8.434;4977.429;3.42115;4.21894;-0.16432;3
ACCE;8.435;4977.433;-1.90339;5.00029;-3.05081;3
MAGN;8.439;4977.433;5.05200;-40.35400;16.42700;3
AHRS;8.440;4977.433;50.8917;67.8098;156.7972;0.42170;-0.45061;-0.78234;3
GYRO;8.440;4977.433;3.42115;4.21894;-0.16432;3
LIGH;8.441;4977.435;1239.0;3
ACCE;8.442;4977.440;-3.64637;4.64236;-1.81959;3
GYRO;8.442;4977.440;3.34540;4.30691;-0.49083;3
AHRS;8.443;4977.440;51.5502;72.1243;156.3692;0.44689;-0.45261;-0.76494;3
LIGH;8.443;4977.442;1245.0;3
GYRO;8.454;4977.445;3.37686;4.23940;-0.74739;3
ACCE;8.454;4977.451;-6.51522;4.43825;-0.38906;3
MAGN;8.455;4977.451;4.19600;-39.37300;19.37800;3
AHRS;8.455;4977.451;49.7731;75.3005;152.2173;0.45792;-0.45648;-0.75894;3
GYRO;8.456;4977.451;3.37686;4.23940;-0.74739;3
LIGH;8.456;4977.454;920.0;3
GYRO;8.461;4977.456;3.42298;4.07936;-0.82131;3
ACCE;8.461;4977.460;-7.97688;4.49870;-0.41899;3
GYRO;8.462;4977.460;3.42298;4.07936;-0.82131;3
AHRS;8.462;4977.460;47.2864;78.3165;153.3265;0.49113;-0.43602;-0.74958;3
LIGH;8.463;4977.462;920.0;3
GYRO;8.473;4977.465;3.55127;4.03476;-0.78496;3
ACCE;8.473;4977.471;-8.22348;4.39336;-3.73316;3
MAGN;8.473;4977.471;3.02100;-37.85500;23.07500;3
AHRS;8.474;4977.471;45.1533;84.5327;148.7692;0.52164;-0.44079;-0.72760;3
GYRO;8.477;4977.471;3.55127;4.03476;-0.78496;3
LIGH;8.477;4977.474;920.0;3
GYRO;8.481;4977.476;3.73544;4.06225;-0.52931;3
ACCE;8.482;4977.480;-7.34362;4.37301;-6.45656;3
GYRO;8.482;4977.480;3.73544;4.06225;-0.52931;3
AHRS;8.482;4977.480;43.5253;92.4997;149.1908;0.57867;-0.42538;-0.69030;3
LIGH;8.483;4977.482;679.0;3
GYRO;8.495;4977.485;3.80600;4.01033;-0.22907;3
ACCE;8.496;4977.492;-6.23749;4.38797;-7.21612;3
MAGN;8.497;4977.492;1.67500;-36.59600;26.47300;3
AHRS;8.497;4977.492;42.2198;99.9814;143.7705;0.60713;-0.44224;-0.65581;3
GYRO;8.500;4977.492;3.80600;4.01033;-0.22907;3
PRES;8.500;4977.495;953.9300;3
LIGH;8.501;4977.495;679.0;3
ACCE;8.502;4977.500;-4.74830;4.09827;-7.13233;3
GYRO;8.503;4977.500;3.70123;3.70032;-0.00611;3
AHRS;8.504;4977.500;41.2849;106.5492;144.3249;0.64942;-0.43043;-0.61924;3
LIGH;8.520;4977.503;679.0;3
GYRO;8.527;4977.505;3.56409;3.25591;0.10079;3
ACCE;8.529;4977.511;-3.71580;3.84928;-6.85939;3
MAGN;8.530;4977.511;0.20700;-34.60000;28.17300;3
AHRS;8.530;4977.511;40.5422;112.3493;138.9787;0.66231;-0.45368;-0.58993;3
GYRO;8.531;4977.511;3.56409;3.25591;0.10079;3
LIGH;8.532;4977.520;679.0;3
GYRO;8.533;4977.516;3.45230;2.94468;0.11240;3
GYRO;8.534;4977.520;3.45230;2.94468;0.11240;3
ACCE;8.534;4977.520;-2.85389;3.65235;-6.15130;3
AHRS;8.535;4977.520;40.0677;117.2126;139.5183;0.69069;-0.44488;-0.56034;3
LIGH;8.536;4977.522;521.0;3
GYRO;8.536;4977.525;3.39519;2.86893;0.04612;3
GYRO;8.537;4977.531;3.39519;2.86893;0.04612;3
AHRS;8.539;4977.531;39.6231;121.3128;133.2806;0.68703;-0.47765;-0.54039;3
MAGN;8.540;4977.531;-2.28700;-32.22100;31.06800;3
ACCE;8.541;4977.531;-2.19907;3.14419;-5.42825;3
LIGH;8.541;4977.534;521.0;3
GYRO;8.542;4977.536;3.39091;2.86129;-0.06903;3
ACCE;8.542;4977.540;-2.14461;2.65756;-4.71718;3
GYRO;8.543;4977.540;3.39091;2.86129;-0.06903;3
AHRS;8.543;4977.540;38.4938;124.6082;130.9465;0.69691;-0.48640;-0.52037;3
LIGH;8.544;4977.542;521.0;3
SOUN;8.546;512.40;0.01564;57.86
GYRO;8.554;4977.545;3.44650;2.85946;-0.13073;3
ACCE;8.554;4977.552;-2.35949;2.26192;-4.82072;3
MAGN;8.554;4977.552;-3.04400;-29.82000;33.30800;3
AHRS;8.555;4977.552;37.4467;127.1914;128.5663;0.70231;-0.49670;-0.50421;3
GYRO;8.555;4977.552;3.44650;2.85946;-0.13073;3
LIGH;8.556;4977.555;521.0;3
ACCE;8.561;4977.560;-2.71143;2.00335;-6.88094;3
GYRO;8.562;4977.560;3.58975;2.87840;-0.23885;3
AHRS;8.562;4977.560;35.8393;131.5197;130.3285;0.73430;-0.47905;-0.47236;3
LIGH;8.562;4977.562;429.0;3
GYRO;8.573;4977.565;3.72689;2.94956;-0.28741;3
ACCE;8.573;4977.571;-3.23756;1.77350;-8.70053;3
MAGN;8.574;4977.571;-5.58000;-26.86400;36.90000;3
AHRS;8.574;4977.571;32.8815;135.9715;125.5568;0.74217;-0.50108;-0.43972;3
GYRO;8.575;4977.571;3.72689;2.94956;-0.28741;3
LIGH;8.575;4977.574;429.0;3
GYRO;8.581;4977.576;3.73605;3.06410;-0.25595;3
ACCE;8.582;4977.580;-3.58891;1.87825;-9.63187;3
GYRO;8.582;4977.580;3.73605;3.06410;-0.25595;3
AHRS;8.582;4977.580;29.8996;139.8894;129.1983;0.78188;-0.46921;-0.40324;3
LIGH;8.583;4977.582;429.0;3
GYRO;8.593;4977.585;3.61999;3.13588;-0.13989;3
ACCE;8.594;4977.591;-2.58993;1.66397;-9.25299;3
MAGN;8.594;4977.591;-7.17700;-24.33600;37.86900;3
AHRS;8.599;4977.591;27.4975;143.5086;124.7790;0.78297;-0.49348;-0.37410;3
GYRO;8.600;4977.591;3.61999;3.13588;-0.13989;3
LIGH;8.600;4977.594;375.0;3
GYRO;8.605;4977.596;3.46666;3.09464;-0.02688;3
ACCE;8.605;4977.604;-2.14161;1.36350;-7.90685;3
GYRO;8.606;4977.604;3.46666;3.09464;-0.02688;3
AHRS;8.607;4977.604;25.6172;146.1590;127.4770;0.80806;-0.47064;-0.34836;3
LIGH;8.607;4977.606;375.0;3
ACCE;8.615;4977.613;-1.69090;1.15161;-7.64708;3
MAGN;8.617;4977.613;-9.79700;-21.23100;39.73200;3
GYRO;8.617;4977.613;3.35487;2.92788;0.00183;3
AHRS;8.619;4977.613;23.9005;148.6617;121.8390;0.79604;-0.50671;-0.32782;3
LIGH;8.620;4977.615;375.0;3
ACCE;8.621;4977.620;-1.31921;0.89364;-8.24683;3
GYRO;8.622;4977.620;3.26782;2.79043;0.00214;3
AHRS;8.622;4977.620;22.0308;151.3820;124.7951;0.82099;-0.48254;-0.30077;3
LIGH;8.625;4977.622;375.0;3
GYRO;8.633;4977.625;3.22354;2.79654;0.00153;3
ACCE;8.634;4977.631;-1.18034;0.65182;-8.37073;3
MAGN;8.634;4977.631;-11.99300;-18.46700;38.82200;3
AHRS;8.635;4977.631;20.1395;153.8899;120.3320;0.81238;-0.51143;-0.27767;3
GYRO;8.635;4977.631;3.22354;2.79654;0.00153;3
LIGH;8.636;4977.634;345.0;3
GYRO;8.641;4977.636;3.13588;2.81120;-0.00336;3
ACCE;8.645;4977.640;-1.22284;0.30047;-8.91541;3
GYRO;8.646;4977.640;3.13588;2.81120;-0.00336;3
AHRS;8.646;4977.640;18.0465;156.2115;123.6804;0.83677;-0.48458;-0.25189;3
LIGH;8.647;4977.642;345.0;3
GYRO;8.653;4977.645;3.05585;2.76447;0.00947;3
ACCE;8.654;4977.651;-1.31023;-0.04429;-8.93336;3
MAGN;8.654;4977.651;-13.86400;-16.12500;38.82200;3
AHRS;8.655;4977.651;15.9271;158.1381;119.8028;0.82810;-0.51037;-0.23069;3
GYRO;8.656;4977.651;3.05585;2.76447;0.00947;3
LIGH;8.657;4977.654;345.0;3
GYRO;8.662;4977.656;2.99935;2.60351;0.03787;3
ACCE;8.663;4977.660;-1.26474;-0.24241;-8.20194;3
GYRO;8.663;4977.660;2.99935;2.60351;0.03787;3
AHRS;8.664;4977.660;14.0417;159.6247;122.6943;0.84686;-0.48737;-0.21173;3
LIGH;8.665;4977.663;345.0;3
GYRO;8.693;4977.665;2.97583;2.26570;0.06414;3
GYRO;8.693;4977.673;2.97583;2.26570;0.06414;3
AHRS;8.694;4977.673;10.3656;162.4491;120.8381;0.84916;-0.49786;-0.17621;3
MAGN;8.695;4977.673;-15.76800;-13.13300;39.98800;3
ACCE;8.696;4977.673;-1.18154;-0.51775;-7.76918;3
PRES;8.701;4977.677;954.0500;3
LIGH;8.704;4977.677;332.0;3
AHRS;8.704;4977.680;10.3656;162.4491;120.8381;0.84916;-0.49786;-0.17621;3
ACCE;8.706;4977.680;-0.70090;-0.74879;-8.17799;3
GYRO;8.707;4977.680;2.96636;1.91262;0.11057;3
HUMI;8.707;4977.693;52.4;3
TEMP;8.712;4977.693;17.3;3
LIGH;8.714;4977.693;332.0;3
GYRO;8.714;4977.685;2.96850;1.84054;0.15424;3
MAGN;8.715;4977.691;-17.22700;-11.08500;39.98800;3
GYRO;8.716;4977.691;2.96850;1.84054;0.15424;3
AHRS;8.717;4977.691;8.5265;164.3543;117.1180;-0.83762;0.52397;0.15422;3
ACCE;8.718;4977.691;-0.24241;-0.87688;-9.03572;3
LIGH;8.719;4977.694;332.0;3
GYRO;8.720;4977.696;2.93154;2.00517;0.16188;3
ACCE;8.721;4977.700;-0.34656;-1.05105;-9.71328;3
GYRO;8.722;4977.700;2.93154;2.00517;0.16188;3
AHRS;8.722;4977.700;6.7188;166.0559;120.2459;-0.85566;0.49978;0.13405;3
LIGH;8.724;4977.703;332.0;3
GYRO;8.724;4977.705;2.88298;2.23302;0.16218;3
ACCE;8.725;4977.711;-0.27294;-1.30484;-10.18074;3
MAGN;8.726;4977.711;-19.75200;-8.59300;38.92800;3
AHRS;8.727;4977.711;4.9445;167.6382;116.3514;-0.84149;0.52771;0.11401;3
GYRO;8.732;4977.711;2.88298;2.23302;0.16218;3
LIGH;8.733;4977.714;323.0;3
GYRO;8.733;4977.716;2.76508;2.38451;0.16585;3
ACCE;8.734;4977.721;-0.13288;-1.90638;-8.80049;3
GYRO;8.735;4977.721;2.76508;2.38451;0.16585;3
AHRS;8.736;4977.721;3.0524;168.8950;119.4140;-0.85780;0.50410;0.09689;3
LIGH;8.737;4977.723;323.0;3
GYRO;8.737;4977.726;2.65665;2.37963;0.17929;3
ACCE;8.740;4977.733;-0.27054;-2.27509;-8.13669;3
MAGN;8.742;4977.733;-21.46300;-5.98900;38.92800;3
AHRS;8.743;4977.733;1.1191;169.8271;115.4172;-0.84151;0.53283;0.08014;3
GYRO;8.744;4977.733;2.65665;2.37963;0.17929;3
LIGH;8.745;4977.736;323.0;3
ACCE;8.746;4977.741;-0.35015;-2.46782;-7.86136;3
GYRO;8.747;4977.741;2.58427;2.23088;0.20189;3
AHRS;8.748;4977.741;-0.7614;170.5763;118.1380;-0.85515;0.51179;0.06706;3
LIGH;8.749;4977.743;323.0;3
GYRO;8.763;4977.746;2.55861;2.04212;0.23488;3
ACCE;8.764;4977.751;-0.28311;-2.72879;-7.85059;3
MAGN;8.764;4977.751;-23.18100;-3.26800;37.53800;3
AHRS;8.764;4977.751;-2.6481;171.3001;114.0554;-0.83725;0.54105;0.05108;3
GYRO;8.765;4977.751;2.55861;2.04212;0.23488;3
LIGH;8.765;4977.754;315.0;3
GYRO;8.766;4977.756;2.55708;1.91873;0.29932;3
ACCE;8.766;4977.761;0.07123;-2.95265;-8.01938;3
GYRO;8.767;4977.761;2.55708;1.91873;0.29932;3
AHRS;8.767;4977.761;-4.5020;172.2238;116.7925;-0.85047;0.52016;0.03717;3
LIGH;8.768;4977.763;315.0;3
GYRO;8.774;4977.766;2.57266;1.87261;0.39767;3
ACCE;8.775;4977.772;0.81223;-3.13880;-8.40425;3
MAGN;8.776;4977.772;-24.93700;-1.02300;35.18900;3
AHRS;8.777;4977.772;-6.2719;173.6167;113.1868;-0.83392;0.54636;0.01633;3
GYRO;8.778;4977.772;2.57266;1.87261;0.39767;3
LIGH;8.779;4977.774;315.0;3
GYRO;8.785;4977.777;2.57846;1.82954;0.49327;3
ACCE;8.786;4977.784;1.19171;-3.39977;-8.32763;3
GYRO;8.787;4977.784;2.57846;1.82954;0.49327;3
AHRS;8.788;4977.784;-8.0347;175.1277;116.2186;-0.84778;0.52400;-0.00098;3
LIGH;8.789;4977.786;309.0;3
GYRO;8.795;4977.789;2.52562;1.79808;0.55467;3
ACCE;8.796;4977.793;1.25217;-3.65654;-7.94217;3
MAGN;8.797;4977.793;-27.33400;1.13900;35.49900;3
AHRS;8.797;4977.793;-9.8197;176.5057;112.6807;-0.83035;0.54980;-0.02213;3
GYRO;8.798;4977.793;2.52562;1.79808;0.55467;3
LIGH;8.799;4977.796;309.0;3
ACCE;8.802;4977.801;1.29287;-3.90434;-7.87872;3
GYRO;8.802;4977.801;2.49172;1.83993;0.57544;3
AHRS;8.803;4977.801;-11.5917;177.7786;115.6311;-0.84290;0.52817;-0.03746;3
LIGH;8.804;4977.803;309.0;3
GYRO;8.813;4977.806;2.45782;1.89857;0.61758;3
ACCE;8.814;4977.812;1.54306;-4.17848;-8.11275;3
MAGN;8.814;4977.812;-27.99300;3.01200;34.29500;3
AHRS;8.815;4977.812;-13.3189;179.1115;112.6460;-0.82704;0.55000;-0.05789;3
GYRO;8.816;4977.812;2.45782;1.89857;0.61758;3
LIGH;8.816;4977.814;309.0;3
GYRO;8.822;4977.817;2.47003;2.07450;0.66890;3
ACCE;8.823;4977.821;1.79685;-4.52624;-8.21331;3
GYRO;8.823;4977.821;2.47003;2.07450;0.66890;3
AHRS;8.824;4977.821;-15.0570;-179.5110;115.7226;-0.83916;0.52785;-0.07328;3
LIGH;8.825;4977.823;302.0;3
GYRO;8.833;4977.826;2.48714;2.21958;0.70372;3
ACCE;8.834;4977.832;1.90219;-4.87519;-7.80809;3
MAGN;8.835;4977.832;-29.60800;5.83100;32.52800;3
AHRS;8.835;4977.832;-16.8898;-178.1942;112.3900;-0.82054;0.55219;-0.09465;3
GYRO;8.836;4977.832;2.48714;2.21958;0.70372;3
LIGH;8.837;4977.834;302.0;3
GYRO;8.842;4977.837;2.48622;2.21744;0.68447;3
ACCE;8.842;4977.841;2.04884;-5.02603;-7.65067;3
GYRO;8.843;4977.841;2.48622;2.21744;0.68447;3
AHRS;8.843;4977.841;-18.6377;-176.8939;115.5001;-0.83192;0.53009;-0.10899;3
LIGH;8.844;4977.843;302.0;3
GYRO;8.858;4977.846;2.48622;2.01311;0.64568;3
GYRO;8.864;4977.851;2.48622;2.01311;0.64568;3
ACCE;8.866;4977.855;2.30202;-5.14454;-8.15465;3
MAGN;8.866;4977.855;-30.56000;7.79400;31.07700;3
AHRS;8.871;4977.855;-20.1355;-175.5631;112.1404;-0.81256;0.55478;-0.12913;3
GYRO;8.872;4977.855;2.48622;2.01311;0.64568;3
LIGH;8.872;4977.859;302.0;3
PRES;8.873;4977.859;953.9600;3
ACCE;8.874;4977.861;2.53486;-5.25048;-8.50780;3
GYRO;8.875;4977.861;2.48469;1.68660;0.62400;3
AHRS;8.875;4977.861;-21.4151;-174.2352;114.8058;-0.82173;0.53655;-0.14159;3
LIGH;8.876;4977.863;299.0;3
GYRO;8.876;4977.866;2.44224;1.40835;0.60048;3
ACCE;8.877;4977.872;2.48458;-5.36122;-8.37073;3
MAGN;8.878;4977.872;-31.20100;9.55200;30.61800;3
AHRS;8.878;4977.872;-22.6225;-173.0838;111.5955;-0.80287;0.55998;-0.15897;3
GYRO;8.879;4977.872;2.44224;1.40835;0.60048;3
LIGH;8.880;4977.874;299.0;3
GYRO;8.887;4977.877;2.36649;1.19821;0.57269;3
ACCE;8.889;4977.881;1.99317;-5.42047;-8.00382;3
GYRO;8.890;4977.881;2.36649;1.19821;0.57269;3
AHRS;8.891;4977.881;-23.8175;-172.3682;113.7022;-0.80991;0.54536;-0.16711;3
LIGH;8.892;4977.883;299.0;3
GYRO;8.893;4977.886;2.33137;1.06291;0.56352;3
ACCE;8.898;4977.892;1.06243;-5.61201;-7.58842;3
MAGN;8.898;4977.892;-32.15000;11.30800;29.38200;3
AHRS;8.899;4977.892;-25.1273;-172.3361;109.9077;-0.78895;0.57113;-0.17803;3
GYRO;8.900;4977.892;2.33137;1.06291;0.56352;3
LIGH;8.901;4977.894;299.0;3
GYRO;8.902;4977.897;2.27486;1.02656;0.57788;3
ACCE;8.903;4977.901;0.25558;-5.71017;-7.33045;3
GYRO;8.903;4977.901;2.27486;1.02656;0.57788;3
AHRS;8.904;4977.901;-26.4538;-172.8548;111.0738;-0.79299;0.56155;-0.17924;3
LIGH;8.905;4977.903;299.0;3
GYRO;8.917;4977.906;2.23668;0.95112;0.66645;3
GYRO;8.917;4977.911;2.23668;0.95112;0.66645;3
AHRS;8.918;4977.915;-27.6152;-173.1893;106.8671;-0.77013;0.58890;-0.18826;3
MAGN;8.919;4977.915;-32.75600;13.85300;28.51800;3
ACCE;8.920;4977.915;0.49979;-5.88555;-7.73028;3
GYRO;8.920;4977.915;2.23668;0.95112;0.66645;3
LIGH;8.921;4977.918;299.0;3
ACCE;8.922;4977.921;1.26354;-6.20457;-7.86376;3
GYRO;8.923;4977.921;2.18781;0.79168;0.82772;3
AHRS;8.923;4977.921;-28.7547;-172.9578;108.3907;-0.77521;0.57800;-0.19324;3
LIGH;8.924;4977.923;299.0;3
GYRO;8.933;4977.926;2.09435;0.54184;0.97525;3
ACCE;8.934;4977.932;1.94349;-6.42723;-7.78116;3
MAGN;8.935;4977.932;-31.94400;15.08900;27.51100;3
AHRS;8.935;4977.932;-29.8779;-172.2572;105.8077;-0.75841;0.59532;-0.20717;3
GYRO;8.936;4977.932;2.09435;0.54184;0.97525;3
LIGH;8.937;4977.934;301.0;3
GYRO;8.942;4977.937;1.98623;0.21686;1.03786;3
ACCE;8.943;4977.941;2.68869;-6.58226;-7.67821;3
GYRO;8.943;4977.941;1.98623;0.21686;1.03786;3
AHRS;8.944;4977.941;-30.9432;-171.0861;108.0593;-0.76546;0.58115;-0.21683;3
LIGH;8.945;4977.943;301.0;3
GYRO;8.953;4977.946;1.91140;-0.07941;1.00335;3
ACCE;8.954;4977.952;2.62464;-6.82467;-6.87016;3
MAGN;8.959;4977.952;-31.94400;17.64200;26.93400;3
AHRS;8.959;4977.952;-32.2603;-169.9772;105.9019;-0.74915;0.59594;-0.23372;3
GYRO;8.960;4977.952;1.91140;-0.07941;1.00335;3
LIGH;8.961;4977.954;301.0;3
GYRO;8.965;4977.957;1.87902;-0.32254;0.89003;3
ACCE;8.966;4977.964;1.62087;-7.04913;-5.57789;3
GYRO;8.967;4977.964;1.87902;-0.32254;0.89003;3
AHRS;8.968;4977.964;-34.0381;-169.5110;108.5593;-0.75745;0.57765;-0.24113;3
LIGH;8.969;4977.966;301.0;3
ACCE;8.975;4977.973;0.77752;-7.19877;-4.84407;3
MAGN;8.975;4977.973;-30.91200;18.87000;26.93400;3
GYRO;8.976;4977.973;1.88513;-0.53756;0.82620;3
AHRS;8.977;4977.973;-36.0522;-169.6017;107.2419;-0.74581;0.58427;-0.25216;3
LIGH;8.983;4977.976;306.0;3
ACCE;8.984;4977.981;0.78769;-7.30651;-4.61183;3
GYRO;8.988;4977.981;1.95904;-0.62766;0.75869;3
AHRS;8.989;4977.981;-38.0472;-169.6480;109.6960;-0.75289;0.56613;-0.25664;3
LIGH;8.990;4977.983;306.0;3
GYRO;9.002;4977.986;2.09038;-0.75442;0.80146;3
ACCE;9.003;4977.992;1.46884;-7.42203;-5.31992;3
MAGN;9.004;4977.992;-30.36800;20.57600;26.11900;3
AHRS;9.005;4977.992;-39.6026;-169.2461;108.4012;-0.74119;0.57369;-0.26879;3
GYRO;9.006;4977.992;2.09038;-0.75442;0.80146;3
LIGH;9.006;4977.994;306.0;3
GYRO;9.007;4977.997;2.20675;-0.75625;0.87629;3
ACCE;9.007;4978.001;2.29065;-7.40527;-6.57687;3
GYRO;9.009;4978.001;2.20675;-0.75625;0.87629;3
AHRS;9.010;4978.001;-40.4229;-168.4041;110.2837;-0.74616;0.56225;-0.27424;3
LIGH;9.011;4978.003;306.0;3
GYRO;9.014;4978.006;2.25043;-0.60964;0.87445;3
ACCE;9.014;4978.012;2.55940;-7.48966;-6.73549;3
MAGN;9.015;4978.012;-29.99700;22.75800;25.48800;3
AHRS;9.015;4978.012;-41.0934;-167.4573;108.2360;-0.73167;0.57661;-0.28736;3
GYRO;9.016;4978.012;2.25043;-0.60964;0.87445;3
LIGH;9.017;4978.014;315.0;3
ACCE;9.023;4978.021;1.70228;-7.73986;-5.55634;3
GYRO;9.024;4978.021;2.20431;-0.41966;0.76694;3
AHRS;9.024;4978.021;-42.3429;-167.0773;110.3413;-0.73738;0.56256;-0.29110;3
LIGH;9.025;4978.023;315.0;3
GYRO;9.035;4978.026;2.16949;-0.28711;0.61453;3
ACCE;9.036;4978.033;0.39265;-8.05050;-4.42927;3
MAGN;9.036;4978.033;-29.37700;24.27300;24.63500;3
AHRS;9.037;4978.033;-44.1946;-167.6038;108.5749;-0.72421;0.57066;-0.29952;3
GYRO;9.038;4978.033;2.16949;-0.28711;0.61453;3
PRES;9.038;4978.036;954.0400;3
LIGH;9.040;4978.036;315.0;3
ACCE;9.042;4978.041;-0.12989;-8.05769;-4.16112;3
GYRO;9.043;4978.041;2.24218;-0.31185;0.51343;3
AHRS;9.044;4978.041;-46.0449;-168.5231;110.1239;-0.72830;0.55649;-0.29829;3
LIGH;9.045;4978.043;315.0;3
GYRO;9.054;4978.046;2.36924;-0.49602;0.51282;3
GYRO;9.054;4978.052;2.36924;-0.49602;0.51282;3
AHRS;9.055;4978.052;-47.9703;-169.7233;107.6493;-0.71306;0.56651;-0.30503;3
MAGN;9.058;4978.052;-28.97100;25.79000;23.21400;3
ACCE;9.059;4978.052;-0.09876;-8.09719;-5.17926;3
LIGH;9.059;4978.055;332.0;3
GYRO;9.062;4978.057;2.41628;-0.65027;0.53390;3
ACCE;9.063;4978.061;0.09816;-7.92541;-6.08367;3
GYRO;9.063;4978.061;2.41628;-0.65027;0.53390;3
AHRS;9.064;4978.061;-47.8724;-170.4885;106.7416;-0.71090;0.57044;-0.30205;3
LIGH;9.065;4978.063;332.0;3
GYRO;9.074;4978.066;2.41231;-0.69852;0.57146;3
ACCE;9.074;4978.072;0.07123;-7.83443;-6.16148;3
MAGN;9.075;4978.072;-28.97100;27.96400;22.90100;3
AHRS;9.075;4978.072;-48.3239;-171.3651;102.7521;-0.69156;0.59198;-0.30844;3
GYRO;9.076;4978.072;2.41231;-0.69852;0.57146;3
LIGH;9.077;4978.074;332.0;3
GYRO;9.082;4978.077;2.29197;-0.74739;0.59773;3
ACCE;9.083;4978.081;0.24541;-7.96730;-5.71496;3
GYRO;9.083;4978.081;2.29197;-0.74739;0.59773;3
AHRS;9.084;4978.081;-48.9651;-171.9389;103.0730;-0.69272;0.58750;-0.30722;3
LIGH;9.085;4978.083;367.0;3
SOUN;9.095;1575.18;0.04807;67.62
GYRO;9.105;4978.086;2.16888;-0.65943;0.59712;3
ACCE;9.106;4978.093;0.18016;-8.44794;-5.07990;3
MAGN;9.107;4978.093;-27.74900;29.49500;22.23600;3
AHRS;9.111;4978.093;-50.0210;-172.4457;100.5375;-0.67762;0.59941;-0.31556;3
GYRO;9.112;4978.093;2.16888;-0.65943;0.59712;3
LIGH;9.114;4978.096;367.0;3
ACCE;9.114;4978.101;0.25139;-8.93456;-3.82833;3
GYRO;9.115;4978.101;2.08366;-0.47800;0.54795;3
AHRS;9.116;4978.101;-51.7337;-172.6960;102.6659;-0.68377;0.58275;-0.31678;3
LIGH;9.118;4978.103;367.0;3
GYRO;9.119;4978.106;2.03296;-0.42699;0.46731;3
ACCE;9.120;4978.112;0.43874;-9.29728;-2.72101;3
MAGN;9.121;4978.112;-27.25800;30.50200;21.49900;3
AHRS;9.131;4978.112;-53.9351;-172.6032;102.7066;-0.67637;0.57830;-0.32752;3
GYRO;9.133;4978.112;2.03296;-0.42699;0.46731;3
LIGH;9.134;4978.115;367.0;3
GYRO;9.135;4978.117;2.04579;-0.62492;0.35949;3
ACCE;9.136;4978.121;0.87747;-9.55526;-1.45328;3
GYRO;9.137;4978.121;2.04579;-0.62492;0.35949;3
AHRS;9.138;4978.121;-56.6261;-171.8380;107.2378;-0.68696;0.54804;-0.33105;3
LIGH;9.139;4978.123;415.0;3
GYRO;9.140;4978.126;2.13497;-0.96333;0.23488;3
ACCE;9.141;4978.132;1.32040;-9.69173;-0.08799;3
MAGN;9.141;4978.132;-27.25800;31.81700;20.12700;3
AHRS;9.142;4978.132;-59.7933;-170.2366;110.1838;-0.68409;0.52909;-0.34470;3
GYRO;9.143;4978.132;2.13497;-0.96333;0.23488;3
LIGH;9.144;4978.135;415.0;3
GYRO;9.149;4978.137;2.21927;-1.25075;0.16524;3
ACCE;9.154;4978.144;1.43353;-9.94432;0.26217;3
GYRO;9.155;4978.144;2.21927;-1.25075;0.16524;3
AHRS;9.156;4978.144;-62.9188;-168.2341;116.7480;-0.69445;0.49049;-0.34667;3
LIGH;9.157;4978.146;415.0;3
GYRO;9.157;4978.149;2.46942;-1.30145;0.02596;3
ACCE;9.158;4978.154;1.40061;-10.02572;-2.88561;3
MAGN;9.159;4978.154;-26.85800;33.02700;20.12700;3
AHRS;9.159;4978.154;-64.0227;-167.1307;117.2730;-0.68856;0.48927;-0.35530;3
GYRO;9.160;4978.154;2.46942;-1.30145;0.02596;3
LIGH;9.161;4978.158;415.0;3
ACCE;9.162;4978.161;0.95170;-9.80007;-5.38456;3
GYRO;9.163;4978.161;2.74706;-1.13774;-0.05864;3
AHRS;9.163;4978.161;-63.6491;-167.5007;116.3107;-0.68720;0.49440;-0.35514;3
LIGH;9.164;4978.163;494.0;3
GYRO;9.173;4978.166;2.93215;-0.72388;-0.11851;3
ACCE;9.174;4978.172;0.78949;-9.57800;-6.94977;3
MAGN;9.175;4978.172;-27.62600;33.92000;17.60700;3
AHRS;9.176;4978.172;-62.4746;-168.4385;109.8618;-0.66624;0.53152;-0.36693;3
GYRO;9.177;4978.172;2.93215;-0.72388;-0.11851;3
LIGH;9.177;4978.175;494.0;3
GYRO;9.182;4978.177;2.90619;-0.39920;-0.20281;3
ACCE;9.183;4978.181;0.64045;-9.49720;-5.92924;3
GYRO;9.183;4978.181;2.90619;-0.39920;-0.20281;3
AHRS;9.184;4978.181;-61.9628;-169.1331;108.3041;-0.66327;0.53934;-0.36591;3
LIGH;9.185;4978.183;494.0;3
GYRO;9.193;4978.186;2.59190;-0.40775;-0.22419;3
ACCE;9.194;4978.192;0.33220;-9.90721;-3.80199;3
MAGN;9.195;4978.192;-27.24300;35.12500;16.78900;3
AHRS;9.195;4978.192;-62.7169;-169.6256;105.4356;-0.64816;0.55258;-0.37536;3
GYRO;9.196;4978.192;2.59190;-0.40775;-0.22419;3
LIGH;9.197;4978.194;592.0;3
GYRO;9.202;4978.197;2.19301;-0.62492;-0.24832;3
ACCE;9.202;4978.201;0.04729;-10.25796;-1.88364;3
GYRO;9.203;4978.201;2.19301;-0.62492;-0.24832;3
AHRS;9.204;4978.201;-64.4765;-170.0179;107.6974;-0.65301;0.53456;-0.37291;3
LIGH;9.204;4978.203;592.0;3
GYRO;9.215;4978.206;1.92239;-0.94287;-0.25870;3
ACCE;9.216;4978.213;0.03472;-10.40939;-0.87628;3
MAGN;9.220;4978.213;-26.67200;35.67100;15.26100;3
AHRS;9.221;4978.213;-66.6158;-170.1893;107.3504;-0.64304;0.53107;-0.38167;3
GYRO;9.222;4978.213;1.92239;-0.94287;-0.25870;3
PRES;9.222;4978.216;953.9800;3
LIGH;9.223;4978.216;592.0;3
ACCE;9.223;4978.221;0.17897;-10.63564;-1.03489;3
GYRO;9.224;4978.221;1.81793;-1.19149;-0.17685;3
AHRS;9.224;4978.221;-68.4925;-170.1893;110.1301;-0.64763;0.51108;-0.37902;3
LIGH;9.225;4978.223;592.0;3
GYRO;9.233;4978.226;1.81824;-1.23120;-0.11820;3
ACCE;9.234;4978.232;0.11552;-10.53329;-1.27192;3
MAGN;9.235;4978.232;-26.36800;35.67100;14.51100;3
AHRS;9.235;4978.232;-70.0295;-170.3622;109.4936;-0.63862;0.51041;-0.38620;3
GYRO;9.240;4978.232;1.81824;-1.23120;-0.11820;3
LIGH;9.241;4978.235;696.0;3
GYRO;9.242;4978.237;1.84512;-1.19852;-0.02046;3
ACCE;9.243;4978.241;-0.09098;-10.71705;-1.33896;3
GYRO;9.243;4978.241;1.84512;-1.19852;-0.02046;3
AHRS;9.244;4978.241;-71.4180;-170.9244;110.8658;-0.64035;0.49728;-0.38302;3
LIGH;9.245;4978.243;696.0;3
GYRO;9.254;4978.246;1.84023;-1.12674;0.02321;3
ACCE;9.254;4978.252;-0.58778;-10.87626;-1.62207;3
MAGN;9.255;4978.252;-25.82700;37.01900;12.56500;3
AHRS;9.256;4978.252;-72.5647;-172.5054;107.5260;-0.62594;0.50669;-0.39155;3
GYRO;9.257;4978.252;1.84023;-1.12674;0.02321;3
LIGH;9.257;4978.255;696.0;3
GYRO;9.270;4978.257;1.80663;-1.14568;0.02902;3
ACCE;9.271;4978.261;-1.34614;-10.74458;-2.05961;3
GYRO;9.271;4978.261;1.80663;-1.14568;0.02902;3
AHRS;9.272;4978.261;-73.3503;-175.6541;105.2516;-0.62316;0.50450;-0.38646;3
LIGH;9.273;4978.263;696.0;3
GYRO;9.277;4978.266;1.72875;-1.34360;0.03512;3
GYRO;9.277;4978.271;1.72875;-1.34360;0.03512;3
AHRS;9.278;4978.275;-73.8923;179.2627;98.5867;-0.60835;0.51829;-0.38810;3
MAGN;9.280;4978.275;-25.21200;37.01900;12.56500;3
ACCE;9.281;4978.275;-2.35649;-10.58776;-2.22780;3
GYRO;9.281;4978.275;1.72875;-1.34360;0.03512;3
LIGH;9.282;4978.277;809.0;3
ACCE;9.283;4978.281;-3.36385;-10.43513;-2.42832;3
GYRO;9.294;4978.281;1.60169;-1.69454;0.09224;3
AHRS;9.303;4978.281;-74.0767;172.4887;92.0880;-0.60078;0.52447;-0.37956;3
LIGH;9.305;4978.283;809.0;3
GYRO;9.308;4978.286;1.42423;-2.06045;0.26359;3
ACCE;9.308;4978.292;-3.49314;-10.10652;-3.32435;3
MAGN;9.309;4978.292;-24.52500;37.75100;12.56500;3
AHRS;9.309;4978.292;-73.5304;166.5629;84.2548;-0.58560;0.54309;-0.37799;3
GYRO;9.310;4978.292;1.42423;-2.06045;0.26359;3
LIGH;9.311;4978.295;809.0;3
GYRO;9.312;4978.297;1.21929;-2.18476;0.58551;3
ACCE;9.312;4978.301;-2.82516;-10.11071;-4.47955;3
GYRO;9.313;4978.301;1.21929;-2.18476;0.58551;3
AHRS;9.313;4978.301;-72.4393;163.4529;80.0623;-0.57861;0.55661;-0.37306;3
LIGH;9.314;4978.304;809.0;3
GYRO;9.315;4978.306;1.11697;-1.97248;0.77152;3
ACCE;9.316;4978.312;-2.24875;-10.24180;-4.88836;3
MAGN;9.317;4978.312;-24.03500;38.64400;12.09400;3
AHRS;9.317;4978.312;-71.3524;162.1530;76.1071;-0.56589;0.57615;-0.37601;3
GYRO;9.319;4978.312;1.11697;-1.97248;0.77152;3
LIGH;9.320;4978.315;914.0;3
GYRO;9.328;4978.317;0.86804;-1.81824;1.08734;3
ACCE;9.329;4978.324;-2.15957;-10.57399;-4.01328;3
GYRO;9.330;4978.324;0.86804;-1.81824;1.08734;3
AHRS;9.330;4978.324;-70.8802;160.7925;74.3887;-0.56267;0.58142;-0.37326;3
LIGH;9.331;4978.327;914.0;3
GYRO;9.337;4978.329;0.50519;-1.57756;1.28190;3
ACCE;9.337;4978.335;-2.11707;-10.99956;-1.90698;3
MAGN;9.338;4978.335;-22.48200;38.64400;12.71900;3
AHRS;9.339;4978.335;-71.5332;158.4681;72.5713;-0.55975;0.57793;-0.37315;3
GYRO;9.341;4978.335;0.50519;-1.57756;1.28190;3
LIGH;9.341;4978.337;914.0;3
ACCE;9.342;4978.341;-1.96923;-11.39939;0.15263;3
GYRO;9.342;4978.341;0.11820;-1.54824;1.44256;3
AHRS;9.343;4978.341;-73.1403;154.9858;71.5799;-0.56320;0.56055;-0.37011;3
LIGH;9.344;4978.343;914.0;3
GYRO;9.354;4978.346;-0.13653;-1.73211;1.61360;3
ACCE;9.354;4978.352;-1.77350;-11.54544;1.70647;3
MAGN;9.355;4978.352;-20.79100;39.90000;13.36600;3
AHRS;9.355;4978.352;-75.2836;150.0880;69.9413;-0.56763;0.53656;-0.36637;3
GYRO;9.358;4978.352;-0.13653;-1.73211;1.61360;3
LIGH;9.358;4978.355;961.0;3
GYRO;9.363;4978.357;-0.19242;-1.94408;1.74524;3
GYRO;9.363;4978.361;-0.19242;-1.94408;1.74524;3
ACCE;9.364;4978.361;-1.45148;-11.52808;2.38043;3
AHRS;9.364;4978.361;-77.4682;144.0736;67.3556;-0.57206;0.51049;-0.36191;3
LIGH;9.365;4978.363;961.0;3
GYRO;9.375;4978.366;-0.10904;-2.08091;1.81793;3
ACCE;9.376;4978.372;-0.63506;-11.33714;1.95906;3
MAGN;9.376;4978.372;-19.61900;40.85900;14.73900;3
AHRS;9.383;4978.372;-79.3718;139.2680;66.5072;-0.58145;0.48145;-0.35377;3
GYRO;9.384;4978.372;-0.10904;-2.08091;1.81793;3
LIGH;9.384;4978.375;961.0;3
GYRO;9.384;4978.377;0.03451;-2.15727;1.81519;3
ACCE;9.385;4978.381;-0.19812;-10.99238;1.27431;3
GYRO;9.385;4978.381;0.03451;-2.15727;1.81519;3
AHRS;9.386;4978.381;-80.8745;135.9703;65.4028;-0.58581;0.46242;-0.35187;3
LIGH;9.386;4978.385;989.0;3
GYRO;9.396;4978.386;0.14630;-2.22050;1.69515;3
ACCE;9.398;4978.393;-0.19273;-10.39802;0.91638;3
MAGN;9.398;4978.393;-17.34600;41.30500;15.34100;3
AHRS;9.398;4978.393;-82.0239;132.9776;65.9657;-0.59627;0.43790;-0.34089;3
GYRO;9.399;4978.393;0.14630;-2.22050;1.69515;3
PRES;9.402;4978.396;953.9800;3
LIGH;9.406;4978.397;989.0;3
ACCE;9.407;4978.401;-0.70210;-9.97843;1.34135;3
GYRO;9.408;4978.401;0.17043;-2.32098;1.60627;3
AHRS;9.408;4978.401;-82.9413;126.5540;61.2981;-0.59737;0.42396;-0.33711;3
LIGH;9.409;4978.403;989.0;3
GYRO;9.417;4978.406;0.19395;-2.35855;1.42637;3
ACCE;9.417;4978.412;-1.47603;-9.62349;1.53528;3
MAGN;9.418;4978.412;-15.40900;42.13700;14.65100;3
AHRS;9.418;4978.412;-83.3393;116.5836;54.3970;-0.60126;0.40551;-0.32361;3
GYRO;9.419;4978.412;0.19395;-2.35855;1.42637;3
LIGH;9.419;4978.415;989.0;3
GYRO;9.423;4978.417;0.26084;-2.33351;1.29778;3
ACCE;9.425;4978.421;-2.19548;-9.33260;1.13844;3
GYRO;9.425;4978.421;0.26084;-2.33351;1.29778;3
AHRS;9.426;4978.421;-83.0528;107.4434;46.0071;-0.59694;0.40223;-0.31884;3
LIGH;9.427;4978.423;1028.0;3
GYRO;9.434;4978.426;0.37813;-2.12459;1.26022;3
ACCE;9.434;4978.432;-2.68989;-9.13328;0.67397;3
MAGN;9.435;4978.432;-13.66800;42.13700;15.27000;3
AHRS;9.435;4978.432;-82.3202;101.4042;42.2223;-0.59872;0.39338;-0.30340;3
GYRO;9.436;4978.432;0.37813;-2.12459;1.26022;3
LIGH;9.436;4978.435;1028.0;3
GYRO;9.442;4978.437;0.48381;-1.77334;1.29015;3
ACCE;9.443;4978.441;-3.14957;-9.09857;0.90800;3
GYRO;9.443;4978.441;0.48381;-1.77334;1.29015;3
AHRS;9.443;4978.441;-81.3449;95.7593;36.6350;-0.59177;0.39669;-0.29905;3
LIGH;9.444;4978.443;1028.0;3
GYRO;9.455;4978.446;0.54184;-1.47524;1.33505;3
ACCE;9.455;4978.453;-3.53683;-9.06145;1.62207;3
MAGN;9.456;4978.453;-11.67400;42.80500;14.76500;3
AHRS;9.456;4978.453;-80.1787;89.2287;32.3739;-0.59003;0.38822;-0.28254;3
GYRO;9.457;4978.453;0.54184;-1.47524;1.33505;3
LIGH;9.457;4978.456;1028.0;3
ACCE;9.463;4978.461;-3.86484;-9.00639;2.52768;3
GYRO;9.463;4978.461;0.59132;-1.40407;1.37781;3
AHRS;9.464;4978.461;-78.7824;81.9860;25.9022;-0.58043;0.38670;-0.27496;3
LIGH;9.464;4978.464;1070.0;3
GYRO;9.474;4978.466;0.67501;-1.59680;1.44011;3
ACCE;9.474;4978.472;-3.95283;-9.07941;2.96223;3
MAGN;9.477;4978.472;-9.81100;42.80500;14.02100;3
AHRS;9.477;4978.472;-77.2996;75.8055;22.2770;-0.57621;0.37553;-0.25741;3
GYRO;9.478;4978.472;0.67501;-1.59680;1.44011;3
LIGH;9.478;4978.475;1070.0;3
GYRO;9.482;4978.477;0.73304;-1.91812;1.53908;3
ACCE;9.483;4978.481;-3.71879;-9.04529;2.92631;3
GYRO;9.483;4978.481;0.73304;-1.91812;1.53908;3
AHRS;9.484;4978.481;-75.9852;71.2643;18.5351;-0.56772;0.37256;-0.25078;3
LIGH;9.484;4978.483;1070.0;3
GYRO;9.494;4978.486;0.87751;-2.06839;1.59222;3
ACCE;9.495;4978.492;-3.46740;-9.19074;2.09074;3
MAGN;9.495;4978.492;-8.00100;44.06400;13.67600;3
AHRS;9.495;4978.492;-75.0560;69.3442;18.5830;-0.56725;0.36435;-0.23668;3
GYRO;9.498;4978.492;0.87751;-2.06839;1.59222;3
LIGH;9.499;4978.495;1070.0;3
GYRO;9.507;4978.497;1.02503;-2.25776;1.66522;3
ACCE;9.507;4978.505;-3.81576;-9.01656;0.94451;3
GYRO;9.507;4978.505;1.02503;-2.25776;1.66522;3
AHRS;9.508;4978.505;-74.2246;70.3188;18.8652;-0.56188;0.37216;-0.23591;3
LIGH;9.509;4978.507;1133.0;3
GYRO;9.517;4978.510;1.12063;-2.28464;1.68477;3
ACCE;9.517;4978.515;-4.22816;-8.85376;-0.16161;3
MAGN;9.517;4978.515;-5.87300;44.06400;12.81500;3
AHRS;9.518;4978.515;-73.4110;73.4972;22.0352;-0.56176;0.37930;-0.22825;3
GYRO;9.519;4978.515;1.12063;-2.28464;1.68477;3
LIGH;9.519;4978.518;1133.0;3
ACCE;9.522;4978.521;-4.69742;-8.75081;-1.01514;3
GYRO;9.523;4978.521;1.13224;-2.19850;1.70523;3
AHRS;9.523;4978.521;-72.4715;77.9252;24.1637;-0.55560;0.39976;-0.23219;3
LIGH;9.524;4978.523;1133.0;3
GYRO;9.534;4978.526;1.04824;-2.04365;1.75929;3
ACCE;9.534;4978.532;-5.21697;-8.59518;-1.26115;3
MAGN;9.535;4978.532;-4.40200;44.88800;12.38800;3
AHRS;9.535;4978.532;-71.2531;82.1142;26.9867;-0.55168;0.41665;-0.22902;3
GYRO;9.536;4978.532;1.04824;-2.04365;1.75929;3
LIGH;9.536;4978.535;1204.0;3
SOUN;9.536;687.60;0.02098;60.42
GYRO;9.542;4978.537;0.89675;-1.85917;1.85489;3
ACCE;9.543;4978.541;-5.40431;-8.64786;-1.20488;3
GYRO;9.543;4978.541;0.89675;-1.85917;1.85489;3
AHRS;9.544;4978.541;-69.9882;85.3879;27.8963;-0.54298;0.43751;-0.23227;3
LIGH;9.544;4978.543;1204.0;3
GYRO;9.554;4978.546;0.72846;-1.64567;1.97432;3
ACCE;9.554;4978.552;-5.57550;-9.00220;-0.93613;3
MAGN;9.555;4978.552;-1.46900;45.20100;12.87600;3
AHRS;9.555;4978.552;-68.7813;87.5867;29.9961;-0.54162;0.44613;-0.22343;3
GYRO;9.556;4978.552;0.72846;-1.64567;1.97432;3
LIGH;9.556;4978.555;1204.0;3
GYRO;9.562;4978.557;0.56444;-1.45019;2.08977;3
ACCE;9.563;4978.561;-5.69700;-9.24940;-0.45430;3
GYRO;9.563;4978.561;0.56444;-1.45019;2.08977;3
AHRS;9.564;4978.561;-67.6685;88.6306;29.6607;-0.53365;0.45900;-0.22390;3
LIGH;9.564;4978.564;1204.0;3
GYRO;9.577;4978.566;0.48228;-1.36712;2.14322;3
GYRO;9.578;4978.571;0.48228;-1.36712;2.14322;3
ACCE;9.578;4978.575;-5.64493;-9.57561;0.07542;3
MAGN;9.579;4978.575;1.01100;44.89100;12.53800;3
AHRS;9.579;4978.575;-66.7722;88.7160;30.9158;-0.53480;0.45779;-0.21169;3
GYRO;9.580;4978.575;0.48228;-1.36712;2.14322;3
PRES;9.580;4978.578;953.9900;3
LIGH;9.580;4978.578;1249.0;3
ACCE;9.582;4978.581;-5.68503;-9.77373;0.91040;3
GYRO;9.583;4978.581;0.32895;-1.36834;2.22752;3
AHRS;9.583;4978.581;-65.9918;87.6388;29.8943;-0.52941;0.45972;-0.20822;3
LIGH;9.584;4978.583;1249.0;3
GYRO;9.594;4978.586;0.22785;-1.43950;2.29013;3
ACCE;9.594;4978.592;-4.88417;-9.70011;0.79787;3
MAGN;9.595;4978.592;3.78400;44.41800;12.10000;3
AHRS;9.595;4978.592;-65.6886;86.8333;31.5987;-0.53629;0.44836;-0.19252;3
GYRO;9.596;4978.592;0.22785;-1.43950;2.29013;3
LIGH;9.596;4978.595;1249.0;3
GYRO;9.602;4978.597;0.16280;-1.57909;2.33289;3
ACCE;9.603;4978.601;-4.78302;-9.44872;1.19770;3
GYRO;9.603;4978.601;0.16280;-1.57909;2.33289;3
AHRS;9.604;4978.601;-65.3936;85.5920;30.9317;-0.53449;0.44533;-0.18905;3
LIGH;9.604;4978.603;1249.0;3
GYRO;9.614;4978.606;0.07300;-1.70828;2.33106;3
ACCE;9.614;4978.612;-5.24809;-9.14585;1.94589;3
MAGN;9.615;4978.612;5.90300;44.41800;12.10000;3
AHRS;9.615;4978.612;-64.7795;83.5956;32.4537;-0.54071;0.42880;-0.16689;3
GYRO;9.616;4978.612;0.07300;-1.70828;2.33106;3
LIGH;9.616;4978.615;1281.0;3
GYRO;9.622;4978.617;-0.03238;-1.82343;2.31976;3
ACCE;9.623;4978.621;-5.65211;-8.82443;2.01472;3
GYRO;9.623;4978.621;-0.03238;-1.82343;2.31976;3
AHRS;9.624;4978.621;-63.9265;81.8705;31.2058;-0.53469;0.42782;-0.16168;3
LIGH;9.624;4978.623;1281.0;3
GYRO;9.654;4978.626;-0.09804;-1.88238;2.33900;3
GYRO;9.657;4978.631;-0.09804;-1.88238;2.33900;3
ACCE;9.657;4978.635;-6.13634;-8.61733;1.54127;3
MAGN;9.658;4978.635;7.90200;44.07000;11.56100;3
GYRO;9.661;4978.635;-0.09804;-1.88238;2.33900;3
AHRS;9.661;4978.635;-61.7607;81.2289;31.7864;-0.52771;0.43064;-0.14293;3
LIGH;9.662;4978.638;1281.0;3
AHRS;9.662;4978.641;-61.7607;81.2289;31.7864;-0.52771;0.43064;-0.14293;3
GYRO;9.663;4978.641;-0.12859;-1.76662;2.41506;3
ACCE;9.663;4978.641;-6.54934;-8.39527;0.89364;3
TEMP;9.664;4978.655;17.3;3
HUMI;9.665;4978.655;52.4;3
LIGH;9.666;4978.655;1281.0;3
GYRO;9.666;4978.646;-0.15394;-1.50395;2.53967;3
ACCE;9.667;4978.652;-7.11078;-8.39886;0.95170;3
MAGN;9.667;4978.652;10.56500;43.54500;10.98900;3
AHRS;9.667;4978.652;-60.4732;81.3890;33.5021;-0.52796;0.42937;-0.12562;3
GYRO;9.670;4978.652;-0.15394;-1.50395;2.53967;3
LIGH;9.671;4978.655;1297.0;3
GYRO;9.671;4978.657;-0.25962;-1.20799;2.61206;3
ACCE;9.671;4978.661;-7.61476;-8.52037;1.31621;3
GYRO;9.672;4978.661;-0.25962;-1.20799;2.61206;3
AHRS;9.672;4978.661;-59.0984;81.2180;32.1954;-0.51672;0.44022;-0.12530;3
LIGH;9.673;4978.664;1297.0;3
GYRO;9.678;4978.666;-0.42180;-1.09284;2.76997;3
ACCE;9.680;4978.672;-8.02357;-8.77595;1.90279;3
MAGN;9.680;4978.672;13.52300;42.77900;10.98900;3
AHRS;9.681;4978.672;-57.7261;80.5573;34.3568;-0.51907;0.43217;-0.10082;3
GYRO;9.681;4978.672;-0.42180;-1.09284;2.76997;3
LIGH;9.682;4978.675;1297.0;3
GYRO;9.686;4978.677;-0.58887;-0.97800;2.95842;3
ACCE;9.686;4978.685;-7.99005;-8.91002;2.19249;3
GYRO;9.687;4978.685;-0.58887;-0.97800;2.95842;3
AHRS;9.687;4978.685;-56.5480;79.7356;33.1750;-0.50960;0.43726;-0.09804;3
LIGH;9.687;4978.687;1276.0;3
ACCE;9.695;4978.693;-7.73088;-8.77236;2.33794;3
MAGN;9.695;4978.693;15.77400;42.29500;10.17900;3
GYRO;9.696;4978.693;-0.71716;-0.96761;3.16550;3
AHRS;9.696;4978.693;-55.5655;78.8756;35.5053;-0.51421;0.42548;-0.07366;3
LIGH;9.697;4978.696;1276.0;3
ACCE;9.703;4978.701;-7.44297;-8.56526;2.32896;3
GYRO;9.703;4978.701;-0.79443;-1.01068;3.35823;3
AHRS;9.704;4978.701;-54.7505;78.1046;34.6813;-0.50760;0.42762;-0.07099;3
LIGH;9.704;4978.704;1276.0;3
GYRO;9.714;4978.706;-0.85002;-1.08490;3.50759;3
ACCE;9.714;4978.712;-7.01262;-8.31027;2.14101;3
MAGN;9.715;4978.712;18.81800;41.15400;11.25400;3
AHRS;9.715;4978.712;-54.1374;77.5240;38.9970;-0.52057;0.40710;-0.03681;3
GYRO;9.716;4978.712;-0.85002;-1.08490;3.50759;3
LIGH;9.716;4978.715;1276.0;3
GYRO;9.722;4978.717;-0.90622;-1.14965;3.61174;3
ACCE;9.723;4978.721;-6.66127;-8.05948;2.05123;3
GYRO;9.723;4978.721;-0.90622;-1.14965;3.61174;3
AHRS;9.724;4978.721;-53.6591;77.0243;38.4656;-0.51649;0.40830;-0.03535;3
LIGH;9.724;4978.723;1238.0;3
GYRO;9.734;4978.726;-0.96944;-1.20585;3.66397;3
ACCE;9.734;4978.732;-6.39072;-7.86016;2.28646;3
MAGN;9.737;4978.732;22.15400;39.94900;11.64200;3
AHRS;9.738;4978.732;-53.2494;76.3243;44.2334;-0.53440;0.37906;0.00811;3
GYRO;9.739;4978.732;-0.96944;-1.20585;3.66397;3
LIGH;9.739;4978.735;1238.0;3
WIFI;9.739;4978.736;eduroam;00:0b:86:27:36:c0;-84
WIFI;9.739;4978.736;portal-csic;00:0b:86:27:36:c1;-84
WIFI;9.739;4978.736;portal-csic;00:0b:86:27:32:e1;-66
WIFI;9.739;4978.736;test-CAR;00:0b:86:27:32:e2;-66
WIFI;9.739;4978.736;eduroam;00:0b:86:27:32:e0;-66
WIFI;9.739;4978.736;test-CAR;00:0b:86:27:36:c2;-84
WIFI;9.739;4978.736;eduroam;00:0b:86:27:35:90;-81
WIFI;9.739;4978.736;test-CAR;00:0b:86:27:35:92;-81
WIFI;9.739;4978.736;portal-csic;00:0b:86:27:35:91;-81
WIFI;9.739;4974.846;eduroam;00:0b:86:27:35:80;-87
WIFI;9.739;4974.845;;14:cc:20:b9:6d:d6;-90
WIFI;9.739;4974.846;;4c:5e:0c:31:73:17;-90
WIFI;9.739;4974.846;portal-csic;00:0b:86:27:35:81;-90
WIFI;9.739;4978.736;SMC_LOPSI;00:13:f7:80:98:e4;-90
GYRO;9.752;4978.737;-1.00212;-1.28007;3.67405;3
ACCE;9.752;4978.741;-6.44040;-7.51300;2.51212;3
GYRO;9.753;4978.741;-1.00212;-1.28007;3.67405;3
AHRS;9.753;4978.741;-52.7179;75.5185;43.5538;-0.52952;0.37930;0.01033;3
LIGH;9.756;4978.744;1238.0;3
GYRO;9.765;4978.746;-1.05374;-1.31244;3.66672;3
GYRO;9.766;4978.751;-1.05374;-1.31244;3.66672;3
ACCE;9.766;4978.755;-6.61458;-7.12215;2.31699;3
MAGN;9.767;4978.755;25.44700;37.44500;11.64200;3
AHRS;9.767;4978.755;-52.0507;75.0049;50.2766;-0.54751;0.34738;0.06102;3
GYRO;9.767;4978.755;-1.05374;-1.31244;3.66672;3
PRES;9.768;4978.759;953.9900;3
LIGH;9.770;4978.759;1238.0;3
ACCE;9.770;4978.761;-6.81569;-6.76781;2.13683;3
GYRO;9.771;4978.761;-1.06840;-1.32894;3.63007;3
AHRS;9.771;4978.761;-51.2580;74.7452;49.0870;-0.54001;0.35504;0.05880;3
LIGH;9.772;4978.763;1212.0;3
GYRO;9.774;4978.766;-1.08123;-1.26174;3.60288;3
ACCE;9.775;4978.772;-7.13352;-6.43502;2.55401;3
MAGN;9.775;4978.772;28.55800;34.33300;12.55100;3
AHRS;9.775;4978.772;-50.2404;74.2449;56.7417;-0.55749;0.31996;0.11761;3
GYRO;9.776;4978.772;-1.08123;-1.26174;3.60288;3
LIGH;9.777;4978.775;1212.0;3
GYRO;9.782;4978.777;-1.12766;-1.13193;3.58425;3
ACCE;9.783;4978.781;-7.52797;-6.04296;3.28844;3
GYRO;9.783;4978.781;-1.12766;-1.13193;3.58425;3
AHRS;9.784;4978.781;-48.9254;73.3094;54.5859;-0.54440;0.33057;0.11515;3
LIGH;9.785;4978.784;1212.0;3
GYRO;9.795;4978.786;-1.16400;-0.98136;3.56318;3
ACCE;9.795;4978.793;-7.95892;-5.69102;3.58292;3
MAGN;9.795;4978.793;30.48800;31.92500;12.55100;3
AHRS;9.796;4978.793;-47.3887;72.3773;60.7815;-0.55329;0.30230;0.16921;3
GYRO;9.796;4978.793;-1.16400;-0.98136;3.56318;3
LIGH;9.797;4978.795;1212.0;3
GYRO;9.803;4978.798;-1.15423;-0.84544;3.54974;3
ACCE;9.804;4978.802;-8.20732;-5.32111;3.21003;3
GYRO;9.804;4978.802;-1.15423;-0.84544;3.54974;3
AHRS;9.805;4978.802;-45.8001;71.9213;58.2420;-0.53841;0.31929;0.16324;3
LIGH;9.805;4978.804;1191.0;3
GYRO;9.815;4978.807;-1.12521;-0.74526;3.55737;3
ACCE;9.816;4978.814;-8.38090;-5.02962;2.75393;3
MAGN;9.816;4978.814;33.14900;28.39800;12.90800;3
AHRS;9.817;4978.814;-44.2325;71.9080;65.0633;-0.54945;0.29470;0.21692;3
GYRO;9.817;4978.814;-1.12521;-0.74526;3.55737;3
LIGH;9.818;4978.816;1191.0;3
ACCE;9.825;4978.822;-8.70711;-4.74112;2.66415;3
GYRO;9.826;4978.822;-1.12155;-0.71257;3.57906;3
AHRS;9.826;4978.822;-42.5825;72.0381;62.4703;-0.53524;0.31620;0.20821;3
LIGH;9.827;4978.824;1191.0;3
GYRO;9.834;4978.827;-1.15606;-0.76694;3.59586;3
ACCE;9.835;4978.833;-9.07402;-4.47237;2.72161;3
MAGN;9.836;4978.833;35.61000;25.00000;12.90800;3
AHRS;9.837;4978.833;-40.8383;72.1929;69.3108;-0.54586;0.29387;0.26153;3
GYRO;9.838;4978.833;-1.15606;-0.76694;3.59586;3
LIGH;9.839;4978.835;1198.0;3
ACCE;9.843;4978.842;-9.25778;-4.38737;2.73238;3
GYRO;9.843;4978.842;-1.20982;-0.80359;3.66092;3
AHRS;9.844;4978.842;-39.1635;72.3588;66.6566;-0.53162;0.31607;0.25253;3
LIGH;9.845;4978.844;1198.0;3
GYRO;9.854;4978.847;-1.23456;-0.80634;3.76721;3
ACCE;9.855;4978.853;-9.16800;-4.22816;2.67313;3
MAGN;9.855;4978.853;36.87700;21.38000;12.90800;3
AHRS;9.856;4978.853;-37.6213;72.5222;73.6001;-0.54356;0.29257;0.30450;3
GYRO;9.857;4978.853;-1.23456;-0.80634;3.76721;3
LIGH;9.857;4978.855;1198.0;3
GYRO;9.866;4978.858;-1.24097;-0.68814;3.86128;3
ACCE;9.866;4978.865;-8.95372;-3.92051;2.72520;3
GYRO;9.867;4978.865;-1.24097;-0.68814;3.86128;3
AHRS;9.867;4978.865;-36.1540;72.5848;71.2442;-0.53103;0.31173;0.29698;3
LIGH;9.868;4978.867;1198.0;3
GYRO;9.876;4978.870;-1.25563;-0.59590;3.92389;3
ACCE;9.876;4978.874;-8.41323;-3.62602;2.97300;3
MAGN;9.877;4978.874;38.52800;17.83500;12.90800;3
AHRS;9.877;4978.874;-34.8304;72.3646;78.5216;-0.54353;0.28326;0.35058;3
GYRO;9.877;4978.874;-1.25563;-0.59590;3.92389;3
LIGH;9.878;4978.877;1241.0;3
ACCE;9.883;4978.882;-7.91762;-3.51648;3.36924;3
GYRO;9.883;4978.882;-1.28862;-0.63561;3.94741;3
AHRS;9.884;4978.882;-33.6794;71.8053;76.5363;-0.53185;0.29533;0.34679;3
LIGH;9.885;4978.884;1241.0;3
GYRO;9.894;4978.887;-1.30420;-0.79077;3.91320;3
ACCE;9.895;4978.893;-7.47051;-2.93409;3.61345;3
MAGN;9.895;4978.893;39.86500;14.10000;12.90800;3
AHRS;9.896;4978.893;-32.4438;71.0468;83.6234;-0.54141;0.26425;0.40002;3
GYRO;9.897;4978.893;-1.30420;-0.79077;3.91320;3
LIGH;9.897;4978.895;1241.0;3
GYRO;9.903;4978.898;-1.28129;-1.02198;3.84265;3
ACCE;9.904;4978.902;-7.16644;-2.42592;3.51708;3
GYRO;9.904;4978.902;-1.28129;-1.02198;3.84265;3
AHRS;9.908;4978.902;-31.1366;70.3551;81.4050;-0.52822;0.27767;0.39626;3
LIGH;9.909;4978.904;1241.0;3
GYRO;9.914;4978.907;-1.26174;-1.20707;3.80080;3
ACCE;9.915;4978.913;-6.89829;-1.85491;3.51110;3
MAGN;9.915;4978.913;41.06900;10.20000;12.03900;3
AHRS;9.921;4978.913;-29.6911;69.6662;88.0612;-0.53495;0.25079;0.44624;3
GYRO;9.922;4978.913;-1.26174;-1.20707;3.80080;3
LIGH;9.923;4978.915;1338.0;3
GYRO;9.923;4978.918;-1.21990;-1.24708;3.71956;3
ACCE;9.924;4978.922;-6.56849;-1.20309;3.55000;3
GYRO;9.924;4978.922;-1.21990;-1.24708;3.71956;3
AHRS;9.925;4978.922;-28.0620;68.9290;85.4423;-0.51932;0.26773;0.44187;3
LIGH;9.926;4978.924;1338.0;3
GYRO;9.936;4978.927;-1.17378;-1.18752;3.64503;3
ACCE;9.937;4978.934;-6.70257;-0.69492;3.93427;3
MAGN;9.937;4978.934;41.54200;6.92900;12.03900;3
AHRS;9.940;4978.934;-26.1544;68.0352;90.6392;-0.51934;0.24982;0.48507;3
GYRO;9.941;4978.934;-1.17378;-1.18752;3.64503;3
PRES;9.942;4978.937;953.9100;3
LIGH;9.942;4978.937;1338.0;3
ACCE;9.943;4978.942;-7.29992;-0.25977;4.31615;3
GYRO;9.943;4978.942;-1.11758;-0.91080;3.55768;3
AHRS;9.944;4978.942;-23.9169;67.1371;87.3432;-0.49840;0.27205;0.48001;3
LIGH;9.945;4978.944;1338.0;3
GYRO;9.956;4978.947;-1.03114;-0.43891;3.46238;3
ACCE;9.956;4978.953;-7.90266;0.07781;4.32094;3
MAGN;9.957;4978.953;41.54200;3.66200;12.03900;3
AHRS;9.957;4978.953;-21.5079;66.5007;91.4951;-0.49472;0.26413;0.51709;3
GYRO;9.958;4978.953;-1.03114;-0.43891;3.46238;3
LIGH;9.958;4978.955;1445.0;3
GYRO;9.963;4978.958;-0.95570;0.12401;3.35762;3
ACCE;9.963;4978.962;-8.63289;0.25319;4.29999;3
GYRO;9.964;4978.962;-0.95570;0.12401;3.35762;3
AHRS;9.964;4978.962;-19.0626;66.1567;88.3745;-0.47466;0.28925;0.51117;3
LIGH;9.965;4978.964;1445.0;3
GYRO;9.974;4978.967;-0.95448;0.56658;3.25438;3
ACCE;9.975;4978.973;-9.09737;0.48064;4.54898;3
MAGN;9.975;4978.973;41.97500;0.81100;12.03900;3
AHRS;9.976;4978.973;-16.6328;65.8320;92.2357;-0.47172;0.28520;0.54422;3
GYRO;9.976;4978.973;-0.95448;0.56658;3.25438;3
LIGH;9.977;4978.975;1445.0;3
GYRO;9.983;4978.978;-1.01953;0.62492;3.18811;3
ACCE;9.983;4978.982;-9.16081;0.65122;5.05536;3
GYRO;9.984;4978.982;-1.01953;0.62492;3.18811;3
AHRS;9.984;4978.982;-14.3334;65.2656;89.3746;-0.45096;0.30651;0.53977;3
LIGH;9.985;4978.984;1539.0;3
GYRO;9.995;4978.987;-1.08490;0.29108;3.15726;3
GYRO;9.996;4978.994;-1.08490;0.29108;3.15726;3
AHRS;9.996;4978.994;-11.4499;64.5323;92.3580;-0.44166;0.30694;0.57017;3
MAGN;9.997;4978.994;41.97500;-2.14800;12.03900;3
ACCE;9.997;4978.994;-9.08420;0.87508;5.83946;3
LIGH;10.000;4978.997;1539.0;3
ACCE;10.003;4979.002;-8.84957;1.33776;6.09923;3
GYRO;10.003;4979.002;-1.08642;-0.23732;3.15939;3
AHRS;10.003;4979.002;-9.9342;63.2545;90.4257;-0.42271;0.31571;0.57006;3
LIGH;10.006;4979.004;1539.0;3
GYRO;10.014;4979.007;-0.99907;-0.49755;3.20338;3
ACCE;10.015;4979.013;-8.29651;1.90758;5.26964;3
MAGN;10.015;4979.013;41.97500;-5.48200;11.14500;3
AHRS;10.015;4979.013;-7.7221;62.6462;94.2810;-0.41934;0.31064;0.60095;3
GYRO;10.016;4979.013;-0.99907;-0.49755;3.20338;3
LIGH;10.016;4979.015;1539.0;3
GYRO;10.023;4979.018;-0.85185;-0.85857;3.27576;3
ACCE;10.023;4979.022;-6.92822;2.44867;2.61507;3
GYRO;10.024;4979.022;-0.85185;-0.85857;3.27576;3
AHRS;10.024;4979.022;-5.5523;63.1956;92.0694;-0.40532;0.33362;0.59472;3
LIGH;10.025;4979.024;1693.0;3
GYRO;10.034;4979.027;-0.76938;-0.93340;3.32708;3
ACCE;10.035;4979.033;-6.76063;2.65816;2.26491;3
MAGN;10.035;4979.033;41.97500;-8.54300;11.14500;3
AHRS;10.035;4979.033;-3.3848;63.8653;96.0877;-0.40992;0.33482;0.62040;3
GYRO;10.036;4979.033;-0.76938;-0.93340;3.32708;3
LIGH;10.036;4979.035;1693.0;3
GYRO;10.046;4979.038;-0.80237;-0.80115;3.31853;3
ACCE;10.046;4979.045;-7.00065;2.62464;2.96462;3
GYRO;10.047;4979.045;-0.80237;-0.80115;3.31853;3
AHRS;10.047;4979.045;-1.3566;64.1444;93.8739;-0.39476;0.35521;0.61476;3
LIGH;10.047;4979.047;1693.0;3
GYRO;10.056;4979.050;-0.89553;-0.55894;3.25866;3
ACCE;10.056;4979.054;-7.40766;2.58215;4.29221;3
MAGN;10.056;4979.054;41.01400;-11.72000;11.14500;3
AHRS;10.057;4979.054;0.7028;63.5441;97.8337;-0.39345;0.34994;0.64292;3
GYRO;10.057;4979.054;-0.89553;-0.55894;3.25866;3
LIGH;10.058;4979.057;1693.0;3
ACCE;10.063;4979.062;-7.83562;2.55820;5.41868;3
GYRO;10.063;4979.062;-0.99663;-0.22297;3.18047;3
AHRS;10.063;4979.062;2.2819;63.0632;98.9792;-0.38650;0.35255;0.65467;3
LIGH;10.064;4979.064;1991.0;3
GYRO;10.074;4979.067;-1.02014;0.17287;3.10625;3
ACCE;10.075;4979.073;-8.12831;2.65517;5.82270;3
MAGN;10.075;4979.073;39.80400;-14.62000;10.74200;3
AHRS;10.076;4979.073;3.5496;62.7358;100.8025;-0.38404;0.35201;0.66787;3
GYRO;10.076;4979.073;-1.02014;0.17287;3.10625;3
LIGH;10.076;4979.075;1991.0;3
GYRO;10.083;4979.078;-0.99357;0.45632;3.07540;3
ACCE;10.083;4979.082;-8.22468;2.94786;5.74549;3
GYRO;10.084;4979.082;-0.99357;0.45632;3.07540;3
AHRS;10.084;4979.082;5.2188;62.5787;102.2225;-0.37941;0.35600;0.67931;3
LIGH;10.085;4979.084;1991.0;3
SOUN;10.091;2914.73;0.08895;72.96
GYRO;10.095;4979.087;-0.90775;0.50549;3.02226;3
ACCE;10.096;4979.093;-8.12652;3.36744;5.21936;3
MAGN;10.096;4979.093;38.92300;-17.02100;10.74200;3
AHRS;10.097;4979.093;6.6275;62.5882;103.2732;-0.37594;0.36057;0.68753;3
GYRO;10.097;4979.093;-0.90775;0.50549;3.02226;3
LIGH;10.098;4979.095;1991.0;3
GYRO;10.105;4979.098;-0.82833;0.40806;2.99019;3
ACCE;10.105;4979.102;-7.95114;3.78463;4.13000;3
GYRO;10.106;4979.102;-0.82833;0.40806;2.99019;3
AHRS;10.106;4979.102;8.2870;62.7249;104.7150;-0.37335;0.36588;0.69734;3
LIGH;10.107;4979.106;2348.0;3
GYRO;10.116;4979.107;-0.77916;0.10507;2.99965;3
GYRO;10.117;4979.112;-0.77916;0.10507;2.99965;3
ACCE;10.117;4979.114;-7.82964;4.28682;3.18608;3
MAGN;10.118;4979.114;37.76700;-19.73100;10.74200;3
AHRS;10.119;4979.114;9.7141;62.8377;105.7715;-0.37060;0.37104;0.70470;3
GYRO;10.120;4979.114;-0.77916;0.10507;2.99965;3
PRES;10.120;4979.117;954.0000;3
LIGH;10.122;4979.117;2348.0;3
ACCE;10.123;4979.122;-7.72310;4.64475;2.39241;3
GYRO;10.123;4979.122;-0.78557;-0.23030;3.04516;3
AHRS;10.124;4979.122;11.6300;62.7783;107.4128;-0.36644;0.37643;0.71573;3
LIGH;10.124;4979.124;2348.0;3
GYRO;10.134;4979.127;-0.85857;-0.44929;3.12396;3
ACCE;10.135;4979.133;-7.84819;4.81773;2.10331;3
MAGN;10.135;4979.133;37.35800;-22.95900;8.89200;3
AHRS;10.136;4979.133;12.8671;62.6592;108.4890;-0.36337;0.37959;0.72287;3
GYRO;10.137;4979.133;-0.85857;-0.44929;3.12396;3
LIGH;10.137;4979.135;2650.0;3
GYRO;10.149;4979.138;-0.99540;-0.49022;3.22659;3
ACCE;10.151;4979.142;-7.97030;4.86382;2.75932;3
GYRO;10.152;4979.142;-0.99540;-0.49022;3.22659;3
AHRS;10.153;4979.142;14.5983;62.1670;110.0489;-0.35724;0.38271;0.73366;3
LIGH;10.154;4979.145;2650.0;3
GYRO;10.155;4979.147;-1.16889;-0.34911;3.32769;3
ACCE;10.159;4979.153;-7.89608;4.61423;4.13957;3
MAGN;10.160;4979.153;35.99200;-25.28900;8.51200;3
AHRS;10.161;4979.153;16.0046;61.5916;110.8691;-0.34965;0.38612;0.74092;3
GYRO;10.162;4979.153;-1.16889;-0.34911;3.32769;3
LIGH;10.163;4979.156;2650.0;3
GYRO;10.163;4979.158;-1.31825;-0.11576;3.39519;3
ACCE;10.164;4979.162;-7.85059;4.34248;5.80235;3
GYRO;10.165;4979.162;-1.31825;-0.11576;3.39519;3
AHRS;10.165;4979.162;17.6168;60.7435;112.6122;-0.34242;0.38710;0.75232;3
LIGH;10.166;4979.164;2650.0;3
GYRO;10.176;4979.167;-1.36376;0.09316;3.40710;3
ACCE;10.176;4979.174;-7.89727;4.21260;7.32386;3
MAGN;10.177;4979.174;33.80700;-27.72600;6.83700;3
AHRS;10.183;4979.174;18.8859;59.9261;113.7610;-0.33497;0.38824;0.76053;3
GYRO;10.184;4979.174;-1.36376;0.09316;3.40710;3
LIGH;10.185;4979.177;3027.0;3
ACCE;10.186;4979.182;-7.49924;4.57771;7.61895;3
GYRO;10.186;4979.182;-1.37384;0.13317;3.40313;3
AHRS;10.187;4979.182;20.5204;58.9686;115.8653;-0.32810;0.38852;0.77242;3
LIGH;10.189;4979.185;3027.0;3
GYRO;10.195;4979.187;-1.25869;0.02688;3.43673;3
ACCE;10.195;4979.193;-6.68401;4.88477;6.50924;3
MAGN;10.196;4979.193;32.73600;-30.22600;5.90600;3
AHRS;10.196;4979.193;21.6412;58.2990;116.7020;-0.32125;0.39061;0.77823;3
GYRO;10.197;4979.193;-1.25869;0.02688;3.43673;3
LIGH;10.197;4979.195;3027.0;3
GYRO;10.203;4979.198;-1.05374;-0.27642;3.52194;3
ACCE;10.204;4979.202;-5.64253;5.23013;4.93206;3
GYRO;10.204;4979.202;-1.05374;-0.27642;3.52194;3
AHRS;10.205;4979.202;23.1990;57.4703;118.7209;-0.31534;0.39170;0.78829;3
LIGH;10.205;4979.204;3027.0;3
GYRO;10.214;4979.207;-0.90255;-0.68295;3.59708;3
ACCE;10.215;4979.213;-4.50768;5.55455;3.72239;3
MAGN;10.215;4979.213;30.08100;-32.38300;4.84600;3
AHRS;10.216;4979.213;24.6078;56.6375;119.7207;-0.30663;0.39495;0.79458;3
GYRO;10.216;4979.213;-0.90255;-0.68295;3.59708;3
LIGH;10.217;4979.215;3460.0;3
GYRO;10.226;4979.218;-0.87904;-1.07573;3.64076;3
ACCE;10.227;4979.225;-3.75710;5.83347;3.12743;3
GYRO;10.227;4979.225;-0.87904;-1.07573;3.64076;3
AHRS;10.228;4979.225;26.3584;55.3512;121.7342;-0.29672;0.39653;0.80474;3
LIGH;10.228;4979.227;3460.0;3
ACCE;10.235;4979.234;-3.74693;6.06990;3.21960;3
MAGN;10.236;4979.234;27.86400;-34.89600;3.27400;3
GYRO;10.236;4979.234;-0.94440;-1.27976;3.62823;3
AHRS;10.237;4979.234;28.2860;53.5308;122.2731;-0.27713;0.40186;0.81136;3
LIGH;10.237;4979.236;3460.0;3
ACCE;10.243;4979.242;-4.04321;6.14173;3.81935;3
GYRO;10.243;4979.242;-1.04672;-1.19058;3.55798;3
AHRS;10.244;4979.242;29.6058;52.0494;124.0303;-0.26686;0.40179;0.81980;3
LIGH;10.245;4979.244;3460.0;3
GYRO;10.255;4979.247;-1.09803;-0.82589;3.51461;3
ACCE;10.257;4979.253;-4.48135;5.97952;4.67707;3
MAGN;10.261;4979.253;24.92200;-36.65600;1.75900;3
AHRS;10.261;4979.253;30.7178;50.6172;126.3724;-0.25989;0.39965;0.82908;3
GYRO;10.265;4979.253;-1.09803;-0.82589;3.51461;3
LIGH;10.265;4979.256;3865.0;3
ACCE;10.265;4979.262;-4.79259;5.90051;5.38815;3
GYRO;10.266;4979.262;-1.19210;-0.56108;3.44314;3
AHRS;10.266;4979.262;32.1162;48.7305;128.8619;-0.24888;0.39841;0.83891;3
LIGH;10.267;4979.264;3865.0;3
GYRO;10.277;4979.267;-1.25655;0.01497;3.42207;3
ACCE;10.278;4979.273;-4.73154;5.83108;5.94660;3
MAGN;10.278;4979.273;22.02400;-37.72400;-0.13500;3
AHRS;10.279;4979.273;33.0349;47.3594;130.5796;-0.24095;0.39749;0.84535;3
GYRO;10.281;4979.273;-1.25655;0.01497;3.42207;3
LIGH;10.282;4979.276;3865.0;3
GYRO;10.283;4979.278;-1.29015;0.38882;3.44864;3
ACCE;10.284;4979.282;-4.03184;5.87896;6.10102;3
GYRO;10.284;4979.282;-1.29015;0.38882;3.44864;3
AHRS;10.285;4979.282;34.1262;45.8562;133.1326;-0.23424;0.39606;0.85330;3
LIGH;10.290;4979.284;3865.0;3
GYRO;10.296;4979.287;-1.31947;0.40714;3.48804;3
ACCE;10.297;4979.294;-3.09211;5.84844;5.89393;3
MAGN;10.298;4979.294;18.18800;-39.15100;-0.52000;3
AHRS;10.299;4979.294;35.0061;44.6889;135.7262;-0.23102;0.39429;0.86016;3
GYRO;10.300;4979.294;-1.31947;0.40714;3.48804;3
PRES;10.301;4979.297;953.9700;3
LIGH;10.301;4979.297;4197.0;3
ACCE;10.303;4979.302;-2.14401;5.87537;5.36002;3
GYRO;10.304;4979.302;-1.34574;0.13622;3.47185;3
AHRS;10.305;4979.302;36.1328;43.0869;138.7966;-0.22528;0.39285;0.86780;3
LIGH;10.306;4979.304;4197.0;3
GYRO;10.315;4979.307;-1.37323;-0.28375;3.36434;3
ACCE;10.315;4979.313;-1.67714;5.94780;5.26006;3
MAGN;10.316;4979.313;15.81200;-40.68600;-2.34800;3
AHRS;10.317;4979.313;36.8432;41.8100;140.9555;-0.22042;0.39136;0.87303;3
GYRO;10.317;4979.313;-1.37323;-0.28375;3.36434;3
LIGH;10.319;4979.316;4197.0;3
GYRO;10.323;4979.318;-1.41263;-0.66645;3.20857;3
ACCE;10.324;4979.322;-1.75315;6.10342;5.64253;3
GYRO;10.324;4979.322;-1.41263;-0.66645;3.20857;3
AHRS;10.324;4979.322;37.6712;39.7785;143.8368;-0.21186;0.38854;0.88013;3
LIGH;10.325;4979.324;4612.0;3
GYRO;10.335;4979.327;-1.42576;-0.85949;3.05249;3
ACCE;10.336;4979.333;-2.09912;6.31650;5.60602;3
MAGN;10.336;4979.333;13.19400;-41.64800;-3.95300;3
AHRS;10.337;4979.333;38.2340;37.9060;146.2405;-0.20372;0.38551;0.88601;3
GYRO;10.337;4979.333;-1.42576;-0.85949;3.05249;3
LIGH;10.339;4979.336;4612.0;3
GYRO;10.343;4979.338;-1.41110;-0.73609;2.97552;3
ACCE;10.344;4979.342;-2.75273;6.30453;5.15232;3
GYRO;10.344;4979.342;-1.41110;-0.73609;2.97552;3
AHRS;10.345;4979.342;38.7460;35.6477;148.9896;-0.19383;0.38150;0.89256;3
LIGH;10.345;4979.344;4612.0;3
GYRO;10.356;4979.347;-1.38880;-0.57024;2.85030;3
GYRO;10.357;4979.352;-1.38880;-0.57024;2.85030;3
AHRS;10.358;4979.355;39.0867;33.9047;151.5588;-0.18775;0.37768;0.89778;3
MAGN;10.358;4979.355;10.61700;-42.32600;-4.95400;3
ACCE;10.359;4979.355;-3.35128;6.33506;5.23313;3
GYRO;10.359;4979.355;-1.38880;-0.57024;2.85030;3
LIGH;10.360;4979.357;4612.0;3
ACCE;10.363;4979.362;-3.16214;6.21954;6.07529;3
GYRO;10.364;4979.362;-1.45111;-0.21411;2.83503;3
AHRS;10.364;4979.362;39.3886;31.5888;154.5624;-0.17858;0.37274;0.90392;3
LIGH;10.365;4979.364;5063.0;3
GYRO;10.376;4979.367;-1.57725;-0.01252;2.92452;3
ACCE;10.377;4979.373;-2.19010;5.84245;7.24665;3
MAGN;10.377;4979.373;8.14800;-42.69200;-6.54100;3
AHRS;10.378;4979.373;39.4661;30.2052;156.9163;-0.17507;0.36845;0.90799;3
GYRO;10.379;4979.373;-1.57725;-0.01252;2.92452;3
LIGH;10.379;4979.377;5063.0;3
ACCE;10.383;4979.382;-1.05584;5.60064;8.31865;3
GYRO;10.384;4979.382;-1.65667;-0.00947;2.98621;3
AHRS;10.384;4979.382;39.4498;28.0947;159.8970;-0.16783;0.36226;0.91346;3
LIGH;10.385;4979.384;5063.0;3
GYRO;10.395;4979.387;-1.61971;-0.22510;2.91719;3
ACCE;10.395;4979.393;-0.10534;5.61440;8.65085;3
MAGN;10.396;4979.393;5.41300;-42.38200;-8.29300;3
AHRS;10.396;4979.393;39.3471;26.3027;162.2745;-0.16118;0.35692;0.91778;3
GYRO;10.397;4979.393;-1.61971;-0.22510;2.91719;3
LIGH;10.398;4979.396;5063.0;3
GYRO;10.406;4979.398;-1.49021;-0.55711;2.74034;3
ACCE;10.410;4979.405;0.50757;5.86939;8.58800;3
GYRO;10.411;4979.405;-1.49021;-0.55711;2.74034;3
AHRS;10.411;4979.405;39.1769;24.0278;165.2395;-0.15236;0.35039;0.92282;3
LIGH;10.412;4979.407;5490.0;3
ACCE;10.416;4979.414;0.30107;6.08127;8.22348;3
MAGN;10.416;4979.414;3.07100;-42.38200;-9.39400;3
GYRO;10.417;4979.414;-1.32863;-0.80390;2.53143;3
AHRS;10.417;4979.414;38.9437;21.5116;167.0218;-0.13781;0.34527;0.92734;3
LIGH;10.418;4979.417;5490.0;3
ACCE;10.423;4979.422;-0.22146;6.32788;7.27478;3
GYRO;10.423;4979.422;-1.25166;-0.79138;2.43644;3
AHRS;10.424;4979.422;38.7905;19.7188;169.0565;-0.12958;0.34109;0.93051;3
LIGH;10.425;4979.424;5490.0;3
GYRO;10.435;4979.427;-1.12796;-0.67104;2.30815;3
ACCE;10.435;4979.433;-0.55246;6.37815;5.64852;3
MAGN;10.436;4979.433;1.15200;-42.38200;-10.00600;3
AHRS;10.440;4979.433;38.6948;18.3109;171.5178;-0.12553;0.33728;0.93285;3
GYRO;10.440;4979.433;-1.12796;-0.67104;2.30815;3
LIGH;10.441;4979.436;5779.0;3
GYRO;10.443;4979.438;-1.12491;-0.26420;2.28830;3
ACCE;10.444;4979.442;-0.62130;6.23570;4.29161;3
GYRO;10.444;4979.442;-1.12491;-0.26420;2.28830;3
AHRS;10.445;4979.442;38.5537;16.5704;173.6732;-0.11779;0.33370;0.93528;3
LIGH;10.445;4979.444;5779.0;3
GYRO;10.455;4979.447;-1.31641;0.18173;2.32282;3
ACCE;10.455;4979.453;-0.73023;5.70059;6.13514;3
MAGN;10.458;4979.453;-0.76500;-42.38200;-11.59900;3
AHRS;10.458;4979.453;38.3490;15.3311;175.7793;0.11392;-0.32993;-0.93706;3
GYRO;10.459;4979.453;-1.31641;0.18173;2.32282;3
LIGH;10.459;4979.456;5779.0;3
GYRO;10.463;4979.458;-1.62612;0.42974;2.34114;3
ACCE;10.464;4979.462;-0.48542;5.06434;7.91703;3
GYRO;10.465;4979.462;-1.62612;0.42974;2.34114;3
AHRS;10.465;4979.462;37.8597;14.0342;177.9341;0.10973;-0.32401;-0.93939;3
LIGH;10.466;4979.464;5779.0;3
GYRO;10.476;4979.467;-1.87719;0.37721;2.33656;3
ACCE;10.477;4979.474;-0.17059;4.86741;9.51037;3
MAGN;10.477;4979.474;-3.16100;-41.67300;-12.84400;3
AHRS;10.478;4979.474;37.1907;12.9888;-179.7350;0.10793;-0.31659;-0.94163;3
GYRO;10.478;4979.474;-1.87719;0.37721;2.33656;3
PRES;10.479;4979.477;954.0100;3
LIGH;10.481;4979.477;6204.0;3
ACCE;10.483;4979.482;0.06943;4.84886;10.22923;3
GYRO;10.484;4979.482;-1.97157;0.15577;2.30693;3
AHRS;10.484;4979.482;36.1079;11.6307;-177.3086;0.10355;-0.30597;-0.94487;3
LIGH;10.486;4979.484;6204.0;3
GYRO;10.495;4979.487;-1.91842;-0.01100;2.26417;3
ACCE;10.496;4979.493;0.08380;5.05476;10.22085;3
MAGN;10.496;4979.493;-5.38900;-41.13100;-15.51600;3
AHRS;10.497;4979.493;35.2967;10.6275;-175.3208;0.10050;-0.29802;-0.94690;3
GYRO;10.499;4979.493;-1.91842;-0.01100;2.26417;3
LIGH;10.500;4979.496;6204.0;3
GYRO;10.504;4979.498;-1.74982;0.03665;2.19423;3
ACCE;10.505;4979.502;0.24600;5.02543;9.49959;3
GYRO;10.506;4979.502;-1.74982;0.03665;2.19423;3
AHRS;10.506;4979.502;34.2577;9.3192;-173.2411;0.09480;-0.28846;-0.94942;3
LIGH;10.507;4979.505;6204.0;3
GYRO;10.515;4979.507;-1.64598;0.29474;2.14597;3
GYRO;10.517;4979.513;-1.64598;0.29474;2.14597;3
AHRS;10.518;4979.513;33.0728;7.9590;-171.4045;0.08762;-0.27815;-0.95216;3
MAGN;10.525;4979.513;-7.67000;-40.24500;-16.77200;3
ACCE;10.526;4979.513;0.58718;4.76446;9.17278;3
LIGH;10.531;4979.516;6657.0;3
GYRO;10.532;4979.518;-1.47799;0.46548;2.05312;3
ACCE;10.533;4979.522;1.17256;4.49631;9.74021;3
GYRO;10.533;4979.522;-1.47799;0.46548;2.05312;3
AHRS;10.534;4979.522;32.4998;7.3193;-170.3233;0.08461;-0.27309;-0.95317;3
LIGH;10.537;4979.524;6657.0;3
GYRO;10.538;4979.527;-1.40835;0.81581;1.96179;3
ACCE;10.539;4979.534;1.35632;4.36044;10.52491;3
MAGN;10.540;4979.534;-8.07600;-39.58400;-18.17000;3
AHRS;10.541;4979.534;31.7258;6.5931;-168.0941;0.08332;-0.26568;-0.95352;3
GYRO;10.542;4979.534;-1.40835;0.81581;1.96179;3
LIGH;10.542;4979.537;6657.0;3
ACCE;10.543;4979.542;1.45268;4.56754;10.44889;3
GYRO;10.544;4979.542;-1.35429;1.04641;1.79381;3
AHRS;10.544;4979.542;30.7796;6.0319;-166.2323;0.08213;-0.25703;-0.95419;3
LIGH;10.545;4979.544;6657.0;3
SOUN;10.551;580.21;0.01771;58.94
GYRO;10.556;4979.547;-1.23670;1.03694;1.55710;3
GYRO;10.557;4979.553;-1.23670;1.03694;1.55710;3
AHRS;10.557;4979.553;29.8587;5.7979;-165.4797;0.08099;-0.24906;-0.95562;3
MAGN;10.558;4979.553;-8.76100;-38.98600;-18.74000;3
ACCE;10.558;4979.553;1.45807;4.61482;10.03530;3
LIGH;10.559;4979.556;6916.0;3
GYRO;10.563;4979.558;-1.08703;0.88362;1.32558;3
ACCE;10.564;4979.562;1.49697;4.67169;9.15423;3
GYRO;10.564;4979.562;-1.08703;0.88362;1.32558;3
AHRS;10.565;4979.562;29.4446;5.6432;-164.6940;0.08099;-0.24523;-0.95573;3
LIGH;10.566;4979.564;6916.0;3
GYRO;10.575;4979.567;-0.94348;0.75442;1.15118;3
GYRO;10.575;4979.573;-0.94348;0.75442;1.15118;3
AHRS;10.576;4979.573;28.9337;5.5584;-162.2460;0.08489;-0.23929;-0.95370;3
MAGN;10.576;4979.573;-10.15100;-38.20100;-20.65200;3
ACCE;10.577;4979.573;0.99240;4.68605;8.60057;3
LIGH;10.577;4979.576;6916.0;3
GYRO;10.587;4979.578;-0.86590;0.74128;1.01740;3
ACCE;10.587;4979.586;0.34776;4.62380;8.69933;3
GYRO;10.588;4979.586;-0.86590;0.74128;1.01740;3
AHRS;10.588;4979.586;28.3917;5.5228;-161.2794;0.08592;-0.23409;-0.95352;3
LIGH;10.589;4979.588;6916.0;3
GYRO;10.610;4979.591;-0.86071;0.91477;0.92607;3
GYRO;10.610;4979.595;-0.86071;0.91477;0.92607;3
MAGN;10.611;4979.595;-10.15100;-38.20100;-21.48100;3
ACCE;10.611;4979.595;-0.05267;4.52564;8.62152;3
AHRS;10.612;4979.595;27.6199;5.6525;-159.5771;0.08939;-0.22615;-0.95246;3
LIGH;10.613;4979.598;7041.0;3
AHRS;10.613;4979.602;27.6199;5.6525;-159.5771;0.08939;-0.22615;-0.95246;3
ACCE;10.614;4979.602;-0.27354;4.55976;8.29292;3
GYRO;10.614;4979.602;-0.86896;1.26419;0.91233;3
HUMI;10.615;4979.611;52.9;3
TEMP;10.617;4979.611;17.3;3
LIGH;10.622;4979.611;7041.0;3
GYRO;10.623;4979.607;-0.87751;1.46608;0.93126;3
GYRO;10.623;4979.613;-0.87751;1.46608;0.93126;3
AHRS;10.623;4979.613;26.8757;6.2910;-157.9160;0.09682;-0.21752;-0.95074;3
MAGN;10.624;4979.613;-10.15100;-38.20100;-22.30200;3
ACCE;10.625;4979.613;-0.09996;4.45681;8.24084;3
LIGH;10.625;4979.616;7041.0;3
GYRO;10.625;4979.618;-0.90561;1.80144;0.93615;3
ACCE;10.626;4979.622;0.06404;4.22756;8.50181;3
GYRO;10.626;4979.622;-0.90561;1.80144;0.93615;3
AHRS;10.626;4979.622;26.6003;6.5502;-157.4678;0.09940;-0.21439;-0.95030;3
LIGH;10.627;4979.624;7183.0;3
GYRO;10.635;4979.627;-0.92241;1.85672;0.86407;3
ACCE;10.635;4979.633;0.07602;3.90255;9.75517;3
MAGN;10.636;4979.633;-10.15100;-38.20100;-23.32300;3
AHRS;10.636;4979.633;26.1293;7.1185;-156.1886;0.10572;-0.20829;-0.94843;3
GYRO;10.637;4979.633;-0.92241;1.85672;0.86407;3
LIGH;10.637;4979.636;7183.0;3
GYRO;10.643;4979.638;-0.88759;1.58214;0.74526;3
ACCE;10.644;4979.642;-0.29209;3.47159;11.23240;3
GYRO;10.644;4979.642;-0.88759;1.58214;0.74526;3
AHRS;10.645;4979.642;25.4912;7.8746;-155.4424;0.11225;-0.20082;-0.94758;3
LIGH;10.645;4979.644;7183.0;3
GYRO;10.656;4979.647;-0.78832;1.25716;0.65912;3
ACCE;10.657;4979.654;-0.92955;3.46441;11.33954;3
MAGN;10.657;4979.654;-10.15100;-37.45200;-23.80900;3
AHRS;10.659;4979.654;24.9660;8.4061;-154.6543;0.11711;-0.19462;-0.94654;3
GYRO;10.660;4979.654;-0.78832;1.25716;0.65912;3
PRES;10.663;4979.657;953.9800;3
LIGH;10.663;4979.657;7183.0;3
ACCE;10.664;4979.662;-1.59993;3.81097;9.86830;3
GYRO;10.664;4979.662;-0.61484;1.28068;0.64721;3
AHRS;10.665;4979.662;24.4516;9.0168;-154.0546;0.12225;-0.18848;-0.94569;3
LIGH;10.665;4979.664;7220.0;3
GYRO;10.675;4979.667;-0.41020;1.70309;0.67806;3
ACCE;10.675;4979.673;-1.77111;4.12701;7.99424;3
MAGN;10.676;4979.673;-9.25100;-37.12700;-24.28800;3
AHRS;10.676;4979.673;24.2374;9.4800;-153.7292;0.12623;-0.18538;-0.94493;3
GYRO;10.677;4979.673;-0.41020;1.70309;0.67806;3
LIGH;10.677;4979.676;7220.0;3
GYRO;10.683;4979.678;-0.32834;2.12276;0.69975;3
ACCE;10.684;4979.682;-1.53588;4.24133;6.80073;3
GYRO;10.684;4979.682;-0.32834;2.12276;0.69975;3
AHRS;10.685;4979.682;24.0967;10.3677;-153.1916;0.13415;-0.18174;-0.94307;3
LIGH;10.686;4979.684;7220.0;3
GYRO;10.695;4979.687;-0.25809;2.20675;0.72357;3
ACCE;10.695;4979.693;-1.17555;4.21140;6.94917;3
MAGN;10.696;4979.693;-9.25100;-36.51500;-25.30900;3
AHRS;10.699;4979.693;24.0362;11.2845;-151.9526;0.14351;-0.17773;-0.93937;3
GYRO;10.699;4979.693;-0.25809;2.20675;0.72357;3
LIGH;10.700;4979.696;7220.0;3
GYRO;10.704;4979.698;-0.34667;2.03724;0.67073;3
ACCE;10.704;4979.702;-1.06303;3.80918;8.47906;3
GYRO;10.705;4979.702;-0.34667;2.03724;0.67073;3
AHRS;10.706;4979.702;23.9596;12.4166;-151.3727;0.15352;-0.17379;-0.93675;3
LIGH;10.706;4979.704;7134.0;3
GYRO;10.716;4979.707;-0.55650;1.54182;0.55589;3
ACCE;10.717;4979.714;-0.75118;3.35847;10.34475;3
MAGN;10.718;4979.714;-8.36300;-35.88100;-26.44900;3
AHRS;10.718;4979.714;23.7788;13.1810;-150.3898;0.16088;-0.16917;-0.93377;3
GYRO;10.719;4979.714;-0.55650;1.54182;0.55589;3
LIGH;10.720;4979.717;7134.0;3
ACCE;10.724;4979.722;-1.41198;2.82875;11.44428;3
GYRO;10.725;4979.722;-0.67898;1.08856;0.46792;3
AHRS;10.727;4979.722;23.3472;13.9232;-149.8129;0.16690;-0.16301;-0.93217;3
LIGH;10.727;4979.725;7134.0;3
GYRO;10.735;4979.727;-0.55405;0.99602;0.44624;3
ACCE;10.736;4979.733;-2.53606;2.96761;11.39460;3
MAGN;10.736;4979.733;-7.90800;-35.88100;-27.59300;3
AHRS;10.737;4979.733;22.9691;14.2551;-149.7033;0.16900;-0.15893;-0.93216;3
GYRO;10.738;4979.733;-0.55405;0.99602;0.44624;3
LIGH;10.740;4979.736;7209.0;3
GYRO;10.744;4979.738;-0.29413;1.27579;0.50488;3
ACCE;10.745;4979.742;-2.80900;3.29322;9.56005;3
GYRO;10.745;4979.742;-0.29413;1.27579;0.50488;3
AHRS;10.746;4979.742;22.6506;14.7409;-149.3017;0.17285;-0.15451;-0.93107;3
LIGH;10.746;4979.745;7046.0;3
GYRO;10.755;4979.747;-0.09835;1.74463;0.65699;3
ACCE;10.755;4979.753;-2.22122;3.38839;7.96970;3
MAGN;10.756;4979.753;-7.90800;-35.12500;-26.99400;3
AHRS;10.756;4979.753;22.5644;15.2779;-148.8759;0.17760;-0.15182;-0.92936;3
GYRO;10.757;4979.753;-0.09835;1.74463;0.65699;3
LIGH;10.757;4979.756;7046.0;3
GYRO;10.767;4979.758;-0.06231;2.11665;0.78741;3
ACCE;10.767;4979.766;-1.24080;3.36086;8.11934;3
GYRO;10.768;4979.766;-0.06231;2.11665;0.78741;3
AHRS;10.768;4979.766;22.6034;16.1485;-148.3662;0.18540;-0.14914;-0.92663;3
LIGH;10.773;4979.768;7046.0;3
ACCE;10.776;4979.775;-0.69192;3.07356;8.73225;3
MAGN;10.779;4979.775;-7.40900;-35.12500;-27.83000;3
GYRO;10.779;4979.775;-0.10721;2.06961;0.80023;3
AHRS;10.780;4979.775;22.6802;17.3091;-147.2924;0.19630;-0.14499;-0.92176;3
LIGH;10.780;4979.777;6960.0;3
ACCE;10.783;4979.782;-0.55486;2.97719;9.36073;3
GYRO;10.784;4979.782;-0.20678;1.91354;0.72846;3
AHRS;10.786;4979.782;22.6916;18.0507;-146.7558;0.20296;-0.14218;-0.91903;3
LIGH;10.787;4979.785;6960.0;3
GYRO;10.795;4979.787;-0.22144;1.57237;0.61636;3
ACCE;10.796;4979.793;-0.80146;2.95205;10.54885;3
MAGN;10.796;4979.793;-7.40900;-34.70900;-27.52500;3
AHRS;10.797;4979.793;22.6108;18.5875;-146.2972;0.20765;-0.13925;-0.91699;3
GYRO;10.798;4979.793;-0.22144;1.57237;0.61636;3
LIGH;10.798;4979.796;6960.0;3
GYRO;10.803;4979.798;-0.04948;1.37170;0.53451;3
ACCE;10.804;4979.802;-1.86269;2.64859;11.79982;3
GYRO;10.805;4979.802;-0.04948;1.37170;0.53451;3
AHRS;10.805;4979.802;22.4476;19.2385;-145.7441;0.21315;-0.13512;-0.91461;3
LIGH;10.806;4979.804;6960.0;3
GYRO;10.815;4979.807;0.29780;1.48593;0.54123;3
ACCE;10.816;4979.813;-2.88202;2.86466;11.34792;3
MAGN;10.816;4979.813;-6.89800;-34.70900;-28.07900;3
AHRS;10.816;4979.813;22.3870;19.7405;-145.6291;0.21716;-0.13303;-0.91348;3
GYRO;10.817;4979.813;0.29780;1.48593;0.54123;3
LIGH;10.818;4979.816;6858.0;3
GYRO;10.823;4979.818;0.66706;2.06228;0.66920;3
ACCE;10.824;4979.822;-3.43269;3.25133;9.15662;3
GYRO;10.824;4979.822;0.66706;2.06228;0.66920;3
AHRS;10.825;4979.822;22.6350;20.5623;-145.3253;0.22460;-0.13217;-0.91054;3
LIGH;10.825;4979.824;6858.0;3
GYRO;10.837;4979.827;0.89919;2.92452;0.85643;3
ACCE;10.837;4979.835;-3.55778;3.68109;7.34840;3
MAGN;10.838;4979.835;-6.22800;-34.70900;-26.89000;3
AHRS;10.838;4979.835;23.0898;21.5703;-144.6561;0.23437;-0.13167;-0.90567;3
GYRO;10.839;4979.835;0.89919;2.92452;0.85643;3
PRES;10.840;4979.838;954.0200;3
LIGH;10.841;4979.838;6858.0;3
ACCE;10.843;4979.842;-3.08014;3.98395;6.68940;3
GYRO;10.844;4979.842;0.91233;3.54302;0.99479;3
AHRS;10.844;4979.842;23.9386;23.5146;-144.2811;0.25200;-0.13212;-0.89862;3
LIGH;10.845;4979.844;6858.0;3
GYRO;10.855;4979.847;0.84635;3.56379;1.01556;3
ACCE;10.856;4979.853;-2.36128;3.95343;6.72771;3
MAGN;10.856;4979.853;-6.22800;-35.46400;-26.89000;3
AHRS;10.857;4979.853;24.5015;24.9217;-142.6187;0.26614;-0.12869;-0.88921;3
GYRO;10.857;4979.853;0.84635;3.56379;1.01556;3
LIGH;10.858;4979.856;6460.0;3
GYRO;10.863;4979.858;0.65607;3.38267;0.94226;3
ACCE;10.864;4979.862;-1.74298;3.85047;7.74704;3
GYRO;10.864;4979.862;0.65607;3.38267;0.94226;3
AHRS;10.865;4979.862;25.2610;26.9174;-142.1497;0.28381;-0.12750;-0.88120;3
LIGH;10.865;4979.865;6460.0;3
GYRO;10.875;4979.867;0.53145;2.81945;0.75564;3
ACCE;10.875;4979.874;-1.73161;3.58711;9.09617;3
MAGN;10.876;4979.874;-6.22800;-35.46400;-26.02300;3
AHRS;10.876;4979.874;25.7363;28.3669;-141.0110;0.29724;-0.12383;-0.87277;3
GYRO;10.877;4979.874;0.53145;2.81945;0.75564;3
LIGH;10.877;4979.876;6460.0;3
GYRO;10.883;4979.879;0.60262;2.27181;0.55192;3
ACCE;10.884;4979.883;-1.85850;3.63560;9.81144;3
GYRO;10.884;4979.883;0.60262;2.27181;0.55192;3
AHRS;10.885;4979.883;26.1887;29.8151;-140.5746;0.30973;-0.12158;-0.86640;3
LIGH;10.885;4979.885;6460.0;3
GYRO;10.896;4979.888;0.88270;2.03540;0.38851;3
ACCE;10.897;4979.895;-3.47997;3.88998;9.19433;3
MAGN;10.897;4979.895;-4.71400;-35.86800;-26.02300;3
AHRS;10.898;4979.895;26.5427;30.8288;-140.6399;0.31812;-0.12126;-0.86293;3
GYRO;10.898;4979.895;0.88270;2.03540;0.38851;3
LIGH;10.899;4979.897;6082.0;3
ACCE;10.903;4979.903;-4.34188;4.15095;8.23605;3
GYRO;10.904;4979.903;1.26113;2.13681;0.27733;3
AHRS;10.904;4979.903;27.1900;32.2704;-140.6818;0.33034;-0.12176;-0.85729;3
LIGH;10.905;4979.905;6082.0;3
GYRO;10.916;4979.908;1.60658;2.42758;0.24374;3
ACCE;10.919;4979.914;-5.44741;4.43885;7.44597;3
MAGN;10.920;4979.914;-3.39800;-35.86800;-24.13900;3
AHRS;10.920;4979.914;27.7025;33.3208;-140.8476;0.33912;-0.12283;-0.85340;3
GYRO;10.921;4979.914;1.60658;2.42758;0.24374;3
LIGH;10.921;4979.916;6082.0;3
GYRO;10.924;4979.919;1.81580;2.75348;0.28375;3
ACCE;10.924;4979.923;-6.69239;4.73633;7.40048;3
GYRO;10.925;4979.923;1.81580;2.75348;0.28375;3
AHRS;10.925;4979.923;28.6029;35.1480;-141.3670;0.35401;-0.12546;-0.84711;3
LIGH;10.926;4979.925;5471.0;3
GYRO;10.935;4979.928;1.85795;3.03020;0.38759;3
ACCE;10.936;4979.934;-7.64229;5.05775;7.94875;3
MAGN;10.936;4979.934;-1.43400;-36.24500;-23.30100;3
AHRS;10.936;4979.934;29.4025;36.8907;-140.8827;0.36898;-0.12440;-0.83774;3
GYRO;10.937;4979.934;1.85795;3.03020;0.38759;3
LIGH;10.937;4979.936;5471.0;3
GYRO;10.947;4979.939;1.81855;3.20063;0.46487;3
ACCE;10.947;4979.946;-7.59620;5.28700;8.31925;3
GYRO;10.948;4979.946;1.81855;3.20063;0.46487;3
AHRS;10.948;4979.946;30.4149;39.1347;-141.4923;0.38661;-0.12677;-0.82943;3
LIGH;10.949;4979.948;5471.0;3
ACCE;10.956;4979.955;-6.56251;5.61560;8.04751;3
MAGN;10.956;4979.955;-0.30800;-36.24500;-22.27400;3
GYRO;10.959;4979.955;1.65178;3.25469;0.67378;3
AHRS;10.960;4979.955;31.5699;41.6988;-140.4148;0.40834;-0.12322;-0.81337;3
LIGH;10.960;4979.957;5471.0;3
ACCE;10.964;4979.963;-5.79995;5.60602;8.08103;3
GYRO;10.964;4979.963;1.50273;3.32097;0.91080;3
AHRS;10.964;4979.963;32.3625;43.4002;-140.6889;0.42150;-0.12440;-0.80567;3
LIGH;10.965;4979.965;4601.0;3
GYRO;10.975;4979.968;1.52350;3.24156;1.05374;3
ACCE;10.976;4979.974;-5.25467;5.33548;8.51019;3
MAGN;10.976;4979.974;0.27000;-36.69700;-20.57100;3
AHRS;10.976;4979.974;33.0958;44.8854;-141.2655;0.43254;-0.12699;-0.79979;3
GYRO;10.977;4979.974;1.52350;3.24156;1.05374;3
LIGH;10.977;4979.976;4601.0;3
GYRO;10.984;4979.979;1.70218;2.97400;1.08948;3
ACCE;10.984;4979.983;-4.70161;5.18584;8.42280;3
GYRO;10.985;4979.983;1.70218;2.97400;1.08948;3
AHRS;10.985;4979.983;34.1820;46.8714;-141.3684;0.44795;-0.12872;-0.78896;3
LIGH;10.986;4979.985;4601.0;3
GYRO;10.995;4979.988;1.97218;2.82098;1.11330;3
ACCE;10.996;4979.994;-4.28802;5.16369;7.67821;3
MAGN;10.996;4979.994;0.27000;-37.58000;-18.28100;3
AHRS;10.997;4979.994;35.1548;48.4103;-142.4120;0.45876;-0.13483;-0.78325;3
GYRO;10.998;4979.994;1.97218;2.82098;1.11330;3
LIGH;10.999;4979.996;4601.0;3
GYRO;11.004;4979.999;2.32312;3.04089;1.15392;3
ACCE;11.005;4980.003;-3.75231;5.33249;6.47811;3
GYRO;11.005;4980.003;2.32312;3.04089;1.15392;3
AHRS;11.006;4980.003;36.4991;50.3878;-142.8743;0.47345;-0.13993;-0.77221;3
LIGH;11.006;4980.005;3619.0;3
GYRO;11.017;4980.008;2.71988;3.51583;1.20493;3
ACCE;11.017;4980.015;-3.53444;5.57250;5.31154;3
MAGN;11.018;4980.015;1.05100;-39.09700;-15.87600;3
AHRS;11.019;4980.015;37.7401;52.2701;-144.1747;0.48591;-0.14808;-0.76451;3
GYRO;11.024;4980.015;2.71988;3.51583;1.20493;3
PRES;11.025;4980.018;953.9800;3
LIGH;11.025;4980.018;3619.0;3
ACCE;11.025;4980.023;-3.66552;5.96934;3.70383;3
GYRO;11.026;4980.023;2.91291;3.96452;1.22204;3
AHRS;11.027;4980.023;39.5970;55.4944;-145.4310;0.50733;-0.15608;-0.74824;3
LIGH;11.028;4980.025;3619.0;3
GYRO;11.039;4980.028;3.22201;4.12731;1.19638;3
ACCE;11.041;4980.034;-4.52564;6.31650;1.94050;3
MAGN;11.045;4980.034;1.69900;-40.38500;-12.98500;3
AHRS;11.045;4980.034;40.8436;57.9723;-146.3908;0.52299;-0.16089;-0.73587;3
GYRO;11.046;4980.034;3.22201;4.12731;1.19638;3
LIGH;11.046;4980.036;3619.0;3
GYRO;11.047;4980.039;3.32983;4.35913;1.08398;3
ACCE;11.047;4980.043;-6.05972;6.98508;0.56683;3
GYRO;11.048;4980.043;3.32983;4.35913;1.08398;3
AHRS;11.049;4980.043;42.6071;61.9555;-148.3356;0.54632;-0.16885;-0.71746;3
LIGH;11.050;4980.045;2348.0;3
GYRO;11.055;4980.048;3.16428;4.48345;0.94073;3
ACCE;11.056;4980.054;-7.17782;7.50582;-0.38068;3
MAGN;11.056;4980.054;2.23300;-41.77200;-9.92500;3
AHRS;11.057;4980.054;43.9485;65.6492;-149.4937;0.56771;-0.17112;-0.69847;3
GYRO;11.058;4980.054;3.16428;4.48345;0.94073;3
LIGH;11.058;4980.056;2348.0;3
GYRO;11.064;4980.059;2.76050;4.39273;0.84544;3
ACCE;11.064;4980.063;-7.48308;7.50463;-0.22386;3
GYRO;11.065;4980.063;2.76050;4.39273;0.84544;3
AHRS;11.065;4980.063;45.2995;70.2759;-151.9245;0.59168;-0.17668;-0.67840;3
LIGH;11.066;4980.065;2348.0;3
GYRO;11.077;4980.068;2.25318;4.01888;0.86468;3
ACCE;11.077;4980.075;-6.86477;7.37773;1.61728;3
MAGN;11.078;4980.075;1.68700;-41.77200;-7.00200;3
AHRS;11.078;4980.075;46.1725;73.8079;-153.5844;0.60942;-0.17905;-0.66235;3
GYRO;11.079;4980.075;2.25318;4.01888;0.86468;3
LIGH;11.080;4980.078;1647.0;3
SOUN;11.080;4194.32;0.12800;76.12
ACCE;11.084;4980.083;-5.81671;6.81270;3.97737;3
GYRO;11.085;4980.083;1.86039;3.42176;0.97983;3
AHRS;11.085;4980.083;47.1607;77.9376;-155.4272;0.62937;-0.18125;-0.64271;3
LIGH;11.086;4980.085;1647.0;3
GYRO;11.095;4980.088;1.76998;2.84388;1.10231;3
ACCE;11.098;4980.094;-4.65253;6.39731;5.13856;3
MAGN;11.098;4980.094;1.27100;-42.73800;-4.83800;3
AHRS;11.099;4980.094;47.7437;79.9079;-158.1539;0.63538;-0.19333;-0.63904;3
GYRO;11.100;4980.094;1.76998;2.84388;1.10231;3
LIGH;11.100;4980.096;1647.0;3
GYRO;11.104;4980.099;2.02777;2.68781;1.17897;3
ACCE;11.104;4980.103;-3.61105;6.01184;5.36660;3
GYRO;11.105;4980.103;2.02777;2.68781;1.17897;3
AHRS;11.105;4980.103;48.6323;82.4774;-159.3342;0.64652;-0.19687;-0.62546;3
LIGH;11.106;4980.105;1647.0;3
GYRO;11.115;4980.108;2.25990;3.05616;1.19668;3
ACCE;11.116;4980.114;-3.10348;5.63954;4.97814;3
MAGN;11.116;4980.114;0.59000;-43.12100;-2.58300;3
AHRS;11.117;4980.114;49.3932;84.6913;-162.7320;0.65141;-0.21343;-0.62163;3
GYRO;11.117;4980.114;2.25990;3.05616;1.19668;3
LIGH;11.118;4980.116;1341.0;3
GYRO;11.127;4980.119;2.82800;3.36129;1.20585;3
GYRO;11.129;4980.126;2.82800;3.36129;1.20585;3
ACCE;11.129;4980.126;-3.07416;5.55096;3.34410;3
AHRS;11.130;4980.126;50.2838;88.0485;-164.6706;0.66425;-0.21886;-0.60573;3
LIGH;11.130;4980.128;1341.0;3
ACCE;11.136;4980.135;-4.14077;5.98550;0.58359;3
MAGN;11.137;4980.135;0.28800;-43.66400;0.92600;3
GYRO;11.137;4980.135;3.39916;4.07203;1.23334;3
AHRS;11.138;4980.135;51.1671;92.8274;-168.2123;0.68044;-0.22906;-0.58644;3
LIGH;11.139;4980.137;1341.0;3
ACCE;11.144;4980.143;-5.33308;6.65947;-2.07577;3
GYRO;11.144;4980.143;3.81088;4.80568;1.29076;3
AHRS;11.145;4980.143;51.6481;97.1014;-171.0605;0.69511;-0.23490;-0.56859;3
LIGH;11.146;4980.145;1341.0;3
GYRO;11.155;4980.148;3.93153;5.35118;1.37872;3
ACCE;11.156;4980.154;-5.62398;7.08803;-4.03363;3
MAGN;11.156;4980.154;-1.20800;-43.31900;4.24900;3
AHRS;11.157;4980.154;51.9511;101.8739;-174.6258;0.71019;-0.24298;-0.54995;3
GYRO;11.158;4980.154;3.93153;5.35118;1.37872;3
LIGH;11.158;4980.156;917.0;3
GYRO;11.164;4980.159;3.77454;5.45472;1.50334;3
ACCE;11.165;4980.163;-5.50068;7.06289;-4.80816;3
GYRO;11.165;4980.163;3.77454;5.45472;1.50334;3
AHRS;11.166;4980.163;52.1292;108.8500;-179.1010;0.73262;-0.24988;-0.51978;3
LIGH;11.167;4980.165;917.0;3
GYRO;11.175;4980.168;3.44436;5.02528;1.64567;3
ACCE;11.179;4980.174;-5.11282;6.98269;-4.19823;3
MAGN;11.179;4980.174;-2.89900;-42.86900;7.69000;3
AHRS;11.180;4980.174;52.1281;114.4986;178.2447;0.75177;-0.24924;-0.49157;3
GYRO;11.181;4980.174;3.44436;5.02528;1.64567;3
LIGH;11.181;4980.176;917.0;3
GYRO;11.184;4980.179;3.07754;4.29224;1.77273;3
ACCE;11.184;4980.183;-4.34967;6.75763;-3.52307;3
GYRO;11.185;4980.183;3.07754;4.29224;1.77273;3
AHRS;11.185;4980.183;52.0619;120.8111;174.2827;0.76955;-0.25543;-0.46224;3
LIGH;11.186;4980.185;917.0;3
GYRO;11.197;4980.188;2.93735;3.73727;1.82832;3
ACCE;11.197;4980.195;-3.41413;6.53737;-3.05500;3
MAGN;11.199;4980.195;-4.95700;-42.22800;10.05400;3
AHRS;11.199;4980.195;51.9994;125.4260;171.3539;0.78136;-0.26061;-0.44025;3
GYRO;11.200;4980.195;2.93735;3.73727;1.82832;3
PRES;11.200;4980.198;954.0200;3
LIGH;11.202;4980.198;637.0;3
ACCE;11.204;4980.203;-2.75692;6.25545;-2.49177;3
GYRO;11.204;4980.203;2.81395;3.61785;1.91720;3
AHRS;11.205;4980.203;51.7964;131.0519;167.5018;0.79418;-0.26899;-0.41373;3
LIGH;11.205;4980.205;637.0;3
GYRO;11.215;4980.208;2.88298;3.61968;1.95935;3
ACCE;11.216;4980.214;-2.49296;5.94839;-1.82618;3
MAGN;11.216;4980.214;-6.93300;-42.22800;11.77500;3
AHRS;11.220;4980.214;51.6233;134.6181;165.0967;0.80175;-0.27426;-0.39644;3
GYRO;11.221;4980.214;2.88298;3.61968;1.95935;3
LIGH;11.221;4980.216;637.0;3
GYRO;11.225;4980.219;3.08487;3.76262;1.97157;3
ACCE;11.225;4980.223;-2.37625;5.69581;-1.51074;3
GYRO;11.226;4980.223;3.08487;3.76262;1.97157;3
AHRS;11.226;4980.223;51.2002;139.5606;161.6945;0.81173;-0.28205;-0.37222;3
LIGH;11.227;4980.225;470.0;3
GYRO;11.235;4980.228;3.36403;3.94008;2.01341;3
ACCE;11.236;4980.234;-2.09553;5.25886;-1.41976;3
MAGN;11.236;4980.234;-9.31800;-40.61400;14.02500;3
AHRS;11.237;4980.234;50.6033;143.7285;158.9252;0.82034;-0.28791;-0.35094;3
GYRO;11.237;4980.234;3.36403;3.94008;2.01341;3
LIGH;11.240;4980.236;470.0;3
GYRO;11.244;4980.239;3.63556;4.15999;2.15697;3
ACCE;11.245;4980.243;-1.28988;4.82731;-2.41755;3
GYRO;11.245;4980.243;3.63556;4.15999;2.15697;3
AHRS;11.246;4980.243;49.5665;148.9100;155.4206;0.83073;-0.29595;-0.32370;3
LIGH;11.247;4980.245;470.0;3
GYRO;11.256;4980.248;3.84509;4.46481;2.37443;3
ACCE;11.257;4980.255;-0.20231;4.68306;-4.57712;3
MAGN;11.257;4980.255;-13.29800;-39.10200;16.68800;3
AHRS;11.258;4980.255;59.8942;104.9728;153.1055;0.59777;-0.45549;-0.60526;3
GYRO;11.259;4980.255;3.84509;4.46481;2.37443;3
LIGH;11.259;4980.257;470.0;3
ACCE;11.264;4980.263;0.22685;4.66570;-6.69479;3
GYRO;11.264;4980.263;3.94069;4.80262;2.54242;3
AHRS;11.265;4980.263;60.2978;116.4408;149.2944;0.63882;-0.44969;-0.55220;3
LIGH;11.266;4980.265;352.0;3
GYRO;11.275;4980.268;3.87747;4.95625;2.60137;3
ACCE;11.276;4980.274;0.41719;4.58490;-8.08282;3
MAGN;11.276;4980.274;-17.28000;-37.37400;17.01900;3
AHRS;11.277;4980.274;59.2054;129.2052;141.2595;0.67071;-0.46038;-0.49981;3
GYRO;11.280;4980.274;3.87747;4.95625;2.60137;3
LIGH;11.281;4980.276;352.0;3
GYRO;11.285;4980.279;3.79225;4.76231;2.60809;3
ACCE;11.286;4980.283;1.01275;4.68785;-8.63589;3
GYRO;11.287;4980.283;3.79225;4.76231;2.60809;3
AHRS;11.287;4980.283;57.2324;141.0658;139.4050;0.72090;-0.43682;-0.43103;3
LIGH;11.290;4980.285;352.0;3
GYRO;11.295;4980.288;3.55127;4.56255;2.59862;3
ACCE;11.296;4980.294;1.41617;4.69742;-9.03931;3
MAGN;11.299;4980.294;-20.90900;-35.49000;18.53600;3
AHRS;11.300;4980.294;54.5600;151.1211;132.6634;0.74242;-0.45020;-0.38116;3
GYRO;11.300;4980.294;3.55127;4.56255;2.59862;3
LIGH;11.301;4980.296;352.0;3
GYRO;11.307;4980.299;3.26599;4.07814;2.56350;3
ACCE;11.309;4980.306;2.53426;4.20542;-9.13328;3
GYRO;11.309;4980.306;3.26599;4.07814;2.56350;3
AHRS;11.309;4980.306;51.6059;160.1482;133.6960;0.78590;-0.41766;-0.31127;3
LIGH;11.310;4980.308;306.0;3
GYRO;11.317;4980.311;2.95873;3.65572;2.50974;3
ACCE;11.317;4980.315;3.45064;4.05757;-8.19894;3
MAGN;11.318;4980.315;-24.00200;-33.07800;19.00600;3
AHRS;11.318;4980.315;49.1698;167.8528;127.5019;0.79153;-0.43940;-0.26926;3
GYRO;11.319;4980.315;2.95873;3.65572;2.50974;3
LIGH;11.319;4980.318;306.0;3
ACCE;11.324;4980.323;3.83731;3.78164;-7.66803;3
GYRO;11.324;4980.323;2.71896;3.42390;2.39001;3
AHRS;11.325;4980.323;46.8421;174.3418;129.4330;0.82032;-0.40917;-0.21051;3
LIGH;11.325;4980.325;306.0;3
GYRO;11.336;4980.328;2.61817;3.31120;2.21744;3
ACCE;11.336;4980.334;3.59370;3.64876;-8.11634;3
MAGN;11.336;4980.334;-26.88200;-30.84700;19.00600;3
AHRS;11.337;4980.334;44.1832;179.2999;124.3401;0.81832;-0.43460;-0.18058;3
GYRO;11.338;4980.334;2.61817;3.31120;2.21744;3
LIGH;11.338;4980.337;306.0;3
ACCE;11.344;4980.343;3.20464;3.46202;-7.35559;3
GYRO;11.345;4980.343;2.56227;3.32586;2.04762;3
AHRS;11.345;4980.343;42.0240;-177.1360;126.8925;0.83878;-0.40917;-0.13937;3
LIGH;11.346;4980.345;299.0;3
GYRO;11.356;4980.348;2.46515;3.33502;1.93064;3
ACCE;11.357;4980.354;3.28245;3.13760;-6.18901;3
MAGN;11.357;4980.354;-28.90100;-29.58300;18.41200;3
AHRS;11.358;4980.354;40.4351;-173.9910;121.8605;0.82785;-0.43948;-0.12469;3
GYRO;11.359;4980.354;2.46515;3.33502;1.93064;3
LIGH;11.359;4980.357;299.0;3
GYRO;11.364;4980.359;2.41322;3.16398;1.90956;3
ACCE;11.365;4980.363;3.84150;2.76949;-6.11719;3
GYRO;11.366;4980.363;2.41322;3.16398;1.90956;3
AHRS;11.366;4980.363;38.6891;-170.6935;124.1546;0.84353;-0.41664;-0.08697;3
LIGH;11.367;4980.365;299.0;3
GYRO;11.377;4980.368;2.35153;3.03967;1.92942;3
ACCE;11.378;4980.375;4.41850;2.34512;-6.49487;3
MAGN;11.378;4980.375;-31.33500;-26.91000;17.62000;3
AHRS;11.379;4980.375;36.5205;-167.3630;119.9163;0.83434;-0.44268;-0.06544;3
GYRO;11.379;4980.375;2.35153;3.03967;1.92942;3
PRES;11.380;4980.378;953.9900;3
LIGH;11.380;4980.378;296.0;3
ACCE;11.384;4980.383;5.16729;2.05901;-6.90548;3
GYRO;11.385;4980.383;2.35611;2.88389;1.98012;3
AHRS;11.385;4980.383;34.0433;-163.9462;123.5487;0.85357;-0.41178;-0.01945;3
LIGH;11.386;4980.385;296.0;3
GYRO;11.396;4980.388;2.39795;2.95201;2.01524;3
ACCE;11.397;4980.394;5.57669;1.96085;-7.81886;3
MAGN;11.397;4980.394;-33.91400;-25.10300;16.01700;3
AHRS;11.398;4980.394;31.3065;-161.0125;120.5132;0.84668;-0.43253;0.00587;3
GYRO;11.399;4980.394;2.39795;2.95201;2.01524;3
LIGH;11.400;4980.397;296.0;3
GYRO;11.404;4980.399;2.41017;3.09281;2.02929;3
ACCE;11.405;4980.403;5.63116;2.07637;-9.02075;3
GYRO;11.405;4980.403;2.41017;3.09281;2.02929;3
AHRS;11.406;4980.403;28.5617;-158.9569;124.4893;0.86416;-0.40386;0.04366;3
LIGH;11.407;4980.405;296.0;3
GYRO;11.416;4980.408;2.33167;3.23606;2.01097;3
ACCE;11.417;4980.414;5.46237;2.10510;-9.59656;3
MAGN;11.417;4980.414;-35.25200;-22.81400;15.44300;3
AHRS;11.418;4980.414;26.1080;-157.6216;121.1545;0.85391;-0.43128;0.05580;3
GYRO;11.419;4980.414;2.33167;3.23606;2.01097;3
LIGH;11.419;4980.417;299.0;3
GYRO;11.424;4980.419;2.11359;3.32952;1.95202;3
ACCE;11.425;4980.423;5.05117;1.96744;-8.48924;3
GYRO;11.426;4980.423;2.11359;3.32952;1.95202;3
AHRS;11.430;4980.423;24.3054;-156.5014;123.6412;0.86391;-0.41419;0.07814;3
LIGH;11.430;4980.425;299.0;3
GYRO;11.437;4980.428;1.78617;3.18475;1.88421;3
ACCE;11.438;4980.435;4.76566;1.69450;-6.77739;3
MAGN;11.439;4980.435;-36.90300;-20.83500;14.39000;3
AHRS;11.439;4980.435;23.0264;-155.2162;119.2684;0.84741;-0.44685;0.08288;3
GYRO;11.440;4980.435;1.78617;3.18475;1.88421;3
LIGH;11.441;4980.438;299.0;3
ACCE;11.444;4980.443;4.84287;1.39941;-6.35481;3
GYRO;11.445;4980.443;1.50609;2.77455;1.85795;3
AHRS;11.445;4980.443;21.7658;-153.8878;121.1416;0.85415;-0.43289;0.10285;3
LIGH;11.446;4980.445;299.0;3
GYRO;11.456;4980.448;1.42729;2.31029;1.86894;3
ACCE;11.456;4980.454;5.53480;1.04686;-6.75704;3
MAGN;11.457;4980.454;-38.26400;-18.84700;12.52700;3
AHRS;11.457;4980.454;20.2118;-152.3792;117.5440;0.83922;-0.45983;0.11262;3
GYRO;11.458;4980.454;1.42729;2.31029;1.86894;3
LIGH;11.458;4980.457;306.0;3
GYRO;11.464;4980.459;1.35184;2.12428;1.92148;3
ACCE;11.464;4980.463;6.30513;0.67457;-6.78457;3
GYRO;11.465;4980.463;1.35184;2.12428;1.92148;3
AHRS;11.465;4980.463;18.4749;-150.5671;120.1471;0.84771;-0.44092;0.13985;3
LIGH;11.466;4980.465;306.0;3
GYRO;11.476;4980.468;1.28221;1.88360;1.96210;3
ACCE;11.476;4980.474;6.88513;0.39983;-7.01860;3
MAGN;11.476;4980.474;-39.89700;-16.80200;11.70100;3
AHRS;11.480;4980.474;16.6383;-148.7195;117.0292;0.83293;-0.46439;0.15472;3
GYRO;11.480;4980.474;1.28221;1.88360;1.96210;3
LIGH;11.481;4980.477;306.0;3
GYRO;11.487;4980.479;1.22387;1.79564;1.94530;3
ACCE;11.488;4980.486;7.33823;0.32322;-7.70993;3
GYRO;11.489;4980.486;1.22387;1.79564;1.94530;3
AHRS;11.489;4980.486;14.8197;-147.1256;119.7711;0.84105;-0.44564;0.18067;3
LIGH;11.490;4980.488;306.0;3
GYRO;11.497;4980.491;1.18997;1.84726;1.87108;3
ACCE;11.497;4980.495;7.35738;0.24301;-8.34918;3
MAGN;11.498;4980.495;-40.75300;-14.81300;10.06900;3
AHRS;11.498;4980.495;13.1111;-146.0075;116.5668;0.82573;-0.47108;0.18963;3
GYRO;11.499;4980.495;1.18997;1.84726;1.87108;3
LIGH;11.500;4980.498;317.0;3
ACCE;11.504;4980.503;7.18500;0.19992;-8.48086;3
GYRO;11.505;4980.503;1.11575;1.97004;1.75715;3
AHRS;11.505;4980.503;11.6191;-145.2071;118.6175;0.83183;-0.45854;0.20648;3
LIGH;11.506;4980.505;317.0;3
GYRO;11.516;4980.508;0.95723;2.03113;1.64017;3
GYRO;11.516;4980.514;0.95723;2.03113;1.64017;3
AHRS;11.517;4980.514;9.7998;-143.6841;116.0047;0.81700;-0.47908;0.22032;3
MAGN;11.517;4980.514;-42.39900;-13.27000;9.33500;3
ACCE;11.518;4980.514;7.12514;0.03591;-7.81647;3
LIGH;11.518;4980.517;317.0;3
SOUN;11.520;1249.63;0.03814;65.61
GYRO;11.524;4980.519;0.75717;1.98012;1.55282;3
GYRO;11.525;4980.523;0.75717;1.98012;1.55282;3
ACCE;11.525;4980.523;7.50941;-0.25139;-6.91864;3
AHRS;11.526;4980.523;9.0167;-142.9959;117.1965;0.81991;-0.47129;0.23118;3
LIGH;11.526;4980.525;336.0;3
GYRO;11.536;4980.528;0.67073;1.82129;1.49387;3
ACCE;11.536;4980.534;7.79791;-0.48183;-6.23869;3
MAGN;11.537;4980.534;-43.24400;-11.80500;9.33500;3
AHRS;11.537;4980.534;7.7660;-141.4335;114.5519;0.80435;-0.49028;0.24263;3
GYRO;11.541;4980.534;0.67073;1.82129;1.49387;3
LIGH;11.541;4980.537;336.0;3
GYRO;11.544;4980.539;0.55955;1.73913;1.46424;3
ACCE;11.545;4980.543;7.58902;-0.45071;-6.35900;3
GYRO;11.545;4980.543;0.55955;1.73913;1.46424;3
AHRS;11.546;4980.543;6.6689;-140.1979;116.4180;0.80829;-0.47769;0.26003;3
LIGH;11.546;4980.545;336.0;3
GYRO;11.572;4980.548;0.51129;1.66797;1.39430;3
GYRO;11.573;4980.553;0.51129;1.66797;1.39430;3
ACCE;11.574;4980.558;7.20595;-0.43155;-7.02339;3
MAGN;11.577;4980.558;-43.89800;-10.22900;8.10000;3
GYRO;11.578;4980.558;0.51129;1.66797;1.39430;3
AHRS;11.578;4980.558;4.8048;-138.9665;114.6544;0.79561;-0.49279;0.27357;3
LIGH;11.579;4980.561;336.0;3
PRES;11.579;4980.561;953.9900;3
AHRS;11.581;4980.563;4.8048;-138.9665;114.6544;0.79561;-0.49279;0.27357;3
GYRO;11.581;4980.563;0.44929;1.70890;1.33688;3
ACCE;11.582;4980.563;7.02100;-0.46866;-6.77619;3
HUMI;11.582;4980.573;52.9;3
TEMP;11.584;4980.573;17.3;3
LIGH;11.586;4980.573;360.0;3
GYRO;11.586;4980.568;0.30910;1.72356;1.31428;3
ACCE;11.586;4980.574;7.01741;-0.67397;-5.60662;3
MAGN;11.587;4980.574;-43.89800;-9.21400;6.39400;3
AHRS;11.587;4980.574;3.9297;-137.9653;112.1916;0.78116;-0.51018;0.27964;3
GYRO;11.588;4980.574;0.30910;1.72356;1.31428;3
LIGH;11.589;4980.577;360.0;3
GYRO;11.589;4980.579;0.14936;1.56137;1.32100;3
ACCE;11.590;4980.583;7.27777;-0.87508;-4.64355;3
GYRO;11.590;4980.583;0.14936;1.56137;1.32100;3
AHRS;11.590;4980.583;3.0250;-136.5258;113.9647;0.78393;-0.49778;0.29707;3
LIGH;11.591;4980.585;360.0;3
GYRO;11.596;4980.588;0.07666;1.28434;1.34940;3
ACCE;11.596;4980.594;7.30172;-0.98162;-4.04261;3
MAGN;11.597;4980.594;-44.65400;-8.43500;6.04200;3
AHRS;11.597;4980.594;2.1356;-134.9277;112.3386;0.77110;-0.50820;0.30874;3
GYRO;11.598;4980.594;0.07666;1.28434;1.34940;3
LIGH;11.599;4980.597;360.0;3
GYRO;11.604;4980.599;0.11851;1.14568;1.37506;3
ACCE;11.605;4980.603;6.99167;-1.11271;-3.81696;3
GYRO;11.605;4980.603;0.11851;1.14568;1.37506;3
AHRS;11.606;4980.603;1.2349;-133.4871;114.2539;0.77390;-0.49507;0.32623;3
LIGH;11.606;4980.605;381.0;3
GYRO;11.617;4980.608;0.20800;1.16584;1.40316;3
ACCE;11.617;4980.615;6.65528;-1.12108;-4.01328;3
MAGN;11.618;4980.615;-44.65400;-6.73600;4.40000;3
AHRS;11.618;4980.615;0.3948;-132.3962;112.0682;0.75960;-0.51002;0.33295;3
GYRO;11.619;4980.615;0.20800;1.16584;1.40316;3
LIGH;11.620;4980.618;381.0;3
ACCE;11.624;4980.623;6.46315;-1.25576;-4.43646;3
GYRO;11.625;4980.623;0.24190;1.20218;1.42820;3
AHRS;11.625;4980.623;-0.4711;-131.6809;113.6029;0.76256;-0.50099;0.34453;3
LIGH;11.626;4980.625;381.0;3
GYRO;11.642;4980.628;0.25534;1.18874;1.50120;3
ACCE;11.643;4980.634;6.61458;-1.52391;-4.12641;3
MAGN;11.644;4980.634;-44.65400;-5.25500;3.14700;3
AHRS;11.645;4980.634;-1.4477;-130.8002;111.4935;0.74852;-0.51607;0.35052;3
GYRO;11.645;4980.634;0.25534;1.18874;1.50120;3
LIGH;11.646;4980.637;381.0;3
GYRO;11.647;4980.639;0.22724;1.04153;1.58825;3
ACCE;11.648;4980.643;6.83844;-1.73101;-3.20763;3
GYRO;11.651;4980.643;0.22724;1.04153;1.58825;3
AHRS;11.652;4980.643;-2.4964;-129.4149;113.6971;0.75170;-0.50211;0.36838;3
LIGH;11.653;4980.648;399.0;3
GYRO;11.658;4980.648;0.27917;0.74892;1.66064;3
ACCE;11.659;4980.654;6.80133;-1.99257;-2.88082;3
MAGN;11.660;4980.654;-44.65400;-3.00400;3.14700;3
AHRS;11.661;4980.654;-3.6536;-127.9713;111.9282;0.73652;-0.51434;0.37931;3
GYRO;11.662;4980.654;0.27917;0.74892;1.66064;3
LIGH;11.663;4980.657;399.0;3
GYRO;11.668;4980.659;0.45723;0.41844;1.71531;3
ACCE;11.669;4980.667;6.42903;-2.02071;-3.55599;3
GYRO;11.669;4980.667;0.45723;0.41844;1.71531;3
AHRS;11.670;4980.667;-4.7353;-127.1663;113.9579;0.74026;-0.50304;0.39288;3
LIGH;11.671;4980.669;399.0;3
GYRO;11.677;4980.672;0.67165;0.15119;1.78006;3
ACCE;11.682;4980.676;6.23330;-2.07877;-4.98293;3
MAGN;11.682;4980.676;-45.24200;-1.47500;3.59600;3
AHRS;11.683;4980.676;-5.7202;-127.3100;111.2761;0.72633;-0.52345;0.39111;3
GYRO;11.684;4980.676;0.67165;0.15119;1.78006;3
LIGH;11.685;4980.678;400.0;3
ACCE;11.685;4980.683;6.54455;-2.26491;-6.24109;3
GYRO;11.686;4980.683;0.82100;-0.07941;1.87841;3
AHRS;11.687;4980.683;-6.6552;-128.0016;112.1058;0.73014;-0.52218;0.39216;3
LIGH;11.688;4980.685;400.0;3
GYRO;11.696;4980.688;0.86071;-0.31154;1.99356;3
ACCE;11.697;4980.694;6.75644;-2.39420;-7.28556;3
MAGN;11.697;4980.694;-44.68800;0.12000;3.05900;3
AHRS;11.698;4980.694;-7.4917;-129.0779;108.8422;0.71641;-0.54704;0.38321;3
GYRO;11.698;4980.694;0.86071;-0.31154;1.99356;3
LIGH;11.699;4980.697;400.0;3
ACCE;11.704;4980.703;6.70496;-2.45406;-7.77457;3
GYRO;11.705;4980.703;0.84788;-0.41905;2.06992;3
AHRS;11.705;4980.703;-8.2266;-130.2846;109.0913;0.71972;-0.54952;0.37929;3
LIGH;11.706;4980.705;400.0;3
GYRO;11.716;4980.708;0.79138;-0.34178;2.09160;3
ACCE;11.717;4980.714;6.25784;-2.53845;-7.42861;3
MAGN;11.717;4980.714;-45.14300;2.33900;3.59800;3
AHRS;11.718;4980.714;-8.9690;-131.3533;105.7360;0.70481;-0.57406;0.37038;3
GYRO;11.718;4980.714;0.79138;-0.34178;2.09160;3
LIGH;11.719;4980.717;390.0;3
GYRO;11.724;4980.719;0.73548;-0.29871;2.12123;3
ACCE;11.725;4980.723;5.60662;-2.82516;-6.43861;3
GYRO;11.726;4980.723;0.73548;-0.29871;2.12123;3
AHRS;11.726;4980.723;-9.9264;-132.0996;106.5170;0.70859;-0.57279;0.37138;3
LIGH;11.727;4980.725;390.0;3
GYRO;11.738;4980.728;0.69180;-0.39309;2.15147;3
ACCE;11.738;4980.736;5.05356;-3.20045;-5.40671;3
MAGN;11.739;4980.736;-44.67000;4.22500;3.59800;3
AHRS;11.744;4980.736;-11.1649;-132.5181;104.1934;0.69479;-0.59058;0.37087;3
GYRO;11.745;4980.736;0.69180;-0.39309;2.15147;3
PRES;11.746;4980.739;953.9800;3
LIGH;11.746;4980.739;390.0;3
ACCE;11.746;4980.743;4.38797;-3.68528;-4.15753;3
GYRO;11.747;4980.743;0.67592;-0.79718;2.21378;3
AHRS;11.748;4980.743;-12.8133;-132.5865;106.1073;0.70022;-0.58276;0.38073;3
LIGH;11.748;4980.745;390.0;3
GYRO;11.756;4980.748;0.71135;-1.52503;2.35336;3
ACCE;11.757;4980.754;4.29939;-4.37301;-3.28903;3
MAGN;11.758;4980.754;-43.58900;6.37300;6.13700;3
AHRS;11.758;4980.754;-14.9372;-132.2370;105.6878;0.69079;-0.58953;0.39171;3
GYRO;11.759;4980.754;0.71135;-1.52503;2.35336;3
LIGH;11.760;4980.757;363.0;3
GYRO;11.765;4980.759;0.81581;-2.36680;2.56075;3
ACCE;11.765;4980.764;6.36558;-5.36301;-3.18070;3
GYRO;11.766;4980.764;0.81581;-2.36680;2.56075;3
AHRS;11.766;4980.764;-17.3031;-130.8391;109.5187;0.69817;-0.56986;0.41480;3
LIGH;11.767;4980.766;363.0;3
GYRO;11.776;4980.769;1.07848;-2.74523;2.73973;3
ACCE;11.777;4980.774;7.94695;-5.44801;-4.03184;3
MAGN;11.777;4980.774;-42.91200;9.30700;8.00400;3
AHRS;11.778;4980.774;-19.0846;-129.2949;109.6355;0.68749;-0.57150;0.43144;3
GYRO;11.779;4980.774;1.07848;-2.74523;2.73973;3
LIGH;11.779;4980.777;363.0;3
GYRO;11.784;4980.779;1.49143;-2.54212;2.80662;3
ACCE;11.785;4980.783;8.56226;-5.42107;-5.85442;3
GYRO;11.786;4980.783;1.49143;-2.54212;2.80662;3
AHRS;11.786;4980.783;-20.2269;-128.6719;111.7330;0.69181;-0.56086;0.44173;3
LIGH;11.787;4980.785;363.0;3
GYRO;11.799;4980.788;1.71775;-1.95110;2.76752;3
ACCE;11.799;4980.796;7.73806;-5.36900;-7.76739;3
MAGN;11.800;4980.796;-41.87400;11.71800;8.00400;3
AHRS;11.801;4980.796;-21.0273;-129.5031;108.2094;0.67477;-0.58444;0.43650;3
GYRO;11.806;4980.796;1.71775;-1.95110;2.76752;3
LIGH;11.807;4980.798;333.0;3
ACCE;11.808;4980.803;6.67922;-5.18225;-9.45111;3
GYRO;11.809;4980.803;2.08183;-1.60932;2.51738;3
AHRS;11.810;4980.803;-21.5219;-131.4970;107.3412;0.67618;-0.59243;0.42594;3
LIGH;11.811;4980.806;333.0;3
GYRO;11.823;4980.808;2.12215;-1.13315;2.16155;3
ACCE;11.824;4980.814;5.50427;-5.22415;-8.82144;3
MAGN;11.829;4980.814;-41.87400;14.18900;8.00400;3
AHRS;11.830;4980.814;-22.2302;-133.4085;102.5867;0.65562;-0.62307;0.41355;3
GYRO;11.830;4980.814;2.12215;-1.13315;2.16155;3
LIGH;11.831;4980.817;333.0;3
GYRO;11.835;4980.819;1.86986;-0.97219;1.85398;3
ACCE;11.837;4980.823;4.67827;-5.59585;-6.55413;3
GYRO;11.838;4980.823;1.86986;-0.97219;1.85398;3
AHRS;11.839;4980.823;-23.5377;-134.4179;103.7022;0.66096;-0.61964;0.41438;3
LIGH;11.840;4980.826;333.0;3
GYRO;11.841;4980.828;1.60505;-1.09498;1.65331;3
ACCE;11.841;4980.834;4.44723;-5.94181;-4.86681;3
MAGN;11.842;4980.834;-41.40900;15.60300;9.12400;3
AHRS;11.842;4980.834;-25.2444;-134.6613;102.3485;0.64869;-0.63015;0.41942;3
GYRO;11.843;4980.834;1.60505;-1.09498;1.65331;3
LIGH;11.843;4980.837;324.0;3
GYRO;11.848;4980.839;1.51678;-1.48410;1.57756;3
ACCE;11.850;4980.847;4.34428;-6.18662;-4.41670;3
GYRO;11.851;4980.847;1.51678;-1.48410;1.57756;3
AHRS;11.852;4980.847;-27.0557;-134.7218;104.8568;0.65632;-0.61852;0.42827;3
LIGH;11.852;4980.849;324.0;3
ACCE;11.857;4980.856;3.99951;-6.32668;-4.95600;3
MAGN;11.858;4980.856;-41.40900;17.77400;9.81500;3
GYRO;11.858;4980.856;1.63987;-1.72325;1.56504;3
AHRS;11.859;4980.856;-28.7588;-135.2205;103.4712;0.64465;-0.62894;0.43190;3
LIGH;11.859;4980.858;324.0;3
ACCE;11.864;4980.863;3.61405;-6.50445;-5.42107;3
GYRO;11.867;4980.863;1.85978;-1.71562;1.53694;3
AHRS;11.867;4980.863;-30.3883;-136.1235;105.0648;0.65092;-0.62226;0.43405;3
LIGH;11.868;4980.865;313.0;3
GYRO;11.876;4980.868;2.03693;-1.75379;1.46913;3
ACCE;11.877;4980.874;3.37762;-6.80372;-4.75429;3
MAGN;11.877;4980.874;-40.54100;19.68300;10.51300;3
AHRS;11.877;4980.874;-32.2365;-136.7610;104.0104;0.64086;-0.63040;0.43782;3
GYRO;11.878;4980.874;2.03693;-1.75379;1.46913;3
LIGH;11.879;4980.877;313.0;3
GYRO;11.885;4980.879;2.08152;-2.13772;1.43126;3
ACCE;11.886;4980.883;3.66552;-7.33763;-3.40336;3
GYRO;11.887;4980.883;2.08152;-2.13772;1.43126;3
AHRS;11.887;4980.883;-34.4810;-136.5007;107.4662;-0.65026;0.61330;-0.44818;3
LIGH;11.888;4980.886;313.0;3
GYRO;11.896;4980.888;2.10626;-2.46759;1.38575;3
ACCE;11.897;4980.895;3.67570;-7.74524;-2.83414;3
MAGN;11.897;4980.895;-39.15700;21.29600;11.89200;3
AHRS;11.900;4980.895;-36.9004;-135.9292;109.1569;-0.64774;0.60639;-0.46005;3
GYRO;11.902;4980.895;2.10626;-2.46759;1.38575;3
LIGH;11.903;4980.897;313.0;3
GYRO;11.905;4980.900;2.16704;-3.12213;1.37689;3
ACCE;11.906;4980.904;3.21422;-7.60937;-3.86843;3
GYRO;11.907;4980.904;2.16704;-3.12213;1.37689;3
AHRS;11.908;4980.904;-38.8714;-136.2433;111.7489;-0.65485;0.59358;-0.46412;3
LIGH;11.909;4980.906;303.0;3
GYRO;11.918;4980.909;2.34756;-3.28554;1.33230;3
ACCE;11.919;4980.916;2.77428;-7.33943;-6.48529;3
MAGN;11.919;4980.916;-37.31800;22.91700;13.56600;3
AHRS;11.920;4980.916;-39.8511;-138.2965;109.3262;-0.64654;0.60710;-0.45719;3
GYRO;11.921;4980.916;2.34756;-3.28554;1.33230;3
PRES;11.921;4980.919;954.0300;3
LIGH;11.923;4980.919;303.0;3
ACCE;11.925;4980.923;1.96803;-6.97970;-8.87411;3
GYRO;11.925;4980.923;2.52898;-2.72140;1.29442;3
AHRS;11.926;4980.923;-39.9660;-141.9075;105.8886;-0.64174;0.62431;-0.43941;3
LIGH;11.927;4980.926;303.0;3
GYRO;11.940;4980.928;2.52745;-1.57176;1.27091;3
GYRO;11.944;4980.935;2.52745;-1.57176;1.27091;3
AHRS;11.945;4980.935;-40.9517;-145.9583;100.7498;-0.62466;0.65017;-0.42454;3
MAGN;11.946;4980.935;-36.18600;24.85500;12.38500;3
ACCE;11.946;4980.935;1.20488;-7.04135;-8.96150;3
LIGH;11.947;4980.937;303.0;3
GYRO;11.947;4980.940;2.27028;-0.62064;1.22326;3
GYRO;11.948;4980.944;2.27028;-0.62064;1.22326;3
ACCE;11.949;4980.944;0.44353;-7.56807;-7.70694;3
AHRS;11.949;4980.944;-41.0317;-148.8158;98.4934;-0.62188;0.66026;-0.41107;3
LIGH;11.951;4980.946;309.0;3
GYRO;11.956;4980.949;1.90285;-0.43280;1.16125;3
ACCE;11.957;4980.955;0.32980;-8.29591;-5.70419;3
MAGN;11.958;4980.955;-35.51000;26.55000;12.38500;3
AHRS;11.958;4980.955;-42.8059;-151.0374;96.2168;-0.61012;0.66986;-0.40924;3
GYRO;11.959;4980.955;1.90285;-0.43280;1.16125;3
LIGH;11.960;4980.957;309.0;3
GYRO;11.965;4980.960;1.75532;-0.84880;1.15026;3
ACCE;11.965;4980.964;1.34375;-8.77954;-3.37642;3
GYRO;11.966;4980.964;1.75532;-0.84880;1.15026;3
AHRS;11.967;4980.964;-45.2590;-151.4384;99.0379;-0.61875;0.65289;-0.41525;3
LIGH;11.968;4980.966;309.0;3
GYRO;11.977;4980.969;1.60688;-1.19730;1.19271;3
ACCE;11.978;4980.976;2.61148;-9.17278;-1.85491;3
MAGN;11.979;4980.976;-34.05700;28.38400;12.38500;3
AHRS;11.979;4980.976;-47.9843;-150.1373;101.0583;-0.61484;0.64203;-0.43147;3
GYRO;11.980;4980.976;1.60688;-1.19730;1.19271;3
LIGH;11.981;4980.978;315.0;3
ACCE;11.985;4980.984;3.72239;-9.21049;-2.21763;3
GYRO;11.985;4980.984;1.67347;-1.89338;1.24525;3
AHRS;11.986;4980.984;-50.0420;-148.0943;105.9032;-0.62534;0.61770;-0.44378;3
LIGH;11.987;4980.986;315.0;3
GYRO;11.996;4980.989;1.94408;-2.20767;1.19516;3
ACCE;11.997;4980.995;3.34949;-9.20451;-4.22337;3
MAGN;11.998;4980.995;-32.35100;29.41800;12.80300;3
AHRS;12.003;4980.995;-51.1415;-147.5004;105.9130;-0.61848;0.61811;-0.45111;3
GYRO;12.004;4980.995;1.94408;-2.20767;1.19516;3
LIGH;12.005;4980.997;315.0;3
GYRO;12.006;4981.000;2.23485;-2.08336;0.99907;3
ACCE;12.006;4981.004;1.83156;-9.13328;-5.39833;3
GYRO;12.007;4981.004;2.23485;-2.08336;0.99907;3
AHRS;12.008;4981.004;-51.9878;-148.8254;105.7907;-0.61945;0.61623;-0.44730;3
LIGH;12.009;4981.006;315.0;3
GYRO;12.022;4981.009;2.34603;-1.76296;0.79260;3
ACCE;12.023;4981.015;0.05267;-9.28711;-5.66049;3
MAGN;12.024;4981.015;-31.61900;30.44200;12.24300;3
AHRS;12.025;4981.015;-53.0764;-151.6908;102.1630;-0.60629;0.62997;-0.44238;3
GYRO;12.027;4981.015;2.34603;-1.76296;0.79260;3
LIGH;12.034;4981.017;329.0;3
GYRO;12.035;4981.020;2.30632;-1.54091;0.72510;3
ACCE;12.036;4981.027;-0.78769;-9.33020;-6.26682;3
GYRO;12.037;4981.027;2.30632;-1.54091;0.72510;3
AHRS;12.038;4981.027;-53.9020;-155.3647;99.7836;-0.60378;0.63500;-0.43071;3
LIGH;12.040;4981.029;329.0;3
GYRO;12.040;4981.032;2.16796;-1.49876;0.81123;3
ACCE;12.041;4981.036;-0.34716;-9.23623;-7.14789;3
MAGN;12.042;4981.036;-30.43500;31.68300;11.54600;3
AHRS;12.043;4981.036;-54.0374;-158.6255;94.4627;-0.58543;0.65628;-0.42440;3
GYRO;12.044;4981.036;2.16796;-1.49876;0.81123;3
LIGH;12.045;4981.039;329.0;3
ACCE;12.046;4981.044;0.24421;-9.20571;-7.42622;3
GYRO;12.046;4981.044;1.91231;-1.51250;0.93462;3
AHRS;12.047;4981.044;-53.8631;-161.0260;92.1768;-0.58172;0.66366;-0.41569;3
LIGH;12.048;4981.046;329.0;3
GYRO;12.057;4981.049;1.74310;-1.59772;0.98258;3
ACCE;12.057;4981.055;1.04208;-9.20152;-7.72968;3
MAGN;12.058;4981.055;-29.53400;32.99700;11.54600;3
AHRS;12.059;4981.055;-53.4339;-162.4625;87.9815;-0.56383;0.68273;-0.41425;3
GYRO;12.065;4981.055;1.74310;-1.59772;0.98258;3
LIGH;12.066;4981.057;353.0;3
GYRO;12.066;4981.060;1.37842;-1.65880;1.03206;3
ACCE;12.068;4981.064;1.45807;-9.17518;-7.62853;3
GYRO;12.069;4981.064;1.37842;-1.65880;1.03206;3
AHRS;12.070;4981.064;-53.0295;-163.2944;86.8046;-0.56121;0.68779;-0.41023;3
LIGH;12.071;4981.066;353.0;3
SOUN;12.076;633.11;0.01932;59.70
GYRO;12.090;4981.069;1.03939;-1.76387;0.98594;3
ACCE;12.090;4981.075;1.02472;-9.26795;-6.58465;3
MAGN;12.095;4981.075;-28.00500;33.55400;11.54600;3
AHRS;12.096;4981.075;-53.1902;-164.1243;84.0788;-0.54714;0.69914;-0.41199;3
GYRO;12.097;4981.075;1.03939;-1.76387;0.98594;3
LIGH;12.099;4981.077;353.0;3
GYRO;12.099;4981.080;0.76938;-1.85398;0.86163;3
ACCE;12.100;4981.084;-0.43096;-9.45291;-5.62159;3
GYRO;12.100;4981.084;0.76938;-1.85398;0.86163;3
AHRS;12.101;4981.084;-53.9546;-165.9304;83.8077;-0.54938;0.69539;-0.40798;3
LIGH;12.102;4981.086;353.0;3
GYRO;12.102;4981.089;0.59712;-1.96271;0.74251;3
ACCE;12.103;4981.096;-1.65499;-9.29669;-5.85143;3
MAGN;12.104;4981.096;-27.40900;34.53900;12.13900;3
AHRS;12.105;4981.096;-54.5773;-168.7708;80.8279;-0.53924;0.70248;-0.40377;3
GYRO;12.106;4981.096;0.59712;-1.96271;0.74251;3
PRES;12.107;4981.099;953.9800;3
LIGH;12.107;4981.099;383.0;3
ACCE;12.108;4981.104;-2.24337;-9.19613;-6.66905;3
GYRO;12.108;4981.104;0.44104;-2.15910;0.71105;3
AHRS;12.109;4981.104;-54.7254;-172.0488;78.7729;-0.53757;0.70498;-0.39345;3
LIGH;12.110;4981.106;383.0;3
GYRO;12.118;4981.109;0.17685;-2.56808;0.73945;3
ACCE;12.118;4981.115;-1.98659;-8.93516;-7.32626;3
MAGN;12.120;4981.115;-25.93800;35.13600;14.45600;3
AHRS;12.121;4981.115;-54.4046;-174.7990;75.9870;-0.53058;0.71296;-0.38473;3
GYRO;12.122;4981.115;0.17685;-2.56808;0.73945;3
LIGH;12.122;4981.117;383.0;3
GYRO;12.125;4981.120;-0.23457;-3.25530;0.82925;3
ACCE;12.126;4981.124;-1.80343;-8.79510;-6.96713;3
GYRO;12.126;4981.124;-0.23457;-3.25530;0.82925;3
AHRS;12.127;4981.124;-54.1758;-177.0165;74.3226;-0.52817;0.71644;-0.37677;3
LIGH;12.128;4981.126;383.0;3
GYRO;12.140;4981.129;-0.46273;-3.94222;0.89706;3
ACCE;12.140;4981.135;-1.62147;-8.74781;-6.05613;3
MAGN;12.141;4981.135;-23.82900;35.13600;15.36400;3
AHRS;12.141;4981.135;-54.3152;-178.7915;73.0328;-0.52555;0.71791;-0.37240;3
GYRO;12.142;4981.135;-0.46273;-3.94222;0.89706;3
LIGH;12.142;4981.137;432.0;3
GYRO;12.145;4981.140;-0.82742;-4.16030;1.05069;3
ACCE;12.147;4981.144;-0.91159;-9.02075;-4.45741;3
GYRO;12.147;4981.144;-0.82742;-4.16030;1.05069;3
AHRS;12.148;4981.144;-55.2053;-179.7412;73.5254;-0.52954;0.71056;-0.37239;3
LIGH;12.150;4981.146;432.0;3
GYRO;12.159;4981.149;-0.99021;-4.28125;1.19455;3
ACCE;12.160;4981.156;-1.05345;-9.36492;-2.76111;3
MAGN;12.161;4981.156;-21.48200;35.67900;17.20100;3
AHRS;12.162;4981.156;-56.8823;179.1940;75.1921;-0.53910;0.69464;-0.37357;3
GYRO;12.163;4981.156;-0.99021;-4.28125;1.19455;3
LIGH;12.168;4981.160;432.0;3
ACCE;12.169;4981.164;-2.13024;-9.69771;-2.77488;3
GYRO;12.169;4981.164;-0.95295;-4.01338;1.29748;3
AHRS;12.169;4981.164;-58.4859;176.9938;75.8321;-0.54612;0.68026;-0.37120;3
LIGH;12.170;4981.166;486.0;3
GYRO;12.176;4981.169;-0.79871;-3.43123;1.39552;3
ACCE;12.177;4981.175;-2.98018;-9.91020;-3.66792;3
MAGN;12.177;4981.175;-19.34500;35.67900;19.08400;3
AHRS;12.178;4981.175;-59.5089;173.9781;76.4426;-0.55687;0.66498;-0.36114;3
GYRO;12.178;4981.175;-0.79871;-3.43123;1.39552;3
LIGH;12.179;4981.177;486.0;3
GYRO;12.185;4981.180;-0.73976;-2.84327;1.52625;3
ACCE;12.185;4981.184;-3.38839;-9.88865;-5.12718;3
GYRO;12.186;4981.184;-0.73976;-2.84327;1.52625;3
AHRS;12.186;4981.184;-59.6464;170.9240;74.5261;-0.55496;0.66447;-0.35300;3
LIGH;12.187;4981.186;486.0;3
GYRO;12.196;4981.189;-0.90072;-2.65360;1.66491;3
ACCE;12.202;4981.195;-3.45483;-9.77313;-7.20116;3
MAGN;12.203;4981.195;-16.29400;35.67900;21.24700;3
AHRS;12.203;4981.195;-58.7317;168.5757;73.8386;-0.55993;0.66398;-0.33800;3
GYRO;12.204;4981.195;-0.90072;-2.65360;1.66491;3
LIGH;12.205;4981.197;486.0;3
GYRO;12.208;4981.200;-1.22295;-2.90314;1.81152;3
ACCE;12.209;4981.207;-3.07296;-9.62589;-6.90129;3
GYRO;12.210;4981.207;-1.22295;-2.90314;1.81152;3
AHRS;12.210;4981.207;-58.0306;166.9328;71.8537;-0.55447;0.67115;-0.33184;3
LIGH;12.211;4981.209;541.0;3
ACCE;12.218;4981.216;-2.73837;-9.61272;-6.29914;3
MAGN;12.218;4981.216;-12.95900;35.32400;23.97900;3
GYRO;12.219;4981.216;-1.58031;-3.38572;1.95569;3
AHRS;12.219;4981.216;-57.6887;165.7132;73.7221;-0.56937;0.65940;-0.31765;3
LIGH;12.220;4981.219;541.0;3
ACCE;12.225;4981.224;-2.96642;-9.63546;-5.91128;3
GYRO;12.226;4981.224;-1.73669;-3.84784;2.02655;3
AHRS;12.226;4981.224;-57.5197;164.3392;72.6402;-0.56721;0.66092;-0.31331;3
LIGH;12.227;4981.226;541.0;3
GYRO;12.237;4981.229;-1.97340;-3.98742;2.16155;3
ACCE;12.237;4981.235;-3.20883;-9.50498;-5.90350;3
MAGN;12.238;4981.235;-8.83900;34.88600;25.59500;3
AHRS;12.239;4981.235;-57.2929;162.9035;75.0682;-0.58523;0.64478;-0.29647;3
GYRO;12.239;4981.235;-1.97340;-3.98742;2.16155;3
LIGH;12.240;4981.237;541.0;3
GYRO;12.245;4981.240;-2.12551;-4.01644;2.28372;3
ACCE;12.246;4981.244;-3.22020;-9.51097;-5.78858;3
GYRO;12.246;4981.244;-2.12551;-4.01644;2.28372;3
AHRS;12.247;4981.244;-57.1245;161.5944;74.0127;-0.58291;0.64633;-0.29235;3
LIGH;12.249;4981.246;604.0;3
GYRO;12.257;4981.249;-2.20247;-3.80997;2.37138;3
ACCE;12.259;4981.255;-3.03465;-9.44692;-5.87597;3
MAGN;12.261;4981.255;-5.88800;34.19900;28.22800;3
AHRS;12.269;4981.255;-56.9360;160.6285;78.4529;-0.61012;0.62056;-0.27046;3
GYRO;12.270;4981.255;-2.20247;-3.80997;2.37138;3
LIGH;12.271;4981.258;604.0;3
GYRO;12.272;4981.260;-2.24676;-3.65572;2.37993;3
ACCE;12.273;4981.264;-3.30280;-9.17398;-6.17764;3
GYRO;12.274;4981.264;-2.24676;-3.65572;2.37993;3
AHRS;12.275;4981.264;-56.5231;159.6364;77.0796;-0.60561;0.62594;-0.26752;3
LIGH;12.277;4981.266;604.0;3
GYRO;12.278;4981.269;-2.34481;-3.72292;2.32892;3
GYRO;12.279;4981.276;-2.34481;-3.72292;2.32892;3
AHRS;12.281;4981.276;-54.9074;156.9857;78.7976;-0.62298;0.61356;-0.23674;3
MAGN;12.282;4981.276;-1.51800;32.78600;29.53600;3
ACCE;12.284;4981.276;-3.70922;-8.84358;-6.67982;3
PRES;12.285;4981.279;954.0300;3
LIGH;12.288;4981.279;645.0;3
ACCE;12.289;4981.284;-4.21380;-8.65145;-6.42185;3
GYRO;12.290;4981.284;-2.48256;-3.89030;2.26662;3
AHRS;12.290;4981.284;-55.0932;157.1802;79.2915;-0.62497;0.61085;-0.23715;3
LIGH;12.291;4981.286;645.0;3
GYRO;12.297;4981.289;-2.62489;-4.03293;2.24585;3
ACCE;12.297;4981.295;-5.41509;-8.44615;-5.55275;3
MAGN;12.298;4981.295;3.14100;31.18800;30.98100;3
AHRS;12.299;4981.295;-54.5123;154.6821;84.9860;-0.65990;0.57176;-0.19788;3
GYRO;12.300;4981.295;-2.62489;-4.03293;2.24585;3
LIGH;12.300;4981.298;645.0;3
GYRO;12.305;4981.300;-2.69025;-4.09066;2.25257;3
ACCE;12.306;4981.304;-6.62236;-8.06128;-5.00268;3
GYRO;12.306;4981.304;-2.69025;-4.09066;2.25257;3
AHRS;12.307;4981.304;-53.7953;151.3436;81.1993;-0.64732;0.58321;-0.18918;3
LIGH;12.308;4981.306;645.0;3
GYRO;12.317;4981.309;-2.78066;-4.06378;2.30510;3
ACCE;12.317;4981.315;-7.21193;-7.67461;-5.54856;3
MAGN;12.318;4981.315;6.99600;29.54500;32.06000;3
AHRS;12.319;4981.315;-52.6342;148.2464;86.3633;-0.67843;0.54568;-0.14314;3
GYRO;12.323;4981.315;-2.78066;-4.06378;2.30510;3
LIGH;12.323;4981.318;670.0;3
GYRO;12.325;4981.320;-2.80723;-3.89060;2.41903;3
ACCE;12.326;4981.324;-8.07744;-7.28795;-6.35840;3
GYRO;12.326;4981.324;-2.80723;-3.89060;2.41903;3
AHRS;12.327;4981.324;-50.9408;145.3964;80.7435;-0.65577;0.57384;-0.13889;3
LIGH;12.328;4981.326;670.0;3
GYRO;12.338;4981.329;-2.84816;-3.66214;2.55494;3
ACCE;12.338;4981.336;-8.79510;-6.95755;-6.76781;3
MAGN;12.339;4981.336;11.61900;27.04100;34.14700;3
AHRS;12.340;4981.336;-48.9792;142.7802;86.6215;-0.68786;0.53682;-0.08665;3
GYRO;12.340;4981.336;-2.84816;-3.66214;2.55494;3
LIGH;12.341;4981.339;670.0;3
ACCE;12.345;4981.344;-8.65624;-6.77619;-6.56191;3
GYRO;12.351;4981.344;-3.00332;-3.56196;2.69086;3
AHRS;12.351;4981.344;-47.2277;140.6172;81.3411;-0.66459;0.56636;-0.08485;3
LIGH;12.352;4981.346;670.0;3
GYRO;12.357;4981.349;-3.24247;-3.71162;2.86038;3
ACCE;12.357;4981.355;-8.02716;-6.76302;-5.54258;3
MAGN;12.359;4981.355;15.80300;23.77600;35.15400;3
AHRS;12.360;4981.355;-46.0601;138.6713;90.9844;-0.71087;0.50517;-0.02499;3
GYRO;12.361;4981.355;-3.24247;-3.71162;2.86038;3
LIGH;12.361;4981.358;687.0;3
GYRO;12.365;4981.360;-3.46300;-4.04148;3.03722;3
ACCE;12.366;4981.364;-7.67641;-6.62954;-4.46878;3
GYRO;12.367;4981.364;-3.46300;-4.04148;3.03722;3
AHRS;12.367;4981.364;-45.3006;136.6486;87.7680;-0.69702;0.51952;-0.02165;3
LIGH;12.368;4981.366;687.0;3
GYRO;12.377;4981.369;-3.58364;-4.31851;3.18749;3
ACCE;12.377;4981.375;-7.32805;-6.29795;-3.99413;3
MAGN;12.379;4981.375;20.42600;19.54400;34.79900;3
AHRS;12.380;4981.375;-44.6666;134.7889;100.7922;-0.75104;0.43182;0.05031;3
GYRO;12.381;4981.375;-3.58364;-4.31851;3.18749;3
LIGH;12.382;4981.378;687.0;3
GYRO;12.389;4981.380;-3.57203;-4.33317;3.30295;3
ACCE;12.389;4981.387;-7.38372;-5.69640;-4.45980;3
GYRO;12.390;4981.387;-3.57203;-4.33317;3.30295;3
AHRS;12.391;4981.387;-43.7058;133.3329;97.0754;-0.73628;0.45380;0.04919;3
LIGH;12.391;4981.390;687.0;3
ACCE;12.398;4981.396;-7.12874;-5.19362;-5.00628;3
MAGN;12.398;4981.396;25.03600;15.21300;34.03000;3
GYRO;12.399;4981.396;-3.53691;-4.09432;3.34846;3
AHRS;12.400;4981.396;-42.5514;132.4457;112.0094;-0.78880;0.35550;0.12583;3
LIGH;12.400;4981.399;718.0;3
ACCE;12.405;4981.404;-6.90009;-4.81893;-4.49212;3
GYRO;12.406;4981.404;-3.48285;-3.91351;3.41596;3
AHRS;12.406;4981.404;-41.5157;131.4944;108.2669;-0.77620;0.38153;0.12194;3
LIGH;12.407;4981.406;718.0;3
GYRO;12.417;4981.409;-3.49904;-3.52011;3.43276;3
ACCE;12.417;4981.415;-7.02758;-4.49332;-3.47578;3
MAGN;12.418;4981.415;28.04100;10.36000;34.03000;3
AHRS;12.419;4981.415;-40.6125;130.0302;123.6458;-0.81856;0.27220;0.20065;3
GYRO;12.420;4981.415;-3.49904;-3.52011;3.43276;3
LIGH;12.420;4981.418;718.0;3
GYRO;12.425;4981.420;-3.53905;-3.18261;3.38328;3
ACCE;12.426;4981.424;-7.09043;-4.25270;-2.18112;3
GYRO;12.426;4981.424;-3.53905;-3.18261;3.38328;3
AHRS;12.427;4981.424;-39.9170;127.9384;118.8865;-0.80346;0.30039;0.19928;3
LIGH;12.428;4981.426;718.0;3
GYRO;12.437;4981.429;-3.53599;-2.94345;3.29256;3
ACCE;12.437;4981.435;-7.24366;-3.84509;-0.92416;3
MAGN;12.438;4981.435;29.85500;6.20700;32.68100;3
AHRS;12.439;4981.435;-39.2664;125.1886;129.4899;-0.82222;0.21687;0.26483;3
GYRO;12.443;4981.435;-3.53599;-2.94345;3.29256;3
LIGH;12.444;4981.438;758.0;3
GYRO;12.446;4981.440;-3.47888;-2.83258;3.18261;3
ACCE;12.447;4981.444;-7.51181;-3.21362;-0.04190;3
GYRO;12.448;4981.444;-3.47888;-2.83258;3.18261;3
AHRS;12.453;4981.444;-38.3879;121.9560;123.0676;-0.80201;0.25341;0.26576;3
LIGH;12.454;4981.446;758.0;3
GYRO;12.459;4981.449;-3.34327;-2.79196;3.07235;3
ACCE;12.460;4981.456;-7.83443;-2.30083;0.23523;3
MAGN;12.460;4981.456;32.23500;1.73600;30.95300;3
AHRS;12.461;4981.456;-36.9723;118.6425;129.9160;-0.80747;0.19868;0.32298;3
GYRO;12.462;4981.456;-3.34327;-2.79196;3.07235;3
PRES;12.463;4981.459;953.9400;3
LIGH;12.464;4981.460;758.0;3
ACCE;12.465;4981.464;-8.28394;-1.49997;0.19513;3
GYRO;12.466;4981.464;-3.15481;-2.72049;2.99293;3
AHRS;12.467;4981.464;-34.9761;115.4750;122.7838;-0.78487;0.24535;0.32530;3
LIGH;12.468;4981.466;826.0;3
GYRO;12.477;4981.469;-3.06227;-2.56716;2.95964;3
ACCE;12.478;4981.475;-9.12370;-0.73143;-0.79667;3
MAGN;12.479;4981.475;33.45600;-2.18200;30.02000;3
AHRS;12.479;4981.475;-32.1995;113.0616;127.5933;-0.78663;0.21668;0.37326;3
GYRO;12.481;4981.475;-3.06227;-2.56716;2.95964;3
LIGH;12.481;4981.478;826.0;3
GYRO;12.485;4981.480;-2.91383;-2.44682;2.96086;3
ACCE;12.486;4981.484;-9.37150;-0.26695;-1.84832;3
GYRO;12.487;4981.484;-2.91383;-2.44682;2.96086;3
AHRS;12.488;4981.484;-29.1339;111.6117;121.7875;-0.76821;0.26591;0.37405;3
LIGH;12.489;4981.486;826.0;3
GYRO;12.497;4981.489;-2.85915;-2.16338;2.98499;3
ACCE;12.497;4981.495;-9.25060;-0.05746;-1.88244;3
MAGN;12.498;4981.495;34.35000;-6.27800;28.13800;3
AHRS;12.498;4981.495;-26.2308;110.4159;127.7230;-0.77505;0.23611;0.41679;3
GYRO;12.499;4981.495;-2.85915;-2.16338;2.98499;3
LIGH;12.500;4981.498;826.0;3
GYRO;12.505;4981.500;-2.94009;-2.02380;3.01218;3
ACCE;12.506;4981.504;-9.34876;0.08260;-0.85234;3
GYRO;12.506;4981.504;-2.94009;-2.02380;3.01218;3
AHRS;12.507;4981.504;-23.5602;108.6642;122.1763;-0.75373;0.28029;0.41948;3
LIGH;12.508;4981.506;946.0;3
GYRO;12.531;4981.509;-3.09098;-2.09191;3.03508;3
GYRO;12.532;4981.517;-3.09098;-2.09191;3.03508;3
MAGN;12.532;4981.517;34.87000;-10.10200;27.10500;3
ACCE;12.541;4981.517;-9.50857;0.16759;1.07141;3
AHRS;12.541;4981.517;-18.9061;102.0223;119.5071;-0.71439;0.29694;0.47183;3
LIGH;12.542;4981.520;946.0;3
AHRS;12.543;4981.524;-18.9061;102.0223;119.5071;-0.71439;0.29694;0.47183;3
ACCE;12.543;4981.524;-9.56603;0.30825;2.89220;3
GYRO;12.544;4981.524;-3.16245;-2.22599;3.07846;3
HUMI;12.545;4981.532;52.9;3
TEMP;12.547;4981.532;17.3;3
LIGH;12.549;4981.532;946.0;3
GYRO;12.549;4981.529;-3.07601;-2.30082;3.12916;3
ACCE;12.550;4981.535;-9.75577;0.44712;3.70802;3
MAGN;12.551;4981.535;35.36500;-13.89600;24.96100;3
AHRS;12.551;4981.535;-16.6927;98.0904;122.6049;-0.70113;0.27535;0.51622;3
GYRO;12.552;4981.535;-3.07601;-2.30082;3.12916;3
LIGH;12.553;4981.538;946.0;3
GYRO;12.553;4981.540;-2.85549;-2.23790;3.17955;3
ACCE;12.554;4981.544;-9.36791;0.89663;3.05979;3
GYRO;12.554;4981.544;-2.85549;-2.23790;3.17955;3
AHRS;12.555;4981.544;-14.4039;95.0960;117.7877;-0.67048;0.30573;0.52557;3
LIGH;12.556;4981.546;1121.0;3
GYRO;12.557;4981.549;-2.64230;-2.07450;3.22018;3
ACCE;12.558;4981.555;-8.91002;1.30424;2.24157;3
MAGN;12.558;4981.555;35.36500;-17.90700;22.88800;3
AHRS;12.559;4981.555;-12.1024;93.0239;122.4685;-0.66735;0.28360;0.56311;3
GYRO;12.560;4981.555;-2.64230;-2.07450;3.22018;3
LIGH;12.561;4981.558;1121.0;3
GYRO;12.569;4981.560;-2.57571;-1.93033;3.22415;3
ACCE;12.569;4981.567;-8.29292;1.53947;2.02909;3
GYRO;12.570;4981.567;-2.57571;-1.93033;3.22415;3
AHRS;12.571;4981.567;-9.9205;91.3328;119.1876;-0.64517;0.30855;0.56916;3
LIGH;12.576;4981.570;1121.0;3
ACCE;12.583;4981.576;-7.73267;1.91357;2.53366;3
MAGN;12.583;4981.576;35.01400;-21.06400;21.37400;3
GYRO;12.584;4981.576;-2.50577;-1.89949;3.18933;3
AHRS;12.585;4981.576;-7.7172;89.4564;123.5476;-0.64127;0.28996;0.60215;3
LIGH;12.586;4981.581;1316.0;3
ACCE;12.587;4981.584;-7.60219;2.24037;3.35547;3
GYRO;12.587;4981.584;-2.46973;-1.94133;3.09403;3
AHRS;12.588;4981.584;-5.4607;87.1691;120.0873;-0.61387;0.31397;0.61048;3
LIGH;12.589;4981.586;1316.0;3
GYRO;12.598;4981.589;-2.40070;-2.03815;2.95720;3
ACCE;12.599;4981.595;-7.86316;2.60788;4.09827;3
MAGN;12.602;4981.595;34.04300;-23.91300;18.50700;3
AHRS;12.603;4981.595;-3.1134;84.5851;123.8501;-0.60297;0.29884;0.64383;3
GYRO;12.604;4981.595;-2.40070;-2.03815;2.95720;3
LIGH;12.604;4981.599;1316.0;3
GYRO;12.605;4981.600;-2.25867;-2.08122;2.85732;3
ACCE;12.605;4981.604;-7.88889;2.92392;4.08930;3
GYRO;12.606;4981.604;-2.25867;-2.08122;2.85732;3
AHRS;12.606;4981.604;-0.7654;82.2677;120.6745;-0.57409;0.32117;0.65228;3
LIGH;12.607;4981.606;1316.0;3
GYRO;12.617;4981.609;-2.05953;-1.98195;2.80570;3
ACCE;12.617;4981.615;-7.89488;3.22499;3.37343;3
MAGN;12.618;4981.615;34.04300;-27.13600;16.15100;3
AHRS;12.618;4981.615;1.5552;80.6807;125.0917;-0.56960;0.30759;0.68036;3
GYRO;12.618;4981.615;-2.05953;-1.98195;2.80570;3
LIGH;12.619;4981.618;1523.0;3
SOUN;12.623;660.53;0.02016;60.07
GYRO;12.627;4981.620;-1.88544;-1.79686;2.75714;3
ACCE;12.627;4981.624;-7.79612;3.77685;2.11827;3
GYRO;12.628;4981.624;-1.88544;-1.79686;2.75714;3
AHRS;12.628;4981.624;4.0307;80.1034;122.8145;-0.55177;0.33140;0.68253;3
LIGH;12.629;4981.626;1523.0;3
GYRO;12.639;4981.629;-1.84023;-1.64842;2.71743;3
ACCE;12.639;4981.636;-8.01040;3.98216;1.71066;3
MAGN;12.640;4981.636;32.37300;-28.94500;14.59300;3
AHRS;12.641;4981.636;6.3866;79.8882;127.2123;-0.55524;0.32322;0.70159;3
GYRO;12.642;4981.636;-1.84023;-1.64842;2.71743;3
PRES;12.642;4981.640;953.9000;3
LIGH;12.645;4981.640;1523.0;3
ACCE;12.646;4981.644;-8.00980;3.76548;3.20284;3
GYRO;12.646;4981.644;-1.87139;-1.52777;2.69605;3
AHRS;12.647;4981.644;8.3142;78.6732;125.0259;-0.53496;0.34153;0.70553;3
LIGH;12.648;4981.646;1523.0;3
GYRO;12.657;4981.649;-1.98653;-1.47707;2.69453;3
ACCE;12.658;4981.655;-8.17081;3.50391;4.49033;3
MAGN;12.658;4981.655;31.59700;-32.18200;12.19000;3
AHRS;12.659;4981.655;9.7919;76.7432;129.7002;-0.53142;0.32342;0.72960;3
GYRO;12.660;4981.655;-1.98653;-1.47707;2.69453;3
LIGH;12.660;4981.658;1714.0;3
GYRO;12.665;4981.660;-2.06472;-1.39858;2.68995;3
ACCE;12.666;4981.664;-8.22588;3.64517;4.55018;3
GYRO;12.667;4981.664;-2.06472;-1.39858;2.68995;3
AHRS;12.668;4981.664;11.1637;75.0058;127.8486;-0.51032;0.33565;0.73522;3
LIGH;12.669;4981.666;1714.0;3
GYRO;12.677;4981.669;-2.03204;-1.37017;2.65849;3
ACCE;12.677;4981.675;-8.15944;4.00131;4.37421;3
MAGN;12.678;4981.675;30.41800;-33.47300;9.75900;3
AHRS;12.679;4981.675;12.6031;73.5723;132.2319;-0.50865;0.32137;0.75448;3
GYRO;12.680;4981.675;-2.03204;-1.37017;2.65849;3
LIGH;12.681;4981.678;1714.0;3
GYRO;12.685;4981.680;-1.96851;-1.48471;2.62886;3
ACCE;12.686;4981.684;-8.00861;4.32991;4.31555;3
GYRO;12.686;4981.684;-1.96851;-1.48471;2.62886;3
AHRS;12.687;4981.684;14.0932;72.3085;130.5571;-0.49042;0.33484;0.75816;3
LIGH;12.688;4981.686;1714.0;3
GYRO;12.700;4981.689;-1.95507;-1.74891;2.62031;3
GYRO;12.704;4981.694;-1.95507;-1.74891;2.62031;3
AHRS;12.705;4981.698;15.6312;70.9609;135.2370;-0.48955;0.32135;0.77603;3
MAGN;12.707;4981.698;28.81400;-35.85300;7.05500;3
ACCE;12.707;4981.698;-7.33823;4.53761;4.43526;3
GYRO;12.708;4981.698;-1.95507;-1.74891;2.62031;3
LIGH;12.709;4981.701;2147.0;3
ACCE;12.709;4981.704;-6.27221;4.62260;4.57831;3
GYRO;12.710;4981.704;-1.95446;-2.02624;2.64108;3
AHRS;12.710;4981.704;17.2266;69.4010;133.3958;-0.46825;0.33574;0.78029;3
LIGH;12.711;4981.706;2147.0;3
GYRO;12.717;4981.709;-1.91751;-2.18873;2.68048;3
ACCE;12.718;4981.715;-5.20021;4.64894;4.73992;3
MAGN;12.718;4981.715;27.28800;-37.34400;4.27000;3
AHRS;12.719;4981.715;18.8746;67.5792;137.7629;-0.46267;0.32479;0.79763;3
GYRO;12.720;4981.715;-1.91751;-2.18873;2.68048;3
LIGH;12.720;4981.718;2147.0;3
GYRO;12.725;4981.720;-1.86008;-2.17804;2.69025;3
ACCE;12.726;4981.724;-4.47476;4.71119;4.96378;3
GYRO;12.726;4981.724;-1.86008;-2.17804;2.69025;3
AHRS;12.727;4981.724;20.5472;65.5120;135.7150;-0.43659;0.33959;0.80284;3
LIGH;12.728;4981.726;2147.0;3
GYRO;12.737;4981.729;-1.82679;-2.00394;2.66887;3
ACCE;12.737;4981.735;-4.29939;4.74052;4.98413;3
MAGN;12.738;4981.735;25.21800;-38.69100;2.85600;3
AHRS;12.739;4981.735;22.1298;63.4871;139.7412;-0.42863;0.33094;0.81837;3
GYRO;12.740;4981.735;-1.82679;-2.00394;2.66887;3
LIGH;12.740;4981.738;2973.0;3
GYRO;12.749;4981.740;-1.74249;-1.88299;2.56869;3
ACCE;12.749;4981.748;-4.34727;4.84407;4.99251;3
GYRO;12.750;4981.748;-1.74249;-1.88299;2.56869;3
AHRS;12.750;4981.748;23.2521;61.2360;141.8462;-0.41478;0.32695;0.83018;3
LIGH;12.751;4981.750;2973.0;3
GYRO;12.759;4981.753;-1.64934;-1.61543;2.42239;3
GYRO;12.759;4981.757;-1.64934;-1.61543;2.42239;3
AHRS;12.760;4981.757;24.7091;58.0392;141.6558;-0.38615;0.33234;0.84091;3
MAGN;12.761;4981.757;23.52600;-39.91600;0.93200;3
ACCE;12.761;4981.757;-4.85125;5.00149;4.96677;3
LIGH;12.762;4981.759;2973.0;3
ACCE;12.765;4981.764;-5.59106;5.21218;5.15531;3
GYRO;12.766;4981.764;-1.56870;-1.35856;2.24279;3
AHRS;12.767;4981.764;25.1111;57.2085;142.4740;-0.38108;0.33102;0.84489;3
LIGH;12.767;4981.766;3630.0;3
GYRO;12.777;4981.769;-1.51892;-1.22540;2.07328;3
ACCE;12.778;4981.775;-6.84622;5.44441;5.39653;3
MAGN;12.778;4981.775;21.91400;-40.22600;-2.20000;3
AHRS;12.779;4981.775;25.6570;56.0073;145.8800;-0.38015;0.32172;0.85358;3
GYRO;12.780;4981.775;-1.51892;-1.22540;2.07328;3
LIGH;12.780;4981.778;3630.0;3
GYRO;12.785;4981.780;-1.50731;-1.23486;1.97951;3
ACCE;12.786;4981.784;-7.64888;5.84185;5.48093;3
GYRO;12.787;4981.784;-1.50731;-1.23486;1.97951;3
AHRS;12.787;4981.784;26.2925;54.4824;147.6515;-0.37177;0.31837;0.86052;3
LIGH;12.788;4981.786;3630.0;3
GYRO;12.797;4981.789;-1.53419;-1.29534;2.01127;3
ACCE;12.798;4981.795;-7.19218;5.90590;5.26545;3
MAGN;12.799;4981.795;19.99300;-40.94800;-4.42600;3
AHRS;12.805;4981.795;26.7765;53.2336;149.7207;-0.36665;0.31366;0.86663;3
GYRO;12.806;4981.795;-1.53419;-1.29534;2.01127;3
LIGH;12.807;4981.798;3630.0;3
GYRO;12.808;4981.800;-1.59497;-1.36559;2.15727;3
ACCE;12.809;4981.804;-5.90171;5.83108;5.10803;3
GYRO;12.809;4981.804;-1.59497;-1.36559;2.15727;3
AHRS;12.810;4981.804;27.3252;51.5867;151.5487;-0.35759;0.31005;0.87332;3
LIGH;12.811;4981.807;4213.0;3
GYRO;12.819;4981.809;-1.68049;-1.50487;2.30479;3
ACCE;12.820;4981.817;-4.61423;5.70478;5.42466;3
MAGN;12.821;4981.817;17.84600;-41.39500;-5.92100;3
AHRS;12.822;4981.817;27.8009;50.0555;153.2646;-0.34921;0.30673;0.87923;3
GYRO;12.832;4981.817;-1.68049;-1.50487;2.30479;3
PRES;12.833;4981.820;953.9900;3
LIGH;12.833;4981.820;4213.0;3
ACCE;12.834;4981.824;-3.70563;5.51863;5.83048;3
GYRO;12.836;4981.824;-1.72966;-1.73638;2.35091;3
AHRS;12.837;4981.824;28.3677;47.7720;155.6431;-0.33647;0.30182;0.88746;3
LIGH;12.839;4981.827;4213.0;3
GYRO;12.840;4981.829;-1.81855;-1.84695;2.39093;3
ACCE;12.841;4981.835;-3.27287;5.41688;6.84742;3
MAGN;12.842;4981.835;15.20000;-42.04700;-7.98700;3
AHRS;12.843;4981.835;28.6996;46.0269;156.8497;-0.32528;0.29947;0.89300;3
GYRO;12.845;4981.835;-1.81855;-1.84695;2.39093;3
LIGH;12.846;4981.838;4213.0;3
GYRO;12.847;4981.840;-1.84909;-1.94102;2.37749;3
ACCE;12.851;4981.844;-3.59789;5.56233;7.50223;3
GYRO;12.858;4981.844;-1.84909;-1.94102;2.37749;3
AHRS;12.859;4981.844;29.0252;43.5270;159.2110;-0.31106;0.29367;0.90110;3
LIGH;12.861;4981.846;5016.0;3
GYRO;12.861;4981.849;-1.77365;-1.85184;2.30143;3
ACCE;12.862;4981.855;-4.51487;5.52821;7.46213;3
MAGN;12.864;4981.855;13.05000;-42.66300;-10.69300;3
AHRS;12.865;4981.855;29.1981;41.4796;160.5677;-0.29799;0.29017;0.90709;3
GYRO;12.866;4981.855;-1.77365;-1.85184;2.30143;3
LIGH;12.867;4981.858;5016.0;3
GYRO;12.871;4981.860;-1.63742;-1.66247;2.19973;3
ACCE;12.872;4981.864;-5.12419;5.55096;7.67701;3
GYRO;12.873;4981.864;-1.63742;-1.66247;2.19973;3
AHRS;12.874;4981.864;29.3117;39.1714;162.7683;-0.28494;0.28427;0.91391;3
LIGH;12.876;4981.867;5016.0;3
GYRO;12.888;4981.869;-1.54427;-1.45936;2.19820;3
ACCE;12.890;4981.876;-5.09606;5.46596;8.15645;3
MAGN;12.891;4981.876;10.58900;-42.66300;-11.54400;3
AHRS;12.895;4981.876;29.3544;37.4015;164.2048;-0.27425;0.28034;0.91877;3
GYRO;12.900;4981.876;-1.54427;-1.45936;2.19820;3
LIGH;12.900;4981.879;5016.0;3
ACCE;12.901;4981.884;-4.25749;5.40012;8.81545;3
GYRO;12.901;4981.884;-1.54030;-1.38483;2.28128;3
AHRS;12.901;4981.884;29.3820;35.1469;166.4783;-0.26156;0.27447;0.92477;3
LIGH;12.902;4981.887;5767.0;3
GYRO;12.902;4981.889;-1.55587;-1.46577;2.35550;3
ACCE;12.903;4981.896;-3.17950;5.32889;8.83879;3
MAGN;12.904;4981.896;8.22200;-42.29800;-14.01000;3
AHRS;12.904;4981.896;29.3866;33.5508;168.0676;-0.25243;0.27055;0.92873;3
GYRO;12.905;4981.896;-1.55587;-1.46577;2.35550;3
LIGH;12.905;4981.899;5767.0;3
ACCE;12.906;4981.904;-2.05004;5.23612;8.64845;3
GYRO;12.906;4981.904;-1.54182;-1.68935;2.37230;3
AHRS;12.907;4981.904;29.3660;31.3163;170.3348;-0.23959;0.26519;0.93390;3
LIGH;12.907;4981.906;5767.0;3
GYRO;12.917;4981.909;-1.48746;-1.83657;2.35977;3
ACCE;12.919;4981.915;-0.92835;5.18943;8.95312;3
MAGN;12.919;4981.915;5.09400;-42.29800;-14.60400;3
AHRS;12.920;4981.915;29.3030;29.2641;171.7432;-0.22614;0.26170;0.93828;3
GYRO;12.920;4981.915;-1.48746;-1.83657;2.35977;3
LIGH;12.921;4981.918;6372.0;3
GYRO;12.930;4981.920;-1.43217;-2.09649;2.29655;3
ACCE;12.931;4981.928;-0.48902;5.34266;9.30087;3
GYRO;12.931;4981.928;-1.43217;-2.09649;2.29655;3
AHRS;12.932;4981.928;29.1766;26.7228;174.0350;0.21059;-0.25636;-0.94332;3
LIGH;12.932;4981.930;6372.0;3
ACCE;12.939;4981.937;-0.67935;5.62039;9.19673;3
MAGN;12.940;4981.937;2.45600;-42.29800;-15.93600;3
GYRO;12.941;4981.937;-1.32741;-2.19240;2.17560;3
AHRS;12.942;4981.937;28.9746;23.8602;174.8356;0.18892;-0.25353;-0.94866;3
LIGH;12.944;4981.940;6372.0;3
ACCE;12.946;4981.944;-1.22284;5.76105;8.29172;3
GYRO;12.947;4981.944;-1.15790;-2.08275;2.03449;3
AHRS;12.948;4981.944;28.8368;21.8536;176.4575;0.17594;-0.25004;-0.95195;3
LIGH;12.950;4981.947;6372.0;3
GYRO;12.957;4981.949;-1.01007;-1.80450;1.94713;3
ACCE;12.964;4981.956;-1.69928;5.78858;7.30471;3
MAGN;12.965;4981.956;0.36000;-41.28100;-16.88900;3
AHRS;12.966;4981.956;28.7631;20.2769;178.3278;0.16693;-0.24696;-0.95407;3
GYRO;12.968;4981.956;-1.01007;-1.80450;1.94713;3
LIGH;12.969;4981.958;6805.0;3
GYRO;12.970;4981.961;-0.98930;-1.43065;1.94469;3
ACCE;12.971;4981.965;-2.28826;5.49589;7.56807;3
GYRO;12.972;4981.965;-0.98930;-1.43065;1.94469;3
AHRS;12.976;4981.965;28.6245;18.3664;179.9502;0.15453;-0.24410;-0.95656;3
LIGH;12.977;4981.967;6805.0;3
GYRO;12.978;4981.970;-1.10750;-1.05130;2.02746;3
ACCE;12.979;4981.976;-2.49775;5.34506;8.78732;3
MAGN;12.980;4981.976;-1.18400;-41.28100;-18.19900;3
AHRS;12.981;4981.976;28.4571;16.9997;-178.5542;0.14633;-0.24126;-0.95814;3
GYRO;12.983;4981.976;-1.10750;-1.05130;2.02746;3
LIGH;12.984;4981.978;6805.0;3
GYRO;12.986;4981.981;-1.21135;-0.70463;2.15116;3
ACCE;12.987;4981.985;-2.32058;4.96258;9.96706;3
GYRO;12.988;4981.985;-1.21135;-0.70463;2.15116;3
AHRS;12.989;4981.985;28.0934;15.5063;-176.8774;0.13738;-0.23684;-0.95998;3
LIGH;12.990;4981.987;6805.0;3
GYRO;12.999;4981.990;-1.20982;-0.47739;2.19759;3
ACCE;13.000;4981.997;-1.71485;4.77703;10.69610;3
MAGN;13.000;4981.997;-3.27700;-40.52100;-19.55200;3
AHRS;13.001;4981.997;27.6908;14.3667;-175.2199;0.13121;-0.23215;-0.96124;3
GYRO;13.002;4981.997;-1.20982;-0.47739;2.19759;3
PRES;13.003;4982.000;954.0200;3
LIGH;13.006;4982.000;7052.0;3
ACCE;13.006;4982.005;-0.85593;4.58729;10.69610;3
GYRO;13.007;4982.005;-1.11422;-0.43830;2.23607;3
AHRS;13.007;4982.005;27.1370;12.9699;-173.1733;0.12347;-0.22616;-0.96258;3
LIGH;13.009;4982.007;7052.0;3
GYRO;13.017;4982.010;-0.97005;-0.47067;2.21378;3
ACCE;13.018;4982.016;-0.09278;4.45202;10.22623;3
MAGN;13.019;4982.016;-5.37100;-40.15100;-20.10400;3
AHRS;13.020;4982.016;26.7966;12.0299;-171.9908;0.11778;-0.22276;-0.96337;3
GYRO;13.021;4982.016;-0.97005;-0.47067;2.21378;3
LIGH;13.022;4982.018;7052.0;3
GYRO;13.026;4982.021;-0.81886;-0.53695;2.12887;3
ACCE;13.026;4982.025;0.53091;4.33889;9.48942;3
GYRO;13.027;4982.025;-0.81886;-0.53695;2.12887;3
AHRS;13.028;4982.025;26.4181;10.7777;-170.1658;0.11059;-0.21882;-0.96383;3
LIGH;13.029;4982.027;7052.0;3
GYRO;13.037;4982.030;-0.68845;-0.53542;2.00089;3
ACCE;13.038;4982.036;0.72065;4.27964;9.28711;3
MAGN;13.039;4982.036;-7.15300;-39.58500;-20.57100;3
AHRS;13.040;4982.036;26.1513;9.7338;-169.0604;0.10375;-0.21652;-0.96431;3
GYRO;13.041;4982.036;-0.68845;-0.53542;2.00089;3
LIGH;13.041;4982.038;7219.0;3
GYRO;13.046;4982.041;-0.58307;-0.44104;1.85795;3
ACCE;13.046;4982.045;0.63805;4.24911;9.18655;3
GYRO;13.047;4982.045;-0.58307;-0.44104;1.85795;3
AHRS;13.047;4982.045;25.8802;8.5876;-167.4690;0.09690;-0.21401;-0.96423;3
LIGH;13.048;4982.047;7219.0;3
GYRO;13.059;4982.050;-0.47525;-0.21350;1.75196;3
ACCE;13.060;4982.057;0.32681;4.24552;8.77415;3
MAGN;13.061;4982.057;-8.73800;-39.58500;-20.25200;3
AHRS;13.066;4982.057;25.6942;7.7614;-166.4225;0.09175;-0.21249;-0.96413;3
GYRO;13.068;4982.057;-0.47525;-0.21350;1.75196;3
LIGH;13.069;4982.060;7219.0;3
ACCE;13.069;4982.065;-0.20590;4.24672;6.84981;3
GYRO;13.070;4982.065;-0.39981;0.24343;1.71897;3
AHRS;13.071;4982.065;25.5436;6.9661;-164.9643;0.08761;-0.21101;-0.96333;3
LIGH;13.072;4982.067;7099.0;3
SOUN;13.072;803.97;0.02454;61.78
GYRO;13.079;4982.070;-0.39554;0.85765;1.72295;3
ACCE;13.079;4982.076;-0.17777;3.73196;7.62434;3
MAGN;13.080;4982.076;-9.23900;-39.58500;-20.81100;3
AHRS;13.081;4982.076;25.4433;6.6478;-164.0764;0.08646;-0.20989;-0.96266;3
GYRO;13.086;4982.076;-0.39554;0.85765;1.72295;3
LIGH;13.086;4982.078;7266.0;3
GYRO;13.087;4982.081;-0.47586;1.13987;1.75166;3
ACCE;13.088;4982.085;0.09996;3.36924;9.93354;3
GYRO;13.089;4982.085;-0.47586;1.13987;1.75166;3
AHRS;13.089;4982.085;25.2085;6.5434;-162.7612;0.08772;-0.20705;-0.96144;3
LIGH;13.090;4982.087;7266.0;3
GYRO;13.113;4982.090;-0.63499;1.50364;1.76387;3
ACCE;13.114;4982.096;0.85892;3.07116;11.91474;3
MAGN;13.119;4982.096;-10.23200;-39.58500;-22.32300;3
AHRS;13.119;4982.096;24.8490;6.4656;-161.5119;0.08886;-0.20317;-0.96041;3
GYRO;13.120;4982.096;-0.63499;1.50364;1.76387;3
LIGH;13.121;4982.098;7266.0;3
GYRO;13.121;4982.101;-0.68936;1.62001;1.74463;3
ACCE;13.122;4982.108;1.24259;2.96582;12.69825;3
GYRO;13.123;4982.108;-0.68936;1.62001;1.74463;3
AHRS;13.123;4982.108;24.3147;6.5937;-160.0602;0.09177;-0.19734;-0.95912;3
LIGH;13.124;4982.110;7293.0;3
ACCE;13.125;4982.117;1.23062;3.00233;12.29482;3
MAGN;13.125;4982.117;-10.60300;-38.81900;-22.97600;3
GYRO;13.126;4982.117;-0.48564;1.66552;1.64811;3
AHRS;13.126;4982.117;23.7458;6.8922;-159.2899;0.09478;-0.19145;-0.95870;3
LIGH;13.127;4982.124;7293.0;3
ACCE;13.130;4982.125;0.53989;3.02567;11.47122;3
GYRO;13.130;4982.125;-0.06689;1.69943;1.43645;3
AHRS;13.131;4982.125;23.4370;7.1638;-158.2530;0.09831;-0.18753;-0.95731;3
LIGH;13.132;4982.127;7293.0;3
GYRO;13.137;4982.130;0.37080;1.69759;1.20493;3
ACCE;13.139;4982.136;-0.13767;3.21900;10.70268;3
MAGN;13.139;4982.136;-11.31500;-38.81900;-23.41700;3
AHRS;13.140;4982.136;23.3727;7.5435;-156.9817;0.10345;-0.18520;-0.95484;3
GYRO;13.141;4982.136;0.37080;1.69759;1.20493;3
LIGH;13.141;4982.138;7293.0;3
GYRO;13.146;4982.141;0.68936;1.74585;1.07298;3
ACCE;13.146;4982.145;0.06644;3.51229;9.55466;3
GYRO;13.147;4982.145;0.68936;1.74585;1.07298;3
AHRS;13.149;4982.145;23.6381;8.1886;-156.1044;0.11066;-0.18541;-0.95212;3
LIGH;13.150;4982.147;7204.0;3
GYRO;13.157;4982.150;0.91447;2.02013;1.08398;3
ACCE;13.160;4982.156;0.12989;3.65954;7.68898;3
MAGN;13.161;4982.156;-9.95700;-38.81900;-23.41700;3
AHRS;13.161;4982.156;24.0584;8.7908;-155.1785;0.11786;-0.18683;-0.94894;3
GYRO;13.162;4982.156;0.91447;2.02013;1.08398;3
LIGH;13.163;4982.158;7204.0;3
GYRO;13.166;4982.161;1.00182;2.55403;1.11239;3
ACCE;13.167;4982.165;-0.47285;4.13598;6.03279;3
GYRO;13.167;4982.165;1.00182;2.55403;1.11239;3
AHRS;13.169;4982.165;24.7721;9.7700;-154.4914;0.12830;-0.19008;-0.94513;3
LIGH;13.170;4982.167;7204.0;3
GYRO;13.179;4982.170;1.05955;2.84877;1.13529;3
ACCE;13.180;4982.177;-1.27611;4.60225;4.61243;3
MAGN;13.180;4982.177;-9.29200;-38.81900;-23.41700;3
AHRS;13.181;4982.177;25.4608;10.8874;-153.0739;0.14107;-0.19180;-0.93947;3
GYRO;13.182;4982.177;1.05955;2.84877;1.13529;3
PRES;13.182;4982.180;953.9700;3
LIGH;13.183;4982.180;7204.0;3
ACCE;13.186;4982.185;-2.20446;4.81474;4.38438;3
GYRO;13.186;4982.185;0.88362;3.31944;1.12155;3
AHRS;13.187;4982.185;26.4162;12.5952;-152.3883;0.15790;-0.19506;-0.93373;3
LIGH;13.188;4982.187;6860.0;3
GYRO;13.197;4982.190;0.54092;3.55401;1.11086;3
ACCE;13.198;4982.196;-3.11486;4.76925;5.28400;3
MAGN;13.199;4982.196;-8.58700;-38.81900;-22.51400;3
AHRS;13.199;4982.196;27.0027;13.9872;-150.9787;0.17268;-0.19467;-0.92722;3
GYRO;13.200;4982.196;0.54092;3.55401;1.11086;3
LIGH;13.201;4982.198;6860.0;3
GYRO;13.206;4982.201;0.14936;3.53477;1.14629;3
ACCE;13.206;4982.205;-3.23517;4.81654;5.46477;3
GYRO;13.207;4982.205;0.14936;3.53477;1.14629;3
AHRS;13.208;4982.205;27.5833;16.0071;-150.3341;0.19115;-0.19359;-0.92116;3
LIGH;13.208;4982.207;6860.0;3
GYRO;13.217;4982.210;-0.18662;3.45780;1.27824;3
ACCE;13.221;4982.216;-3.46800;4.44783;5.82928;3
MAGN;13.221;4982.216;-7.89400;-38.31100;-23.11000;3
AHRS;13.222;4982.216;27.8711;17.6161;-149.0533;0.20672;-0.18971;-0.91452;3
GYRO;13.223;4982.216;-0.18662;3.45780;1.27824;3
LIGH;13.223;4982.218;6649.0;3
GYRO;13.226;4982.221;-0.40103;3.54027;1.42729;3
ACCE;13.227;4982.225;-3.40156;4.21559;7.22031;3
GYRO;13.227;4982.225;-0.40103;3.54027;1.42729;3
AHRS;13.228;4982.225;28.0081;19.4005;-148.1359;0.22268;-0.18449;-0.90848;3
LIGH;13.229;4982.227;6649.0;3
GYRO;13.239;4982.230;-0.48503;3.59861;1.51464;3
ACCE;13.239;4982.237;-2.29424;3.95163;8.02776;3
MAGN;13.240;4982.237;-7.02800;-37.59000;-25.21300;3
AHRS;13.241;4982.237;28.0260;20.7607;-147.3138;0.23478;-0.17936;-0.90352;3
GYRO;13.241;4982.237;-0.48503;3.59861;1.51464;3
LIGH;13.242;4982.240;6649.0;3
ACCE;13.246;4982.245;-1.24139;3.48656;7.99304;3
GYRO;13.246;4982.245;-0.47067;3.54424;1.52716;3
AHRS;13.247;4982.245;28.0415;22.5830;-145.9171;0.25125;-0.17148;-0.89575;3
LIGH;13.248;4982.247;6649.0;3
GYRO;13.257;4982.250;-0.31154;3.50179;1.45630;3
ACCE;13.258;4982.256;-1.04986;3.31358;7.95294;3
MAGN;13.259;4982.256;-6.63400;-37.59000;-25.21300;3
AHRS;13.259;4982.256;28.0519;23.6236;-146.0178;0.25925;-0.16884;-0.89369;3
GYRO;13.260;4982.256;-0.31154;3.50179;1.45630;3
LIGH;13.261;4982.258;6554.0;3
GYRO;13.266;4982.261;-0.01069;3.33563;1.27213;3
ACCE;13.266;4982.265;-3.51888;3.35308;7.40527;3
GYRO;13.267;4982.265;-0.01069;3.33563;1.27213;3
AHRS;13.268;4982.265;28.1918;25.3158;-144.9296;0.27425;-0.16255;-0.88626;3
LIGH;13.269;4982.267;6554.0;3
GYRO;13.277;4982.270;0.34728;3.13649;1.09101;3
ACCE;13.278;4982.276;-4.90093;4.22696;7.43639;3
MAGN;13.279;4982.276;-5.34900;-37.59000;-25.21300;3
AHRS;13.279;4982.276;28.4445;26.7574;-144.9149;0.28591;-0.16029;-0.88205;3
GYRO;13.280;4982.276;0.34728;3.13649;1.09101;3
LIGH;13.281;4982.278;6554.0;3
GYRO;13.289;4982.281;0.64080;3.21743;1.09406;3
ACCE;13.290;4982.288;-5.31034;3.46501;7.45195;3
GYRO;13.290;4982.288;0.64080;3.21743;1.09406;3
AHRS;13.291;4982.288;28.8744;28.4914;-144.3281;0.30087;-0.15704;-0.87474;3
LIGH;13.292;4982.290;6554.0;3
ACCE;13.298;4982.297;-5.31214;4.04919;7.71172;3
MAGN;13.299;4982.297;-4.37300;-37.59000;-25.21300;3
GYRO;13.300;4982.297;0.79565;3.64381;1.25075;3
AHRS;13.300;4982.297;29.5779;30.5236;-143.3613;0.31901;-0.15378;-0.86438;3
LIGH;13.301;4982.300;6198.0;3
ACCE;13.306;4982.305;-4.03303;4.23774;6.90608;3
GYRO;13.306;4982.305;0.82070;4.16152;1.43034;3
AHRS;13.307;4982.305;30.2182;32.1283;-142.9355;0.33291;-0.15258;-0.85670;3
LIGH;13.308;4982.307;6198.0;3
GYRO;13.318;4982.310;0.74373;4.46359;1.54702;3
ACCE;13.319;4982.316;-3.61644;3.59669;7.93259;3
MAGN;13.319;4982.316;-3.32600;-37.96300;-25.21300;3
AHRS;13.325;4982.316;30.7932;33.7104;-142.2336;0.34674;-0.14995;-0.84812;3
GYRO;13.327;4982.316;0.74373;4.46359;1.54702;3
LIGH;13.328;4982.319;6198.0;3
GYRO;13.328;4982.321;0.71777;4.45412;1.54427;3
ACCE;13.331;4982.325;-3.57275;3.54043;9.27334;3
GYRO;13.333;4982.325;0.71777;4.45412;1.54427;3
AHRS;13.334;4982.325;31.5772;35.9915;-141.4340;0.36607;-0.14608;-0.83609;3
LIGH;13.342;4982.327;6198.0;3
GYRO;13.343;4982.330;0.77397;4.25468;1.54427;3
ACCE;13.344;4982.336;-3.72179;3.39378;9.22606;3
MAGN;13.345;4982.336;-2.39800;-37.96300;-24.48700;3
AHRS;13.347;4982.336;32.1828;37.8169;-141.1103;0.38089;-0.14361;-0.82723;3
GYRO;13.349;4982.336;0.77397;4.25468;1.54427;3
LIGH;13.350;4982.339;5406.0;3
GYRO;13.352;4982.341;1.06321;4.24887;1.59222;3
ACCE;13.353;4982.345;-4.25150;3.67749;8.59159;3
GYRO;13.354;4982.345;1.06321;4.24887;1.59222;3
AHRS;13.355;4982.345;33.0331;40.0347;-140.4064;0.39925;-0.14018;-0.81462;3
LIGH;13.357;4982.347;5406.0;3
GYRO;13.371;4982.350;1.55129;4.66945;1.67805;3
ACCE;13.372;4982.357;-4.93505;4.41431;6.83964;3
MAGN;13.382;4982.357;-1.40800;-37.96300;-23.84600;3
AHRS;13.383;4982.357;33.9198;41.9712;-140.0352;0.41501;-0.13889;-0.80360;3
GYRO;13.385;4982.357;1.55129;4.66945;1.67805;3
PRES;13.386;4982.360;954.0200;3
LIGH;13.393;4982.360;5406.0;3
ACCE;13.394;4982.365;-5.22535;5.20499;3.69964;3
GYRO;13.394;4982.365;2.10443;5.46511;1.78189;3
AHRS;13.395;4982.365;35.5514;45.1914;-139.9018;0.44034;-0.13934;-0.78567;3
LIGH;13.396;4982.367;5406.0;3
GYRO;13.396;4982.370;2.42575;6.23083;1.85764;3
ACCE;13.396;4982.376;-5.60423;5.64672;1.45747;3
MAGN;13.397;4982.376;0.30500;-37.96300;-22.05500;3
AHRS;13.397;4982.376;36.8631;47.8496;-138.7173;0.46192;-0.13483;-0.76632;3
GYRO;13.399;4982.376;2.42575;6.23083;1.85764;3
LIGH;13.399;4982.379;4015.0;3
GYRO;13.400;4982.381;2.27089;6.60345;1.82588;3
ACCE;13.400;4982.385;-5.12359;6.22492;1.03968;3
GYRO;13.401;4982.385;2.27089;6.60345;1.82588;3
AHRS;13.401;4982.385;38.8650;52.2233;-139.3116;0.49302;-0.13581;-0.74306;3
LIGH;13.402;4982.387;4015.0;3
GYRO;13.402;4982.390;1.68354;6.27450;1.72631;3
ACCE;13.402;4982.396;-4.58490;5.85023;2.93290;3
MAGN;13.403;4982.396;1.51200;-37.96300;-21.47300;3
AHRS;13.403;4982.396;40.3683;55.9445;-136.9893;0.52130;-0.12213;-0.71190;3
GYRO;13.404;4982.396;1.68354;6.27450;1.72631;3
LIGH;13.404;4982.399;4015.0;3
GYRO;13.407;4982.401;1.08856;5.42693;1.60535;3
ACCE;13.408;4982.405;-4.07254;5.71436;6.49966;3
GYRO;13.408;4982.405;1.08856;5.42693;1.60535;3
AHRS;13.409;4982.405;41.8183;59.8957;-137.1711;0.54705;-0.11762;-0.68849;3
LIGH;13.409;4982.407;2656.0;3
GYRO;13.419;4982.410;0.97005;4.49994;1.47066;3
ACCE;13.420;4982.417;-3.64876;5.24749;8.62451;3
MAGN;13.420;4982.417;1.97700;-37.96300;-20.33000;3
AHRS;13.421;4982.417;42.7159;62.3129;-136.7139;0.56282;-0.11197;-0.67130;3
GYRO;13.421;4982.417;0.97005;4.49994;1.47066;3
LIGH;13.422;4982.420;2656.0;3
ACCE;13.426;4982.425;-2.97061;5.11342;8.84837;3
GYRO;13.427;4982.425;1.19394;4.16702;1.41201;3
AHRS;13.427;4982.425;43.8720;65.0991;-136.4387;0.58029;-0.10723;-0.65150;3
LIGH;13.429;4982.427;2656.0;3
GYRO;13.438;4982.430;1.77976;4.10410;1.33963;3
ACCE;13.439;4982.436;-2.65697;5.16549;7.35080;3
MAGN;13.440;4982.436;3.33500;-39.19000;-18.79800;3
AHRS;13.440;4982.436;44.6214;66.7485;-137.4473;0.58927;-0.11075;-0.64414;3
GYRO;13.441;4982.436;1.77976;4.10410;1.33963;3
LIGH;13.442;4982.439;2656.0;3
GYRO;13.446;4982.441;2.42452;4.91411;1.28251;3
ACCE;13.447;4982.445;-4.42508;5.63834;3.61405;3
GYRO;13.449;4982.445;2.42452;4.91411;1.28251;3
AHRS;13.449;4982.445;45.8288;69.9226;-138.3406;0.60677;-0.11055;-0.62619;3
LIGH;13.450;4982.447;1597.0;3
GYRO;13.458;4982.450;2.86710;6.15416;1.25472;3
ACCE;13.459;4982.456;-5.85741;7.03057;-0.67935;3
MAGN;13.459;4982.456;4.88200;-40.60200;-16.25600;3
AHRS;13.460;4982.456;46.9315;73.6286;-139.0593;0.62645;-0.10643;-0.60455;3
GYRO;13.461;4982.456;2.86710;6.15416;1.25472;3
LIGH;13.462;4982.459;1597.0;3
GYRO;13.470;4982.461;2.86465;7.09825;1.34574;3
ACCE;13.474;4982.468;-6.66426;7.58543;-2.87304;3
GYRO;13.475;4982.468;2.86465;7.09825;1.34574;3
AHRS;13.475;4982.468;48.2141;79.5095;-141.6328;0.65449;-0.10476;-0.57694;3
LIGH;13.476;4982.471;1597.0;3
GYRO;13.496;4982.473;2.48928;7.14376;1.46424;3
GYRO;13.497;4982.477;2.48928;7.14376;1.46424;3
MAGN;13.503;4982.477;5.67000;-41.94700;-12.61100;3
ACCE;13.503;4982.477;-6.55892;7.36696;-0.81343;3
AHRS;13.504;4982.477;49.8825;89.3625;-143.5128;0.69940;-0.08516;-0.51949;3
LIGH;13.506;4982.481;1597.0;3
AHRS;13.506;4982.485;49.8825;89.3625;-143.5128;0.69940;-0.08516;-0.51949;3
ACCE;13.508;4982.485;-5.41209;6.92224;3.61824;3
GYRO;13.509;4982.485;2.13497;6.27572;1.51189;3
HUMI;13.523;4982.496;52.9;3
TEMP;13.528;4982.496;17.2;3
LIGH;13.530;4982.496;1150.0;3
GYRO;13.532;4982.490;2.19484;5.20060;1.48440;3
ACCE;13.532;4982.496;-4.52624;6.37815;6.12736;3
MAGN;13.533;4982.496;5.17500;-42.69500;-10.25300;3
AHRS;13.534;4982.496;50.8507;95.0808;-146.7502;0.72137;-0.08709;-0.49358;3
GYRO;13.535;4982.496;2.19484;5.20060;1.48440;3
LIGH;13.535;4982.502;1150.0;3
GYRO;13.536;4982.501;2.39276;4.74612;1.47096;3
ACCE;13.537;4982.505;-3.55060;6.18422;1.53289;3
AHRS;13.537;4982.505;51.6692;100.0795;-148.9970;0.73959;-0.08532;-0.46777;3
GYRO;13.545;4982.505;2.39276;4.74612;1.47096;3
LIGH;13.546;4982.508;1150.0;3
GYRO;13.546;4982.510;2.94345;4.84325;1.50517;3
ACCE;13.546;4982.516;-4.13359;6.68880;-3.04004;3
AHRS;13.547;4982.516;52.2321;104.6071;-151.4349;0.75492;-0.08557;-0.44615;3
MAGN;13.548;4982.516;4.58500;-43.66300;-5.79800;3
GYRO;13.548;4982.516;2.94345;4.84325;1.50517;3
LIGH;13.549;4982.524;822.0;3
GYRO;13.549;4982.521;3.41657;5.39333;1.61268;3
AHRS;13.550;4982.526;52.6209;117.0006;-158.7489;0.79391;-0.08669;-0.39065;3
ACCE;13.550;4982.526;-4.66091;6.99646;-6.16866;3
GYRO;13.551;4982.526;3.41657;5.39333;1.61268;3
GYRO;13.552;4982.531;3.41657;5.39333;1.61268;3
GYRO;13.552;4982.536;3.41657;5.39333;1.61268;3
ACCE;13.552;4982.536;-4.66091;6.99646;-6.16866;3
AHRS;13.553;4982.536;52.6209;117.0006;-158.7489;0.79391;-0.08669;-0.39065;3
ACCE;13.553;4982.543;-4.66091;6.99646;-6.16866;3
AHRS;13.554;4982.543;52.6209;117.0006;-158.7489;0.79391;-0.08669;-0.39065;3
GYRO;13.555;4982.543;3.41657;5.39333;1.61268;3
LIGH;13.555;4982.546;822.0;3
LIGH;13.555;4982.546;822.0;3
LIGH;13.556;4982.546;822.0;3
MAGN;13.556;4982.549;3.69800;-44.43000;-1.32900;3
GYRO;13.557;4982.549;3.30509;5.85759;1.83962;3
ACCE;13.557;4982.549;-5.17447;7.59920;-6.04057;3
AHRS;13.557;4982.549;52.1679;127.3615;-160.9748;0.82619;-0.05922;-0.32761;3
PRES;13.558;4982.552;954.0600;3
LIGH;13.558;4982.552;822.0;3
ACCE;13.559;4982.555;-4.09408;7.18320;-3.69545;3
GYRO;13.559;4982.555;2.83136;5.11997;1.86772;3
AHRS;13.560;4982.555;51.9680;130.9956;-163.0477;0.83581;-0.05915;-0.30997;3
LIGH;13.560;4982.557;591.0;3
GYRO;13.569;4982.560;2.37413;4.18992;1.89277;3
ACCE;13.569;4982.566;-2.89279;6.51762;-1.44071;3
MAGN;13.570;4982.566;0.54300;-44.43000;1.37000;3
AHRS;13.573;4982.566;51.8710;133.8986;-167.3517;0.84131;-0.07905;-0.30564;3
GYRO;13.573;4982.566;2.37413;4.18992;1.89277;3
LIGH;13.574;4982.570;591.0;3
GYRO;13.578;4982.571;2.15422;3.49018;1.94133;3
ACCE;13.578;4982.575;-2.34273;6.09025;0.18615;3
GYRO;13.579;4982.575;2.15422;3.49018;1.94133;3
AHRS;13.579;4982.575;51.7189;138.9427;-170.3772;0.85258;-0.08173;-0.28019;3
LIGH;13.580;4982.577;591.0;3
GYRO;13.588;4982.580;2.16460;3.25897;1.99906;3
ACCE;13.588;4982.586;-2.30861;6.18482;-1.13246;3
MAGN;13.589;4982.586;-0.64200;-44.43000;2.56600;3
AHRS;13.589;4982.586;51.5833;142.5565;-172.8583;0.85978;-0.08627;-0.26277;3
GYRO;13.592;4982.586;2.16460;3.25897;1.99906;3
LIGH;13.594;4982.589;591.0;3
GYRO;13.597;4982.591;2.39490;3.33899;2.03937;3
ACCE;13.597;4982.595;-2.88441;6.54395;-4.01747;3
GYRO;13.598;4982.595;2.39490;3.33899;2.03937;3
AHRS;13.598;4982.595;51.2437;146.8894;-175.7759;0.86824;-0.09128;-0.24147;3
LIGH;13.599;4982.597;470.0;3
GYRO;13.609;4982.600;2.74950;3.88235;2.16704;3
ACCE;13.609;4982.607;-3.22798;6.81749;-3.26928;3
MAGN;13.611;4982.607;-4.04800;-43.82000;5.94300;3
AHRS;13.611;4982.607;50.7946;150.4399;-179.2502;0.87416;-0.10370;-0.22774;3
GYRO;13.612;4982.607;2.74950;3.88235;2.16704;3
LIGH;13.612;4982.610;470.0;3
SOUN;13.616;411.62;0.01256;55.96
ACCE;13.619;4982.615;-2.67732;5.89093;-2.26252;3
GYRO;13.620;4982.615;2.95537;4.55675;2.34145;3
AHRS;13.620;4982.615;49.8580;155.6940;177.3746;0.88424;-0.10902;-0.20030;3
LIGH;13.621;4982.617;470.0;3
GYRO;13.628;4982.620;3.02195;4.66457;2.53601;3
ACCE;13.628;4982.626;-0.44831;5.31154;-3.54761;3
MAGN;13.631;4982.626;-5.53200;-43.82000;8.34300;3
AHRS;13.631;4982.626;49.0697;159.5923;175.3694;0.89162;-0.10967;-0.17753;3
GYRO;13.632;4982.626;3.02195;4.66457;2.53601;3
LIGH;13.632;4982.629;470.0;3
GYRO;13.636;4982.631;3.08701;4.20947;2.71163;3
ACCE;13.636;4982.635;1.09654;4.48075;-4.42688;3
GYRO;13.637;4982.635;3.08701;4.20947;2.71163;3
AHRS;13.637;4982.635;47.7784;165.0580;172.0585;0.90075;-0.11531;-0.14640;3
LIGH;13.639;4982.637;376.0;3
GYRO;13.648;4982.640;3.10533;3.87502;2.80509;3
ACCE;13.648;4982.646;1.81899;4.36164;-6.01124;3
MAGN;13.649;4982.646;-8.36100;-42.76400;10.34000;3
AHRS;13.650;4982.646;46.5316;169.2963;170.7373;0.90872;-0.11058;-0.11716;3
GYRO;13.650;4982.646;3.10533;3.87502;2.80509;3
LIGH;13.651;4982.649;376.0;3
GYRO;13.659;4982.651;3.13252;3.93306;2.79074;3
ACCE;13.660;4982.658;1.67115;4.52025;-7.56927;3
GYRO;13.661;4982.658;3.13252;3.93306;2.79074;3
AHRS;13.661;4982.658;44.8020;174.0434;167.6128;0.91577;-0.11930;-0.08882;3
LIGH;13.662;4982.661;376.0;3
ACCE;13.669;4982.667;1.25097;4.89076;-8.11515;3
MAGN;13.669;4982.667;-11.42200;-41.76900;12.03400;3
GYRO;13.670;4982.667;3.06563;4.03690;2.72568;3
AHRS;13.671;4982.667;42.6685;178.9671;167.2872;0.92535;-0.10638;-0.04862;3
LIGH;13.671;4982.670;329.0;3
ACCE;13.676;4982.675;1.27910;4.82192;-5.51325;3
GYRO;13.677;4982.675;2.96881;3.97337;2.70155;3
AHRS;13.677;4982.675;41.1014;-177.6450;165.3557;0.92945;-0.11216;-0.02564;3
LIGH;13.678;4982.677;329.0;3
GYRO;13.688;4982.680;2.73576;3.83104;2.67681;3
ACCE;13.689;4982.686;2.42832;3.69904;-4.21978;3
MAGN;13.690;4982.686;-14.38400;-40.33200;13.41200;3
AHRS;13.691;4982.686;39.7172;-174.8086;163.7643;0.93233;-0.11745;-0.00575;3
GYRO;13.692;4982.686;2.73576;3.83104;2.67681;3
LIGH;13.693;4982.689;329.0;3
GYRO;13.698;4982.691;2.65299;3.22842;2.66185;3
ACCE;13.699;4982.695;4.56335;2.94008;-5.79277;3
GYRO;13.700;4982.695;2.65299;3.22842;2.66185;3
AHRS;13.701;4982.695;37.7544;-170.9696;161.6762;0.93530;-0.12505;0.02218;3
LIGH;13.702;4982.697;329.0;3
GYRO;13.708;4982.700;2.66948;2.49416;2.62703;3
ACCE;13.710;4982.706;5.44801;2.60729;-7.01980;3
MAGN;13.710;4982.706;-17.39100;-39.17500;14.17500;3
AHRS;13.711;4982.706;36.0550;-168.1725;161.3131;0.93848;-0.12210;0.04670;3
GYRO;13.713;4982.706;2.66948;2.49416;2.62703;3
LIGH;13.714;4982.709;306.0;3
GYRO;13.741;4982.711;2.65207;2.28372;2.47370;3
ACCE;13.746;4982.715;5.59704;2.53905;-8.16423;3
GYRO;13.746;4982.715;2.65207;2.28372;2.47370;3
AHRS;13.747;4982.715;33.9022;-165.4536;159.5629;0.94035;-0.13201;0.06787;3
LIGH;13.747;4982.718;306.0;3
GYRO;13.749;4982.720;2.60045;2.34511;2.23119;3
ACCE;13.750;4982.728;5.19003;2.56000;-9.51516;3
MAGN;13.750;4982.728;-20.09400;-37.91000;14.91000;3
AHRS;13.750;4982.728;32.0728;-163.5046;159.1065;0.94257;-0.13349;0.08601;3
GYRO;13.751;4982.728;2.60045;2.34511;2.23119;3
PRES;13.751;4982.731;954.0000;3
LIGH;13.754;4982.731;306.0;3
ACCE;13.754;4982.735;4.07014;3.01071;-10.06822;3
GYRO;13.755;4982.735;2.43796;2.30357;2.00975;3
AHRS;13.755;4982.735;29.6989;-161.1823;157.8710;0.94391;-0.14189;0.10656;3
LIGH;13.756;4982.737;306.0;3
GYRO;13.757;4982.740;2.19270;2.25990;1.87047;3
ACCE;13.757;4982.746;3.29861;3.22140;-8.96150;3
MAGN;13.758;4982.746;-22.45700;-36.07600;15.72400;3
AHRS;13.758;4982.746;28.3420;-159.9006;157.0030;0.94405;-0.14845;0.11774;3
GYRO;13.766;4982.746;2.19270;2.25990;1.87047;3
LIGH;13.766;4982.749;295.0;3
GYRO;13.767;4982.751;2.07450;2.07267;1.86008;3
ACCE;13.767;4982.755;3.30998;3.02208;-8.27676;3
GYRO;13.768;4982.755;2.07450;2.07267;1.86008;3
AHRS;13.769;4982.755;26.5779;-158.1299;156.2554;0.94408;-0.15392;0.13424;3
LIGH;13.769;4982.757;295.0;3
GYRO;13.770;4982.760;1.90010;1.72631;1.90162;3
ACCE;13.770;4982.766;4.24013;2.63721;-8.48744;3
MAGN;13.770;4982.766;-25.01200;-34.00700;15.72400;3
AHRS;13.771;4982.766;25.1546;-156.7743;154.6351;0.94232;-0.16713;0.14484;3
GYRO;13.771;4982.766;1.90010;1.72631;1.90162;3
LIGH;13.772;4982.769;295.0;3
GYRO;13.779;4982.771;1.75257;1.56656;2.03846;3
ACCE;13.779;4982.775;5.64613;2.19788;-8.70651;3
GYRO;13.780;4982.775;1.75257;1.56656;2.03846;3
AHRS;13.780;4982.775;23.4745;-155.2847;153.8483;0.94146;-0.17397;0.15915;3
LIGH;13.781;4982.777;295.0;3
WIFI;13.781;4982.727;eduroam;00:0b:86:27:36:c0;-78
WIFI;13.781;4982.727;portal-csic;00:0b:86:27:36:c1;-84
WIFI;13.781;4982.727;portal-csic;00:0b:86:27:32:e1;-63
WIFI;13.781;4982.727;test-CAR;00:0b:86:27:32:e2;-57
WIFI;13.781;4982.727;eduroam;00:0b:86:27:32:e0;-66
WIFI;13.781;4982.727;test-CAR;00:0b:86:27:36:c2;-84
WIFI;13.781;4982.727;eduroam;00:0b:86:27:35:90;-72
WIFI;13.781;4982.727;test-CAR;00:0b:86:27:35:92;-78
WIFI;13.781;4982.727;portal-csic;00:0b:86:27:35:91;-78
WIFI;13.781;4982.727;eduroam;00:0b:86:27:35:80;-90
WIFI;13.781;4982.727;portal-csic;00:0b:86:27:35:81;-90
WIFI;13.781;4978.736;SMC_LOPSI;00:13:f7:80:98:e4;-90
WIFI;13.781;4982.727;test-CAR;00:0b:86:27:35:82;-90
GYRO;13.805;4982.780;1.56137;1.42759;2.14780;3
ACCE;13.805;4982.788;6.40629;1.70407;-8.02716;3
MAGN;13.806;4982.788;-27.07000;-32.42900;16.82700;3
AHRS;13.806;4982.788;22.1024;-154.0741;152.6562;0.93951;-0.18429;0.16977;3
GYRO;13.807;4982.788;1.56137;1.42759;2.14780;3
LIGH;13.807;4982.796;290.0;3
ACCE;13.807;4982.795;6.36319;1.29347;-6.82647;3
GYRO;13.808;4982.795;1.36620;1.48165;2.13650;3
AHRS;13.808;4982.795;20.3610;-152.5714;151.6147;0.93728;-0.19382;0.18413;3
LIGH;13.809;4982.797;290.0;3
GYRO;13.809;4982.800;1.21745;1.57817;2.07236;3
ACCE;13.810;4982.806;6.13155;1.10133;-5.45399;3
MAGN;13.810;4982.806;-28.85700;-30.55100;15.06900;3
AHRS;13.810;4982.806;19.3187;-151.5612;150.5824;0.93477;-0.20277;0.19292;3
GYRO;13.812;4982.806;1.21745;1.57817;2.07236;3
LIGH;13.814;4982.809;290.0;3
GYRO;13.825;4982.811;1.19730;1.71775;2.05862;3
ACCE;13.826;4982.815;6.02920;0.92835;-4.92547;3
GYRO;13.826;4982.815;1.19730;1.71775;2.05862;3
AHRS;13.828;4982.815;17.9579;-150.1595;149.6785;0.93173;-0.21083;0.20603;3
LIGH;13.830;4982.817;290.0;3
GYRO;13.830;4982.820;1.32955;1.85764;2.10168;3
ACCE;13.831;4982.826;6.47871;0.61112;-5.33069;3
MAGN;13.832;4982.826;-30.79500;-28.64800;15.06900;3
AHRS;13.845;4982.826;16.8149;-148.9309;148.6974;0.92834;-0.21943;0.21711;3
GYRO;13.851;4982.826;1.32955;1.85764;2.10168;3
LIGH;13.852;4982.829;289.0;3
GYRO;13.853;4982.831;1.52961;1.93125;2.13528;3
ACCE;13.853;4982.839;7.59082;0.20830;-6.56730;3
GYRO;13.854;4982.839;1.52961;1.93125;2.13528;3
AHRS;13.854;4982.839;15.2847;-147.3730;147.8691;0.92440;-0.22734;0.23220;3
LIGH;13.855;4982.841;289.0;3
ACCE;13.855;4982.848;8.36953;-0.07422;-7.77457;3
MAGN;13.856;4982.848;-32.42100;-26.56500;15.06900;3
GYRO;13.856;4982.848;1.62185;1.92972;2.12215;3
AHRS;13.857;4982.848;13.4003;-145.6481;148.2962;0.92220;-0.22604;0.25169;3
LIGH;13.858;4982.850;289.0;3
ACCE;13.858;4982.855;8.38030;-0.07841;-8.66402;3
GYRO;13.858;4982.855;1.71653;1.90437;2.00547;3
AHRS;13.859;4982.855;11.9413;-144.4197;147.7657;0.91862;-0.23236;0.26444;3
LIGH;13.860;4982.857;290.0;3
GYRO;13.868;4982.860;1.65850;1.83412;1.80114;3
ACCE;13.868;4982.866;7.73028;0.13767;-9.06445;3
MAGN;13.869;4982.866;-33.86300;-24.57200;14.20200;3
AHRS;13.869;4982.866;10.6916;-143.4550;146.8233;0.91444;-0.24192;0.27392;3
GYRO;13.870;4982.866;1.65850;1.83412;1.80114;3
LIGH;13.870;4982.869;290.0;3
GYRO;13.878;4982.871;1.49601;1.77640;1.61085;3
ACCE;13.878;4982.875;6.97431;0.33698;-8.90224;3
GYRO;13.881;4982.875;1.49601;1.77640;1.61085;3
AHRS;13.882;4982.875;9.0927;-142.2287;146.4773;0.91052;-0.24744;0.28732;3
LIGH;13.883;4982.877;290.0;3
GYRO;13.888;4982.880;1.29290;1.73700;1.50395;3
ACCE;13.889;4982.886;6.37576;0.41480;-8.25940;3
MAGN;13.889;4982.886;-35.80600;-23.11400;14.20200;3
AHRS;13.890;4982.886;7.9216;-141.2851;145.7195;0.90616;-0.25551;0.29678;3
GYRO;13.891;4982.886;1.29290;1.73700;1.50395;3
LIGH;13.892;4982.889;290.0;3
GYRO;13.897;4982.891;1.12338;1.69973;1.48165;3
ACCE;13.897;4982.895;6.33446;0.34955;-7.78894;3
GYRO;13.898;4982.895;1.12338;1.69973;1.48165;3
AHRS;13.898;4982.895;6.6482;-140.1560;145.4483;0.90210;-0.25987;0.30863;3
LIGH;13.899;4982.898;293.0;3
GYRO;13.912;4982.900;1.00579;1.70279;1.51342;3
GYRO;13.913;4982.905;1.00579;1.70279;1.51342;3
ACCE;13.913;4982.910;6.67863;0.15323;-7.28496;3
MAGN;13.914;4982.910;-36.37300;-21.80000;13.12500;3
AHRS;13.915;4982.910;5.6667;-139.2284;144.7892;0.89758;-0.26676;0.31760;3
GYRO;13.916;4982.910;1.00579;1.70279;1.51342;3
LIGH;13.917;4982.913;293.0;3
PRES;13.917;4982.913;953.9800;3
ACCE;13.917;4982.915;7.09641;-0.11073;-6.45297;3
GYRO;13.919;4982.915;0.92546;1.78709;1.54457;3
AHRS;13.919;4982.915;4.1988;-137.7587;144.3518;0.89149;-0.27277;0.33235;3
LIGH;13.921;4982.917;293.0;3
GYRO;13.928;4982.920;0.88820;1.86375;1.54610;3
ACCE;13.929;4982.926;7.69556;-0.54348;-5.49649;3
MAGN;13.930;4982.926;-37.42500;-20.33500;12.45400;3
AHRS;13.930;4982.926;3.5691;-137.0543;144.1497;0.88850;-0.27543;0.33920;3
GYRO;13.931;4982.926;0.88820;1.86375;1.54610;3
LIGH;13.932;4982.929;293.0;3
GYRO;13.936;4982.931;0.89034;1.84359;1.52961;3
ACCE;13.937;4982.935;8.45812;-0.88406;-4.86741;3
GYRO;13.940;4982.935;0.89034;1.84359;1.52961;3
AHRS;13.940;4982.935;2.4057;-135.7029;143.7802;0.88259;-0.28032;0.35221;3
LIGH;13.941;4982.938;300.0;3
GYRO;13.948;4982.940;0.93646;1.81396;1.43645;3
ACCE;13.949;4982.947;8.95731;-1.21206;-4.98353;3
MAGN;13.950;4982.947;-38.47500;-18.65600;11.17400;3
AHRS;13.951;4982.947;1.4362;-134.5844;143.7854;0.87824;-0.28208;0.36329;3
GYRO;13.952;4982.947;0.93646;1.81396;1.43645;3
LIGH;13.952;4982.949;300.0;3
ACCE;13.956;4982.955;8.57663;-1.03190;-5.32650;3
GYRO;13.957;4982.955;1.01526;1.74097;1.27121;3
AHRS;13.960;4982.955;0.2874;-133.3008;143.5369;0.87232;-0.28629;0.37572;3
LIGH;13.961;4982.958;300.0;3
GYRO;13.970;4982.960;1.09498;1.67041;1.08520;3
GYRO;13.971;4982.965;1.09498;1.67041;1.08520;3
AHRS;13.972;4982.968;-0.5889;-132.3539;143.3228;0.86767;-0.28979;0.38487;3
MAGN;13.974;4982.968;-39.45700;-17.66200;9.80900;3
ACCE;13.975;4982.968;8.34559;-0.96726;-6.20038;3
GYRO;13.977;4982.968;1.09498;1.67041;1.08520;3
LIGH;13.979;4982.971;309.0;3
ACCE;13.979;4982.975;8.28334;-0.99419;-6.79055;3
GYRO;13.981;4982.975;1.15606;1.63559;0.93279;3
AHRS;13.982;4982.975;-1.7439;-131.1227;143.3417;0.86214;-0.29224;0.39704;3
LIGH;13.983;4982.978;309.0;3
GYRO;13.988;4982.980;1.16309;1.61085;0.83811;3
ACCE;13.989;4982.986;8.54012;-1.11390;-6.87675;3
MAGN;13.990;4982.986;-40.01600;-16.88600;10.20800;3
AHRS;13.991;4982.986;-2.4064;-130.4011;143.4947;0.85916;-0.29263;0.40422;3
GYRO;13.993;4982.986;1.16309;1.61085;0.83811;3
LIGH;14.000;4982.989;309.0;3
GYRO;14.001;4982.991;1.12246;1.52044;0.75808;3
ACCE;14.002;4982.995;8.86573;-1.37248;-7.08025;3
GYRO;14.003;4982.995;1.12246;1.52044;0.75808;3
AHRS;14.004;4982.995;-3.3324;-129.3578;143.6723;0.85464;-0.29348;0.41440;3
LIGH;14.006;4982.998;309.0;3
GYRO;14.008;4983.000;1.07390;1.28984;0.65301;3
ACCE;14.011;4983.006;8.91661;-1.51673;-7.88411;3
MAGN;14.012;4983.006;-40.01600;-16.09100;10.20800;3
AHRS;14.013;4983.006;-4.0461;-128.5893;144.1998;0.85218;-0.29134;0.42227;3
GYRO;14.015;4983.006;1.07390;1.28984;0.65301;3
LIGH;14.016;4983.009;316.0;3
GYRO;14.020;4983.011;1.04458;1.00548;0.58613;3
ACCE;14.021;4983.019;8.50420;-1.32699;-8.59758;3
GYRO;14.022;4983.019;1.04458;1.00548;0.58613;3
AHRS;14.023;4983.019;-4.8091;-127.8506;144.4149;0.84887;-0.29179;0.42967;3
LIGH;14.025;4983.021;316.0;3
ACCE;14.029;4983.027;7.85119;-1.09595;-8.97347;3
MAGN;14.030;4983.027;-40.44900;-15.20900;10.20800;3
GYRO;14.031;4983.027;0.94623;0.88850;0.43555;3
AHRS;14.032;4983.027;-5.5851;-127.2573;144.6876;0.84615;-0.29204;0.43600;3
LIGH;14.034;4983.030;316.0;3
ACCE;14.037;4983.036;7.33943;-1.10971;-8.73944;3
GYRO;14.038;4983.036;0.77946;0.70952;0.29260;3
AHRS;14.039;4983.036;-6.0373;-126.9398;144.8721;0.84471;-0.29204;0.43947;3
LIGH;14.040;4983.038;316.0;3
GYRO;14.049;4983.041;0.59315;0.55894;0.19975;3
GYRO;14.050;4983.047;0.59315;0.55894;0.19975;3
AHRS;14.050;4983.047;-6.3616;-126.7063;143.8026;0.84053;-0.30089;0.44105;3
MAGN;14.051;4983.047;-40.84900;-15.20900;9.22600;3
ACCE;14.052;4983.047;7.48068;-1.22164;-8.15645;3
LIGH;14.053;4983.049;318.0;3
GYRO;14.057;4983.052;0.43646;0.37965;0.18234;3
ACCE;14.058;4983.056;8.18398;-1.51912;-8.14388;3
GYRO;14.058;4983.056;0.43646;0.37965;0.18234;3
AHRS;14.059;4983.056;-6.6988;-126.4279;143.9676;0.83933;-0.30067;0.44396;3
LIGH;14.061;4983.058;318.0;3
SOUN;14.061;1410.62;0.04305;66.66
GYRO;14.069;4983.061;0.32284;0.21380;0.20708;3
GYRO;14.069;4983.067;0.32284;0.21380;0.20708;3
AHRS;14.070;4983.067;-7.0420;-126.2119;143.0681;0.83553;-0.30830;0.44559;3
MAGN;14.071;4983.067;-40.84900;-14.62500;8.91200;3
ACCE;14.072;4983.067;8.81006;-1.80762;-7.74883;3
LIGH;14.072;4983.069;318.0;3
GYRO;14.077;4983.072;0.24648;0.15577;0.18662;3
ACCE;14.078;4983.076;9.06026;-1.97402;-7.10120;3
AHRS;14.078;4983.076;-7.1966;-126.1530;143.0834;0.83508;-0.30870;0.44638;3
GYRO;14.079;4983.076;0.24648;0.15577;0.18662;3
LIGH;14.080;4983.078;318.0;3
GYRO;14.093;4983.081;0.18845;0.12095;0.09255;3
GYRO;14.095;4983.086;0.18845;0.12095;0.09255;3
ACCE;14.096;4983.089;8.95491;-1.93152;-7.00484;3
MAGN;14.097;4983.089;-41.77800;-14.62500;8.91200;3
AHRS;14.102;4983.089;-7.3808;-126.0877;141.9274;0.83134;-0.31771;0.44634;3
GYRO;14.109;4983.089;0.18845;0.12095;0.09255;3
PRES;14.110;4983.094;954.0000;3
LIGH;14.112;4983.094;318.0;3
ACCE;14.113;4983.096;8.57902;-1.80343;-7.26640;3
GYRO;14.113;4983.096;0.15088;0.06445;-0.03360;3
AHRS;14.114;4983.096;-7.5565;-126.0289;141.9467;0.83086;-0.31815;0.44719;3
LIGH;14.115;4983.098;318.0;3
GYRO;14.116;4983.101;0.13408;0.01374;-0.09255;3
ACCE;14.116;4983.107;8.29172;-1.65978;-7.57885;3
MAGN;14.117;4983.107;-40.50400;-14.62500;9.36100;3
AHRS;14.118;4983.107;-7.5884;-126.0696;141.5625;0.82989;-0.32108;0.44665;3
GYRO;14.119;4983.107;0.13408;0.01374;-0.09255;3
LIGH;14.120;4983.109;318.0;3
GYRO;14.120;4983.112;0.07361;-0.02535;-0.19028;3
ACCE;14.121;4983.116;8.18518;-1.63704;-7.77816;3
GYRO;14.121;4983.116;0.07361;-0.02535;-0.19028;3
AHRS;14.122;4983.116;-7.6045;-126.1305;141.6092;0.83023;-0.32085;0.44629;3
LIGH;14.123;4983.118;318.0;3
GYRO;14.137;4983.121;-0.02107;-0.14813;-0.26145;3
ACCE;14.138;4983.127;8.50839;-1.72562;-7.72549;3
AHRS;14.142;4983.127;-7.5629;-126.2017;141.6502;0.83069;-0.32046;0.44571;3
MAGN;14.143;4983.127;-40.50400;-14.99700;9.36100;3
GYRO;14.143;4983.127;-0.02107;-0.14813;-0.26145;3
LIGH;14.143;4983.130;317.0;3
GYRO;14.144;4983.132;-0.11851;-0.31979;-0.31001;3
ACCE;14.144;4983.136;8.70592;-1.79864;-7.48368;3
GYRO;14.145;4983.136;-0.11851;-0.31979;-0.31001;3
AHRS;14.145;4983.136;-7.4460;-126.3337;141.0510;0.82973;-0.32450;0.44399;3
LIGH;14.146;4983.138;317.0;3
GYRO;14.151;4983.141;-0.19548;-0.48136;-0.36499;3
GYRO;14.152;4983.146;-0.19548;-0.48136;-0.36499;3
AHRS;14.152;4983.150;-7.1855;-126.6806;140.2085;0.82913;-0.32997;0.44014;3
MAGN;14.153;4983.150;-40.84900;-14.99700;9.90700;3
ACCE;14.153;4983.150;8.56586;-1.65978;-7.45914;3
GYRO;14.154;4983.150;-0.19548;-0.48136;-0.36499;3
LIGH;14.154;4983.152;317.0;3
ACCE;14.157;4983.156;8.15465;-1.41557;-7.48667;3
GYRO;14.157;4983.156;-0.26084;-0.54703;-0.43555;3
AHRS;14.158;4983.156;-6.9830;-126.9851;140.1983;0.83062;-0.32960;0.43743;3
LIGH;14.158;4983.158;313.0;3
GYRO;14.168;4983.161;-0.34697;-0.53909;-0.49908;3
GYRO;14.169;4983.167;-0.34697;-0.53909;-0.49908;3
AHRS;14.169;4983.167;-6.6393;-127.3911;139.0406;0.82941;-0.33716;0.43260;3
MAGN;14.170;4983.167;-40.84900;-15.42300;9.90700;3
ACCE;14.170;4983.167;7.86136;-1.18693;-7.52797;3
LIGH;14.171;4983.169;313.0;3
ACCE;14.177;4983.176;8.09839;-1.23002;-7.46632;3
AHRS;14.177;4983.176;-6.4311;-127.6300;139.0201;0.83061;-0.33681;0.43032;3
GYRO;14.178;4983.172;-0.46487;-0.62675;-0.54825;3
LIGH;14.178;4983.178;313.0;3
GYRO;14.178;4983.176;-0.46487;-0.62675;-0.54825;3
GYRO;14.189;4983.181;-0.53909;-0.93462;-0.57299;3
ACCE;14.190;4983.187;8.42041;-1.38325;-7.10360;3
MAGN;14.190;4983.187;-40.02200;-16.14800;10.46100;3
AHRS;14.191;4983.187;-6.0783;-127.9780;138.7295;0.83167;-0.33803;0.42662;3
GYRO;14.193;4983.187;-0.53909;-0.93462;-0.57299;3
LIGH;14.194;4983.190;313.0;3
GYRO;14.200;4983.192;-0.69975;-1.15637;-0.63652;3
ACCE;14.201;4983.199;8.55329;-1.38983;-7.03117;3
GYRO;14.202;4983.199;-0.69975;-1.15637;-0.63652;3
AHRS;14.203;4983.199;-5.6097;-128.5796;138.6474;0.83446;-0.33761;0.42096;3
LIGH;14.204;4983.201;304.0;3
GYRO;14.216;4983.204;-0.80879;-1.64048;-0.72204;3
ACCE;14.217;4983.210;8.37312;-1.32459;-7.12694;3
MAGN;14.218;4983.210;-38.74000;-17.02700;11.64000;3
AHRS;14.218;4983.210;-4.9762;-129.4177;137.9266;0.83643;-0.34156;0.41246;3
GYRO;14.219;4983.210;-0.80879;-1.64048;-0.72204;3
LIGH;14.220;4983.213;304.0;3
ACCE;14.221;4983.216;8.00561;-1.02532;-7.47589;3
GYRO;14.221;4983.216;-0.85674;-2.03021;-0.81948;3
AHRS;14.222;4983.216;-4.3204;-130.4814;137.7871;0.84087;-0.34149;0.40276;3
LIGH;14.223;4983.218;304.0;3
ACCE;14.228;4983.227;7.61416;-0.74998;-8.07145;3
AHRS;14.229;4983.227;-3.9288;-131.2149;137.7213;0.84385;-0.34146;0.39623;3
GYRO;14.230;4983.221;-0.90744;-2.25959;-0.91569;3
MAGN;14.231;4983.227;-38.74000;-17.63000;13.03800;3
GYRO;14.232;4983.227;-0.90744;-2.25959;-0.91569;3
LIGH;14.232;4983.230;304.0;3
GYRO;14.237;4983.232;-0.98258;-2.40559;-1.00579;3
ACCE;14.238;4983.236;7.47829;-0.27593;-8.85974;3
GYRO;14.239;4983.236;-0.98258;-2.40559;-1.00579;3
AHRS;14.239;4983.236;-3.1071;-132.7171;136.0023;0.84499;-0.35310;0.38098;3
LIGH;14.240;4983.238;292.0;3
GYRO;14.249;4983.241;-1.12491;-2.67773;-1.12185;3
ACCE;14.253;4983.247;7.90925;-0.18256;-9.52234;3
MAGN;14.253;4983.247;-37.36500;-18.74800;14.83300;3
AHRS;14.254;4983.247;-2.3637;-134.0436;135.6714;0.84940;-0.35471;0.36862;3
GYRO;14.255;4983.247;-1.12491;-2.67773;-1.12185;3
LIGH;14.256;4983.250;292.0;3
GYRO;14.257;4983.252;-1.38269;-3.27576;-1.29717;3
ACCE;14.258;4983.256;8.48984;-0.24600;-8.86274;3
GYRO;14.259;4983.256;-1.38269;-3.27576;-1.29717;3
AHRS;14.259;4983.256;-1.3685;-135.7355;135.6339;0.85599;-0.35389;0.35301;3
LIGH;14.260;4983.258;292.0;3
GYRO;14.272;4983.261;-1.70767;-4.24093;-1.53541;3
GYRO;14.273;4983.266;-1.70767;-4.24093;-1.53541;3
ACCE;14.274;4983.270;8.76338;-0.41958;-7.51360;3
MAGN;14.274;4983.270;-35.41400;-19.84500;17.16400;3
AHRS;14.275;4983.270;-0.4179;-137.3497;134.5212;0.85861;-0.36130;0.33670;3
GYRO;14.276;4983.270;-1.70767;-4.24093;-1.53541;3
PRES;14.277;4983.273;953.9800;3
LIGH;14.277;4983.273;292.0;3
ACCE;14.277;4983.276;8.82443;-0.55845;-6.55592;3
GYRO;14.278;4983.276;-1.84970;-5.36462;-1.67133;3
AHRS;14.279;4983.276;1.3583;-140.5886;134.5125;0.86972;-0.36026;0.30663;3
LIGH;14.280;4983.278;279.0;3
GYRO;14.289;4983.281;-2.03113;-5.88477;-1.93430;3
ACCE;14.290;4983.287;8.13550;-0.44592;-5.98850;3
MAGN;14.291;4983.287;-31.48800;-21.43400;20.43400;3
AHRS;14.291;4983.287;2.1863;-142.3392;133.1848;0.87087;-0.37029;0.28898;3
GYRO;14.293;4983.287;-2.03113;-5.88477;-1.93430;3
LIGH;14.294;4983.290;279.0;3
GYRO;14.297;4983.292;-2.10504;-6.69356;-2.14505;3
ACCE;14.298;4983.296;6.92343;-0.14186;-6.30872;3
GYRO;14.299;4983.296;-2.10504;-6.69356;-2.14505;3
AHRS;14.300;4983.296;3.8959;-145.9527;133.3862;0.88159;-0.36896;0.25586;3
LIGH;14.301;4983.298;279.0;3
ACCE;14.309;4983.307;5.15891;0.15682;-7.17602;3
AHRS;14.309;4983.307;5.3776;-149.3949;133.7069;0.89079;-0.36735;0.22462;3
MAGN;14.310;4983.307;-25.60100;-24.38000;24.72500;3
GYRO;14.311;4983.301;-2.12337;-7.09948;-2.30724;3
LIGH;14.312;4983.310;274.0;3
GYRO;14.312;4983.307;-2.12337;-7.09948;-2.30724;3
GYRO;14.317;4983.312;-2.14475;-7.15079;-2.40650;3
ACCE;14.319;4983.316;3.26449;0.56264;-7.89967;3
GYRO;14.320;4983.316;-2.14475;-7.15079;-2.40650;3
AHRS;14.321;4983.316;7.2331;-153.9614;133.3889;0.89864;-0.37165;0.18217;3
LIGH;14.322;4983.318;274.0;3
GYRO;14.331;4983.321;-2.21927;-7.05519;-2.40681;3
GYRO;14.333;4983.326;-2.21927;-7.05519;-2.40681;3
AHRS;14.334;4983.329;8.7474;-157.8138;132.9921;0.90313;-0.37677;0.14608;3
MAGN;14.335;4983.329;-19.89800;-26.77400;27.38600;3
ACCE;14.336;4983.329;1.56701;0.99060;-8.58980;3
GYRO;14.338;4983.329;-2.21927;-7.05519;-2.40681;3
LIGH;14.339;4983.332;274.0;3
ACCE;14.340;4983.336;0.49620;1.34614;-9.34098;3
GYRO;14.345;4983.336;-2.34206;-6.97303;-2.33351;3
AHRS;14.346;4983.336;10.9170;-163.3952;134.1189;0.91248;-0.37129;0.09569;3
LIGH;14.347;4983.338;274.0;3
GYRO;14.349;4983.341;-2.50638;-7.00479;-2.21988;3
ACCE;14.350;4983.347;0.37409;1.31921;-10.05026;3
MAGN;14.351;4983.347;-13.68700;-29.54100;28.79300;3
AHRS;14.360;4983.347;12.0368;-166.3858;134.8736;0.91666;-0.36742;0.06890;3
GYRO;14.365;4983.347;-2.50638;-7.00479;-2.21988;3
LIGH;14.366;4983.350;281.0;3
GYRO;14.367;4983.352;-2.61237;-7.19630;-2.16613;3
ACCE;14.368;4983.356;0.30586;1.13725;-9.31285;3
GYRO;14.369;4983.356;-2.61237;-7.19630;-2.16613;3
AHRS;14.370;4983.356;13.8346;-171.0924;135.9259;0.92092;-0.36268;0.02641;3
LIGH;14.372;4983.358;281.0;3
GYRO;14.373;4983.361;-2.84938;-7.33283;-2.10535;3
ACCE;14.374;4983.367;-0.42018;1.24917;-7.69915;3
MAGN;14.380;4983.367;-8.16400;-31.74800;28.28000;3
AHRS;14.381;4983.367;15.2950;-175.0824;137.3717;0.92454;-0.35460;-0.00872;3
GYRO;14.382;4983.367;-2.84938;-7.33283;-2.10535;3
LIGH;14.383;4983.370;281.0;3
GYRO;14.384;4983.372;-3.01065;-7.60252;-2.08519;3
ACCE;14.385;4983.379;-2.76650;1.90219;-5.70718;3
GYRO;14.385;4983.379;-3.01065;-7.60252;-2.08519;3
AHRS;14.387;4983.379;17.1727;179.8429;138.6631;0.92508;-0.34919;-0.05397;3
LIGH;14.389;4983.382;281.0;3
ACCE;14.390;4983.388;-4.08870;2.43071;-5.83886;3
MAGN;14.397;4983.388;-2.29100;-33.78200;27.79300;3
GYRO;14.399;4983.388;-3.04486;-7.71950;-2.04701;3
AHRS;14.402;4983.388;19.2758;173.7560;138.5094;0.91737;-0.35722;-0.10943;3
LIGH;14.403;4983.391;303.0;3
ACCE;14.403;4983.396;-5.03141;2.81139;-6.59124;3
GYRO;14.404;4983.396;-2.99019;-7.62940;-1.95599;3
AHRS;14.405;4983.396;20.6441;169.3320;139.8341;0.91428;-0.35200;-0.14716;3
LIGH;14.406;4983.398;303.0;3
GYRO;14.418;4983.401;-2.89428;-7.42293;-1.80602;3
ACCE;14.420;4983.407;-5.40192;3.02448;-6.83126;3
MAGN;14.421;4983.407;2.60700;-36.15500;26.68100;3
AHRS;14.422;4983.407;21.7902;165.2656;142.5658;0.91459;-0.33546;-0.17941;3
GYRO;14.423;4983.407;-2.89428;-7.42293;-1.80602;3
LIGH;14.425;4983.412;303.0;3
GYRO;14.426;4983.412;-2.83869;-7.24517;-1.64262;3
ACCE;14.427;4983.416;-5.27263;2.94247;-6.33207;3
GYRO;14.429;4983.416;-2.83869;-7.24517;-1.64262;3
AHRS;14.430;4983.416;23.2100;159.7841;144.3496;0.90725;-0.32881;-0.22429;3
LIGH;14.433;4983.418;303.0;3
GYRO;14.434;4983.421;-2.85549;-7.24242;-1.49509;3
ACCE;14.435;4983.427;-5.30196;2.81019;-5.03441;3
MAGN;14.436;4983.427;7.62900;-37.14100;23.53300;3
AHRS;14.438;4983.427;24.2605;155.3494;145.9479;0.90014;-0.32256;-0.25966;3
GYRO;14.440;4983.427;-2.85549;-7.24242;-1.49509;3
LIGH;14.442;4983.430;358.0;3
GYRO;14.443;4983.432;-2.90405;-7.41438;-1.38239;3
ACCE;14.444;4983.436;-5.67546;3.01490;-3.80858;3
GYRO;14.445;4983.436;-2.90405;-7.41438;-1.38239;3
AHRS;14.446;4983.436;25.4635;149.8907;147.8124;0.88915;-0.31611;-0.30242;3
LIGH;14.448;4983.438;358.0;3
GYRO;14.468;4983.441;-2.91108;-7.58420;-1.33779;3
GYRO;14.470;4983.448;-2.91108;-7.58420;-1.33779;3
AHRS;14.471;4983.448;26.8549;142.4942;150.3132;0.87117;-0.30811;-0.35860;3
MAGN;14.472;4983.448;11.63300;-38.33600;20.25100;3
ACCE;14.473;4983.448;-6.26742;3.18429;-3.20284;3
PRES;14.474;4983.452;953.9600;3
LIGH;14.479;4983.452;358.0;3
AHRS;14.483;4983.456;26.8549;142.4942;150.3132;0.87117;-0.30811;-0.35860;3
ACCE;14.484;4983.456;-6.79235;3.29442;-2.08655;3
GYRO;14.485;4983.456;-2.85060;-7.60894;-1.25319;3
HUMI;14.486;4983.468;52.9;3
TEMP;14.490;4983.468;17.2;3
LIGH;14.492;4983.468;523.0;3
GYRO;14.493;4983.461;-2.74492;-7.48188;-1.12735;3
ACCE;14.493;4983.467;-6.95216;3.28604;-0.88585;3
MAGN;14.494;4983.467;15.75700;-38.93500;17.27600;3
AHRS;14.495;4983.467;28.0304;134.5068;152.2097;0.84610;-0.30578;-0.41780;3
GYRO;14.496;4983.467;-2.74492;-7.48188;-1.12735;3
LIGH;14.497;4983.470;523.0;3
GYRO;14.498;4983.472;-2.63130;-7.11505;-0.93554;3
ACCE;14.498;4983.476;-7.56508;3.50152;-0.92237;3
GYRO;14.499;4983.476;-2.63130;-7.11505;-0.93554;3
AHRS;14.503;4983.476;28.6831;128.6382;154.3022;0.82740;-0.29882;-0.45898;3
LIGH;14.504;4983.478;523.0;3
GYRO;14.505;4983.481;-2.43308;-6.51885;-0.73670;3
ACCE;14.506;4983.487;-7.57645;3.47878;-2.25773;3
MAGN;14.506;4983.487;17.64600;-39.98100;13.17200;3
AHRS;14.507;4983.487;29.1071;124.0719;155.0799;0.80934;-0.29951;-0.49107;3
GYRO;14.509;4983.487;-2.43308;-6.51885;-0.73670;3
LIGH;14.510;4983.490;523.0;3
GYRO;14.511;4983.492;-2.16307;-5.77573;-0.55864;3
ACCE;14.511;4983.496;-8.08342;3.80139;-2.52229;3
GYRO;14.512;4983.496;-2.16307;-5.77573;-0.55864;3
AHRS;14.513;4983.496;29.5175;119.0029;156.8947;0.79044;-0.29354;-0.52479;3
LIGH;14.514;4983.498;805.0;3
GYRO;14.514;4983.501;-1.99081;-5.17830;-0.43494;3
ACCE;14.515;4983.508;-8.64786;4.19404;-2.34093;3
MAGN;14.516;4983.508;19.06800;-40.46900;9.80000;3
AHRS;14.516;4983.508;29.7682;115.2754;158.1151;0.77540;-0.28995;-0.54909;3
GYRO;14.518;4983.508;-1.99081;-5.17830;-0.43494;3
LIGH;14.520;4983.511;805.0;3
ACCE;14.520;4983.516;-8.83760;4.48434;-1.43173;3
GYRO;14.521;4983.516;-2.00303;-4.96023;-0.37018;3
AHRS;14.522;4983.516;30.0443;110.7901;159.7674;0.75674;-0.28454;-0.57745;3
LIGH;14.523;4983.518;805.0;3
GYRO;14.531;4983.521;-2.02502;-5.10378;-0.30910;3
ACCE;14.532;4983.527;-8.59459;4.58909;-0.09038;3
MAGN;14.532;4983.527;20.11400;-40.46900;6.83700;3
AHRS;14.533;4983.527;30.2015;107.8532;160.9783;0.74428;-0.28023;-0.59547;3
GYRO;14.534;4983.527;-2.02502;-5.10378;-0.30910;3
LIGH;14.534;4983.530;805.0;3
GYRO;14.537;4983.532;-2.01860;-5.32980;-0.27550;3
ACCE;14.538;4983.536;-8.33003;4.31914;1.06781;3
GYRO;14.539;4983.536;-2.01860;-5.32980;-0.27550;3
AHRS;14.540;4983.536;30.3815;103.6947;162.5659;0.72559;-0.27502;-0.62052;3
LIGH;14.541;4983.538;1215.0;3
GYRO;14.549;4983.541;-1.98256;-6.10621;-0.20678;3
ACCE;14.549;4983.547;-7.55012;4.03124;2.02190;3
MAGN;14.550;4983.547;20.11400;-40.46900;2.01100;3
AHRS;14.551;4983.547;30.4748;100.1498;164.1506;0.70960;-0.26908;-0.64110;3
GYRO;14.552;4983.547;-1.98256;-6.10621;-0.20678;3
LIGH;14.552;4983.550;1215.0;3
GYRO;14.561;4983.552;-1.96027;-7.00204;-0.11790;3
ACCE;14.561;4983.559;-6.61937;3.59070;2.52528;3
GYRO;14.562;4983.559;-1.96027;-7.00204;-0.11790;3
AHRS;14.563;4983.559;30.5362;95.4083;165.7011;0.68597;-0.26465;-0.66840;3
LIGH;14.563;4983.562;1215.0;3
ACCE;14.570;4983.568;-6.45597;3.45064;2.87244;3
MAGN;14.570;4983.568;20.11400;-40.46900;-3.17900;3
GYRO;14.571;4983.568;-1.94377;-7.64559;0.00000;3
AHRS;14.571;4983.568;30.5292;89.4831;166.1631;0.65161;-0.26744;-0.70256;3
LIGH;14.572;4983.571;1215.0;3
ACCE;14.577;4983.576;-6.79415;3.60567;3.27407;3
GYRO;14.578;4983.576;-1.92911;-7.80228;0.08552;3
AHRS;14.578;4983.576;30.4811;84.9138;167.3847;0.62604;-0.26433;-0.72702;3
LIGH;14.579;4983.578;2039.0;3
GYRO;14.589;4983.581;-1.86344;-7.43209;0.14508;3
ACCE;14.590;4983.587;-7.34900;3.62482;4.27485;3
MAGN;14.591;4983.587;18.78000;-40.46900;-7.10100;3
AHRS;14.592;4983.587;30.3866;80.6748;169.0333;0.60272;-0.25854;-0.74845;3
GYRO;14.593;4983.587;-1.86344;-7.43209;0.14508;3
LIGH;14.594;4983.590;2039.0;3
GYRO;14.597;4983.592;-1.69943;-6.88140;0.22022;3
ACCE;14.598;4983.596;-8.08702;3.64158;5.58507;3
GYRO;14.599;4983.596;-1.69943;-6.88140;0.22022;3
AHRS;14.600;4983.596;30.1787;75.1031;170.5098;0.56937;-0.25436;-0.77597;3
LIGH;14.601;4983.598;2039.0;3
GYRO;14.609;4983.601;-1.45814;-6.47151;0.33109;3
ACCE;14.610;4983.607;-8.88189;3.86484;6.69957;3
MAGN;14.611;4983.607;16.83600;-40.46900;-10.56600;3
AHRS;14.618;4983.607;29.9408;70.7777;170.9518;0.54111;-0.25407;-0.79692;3
GYRO;14.624;4983.607;-1.45814;-6.47151;0.33109;3
LIGH;14.625;4983.610;3644.0;3
GYRO;14.626;4983.612;-1.30634;-6.23999;0.40287;3
ACCE;14.626;4983.616;-8.69335;4.11264;5.94001;3
GYRO;14.627;4983.616;-1.30634;-6.23999;0.40287;3
AHRS;14.629;4983.616;29.7347;66.0180;172.1150;0.51049;-0.25086;-0.81820;3
LIGH;14.631;4983.618;3644.0;3
GYRO;14.631;4983.621;-0.97341;-6.19876;0.57696;3
ACCE;14.632;4983.628;-7.63331;3.93068;4.53282;3
MAGN;14.633;4983.628;15.00300;-40.46900;-13.12200;3
AHRS;14.634;4983.628;29.6003;62.3406;173.0079;0.48615;-0.24868;-0.83377;3
GYRO;14.635;4983.628;-0.97341;-6.19876;0.57696;3
PRES;14.636;4983.631;953.9900;3
LIGH;14.638;4983.631;3644.0;3
ACCE;14.639;4983.636;-6.34104;3.80020;3.87801;3
GYRO;14.639;4983.636;-0.76175;-6.29008;0.73670;3
AHRS;14.640;4983.636;29.6101;57.5459;173.9503;0.45289;-0.24823;-0.85274;3
LIGH;14.641;4983.638;3644.0;3
SOUN;14.641;521.71;0.01592;58.02
GYRO;14.653;4983.641;-0.81245;-6.54420;0.82864;3
ACCE;14.654;4983.647;-4.97096;3.75351;4.65074;3
MAGN;14.659;4983.647;12.36400;-40.12400;-16.31300;3
AHRS;14.660;4983.647;29.6941;54.4203;175.4558;0.43261;-0.24523;-0.86361;3
GYRO;14.661;4983.647;-0.81245;-6.54420;0.82864;3
LIGH;14.662;4983.650;5093.0;3
GYRO;14.662;4983.652;-1.04641;-6.78977;0.86529;3
ACCE;14.663;4983.656;-4.17309;3.59190;6.51881;3
GYRO;14.664;4983.656;-1.04641;-6.78977;0.86529;3
AHRS;14.665;4983.656;29.7725;49.7254;176.3882;0.39879;-0.24578;-0.87983;3
LIGH;14.666;4983.658;5093.0;3
GYRO;14.671;4983.661;-1.24342;-6.81878;0.87048;3
ACCE;14.672;4983.667;-3.58771;3.54641;7.88351;3
MAGN;14.673;4983.667;8.95600;-40.12400;-18.12400;3
AHRS;14.674;4983.667;29.6957;45.6200;177.1413;0.36872;-0.24549;-0.89322;3
GYRO;14.675;4983.667;-1.24342;-6.81878;0.87048;3
LIGH;14.676;4983.670;5093.0;3
GYRO;14.677;4983.672;-1.20799;-6.47120;0.87842;3
ACCE;14.678;4983.676;-2.97300;3.64038;8.50839;3
GYRO;14.679;4983.676;-1.20799;-6.47120;0.87842;3
AHRS;14.680;4983.676;29.4485;40.5744;178.3499;0.33187;-0.24320;-0.90834;3
LIGH;14.681;4983.678;5093.0;3
GYRO;14.690;4983.681;-0.97280;-5.85637;0.87354;3
ACCE;14.691;4983.689;-2.97539;3.74214;8.59159;3
MAGN;14.691;4983.689;5.78400;-39.44800;-20.64000;3
AHRS;14.692;4983.689;29.1927;36.6423;178.8549;0.30179;-0.24226;-0.91942;3
GYRO;14.693;4983.689;-0.97280;-5.85637;0.87354;3
LIGH;14.693;4983.691;6205.0;3
ACCE;14.697;4983.696;-2.92152;3.93427;7.70095;3
GYRO;14.698;4983.696;-0.83780;-5.24855;0.83689;3
AHRS;14.698;4983.696;28.9423;31.8607;179.9719;0.26570;-0.24036;-0.93110;3
LIGH;14.699;4983.698;6205.0;3
GYRO;14.709;4983.701;-0.61850;-4.79102;0.81612;3
ACCE;14.709;4983.707;-2.52528;3.92948;7.58603;3
MAGN;14.710;4983.707;3.52700;-39.44800;-20.64000;3
AHRS;14.710;4983.707;28.7898;29.1973;-179.7786;0.24460;-0.24011;-0.93721;3
GYRO;14.711;4983.707;-0.61850;-4.79102;0.81612;3
LIGH;14.711;4983.710;6205.0;3
GYRO;14.717;4983.712;-0.54611;-4.65937;0.79015;3
ACCE;14.718;4983.716;-2.16137;3.91452;8.33182;3
GYRO;14.718;4983.716;-0.54611;-4.65937;0.79015;3
AHRS;14.719;4983.716;28.6416;25.7083;-178.9713;0.21771;-0.23921;-0.94411;3
LIGH;14.720;4983.718;6205.0;3
GYRO;14.729;4983.721;-0.63805;-4.57202;0.81367;3
ACCE;14.729;4983.727;-1.49757;3.92589;8.66462;3
MAGN;14.730;4983.727;0.23400;-39.44800;-21.16600;3
AHRS;14.730;4983.727;28.5096;22.9100;-177.6445;0.19740;-0.23732;-0.94870;3
GYRO;14.731;4983.727;-0.63805;-4.57202;0.81367;3
LIGH;14.731;4983.730;6911.0;3
GYRO;14.743;4983.732;-0.68722;-4.47825;0.85307;3
ACCE;14.744;4983.740;-1.05884;3.80678;8.38928;3
GYRO;14.744;4983.740;-0.68722;-4.47825;0.85307;3
AHRS;14.745;4983.740;28.2787;19.5665;-176.8529;0.17132;-0.23611;-0.95410;3
LIGH;14.746;4983.742;6911.0;3
ACCE;14.750;4983.748;-0.71766;3.91632;8.07804;3
MAGN;14.750;4983.748;-1.78200;-39.44800;-22.74000;3
GYRO;14.751;4983.748;-0.61484;-4.34081;0.84971;3
AHRS;14.754;4983.748;27.9676;15.9137;-176.6036;0.14136;-0.23524;-0.95961;3
LIGH;14.755;4983.751;6911.0;3
ACCE;14.757;4983.756;-0.32741;4.03782;7.73267;3
GYRO;14.758;4983.756;-0.55864;-4.28339;0.82284;3
AHRS;14.758;4983.756;27.7591;13.3883;-175.9886;0.12143;-0.23414;-0.96261;3
LIGH;14.759;4983.758;6094.0;3
GYRO;14.769;4983.761;-0.57635;-4.29499;0.76541;3
ACCE;14.769;4983.767;-0.09397;3.94684;7.82545;3
MAGN;14.770;4983.767;-5.07200;-39.44800;-22.74000;3
AHRS;14.770;4983.767;27.5678;11.1207;-173.9341;0.10652;-0.23183;-0.96406;3
GYRO;14.771;4983.767;-0.57635;-4.29499;0.76541;3
LIGH;14.771;4983.770;7328.0;3
ACCE;14.777;4983.776;-0.22386;3.81157;8.28214;3
GYRO;14.778;4983.776;-0.64874;-4.43702;0.68295;3
AHRS;14.778;4983.776;27.2553;8.0844;-173.2801;0.08216;-0.23061;-0.96679;3
LIGH;14.779;4983.778;7328.0;3
GYRO;14.789;4983.781;-0.69211;-4.70000;0.65363;3
ACCE;14.789;4983.787;-0.00778;3.74154;8.79869;3
MAGN;14.790;4983.787;-7.23100;-39.44800;-22.02600;3
AHRS;14.790;4983.787;26.9208;5.5398;-172.6671;0.06177;-0.22902;-0.96869;3
GYRO;14.791;4983.787;-0.69211;-4.70000;0.65363;3
LIGH;14.791;4983.790;7328.0;3
GYRO;14.797;4983.792;-0.76144;-4.81515;0.67409;3
ACCE;14.799;4983.796;0.05806;3.56736;9.69951;3
GYRO;14.799;4983.796;-0.76144;-4.81515;0.67409;3
AHRS;14.800;4983.796;26.4423;2.2962;-172.1296;0.03515;-0.22679;-0.97069;3
LIGH;14.801;4983.798;7359.0;3
GYRO;14.811;4983.801;-0.75808;-4.84263;0.80146;3
ACCE;14.812;4983.808;1.30783;3.61524;10.12628;3
MAGN;14.812;4983.808;-10.03700;-39.44800;-22.02600;3
AHRS;14.813;4983.808;25.9749;-0.4664;-171.8090;0.01209;-0.22445;-0.97199;3
GYRO;14.813;4983.808;-0.75808;-4.84263;0.80146;3
PRES;14.814;4983.812;953.9600;3
LIGH;14.816;4983.812;7359.0;3
ACCE;14.817;4983.816;2.24696;3.79900;9.56184;3
GYRO;14.819;4983.816;-0.59773;-4.50360;0.96914;3
AHRS;14.820;4983.816;25.3585;-4.2056;-171.1472;-0.01876;-0.22145;-0.97267;3
LIGH;14.820;4983.818;7359.0;3
GYRO;14.829;4983.821;-0.32009;-3.94344;1.08948;3
ACCE;14.829;4983.827;2.59112;3.68348;9.09138;3
MAGN;14.830;4983.827;-12.62000;-39.44800;-21.11500;3
AHRS;14.830;4983.827;24.9918;-6.5622;-171.2554;-0.03925;-0.21965;-0.97282;3
GYRO;14.831;4983.827;-0.32009;-3.94344;1.08948;3
LIGH;14.832;4983.830;7359.0;3
GYRO;14.837;4983.832;-0.07758;-3.40466;1.10628;3
ACCE;14.838;4983.836;2.50254;3.69246;8.78313;3
GYRO;14.839;4983.836;-0.07758;-3.40466;1.10628;3
AHRS;14.839;4983.836;24.6516;-9.3888;-170.5001;-0.06206;-0.21864;-0.97177;3
LIGH;14.840;4983.838;7243.0;3
GYRO;14.850;4983.841;0.03207;-3.04761;1.04091;3
ACCE;14.853;4983.847;2.57018;3.71281;8.47188;3
MAGN;14.854;4983.847;-14.64500;-39.44800;-21.11500;3
AHRS;14.854;4983.847;24.4711;-11.4628;-170.1923;-0.07921;-0.21844;-0.97065;3
GYRO;14.858;4983.847;0.03207;-3.04761;1.04091;3
LIGH;14.859;4983.850;7243.0;3
GYRO;14.859;4983.852;0.03787;-2.93887;0.96486;3
ACCE;14.860;4983.856;2.73957;3.59070;8.09899;3
GYRO;14.861;4983.856;0.03787;-2.93887;0.96486;3
AHRS;14.861;4983.856;24.3074;-13.7278;-169.4501;-0.09712;-0.21888;-0.96878;3
LIGH;14.862;4983.858;7243.0;3
GYRO;14.870;4983.861;-0.01283;-3.06715;0.94257;3
ACCE;14.871;4983.868;3.39797;3.69246;7.64648;3
MAGN;14.871;4983.868;-16.93100;-39.44800;-20.08600;3
AHRS;14.875;4983.868;24.1693;-15.5393;-168.5609;-0.11086;-0.21958;-0.96686;3
GYRO;14.879;4983.868;-0.01283;-3.06715;0.94257;3
LIGH;14.879;4983.871;7243.0;3
ACCE;14.880;4983.876;4.15753;3.51948;7.29992;3
GYRO;14.880;4983.876;-0.05803;-3.25561;0.96272;3
AHRS;14.881;4983.876;23.9245;-18.0554;-167.8241;-0.13093;-0.21983;-0.96417;3
LIGH;14.881;4983.878;6670.0;3
GYRO;14.889;4983.881;-0.16035;-3.27943;1.02900;3
ACCE;14.893;4983.887;4.83689;3.39019;7.38731;3
MAGN;14.893;4983.887;-18.99100;-38.85800;-18.62100;3
AHRS;14.894;4983.887;23.7130;-19.7984;-167.1973;-0.14463;-0.21990;-0.96202;3
GYRO;14.894;4983.887;-0.16035;-3.27943;1.02900;3
LIGH;14.895;4983.890;6670.0;3
GYRO;14.901;4983.892;-0.25168;-3.16001;1.06657;3
ACCE;14.902;4983.896;5.32351;3.23457;8.07026;3
GYRO;14.902;4983.896;-0.25168;-3.16001;1.06657;3
AHRS;14.903;4983.896;23.3102;-22.2325;-166.5213;-0.16426;-0.21902;-0.95894;3
LIGH;14.904;4983.898;6670.0;3
GYRO;14.909;4983.901;-0.34575;-2.94315;1.07665;3
ACCE;14.909;4983.907;5.89632;2.99036;9.15603;3
MAGN;14.912;4983.907;-20.88700;-38.21700;-18.62100;3
AHRS;14.912;4983.907;22.8706;-24.1709;-166.4331;-0.18088;-0.21675;-0.95662;3
GYRO;14.913;4983.907;-0.34575;-2.94315;1.07665;3
LIGH;14.913;4983.910;5912.0;3
GYRO;14.921;4983.912;-0.40500;-2.70369;1.04580;3
[truncated: 44,240,368 more chars]
