# Supplementary material for: Off-Line Evaluation of Mobile-Centric Indoor Positioning Systems: The Experiences from the 2017 IPIN Competition
Source: Sensors (Basel). 2018 Feb 6;18(2):487. doi: 10.3390/s18020487 (PMC5855053; doi:10.3390/s18020487)
Supplement: Supplementary file 1 [file sensors-18-00487-s001.zip › 01-Training/CAR/logfile_CAR_R01-2017_S4MINI.txt]

% LogFile created by the 'GetSensorData' App for Android.
% Date of creation: Mon Mar 27 13:04:06 CEST 2017
% Developed by LOPSI research group at CAR-CSIC, Spain (http://www.car.upm-csic.es/lopsi)
% Version 2.0 November 2016
% The 'GetSensorData' program stores information from Smartphone/Tablet internal sensors (Accelerometers, Gyroscopes, Magnetometers, Pressure, Ambient Light, Orientation, Sound level, GPS/GNSS positio, WiFi RSS, Cellular/GSM/3G signal strength,...) and also from external devices (e.g. RFCode RFID reader, XSens IMU or LPMS-B IMU)
%
% Phone used for this logfile:
% Manufacturer:            	samsung
% Model:                   	GT-I9195
% API Android version:     	19
% Android version Release: 	4.4.2
%
% LogFile Data format:
% Accelerometer data: 	'ACCE;AppTimestamp(s);SensorTimestamp(s);Acc_X(m/s^2);Acc_Y(m/s^2);Acc_Z(m/s^2);Accuracy(integer)'
% Gyroscope data:     	'GYRO;AppTimestamp(s);SensorTimestamp(s);Gyr_X(rad/s);Gyr_Y(rad/s);Gyr_Z(rad/s);Accuracy(integer)'
% Magnetometer data:  	'MAGN;AppTimestamp(s);SensorTimestamp(s);Mag_X(uT);;Mag_Y(uT);Mag_Z(uT);Accuracy(integer)'
% Pressure data:      	'PRES;AppTimestamp(s);SensorTimestamp(s);Pres(mbar);Accuracy(integer)'
% Light data:         	'LIGH;AppTimestamp(s);SensorTimestamp(s);Light(lux);Accuracy(integer)'
% Proximity data:     	'PROX;AppTimestamp(s);SensorTimestamp(s);prox(?);Accuracy(integer)'
% Humidity data:      	'HUMI;AppTimestamp(s);SensorTimestamp(s);humi(Percentage);Accuracy(integer)'
% Temperature data:   	'TEMP;AppTimestamp(s);SensorTimestamp(s);temp(Celsius);Accuracy(integer)'
% Orientation data:   	'AHRS;AppTimestamp(s);SensorTimestamp(s);PitchX(deg);RollY(deg);YawZ(deg);Quat(2);Quat(3);Quat(4);Accuracy(int)'
% GNSS/GPS data:      	'GNSS;AppTimestamp(s);SensorTimeStamp(s);Latit(deg);Long(deg);Altitude(m);Bearing(deg);Accuracy(m);Speed(m/s);SatInView;SatInUse'
% WIFI data:          	'WIFI;AppTimestamp(s);SensorTimeStamp(s);Name_SSID;MAC_BSSID;RSS(dBm);'
% Bluetooth data:     	'BLUE;AppTimestamp(s);Name;MAC_Address;RSS(dBm);'
% BLE 4.0 data:       	'BLE4;AppTimestamp(s);MajorID;MinorID;RSS(dBm);'
% Sound data:         	'SOUN;AppTimestamp(s);RMS;Pressure(Pa);SPL(dB);'
% RFID Reader data:   	'RFID;AppTimestamp(s);ReaderNumber(int);TagID(int);RSS_A(dBm);RSS_B(dBm);'
% IMU XSens data:     	'IMUX;AppTimestamp(s);SensorTimestamp(s);Counter;Acc_X(m/s^2);Acc_Y(m/s^2);Acc_Z(m/s^2);Gyr_X(rad/s);Gyr_Y(rad/s);Gyr_Z(rad/s);Mag_X(uT);;Mag_Y(uT);Mag_Z(uT);Roll(deg);Pitch(deg);Yaw(deg);Quat(1);Quat(2);Quat(3);Quat(4);Pressure(mbar);Temp(Celsius)'
% IMU LPMS-B data:    	'IMUL;AppTimestamp(s);SensorTimestamp(s);Counter;Acc_X(m/s^2);Acc_Y(m/s^2);Acc_Z(m/s^2);Gyr_X(rad/s);Gyr_Y(rad/s);Gyr_Z(rad/s);Mag_X(uT);;Mag_Y(uT);Mag_Z(uT);Roll(deg);Pitch(deg);Yaw(deg);Quat(1);Quat(2);Quat(3);Quat(4);Pressure(mbar);Temp(Celsius)'
% POSI Reference:    		'POSI;Timestamp(s);Counter;Latitude(degrees); Longitude(degrees);floor ID(0,1,2..4);Building ID(0,1,2..3);'
% 
% Note that there are two timestamps: 
%  -'AppTimestamp' is set by the Android App as data is read. It is not representative of when data is actually captured by the sensor (but has a common time reference for all sensors)
%  -'SensorTimestamp' is set by the sensor itself (the delta_time=SensorTimestamp(k)-SensorTimestamp(k-1) between two consecutive samples is an accurate estimate of the sampling interval). This timestamp is better for integrating inertial data. 

ACCE;0.017;2526.767;-0.39863;3.88758;8.54910;3
AHRS;0.018;2526.767;24.726463;2.990604;-54.399986;0.20201814;-0.07516413;-0.44137630;16
GYRO;0.019;2526.768;0.03063;0.02823;0.00985;3
LIGH;0.019;2526.771;4486.0;0
MAGN;0.019;2526.775;-22.90000;12.50000;-13.60000;2
GYRO;0.020;2526.775;0.01465;0.01332;0.00826;3
ACCE;0.021;2526.779;-0.42138;3.97138;8.59698;3
AHRS;0.021;2526.779;24.736084;2.999203;-54.564365;0.20201598;-0.07542652;-0.44260004;-29
LIGH;0.024;2526.781;4702.0;0
GYRO;0.024;2526.782;-0.01092;-0.00479;0.00320;3
MAGN;0.025;2526.785;-24.60000;12.50000;-13.60000;2
GYRO;0.025;2526.789;-0.03862;-0.02264;0.00320;3
LIGH;0.026;2526.791;4702.0;0
ACCE;0.026;2526.791;-0.47585;4.07972;8.61374;3
AHRS;0.027;2526.791;24.714128;2.985202;-55.279217;0.20132154;-0.07670356;-0.44806921;117
MAGN;0.028;2526.795;-24.00000;12.10000;-13.60000;2
GYRO;0.029;2526.796;-0.07537;-0.05246;-0.00240;3
GNSS;0.030;1490612647.000;40.313476;-3.483150;596.000;0.000;3.0;0.0;21;17
LIGH;0.044;2526.801;4702.0;0
GYRO;0.044;2526.802;-0.10626;-0.09374;-0.01198;3
ACCE;0.045;2526.803;-0.46029;4.06535;8.51378;3
AHRS;0.046;2526.803;24.641483;2.926809;-55.737625;0.20023729;-0.07765704;-0.45171618;76
MAGN;0.047;2526.805;-24.00000;12.10000;-13.60000;2
GYRO;0.048;2526.809;-0.12810;-0.12091;-0.01758;3
LIGH;0.049;2526.811;5103.0;0
MAGN;0.050;2526.815;-24.00000;12.10000;-13.60000;2
ACCE;0.050;2526.816;-0.36751;3.99832;8.52336;3
AHRS;0.051;2526.816;24.594378;2.878470;-56.247795;0.19934431;-0.07872096;-0.45570129;-126
GYRO;0.052;2526.817;-0.14781;-0.12943;-0.01518;3
LIGH;0.057;2526.821;5103.0;0
GYRO;0.057;2526.823;-0.15793;-0.12117;-0.01119;3
MAGN;0.058;2526.825;-24.00000;11.70000;-13.60000;2
ACCE;0.060;2526.828;-0.32322;3.91093;8.47188;3
AHRS;0.060;2526.828;24.464035;2.769944;-56.547531;0.19772808;-0.07952768;-0.45828605;93
GYRO;0.061;2526.829;-0.15952;-0.11318;-0.00346;3
LIGH;0.063;2526.831;5103.0;0
MAGN;0.092;2526.835;-24.00000;11.70000;-13.60000;2
GYRO;0.093;2526.836;-0.15366;-0.10173;0.00373;3
ACCE;0.094;2526.840;-0.28730;3.93188;8.49882;3
AHRS;0.095;2526.840;24.344242;2.677816;-56.759914;0.19631426;-0.08009694;-0.46016920;93
LIGH;0.096;2526.841;5571.0;0
GYRO;0.096;2526.842;-0.14408;-0.07457;0.01651;3
MAGN;0.097;2526.845;-24.50000;11.70000;-13.60000;2
GYRO;0.098;2526.849;-0.13449;-0.05033;0.02423;3
LIGH;0.098;2526.852;5571.0;0
ACCE;0.099;2526.853;-0.31125;3.85167;8.52515;3
AHRS;0.101;2526.853;24.234406;2.614676;-57.059971;0.19502820;-0.08063360;-0.46264818;59
MAGN;0.102;2526.855;-24.00000;11.70000;-13.10000;2
GYRO;0.103;2526.856;-0.12384;-0.03036;0.02530;3
LIGH;0.104;2526.861;5906.0;0
GYRO;0.104;2526.863;-0.11851;-0.01891;0.02503;3
MAGN;0.105;2526.865;-25.80000;11.30000;-13.10000;2
ACCE;0.106;2526.866;-0.30765;3.82294;8.62631;3
AHRS;0.106;2526.866;24.127026;2.575092;-58.098438;0.19332828;-0.08224499;-0.47061262;-37
GYRO;0.107;2526.869;-0.11425;-0.00746;0.02237;3
LIGH;0.108;2526.871;5906.0;0
MAGN;0.108;2526.875;-24.40000;11.30000;-13.10000;2
GYRO;0.109;2526.876;-0.11745;0.00905;0.01119;3
ACCE;0.110;2526.878;-0.31125;3.81396;8.71250;3
AHRS;0.111;2526.878;24.027916;2.560130;-58.252731;0.19241899;-0.08220189;-0.47189555;76
LIGH;0.119;2526.881;5906.0;0
GYRO;0.120;2526.882;-0.12597;0.03941;-0.00346;3
MAGN;0.122;2526.885;-24.80000;11.30000;-13.10000;2
GYRO;0.125;2526.889;-0.12916;0.05726;-0.01465;3
ACCE;0.126;2526.890;-0.32741;3.75171;8.77954;3
AHRS;0.127;2526.890;23.914660;2.590024;-58.525654;0.19150536;-0.08196031;-0.47400331;-22
LIGH;0.128;2526.892;6097.0;0
MAGN;0.129;2526.896;-24.40000;11.30000;-12.70000;2
GYRO;0.130;2526.897;-0.11638;0.05007;-0.02983;3
LIGH;0.138;2526.902;6097.0;0
ACCE;0.139;2526.903;-0.35973;3.70203;8.93277;3
AHRS;0.140;2526.903;23.844950;2.611953;-58.671604;0.19097441;-0.08174653;-0.47512940;23
GYRO;0.142;2526.904;-0.09561;0.03249;-0.04181;3
MAGN;0.144;2526.905;-24.40000;10.90000;-12.70000;2
GYRO;0.145;2526.911;-0.06471;0.02610;-0.04634;3
LIGH;0.146;2526.911;6097.0;0
MAGN;0.147;2526.915;-24.40000;10.90000;-12.70000;2
ACCE;0.149;2526.916;-0.35733;3.81576;8.98364;3
AHRS;0.150;2526.916;23.758400;2.644179;-59.172367;0.19010928;-0.08197249;-0.47889942;84
GYRO;0.151;2526.918;-0.03063;0.02796;-0.04075;3
LIGH;0.154;2526.921;6180.0;0
GYRO;0.157;2526.925;-0.00293;0.03862;-0.03116;3
MAGN;0.158;2526.926;-24.40000;10.90000;-12.20000;2
ACCE;0.161;2526.928;-0.39983;3.98575;8.92678;3
AHRS;0.164;2526.928;23.738323;2.676956;-59.421803;0.18991944;-0.08205670;-0.48072228;89
LIGH;0.165;2526.931;6180.0;0
GYRO;0.166;2526.933;0.00985;0.04687;-0.01971;3
MAGN;0.167;2526.935;-24.40000;10.90000;-12.20000;2
GYRO;0.173;2526.939;0.00613;0.04980;-0.01225;3
LIGH;0.174;2526.941;6222.0;0
ACCE;0.175;2526.941;-0.48123;4.09708;8.89386;3
AHRS;0.176;2526.941;23.743984;2.721904;-59.597801;0.19002406;-0.08203857;-0.48194993;120
MAGN;0.178;2526.945;-24.90000;10.50000;-12.20000;2
GYRO;0.180;2526.946;-0.01465;0.03515;-0.00533;3
LIGH;0.185;2526.953;6222.0;0
GYRO;0.187;2526.954;-0.05779;-0.00666;-0.00533;3
ACCE;0.188;2526.956;-0.52313;4.12461;8.91122;3
AHRS;0.189;2526.956;23.710484;2.735574;-60.058708;0.18950354;-0.08255650;-0.48538387;-50
MAGN;0.190;2526.957;-24.90000;10.50000;-11.80000;2
SOUN;0.190;399.51;0.01219;55.70
GYRO;0.195;2526.962;-0.09188;-0.04447;-0.00826;3
LIGH;0.196;2526.962;6222.0;0
MAGN;0.198;2526.966;-24.90000;10.50000;-11.80000;2
ACCE;0.201;2526.968;-0.52553;4.00909;8.83221;3
AHRS;0.202;2526.968;23.673681;2.722032;-60.741123;0.18868025;-0.08362337;-0.49049634;56
GYRO;0.204;2526.969;-0.13502;-0.10599;-0.01944;3
LIGH;0.204;2526.971;6313.0;0
MAGN;0.208;2526.976;-24.90000;10.50000;-11.80000;2
GYRO;0.210;2526.978;-0.15473;-0.15393;-0.03009;3
LIGH;0.213;2526.981;6313.0;0
ACCE;0.214;2526.981;-0.45310;3.79301;8.70352;3
AHRS;0.215;2526.981;23.528757;2.608544;-60.933899;0.18698828;-0.08414572;-0.49226186;65
GYRO;0.217;2526.984;-0.15420;-0.18429;-0.03409;3
MAGN;0.218;2526.986;-24.90000;10.00000;-11.30000;2
LIGH;0.224;2526.991;6313.0;0
GYRO;0.226;2526.993;-0.13236;-0.17843;-0.03329;3
ACCE;0.227;2526.995;-0.34357;3.70383;8.63409;3
AHRS;0.228;2526.995;23.387241;2.450191;-61.365864;0.18494800;-0.08539483;-0.49585503;-54
MAGN;0.230;2526.996;-24.50000;10.00000;-11.30000;2
GYRO;0.234;2527.000;-0.10466;-0.14354;-0.02876;3
LIGH;0.235;2527.002;6377.0;0
MAGN;0.239;2527.007;-24.50000;10.00000;-11.30000;2
GYRO;0.241;2527.008;-0.06205;-0.10253;-0.01305;3
ACCE;0.242;2527.010;-0.32860;3.75710;8.53353;3
AHRS;0.243;2527.010;23.310356;2.347052;-61.674183;0.18370652;-0.08631159;-0.49837175;64
LIGH;0.244;2527.011;6377.0;0
MAGN;0.248;2527.016;-24.00000;10.00000;-10.90000;2
GYRO;0.249;2527.017;0.00879;-0.03808;0.01518;3
LIGH;0.254;2527.021;6410.0;0
ACCE;0.256;2527.024;-0.34895;3.75590;8.82443;3
AHRS;0.261;2527.024;23.306498;2.321384;-61.682003;0.18356073;-0.08649590;-0.49847451;29
GYRO;0.270;2527.025;0.06418;0.02157;0.04128;3
MAGN;0.278;2527.027;-24.00000;9.60000;-10.90000;2
LIGH;0.289;2527.032;6410.0;0
GYRO;0.290;2527.034;0.13662;0.07111;0.07697;3
MAGN;0.291;2527.036;-24.00000;9.60000;-10.90000;2
ACCE;0.294;2527.037;-0.52732;3.78882;9.19134;3
AHRS;0.296;2527.037;23.385149;2.349270;-62.064964;0.18396702;-0.08725306;-0.50116038;-80
GYRO;0.298;2527.041;0.18402;0.07031;0.09747;3
LIGH;0.299;2527.041;6410.0;0
MAGN;0.299;2527.046;-24.00000;9.60000;-10.90000;2
GYRO;0.301;2527.048;0.20533;0.03063;0.10999;3
ACCE;0.304;2527.049;-0.56623;3.84329;9.23204;3
AHRS;0.305;2527.049;23.524422;2.365451;-62.134216;0.18500157;-0.08786384;-0.50149411;-101
LIGH;0.306;2527.052;6417.0;0
GYRO;0.307;2527.055;0.20320;-0.02131;0.10892;3
MAGN;0.308;2527.056;-24.00000;9.60000;-10.50000;2
LIGH;0.310;2527.061;6417.0;0
GYRO;0.310;2527.063;0.17603;-0.07244;0.09135;3
ACCE;0.311;2527.064;-0.42138;3.76728;9.16261;3
AHRS;0.312;2527.064;23.663277;2.290027;-62.259571;0.18558718;-0.08923636;-0.50238657;-74
MAGN;0.314;2527.065;-24.00000;9.60000;-10.50000;2
GYRO;0.316;2527.070;0.13396;-0.11585;0.06551;3
LIGH;0.320;2527.071;6417.0;0
MAGN;0.321;2527.075;-23.50000;9.20000;-10.50000;2
ACCE;0.324;2527.077;-0.29568;3.62901;8.95192;3
AHRS;0.325;2527.077;23.695324;2.230718;-62.482567;0.18538566;-0.09017432;-0.50408137;118
GYRO;0.326;2527.078;0.07324;-0.16778;0.02077;3
LIGH;0.327;2527.081;6426.0;0
GYRO;0.328;2527.084;0.02690;-0.20879;-0.01971;3
MAGN;0.329;2527.086;-23.50000;9.20000;-10.10000;2
ACCE;0.331;2527.089;-0.18435;3.58113;8.80228;3
AHRS;0.334;2527.089;23.714529;2.061217;-62.580215;0.18470171;-0.09165782;-0.50504905;-91
GYRO;0.336;2527.092;0.00133;-0.23862;-0.04847;3
LIGH;0.337;2527.092;6426.0;0
MAGN;0.337;2527.096;-23.50000;9.20000;-10.10000;2
GYRO;0.338;2527.098;-0.01252;-0.27644;-0.07297;3
LIGH;0.339;2527.102;6365.0;0
ACCE;0.339;2527.102;-0.11552;3.66792;8.63948;3
AHRS;0.340;2527.102;23.692692;1.862399;-62.692188;0.18357517;-0.09319385;-0.50621027;-40
GYRO;0.341;2527.105;-0.00772;-0.29295;-0.08629;3
MAGN;0.341;2527.107;-26.70000;9.20000;-10.10000;2
LIGH;0.349;2527.111;6365.0;0
GYRO;0.350;2527.113;0.00932;-0.28496;-0.09028;3
ACCE;0.350;2527.115;-0.00419;3.77625;8.66402;3
AHRS;0.351;2527.115;23.680609;1.633291;-63.631020;0.18169183;-0.09630590;-0.51343161;-41
MAGN;0.354;2527.116;-22.90000;8.80000;-9.70000;2
GYRO;0.354;2527.120;0.04075;-0.22797;-0.07697;3
LIGH;0.355;2527.121;6365.0;0
MAGN;0.358;2527.126;-22.90000;8.80000;-9.70000;2
GYRO;0.359;2527.127;0.07537;-0.15446;-0.04767;3
ACCE;0.361;2527.128;-0.00239;3.92709;8.63828;3
AHRS;0.361;2527.128;23.722252;1.489228;-63.355640;0.18158177;-0.09710543;-0.51161319;-102
LIGH;0.363;2527.131;6347.0;0
GYRO;0.366;2527.134;0.09934;-0.08229;-0.02370;3
MAGN;0.368;2527.135;-23.30000;8.80000;-9.70000;2
ACCE;0.372;2527.140;0.01377;3.95522;8.49642;3
AHRS;0.373;2527.140;23.769073;1.444268;-63.349888;0.18172564;-0.09763449;-0.51159412;69
LIGH;0.374;2527.141;6347.0;0
GYRO;0.374;2527.141;0.09028;-0.01198;-0.01092;3
MAGN;0.378;2527.146;-23.30000;8.80000;-9.70000;2
GYRO;0.380;2527.148;0.03595;0.05619;-0.01651;3
LIGH;0.384;2527.151;6347.0;0
ACCE;0.385;2527.153;-0.05028;3.92948;8.68976;3
AHRS;0.386;2527.153;23.816738;1.451651;-63.391838;0.18206856;-0.09786203;-0.51183832;-53
MAGN;0.387;2527.155;-23.30000;8.80000;-9.30000;2
GYRO;0.388;2527.156;-0.04447;0.12091;-0.03675;3
LIGH;0.405;2527.161;6349.0;0
GYRO;0.406;2527.163;-0.12277;0.12757;-0.06685;3
MAGN;0.407;2527.165;-23.30000;8.80000;-9.30000;2
ACCE;0.408;2527.166;-0.34596;3.69126;8.83101;3
AHRS;0.408;2527.166;23.727819;1.576265;-63.681511;0.18173555;-0.09701411;-0.51383966;86
GYRO;0.409;2527.170;-0.20533;0.08016;-0.10573;3
LIGH;0.410;2527.171;6349.0;0
MAGN;0.411;2527.175;-23.30000;8.80000;-9.30000;2
GYRO;0.411;2527.176;-0.28522;0.01172;-0.14541;3
ACCE;0.412;2527.178;-0.43275;3.61046;9.04769;3
AHRS;0.413;2527.178;23.508638;1.659030;-63.841644;0.18038578;-0.09567233;-0.51510155;-89
LIGH;0.414;2527.181;6352.0;0
GYRO;0.416;2527.183;-0.33689;-0.05726;-0.17577;3
MAGN;0.417;2527.185;-23.30000;8.80000;-9.30000;2
GYRO;0.422;2527.190;-0.36352;-0.13742;-0.20000;3
LIGH;0.423;2527.191;6352.0;0
ACCE;0.424;2527.191;-0.50996;3.51888;9.27035;3
AHRS;0.424;2527.191;23.200136;1.655414;-63.969917;0.17803045;-0.09449739;-0.51635969;-104
MAGN;0.427;2527.195;-23.30000;8.80000;-9.30000;2
GYRO;0.428;2527.197;-0.35447;-0.20826;-0.21039;3
LIGH;0.434;2527.201;6352.0;0
GYRO;0.435;2527.203;-0.31505;-0.26845;-0.20693;3
ACCE;0.436;2527.204;-0.43574;3.56018;9.20810;3
AHRS;0.437;2527.204;22.908792;1.545486;-64.108063;0.17531247;-0.09418196;-0.51783121;-45
MAGN;0.438;2527.206;-22.90000;8.80000;-9.30000;2
GYRO;0.442;2527.210;-0.24901;-0.32224;-0.19201;3
LIGH;0.443;2527.211;6353.0;0
MAGN;0.447;2527.215;-22.90000;8.40000;-9.30000;2
ACCE;0.449;2527.217;-0.37170;3.61345;9.10335;3
AHRS;0.450;2527.217;22.794977;1.459213;-63.963425;0.17421770;-0.09406973;-0.51702726;121
GYRO;0.451;2527.218;-0.14834;-0.33875;-0.15526;3
LIGH;0.454;2527.221;6353.0;0
GYRO;0.457;2527.224;-0.05353;-0.33263;-0.11425;3
MAGN;0.458;2527.226;-22.90000;8.40000;-9.30000;2
ACCE;0.460;2527.228;-0.20470;3.76009;8.79929;3
AHRS;0.461;2527.228;22.699284;1.223843;-63.980007;0.17244811;-0.09536989;-0.51759917;-93
GYRO;0.465;2527.232;0.02051;-0.31931;-0.07723;3
LIGH;0.468;2527.231;6353.0;0
MAGN;0.468;2527.236;-22.90000;8.40000;-9.30000;2
GYRO;0.470;2527.238;0.09135;-0.28176;-0.03595;3
LIGH;0.473;2527.241;6365.0;0
ACCE;0.474;2527.241;-0.03172;3.84928;8.52815;3
AHRS;0.475;2527.241;22.746138;0.993236;-64.009605;0.17172059;-0.09730259;-0.51811457;-44
MAGN;0.477;2527.245;-22.90000;8.40000;-9.30000;2
GYRO;0.478;2527.246;0.13982;-0.22610;-0.00692;3
LIGH;0.485;2527.253;6365.0;0
GYRO;0.486;2527.254;0.12863;-0.18030;-0.00719;3
ACCE;0.488;2527.255;0.10894;3.69006;8.10976;3
AHRS;0.488;2527.255;22.871811;0.792342;-63.992409;0.17173776;-0.09930670;-0.51816869;-35
MAGN;0.489;2527.257;-22.90000;8.40000;-9.30000;2
GYRO;0.494;2527.261;0.09614;-0.15819;-0.02290;3
LIGH;0.495;2527.262;6380.0;0
MAGN;0.498;2527.266;-26.80000;8.40000;-8.90000;2
ACCE;0.500;2527.268;0.14365;3.70144;8.07684;3
AHRS;0.501;2527.268;22.918139;0.719738;-65.104858;0.17076591;-0.10170672;-0.52628350;21
GYRO;0.504;2527.269;0.04501;-0.12277;-0.04368;3
LIGH;0.505;2527.271;6380.0;0
MAGN;0.509;2527.275;-22.80000;8.40000;-8.90000;2
GYRO;0.510;2527.276;0.00453;-0.06152;-0.05912;3
ACCE;0.517;2527.280;0.11851;3.79541;8.13071;3
AHRS;0.526;2527.280;22.946629;0.640651;-64.827003;0.17085569;-0.10199466;-0.52436757;70
LIGH;0.539;2527.281;6380.0;0
GYRO;0.550;2527.283;-0.00826;-0.01811;-0.06125;3
MAGN;0.558;2527.285;-22.80000;8.40000;-8.90000;2
GYRO;0.564;2527.290;-0.00293;0.02290;-0.04847;3
LIGH;0.565;2527.291;6325.0;0
ACCE;0.565;2527.293;-0.01077;3.90315;8.39766;3
AHRS;0.566;2527.293;22.950232;0.651377;-64.613853;0.17112008;-0.10161559;-0.52280718;98
MAGN;0.568;2527.295;-22.80000;8.40000;-8.90000;2
GYRO;0.569;2527.297;0.02051;0.05992;-0.02290;3
LIGH;0.570;2527.302;6325.0;0
GYRO;0.571;2527.303;0.05353;0.08655;0.00186;3
ACCE;0.571;2527.305;-0.12091;3.98994;8.60775;3
AHRS;0.574;2527.305;22.986910;0.708045;-64.467560;0.17177276;-0.10115442;-0.52162814;-26
MAGN;0.575;2527.306;-22.80000;8.40000;-8.90000;2
GYRO;0.576;2527.310;0.07430;0.09960;0.02237;3
LIGH;0.578;2527.321;6326.0;0
ACCE;0.579;2527.330;-0.12989;3.92709;8.65384;3
AHRS;0.582;2527.330;23.098873;0.801541;-64.144836;0.17329112;-0.10050171;-0.51903999;-72
LIGH;0.585;2527.332;6326.0;0
GYRO;0.585;2527.332;0.06471;0.10786;0.05619;3
MAGN;0.586;2527.336;-22.30000;8.40000;-8.90000;2
GYRO;0.587;2527.338;0.03595;0.10866;0.04341;3
LIGH;0.588;2527.341;6331.0;0
ACCE;0.588;2527.343;-0.13288;3.74094;8.66282;3
AHRS;0.589;2527.343;23.135046;0.871027;-63.997295;0.17399645;-0.09993849;-0.51782888;1
MAGN;0.590;2527.345;-22.30000;8.40000;-8.90000;2
GYRO;0.591;2527.346;0.00027;0.09907;0.02237;3
LIGH;0.591;2527.351;6331.0;0
GYRO;0.593;2527.353;-0.01465;0.08389;0.02237;3
MAGN;0.594;2527.355;-22.30000;8.40000;-8.90000;2
ACCE;0.594;2527.356;-0.14784;3.57574;8.81126;3
AHRS;0.595;2527.356;23.109837;0.937511;-63.895412;0.17420250;-0.09918660;-0.51701301;88
GYRO;0.596;2527.360;-0.00879;0.07510;-0.01545;3
LIGH;0.597;2527.361;6331.0;0
MAGN;0.598;2527.365;-22.70000;8.40000;-8.90000;2
GYRO;0.599;2527.366;0.02264;0.07164;-0.02051;3
ACCE;0.601;2527.369;-0.19513;3.59250;8.94593;3
AHRS;0.601;2527.369;23.093616;0.998726;-63.993076;0.17427696;-0.09881704;-0.51764506;113
LIGH;0.604;2527.371;6335.0;0
GYRO;0.605;2527.373;0.06312;0.06551;-0.01758;3
MAGN;0.607;2527.375;-22.70000;8.40000;-8.90000;2
GYRO;0.613;2527.380;0.12011;0.07031;-0.00826;3
LIGH;0.614;2527.381;6335.0;0
ACCE;0.615;2527.381;-0.25199;3.69485;9.08360;3
AHRS;0.616;2527.381;23.143972;1.057552;-64.065773;0.17484476;-0.09872975;-0.51803309;122
MAGN;0.618;2527.385;-22.70000;8.40000;-8.50000;2
GYRO;0.618;2527.386;0.17231;0.08709;0.00399;3
LIGH;0.623;2527.391;6335.0;0
GYRO;0.625;2527.393;0.19841;0.09321;0.00613;3
ACCE;0.626;2527.394;-0.17059;3.75830;9.03093;3
AHRS;0.627;2527.394;23.269880;1.122272;-64.195587;0.17593646;-0.09903219;-0.51874954;-69
MAGN;0.628;2527.396;-22.30000;8.40000;-8.50000;2
GYRO;0.634;2527.400;0.20373;0.09001;0.00080;3
LIGH;0.634;2527.401;6339.0;0
MAGN;0.638;2527.405;-22.30000;8.40000;-8.50000;2
ACCE;0.639;2527.407;-0.14724;3.84868;9.09019;3
AHRS;0.639;2527.407;23.339251;1.153323;-64.163803;0.17660612;-0.09907418;-0.51840138;87
GYRO;0.641;2527.408;0.19255;0.09348;0.00133;3
LIGH;0.643;2527.411;6339.0;0
GYRO;0.646;2527.414;0.17817;0.09454;-0.00107;3
MAGN;0.648;2527.416;-22.30000;8.40000;-8.50000;2
ACCE;0.651;2527.419;-0.19094;3.92948;9.10934;3
AHRS;0.652;2527.419;23.481598;1.228340;-64.163170;0.17797512;-0.09917760;-0.51813620;56
GYRO;0.655;2527.422;0.16325;0.08389;-0.00932;3
LIGH;0.655;2527.421;6303.0;0
MAGN;0.658;2527.426;-22.30000;8.40000;-8.50000;2
GYRO;0.660;2527.428;0.14781;0.06072;-0.01065;3
ACCE;0.662;2527.430;-0.15622;3.98036;9.13687;3
AHRS;0.663;2527.430;23.594627;1.283724;-64.163322;0.17904231;-0.09929109;-0.51793522;-122
LIGH;0.670;2527.431;6303.0;0
GYRO;0.671;2527.436;0.12916;0.04447;-0.01065;3
MAGN;0.672;2527.435;-22.30000;8.40000;-8.50000;2
LIGH;0.673;2527.441;6303.0;0
ACCE;0.675;2527.443;-0.14605;3.98216;9.16919;3
AHRS;0.676;2527.443;23.646761;1.300890;-64.155914;0.17950305;-0.09939246;-0.51780093;-79
GYRO;0.677;2527.444;0.11585;0.04075;-0.00772;3
MAGN;0.678;2527.445;-22.30000;8.40000;-8.50000;2
GYRO;0.684;2527.451;0.10306;0.03542;-0.00399;3
LIGH;0.685;2527.452;6287.0;0
ACCE;0.687;2527.455;-0.17837;3.90614;9.17698;3
AHRS;0.688;2527.455;23.720350;1.329561;-64.153015;0.18016684;-0.09951515;-0.51765883;30
MAGN;0.689;2527.456;-22.30000;8.40000;-8.50000;2
GYRO;0.689;2527.457;0.09614;0.01598;-0.00453;3
LIGH;0.693;2527.461;6287.0;0
GYRO;0.696;2527.464;0.08815;-0.00373;-0.01065;3
MAGN;0.697;2527.465;-22.30000;8.40000;-8.50000;2
ACCE;0.699;2527.467;-0.17538;3.77206;9.10515;3
AHRS;0.700;2527.467;23.769136;1.331982;-64.140503;0.18054111;-0.09970000;-0.51751375;66
LIGH;0.703;2527.471;6287.0;0
GYRO;0.704;2527.471;0.07537;-0.03009;-0.02663;3
MAGN;0.707;2527.475;-22.30000;8.40000;-8.50000;2
GYRO;0.710;2527.478;0.06205;-0.05699;-0.04714;3
ACCE;0.711;2527.479;-0.10175;3.59250;9.05607;3
AHRS;0.712;2527.479;23.792236;1.301407;-64.148911;0.18056257;-0.10003994;-0.51759887;-51
LIGH;0.713;2527.481;6275.0;0
MAGN;0.717;2527.485;-22.30000;8.40000;-8.50000;2
GYRO;0.718;2527.486;0.05459;-0.08229;-0.06791;3
LIGH;0.723;2527.491;6275.0;0
ACCE;0.725;2527.493;-0.04250;3.58831;8.94115;3
AHRS;0.726;2527.493;23.792538;1.266465;-64.150833;0.18040523;-0.10029756;-0.51766759;50
GYRO;0.727;2527.494;0.05886;-0.09481;-0.08282;3
MAGN;0.728;2527.495;-21.90000;8.40000;-8.50000;2
LIGH;0.734;2527.502;6278.0;0
GYRO;0.734;2527.502;0.07057;-0.09641;-0.09135;3
ACCE;0.737;2527.505;-0.02753;3.75890;8.83401;3
AHRS;0.738;2527.505;23.831663;1.200283;-64.005074;0.18051718;-0.10072558;-0.51667488;-72
MAGN;0.739;2527.507;-24.90000;8.40000;-8.50000;2
SOUN;0.740;277.12;0.00846;52.52
GYRO;0.759;2527.509;0.09188;-0.09028;-0.09108;3
LIGH;0.760;2527.511;6278.0;0
MAGN;0.768;2527.516;-22.10000;8.40000;-8.50000;2
GYRO;0.770;2527.517;0.11904;-0.09667;-0.07963;3
ACCE;0.771;2527.518;-0.06345;3.89896;8.71669;3
AHRS;0.785;2527.518;23.911396;1.142836;-64.518394;0.18037814;-0.10231309;-0.52039921;105
LIGH;0.793;2527.522;6278.0;0
GYRO;0.793;2527.524;0.14088;-0.10173;-0.06418;3
MAGN;0.794;2527.526;-22.10000;8.40000;-8.50000;2
LIGH;0.795;2527.531;6311.0;0
ACCE;0.796;2527.532;-0.03711;4.19344;8.55448;3
AHRS;0.797;2527.532;23.981039;1.104703;-64.246269;0.18095092;-0.10247765;-0.51841873;57
GYRO;0.798;2527.533;0.15100;-0.09987;-0.03782;3
MAGN;0.798;2527.537;-22.10000;8.00000;-8.50000;2
GYRO;0.799;2527.540;0.14514;-0.10013;-0.01704;3
LIGH;0.800;2527.541;6311.0;0
ACCE;0.801;2527.544;-0.05806;4.35565;8.29830;3
AHRS;0.802;2527.544;24.137608;1.015474;-64.307892;0.18162169;-0.10393387;-0.51884383;79
MAGN;0.803;2527.546;-22.10000;8.00000;-8.50000;2
GYRO;0.804;2527.547;0.11638;-0.09108;0.00080;3
LIGH;0.809;2527.554;6311.0;0
LIGH;0.810;2527.561;6333.0;0
GYRO;0.810;2527.563;0.00666;-0.06365;0.00320;3
MAGN;0.811;2527.565;-22.10000;8.00000;-8.50000;2
ACCE;0.815;2527.569;0.00599;4.03543;8.06547;3
AHRS;0.815;2527.569;24.255383;0.886257;-64.339203;0.18185757;-0.10545436;-0.51915348;-97
GYRO;0.816;2527.570;-0.04714;-0.05566;-0.00772;3
LIGH;0.817;2527.571;6333.0;0
MAGN;0.818;2527.575;-21.70000;8.00000;-8.10000;2
GYRO;0.820;2527.577;-0.08442;-0.04208;-0.02370;3
ACCE;0.821;2527.581;-0.04369;3.87502;8.15106;3
AHRS;0.822;2527.581;24.204767;0.844147;-64.335831;0.18130471;-0.10552294;-0.51924795;29
LIGH;0.824;2527.582;6330.0;0
GYRO;0.825;2527.583;-0.09987;-0.01491;-0.02796;3
MAGN;0.827;2527.586;-21.70000;8.00000;-8.10000;2
GYRO;0.828;2527.590;-0.09294;0.00506;-0.02796;3
LIGH;0.829;2527.591;6330.0;0
ACCE;0.830;2527.593;-0.14186;3.85646;8.38210;3
AHRS;0.832;2527.593;24.125511;0.846522;-64.341034;0.18073878;-0.10515302;-0.51936316;-111
MAGN;0.833;2527.595;-21.70000;8.00000;-8.10000;2
GYRO;0.834;2527.597;-0.06578;0.03276;-0.01811;3
LIGH;0.834;2527.602;6330.0;0
GYRO;0.849;2527.604;-0.02051;0.06205;-0.00453;3
MAGN;0.850;2527.606;-21.70000;8.00000;-8.10000;2
ACCE;0.851;2527.607;-0.29030;3.88758;8.55927;3
AHRS;0.852;2527.607;24.085831;0.891996;-64.367210;0.18063462;-0.10468467;-0.51952136;112
GYRO;0.853;2527.610;0.01252;0.08602;0.00826;3
LIGH;0.854;2527.611;6328.0;0
MAGN;0.854;2527.616;-21.70000;8.00000;-8.10000;2
GYRO;0.854;2527.617;0.04075;0.09827;0.01784;3
ACCE;0.855;2527.619;-0.41719;3.96719;8.54131;3
AHRS;0.856;2527.619;24.104279;0.971170;-64.379562;0.18111539;-0.10421580;-0.51946670;-84
LIGH;0.857;2527.621;6328.0;0
GYRO;0.857;2527.624;0.05140;0.09481;0.02157;3
MAGN;0.858;2527.625;-21.70000;7.60000;-8.10000;2
GYRO;0.875;2527.631;0.04501;0.08575;0.02423;3
LIGH;0.875;2527.631;6328.0;0
ACCE;0.876;2527.632;-0.45250;4.01687;8.49343;3
AHRS;0.876;2527.632;24.144253;1.050093;-64.642845;0.18152243;-0.10424477;-0.52120268;27
MAGN;0.877;2527.637;-21.70000;7.60000;-8.10000;2
GYRO;0.878;2527.638;0.02850;0.06605;0.02024;3
LIGH;0.878;2527.641;6326.0;0
ACCE;0.879;2527.645;-0.46268;4.00251;8.35756;3
AHRS;0.880;2527.645;24.162975;1.087770;-64.829536;0.18165885;-0.10435452;-0.52247065;-55
GYRO;0.880;2527.646;-0.00293;0.03941;0.01385;3
MAGN;0.881;2527.647;-21.70000;7.60000;-8.10000;2
LIGH;0.887;2527.651;6326.0;0
GYRO;0.887;2527.653;-0.03595;0.02157;0.00799;3
MAGN;0.888;2527.656;-21.70000;7.60000;-7.70000;2
ACCE;0.905;2527.657;-0.43275;4.02585;8.24862;3
AHRS;0.905;2527.657;24.152250;1.121367;-65.166084;0.18142848;-0.10459626;-0.52485394;14
GYRO;0.906;2527.660;-0.06685;0.02450;-0.00080;3
LIGH;0.907;2527.661;6326.0;0
MAGN;0.907;2527.665;-21.70000;7.60000;-7.70000;2
GYRO;0.907;2527.667;-0.09294;0.04101;-0.00080;3
ACCE;0.910;2527.669;-0.48842;4.12042;8.16961;3
AHRS;0.911;2527.669;24.104607;1.160859;-65.307587;0.18113855;-0.10431599;-0.52586019;-113
LIGH;0.911;2527.671;6314.0;0
GYRO;0.912;2527.673;-0.11265;0.06258;0.00559;3
MAGN;0.912;2527.675;-21.70000;7.60000;-7.70000;2
GNSS;0.913;1490612648.000;40.313476;-3.483150;596.000;0.000;3.0;0.0;21;17
GYRO;0.930;2527.680;-0.13289;0.08602;0.01678;3
LIGH;0.931;2527.681;6314.0;0
ACCE;0.931;2527.683;-0.63506;4.32752;8.21870;3
AHRS;0.932;2527.683;24.034531;1.235986;-65.427620;0.18087202;-0.10364110;-0.52667904;-76
MAGN;0.933;2527.685;-21.30000;7.60000;-7.70000;2
GYRO;0.933;2527.687;-0.15153;0.10786;0.03462;3
LIGH;0.934;2527.691;6312.0;0
GYRO;0.934;2527.693;-0.17444;0.14115;0.05087;3
MAGN;0.935;2527.695;-21.80000;7.60000;-7.70000;2
ACCE;0.936;2527.696;-0.82420;4.57951;8.30010;3
AHRS;0.936;2527.696;23.946821;1.349269;-65.577209;0.18062986;-0.10265607;-0.52766901;-64
GYRO;0.937;2527.700;-0.18775;0.17497;0.07270;3
LIGH;0.937;2527.702;6312.0;0
GNSS;0.938;1490612648.000;40.313476;-3.483150;596.000;0.000;3.0;0.0;21;17
MAGN;0.939;2527.706;-21.40000;7.60000;-7.70000;2
GYRO;0.940;2527.707;-0.17817;0.21305;0.10386;3
ACCE;0.941;2527.708;-1.06123;4.73214;8.68018;3
AHRS;0.941;2527.708;23.845966;1.515453;-65.538261;0.18070674;-0.10093179;-0.52723467;-42
LIGH;0.959;2527.711;6312.0;0
GYRO;0.960;2527.714;-0.14834;0.25913;0.15047;3
MAGN;0.960;2527.715;-21.40000;7.60000;-7.70000;2
GYRO;0.961;2527.721;-0.11425;0.28496;0.18802;3
LIGH;0.962;2527.721;6284.0;0
ACCE;0.964;2527.722;-1.27372;4.56874;9.01058;3
AHRS;0.964;2527.722;23.765224;1.737585;-65.562912;0.18112862;-0.09899803;-0.52714819;-61
MAGN;0.968;2527.726;-21.40000;7.60000;-7.70000;2
GYRO;0.969;2527.728;-0.06631;0.28096;0.23436;3
LIGH;0.970;2527.731;6284.0;0
GYRO;0.971;2527.736;-0.04128;0.25913;0.25913;3
ACCE;0.973;2527.737;-1.27431;4.44783;9.11353;3
AHRS;0.974;2527.737;23.741861;1.927916;-65.478020;0.18190882;-0.09738542;-0.52626121;57
MAGN;0.975;2527.738;-21.40000;7.60000;-7.70000;2
LIGH;0.975;2527.741;6284.0;0
GYRO;0.976;2527.742;-0.02637;0.22237;0.27537;3
MAGN;0.977;2527.745;-21.40000;7.60000;-7.70000;2
GYRO;0.981;2527.749;-0.04021;0.20000;0.27457;3
ACCE;0.982;2527.750;-1.21925;4.38139;9.09138;3
AHRS;0.984;2527.750;23.734919;2.050859;-65.673904;0.18225843;-0.09677976;-0.52748287;-84
LIGH;0.984;2527.751;6304.0;0
MAGN;0.987;2527.755;-21.40000;7.60000;-7.70000;2
GYRO;0.988;2527.756;-0.06418;0.17444;0.26791;3
LIGH;0.993;2527.761;6304.0;0
ACCE;0.994;2527.762;-1.10373;4.36942;8.98903;3
AHRS;0.995;2527.762;23.729296;2.120964;-65.691269;0.18252628;-0.09627704;-0.52750236;-43
GYRO;0.996;2527.763;-0.08709;0.13476;0.27218;3
MAGN;0.997;2527.765;-21.40000;7.60000;-7.70000;2
GYRO;1.002;2527.770;-0.09934;0.11105;0.28416;3
LIGH;1.003;2527.771;6337.0;0
MAGN;1.006;2527.774;-21.40000;7.60000;-7.70000;2
ACCE;1.007;2527.775;-1.04148;4.56036;9.11532;3
AHRS;1.008;2527.775;23.685621;2.163131;-65.843399;0.18228054;-0.09601234;-0.52857727;69
GYRO;1.008;2527.776;-0.09774;0.10306;0.30653;3
LIGH;1.014;2527.782;6337.0;0
GYRO;1.016;2527.783;-0.08389;0.09747;0.33875;3
MAGN;1.018;2527.785;-21.40000;7.60000;-7.70000;2
ACCE;1.019;2527.787;-0.92416;4.65134;9.01716;3
AHRS;1.020;2527.787;23.655773;2.165338;-65.846596;0.18207464;-0.09586216;-0.52862978;49
GYRO;1.021;2527.789;-0.06738;0.08682;0.36299;3
LIGH;1.023;2527.791;6337.0;0
MAGN;1.027;2527.795;-21.40000;7.60000;-7.70000;2
GYRO;1.028;2527.796;-0.04075;0.06578;0.38350;3
ACCE;1.031;2527.799;-0.81582;4.59447;8.91361;3
AHRS;1.036;2527.799;23.654982;2.127878;-65.686325;0.18203042;-0.09587318;-0.52753788;-98
LIGH;1.039;2527.802;6356.0;0
GYRO;1.040;2527.804;-0.01039;0.07537;0.39148;3
MAGN;1.040;2527.807;-21.40000;7.60000;-7.70000;2
LIGH;1.059;2527.811;6356.0;0
ACCE;1.059;2527.813;-0.63925;4.57652;8.77954;3
AHRS;1.060;2527.813;23.690136;2.098090;-65.809242;0.18204153;-0.09644657;-0.52843022;-104
GYRO;1.060;2527.814;0.03169;0.13236;0.38882;3
MAGN;1.066;2527.815;-21.40000;7.60000;-7.70000;2
GYRO;1.070;2527.820;0.06365;0.17337;0.38163;3
LIGH;1.070;2527.821;6356.0;0
MAGN;1.071;2527.825;-21.40000;7.60000;-7.70000;2
ACCE;1.072;2527.826;-0.58419;4.63158;8.80288;3
AHRS;1.073;2527.826;23.774157;2.093481;-65.795380;0.18263282;-0.09684962;-0.52824497;-78
GYRO;1.074;2527.827;0.10786;0.22610;0.37764;3
LIGH;1.075;2527.831;6345.0;0
GYRO;1.075;2527.833;0.15153;0.28150;0.37657;3
MAGN;1.076;2527.835;-21.40000;7.60000;-7.70000;2
ACCE;1.077;2527.838;-0.62608;4.67588;8.96868;3
AHRS;1.077;2527.838;23.911985;2.175700;-65.814949;0.18398063;-0.09693319;-0.52810079;117
GYRO;1.078;2527.840;0.20107;0.33210;0.38003;3
LIGH;1.079;2527.841;6345.0;0
MAGN;1.079;2527.845;-21.40000;7.60000;-8.10000;2
GYRO;1.080;2527.846;0.23889;0.34674;0.38083;3
ACCE;1.082;2527.850;-0.58718;4.78362;8.98903;3
AHRS;1.084;2527.850;24.119881;2.316045;-65.580040;0.18631089;-0.09651330;-0.52595139;124
LIGH;1.085;2527.851;6327.0;0
GYRO;1.085;2527.853;0.27564;0.34488;0.38136;3
MAGN;1.087;2527.855;-21.40000;7.60000;-8.10000;2
GYRO;1.091;2527.859;0.29002;0.34408;0.38429;3
LIGH;1.093;2527.861;6327.0;0
ACCE;1.094;2527.862;-0.52972;4.96617;9.01237;3
AHRS;1.095;2527.862;24.383963;2.454722;-65.542984;0.18886659;-0.09668335;-0.52515638;71
MAGN;1.097;2527.865;-21.40000;7.60000;-8.10000;2
GYRO;1.098;2527.866;0.28416;0.35314;0.39228;3
LIGH;1.103;2527.871;6327.0;0
GYRO;1.104;2527.872;0.26658;0.35207;0.39788;3
MAGN;1.106;2527.874;-21.40000;7.60000;-8.10000;2
ACCE;1.108;2527.875;-0.54109;5.17148;9.12550;3
AHRS;1.108;2527.875;24.651312;2.593460;-65.656570;0.19131653;-0.09711833;-0.52543217;87
GYRO;1.111;2527.879;0.24794;0.33769;0.41439;3
LIGH;1.113;2527.881;6324.0;0
MAGN;1.117;2527.885;-21.40000;7.60000;-8.60000;2
GYRO;1.118;2527.886;0.23036;0.30546;0.43463;3
ACCE;1.119;2527.887;-0.49380;5.24629;9.31285;3
AHRS;1.120;2527.887;24.895521;2.693964;-65.321846;0.19380413;-0.09696765;-0.52256894;-68
LIGH;1.123;2527.891;6324.0;0
GYRO;1.124;2527.892;0.22344;0.26791;0.45167;3
MAGN;1.127;2527.895;-21.40000;8.00000;-8.60000;2
GYRO;1.131;2527.899;0.21012;0.21811;0.47058;3
ACCE;1.134;2527.900;-0.41300;4.99430;9.28651;3
AHRS;1.135;2527.900;25.102842;2.713972;-64.975235;0.19567189;-0.09719303;-0.51979285;5
LIGH;1.136;2527.902;6337.0;0
GYRO;1.138;2527.906;0.19681;0.17577;0.47617;3
MAGN;1.139;2527.907;-21.40000;8.00000;-8.60000;2
LIGH;1.144;2527.912;6337.0;0
ACCE;1.146;2527.914;-0.12390;4.51487;9.12789;3
AHRS;1.147;2527.914;25.198618;2.675763;-64.881058;0.19626458;-0.09774876;-0.51906556;122
GYRO;1.148;2527.915;0.17497;0.10599;0.47005;3
MAGN;1.149;2527.916;-21.40000;8.00000;-9.00000;2
LIGH;1.154;2527.922;6337.0;0
GYRO;1.157;2527.924;0.16165;0.07377;0.45940;3
MAGN;1.159;2527.926;-21.40000;8.00000;-9.00000;2
ACCE;1.160;2527.927;0.12270;4.19105;8.92319;3
AHRS;1.160;2527.927;25.384039;2.510298;-64.313034;0.19733511;-0.09881787;-0.51502985;-56
GYRO;1.163;2527.931;0.15260;0.05220;0.44635;3
LIGH;1.168;2527.932;6322.0;0
MAGN;1.169;2527.936;-21.40000;8.00000;-9.00000;2
GYRO;1.169;2527.937;0.15207;0.04607;0.42477;3
ACCE;1.172;2527.940;0.30406;3.90315;8.75619;3
AHRS;1.173;2527.940;25.494192;2.350037;-63.949455;0.19772379;-0.09985195;-0.51254690;115
LIGH;1.174;2527.941;6322.0;0
GYRO;1.176;2527.944;0.16165;0.06045;0.40240;3
MAGN;1.178;2527.946;-21.40000;8.00000;-9.00000;2
SOUN;1.181;2035.32;0.06211;69.84
GYRO;1.188;2527.951;0.18083;0.08336;0.38536;3
LIGH;1.188;2527.952;6322.0;0
ACCE;1.189;2527.954;0.53989;3.54581;8.57364;3
AHRS;1.190;2527.954;25.612034;2.204919;-63.759346;0.19809085;-0.10110867;-0.51128358;-48
MAGN;1.191;2527.957;-21.40000;8.00000;-9.00000;2
GYRO;1.191;2527.959;0.21438;0.12011;0.37151;3
LIGH;1.194;2527.962;6325.0;0
MAGN;1.199;2527.966;-21.40000;8.00000;-9.40000;2
GYRO;1.200;2527.968;0.26978;0.18402;0.35047;3
ACCE;1.201;2527.969;0.62908;3.22319;8.41442;3
AHRS;1.202;2527.969;25.807920;2.134401;-63.442356;0.19947015;-0.10195415;-0.50888091;24
LIGH;1.219;2527.972;6325.0;0
GYRO;1.219;2527.975;0.31825;0.23995;0.32943;3
MAGN;1.220;2527.976;-21.40000;8.00000;-9.40000;2
LIGH;1.221;2527.982;6311.0;0
ACCE;1.221;2527.984;0.52074;3.15496;8.47308;3
AHRS;1.222;2527.984;25.890879;2.119708;-63.494312;0.19995697;-0.10252487;-0.50918698;-118
GYRO;1.224;2527.985;0.39761;0.33050;0.31186;3
MAGN;1.225;2527.986;-21.40000;8.00000;-9.40000;2
LIGH;1.225;2527.991;6327.0;0
GYRO;1.226;2527.992;0.45141;0.37524;0.31585;3
MAGN;1.227;2527.995;-21.40000;8.00000;-9.40000;2
ACCE;1.228;2527.996;0.33040;3.51828;8.68736;3
AHRS;1.228;2527.996;26.286709;2.284502;-63.393349;0.20363270;-0.10293414;-0.50769997;90
GYRO;1.231;2527.999;0.48283;0.37018;0.33050;3
LIGH;1.236;2528.004;6327.0;0
GYRO;1.238;2528.006;0.49774;0.33716;0.35207;3
MAGN;1.241;2528.008;-21.40000;8.00000;-9.40000;2
ACCE;1.244;2528.009;0.15203;3.86245;8.72327;3
AHRS;1.245;2528.009;26.648357;2.400515;-63.364689;0.20677792;-0.10366798;-0.50685155;104
LIGH;1.248;2528.011;6316.0;0
GYRO;1.248;2528.013;0.48390;0.29588;0.37178;3
MAGN;1.249;2528.015;-21.40000;8.00000;-9.40000;2
GYRO;1.254;2528.020;0.43969;0.24821;0.38110;3
LIGH;1.255;2528.021;6316.0;0
ACCE;1.256;2528.023;0.15862;3.83192;8.55508;3
AHRS;1.258;2528.023;26.991611;2.438344;-63.163097;0.20960075;-0.10456786;-0.50490499;86
MAGN;1.260;2528.025;-21.40000;8.00000;-9.40000;2
GYRO;1.261;2528.027;0.37897;0.19494;0.38616;3
LIGH;1.264;2528.031;6316.0;0
GYRO;1.270;2528.033;0.31612;0.15100;0.38003;3
MAGN;1.271;2528.035;-21.40000;8.00000;-9.80000;2
ACCE;1.274;2528.037;0.24301;3.44945;8.31147;3
AHRS;1.275;2528.037;27.230770;2.389109;-63.106964;0.21115839;-0.10589240;-0.50429600;-67
GYRO;1.277;2528.040;0.23036;0.11745;0.35047;3
LIGH;1.279;2528.041;6319.0;0
MAGN;1.280;2528.046;-21.40000;8.00000;-9.80000;2
GYRO;1.281;2528.047;0.12330;0.10440;0.29774;3
ACCE;1.286;2528.049;0.34117;3.12443;8.20553;3
AHRS;1.291;2528.049;27.319641;2.307528;-62.852768;0.21167608;-0.10641184;-0.50249439;71
LIGH;1.297;2528.052;6319.0;0
GYRO;1.298;2528.055;0.00186;0.10013;0.22797;3
MAGN;1.298;2528.058;-21.40000;8.00000;-9.80000;2
LIGH;1.299;2528.061;5871.0;0
ACCE;1.299;2528.062;0.29269;2.95026;8.12652;3
AHRS;1.300;2528.062;27.264626;2.263716;-62.887711;0.21105461;-0.10654899;-0.50289571;-109
GYRO;1.301;2528.064;-0.09667;0.08416;0.15207;3
MAGN;1.301;2528.067;-21.80000;8.00000;-9.80000;2
GYRO;1.304;2528.071;-0.15473;0.06338;0.09081;3
LIGH;1.304;2528.071;6343.0;0
ACCE;1.307;2528.074;0.20710;2.94547;8.22348;3
AHRS;1.307;2528.074;27.087307;2.238325;-62.928612;0.20962605;-0.10601749;-0.50345397;-110
MAGN;1.309;2528.076;-21.80000;8.00000;-9.80000;2
GYRO;1.311;2528.078;-0.16964;0.05220;0.05300;3
LIGH;1.315;2528.082;6343.0;0
MAGN;1.319;2528.086;-21.80000;8.00000;-9.80000;2
ACCE;1.321;2528.088;0.10475;3.11426;8.33960;3
AHRS;1.322;2528.088;26.962286;2.221629;-63.108414;0.20848471;-0.10590807;-0.50493938;63
GYRO;1.323;2528.089;-0.09721;0.02131;0.04740;3
LIGH;1.324;2528.091;6392.0;0
MAGN;1.329;2528.097;-21.80000;8.00000;-9.80000;2
GYRO;1.330;2528.098;0.01145;0.00160;0.08469;3
ACCE;1.334;2528.100;0.07661;3.36146;8.28214;3
AHRS;1.335;2528.100;26.858688;2.170473;-63.093178;0.20752630;-0.10578796;-0.50504619;-72
LIGH;1.336;2528.102;6392.0;0
GYRO;1.338;2528.105;0.10253;-0.00746;0.12543;3
MAGN;1.339;2528.106;-21.80000;8.00000;-9.80000;2
LIGH;1.344;2528.112;6392.0;0
GYRO;1.346;2528.114;0.18775;-0.01252;0.16059;3
ACCE;1.347;2528.115;0.17298;3.43568;7.82964;3
AHRS;1.348;2528.115;26.964956;2.067886;-63.033890;0.20789587;-0.10689948;-0.50467509;30
MAGN;1.350;2528.116;-21.80000;8.00000;-9.80000;2
GYRO;1.354;2528.122;0.23462;-0.01491;0.16858;3
LIGH;1.355;2528.122;6380.0;0
MAGN;1.359;2528.127;-22.20000;8.00000;-9.80000;2
ACCE;1.360;2528.128;0.35733;3.36146;7.48727;3
AHRS;1.362;2528.128;27.054193;1.986921;-63.182758;0.20804268;-0.10815546;-0.50579453;111
GYRO;1.364;2528.129;0.23729;-0.00107;0.15340;3
LIGH;1.365;2528.131;6380.0;0
MAGN;1.368;2528.136;-22.20000;8.00000;-9.80000;2
GYRO;1.369;2528.137;0.20213;0.02370;0.12037;3
LIGH;1.374;2528.141;6380.0;0
ACCE;1.375;2528.141;0.43694;3.45543;7.27658;3
AHRS;1.376;2528.141;27.223900;1.900332;-63.172981;0.20889287;-0.10952389;-0.50567847;78
GYRO;1.377;2528.144;0.14994;0.04181;0.09161;3
MAGN;1.378;2528.146;-22.20000;8.00000;-9.80000;2
GYRO;1.383;2528.150;0.10306;0.05459;0.06924;3
LIGH;1.384;2528.152;6384.0;0
ACCE;1.386;2528.154;0.39684;3.66313;7.22510;3
AHRS;1.387;2528.154;27.313717;1.868994;-63.218735;0.20935777;-0.11023591;-0.50595945;56
MAGN;1.389;2528.156;-22.20000;8.00000;-9.80000;2
GYRO;1.390;2528.157;0.04394;0.07057;0.04021;3
LIGH;1.393;2528.161;6384.0;0
GYRO;1.396;2528.164;-0.01625;0.07723;0.01465;3
MAGN;1.398;2528.165;-22.20000;8.00000;-9.80000;2
ACCE;1.400;2528.166;0.39444;3.59310;7.11317;3
AHRS;1.400;2528.166;27.314251;1.877323;-63.331097;0.20929027;-0.11038331;-0.50675672;39
GYRO;1.419;2528.171;-0.07270;0.05992;-0.01252;3
LIGH;1.420;2528.171;6411.0;0
MAGN;1.420;2528.175;-22.20000;8.00000;-9.80000;2
GYRO;1.421;2528.178;-0.11798;0.05673;-0.03222;3
ACCE;1.422;2528.179;0.44831;3.57035;7.08145;3
AHRS;1.422;2528.179;27.226255;1.891731;-63.364883;0.20868807;-0.10994635;-0.50708032;-17
LIGH;1.423;2528.181;6411.0;0
MAGN;1.424;2528.185;-22.60000;8.00000;-9.80000;2
GYRO;1.424;2528.186;-0.15686;0.07936;-0.04980;3
LIGH;1.425;2528.191;6411.0;0
ACCE;1.426;2528.193;0.42856;3.46980;7.11856;3
AHRS;1.426;2528.193;27.141212;1.901319;-63.519852;0.20796996;-0.10977704;-0.50828546;-39
GYRO;1.427;2528.194;-0.17923;0.13529;-0.06818;3
MAGN;1.428;2528.195;-22.60000;8.00000;-9.80000;2
GYRO;1.434;2528.202;-0.17710;0.19521;-0.07350;3
LIGH;1.435;2528.202;6443.0;0
ACCE;1.437;2528.205;0.44233;3.42072;7.25144;3
AHRS;1.438;2528.205;26.960960;2.034229;-63.696491;0.20709589;-0.10832503;-0.50953776;80
MAGN;1.439;2528.206;-22.60000;8.00000;-9.80000;2
GYRO;1.440;2528.208;-0.15633;0.22797;-0.07057;3
LIGH;1.443;2528.211;6443.0;0
MAGN;1.447;2528.215;-22.60000;8.00000;-9.80000;2
GYRO;1.448;2528.216;-0.11904;0.26072;-0.06205;3
ACCE;1.449;2528.217;0.37409;3.33931;7.41185;3
AHRS;1.450;2528.217;26.818373;2.226024;-63.916683;0.20671897;-0.10669304;-0.51095408;41
LIGH;1.453;2528.221;6443.0;0
GYRO;1.455;2528.223;-0.07963;0.28176;-0.04767;3
MAGN;1.457;2528.225;-22.60000;8.00000;-9.80000;2
ACCE;1.462;2528.230;0.35135;3.23098;7.44657;3
AHRS;1.462;2528.230;26.761072;2.304782;-64.047981;0.20653726;-0.10610157;-0.51182950;-89
GYRO;1.463;2528.231;-0.03649;0.29348;-0.02956;3
LIGH;1.464;2528.231;6468.0;0
MAGN;1.467;2528.235;-22.60000;8.00000;-9.80000;2
GYRO;1.469;2528.237;-0.01465;0.29428;-0.02317;3
LIGH;1.473;2528.241;6468.0;0
ACCE;1.475;2528.243;0.40462;3.05440;7.20236;3
AHRS;1.475;2528.243;26.705978;2.516314;-64.135620;0.20700669;-0.10448286;-0.51214761;-112
GYRO;1.476;2528.244;-0.00826;0.28283;-0.02983;3
MAGN;1.477;2528.245;-22.60000;8.00000;-9.80000;2
LIGH;1.484;2528.252;6532.0;0
GYRO;1.484;2528.252;-0.02264;0.28895;-0.04368;3
ACCE;1.487;2528.255;0.67935;3.08613;7.32147;3
AHRS;1.488;2528.255;26.658613;2.705580;-64.258018;0.20740274;-0.10312302;-0.51274705;-24
MAGN;1.488;2528.256;-22.60000;8.00000;-9.80000;2
GYRO;1.490;2528.258;-0.06525;0.33636;-0.05353;3
LIGH;1.494;2528.262;6532.0;0
GYRO;1.497;2528.265;-0.13555;0.40427;-0.05113;3
MAGN;1.498;2528.266;-22.60000;8.00000;-9.80000;2
ACCE;1.500;2528.268;0.55964;3.26689;7.47949;3
AHRS;1.500;2528.268;26.551819;2.950555;-64.470535;0.20754614;-0.10125366;-0.51396924;-15
LIGH;1.503;2528.271;6532.0;0
GYRO;1.505;2528.273;-0.24794;0.48150;-0.06338;3
MAGN;1.507;2528.275;-22.60000;8.40000;-9.80000;2
GYRO;1.512;2528.280;-0.35393;0.53876;-0.09108;3
ACCE;1.513;2528.281;0.40462;3.12443;7.78714;3
AHRS;1.514;2528.281;26.260031;3.343953;-64.393188;0.20728789;-0.09694089;-0.51306665;-51
LIGH;1.515;2528.281;6563.0;0
MAGN;1.517;2528.285;-22.60000;8.40000;-10.20000;2
GYRO;1.518;2528.286;-0.49189;0.57098;-0.14354;3
LIGH;1.523;2528.291;6563.0;0
ACCE;1.525;2528.293;0.06404;2.71682;8.22887;3
AHRS;1.525;2528.293;25.997658;3.555836;-64.283455;0.20644841;-0.09401201;-0.51222372;-25
GYRO;1.527;2528.294;-0.63623;0.54941;-0.21252;3
MAGN;1.527;2528.295;-22.60000;8.40000;-10.20000;2
GYRO;1.533;2528.301;-0.72305;0.50627;-0.27191;3
LIGH;1.533;2528.302;6563.0;0
MAGN;1.537;2528.305;-22.60000;8.40000;-10.20000;2
ACCE;1.539;2528.307;-0.30406;2.37265;8.82802;3
AHRS;1.544;2528.307;25.335735;4.037082;-64.421333;0.20375045;-0.08774483;-0.51320028;28
GYRO;1.550;2528.308;-0.75714;0.45593;-0.31718;3
LIGH;1.551;2528.311;6636.0;0
GYRO;1.551;2528.314;-0.75341;0.38270;-0.36219;3
MAGN;1.552;2528.316;-22.60000;8.40000;-10.20000;2
ACCE;1.553;2528.319;-0.49799;2.14580;9.28471;3
AHRS;1.554;2528.319;24.605848;4.450271;-64.638527;0.20021571;-0.08177680;-0.51497310;123
GYRO;1.555;2528.321;-0.72198;0.30254;-0.38856;3
LIGH;1.556;2528.321;6636.0;0
MAGN;1.557;2528.325;-22.60000;8.40000;-10.70000;2
GYRO;1.560;2528.328;-0.68896;0.23995;-0.40054;3
ACCE;1.563;2528.331;-0.62429;2.20865;9.39485;3
AHRS;1.564;2528.331;23.925571;4.761372;-64.746452;0.19666821;-0.07656574;-0.51607996;-104
LIGH;1.565;2528.331;6581.0;0
GYRO;1.566;2528.334;-0.64795;0.17737;-0.41199;3
MAGN;1.572;2528.336;-22.60000;8.80000;-10.70000;2
GYRO;1.578;2528.341;-0.62398;0.14035;-0.41918;3
LIGH;1.578;2528.341;6581.0;0
ACCE;1.579;2528.343;-0.57820;2.54145;9.45470;3
AHRS;1.580;2528.343;23.317532;4.984337;-64.640465;0.19338149;-0.07195337;-0.51569915;-85
MAGN;1.581;2528.346;-22.10000;8.80000;-10.70000;2
GYRO;1.581;2528.348;-0.62771;0.11824;-0.42184;3
LIGH;1.583;2528.351;6581.0;0
GYRO;1.586;2528.354;-0.64582;0.09960;-0.42105;3
ACCE;1.587;2528.355;-0.70629;2.82576;9.44034;3
AHRS;1.588;2528.355;22.727686;5.172856;-64.503159;0.19007747;-0.06762440;-0.51512349;-76
MAGN;1.589;2528.357;-22.10000;8.80000;-11.80000;2
GYRO;1.593;2528.361;-0.68150;0.08948;-0.42611;3
LIGH;1.594;2528.362;6452.0;0
MAGN;1.598;2528.366;-22.10000;8.80000;-11.80000;2
ACCE;1.600;2528.368;-0.87269;2.77608;9.59955;3
AHRS;1.600;2528.368;22.379452;5.262897;-63.635292;0.18846858;-0.06393253;-0.50907910;-119
GYRO;1.601;2528.369;-0.72944;0.09667;-0.43756;3
LIGH;1.603;2528.371;6452.0;0
MAGN;1.607;2528.375;-21.60000;9.20000;-12.40000;2
GYRO;1.608;2528.376;-0.75820;0.10599;-0.44821;3
ACCE;1.612;2528.380;-1.04866;2.52708;9.82281;3
AHRS;1.613;2528.380;21.602840;5.485137;-63.198196;0.18406431;-0.05805070;-0.50646198;119
LIGH;1.614;2528.381;6452.0;0
GYRO;1.615;2528.383;-0.77045;0.11105;-0.45354;3
MAGN;1.617;2528.385;-21.60000;9.20000;-13.30000;2
GYRO;1.622;2528.390;-0.76939;0.11851;-0.45167;3
LIGH;1.623;2528.391;6258.0;0
ACCE;1.625;2528.393;-1.32399;2.40138;10.23761;3
AHRS;1.625;2528.393;20.877333;5.702182;-62.747021;0.17996792;-0.05244469;-0.50367028;98
MAGN;1.627;2528.395;-20.80000;9.20000;-13.30000;2
GYRO;1.628;2528.396;-0.74915;0.12171;-0.44475;3
LIGH;1.633;2528.401;6258.0;0
GYRO;1.635;2528.403;-0.69961;0.09987;-0.43543;3
MAGN;1.637;2528.405;-20.40000;9.70000;-13.70000;2
ACCE;1.638;2528.406;-1.52870;2.27569;10.55723;3
AHRS;1.639;2528.406;20.176285;5.918860;-61.234306;0.17643039;-0.04534706;-0.49297360;108
GYRO;1.642;2528.410;-0.63676;0.05433;-0.42371;3
LIGH;1.643;2528.411;6011.0;0
MAGN;1.647;2528.415;-20.00000;9.70000;-14.10000;2
GYRO;1.649;2528.417;-0.59841;0.03009;-0.41865;3
ACCE;1.650;2528.418;-1.55384;2.05782;10.62188;3
AHRS;1.651;2528.418;19.541061;6.078008;-60.608303;0.17267148;-0.04040215;-0.48880440;-126
LIGH;1.653;2528.421;6011.0;0
GYRO;1.655;2528.423;-0.57924;0.02876;-0.43995;3
MAGN;1.657;2528.425;-20.00000;9.70000;-14.60000;2
GYRO;1.663;2528.430;-0.58616;0.04128;-0.49109;3
LIGH;1.668;2528.431;6011.0;0
ACCE;1.669;2528.431;-1.67415;1.83815;10.65659;3
AHRS;1.670;2528.431;18.928921;6.244490;-60.145908;0.16901131;-0.03578380;-0.48579684;40
MAGN;1.670;2528.436;-19.50000;9.70000;-14.60000;2
GYRO;1.671;2528.437;-0.60374;0.06764;-0.55500;3
LIGH;1.673;2528.441;5855.0;0
GYRO;1.676;2528.443;-0.61386;0.09827;-0.60321;3
ACCE;1.677;2528.445;-1.89262;1.86987;10.96125;3
AHRS;1.677;2528.445;18.279831;6.484559;-59.857189;0.16530292;-0.03073085;-0.48401123;-127
MAGN;1.679;2528.446;-19.10000;10.10000;-15.00000;2
GYRO;1.684;2528.450;-0.61066;0.13529;-0.64156;3
LIGH;1.685;2528.452;5855.0;0
MAGN;1.688;2528.456;-19.10000;10.10000;-15.40000;2
ACCE;1.689;2528.457;-2.37026;2.32657;11.47301;3
AHRS;1.690;2528.457;17.902431;6.687228;-58.286507;0.16372229;-0.02532419;-0.47231892;-69
GYRO;1.691;2528.458;-0.55633;0.16698;-0.63969;3
LIGH;1.693;2528.461;5855.0;0
MAGN;1.697;2528.465;-18.70000;10.10000;-15.40000;2
GYRO;1.698;2528.466;-0.44928;0.17923;-0.58749;3
ACCE;1.701;2528.469;-2.75872;2.80062;12.01171;3
AHRS;1.702;2528.469;17.302990;7.091138;-58.127014;0.16093105;-0.01949266;-0.47120088;-55
LIGH;1.707;2528.471;5700.0;0
GYRO;1.708;2528.473;-0.33529;0.16245;-0.50680;3
MAGN;1.708;2528.475;-18.70000;10.50000;-15.40000;2
GYRO;1.711;2528.479;-0.23782;0.11878;-0.42291;3
LIGH;1.714;2528.481;5700.0;0
ACCE;1.715;2528.483;-2.98258;3.26270;12.23497;3
AHRS;1.716;2528.483;16.981569;7.407594;-57.686512;0.15988478;-0.01511563;-0.46777639;-112
MAGN;1.717;2528.485;-18.10000;10.50000;-15.40000;2
GYRO;1.718;2528.486;-0.13502;0.03143;-0.32890;3
LIGH;1.723;2528.491;5482.0;0
GYRO;1.725;2528.493;-0.06152;-0.08575;-0.25380;3
MAGN;1.727;2528.495;-18.10000;10.50000;-15.40000;2
ACCE;1.728;2528.496;-2.92093;3.24833;11.97879;3
AHRS;1.729;2528.496;16.827469;7.551435;-56.526825;0.15944268;-0.01175998;-0.45892608;-100
SOUN;1.731;1839.20;0.05613;68.96
GYRO;1.746;2528.500;-0.01838;-0.18269;-0.19761;3
LIGH;1.752;2528.501;5482.0;0
MAGN;1.755;2528.505;-18.10000;10.50000;-15.90000;2
GYRO;1.755;2528.507;-0.00826;-0.23462;-0.16219;3
ACCE;1.757;2528.509;-2.68330;3.10289;11.59811;3
AHRS;1.757;2528.509;16.752239;7.512190;-56.219872;0.15874857;-0.01132169;-0.45672053;-18
LIGH;1.759;2528.511;5482.0;0
GYRO;1.760;2528.513;-0.02956;-0.25513;-0.16112;3
MAGN;1.760;2528.515;-18.10000;10.50000;-15.90000;2
GYRO;1.761;2528.520;-0.08389;-0.26845;-0.19148;3
LIGH;1.762;2528.522;5144.0;0
ACCE;1.764;2528.522;-2.53726;3.02328;11.24078;3
AHRS;1.765;2528.522;16.648857;7.420845;-55.927937;0.15763180;-0.01119068;-0.45472801;52
MAGN;1.767;2528.526;-18.10000;10.90000;-15.90000;2
GYRO;1.768;2528.527;-0.16858;-0.27990;-0.23676;3
LIGH;1.769;2528.531;5144.0;0
GYRO;1.772;2528.534;-0.26019;-0.28762;-0.28549;3
ACCE;1.774;2528.535;-2.62883;3.34231;11.37964;3
AHRS;1.775;2528.535;16.438900;7.335505;-55.635941;0.15573029;-0.01058326;-0.45283571;27
MAGN;1.776;2528.536;-18.10000;10.90000;-15.90000;2
GYRO;1.777;2528.541;-0.33050;-0.30760;-0.30946;3
LIGH;1.779;2528.541;5144.0;0
MAGN;1.780;2528.546;-18.10000;10.90000;-15.90000;2
ACCE;1.781;2528.547;-2.77249;3.87921;11.70585;3
AHRS;1.781;2528.547;16.293207;7.324592;-54.981712;0.15463677;-0.00918786;-0.44798619;-100
GYRO;1.784;2528.548;-0.38110;-0.37311;-0.31372;3
LIGH;1.785;2528.551;4887.0;0
MAGN;1.810;2528.555;-17.70000;10.90000;-15.90000;2
GYRO;1.811;2528.556;-0.38536;-0.45513;-0.28789;3
ACCE;1.811;2528.559;-2.78266;4.29280;11.92253;3
AHRS;1.818;2528.559;15.981319;7.124955;-54.813892;0.15149485;-0.00923741;-0.44728911;-110
LIGH;1.823;2528.562;4887.0;0
GYRO;1.824;2528.563;-0.36405;-0.53982;-0.23329;3
MAGN;1.830;2528.566;-17.70000;10.90000;-16.40000;2
GYRO;1.835;2528.570;-0.32304;-0.63889;-0.16805;3
LIGH;1.836;2528.571;4637.0;0
ACCE;1.836;2528.573;-2.60250;4.46100;11.77109;3
AHRS;1.837;2528.573;15.752590;6.778190;-54.436668;0.14843148;-0.01049319;-0.44507134;72
MAGN;1.838;2528.575;-17.70000;10.90000;-16.40000;2
GYRO;1.838;2528.577;-0.26712;-0.74489;-0.10360;3
LIGH;1.839;2528.581;4637.0;0
GYRO;1.839;2528.584;-0.20746;-0.83330;-0.04874;3
MAGN;1.840;2528.585;-17.70000;10.90000;-16.80000;2
ACCE;1.841;2528.586;-2.26731;4.30777;11.28268;3
AHRS;1.841;2528.586;15.619709;6.235470;-53.714134;0.14539209;-0.01322648;-0.44032010;-47
LIGH;1.842;2528.591;4637.0;0
MAGN;1.842;2528.595;-17.70000;10.90000;-16.80000;2
ACCE;1.843;2528.599;-1.96983;4.07134;10.74278;3
AHRS;1.844;2528.599;15.571986;5.577129;-53.420506;0.14253958;-0.01776199;-0.43892026;122
GYRO;1.845;2528.605;-0.04607;-0.90654;0.00426;3
MAGN;1.845;2528.606;-17.70000;10.90000;-16.80000;2
LIGH;1.846;2528.611;4432.0;0
ACCE;1.846;2528.613;-1.64182;4.16591;10.28370;3
AHRS;1.847;2528.613;15.624958;5.270913;-52.991661;0.14184868;-0.01980960;-0.43593049;111
GYRO;1.848;2528.614;0.04607;-0.89136;0.00533;3
MAGN;1.849;2528.615;-17.70000;10.90000;-17.30000;2
LIGH;1.870;2528.621;4432.0;0
GYRO;1.871;2528.621;0.10519;-0.85035;0.01625;3
MAGN;1.871;2528.625;-18.20000;10.90000;-17.30000;2
ACCE;1.872;2528.626;-1.49578;4.56395;10.00956;3
AHRS;1.872;2528.626;15.782172;4.479931;-52.517441;0.14015710;-0.02597478;-0.43308872;-100
GYRO;1.873;2528.628;0.18775;-0.77471;0.04874;3
LIGH;1.874;2528.631;4413.0;0
MAGN;1.874;2528.635;-20.10000;10.90000;-17.30000;2
GYRO;1.875;2528.636;0.27191;-0.71879;0.09614;3
ACCE;1.875;2528.638;-1.38265;4.87040;9.80785;3
AHRS;1.876;2528.638;16.090874;3.879909;-53.186596;0.14008486;-0.03264423;-0.43875772;-86
LIGH;1.877;2528.641;4413.0;0
GYRO;1.877;2528.643;0.33050;-0.69136;0.14275;3
MAGN;1.878;2528.645;-21.70000;10.50000;-17.30000;2
GYRO;1.884;2528.649;0.37098;-0.66712;0.19228;3
ACCE;1.885;2528.652;-1.30424;5.10384;9.70190;3
AHRS;1.886;2528.652;16.489126;3.365697;-54.183228;0.14084582;-0.03940305;-0.44676435;36
LIGH;1.888;2528.653;4652.0;0
GYRO;1.888;2528.656;0.40347;-0.62398;0.25726;3
MAGN;1.893;2528.657;-22.90000;10.50000;-17.30000;2
LIGH;1.894;2528.661;4652.0;0
GNSS;1.894;1490612649.000;40.313476;-3.483149;596.000;0.000;3.0;0.0;20;17
GYRO;1.900;2528.663;0.41998;-0.57817;0.31425;3
ACCE;1.901;2528.664;-1.33776;5.20559;9.51396;3
AHRS;1.901;2528.664;16.939108;2.894566;-55.163284;0.14207052;-0.04602986;-0.45451930;5
MAGN;1.902;2528.665;-24.60000;10.50000;-17.30000;2
GYRO;1.902;2528.669;0.43063;-0.54355;0.34808;3
GNSS;1.903;1490612649.000;40.313476;-3.483149;596.000;0.000;3.0;0.0;20;17
LIGH;1.904;2528.671;4652.0;0
MAGN;1.938;2528.675;-25.00000;10.00000;-17.30000;2
ACCE;1.939;2528.676;-1.32280;5.03740;9.42058;3
AHRS;1.939;2528.676;17.219166;2.707835;-57.906685;0.14226311;-0.05200753;-0.47541344;32
GYRO;1.940;2528.677;0.44182;-0.51346;0.37364;3
LIGH;1.940;2528.681;5302.0;0
GYRO;1.941;2528.683;0.46153;-0.50174;0.39441;3
MAGN;1.941;2528.686;-25.00000;10.00000;-17.30000;2
ACCE;1.942;2528.689;-1.39283;4.83270;9.34636;3
AHRS;1.942;2528.689;17.691973;2.259843;-58.454311;0.14368939;-0.05806717;-0.47972521;108
GYRO;1.943;2528.690;0.49082;-0.50414;0.41066;3
LIGH;1.944;2528.691;5302.0;0
MAGN;1.944;2528.696;-25.00000;10.00000;-15.90000;2
GYRO;1.944;2528.697;0.53663;-0.51719;0.42291;3
ACCE;1.945;2528.701;-1.41258;4.80636;9.12969;3
AHRS;1.945;2528.701;18.202909;1.812460;-58.939728;0.14538231;-0.06421464;-0.48353285;-37
MAGN;1.946;2528.707;-25.00000;9.50000;-13.80000;2
GYRO;1.946;2528.711;0.63942;-0.58350;0.46232;3
LIGH;1.948;2528.711;5930.0;0
ACCE;1.948;2528.713;-1.21266;4.97994;8.82982;3
AHRS;1.949;2528.713;18.779964;1.323551;-59.664299;0.14719261;-0.07127190;-0.48912773;-125
MAGN;1.949;2528.715;-25.40000;9.50000;-12.20000;2
GYRO;1.950;2528.717;0.66552;-0.61386;0.49055;3
LIGH;1.953;2528.721;5930.0;0
GYRO;1.956;2528.724;0.66712;-0.63809;0.52757;3
MAGN;1.957;2528.725;-24.50000;9.50000;-11.70000;2
ACCE;1.958;2528.726;-0.90740;5.37678;8.36414;3
AHRS;1.958;2528.726;19.397633;0.776101;-61.056229;0.14850362;-0.07982326;-0.49970648;64
GYRO;1.963;2528.730;0.64582;-0.65461;0.56166;3
LIGH;1.964;2528.731;6288.0;0
MAGN;1.967;2528.735;-30.10000;9.10000;-10.30000;2
GYRO;1.969;2528.737;0.59309;-0.66979;0.59175;3
ACCE;1.969;2528.738;-0.70988;5.60064;7.82904;3
AHRS;1.970;2528.738;19.989693;0.170283;-63.082241;0.14868414;-0.08954348;-0.51495093;37
LIGH;1.973;2528.741;6288.0;0
GYRO;1.975;2528.743;0.52438;-0.67857;0.61253;3
MAGN;1.977;2528.745;-23.70000;9.10000;-10.70000;2
ACCE;1.981;2528.749;-0.32262;5.55455;7.25683;3
AHRS;1.982;2528.749;20.316980;-0.149619;-62.801189;0.14987147;-0.09298980;-0.51304698;35
GYRO;1.983;2528.750;0.42531;-0.68044;0.62238;3
LIGH;1.984;2528.751;6288.0;0
MAGN;1.987;2528.755;-23.70000;9.10000;-10.70000;2
GYRO;1.989;2528.757;0.31825;-0.65407;0.63064;3
LIGH;1.993;2528.761;6329.0;0
ACCE;1.994;2528.762;-0.03950;5.38576;7.06050;3
AHRS;1.995;2528.762;20.725292;-0.856023;-62.245937;0.15018378;-0.09926264;-0.50958186;-103
GYRO;1.996;2528.763;0.23516;-0.59495;0.63703;3
MAGN;1.997;2528.765;-23.70000;9.10000;-10.20000;2
GYRO;2.002;2528.770;0.16911;-0.49588;0.64342;3
LIGH;2.003;2528.771;6329.0;0
MAGN;2.007;2528.775;-23.70000;9.10000;-10.80000;2
ACCE;2.008;2528.776;0.12809;4.96677;7.25084;3
AHRS;2.008;2528.776;20.959280;-1.444675;-61.963039;0.14954336;-0.10424851;-0.50810081;64
GYRO;2.009;2528.776;0.15260;-0.39788;0.64502;3
LIGH;2.018;2528.782;6329.0;0
GYRO;2.019;2528.783;0.18296;-0.28922;0.66206;3
MAGN;2.020;2528.786;-23.30000;9.10000;-10.20000;2
ACCE;2.020;2528.788;0.13647;4.53103;7.51480;3
AHRS;2.021;2528.788;21.142466;-1.905712;-61.646400;0.14914678;-0.10802750;-0.50624442;-23
GYRO;2.023;2528.791;0.25007;-0.19601;0.69189;3
LIGH;2.024;2528.791;6339.0;0
MAGN;2.029;2528.796;-24.10000;8.70000;-10.80000;2
GYRO;2.030;2528.798;0.35660;-0.12623;0.73397;3
ACCE;2.033;2528.800;0.23104;4.38318;7.69975;3
AHRS;2.035;2528.800;21.426956;-2.275392;-61.477837;0.14977697;-0.11176682;-0.50529093;34
LIGH;2.036;2528.801;6339.0;0
GYRO;2.044;2528.805;0.43969;-0.08362;0.76166;3
MAGN;2.044;2528.806;-24.10000;8.70000;-10.80000;2
LIGH;2.045;2528.812;6317.0;0
GYRO;2.046;2528.813;0.54142;-0.02796;0.79442;3
ACCE;2.047;2528.814;0.31484;4.45980;7.83802;3
AHRS;2.049;2528.814;21.871994;-2.590035;-61.355087;0.15179941;-0.11585215;-0.50449997;77
MAGN;2.051;2528.815;-24.10000;8.70000;-10.80000;2
GYRO;2.052;2528.819;0.58936;-0.00133;0.81306;3
LIGH;2.053;2528.821;6317.0;0
MAGN;2.057;2528.825;-24.70000;8.70000;-11.20000;2
ACCE;2.058;2528.826;0.35015;4.53282;7.90027;3
AHRS;2.059;2528.826;22.136435;-2.717088;-61.814175;0.15271929;-0.11854494;-0.50785679;85
GYRO;2.059;2528.827;0.63516;0.01997;0.83650;3
LIGH;2.063;2528.831;6317.0;0
GYRO;2.065;2528.833;0.66286;0.01358;0.85860;3
MAGN;2.067;2528.835;-24.70000;8.70000;-10.50000;2
ACCE;2.070;2528.838;0.30825;4.44843;7.81946;3
AHRS;2.076;2528.838;22.656515;-2.981865;-61.832409;0.15535630;-0.12277540;-0.50798851;126
GYRO;2.085;2528.839;0.68470;-0.01278;0.87032;3
LIGH;2.090;2528.841;6335.0;0
MAGN;2.091;2528.845;-24.70000;8.70000;-10.90000;2
GYRO;2.108;2528.846;0.70387;-0.05113;0.86526;3
ACCE;2.109;2528.849;0.43574;4.27724;7.60638;3
AHRS;2.110;2528.849;23.174805;-3.289972;-61.428459;0.15825227;-0.12672625;-0.50509799;-21
LIGH;2.111;2528.851;6335.0;0
GYRO;2.112;2528.853;0.71453;-0.07750;0.84635;3
MAGN;2.113;2528.855;-25.10000;8.70000;-10.90000;2
GYRO;2.119;2528.859;0.71772;-0.08389;0.82265;3
LIGH;2.120;2528.862;6335.0;0
ACCE;2.121;2528.864;0.69133;4.07194;7.25084;3
AHRS;2.123;2528.864;23.707031;-3.649684;-61.315628;0.16071866;-0.13149662;-0.50441009;42
MAGN;2.125;2528.866;-25.10000;8.70000;-10.40000;2
GYRO;2.126;2528.867;0.71772;-0.05832;0.78883;3
LIGH;2.127;2528.871;6277.0;0
GYRO;2.128;2528.874;0.71240;0.00160;0.76912;3
ACCE;2.129;2528.876;0.81163;4.07493;6.91924;3
AHRS;2.145;2528.876;24.297911;-4.003659;-61.611065;0.16316214;-0.13704410;-0.50666481;-110
GYRO;2.147;2528.881;0.70654;0.07057;0.76140;3
LIGH;2.148;2528.881;6277.0;0
MAGN;2.148;2528.885;-25.10000;8.70000;-10.40000;2
GYRO;2.154;2528.888;0.69216;0.13396;0.76406;3
ACCE;2.154;2528.889;0.84276;4.34787;6.69359;3
AHRS;2.155;2528.889;24.865221;-4.241994;-61.233704;0.16674402;-0.14067504;-0.50386792;-123
LIGH;2.156;2528.891;6218.0;0
GYRO;2.157;2528.895;0.67458;0.14994;0.77338;3
MAGN;2.158;2528.896;-29.50000;8.70000;-10.40000;2
LIGH;2.159;2528.902;6218.0;0
ACCE;2.159;2528.903;0.78709;4.52983;6.33147;3
AHRS;2.160;2528.903;25.159983;-4.347976;-62.617058;0.16671333;-0.14473091;-0.51386505;-47
GYRO;2.161;2528.904;0.64422;0.13769;0.78723;3
MAGN;2.167;2528.906;-26.20000;9.10000;-10.40000;2
GYRO;2.168;2528.912;0.60853;0.12996;0.78989;3
LIGH;2.169;2528.911;6218.0;0
MAGN;2.169;2528.916;-26.60000;9.10000;-10.00000;2
ACCE;2.170;2528.917;0.99718;4.33530;5.94480;3
AHRS;2.170;2528.917;25.753706;-4.627552;-62.208378;0.17032900;-0.14873119;-0.51089728;116
MAGN;2.171;2528.925;-26.60000;9.10000;-10.00000;2
GYRO;2.174;2528.926;0.51852;0.20746;0.75794;3
ACCE;2.175;2528.929;1.06722;4.05638;5.77721;3
AHRS;2.175;2528.929;26.193335;-4.839698;-61.720390;0.17324615;-0.15142830;-0.50737005;-70
LIGH;2.176;2528.931;6205.0;0
GYRO;2.177;2528.933;0.50680;0.28762;0.72145;3
MAGN;2.177;2528.935;-26.60000;9.10000;-10.00000;2
GYRO;2.178;2528.940;0.52384;0.38536;0.68390;3
LIGH;2.179;2528.941;6205.0;0
ACCE;2.179;2528.944;1.07380;3.73256;5.88555;3
AHRS;2.180;2528.944;26.564695;-4.891127;-61.687763;0.17578432;-0.15334085;-0.50694817;-93
MAGN;2.184;2528.947;-26.60000;9.10000;-10.00000;2
GYRO;2.185;2528.948;0.57977;0.52837;0.66339;3
LIGH;2.185;2528.952;6251.0;0
SOUN;2.186;2958.85;0.09030;73.09
GYRO;2.191;2528.955;0.65008;0.66872;0.65993;3
MAGN;2.194;2528.956;-26.60000;9.10000;-10.00000;2
ACCE;2.194;2528.957;0.89064;3.74214;6.39252;3
AHRS;2.195;2528.957;27.054655;-4.709276;-62.009312;0.17974426;-0.15462443;-0.50863206;-68
LIGH;2.196;2528.961;6251.0;0
GYRO;2.196;2528.963;0.73317;0.76379;0.66765;3
MAGN;2.197;2528.966;-26.60000;9.10000;-10.00000;2
GYRO;2.215;2528.969;0.81306;0.80081;0.67991;3
LIGH;2.216;2528.971;6312.0;0
ACCE;2.217;2528.971;0.70030;3.91153;6.71334;3
AHRS;2.218;2528.971;27.652176;-4.388310;-61.727493;0.18591230;-0.15441616;-0.50562292;-50
MAGN;2.219;2528.975;-32.70000;9.10000;-10.00000;2
GYRO;2.219;2528.976;0.87698;0.80028;0.70494;3
LIGH;2.220;2528.981;6312.0;0
GYRO;2.220;2528.983;0.90468;0.76779;0.74169;3
ACCE;2.221;2528.984;0.74939;4.45621;7.05631;3
AHRS;2.221;2528.984;28.329220;-4.115403;-62.859715;0.19051601;-0.15722837;-0.51277173;28
MAGN;2.224;2528.986;-27.40000;9.10000;-10.00000;2
GYRO;2.224;2528.990;0.88603;0.72891;0.78483;3
LIGH;2.225;2528.991;6312.0;0
MAGN;2.227;2528.995;-27.40000;9.10000;-10.00000;2
ACCE;2.228;2528.996;0.80864;4.77045;7.08085;3
AHRS;2.229;2528.996;28.683922;-4.030721;-63.184021;0.19301879;-0.15870818;-0.51464695;67
GYRO;2.230;2528.998;0.81253;0.68736;0.80720;3
LIGH;2.234;2529.001;6313.0;0
GYRO;2.236;2529.004;0.69535;0.64289;0.79362;3
MAGN;2.237;2529.006;-27.80000;9.10000;-9.60000;2
ACCE;2.241;2529.009;1.05405;4.54240;7.09761;3
AHRS;2.241;2529.009;29.281843;-3.903056;-63.231091;0.19785008;-0.16048267;-0.51423091;60
GYRO;2.243;2529.011;0.54675;0.61040;0.75474;3
LIGH;2.244;2529.011;6313.0;0
MAGN;2.247;2529.015;-27.80000;9.10000;-9.60000;2
GYRO;2.250;2529.018;0.39228;0.59655;0.70228;3
LIGH;2.253;2529.021;6313.0;0
ACCE;2.254;2529.021;1.16777;3.97557;7.17662;3
AHRS;2.254;2529.021;29.603296;-3.804614;-62.949062;0.20100944;-0.16068619;-0.51174814;25
MAGN;2.257;2529.025;-27.80000;9.10000;-9.60000;2
GYRO;2.258;2529.026;0.24847;0.59681;0.62398;3
LIGH;2.263;2529.031;6355.0;0
ACCE;2.265;2529.033;1.15101;3.36744;7.23288;3
AHRS;2.267;2529.033;29.663349;-3.734093;-62.971149;0.20172755;-0.16048124;-0.51172644;15
GYRO;2.268;2529.034;0.17390;0.59309;0.53636;3
MAGN;2.269;2529.035;-28.30000;9.10000;-9.60000;2
GYRO;2.273;2529.041;0.16964;0.58190;0.46925;3
LIGH;2.274;2529.041;6355.0;0
MAGN;2.277;2529.045;-27.90000;9.10000;-9.60000;2
ACCE;2.278;2529.046;1.03489;2.63661;7.19039;3
AHRS;2.279;2529.046;29.720257;-3.507436;-63.625355;0.20223886;-0.16026433;-0.51594424;-6
GYRO;2.280;2529.048;0.23729;0.58270;0.39468;3
LIGH;2.284;2529.052;6424.0;0
GYRO;2.287;2529.055;0.32677;0.60454;0.34914;3
MAGN;2.288;2529.056;-27.90000;9.10000;-9.60000;2
ACCE;2.290;2529.058;1.12707;2.48937;7.25443;3
AHRS;2.291;2529.058;29.846516;-3.259342;-63.750320;0.20409057;-0.15927240;-0.51627231;-22
LIGH;2.294;2529.061;6424.0;0
GYRO;2.295;2529.063;0.49721;0.65008;0.30626;3
MAGN;2.298;2529.066;-27.90000;9.10000;-9.60000;2
GYRO;2.303;2529.071;0.61173;0.66419;0.30919;3
LIGH;2.304;2529.072;6424.0;0
ACCE;2.305;2529.072;1.14742;3.32435;7.15627;3
AHRS;2.305;2529.072;30.291496;-2.879768;-63.669540;0.20910837;-0.15837835;-0.51456636;-83
MAGN;2.310;2529.077;-27.90000;9.10000;-9.20000;2
GYRO;2.311;2529.079;0.67937;0.63916;0.32357;3
LIGH;2.314;2529.082;6502.0;0
ACCE;2.317;2529.085;1.00078;4.08870;6.87315;3
AHRS;2.318;2529.085;30.613102;-2.707734;-63.797184;0.21201307;-0.15880208;-0.51482606;106
MAGN;2.320;2529.086;-27.90000;9.10000;-9.20000;2
GYRO;2.320;2529.087;0.64901;0.63090;0.32091;3
LIGH;2.324;2529.092;6502.0;0
GYRO;2.327;2529.094;0.56486;0.65727;0.31851;3
MAGN;2.328;2529.096;-27.90000;9.10000;-9.20000;2
ACCE;2.329;2529.097;1.29107;4.37660;6.77260;3
AHRS;2.336;2529.097;31.138575;-2.385858;-64.322098;0.21649377;-0.15981822;-0.51738828;-107
GYRO;2.341;2529.102;0.43862;0.69322;0.30973;3
LIGH;2.346;2529.102;6502.0;0
MAGN;2.349;2529.107;-27.90000;9.10000;-9.20000;2
GYRO;2.358;2529.109;0.28256;0.69509;0.28176;3
LIGH;2.359;2529.111;6552.0;0
ACCE;2.360;2529.111;1.44191;3.78763;6.38773;3
AHRS;2.360;2529.111;31.426865;-2.022255;-64.280182;0.22024931;-0.15843855;-0.51607680;-49
MAGN;2.361;2529.117;-27.90000;9.10000;-9.20000;2
GYRO;2.364;2529.118;0.06844;0.64608;0.18775;3
LIGH;2.365;2529.121;6552.0;0
ACCE;2.365;2529.124;1.43293;3.11186;6.19200;3
AHRS;2.367;2529.124;31.432119;-1.802320;-64.402016;0.22110996;-0.15713744;-0.51651090;-10
MAGN;2.369;2529.125;-27.90000;9.10000;-9.20000;2
GYRO;2.369;2529.126;-0.03702;0.61333;0.08389;3
LIGH;2.370;2529.131;6625.0;0
GYRO;2.371;2529.133;-0.05779;0.60321;-0.00186;3
MAGN;2.374;2529.135;-32.30000;9.10000;-9.20000;2
ACCE;2.374;2529.136;1.47243;2.46244;6.16327;3
AHRS;2.375;2529.136;31.341042;-1.375713;-65.940620;0.22029866;-0.15667911;-0.52665943;-122
GYRO;2.376;2529.140;-0.02956;0.64342;-0.06658;3
LIGH;2.378;2529.141;6625.0;0
MAGN;2.379;2529.145;-27.60000;9.10000;-9.20000;2
GYRO;2.380;2529.147;0.01891;0.73636;-0.09188;3
ACCE;2.381;2529.149;1.81002;2.68390;6.61458;3
AHRS;2.381;2529.149;31.282703;-0.897115;-65.741119;0.22235066;-0.15265894;-0.52440101;-115
LIGH;2.385;2529.151;6625.0;0
GYRO;2.386;2529.153;0.08815;0.89189;-0.07164;3
MAGN;2.388;2529.156;-28.10000;9.10000;-9.20000;2
GYRO;2.394;2529.161;0.13715;1.06553;0.02157;3
LIGH;2.395;2529.161;6697.0;0
ACCE;2.396;2529.162;1.83037;4.08750;7.58722;3
AHRS;2.396;2529.162;31.351173;-0.172124;-65.860641;0.22599295;-0.14809412;-0.52373987;28
MAGN;2.401;2529.166;-28.10000;9.50000;-9.20000;2
GYRO;2.402;2529.168;0.12757;1.26766;0.18509;3
LIGH;2.404;2529.171;6697.0;0
ACCE;2.414;2529.175;1.27072;5.23073;8.43358;3
AHRS;2.415;2529.175;31.403791;0.176938;-65.737022;0.22811547;-0.14562698;-0.52210879;-111
GYRO;2.416;2529.176;0.05779;1.42053;0.34941;3
MAGN;2.417;2529.177;-27.70000;9.50000;-9.20000;2
LIGH;2.418;2529.181;6697.0;0
GYRO;2.419;2529.183;-0.08229;1.52040;0.53050;3
MAGN;2.420;2529.185;-27.70000;9.50000;-9.20000;2
ACCE;2.420;2529.187;0.91997;5.45938;9.39604;3
AHRS;2.421;2529.187;31.382360;1.112381;-66.101624;0.23177578;-0.13965978;-0.52283281;-84
GYRO;2.424;2529.190;-0.23676;1.56088;0.63570;3
LIGH;2.424;2529.191;6773.0;0
MAGN;2.428;2529.195;-27.70000;9.50000;-9.20000;2
GYRO;2.429;2529.197;-0.44608;1.54916;0.71240;3
ACCE;2.435;2529.199;0.31005;4.50050;10.01315;3
AHRS;2.435;2529.199;31.028904;1.974848;-65.830353;0.23353402;-0.13138747;-0.51964980;-112
LIGH;2.436;2529.201;6773.0;0
GYRO;2.437;2529.204;-0.65221;1.44423;0.74515;3
MAGN;2.439;2529.206;-27.30000;9.50000;-9.20000;2
GYRO;2.443;2529.211;-0.80561;1.27033;0.71932;3
LIGH;2.444;2529.211;6880.0;0
ACCE;2.445;2529.213;-0.35255;2.52708;10.50516;3
AHRS;2.446;2529.213;30.239010;2.707653;-66.084938;0.23102339;-0.12306257;-0.52107286;93
MAGN;2.448;2529.215;-30.80000;9.50000;-9.20000;2
GYRO;2.466;2529.218;-0.89775;1.04769;0.63330;3
LIGH;2.467;2529.221;6880.0;0
MAGN;2.467;2529.225;-27.30000;9.50000;-9.70000;2
GYRO;2.468;2529.226;-0.87538;0.82079;0.51532;3
ACCE;2.469;2529.227;-0.44891;0.58000;10.91397;3
AHRS;2.469;2529.227;29.191109;3.184952;-66.762787;0.22513774;-0.11613929;-0.52640027;87
LIGH;2.470;2529.232;6880.0;0
GYRO;2.471;2529.234;-0.76939;0.61759;0.41199;3
MAGN;2.472;2529.236;-27.30000;9.90000;-9.70000;2
ACCE;2.473;2529.239;-0.00239;-0.21249;11.45925;3
AHRS;2.474;2529.239;28.476583;3.303734;-66.812210;0.22061892;-0.11203439;-0.52751642;-13
LIGH;2.475;2529.241;6985.0;0
GYRO;2.475;2529.241;-0.61812;0.42637;0.33396;3
MAGN;2.477;2529.245;-26.70000;9.90000;-10.20000;2
GYRO;2.480;2529.248;-0.46845;0.24980;0.29348;3
LIGH;2.485;2529.251;6985.0;0
ACCE;2.485;2529.253;-0.16281;0.48542;11.48499;3
AHRS;2.486;2529.253;27.701519;3.398113;-66.145508;0.21622805;-0.10645714;-0.52365500;73
GYRO;2.487;2529.255;-0.38483;0.16485;0.26845;3
MAGN;2.488;2529.256;-26.70000;9.90000;-10.60000;2
LIGH;2.493;2529.261;6985.0;0
GYRO;2.495;2529.263;-0.33316;-0.10653;0.20826;3
MAGN;2.497;2529.265;-26.70000;9.90000;-11.00000;2
ACCE;2.498;2529.266;-0.11372;1.10552;10.90679;3
AHRS;2.499;2529.266;27.142216;3.263540;-65.332733;0.21239705;-0.10329863;-0.51883841;67
GYRO;2.501;2529.269;-0.37045;-0.44049;0.14275;3
LIGH;2.503;2529.271;7051.0;0
MAGN;2.507;2529.275;-26.70000;10.30000;-11.00000;2
GYRO;2.508;2529.276;-0.50467;-0.46898;0.06791;3
ACCE;2.510;2529.278;0.58239;1.64661;11.39341;3
AHRS;2.511;2529.278;26.553797;2.777254;-64.694305;0.20658219;-0.10291559;-0.51589203;-74
LIGH;2.513;2529.281;7051.0;0
GYRO;2.515;2529.283;-0.70973;-0.35314;-0.02583;3
MAGN;2.517;2529.285;-26.70000;10.30000;-11.50000;2
GYRO;2.522;2529.290;-0.89722;-0.25966;-0.12091;3
LIGH;2.524;2529.291;7065.0;0
ACCE;2.524;2529.291;0.33399;1.65918;10.79905;3
AHRS;2.525;2529.291;25.722075;2.499908;-64.198517;0.19981611;-0.10023620;-0.51381999;-32
MAGN;2.527;2529.295;-31.40000;10.30000;-11.50000;2
GYRO;2.528;2529.296;-1.08684;-0.27271;-0.22903;3
LIGH;2.534;2529.301;7065.0;0
GYRO;2.538;2529.303;-1.20774;-0.35633;-0.31931;3
ACCE;2.539;2529.304;0.01377;1.13425;10.63684;3
AHRS;2.540;2529.304;24.600889;2.309145;-65.214844;0.19003206;-0.09819444;-0.52278638;-74
MAGN;2.541;2529.306;-27.10000;10.90000;-11.90000;2
GYRO;2.545;2529.310;-1.23864;-0.40693;-0.37870;3
LIGH;2.546;2529.312;7065.0;0
MAGN;2.549;2529.316;-26.70000;10.90000;-11.90000;2
ACCE;2.550;2529.318;-0.12031;0.69611;10.90798;3
AHRS;2.551;2529.318;23.871857;2.194270;-63.641090;0.18557899;-0.09310893;-0.51240146;16
GYRO;2.554;2529.319;-1.17046;-0.43969;-0.44075;3
LIGH;2.555;2529.321;7107.0;0
MAGN;2.558;2529.325;-26.30000;10.90000;-11.90000;2
GYRO;2.559;2529.327;-1.01387;-0.44422;-0.48283;3
ACCE;2.562;2529.330;-0.31663;0.65841;11.04086;3
AHRS;2.564;2529.330;22.553438;1.939859;-63.349953;0.17511228;-0.08853938;-0.51207161;29
LIGH;2.566;2529.331;7107.0;0
GYRO;2.566;2529.333;-0.83437;-0.46019;-0.49934;3
MAGN;2.567;2529.335;-26.30000;11.40000;-12.60000;2
GYRO;2.573;2529.340;-0.64422;-0.46579;-0.50600;3
LIGH;2.575;2529.341;7107.0;0
ACCE;2.575;2529.343;-0.45191;0.97863;10.83017;3
AHRS;2.576;2529.343;21.759274;1.741578;-62.649757;0.16897388;-0.08536716;-0.50803620;41
MAGN;2.578;2529.345;-26.90000;11.40000;-12.60000;2
GYRO;2.579;2529.347;-0.49295;-0.45247;-0.51692;3
LIGH;2.584;2529.351;7133.0;0
GYRO;2.585;2529.353;-0.34861;-0.42184;-0.53050;3
MAGN;2.587;2529.355;-26.90000;11.90000;-12.60000;2
ACCE;2.588;2529.356;-0.45490;1.39582;10.49857;3
AHRS;2.593;2529.356;21.255484;1.570760;-61.609612;0.16529199;-0.08286783;-0.50111157;9
LIGH;2.599;2529.361;7133.0;0
GYRO;2.599;2529.361;-0.25593;-0.37391;-0.54142;3
MAGN;2.605;2529.365;-26.30000;11.90000;-12.60000;2
ACCE;2.608;2529.368;-0.78171;1.83516;10.03889;3
AHRS;2.609;2529.368;21.013317;1.528643;-61.140423;0.16366105;-0.08144087;-0.49792778;0
GYRO;2.610;2529.369;-0.23143;-0.37444;-0.54914;3
LIGH;2.610;2529.371;7132.0;0
MAGN;2.611;2529.375;-31.40000;11.90000;-12.60000;2
GYRO;2.611;2529.376;-0.26925;-0.38003;-0.55154;3
ACCE;2.612;2529.380;-0.93314;2.24456;10.35732;3
AHRS;2.613;2529.380;20.672663;1.422824;-62.403824;0.15978758;-0.08249773;-0.50770348;-78
LIGH;2.614;2529.381;7132.0;0
GYRO;2.615;2529.383;-0.33902;-0.28043;-0.57125;3
MAGN;2.617;2529.385;-26.60000;12.40000;-13.00000;2
GYRO;2.622;2529.390;-0.40560;-0.23542;-0.59335;3
LIGH;2.623;2529.391;7132.0;0
ACCE;2.625;2529.393;-1.43712;2.44149;10.17835;3
AHRS;2.625;2529.393;20.283957;1.461666;-61.613262;0.15766013;-0.07939059;-0.50216961;64
MAGN;2.627;2529.396;-25.90000;12.40000;-13.00000;2
GYRO;2.628;2529.396;-0.47537;-0.23729;-0.61892;3
LIGH;2.634;2529.402;7110.0;0
GYRO;2.635;2529.403;-0.52438;-0.26738;-0.64848;3
ACCE;2.637;2529.405;-1.89022;2.58694;10.25616;3
AHRS;2.638;2529.405;19.792984;1.542676;-61.194103;0.15467593;-0.07605757;-0.49938616;12
MAGN;2.639;2529.406;-25.90000;12.40000;-13.00000;2
GYRO;2.642;2529.410;-0.55900;-0.27857;-0.68869;3
LIGH;2.643;2529.412;7110.0;0
MAGN;2.648;2529.416;-26.30000;12.90000;-13.50000;2
ACCE;2.649;2529.417;-2.20386;2.71682;10.33637;3
AHRS;2.650;2529.417;19.498466;1.651778;-59.712837;0.15391804;-0.07197127;-0.48847094;-62
GYRO;2.651;2529.418;-0.57125;-0.28762;-0.71959;3
LIGH;2.653;2529.421;7110.0;0
MAGN;2.657;2529.425;-25.70000;12.90000;-13.50000;2
GYRO;2.658;2529.426;-0.56113;-0.32704;-0.72598;3
ACCE;2.661;2529.429;-2.44388;2.94128;10.33876;3
AHRS;2.662;2529.429;18.901525;1.730891;-59.597286;0.14987700;-0.06866118;-0.48800021;32
LIGH;2.664;2529.432;7058.0;0
GYRO;2.665;2529.433;-0.54302;-0.38509;-0.71905;3
MAGN;2.668;2529.436;-26.10000;12.90000;-13.50000;2
GYRO;2.674;2529.440;-0.52810;-0.45620;-0.69455;3
LIGH;2.674;2529.441;7058.0;0
ACCE;2.675;2529.443;-2.51690;3.30400;10.10533;3
AHRS;2.676;2529.443;18.432978;1.721298;-59.373100;0.14647050;-0.06643301;-0.48671594;-3
MAGN;2.678;2529.446;-26.10000;12.90000;-13.90000;2
GYRO;2.679;2529.447;-0.52970;-0.51665;-0.66393;3
LIGH;2.685;2529.452;6914.0;0
GYRO;2.686;2529.454;-0.54675;-0.57791;-0.61599;3
MAGN;2.688;2529.456;-27.70000;13.30000;-13.90000;2
ACCE;2.689;2529.457;-2.38283;3.59190;9.75039;3
AHRS;2.690;2529.457;18.009600;1.586547;-58.988865;0.14295238;-0.06515009;-0.48433828;64
GYRO;2.694;2529.462;-0.58403;-0.62132;-0.58163;3
LIGH;2.695;2529.461;6914.0;0
MAGN;2.698;2529.466;-25.30000;13.30000;-13.90000;2
GYRO;2.701;2529.468;-0.63197;-0.62132;-0.57391;3
ACCE;2.702;2529.470;-2.22780;3.66732;9.44752;3
AHRS;2.705;2529.470;17.499638;1.328222;-58.620949;0.13824497;-0.06447504;-0.48227465;-57
LIGH;2.707;2529.471;6914.0;0
MAGN;2.708;2529.476;-25.30000;13.30000;-14.30000;2
GYRO;2.709;2529.477;-0.68576;-0.57098;-0.57045;3
LIGH;2.714;2529.481;6730.0;0
ACCE;2.716;2529.483;-2.14640;3.68887;9.44572;3
AHRS;2.717;2529.483;17.203905;1.256868;-58.198360;0.13595645;-0.06325865;-0.47939005;-70
GYRO;2.718;2529.484;-0.73210;-0.51372;-0.55980;3
MAGN;2.719;2529.486;-26.00000;13.30000;-14.30000;2
SOUN;2.725;513.19;0.01566;57.88
GYRO;2.737;2529.492;-0.74702;-0.47884;-0.55021;3
LIGH;2.737;2529.492;6730.0;0
MAGN;2.738;2529.496;-26.00000;13.80000;-14.30000;2
ACCE;2.739;2529.497;-2.33674;3.67031;9.59057;3
AHRS;2.739;2529.497;16.565605;1.089756;-57.550041;0.13079454;-0.06109433;-0.47512808;-36
GYRO;2.740;2529.499;-0.71825;-0.49295;-0.51372;3
LIGH;2.741;2529.502;6730.0;0
GYRO;2.742;2529.506;-0.70707;-0.50201;-0.47697;3
MAGN;2.742;2529.507;-25.30000;13.80000;-14.70000;2
ACCE;2.743;2529.509;-2.05722;3.58891;10.01315;3
AHRS;2.744;2529.509;16.028057;0.927788;-57.134563;0.12627237;-0.05962374;-0.47251356;-53
LIGH;2.745;2529.511;6501.0;0
GYRO;2.745;2529.513;-0.68363;-0.37737;-0.44848;3
MAGN;2.748;2529.516;-25.30000;13.80000;-14.70000;2
GYRO;2.764;2529.520;-0.67351;-0.31052;-0.43969;3
LIGH;2.765;2529.521;6501.0;0
ACCE;2.765;2529.523;-2.03627;2.90656;9.81204;3
AHRS;2.766;2529.523;15.450148;0.853562;-57.041817;0.12162808;-0.05769561;-0.47225317;-26
MAGN;2.767;2529.526;-25.90000;13.80000;-14.70000;2
GYRO;2.768;2529.527;-0.67351;-0.29162;-0.45487;3
LIGH;2.769;2529.532;6177.0;0
GYRO;2.769;2529.534;-0.66765;-0.25194;-0.49215;3
MAGN;2.770;2529.536;-30.10000;14.20000;-15.10000;2
ACCE;2.770;2529.537;-2.03208;2.55282;10.10952;3
AHRS;2.771;2529.537;14.894999;0.853086;-57.977619;0.11695275;-0.05635912;-0.47969300;-59
GYRO;2.773;2529.541;-0.65647;-0.19654;-0.55953;3
LIGH;2.774;2529.542;6177.0;0
MAGN;2.778;2529.546;-26.00000;14.20000;-15.10000;2
GYRO;2.779;2529.547;-0.61599;-0.14354;-0.63676;3
ACCE;2.781;2529.549;-2.39660;2.65756;10.53030;3
AHRS;2.784;2529.549;14.367449;0.980364;-57.833710;0.11356058;-0.05303538;-0.47879025;-90
LIGH;2.785;2529.552;6177.0;0
GYRO;2.788;2529.554;-0.54462;-0.08043;-0.70201;3
MAGN;2.788;2529.556;-26.00000;14.20000;-15.50000;2
GYRO;2.794;2529.562;-0.45407;-0.06045;-0.73130;3
LIGH;2.795;2529.562;5786.0;0
ACCE;2.795;2529.563;-2.68869;3.15077;10.98220;3
AHRS;2.796;2529.563;13.954944;1.232417;-57.709915;0.11154229;-0.04927204;-0.47784793;65
MAGN;2.798;2529.566;-25.30000;14.20000;-15.50000;2
GYRO;2.801;2529.569;-0.30440;-0.08549;-0.73317;3
LIGH;2.804;2529.571;5786.0;0
MAGN;2.808;2529.576;-25.30000;14.20000;-15.50000;2
ACCE;2.809;2529.577;-2.76351;3.78284;11.17853;3
AHRS;2.810;2529.577;13.885333;1.437597;-56.744083;0.11226578;-0.04647795;-0.47033924;-61
GYRO;2.811;2529.578;-0.10999;-0.16192;-0.68896;3
LIGH;2.814;2529.581;5786.0;0
GYRO;2.817;2529.585;0.00453;-0.23809;-0.64156;3
MAGN;2.820;2529.587;-25.80000;14.60000;-16.00000;2
ACCE;2.822;2529.589;-2.52050;4.29161;10.90918;3
AHRS;2.824;2529.589;13.893823;1.556385;-56.485783;0.11292046;-0.04535247;-0.46824592;-73
LIGH;2.825;2529.592;5489.0;0
GYRO;2.826;2529.593;0.13609;-0.36565;-0.56432;3
MAGN;2.828;2529.596;-25.80000;14.60000;-16.00000;2
GYRO;2.833;2529.601;0.19627;-0.46099;-0.50440;3
LIGH;2.839;2529.602;5489.0;0
ACCE;2.842;2529.604;-1.93990;4.56335;10.15979;3
AHRS;2.869;2529.604;14.131749;1.415837;-56.446472;0.11417615;-0.04736456;-0.46794161;-71
MAGN;2.888;2529.606;-25.80000;14.60000;-16.00000;2
GYRO;2.895;2529.607;0.21865;-0.52171;-0.45300;3
LIGH;2.900;2529.613;5328.0;0
GYRO;2.901;2529.614;0.19042;-0.55953;-0.41465;3
ACCE;2.901;2529.616;-1.25935;4.73034;9.33679;3
AHRS;2.903;2529.616;14.403755;1.137250;-56.350636;0.11515430;-0.05051191;-0.46732610;88
MAGN;2.904;2529.617;-25.80000;14.60000;-16.40000;2
GYRO;2.905;2529.622;0.11691;-0.58350;-0.39495;3
LIGH;2.905;2529.622;5328.0;0
MAGN;2.906;2529.626;-26.20000;14.60000;-16.40000;2
ACCE;2.906;2529.628;-0.74460;4.81474;8.92918;3
AHRS;2.907;2529.628;14.581112;0.956086;-55.549713;0.11613292;-0.05181129;-0.46127811;-38
GYRO;2.908;2529.630;-0.00027;-0.57604;-0.38456;3
LIGH;2.908;2529.631;5328.0;0
MAGN;2.909;2529.636;-26.20000;14.60000;-16.40000;2
MAGN;2.910;2529.656;-26.80000;14.60000;-16.80000;2
GYRO;2.910;2529.664;-0.28150;-0.41492;-0.37844;3
LIGH;2.911;2529.671;6005.0;0
GYRO;2.911;2529.671;-0.25646;-0.25992;-0.38057;3
MAGN;2.912;2529.675;-27.30000;14.60000;-16.80000;2
GYRO;2.914;2529.678;-0.19308;-0.05007;-0.37737;3
ACCE;2.914;2529.679;0.55186;4.44184;8.18877;3
AHRS;2.915;2529.679;14.427609;-0.194805;-55.745934;0.11021552;-0.06019744;-0.46400023;-68
LIGH;2.916;2529.681;6005.0;0
GYRO;2.916;2529.684;-0.08389;0.15100;-0.35660;3
MAGN;2.943;2529.685;-27.30000;14.60000;-16.80000;2
LIGH;2.944;2529.691;6353.0;0
GYRO;2.944;2529.691;0.04234;0.29961;-0.31212;3
ACCE;2.945;2529.692;0.17298;4.89674;8.68138;3
AHRS;2.946;2529.692;14.546637;0.037678;-55.902969;0.11198669;-0.05905357;-0.46491536;88
MAGN;2.955;2529.696;-28.40000;14.60000;-16.80000;2
GYRO;2.955;2529.698;0.21865;0.43969;-0.23436;3
LIGH;2.956;2529.701;6353.0;0
ACCE;2.956;2529.704;-0.18016;5.32470;9.13986;3
AHRS;2.957;2529.704;14.789477;0.227160;-56.293850;0.11441118;-0.05898082;-0.46758485;-16
GYRO;2.958;2529.705;0.44235;0.54568;-0.12623;3
MAGN;2.958;2529.706;-26.90000;14.60000;-16.80000;2
LIGH;2.959;2529.711;6353.0;0
GYRO;2.959;2529.712;0.63197;0.56459;-0.01571;3
MAGN;2.960;2529.715;-26.90000;14.60000;-16.80000;2
ACCE;2.960;2529.716;-0.30945;5.72394;9.24162;3
AHRS;2.961;2529.716;15.416534;0.719856;-56.050850;0.12132370;-0.05752598;-0.46486461;67
GYRO;2.961;2529.719;0.76726;0.52784;0.08442;3
LIGH;2.963;2529.721;6504.0;0
MAGN;2.963;2529.725;-26.90000;14.60000;-16.80000;2
GYRO;2.964;2529.726;0.88071;0.45913;0.19335;3
ACCE;2.965;2529.728;-0.21847;5.95318;9.09976;3
AHRS;2.965;2529.728;16.226974;1.064279;-55.851433;0.12900062;-0.05797021;-0.46246055;-36
LIGH;2.966;2529.731;6504.0;0
GYRO;2.966;2529.732;0.93717;0.40613;0.29375;3
MAGN;2.968;2529.735;-26.90000;14.10000;-16.30000;2
GYRO;2.974;2529.739;0.92545;0.38243;0.36805;3
ACCE;2.974;2529.740;-0.01377;5.93283;8.62870;3
AHRS;2.975;2529.740;17.108849;1.276856;-55.872768;0.13656874;-0.05994866;-0.46178597;48
LIGH;2.976;2529.741;6504.0;0
MAGN;2.980;2529.745;-26.90000;14.10000;-16.30000;2
GYRO;2.981;2529.746;0.83650;0.37524;0.40746;3
GNSS;2.982;1490612650.000;40.313477;-3.483148;596.000;0.000;3.0;0.0;20;17
LIGH;2.988;2529.751;6589.0;0
ACCE;2.989;2529.752;0.33220;5.63954;8.15106;3
AHRS;2.989;2529.752;17.599272;1.343680;-55.887302;0.14056416;-0.06144521;-0.46147075;-57
GYRO;2.990;2529.753;0.66126;0.38589;0.41119;3
MAGN;2.990;2529.755;-26.90000;14.10000;-15.60000;2
GNSS;2.991;1490612650.000;40.313477;-3.483148;596.000;0.000;3.0;0.0;20;17
GYRO;2.994;2529.760;0.47857;0.41306;0.39362;3
LIGH;2.994;2529.761;6589.0;0
MAGN;3.025;2529.765;-26.90000;13.70000;-15.10000;2
ACCE;3.026;2529.766;0.32621;5.20499;8.26000;3
AHRS;3.027;2529.766;18.199400;1.532709;-56.488628;0.14556022;-0.06320209;-0.46537119;13
GYRO;3.027;2529.766;0.32890;0.45354;0.37710;3
LIGH;3.028;2529.771;6638.0;0
GYRO;3.028;2529.773;0.20000;0.51133;0.36485;3
MAGN;3.029;2529.775;-28.70000;13.70000;-15.10000;2
ACCE;3.029;2529.777;0.23643;4.79978;8.54371;3
AHRS;3.030;2529.777;18.498983;1.772233;-57.296001;0.14835812;-0.06365559;-0.47095561;-75
GYRO;3.030;2529.779;0.13023;0.52997;0.36725;3
LIGH;3.031;2529.781;6638.0;0
MAGN;3.032;2529.785;-26.30000;13.30000;-15.10000;2
GYRO;3.034;2529.786;0.10360;0.48230;0.38802;3
ACCE;3.034;2529.790;0.06165;4.54240;8.85017;3
AHRS;3.035;2529.790;18.668976;2.029729;-57.189461;0.15075652;-0.06227199;-0.46967697;-98
MAGN;3.036;2529.795;-26.30000;13.30000;-15.10000;2
GYRO;3.036;2529.799;0.16591;0.34515;0.46925;3
LIGH;3.037;2529.801;6653.0;0
ACCE;3.039;2529.802;0.24002;4.29580;9.07103;3
AHRS;3.040;2529.802;18.845285;2.164864;-57.227345;0.15262017;-0.06202979;-0.46964049;-77
MAGN;3.041;2529.805;-26.30000;13.30000;-15.10000;2
GYRO;3.042;2529.806;0.21918;0.32384;0.50813;3
LIGH;3.043;2529.811;6653.0;0
GYRO;3.044;2529.812;0.28469;0.31505;0.55846;3
MAGN;3.047;2529.815;-26.30000;13.30000;-15.10000;2
ACCE;3.047;2529.815;0.38068;4.10127;9.08959;3
AHRS;3.048;2529.815;19.095697;2.227947;-57.414768;0.15466453;-0.06284349;-0.47076470;37
GYRO;3.054;2529.819;0.34168;0.30174;0.59096;3
LIGH;3.054;2529.821;6653.0;0
MAGN;3.056;2529.824;-25.90000;12.90000;-14.60000;2
GYRO;3.057;2529.825;0.39974;0.28043;0.60960;3
ACCE;3.059;2529.827;0.62788;4.00550;8.93516;3
AHRS;3.060;2529.827;19.428764;2.236037;-57.251774;0.15729721;-0.06394319;-0.46923909;11
LIGH;3.063;2529.831;6663.0;0
GYRO;3.064;2529.832;0.44235;0.26179;0.62238;3
MAGN;3.067;2529.835;-25.90000;12.90000;-14.60000;2
GYRO;3.071;2529.839;0.46366;0.25433;0.62744;3
ACCE;3.072;2529.840;0.88047;4.01508;8.77535;3
AHRS;3.073;2529.840;19.834497;2.198620;-57.241989;0.16020590;-0.06589380;-0.46886855;-80
LIGH;3.074;2529.841;6663.0;0
MAGN;3.077;2529.845;-25.90000;12.90000;-14.60000;2
GYRO;3.077;2529.846;0.48496;0.26845;0.62744;3
LIGH;3.084;2529.852;6651.0;0
ACCE;3.085;2529.853;1.04327;3.90434;8.75560;3
AHRS;3.086;2529.853;20.068525;2.139665;-57.210495;0.16174531;-0.06726406;-0.46851054;-70
GYRO;3.088;2529.854;0.51798;0.32411;0.61226;3
MAGN;3.089;2529.855;-29.80000;12.90000;-14.60000;2
GYRO;3.094;2529.861;0.55101;0.40666;0.60720;3
LIGH;3.095;2529.862;6651.0;0
ACCE;3.097;2529.865;1.06063;3.95582;8.87650;3
AHRS;3.110;2529.865;20.578865;2.183346;-58.277565;0.16511451;-0.07058610;-0.47603655;-62
MAGN;3.115;2529.867;-26.10000;12.90000;-14.20000;2
GYRO;3.116;2529.868;0.59255;0.46579;0.62265;3
LIGH;3.118;2529.871;6651.0;0
GYRO;3.119;2529.874;0.63676;0.48842;0.65194;3
MAGN;3.120;2529.876;-25.50000;12.90000;-14.20000;2
ACCE;3.122;2529.878;0.94631;4.41850;9.05128;3
AHRS;3.124;2529.878;21.123653;2.294582;-57.968040;0.16984522;-0.07158317;-0.47305012;-20
LIGH;3.134;2529.882;6644.0;0
GYRO;3.134;2529.882;0.67618;0.49961;0.68976;3
MAGN;3.135;2529.886;-25.50000;12.50000;-14.20000;2
GYRO;3.135;2529.889;0.69375;0.50360;0.73743;3
ACCE;3.136;2529.890;0.85533;4.92906;9.11951;3
AHRS;3.137;2529.890;21.768929;2.405222;-57.566345;0.17538634;-0.07283656;-0.46925649;55
LIGH;3.138;2529.891;6644.0;0
MAGN;3.139;2529.895;-25.50000;12.50000;-13.80000;2
GYRO;3.143;2529.897;0.67564;0.46392;0.79575;3
LIGH;3.143;2529.902;6644.0;0
ACCE;3.144;2529.905;0.85533;5.04758;8.86214;3
AHRS;3.145;2529.905;22.169760;2.399652;-57.442184;0.17844640;-0.07435043;-0.46794707;60
GYRO;3.145;2529.907;0.60427;0.36539;0.83384;3
MAGN;3.150;2529.908;-25.50000;12.50000;-13.80000;2
LIGH;3.151;2529.912;6646.0;0
GYRO;3.151;2529.914;0.53077;0.28975;0.82611;3
MAGN;3.152;2529.916;-25.50000;12.50000;-13.80000;2
ACCE;3.152;2529.918;1.01394;4.59148;8.54012;3
AHRS;3.153;2529.918;22.806496;2.317786;-57.664196;0.18272926;-0.07795826;-0.46912518;-128
GYRO;3.154;2529.921;0.44714;0.24501;0.80081;3
LIGH;3.155;2529.921;6646.0;0
MAGN;3.161;2529.926;-25.50000;12.50000;-13.80000;2
GYRO;3.163;2529.927;0.37045;0.23649;0.76326;3
ACCE;3.164;2529.930;1.08517;4.31854;8.44136;3
AHRS;3.165;2529.930;23.185795;2.168523;-57.257294;0.18523823;-0.07999667;-0.46593478;-91
LIGH;3.166;2529.931;6662.0;0
GYRO;3.167;2529.934;0.32198;0.23889;0.72465;3
MAGN;3.188;2529.935;-30.40000;12.50000;-13.80000;2
LIGH;3.189;2529.941;6662.0;0
GYRO;3.189;2529.941;0.30280;0.24767;0.69748;3
ACCE;3.190;2529.943;0.92656;4.38857;8.60177;3
AHRS;3.191;2529.943;23.482855;2.047771;-58.578667;0.18601122;-0.08427935;-0.47573572;-109
MAGN;3.192;2529.946;-26.30000;12.50000;-13.80000;2
GYRO;3.193;2529.948;0.30973;0.27457;0.69216;3
LIGH;3.193;2529.952;6662.0;0
ACCE;3.194;2529.955;0.57581;4.78302;8.75919;3
AHRS;3.194;2529.955;23.665855;1.983439;-58.331970;0.18728831;-0.08512626;-0.47381461;-83
GYRO;3.195;2529.957;0.34488;0.29694;0.71692;3
MAGN;3.196;2529.958;-26.30000;12.50000;-13.40000;2
LIGH;3.196;2529.961;6694.0;0
GYRO;3.197;2529.963;0.38856;0.27910;0.75847;3
MAGN;3.198;2529.965;-25.70000;12.50000;-13.40000;2
ACCE;3.200;2529.968;0.34237;5.17507;8.73106;3
AHRS;3.201;2529.968;24.058870;1.913839;-58.229786;0.19000223;-0.08712235;-0.47277066;36
GYRO;3.204;2529.970;0.43063;0.23196;0.80987;3
LIGH;3.204;2529.971;6694.0;0
MAGN;3.208;2529.975;-25.70000;12.50000;-13.40000;2
GYRO;3.209;2529.977;0.45513;0.18509;0.86153;3
ACCE;3.212;2529.980;0.41839;5.39653;8.52515;3
AHRS;3.214;2529.980;24.492510;1.743480;-57.626888;0.19299699;-0.08919118;-0.46811017;4
LIGH;3.216;2529.981;6694.0;0
GYRO;3.216;2529.983;0.46685;0.14301;0.91373;3
MAGN;3.217;2529.986;-25.70000;12.10000;-13.40000;2
GYRO;3.222;2529.990;0.45886;0.13129;0.94809;3
LIGH;3.223;2529.991;6721.0;0
ACCE;3.225;2529.993;0.54049;5.16908;8.23366;3
AHRS;3.225;2529.993;24.929888;1.475600;-57.453651;0.19530404;-0.09270688;-0.46682858;36
MAGN;3.227;2529.995;-26.50000;12.10000;-13.40000;2
GYRO;3.229;2529.997;0.44182;0.13103;0.97205;3
LIGH;3.234;2530.002;6721.0;0
GYRO;3.235;2530.003;0.42637;0.12597;0.98031;3
ACCE;3.237;2530.005;0.64524;4.80935;8.05649;3
AHRS;3.238;2530.005;25.322376;1.176965;-57.182972;0.19724210;-0.09608909;-0.46492299;-125
MAGN;3.239;2530.006;-26.50000;12.10000;-13.40000;2
GYRO;3.242;2530.010;0.41998;0.13342;0.97445;3
LIGH;3.243;2530.011;6746.0;0
MAGN;3.247;2530.015;-31.40000;12.10000;-13.40000;2
GYRO;3.249;2530.017;0.42477;0.17204;0.96646;3
ACCE;3.250;2530.018;0.61830;4.46519;8.05948;3
AHRS;3.251;2530.018;25.683424;0.895729;-58.993446;0.19719663;-0.10279755;-0.47853160;28
LIGH;3.253;2530.021;6746.0;0
GYRO;3.255;2530.023;0.44501;0.23542;0.95075;3
MAGN;3.257;2530.025;-27.10000;12.10000;-13.40000;2
ACCE;3.264;2530.031;0.55964;4.02824;8.27436;3
AHRS;3.264;2530.031;25.857740;0.772273;-59.070000;0.19790068;-0.10457699;-0.47913522;-46
GYRO;3.265;2530.032;0.49508;0.27803;0.91053;3
LIGH;3.266;2530.033;6746.0;0
MAGN;3.270;2530.038;-27.10000;12.10000;-13.40000;2
GYRO;3.272;2530.040;0.54621;0.27510;0.87485;3
LIGH;3.273;2530.041;6800.0;0
SOUN;3.276;2259.31;0.06895;70.75
ACCE;3.282;2530.043;0.50278;3.73914;8.43717;3
AHRS;3.284;2530.043;26.322201;0.588680;-58.449493;0.20114714;-0.10679955;-0.47438544;109
MAGN;3.285;2530.046;-27.80000;12.10000;-13.40000;2
GYRO;3.286;2530.047;0.60108;0.25886;0.84422;3
LIGH;3.287;2530.051;6800.0;0
GYRO;3.288;2530.053;0.64848;0.23755;0.81226;3
MAGN;3.288;2530.055;-27.40000;12.10000;-13.00000;2
ACCE;3.289;2530.057;0.55426;3.77027;8.41741;3
AHRS;3.289;2530.057;26.792456;0.422307;-58.791897;0.20361254;-0.11059597;-0.47673976;-87
GYRO;3.300;2530.060;0.67884;0.22371;0.77525;3
LIGH;3.301;2530.061;6800.0;0
MAGN;3.305;2530.066;-27.40000;12.10000;-13.00000;2
GYRO;3.306;2530.067;0.68736;0.23649;0.73956;3
ACCE;3.307;2530.069;0.51894;3.91033;8.49164;3
AHRS;3.308;2530.069;27.313896;0.263698;-58.393917;0.20720032;-0.11322432;-0.47354570;63
LIGH;3.310;2530.071;6843.0;0
GYRO;3.311;2530.074;0.68896;0.25646;0.71879;3
MAGN;3.312;2530.075;-27.40000;12.10000;-13.00000;2
LIGH;3.315;2530.081;6843.0;0
ACCE;3.315;2530.081;0.33639;4.25869;8.55209;3
AHRS;3.316;2530.081;27.568068;0.195934;-58.612965;0.20858100;-0.11517692;-0.47502851;118
GYRO;3.317;2530.082;0.66126;0.24128;0.72545;3
MAGN;3.318;2530.086;-27.90000;12.10000;-13.00000;2
GYRO;3.321;2530.089;0.62345;0.22371;0.73610;3
LIGH;3.323;2530.091;6874.0;0
ACCE;3.325;2530.093;0.20530;4.62799;8.57543;3
AHRS;3.326;2530.093;28.122210;0.047456;-58.357105;0.21232232;-0.11809856;-0.47283715;-120
MAGN;3.328;2530.095;-33.50000;12.10000;-13.00000;2
GYRO;3.329;2530.096;0.56592;0.19095;0.75527;3
LIGH;3.334;2530.101;6874.0;0
GYRO;3.335;2530.103;0.48869;0.13236;0.77152;3
MAGN;3.338;2530.105;-28.70000;12.10000;-13.00000;2
ACCE;3.338;2530.107;0.08140;4.54300;8.15944;3
AHRS;3.339;2530.107;28.542259;-0.158953;-59.868118;0.21295522;-0.12417446;-0.48389965;-94
GYRO;3.342;2530.110;0.37844;0.04261;0.77551;3
LIGH;3.344;2530.111;6874.0;0
MAGN;3.347;2530.115;-28.70000;12.10000;-12.60000;2
GYRO;3.348;2530.116;0.25646;-0.01465;0.74915;3
ACCE;3.351;2530.119;0.32621;4.04440;7.90925;3
AHRS;3.359;2530.119;28.763750;-0.486406;-59.403568;0.21371067;-0.12664081;-0.48086956;-14
LIGH;3.359;2530.121;6922.0;0
GYRO;3.360;2530.123;0.13609;-0.02823;0.71533;3
MAGN;3.361;2530.125;-28.70000;12.10000;-12.60000;2
GYRO;3.363;2530.130;0.04128;-0.01891;0.68869;3
LIGH;3.365;2530.131;6922.0;0
ACCE;3.365;2530.131;0.39444;3.50332;7.83921;3
AHRS;3.367;2530.131;28.786245;-0.820165;-59.203060;0.21270022;-0.12881130;-0.47999567;-39
MAGN;3.368;2530.136;-28.20000;12.10000;-12.60000;2
GYRO;3.370;2530.137;-0.03755;-0.01891;0.65247;3
LIGH;3.375;2530.142;6922.0;0
ACCE;3.377;2530.145;0.31783;2.91793;7.93498;3
AHRS;3.379;2530.145;28.705153;-0.978099;-58.983768;0.21168940;-0.12922847;-0.47875920;-128
GYRO;3.386;2530.146;-0.05939;0.04155;0.58563;3
MAGN;3.386;2530.148;-29.10000;12.10000;-12.60000;2
LIGH;3.387;2530.152;6980.0;0
GYRO;3.388;2530.155;0.00186;0.12011;0.51106;3
MAGN;3.390;2530.158;-29.10000;12.50000;-12.60000;2
ACCE;3.393;2530.159;0.02933;2.28108;8.24084;3
AHRS;3.394;2530.159;28.560024;-1.202515;-59.163124;0.20947754;-0.13060437;-0.48063344;-37
LIGH;3.399;2530.162;6980.0;0
GYRO;3.400;2530.164;0.13183;0.17603;0.45034;3
MAGN;3.404;2530.166;-29.10000;12.50000;-12.60000;2
LIGH;3.405;2530.171;7048.0;0
GYRO;3.405;2530.171;0.26552;0.16405;0.40933;3
ACCE;3.406;2530.173;-0.32621;1.93092;8.14328;3
AHRS;3.406;2530.173;28.622585;-1.241177;-58.909775;0.21006556;-0.13068403;-0.47878137;-103
MAGN;3.407;2530.175;-34.70000;12.50000;-12.60000;2
GYRO;3.411;2530.178;0.42744;0.11025;0.35846;3
LIGH;3.414;2530.181;7048.0;0
MAGN;3.417;2530.185;-29.50000;12.50000;-12.60000;2
GYRO;3.418;2530.186;0.57178;0.07350;0.32198;3
ACCE;3.419;2530.187;-0.39444;1.98060;7.97688;3
AHRS;3.420;2530.187;28.938869;-1.298285;-59.930412;0.21097079;-0.13429600;-0.48605263;-85
LIGH;3.424;2530.191;7048.0;0
GYRO;3.425;2530.193;0.64795;0.05353;0.31132;3
MAGN;3.428;2530.195;-29.50000;12.50000;-12.20000;2
ACCE;3.445;2530.200;-0.45610;2.47082;7.66204;3
AHRS;3.447;2530.200;29.109289;-1.313832;-59.871090;0.21222413;-0.13501513;-0.48547599;67
LIGH;3.451;2530.202;7085.0;0
GYRO;3.454;2530.202;0.69056;0.00027;0.30973;3
MAGN;3.454;2530.206;-29.50000;12.50000;-12.20000;2
GYRO;3.455;2530.208;0.66499;-0.05167;0.29721;3
LIGH;3.456;2530.211;7085.0;0
ACCE;3.457;2530.213;-0.28850;2.68629;7.35319;3
AHRS;3.458;2530.213;29.640152;-1.472909;-59.551853;0.21582533;-0.13779959;-0.48290294;-73
MAGN;3.459;2530.215;-29.90000;12.50000;-12.20000;2
GYRO;3.460;2530.216;0.56592;-0.07856;0.28230;3
LIGH;3.461;2530.221;7085.0;0
GYRO;3.461;2530.223;0.43117;-0.05353;0.28096;3
MAGN;3.464;2530.225;-29.90000;12.50000;-12.20000;2
ACCE;3.464;2530.226;-0.34536;2.77608;7.20595;3
AHRS;3.465;2530.226;29.994141;-1.645741;-59.512745;0.21774115;-0.14046052;-0.48258495;59
GYRO;3.466;2530.230;0.29268;-0.01838;0.27537;3
LIGH;3.467;2530.231;7116.0;0
MAGN;3.468;2530.235;-29.90000;12.50000;-12.20000;2
GYRO;3.469;2530.236;0.11958;0.01917;0.24528;3
ACCE;3.477;2530.239;-0.28730;2.47501;7.29453;3
AHRS;3.478;2530.239;30.071442;-1.739830;-59.380550;0.21807477;-0.14121699;-0.48172030;-40
GYRO;3.479;2530.244;-0.05353;0.05246;0.19255;3
LIGH;3.480;2530.241;7116.0;0
MAGN;3.480;2530.246;-29.90000;12.50000;-11.80000;2
GYRO;3.484;2530.252;-0.20746;0.07537;0.12703;3
LIGH;3.485;2530.251;7149.0;0
ACCE;3.485;2530.253;-0.41300;1.64362;7.55610;3
AHRS;3.486;2530.253;29.839066;-1.729056;-59.510979;0.21625483;-0.14042120;-0.48288649;-122
MAGN;3.489;2530.257;-30.50000;12.50000;-11.80000;2
GYRO;3.491;2530.258;-0.34009;0.05193;0.04075;3
LIGH;3.494;2530.261;7149.0;0
MAGN;3.497;2530.265;-29.90000;12.50000;-11.80000;2
ACCE;3.498;2530.266;-0.55067;0.77153;7.54772;3
AHRS;3.499;2530.266;29.569677;-1.673658;-59.869408;0.21407591;-0.13956691;-0.48566923;10
GYRO;3.500;2530.267;-0.44235;-0.02823;-0.09321;3
LIGH;3.512;2530.271;7149.0;0
GYRO;3.513;2530.274;-0.49455;-0.11745;-0.22184;3
MAGN;3.515;2530.275;-30.30000;12.50000;-11.80000;2
ACCE;3.516;2530.278;-0.45849;0.22266;7.31429;3
AHRS;3.516;2530.278;28.997461;-1.618263;-60.071739;0.20987354;-0.13713834;-0.48761374;6
LIGH;3.517;2530.281;7187.0;0
GYRO;3.518;2530.281;-0.52065;-0.18296;-0.34168;3
MAGN;3.518;2530.285;-30.30000;12.50000;-11.80000;2
GYRO;3.520;2530.288;-0.52012;-0.21385;-0.47218;3
ACCE;3.523;2530.291;-0.32322;-0.00359;7.45195;3
AHRS;3.523;2530.291;28.428354;-1.564622;-60.416435;0.20552348;-0.13497223;-0.49059182;-58
LIGH;3.524;2530.291;7187.0;0
MAGN;3.527;2530.295;-29.90000;12.90000;-11.80000;2
GYRO;3.528;2530.296;-0.46153;-0.18509;-0.57578;3
LIGH;3.534;2530.302;7187.0;0
GYRO;3.535;2530.303;-0.35979;-0.15340;-0.60640;3
ACCE;3.536;2530.304;-0.39444;0.69252;7.41305;3
AHRS;3.537;2530.304;27.942535;-1.401471;-60.673756;0.20236576;-0.13217875;-0.49265310;19
MAGN;3.538;2530.306;-29.90000;12.90000;-11.80000;2
GYRO;3.542;2530.310;-0.27617;-0.14541;-0.59602;3
LIGH;3.543;2530.311;7203.0;0
MAGN;3.547;2530.315;-29.50000;12.90000;-11.80000;2
ACCE;3.549;2530.317;-0.43934;1.48740;7.25623;3
AHRS;3.549;2530.317;27.745491;-1.303166;-59.940895;0.20217682;-0.12933230;-0.48731229;-29
GYRO;3.550;2530.318;-0.18243;-0.10626;-0.55420;3
LIGH;3.553;2530.321;7203.0;0
GYRO;3.557;2530.325;-0.15633;-0.04661;-0.50573;3
MAGN;3.558;2530.326;-29.50000;12.90000;-11.80000;2
ACCE;3.561;2530.329;-0.35374;2.34751;6.90129;3
AHRS;3.562;2530.329;27.554747;-1.115168;-59.932899;0.20158283;-0.12713659;-0.48710641;9
LIGH;3.563;2530.331;7187.0;0
GYRO;3.565;2530.333;-0.20906;0.01598;-0.44235;3
MAGN;3.567;2530.335;-32.00000;12.90000;-11.80000;2
GYRO;3.572;2530.340;-0.31612;0.06578;-0.39282;3
LIGH;3.574;2530.342;7187.0;0
ACCE;3.574;2530.342;-0.23822;2.91973;6.60800;3
AHRS;3.575;2530.342;27.307737;-0.878853;-60.708870;0.19992417;-0.12571774;-0.49261406;75
MAGN;3.577;2530.345;-29.60000;12.90000;-11.80000;2
GYRO;3.579;2530.347;-0.46259;0.12171;-0.36299;3
LIGH;3.584;2530.352;7187.0;0
ACCE;3.586;2530.354;-0.27533;2.85748;6.48649;3
AHRS;3.586;2530.354;27.100594;-0.738267;-60.558620;0.19917305;-0.12354352;-0.49147418;13
GYRO;3.587;2530.355;-0.63410;0.20480;-0.35580;3
MAGN;3.588;2530.356;-29.60000;12.90000;-11.80000;2
LIGH;3.594;2530.362;7171.0;0
GYRO;3.596;2530.364;-0.77791;0.34222;-0.36911;3
MAGN;3.598;2530.366;-29.60000;12.90000;-11.80000;2
ACCE;3.599;2530.367;-0.48602;2.04225;6.99765;3
AHRS;3.600;2530.367;26.334929;-0.259298;-60.548794;0.19561984;-0.11674500;-0.49133095;8
LIGH;3.603;2530.371;7171.0;0
GYRO;3.604;2530.371;-0.81519;0.44714;-0.38350;3
MAGN;3.607;2530.375;-29.60000;12.90000;-11.80000;2
GYRO;3.610;2530.378;-0.77897;0.54009;-0.38909;3
ACCE;3.612;2530.380;-0.78889;1.75914;7.66085;3
AHRS;3.620;2530.380;25.590216;0.331635;-60.840992;0.19240488;-0.10970309;-0.49321419;-119
LIGH;3.621;2530.381;7171.0;0
MAGN;3.622;2530.385;-29.60000;12.90000;-11.80000;2
GYRO;3.623;2530.386;-0.65594;0.64289;-0.37977;3
LIGH;3.624;2530.391;7170.0;0
ACCE;3.625;2530.393;-1.14682;1.93212;8.27915;3
AHRS;3.626;2530.393;25.184525;0.770938;-61.027473;0.19114797;-0.10503517;-0.49425694;62
GYRO;3.628;2530.394;-0.53343;0.66712;-0.37045;3
MAGN;3.629;2530.396;-29.60000;12.90000;-11.80000;2
GYRO;3.633;2530.401;-0.41838;0.64715;-0.35393;3
LIGH;3.634;2530.402;7170.0;0
ACCE;3.637;2530.405;-1.46884;2.48339;8.57124;3
AHRS;3.638;2530.405;24.687860;1.532636;-61.429607;0.19044735;-0.09794891;-0.49645445;-30
MAGN;3.646;2530.406;-29.60000;12.90000;-11.80000;2
GYRO;3.651;2530.408;-0.32517;0.61519;-0.33343;3
LIGH;3.658;2530.411;7164.0;0
GYRO;3.658;2530.414;-0.26658;0.56246;-0.31372;3
MAGN;3.659;2530.416;-29.60000;12.90000;-11.80000;2
ACCE;3.660;2530.417;-1.43532;3.03106;8.45452;3
AHRS;3.661;2530.417;24.392490;2.171199;-61.750626;0.19079280;-0.09249933;-0.49806368;-41
LIGH;3.662;2530.421;7164.0;0
GYRO;3.663;2530.423;-0.26658;0.48523;-0.28842;3
MAGN;3.663;2530.425;-28.70000;12.90000;-12.20000;2
ACCE;3.665;2530.429;-1.29047;3.31896;7.94935;3
AHRS;3.665;2530.429;24.239029;2.510464;-61.626728;0.19124283;-0.08912590;-0.49675605;-86
GYRO;3.667;2530.431;-0.36725;0.39628;-0.27910;3
LIGH;3.673;2530.431;7164.0;0
MAGN;3.673;2530.435;-28.20000;12.90000;-12.20000;2
GYRO;3.674;2530.438;-0.52118;0.31665;-0.29162;3
LIGH;3.675;2530.441;7141.0;0
ACCE;3.675;2530.443;-0.98043;3.48237;7.36397;3
AHRS;3.676;2530.443;23.844576;2.954809;-61.550217;0.19034265;-0.08399382;-0.49588954;10
MAGN;3.677;2530.445;-28.20000;12.90000;-12.20000;2
GYRO;3.678;2530.446;-0.75288;0.25433;-0.32464;3
LIGH;3.684;2530.451;7141.0;0
GYRO;3.685;2530.453;-0.98031;0.24395;-0.36246;3
MAGN;3.687;2530.455;-28.20000;12.90000;-12.70000;2
ACCE;3.688;2530.456;-0.78470;3.48955;7.05871;3
AHRS;3.689;2530.456;23.092916;3.296185;-61.298569;0.18649425;-0.07775474;-0.49430579;92
GYRO;3.692;2530.460;-1.19176;0.26552;-0.40294;3
LIGH;3.693;2530.461;7141.0;0
MAGN;3.697;2530.465;-27.60000;13.30000;-12.70000;2
GYRO;3.698;2530.466;-1.34570;0.32997;-0.43596;3
ACCE;3.700;2530.468;-0.82420;3.26749;7.38851;3
AHRS;3.701;2530.468;22.105492;3.647252;-61.076229;0.18090641;-0.07046163;-0.49317935;-79
LIGH;3.703;2530.471;7124.0;0
GYRO;3.705;2530.473;-1.41440;0.41865;-0.45354;3
MAGN;3.707;2530.475;-28.10000;13.30000;-13.40000;2
ACCE;3.712;2530.480;-0.91997;2.89938;8.08163;3
AHRS;3.712;2530.480;21.534990;3.881148;-60.933121;0.17780340;-0.06599864;-0.49236968;-5
GYRO;3.714;2530.481;-1.40801;0.54435;-0.45194;3
LIGH;3.714;2530.481;7124.0;0
SOUN;3.717;380.49;0.01161;55.28
MAGN;3.724;2530.485;-27.10000;13.30000;-13.40000;2
GYRO;3.725;2530.488;-1.33877;0.61040;-0.43117;3
LIGH;3.725;2530.491;7135.0;0
ACCE;3.726;2530.493;-1.19052;2.77548;8.58321;3
AHRS;3.727;2530.493;20.330435;4.495469;-60.814655;0.17163363;-0.05596467;-0.49184597;8
GYRO;3.728;2530.494;-1.22053;0.64688;-0.40134;3
MAGN;3.729;2530.496;-26.60000;13.30000;-14.20000;2
LIGH;3.749;2530.502;7135.0;0
GYRO;3.750;2530.502;-1.10921;0.67431;-0.37018;3
ACCE;3.750;2530.505;-1.25935;2.87424;8.95910;3
AHRS;3.751;2530.505;19.336174;5.140487;-60.626732;0.16714598;-0.04651593;-0.49055842;63
MAGN;3.752;2530.506;-26.60000;13.70000;-14.80000;2
GYRO;3.753;2530.508;-0.96486;0.69775;-0.32038;3
LIGH;3.754;2530.511;7135.0;0
MAGN;3.754;2530.515;-26.10000;13.70000;-15.20000;2
GYRO;3.755;2530.516;-0.85727;0.68576;-0.27004;3
ACCE;3.756;2530.518;-1.32340;3.11127;8.93696;3
AHRS;3.757;2530.518;18.547165;5.801503;-59.710285;0.16444601;-0.03680220;-0.48360026;-49
LIGH;3.758;2530.521;7113.0;0
GYRO;3.758;2530.523;-0.81519;0.68656;-0.24474;3
MAGN;3.759;2530.525;-25.30000;13.70000;-15.20000;2
GYRO;3.763;2530.530;-0.80348;0.70041;-0.23835;3
LIGH;3.764;2530.531;7113.0;0
ACCE;3.765;2530.531;-1.31442;3.41114;8.81485;3
AHRS;3.765;2530.531;17.927553;6.388549;-59.404739;0.16240063;-0.02927367;-0.48114142;-95
MAGN;3.768;2530.535;-26.30000;14.10000;-15.90000;2
GYRO;3.769;2530.537;-0.82691;0.71293;-0.24714;3
LIGH;3.773;2530.541;7113.0;0
GYRO;3.775;2530.543;-0.87804;0.73503;-0.25673;3
ACCE;3.777;2530.544;-1.41078;3.62602;8.78971;3
AHRS;3.777;2530.544;17.285553;7.001805;-59.206436;0.16023669;-0.02160472;-0.47949126;75
MAGN;3.778;2530.546;-25.50000;14.10000;-15.90000;2
GYRO;3.784;2530.550;-0.92811;0.76326;-0.26419;3
LIGH;3.784;2530.551;7091.0;0
MAGN;3.787;2530.555;-25.50000;14.50000;-16.50000;2
ACCE;3.789;2530.557;-1.66696;3.69844;8.94953;3
AHRS;3.789;2530.557;16.966930;7.338896;-58.536964;0.15937451;-0.01675806;-0.47432575;-93
GYRO;3.791;2530.558;-0.97978;0.78403;-0.26712;3
LIGH;3.794;2530.561;7091.0;0
GYRO;3.796;2530.564;-1.00534;0.77871;-0.26445;3
MAGN;3.798;2530.566;-24.90000;14.50000;-17.30000;2
ACCE;3.801;2530.569;-1.84413;3.62362;9.20152;3
AHRS;3.802;2530.569;16.167496;8.045089;-58.324078;0.15633620;-0.00770430;-0.47263688;-57
GYRO;3.804;2530.572;-1.01493;0.76486;-0.25114;3
LIGH;3.805;2530.571;7082.0;0
MAGN;3.808;2530.576;-28.00000;15.20000;-17.80000;2
GYRO;3.810;2530.578;-1.01067;0.74382;-0.22530;3
ACCE;3.814;2530.581;-1.87227;3.48117;9.43435;3
AHRS;3.815;2530.581;15.379712;8.689322;-58.673405;0.15309723;0.00007582;-0.47530276;96
LIGH;3.816;2530.581;7082.0;0
MAGN;3.818;2530.585;-24.00000;15.20000;-17.80000;2
GYRO;3.819;2530.586;-0.98670;0.70414;-0.19734;3
LIGH;3.825;2530.591;7082.0;0
GYRO;3.826;2530.593;-0.97179;0.66126;-0.17603;3
ACCE;3.828;2530.594;-1.76393;3.22679;9.38108;3
AHRS;3.830;2530.594;14.565159;9.288574;-57.798023;0.14942738;0.00925537;-0.46880901;91
MAGN;3.833;2530.596;-24.00000;15.80000;-17.80000;2
GYRO;3.833;2530.600;-0.97392;0.64582;-0.14727;3
LIGH;3.834;2530.601;7069.0;0
MAGN;3.869;2530.606;-24.00000;16.50000;-18.20000;2
ACCE;3.870;2530.607;-1.48620;3.05560;9.36492;3
AHRS;3.876;2530.607;14.221380;9.527301;-56.333748;0.14764988;0.01441746;-0.45773008;-96
GYRO;3.877;2530.608;-1.00108;0.68470;-0.11878;3
LIGH;3.878;2530.611;7069.0;0
GYRO;3.879;2530.615;-1.03730;0.74728;-0.11558;3
MAGN;3.880;2530.616;-23.30000;16.50000;-18.20000;2
ACCE;3.881;2530.619;-1.57658;2.77009;9.57262;3
AHRS;3.881;2530.619;13.372951;10.108419;-55.821419;0.14344999;0.02302963;-0.45403880;-37
LIGH;3.883;2530.621;7069.0;0
GYRO;3.883;2530.623;-1.07725;0.82372;-0.12064;3
MAGN;3.884;2530.625;-22.70000;17.50000;-18.90000;2
GYRO;3.885;2530.630;-1.09110;0.87378;-0.13316;3
LIGH;3.885;2530.631;7035.0;0
LIGH;3.886;2530.641;7035.0;0
GYRO;3.886;2530.644;-1.00801;0.92305;-0.16618;3
MAGN;3.886;2530.646;-21.70000;17.90000;-19.30000;2
GYRO;3.887;2530.650;-0.90734;0.90281;-0.18056;3
LIGH;3.888;2530.652;7004.0;0
MAGN;3.888;2530.656;-26.20000;17.90000;-20.00000;2
ACCE;3.890;2530.657;-2.40138;1.86808;10.80922;3
AHRS;3.891;2530.657;11.192455;11.906312;-54.260971;0.13339020;0.04763372;-0.44239625;83
GYRO;3.896;2530.658;-0.78324;0.85195;-0.18296;3
LIGH;3.896;2530.661;7004.0;0
MAGN;3.897;2530.665;-21.80000;19.10000;-20.50000;2
GYRO;3.901;2530.666;-0.60161;0.78989;-0.17470;3
ACCE;3.905;2530.669;-2.44328;1.89202;10.86489;3
AHRS;3.906;2530.669;10.528021;12.648920;-53.113747;0.13060839;0.05735202;-0.43345067;-2
LIGH;3.907;2530.671;7004.0;0
GYRO;3.907;2530.673;-0.48230;0.74595;-0.16911;3
MAGN;3.908;2530.675;-20.60000;19.10000;-20.50000;2
GYRO;3.917;2530.679;-0.35393;0.69322;-0.17018;3
LIGH;3.918;2530.681;6991.0;0
ACCE;3.918;2530.682;-2.43909;2.27928;10.62906;3
AHRS;3.919;2530.682;10.207837;13.189448;-52.134598;0.12965041;0.06392058;-0.42561057;106
MAGN;3.920;2530.685;-20.60000;19.10000;-20.50000;2
GYRO;3.920;2530.686;-0.27244;0.67005;-0.16032;3
LIGH;3.944;2530.691;6991.0;0
GYRO;3.945;2530.692;-0.22131;0.68497;-0.13023;3
MAGN;3.946;2530.695;-20.60000;19.10000;-20.50000;2
ACCE;3.946;2530.695;-2.41635;2.96462;10.37228;3
AHRS;3.947;2530.695;10.062849;13.699328;-50.852711;0.12965079;0.06991117;-0.41519693;121
GYRO;3.948;2530.699;-0.21172;0.72092;-0.10360;3
LIGH;3.949;2530.701;6991.0;0
MAGN;3.949;2530.705;-19.90000;19.10000;-20.50000;2
GYRO;3.950;2530.706;-0.23835;0.77711;-0.07963;3
ACCE;3.951;2530.707;-2.59232;3.21122;10.20349;3
AHRS;3.951;2530.707;9.950865;14.292474;-50.251030;0.13053483;0.07566775;-0.40994850;112
LIGH;3.954;2530.711;6947.0;0
GYRO;3.954;2530.713;-0.29321;0.80587;-0.06152;3
MAGN;3.955;2530.715;-19.90000;19.80000;-21.10000;2
GYRO;3.956;2530.719;-0.36459;0.81999;-0.03835;3
ACCE;3.956;2530.720;-2.61148;3.41712;10.27950;3
AHRS;3.957;2530.720;9.799929;14.879771;-49.729630;0.13109307;0.08144014;-0.40538010;-81
LIGH;3.958;2530.721;6947.0;0
MAGN;3.959;2530.725;-19.40000;19.80000;-21.10000;2
GYRO;3.959;2530.726;-0.46206;0.84742;-0.01784;3
GNSS;3.960;1490612651.000;40.313477;-3.483147;596.000;0.000;3.0;0.0;21;17
LIGH;3.968;2530.731;6906.0;0
ACCE;3.969;2530.732;-2.99993;3.31597;10.58776;3
AHRS;3.969;2530.732;9.718897;15.199896;-49.129250;0.13115147;0.08494612;-0.40039673;-46
GYRO;3.970;2530.733;-0.55687;0.88284;0.01145;3
MAGN;3.971;2530.735;-18.80000;19.80000;-21.70000;2
GYRO;3.973;2530.740;-0.60161;0.89456;0.02823;3
LIGH;3.974;2530.741;6906.0;0
MAGN;3.980;2530.745;-18.80000;19.80000;-21.70000;2
ACCE;3.981;2530.745;-3.17770;2.73957;11.12526;3
AHRS;3.981;2530.745;9.323863;15.889984;-48.543114;0.13001084;0.09249873;-0.39552808;-120
GYRO;3.984;2530.746;-0.62132;0.92864;0.03782;3
LIGH;3.984;2530.751;6906.0;0
GNSS;3.985;1490612651.000;40.313477;-3.483147;596.000;0.000;3.0;0.0;21;17
GYRO;3.986;2530.753;-0.59628;0.97445;0.05033;3
MAGN;4.031;2530.755;-17.30000;19.80000;-21.70000;2
ACCE;4.032;2530.757;-3.51948;2.37744;11.79324;3
AHRS;4.033;2530.757;8.920084;16.574965;-48.050694;0.12879264;0.09992365;-0.39143124;-14
GYRO;4.034;2530.759;-0.52171;0.98777;0.07670;3
LIGH;4.034;2530.761;6858.0;0
MAGN;4.035;2530.766;-17.70000;20.30000;-21.70000;2
GYRO;4.035;2530.767;-0.39495;0.95687;0.10546;3
ACCE;4.036;2530.770;-3.80499;2.39899;12.33792;3
AHRS;4.036;2530.770;8.606572;17.355158;-47.459763;0.12844987;0.10787797;-0.38633335;-71
LIGH;4.037;2530.771;6858.0;0
GYRO;4.037;2530.775;-0.22291;0.90547;0.15047;3
MAGN;4.038;2530.776;-17.70000;20.30000;-22.10000;2
LIGH;4.038;2530.782;6858.0;0
ACCE;4.039;2530.784;-4.18985;2.60908;12.52706;3
AHRS;4.039;2530.784;8.578557;17.734299;-47.502213;0.12954913;0.11092976;-0.38628379;-70
GYRO;4.040;2530.800;0.20107;0.64129;0.29428;3
LIGH;4.041;2530.802;6820.0;0
MAGN;4.041;2530.805;-16.60000;20.30000;-22.10000;2
GYRO;4.041;2530.807;0.27351;0.56379;0.32890;3
ACCE;4.042;2530.810;-4.04081;2.57496;12.23078;3
AHRS;4.043;2530.810;9.019655;18.934361;-46.391239;0.13587414;0.12017030;-0.37541640;-37
LIGH;4.043;2530.811;6930.0;0
GYRO;4.045;2530.813;0.31612;0.50893;0.36778;3
MAGN;4.048;2530.815;-16.60000;20.80000;-22.10000;2
GYRO;4.052;2530.820;0.33902;0.46712;0.39921;3
LIGH;4.053;2530.821;6775.0;0
ACCE;4.054;2530.822;-3.92170;2.79882;12.02248;3
AHRS;4.055;2530.822;9.386349;19.243378;-45.941151;0.13928205;0.12189088;-0.37088731;-38
MAGN;4.057;2530.825;-16.60000;20.80000;-22.10000;2
GYRO;4.058;2530.826;0.34381;0.40666;0.41785;3
LIGH;4.063;2530.831;6775.0;0
GYRO;4.066;2530.833;0.33263;0.33636;0.43143;3
MAGN;4.067;2530.835;-15.90000;20.80000;-22.60000;2
ACCE;4.067;2530.835;-3.89297;2.92212;11.71543;3
AHRS;4.068;2530.835;9.775341;19.462324;-45.247063;0.14229813;0.12314834;-0.36446771;3
GYRO;4.071;2530.839;0.30706;0.29961;0.44714;3
LIGH;4.073;2530.841;6741.0;0
MAGN;4.077;2530.845;-15.90000;20.80000;-22.60000;2
GYRO;4.078;2530.846;0.27031;0.27697;0.45434;3
ACCE;4.079;2530.847;-3.84808;2.94188;11.38682;3
AHRS;4.080;2530.847;10.141413;19.619467;-44.759193;0.14514871;0.12376804;-0.35978144;-10
LIGH;4.083;2530.851;6741.0;0
GYRO;4.085;2530.853;0.24102;0.26951;0.44581;3
MAGN;4.087;2530.855;-16.30000;21.20000;-22.60000;2
GYRO;4.091;2530.859;0.22877;0.28469;0.43969;3
ACCE;4.092;2530.860;-3.78404;2.90656;11.35510;3
AHRS;4.093;2530.860;10.466739;19.763256;-44.510185;0.14788976;0.12413459;-0.35706961;-99
LIGH;4.094;2530.861;6741.0;0
MAGN;4.097;2530.865;-16.30000;21.20000;-22.60000;2
GYRO;4.098;2530.866;0.24208;0.32890;0.44422;3
LIGH;4.104;2530.872;6713.0;0
ACCE;4.105;2530.873;-3.95402;2.70305;11.39221;3
AHRS;4.106;2530.873;10.636676;19.852602;-44.334541;0.14931479;0.12450348;-0.35526669;47
GYRO;4.107;2530.874;0.30760;0.33849;0.45247;3
MAGN;4.108;2530.876;-16.30000;21.20000;-23.00000;2
LIGH;4.114;2530.882;6713.0;0
GYRO;4.114;2530.882;0.39708;0.34222;0.46099;3
MAGN;4.118;2530.886;-16.30000;21.20000;-23.00000;2
ACCE;4.119;2530.887;-4.02046;2.45406;11.42812;3
AHRS;4.119;2530.887;11.080013;20.098948;-44.326832;0.15355775;0.12498904;-0.35412499;-49
GYRO;4.120;2530.888;0.54036;0.37497;0.47804;3
LIGH;4.123;2530.891;6786.0;0
MAGN;4.128;2530.895;-16.30000;21.20000;-23.00000;2
GYRO;4.129;2530.896;0.70760;0.44102;0.49508;3
ACCE;4.131;2530.899;-4.05099;2.18710;11.54424;3
AHRS;4.151;2530.899;11.687509;20.386450;-44.166191;0.15904331;0.12546003;-0.35139781;21
LIGH;4.159;2530.905;6676.0;0
GYRO;4.160;2530.907;0.92971;0.43969;0.52784;3
MAGN;4.168;2530.909;-16.30000;21.20000;-23.00000;2
LIGH;4.177;2530.911;6676.0;0
ACCE;4.178;2530.912;-4.08152;2.09253;11.33774;3
AHRS;4.179;2530.912;12.849029;20.773792;-44.122456;0.16929489;0.12470587;-0.34842536;-67
MAGN;4.180;2530.914;-16.30000;21.20000;-23.00000;2
GYRO;4.181;2530.915;1.08843;0.36033;0.54195;3
LIGH;4.183;2530.922;6642.0;0
GYRO;4.185;2530.924;1.22426;0.29934;0.57258;3
ACCE;4.186;2530.926;-4.08451;2.35350;11.25694;3
AHRS;4.186;2530.926;13.539861;20.909510;-44.059593;0.17505060;0.12355520;-0.34646067;-37
MAGN;4.187;2530.928;-15.90000;21.20000;-23.00000;2
LIGH;4.188;2530.932;6642.0;0
GYRO;4.188;2530.937;1.31320;0.20959;0.62451;3
MAGN;4.189;2530.938;-15.90000;21.20000;-23.00000;2
ACCE;4.189;2530.940;-4.05817;2.86047;10.60033;3
AHRS;4.190;2530.940;14.563292;21.036047;-43.601456;0.18295141;0.12184223;-0.34071246;40
LIGH;4.191;2530.941;6642.0;0
GYRO;4.191;2530.944;1.28657;0.04874;0.62904;3
MAGN;4.191;2530.946;-15.90000;21.20000;-23.00000;2
GYRO;4.192;2530.950;1.19975;-0.09215;0.61359;3
LIGH;4.193;2530.952;6614.0;0
ACCE;4.193;2530.954;-3.73196;2.88741;9.71447;3
AHRS;4.193;2530.954;15.601897;20.991468;-43.356743;0.19068885;0.11841183;-0.33687761;53
MAGN;4.194;2530.957;-15.90000;21.20000;-23.00000;2
GYRO;4.195;2530.958;1.01067;-0.30546;0.56432;3
LIGH;4.195;2530.962;6614.0;0
ACCE;4.199;2530.965;-3.26569;2.67432;9.13867;3
AHRS;4.200;2530.965;16.110893;20.819971;-43.154385;0.19396052;0.11568467;-0.33458617;31
GYRO;4.201;2530.966;0.74808;-0.50201;0.48097;3
MAGN;4.201;2530.968;-15.50000;21.20000;-23.00000;2
LIGH;4.204;2530.972;6604.0;0
GYRO;4.206;2530.974;0.55101;-0.61120;0.40800;3
MAGN;4.209;2530.977;-15.50000;20.80000;-23.00000;2
ACCE;4.211;2530.978;-2.92931;2.50134;8.60835;3
AHRS;4.211;2530.978;16.786966;20.257494;-42.471218;0.19695362;0.11011668;-0.32881248;68
GYRO;4.214;2530.982;0.37311;-0.69988;0.34541;3
LIGH;4.215;2530.981;6604.0;0
MAGN;4.219;2530.986;-15.50000;20.80000;-23.00000;2
GYRO;4.221;2530.989;0.22717;-0.75234;0.29162;3
ACCE;4.224;2530.990;-2.71802;2.42114;8.35816;3
AHRS;4.225;2530.990;17.103556;19.573303;-42.170940;0.19719969;0.10411663;-0.32699901;43
LIGH;4.225;2530.991;6604.0;0
MAGN;4.229;2530.996;-15.50000;20.80000;-22.60000;2
GYRO;4.230;2530.998;0.09188;-0.75261;0.23383;3
LIGH;4.234;2531.002;6617.0;0
ACCE;4.236;2531.003;-2.61387;2.41455;8.42759;3
AHRS;4.237;2531.003;17.171251;19.133314;-41.941330;0.19627337;0.10076237;-0.32579049;-50
GYRO;4.237;2531.004;0.05246;-0.70254;0.22078;3
MAGN;4.239;2531.006;-15.50000;20.30000;-22.60000;2
LIGH;4.244;2531.012;6617.0;0
GYRO;4.246;2531.014;0.05992;-0.63863;0.22664;3
MAGN;4.249;2531.017;-15.50000;20.30000;-22.60000;2
ACCE;4.251;2531.018;-2.61447;2.30023;9.02434;3
AHRS;4.251;2531.018;17.248960;18.450270;-41.724419;0.19475991;0.09539752;-0.32507664;-20
GYRO;4.254;2531.021;0.15366;-0.44422;0.22637;3
LIGH;4.255;2531.021;6617.0;0
MAGN;4.259;2531.026;-15.90000;20.30000;-22.60000;2
GYRO;4.261;2531.028;0.29428;-0.32198;0.23676;3
ACCE;4.263;2531.031;-2.75154;2.02430;9.21528;3
AHRS;4.264;2531.031;17.431847;18.070204;-41.769566;0.19515936;0.09167694;-0.32576737;39
LIGH;4.265;2531.032;6626.0;0
GYRO;4.269;2531.036;0.46685;-0.24261;0.28443;3
SOUN;4.269;2561.01;0.07816;71.84
MAGN;4.278;2531.037;-15.90000;19.90000;-22.20000;2
LIGH;4.279;2531.041;6626.0;0
GYRO;4.279;2531.043;0.63516;-0.15659;0.32837;3
ACCE;4.280;2531.044;-2.80960;2.16915;9.75817;3
AHRS;4.281;2531.044;17.871023;17.853073;-41.860416;0.19807482;0.08835653;-0.32611004;-86
MAGN;4.284;2531.045;-15.90000;19.90000;-22.20000;2
GYRO;4.285;2531.049;0.79708;-0.12011;0.36778;3
LIGH;4.285;2531.051;6544.0;0
MAGN;4.305;2531.056;-16.60000;19.90000;-22.20000;2
GYRO;4.306;2531.057;0.91746;-0.11531;0.40320;3
ACCE;4.307;2531.058;-2.90477;2.33854;9.62409;3
AHRS;4.307;2531.058;18.576841;17.718536;-42.313286;0.20358504;0.08418533;-0.32875517;-83
LIGH;4.308;2531.061;6654.0;0
GYRO;4.309;2531.064;0.99309;-0.14008;0.42637;3
MAGN;4.309;2531.065;-16.60000;19.40000;-21.80000;2
ACCE;4.310;2531.070;-2.84192;2.39660;9.40802;3
AHRS;4.311;2531.070;18.936079;17.643660;-42.608116;0.20640369;0.08187826;-0.33062467;21
LIGH;4.311;2531.072;6654.0;0
GYRO;4.312;2531.072;1.03783;-0.21438;0.42717;3
MAGN;4.315;2531.076;-17.20000;19.40000;-21.80000;2
GYRO;4.316;2531.078;1.03943;-0.28496;0.42078;3
LIGH;4.317;2531.081;6686.0;0
ACCE;4.320;2531.083;-2.68091;2.39121;9.13986;3
AHRS;4.321;2531.083;19.810247;17.399797;-42.992485;0.21281160;0.07633114;-0.33261538;52
MAGN;4.323;2531.085;-17.60000;19.00000;-21.40000;2
GYRO;4.324;2531.086;1.00907;-0.35047;0.39282;3
LIGH;4.325;2531.091;6686.0;0
GYRO;4.326;2531.093;0.98244;-0.38962;0.35473;3
MAGN;4.327;2531.095;-17.60000;19.00000;-21.40000;2
ACCE;4.328;2531.096;-2.54384;2.48758;8.88189;3
AHRS;4.329;2531.096;20.657013;17.056593;-43.758343;0.21890572;0.06931191;-0.33788487;-29
GYRO;4.332;2531.100;0.95101;-0.41252;0.30600;3
LIGH;4.334;2531.102;6686.0;0
MAGN;4.338;2531.106;-18.00000;18.50000;-21.40000;2
GYRO;4.339;2531.107;0.93024;-0.41039;0.27218;3
ACCE;4.340;2531.108;-2.58155;2.94966;8.87650;3
AHRS;4.341;2531.108;21.387749;16.726557;-44.290157;0.22392061;0.06317564;-0.34146866;-54
LIGH;4.343;2531.111;6724.0;0
GYRO;4.345;2531.113;0.92385;-0.40187;0.25779;3
MAGN;4.347;2531.115;-18.00000;18.50000;-20.90000;2
GYRO;4.354;2531.120;0.91959;-0.37870;0.26845;3
LIGH;4.354;2531.121;6724.0;0
ACCE;4.355;2531.122;-2.68270;3.66672;8.96030;3
AHRS;4.355;2531.122;22.109169;16.429049;-44.491543;0.22873923;0.05794551;-0.34238636;120
MAGN;4.358;2531.126;-18.00000;18.10000;-20.90000;2
GYRO;4.359;2531.127;0.88444;-0.35340;0.29934;3
LIGH;4.363;2531.131;6724.0;0
GYRO;4.365;2531.133;0.81732;-0.36725;0.32251;3
ACCE;4.366;2531.134;-2.71682;4.38438;8.61374;3
AHRS;4.367;2531.134;22.807110;16.148561;-44.787701;0.23344906;0.05272266;-0.34407169;24
MAGN;4.368;2531.136;-18.60000;18.10000;-20.50000;2
GYRO;4.373;2531.140;0.70441;-0.41998;0.35074;3
LIGH;4.374;2531.141;6751.0;0
MAGN;4.377;2531.145;-18.60000;17.70000;-20.50000;2
ACCE;4.379;2531.147;-2.61447;4.77464;8.38150;3
AHRS;4.380;2531.147;23.147881;15.973462;-45.595448;0.23590769;0.04849802;-0.35021934;-115
GYRO;4.380;2531.148;0.53290;-0.46552;0.38190;3
LIGH;4.385;2531.152;6751.0;0
GYRO;4.386;2531.154;0.39974;-0.48336;0.40587;3
MAGN;4.389;2531.157;-18.60000;17.30000;-20.50000;2
ACCE;4.391;2531.159;-2.43790;4.63218;8.32045;3
AHRS;4.398;2531.159;23.635088;15.504301;-45.807140;0.23830906;0.04264583;-0.35200450;58
GYRO;4.400;2531.161;0.26339;-0.51772;0.42477;3
LIGH;4.401;2531.161;6798.0;0
MAGN;4.401;2531.165;-18.60000;17.30000;-19.90000;2
GYRO;4.404;2531.168;0.16432;-0.56832;0.43969;3
LIGH;4.405;2531.171;6798.0;0
ACCE;4.405;2531.171;-2.27569;4.03782;8.22588;3
AHRS;4.406;2531.171;23.896572;14.943172;-45.875229;0.23862037;0.03715822;-0.35325551;-68
GYRO;4.414;2531.175;0.10200;-0.60108;0.45061;3
MAGN;4.420;2531.176;-19.20000;16.90000;-19.90000;2
LIGH;4.428;2531.181;6798.0;0
GYRO;4.429;2531.183;0.09348;-0.60667;0.45647;3
ACCE;4.430;2531.184;-2.03268;3.58412;8.15705;3
AHRS;4.430;2531.184;24.057590;14.268472;-46.150764;0.23785271;0.03069927;-0.35655653;-23
MAGN;4.431;2531.185;-19.60000;16.90000;-19.90000;2
GYRO;4.434;2531.189;0.13662;-0.61412;0.45460;3
LIGH;4.435;2531.191;6862.0;0
MAGN;4.435;2531.195;-20.00000;16.90000;-19.50000;2
ACCE;4.436;2531.196;-1.71425;3.33153;7.86136;3
AHRS;4.437;2531.196;24.135826;13.950296;-47.232944;0.23771775;0.02567252;-0.36559677;46
GYRO;4.438;2531.198;0.23196;-0.61146;0.45860;3
LIGH;4.438;2531.201;6862.0;0
GYRO;4.438;2531.204;0.30227;-0.54941;0.46952;3
MAGN;4.439;2531.206;-20.90000;16.90000;-19.50000;2
ACCE;4.441;2531.209;-1.30664;3.42131;7.38372;3
AHRS;4.441;2531.209;24.437529;13.284872;-47.625698;0.23797263;0.01855009;-0.36955792;19
GYRO;4.444;2531.211;0.37790;-0.39495;0.48789;3
LIGH;4.445;2531.211;6862.0;0
MAGN;4.448;2531.216;-21.40000;16.90000;-19.50000;2
GYRO;4.450;2531.218;0.43809;-0.21465;0.49961;3
LIGH;4.454;2531.221;6904.0;0
ACCE;4.454;2531.221;-1.05704;3.48955;6.94199;3
AHRS;4.455;2531.221;24.853472;12.863871;-48.022118;0.23984823;0.01291891;-0.37285823;83
MAGN;4.458;2531.226;-21.40000;16.40000;-19.00000;2
GYRO;4.459;2531.227;0.49881;0.00373;0.50733;3
LIGH;4.464;2531.231;6904.0;0
ACCE;4.466;2531.234;-0.94332;3.48416;6.74506;3
AHRS;4.466;2531.234;25.149551;12.750655;-48.594555;0.24179617;0.00974884;-0.37708357;-100
GYRO;4.467;2531.235;0.53876;0.16485;0.51639;3
MAGN;4.468;2531.236;-21.40000;16.40000;-19.00000;2
LIGH;4.474;2531.242;6932.0;0
GYRO;4.476;2531.244;0.54888;0.28549;0.51585;3
MAGN;4.478;2531.246;-21.40000;16.00000;-18.60000;2
ACCE;4.479;2531.247;-0.92177;3.52008;6.47572;3
AHRS;4.480;2531.247;25.773026;12.765498;-49.703514;0.24665891;0.00518621;-0.38465011;10
GYRO;4.484;2531.251;0.53556;0.39468;0.49828;3
LIGH;4.485;2531.252;6932.0;0
MAGN;4.491;2531.256;-21.40000;16.00000;-18.60000;2
GYRO;4.492;2531.258;0.50627;0.52704;0.47511;3
ACCE;4.494;2531.259;-0.97444;3.39977;6.70376;3
AHRS;4.495;2531.259;26.279718;12.968175;-49.933235;0.25118506;0.00435482;-0.38513696;111
LIGH;4.496;2531.261;6932.0;0
MAGN;4.497;2531.265;-21.40000;16.00000;-18.60000;2
GYRO;4.498;2531.266;0.46792;0.68337;0.45274;3
LIGH;4.505;2531.271;6940.0;0
ACCE;4.506;2531.273;-1.41557;3.18249;7.24545;3
AHRS;4.509;2531.273;26.514725;13.192494;-50.214867;0.25372592;0.00458362;-0.38642073;104
GYRO;4.511;2531.274;0.45886;0.70947;0.43250;3
MAGN;4.513;2531.275;-21.40000;15.50000;-18.10000;2
GYRO;4.515;2531.281;0.48283;0.70174;0.41119;3
LIGH;4.516;2531.282;6940.0;0
ACCE;4.517;2531.285;-1.52630;3.10947;7.52198;3
AHRS;4.519;2531.285;26.952665;13.650483;-50.876602;0.25859979;0.00497269;-0.38974175;113
MAGN;4.523;2531.286;-21.40000;15.50000;-18.10000;2
GYRO;4.524;2531.288;0.52597;0.68097;0.37897;3
LIGH;4.526;2531.291;6940.0;0
GYRO;4.528;2531.295;0.56432;0.69056;0.34808;3
MAGN;4.532;2531.296;-21.40000;15.50000;-18.10000;2
ACCE;4.533;2531.297;-1.57598;2.97539;7.37354;3
AHRS;4.534;2531.297;27.383913;14.075406;-51.800835;0.26331985;0.00446927;-0.39510956;-111
LIGH;4.536;2531.302;6944.0;0
GYRO;4.536;2531.303;0.57604;0.72465;0.29668;3
MAGN;4.550;2531.306;-21.40000;15.10000;-17.70000;2
ACCE;4.551;2531.309;-1.43113;2.89818;6.77739;3
AHRS;4.552;2531.309;27.665165;14.380693;-52.279797;0.26648879;0.00460119;-0.39755851;-110
GYRO;4.554;2531.310;0.55367;0.75154;0.21865;3
LIGH;4.555;2531.311;6944.0;0
MAGN;4.555;2531.315;-21.90000;15.10000;-17.70000;2
GYRO;4.556;2531.317;0.51692;0.76566;0.14328;3
LIGH;4.557;2531.321;6937.0;0
ACCE;4.557;2531.323;-1.36948;2.63482;6.54874;3
AHRS;4.558;2531.323;28.074421;14.946891;-52.826477;0.27151781;0.00602954;-0.39963788;-18
GYRO;4.559;2531.324;0.46419;0.83410;0.04607;3
MAGN;4.560;2531.325;-21.90000;15.10000;-17.70000;2
GYRO;4.563;2531.331;0.40880;0.92172;-0.04740;3
LIGH;4.564;2531.331;6937.0;0
MAGN;4.567;2531.335;-21.90000;15.10000;-17.70000;2
ACCE;4.568;2531.336;-1.50895;2.59651;7.02339;3
AHRS;4.569;2531.336;28.357315;15.682444;-53.838665;0.27624732;0.00808086;-0.40504301;-125
GYRO;4.570;2531.338;0.36086;1.00694;-0.11345;3
LIGH;4.573;2531.341;6937.0;0
GYRO;4.577;2531.345;0.35180;1.10601;-0.12517;3
MAGN;4.578;2531.346;-21.90000;15.10000;-17.70000;2
ACCE;4.580;2531.348;-2.41994;3.37403;7.90745;3
AHRS;4.581;2531.348;28.536062;16.576908;-54.434334;0.28077942;0.01269740;-0.40703148;11
LIGH;4.584;2531.352;6919.0;0
GYRO;4.585;2531.353;0.39228;1.13451;-0.10227;3
MAGN;4.588;2531.356;-21.90000;14.70000;-17.70000;2
GYRO;4.592;2531.360;0.42957;1.06074;-0.09880;3
LIGH;4.593;2531.361;6919.0;0
ACCE;4.594;2531.361;-3.15376;3.93068;8.49104;3
AHRS;4.595;2531.361;28.794872;17.679979;-55.110653;0.28668106;0.01830568;-0.40887752;31
MAGN;4.597;2531.365;-21.90000;14.70000;-17.70000;2
GYRO;4.599;2531.367;0.44288;0.92412;-0.12144;3
LIGH;4.603;2531.371;6919.0;0
ACCE;4.605;2531.373;-3.32734;3.68228;8.85017;3
AHRS;4.606;2531.373;28.861128;18.112198;-55.545486;0.28877977;0.02020112;-0.41093278;-45
GYRO;4.607;2531.374;0.42904;0.72012;-0.16938;3
MAGN;4.608;2531.376;-21.90000;14.70000;-17.70000;2
LIGH;4.613;2531.381;6897.0;0
GYRO;4.615;2531.383;0.39015;0.47910;-0.23649;3
MAGN;4.617;2531.385;-21.90000;14.70000;-17.70000;2
ACCE;4.618;2531.386;-3.16394;3.08134;8.84179;3
AHRS;4.619;2531.386;29.048243;18.838318;-56.217312;0.29286766;0.02317607;-0.41373706;-39
GYRO;4.621;2531.389;0.35021;0.29534;-0.30706;3
LIGH;4.624;2531.392;6897.0;0
MAGN;4.628;2531.396;-21.90000;14.30000;-17.30000;2
GYRO;4.629;2531.397;0.27990;0.08895;-0.43090;3
ACCE;4.631;2531.399;-2.81438;2.54204;8.41203;3
AHRS;4.631;2531.399;29.074385;19.192244;-56.835754;0.29446626;0.02413751;-0.41741535;-15
LIGH;4.634;2531.402;6866.0;0
GYRO;4.636;2531.404;0.19681;-0.05779;-0.55820;3
MAGN;4.638;2531.406;-21.30000;14.30000;-17.30000;2
LIGH;4.644;2531.412;6866.0;0
GYRO;4.644;2531.412;0.12384;-0.19281;-0.69935;3
ACCE;4.645;2531.413;-2.52229;2.08176;7.92960;3
AHRS;4.650;2531.413;28.908867;19.369949;-57.038658;0.29397568;0.02565914;-0.41885597;28
MAGN;4.651;2531.417;-20.90000;14.30000;-17.30000;2
GYRO;4.652;2531.419;0.03009;-0.31212;-0.84768;3
LIGH;4.653;2531.421;6866.0;0
MAGN;4.658;2531.426;-20.40000;13.90000;-17.30000;2
ACCE;4.659;2531.427;-2.48458;2.31938;8.03554;3
AHRS;4.659;2531.427;28.709709;19.404861;-56.454685;0.29253989;0.02826821;-0.41483617;-119
GYRO;4.664;2531.428;-0.06738;-0.34062;-0.94249;3
LIGH;4.669;2531.431;6858.0;0
GYRO;4.670;2531.435;-0.11851;-0.38083;-0.96167;3
MAGN;4.671;2531.438;-20.40000;13.90000;-17.30000;2
ACCE;4.675;2531.439;-2.87424;3.29562;7.67042;3
AHRS;4.676;2531.439;28.282753;19.511967;-56.427925;0.28985795;0.03096100;-0.41532794;91
LIGH;4.677;2531.441;6858.0;0
GYRO;4.678;2531.443;-0.13609;-0.48816;-0.98031;3
MAGN;4.678;2531.445;-20.00000;13.90000;-17.30000;2
GYRO;4.682;2531.450;-0.12703;-0.57098;-1.00241;3
LIGH;4.684;2531.452;6879.0;0
ACCE;4.685;2531.453;-2.53127;3.57394;6.95216;3
AHRS;4.686;2531.453;27.863844;19.465639;-56.610775;0.28673208;0.03193976;-0.41776177;115
MAGN;4.688;2531.456;-20.00000;13.90000;-17.30000;2
GYRO;4.689;2531.457;-0.09987;-0.57471;-0.99815;3
LIGH;4.693;2531.461;6856.0;0
GYRO;4.695;2531.463;-0.03169;-0.47937;-0.96300;3
MAGN;4.697;2531.465;-19.60000;13.50000;-17.30000;2
ACCE;4.698;2531.466;-2.02130;3.40815;6.76721;3
AHRS;4.699;2531.466;27.537819;19.400448;-55.956635;0.28395933;0.03446328;-0.41372597;-102
GYRO;4.702;2531.470;0.05673;-0.35100;-0.92252;3
LIGH;4.703;2531.471;6856.0;0
MAGN;4.707;2531.476;-19.60000;13.50000;-17.30000;2
GYRO;4.709;2531.477;0.18562;-0.22397;-0.87511;3
SOUN;4.710;1871.85;0.05713;69.12
ACCE;4.717;2531.478;-2.01592;3.31178;6.68461;3
AHRS;4.718;2531.478;27.374016;19.512941;-56.292542;0.28328806;0.03517428;-0.41634384;-67
LIGH;4.719;2531.481;6842.0;0
GYRO;4.720;2531.484;0.32943;-0.12144;-0.82478;3
MAGN;4.720;2531.485;-19.60000;13.50000;-17.30000;2
ACCE;4.722;2531.490;-2.15418;3.36804;6.75464;3
AHRS;4.723;2531.490;27.370840;19.628178;-55.972965;0.28358206;0.03684685;-0.41365695;113
GYRO;4.724;2531.491;0.45993;-0.00027;-0.76007;3
LIGH;4.725;2531.492;6842.0;0
MAGN;4.728;2531.496;-19.20000;13.50000;-17.30000;2
GYRO;4.730;2531.498;0.50307;0.09694;-0.70680;3
LIGH;4.748;2531.502;6842.0;0
ACCE;4.749;2531.503;-2.36787;3.84449;6.92403;3
AHRS;4.750;2531.503;27.530216;20.019810;-56.235481;0.28623107;0.03847003;-0.41430381;56
GYRO;4.751;2531.505;0.49402;0.17737;-0.65461;3
MAGN;4.752;2531.506;-19.20000;13.10000;-17.30000;2
LIGH;4.753;2531.511;6804.0;0
GYRO;4.753;2531.513;0.43010;0.18429;-0.62611;3
MAGN;4.754;2531.515;-19.20000;13.10000;-17.30000;2
ACCE;4.755;2531.516;-2.63362;4.21858;7.14609;3
AHRS;4.755;2531.516;27.705435;20.494200;-56.273193;0.28921548;0.04120171;-0.41299698;-51
GYRO;4.756;2531.519;0.32890;0.12783;-0.61173;3
LIGH;4.757;2531.521;6804.0;0
MAGN;4.758;2531.525;-19.20000;13.10000;-17.30000;2
GYRO;4.758;2531.526;0.19468;0.04527;-0.59841;3
ACCE;4.760;2531.529;-2.85628;4.38139;7.65247;3
AHRS;4.761;2531.529;27.724352;20.823864;-56.662041;0.29068431;0.04261637;-0.41504362;121
LIGH;4.763;2531.531;6804.0;0
GYRO;4.765;2531.533;0.04661;-0.06072;-0.58376;3
MAGN;4.768;2531.535;-18.70000;12.70000;-17.30000;2
ACCE;4.774;2531.540;-2.97719;4.24492;7.85717;3
AHRS;4.775;2531.540;27.645998;20.913776;-56.504192;0.29038894;0.04402800;-0.41381124;53
LIGH;4.776;2531.542;6766.0;0
GYRO;4.776;2531.542;-0.10360;-0.21625;-0.57950;3
MAGN;4.778;2531.546;-18.70000;12.70000;-17.30000;2
GYRO;4.780;2531.548;-0.24688;-0.41519;-0.59602;3
LIGH;4.784;2531.552;6766.0;0
ACCE;4.785;2531.553;-2.86766;3.80678;7.95114;3
AHRS;4.786;2531.553;27.297615;20.855387;-56.716217;0.28776434;0.04454649;-0.41636041;-84
GYRO;4.788;2531.555;-0.36991;-0.57711;-0.63410;3
MAGN;4.788;2531.556;-18.70000;12.70000;-17.30000;2
LIGH;4.793;2531.561;6748.0;0
GYRO;4.795;2531.563;-0.46419;-0.69881;-0.68603;3
MAGN;4.797;2531.565;-18.20000;12.30000;-16.90000;2
ACCE;4.799;2531.567;-2.71682;3.41353;8.09120;3
AHRS;4.799;2531.567;26.722458;20.497894;-56.381931;0.28220636;0.04514734;-0.41605160;-55
GYRO;4.802;2531.570;-0.50360;-0.79842;-0.74116;3
LIGH;4.804;2531.571;6748.0;0
MAGN;4.807;2531.575;-18.20000;12.30000;-16.90000;2
GYRO;4.808;2531.576;-0.49881;-0.87618;-0.78244;3
ACCE;4.810;2531.578;-2.76710;3.29322;8.20792;3
AHRS;4.811;2531.578;26.102491;20.043743;-56.552773;0.27615118;0.04395391;-0.41983742;9
LIGH;4.813;2531.581;6748.0;0
GYRO;4.815;2531.583;-0.45567;-0.95741;-0.82025;3
MAGN;4.817;2531.585;-17.80000;12.30000;-16.90000;2
GYRO;4.825;2531.589;-0.39495;-1.01067;-0.83623;3
ACCE;4.827;2531.592;-2.80541;3.49075;8.29052;3
AHRS;4.829;2531.592;25.550209;19.527184;-56.235001;0.27014649;0.04316451;-0.41988429;127
LIGH;4.833;2531.593;6746.0;0
GYRO;4.836;2531.596;-0.28895;-1.05355;-0.83011;3
MAGN;4.836;2531.597;-17.80000;12.30000;-16.90000;2
LIGH;4.837;2531.601;6746.0;0
GYRO;4.838;2531.603;-0.15793;-1.06447;-0.79868;3
ACCE;4.838;2531.604;-2.84730;3.81396;8.37552;3
AHRS;4.840;2531.604;25.147236;18.946114;-55.964275;0.26499259;0.04110894;-0.42005840;-37
MAGN;4.841;2531.606;-17.80000;12.30000;-16.90000;2
GYRO;4.841;2531.610;-0.02690;-1.05275;-0.73636;3
LIGH;4.866;2531.611;6746.0;0
MAGN;4.866;2531.615;-17.80000;12.30000;-16.90000;2
GYRO;4.867;2531.616;0.07004;-1.04050;-0.66499;3
ACCE;4.868;2531.617;-2.88501;4.38857;8.31387;3
AHRS;4.868;2531.617;24.998869;18.393326;-55.548130;0.26174438;0.03850207;-0.41848794;3
LIGH;4.869;2531.621;6736.0;0
GYRO;4.870;2531.623;0.14567;-1.01626;-0.58084;3
MAGN;4.871;2531.625;-17.80000;12.30000;-16.90000;2
ACCE;4.872;2531.630;-2.78386;5.05236;8.12831;3
AHRS;4.872;2531.630;25.031975;18.113544;-54.963120;0.26077527;0.03757395;-0.41461635;60
GYRO;4.873;2531.631;0.17071;-0.96859;-0.48496;3
LIGH;4.874;2531.631;6736.0;0
MAGN;4.874;2531.635;-17.80000;11.90000;-16.50000;2
GYRO;4.875;2531.638;0.13449;-0.91373;-0.41465;3
LIGH;4.875;2531.641;6713.0;0
ACCE;4.876;2531.643;-2.59771;5.29597;8.03195;3
AHRS;4.877;2531.643;25.099047;17.490551;-55.159618;0.25906485;0.03211603;-0.41738617;74
MAGN;4.878;2531.645;-17.80000;11.90000;-16.50000;2
GYRO;4.878;2531.646;0.02743;-0.87139;-0.35047;3
LIGH;4.903;2531.651;6713.0;0
GYRO;4.903;2531.653;-0.11638;-0.86020;-0.31665;3
ACCE;4.904;2531.655;-2.42114;5.13856;7.85418;3
AHRS;4.907;2531.655;25.035326;16.854523;-55.260017;0.25630048;0.02732409;-0.41970611;-119
MAGN;4.908;2531.656;-17.80000;11.90000;-16.50000;2
GYRO;4.909;2531.661;-0.31186;-0.86579;-0.29428;3
LIGH;4.913;2531.661;6713.0;0
MAGN;4.914;2531.665;-17.80000;11.90000;-16.50000;2
ACCE;4.914;2531.667;-2.12545;4.78541;7.98406;3
AHRS;4.915;2531.667;24.898489;16.472490;-54.660728;0.25376052;0.02631785;-0.41626623;101
GYRO;4.919;2531.668;-0.48177;-0.86633;-0.29961;3
LIGH;4.928;2531.671;6689.0;0
MAGN;4.928;2531.674;-17.80000;11.90000;-16.50000;2
GYRO;4.931;2531.675;-0.65807;-0.84928;-0.32917;3
ACCE;4.932;2531.679;-1.95666;4.23834;8.19954;3
AHRS;4.932;2531.679;24.392962;15.807691;-54.630650;0.24760218;0.02339437;-0.41845682;26
LIGH;4.933;2531.681;6689.0;0
GYRO;4.934;2531.682;-0.76406;-0.83650;-0.36885;3
MAGN;4.934;2531.685;-17.80000;11.90000;-16.50000;2
GYRO;4.935;2531.689;-0.80933;-0.82665;-0.39921;3
LIGH;4.935;2531.691;6689.0;0
ACCE;4.936;2531.691;-1.98419;3.82534;8.43597;3
AHRS;4.936;2531.691;23.720507;15.197235;-54.424084;0.24034987;0.02192820;-0.41942367;-36
MAGN;4.937;2531.695;-17.80000;11.90000;-16.50000;2
GYRO;4.937;2531.695;-0.81200;-0.80348;-0.41545;3
LIGH;4.938;2531.701;6684.0;0
GYRO;4.938;2531.702;-0.75767;-0.75527;-0.39841;3
ACCE;4.939;2531.703;-1.99138;3.81696;8.78971;3
AHRS;4.939;2531.703;23.039669;14.632874;-54.439621;0.23322207;0.02036163;-0.42192602;-31
MAGN;4.940;2531.705;-17.80000;11.90000;-16.10000;2
GYRO;4.945;2531.709;-0.67245;-0.70787;-0.36246;3
LIGH;4.946;2531.711;6684.0;0
GNSS;4.946;1490612652.000;40.313477;-3.483146;597.000;0.000;3.0;0.0;21;17
MAGN;4.952;2531.715;-17.80000;11.90000;-16.10000;2
ACCE;4.952;2531.716;-2.11588;4.13299;9.09078;3
AHRS;4.953;2531.716;22.773567;14.384260;-54.147564;0.23027399;0.02013245;-0.42065910;54
GYRO;4.953;2531.717;-0.51692;-0.64129;-0.30999;3
LIGH;4.954;2531.721;6699.0;0
GYRO;4.958;2531.723;-0.38856;-0.59948;-0.26179;3
MAGN;4.959;2531.725;-17.80000;11.90000;-16.10000;2
GNSS;4.959;1490612652.000;40.313477;-3.483146;597.000;0.000;3.0;0.0;21;17
ACCE;4.961;2531.728;-2.21105;4.41072;8.94953;3
AHRS;4.962;2531.728;22.376389;13.925836;-54.018597;0.22560187;0.01848547;-0.42126217;37
GYRO;4.963;2531.730;-0.25913;-0.56539;-0.19494;3
LIGH;4.963;2531.731;6699.0;0
MAGN;4.987;2531.735;-17.80000;11.90000;-16.10000;2
GYRO;4.988;2531.736;-0.17018;-0.53822;-0.13609;3
ACCE;4.989;2531.740;-2.10031;4.71598;8.82144;3
AHRS;4.989;2531.740;22.239719;13.542998;-53.987637;0.22316599;0.01616351;-0.42200318;-99
LIGH;4.990;2531.741;6699.0;0
GYRO;4.990;2531.743;-0.10040;-0.51239;-0.06711;3
MAGN;4.990;2531.745;-17.80000;11.90000;-16.10000;2
GYRO;4.991;2531.749;-0.07430;-0.50280;-0.01411;3
LIGH;4.991;2531.752;6697.0;0
ACCE;4.992;2531.753;-1.92733;5.02723;8.53952;3
AHRS;4.992;2531.753;22.239580;13.160282;-53.782902;0.22173028;0.01362596;-0.42117596;64
MAGN;4.993;2531.756;-17.80000;11.90000;-16.10000;2
GYRO;4.993;2531.756;-0.09401;-0.50121;0.04501;3
LIGH;4.994;2531.761;6697.0;0
GYRO;4.995;2531.763;-0.15633;-0.49082;0.07563;3
MAGN;4.997;2531.765;-18.20000;11.90000;-16.10000;2
ACCE;4.998;2531.766;-1.79505;5.17926;8.21511;3
AHRS;4.999;2531.766;22.238670;12.728018;-53.666779;0.22012255;0.01053549;-0.42111945;68
GYRO;5.001;2531.769;-0.25380;-0.47537;0.09401;3
LIGH;5.003;2531.771;6697.0;0
MAGN;5.007;2531.775;-18.20000;11.90000;-16.10000;2
GYRO;5.008;2531.776;-0.39814;-0.46845;0.09161;3
ACCE;5.009;2531.777;-1.68612;4.90512;8.06906;3
AHRS;5.010;2531.777;22.089233;12.316917;-53.609383;0.21748307;0.00808632;-0.42170060;-68
LIGH;5.013;2531.781;6688.0;0
GYRO;5.014;2531.782;-0.52651;-0.45860;0.06818;3
MAGN;5.017;2531.785;-18.60000;11.90000;-16.10000;2
ACCE;5.021;2531.789;-1.56102;4.35266;8.14986;3
AHRS;5.021;2531.789;21.950943;12.105791;-53.778679;0.21567544;0.00669883;-0.42361563;96
GYRO;5.022;2531.790;-0.68417;-0.46472;0.01917;3
LIGH;5.023;2531.791;6688.0;0
MAGN;5.027;2531.795;-18.60000;11.90000;-16.10000;2
GYRO;5.028;2531.796;-0.77312;-0.48070;-0.02210;3
ACCE;5.036;2531.802;-1.49039;3.73376;8.25940;3
AHRS;5.036;2531.802;21.401859;11.667301;-53.825394;0.20992093;0.00544583;-0.42562872;122
LIGH;5.037;2531.802;6702.0;0
GYRO;5.037;2531.803;-0.83863;-0.49854;-0.07084;3
MAGN;5.038;2531.805;-18.60000;11.90000;-16.10000;2
GYRO;5.041;2531.809;-0.86100;-0.50467;-0.10999;3
LIGH;5.043;2531.811;6702.0;0
ACCE;5.045;2531.813;-1.51912;3.32136;8.50001;3
AHRS;5.046;2531.813;20.747725;11.246840;-53.890408;0.20342657;0.00471998;-0.42785642;-25
MAGN;5.047;2531.815;-19.00000;11.90000;-16.10000;2
GYRO;5.048;2531.816;-0.85035;-0.49721;-0.12650;3
LIGH;5.053;2531.821;6702.0;0
GYRO;5.054;2531.822;-0.80720;-0.48363;-0.14088;3
MAGN;5.057;2531.825;-19.00000;12.40000;-16.10000;2
ACCE;5.058;2531.826;-1.60471;3.28484;8.65384;3
AHRS;5.058;2531.826;20.120104;10.868322;-54.017673;0.19727510;0.00410549;-0.43039778;-87
GYRO;5.061;2531.829;-0.74222;-0.47031;-0.15287;3
LIGH;5.063;2531.831;6727.0;0
MAGN;5.067;2531.835;-19.00000;12.40000;-16.10000;2
GYRO;5.068;2531.836;-0.64848;-0.44635;-0.16165;3
ACCE;5.070;2531.838;-1.67714;3.36625;8.69634;3
AHRS;5.070;2531.838;19.576958;10.522254;-53.958008;0.19186436;0.00372338;-0.43128350;-81
LIGH;5.073;2531.841;6727.0;0
GYRO;5.074;2531.842;-0.55793;-0.42131;-0.16299;3
MAGN;5.077;2531.845;-19.40000;12.40000;-16.10000;2
GYRO;5.081;2531.849;-0.44555;-0.39122;-0.15659;3
ACCE;5.082;2531.850;-1.77350;3.50571;8.64187;3
AHRS;5.083;2531.850;19.202564;10.244615;-54.048710;0.18798491;0.00293765;-0.43294987;33
LIGH;5.086;2531.854;6750.0;0
GYRO;5.090;2531.855;-0.33316;-0.34594;-0.14275;3
MAGN;5.092;2531.858;-24.90000;12.40000;-16.50000;2
LIGH;5.094;2531.862;6750.0;0
ACCE;5.095;2531.863;-1.71724;3.66552;8.65923;3
AHRS;5.096;2531.863;19.095154;10.130621;-56.122681;0.18675473;-0.00088875;-0.44916576;-111
GYRO;5.098;2531.864;-0.21598;-0.27431;-0.11878;3
MAGN;5.099;2531.865;-20.80000;12.90000;-16.50000;2
GYRO;5.105;2531.871;-0.12277;-0.20054;-0.09374;3
LIGH;5.106;2531.872;6750.0;0
ACCE;5.108;2531.875;-1.79266;3.73256;8.69634;3
AHRS;5.109;2531.875;18.953585;9.948166;-55.807560;0.18498047;-0.00118459;-0.44724673;-70
MAGN;5.110;2531.877;-20.80000;12.90000;-16.50000;2
GYRO;5.111;2531.878;-0.04927;-0.11904;-0.05699;3
LIGH;5.117;2531.884;6760.0;0
GYRO;5.118;2531.886;-0.00932;-0.01838;-0.01598;3
ACCE;5.121;2531.888;-1.89860;3.85407;8.72447;3
AHRS;5.123;2531.888;18.957115;9.916696;-55.565392;0.18488681;-0.00104875;-0.44544256;79
MAGN;5.125;2531.890;-20.80000;12.90000;-16.50000;2
LIGH;5.126;2531.892;6760.0;0
GYRO;5.127;2531.894;-0.00613;0.03622;0.01012;3
MAGN;5.128;2531.896;-20.80000;12.90000;-16.50000;2
ACCE;5.136;2531.901;-2.03088;3.99353;8.85735;3
AHRS;5.137;2531.901;18.995592;9.958060;-55.287773;0.18533885;-0.00044154;-0.44320115;-114
GYRO;5.138;2531.902;-0.04501;0.06605;0.03276;3
LIGH;5.140;2531.903;6760.0;0
MAGN;5.140;2531.908;-20.80000;13.40000;-16.90000;2
GYRO;5.142;2531.910;-0.10733;0.10093;0.04075;3
LIGH;5.144;2531.911;6766.0;0
ACCE;5.146;2531.913;-2.19369;3.82115;9.14824;3
AHRS;5.148;2531.913;18.956553;10.046424;-54.932213;0.18538423;0.00096964;-0.44038650;-68
MAGN;5.150;2531.916;-20.80000;13.40000;-16.90000;2
GYRO;5.152;2531.917;-0.19947;0.12437;0.02317;3
LIGH;5.155;2531.921;6766.0;0
GYRO;5.157;2531.924;-0.28469;0.09428;-0.00479;3
MAGN;5.160;2531.926;-20.80000;13.40000;-16.90000;2
ACCE;5.161;2531.927;-2.33554;3.33812;9.33499;3
AHRS;5.168;2531.927;18.760441;10.156281;-54.672058;0.18431927;0.00302791;-0.43847412;-63
GYRO;5.174;2531.930;-0.34808;0.03435;-0.03995;3
LIGH;5.179;2531.932;6766.0;0
MAGN;5.179;2531.936;-20.80000;13.40000;-16.90000;2
GYRO;5.185;2531.938;-0.40240;-0.02344;-0.08016;3
ACCE;5.186;2531.939;-2.38103;3.07535;9.67497;3
AHRS;5.186;2531.939;18.435894;10.193124;-54.607670;0.18200323;0.00472752;-0.43835023;-23
LIGH;5.187;2531.941;6786.0;0
GYRO;5.188;2531.944;-0.42850;-0.04900;-0.11025;3
MAGN;5.189;2531.946;-20.80000;13.90000;-16.90000;2
LIGH;5.189;2531.952;6786.0;0
GYRO;5.190;2531.954;-0.41306;-0.07963;-0.13156;3
ACCE;5.191;2531.956;-2.67612;3.12922;9.92995;3
AHRS;5.191;2531.956;17.996504;10.195284;-54.418327;0.17867427;0.00681710;-0.43746752;114
MAGN;5.193;2531.958;-20.80000;13.90000;-16.90000;2
LIGH;5.193;2531.961;6804.0;0
GYRO;5.196;2531.964;-0.34808;-0.12064;-0.13555;3
MAGN;5.199;2531.967;-20.80000;13.90000;-16.90000;2
ACCE;5.201;2531.969;-2.78685;3.26150;9.98681;3
AHRS;5.202;2531.969;17.778545;10.200525;-54.112949;0.17702065;0.00820829;-0.43539190;-43
GYRO;5.204;2531.971;-0.29428;-0.13263;-0.12836;3
LIGH;5.204;2531.971;6804.0;0
MAGN;5.209;2531.977;-20.80000;13.90000;-16.90000;2
GYRO;5.211;2531.979;-0.20799;-0.13689;-0.09774;3
LIGH;5.214;2531.981;6804.0;0
ACCE;5.216;2531.984;-2.91674;3.52486;9.93115;3
AHRS;5.217;2531.984;17.561853;10.174590;-54.069363;0.17527294;0.00894473;-0.43537530;-62
GYRO;5.218;2531.986;-0.12064;-0.16219;-0.05886;3
MAGN;5.220;2531.987;-20.80000;14.40000;-17.30000;2
LIGH;5.224;2531.992;6820.0;0
GYRO;5.227;2531.994;-0.01092;-0.21865;-0.00373;3
MAGN;5.230;2531.997;-20.80000;14.40000;-17.30000;2
ACCE;5.231;2531.999;-2.87484;3.61165;9.53192;3
AHRS;5.232;2531.999;17.520445;10.073468;-53.445606;0.17452604;0.00928168;-0.43076971;12
LIGH;5.235;2532.002;6820.0;0
GYRO;5.237;2532.005;0.08389;-0.30946;0.06338;3
MAGN;5.241;2532.008;-20.80000;14.40000;-17.30000;2
LIGH;5.244;2532.011;6820.0;0
ACCE;5.246;2532.014;-2.42054;3.81576;9.14046;3
AHRS;5.247;2532.014;17.616417;9.918974;-53.197880;0.17465961;0.00808492;-0.42896852;98
GYRO;5.248;2532.016;0.11638;-0.31772;0.12517;3
MAGN;5.250;2532.017;-20.80000;14.40000;-17.30000;2
LIGH;5.254;2532.022;6823.0;0
GYRO;5.256;2532.024;0.10679;-0.29934;0.17337;3
MAGN;5.259;2532.027;-21.20000;14.40000;-17.30000;2
ACCE;5.260;2532.028;-2.10211;3.91153;8.73465;3
AHRS;5.261;2532.028;17.804899;9.574874;-52.954582;0.17479904;0.00505076;-0.42737454;-128
GYRO;5.264;2532.030;0.07697;-0.28363;0.19228;3
LIGH;5.265;2532.031;6823.0;0
SOUN;5.265;2030.25;0.06196;69.82
MAGN;5.273;2532.035;-21.20000;14.80000;-17.30000;2
GYRO;5.274;2532.037;0.03169;-0.28123;0.20054;3
LIGH;5.275;2532.041;6814.0;0
ACCE;5.276;2532.041;-1.78787;3.66253;8.49463;3
AHRS;5.277;2532.041;17.904909;9.337397;-52.678753;0.17466995;0.00324001;-0.42547676;122
GYRO;5.278;2532.043;-0.01997;-0.26898;0.19494;3
MAGN;5.279;2532.045;-21.20000;14.80000;-17.30000;2
GYRO;5.300;2532.051;-0.07856;-0.23249;0.18056;3
LIGH;5.301;2532.052;6814.0;0
ACCE;5.302;2532.054;-1.48441;3.26689;8.43238;3
AHRS;5.303;2532.054;17.905916;9.090347;-52.451427;0.17375702;0.00166642;-0.42408878;-1
MAGN;5.305;2532.056;-21.20000;14.80000;-17.30000;2
GYRO;5.306;2532.058;-0.12597;-0.17896;0.15180;3
LIGH;5.308;2532.062;6814.0;0
GYRO;5.309;2532.066;-0.13982;-0.13129;0.12384;3
MAGN;5.310;2532.067;-21.20000;14.80000;-17.30000;2
ACCE;5.311;2532.068;-1.41078;2.98198;8.46829;3
AHRS;5.312;2532.068;17.814611;8.915562;-52.317722;0.17240934;0.00086732;-0.42342529;-2
LIGH;5.315;2532.071;6817.0;0
GYRO;5.316;2532.073;-0.12597;-0.05513;0.09534;3
MAGN;5.317;2532.075;-21.20000;14.80000;-17.30000;2
ACCE;5.318;2532.079;-1.40659;2.85269;8.69754;3
AHRS;5.319;2532.079;17.766491;8.879666;-52.280178;0.17190738;0.00083193;-0.42324516;-7
GYRO;5.321;2532.081;-0.09188;0.06072;0.07510;3
LIGH;5.323;2532.081;6817.0;0
MAGN;5.324;2532.086;-21.20000;14.80000;-17.30000;2
GYRO;5.325;2532.087;-0.05619;0.13928;0.06418;3
LIGH;5.326;2532.091;6817.0;0
ACCE;5.327;2532.093;-1.62925;2.78446;9.05188;3
AHRS;5.328;2532.093;17.696999;8.947268;-52.246777;0.17162350;0.00167646;-0.42296740;37
GYRO;5.331;2532.094;-0.00826;0.19841;0.06152;3
MAGN;5.332;2532.095;-21.20000;14.80000;-17.30000;2
GYRO;5.334;2532.102;0.04980;0.23835;0.07084;3
LIGH;5.334;2532.101;6832.0;0
ACCE;5.336;2532.104;-1.87765;2.98737;9.36911;3
AHRS;5.337;2532.104;17.711332;9.130154;-52.300293;0.17240967;0.00296033;-0.42309111;27
MAGN;5.338;2532.106;-21.20000;14.80000;-17.30000;2
GYRO;5.340;2532.108;0.11265;0.26658;0.09294;3
LIGH;5.343;2532.111;6832.0;0
GYRO;5.347;2532.115;0.17337;0.28150;0.12410;3
MAGN;5.348;2532.116;-21.20000;15.20000;-17.30000;2
ACCE;5.349;2532.117;-2.01592;3.10528;9.58040;3
AHRS;5.350;2532.117;17.820166;9.340925;-52.255646;0.17402020;0.00424136;-0.42229369;12
LIGH;5.353;2532.121;6849.0;0
GYRO;5.355;2532.123;0.22450;0.25913;0.15659;3
MAGN;5.357;2532.125;-21.20000;15.20000;-17.30000;2
ACCE;5.362;2532.129;-2.06560;2.91135;9.61811;3
AHRS;5.362;2532.129;17.912395;9.468586;-52.167458;0.17519361;0.00500901;-0.42130116;-120
GYRO;5.363;2532.131;0.26765;0.19654;0.17710;3
LIGH;5.364;2532.131;6849.0;0
MAGN;5.367;2532.135;-21.20000;15.20000;-17.30000;2
GYRO;5.370;2532.138;0.28895;0.15180;0.19175;3
LIGH;5.375;2532.142;6849.0;0
ACCE;5.378;2532.145;-1.96624;2.68330;9.61092;3
AHRS;5.378;2532.145;18.137085;9.602538;-52.040195;0.17740205;0.00537462;-0.41982764;92
GYRO;5.379;2532.147;0.30014;0.11052;0.20027;3
MAGN;5.381;2532.148;-21.20000;15.20000;-17.30000;2
LIGH;5.384;2532.152;6856.0;0
GYRO;5.386;2532.154;0.29215;0.05992;0.19281;3
MAGN;5.390;2532.157;-21.20000;15.20000;-17.30000;2
ACCE;5.391;2532.159;-1.84952;2.53606;9.27753;3
AHRS;5.392;2532.159;18.392893;9.652997;-51.959984;0.17954403;0.00490198;-0.41880500;-9
GYRO;5.393;2532.161;0.25700;-0.00320;0.16565;3
LIGH;5.395;2532.162;6856.0;0
MAGN;5.400;2532.168;-21.20000;15.20000;-17.30000;2
GYRO;5.401;2532.169;0.19574;-0.05726;0.11798;3
ACCE;5.403;2532.171;-1.64302;2.39181;8.92798;3
AHRS;5.404;2532.171;18.562675;9.601836;-51.865765;0.18065512;0.00399683;-0.41793936;48
LIGH;5.405;2532.171;6856.0;0
MAGN;5.409;2532.177;-21.20000;15.20000;-17.30000;2
GYRO;5.411;2532.178;0.12224;-0.06764;0.06205;3
LIGH;5.414;2532.182;6856.0;0
ACCE;5.417;2532.184;-1.50595;2.36068;8.84478;3
AHRS;5.424;2532.184;18.593184;9.558823;-51.832581;0.18073110;0.00359726;-0.41771090;81
GYRO;5.432;2532.186;0.06525;-0.03409;0.01625;3
MAGN;5.439;2532.188;-21.20000;15.20000;-17.30000;2
LIGH;5.444;2532.192;6856.0;0
GYRO;5.445;2532.194;-0.00719;-0.02184;-0.03915;3
MAGN;5.445;2532.197;-21.20000;15.20000;-17.30000;2
ACCE;5.446;2532.199;-1.54187;2.51571;8.65624;3
AHRS;5.447;2532.199;18.582787;9.541896;-51.796173;0.18058854;0.00356321;-0.41746774;-79
LIGH;5.448;2532.202;6869.0;0
GYRO;5.449;2532.204;-0.09827;-0.05060;-0.08709;3
MAGN;5.450;2532.207;-21.20000;15.20000;-17.30000;2
LIGH;5.450;2532.211;6869.0;0
ACCE;5.451;2532.214;-1.57957;2.79224;8.85735;3
AHRS;5.452;2532.214;18.501774;9.529976;-51.801884;0.17992394;0.00377381;-0.41763264;99
GYRO;5.453;2532.215;-0.16591;-0.04714;-0.11585;3
MAGN;5.454;2532.217;-21.20000;15.20000;-17.30000;2
LIGH;5.454;2532.222;6869.0;0
GYRO;5.457;2532.224;-0.17763;-0.01518;-0.10679;3
MAGN;5.462;2532.230;-21.20000;15.20000;-17.30000;2
ACCE;5.463;2532.231;-1.70108;2.91733;9.01776;3
AHRS;5.464;2532.231;18.268353;9.530677;-51.842411;0.17813736;0.00461590;-0.41823849;7
LIGH;5.466;2532.231;6857.0;0
GYRO;5.466;2532.233;-0.14408;0.00852;-0.07297;3
MAGN;5.468;2532.235;-21.20000;15.20000;-17.30000;2
GYRO;5.472;2532.240;-0.08495;0.01305;-0.03169;3
LIGH;5.473;2532.241;6857.0;0
ACCE;5.475;2532.243;-1.69509;2.89100;9.09258;3
AHRS;5.476;2532.243;18.138439;9.557413;-51.872501;0.17723955;0.00527824;-0.41859278;-98
MAGN;5.478;2532.245;-21.20000;15.20000;-17.30000;2
GYRO;5.479;2532.246;-0.02530;0.01491;0.00266;3
LIGH;5.484;2532.251;6857.0;0
GYRO;5.486;2532.253;0.03862;0.03169;0.04714;3
MAGN;5.488;2532.255;-21.20000;15.20000;-17.30000;2
ACCE;5.489;2532.256;-1.60412;2.90836;9.02195;3
AHRS;5.490;2532.256;18.133089;9.572198;-51.886333;0.17725317;0.00539240;-0.41868410;-105
GYRO;5.496;2532.260;0.08442;0.05886;0.09161;3
LIGH;5.501;2532.261;6851.0;0
MAGN;5.503;2532.265;-21.20000;15.60000;-17.30000;2
GYRO;5.504;2532.266;0.10892;0.07137;0.11745;3
ACCE;5.505;2532.269;-1.51553;2.90058;8.86453;3
AHRS;5.506;2532.269;18.208380;9.599204;-51.673538;0.17791922;0.00564208;-0.41689375;-51
LIGH;5.507;2532.271;6851.0;0
GYRO;5.508;2532.273;0.12437;0.07483;0.13715;3
MAGN;5.509;2532.275;-21.20000;15.60000;-17.30000;2
GYRO;5.512;2532.280;0.13076;0.07750;0.14328;3
LIGH;5.514;2532.281;6827.0;0
ACCE;5.514;2532.281;-1.40300;2.83713;8.69035;3
AHRS;5.515;2532.281;18.309271;9.621826;-51.539795;0.17876959;0.00563864;-0.41569185;111
MAGN;5.519;2532.286;-21.20000;15.60000;-17.30000;2
GYRO;5.520;2532.288;0.12277;0.08602;0.14967;3
LIGH;5.526;2532.291;6827.0;0
ACCE;5.527;2532.294;-1.29227;2.79643;8.61494;3
AHRS;5.528;2532.294;18.367193;9.631640;-51.434177;0.17924492;0.00565796;-0.41478184;-16
GYRO;5.529;2532.295;0.10946;0.11265;0.15659;3
MAGN;5.530;2532.296;-21.20000;15.60000;-17.30000;2
LIGH;5.534;2532.301;6827.0;0
GYRO;5.538;2532.303;0.10040;0.13982;0.16671;3
MAGN;5.539;2532.305;-21.20000;15.60000;-17.30000;2
ACCE;5.539;2532.307;-1.29586;2.79942;8.69335;3
AHRS;5.540;2532.307;18.464594;9.688611;-51.404720;0.18019786;0.00577465;-0.41434076;-66
GYRO;5.544;2532.310;0.10040;0.14727;0.17550;3
LIGH;5.545;2532.311;6816.0;0
MAGN;5.548;2532.315;-21.20000;15.60000;-17.70000;2
GYRO;5.551;2532.316;0.10306;0.15180;0.19201;3
ACCE;5.552;2532.319;-1.36709;2.85928;8.78074;3
AHRS;5.555;2532.319;18.551119;9.751415;-51.277164;0.18108283;0.00613382;-0.41313922;90
LIGH;5.557;2532.321;6816.0;0
GYRO;5.558;2532.323;0.10733;0.14887;0.21811;3
MAGN;5.559;2532.325;-21.20000;15.60000;-17.70000;2
GYRO;5.562;2532.330;0.10999;0.13955;0.24581;3
LIGH;5.564;2532.331;6816.0;0
ACCE;5.564;2532.331;-1.42635;2.93290;8.83281;3
AHRS;5.565;2532.331;18.650812;9.800046;-51.223850;0.18202125;0.00621630;-0.41252035;-111
MAGN;5.581;2532.336;-21.20000;15.60000;-17.70000;2
GYRO;5.584;2532.337;0.11052;0.11132;0.26525;3
LIGH;5.584;2532.341;6805.0;0
GYRO;5.585;2532.343;0.10040;0.06418;0.27724;3
ACCE;5.585;2532.345;-1.40599;2.77069;8.60057;3
AHRS;5.586;2532.345;18.750462;9.796514;-51.074623;0.18276651;0.00604635;-0.41123652;122
MAGN;5.587;2532.346;-21.20000;15.60000;-17.70000;2
GYRO;5.588;2532.350;0.05406;0.01065;0.27244;3
LIGH;5.588;2532.351;6805.0;0
MAGN;5.589;2532.356;-21.20000;15.60000;-17.70000;2
ACCE;5.590;2532.357;-1.17256;2.63542;8.31147;3
AHRS;5.592;2532.357;18.774300;9.752638;-51.206646;0.18279867;0.00540308;-0.41230470;8
GYRO;5.595;2532.358;-0.04075;-0.03063;0.23835;3
LIGH;5.595;2532.361;6807.0;0
MAGN;5.598;2532.365;-25.80000;15.60000;-17.70000;2
GYRO;5.599;2532.366;-0.14354;-0.06818;0.19255;3
ACCE;5.601;2532.369;-1.07560;2.43191;8.17141;3
AHRS;5.602;2532.369;18.697384;9.618820;-52.708485;0.18177129;0.00227222;-0.42427748;-38
LIGH;5.604;2532.371;6807.0;0
GYRO;5.605;2532.373;-0.22610;-0.09268;0.14914;3
MAGN;5.607;2532.375;-22.00000;15.60000;-17.70000;2
GNSS;5.609;1490612645.428;40.309893;-3.481399;0.000;0.000;116.1;0.0;21;17
GYRO;5.628;2532.379;-0.27670;-0.10306;0.11638;3
LIGH;5.629;2532.381;6807.0;0
ACCE;5.629;2532.382;-1.08637;2.26432;8.13789;3
AHRS;5.630;2532.382;18.492638;9.483312;-52.504883;0.17970155;0.00234394;-0.42317322;1
MAGN;5.631;2532.386;-22.00000;15.60000;-17.70000;2
GYRO;5.631;2532.387;-0.30919;-0.11771;0.08975;3
LIGH;5.634;2532.391;6812.0;0
GYRO;5.634;2532.394;-0.31612;-0.09774;0.08176;3
ACCE;5.635;2532.395;-1.03430;2.27210;8.24922;3
AHRS;5.635;2532.395;18.223526;9.341825;-52.292725;0.17711553;0.00262482;-0.42208391;-17
MAGN;5.637;2532.396;-22.00000;15.60000;-17.70000;2
GYRO;5.638;2532.400;-0.29854;-0.04634;0.08469;3
LIGH;5.638;2532.401;6812.0;0
MAGN;5.639;2532.405;-22.50000;15.60000;-17.70000;2
ACCE;5.640;2532.407;-1.05824;2.31340;8.27017;3
AHRS;5.640;2532.407;18.090050;9.291436;-52.412743;0.17591013;0.00256820;-0.42325714;19
GYRO;5.642;2532.408;-0.26285;0.01225;0.09907;3
LIGH;5.644;2532.411;6812.0;0
MAGN;5.647;2532.415;-22.10000;15.60000;-17.70000;2
GYRO;5.648;2532.416;-0.22291;0.07590;0.12144;3
ACCE;5.651;2532.419;-1.08517;2.31040;8.31027;3
AHRS;5.651;2532.419;17.862844;9.271765;-52.278748;0.17409322;0.00350366;-0.42252591;24
LIGH;5.654;2532.422;6819.0;0
GYRO;5.656;2532.424;-0.19095;0.13183;0.13769;3
MAGN;5.658;2532.426;-22.10000;15.60000;-17.70000;2
GYRO;5.663;2532.431;-0.16698;0.16059;0.14647;3
LIGH;5.664;2532.431;6819.0;0
ACCE;5.665;2532.433;-1.17076;2.33973;8.40006;3
AHRS;5.665;2532.433;17.700699;9.338446;-52.285328;0.17309631;0.00464113;-0.42267385;-27
MAGN;5.667;2532.435;-22.10000;15.60000;-17.70000;2
GYRO;5.670;2532.438;-0.13875;0.19814;0.15633;3
LIGH;5.673;2532.441;6828.0;0
MAGN;5.677;2532.445;-27.70000;15.60000;-17.70000;2
GYRO;5.678;2532.446;-0.11958;0.23223;0.16378;3
ACCE;5.679;2532.447;-1.32399;2.49236;8.56705;3
AHRS;5.683;2532.447;17.593496;9.465217;-54.186409;0.17281844;0.00317532;-0.43731451;64
LIGH;5.688;2532.451;6828.0;0
GYRO;5.689;2532.453;-0.09721;0.25779;0.16671;3
MAGN;5.693;2532.455;-22.70000;15.60000;-17.70000;2
ACCE;5.697;2532.459;-1.44251;2.45466;8.77295;3
AHRS;5.698;2532.459;17.543104;9.542720;-53.996082;0.17272431;0.00426133;-0.43579367;112
LIGH;5.700;2532.461;6828.0;0
GYRO;5.700;2532.461;-0.06418;0.27963;0.15952;3
MAGN;5.701;2532.465;-22.70000;15.60000;-17.70000;2
GYRO;5.701;2532.468;-0.00719;0.27617;0.14354;3
LIGH;5.703;2532.471;6829.0;0
SOUN;5.704;2188.70;0.06680;70.47
ACCE;5.710;2532.473;-1.44490;2.29185;8.83520;3
AHRS;5.711;2532.473;17.494190;9.734864;-53.729626;0.17306848;0.00634062;-0.43350956;-44
MAGN;5.712;2532.475;-22.10000;15.60000;-17.70000;2
GYRO;5.713;2532.476;0.06578;0.26392;0.13129;3
LIGH;5.714;2532.481;6829.0;0
GYRO;5.715;2532.483;0.12490;0.28629;0.12437;3
MAGN;5.734;2532.485;-21.70000;15.60000;-17.70000;2
ACCE;5.735;2532.486;-1.39103;2.40258;8.79330;3
AHRS;5.735;2532.486;17.558853;9.927217;-53.103760;0.17424427;0.00851917;-0.42830056;-92
GYRO;5.736;2532.489;0.15952;0.32171;0.11531;3
LIGH;5.737;2532.491;6829.0;0
MAGN;5.738;2532.495;-22.10000;15.60000;-17.70000;2
GYRO;5.738;2532.496;0.18829;0.37178;0.10919;3
ACCE;5.739;2532.498;-1.42754;2.76470;8.83460;3
AHRS;5.740;2532.498;17.693237;10.165217;-52.952793;0.17614581;0.01006248;-0.42659760;-64
LIGH;5.741;2532.502;6830.0;0
GYRO;5.743;2532.511;0.19947;0.43995;0.13875;3
LIGH;5.745;2532.511;6830.0;0
ACCE;5.745;2532.512;-1.69450;3.25971;9.00519;3
AHRS;5.746;2532.512;17.890400;10.514482;-52.853214;0.17893906;0.01214513;-0.42503038;-76
MAGN;5.748;2532.514;-21.70000;15.60000;-17.70000;2
MAGN;5.750;2532.518;-21.70000;15.60000;-17.70000;2
GYRO;5.751;2532.519;0.17497;0.40773;0.16432;3
LIGH;5.753;2532.521;6819.0;0
MAGN;5.757;2532.525;-26.70000;15.60000;-17.70000;2
ACCE;5.758;2532.526;-1.83994;3.54940;8.86214;3
AHRS;5.759;2532.526;18.007433;10.682789;-54.364483;0.18061160;0.01060697;-0.43627468;-35
GYRO;5.760;2532.527;0.11478;0.35473;0.18349;3
LIGH;5.763;2532.531;6819.0;0
GYRO;5.766;2532.534;0.03276;0.30307;0.18562;3
MAGN;5.767;2532.535;-21.90000;15.60000;-17.70000;2
ACCE;5.770;2532.538;-1.68672;3.47099;8.68916;3
AHRS;5.771;2532.538;18.122650;10.914388;-53.933105;0.18231924;0.01260991;-0.43243217;27
LIGH;5.773;2532.541;6819.0;0
GYRO;5.774;2532.541;-0.04714;0.27590;0.17550;3
MAGN;5.777;2532.545;-21.40000;15.60000;-17.70000;2
GYRO;5.780;2532.548;-0.14354;0.29268;0.16165;3
ACCE;5.782;2532.550;-1.72023;3.24115;8.78373;3
AHRS;5.783;2532.550;18.083216;11.092081;-53.355965;0.18261696;0.01505706;-0.42775017;-39
LIGH;5.784;2532.551;6801.0;0
GYRO;5.787;2532.555;-0.19468;0.31212;0.15233;3
MAGN;5.788;2532.556;-21.40000;15.60000;-17.70000;2
LIGH;5.793;2532.561;6801.0;0
GYRO;5.796;2532.564;-0.22237;0.33423;0.13263;3
ACCE;5.797;2532.565;-1.89980;2.98856;8.90523;3
AHRS;5.797;2532.565;17.915064;11.334124;-53.056122;0.18219483;0.01807120;-0.42527613;-20
MAGN;5.798;2532.566;-21.40000;15.60000;-17.70000;2
GYRO;5.803;2532.571;-0.20746;0.37790;0.11105;3
LIGH;5.804;2532.572;6801.0;0
MAGN;5.808;2532.576;-21.40000;15.60000;-17.70000;2
ACCE;5.809;2532.578;-1.97342;2.63123;9.21169;3
AHRS;5.810;2532.578;17.807499;11.485764;-52.861275;0.18190473;0.01997858;-0.42367455;100
GYRO;5.811;2532.579;-0.15047;0.45593;0.06977;3
LIGH;5.813;2532.581;6788.0;0
MAGN;5.817;2532.585;-21.40000;15.60000;-17.70000;2
GYRO;5.821;2532.586;-0.07004;0.50707;0.04314;3
ACCE;5.824;2532.590;-2.13862;2.38043;9.56962;3
AHRS;5.826;2532.590;17.672104;11.887847;-52.796997;0.18234558;0.02372726;-0.42272487;22
LIGH;5.828;2532.591;6788.0;0
GYRO;5.829;2532.593;0.04714;0.53849;0.02850;3
MAGN;5.831;2532.595;-21.40000;15.60000;-18.10000;2
GYRO;5.832;2532.600;0.18349;0.54675;0.01784;3
LIGH;5.864;2532.601;6769.0;0
ACCE;5.867;2532.603;-2.33495;2.63183;9.75996;3
AHRS;5.867;2532.603;17.719954;12.317030;-52.915192;0.18431954;0.02667206;-0.42288589;-40
MAGN;5.869;2532.606;-24.00000;15.60000;-18.10000;2
GYRO;5.869;2532.607;0.32411;0.55234;0.01119;3
LIGH;5.870;2532.611;6769.0;0
GYRO;5.871;2532.613;0.43383;0.58190;0.01465;3
MAGN;5.872;2532.615;-20.60000;15.60000;-18.10000;2
ACCE;5.872;2532.616;-2.51271;3.12383;9.92816;3
AHRS;5.874;2532.616;17.987970;12.790017;-53.370251;0.18821591;0.02852591;-0.42524752;70
GYRO;5.875;2532.620;0.54515;0.61093;0.03329;3
LIGH;5.876;2532.621;6769.0;0
MAGN;5.876;2532.625;-20.60000;15.60000;-18.10000;2
GYRO;5.877;2532.627;0.64582;0.59681;0.05193;3
GYRO;5.878;2532.634;0.71612;0.57364;0.06445;3
MAGN;5.878;2532.635;-20.60000;15.60000;-18.10000;2
LIGH;5.879;2532.641;6737.0;0
GYRO;5.880;2532.641;0.76300;0.54435;0.06738;3
ACCE;5.880;2532.642;-2.70545;3.60567;9.36971;3
AHRS;5.881;2532.642;19.049419;13.815928;-52.899727;0.19991012;0.03303147;-0.41826639;-4
MAGN;5.882;2532.647;-20.60000;15.60000;-18.10000;2
GYRO;5.883;2532.648;0.75128;0.51559;0.03862;3
LIGH;5.884;2532.651;6737.0;0
ACCE;5.889;2532.655;-2.43430;3.61465;8.81605;3
AHRS;5.890;2532.655;19.349594;14.043743;-52.752781;0.20296934;0.03386240;-0.41625696;95
GYRO;5.891;2532.656;0.66180;0.50760;-0.02131;3
MAGN;5.891;2532.657;-20.20000;15.60000;-18.10000;2
LIGH;5.904;2532.661;6695.0;0
GYRO;5.905;2532.663;0.53769;0.51479;-0.10200;3
MAGN;5.906;2532.665;-20.20000;15.60000;-18.10000;2
ACCE;5.906;2532.667;-2.34332;3.45663;8.42101;3
AHRS;5.907;2532.667;19.837631;14.542624;-52.389153;0.20835392;0.03644748;-0.41176346;86
GYRO;5.908;2532.669;0.41625;0.53103;-0.18669;3
LIGH;5.908;2532.671;6695.0;0
MAGN;5.909;2532.675;-20.20000;15.60000;-18.10000;2
GYRO;5.909;2532.676;0.29641;0.56299;-0.28043;3
GNSS;5.910;1490612653.000;40.313477;-3.483146;597.000;0.000;3.0;0.0;21;17
ACCE;5.927;2532.679;-2.41874;3.34889;8.57723;3
AHRS;5.927;2532.679;20.045826;15.038361;-52.463741;0.21173261;0.03932398;-0.41108707;96
LIGH;5.928;2532.681;6639.0;0
GYRO;5.929;2532.682;0.22450;0.61705;-0.34062;3
MAGN;5.929;2532.685;-24.20000;15.60000;-18.10000;2
GYRO;5.930;2532.689;0.18988;0.68443;-0.36965;3
LIGH;5.930;2532.691;6639.0;0
ACCE;5.931;2532.692;-2.79643;3.64517;9.08959;3
AHRS;5.935;2532.692;20.126093;15.647174;-54.047031;0.21510273;0.04074456;-0.42201400;-38
MAGN;5.939;2532.695;-19.10000;15.60000;-18.10000;2
GYRO;5.940;2532.696;0.21705;0.69349;-0.37071;3
LIGH;5.943;2532.701;6639.0;0
GYRO;5.944;2532.703;0.28789;0.65966;-0.35633;3
ACCE;5.944;2532.704;-3.21062;3.81037;9.20810;3
AHRS;5.945;2532.704;20.243542;16.337540;-53.498695;0.21829890;0.04661251;-0.41628906;-48
MAGN;5.945;2532.705;-19.10000;15.60000;-18.10000;2
GYRO;5.948;2532.709;0.35180;0.62984;-0.33929;3
LIGH;5.948;2532.711;6610.0;0
MAGN;5.949;2532.715;-17.90000;15.60000;-18.10000;2
GYRO;5.949;2532.716;0.42318;0.60800;-0.31186;3
ACCE;5.950;2532.717;-3.17890;3.94145;9.06445;3
AHRS;5.950;2532.717;20.462965;16.937557;-52.187737;0.22152743;0.05288123;-0.40463635;-51
LIGH;5.955;2532.721;6610.0;0
GYRO;5.955;2532.722;0.48017;0.59149;-0.30333;3
GNSS;5.956;1490612653.000;40.313477;-3.483146;597.000;0.000;3.0;0.0;21;17
MAGN;5.957;2532.725;-18.40000;15.20000;-18.10000;2
ACCE;5.988;2532.729;-2.96402;3.75112;8.71729;3
AHRS;5.988;2532.729;20.615341;17.237728;-51.965191;0.22362630;0.05503450;-0.40205523;-87
GYRO;5.989;2532.729;0.53609;0.57311;-0.30786;3
LIGH;5.990;2532.731;6610.0;0
MAGN;5.991;2532.735;-18.40000;15.20000;-18.10000;2
GYRO;5.991;2532.736;0.57551;0.58057;-0.33396;3
LIGH;5.993;2532.741;6593.0;0
ACCE;5.994;2532.741;-2.79882;3.39857;8.30848;3
AHRS;5.994;2532.741;20.945993;17.830097;-52.069782;0.22823998;0.05810560;-0.40108135;-99
GYRO;5.995;2532.742;0.59096;0.61359;-0.36006;3
MAGN;5.995;2532.745;-18.40000;15.20000;-18.10000;2
GYRO;5.996;2532.749;0.58510;0.72518;-0.36752;3
LIGH;5.996;2532.751;6593.0;0
ACCE;5.998;2532.753;-2.87125;3.63320;8.78732;3
AHRS;5.998;2532.753;21.270823;18.471228;-52.164494;0.23296630;0.06158288;-0.39990234;114
MAGN;5.999;2532.755;-17.60000;15.20000;-18.10000;2
GYRO;5.999;2532.756;0.58030;0.87725;-0.32970;3
LIGH;6.000;2532.761;6542.0;0
GYRO;6.000;2532.763;0.58936;0.91852;-0.27670;3
MAGN;6.001;2532.765;-22.50000;14.80000;-18.10000;2
ACCE;6.001;2532.766;-3.69066;4.49930;9.04470;3
AHRS;6.001;2532.766;21.655003;19.348690;-53.785618;0.23981345;0.06344443;-0.40979782;103
GYRO;6.002;2532.769;0.60374;0.83490;-0.23170;3
LIGH;6.003;2532.771;6542.0;0
MAGN;6.007;2532.775;-16.60000;14.80000;-18.10000;2
GYRO;6.008;2532.776;0.61173;0.76859;-0.20133;3
ACCE;6.010;2532.778;-3.88459;4.70042;9.03512;3
AHRS;6.010;2532.778;22.064833;20.106579;-53.091827;0.24513505;0.06906448;-0.40203661;94
LIGH;6.014;2532.782;6542.0;0
GYRO;6.015;2532.783;0.59894;0.66020;-0.18482;3
MAGN;6.018;2532.786;-16.60000;14.80000;-18.10000;2
ACCE;6.022;2532.790;-3.61225;4.43167;9.09019;3
AHRS;6.022;2532.790;22.304010;20.476934;-52.481644;0.24782306;0.07226258;-0.39605334;-10
GYRO;6.023;2532.791;0.57391;0.51932;-0.18935;3
LIGH;6.024;2532.791;6510.0;0
MAGN;6.027;2532.795;-16.60000;14.30000;-18.10000;2
GYRO;6.029;2532.797;0.56273;0.43063;-0.21811;3
LIGH;6.036;2532.801;6510.0;0
ACCE;6.036;2532.803;-3.38181;3.54761;8.97826;3
AHRS;6.037;2532.803;22.633049;20.973400;-52.436943;0.25194636;0.07486213;-0.39392945;-128
GYRO;6.037;2532.804;0.56166;0.36698;-0.26365;3
MAGN;6.038;2532.805;-15.90000;14.30000;-18.10000;2
GYRO;6.042;2532.810;0.58297;0.31026;-0.31052;3
LIGH;6.043;2532.811;6510.0;0
MAGN;6.047;2532.815;-15.40000;14.30000;-18.10000;2
ACCE;6.048;2532.816;-3.19746;3.16274;8.97945;3
AHRS;6.049;2532.816;22.899593;21.353872;-51.427406;0.25453982;0.07896531;-0.38474205;-7
GYRO;6.050;2532.817;0.62984;0.29428;-0.35260;3
LIGH;6.053;2532.821;6478.0;0
GYRO;6.055;2532.823;0.67138;0.30813;-0.39175;3
MAGN;6.057;2532.825;-15.40000;13.80000;-17.70000;2
ACCE;6.060;2532.828;-2.97240;3.19446;8.79211;3
AHRS;6.061;2532.828;23.209740;21.742332;-51.400906;0.25812614;0.08079842;-0.38299164;-62
GYRO;6.062;2532.830;0.71027;0.32224;-0.45567;3
LIGH;6.063;2532.831;6478.0;0
MAGN;6.067;2532.835;-14.50000;13.80000;-17.70000;2
GYRO;6.068;2532.836;0.74861;0.34168;-0.51612;3
ACCE;6.072;2532.840;-3.11964;3.21481;8.93277;3
AHRS;6.072;2532.840;23.520414;22.186707;-51.262054;0.26181045;0.08331529;-0.38022399;-69
LIGH;6.073;2532.841;6462.0;0
GYRO;6.075;2532.843;0.79016;0.32837;-0.55713;3
MAGN;6.077;2532.845;-20.00000;13.40000;-17.70000;2
GYRO;6.081;2532.849;0.82478;0.26605;-0.55447;3
LIGH;6.086;2532.854;6462.0;0
ACCE;6.087;2532.855;-3.35607;4.06476;9.02434;3
AHRS;6.088;2532.855;23.897213;22.645004;-53.648048;0.26783615;0.07980299;-0.39660916;122
GYRO;6.090;2532.856;0.86260;0.18536;-0.51665;3
MAGN;6.091;2532.858;-14.10000;12.80000;-17.70000;2
LIGH;6.094;2532.861;6462.0;0
GYRO;6.095;2532.863;0.89882;0.12357;-0.47537;3
MAGN;6.097;2532.865;-14.10000;12.40000;-17.70000;2
ACCE;6.099;2532.867;-3.33273;4.71358;9.14046;3
AHRS;6.100;2532.867;24.393471;23.010357;-52.492485;0.27189484;0.08330268;-0.38576803;113
GYRO;6.102;2532.869;0.92012;0.06658;-0.43862;3
LIGH;6.103;2532.871;6426.0;0
MAGN;6.107;2532.875;-14.10000;12.40000;-17.70000;2
GYRO;6.108;2532.876;0.93717;-0.00533;-0.38962;3
ACCE;6.112;2532.879;-3.29023;4.93086;9.14765;3
AHRS;6.113;2532.879;24.936293;23.248186;-52.577835;0.27673191;0.08273063;-0.38458142;0
LIGH;6.115;2532.883;6426.0;0
GYRO;6.119;2532.884;0.94888;-0.09454;-0.32038;3
MAGN;6.120;2532.887;-14.10000;12.40000;-17.30000;2
LIGH;6.124;2532.892;6426.0;0
ACCE;6.126;2532.894;-3.09690;4.53582;8.89326;3
AHRS;6.127;2532.894;25.292665;23.305920;-52.129368;0.27920863;0.08282651;-0.38016620;25
GYRO;6.129;2532.895;0.95208;-0.25300;-0.24528;3
MAGN;6.130;2532.897;-13.70000;11.50000;-17.30000;2
LIGH;6.135;2532.902;6365.0;0
GYRO;6.137;2532.904;0.94303;-0.38563;-0.21971;3
ACCE;6.138;2532.906;-2.77488;4.16112;8.77355;3
AHRS;6.139;2532.906;26.154415;23.206881;-52.515793;0.28544673;0.07764762;-0.38131791;-65
MAGN;6.140;2532.908;-13.70000;11.50000;-17.30000;2
LIGH;6.144;2532.912;6365.0;0
GYRO;6.147;2532.914;0.91320;-0.44794;-0.21438;3
MAGN;6.149;2532.917;-14.10000;10.90000;-16.90000;2
ACCE;6.151;2532.919;-2.78087;3.92410;8.96988;3
AHRS;6.152;2532.919;26.531616;23.048059;-52.621498;0.28773710;0.07464452;-0.38162121;19
LIGH;6.154;2532.921;6347.0;0
GYRO;6.156;2532.924;0.85727;-0.52091;-0.20027;3
MAGN;6.159;2532.927;-20.30000;10.90000;-16.90000;2
ACCE;6.163;2532.931;-2.87125;4.42209;9.01058;3
AHRS;6.165;2532.931;26.905117;22.844528;-55.732533;0.29161534;0.06368586;-0.40485242;46
GYRO;6.167;2532.932;0.77631;-0.66419;-0.16751;3
LIGH;6.168;2532.932;6347.0;0
MAGN;6.171;2532.938;-14.10000;10.40000;-16.90000;2
GYRO;6.176;2532.939;0.69482;-0.78457;-0.15127;3
LIGH;6.178;2532.942;6347.0;0
ACCE;6.180;2532.943;-2.76111;4.95600;9.02195;3
AHRS;6.181;2532.943;27.446527;22.339371;-55.459518;0.29357228;0.05827878;-0.40277892;61
MAGN;6.186;2532.945;-14.10000;10.40000;-16.50000;2
GYRO;6.188;2532.946;0.56219;-0.94409;-0.13263;3
LIGH;6.189;2532.952;6299.0;0
GYRO;6.191;2532.953;0.44022;-1.07246;-0.10493;3
MAGN;6.207;2532.955;-14.90000;10.40000;-16.50000;2
ACCE;6.218;2532.956;-2.53845;5.15711;9.05367;3
AHRS;6.236;2532.956;27.792746;21.585667;-54.721893;0.29306978;0.05301531;-0.39830899;0
GYRO;6.242;2532.960;0.32144;-1.17339;-0.04820;3
LIGH;6.243;2532.961;6299.0;0
MAGN;6.244;2532.965;-14.90000;9.80000;-16.10000;2
GYRO;6.245;2532.966;0.22983;-1.23624;0.02157;3
ACCE;6.245;2532.968;-2.25055;5.40611;9.10754;3
AHRS;6.246;2532.968;28.001982;20.640480;-54.980583;0.29138744;0.04432873;-0.40218967;-70
LIGH;6.247;2532.971;6299.0;0
GYRO;6.247;2532.973;0.13715;-1.29856;0.12117;3
MAGN;6.248;2532.975;-15.40000;9.80000;-16.10000;2
GYRO;6.249;2532.979;0.06045;-1.34729;0.21412;3
LIGH;6.249;2532.981;6299.0;0
ACCE;6.250;2532.982;-2.10809;5.69162;9.04470;3
AHRS;6.250;2532.982;28.151037;19.515669;-54.888325;0.28847575;0.03542900;-0.40399894;60
MAGN;6.251;2532.985;-15.00000;9.80000;-15.70000;2
GYRO;6.254;2532.986;-0.03276;-1.40535;0.33156;3
LIGH;6.255;2533.011;6348.0;0
GYRO;6.256;2533.013;-0.84023;-1.66048;0.64662;3
MAGN;6.257;2533.015;-17.20000;9.80000;-14.90000;2
ACCE;6.258;2533.018;-1.07200;5.60004;8.10377;3
AHRS;6.259;2533.018;27.937397;15.693707;-55.263973;0.27330416;0.00647037;-0.41666377;103
GYRO;6.260;2533.020;-1.17579;-1.76514;0.65780;3
LIGH;6.260;2533.022;6348.0;0
MAGN;6.261;2533.026;-17.80000;9.80000;-14.90000;2
GYRO;6.262;2533.027;-1.48791;-1.88818;0.65753;3
ACCE;6.264;2533.030;-0.80984;5.19841;8.27436;3
AHRS;6.265;2533.030;27.091293;13.766699;-55.228748;0.26005009;-0.00454064;-0.42250368;28
LIGH;6.266;2533.031;6329.0;0
GYRO;6.266;2533.034;-1.70256;-1.97793;0.65620;3
SOUN;6.267;2769.11;0.08451;72.52
MAGN;6.276;2533.035;-18.40000;9.40000;-14.90000;2
GYRO;6.276;2533.041;-1.88685;-2.03466;0.65966;3
LIGH;6.277;2533.041;6329.0;0
ACCE;6.278;2533.043;-0.64165;4.53941;8.58740;3
AHRS;6.278;2533.043;25.792597;11.636179;-55.351036;0.24252985;-0.01561997;-0.43037951;112
MAGN;6.279;2533.045;-18.80000;9.40000;-14.90000;2
GYRO;6.280;2533.048;-1.99018;-2.04984;0.68097;3
LIGH;6.304;2533.052;6329.0;0
GYRO;6.304;2533.056;-1.98698;-2.03412;0.72039;3
ACCE;6.305;2533.057;-0.51655;3.90674;8.91720;3
AHRS;6.306;2533.057;24.283113;9.494079;-55.325932;0.22320895;-0.02565628;-0.43691105;96
MAGN;6.307;2533.059;-20.00000;9.40000;-14.90000;2
LIGH;6.307;2533.062;6441.0;0
GYRO;6.308;2533.064;-1.86448;-1.97047;0.80108;3
MAGN;6.308;2533.067;-20.90000;9.40000;-14.50000;2
ACCE;6.309;2533.070;-0.45250;3.57993;9.25479;3
AHRS;6.309;2533.070;23.422359;8.247948;-57.354729;0.21141095;-0.03537241;-0.45586419;120
LIGH;6.310;2533.071;6441.0;0
GYRO;6.310;2533.071;-1.64503;-1.89724;0.92385;3
MAGN;6.311;2533.075;-21.40000;9.40000;-14.50000;2
GYRO;6.312;2533.078;-1.40801;-1.85116;1.04609;3
LIGH;6.314;2533.081;6565.0;0
ACCE;6.315;2533.083;-0.47046;3.61943;9.32482;3
AHRS;6.316;2533.083;22.299503;6.333151;-57.484810;0.19535117;-0.04532737;-0.46171010;81
MAGN;6.317;2533.085;-29.10000;9.40000;-14.50000;2
GYRO;6.318;2533.086;-1.11879;-1.79044;1.19469;3
LIGH;6.323;2533.091;6565.0;0
GYRO;6.325;2533.093;-0.91053;-1.73079;1.30868;3
MAGN;6.327;2533.095;-24.10000;10.40000;-14.50000;2
ACCE;6.328;2533.096;-0.36871;3.63739;9.19373;3
AHRS;6.329;2533.096;21.528431;4.364391;-60.254173;0.18019642;-0.06132035;-0.48657942;45
GYRO;6.331;2533.099;-0.68417;-1.68019;1.42958;3
LIGH;6.334;2533.102;6565.0;0
MAGN;6.338;2533.106;-25.00000;11.40000;-14.50000;2
GYRO;6.339;2533.107;-0.48656;-1.65888;1.52173;3
ACCE;6.340;2533.108;-0.29808;3.50092;8.87471;3
AHRS;6.341;2533.108;21.127331;2.532932;-58.989857;0.17022708;-0.07132716;-0.48035708;-60
LIGH;6.343;2533.111;6593.0;0
GYRO;6.345;2533.113;-0.30706;-1.62799;1.59816;3
MAGN;6.347;2533.115;-25.60000;11.40000;-14.50000;2
ACCE;6.354;2533.120;-0.05746;3.23576;8.50660;3
AHRS;6.354;2533.120;21.026808;1.663265;-58.915569;0.16587734;-0.07729821;-0.48116934;-33
GYRO;6.355;2533.121;-0.14354;-1.59630;1.65835;3
LIGH;6.356;2533.122;6593.0;0
MAGN;6.358;2533.126;-27.20000;12.40000;-14.10000;2
GYRO;6.360;2533.128;-0.04128;-1.59949;1.69510;3
LIGH;6.363;2533.131;6593.0;0
ACCE;6.365;2533.133;0.22984;3.09989;7.81827;3
AHRS;6.365;2533.133;20.958736;-0.217605;-57.863071;0.15827873;-0.08962182;-0.47599661;67
GYRO;6.367;2533.135;0.00186;-1.60669;1.70815;3
MAGN;6.368;2533.136;-27.20000;12.40000;-14.10000;2
LIGH;6.373;2533.141;6564.0;0
GYRO;6.377;2533.145;-0.03009;-1.56621;1.69723;3
MAGN;6.379;2533.146;-29.50000;13.70000;-14.10000;2
ACCE;6.380;2533.148;0.72365;3.09391;7.41365;3
AHRS;6.380;2533.148;20.901924;-2.441967;-57.284031;0.14911640;-0.10531964;-0.47466886;10
LIGH;6.384;2533.151;6564.0;0
GYRO;6.385;2533.153;-0.10519;-1.50309;1.66661;3
MAGN;6.388;2533.156;-29.50000;13.70000;-14.10000;2
ACCE;6.396;2533.160;0.92955;3.20284;7.19637;3
AHRS;6.396;2533.160;20.824097;-3.492091;-56.891266;0.14455865;-0.11239403;-0.47310552;-68
LIGH;6.397;2533.162;6523.0;0
GYRO;6.398;2533.162;-0.21066;-1.45116;1.64344;3
MAGN;6.399;2533.166;-36.70000;13.70000;-14.10000;2
GYRO;6.401;2533.169;-0.32837;-1.40056;1.62506;3
LIGH;6.404;2533.172;6523.0;0
ACCE;6.406;2533.174;0.95229;3.40156;7.08923;3
AHRS;6.407;2533.174;20.510010;-5.271586;-57.742096;0.13388735;-0.12549675;-0.48179349;-46
MAGN;6.408;2533.175;-31.40000;15.10000;-13.70000;2
GYRO;6.409;2533.177;-0.46898;-1.33637;1.59337;3
LIGH;6.414;2533.182;6523.0;0
GYRO;6.416;2533.184;-0.59415;-1.30655;1.54969;3
MAGN;6.418;2533.186;-32.70000;15.70000;-13.70000;2
ACCE;6.419;2533.187;1.04327;3.24654;6.97850;3
AHRS;6.420;2533.187;19.925457;-6.922163;-56.606812;0.12385401;-0.13423191;-0.47533485;-48
GYRO;6.424;2533.191;-0.72252;-1.27672;1.50229;3
LIGH;6.424;2533.191;6459.0;0
MAGN;6.428;2533.196;-32.70000;15.70000;-13.70000;2
GYRO;6.431;2533.199;-0.85408;-1.22133;1.44263;3
ACCE;6.434;2533.200;1.17675;2.78924;7.05631;3
AHRS;6.435;2533.200;19.100306;-8.401515;-55.566544;0.11271852;-0.14103657;-0.46918538;100
LIGH;6.436;2533.201;6459.0;0
MAGN;6.438;2533.206;-33.30000;16.50000;-13.70000;2
GYRO;6.439;2533.207;-0.96060;-1.19762;1.35848;3
LIGH;6.444;2533.212;6459.0;0
ACCE;6.446;2533.214;1.24139;2.25534;6.99945;3
AHRS;6.447;2533.214;18.524521;-9.192012;-55.017654;0.10576919;-0.14424649;-0.46583632;-62
GYRO;6.448;2533.215;-1.00907;-1.20162;1.27193;3
MAGN;6.455;2533.216;-34.60000;17.70000;-13.70000;2
LIGH;6.456;2533.221;6442.0;0
GYRO;6.457;2533.223;-1.01919;-1.19416;1.19682;3
MAGN;6.458;2533.225;-34.00000;17.70000;-13.70000;2
ACCE;6.465;2533.226;1.46405;1.72622;7.04673;3
AHRS;6.466;2533.226;17.398699;-10.588637;-54.371525;0.09229516;-0.14994195;-0.46210849;-36
GYRO;6.467;2533.229;-1.00907;-1.15581;1.12465;3
LIGH;6.468;2533.231;6442.0;0
MAGN;6.469;2533.235;-35.20000;18.70000;-13.70000;2
GYRO;6.470;2533.236;-0.97871;-1.07405;1.06739;3
ACCE;6.471;2533.239;1.70766;1.49997;7.07965;3
AHRS;6.479;2533.239;16.436598;-11.681307;-53.578854;0.08154567;-0.15399976;-0.45675367;-18
LIGH;6.480;2533.241;6418.0;0
GYRO;6.481;2533.243;-0.93983;-0.96353;1.02798;3
MAGN;6.483;2533.245;-42.70000;19.40000;-13.30000;2
GYRO;6.483;2533.250;-0.90840;-0.86393;0.99549;3
LIGH;6.484;2533.251;6418.0;0
ACCE;6.485;2533.252;1.78248;1.52570;6.89949;3
AHRS;6.485;2533.252;15.551231;-12.571582;-54.752274;0.06953679;-0.15817018;-0.46601713;75
MAGN;6.490;2533.257;-35.70000;19.40000;-13.30000;2
GYRO;6.491;2533.259;-0.86100;-0.71985;0.95288;3
LIGH;6.494;2533.262;6418.0;0
ACCE;6.497;2533.265;1.73520;1.55264;6.73309;3
AHRS;6.498;2533.265;14.980694;-13.064531;-53.931507;0.06428552;-0.15925758;-0.45988733;-86
MAGN;6.502;2533.266;-36.60000;20.30000;-13.30000;2
GYRO;6.503;2533.268;-0.81732;-0.53876;0.92438;3
LIGH;6.504;2533.272;6361.0;0
GYRO;6.507;2533.275;-0.75075;-0.34062;0.92172;3
MAGN;6.509;2533.277;-36.60000;20.30000;-12.90000;2
ACCE;6.511;2533.278;1.72143;1.60292;6.75464;3
AHRS;6.511;2533.278;14.059168;-13.658660;-53.392307;0.05553950;-0.16002886;-0.45571977;20
LIGH;6.514;2533.281;6361.0;0
GYRO;6.516;2533.284;-0.64795;-0.11478;0.93557;3
MAGN;6.519;2533.287;-37.00000;21.10000;-12.90000;2
LIGH;6.524;2533.292;6361.0;0
ACCE;6.524;2533.292;1.57000;1.59274;6.64690;3
AHRS;6.525;2533.292;13.610217;-13.813649;-53.057236;0.05191434;-0.15937556;-0.45302868;25
GYRO;6.526;2533.294;-0.45141;0.18163;0.95075;3
MAGN;6.531;2533.299;-37.00000;21.70000;-12.90000;2
GYRO;6.533;2533.300;-0.27564;0.39681;0.95261;3
LIGH;6.534;2533.302;6365.0;0
ACCE;6.537;2533.305;1.50595;1.34255;6.67982;3
AHRS;6.538;2533.305;13.032679;-13.743241;-52.350204;0.04868052;-0.15638293;-0.44730359;9
MAGN;6.540;2533.307;-37.00000;21.70000;-12.90000;2
GYRO;6.541;2533.308;-0.06525;0.72465;0.93663;3
LIGH;6.544;2533.312;6365.0;0
GYRO;6.549;2533.316;0.11212;1.11826;0.89695;3
MAGN;6.551;2533.318;-36.50000;21.70000;-12.50000;2
ACCE;6.552;2533.320;1.64542;0.71766;7.17602;3
AHRS;6.553;2533.320;12.804488;-13.101524;-52.522686;0.04918244;-0.15068664;-0.44824421;-2
LIGH;6.554;2533.321;6430.0;0
GYRO;6.556;2533.323;0.28416;1.56434;0.79868;3
MAGN;6.560;2533.327;-42.50000;21.70000;-12.50000;2
GYRO;6.569;2533.330;0.39601;1.95263;0.66393;3
LIGH;6.570;2533.332;6430.0;0
ACCE;6.571;2533.334;1.55683;0.23164;7.78594;3
AHRS;6.574;2533.334;12.859423;-11.825583;-53.605438;0.05326223;-0.14159609;-0.45599636;3
MAGN;6.576;2533.336;-36.40000;22.30000;-12.50000;2
GYRO;6.578;2533.337;0.46472;2.25730;0.49774;3
LIGH;6.579;2533.341;6430.0;0
GYRO;6.580;2533.344;0.48549;2.46928;0.32784;3
MAGN;6.581;2533.346;-35.80000;22.30000;-12.50000;2
ACCE;6.583;2533.347;0.78290;0.40223;8.48565;3
AHRS;6.584;2533.347;13.078433;-9.994662;-53.476173;0.06238276;-0.12833159;-0.45414612;22
LIGH;6.585;2533.352;6562.0;0
GYRO;6.585;2533.352;0.47111;2.62694;0.16299;3
MAGN;6.589;2533.357;-35.10000;22.30000;-12.50000;2
GYRO;6.591;2533.359;0.44981;2.69592;-0.00399;3
ACCE;6.592;2533.360;-0.21249;0.98701;9.29908;3
AHRS;6.593;2533.360;13.367030;-7.724245;-53.290241;0.07378754;-0.11186935;-0.45141056;-108
LIGH;6.594;2533.361;6562.0;0
MAGN;6.598;2533.366;-34.20000;22.30000;-12.90000;2
GYRO;6.599;2533.367;0.40880;2.63493;-0.18962;3
LIGH;6.606;2533.371;6562.0;0
ACCE;6.607;2533.373;-1.00556;1.48381;9.78750;3
AHRS;6.609;2533.373;13.503478;-6.383296;-53.119690;0.08027539;-0.10194170;-0.44919759;53
GYRO;6.610;2533.374;0.35074;2.46715;-0.35553;3
MAGN;6.611;2533.376;-33.80000;22.30000;-13.80000;2
LIGH;6.615;2533.382;6730.0;0
GYRO;6.616;2533.382;0.30440;2.29671;-0.47857;3
ACCE;6.618;2533.385;-1.47902;1.79984;10.36450;3
AHRS;6.620;2533.385;13.762217;-4.063493;-53.475342;0.09109597;-0.08530352;-0.45017821;65
MAGN;6.622;2533.387;-33.00000;21.90000;-15.10000;2
GYRO;6.625;2533.389;0.28309;2.15769;-0.55980;3
LIGH;6.626;2533.391;6730.0;0
MAGN;6.634;2533.396;-33.00000;21.90000;-16.10000;2
GYRO;6.635;2533.397;0.32038;2.04318;-0.60853;3
ACCE;6.635;2533.398;-1.88962;2.40138;11.12107;3
AHRS;6.638;2533.398;14.001801;-2.022875;-53.082195;0.10119419;-0.07012852;-0.44536376;58
LIGH;6.644;2533.402;6818.0;0
GYRO;6.644;2533.404;0.41146;1.97260;-0.62744;3
MAGN;6.645;2533.406;-37.70000;21.90000;-16.10000;2
ACCE;6.645;2533.410;-2.11887;2.60070;11.54544;3
AHRS;6.646;2533.410;14.135134;-1.030866;-54.247719;0.10543358;-0.06403916;-0.45341820;-15
LIGH;6.647;2533.411;6818.0;0
GYRO;6.648;2533.411;0.53769;1.89617;-0.63037;3
MAGN;6.648;2533.415;-31.60000;21.90000;-17.00000;2
GYRO;6.664;2533.418;0.67724;1.75662;-0.60560;3
LIGH;6.665;2533.421;6818.0;0
ACCE;6.666;2533.423;-2.31579;2.75034;11.51491;3
AHRS;6.666;2533.423;14.599599;0.771135;-53.856186;0.11630489;-0.05159000;-0.44842881;-55
MAGN;6.668;2533.425;-30.50000;21.90000;-17.40000;2
GYRO;6.668;2533.426;0.78270;1.57499;-0.58004;3
LIGH;6.669;2533.431;6872.0;0
GYRO;6.669;2533.433;0.84236;1.40988;-0.58563;3
MAGN;6.670;2533.435;-30.10000;21.90000;-17.40000;2
ACCE;6.674;2533.436;-2.03088;2.97061;11.26053;3
AHRS;6.674;2533.436;15.262822;2.317256;-52.494370;0.12794624;-0.04074297;-0.43582958;46
GYRO;6.675;2533.440;0.87751;1.27965;-0.61013;3
LIGH;6.676;2533.441;6872.0;0
MAGN;6.677;2533.445;-29.10000;21.90000;-17.40000;2
GYRO;6.678;2533.446;0.91107;1.16140;-0.63650;3
ACCE;6.680;2533.448;-2.01472;2.88681;10.99058;3
AHRS;6.681;2533.448;15.892421;3.489307;-52.117405;0.13737853;-0.03361331;-0.43109113;-63
LIGH;6.684;2533.451;6872.0;0
GYRO;6.685;2533.453;0.92918;1.04902;-0.64875;3
MAGN;6.687;2533.455;-29.70000;21.90000;-18.00000;2
GYRO;6.692;2533.460;0.93930;0.97046;-0.67085;3
LIGH;6.693;2533.461;6893.0;0
ACCE;6.694;2533.461;-1.67295;2.89220;10.61350;3
AHRS;6.695;2533.461;16.538776;4.476645;-51.962730;0.14612493;-0.02821573;-0.42814356;-8
SOUN;6.696;3469.83;0.10589;74.48
MAGN;6.702;2533.465;-28.10000;21.90000;-18.00000;2
GYRO;6.702;2533.467;0.94036;0.92252;-0.72039;3
LIGH;6.707;2533.471;6893.0;0
GYRO;6.707;2533.473;0.93024;0.88204;-0.78350;3
ACCE;6.708;2533.474;-1.45567;2.99335;9.96347;3
AHRS;6.708;2533.474;17.188471;5.397218;-51.696846;0.15463273;-0.02318469;-0.42428634;70
MAGN;6.709;2533.476;-28.10000;21.90000;-18.00000;2
GYRO;6.713;2533.480;0.90255;0.84475;-0.86313;3
LIGH;6.714;2533.481;6910.0;0
MAGN;6.724;2533.485;-33.70000;21.90000;-18.60000;2
ACCE;6.724;2533.487;-1.22643;3.00412;9.60314;3
AHRS;6.729;2533.487;17.491514;5.847810;-51.979450;0.15858886;-0.02122514;-0.42557928;-123
GYRO;6.731;2533.488;0.86952;0.84609;-0.94329;3
LIGH;6.731;2533.491;6910.0;0
GYRO;6.734;2533.494;0.83064;0.93291;-0.99735;3
MAGN;6.735;2533.496;-27.50000;21.00000;-18.00000;2
ACCE;6.736;2533.499;-1.43772;3.22140;9.77193;3
AHRS;6.736;2533.499;18.090351;6.875206;-51.729675;0.16704279;-0.01517681;-0.42156711;97
GYRO;6.737;2533.502;0.79602;1.05195;-1.00375;3
LIGH;6.738;2533.502;6910.0;0
MAGN;6.739;2533.506;-26.60000;20.20000;-17.60000;2
GYRO;6.740;2533.508;0.77099;1.14915;-0.97951;3
LIGH;6.744;2533.511;6925.0;0
ACCE;6.744;2533.511;-1.92195;3.85347;9.89224;3
AHRS;6.745;2533.511;18.628057;8.080518;-51.988907;0.17558430;-0.00826326;-0.42118135;-100
MAGN;6.747;2533.515;-25.70000;19.10000;-17.60000;2
GYRO;6.748;2533.516;0.75181;1.14196;-0.94462;3
LIGH;6.753;2533.521;6925.0;0
GYRO;6.755;2533.523;0.69908;1.12332;-0.91639;3
ACCE;6.756;2533.524;-2.14939;4.55736;9.66719;3
AHRS;6.757;2533.524;19.170168;9.366329;-52.506844;0.18444829;-0.00120805;-0.42251807;-51
MAGN;6.763;2533.526;-25.70000;19.10000;-17.60000;2
GYRO;6.764;2533.530;0.63250;1.11214;-0.90308;3
LIGH;6.764;2533.531;6925.0;0
MAGN;6.767;2533.535;-24.30000;17.70000;-17.60000;2
ACCE;6.769;2533.537;-1.97641;4.65672;9.40802;3
AHRS;6.769;2533.537;19.418245;9.946771;-52.107418;0.18846986;0.00297506;-0.41815782;116
GYRO;6.770;2533.538;0.60161;1.07299;-0.90654;3
LIGH;6.773;2533.541;6930.0;0
GYRO;6.776;2533.544;0.62717;1.01813;-0.93184;3
MAGN;6.778;2533.546;-24.30000;17.70000;-17.60000;2
ACCE;6.781;2533.549;-1.67415;3.57155;9.21468;3
AHRS;6.781;2533.549;19.778736;11.101275;-52.526604;0.19545951;0.00981074;-0.41898057;-69
GYRO;6.783;2533.551;0.68470;1.01200;-0.95528;3
LIGH;6.784;2533.552;6930.0;0
MAGN;6.788;2533.556;-22.80000;16.50000;-18.10000;2
GYRO;6.790;2533.558;0.75447;1.11001;-0.92864;3
ACCE;6.792;2533.560;-1.81480;2.91015;9.81683;3
AHRS;6.793;2533.560;20.120985;12.188991;-53.068188;0.20210385;0.01592787;-0.42078242;39
LIGH;6.794;2533.561;6905.0;0
GYRO;6.796;2533.564;0.85993;1.29376;-0.81466;3
MAGN;6.798;2533.566;-28.70000;16.50000;-18.10000;2
GYRO;6.804;2533.572;0.96433;1.41920;-0.67911;3
LIGH;6.805;2533.573;6905.0;0
ACCE;6.806;2533.574;-2.55342;4.15873;10.13705;3
AHRS;6.807;2533.574;20.701801;13.551822;-55.265598;0.21190213;0.02007526;-0.43428707;98
MAGN;6.809;2533.577;-21.80000;16.50000;-18.10000;2
GYRO;6.810;2533.578;1.09269;1.44982;-0.51798;3
LIGH;6.813;2533.581;6905.0;0
MAGN;6.817;2533.585;-20.60000;15.50000;-18.10000;2
GYRO;6.818;2533.586;1.18378;1.32066;-0.38909;3
ACCE;6.819;2533.587;-3.27228;5.23313;10.00657;3
AHRS;6.820;2533.587;21.597609;14.982123;-54.222679;0.22371165;0.02933605;-0.42208755;127
LIGH;6.823;2533.591;6851.0;0
GYRO;6.825;2533.593;1.18484;1.18085;-0.30147;3
MAGN;6.827;2533.595;-20.60000;15.50000;-18.10000;2
GYRO;6.832;2533.600;1.12572;0.94862;-0.21598;3
ACCE;6.833;2533.601;-3.26629;5.56233;9.84137;3
AHRS;6.834;2533.601;22.462982;15.987277;-54.090866;0.23380929;0.03378164;-0.41753134;92
LIGH;6.835;2533.602;6851.0;0
MAGN;6.838;2533.606;-20.20000;15.10000;-18.10000;2
GYRO;6.839;2533.607;1.01706;0.64182;-0.14727;3
LIGH;6.843;2533.611;6851.0;0
ACCE;6.845;2533.613;-2.92990;4.89854;9.54987;3
AHRS;6.846;2533.613;22.891861;16.337645;-53.895130;0.23821279;0.03512640;-0.41452041;-41
GYRO;6.847;2533.614;0.90627;0.40427;-0.11984;3
MAGN;6.848;2533.615;-19.30000;14.50000;-18.10000;2
LIGH;6.853;2533.621;6816.0;0
GYRO;6.854;2533.621;0.81360;0.21545;-0.11984;3
MAGN;6.857;2533.625;-19.30000;13.80000;-18.10000;2
ACCE;6.858;2533.626;-2.36547;3.70682;8.73764;3
AHRS;6.859;2533.626;23.518400;16.699221;-53.645630;0.24409334;0.03588317;-0.41067019;-113
GYRO;6.861;2533.628;0.70281;0.04234;-0.13928;3
LIGH;6.863;2533.631;6816.0;0
MAGN;6.867;2533.635;-19.70000;13.80000;-18.10000;2
GYRO;6.868;2533.636;0.62771;-0.00586;-0.18349;3
ACCE;6.871;2533.638;-1.80702;2.95265;8.35995;3
AHRS;6.871;2533.638;23.964075;16.801939;-53.994514;0.24787378;0.03411216;-0.41226691;-104
LIGH;6.873;2533.641;6799.0;0
GYRO;6.875;2533.643;0.58456;0.02131;-0.21225;3
MAGN;6.877;2533.645;-25.10000;13.80000;-18.10000;2
GYRO;6.881;2533.649;0.53450;0.09694;-0.23276;3
ACCE;6.883;2533.651;-1.69330;2.95863;8.22708;3
AHRS;6.884;2533.651;24.273695;16.928314;-56.040981;0.25118327;0.02933685;-0.42696536;112
LIGH;6.886;2533.654;6799.0;0
GYRO;6.891;2533.656;0.49881;0.16059;-0.23542;3
MAGN;6.892;2533.658;-18.40000;13.30000;-18.10000;2
LIGH;6.894;2533.661;6799.0;0
ACCE;6.895;2533.663;-2.00993;3.83791;8.12353;3
AHRS;6.897;2533.663;24.432590;17.030087;-55.225838;0.25250953;0.03123696;-0.42024383;-126
GYRO;6.899;2533.664;0.45141;0.17870;-0.23196;3
MAGN;6.900;2533.666;-19.00000;13.70000;-18.10000;2
GYRO;6.903;2533.671;0.40187;0.12783;-0.21971;3
LIGH;6.905;2533.672;6792.0;0
MAGN;6.908;2533.676;-19.00000;13.20000;-17.70000;2
ACCE;6.909;2533.677;-2.34811;4.33889;8.14268;3
AHRS;6.911;2533.677;24.742205;17.286383;-54.733456;0.25558200;0.03299716;-0.41531807;76
GYRO;6.913;2533.678;0.34275;0.07430;-0.18802;3
LIGH;6.914;2533.681;6792.0;0
GYRO;6.917;2533.685;0.29428;0.03435;-0.15180;3
MAGN;6.918;2533.686;-19.00000;13.20000;-17.70000;2
ACCE;6.922;2533.689;-2.25235;4.43227;8.30728;3
AHRS;6.923;2533.689;24.956268;17.399698;-54.693836;0.25755471;0.03306596;-0.41433588;-75
LIGH;6.929;2533.691;6792.0;0
GYRO;6.931;2533.696;0.25486;-0.02530;-0.08602;3
MAGN;6.933;2533.698;-19.00000;13.20000;-17.70000;2
LIGH;6.936;2533.704;6787.0;0
ACCE;6.937;2533.705;-2.19309;4.05278;8.40185;3
AHRS;6.939;2533.705;25.093193;17.404039;-54.626614;0.25855750;0.03268620;-0.41354010;-13
GYRO;6.940;2533.706;0.25114;-0.09374;0.01332;3
MAGN;6.942;2533.708;-19.00000;13.20000;-17.70000;2
LIGH;6.945;2533.711;6787.0;0
GYRO;6.945;2533.713;0.26232;-0.12437;0.05646;3
MAGN;6.988;2533.715;-19.00000;13.20000;-17.30000;2
ACCE;6.992;2533.717;-2.06021;3.70802;8.30788;3
AHRS;6.997;2533.717;25.308842;17.290934;-54.517265;0.25970450;0.03118497;-0.41253111;-121
GYRO;6.998;2533.720;0.27138;-0.14035;0.08203;3
LIGH;7.005;2533.721;6787.0;0
MAGN;7.005;2533.725;-23.50000;13.20000;-17.30000;2
GYRO;7.006;2533.727;0.28256;-0.13289;0.10147;3
ACCE;7.006;2533.730;-1.95307;3.49134;8.25042;3
AHRS;7.007;2533.730;25.499187;17.149038;-56.169952;0.26098871;0.02556085;-0.42501110;110
LIGH;7.007;2533.731;6787.0;0
GYRO;7.008;2533.733;0.28736;-0.11265;0.11239;3
MAGN;7.008;2533.735;-19.90000;13.20000;-17.30000;2
GYRO;7.009;2533.740;0.27670;-0.11958;0.11025;3
LIGH;7.009;2533.741;6787.0;0
ACCE;7.010;2533.756;-1.86029;3.28065;8.25162;3
AHRS;7.010;2533.756;25.838022;16.845034;-55.348103;0.26216772;0.02371572;-0.41880131;113
GYRO;7.016;2533.760;0.17231;-0.15233;0.06711;3
GYRO;7.017;2533.767;0.12543;-0.10972;0.07004;3
GYRO;7.017;2533.773;0.07856;-0.11505;0.08416;3
MAGN;7.018;2533.775;-19.00000;12.80000;-16.90000;2
GYRO;7.019;2533.780;0.04501;-0.17577;0.09534;3
LIGH;7.019;2533.781;6740.0;0
ACCE;7.020;2533.781;-2.27808;3.65176;8.58860;3
AHRS;7.020;2533.781;25.937740;16.548830;-55.023640;0.26175389;0.02179574;-0.41681761;95
MAGN;7.021;2533.785;-19.70000;12.80000;-16.90000;2
GYRO;7.021;2533.786;0.00133;-0.26951;0.10413;3
LIGH;7.023;2533.791;6740.0;0
ACCE;7.029;2533.793;-2.26252;3.67929;8.64307;3
AHRS;7.029;2533.793;25.912125;16.414312;-55.182663;0.26110521;0.02051781;-0.41838241;-13
GYRO;7.030;2533.794;-0.04927;-0.34621;0.11824;3
MAGN;7.031;2533.795;-19.70000;12.80000;-16.90000;2
GYRO;7.040;2533.800;-0.10839;-0.39681;0.12597;3
LIGH;7.041;2533.801;6729.0;0
MAGN;7.041;2533.805;-25.20000;12.40000;-16.50000;2
ACCE;7.043;2533.806;-2.11947;3.57394;8.46769;3
AHRS;7.044;2533.806;25.838795;16.042755;-57.510120;0.25952131;0.01273344;-0.43694907;-84
GYRO;7.045;2533.807;-0.15739;-0.43410;0.12970;3
LIGH;7.045;2533.811;6729.0;0
GYRO;7.046;2533.813;-0.20533;-0.48842;0.12543;3
MAGN;7.047;2533.815;-20.00000;12.40000;-16.50000;2
GNSS;7.047;1490612654.000;40.313476;-3.483146;597.000;0.000;3.0;0.0;21;17
ACCE;7.054;2533.818;-1.98180;3.37582;8.29591;3
AHRS;7.055;2533.818;25.691311;15.614732;-57.056419;0.25677422;0.01116568;-0.43478784;-98
GYRO;7.063;2533.820;-0.24208;-0.53396;0.12064;3
LIGH;7.063;2533.821;6729.0;0
MAGN;7.064;2533.825;-20.00000;12.40000;-16.50000;2
GYRO;7.064;2533.826;-0.26871;-0.55820;0.10892;3
ACCE;7.065;2533.830;-1.77769;3.20823;8.22049;3
AHRS;7.065;2533.830;25.485659;15.120656;-56.682365;0.25336942;0.00914594;-0.43346086;-64
LIGH;7.066;2533.831;6715.0;0
GYRO;7.067;2533.833;-0.27564;-0.56219;0.09641;3
MAGN;7.067;2533.835;-20.00000;12.40000;-16.50000;2
GNSS;7.068;1490612654.000;40.313476;-3.483146;597.000;0.000;3.0;0.0;21;17
GYRO;7.076;2533.839;-0.26712;-0.55793;0.07989;3
LIGH;7.076;2533.841;6715.0;0
ACCE;7.077;2533.842;-1.68911;3.13760;8.08342;3
AHRS;7.077;2533.842;25.264162;14.625493;-56.338894;0.24985334;0.00709351;-0.43236792;-46
MAGN;7.078;2533.845;-20.40000;12.40000;-16.50000;2
GYRO;7.079;2533.846;-0.25114;-0.54834;0.06525;3
LIGH;7.110;2533.851;6715.0;0
GYRO;7.111;2533.853;-0.21865;-0.52997;0.05113;3
ACCE;7.111;2533.854;-1.53708;3.13700;8.03494;3
AHRS;7.112;2533.854;25.060181;14.141239;-56.239799;0.24652280;0.00450146;-0.43304053;115
MAGN;7.112;2533.855;-20.40000;12.40000;-16.50000;2
GYRO;7.114;2533.859;-0.17817;-0.48762;0.03968;3
LIGH;7.115;2533.861;6698.0;0
MAGN;7.115;2533.865;-20.40000;12.40000;-16.50000;2
GYRO;7.115;2533.866;-0.15313;-0.43436;0.03409;3
ACCE;7.116;2533.866;-1.45089;3.31358;8.02656;3
AHRS;7.116;2533.866;24.915792;13.739104;-56.071156;0.24393648;0.00242233;-0.43288359;14
LIGH;7.117;2533.871;6698.0;0
GYRO;7.118;2533.872;-0.13502;-0.36405;0.03649;3
MAGN;7.118;2533.875;-20.40000;12.40000;-16.50000;2
ACCE;7.119;2533.878;-1.57778;3.64876;8.14627;3
AHRS;7.119;2533.878;24.855381;13.565451;-55.962486;0.24283390;0.00158961;-0.43253624;-55
GYRO;7.120;2533.879;-0.13982;-0.28815;0.04607;3
LIGH;7.120;2533.881;6680.0;0
MAGN;7.121;2533.885;-20.40000;12.40000;-16.50000;2
GYRO;7.121;2533.886;-0.14674;-0.23462;0.06445;3
ACCE;7.122;2533.890;-1.77889;3.97737;8.30549;3
AHRS;7.123;2533.890;24.749794;13.314602;-55.867062;0.24110770;0.00032926;-0.43252781;-83
LIGH;7.124;2533.891;6680.0;0
GYRO;7.124;2533.892;-0.15952;-0.22850;0.08389;3
MAGN;7.127;2533.895;-20.90000;12.40000;-16.50000;2
GYRO;7.131;2533.899;-0.18136;-0.26658;0.09694;3
LIGH;7.134;2533.902;6680.0;0
ACCE;7.135;2533.903;-1.86389;4.10665;8.33960;3
AHRS;7.135;2533.903;24.641087;13.080812;-55.952805;0.23942132;-0.00117067;-0.43385652;-60
MAGN;7.137;2533.905;-20.50000;12.40000;-16.50000;2
GYRO;7.138;2533.906;-0.23090;-0.33316;0.10493;3
LIGH;7.143;2533.911;6666.0;0
GYRO;7.146;2533.913;-0.27883;-0.38802;0.10493;3
MAGN;7.147;2533.915;-21.00000;12.40000;-16.50000;2
ACCE;7.148;2533.916;-1.72442;4.03842;8.21690;3
AHRS;7.148;2533.916;24.463758;12.724879;-55.971603;0.23676203;-0.00317026;-0.43504199;89
GYRO;7.151;2533.919;-0.33742;-0.45593;0.09081;3
LIGH;7.153;2533.921;6666.0;0
MAGN;7.157;2533.925;-21.00000;12.40000;-16.50000;2
GYRO;7.158;2533.926;-0.37364;-0.50520;0.06365;3
ACCE;7.160;2533.928;-1.46166;3.66313;8.14388;3
AHRS;7.160;2533.928;24.206076;12.294854;-55.942059;0.23322301;-0.00529973;-0.43613237;-111
LIGH;7.163;2533.931;6666.0;0
GYRO;7.164;2533.932;-0.40134;-0.54115;0.02210;3
MAGN;7.167;2533.935;-21.00000;12.40000;-16.50000;2
ACCE;7.171;2533.939;-1.24678;3.25492;7.98227;3
AHRS;7.173;2533.939;24.033756;12.038574;-55.899807;0.23097324;-0.00644328;-0.43661508;-115
GYRO;7.174;2533.940;-0.41519;-0.57604;-0.03169;3
LIGH;7.175;2533.941;6645.0;0
MAGN;7.177;2533.945;-21.00000;12.40000;-16.50000;2
GYRO;7.178;2533.946;-0.41412;-0.60054;-0.09268;3
ACCE;7.184;2533.952;-1.04148;3.08313;7.81946;3
AHRS;7.185;2533.952;23.675095;11.530526;-55.847828;0.22637820;-0.00870990;-0.43781355;-11
LIGH;7.186;2533.953;6645.0;0
GYRO;7.187;2533.954;-0.40134;-0.59335;-0.17364;3
WIFI;7.188;5211.139;WiFiArgandaAM4A;00:0d:97:00:f5:b5;-90
MAGN;7.196;2533.956;-21.50000;12.40000;-16.50000;2
LIGH;7.196;2533.961;6633.0;0
GYRO;7.197;2533.961;-0.39015;-0.57285;-0.23489;3
ACCE;7.197;2533.964;-0.88705;2.99934;7.75302;3
AHRS;7.198;2533.964;23.284092;11.042084;-55.948406;0.22159359;-0.01099667;-0.44014600;-39
MAGN;7.199;2533.965;-21.50000;12.40000;-16.50000;2
GYRO;7.216;2533.969;-0.37897;-0.53822;-0.30600;3
LIGH;7.217;2533.971;6633.0;0
MAGN;7.218;2533.976;-21.50000;12.80000;-16.50000;2
GYRO;7.218;2533.978;-0.37258;-0.47058;-0.35633;3
ACCE;7.219;2533.979;-0.94930;3.42072;8.00202;3
AHRS;7.220;2533.979;22.859566;10.632437;-55.979225;0.21685562;-0.01240932;-0.44181246;125
LIGH;7.220;2533.981;6633.0;0
GYRO;7.221;2533.985;-0.35606;-0.41119;-0.37338;3
MAGN;7.221;2533.986;-21.50000;12.80000;-16.50000;2
LIGH;7.224;2533.992;6622.0;0
ACCE;7.225;2533.993;-1.25097;3.85945;8.15705;3
AHRS;7.226;2533.993;22.701664;10.497495;-55.681343;0.21519157;-0.01222169;-0.44003925;-120
GYRO;7.227;2533.994;-0.33902;-0.37178;-0.36885;3
MAGN;7.228;2533.996;-21.50000;12.80000;-16.50000;2
LIGH;7.234;2534.002;6622.0;0
GYRO;7.234;2534.002;-0.34009;-0.35766;-0.35553;3
MAGN;7.238;2534.006;-21.50000;12.80000;-16.50000;2
ACCE;7.239;2534.007;-1.37667;4.19404;8.24024;3
AHRS;7.239;2534.007;22.345331;10.251623;-55.567928;0.21159874;-0.01241611;-0.44016001;-7
GYRO;7.240;2534.008;-0.35393;-0.35873;-0.32491;3
LIGH;7.243;2534.011;6622.0;0
SOUN;7.246;430.07;0.01313;56.34
MAGN;7.255;2534.015;-21.50000;12.80000;-16.50000;2
GYRO;7.259;2534.016;-0.36405;-0.36512;-0.28789;3
ACCE;7.264;2534.019;-1.37547;4.22038;8.30369;3
AHRS;7.268;2534.019;22.039598;10.020516;-55.626022;0.20841748;-0.01302607;-0.44146907;58
LIGH;7.273;2534.021;6619.0;0
GYRO;7.274;2534.023;-0.36512;-0.36086;-0.26259;3
MAGN;7.274;2534.025;-21.50000;12.80000;-16.50000;2
GYRO;7.275;2534.030;-0.35926;-0.34435;-0.24634;3
LIGH;7.276;2534.031;6619.0;0
ACCE;7.276;2534.031;-1.29706;3.78284;8.31207;3
AHRS;7.277;2534.031;21.743401;9.795097;-55.517906;0.20534441;-0.01333206;-0.44147417;123
MAGN;7.278;2534.035;-21.50000;12.80000;-16.50000;2
GYRO;7.278;2534.036;-0.34701;-0.32198;-0.23569;3
LIGH;7.279;2534.041;6616.0;0
ACCE;7.279;2534.043;-1.17675;3.41952;8.37971;3
AHRS;7.280;2534.043;21.596607;9.682343;-55.473118;0.20381527;-0.01350985;-0.44154027;-107
GYRO;7.281;2534.044;-0.33423;-0.27324;-0.23170;3
MAGN;7.282;2534.045;-21.50000;13.20000;-16.50000;2
GYRO;7.296;2534.051;-0.32411;-0.22983;-0.23995;3
LIGH;7.296;2534.052;6616.0;0
ACCE;7.298;2534.054;-1.14323;3.23098;8.43238;3
AHRS;7.298;2534.054;21.278353;9.510013;-55.251076;0.20078979;-0.01313116;-0.44059169;50
MAGN;7.299;2534.056;-21.50000;13.20000;-16.50000;2
GYRO;7.299;2534.057;-0.31878;-0.19175;-0.26419;3
LIGH;7.300;2534.062;6616.0;0
GYRO;7.300;2534.064;-0.30973;-0.16139;-0.29055;3
MAGN;7.301;2534.066;-21.90000;13.20000;-16.50000;2
ACCE;7.301;2534.067;-1.28509;3.18908;8.58800;3
AHRS;7.302;2534.067;20.988449;9.428495;-55.116940;0.19831260;-0.01233830;-0.44010517;2
GYRO;7.303;2534.071;-0.29108;-0.14088;-0.30866;3
LIGH;7.303;2534.071;6618.0;0
MAGN;7.307;2534.075;-21.90000;13.20000;-16.50000;2
GYRO;7.309;2534.077;-0.25433;-0.11185;-0.31665;3
ACCE;7.311;2534.079;-1.47962;3.35727;8.78852;3
AHRS;7.312;2534.079;20.732265;9.405873;-55.279274;0.19628195;-0.01174603;-0.44173124;-34
LIGH;7.313;2534.081;6618.0;0
GYRO;7.316;2534.084;-0.20054;-0.07963;-0.31532;3
MAGN;7.317;2534.085;-21.90000;13.60000;-16.50000;2
LIGH;7.323;2534.091;6618.0;0
GYRO;7.324;2534.091;-0.14781;-0.05220;-0.30040;3
ACCE;7.325;2534.093;-1.66217;3.59849;8.92319;3
AHRS;7.325;2534.093;20.557472;9.441669;-55.182182;0.19511451;-0.01059354;-0.44116369;-82
MAGN;7.327;2534.095;-21.90000;13.60000;-16.50000;2
GYRO;7.330;2534.098;-0.08495;-0.02051;-0.27351;3
LIGH;7.333;2534.102;6623.0;0
GYRO;7.337;2534.105;-0.03063;0.01198;-0.23755;3
ACCE;7.338;2534.106;-1.86209;3.90135;8.97227;3
AHRS;7.338;2534.106;20.496469;9.524969;-55.185471;0.19497587;-0.00971366;-0.44112921;-125
MAGN;7.339;2534.107;-21.90000;13.60000;-16.50000;2
LIGH;7.343;2534.111;6623.0;0
GYRO;7.345;2534.113;0.00186;0.04581;-0.18962;3
MAGN;7.347;2534.115;-21.90000;13.60000;-16.50000;2
ACCE;7.350;2534.118;-1.92015;4.16950;8.95850;3
AHRS;7.350;2534.118;20.517349;9.598876;-54.947399;0.19543619;-0.00882785;-0.43915433;102
GYRO;7.351;2534.119;0.00613;0.05539;-0.14914;3
LIGH;7.353;2534.121;6618.0;0
MAGN;7.357;2534.125;-22.30000;13.60000;-16.50000;2
GYRO;7.358;2534.126;-0.02370;0.04607;-0.10999;3
ACCE;7.362;2534.130;-1.99018;4.30657;8.94773;3
AHRS;7.363;2534.130;20.531626;9.697129;-55.118614;0.19590780;-0.00842676;-0.44027683;-35
LIGH;7.364;2534.131;6618.0;0
GYRO;7.365;2534.133;-0.06578;0.02477;-0.08043;3
MAGN;7.367;2534.135;-22.30000;13.60000;-16.50000;2
GYRO;7.372;2534.140;-0.12650;-0.01465;-0.05273;3
LIGH;7.375;2534.142;6618.0;0
ACCE;7.377;2534.145;-1.88962;4.20482;8.90703;3
AHRS;7.378;2534.145;20.484835;9.731419;-55.195740;0.19568203;-0.00810559;-0.44087157;-62
MAGN;7.379;2534.147;-22.30000;13.60000;-16.50000;2
GYRO;7.381;2534.149;-0.21492;-0.08788;-0.02796;3
LIGH;7.384;2534.152;6613.0;0
MAGN;7.389;2534.156;-22.30000;13.60000;-16.50000;2
GYRO;7.390;2534.158;-0.29961;-0.12783;-0.02344;3
ACCE;7.392;2534.159;-1.67893;3.76548;8.91481;3
AHRS;7.393;2534.159;20.229092;9.617589;-55.259529;0.19331503;-0.00803998;-0.44189870;83
LIGH;7.395;2534.162;6613.0;0
GYRO;7.399;2534.165;-0.36459;-0.12650;-0.03702;3
MAGN;7.400;2534.167;-22.30000;13.60000;-16.50000;2
LIGH;7.404;2534.172;6613.0;0
GYRO;7.406;2534.174;-0.44661;-0.11239;-0.07537;3
ACCE;7.408;2534.175;-1.50057;3.23098;8.81306;3
AHRS;7.408;2534.175;19.832621;9.501196;-55.296173;0.18987860;-0.00737160;-0.44290307;-70
MAGN;7.410;2534.177;-22.30000;14.00000;-16.50000;2
GYRO;7.413;2534.180;-0.49988;-0.11159;-0.12064;3
LIGH;7.414;2534.181;6613.0;0
MAGN;7.419;2534.186;-22.30000;14.00000;-16.90000;2
GYRO;7.420;2534.188;-0.52917;-0.09321;-0.16778;3
ACCE;7.422;2534.189;-1.49278;2.85808;9.00399;3
AHRS;7.423;2534.189;19.378756;9.433378;-55.061096;0.18620867;-0.00565410;-0.44181225;52
LIGH;7.425;2534.191;6613.0;0
GYRO;7.428;2534.195;-0.53183;-0.06738;-0.21492;3
MAGN;7.429;2534.197;-22.30000;14.00000;-16.90000;2
LIGH;7.437;2534.204;6625.0;0
ACCE;7.440;2534.207;-1.77291;2.98078;9.49780;3
AHRS;7.441;2534.207;19.107162;9.433319;-55.011665;0.18416028;-0.00446977;-0.44178647;-45
GYRO;7.444;2534.208;-0.44501;-0.02610;-0.24634;3
MAGN;7.446;2534.210;-22.30000;14.00000;-16.90000;2
LIGH;7.448;2534.212;6625.0;0
GYRO;7.449;2534.216;-0.32730;-0.00346;-0.23249;3
MAGN;7.451;2534.218;-22.30000;14.00000;-16.90000;2
ACCE;7.453;2534.220;-2.00335;3.25671;9.71866;3
AHRS;7.455;2534.220;18.575417;9.499412;-55.029633;0.18039745;-0.00182894;-0.44250372;-10
LIGH;7.458;2534.222;6625.0;0
GYRO;7.459;2534.224;-0.19255;0.01625;-0.19042;3
MAGN;7.461;2534.228;-22.30000;14.40000;-16.90000;2
LIGH;7.465;2534.232;6627.0;0
GYRO;7.467;2534.235;-0.01838;0.03489;-0.09481;3
ACCE;7.469;2534.236;-2.18890;3.70383;9.76715;3
AHRS;7.471;2534.236;18.450209;9.600540;-54.923561;0.17984203;-0.00037774;-0.44169191;80
MAGN;7.474;2534.238;-22.30000;14.40000;-16.90000;2
LIGH;7.476;2534.242;6627.0;0
GYRO;7.477;2534.245;0.09614;0.00399;-0.09481;3
MAGN;7.480;2534.247;-22.30000;14.40000;-16.90000;2
ACCE;7.482;2534.249;-2.13264;3.85227;9.57082;3
AHRS;7.484;2534.249;18.514229;9.663442;-54.660816;0.18056840;0.00025867;-0.43949428;-72
LIGH;7.486;2534.253;6627.0;0
GYRO;7.488;2534.255;0.13715;-0.02956;0.07004;3
MAGN;7.491;2534.258;-22.30000;14.40000;-17.30000;2
LIGH;7.496;2534.263;6621.0;0
GYRO;7.498;2534.264;0.10360;-0.06738;0.10147;3
ACCE;7.500;2534.266;-1.76932;3.56138;9.08061;3
AHRS;7.501;2534.266;18.670265;9.601042;-54.475060;0.18151134;-0.00055740;-0.43796527;-15
MAGN;7.506;2534.267;-22.30000;14.40000;-17.30000;2
LIGH;7.518;2534.271;6621.0;0
GYRO;7.520;2534.273;0.03755;-0.08629;0.09215;3
MAGN;7.534;2534.276;-22.30000;14.40000;-17.30000;2
ACCE;7.534;2534.278;-1.56162;3.25791;8.81844;3
AHRS;7.540;2534.278;18.701214;9.546846;-54.332870;0.18153988;-0.00087336;-0.43691856;-100
GYRO;7.545;2534.280;-0.01625;-0.09188;0.07350;3
LIGH;7.546;2534.281;6609.0;0
MAGN;7.546;2534.286;-22.30000;14.40000;-17.30000;2
GYRO;7.547;2534.287;-0.07910;-0.08069;0.04048;3
LIGH;7.547;2534.291;6609.0;0
ACCE;7.548;2534.292;-1.40599;2.96402;8.68317;3
AHRS;7.549;2534.292;18.661245;9.455504;-54.247185;0.18088952;-0.00127957;-0.43645522;102
GYRO;7.550;2534.294;-0.14195;-0.06258;0.00133;3
MAGN;7.550;2534.296;-22.30000;14.40000;-17.30000;2
GYRO;7.551;2534.301;-0.19841;-0.05273;-0.03782;3
LIGH;7.552;2534.302;6609.0;0
ACCE;7.552;2534.305;-1.41856;2.86406;8.65265;3
AHRS;7.553;2534.305;18.513662;9.403872;-54.232117;0.17957336;-0.00106040;-0.43660799;23
MAGN;7.554;2534.307;-22.30000;14.40000;-17.30000;2
GYRO;7.554;2534.308;-0.24315;-0.04554;-0.06791;3
MAGN;7.555;2534.316;-22.30000;14.40000;-17.30000;2
GYRO;7.556;2534.317;-0.27351;-0.04261;-0.07377;3
ACCE;7.556;2534.319;-1.49578;3.20524;8.73584;3
AHRS;7.557;2534.319;18.263947;9.369916;-54.240120;0.17754857;-0.00033149;-0.43703732;16
LIGH;7.558;2534.322;6612.0;0
GYRO;7.558;2534.324;-0.27404;-0.05246;-0.06445;3
MAGN;7.559;2534.326;-22.30000;14.80000;-17.30000;2
GYRO;7.564;2534.332;-0.25966;-0.05300;-0.04261;3
LIGH;7.565;2534.332;6612.0;0
ACCE;7.566;2534.333;-1.60352;3.43927;8.84897;3
AHRS;7.566;2534.333;18.042841;9.332793;-54.082367;0.17572749;0.00051251;-0.43615657;-123
MAGN;7.571;2534.339;-22.30000;14.80000;-17.30000;2
GYRO;7.572;2534.340;-0.23462;-0.05486;0.00479;3
LIGH;7.574;2534.341;6608.0;0
MAGN;7.579;2534.346;-22.30000;14.80000;-17.30000;2
ACCE;7.580;2534.348;-1.54665;3.49972;8.86573;3
AHRS;7.581;2534.348;17.968161;9.305502;-53.893456;0.17505471;0.00088995;-0.43483546;-8
GYRO;7.582;2534.349;-0.20373;-0.06844;0.05646;3
LIGH;7.584;2534.352;6608.0;0
MAGN;7.590;2534.357;-22.30000;14.80000;-17.30000;2
GYRO;7.591;2534.359;-0.15739;-0.08442;0.11079;3
ACCE;7.592;2534.360;-1.45807;3.39378;8.78014;3
AHRS;7.593;2534.360;17.805313;9.180473;-53.744896;0.17333987;0.00080078;-0.43408045;115
LIGH;7.594;2534.361;6606.0;0
MAGN;7.601;2534.369;-22.30000;14.80000;-17.70000;2
GYRO;7.604;2534.370;-0.11265;-0.09401;0.15606;3
LIGH;7.605;2534.371;6611.0;0
ACCE;7.605;2534.373;-1.18812;3.13401;8.69514;3
AHRS;7.606;2534.373;17.758614;9.069679;-53.600719;0.17256401;0.00034902;-0.43319193;-8
MAGN;7.607;2534.375;-21.90000;14.80000;-17.70000;2
GYRO;7.611;2534.377;-0.08389;-0.06685;0.16911;3
LIGH;7.614;2534.381;6611.0;0
GYRO;7.616;2534.383;-0.05300;-0.01944;0.17257;3
MAGN;7.617;2534.385;-21.90000;14.80000;-17.70000;2
ACCE;7.618;2534.386;-1.02891;2.93290;8.73644;3
AHRS;7.619;2534.386;17.726118;8.967082;-53.323177;0.17192858;0.00010238;-0.43124154;125
GYRO;7.624;2534.390;-0.02583;0.02051;0.17204;3
LIGH;7.625;2534.391;6613.0;0
MAGN;7.627;2534.395;-21.90000;14.80000;-17.70000;2
GYRO;7.629;2534.397;-0.01891;0.07217;0.16485;3
ACCE;7.630;2534.398;-1.08158;2.95444;8.64786;3
AHRS;7.631;2534.398;17.731121;8.937604;-53.139431;0.17185585;0.00013034;-0.42985898;114
LIGH;7.634;2534.401;6613.0;0
GYRO;7.646;2534.404;-0.05246;0.12251;0.14088;3
MAGN;7.648;2534.406;-21.90000;14.80000;-17.70000;2
GYRO;7.649;2534.410;-0.10839;0.14887;0.10866;3
LIGH;7.650;2534.412;6613.0;0
ACCE;7.651;2534.412;-1.14263;3.15855;8.72387;3
AHRS;7.653;2534.412;17.694399;8.991673;-53.098282;0.17177781;0.00075491;-0.42950374;-77
MAGN;7.654;2534.416;-21.90000;14.80000;-17.70000;2
GYRO;7.655;2534.417;-0.16378;0.15180;0.08229;3
LIGH;7.656;2534.421;6623.0;0
GYRO;7.657;2534.424;-0.22184;0.15366;0.06738;3
ACCE;7.658;2534.425;-1.34973;3.36325;9.03272;3
AHRS;7.658;2534.425;17.573244;9.074165;-53.032875;0.17115989;0.00196783;-0.42901990;-64
MAGN;7.659;2534.426;-21.90000;14.80000;-17.70000;2
LIGH;7.663;2534.431;6623.0;0
GYRO;7.664;2534.431;-0.25700;0.15446;0.07457;3
MAGN;7.668;2534.435;-21.90000;14.80000;-17.70000;2
ACCE;7.669;2534.437;-1.58077;3.51589;9.39185;3
AHRS;7.669;2534.437;17.491577;9.127151;-53.187546;0.17073734;0.00246867;-0.43023604;101
GYRO;7.670;2534.438;-0.26179;0.13982;0.10573;3
LIGH;7.673;2534.441;6592.0;0
MAGN;7.677;2534.445;-21.90000;14.80000;-17.70000;2
GYRO;7.678;2534.446;-0.22131;0.10546;0.16964;3
ACCE;7.680;2534.448;-1.72802;3.49972;9.63068;3
AHRS;7.681;2534.448;17.323997;9.188971;-53.104786;0.16968621;0.00373034;-0.42970574;47
LIGH;7.684;2534.451;6636.0;0
GYRO;7.685;2534.453;-0.17550;0.08043;0.21678;3
MAGN;7.687;2534.456;-21.90000;15.20000;-17.70000;2
SOUN;7.688;1027.47;0.03136;63.91
GYRO;7.697;2534.460;-0.11425;0.04820;0.27191;3
LIGH;7.698;2534.461;6636.0;0
ACCE;7.698;2534.461;-1.72682;3.33812;9.64624;3
AHRS;7.699;2534.461;17.250191;9.181906;-52.948009;0.16908984;0.00419765;-0.42859113;-39
MAGN;7.700;2534.465;-21.90000;15.20000;-17.70000;2
GYRO;7.700;2534.467;-0.06258;-0.00133;0.32331;3
LIGH;7.709;2534.471;6652.0;0
GYRO;7.710;2534.473;-0.02796;-0.04234;0.35713;3
ACCE;7.710;2534.474;-1.60771;3.23816;9.30327;3
AHRS;7.711;2534.474;17.265015;9.085892;-52.653477;0.16883482;0.00382976;-0.42643234;61
MAGN;7.711;2534.476;-21.90000;15.20000;-17.70000;2
GYRO;7.713;2534.480;-0.02743;-0.05912;0.37764;3
LIGH;7.714;2534.481;6652.0;0
MAGN;7.717;2534.485;-21.90000;15.20000;-17.70000;2
ACCE;7.719;2534.487;-1.45508;3.26868;9.01716;3
AHRS;7.720;2534.487;17.296043;9.017033;-52.702988;0.16881767;0.00310163;-0.42688081;-122
GYRO;7.721;2534.488;-0.05619;-0.06072;0.38669;3
LIGH;7.723;2534.491;6652.0;0
GYRO;7.727;2534.494;-0.09561;-0.05673;0.38270;3
MAGN;7.728;2534.496;-21.90000;15.20000;-17.70000;2
ACCE;7.730;2534.498;-1.42575;3.21841;8.87770;3
AHRS;7.731;2534.498;17.296993;8.864816;-52.587868;0.16825575;0.00208684;-0.42621079;-57
LIGH;7.734;2534.502;6662.0;0
GYRO;7.735;2534.503;-0.15153;-0.04687;0.37923;3
MAGN;7.738;2534.506;-21.90000;15.20000;-17.70000;2
GYRO;7.744;2534.510;-0.18189;-0.02770;0.38563;3
LIGH;7.744;2534.511;6662.0;0
ACCE;7.745;2534.511;-1.46585;3.21003;8.91661;3
AHRS;7.745;2534.511;17.215813;8.720994;-52.356285;0.16709518;0.00162559;-0.42471901;-11
MAGN;7.748;2534.515;-21.90000;15.60000;-17.70000;2
GYRO;7.749;2534.517;-0.20373;0.00213;0.40480;3
LIGH;7.753;2534.521;6662.0;0
GYRO;7.758;2534.523;-0.21918;0.02184;0.42770;3
ACCE;7.764;2534.525;-1.59394;3.23157;9.06325;3
AHRS;7.764;2534.525;17.115698;8.633593;-51.953030;0.16599672;0.00191993;-0.42182800;109
MAGN;7.765;2534.526;-21.90000;15.60000;-17.70000;2
GYRO;7.769;2534.530;-0.22823;0.01944;0.44901;3
LIGH;7.769;2534.531;6685.0;0
MAGN;7.770;2534.535;-21.90000;15.60000;-17.70000;2
ACCE;7.771;2534.537;-1.72502;3.22559;9.21768;3
AHRS;7.771;2534.537;17.068001;8.602792;-52.067730;0.16551816;0.00169864;-0.42281935;-127
GYRO;7.773;2534.538;-0.23622;0.00905;0.48017;3
LIGH;7.778;2534.541;6685.0;0
MAGN;7.779;2534.545;-21.90000;15.60000;-17.70000;2
GYRO;7.779;2534.546;-0.23090;-0.00692;0.49988;3
ACCE;7.781;2534.549;-1.63404;2.95983;9.22546;3
AHRS;7.782;2534.549;16.920057;8.471421;-51.734894;0.16389100;0.00172480;-0.42058706;99
LIGH;7.785;2534.552;6691.0;0
GYRO;7.786;2534.554;-0.20586;-0.09108;0.50067;3
MAGN;7.789;2534.557;-21.90000;15.60000;-17.70000;2
LIGH;7.793;2534.561;6691.0;0
ACCE;7.794;2534.561;-1.42335;2.65098;9.00938;3
AHRS;7.799;2534.561;16.846554;8.355903;-51.891148;0.16290189;0.00088538;-0.42205104;8
GYRO;7.804;2534.562;-0.18243;-0.17364;0.48922;3
MAGN;7.804;2534.567;-21.90000;16.00000;-18.10000;2
GYRO;7.805;2534.569;-0.16751;-0.21092;0.48043;3
LIGH;7.806;2534.571;6691.0;0
ACCE;7.806;2534.574;-1.08338;2.58275;8.76398;3
AHRS;7.807;2534.574;16.741695;8.053949;-51.398754;0.16098438;-0.00036933;-0.41875798;124
MAGN;7.807;2534.575;-22.30000;16.00000;-18.10000;2
GYRO;7.808;2534.576;-0.16272;-0.21332;0.47218;3
LIGH;7.813;2534.581;6705.0;0
GYRO;7.815;2534.583;-0.17763;-0.19894;0.46419;3
MAGN;7.817;2534.585;-22.30000;16.00000;-18.10000;2
ACCE;7.818;2534.586;-0.86371;2.75992;8.45632;3
AHRS;7.819;2534.586;16.661625;7.758972;-51.405865;0.15928720;-0.00237449;-0.41931254;42
GYRO;7.821;2534.590;-0.21172;-0.17950;0.45860;3
LIGH;7.823;2534.591;6705.0;0
MAGN;7.827;2534.595;-22.30000;16.40000;-18.10000;2
GYRO;7.828;2534.596;-0.26392;-0.15526;0.45726;3
ACCE;7.830;2534.598;-0.80685;2.95325;8.34738;3
AHRS;7.831;2534.598;16.542938;7.500765;-50.980522;0.15743825;-0.00335164;-0.41647479;75
LIGH;7.833;2534.601;6664.0;0
GYRO;7.835;2534.603;-0.31292;-0.12197;0.45993;3
MAGN;7.838;2534.606;-22.30000;16.40000;-18.10000;2
ACCE;7.842;2534.610;-0.76974;2.99574;8.34679;3
AHRS;7.843;2534.610;16.465929;7.375329;-50.984283;0.15638572;-0.00404570;-0.41675630;-102
GYRO;7.844;2534.611;-0.37684;-0.06605;0.46499;3
LIGH;7.844;2534.611;6716.0;0
MAGN;7.847;2534.615;-22.70000;16.40000;-18.10000;2
GYRO;7.850;2534.618;-0.42264;-0.02264;0.47857;3
LIGH;7.853;2534.621;6716.0;0
ACCE;7.855;2534.623;-0.80146;2.82396;8.50899;3
AHRS;7.855;2534.623;16.196634;7.192822;-50.805870;0.15364188;-0.00421453;-0.41588488;52
GYRO;7.856;2534.624;-0.44661;0.01917;0.50414;3
MAGN;7.858;2534.626;-22.70000;16.80000;-18.10000;2
GYRO;7.863;2534.631;-0.45141;0.03782;0.53157;3
LIGH;7.864;2534.631;6744.0;0
MAGN;7.867;2534.635;-22.70000;16.80000;-18.10000;2
ACCE;7.868;2534.636;-0.89184;2.71682;8.69694;3
AHRS;7.869;2534.636;15.907777;7.075694;-50.829414;0.15097478;-0.00407339;-0.41651574;-64
GYRO;7.870;2534.638;-0.43383;0.03649;0.56938;3
LIGH;7.873;2534.641;6744.0;0
GYRO;7.876;2534.644;-0.39069;0.01065;0.60427;3
MAGN;7.878;2534.646;-23.10000;16.80000;-18.50000;2
ACCE;7.880;2534.648;-0.96247;2.70665;8.70951;3
AHRS;7.881;2534.648;15.653643;6.948149;-50.886059;0.14853644;-0.00418695;-0.41737738;39
GYRO;7.883;2534.651;-0.33689;-0.00426;0.62931;3
LIGH;7.884;2534.652;6744.0;0
MAGN;7.888;2534.656;-23.10000;17.20000;-18.50000;2
GYRO;7.890;2534.658;-0.26498;0.01971;0.65567;3
ACCE;7.893;2534.661;-0.88705;2.57915;8.73884;3
AHRS;7.893;2534.661;15.482286;6.798430;-50.472916;0.14667664;-0.00418322;-0.41450185;-116
LIGH;7.894;2534.661;6758.0;0
GYRO;7.896;2534.664;-0.18829;0.07297;0.67804;3
MAGN;7.898;2534.666;-23.10000;17.20000;-18.50000;2
GYRO;7.903;2534.671;-0.11159;0.13795;0.69189;3
LIGH;7.904;2534.672;6758.0;0
ACCE;7.906;2534.673;-0.75776;2.28467;8.85675;3
AHRS;7.907;2534.673;15.413244;6.713394;-50.349258;0.14583677;-0.00443395;-0.41370723;111
MAGN;7.908;2534.676;-23.50000;17.60000;-18.50000;2
GYRO;7.910;2534.678;-0.02317;0.25886;0.69801;3
LIGH;7.913;2534.681;6758.0;0
GYRO;7.916;2534.684;0.06312;0.43090;0.69588;3
MAGN;7.918;2534.686;-23.50000;17.60000;-18.50000;2
ACCE;7.919;2534.687;-0.71108;1.92853;9.10455;3
AHRS;7.919;2534.687;15.451602;6.808861;-50.523190;0.14647394;-0.00405087;-0.41491210;88
LIGH;7.923;2534.691;6770.0;0
GYRO;7.925;2534.693;0.14195;0.62904;0.69269;3
MAGN;7.928;2534.695;-23.50000;18.00000;-18.50000;2
ACCE;7.996;2534.699;-0.98821;2.06320;9.33679;3
AHRS;7.996;2534.699;15.523831;7.010380;-50.403858;0.14776772;-0.00258855;-0.41364792;6
GYRO;7.998;2534.700;0.19308;0.75927;0.68177;3
LIGH;7.999;2534.704;6770.0;0
GYRO;7.999;2534.707;0.22291;0.80933;0.65966;3
MAGN;7.999;2534.709;-23.90000;18.00000;-18.90000;2
LIGH;8.000;2534.711;6787.0;0
ACCE;8.001;2534.713;-1.45807;2.31579;9.67497;3
AHRS;8.001;2534.713;15.728942;7.519861;-50.562168;0.15120035;0.00042885;-0.41401869;-99
GYRO;8.004;2534.714;0.24261;0.81812;0.63729;3
MAGN;8.004;2534.716;-23.90000;18.00000;-18.90000;2
LIGH;8.005;2534.722;6787.0;0
GYRO;8.005;2534.722;0.26339;0.80374;0.62851;3
MAGN;8.006;2534.725;-23.90000;18.50000;-18.90000;2
ACCE;8.006;2534.727;-1.73699;2.46244;10.04128;3
AHRS;8.007;2534.727;15.970202;8.068600;-50.537762;0.15505257;0.00385345;-0.41284242;-124
GYRO;8.008;2534.764;0.47378;0.30733;0.45673;3
MAGN;8.009;2534.766;-24.30000;18.90000;-19.30000;2
GYRO;8.009;2534.771;0.49082;0.25593;0.41359;3
LIGH;8.010;2534.771;6818.0;0
MAGN;8.010;2534.775;-24.30000;19.30000;-19.30000;2
ACCE;8.011;2534.777;-1.17615;1.98000;9.47864;3
AHRS;8.011;2534.777;17.107048;9.034730;-50.091831;0.16730137;0.00779177;-0.40672234;-53
GYRO;8.013;2534.778;0.50307;0.22717;0.36885;3
LIGH;8.014;2534.781;6818.0;0
MAGN;8.021;2534.784;-24.30000;19.30000;-19.30000;2
GYRO;8.026;2534.785;0.50254;0.24448;0.31772;3
ACCE;8.030;2534.789;-1.07799;1.92314;9.42178;3
AHRS;8.030;2534.789;17.481787;9.133058;-49.842308;0.17053746;0.00753392;-0.40418220;51
LIGH;8.031;2534.791;6815.0;0
GYRO;8.032;2534.792;0.48496;0.27963;0.27351;3
MAGN;8.032;2534.795;-24.30000;19.30000;-19.30000;2
GYRO;8.033;2534.799;0.46312;0.29108;0.22717;3
LIGH;8.038;2534.801;6815.0;0
ACCE;8.038;2534.801;-1.08457;1.86029;9.37569;3
AHRS;8.039;2534.801;17.804630;9.284404;-49.794319;0.17356975;0.00759247;-0.40319455;49
MAGN;8.040;2534.805;-24.30000;19.70000;-19.30000;2
GYRO;8.040;2534.806;0.41998;0.24714;0.15713;3
GNSS;8.041;1490612655.000;40.313476;-3.483146;597.000;0.000;3.0;0.0;21;17
LIGH;8.045;2534.811;6815.0;0
ACCE;8.045;2534.813;-1.15401;1.81780;9.38168;3
AHRS;8.049;2534.813;17.920326;9.355161;-49.621231;0.17470312;0.00798107;-0.40159029;-89
GYRO;8.053;2534.814;0.37737;0.17790;0.08709;3
MAGN;8.054;2534.815;-24.70000;19.70000;-19.30000;2
GYRO;8.054;2534.820;0.34754;0.12064;0.02583;3
LIGH;8.055;2534.821;6842.0;0
GNSS;8.055;1490612655.000;40.313476;-3.483146;597.000;0.000;3.0;0.0;21;17
MAGN;8.057;2534.825;-24.70000;19.70000;-19.30000;2
ACCE;8.058;2534.825;-1.26354;1.87705;9.45231;3
AHRS;8.058;2534.825;18.134871;9.455723;-49.665001;0.17672108;0.00790724;-0.40151918;-19
GYRO;8.059;2534.826;0.33210;0.06738;-0.04021;3
LIGH;8.068;2534.831;6842.0;0
GYRO;8.068;2534.833;0.32144;0.01971;-0.08282;3
MAGN;8.069;2534.835;-24.70000;19.70000;-19.30000;2
ACCE;8.070;2534.837;-1.29167;2.15837;9.27873;3
AHRS;8.070;2534.837;18.306580;9.499067;-49.653599;0.17820209;0.00762780;-0.40115237;-90
GYRO;8.086;2534.839;0.32411;-0.04368;-0.12836;3
LIGH;8.087;2534.841;6842.0;0
MAGN;8.087;2534.845;-24.70000;19.70000;-19.30000;2
GYRO;8.087;2534.846;0.33955;-0.07297;-0.15127;3
ACCE;8.088;2534.849;-1.34015;2.48398;9.28531;3
AHRS;8.088;2534.849;18.487093;9.488759;-49.714577;0.17956737;0.00678184;-0.40142426;81
LIGH;8.089;2534.851;6852.0;0
GYRO;8.089;2534.853;0.36565;-0.09454;-0.16059;3
MAGN;8.090;2534.855;-24.70000;19.70000;-19.30000;2
GYRO;8.117;2534.859;0.38270;-0.12330;-0.14221;3
LIGH;8.118;2534.861;6852.0;0
ACCE;8.118;2534.862;-1.45508;2.96941;8.96389;3
AHRS;8.119;2534.862;18.735949;9.454077;-49.669117;0.18136941;0.00565792;-0.40081501;-18
MAGN;8.119;2534.865;-24.70000;19.70000;-19.30000;2
GYRO;8.120;2534.866;0.37364;-0.15340;-0.12037;3
LIGH;8.120;2534.871;6846.0;0
GYRO;8.121;2534.873;0.34062;-0.16671;-0.10200;3
ACCE;8.121;2534.874;-1.35033;3.45842;8.84777;3
AHRS;8.122;2534.874;18.999886;9.364487;-49.686947;0.18309879;0.00394826;-0.40077001;-41
MAGN;8.122;2534.875;-24.70000;19.70000;-19.30000;2
GYRO;8.123;2534.879;0.29534;-0.15633;-0.08922;3
LIGH;8.123;2534.881;6846.0;0
MAGN;8.124;2534.885;-24.70000;19.70000;-19.30000;2
GYRO;8.124;2534.886;0.22664;-0.14727;-0.07457;3
ACCE;8.125;2534.887;-1.29167;3.59729;8.68616;3
AHRS;8.125;2534.887;19.201639;9.269456;-49.478634;0.18432209;0.00279039;-0.39903992;57
LIGH;8.126;2534.891;6846.0;0
GYRO;8.126;2534.892;0.14887;-0.14088;-0.05300;3
MAGN;8.127;2534.895;-24.70000;19.70000;-19.30000;2
ACCE;8.130;2534.898;-1.29227;3.52546;8.69454;3
AHRS;8.130;2534.898;19.273188;9.215771;-49.367569;0.18468678;0.00228419;-0.39816713;-55
GYRO;8.132;2534.899;0.08655;-0.13582;-0.03515;3
LIGH;8.134;2534.901;6845.0;0
MAGN;8.137;2534.905;-24.70000;19.70000;-19.30000;2
GYRO;8.138;2534.906;0.03169;-0.12996;-0.02264;3
ACCE;8.141;2534.910;-1.26593;3.28544;8.89266;3
AHRS;8.143;2534.910;19.311239;9.109009;-49.341820;0.18461013;0.00134824;-0.39809030;43
LIGH;8.144;2534.911;6845.0;0
GYRO;8.145;2534.912;-0.00772;-0.11718;-0.02610;3
MAGN;8.147;2534.915;-24.70000;19.70000;-19.30000;2
GYRO;8.151;2534.919;-0.03116;-0.11212;-0.04048;3
LIGH;8.153;2534.921;6845.0;0
ACCE;8.154;2534.922;-1.28988;2.84671;9.12550;3
AHRS;8.155;2534.922;19.263777;9.019590;-49.295826;0.18393144;0.00089576;-0.39793158;-15
MAGN;8.157;2534.925;-24.70000;19.30000;-19.30000;2
GYRO;8.158;2534.926;-0.03542;-0.11531;-0.06392;3
LIGH;8.163;2534.931;6841.0;0
GYRO;8.165;2534.932;-0.02956;-0.14701;-0.08442;3
ACCE;8.165;2534.933;-1.36230;2.77727;9.22306;3
AHRS;8.166;2534.933;19.194790;8.927982;-49.455772;0.18307909;0.00017560;-0.39941651;50
MAGN;8.167;2534.935;-24.70000;19.30000;-19.30000;2
GYRO;8.170;2534.938;-0.01571;-0.17737;-0.09854;3
LIGH;8.173;2534.941;6841.0;0
MAGN;8.177;2534.945;-24.70000;19.30000;-18.90000;2
GYRO;8.178;2534.946;0.00346;-0.19654;-0.11638;3
ACCE;8.179;2534.947;-1.39163;2.94607;9.23922;3
AHRS;8.179;2534.947;19.147469;8.815254;-49.595119;0.18231876;-0.00075518;-0.40074566;-126
LIGH;8.183;2534.951;6848.0;0
GYRO;8.185;2534.953;0.02104;-0.20826;-0.12490;3
MAGN;8.187;2534.955;-24.70000;19.30000;-18.90000;2
ACCE;8.190;2534.959;-1.48680;3.09690;9.18057;3
AHRS;8.191;2534.959;19.135757;8.752151;-49.562157;0.18200770;-0.00115393;-0.40060177;-46
GYRO;8.192;2534.959;0.03169;-0.21625;-0.12597;3
LIGH;8.195;2534.962;6848.0;0
MAGN;8.200;2534.967;-24.70000;18.80000;-18.90000;2
GYRO;8.201;2534.968;0.04820;-0.22371;-0.11585;3
LIGH;8.204;2534.971;6848.0;0
ACCE;8.206;2534.973;-1.56341;3.28844;9.12610;3
AHRS;8.207;2534.973;19.147125;8.599324;-49.815781;0.18155560;-0.00279541;-0.40281713;-101
GYRO;8.209;2534.975;0.05939;-0.22530;-0.09374;3
MAGN;8.210;2534.976;-24.70000;18.80000;-18.90000;2
LIGH;8.214;2534.982;6863.0;0
GYRO;8.217;2534.984;0.06951;-0.21438;-0.05593;3
ACCE;8.218;2534.986;-1.64960;3.48536;9.06026;3
AHRS;8.219;2534.986;19.198532;8.437953;-49.867836;0.18138400;-0.00433190;-0.40341896;-63
MAGN;8.220;2534.988;-24.70000;18.80000;-18.90000;2
GYRO;8.225;2534.992;0.06844;-0.18642;-0.01278;3
LIGH;8.226;2534.992;6863.0;0
MAGN;8.230;2534.998;-24.70000;18.30000;-18.50000;2
ACCE;8.232;2534.999;-1.68253;3.68647;8.94174;3
AHRS;8.234;2534.999;19.248867;8.375079;-50.136269;0.18153980;-0.00543618;-0.40555856;6
GYRO;8.235;2535.001;0.05832;-0.15819;0.05353;3
LIGH;8.236;2535.002;6857.0;0
SOUN;8.239;2821.84;0.08612;72.68
MAGN;8.251;2535.007;-24.70000;18.30000;-18.50000;2
GYRO;8.252;2535.009;0.04075;-0.13236;0.10280;3
LIGH;8.253;2535.011;6859.0;0
ACCE;8.254;2535.014;-1.65619;3.59489;8.95372;3
AHRS;8.255;2535.014;19.314476;8.228474;-50.243343;0.18152139;-0.00699669;-0.40655011;24
MAGN;8.257;2535.016;-24.70000;18.30000;-18.50000;2
GYRO;8.258;2535.018;0.01039;-0.10946;0.14434;3
LIGH;8.259;2535.022;6859.0;0
GYRO;8.260;2535.025;-0.01465;-0.07750;0.17151;3
MAGN;8.261;2535.027;-24.70000;17.90000;-18.50000;2
ACCE;8.262;2535.028;-1.54426;3.19626;8.95611;3
AHRS;8.263;2535.028;19.321844;8.100878;-50.572231;0.18110174;-0.00854103;-0.40931147;72
LIGH;8.265;2535.032;6855.0;0
GYRO;8.266;2535.034;-0.05300;-0.04661;0.17524;3
MAGN;8.288;2535.036;-24.70000;17.90000;-18.50000;2
LIGH;8.292;2535.041;6855.0;0
ACCE;8.293;2535.041;-1.52630;2.83533;8.97646;3
AHRS;8.293;2535.041;19.239494;8.005969;-50.834465;0.18010621;-0.00938434;-0.41160274;-13
GYRO;8.294;2535.042;-0.09454;-0.04234;0.14701;3
MAGN;8.300;2535.047;-24.70000;17.90000;-18.50000;2
GYRO;8.301;2535.049;-0.12384;-0.03356;0.12091;3
LIGH;8.302;2535.051;6855.0;0
ACCE;8.304;2535.053;-1.56341;2.56479;9.09198;3
AHRS;8.310;2535.053;19.159315;7.990811;-50.780724;0.17943797;-0.00911561;-0.41130084;13
MAGN;8.318;2535.056;-24.70000;17.90000;-18.50000;2
GYRO;8.319;2535.057;-0.16059;-0.01944;0.08629;3
LIGH;8.319;2535.061;6842.0;0
GYRO;8.320;2535.064;-0.17603;-0.01145;0.05539;3
MAGN;8.321;2535.065;-24.70000;17.50000;-18.50000;2
ACCE;8.321;2535.066;-1.67714;2.55761;9.33858;3
AHRS;8.324;2535.066;18.979963;7.970131;-51.142792;0.17795233;-0.00916268;-0.41436309;-69
GYRO;8.325;2535.071;-0.18509;-0.02743;0.01997;3
LIGH;8.326;2535.071;6842.0;0
MAGN;8.327;2535.076;-24.70000;17.50000;-18.50000;2
GYRO;8.328;2535.078;-0.18562;-0.06951;-0.01971;3
ACCE;8.328;2535.079;-1.78548;2.57018;9.41400;3
AHRS;8.329;2535.079;18.777660;7.949106;-51.307030;0.17630538;-0.00881115;-0.41590834;70
LIGH;8.330;2535.081;6842.0;0
MAGN;8.330;2535.085;-24.70000;17.50000;-18.50000;2
LIGH;8.331;2535.091;6841.0;0
ACCE;8.331;2535.093;-1.81361;2.57556;9.43495;3
AHRS;8.334;2535.093;18.650028;7.921462;-51.447109;0.17521158;-0.00875463;-0.41718787;71
GYRO;8.335;2535.094;-0.14621;-0.21412;-0.08735;3
MAGN;8.336;2535.095;-24.70000;17.50000;-18.50000;2
GYRO;8.337;2535.101;-0.10040;-0.28309;-0.10786;3
LIGH;8.338;2535.101;6841.0;0
ACCE;8.338;2535.105;-1.71365;2.61207;9.23623;3
AHRS;8.339;2535.105;18.488180;7.750051;-51.530426;0.17333420;-0.00959704;-0.41828141;47
MAGN;8.340;2535.106;-24.70000;17.50000;-18.50000;2
GYRO;8.341;2535.108;-0.04767;-0.33742;-0.12330;3
LIGH;8.343;2535.111;6839.0;0
MAGN;8.347;2535.115;-24.70000;17.50000;-18.50000;2
GYRO;8.348;2535.116;0.02104;-0.37071;-0.13049;3
ACCE;8.349;2535.117;-1.48081;2.66295;8.97107;3
AHRS;8.350;2535.117;18.433540;7.500159;-51.563660;0.17199758;-0.01138253;-0.41897789;87
LIGH;8.353;2535.121;6839.0;0
GYRO;8.355;2535.123;0.08442;-0.38483;-0.13689;3
MAGN;8.357;2535.125;-24.70000;17.50000;-18.50000;2
ACCE;8.362;2535.129;-1.22523;2.69288;8.56466;3
AHRS;8.364;2535.129;18.443661;7.375311;-51.402115;0.17163624;-0.01215052;-0.41789669;124
GYRO;8.365;2535.132;0.14727;-0.38190;-0.14994;3
LIGH;8.365;2535.133;6839.0;0
MAGN;8.370;2535.137;-24.70000;17.50000;-18.50000;2
GYRO;8.371;2535.139;0.19095;-0.36618;-0.17124;3
LIGH;8.374;2535.142;6823.0;0
ACCE;8.376;2535.144;-0.91339;2.63841;8.20433;3
AHRS;8.377;2535.144;18.558565;7.076049;-51.414219;0.17142847;-0.01493556;-0.41831288;-117
MAGN;8.379;2535.146;-24.70000;17.50000;-18.50000;2
GYRO;8.380;2535.147;0.21332;-0.34088;-0.20240;3
LIGH;8.384;2535.152;6823.0;0
GYRO;8.387;2535.155;0.21652;-0.30866;-0.22504;3
MAGN;8.389;2535.157;-24.70000;17.50000;-18.50000;2
ACCE;8.390;2535.158;-0.70569;2.72939;8.00621;3
AHRS;8.391;2535.158;18.713953;6.839013;-51.137142;0.17180216;-0.01695620;-0.41634238;-34
LIGH;8.393;2535.161;6823.0;0
GYRO;8.396;2535.163;0.20959;-0.22477;-0.25540;3
MAGN;8.398;2535.166;-24.70000;17.50000;-18.50000;2
GYRO;8.403;2535.170;0.20000;-0.16512;-0.27191;3
LIGH;8.404;2535.172;6785.0;0
ACCE;8.404;2535.172;-0.70509;2.94068;7.99963;3
AHRS;8.405;2535.172;18.865767;6.732857;-51.218983;0.17257477;-0.01848099;-0.41697627;-73
MAGN;8.410;2535.177;-25.10000;17.50000;-18.50000;2
GYRO;8.411;2535.179;0.19148;-0.11212;-0.27297;3
LIGH;8.413;2535.181;6785.0;0
ACCE;8.418;2535.184;-0.79128;3.17232;8.18099;3
AHRS;8.419;2535.184;18.954281;6.714896;-51.339523;0.17317209;-0.01913848;-0.41784647;-119
MAGN;8.420;2535.185;-25.10000;17.50000;-18.50000;2
GYRO;8.421;2535.186;0.18935;-0.04820;-0.25726;3
LIGH;8.423;2535.191;6775.0;0
GYRO;8.426;2535.194;0.18775;0.00453;-0.23835;3
MAGN;8.427;2535.195;-25.10000;17.50000;-18.50000;2
ACCE;8.428;2535.196;-0.85174;3.34829;8.37492;3
AHRS;8.429;2535.196;19.098272;6.761471;-51.325565;0.17445399;-0.01930177;-0.41751179;52
GYRO;8.433;2535.201;0.17603;0.03542;-0.21572;3
LIGH;8.434;2535.202;6775.0;0
MAGN;8.439;2535.207;-25.10000;17.50000;-18.50000;2
ACCE;8.441;2535.208;-0.96726;3.36026;8.54910;3
AHRS;8.441;2535.208;19.171509;6.802755;-51.374981;0.17516038;-0.01933423;-0.41775370;-88
GYRO;8.442;2535.210;0.15366;0.03249;-0.19308;3
LIGH;8.443;2535.211;6775.0;0
MAGN;8.448;2535.216;-25.10000;17.50000;-18.50000;2
GYRO;8.449;2535.217;0.12437;0.03409;-0.16725;3
LIGH;8.453;2535.221;6768.0;0
ACCE;8.454;2535.221;-0.94092;3.38480;8.79031;3
AHRS;8.455;2535.221;19.285381;6.887408;-51.492821;0.17632625;-0.01929003;-0.41841558;75
GYRO;8.456;2535.224;0.09401;0.03409;-0.15287;3
MAGN;8.457;2535.225;-25.10000;17.50000;-18.50000;2
GYRO;8.464;2535.232;0.05939;0.02237;-0.14647;3
LIGH;8.465;2535.232;6768.0;0
ACCE;8.466;2535.234;-0.92895;3.22798;8.89865;3
AHRS;8.467;2535.234;19.326475;6.944456;-51.522396;0.17684588;-0.01904879;-0.41851225;-24
MAGN;8.468;2535.236;-25.10000;17.50000;-18.10000;2
GYRO;8.471;2535.239;0.01678;-0.00692;-0.14275;3
LIGH;8.473;2535.241;6768.0;0
MAGN;8.478;2535.246;-25.10000;17.50000;-18.10000;2
GYRO;8.479;2535.247;-0.01838;-0.03382;-0.13635;3
ACCE;8.480;2535.248;-0.94631;3.18728;9.08420;3
AHRS;8.481;2535.248;19.296915;6.953655;-51.619278;0.17663600;-0.01901395;-0.41928360;-26
LIGH;8.484;2535.251;6763.0;0
GYRO;8.487;2535.255;-0.04288;-0.04767;-0.12836;3
MAGN;8.488;2535.256;-25.10000;17.50000;-18.10000;2
LIGH;8.495;2535.262;6763.0;0
ACCE;8.495;2535.262;-0.86610;3.27108;9.06445;3
AHRS;8.497;2535.262;19.272263;6.935514;-51.584988;0.17638569;-0.01900797;-0.41907233;-82
GYRO;8.498;2535.264;-0.08176;-0.06977;-0.12251;3
MAGN;8.499;2535.266;-25.10000;17.50000;-18.10000;2
GYRO;8.504;2535.272;-0.11212;-0.08469;-0.12810;3
LIGH;8.506;2535.272;6751.0;0
ACCE;8.506;2535.274;-0.79009;3.11067;8.95731;3
AHRS;8.507;2535.274;19.146593;6.875979;-51.649097;0.17519023;-0.01908908;-0.41979989;-110
MAGN;8.509;2535.276;-25.10000;17.50000;-18.10000;2
GYRO;8.511;2535.279;-0.14781;-0.09348;-0.13742;3
LIGH;8.514;2535.281;6751.0;0
MAGN;8.518;2535.286;-25.10000;17.50000;-18.10000;2
GYRO;8.520;2535.287;-0.17018;-0.07590;-0.14328;3
ACCE;8.521;2535.289;-0.79847;3.02328;9.06205;3
AHRS;8.524;2535.289;18.975393;6.818039;-51.670391;0.17365694;-0.01891759;-0.42024034;-29
LIGH;8.525;2535.291;6751.0;0
GYRO;8.526;2535.294;-0.16751;-0.04687;-0.13263;3
MAGN;8.528;2535.296;-25.50000;17.50000;-18.10000;2
LIGH;8.534;2535.302;6746.0;0
ACCE;8.536;2535.304;-0.96666;3.19087;9.21289;3
AHRS;8.537;2535.304;18.901257;6.804957;-51.766365;0.17302261;-0.01888089;-0.42108625;-44
GYRO;8.538;2535.305;-0.13236;-0.02530;-0.09534;3
MAGN;8.539;2535.306;-25.50000;17.50000;-18.10000;2
LIGH;8.544;2535.311;6746.0;0
GYRO;8.547;2535.314;-0.08709;-0.02743;-0.06179;3
MAGN;8.555;2535.316;-25.50000;17.10000;-18.10000;2
ACCE;8.556;2535.317;-1.13186;3.32136;9.25179;3
AHRS;8.563;2535.317;18.758575;6.796702;-52.097126;0.17184053;-0.01889495;-0.42382109;-72
GYRO;8.569;2535.321;-0.04767;-0.01731;-0.02423;3
LIGH;8.570;2535.321;6746.0;0
MAGN;8.571;2535.325;-25.50000;17.10000;-18.10000;2
GYRO;8.571;2535.328;-0.02210;-0.01571;0.01491;3
ACCE;8.573;2535.329;-1.22942;3.50870;9.14645;3
AHRS;8.574;2535.329;18.737625;6.786927;-52.239273;0.17161980;-0.01910303;-0.42496094;-114
LIGH;8.576;2535.331;6740.0;0
MAGN;8.576;2535.335;-25.50000;17.10000;-18.10000;2
GYRO;8.577;2535.336;0.00240;-0.03302;0.05300;3
LIGH;8.578;2535.341;6740.0;0
ACCE;8.578;2535.343;-1.23122;3.40336;8.94653;3
AHRS;8.579;2535.343;18.752771;6.770222;-52.322639;0.17166010;-0.01941592;-0.42561594;13
GYRO;8.580;2535.344;0.01731;-0.05353;0.08575;3
MAGN;8.581;2535.345;-25.50000;17.10000;-18.10000;2
LIGH;8.583;2535.351;6738.0;0
GYRO;8.584;2535.352;0.01145;-0.04474;0.10360;3
ACCE;8.588;2535.356;-1.11510;3.21841;8.78193;3
AHRS;8.589;2535.356;18.773548;6.699220;-52.343956;0.17155215;-0.02007850;-0.42586505;-95
MAGN;8.590;2535.357;-25.50000;17.10000;-18.10000;2
GYRO;8.591;2535.358;-0.02104;-0.01784;0.11292;3
LIGH;8.594;2535.362;6738.0;0
MAGN;8.598;2535.366;-25.50000;17.10000;-18.10000;2
GYRO;8.600;2535.368;-0.07430;0.00905;0.10093;3
ACCE;8.601;2535.369;-1.06243;3.04243;8.66103;3
AHRS;8.603;2535.369;18.728312;6.660091;-52.387001;0.17105180;-0.02027117;-0.42630583;-49
LIGH;8.604;2535.371;6738.0;0
MAGN;8.608;2535.376;-25.50000;17.10000;-18.10000;2
GYRO;8.609;2535.377;-0.15952;0.03009;0.07217;3
LIGH;8.614;2535.381;6730.0;0
ACCE;8.616;2535.384;-1.10313;2.89040;8.67778;3
AHRS;8.616;2535.384;18.636660;6.662405;-52.423733;0.17035037;-0.01995330;-0.42668539;43
GYRO;8.617;2535.385;-0.23782;0.02637;0.04048;3
MAGN;8.618;2535.386;-25.50000;17.10000;-18.10000;2
LIGH;8.627;2535.392;6730.0;0
GYRO;8.628;2535.393;-0.31026;0.01651;0.00027;3
MAGN;8.628;2535.396;-25.50000;17.10000;-18.10000;2
ACCE;8.629;2535.397;-1.11271;2.80301;8.83161;3
AHRS;8.630;2535.397;18.367006;6.666591;-52.581913;0.16826926;-0.01910930;-0.42819288;-43
GYRO;8.635;2535.400;-0.35873;0.01119;-0.02983;3
LIGH;8.637;2535.401;6730.0;0
MAGN;8.638;2535.406;-25.50000;17.10000;-18.10000;2
GYRO;8.639;2535.407;-0.38110;0.00293;-0.05167;3
ACCE;8.642;2535.409;-1.22823;2.74076;9.05128;3
AHRS;8.644;2535.409;18.043823;6.678071;-52.627895;0.16582404;-0.01783224;-0.42887500;37
LIGH;8.645;2535.411;6737.0;0
GYRO;8.646;2535.414;-0.37524;-0.00559;-0.06791;3
MAGN;8.648;2535.415;-25.50000;17.10000;-18.10000;2
LIGH;8.654;2535.421;6737.0;0
GYRO;8.654;2535.421;-0.34168;-0.01411;-0.07989;3
ACCE;8.655;2535.423;-1.20907;2.61866;9.14346;3
AHRS;8.656;2535.423;17.719755;6.683371;-52.718357;0.16334222;-0.01666087;-0.42990881;4
MAGN;8.657;2535.425;-25.50000;17.10000;-18.10000;2
GYRO;8.660;2535.428;-0.29321;-0.01811;-0.08416;3
LIGH;8.663;2535.431;6740.0;0
GYRO;8.684;2535.435;-0.22504;-0.00586;-0.07457;3
MAGN;8.685;2535.436;-25.50000;17.10000;-18.10000;2
ACCE;8.685;2535.437;-1.23601;2.64440;9.31225;3
AHRS;8.686;2535.437;17.487059;6.691721;-52.795597;0.16157596;-0.01579937;-0.43073809;-28
LIGH;8.686;2535.441;6740.0;0
GYRO;8.688;2535.443;-0.13928;0.00799;-0.05566;3
MAGN;8.689;2535.445;-25.50000;17.10000;-18.10000;2
ACCE;8.690;2535.449;-1.18932;2.79343;9.21828;3
AHRS;8.690;2535.449;17.406263;6.705502;-52.823883;0.16100354;-0.01541742;-0.43102175;33
GYRO;8.691;2535.451;-0.06951;0.00506;-0.03808;3
LIGH;8.691;2535.452;6740.0;0
MAGN;8.692;2535.456;-25.50000;17.10000;-18.10000;2
GYRO;8.692;2535.457;-0.03435;-0.00133;-0.02956;3
SOUN;8.693;3603.06;0.10996;74.80
LIGH;8.700;2535.461;6729.0;0
ACCE;8.701;2535.463;-1.07978;2.80720;9.05188;3
AHRS;8.701;2535.463;17.344166;6.711734;-52.845528;0.16054732;-0.01515730;-0.43124512;-70
GYRO;8.704;2535.464;-0.02317;-0.00639;-0.02850;3
MAGN;8.704;2535.465;-25.50000;17.10000;-18.10000;2
GYRO;8.705;2535.471;-0.03116;-0.01518;-0.02610;3
LIGH;8.705;2535.471;6729.0;0
MAGN;8.707;2535.475;-25.50000;17.10000;-18.10000;2
ACCE;8.708;2535.476;-0.85234;2.78206;8.86333;3
AHRS;8.709;2535.476;17.309294;6.694820;-52.847523;0.16021565;-0.01515509;-0.43132037;67
GYRO;8.710;2535.478;-0.06152;-0.02716;-0.03675;3
LIGH;8.714;2535.481;6729.0;0
GYRO;8.721;2535.485;-0.09880;-0.03222;-0.05513;3
MAGN;8.722;2535.486;-25.50000;17.10000;-18.10000;2
ACCE;8.723;2535.489;-0.74699;2.63841;8.71489;3
AHRS;8.723;2535.489;17.229965;6.662571;-52.850330;0.15948467;-0.01509935;-0.43146896;54
LIGH;8.724;2535.491;6724.0;0
GYRO;8.725;2535.493;-0.13928;-0.02796;-0.08895;3
MAGN;8.727;2535.495;-25.50000;17.10000;-18.10000;2
GYRO;8.731;2535.499;-0.15952;-0.02157;-0.12037;3
LIGH;8.735;2535.502;6724.0;0
ACCE;8.735;2535.502;-0.62908;2.40019;8.70771;3
AHRS;8.735;2535.502;17.073414;6.639472;-52.892746;0.15818977;-0.01472611;-0.43199030;48
MAGN;8.738;2535.506;-25.50000;17.10000;-18.10000;2
GYRO;8.740;2535.507;-0.17177;0.00320;-0.16378;3
LIGH;8.743;2535.511;6719.0;0
ACCE;8.746;2535.514;-0.60573;2.39899;8.90344;3
AHRS;8.747;2535.514;16.962919;6.636155;-52.931419;0.15732372;-0.01437351;-0.43240735;90
GYRO;8.748;2535.515;-0.15313;0.04314;-0.19574;3
MAGN;8.748;2535.517;-25.50000;17.10000;-18.10000;2
LIGH;8.753;2535.521;6719.0;0
GYRO;8.755;2535.523;-0.11159;0.08495;-0.20000;3
MAGN;8.757;2535.525;-25.50000;17.50000;-18.10000;2
ACCE;8.758;2535.526;-0.79368;2.74974;9.12550;3
AHRS;8.759;2535.526;16.813795;6.720234;-52.815701;0.15650874;-0.01298139;-0.43154752;-102
GYRO;8.761;2535.529;-0.07910;0.11878;-0.18163;3
LIGH;8.763;2535.531;6719.0;0
MAGN;8.767;2535.535;-25.50000;17.50000;-18.10000;2
GYRO;8.768;2535.536;-0.04607;0.15766;-0.15633;3
ACCE;8.771;2535.539;-0.95170;3.11366;9.24641;3
AHRS;8.771;2535.539;16.756929;6.851820;-52.799973;0.15656880;-0.01171801;-0.43130404;-49
LIGH;8.773;2535.541;6720.0;0
GYRO;8.775;2535.543;-0.02743;0.16938;-0.12703;3
MAGN;8.777;2535.545;-25.50000;17.50000;-18.10000;2
GYRO;8.782;2535.550;-0.01838;0.16325;-0.09321;3
LIGH;8.783;2535.551;6720.0;0
ACCE;8.784;2535.552;-1.03190;3.41832;9.36492;3
AHRS;8.785;2535.552;16.751904;6.991275;-52.772369;0.15705752;-0.01057937;-0.43090436;-51
MAGN;8.788;2535.556;-25.50000;17.50000;-18.10000;2
GYRO;8.789;2535.557;-0.02743;0.15766;-0.05566;3
LIGH;8.794;2535.562;6722.0;0
GYRO;8.796;2535.564;-0.03915;0.15420;-0.01784;3
ACCE;8.797;2535.565;-1.07859;3.50930;9.54449;3
AHRS;8.798;2535.565;16.745838;7.114357;-52.732159;0.15747702;-0.00954605;-0.43042991;-59
MAGN;8.799;2535.566;-25.50000;17.50000;-18.10000;2
GYRO;8.803;2535.571;-0.03489;0.13875;0.02184;3
LIGH;8.808;2535.571;6716.0;0
MAGN;8.808;2535.575;-25.50000;17.50000;-18.10000;2
GYRO;8.809;2535.577;-0.03542;0.10333;0.05167;3
ACCE;8.810;2535.578;-1.15580;3.42012;9.52234;3
AHRS;8.816;2535.578;16.743004;7.189569;-52.706394;0.15773971;-0.00891622;-0.43012959;-84
LIGH;8.823;2535.581;6716.0;0
GYRO;8.824;2535.584;-0.03116;0.08096;0.08229;3
MAGN;8.825;2535.585;-25.50000;17.50000;-18.10000;2
ACCE;8.826;2535.591;-1.12049;3.24953;9.72525;3
AHRS;8.827;2535.591;16.747766;7.201367;-52.733368;0.15781853;-0.00888041;-0.43031755;-47
LIGH;8.828;2535.591;6723.0;0
GYRO;8.828;2535.592;-0.02423;0.09721;0.10173;3
MAGN;8.829;2535.596;-25.50000;17.50000;-18.10000;2
GYRO;8.830;2535.598;-0.01625;0.08362;0.10733;3
LIGH;8.836;2535.604;6723.0;0
ACCE;8.838;2535.606;-1.16777;3.05560;9.64803;3
AHRS;8.839;2535.606;16.738129;7.242373;-52.682205;0.15790221;-0.00845430;-0.42987436;46
GYRO;8.841;2535.607;-0.01518;0.02850;0.10493;3
MAGN;8.842;2535.609;-25.10000;17.50000;-18.10000;2
LIGH;8.845;2535.611;6723.0;0
GYRO;8.846;2535.614;-0.01838;-0.00186;0.09401;3
MAGN;8.848;2535.616;-25.10000;17.50000;-18.50000;2
ACCE;8.850;2535.618;-1.03489;2.91075;9.64265;3
AHRS;8.851;2535.618;16.722656;7.213155;-52.470196;0.15768936;-0.00832896;-0.42828542;-9
GYRO;8.853;2535.621;-0.01997;-0.01838;0.07430;3
LIGH;8.854;2535.622;6741.0;0
MAGN;8.858;2535.626;-25.10000;17.90000;-18.50000;2
GYRO;8.860;2535.628;-0.02051;-0.02530;0.05459;3
ACCE;8.863;2535.631;-0.96666;2.80840;9.71208;3
AHRS;8.863;2535.631;16.696564;7.162050;-52.193832;0.15731792;-0.00824515;-0.42623582;-54
LIGH;8.864;2535.632;6741.0;0
GYRO;8.868;2535.635;-0.02370;-0.02716;0.04288;3
MAGN;8.874;2535.640;-25.10000;17.90000;-18.50000;2
LIGH;8.877;2535.642;6741.0;0
GYRO;8.885;2535.643;-0.02370;-0.05033;0.03755;3
ACCE;8.891;2535.644;-1.04507;2.82456;9.72644;3
AHRS;8.899;2535.644;16.662270;7.100833;-52.013554;0.15683927;-0.00834185;-0.42495334;103
MAGN;8.915;2535.646;-25.10000;17.90000;-18.50000;2
GYRO;8.916;2535.650;-0.02264;-0.09454;0.02637;3
LIGH;8.916;2535.652;6743.0;0
MAGN;8.917;2535.656;-25.10000;17.90000;-18.50000;2
ACCE;8.922;2535.657;-1.02831;2.85269;9.58638;3
AHRS;8.923;2535.657;16.647955;7.048786;-51.810883;0.15655099;-0.00841480;-0.42346188;42
GYRO;8.924;2535.658;-0.02690;-0.14807;0.02104;3
LIGH;8.924;2535.662;6743.0;0
GYRO;8.925;2535.665;-0.03595;-0.18509;0.01571;3
MAGN;8.926;2535.667;-25.10000;17.90000;-18.50000;2
ACCE;8.926;2535.669;-0.89304;2.82636;9.44872;3
AHRS;8.927;2535.669;16.611652;6.881248;-51.687954;0.15566163;-0.00941314;-0.42276978;54
LIGH;8.928;2535.671;6747.0;0
GYRO;8.929;2535.673;-0.04181;-0.19920;0.00533;3
MAGN;8.929;2535.676;-25.10000;17.90000;-18.50000;2
ACCE;8.930;2535.683;-0.80804;2.76710;9.41699;3
AHRS;8.931;2535.683;16.567780;6.699388;-51.596718;0.15465996;-0.01053899;-0.42234933;-42
MAGN;8.932;2535.686;-25.10000;17.90000;-18.50000;2
GYRO;8.933;2535.687;-0.00346;-0.13129;0.01438;3
LIGH;8.933;2535.692;6747.0;0
GYRO;8.934;2535.694;0.04075;-0.08975;0.03329;3
MAGN;8.934;2535.696;-25.10000;17.90000;-18.50000;2
ACCE;8.935;2535.697;-0.86670;2.81139;9.38707;3
AHRS;8.936;2535.697;16.574331;6.590935;-51.477673;0.15432258;-0.01124891;-0.42156100;-128
GYRO;8.937;2535.701;0.07963;-0.05646;0.05060;3
LIGH;8.938;2535.702;6747.0;0
MAGN;8.941;2535.706;-25.10000;17.90000;-18.50000;2
GYRO;8.942;2535.707;0.13023;-0.01491;0.07137;3
ACCE;8.942;2535.709;-0.88945;2.82576;9.39844;3
AHRS;8.943;2535.709;16.650375;6.536833;-51.413254;0.15471838;-0.01187340;-0.42105621;19
LIGH;8.944;2535.711;6747.0;0
GYRO;8.970;2535.714;0.17390;0.01758;0.08975;3
MAGN;8.971;2535.715;-25.10000;17.90000;-18.50000;2
GYRO;8.971;2535.721;0.21066;0.03622;0.10626;3
LIGH;8.973;2535.721;6747.0;0
ACCE;8.974;2535.723;-0.98821;2.70126;9.33739;3
AHRS;8.975;2535.723;16.796141;6.532023;-51.353683;0.15583472;-0.01238442;-0.42045346;-126
MAGN;8.975;2535.725;-25.10000;17.90000;-18.50000;2
GYRO;8.977;2535.728;0.24048;0.02583;0.11239;3
LIGH;8.977;2535.731;6746.0;0
MAGN;8.978;2535.735;-25.10000;17.90000;-18.50000;2
GYRO;8.978;2535.736;0.26605;-0.00559;0.11052;3
ACCE;8.979;2535.737;-0.95529;2.56599;9.28292;3
AHRS;8.980;2535.737;16.994188;6.508643;-51.299847;0.15728718;-0.01324541;-0.41986808;14
LIGH;8.980;2535.741;6746.0;0
GYRO;8.981;2535.743;0.28203;-0.02077;0.10227;3
MAGN;8.981;2535.745;-25.10000;17.90000;-18.50000;2
ACCE;8.982;2535.749;-0.90261;2.47441;9.28591;3
AHRS;8.983;2535.749;17.080315;6.482677;-51.274101;0.15786138;-0.01373938;-0.41961691;-85
GYRO;8.985;2535.750;0.28096;-0.02131;0.08922;3
LIGH;8.985;2535.752;6750.0;0
MAGN;8.990;2535.755;-25.10000;17.90000;-18.50000;2
GYRO;8.990;2535.757;0.25433;-0.04900;0.05939;3
LIGH;8.996;2535.761;6750.0;0
ACCE;8.996;2535.762;-0.92416;2.44508;9.11054;3
AHRS;8.997;2535.762;17.268568;6.435137;-51.224117;0.15914994;-0.01475488;-0.41910443;100
GYRO;8.997;2535.763;0.21438;-0.09960;0.02743;3
MAGN;8.998;2535.765;-25.10000;17.90000;-18.50000;2
GNSS;8.998;1490612656.000;40.313476;-3.483146;597.000;0.000;3.0;0.0;20;16
GYRO;9.003;2535.770;0.15366;-0.16938;-0.01518;3
LIGH;9.003;2535.771;6750.0;0
GNSS;9.004;1490612656.000;40.313476;-3.483146;597.000;0.000;3.0;0.0;20;16
MAGN;9.040;2535.774;-25.10000;17.90000;-18.50000;2
ACCE;9.041;2535.775;-0.80685;2.61686;9.02015;3
AHRS;9.041;2535.775;17.382502;6.324820;-51.133785;0.15964043;-0.01592117;-0.41843936;-60
GYRO;9.042;2535.776;0.09028;-0.21252;-0.05300;3
LIGH;9.042;2535.781;6743.0;0
GYRO;9.043;2535.783;0.01944;-0.23116;-0.08868;3
MAGN;9.043;2535.785;-25.10000;17.90000;-18.50000;2
ACCE;9.044;2535.787;-0.79667;2.80122;8.94534;3
AHRS;9.044;2535.787;17.406631;6.164271;-51.055462;0.15925254;-0.01715602;-0.41802767;108
GYRO;9.045;2535.789;-0.03382;-0.23889;-0.10440;3
LIGH;9.045;2535.791;6743.0;0
MAGN;9.046;2535.795;-25.10000;17.90000;-18.50000;2
GYRO;9.046;2535.796;-0.07324;-0.23809;-0.11132;3
ACCE;9.048;2535.799;-0.88466;2.92512;9.02015;3
AHRS;9.048;2535.799;17.353489;6.003808;-51.057095;0.15825523;-0.01820981;-0.41831478;-37
GYRO;9.049;2535.809;-0.08549;-0.20293;-0.07883;3
LIGH;9.049;2535.811;6747.0;0
ACCE;9.049;2535.812;-0.94272;2.96642;9.12191;3
AHRS;9.050;2535.812;17.273607;5.852371;-50.984810;0.15709552;-0.01899101;-0.41803631;-69
MAGN;9.051;2535.815;-25.10000;17.90000;-18.50000;2
GYRO;9.053;2535.816;-0.06578;-0.17950;-0.04234;3
LIGH;9.056;2535.821;6747.0;0
GYRO;9.057;2535.822;-0.04128;-0.14940;-0.00107;3
MAGN;9.057;2535.825;-25.10000;17.90000;-18.10000;2
ACCE;9.058;2535.825;-1.02771;2.99335;9.19553;3
AHRS;9.058;2535.825;17.227680;5.733986;-50.923977;0.15631807;-0.01965912;-0.41776714;-12
GYRO;9.061;2535.829;-0.01252;-0.13848;0.03435;3
LIGH;9.063;2535.831;6751.0;0
MAGN;9.071;2535.835;-28.60000;17.90000;-18.10000;2
GYRO;9.072;2535.836;0.02264;-0.14594;0.07137;3
ACCE;9.073;2535.837;-1.02113;2.88322;9.14046;3
AHRS;9.076;2535.837;17.226448;5.615958;-51.999691;0.15567812;-0.02203845;-0.42631012;-7
LIGH;9.081;2535.841;6751.0;0
GYRO;9.081;2535.843;0.05087;-0.15553;0.09747;3
MAGN;9.082;2535.845;-25.50000;17.90000;-18.10000;2
GYRO;9.082;2535.849;0.06631;-0.16059;0.10786;3
ACCE;9.083;2535.850;-0.88765;2.59412;8.96629;3
AHRS;9.084;2535.850;17.256613;5.470450;-51.734421;0.15542300;-0.02292551;-0.42441586;-85
LIGH;9.084;2535.851;6751.0;0
MAGN;9.087;2535.855;-25.50000;17.90000;-18.10000;2
GYRO;9.088;2535.856;0.07643;-0.15553;0.10280;3
LIGH;9.093;2535.861;6752.0;0
ACCE;9.094;2535.862;-0.72604;2.49715;8.81066;3
AHRS;9.095;2535.862;17.270851;5.393642;-51.567753;0.15528263;-0.02335170;-0.42320919;32
GYRO;9.095;2535.863;0.07590;-0.14381;0.08895;3
MAGN;9.097;2535.865;-25.50000;17.90000;-18.10000;2
GYRO;9.102;2535.870;0.06951;-0.12464;0.07643;3
LIGH;9.103;2535.871;6752.0;0
MAGN;9.106;2535.874;-25.50000;17.90000;-18.10000;2
ACCE;9.107;2535.875;-0.61651;2.54683;8.72806;3
AHRS;9.108;2535.875;17.315557;5.251052;-51.338673;0.15515061;-0.02432194;-0.42157617;-111
GYRO;9.108;2535.876;0.06045;-0.09507;0.06072;3
LIGH;9.113;2535.881;6752.0;0
GYRO;9.115;2535.883;0.04075;-0.04234;0.05380;3
MAGN;9.117;2535.885;-25.50000;17.90000;-18.10000;2
ACCE;9.119;2535.887;-0.69911;2.72999;8.83640;3
AHRS;9.120;2535.887;17.344736;5.177560;-51.253551;0.15512463;-0.02488997;-0.42098525;26
GYRO;9.121;2535.889;0.02637;0.00186;0.05593;3
LIGH;9.123;2535.891;6751.0;0
MAGN;9.127;2535.895;-25.50000;17.90000;-18.10000;2
GYRO;9.128;2535.896;0.01838;0.03675;0.06738;3
ACCE;9.131;2535.899;-0.89543;2.97719;8.93336;3
AHRS;9.132;2535.899;17.363466;5.178591;-51.188942;0.15528752;-0.02486521;-0.42046288;106
LIGH;9.134;2535.902;6751.0;0
GYRO;9.135;2535.903;0.01411;0.04953;0.08442;3
MAGN;9.137;2535.905;-25.50000;17.90000;-18.10000;2
GYRO;9.141;2535.909;0.01145;0.05193;0.10067;3
LIGH;9.143;2535.911;6761.0;0
ACCE;9.144;2535.912;-1.03968;3.03944;9.04948;3
AHRS;9.145;2535.912;17.378452;5.203866;-51.159508;0.15550268;-0.02468476;-0.42018527;-38
MAGN;9.147;2535.915;-30.80000;17.90000;-18.10000;2
GYRO;9.148;2535.916;0.01465;0.05246;0.12490;3
LIGH;9.155;2535.921;6761.0;0
GYRO;9.155;2535.923;0.02423;0.04661;0.15047;3
ACCE;9.156;2535.924;-1.03489;2.93709;9.05846;3
AHRS;9.157;2535.924;17.396828;5.216690;-52.703197;0.15534583;-0.02674918;-0.43215105;-110
MAGN;9.158;2535.926;-25.70000;17.90000;-18.10000;2
GYRO;9.163;2535.931;0.03382;0.03941;0.15366;3
LIGH;9.164;2535.931;6761.0;0
MAGN;9.167;2535.935;-26.20000;18.30000;-18.10000;2
ACCE;9.168;2535.936;-0.94751;2.65816;9.03991;3
AHRS;9.169;2535.936;17.401110;5.218369;-52.095303;0.15552483;-0.02592812;-0.42742842;-67
GYRO;9.170;2535.938;0.05513;0.04234;0.14514;3
LIGH;9.176;2535.941;6765.0;0
GYRO;9.177;2535.944;0.07377;0.05087;0.13209;3
MAGN;9.177;2535.945;-26.20000;18.30000;-18.10000;2
ACCE;9.181;2535.949;-0.91279;2.49057;8.99322;3
AHRS;9.184;2535.949;17.428806;5.224243;-51.882236;0.15580849;-0.02569913;-0.42573881;-11
GYRO;9.185;2535.950;0.09401;0.06844;0.11931;3
LIGH;9.186;2535.952;6765.0;0
MAGN;9.188;2535.956;-26.20000;18.30000;-18.10000;2
GYRO;9.189;2535.957;0.11372;0.10440;0.09721;3
LIGH;9.194;2535.961;6765.0;0
ACCE;9.198;2535.963;-0.88166;2.38582;8.97945;3
AHRS;9.199;2535.963;17.481054;5.268161;-51.699154;0.15641572;-0.02530756;-0.42420620;-98
GYRO;9.200;2535.964;0.12970;0.13689;0.06525;3
MAGN;9.200;2535.966;-26.20000;18.30000;-18.10000;2
LIGH;9.204;2535.971;6767.0;0
GYRO;9.206;2535.974;0.11958;0.14035;0.06525;3
ACCE;9.208;2535.975;-0.97863;2.39420;8.90044;3
AHRS;9.209;2535.975;17.567160;5.388282;-51.625179;0.15754148;-0.02459954;-0.42338514;126
MAGN;9.210;2535.977;-26.20000;18.30000;-18.10000;2
LIGH;9.214;2535.981;6767.0;0
GYRO;9.217;2535.984;0.07910;0.14647;-0.05087;3
MAGN;9.219;2535.987;-26.20000;18.30000;-18.10000;2
ACCE;9.220;2535.988;-1.07440;2.73298;9.09198;3
AHRS;9.221;2535.988;17.590374;5.488507;-51.600327;0.15809628;-0.02387364;-0.42303166;89
GYRO;9.224;2535.991;0.05406;0.16139;-0.07750;3
LIGH;9.225;2535.991;6774.0;0
MAGN;9.229;2535.997;-31.20000;18.30000;-18.10000;2
GYRO;9.230;2535.998;0.04234;0.15260;-0.09161;3
SOUN;9.231;719.03;0.02194;60.81
ACCE;9.241;2536.000;-1.31262;2.95863;9.22785;3
AHRS;9.241;2536.000;17.610317;5.658717;-53.144806;0.15855917;-0.02476405;-0.43475971;-117
LIGH;9.244;2536.001;6774.0;0
GYRO;9.245;2536.005;0.04288;0.12437;-0.09481;3
MAGN;9.246;2536.006;-26.50000;18.30000;-18.10000;2
LIGH;9.247;2536.011;6774.0;0
GYRO;9.247;2536.013;0.05140;0.09667;-0.08389;3
ACCE;9.248;2536.014;-1.45208;3.06697;9.40682;3
AHRS;9.249;2536.014;17.631933;5.802512;-52.839836;0.15933307;-0.02331268;-0.43217912;-76
MAGN;9.250;2536.015;-26.50000;18.30000;-18.10000;2
GYRO;9.263;2536.020;0.06844;0.07244;-0.06844;3
LIGH;9.269;2536.021;6776.0;0
MAGN;9.269;2536.027;-27.10000;18.70000;-18.10000;2
ACCE;9.270;2536.028;-1.42335;3.08493;9.39305;3
AHRS;9.271;2536.028;17.653614;5.867567;-52.431034;0.15982561;-0.02232333;-0.42889905;-55
GYRO;9.274;2536.030;0.09081;0.02317;-0.04794;3
LIGH;9.275;2536.031;6776.0;0
MAGN;9.276;2536.035;-26.60000;18.70000;-18.10000;2
GYRO;9.277;2536.037;0.09774;-0.00027;-0.04341;3
LIGH;9.278;2536.041;6776.0;0
ACCE;9.278;2536.041;-1.39043;3.05919;9.31584;3
AHRS;9.279;2536.041;17.725845;5.917838;-52.206356;0.16061282;-0.02189781;-0.42701390;-92
GYRO;9.280;2536.043;0.09135;-0.01731;-0.04474;3
MAGN;9.281;2536.045;-26.60000;18.70000;-18.10000;2
GYRO;9.284;2536.050;0.08176;-0.05140;-0.05326;3
LIGH;9.285;2536.052;6779.0;0
ACCE;9.286;2536.053;-1.34973;3.00652;9.14705;3
AHRS;9.287;2536.053;17.779335;5.924538;-52.031616;0.16108319;-0.02180617;-0.42559448;-55
MAGN;9.288;2536.056;-26.60000;18.70000;-18.10000;2
GYRO;9.295;2536.057;0.07697;-0.08762;-0.06365;3
LIGH;9.296;2536.061;6779.0;0
GYRO;9.297;2536.064;0.07643;-0.10546;-0.06791;3
MAGN;9.298;2536.065;-26.60000;18.70000;-18.10000;2
ACCE;9.299;2536.066;-1.29047;3.03944;9.08719;3
AHRS;9.299;2536.066;17.825481;5.885138;-51.758614;0.16134514;-0.02190508;-0.42348233;127
GYRO;9.303;2536.071;0.08229;-0.10866;-0.06818;3
LIGH;9.308;2536.071;6775.0;0
MAGN;9.309;2536.075;-32.00000;18.70000;-18.10000;2
GYRO;9.315;2536.078;0.09294;-0.11052;-0.05965;3
ACCE;9.316;2536.079;-1.23541;3.21182;8.97706;3
AHRS;9.316;2536.079;17.893440;5.829255;-53.297520;0.16134492;-0.02476819;-0.43542212;60
LIGH;9.318;2536.081;6775.0;0
MAGN;9.318;2536.085;-26.90000;18.70000;-18.10000;2
GYRO;9.319;2536.086;0.09561;-0.11798;-0.03995;3
LIGH;9.323;2536.091;6775.0;0
ACCE;9.325;2536.093;-1.14862;3.38121;8.79271;3
AHRS;9.329;2536.093;17.955193;5.793117;-52.855286;0.16177727;-0.02466549;-0.43199176;76
GYRO;9.333;2536.094;0.07910;-0.12916;-0.01465;3
MAGN;9.334;2536.095;-26.90000;18.70000;-18.10000;2
LIGH;9.334;2536.102;6770.0;0
GYRO;9.335;2536.102;0.04714;-0.13635;0.00293;3
ACCE;9.337;2536.105;-0.97384;3.47459;8.64367;3
AHRS;9.338;2536.105;18.031456;5.678251;-52.472618;0.16201523;-0.02531044;-0.42911449;-69
MAGN;9.339;2536.106;-26.90000;18.70000;-18.10000;2
GYRO;9.340;2536.108;0.00240;-0.15287;0.01411;3
LIGH;9.345;2536.112;6770.0;0
GYRO;9.348;2536.116;-0.05140;-0.17497;0.02610;3
MAGN;9.350;2536.117;-26.90000;18.70000;-18.10000;2
ACCE;9.351;2536.119;-0.82361;3.40635;8.51378;3
AHRS;9.352;2536.119;18.033619;5.536857;-52.020718;0.16160515;-0.02577767;-0.42580596;-2
LIGH;9.354;2536.122;6770.0;0
GYRO;9.357;2536.124;-0.10892;-0.19015;0.03995;3
MAGN;9.360;2536.127;-26.90000;18.70000;-18.10000;2
LIGH;9.364;2536.131;6775.0;0
ACCE;9.366;2536.134;-0.63087;3.20763;8.43417;3
AHRS;9.367;2536.134;17.998465;5.422074;-51.870216;0.16094227;-0.02632292;-0.42483237;78
GYRO;9.368;2536.136;-0.14354;-0.17550;0.05539;3
MAGN;9.370;2536.137;-27.30000;18.70000;-18.10000;2
LIGH;9.374;2536.142;6775.0;0
GYRO;9.376;2536.144;-0.13449;-0.13263;0.07217;3
MAGN;9.380;2536.147;-27.30000;18.70000;-18.10000;2
ACCE;9.381;2536.148;-0.52194;3.01310;8.55927;3
AHRS;9.381;2536.148;17.846884;5.198501;-51.875813;0.15894198;-0.02748867;-0.42533237;-26
GYRO;9.383;2536.151;-0.10413;-0.07217;0.08948;3
LIGH;9.384;2536.152;6773.0;0
MAGN;9.390;2536.157;-27.30000;18.70000;-18.10000;2
GYRO;9.391;2536.159;-0.05619;-0.01758;0.10227;3
ACCE;9.393;2536.160;-0.52792;2.81798;8.67240;3
AHRS;9.394;2536.160;17.776533;5.114563;-51.822895;0.15810023;-0.02779914;-0.42510322;65
LIGH;9.395;2536.161;6773.0;0
MAGN;9.399;2536.167;-27.30000;18.70000;-18.10000;2
GYRO;9.401;2536.168;0.02370;0.02051;0.12091;3
LIGH;9.404;2536.172;6773.0;0
ACCE;9.406;2536.174;-0.56922;2.75453;8.78313;3
AHRS;9.407;2536.174;17.784431;5.091054;-51.810452;0.15807703;-0.02799487;-0.42503154;94
GYRO;9.409;2536.175;0.07537;0.04501;0.13023;3
MAGN;9.409;2536.176;-26.70000;18.30000;-18.10000;2
LIGH;9.415;2536.182;6776.0;0
GYRO;9.417;2536.184;0.12916;0.07297;0.14035;3
MAGN;9.419;2536.186;-27.10000;18.30000;-18.10000;2
ACCE;9.421;2536.188;-0.55605;2.84491;8.91242;3
AHRS;9.421;2536.188;17.878754;5.092360;-51.929779;0.15878053;-0.02851009;-0.42586893;-32
LIGH;9.424;2536.191;6776.0;0
GYRO;9.426;2536.194;0.16219;0.09401;0.15553;3
MAGN;9.429;2536.197;-27.10000;18.30000;-18.10000;2
LIGH;9.434;2536.202;6776.0;0
ACCE;9.436;2536.202;-0.58718;2.88202;8.94534;3
AHRS;9.437;2536.202;17.966873;5.104531;-51.988426;0.15949094;-0.02883420;-0.42622480;-76
GYRO;9.440;2536.203;0.15846;0.10386;0.16485;3
MAGN;9.441;2536.207;-27.10000;18.30000;-18.10000;2
GYRO;9.445;2536.210;0.12543;0.09854;0.16245;3
LIGH;9.447;2536.211;6789.0;0
ACCE;9.454;2536.214;-0.63207;2.89279;8.94713;3
AHRS;9.456;2536.214;18.099354;5.139172;-51.964153;0.16064766;-0.02903836;-0.42586270;-2
MAGN;9.459;2536.216;-26.70000;18.30000;-18.10000;2
GYRO;9.460;2536.217;0.07856;0.07750;0.14754;3
LIGH;9.462;2536.221;6789.0;0
GYRO;9.465;2536.224;0.02264;0.04501;0.12890;3
MAGN;9.466;2536.226;-26.70000;18.30000;-17.70000;2
ACCE;9.467;2536.227;-0.64404;2.82217;9.05547;3
AHRS;9.469;2536.227;18.130390;5.139996;-51.909618;0.16090395;-0.02907416;-0.42540851;30
GYRO;9.472;2536.232;-0.02264;0.02530;0.11212;3
LIGH;9.475;2536.231;6794.0;0
MAGN;9.476;2536.236;-30.60000;18.30000;-17.70000;2
GYRO;9.478;2536.238;-0.08336;0.00826;0.09401;3
ACCE;9.479;2536.240;-0.61950;2.79284;9.08360;3
AHRS;9.480;2536.240;18.074820;5.110156;-52.999699;0.16008048;-0.03061767;-0.43395144;-103
LIGH;9.485;2536.241;6794.0;0
MAGN;9.486;2536.245;-27.30000;18.30000;-17.70000;2
GYRO;9.487;2536.247;-0.12224;-0.00213;0.07191;3
LIGH;9.489;2536.254;6794.0;0
ACCE;9.489;2536.256;-0.56563;2.65697;9.17757;3
AHRS;9.491;2536.256;17.997156;5.080716;-52.821201;0.15942000;-0.03029444;-0.43268561;-82
GYRO;9.493;2536.257;-0.14567;0.00959;0.04234;3
MAGN;9.494;2536.259;-26.60000;17.90000;-17.70000;2
LIGH;9.496;2536.262;6798.0;0
GYRO;9.497;2536.264;-0.15207;0.01997;0.02583;3
MAGN;9.499;2536.267;-27.00000;17.90000;-17.70000;2
ACCE;9.501;2536.268;-0.59735;2.61746;9.19792;3
AHRS;9.502;2536.268;17.816029;5.061886;-52.694885;0.15798935;-0.02956247;-0.43190485;-1
LIGH;9.504;2536.272;6798.0;0
GYRO;9.507;2536.274;-0.14354;0.01625;0.00559;3
MAGN;9.509;2536.277;-27.00000;17.90000;-17.70000;2
LIGH;9.515;2536.282;6798.0;0
ACCE;9.516;2536.282;-0.66559;2.63183;9.29190;3
AHRS;9.517;2536.282;17.710957;5.056701;-52.702812;0.15715955;-0.02920624;-0.43207201;23
GYRO;9.519;2536.284;-0.11265;0.01278;-0.00533;3
MAGN;9.521;2536.289;-27.00000;17.90000;-17.70000;2
GYRO;9.523;2536.290;-0.08069;0.00746;-0.00985;3
LIGH;9.525;2536.291;6805.0;0
ACCE;9.528;2536.295;-0.68594;2.66953;9.32601;3
AHRS;9.529;2536.295;17.590187;5.054041;-52.709034;0.15621878;-0.02876710;-0.43223664;-87
MAGN;9.531;2536.297;-27.00000;17.90000;-17.70000;2
GYRO;9.532;2536.299;-0.03755;0.00346;-0.01145;3
LIGH;9.537;2536.304;6805.0;0
GYRO;9.538;2536.306;0.01092;0.00346;-0.00985;3
ACCE;9.541;2536.308;-0.72664;2.73178;9.26915;3
AHRS;9.543;2536.308;17.551836;5.050436;-52.715981;0.15590839;-0.02865578;-0.43233112;118
MAGN;9.545;2536.310;-27.00000;17.90000;-17.70000;2
LIGH;9.547;2536.311;6810.0;0
GYRO;9.548;2536.313;0.05353;-0.00027;-0.00666;3
MAGN;9.549;2536.315;-27.00000;17.90000;-17.70000;2
GYRO;9.554;2536.322;0.09348;-0.00639;-0.00613;3
LIGH;9.565;2536.321;6810.0;0
ACCE;9.566;2536.323;-0.68893;2.85748;9.18116;3
AHRS;9.567;2536.323;17.601460;5.039614;-52.714245;0.15624978;-0.02892967;-0.43228620;98
MAGN;9.569;2536.329;-27.00000;17.90000;-17.70000;2
GYRO;9.576;2536.330;0.14887;0.00240;-0.00240;3
LIGH;9.578;2536.332;6810.0;0
MAGN;9.579;2536.336;-27.00000;17.90000;-17.70000;2
ACCE;9.580;2536.338;-0.67696;3.03824;9.02614;3
AHRS;9.589;2536.338;17.678455;5.033530;-52.683643;0.15682703;-0.02923348;-0.43198565;-91
GYRO;9.593;2536.339;0.18615;0.02823;0.00692;3
LIGH;9.594;2536.341;6805.0;0
MAGN;9.595;2536.347;-27.00000;17.90000;-17.70000;2
GYRO;9.595;2536.349;0.20639;0.06898;0.01838;3
ACCE;9.596;2536.350;-0.64643;3.09451;8.99681;3
AHRS;9.596;2536.350;17.877922;5.071221;-52.660942;0.15850937;-0.02968311;-0.43157077;78
LIGH;9.597;2536.352;6805.0;0
GYRO;9.598;2536.356;0.20426;0.09721;0.01891;3
MAGN;9.598;2536.358;-27.00000;17.90000;-17.70000;2
LIGH;9.599;2536.362;6805.0;0
ACCE;9.600;2536.364;-0.59616;2.85688;8.96150;3
AHRS;9.600;2536.364;17.955711;5.098401;-52.654190;0.15921181;-0.02976456;-0.43140730;24
GYRO;9.601;2536.366;0.19414;0.10333;-0.00080;3
MAGN;9.602;2536.368;-27.00000;17.90000;-17.70000;2
LIGH;9.604;2536.372;6807.0;0
GYRO;9.607;2536.374;0.17817;0.06418;-0.02264;3
MAGN;9.610;2536.377;-27.00000;17.90000;-17.70000;2
ACCE;9.611;2536.379;-0.57521;2.71802;8.87710;3
AHRS;9.612;2536.379;18.125065;5.179808;-52.655502;0.16082014;-0.02979196;-0.43114248;120
LIGH;9.614;2536.381;6807.0;0
GYRO;9.616;2536.384;0.15366;0.03995;-0.04075;3
MAGN;9.619;2536.387;-26.60000;17.90000;-17.70000;2
ACCE;9.623;2536.391;-0.50278;2.86406;8.93277;3
AHRS;9.624;2536.391;18.196281;5.191412;-52.528194;0.16144451;-0.02979867;-0.43007186;16
LIGH;9.625;2536.392;6800.0;0
GYRO;9.625;2536.392;0.12011;0.05726;-0.05433;3
MAGN;9.630;2536.398;-26.60000;17.90000;-17.70000;2
GYRO;9.632;2536.400;0.09507;0.06951;-0.06285;3
LIGH;9.634;2536.401;6800.0;0
ACCE;9.636;2536.404;-0.60035;2.92751;9.01656;3
AHRS;9.637;2536.404;18.274809;5.251272;-52.471516;0.16228771;-0.02955820;-0.42947257;-120
MAGN;9.638;2536.405;-26.60000;17.90000;-17.70000;2
GYRO;9.639;2536.407;0.08069;0.06764;-0.06605;3
LIGH;9.644;2536.412;6800.0;0
GYRO;9.646;2536.414;0.07856;0.04554;-0.05593;3
MAGN;9.648;2536.416;-26.60000;17.50000;-17.70000;2
ACCE;9.649;2536.417;-0.69192;2.99574;9.12071;3
AHRS;9.650;2536.417;18.321138;5.302066;-52.512348;0.16282393;-0.02940158;-0.42967197;28
GYRO;9.656;2536.422;0.08602;0.02477;-0.03728;3
LIGH;9.656;2536.422;6799.0;0
MAGN;9.658;2536.426;-26.60000;17.50000;-17.70000;2
GYRO;9.661;2536.429;0.10040;0.01332;-0.01971;3
LIGH;9.664;2536.431;6799.0;0
ACCE;9.664;2536.431;-0.68354;3.08194;9.16381;3
AHRS;9.665;2536.431;18.389399;5.315243;-52.591042;0.16337788;-0.02967554;-0.43019629;49
MAGN;9.668;2536.435;-26.60000;17.50000;-17.70000;2
GYRO;9.669;2536.437;0.11745;0.01385;0.00373;3
LIGH;9.674;2536.441;6799.0;0
GYRO;9.676;2536.443;0.12650;0.00719;0.01678;3
ACCE;9.677;2536.445;-0.69851;3.11905;9.10395;3
AHRS;9.677;2536.445;18.481647;5.310923;-52.618996;0.16406330;-0.03010600;-0.43032876;-64
MAGN;9.679;2536.446;-26.60000;17.50000;-17.70000;2
GYRO;9.696;2536.450;0.12437;0.00533;0.02876;3
LIGH;9.698;2536.451;6802.0;0
MAGN;9.701;2536.456;-26.60000;17.50000;-17.70000;2
ACCE;9.702;2536.457;-0.55845;2.96342;9.03272;3
AHRS;9.702;2536.457;18.522192;5.292723;-52.653946;0.16429722;-0.03045399;-0.43058574;-11
GYRO;9.703;2536.458;0.10839;0.00692;0.02743;3
LIGH;9.704;2536.461;6802.0;0
GYRO;9.704;2536.465;0.08389;0.00479;0.01917;3
MAGN;9.705;2536.466;-26.60000;17.50000;-17.70000;2
ACCE;9.706;2536.469;-0.47345;2.77787;8.93336;3
AHRS;9.706;2536.469;18.581179;5.269621;-52.647987;0.16466518;-0.03085271;-0.43051502;-44
LIGH;9.707;2536.471;6802.0;0
GYRO;9.707;2536.473;0.02583;-0.00826;-0.01545;3
MAGN;9.708;2536.475;-28.40000;17.50000;-17.70000;2
GYRO;9.711;2536.479;-0.02903;-0.02104;-0.04341;3
LIGH;9.714;2536.482;6802.0;0
ACCE;9.714;2536.482;-0.45669;2.76770;8.86872;3
AHRS;9.715;2536.482;18.558615;5.241520;-53.205276;0.16423362;-0.03178191;-0.43488565;4
MAGN;9.718;2536.486;-26.50000;17.50000;-17.70000;2
GYRO;9.719;2536.487;-0.11052;-0.03782;-0.07377;3
LIGH;9.723;2536.491;6802.0;0
GYRO;9.726;2536.494;-0.17018;-0.05087;-0.09161;3
ACCE;9.727;2536.495;-0.51116;2.99515;8.81904;3
AHRS;9.728;2536.495;18.430201;5.202885;-53.058548;0.16314302;-0.03136927;-0.43393293;-40
MAGN;9.728;2536.496;-26.50000;17.50000;-17.70000;2
GYRO;9.734;2536.500;-0.24102;-0.05699;-0.11558;3
LIGH;9.734;2536.502;6804.0;0
MAGN;9.738;2536.506;-26.50000;17.50000;-17.70000;2
ACCE;9.739;2536.507;-0.63386;2.98677;9.16201;3
AHRS;9.740;2536.507;18.323591;5.179005;-52.810566;0.16230172;-0.03078684;-0.43215284;83
GYRO;9.741;2536.508;-0.27510;-0.04155;-0.12757;3
LIGH;9.743;2536.511;6804.0;0
MAGN;9.747;2536.515;-26.50000;17.50000;-17.70000;2
GYRO;9.748;2536.516;-0.28469;-0.07404;-0.11611;3
ACCE;9.751;2536.519;-0.79727;3.04064;9.21349;3
AHRS;9.752;2536.519;18.051548;5.147724;-52.808380;0.16009429;-0.02996926;-0.43244123;64
LIGH;9.753;2536.521;6804.0;0
GYRO;9.755;2536.523;-0.27777;-0.09135;-0.10280;3
MAGN;9.757;2536.525;-26.50000;17.50000;-17.70000;2
GYRO;9.761;2536.529;-0.24847;-0.07457;-0.09907;3
LIGH;9.763;2536.531;6819.0;0
ACCE;9.765;2536.533;-0.79667;2.94726;9.45889;3
AHRS;9.765;2536.533;17.832254;5.097424;-52.778015;0.15822676;-0.02946492;-0.43248421;-13
MAGN;9.767;2536.535;-26.50000;17.50000;-17.70000;2
GYRO;9.768;2536.536;-0.18882;-0.05193;-0.08788;3
LIGH;9.774;2536.542;6819.0;0
GYRO;9.776;2536.544;-0.11531;-0.07563;-0.06152;3
ACCE;9.777;2536.545;-0.93853;2.92033;9.37629;3
AHRS;9.778;2536.545;17.682173;5.061747;-52.780773;0.15693732;-0.02916233;-0.43269578;-39
MAGN;9.779;2536.546;-26.50000;17.50000;-17.70000;2
SOUN;9.782;497.32;0.01518;57.60
GYRO;9.789;2536.551;-0.06099;-0.08203;-0.03995;3
LIGH;9.790;2536.552;6822.0;0
MAGN;9.791;2536.556;-30.20000;17.50000;-17.70000;2
ACCE;9.791;2536.557;-0.86910;2.97899;9.41041;3
AHRS;9.792;2536.557;17.650175;5.034660;-53.806145;0.15632096;-0.03064783;-0.44068512;115
GYRO;9.793;2536.558;0.01731;-0.05220;-0.01864;3
LIGH;9.794;2536.561;6822.0;0
MAGN;9.798;2536.566;-26.20000;17.50000;-17.70000;2
GYRO;9.799;2536.567;0.08868;-0.02850;0.00266;3
ACCE;9.807;2536.570;-0.93853;3.02926;9.20451;3
AHRS;9.808;2536.570;17.690905;5.003126;-53.372833;0.15662783;-0.03045979;-0.43734631;-10
LIGH;9.809;2536.571;6822.0;0
GYRO;9.809;2536.574;0.11531;-0.01864;0.01465;3
MAGN;9.837;2536.575;-26.20000;17.50000;-17.70000;2
GYRO;9.840;2536.580;0.13183;0.00479;0.01891;3
LIGH;9.841;2536.582;6820.0;0
ACCE;9.843;2536.583;-0.89124;3.01071;9.22965;3
AHRS;9.849;2536.583;17.777773;4.996733;-53.040615;0.15735850;-0.03039369;-0.43470606;-49
MAGN;9.858;2536.586;-26.60000;17.50000;-17.70000;2
GYRO;9.859;2536.587;0.12863;0.03622;0.01625;3
LIGH;9.860;2536.591;6820.0;0
GYRO;9.860;2536.594;0.12277;0.03542;0.00932;3
MAGN;9.861;2536.596;-26.60000;17.50000;-17.70000;2
ACCE;9.863;2536.597;-0.97025;2.94906;9.19912;3
AHRS;9.864;2536.597;17.861992;5.029020;-52.874535;0.15817182;-0.03024317;-0.43329769;-38
GYRO;9.864;2536.601;0.11745;0.01119;0.00453;3
LIGH;9.865;2536.602;6820.0;0
MAGN;9.865;2536.606;-26.60000;17.50000;-17.70000;2
GYRO;9.866;2536.607;0.10733;-0.00959;-0.00373;3
ACCE;9.866;2536.609;-0.93494;3.00652;9.18057;3
AHRS;9.867;2536.609;17.938026;5.034966;-52.827866;0.15879099;-0.03042806;-0.43285665;75
LIGH;9.868;2536.611;6827.0;0
GYRO;9.868;2536.614;0.08336;-0.01225;-0.01385;3
MAGN;9.869;2536.627;-26.60000;17.50000;-17.70000;2
GYRO;9.869;2536.628;0.00399;-0.02131;-0.02157;3
LIGH;9.869;2536.632;6836.0;0
ACCE;9.870;2536.635;-0.97923;3.28544;9.12909;3
AHRS;9.870;2536.635;18.000814;5.034595;-52.760170;0.15929025;-0.03058074;-0.43227389;-74
GYRO;9.871;2536.636;-0.05673;-0.03941;-0.02637;3
MAGN;9.872;2536.637;-26.60000;17.50000;-17.70000;2
LIGH;9.874;2536.641;6836.0;0
GYRO;9.891;2536.642;-0.10626;-0.05992;-0.02956;3
MAGN;9.892;2536.645;-26.20000;17.50000;-17.70000;2
ACCE;9.892;2536.647;-0.99060;3.23217;9.20032;3
AHRS;9.893;2536.647;17.934704;5.005702;-52.602837;0.15871479;-0.03033003;-0.43115795;-98
GYRO;9.898;2536.649;-0.15313;-0.08123;-0.03435;3
LIGH;9.898;2536.653;6836.0;0
GYRO;9.899;2536.655;-0.18349;-0.09934;-0.03915;3
MAGN;9.899;2536.656;-26.20000;17.50000;-17.70000;2
ACCE;9.900;2536.659;-0.95050;3.04662;9.22366;3
AHRS;9.901;2536.659;17.801058;4.948747;-52.509106;0.15749674;-0.03012537;-0.43063521;-23
LIGH;9.904;2536.661;6844.0;0
GYRO;9.904;2536.663;-0.20906;-0.12384;-0.04474;3
MAGN;9.905;2536.665;-26.90000;17.50000;-17.70000;2
GYRO;9.906;2536.669;-0.21332;-0.13848;-0.04101;3
LIGH;9.906;2536.671;6844.0;0
ACCE;9.907;2536.671;-0.88107;2.91195;9.28292;3
AHRS;9.908;2536.671;17.616390;4.852280;-52.662655;0.15567146;-0.03036851;-0.43212768;-14
MAGN;9.909;2536.675;-26.90000;17.50000;-17.70000;2
GYRO;9.910;2536.676;-0.19947;-0.15846;-0.03728;3
GNSS;9.911;1490612657.000;40.313476;-3.483146;597.000;0.000;3.0;0.0;20;16
LIGH;9.925;2536.681;6844.0;0
GYRO;9.925;2536.682;-0.16964;-0.17497;-0.03462;3
ACCE;9.926;2536.683;-0.80744;2.79822;9.21109;3
AHRS;9.927;2536.683;17.458555;4.730290;-52.767406;0.15396807;-0.03084326;-0.43324801;-115
MAGN;9.928;2536.685;-26.90000;17.50000;-17.70000;2
GYRO;9.929;2536.689;-0.12064;-0.17497;-0.03649;3
LIGH;9.930;2536.691;6842.0;0
MAGN;9.930;2536.695;-26.90000;17.50000;-17.70000;2
ACCE;9.931;2536.696;-0.63746;2.58993;9.22725;3
AHRS;9.931;2536.696;17.391075;4.660509;-52.837944;0.15316562;-0.03121630;-0.43394881;92
GYRO;9.934;2536.697;-0.05513;-0.14008;-0.03409;3
LIGH;9.935;2536.701;6842.0;0
GYRO;9.935;2536.703;-0.00186;-0.11558;-0.03728;3
MAGN;9.943;2536.705;-26.90000;17.50000;-17.70000;2
ACCE;9.944;2536.708;-0.52732;2.50912;9.00160;3
AHRS;9.945;2536.708;17.336315;4.549897;-52.835613;0.15232587;-0.03185705;-0.43412724;-97
GYRO;9.946;2536.710;0.04501;-0.10546;-0.04155;3
LIGH;9.946;2536.711;6837.0;0
MAGN;9.947;2536.715;-30.60000;17.50000;-17.70000;2
GYRO;9.955;2536.716;0.09348;-0.09241;-0.05113;3
ACCE;9.955;2536.720;-0.46148;2.56120;8.93576;3
AHRS;9.956;2536.720;17.362101;4.472182;-53.950287;0.15190598;-0.03403812;-0.44281757;-26
LIGH;9.957;2536.721;6837.0;0
GYRO;9.960;2536.722;0.12970;-0.07004;-0.06525;3
MAGN;9.960;2536.725;-27.10000;17.50000;-17.70000;2
GYRO;9.961;2536.729;0.16538;-0.01917;-0.07617;3
GNSS;9.963;1490612657.000;40.313476;-3.483146;597.000;0.000;3.0;0.0;20;16
LIGH;9.965;2536.731;6837.0;0
ACCE;9.966;2536.732;-0.50877;2.71802;9.04709;3
AHRS;9.967;2536.732;17.449831;4.443419;-53.676575;0.15254895;-0.03424249;-0.44066691;-103
MAGN;9.968;2536.735;-26.70000;17.50000;-17.70000;2
GYRO;9.969;2536.736;0.19148;0.04021;-0.06924;3
LIGH;10.006;2536.741;6836.0;0
GYRO;10.006;2536.742;0.20480;0.06951;-0.05513;3
MAGN;10.007;2536.745;-27.10000;17.50000;-17.70000;2
ACCE;10.008;2536.745;-0.71946;3.08912;9.08001;3
AHRS;10.009;2536.745;17.598139;4.500036;-53.250313;0.15403049;-0.03381697;-0.43716708;-92
GYRO;10.009;2536.749;0.21066;0.05832;-0.03435;3
LIGH;10.010;2536.751;6836.0;0
MAGN;10.010;2536.755;-27.10000;17.50000;-17.70000;2
GYRO;10.011;2536.756;0.20959;0.01651;-0.02104;3
ACCE;10.011;2536.757;-0.80206;3.23337;9.02195;3
AHRS;10.013;2536.757;17.764359;4.538702;-53.196190;0.15547046;-0.03409451;-0.43654633;-123
LIGH;10.014;2536.761;6836.0;0
GYRO;10.015;2536.762;0.19734;-0.02796;-0.01065;3
MAGN;10.015;2536.765;-26.70000;17.50000;-17.70000;2
MAGN;10.016;2536.775;-26.70000;17.50000;-17.70000;2
GYRO;10.017;2536.776;0.14940;-0.06179;0.01917;3
LIGH;10.017;2536.781;6838.0;0
ACCE;10.018;2536.782;-0.55067;3.15137;8.83580;3
AHRS;10.018;2536.782;17.977827;4.469118;-52.836090;0.15695524;-0.03497254;-0.43366301;-22
GYRO;10.019;2536.783;0.11798;-0.05912;0.02131;3
MAGN;10.019;2536.785;-26.70000;17.50000;-17.70000;2
GYRO;10.022;2536.790;0.07377;-0.05513;0.02131;3
LIGH;10.024;2536.791;6830.0;0
ACCE;10.026;2536.794;-0.49859;3.03465;8.68497;3
AHRS;10.026;2536.794;18.056028;4.405306;-52.697754;0.15735812;-0.03557966;-0.43260914;99
MAGN;10.027;2536.795;-30.70000;17.50000;-17.70000;2
GYRO;10.028;2536.796;0.02690;-0.05113;0.01491;3
LIGH;10.036;2536.801;6830.0;0
GYRO;10.036;2536.803;-0.01944;-0.03941;0.00666;3
MAGN;10.037;2536.805;-26.50000;17.50000;-17.70000;2
ACCE;10.038;2536.806;-0.46926;2.96582;8.75979;3
AHRS;10.038;2536.806;18.054771;4.353669;-53.346752;0.15694723;-0.03686398;-0.43769789;-27
GYRO;10.041;2536.809;-0.06312;-0.00692;-0.00373;3
LIGH;10.043;2536.811;6830.0;0
MAGN;10.047;2536.815;-27.10000;17.50000;-17.70000;2
GYRO;10.048;2536.816;-0.09454;0.02290;-0.00266;3
ACCE;10.050;2536.818;-0.60633;3.05560;8.95731;3
AHRS;10.050;2536.818;17.992752;4.350163;-53.202034;0.15650414;-0.03645077;-0.43664131;92
LIGH;10.053;2536.821;6842.0;0
GYRO;10.054;2536.822;-0.11425;0.04048;0.00107;3
MAGN;10.057;2536.825;-27.10000;17.50000;-17.70000;2
GYRO;10.061;2536.829;-0.11478;0.02583;0.00879;3
ACCE;10.066;2536.830;-0.76734;3.02388;9.07762;3
AHRS;10.067;2536.830;17.900547;4.371587;-53.125374;0.15590176;-0.03582107;-0.43610299;104
LIGH;10.068;2536.831;6842.0;0
MAGN;10.068;2536.835;-26.50000;17.50000;-17.70000;2
GYRO;10.069;2536.836;-0.10306;-0.00479;0.01491;3
LIGH;10.073;2536.841;6842.0;0
ACCE;10.074;2536.842;-0.75597;2.91135;9.13986;3
AHRS;10.075;2536.842;17.852234;4.368028;-52.887699;0.15559071;-0.03533759;-0.43431348;-37
GYRO;10.076;2536.843;-0.08069;-0.03941;0.02583;3
MAGN;10.077;2536.845;-26.50000;17.50000;-17.70000;2
GYRO;10.082;2536.850;-0.06099;-0.04820;0.03036;3
LIGH;10.084;2536.852;6837.0;0
ACCE;10.086;2536.854;-0.66559;2.84012;9.06205;3
AHRS;10.087;2536.854;17.781326;4.319174;-52.713577;0.15491386;-0.03520492;-0.43309540;3
MAGN;10.088;2536.856;-26.50000;17.50000;-17.70000;2
GYRO;10.091;2536.857;-0.03808;-0.05859;0.04048;3
LIGH;10.094;2536.862;6837.0;0
GYRO;10.097;2536.864;-0.02210;-0.06578;0.04527;3
MAGN;10.098;2536.866;-26.50000;17.50000;-17.70000;2
ACCE;10.099;2536.867;-0.60035;2.83713;8.93815;3
AHRS;10.104;2536.867;17.745134;4.247272;-52.490387;0.15443252;-0.03532083;-0.43149555;68
GYRO;10.109;2536.872;-0.01092;-0.06338;0.04794;3
LIGH;10.109;2536.871;6818.0;0
MAGN;10.110;2536.876;-31.70000;17.50000;-17.70000;2
GYRO;10.111;2536.878;-0.00879;-0.04421;0.04874;3
ACCE;10.111;2536.879;-0.50159;2.82396;8.84897;3
AHRS;10.112;2536.879;17.728275;4.178142;-53.926716;0.15358154;-0.03771957;-0.44270086;-17
LIGH;10.115;2536.883;6818.0;0
GYRO;10.117;2536.885;-0.01518;0.00080;0.04421;3
MAGN;10.119;2536.887;-26.80000;17.50000;-17.70000;2
LIGH;10.123;2536.891;6818.0;0
ACCE;10.125;2536.893;-0.47345;2.78146;8.79809;3
AHRS;10.126;2536.893;17.716825;4.161528;-53.531231;0.15355924;-0.03727255;-0.43968454;41
GYRO;10.127;2536.894;-0.03968;0.06764;0.03329;3
MAGN;10.127;2536.895;-26.40000;17.50000;-17.70000;2
GYRO;10.134;2536.902;-0.06312;0.10679;0.01678;3
LIGH;10.135;2536.902;6814.0;0
ACCE;10.137;2536.905;-0.58059;2.67971;8.95970;3
AHRS;10.138;2536.905;17.646152;4.226614;-53.127029;0.15339454;-0.03595214;-0.43653825;-79
MAGN;10.139;2536.906;-26.40000;17.50000;-17.70000;2
GYRO;10.141;2536.909;-0.07537;0.14088;-0.00053;3
LIGH;10.144;2536.911;6814.0;0
MAGN;10.148;2536.916;-26.40000;17.50000;-17.70000;2
GYRO;10.149;2536.917;-0.06898;0.15899;-0.00666;3
ACCE;10.150;2536.918;-0.88166;2.70006;9.36073;3
AHRS;10.151;2536.918;17.557386;4.359537;-52.708851;0.15334380;-0.03401916;-0.43320313;120
LIGH;10.154;2536.921;6814.0;0
GYRO;10.156;2536.924;-0.04767;0.14754;-0.00107;3
MAGN;10.158;2536.926;-26.40000;17.50000;-17.70000;2
GYRO;10.164;2536.932;-0.00932;0.10386;0.00027;3
LIGH;10.165;2536.931;6801.0;0
ACCE;10.165;2536.933;-1.13784;2.66594;9.48882;3
AHRS;10.166;2536.933;17.502005;4.483541;-52.647167;0.15340373;-0.03276169;-0.43260852;-28
MAGN;10.169;2536.937;-26.80000;17.50000;-17.70000;2
GYRO;10.170;2536.938;0.04128;0.02637;-0.00506;3
LIGH;10.174;2536.941;6801.0;0
MAGN;10.178;2536.945;-26.80000;17.50000;-17.70000;2
ACCE;10.180;2536.947;-1.06482;2.54623;9.38048;3
AHRS;10.181;2536.947;17.487825;4.512759;-52.726410;0.15338233;-0.03258655;-0.43319589;-55
GYRO;10.186;2536.948;0.09507;-0.04634;-0.01518;3
LIGH;10.188;2536.952;6779.0;0
GYRO;10.189;2536.955;0.12384;-0.08682;-0.02823;3
MAGN;10.191;2536.956;-31.00000;17.10000;-17.70000;2
ACCE;10.195;2536.959;-0.88645;2.49476;9.06744;3
AHRS;10.197;2536.959;17.551397;4.468122;-54.090599;0.15329714;-0.03500592;-0.44373325;-122
LIGH;10.199;2536.961;6779.0;0
GYRO;10.200;2536.963;0.14141;-0.11292;-0.05033;3
MAGN;10.204;2536.966;-26.50000;17.10000;-17.70000;2
GYRO;10.206;2536.970;0.13715;-0.11531;-0.07324;3
LIGH;10.207;2536.972;6779.0;0
ACCE;10.215;2536.972;-0.74639;2.54384;8.76457;3
AHRS;10.218;2536.972;17.643820;4.387240;-53.752785;0.15379658;-0.03554175;-0.44115564;22
MAGN;10.220;2536.976;-26.90000;17.10000;-17.70000;2
GYRO;10.221;2536.977;0.11372;-0.10812;-0.09800;3
LIGH;10.225;2536.981;6754.0;0
GYRO;10.225;2536.984;0.06738;-0.09108;-0.12224;3
ACCE;10.226;2536.986;-0.63805;2.72999;8.48326;3
AHRS;10.227;2536.986;17.699934;4.331323;-53.665588;0.15403880;-0.03607677;-0.44050807;19
MAGN;10.228;2536.987;-26.90000;17.10000;-17.70000;2
LIGH;10.229;2536.992;6754.0;0
GYRO;10.230;2536.992;0.00399;-0.07563;-0.14834;3
MAGN;10.231;2536.998;-26.90000;17.10000;-17.70000;2
ACCE;10.236;2537.000;-0.59915;2.74615;8.31327;3
AHRS;10.238;2537.000;17.694359;4.314359;-53.378414;0.15402107;-0.03579978;-0.43831983;72
GYRO;10.242;2537.001;-0.08709;-0.08735;-0.19175;3
LIGH;10.243;2537.005;6720.0;0
GYRO;10.244;2537.010;-0.14674;-0.09135;-0.22104;3
LIGH;10.246;2537.011;6720.0;0
MAGN;10.247;2537.011;-31.70000;17.10000;-17.70000;2
ACCE;10.248;2537.013;-0.53750;2.64260;8.26838;3
AHRS;10.249;2537.013;17.549196;4.277844;-54.738483;0.15233469;-0.03732400;-0.44896984;89
GYRO;10.252;2537.017;-0.17231;-0.07377;-0.23889;3
MAGN;10.253;2537.019;-26.50000;17.10000;-17.70000;2
LIGH;10.255;2537.022;6720.0;0
SOUN;10.256;170.98;0.00522;48.33
GYRO;10.270;2537.024;-0.18189;-0.04368;-0.25247;3
ACCE;10.272;2537.026;-0.47525;2.56239;8.30249;3
AHRS;10.274;2537.026;17.376238;4.276546;-54.294121;0.15115055;-0.03605514;-0.44571099;-84
MAGN;10.275;2537.027;-26.50000;17.10000;-17.70000;2
LIGH;10.277;2537.032;6685.0;0
GYRO;10.278;2537.032;-0.17284;-0.02903;-0.26232;3
MAGN;10.279;2537.038;-32.00000;17.10000;-17.70000;2
ACCE;10.280;2537.039;-0.45250;2.57736;8.36474;3
AHRS;10.282;2537.039;17.278063;4.287663;-55.149765;0.15017299;-0.03670149;-0.45235443;-72
LIGH;10.285;2537.041;6685.0;0
GYRO;10.286;2537.041;-0.14834;0.00266;-0.26978;3
MAGN;10.288;2537.047;-26.40000;17.10000;-17.70000;2
GYRO;10.290;2537.048;-0.12543;0.04261;-0.27857;3
LIGH;10.293;2537.055;6685.0;0
ACCE;10.296;2537.057;-0.40701;2.57077;8.28633;3
AHRS;10.297;2537.057;17.116302;4.365863;-54.619381;0.14941156;-0.03475815;-0.44832548;-104
GYRO;10.298;2537.059;-0.10573;0.06924;-0.29428;3
MAGN;10.298;2537.060;-26.40000;17.10000;-17.70000;2
LIGH;10.299;2537.062;6638.0;0
MAGN;10.299;2537.067;-26.40000;17.10000;-17.70000;2
GYRO;10.300;2537.068;-0.09241;0.09055;-0.31079;3
ACCE;10.315;2537.070;-0.35135;2.57377;8.36414;3
AHRS;10.315;2537.070;16.963169;4.534505;-53.930328;0.14909625;-0.03195335;-0.44293782;110
LIGH;10.316;2537.071;6638.0;0
MAGN;10.317;2537.076;-26.40000;17.10000;-17.70000;2
GYRO;10.318;2537.078;-0.08442;0.13769;-0.32757;3
LIGH;10.323;2537.082;6638.0;0
ACCE;10.323;2537.084;-0.33938;2.59352;8.33841;3
AHRS;10.324;2537.084;16.898769;4.641773;-53.745525;0.14906688;-0.03063111;-0.44143006;65
GYRO;10.325;2537.085;-0.09028;0.17870;-0.34168;3
MAGN;10.326;2537.086;-26.40000;17.10000;-17.70000;2
LIGH;10.326;2537.091;6611.0;0
GYRO;10.327;2537.093;-0.10573;0.22930;-0.36086;3
MAGN;10.328;2537.096;-25.80000;17.10000;-17.70000;2
ACCE;10.329;2537.097;-0.43874;2.69228;8.46290;3
AHRS;10.331;2537.097;16.780607;4.895051;-53.303368;0.14924380;-0.02763446;-0.43779054;55
GYRO;10.334;2537.100;-0.12171;0.26498;-0.37710;3
LIGH;10.337;2537.105;6611.0;0
GYRO;10.339;2537.107;-0.13715;0.28789;-0.39202;3
MAGN;10.342;2537.110;-26.20000;17.10000;-17.70000;2
LIGH;10.345;2537.111;6586.0;0
ACCE;10.345;2537.112;-0.56503;2.68570;8.61494;3
AHRS;10.346;2537.112;16.646320;5.185338;-53.369949;0.14930613;-0.02494980;-0.43804917;95
GYRO;10.348;2537.114;-0.15100;0.30387;-0.40320;3
MAGN;10.348;2537.116;-30.80000;17.10000;-17.70000;2
LIGH;10.353;2537.121;6586.0;0
GYRO;10.354;2537.122;-0.15579;0.32837;-0.41785;3
ACCE;10.356;2537.124;-0.72185;2.64859;8.88069;3
AHRS;10.360;2537.124;16.475323;5.535858;-54.929657;0.14902480;-0.02359804;-0.44977370;-71
MAGN;10.365;2537.126;-25.40000;17.10000;-17.70000;2
GYRO;10.365;2537.128;-0.14461;0.34302;-0.42584;3
LIGH;10.366;2537.131;6586.0;0
MAGN;10.367;2537.135;-25.40000;17.10000;-17.70000;2
GYRO;10.368;2537.136;-0.11425;0.33636;-0.42877;3
ACCE;10.370;2537.138;-0.88346;2.61626;9.07283;3
AHRS;10.370;2537.138;16.315723;5.919394;-53.979015;0.14947338;-0.01876815;-0.44210690;80
LIGH;10.373;2537.141;6551.0;0
GYRO;10.375;2537.143;-0.08176;0.32144;-0.42584;3
MAGN;10.378;2537.146;-24.80000;17.10000;-17.70000;2
ACCE;10.382;2537.150;-0.98940;2.53187;9.05846;3
AHRS;10.383;2537.150;16.254593;6.089918;-53.449478;0.14974093;-0.01651763;-0.43785205;-32
GYRO;10.384;2537.151;-0.04980;0.30174;-0.43330;3
LIGH;10.385;2537.152;6551.0;0
MAGN;10.388;2537.156;-24.80000;17.10000;-17.70000;2
GYRO;10.390;2537.158;-0.03435;0.30094;-0.44235;3
LIGH;10.395;2537.163;6551.0;0
ACCE;10.398;2537.166;-1.02053;2.58634;9.06325;3
AHRS;10.399;2537.166;16.162880;6.445802;-53.342739;0.15040873;-0.01326337;-0.43664947;-22
GYRO;10.400;2537.167;-0.02690;0.30999;-0.45886;3
MAGN;10.401;2537.169;-24.80000;17.10000;-17.70000;2
LIGH;10.404;2537.172;6512.0;0
GYRO;10.407;2537.174;-0.02157;0.29907;-0.46712;3
MAGN;10.409;2537.176;-24.80000;17.10000;-17.70000;2
ACCE;10.411;2537.178;-1.17376;2.77129;9.03991;3
AHRS;10.411;2537.178;16.084688;6.851523;-52.991219;0.15138309;-0.00935107;-0.43347016;117
LIGH;10.414;2537.182;6512.0;0
GYRO;10.416;2537.184;-0.02264;0.28869;-0.47404;3
MAGN;10.420;2537.187;-24.80000;17.10000;-17.70000;2
GYRO;10.425;2537.192;-0.03063;0.29028;-0.46765;3
LIGH;10.425;2537.192;6498.0;0
ACCE;10.426;2537.194;-1.32758;2.98497;9.10754;3
AHRS;10.426;2537.194;16.001280;7.294570;-53.195644;0.15240681;-0.00586173;-0.43455210;73
MAGN;10.434;2537.199;-24.40000;17.10000;-17.70000;2
LIGH;10.436;2537.202;6498.0;0
GYRO;10.437;2537.202;-0.04447;0.30307;-0.45141;3
ACCE;10.439;2537.206;-1.46405;3.04542;9.13448;3
AHRS;10.442;2537.206;15.956621;7.550492;-53.109310;0.15303695;-0.00358843;-0.43358868;-41
MAGN;10.446;2537.209;-23.60000;17.10000;-17.70000;2
GYRO;10.449;2537.210;-0.05726;0.29961;-0.42504;3
LIGH;10.451;2537.212;6498.0;0
MAGN;10.452;2537.216;-24.00000;17.10000;-17.70000;2
GYRO;10.455;2537.217;-0.06312;0.28363;-0.39628;3
ACCE;10.457;2537.218;-1.61070;3.04123;9.26197;3
AHRS;10.459;2537.218;15.869060;7.903749;-52.646351;0.15370159;0.00011411;-0.42961714;45
LIGH;10.460;2537.221;6477.0;0
GYRO;10.469;2537.224;-0.06045;0.26552;-0.37045;3
MAGN;10.471;2537.226;-23.50000;17.10000;-17.70000;2
GYRO;10.474;2537.232;-0.04607;0.24128;-0.33503;3
LIGH;10.476;2537.231;6477.0;0
ACCE;10.478;2537.233;-1.61728;2.99814;9.27035;3
AHRS;10.480;2537.233;15.790730;8.208016;-52.510906;0.15423608;0.00296462;-0.42824045;70
MAGN;10.484;2537.237;-23.50000;17.10000;-17.70000;2
GYRO;10.485;2537.238;-0.03169;0.21385;-0.30094;3
LIGH;10.486;2537.241;6477.0;0
MAGN;10.487;2537.245;-23.50000;17.10000;-18.10000;2
ACCE;10.488;2537.247;-1.51014;2.82276;9.16979;3
AHRS;10.489;2537.247;15.767271;8.329651;-52.134094;0.15449610;0.00450910;-0.42517182;49
GYRO;10.490;2537.248;-0.01465;0.19787;-0.26578;3
LIGH;10.491;2537.252;6494.0;0
GYRO;10.492;2537.256;-0.00772;0.20213;-0.24128;3
MAGN;10.493;2537.259;-22.90000;17.10000;-18.10000;2
LIGH;10.494;2537.261;6494.0;0
ACCE;10.494;2537.261;-1.42096;2.76231;9.03572;3
AHRS;10.495;2537.261;15.713175;8.605627;-51.951572;0.15509173;0.00711318;-0.42343730;95
GYRO;10.496;2537.264;-0.01305;0.21066;-0.22717;3
MAGN;10.498;2537.266;-22.90000;17.10000;-18.10000;2
GYRO;10.503;2537.271;-0.02743;0.23223;-0.21705;3
LIGH;10.504;2537.271;6433.0;0
ACCE;10.506;2537.274;-1.39283;2.69527;8.95671;3
AHRS;10.507;2537.274;15.666303;8.832285;-51.866734;0.15556090;0.00917454;-0.42252123;61
MAGN;10.509;2537.277;-25.50000;17.10000;-18.10000;2
GYRO;10.514;2537.278;-0.04927;0.23489;-0.21066;3
LIGH;10.515;2537.282;6433.0;0
GYRO;10.518;2537.286;-0.07590;0.22930;-0.21145;3
MAGN;10.519;2537.287;-23.10000;17.10000;-18.10000;2
ACCE;10.521;2537.289;-1.42635;2.61327;8.92020;3
AHRS;10.522;2537.289;15.580362;9.070386;-52.370544;0.15582436;0.01067591;-0.42621595;-18
LIGH;10.524;2537.291;6433.0;0
GYRO;10.525;2537.293;-0.10253;0.23596;-0.21731;3
MAGN;10.528;2537.296;-23.10000;17.10000;-18.10000;2
GYRO;10.534;2537.300;-0.12863;0.26472;-0.21758;3
LIGH;10.535;2537.302;6410.0;0
ACCE;10.535;2537.302;-1.35751;2.51750;9.04889;3
AHRS;10.536;2537.302;15.444687;9.312827;-52.302429;0.15567438;0.01318120;-0.42551130;-125
MAGN;10.539;2537.307;-22.50000;17.10000;-18.50000;2
GYRO;10.555;2537.308;-0.14994;0.29987;-0.21438;3
LIGH;10.557;2537.311;6410.0;0
ACCE;10.558;2537.314;-1.42694;2.48997;9.13448;3
AHRS;10.559;2537.314;15.353919;9.462994;-52.003742;0.15549468;0.01510727;-0.42308670;38
GYRO;10.561;2537.316;-0.17497;0.32198;-0.21625;3
MAGN;10.563;2537.317;-23.30000;17.10000;-18.50000;2
LIGH;10.565;2537.321;6410.0;0
GYRO;10.565;2537.323;-0.21066;0.34541;-0.21465;3
MAGN;10.566;2537.325;-23.30000;17.10000;-18.50000;2
ACCE;10.568;2537.327;-1.54965;2.55461;9.41699;3
AHRS;10.569;2537.327;15.145649;9.784445;-52.205139;0.15510885;0.01814366;-0.42446041;21
GYRO;10.570;2537.330;-0.23196;0.36672;-0.20560;3
LIGH;10.580;2537.331;6400.0;0
MAGN;10.581;2537.335;-22.80000;17.10000;-18.50000;2
GYRO;10.584;2537.337;-0.24901;0.37577;-0.19521;3
ACCE;10.585;2537.339;-1.80643;2.52409;9.70789;3
AHRS;10.585;2537.339;14.916903;10.107002;-52.190449;0.15454009;0.02156191;-0.42417881;89
LIGH;10.586;2537.341;6400.0;0
GYRO;10.587;2537.343;-0.25753;0.35447;-0.18802;3
MAGN;10.588;2537.345;-22.80000;17.10000;-18.50000;2
GYRO;10.588;2537.350;-0.25433;0.32517;-0.18189;3
LIGH;10.589;2537.352;6402.0;0
ACCE;10.589;2537.354;-1.93571;2.29185;10.05565;3
AHRS;10.590;2537.354;14.661385;10.401085;-52.256210;0.15367617;0.02475493;-0.42459840;-99
MAGN;10.591;2537.357;-25.40000;17.10000;-18.50000;2
GYRO;10.591;2537.359;-0.23569;0.29162;-0.17763;3
LIGH;10.594;2537.362;6402.0;0
MAGN;10.599;2537.367;-21.90000;17.10000;-18.50000;2
ACCE;10.601;2537.368;-2.03567;2.13862;10.13286;3
AHRS;10.602;2537.368;14.490525;10.570546;-52.567539;0.15306145;0.02632232;-0.42699769;125
GYRO;10.603;2537.370;-0.18402;0.20693;-0.17204;3
LIGH;10.603;2537.371;6402.0;0
MAGN;10.609;2537.377;-21.90000;17.10000;-18.90000;2
GYRO;10.610;2537.378;-0.13236;0.13982;-0.17470;3
ACCE;10.613;2537.381;-2.00155;2.06799;10.04248;3
AHRS;10.618;2537.381;14.232491;10.806927;-52.291588;0.15188877;0.02953437;-0.42484713;98
LIGH;10.622;2537.381;6417.0;0
MAGN;10.623;2537.386;-21.50000;17.10000;-18.90000;2
GYRO;10.624;2537.387;-0.07590;0.09774;-0.17417;3
LIGH;10.624;2537.392;6417.0;0
ACCE;10.626;2537.394;-1.88124;2.04764;9.90541;3
AHRS;10.627;2537.394;14.138267;10.877758;-51.915813;0.15132575;0.03094866;-0.42193985;-30
GYRO;10.628;2537.396;-0.04394;0.09507;-0.17524;3
MAGN;10.630;2537.397;-21.50000;17.10000;-18.90000;2
LIGH;10.634;2537.402;6417.0;0
GYRO;10.637;2537.405;-0.01731;0.09215;-0.18163;3
MAGN;10.640;2537.408;-21.50000;17.10000;-18.90000;2
ACCE;10.641;2537.409;-1.85910;2.08954;9.77134;3
AHRS;10.641;2537.409;14.039015;11.004840;-51.412476;0.15088528;0.03298614;-0.41796383;88
LIGH;10.644;2537.412;6407.0;0
GYRO;10.647;2537.414;-0.00772;0.08868;-0.19201;3
MAGN;10.649;2537.417;-20.80000;17.10000;-18.90000;2
LIGH;10.654;2537.422;6407.0;0
ACCE;10.655;2537.422;-1.79206;2.17932;9.67198;3
AHRS;10.656;2537.422;13.991706;11.070672;-51.050438;0.15065283;0.03415786;-0.41510397;44
GYRO;10.657;2537.424;-0.02477;0.08868;-0.21412;3
MAGN;10.661;2537.429;-20.80000;17.10000;-18.90000;2
GYRO;10.664;2537.432;-0.04554;0.08176;-0.22850;3
LIGH;10.665;2537.432;6376.0;0
MAGN;10.666;2537.434;-20.80000;17.10000;-18.90000;2
ACCE;10.667;2537.435;-1.86987;2.21524;9.78391;3
AHRS;10.668;2537.435;13.886773;11.200374;-50.643303;0.15018359;0.03610605;-0.41187277;-24
GYRO;10.676;2537.439;-0.05140;0.07430;-0.23090;3
LIGH;10.677;2537.441;6376.0;0
MAGN;10.678;2537.445;-21.30000;17.10000;-18.90000;2
GYRO;10.679;2537.446;-0.04447;0.04501;-0.22557;3
ACCE;10.680;2537.448;-1.96983;2.25953;9.79528;3
AHRS;10.681;2537.448;13.786036;11.292102;-50.807152;0.14978573;0.03699163;-0.41315880;45
LIGH;10.685;2537.452;6376.0;0
GYRO;10.687;2537.454;-0.02423;0.00080;-0.21731;3
MAGN;10.689;2537.456;-20.20000;17.10000;-19.30000;2
ACCE;10.694;2537.460;-1.97581;2.24756;9.73901;3
AHRS;10.695;2537.460;13.739734;11.314726;-50.384178;0.14936987;0.03789601;-0.40986988;-3
GYRO;10.696;2537.461;0.00346;-0.04261;-0.20453;3
LIGH;10.698;2537.461;6386.0;0
MAGN;10.700;2537.466;-20.20000;17.10000;-19.30000;2
GYRO;10.701;2537.468;0.02583;-0.08043;-0.19814;3
LIGH;10.716;2537.471;6386.0;0
ACCE;10.719;2537.473;-1.86329;2.24277;9.53072;3
AHRS;10.720;2537.473;13.701055;11.299101;-50.197216;0.14895183;0.03816203;-0.40846983;-119
MAGN;10.721;2537.475;-20.20000;17.10000;-19.30000;2
GYRO;10.722;2537.476;0.04394;-0.10653;-0.19281;3
LIGH;10.723;2537.481;6386.0;0
GYRO;10.723;2537.483;0.04927;-0.11425;-0.19627;3
ACCE;10.724;2537.485;-1.74178;2.18531;9.29728;3
AHRS;10.725;2537.485;13.689118;11.236816;-50.096020;0.14860375;0.03784897;-0.40777043;-8
MAGN;10.726;2537.486;-20.20000;17.10000;-19.30000;2
GYRO;10.727;2537.490;0.05246;-0.11904;-0.20267;3
LIGH;10.727;2537.491;6399.0;0
MAGN;10.728;2537.495;-20.70000;17.10000;-19.30000;2
GYRO;10.729;2537.497;0.05513;-0.12224;-0.21039;3
ACCE;10.730;2537.498;-1.65918;2.08655;9.13029;3
AHRS;10.732;2537.498;13.678949;11.170871;-49.935329;0.14823750;0.03757694;-0.40660545;49
LIGH;10.734;2537.502;6399.0;0
GYRO;10.735;2537.503;0.05140;-0.11292;-0.21145;3
MAGN;10.738;2537.506;-20.70000;17.10000;-19.30000;2
ACCE;10.742;2537.510;-1.65918;2.10031;9.14585;3
AHRS;10.743;2537.510;13.668777;11.138473;-49.887817;0.14802794;0.03742163;-0.40628600;83
LIGH;10.744;2537.511;6398.0;0
GYRO;10.744;2537.511;0.04661;-0.09747;-0.21199;3
MAGN;10.747;2537.515;-20.70000;17.10000;-19.30000;2
GYRO;10.750;2537.518;0.05193;-0.10093;-0.21092;3
LIGH;10.753;2537.521;6398.0;0
ACCE;10.755;2537.523;-1.78967;2.16376;9.14166;3
AHRS;10.755;2537.523;13.657651;11.095168;-50.005348;0.14782585;0.03697104;-0.40727904;83
MAGN;10.757;2537.525;-20.30000;17.10000;-19.30000;2
GYRO;10.758;2537.526;0.06365;-0.11638;-0.20506;3
LIGH;10.763;2537.531;6398.0;0
GYRO;10.765;2537.533;0.07643;-0.12570;-0.19654;3
MAGN;10.767;2537.535;-20.30000;17.10000;-19.30000;2
ACCE;10.768;2537.536;-1.79924;2.26312;9.13268;3
AHRS;10.769;2537.536;13.670601;11.033090;-49.687305;0.14760418;0.03684464;-0.40484276;0
GYRO;10.771;2537.539;0.08922;-0.12650;-0.18802;3
LIGH;10.773;2537.541;6388.0;0
SOUN;10.774;535.33;0.01634;58.24
MAGN;10.780;2537.545;-20.30000;17.10000;-19.30000;2
GYRO;10.780;2537.546;0.09454;-0.13209;-0.18109;3
ACCE;10.781;2537.548;-1.80104;2.25235;9.03931;3
AHRS;10.781;2537.548;13.702756;10.968182;-49.689629;0.14762589;0.03621150;-0.40490645;-110
LIGH;10.789;2537.551;6388.0;0
GYRO;10.790;2537.553;0.09135;-0.14567;-0.16884;3
MAGN;10.791;2537.556;-20.30000;17.10000;-19.30000;2
GYRO;10.793;2537.560;0.08549;-0.15047;-0.15793;3
LIGH;10.794;2537.561;6388.0;0
ACCE;10.794;2537.561;-1.81780;2.37026;8.96748;3
AHRS;10.795;2537.561;13.742037;10.887694;-49.595036;0.14761797;0.03555419;-0.40421918;-109
MAGN;10.798;2537.565;-20.30000;17.10000;-19.30000;2
GYRO;10.799;2537.567;0.06844;-0.16165;-0.14354;3
LIGH;10.803;2537.571;6388.0;0
GYRO;10.805;2537.573;0.04341;-0.16884;-0.13476;3
ACCE;10.806;2537.574;-1.78847;2.41874;8.91182;3
AHRS;10.807;2537.574;13.763612;10.788307;-49.588024;0.14743327;0.03470093;-0.40426648;87
MAGN;10.809;2537.576;-19.90000;16.70000;-19.30000;2
GYRO;10.812;2537.580;0.00399;-0.16165;-0.12517;3
LIGH;10.813;2537.581;6388.0;0
MAGN;10.818;2537.585;-19.90000;16.70000;-19.30000;2
ACCE;10.821;2537.587;-1.76572;2.42652;8.86573;3
AHRS;10.821;2537.587;13.762061;10.739923;-49.398460;0.14719348;0.03456938;-0.40283775;28
GYRO;10.824;2537.588;-0.03702;-0.14940;-0.12437;3
LIGH;10.834;2537.591;6377.0;0
GYRO;10.835;2537.595;-0.07803;-0.13449;-0.13103;3
MAGN;10.835;2537.596;-19.90000;16.70000;-19.30000;2
ACCE;10.836;2537.599;-1.82618;2.26910;8.96629;3
AHRS;10.837;2537.599;13.686767;10.647746;-49.370003;0.14627385;0.03415759;-0.40281948;122
LIGH;10.838;2537.601;6351.0;0
GYRO;10.839;2537.603;-0.11745;-0.12597;-0.13848;3
MAGN;10.839;2537.605;-19.90000;16.70000;-19.30000;2
GYRO;10.877;2537.610;-0.13449;-0.12836;-0.14567;3
LIGH;10.878;2537.611;6351.0;0
ACCE;10.879;2537.612;-1.94589;2.27449;9.10036;3
AHRS;10.887;2537.612;13.545831;10.570398;-49.412468;0.14491522;0.03401452;-0.40341559;-66
MAGN;10.892;2537.616;-19.90000;16.70000;-19.30000;2
GYRO;10.896;2537.617;-0.14461;-0.13822;-0.14807;3
LIGH;10.897;2537.621;6363.0;0
GYRO;10.897;2537.623;-0.15153;-0.14727;-0.14834;3
ACCE;10.897;2537.624;-2.01352;2.36607;9.25838;3
AHRS;10.898;2537.624;13.406405;10.494268;-49.460999;0.14357390;0.03386868;-0.40405390;111
MAGN;10.899;2537.626;-19.90000;16.70000;-19.30000;2
GYRO;10.899;2537.630;-0.14674;-0.16032;-0.15073;3
LIGH;10.900;2537.632;6363.0;0
MAGN;10.900;2537.636;-19.90000;16.70000;-19.30000;2
MAGN;10.901;2537.645;-19.90000;16.70000;-19.30000;2
GYRO;10.901;2537.646;-0.09081;-0.17417;-0.13609;3
ACCE;10.902;2537.649;-2.07697;2.48039;9.37390;3
AHRS;10.903;2537.649;13.217840;10.342306;-49.416470;0.14155364;0.03342309;-0.40410635;-27
LIGH;10.904;2537.661;6353.0;0
GYRO;10.904;2537.661;-0.02317;-0.15340;-0.12117;3
MAGN;10.905;2537.665;-19.90000;16.70000;-19.30000;2
GYRO;10.905;2537.668;0.00346;-0.14141;-0.11904;3
LIGH;10.906;2537.671;6353.0;0
GYRO;10.906;2537.674;0.02743;-0.12890;-0.11904;3
ACCE;10.907;2537.675;-2.02490;2.34692;9.29190;3
AHRS;10.907;2537.675;13.155509;10.180785;-49.410412;0.14049557;0.03238758;-0.40432727;-73
MAGN;10.908;2537.676;-19.90000;16.70000;-19.30000;2
LIGH;10.915;2537.681;6327.0;0
GYRO;10.916;2537.681;0.04554;-0.11904;-0.11878;3
MAGN;10.925;2537.685;-19.90000;16.70000;-19.30000;2
ACCE;10.926;2537.687;-2.05183;2.43430;9.27035;3
AHRS;10.926;2537.687;13.170717;10.163781;-49.281254;0.14051794;0.03235583;-0.40331295;70
GYRO;10.927;2537.688;0.06418;-0.10786;-0.11771;3
LIGH;10.928;2537.691;6327.0;0
MAGN;10.928;2537.694;-19.90000;16.70000;-19.30000;2
GYRO;10.929;2537.695;0.08495;-0.09587;-0.11052;3
GNSS;10.929;1490612658.000;40.313476;-3.483145;597.000;0.000;3.0;0.0;20;16
ACCE;10.936;2537.699;-2.10989;2.62105;9.32302;3
AHRS;10.937;2537.699;13.223886;10.125541;-49.321415;0.14080985;0.03180923;-0.40361738;-89
LIGH;10.938;2537.701;6303.0;0
GYRO;10.938;2537.702;0.10306;-0.08602;-0.09028;3
MAGN;10.939;2537.705;-19.90000;16.70000;-19.30000;2
GNSS;10.940;1490612658.000;40.313476;-3.483145;597.000;0.000;3.0;0.0;20;16
GYRO;10.942;2537.709;0.12064;-0.08229;-0.06099;3
LIGH;10.955;2537.711;6303.0;0
ACCE;10.956;2537.711;-2.20865;2.77787;9.38108;3
AHRS;10.957;2537.711;13.315724;10.103464;-49.263599;0.14143352;0.03136828;-0.40308642;-47
MAGN;10.958;2537.715;-19.90000;16.70000;-19.30000;2
GYRO;10.958;2537.716;0.12863;-0.08948;-0.03089;3
LIGH;10.959;2537.721;6303.0;0
GYRO;10.959;2537.723;0.12490;-0.11638;0.00719;3
ACCE;10.960;2537.724;-2.24995;2.96103;9.31165;3
AHRS;10.961;2537.724;13.439206;10.057766;-49.240845;0.14223121;0.03058181;-0.40282601;-3
MAGN;10.961;2537.725;-19.90000;16.30000;-19.30000;2
GYRO;10.962;2537.729;0.11159;-0.16112;0.03515;3
LIGH;10.992;2537.731;6295.0;0
MAGN;10.994;2537.735;-19.90000;16.30000;-19.30000;2
ACCE;10.994;2537.736;-2.06979;2.86885;9.18356;3
AHRS;10.995;2537.736;13.510494;10.018810;-49.408035;0.14269476;0.02980425;-0.40411296;59
GYRO;10.996;2537.737;0.08709;-0.19494;0.05859;3
LIGH;10.997;2537.741;6295.0;0
GYRO;10.998;2537.743;0.04181;-0.21944;0.06392;3
MAGN;10.999;2537.745;-19.90000;16.30000;-19.30000;2
ACCE;10.999;2537.747;-1.83156;2.56180;8.89506;3
AHRS;11.000;2537.747;13.578940;9.857558;-49.393459;0.14265668;0.02829919;-0.40412286;-126
GYRO;11.000;2537.749;-0.00346;-0.25353;0.05752;3
LIGH;11.001;2537.751;6291.0;0
MAGN;11.001;2537.755;-19.90000;16.30000;-19.30000;2
GYRO;11.002;2537.756;-0.06152;-0.28576;0.03222;3
LIGH;11.002;2537.761;6291.0;0
GYRO;11.003;2537.763;-0.10839;-0.29188;0.00666;3
MAGN;11.003;2537.765;-19.90000;16.30000;-19.30000;2
GYRO;11.004;2537.769;-0.14834;-0.28469;-0.02876;3
LIGH;11.004;2537.771;6291.0;0
ACCE;11.005;2537.772;-1.27132;2.07458;8.68138;3
AHRS;11.005;2537.772;13.447042;9.416414;-49.351685;0.14006031;0.02535957;-0.40448132;88
MAGN;11.007;2537.775;-19.90000;16.30000;-19.30000;2
GYRO;11.008;2537.776;-0.16432;-0.26738;-0.05406;3
LIGH;11.014;2537.782;6289.0;0
GYRO;11.015;2537.783;-0.15579;-0.22158;-0.07457;3
ACCE;11.016;2537.784;-1.24080;2.16256;8.82323;3
AHRS;11.017;2537.784;13.303619;9.213448;-49.368885;0.13822627;0.02426658;-0.40501580;35
MAGN;11.018;2537.786;-19.90000;16.30000;-19.30000;2
GYRO;11.022;2537.790;-0.12757;-0.17337;-0.07963;3
LIGH;11.023;2537.791;6289.0;0
MAGN;11.027;2537.795;-20.30000;16.30000;-19.30000;2
GYRO;11.028;2537.796;-0.07590;-0.12304;-0.07430;3
ACCE;11.029;2537.797;-1.29287;2.29005;8.99921;3
AHRS;11.029;2537.797;13.218916;9.102587;-49.485512;0.13719621;0.02356470;-0.40615720;14
LIGH;11.036;2537.801;6289.0;0
GYRO;11.037;2537.803;-0.02104;-0.09055;-0.05832;3
MAGN;11.037;2537.805;-20.30000;16.30000;-19.30000;2
ACCE;11.041;2537.809;-1.44490;2.40318;9.07582;3
AHRS;11.041;2537.809;13.215592;9.070171;-49.558720;0.13707021;0.02323393;-0.40677634;-102
GYRO;11.042;2537.810;0.05193;-0.06551;-0.02663;3
LIGH;11.043;2537.811;6286.0;0
MAGN;11.047;2537.815;-20.30000;16.30000;-19.30000;2
GYRO;11.048;2537.816;0.12171;-0.04394;0.01252;3
LIGH;11.053;2537.821;6286.0;0
ACCE;11.054;2537.821;-1.50895;2.48219;9.17278;3
AHRS;11.054;2537.821;13.284924;9.030439;-49.619919;0.13748290;0.02259135;-0.40723383;13
GYRO;11.055;2537.823;0.18189;-0.03169;0.04341;3
MAGN;11.057;2537.825;-20.30000;16.30000;-19.30000;2
GYRO;11.061;2537.829;0.24155;-0.02104;0.08069;3
LIGH;11.063;2537.831;6286.0;0
ACCE;11.065;2537.833;-1.51433;2.44508;9.00519;3
AHRS;11.066;2537.833;13.450960;9.006869;-49.609245;0.13869381;0.02180459;-0.40700492;-16
MAGN;11.067;2537.835;-20.30000;16.30000;-19.30000;2
GYRO;11.067;2537.836;0.27457;-0.02397;0.10626;3
LIGH;11.073;2537.841;6293.0;0
GYRO;11.074;2537.842;0.28629;-0.01651;0.12330;3
MAGN;11.077;2537.845;-20.30000;16.30000;-19.30000;2
ACCE;11.078;2537.846;-1.42335;2.36308;8.85735;3
AHRS;11.078;2537.846;13.675311;8.976184;-49.583294;0.14033188;0.02076515;-0.40660286;-45
GYRO;11.081;2537.849;0.26818;-0.00559;0.12251;3
LIGH;11.087;2537.851;6293.0;0
MAGN;11.087;2537.855;-20.30000;16.30000;-19.30000;2
GYRO;11.088;2537.856;0.21865;0.01491;0.10093;3
ACCE;11.090;2537.858;-1.38026;2.21404;8.80527;3
AHRS;11.090;2537.858;13.865758;8.962527;-49.534168;0.14176166;0.02001448;-0.40603238;33
LIGH;11.093;2537.861;6307.0;0
GYRO;11.094;2537.862;0.16059;0.02530;0.07776;3
MAGN;11.097;2537.865;-20.30000;16.30000;-19.30000;2
GYRO;11.101;2537.869;0.07856;0.01811;0.04794;3
ACCE;11.102;2537.870;-1.40061;2.14221;8.74123;3
AHRS;11.103;2537.870;13.947824;8.968597;-49.519787;0.14242136;0.01977712;-0.40582490;-58
LIGH;11.104;2537.871;6307.0;0
MAGN;11.107;2537.875;-20.30000;16.30000;-19.30000;2
GYRO;11.108;2537.876;-0.01145;-0.00346;0.01917;3
LIGH;11.114;2537.881;6307.0;0
ACCE;11.115;2537.883;-1.46824;2.27928;8.90763;3
AHRS;11.116;2537.883;13.941100;8.966601;-49.529072;0.14236341;0.01977467;-0.40590766;-15
GYRO;11.117;2537.884;-0.09188;-0.02716;-0.00293;3
MAGN;11.118;2537.885;-20.30000;16.30000;-18.90000;2
WIFI;11.121;5215.079;WiFiArgandaAM4A;00:0d:97:00:f5:b5;-90
GYRO;11.127;2537.890;-0.15207;-0.05167;-0.01838;3
LIGH;11.128;2537.891;6282.0;0
MAGN;11.128;2537.895;-20.70000;16.30000;-18.90000;2
ACCE;11.129;2537.896;-1.58436;2.39001;9.06564;3
AHRS;11.135;2537.896;13.839465;8.938458;-49.750954;0.14150852;0.01965432;-0.40779665;25
GYRO;11.136;2537.897;-0.18509;-0.08043;-0.02131;3
LIGH;11.137;2537.901;6282.0;0
GYRO;11.137;2537.903;-0.20586;-0.10999;-0.00852;3
MAGN;11.138;2537.905;-20.70000;16.30000;-18.90000;2
ACCE;11.148;2537.908;-1.54725;2.47979;9.17877;3
AHRS;11.149;2537.908;13.695514;8.867517;-49.878422;0.14015460;0.01947373;-0.40903780;95
GYRO;11.155;2537.910;-0.20959;-0.12543;0.01012;3
LIGH;11.155;2537.911;6282.0;0
MAGN;11.156;2537.915;-20.70000;16.30000;-18.90000;2
GYRO;11.160;2537.916;-0.19787;-0.13449;0.03169;3
ACCE;11.161;2537.920;-1.49877;2.46064;9.18595;3
AHRS;11.162;2537.920;13.551051;8.762980;-49.931572;0.13866337;0.01912366;-0.40973318;72
LIGH;11.163;2537.921;6269.0;0
GYRO;11.165;2537.922;-0.18456;-0.14035;0.05699;3
MAGN;11.165;2537.925;-20.70000;16.30000;-18.90000;2
GYRO;11.166;2537.929;-0.16378;-0.13902;0.08256;3
LIGH;11.167;2537.931;6269.0;0
ACCE;11.167;2537.932;-1.38624;2.33016;9.10455;3
AHRS;11.168;2537.932;13.428872;8.639441;-49.956051;0.13727234;0.01857673;-0.41020000;18
MAGN;11.169;2537.935;-20.70000;16.30000;-18.90000;2
GYRO;11.170;2537.936;-0.14461;-0.12996;0.10227;3
LIGH;11.173;2537.941;6256.0;0
GYRO;11.179;2537.943;-0.12757;-0.12597;0.10972;3
ACCE;11.180;2537.944;-1.25217;2.04764;8.95132;3
AHRS;11.181;2537.944;13.320959;8.508306;-49.917362;0.13595471;0.01799231;-0.41016153;20
MAGN;11.184;2537.945;-20.70000;16.30000;-18.90000;2
GYRO;11.184;2537.949;-0.11531;-0.12464;0.10200;3
LIGH;11.185;2537.951;6256.0;0
MAGN;11.187;2537.955;-20.70000;16.30000;-18.90000;2
GYRO;11.188;2537.956;-0.10093;-0.11505;0.08682;3
ACCE;11.189;2537.957;-1.14922;1.81720;8.88069;3
AHRS;11.189;2537.957;13.225111;8.386024;-49.981041;0.13477837;0.01731130;-0.41090316;103
LIGH;11.193;2537.961;6256.0;0
GYRO;11.194;2537.962;-0.09401;-0.09481;0.07111;3
MAGN;11.197;2537.965;-20.70000;16.30000;-18.90000;2
ACCE;11.201;2537.969;-1.05046;1.83037;8.84957;3
AHRS;11.201;2537.969;13.176854;8.329700;-50.015751;0.13420483;0.01700700;-0.41129035;-48
GYRO;11.204;2537.970;-0.08709;-0.06631;0.04581;3
LIGH;11.204;2537.971;6222.0;0
MAGN;11.207;2537.975;-20.70000;16.30000;-18.90000;2
GYRO;11.208;2537.976;-0.07856;-0.04527;0.02210;3
LIGH;11.213;2537.981;6222.0;0
ACCE;11.214;2537.981;-1.07679;1.89022;8.95791;3
AHRS;11.215;2537.981;13.094769;8.261651;-50.002453;0.13331789;0.01679257;-0.41134635;7
GYRO;11.216;2537.983;-0.06631;-0.02557;0.01358;3
SOUN;11.216;2704.66;0.08254;72.31
MAGN;11.226;2537.985;-20.70000;16.30000;-18.90000;2
GYRO;11.227;2537.989;-0.05353;-0.01119;0.01971;3
LIGH;11.228;2537.992;6209.0;0
ACCE;11.228;2537.993;-1.15341;2.21583;9.06265;3
AHRS;11.229;2537.993;13.048348;8.231555;-50.011623;0.13284877;0.01671782;-0.41149914;22
MAGN;11.230;2537.996;-21.60000;16.30000;-18.90000;2
GYRO;11.231;2537.997;-0.03862;-0.00852;0.03169;3
LIGH;11.234;2538.002;6209.0;0
GYRO;11.246;2538.003;-0.02850;-0.01332;0.05060;3
MAGN;11.247;2538.006;-21.60000;16.30000;-18.90000;2
ACCE;11.248;2538.007;-1.14503;2.45346;9.06744;3
AHRS;11.249;2538.007;13.034064;8.201408;-50.598610;0.13271193;0.01585420;-0.41616067;10
GYRO;11.250;2538.010;-0.04181;-0.01651;0.06685;3
LIGH;11.251;2538.011;6209.0;0
MAGN;11.257;2538.015;-21.60000;16.30000;-18.90000;2
GYRO;11.258;2538.016;-0.07963;-0.01278;0.08069;3
ACCE;11.259;2538.019;-1.11390;2.50912;8.99142;3
AHRS;11.260;2538.019;13.009944;8.162165;-50.712513;0.13239703;0.01550526;-0.41712353;61
LIGH;11.261;2538.022;6207.0;0
GYRO;11.261;2538.024;-0.13076;-0.01411;0.08416;3
MAGN;11.264;2538.026;-21.60000;16.30000;-18.90000;2
GYRO;11.265;2538.030;-0.18562;-0.02530;0.08309;3
LIGH;11.266;2538.031;6207.0;0
ACCE;11.267;2538.033;-1.08338;2.37445;9.06026;3
AHRS;11.267;2538.033;12.899952;8.111312;-50.816624;0.13136955;0.01540128;-0.41810617;80
MAGN;11.269;2538.036;-21.60000;16.30000;-18.90000;2
GYRO;11.270;2538.037;-0.22823;-0.03302;0.08016;3
LIGH;11.273;2538.041;6207.0;0
GYRO;11.276;2538.044;-0.25700;-0.03089;0.07803;3
MAGN;11.277;2538.045;-21.60000;16.30000;-18.90000;2
ACCE;11.278;2538.046;-1.05584;2.22481;9.24521;3
AHRS;11.279;2538.046;12.721461;8.049363;-51.031590;0.12978300;0.01534552;-0.42003506;-123
GYRO;11.282;2538.050;-0.26871;-0.00160;0.07510;3
LIGH;11.284;2538.052;6209.0;0
MAGN;11.288;2538.056;-21.60000;16.30000;-18.90000;2
GYRO;11.289;2538.057;-0.25966;0.02770;0.07750;3
ACCE;11.290;2538.058;-1.06362;2.11408;9.44034;3
AHRS;11.291;2538.058;12.518197;8.021215;-51.038845;0.12809949;0.01588672;-0.42031881;11
LIGH;11.293;2538.061;6209.0;0
GYRO;11.295;2538.064;-0.24155;0.04447;0.08229;3
MAGN;11.297;2538.065;-21.60000;16.30000;-18.90000;2
ACCE;11.302;2538.070;-1.11749;2.04884;9.60015;3
AHRS;11.303;2538.070;12.426070;8.013204;-51.165413;0.12737104;0.01603223;-0.42140755;57
GYRO;11.304;2538.071;-0.20533;0.04581;0.09081;3
LIGH;11.305;2538.072;6202.0;0
MAGN;11.308;2538.076;-21.60000;16.30000;-18.90000;2
GYRO;11.310;2538.078;-0.17337;0.04634;0.10413;3
LIGH;11.313;2538.081;6217.0;0
ACCE;11.315;2538.083;-1.04267;2.01532;9.76535;3
AHRS;11.315;2538.083;12.263341;8.006329;-51.155804;0.12607865;0.01660672;-0.42149457;-47
MAGN;11.317;2538.085;-21.60000;16.30000;-18.90000;2
GYRO;11.318;2538.086;-0.13822;0.04554;0.11159;3
LIGH;11.325;2538.092;6217.0;0
GYRO;11.327;2538.095;-0.10306;0.02290;0.11052;3
ACCE;11.329;2538.096;-1.04327;1.82857;9.74500;3
AHRS;11.329;2538.096;12.136381;7.989627;-51.104591;0.12502187;0.01701361;-0.42123151;22
MAGN;11.331;2538.098;-21.60000;16.30000;-18.90000;2
LIGH;11.335;2538.102;6215.0;0
GYRO;11.337;2538.105;-0.06791;-0.00692;0.09800;3
MAGN;11.342;2538.108;-21.60000;16.30000;-18.90000;2
ACCE;11.343;2538.110;-0.89364;1.70527;9.68514;3
AHRS;11.344;2538.110;12.077110;7.944067;-51.285805;0.12441962;0.01668453;-0.42275661;0
LIGH;11.345;2538.111;6215.0;0
GYRO;11.347;2538.114;-0.04661;-0.01917;0.08469;3
MAGN;11.350;2538.117;-21.60000;16.70000;-18.90000;2
LIGH;11.354;2538.121;6215.0;0
GYRO;11.356;2538.124;-0.02264;-0.02477;0.06205;3
ACCE;11.358;2538.126;-0.84575;1.75734;9.62768;3
AHRS;11.359;2538.126;12.020255;7.869237;-51.068417;0.12367015;0.01654932;-0.42118731;71
MAGN;11.360;2538.128;-21.60000;16.70000;-18.90000;2
GYRO;11.365;2538.132;-0.00613;-0.02344;0.04581;3
LIGH;11.365;2538.132;6216.0;0
MAGN;11.370;2538.137;-21.60000;16.70000;-18.90000;2
ACCE;11.372;2538.140;-0.85712;1.93511;9.56723;3
AHRS;11.373;2538.140;12.009038;7.825284;-50.896206;0.12339668;0.01643271;-0.41989455;-121
GYRO;11.374;2538.141;0.00985;-0.00985;0.03862;3
LIGH;11.375;2538.142;6216.0;0
MAGN;11.380;2538.148;-21.60000;16.70000;-18.90000;2
GYRO;11.381;2538.149;0.02157;-0.00559;0.03755;3
LIGH;11.385;2538.152;6221.0;0
ACCE;11.387;2538.155;-0.95409;2.04225;9.53670;3
AHRS;11.394;2538.155;12.016694;7.786166;-50.805305;0.12330019;0.01619472;-0.41921631;109
GYRO;11.397;2538.156;0.02796;-0.00373;0.04314;3
MAGN;11.399;2538.158;-26.20000;16.70000;-19.30000;2
LIGH;11.401;2538.162;6221.0;0
GYRO;11.404;2538.167;0.02477;-0.00666;0.04980;3
ACCE;11.406;2538.168;-0.92117;2.08715;9.49421;3
AHRS;11.408;2538.168;12.039853;7.744441;-52.316490;0.12352544;0.01415221;-0.43106297;123
MAGN;11.426;2538.170;-21.90000;16.70000;-19.30000;2
LIGH;11.431;2538.171;6221.0;0
GYRO;11.435;2538.174;0.00293;-0.01917;0.04501;3
MAGN;11.436;2538.175;-22.30000;16.70000;-19.30000;2
LIGH;11.437;2538.181;6222.0;0
ACCE;11.437;2538.182;-0.87747;2.06320;9.37809;3
AHRS;11.439;2538.182;12.042083;7.709157;-51.771358;0.12334260;0.01445531;-0.42684245;109
GYRO;11.440;2538.183;-0.05673;-0.03063;0.03063;3
MAGN;11.441;2538.187;-22.30000;16.70000;-19.30000;2
GYRO;11.442;2538.190;-0.12011;-0.03089;0.01012;3
LIGH;11.443;2538.191;6222.0;0
ACCE;11.444;2538.193;-0.79667;1.99317;9.47445;3
AHRS;11.444;2538.193;11.956884;7.643238;-51.640606;0.12241918;0.01440648;-0.42596909;4
MAGN;11.445;2538.196;-22.30000;16.70000;-19.30000;2
GYRO;11.446;2538.197;-0.17337;-0.03702;-0.01545;3
LIGH;11.446;2538.202;6222.0;0
GYRO;11.447;2538.206;-0.20693;-0.04980;-0.04874;3
ACCE;11.448;2538.208;-0.84036;1.69869;9.69712;3
AHRS;11.448;2538.208;11.744511;7.573515;-51.576534;0.12050152;0.01474102;-0.42573497;-7
MAGN;11.449;2538.209;-22.30000;17.10000;-19.30000;2
LIGH;11.450;2538.211;6225.0;0
GYRO;11.450;2538.213;-0.20533;-0.05886;-0.06445;3
MAGN;11.451;2538.215;-22.30000;17.10000;-19.30000;2
LIGH;11.454;2538.221;6225.0;0
ACCE;11.454;2538.221;-0.86969;1.63344;9.79827;3
AHRS;11.455;2538.221;11.630354;7.526664;-51.259197;0.11939847;0.01514132;-0.42340186;-115
GYRO;11.456;2538.223;-0.15739;-0.06205;-0.08203;3
MAGN;11.461;2538.228;-22.30000;17.10000;-19.30000;2
GYRO;11.463;2538.230;-0.10626;-0.05513;-0.08842;3
LIGH;11.463;2538.231;6225.0;0
ACCE;11.466;2538.233;-0.91758;1.64063;9.80964;3
AHRS;11.467;2538.233;11.455833;7.456732;-51.193951;0.11777239;0.01532343;-0.42311823;46
MAGN;11.468;2538.236;-22.30000;17.10000;-19.30000;2
GYRO;11.470;2538.237;-0.04234;-0.04181;-0.08629;3
LIGH;11.474;2538.242;6238.0;0
GYRO;11.477;2538.245;0.03915;-0.02663;-0.07483;3
MAGN;11.479;2538.247;-22.30000;17.10000;-19.30000;2
ACCE;11.480;2538.248;-1.03669;1.74717;9.85872;3
AHRS;11.481;2538.248;11.420041;7.423329;-51.044483;0.11735027;0.01535048;-0.42201206;-36
LIGH;11.485;2538.252;6238.0;0
GYRO;11.487;2538.255;0.14088;-0.00426;-0.05167;3
MAGN;11.490;2538.258;-22.30000;17.10000;-19.30000;2
ACCE;11.493;2538.261;-1.14622;1.94589;9.83957;3
AHRS;11.494;2538.261;11.486285;7.418121;-50.987099;0.11783992;0.01511796;-0.42150888;100
LIGH;11.495;2538.262;6249.0;0
GYRO;11.497;2538.264;0.21172;-0.00293;-0.02157;3
MAGN;11.500;2538.267;-22.30000;17.10000;-19.30000;2
LIGH;11.504;2538.272;6249.0;0
GYRO;11.506;2538.274;0.25167;-0.01092;0.00240;3
ACCE;11.508;2538.276;-1.16897;2.09134;9.70011;3
AHRS;11.509;2538.276;11.731054;7.407559;-50.940208;0.11970343;0.01415875;-0.42093518;-27
MAGN;11.510;2538.278;-22.30000;17.10000;-19.30000;2
LIGH;11.514;2538.282;6249.0;0
GYRO;11.517;2538.284;0.25167;-0.04368;0.00879;3
MAGN;11.520;2538.287;-22.30000;17.50000;-19.30000;2
ACCE;11.522;2538.289;-1.09834;1.95068;9.55945;3
AHRS;11.522;2538.289;11.864466;7.374196;-50.632404;0.12058450;0.01371702;-0.41843516;19
LIGH;11.524;2538.292;6245.0;0
GYRO;11.527;2538.294;0.21172;-0.08256;-0.00639;3
MAGN;11.530;2538.298;-22.30000;17.50000;-19.30000;2
LIGH;11.535;2538.302;6245.0;0
GYRO;11.537;2538.305;0.12384;-0.12144;-0.04874;3
ACCE;11.539;2538.307;-0.92596;1.82797;9.22606;3
AHRS;11.540;2538.307;12.031111;7.245851;-50.485626;0.12140094;0.01223848;-0.41726959;-68
MAGN;11.541;2538.308;-22.30000;17.50000;-19.30000;2
LIGH;11.544;2538.312;6255.0;0
GYRO;11.547;2538.315;0.03276;-0.13422;-0.10227;3
MAGN;11.550;2538.317;-22.30000;17.50000;-19.30000;2
ACCE;11.552;2538.320;-0.88945;1.86089;9.08899;3
AHRS;11.553;2538.320;12.030205;7.168575;-50.223438;0.12108549;0.01191166;-0.41529053;-71
LIGH;11.554;2538.321;6241.0;0
GYRO;11.556;2538.324;-0.06418;-0.13822;-0.15020;3
MAGN;11.564;2538.327;-22.30000;17.50000;-19.30000;2
LIGH;11.567;2538.332;6241.0;0
GYRO;11.568;2538.333;-0.12437;-0.12543;-0.17044;3
ACCE;11.570;2538.335;-0.96606;2.05662;9.19194;3
AHRS;11.571;2538.335;11.898879;7.044003;-50.244591;0.11960908;0.01139898;-0.41570237;-95
MAGN;11.577;2538.342;-22.30000;17.50000;-19.30000;2
LIGH;11.578;2538.342;6254.0;0
GYRO;11.581;2538.343;-0.12916;-0.09721;-0.16325;3
MAGN;11.585;2538.347;-22.30000;17.50000;-19.30000;2
ACCE;11.587;2538.348;-1.09894;2.12366;9.41520;3
AHRS;11.590;2538.348;11.817787;7.000843;-50.120884;0.11880595;0.01149001;-0.41484374;111
GYRO;11.592;2538.350;-0.10360;-0.06498;-0.14248;3
LIGH;11.611;2538.352;6254.0;0
MAGN;11.612;2538.356;-22.30000;17.50000;-19.30000;2
GYRO;11.615;2538.357;-0.05033;-0.03329;-0.09934;3
LIGH;11.617;2538.361;6254.0;0
ACCE;11.618;2538.362;-1.22523;2.13802;9.49181;3
AHRS;11.620;2538.362;11.741132;6.978553;-50.148827;0.11812820;0.01157086;-0.41515246;-28
GYRO;11.624;2538.364;0.00027;-0.01997;-0.06818;3
MAGN;11.624;2538.366;-22.30000;17.50000;-19.30000;2
GYRO;11.625;2538.372;0.06205;-0.02530;-0.03302;3
LIGH;11.625;2538.371;6271.0;0
ACCE;11.626;2538.374;-1.26474;1.98958;9.44273;3
AHRS;11.626;2538.374;11.751810;6.970395;-50.121563;0.11817947;0.01149502;-0.41493720;-1
MAGN;11.627;2538.376;-22.30000;17.50000;-19.30000;2
GYRO;11.627;2538.378;0.10573;-0.03409;-0.00533;3
LIGH;11.628;2538.381;6271.0;0
MAGN;11.628;2538.385;-22.30000;17.50000;-19.30000;2
GYRO;11.629;2538.387;0.12597;-0.04980;0.00186;3
ACCE;11.629;2538.388;-1.16717;1.79565;9.28052;3
AHRS;11.630;2538.388;11.830300;6.934013;-50.072872;0.11865734;0.01096712;-0.41452429;-61
LIGH;11.631;2538.391;6271.0;0
GYRO;11.631;2538.394;0.12863;-0.08123;-0.01012;3
MAGN;11.632;2538.396;-22.30000;17.50000;-19.30000;2
ACCE;11.635;2538.401;-1.07260;1.64123;9.09258;3
AHRS;11.636;2538.401;11.862007;6.899230;-50.014168;0.11877427;0.01063630;-0.41407099;-90
GYRO;11.638;2538.402;0.12064;-0.10946;-0.03276;3
LIGH;11.638;2538.404;6285.0;0
MAGN;11.642;2538.409;-22.30000;17.50000;-19.30000;2
GYRO;11.644;2538.411;0.10786;-0.11239;-0.05779;3
LIGH;11.645;2538.411;6285.0;0
ACCE;11.646;2538.413;-0.94990;1.69270;8.94593;3
AHRS;11.652;2538.413;11.945185;6.789177;-50.008369;0.11902729;0.00946697;-0.41406870;100
MAGN;11.654;2538.416;-22.30000;17.50000;-19.30000;2
GYRO;11.654;2538.418;0.09348;-0.09108;-0.07457;3
LIGH;11.655;2538.422;6286.0;0
MAGN;11.659;2538.426;-22.30000;17.50000;-19.30000;2
ACCE;11.660;2538.428;-0.93434;1.86029;8.86872;3
AHRS;11.661;2538.428;11.972538;6.750727;-49.913876;0.11909501;0.00916088;-0.41334125;-35
GYRO;11.667;2538.430;0.06525;-0.04341;-0.08842;3
LIGH;11.668;2538.431;6286.0;0
MAGN;11.669;2538.437;-22.30000;17.50000;-19.30000;2
GYRO;11.671;2538.438;0.03915;-0.01598;-0.08975;3
ACCE;11.673;2538.441;-0.99060;2.02789;8.94893;3
AHRS;11.674;2538.441;12.011353;6.727657;-49.937893;0.11931764;0.00881036;-0.41352153;-62
LIGH;11.678;2538.441;6286.0;0
GYRO;11.679;2538.445;0.01198;0.02344;-0.08256;3
MAGN;11.680;2538.447;-22.30000;17.50000;-19.30000;2
LIGH;11.684;2538.452;6286.0;0
GYRO;11.685;2538.453;-0.01997;0.07856;-0.07776;3
ACCE;11.686;2538.454;-1.11570;2.00634;9.16860;3
AHRS;11.687;2538.454;11.989442;6.783466;-49.927696;0.11934660;0.00934178;-0.41340169;-63
MAGN;11.688;2538.456;-22.30000;17.10000;-19.30000;2
GYRO;11.698;2538.461;-0.03329;0.08442;-0.06951;3
LIGH;11.699;2538.461;6286.0;0
MAGN;11.700;2538.465;-22.30000;17.10000;-19.30000;2
ACCE;11.700;2538.467;-1.29586;1.89860;9.41280;3
AHRS;11.701;2538.467;11.957017;6.836147;-50.224564;0.11930790;0.00956785;-0.41571149;94
GYRO;11.702;2538.468;-0.03382;0.05699;-0.05886;3
LIGH;11.704;2538.472;6286.0;0
MAGN;11.708;2538.476;-22.30000;17.10000;-19.30000;2
GYRO;11.710;2538.477;-0.01571;0.01358;-0.05353;3
ACCE;11.712;2538.479;-1.37906;1.75315;9.59117;3
AHRS;11.714;2538.479;11.899848;6.884601;-50.350937;0.11904765;0.01003082;-0.41670400;67
LIGH;11.715;2538.481;6294.0;0
GYRO;11.716;2538.484;-0.00346;-0.03143;-0.05619;3
MAGN;11.717;2538.485;-22.30000;17.10000;-19.30000;2
GYRO;11.724;2538.491;0.00506;-0.09428;-0.06551;3
LIGH;11.725;2538.491;6294.0;0
ACCE;11.725;2538.492;-1.25576;1.60232;9.31404;3
AHRS;11.726;2538.492;11.862473;6.846671;-50.428574;0.11862415;0.00979174;-0.41738573;106
MAGN;11.728;2538.496;-22.30000;17.10000;-19.30000;2
GYRO;11.730;2538.498;0.00613;-0.16485;-0.08416;3
LIGH;11.745;2538.501;6298.0;0
ACCE;11.746;2538.505;-1.08218;1.54965;9.04529;3
AHRS;11.747;2538.505;11.836396;6.789006;-50.467125;0.11821344;0.00939614;-0.41777056;-119
GYRO;11.748;2538.506;-0.00080;-0.21492;-0.10679;3
MAGN;11.757;2538.507;-22.30000;17.10000;-19.30000;2
LIGH;11.758;2538.511;6298.0;0
GYRO;11.761;2538.513;-0.01838;-0.22078;-0.13529;3
MAGN;11.762;2538.515;-22.30000;17.10000;-19.30000;2
ACCE;11.762;2538.517;-0.84156;1.60172;8.81964;3
AHRS;11.763;2538.517;11.791994;6.610672;-50.397198;0.11721107;0.00823191;-0.41744131;-34
GYRO;11.765;2538.519;-0.03382;-0.20054;-0.16485;3
LIGH;11.765;2538.521;6298.0;0
MAGN;11.766;2538.525;-22.30000;17.10000;-19.30000;2
GYRO;11.767;2538.526;-0.05246;-0.17311;-0.19601;3
ACCE;11.768;2538.529;-0.76435;1.56581;8.73465;3
AHRS;11.769;2538.529;11.718541;6.478543;-50.463371;0.11615951;0.00740025;-0.41815698;-124
LIGH;11.770;2538.531;6302.0;0
GYRO;11.770;2538.533;-0.06099;-0.14514;-0.21518;3
MAGN;11.771;2538.535;-22.30000;17.10000;-19.30000;2
SOUN;11.772;727.28;0.02220;60.90
GYRO;11.779;2538.540;-0.05779;-0.12171;-0.21785;3
LIGH;11.780;2538.541;6302.0;0
ACCE;11.780;2538.543;-0.76195;1.84473;8.77236;3
AHRS;11.781;2538.543;11.645409;6.393048;-50.454151;0.11527503;0.00701089;-0.41823071;-20
MAGN;11.782;2538.545;-22.30000;17.10000;-19.30000;2
GYRO;11.783;2538.547;-0.04874;-0.09081;-0.20879;3
LIGH;11.784;2538.551;6302.0;0
GYRO;11.796;2538.553;-0.02530;-0.02157;-0.19814;3
MAGN;11.805;2538.555;-22.30000;17.10000;-19.30000;2
ACCE;11.812;2538.556;-0.86491;2.07398;9.09677;3
AHRS;11.813;2538.556;11.600005;6.367887;-50.388306;0.11482409;0.00704881;-0.41777506;-121
GYRO;11.815;2538.560;0.00613;0.03622;-0.17923;3
LIGH;11.816;2538.561;6294.0;0
MAGN;11.816;2538.565;-22.30000;17.10000;-18.90000;2
GYRO;11.817;2538.567;0.05087;0.08203;-0.14860;3
ACCE;11.818;2538.569;-1.04327;2.18291;9.26616;3
AHRS;11.819;2538.569;11.612191;6.438493;-50.480762;0.11518287;0.00746565;-0.41842133;-88
LIGH;11.820;2538.571;6294.0;0
GYRO;11.820;2538.574;0.09614;0.11265;-0.10892;3
MAGN;11.821;2538.575;-22.30000;17.10000;-18.90000;2
LIGH;11.822;2538.581;6296.0;0
ACCE;11.822;2538.581;-1.18333;2.31759;9.41699;3
AHRS;11.823;2538.581;11.659183;6.495560;-50.462757;0.11575743;0.00775667;-0.41818377;-26
GYRO;11.824;2538.582;0.13076;0.14115;-0.06951;3
MAGN;11.825;2538.587;-22.30000;17.10000;-18.90000;2
GYRO;11.825;2538.589;0.13023;0.14594;-0.04501;3
LIGH;11.826;2538.591;6296.0;0
ACCE;11.827;2538.594;-1.32579;2.39480;9.45291;3
AHRS;11.827;2538.594;11.775492;6.639268;-50.507664;0.11719435;0.00840547;-0.41829425;-7
MAGN;11.828;2538.595;-22.30000;17.10000;-18.90000;2
GYRO;11.829;2538.596;0.11531;0.12916;-0.02583;3
LIGH;11.834;2538.602;6296.0;0
GYRO;11.835;2538.603;0.07430;0.10706;-0.01092;3
MAGN;11.838;2538.606;-22.30000;16.70000;-18.90000;2
ACCE;11.839;2538.607;-1.44670;2.46722;9.55227;3
AHRS;11.840;2538.607;11.862755;6.751563;-50.701855;0.11830114;0.00876085;-0.41963115;127
GYRO;11.842;2538.610;0.03222;0.08336;-0.00719;3
LIGH;11.847;2538.611;6297.0;0
MAGN;11.848;2538.615;-22.30000;16.70000;-18.90000;2
GYRO;11.849;2538.617;-0.02317;0.04820;-0.00852;3
ACCE;11.851;2538.619;-1.46286;2.32597;9.62708;3
AHRS;11.852;2538.619;11.870218;6.816784;-50.832108;0.11860865;0.00911019;-0.42057997;-107
LIGH;11.853;2538.621;6297.0;0
GYRO;11.855;2538.623;-0.07483;0.00506;-0.02051;3
MAGN;11.857;2538.625;-21.90000;16.70000;-18.90000;2
GYRO;11.862;2538.630;-0.10573;-0.02876;-0.02850;3
LIGH;11.863;2538.631;6297.0;0
ACCE;11.865;2538.633;-1.38864;1.98539;9.77852;3
AHRS;11.865;2538.633;11.783621;6.818855;-50.803558;0.11793815;0.00948206;-0.42042747;-56
MAGN;11.867;2538.635;-21.90000;16.70000;-18.90000;2
GYRO;11.869;2538.637;-0.12543;-0.05140;-0.04234;3
LIGH;11.874;2538.642;6294.0;0
GYRO;11.876;2538.644;-0.12863;-0.06605;-0.05912;3
ACCE;11.877;2538.645;-1.32519;1.73161;9.84017;3
AHRS;11.878;2538.645;11.648224;6.783257;-50.797882;0.11675022;0.00971813;-0.42053398;-128
MAGN;11.879;2538.646;-21.90000;16.70000;-18.90000;2
GYRO;11.883;2538.651;-0.11958;-0.09561;-0.07643;3
LIGH;11.884;2538.652;6294.0;0
MAGN;11.888;2538.656;-21.90000;16.70000;-18.90000;2
ACCE;11.889;2538.657;-1.28569;1.68372;9.71208;3
AHRS;11.890;2538.657;11.574837;6.757909;-50.755077;0.11608062;0.00983874;-0.42028537;-73
GYRO;11.891;2538.658;-0.10360;-0.14141;-0.09747;3
LIGH;11.893;2538.661;6297.0;0
MAGN;11.897;2538.665;-21.90000;16.70000;-18.90000;2
GYRO;11.898;2538.666;-0.07377;-0.16325;-0.10839;3
ACCE;11.901;2538.669;-1.21985;1.89920;9.60554;3
AHRS;11.906;2538.669;11.467906;6.638508;-50.784023;0.11480986;0.00927423;-0.42072201;106
LIGH;11.908;2538.671;6297.0;0
GYRO;11.908;2538.673;-0.04554;-0.16432;-0.10653;3
MAGN;11.909;2538.675;-21.90000;16.70000;-18.90000;2
GYRO;11.912;2538.680;-0.00559;-0.16192;-0.09188;3
LIGH;11.913;2538.681;6297.0;0
ACCE;11.915;2538.683;-1.18633;2.17693;9.49840;3
AHRS;11.915;2538.683;11.442217;6.529154;-50.735073;0.11420403;0.00856094;-0.42046800;-74
MAGN;11.921;2538.685;-21.90000;16.70000;-18.90000;2
GYRO;11.921;2538.686;0.04767;-0.15073;-0.06685;3
LIGH;11.923;2538.691;6307.0;0
GYRO;11.925;2538.693;0.09081;-0.13209;-0.04208;3
MAGN;11.927;2538.695;-21.90000;16.70000;-18.90000;2
ACCE;11.928;2538.696;-1.11510;2.30322;9.28232;3
AHRS;11.929;2538.696;11.501442;6.429678;-50.608639;0.11429326;0.00768313;-0.41952553;77
GYRO;11.932;2538.700;0.13289;-0.10519;-0.01198;3
LIGH;11.933;2538.701;6307.0;0
MAGN;11.937;2538.705;-21.90000;16.70000;-18.90000;2
GYRO;11.939;2538.707;0.14674;-0.07989;0.00799;3
ACCE;11.941;2538.709;-1.00497;2.23559;9.01656;3
AHRS;11.942;2538.709;11.618310;6.355792;-50.566273;0.11493375;0.00670683;-0.41917151;70
LIGH;11.945;2538.711;6307.0;0
GYRO;11.947;2538.714;0.13715;-0.05726;0.00959;3
MAGN;11.948;2538.715;-21.90000;16.70000;-18.90000;2
GYRO;11.988;2538.721;0.11585;-0.03089;-0.00107;3
LIGH;11.989;2538.721;6301.0;0
ACCE;11.990;2538.722;-0.94212;2.01652;8.93097;3
AHRS;11.991;2538.722;11.720206;6.313652;-50.500992;0.11557268;0.00605976;-0.41861808;23
MAGN;11.992;2538.727;-21.90000;16.70000;-18.90000;2
GYRO;11.994;2538.728;0.09188;-0.01332;-0.01145;3
LIGH;11.995;2538.731;6301.0;0
MAGN;11.995;2538.735;-21.90000;16.70000;-18.90000;2
ACCE;11.996;2538.736;-0.92057;1.98060;8.93636;3
AHRS;11.997;2538.736;11.755327;6.304475;-50.459431;0.11581164;0.00589820;-0.41827217;-84
GYRO;11.999;2538.737;0.06152;0.01411;-0.02637;3
LIGH;11.999;2538.741;6293.0;0
GYRO;12.000;2538.744;0.03702;0.04953;-0.04341;3
MAGN;12.002;2538.745;-21.90000;16.70000;-18.90000;2
ACCE;12.004;2538.748;-1.02951;1.95546;8.99442;3
AHRS;12.005;2538.748;11.789030;6.334918;-50.459637;0.11618630;0.00601131;-0.41821548;48
GYRO;12.006;2538.758;-0.00719;0.08868;-0.08549;3
LIGH;12.007;2538.761;6293.0;0
ACCE;12.007;2538.761;-1.15341;1.98539;9.07402;3
AHRS;12.008;2538.761;11.778265;6.417890;-50.507126;0.11640767;0.00665561;-0.41851342;-12
MAGN;12.008;2538.765;-21.90000;16.70000;-18.90000;2
GYRO;12.009;2538.766;-0.02530;0.08975;-0.10093;3
LIGH;12.009;2538.771;6298.0;0
GYRO;12.011;2538.773;-0.02690;0.08762;-0.10653;3
ACCE;12.012;2538.774;-1.32938;2.11887;9.20451;3
AHRS;12.013;2538.774;11.744433;6.521246;-50.580639;0.11652550;0.00751989;-0.41901395;66
MAGN;12.014;2538.775;-21.90000;16.70000;-18.90000;2
GYRO;12.015;2538.779;-0.01944;0.08416;-0.10120;3
LIGH;12.015;2538.781;6298.0;0
MAGN;12.017;2538.785;-21.90000;16.70000;-18.90000;2
ACCE;12.018;2538.786;-1.39941;2.22242;9.26915;3
AHRS;12.019;2538.786;11.742452;6.575942;-50.581779;0.11671009;0.00795594;-0.41896892;-48
GYRO;12.020;2538.787;-0.00080;0.07563;-0.09294;3
LIGH;12.026;2538.791;6298.0;0
GYRO;12.027;2538.793;0.01784;0.06924;-0.08336;3
MAGN;12.027;2538.795;-21.90000;16.70000;-18.90000;2
ACCE;12.034;2538.798;-1.41617;2.17214;9.24282;3
AHRS;12.035;2538.798;11.741706;6.662189;-50.620178;0.11702245;0.00859723;-0.41918328;59
GYRO;12.036;2538.800;0.03808;0.05673;-0.08016;3
LIGH;12.036;2538.801;6298.0;0
MAGN;12.037;2538.805;-21.90000;16.70000;-18.90000;2
GNSS;12.037;1490612659.000;40.313476;-3.483145;597.000;0.000;3.0;0.0;20;16
GYRO;12.043;2538.806;0.05566;0.04314;-0.07670;3
ACCE;12.043;2538.810;-1.33417;2.14880;9.14346;3
AHRS;12.044;2538.810;11.770935;6.721738;-50.661488;0.11747182;0.00891305;-0.41942230;-26
LIGH;12.045;2538.811;6298.0;0
GYRO;12.045;2538.812;0.07483;0.04368;-0.06631;3
GNSS;12.046;1490612659.000;40.313476;-3.483145;597.000;0.000;3.0;0.0;20;16
MAGN;12.048;2538.815;-21.90000;16.70000;-18.90000;2
GYRO;12.058;2538.819;0.08815;0.05193;-0.06152;3
LIGH;12.059;2538.821;6296.0;0
ACCE;12.059;2538.822;-1.24558;2.19189;9.07821;3
AHRS;12.060;2538.822;11.829587;6.773118;-50.667454;0.11811837;0.00909025;-0.41936681;-18
MAGN;12.061;2538.825;-21.90000;16.70000;-18.90000;2
GYRO;12.061;2538.826;0.09507;0.05220;-0.05646;3
LIGH;12.098;2538.831;6296.0;0
GYRO;12.099;2538.832;0.09880;0.04421;-0.04794;3
MAGN;12.103;2538.835;-21.90000;16.70000;-18.90000;2
ACCE;12.103;2538.835;-1.18034;2.29245;8.96210;3
AHRS;12.104;2538.835;11.908990;6.822041;-50.646843;0.11891576;0.00919765;-0.41908684;-122
GYRO;12.105;2538.839;0.09614;0.03755;-0.03649;3
LIGH;12.105;2538.841;6296.0;0
MAGN;12.106;2538.845;-21.90000;16.70000;-18.90000;2
GYRO;12.106;2538.846;0.08815;0.03489;-0.03009;3
ACCE;12.107;2538.847;-1.05046;2.33614;8.91780;3
AHRS;12.107;2538.847;11.988504;6.850710;-50.652401;0.11964189;0.00911848;-0.41903257;-18
LIGH;12.108;2538.851;6298.0;0
GYRO;12.108;2538.852;0.08176;0.03915;-0.02663;3
MAGN;12.109;2538.855;-21.90000;16.70000;-18.90000;2
GYRO;12.109;2538.866;0.05087;0.08016;-0.02876;3
LIGH;12.110;2538.871;6298.0;0
ACCE;12.110;2538.871;-0.79188;2.16735;8.89566;3
AHRS;12.111;2538.871;12.082075;6.893944;-50.629684;0.12052865;0.00913054;-0.41872832;114
GYRO;12.112;2538.873;0.03542;0.12117;-0.03036;3
MAGN;12.112;2538.875;-21.90000;16.70000;-18.90000;2
GYRO;12.113;2538.879;0.01997;0.13822;-0.04181;3
LIGH;12.115;2538.881;6294.0;0
ACCE;12.115;2538.883;-0.79308;2.05482;8.97586;3
AHRS;12.116;2538.883;12.096695;6.975333;-50.650093;0.12094188;0.00969336;-0.41879019;-118
MAGN;12.117;2538.885;-21.90000;16.70000;-18.90000;2
GYRO;12.118;2538.886;-0.00027;0.14887;-0.05087;3
LIGH;12.123;2538.891;6294.0;0
GYRO;12.124;2538.892;-0.02157;0.18562;-0.06258;3
MAGN;12.127;2538.895;-21.90000;16.30000;-18.90000;2
ACCE;12.128;2538.896;-0.82301;2.08296;9.16141;3
AHRS;12.128;2538.896;12.080250;7.088121;-50.884552;0.12124720;0.01039284;-0.42052579;68
GYRO;12.131;2538.899;-0.03808;0.20639;-0.06977;3
LIGH;12.133;2538.901;6295.0;0
MAGN;12.137;2538.905;-21.90000;16.30000;-18.90000;2
GYRO;12.138;2538.906;-0.04820;0.22078;-0.07697;3
ACCE;12.139;2538.908;-0.99240;2.05722;9.41400;3
AHRS;12.140;2538.908;12.031626;7.251287;-51.062035;0.12148499;0.01166836;-0.42178795;96
LIGH;12.143;2538.911;6295.0;0
GYRO;12.144;2538.912;-0.03649;0.21998;-0.06924;3
MAGN;12.147;2538.915;-21.90000;16.30000;-18.90000;2
GYRO;12.151;2538.919;-0.01145;0.21279;-0.05859;3
ACCE;12.152;2538.920;-1.15879;2.06021;9.66120;3
AHRS;12.157;2538.920;11.998044;7.411077;-51.228512;0.12183025;0.01287131;-0.42295316;82
LIGH;12.158;2538.921;6295.0;0
MAGN;12.158;2538.925;-21.50000;16.30000;-18.90000;2
GYRO;12.159;2538.926;0.02690;0.19441;-0.04421;3
LIGH;12.163;2538.931;6299.0;0
ACCE;12.164;2538.932;-1.21206;2.05183;9.74440;3
AHRS;12.165;2538.932;11.999192;7.484015;-51.178757;0.12210254;0.01349144;-0.42248464;-63
GYRO;12.166;2538.933;0.07537;0.16831;-0.02743;3
MAGN;12.167;2538.935;-21.50000;16.30000;-18.90000;2
GYRO;12.172;2538.940;0.10946;0.14940;-0.01545;3
LIGH;12.174;2538.942;6299.0;0
ACCE;12.176;2538.944;-1.17974;1.97043;9.68754;3
AHRS;12.177;2538.944;12.052586;7.607460;-51.169552;0.12297206;0.01426608;-0.42223191;-3
MAGN;12.184;2538.946;-21.50000;16.30000;-18.90000;2
GYRO;12.185;2538.947;0.14248;0.13342;-0.01039;3
LIGH;12.186;2538.951;6299.0;0
GYRO;12.186;2538.953;0.16006;0.11798;-0.00959;3
MAGN;12.187;2538.955;-21.50000;16.30000;-18.90000;2
ACCE;12.188;2538.956;-1.09774;1.88843;9.49540;3
AHRS;12.189;2538.956;12.148351;7.695821;-51.115726;0.12403606;0.01465336;-0.42162696;-99
GYRO;12.192;2538.960;0.16219;0.10333;-0.01731;3
LIGH;12.194;2538.961;6300.0;0
MAGN;12.197;2538.965;-21.50000;16.30000;-18.90000;2
GYRO;12.199;2538.966;0.16325;0.08682;-0.02823;3
ACCE;12.200;2538.968;-1.02412;1.85251;9.33739;3
AHRS;12.201;2538.968;12.245865;7.755675;-51.109402;0.12501444;0.01475965;-0.42142197;-22
LIGH;12.203;2538.971;6300.0;0
GYRO;12.205;2538.973;0.15579;0.08069;-0.04474;3
MAGN;12.207;2538.975;-21.50000;16.30000;-18.90000;2
SOUN;12.208;820.25;0.02503;61.95
GYRO;12.219;2538.980;0.14567;0.08655;-0.05992;3
LIGH;12.221;2538.981;6294.0;0
ACCE;12.221;2538.981;-0.96786;1.91536;9.24042;3
AHRS;12.223;2538.981;12.339640;7.811563;-51.102280;0.12594879;0.01484994;-0.42121738;-114
MAGN;12.224;2538.987;-21.50000;16.30000;-18.90000;2
GYRO;12.225;2538.988;0.12810;0.11265;-0.07404;3
LIGH;12.226;2538.992;6294.0;0
ACCE;12.227;2538.994;-0.99180;2.02849;9.07642;3
AHRS;12.228;2538.994;12.393607;7.861052;-51.104187;0.12655087;0.01503105;-0.42112717;-107
MAGN;12.230;2538.996;-21.10000;16.30000;-18.90000;2
GYRO;12.231;2538.997;0.10200;0.13236;-0.08442;3
LIGH;12.251;2539.002;6294.0;0
GYRO;12.251;2539.004;0.07750;0.12597;-0.09374;3
MAGN;12.252;2539.007;-21.10000;16.30000;-18.90000;2
ACCE;12.253;2539.008;-1.08816;2.05123;9.08121;3
AHRS;12.254;2539.008;12.455425;7.985169;-50.853424;0.12745303;0.01604823;-0.41896501;81
LIGH;12.255;2539.011;6293.0;0
GYRO;12.256;2539.013;0.04767;0.11771;-0.09641;3
MAGN;12.257;2539.016;-21.10000;16.30000;-18.90000;2
ACCE;12.258;2539.020;-1.15879;2.14341;9.14405;3
AHRS;12.258;2539.020;12.471841;8.045452;-50.801414;0.12779376;0.01651712;-0.41847423;-110
LIGH;12.259;2539.021;6293.0;0
GYRO;12.262;2539.021;0.02477;0.10040;-0.09561;3
MAGN;12.265;2539.026;-21.10000;16.30000;-18.90000;2
GYRO;12.266;2539.028;0.01358;0.06551;-0.10200;3
LIGH;12.267;2539.031;6293.0;0
ACCE;12.267;2539.033;-1.17436;2.00215;9.08121;3
AHRS;12.268;2539.033;12.464553;8.124722;-50.805222;0.12802702;0.01716228;-0.41842258;47
MAGN;12.269;2539.035;-21.10000;16.30000;-18.90000;2
GYRO;12.270;2539.036;0.00719;0.02077;-0.10599;3
LIGH;12.273;2539.041;6297.0;0
GYRO;12.275;2539.043;0.00932;-0.00133;-0.10999;3
MAGN;12.277;2539.045;-21.10000;16.30000;-18.90000;2
ACCE;12.278;2539.046;-1.02412;1.98360;9.06684;3
AHRS;12.279;2539.046;12.446476;8.133944;-50.733688;0.12790908;0.01738267;-0.41786835;-27
GYRO;12.281;2539.049;0.01678;0.01119;-0.10759;3
LIGH;12.284;2539.051;6297.0;0
MAGN;12.288;2539.056;-21.10000;16.30000;-18.90000;2
GYRO;12.288;2539.057;0.02956;0.04181;-0.10839;3
ACCE;12.290;2539.058;-0.99958;2.00814;9.04889;3
AHRS;12.291;2539.058;12.442916;8.153384;-50.757690;0.12795591;0.01752185;-0.41803846;25
LIGH;12.293;2539.061;6291.0;0
GYRO;12.295;2539.063;0.04288;0.05859;-0.11052;3
MAGN;12.297;2539.065;-21.10000;16.30000;-18.90000;2
GYRO;12.302;2539.070;0.05939;0.06711;-0.10892;3
ACCE;12.303;2539.071;-1.04567;2.05303;9.06864;3
AHRS;12.304;2539.071;12.462192;8.202079;-50.760559;0.12828413;0.01782808;-0.41798788;47
LIGH;12.305;2539.071;6291.0;0
MAGN;12.307;2539.075;-21.10000;16.30000;-18.90000;2
GYRO;12.309;2539.077;0.07430;0.07111;-0.10653;3
LIGH;12.313;2539.081;6291.0;0
ACCE;12.315;2539.083;-1.06422;2.18950;9.11173;3
AHRS;12.316;2539.083;12.488597;8.222319;-50.755672;0.12856285;0.01789282;-0.41790137;31
GYRO;12.317;2539.084;0.09294;0.08788;-0.09241;3
MAGN;12.318;2539.086;-21.10000;16.30000;-18.90000;2
GYRO;12.324;2539.092;0.10626;0.10733;-0.08043;3
LIGH;12.325;2539.093;6294.0;0
ACCE;12.328;2539.096;-1.10492;2.24097;9.22366;3
AHRS;12.329;2539.096;12.562862;8.308458;-50.759888;0.12945595;0.01828396;-0.41776529;91
MAGN;12.330;2539.098;-21.10000;16.30000;-18.90000;2
GYRO;12.332;2539.099;0.11585;0.12810;-0.06232;3
LIGH;12.334;2539.102;6294.0;0
MAGN;12.339;2539.107;-20.70000;16.30000;-18.90000;2
GYRO;12.341;2539.109;0.10093;0.11425;-0.05033;3
ACCE;12.343;2539.110;-1.13066;2.18411;9.32781;3
AHRS;12.343;2539.110;12.648761;8.417927;-50.616974;0.13050017;0.01898168;-0.41643530;-14
LIGH;12.344;2539.111;6294.0;0
MAGN;12.349;2539.116;-20.70000;15.90000;-18.90000;2
GYRO;12.350;2539.118;0.06258;0.07750;-0.04021;3
LIGH;12.358;2539.122;6303.0;0
ACCE;12.358;2539.124;-1.15460;2.25115;9.48523;3
AHRS;12.359;2539.124;12.678215;8.447448;-50.682972;0.13084786;0.01902725;-0.41689056;-66
GYRO;12.361;2539.125;0.02370;0.05326;-0.03569;3
MAGN;12.362;2539.127;-20.70000;15.90000;-18.90000;2
LIGH;12.364;2539.132;6303.0;0
GYRO;12.367;2539.134;-0.02850;0.01598;-0.03515;3
MAGN;12.369;2539.137;-20.70000;15.90000;-18.90000;2
ACCE;12.371;2539.139;-1.16957;2.20805;9.65342;3
AHRS;12.371;2539.139;12.657433;8.462295;-50.765034;0.13075377;0.01912842;-0.41753811;-48
LIGH;12.374;2539.141;6303.0;0
GYRO;12.376;2539.144;-0.07430;-0.02716;-0.03409;3
MAGN;12.379;2539.147;-21.90000;15.90000;-18.90000;2
ACCE;12.383;2539.151;-1.19590;2.12007;9.86052;3
AHRS;12.385;2539.151;12.601624;8.431064;-51.229679;0.13028187;0.01856578;-0.42127070;-38
LIGH;12.386;2539.152;6303.0;0
GYRO;12.387;2539.152;-0.09667;-0.04527;-0.03542;3
MAGN;12.390;2539.158;-20.70000;15.90000;-18.90000;2
GYRO;12.394;2539.159;-0.08655;-0.04847;-0.03569;3
LIGH;12.396;2539.162;6303.0;0
ACCE;12.397;2539.165;-1.28269;2.06560;10.03649;3
AHRS;12.398;2539.165;12.494241;8.376539;-51.121307;0.12922934;0.01866940;-0.42058927;-97
GYRO;12.400;2539.166;-0.05033;-0.05326;-0.02530;3
MAGN;12.401;2539.168;-20.70000;15.90000;-18.90000;2
LIGH;12.404;2539.172;6293.0;0
GYRO;12.406;2539.174;0.01198;-0.04740;-0.00506;3
MAGN;12.409;2539.177;-20.70000;15.90000;-18.90000;2
ACCE;12.410;2539.178;-1.38086;2.17573;10.17655;3
AHRS;12.417;2539.178;12.462186;8.323825;-50.966778;0.12876169;0.01855171;-0.41946882;-121
GYRO;12.418;2539.182;0.07697;-0.04075;0.01438;3
LIGH;12.419;2539.181;6293.0;0
MAGN;12.419;2539.186;-20.70000;15.90000;-18.90000;2
GYRO;12.420;2539.188;0.13822;-0.04314;0.02876;3
LIGH;12.423;2539.191;6293.0;0
ACCE;12.424;2539.191;-1.45388;2.20506;10.21785;3
AHRS;12.425;2539.191;12.532637;8.282510;-50.901741;0.12914841;0.01803447;-0.41893673;-38
MAGN;12.428;2539.196;-20.30000;15.90000;-18.90000;2
GYRO;12.429;2539.197;0.21279;-0.06525;0.04155;3
LIGH;12.434;2539.202;6279.0;0
GYRO;12.436;2539.203;0.26712;-0.09215;0.05752;3
ACCE;12.437;2539.205;-1.44251;2.15658;10.18912;3
AHRS;12.437;2539.205;12.722245;8.205278;-50.686996;0.13031009;0.01695638;-0.41715494;-118
MAGN;12.445;2539.206;-20.70000;15.90000;-18.90000;2
GYRO;12.446;2539.210;0.31292;-0.11345;0.06445;3
LIGH;12.447;2539.211;6279.0;0
MAGN;12.449;2539.217;-20.70000;15.90000;-18.90000;2
ACCE;12.456;2539.218;-1.40959;2.24397;10.10892;3
AHRS;12.457;2539.218;12.835050;8.155298;-50.598274;0.13099416;0.01624084;-0.41640571;-88
GYRO;12.459;2539.220;0.35660;-0.11611;0.08149;3
LIGH;12.461;2539.221;6284.0;0
MAGN;12.462;2539.227;-24.80000;15.90000;-18.90000;2
GYRO;12.463;2539.228;0.33742;-0.11718;0.08735;3
ACCE;12.465;2539.231;-1.38145;2.42233;9.80904;3
AHRS;12.466;2539.231;13.193592;8.020195;-51.985554;0.13345388;0.01221793;-0.42706901;119
LIGH;12.468;2539.232;6284.0;0
GYRO;12.469;2539.235;0.28895;-0.15526;0.07430;3
MAGN;12.470;2539.237;-20.20000;15.90000;-18.90000;2
LIGH;12.474;2539.242;6284.0;0
GYRO;12.476;2539.244;0.20267;-0.20879;0.05140;3
ACCE;12.478;2539.245;-1.37188;2.47740;9.61990;3
AHRS;12.480;2539.245;13.414478;7.844166;-51.239262;0.13443999;0.01086914;-0.42122623;75
MAGN;12.482;2539.247;-20.60000;15.50000;-18.90000;2
GYRO;12.483;2539.251;0.09667;-0.24821;0.02184;3
LIGH;12.485;2539.252;6287.0;0
MAGN;12.491;2539.258;-20.60000;15.50000;-18.90000;2
ACCE;12.492;2539.259;-1.33058;2.43311;9.50139;3
AHRS;12.494;2539.259;13.457688;7.739219;-50.909378;0.13436076;0.01027035;-0.41872376;70
LIGH;12.496;2539.261;6287.0;0
GYRO;12.497;2539.261;-0.02583;-0.26791;-0.01438;3
MAGN;12.499;2539.267;-20.60000;15.50000;-18.90000;2
GYRO;12.501;2539.269;-0.07856;-0.28709;-0.03489;3
LIGH;12.504;2539.272;6287.0;0
ACCE;12.507;2539.274;-1.45986;2.23978;9.61631;3
AHRS;12.507;2539.274;13.390017;7.473320;-50.786964;0.13285320;0.00858400;-0.41813883;-4
GYRO;12.509;2539.277;-0.10093;-0.30893;-0.04075;3
MAGN;12.511;2539.278;-20.60000;15.50000;-18.90000;2
LIGH;12.514;2539.281;6293.0;0
GYRO;12.517;2539.284;-0.09507;-0.33423;-0.03462;3
MAGN;12.519;2539.287;-20.60000;15.50000;-18.50000;2
ACCE;12.520;2539.288;-1.46106;2.15777;9.50378;3
AHRS;12.521;2539.288;13.283716;7.212348;-50.592365;0.13106079;0.00716058;-0.41701204;90
GYRO;12.524;2539.291;-0.07697;-0.36432;-0.03595;3
LIGH;12.525;2539.291;6293.0;0
MAGN;12.529;2539.297;-20.60000;15.50000;-18.50000;2
GYRO;12.530;2539.298;-0.04394;-0.38350;-0.03276;3
ACCE;12.533;2539.301;-1.32340;2.02490;9.45171;3
AHRS;12.535;2539.301;13.206508;6.915390;-50.537834;0.12937526;0.00518114;-0.41699183;-41
LIGH;12.536;2539.302;6318.0;0
GYRO;12.538;2539.306;0.00666;-0.37551;-0.02264;3
MAGN;12.540;2539.307;-20.60000;15.50000;-18.50000;2
LIGH;12.544;2539.312;6318.0;0
ACCE;12.547;2539.314;-1.22763;2.04285;9.17039;3
AHRS;12.548;2539.314;13.195276;6.759520;-50.394730;0.12871522;0.00416025;-0.41605362;-38
GYRO;12.549;2539.315;0.08815;-0.38376;-0.00692;3
MAGN;12.550;2539.317;-20.60000;15.50000;-18.50000;2
LIGH;12.555;2539.322;6318.0;0
GYRO;12.557;2539.324;0.16006;-0.36858;0.00373;3
MAGN;12.560;2539.327;-20.60000;15.50000;-18.50000;2
ACCE;12.561;2539.328;-1.07560;2.09553;9.07163;3
AHRS;12.563;2539.328;13.307083;6.357268;-50.162716;0.12812547;0.00084213;-0.41458312;105
LIGH;12.565;2539.331;6340.0;0
GYRO;12.566;2539.331;0.21811;-0.32384;0.01678;3
MAGN;12.569;2539.337;-21.10000;15.50000;-18.50000;2
GYRO;12.571;2539.338;0.27297;-0.29135;0.03249;3
ACCE;12.573;2539.341;-1.02532;2.23978;8.90284;3
AHRS;12.575;2539.341;13.503237;6.103050;-50.256664;0.12873690;-0.00199142;-0.41543818;-61
LIGH;12.577;2539.341;6340.0;0
MAGN;12.579;2539.346;-21.10000;15.10000;-18.50000;2
GYRO;12.580;2539.348;0.32943;-0.25992;0.05619;3
LIGH;12.584;2539.352;6340.0;0
ACCE;12.587;2539.354;-0.96007;2.41635;8.72088;3
AHRS;12.588;2539.354;13.689886;5.958942;-50.459576;0.12966545;-0.00404838;-0.41703546;40
GYRO;12.591;2539.356;0.34275;-0.22557;0.07404;3
MAGN;12.592;2539.358;-21.10000;15.10000;-18.50000;2
LIGH;12.594;2539.362;6325.0;0
GYRO;12.597;2539.364;0.31718;-0.18323;0.08096;3
MAGN;12.600;2539.368;-21.10000;15.10000;-18.50000;2
ACCE;12.602;2539.369;-0.86012;2.49955;8.55269;3
AHRS;12.603;2539.369;14.011325;5.749883;-50.512280;0.13140979;-0.00695079;-0.41741458;-32
LIGH;12.606;2539.371;6325.0;0
GYRO;12.607;2539.374;0.23409;-0.15526;0.06471;3
MAGN;12.617;2539.377;-21.50000;15.10000;-18.50000;2
LIGH;12.619;2539.382;6348.0;0
GYRO;12.620;2539.382;0.15420;-0.13422;0.04421;3
ACCE;12.621;2539.385;-0.74699;2.38881;8.58022;3
AHRS;12.623;2539.385;14.213779;5.580933;-50.656879;0.13236210;-0.00920025;-0.41857222;30
MAGN;12.625;2539.388;-21.50000;15.10000;-18.50000;2
GYRO;12.626;2539.389;0.06525;-0.09747;0.02131;3
LIGH;12.627;2539.392;6348.0;0
MAGN;12.630;2539.397;-21.50000;15.10000;-18.10000;2
ACCE;12.631;2539.399;-0.83019;2.29963;8.90463;3
AHRS;12.633;2539.399;14.237169;5.535360;-50.919552;0.13235550;-0.00994862;-0.42066348;-101
GYRO;12.634;2539.400;-0.01198;-0.03595;-0.00639;3
LIGH;12.635;2539.402;6348.0;0
MAGN;12.640;2539.407;-21.50000;15.10000;-18.10000;2
GYRO;12.641;2539.409;-0.02264;0.00186;-0.00746;3
LIGH;12.644;2539.411;6424.0;0
ACCE;12.646;2539.414;-1.17316;2.35649;9.37869;3
AHRS;12.647;2539.414;14.200717;5.522767;-51.020821;0.13201661;-0.01002667;-0.42150161;11
GYRO;12.648;2539.416;-0.00133;0.01198;0.00799;3
MAGN;12.650;2539.418;-21.50000;15.10000;-18.10000;2
LIGH;12.654;2539.422;6424.0;0
GYRO;12.657;2539.424;0.05832;-0.02450;0.03143;3
MAGN;12.660;2539.428;-21.50000;15.10000;-18.10000;2
ACCE;12.661;2539.429;-1.27252;2.30801;9.51635;3
AHRS;12.668;2539.429;14.210815;5.526557;-51.151642;0.13209762;-0.01018590;-0.42251265;-8
LIGH;12.669;2539.431;6424.0;0
GYRO;12.670;2539.434;0.13609;-0.08575;0.05752;3
MAGN;12.670;2539.437;-21.50000;14.70000;-18.10000;2
LIGH;12.674;2539.442;6375.0;0
ACCE;12.675;2539.442;-1.14862;2.25713;9.37689;3
AHRS;12.676;2539.442;14.272632;5.484125;-51.325630;0.13240558;-0.01095268;-0.42387041;98
GYRO;12.677;2539.444;0.20213;-0.10972;0.07297;3
MAGN;12.681;2539.449;-21.50000;14.70000;-18.10000;2
GYRO;12.684;2539.451;0.25700;-0.12011;0.08149;3
LIGH;12.685;2539.452;6375.0;0
ACCE;12.687;2539.455;-0.94571;2.12725;9.14824;3
AHRS;12.688;2539.455;14.466308;5.361696;-51.386822;0.13345140;-0.01271547;-0.42432779;126
MAGN;12.695;2539.457;-21.50000;14.70000;-17.70000;2
GYRO;12.696;2539.458;0.29162;-0.11585;0.08629;3
LIGH;12.697;2539.461;6363.0;0
MAGN;12.698;2539.465;-24.80000;14.70000;-17.70000;2
GYRO;12.699;2539.466;0.31186;-0.08336;0.08975;3
ACCE;12.700;2539.468;-0.75238;2.25713;8.96988;3
AHRS;12.700;2539.468;14.727965;5.248131;-52.687893;0.13488944;-0.01612839;-0.43437842;6
LIGH;12.703;2539.471;6363.0;0
GYRO;12.705;2539.473;0.30387;-0.04447;0.08948;3
MAGN;12.708;2539.476;-22.20000;14.70000;-17.70000;2
ACCE;12.714;2539.480;-0.77632;2.38822;8.81844;3
AHRS;12.715;2539.480;14.851201;5.219149;-52.570480;0.13574868;-0.01669293;-0.43339515;45
GYRO;12.715;2539.481;0.26818;-0.02770;0.07643;3
LIGH;12.716;2539.481;6363.0;0
MAGN;12.724;2539.485;-22.20000;14.70000;-17.70000;2
GYRO;12.725;2539.489;0.21971;-0.02477;0.06871;3
LIGH;12.726;2539.491;6367.0;0
ACCE;12.727;2539.493;-0.82001;2.50493;8.93576;3
AHRS;12.727;2539.493;15.065796;5.178588;-52.472778;0.13726863;-0.01772248;-0.43250069;27
MAGN;12.729;2539.496;-22.20000;14.70000;-17.70000;2
GYRO;12.730;2539.497;0.17071;-0.00985;0.06551;3
LIGH;12.734;2539.502;6367.0;0
GYRO;12.737;2539.504;0.13289;-0.00053;0.05646;3
MAGN;12.738;2539.506;-22.20000;14.70000;-17.70000;2
ACCE;12.739;2539.507;-0.91578;2.44508;8.95072;3
AHRS;12.740;2539.507;15.193510;5.162849;-52.383255;0.13821058;-0.01823073;-0.43171400;-29
LIGH;12.744;2539.511;6367.0;0
GYRO;12.745;2539.513;0.09401;-0.02210;0.03808;3
MAGN;12.747;2539.515;-22.20000;14.70000;-17.70000;2
ACCE;12.769;2539.519;-0.94391;2.20686;8.92020;3
AHRS;12.770;2539.519;15.221796;5.153171;-52.357250;0.13839696;-0.01838379;-0.43149918;-102
GYRO;12.770;2539.521;0.08069;-0.06072;0.01971;3
LIGH;12.771;2539.521;6389.0;0
MAGN;12.774;2539.525;-22.20000;14.70000;-17.30000;2
GYRO;12.774;2539.528;0.08762;-0.08655;0.00772;3
LIGH;12.775;2539.531;6389.0;0
ACCE;12.775;2539.533;-0.81882;2.14999;8.87590;3
AHRS;12.776;2539.533;15.267982;5.086162;-52.363274;0.13850074;-0.01909044;-0.43158740;-58
MAGN;12.777;2539.535;-22.20000;14.70000;-17.30000;2
GYRO;12.778;2539.536;0.11105;-0.08336;-0.00186;3
LIGH;12.778;2539.541;6397.0;0
GYRO;12.779;2539.543;0.13928;-0.06551;-0.00373;3
MAGN;12.781;2539.545;-27.60000;14.70000;-17.30000;2
ACCE;12.782;2539.546;-0.79847;2.34273;8.70232;3
AHRS;12.783;2539.546;15.357997;5.021734;-54.190861;0.13861835;-0.02215227;-0.44574457;99
GYRO;12.784;2539.550;0.16698;-0.02796;0.00160;3
LIGH;12.785;2539.552;6397.0;0
SOUN;12.785;396.67;0.01211;55.64
MAGN;12.791;2539.556;-22.80000;14.30000;-17.30000;2
GYRO;12.792;2539.557;0.18615;0.02663;0.00772;3
ACCE;12.793;2539.559;-0.78709;2.50613;8.72686;3
AHRS;12.793;2539.559;15.491319;5.020141;-54.013298;0.13966943;-0.02247887;-0.44426021;-11
LIGH;12.794;2539.561;6397.0;0
GYRO;12.795;2539.563;0.19787;0.07377;0.01385;3
MAGN;12.797;2539.565;-22.80000;14.30000;-17.30000;2
ACCE;12.805;2539.570;-0.87747;2.61866;8.77894;3
AHRS;12.806;2539.570;15.569841;5.051495;-53.877949;0.14042000;-0.02238262;-0.44310817;48
GYRO;12.807;2539.571;0.20160;0.11771;0.02423;3
LIGH;12.808;2539.572;6416.0;0
MAGN;12.808;2539.576;-22.80000;14.30000;-17.30000;2
GYRO;12.810;2539.578;0.20000;0.14221;0.03915;3
LIGH;12.813;2539.581;6416.0;0
ACCE;12.815;2539.583;-1.05285;2.73418;9.02255;3
AHRS;12.816;2539.583;15.737519;5.164424;-53.787537;0.14216103;-0.02206226;-0.44212282;-53
MAGN;12.818;2539.585;-22.40000;14.30000;-16.90000;2
GYRO;12.819;2539.586;0.19095;0.15473;0.05965;3
LIGH;12.825;2539.591;6416.0;0
GYRO;12.826;2539.593;0.17071;0.14834;0.07563;3
MAGN;12.888;2539.595;-23.00000;14.30000;-16.90000;2
ACCE;12.889;2539.596;-1.20309;2.85748;9.17219;3
AHRS;12.889;2539.596;15.897121;5.296569;-53.759075;0.14390118;-0.02163679;-0.44159523;80
GYRO;12.894;2539.599;0.14195;0.11638;0.08549;3
LIGH;12.898;2539.601;6453.0;0
MAGN;12.899;2539.605;-23.00000;14.30000;-16.90000;2
GYRO;12.900;2539.607;0.11265;0.07084;0.09561;3
ACCE;12.900;2539.608;-1.24439;2.88382;9.28232;3
AHRS;12.901;2539.608;16.002319;5.368087;-53.795300;0.14497729;-0.02154598;-0.44168961;-35
LIGH;12.901;2539.611;6453.0;0
GYRO;12.903;2539.613;0.08602;0.04447;0.10599;3
MAGN;12.904;2539.615;-23.00000;14.30000;-16.90000;2
GYRO;12.904;2539.620;0.05673;0.02051;0.11452;3
LIGH;12.905;2539.621;6473.0;0
ACCE;12.905;2539.622;-1.11510;2.72281;9.28831;3
AHRS;12.906;2539.622;16.055828;5.379459;-53.829632;0.14542517;-0.02171339;-0.44189164;43
MAGN;12.907;2539.656;-23.20000;14.30000;-16.90000;2
ACCE;12.907;2539.659;-1.07021;2.55342;9.53551;3
AHRS;12.908;2539.659;15.927955;5.345425;-54.698811;0.14414591;-0.02256409;-0.44875130;-33
MAGN;12.909;2539.665;-23.20000;14.30000;-16.50000;2
GYRO;12.909;2539.668;-0.11798;-0.02131;0.04394;3
LIGH;12.910;2539.671;6469.0;0
ACCE;12.910;2539.671;-1.12049;2.55401;9.66001;3
AHRS;12.910;2539.671;15.815048;5.330493;-54.588371;0.14324586;-0.02208747;-0.44802275;-115
GYRO;12.911;2539.674;-0.09454;-0.03968;0.04581;3
MAGN;12.912;2539.675;-23.20000;14.30000;-16.50000;2
GYRO;12.914;2539.681;-0.05673;-0.07137;0.04874;3
LIGH;12.914;2539.681;6474.0;0
ACCE;12.919;2539.683;-1.12228;2.51092;9.59596;3
AHRS;12.924;2539.683;15.738016;5.285420;-54.528858;0.14249192;-0.02205166;-0.44769037;-87
MAGN;12.925;2539.685;-23.20000;14.30000;-16.50000;2
GYRO;12.926;2539.688;-0.01571;-0.11212;0.05300;3
LIGH;12.926;2539.691;6474.0;0
GYRO;12.927;2539.694;0.02370;-0.13902;0.05433;3
MAGN;12.927;2539.695;-23.20000;14.30000;-16.50000;2
ACCE;12.928;2539.696;-0.96666;2.46663;9.41221;3
AHRS;12.928;2539.696;15.723204;5.184413;-54.417385;0.14200598;-0.02263207;-0.44697031;-63
GYRO;12.936;2539.701;0.06205;-0.15579;0.05806;3
LIGH;12.936;2539.701;6474.0;0
GNSS;12.937;1490612660.000;40.313476;-3.483145;597.000;0.000;3.0;0.0;20;17
MAGN;12.942;2539.705;-28.60000;14.30000;-16.50000;2
GYRO;12.944;2539.708;0.09987;-0.15366;0.05752;3
ACCE;12.944;2539.709;-0.81463;2.54264;9.14585;3
AHRS;12.944;2539.709;15.776255;5.046989;-56.095421;0.14151083;-0.02597781;-0.45997298;-107
LIGH;12.949;2539.711;6474.0;0
MAGN;12.949;2539.714;-23.50000;14.30000;-16.50000;2
GYRO;12.949;2539.715;0.13236;-0.13529;0.06072;3
GNSS;12.950;1490612660.000;40.313476;-3.483145;597.000;0.000;3.0;0.0;20;17
LIGH;12.957;2539.721;6474.0;0
ACCE;12.957;2539.721;-0.73562;2.68929;8.96569;3
AHRS;12.958;2539.721;15.836910;4.977217;-55.621506;0.14180097;-0.02617416;-0.45637745;55
GYRO;12.958;2539.722;0.16272;-0.10227;0.06738;3
MAGN;12.959;2539.725;-23.10000;14.30000;-16.50000;2
GYRO;12.963;2539.729;0.17976;-0.07697;0.07137;3
LIGH;12.963;2539.731;6478.0;0
ACCE;12.996;2539.733;-0.75298;2.81379;8.89745;3
AHRS;12.997;2539.733;15.976573;4.889572;-55.097527;0.14263907;-0.02676278;-0.45234269;-39
MAGN;12.998;2539.735;-23.10000;14.30000;-16.50000;2
GYRO;12.999;2539.736;0.19627;-0.04953;0.07776;3
LIGH;12.999;2539.741;6478.0;0
GYRO;13.000;2539.742;0.20373;-0.03302;0.08495;3
MAGN;13.000;2539.745;-23.50000;14.30000;-16.50000;2
ACCE;13.001;2539.746;-0.82540;2.96163;8.82323;3
AHRS;13.002;2539.746;16.145702;4.842540;-54.621426;0.14385824;-0.02720950;-0.44859192;-84
GYRO;13.003;2539.749;0.19627;-0.01678;0.09294;3
LIGH;13.003;2539.751;6478.0;0
MAGN;13.004;2539.755;-23.00000;14.30000;-16.50000;2
GYRO;13.004;2539.756;0.17177;-0.00932;0.08895;3
ACCE;13.005;2539.758;-0.85473;2.96522;8.72387;3
AHRS;13.005;2539.758;16.302525;4.817062;-54.326920;0.14502910;-0.02766118;-0.44621781;24
MAGN;13.006;2539.765;-23.70000;14.30000;-16.50000;2
GYRO;13.007;2539.769;0.11798;-0.01838;0.08362;3
ACCE;13.007;2539.770;-0.87688;2.94726;8.72926;3
AHRS;13.008;2539.770;16.414871;4.792584;-54.356743;0.14578639;-0.02833551;-0.44637871;49
LIGH;13.009;2539.771;6469.0;0
MAGN;13.009;2539.775;-23.20000;14.30000;-16.50000;2
GYRO;13.010;2539.776;0.09241;-0.02716;0.08495;3
LIGH;13.013;2539.781;6466.0;0
ACCE;13.014;2539.782;-0.82301;2.83952;8.71789;3
AHRS;13.015;2539.782;16.461475;4.775362;-54.215324;0.14611122;-0.02847368;-0.44526988;19
GYRO;13.016;2539.783;0.07537;-0.03888;0.08282;3
MAGN;13.018;2539.785;-28.50000;14.30000;-16.50000;2
GYRO;13.022;2539.790;0.06312;-0.04874;0.08256;3
LIGH;13.023;2539.791;6466.0;0
MAGN;13.026;2539.794;-23.10000;14.30000;-16.50000;2
ACCE;13.027;2539.795;-0.76495;2.76470;8.68497;3
AHRS;13.028;2539.795;16.521244;4.719589;-55.248325;0.14608353;-0.03045928;-0.45322847;5
GYRO;13.029;2539.796;0.06045;-0.05699;0.08229;3
LIGH;13.037;2539.802;6466.0;0
GYRO;13.038;2539.803;0.05566;-0.06285;0.08336;3
MAGN;13.038;2539.806;-23.80000;14.30000;-16.50000;2
ACCE;13.039;2539.807;-0.67337;2.77009;8.66940;3
AHRS;13.040;2539.807;16.570141;4.648803;-55.008953;0.14624108;-0.03089456;-0.45143837;-86
GYRO;13.042;2539.810;0.05353;-0.05752;0.08495;3
LIGH;13.044;2539.812;6462.0;0
MAGN;13.048;2539.815;-23.30000;14.30000;-16.50000;2
GYRO;13.049;2539.816;0.05087;-0.04874;0.08149;3
ACCE;13.051;2539.819;-0.57940;2.74914;8.62691;3
AHRS;13.052;2539.819;16.613560;4.579489;-54.647114;0.14639831;-0.03113949;-0.44870842;-38
LIGH;13.053;2539.821;6462.0;0
GYRO;13.055;2539.823;0.04980;-0.03196;0.07483;3
MAGN;13.057;2539.825;-23.30000;14.30000;-16.50000;2
GYRO;13.061;2539.829;0.04661;-0.01944;0.07004;3
LIGH;13.063;2539.831;6462.0;0
ACCE;13.065;2539.833;-0.54348;2.70246;8.63409;3
AHRS;13.065;2539.833;16.649782;4.532771;-54.399784;0.14656018;-0.03132751;-0.44683355;16
MAGN;13.067;2539.835;-23.30000;14.30000;-16.50000;2
GYRO;13.068;2539.836;0.04714;-0.00027;0.06658;3
LIGH;13.073;2539.841;6461.0;0
GYRO;13.075;2539.843;0.05673;0.01465;0.07137;3
MAGN;13.077;2539.845;-23.80000;14.30000;-16.50000;2
ACCE;13.078;2539.846;-0.55665;2.73238;8.71310;3
AHRS;13.079;2539.846;16.689346;4.511364;-54.307095;0.14680493;-0.03153130;-0.44611254;-43
GYRO;13.081;2539.849;0.06951;0.02983;0.07936;3
LIGH;13.084;2539.852;6461.0;0
MAGN;13.088;2539.856;-23.80000;14.30000;-16.50000;2
GYRO;13.089;2539.857;0.08602;0.04767;0.09747;3
ACCE;13.090;2539.858;-0.57162;2.85808;8.76876;3
AHRS;13.091;2539.858;16.759880;4.511281;-54.292988;0.14734836;-0.03179464;-0.44594193;-16
LIGH;13.093;2539.861;6459.0;0
GYRO;13.096;2539.864;0.09401;0.05673;0.10892;3
MAGN;13.097;2539.865;-28.30000;13.90000;-16.50000;2
GYRO;13.102;2539.870;0.09561;0.06418;0.11904;3
ACCE;13.104;2539.871;-0.58059;2.88501;8.75859;3
AHRS;13.105;2539.871;16.841177;4.521551;-55.933502;0.14753668;-0.03415478;-0.45844045;-81
LIGH;13.106;2539.872;6459.0;0
MAGN;13.108;2539.876;-24.10000;13.90000;-16.50000;2
GYRO;13.109;2539.877;0.08975;0.07617;0.12677;3
LIGH;13.114;2539.882;6459.0;0
ACCE;13.116;2539.884;-0.57940;2.81139;8.77295;3
AHRS;13.117;2539.884;16.882084;4.527824;-55.729656;0.14793317;-0.03401103;-0.45683706;-114
GYRO;13.118;2539.885;0.07164;0.09800;0.12916;3
MAGN;13.119;2539.886;-24.10000;13.90000;-16.50000;2
LIGH;13.123;2539.891;6463.0;0
GYRO;13.125;2539.893;0.04714;0.12943;0.12277;3
MAGN;13.127;2539.895;-24.10000;13.90000;-16.50000;2
ACCE;13.128;2539.896;-0.59855;2.75752;8.89566;3
AHRS;13.129;2539.896;16.934837;4.584605;-55.559292;0.14861056;-0.03357086;-0.45541242;-70
GYRO;13.131;2539.899;0.02317;0.14514;0.11159;3
LIGH;13.136;2539.904;6463.0;0
GYRO;13.138;2539.906;-0.01252;0.13502;0.09667;3
MAGN;13.140;2539.908;-24.10000;13.90000;-16.50000;2
ACCE;13.142;2539.910;-0.71946;2.69767;8.99502;3
AHRS;13.143;2539.910;16.932365;4.663195;-55.526493;0.14891350;-0.03291661;-0.45506158;-19
LIGH;13.145;2539.911;6463.0;0
GYRO;13.146;2539.913;-0.04128;0.10466;0.08282;3
MAGN;13.156;2539.916;-24.10000;13.90000;-16.50000;2
GYRO;13.157;2539.920;-0.06365;0.07590;0.07377;3
LIGH;13.158;2539.922;6455.0;0
ACCE;13.159;2539.923;-0.70689;2.71024;9.11293;3
AHRS;13.161;2539.923;16.882013;4.707888;-55.461567;0.14872625;-0.03228556;-0.45455214;-40
MAGN;13.163;2539.926;-24.10000;13.90000;-16.50000;2
GYRO;13.164;2539.928;-0.07856;0.04820;0.06764;3
LIGH;13.169;2539.932;6455.0;0
MAGN;13.171;2539.936;-24.10000;13.90000;-16.50000;2
ACCE;13.172;2539.937;-0.64823;2.71921;9.08659;3
AHRS;13.186;2539.937;16.843435;4.710572;-55.468861;0.14844127;-0.03211781;-0.45463955;112
GYRO;13.189;2539.938;-0.08602;0.01651;0.06498;3
LIGH;13.190;2539.941;6458.0;0
GYRO;13.192;2539.945;-0.08762;0.01678;0.07191;3
MAGN;13.195;2539.946;-28.10000;13.90000;-16.50000;2
ACCE;13.196;2539.949;-0.52613;2.79224;9.06864;3
AHRS;13.197;2539.949;16.753597;4.685878;-56.729362;0.14729930;-0.03356445;-0.46437994;90
LIGH;13.208;2539.952;6458.0;0
GYRO;13.209;2539.954;-0.08922;0.03915;0.07457;3
MAGN;13.210;2539.956;-23.90000;13.90000;-16.50000;2
LIGH;13.214;2539.962;6458.0;0
GYRO;13.215;2539.962;-0.09135;0.06312;0.07270;3
ACCE;13.215;2539.964;-0.49740;2.80062;9.12610;3
AHRS;13.216;2539.964;16.663078;4.690832;-56.249092;0.14677212;-0.03253676;-0.46079436;34
MAGN;13.217;2539.966;-23.90000;13.90000;-16.50000;2
GYRO;13.218;2539.969;-0.08762;0.09507;0.07670;3
LIGH;13.219;2539.972;6470.0;0
MAGN;13.220;2539.976;-23.90000;13.90000;-16.50000;2
ACCE;13.220;2539.977;-0.58239;2.73418;9.29190;3
AHRS;13.221;2539.977;16.624220;4.705054;-55.785477;0.14666393;-0.03167526;-0.45726866;-123
GYRO;13.222;2539.978;-0.07430;0.11745;0.08309;3
LIGH;13.223;2539.981;6470.0;0
GYRO;13.224;2539.985;-0.05939;0.12437;0.08522;3
MAGN;13.225;2539.986;-23.90000;13.90000;-16.50000;2
ACCE;13.225;2539.989;-0.64105;2.63063;9.44812;3
AHRS;13.231;2539.989;16.545589;4.777638;-55.678303;0.14638461;-0.03066210;-0.45642680;-79
LIGH;13.236;2539.992;6470.0;0
GYRO;13.238;2539.993;-0.03649;0.11079;0.08309;3
MAGN;13.239;2539.996;-23.90000;13.90000;-16.50000;2
ACCE;13.241;2540.000;-0.72245;2.54085;9.52234;3
AHRS;13.245;2540.000;16.508827;4.811819;-55.589523;0.14626457;-0.03013733;-0.45573673;-77
LIGH;13.248;2540.002;6466.0;0
GYRO;13.249;2540.003;-0.00719;0.07510;0.07776;3
MAGN;13.251;2540.007;-23.90000;13.90000;-16.50000;2
GYRO;13.258;2540.009;0.00932;0.04368;0.06392;3
LIGH;13.261;2540.011;6466.0;0
ACCE;13.261;2540.013;-0.66858;2.45585;9.47505;3
AHRS;13.262;2540.013;16.482428;4.836185;-55.496639;0.14618474;-0.02972480;-0.45501807;-17
MAGN;13.263;2540.016;-23.90000;13.90000;-16.50000;2
GYRO;13.264;2540.017;0.02157;0.00879;0.04474;3
LIGH;13.264;2540.022;6476.0;0
GYRO;13.265;2540.024;0.02264;-0.01971;0.02024;3
ACCE;13.265;2540.025;-0.58478;2.43311;9.26975;3
AHRS;13.266;2540.025;16.475039;4.808845;-55.440552;0.14603457;-0.02983275;-0.45462984;-126
MAGN;13.267;2540.027;-28.60000;13.90000;-16.50000;2
LIGH;13.267;2540.031;6476.0;0
GYRO;13.267;2540.032;0.01838;-0.04181;0.02024;3
SOUN;13.268;304.01;0.00928;53.33
MAGN;13.274;2540.037;-23.90000;13.90000;-16.50000;2
ACCE;13.274;2540.039;-0.50518;2.61926;9.04170;3
AHRS;13.275;2540.039;16.475412;4.770457;-56.437290;0.14561753;-0.03139624;-0.46229911;119
GYRO;13.275;2540.040;0.00826;-0.05193;-0.02690;3
LIGH;13.276;2540.042;6476.0;0
MAGN;13.280;2540.047;-23.90000;13.90000;-16.50000;2
GYRO;13.281;2540.049;-0.00559;-0.03435;-0.04155;3
LIGH;13.294;2540.052;6463.0;0
ACCE;13.294;2540.054;-0.45430;2.88382;8.95192;3
AHRS;13.295;2540.054;16.473753;4.714712;-56.109165;0.14547054;-0.03139819;-0.45986655;23
GYRO;13.296;2540.056;-0.02423;-0.00905;-0.04767;3
MAGN;13.296;2540.058;-23.90000;13.90000;-16.50000;2
LIGH;13.297;2540.062;6463.0;0
GYRO;13.297;2540.064;-0.04234;0.01465;-0.04581;3
MAGN;13.299;2540.067;-23.90000;13.90000;-16.50000;2
ACCE;13.300;2540.068;-0.46507;2.94068;8.97826;3
AHRS;13.300;2540.068;16.445843;4.706739;-55.695847;0.14533879;-0.03082055;-0.45674112;-1
LIGH;13.303;2540.071;6463.0;0
GYRO;13.304;2540.072;-0.05832;0.03116;-0.03941;3
MAGN;13.308;2540.076;-23.90000;13.90000;-16.50000;2
GYRO;13.310;2540.078;-0.06898;0.03542;-0.02956;3
ACCE;13.312;2540.080;-0.54827;2.92691;9.06564;3
AHRS;13.313;2540.080;16.394672;4.723622;-55.590843;0.14504470;-0.03034981;-0.45596159;-42
LIGH;13.314;2540.082;6461.0;0
MAGN;13.318;2540.086;-23.90000;13.90000;-16.50000;2
GYRO;13.319;2540.087;-0.07803;0.03489;-0.01491;3
LIGH;13.323;2540.091;6461.0;0
ACCE;13.325;2540.093;-0.60873;2.89399;9.15603;3
AHRS;13.326;2540.093;16.362497;4.729009;-55.509468;0.14484267;-0.03007477;-0.45536026;26
GYRO;13.326;2540.094;-0.07803;0.03542;-0.00533;3
MAGN;13.328;2540.096;-23.50000;13.90000;-16.50000;2
GYRO;13.333;2540.101;-0.07643;0.03116;0.00293;3
LIGH;13.334;2540.102;6461.0;0
ACCE;13.337;2540.105;-0.62010;2.75453;9.20331;3
AHRS;13.338;2540.105;16.290751;4.741661;-55.341663;0.14438997;-0.02947479;-0.45412210;85
MAGN;13.339;2540.107;-26.60000;13.90000;-16.50000;2
GYRO;13.340;2540.108;-0.06951;0.01491;0.00613;3
LIGH;13.344;2540.112;6461.0;0
GYRO;13.347;2540.115;-0.05939;-0.00426;0.00399;3
MAGN;13.348;2540.116;-23.30000;13.90000;-16.50000;2
ACCE;13.350;2540.118;-0.57640;2.59531;9.20571;3
AHRS;13.350;2540.118;16.225124;4.727610;-55.789608;0.14371845;-0.02987854;-0.45762956;71
LIGH;13.353;2540.121;6461.0;0
GYRO;13.355;2540.123;-0.03808;-0.01039;-0.00426;3
MAGN;13.358;2540.126;-23.70000;13.90000;-16.50000;2
ACCE;13.362;2540.130;-0.51535;2.46842;9.12789;3
AHRS;13.363;2540.130;16.191545;4.706731;-55.597710;0.14342958;-0.02966107;-0.45621637;26
GYRO;13.364;2540.131;-0.01198;-0.01198;-0.01198;3
LIGH;13.365;2540.132;6465.0;0
MAGN;13.368;2540.136;-23.70000;13.90000;-16.50000;2
GYRO;13.370;2540.138;0.01838;-0.00506;-0.02131;3
LIGH;13.374;2540.142;6465.0;0
ACCE;13.377;2540.144;-0.50637;2.43969;9.12730;3
AHRS;13.378;2540.144;16.169910;4.684196;-55.465488;0.14320938;-0.02958040;-0.45525059;123
GYRO;13.379;2540.146;0.05140;0.00426;-0.02796;3
MAGN;13.380;2540.148;-23.70000;13.90000;-16.50000;2
LIGH;13.385;2540.152;6465.0;0
GYRO;13.387;2540.155;0.08602;0.01944;-0.02956;3
MAGN;13.390;2540.157;-23.70000;13.90000;-16.50000;2
ACCE;13.391;2540.159;-0.52074;2.64080;9.05906;3
AHRS;13.395;2540.159;16.223106;4.686699;-55.287399;0.14367063;-0.02955402;-0.45383504;-103
LIGH;13.397;2540.162;6464.0;0
GYRO;13.401;2540.167;0.11159;0.05646;-0.01358;3
MAGN;13.419;2540.170;-23.70000;13.90000;-16.50000;2
LIGH;13.421;2540.172;6464.0;0
ACCE;13.424;2540.173;-0.59017;2.92392;9.05248;3
AHRS;13.439;2540.173;16.306768;4.716984;-55.235653;0.14444168;-0.02959532;-0.45332590;114
GYRO;13.441;2540.175;0.10733;0.06152;-0.00293;3
MAGN;13.443;2540.176;-23.70000;13.90000;-16.50000;2
LIGH;13.444;2540.181;6455.0;0
GYRO;13.446;2540.183;0.07004;0.06818;0.00186;3
MAGN;13.447;2540.186;-28.70000;13.90000;-16.50000;2
ACCE;13.449;2540.187;-0.59795;2.92990;9.11712;3
AHRS;13.455;2540.187;16.386776;4.761713;-56.772861;0.14481874;-0.03152142;-0.46494845;-73
GYRO;13.472;2540.190;0.02477;0.07137;-0.00160;3
LIGH;13.474;2540.191;6455.0;0
MAGN;13.475;2540.196;-23.70000;13.90000;-16.50000;2
GYRO;13.484;2540.197;-0.02850;0.06498;-0.00772;3
ACCE;13.485;2540.199;-0.60992;2.81618;9.16261;3
AHRS;13.487;2540.199;16.380653;4.801215;-56.292953;0.14506203;-0.03058789;-0.46124452;-28
LIGH;13.489;2540.203;6455.0;0
MAGN;13.490;2540.210;-23.70000;13.90000;-16.50000;2
LIGH;13.491;2540.211;6468.0;0
ACCE;13.492;2540.213;-0.65062;2.72281;9.28771;3
AHRS;13.493;2540.213;16.323606;4.816059;-55.986263;0.14476949;-0.02985235;-0.45893422;76
GYRO;13.494;2540.214;-0.13875;0.03089;-0.03649;3
MAGN;13.495;2540.216;-23.70000;13.90000;-16.50000;2
LIGH;13.495;2540.221;6468.0;0
GYRO;13.496;2540.222;-0.17231;0.02983;-0.05486;3
LIGH;13.497;2540.241;6473.0;0
GYRO;13.497;2540.243;-0.16432;-0.00346;-0.11292;3
MAGN;13.498;2540.245;-23.70000;13.90000;-16.50000;2
ACCE;13.498;2540.254;-0.83438;2.44568;9.63427;3
AHRS;13.499;2540.254;15.806147;4.872220;-55.543514;0.14116675;-0.02675726;-0.45593676;-62
LIGH;13.500;2540.254;6473.0;0
GYRO;13.500;2540.258;-0.05832;-0.02610;-0.10200;3
MAGN;13.501;2540.260;-23.70000;14.30000;-16.50000;2
LIGH;13.502;2540.261;6468.0;0
MAGN;13.502;2540.265;-23.30000;14.30000;-16.50000;2
GYRO;13.503;2540.266;0.00666;-0.02104;-0.08735;3
ACCE;13.504;2540.268;-0.87807;2.59771;9.55107;3
AHRS;13.504;2540.268;15.758723;4.872326;-55.038551;0.14092159;-0.02594273;-0.45210332;-89
LIGH;13.505;2540.272;6468.0;0
GYRO;13.507;2540.274;0.05406;-0.01971;-0.07111;3
MAGN;13.510;2540.277;-23.30000;14.30000;-16.50000;2
GYRO;13.514;2540.281;0.08123;-0.02503;-0.06365;3
LIGH;13.514;2540.281;6468.0;0
ACCE;13.515;2540.283;-0.80026;2.69348;9.37091;3
AHRS;13.516;2540.283;15.801031;4.865139;-54.813499;0.14126740;-0.02589129;-0.45034522;38
MAGN;13.521;2540.288;-23.30000;14.30000;-16.50000;2
GYRO;13.522;2540.290;0.10040;-0.01545;-0.05380;3
LIGH;13.523;2540.291;6469.0;0
MAGN;13.528;2540.296;-23.30000;14.30000;-16.50000;2
ACCE;13.530;2540.297;-0.78171;2.77189;9.26616;3
AHRS;13.530;2540.297;15.849225;4.862061;-54.514523;0.14169131;-0.02573912;-0.44800606;17
GYRO;13.531;2540.299;0.10360;0.00240;-0.04368;3
LIGH;13.534;2540.302;6469.0;0
MAGN;13.539;2540.307;-23.70000;14.30000;-16.50000;2
GYRO;13.541;2540.309;0.09774;-0.00586;-0.03595;3
ACCE;13.542;2540.310;-0.85174;2.79822;9.17039;3
AHRS;13.543;2540.310;15.946662;4.870895;-54.586445;0.14245510;-0.02615029;-0.44846320;-1
LIGH;13.544;2540.311;6469.0;0
MAGN;13.549;2540.317;-23.30000;14.30000;-16.50000;2
GYRO;13.550;2540.318;0.09188;-0.02317;-0.03888;3
LIGH;13.554;2540.322;6471.0;0
ACCE;13.557;2540.324;-0.81343;2.80780;9.16081;3
AHRS;13.557;2540.324;15.996405;4.863438;-54.483318;0.14283013;-0.02627837;-0.44763476;88
GYRO;13.558;2540.326;0.07803;-0.02397;-0.04234;3
MAGN;13.560;2540.328;-23.30000;14.30000;-16.50000;2
LIGH;13.564;2540.332;6471.0;0
GYRO;13.567;2540.334;0.05459;-0.03941;-0.05113;3
MAGN;13.569;2540.337;-23.30000;14.30000;-16.50000;2
ACCE;13.570;2540.338;-0.83677;2.73717;9.07223;3
AHRS;13.571;2540.338;16.047308;4.844865;-54.315044;0.14318606;-0.02641463;-0.44631693;8
LIGH;13.574;2540.341;6465.0;0
GYRO;13.576;2540.343;0.03435;-0.05912;-0.05859;3
MAGN;13.579;2540.347;-25.40000;14.30000;-16.50000;2
GYRO;13.583;2540.351;0.02104;-0.06019;-0.06285;3
ACCE;13.584;2540.352;-0.80625;2.79762;9.02434;3
AHRS;13.585;2540.352;16.066799;4.801582;-54.995590;0.14300489;-0.02767561;-0.45158955;117
LIGH;13.585;2540.352;6465.0;0
MAGN;13.590;2540.357;-23.80000;14.30000;-16.50000;2
GYRO;13.591;2540.359;0.00293;-0.04181;-0.06605;3
LIGH;13.594;2540.361;6465.0;0
ACCE;13.597;2540.364;-0.84994;2.84551;9.02195;3
AHRS;13.598;2540.364;16.071695;4.792187;-54.925732;0.14302218;-0.02768034;-0.45106027;13
MAGN;13.599;2540.366;-23.30000;14.30000;-16.50000;2
GYRO;13.600;2540.368;0.00293;-0.03968;-0.05965;3
LIGH;13.604;2540.372;6472.0;0
GYRO;13.607;2540.375;0.00879;-0.04527;-0.05246;3
MAGN;13.610;2540.377;-23.30000;14.30000;-16.50000;2
ACCE;13.611;2540.379;-0.84396;2.80062;8.96808;3
AHRS;13.612;2540.379;16.071192;4.767313;-54.520794;0.14301799;-0.02736421;-0.44797736;-54
LIGH;13.614;2540.382;6472.0;0
GYRO;13.617;2540.384;0.02210;-0.03116;-0.04208;3
MAGN;13.620;2540.387;-23.30000;14.30000;-16.50000;2
LIGH;13.624;2540.391;6472.0;0
ACCE;13.626;2540.394;-0.80685;2.72041;8.97347;3
AHRS;13.627;2540.394;16.080502;4.756866;-54.407696;0.14307544;-0.02734068;-0.44711146;4
GYRO;13.629;2540.395;0.05140;0.02104;-0.02796;3
MAGN;13.630;2540.397;-23.30000;14.30000;-16.50000;2
LIGH;13.634;2540.402;6471.0;0
GYRO;13.637;2540.404;0.08336;0.05965;-0.01252;3
MAGN;13.639;2540.407;-23.30000;14.30000;-16.50000;2
ACCE;13.640;2540.408;-0.89962;2.71981;9.06145;3
AHRS;13.641;2540.408;16.143469;4.809947;-54.288387;0.14379275;-0.02703355;-0.44607058;-128
LIGH;13.643;2540.411;6471.0;0
GYRO;13.644;2540.411;0.10626;0.07217;0.00666;3
MAGN;13.649;2540.417;-23.30000;14.30000;-16.50000;2
GYRO;13.651;2540.418;0.10999;0.06898;0.02077;3
LIGH;13.663;2540.421;6464.0;0
ACCE;13.664;2540.422;-0.94511;2.82037;9.01357;3
AHRS;13.665;2540.422;16.229187;4.869305;-54.248863;0.14468944;-0.02686783;-0.44561550;76
MAGN;13.667;2540.426;-25.90000;14.30000;-16.50000;2
GYRO;13.669;2540.428;0.09561;0.04394;0.02770;3
LIGH;13.670;2540.432;6464.0;0
ACCE;13.671;2540.433;-0.90680;2.78146;8.98724;3
AHRS;13.672;2540.433;16.282541;4.893910;-55.084461;0.14499375;-0.02794870;-0.45196381;-6
GYRO;13.675;2540.435;0.06631;0.02131;0.02743;3
MAGN;13.676;2540.437;-23.40000;14.30000;-16.50000;2
LIGH;13.677;2540.442;6464.0;0
GYRO;13.679;2540.444;0.01625;0.00186;0.01811;3
MAGN;13.680;2540.446;-23.40000;14.30000;-16.50000;2
ACCE;13.681;2540.448;-0.84036;2.59711;8.91900;3
AHRS;13.693;2540.448;16.306232;4.896464;-54.678741;0.14528286;-0.02751055;-0.44882184;19
GYRO;13.696;2540.453;-0.01411;-0.00799;0.00320;3
LIGH;13.697;2540.454;6466.0;0
MAGN;13.698;2540.459;-23.40000;14.30000;-16.50000;2
GYRO;13.700;2540.460;-0.05246;-0.01731;-0.01971;3
LIGH;13.701;2540.462;6466.0;0
ACCE;13.702;2540.462;-0.78410;2.44388;8.91301;3
AHRS;13.705;2540.462;16.256714;4.881918;-54.562847;0.14487509;-0.02727730;-0.44799289;-108
MAGN;13.708;2540.466;-23.40000;14.30000;-16.50000;2
GYRO;13.709;2540.467;-0.07057;-0.01838;-0.03702;3
LIGH;13.710;2540.471;6466.0;0
GYRO;13.711;2540.474;-0.07057;-0.01545;-0.04394;3
ACCE;13.715;2540.475;-0.72664;2.51930;8.92020;3
AHRS;13.716;2540.475;16.184681;4.869368;-54.502159;0.14428951;-0.02700915;-0.44760582;77
MAGN;13.729;2540.476;-23.40000;14.30000;-16.50000;2
GYRO;13.736;2540.481;-0.06099;-0.01545;-0.04687;3
LIGH;13.737;2540.481;6470.0;0
MAGN;13.738;2540.486;-23.40000;14.30000;-16.50000;2
ACCE;13.738;2540.487;-0.72604;2.56718;8.92738;3
AHRS;13.739;2540.487;16.148741;4.863016;-54.400990;0.14401342;-0.02678717;-0.44686669;63
GYRO;13.740;2540.488;-0.03542;0.03116;-0.03649;3
LIGH;13.741;2540.491;6470.0;0
MAGN;13.741;2540.495;-23.40000;14.30000;-16.50000;2
GYRO;13.744;2540.497;-0.00506;0.06525;-0.02237;3
ACCE;13.745;2540.499;-0.76136;2.65637;9.02255;3
AHRS;13.746;2540.499;16.121204;4.905798;-54.389561;0.14397210;-0.02633337;-0.44674933;122
LIGH;13.748;2540.502;6467.0;0
GYRO;13.748;2540.503;0.02051;0.09667;-0.00506;3
MAGN;13.749;2540.506;-27.50000;14.30000;-16.50000;2
GYRO;13.750;2540.510;0.04661;0.12597;0.00852;3
LIGH;13.750;2540.511;6467.0;0
ACCE;13.751;2540.513;-0.83258;2.65098;9.18595;3
AHRS;13.751;2540.513;16.135616;4.987583;-55.732407;0.14408945;-0.02745136;-0.45694560;-36
MAGN;13.754;2540.515;-23.60000;14.30000;-16.50000;2
GYRO;13.755;2540.517;0.06578;0.13582;0.01758;3
LIGH;13.756;2540.521;6467.0;0
GYRO;13.756;2540.523;0.07750;0.13369;0.02370;3
MAGN;13.758;2540.525;-22.80000;14.30000;-16.50000;2
ACCE;13.758;2540.526;-0.91698;2.60130;9.30207;3
AHRS;13.759;2540.526;16.175282;5.087862;-54.938274;0.14497350;-0.02584148;-0.45069242;37
GYRO;13.765;2540.530;0.08655;0.12490;0.03329;3
LIGH;13.766;2540.531;6465.0;0
SOUN;13.766;243.38;0.00743;51.40
MAGN;13.775;2540.535;-23.20000;13.90000;-16.50000;2
GYRO;13.776;2540.537;0.08762;0.11239;0.04048;3
ACCE;13.777;2540.538;-0.97564;2.72460;9.40083;3
AHRS;13.778;2540.538;16.232227;5.174398;-54.914101;0.14575379;-0.02537536;-0.45034510;58
LIGH;13.779;2540.541;6465.0;0
GYRO;13.779;2540.543;0.08123;0.08469;0.04288;3
MAGN;13.780;2540.545;-23.20000;13.90000;-16.50000;2
GYRO;13.782;2540.550;0.06844;0.05087;0.04181;3
LIGH;13.800;2540.552;6465.0;0
ACCE;13.803;2540.552;-0.98641;2.75692;9.31644;3
AHRS;13.804;2540.552;16.283136;5.221216;-54.866791;0.14633670;-0.02516031;-0.44987527;10
MAGN;13.804;2540.557;-23.20000;13.90000;-16.50000;2
GYRO;13.805;2540.558;0.03702;0.02104;0.03329;3
LIGH;13.806;2540.562;6468.0;0
ACCE;13.806;2540.564;-0.88107;2.67432;9.15962;3
AHRS;13.807;2540.564;16.295135;5.226458;-54.841179;0.14645450;-0.02513560;-0.44966069;-5
MAGN;13.808;2540.565;-23.20000;13.90000;-16.50000;2
GYRO;13.808;2540.567;-0.01039;0.00186;0.01119;3
LIGH;13.809;2540.571;6468.0;0
GYRO;13.809;2540.573;-0.06525;-0.00932;-0.01465;3
MAGN;13.810;2540.575;-22.80000;13.90000;-16.50000;2
ACCE;13.810;2540.576;-0.76136;2.61028;9.09318;3
AHRS;13.811;2540.576;16.251688;5.213555;-54.698338;0.14610328;-0.02487782;-0.44861874;23
GYRO;13.812;2540.580;-0.11904;-0.01491;-0.04021;3
LIGH;13.813;2540.581;6471.0;0
MAGN;13.820;2540.585;-23.50000;13.90000;-16.50000;2
GYRO;13.821;2540.587;-0.15366;-0.01172;-0.06045;3
ACCE;13.822;2540.588;-0.79547;2.62225;9.23683;3
AHRS;13.822;2540.588;16.131172;5.204071;-54.857388;0.14511126;-0.02466838;-0.44996381;71
LIGH;13.823;2540.591;6471.0;0
GYRO;13.825;2540.593;-0.17390;-0.01252;-0.07297;3
MAGN;13.827;2540.595;-22.50000;13.90000;-16.50000;2
GYRO;13.832;2540.600;-0.16751;-0.02503;-0.07191;3
ACCE;13.833;2540.601;-0.89962;2.68749;9.34397;3
AHRS;13.834;2540.601;15.985996;5.199867;-54.652142;0.14402910;-0.02385836;-0.44852245;-122
LIGH;13.835;2540.602;6471.0;0
MAGN;13.838;2540.606;-23.20000;13.90000;-16.50000;2
GYRO;13.839;2540.607;-0.13928;-0.04128;-0.05992;3
LIGH;13.843;2540.611;6491.0;0
ACCE;13.847;2540.613;-0.87807;2.76351;9.34696;3
AHRS;13.848;2540.613;15.927948;5.187608;-54.732487;0.14352068;-0.02382044;-0.44920841;35
GYRO;13.849;2540.615;-0.10466;-0.04953;-0.04128;3
MAGN;13.850;2540.616;-23.20000;13.90000;-16.50000;2
LIGH;13.873;2540.621;6491.0;0
GYRO;13.874;2540.623;-0.05619;-0.04261;-0.01518;3
MAGN;13.875;2540.625;-22.80000;13.90000;-16.50000;2
ACCE;13.875;2540.626;-0.83857;2.73178;9.28112;3
AHRS;13.876;2540.626;15.845844;5.144814;-54.672073;0.14273794;-0.02374458;-0.44887093;-36
GYRO;13.877;2540.629;-0.02690;-0.03435;0.00346;3
LIGH;13.877;2540.631;6491.0;0
MAGN;13.878;2540.635;-22.80000;13.90000;-16.50000;2
GYRO;13.878;2540.636;0.00133;-0.02344;0.01651;3
ACCE;13.879;2540.639;-0.79787;2.71443;9.13867;3
AHRS;13.880;2540.639;15.832782;5.113404;-54.583408;0.14253348;-0.02382358;-0.44823927;-16
LIGH;13.881;2540.641;6496.0;0
GYRO;13.881;2540.643;0.02210;-0.01385;0.02423;3
MAGN;13.882;2540.645;-22.80000;13.90000;-16.50000;2
GYRO;13.882;2540.650;0.03702;0.00293;0.02850;3
LIGH;13.894;2540.651;6496.0;0
ACCE;13.895;2540.651;-0.75597;2.70964;9.07462;3
AHRS;13.896;2540.651;15.853966;5.095637;-54.514622;0.14264044;-0.02395962;-0.44771293;21
MAGN;13.896;2540.656;-22.80000;13.90000;-16.50000;2
GYRO;13.898;2540.657;0.04554;0.01571;0.03143;3
LIGH;13.899;2540.662;6501.0;0
ACCE;13.900;2540.664;-0.73981;2.66415;9.00459;3
AHRS;13.901;2540.664;15.873708;5.092455;-54.468254;0.14278880;-0.02400538;-0.44734216;-65
GYRO;13.902;2540.665;0.04607;0.01731;0.02876;3
MAGN;13.914;2540.666;-27.90000;13.90000;-16.50000;2
LIGH;13.914;2540.671;6501.0;0
GYRO;13.915;2540.673;0.04394;0.01598;0.02370;3
MAGN;13.915;2540.675;-23.10000;13.90000;-16.50000;2
ACCE;13.919;2540.676;-0.73263;2.63961;8.99023;3
AHRS;13.920;2540.676;15.908289;5.091781;-55.725243;0.14277731;-0.02571654;-0.45696577;-84
GYRO;13.921;2540.679;0.04181;0.01944;0.02397;3
LIGH;13.921;2540.681;6501.0;0
MAGN;13.922;2540.685;-23.50000;13.90000;-16.50000;2
GYRO;13.934;2540.686;0.03489;0.02370;0.02237;3
ACCE;13.934;2540.689;-0.74819;2.69108;8.86992;3
AHRS;13.938;2540.689;15.937531;5.096262;-55.546970;0.14305761;-0.02557907;-0.45556799;-115
LIGH;13.939;2540.691;6479.0;0
GYRO;13.939;2540.693;0.02157;0.02450;0.02024;3
MAGN;13.940;2540.695;-23.50000;13.90000;-16.50000;2
GYRO;13.940;2540.699;0.00772;0.02956;0.01678;3
LIGH;13.941;2540.701;6479.0;0
ACCE;13.941;2540.701;-0.73741;2.69707;8.84717;3
AHRS;13.941;2540.701;15.948525;5.104300;-55.431728;0.14319892;-0.02541822;-0.45466456;6
MAGN;13.942;2540.705;-23.10000;13.90000;-16.50000;2
GYRO;13.943;2540.706;-0.01252;0.03755;0.01571;3
LIGH;13.943;2540.711;6479.0;0
ACCE;13.948;2540.713;-0.77812;2.78326;8.93875;3
AHRS;13.948;2540.713;15.950794;5.112901;-55.217571;0.14329746;-0.02509372;-0.45300874;-102
GYRO;13.949;2540.714;-0.02956;0.04714;0.02477;3
MAGN;13.950;2540.715;-23.10000;13.90000;-16.50000;2
GYRO;13.954;2540.720;-0.03915;0.05353;0.03702;3
LIGH;13.955;2540.721;6486.0;0
GNSS;13.955;1490612661.000;40.313476;-3.483145;597.000;0.000;3.0;0.0;20;17
MAGN;13.959;2540.725;-23.10000;13.90000;-16.50000;2
ACCE;13.960;2540.726;-0.86850;2.81019;9.06205;3
AHRS;13.960;2540.726;15.927063;5.142398;-54.997780;0.14328036;-0.02449645;-0.45130539;62
GYRO;13.961;2540.727;-0.04021;0.06205;0.04634;3
LIGH;13.965;2540.731;6486.0;0
GYRO;13.966;2540.733;-0.03595;0.07004;0.05992;3
GNSS;13.966;1490612661.000;40.313476;-3.483145;597.000;0.000;3.0;0.0;20;17
MAGN;13.968;2540.735;-23.10000;13.90000;-16.50000;2
ACCE;13.990;2540.738;-0.94152;2.72640;9.12849;3
AHRS;13.991;2540.738;15.898887;5.180701;-54.946133;0.14322698;-0.02402391;-0.45088601;-65
GYRO;13.996;2540.739;-0.02850;0.06844;0.07004;3
LIGH;13.996;2540.741;6477.0;0
MAGN;13.996;2540.745;-23.10000;13.90000;-16.50000;2
GYRO;13.998;2540.746;-0.01411;0.06951;0.07643;3
ACCE;13.999;2540.750;-0.90202;2.60729;9.25479;3
AHRS;13.999;2540.750;15.876390;5.214343;-54.871750;0.14320292;-0.02358171;-0.45029256;-81
LIGH;14.000;2540.752;6500.0;0
GYRO;14.000;2540.753;-0.00346;0.07404;0.07750;3
MAGN;14.000;2540.755;-23.10000;13.90000;-16.50000;2
GYRO;14.001;2540.759;0.00932;0.08203;0.07084;3
LIGH;14.001;2540.761;6500.0;0
ACCE;14.002;2540.762;-0.92835;2.38043;9.31644;3
AHRS;14.002;2540.762;15.858109;5.257709;-54.858360;0.14323641;-0.02315794;-0.45015192;-59
MAGN;14.003;2540.765;-23.10000;13.90000;-16.50000;2
GYRO;14.003;2540.766;0.02637;0.07883;0.05886;3
LIGH;14.004;2540.771;6496.0;0
GYRO;14.004;2540.772;0.03542;0.07270;0.04820;3
MAGN;14.006;2540.774;-23.10000;13.90000;-16.50000;2
ACCE;14.007;2540.775;-0.93793;2.35051;9.29010;3
AHRS;14.008;2540.775;15.858316;5.303697;-54.874432;0.14341544;-0.02282529;-0.45021778;59
GYRO;14.011;2540.779;0.03595;0.06924;0.03382;3
LIGH;14.013;2540.781;6496.0;0
MAGN;14.018;2540.785;-23.10000;13.90000;-16.50000;2
GYRO;14.018;2540.786;0.02956;0.06791;0.02131;3
ACCE;14.019;2540.787;-0.94451;2.44987;9.27753;3
AHRS;14.020;2540.787;15.863882;5.350486;-54.864029;0.14364378;-0.02247493;-0.45007411;49
LIGH;14.023;2540.791;6496.0;0
GYRO;14.024;2540.792;0.02157;0.06099;0.00985;3
MAGN;14.027;2540.795;-23.10000;13.90000;-16.50000;2
ACCE;14.031;2540.799;-1.01275;2.54803;9.31524;3
AHRS;14.031;2540.799;15.860843;5.378622;-54.888847;0.14372627;-0.02227749;-0.45023245;85
GYRO;14.032;2540.800;0.01411;0.04687;0.00240;3
LIGH;14.038;2540.801;6488.0;0
MAGN;14.039;2540.805;-23.10000;13.90000;-16.50000;2
GYRO;14.039;2540.806;0.00932;0.03755;0.00639;3
ACCE;14.043;2540.811;-1.07260;2.68091;9.30087;3
AHRS;14.044;2540.811;15.860965;5.417452;-54.891075;0.14387931;-0.02198224;-0.45020074;62
LIGH;14.044;2540.811;6488.0;0
GYRO;14.045;2540.813;0.00772;0.02770;0.01545;3
MAGN;14.047;2540.815;-23.10000;13.90000;-16.50000;2
GYRO;14.051;2540.819;0.00399;0.01704;0.02850;3
LIGH;14.053;2540.821;6507.0;0
ACCE;14.055;2540.823;-1.11211;2.78565;9.19314;3
AHRS;14.056;2540.823;15.865240;5.438006;-54.892155;0.14399251;-0.02184280;-0.45017928;-5
MAGN;14.057;2540.825;-23.10000;13.90000;-16.50000;2
GYRO;14.058;2540.826;-0.00826;-0.00586;0.03808;3
LIGH;14.063;2540.831;6463.0;0
GYRO;14.064;2540.832;-0.02210;-0.01838;0.04394;3
MAGN;14.067;2540.835;-23.10000;13.90000;-16.50000;2
ACCE;14.068;2540.836;-1.01634;2.73298;9.09976;3
AHRS;14.068;2540.836;15.853697;5.423086;-54.899178;0.14384441;-0.02191982;-0.45026264;-91
GYRO;14.070;2540.838;-0.03382;-0.02903;0.04714;3
LIGH;14.073;2540.841;6463.0;0
MAGN;14.077;2540.845;-23.10000;13.90000;-16.50000;2
GYRO;14.078;2540.846;-0.04394;-0.02770;0.04527;3
ACCE;14.079;2540.848;-0.87747;2.59591;8.93756;3
AHRS;14.080;2540.848;15.820024;5.387782;-54.869164;0.14345433;-0.02201795;-0.45010692;-33
LIGH;14.083;2540.851;6480.0;0
GYRO;14.085;2540.853;-0.04341;-0.01971;0.04234;3
MAGN;14.087;2540.855;-23.10000;13.90000;-16.50000;2
GYRO;14.091;2540.859;-0.03329;0.00213;0.03702;3
ACCE;14.092;2540.860;-0.81104;2.49296;8.91361;3
AHRS;14.093;2540.860;15.781771;5.364953;-54.868988;0.14307252;-0.02203917;-0.45016900;-45
LIGH;14.094;2540.861;6480.0;0
MAGN;14.097;2540.865;-23.10000;13.90000;-16.50000;2
GYRO;14.098;2540.866;-0.01252;0.03569;0.03036;3
LIGH;14.103;2540.871;6480.0;0
ACCE;14.104;2540.872;-0.81822;2.53366;8.98125;3
AHRS;14.105;2540.872;15.772124;5.371545;-54.871498;0.14302428;-0.02195276;-0.45018885;-47
GYRO;14.106;2540.873;0.01252;0.07297;0.02850;3
MAGN;14.107;2540.874;-23.10000;13.90000;-16.50000;2
GYRO;14.111;2540.879;0.03702;0.09721;0.03196;3
LIGH;14.114;2540.882;6476.0;0
ACCE;14.116;2540.884;-0.91997;2.65816;9.02913;3
AHRS;14.117;2540.884;15.787337;5.428813;-54.892067;0.14336154;-0.02159942;-0.45026156;92
MAGN;14.118;2540.886;-23.10000;13.90000;-16.50000;2
GYRO;14.119;2540.887;0.06152;0.11505;0.03675;3
LIGH;14.123;2540.891;6476.0;0
GYRO;14.125;2540.893;0.07910;0.11531;0.03808;3
MAGN;14.127;2540.895;-23.10000;13.90000;-16.50000;2
ACCE;14.128;2540.896;-0.94451;2.75094;9.05367;3
AHRS;14.129;2540.896;15.844545;5.512873;-54.939575;0.14411981;-0.02124345;-0.45046875;-32
GYRO;14.133;2540.900;0.08868;0.10892;0.04181;3
LIGH;14.134;2540.902;6462.0;0
MAGN;14.140;2540.908;-23.10000;13.90000;-16.50000;2
GYRO;14.141;2540.909;0.08229;0.10493;0.04394;3
ACCE;14.143;2540.910;-0.93793;2.81139;9.12430;3
AHRS;14.144;2540.910;15.922426;5.594978;-54.924065;0.14503977;-0.02090689;-0.45017377;100
LIGH;14.146;2540.911;6462.0;0
MAGN;14.148;2540.916;-23.10000;13.90000;-16.50000;2
GYRO;14.149;2540.917;0.05726;0.11292;0.04740;3
LIGH;14.154;2540.921;6462.0;0
ACCE;14.155;2540.923;-0.94332;2.80301;9.13927;3
AHRS;14.157;2540.923;15.954617;5.640727;-54.930206;0.14546405;-0.02069288;-0.45013294;-127
GYRO;14.158;2540.925;0.02637;0.09854;0.04607;3
MAGN;14.167;2540.926;-23.10000;13.90000;-16.50000;2
LIGH;14.169;2540.931;6466.0;0
GYRO;14.170;2540.933;-0.02104;0.05779;0.03622;3
MAGN;14.171;2540.936;-23.10000;13.90000;-16.50000;2
ACCE;14.172;2540.937;-0.93853;2.80960;9.08300;3
AHRS;14.174;2540.937;15.958262;5.697016;-54.993263;0.14570178;-0.02035510;-0.45054266;-73
GYRO;14.175;2540.940;-0.06045;0.03089;0.02796;3
LIGH;14.177;2540.941;6466.0;0
MAGN;14.178;2540.946;-23.10000;13.90000;-16.50000;2
GYRO;14.179;2540.947;-0.09294;0.01012;0.01838;3
ACCE;14.181;2540.949;-0.89004;2.76351;9.06564;3
AHRS;14.183;2540.949;15.899179;5.699872;-54.985069;0.14526370;-0.02008416;-0.45053151;60
LIGH;14.184;2540.952;6466.0;0
LIGH;14.194;2540.962;6475.0;0
ACCE;14.195;2540.962;-0.83318;2.75992;9.06145;3
AHRS;14.202;2540.962;15.908301;5.695526;-54.983967;0.14531641;-0.02015299;-0.45051998;-11
GYRO;14.204;2540.963;-0.12597;-0.00266;0.00985;3
MAGN;14.205;2540.965;-23.10000;14.30000;-16.50000;2
MAGN;14.206;2540.969;-23.10000;14.30000;-16.50000;2
GYRO;14.207;2540.970;-0.12117;0.01012;0.01465;3
LIGH;14.208;2540.972;6475.0;0
ACCE;14.209;2540.974;-0.78470;2.79822;9.09138;3
AHRS;14.209;2540.974;15.740256;5.672322;-54.708549;0.14398971;-0.01930674;-0.44858801;14
MAGN;14.211;2540.976;-23.10000;14.30000;-16.50000;2
GYRO;14.212;2540.977;-0.10679;0.02743;0.02610;3
LIGH;14.214;2540.981;6477.0;0
GYRO;14.216;2540.984;-0.09294;0.04368;0.04048;3
MAGN;14.218;2540.986;-23.10000;14.30000;-16.50000;2
ACCE;14.219;2540.987;-0.78889;2.76470;9.16620;3
AHRS;14.220;2540.987;15.664993;5.678150;-54.609356;0.14345373;-0.01883516;-0.44788688;-50
GYRO;14.223;2540.991;-0.07483;0.04927;0.05007;3
LIGH;14.224;2540.992;6474.0;0
MAGN;14.228;2540.996;-23.10000;14.30000;-16.50000;2
GYRO;14.230;2540.997;-0.05033;0.05193;0.05886;3
ACCE;14.231;2540.999;-0.76674;2.63602;9.24222;3
AHRS;14.232;2540.999;15.613822;5.690196;-54.543682;0.14312018;-0.01845504;-0.44741341;-99
LIGH;14.234;2541.002;6474.0;0
GYRO;14.236;2541.004;-0.02210;0.05246;0.06498;3
MAGN;14.238;2541.006;-23.10000;14.30000;-16.50000;2
LIGH;14.244;2541.012;6477.0;0
GYRO;14.245;2541.012;0.00826;0.05992;0.06818;3
ACCE;14.247;2541.014;-0.65122;2.44268;9.20571;3
AHRS;14.248;2541.014;15.597256;5.700942;-54.519855;0.14303924;-0.01827612;-0.44723177;-63
MAGN;14.256;2541.016;-22.70000;14.30000;-16.50000;2
GYRO;14.262;2541.019;0.03649;0.07191;0.06418;3
LIGH;14.263;2541.021;6477.0;0
MAGN;14.264;2541.026;-22.70000;14.30000;-16.50000;2
GYRO;14.265;2541.027;0.07004;0.08602;0.05886;3
ACCE;14.266;2541.028;-0.65422;2.36427;9.19972;3
AHRS;14.267;2541.028;15.628230;5.736296;-54.262569;0.14345448;-0.01780588;-0.44517589;9
LIGH;14.269;2541.031;6477.0;0
GYRO;14.269;2541.034;0.09241;0.09108;0.05273;3
MAGN;14.270;2541.036;-22.70000;14.30000;-16.50000;2
ACCE;14.273;2541.041;-0.69671;2.43371;9.12490;3
AHRS;14.274;2541.041;15.654484;5.752034;-54.222309;0.14372288;-0.01773878;-0.44482139;-9
GYRO;14.275;2541.042;0.11159;0.08975;0.04794;3
LIGH;14.276;2541.042;6485.0;0
MAGN;14.278;2541.046;-22.70000;14.30000;-16.50000;2
GYRO;14.281;2541.048;0.12437;0.08016;0.04794;3
LIGH;14.284;2541.052;6485.0;0
ACCE;14.286;2541.054;-0.71527;2.62464;9.06505;3
AHRS;14.287;2541.054;15.748856;5.797072;-54.148769;0.14463174;-0.01767497;-0.44410968;-55
GYRO;14.289;2541.055;0.13183;0.08043;0.04927;3
MAGN;14.290;2541.057;-22.70000;14.30000;-16.90000;2
LIGH;14.294;2541.062;6496.0;0
GYRO;14.295;2541.063;0.12757;0.08868;0.05886;3
MAGN;14.298;2541.066;-22.70000;14.30000;-16.90000;2
ACCE;14.299;2541.067;-0.70928;2.73777;9.00040;3
AHRS;14.300;2541.067;15.862260;5.841344;-54.030766;0.14569008;-0.01763514;-0.44303694;-72
GYRO;14.302;2541.070;0.11851;0.09880;0.06685;3
LIGH;14.305;2541.072;6486.0;0
SOUN;14.308;2102.64;0.06417;70.13
MAGN;14.314;2541.077;-22.70000;14.30000;-16.90000;2
GYRO;14.315;2541.079;0.09507;0.10972;0.07483;3
ACCE;14.316;2541.081;-0.71527;2.72340;9.01776;3
AHRS;14.317;2541.081;15.957643;5.899645;-53.950436;0.14665848;-0.01746161;-0.44225270;45
LIGH;14.318;2541.082;6486.0;0
GYRO;14.318;2541.086;0.05992;0.11931;0.07483;3
MAGN;14.334;2541.088;-22.70000;14.30000;-16.90000;2
LIGH;14.335;2541.092;6492.0;0
GYRO;14.335;2541.094;0.02104;0.11824;0.06578;3
ACCE;14.336;2541.096;-0.75836;2.49715;9.01656;3
AHRS;14.337;2541.096;15.982972;5.972491;-53.937645;0.14713560;-0.01698340;-0.44203654;-83
MAGN;14.338;2541.098;-22.70000;14.30000;-16.90000;2
LIGH;14.339;2541.102;6492.0;0
GYRO;14.339;2541.104;-0.05673;0.07324;0.02637;3
MAGN;14.340;2541.106;-22.70000;14.30000;-16.90000;2
ACCE;14.340;2541.108;-0.76076;2.34452;9.04230;3
AHRS;14.341;2541.108;15.933370;5.994075;-53.982395;0.14683224;-0.01667717;-0.44240147;103
GYRO;14.344;2541.112;-0.09667;0.05167;-0.00027;3
LIGH;14.344;2541.111;6492.0;0
MAGN;14.348;2541.116;-22.70000;14.30000;-16.90000;2
GYRO;14.350;2541.118;-0.13396;0.04261;-0.02796;3
ACCE;14.354;2541.120;-0.83677;2.30681;9.15363;3
AHRS;14.354;2541.120;15.812064;6.021162;-53.996403;0.14600538;-0.01600390;-0.44259021;0
LIGH;14.355;2541.122;6486.0;0
GYRO;14.357;2541.125;-0.13822;0.04234;-0.04607;3
MAGN;14.358;2541.127;-22.70000;14.30000;-16.90000;2
LIGH;14.364;2541.131;6486.0;0
ACCE;14.365;2541.133;-0.95648;2.42832;9.33679;3
AHRS;14.366;2541.133;15.740223;6.036896;-54.037437;0.14551005;-0.01564898;-0.44295502;-50
GYRO;14.367;2541.134;-0.10946;0.03995;-0.04554;3
MAGN;14.368;2541.136;-22.70000;14.30000;-16.90000;2
GYRO;14.374;2541.141;-0.07590;0.04021;-0.03515;3
LIGH;14.375;2541.142;6467.0;0
MAGN;14.378;2541.146;-22.70000;14.30000;-16.90000;2
ACCE;14.385;2541.147;-1.02651;2.57197;9.28172;3
AHRS;14.387;2541.147;15.635173;6.077579;-54.079075;0.14485697;-0.01496970;-0.44332442;119
GYRO;14.391;2541.148;-0.04554;0.03968;-0.02770;3
LIGH;14.396;2541.152;6467.0;0
GYRO;14.397;2541.155;-0.02370;0.04101;-0.01944;3
MAGN;14.400;2541.157;-22.70000;14.30000;-16.90000;2
ACCE;14.402;2541.159;-0.99060;2.61746;9.25179;3
AHRS;14.406;2541.159;15.596482;6.108647;-54.103050;0.14467771;-0.01460615;-0.44350687;-54
LIGH;14.410;2541.162;6467.0;0
GYRO;14.411;2541.163;-0.00719;0.05832;-0.01358;3
MAGN;14.434;2541.166;-22.70000;14.30000;-16.90000;2
GYRO;14.435;2541.170;0.00186;0.07856;-0.01012;3
LIGH;14.436;2541.172;6471.0;0
ACCE;14.437;2541.173;-1.01514;2.56958;9.27753;3
AHRS;14.438;2541.173;15.579793;6.165013;-54.116528;0.14476635;-0.01412168;-0.44355556;-62
MAGN;14.440;2541.176;-22.70000;14.30000;-16.90000;2
GYRO;14.441;2541.177;0.01092;0.09721;-0.00852;3
LIGH;14.442;2541.183;6471.0;0
GYRO;14.443;2541.185;0.02530;0.11452;-0.00533;3
ACCE;14.443;2541.186;-1.09056;2.59711;9.40203;3
AHRS;14.444;2541.186;15.581108;6.251781;-54.131142;0.14511050;-0.01347578;-0.44355735;-86
MAGN;14.445;2541.187;-22.70000;14.30000;-16.90000;2
LIGH;14.446;2541.192;6471.0;0
GYRO;14.446;2541.194;0.04075;0.12197;0.00160;3
MAGN;14.446;2541.196;-22.70000;14.30000;-16.90000;2
LIGH;14.447;2541.204;6477.0;0
GYRO;14.447;2541.208;0.05886;0.08788;0.01145;3
MAGN;14.448;2541.210;-22.70000;14.30000;-16.90000;2
ACCE;14.449;2541.211;-1.34135;2.60190;9.50917;3
AHRS;14.453;2541.211;15.622176;6.419724;-54.228966;0.14606428;-0.01246816;-0.44405913;-44
LIGH;14.454;2541.212;6477.0;0
GYRO;14.454;2541.216;0.05033;0.05326;0.01305;3
MAGN;14.455;2541.218;-22.70000;14.30000;-16.90000;2
LIGH;14.455;2541.222;6484.0;0
GYRO;14.458;2541.224;0.03116;0.01438;-0.00133;3
ACCE;14.459;2541.225;-1.36290;2.61507;9.38886;3
AHRS;14.459;2541.225;15.644748;6.460921;-54.240139;0.14639546;-0.01225479;-0.44407079;14
MAGN;14.460;2541.227;-22.70000;14.30000;-16.90000;2
LIGH;14.463;2541.231;6485.0;0
GYRO;14.465;2541.233;-0.01145;-0.04208;-0.02823;3
MAGN;14.468;2541.236;-22.70000;14.30000;-16.90000;2
ACCE;14.469;2541.237;-1.31023;2.58454;9.27574;3
AHRS;14.470;2541.237;15.627863;6.454422;-54.243660;0.14624068;-0.01224196;-0.44412264;9
GYRO;14.474;2541.240;-0.04128;-0.07350;-0.04581;3
LIGH;14.474;2541.242;6485.0;0
MAGN;14.478;2541.246;-22.70000;14.30000;-16.90000;2
GYRO;14.480;2541.248;-0.05992;-0.09028;-0.05539;3
ACCE;14.484;2541.250;-1.23960;2.66116;9.17099;3
AHRS;14.484;2541.250;15.575447;6.403703;-54.260765;0.14564112;-0.01244556;-0.44437009;47
LIGH;14.485;2541.251;6494.0;0
GYRO;14.487;2541.255;-0.06205;-0.10067;-0.05646;3
MAGN;14.489;2541.257;-22.30000;14.30000;-16.90000;2
LIGH;14.494;2541.262;6494.0;0
ACCE;14.497;2541.264;-1.17735;2.76111;9.00759;3
AHRS;14.497;2541.264;15.554615;6.374660;-54.093449;0.14538728;-0.01237406;-0.44313607;-106
GYRO;14.498;2541.266;-0.04607;-0.09854;-0.04661;3
MAGN;14.500;2541.268;-22.30000;14.30000;-16.90000;2
LIGH;14.504;2541.272;6494.0;0
GYRO;14.506;2541.274;-0.02530;-0.08069;-0.03382;3
MAGN;14.509;2541.277;-22.30000;14.30000;-16.90000;2
ACCE;14.512;2541.279;-1.06183;2.73418;8.84658;3
AHRS;14.513;2541.279;15.508762;6.282728;-53.899040;0.14470215;-0.01265552;-0.44179520;-98
LIGH;14.518;2541.281;6418.0;0
GYRO;14.519;2541.284;-0.00080;-0.04368;-0.01651;3
MAGN;14.519;2541.287;-22.30000;14.30000;-16.90000;2
ACCE;14.523;2541.291;-1.00676;2.76411;8.78852;3
AHRS;14.524;2541.291;15.516497;6.259123;-53.839188;0.14467718;-0.01279304;-0.44135520;35
LIGH;14.525;2541.292;6418.0;0
GYRO;14.526;2541.293;0.01731;-0.00346;0.00160;3
MAGN;14.530;2541.298;-22.30000;14.30000;-16.90000;2
GYRO;14.532;2541.300;0.02956;0.02823;0.01092;3
LIGH;14.534;2541.302;6458.0;0
ACCE;14.537;2541.304;-1.02412;2.71862;8.77056;3
AHRS;14.537;2541.304;15.539947;6.264906;-53.792080;0.14488453;-0.01278178;-0.44096145;-56
MAGN;14.540;2541.307;-22.30000;14.30000;-16.90000;2
GYRO;14.541;2541.309;0.02956;0.04394;0.02503;3
LIGH;14.544;2541.312;6403.0;0
MAGN;14.549;2541.317;-22.30000;14.30000;-16.90000;2
GYRO;14.550;2541.318;0.02637;0.04527;0.03675;3
ACCE;14.552;2541.320;-1.00616;2.72759;8.81485;3
AHRS;14.553;2541.320;15.573238;6.298336;-53.738564;0.14527440;-0.01258752;-0.44047368;-81
LIGH;14.554;2541.321;6403.0;0
MAGN;14.559;2541.326;-22.30000;14.30000;-16.90000;2
GYRO;14.560;2541.328;0.01411;0.03808;0.03755;3
LIGH;14.564;2541.332;6396.0;0
ACCE;14.567;2541.334;-0.90202;2.62584;8.76697;3
AHRS;14.568;2541.334;15.585231;6.305756;-53.726048;0.14539631;-0.01256177;-0.44035599;61
GYRO;14.569;2541.336;-0.00133;0.03835;0.03542;3
MAGN;14.570;2541.337;-22.30000;14.30000;-16.90000;2
LIGH;14.574;2541.342;6396.0;0
GYRO;14.576;2541.344;-0.02583;0.05699;0.02796;3
MAGN;14.580;2541.347;-22.30000;14.30000;-16.90000;2
ACCE;14.581;2541.349;-0.80026;2.54923;8.78612;3
AHRS;14.582;2541.349;15.568725;6.326530;-53.755550;0.14534631;-0.01237323;-0.44057354;-38
LIGH;14.584;2541.352;6396.0;0
GYRO;14.587;2541.354;-0.06951;0.09081;0.01305;3
MAGN;14.590;2541.358;-22.30000;14.30000;-16.90000;2
LIGH;14.594;2541.362;6393.0;0
GYRO;14.597;2541.364;-0.10147;0.09614;0.00506;3
ACCE;14.598;2541.366;-0.84455;2.56658;8.90942;3
AHRS;14.599;2541.366;15.463363;6.411511;-53.765133;0.14486384;-0.01131103;-0.44064116;-63
MAGN;14.600;2541.368;-22.30000;14.30000;-16.90000;2
LIGH;14.604;2541.372;6393.0;0
GYRO;14.607;2541.374;-0.12171;0.08602;-0.00027;3
MAGN;14.610;2541.377;-22.30000;14.30000;-16.90000;2
ACCE;14.611;2541.379;-0.84934;2.62105;9.03871;3
AHRS;14.615;2541.379;15.393847;6.444868;-53.848804;0.14445093;-0.01088316;-0.44131261;-97
LIGH;14.617;2541.382;6400.0;0
GYRO;14.617;2541.384;-0.12757;0.10200;-0.00027;3
MAGN;14.619;2541.386;-22.30000;14.30000;-16.90000;2
GYRO;14.624;2541.391;-0.11904;0.11345;0.00293;3
ACCE;14.625;2541.392;-0.87568;2.50912;9.15363;3
AHRS;14.626;2541.392;15.266519;6.525782;-53.871807;0.14378411;-0.00978135;-0.44151118;24
LIGH;14.627;2541.392;6395.0;0
MAGN;14.631;2541.398;-22.30000;14.30000;-16.90000;2
GYRO;14.633;2541.400;-0.09721;0.13129;0.00905;3
LIGH;14.635;2541.402;6395.0;0
ACCE;14.637;2541.405;-0.91578;2.41216;9.24102;3
AHRS;14.638;2541.405;15.204287;6.579670;-53.895760;0.14351259;-0.00914776;-0.44168878;-98
MAGN;14.640;2541.407;-22.30000;14.30000;-16.90000;2
GYRO;14.641;2541.409;-0.06791;0.13476;0.01012;3
LIGH;14.645;2541.412;6385.0;0
GYRO;14.648;2541.416;-0.04075;0.13236;0.00772;3
MAGN;14.651;2541.418;-21.90000;14.30000;-16.90000;2
ACCE;14.652;2541.420;-0.93913;2.34392;9.38348;3
AHRS;14.653;2541.420;15.131907;6.683716;-53.878429;0.14335983;-0.00803442;-0.44149458;75
LIGH;14.654;2541.421;6385.0;0
GYRO;14.656;2541.424;-0.00613;0.12783;0.00959;3
MAGN;14.660;2541.427;-21.90000;14.30000;-16.90000;2
LIGH;14.664;2541.432;6385.0;0
GYRO;14.666;2541.434;0.02530;0.11425;0.00772;3
ACCE;14.672;2541.436;-0.98222;2.31938;9.37330;3
AHRS;14.673;2541.436;15.118688;6.791457;-53.798355;0.14367844;-0.00704874;-0.44075346;-91
MAGN;14.674;2541.438;-21.90000;14.30000;-17.30000;2
GYRO;14.675;2541.442;0.03116;0.09721;-0.00027;3
LIGH;14.675;2541.442;6400.0;0
MAGN;14.681;2541.448;-21.90000;14.30000;-17.30000;2
ACCE;14.682;2541.450;-0.97624;2.38403;9.23264;3
AHRS;14.688;2541.450;15.121084;6.828789;-53.675377;0.14384761;-0.00661524;-0.43975314;-93
GYRO;14.689;2541.451;0.01571;0.07084;-0.01225;3
LIGH;14.690;2541.453;6400.0;0
MAGN;14.690;2541.457;-21.90000;14.30000;-17.30000;2
GYRO;14.691;2541.459;-0.00932;0.05699;-0.02210;3
LIGH;14.694;2541.462;6403.0;0
ACCE;14.697;2541.464;-0.92775;2.44268;9.13148;3
AHRS;14.698;2541.464;15.109618;6.877038;-53.643593;0.14394647;-0.00615664;-0.43945789;99
GYRO;14.699;2541.466;-0.04607;0.05353;-0.03728;3
MAGN;14.701;2541.468;-21.90000;14.30000;-17.30000;2
LIGH;14.704;2541.472;6400.0;0
GYRO;14.707;2541.475;-0.09188;0.05087;-0.05246;3
MAGN;14.710;2541.478;-21.90000;14.30000;-17.30000;2
ACCE;14.711;2541.479;-0.92416;2.47441;9.18476;3
AHRS;14.721;2541.479;15.030200;6.916042;-53.633816;0.14348695;-0.00552825;-0.43941110;15
LIGH;14.722;2541.482;6400.0;0
GYRO;14.723;2541.484;-0.12224;0.04874;-0.05912;3
MAGN;14.724;2541.487;-21.90000;14.30000;-17.30000;2
LIGH;14.725;2541.492;6410.0;0
ACCE;14.727;2541.495;-0.96546;2.44448;9.27873;3
AHRS;14.728;2541.495;14.950116;6.936364;-53.647499;0.14294951;-0.00507114;-0.43957001;-60
GYRO;14.729;2541.496;-0.13076;0.04101;-0.05699;3
MAGN;14.730;2541.498;-21.90000;14.30000;-17.30000;2
LIGH;14.735;2541.502;6410.0;0
GYRO;14.737;2541.505;-0.11052;0.05167;-0.04847;3
MAGN;14.740;2541.508;-21.90000;14.30000;-17.30000;2
ACCE;14.741;2541.509;-0.97983;2.37086;9.37928;3
AHRS;14.742;2541.509;14.777155;6.984497;-53.696899;0.14180461;-0.00407507;-0.44006154;44
LIGH;14.745;2541.512;6410.0;0
SOUN;14.746;658.95;0.02011;60.05
GYRO;14.752;2541.515;-0.06525;0.06498;-0.03702;3
MAGN;14.753;2541.517;-21.90000;14.30000;-17.30000;2
LIGH;14.755;2541.522;6411.0;0
ACCE;14.758;2541.525;-0.99659;2.27748;9.38108;3
AHRS;14.758;2541.525;14.719827;7.012941;-53.718708;0.14147307;-0.00365473;-0.44025108;-101
GYRO;14.759;2541.527;-0.01092;0.07217;-0.02956;3
MAGN;14.761;2541.529;-21.90000;14.30000;-17.30000;2
LIGH;14.764;2541.532;6411.0;0
GYRO;14.781;2541.534;0.01891;0.07989;-0.02610;3
MAGN;14.783;2541.538;-21.90000;14.30000;-17.30000;2
ACCE;14.783;2541.539;-1.01574;2.32178;9.38527;3
AHRS;14.784;2541.539;14.694525;7.088273;-53.753838;0.14156735;-0.00301495;-0.44045460;39
GYRO;14.790;2541.541;0.03009;0.08895;-0.02823;3
LIGH;14.790;2541.542;6420.0;0
MAGN;14.791;2541.547;-21.50000;14.30000;-17.30000;2
GYRO;14.796;2541.549;0.03702;0.10599;-0.03435;3
LIGH;14.799;2541.551;6396.0;0
ACCE;14.800;2541.554;-1.14682;2.45226;9.49421;3
AHRS;14.803;2541.554;14.705747;7.169836;-53.637070;0.14196932;-0.00228379;-0.43943909;24
MAGN;14.804;2541.556;-21.50000;14.30000;-17.30000;2
GYRO;14.805;2541.557;0.04661;0.12517;-0.02929;3
LIGH;14.806;2541.561;6396.0;0
GYRO;14.806;2541.564;0.04767;0.12703;-0.02637;3
MAGN;14.807;2541.566;-21.50000;14.30000;-17.70000;2
ACCE;14.807;2541.567;-1.31980;2.49057;9.56783;3
AHRS;14.808;2541.567;14.729124;7.285406;-53.485077;0.14259373;-0.00129268;-0.43809560;54
LIGH;14.809;2541.571;6382.0;0
GYRO;14.809;2541.572;0.04128;0.11265;-0.02876;3
MAGN;14.810;2541.576;-21.50000;14.70000;-17.70000;2
GYRO;14.814;2541.578;0.02317;0.08416;-0.03382;3
ACCE;14.815;2541.580;-1.36709;2.48758;9.55227;3
AHRS;14.816;2541.580;14.740056;7.376758;-53.268444;0.14302783;-0.00035792;-0.43629217;-31
LIGH;14.817;2541.581;6382.0;0
MAGN;14.835;2541.585;-21.50000;14.70000;-17.70000;2
GYRO;14.835;2541.587;-0.00772;0.05433;-0.04394;3
LIGH;14.836;2541.592;6382.0;0
ACCE;14.836;2541.594;-1.39043;2.42772;9.50319;3
AHRS;14.837;2541.594;14.720543;7.416898;-53.117847;0.14303046;0.00021803;-0.43509367;93
GYRO;14.838;2541.595;-0.03542;0.02210;-0.05939;3
MAGN;14.841;2541.596;-21.50000;14.70000;-17.70000;2
LIGH;14.844;2541.602;6385.0;0
GYRO;14.846;2541.603;-0.04927;-0.01971;-0.06844;3
MAGN;14.848;2541.606;-21.50000;14.70000;-17.70000;2
ACCE;14.849;2541.607;-1.36709;2.39600;9.42537;3
AHRS;14.851;2541.607;14.656750;7.429926;-52.935989;0.14258809;0.00079586;-0.43372983;-88
GYRO;14.855;2541.610;-0.04181;-0.04128;-0.06764;3
LIGH;14.856;2541.611;6385.0;0
MAGN;14.857;2541.615;-21.50000;14.70000;-17.70000;2
GYRO;14.859;2541.617;-0.03116;-0.04927;-0.06658;3
ACCE;14.860;2541.619;-1.28209;2.39959;9.25060;3
AHRS;14.861;2541.619;14.609992;7.407578;-52.902050;0.14214320;0.00084747;-0.43354055;94
LIGH;14.865;2541.622;6396.0;0
GYRO;14.866;2541.624;-0.01145;-0.06125;-0.06471;3
MAGN;14.867;2541.626;-21.50000;14.70000;-17.70000;2
GYRO;14.868;2541.631;-0.00346;-0.06738;-0.06312;3
LIGH;14.870;2541.631;6396.0;0
ACCE;14.871;2541.633;-1.17017;2.42832;9.05367;3
AHRS;14.871;2541.633;14.588408;7.363261;-52.857365;0.14180906;0.00064304;-0.43326986;-125
MAGN;14.874;2541.636;-21.50000;14.70000;-17.70000;2
GYRO;14.875;2541.638;0.00240;-0.05140;-0.06285;3
LIGH;14.876;2541.641;6396.0;0
MAGN;14.878;2541.645;-21.50000;14.70000;-17.70000;2
GYRO;14.880;2541.646;0.00453;-0.02104;-0.05912;3
ACCE;14.881;2541.648;-1.11091;2.54923;8.96449;3
AHRS;14.882;2541.648;14.584145;7.340043;-52.794136;0.14168812;0.00055756;-0.43281162;99
LIGH;14.884;2541.652;6391.0;0
GYRO;14.886;2541.653;0.01198;0.00373;-0.04794;3
MAGN;14.907;2541.655;-21.50000;14.70000;-17.70000;2
ACCE;14.908;2541.660;-1.11570;2.62165;8.94593;3
AHRS;14.908;2541.660;14.595831;7.342319;-52.754017;0.14178659;0.00057925;-0.43248552;-66
GYRO;14.909;2541.661;0.01518;0.02610;-0.03915;3
LIGH;14.909;2541.661;6391.0;0
MAGN;14.910;2541.666;-21.50000;14.70000;-17.70000;2
GYRO;14.910;2541.668;0.01678;0.04794;-0.02770;3
LIGH;14.911;2541.671;6391.0;0
ACCE;14.911;2541.672;-1.11570;2.65996;8.99741;3
AHRS;14.912;2541.672;14.611654;7.369842;-52.753120;0.14201240;0.00073249;-0.43242884;45
MAGN;14.912;2541.674;-21.50000;14.70000;-17.70000;2
GYRO;14.913;2541.675;0.01944;0.06365;-0.00746;3
LIGH;14.913;2541.681;6385.0;0
GYRO;14.915;2541.682;0.02583;0.06152;0.00080;3
MAGN;14.924;2541.685;-21.50000;14.70000;-17.70000;2
ACCE;14.925;2541.685;-1.15460;2.51032;9.02375;3
AHRS;14.926;2541.685;14.627135;7.416406;-52.755161;0.14230742;0.00103137;-0.43237159;-27
GYRO;14.927;2541.689;0.03169;0.05087;0.00053;3
LIGH;14.931;2541.691;6385.0;0
MAGN;14.933;2541.695;-21.50000;14.70000;-17.70000;2
GYRO;14.934;2541.696;0.03222;0.04634;-0.00479;3
ACCE;14.935;2541.697;-1.07560;2.31699;9.03512;3
AHRS;14.936;2541.697;14.638383;7.444263;-52.753487;0.14249921;0.00120601;-0.43231279;-66
LIGH;14.937;2541.701;6385.0;0
GYRO;14.937;2541.703;0.03276;0.05167;-0.01332;3
MAGN;14.938;2541.705;-21.50000;14.70000;-17.70000;2
GYRO;14.945;2541.709;0.03435;0.06045;-0.02077;3
ACCE;14.946;2541.710;-1.09834;2.34991;9.06205;3
AHRS;14.947;2541.710;14.650633;7.481280;-52.768349;0.14273342;0.00142734;-0.43236989;114
LIGH;14.948;2541.711;6368.0;0
MAGN;14.948;2541.715;-21.10000;14.70000;-17.70000;2
GYRO;14.949;2541.716;0.03595;0.07057;-0.02530;3
LIGH;14.956;2541.721;6368.0;0
ACCE;14.957;2541.722;-1.24618;2.49895;9.18655;3
AHRS;14.957;2541.722;14.662382;7.510074;-52.631588;0.14293057;0.00177577;-0.43125945;-98
GYRO;14.958;2541.723;0.04554;0.08442;-0.02184;3
MAGN;14.959;2541.725;-21.10000;14.70000;-17.70000;2
GNSS;14.959;1490612662.000;40.313476;-3.483145;597.000;0.000;3.0;0.0;20;17
GYRO;14.965;2541.730;0.05406;0.07830;-0.01039;3
LIGH;14.966;2541.731;6369.0;0
GNSS;14.966;1490612662.000;40.313476;-3.483145;597.000;0.000;3.0;0.0;20;17
MAGN;14.968;2541.734;-21.10000;14.70000;-17.70000;2
ACCE;14.969;2541.735;-1.40121;2.66295;9.27214;3
AHRS;14.975;2541.735;14.701145;7.584333;-52.481613;0.14350581;0.00238991;-0.42996147;-110
GYRO;14.976;2541.736;0.06205;0.05779;0.00985;3
LIGH;14.976;2541.741;6369.0;0
GYRO;14.977;2541.743;0.06951;0.04421;0.03169;3
MAGN;14.978;2541.745;-21.10000;14.70000;-17.70000;2
ACCE;15.010;2541.747;-1.40719;2.74675;9.28232;3
AHRS;15.011;2541.747;14.757607;7.624130;-52.434097;0.14408955;0.00253988;-0.42948499;109
GYRO;15.012;2541.749;0.07111;0.03462;0.05406;3
LIGH;15.013;2541.751;6369.0;0
MAGN;15.014;2541.755;-21.10000;14.70000;-17.70000;2
GYRO;15.017;2541.756;0.07057;0.02796;0.06578;3
ACCE;15.018;2541.759;-1.36769;2.60609;9.24102;3
AHRS;15.018;2541.759;14.814236;7.639958;-52.368027;0.14458427;0.00252655;-0.42889369;-42
LIGH;15.019;2541.761;6358.0;0
GYRO;15.020;2541.762;0.06099;0.02210;0.07537;3
MAGN;15.020;2541.765;-21.10000;14.70000;-17.70000;2
GYRO;15.021;2541.769;0.04501;0.02104;0.07350;3
LIGH;15.021;2541.771;6358.0;0
ACCE;15.022;2541.772;-1.27910;2.44268;9.18655;3
AHRS;15.022;2541.772;14.850189;7.640681;-52.327419;0.14486347;0.00244413;-0.42854032;3
LIGH;15.023;2541.781;6358.0;0
GYRO;15.024;2541.782;-0.03009;0.01358;0.04128;3
MAGN;15.024;2541.784;-21.10000;14.70000;-17.70000;2
ACCE;15.025;2541.785;-1.25516;2.31400;9.13867;3
AHRS;15.025;2541.785;14.832166;7.639037;-52.324440;0.14471819;0.00250493;-0.42853749;-94
GYRO;15.026;2541.789;-0.06525;0.01145;0.02477;3
LIGH;15.027;2541.791;6353.0;0
MAGN;15.027;2541.795;-21.10000;14.70000;-17.70000;2
GYRO;15.028;2541.796;-0.09721;0.00320;0.00692;3
ACCE;15.030;2541.797;-1.29466;2.34572;9.26077;3
AHRS;15.030;2541.797;14.756029;7.637345;-52.314148;0.14412406;0.00279967;-0.42853656;-22
LIGH;15.038;2541.802;6353.0;0
GYRO;15.038;2541.803;-0.10839;-0.00426;-0.00266;3
MAGN;15.039;2541.805;-21.10000;14.70000;-17.70000;2
GYRO;15.041;2541.809;-0.10200;-0.00852;0.00186;3
ACCE;15.042;2541.810;-1.35572;2.43610;9.41819;3
AHRS;15.043;2541.810;14.661392;7.630195;-52.336422;0.14336747;0.00308274;-0.42881432;25
LIGH;15.048;2541.811;6353.0;0
MAGN;15.049;2541.815;-21.10000;14.70000;-17.70000;2
GYRO;15.049;2541.816;-0.08389;-0.01332;0.00985;3
LIGH;15.053;2541.821;6353.0;0
ACCE;15.054;2541.822;-1.39881;2.41814;9.44752;3
AHRS;15.055;2541.822;14.621732;7.629004;-52.342514;0.14305705;0.00321957;-0.42890310;-120
GYRO;15.055;2541.823;-0.05140;-0.01971;0.02583;3
MAGN;15.057;2541.825;-21.10000;14.70000;-17.70000;2
GYRO;15.062;2541.830;-0.02264;-0.03089;0.03702;3
LIGH;15.063;2541.831;6353.0;0
MAGN;15.066;2541.834;-21.10000;14.70000;-17.70000;2
ACCE;15.067;2541.835;-1.34195;2.31280;9.38108;3
AHRS;15.068;2541.835;14.576524;7.601184;-52.354294;0.14260429;0.00316355;-0.42907485;-31
GYRO;15.069;2541.836;0.00772;-0.04820;0.04687;3
LIGH;15.073;2541.841;6354.0;0
GYRO;15.075;2541.843;0.02903;-0.06072;0.04714;3
MAGN;15.077;2541.845;-21.10000;14.70000;-17.70000;2
ACCE;15.079;2541.847;-1.25157;2.24636;9.27274;3
AHRS;15.080;2541.847;14.575196;7.548607;-52.329052;0.14239655;0.00279083;-0.42894509;59
GYRO;15.081;2541.849;0.04927;-0.06898;0.04394;3
LIGH;15.084;2541.852;6354.0;0
MAGN;15.088;2541.856;-21.10000;14.70000;-17.70000;2
GYRO;15.091;2541.857;0.06365;-0.07057;0.03196;3
ACCE;15.092;2541.859;-1.14922;2.19129;9.09976;3
AHRS;15.093;2541.859;14.605226;7.476749;-52.295998;0.14235877;0.00215618;-0.42874715;-8
LIGH;15.094;2541.861;6354.0;0
GYRO;15.097;2541.864;0.06844;-0.05859;0.02557;3
MAGN;15.098;2541.866;-21.10000;14.70000;-17.70000;2
WIFI;15.100;5219.059;WiFiArgandaAM4A;00:0d:97:00:f5:b5;-90
LIGH;15.107;2541.871;6355.0;0
GYRO;15.108;2541.871;0.06525;-0.04714;0.00985;3
ACCE;15.108;2541.873;-1.08517;2.25953;9.03153;3
AHRS;15.109;2541.873;14.644489;7.421921;-52.263424;0.14245635;0.00161783;-0.42852271;24
MAGN;15.110;2541.875;-21.10000;14.70000;-17.70000;2
GYRO;15.111;2541.878;0.05832;-0.03862;-0.00346;3
LIGH;15.114;2541.882;6355.0;0
GYRO;15.125;2541.885;0.05300;-0.02850;-0.01198;3
ACCE;15.126;2541.886;-1.11989;2.33794;9.02494;3
AHRS;15.127;2541.886;14.674802;7.390172;-52.254719;0.14257161;0.00126419;-0.42846435;-61
MAGN;15.128;2541.887;-21.10000;14.70000;-17.70000;2
LIGH;15.129;2541.891;6340.0;0
GYRO;15.131;2541.893;0.04554;-0.02157;-0.01625;3
MAGN;15.132;2541.895;-21.10000;14.70000;-17.70000;2
ACCE;15.134;2541.898;-1.14982;2.49416;8.95611;3
AHRS;15.135;2541.898;14.695560;7.379254;-52.217979;0.14269075;0.00114464;-0.42817128;-66
GYRO;15.136;2541.899;0.03915;-0.02450;-0.01571;3
LIGH;15.137;2541.902;6340.0;0
MAGN;15.138;2541.906;-21.10000;14.70000;-17.70000;2
GYRO;15.139;2541.907;0.02956;-0.02583;-0.01252;3
ACCE;15.142;2541.910;-1.13784;2.53546;8.97526;3
AHRS;15.144;2541.910;14.720303;7.355216;-52.211014;0.14279200;0.00087049;-0.42812249;61
LIGH;15.145;2541.911;6340.0;0
GYRO;15.146;2541.913;0.02210;-0.02210;-0.00266;3
MAGN;15.147;2541.915;-21.10000;14.70000;-17.70000;2
GYRO;15.152;2541.920;0.01838;-0.00905;0.00426;3
LIGH;15.153;2541.921;6326.0;0
ACCE;15.155;2541.923;-1.11151;2.53307;9.03931;3
AHRS;15.156;2541.923;14.733370;7.336222;-52.186241;0.14282180;0.00070296;-0.42794028;-88
MAGN;15.157;2541.925;-21.10000;14.70000;-17.70000;2
GYRO;15.159;2541.927;0.01518;0.00399;0.01198;3
LIGH;15.163;2541.931;6326.0;0
GYRO;15.166;2541.934;0.01358;0.01092;0.01758;3
MAGN;15.167;2541.935;-21.10000;14.70000;-17.70000;2
ACCE;15.168;2541.936;-1.16837;2.50433;9.09318;3
AHRS;15.169;2541.936;14.740760;7.334988;-52.183205;0.14287427;0.00066858;-0.42791089;11
GYRO;15.173;2541.940;0.01092;0.01332;0.02690;3
LIGH;15.174;2541.941;6326.0;0
MAGN;15.177;2541.945;-21.10000;14.70000;-17.70000;2
GYRO;15.179;2541.947;0.00666;0.00506;0.03222;3
ACCE;15.192;2541.949;-1.18693;2.52768;9.12610;3
AHRS;15.195;2541.949;14.745468;7.334034;-52.165962;0.14290698;0.00066447;-0.42777312;5
LIGH;15.196;2541.952;6300.0;0
GYRO;15.197;2541.954;-0.00027;-0.00479;0.03649;3
MAGN;15.198;2541.956;-21.10000;14.70000;-17.70000;2
GYRO;15.200;2541.961;-0.00985;-0.01012;0.03675;3
LIGH;15.201;2541.961;6300.0;0
ACCE;15.202;2541.963;-1.19950;2.52708;9.10395;3
AHRS;15.205;2541.963;14.740129;7.316621;-52.155891;0.14280069;0.00056201;-0.42772171;-62
MAGN;15.206;2541.967;-21.10000;14.70000;-17.70000;2
GYRO;15.207;2541.968;-0.02210;-0.01438;0.04101;3
LIGH;15.207;2541.972;6297.0;0
ACCE;15.208;2541.975;-1.15640;2.51810;9.15543;3
AHRS;15.208;2541.975;14.733747;7.303496;-52.152119;0.14270237;0.00048912;-0.42771494;0
GYRO;15.209;2541.976;-0.03063;-0.00985;0.04874;3
MAGN;15.210;2541.977;-21.10000;14.70000;-17.70000;2
SOUN;15.210;1259.47;0.03844;65.67
LIGH;15.217;2541.981;6297.0;0
GYRO;15.217;2541.983;-0.04128;-0.00479;0.05246;3
MAGN;15.218;2541.986;-21.10000;14.70000;-17.70000;2
ACCE;15.219;2541.987;-1.18274;2.44927;9.21947;3
AHRS;15.224;2541.987;14.701014;7.276287;-52.166214;0.14234793;0.00038603;-0.42789081;48
GYRO;15.225;2541.990;-0.04767;-0.00373;0.05326;3
LIGH;15.226;2541.991;6297.0;0
MAGN;15.228;2541.996;-21.10000;14.70000;-17.70000;2
GYRO;15.228;2541.997;-0.05459;-0.00959;0.05193;3
ACCE;15.231;2541.999;-1.16119;2.34153;9.19972;3
AHRS;15.232;2541.999;14.652543;7.253438;-52.139088;0.14188796;0.00042880;-0.42775545;62
LIGH;15.244;2542.002;6296.0;0
GYRO;15.245;2542.004;-0.06365;-0.01731;0.04554;3
MAGN;15.246;2542.006;-21.10000;14.70000;-17.70000;2
GYRO;15.248;2542.012;-0.07217;-0.01172;0.04314;3
LIGH;15.249;2542.011;6296.0;0
ACCE;15.249;2542.013;-1.11510;2.29784;9.29309;3
AHRS;15.250;2542.013;14.579755;7.222725;-52.140011;0.14121073;0.00046930;-0.42787170;-95
MAGN;15.251;2542.016;-21.10000;14.70000;-17.70000;2
GYRO;15.251;2542.018;-0.07111;0.00107;0.03276;3
LIGH;15.254;2542.021;6296.0;0
MAGN;15.257;2542.025;-21.10000;14.70000;-17.70000;2
GYRO;15.259;2542.027;-0.05832;0.00879;0.03222;3
ACCE;15.260;2542.028;-1.19590;2.22661;9.39545;3
AHRS;15.260;2542.028;14.505934;7.211753;-52.156239;0.14059924;0.00064880;-0.42808348;75
LIGH;15.264;2542.031;6288.0;0
GYRO;15.265;2542.033;-0.04394;0.00213;0.03089;3
MAGN;15.267;2542.035;-21.10000;14.70000;-17.70000;2
ACCE;15.272;2542.040;-1.23840;2.22242;9.41221;3
AHRS;15.273;2542.040;14.472403;7.210534;-52.195812;0.14033575;0.00072027;-0.42842588;61
GYRO;15.274;2542.041;-0.03009;-0.01651;0.02850;3
LIGH;15.274;2542.042;6288.0;0
MAGN;15.278;2542.046;-21.10000;14.70000;-17.70000;2
GYRO;15.280;2542.048;-0.01944;-0.03782;0.02450;3
LIGH;15.284;2542.052;6284.0;0
ACCE;15.286;2542.054;-1.19231;2.29724;9.34696;3
AHRS;15.287;2542.054;14.437452;7.177512;-52.185123;0.13994208;0.00061111;-0.42841688;-108
GYRO;15.288;2542.055;-0.01252;-0.05539;0.01917;3
MAGN;15.288;2542.056;-21.10000;14.70000;-17.70000;2
LIGH;15.293;2542.061;6284.0;0
GYRO;15.295;2542.063;-0.01678;-0.06924;0.01332;3
MAGN;15.298;2542.066;-21.10000;14.70000;-17.70000;2
ACCE;15.299;2542.067;-1.11690;2.28407;9.15842;3
AHRS;15.300;2542.067;14.411719;7.107252;-52.170006;0.13948044;0.00018154;-0.42840961;-113
GYRO;15.305;2542.070;-0.02210;-0.07217;0.01119;3
LIGH;15.306;2542.071;6284.0;0
MAGN;15.308;2542.076;-21.10000;14.70000;-17.70000;2
GYRO;15.309;2542.077;-0.02583;-0.07297;0.00692;3
ACCE;15.311;2542.079;-1.01694;2.27270;9.07223;3
AHRS;15.312;2542.079;14.380498;7.037576;-52.149628;0.13897856;-0.00021606;-0.42836547;18
LIGH;15.313;2542.081;6289.0;0
GYRO;15.316;2542.084;-0.03009;-0.06711;0.00133;3
MAGN;15.318;2542.086;-21.10000;14.70000;-17.70000;2
GYRO;15.323;2542.091;-0.03755;-0.05992;-0.00692;3
LIGH;15.325;2542.093;6289.0;0
ACCE;15.327;2542.094;-0.93913;2.27210;9.01776;3
AHRS;15.328;2542.094;14.339433;6.969726;-52.132259;0.13840741;-0.00056530;-0.42835140;81
MAGN;15.329;2542.097;-21.10000;14.70000;-17.70000;2
GYRO;15.330;2542.098;-0.04394;-0.03595;-0.01971;3
LIGH;15.334;2542.102;6289.0;0
GYRO;15.337;2542.105;-0.04288;-0.01065;-0.02716;3
MAGN;15.338;2542.106;-21.10000;14.70000;-17.70000;2
ACCE;15.340;2542.108;-0.93613;2.28407;9.11233;3
AHRS;15.340;2542.108;14.291728;6.939807;-52.128445;0.13792661;-0.00060986;-0.42840302;-111
LIGH;15.343;2542.111;6283.0;0
GYRO;15.345;2542.113;-0.03329;0.03089;-0.02637;3
MAGN;15.348;2542.116;-21.10000;14.70000;-17.70000;2
ACCE;15.354;2542.120;-1.06542;2.33794;9.20391;3
AHRS;15.356;2542.120;14.267743;6.950966;-52.139339;0.13778277;-0.00044351;-0.42849723;17
GYRO;15.358;2542.121;-0.01784;0.04874;-0.02823;3
LIGH;15.361;2542.122;6283.0;0
MAGN;15.365;2542.128;-21.10000;14.70000;-17.70000;2
GYRO;15.367;2542.129;0.00559;0.04820;-0.02690;3
LIGH;15.369;2542.131;6279.0;0
ACCE;15.370;2542.133;-1.16717;2.36846;9.35594;3
AHRS;15.372;2542.133;14.246752;6.995617;-52.162979;0.13778734;-0.00004299;-0.42864761;76
MAGN;15.377;2542.136;-21.10000;14.70000;-17.70000;2
GYRO;15.379;2542.137;0.02157;0.04820;-0.02557;3
LIGH;15.381;2542.141;6279.0;0
GYRO;15.385;2542.144;0.03702;0.04980;-0.02131;3
MAGN;15.386;2542.146;-21.10000;14.70000;-17.70000;2
ACCE;15.389;2542.147;-1.23481;2.44149;9.42837;3
AHRS;15.392;2542.147;14.256773;7.044217;-52.185760;0.13804668;0.00026958;-0.42875707;57
GYRO;15.397;2542.151;0.04874;0.03968;-0.01704;3
LIGH;15.399;2542.152;6279.0;0
MAGN;15.399;2542.156;-21.10000;14.70000;-17.70000;2
GYRO;15.401;2542.157;0.05992;0.01891;-0.01119;3
ACCE;15.405;2542.159;-1.30364;2.48578;9.35355;3
AHRS;15.408;2542.159;14.291653;7.075578;-52.195068;0.13843374;0.00036798;-0.42875850;63
LIGH;15.411;2542.161;6284.0;0
GYRO;15.414;2542.164;0.06791;-0.00266;-0.00639;3
MAGN;15.416;2542.166;-21.10000;14.70000;-17.70000;2
GYRO;15.418;2542.172;0.06951;-0.01598;-0.00107;3
LIGH;15.421;2542.172;6284.0;0
ACCE;15.422;2542.174;-1.30484;2.53785;9.28950;3
AHRS;15.426;2542.174;14.348614;7.065559;-52.184742;0.13883665;0.00008247;-0.42863563;7
MAGN;15.429;2542.176;-21.10000;14.70000;-17.70000;2
GYRO;15.430;2542.179;0.07111;-0.02663;0.00213;3
LIGH;15.439;2542.181;6284.0;0
MAGN;15.440;2542.186;-21.10000;14.70000;-17.70000;2
GYRO;15.441;2542.187;0.06898;-0.02290;0.00373;3
ACCE;15.442;2542.188;-1.25516;2.50972;9.20032;3
AHRS;15.443;2542.188;14.410263;7.034703;-52.149441;0.13919799;-0.00035307;-0.42833903;-89
LIGH;15.444;2542.192;6281.0;0
GYRO;15.444;2542.194;0.05992;-0.01944;0.00746;3
MAGN;15.445;2542.196;-21.10000;14.70000;-17.70000;2
ACCE;15.446;2542.201;-1.28389;2.58634;9.20810;3
AHRS;15.446;2542.201;14.439137;7.033017;-52.128357;0.13941504;-0.00045197;-0.42814916;103
LIGH;15.447;2542.203;6281.0;0
GYRO;15.448;2542.205;0.04661;-0.01758;0.01704;3
MAGN;15.448;2542.210;-21.10000;14.70000;-17.70000;2
LIGH;15.449;2542.211;6279.0;0
GYRO;15.449;2542.213;0.02264;-0.03702;0.03089;3
ACCE;15.450;2542.216;-1.31681;2.57437;9.16680;3
AHRS;15.451;2542.216;14.479034;7.000601;-52.096619;0.13960266;-0.00081976;-0.42790306;52
MAGN;15.452;2542.218;-21.10000;14.70000;-17.70000;2
GYRO;15.452;2542.220;0.00506;-0.06605;0.03542;3
LIGH;15.453;2542.221;6279.0;0
MAGN;15.459;2542.227;-21.10000;14.70000;-17.70000;2
GYRO;15.461;2542.228;-0.01305;-0.09454;0.04581;3
ACCE;15.462;2542.230;-1.24020;2.50613;9.11173;3
AHRS;15.463;2542.230;14.475082;6.921994;-52.059898;0.13927898;-0.00137246;-0.42771631;85
LIGH;15.464;2542.231;6279.0;0
MAGN;15.468;2542.236;-21.10000;14.70000;-17.70000;2
GYRO;15.470;2542.237;-0.02637;-0.10200;0.05593;3
LIGH;15.474;2542.241;6295.0;0
ACCE;15.476;2542.244;-1.13066;2.42652;9.02794;3
AHRS;15.481;2542.244;14.463146;6.860596;-52.029110;0.13895792;-0.00176768;-0.42756221;101
GYRO;15.482;2542.245;-0.03649;-0.09667;0.06658;3
MAGN;15.482;2542.247;-21.10000;14.70000;-17.70000;2
LIGH;15.485;2542.252;6295.0;0
GYRO;15.487;2542.255;-0.04607;-0.07563;0.07404;3
ACCE;15.488;2542.256;-1.09176;2.40976;9.01357;3
AHRS;15.489;2542.256;14.421395;6.750560;-51.968124;0.13822550;-0.00239117;-0.42725918;63
MAGN;15.491;2542.258;-21.10000;14.70000;-17.70000;2
LIGH;15.494;2542.262;6295.0;0
GYRO;15.497;2542.264;-0.05193;-0.05832;0.07590;3
MAGN;15.500;2542.267;-21.10000;14.70000;-17.70000;2
ACCE;15.501;2542.269;-1.10014;2.34572;8.99741;3
AHRS;15.504;2542.269;14.392503;6.704936;-51.986401;0.13783130;-0.00265783;-0.42748365;38
GYRO;15.506;2542.272;-0.05033;-0.05033;0.07483;3
LIGH;15.507;2542.272;6302.0;0
MAGN;15.509;2542.276;-21.10000;14.70000;-17.70000;2
GYRO;15.511;2542.279;-0.04501;-0.03675;0.07164;3
LIGH;15.515;2542.281;6302.0;0
ACCE;15.515;2542.282;-1.08397;2.27150;9.02853;3
AHRS;15.517;2542.282;14.347853;6.649417;-51.944019;0.13727959;-0.00286824;-0.42726138;-91
MAGN;15.519;2542.286;-21.10000;14.70000;-17.70000;2
GYRO;15.523;2542.287;-0.04021;-0.00639;0.07164;3
LIGH;15.525;2542.291;6284.0;0
GYRO;15.526;2542.294;-0.02477;0.00213;0.06764;3
ACCE;15.528;2542.295;-1.14982;2.19848;9.07702;3
AHRS;15.529;2542.295;14.308251;6.631099;-51.901741;0.13690567;-0.00280843;-0.42699021;-24
MAGN;15.531;2542.296;-21.10000;14.70000;-17.70000;2
GYRO;15.533;2542.300;-0.00506;-0.00772;0.07137;3
LIGH;15.534;2542.302;6284.0;0
MAGN;15.540;2542.307;-21.10000;14.70000;-17.70000;2
ACCE;15.542;2542.309;-1.21446;2.24576;9.08779;3
AHRS;15.542;2542.309;14.299269;6.627422;-51.973690;0.13682061;-0.00288854;-0.42756408;-59
LIGH;15.544;2542.311;6284.0;0
GYRO;15.544;2542.311;0.03063;-0.02423;0.09055;3
MAGN;15.549;2542.317;-21.10000;14.70000;-17.70000;2
GYRO;15.551;2542.318;0.04927;-0.02983;0.10280;3
LIGH;15.554;2542.322;6255.0;0
ACCE;15.557;2542.324;-1.16897;2.34692;8.96449;3
AHRS;15.557;2542.324;14.338354;6.577113;-51.913910;0.13693729;-0.00335963;-0.42712185;87
GYRO;15.562;2542.326;0.05406;-0.02397;0.11292;3
MAGN;15.563;2542.328;-21.10000;14.70000;-17.70000;2
LIGH;15.564;2542.332;6255.0;0
GYRO;15.567;2542.334;0.04341;-0.03009;0.12304;3
MAGN;15.570;2542.337;-21.50000;14.70000;-17.70000;2
ACCE;15.571;2542.339;-1.08816;2.33076;8.74961;3
AHRS;15.572;2542.339;14.385970;6.525720;-52.052452;0.13710964;-0.00410907;-0.42821965;-7
LIGH;15.574;2542.341;6255.0;0
GYRO;15.576;2542.344;0.01039;-0.02370;0.12117;3
MAGN;15.579;2542.347;-21.50000;14.70000;-17.70000;2
GYRO;15.584;2542.351;-0.02690;0.00533;0.11611;3
ACCE;15.585;2542.352;-1.03370;2.30202;8.72028;3
AHRS;15.585;2542.352;14.383756;6.480934;-52.082951;0.13692394;-0.00448606;-0.42851290;-127
LIGH;15.586;2542.353;6221.0;0
MAGN;15.591;2542.359;-21.50000;14.70000;-17.70000;2
GYRO;15.593;2542.360;-0.08229;0.02423;0.10253;3
LIGH;15.594;2542.362;6221.0;0
ACCE;15.597;2542.365;-1.09954;2.29544;8.77415;3
AHRS;15.598;2542.365;14.342633;6.481226;-52.145679;0.13660438;-0.00440024;-0.42903918;46
MAGN;15.599;2542.367;-21.50000;14.70000;-17.70000;2
GYRO;15.601;2542.368;-0.12810;0.02530;0.09001;3
LIGH;15.604;2542.372;6200.0;0
GYRO;15.609;2542.376;-0.17390;0.02690;0.07697;3
MAGN;15.611;2542.378;-21.50000;14.70000;-17.70000;2
ACCE;15.612;2542.380;-1.11091;2.19309;8.82982;3
AHRS;15.613;2542.380;14.201138;6.481776;-52.346626;0.13550450;-0.00408814;-0.43073332;-54
LIGH;15.614;2542.381;6200.0;0
GYRO;15.616;2542.384;-0.21119;0.01145;0.05806;3
MAGN;15.620;2542.387;-21.50000;14.70000;-17.70000;2
LIGH;15.624;2542.391;6200.0;0
GYRO;15.627;2542.394;-0.23995;0.00613;0.04075;3
ACCE;15.628;2542.396;-1.02412;2.07218;8.93815;3
AHRS;15.635;2542.396;13.952761;6.465952;-52.354225;0.13352390;-0.00325942;-0.43103701;-8
MAGN;15.637;2542.398;-21.50000;14.70000;-17.70000;2
LIGH;15.638;2542.402;6197.0;0
GYRO;15.641;2542.409;-0.23569;0.03302;0.01198;3
ACCE;15.645;2542.410;-0.95708;2.00275;9.03392;3
AHRS;15.647;2542.410;13.733761;6.477174;-52.541382;0.13186797;-0.00254012;-0.43267876;44
LIGH;15.650;2542.412;6197.0;0
MAGN;15.651;2542.412;-21.50000;14.70000;-17.70000;2
MAGN;15.655;2542.416;-21.50000;14.70000;-17.70000;2
GYRO;15.657;2542.417;-0.21758;0.06951;0.00133;3
LIGH;15.659;2542.422;6197.0;0
ACCE;15.660;2542.423;-1.00078;2.02190;9.19493;3
AHRS;15.662;2542.423;13.613340;6.501502;-52.532299;0.13102899;-0.00187296;-0.43268842;21
GYRO;15.688;2542.425;-0.18402;0.11185;-0.00613;3
MAGN;15.695;2542.426;-21.50000;14.70000;-17.70000;2
LIGH;15.696;2542.431;6207.0;0
GYRO;15.697;2542.434;-0.12597;0.15846;-0.00639;3
MAGN;15.698;2542.437;-21.50000;14.70000;-17.70000;2
ACCE;15.699;2542.438;-1.14563;2.08774;9.43136;3
AHRS;15.700;2542.438;13.446325;6.627082;-52.712410;0.13021122;-0.00045179;-0.43409708;46
GYRO;15.701;2542.442;-0.07111;0.19042;0.00586;3
LIGH;15.704;2542.442;6207.0;0
MAGN;15.705;2542.446;-21.50000;15.10000;-17.70000;2
GYRO;15.706;2542.449;-0.01039;0.21305;0.02317;3
ACCE;15.707;2542.451;-1.27910;2.24875;9.63726;3
AHRS;15.708;2542.451;13.395616;6.801659;-52.576553;0.13047925;0.00125846;-0.43288729;26
LIGH;15.710;2542.452;6206.0;0
GYRO;15.710;2542.457;0.03169;0.20400;0.03569;3
MAGN;15.712;2542.458;-21.50000;15.10000;-17.70000;2
LIGH;15.714;2542.462;6206.0;0
ACCE;15.715;2542.464;-1.37607;2.29724;9.58878;3
AHRS;15.716;2542.464;13.404916;6.897967;-52.548000;0.13091440;0.00200457;-0.43254668;-84
GYRO;15.718;2542.465;0.05300;0.16378;0.03888;3
MAGN;15.719;2542.466;-21.50000;15.10000;-17.70000;2
LIGH;15.720;2542.471;6206.0;0
GYRO;15.721;2542.473;0.04394;0.11958;0.03435;3
MAGN;15.722;2542.475;-21.50000;15.10000;-18.10000;2
ACCE;15.724;2542.476;-1.24199;2.35170;9.49540;3
AHRS;15.725;2542.476;13.445543;7.019214;-52.422188;0.13168289;0.00293516;-0.43139064;-60
GYRO;15.727;2542.480;0.01198;0.09800;0.02423;3
LIGH;15.728;2542.481;6205.0;0
MAGN;15.728;2542.485;-21.50000;15.10000;-18.10000;2
GYRO;15.730;2542.487;-0.02317;0.09561;0.01305;3
ACCE;15.731;2542.489;-1.17795;2.39899;9.42597;3
AHRS;15.737;2542.489;13.440174;7.086895;-52.367043;0.13189444;0.00354659;-0.43088824;121
LIGH;15.738;2542.491;6205.0;0
GYRO;15.739;2542.493;-0.05566;0.08522;0.00107;3
MAGN;15.740;2542.495;-21.50000;15.10000;-18.10000;2
GYRO;15.740;2542.500;-0.08069;0.07324;-0.00613;3
LIGH;15.741;2542.502;6205.0;0
ACCE;15.742;2542.502;-1.17017;2.45585;9.43734;3
AHRS;15.743;2542.502;13.389091;7.140880;-52.368858;0.13170238;0.00416295;-0.43088788;45
MAGN;15.744;2542.508;-21.50000;15.10000;-18.10000;2
GYRO;15.744;2542.509;-0.09987;0.06631;-0.00240;3
LIGH;15.745;2542.512;6198.0;0
SOUN;15.745;522.61;0.01595;58.03
ACCE;15.752;2542.515;-1.16418;2.54324;9.48523;3
AHRS;15.753;2542.515;13.346057;7.169117;-52.353096;0.13147508;0.00456774;-0.43077278;-31
MAGN;15.754;2542.516;-21.50000;15.10000;-18.10000;2
GYRO;15.755;2542.518;-0.09987;0.05566;0.00852;3
LIGH;15.755;2542.522;6198.0;0
GYRO;15.758;2542.526;-0.08975;0.04687;0.02530;3
MAGN;15.760;2542.528;-21.50000;15.10000;-18.10000;2
ACCE;15.762;2542.529;-1.15401;2.57556;9.46907;3
AHRS;15.762;2542.529;13.265426;7.202628;-52.401505;0.13097948;0.00508580;-0.43118674;95
LIGH;15.764;2542.532;6202.0;0
GYRO;15.780;2542.534;-0.06844;0.05859;0.04900;3
MAGN;15.781;2542.537;-21.50000;15.10000;-18.10000;2
LIGH;15.784;2542.541;6202.0;0
ACCE;15.784;2542.544;-1.11330;2.54444;9.43256;3
AHRS;15.785;2542.544;13.247578;7.215851;-52.403240;0.13089126;0.00525602;-0.43120182;-82
GYRO;15.786;2542.546;-0.04820;0.08362;0.07297;3
MAGN;15.786;2542.547;-21.50000;15.10000;-18.10000;2
LIGH;15.787;2542.551;6202.0;0
GYRO;15.787;2542.553;-0.04288;0.08203;0.08442;3
MAGN;15.788;2542.556;-21.50000;15.10000;-18.10000;2
ACCE;15.789;2542.557;-1.09834;2.46842;9.50618;3
AHRS;15.789;2542.557;13.208093;7.271029;-52.427559;0.13079475;0.00581119;-0.43136516;53
GYRO;15.792;2542.560;-0.04554;0.06977;0.09268;3
LIGH;15.793;2542.561;6202.0;0
MAGN;15.797;2542.565;-21.50000;15.50000;-18.10000;2
GYRO;15.798;2542.567;-0.06045;0.05992;0.09774;3
ACCE;15.801;2542.569;-1.04627;2.40737;9.48762;3
AHRS;15.802;2542.569;13.177930;7.287575;-52.206203;0.13061184;0.00630938;-0.42964935;-13
LIGH;15.804;2542.571;6202.0;0
GYRO;15.805;2542.573;-0.08176;0.04021;0.09294;3
MAGN;15.807;2542.575;-21.50000;15.50000;-18.10000;2
GYRO;15.812;2542.580;-0.10519;0.01438;0.08282;3
LIGH;15.813;2542.581;6202.0;0
ACCE;15.815;2542.583;-0.96486;2.22002;9.36791;3
AHRS;15.815;2542.583;13.108202;7.272503;-52.098228;0.13000937;0.00658376;-0.42888945;127
MAGN;15.825;2542.585;-21.50000;15.50000;-18.10000;2
GYRO;15.826;2542.587;-0.13076;-0.02344;0.07084;3
LIGH;15.826;2542.591;6204.0;0
GYRO;15.827;2542.593;-0.16006;-0.05300;0.05300;3
MAGN;15.827;2542.595;-21.50000;15.50000;-18.10000;2
ACCE;15.860;2542.596;-0.78350;2.02490;9.27574;3
AHRS;15.861;2542.596;12.988270;7.202283;-52.003036;0.12881200;0.00660544;-0.42833698;50
GYRO;15.862;2542.600;-0.17923;-0.05832;0.03649;3
LIGH;15.863;2542.601;6204.0;0
MAGN;15.866;2542.605;-21.50000;15.50000;-18.10000;2
GYRO;15.867;2542.607;-0.19521;-0.04820;0.01758;3
ACCE;15.867;2542.608;-0.68773;1.90219;9.17159;3
AHRS;15.868;2542.608;12.829494;7.122213;-51.938686;0.12727815;0.00666307;-0.42806956;-13
LIGH;15.869;2542.611;6208.0;0
GYRO;15.870;2542.613;-0.20107;-0.03489;-0.00240;3
MAGN;15.870;2542.615;-24.00000;15.50000;-18.50000;2
GYRO;15.871;2542.620;-0.19574;-0.02077;-0.01545;3
LIGH;15.872;2542.623;6208.0;0
ACCE;15.873;2542.623;-0.68175;1.79505;9.19194;3
AHRS;15.873;2542.623;12.653396;7.067997;-52.810986;0.12575878;0.00595959;-0.43508807;30
MAGN;15.875;2542.627;-21.80000;15.50000;-18.50000;2
GYRO;15.876;2542.628;-0.17444;0.01092;-0.02610;3
LIGH;15.877;2542.631;6208.0;0
GYRO;15.877;2542.635;-0.13609;0.04447;-0.03196;3
ACCE;15.878;2542.636;-0.77213;1.72562;9.34457;3
AHRS;15.879;2542.636;12.492455;7.065000;-52.637112;0.12449350;0.00675334;-0.43388322;-41
MAGN;15.880;2542.637;-21.80000;15.50000;-18.50000;2
LIGH;15.880;2542.641;6208.0;0
GYRO;15.881;2542.643;-0.07430;0.08868;-0.03808;3
MAGN;15.881;2542.645;-21.80000;15.50000;-18.50000;2
ACCE;15.882;2542.648;-0.87329;1.66756;9.50917;3
AHRS;15.883;2542.648;12.426208;7.089204;-52.485306;0.12406307;0.00736395;-0.43273404;3
GYRO;15.884;2542.649;-0.00879;0.11239;-0.03489;3
LIGH;15.886;2542.651;6208.0;0
MAGN;15.891;2542.656;-21.80000;15.50000;-18.50000;2
GYRO;15.892;2542.657;0.05832;0.12410;-0.02903;3
ACCE;15.901;2542.660;-1.00197;1.66517;9.62050;3
AHRS;15.901;2542.660;12.407654;7.173149;-52.452950;0.12423415;0.00812515;-0.43240762;98
LIGH;15.902;2542.661;6208.0;0
GYRO;15.902;2542.664;0.12277;0.12543;-0.02344;3
MAGN;15.903;2542.666;-21.80000;15.50000;-18.50000;2
GNSS;15.904;1490612663.000;40.313476;-3.483145;597.000;0.000;3.0;0.0;20;17
LIGH;15.908;2542.671;6214.0;0
GYRO;15.909;2542.673;0.18243;0.10200;-0.02983;3
ACCE;15.909;2542.674;-1.10133;1.71305;9.59955;3
AHRS;15.910;2542.674;12.516091;7.278723;-52.450336;0.12547156;0.00853006;-0.43217379;56
MAGN;15.911;2542.676;-21.80000;15.50000;-18.50000;2
GYRO;15.924;2542.680;0.20959;0.07111;-0.02903;3
LIGH;15.924;2542.681;6214.0;0
MAGN;15.925;2542.685;-21.80000;15.90000;-18.50000;2
ACCE;15.925;2542.686;-1.13066;1.89860;9.50438;3
AHRS;15.931;2542.686;12.574302;7.302633;-52.190804;0.12599267;0.00877591;-0.43007079;-62
GYRO;15.932;2542.687;0.20853;0.03302;-0.03489;3
LIGH;15.933;2542.691;6213.0;0
GYRO;15.933;2542.694;0.18562;0.00346;-0.04101;3
MAGN;15.936;2542.695;-25.90000;15.90000;-18.50000;2
ACCE;15.937;2542.698;-1.08517;2.02669;9.33080;3
AHRS;15.937;2542.698;12.710014;7.317122;-53.440472;0.12718201;0.00697820;-0.43965203;114
GYRO;15.938;2542.700;0.13982;-0.03489;-0.05273;3
LIGH;15.945;2542.701;6213.0;0
MAGN;15.945;2542.705;-22.00000;15.90000;-18.50000;2
GYRO;15.946;2542.707;0.08442;-0.06685;-0.06392;3
ACCE;15.953;2542.711;-1.03190;2.11109;9.24940;3
AHRS;15.953;2542.711;12.777997;7.278070;-53.002182;0.12753043;0.00689475;-0.43622866;-94
LIGH;15.954;2542.712;6213.0;0
GYRO;15.954;2542.713;0.01465;-0.09081;-0.07483;3
MAGN;15.955;2542.716;-21.50000;15.90000;-18.50000;2
GYRO;15.955;2542.720;-0.03915;-0.10706;-0.08336;3
LIGH;15.956;2542.721;6203.0;0
ACCE;15.956;2542.723;-0.96606;2.14580;9.20391;3
AHRS;15.956;2542.723;12.754697;7.200291;-52.484028;0.12702431;0.00695585;-0.43230444;-109
GNSS;15.957;1490612663.000;40.313476;-3.483145;597.000;0.000;3.0;0.0;20;17
MAGN;15.959;2542.726;-21.50000;15.90000;-18.50000;2
GYRO;15.959;2542.727;-0.09028;-0.12357;-0.08336;3
LIGH;15.994;2542.731;6203.0;0
GYRO;15.995;2542.733;-0.11958;-0.13289;-0.07537;3
MAGN;15.995;2542.735;-21.50000;15.90000;-18.50000;2
ACCE;15.996;2542.737;-0.93075;2.09971;9.26137;3
AHRS;16.001;2542.737;12.656924;7.093471;-51.837395;0.12582602;0.00721330;-0.42746660;3
GYRO;16.003;2542.741;-0.12970;-0.13263;-0.06232;3
[truncated: 41,222,661 more chars]
