# Supplementary material for: Off-Line Evaluation of Mobile-Centric Indoor Positioning Systems: The Experiences from the 2017 IPIN Competition
Source: Sensors (Basel). 2018 Feb 6;18(2):487. doi: 10.3390/s18020487 (PMC5855053; doi:10.3390/s18020487)
Supplement: Supplementary file 1 [file sensors-18-00487-s001.zip › 01-Training/CAR/logfile_CAR_R02-2017_A5.txt]

% LogFile created by the 'GetSensorData' App for Android.
% Date of creation: Mon Mar 27 16:40:01 GMT+02:00 2017
% Developed by LOPSI research group at CAR-CSIC, Spain (http://www.car.upm-csic.es/lopsi)
% Version 2.0 November 2016
% The 'GetSensorData' program stores information from Smartphone/Tablet internal sensors (Accelerometers, Gyroscopes, Magnetometers, Pressure, Ambient Light, Orientation, Sound level, GPS/GNSS positio, WiFi RSS, Cellular/GSM/3G signal strength,...) and also from external devices (e.g. RFCode RFID reader, XSens IMU or LPMS-B IMU)
%
% Phone used for this logfile:
% Manufacturer:            	samsung
% Model:                   	SM-A500FU
% API Android version:     	23
% Android version Release: 	6.0.1
%
% LogFile Data format:
% Accelerometer data: 	'ACCE;AppTimestamp(s);SensorTimestamp(s);Acc_X(m/s^2);Acc_Y(m/s^2);Acc_Z(m/s^2);Accuracy(integer)'
% Gyroscope data:     	'GYRO;AppTimestamp(s);SensorTimestamp(s);Gyr_X(rad/s);Gyr_Y(rad/s);Gyr_Z(rad/s);Accuracy(integer)'
% Magnetometer data:  	'MAGN;AppTimestamp(s);SensorTimestamp(s);Mag_X(uT);;Mag_Y(uT);Mag_Z(uT);Accuracy(integer)'
% Pressure data:      	'PRES;AppTimestamp(s);SensorTimestamp(s);Pres(mbar);Accuracy(integer)'
% Light data:         	'LIGH;AppTimestamp(s);SensorTimestamp(s);Light(lux);Accuracy(integer)'
% Proximity data:     	'PROX;AppTimestamp(s);SensorTimestamp(s);prox(?);Accuracy(integer)'
% Humidity data:      	'HUMI;AppTimestamp(s);SensorTimestamp(s);humi(Percentage);Accuracy(integer)'
% Temperature data:   	'TEMP;AppTimestamp(s);SensorTimestamp(s);temp(Celsius);Accuracy(integer)'
% Orientation data:   	'AHRS;AppTimestamp(s);SensorTimestamp(s);PitchX(deg);RollY(deg);YawZ(deg);RotVecX();RotVecY();RotVecZ();Accuracy(int)'
% GNSS/GPS data:      	'GNSS;AppTimestamp(s);SensorTimeStamp(s);Latit(deg);Long(deg);Altitude(m);Bearing(deg);Accuracy(m);Speed(m/s);SatInView;SatInUse'
% WIFI data:          	'WIFI;AppTimestamp(s);SensorTimeStamp(s);Name_SSID;MAC_BSSID;RSS(dBm);'
% Bluetooth data:     	'BLUE;AppTimestamp(s);Name;MAC_Address;RSS(dBm);'
% BLE 4.0 data:       	'BLE4;AppTimestamp(s);MajorID;MinorID;RSS(dBm);'
% Sound data:         	'SOUN;AppTimestamp(s);RMS;Pressure(Pa);SPL(dB);'
% RFID Reader data:   	'RFID;AppTimestamp(s);ReaderNumber(int);TagID(int);RSS_A(dBm);RSS_B(dBm);'
% IMU XSens data:     	'IMUX;AppTimestamp(s);SensorTimestamp(s);Counter;Acc_X(m/s^2);Acc_Y(m/s^2);Acc_Z(m/s^2);Gyr_X(rad/s);Gyr_Y(rad/s);Gyr_Z(rad/s);Mag_X(uT);;Mag_Y(uT);Mag_Z(uT);Roll(deg);Pitch(deg);Yaw(deg);Quat(1);Quat(2);Quat(3);Quat(4);Pressure(mbar);Temp(Celsius)'
% IMU LPMS-B data:    	'IMUL;AppTimestamp(s);SensorTimestamp(s);Counter;Acc_X(m/s^2);Acc_Y(m/s^2);Acc_Z(m/s^2);Gyr_X(rad/s);Gyr_Y(rad/s);Gyr_Z(rad/s);Mag_X(uT);;Mag_Y(uT);Mag_Z(uT);Roll(deg);Pitch(deg);Yaw(deg);Quat(1);Quat(2);Quat(3);Quat(4);Pressure(mbar);Temp(Celsius)'
% POSI Reference:    		'POSI;Timestamp(s);Counter;Latitude(degrees); Longitude(degrees);floor ID(0,1,2..4);Building ID(0,1,2..3);'
% 
% Note that there are two timestamps: 
%  -'AppTimestamp' is set by the Android App as data is read. It is not representative of when data is actually captured by the sensor (but has a common time reference for all sensors)
%  -'SensorTimestamp' is set by the sensor itself (the delta_time=SensorTimestamp(k)-SensorTimestamp(k-1) between two consecutive samples is an accurate estimate of the sampling interval). This timestamp is better for integrating inertial data. 

LIGH;0.012;17934.596;684.0;3
ACCE;0.013;17934.598;-1.85790;1.73340;9.96946;3
LIGH;0.013;17934.603;684.0;3
ACCE;0.013;17934.608;-1.56102;1.87705;9.72046;3
MAGN;0.015;17934.612;2.19372;7.24363;2.42826;3
ACCE;0.028;17934.618;-1.42694;2.00155;9.57681;3
LIGH;0.029;17934.622;684.0;3
LIGH;0.029;17934.626;684.0;3
ACCE;0.061;17934.627;-1.60890;1.95367;9.61511;3
MAGN;0.062;17934.631;2.19372;7.24363;2.42826;3
LIGH;0.062;17934.634;684.0;3
ACCE;0.063;17934.638;-1.68552;1.81002;9.78750;3
LIGH;0.063;17934.643;684.0;3
ACCE;0.063;17934.647;-1.78129;1.62806;10.10353;3
MAGN;0.064;17934.651;2.19372;7.24363;2.42826;3
ACCE;0.064;17934.657;-1.84832;1.58017;10.14184;3
LIGH;0.064;17934.661;679.0;3
LIGH;0.069;17934.665;679.0;3
ACCE;0.072;17934.668;-1.78129;1.65679;10.24718;3
MAGN;0.073;17934.671;2.42374;6.80514;2.67943;3
LIGH;0.076;17934.674;679.0;3
ACCE;0.082;17934.677;-1.58975;1.65679;10.11311;3
LIGH;0.085;17934.683;679.0;3
ACCE;0.093;17934.687;-1.57060;1.63763;10.16099;3
MAGN;0.094;17934.691;2.42374;6.80514;2.67943;3
LIGH;0.097;17934.695;679.0;3
ACCE;0.100;17934.697;-1.59933;1.65679;10.09395;3
LIGH;0.105;17934.703;679.0;3
ACCE;0.111;17934.707;-1.59933;1.63763;10.10353;3
MAGN;0.112;17934.710;2.42374;6.80514;2.67943;3
LIGH;0.120;17934.718;697.0;3
ACCE;0.121;17934.718;-1.56102;1.68552;10.07480;3
SOUN;0.122;233.44;0.00712;51.03
LIGH;0.125;17934.723;697.0;3
ACCE;0.134;17934.727;-1.51314;1.66636;10.08438;3
MAGN;0.135;17934.732;2.52675;6.43160;2.51740;3
LIGH;0.137;17934.735;697.0;3
ACCE;0.141;17934.738;-1.43652;1.65679;9.99819;3
LIGH;0.145;17934.743;697.0;3
ACCE;0.152;17934.748;-1.36948;1.63763;10.08438;3
MAGN;0.153;17934.750;2.52675;6.43160;2.51740;3
LIGH;0.155;17934.753;697.0;3
ACCE;0.160;17934.757;-1.35033;1.62806;10.01734;3
LIGH;0.167;17934.765;697.0;3
ACCE;0.172;17934.767;-1.33118;1.58975;10.07480;3
MAGN;0.172;17934.770;2.52675;6.43160;2.51740;3
LIGH;0.176;17934.774;693.0;3
ACCE;0.182;17934.778;-1.32160;1.58975;9.95030;3
LIGH;0.185;17934.783;710.0;3
ACCE;0.191;17934.787;-1.28329;1.56102;9.87369;3
MAGN;0.192;17934.790;2.13815;6.86655;3.64809;3
LIGH;0.195;17934.793;710.0;3
ACCE;0.202;17934.798;-1.27372;1.57060;9.79707;3
LIGH;0.205;17934.803;710.0;3
ACCE;0.211;17934.807;-1.27372;1.57060;9.85453;3
MAGN;0.212;17934.810;2.13815;6.86655;3.64809;3
LIGH;0.217;17934.815;710.0;3
ACCE;0.221;17934.818;-1.25456;1.59933;9.82580;3
LIGH;0.225;17934.823;710.0;3
ACCE;0.233;17934.827;-1.24498;1.64721;9.93115;3
MAGN;0.234;17934.831;2.13815;6.86655;3.64809;3
LIGH;0.236;17934.834;710.0;3
ACCE;0.241;17934.838;-1.29287;1.59933;9.93115;3
LIGH;0.245;17934.843;718.0;3
ACCE;0.251;17934.847;-1.21625;1.51314;10.08438;3
MAGN;0.253;17934.850;1.70475;6.82140;4.38746;3
LIGH;0.255;17934.853;718.0;3
ACCE;0.261;17934.858;-1.17795;1.48441;10.04607;3
LIGH;0.266;17934.864;718.0;3
ACCE;0.271;17934.867;-1.28329;1.47483;10.16099;3
MAGN;0.272;17934.870;1.70475;6.82140;4.38746;3
LIGH;0.275;17934.873;718.0;3
ACCE;0.282;17934.878;-1.27372;1.49398;10.09395;3
ACCE;0.292;17934.887;-1.33118;1.48441;10.14184;3
LIGH;0.294;17934.891;718.0;3
MAGN;0.295;17934.891;1.70475;6.82140;4.38746;3
LIGH;0.298;17934.894;718.0;3
ACCE;0.301;17934.897;-1.36948;1.48441;10.01734;3
LIGH;0.305;17934.903;718.0;3
ACCE;0.311;17934.907;-1.25456;1.59933;9.89284;3
MAGN;0.312;17934.910;1.23580;6.37552;4.98063;3
LIGH;0.316;17934.914;718.0;3
ACCE;0.320;17934.917;-1.24498;1.64721;9.79707;3
LIGH;0.325;17934.923;718.0;3
ACCE;0.332;17934.927;-1.27372;1.67594;9.90242;3
MAGN;0.333;17934.930;1.23580;6.37552;4.98063;3
LIGH;0.335;17934.933;718.0;3
ACCE;0.341;17934.938;-1.23541;1.68552;9.82580;3
LIGH;0.345;17934.943;718.0;3
ACCE;0.352;17934.947;-1.31202;1.65679;9.94073;3
MAGN;0.353;17934.950;1.23580;6.37552;4.98063;3
LIGH;0.355;17934.953;718.0;3
ACCE;0.361;17934.957;-1.34075;1.58975;9.88326;3
LIGH;0.367;17934.965;707.0;3
ACCE;0.372;17934.967;-1.34075;1.57060;9.99819;3
MAGN;0.374;17934.970;1.42110;6.54360;4.46138;3
LIGH;0.376;17934.973;707.0;3
ACCE;0.382;17934.978;-1.42694;1.55144;9.99819;3
LIGH;0.385;17934.983;707.0;3
ACCE;0.391;17934.987;-1.49398;1.53229;10.06522;3
MAGN;0.392;17934.990;1.42110;6.54360;4.46138;3
LIGH;0.395;17934.993;707.0;3
ACCE;0.401;17934.998;-1.61848;1.46525;10.03649;3
LIGH;0.405;17935.003;707.0;3
ACCE;0.411;17935.007;-1.79086;1.44610;10.03649;3
MAGN;0.412;17935.010;1.42110;6.54360;4.46138;3
LIGH;0.415;17935.013;707.0;3
ACCE;0.421;17935.018;-1.73340;1.39821;9.84496;3
LIGH;0.425;17935.023;706.0;3
ACCE;0.431;17935.027;-1.53229;1.45567;9.82580;3
MAGN;0.432;17935.030;1.37780;6.77612;4.87038;3
LIGH;0.435;17935.033;706.0;3
ACCE;0.441;17935.038;-1.43652;1.58017;9.65342;3
LIGH;0.445;17935.043;706.0;3
ACCE;0.451;17935.047;-1.49398;1.68552;9.69173;3
MAGN;0.452;17935.050;1.37780;6.77612;4.87038;3
LIGH;0.455;17935.053;706.0;3
ACCE;0.461;17935.058;-1.56102;1.79086;9.71088;3
LIGH;0.465;17935.063;706.0;3
ACCE;0.472;17935.067;-1.54187;1.82917;9.76834;3
MAGN;0.473;17935.070;1.37780;6.77612;4.87038;3
LIGH;0.476;17935.074;706.0;3
ACCE;0.480;17935.077;-1.59933;1.88663;9.73004;3
LIGH;0.485;17935.083;706.0;3
ACCE;0.491;17935.087;-1.62806;1.84832;9.80665;3
MAGN;0.492;17935.090;0.95299;7.09418;4.96532;3
LIGH;0.495;17935.093;704.0;3
ACCE;0.502;17935.098;-1.56102;1.72383;9.81623;3
BLE4;0.503;2016;12;-83
BLE4;0.504;2016;16;-85
BLE4;0.504;2016;10;-88
BLE4;0.504;2016;13;-88
BLE4;0.504;2016;11;-91
BLE4;0.504;2016;14;-95
BLE4;0.505;2016;9;-97
BLE4;0.505;2016;15;-99
LIGH;0.507;17935.105;704.0;3
ACCE;0.511;17935.107;-1.58017;1.64721;9.98861;3
MAGN;0.512;17935.110;0.95299;7.09418;4.96532;3
LIGH;0.516;17935.114;704.0;3
ACCE;0.520;17935.117;-1.64721;1.58017;9.95030;3
LIGH;0.526;17935.124;704.0;3
ACCE;0.533;17935.129;-1.78129;1.63763;9.97903;3
MAGN;0.535;17935.132;0.95299;7.09418;4.96532;3
LIGH;0.537;17935.135;704.0;3
ACCE;0.540;17935.137;-1.74298;1.70467;9.82580;3
LIGH;0.545;17935.143;704.0;3
ACCE;0.553;17935.148;-1.65679;1.79086;9.84496;3
MAGN;0.554;17935.151;1.46957;7.41042;5.13356;3
LIGH;0.556;17935.154;710.0;3
ACCE;0.560;17935.157;-1.60890;1.83875;9.73961;3
SOUN;0.562;211.21;0.00645;50.17
LIGH;0.565;17935.163;710.0;3
ACCE;0.573;17935.169;-1.75256;1.87705;9.80665;3
MAGN;0.573;17935.171;1.46957;7.41042;5.13356;3
LIGH;0.576;17935.174;710.0;3
ACCE;0.580;17935.177;-1.84832;1.84832;9.82580;3
LIGH;0.585;17935.183;710.0;3
ACCE;0.593;17935.188;-1.85790;1.80044;9.94073;3
MAGN;0.594;17935.191;1.46957;7.41042;5.13356;3
LIGH;0.596;17935.194;710.0;3
ACCE;0.600;17935.197;-1.92494;1.76213;9.78750;3
LIGH;0.605;17935.203;710.0;3
ACCE;0.613;17935.208;-1.79086;1.62806;9.82580;3
MAGN;0.614;17935.211;1.95750;7.23872;5.61091;3
LIGH;0.616;17935.214;707.0;3
ACCE;0.620;17935.217;-1.74298;1.58975;9.76834;3
LIGH;0.625;17935.223;707.0;3
ACCE;0.633;17935.229;-1.71425;1.57060;9.80665;3
MAGN;0.634;17935.231;1.95750;7.23872;5.61091;3
LIGH;0.636;17935.234;707.0;3
ACCE;0.640;17935.237;-1.75256;1.58017;9.85453;3
LIGH;0.645;17935.243;707.0;3
ACCE;0.651;17935.247;-1.94409;1.58017;9.99819;3
MAGN;0.652;17935.250;1.95750;7.23872;5.61091;3
LIGH;0.655;17935.253;707.0;3
ACCE;0.660;17935.257;-1.90578;1.54187;9.95030;3
LIGH;0.666;17935.264;707.0;3
GNSS;0.671;1490625599.000;40.313469;-3.483590;596.000;0.000;13.0;0.0;26;9
ACCE;0.679;17935.268;-1.82917;1.56102;10.02692;3
MAGN;0.684;17935.270;2.06494;7.30240;5.69186;3
LIGH;0.685;17935.276;708.0;3
ACCE;0.685;17935.277;-1.89621;1.58017;9.92157;3
LIGH;0.687;17935.284;708.0;3
ACCE;0.692;17935.287;-2.05901;1.50356;9.95988;3
GNSS;0.693;1490625599.000;40.313469;-3.483590;596.000;0.000;13.0;0.0;26;9
MAGN;0.695;17935.292;2.06494;7.30240;5.69186;3
LIGH;0.706;17935.295;708.0;3
ACCE;0.707;17935.297;-2.03028;1.46525;9.95988;3
LIGH;0.707;17935.304;708.0;3
ACCE;0.712;17935.308;-2.01113;1.51314;10.06522;3
MAGN;0.713;17935.310;2.06494;7.30240;5.69186;3
LIGH;0.715;17935.313;708.0;3
ACCE;0.721;17935.317;-1.85790;1.52271;9.89284;3
LIGH;0.726;17935.324;708.0;3
ACCE;0.733;17935.328;-1.54187;1.55144;9.95988;3
MAGN;0.734;17935.331;2.42636;7.16234;5.51024;3
LIGH;0.736;17935.334;702.0;3
ACCE;0.740;17935.337;-1.51314;1.58017;10.02692;3
LIGH;0.745;17935.343;702.0;3
ACCE;0.752;17935.348;-1.55144;1.53229;10.16099;3
MAGN;0.753;17935.350;2.42636;7.16234;5.51024;3
LIGH;0.755;17935.353;702.0;3
ACCE;0.760;17935.357;-1.58975;1.49398;10.08438;3
LIGH;0.765;17935.363;702.0;3
ACCE;0.773;17935.368;-1.70467;1.46525;9.98861;3
MAGN;0.774;17935.371;2.42636;7.16234;5.51024;3
LIGH;0.778;17935.376;702.0;3
ACCE;0.780;17935.377;-1.77171;1.42694;9.90242;3
LIGH;0.786;17935.384;702.0;3
ACCE;0.793;17935.389;-1.87705;1.36948;9.86411;3
MAGN;0.794;17935.391;2.49062;7.45721;5.20280;3
LIGH;0.796;17935.394;708.0;3
ACCE;0.800;17935.397;-1.92494;1.41737;9.78750;3
LIGH;0.805;17935.403;708.0;3
ACCE;0.811;17935.407;-1.84832;1.54187;9.77792;3
MAGN;0.812;17935.410;2.49062;7.45721;5.20280;3
LIGH;0.815;17935.413;708.0;3
ACCE;0.820;17935.417;-1.85790;1.58975;9.77792;3
LIGH;0.825;17935.423;708.0;3
ACCE;0.833;17935.429;-1.77171;1.53229;9.93115;3
MAGN;0.834;17935.431;2.49062;7.45721;5.20280;3
LIGH;0.838;17935.434;708.0;3
ACCE;0.841;17935.437;-1.64721;1.54187;9.85453;3
LIGH;0.846;17935.444;708.0;3
ACCE;0.853;17935.449;-1.60890;1.56102;9.81623;3
MAGN;0.854;17935.451;2.26026;7.59734;5.75286;3
LIGH;0.856;17935.454;717.0;3
ACCE;0.860;17935.457;-1.61848;1.51314;9.76834;3
LIGH;0.865;17935.463;717.0;3
ACCE;0.873;17935.468;-1.64721;1.51314;9.74919;3
MAGN;0.874;17935.471;2.26026;7.59734;5.75286;3
LIGH;0.876;17935.474;717.0;3
ACCE;0.880;17935.477;-1.62806;1.49398;9.83538;3
LIGH;0.885;17935.483;717.0;3
ACCE;0.892;17935.487;-1.63763;1.45567;9.86411;3
MAGN;0.893;17935.490;2.26026;7.59734;5.75286;3
LIGH;0.895;17935.493;717.0;3
ACCE;0.900;17935.497;-1.68552;1.50356;9.76834;3
LIGH;0.905;17935.503;717.0;3
ACCE;0.913;17935.508;-1.60890;1.57060;10.04607;3
MAGN;0.914;17935.511;1.78091;7.84983;5.77149;3
LIGH;0.916;17935.514;715.0;3
ACCE;0.920;17935.517;-1.60890;1.57060;10.04607;3
LIGH;0.926;17935.523;726.0;3
ACCE;0.933;17935.529;-1.60890;1.53229;9.85453;3
MAGN;0.934;17935.531;1.78091;7.84983;5.77149;3
LIGH;0.936;17935.534;726.0;3
ACCE;0.940;17935.537;-1.69509;1.58017;9.80665;3
LIGH;0.945;17935.543;726.0;3
ACCE;0.953;17935.548;-1.88663;1.52271;10.09395;3
MAGN;0.954;17935.551;1.78091;7.84983;5.77149;3
LIGH;0.956;17935.554;726.0;3
ACCE;0.960;17935.557;-1.92494;1.35033;10.04607;3
LIGH;0.965;17935.563;726.0;3
ACCE;0.971;17935.567;-1.90578;1.28329;10.03649;3
MAGN;0.972;17935.570;1.89572;8.13411;5.88267;3
LIGH;0.975;17935.573;726.0;3
ACCE;0.980;17935.577;-1.76213;1.26414;9.98861;3
LIGH;0.985;17935.583;728.0;3
ACCE;0.993;17935.588;-1.57060;1.41737;10.24718;3
MAGN;0.994;17935.591;1.89572;8.13411;5.88267;3
LIGH;0.996;17935.594;728.0;3
ACCE;1.000;17935.597;-1.69509;1.40779;10.18972;3
LIGH;1.005;17935.603;728.0;3
ACCE;1.013;17935.608;-1.64721;1.35033;10.24718;3
MAGN;1.014;17935.611;1.89572;8.13411;5.88267;3
LIGH;1.026;17935.615;728.0;3
ACCE;1.028;17935.619;-1.44610;1.30245;10.24718;3
LIGH;1.033;17935.630;728.0;3
ACCE;1.035;17935.630;-1.60890;1.35033;10.29507;3
MAGN;1.036;17935.633;1.81096;7.80448;5.80388;3
LIGH;1.038;17935.636;728.0;3
ACCE;1.040;17935.637;-1.94409;1.42694;10.01734;3
LIGH;1.045;17935.643;721.0;3
ACCE;1.052;17935.647;-2.13563;1.53229;9.89284;3
MAGN;1.053;17935.650;1.81096;7.80448;5.80388;3
LIGH;1.056;17935.654;721.0;3
ACCE;1.060;17935.657;-2.03028;1.65679;9.76834;3
LIGH;1.065;17935.663;721.0;3
ACCE;1.073;17935.668;-1.81002;1.83875;9.18416;3
MAGN;1.074;17935.671;1.81096;7.80448;5.80388;3
LIGH;1.077;17935.674;721.0;3
ACCE;1.081;17935.678;-1.79086;1.95367;8.90643;3
LIGH;1.087;17935.684;721.0;3
ACCE;1.093;17935.689;-1.88663;2.03986;9.09797;3
MAGN;1.094;17935.692;2.27892;7.39196;5.93972;3
LIGH;1.097;17935.695;721.0;3
ACCE;1.100;17935.697;-1.96325;1.96325;9.41400;3
LIGH;1.105;17935.703;690.0;3
ACCE;1.113;17935.708;-2.18351;2.01113;9.99819;3
MAGN;1.114;17935.711;2.27892;7.39196;5.93972;3
SOUN;1.114;42.73;0.00130;36.28
LIGH;1.117;17935.715;690.0;3
ACCE;1.120;17935.717;-2.04944;1.83875;10.09395;3
LIGH;1.125;17935.723;690.0;3
ACCE;1.131;17935.727;-2.10690;1.76213;10.15141;3
MAGN;1.132;17935.730;2.27892;7.39196;5.93972;3
LIGH;1.135;17935.733;690.0;3
ACCE;1.140;17935.737;-2.27928;1.71425;10.05565;3
LIGH;1.145;17935.743;690.0;3
ACCE;1.151;17935.747;-2.10690;1.40779;9.89284;3
MAGN;1.152;17935.750;3.52647;7.50682;5.78752;3
LIGH;1.155;17935.753;690.0;3
ACCE;1.161;17935.758;-1.93451;1.36948;9.87369;3
LIGH;1.165;17935.763;689.0;3
ACCE;1.171;17935.767;-1.89621;1.36948;9.98861;3
MAGN;1.172;17935.770;3.52647;7.50682;5.78752;3
LIGH;1.175;17935.773;689.0;3
ACCE;1.181;17935.778;-2.03028;1.49398;10.05565;3
LIGH;1.185;17935.783;689.0;3
ACCE;1.191;17935.787;-1.81002;1.44610;10.28549;3
MAGN;1.192;17935.790;3.52647;7.50682;5.78752;3
LIGH;1.195;17935.793;689.0;3
ACCE;1.201;17935.798;-1.71425;1.52271;10.62068;3
LIGH;1.205;17935.803;689.0;3
ACCE;1.211;17935.807;-1.87705;1.61848;10.86010;3
MAGN;1.212;17935.810;3.46957;7.51273;5.30133;3
LIGH;1.215;17935.813;689.0;3
ACCE;1.221;17935.818;-2.11647;1.68552;10.53449;3
LIGH;1.225;17935.823;688.0;3
ACCE;1.231;17935.827;-1.79086;1.67594;10.34295;3
MAGN;1.232;17935.830;3.46957;7.51273;5.30133;3
LIGH;1.235;17935.833;694.0;3
ACCE;1.241;17935.838;-1.68552;1.84832;10.01734;3
LIGH;1.245;17935.843;694.0;3
ACCE;1.251;17935.847;-1.65679;1.89621;9.96946;3
MAGN;1.252;17935.850;3.46957;7.51273;5.30133;3
LIGH;1.255;17935.853;694.0;3
ACCE;1.261;17935.858;-1.78129;2.09732;9.94073;3
LIGH;1.265;17935.863;694.0;3
ACCE;1.271;17935.867;-1.85790;2.12605;9.84496;3
MAGN;1.273;17935.870;2.99962;7.65109;4.68580;3
LIGH;1.275;17935.873;694.0;3
ACCE;1.282;17935.878;-1.80044;2.10690;9.31823;3
LIGH;1.286;17935.884;694.0;3
ACCE;1.291;17935.887;-1.71425;2.14520;9.28950;3
MAGN;1.292;17935.890;2.99962;7.65109;4.68580;3
LIGH;1.295;17935.893;690.0;3
ACCE;1.300;17935.897;-1.68552;1.97282;9.50019;3
LIGH;1.305;17935.903;690.0;3
ACCE;1.311;17935.907;-2.32716;1.81002;9.26077;3
MAGN;1.312;17935.910;2.99962;7.65109;4.68580;3
LIGH;1.315;17935.913;690.0;3
ACCE;1.321;17935.918;-2.61447;1.90578;9.14585;3
LIGH;1.325;17935.923;690.0;3
ACCE;1.331;17935.927;-2.76770;2.03028;9.23204;3
MAGN;1.332;17935.930;2.72221;7.34964;5.12337;3
LIGH;1.335;17935.933;690.0;3
ACCE;1.341;17935.938;-2.75812;2.41336;9.45231;3
LIGH;1.345;17935.943;690.0;3
ACCE;1.351;17935.947;-2.43251;2.41336;9.65342;3
MAGN;1.352;17935.950;2.72221;7.34964;5.12337;3
LIGH;1.355;17935.953;664.0;3
ACCE;1.361;17935.958;-2.03986;2.24097;9.54808;3
LIGH;1.365;17935.963;664.0;3
ACCE;1.371;17935.967;-1.78129;2.18351;9.66300;3
MAGN;1.372;17935.970;2.72221;7.34964;5.12337;3
LIGH;1.375;17935.973;664.0;3
ACCE;1.382;17935.978;-2.05901;2.26970;10.64941;3
LIGH;1.386;17935.984;664.0;3
ACCE;1.395;17935.987;-2.13563;2.12605;10.56322;3
MAGN;1.396;17935.990;3.16936;7.20570;4.85916;3
LIGH;1.397;17935.994;664.0;3
ACCE;1.400;17935.997;-2.07817;2.03028;10.28549;3
LIGH;1.405;17936.003;664.0;3
ACCE;1.411;17936.007;-2.57616;1.94409;9.86411;3
MAGN;1.412;17936.010;3.16936;7.20570;4.85916;3
LIGH;1.415;17936.013;658.0;3
ACCE;1.421;17936.018;-2.50912;1.89621;9.29908;3
LIGH;1.425;17936.023;658.0;3
ACCE;1.431;17936.027;-2.27928;1.91536;8.98304;3
MAGN;1.432;17936.030;3.16936;7.20570;4.85916;3
LIGH;1.435;17936.033;658.0;3
ACCE;1.441;17936.038;-2.09732;2.05901;8.67659;3
LIGH;1.445;17936.043;658.0;3
ACCE;1.451;17936.047;-2.17394;2.31759;9.27035;3
MAGN;1.452;17936.050;3.98784;7.14345;4.61763;3
LIGH;1.455;17936.053;658.0;3
ACCE;1.460;17936.057;-2.26970;2.29843;9.27993;3
LIGH;1.465;17936.063;658.0;3
ACCE;1.471;17936.067;-2.26970;2.26013;9.27035;3
MAGN;1.472;17936.070;3.98784;7.14345;4.61763;3
LIGH;1.475;17936.073;626.0;3
ACCE;1.481;17936.078;-2.22182;2.20267;9.38527;3
LIGH;1.485;17936.083;626.0;3
ACCE;1.491;17936.087;-2.20267;2.56658;9.05966;3
MAGN;1.492;17936.090;3.98784;7.14345;4.61763;3
LIGH;1.495;17936.093;626.0;3
ACCE;1.501;17936.098;-2.74854;2.93050;9.73961;3
BLE4;1.503;2016;12;-81
BLE4;1.503;2016;16;-84
BLE4;1.503;2016;10;-88
BLE4;1.503;2016;13;-88
BLE4;1.504;2016;11;-91
BLE4;1.504;2016;14;-95
BLE4;1.504;2016;9;-97
BLE4;1.504;2016;15;-98
LIGH;1.505;17936.103;626.0;3
ACCE;1.511;17936.107;-3.37104;2.81558;10.24718;3
MAGN;1.512;17936.110;4.82715;7.26161;5.02184;3
LIGH;1.515;17936.113;626.0;3
ACCE;1.521;17936.118;-3.44765;2.31759;9.56723;3
LIGH;1.525;17936.123;626.0;3
ACCE;1.531;17936.127;-2.69108;1.80044;8.69574;3
MAGN;1.532;17936.130;4.82715;7.26161;5.02184;3
LIGH;1.535;17936.133;610.0;3
ACCE;1.541;17936.138;-2.78685;1.98240;8.84897;3
LIGH;1.553;17936.149;610.0;3
ACCE;1.555;17936.148;-3.29442;2.25055;9.77792;3
MAGN;1.556;17936.154;4.82715;7.26161;5.02184;3
LIGH;1.559;17936.156;610.0;3
SOUN;1.559;51.58;0.00157;37.92
ACCE;1.562;17936.159;-3.29442;2.25055;9.77792;3
LIGH;1.565;17936.163;610.0;3
ACCE;1.571;17936.167;-3.76368;2.55701;9.26077;3
MAGN;1.572;17936.170;6.17727;6.80949;5.66770;3
LIGH;1.575;17936.173;610.0;3
ACCE;1.581;17936.178;-4.12760;2.63362;9.18416;3
LIGH;1.585;17936.183;610.0;3
ACCE;1.592;17936.187;-4.31914;2.73897;9.11712;3
MAGN;1.593;17936.191;6.17727;6.80949;5.66770;3
LIGH;1.596;17936.194;610.0;3
ACCE;1.602;17936.199;-4.17549;2.93050;9.60554;3
LIGH;1.610;17936.205;608.0;3
ACCE;1.614;17936.208;-4.01268;2.94966;9.17458;3
MAGN;1.614;17936.211;6.17727;6.80949;5.66770;3
WIFI;1.615;17936.144;eduroam;00:0b:86:27:3e:d0;-81
WIFI;1.615;17936.144;test-CAR;00:0b:86:27:3e:d2;-81
WIFI;1.615;17936.144;portal-csic;00:0b:86:27:3e:d1;-81
WIFI;1.615;17936.144;test-CAR;00:0b:86:27:36:c2;-75
WIFI;1.615;17936.144;eduroam;00:0b:86:27:36:c0;-76
WIFI;1.615;17936.144;portal-csic;00:0b:86:27:36:c1;-75
WIFI;1.615;17936.144;test-CAR;00:0b:86:27:32:e2;-85
WIFI;1.615;17936.144;SMC_LOPSI;00:13:f7:80:98:e4;-55
WIFI;1.615;17936.144;portal-csic;00:0b:86:27:32:e1;-88
WIFI;1.615;17936.144;WLAN_3F;e0:91:53:1b:36:f3;-82
WIFI;1.615;17936.144;eduroam;00:0b:86:27:32:e0;-88
WIFI;1.615;17936.144;cochera;b8:a3:86:65:e3:29;-89
LIGH;1.624;17936.216;608.0;3
ACCE;1.624;17936.217;-3.73495;2.75812;8.71489;3
LIGH;1.625;17936.223;608.0;3
ACCE;1.631;17936.227;-3.73495;2.69108;8.62870;3
MAGN;1.632;17936.230;6.39219;6.52877;5.49487;3
LIGH;1.635;17936.233;608.0;3
ACCE;1.641;17936.238;-3.86903;2.75812;8.62870;3
LIGH;1.645;17936.243;608.0;3
ACCE;1.651;17936.247;-4.39575;2.66235;9.21289;3
MAGN;1.652;17936.250;6.39219;6.52877;5.49487;3
LIGH;1.655;17936.253;608.0;3
ACCE;1.662;17936.257;-4.38618;2.50912;9.19373;3
LIGH;1.666;17936.264;609.0;3
GNSS;1.670;1490625600.000;40.313469;-3.483590;596.000;0.000;13.0;0.0;26;3
ACCE;1.680;17936.268;-4.02226;2.33674;9.30866;3
MAGN;1.680;17936.271;6.39219;6.52877;5.49487;3
LIGH;1.681;17936.275;609.0;3
ACCE;1.681;17936.277;-3.81157;2.26013;9.20331;3
GNSS;1.682;1490625600.000;40.313469;-3.483590;596.000;0.000;13.0;0.0;26;3
LIGH;1.691;17936.284;609.0;3
ACCE;1.691;17936.287;-4.14676;2.44209;9.11712;3
MAGN;1.692;17936.290;7.13313;5.58050;5.14751;3
LIGH;1.695;17936.293;609.0;3
ACCE;1.700;17936.297;-4.33829;2.54743;9.02135;3
LIGH;1.706;17936.304;609.0;3
ACCE;1.711;17936.307;-4.52025;2.69108;9.16500;3
MAGN;1.712;17936.310;7.13313;5.58050;5.14751;3
LIGH;1.716;17936.313;609.0;3
ACCE;1.721;17936.317;-4.81713;2.68151;8.98304;3
LIGH;1.725;17936.323;601.0;3
ACCE;1.731;17936.327;-4.94163;2.59531;8.91601;3
MAGN;1.732;17936.330;7.13313;5.58050;5.14751;3
LIGH;1.735;17936.333;601.0;3
ACCE;1.740;17936.337;-4.90333;2.62405;8.80109;3
LIGH;1.745;17936.343;601.0;3
ACCE;1.751;17936.347;-4.79798;2.69108;8.78193;3
MAGN;1.751;17936.350;8.47250;6.71400;6.15292;3
LIGH;1.755;17936.353;601.0;3
ACCE;1.760;17936.357;-4.60644;2.71024;8.82024;3
LIGH;1.765;17936.363;601.0;3
ACCE;1.771;17936.367;-4.52983;2.62405;9.05008;3
MAGN;1.771;17936.370;8.47250;6.71400;6.15292;3
LIGH;1.775;17936.373;601.0;3
ACCE;1.780;17936.377;-4.50110;2.55701;9.05966;3
LIGH;1.785;17936.383;558.0;3
ACCE;1.791;17936.387;-4.50110;2.60489;9.10754;3
MAGN;1.792;17936.390;8.47250;6.71400;6.15292;3
LIGH;1.795;17936.393;558.0;3
ACCE;1.800;17936.397;-4.71179;2.61447;9.21289;3
LIGH;1.805;17936.403;558.0;3
ACCE;1.812;17936.408;-4.52025;2.39420;9.09797;3
MAGN;1.814;17936.411;9.74485;7.22996;7.50395;3
LIGH;1.816;17936.414;558.0;3
ACCE;1.820;17936.417;-4.45322;2.37505;8.84897;3
LIGH;1.825;17936.423;558.0;3
ACCE;1.833;17936.428;-4.75010;2.40378;8.89685;3
MAGN;1.834;17936.431;9.74485;7.22996;7.50395;3
LIGH;1.836;17936.434;558.0;3
ACCE;1.840;17936.437;-4.93206;2.26970;8.76278;3
LIGH;1.845;17936.443;525.0;3
ACCE;1.853;17936.448;-5.19063;2.14520;8.93516;3
MAGN;1.854;17936.451;9.74485;7.22996;7.50395;3
LIGH;1.856;17936.454;525.0;3
ACCE;1.860;17936.457;-5.42047;2.07817;9.00220;3
LIGH;1.865;17936.463;525.0;3
ACCE;1.873;17936.468;-5.43963;1.98240;9.13627;3
MAGN;1.874;17936.471;11.69711;8.12086;9.29014;3
LIGH;1.876;17936.474;525.0;3
ACCE;1.880;17936.477;-5.36301;2.01113;9.00220;3
LIGH;1.885;17936.483;525.0;3
ACCE;1.893;17936.488;-5.14275;2.14520;9.40442;3
MAGN;1.894;17936.491;11.69711;8.12086;9.29014;3
LIGH;1.896;17936.494;525.0;3
ACCE;1.900;17936.497;-5.03740;2.17394;9.88326;3
LIGH;1.908;17936.506;549.0;3
ACCE;1.913;17936.509;-5.01825;1.98240;9.30866;3
MAGN;1.914;17936.512;11.69711;8.12086;9.29014;3
LIGH;1.917;17936.515;481.0;3
ACCE;1.920;17936.517;-5.00867;1.94409;8.98304;3
LIGH;1.925;17936.523;481.0;3
ACCE;1.934;17936.529;-5.26724;1.94409;8.76278;3
MAGN;1.935;17936.532;13.48668;9.43012;11.45377;3
LIGH;1.937;17936.535;481.0;3
ACCE;1.940;17936.537;-5.62159;1.89621;8.47547;3
LIGH;1.945;17936.543;481.0;3
ACCE;1.951;17936.547;-5.95677;1.81002;8.13071;3
MAGN;1.952;17936.550;13.48668;9.43012;11.45377;3
LIGH;1.959;17936.553;481.0;3
ACCE;1.960;17936.557;-6.01423;1.90578;7.93917;3
LIGH;1.966;17936.564;492.0;3
ACCE;1.974;17936.569;-6.08127;2.05901;7.93917;3
MAGN;1.974;17936.572;13.48668;9.43012;11.45377;3
LIGH;1.977;17936.575;434.0;3
ACCE;1.980;17936.577;-6.06212;2.03028;7.98706;3
LIGH;1.986;17936.584;434.0;3
ACCE;1.993;17936.588;-6.25365;1.75256;8.07325;3
MAGN;1.994;17936.591;16.03624;10.19240;13.85705;3
LIGH;1.997;17936.595;434.0;3
ACCE;2.000;17936.597;-6.32069;1.69509;8.14986;3
LIGH;2.005;17936.603;434.0;3
ACCE;2.030;17936.610;-6.07170;1.70467;8.26478;3
MAGN;2.031;17936.618;16.03624;10.19240;13.85705;3
ACCE;2.031;17936.617;-6.12916;1.78129;8.23605;3
LIGH;2.032;17936.622;434.0;3
LIGH;2.032;17936.628;450.0;3
ACCE;2.032;17936.627;-6.12916;1.60890;8.06367;3
LIGH;2.044;17936.637;376.0;3
ACCE;2.045;17936.638;-6.00466;1.46525;7.93917;3
MAGN;2.046;17936.641;16.79881;10.68903;16.03793;3
LIGH;2.049;17936.645;376.0;3
ACCE;2.051;17936.647;-5.95677;1.37906;7.76679;3
LIGH;2.055;17936.653;376.0;3
ACCE;2.061;17936.657;-5.78439;1.51314;7.36456;3
MAGN;2.062;17936.660;16.79881;10.68903;16.03793;3
LIGH;2.066;17936.664;376.0;3
ACCE;2.072;17936.668;-5.87058;1.56102;7.31668;3
LIGH;2.076;17936.674;376.0;3
ACCE;2.082;17936.677;-6.04296;1.45567;7.49864;3
MAGN;2.083;17936.681;16.79881;10.68903;16.03793;3
LIGH;2.086;17936.684;376.0;3
ACCE;2.092;17936.688;-6.15789;1.33118;7.63272;3
LIGH;2.095;17936.693;351.0;3
ACCE;2.102;17936.698;-6.17704;1.34075;7.70933;3
MAGN;2.103;17936.700;17.58039;11.55003;18.21019;3
LIGH;2.105;17936.703;351.0;3
SOUN;2.106;1064.74;0.03249;64.22
ACCE;2.110;17936.707;-6.12916;1.30245;7.61356;3
LIGH;2.117;17936.715;351.0;3
ACCE;2.121;17936.717;-5.88016;1.22583;7.52737;3
MAGN;2.122;17936.720;17.58039;11.55003;18.21019;3
LIGH;2.125;17936.723;351.0;3
ACCE;2.132;17936.728;-5.61201;1.23541;7.38372;3
LIGH;2.136;17936.734;351.0;3
ACCE;2.141;17936.737;-5.66947;1.54187;7.68060;3
MAGN;2.142;17936.740;17.58039;11.55003;18.21019;3
LIGH;2.145;17936.743;351.0;3
ACCE;2.152;17936.748;-5.61201;1.47483;7.91044;3
LIGH;2.155;17936.753;325.0;3
ACCE;2.161;17936.757;-5.54497;1.38864;8.13071;3
MAGN;2.162;17936.760;17.22033;12.69889;19.86708;3
LIGH;2.166;17936.763;325.0;3
ACCE;2.172;17936.768;-5.51624;1.33118;8.05409;3
LIGH;2.175;17936.773;325.0;3
ACCE;2.183;17936.777;-5.41090;1.08218;8.06367;3
MAGN;2.184;17936.781;17.22033;12.69889;19.86708;3
LIGH;2.187;17936.785;325.0;3
ACCE;2.191;17936.788;-5.44920;1.06303;8.01579;3
LIGH;2.195;17936.793;325.0;3
ACCE;2.201;17936.797;-5.33428;1.08218;8.02536;3
MAGN;2.203;17936.800;17.22033;12.69889;19.86708;3
LIGH;2.205;17936.803;325.0;3
ACCE;2.211;17936.808;-5.20021;1.10133;7.92002;3
LIGH;2.218;17936.816;339.0;3
ACCE;2.221;17936.817;-5.16190;1.21625;7.83383;3
MAGN;2.222;17936.820;16.98977;12.83933;19.96744;3
LIGH;2.225;17936.823;339.0;3
ACCE;2.235;17936.828;-5.24809;1.15879;7.74764;3
LIGH;2.238;17936.835;339.0;3
ACCE;2.241;17936.837;-5.38217;1.11091;7.70933;3
MAGN;2.242;17936.840;16.98977;12.83933;19.96744;3
LIGH;2.245;17936.843;339.0;3
ACCE;2.252;17936.849;-5.64074;0.90980;7.40287;3
LIGH;2.255;17936.853;339.0;3
ACCE;2.261;17936.857;-5.67905;0.90980;7.25922;3
MAGN;2.262;17936.860;16.98977;12.83933;19.96744;3
LIGH;2.267;17936.865;339.0;3
ACCE;2.272;17936.867;-5.77481;0.95768;7.16345;3
LIGH;2.276;17936.874;335.0;3
ACCE;2.282;17936.877;-5.85143;0.94810;7.20176;3
MAGN;2.283;17936.881;17.21624;12.35169;19.55910;3
LIGH;2.286;17936.884;351.0;3
ACCE;2.291;17936.888;-6.06212;0.92895;7.17303;3
LIGH;2.295;17936.893;351.0;3
ACCE;2.302;17936.898;-6.20577;0.90980;7.35499;3
MAGN;2.304;17936.900;17.21624;12.35169;19.55910;3
LIGH;2.305;17936.903;351.0;3
ACCE;2.311;17936.908;-6.23450;0.86191;7.23049;3
LIGH;2.318;17936.916;351.0;3
ACCE;2.322;17936.917;-6.15789;0.89064;7.24964;3
MAGN;2.324;17936.920;17.21624;12.35169;19.55910;3
LIGH;2.325;17936.923;351.0;3
ACCE;2.333;17936.928;-5.99508;1.04387;7.42203;3
LIGH;2.336;17936.934;351.0;3
ACCE;2.341;17936.937;-5.93762;1.14922;7.64229;3
MAGN;2.342;17936.940;17.80256;11.51987;18.58606;3
LIGH;2.345;17936.943;383.0;3
ACCE;2.351;17936.948;-5.85143;1.30245;7.69018;3
LIGH;2.355;17936.953;383.0;3
ACCE;2.361;17936.957;-5.76524;1.44610;7.71891;3
MAGN;2.362;17936.960;17.80256;11.51987;18.58606;3
LIGH;2.365;17936.963;383.0;3
ACCE;2.371;17936.968;-5.83228;1.73340;7.62314;3
LIGH;2.375;17936.973;383.0;3
ACCE;2.381;17936.977;-5.76524;1.75256;7.64229;3
MAGN;2.382;17936.980;17.80256;11.51987;18.58606;3
LIGH;2.385;17936.983;383.0;3
ACCE;2.391;17936.988;-5.61201;1.70467;7.50822;3
LIGH;2.395;17936.993;383.0;3
ACCE;2.401;17936.997;-5.33428;1.58017;7.73806;3
MAGN;2.402;17937.000;14.77624;7.45979;14.19491;3
LIGH;2.405;17937.003;443.0;3
ACCE;2.411;17937.008;-5.18105;1.57060;8.15944;3
LIGH;2.415;17937.013;443.0;3
ACCE;2.421;17937.017;-5.06613;1.62806;8.43717;3
MAGN;2.422;17937.020;14.77624;7.45979;14.19491;3
LIGH;2.425;17937.023;443.0;3
ACCE;2.431;17937.027;-4.97036;1.71425;8.50420;3
LIGH;2.436;17937.033;443.0;3
ACCE;2.441;17937.037;-5.07571;2.20267;8.78193;3
MAGN;2.442;17937.040;14.77624;7.45979;14.19491;3
LIGH;2.445;17937.043;443.0;3
ACCE;2.450;17937.047;-5.12359;2.37505;8.42759;3
LIGH;2.455;17937.053;443.0;3
ACCE;2.463;17937.058;-5.23851;2.40378;8.25521;3
MAGN;2.464;17937.061;13.15354;4.27428;10.77406;3
LIGH;2.467;17937.065;528.0;3
ACCE;2.470;17937.067;-5.43005;2.32716;8.38928;3
LIGH;2.475;17937.073;528.0;3
ACCE;2.483;17937.078;-6.15789;2.10690;8.67659;3
MAGN;2.484;17937.081;13.15354;4.27428;10.77406;3
LIGH;2.487;17937.085;528.0;3
ACCE;2.490;17937.087;-6.25365;2.08774;8.27436;3
LIGH;2.495;17937.093;528.0;3
ACCE;2.509;17937.099;-6.11000;2.21224;8.08282;3
MAGN;2.511;17937.102;13.15354;4.27428;10.77406;3
ACCE;2.512;17937.107;-5.84185;2.41336;7.95833;3
LIGH;2.512;17937.109;528.0;3
BLE4;2.514;2016;12;-81
BLE4;2.515;2016;10;-88
BLE4;2.515;2016;16;-88
BLE4;2.516;2016;13;-89
BLE4;2.516;2016;11;-91
BLE4;2.516;2016;14;-95
BLE4;2.516;2016;9;-97
BLE4;2.516;2016;15;-98
LIGH;2.517;17937.114;528.0;3
ACCE;2.521;17937.117;-5.53539;2.59531;7.73806;3
MAGN;2.523;17937.120;11.31802;2.39979;8.20884;3
LIGH;2.525;17937.123;593.0;3
ACCE;2.530;17937.127;-5.28640;2.48997;7.69975;3
LIGH;2.536;17937.134;593.0;3
ACCE;2.543;17937.139;-5.05655;2.39420;7.74764;3
MAGN;2.544;17937.141;11.31802;2.39979;8.20884;3
LIGH;2.547;17937.145;593.0;3
SOUN;2.548;574.68;0.01754;58.86
ACCE;2.550;17937.147;-4.99909;2.37505;7.73806;3
LIGH;2.555;17937.153;593.0;3
ACCE;2.563;17937.157;-5.24809;2.26970;8.21690;3
MAGN;2.565;17937.162;11.31802;2.39979;8.20884;3
LIGH;2.567;17937.165;593.0;3
ACCE;2.570;17937.167;-5.66947;1.84832;8.41801;3
LIGH;2.575;17937.173;593.0;3
ACCE;2.582;17937.178;-5.58328;1.92494;8.83939;3
MAGN;2.583;17937.181;10.15453;0.32993;6.65538;3
LIGH;2.586;17937.184;658.0;3
ACCE;2.590;17937.187;-5.62159;2.14520;8.52336;3
LIGH;2.595;17937.193;658.0;3
ACCE;2.601;17937.197;-5.62159;2.29843;8.34140;3
MAGN;2.602;17937.200;10.15453;0.32993;6.65538;3
LIGH;2.605;17937.203;658.0;3
ACCE;2.610;17937.207;-5.66947;2.21224;8.52336;3
LIGH;2.616;17937.213;658.0;3
ACCE;2.624;17937.220;-5.77481;2.26970;8.52336;3
MAGN;2.625;17937.222;10.15453;0.32993;6.65538;3
LIGH;2.628;17937.226;658.0;3
ACCE;2.630;17937.227;-5.88016;2.30801;8.51378;3
LIGH;2.635;17937.233;658.0;3
ACCE;2.643;17937.238;-6.12916;2.32716;8.99262;3
MAGN;2.644;17937.241;9.93928;-0.13803;6.79252;3
LIGH;2.646;17937.244;646.0;3
ACCE;2.650;17937.247;-6.04296;2.36547;9.01178;3
LIGH;2.655;17937.253;678.0;3
ACCE;2.663;17937.259;-5.98550;2.47082;9.07881;3
MAGN;2.669;17937.261;9.93928;-0.13803;6.79252;3
LIGH;2.675;17937.266;678.0;3
ACCE;2.679;17937.267;-5.98550;2.56658;9.13627;3
LIGH;2.680;17937.276;678.0;3
ACCE;2.683;17937.277;-6.05254;2.48997;9.46189;3
MAGN;2.685;17937.280;9.93928;-0.13803;6.79252;3
GNSS;2.686;1490625601.000;40.313469;-3.483590;596.000;0.000;14.0;0.0;26;6
LIGH;2.692;17937.285;678.0;3
ACCE;2.693;17937.287;-5.93762;2.36547;9.44273;3
GNSS;2.694;1490625601.000;40.313469;-3.483590;596.000;0.000;14.0;0.0;26;6
LIGH;2.712;17937.295;678.0;3
ACCE;2.713;17937.297;-5.87058;2.26013;9.53850;3
MAGN;2.715;17937.300;10.47921;-0.54121;6.99908;3
LIGH;2.715;17937.304;678.0;3
ACCE;2.716;17937.307;-5.88974;2.26013;9.63427;3
LIGH;2.718;17937.315;648.0;3
ACCE;2.722;17937.317;-5.83228;2.00155;9.69173;3
MAGN;2.723;17937.320;10.47921;-0.54121;6.99908;3
LIGH;2.726;17937.324;648.0;3
ACCE;2.730;17937.327;-5.47793;1.86748;9.50019;3
LIGH;2.735;17937.333;648.0;3
ACCE;2.742;17937.338;-5.08528;1.94409;9.47146;3
MAGN;2.743;17937.340;10.47921;-0.54121;6.99908;3
LIGH;2.745;17937.343;648.0;3
ACCE;2.750;17937.347;-4.82671;2.04944;9.54808;3
LIGH;2.755;17937.353;648.0;3
ACCE;2.761;17937.357;-4.60644;1.84832;9.63427;3
MAGN;2.762;17937.360;10.24438;-0.60168;6.92005;3
LIGH;2.765;17937.363;648.0;3
ACCE;2.770;17937.367;-4.28083;1.63763;9.47146;3
LIGH;2.775;17937.373;637.0;3
ACCE;2.782;17937.378;-3.93607;1.55144;9.44273;3
MAGN;2.783;17937.380;10.24438;-0.60168;6.92005;3
LIGH;2.785;17937.383;637.0;3
ACCE;2.790;17937.387;-3.65834;1.31202;9.42358;3
LIGH;2.795;17937.393;637.0;3
ACCE;2.802;17937.398;-3.64876;1.12049;9.48104;3
MAGN;2.803;17937.400;10.24438;-0.60168;6.92005;3
LIGH;2.805;17937.403;637.0;3
ACCE;2.811;17937.407;-3.57215;0.87149;9.28950;3
LIGH;2.815;17937.413;637.0;3
ACCE;2.823;17937.418;-3.18908;0.79487;9.17458;3
MAGN;2.825;17937.421;11.02029;-0.70171;6.08810;3
LIGH;2.826;17937.424;637.0;3
ACCE;2.830;17937.427;-3.09331;0.83318;9.12670;3
LIGH;2.835;17937.433;662.0;3
ACCE;2.843;17937.439;-3.08373;0.84276;9.29908;3
MAGN;2.844;17937.441;11.02029;-0.70171;6.08810;3
LIGH;2.846;17937.444;662.0;3
ACCE;2.850;17937.447;-3.15077;0.78530;9.32781;3
LIGH;2.855;17937.453;662.0;3
ACCE;2.863;17937.458;-3.10289;0.82361;9.25119;3
MAGN;2.864;17937.461;11.02029;-0.70171;6.08810;3
LIGH;2.866;17937.464;662.0;3
ACCE;2.870;17937.467;-3.07416;0.89064;9.21289;3
LIGH;2.875;17937.473;662.0;3
ACCE;2.883;17937.478;-3.05500;0.91937;9.32781;3
MAGN;2.884;17937.481;10.92863;-1.47689;6.02726;3
LIGH;2.886;17937.484;662.0;3
ACCE;2.890;17937.487;-3.08373;0.98641;9.24162;3
LIGH;2.895;17937.493;678.0;3
ACCE;2.903;17937.498;-3.20823;1.06303;9.20331;3
MAGN;2.904;17937.501;10.92863;-1.47689;6.02726;3
LIGH;2.906;17937.504;678.0;3
ACCE;2.910;17937.507;-3.24654;1.03430;9.17458;3
LIGH;2.915;17937.513;678.0;3
ACCE;2.921;17937.517;-3.25611;1.12049;9.27993;3
MAGN;2.922;17937.520;10.92863;-1.47689;6.02726;3
LIGH;2.925;17937.523;678.0;3
ACCE;2.930;17937.527;-3.33273;1.26414;9.28950;3
LIGH;2.935;17937.533;678.0;3
ACCE;2.943;17937.538;-3.37104;1.37906;9.35654;3
MAGN;2.944;17937.541;10.47555;-1.69400;5.14531;3
LIGH;2.946;17937.544;678.0;3
ACCE;2.950;17937.547;-3.41892;1.41737;9.27993;3
LIGH;2.955;17937.553;697.0;3
ACCE;2.963;17937.558;-3.53384;1.45567;9.47146;3
MAGN;2.964;17937.561;10.47555;-1.69400;5.14531;3
LIGH;2.966;17937.564;697.0;3
ACCE;2.970;17937.567;-3.59130;1.46525;9.43316;3
LIGH;2.975;17937.573;697.0;3
ACCE;2.983;17937.578;-3.42850;1.57060;9.41400;3
MAGN;2.984;17937.581;10.47555;-1.69400;5.14531;3
LIGH;2.986;17937.584;697.0;3
ACCE;2.990;17937.587;-3.45723;1.65679;9.44273;3
LIGH;2.995;17937.593;697.0;3
ACCE;3.003;17937.598;-3.47638;1.67594;9.63427;3
MAGN;3.004;17937.601;9.87504;-1.42625;4.04500;3
LIGH;3.006;17937.604;697.0;3
ACCE;3.010;17937.607;-3.53384;1.67594;9.64384;3
LIGH;3.015;17937.613;690.0;3
ACCE;3.023;17937.618;-3.60088;1.74298;9.70131;3
MAGN;3.023;17937.621;9.87504;-1.42625;4.04500;3
LIGH;3.026;17937.624;716.0;3
ACCE;3.033;17937.627;-3.71580;1.74298;9.70131;3
LIGH;3.039;17937.634;716.0;3
ACCE;3.044;17937.639;-3.64876;1.71425;9.67257;3
MAGN;3.045;17937.642;9.87504;-1.42625;4.04500;3
LIGH;3.048;17937.646;716.0;3
ACCE;3.050;17937.647;-3.48596;1.75256;9.54808;3
LIGH;3.056;17937.654;716.0;3
ACCE;3.063;17937.659;-3.39977;2.00155;9.65342;3
MAGN;3.064;17937.661;9.93498;-2.11223;3.50338;3
LIGH;3.067;17937.665;716.0;3
ACCE;3.070;17937.667;-3.46680;2.03028;9.66300;3
LIGH;3.075;17937.673;716.0;3
ACCE;3.082;17937.677;-3.41892;2.06859;9.59596;3
MAGN;3.084;17937.680;9.93498;-2.11223;3.50338;3
LIGH;3.086;17937.684;730.0;3
ACCE;3.090;17937.687;-3.36146;2.07817;9.50977;3
LIGH;3.095;17937.693;730.0;3
SOUN;3.099;86.13;0.00263;42.37
ACCE;3.101;17937.697;-3.50511;2.09732;9.66300;3
MAGN;3.102;17937.700;9.93498;-2.11223;3.50338;3
LIGH;3.105;17937.703;730.0;3
ACCE;3.111;17937.708;-3.48596;2.00155;9.50019;3
LIGH;3.115;17937.713;730.0;3
ACCE;3.121;17937.717;-3.35188;2.01113;9.44273;3
MAGN;3.122;17937.720;9.05899;-1.68124;3.07443;3
LIGH;3.125;17937.723;730.0;3
ACCE;3.132;17937.728;-3.18908;2.14520;9.55765;3
LIGH;3.135;17937.733;730.0;3
ACCE;3.142;17937.737;-3.16035;2.05901;9.76834;3
MAGN;3.143;17937.740;9.05899;-1.68124;3.07443;3
LIGH;3.145;17937.743;732.0;3
ACCE;3.151;17937.748;-3.11246;1.94409;9.71088;3
LIGH;3.155;17937.753;732.0;3
ACCE;3.161;17937.757;-3.10289;1.88663;9.74919;3
MAGN;3.162;17937.760;9.05899;-1.68124;3.07443;3
LIGH;3.165;17937.763;732.0;3
ACCE;3.172;17937.768;-3.23696;1.86748;9.69173;3
LIGH;3.175;17937.773;732.0;3
ACCE;3.181;17937.777;-3.32315;1.74298;9.69173;3
MAGN;3.182;17937.780;8.91259;-2.03976;2.66839;3
LIGH;3.185;17937.783;732.0;3
ACCE;3.191;17937.788;-3.25611;1.71425;9.50019;3
LIGH;3.195;17937.793;732.0;3
ACCE;3.202;17937.797;-3.21781;1.80044;9.48104;3
MAGN;3.203;17937.800;8.91259;-2.03976;2.66839;3
LIGH;3.205;17937.803;736.0;3
ACCE;3.211;17937.808;-3.14119;1.85790;9.52892;3
LIGH;3.215;17937.813;736.0;3
ACCE;3.221;17937.817;-3.07416;1.84832;9.61511;3
MAGN;3.222;17937.820;8.91259;-2.03976;2.66839;3
LIGH;3.225;17937.823;736.0;3
ACCE;3.231;17937.828;-3.04542;1.86748;9.50019;3
LIGH;3.235;17937.833;736.0;3
ACCE;3.241;17937.837;-3.02627;1.81002;9.60554;3
MAGN;3.242;17937.840;8.55884;-1.76136;2.26708;3
LIGH;3.245;17937.843;736.0;3
ACCE;3.250;17937.847;-2.95923;1.62806;9.61511;3
LIGH;3.255;17937.853;736.0;3
ACCE;3.261;17937.857;-2.86347;1.56102;9.74919;3
MAGN;3.262;17937.860;8.55884;-1.76136;2.26708;3
LIGH;3.265;17937.863;728.0;3
ACCE;3.271;17937.868;-2.82516;1.51314;9.74919;3
LIGH;3.275;17937.873;728.0;3
ACCE;3.281;17937.877;-2.79643;1.28329;9.88326;3
MAGN;3.282;17937.880;8.55884;-1.76136;2.26708;3
LIGH;3.285;17937.883;728.0;3
ACCE;3.292;17937.888;-2.70066;1.24498;9.85453;3
LIGH;3.295;17937.893;728.0;3
ACCE;3.301;17937.897;-2.64320;1.25456;9.96946;3
MAGN;3.302;17937.900;7.92629;-1.61363;2.82678;3
LIGH;3.305;17937.903;728.0;3
ACCE;3.312;17937.908;-2.76770;1.28329;10.04607;3
LIGH;3.316;17937.914;728.0;3
ACCE;3.322;17937.917;-2.81558;1.22583;10.09395;3
MAGN;3.323;17937.920;7.92629;-1.61363;2.82678;3
LIGH;3.325;17937.923;719.0;3
ACCE;3.331;17937.928;-2.72939;1.25456;10.08438;3
LIGH;3.335;17937.933;741.0;3
ACCE;3.341;17937.937;-2.77727;1.25456;10.16099;3
MAGN;3.343;17937.940;7.92629;-1.61363;2.82678;3
LIGH;3.346;17937.944;741.0;3
ACCE;3.350;17937.947;-2.84431;1.30245;10.12268;3
LIGH;3.355;17937.953;741.0;3
ACCE;3.361;17937.957;-2.83473;1.38864;10.07480;3
MAGN;3.362;17937.960;7.62307;-1.59527;1.51470;3
LIGH;3.365;17937.963;741.0;3
ACCE;3.371;17937.967;-2.84431;1.39821;9.95988;3
LIGH;3.376;17937.974;741.0;3
ACCE;3.383;17937.977;-2.83473;1.39821;10.01734;3
MAGN;3.386;17937.980;7.62307;-1.59527;1.51470;3
LIGH;3.388;17937.986;739.0;3
ACCE;3.390;17937.987;-2.80600;1.37906;9.96946;3
LIGH;3.395;17937.993;747.0;3
ACCE;3.401;17937.997;-2.69108;1.43652;9.94073;3
MAGN;3.402;17938.000;7.62307;-1.59527;1.51470;3
LIGH;3.405;17938.003;747.0;3
ACCE;3.410;17938.007;-2.70066;1.46525;9.81623;3
LIGH;3.415;17938.013;747.0;3
ACCE;3.421;17938.017;-2.67193;1.51314;9.89284;3
MAGN;3.422;17938.020;7.49174;-0.97207;1.21068;3
LIGH;3.425;17938.023;747.0;3
ACCE;3.431;17938.028;-2.68151;1.55144;9.75877;3
LIGH;3.435;17938.033;747.0;3
ACCE;3.441;17938.037;-2.72939;1.53229;9.73961;3
MAGN;3.442;17938.040;7.49174;-0.97207;1.21068;3
LIGH;3.445;17938.043;747.0;3
ACCE;3.451;17938.048;-2.85389;1.51314;9.55765;3
LIGH;3.455;17938.053;747.0;3
ACCE;3.461;17938.057;-2.88262;1.53229;9.64384;3
MAGN;3.462;17938.060;7.49174;-0.97207;1.21068;3
LIGH;3.465;17938.063;747.0;3
ACCE;3.471;17938.068;-2.75812;1.69509;9.38527;3
LIGH;3.475;17938.073;747.0;3
ACCE;3.481;17938.077;-2.77727;1.81002;9.47146;3
MAGN;3.482;17938.080;6.66920;-0.79162;1.37323;3
LIGH;3.485;17938.083;747.0;3
ACCE;3.491;17938.088;-2.78685;1.81002;9.50977;3
LIGH;3.495;17938.093;747.0;3
ACCE;3.501;17938.097;-2.72939;1.78129;9.61511;3
MAGN;3.502;17938.100;6.66920;-0.79162;1.37323;3
LIGH;3.505;17938.103;747.0;3
BLE4;3.506;2016;12;-81
BLE4;3.506;2016;10;-88
BLE4;3.506;2016;16;-88
BLE4;3.506;2016;13;-89
BLE4;3.506;2016;11;-91
BLE4;3.506;2016;9;-96
BLE4;3.507;2016;14;-98
BLE4;3.507;2016;15;-100
ACCE;3.512;17938.108;-2.78685;1.70467;9.52892;3
LIGH;3.515;17938.113;737.0;3
ACCE;3.521;17938.117;-2.86347;1.65679;9.61511;3
MAGN;3.522;17938.120;6.66920;-0.79162;1.37323;3
LIGH;3.525;17938.123;737.0;3
ACCE;3.532;17938.129;-2.94008;1.58017;9.60554;3
LIGH;3.535;17938.133;737.0;3
ACCE;3.541;17938.137;-2.99754;1.47483;9.60554;3
MAGN;3.542;17938.140;6.95418;-0.73321;1.30308;3
LIGH;3.545;17938.143;737.0;3
ACCE;3.552;17938.148;-3.02627;1.50356;9.61511;3
LIGH;3.555;17938.153;737.0;3
ACCE;3.561;17938.157;-2.99754;1.54187;9.73004;3
MAGN;3.562;17938.160;6.95418;-0.73321;1.30308;3
LIGH;3.565;17938.163;737.0;3
ACCE;3.570;17938.167;-2.95923;1.59933;9.61511;3
LIGH;3.575;17938.173;728.0;3
ACCE;3.582;17938.177;-2.96881;1.60890;9.67257;3
MAGN;3.583;17938.181;6.95418;-0.73321;1.30308;3
LIGH;3.586;17938.184;728.0;3
ACCE;3.592;17938.188;-3.01669;1.65679;9.54808;3
LIGH;3.595;17938.193;728.0;3
ACCE;3.601;17938.197;-2.99754;1.67594;9.53850;3
MAGN;3.602;17938.200;6.80697;-0.18459;1.19999;3
LIGH;3.605;17938.203;728.0;3
ACCE;3.611;17938.208;-2.94008;1.66636;9.39485;3
LIGH;3.616;17938.214;728.0;3
ACCE;3.621;17938.217;-2.87304;1.72383;9.41400;3
MAGN;3.622;17938.220;6.80697;-0.18459;1.19999;3
LIGH;3.626;17938.224;728.0;3
ACCE;3.631;17938.228;-2.89220;1.70467;9.59596;3
LIGH;3.636;17938.234;720.0;3
ACCE;3.641;17938.237;-2.96881;1.63763;9.74919;3
MAGN;3.642;17938.240;6.80697;-0.18459;1.19999;3
LIGH;3.645;17938.243;720.0;3
SOUN;3.650;34.89;0.00106;34.52
ACCE;3.652;17938.248;-3.01669;1.62806;9.75877;3
LIGH;3.655;17938.253;720.0;3
ACCE;3.661;17938.257;-3.00712;1.57060;9.86411;3
MAGN;3.662;17938.260;7.46385;-0.00410;0.95175;3
LIGH;3.666;17938.264;720.0;3
ACCE;3.671;17938.267;-3.00712;1.62806;9.73961;3
GNSS;3.672;1490625602.000;40.313469;-3.483590;596.000;0.000;14.0;0.0;26;5
LIGH;3.678;17938.274;720.0;3
GNSS;3.680;1490625602.000;40.313469;-3.483590;596.000;0.000;14.0;0.0;26;5
ACCE;3.683;17938.277;-2.97839;1.67594;9.82580;3
MAGN;3.685;17938.282;7.46385;-0.00410;0.95175;3
LIGH;3.701;17938.287;720.0;3
ACCE;3.702;17938.287;-2.92093;1.70467;9.68215;3
LIGH;3.703;17938.295;727.0;3
ACCE;3.703;17938.297;-2.89220;1.76213;9.71088;3
MAGN;3.704;17938.300;7.46385;-0.00410;0.95175;3
LIGH;3.706;17938.304;727.0;3
ACCE;3.711;17938.307;-2.91135;1.78129;9.44273;3
LIGH;3.716;17938.314;727.0;3
ACCE;3.723;17938.317;-2.85389;1.81002;9.53850;3
MAGN;3.724;17938.321;7.05375;-0.70769;1.81905;3
LIGH;3.727;17938.325;727.0;3
ACCE;3.731;17938.327;-2.78685;1.83875;9.55765;3
LIGH;3.735;17938.333;727.0;3
ACCE;3.741;17938.337;-2.71024;1.72383;9.59596;3
MAGN;3.743;17938.341;7.05375;-0.70769;1.81905;3
LIGH;3.747;17938.344;727.0;3
ACCE;3.751;17938.347;-2.73897;1.66636;9.54808;3
LIGH;3.756;17938.354;727.0;3
ACCE;3.761;17938.357;-2.79643;1.59933;9.73961;3
MAGN;3.762;17938.360;7.05375;-0.70769;1.81905;3
LIGH;3.765;17938.363;736.0;3
ACCE;3.770;17938.367;-2.83473;1.53229;9.83538;3
LIGH;3.775;17938.373;736.0;3
ACCE;3.782;17938.378;-2.86347;1.37906;9.94073;3
MAGN;3.783;17938.380;6.94714;-0.61629;2.31129;3
LIGH;3.785;17938.383;736.0;3
ACCE;3.790;17938.387;-2.94966;1.29287;9.93115;3
LIGH;3.795;17938.393;736.0;3
ACCE;3.802;17938.398;-3.05500;1.21625;10.02692;3
MAGN;3.803;17938.400;6.94714;-0.61629;2.31129;3
LIGH;3.805;17938.403;736.0;3
ACCE;3.810;17938.407;-3.09331;1.14922;9.97903;3
LIGH;3.815;17938.413;736.0;3
ACCE;3.824;17938.418;-3.08373;1.15879;9.86411;3
MAGN;3.826;17938.423;6.94714;-0.61629;2.31129;3
LIGH;3.829;17938.427;749.0;3
ACCE;3.830;17938.427;-3.02627;1.21625;9.74919;3
LIGH;3.835;17938.433;749.0;3
ACCE;3.842;17938.438;-3.01669;1.27372;9.72046;3
MAGN;3.843;17938.441;6.91599;-1.03316;2.53725;3
LIGH;3.846;17938.444;749.0;3
ACCE;3.850;17938.447;-2.98796;1.30245;9.71088;3
LIGH;3.855;17938.453;749.0;3
ACCE;3.864;17938.459;-3.01669;1.31202;9.65342;3
MAGN;3.866;17938.463;6.91599;-1.03316;2.53725;3
LIGH;3.868;17938.466;749.0;3
ACCE;3.870;17938.467;-3.00712;1.33118;9.45231;3
LIGH;3.875;17938.473;749.0;3
ACCE;3.883;17938.478;-2.98796;1.34075;9.37569;3
MAGN;3.883;17938.481;6.91599;-1.03316;2.53725;3
LIGH;3.886;17938.484;747.0;3
ACCE;3.890;17938.487;-2.98796;1.37906;9.30866;3
LIGH;3.895;17938.493;747.0;3
ACCE;3.901;17938.497;-2.83473;1.49398;9.17458;3
MAGN;3.902;17938.500;7.28982;-0.95459;2.63345;3
LIGH;3.905;17938.503;747.0;3
ACCE;3.910;17938.507;-2.80600;1.58017;9.12670;3
LIGH;3.915;17938.513;747.0;3
ACCE;3.923;17938.518;-2.78685;1.60890;9.19373;3
MAGN;3.924;17938.521;7.28982;-0.95459;2.63345;3
LIGH;3.926;17938.524;747.0;3
ACCE;3.930;17938.527;-2.71024;1.67594;9.15543;3
LIGH;3.935;17938.533;747.0;3
ACCE;3.942;17938.538;-2.82516;1.72383;9.16500;3
MAGN;3.943;17938.541;7.28982;-0.95459;2.63345;3
LIGH;3.946;17938.544;738.0;3
ACCE;3.950;17938.547;-2.88262;1.69509;9.15543;3
LIGH;3.957;17938.555;738.0;3
ACCE;3.963;17938.558;-2.96881;1.60890;9.07881;3
MAGN;3.963;17938.561;7.37261;-0.63410;2.28909;3
LIGH;3.966;17938.564;738.0;3
ACCE;3.970;17938.567;-2.96881;1.60890;9.07881;3
LIGH;3.975;17938.573;738.0;3
ACCE;3.983;17938.579;-3.07416;1.64721;9.27993;3
MAGN;3.983;17938.581;7.37261;-0.63410;2.28909;3
LIGH;3.986;17938.584;738.0;3
ACCE;3.992;17938.587;-3.08373;1.65679;9.27035;3
LIGH;3.997;17938.595;738.0;3
ACCE;4.003;17938.599;-3.14119;1.78129;9.38527;3
MAGN;4.003;17938.601;7.37261;-0.63410;2.28909;3
LIGH;4.006;17938.604;735.0;3
ACCE;4.010;17938.607;-3.26569;1.81002;9.43316;3
LIGH;4.016;17938.613;735.0;3
ACCE;4.023;17938.619;-3.31358;1.77171;9.60554;3
MAGN;4.024;17938.622;7.39238;-0.64009;1.88278;3
LIGH;4.027;17938.625;735.0;3
ACCE;4.033;17938.627;-3.36146;1.68552;9.66300;3
LIGH;4.040;17938.638;735.0;3
ACCE;4.042;17938.638;-3.62961;1.67594;9.68215;3
MAGN;4.043;17938.641;7.39238;-0.64009;1.88278;3
LIGH;4.046;17938.644;735.0;3
ACCE;4.050;17938.647;-3.71580;1.64721;9.60554;3
LIGH;4.055;17938.653;735.0;3
ACCE;4.062;17938.658;-3.67749;1.56102;9.71088;3
MAGN;4.063;17938.660;7.39238;-0.64009;1.88278;3
LIGH;4.066;17938.664;734.0;3
ACCE;4.070;17938.667;-3.60088;1.57060;9.61511;3
LIGH;4.075;17938.673;739.0;3
ACCE;4.083;17938.679;-3.45723;1.75256;9.55765;3
MAGN;4.084;17938.682;6.62962;-1.05333;1.71454;3
LIGH;4.087;17938.685;739.0;3
ACCE;4.090;17938.687;-3.28484;1.80044;9.43316;3
SOUN;4.091;277.73;0.00848;52.54
LIGH;4.096;17938.693;739.0;3
ACCE;4.103;17938.699;-3.14119;1.85790;9.53850;3
MAGN;4.104;17938.702;6.62962;-1.05333;1.71454;3
LIGH;4.107;17938.705;739.0;3
ACCE;4.110;17938.707;-2.94966;1.87705;9.47146;3
LIGH;4.116;17938.713;739.0;3
ACCE;4.122;17938.718;-2.68151;1.79086;9.53850;3
MAGN;4.123;17938.720;6.62962;-1.05333;1.71454;3
LIGH;4.128;17938.726;739.0;3
ACCE;4.132;17938.727;-2.62405;1.74298;9.48104;3
LIGH;4.135;17938.733;740.0;3
ACCE;4.143;17938.739;-2.54743;1.71425;9.61511;3
MAGN;4.143;17938.741;6.36238;-1.25279;1.50210;3
LIGH;4.147;17938.745;740.0;3
ACCE;4.150;17938.747;-2.48039;1.65679;9.65342;3
LIGH;4.156;17938.754;740.0;3
ACCE;4.162;17938.758;-2.49955;1.69509;9.79707;3
MAGN;4.163;17938.761;6.36238;-1.25279;1.50210;3
LIGH;4.166;17938.764;740.0;3
ACCE;4.170;17938.767;-2.50912;1.66636;9.77792;3
LIGH;4.175;17938.773;740.0;3
ACCE;4.183;17938.778;-2.50912;1.64721;9.87369;3
MAGN;4.184;17938.781;6.36238;-1.25279;1.50210;3
LIGH;4.186;17938.784;740.0;3
ACCE;4.190;17938.787;-2.59531;1.64721;9.83538;3
LIGH;4.195;17938.793;745.0;3
ACCE;4.203;17938.798;-2.60489;1.61848;9.92157;3
MAGN;4.204;17938.801;6.59906;-1.19541;1.91610;3
LIGH;4.206;17938.804;745.0;3
ACCE;4.210;17938.807;-2.61447;1.58017;9.84496;3
LIGH;4.215;17938.813;745.0;3
ACCE;4.222;17938.817;-2.64320;1.60890;9.91199;3
MAGN;4.223;17938.820;6.59906;-1.19541;1.91610;3
LIGH;4.225;17938.823;745.0;3
ACCE;4.230;17938.827;-2.68151;1.68552;9.98861;3
LIGH;4.235;17938.833;745.0;3
ACCE;4.242;17938.838;-2.70066;1.59933;10.02692;3
MAGN;4.243;17938.841;6.59906;-1.19541;1.91610;3
LIGH;4.246;17938.844;745.0;3
ACCE;4.250;17938.847;-2.69108;1.57060;9.88326;3
LIGH;4.255;17938.853;736.0;3
ACCE;4.263;17938.858;-2.65278;1.54187;9.85453;3
MAGN;4.264;17938.861;7.00245;-1.14502;1.79749;3
LIGH;4.266;17938.864;736.0;3
ACCE;4.270;17938.867;-2.65278;1.50356;9.85453;3
LIGH;4.275;17938.873;736.0;3
ACCE;4.283;17938.878;-2.62405;1.59933;9.74919;3
MAGN;4.284;17938.881;7.00245;-1.14502;1.79749;3
LIGH;4.286;17938.884;736.0;3
ACCE;4.290;17938.887;-2.58574;1.65679;9.64384;3
LIGH;4.295;17938.893;736.0;3
ACCE;4.303;17938.898;-2.61447;1.72383;9.74919;3
MAGN;4.304;17938.901;7.00245;-1.14502;1.79749;3
LIGH;4.306;17938.904;736.0;3
ACCE;4.310;17938.907;-2.64320;1.76213;9.70131;3
LIGH;4.315;17938.913;722.0;3
ACCE;4.323;17938.918;-2.67193;1.71425;9.75877;3
MAGN;4.324;17938.921;6.84154;-1.26338;1.50121;3
LIGH;4.326;17938.924;722.0;3
ACCE;4.330;17938.927;-2.61447;1.70467;9.65342;3
LIGH;4.335;17938.933;722.0;3
ACCE;4.343;17938.939;-2.59531;1.80044;9.61511;3
MAGN;4.344;17938.941;6.84154;-1.26338;1.50121;3
LIGH;4.346;17938.944;722.0;3
ACCE;4.350;17938.947;-2.59531;1.80044;9.61511;3
LIGH;4.355;17938.953;722.0;3
ACCE;4.361;17938.957;-2.48039;1.81002;9.57681;3
MAGN;4.363;17938.960;6.84154;-1.26338;1.50121;3
LIGH;4.365;17938.963;722.0;3
ACCE;4.371;17938.968;-2.48997;1.77171;9.39485;3
LIGH;4.375;17938.973;715.0;3
ACCE;4.381;17938.977;-2.51870;1.81959;9.50019;3
MAGN;4.382;17938.980;6.32873;-2.05843;1.57292;3
LIGH;4.385;17938.983;715.0;3
ACCE;4.390;17938.987;-2.62405;1.91536;9.44273;3
LIGH;4.395;17938.993;715.0;3
ACCE;4.401;17938.997;-2.66235;1.88663;9.50019;3
MAGN;4.402;17939.000;6.32873;-2.05843;1.57292;3
LIGH;4.405;17939.003;715.0;3
ACCE;4.411;17939.008;-2.65278;1.88663;9.30866;3
LIGH;4.415;17939.013;715.0;3
ACCE;4.421;17939.017;-2.57616;1.90578;9.33739;3
MAGN;4.422;17939.020;6.32873;-2.05843;1.57292;3
LIGH;4.425;17939.023;715.0;3
ACCE;4.431;17939.028;-2.42293;2.02071;9.19373;3
LIGH;4.435;17939.033;716.0;3
ACCE;4.441;17939.037;-2.41336;2.06859;9.25119;3
MAGN;4.442;17939.040;6.03392;-2.18999;1.63966;3
LIGH;4.445;17939.043;713.0;3
ACCE;4.451;17939.048;-2.44209;2.09732;9.18416;3
LIGH;4.455;17939.053;713.0;3
ACCE;4.462;17939.057;-2.49955;2.09732;9.29908;3
MAGN;4.463;17939.060;6.03392;-2.18999;1.63966;3
LIGH;4.465;17939.063;713.0;3
ACCE;4.471;17939.068;-2.48997;2.08774;9.24162;3
LIGH;4.475;17939.073;713.0;3
ACCE;4.481;17939.077;-2.48997;2.09732;9.34696;3
MAGN;4.482;17939.080;6.03392;-2.18999;1.63966;3
LIGH;4.485;17939.083;713.0;3
ACCE;4.491;17939.088;-2.54743;2.10690;9.33739;3
LIGH;4.495;17939.093;713.0;3
ACCE;4.501;17939.097;-2.43251;2.06859;9.42358;3
MAGN;4.502;17939.100;6.09005;-2.01332;1.48196;3
LIGH;4.505;17939.103;715.0;3
BLE4;4.511;2016;12;-80
BLE4;4.511;2016;10;-86
BLE4;4.512;2016;16;-88
BLE4;4.512;2016;11;-91
BLE4;4.512;2016;13;-92
BLE4;4.512;2016;9;-96
BLE4;4.512;2016;14;-98
BLE4;4.512;2016;15;-100
ACCE;4.513;17939.109;-2.39420;2.12605;9.48104;3
LIGH;4.516;17939.114;715.0;3
ACCE;4.521;17939.117;-2.44209;2.19309;9.68215;3
MAGN;4.522;17939.120;6.09005;-2.01332;1.48196;3
LIGH;4.525;17939.123;715.0;3
ACCE;4.532;17939.129;-2.48997;2.19309;9.68215;3
LIGH;4.535;17939.133;715.0;3
ACCE;4.541;17939.137;-2.41336;2.11647;9.69173;3
MAGN;4.542;17939.140;6.09005;-2.01332;1.48196;3
LIGH;4.546;17939.144;715.0;3
ACCE;4.550;17939.147;-2.39420;2.06859;9.70131;3
LIGH;4.555;17939.153;715.0;3
ACCE;4.561;17939.157;-2.37505;2.03986;9.80665;3
MAGN;4.562;17939.160;5.76332;-1.75279;1.57400;3
LIGH;4.565;17939.163;724.0;3
ACCE;4.571;17939.168;-2.43251;1.98240;9.81623;3
LIGH;4.575;17939.173;724.0;3
ACCE;4.582;17939.177;-2.56658;1.74298;9.95988;3
MAGN;4.583;17939.180;5.76332;-1.75279;1.57400;3
LIGH;4.585;17939.183;724.0;3
ACCE;4.591;17939.188;-2.53785;1.61848;9.88326;3
LIGH;4.595;17939.193;724.0;3
ACCE;4.601;17939.197;-2.44209;1.55144;9.97903;3
MAGN;4.602;17939.200;5.76332;-1.75279;1.57400;3
LIGH;4.605;17939.203;724.0;3
ACCE;4.611;17939.208;-2.44209;1.60890;9.90242;3
LIGH;4.615;17939.213;724.0;3
ACCE;4.621;17939.217;-2.37505;1.62806;9.96946;3
MAGN;4.622;17939.220;6.13879;-1.56261;1.40185;3
LIGH;4.625;17939.223;736.0;3
ACCE;4.631;17939.228;-2.34632;1.62806;9.80665;3
LIGH;4.635;17939.233;736.0;3
ACCE;4.642;17939.237;-2.38462;1.64721;9.90242;3
MAGN;4.643;17939.240;6.13879;-1.56261;1.40185;3
SOUN;4.644;41.16;0.00126;35.96
LIGH;4.646;17939.244;736.0;3
ACCE;4.651;17939.248;-2.45166;1.66636;9.95030;3
LIGH;4.655;17939.253;736.0;3
ACCE;4.661;17939.257;-2.62405;1.66636;9.93115;3
MAGN;4.662;17939.260;6.13879;-1.56261;1.40185;3
LIGH;4.665;17939.263;736.0;3
ACCE;4.673;17939.268;-2.62405;1.62806;9.80665;3
LIGH;4.678;17939.274;736.0;3
ACCE;4.683;17939.277;-2.48997;1.62806;9.83538;3
MAGN;4.685;17939.280;5.43021;-1.80534;1.00319;3
GNSS;4.686;1490625603.000;40.313469;-3.483590;596.000;0.000;14.0;0.0;26;8
LIGH;4.689;17939.286;726.0;3
GNSS;4.692;1490625603.000;40.313469;-3.483590;596.000;0.000;14.0;0.0;26;8
ACCE;4.699;17939.289;-2.36547;1.71425;9.66300;3
LIGH;4.701;17939.295;726.0;3
ACCE;4.717;17939.297;-2.37505;1.79086;9.70131;3
MAGN;4.717;17939.300;5.43021;-1.80534;1.00319;3
LIGH;4.718;17939.304;726.0;3
ACCE;4.719;17939.307;-2.42293;1.81959;9.63427;3
LIGH;4.720;17939.314;726.0;3
ACCE;4.723;17939.317;-2.46124;1.79086;9.63427;3
MAGN;4.725;17939.321;5.43021;-1.80534;1.00319;3
LIGH;4.727;17939.325;726.0;3
ACCE;4.731;17939.327;-2.51870;1.77171;9.58638;3
LIGH;4.736;17939.334;726.0;3
ACCE;4.742;17939.337;-2.73897;1.71425;9.57681;3
MAGN;4.743;17939.340;5.35902;-2.83020;0.96976;3
LIGH;4.745;17939.344;726.0;3
ACCE;4.751;17939.348;-2.94008;1.62806;9.50019;3
LIGH;4.755;17939.353;725.0;3
ACCE;4.761;17939.357;-2.82516;1.62806;9.61511;3
MAGN;4.762;17939.360;5.35902;-2.83020;0.96976;3
LIGH;4.765;17939.363;725.0;3
ACCE;4.771;17939.368;-2.67193;1.72383;9.58638;3
LIGH;4.775;17939.373;725.0;3
ACCE;4.781;17939.377;-2.71981;1.72383;9.67257;3
MAGN;4.782;17939.380;5.35902;-2.83020;0.96976;3
LIGH;4.785;17939.383;725.0;3
ACCE;4.791;17939.388;-2.71981;1.70467;9.61511;3
LIGH;4.795;17939.393;725.0;3
ACCE;4.801;17939.397;-2.67193;1.65679;9.56723;3
MAGN;4.802;17939.400;5.94900;-2.22569;0.88560;3
LIGH;4.805;17939.403;725.0;3
ACCE;4.812;17939.409;-2.58574;1.74298;9.45231;3
LIGH;4.815;17939.413;732.0;3
ACCE;4.821;17939.417;-2.61447;1.72383;9.46189;3
MAGN;4.822;17939.420;5.94900;-2.22569;0.88560;3
LIGH;4.825;17939.423;732.0;3
ACCE;4.832;17939.428;-2.57616;1.72383;9.29908;3
LIGH;4.835;17939.433;732.0;3
ACCE;4.841;17939.437;-2.50912;1.76213;9.30866;3
MAGN;4.842;17939.440;5.94900;-2.22569;0.88560;3
LIGH;4.845;17939.443;732.0;3
ACCE;4.851;17939.448;-2.45166;1.83875;9.27035;3
LIGH;4.855;17939.453;732.0;3
ACCE;4.861;17939.457;-2.46124;1.84832;9.38527;3
MAGN;4.862;17939.460;5.97268;-1.39700;0.64578;3
LIGH;4.865;17939.463;732.0;3
ACCE;4.870;17939.467;-2.45166;1.82917;9.37569;3
LIGH;4.875;17939.473;742.0;3
ACCE;4.881;17939.477;-2.43251;1.80044;9.51935;3
MAGN;4.882;17939.480;5.97268;-1.39700;0.64578;3
LIGH;4.885;17939.483;742.0;3
ACCE;4.891;17939.487;-2.40378;1.59933;9.62469;3
LIGH;4.895;17939.493;742.0;3
ACCE;4.901;17939.497;-2.39420;1.52271;9.72046;3
MAGN;4.902;17939.500;5.97268;-1.39700;0.64578;3
LIGH;4.905;17939.503;742.0;3
ACCE;4.911;17939.508;-2.36547;1.48441;9.62469;3
LIGH;4.915;17939.513;742.0;3
ACCE;4.921;17939.517;-2.33674;1.41737;9.76834;3
MAGN;4.922;17939.520;5.69969;-0.61214;0.89262;3
LIGH;4.925;17939.523;742.0;3
ACCE;4.931;17939.528;-2.40378;1.42694;9.69173;3
LIGH;4.935;17939.533;752.0;3
ACCE;4.942;17939.537;-2.39420;1.42694;9.73004;3
MAGN;4.943;17939.541;5.69969;-0.61214;0.89262;3
LIGH;4.946;17939.544;752.0;3
ACCE;4.952;17939.548;-2.44209;1.40779;9.64384;3
LIGH;4.955;17939.553;752.0;3
ACCE;4.961;17939.557;-2.52828;1.49398;9.81623;3
MAGN;4.962;17939.560;5.69969;-0.61214;0.89262;3
LIGH;4.965;17939.563;752.0;3
ACCE;4.971;17939.568;-2.56658;1.51314;9.70131;3
LIGH;4.975;17939.573;752.0;3
ACCE;4.981;17939.577;-2.55701;1.52271;9.75877;3
MAGN;4.982;17939.580;5.53400;-0.59153;0.86791;3
LIGH;4.985;17939.583;752.0;3
ACCE;4.990;17939.587;-2.48997;1.52271;9.79707;3
LIGH;4.995;17939.593;746.0;3
ACCE;5.003;17939.598;-2.35589;1.53229;9.88326;3
MAGN;5.004;17939.601;5.53400;-0.59153;0.86791;3
LIGH;5.006;17939.604;746.0;3
ACCE;5.010;17939.607;-2.35589;1.55144;9.80665;3
LIGH;5.015;17939.613;746.0;3
ACCE;5.023;17939.618;-2.36547;1.52271;9.88326;3
MAGN;5.023;17939.621;5.53400;-0.59153;0.86791;3
LIGH;5.026;17939.624;746.0;3
ACCE;5.033;17939.627;-2.33674;1.51314;9.86411;3
LIGH;5.041;17939.639;746.0;3
ACCE;5.043;17939.639;-2.41336;1.47483;9.88326;3
MAGN;5.044;17939.641;5.64842;-0.44994;1.02534;3
LIGH;5.048;17939.646;746.0;3
ACCE;5.050;17939.647;-2.37505;1.46525;9.79707;3
LIGH;5.055;17939.653;742.0;3
ACCE;5.063;17939.659;-2.30801;1.46525;9.88326;3
MAGN;5.064;17939.662;5.64842;-0.44994;1.02534;3
LIGH;5.067;17939.665;742.0;3
ACCE;5.070;17939.667;-2.35589;1.48441;9.87369;3
LIGH;5.075;17939.673;742.0;3
SOUN;5.083;218.62;0.00667;50.46
ACCE;5.086;17939.678;-2.47082;1.51314;9.74919;3
MAGN;5.086;17939.683;5.64842;-0.44994;1.02534;3
LIGH;5.088;17939.686;742.0;3
ACCE;5.090;17939.687;-2.48039;1.57060;9.62469;3
LIGH;5.095;17939.693;742.0;3
ACCE;5.102;17939.698;-2.51870;1.55144;9.60554;3
MAGN;5.103;17939.701;5.15433;-0.70264;0.78577;3
LIGH;5.106;17939.704;742.0;3
ACCE;5.110;17939.707;-2.57616;1.50356;9.65342;3
LIGH;5.115;17939.713;740.0;3
ACCE;5.122;17939.718;-2.61447;1.45567;9.65342;3
MAGN;5.123;17939.721;5.15433;-0.70264;0.78577;3
LIGH;5.126;17939.724;747.0;3
ACCE;5.130;17939.727;-2.68151;1.49398;9.65342;3
LIGH;5.136;17939.734;747.0;3
ACCE;5.143;17939.738;-2.70066;1.36948;9.68215;3
MAGN;5.144;17939.741;5.15433;-0.70264;0.78577;3
LIGH;5.146;17939.744;747.0;3
ACCE;5.150;17939.747;-2.68151;1.37906;9.69173;3
LIGH;5.155;17939.753;747.0;3
ACCE;5.163;17939.758;-2.56658;1.43652;9.79707;3
MAGN;5.164;17939.761;5.42473;-0.38559;1.10943;3
LIGH;5.166;17939.764;747.0;3
ACCE;5.170;17939.767;-2.56658;1.43652;9.83538;3
LIGH;5.175;17939.773;747.0;3
ACCE;5.183;17939.779;-2.51870;1.39821;9.90242;3
MAGN;5.184;17939.781;5.42473;-0.38559;1.10943;3
LIGH;5.186;17939.784;760.0;3
ACCE;5.190;17939.787;-2.51870;1.39821;9.90242;3
LIGH;5.195;17939.793;760.0;3
ACCE;5.201;17939.797;-2.51870;1.41737;9.85453;3
MAGN;5.202;17939.800;5.42473;-0.38559;1.10943;3
LIGH;5.205;17939.803;760.0;3
ACCE;5.210;17939.807;-2.50912;1.44610;9.78750;3
LIGH;5.215;17939.813;760.0;3
ACCE;5.225;17939.819;-2.58574;1.38864;9.96946;3
MAGN;5.227;17939.824;5.86649;-0.31914;1.13080;3
LIGH;5.229;17939.827;760.0;3
ACCE;5.230;17939.827;-2.66235;1.35991;9.84496;3
LIGH;5.235;17939.833;760.0;3
ACCE;5.243;17939.838;-2.75812;1.33118;9.91199;3
MAGN;5.243;17939.841;5.86649;-0.31914;1.13080;3
LIGH;5.246;17939.844;769.0;3
ACCE;5.250;17939.847;-2.75812;1.26414;9.97903;3
LIGH;5.255;17939.853;769.0;3
ACCE;5.263;17939.858;-2.74854;1.24498;10.00776;3
MAGN;5.263;17939.861;5.86649;-0.31914;1.13080;3
LIGH;5.266;17939.864;769.0;3
ACCE;5.270;17939.867;-2.70066;1.24498;9.96946;3
LIGH;5.275;17939.873;769.0;3
ACCE;5.283;17939.878;-2.66235;1.27372;10.03649;3
MAGN;5.283;17939.881;5.67792;-0.35264;1.50172;3
LIGH;5.286;17939.884;769.0;3
ACCE;5.290;17939.887;-2.63362;1.31202;9.95030;3
LIGH;5.295;17939.893;769.0;3
ACCE;5.303;17939.899;-2.59531;1.31202;9.96946;3
MAGN;5.304;17939.901;5.67792;-0.35264;1.50172;3
LIGH;5.308;17939.906;771.0;3
ACCE;5.310;17939.907;-2.63362;1.29287;9.77792;3
LIGH;5.315;17939.913;771.0;3
ACCE;5.323;17939.918;-2.71024;1.30245;9.81623;3
MAGN;5.323;17939.921;5.67792;-0.35264;1.50172;3
LIGH;5.326;17939.924;771.0;3
ACCE;5.330;17939.927;-2.71024;1.27372;9.72046;3
LIGH;5.335;17939.933;771.0;3
ACCE;5.343;17939.938;-2.59531;1.30245;9.69173;3
MAGN;5.343;17939.941;5.57743;-0.33005;1.00257;3
LIGH;5.346;17939.944;771.0;3
ACCE;5.350;17939.947;-2.57616;1.32160;9.67257;3
LIGH;5.355;17939.953;771.0;3
ACCE;5.361;17939.957;-2.56658;1.32160;9.83538;3
MAGN;5.363;17939.960;5.57743;-0.33005;1.00257;3
LIGH;5.366;17939.963;762.0;3
ACCE;5.371;17939.967;-2.51870;1.33118;9.79707;3
LIGH;5.375;17939.973;762.0;3
ACCE;5.382;17939.977;-2.37505;1.30245;9.88326;3
MAGN;5.383;17939.980;5.57743;-0.33005;1.00257;3
LIGH;5.385;17939.983;762.0;3
ACCE;5.390;17939.987;-2.33674;1.26414;9.85453;3
LIGH;5.395;17939.993;762.0;3
ACCE;5.403;17939.998;-2.31759;1.23541;9.94073;3
MAGN;5.403;17940.001;5.48422;-0.55382;1.82540;3
LIGH;5.406;17940.004;762.0;3
ACCE;5.413;17940.010;-2.36547;1.26414;9.86411;3
LIGH;5.417;17940.014;762.0;3
ACCE;5.423;17940.019;-2.35589;1.28329;9.95030;3
MAGN;5.423;17940.021;5.48422;-0.55382;1.82540;3
LIGH;5.426;17940.024;757.0;3
ACCE;5.430;17940.027;-2.32716;1.28329;9.83538;3
LIGH;5.435;17940.033;757.0;3
ACCE;5.442;17940.038;-2.33674;1.34075;9.92157;3
MAGN;5.443;17940.041;5.48422;-0.55382;1.82540;3
LIGH;5.450;17940.048;757.0;3
ACCE;5.451;17940.047;-2.37505;1.37906;9.98861;3
LIGH;5.456;17940.054;757.0;3
ACCE;5.463;17940.058;-2.46124;1.38864;9.95988;3
MAGN;5.463;17940.061;5.48434;-0.44989;1.20704;3
LIGH;5.466;17940.064;757.0;3
ACCE;5.470;17940.067;-2.38462;1.41737;9.82580;3
LIGH;5.475;17940.073;757.0;3
ACCE;5.483;17940.078;-2.41336;1.47483;9.87369;3
MAGN;5.483;17940.081;5.48434;-0.44989;1.20704;3
LIGH;5.486;17940.084;756.0;3
ACCE;5.490;17940.087;-2.46124;1.51314;9.80665;3
LIGH;5.495;17940.093;760.0;3
ACCE;5.503;17940.098;-2.27928;1.38864;9.80665;3
MAGN;5.503;17940.101;5.48434;-0.44989;1.20704;3
LIGH;5.506;17940.104;760.0;3
ACCE;5.510;17940.107;-2.35589;1.41737;9.74919;3
BLE4;5.511;2016;12;-80
BLE4;5.512;2016;10;-84
BLE4;5.512;2016;16;-88
BLE4;5.512;2016;11;-89
BLE4;5.512;2016;13;-92
BLE4;5.512;2016;9;-96
BLE4;5.512;2016;14;-98
BLE4;5.512;2016;15;-99
LIGH;5.516;17940.114;760.0;3
ACCE;5.521;17940.117;-2.39420;1.37906;9.88326;3
MAGN;5.522;17940.120;5.49187;-0.17763;0.96219;3
LIGH;5.525;17940.123;760.0;3
ACCE;5.530;17940.127;-2.38462;1.35991;9.95030;3
LIGH;5.535;17940.133;760.0;3
ACCE;5.543;17940.139;-2.37505;1.35991;9.89284;3
MAGN;5.543;17940.141;5.49187;-0.17763;0.96219;3
LIGH;5.547;17940.145;760.0;3
ACCE;5.550;17940.147;-2.42293;1.35991;9.80665;3
LIGH;5.555;17940.153;768.0;3
ACCE;5.562;17940.158;-2.46124;1.35033;9.92157;3
MAGN;5.563;17940.161;5.49187;-0.17763;0.96219;3
LIGH;5.566;17940.164;768.0;3
ACCE;5.570;17940.167;-2.52828;1.32160;9.93115;3
LIGH;5.575;17940.173;768.0;3
ACCE;5.583;17940.178;-2.64320;1.35033;9.90242;3
MAGN;5.583;17940.181;5.49637;0.31341;0.48075;3
LIGH;5.586;17940.184;768.0;3
ACCE;5.590;17940.187;-2.60489;1.34075;9.82580;3
LIGH;5.595;17940.193;768.0;3
ACCE;5.603;17940.198;-2.50912;1.36948;9.80665;3
MAGN;5.603;17940.201;5.49637;0.31341;0.48075;3
LIGH;5.606;17940.204;768.0;3
ACCE;5.610;17940.207;-2.50912;1.36948;9.80665;3
LIGH;5.615;17940.213;769.0;3
ACCE;5.623;17940.218;-2.48039;1.34075;9.92157;3
MAGN;5.623;17940.221;5.49637;0.31341;0.48075;3
LIGH;5.626;17940.224;769.0;3
ACCE;5.630;17940.227;-2.47082;1.31202;9.85453;3
SOUN;5.634;46.07;0.00141;36.94
LIGH;5.637;17940.233;769.0;3
ACCE;5.641;17940.237;-2.47082;1.33118;9.89284;3
MAGN;5.642;17940.240;5.11447;0.05826;0.45148;3
LIGH;5.645;17940.243;769.0;3
ACCE;5.651;17940.248;-2.47082;1.30245;9.88326;3
LIGH;5.655;17940.253;769.0;3
ACCE;5.661;17940.257;-2.42293;1.33118;9.88326;3
MAGN;5.662;17940.260;5.11447;0.05826;0.45148;3
LIGH;5.665;17940.263;769.0;3
ACCE;5.672;17940.269;-2.42293;1.36948;9.76834;3
ACCE;5.705;17940.277;-2.42293;1.44610;9.70131;3
LIGH;5.706;17940.281;766.0;3
MAGN;5.707;17940.281;5.11447;0.05826;0.45148;3
LIGH;5.707;17940.285;766.0;3
ACCE;5.708;17940.287;-2.37505;1.53229;9.67257;3
LIGH;5.708;17940.296;766.0;3
ACCE;5.708;17940.297;-2.33674;1.57060;9.73004;3
MAGN;5.709;17940.302;4.74098;-0.27812;-0.10357;3
LIGH;5.709;17940.305;766.0;3
ACCE;5.712;17940.307;-2.30801;1.58017;9.60554;3
GNSS;5.713;1490625604.000;40.313469;-3.483590;596.000;0.000;14.0;0.0;26;6
GNSS;5.716;1490625604.000;40.313469;-3.483590;596.000;0.000;14.0;0.0;26;6
LIGH;5.718;17940.314;766.0;3
ACCE;5.721;17940.317;-2.39420;1.59933;9.72046;3
MAGN;5.722;17940.320;4.74098;-0.27812;-0.10357;3
LIGH;5.728;17940.326;766.0;3
ACCE;5.732;17940.328;-2.41336;1.62806;9.66300;3
LIGH;5.735;17940.333;752.0;3
ACCE;5.742;17940.337;-2.41336;1.62806;9.75877;3
MAGN;5.743;17940.341;4.74098;-0.27812;-0.10357;3
LIGH;5.747;17940.345;752.0;3
ACCE;5.751;17940.348;-2.39420;1.61848;9.72046;3
LIGH;5.755;17940.353;752.0;3
ACCE;5.761;17940.357;-2.36547;1.69509;9.77792;3
MAGN;5.762;17940.360;4.35543;-0.79553;-0.38626;3
LIGH;5.765;17940.363;752.0;3
ACCE;5.771;17940.368;-2.31759;1.69509;9.80665;3
LIGH;5.775;17940.373;752.0;3
ACCE;5.781;17940.377;-2.28886;1.71425;9.90242;3
MAGN;5.782;17940.380;4.35543;-0.79553;-0.38626;3
LIGH;5.785;17940.383;752.0;3
ACCE;5.791;17940.388;-2.27928;1.70467;9.77792;3
LIGH;5.795;17940.393;756.0;3
ACCE;5.811;17940.403;-2.18351;1.72383;9.83538;3
MAGN;5.813;17940.410;4.10598;-0.59907;-0.17547;3
LIGH;5.814;17940.412;743.0;3
LIGH;5.817;17940.415;743.0;3
ACCE;5.820;17940.417;-2.14520;1.79086;9.82580;3
LIGH;5.825;17940.423;743.0;3
ACCE;5.833;17940.428;-2.20267;1.79086;9.90242;3
MAGN;5.833;17940.431;4.10598;-0.59907;-0.17547;3
LIGH;5.836;17940.434;743.0;3
ACCE;5.840;17940.437;-2.21224;1.78129;9.81623;3
LIGH;5.845;17940.443;743.0;3
ACCE;5.852;17940.447;-2.18351;1.78129;9.84496;3
MAGN;5.853;17940.450;4.10598;-0.59907;-0.17547;3
LIGH;5.856;17940.453;743.0;3
WIFI;5.859;17940.395;eduroam;00:0b:86:27:3e:d0;-73
WIFI;5.859;17940.395;test-CAR;00:0b:86:27:3e:d2;-73
WIFI;5.859;17940.395;portal-csic;00:0b:86:27:3e:d1;-73
WIFI;5.859;17940.395;test-CAR;00:0b:86:27:36:c2;-71
WIFI;5.859;17940.395;eduroam;00:0b:86:27:36:c0;-77
WIFI;5.859;17940.395;portal-csic;00:0b:86:27:36:c1;-79
WIFI;5.859;17940.395;test-CAR;00:0b:86:27:32:e2;-88
WIFI;5.859;17940.395;SMC_LOPSI;00:13:f7:80:98:e4;-51
WIFI;5.859;17940.395;portal-csic;00:0b:86:27:32:e1;-89
WIFI;5.859;17940.395;WLAN_3F;e0:91:53:1b:36:f3;-78
WIFI;5.859;17940.395;eduroam;00:0b:86:27:32:e0;-89
WIFI;5.859;17940.395;test-CAR;00:0b:86:27:37:b2;-89
WIFI;5.859;17940.395;eduroam;00:0b:86:27:37:b0;-90
WIFI;5.859;17940.395;portal-csic;00:0b:86:27:37:b1;-89
ACCE;5.874;17940.457;-2.11647;1.76213;9.72046;3
LIGH;5.875;17940.464;747.0;3
ACCE;5.875;17940.468;-2.04944;1.74298;9.68215;3
MAGN;5.876;17940.471;4.37115;-1.06380;-0.55438;3
LIGH;5.876;17940.474;747.0;3
ACCE;5.880;17940.477;-2.02071;1.74298;9.65342;3
LIGH;5.885;17940.483;747.0;3
ACCE;5.892;17940.488;-2.06859;1.82917;9.80665;3
MAGN;5.893;17940.490;4.37115;-1.06380;-0.55438;3
LIGH;5.895;17940.493;747.0;3
ACCE;5.900;17940.497;-2.10690;1.86748;9.72046;3
LIGH;5.905;17940.503;747.0;3
ACCE;5.912;17940.508;-1.96325;1.96325;9.75877;3
MAGN;5.914;17940.510;4.37115;-1.06380;-0.55438;3
LIGH;5.916;17940.514;747.0;3
ACCE;5.920;17940.517;-1.98240;2.00155;9.71088;3
LIGH;5.926;17940.524;756.0;3
ACCE;5.933;17940.529;-1.93451;1.95367;9.81623;3
MAGN;5.936;17940.531;3.78221;-1.55035;-0.75059;3
LIGH;5.937;17940.535;756.0;3
ACCE;5.940;17940.537;-1.90578;1.92494;9.77792;3
LIGH;5.945;17940.543;756.0;3
ACCE;5.954;17940.549;-2.00155;1.71425;9.90242;3
MAGN;5.955;17940.552;3.78221;-1.55035;-0.75059;3
LIGH;5.958;17940.555;756.0;3
ACCE;5.960;17940.557;-1.95367;1.58975;9.90242;3
LIGH;5.965;17940.563;756.0;3
ACCE;5.973;17940.569;-1.98240;1.50356;10.00776;3
MAGN;5.974;17940.571;3.78221;-1.55035;-0.75059;3
LIGH;5.976;17940.574;756.0;3
ACCE;5.980;17940.577;-1.98240;1.40779;9.94073;3
LIGH;5.985;17940.583;768.0;3
ACCE;5.993;17940.588;-1.86748;1.29287;10.00776;3
MAGN;5.994;17940.591;2.87964;-1.27711;-1.07800;3
LIGH;5.996;17940.594;768.0;3
ACCE;6.000;17940.597;-1.85790;1.29287;9.87369;3
LIGH;6.005;17940.603;768.0;3
ACCE;6.011;17940.607;-1.80044;1.32160;9.87369;3
MAGN;6.012;17940.610;2.87964;-1.27711;-1.07800;3
LIGH;6.015;17940.613;768.0;3
ACCE;6.020;17940.617;-1.75256;1.37906;9.81623;3
LIGH;6.025;17940.623;768.0;3
ACCE;6.034;17940.629;-1.62806;1.37906;9.77792;3
MAGN;6.035;17940.631;2.87964;-1.27711;-1.07800;3
ACCE;6.041;17940.638;-1.62806;1.38864;9.65342;3
LIGH;6.042;17940.640;768.0;3
LIGH;6.045;17940.643;768.0;3
ACCE;6.053;17940.649;-1.68552;1.38864;9.58638;3
MAGN;6.055;17940.652;2.57720;-1.79424;-1.01876;3
LIGH;6.057;17940.655;768.0;3
ACCE;6.064;17940.657;-1.68552;1.41737;9.55765;3
LIGH;6.068;17940.666;768.0;3
ACCE;6.073;17940.669;-1.74298;1.48441;9.52892;3
MAGN;6.074;17940.672;2.57720;-1.79424;-1.01876;3
SOUN;6.075;47.22;0.00144;37.15
LIGH;6.079;17940.677;768.0;3
ACCE;6.081;17940.678;-1.64721;1.54187;9.46189;3
LIGH;6.085;17940.683;768.0;3
ACCE;6.093;17940.689;-1.58975;1.58975;9.50019;3
MAGN;6.094;17940.691;2.57720;-1.79424;-1.01876;3
LIGH;6.096;17940.694;768.0;3
ACCE;6.100;17940.697;-1.54187;1.63763;9.55765;3
LIGH;6.105;17940.703;755.0;3
ACCE;6.113;17940.708;-1.60890;1.65679;9.77792;3
MAGN;6.113;17940.711;2.08395;-1.64637;-0.95701;3
LIGH;6.116;17940.714;755.0;3
ACCE;6.120;17940.717;-1.57060;1.60890;9.70131;3
LIGH;6.125;17940.723;755.0;3
ACCE;6.133;17940.729;-1.52271;1.61848;9.84496;3
MAGN;6.134;17940.731;2.08395;-1.64637;-0.95701;3
LIGH;6.136;17940.734;755.0;3
ACCE;6.140;17940.737;-1.61848;1.59933;9.89284;3
LIGH;6.145;17940.743;755.0;3
ACCE;6.153;17940.748;-1.60890;1.50356;9.95988;3
MAGN;6.154;17940.751;2.08395;-1.64637;-0.95701;3
LIGH;6.156;17940.754;755.0;3
ACCE;6.160;17940.757;-1.58975;1.47483;9.92157;3
LIGH;6.165;17940.763;754.0;3
ACCE;6.171;17940.767;-1.56102;1.51314;9.95030;3
MAGN;6.172;17940.770;2.19619;-1.66029;-0.92471;3
LIGH;6.175;17940.773;756.0;3
ACCE;6.180;17940.777;-1.51314;1.55144;9.96946;3
LIGH;6.185;17940.783;756.0;3
ACCE;6.193;17940.788;-1.44610;1.64721;9.93115;3
MAGN;6.193;17940.791;2.19619;-1.66029;-0.92471;3
LIGH;6.196;17940.794;756.0;3
ACCE;6.200;17940.797;-1.45567;1.69509;9.83538;3
LIGH;6.205;17940.803;756.0;3
ACCE;6.213;17940.808;-1.58017;1.74298;9.82580;3
MAGN;6.213;17940.811;2.19619;-1.66029;-0.92471;3
LIGH;6.216;17940.814;756.0;3
ACCE;6.220;17940.817;-1.63763;1.68552;9.73004;3
LIGH;6.225;17940.823;756.0;3
ACCE;6.233;17940.828;-1.60890;1.68552;9.83538;3
MAGN;6.233;17940.831;2.83100;-1.68046;-0.76626;3
LIGH;6.236;17940.834;761.0;3
ACCE;6.240;17940.837;-1.60890;1.70467;9.82580;3
LIGH;6.245;17940.843;761.0;3
ACCE;6.253;17940.848;-1.58975;1.70467;9.90242;3
MAGN;6.253;17940.851;2.83100;-1.68046;-0.76626;3
LIGH;6.256;17940.854;761.0;3
ACCE;6.261;17940.857;-1.58017;1.69509;9.89284;3
LIGH;6.265;17940.863;761.0;3
ACCE;6.271;17940.867;-1.55144;1.67594;9.95030;3
MAGN;6.272;17940.870;2.83100;-1.68046;-0.76626;3
LIGH;6.275;17940.873;761.0;3
ACCE;6.281;17940.878;-1.57060;1.68552;9.89284;3
LIGH;6.285;17940.883;761.0;3
ACCE;6.291;17940.887;-1.62806;1.64721;9.89284;3
MAGN;6.292;17940.890;2.86691;-1.83545;-1.00978;3
LIGH;6.295;17940.893;770.0;3
ACCE;6.301;17940.898;-1.55144;1.77171;9.81623;3
LIGH;6.305;17940.903;770.0;3
ACCE;6.311;17940.907;-1.56102;1.81002;9.86411;3
MAGN;6.312;17940.910;2.86691;-1.83545;-1.00978;3
LIGH;6.315;17940.913;770.0;3
ACCE;6.321;17940.918;-1.54187;1.84832;9.77792;3
LIGH;6.325;17940.923;770.0;3
ACCE;6.331;17940.927;-1.63763;1.84832;9.86411;3
MAGN;6.332;17940.930;2.86691;-1.83545;-1.00978;3
LIGH;6.335;17940.933;770.0;3
ACCE;6.340;17940.937;-1.71425;1.76213;9.73961;3
LIGH;6.345;17940.943;770.0;3
ACCE;6.351;17940.947;-1.69509;1.67594;9.80665;3
MAGN;6.352;17940.950;2.98166;-1.44684;-0.64057;3
LIGH;6.355;17940.953;772.0;3
ACCE;6.361;17940.958;-1.68552;1.62806;9.81623;3
LIGH;6.365;17940.963;772.0;3
ACCE;6.371;17940.967;-1.70467;1.58975;9.95988;3
MAGN;6.372;17940.970;2.98166;-1.44684;-0.64057;3
LIGH;6.375;17940.973;772.0;3
ACCE;6.381;17940.978;-1.69509;1.53229;9.92157;3
LIGH;6.385;17940.983;772.0;3
ACCE;6.391;17940.987;-1.69509;1.55144;10.01734;3
MAGN;6.392;17940.990;2.98166;-1.44684;-0.64057;3
LIGH;6.395;17940.993;772.0;3
ACCE;6.401;17940.998;-1.64721;1.58975;9.96946;3
LIGH;6.405;17941.003;772.0;3
ACCE;6.411;17941.007;-1.53229;1.67594;10.01734;3
MAGN;6.413;17941.010;2.71165;-1.39327;-0.39956;3
LIGH;6.415;17941.013;769.0;3
ACCE;6.421;17941.018;-1.51314;1.68552;9.90242;3
LIGH;6.425;17941.023;769.0;3
ACCE;6.431;17941.027;-1.52271;1.68552;9.95030;3
MAGN;6.432;17941.030;2.71165;-1.39327;-0.39956;3
LIGH;6.435;17941.033;769.0;3
ACCE;6.442;17941.038;-1.54187;1.71425;9.92157;3
LIGH;6.445;17941.043;769.0;3
ACCE;6.451;17941.047;-1.59933;1.67594;9.95030;3
MAGN;6.452;17941.050;2.71165;-1.39327;-0.39956;3
LIGH;6.455;17941.053;769.0;3
ACCE;6.461;17941.058;-1.70467;1.64721;9.88326;3
LIGH;6.465;17941.063;769.0;3
ACCE;6.471;17941.067;-1.81959;1.61848;9.99819;3
MAGN;6.473;17941.070;2.87645;-1.20021;-0.09249;3
LIGH;6.475;17941.073;758.0;3
ACCE;6.481;17941.078;-1.89621;1.55144;9.97903;3
LIGH;6.485;17941.083;758.0;3
ACCE;6.491;17941.087;-1.91536;1.57060;9.96946;3
MAGN;6.492;17941.090;2.87645;-1.20021;-0.09249;3
LIGH;6.496;17941.093;758.0;3
ACCE;6.500;17941.097;-1.87705;1.59933;9.89284;3
LIGH;6.507;17941.105;758.0;3
ACCE;6.513;17941.107;-1.81002;1.62806;9.91199;3
MAGN;6.516;17941.111;2.87645;-1.20021;-0.09249;3
LIGH;6.517;17941.114;758.0;3
BLE4;6.518;2016;12;-81
BLE4;6.518;2016;10;-83
BLE4;6.518;2016;16;-88
BLE4;6.518;2016;11;-90
BLE4;6.518;2016;13;-92
BLE4;6.519;2016;9;-96
BLE4;6.519;2016;14;-98
BLE4;6.519;2016;15;-99
ACCE;6.522;17941.118;-1.69509;1.68552;9.84496;3
LIGH;6.525;17941.123;758.0;3
ACCE;6.531;17941.127;-1.65679;1.68552;9.93115;3
MAGN;6.532;17941.130;2.85294;-1.56867;-0.64753;3
LIGH;6.535;17941.133;757.0;3
ACCE;6.541;17941.138;-1.68552;1.67594;9.85453;3
LIGH;6.545;17941.143;757.0;3
ACCE;6.551;17941.147;-1.73340;1.65679;9.86411;3
MAGN;6.552;17941.150;2.85294;-1.56867;-0.64753;3
LIGH;6.555;17941.153;757.0;3
ACCE;6.561;17941.158;-1.88663;1.56102;9.83538;3
LIGH;6.565;17941.163;757.0;3
ACCE;6.571;17941.167;-1.93451;1.55144;9.87369;3
MAGN;6.572;17941.170;2.85294;-1.56867;-0.64753;3
LIGH;6.575;17941.173;757.0;3
ACCE;6.581;17941.178;-1.90578;1.57060;9.79707;3
LIGH;6.585;17941.183;757.0;3
ACCE;6.591;17941.187;-1.86748;1.59933;9.81623;3
MAGN;6.592;17941.190;2.24965;-0.74918;-0.86112;3
LIGH;6.595;17941.193;757.0;3
ACCE;6.602;17941.198;-1.80044;1.68552;9.76834;3
LIGH;6.606;17941.203;766.0;3
ACCE;6.611;17941.207;-1.74298;1.67594;9.82580;3
MAGN;6.612;17941.210;2.24965;-0.74918;-0.86112;3
LIGH;6.615;17941.213;766.0;3
ACCE;6.621;17941.218;-1.69509;1.68552;9.78750;3
LIGH;6.625;17941.223;766.0;3
SOUN;6.626;38.55;0.00118;35.39
ACCE;6.631;17941.227;-1.68552;1.67594;9.87369;3
MAGN;6.632;17941.230;2.24965;-0.74918;-0.86112;3
LIGH;6.635;17941.233;766.0;3
ACCE;6.641;17941.238;-1.81002;1.58017;9.80665;3
LIGH;6.645;17941.243;766.0;3
ACCE;6.651;17941.247;-1.86748;1.55144;9.98861;3
MAGN;6.652;17941.250;2.65755;-0.94802;-1.13687;3
LIGH;6.655;17941.253;766.0;3
ACCE;6.660;17941.257;-1.92494;1.51314;9.92157;3
LIGH;6.665;17941.263;774.0;3
ACCE;6.672;17941.268;-1.91536;1.51314;9.83538;3
MAGN;6.674;17941.271;2.65755;-0.94802;-1.13687;3
GNSS;6.676;1490625605.000;40.313469;-3.483590;596.000;0.000;14.0;0.0;26;6
LIGH;6.683;17941.275;774.0;3
ACCE;6.687;17941.278;-1.89621;1.56102;9.78750;3
LIGH;6.690;17941.284;774.0;3
GNSS;6.694;1490625605.000;40.313469;-3.483590;596.000;0.000;14.0;0.0;26;6
ACCE;6.698;17941.288;-1.87705;1.58017;9.80665;3
MAGN;6.699;17941.292;2.65755;-0.94802;-1.13687;3
LIGH;6.713;17941.298;774.0;3
ACCE;6.714;17941.299;-1.82917;1.64721;9.76834;3
LIGH;6.714;17941.308;774.0;3
ACCE;6.714;17941.307;-1.83875;1.68552;9.87369;3
MAGN;6.715;17941.312;2.51856;-1.51688;-0.27723;3
LIGH;6.719;17941.317;774.0;3
ACCE;6.721;17941.318;-1.84832;1.66636;9.73004;3
LIGH;6.727;17941.325;775.0;3
ACCE;6.731;17941.327;-1.84832;1.63763;9.76834;3
MAGN;6.732;17941.330;2.51856;-1.51688;-0.27723;3
LIGH;6.735;17941.333;775.0;3
ACCE;6.740;17941.337;-1.85790;1.55144;9.81623;3
LIGH;6.745;17941.343;775.0;3
ACCE;6.751;17941.347;-1.88663;1.50356;9.84496;3
MAGN;6.752;17941.350;2.51856;-1.51688;-0.27723;3
LIGH;6.757;17941.355;775.0;3
ACCE;6.760;17941.357;-1.84832;1.46525;9.70131;3
LIGH;6.765;17941.363;775.0;3
ACCE;6.771;17941.367;-1.81002;1.39821;9.89284;3
MAGN;6.772;17941.370;3.21853;-1.74628;-1.08339;3
LIGH;6.775;17941.373;775.0;3
ACCE;6.781;17941.378;-1.78129;1.39821;9.87369;3
LIGH;6.785;17941.383;773.0;3
ACCE;6.791;17941.387;-1.81002;1.43652;9.81623;3
MAGN;6.792;17941.390;3.21853;-1.74628;-1.08339;3
LIGH;6.795;17941.393;773.0;3
ACCE;6.801;17941.398;-1.81959;1.44610;9.76834;3
LIGH;6.805;17941.403;773.0;3
ACCE;6.811;17941.407;-1.84832;1.44610;9.79707;3
MAGN;6.812;17941.410;3.21853;-1.74628;-1.08339;3
LIGH;6.815;17941.413;773.0;3
ACCE;6.820;17941.417;-1.83875;1.46525;9.69173;3
LIGH;6.825;17941.423;773.0;3
ACCE;6.831;17941.427;-1.87705;1.57060;9.80665;3
MAGN;6.832;17941.430;3.40963;-1.59842;-0.91586;3
LIGH;6.835;17941.433;773.0;3
ACCE;6.841;17941.438;-1.91536;1.50356;9.55765;3
LIGH;6.845;17941.443;764.0;3
ACCE;6.851;17941.447;-1.96325;1.49398;9.72046;3
MAGN;6.852;17941.450;3.40963;-1.59842;-0.91586;3
LIGH;6.855;17941.453;764.0;3
ACCE;6.862;17941.457;-2.01113;1.52271;9.81623;3
LIGH;6.865;17941.463;764.0;3
ACCE;6.871;17941.467;-1.99198;1.49398;9.89284;3
MAGN;6.872;17941.470;3.40963;-1.59842;-0.91586;3
LIGH;6.875;17941.473;764.0;3
ACCE;6.881;17941.478;-1.97282;1.44610;9.81623;3
LIGH;6.885;17941.483;764.0;3
ACCE;6.891;17941.487;-1.97282;1.43652;9.92157;3
MAGN;6.892;17941.490;3.70830;-1.44335;-1.13484;3
LIGH;6.895;17941.493;764.0;3
ACCE;6.901;17941.498;-1.98240;1.41737;9.87369;3
LIGH;6.905;17941.503;762.0;3
ACCE;6.911;17941.507;-1.91536;1.44610;9.89284;3
MAGN;6.912;17941.510;3.70830;-1.44335;-1.13484;3
LIGH;6.915;17941.513;766.0;3
ACCE;6.920;17941.517;-1.90578;1.44610;9.75877;3
LIGH;6.925;17941.523;766.0;3
ACCE;6.933;17941.528;-1.92494;1.49398;9.78750;3
MAGN;6.934;17941.531;3.70830;-1.44335;-1.13484;3
LIGH;6.936;17941.534;766.0;3
ACCE;6.940;17941.537;-1.94409;1.53229;9.69173;3
LIGH;6.945;17941.543;766.0;3
ACCE;6.953;17941.548;-1.83875;1.50356;9.76834;3
MAGN;6.953;17941.551;3.24821;-1.41014;-0.70364;3
LIGH;6.956;17941.554;766.0;3
ACCE;6.960;17941.557;-1.86748;1.52271;9.70131;3
LIGH;6.965;17941.563;766.0;3
ACCE;6.973;17941.568;-1.95367;1.46525;9.85453;3
MAGN;6.974;17941.572;3.24821;-1.41014;-0.70364;3
LIGH;6.977;17941.575;775.0;3
ACCE;6.980;17941.577;-1.95367;1.46525;9.85453;3
LIGH;6.985;17941.583;775.0;3
ACCE;6.991;17941.587;-2.07817;1.35991;9.91199;3
MAGN;6.992;17941.590;3.24821;-1.41014;-0.70364;3
LIGH;6.995;17941.593;775.0;3
ACCE;7.000;17941.597;-2.09732;1.34075;9.89284;3
LIGH;7.005;17941.603;775.0;3
ACCE;7.013;17941.608;-2.11647;1.32160;9.88326;3
MAGN;7.014;17941.611;3.33226;-0.82661;-0.47539;3
LIGH;7.017;17941.615;775.0;3
ACCE;7.020;17941.617;-2.10690;1.32160;9.81623;3
LIGH;7.025;17941.623;775.0;3
ACCE;7.034;17941.629;-2.08774;1.35991;9.85453;3
MAGN;7.040;17941.631;3.33226;-0.82661;-0.47539;3
LIGH;7.041;17941.639;783.0;3
ACCE;7.043;17941.639;-2.05901;1.41737;9.77792;3
LIGH;7.046;17941.644;783.0;3
ACCE;7.054;17941.649;-2.03028;1.48441;9.85453;3
MAGN;7.055;17941.652;3.33226;-0.82661;-0.47539;3
LIGH;7.057;17941.655;783.0;3
ACCE;7.060;17941.657;-2.00155;1.48441;9.82580;3
LIGH;7.065;17941.663;783.0;3
ACCE;7.073;17941.669;-2.01113;1.55144;9.92157;3
MAGN;7.074;17941.671;3.65950;-0.67116;-0.70895;3
LIGH;7.077;17941.675;783.0;3
ACCE;7.080;17941.677;-2.04944;1.50356;9.88326;3
LIGH;7.085;17941.683;783.0;3
ACCE;7.093;17941.688;-2.08774;1.47483;9.89284;3
MAGN;7.094;17941.691;3.65950;-0.67116;-0.70895;3
LIGH;7.096;17941.694;784.0;3
ACCE;7.100;17941.697;-2.03986;1.48441;9.80665;3
LIGH;7.105;17941.703;784.0;3
ACCE;7.113;17941.708;-2.01113;1.52271;9.86411;3
MAGN;7.114;17941.711;3.65950;-0.67116;-0.70895;3
LIGH;7.116;17941.714;784.0;3
ACCE;7.120;17941.717;-1.96325;1.55144;9.80665;3
LIGH;7.125;17941.723;784.0;3
ACCE;7.133;17941.728;-1.91536;1.57060;9.94073;3
MAGN;7.134;17941.731;3.46512;-0.09657;-0.72334;3
LIGH;7.136;17941.734;784.0;3
ACCE;7.140;17941.737;-1.96325;1.53229;9.87369;3
LIGH;7.145;17941.743;784.0;3
ACCE;7.151;17941.747;-2.04944;1.46525;10.00776;3
MAGN;7.152;17941.750;3.46512;-0.09657;-0.72334;3
LIGH;7.155;17941.753;778.0;3
ACCE;7.160;17941.757;-2.12605;1.43652;9.96946;3
LIGH;7.165;17941.763;778.0;3
ACCE;7.173;17941.769;-2.15478;1.44610;10.04607;3
MAGN;7.174;17941.771;3.46512;-0.09657;-0.72334;3
LIGH;7.177;17941.774;778.0;3
SOUN;7.178;43.68;0.00133;36.48
ACCE;7.180;17941.777;-2.17394;1.47483;10.04607;3
LIGH;7.185;17941.783;778.0;3
ACCE;7.193;17941.788;-2.18351;1.39821;10.18015;3
MAGN;7.194;17941.791;3.89831;0.23575;-0.76129;3
LIGH;7.196;17941.794;778.0;3
ACCE;7.200;17941.797;-2.23140;1.37906;10.14184;3
LIGH;7.205;17941.803;778.0;3
ACCE;7.213;17941.809;-2.30801;1.40779;10.22803;3
MAGN;7.214;17941.811;3.89831;0.23575;-0.76129;3
LIGH;7.217;17941.815;771.0;3
ACCE;7.220;17941.817;-2.30801;1.38864;10.18972;3
LIGH;7.225;17941.823;771.0;3
ACCE;7.233;17941.829;-2.38462;1.33118;10.19930;3
MAGN;7.234;17941.831;3.89831;0.23575;-0.76129;3
LIGH;7.236;17941.834;771.0;3
ACCE;7.240;17941.837;-2.38462;1.35991;10.12268;3
LIGH;7.245;17941.843;771.0;3
ACCE;7.253;17941.848;-2.29843;1.50356;10.08438;3
MAGN;7.254;17941.851;3.93378;0.00518;-0.35090;3
LIGH;7.256;17941.854;771.0;3
ACCE;7.260;17941.857;-2.28886;1.48441;9.86411;3
LIGH;7.265;17941.863;771.0;3
ACCE;7.273;17941.868;-2.26013;1.50356;9.82580;3
MAGN;7.274;17941.871;3.93378;0.00518;-0.35090;3
LIGH;7.276;17941.874;770.0;3
ACCE;7.280;17941.877;-2.25055;1.44610;9.76834;3
LIGH;7.285;17941.883;776.0;3
ACCE;7.293;17941.888;-2.29843;1.43652;9.67257;3
MAGN;7.294;17941.891;3.93378;0.00518;-0.35090;3
LIGH;7.296;17941.894;776.0;3
ACCE;7.300;17941.897;-2.25055;1.42694;9.50977;3
LIGH;7.305;17941.903;776.0;3
ACCE;7.311;17941.907;-2.11647;1.48441;9.56723;3
MAGN;7.312;17941.910;3.92040;0.17625;0.09036;3
LIGH;7.315;17941.913;776.0;3
ACCE;7.320;17941.917;-2.01113;1.54187;9.52892;3
LIGH;7.325;17941.923;776.0;3
ACCE;7.333;17941.929;-1.90578;1.60890;9.50977;3
MAGN;7.334;17941.931;3.92040;0.17625;0.09036;3
LIGH;7.336;17941.934;776.0;3
ACCE;7.340;17941.937;-1.88663;1.61848;9.39485;3
LIGH;7.345;17941.943;783.0;3
ACCE;7.353;17941.948;-1.81959;1.64721;9.45231;3
MAGN;7.354;17941.951;3.92040;0.17625;0.09036;3
LIGH;7.356;17941.954;783.0;3
ACCE;7.360;17941.957;-1.81002;1.67594;9.53850;3
LIGH;7.365;17941.963;783.0;3
ACCE;7.373;17941.968;-1.83875;1.60890;9.77792;3
MAGN;7.374;17941.971;3.23754;0.20133;-0.58971;3
LIGH;7.376;17941.974;783.0;3
ACCE;7.380;17941.977;-1.91536;1.58975;9.85453;3
LIGH;7.385;17941.983;783.0;3
ACCE;7.393;17941.988;-2.06859;1.39821;10.12268;3
MAGN;7.394;17941.991;3.23754;0.20133;-0.58971;3
LIGH;7.396;17941.994;783.0;3
ACCE;7.400;17941.997;-2.06859;1.39821;10.12268;3
LIGH;7.405;17942.003;788.0;3
ACCE;7.413;17942.008;-2.26970;1.24498;10.22803;3
MAGN;7.414;17942.011;3.23754;0.20133;-0.58971;3
LIGH;7.416;17942.014;788.0;3
ACCE;7.420;17942.017;-2.30801;1.18752;10.21845;3
LIGH;7.425;17942.023;788.0;3
ACCE;7.433;17942.029;-2.26970;1.16837;10.18015;3
MAGN;7.434;17942.031;2.92489;0.15470;-0.50506;3
LIGH;7.436;17942.034;788.0;3
ACCE;7.440;17942.037;-2.19309;1.15879;10.15141;3
LIGH;7.445;17942.043;788.0;3
ACCE;7.453;17942.048;-2.15478;1.13964;10.15141;3
MAGN;7.454;17942.051;2.92489;0.15470;-0.50506;3
LIGH;7.456;17942.054;788.0;3
ACCE;7.460;17942.057;-2.17394;1.09176;10.05565;3
LIGH;7.465;17942.063;789.0;3
ACCE;7.471;17942.067;-2.16436;1.07260;9.97903;3
MAGN;7.472;17942.070;2.92489;0.15470;-0.50506;3
LIGH;7.475;17942.073;789.0;3
ACCE;7.480;17942.077;-2.06859;1.14922;9.84496;3
LIGH;7.485;17942.083;789.0;3
ACCE;7.493;17942.088;-1.96325;1.13964;9.81623;3
MAGN;7.494;17942.091;2.64793;-0.21129;-0.92786;3
LIGH;7.496;17942.094;789.0;3
ACCE;7.500;17942.097;-1.83875;1.17795;9.69173;3
LIGH;7.505;17942.103;789.0;3
ACCE;7.513;17942.108;-1.68552;1.28329;9.64384;3
MAGN;7.514;17942.111;2.64793;-0.21129;-0.92786;3
LIGH;7.516;17942.114;789.0;3
BLE4;7.519;2016;12;-81
BLE4;7.520;2016;10;-83
BLE4;7.520;2016;16;-88
BLE4;7.520;2016;11;-90
BLE4;7.520;2016;13;-92
BLE4;7.520;2016;9;-96
BLE4;7.520;2016;14;-98
BLE4;7.521;2016;15;-99
ACCE;7.521;17942.117;-1.64721;1.36948;9.52892;3
LIGH;7.525;17942.123;782.0;3
ACCE;7.533;17942.129;-1.53229;1.40779;9.56723;3
MAGN;7.533;17942.131;2.64793;-0.21129;-0.92786;3
LIGH;7.537;17942.135;782.0;3
ACCE;7.540;17942.137;-1.51314;1.44610;9.50019;3
LIGH;7.545;17942.143;782.0;3
ACCE;7.551;17942.147;-1.51314;1.48441;9.49062;3
MAGN;7.553;17942.150;2.65077;-0.09115;-0.66031;3
LIGH;7.556;17942.154;782.0;3
ACCE;7.561;17942.158;-1.53229;1.52271;9.47146;3
LIGH;7.566;17942.164;782.0;3
ACCE;7.571;17942.167;-1.49398;1.52271;9.52892;3
MAGN;7.572;17942.170;2.65077;-0.09115;-0.66031;3
LIGH;7.575;17942.173;782.0;3
ACCE;7.581;17942.178;-1.48441;1.57060;9.51935;3
LIGH;7.585;17942.183;783.0;3
ACCE;7.591;17942.187;-1.46525;1.56102;9.75877;3
MAGN;7.592;17942.190;2.65077;-0.09115;-0.66031;3
LIGH;7.595;17942.193;772.0;3
ACCE;7.601;17942.198;-1.51314;1.60890;9.73961;3
LIGH;7.605;17942.203;772.0;3
ACCE;7.611;17942.207;-1.59933;1.58975;9.85453;3
MAGN;7.612;17942.210;2.86663;0.01021;-0.27396;3
LIGH;7.615;17942.213;772.0;3
SOUN;7.619;47.26;0.00144;37.16
ACCE;7.621;17942.218;-1.63763;1.54187;9.80665;3
LIGH;7.625;17942.223;772.0;3
ACCE;7.631;17942.227;-1.72383;1.37906;9.99819;3
MAGN;7.632;17942.230;2.86663;0.01021;-0.27396;3
LIGH;7.635;17942.233;772.0;3
ACCE;7.640;17942.237;-1.78129;1.36948;9.96946;3
LIGH;7.645;17942.243;772.0;3
ACCE;7.651;17942.247;-1.82917;1.38864;10.11311;3
MAGN;7.652;17942.250;2.86663;0.01021;-0.27396;3
LIGH;7.655;17942.253;776.0;3
ACCE;7.661;17942.258;-1.83875;1.36948;10.06522;3
LIGH;7.665;17942.263;776.0;3
ACCE;7.672;17942.267;-1.79086;1.38864;10.18972;3
MAGN;7.673;17942.271;2.65991;-0.13058;-0.20755;3
GNSS;7.675;1490625606.000;40.313469;-3.483590;596.000;0.000;15.0;0.0;25;9
LIGH;7.680;17942.277;776.0;3
ACCE;7.685;17942.278;-1.80044;1.41737;10.10353;3
GNSS;7.686;1490625606.000;40.313469;-3.483590;596.000;0.000;15.0;0.0;25;9
LIGH;7.690;17942.287;776.0;3
ACCE;7.714;17942.288;-1.81959;1.42694;10.19930;3
MAGN;7.715;17942.290;2.65991;-0.13058;-0.20755;3
LIGH;7.715;17942.294;776.0;3
ACCE;7.716;17942.297;-1.81002;1.43652;10.18972;3
LIGH;7.716;17942.306;773.0;3
ACCE;7.717;17942.308;-1.87705;1.40779;10.33337;3
MAGN;7.717;17942.311;2.65991;-0.13058;-0.20755;3
LIGH;7.717;17942.314;782.0;3
ACCE;7.720;17942.317;-1.93451;1.39821;10.31422;3
LIGH;7.727;17942.325;782.0;3
ACCE;7.732;17942.327;-1.99198;1.38864;10.40999;3
MAGN;7.733;17942.331;2.90262;-0.70316;-0.96661;3
LIGH;7.737;17942.335;782.0;3
ACCE;7.741;17942.338;-2.09732;1.35033;10.24718;3
LIGH;7.745;17942.343;782.0;3
ACCE;7.751;17942.347;-2.12605;1.30245;10.25676;3
MAGN;7.752;17942.350;2.90262;-0.70316;-0.96661;3
LIGH;7.755;17942.353;782.0;3
ACCE;7.761;17942.358;-2.17394;1.32160;10.09395;3
LIGH;7.765;17942.363;782.0;3
ACCE;7.771;17942.367;-2.15478;1.34075;10.11311;3
MAGN;7.772;17942.370;2.90262;-0.70316;-0.96661;3
LIGH;7.775;17942.373;788.0;3
ACCE;7.781;17942.378;-2.09732;1.46525;9.89284;3
LIGH;7.785;17942.383;788.0;3
ACCE;7.791;17942.387;-2.06859;1.50356;9.93115;3
MAGN;7.792;17942.390;2.68078;-0.17145;-1.09136;3
LIGH;7.796;17942.394;788.0;3
ACCE;7.800;17942.397;-2.03986;1.52271;9.80665;3
LIGH;7.805;17942.403;788.0;3
ACCE;7.811;17942.407;-2.03028;1.58017;9.84496;3
MAGN;7.812;17942.410;2.68078;-0.17145;-1.09136;3
LIGH;7.815;17942.413;788.0;3
ACCE;7.821;17942.418;-1.99198;1.61848;9.73004;3
LIGH;7.825;17942.423;788.0;3
ACCE;7.832;17942.427;-2.05901;1.59933;9.77792;3
MAGN;7.832;17942.430;2.68078;-0.17145;-1.09136;3
LIGH;7.835;17942.433;783.0;3
ACCE;7.841;17942.438;-2.06859;1.54187;9.69173;3
LIGH;7.845;17942.443;783.0;3
ACCE;7.851;17942.447;-2.07817;1.51314;9.73004;3
MAGN;7.852;17942.450;2.52826;0.52938;-1.10549;3
LIGH;7.855;17942.453;783.0;3
ACCE;7.862;17942.457;-2.04944;1.47483;9.75877;3
LIGH;7.865;17942.463;783.0;3
ACCE;7.871;17942.467;-2.05901;1.45567;9.82580;3
MAGN;7.872;17942.470;2.52826;0.52938;-1.10549;3
LIGH;7.875;17942.473;783.0;3
ACCE;7.881;17942.478;-2.03028;1.46525;9.73004;3
LIGH;7.885;17942.483;783.0;3
ACCE;7.891;17942.487;-1.97282;1.44610;9.83538;3
MAGN;7.892;17942.490;2.52826;0.52938;-1.10549;3
LIGH;7.895;17942.493;770.0;3
ACCE;7.901;17942.498;-1.97282;1.42694;9.77792;3
LIGH;7.905;17942.503;770.0;3
ACCE;7.911;17942.507;-1.99198;1.41737;9.89284;3
MAGN;7.912;17942.510;1.87849;0.52335;-0.86398;3
LIGH;7.915;17942.513;770.0;3
ACCE;7.921;17942.518;-2.02071;1.40779;9.86411;3
LIGH;7.925;17942.523;770.0;3
ACCE;7.931;17942.527;-1.92494;1.35033;9.86411;3
MAGN;7.932;17942.530;1.87849;0.52335;-0.86398;3
LIGH;7.935;17942.533;770.0;3
ACCE;7.941;17942.538;-1.93451;1.31202;9.85453;3
LIGH;7.945;17942.543;770.0;3
ACCE;7.951;17942.547;-1.99198;1.29287;9.91199;3
MAGN;7.952;17942.550;1.87849;0.52335;-0.86398;3
LIGH;7.958;17942.555;770.0;3
ACCE;7.960;17942.557;-1.97282;1.21625;9.84496;3
LIGH;7.965;17942.563;767.0;3
ACCE;7.971;17942.567;-1.86748;1.18752;9.93115;3
MAGN;7.972;17942.570;2.41283;0.31966;-0.57395;3
LIGH;7.975;17942.573;767.0;3
ACCE;7.981;17942.578;-1.80044;1.19710;9.84496;3
LIGH;7.985;17942.583;767.0;3
ACCE;7.992;17942.587;-1.73340;1.20668;9.93115;3
MAGN;7.993;17942.590;2.41283;0.31966;-0.57395;3
LIGH;7.995;17942.593;767.0;3
ACCE;8.001;17942.598;-1.73340;1.21625;9.89284;3
LIGH;8.005;17942.603;767.0;3
ACCE;8.011;17942.607;-1.71425;1.26414;9.90242;3
MAGN;8.012;17942.610;2.41283;0.31966;-0.57395;3
LIGH;8.015;17942.613;767.0;3
ACCE;8.021;17942.618;-1.73340;1.27372;9.77792;3
LIGH;8.025;17942.623;774.0;3
ACCE;8.033;17942.627;-1.83875;1.25456;9.91199;3
MAGN;8.035;17942.632;3.02542;0.24593;-1.18725;3
LIGH;8.044;17942.642;774.0;3
ACCE;8.046;17942.638;-1.88663;1.26414;9.85453;3
ACCE;8.052;17942.647;-1.86748;1.32160;9.95988;3
LIGH;8.053;17942.650;774.0;3
MAGN;8.055;17942.651;3.02542;0.24593;-1.18725;3
LIGH;8.057;17942.655;774.0;3
ACCE;8.062;17942.658;-1.87705;1.35991;9.92157;3
LIGH;8.066;17942.664;774.0;3
ACCE;8.071;17942.667;-1.87705;1.36948;10.03649;3
MAGN;8.072;17942.670;3.02542;0.24593;-1.18725;3
LIGH;8.075;17942.673;774.0;3
ACCE;8.081;17942.678;-1.88663;1.31202;10.00776;3
LIGH;8.085;17942.683;781.0;3
ACCE;8.091;17942.687;-1.94409;1.33118;10.11311;3
MAGN;8.092;17942.690;2.39023;0.69798;-1.19444;3
LIGH;8.095;17942.693;781.0;3
ACCE;8.101;17942.698;-2.01113;1.31202;10.05565;3
LIGH;8.105;17942.703;781.0;3
ACCE;8.112;17942.707;-1.93451;1.27372;10.10353;3
MAGN;8.113;17942.710;2.39023;0.69798;-1.19444;3
LIGH;8.115;17942.713;781.0;3
ACCE;8.120;17942.717;-1.86748;1.30245;10.07480;3
LIGH;8.125;17942.723;781.0;3
ACCE;8.131;17942.727;-2.03028;1.31202;9.96946;3
MAGN;8.132;17942.730;2.39023;0.69798;-1.19444;3
LIGH;8.135;17942.733;781.0;3
ACCE;8.142;17942.739;-1.98240;1.28329;9.83538;3
LIGH;8.146;17942.744;782.0;3
ACCE;8.151;17942.747;-1.90578;1.32160;9.87369;3
MAGN;8.152;17942.750;1.96010;0.63912;-0.95768;3
LIGH;8.156;17942.753;782.0;3
ACCE;8.161;17942.758;-1.99198;1.42694;9.80665;3
LIGH;8.165;17942.763;782.0;3
SOUN;8.170;41.82;0.00128;36.10
ACCE;8.172;17942.767;-1.98240;1.41737;9.89284;3
MAGN;8.173;17942.770;1.96010;0.63912;-0.95768;3
LIGH;8.175;17942.773;782.0;3
ACCE;8.182;17942.778;-1.99198;1.42694;9.82580;3
LIGH;8.186;17942.783;782.0;3
ACCE;8.191;17942.787;-2.01113;1.43652;9.86411;3
MAGN;8.192;17942.790;1.96010;0.63912;-0.95768;3
LIGH;8.195;17942.793;782.0;3
ACCE;8.200;17942.797;-1.99198;1.39821;9.82580;3
LIGH;8.205;17942.803;778.0;3
ACCE;8.213;17942.808;-2.03028;1.35991;9.82580;3
MAGN;8.213;17942.811;1.99284;1.14363;-1.39105;3
LIGH;8.217;17942.815;778.0;3
ACCE;8.220;17942.817;-1.99198;1.35033;9.74919;3
LIGH;8.226;17942.824;778.0;3
ACCE;8.233;17942.829;-2.00155;1.44610;9.82580;3
MAGN;8.234;17942.831;1.99284;1.14363;-1.39105;3
LIGH;8.237;17942.835;778.0;3
ACCE;8.240;17942.837;-2.05901;1.45567;9.73004;3
LIGH;8.245;17942.843;778.0;3
ACCE;8.253;17942.848;-2.07817;1.43652;9.78750;3
MAGN;8.254;17942.851;1.99284;1.14363;-1.39105;3
LIGH;8.256;17942.854;778.0;3
ACCE;8.260;17942.857;-2.12605;1.43652;9.73961;3
LIGH;8.265;17942.863;784.0;3
ACCE;8.273;17942.868;-2.23140;1.49398;9.81623;3
MAGN;8.274;17942.871;2.38290;0.87505;-1.09402;3
LIGH;8.276;17942.874;768.0;3
ACCE;8.280;17942.877;-2.22182;1.49398;9.70131;3
LIGH;8.285;17942.883;768.0;3
ACCE;8.291;17942.887;-2.18351;1.47483;9.83538;3
MAGN;8.292;17942.890;2.38290;0.87505;-1.09402;3
LIGH;8.295;17942.893;768.0;3
ACCE;8.300;17942.897;-2.13563;1.43652;9.86411;3
LIGH;8.305;17942.903;768.0;3
ACCE;8.313;17942.908;-2.18351;1.38864;10.06522;3
MAGN;8.314;17942.911;2.38290;0.87505;-1.09402;3
LIGH;8.316;17942.914;768.0;3
ACCE;8.320;17942.917;-2.22182;1.34075;10.03649;3
LIGH;8.325;17942.923;768.0;3
ACCE;8.333;17942.928;-2.20267;1.27372;10.12268;3
MAGN;8.334;17942.931;2.95031;0.43354;0.03087;3
LIGH;8.336;17942.934;767.0;3
ACCE;8.340;17942.937;-2.16436;1.27372;10.03649;3
LIGH;8.345;17942.943;767.0;3
ACCE;8.353;17942.949;-2.13563;1.36948;10.11311;3
MAGN;8.354;17942.951;2.95031;0.43354;0.03087;3
LIGH;8.357;17942.955;767.0;3
ACCE;8.360;17942.957;-2.17394;1.38864;9.97903;3
LIGH;8.365;17942.963;767.0;3
ACCE;8.373;17942.968;-2.16436;1.40779;9.95030;3
MAGN;8.374;17942.971;2.95031;0.43354;0.03087;3
LIGH;8.376;17942.974;767.0;3
ACCE;8.380;17942.977;-2.15478;1.42694;9.86411;3
LIGH;8.385;17942.983;767.0;3
ACCE;8.393;17942.988;-2.16436;1.49398;9.89284;3
MAGN;8.394;17942.991;3.64356;0.38212;0.10605;3
LIGH;8.396;17942.994;771.0;3
ACCE;8.400;17942.997;-2.21224;1.47483;9.86411;3
LIGH;8.405;17943.003;771.0;3
ACCE;8.413;17943.008;-2.27928;1.47483;9.91199;3
MAGN;8.414;17943.011;3.64356;0.38212;0.10605;3
LIGH;8.416;17943.014;771.0;3
ACCE;8.420;17943.017;-2.31759;1.48441;9.89284;3
LIGH;8.425;17943.023;771.0;3
ACCE;8.433;17943.028;-2.33674;1.47483;9.97903;3
MAGN;8.434;17943.031;3.64356;0.38212;0.10605;3
LIGH;8.436;17943.034;771.0;3
ACCE;8.440;17943.037;-2.34632;1.48441;9.95988;3
LIGH;8.445;17943.043;771.0;3
ACCE;8.451;17943.047;-2.39420;1.47483;10.00776;3
MAGN;8.452;17943.050;4.06211;0.77059;0.06116;3
LIGH;8.455;17943.053;773.0;3
ACCE;8.460;17943.057;-2.44209;1.43652;10.05565;3
LIGH;8.465;17943.063;773.0;3
ACCE;8.473;17943.069;-2.43251;1.32160;10.10353;3
MAGN;8.474;17943.071;4.06211;0.77059;0.06116;3
LIGH;8.477;17943.075;773.0;3
ACCE;8.480;17943.077;-2.37505;1.35991;10.05565;3
LIGH;8.485;17943.083;773.0;3
ACCE;8.493;17943.088;-2.30801;1.42694;10.18015;3
MAGN;8.494;17943.091;4.06211;0.77059;0.06116;3
LIGH;8.496;17943.094;773.0;3
ACCE;8.500;17943.097;-2.32716;1.40779;10.24718;3
LIGH;8.505;17943.103;773.0;3
ACCE;8.513;17943.109;-2.33674;1.41737;10.12268;3
MAGN;8.514;17943.111;4.01778;0.47978;0.41221;3
LIGH;8.516;17943.114;772.0;3
ACCE;8.520;17943.117;-2.33674;1.41737;9.98861;3
BLE4;8.524;2016;12;-81
BLE4;8.524;2016;10;-83
BLE4;8.525;2016;16;-88
BLE4;8.525;2016;11;-90
BLE4;8.525;2016;13;-92
BLE4;8.525;2016;9;-96
BLE4;8.525;2016;14;-98
BLE4;8.525;2016;15;-99
LIGH;8.526;17943.123;772.0;3
ACCE;8.533;17943.129;-2.34632;1.44610;9.99819;3
MAGN;8.533;17943.131;4.01778;0.47978;0.41221;3
LIGH;8.537;17943.135;772.0;3
ACCE;8.540;17943.137;-2.32716;1.49398;9.95030;3
LIGH;8.545;17943.143;772.0;3
ACCE;8.553;17943.148;-2.32716;1.59933;9.79707;3
MAGN;8.553;17943.151;4.01778;0.47978;0.41221;3
LIGH;8.557;17943.155;772.0;3
ACCE;8.560;17943.157;-2.31759;1.59933;9.67257;3
LIGH;8.566;17943.164;772.0;3
ACCE;8.573;17943.169;-2.41336;1.59933;9.63427;3
MAGN;8.574;17943.171;4.53370;0.08222;0.48243;3
LIGH;8.577;17943.175;757.0;3
ACCE;8.580;17943.177;-2.41336;1.59933;9.63427;3
LIGH;8.585;17943.183;757.0;3
ACCE;8.593;17943.189;-2.51870;1.56102;9.56723;3
MAGN;8.594;17943.191;4.53370;0.08222;0.48243;3
LIGH;8.597;17943.195;757.0;3
ACCE;8.600;17943.197;-2.59531;1.51314;9.45231;3
LIGH;8.605;17943.203;757.0;3
SOUN;8.611;42.46;0.00130;36.23
ACCE;8.613;17943.207;-2.54743;1.54187;9.41400;3
MAGN;8.613;17943.210;4.53370;0.08222;0.48243;3
LIGH;8.615;17943.213;757.0;3
ACCE;8.620;17943.217;-2.46124;1.63763;9.46189;3
LIGH;8.625;17943.223;757.0;3
ACCE;8.633;17943.228;-2.54743;1.68552;9.40442;3
MAGN;8.633;17943.231;4.84680;-0.13305;0.49648;3
LIGH;8.637;17943.235;741.0;3
ACCE;8.640;17943.237;-2.59531;1.64721;9.28950;3
LIGH;8.646;17943.244;741.0;3
ACCE;8.653;17943.248;-2.62405;1.64721;9.29908;3
MAGN;8.654;17943.251;4.84680;-0.13305;0.49648;3
LIGH;8.656;17943.254;741.0;3
ACCE;8.660;17943.257;-2.66235;1.63763;9.27035;3
LIGH;8.665;17943.263;741.0;3
ACCE;8.675;17943.269;-2.68151;1.61848;9.37569;3
MAGN;8.681;17943.273;4.84680;-0.13305;0.49648;3
LIGH;8.684;17943.278;741.0;3
ACCE;8.684;17943.277;-2.70066;1.58017;9.33739;3
GNSS;8.685;1490625607.000;40.313469;-3.483590;596.000;0.000;14.0;0.0;26;7
LIGH;8.688;17943.284;741.0;3
GNSS;8.690;1490625607.000;40.313469;-3.483590;596.000;0.000;14.0;0.0;26;7
ACCE;8.693;17943.288;-2.79643;1.58017;9.38527;3
MAGN;8.695;17943.291;4.99338;-0.90241;0.30730;3
LIGH;8.707;17943.297;743.0;3
ACCE;8.708;17943.298;-2.89220;1.56102;9.46189;3
LIGH;8.709;17943.304;737.0;3
ACCE;8.714;17943.309;-2.94008;1.55144;9.50977;3
MAGN;8.715;17943.313;4.99338;-0.90241;0.30730;3
LIGH;8.718;17943.316;737.0;3
ACCE;8.722;17943.317;-2.94966;1.55144;9.46189;3
LIGH;8.727;17943.325;737.0;3
ACCE;8.734;17943.329;-2.94966;1.60890;9.58638;3
MAGN;8.735;17943.332;4.99338;-0.90241;0.30730;3
LIGH;8.738;17943.335;737.0;3
ACCE;8.741;17943.337;-2.93050;1.58975;9.43316;3
LIGH;8.747;17943.344;737.0;3
ACCE;8.753;17943.349;-2.85389;1.59933;9.45231;3
MAGN;8.755;17943.353;4.81629;-1.05880;0.76866;3
LIGH;8.758;17943.356;735.0;3
ACCE;8.761;17943.357;-2.78685;1.60890;9.43316;3
LIGH;8.766;17943.364;742.0;3
ACCE;8.771;17943.367;-2.63362;1.54187;9.34696;3
MAGN;8.772;17943.370;4.81629;-1.05880;0.76866;3
LIGH;8.775;17943.373;742.0;3
ACCE;8.780;17943.377;-2.57616;1.56102;9.24162;3
LIGH;8.785;17943.383;742.0;3
ACCE;8.792;17943.388;-2.48039;1.59933;9.32781;3
MAGN;8.793;17943.390;4.81629;-1.05880;0.76866;3
LIGH;8.795;17943.393;742.0;3
ACCE;8.800;17943.397;-2.33674;1.63763;9.25119;3
LIGH;8.805;17943.403;742.0;3
ACCE;8.812;17943.408;-2.19309;1.68552;9.27035;3
MAGN;8.814;17943.410;4.36230;-0.85109;0.48461;3
LIGH;8.816;17943.414;742.0;3
ACCE;8.820;17943.417;-2.17394;1.70467;9.21289;3
LIGH;8.825;17943.423;755.0;3
ACCE;8.832;17943.427;-2.16436;1.69509;9.33739;3
MAGN;8.832;17943.430;4.36230;-0.85109;0.48461;3
LIGH;8.835;17943.433;755.0;3
ACCE;8.841;17943.438;-2.19309;1.63763;9.28950;3
LIGH;8.845;17943.443;755.0;3
ACCE;8.851;17943.447;-2.15478;1.65679;9.50977;3
MAGN;8.852;17943.450;4.36230;-0.85109;0.48461;3
LIGH;8.855;17943.453;755.0;3
ACCE;8.861;17943.458;-2.14520;1.66636;9.47146;3
ACCE;8.872;17943.467;-2.14520;1.69509;9.54808;3
MAGN;8.876;17943.471;4.10408;-0.37795;0.46927;3
LIGH;8.877;17943.473;755.0;3
LIGH;8.880;17943.477;755.0;3
ACCE;8.882;17943.477;-2.09732;1.71425;9.57681;3
LIGH;8.886;17943.484;760.0;3
ACCE;8.892;17943.487;-2.01113;1.71425;9.77792;3
MAGN;8.894;17943.490;4.10408;-0.37795;0.46927;3
LIGH;8.896;17943.494;760.0;3
ACCE;8.901;17943.497;-1.99198;1.71425;9.73004;3
LIGH;8.905;17943.503;760.0;3
ACCE;8.912;17943.507;-1.98240;1.68552;9.84496;3
MAGN;8.912;17943.510;4.10408;-0.37795;0.46927;3
LIGH;8.915;17943.513;760.0;3
ACCE;8.921;17943.518;-1.96325;1.67594;9.90242;3
LIGH;8.925;17943.523;760.0;3
ACCE;8.931;17943.527;-1.99198;1.61848;10.04607;3
MAGN;8.932;17943.530;3.79346;-0.30268;0.48280;3
LIGH;8.935;17943.533;760.0;3
ACCE;8.940;17943.537;-2.00155;1.60890;10.02692;3
LIGH;8.945;17943.543;761.0;3
ACCE;8.951;17943.547;-2.06859;1.56102;10.20888;3
MAGN;8.952;17943.550;3.79346;-0.30268;0.48280;3
LIGH;8.955;17943.553;761.0;3
ACCE;8.962;17943.559;-2.14520;1.46525;10.21845;3
LIGH;8.965;17943.563;761.0;3
ACCE;8.972;17943.567;-2.21224;1.44610;10.33337;3
MAGN;8.973;17943.571;3.79346;-0.30268;0.48280;3
LIGH;8.976;17943.574;761.0;3
ACCE;8.981;17943.578;-2.23140;1.44610;10.28549;3
LIGH;8.985;17943.583;761.0;3
ACCE;8.991;17943.587;-2.23140;1.44610;10.31422;3
MAGN;8.992;17943.590;3.62775;-0.29537;0.30014;3
LIGH;8.995;17943.593;761.0;3
ACCE;9.001;17943.598;-2.22182;1.45567;10.24718;3
LIGH;9.005;17943.603;762.0;3
ACCE;9.011;17943.607;-2.20267;1.44610;10.33337;3
MAGN;9.013;17943.610;3.62775;-0.29537;0.30014;3
LIGH;9.016;17943.613;760.0;3
ACCE;9.021;17943.618;-2.24097;1.41737;10.18972;3
LIGH;9.025;17943.623;760.0;3
ACCE;9.032;17943.627;-2.23140;1.40779;10.19930;3
MAGN;9.033;17943.630;3.62775;-0.29537;0.30014;3
LIGH;9.045;17943.642;760.0;3
ACCE;9.046;17943.638;-2.19309;1.45567;9.97903;3
LIGH;9.050;17943.647;760.0;3
ACCE;9.052;17943.647;-2.21224;1.48441;9.99819;3
MAGN;9.052;17943.650;3.60117;-0.44101;-0.19454;3
LIGH;9.056;17943.654;760.0;3
ACCE;9.062;17943.658;-2.13563;1.52271;9.85453;3
LIGH;9.066;17943.664;760.0;3
ACCE;9.071;17943.667;-2.13563;1.54187;9.79707;3
MAGN;9.072;17943.670;3.60117;-0.44101;-0.19454;3
LIGH;9.075;17943.673;765.0;3
ACCE;9.082;17943.679;-2.15478;1.67594;9.58638;3
LIGH;9.085;17943.683;765.0;3
ACCE;9.091;17943.687;-2.15478;1.72383;9.67257;3
MAGN;9.092;17943.690;3.60117;-0.44101;-0.19454;3
LIGH;9.095;17943.693;765.0;3
ACCE;9.100;17943.697;-2.18351;1.73340;9.56723;3
LIGH;9.105;17943.703;765.0;3
ACCE;9.111;17943.707;-2.18351;1.73340;9.55765;3
MAGN;9.112;17943.710;3.35848;-0.38498;-0.09274;3
LIGH;9.115;17943.713;765.0;3
ACCE;9.121;17943.718;-2.27928;1.74298;9.49062;3
LIGH;9.125;17943.723;765.0;3
ACCE;9.134;17943.730;-2.31759;1.67594;9.53850;3
MAGN;9.137;17943.733;3.35848;-0.38498;-0.09274;3
LIGH;9.138;17943.736;770.0;3
ACCE;9.142;17943.739;-2.36547;1.60890;9.39485;3
LIGH;9.145;17943.743;770.0;3
ACCE;9.151;17943.747;-2.25055;1.63763;9.41400;3
MAGN;9.152;17943.750;3.35848;-0.38498;-0.09274;3
LIGH;9.155;17943.753;770.0;3
ACCE;9.162;17943.758;-2.16436;1.63763;9.48104;3
SOUN;9.163;790.69;0.02413;61.63
LIGH;9.166;17943.763;770.0;3
ACCE;9.171;17943.767;-2.13563;1.56102;9.56723;3
MAGN;9.172;17943.770;2.87900;-0.33970;0.24792;3
LIGH;9.175;17943.773;770.0;3
ACCE;9.181;17943.778;-2.20267;1.45567;9.55765;3
LIGH;9.185;17943.783;770.0;3
ACCE;9.191;17943.787;-2.30801;1.28329;9.77792;3
MAGN;9.192;17943.790;2.87900;-0.33970;0.24792;3
LIGH;9.195;17943.793;775.0;3
ACCE;9.201;17943.798;-2.27928;1.32160;9.77792;3
LIGH;9.205;17943.803;775.0;3
ACCE;9.211;17943.807;-2.18351;1.35991;10.00776;3
MAGN;9.212;17943.810;2.87900;-0.33970;0.24792;3
LIGH;9.215;17943.813;775.0;3
ACCE;9.221;17943.818;-2.17394;1.43652;9.92157;3
LIGH;9.226;17943.823;775.0;3
ACCE;9.231;17943.827;-2.15478;1.49398;9.91199;3
MAGN;9.232;17943.830;3.33072;-0.65302;0.39617;3
LIGH;9.235;17943.833;775.0;3
ACCE;9.241;17943.838;-2.11647;1.49398;9.80665;3
LIGH;9.245;17943.843;775.0;3
ACCE;9.251;17943.847;-2.03986;1.50356;9.79707;3
MAGN;9.252;17943.850;3.33072;-0.65302;0.39617;3
LIGH;9.255;17943.853;774.0;3
ACCE;9.260;17943.857;-2.01113;1.54187;9.67257;3
LIGH;9.265;17943.863;774.0;3
ACCE;9.271;17943.867;-1.97282;1.57060;9.82580;3
MAGN;9.273;17943.870;3.33072;-0.65302;0.39617;3
LIGH;9.275;17943.873;774.0;3
ACCE;9.281;17943.878;-2.00155;1.57060;9.87369;3
LIGH;9.285;17943.883;774.0;3
ACCE;9.291;17943.887;-2.07817;1.49398;9.95988;3
MAGN;9.292;17943.890;4.40811;-0.65264;0.45787;3
LIGH;9.295;17943.893;774.0;3
ACCE;9.301;17943.898;-2.07817;1.49398;10.09395;3
LIGH;9.305;17943.903;774.0;3
ACCE;9.311;17943.907;-2.00155;1.42694;10.19930;3
MAGN;9.312;17943.910;4.40811;-0.65264;0.45787;3
LIGH;9.315;17943.913;767.0;3
ACCE;9.321;17943.918;-2.04944;1.45567;10.22803;3
LIGH;9.325;17943.923;767.0;3
ACCE;9.332;17943.927;-2.12605;1.43652;10.36211;3
MAGN;9.333;17943.931;4.40811;-0.65264;0.45787;3
LIGH;9.336;17943.934;767.0;3
ACCE;9.341;17943.938;-2.16436;1.39821;10.22803;3
LIGH;9.345;17943.943;767.0;3
ACCE;9.351;17943.947;-2.16436;1.31202;10.24718;3
MAGN;9.352;17943.950;4.25041;-0.48334;0.29103;3
LIGH;9.355;17943.953;767.0;3
ACCE;9.361;17943.958;-2.19309;1.28329;10.15141;3
LIGH;9.369;17943.966;767.0;3
ACCE;9.371;17943.967;-2.26970;1.29287;10.18972;3
MAGN;9.372;17943.970;4.25041;-0.48334;0.29103;3
LIGH;9.376;17943.974;768.0;3
ACCE;9.381;17943.978;-2.36547;1.34075;10.00776;3
LIGH;9.385;17943.983;762.0;3
ACCE;9.391;17943.987;-2.35589;1.32160;9.96946;3
MAGN;9.392;17943.990;4.25041;-0.48334;0.29103;3
LIGH;9.395;17943.993;762.0;3
ACCE;9.401;17943.998;-2.26970;1.41737;9.79707;3
LIGH;9.405;17944.003;762.0;3
ACCE;9.411;17944.007;-2.17394;1.48441;9.78750;3
MAGN;9.412;17944.010;4.26160;-0.57379;0.37799;3
LIGH;9.415;17944.013;762.0;3
ACCE;9.420;17944.017;-2.16436;1.50356;9.73961;3
LIGH;9.425;17944.023;762.0;3
ACCE;9.431;17944.027;-2.22182;1.41737;9.68215;3
MAGN;9.432;17944.030;4.26160;-0.57379;0.37799;3
LIGH;9.435;17944.033;762.0;3
ACCE;9.442;17944.038;-2.20267;1.41737;9.59596;3
LIGH;9.446;17944.043;765.0;3
ACCE;9.451;17944.047;-2.20267;1.47483;9.67257;3
MAGN;9.452;17944.050;4.26160;-0.57379;0.37799;3
LIGH;9.455;17944.053;765.0;3
ACCE;9.461;17944.058;-2.18351;1.49398;9.53850;3
LIGH;9.465;17944.063;765.0;3
ACCE;9.471;17944.067;-2.15478;1.39821;9.53850;3
MAGN;9.472;17944.070;3.89693;-0.40161;0.05951;3
LIGH;9.475;17944.073;765.0;3
ACCE;9.480;17944.077;-2.07817;1.37906;9.40442;3
LIGH;9.485;17944.083;765.0;3
ACCE;9.493;17944.088;-1.97282;1.49398;9.42358;3
MAGN;9.493;17944.091;3.89693;-0.40161;0.05951;3
LIGH;9.496;17944.094;765.0;3
ACCE;9.500;17944.097;-1.97282;1.56102;9.31823;3
LIGH;9.505;17944.103;773.0;3
ACCE;9.513;17944.108;-1.99198;1.57060;9.28950;3
MAGN;9.513;17944.111;3.89693;-0.40161;0.05951;3
LIGH;9.516;17944.114;773.0;3
ACCE;9.520;17944.117;-2.00155;1.58975;9.03093;3
BLE4;9.525;2016;12;-81
BLE4;9.525;2016;10;-83
BLE4;9.525;2016;16;-88
BLE4;9.525;2016;11;-90
BLE4;9.526;2016;13;-92
BLE4;9.526;2016;9;-96
BLE4;9.526;2016;14;-98
BLE4;9.526;2016;15;-99
LIGH;9.526;17944.123;773.0;3
ACCE;9.533;17944.129;-2.12605;1.80044;9.40442;3
MAGN;9.533;17944.131;3.67723;-0.53106;0.43747;3
LIGH;9.536;17944.134;773.0;3
ACCE;9.540;17944.137;-2.18351;1.83875;9.21289;3
LIGH;9.545;17944.143;773.0;3
ACCE;9.553;17944.148;-2.14520;1.79086;9.48104;3
MAGN;9.553;17944.151;3.67723;-0.53106;0.43747;3
LIGH;9.556;17944.154;773.0;3
ACCE;9.560;17944.157;-2.16436;1.72383;9.31823;3
LIGH;9.565;17944.163;774.0;3
ACCE;9.573;17944.169;-2.46124;1.62806;9.66300;3
MAGN;9.574;17944.171;3.67723;-0.53106;0.43747;3
LIGH;9.576;17944.174;774.0;3
ACCE;9.580;17944.177;-2.58574;1.57060;9.75877;3
LIGH;9.585;17944.183;774.0;3
ACCE;9.591;17944.187;-2.60489;1.43652;9.93115;3
MAGN;9.592;17944.190;4.29458;-1.00651;0.88172;3
LIGH;9.595;17944.193;774.0;3
ACCE;9.600;17944.197;-2.59531;1.27372;10.04607;3
SOUN;9.603;742.02;0.02265;61.08
LIGH;9.606;17944.203;774.0;3
ACCE;9.613;17944.208;-2.57616;1.04387;10.18972;3
MAGN;9.613;17944.211;4.29458;-1.00651;0.88172;3
LIGH;9.616;17944.214;774.0;3
ACCE;9.620;17944.217;-2.60489;1.05345;10.14184;3
LIGH;9.625;17944.223;775.0;3
ACCE;9.633;17944.228;-2.55701;1.14922;10.31422;3
MAGN;9.633;17944.231;4.29458;-1.00651;0.88172;3
LIGH;9.636;17944.234;775.0;3
ACCE;9.641;17944.237;-2.49955;1.21625;10.27591;3
LIGH;9.645;17944.243;775.0;3
ACCE;9.653;17944.248;-2.34632;1.22583;10.25676;3
MAGN;9.654;17944.251;4.87457;-1.28142;1.50203;3
LIGH;9.656;17944.254;775.0;3
ACCE;9.660;17944.257;-2.39420;1.30245;10.13226;3
LIGH;9.665;17944.263;775.0;3
ACCE;9.674;17944.269;-2.44209;1.38864;10.11311;3
MAGN;9.708;17944.273;4.87457;-1.28142;1.50203;3
LIGH;9.709;17944.278;775.0;3
ACCE;9.709;17944.277;-2.42293;1.44610;10.02692;3
LIGH;9.710;17944.284;786.0;3
ACCE;9.711;17944.289;-2.63362;1.52271;10.01734;3
MAGN;9.712;17944.296;4.87457;-1.28142;1.50203;3
ACCE;9.713;17944.298;-2.69108;1.59933;9.91199;3
LIGH;9.713;17944.302;757.0;3
ACCE;9.714;17944.308;-2.54743;1.68552;9.70131;3
LIGH;9.714;17944.311;757.0;3
MAGN;9.715;17944.312;5.50918;-2.32033;2.41468;3
GNSS;9.717;1490625608.000;40.313469;-3.483590;596.000;0.000;14.0;0.0;26;8
LIGH;9.720;17944.315;757.0;3
ACCE;9.721;17944.317;-2.47082;1.80044;9.71088;3
GNSS;9.722;1490625608.000;40.313469;-3.483590;596.000;0.000;14.0;0.0;26;8
LIGH;9.727;17944.325;757.0;3
ACCE;9.732;17944.328;-2.65278;1.88663;9.95988;3
MAGN;9.734;17944.331;5.50918;-2.32033;2.41468;3
LIGH;9.738;17944.336;757.0;3
ACCE;9.740;17944.337;-2.66235;1.81002;9.86411;3
LIGH;9.746;17944.344;762.0;3
WIFI;9.749;17944.290;eduroam;00:0b:86:27:3e:d0;-72
WIFI;9.749;17944.290;test-CAR;00:0b:86:27:3e:d2;-72
WIFI;9.749;17944.290;portal-csic;00:0b:86:27:3e:d1;-72
WIFI;9.749;17944.290;test-CAR;00:0b:86:27:36:c2;-70
WIFI;9.749;17944.290;eduroam;00:0b:86:27:36:c0;-72
WIFI;9.749;17944.290;portal-csic;00:0b:86:27:36:c1;-71
WIFI;9.749;17944.290;test-CAR;00:0b:86:27:32:e2;-87
WIFI;9.749;17944.290;SMC_LOPSI;00:13:f7:80:98:e4;-55
WIFI;9.749;17944.290;portal-csic;00:0b:86:27:32:e1;-88
WIFI;9.749;17944.290;WLAN_3F;e0:91:53:1b:36:f3;-77
WIFI;9.749;17944.290;eduroam;00:0b:86:27:32:e0;-87
WIFI;9.749;17944.290;eduroam;00:0b:86:27:37:b0;-91
ACCE;9.764;17944.348;-2.65278;1.77171;9.94073;3
MAGN;9.764;17944.350;5.50918;-2.32033;2.41468;3
LIGH;9.764;17944.354;738.0;3
ACCE;9.764;17944.358;-2.67193;1.76213;9.90242;3
LIGH;9.765;17944.363;738.0;3
ACCE;9.772;17944.367;-2.70066;1.70467;9.89284;3
MAGN;9.772;17944.370;6.03554;-3.54569;2.00065;3
LIGH;9.775;17944.373;738.0;3
ACCE;9.780;17944.377;-2.69108;1.67594;9.74919;3
LIGH;9.785;17944.383;738.0;3
ACCE;9.792;17944.388;-2.70066;1.72383;9.68215;3
MAGN;9.793;17944.391;6.03554;-3.54569;2.00065;3
LIGH;9.796;17944.394;738.0;3
ACCE;9.800;17944.397;-2.71981;1.75256;9.38527;3
LIGH;9.805;17944.403;738.0;3
ACCE;9.812;17944.407;-2.94008;1.74298;8.96389;3
MAGN;9.812;17944.410;6.03554;-3.54569;2.00065;3
LIGH;9.815;17944.413;739.0;3
ACCE;9.820;17944.417;-2.90177;1.83875;8.61913;3
LIGH;9.828;17944.425;739.0;3
ACCE;9.831;17944.427;-2.67193;1.89621;8.86812;3
MAGN;9.832;17944.430;6.87659;-4.05378;2.20721;3
LIGH;9.835;17944.433;739.0;3
ACCE;9.840;17944.437;-2.77727;2.03986;8.94474;3
LIGH;9.845;17944.443;739.0;3
ACCE;9.852;17944.447;-3.43807;2.17394;8.93516;3
MAGN;9.853;17944.450;6.87659;-4.05378;2.20721;3
LIGH;9.857;17944.455;739.0;3
ACCE;9.860;17944.457;-3.61046;2.26013;8.60955;3
LIGH;9.865;17944.463;739.0;3
ACCE;9.871;17944.467;-3.58173;2.34632;8.38928;3
MAGN;9.872;17944.470;6.87659;-4.05378;2.20721;3
LIGH;9.876;17944.474;716.0;3
ACCE;9.881;17944.477;-3.37104;2.30801;8.59040;3
LIGH;9.885;17944.483;716.0;3
ACCE;9.893;17944.489;-3.39977;2.21224;8.88728;3
MAGN;9.894;17944.491;7.67511;-3.92462;2.89228;3
LIGH;9.896;17944.494;716.0;3
ACCE;9.900;17944.497;-3.46680;1.99198;8.98304;3
LIGH;9.905;17944.503;716.0;3
ACCE;9.911;17944.507;-3.46680;1.83875;9.14585;3
MAGN;9.912;17944.510;7.67511;-3.92462;2.89228;3
LIGH;9.916;17944.513;716.0;3
ACCE;9.920;17944.517;-3.02627;1.68552;9.56723;3
LIGH;9.925;17944.523;716.0;3
ACCE;9.933;17944.528;-2.88262;1.64721;9.60554;3
MAGN;9.933;17944.531;7.67511;-3.92462;2.89228;3
LIGH;9.936;17944.534;718.0;3
ACCE;9.940;17944.537;-2.87304;1.67594;9.56723;3
LIGH;9.945;17944.543;718.0;3
ACCE;9.953;17944.548;-2.97839;1.57060;9.74919;3
MAGN;9.953;17944.551;7.51094;-2.94247;3.62279;3
LIGH;9.960;17944.557;718.0;3
ACCE;9.960;17944.557;-2.97839;1.57060;9.57681;3
LIGH;9.965;17944.563;718.0;3
ACCE;9.973;17944.568;-3.39019;1.56102;9.58638;3
MAGN;9.974;17944.571;7.51094;-2.94247;3.62279;3
LIGH;9.976;17944.574;718.0;3
ACCE;9.980;17944.577;-3.89776;1.29287;9.50019;3
LIGH;9.985;17944.583;718.0;3
ACCE;9.993;17944.588;-3.87861;0.98641;9.08839;3
MAGN;9.993;17944.591;7.51094;-2.94247;3.62279;3
LIGH;9.996;17944.594;690.0;3
ACCE;10.000;17944.597;-3.66792;1.08218;8.84897;3
LIGH;10.005;17944.603;690.0;3
ACCE;10.014;17944.609;-3.54342;1.15879;8.78193;3
MAGN;10.015;17944.611;8.30856;-1.54751;4.67829;3
LIGH;10.017;17944.615;690.0;3
ACCE;10.020;17944.617;-3.67749;1.13964;8.74362;3
LIGH;10.025;17944.623;690.0;3
ACCE;10.035;17944.628;-4.40533;1.09176;8.63828;3
MAGN;10.036;17944.631;8.30856;-1.54751;4.67829;3
ACCE;10.042;17944.638;-4.25210;0.98641;8.14029;3
LIGH;10.043;17944.640;690.0;3
LIGH;10.046;17944.644;690.0;3
ACCE;10.053;17944.649;-4.26168;0.91937;8.11156;3
MAGN;10.054;17944.652;8.30856;-1.54751;4.67829;3
LIGH;10.058;17944.656;598.0;3
ACCE;10.060;17944.657;-5.55455;0.71826;8.24563;3
LIGH;10.065;17944.663;598.0;3
ACCE;10.071;17944.667;-7.29753;-0.42138;8.78193;3
MAGN;10.072;17944.670;8.03226;0.74689;5.34915;3
LIGH;10.075;17944.673;598.0;3
ACCE;10.081;17944.677;-6.84742;-0.64165;8.15944;3
LIGH;10.085;17944.683;598.0;3
ACCE;10.093;17944.688;-6.04296;-0.42138;7.70933;3
MAGN;10.093;17944.691;8.03226;0.74689;5.34915;3
LIGH;10.096;17944.694;598.0;3
ACCE;10.100;17944.697;-5.34386;0.00958;7.45076;3
LIGH;10.105;17944.703;598.0;3
ACCE;10.111;17944.707;-5.61201;0.72784;7.81467;3
MAGN;10.112;17944.710;8.03226;0.74689;5.34915;3
LIGH;10.115;17944.713;598.0;3
ACCE;10.122;17944.718;-6.11000;0.74699;7.96790;3
LIGH;10.126;17944.724;497.0;3
ACCE;10.131;17944.727;-6.43561;0.95768;8.34140;3
MAGN;10.132;17944.730;6.50667;4.45994;5.37923;3
LIGH;10.135;17944.733;497.0;3
ACCE;10.141;17944.738;-6.13873;1.29287;8.12113;3
LIGH;10.145;17944.743;497.0;3
ACCE;10.151;17944.747;-5.81312;1.34075;8.37971;3
MAGN;10.152;17944.750;6.50667;4.45994;5.37923;3
SOUN;10.154;36.13;0.00110;34.83
LIGH;10.156;17944.753;497.0;3
ACCE;10.161;17944.758;-5.79397;1.42694;8.42759;3
LIGH;10.165;17944.763;497.0;3
ACCE;10.171;17944.767;-5.85143;1.61848;8.51378;3
MAGN;10.172;17944.770;6.50667;4.45994;5.37923;3
LIGH;10.175;17944.773;497.0;3
ACCE;10.181;17944.778;-5.81312;1.87705;8.42759;3
LIGH;10.185;17944.783;414.0;3
ACCE;10.191;17944.787;-5.75566;1.94409;8.63828;3
MAGN;10.192;17944.790;4.22142;8.80821;4.52760;3
LIGH;10.195;17944.793;414.0;3
ACCE;10.201;17944.798;-5.88974;2.03986;8.73405;3
LIGH;10.206;17944.804;414.0;3
ACCE;10.212;17944.807;-6.24408;2.06859;8.58082;3
MAGN;10.214;17944.810;4.22142;8.80821;4.52760;3
LIGH;10.216;17944.814;414.0;3
ACCE;10.222;17944.818;-6.60800;1.66636;8.36055;3
LIGH;10.226;17944.823;414.0;3
ACCE;10.231;17944.827;-6.56011;1.63763;8.60955;3
MAGN;10.232;17944.830;4.22142;8.80821;4.52760;3
LIGH;10.235;17944.833;414.0;3
ACCE;10.240;17944.837;-6.80911;1.61848;8.71489;3
LIGH;10.245;17944.843;369.0;3
ACCE;10.251;17944.847;-6.94318;1.58975;8.73405;3
MAGN;10.252;17944.850;1.48432;12.89613;3.58222;3
LIGH;10.255;17944.853;369.0;3
ACCE;10.261;17944.858;-6.33027;1.09176;8.38928;3
LIGH;10.265;17944.863;369.0;3
ACCE;10.271;17944.867;-6.12916;0.81403;8.39886;3
MAGN;10.272;17944.870;1.48432;12.89613;3.58222;3
LIGH;10.275;17944.873;369.0;3
ACCE;10.281;17944.878;-6.03339;0.55545;8.42759;3
LIGH;10.287;17944.885;369.0;3
ACCE;10.291;17944.887;-6.08127;0.31603;8.65743;3
MAGN;10.292;17944.890;1.48432;12.89613;3.58222;3
LIGH;10.295;17944.893;369.0;3
ACCE;10.301;17944.898;-6.15789;0.11492;8.90643;3
LIGH;10.305;17944.903;350.0;3
ACCE;10.311;17944.907;-5.98550;0.03831;9.18416;3
MAGN;10.312;17944.910;-1.07912;15.48102;3.32313;3
LIGH;10.315;17944.913;350.0;3
ACCE;10.321;17944.918;-5.76524;-0.05746;9.24162;3
LIGH;10.325;17944.923;350.0;3
ACCE;10.331;17944.927;-5.64074;0.08619;9.28950;3
MAGN;10.332;17944.930;-1.07912;15.48102;3.32313;3
LIGH;10.335;17944.933;350.0;3
ACCE;10.341;17944.938;-5.82270;0.58419;9.16500;3
LIGH;10.345;17944.943;350.0;3
ACCE;10.351;17944.947;-5.96635;0.57461;9.05008;3
MAGN;10.352;17944.950;-1.07912;15.48102;3.32313;3
LIGH;10.355;17944.953;350.0;3
ACCE;10.360;17944.957;-5.97593;0.48842;8.88728;3
LIGH;10.365;17944.963;359.0;3
ACCE;10.371;17944.967;-5.95677;0.83318;8.58082;3
MAGN;10.372;17944.970;-3.69422;17.61692;2.66730;0
LIGH;10.375;17944.973;359.0;3
ACCE;10.381;17944.978;-5.88974;0.98641;8.33182;3
LIGH;10.385;17944.983;359.0;3
ACCE;10.391;17944.987;-5.79397;0.99599;8.33182;3
MAGN;10.392;17944.990;-3.69422;17.61692;2.66730;0
LIGH;10.395;17944.993;359.0;3
ACCE;10.400;17944.997;-5.65032;0.87149;8.17859;3
LIGH;10.406;17945.004;359.0;3
ACCE;10.411;17945.007;-5.68862;0.86191;8.34140;3
MAGN;10.412;17945.010;-3.69422;17.61692;2.66730;0
LIGH;10.415;17945.013;359.0;3
ACCE;10.422;17945.018;-5.75566;0.91937;8.21690;3
LIGH;10.426;17945.024;361.0;3
ACCE;10.431;17945.027;-5.81312;0.73741;8.24563;3
MAGN;10.432;17945.030;-6.16220;18.69167;1.62253;0
LIGH;10.435;17945.033;345.0;3
ACCE;10.441;17945.038;-5.69820;0.57461;8.15944;3
LIGH;10.445;17945.043;345.0;3
ACCE;10.451;17945.047;-5.42047;0.38307;8.12113;3
MAGN;10.452;17945.050;-6.16220;18.69167;1.62253;0
LIGH;10.455;17945.053;345.0;3
ACCE;10.461;17945.058;-5.28640;0.27773;7.88171;3
LIGH;10.465;17945.063;345.0;3
ACCE;10.472;17945.068;-5.25767;0.28730;7.85298;3
MAGN;10.473;17945.071;-6.16220;18.69167;1.62253;0
LIGH;10.476;17945.074;345.0;3
ACCE;10.480;17945.077;-5.30555;0.38307;7.70933;3
LIGH;10.485;17945.083;345.0;3
ACCE;10.491;17945.087;-5.04698;0.01915;7.38372;3
MAGN;10.492;17945.090;-8.39378;19.69365;1.04813;0
LIGH;10.495;17945.093;351.0;3
ACCE;10.502;17945.098;-4.96079;-0.24900;7.35499;3
LIGH;10.505;17945.103;351.0;3
ACCE;10.511;17945.107;-5.00867;-0.47884;7.62314;3
MAGN;10.512;17945.110;-8.39378;19.69365;1.04813;0
LIGH;10.516;17945.113;351.0;3
ACCE;10.523;17945.119;-5.43005;-0.36392;7.89129;3
LIGH;10.527;17945.125;351.0;3
BLE4;10.528;2016;12;-81
BLE4;10.528;2016;10;-83
BLE4;10.528;2016;16;-90
BLE4;10.529;2016;11;-90
BLE4;10.529;2016;13;-94
BLE4;10.529;2016;14;-96
BLE4;10.529;2016;9;-96
BLE4;10.529;2016;15;-99
ACCE;10.532;17945.127;-5.52582;-0.38307;8.04452;3
MAGN;10.532;17945.130;-8.39378;19.69365;1.04813;0
LIGH;10.535;17945.133;351.0;3
ACCE;10.541;17945.138;-5.65989;-0.24900;8.00621;3
LIGH;10.545;17945.143;351.0;3
ACCE;10.551;17945.147;-5.79397;-0.03831;8.03494;3
MAGN;10.552;17945.150;-10.59130;20.54486;0.59508;0
LIGH;10.555;17945.153;353.0;3
ACCE;10.560;17945.157;-5.92804;0.49799;7.85298;3
LIGH;10.565;17945.163;353.0;3
ACCE;10.571;17945.167;-6.31112;1.40779;7.75721;3
MAGN;10.572;17945.170;-10.59130;20.54486;0.59508;0
LIGH;10.575;17945.173;353.0;3
ACCE;10.581;17945.178;-6.44519;1.53229;7.57525;3
LIGH;10.585;17945.183;353.0;3
ACCE;10.591;17945.187;-6.67503;1.61848;7.69018;3
MAGN;10.592;17945.190;-10.59130;20.54486;0.59508;0
SOUN;10.595;228.67;0.00698;50.85
LIGH;10.600;17945.193;353.0;3
ACCE;10.601;17945.198;-7.09641;1.64721;7.58483;3
LIGH;10.605;17945.203;353.0;3
ACCE;10.611;17945.207;-6.92403;1.62806;7.30710;3
MAGN;10.612;17945.210;-11.01128;20.87942;-0.01480;0
LIGH;10.615;17945.213;329.0;3
ACCE;10.622;17945.219;-6.58884;1.62806;7.00065;3
LIGH;10.625;17945.223;329.0;3
ACCE;10.631;17945.227;-6.54096;1.69509;7.35499;3
MAGN;10.632;17945.230;-11.01128;20.87942;-0.01480;0
LIGH;10.635;17945.233;329.0;3
ACCE;10.641;17945.238;-6.96234;1.37906;8.05409;3
LIGH;10.645;17945.243;329.0;3
ACCE;10.651;17945.247;-7.12514;1.20668;8.44674;3
MAGN;10.652;17945.250;-11.01128;20.87942;-0.01480;0
LIGH;10.655;17945.253;329.0;3
ACCE;10.661;17945.258;-7.20176;1.00556;8.69574;3
LIGH;10.665;17945.263;329.0;3
ACCE;10.696;17945.267;-7.01980;0.67995;8.83939;3
MAGN;10.697;17945.273;-9.26346;20.10007;0.56751;0
LIGH;10.698;17945.277;315.0;3
ACCE;10.698;17945.279;-6.99107;0.68953;8.54251;3
LIGH;10.698;17945.285;315.0;3
ACCE;10.699;17945.288;-6.82826;0.81403;8.52336;3
MAGN;10.700;17945.291;-9.26346;20.10007;0.56751;0
LIGH;10.700;17945.297;315.0;3
ACCE;10.701;17945.297;-6.71334;0.99599;8.35098;3
GNSS;10.703;1490625609.000;40.313469;-3.483589;596.000;0.000;13.0;0.0;26;8
GNSS;10.705;1490625609.000;40.313469;-3.483589;596.000;0.000;13.0;0.0;26;8
LIGH;10.707;17945.304;315.0;3
ACCE;10.712;17945.307;-6.71334;1.22583;8.05409;3
MAGN;10.713;17945.310;-9.26346;20.10007;0.56751;0
LIGH;10.716;17945.314;315.0;3
ACCE;10.722;17945.317;-6.64630;1.08218;8.14029;3
LIGH;10.726;17945.323;315.0;3
LIGH;10.741;17945.337;331.0;3
LIGH;10.746;17945.344;331.0;3
LIGH;10.757;17945.355;331.0;3
ACCE;10.763;17945.338;-7.42203;1.04387;7.83383;3
ACCE;10.764;17945.359;-7.42203;1.04387;7.83383;3
MAGN;10.769;17945.336;-7.02917;18.21369;0.82169;0
MAGN;10.770;17945.362;-7.02917;18.21369;0.82169;0
LIGH;10.770;17945.365;331.0;3
ACCE;10.770;17945.367;-7.34541;0.94810;7.89129;3
LIGH;10.775;17945.373;331.0;3
ACCE;10.782;17945.377;-7.51779;0.94810;7.51779;3
MAGN;10.783;17945.380;-7.02917;18.21369;0.82169;0
LIGH;10.785;17945.383;331.0;3
ACCE;10.791;17945.388;-7.35499;0.81403;7.47949;3
LIGH;10.795;17945.393;331.0;3
ACCE;10.802;17945.397;-6.94318;0.89064;7.23049;3
MAGN;10.803;17945.400;-7.02917;18.21369;0.82169;0
LIGH;10.805;17945.403;339.0;3
ACCE;10.812;17945.407;-6.57927;1.10133;6.93361;3
LIGH;10.815;17945.413;339.0;3
ACCE;10.821;17945.417;-6.51223;1.25456;7.34541;3
MAGN;10.822;17945.420;-1.65243;13.06421;2.65561;0
LIGH;10.826;17945.423;339.0;3
ACCE;10.830;17945.427;-6.50265;1.16837;7.17303;3
LIGH;10.835;17945.433;339.0;3
ACCE;10.841;17945.437;-6.85699;1.11091;7.24007;3
MAGN;10.842;17945.440;-1.65243;13.06421;2.65561;0
LIGH;10.845;17945.443;339.0;3
ACCE;10.851;17945.448;-7.09641;0.93853;7.47949;3
LIGH;10.855;17945.453;339.0;3
ACCE;10.861;17945.457;-7.16345;0.85234;7.82425;3
MAGN;10.862;17945.460;-1.65243;13.06421;2.65561;0
LIGH;10.865;17945.463;391.0;3
ACCE;10.871;17945.468;-7.12514;0.92895;8.30309;3
LIGH;10.875;17945.473;391.0;3
ACCE;10.882;17945.477;-7.02938;1.08218;8.39886;3
MAGN;10.883;17945.480;3.93888;5.32543;2.29563;0
LIGH;10.885;17945.483;391.0;3
ACCE;10.890;17945.487;-6.94318;1.24498;8.45632;3
LIGH;10.895;17945.493;391.0;3
ACCE;10.901;17945.497;-6.86657;1.34075;8.83939;3
MAGN;10.902;17945.500;3.93888;5.32543;2.29563;0
LIGH;10.905;17945.503;391.0;3
ACCE;10.911;17945.508;-6.69419;1.05345;9.15543;3
LIGH;10.915;17945.513;391.0;3
ACCE;10.921;17945.517;-6.69419;0.88107;8.98304;3
MAGN;10.922;17945.520;3.93888;5.32543;2.29563;0
LIGH;10.925;17945.523;515.0;3
ACCE;10.931;17945.528;-6.70376;0.68953;8.61913;3
LIGH;10.935;17945.533;515.0;3
ACCE;10.941;17945.537;-6.53138;0.38307;8.50420;3
MAGN;10.942;17945.540;8.15952;0.08612;2.17293;0
LIGH;10.945;17945.543;515.0;3
ACCE;10.951;17945.548;-5.69820;0.27773;8.44674;3
LIGH;10.955;17945.553;515.0;3
ACCE;10.962;17945.557;-5.35344;0.47884;8.36055;3
MAGN;10.963;17945.561;8.15952;0.08612;2.17293;0
LIGH;10.966;17945.564;515.0;3
ACCE;10.971;17945.568;-5.04698;0.60334;8.37971;3
LIGH;10.975;17945.573;515.0;3
ACCE;10.982;17945.577;-4.85544;1.05345;9.00220;3
MAGN;10.984;17945.580;8.15952;0.08612;2.17293;0
LIGH;10.986;17945.584;669.0;3
ACCE;10.992;17945.589;-4.93206;1.24498;9.14585;3
LIGH;10.995;17945.593;669.0;3
ACCE;11.001;17945.597;-5.06613;1.41737;9.32781;3
MAGN;11.002;17945.600;10.62860;-4.88636;2.03211;0
LIGH;11.005;17945.603;669.0;3
ACCE;11.011;17945.608;-5.23851;1.48441;9.09797;3
LIGH;11.015;17945.613;669.0;3
ACCE;11.021;17945.617;-4.84586;0.86191;8.59040;3
MAGN;11.022;17945.620;10.62860;-4.88636;2.03211;0
LIGH;11.025;17945.623;669.0;3
ACCE;11.035;17945.629;-4.61602;0.52672;8.41801;3
LIGH;11.039;17945.634;669.0;3
ACCE;11.042;17945.637;-4.52025;0.29688;8.37013;3
MAGN;11.043;17945.640;10.62860;-4.88636;2.03211;0
LIGH;11.045;17945.643;796.0;3
ACCE;11.050;17945.647;-4.45322;0.15323;8.28394;3
LIGH;11.055;17945.653;796.0;3
ACCE;11.061;17945.657;-4.41491;0.08619;8.45632;3
MAGN;11.062;17945.660;12.10840;-8.17071;2.00543;0
LIGH;11.065;17945.663;796.0;3
ACCE;11.072;17945.668;-4.32872;0.34477;8.59040;3
LIGH;11.075;17945.673;796.0;3
ACCE;11.082;17945.678;-4.40533;0.60334;8.88728;3
MAGN;11.083;17945.680;12.10840;-8.17071;2.00543;0
LIGH;11.085;17945.683;796.0;3
ACCE;11.091;17945.688;-4.41491;0.56503;8.82024;3
LIGH;11.095;17945.693;796.0;3
ACCE;11.101;17945.697;-3.76368;0.27773;8.64786;3
MAGN;11.102;17945.700;12.10840;-8.17071;2.00543;0
LIGH;11.105;17945.703;780.0;3
ACCE;11.112;17945.708;-3.64876;0.40223;8.59040;3
LIGH;11.115;17945.713;884.0;3
ACCE;11.121;17945.717;-3.70622;0.64165;8.81066;3
MAGN;11.122;17945.720;12.22275;-10.27152;2.86469;0
LIGH;11.125;17945.723;884.0;3
ACCE;11.131;17945.728;-3.79242;0.88107;8.99262;3
LIGH;11.135;17945.733;884.0;3
ACCE;11.141;17945.737;-4.18506;1.06303;9.11712;3
MAGN;11.142;17945.740;12.22275;-10.27152;2.86469;0
LIGH;11.145;17945.743;884.0;3
SOUN;11.146;264.29;0.00807;52.11
ACCE;11.151;17945.748;-4.35745;1.14922;8.93516;3
LIGH;11.155;17945.753;884.0;3
ACCE;11.161;17945.757;-4.48195;1.13964;9.01178;3
MAGN;11.163;17945.760;12.22275;-10.27152;2.86469;0
LIGH;11.165;17945.763;884.0;3
ACCE;11.171;17945.768;-4.52983;0.66080;8.69574;3
LIGH;11.175;17945.773;921.0;3
ACCE;11.182;17945.777;-4.12760;0.33519;8.72447;3
MAGN;11.183;17945.781;12.02898;-11.79725;3.04638;0
LIGH;11.186;17945.784;921.0;3
ACCE;11.191;17945.788;-3.82115;0.31603;8.73405;3
LIGH;11.195;17945.793;921.0;3
ACCE;11.201;17945.797;-3.84030;0.47884;9.01178;3
MAGN;11.202;17945.800;12.02898;-11.79725;3.04638;0
LIGH;11.205;17945.803;921.0;3
ACCE;11.210;17945.807;-4.02226;0.51715;9.26077;3
LIGH;11.215;17945.813;921.0;3
ACCE;11.221;17945.817;-4.14676;0.32561;9.72046;3
MAGN;11.222;17945.820;12.02898;-11.79725;3.04638;0
LIGH;11.226;17945.823;921.0;3
ACCE;11.231;17945.828;-4.23295;0.26815;9.81623;3
LIGH;11.235;17945.833;954.0;3
ACCE;11.241;17945.837;-4.34787;0.06704;9.97903;3
MAGN;11.242;17945.840;12.04757;-13.93663;3.18265;0
LIGH;11.245;17945.843;954.0;3
ACCE;11.251;17945.848;-3.75411;-0.75657;9.63427;3
LIGH;11.255;17945.853;954.0;3
ACCE;11.261;17945.857;-3.37104;-0.84276;9.32781;3
MAGN;11.262;17945.860;12.04757;-13.93663;3.18265;0
LIGH;11.265;17945.863;954.0;3
ACCE;11.271;17945.868;-3.48596;-0.55545;9.20331;3
LIGH;11.275;17945.873;954.0;3
ACCE;11.281;17945.877;-3.60088;-0.33519;9.27035;3
MAGN;11.282;17945.880;12.04757;-13.93663;3.18265;0
LIGH;11.285;17945.883;954.0;3
ACCE;11.292;17945.888;-3.45723;-0.52672;9.72046;3
LIGH;11.295;17945.893;973.0;3
ACCE;11.301;17945.897;-3.59130;-0.72784;10.08438;3
MAGN;11.302;17945.900;12.60222;-16.29820;3.29788;0
LIGH;11.305;17945.903;973.0;3
ACCE;11.311;17945.908;-3.81157;-0.88107;10.25676;3
LIGH;11.315;17945.913;973.0;3
ACCE;11.321;17945.917;-4.11803;-1.07260;10.34295;3
MAGN;11.322;17945.920;12.60222;-16.29820;3.29788;0
LIGH;11.325;17945.923;973.0;3
ACCE;11.331;17945.928;-3.98395;-1.57060;10.16099;3
LIGH;11.335;17945.933;973.0;3
ACCE;11.341;17945.937;-3.78284;-1.84832;10.12268;3
MAGN;11.342;17945.940;12.60222;-16.29820;3.29788;0
LIGH;11.345;17945.943;973.0;3
ACCE;11.351;17945.948;-3.61046;-2.05901;9.99819;3
LIGH;11.355;17945.953;986.0;3
ACCE;11.361;17945.957;-3.54342;-1.88663;10.37168;3
MAGN;11.362;17945.960;12.59753;-18.74399;3.45212;0
LIGH;11.365;17945.963;986.0;3
ACCE;11.370;17945.967;-3.66792;-1.69509;10.20888;3
LIGH;11.375;17945.973;986.0;3
ACCE;11.381;17945.977;-3.83072;-1.51314;10.25676;3
MAGN;11.382;17945.980;12.59753;-18.74399;3.45212;0
LIGH;11.385;17945.983;986.0;3
ACCE;11.390;17945.987;-4.06057;-1.46525;10.15141;3
LIGH;11.395;17945.993;986.0;3
ACCE;11.403;17945.998;-4.09887;-1.73340;9.80665;3
MAGN;11.404;17946.001;12.59753;-18.74399;3.45212;0
LIGH;11.406;17946.004;986.0;3
ACCE;11.410;17946.007;-3.86903;-1.90578;9.59596;3
LIGH;11.415;17946.013;984.0;3
ACCE;11.423;17946.018;-3.65834;-1.82917;9.50019;3
MAGN;11.424;17946.021;12.11834;-21.12654;3.96744;0
LIGH;11.426;17946.024;984.0;3
ACCE;11.430;17946.027;-3.63919;-1.62806;9.36612;3
LIGH;11.435;17946.033;984.0;3
ACCE;11.443;17946.038;-3.61046;-1.44610;9.34696;3
MAGN;11.444;17946.041;12.11834;-21.12654;3.96744;0
LIGH;11.446;17946.044;984.0;3
ACCE;11.450;17946.047;-3.39977;-1.44610;9.27993;3
LIGH;11.455;17946.053;984.0;3
ACCE;11.463;17946.058;-3.29442;-1.39821;9.30866;3
MAGN;11.464;17946.061;12.11834;-21.12654;3.96744;0
LIGH;11.466;17946.064;984.0;3
ACCE;11.470;17946.067;-3.37104;-1.28329;9.37569;3
LIGH;11.475;17946.073;987.0;3
ACCE;11.483;17946.078;-3.43807;-1.25456;9.49062;3
MAGN;11.484;17946.081;11.25520;-23.56040;4.16829;0
LIGH;11.486;17946.084;975.0;3
ACCE;11.490;17946.087;-3.37104;-1.26414;9.33739;3
LIGH;11.495;17946.093;975.0;3
ACCE;11.503;17946.098;-3.31358;-1.25456;9.31823;3
MAGN;11.503;17946.101;11.25520;-23.56040;4.16829;0
LIGH;11.506;17946.104;975.0;3
ACCE;11.510;17946.107;-3.17950;-1.20668;9.20331;3
LIGH;11.515;17946.113;975.0;3
ACCE;11.523;17946.118;-3.16992;-0.96726;9.18416;3
MAGN;11.523;17946.121;11.25520;-23.56040;4.16829;0
LIGH;11.526;17946.124;975.0;3
BLE4;11.527;2016;12;-81
BLE4;11.528;2016;10;-83
BLE4;11.528;2016;11;-89
BLE4;11.528;2016;16;-90
BLE4;11.528;2016;13;-94
BLE4;11.528;2016;14;-96
BLE4;11.528;2016;9;-97
BLE4;11.528;2016;15;-99
ACCE;11.530;17946.127;-3.28484;-0.88107;9.07881;3
LIGH;11.535;17946.133;975.0;3
ACCE;11.541;17946.137;-3.24654;-0.88107;9.12670;3
MAGN;11.542;17946.140;11.35165;-24.97412;3.47958;0
LIGH;11.545;17946.143;965.0;3
ACCE;11.550;17946.147;-3.12204;-0.81403;9.10754;3
LIGH;11.555;17946.153;965.0;3
ACCE;11.563;17946.159;-3.04542;-0.57461;9.20331;3
MAGN;11.564;17946.161;11.35165;-24.97412;3.47958;0
LIGH;11.567;17946.165;965.0;3
ACCE;11.570;17946.167;-2.94966;-0.57461;9.11712;3
LIGH;11.576;17946.174;965.0;3
ACCE;11.583;17946.178;-2.83473;-0.61292;9.12670;3
MAGN;11.584;17946.181;11.35165;-24.97412;3.47958;0
LIGH;11.586;17946.184;965.0;3
SOUN;11.587;368.10;0.01123;54.99
ACCE;11.590;17946.187;-2.79643;-0.45011;9.10754;3
LIGH;11.595;17946.193;965.0;3
ACCE;11.603;17946.199;-3.28484;-0.17238;9.29908;3
MAGN;11.604;17946.201;10.71058;-26.34764;3.48229;0
LIGH;11.607;17946.205;968.0;3
ACCE;11.610;17946.207;-3.34231;-0.39265;9.19373;3
LIGH;11.615;17946.213;968.0;3
ACCE;11.623;17946.218;-2.90177;-0.57461;9.01178;3
MAGN;11.624;17946.221;10.71058;-26.34764;3.48229;0
LIGH;11.626;17946.224;968.0;3
ACCE;11.630;17946.227;-2.90177;-0.57461;9.01178;3
LIGH;11.635;17946.233;968.0;3
ACCE;11.643;17946.238;-2.94966;-0.19154;9.28950;3
MAGN;11.644;17946.241;10.71058;-26.34764;3.48229;0
LIGH;11.646;17946.244;968.0;3
ACCE;11.650;17946.247;-3.30400;-0.23942;9.42358;3
LIGH;11.655;17946.253;968.0;3
ACCE;11.663;17946.258;-3.20823;-0.62249;9.25119;3
MAGN;11.664;17946.261;10.31821;-26.57865;4.25901;0
LIGH;11.666;17946.264;978.0;3
ACCE;11.671;17946.267;-3.05500;-0.55545;9.19373;3
GNSS;11.675;1490625610.000;40.313469;-3.483589;596.000;0.000;11.0;0.0;26;8
GNSS;11.681;1490625610.000;40.313469;-3.483589;596.000;0.000;11.0;0.0;26;8
LIGH;11.700;17946.280;978.0;3
ACCE;11.701;17946.277;-3.00712;-0.35434;9.43316;3
MAGN;11.702;17946.284;10.31821;-26.57865;4.25901;0
LIGH;11.705;17946.288;978.0;3
ACCE;11.705;17946.287;-3.06458;-0.22984;9.44273;3
LIGH;11.706;17946.296;978.0;3
ACCE;11.706;17946.298;-3.55300;-0.04788;9.61511;3
MAGN;11.707;17946.301;10.31821;-26.57865;4.25901;0
LIGH;11.707;17946.305;978.0;3
ACCE;11.717;17946.308;-3.80199;0.11492;9.45231;3
LIGH;11.719;17946.313;978.0;3
ACCE;11.722;17946.317;-3.82115;0.24900;9.38527;3
MAGN;11.723;17946.320;11.09408;-24.73538;5.10882;0
LIGH;11.726;17946.324;986.0;3
ACCE;11.731;17946.327;-3.77326;0.35434;9.19373;3
LIGH;11.735;17946.333;986.0;3
ACCE;11.741;17946.337;-3.68707;0.38307;9.19373;3
MAGN;11.742;17946.340;11.09408;-24.73538;5.10882;0
LIGH;11.745;17946.343;986.0;3
ACCE;11.750;17946.347;-3.61046;0.54588;9.09797;3
LIGH;11.755;17946.353;986.0;3
ACCE;11.762;17946.358;-3.80199;0.68953;9.18416;3
MAGN;11.763;17946.360;11.09408;-24.73538;5.10882;0
LIGH;11.765;17946.363;986.0;3
ACCE;11.770;17946.367;-4.02226;0.78530;9.13627;3
LIGH;11.775;17946.373;986.0;3
ACCE;11.782;17946.378;-3.79242;0.71826;9.22246;3
MAGN;11.783;17946.380;12.21499;-22.89094;5.65257;0
LIGH;11.785;17946.383;984.0;3
ACCE;11.790;17946.387;-3.79242;0.79487;9.20331;3
LIGH;11.795;17946.393;984.0;3
ACCE;11.802;17946.398;-3.91691;0.88107;9.36612;3
MAGN;11.803;17946.400;12.21499;-22.89094;5.65257;0
LIGH;11.805;17946.403;984.0;3
ACCE;11.810;17946.407;-4.03184;0.80445;9.38527;3
LIGH;11.815;17946.413;984.0;3
ACCE;11.822;17946.418;-3.97437;0.60334;9.35654;3
MAGN;11.823;17946.420;12.21499;-22.89094;5.65257;0
LIGH;11.825;17946.423;984.0;3
ACCE;11.830;17946.427;-3.99353;0.58419;9.33739;3
LIGH;11.835;17946.433;984.0;3
ACCE;11.842;17946.438;-3.97437;0.58419;9.52892;3
MAGN;11.843;17946.440;13.92947;-21.25973;5.81484;0
LIGH;11.845;17946.443;984.0;3
ACCE;11.850;17946.447;-4.00311;0.69911;9.58638;3
LIGH;11.855;17946.453;973.0;3
ACCE;11.862;17946.457;-4.08930;0.83318;9.67257;3
MAGN;11.863;17946.460;13.92947;-21.25973;5.81484;0
LIGH;11.865;17946.463;973.0;3
ACCE;11.870;17946.467;-4.14676;0.83318;9.50019;3
LIGH;11.875;17946.473;973.0;3
ACCE;11.883;17946.478;-4.16591;0.76614;9.49062;3
MAGN;11.883;17946.481;13.92947;-21.25973;5.81484;0
LIGH;11.886;17946.484;973.0;3
ACCE;11.890;17946.487;-4.23295;0.72784;9.40442;3
LIGH;11.895;17946.493;973.0;3
ACCE;11.903;17946.498;-3.96480;0.61292;9.42358;3
MAGN;11.903;17946.501;14.86848;-20.04457;5.86870;0
LIGH;11.906;17946.504;973.0;3
ACCE;11.910;17946.507;-3.89776;0.68953;9.31823;3
LIGH;11.915;17946.513;973.0;3
ACCE;11.923;17946.518;-3.94564;0.84276;9.45231;3
MAGN;11.923;17946.521;14.86848;-20.04457;5.86870;0
LIGH;11.926;17946.524;973.0;3
ACCE;11.930;17946.527;-4.05099;0.93853;9.52892;3
LIGH;11.935;17946.533;973.0;3
ACCE;11.943;17946.538;-4.16591;0.91937;9.61511;3
MAGN;11.944;17946.542;14.86848;-20.04457;5.86870;0
LIGH;11.947;17946.545;973.0;3
ACCE;11.950;17946.547;-4.20422;0.88107;9.39485;3
LIGH;11.959;17946.557;973.0;3
ACCE;11.963;17946.559;-4.28083;0.87149;9.35654;3
MAGN;11.964;17946.561;15.29473;-18.77396;6.22403;0
LIGH;11.967;17946.565;973.0;3
ACCE;11.970;17946.567;-4.32872;0.86191;9.34696;3
LIGH;11.975;17946.573;981.0;3
ACCE;11.983;17946.578;-4.13718;0.74699;9.37569;3
MAGN;11.983;17946.581;15.29473;-18.77396;6.22403;0
LIGH;11.989;17946.587;981.0;3
ACCE;11.991;17946.587;-4.07014;0.83318;9.32781;3
LIGH;11.996;17946.594;981.0;3
ACCE;12.003;17946.598;-4.13718;1.00556;9.47146;3
MAGN;12.003;17946.601;15.29473;-18.77396;6.22403;0
LIGH;12.006;17946.604;981.0;3
ACCE;12.010;17946.607;-4.20422;1.08218;9.53850;3
LIGH;12.015;17946.613;981.0;3
ACCE;12.021;17946.617;-4.21380;0.98641;9.43316;3
MAGN;12.022;17946.620;15.09136;-17.96481;7.20092;0
LIGH;12.025;17946.623;981.0;3
ACCE;12.030;17946.627;-4.24253;0.96726;9.29908;3
LIGH;12.039;17946.637;986.0;3
ACCE;12.041;17946.637;-4.21380;0.95768;9.30866;3
MAGN;12.042;17946.640;15.09136;-17.96481;7.20092;0
LIGH;12.045;17946.643;986.0;3
ACCE;12.050;17946.647;-4.03184;0.87149;9.24162;3
LIGH;12.055;17946.653;986.0;3
ACCE;12.061;17946.657;-4.07014;0.86191;9.28950;3
MAGN;12.062;17946.660;15.09136;-17.96481;7.20092;0
LIGH;12.065;17946.663;986.0;3
ACCE;12.072;17946.668;-4.15633;0.90980;9.20331;3
LIGH;12.075;17946.673;986.0;3
ACCE;12.082;17946.677;-4.12760;0.88107;9.28950;3
MAGN;12.083;17946.680;14.93524;-17.91697;6.99063;0
LIGH;12.085;17946.683;986.0;3
ACCE;12.091;17946.688;-3.96480;0.78530;9.25119;3
LIGH;12.095;17946.693;984.0;3
ACCE;12.101;17946.697;-4.07014;0.84276;9.35654;3
MAGN;12.103;17946.700;14.93524;-17.91697;6.99063;0
LIGH;12.105;17946.703;984.0;3
ACCE;12.111;17946.708;-4.14676;0.82361;9.27035;3
LIGH;12.115;17946.713;984.0;3
ACCE;12.121;17946.717;-4.15633;0.69911;9.24162;3
MAGN;12.122;17946.720;14.93524;-17.91697;6.99063;0
LIGH;12.125;17946.723;984.0;3
ACCE;12.131;17946.728;-4.16591;0.63207;9.07881;3
LIGH;12.135;17946.733;984.0;3
SOUN;12.141;53.10;0.00162;38.17
ACCE;12.144;17946.737;-4.14676;0.66080;9.16500;3
MAGN;12.145;17946.740;14.90584;-17.90500;6.06630;0
LIGH;12.145;17946.743;984.0;3
ACCE;12.151;17946.748;-4.13718;0.69911;9.11712;3
LIGH;12.155;17946.753;991.0;3
ACCE;12.164;17946.757;-4.09887;0.72784;9.20331;3
MAGN;12.165;17946.763;14.90584;-17.90500;6.06630;0
LIGH;12.168;17946.765;976.0;3
ACCE;12.172;17946.768;-4.15633;0.76614;9.16500;3
LIGH;12.175;17946.773;976.0;3
ACCE;12.181;17946.777;-4.16591;0.73741;9.26077;3
MAGN;12.182;17946.780;14.90584;-17.90500;6.06630;0
LIGH;12.186;17946.784;976.0;3
ACCE;12.190;17946.787;-4.12760;0.74699;9.26077;3
LIGH;12.195;17946.793;976.0;3
ACCE;12.202;17946.797;-4.27126;0.74699;9.32781;3
MAGN;12.203;17946.801;15.09268;-16.70164;5.81653;0
LIGH;12.207;17946.805;976.0;3
ACCE;12.214;17946.809;-4.31914;0.69911;9.23204;3
LIGH;12.215;17946.813;976.0;3
ACCE;12.221;17946.817;-4.32872;0.62249;9.25119;3
MAGN;12.222;17946.820;15.09268;-16.70164;5.81653;0
LIGH;12.225;17946.823;963.0;3
ACCE;12.231;17946.828;-4.31914;0.55545;9.20331;3
LIGH;12.235;17946.833;963.0;3
ACCE;12.241;17946.837;-4.24253;0.54588;9.26077;3
MAGN;12.242;17946.840;15.09268;-16.70164;5.81653;0
LIGH;12.245;17946.843;963.0;3
ACCE;12.251;17946.848;-4.20422;0.59376;9.23204;3
LIGH;12.255;17946.853;963.0;3
ACCE;12.261;17946.857;-4.17549;0.64165;9.32781;3
MAGN;12.262;17946.860;15.01514;-16.46059;5.78862;0
LIGH;12.265;17946.863;963.0;3
ACCE;12.271;17946.868;-4.20422;0.65122;9.27993;3
LIGH;12.275;17946.873;963.0;3
ACCE;12.281;17946.877;-4.26168;0.71826;9.31823;3
MAGN;12.282;17946.880;15.01514;-16.46059;5.78862;0
LIGH;12.285;17946.883;965.0;3
ACCE;12.291;17946.888;-4.16591;0.67995;9.21289;3
LIGH;12.295;17946.893;965.0;3
ACCE;12.301;17946.897;-4.07972;0.67038;9.24162;3
MAGN;12.302;17946.900;15.01514;-16.46059;5.78862;0
LIGH;12.305;17946.903;965.0;3
ACCE;12.311;17946.908;-4.04141;0.68953;9.16500;3
LIGH;12.315;17946.913;965.0;3
ACCE;12.321;17946.917;-4.19464;0.70868;9.23204;3
MAGN;12.322;17946.920;15.67367;-15.93222;5.69585;0
LIGH;12.325;17946.923;965.0;3
ACCE;12.331;17946.928;-4.23295;0.68953;9.21289;3
LIGH;12.335;17946.933;965.0;3
ACCE;12.341;17946.937;-4.18506;0.60334;9.34696;3
MAGN;12.342;17946.940;15.67367;-15.93222;5.69585;0
LIGH;12.345;17946.943;976.0;3
ACCE;12.350;17946.947;-4.07972;0.53630;9.28950;3
LIGH;12.355;17946.953;976.0;3
ACCE;12.362;17946.957;-4.05099;0.64165;9.44273;3
MAGN;12.363;17946.960;15.67367;-15.93222;5.69585;0
LIGH;12.365;17946.963;976.0;3
ACCE;12.372;17946.968;-4.13718;0.67038;9.38527;3
LIGH;12.375;17946.973;976.0;3
ACCE;12.381;17946.977;-4.21380;0.71826;9.52892;3
MAGN;12.382;17946.980;15.69099;-16.35449;6.07442;0
LIGH;12.385;17946.983;976.0;3
ACCE;12.391;17946.988;-4.48195;0.68953;9.38527;3
LIGH;12.395;17946.993;976.0;3
ACCE;12.401;17946.997;-4.43406;0.61292;9.36612;3
MAGN;12.402;17947.000;15.69099;-16.35449;6.07442;0
LIGH;12.405;17947.003;986.0;3
ACCE;12.411;17947.008;-4.35745;0.62249;9.31823;3
LIGH;12.415;17947.013;986.0;3
ACCE;12.421;17947.017;-4.37660;0.66080;9.45231;3
MAGN;12.422;17947.020;15.69099;-16.35449;6.07442;0
LIGH;12.425;17947.023;986.0;3
ACCE;12.431;17947.028;-4.46279;0.71826;9.49062;3
LIGH;12.435;17947.033;986.0;3
ACCE;12.442;17947.037;-4.47237;0.73741;9.56723;3
MAGN;12.443;17947.040;16.03270;-15.78611;6.64498;0
LIGH;12.446;17947.043;986.0;3
ACCE;12.452;17947.049;-4.46279;0.71826;9.50977;3
LIGH;12.456;17947.054;986.0;3
ACCE;12.464;17947.057;-4.51068;0.70868;9.58638;3
MAGN;12.465;17947.063;16.03270;-15.78611;6.64498;0
LIGH;12.471;17947.069;984.0;3
ACCE;12.472;17947.069;-4.53941;0.73741;9.51935;3
LIGH;12.475;17947.073;984.0;3
ACCE;12.481;17947.077;-4.54898;0.80445;9.64384;3
MAGN;12.482;17947.080;16.03270;-15.78611;6.64498;0
LIGH;12.485;17947.083;984.0;3
ACCE;12.491;17947.088;-4.55856;0.88107;9.64384;3
LIGH;12.495;17947.093;984.0;3
ACCE;12.501;17947.097;-4.55856;0.99599;9.73961;3
MAGN;12.502;17947.100;16.23634;-15.02731;6.57304;0
LIGH;12.505;17947.103;984.0;3
ACCE;12.510;17947.107;-4.64475;1.11091;9.60554;3
LIGH;12.519;17947.117;984.0;3
ACCE;12.522;17947.117;-4.68306;1.16837;9.62469;3
MAGN;12.522;17947.120;16.23634;-15.02731;6.57304;0
LIGH;12.525;17947.123;987.0;3
BLE4;12.527;2016;12;-82
BLE4;12.527;2016;10;-86
BLE4;12.527;2016;16;-90
BLE4;12.527;2016;11;-91
BLE4;12.527;2016;14;-97
BLE4;12.528;2016;13;-97
BLE4;12.528;2016;15;-99
BLE4;12.528;2016;9;-99
ACCE;12.532;17947.128;-4.72137;1.24498;9.49062;3
LIGH;12.535;17947.133;974.0;3
ACCE;12.541;17947.137;-4.79798;1.29287;9.48104;3
MAGN;12.542;17947.140;16.23634;-15.02731;6.57304;0
LIGH;12.545;17947.143;974.0;3
ACCE;12.551;17947.148;-4.86502;1.13964;9.15543;3
LIGH;12.555;17947.153;974.0;3
ACCE;12.561;17947.157;-4.80756;1.06303;9.21289;3
MAGN;12.563;17947.160;16.28319;-14.66550;7.20422;0
LIGH;12.566;17947.164;974.0;3
ACCE;12.572;17947.168;-4.71179;1.01514;9.16500;3
LIGH;12.575;17947.173;974.0;3
ACCE;12.582;17947.177;-4.58729;0.96726;9.05008;3
MAGN;12.582;17947.180;16.28319;-14.66550;7.20422;0
SOUN;12.583;52.46;0.00160;38.07
LIGH;12.591;17947.189;963.0;3
ACCE;12.592;17947.188;-4.51068;0.85234;8.99262;3
LIGH;12.595;17947.193;963.0;3
ACCE;12.601;17947.197;-4.48195;0.72784;9.03093;3
MAGN;12.602;17947.200;16.28319;-14.66550;7.20422;0
LIGH;12.605;17947.203;963.0;3
ACCE;12.611;17947.208;-4.46279;0.64165;8.90643;3
LIGH;12.615;17947.213;963.0;3
ACCE;12.623;17947.218;-4.29041;0.60334;8.93516;3
MAGN;12.625;17947.221;16.15101;-14.84511;7.25269;0
LIGH;12.626;17947.224;963.0;3
ACCE;12.631;17947.228;-4.23295;0.63207;8.82024;3
LIGH;12.635;17947.233;963.0;3
ACCE;12.641;17947.237;-4.17549;0.66080;8.81066;3
MAGN;12.642;17947.240;16.15101;-14.84511;7.25269;0
LIGH;12.645;17947.243;963.0;3
ACCE;12.651;17947.248;-4.09887;0.67038;8.75320;3
LIGH;12.655;17947.253;968.0;3
ACCE;12.661;17947.257;-3.96480;0.75657;8.74362;3
MAGN;12.662;17947.260;16.15101;-14.84511;7.25269;0
LIGH;12.666;17947.264;968.0;3
ACCE;12.673;17947.268;-3.92649;0.82361;8.64786;3
GNSS;12.679;1490625611.000;40.313469;-3.483589;596.000;0.000;11.0;0.0;26;9
LIGH;12.689;17947.276;968.0;3
ACCE;12.691;17947.277;-3.92649;0.90022;8.71489;3
MAGN;12.691;17947.282;15.87595;-15.65383;6.89528;0
LIGH;12.692;17947.286;968.0;3
ACCE;12.692;17947.287;-3.93607;0.99599;8.60955;3
GNSS;12.693;1490625611.000;40.313469;-3.483589;596.000;0.000;11.0;0.0;26;9
LIGH;12.696;17947.294;968.0;3
ACCE;12.708;17947.297;-4.01268;1.10133;8.69574;3
MAGN;12.709;17947.300;15.87595;-15.65383;6.89528;0
LIGH;12.712;17947.303;968.0;3
ACCE;12.712;17947.307;-4.09887;1.13006;8.66701;3
LIGH;12.716;17947.314;973.0;3
ACCE;12.722;17947.318;-4.19464;1.14922;8.79151;3
MAGN;12.723;17947.320;15.87595;-15.65383;6.89528;0
LIGH;12.726;17947.324;973.0;3
ACCE;12.730;17947.327;-4.26168;1.15879;8.79151;3
LIGH;12.736;17947.334;973.0;3
ACCE;12.742;17947.338;-4.32872;1.17795;8.89685;3
MAGN;12.743;17947.341;15.91349;-16.65269;6.72495;0
LIGH;12.746;17947.344;973.0;3
ACCE;12.750;17947.347;-4.36702;1.13006;8.89685;3
LIGH;12.755;17947.353;973.0;3
ACCE;12.762;17947.358;-4.42448;1.11091;9.03093;3
MAGN;12.763;17947.360;15.91349;-16.65269;6.72495;0
LIGH;12.765;17947.363;973.0;3
ACCE;12.770;17947.367;-4.52983;1.09176;9.03093;3
LIGH;12.775;17947.373;974.0;3
ACCE;12.782;17947.378;-4.54898;1.06303;9.13627;3
MAGN;12.783;17947.381;15.91349;-16.65269;6.72495;0
LIGH;12.786;17947.384;974.0;3
ACCE;12.790;17947.387;-4.49152;1.12049;9.10754;3
LIGH;12.795;17947.393;974.0;3
ACCE;12.802;17947.398;-4.51068;1.13006;9.14585;3
MAGN;12.803;17947.400;16.29402;-16.51531;7.13135;0
LIGH;12.805;17947.403;974.0;3
ACCE;12.811;17947.407;-4.52025;1.17795;9.22246;3
LIGH;12.815;17947.413;974.0;3
ACCE;12.823;17947.418;-4.56814;1.15879;9.30866;3
MAGN;12.823;17947.421;16.29402;-16.51531;7.13135;0
LIGH;12.828;17947.424;974.0;3
ACCE;12.830;17947.427;-4.56814;1.19710;9.07881;3
LIGH;12.835;17947.433;969.0;3
ACCE;12.842;17947.437;-4.60644;1.26414;9.08839;3
MAGN;12.843;17947.441;16.29402;-16.51531;7.13135;0
LIGH;12.847;17947.445;969.0;3
ACCE;12.850;17947.447;-4.63517;1.27372;9.10754;3
LIGH;12.855;17947.453;969.0;3
ACCE;12.863;17947.458;-4.60644;1.19710;9.15543;3
MAGN;12.863;17947.461;15.79933;-16.40097;7.77281;0
LIGH;12.866;17947.464;969.0;3
ACCE;12.870;17947.467;-4.57771;1.30245;9.04051;3
LIGH;12.875;17947.473;969.0;3
ACCE;12.883;17947.478;-4.64475;1.36948;9.15543;3
MAGN;12.884;17947.481;15.79933;-16.40097;7.77281;0
LIGH;12.886;17947.484;969.0;3
ACCE;12.890;17947.487;-4.62560;1.30245;9.07881;3
LIGH;12.895;17947.493;974.0;3
ACCE;12.903;17947.498;-4.56814;1.26414;9.11712;3
MAGN;12.903;17947.501;15.79933;-16.40097;7.77281;0
LIGH;12.906;17947.504;955.0;3
ACCE;12.910;17947.507;-4.47237;1.29287;9.04051;3
LIGH;12.915;17947.513;955.0;3
ACCE;12.923;17947.518;-4.35745;1.33118;9.05966;3
MAGN;12.923;17947.521;16.04808;-15.95936;7.54918;0
LIGH;12.926;17947.524;955.0;3
ACCE;12.930;17947.527;-4.32872;1.36948;8.97347;3
LIGH;12.935;17947.533;955.0;3
ACCE;12.943;17947.538;-4.35745;1.35991;9.01178;3
MAGN;12.943;17947.541;16.04808;-15.95936;7.54918;0
LIGH;12.946;17947.544;955.0;3
ACCE;12.950;17947.547;-4.40533;1.33118;8.91601;3
LIGH;12.955;17947.553;955.0;3
ACCE;12.963;17947.558;-4.40533;1.35991;8.90643;3
MAGN;12.963;17947.561;16.04808;-15.95936;7.54918;0
LIGH;12.966;17947.564;943.0;3
ACCE;12.970;17947.567;-4.38618;1.35991;8.87770;3
LIGH;12.975;17947.573;943.0;3
ACCE;12.983;17947.578;-4.38618;1.37906;8.99262;3
MAGN;12.983;17947.581;15.66090;-15.51154;7.74768;0
LIGH;12.986;17947.584;943.0;3
ACCE;12.995;17947.587;-4.41491;1.42694;8.93516;3
LIGH;12.997;17947.595;943.0;3
ACCE;13.001;17947.597;-4.48195;1.45567;8.99262;3
MAGN;13.002;17947.600;15.66090;-15.51154;7.74768;0
LIGH;13.005;17947.603;943.0;3
ACCE;13.010;17947.607;-4.52025;1.46525;8.95431;3
LIGH;13.015;17947.613;943.0;3
ACCE;13.023;17947.618;-4.48195;1.48441;8.98304;3
MAGN;13.023;17947.621;15.66090;-15.51154;7.74768;0
LIGH;13.026;17947.624;943.0;3
ACCE;13.030;17947.627;-4.51068;1.56102;8.86812;3
LIGH;13.041;17947.639;943.0;3
ACCE;13.045;17947.641;-4.60644;1.50356;8.88728;3
MAGN;13.047;17947.645;16.32069;-15.27817;7.83668;0
LIGH;13.050;17947.648;943.0;3
ACCE;13.051;17947.647;-4.58729;1.46525;8.86812;3
LIGH;13.055;17947.653;943.0;3
ACCE;13.063;17947.658;-4.52025;1.43652;8.88728;3
MAGN;13.065;17947.661;16.32069;-15.27817;7.83668;0
LIGH;13.067;17947.665;943.0;3
ACCE;13.070;17947.667;-4.43406;1.41737;8.88728;3
LIGH;13.075;17947.673;943.0;3
ACCE;13.083;17947.678;-4.36702;1.50356;9.00220;3
MAGN;13.084;17947.681;16.32069;-15.27817;7.83668;0
LIGH;13.086;17947.684;949.0;3
ACCE;13.090;17947.687;-4.38618;1.53229;8.93516;3
LIGH;13.095;17947.693;949.0;3
ACCE;13.102;17947.697;-4.39575;1.51314;8.99262;3
MAGN;13.104;17947.701;16.74754;-15.17398;7.68219;0
LIGH;13.106;17947.704;949.0;3
ACCE;13.110;17947.707;-4.43406;1.45567;8.93516;3
LIGH;13.115;17947.713;949.0;3
ACCE;13.123;17947.718;-4.50110;1.39821;8.92558;3
MAGN;13.124;17947.721;16.74754;-15.17398;7.68219;0
LIGH;13.126;17947.724;949.0;3
ACCE;13.130;17947.727;-4.45322;1.41737;8.81066;3
SOUN;13.133;54.45;0.00166;38.39
LIGH;13.142;17947.733;949.0;3
ACCE;13.143;17947.737;-4.38618;1.46525;8.81066;3
MAGN;13.144;17947.740;16.74754;-15.17398;7.68219;0
LIGH;13.146;17947.743;951.0;3
ACCE;13.150;17947.747;-4.32872;1.53229;8.78193;3
LIGH;13.155;17947.753;951.0;3
ACCE;13.161;17947.757;-4.23295;1.58975;8.90643;3
MAGN;13.162;17947.760;16.03887;-15.65814;7.48638;0
LIGH;13.165;17947.763;951.0;3
ACCE;13.170;17947.767;-4.18506;1.58975;8.83939;3
LIGH;13.175;17947.773;951.0;3
ACCE;13.183;17947.778;-4.18506;1.56102;8.97347;3
MAGN;13.183;17947.781;16.03887;-15.65814;7.48638;0
LIGH;13.186;17947.784;951.0;3
ACCE;13.190;17947.787;-4.22337;1.51314;8.97347;3
LIGH;13.195;17947.793;951.0;3
ACCE;13.203;17947.798;-4.31914;1.39821;8.97347;3
MAGN;13.203;17947.801;16.03887;-15.65814;7.48638;0
LIGH;13.206;17947.804;947.0;3
ACCE;13.210;17947.807;-4.21380;1.35991;8.87770;3
LIGH;13.221;17947.819;947.0;3
ACCE;13.223;17947.819;-4.21380;1.40779;8.96389;3
MAGN;13.224;17947.822;16.15552;-15.42896;7.52525;0
LIGH;13.227;17947.825;947.0;3
ACCE;13.230;17947.827;-4.21380;1.40779;8.96389;3
LIGH;13.235;17947.833;947.0;3
ACCE;13.243;17947.838;-4.23295;1.45567;8.94474;3
MAGN;13.243;17947.841;16.15552;-15.42896;7.52525;0
LIGH;13.246;17947.844;947.0;3
ACCE;13.250;17947.847;-4.23295;1.46525;8.85855;3
LIGH;13.255;17947.853;947.0;3
ACCE;13.263;17947.858;-4.20422;1.53229;8.92558;3
MAGN;13.263;17947.861;16.15552;-15.42896;7.52525;0
LIGH;13.266;17947.864;952.0;3
ACCE;13.270;17947.867;-4.20422;1.53229;8.92558;3
LIGH;13.275;17947.873;935.0;3
ACCE;13.283;17947.878;-4.12760;1.51314;9.01178;3
MAGN;13.283;17947.881;16.09020;-14.91673;7.13224;0
LIGH;13.286;17947.884;935.0;3
ACCE;13.290;17947.887;-4.12760;1.50356;8.94474;3
LIGH;13.295;17947.893;935.0;3
ACCE;13.303;17947.898;-4.09887;1.43652;9.02135;3
MAGN;13.303;17947.901;16.09020;-14.91673;7.13224;0
LIGH;13.306;17947.904;935.0;3
ACCE;13.310;17947.907;-4.17549;1.40779;8.99262;3
LIGH;13.316;17947.914;935.0;3
ACCE;13.321;17947.917;-4.17549;1.33118;9.06924;3
MAGN;13.322;17947.920;16.09020;-14.91673;7.13224;0
LIGH;13.325;17947.923;935.0;3
ACCE;13.330;17947.927;-4.09887;1.25456;9.02135;3
LIGH;13.335;17947.933;932.0;3
ACCE;13.341;17947.937;-4.05099;1.29287;9.05966;3
MAGN;13.342;17947.940;16.04168;-14.57972;6.36533;0
LIGH;13.345;17947.943;932.0;3
ACCE;13.351;17947.948;-4.07014;1.34075;9.16500;3
LIGH;13.355;17947.953;932.0;3
ACCE;13.361;17947.957;-4.07014;1.33118;9.29908;3
MAGN;13.362;17947.960;16.04168;-14.57972;6.36533;0
LIGH;13.366;17947.964;932.0;3
ACCE;13.372;17947.969;-4.10845;1.33118;9.20331;3
LIGH;13.376;17947.974;932.0;3
ACCE;13.381;17947.977;-4.26168;1.23541;9.32781;3
MAGN;13.382;17947.980;16.04168;-14.57972;6.36533;0
LIGH;13.386;17947.984;932.0;3
ACCE;13.392;17947.989;-4.20422;1.17795;9.22246;3
LIGH;13.395;17947.993;941.0;3
ACCE;13.401;17947.997;-4.17549;1.17795;9.27993;3
MAGN;13.403;17948.000;15.68179;-14.41849;5.93662;0
LIGH;13.405;17948.003;941.0;3
ACCE;13.411;17948.008;-4.17549;1.18752;9.29908;3
LIGH;13.415;17948.013;941.0;3
ACCE;13.421;17948.017;-4.08930;1.24498;9.30866;3
MAGN;13.422;17948.020;15.68179;-14.41849;5.93662;0
LIGH;13.425;17948.023;941.0;3
ACCE;13.431;17948.028;-4.02226;1.25456;9.28950;3
LIGH;13.435;17948.033;941.0;3
ACCE;13.441;17948.037;-3.96480;1.22583;9.40442;3
MAGN;13.442;17948.040;15.68179;-14.41849;5.93662;0
LIGH;13.445;17948.043;941.0;3
ACCE;13.451;17948.048;-4.01268;1.26414;9.38527;3
LIGH;13.455;17948.053;950.0;3
ACCE;13.461;17948.057;-4.05099;1.23541;9.44273;3
MAGN;13.462;17948.060;15.46974;-14.20472;6.12474;0
LIGH;13.465;17948.063;950.0;3
ACCE;13.471;17948.068;-4.07972;1.23541;9.37569;3
ACCE;13.482;17948.077;-4.14676;1.22583;9.42358;3
MAGN;13.485;17948.080;15.46974;-14.20472;6.12474;0
LIGH;13.486;17948.083;950.0;3
LIGH;13.488;17948.086;950.0;3
ACCE;13.491;17948.087;-4.13718;1.14922;9.37569;3
LIGH;13.496;17948.094;950.0;3
ACCE;13.502;17948.097;-4.11803;1.13006;9.45231;3
MAGN;13.504;17948.100;15.46974;-14.20472;6.12474;0
LIGH;13.506;17948.104;950.0;3
ACCE;13.511;17948.107;-4.08930;1.21625;9.34696;3
LIGH;13.515;17948.113;955.0;3
ACCE;13.521;17948.117;-4.07014;1.31202;9.52892;3
MAGN;13.522;17948.120;15.37130;-14.23335;5.69592;0
LIGH;13.529;17948.123;955.0;3
BLE4;13.530;2016;12;-83
BLE4;13.530;2016;10;-88
BLE4;13.530;2016;11;-91
BLE4;13.531;2016;16;-93
BLE4;13.531;2016;9;-95
BLE4;13.531;2016;14;-97
BLE4;13.531;2016;13;-97
BLE4;13.531;2016;15;-97
ACCE;13.531;17948.127;-4.08930;1.38864;9.53850;3
LIGH;13.535;17948.133;955.0;3
ACCE;13.541;17948.137;-4.17549;1.27372;9.50977;3
MAGN;13.542;17948.140;15.37130;-14.23335;5.69592;0
LIGH;13.545;17948.143;955.0;3
ACCE;13.551;17948.148;-4.22337;1.20668;9.37569;3
LIGH;13.555;17948.153;955.0;3
ACCE;13.561;17948.157;-4.27126;1.18752;9.36612;3
MAGN;13.562;17948.160;15.37130;-14.23335;5.69592;0
LIGH;13.565;17948.163;955.0;3
ACCE;13.571;17948.168;-4.26168;1.19710;9.29908;3
SOUN;13.574;31.54;0.00096;33.65
LIGH;13.576;17948.173;958.0;3
ACCE;13.581;17948.177;-4.05099;1.18752;9.33739;3
MAGN;13.582;17948.180;15.47320;-14.07563;5.80757;0
LIGH;13.585;17948.183;951.0;3
ACCE;13.591;17948.188;-3.98395;1.20668;9.26077;3
LIGH;13.595;17948.193;951.0;3
ACCE;13.601;17948.197;-3.90734;1.22583;9.33739;3
MAGN;13.602;17948.200;15.47320;-14.07563;5.80757;0
LIGH;13.606;17948.204;951.0;3
ACCE;13.611;17948.207;-3.88818;1.24498;9.28950;3
LIGH;13.616;17948.214;951.0;3
ACCE;13.622;17948.217;-3.89776;1.18752;9.32781;3
MAGN;13.623;17948.220;15.47320;-14.07563;5.80757;0
ACCE;13.631;17948.227;-3.95522;1.13964;9.19373;3
LIGH;13.632;17948.230;951.0;3
LIGH;13.636;17948.234;951.0;3
ACCE;13.641;17948.237;-4.03184;1.07260;9.20331;3
MAGN;13.642;17948.240;15.01422;-14.50671;5.95687;0
LIGH;13.645;17948.243;937.0;3
ACCE;13.650;17948.247;-4.01268;1.07260;9.16500;3
LIGH;13.655;17948.253;937.0;3
ACCE;13.661;17948.257;-3.84030;1.07260;9.20331;3
MAGN;13.662;17948.260;15.01422;-14.50671;5.95687;0
LIGH;13.665;17948.263;937.0;3
ACCE;13.672;17948.269;-3.90734;1.09176;9.13627;3
LIGH;13.677;17948.274;937.0;3
ACCE;13.699;17948.278;-3.91691;1.09176;9.23204;3
MAGN;13.701;17948.280;15.01422;-14.50671;5.95687;0
LIGH;13.701;17948.284;937.0;3
LIGH;13.702;17948.296;939.0;3
GNSS;13.703;1490625612.000;40.313469;-3.483589;596.000;0.000;10.0;0.0;26;9
ACCE;13.708;17948.290;-3.96480;1.11091;9.20331;3
ACCE;13.709;17948.303;-3.96480;1.11091;9.20331;3
GNSS;13.710;1490625612.000;40.313469;-3.483589;596.000;0.000;10.0;0.0;26;7
MAGN;13.712;17948.310;15.25867;-14.77798;5.84552;0
ACCE;13.713;17948.309;-3.96480;1.11091;9.20331;3
LIGH;13.714;17948.312;934.0;3
LIGH;13.717;17948.315;934.0;3
ACCE;13.721;17948.317;-3.99353;1.14922;9.07881;3
LIGH;13.726;17948.324;934.0;3
MAGN;13.736;17948.333;15.25867;-14.77798;5.84552;0
ACCE;13.738;17948.332;-4.03184;1.13006;9.24162;3
ACCE;13.741;17948.337;-4.04141;1.11091;9.16500;3
LIGH;13.743;17948.339;934.0;3
LIGH;13.746;17948.344;934.0;3
ACCE;13.756;17948.349;-4.02226;1.10133;9.27035;3
MAGN;13.759;17948.356;15.25867;-14.77798;5.84552;0
ACCE;13.760;17948.357;-4.02226;1.10133;9.27035;3
LIGH;13.762;17948.360;929.0;3
LIGH;13.765;17948.363;940.0;3
ACCE;13.771;17948.367;-3.97437;1.08218;9.22246;3
MAGN;13.772;17948.370;15.49007;-14.57025;5.52676;0
LIGH;13.776;17948.374;940.0;3
ACCE;13.780;17948.377;-3.91691;1.10133;9.24162;3
LIGH;13.785;17948.383;940.0;3
ACCE;13.791;17948.387;-3.89776;1.20668;9.41400;3
MAGN;13.792;17948.390;15.49007;-14.57025;5.52676;0
LIGH;13.795;17948.393;940.0;3
ACCE;13.800;17948.397;-3.91691;1.23541;9.43316;3
LIGH;13.805;17948.403;940.0;3
ACCE;13.817;17948.407;-3.97437;1.20668;9.25119;3
MAGN;13.819;17948.416;15.49007;-14.57025;5.52676;0
ACCE;13.822;17948.417;-3.97437;1.20668;9.25119;3
WIFI;13.822;17948.346;eduroam;00:0b:86:27:3e:d0;-72
WIFI;13.822;17948.346;test-CAR;00:0b:86:27:3e:d2;-72
WIFI;13.822;17948.346;portal-csic;00:0b:86:27:3e:d1;-72
WIFI;13.822;17948.346;test-CAR;00:0b:86:27:36:c2;-73
WIFI;13.822;17948.346;eduroam;00:0b:86:27:36:c0;-73
WIFI;13.822;17948.346;portal-csic;00:0b:86:27:36:c1;-73
WIFI;13.822;17948.346;test-CAR;00:0b:86:27:32:e2;-86
WIFI;13.822;17948.346;SMC_LOPSI;00:13:f7:80:98:e4;-54
WIFI;13.822;17948.346;portal-csic;00:0b:86:27:32:e1;-85
WIFI;13.822;17948.346;WLAN_3F;e0:91:53:1b:36:f3;-81
WIFI;13.822;17948.346;eduroam;00:0b:86:27:32:e0;-86
WIFI;13.822;17948.346;eduroam;00:0b:86:27:37:b0;-91
WIFI;13.822;17948.346;test-CAR;00:0b:86:27:37:b2;-91
WIFI;13.822;17948.346;portal-csic;00:0b:86:27:37:b1;-91
LIGH;13.841;17948.422;939.0;3
LIGH;13.842;17948.427;948.0;3
ACCE;13.843;17948.427;-3.94564;1.17795;9.25119;3
MAGN;13.843;17948.430;15.46535;-13.70391;5.15242;0
LIGH;13.843;17948.433;948.0;3
ACCE;13.844;17948.437;-3.89776;1.15879;9.30866;3
LIGH;13.846;17948.444;948.0;3
ACCE;13.853;17948.449;-3.86903;1.19710;9.36612;3
MAGN;13.854;17948.451;15.46535;-13.70391;5.15242;0
LIGH;13.857;17948.455;948.0;3
ACCE;13.861;17948.457;-3.85945;1.19710;9.28950;3
LIGH;13.866;17948.464;948.0;3
ACCE;13.872;17948.468;-3.94564;1.19710;9.31823;3
MAGN;13.874;17948.472;15.46535;-13.70391;5.15242;0
LIGH;13.877;17948.475;948.0;3
ACCE;13.880;17948.477;-3.95522;1.15879;9.37569;3
LIGH;13.886;17948.484;950.0;3
ACCE;13.892;17948.487;-3.94564;1.11091;9.47146;3
MAGN;13.893;17948.490;15.19200;-13.87273;4.80931;0
LIGH;13.897;17948.495;950.0;3
ACCE;13.902;17948.497;-3.87861;1.08218;9.43316;3
LIGH;13.905;17948.503;950.0;3
ACCE;13.912;17948.508;-3.86903;1.06303;9.49062;3
MAGN;13.913;17948.511;15.19200;-13.87273;4.80931;0
LIGH;13.916;17948.514;950.0;3
ACCE;13.920;17948.517;-3.84988;1.11091;9.38527;3
LIGH;13.925;17948.523;950.0;3
ACCE;13.932;17948.528;-3.82115;1.09176;9.50019;3
MAGN;13.933;17948.530;15.19200;-13.87273;4.80931;0
LIGH;13.935;17948.533;950.0;3
ACCE;13.940;17948.537;-3.85945;1.06303;9.39485;3
LIGH;13.945;17948.543;953.0;3
ACCE;13.951;17948.547;-3.84988;1.07260;9.37569;3
MAGN;13.952;17948.550;15.02997;-13.41932;5.16139;0
ACCE;13.961;17948.558;-3.74453;1.14922;9.30866;3
LIGH;13.962;17948.560;942.0;3
LIGH;13.965;17948.563;942.0;3
ACCE;13.971;17948.567;-3.77326;1.18752;9.40442;3
MAGN;13.972;17948.570;15.02997;-13.41932;5.16139;0
LIGH;13.975;17948.573;942.0;3
ACCE;13.983;17948.577;-3.78284;1.20668;9.33739;3
LIGH;13.987;17948.585;942.0;3
ACCE;13.991;17948.587;-3.69665;1.05345;9.40442;3
MAGN;13.992;17948.590;15.02997;-13.41932;5.16139;0
LIGH;13.995;17948.593;942.0;3
ACCE;14.002;17948.598;-3.66792;1.01514;9.45231;3
LIGH;14.006;17948.604;942.0;3
ACCE;14.011;17948.607;-3.66792;0.97683;9.58638;3
MAGN;14.012;17948.610;15.00262;-12.89378;4.82409;0
LIGH;14.015;17948.613;929.0;3
ACCE;14.021;17948.618;-3.69665;0.93853;9.56723;3
LIGH;14.025;17948.623;929.0;3
ACCE;14.035;17948.627;-3.62961;0.85234;9.58638;3
MAGN;14.040;17948.630;15.00262;-12.89378;4.82409;0
LIGH;14.041;17948.633;929.0;3
ACCE;14.042;17948.638;-3.58173;0.90980;9.50019;3
LIGH;14.045;17948.643;929.0;3
ACCE;14.052;17948.647;-3.60088;0.93853;9.54808;3
MAGN;14.053;17948.650;15.00262;-12.89378;4.82409;0
LIGH;14.055;17948.653;929.0;3
ACCE;14.061;17948.658;-3.62003;0.98641;9.42358;3
LIGH;14.065;17948.663;929.0;3
ACCE;14.071;17948.667;-3.52426;0.99599;9.48104;3
MAGN;14.072;17948.670;15.23918;-12.37472;3.63354;0
LIGH;14.075;17948.673;929.0;3
ACCE;14.081;17948.678;-3.50511;1.03430;9.36612;3
LIGH;14.085;17948.683;929.0;3
ACCE;14.091;17948.687;-3.47638;1.01514;9.43316;3
MAGN;14.092;17948.690;15.23918;-12.37472;3.63354;0
LIGH;14.095;17948.693;929.0;3
ACCE;14.101;17948.698;-3.48596;1.00556;9.44273;3
LIGH;14.105;17948.703;929.0;3
ACCE;14.111;17948.707;-3.41892;0.99599;9.54808;3
MAGN;14.112;17948.710;15.23918;-12.37472;3.63354;0
LIGH;14.115;17948.713;929.0;3
ACCE;14.121;17948.718;-3.40934;1.01514;9.54808;3
LIGH;14.126;17948.723;929.0;3
SOUN;14.126;72.17;0.00220;40.84
ACCE;14.131;17948.727;-3.39977;0.97683;9.72046;3
MAGN;14.132;17948.730;14.37530;-12.48933;3.57020;0
LIGH;14.135;17948.733;937.0;3
ACCE;14.140;17948.737;-3.45723;0.94810;9.65342;3
LIGH;14.145;17948.743;937.0;3
ACCE;14.151;17948.747;-3.62003;0.88107;9.71088;3
MAGN;14.152;17948.750;14.37530;-12.48933;3.57020;0
LIGH;14.155;17948.753;937.0;3
ACCE;14.161;17948.758;-3.65834;0.81403;9.57681;3
LIGH;14.165;17948.763;937.0;3
ACCE;14.171;17948.767;-3.61046;0.78530;9.57681;3
MAGN;14.173;17948.770;14.37530;-12.48933;3.57020;0
LIGH;14.175;17948.773;937.0;3
ACCE;14.181;17948.778;-3.43807;0.90022;9.40442;3
LIGH;14.185;17948.783;937.0;3
ACCE;14.191;17948.787;-3.27527;0.98641;9.50977;3
MAGN;14.192;17948.790;14.79804;-12.07162;3.33944;0
LIGH;14.195;17948.793;942.0;3
ACCE;14.202;17948.798;-3.18908;1.02472;9.49062;3
LIGH;14.206;17948.804;942.0;3
ACCE;14.211;17948.807;-3.16992;1.01514;9.60554;3
MAGN;14.212;17948.810;14.79804;-12.07162;3.33944;0
LIGH;14.215;17948.813;942.0;3
ACCE;14.221;17948.818;-3.31358;0.91937;9.56723;3
LIGH;14.226;17948.824;942.0;3
ACCE;14.231;17948.827;-3.33273;0.88107;9.67257;3
MAGN;14.232;17948.830;14.79804;-12.07162;3.33944;0
LIGH;14.235;17948.833;942.0;3
ACCE;14.241;17948.838;-3.27527;0.81403;9.60554;3
LIGH;14.245;17948.843;942.0;3
ACCE;14.251;17948.847;-3.25611;0.78530;9.63427;3
MAGN;14.252;17948.850;14.01680;-11.28383;2.87005;0
LIGH;14.255;17948.853;939.0;3
ACCE;14.261;17948.858;-3.26569;0.71826;9.54808;3
LIGH;14.265;17948.863;939.0;3
ACCE;14.271;17948.867;-3.23696;0.72784;9.65342;3
MAGN;14.272;17948.870;14.01680;-11.28383;2.87005;0
LIGH;14.275;17948.873;939.0;3
ACCE;14.282;17948.878;-3.18908;0.75657;9.65342;3
LIGH;14.285;17948.883;939.0;3
ACCE;14.291;17948.887;-3.16035;0.80445;9.70131;3
MAGN;14.292;17948.890;14.01680;-11.28383;2.87005;0
LIGH;14.295;17948.893;939.0;3
ACCE;14.300;17948.897;-3.19865;0.87149;9.72046;3
LIGH;14.305;17948.903;939.0;3
ACCE;14.311;17948.907;-3.20823;0.90980;9.76834;3
MAGN;14.313;17948.910;14.23424;-11.37257;2.79887;0
LIGH;14.316;17948.913;945.0;3
ACCE;14.321;17948.918;-3.19865;0.91937;9.68215;3
LIGH;14.325;17948.923;926.0;3
ACCE;14.331;17948.927;-3.16035;0.91937;9.75877;3
MAGN;14.332;17948.930;14.23424;-11.37257;2.79887;0
LIGH;14.335;17948.933;926.0;3
ACCE;14.341;17948.938;-3.20823;0.93853;9.68215;3
LIGH;14.345;17948.943;926.0;3
ACCE;14.351;17948.947;-3.27527;0.89064;9.73961;3
MAGN;14.352;17948.950;14.23424;-11.37257;2.79887;0
LIGH;14.355;17948.953;926.0;3
ACCE;14.361;17948.958;-3.29442;0.90022;9.64384;3
LIGH;14.365;17948.963;926.0;3
ACCE;14.371;17948.967;-3.20823;0.91937;9.66300;3
MAGN;14.372;17948.970;13.89920;-10.96083;2.55372;0
LIGH;14.375;17948.973;926.0;3
ACCE;14.381;17948.978;-3.16035;1.03430;9.73961;3
LIGH;14.385;17948.983;908.0;3
ACCE;14.391;17948.987;-3.18908;1.11091;9.81623;3
MAGN;14.392;17948.990;13.89920;-10.96083;2.55372;0
LIGH;14.395;17948.993;908.0;3
ACCE;14.401;17948.998;-3.24654;1.13006;9.77792;3
LIGH;14.405;17949.003;908.0;3
ACCE;14.411;17949.007;-3.32315;1.06303;9.80665;3
MAGN;14.412;17949.010;13.89920;-10.96083;2.55372;0
LIGH;14.415;17949.013;908.0;3
ACCE;14.421;17949.018;-3.27527;1.06303;9.67257;3
LIGH;14.425;17949.023;908.0;3
ACCE;14.431;17949.027;-3.20823;1.13006;9.73004;3
MAGN;14.432;17949.030;13.87278;-11.18669;2.12432;0
LIGH;14.435;17949.033;908.0;3
ACCE;14.441;17949.038;-3.24654;1.14922;9.62469;3
LIGH;14.445;17949.043;906.0;3
ACCE;14.451;17949.047;-3.27527;1.16837;9.60554;3
MAGN;14.452;17949.050;13.87278;-11.18669;2.12432;0
LIGH;14.455;17949.053;906.0;3
ACCE;14.460;17949.057;-3.22738;1.16837;9.49062;3
LIGH;14.465;17949.063;906.0;3
ACCE;14.471;17949.067;-3.28484;1.17795;9.57681;3
MAGN;14.472;17949.070;13.87278;-11.18669;2.12432;0
LIGH;14.475;17949.073;906.0;3
ACCE;14.481;17949.078;-3.28484;1.15879;9.52892;3
LIGH;14.485;17949.083;906.0;3
ACCE;14.491;17949.087;-3.15077;1.13006;9.56723;3
MAGN;14.492;17949.090;13.69173;-11.01915;2.22230;0
LIGH;14.495;17949.093;906.0;3
ACCE;14.501;17949.098;-3.09331;1.12049;9.57681;3
LIGH;14.505;17949.103;909.0;3
ACCE;14.511;17949.107;-3.02627;1.13006;9.68215;3
MAGN;14.512;17949.110;13.69173;-11.01915;2.22230;0
LIGH;14.515;17949.113;909.0;3
ACCE;14.521;17949.118;-2.92093;1.14922;9.63427;3
LIGH;14.527;17949.125;909.0;3
ACCE;14.536;17949.127;-2.82516;1.06303;9.58638;3
MAGN;14.536;17949.132;13.69173;-11.01915;2.22230;0
BLE4;14.538;2016;12;-83
BLE4;14.538;2016;10;-90
BLE4;14.538;2016;11;-91
BLE4;14.538;2016;16;-93
BLE4;14.538;2016;14;-95
BLE4;14.538;2016;9;-96
BLE4;14.539;2016;13;-97
BLE4;14.539;2016;15;-97
LIGH;14.541;17949.139;909.0;3
ACCE;14.542;17949.139;-2.74854;1.03430;9.54808;3
LIGH;14.545;17949.143;909.0;3
ACCE;14.552;17949.147;-2.72939;1.00556;9.63427;3
MAGN;14.552;17949.150;13.63322;-10.85255;1.35543;0
LIGH;14.555;17949.153;909.0;3
ACCE;14.562;17949.158;-2.83473;1.01514;9.59596;3
LIGH;14.566;17949.163;912.0;3
ACCE;14.571;17949.167;-2.86347;1.05345;9.71088;3
MAGN;14.572;17949.170;13.63322;-10.85255;1.35543;0
LIGH;14.575;17949.173;912.0;3
ACCE;14.581;17949.178;-2.90177;1.06303;9.62469;3
LIGH;14.585;17949.183;912.0;3
ACCE;14.592;17949.187;-2.94008;1.09176;9.73004;3
MAGN;14.593;17949.190;13.63322;-10.85255;1.35543;0
LIGH;14.596;17949.193;912.0;3
ACCE;14.600;17949.197;-2.98796;1.12049;9.75877;3
LIGH;14.605;17949.203;912.0;3
ACCE;14.613;17949.208;-3.12204;1.10133;9.82580;3
MAGN;14.614;17949.211;12.79659;-11.53400;1.49948;0
LIGH;14.616;17949.214;912.0;3
ACCE;14.620;17949.217;-3.20823;1.08218;9.72046;3
LIGH;14.628;17949.226;916.0;3
ACCE;14.632;17949.227;-3.25611;1.04387;9.81623;3
MAGN;14.634;17949.230;12.79659;-11.53400;1.49948;0
LIGH;14.636;17949.233;911.0;3
ACCE;14.640;17949.237;-3.32315;1.00556;9.80665;3
LIGH;14.645;17949.243;911.0;3
ACCE;14.653;17949.248;-3.36146;1.00556;9.69173;3
MAGN;14.653;17949.251;12.79659;-11.53400;1.49948;0
LIGH;14.656;17949.254;911.0;3
ACCE;14.660;17949.257;-3.24654;1.07260;9.61511;3
LIGH;14.665;17949.263;911.0;3
ACCE;14.673;17949.269;-3.12204;1.15879;9.59596;3
MAGN;14.674;17949.271;13.25930;-10.85220;1.36725;0
ACCE;14.701;17949.277;-3.10289;1.27372;9.50977;3
LIGH;14.702;17949.280;911.0;3
LIGH;14.702;17949.285;913.0;3
ACCE;14.703;17949.287;-3.05500;1.34075;9.58638;3
MAGN;14.703;17949.290;13.25930;-10.85220;1.36725;0
LIGH;14.704;17949.297;898.0;3
ACCE;14.704;17949.297;-2.99754;1.35991;9.52892;3
SOUN;14.705;36.47;0.00111;34.91
LIGH;14.708;17949.304;898.0;3
GNSS;14.712;1490625613.000;40.313469;-3.483589;596.000;0.000;10.0;0.0;26;7
ACCE;14.713;17949.308;-3.05500;1.30245;9.54808;3
MAGN;14.714;17949.311;13.25930;-10.85220;1.36725;0
GNSS;14.715;1490625613.000;40.313469;-3.483589;596.000;0.000;10.0;0.0;26;7
LIGH;14.717;17949.315;898.0;3
ACCE;14.720;17949.317;-3.08373;1.25456;9.49062;3
LIGH;14.726;17949.324;898.0;3
ACCE;14.733;17949.327;-3.12204;1.25456;9.58638;3
MAGN;14.733;17949.331;13.41185;-11.63660;1.32439;0
LIGH;14.736;17949.334;898.0;3
ACCE;14.740;17949.337;-3.12204;1.23541;9.50977;3
LIGH;14.745;17949.343;898.0;3
ACCE;14.752;17949.348;-3.02627;1.23541;9.56723;3
MAGN;14.753;17949.350;13.41185;-11.63660;1.32439;0
LIGH;14.755;17949.353;884.0;3
ACCE;14.760;17949.357;-3.02627;1.29287;9.49062;3
LIGH;14.765;17949.363;884.0;3
ACCE;14.772;17949.368;-2.98796;1.34075;9.58638;3
MAGN;14.773;17949.370;13.41185;-11.63660;1.32439;0
LIGH;14.775;17949.373;884.0;3
ACCE;14.780;17949.377;-2.99754;1.38864;9.52892;3
LIGH;14.785;17949.383;884.0;3
ACCE;14.791;17949.387;-3.00712;1.35991;9.52892;3
MAGN;14.792;17949.390;13.27437;-11.34578;1.83726;0
LIGH;14.795;17949.393;884.0;3
ACCE;14.800;17949.397;-3.05500;1.28329;9.43316;3
LIGH;14.805;17949.403;884.0;3
ACCE;14.813;17949.409;-3.04542;1.24498;9.48104;3
MAGN;14.814;17949.412;13.27437;-11.34578;1.83726;0
LIGH;14.817;17949.415;887.0;3
ACCE;14.820;17949.417;-3.03585;1.23541;9.41400;3
LIGH;14.825;17949.423;887.0;3
ACCE;14.833;17949.428;-3.01669;1.28329;9.61511;3
MAGN;14.833;17949.431;13.27437;-11.34578;1.83726;0
LIGH;14.836;17949.434;887.0;3
ACCE;14.840;17949.437;-3.02627;1.30245;9.52892;3
LIGH;14.845;17949.443;887.0;3
ACCE;14.853;17949.448;-3.03585;1.26414;9.66300;3
MAGN;14.854;17949.451;13.03567;-10.86854;1.57240;0
LIGH;14.856;17949.454;887.0;3
ACCE;14.860;17949.457;-3.05500;1.24498;9.71088;3
LIGH;14.865;17949.463;887.0;3
ACCE;14.873;17949.468;-3.06458;1.16837;9.74919;3
MAGN;14.873;17949.471;13.03567;-10.86854;1.57240;0
LIGH;14.876;17949.474;893.0;3
ACCE;14.880;17949.477;-3.10289;1.20668;9.71088;3
LIGH;14.885;17949.483;893.0;3
ACCE;14.893;17949.489;-3.10289;1.25456;9.65342;3
MAGN;14.894;17949.491;13.03567;-10.86854;1.57240;0
LIGH;14.896;17949.494;893.0;3
ACCE;14.900;17949.497;-3.08373;1.24498;9.64384;3
LIGH;14.905;17949.503;893.0;3
ACCE;14.913;17949.509;-3.02627;1.22583;9.77792;3
MAGN;14.914;17949.511;13.28746;-10.60546;1.37246;0
LIGH;14.916;17949.514;893.0;3
ACCE;14.920;17949.517;-2.98796;1.28329;9.63427;3
LIGH;14.925;17949.523;893.0;3
ACCE;14.933;17949.528;-2.96881;1.36948;9.68215;3
MAGN;14.935;17949.533;13.28746;-10.60546;1.37246;0
LIGH;14.937;17949.535;891.0;3
ACCE;14.940;17949.537;-2.93050;1.41737;9.64384;3
LIGH;14.945;17949.543;891.0;3
ACCE;14.951;17949.547;-3.01669;1.54187;9.64384;3
MAGN;14.952;17949.550;13.28746;-10.60546;1.37246;0
LIGH;14.955;17949.553;891.0;3
ACCE;14.960;17949.557;-3.08373;1.56102;9.57681;3
LIGH;14.965;17949.563;891.0;3
ACCE;14.973;17949.568;-3.10289;1.55144;9.60554;3
MAGN;14.973;17949.571;13.60162;-10.67780;1.27368;0
LIGH;14.977;17949.575;891.0;3
ACCE;14.980;17949.577;-3.13162;1.52271;9.57681;3
LIGH;14.985;17949.583;891.0;3
ACCE;14.993;17949.588;-3.10289;1.47483;9.53850;3
MAGN;14.994;17949.591;13.60162;-10.67780;1.27368;0
LIGH;14.996;17949.594;884.0;3
ACCE;15.000;17949.597;-3.05500;1.51314;9.49062;3
LIGH;15.005;17949.603;884.0;3
ACCE;15.013;17949.609;-2.98796;1.54187;9.56723;3
MAGN;15.015;17949.611;13.60162;-10.67780;1.27368;0
LIGH;15.017;17949.615;884.0;3
ACCE;15.020;17949.617;-2.94008;1.53229;9.62469;3
LIGH;15.025;17949.623;884.0;3
ACCE;15.035;17949.628;-2.98796;1.53229;9.63427;3
MAGN;15.040;17949.632;13.24198;-10.35824;1.03841;0
LIGH;15.042;17949.640;884.0;3
ACCE;15.044;17949.640;-3.03585;1.55144;9.53850;3
LIGH;15.046;17949.644;884.0;3
ACCE;15.053;17949.649;-3.03585;1.54187;9.53850;3
MAGN;15.055;17949.652;13.24198;-10.35824;1.03841;0
LIGH;15.057;17949.655;887.0;3
ACCE;15.060;17949.657;-3.03585;1.54187;9.53850;3
LIGH;15.066;17949.664;872.0;3
ACCE;15.071;17949.667;-3.01669;1.58975;9.50977;3
MAGN;15.072;17949.670;13.24198;-10.35824;1.03841;0
LIGH;15.075;17949.673;872.0;3
ACCE;15.081;17949.677;-3.09331;1.59933;9.44273;3
LIGH;15.086;17949.684;872.0;3
ACCE;15.093;17949.688;-3.08373;1.55144;9.47146;3
MAGN;15.093;17949.691;13.00106;-10.64072;0.76115;0
LIGH;15.096;17949.694;872.0;3
ACCE;15.100;17949.697;-3.08373;1.55144;9.47146;3
LIGH;15.105;17949.703;872.0;3
ACCE;15.111;17949.707;-3.04542;1.63763;9.46189;3
MAGN;15.112;17949.710;13.00106;-10.64072;0.76115;0
LIGH;15.115;17949.713;872.0;3
ACCE;15.120;17949.717;-3.06458;1.63763;9.43316;3
SOUN;15.121;33.35;0.00102;34.13
LIGH;15.125;17949.723;865.0;3
ACCE;15.133;17949.729;-2.96881;1.57060;9.44273;3
MAGN;15.134;17949.731;13.00106;-10.64072;0.76115;0
LIGH;15.136;17949.734;865.0;3
ACCE;15.140;17949.737;-2.95923;1.58017;9.40442;3
LIGH;15.145;17949.743;865.0;3
ACCE;15.153;17949.748;-2.98796;1.59933;9.52892;3
MAGN;15.154;17949.751;13.41328;-10.54777;0.75762;0
LIGH;15.156;17949.754;865.0;3
ACCE;15.160;17949.757;-3.05500;1.55144;9.50019;3
LIGH;15.165;17949.763;865.0;3
ACCE;15.173;17949.769;-3.16992;1.47483;9.57681;3
MAGN;15.174;17949.771;13.41328;-10.54777;0.75762;0
LIGH;15.176;17949.774;865.0;3
ACCE;15.180;17949.777;-3.23696;1.44610;9.49062;3
LIGH;15.185;17949.783;869.0;3
ACCE;15.193;17949.788;-3.25611;1.40779;9.58638;3
MAGN;15.194;17949.791;13.41328;-10.54777;0.75762;0
LIGH;15.196;17949.794;869.0;3
ACCE;15.200;17949.797;-3.21781;1.42694;9.52892;3
LIGH;15.205;17949.803;869.0;3
ACCE;15.213;17949.809;-3.21781;1.49398;9.54808;3
MAGN;15.214;17949.811;13.29588;-10.99741;1.40168;0
LIGH;15.217;17949.815;869.0;3
ACCE;15.220;17949.817;-3.25611;1.51314;9.43316;3
LIGH;15.225;17949.823;869.0;3
ACCE;15.231;17949.827;-3.18908;1.52271;9.49062;3
MAGN;15.232;17949.830;13.29588;-10.99741;1.40168;0
LIGH;15.235;17949.833;869.0;3
ACCE;15.241;17949.838;-3.06458;1.53229;9.50977;3
LIGH;15.245;17949.843;872.0;3
ACCE;15.251;17949.847;-2.99754;1.62806;9.53850;3
MAGN;15.252;17949.850;13.29588;-10.99741;1.40168;0
LIGH;15.255;17949.853;872.0;3
ACCE;15.261;17949.858;-3.03585;1.64721;9.50019;3
LIGH;15.265;17949.863;872.0;3
ACCE;15.271;17949.867;-3.05500;1.59933;9.62469;3
MAGN;15.272;17949.870;13.00047;-10.93862;1.54840;0
LIGH;15.275;17949.873;872.0;3
ACCE;15.282;17949.879;-3.03585;1.60890;9.63427;3
LIGH;15.286;17949.883;872.0;3
ACCE;15.291;17949.887;-3.05500;1.65679;9.72046;3
MAGN;15.292;17949.890;13.00047;-10.93862;1.54840;0
LIGH;15.295;17949.893;872.0;3
ACCE;15.301;17949.898;-3.09331;1.69509;9.59596;3
LIGH;15.305;17949.903;870.0;3
ACCE;15.311;17949.907;-3.10289;1.69509;9.64384;3
MAGN;15.312;17949.910;13.00047;-10.93862;1.54840;0
LIGH;15.315;17949.913;870.0;3
ACCE;15.321;17949.918;-3.12204;1.66636;9.53850;3
LIGH;15.325;17949.923;870.0;3
ACCE;15.331;17949.927;-3.06458;1.79086;9.53850;3
MAGN;15.332;17949.930;12.64061;-10.72338;2.16090;0
LIGH;15.335;17949.933;870.0;3
ACCE;15.341;17949.938;-3.02627;1.82917;9.47146;3
LIGH;15.345;17949.943;870.0;3
ACCE;15.351;17949.947;-3.01669;1.86748;9.55765;3
MAGN;15.352;17949.950;12.64061;-10.72338;2.16090;0
LIGH;15.355;17949.953;870.0;3
ACCE;15.361;17949.958;-3.06458;1.88663;9.61511;3
LIGH;15.365;17949.963;873.0;3
ACCE;15.371;17949.967;-3.17950;1.81959;9.75877;3
MAGN;15.372;17949.970;12.64061;-10.72338;2.16090;0
LIGH;15.375;17949.973;862.0;3
ACCE;15.381;17949.978;-3.21781;1.75256;9.69173;3
LIGH;15.385;17949.983;862.0;3
ACCE;15.391;17949.987;-3.26569;1.65679;9.67257;3
MAGN;15.392;17949.990;12.83233;-10.21494;2.27667;0
LIGH;15.395;17949.993;862.0;3
ACCE;15.401;17949.998;-3.38061;1.58017;9.65342;3
LIGH;15.405;17950.003;862.0;3
ACCE;15.411;17950.007;-3.30400;1.63763;9.62469;3
MAGN;15.412;17950.010;12.83233;-10.21494;2.27667;0
LIGH;15.415;17950.013;862.0;3
ACCE;15.421;17950.018;-3.22738;1.73340;9.56723;3
LIGH;15.425;17950.023;862.0;3
ACCE;15.431;17950.027;-3.15077;1.78129;9.62469;3
MAGN;15.432;17950.030;12.83233;-10.21494;2.27667;0
LIGH;15.435;17950.033;853.0;3
ACCE;15.440;17950.037;-3.09331;1.79086;9.52892;3
LIGH;15.445;17950.043;853.0;3
ACCE;15.451;17950.047;-3.10289;1.84832;9.55765;3
MAGN;15.452;17950.050;12.78415;-10.26309;1.96113;0
LIGH;15.455;17950.053;853.0;3
ACCE;15.461;17950.058;-3.13162;1.81959;9.50019;3
LIGH;15.465;17950.063;853.0;3
ACCE;15.471;17950.067;-3.19865;1.78129;9.53850;3
MAGN;15.472;17950.070;12.78415;-10.26309;1.96113;0
LIGH;15.475;17950.073;853.0;3
ACCE;15.482;17950.078;-3.34231;1.66636;9.46189;3
LIGH;15.486;17950.084;853.0;3
ACCE;15.491;17950.087;-3.35188;1.66636;9.49062;3
MAGN;15.492;17950.090;12.78415;-10.26309;1.96113;0
LIGH;15.495;17950.093;846.0;3
ACCE;15.501;17950.098;-3.34231;1.68552;9.37569;3
LIGH;15.506;17950.104;846.0;3
ACCE;15.511;17950.107;-3.28484;1.67594;9.45231;3
MAGN;15.512;17950.110;12.73990;-10.33266;1.76254;0
LIGH;15.515;17950.113;846.0;3
ACCE;15.521;17950.118;-3.26569;1.74298;9.37569;3
LIGH;15.525;17950.123;846.0;3
ACCE;15.531;17950.127;-3.22738;1.71425;9.48104;3
MAGN;15.532;17950.130;12.73990;-10.33266;1.76254;0
BLE4;15.533;2016;12;-87
BLE4;15.534;2016;10;-90
BLE4;15.534;2016;11;-91
BLE4;15.534;2016;16;-93
BLE4;15.534;2016;14;-95
BLE4;15.534;2016;9;-96
BLE4;15.535;2016;13;-97
BLE4;15.535;2016;15;-97
LIGH;15.536;17950.133;846.0;3
ACCE;15.544;17950.138;-3.21781;1.69509;9.46189;3
LIGH;15.547;17950.145;846.0;3
ACCE;15.552;17950.147;-3.18908;1.65679;9.58638;3
MAGN;15.553;17950.150;12.73990;-10.33266;1.76254;0
LIGH;15.555;17950.153;852.0;3
ACCE;15.562;17950.158;-3.24654;1.60890;9.56723;3
LIGH;15.565;17950.163;852.0;3
ACCE;15.572;17950.167;-3.29442;1.59933;9.64384;3
MAGN;15.573;17950.170;12.90921;-10.89855;1.90864;0
LIGH;15.575;17950.173;852.0;3
ACCE;15.581;17950.178;-3.29442;1.57060;9.63427;3
LIGH;15.585;17950.183;852.0;3
ACCE;15.591;17950.187;-3.22738;1.58017;9.64384;3
MAGN;15.592;17950.190;12.90921;-10.89855;1.90864;0
LIGH;15.595;17950.193;852.0;3
ACCE;15.600;17950.197;-3.27527;1.72383;9.50019;3
LIGH;15.605;17950.203;852.0;3
ACCE;15.611;17950.207;-3.26569;1.74298;9.50977;3
MAGN;15.612;17950.210;12.90921;-10.89855;1.90864;0
LIGH;15.615;17950.213;858.0;3
ACCE;15.621;17950.218;-3.20823;1.80044;9.32781;3
LIGH;15.625;17950.223;858.0;3
ACCE;15.631;17950.227;-3.16035;1.94409;9.30866;3
MAGN;15.632;17950.230;12.67833;-11.18452;1.24418;0
LIGH;15.635;17950.233;858.0;3
ACCE;15.641;17950.238;-3.18908;1.96325;9.17458;3
LIGH;15.645;17950.243;858.0;3
ACCE;15.651;17950.247;-3.16992;1.93451;9.25119;3
MAGN;15.652;17950.250;12.67833;-11.18452;1.24418;0
LIGH;15.655;17950.253;858.0;3
ACCE;15.661;17950.258;-3.16992;1.88663;9.15543;3
LIGH;15.665;17950.263;858.0;3
ACCE;15.672;17950.267;-3.20823;1.91536;9.27035;3
SOUN;15.673;27.34;0.00083;32.41
MAGN;15.683;17950.271;12.67833;-11.18452;1.24418;0
LIGH;15.686;17950.279;852.0;3
ACCE;15.688;17950.278;-3.23696;1.95367;9.20331;3
LIGH;15.689;17950.286;852.0;3
ACCE;15.705;17950.287;-3.23696;1.93451;9.27993;3
MAGN;15.707;17950.293;12.86226;-11.93483;1.60182;0
ACCE;15.708;17950.297;-3.22738;1.94409;9.28950;3
LIGH;15.708;17950.300;852.0;3
LIGH;15.708;17950.304;852.0;3
ACCE;15.712;17950.307;-3.25611;1.97282;9.33739;3
MAGN;15.713;17950.310;12.86226;-11.93483;1.60182;0
GNSS;15.714;1490625614.000;40.313468;-3.483590;596.000;0.000;9.0;0.0;26;10
GNSS;15.717;1490625614.000;40.313468;-3.483590;596.000;0.000;9.0;0.0;26;10
LIGH;15.719;17950.315;852.0;3
ACCE;15.720;17950.317;-3.26569;1.95367;9.28950;3
LIGH;15.729;17950.327;852.0;3
ACCE;15.731;17950.327;-3.26569;1.91536;9.38527;3
MAGN;15.732;17950.330;12.86226;-11.93483;1.60182;0
LIGH;15.735;17950.333;852.0;3
ACCE;15.741;17950.338;-3.26569;1.92494;9.42358;3
LIGH;15.745;17950.343;844.0;3
ACCE;15.751;17950.347;-3.24654;1.94409;9.51935;3
MAGN;15.752;17950.350;13.56709;-11.97814;1.82156;0
LIGH;15.755;17950.353;844.0;3
ACCE;15.760;17950.357;-3.33273;1.89621;9.46189;3
LIGH;15.765;17950.363;844.0;3
ACCE;15.771;17950.367;-3.39977;1.84832;9.56723;3
MAGN;15.772;17950.370;13.56709;-11.97814;1.82156;0
LIGH;15.775;17950.373;844.0;3
ACCE;15.781;17950.378;-3.37104;1.80044;9.58638;3
LIGH;15.785;17950.383;844.0;3
ACCE;15.791;17950.387;-3.20823;1.79086;9.77792;3
MAGN;15.792;17950.390;13.56709;-11.97814;1.82156;0
LIGH;15.795;17950.393;844.0;3
ACCE;15.801;17950.398;-3.15077;1.82917;9.68215;3
LIGH;15.805;17950.403;835.0;3
ACCE;15.815;17950.407;-3.11246;1.88663;9.79707;3
MAGN;15.816;17950.413;13.78327;-11.56010;1.34879;0
LIGH;15.820;17950.418;835.0;3
ACCE;15.822;17950.418;-3.16035;1.88663;9.73961;3
LIGH;15.825;17950.423;835.0;3
ACCE;15.831;17950.427;-3.17950;1.89621;9.79707;3
MAGN;15.832;17950.430;13.78327;-11.56010;1.34879;0
LIGH;15.835;17950.433;835.0;3
ACCE;15.841;17950.438;-3.16035;1.91536;9.74919;3
LIGH;15.845;17950.443;835.0;3
ACCE;15.851;17950.447;-3.11246;1.93451;9.76834;3
MAGN;15.852;17950.450;13.78327;-11.56010;1.34879;0
LIGH;15.855;17950.453;835.0;3
ACCE;15.861;17950.458;-3.09331;2.03028;9.62469;3
LIGH;15.865;17950.463;837.0;3
ACCE;15.871;17950.467;-3.05500;2.03986;9.66300;3
MAGN;15.872;17950.470;14.24060;-11.49781;1.81555;0
LIGH;15.875;17950.473;837.0;3
ACCE;15.880;17950.477;-3.01669;2.02071;9.59596;3
LIGH;15.885;17950.483;837.0;3
ACCE;15.893;17950.489;-3.00712;1.99198;9.70131;3
MAGN;15.893;17950.491;14.24060;-11.49781;1.81555;0
LIGH;15.896;17950.494;837.0;3
ACCE;15.902;17950.499;-3.07416;1.97282;9.58638;3
LIGH;15.905;17950.503;837.0;3
ACCE;15.913;17950.509;-3.04542;1.92494;9.65342;3
MAGN;15.914;17950.512;14.24060;-11.49781;1.81555;0
LIGH;15.917;17950.515;837.0;3
ACCE;15.920;17950.517;-2.98796;1.90578;9.60554;3
LIGH;15.925;17950.523;845.0;3
ACCE;15.931;17950.527;-2.98796;1.96325;9.69173;3
MAGN;15.932;17950.530;13.34570;-11.30188;1.74943;0
LIGH;15.935;17950.533;845.0;3
ACCE;15.940;17950.537;-3.00712;1.90578;9.52892;3
LIGH;15.945;17950.543;845.0;3
ACCE;15.956;17950.548;-2.94008;1.82917;9.65342;3
MAGN;15.957;17950.551;13.34570;-11.30188;1.74943;0
LIGH;15.958;17950.556;845.0;3
ACCE;15.960;17950.557;-2.91135;1.81002;9.63427;3
LIGH;15.965;17950.563;845.0;3
ACCE;15.973;17950.568;-2.85389;1.79086;9.75877;3
MAGN;15.973;17950.571;13.34570;-11.30188;1.74943;0
LIGH;15.976;17950.574;845.0;3
ACCE;15.980;17950.577;-2.87304;1.72383;9.65342;3
LIGH;15.985;17950.583;852.0;3
ACCE;15.993;17950.588;-2.88262;1.72383;9.72046;3
MAGN;15.993;17950.591;13.15617;-11.18930;1.86441;0
LIGH;15.996;17950.594;852.0;3
ACCE;16.003;17950.597;-2.90177;1.64721;9.68215;3
LIGH;16.006;17950.604;852.0;3
ACCE;16.013;17950.609;-3.00712;1.58017;9.62469;3
MAGN;16.014;17950.612;13.15617;-11.18930;1.86441;0
LIGH;16.017;17950.615;852.0;3
ACCE;16.020;17950.617;-3.07416;1.52271;9.50977;3
LIGH;16.025;17950.623;852.0;3
ACCE;16.034;17950.629;-3.08373;1.51314;9.52892;3
MAGN;16.035;17950.632;13.15617;-11.18930;1.86441;0
ACCE;16.041;17950.638;-3.04542;1.52271;9.52892;3
LIGH;16.043;17950.640;852.0;3
LIGH;16.046;17950.644;854.0;3
ACCE;16.053;17950.649;-2.95923;1.59933;9.57681;3
MAGN;16.054;17950.651;13.35405;-11.28143;1.02669;0
LIGH;16.056;17950.654;853.0;3
ACCE;16.060;17950.657;-2.92093;1.60890;9.44273;3
LIGH;16.065;17950.663;853.0;3
ACCE;16.073;17950.669;-2.89220;1.67594;9.48104;3
MAGN;16.073;17950.671;13.35405;-11.28143;1.02669;0
LIGH;16.076;17950.674;853.0;3
ACCE;16.080;17950.677;-2.90177;1.65679;9.50977;3
LIGH;16.085;17950.683;853.0;3
ACCE;16.091;17950.687;-3.00712;1.63763;9.46189;3
MAGN;16.092;17950.690;13.35405;-11.28143;1.02669;0
LIGH;16.095;17950.693;853.0;3
ACCE;16.100;17950.697;-3.03585;1.65679;9.31823;3
LIGH;16.105;17950.703;853.0;3
ACCE;16.113;17950.708;-3.07416;1.63763;9.37569;3
MAGN;16.114;17950.711;13.29594;-11.20172;0.85086;0
SOUN;16.115;664.12;0.02027;60.12
LIGH;16.117;17950.714;843.0;3
ACCE;16.120;17950.717;-3.05500;1.63763;9.28950;3
LIGH;16.125;17950.723;843.0;3
ACCE;16.133;17950.728;-3.10289;1.70467;9.16500;3
MAGN;16.133;17950.731;13.29594;-11.20172;0.85086;0
LIGH;16.136;17950.734;843.0;3
ACCE;16.140;17950.737;-3.17950;1.77171;9.12670;3
LIGH;16.145;17950.743;843.0;3
ACCE;16.153;17950.748;-3.22738;1.83875;9.25119;3
MAGN;16.153;17950.751;13.29594;-11.20172;0.85086;0
LIGH;16.156;17950.754;843.0;3
ACCE;16.160;17950.757;-3.24654;1.86748;9.23204;3
LIGH;16.165;17950.763;843.0;3
ACCE;16.175;17950.768;-3.35188;1.84832;9.22246;3
MAGN;16.177;17950.773;12.81324;-11.33852;1.24438;0
LIGH;16.180;17950.778;830.0;3
ACCE;16.181;17950.777;-3.38061;1.87705;9.13627;3
LIGH;16.185;17950.783;830.0;3
ACCE;16.193;17950.789;-3.37104;1.91536;9.19373;3
MAGN;16.193;17950.791;12.81324;-11.33852;1.24438;0
LIGH;16.196;17950.794;830.0;3
ACCE;16.200;17950.797;-3.38061;1.95367;9.30866;3
LIGH;16.209;17950.807;830.0;3
ACCE;16.212;17950.807;-3.46680;1.97282;9.30866;3
MAGN;16.214;17950.810;12.81324;-11.33852;1.24438;0
LIGH;16.216;17950.814;830.0;3
ACCE;16.220;17950.817;-3.46680;1.97282;9.17458;3
LIGH;16.225;17950.823;830.0;3
ACCE;16.233;17950.828;-3.44765;1.96325;9.25119;3
MAGN;16.233;17950.831;12.52827;-11.61897;1.30256;0
LIGH;16.236;17950.834;830.0;3
ACCE;16.240;17950.837;-3.42850;2.03028;9.27035;3
LIGH;16.245;17950.843;830.0;3
ACCE;16.251;17950.847;-3.38061;2.01113;9.41400;3
MAGN;16.252;17950.850;12.52827;-11.61897;1.30256;0
LIGH;16.255;17950.853;830.0;3
ACCE;16.260;17950.857;-3.36146;1.98240;9.37569;3
LIGH;16.265;17950.863;830.0;3
ACCE;16.273;17950.868;-3.35188;1.97282;9.48104;3
MAGN;16.273;17950.871;12.52827;-11.61897;1.30256;0
LIGH;16.276;17950.874;830.0;3
ACCE;16.282;17950.877;-3.37104;1.93451;9.45231;3
LIGH;16.285;17950.883;830.0;3
ACCE;16.292;17950.888;-3.23696;1.97282;9.50977;3
MAGN;16.293;17950.891;12.82790;-11.24830;1.25799;0
LIGH;16.296;17950.894;837.0;3
ACCE;16.300;17950.897;-3.21781;2.04944;9.50019;3
LIGH;16.305;17950.903;837.0;3
ACCE;16.313;17950.909;-3.18908;2.13563;9.59596;3
MAGN;16.313;17950.911;12.82790;-11.24830;1.25799;0
LIGH;16.316;17950.914;837.0;3
ACCE;16.320;17950.917;-3.18908;2.13563;9.59596;3
LIGH;16.325;17950.923;837.0;3
ACCE;16.332;17950.928;-3.18908;2.19309;9.61511;3
MAGN;16.333;17950.931;12.82790;-11.24830;1.25799;0
LIGH;16.336;17950.934;837.0;3
ACCE;16.340;17950.937;-3.17950;2.17394;9.50977;3
LIGH;16.345;17950.943;837.0;3
ACCE;16.353;17950.948;-3.01669;2.21224;9.66300;3
MAGN;16.353;17950.951;12.79048;-11.33946;1.27459;0
LIGH;16.356;17950.954;841.0;3
ACCE;16.360;17950.957;-2.99754;2.23140;9.68215;3
LIGH;16.365;17950.963;841.0;3
ACCE;16.373;17950.968;-3.04542;2.23140;9.79707;3
MAGN;16.373;17950.971;12.79048;-11.33946;1.27459;0
LIGH;16.376;17950.974;841.0;3
ACCE;16.380;17950.977;-3.14119;2.17394;9.75877;3
LIGH;16.385;17950.983;841.0;3
ACCE;16.393;17950.989;-3.16035;2.06859;9.80665;3
MAGN;16.394;17950.992;12.79048;-11.33946;1.27459;0
LIGH;16.397;17950.995;841.0;3
ACCE;16.400;17950.997;-3.15077;2.04944;9.72046;3
LIGH;16.405;17951.003;841.0;3
ACCE;16.411;17951.007;-3.10289;2.02071;9.84496;3
MAGN;16.412;17951.010;12.98406;-10.89581;1.43211;0
LIGH;16.415;17951.013;842.0;3
ACCE;16.420;17951.017;-3.13162;1.99198;9.83538;3
LIGH;16.425;17951.023;840.0;3
ACCE;16.433;17951.029;-3.13162;1.96325;9.79707;3
MAGN;16.434;17951.031;12.98406;-10.89581;1.43211;0
LIGH;16.436;17951.034;840.0;3
ACCE;16.440;17951.037;-3.08373;1.97282;9.70131;3
LIGH;16.445;17951.043;840.0;3
ACCE;16.453;17951.049;-3.05500;1.99198;9.73961;3
MAGN;16.454;17951.051;12.98406;-10.89581;1.43211;0
LIGH;16.456;17951.054;840.0;3
ACCE;16.460;17951.057;-3.09331;1.99198;9.65342;3
LIGH;16.465;17951.063;840.0;3
ACCE;16.473;17951.069;-2.99754;2.01113;9.66300;3
MAGN;16.474;17951.071;13.24720;-11.48633;1.38130;0
LIGH;16.476;17951.074;840.0;3
ACCE;16.480;17951.077;-2.95923;2.04944;9.59596;3
LIGH;16.485;17951.083;829.0;3
ACCE;16.493;17951.088;-2.93050;2.03028;9.69173;3
MAGN;16.493;17951.091;13.24720;-11.48633;1.38130;0
LIGH;16.496;17951.094;829.0;3
ACCE;16.500;17951.097;-2.95923;2.03986;9.72046;3
LIGH;16.505;17951.103;829.0;3
ACCE;16.511;17951.107;-2.98796;1.89621;9.65342;3
MAGN;16.512;17951.110;13.24720;-11.48633;1.38130;0
LIGH;16.515;17951.113;829.0;3
ACCE;16.522;17951.118;-3.08373;1.90578;9.61511;3
LIGH;16.525;17951.123;829.0;3
ACCE;16.532;17951.127;-3.08373;1.91536;9.70131;3
MAGN;16.533;17951.130;13.58159;-11.54013;1.67421;0
BLE4;16.534;2016;12;-86
BLE4;16.534;2016;10;-91
BLE4;16.534;2016;16;-91
BLE4;16.534;2016;11;-91
BLE4;16.534;2016;14;-93
BLE4;16.534;2016;9;-95
BLE4;16.535;2016;13;-97
BLE4;16.535;2016;15;-97
BLE4;16.535;2016;23;-102
LIGH;16.535;17951.133;829.0;3
ACCE;16.542;17951.138;-3.03585;1.95367;9.57681;3
LIGH;16.545;17951.143;817.0;3
ACCE;16.551;17951.147;-2.91135;1.97282;9.49062;3
MAGN;16.552;17951.150;13.58159;-11.54013;1.67421;0
LIGH;16.555;17951.153;817.0;3
ACCE;16.561;17951.158;-2.89220;2.01113;9.32781;3
LIGH;16.565;17951.163;817.0;3
ACCE;16.571;17951.167;-2.87304;2.00155;9.36612;3
MAGN;16.572;17951.170;13.58159;-11.54013;1.67421;0
LIGH;16.575;17951.173;817.0;3
ACCE;16.580;17951.177;-2.82516;2.00155;9.28950;3
LIGH;16.585;17951.183;817.0;3
ACCE;16.591;17951.187;-2.85389;2.00155;9.31823;3
MAGN;16.592;17951.190;12.99318;-11.52517;1.71002;0
LIGH;16.595;17951.193;817.0;3
ACCE;16.601;17951.198;-2.81558;1.96325;9.29908;3
LIGH;16.605;17951.203;817.0;3
ACCE;16.611;17951.207;-2.85389;1.96325;9.40442;3
MAGN;16.612;17951.210;12.99318;-11.52517;1.71002;0
LIGH;16.615;17951.213;817.0;3
ACCE;16.621;17951.218;-2.93050;1.91536;9.49062;3
LIGH;16.625;17951.223;817.0;3
ACCE;16.631;17951.227;-2.95923;1.91536;9.52892;3
MAGN;16.632;17951.230;12.99318;-11.52517;1.71002;0
LIGH;16.635;17951.233;817.0;3
ACCE;16.641;17951.238;-2.98796;1.90578;9.45231;3
LIGH;16.645;17951.243;817.0;3
ACCE;16.651;17951.247;-2.94966;1.91536;9.49062;3
MAGN;16.652;17951.250;12.61338;-11.84789;1.56408;0
LIGH;16.655;17951.253;817.0;3
ACCE;16.661;17951.258;-2.86347;1.93451;9.49062;3
SOUN;16.665;225.26;0.00687;50.72
LIGH;16.667;17951.263;824.0;3
ACCE;16.683;17951.268;-2.90177;1.96325;9.54808;3
MAGN;16.683;17951.272;12.61338;-11.84789;1.56408;0
LIGH;16.684;17951.277;824.0;3
ACCE;16.684;17951.278;-2.94008;2.01113;9.50977;3
GNSS;16.684;1490625615.000;40.313468;-3.483590;596.000;0.000;9.0;0.0;26;10
LIGH;16.687;17951.283;824.0;3
ACCE;16.695;17951.288;-2.94966;2.02071;9.63427;3
MAGN;16.697;17951.291;12.61338;-11.84789;1.56408;0
GNSS;16.698;1490625615.000;40.313468;-3.483590;596.000;0.000;9.0;0.0;26;10
LIGH;16.701;17951.297;824.0;3
ACCE;16.702;17951.297;-3.07416;2.03028;9.62469;3
LIGH;16.709;17951.307;824.0;3
ACCE;16.713;17951.309;-3.12204;2.02071;9.65342;3
MAGN;16.714;17951.312;12.43257;-12.23472;1.28164;0
LIGH;16.717;17951.315;824.0;3
ACCE;16.720;17951.317;-3.16992;2.01113;9.58638;3
LIGH;16.726;17951.324;826.0;3
ACCE;16.731;17951.327;-3.21781;2.03986;9.53850;3
MAGN;16.733;17951.331;12.43257;-12.23472;1.28164;0
LIGH;16.736;17951.334;826.0;3
ACCE;16.740;17951.337;-3.16992;2.12605;9.41400;3
LIGH;16.745;17951.343;826.0;3
ACCE;16.751;17951.347;-3.15077;2.15478;9.44273;3
MAGN;16.752;17951.350;12.43257;-12.23472;1.28164;0
LIGH;16.758;17951.355;826.0;3
ACCE;16.760;17951.357;-3.09331;2.15478;9.41400;3
LIGH;16.765;17951.363;826.0;3
ACCE;16.772;17951.367;-3.20823;2.07817;9.50977;3
MAGN;16.774;17951.371;12.21047;-12.58500;0.78786;0
LIGH;16.776;17951.374;826.0;3
ACCE;16.781;17951.378;-3.22738;1.99198;9.37569;3
LIGH;16.785;17951.383;826.0;3
ACCE;16.791;17951.387;-3.20823;2.00155;9.50019;3
MAGN;16.792;17951.390;12.21047;-12.58500;0.78786;0
LIGH;16.795;17951.393;817.0;3
ACCE;16.801;17951.398;-3.20823;1.99198;9.44273;3
LIGH;16.805;17951.403;817.0;3
ACCE;16.811;17951.407;-3.11246;2.03028;9.37569;3
MAGN;16.812;17951.410;12.21047;-12.58500;0.78786;0
LIGH;16.815;17951.413;817.0;3
ACCE;16.821;17951.418;-2.91135;2.13563;9.24162;3
LIGH;16.825;17951.423;817.0;3
ACCE;16.831;17951.427;-2.84431;2.15478;9.33739;3
MAGN;16.832;17951.430;12.61968;-12.42822;1.18618;0
LIGH;16.835;17951.433;817.0;3
ACCE;16.841;17951.438;-2.75812;2.10690;9.20331;3
LIGH;16.845;17951.443;817.0;3
ACCE;16.851;17951.447;-2.70066;2.15478;9.22246;3
MAGN;16.852;17951.450;12.61968;-12.42822;1.18618;0
LIGH;16.855;17951.453;800.0;3
ACCE;16.861;17951.457;-2.66235;2.18351;9.15543;3
LIGH;16.865;17951.463;800.0;3
ACCE;16.871;17951.467;-2.59531;2.23140;9.28950;3
MAGN;16.872;17951.470;12.61968;-12.42822;1.18618;0
LIGH;16.875;17951.473;800.0;3
ACCE;16.881;17951.478;-2.64320;2.32716;9.28950;3
LIGH;16.885;17951.483;800.0;3
ACCE;16.891;17951.487;-2.66235;2.38462;9.36612;3
MAGN;16.892;17951.490;12.35497;-12.11413;0.74468;0
LIGH;16.895;17951.493;800.0;3
ACCE;16.900;17951.497;-2.64320;2.40378;9.27035;3
LIGH;16.905;17951.503;800.0;3
ACCE;16.911;17951.507;-2.57616;2.40378;9.36612;3
MAGN;16.912;17951.510;12.35497;-12.11413;0.74468;0
LIGH;16.915;17951.513;784.0;3
ACCE;16.921;17951.518;-2.57616;2.43251;9.26077;3
LIGH;16.925;17951.523;784.0;3
ACCE;16.932;17951.527;-2.60489;2.41336;9.19373;3
MAGN;16.933;17951.530;12.35497;-12.11413;0.74468;0
LIGH;16.936;17951.533;784.0;3
ACCE;16.943;17951.539;-2.61447;2.45166;9.17458;3
LIGH;16.945;17951.543;784.0;3
ACCE;16.951;17951.547;-2.57616;2.48997;9.31823;3
MAGN;16.952;17951.550;12.54741;-11.93822;0.20791;0
LIGH;16.955;17951.553;784.0;3
ACCE;16.961;17951.558;-2.57616;2.50912;9.32781;3
LIGH;16.965;17951.563;784.0;3
ACCE;16.971;17951.567;-2.64320;2.42293;9.32781;3
MAGN;16.972;17951.570;12.54741;-11.93822;0.20791;0
LIGH;16.975;17951.573;779.0;3
ACCE;16.981;17951.578;-2.64320;2.42293;9.24162;3
LIGH;16.985;17951.583;779.0;3
ACCE;16.991;17951.587;-2.67193;2.38462;9.37569;3
MAGN;16.993;17951.590;12.54741;-11.93822;0.20791;0
LIGH;16.995;17951.593;779.0;3
ACCE;17.002;17951.598;-2.70066;2.34632;9.32781;3
LIGH;17.006;17951.603;779.0;3
ACCE;17.012;17951.607;-2.72939;2.27928;9.31823;3
MAGN;17.013;17951.610;12.68405;-11.85780;0.30517;0
LIGH;17.015;17951.613;779.0;3
ACCE;17.022;17951.618;-2.79643;2.33674;9.27993;3
LIGH;17.025;17951.623;779.0;3
ACCE;17.033;17951.627;-2.91135;2.39420;9.45231;3
MAGN;17.040;17951.630;12.68405;-11.85780;0.30517;0
LIGH;17.040;17951.637;778.0;3
ACCE;17.041;17951.637;-2.98796;2.44209;9.46189;3
LIGH;17.045;17951.643;778.0;3
ACCE;17.051;17951.647;-3.06458;2.52828;9.39485;3
MAGN;17.053;17951.650;12.68405;-11.85780;0.30517;0
LIGH;17.055;17951.653;778.0;3
ACCE;17.060;17951.657;-3.01669;2.54743;9.30866;3
LIGH;17.065;17951.663;778.0;3
ACCE;17.071;17951.667;-3.01669;2.57616;9.29908;3
MAGN;17.072;17951.670;12.36664;-11.77562;-0.12153;0
LIGH;17.075;17951.673;778.0;3
ACCE;17.081;17951.678;-2.99754;2.64320;9.27035;3
LIGH;17.085;17951.683;778.0;3
ACCE;17.091;17951.687;-3.03585;2.70066;9.27993;3
MAGN;17.092;17951.690;12.36664;-11.77562;-0.12153;0
LIGH;17.095;17951.693;780.0;3
ACCE;17.101;17951.698;-2.99754;2.74854;9.14585;3
LIGH;17.105;17951.703;767.0;3
SOUN;17.106;58.74;0.00179;39.05
ACCE;17.111;17951.707;-2.96881;2.80600;9.15543;3
MAGN;17.112;17951.710;12.36664;-11.77562;-0.12153;0
LIGH;17.115;17951.713;767.0;3
ACCE;17.121;17951.718;-2.98796;2.95923;8.92558;3
LIGH;17.125;17951.723;767.0;3
ACCE;17.131;17951.727;-3.14119;3.01669;8.96389;3
MAGN;17.132;17951.730;11.78126;-11.58875;-0.00133;0
LIGH;17.135;17951.733;767.0;3
ACCE;17.141;17951.738;-3.35188;3.04542;9.00220;3
LIGH;17.145;17951.743;767.0;3
ACCE;17.151;17951.747;-3.49553;2.97839;8.76278;3
MAGN;17.152;17951.750;11.78126;-11.58875;-0.00133;0
LIGH;17.155;17951.753;767.0;3
ACCE;17.160;17951.757;-3.40934;3.02627;8.59040;3
LIGH;17.165;17951.763;739.0;3
ACCE;17.173;17951.768;-3.37104;3.24654;8.67659;3
MAGN;17.173;17951.771;11.78126;-11.58875;-0.00133;0
LIGH;17.176;17951.774;739.0;3
ACCE;17.180;17951.777;-3.35188;3.42850;8.54251;3
LIGH;17.185;17951.783;739.0;3
ACCE;17.193;17951.788;-3.38061;3.55300;8.53294;3
MAGN;17.193;17951.791;11.79142;-11.72320;0.63292;0
LIGH;17.196;17951.794;739.0;3
ACCE;17.201;17951.797;-3.43807;3.51469;8.42759;3
LIGH;17.205;17951.803;739.0;3
ACCE;17.213;17951.808;-3.57215;3.39019;8.52336;3
MAGN;17.214;17951.811;11.79142;-11.72320;0.63292;0
LIGH;17.216;17951.814;739.0;3
ACCE;17.220;17951.817;-3.60088;3.19865;8.36055;3
LIGH;17.225;17951.823;700.0;3
ACCE;17.231;17951.827;-3.52426;3.17950;8.34140;3
MAGN;17.232;17951.830;11.79142;-11.72320;0.63292;0
LIGH;17.235;17951.833;700.0;3
ACCE;17.240;17951.837;-3.33273;3.16992;8.25521;3
LIGH;17.245;17951.843;700.0;3
ACCE;17.253;17951.849;-3.19865;3.12204;8.39886;3
MAGN;17.254;17951.851;12.27635;-11.77082;0.81186;0
LIGH;17.256;17951.854;700.0;3
ACCE;17.260;17951.857;-3.20823;3.06458;8.44674;3
LIGH;17.265;17951.863;700.0;3
ACCE;17.273;17951.868;-3.19865;2.92093;8.63828;3
MAGN;17.274;17951.871;12.27635;-11.77082;0.81186;0
LIGH;17.276;17951.874;700.0;3
ACCE;17.280;17951.877;-3.28484;2.89220;8.71489;3
LIGH;17.285;17951.883;681.0;3
ACCE;17.293;17951.888;-3.32315;2.83473;8.81066;3
MAGN;17.294;17951.891;12.27635;-11.77082;0.81186;0
LIGH;17.296;17951.894;681.0;3
ACCE;17.300;17951.897;-3.32315;2.75812;8.80109;3
LIGH;17.305;17951.903;681.0;3
ACCE;17.313;17951.908;-3.37104;2.63362;9.08839;3
MAGN;17.314;17951.911;13.09450;-11.98064;1.25248;0
LIGH;17.316;17951.914;681.0;3
ACCE;17.320;17951.917;-3.39977;2.58574;8.94474;3
LIGH;17.325;17951.923;681.0;3
ACCE;17.333;17951.928;-3.41892;2.59531;9.03093;3
MAGN;17.334;17951.931;13.09450;-11.98064;1.25248;0
LIGH;17.336;17951.934;681.0;3
ACCE;17.340;17951.937;-3.54342;2.59531;9.04051;3
LIGH;17.345;17951.943;691.0;3
ACCE;17.353;17951.948;-3.53384;2.53785;8.82982;3
MAGN;17.354;17951.951;13.09450;-11.98064;1.25248;0
LIGH;17.356;17951.954;691.0;3
ACCE;17.360;17951.957;-3.51469;2.57616;8.64786;3
LIGH;17.365;17951.963;691.0;3
ACCE;17.373;17951.969;-3.62961;2.74854;8.74362;3
MAGN;17.374;17951.972;13.35459;-12.15072;2.07854;0
LIGH;17.378;17951.975;691.0;3
ACCE;17.380;17951.977;-3.76368;2.80600;8.79151;3
LIGH;17.385;17951.983;691.0;3
ACCE;17.391;17951.987;-3.63919;2.83473;8.48505;3
MAGN;17.392;17951.990;13.35459;-12.15072;2.07854;0
LIGH;17.395;17951.993;691.0;3
ACCE;17.400;17951.997;-3.61046;2.89220;8.18817;3
LIGH;17.405;17952.003;689.0;3
ACCE;17.413;17952.008;-3.53384;3.02627;8.13071;3
MAGN;17.413;17952.011;13.35459;-12.15072;2.07854;0
LIGH;17.416;17952.014;689.0;3
ACCE;17.420;17952.017;-3.54342;3.16035;7.95833;3
LIGH;17.425;17952.023;689.0;3
ACCE;17.433;17952.028;-3.48596;3.14119;7.88171;3
MAGN;17.433;17952.031;13.58919;-12.90798;2.34693;0
LIGH;17.436;17952.034;689.0;3
ACCE;17.440;17952.037;-3.54342;3.16035;7.83383;3
LIGH;17.445;17952.043;689.0;3
ACCE;17.453;17952.048;-3.62961;3.13162;7.88171;3
MAGN;17.454;17952.051;13.58919;-12.90798;2.34693;0
LIGH;17.456;17952.054;689.0;3
ACCE;17.460;17952.057;-3.58173;3.06458;8.09240;3
LIGH;17.465;17952.063;689.0;3
ACCE;17.473;17952.069;-3.70622;3.17950;8.78193;3
MAGN;17.474;17952.071;13.58919;-12.90798;2.34693;0
LIGH;17.476;17952.074;684.0;3
ACCE;17.480;17952.077;-4.00311;3.23696;8.88728;3
LIGH;17.485;17952.083;684.0;3
ACCE;17.493;17952.089;-4.25210;3.17950;9.24162;3
MAGN;17.494;17952.091;14.47715;-13.06073;3.35387;0
LIGH;17.496;17952.094;684.0;3
ACCE;17.500;17952.097;-4.25210;3.17950;9.24162;3
LIGH;17.505;17952.103;684.0;3
ACCE;17.513;17952.108;-4.45322;3.16992;9.91199;3
MAGN;17.514;17952.111;14.47715;-13.06073;3.35387;0
LIGH;17.516;17952.114;684.0;3
ACCE;17.520;17952.117;-4.66391;3.16035;10.26634;3
LIGH;17.525;17952.123;684.0;3
ACCE;17.533;17952.129;-4.98952;3.25611;10.47703;3
MAGN;17.534;17952.131;14.47715;-13.06073;3.35387;0
BLE4;17.534;2016;12;-86
BLE4;17.535;2016;10;-90
BLE4;17.535;2016;16;-90
BLE4;17.535;2016;11;-91
BLE4;17.535;2016;14;-93
BLE4;17.536;2016;9;-95
BLE4;17.536;2016;13;-97
BLE4;17.536;2016;15;-98
BLE4;17.536;2016;23;-102
LIGH;17.536;17952.134;695.0;3
ACCE;17.540;17952.137;-4.93206;3.47638;10.25676;3
LIGH;17.546;17952.144;695.0;3
ACCE;17.552;17952.147;-4.76925;3.70622;10.23761;3
MAGN;17.553;17952.150;15.13515;-13.61980;3.60057;0
LIGH;17.555;17952.153;695.0;3
ACCE;17.560;17952.157;-4.52025;3.91691;10.05565;3
LIGH;17.565;17952.163;695.0;3
ACCE;17.573;17952.169;-4.05099;4.31914;10.39084;3
MAGN;17.574;17952.171;15.13515;-13.61980;3.60057;0
LIGH;17.577;17952.175;695.0;3
ACCE;17.580;17952.177;-4.15633;4.47237;10.41957;3
LIGH;17.585;17952.183;695.0;3
ACCE;17.593;17952.188;-4.29999;4.50110;10.53449;3
MAGN;17.593;17952.191;15.13515;-13.61980;3.60057;0
LIGH;17.596;17952.194;668.0;3
ACCE;17.600;17952.197;-4.30956;4.43406;10.51533;3
LIGH;17.605;17952.203;668.0;3
ACCE;17.613;17952.208;-4.36702;4.32872;10.70687;3
MAGN;17.613;17952.211;15.31492;-14.56702;2.94803;0
LIGH;17.616;17952.214;668.0;3
ACCE;17.620;17952.217;-4.32872;4.29041;10.47703;3
LIGH;17.625;17952.223;668.0;3
ACCE;17.633;17952.228;-4.26168;4.30956;10.60153;3
MAGN;17.634;17952.231;15.31492;-14.56702;2.94803;0
LIGH;17.636;17952.234;668.0;3
ACCE;17.640;17952.237;-4.17549;4.36702;10.74518;3
LIGH;17.645;17952.243;668.0;3
ACCE;17.653;17952.248;-4.05099;4.60644;10.51533;3
MAGN;17.653;17952.251;15.31492;-14.56702;2.94803;0
LIGH;17.656;17952.254;643.0;3
SOUN;17.657;117.28;0.00358;45.06
ACCE;17.661;17952.257;-3.91691;4.65433;10.27591;3
LIGH;17.665;17952.263;643.0;3
ACCE;17.673;17952.268;-3.86903;4.68306;10.17057;3
MAGN;17.674;17952.271;15.17814;-15.33063;3.30477;0
GNSS;17.676;1490625616.000;40.313468;-3.483590;596.000;0.000;8.0;0.0;25;8
LIGH;17.679;17952.274;643.0;3
ACCE;17.682;17952.277;-3.69665;4.72137;9.95988;3
GNSS;17.682;1490625616.000;40.313468;-3.483590;596.000;0.000;8.0;0.0;25;8
LIGH;17.696;17952.284;643.0;3
ACCE;17.698;17952.287;-3.36146;4.82671;9.57681;3
MAGN;17.698;17952.290;15.17814;-15.33063;3.30477;0
LIGH;17.698;17952.295;643.0;3
ACCE;17.701;17952.297;-3.32315;4.94163;9.25119;3
LIGH;17.706;17952.304;643.0;3
ACCE;17.712;17952.307;-3.25611;5.01825;9.15543;3
MAGN;17.712;17952.310;15.17814;-15.33063;3.30477;0
LIGH;17.716;17952.313;586.0;3
ACCE;17.721;17952.317;-3.23696;5.06613;9.00220;3
LIGH;17.726;17952.324;586.0;3
ACCE;17.732;17952.327;-3.19865;4.86502;8.96389;3
MAGN;17.732;17952.330;14.64969;-18.49702;3.57102;0
LIGH;17.735;17952.333;586.0;3
ACCE;17.740;17952.337;-3.26569;4.74052;8.87770;3
LIGH;17.746;17952.344;586.0;3
ACCE;17.751;17952.347;-3.45723;4.71179;8.82982;3
MAGN;17.752;17952.350;14.64969;-18.49702;3.57102;0
LIGH;17.755;17952.353;586.0;3
ACCE;17.760;17952.357;-3.58173;4.74052;8.57124;3
LIGH;17.765;17952.363;586.0;3
ACCE;17.771;17952.367;-3.32315;4.82671;8.32224;3
MAGN;17.772;17952.370;14.64969;-18.49702;3.57102;0
LIGH;17.775;17952.373;493.0;3
ACCE;17.780;17952.377;-3.17950;4.89375;7.99663;3
LIGH;17.785;17952.383;493.0;3
ACCE;17.796;17952.388;-3.12204;4.97036;7.82425;3
MAGN;17.797;17952.393;14.29556;-20.76776;4.66223;0
WIFI;17.797;17952.334;eduroam;00:0b:86:27:3e:d0;-72
WIFI;17.797;17952.334;test-CAR;00:0b:86:27:3e:d2;-72
WIFI;17.797;17952.334;portal-csic;00:0b:86:27:3e:d1;-72
WIFI;17.797;17952.334;test-CAR;00:0b:86:27:36:c2;-70
WIFI;17.797;17952.334;eduroam;00:0b:86:27:36:c0;-70
WIFI;17.797;17952.334;portal-csic;00:0b:86:27:36:c1;-70
WIFI;17.797;17952.334;test-CAR;00:0b:86:27:32:e2;-87
WIFI;17.797;17952.334;SMC_LOPSI;00:13:f7:80:98:e4;-54
WIFI;17.797;17952.334;portal-csic;00:0b:86:27:32:e1;-86
WIFI;17.797;17952.334;WLAN_3F;e0:91:53:1b:36:f3;-85
WIFI;17.797;17952.334;eduroam;00:0b:86:27:32:e0;-86
WIFI;17.797;17952.334;eduroam;00:0b:86:27:37:b0;-91
WIFI;17.797;17952.334;cochera;b8:a3:86:65:e3:29;-89
ACCE;17.805;17952.397;-3.24654;4.99909;7.70933;3
LIGH;17.806;17952.399;493.0;3
LIGH;17.806;17952.403;493.0;3
ACCE;17.811;17952.407;-3.28484;4.95121;7.53695;3
MAGN;17.812;17952.410;14.29556;-20.76776;4.66223;0
LIGH;17.815;17952.413;493.0;3
ACCE;17.821;17952.418;-3.15077;4.91290;7.34541;3
LIGH;17.825;17952.423;493.0;3
ACCE;17.831;17952.427;-3.03585;4.90333;7.24007;3
MAGN;17.832;17952.430;14.29556;-20.76776;4.66223;0
LIGH;17.835;17952.433;493.0;3
ACCE;17.841;17952.438;-3.00712;4.91290;7.04853;3
LIGH;17.845;17952.443;400.0;3
ACCE;17.851;17952.447;-2.95923;4.94163;7.04853;3
MAGN;17.852;17952.450;14.50936;-21.63690;4.91166;0
LIGH;17.855;17952.454;400.0;3
ACCE;17.862;17952.459;-2.73897;4.92248;7.02938;3
LIGH;17.865;17952.463;400.0;3
ACCE;17.871;17952.467;-2.65278;4.98952;7.24007;3
MAGN;17.872;17952.470;14.50936;-21.63690;4.91166;0
LIGH;17.875;17952.473;400.0;3
ACCE;17.880;17952.477;-2.79643;5.01825;7.38372;3
LIGH;17.885;17952.483;400.0;3
ACCE;17.891;17952.487;-3.23696;4.83629;7.65187;3
MAGN;17.892;17952.490;14.50936;-21.63690;4.91166;0
LIGH;17.895;17952.493;400.0;3
ACCE;17.901;17952.498;-3.41892;4.72137;7.54652;3
LIGH;17.905;17952.503;338.0;3
ACCE;17.911;17952.507;-3.54342;4.64475;7.46991;3
MAGN;17.912;17952.510;14.23397;-22.26472;6.46202;0
LIGH;17.915;17952.513;338.0;3
ACCE;17.921;17952.518;-3.33273;4.75967;7.04853;3
LIGH;17.925;17952.523;338.0;3
ACCE;17.931;17952.527;-3.30400;4.97036;6.85699;3
MAGN;17.932;17952.530;14.23397;-22.26472;6.46202;0
LIGH;17.935;17952.533;338.0;3
ACCE;17.941;17952.538;-3.25611;5.21936;6.45477;3
LIGH;17.945;17952.543;338.0;3
ACCE;17.951;17952.547;-3.14119;5.43963;6.26323;3
MAGN;17.952;17952.550;14.23397;-22.26472;6.46202;0
LIGH;17.957;17952.555;338.0;3
ACCE;17.962;17952.558;-3.21781;5.90889;5.72693;3
LIGH;17.965;17952.563;278.0;3
ACCE;17.971;17952.567;-3.22738;6.03339;5.71735;3
MAGN;17.972;17952.570;14.81964;-22.37988;7.32428;0
LIGH;17.975;17952.573;278.0;3
ACCE;17.981;17952.578;-3.13162;6.00466;5.51624;3
LIGH;17.985;17952.583;278.0;3
ACCE;17.991;17952.587;-3.03585;5.87058;5.34386;3
MAGN;17.992;17952.590;14.81964;-22.37988;7.32428;0
LIGH;17.995;17952.593;278.0;3
ACCE;18.001;17952.598;-2.95923;5.40132;5.28640;3
LIGH;18.005;17952.603;278.0;3
ACCE;18.011;17952.607;-3.01669;5.14275;5.48751;3
MAGN;18.012;17952.610;14.81964;-22.37988;7.32428;0
LIGH;18.015;17952.613;278.0;3
ACCE;18.021;17952.618;-3.05500;4.89375;5.52582;3
LIGH;18.025;17952.623;249.0;3
ACCE;18.035;17952.627;-2.91135;4.56814;5.83228;3
MAGN;18.037;17952.630;15.19306;-22.01475;6.80561;0
LIGH;18.037;17952.634;249.0;3
ACCE;18.041;17952.637;-2.85389;4.47237;5.94720;3
LIGH;18.045;17952.643;249.0;3
ACCE;18.052;17952.647;-2.95923;4.48195;6.28239;3
MAGN;18.052;17952.650;15.19306;-22.01475;6.80561;0
LIGH;18.056;17952.654;249.0;3
ACCE;18.061;17952.658;-3.24654;4.52983;6.47392;3
LIGH;18.066;17952.664;249.0;3
ACCE;18.071;17952.667;-3.79242;4.41491;6.84742;3
MAGN;18.072;17952.670;15.19306;-22.01475;6.80561;0
LIGH;18.075;17952.673;249.0;3
ACCE;18.082;17952.678;-4.01268;4.33829;6.77080;3
LIGH;18.085;17952.683;286.0;3
ACCE;18.091;17952.687;-4.15633;4.34787;6.75165;3
MAGN;18.092;17952.690;14.89027;-19.77046;5.17742;0
LIGH;18.095;17952.693;286.0;3
SOUN;18.098;155.92;0.00476;47.53
ACCE;18.102;17952.699;-4.22337;4.41491;6.60800;3
LIGH;18.105;17952.703;286.0;3
ACCE;18.111;17952.707;-4.08930;4.69264;6.23450;3
MAGN;18.112;17952.710;14.89027;-19.77046;5.17742;0
LIGH;18.115;17952.713;286.0;3
ACCE;18.121;17952.718;-4.02226;4.94163;6.03339;3
LIGH;18.125;17952.723;286.0;3
ACCE;18.131;17952.727;-4.09887;5.25767;6.12916;3
MAGN;18.132;17952.730;14.89027;-19.77046;5.17742;0
LIGH;18.135;17952.733;286.0;3
ACCE;18.141;17952.738;-4.17549;5.49709;6.09085;3
LIGH;18.145;17952.743;281.0;3
ACCE;18.154;17952.747;-4.02226;5.85143;5.81312;3
MAGN;18.155;17952.753;14.53472;-17.39710;4.19400;0
LIGH;18.161;17952.759;299.0;3
ACCE;18.162;17952.759;-3.99353;6.06212;5.66947;3
LIGH;18.165;17952.763;299.0;3
ACCE;18.171;17952.767;-4.04141;6.23450;5.78439;3
MAGN;18.172;17952.770;14.53472;-17.39710;4.19400;0
LIGH;18.175;17952.773;299.0;3
ACCE;18.181;17952.778;-4.05099;6.36858;5.92804;3
LIGH;18.185;17952.783;299.0;3
ACCE;18.191;17952.787;-4.07972;6.39731;6.09085;3
MAGN;18.192;17952.790;14.53472;-17.39710;4.19400;0
LIGH;18.196;17952.794;299.0;3
ACCE;18.200;17952.797;-4.28083;6.25365;6.18662;3
LIGH;18.205;17952.803;299.0;3
ACCE;18.212;17952.807;-4.47237;6.04296;6.58884;3
MAGN;18.213;17952.810;14.15361;-15.96062;3.54221;0
LIGH;18.215;17952.813;298.0;3
ACCE;18.221;17952.818;-4.62560;5.70778;7.03895;3
LIGH;18.225;17952.823;298.0;3
ACCE;18.232;17952.827;-4.49152;5.60243;7.27837;3
MAGN;18.233;17952.830;14.15361;-15.96062;3.54221;0
LIGH;18.235;17952.833;298.0;3
ACCE;18.241;17952.838;-4.30956;5.54497;7.42203;3
LIGH;18.245;17952.843;298.0;3
ACCE;18.251;17952.847;-4.18506;5.44920;7.71891;3
MAGN;18.252;17952.850;14.15361;-15.96062;3.54221;0
LIGH;18.255;17952.853;298.0;3
ACCE;18.261;17952.858;-4.31914;5.42047;8.12113;3
LIGH;18.265;17952.863;298.0;3
ACCE;18.271;17952.867;-4.37660;5.36301;8.28394;3
MAGN;18.272;17952.870;14.00139;-12.98461;2.50980;0
LIGH;18.275;17952.873;359.0;3
ACCE;18.281;17952.878;-4.32872;5.22894;8.19775;3
LIGH;18.285;17952.883;359.0;3
ACCE;18.291;17952.887;-4.21380;5.17148;8.23605;3
MAGN;18.292;17952.890;14.00139;-12.98461;2.50980;0
LIGH;18.295;17952.893;359.0;3
ACCE;18.301;17952.898;-4.07972;5.11401;8.16902;3
LIGH;18.305;17952.903;359.0;3
ACCE;18.311;17952.907;-3.97437;5.08528;8.32224;3
MAGN;18.312;17952.910;14.00139;-12.98461;2.50980;0
LIGH;18.315;17952.913;359.0;3
ACCE;18.322;17952.918;-3.86903;5.10444;8.34140;3
LIGH;18.325;17952.923;359.0;3
ACCE;18.331;17952.927;-3.84030;5.15232;8.45632;3
MAGN;18.332;17952.930;13.79655;-11.12191;1.41451;0
LIGH;18.335;17952.933;413.0;3
ACCE;18.341;17952.938;-4.12760;5.15232;8.60955;3
LIGH;18.345;17952.943;413.0;3
ACCE;18.351;17952.947;-4.19464;5.07571;8.69574;3
MAGN;18.352;17952.950;13.79655;-11.12191;1.41451;0
LIGH;18.355;17952.953;413.0;3
ACCE;18.361;17952.957;-4.32872;4.99909;8.69574;3
LIGH;18.366;17952.963;413.0;3
LIGH;18.376;17952.974;413.0;3
ACCE;18.382;17952.967;-4.69264;4.55856;8.69574;3
ACCE;18.383;17952.977;-4.69264;4.55856;8.69574;3
MAGN;18.383;17952.980;13.68582;-9.71438;0.98392;0
LIGH;18.385;17952.983;413.0;3
ACCE;18.392;17952.987;-4.52025;4.52025;8.63828;3
LIGH;18.401;17952.998;447.0;3
ACCE;18.405;17952.999;-4.68306;4.74052;8.80109;3
MAGN;18.406;17953.002;13.68582;-9.71438;0.98392;0
LIGH;18.408;17953.006;447.0;3
ACCE;18.411;17953.007;-4.68306;4.74052;8.80109;3
LIGH;18.415;17953.013;447.0;3
ACCE;18.422;17953.018;-4.67348;4.59687;8.75320;3
MAGN;18.422;17953.020;13.68582;-9.71438;0.98392;0
LIGH;18.425;17953.023;447.0;3
ACCE;18.430;17953.027;-4.52983;4.57771;8.62870;3
LIGH;18.435;17953.033;447.0;3
ACCE;18.441;17953.037;-4.46279;4.61602;8.67659;3
MAGN;18.442;17953.040;13.82777;-8.01087;0.90919;0
LIGH;18.445;17953.043;447.0;3
ACCE;18.451;17953.048;-4.55856;4.56814;8.74362;3
LIGH;18.455;17953.053;465.0;3
ACCE;18.461;17953.057;-4.43406;4.35745;8.79151;3
MAGN;18.462;17953.060;13.82777;-8.01087;0.90919;0
LIGH;18.465;17953.063;465.0;3
ACCE;18.471;17953.068;-4.27126;4.29041;8.67659;3
LIGH;18.475;17953.073;465.0;3
ACCE;18.481;17953.077;-4.23295;4.25210;8.82024;3
MAGN;18.482;17953.080;13.82777;-8.01087;0.90919;0
LIGH;18.485;17953.083;465.0;3
ACCE;18.491;17953.088;-4.27126;4.09887;8.90643;3
LIGH;18.495;17953.093;465.0;3
ACCE;18.503;17953.098;-4.25210;3.98395;8.96389;3
MAGN;18.504;17953.101;13.53780;-6.90938;0.75480;0
LIGH;18.506;17953.104;465.0;3
ACCE;18.512;17953.107;-4.23295;3.89776;8.92558;3
LIGH;18.515;17953.113;461.0;3
ACCE;18.521;17953.117;-4.29041;3.84030;9.03093;3
MAGN;18.522;17953.120;13.53780;-6.90938;0.75480;0
LIGH;18.525;17953.123;488.0;3
ACCE;18.531;17953.127;-4.33829;3.65834;9.00220;3
LIGH;18.539;17953.135;488.0;3
BLE4;18.540;2016;12;-86
BLE4;18.541;2016;10;-90
BLE4;18.541;2016;16;-90
BLE4;18.542;2016;11;-90
BLE4;18.542;2016;14;-94
BLE4;18.542;2016;9;-95
BLE4;18.542;2016;13;-96
BLE4;18.543;2016;15;-98
BLE4;18.543;2016;23;-102
ACCE;18.543;17953.137;-4.39575;3.64876;9.05966;3
MAGN;18.544;17953.140;13.53780;-6.90938;0.75480;0
LIGH;18.545;17953.143;488.0;3
ACCE;18.551;17953.148;-4.44364;3.62003;8.89685;3
LIGH;18.555;17953.153;488.0;3
ACCE;18.561;17953.157;-4.47237;3.57215;8.93516;3
MAGN;18.562;17953.160;13.59246;-6.00075;0.04415;0
LIGH;18.565;17953.163;488.0;3
ACCE;18.572;17953.169;-4.39575;3.54342;8.76278;3
LIGH;18.575;17953.173;488.0;3
ACCE;18.581;17953.177;-4.35745;3.55300;8.76278;3
MAGN;18.583;17953.180;13.59246;-6.00075;0.04415;0
LIGH;18.585;17953.183;497.0;3
ACCE;18.591;17953.188;-4.35745;3.59130;8.68616;3
LIGH;18.595;17953.193;497.0;3
ACCE;18.601;17953.197;-4.40533;3.61046;8.66701;3
MAGN;18.602;17953.200;13.59246;-6.00075;0.04415;0
LIGH;18.605;17953.203;497.0;3
ACCE;18.612;17953.209;-4.52983;3.51469;8.43717;3
LIGH;18.616;17953.214;497.0;3
ACCE;18.621;17953.217;-4.54898;3.48596;8.37013;3
MAGN;18.622;17953.220;13.26445;-5.39970;0.01410;0
LIGH;18.625;17953.223;497.0;3
ACCE;18.631;17953.228;-4.53941;3.54342;8.21690;3
LIGH;18.635;17953.233;497.0;3
ACCE;18.641;17953.237;-4.47237;3.62003;8.23605;3
MAGN;18.642;17953.240;13.26445;-5.39970;0.01410;0
LIGH;18.645;17953.243;474.0;3
SOUN;18.649;43.51;0.00133;36.44
ACCE;18.652;17953.248;-4.44364;3.63919;8.13071;3
LIGH;18.655;17953.253;474.0;3
ACCE;18.661;17953.257;-4.41491;3.62003;8.20732;3
MAGN;18.662;17953.260;13.26445;-5.39970;0.01410;0
LIGH;18.665;17953.263;474.0;3
ACCE;18.674;17953.269;-4.36702;3.57215;8.09240;3
LIGH;18.677;17953.274;474.0;3
GNSS;18.680;1490625617.000;40.313468;-3.483590;596.000;0.000;8.0;0.0;26;9
ACCE;18.684;17953.278;-4.26168;3.44765;8.18817;3
MAGN;18.684;17953.281;13.44728;-5.25576;-0.13907;0
GNSS;18.686;1490625617.000;40.313468;-3.483590;596.000;0.000;8.0;0.0;26;9
LIGH;18.692;17953.286;474.0;3
ACCE;18.693;17953.287;-4.22337;3.36146;8.12113;3
LIGH;18.706;17953.296;474.0;3
ACCE;18.707;17953.298;-4.14676;3.25611;8.19775;3
MAGN;18.710;17953.301;13.44728;-5.25576;-0.13907;0
LIGH;18.711;17953.307;466.0;3
ACCE;18.712;17953.307;-4.07972;3.16035;8.15944;3
LIGH;18.716;17953.314;466.0;3
ACCE;18.722;17953.317;-3.95522;3.10289;8.35098;3
MAGN;18.722;17953.320;13.44728;-5.25576;-0.13907;0
LIGH;18.727;17953.325;466.0;3
ACCE;18.730;17953.327;-3.94564;3.10289;8.38928;3
LIGH;18.737;17953.335;466.0;3
ACCE;18.741;17953.337;-3.93607;3.11246;8.49463;3
MAGN;18.742;17953.340;12.67121;-5.21748;-0.56457;0
LIGH;18.746;17953.344;466.0;3
ACCE;18.751;17953.348;-3.97437;3.02627;8.46590;3
LIGH;18.756;17953.353;466.0;3
ACCE;18.761;17953.357;-4.06057;3.06458;8.59040;3
MAGN;18.762;17953.360;12.67121;-5.21748;-0.56457;0
LIGH;18.765;17953.363;484.0;3
ACCE;18.771;17953.368;-4.13718;3.10289;8.50420;3
LIGH;18.775;17953.373;484.0;3
ACCE;18.781;17953.377;-4.20422;3.16992;8.53294;3
MAGN;18.782;17953.380;12.67121;-5.21748;-0.56457;0
LIGH;18.785;17953.383;484.0;3
ACCE;18.791;17953.388;-4.21380;3.22738;8.44674;3
LIGH;18.795;17953.393;484.0;3
ACCE;18.801;17953.397;-4.20422;3.43807;8.41801;3
MAGN;18.802;17953.400;12.33494;-3.81403;-0.51962;0
LIGH;18.805;17953.403;484.0;3
ACCE;18.811;17953.408;-4.21380;3.57215;8.31267;3
LIGH;18.815;17953.413;484.0;3
ACCE;18.821;17953.417;-4.27126;3.65834;8.43717;3
MAGN;18.822;17953.420;12.33494;-3.81403;-0.51962;0
LIGH;18.825;17953.423;486.0;3
ACCE;18.831;17953.428;-4.28083;3.65834;8.43717;3
LIGH;18.835;17953.433;486.0;3
ACCE;18.841;17953.437;-4.28083;3.56257;8.67659;3
MAGN;18.842;17953.440;12.33494;-3.81403;-0.51962;0
LIGH;18.845;17953.443;486.0;3
ACCE;18.850;17953.447;-4.36702;3.51469;8.64786;3
LIGH;18.855;17953.453;486.0;3
ACCE;18.862;17953.457;-4.44364;3.51469;8.75320;3
MAGN;18.863;17953.460;13.15527;-2.59102;-0.89060;0
LIGH;18.865;17953.463;486.0;3
ACCE;18.871;17953.468;-4.57771;3.43807;8.82024;3
LIGH;18.875;17953.473;486.0;3
ACCE;18.881;17953.477;-4.53941;3.40934;8.93516;3
MAGN;18.882;17953.480;13.15527;-2.59102;-0.89060;0
LIGH;18.885;17953.483;485.0;3
ACCE;18.891;17953.488;-4.54898;3.41892;8.90643;3
LIGH;18.895;17953.493;489.0;3
ACCE;18.901;17953.497;-4.56814;3.40934;8.97347;3
MAGN;18.902;17953.500;13.15527;-2.59102;-0.89060;0
LIGH;18.905;17953.503;489.0;3
ACCE;18.911;17953.508;-4.50110;3.39019;8.90643;3
LIGH;18.915;17953.513;489.0;3
ACCE;18.921;17953.517;-4.47237;3.35188;9.04051;3
MAGN;18.922;17953.520;12.13837;-1.00949;-0.20479;0
LIGH;18.925;17953.523;489.0;3
ACCE;18.931;17953.528;-4.48195;3.33273;8.88728;3
LIGH;18.935;17953.533;489.0;3
ACCE;18.941;17953.537;-4.55856;3.28484;8.87770;3
MAGN;18.942;17953.540;12.13837;-1.00949;-0.20479;0
LIGH;18.945;17953.543;489.0;3
ACCE;18.951;17953.548;-4.63517;3.17950;8.70532;3
LIGH;18.955;17953.553;484.0;3
ACCE;18.962;17953.557;-4.57771;3.13162;8.79151;3
MAGN;18.963;17953.561;12.13837;-1.00949;-0.20479;0
LIGH;18.966;17953.564;484.0;3
ACCE;18.971;17953.568;-4.56814;3.10289;8.70532;3
LIGH;18.975;17953.573;484.0;3
ACCE;18.981;17953.577;-4.61602;3.16992;8.72447;3
MAGN;18.982;17953.580;11.31860;0.27359;-0.53163;0
LIGH;18.985;17953.583;484.0;3
ACCE;18.991;17953.588;-4.71179;3.21781;8.69574;3
LIGH;18.995;17953.593;484.0;3
ACCE;19.001;17953.597;-4.71179;3.20823;8.83939;3
MAGN;19.002;17953.600;11.31860;0.27359;-0.53163;0
LIGH;19.006;17953.604;484.0;3
ACCE;19.010;17953.607;-4.75010;3.19865;8.77236;3
LIGH;19.016;17953.614;462.0;3
ACCE;19.021;17953.617;-4.89375;3.13162;8.79151;3
MAGN;19.022;17953.620;11.31860;0.27359;-0.53163;0
LIGH;19.025;17953.623;462.0;3
ACCE;19.034;17953.628;-4.94163;3.09331;8.76278;3
ACCE;19.044;17953.640;-4.97994;3.03585;8.90643;3
LIGH;19.046;17953.643;462.0;3
MAGN;19.047;17953.644;11.10009;1.39691;-0.06259;0
ACCE;19.052;17953.647;-4.96079;2.94966;8.83939;3
LIGH;19.054;17953.652;462.0;3
LIGH;19.058;17953.656;462.0;3
ACCE;19.061;17953.657;-4.86502;2.79643;8.76278;3
MAGN;19.062;17953.660;11.10009;1.39691;-0.06259;0
LIGH;19.066;17953.664;462.0;3
ACCE;19.070;17953.667;-4.82671;2.74854;8.64786;3
LIGH;19.076;17953.674;452.0;3
ACCE;19.082;17953.677;-4.77883;2.73897;8.72447;3
MAGN;19.083;17953.680;11.10009;1.39691;-0.06259;0
LIGH;19.086;17953.684;452.0;3
ACCE;19.090;17953.687;-4.76925;2.72939;8.62870;3
SOUN;19.091;38.41;0.00117;35.36
LIGH;19.095;17953.693;452.0;3
ACCE;19.103;17953.699;-4.74052;2.66235;8.63828;3
MAGN;19.104;17953.701;10.84257;2.16026;-0.28303;0
LIGH;19.107;17953.704;452.0;3
ACCE;19.110;17953.707;-4.76925;2.61447;8.58082;3
LIGH;19.115;17953.713;452.0;3
ACCE;19.123;17953.718;-4.73094;2.53785;8.67659;3
MAGN;19.124;17953.721;10.84257;2.16026;-0.28303;0
LIGH;19.126;17953.724;452.0;3
ACCE;19.130;17953.727;-4.73094;2.53785;8.63828;3
LIGH;19.135;17953.733;450.0;3
ACCE;19.143;17953.738;-4.80756;2.51870;8.72447;3
MAGN;19.144;17953.741;10.84257;2.16026;-0.28303;0
LIGH;19.146;17953.744;450.0;3
ACCE;19.150;17953.747;-4.84586;2.48039;8.59040;3
LIGH;19.155;17953.753;450.0;3
ACCE;19.163;17953.758;-4.88417;2.46124;8.64786;3
MAGN;19.164;17953.761;9.79353;2.33640;-0.78881;0
LIGH;19.166;17953.764;450.0;3
ACCE;19.173;17953.767;-4.94163;2.48039;8.66701;3
LIGH;19.177;17953.775;450.0;3
ACCE;19.182;17953.777;-4.98952;2.45166;8.67659;3
MAGN;19.182;17953.780;9.79353;2.33640;-0.78881;0
LIGH;19.185;17953.783;450.0;3
ACCE;19.190;17953.787;-5.01825;2.42293;8.56167;3
LIGH;19.195;17953.793;450.0;3
ACCE;19.203;17953.798;-5.04698;2.43251;8.53294;3
MAGN;19.203;17953.801;9.79353;2.33640;-0.78881;0
LIGH;19.206;17953.804;452.0;3
ACCE;19.210;17953.807;-5.00867;2.42293;8.47547;3
LIGH;19.215;17953.813;452.0;3
ACCE;19.222;17953.818;-4.91290;2.48997;8.35098;3
MAGN;19.223;17953.821;9.18471;3.24502;-0.59464;0
LIGH;19.226;17953.824;452.0;3
ACCE;19.230;17953.827;-4.86502;2.52828;8.21690;3
LIGH;19.235;17953.833;452.0;3
ACCE;19.242;17953.838;-4.85544;2.54743;8.24563;3
MAGN;19.243;17953.841;9.18471;3.24502;-0.59464;0
LIGH;19.246;17953.844;452.0;3
ACCE;19.250;17953.847;-4.84586;2.57616;8.16902;3
LIGH;19.255;17953.853;452.0;3
ACCE;19.263;17953.858;-4.85544;2.55701;8.07325;3
MAGN;19.263;17953.861;9.18471;3.24502;-0.59464;0
LIGH;19.266;17953.864;449.0;3
ACCE;19.270;17953.867;-4.84586;2.51870;7.96790;3
LIGH;19.275;17953.873;449.0;3
ACCE;19.283;17953.878;-4.80756;2.53785;7.97748;3
MAGN;19.283;17953.881;8.71135;3.15210;-1.30168;0
LIGH;19.286;17953.884;449.0;3
ACCE;19.290;17953.887;-4.76925;2.55701;7.94875;3
LIGH;19.296;17953.893;449.0;3
ACCE;19.303;17953.899;-4.68306;2.67193;8.04452;3
MAGN;19.304;17953.901;8.71135;3.15210;-1.30168;0
LIGH;19.306;17953.904;449.0;3
ACCE;19.310;17953.907;-4.65433;2.70066;7.96790;3
LIGH;19.315;17953.913;449.0;3
ACCE;19.323;17953.918;-4.69264;2.64320;8.10198;3
MAGN;19.323;17953.921;8.71135;3.15210;-1.30168;0
LIGH;19.326;17953.924;448.0;3
ACCE;19.330;17953.927;-4.69264;2.64320;8.10198;3
LIGH;19.335;17953.933;448.0;3
ACCE;19.341;17953.937;-4.79798;2.54743;8.02536;3
MAGN;19.342;17953.940;8.66803;3.21566;-1.74144;0
LIGH;19.345;17953.943;448.0;3
ACCE;19.350;17953.947;-4.79798;2.51870;7.95833;3
LIGH;19.355;17953.953;448.0;3
ACCE;19.363;17953.958;-4.84586;2.59531;7.96790;3
MAGN;19.363;17953.961;8.66803;3.21566;-1.74144;0
LIGH;19.366;17953.964;448.0;3
ACCE;19.370;17953.967;-4.81713;2.60489;8.00621;3
LIGH;19.375;17953.973;448.0;3
ACCE;19.383;17953.978;-4.79798;2.58574;8.14986;3
MAGN;19.384;17953.981;8.66803;3.21566;-1.74144;0
LIGH;19.386;17953.984;452.0;3
ACCE;19.390;17953.987;-4.79798;2.62405;8.16902;3
LIGH;19.395;17953.993;452.0;3
ACCE;19.403;17953.998;-4.76925;2.60489;8.36055;3
MAGN;19.403;17954.001;7.76791;3.26123;-2.66873;0
LIGH;19.406;17954.004;452.0;3
ACCE;19.410;17954.007;-4.80756;2.61447;8.33182;3
LIGH;19.415;17954.013;452.0;3
ACCE;19.423;17954.018;-4.90333;2.63362;8.47547;3
MAGN;19.423;17954.021;7.76791;3.26123;-2.66873;0
LIGH;19.426;17954.024;452.0;3
ACCE;19.430;17954.027;-4.98952;2.62405;8.43717;3
LIGH;19.436;17954.033;452.0;3
ACCE;19.443;17954.039;-4.99909;2.62405;8.48505;3
MAGN;19.444;17954.042;7.76791;3.26123;-2.66873;0
LIGH;19.447;17954.045;464.0;3
ACCE;19.450;17954.047;-5.04698;2.69108;8.39886;3
LIGH;19.455;17954.053;464.0;3
ACCE;19.463;17954.058;-5.06613;2.72939;8.45632;3
MAGN;19.463;17954.061;8.23931;3.52348;-4.24592;0
LIGH;19.466;17954.064;464.0;3
ACCE;19.470;17954.067;-5.04698;2.71981;8.48505;3
LIGH;19.475;17954.073;464.0;3
ACCE;19.483;17954.078;-4.93206;2.69108;8.43717;3
MAGN;19.484;17954.081;8.23931;3.52348;-4.24592;0
LIGH;19.486;17954.084;464.0;3
ACCE;19.490;17954.087;-4.90333;2.74854;8.40844;3
LIGH;19.495;17954.093;464.0;3
ACCE;19.501;17954.097;-4.81713;2.71981;8.55209;3
MAGN;19.502;17954.100;8.23931;3.52348;-4.24592;0
LIGH;19.505;17954.103;478.0;3
ACCE;19.510;17954.107;-4.70221;2.71981;8.51378;3
LIGH;19.515;17954.113;478.0;3
ACCE;19.523;17954.118;-4.57771;2.72939;8.56167;3
MAGN;19.523;17954.121;8.01815;3.86919;-5.31006;0
LIGH;19.526;17954.124;478.0;3
ACCE;19.530;17954.127;-4.54898;2.73897;8.55209;3
BLE4;19.535;2016;12;-84
BLE4;19.535;2016;10;-90
BLE4;19.535;2016;11;-90
BLE4;19.535;2016;16;-91
BLE4;19.535;2016;14;-94
BLE4;19.536;2016;9;-95
BLE4;19.536;2016;13;-96
BLE4;19.536;2016;15;-98
BLE4;19.536;2016;23;-102
LIGH;19.540;17954.135;478.0;3
ACCE;19.543;17954.138;-4.47237;2.68151;8.62870;3
MAGN;19.544;17954.141;8.01815;3.86919;-5.31006;0
LIGH;19.547;17954.145;478.0;3
ACCE;19.550;17954.147;-4.43406;2.64320;8.60955;3
LIGH;19.555;17954.153;478.0;3
ACCE;19.563;17954.158;-4.36702;2.71024;8.62870;3
MAGN;19.564;17954.161;8.01815;3.86919;-5.31006;0
LIGH;19.566;17954.164;491.0;3
ACCE;19.570;17954.167;-4.36702;2.74854;8.52336;3
LIGH;19.575;17954.173;491.0;3
ACCE;19.583;17954.178;-4.31914;2.77727;8.57124;3
MAGN;19.584;17954.181;8.08775;3.91164;-6.01436;0
LIGH;19.586;17954.184;491.0;3
ACCE;19.590;17954.187;-4.28083;2.75812;8.55209;3
LIGH;19.595;17954.193;491.0;3
ACCE;19.603;17954.198;-4.25210;2.71981;8.57124;3
MAGN;19.603;17954.201;8.08775;3.91164;-6.01436;0
LIGH;19.606;17954.204;491.0;3
ACCE;19.610;17954.207;-4.24253;2.71981;8.51378;3
LIGH;19.615;17954.213;491.0;3
ACCE;19.623;17954.218;-4.29041;2.68151;8.63828;3
MAGN;19.623;17954.221;8.08775;3.91164;-6.01436;0
LIGH;19.626;17954.224;491.0;3
ACCE;19.630;17954.227;-4.37660;2.69108;8.57124;3
LIGH;19.635;17954.233;495.0;3
SOUN;19.641;52.91;0.00161;38.14
ACCE;19.644;17954.238;-4.30956;2.66235;8.46590;3
MAGN;19.645;17954.243;7.95520;3.76545;-6.49581;0
LIGH;19.647;17954.246;495.0;3
ACCE;19.650;17954.247;-4.32872;2.69108;8.36055;3
LIGH;19.655;17954.253;495.0;3
ACCE;19.661;17954.257;-4.29999;2.66235;8.35098;3
MAGN;19.662;17954.260;7.95520;3.76545;-6.49581;0
LIGH;19.665;17954.263;495.0;3
ACCE;19.671;17954.267;-4.19464;2.60489;8.38928;3
GNSS;19.675;1490625618.000;40.313468;-3.483590;596.000;0.000;8.0;0.0;26;11
LIGH;19.681;17954.276;495.0;3
GNSS;19.682;1490625618.000;40.313468;-3.483590;596.000;0.000;8.0;0.0;26;11
ACCE;19.686;17954.279;-4.10845;2.61447;8.50420;3
MAGN;19.687;17954.283;7.95520;3.76545;-6.49581;0
LIGH;19.690;17954.288;495.0;3
ACCE;19.692;17954.287;-4.06057;2.53785;8.46590;3
LIGH;19.712;17954.294;500.0;3
ACCE;19.713;17954.299;-4.05099;2.36547;8.63828;3
MAGN;19.713;17954.301;7.67810;3.48234;-6.72834;0
LIGH;19.714;17954.305;500.0;3
ACCE;19.714;17954.307;-4.05099;2.36547;8.63828;3
LIGH;19.717;17954.315;500.0;3
ACCE;19.722;17954.317;-4.20422;2.28886;8.64786;3
MAGN;19.724;17954.320;7.67810;3.48234;-6.72834;0
LIGH;19.726;17954.324;500.0;3
ACCE;19.732;17954.327;-4.24253;2.28886;8.59997;3
LIGH;19.736;17954.334;500.0;3
ACCE;19.745;17954.337;-4.19464;2.32716;8.59997;3
MAGN;19.747;17954.344;7.67810;3.48234;-6.72834;0
ACCE;19.751;17954.347;-4.08930;2.34632;8.46590;3
LIGH;19.752;17954.348;500.0;3
LIGH;19.755;17954.353;513.0;3
ACCE;19.762;17954.357;-3.96480;2.40378;8.52336;3
MAGN;19.763;17954.360;6.94644;3.32417;-6.78134;0
LIGH;19.766;17954.364;513.0;3
ACCE;19.771;17954.367;-3.84988;2.47082;8.62870;3
LIGH;19.775;17954.373;513.0;3
ACCE;19.782;17954.377;-3.74453;2.50912;8.72447;3
MAGN;19.784;17954.382;6.94644;3.32417;-6.78134;0
LIGH;19.787;17954.385;513.0;3
ACCE;19.790;17954.387;-3.64876;2.46124;8.83939;3
LIGH;19.798;17954.396;513.0;3
ACCE;19.802;17954.397;-3.66792;2.40378;9.03093;3
MAGN;19.803;17954.400;6.94644;3.32417;-6.78134;0
LIGH;19.805;17954.403;513.0;3
ACCE;19.811;17954.408;-3.76368;2.34632;9.01178;3
LIGH;19.815;17954.413;536.0;3
ACCE;19.821;17954.417;-3.84988;2.29843;9.09797;3
MAGN;19.822;17954.420;6.57762;3.97191;-7.22654;0
LIGH;19.825;17954.423;536.0;3
ACCE;19.831;17954.427;-4.02226;2.27928;9.16500;3
LIGH;19.835;17954.433;536.0;3
ACCE;19.841;17954.437;-4.11803;2.33674;9.30866;3
MAGN;19.842;17954.440;6.57762;3.97191;-7.22654;0
LIGH;19.846;17954.444;536.0;3
ACCE;19.852;17954.449;-4.10845;2.35589;9.27035;3
LIGH;19.855;17954.453;536.0;3
ACCE;19.861;17954.457;-4.04141;2.39420;9.30866;3
MAGN;19.862;17954.460;6.57762;3.97191;-7.22654;0
LIGH;19.865;17954.463;536.0;3
ACCE;19.871;17954.468;-4.04141;2.44209;9.27035;3
LIGH;19.875;17954.473;554.0;3
ACCE;19.881;17954.477;-4.09887;2.43251;9.46189;3
MAGN;19.882;17954.480;6.41486;4.56521;-7.87341;0
LIGH;19.885;17954.483;554.0;3
ACCE;19.891;17954.488;-4.11803;2.36547;9.50977;3
LIGH;19.895;17954.493;554.0;3
ACCE;19.901;17954.497;-4.13718;2.32716;9.52892;3
MAGN;19.902;17954.500;6.41486;4.56521;-7.87341;0
LIGH;19.905;17954.503;554.0;3
ACCE;19.911;17954.508;-4.12760;2.32716;9.48104;3
LIGH;19.915;17954.513;554.0;3
ACCE;19.921;17954.517;-4.12760;2.35589;9.55765;3
MAGN;19.922;17954.520;6.41486;4.56521;-7.87341;0
LIGH;19.925;17954.523;554.0;3
ACCE;19.931;17954.528;-4.17549;2.43251;9.51935;3
LIGH;19.935;17954.533;549.0;3
ACCE;19.941;17954.537;-4.22337;2.40378;9.62469;3
MAGN;19.942;17954.540;5.96270;5.68538;-7.69793;0
LIGH;19.945;17954.543;570.0;3
ACCE;19.951;17954.548;-4.26168;2.31759;9.51935;3
LIGH;19.956;17954.553;570.0;3
ACCE;19.961;17954.557;-4.29999;2.24097;9.56723;3
MAGN;19.962;17954.560;5.96270;5.68538;-7.69793;0
LIGH;19.965;17954.563;570.0;3
ACCE;19.971;17954.568;-4.28083;2.16436;9.53850;3
LIGH;19.975;17954.573;570.0;3
ACCE;19.981;17954.577;-4.31914;2.17394;9.58638;3
MAGN;19.982;17954.580;5.96270;5.68538;-7.69793;0
LIGH;19.985;17954.583;570.0;3
ACCE;19.990;17954.587;-4.29041;2.21224;9.53850;3
LIGH;19.995;17954.593;570.0;3
ACCE;20.001;17954.597;-4.23295;2.19309;9.60554;3
MAGN;20.002;17954.600;5.89643;6.64601;-7.54088;0
LIGH;20.005;17954.603;578.0;3
ACCE;20.011;17954.608;-4.16591;2.16436;9.51935;3
LIGH;20.015;17954.613;578.0;3
ACCE;20.021;17954.617;-4.07014;2.23140;9.55765;3
MAGN;20.022;17954.620;5.89643;6.64601;-7.54088;0
LIGH;20.025;17954.623;578.0;3
ACCE;20.033;17954.628;-4.15633;2.28886;9.36612;3
LIGH;20.040;17954.637;578.0;3
ACCE;20.042;17954.638;-4.16591;2.24097;9.36612;3
MAGN;20.043;17954.641;5.89643;6.64601;-7.54088;0
LIGH;20.046;17954.644;578.0;3
ACCE;20.052;17954.649;-3.95522;2.18351;9.18416;3
LIGH;20.056;17954.653;578.0;3
ACCE;20.062;17954.657;-3.87861;2.21224;9.21289;3
MAGN;20.062;17954.660;5.70084;7.66078;-7.31670;0
LIGH;20.065;17954.663;578.0;3
ACCE;20.072;17954.669;-3.80199;2.20267;9.14585;3
LIGH;20.075;17954.673;578.0;3
ACCE;20.082;17954.677;-3.75411;2.13563;9.22246;3
MAGN;20.083;17954.680;5.70084;7.66078;-7.31670;0
LIGH;20.085;17954.683;578.0;3
ACCE;20.091;17954.688;-3.74453;1.98240;9.32781;3
LIGH;20.095;17954.693;578.0;3
ACCE;20.101;17954.697;-3.79242;1.85790;9.37569;3
MAGN;20.102;17954.700;5.70084;7.66078;-7.31670;0
LIGH;20.106;17954.703;578.0;3
ACCE;20.112;17954.709;-3.88818;1.78129;9.26077;3
LIGH;20.116;17954.714;578.0;3
ACCE;20.121;17954.717;-3.93607;1.75256;9.36612;3
MAGN;20.123;17954.720;5.39679;7.66478;-6.81075;0
LIGH;20.126;17954.724;580.0;3
ACCE;20.131;17954.728;-3.78284;1.62806;9.27035;3
LIGH;20.135;17954.733;580.0;3
ACCE;20.141;17954.737;-3.67749;1.64721;9.24162;3
MAGN;20.142;17954.740;5.39679;7.66478;-6.81075;0
LIGH;20.146;17954.744;580.0;3
ACCE;20.150;17954.747;-3.63919;1.69509;9.20331;3
LIGH;20.155;17954.753;580.0;3
ACCE;20.161;17954.757;-3.62961;1.69509;9.24162;3
MAGN;20.162;17954.760;5.39679;7.66478;-6.81075;0
LIGH;20.165;17954.763;580.0;3
ACCE;20.171;17954.768;-3.47638;1.59933;9.13627;3
LIGH;20.175;17954.773;580.0;3
ACCE;20.181;17954.777;-3.40934;1.57060;9.22246;3
MAGN;20.182;17954.780;5.80601;8.11401;-6.76511;0
LIGH;20.185;17954.783;593.0;3
ACCE;20.191;17954.788;-3.38061;1.53229;9.27993;3
SOUN;20.193;34.65;0.00106;34.46
LIGH;20.196;17954.793;593.0;3
ACCE;20.201;17954.797;-3.44765;1.44610;9.31823;3
MAGN;20.202;17954.800;5.80601;8.11401;-6.76511;0
LIGH;20.205;17954.803;593.0;3
ACCE;20.212;17954.809;-3.49553;1.49398;9.35654;3
LIGH;20.216;17954.813;593.0;3
ACCE;20.221;17954.817;-3.56257;1.51314;9.47146;3
MAGN;20.222;17954.820;5.80601;8.11401;-6.76511;0
LIGH;20.225;17954.823;593.0;3
ACCE;20.230;17954.827;-3.60088;1.42694;9.33739;3
LIGH;20.235;17954.833;593.0;3
ACCE;20.241;17954.837;-3.73495;1.38864;9.45231;3
MAGN;20.242;17954.840;5.30786;7.99922;-6.53821;0
LIGH;20.245;17954.843;584.0;3
ACCE;20.251;17954.848;-3.84030;1.42694;9.41400;3
LIGH;20.255;17954.853;605.0;3
ACCE;20.261;17954.857;-3.84030;1.39821;9.48104;3
MAGN;20.262;17954.860;5.30786;7.99922;-6.53821;0
LIGH;20.265;17954.863;605.0;3
ACCE;20.271;17954.868;-3.82115;1.45567;9.45231;3
LIGH;20.275;17954.873;605.0;3
ACCE;20.281;17954.877;-3.70622;1.49398;9.54808;3
MAGN;20.282;17954.880;5.30786;7.99922;-6.53821;0
LIGH;20.285;17954.883;605.0;3
ACCE;20.291;17954.888;-3.68707;1.52271;9.42358;3
LIGH;20.295;17954.893;605.0;3
ACCE;20.301;17954.897;-3.68707;1.56102;9.50977;3
MAGN;20.302;17954.900;5.16824;8.27841;-6.59772;0
LIGH;20.305;17954.903;605.0;3
ACCE;20.310;17954.907;-3.71580;1.58975;9.50019;3
LIGH;20.315;17954.913;609.0;3
ACCE;20.321;17954.917;-3.74453;1.55144;9.53850;3
MAGN;20.322;17954.920;5.16824;8.27841;-6.59772;0
LIGH;20.325;17954.923;609.0;3
ACCE;20.331;17954.928;-3.68707;1.46525;9.48104;3
LIGH;20.335;17954.933;609.0;3
ACCE;20.341;17954.937;-3.68707;1.46525;9.61511;3
MAGN;20.342;17954.940;5.16824;8.27841;-6.59772;0
LIGH;20.345;17954.943;609.0;3
ACCE;20.352;17954.949;-3.81157;1.49398;9.56723;3
LIGH;20.355;17954.953;609.0;3
ACCE;20.363;17954.958;-3.84988;1.50356;9.62469;3
MAGN;20.363;17954.961;4.98031;9.55911;-7.27557;0
LIGH;20.366;17954.964;609.0;3
ACCE;20.370;17954.967;-3.75411;1.47483;9.53850;3
LIGH;20.375;17954.973;612.0;3
ACCE;20.383;17954.978;-3.63919;1.50356;9.58638;3
MAGN;20.383;17954.981;4.98031;9.55911;-7.27557;0
LIGH;20.386;17954.984;612.0;3
ACCE;20.390;17954.987;-3.59130;1.59933;9.62469;3
LIGH;20.395;17954.993;612.0;3
ACCE;20.403;17954.998;-3.59130;1.64721;9.72046;3
MAGN;20.403;17955.001;4.98031;9.55911;-7.27557;0
LIGH;20.406;17955.004;612.0;3
ACCE;20.410;17955.007;-3.62961;1.61848;9.67257;3
LIGH;20.415;17955.013;612.0;3
ACCE;20.423;17955.019;-3.63919;1.57060;9.69173;3
MAGN;20.423;17955.021;4.49473;9.92119;-7.10153;0
LIGH;20.426;17955.024;612.0;3
ACCE;20.430;17955.027;-3.70622;1.52271;9.72046;3
LIGH;20.435;17955.033;611.0;3
ACCE;20.443;17955.038;-3.87861;1.39821;9.73004;3
MAGN;20.443;17955.041;4.49473;9.92119;-7.10153;0
LIGH;20.446;17955.044;611.0;3
ACCE;20.450;17955.047;-4.05099;1.37906;9.63427;3
LIGH;20.456;17955.054;611.0;3
ACCE;20.463;17955.058;-4.12760;1.36948;9.68215;3
MAGN;20.464;17955.061;4.49473;9.92119;-7.10153;0
LIGH;20.466;17955.064;611.0;3
ACCE;20.470;17955.067;-4.09887;1.37906;9.70131;3
LIGH;20.475;17955.073;611.0;3
ACCE;20.481;17955.077;-4.02226;1.47483;9.52892;3
MAGN;20.482;17955.080;4.21841;9.84399;-6.94287;0
LIGH;20.485;17955.083;611.0;3
ACCE;20.490;17955.087;-4.01268;1.47483;9.40442;3
LIGH;20.495;17955.093;603.0;3
ACCE;20.503;17955.098;-3.98395;1.46525;9.50977;3
MAGN;20.503;17955.101;4.21841;9.84399;-6.94287;0
LIGH;20.506;17955.104;603.0;3
ACCE;20.510;17955.107;-3.95522;1.42694;9.41400;3
LIGH;20.515;17955.113;603.0;3
ACCE;20.523;17955.118;-3.84030;1.35991;9.30866;3
MAGN;20.524;17955.121;4.21841;9.84399;-6.94287;0
LIGH;20.527;17955.124;603.0;3
ACCE;20.531;17955.127;-3.89776;1.40779;9.26077;3
BLE4;20.534;2016;12;-85
BLE4;20.534;2016;10;-92
BLE4;20.534;2016;13;-92
BLE4;20.534;2016;16;-92
BLE4;20.535;2016;14;-93
BLE4;20.535;2016;9;-93
BLE4;20.535;2016;11;-97
BLE4;20.535;2016;15;-99
BLE4;20.535;2016;23;-102
LIGH;20.537;17955.135;603.0;3
ACCE;20.543;17955.139;-3.94564;1.37906;9.20331;3
MAGN;20.544;17955.142;4.09147;9.24070;-6.81360;0
LIGH;20.547;17955.145;603.0;3
ACCE;20.550;17955.147;-3.94564;1.37906;9.20331;3
LIGH;20.555;17955.153;606.0;3
ACCE;20.563;17955.158;-3.81157;1.28329;9.14585;3
MAGN;20.563;17955.161;4.09147;9.24070;-6.81360;0
LIGH;20.566;17955.164;606.0;3
ACCE;20.570;17955.167;-3.76368;1.29287;9.10754;3
LIGH;20.575;17955.173;606.0;3
ACCE;20.583;17955.178;-3.75411;1.50356;9.08839;3
MAGN;20.584;17955.181;4.09147;9.24070;-6.81360;0
LIGH;20.586;17955.184;606.0;3
ACCE;20.590;17955.187;-3.76368;1.57060;9.11712;3
LIGH;20.595;17955.193;606.0;3
ACCE;20.602;17955.198;-3.78284;1.54187;9.29908;3
MAGN;20.603;17955.201;3.65341;10.13290;-7.37273;0
LIGH;20.606;17955.204;606.0;3
ACCE;20.610;17955.207;-3.83072;1.46525;9.28950;3
LIGH;20.615;17955.213;604.0;3
ACCE;20.623;17955.218;-4.12760;1.33118;9.44273;3
MAGN;20.623;17955.221;3.65341;10.13290;-7.37273;0
LIGH;20.626;17955.224;610.0;3
ACCE;20.630;17955.227;-4.21380;1.34075;9.41400;3
SOUN;20.633;36.01;0.00110;34.80
LIGH;20.638;17955.236;610.0;3
ACCE;20.641;17955.237;-4.32872;1.35033;9.53850;3
MAGN;20.642;17955.240;3.65341;10.13290;-7.37273;0
LIGH;20.646;17955.244;610.0;3
ACCE;20.650;17955.247;-4.34787;1.34075;9.50977;3
LIGH;20.661;17955.259;610.0;3
ACCE;20.663;17955.259;-4.30956;1.27372;9.52892;3
MAGN;20.665;17955.262;4.55273;11.38848;-8.24655;0
LIGH;20.667;17955.265;610.0;3
ACCE;20.671;17955.267;-4.34787;1.27372;9.47146;3
GNSS;20.676;1490625619.000;40.313468;-3.483590;596.000;0.000;8.0;0.0;26;11
LIGH;20.683;17955.274;610.0;3
ACCE;20.686;17955.279;-4.34787;1.21625;9.51935;3
MAGN;20.687;17955.284;4.55273;11.38848;-8.24655;0
GNSS;20.688;1490625619.000;40.313468;-3.483590;596.000;0.000;8.0;0.0;26;11
LIGH;20.691;17955.287;614.0;3
ACCE;20.696;17955.287;-4.35745;1.16837;9.54808;3
LIGH;20.698;17955.294;614.0;3
ACCE;20.708;17955.299;-4.25210;1.11091;9.50977;3
MAGN;20.709;17955.303;4.55273;11.38848;-8.24655;0
LIGH;20.710;17955.305;614.0;3
ACCE;20.711;17955.307;-4.23295;1.11091;9.50019;3
LIGH;20.715;17955.313;614.0;3
ACCE;20.722;17955.317;-4.17549;1.15879;9.40442;3
MAGN;20.722;17955.320;4.93536;11.54246;-8.91811;0
LIGH;20.726;17955.324;614.0;3
ACCE;20.730;17955.327;-4.15633;1.22583;9.36612;3
LIGH;20.736;17955.334;614.0;3
ACCE;20.741;17955.337;-4.07972;1.34075;9.43316;3
MAGN;20.742;17955.340;4.93536;11.54246;-8.91811;0
LIGH;20.745;17955.343;610.0;3
ACCE;20.750;17955.347;-4.03184;1.37906;9.25119;3
LIGH;20.755;17955.353;610.0;3
ACCE;20.762;17955.357;-4.01268;1.37906;9.29908;3
MAGN;20.764;17955.360;4.93536;11.54246;-8.91811;0
LIGH;20.765;17955.363;610.0;3
ACCE;20.770;17955.367;-4.00311;1.42694;9.31823;3
LIGH;20.775;17955.373;610.0;3
ACCE;20.782;17955.378;-4.06057;1.46525;9.26077;3
MAGN;20.783;17955.380;5.42900;10.95840;-8.24314;0
LIGH;20.785;17955.383;610.0;3
ACCE;20.790;17955.387;-4.03184;1.42694;9.12670;3
LIGH;20.795;17955.393;610.0;3
ACCE;20.801;17955.397;-4.02226;1.37906;9.12670;3
MAGN;20.802;17955.400;5.42900;10.95840;-8.24314;0
LIGH;20.805;17955.403;600.0;3
ACCE;20.811;17955.407;-4.03184;1.42694;9.03093;3
LIGH;20.815;17955.413;600.0;3
ACCE;20.823;17955.418;-3.82115;1.42694;9.12670;3
MAGN;20.823;17955.421;5.42900;10.95840;-8.24314;0
LIGH;20.826;17955.424;600.0;3
ACCE;20.830;17955.427;-3.83072;1.42694;9.01178;3
LIGH;20.839;17955.437;600.0;3
ACCE;20.843;17955.439;-3.86903;1.46525;9.12670;3
MAGN;20.844;17955.441;5.35857;11.69964;-8.60044;0
LIGH;20.847;17955.445;600.0;3
ACCE;20.850;17955.447;-3.93607;1.52271;9.18416;3
LIGH;20.855;17955.453;600.0;3
ACCE;20.862;17955.458;-3.93607;1.50356;9.38527;3
MAGN;20.863;17955.461;5.35857;11.69964;-8.60044;0
LIGH;20.866;17955.464;595.0;3
ACCE;20.870;17955.467;-3.92649;1.50356;9.29908;3
LIGH;20.875;17955.473;595.0;3
ACCE;20.883;17955.478;-3.95522;1.51314;9.31823;3
MAGN;20.883;17955.481;5.35857;11.69964;-8.60044;0
LIGH;20.886;17955.484;595.0;3
ACCE;20.890;17955.487;-3.93607;1.53229;9.32781;3
LIGH;20.895;17955.493;595.0;3
ACCE;20.903;17955.498;-3.97437;1.55144;9.43316;3
MAGN;20.903;17955.501;5.80482;12.33511;-8.53281;0
LIGH;20.906;17955.504;595.0;3
ACCE;20.910;17955.507;-4.00311;1.45567;9.41400;3
LIGH;20.915;17955.513;595.0;3
ACCE;20.923;17955.518;-4.07972;1.30245;9.27993;3
MAGN;20.923;17955.521;5.80482;12.33511;-8.53281;0
LIGH;20.926;17955.524;597.0;3
ACCE;20.930;17955.527;-4.07972;1.30245;9.27993;3
LIGH;20.935;17955.533;597.0;3
ACCE;20.943;17955.538;-4.03184;1.26414;9.44273;3
MAGN;20.944;17955.541;5.80482;12.33511;-8.53281;0
LIGH;20.947;17955.544;597.0;3
ACCE;20.950;17955.547;-4.03184;1.23541;9.38527;3
LIGH;20.955;17955.553;597.0;3
ACCE;20.961;17955.557;-4.03184;1.24498;9.24162;3
MAGN;20.962;17955.560;6.27021;12.12910;-8.41565;0
LIGH;20.965;17955.563;597.0;3
ACCE;20.970;17955.567;-4.06057;1.31202;9.18416;3
LIGH;20.975;17955.573;597.0;3
ACCE;20.982;17955.578;-3.98395;1.35991;9.23204;3
MAGN;20.983;17955.581;6.27021;12.12910;-8.41565;0
LIGH;20.986;17955.584;593.0;3
ACCE;20.990;17955.587;-3.90734;1.37906;9.19373;3
LIGH;20.995;17955.593;604.0;3
ACCE;21.001;17955.597;-3.87861;1.40779;9.23204;3
MAGN;21.002;17955.600;6.27021;12.12910;-8.41565;0
LIGH;21.005;17955.603;604.0;3
ACCE;21.011;17955.608;-3.84030;1.35991;9.19373;3
LIGH;21.016;17955.613;604.0;3
ACCE;21.021;17955.617;-3.81157;1.35991;9.26077;3
MAGN;21.022;17955.620;6.32174;12.29065;-8.39877;0
LIGH;21.025;17955.623;604.0;3
ACCE;21.034;17955.628;-3.90734;1.35033;9.22246;3
LIGH;21.040;17955.633;604.0;3
ACCE;21.042;17955.637;-4.04141;1.35991;9.25119;3
MAGN;21.042;17955.640;6.32174;12.29065;-8.39877;0
LIGH;21.045;17955.643;604.0;3
ACCE;21.051;17955.647;-4.08930;1.35991;9.18416;3
LIGH;21.055;17955.653;605.0;3
ACCE;21.061;17955.657;-4.01268;1.39821;9.27035;3
MAGN;21.063;17955.660;6.32174;12.29065;-8.39877;0
LIGH;21.071;17955.669;605.0;3
ACCE;21.072;17955.668;-3.95522;1.38864;9.18416;3
LIGH;21.078;17955.676;605.0;3
ACCE;21.082;17955.677;-3.84030;1.42694;9.15543;3
MAGN;21.083;17955.680;6.69943;11.73206;-8.35001;0
LIGH;21.086;17955.683;605.0;3
ACCE;21.092;17955.688;-3.80199;1.43652;9.13627;3
LIGH;21.095;17955.693;605.0;3
ACCE;21.101;17955.697;-3.74453;1.47483;9.23204;3
MAGN;21.102;17955.700;6.69943;11.73206;-8.35001;0
LIGH;21.105;17955.703;605.0;3
ACCE;21.111;17955.708;-3.69665;1.49398;9.15543;3
LIGH;21.115;17955.713;598.0;3
ACCE;21.121;17955.717;-3.59130;1.54187;9.16500;3
MAGN;21.122;17955.720;6.69943;11.73206;-8.35001;0
LIGH;21.125;17955.723;598.0;3
ACCE;21.130;17955.727;-3.67749;1.59933;9.10754;3
LIGH;21.135;17955.733;598.0;3
ACCE;21.144;17955.739;-3.78284;1.57060;9.27993;3
MAGN;21.145;17955.741;6.92192;12.05599;-7.98610;0
LIGH;21.147;17955.745;598.0;3
ACCE;21.155;17955.749;-3.78284;1.53229;9.21289;3
LIGH;21.158;17955.756;598.0;3
ACCE;21.161;17955.757;-3.82115;1.53229;9.28950;3
MAGN;21.162;17955.760;6.92192;12.05599;-7.98610;0
LIGH;21.165;17955.763;598.0;3
ACCE;21.171;17955.768;-3.90734;1.54187;9.30866;3
LIGH;21.175;17955.773;591.0;3
ACCE;21.181;17955.777;-3.98395;1.54187;9.33739;3
MAGN;21.182;17955.780;6.92192;12.05599;-7.98610;0
SOUN;21.185;31.49;0.00096;33.63
LIGH;21.189;17955.784;591.0;3
ACCE;21.191;17955.788;-3.99353;1.46525;9.20331;3
LIGH;21.195;17955.793;591.0;3
ACCE;21.201;17955.797;-3.80199;1.41737;9.24162;3
MAGN;21.202;17955.800;7.26520;12.53503;-8.53966;0
LIGH;21.205;17955.803;591.0;3
ACCE;21.211;17955.808;-3.76368;1.44610;9.17458;3
LIGH;21.215;17955.813;591.0;3
ACCE;21.221;17955.817;-3.75411;1.48441;9.20331;3
MAGN;21.222;17955.820;7.26520;12.53503;-8.53966;0
LIGH;21.225;17955.823;591.0;3
ACCE;21.231;17955.828;-3.70622;1.49398;9.23204;3
LIGH;21.235;17955.833;591.0;3
ACCE;21.241;17955.837;-3.75411;1.50356;9.24162;3
MAGN;21.242;17955.840;7.26520;12.53503;-8.53966;0
LIGH;21.245;17955.843;591.0;3
ACCE;21.251;17955.848;-3.85945;1.50356;9.19373;3
LIGH;21.255;17955.853;591.0;3
ACCE;21.261;17955.857;-3.89776;1.50356;9.28950;3
MAGN;21.262;17955.860;6.82936;12.74854;-8.70891;0
LIGH;21.265;17955.863;591.0;3
ACCE;21.271;17955.868;-3.88818;1.54187;9.20331;3
LIGH;21.275;17955.873;591.0;3
ACCE;21.281;17955.877;-3.83072;1.58017;9.22246;3
MAGN;21.282;17955.880;6.82936;12.74854;-8.70891;0
LIGH;21.285;17955.883;591.0;3
ACCE;21.290;17955.887;-3.81157;1.58017;9.08839;3
LIGH;21.295;17955.893;587.0;3
ACCE;21.301;17955.897;-3.84988;1.65679;9.10754;3
MAGN;21.302;17955.900;6.82936;12.74854;-8.70891;0
LIGH;21.305;17955.903;598.0;3
ACCE;21.311;17955.908;-3.84988;1.72383;9.00220;3
LIGH;21.315;17955.913;598.0;3
ACCE;21.321;17955.917;-3.79242;1.72383;9.07881;3
MAGN;21.322;17955.920;6.34840;12.26232;-8.14217;0
LIGH;21.325;17955.923;598.0;3
ACCE;21.332;17955.928;-3.77326;1.72383;9.06924;3
LIGH;21.336;17955.933;598.0;3
ACCE;21.341;17955.937;-3.74453;1.68552;9.13627;3
MAGN;21.343;17955.940;6.34840;12.26232;-8.14217;0
LIGH;21.345;17955.943;598.0;3
ACCE;21.351;17955.948;-3.92649;1.67594;9.22246;3
LIGH;21.355;17955.953;598.0;3
ACCE;21.361;17955.957;-4.04141;1.62806;9.42358;3
MAGN;21.362;17955.960;6.34840;12.26232;-8.14217;0
LIGH;21.365;17955.963;601.0;3
ACCE;21.372;17955.968;-4.14676;1.54187;9.43316;3
LIGH;21.375;17955.973;601.0;3
ACCE;21.381;17955.977;-4.23295;1.52271;9.45231;3
MAGN;21.382;17955.980;5.51869;12.14551;-8.17259;0
LIGH;21.385;17955.983;601.0;3
ACCE;21.391;17955.988;-4.14676;1.52271;9.50977;3
LIGH;21.395;17955.993;601.0;3
ACCE;21.401;17955.997;-4.07972;1.62806;9.64384;3
MAGN;21.402;17956.000;5.51869;12.14551;-8.17259;0
LIGH;21.405;17956.003;601.0;3
ACCE;21.411;17956.008;-4.10845;1.69509;9.58638;3
LIGH;21.415;17956.013;601.0;3
ACCE;21.421;17956.017;-4.11803;1.65679;9.63427;3
MAGN;21.422;17956.020;5.51869;12.14551;-8.17259;0
LIGH;21.425;17956.023;601.0;3
ACCE;21.431;17956.028;-4.08930;1.53229;9.54808;3
LIGH;21.435;17956.033;601.0;3
ACCE;21.441;17956.037;-4.07972;1.48441;9.63427;3
MAGN;21.442;17956.040;5.68334;12.88232;-8.86018;0
LIGH;21.445;17956.043;601.0;3
ACCE;21.450;17956.047;-4.08930;1.38864;9.62469;3
LIGH;21.455;17956.053;601.0;3
ACCE;21.461;17956.057;-4.23295;1.36948;9.61511;3
MAGN;21.463;17956.060;5.68334;12.88232;-8.86018;0
LIGH;21.465;17956.063;601.0;3
ACCE;21.471;17956.068;-4.15633;1.38864;9.54808;3
LIGH;21.475;17956.073;601.0;3
ACCE;21.481;17956.077;-4.09887;1.42694;9.44273;3
MAGN;21.482;17956.080;5.68334;12.88232;-8.86018;0
LIGH;21.485;17956.083;593.0;3
ACCE;21.492;17956.088;-4.03184;1.53229;9.29908;3
LIGH;21.495;17956.093;593.0;3
ACCE;21.501;17956.097;-3.87861;1.72383;9.16500;3
MAGN;21.502;17956.100;5.65651;12.80575;-9.03030;0
LIGH;21.505;17956.103;593.0;3
ACCE;21.511;17956.108;-3.80199;1.69509;9.10754;3
LIGH;21.515;17956.113;593.0;3
ACCE;21.521;17956.117;-3.75411;1.72383;9.11712;3
MAGN;21.522;17956.120;5.65651;12.80575;-9.03030;0
LIGH;21.525;17956.123;593.0;3
ACCE;21.531;17956.128;-3.79242;1.72383;9.03093;3
BLE4;21.535;2016;12;-88
BLE4;21.535;2016;13;-91
BLE4;21.535;2016;16;-93
BLE4;21.536;2016;9;-93
BLE4;21.536;2016;10;-94
BLE4;21.536;2016;11;-95
BLE4;21.536;2016;14;-96
BLE4;21.536;2016;15;-99
BLE4;21.536;2016;23;-102
LIGH;21.537;17956.133;593.0;3
ACCE;21.541;17956.137;-3.74453;1.63763;9.12670;3
MAGN;21.542;17956.140;5.65651;12.80575;-9.03030;0
LIGH;21.545;17956.143;580.0;3
ACCE;21.551;17956.148;-3.80199;1.60890;9.06924;3
LIGH;21.555;17956.153;580.0;3
ACCE;21.561;17956.157;-3.92649;1.58975;9.20331;3
MAGN;21.562;17956.160;5.62724;12.70087;-8.93337;0
LIGH;21.565;17956.163;580.0;3
ACCE;21.571;17956.168;-4.02226;1.55144;9.14585;3
LIGH;21.575;17956.173;580.0;3
ACCE;21.584;17956.179;-3.89776;1.49398;9.05008;3
MAGN;21.585;17956.182;5.62724;12.70087;-8.93337;0
LIGH;21.590;17956.188;580.0;3
ACCE;21.592;17956.189;-3.84988;1.60890;8.96389;3
LIGH;21.595;17956.193;580.0;3
ACCE;21.601;17956.197;-3.80199;1.73340;8.96389;3
MAGN;21.603;17956.200;5.62724;12.70087;-8.93337;0
LIGH;21.605;17956.203;582.0;3
ACCE;21.610;17956.207;-3.72538;1.86748;8.88728;3
LIGH;21.615;17956.213;582.0;3
ACCE;21.624;17956.219;-3.55300;1.92494;8.86812;3
MAGN;21.626;17956.222;5.61182;12.45206;-9.19760;0
LIGH;21.628;17956.225;582.0;3
SOUN;21.629;39.68;0.00121;35.64
ACCE;21.631;17956.227;-3.51469;1.94409;8.76278;3
LIGH;21.635;17956.233;582.0;3
ACCE;21.643;17956.238;-3.53384;1.97282;8.90643;3
MAGN;21.643;17956.241;5.61182;12.45206;-9.19760;0
LIGH;21.646;17956.244;582.0;3
ACCE;21.650;17956.247;-3.59130;1.97282;9.03093;3
LIGH;21.655;17956.253;582.0;3
ACCE;21.663;17956.257;-3.74453;1.85790;9.16500;3
MAGN;21.663;17956.261;5.61182;12.45206;-9.19760;0
LIGH;21.666;17956.264;588.0;3
ACCE;21.670;17956.267;-3.86903;1.76213;9.12670;3
LIGH;21.676;17956.274;588.0;3
ACCE;21.693;17956.278;-3.91691;1.67594;9.19373;3
MAGN;21.693;17956.282;5.02891;12.31117;-9.50789;0
LIGH;21.694;17956.285;588.0;3
ACCE;21.694;17956.287;-3.99353;1.66636;9.10754;3
GNSS;21.694;1490625620.000;40.313468;-3.483590;596.000;0.000;7.0;0.0;26;10
WIFI;21.696;17956.215;eduroam;00:0b:86:27:3e:d0;-76
WIFI;21.696;17956.215;test-CAR;00:0b:86:27:3e:d2;-76
WIFI;21.696;17956.215;portal-csic;00:0b:86:27:3e:d1;-76
WIFI;21.696;17956.215;test-CAR;00:0b:86:27:36:c2;-71
WIFI;21.696;17956.215;eduroam;00:0b:86:27:36:c0;-70
WIFI;21.696;17956.215;portal-csic;00:0b:86:27:36:c1;-71
WIFI;21.696;17956.215;test-CAR;00:0b:86:27:32:e2;-85
WIFI;21.696;17956.215;SMC_LOPSI;00:13:f7:80:98:e4;-55
WIFI;21.696;17956.215;portal-csic;00:0b:86:27:32:e1;-88
WIFI;21.696;17956.215;WLAN_3F;e0:91:53:1b:36:f3;-79
WIFI;21.696;17956.215;eduroam;00:0b:86:27:32:e0;-87
WIFI;21.696;17956.215;eduroam;00:0b:86:27:37:b0;-91
WIFI;21.696;17956.215;test-CAR;00:0b:86:27:37:b2;-92
WIFI;21.696;17956.215;portal-csic;00:0b:86:27:37:b1;-93
LIGH;21.706;17956.295;588.0;3
ACCE;21.706;17956.297;-3.92649;1.83875;8.99262;3
MAGN;21.706;17956.300;5.02891;12.31117;-9.50789;0
LIGH;21.707;17956.303;588.0;3
GNSS;21.708;1490625620.000;40.313468;-3.483590;596.000;0.000;7.0;0.0;26;8
ACCE;21.711;17956.308;-3.79242;1.88663;8.92558;3
LIGH;21.716;17956.313;588.0;3
ACCE;21.721;17956.317;-3.67749;1.86748;8.99262;3
MAGN;21.722;17956.320;5.02891;12.31117;-9.50789;0
LIGH;21.726;17956.324;588.0;3
ACCE;21.730;17956.327;-3.63919;1.87705;8.95431;3
LIGH;21.735;17956.333;592.0;3
ACCE;21.741;17956.337;-3.46680;1.79086;9.11712;3
MAGN;21.742;17956.340;4.48840;10.85454;-9.62493;0
LIGH;21.745;17956.343;592.0;3
ACCE;21.750;17956.347;-3.44765;1.77171;9.05966;3
LIGH;21.755;17956.353;592.0;3
ACCE;21.761;17956.357;-3.45723;1.72383;9.12670;3
MAGN;21.762;17956.360;4.48840;10.85454;-9.62493;0
LIGH;21.765;17956.363;592.0;3
ACCE;21.770;17956.367;-3.52426;1.78129;9.12670;3
LIGH;21.775;17956.373;592.0;3
ACCE;21.781;17956.377;-3.60088;1.80044;9.27035;3
MAGN;21.782;17956.380;4.48840;10.85454;-9.62493;0
LIGH;21.785;17956.383;592.0;3
ACCE;21.790;17956.387;-3.65834;1.82917;9.17458;3
LIGH;21.795;17956.393;596.0;3
ACCE;21.802;17956.398;-3.62961;1.84832;9.22246;3
MAGN;21.802;17956.400;4.78673;11.04783;-9.57432;0
LIGH;21.805;17956.403;596.0;3
ACCE;21.811;17956.408;-3.63919;1.92494;9.10754;3
LIGH;21.815;17956.413;596.0;3
ACCE;21.823;17956.418;-3.66792;1.94409;9.19373;3
MAGN;21.823;17956.421;4.78673;11.04783;-9.57432;0
LIGH;21.826;17956.424;596.0;3
ACCE;21.830;17956.427;-3.72538;1.91536;9.13627;3
LIGH;21.835;17956.433;596.0;3
ACCE;21.843;17956.438;-3.75411;1.86748;9.38527;3
MAGN;21.843;17956.441;4.78673;11.04783;-9.57432;0
LIGH;21.846;17956.444;596.0;3
ACCE;21.850;17956.447;-3.70622;1.87705;9.40442;3
LIGH;21.855;17956.453;589.0;3
ACCE;21.863;17956.458;-3.68707;1.88663;9.48104;3
MAGN;21.864;17956.461;4.62497;11.95233;-9.15060;0
LIGH;21.866;17956.464;589.0;3
ACCE;21.870;17956.467;-3.68707;1.85790;9.46189;3
LIGH;21.875;17956.473;589.0;3
ACCE;21.885;17956.479;-3.77326;1.81002;9.44273;3
MAGN;21.887;17956.484;4.62497;11.95233;-9.15060;0
LIGH;21.889;17956.487;589.0;3
ACCE;21.890;17956.487;-3.82115;1.82917;9.30866;3
LIGH;21.895;17956.493;589.0;3
ACCE;21.903;17956.498;-3.87861;1.86748;9.29908;3
MAGN;21.905;17956.501;4.62497;11.95233;-9.15060;0
LIGH;21.906;17956.504;589.0;3
ACCE;21.910;17956.507;-3.85945;1.91536;9.33739;3
LIGH;21.915;17956.513;585.0;3
ACCE;21.923;17956.518;-3.77326;1.96325;9.27993;3
MAGN;21.923;17956.521;4.16804;12.52757;-9.28442;0
LIGH;21.926;17956.524;585.0;3
ACCE;21.930;17956.527;-3.75411;2.03028;9.26077;3
LIGH;21.935;17956.533;585.0;3
ACCE;21.941;17956.537;-3.75411;2.03986;9.39485;3
MAGN;21.942;17956.540;4.16804;12.52757;-9.28442;0
LIGH;21.945;17956.543;585.0;3
ACCE;21.951;17956.547;-3.75411;2.02071;9.31823;3
LIGH;21.961;17956.558;585.0;3
ACCE;21.963;17956.559;-3.88818;1.83875;9.36612;3
MAGN;21.963;17956.561;4.16804;12.52757;-9.28442;0
LIGH;21.966;17956.564;585.0;3
ACCE;21.970;17956.567;-3.98395;1.78129;9.24162;3
LIGH;21.975;17956.573;588.0;3
ACCE;21.981;17956.577;-4.04141;1.71425;9.25119;3
MAGN;21.982;17956.580;3.85883;12.94436;-9.01460;0
LIGH;21.985;17956.583;588.0;3
ACCE;21.990;17956.587;-4.02226;1.70467;9.13627;3
LIGH;21.995;17956.593;588.0;3
ACCE;22.003;17956.599;-3.83072;1.64721;9.03093;3
MAGN;22.003;17956.601;3.85883;12.94436;-9.01460;0
LIGH;22.006;17956.604;588.0;3
ACCE;22.010;17956.607;-3.75411;1.67594;8.89685;3
LIGH;22.016;17956.614;588.0;3
ACCE;22.023;17956.618;-3.66792;1.73340;8.98304;3
MAGN;22.024;17956.621;3.85883;12.94436;-9.01460;0
LIGH;22.026;17956.624;588.0;3
ACCE;22.030;17956.627;-3.58173;1.78129;8.97347;3
LIGH;22.039;17956.637;596.0;3
ACCE;22.043;17956.639;-3.39977;1.80044;9.01178;3
MAGN;22.044;17956.641;3.75785;12.81241;-9.37001;0
LIGH;22.046;17956.644;596.0;3
ACCE;22.050;17956.647;-3.39977;1.78129;8.96389;3
LIGH;22.055;17956.653;596.0;3
ACCE;22.063;17956.658;-3.45723;1.73340;9.13627;3
MAGN;22.064;17956.661;3.75785;12.81241;-9.37001;0
LIGH;22.066;17956.664;596.0;3
ACCE;22.070;17956.667;-3.53384;1.66636;9.17458;3
LIGH;22.076;17956.673;596.0;3
ACCE;22.083;17956.677;-3.75411;1.61848;9.25119;3
MAGN;22.085;17956.681;3.75785;12.81241;-9.37001;0
LIGH;22.087;17956.684;596.0;3
ACCE;22.090;17956.687;-3.84030;1.59933;9.22246;3
LIGH;22.095;17956.693;596.0;3
ACCE;22.101;17956.697;-3.91691;1.63763;9.22246;3
MAGN;22.102;17956.700;4.25001;12.50790;-9.65284;0
LIGH;22.106;17956.704;604.0;3
ACCE;22.110;17956.707;-3.94564;1.68552;9.28950;3
LIGH;22.115;17956.713;604.0;3
ACCE;22.123;17956.718;-3.97437;1.77171;9.46189;3
MAGN;22.124;17956.721;4.25001;12.50790;-9.65284;0
LIGH;22.126;17956.724;604.0;3
ACCE;22.130;17956.727;-3.93607;1.79086;9.44273;3
LIGH;22.135;17956.733;604.0;3
ACCE;22.143;17956.738;-4.07972;1.68552;9.53850;3
MAGN;22.144;17956.741;4.25001;12.50790;-9.65284;0
LIGH;22.146;17956.744;604.0;3
ACCE;22.150;17956.747;-4.07972;1.68552;9.53850;3
LIGH;22.155;17956.753;604.0;3
ACCE;22.163;17956.758;-4.11803;1.51314;9.51935;3
MAGN;22.163;17956.761;4.36138;12.86375;-9.41010;0
LIGH;22.166;17956.764;603.0;3
ACCE;22.170;17956.767;-4.06057;1.47483;9.47146;3
LIGH;22.175;17956.773;603.0;3
SOUN;22.177;116.04;0.00354;44.96
ACCE;22.183;17956.778;-3.94564;1.34075;9.34696;3
MAGN;22.184;17956.781;4.36138;12.86375;-9.41010;0
LIGH;22.186;17956.784;603.0;3
ACCE;22.190;17956.787;-3.92649;1.35033;9.18416;3
LIGH;22.195;17956.793;603.0;3
ACCE;22.203;17956.798;-3.84988;1.46525;9.27993;3
MAGN;22.203;17956.801;4.36138;12.86375;-9.41010;0
LIGH;22.206;17956.804;603.0;3
ACCE;22.210;17956.807;-3.69665;1.49398;9.20331;3
LIGH;22.215;17956.813;603.0;3
ACCE;22.223;17956.818;-3.32315;1.53229;9.15543;3
MAGN;22.223;17956.821;4.77282;12.76562;-9.62583;0
LIGH;22.226;17956.824;600.0;3
ACCE;22.230;17956.827;-3.27527;1.54187;9.06924;3
LIGH;22.235;17956.833;600.0;3
ACCE;22.243;17956.838;-3.29442;1.56102;9.10754;3
MAGN;22.244;17956.841;4.77282;12.76562;-9.62583;0
LIGH;22.246;17956.844;600.0;3
ACCE;22.250;17956.847;-3.29442;1.52271;9.00220;3
LIGH;22.255;17956.853;600.0;3
ACCE;22.261;17956.857;-3.27527;1.51314;9.05966;3
MAGN;22.262;17956.860;4.77282;12.76562;-9.62583;0
LIGH;22.265;17956.863;600.0;3
ACCE;22.270;17956.867;-3.24654;1.46525;9.01178;3
LIGH;22.275;17956.873;600.0;3
ACCE;22.281;17956.877;-3.24654;1.43652;9.08839;3
MAGN;22.282;17956.880;4.24278;12.43827;-9.19869;0
LIGH;22.285;17956.883;596.0;3
ACCE;22.292;17956.888;-3.20823;1.48441;9.06924;3
LIGH;22.296;17956.894;596.0;3
ACCE;22.301;17956.897;-3.04542;1.48441;9.29908;3
MAGN;22.302;17956.900;4.24278;12.43827;-9.19869;0
LIGH;22.305;17956.903;596.0;3
ACCE;22.311;17956.908;-3.01669;1.42694;9.41400;3
LIGH;22.315;17956.913;596.0;3
ACCE;22.321;17956.917;-3.05500;1.32160;9.58638;3
MAGN;22.322;17956.920;4.24278;12.43827;-9.19869;0
LIGH;22.325;17956.923;596.0;3
ACCE;22.331;17956.928;-3.11246;1.27372;9.55765;3
LIGH;22.335;17956.933;596.0;3
ACCE;22.341;17956.937;-3.38061;1.22583;9.89284;3
MAGN;22.342;17956.940;4.27585;12.96971;-8.78115;0
LIGH;22.345;17956.943;608.0;3
ACCE;22.351;17956.948;-3.47638;1.22583;9.93115;3
LIGH;22.355;17956.953;608.0;3
ACCE;22.361;17956.957;-3.49553;1.16837;10.02692;3
MAGN;22.362;17956.960;4.27585;12.96971;-8.78115;0
LIGH;22.365;17956.963;608.0;3
ACCE;22.371;17956.968;-3.50511;1.15879;9.99819;3
LIGH;22.375;17956.973;608.0;3
ACCE;22.381;17956.977;-3.62961;1.15879;9.99819;3
MAGN;22.383;17956.980;4.27585;12.96971;-8.78115;0
LIGH;22.385;17956.983;608.0;3
ACCE;22.391;17956.988;-3.68707;1.20668;9.86411;3
LIGH;22.395;17956.993;608.0;3
ACCE;22.401;17956.997;-3.66792;1.23541;9.92157;3
MAGN;22.403;17957.000;3.95408;13.26677;-8.18079;0
LIGH;22.405;17957.003;606.0;3
ACCE;22.411;17957.008;-3.68707;1.31202;9.85453;3
LIGH;22.415;17957.013;617.0;3
ACCE;22.421;17957.017;-3.56257;1.46525;9.67257;3
MAGN;22.422;17957.020;3.95408;13.26677;-8.18079;0
LIGH;22.425;17957.023;617.0;3
ACCE;22.430;17957.027;-3.52426;1.49398;9.57681;3
LIGH;22.435;17957.033;617.0;3
ACCE;22.441;17957.037;-3.53384;1.48441;9.67257;3
MAGN;22.442;17957.040;3.95408;13.26677;-8.18079;0
LIGH;22.445;17957.043;617.0;3
ACCE;22.451;17957.048;-3.65834;1.36948;9.50977;3
LIGH;22.455;17957.053;617.0;3
ACCE;22.461;17957.057;-3.66792;1.35033;9.55765;3
MAGN;22.462;17957.060;3.95038;13.45048;-8.04599;0
LIGH;22.465;17957.063;617.0;3
ACCE;22.471;17957.068;-3.62961;1.30245;9.49062;3
LIGH;22.475;17957.073;620.0;3
ACCE;22.481;17957.077;-3.56257;1.29287;9.47146;3
MAGN;22.482;17957.080;3.95038;13.45048;-8.04599;0
LIGH;22.485;17957.083;620.0;3
ACCE;22.491;17957.088;-3.61046;1.31202;9.45231;3
LIGH;22.495;17957.093;620.0;3
ACCE;22.501;17957.097;-3.64876;1.29287;9.48104;3
MAGN;22.502;17957.100;3.95038;13.45048;-8.04599;0
LIGH;22.505;17957.103;620.0;3
ACCE;22.511;17957.108;-3.67749;1.28329;9.46189;3
LIGH;22.515;17957.113;620.0;3
ACCE;22.521;17957.117;-3.72538;1.32160;9.49062;3
MAGN;22.522;17957.120;4.16590;14.06495;-8.20513;0
LIGH;22.525;17957.123;620.0;3
ACCE;22.532;17957.129;-3.73495;1.26414;9.46189;3
LIGH;22.543;17957.136;622.0;3
ACCE;22.543;17957.137;-3.80199;1.23541;9.54808;3
MAGN;22.544;17957.141;4.16590;14.06495;-8.20513;0
BLE4;22.544;2016;12;-88
BLE4;22.545;2016;13;-90
BLE4;22.545;2016;16;-91
BLE4;22.545;2016;11;-93
BLE4;22.545;2016;9;-93
BLE4;22.545;2016;10;-94
BLE4;22.545;2016;14;-97
BLE4;22.546;2016;15;-99
BLE4;22.546;2016;23;-102
LIGH;22.547;17957.144;622.0;3
ACCE;22.551;17957.148;-3.90734;1.19710;9.35654;3
LIGH;22.555;17957.153;622.0;3
ACCE;22.561;17957.157;-3.97437;1.20668;9.33739;3
MAGN;22.562;17957.160;4.16590;14.06495;-8.20513;0
LIGH;22.565;17957.163;622.0;3
ACCE;22.572;17957.168;-3.92649;1.11091;9.32781;3
LIGH;22.575;17957.173;622.0;3
ACCE;22.581;17957.177;-3.77326;1.09176;9.42358;3
MAGN;22.582;17957.180;4.10351;14.08293;-8.31140;0
LIGH;22.585;17957.183;622.0;3
ACCE;22.590;17957.187;-3.67749;1.21625;9.38527;3
LIGH;22.598;17957.196;619.0;3
ACCE;22.601;17957.197;-3.62961;1.29287;9.51935;3
MAGN;22.602;17957.200;4.10351;14.08293;-8.31140;0
LIGH;22.606;17957.204;619.0;3
ACCE;22.611;17957.208;-3.78284;1.21625;9.42358;3
LIGH;22.615;17957.213;619.0;3
SOUN;22.618;178.71;0.00545;48.71
ACCE;22.622;17957.217;-3.90734;1.13964;9.55765;3
MAGN;22.622;17957.220;4.10351;14.08293;-8.31140;0
LIGH;22.625;17957.223;619.0;3
ACCE;22.631;17957.228;-4.02226;1.03430;9.54808;3
LIGH;22.635;17957.233;619.0;3
ACCE;22.641;17957.237;-4.08930;0.97683;9.61511;3
MAGN;22.642;17957.240;4.04883;14.18856;-8.36243;0
LIGH;22.645;17957.243;619.0;3
ACCE;22.651;17957.248;-4.21380;0.97683;9.37569;3
LIGH;22.655;17957.253;619.0;3
ACCE;22.661;17957.257;-4.20422;0.97683;9.36612;3
MAGN;22.662;17957.260;4.04883;14.18856;-8.36243;0
LIGH;22.665;17957.263;619.0;3
ACCE;22.697;17957.269;-4.13718;0.99599;9.23204;3
LIGH;22.699;17957.275;619.0;3
ACCE;22.700;17957.277;-3.95522;1.06303;9.07881;3
MAGN;22.700;17957.282;4.04883;14.18856;-8.36243;0
ACCE;22.701;17957.287;-3.84988;1.09176;8.97347;3
LIGH;22.702;17957.292;619.0;3
LIGH;22.703;17957.297;619.0;3
ACCE;22.705;17957.298;-3.78284;1.13964;9.04051;3
MAGN;22.706;17957.303;3.82902;13.19450;-8.52855;0
GNSS;22.707;1490625621.000;40.313468;-3.483590;596.000;0.000;7.0;0.0;26;9
LIGH;22.712;17957.308;619.0;3
ACCE;22.713;17957.307;-3.70622;1.13006;9.02135;3
GNSS;22.713;1490625621.000;40.313468;-3.483590;596.000;0.000;7.0;0.0;26;9
LIGH;22.718;17957.316;619.0;3
ACCE;22.723;17957.317;-3.55300;1.18752;9.13627;3
MAGN;22.724;17957.321;3.82902;13.19450;-8.52855;0
LIGH;22.729;17957.326;619.0;3
ACCE;22.731;17957.327;-3.45723;1.22583;9.10754;3
LIGH;22.736;17957.334;619.0;3
ACCE;22.743;17957.337;-3.39977;1.18752;9.15543;3
MAGN;22.745;17957.340;3.82902;13.19450;-8.52855;0
LIGH;22.747;17957.344;619.0;3
ACCE;22.751;17957.347;-3.40934;1.17795;9.15543;3
LIGH;22.755;17957.353;619.0;3
ACCE;22.761;17957.357;-3.37104;1.11091;9.18416;3
MAGN;22.762;17957.360;3.89351;13.30962;-8.48013;0
LIGH;22.765;17957.363;619.0;3
ACCE;22.771;17957.368;-3.40934;1.08218;9.12670;3
LIGH;22.775;17957.373;619.0;3
ACCE;22.781;17957.377;-3.48596;1.09176;9.32781;3
MAGN;22.782;17957.380;3.89351;13.30962;-8.48013;0
LIGH;22.785;17957.383;629.0;3
ACCE;22.791;17957.388;-3.49553;1.12049;9.37569;3
LIGH;22.795;17957.393;629.0;3
ACCE;22.801;17957.397;-3.46680;1.19710;9.56723;3
MAGN;22.802;17957.400;3.89351;13.30962;-8.48013;0
LIGH;22.805;17957.403;629.0;3
ACCE;22.811;17957.408;-3.50511;1.18752;9.53850;3
LIGH;22.815;17957.413;629.0;3
ACCE;22.821;17957.417;-3.58173;1.13964;9.70131;3
MAGN;22.822;17957.420;3.37378;13.79421;-8.24580;0
LIGH;22.825;17957.423;629.0;3
ACCE;22.831;17957.428;-3.59130;1.06303;9.78750;3
LIGH;22.835;17957.433;629.0;3
ACCE;22.841;17957.437;-3.67749;0.84276;10.03649;3
MAGN;22.842;17957.440;3.37378;13.79421;-8.24580;0
LIGH;22.845;17957.443;637.0;3
ACCE;22.851;17957.448;-3.75411;0.86191;9.92157;3
LIGH;22.855;17957.453;637.0;3
ACCE;22.862;17957.457;-3.84030;0.90980;9.95988;3
MAGN;22.864;17957.461;3.37378;13.79421;-8.24580;0
LIGH;22.866;17957.464;637.0;3
ACCE;22.871;17957.467;-3.84988;0.92895;9.93115;3
LIGH;22.875;17957.473;637.0;3
ACCE;22.881;17957.477;-3.81157;0.92895;9.70131;3
MAGN;22.882;17957.480;2.67279;13.69176;-8.06107;0
LIGH;22.885;17957.483;637.0;3
ACCE;22.891;17957.488;-3.86903;0.95768;9.55765;3
LIGH;22.895;17957.493;637.0;3
ACCE;22.901;17957.497;-4.00311;0.98641;9.54808;3
MAGN;22.902;17957.500;2.67279;13.69176;-8.06107;0
LIGH;22.905;17957.503;632.0;3
ACCE;22.910;17957.507;-4.10845;0.99599;9.53850;3
LIGH;22.915;17957.513;632.0;3
ACCE;22.921;17957.517;-4.02226;0.90022;9.60554;3
MAGN;22.922;17957.520;2.67279;13.69176;-8.06107;0
LIGH;22.925;17957.523;632.0;3
ACCE;22.930;17957.527;-4.10845;0.92895;9.50977;3
LIGH;22.935;17957.533;632.0;3
ACCE;22.943;17957.538;-4.17549;0.89064;9.53850;3
MAGN;22.943;17957.541;3.25377;13.83152;-8.40098;0
LIGH;22.946;17957.544;632.0;3
ACCE;22.950;17957.547;-4.17549;0.89064;9.53850;3
LIGH;22.955;17957.553;632.0;3
ACCE;22.963;17957.559;-4.05099;0.85234;9.35654;3
MAGN;22.964;17957.561;3.25377;13.83152;-8.40098;0
LIGH;22.966;17957.564;619.0;3
ACCE;22.970;17957.567;-4.00311;0.91937;9.24162;3
LIGH;22.975;17957.573;619.0;3
ACCE;22.983;17957.578;-3.92649;0.94810;9.22246;3
MAGN;22.985;17957.581;3.25377;13.83152;-8.40098;0
LIGH;22.987;17957.584;619.0;3
ACCE;22.990;17957.587;-3.86903;0.91937;9.14585;3
LIGH;22.995;17957.593;619.0;3
ACCE;23.003;17957.598;-3.86903;0.92895;9.19373;3
MAGN;23.003;17957.601;3.51444;14.11557;-8.81170;0
LIGH;23.006;17957.604;619.0;3
ACCE;23.010;17957.607;-3.88818;0.92895;9.12670;3
LIGH;23.015;17957.613;619.0;3
ACCE;23.023;17957.619;-3.86903;0.94810;9.17458;3
MAGN;23.023;17957.621;3.51444;14.11557;-8.81170;0
LIGH;23.026;17957.624;622.0;3
ACCE;23.030;17957.627;-3.84988;0.90022;9.05008;3
ACCE;23.043;17957.639;-3.79242;0.90022;8.99262;3
MAGN;23.044;17957.642;3.51444;14.11557;-8.81170;0
LIGH;23.045;17957.643;622.0;3
LIGH;23.050;17957.648;622.0;3
ACCE;23.051;17957.647;-3.77326;0.95768;8.93516;3
LIGH;23.055;17957.653;622.0;3
ACCE;23.063;17957.658;-3.65834;0.95768;9.17458;3
MAGN;23.064;17957.661;3.81636;14.65882;-9.22294;0
LIGH;23.067;17957.664;622.0;3
ACCE;23.070;17957.667;-3.61046;0.95768;9.16500;3
LIGH;23.075;17957.673;622.0;3
ACCE;23.081;17957.677;-3.59130;0.99599;9.36612;3
MAGN;23.082;17957.680;3.81636;14.65882;-9.22294;0
LIGH;23.085;17957.683;620.0;3
ACCE;23.090;17957.687;-3.58173;1.03430;9.43316;3
LIGH;23.095;17957.693;631.0;3
ACCE;23.103;17957.698;-3.76368;1.00556;9.62469;3
MAGN;23.103;17957.701;3.81636;14.65882;-9.22294;0
LIGH;23.106;17957.704;631.0;3
ACCE;23.110;17957.707;-3.79242;0.93853;9.55765;3
LIGH;23.115;17957.713;631.0;3
ACCE;23.123;17957.718;-3.84988;0.95768;9.58638;3
MAGN;23.123;17957.721;3.35266;14.86605;-8.47683;0
LIGH;23.126;17957.724;631.0;3
ACCE;23.130;17957.727;-3.87861;1.02472;9.57681;3
LIGH;23.135;17957.733;631.0;3
ACCE;23.143;17957.738;-3.87861;1.16837;9.61511;3
MAGN;23.143;17957.741;3.35266;14.86605;-8.47683;0
LIGH;23.146;17957.744;631.0;3
ACCE;23.150;17957.747;-3.82115;1.16837;9.44273;3
LIGH;23.155;17957.753;636.0;3
ACCE;23.163;17957.759;-3.82115;1.18752;9.46189;3
MAGN;23.164;17957.761;3.35266;14.86605;-8.47683;0
LIGH;23.166;17957.764;636.0;3
ACCE;23.170;17957.767;-3.88818;1.19710;9.46189;3
SOUN;23.171;32.34;0.00099;33.87
LIGH;23.175;17957.773;636.0;3
ACCE;23.183;17957.778;-3.90734;1.15879;9.47146;3
MAGN;23.184;17957.782;3.48229;15.33092;-8.62026;0
LIGH;23.187;17957.785;636.0;3
ACCE;23.190;17957.787;-3.84030;1.17795;9.35654;3
LIGH;23.195;17957.793;636.0;3
ACCE;23.203;17957.798;-3.72538;1.19710;9.44273;3
MAGN;23.203;17957.801;3.48229;15.33092;-8.62026;0
LIGH;23.206;17957.804;636.0;3
ACCE;23.210;17957.807;-3.63919;1.24498;9.49062;3
LIGH;23.215;17957.813;632.0;3
ACCE;23.223;17957.819;-3.53384;1.15879;9.46189;3
MAGN;23.225;17957.823;3.48229;15.33092;-8.62026;0
LIGH;23.227;17957.825;632.0;3
ACCE;23.230;17957.827;-3.51469;1.13006;9.37569;3
LIGH;23.236;17957.834;632.0;3
ACCE;23.241;17957.837;-3.50511;1.11091;9.40442;3
MAGN;23.242;17957.840;3.78916;15.25727;-8.76601;0
LIGH;23.246;17957.844;632.0;3
ACCE;23.250;17957.847;-3.53384;1.12049;9.41400;3
LIGH;23.256;17957.854;632.0;3
ACCE;23.263;17957.858;-3.63919;1.13964;9.38527;3
MAGN;23.264;17957.861;3.78916;15.25727;-8.76601;0
LIGH;23.266;17957.864;632.0;3
ACCE;23.270;17957.867;-3.65834;1.13006;9.31823;3
LIGH;23.275;17957.873;624.0;3
ACCE;23.283;17957.879;-3.62961;1.12049;9.37569;3
MAGN;23.284;17957.881;3.78916;15.25727;-8.76601;0
LIGH;23.286;17957.884;624.0;3
ACCE;23.290;17957.887;-3.59130;1.13964;9.35654;3
LIGH;23.295;17957.893;624.0;3
ACCE;23.303;17957.898;-3.62961;1.12049;9.60554;3
MAGN;23.304;17957.901;3.53091;14.93589;-8.02599;0
LIGH;23.306;17957.904;624.0;3
ACCE;23.310;17957.907;-3.69665;1.03430;9.57681;3
LIGH;23.315;17957.913;624.0;3
ACCE;23.323;17957.918;-3.74453;0.89064;9.57681;3
MAGN;23.324;17957.921;3.53091;14.93589;-8.02599;0
LIGH;23.326;17957.924;624.0;3
ACCE;23.330;17957.927;-3.74453;0.89064;9.57681;3
LIGH;23.335;17957.933;612.0;3
ACCE;23.343;17957.938;-3.83072;0.86191;9.68215;3
MAGN;23.344;17957.941;3.53091;14.93589;-8.02599;0
LIGH;23.346;17957.944;612.0;3
ACCE;23.350;17957.947;-3.87861;0.80445;9.56723;3
LIGH;23.355;17957.953;612.0;3
ACCE;23.363;17957.958;-3.97437;0.78530;9.57681;3
MAGN;23.364;17957.961;3.73541;14.98895;-8.00231;0
LIGH;23.366;17957.964;612.0;3
ACCE;23.370;17957.967;-3.97437;0.78530;9.57681;3
LIGH;23.375;17957.973;612.0;3
ACCE;23.383;17957.978;-4.01268;0.74699;9.52892;3
MAGN;23.383;17957.981;3.73541;14.98895;-8.00231;0
LIGH;23.386;17957.984;612.0;3
ACCE;23.390;17957.987;-4.07014;0.72784;9.40442;3
LIGH;23.395;17957.993;617.0;3
ACCE;23.401;17957.997;-4.07972;0.77572;9.31823;3
MAGN;23.402;17958.000;3.73541;14.98895;-8.00231;0
LIGH;23.405;17958.003;617.0;3
ACCE;23.410;17958.007;-4.07014;0.83318;9.34696;3
LIGH;23.415;17958.013;617.0;3
ACCE;23.423;17958.019;-4.10845;0.88107;9.41400;3
MAGN;23.425;17958.021;3.73478;15.19050;-8.57531;0
LIGH;23.427;17958.025;617.0;3
ACCE;23.430;17958.027;-4.13718;0.84276;9.34696;3
LIGH;23.435;17958.033;617.0;3
ACCE;23.443;17958.038;-4.24253;0.75657;9.42358;3
MAGN;23.444;17958.041;3.73478;15.19050;-8.57531;0
LIGH;23.446;17958.044;617.0;3
ACCE;23.450;17958.047;-4.29041;0.79487;9.31823;3
LIGH;23.455;17958.053;616.0;3
ACCE;23.463;17958.058;-4.34787;0.74699;9.30866;3
MAGN;23.464;17958.061;3.73478;15.19050;-8.57531;0
LIGH;23.466;17958.064;619.0;3
ACCE;23.470;17958.067;-4.33829;0.67995;9.18416;3
LIGH;23.475;17958.073;619.0;3
ACCE;23.483;17958.078;-4.41491;0.73741;9.07881;3
MAGN;23.484;17958.081;3.09403;15.11519;-8.15300;0
LIGH;23.486;17958.084;619.0;3
ACCE;23.490;17958.087;-4.29041;0.75657;8.90643;3
LIGH;23.495;17958.093;619.0;3
ACCE;23.503;17958.098;-4.10845;0.86191;8.91601;3
MAGN;23.504;17958.101;3.09403;15.11519;-8.15300;0
LIGH;23.506;17958.104;619.0;3
ACCE;23.510;17958.107;-3.99353;0.94810;8.77236;3
LIGH;23.515;17958.113;619.0;3
ACCE;23.523;17958.118;-3.72538;1.12049;8.82024;3
MAGN;23.523;17958.121;3.09403;15.11519;-8.15300;0
LIGH;23.526;17958.124;618.0;3
ACCE;23.531;17958.128;-3.62961;1.17795;8.83939;3
LIGH;23.535;17958.133;618.0;3
BLE4;23.540;2016;12;-90
BLE4;23.540;2016;13;-90
BLE4;23.540;2016;16;-91
BLE4;23.541;2016;9;-92
BLE4;23.541;2016;10;-93
BLE4;23.541;2016;11;-93
BLE4;23.541;2016;14;-97
BLE4;23.541;2016;15;-99
BLE4;23.541;2016;23;-102
ACCE;23.543;17958.139;-3.61046;1.19710;8.90643;3
MAGN;23.544;17958.142;3.14164;15.10187;-8.62178;0
LIGH;23.547;17958.145;618.0;3
ACCE;23.550;17958.147;-3.62961;1.16837;8.96389;3
LIGH;23.555;17958.153;618.0;3
ACCE;23.561;17958.157;-3.61046;1.13006;9.25119;3
MAGN;23.562;17958.160;3.14164;15.10187;-8.62178;0
LIGH;23.565;17958.163;618.0;3
ACCE;23.570;17958.167;-3.70622;1.13964;9.20331;3
LIGH;23.575;17958.173;618.0;3
ACCE;23.581;17958.177;-3.76368;1.16837;9.35654;3
MAGN;23.582;17958.180;3.14164;15.10187;-8.62178;0
LIGH;23.585;17958.183;620.0;3
ACCE;23.592;17958.189;-3.81157;1.17795;9.39485;3
LIGH;23.595;17958.193;620.0;3
ACCE;23.601;17958.197;-4.00311;1.08218;9.48104;3
MAGN;23.602;17958.200;3.36546;14.90791;-8.55283;0
LIGH;23.605;17958.203;620.0;3
SOUN;23.611;30.99;0.00095;33.50
ACCE;23.613;17958.208;-4.10845;1.11091;9.44273;3
LIGH;23.615;17958.213;620.0;3
ACCE;23.621;17958.217;-4.13718;1.15879;9.56723;3
MAGN;23.622;17958.220;3.36546;14.90791;-8.55283;0
LIGH;23.625;17958.223;620.0;3
ACCE;23.631;17958.228;-4.17549;1.19710;9.49062;3
LIGH;23.635;17958.233;620.0;3
ACCE;23.641;17958.237;-4.13718;1.22583;9.52892;3
MAGN;23.642;17958.240;3.36546;14.90791;-8.55283;0
LIGH;23.645;17958.243;609.0;3
ACCE;23.651;17958.248;-4.01268;1.26414;9.48104;3
LIGH;23.655;17958.253;609.0;3
ACCE;23.661;17958.257;-3.89776;1.27372;9.55765;3
MAGN;23.662;17958.260;3.54395;14.98460;-8.85795;0
LIGH;23.665;17958.263;609.0;3
ACCE;23.672;17958.269;-3.85945;1.22583;9.50019;3
GNSS;23.675;1490625622.000;40.313468;-3.483590;596.000;0.000;7.0;0.0;26;9
LIGH;23.689;17958.275;609.0;3
ACCE;23.691;17958.277;-3.84988;1.19710;9.54808;3
MAGN;23.692;17958.280;3.54395;14.98460;-8.85795;0
LIGH;23.696;17958.288;609.0;3
ACCE;23.697;17958.287;-3.83072;1.13006;9.49062;3
LIGH;23.698;17958.296;609.0;3
GNSS;23.699;1490625622.000;40.313468;-3.483590;596.000;0.000;7.0;0.0;26;9
ACCE;23.711;17958.297;-3.79242;1.09176;9.50019;3
MAGN;23.713;17958.300;3.54395;14.98460;-8.85795;0
LIGH;23.714;17958.304;601.0;3
ACCE;23.714;17958.309;-3.67749;1.13006;9.27035;3
LIGH;23.717;17958.315;601.0;3
ACCE;23.725;17958.317;-3.69665;1.14922;9.27993;3
MAGN;23.726;17958.322;3.58513;14.47013;-8.27855;0
LIGH;23.731;17958.328;601.0;3
ACCE;23.734;17958.328;-3.76368;1.10133;9.17458;3
LIGH;23.737;17958.334;601.0;3
ACCE;23.744;17958.337;-3.84988;0.99599;9.27993;3
MAGN;23.745;17958.342;3.58513;14.47013;-8.27855;0
LIGH;23.751;17958.348;601.0;3
ACCE;23.751;17958.348;-3.86903;1.01514;9.26077;3
LIGH;23.755;17958.353;601.0;3
ACCE;23.761;17958.357;-3.84030;0.97683;9.36612;3
MAGN;23.762;17958.360;3.58513;14.47013;-8.27855;0
LIGH;23.765;17958.363;599.0;3
ACCE;23.771;17958.368;-3.82115;0.98641;9.33739;3
LIGH;23.776;17958.374;603.0;3
ACCE;23.782;17958.377;-3.79242;0.96726;9.41400;3
MAGN;23.783;17958.380;3.93156;14.82731;-7.76249;0
LIGH;23.789;17958.385;603.0;3
ACCE;23.792;17958.389;-3.81157;0.97683;9.33739;3
LIGH;23.795;17958.393;603.0;3
ACCE;23.801;17958.397;-3.85945;0.99599;9.40442;3
MAGN;23.802;17958.400;3.93156;14.82731;-7.76249;0
LIGH;23.805;17958.403;603.0;3
ACCE;23.811;17958.408;-3.87861;1.05345;9.28950;3
LIGH;23.815;17958.413;603.0;3
ACCE;23.821;17958.417;-3.90734;1.13964;9.39485;3
MAGN;23.822;17958.420;3.93156;14.82731;-7.76249;0
LIGH;23.826;17958.423;603.0;3
ACCE;23.830;17958.427;-3.99353;1.14922;9.38527;3
LIGH;23.835;17958.433;606.0;3
ACCE;23.841;17958.437;-4.05099;1.11091;9.36612;3
MAGN;23.842;17958.440;3.94413;14.21877;-7.25921;0
LIGH;23.845;17958.443;606.0;3
ACCE;23.852;17958.448;-4.07014;1.08218;9.27035;3
LIGH;23.855;17958.453;606.0;3
ACCE;23.861;17958.457;-4.06057;1.04387;9.30866;3
MAGN;23.862;17958.460;3.94413;14.21877;-7.25921;0
LIGH;23.865;17958.463;606.0;3
ACCE;23.871;17958.468;-3.94564;1.04387;9.31823;3
LIGH;23.875;17958.473;606.0;3
ACCE;23.881;17958.477;-3.91691;0.99599;9.40442;3
MAGN;23.882;17958.480;3.94413;14.21877;-7.25921;0
LIGH;23.885;17958.483;606.0;3
ACCE;23.890;17958.487;-3.95522;0.97683;9.33739;3
LIGH;23.896;17958.494;610.0;3
ACCE;23.901;17958.497;-3.92649;1.02472;9.35654;3
MAGN;23.903;17958.501;4.30795;14.35308;-6.85453;0
LIGH;23.906;17958.504;610.0;3
ACCE;23.911;17958.508;-3.88818;1.09176;9.27035;3
LIGH;23.915;17958.513;610.0;3
ACCE;23.921;17958.517;-3.84030;1.15879;9.28950;3
MAGN;23.922;17958.520;4.30795;14.35308;-6.85453;0
LIGH;23.926;17958.524;610.0;3
ACCE;23.932;17958.529;-3.79242;1.25456;9.20331;3
LIGH;23.936;17958.534;610.0;3
ACCE;23.941;17958.537;-3.84030;1.31202;9.24162;3
MAGN;23.942;17958.540;4.30795;14.35308;-6.85453;0
LIGH;23.945;17958.543;610.0;3
ACCE;23.951;17958.548;-3.84030;1.25456;9.24162;3
LIGH;23.957;17958.555;607.0;3
ACCE;23.961;17958.557;-3.96480;1.21625;9.41400;3
MAGN;23.962;17958.560;4.18924;14.81835;-7.03598;0
LIGH;23.965;17958.563;607.0;3
ACCE;23.971;17958.568;-4.09887;1.17795;9.44273;3
LIGH;23.975;17958.573;607.0;3
ACCE;23.981;17958.577;-3.94564;1.13006;9.59596;3
MAGN;23.982;17958.580;4.18924;14.81835;-7.03598;0
LIGH;23.985;17958.583;607.0;3
ACCE;23.991;17958.588;-3.89776;1.13964;9.45231;3
LIGH;23.995;17958.593;607.0;3
ACCE;24.001;17958.597;-3.91691;1.16837;9.48104;3
MAGN;24.002;17958.600;4.18924;14.81835;-7.03598;0
LIGH;24.005;17958.603;607.0;3
ACCE;24.011;17958.608;-3.90734;1.24498;9.49062;3
LIGH;24.015;17958.613;594.0;3
ACCE;24.022;17958.618;-3.80199;1.39821;9.57681;3
MAGN;24.023;17958.620;4.28091;15.32676;-7.56123;0
LIGH;24.025;17958.623;594.0;3
ACCE;24.033;17958.628;-3.83072;1.44610;9.50019;3
LIGH;24.037;17958.635;594.0;3
ACCE;24.041;17958.637;-3.92649;1.47483;9.58638;3
MAGN;24.042;17958.640;4.28091;15.32676;-7.56123;0
LIGH;24.045;17958.643;594.0;3
ACCE;24.050;17958.647;-4.02226;1.51314;9.62469;3
LIGH;24.055;17958.653;594.0;3
ACCE;24.061;17958.657;-4.29999;1.43652;9.67257;3
MAGN;24.062;17958.660;4.28091;15.32676;-7.56123;0
LIGH;24.065;17958.663;594.0;3
ACCE;24.071;17958.668;-4.43406;1.35991;9.56723;3
LIGH;24.075;17958.673;577.0;3
ACCE;24.081;17958.677;-4.51068;1.31202;9.55765;3
MAGN;24.082;17958.680;3.96141;15.73859;-7.47786;0
LIGH;24.085;17958.683;577.0;3
ACCE;24.092;17958.688;-4.59687;1.17795;9.42358;3
LIGH;24.095;17958.693;577.0;3
ACCE;24.101;17958.697;-4.63517;1.08218;9.42358;3
MAGN;24.102;17958.700;3.96141;15.73859;-7.47786;0
LIGH;24.105;17958.703;577.0;3
ACCE;24.111;17958.708;-4.72137;1.03430;9.33739;3
LIGH;24.115;17958.713;577.0;3
ACCE;24.121;17958.717;-4.72137;1.00556;9.39485;3
MAGN;24.122;17958.720;3.96141;15.73859;-7.47786;0
LIGH;24.125;17958.723;577.0;3
ACCE;24.131;17958.728;-4.49152;0.96726;9.38527;3
LIGH;24.135;17958.733;578.0;3
ACCE;24.141;17958.737;-4.39575;0.90980;9.31823;3
MAGN;24.142;17958.740;3.37837;16.08901;-7.04982;0
LIGH;24.145;17958.743;567.0;3
ACCE;24.151;17958.748;-4.42448;0.92895;9.29908;3
LIGH;24.155;17958.753;567.0;3
ACCE;24.161;17958.757;-4.46279;0.90022;9.38527;3
MAGN;24.162;17958.760;3.37837;16.08901;-7.04982;0
SOUN;24.163;36.04;0.00110;34.81
LIGH;24.166;17958.763;567.0;3
ACCE;24.171;17958.768;-4.43406;0.76614;9.09797;3
LIGH;24.175;17958.773;567.0;3
ACCE;24.181;17958.777;-4.46279;0.74699;9.11712;3
MAGN;24.182;17958.780;3.37837;16.08901;-7.04982;0
LIGH;24.185;17958.783;567.0;3
ACCE;24.190;17958.787;-4.43406;0.77572;8.90643;3
LIGH;24.195;17958.793;567.0;3
ACCE;24.203;17958.798;-4.33829;0.90022;8.80109;3
MAGN;24.204;17958.801;3.05411;16.12232;-7.71166;0
LIGH;24.206;17958.804;559.0;3
ACCE;24.210;17958.807;-4.28083;0.94810;8.70532;3
LIGH;24.215;17958.813;559.0;3
ACCE;24.222;17958.818;-4.29999;0.96726;8.87770;3
MAGN;24.223;17958.821;3.05411;16.12232;-7.71166;0
LIGH;24.226;17958.824;559.0;3
ACCE;24.230;17958.827;-4.43406;0.89064;8.87770;3
LIGH;24.235;17958.833;559.0;3
ACCE;24.243;17958.838;-4.45322;0.69911;9.03093;3
MAGN;24.243;17958.841;3.05411;16.12232;-7.71166;0
LIGH;24.246;17958.844;559.0;3
ACCE;24.250;17958.847;-4.55856;0.70868;8.94474;3
LIGH;24.255;17958.853;559.0;3
ACCE;24.263;17958.858;-4.70221;0.69911;8.96389;3
MAGN;24.263;17958.861;2.95420;16.30627;-8.33501;0
LIGH;24.266;17958.864;549.0;3
ACCE;24.270;17958.867;-4.69264;0.65122;8.97347;3
LIGH;24.275;17958.873;549.0;3
ACCE;24.283;17958.878;-4.47237;0.69911;8.76278;3
MAGN;24.284;17958.881;2.95420;16.30627;-8.33501;0
LIGH;24.286;17958.884;549.0;3
ACCE;24.290;17958.887;-4.42448;0.80445;8.62870;3
LIGH;24.295;17958.893;549.0;3
ACCE;24.303;17958.898;-4.39575;0.90980;8.71489;3
MAGN;24.304;17958.901;2.95420;16.30627;-8.33501;0
LIGH;24.306;17958.904;549.0;3
ACCE;24.310;17958.907;-4.29999;0.93853;8.66701;3
LIGH;24.315;17958.913;549.0;3
ACCE;24.326;17958.919;-4.29999;1.10133;8.75320;3
MAGN;24.327;17958.924;2.15219;16.60598;-8.27207;0
LIGH;24.329;17958.927;538.0;3
ACCE;24.331;17958.927;-4.29999;1.13006;8.69574;3
LIGH;24.335;17958.933;538.0;3
ACCE;24.343;17958.938;-4.32872;1.14922;8.61913;3
MAGN;24.343;17958.941;2.15219;16.60598;-8.27207;0
LIGH;24.346;17958.944;538.0;3
ACCE;24.350;17958.947;-4.38618;1.16837;8.81066;3
LIGH;24.355;17958.953;538.0;3
ACCE;24.362;17958.958;-4.55856;1.06303;8.98304;3
MAGN;24.363;17958.961;2.15219;16.60598;-8.27207;0
LIGH;24.366;17958.964;538.0;3
ACCE;24.370;17958.967;-4.73094;0.96726;8.88728;3
LIGH;24.375;17958.973;538.0;3
ACCE;24.381;17958.977;-4.79798;0.90022;8.97347;3
MAGN;24.382;17958.980;1.87098;16.24309;-8.71244;0
LIGH;24.385;17958.983;528.0;3
ACCE;24.390;17958.987;-4.87459;0.87149;8.91601;3
LIGH;24.395;17958.993;528.0;3
ACCE;24.403;17958.998;-4.85544;0.95768;8.82024;3
MAGN;24.404;17959.001;1.87098;16.24309;-8.71244;0
LIGH;24.406;17959.004;528.0;3
ACCE;24.410;17959.007;-4.70221;1.02472;8.74362;3
LIGH;24.415;17959.013;528.0;3
ACCE;24.423;17959.018;-4.55856;1.08218;8.81066;3
MAGN;24.423;17959.021;1.87098;16.24309;-8.71244;0
LIGH;24.426;17959.024;528.0;3
ACCE;24.430;17959.027;-4.44364;1.16837;8.77236;3
LIGH;24.435;17959.033;528.0;3
ACCE;24.443;17959.038;-4.42448;1.23541;8.82024;3
MAGN;24.443;17959.041;1.57441;15.95337;-8.59770;0
LIGH;24.446;17959.044;525.0;3
ACCE;24.450;17959.047;-4.43406;1.25456;8.79151;3
LIGH;24.455;17959.053;525.0;3
ACCE;24.463;17959.058;-4.30956;1.13006;8.86812;3
MAGN;24.464;17959.061;1.57441;15.95337;-8.59770;0
LIGH;24.466;17959.064;525.0;3
ACCE;24.470;17959.067;-4.34787;1.16837;8.68616;3
LIGH;24.475;17959.073;525.0;3
ACCE;24.483;17959.078;-4.48195;1.19710;8.95431;3
MAGN;24.483;17959.081;1.57441;15.95337;-8.59770;0
LIGH;24.486;17959.084;525.0;3
ACCE;24.490;17959.087;-4.51068;1.26414;8.89685;3
LIGH;24.495;17959.093;525.0;3
ACCE;24.503;17959.098;-4.53941;1.30245;8.95431;3
MAGN;24.504;17959.101;1.22697;15.85658;-8.82963;0
LIGH;24.506;17959.104;525.0;3
ACCE;24.510;17959.107;-4.50110;1.34075;8.94474;3
LIGH;24.515;17959.113;530.0;3
ACCE;24.523;17959.118;-4.44364;1.34075;9.02135;3
MAGN;24.523;17959.121;1.22697;15.85658;-8.82963;0
LIGH;24.526;17959.124;530.0;3
ACCE;24.530;17959.127;-4.37660;1.29287;9.05966;3
LIGH;24.535;17959.133;530.0;3
BLE4;24.541;2016;13;-88
BLE4;24.541;2016;12;-89
BLE4;24.541;2016;16;-91
BLE4;24.541;2016;9;-92
BLE4;24.542;2016;10;-93
BLE4;24.542;2016;14;-96
BLE4;24.542;2016;11;-96
BLE4;24.542;2016;15;-99
BLE4;24.542;2016;23;-102
ACCE;24.543;17959.137;-4.34787;1.28329;9.18416;3
MAGN;24.544;17959.140;1.22697;15.85658;-8.82963;0
LIGH;24.545;17959.143;530.0;3
ACCE;24.550;17959.147;-4.30956;1.25456;9.27035;3
LIGH;24.555;17959.153;530.0;3
ACCE;24.562;17959.158;-4.34787;1.16837;9.24162;3
MAGN;24.563;17959.161;0.80223;15.43768;-8.40196;0
LIGH;24.566;17959.164;530.0;3
ACCE;24.570;17959.167;-4.43406;1.13006;9.14585;3
LIGH;24.575;17959.173;540.0;3
ACCE;24.583;17959.178;-4.50110;1.24498;9.14585;3
MAGN;24.583;17959.181;0.80223;15.43768;-8.40196;0
LIGH;24.586;17959.184;540.0;3
ACCE;24.590;17959.187;-4.50110;1.24498;9.14585;3
LIGH;24.596;17959.194;540.0;3
ACCE;24.603;17959.198;-4.44364;1.36948;9.12670;3
MAGN;24.604;17959.201;0.80223;15.43768;-8.40196;0
SOUN;24.604;170.93;0.00522;48.33
LIGH;24.606;17959.204;540.0;3
ACCE;24.610;17959.207;-4.51068;1.35033;9.02135;3
LIGH;24.615;17959.213;540.0;3
ACCE;24.623;17959.218;-4.46279;1.33118;9.07881;3
MAGN;24.623;17959.221;0.23918;15.05008;-8.51081;0
LIGH;24.626;17959.224;540.0;3
ACCE;24.630;17959.227;-4.44364;1.35033;9.03093;3
LIGH;24.635;17959.233;541.0;3
ACCE;24.643;17959.238;-4.37660;1.34075;9.13627;3
MAGN;24.643;17959.241;0.23918;15.05008;-8.51081;0
LIGH;24.646;17959.244;541.0;3
ACCE;24.650;17959.247;-4.33829;1.30245;9.05008;3
LIGH;24.658;17959.256;541.0;3
ACCE;24.663;17959.257;-4.32872;1.30245;9.19373;3
MAGN;24.663;17959.261;0.23918;15.05008;-8.51081;0
LIGH;24.666;17959.264;541.0;3
ACCE;24.670;17959.267;-4.30956;1.32160;9.11712;3
GNSS;24.673;1490625623.000;40.313468;-3.483590;596.000;0.000;6.0;0.0;26;9
LIGH;24.678;17959.275;541.0;3
GNSS;24.679;1490625623.000;40.313468;-3.483590;596.000;0.000;6.0;0.0;26;9
ACCE;24.685;17959.277;-4.29999;1.35033;9.19373;3
MAGN;24.689;17959.280;-0.01667;14.89903;-9.13833;0
LIGH;24.689;17959.283;541.0;3
ACCE;24.698;17959.287;-4.33829;1.36948;9.14585;3
LIGH;24.699;17959.293;546.0;3
ACCE;24.702;17959.297;-4.31914;1.36948;9.10754;3
MAGN;24.703;17959.300;-0.01667;14.89903;-9.13833;0
LIGH;24.706;17959.303;546.0;3
ACCE;24.710;17959.307;-4.28083;1.38864;9.12670;3
LIGH;24.716;17959.314;546.0;3
ACCE;24.722;17959.318;-4.30956;1.41737;9.26077;3
MAGN;24.723;17959.321;-0.01667;14.89903;-9.13833;0
LIGH;24.726;17959.324;546.0;3
ACCE;24.730;17959.327;-4.29041;1.38864;9.17458;3
LIGH;24.735;17959.333;546.0;3
ACCE;24.742;17959.338;-4.20422;1.35033;9.29908;3
MAGN;24.743;17959.340;0.06686;15.31942;-9.36213;0
LIGH;24.745;17959.343;546.0;3
ACCE;24.750;17959.347;-4.13718;1.35033;9.22246;3
LIGH;24.755;17959.353;545.0;3
ACCE;24.762;17959.358;-4.08930;1.33118;9.26077;3
MAGN;24.763;17959.360;0.06686;15.31942;-9.36213;0
LIGH;24.765;17959.363;545.0;3
ACCE;24.770;17959.367;-4.03184;1.32160;9.16500;3
LIGH;24.775;17959.373;545.0;3
ACCE;24.782;17959.378;-3.97437;1.35991;9.24162;3
MAGN;24.783;17959.380;0.06686;15.31942;-9.36213;0
LIGH;24.785;17959.383;545.0;3
ACCE;24.791;17959.387;-4.00311;1.36948;9.16500;3
LIGH;24.795;17959.393;545.0;3
ACCE;24.803;17959.398;-4.05099;1.34075;9.21289;3
MAGN;24.803;17959.401;-0.29455;15.53573;-8.87021;0
LIGH;24.806;17959.404;545.0;3
ACCE;24.810;17959.407;-4.09887;1.30245;9.22246;3
LIGH;24.815;17959.413;541.0;3
ACCE;24.823;17959.419;-4.07972;1.25456;9.30866;3
MAGN;24.824;17959.421;-0.29455;15.53573;-8.87021;0
LIGH;24.826;17959.424;553.0;3
ACCE;24.830;17959.427;-4.12760;1.24498;9.29908;3
LIGH;24.835;17959.433;553.0;3
ACCE;24.841;17959.437;-4.10845;1.24498;9.28950;3
MAGN;24.842;17959.440;-0.29455;15.53573;-8.87021;0
LIGH;24.845;17959.443;553.0;3
ACCE;24.851;17959.448;-4.06057;1.24498;9.19373;3
LIGH;24.855;17959.453;553.0;3
ACCE;24.861;17959.457;-4.00311;1.25456;9.21289;3
MAGN;24.862;17959.460;-0.27808;16.06388;-9.32516;0
LIGH;24.865;17959.463;553.0;3
ACCE;24.870;17959.467;-3.96480;1.20668;9.15543;3
LIGH;24.875;17959.473;553.0;3
ACCE;24.881;17959.477;-3.94564;1.21625;9.24162;3
MAGN;24.882;17959.480;-0.27808;16.06388;-9.32516;0
LIGH;24.885;17959.483;561.0;3
ACCE;24.891;17959.487;-3.91691;1.16837;9.18416;3
LIGH;24.895;17959.493;561.0;3
ACCE;24.901;17959.497;-3.83072;1.11091;9.26077;3
MAGN;24.902;17959.500;-0.27808;16.06388;-9.32516;0
LIGH;24.905;17959.503;561.0;3
ACCE;24.911;17959.508;-3.80199;1.08218;9.23204;3
LIGH;24.915;17959.513;561.0;3
ACCE;24.921;17959.517;-3.79242;1.09176;9.30866;3
MAGN;24.922;17959.520;-0.04728;15.83547;-9.82948;0
LIGH;24.925;17959.523;561.0;3
ACCE;24.931;17959.528;-3.79242;1.08218;9.15543;3
LIGH;24.935;17959.533;561.0;3
ACCE;24.941;17959.537;-3.78284;1.12049;9.21289;3
MAGN;24.942;17959.540;-0.04728;15.83547;-9.82948;0
LIGH;24.945;17959.543;570.0;3
ACCE;24.951;17959.547;-3.76368;1.14922;9.16500;3
LIGH;24.956;17959.554;570.0;3
ACCE;24.961;17959.557;-3.70622;1.22583;9.20331;3
MAGN;24.963;17959.560;-0.04728;15.83547;-9.82948;0
LIGH;24.966;17959.564;570.0;3
ACCE;24.971;17959.568;-3.72538;1.26414;9.35654;3
LIGH;24.975;17959.573;570.0;3
ACCE;24.981;17959.577;-3.75411;1.20668;9.48104;3
MAGN;24.983;17959.580;0.08988;15.65617;-10.09567;0
LIGH;24.985;17959.583;570.0;3
ACCE;24.991;17959.588;-3.77326;1.17795;9.42358;3
LIGH;24.999;17959.597;570.0;3
ACCE;25.001;17959.597;-3.82115;1.15879;9.57681;3
MAGN;25.002;17959.600;0.08988;15.65617;-10.09567;0
LIGH;25.005;17959.603;575.0;3
ACCE;25.011;17959.608;-3.96480;1.13006;9.57681;3
LIGH;25.018;17959.615;575.0;3
ACCE;25.021;17959.617;-4.06057;1.13006;9.63427;3
MAGN;25.022;17959.620;0.08988;15.65617;-10.09567;0
LIGH;25.025;17959.623;575.0;3
ACCE;25.030;17959.627;-4.14676;1.11091;9.44273;3
LIGH;25.039;17959.637;575.0;3
ACCE;25.041;17959.637;-4.20422;1.10133;9.37569;3
MAGN;25.042;17959.640;0.34571;15.75887;-10.40705;0
LIGH;25.045;17959.643;575.0;3
ACCE;25.051;17959.647;-4.30956;1.14922;9.26077;3
LIGH;25.055;17959.653;575.0;3
ACCE;25.061;17959.657;-4.23295;1.25456;9.29908;3
MAGN;25.063;17959.660;0.34571;15.75887;-10.40705;0
LIGH;25.066;17959.664;570.0;3
ACCE;25.072;17959.668;-4.14676;1.31202;9.20331;3
LIGH;25.075;17959.673;570.0;3
ACCE;25.082;17959.678;-3.94564;1.31202;9.12670;3
MAGN;25.083;17959.680;0.34571;15.75887;-10.40705;0
LIGH;25.085;17959.683;570.0;3
ACCE;25.091;17959.688;-3.87861;1.29287;9.11712;3
LIGH;25.095;17959.693;570.0;3
ACCE;25.102;17959.697;-3.85945;1.29287;9.33739;3
MAGN;25.103;17959.700;0.29624;15.78683;-10.18857;0
LIGH;25.105;17959.703;570.0;3
ACCE;25.111;17959.708;-3.89776;1.21625;9.33739;3
LIGH;25.115;17959.713;570.0;3
ACCE;25.122;17959.717;-4.04141;1.09176;9.33739;3
MAGN;25.123;17959.720;0.29624;15.78683;-10.18857;0
LIGH;25.126;17959.724;568.0;3
ACCE;25.131;17959.728;-4.05099;1.17795;9.35654;3
LIGH;25.135;17959.733;568.0;3
ACCE;25.141;17959.737;-3.99353;1.28329;9.46189;3
MAGN;25.142;17959.740;0.29624;15.78683;-10.18857;0
LIGH;25.145;17959.743;568.0;3
ACCE;25.152;17959.748;-3.92649;1.38864;9.33739;3
SOUN;25.155;37.74;0.00115;35.21
LIGH;25.158;17959.754;568.0;3
ACCE;25.162;17959.757;-3.91691;1.47483;9.33739;3
MAGN;25.163;17959.760;0.05408;15.60339;-9.84058;0
LIGH;25.165;17959.763;568.0;3
ACCE;25.171;17959.768;-3.90734;1.43652;9.25119;3
LIGH;25.175;17959.773;568.0;3
ACCE;25.181;17959.777;-3.93607;1.41737;9.29908;3
MAGN;25.182;17959.780;0.05408;15.60339;-9.84058;0
LIGH;25.185;17959.783;567.0;3
ACCE;25.190;17959.787;-3.94564;1.40779;9.26077;3
LIGH;25.195;17959.793;572.0;3
ACCE;25.201;17959.797;-4.02226;1.33118;9.34696;3
MAGN;25.202;17959.800;0.05408;15.60339;-9.84058;0
LIGH;25.205;17959.803;572.0;3
ACCE;25.211;17959.808;-4.05099;1.29287;9.27035;3
LIGH;25.215;17959.813;572.0;3
ACCE;25.221;17959.817;-4.07972;1.34075;9.39485;3
MAGN;25.222;17959.820;-0.27925;15.92309;-10.36926;0
LIGH;25.225;17959.823;572.0;3
ACCE;25.231;17959.828;-4.10845;1.33118;9.48104;3
LIGH;25.235;17959.833;572.0;3
ACCE;25.241;17959.837;-4.13718;1.32160;9.40442;3
MAGN;25.242;17959.840;-0.27925;15.92309;-10.36926;0
LIGH;25.245;17959.843;572.0;3
ACCE;25.251;17959.848;-4.14676;1.30245;9.37569;3
LIGH;25.255;17959.853;577.0;3
ACCE;25.262;17959.857;-4.12760;1.32160;9.34696;3
MAGN;25.263;17959.860;-0.27925;15.92309;-10.36926;0
LIGH;25.265;17959.863;577.0;3
ACCE;25.272;17959.868;-4.02226;1.20668;9.13627;3
LIGH;25.275;17959.873;577.0;3
ACCE;25.281;17959.877;-3.87861;1.24498;9.15543;3
MAGN;25.282;17959.880;0.11612;15.60158;-10.76231;0
LIGH;25.285;17959.883;577.0;3
ACCE;25.292;17959.888;-3.73495;1.22583;9.10754;3
LIGH;25.295;17959.893;577.0;3
ACCE;25.301;17959.897;-3.69665;1.23541;9.23204;3
MAGN;25.302;17959.900;0.11612;15.60158;-10.76231;0
LIGH;25.305;17959.903;577.0;3
ACCE;25.311;17959.908;-3.65834;1.27372;9.35654;3
LIGH;25.315;17959.913;580.0;3
ACCE;25.321;17959.917;-3.69665;1.25456;9.56723;3
MAGN;25.322;17959.920;0.11612;15.60158;-10.76231;0
LIGH;25.325;17959.923;580.0;3
ACCE;25.331;17959.928;-3.77326;1.24498;9.55765;3
LIGH;25.335;17959.933;580.0;3
ACCE;25.341;17959.937;-3.82115;1.23541;9.61511;3
MAGN;25.342;17959.940;-0.19599;15.86310;-10.57185;0
LIGH;25.345;17959.943;580.0;3
ACCE;25.350;17959.947;-3.89776;1.21625;9.54808;3
LIGH;25.355;17959.953;580.0;3
ACCE;25.361;17959.957;-4.11803;1.08218;9.46189;3
MAGN;25.362;17959.960;-0.19599;15.86310;-10.57185;0
LIGH;25.365;17959.963;580.0;3
ACCE;25.371;17959.968;-4.18506;1.07260;9.27993;3
LIGH;25.375;17959.973;579.0;3
ACCE;25.381;17959.977;-4.22337;1.07260;9.19373;3
MAGN;25.382;17959.980;-0.19599;15.86310;-10.57185;0
LIGH;25.385;17959.983;579.0;3
ACCE;25.391;17959.988;-4.06057;1.17795;9.00220;3
LIGH;25.395;17959.993;579.0;3
ACCE;25.401;17959.997;-3.89776;1.24498;9.14585;3
MAGN;25.402;17960.000;-0.46288;15.85374;-9.85012;0
LIGH;25.405;17960.003;579.0;3
ACCE;25.412;17960.008;-3.71580;1.27372;9.11712;3
LIGH;25.415;17960.013;579.0;3
ACCE;25.421;17960.017;-3.60088;1.29287;9.21289;3
MAGN;25.422;17960.020;-0.46288;15.85374;-9.85012;0
LIGH;25.425;17960.023;579.0;3
ACCE;25.431;17960.028;-3.72538;1.24498;9.41400;3
LIGH;25.436;17960.033;572.0;3
ACCE;25.441;17960.037;-3.87861;1.20668;9.48104;3
MAGN;25.442;17960.040;-0.46288;15.85374;-9.85012;0
LIGH;25.446;17960.044;572.0;3
ACCE;25.451;17960.048;-3.97437;1.18752;9.37569;3
LIGH;25.455;17960.053;572.0;3
ACCE;25.461;17960.057;-4.00311;1.22583;9.36612;3
MAGN;25.462;17960.060;-0.16605;16.16319;-9.48033;0
LIGH;25.465;17960.063;572.0;3
ACCE;25.470;17960.067;-4.12760;1.22583;9.20331;3
LIGH;25.475;17960.073;572.0;3
ACCE;25.482;17960.078;-4.20422;1.19710;9.27035;3
MAGN;25.483;17960.081;-0.16605;16.16319;-9.48033;0
LIGH;25.486;17960.084;572.0;3
ACCE;25.490;17960.087;-4.23295;1.13964;9.20331;3
LIGH;25.495;17960.093;568.0;3
ACCE;25.503;17960.098;-4.21380;1.13006;9.29908;3
MAGN;25.503;17960.101;-0.16605;16.16319;-9.48033;0
LIGH;25.506;17960.104;568.0;3
ACCE;25.510;17960.107;-4.20422;1.15879;9.20331;3
LIGH;25.515;17960.113;568.0;3
ACCE;25.521;17960.117;-4.17549;1.17795;9.30866;3
MAGN;25.522;17960.120;0.36940;16.20562;-9.31619;0
LIGH;25.525;17960.123;568.0;3
ACCE;25.530;17960.127;-4.13718;1.16837;9.22246;3
LIGH;25.535;17960.133;568.0;3
BLE4;25.541;2016;13;-88
BLE4;25.542;2016;12;-90
BLE4;25.542;2016;16;-90
BLE4;25.542;2016;11;-91
BLE4;25.542;2016;9;-92
BLE4;25.542;2016;10;-93
BLE4;25.543;2016;14;-96
BLE4;25.543;2016;15;-99
BLE4;25.543;2016;23;-102
ACCE;25.543;17960.138;-4.01268;1.16837;9.20331;3
MAGN;25.544;17960.141;0.36940;16.20562;-9.31619;0
LIGH;25.546;17960.144;568.0;3
ACCE;25.550;17960.147;-3.89776;1.14922;9.16500;3
LIGH;25.555;17960.153;566.0;3
ACCE;25.562;17960.158;-3.86903;1.13964;9.28950;3
MAGN;25.563;17960.161;0.36940;16.20562;-9.31619;0
LIGH;25.566;17960.164;572.0;3
ACCE;25.570;17960.167;-3.83072;1.15879;9.28950;3
LIGH;25.575;17960.173;572.0;3
ACCE;25.582;17960.178;-3.78284;1.12049;9.24162;3
MAGN;25.583;17960.181;-0.05308;15.82231;-9.53529;0
LIGH;25.586;17960.184;572.0;3
ACCE;25.590;17960.187;-3.79242;1.13006;9.17458;3
LIGH;25.596;17960.194;572.0;3
ACCE;25.603;17960.198;-3.90734;1.06303;9.29908;3
MAGN;25.603;17960.201;-0.05308;15.82231;-9.53529;0
LIGH;25.606;17960.204;572.0;3
ACCE;25.610;17960.207;-3.96480;1.02472;9.27035;3
LIGH;25.615;17960.213;572.0;3
ACCE;25.623;17960.218;-4.00311;1.06303;9.31823;3
MAGN;25.623;17960.221;-0.05308;15.82231;-9.53529;0
LIGH;25.626;17960.224;583.0;3
ACCE;25.631;17960.227;-4.00311;1.12049;9.21289;3
LIGH;25.636;17960.234;583.0;3
ACCE;25.642;17960.237;-4.05099;1.15879;9.35654;3
MAGN;25.644;17960.240;-0.58940;15.78094;-9.34388;0
LIGH;25.646;17960.244;583.0;3
ACCE;25.650;17960.247;-4.07014;1.19710;9.40442;3
LIGH;25.655;17960.253;583.0;3
ACCE;25.663;17960.259;-4.01268;1.27372;9.40442;3
MAGN;25.664;17960.261;-0.58940;15.78094;-9.34388;0
LIGH;25.666;17960.264;583.0;3
ACCE;25.675;17960.267;-3.99353;1.31202;9.31823;3
GNSS;25.677;1490625624.000;40.313468;-3.483590;596.000;0.000;6.0;0.0;26;9
LIGH;25.683;17960.275;583.0;3
ACCE;25.686;17960.277;-3.92649;1.36948;9.29908;3
MAGN;25.688;17960.284;-0.58940;15.78094;-9.34388;0
ACCE;25.695;17960.288;-3.84030;1.37906;9.18416;3
GNSS;25.696;1490625624.000;40.313468;-3.483590;596.000;0.000;6.0;0.0;26;9
LIGH;25.702;17960.296;583.0;3
ACCE;25.715;17960.297;-3.79242;1.32160;9.20331;3
MAGN;25.716;17960.305;-0.10939;15.30678;-9.78750;0
LIGH;25.716;17960.307;583.0;3
ACCE;25.717;17960.307;-3.82115;1.29287;9.26077;3
LIGH;25.717;17960.313;583.0;3
SOUN;25.719;33.61;0.00103;34.20
LIGH;25.722;17960.317;583.0;3
ACCE;25.722;17960.317;-3.82115;1.30245;9.19373;3
MAGN;25.723;17960.320;-0.10939;15.30678;-9.78750;0
LIGH;25.726;17960.324;583.0;3
ACCE;25.731;17960.327;-3.82115;1.32160;9.29908;3
LIGH;25.737;17960.335;583.0;3
ACCE;25.741;17960.337;-3.86903;1.40779;9.40442;3
MAGN;25.743;17960.340;-0.10939;15.30678;-9.78750;0
LIGH;25.747;17960.345;581.0;3
ACCE;25.750;17960.347;-3.95522;1.43652;9.39485;3
LIGH;25.755;17960.353;581.0;3
ACCE;25.761;17960.357;-4.05099;1.39821;9.49062;3
MAGN;25.762;17960.360;0.07752;14.16159;-9.97299;0
LIGH;25.765;17960.363;581.0;3
ACCE;25.770;17960.367;-4.14676;1.39821;9.42358;3
LIGH;25.775;17960.373;581.0;3
ACCE;25.781;17960.377;-4.21380;1.40779;9.51935;3
MAGN;25.782;17960.380;0.07752;14.16159;-9.97299;0
LIGH;25.785;17960.383;581.0;3
ACCE;25.790;17960.387;-4.26168;1.36948;9.51935;3
LIGH;25.799;17960.395;581.0;3
ACCE;25.802;17960.397;-4.32872;1.32160;9.56723;3
MAGN;25.802;17960.400;0.07752;14.16159;-9.97299;0
LIGH;25.809;17960.403;570.0;3
ACCE;25.811;17960.408;-4.32872;1.20668;9.47146;3
LIGH;25.815;17960.413;570.0;3
ACCE;25.821;17960.417;-4.28083;1.13006;9.52892;3
MAGN;25.822;17960.420;0.15126;13.51241;-10.24079;0
LIGH;25.825;17960.423;570.0;3
ACCE;25.830;17960.427;-4.24253;1.12049;9.30866;3
LIGH;25.835;17960.433;570.0;3
ACCE;25.841;17960.437;-4.18506;1.14922;9.24162;3
MAGN;25.842;17960.440;0.15126;13.51241;-10.24079;0
WIFI;25.842;17960.386;eduroam;00:0b:86:27:3e:d0;-80
WIFI;25.842;17960.386;test-CAR;00:0b:86:27:3e:d2;-80
WIFI;25.842;17960.386;portal-csic;00:0b:86:27:3e:d1;-79
WIFI;25.842;17960.386;test-CAR;00:0b:86:27:36:c2;-71
WIFI;25.842;17960.386;eduroam;00:0b:86:27:36:c0;-70
WIFI;25.842;17960.386;portal-csic;00:0b:86:27:36:c1;-71
WIFI;25.842;17960.386;test-CAR;00:0b:86:27:32:e2;-89
WIFI;25.842;17960.386;SMC_LOPSI;00:13:f7:80:98:e4;-56
WIFI;25.842;17960.386;portal-csic;00:0b:86:27:32:e1;-90
WIFI;25.842;17960.386;WLAN_3F;e0:91:53:1b:36:f3;-73
WIFI;25.842;17960.386;eduroam;00:0b:86:27:32:e0;-87
WIFI;25.842;17960.386;eduroam;00:0b:86:27:37:b0;-91
WIFI;25.842;17960.386;test-CAR;00:0b:86:27:37:b2;-91
WIFI;25.842;17960.386;portal-csic;00:0b:86:27:37:b1;-90
WIFI;25.842;17960.386;cochera;b8:a3:86:65:e3:29;-92
WIFI;25.842;17960.386;test-CAR;00:0b:86:27:35:82;-91
WIFI;25.842;17960.386;eduroam;00:0b:86:27:35:80;-92
LIGH;25.852;17960.446;570.0;3
ACCE;25.853;17960.447;-4.06057;1.15879;9.06924;3
LIGH;25.855;17960.453;570.0;3
ACCE;25.861;17960.457;-3.95522;1.13006;9.02135;3
MAGN;25.862;17960.460;0.15126;13.51241;-10.24079;0
ACCE;25.871;17960.467;-3.84988;1.20668;8.87770;3
LIGH;25.873;17960.470;567.0;3
LIGH;25.876;17960.474;567.0;3
ACCE;25.882;17960.478;-3.67749;1.30245;8.90643;3
MAGN;25.882;17960.480;0.51656;13.50252;-10.05064;0
LIGH;25.885;17960.483;567.0;3
ACCE;25.890;17960.487;-3.71580;1.29287;8.85855;3
LIGH;25.895;17960.493;567.0;3
ACCE;25.901;17960.497;-3.73495;1.25456;8.93516;3
MAGN;25.902;17960.500;0.51656;13.50252;-10.05064;0
LIGH;25.905;17960.503;567.0;3
ACCE;25.910;17960.507;-3.73495;1.13006;8.90643;3
LIGH;25.915;17960.513;567.0;3
ACCE;25.921;17960.517;-3.72538;1.04387;9.02135;3
MAGN;25.922;17960.520;0.51656;13.50252;-10.05064;0
LIGH;25.925;17960.523;567.0;3
ACCE;25.930;17960.527;-3.62961;1.04387;8.91601;3
LIGH;25.935;17960.533;574.0;3
ACCE;25.942;17960.538;-3.59130;1.04387;9.05966;3
MAGN;25.943;17960.541;0.72983;14.41252;-9.77112;0
LIGH;25.946;17960.544;574.0;3
ACCE;25.950;17960.547;-3.60088;1.07260;9.08839;3
LIGH;25.955;17960.553;574.0;3
ACCE;25.963;17960.558;-3.64876;1.05345;9.20331;3
MAGN;25.963;17960.561;0.72983;14.41252;-9.77112;0
LIGH;25.966;17960.564;574.0;3
ACCE;25.970;17960.567;-3.70622;1.06303;9.06924;3
LIGH;25.975;17960.573;574.0;3
ACCE;25.983;17960.578;-3.75411;1.07260;9.15543;3
MAGN;25.983;17960.581;0.72983;14.41252;-9.77112;0
LIGH;25.986;17960.584;574.0;3
ACCE;25.990;17960.587;-3.74453;1.15879;9.25119;3
LIGH;25.995;17960.593;581.0;3
ACCE;26.001;17960.597;-3.77326;1.33118;9.45231;3
MAGN;26.002;17960.600;0.49258;14.95931;-9.42662;0
LIGH;26.005;17960.603;581.0;3
ACCE;26.010;17960.607;-3.86903;1.34075;9.51935;3
LIGH;26.016;17960.613;581.0;3
ACCE;26.023;17960.618;-3.94564;1.34075;9.61511;3
MAGN;26.024;17960.621;0.49258;14.95931;-9.42662;0
LIGH;26.026;17960.624;581.0;3
ACCE;26.030;17960.627;-4.04141;1.32160;9.53850;3
LIGH;26.040;17960.637;581.0;3
ACCE;26.043;17960.638;-4.27126;1.19710;9.51935;3
MAGN;26.044;17960.641;0.49258;14.95931;-9.42662;0
LIGH;26.046;17960.644;581.0;3
ACCE;26.053;17960.647;-4.32872;1.16837;9.35654;3
LIGH;26.057;17960.654;583.0;3
ACCE;26.063;17960.659;-4.32872;1.22583;9.37569;3
MAGN;26.064;17960.661;0.14116;15.59859;-9.43428;0
LIGH;26.066;17960.664;583.0;3
ACCE;26.070;17960.667;-4.29041;1.29287;9.28950;3
LIGH;26.075;17960.673;583.0;3
ACCE;26.083;17960.679;-4.18506;1.44610;9.25119;3
MAGN;26.083;17960.681;0.14116;15.59859;-9.43428;0
LIGH;26.086;17960.684;583.0;3
ACCE;26.090;17960.687;-4.09887;1.52271;9.18416;3
LIGH;26.095;17960.693;583.0;3
ACCE;26.103;17960.699;-4.03184;1.55144;9.24162;3
MAGN;26.103;17960.701;0.14116;15.59859;-9.43428;0
LIGH;26.106;17960.704;583.0;3
ACCE;26.110;17960.707;-4.04141;1.53229;9.22246;3
LIGH;26.115;17960.713;578.0;3
ACCE;26.121;17960.717;-4.05099;1.42694;9.21289;3
MAGN;26.122;17960.720;0.52529;15.45841;-10.18644;0
LIGH;26.125;17960.723;578.0;3
ACCE;26.131;17960.728;-4.05099;1.40779;9.10754;3
LIGH;26.135;17960.733;578.0;3
ACCE;26.141;17960.737;-4.02226;1.31202;9.21289;3
MAGN;26.142;17960.740;0.52529;15.45841;-10.18644;0
LIGH;26.145;17960.743;578.0;3
SOUN;26.150;34.20;0.00104;34.35
ACCE;26.152;17960.748;-4.08930;1.18752;9.17458;3
LIGH;26.155;17960.753;578.0;3
ACCE;26.161;17960.757;-4.07014;1.16837;9.20331;3
MAGN;26.162;17960.760;0.52529;15.45841;-10.18644;0
LIGH;26.165;17960.763;578.0;3
ACCE;26.170;17960.767;-4.04141;1.16837;9.14585;3
LIGH;26.175;17960.773;573.0;3
ACCE;26.181;17960.777;-4.00311;1.17795;9.21289;3
MAGN;26.182;17960.780;0.39988;15.61116;-9.91712;0
LIGH;26.185;17960.783;573.0;3
ACCE;26.191;17960.788;-3.91691;1.21625;9.05966;3
LIGH;26.195;17960.793;573.0;3
ACCE;26.201;17960.797;-3.87861;1.23541;9.13627;3
MAGN;26.202;17960.800;0.39988;15.61116;-9.91712;0
LIGH;26.205;17960.803;573.0;3
ACCE;26.211;17960.808;-3.80199;1.25456;9.07881;3
LIGH;26.215;17960.813;573.0;3
ACCE;26.221;17960.817;-3.78284;1.27372;9.11712;3
MAGN;26.222;17960.820;0.39988;15.61116;-9.91712;0
LIGH;26.225;17960.823;573.0;3
ACCE;26.231;17960.828;-3.73495;1.22583;9.09797;3
LIGH;26.235;17960.833;572.0;3
ACCE;26.241;17960.837;-3.74453;1.17795;9.27035;3
MAGN;26.242;17960.840;0.24591;15.37802;-9.50336;0
LIGH;26.245;17960.843;576.0;3
ACCE;26.252;17960.848;-3.75411;1.13964;9.22246;3
LIGH;26.256;17960.854;576.0;3
ACCE;26.262;17960.857;-3.90734;1.10133;9.30866;3
MAGN;26.262;17960.860;0.24591;15.37802;-9.50336;0
LIGH;26.265;17960.863;576.0;3
ACCE;26.271;17960.868;-4.03184;1.07260;9.33739;3
LIGH;26.275;17960.873;576.0;3
ACCE;26.281;17960.877;-4.09887;1.09176;9.48104;3
MAGN;26.282;17960.880;0.24591;15.37802;-9.50336;0
LIGH;26.285;17960.883;576.0;3
ACCE;26.291;17960.888;-4.08930;1.13006;9.35654;3
LIGH;26.295;17960.893;576.0;3
ACCE;26.301;17960.897;-4.09887;1.14922;9.45231;3
MAGN;26.302;17960.900;0.54755;15.89792;-9.32465;0
LIGH;26.305;17960.903;579.0;3
ACCE;26.311;17960.908;-4.09887;1.15879;9.41400;3
LIGH;26.316;17960.913;579.0;3
ACCE;26.322;17960.917;-4.06057;1.16837;9.56723;3
MAGN;26.323;17960.920;0.54755;15.89792;-9.32465;0
LIGH;26.326;17960.924;579.0;3
ACCE;26.330;17960.927;-4.06057;1.20668;9.53850;3
LIGH;26.335;17960.933;579.0;3
ACCE;26.341;17960.937;-4.08930;1.14922;9.55765;3
MAGN;26.342;17960.940;0.54755;15.89792;-9.32465;0
LIGH;26.345;17960.943;579.0;3
ACCE;26.351;17960.948;-4.10845;1.12049;9.46189;3
LIGH;26.355;17960.953;579.0;3
ACCE;26.361;17960.957;-4.10845;1.09176;9.51935;3
MAGN;26.362;17960.960;0.16486;16.03651;-8.81852;0
LIGH;26.365;17960.963;579.0;3
ACCE;26.371;17960.968;-4.14676;1.07260;9.38527;3
LIGH;26.375;17960.973;579.0;3
ACCE;26.381;17960.977;-4.16591;1.04387;9.30866;3
MAGN;26.382;17960.980;0.16486;16.03651;-8.81852;0
LIGH;26.385;17960.983;579.0;3
ACCE;26.391;17960.988;-4.12760;1.03430;9.19373;3
LIGH;26.395;17960.993;579.0;3
ACCE;26.401;17960.997;-4.05099;1.06303;9.21289;3
MAGN;26.402;17961.000;0.16486;16.03651;-8.81852;0
LIGH;26.405;17961.003;579.0;3
ACCE;26.411;17961.008;-4.00311;1.09176;9.19373;3
LIGH;26.415;17961.013;579.0;3
ACCE;26.421;17961.017;-3.91691;1.10133;9.22246;3
MAGN;26.422;17961.020;0.48711;15.74207;-8.91314;0
LIGH;26.425;17961.023;572.0;3
ACCE;26.431;17961.028;-3.88818;1.04387;9.23204;3
LIGH;26.435;17961.033;572.0;3
ACCE;26.441;17961.037;-3.90734;0.98641;9.26077;3
MAGN;26.442;17961.040;0.48711;15.74207;-8.91314;0
LIGH;26.445;17961.043;572.0;3
ACCE;26.451;17961.048;-3.88818;0.98641;9.17458;3
LIGH;26.455;17961.053;572.0;3
ACCE;26.461;17961.057;-3.84988;1.06303;9.23204;3
MAGN;26.462;17961.060;0.48711;15.74207;-8.91314;0
LIGH;26.465;17961.063;572.0;3
ACCE;26.471;17961.068;-3.84988;1.12049;9.15543;3
LIGH;26.475;17961.073;572.0;3
ACCE;26.481;17961.077;-3.81157;1.19710;9.15543;3
MAGN;26.482;17961.080;0.85508;15.36232;-8.48240;0
LIGH;26.485;17961.083;566.0;3
ACCE;26.490;17961.087;-3.86903;1.21625;9.11712;3
LIGH;26.495;17961.093;566.0;3
ACCE;26.501;17961.097;-3.98395;1.20668;9.13627;3
MAGN;26.502;17961.100;0.85508;15.36232;-8.48240;0
LIGH;26.505;17961.103;566.0;3
ACCE;26.511;17961.108;-4.01268;1.20668;9.07881;3
LIGH;26.515;17961.113;566.0;3
ACCE;26.522;17961.117;-4.02226;1.26414;9.20331;3
MAGN;26.523;17961.121;0.85508;15.36232;-8.48240;0
LIGH;26.526;17961.124;566.0;3
ACCE;26.531;17961.128;-4.01268;1.29287;9.27035;3
LIGH;26.535;17961.133;566.0;3
ACCE;26.543;17961.138;-4.03184;1.27372;9.32781;3
MAGN;26.545;17961.143;1.29008;15.54203;-8.60039;0
BLE4;26.547;2016;13;-88
BLE4;26.548;2016;12;-89
BLE4;26.548;2016;16;-89
BLE4;26.548;2016;11;-91
BLE4;26.548;2016;9;-92
BLE4;26.548;2016;10;-94
BLE4;26.549;2016;14;-96
BLE4;26.549;2016;15;-101
BLE4;26.549;2016;23;-102
LIGH;26.551;17961.149;557.0;3
ACCE;26.552;17961.149;-4.08930;1.26414;9.25119;3
LIGH;26.555;17961.153;557.0;3
ACCE;26.561;17961.157;-4.17549;1.28329;9.26077;3
MAGN;26.562;17961.160;1.29008;15.54203;-8.60039;0
LIGH;26.565;17961.163;557.0;3
ACCE;26.572;17961.168;-4.29999;1.23541;9.34696;3
LIGH;26.575;17961.173;557.0;3
ACCE;26.582;17961.177;-4.38618;1.16837;9.39485;3
MAGN;26.582;17961.180;1.29008;15.54203;-8.60039;0
LIGH;26.585;17961.183;557.0;3
ACCE;26.592;17961.189;-4.39575;1.18752;9.25119;3
LIGH;26.596;17961.194;557.0;3
ACCE;26.602;17961.197;-4.28083;1.23541;9.32781;3
MAGN;26.603;17961.200;0.94564;15.87223;-8.89764;0
LIGH;26.605;17961.203;556.0;3
ACCE;26.611;17961.208;-4.14676;1.21625;9.39485;3
LIGH;26.615;17961.213;561.0;3
ACCE;26.621;17961.217;-4.12760;1.21625;9.48104;3
MAGN;26.622;17961.220;0.94564;15.87223;-8.89764;0
LIGH;26.625;17961.223;561.0;3
ACCE;26.631;17961.228;-4.14676;1.21625;9.48104;3
LIGH;26.635;17961.233;561.0;3
ACCE;26.641;17961.237;-4.24253;1.19710;9.63427;3
MAGN;26.642;17961.240;0.94564;15.87223;-8.89764;0
LIGH;26.645;17961.243;561.0;3
ACCE;26.650;17961.247;-4.35745;1.11091;9.49062;3
LIGH;26.655;17961.253;561.0;3
ACCE;26.661;17961.257;-4.47237;1.11091;9.50977;3
MAGN;26.662;17961.260;0.70418;16.34398;-8.53855;0
LIGH;26.665;17961.263;561.0;3
ACCE;26.673;17961.269;-4.52983;1.08218;9.30866;3
LIGH;26.699;17961.275;574.0;3
ACCE;26.700;17961.278;-4.61602;0.98641;9.21289;3
MAGN;26.700;17961.281;0.70418;16.34398;-8.53855;0
LIGH;26.701;17961.287;574.0;3
ACCE;26.701;17961.287;-4.56814;1.03430;9.09797;3
LIGH;26.702;17961.294;574.0;3
ACCE;26.702;17961.297;-4.51068;1.07260;9.22246;3
MAGN;26.702;17961.300;0.70418;16.34398;-8.53855;0
GNSS;26.703;1490625625.000;40.313468;-3.483590;596.000;0.000;6.0;0.0;26;9
GNSS;26.706;1490625625.000;40.313468;-3.483590;596.000;0.000;6.0;0.0;26;9
LIGH;26.709;17961.304;574.0;3
ACCE;26.712;17961.307;-4.43406;1.14922;9.20331;3
SOUN;26.713;31.12;0.00095;33.53
LIGH;26.716;17961.314;574.0;3
ACCE;26.722;17961.317;-4.25210;1.11091;9.28950;3
MAGN;26.724;17961.320;0.39486;15.88061;-8.20332;0
LIGH;26.727;17961.325;574.0;3
ACCE;26.731;17961.327;-4.20422;0.95768;9.24162;3
LIGH;26.738;17961.336;577.0;3
ACCE;26.742;17961.337;-4.15633;0.84276;9.30866;3
MAGN;26.743;17961.340;0.39486;15.88061;-8.20332;0
LIGH;26.748;17961.346;577.0;3
ACCE;26.751;17961.347;-4.07972;0.79487;9.25119;3
LIGH;26.755;17961.353;577.0;3
ACCE;26.764;17961.359;-3.95522;0.90022;9.39485;3
MAGN;26.765;17961.362;0.39486;15.88061;-8.20332;0
LIGH;26.770;17961.368;577.0;3
ACCE;26.772;17961.367;-3.98395;0.98641;9.35654;3
LIGH;26.776;17961.374;577.0;3
ACCE;26.783;17961.378;-4.06057;1.06303;9.46189;3
MAGN;26.784;17961.381;0.42058;15.27685;-8.41491;0
LIGH;26.787;17961.384;577.0;3
ACCE;26.791;17961.387;-4.22337;1.09176;9.51935;3
LIGH;26.796;17961.393;581.0;3
ACCE;26.803;17961.398;-4.49152;1.10133;9.50977;3
MAGN;26.804;17961.401;0.42058;15.27685;-8.41491;0
LIGH;26.807;17961.405;581.0;3
ACCE;26.810;17961.407;-4.62560;1.06303;9.41400;3
LIGH;26.815;17961.413;581.0;3
ACCE;26.821;17961.417;-4.67348;1.02472;9.41400;3
MAGN;26.822;17961.420;0.42058;15.27685;-8.41491;0
LIGH;26.825;17961.423;581.0;3
ACCE;26.830;17961.427;-4.67348;0.99599;9.25119;3
LIGH;26.835;17961.433;581.0;3
ACCE;26.843;17961.438;-4.50110;1.00556;9.21289;3
MAGN;26.844;17961.441;1.03676;15.67166;-8.80868;0
LIGH;26.846;17961.444;581.0;3
ACCE;26.850;17961.447;-4.39575;1.05345;9.11712;3
LIGH;26.855;17961.453;574.0;3
ACCE;26.863;17961.458;-4.28083;1.07260;9.20331;3
MAGN;26.863;17961.461;1.03676;15.67166;-8.80868;0
LIGH;26.866;17961.464;574.0;3
ACCE;26.870;17961.467;-4.18506;1.12049;9.18416;3
LIGH;26.875;17961.473;574.0;3
ACCE;26.883;17961.478;-4.13718;1.20668;9.40442;3
MAGN;26.884;17961.481;1.03676;15.67166;-8.80868;0
LIGH;26.886;17961.484;574.0;3
ACCE;26.890;17961.487;-4.17549;1.23541;9.28950;3
LIGH;26.895;17961.493;574.0;3
ACCE;26.903;17961.498;-4.29999;1.29287;9.22246;3
MAGN;26.903;17961.501;0.82841;15.76485;-8.83602;0
LIGH;26.906;17961.504;574.0;3
ACCE;26.910;17961.507;-4.32872;1.21625;9.27035;3
LIGH;26.915;17961.513;572.0;3
ACCE;26.923;17961.519;-4.42448;0.86191;9.31823;3
MAGN;26.924;17961.521;0.82841;15.76485;-8.83602;0
LIGH;26.926;17961.524;577.0;3
ACCE;26.930;17961.527;-4.52983;0.81403;9.13627;3
LIGH;26.935;17961.533;577.0;3
ACCE;26.943;17961.538;-4.54898;0.82361;9.14585;3
MAGN;26.943;17961.541;0.82841;15.76485;-8.83602;0
LIGH;26.946;17961.544;577.0;3
ACCE;26.950;17961.547;-4.41491;0.82361;9.22246;3
LIGH;26.955;17961.553;577.0;3
ACCE;26.963;17961.558;-4.00311;0.97683;9.09797;3
MAGN;26.963;17961.561;1.03810;15.98118;-9.20492;0
LIGH;26.966;17961.564;577.0;3
ACCE;26.970;17961.567;-3.77326;0.98641;9.00220;3
LIGH;26.975;17961.573;577.0;3
ACCE;26.981;17961.577;-3.67749;1.02472;8.94474;3
MAGN;26.982;17961.580;1.03810;15.98118;-9.20492;0
LIGH;26.985;17961.583;583.0;3
ACCE;26.991;17961.587;-3.52426;1.12049;8.87770;3
LIGH;26.995;17961.593;583.0;3
ACCE;27.003;17961.598;-3.47638;1.21625;9.05008;3
MAGN;27.004;17961.601;1.03810;15.98118;-9.20492;0
LIGH;27.006;17961.604;583.0;3
ACCE;27.010;17961.607;-3.44765;1.30245;9.07881;3
LIGH;27.016;17961.614;583.0;3
ACCE;27.023;17961.618;-3.44765;1.35991;9.23204;3
MAGN;27.023;17961.621;1.37259;15.91152;-9.23207;0
LIGH;27.026;17961.624;583.0;3
ACCE;27.030;17961.627;-3.48596;1.35033;9.29908;3
ACCE;27.043;17961.638;-3.53384;1.31202;9.40442;3
MAGN;27.045;17961.642;1.37259;15.91152;-9.23207;0
LIGH;27.047;17961.643;582.0;3
LIGH;27.049;17961.647;588.0;3
ACCE;27.050;17961.647;-3.68707;1.17795;9.31823;3
LIGH;27.056;17961.654;588.0;3
ACCE;27.063;17961.659;-3.94564;1.03430;9.26077;3
MAGN;27.065;17961.661;1.37259;15.91152;-9.23207;0
LIGH;27.069;17961.667;588.0;3
ACCE;27.070;17961.667;-3.95522;1.09176;9.19373;3
LIGH;27.076;17961.673;588.0;3
ACCE;27.083;17961.679;-3.90734;1.09176;9.38527;3
MAGN;27.083;17961.681;1.12451;14.94042;-8.78685;0
LIGH;27.087;17961.685;588.0;3
ACCE;27.090;17961.687;-3.89776;1.04387;9.43316;3
LIGH;27.095;17961.693;588.0;3
ACCE;27.103;17961.699;-3.93607;0.96726;9.69173;3
MAGN;27.104;17961.702;1.12451;14.94042;-8.78685;0
LIGH;27.107;17961.705;591.0;3
ACCE;27.110;17961.707;-4.01268;0.90980;9.56723;3
LIGH;27.115;17961.713;591.0;3
ACCE;27.123;17961.718;-4.09887;0.82361;9.60554;3
MAGN;27.123;17961.721;1.12451;14.94042;-8.78685;0
LIGH;27.126;17961.724;591.0;3
ACCE;27.130;17961.727;-4.14676;0.75657;9.53850;3
LIGH;27.135;17961.733;591.0;3
ACCE;27.141;17961.737;-4.07014;0.79487;9.33739;3
MAGN;27.143;17961.740;1.90890;15.03533;-8.03754;0
SOUN;27.143;235.65;0.00719;51.12
LIGH;27.146;17961.743;591.0;3
ACCE;27.150;17961.747;-3.95522;0.86191;9.18416;3
LIGH;27.155;17961.753;591.0;3
ACCE;27.163;17961.758;-3.84988;0.92895;9.13627;3
MAGN;27.164;17961.761;1.90890;15.03533;-8.03754;0
LIGH;27.166;17961.764;589.0;3
ACCE;27.170;17961.767;-3.68707;1.01514;9.04051;3
LIGH;27.175;17961.773;589.0;3
ACCE;27.183;17961.778;-3.45723;1.12049;9.07881;3
MAGN;27.183;17961.781;1.90890;15.03533;-8.03754;0
LIGH;27.186;17961.784;589.0;3
ACCE;27.190;17961.787;-3.39977;1.16837;8.98304;3
LIGH;27.195;17961.793;589.0;3
ACCE;27.203;17961.798;-3.39019;1.19710;9.08839;3
MAGN;27.204;17961.801;1.87138;14.88197;-8.34358;0
LIGH;27.206;17961.804;589.0;3
ACCE;27.210;17961.807;-3.42850;1.15879;9.09797;3
LIGH;27.215;17961.813;589.0;3
ACCE;27.223;17961.818;-3.56257;1.13006;9.31823;3
MAGN;27.224;17961.821;1.87138;14.88197;-8.34358;0
LIGH;27.226;17961.824;581.0;3
ACCE;27.230;17961.827;-3.62961;1.14922;9.37569;3
LIGH;27.235;17961.833;581.0;3
ACCE;27.243;17961.838;-3.69665;1.13964;9.44273;3
MAGN;27.244;17961.841;1.87138;14.88197;-8.34358;0
LIGH;27.246;17961.844;581.0;3
ACCE;27.250;17961.847;-3.76368;1.10133;9.43316;3
LIGH;27.255;17961.853;581.0;3
ACCE;27.263;17961.858;-4.01268;0.92895;9.50977;3
MAGN;27.264;17961.861;1.97811;15.16635;-8.97114;0
LIGH;27.266;17961.864;581.0;3
ACCE;27.270;17961.867;-4.13718;0.88107;9.42358;3
LIGH;27.275;17961.873;581.0;3
ACCE;27.283;17961.878;-4.26168;0.84276;9.43316;3
MAGN;27.284;17961.881;1.97811;15.16635;-8.97114;0
LIGH;27.286;17961.884;578.0;3
ACCE;27.290;17961.887;-4.35745;0.82361;9.37569;3
LIGH;27.295;17961.893;578.0;3
ACCE;27.301;17961.897;-4.53941;0.86191;9.33739;3
MAGN;27.302;17961.900;1.97811;15.16635;-8.97114;0
LIGH;27.305;17961.903;578.0;3
ACCE;27.310;17961.907;-4.55856;0.91937;9.24162;3
LIGH;27.315;17961.913;578.0;3
ACCE;27.323;17961.918;-4.56814;0.92895;9.36612;3
MAGN;27.323;17961.921;2.18916;14.77326;-8.93920;0
LIGH;27.326;17961.924;578.0;3
ACCE;27.330;17961.927;-4.53941;0.94810;9.32781;3
LIGH;27.335;17961.933;578.0;3
ACCE;27.343;17961.938;-4.39575;0.96726;9.27993;3
MAGN;27.343;17961.941;2.18916;14.77326;-8.93920;0
LIGH;27.347;17961.945;578.0;3
ACCE;27.350;17961.947;-4.28083;0.98641;9.26077;3
LIGH;27.355;17961.953;582.0;3
ACCE;27.363;17961.958;-4.12760;0.98641;9.29908;3
MAGN;27.364;17961.961;2.18916;14.77326;-8.93920;0
LIGH;27.366;17961.964;582.0;3
ACCE;27.370;17961.967;-4.12760;0.98641;9.29908;3
LIGH;27.375;17961.973;582.0;3
ACCE;27.383;17961.978;-4.03184;1.07260;9.28950;3
MAGN;27.383;17961.981;2.16325;15.04265;-8.48583;0
LIGH;27.386;17961.984;582.0;3
ACCE;27.390;17961.987;-4.03184;1.13964;9.26077;3
LIGH;27.395;17961.993;582.0;3
ACCE;27.402;17961.997;-4.06057;1.18752;9.26077;3
MAGN;27.403;17962.001;2.16325;15.04265;-8.48583;0
LIGH;27.406;17962.004;582.0;3
ACCE;27.411;17962.008;-4.12760;1.32160;9.11712;3
LIGH;27.415;17962.013;587.0;3
ACCE;27.421;17962.017;-4.12760;1.38864;9.20331;3
MAGN;27.422;17962.020;2.16325;15.04265;-8.48583;0
LIGH;27.425;17962.023;587.0;3
ACCE;27.431;17962.028;-4.20422;1.44610;9.28950;3
LIGH;27.435;17962.033;587.0;3
ACCE;27.441;17962.037;-4.26168;1.43652;9.35654;3
MAGN;27.442;17962.040;2.27482;15.37973;-8.07236;0
LIGH;27.446;17962.044;587.0;3
ACCE;27.451;17962.048;-4.34787;1.39821;9.47146;3
LIGH;27.456;17962.054;587.0;3
ACCE;27.461;17962.057;-4.44364;1.39821;9.55765;3
MAGN;27.462;17962.060;2.27482;15.37973;-8.07236;0
LIGH;27.465;17962.063;587.0;3
ACCE;27.470;17962.067;-4.43406;1.40779;9.46189;3
LIGH;27.478;17962.076;579.0;3
ACCE;27.481;17962.077;-4.40533;1.54187;9.64384;3
MAGN;27.482;17962.080;2.27482;15.37973;-8.07236;0
LIGH;27.485;17962.084;579.0;3
ACCE;27.492;17962.089;-4.37660;1.51314;9.55765;3
LIGH;27.495;17962.093;579.0;3
ACCE;27.501;17962.097;-4.35745;1.54187;9.60554;3
MAGN;27.502;17962.100;2.72783;15.89643;-7.33255;0
LIGH;27.505;17962.103;579.0;3
ACCE;27.511;17962.108;-4.33829;1.57060;9.60554;3
LIGH;27.515;17962.113;579.0;3
ACCE;27.521;17962.117;-4.36702;1.67594;9.77792;3
MAGN;27.522;17962.120;2.72783;15.89643;-7.33255;0
LIGH;27.525;17962.123;579.0;3
ACCE;27.531;17962.128;-4.37660;1.67594;9.74919;3
LIGH;27.535;17962.133;572.0;3
ACCE;27.541;17962.137;-4.37660;1.61848;9.85453;3
MAGN;27.543;17962.140;2.72783;15.89643;-7.33255;0
BLE4;27.544;2016;13;-88
BLE4;27.545;2016;12;-89
BLE4;27.545;2016;16;-89
BLE4;27.545;2016;11;-91
BLE4;27.545;2016;9;-92
BLE4;27.545;2016;10;-94
BLE4;27.545;2016;14;-96
BLE4;27.545;2016;15;-101
BLE4;27.546;2016;23;-102
BLE4;27.546;2016;8;-102
LIGH;27.547;17962.145;572.0;3
ACCE;27.552;17962.148;-4.43406;1.53229;9.80665;3
LIGH;27.555;17962.153;572.0;3
ACCE;27.561;17962.157;-4.58729;1.35033;9.74919;3
MAGN;27.562;17962.160;2.99071;15.84348;-7.64174;0
LIGH;27.565;17962.163;572.0;3
ACCE;27.571;17962.168;-4.53941;1.25456;9.67257;3
LIGH;27.575;17962.173;572.0;3
ACCE;27.581;17962.177;-4.47237;1.26414;9.71088;3
MAGN;27.582;17962.180;2.99071;15.84348;-7.64174;0
LIGH;27.585;17962.183;572.0;3
ACCE;27.591;17962.188;-4.45322;1.30245;9.60554;3
LIGH;27.595;17962.193;567.0;3
ACCE;27.601;17962.197;-4.36702;1.32160;9.51935;3
MAGN;27.603;17962.200;2.99071;15.84348;-7.64174;0
LIGH;27.605;17962.203;567.0;3
ACCE;27.611;17962.208;-4.33829;1.25456;9.41400;3
LIGH;27.615;17962.213;567.0;3
ACCE;27.622;17962.217;-4.28083;1.19710;9.47146;3
MAGN;27.624;17962.220;2.34420;15.77037;-7.69444;0
LIGH;27.626;17962.224;567.0;3
ACCE;27.630;17962.227;-4.24253;1.19710;9.43316;3
LIGH;27.635;17962.233;567.0;3
ACCE;27.641;17962.237;-4.28083;1.13006;9.45231;3
MAGN;27.642;17962.240;2.34420;15.77037;-7.69444;0
LIGH;27.645;17962.243;567.0;3
ACCE;27.651;17962.248;-4.31914;1.03430;9.33739;3
LIGH;27.655;17962.253;567.0;3
ACCE;27.661;17962.257;-4.26168;0.97683;9.31823;3
MAGN;27.662;17962.260;2.34420;15.77037;-7.69444;0
LIGH;27.665;17962.263;571.0;3
ACCE;27.674;17962.269;-4.15633;0.90980;9.19373;3
LIGH;27.677;17962.274;571.0;3
ACCE;27.685;17962.279;-4.07972;0.92895;9.22246;3
MAGN;27.689;17962.283;2.89526;15.87475;-7.17333;0
GNSS;27.690;1490625626.000;40.313468;-3.483590;596.000;0.000;6.0;0.0;26;9
ACCE;27.694;17962.289;-4.06057;0.94810;9.12670;3
LIGH;27.696;17962.292;571.0;3
GNSS;27.698;1490625626.000;40.313468;-3.483590;596.000;0.000;6.0;0.0;26;9
LIGH;27.700;17962.296;571.0;3
ACCE;27.714;17962.298;-4.02226;0.97683;9.18416;3
MAGN;27.714;17962.301;2.89526;15.87475;-7.17333;0
LIGH;27.715;17962.307;571.0;3
ACCE;27.715;17962.311;-4.06057;0.91937;9.19373;3
SOUN;27.717;220.38;0.00673;50.53
LIGH;27.719;17962.315;570.0;3
ACCE;27.722;17962.317;-4.14676;0.90980;9.27035;3
MAGN;27.722;17962.320;2.89526;15.87475;-7.17333;0
LIGH;27.727;17962.325;575.0;3
ACCE;27.731;17962.328;-4.20422;0.90022;9.14585;3
LIGH;27.736;17962.334;575.0;3
ACCE;27.741;17962.337;-4.27126;0.84276;9.06924;3
MAGN;27.742;17962.340;1.98162;15.65522;-7.67244;0
LIGH;27.745;17962.343;575.0;3
ACCE;27.751;17962.348;-4.33829;0.80445;8.92558;3
LIGH;27.755;17962.353;575.0;3
ACCE;27.761;17962.357;-4.29999;0.81403;8.95431;3
MAGN;27.762;17962.360;1.98162;15.65522;-7.67244;0
LIGH;27.765;17962.363;575.0;3
ACCE;27.771;17962.368;-4.26168;0.84276;8.88728;3
LIGH;27.775;17962.373;575.0;3
ACCE;27.782;17962.377;-4.25210;0.77572;9.00220;3
MAGN;27.782;17962.380;1.98162;15.65522;-7.67244;0
LIGH;27.785;17962.383;568.0;3
ACCE;27.790;17962.387;-4.26168;0.76614;9.06924;3
LIGH;27.795;17962.393;568.0;3
ACCE;27.801;17962.397;-4.27126;0.63207;9.17458;3
MAGN;27.802;17962.400;1.77335;14.84315;-8.58960;0
LIGH;27.805;17962.403;568.0;3
ACCE;27.812;17962.409;-4.25210;0.61292;9.08839;3
LIGH;27.816;17962.414;568.0;3
ACCE;27.822;17962.418;-4.18506;0.67038;9.20331;3
MAGN;27.823;17962.420;1.77335;14.84315;-8.58960;0
LIGH;27.825;17962.423;568.0;3
ACCE;27.831;17962.428;-4.08930;0.72784;9.05008;3
LIGH;27.835;17962.433;568.0;3
ACCE;27.841;17962.437;-4.07972;0.76614;9.06924;3
MAGN;27.842;17962.440;1.77335;14.84315;-8.58960;0
LIGH;27.845;17962.443;569.0;3
ACCE;27.852;17962.448;-4.07014;0.82361;8.97347;3
LIGH;27.857;17962.455;569.0;3
ACCE;27.864;17962.458;-4.07972;0.85234;9.01178;3
MAGN;27.868;17962.462;1.52948;15.18947;-8.37996;0
LIGH;27.872;17962.468;569.0;3
ACCE;27.876;17962.469;-4.10845;0.81403;8.89685;3
LIGH;27.878;17962.475;569.0;3
ACCE;27.882;17962.477;-4.16591;0.71826;8.95431;3
MAGN;27.884;17962.480;1.52948;15.18947;-8.37996;0
ACCE;27.893;17962.487;-4.21380;0.64165;8.88728;3
LIGH;27.896;17962.493;569.0;3
ACCE;27.903;17962.497;-4.16591;0.65122;8.70532;3
LIGH;27.905;17962.501;572.0;3
MAGN;27.906;17962.502;1.52948;15.18947;-8.37996;0
ACCE;27.913;17962.507;-4.07014;0.68953;8.62870;3
LIGH;27.913;17962.511;560.0;3
LIGH;27.916;17962.514;560.0;3
ACCE;27.921;17962.517;-4.02226;0.80445;8.60955;3
MAGN;27.922;17962.520;1.20782;14.83823;-9.04481;0
LIGH;27.925;17962.523;560.0;3
ACCE;27.931;17962.528;-3.99353;0.89064;8.57124;3
LIGH;27.935;17962.533;560.0;3
ACCE;27.941;17962.537;-3.99353;0.99599;8.63828;3
MAGN;27.942;17962.540;1.20782;14.83823;-9.04481;0
LIGH;27.945;17962.543;560.0;3
ACCE;27.950;17962.547;-4.04141;1.02472;8.59997;3
LIGH;27.957;17962.555;560.0;3
ACCE;27.961;17962.557;-4.09887;1.03430;8.76278;3
MAGN;27.962;17962.560;1.20782;14.83823;-9.04481;0
LIGH;27.965;17962.563;549.0;3
ACCE;27.971;17962.568;-4.17549;0.99599;8.72447;3
LIGH;27.977;17962.575;549.0;3
ACCE;27.982;17962.578;-4.27126;1.03430;8.88728;3
MAGN;27.983;17962.581;1.22633;15.07978;-9.36449;0
LIGH;27.986;17962.584;549.0;3
ACCE;27.991;17962.588;-4.28083;1.02472;8.81066;3
LIGH;27.998;17962.596;549.0;3
ACCE;28.001;17962.597;-4.32872;1.01514;8.86812;3
MAGN;28.002;17962.600;1.22633;15.07978;-9.36449;0
LIGH;28.005;17962.603;549.0;3
ACCE;28.012;17962.609;-4.41491;1.00556;8.82024;3
LIGH;28.016;17962.613;549.0;3
ACCE;28.021;17962.617;-4.45322;0.96726;8.99262;3
MAGN;28.022;17962.620;1.22633;15.07978;-9.36449;0
LIGH;28.025;17962.623;549.0;3
ACCE;28.030;17962.627;-4.47237;0.97683;8.97347;3
ACCE;28.043;17962.637;-4.47237;0.94810;9.05966;3
LIGH;28.043;17962.641;550.0;3
MAGN;28.044;17962.642;1.02317;15.39681;-8.54311;0
LIGH;28.047;17962.645;550.0;3
ACCE;28.051;17962.647;-4.52983;0.94810;9.06924;3
LIGH;28.055;17962.653;550.0;3
ACCE;28.063;17962.659;-4.54898;0.97683;9.29908;3
MAGN;28.065;17962.661;1.02317;15.39681;-8.54311;0
LIGH;28.066;17962.664;550.0;3
ACCE;28.070;17962.667;-4.54898;0.99599;9.30866;3
LIGH;28.075;17962.673;550.0;3
ACCE;28.082;17962.678;-4.59687;0.98641;9.42358;3
MAGN;28.084;17962.681;1.02317;15.39681;-8.54311;0
LIGH;28.087;17962.684;550.0;3
ACCE;28.090;17962.687;-4.64475;0.94810;9.46189;3
LIGH;28.095;17962.693;556.0;3
ACCE;28.103;17962.697;-4.68306;1.00556;9.60554;3
MAGN;28.105;17962.700;0.37180;15.61570;-8.55271;0
LIGH;28.106;17962.704;556.0;3
ACCE;28.110;17962.707;-4.76925;0.99599;9.54808;3
LIGH;28.115;17962.713;556.0;3
ACCE;28.124;17962.719;-4.73094;1.05345;9.62469;3
MAGN;28.125;17962.723;0.37180;15.61570;-8.55271;0
LIGH;28.127;17962.725;556.0;3
ACCE;28.130;17962.727;-4.73094;1.05345;9.62469;3
SOUN;28.135;392.66;0.01198;55.55
LIGH;28.139;17962.735;556.0;3
ACCE;28.143;17962.738;-4.76925;1.10133;9.63427;3
MAGN;28.143;17962.741;0.37180;15.61570;-8.55271;0
LIGH;28.146;17962.744;556.0;3
ACCE;28.150;17962.747;-4.78840;1.10133;9.51935;3
LIGH;28.155;17962.753;559.0;3
ACCE;28.162;17962.758;-4.75967;1.05345;9.44273;3
MAGN;28.163;17962.761;-0.00278;15.86568;-8.28818;0
LIGH;28.166;17962.764;559.0;3
ACCE;28.170;17962.767;-4.75967;1.05345;9.44273;3
LIGH;28.175;17962.773;559.0;3
ACCE;28.183;17962.779;-4.66391;1.00556;9.21289;3
MAGN;28.184;17962.781;-0.00278;15.86568;-8.28818;0
LIGH;28.186;17962.784;559.0;3
ACCE;28.190;17962.787;-4.58729;1.04387;9.05008;3
LIGH;28.195;17962.793;559.0;3
ACCE;28.205;17962.798;-4.42448;1.09176;8.99262;3
MAGN;28.207;17962.804;-0.00278;15.86568;-8.28818;0
LIGH;28.209;17962.807;559.0;3
ACCE;28.210;17962.807;-4.37660;1.12049;8.89685;3
LIGH;28.215;17962.813;558.0;3
ACCE;28.223;17962.818;-4.31914;1.13006;8.87770;3
MAGN;28.223;17962.821;0.20859;15.32615;-8.65669;0
LIGH;28.226;17962.824;558.0;3
ACCE;28.230;17962.827;-4.29999;1.14922;8.78193;3
LIGH;28.235;17962.833;558.0;3
ACCE;28.243;17962.838;-4.34787;1.20668;8.82024;3
MAGN;28.244;17962.841;0.20859;15.32615;-8.65669;0
LIGH;28.249;17962.844;558.0;3
ACCE;28.257;17962.847;-4.41491;1.19710;8.74362;3
LIGH;28.258;17962.853;558.0;3
ACCE;28.263;17962.859;-4.52025;1.13964;8.86812;3
MAGN;28.264;17962.862;0.20859;15.32615;-8.65669;0
LIGH;28.267;17962.865;558.0;3
ACCE;28.270;17962.867;-4.59687;1.06303;8.76278;3
LIGH;28.275;17962.873;547.0;3
ACCE;28.281;17962.877;-4.60644;1.02472;8.75320;3
MAGN;28.282;17962.880;0.55738;15.84644;-8.75496;0
LIGH;28.285;17962.883;547.0;3
ACCE;28.290;17962.887;-4.54898;1.03430;8.83939;3
LIGH;28.295;17962.893;547.0;3
ACCE;28.303;17962.899;-4.55856;1.03430;8.95431;3
MAGN;28.304;17962.901;0.55738;15.84644;-8.75496;0
LIGH;28.306;17962.904;547.0;3
ACCE;28.310;17962.907;-4.53941;1.04387;8.86812;3
LIGH;28.320;17962.918;547.0;3
ACCE;28.323;17962.919;-4.60644;0.97683;9.07881;3
MAGN;28.325;17962.921;0.55738;15.84644;-8.75496;0
LIGH;28.327;17962.924;547.0;3
ACCE;28.330;17962.927;-4.60644;0.95768;8.97347;3
LIGH;28.335;17962.933;551.0;3
ACCE;28.343;17962.938;-4.61602;0.95768;9.05008;3
MAGN;28.343;17962.941;0.50974;15.81777;-8.40044;0
LIGH;28.346;17962.944;539.0;3
ACCE;28.350;17962.947;-4.65433;0.91937;8.97347;3
LIGH;28.355;17962.953;539.0;3
ACCE;28.363;17962.958;-4.60644;0.87149;8.79151;3
MAGN;28.363;17962.961;0.50974;15.81777;-8.40044;0
LIGH;28.366;17962.964;539.0;3
ACCE;28.370;17962.967;-4.49152;0.94810;8.67659;3
LIGH;28.375;17962.973;539.0;3
ACCE;28.383;17962.978;-4.38618;0.97683;8.77236;3
MAGN;28.383;17962.981;0.50974;15.81777;-8.40044;0
LIGH;28.386;17962.984;539.0;3
ACCE;28.390;17962.987;-4.31914;1.00556;8.78193;3
LIGH;28.396;17962.994;539.0;3
ACCE;28.403;17962.998;-4.25210;0.96726;8.88728;3
MAGN;28.404;17963.001;-0.07475;15.95095;-8.51587;0
LIGH;28.406;17963.004;541.0;3
ACCE;28.410;17963.007;-4.34787;0.94810;8.79151;3
LIGH;28.415;17963.013;541.0;3
ACCE;28.423;17963.019;-4.39575;0.88107;8.86812;3
MAGN;28.423;17963.021;-0.07475;15.95095;-8.51587;0
LIGH;28.426;17963.024;541.0;3
ACCE;28.430;17963.027;-4.43406;0.83318;8.80109;3
LIGH;28.435;17963.033;541.0;3
ACCE;28.441;17963.037;-4.49152;0.78530;8.86812;3
MAGN;28.442;17963.040;-0.07475;15.95095;-8.51587;0
LIGH;28.445;17963.043;541.0;3
ACCE;28.450;17963.047;-4.46279;0.80445;8.75320;3
LIGH;28.455;17963.053;541.0;3
ACCE;28.463;17963.058;-4.47237;0.84276;8.85855;3
MAGN;28.463;17963.061;0.15437;15.88915;-8.66149;0
LIGH;28.466;17963.064;550.0;3
ACCE;28.470;17963.067;-4.43406;0.90022;8.80109;3
LIGH;28.476;17963.073;550.0;3
ACCE;28.482;17963.077;-4.33829;1.02472;8.86812;3
MAGN;28.482;17963.080;0.15437;15.88915;-8.66149;0
LIGH;28.485;17963.083;550.0;3
ACCE;28.490;17963.087;-4.34787;1.00556;8.82024;3
LIGH;28.495;17963.093;550.0;3
ACCE;28.502;17963.098;-4.29999;1.04387;8.84897;3
MAGN;28.506;17963.101;0.15437;15.88915;-8.66149;0
LIGH;28.507;17963.105;550.0;3
ACCE;28.510;17963.107;-4.28083;1.08218;8.82982;3
LIGH;28.515;17963.113;550.0;3
ACCE;28.523;17963.118;-4.30956;1.08218;8.79151;3
MAGN;28.524;17963.121;0.19460;15.50541;-9.26762;0
LIGH;28.527;17963.125;554.0;3
ACCE;28.530;17963.127;-4.31914;1.13964;8.76278;3
LIGH;28.535;17963.133;554.0;3
ACCE;28.543;17963.139;-4.27126;1.13964;8.82982;3
MAGN;28.543;17963.141;0.19460;15.50541;-9.26762;0
BLE4;28.544;2016;13;-88
BLE4;28.544;2016;12;-89
BLE4;28.544;2016;16;-91
BLE4;28.545;2016;11;-91
BLE4;28.545;2016;9;-94
BLE4;28.545;2016;10;-96
BLE4;28.545;2016;14;-96
BLE4;28.545;2016;15;-99
BLE4;28.545;2016;23;-102
BLE4;28.545;2016;8;-102
LIGH;28.548;17963.146;554.0;3
ACCE;28.550;17963.147;-4.20422;1.17795;8.85855;3
LIGH;28.555;17963.153;554.0;3
ACCE;28.563;17963.158;-4.20422;1.20668;8.98304;3
MAGN;28.563;17963.161;0.19460;15.50541;-9.26762;0
LIGH;28.566;17963.164;554.0;3
ACCE;28.570;17963.167;-4.19464;1.23541;8.97347;3
LIGH;28.575;17963.173;554.0;3
ACCE;28.583;17963.178;-4.30956;1.19710;9.07881;3
MAGN;28.584;17963.181;0.20041;15.47212;-9.61965;0
LIGH;28.586;17963.184;552.0;3
ACCE;28.590;17963.187;-4.30956;1.19710;9.07881;3
LIGH;28.595;17963.193;552.0;3
ACCE;28.601;17963.197;-4.29999;1.25456;9.18416;3
MAGN;28.602;17963.200;0.20041;15.47212;-9.61965;0
LIGH;28.606;17963.203;552.0;3
ACCE;28.610;17963.207;-4.29999;1.31202;9.11712;3
LIGH;28.615;17963.213;552.0;3
ACCE;28.623;17963.218;-4.23295;1.30245;9.19373;3
MAGN;28.623;17963.221;0.20041;15.47212;-9.61965;0
LIGH;28.626;17963.224;552.0;3
ACCE;28.630;17963.227;-4.20422;1.25456;9.06924;3
LIGH;28.636;17963.233;552.0;3
ACCE;28.641;17963.237;-4.18506;1.18752;9.20331;3
MAGN;28.642;17963.240;0.29668;15.57884;-8.67838;0
LIGH;28.645;17963.243;544.0;3
ACCE;28.650;17963.247;-4.16591;1.13006;9.19373;3
LIGH;28.655;17963.253;544.0;3
ACCE;28.663;17963.259;-4.18506;0.96726;9.27993;3
MAGN;28.663;17963.261;0.29668;15.57884;-8.67838;0
LIGH;28.666;17963.264;544.0;3
ACCE;28.671;17963.267;-4.19464;0.91937;9.21289;3
LIGH;28.679;17963.274;544.0;3
ACCE;28.683;17963.277;-4.16591;0.90980;9.29908;3
MAGN;28.685;17963.280;0.29668;15.57884;-8.67838;0
LIGH;28.687;17963.284;544.0;3
GNSS;28.688;1490625627.000;40.313468;-3.483590;596.000;0.000;6.0;0.0;26;7
GNSS;28.697;1490625627.000;40.313468;-3.483590;596.000;0.000;6.0;0.0;26;7
ACCE;28.700;17963.293;-4.07014;0.98641;9.36612;3
ACCE;28.714;17963.297;-3.96480;0.96726;9.46189;3
MAGN;28.715;17963.302;0.59397;14.49353;-9.14146;0
LIGH;28.715;17963.303;544.0;3
ACCE;28.716;17963.307;-3.98395;0.92895;9.43316;3
LIGH;28.716;17963.311;547.0;3
LIGH;28.716;17963.314;547.0;3
SOUN;28.717;258.06;0.00788;51.90
ACCE;28.722;17963.317;-4.02226;0.86191;9.52892;3
MAGN;28.723;17963.320;0.59397;14.49353;-9.14146;0
LIGH;28.727;17963.325;547.0;3
ACCE;28.731;17963.327;-4.09887;0.81403;9.52892;3
LIGH;28.736;17963.334;547.0;3
ACCE;28.742;17963.337;-4.21380;0.78530;9.62469;3
MAGN;28.743;17963.341;0.59397;14.49353;-9.14146;0
LIGH;28.746;17963.344;547.0;3
ACCE;28.750;17963.347;-4.24253;0.81403;9.48104;3
LIGH;28.756;17963.353;547.0;3
ACCE;28.762;17963.357;-4.23295;0.82361;9.60554;3
MAGN;28.763;17963.360;0.18865;14.31381;-9.15860;0
LIGH;28.765;17963.363;547.0;3
ACCE;28.770;17963.367;-4.22337;0.91937;9.54808;3
LIGH;28.776;17963.373;563.0;3
ACCE;28.782;17963.377;-4.20422;1.10133;9.42358;3
MAGN;28.783;17963.380;0.18865;14.31381;-9.15860;0
LIGH;28.785;17963.383;563.0;3
ACCE;28.791;17963.388;-4.10845;1.13006;9.27035;3
LIGH;28.795;17963.393;563.0;3
ACCE;28.801;17963.397;-4.08930;1.12049;9.35654;3
MAGN;28.802;17963.400;0.18865;14.31381;-9.15860;0
LIGH;28.806;17963.403;563.0;3
ACCE;28.812;17963.409;-4.01268;1.09176;9.40442;3
LIGH;28.815;17963.413;563.0;3
ACCE;28.821;17963.417;-3.91691;1.03430;9.49062;3
MAGN;28.822;17963.420;0.30567;15.01280;-8.98785;0
LIGH;28.825;17963.423;563.0;3
ACCE;28.831;17963.428;-3.96480;1.02472;9.42358;3
LIGH;28.835;17963.433;577.0;3
ACCE;28.841;17963.437;-4.00311;1.04387;9.42358;3
MAGN;28.843;17963.440;0.30567;15.01280;-8.98785;0
LIGH;28.845;17963.443;577.0;3
ACCE;28.851;17963.448;-4.06057;1.07260;9.32781;3
LIGH;28.855;17963.453;577.0;3
ACCE;28.861;17963.457;-4.06057;1.24498;9.26077;3
MAGN;28.862;17963.460;0.30567;15.01280;-8.98785;0
LIGH;28.865;17963.463;577.0;3
ACCE;28.871;17963.468;-4.06057;1.34075;9.17458;3
LIGH;28.875;17963.473;577.0;3
ACCE;28.881;17963.477;-4.09887;1.39821;9.32781;3
MAGN;28.882;17963.480;0.02431;15.25458;-8.69202;0
LIGH;28.885;17963.483;577.0;3
ACCE;28.891;17963.487;-4.07014;1.35991;9.25119;3
LIGH;28.895;17963.493;580.0;3
ACCE;28.901;17963.497;-3.91691;1.38864;9.20331;3
MAGN;28.902;17963.500;0.02431;15.25458;-8.69202;0
LIGH;28.905;17963.503;580.0;3
ACCE;28.911;17963.508;-3.84988;1.45567;9.41400;3
LIGH;28.915;17963.513;580.0;3
ACCE;28.921;17963.517;-3.77326;1.41737;9.73961;3
MAGN;28.922;17963.520;0.02431;15.25458;-8.69202;0
LIGH;28.925;17963.523;580.0;3
ACCE;28.930;17963.527;-3.71580;1.33118;9.81623;3
LIGH;28.935;17963.533;580.0;3
ACCE;28.941;17963.537;-3.75411;1.22583;9.91199;3
MAGN;28.942;17963.540;0.95013;15.29572;-8.19218;0
LIGH;28.945;17963.543;580.0;3
ACCE;28.951;17963.548;-3.73495;1.30245;9.79707;3
LIGH;28.955;17963.553;576.0;3
ACCE;28.961;17963.557;-3.57215;1.39821;9.79707;3
MAGN;28.962;17963.560;0.95013;15.29572;-8.19218;0
LIGH;28.965;17963.563;576.0;3
ACCE;28.971;17963.568;-3.39019;1.47483;9.52892;3
LIGH;28.975;17963.573;576.0;3
ACCE;28.981;17963.577;-3.37104;1.43652;9.57681;3
MAGN;28.982;17963.580;0.95013;15.29572;-8.19218;0
LIGH;28.985;17963.583;576.0;3
ACCE;28.991;17963.588;-3.33273;1.40779;9.29908;3
LIGH;28.995;17963.593;576.0;3
ACCE;29.001;17963.597;-3.43807;1.34075;9.29908;3
MAGN;29.002;17963.600;1.72013;14.82107;-8.05995;0
LIGH;29.005;17963.603;576.0;3
ACCE;29.012;17963.609;-4.00311;1.31202;9.58638;3
LIGH;29.016;17963.614;560.0;3
ACCE;29.021;17963.617;-4.24253;1.32160;9.76834;3
MAGN;29.022;17963.620;1.72013;14.82107;-8.05995;0
LIGH;29.025;17963.623;560.0;3
ACCE;29.034;17963.628;-4.35745;1.24498;9.69173;3
LIGH;29.040;17963.637;560.0;3
ACCE;29.044;17963.639;-4.66391;1.28329;10.20888;3
MAGN;29.045;17963.643;1.72013;14.82107;-8.05995;0
LIGH;29.050;17963.648;560.0;3
ACCE;29.052;17963.649;-4.76925;1.26414;10.21845;3
LIGH;29.055;17963.653;560.0;3
ACCE;29.061;17963.657;-4.71179;1.32160;10.21845;3
MAGN;29.062;17963.660;1.96407;14.53298;-8.21259;0
LIGH;29.065;17963.663;560.0;3
ACCE;29.071;17963.668;-4.52025;1.35991;10.01734;3
LIGH;29.075;17963.673;556.0;3
ACCE;29.081;17963.677;-4.16591;1.44610;10.12268;3
MAGN;29.082;17963.680;1.96407;14.53298;-8.21259;0
LIGH;29.086;17963.684;569.0;3
ACCE;29.090;17963.687;-4.07014;1.43652;10.13226;3
LIGH;29.096;17963.694;569.0;3
ACCE;29.101;17963.697;-4.03184;1.47483;10.06522;3
MAGN;29.103;17963.700;1.96407;14.53298;-8.21259;0
LIGH;29.106;17963.704;569.0;3
ACCE;29.112;17963.708;-4.02226;1.46525;9.66300;3
LIGH;29.116;17963.714;569.0;3
ACCE;29.123;17963.718;-4.14676;1.68552;9.49062;3
MAGN;29.124;17963.721;2.38483;13.39011;-8.60276;0
LIGH;29.127;17963.724;569.0;3
ACCE;29.131;17963.727;-4.07972;1.72383;9.52892;3
SOUN;29.132;366.90;0.01120;54.96
LIGH;29.136;17963.733;569.0;3
ACCE;29.142;17963.737;-4.07972;1.75256;9.85453;3
MAGN;29.144;17963.740;2.38483;13.39011;-8.60276;0
LIGH;29.146;17963.744;580.0;3
ACCE;29.152;17963.749;-4.05099;1.68552;9.89284;3
LIGH;29.156;17963.754;580.0;3
ACCE;29.163;17963.757;-4.07014;1.41737;10.10353;3
MAGN;29.164;17963.761;2.38483;13.39011;-8.60276;0
LIGH;29.166;17963.764;580.0;3
ACCE;29.171;17963.768;-3.99353;1.26414;9.90242;3
LIGH;29.175;17963.773;580.0;3
ACCE;29.181;17963.777;-3.92649;1.07260;9.72046;3
MAGN;29.182;17963.780;2.28177;12.39143;-9.16065;0
LIGH;29.185;17963.783;580.0;3
ACCE;29.191;17963.788;-4.08930;0.96726;9.84496;3
LIGH;29.195;17963.793;580.0;3
ACCE;29.201;17963.797;-3.96480;0.88107;9.43316;3
MAGN;29.202;17963.800;2.28177;12.39143;-9.16065;0
LIGH;29.205;17963.803;591.0;3
ACCE;29.211;17963.808;-4.14676;1.00556;9.56723;3
LIGH;29.215;17963.813;591.0;3
ACCE;29.221;17963.817;-4.17549;0.92895;9.53850;3
MAGN;29.222;17963.820;2.28177;12.39143;-9.16065;0
LIGH;29.225;17963.823;591.0;3
ACCE;29.231;17963.828;-4.23295;0.90980;9.34696;3
LIGH;29.235;17963.833;591.0;3
ACCE;29.241;17963.837;-4.07972;0.78530;9.14585;3
MAGN;29.242;17963.840;2.95428;11.06765;-10.04017;0
LIGH;29.245;17963.843;591.0;3
ACCE;29.250;17963.847;-3.91691;0.63207;8.94474;3
LIGH;29.255;17963.853;591.0;3
ACCE;29.262;17963.857;-3.91691;0.55545;8.97347;3
MAGN;29.262;17963.860;2.95428;11.06765;-10.04017;0
LIGH;29.265;17963.863;578.0;3
ACCE;29.271;17963.868;-3.81157;0.72784;8.38928;3
LIGH;29.275;17963.873;578.0;3
ACCE;29.281;17963.877;-3.93607;0.97683;8.34140;3
MAGN;29.282;17963.880;2.95428;11.06765;-10.04017;0
LIGH;29.285;17963.883;578.0;3
ACCE;29.291;17963.888;-4.03184;1.29287;8.25521;3
LIGH;29.295;17963.893;578.0;3
ACCE;29.301;17963.897;-3.70622;1.79086;8.10198;3
MAGN;29.302;17963.900;4.61403;9.63328;-9.75525;0
LIGH;29.305;17963.903;578.0;3
ACCE;29.310;17963.907;-3.30400;1.81959;7.95833;3
LIGH;29.315;17963.913;578.0;3
ACCE;29.323;17963.918;-4.59687;0.94810;9.28950;3
MAGN;29.324;17963.922;4.61403;9.63328;-9.75525;0
LIGH;29.327;17963.925;546.0;3
ACCE;29.330;17963.927;-4.98952;0.72784;9.15543;3
LIGH;29.335;17963.933;546.0;3
ACCE;29.343;17963.939;-5.49709;1.85790;8.39886;3
MAGN;29.347;17963.941;4.61403;9.63328;-9.75525;0
LIGH;29.348;17963.945;546.0;3
ACCE;29.350;17963.947;-5.49709;1.85790;8.39886;3
LIGH;29.359;17963.954;546.0;3
ACCE;29.364;17963.959;-4.67348;2.50912;8.61913;3
MAGN;29.365;17963.962;5.70007;7.77455;-8.93794;0
LIGH;29.367;17963.965;546.0;3
ACCE;29.370;17963.967;-4.36702;2.86347;8.51378;3
LIGH;29.375;17963.973;546.0;3
ACCE;29.383;17963.978;-4.75010;3.06458;8.90643;3
MAGN;29.383;17963.981;5.70007;7.77455;-8.93794;0
LIGH;29.387;17963.985;512.0;3
ACCE;29.390;17963.987;-4.75010;3.06458;8.90643;3
LIGH;29.395;17963.993;512.0;3
ACCE;29.403;17963.998;-4.59687;2.26970;9.54808;3
MAGN;29.403;17964.001;5.70007;7.77455;-8.93794;0
LIGH;29.406;17964.004;512.0;3
ACCE;29.410;17964.007;-4.61602;2.03986;9.65342;3
LIGH;29.415;17964.013;512.0;3
ACCE;29.422;17964.017;-4.36702;1.88663;9.41400;3
MAGN;29.423;17964.020;8.28292;6.39007;-7.94234;0
LIGH;29.425;17964.023;512.0;3
ACCE;29.430;17964.027;-2.66235;1.46525;8.84897;3
LIGH;29.435;17964.033;512.0;3
ACCE;29.443;17964.038;-2.76770;1.60890;8.29351;3
MAGN;29.443;17964.041;8.28292;6.39007;-7.94234;0
LIGH;29.446;17964.044;515.0;3
ACCE;29.450;17964.047;-3.62003;1.83875;7.97748;3
LIGH;29.455;17964.053;503.0;3
ACCE;29.463;17964.058;-3.34231;1.48441;8.23605;3
MAGN;29.464;17964.061;8.28292;6.39007;-7.94234;0
LIGH;29.466;17964.064;503.0;3
ACCE;29.470;17964.067;-3.82115;1.65679;7.46991;3
LIGH;29.475;17964.073;503.0;3
ACCE;29.483;17964.079;-4.64475;1.86748;7.08684;3
MAGN;29.484;17964.081;11.13775;4.55608;-5.73037;0
LIGH;29.486;17964.084;503.0;3
ACCE;29.490;17964.087;-5.16190;1.98240;6.88572;3
LIGH;29.495;17964.093;503.0;3
ACCE;29.503;17964.098;-4.63517;2.94966;6.69419;3
MAGN;29.503;17964.101;11.13775;4.55608;-5.73037;0
LIGH;29.506;17964.104;503.0;3
ACCE;29.510;17964.107;-4.14676;3.42850;7.21134;3
LIGH;29.515;17964.113;446.0;3
ACCE;29.523;17964.118;-5.24809;3.35188;6.90488;3
MAGN;29.523;17964.121;11.13775;4.55608;-5.73037;0
LIGH;29.526;17964.124;446.0;3
ACCE;29.530;17964.127;-5.20021;2.71024;8.93516;3
LIGH;29.536;17964.134;446.0;3
ACCE;29.542;17964.137;-4.34787;3.36146;9.28950;3
MAGN;29.542;17964.140;13.55602;1.79044;-4.00284;0
BLE4;29.544;2016;13;-86
BLE4;29.544;2016;12;-88
BLE4;29.544;2016;11;-90
BLE4;29.544;2016;16;-91
BLE4;29.544;2016;9;-94
BLE4;29.544;2016;14;-96
BLE4;29.545;2016;10;-97
BLE4;29.545;2016;15;-97
BLE4;29.545;2016;23;-102
BLE4;29.545;2016;8;-102
BLE4;29.545;2016;7;-102
LIGH;29.545;17964.143;446.0;3
ACCE;29.550;17964.147;-4.24253;3.35188;11.04206;3
LIGH;29.555;17964.153;446.0;3
ACCE;29.562;17964.158;-3.99353;3.10289;11.76990;3
MAGN;29.563;17964.161;13.55602;1.79044;-4.00284;0
LIGH;29.566;17964.164;446.0;3
ACCE;29.570;17964.167;-4.27126;2.80600;11.49217;3
LIGH;29.575;17964.173;421.0;3
ACCE;29.581;17964.177;-4.75967;2.07817;9.30866;3
MAGN;29.582;17964.180;13.55602;1.79044;-4.00284;0
LIGH;29.585;17964.183;421.0;3
ACCE;29.590;17964.187;-4.03184;1.92494;6.99107;3
LIGH;29.595;17964.193;421.0;3
ACCE;29.606;17964.198;-5.08528;2.63362;9.69173;3
MAGN;29.608;17964.205;13.72259;1.57378;-3.76727;0
ACCE;29.610;17964.207;-5.08528;2.63362;9.69173;3
LIGH;29.611;17964.209;421.0;3
LIGH;29.615;17964.213;421.0;3
ACCE;29.623;17964.218;-3.96480;4.29041;9.52892;3
MAGN;29.624;17964.221;13.72259;1.57378;-3.76727;0
LIGH;29.626;17964.224;421.0;3
ACCE;29.630;17964.227;-4.74052;5.23851;6.76123;3
LIGH;29.635;17964.233;427.0;3
ACCE;29.643;17964.238;-5.19063;5.21936;6.55054;3
MAGN;29.643;17964.241;13.72259;1.57378;-3.76727;0
LIGH;29.646;17964.244;427.0;3
ACCE;29.650;17964.247;-4.94163;4.55856;8.09240;3
LIGH;29.655;17964.253;427.0;3
ACCE;29.663;17964.257;-6.66546;4.91290;6.15789;3
MAGN;29.664;17964.261;14.73307;2.04903;-4.19614;0
WIFI;29.669;17964.195;eduroam;00:0b:86:27:3e:d0;-77
WIFI;29.669;17964.195;test-CAR;00:0b:86:27:3e:d2;-77
WIFI;29.669;17964.195;portal-csic;00:0b:86:27:3e:d1;-77
WIFI;29.669;17964.195;test-CAR;00:0b:86:27:36:c2;-72
WIFI;29.669;17964.195;eduroam;00:0b:86:27:36:c0;-71
WIFI;29.669;17964.195;portal-csic;00:0b:86:27:36:c1;-71
WIFI;29.669;17964.198;test-CAR;00:0b:86:27:32:e2;-91
WIFI;29.669;17964.195;SMC_LOPSI;00:13:f7:80:98:e4;-60
WIFI;29.669;17964.195;portal-csic;00:0b:86:27:32:e1;-90
WIFI;29.669;17964.195;WLAN_3F;e0:91:53:1b:36:f3;-72
WIFI;29.669;17964.195;eduroam;00:0b:86:27:32:e0;-89
WIFI;29.669;17964.198;eduroam;00:0b:86:27:37:b0;-91
WIFI;29.669;17964.195;portal-csic;00:0b:86:27:37:b1;-90
WIFI;29.669;17964.198;test-CAR;00:0b:86:27:35:82;-91
WIFI;29.669;17964.198;eduroam;00:0b:86:27:35:80;-92
LIGH;29.684;17964.267;427.0;3
ACCE;29.686;17964.267;-6.24408;5.19063;6.65588;3
LIGH;29.687;17964.274;427.0;3
ACCE;29.687;17964.277;-5.76524;5.38217;7.61356;3
MAGN;29.687;17964.280;14.73307;2.04903;-4.19614;0
LIGH;29.688;17964.284;427.0;3
ACCE;29.695;17964.287;-5.64074;5.18105;8.47547;3
LIGH;29.696;17964.293;374.0;3
GNSS;29.697;1490625628.000;40.313468;-3.483590;596.000;0.000;6.0;0.0;26;9
GNSS;29.699;1490625628.000;40.313468;-3.483590;596.000;0.000;6.0;0.0;26;9
SOUN;29.701;91.81;0.00280;42.93
ACCE;29.703;17964.298;-5.71735;4.28083;8.31267;3
MAGN;29.704;17964.300;14.73307;2.04903;-4.19614;0
LIGH;29.706;17964.304;374.0;3
ACCE;29.710;17964.307;-5.62159;3.84988;8.50420;3
LIGH;29.716;17964.314;374.0;3
ACCE;29.721;17964.317;-5.23851;3.59130;8.84897;3
MAGN;29.722;17964.320;15.23004;2.92752;-5.24030;0
LIGH;29.725;17964.323;374.0;3
ACCE;29.731;17964.328;-5.19063;3.79242;7.81467;3
LIGH;29.735;17964.333;374.0;3
ACCE;29.741;17964.337;-5.13317;3.90734;8.16902;3
MAGN;29.742;17964.340;15.23004;2.92752;-5.24030;0
LIGH;29.745;17964.343;374.0;3
ACCE;29.750;17964.347;-4.95121;4.02226;8.57124;3
LIGH;29.755;17964.353;380.0;3
ACCE;29.762;17964.358;-5.00867;4.09887;8.88728;3
MAGN;29.763;17964.360;15.23004;2.92752;-5.24030;0
LIGH;29.765;17964.363;335.0;3
ACCE;29.770;17964.367;-5.38217;4.39575;8.53294;3
LIGH;29.775;17964.373;335.0;3
ACCE;29.782;17964.378;-5.79397;4.61602;6.42604;3
MAGN;29.783;17964.380;16.11938;1.59259;-4.82449;0
LIGH;29.785;17964.383;335.0;3
ACCE;29.790;17964.387;-5.43005;4.60644;5.84185;3
LIGH;29.795;17964.393;335.0;3
ACCE;29.802;17964.398;-5.14275;4.32872;6.11958;3
MAGN;29.803;17964.401;16.11938;1.59259;-4.82449;0
LIGH;29.805;17964.403;335.0;3
ACCE;29.811;17964.407;-4.79798;4.01268;6.01423;3
LIGH;29.815;17964.413;335.0;3
ACCE;29.823;17964.418;-4.60644;3.75411;5.97593;3
MAGN;29.823;17964.421;16.11938;1.59259;-4.82449;0
LIGH;29.826;17964.424;286.0;3
ACCE;29.830;17964.427;-4.62560;3.68707;5.88016;3
LIGH;29.835;17964.433;286.0;3
ACCE;29.843;17964.438;-4.97036;3.73495;5.96635;3
MAGN;29.844;17964.441;16.42122;-0.62265;-4.77947;0
LIGH;29.846;17964.444;286.0;3
ACCE;29.850;17964.447;-5.13317;3.84988;6.15789;3
LIGH;29.855;17964.453;286.0;3
ACCE;29.863;17964.458;-5.28640;4.07014;6.42604;3
MAGN;29.864;17964.461;16.42122;-0.62265;-4.77947;0
LIGH;29.866;17964.464;286.0;3
ACCE;29.870;17964.467;-5.38217;4.31914;6.15789;3
LIGH;29.875;17964.473;286.0;3
ACCE;29.883;17964.478;-5.22894;5.09486;5.62159;3
MAGN;29.884;17964.481;16.42122;-0.62265;-4.77947;0
LIGH;29.886;17964.484;263.0;3
ACCE;29.890;17964.487;-5.16190;5.55455;5.88016;3
LIGH;29.895;17964.493;263.0;3
ACCE;29.901;17964.497;-4.86502;6.00466;6.89530;3
MAGN;29.902;17964.500;17.20318;-4.48500;-4.44972;0
LIGH;29.905;17964.503;263.0;3
ACCE;29.910;17964.507;-3.96480;5.71735;7.48906;3
LIGH;29.916;17964.513;263.0;3
ACCE;29.923;17964.518;-3.56257;3.14119;5.70778;3
MAGN;29.924;17964.521;17.20318;-4.48500;-4.44972;0
LIGH;29.926;17964.524;263.0;3
ACCE;29.930;17964.527;-4.65433;3.54342;4.33829;3
LIGH;29.935;17964.533;263.0;3
ACCE;29.943;17964.538;-5.77481;4.74052;4.58729;3
MAGN;29.943;17964.541;17.20318;-4.48500;-4.44972;0
LIGH;29.946;17964.544;234.0;3
ACCE;29.950;17964.547;-7.27837;5.47793;5.93762;3
ACCE;29.962;17964.557;-6.55054;3.72538;6.46434;3
LIGH;29.963;17964.560;234.0;3
MAGN;29.965;17964.561;18.80021;-7.39319;-3.91948;0
LIGH;29.967;17964.564;234.0;3
ACCE;29.971;17964.567;-5.31513;3.33273;6.49307;3
LIGH;29.976;17964.574;234.0;3
ACCE;29.982;17964.577;-5.18105;3.78284;7.93917;3
MAGN;29.984;17964.580;18.80021;-7.39319;-3.91948;0
LIGH;29.986;17964.584;234.0;3
ACCE;29.990;17964.587;-5.65989;4.30956;7.84340;3
LIGH;29.995;17964.593;234.0;3
ACCE;30.001;17964.597;-5.93762;4.79798;5.90889;3
MAGN;30.002;17964.600;18.80021;-7.39319;-3.91948;0
LIGH;30.005;17964.603;223.0;3
ACCE;30.011;17964.608;-6.07170;4.75010;4.76925;3
LIGH;30.016;17964.613;223.0;3
ACCE;30.021;17964.617;-6.22492;4.76925;4.59687;3
MAGN;30.022;17964.620;19.88787;-7.58111;-3.67571;0
LIGH;30.025;17964.623;223.0;3
ACCE;30.034;17964.628;-5.75566;4.84586;4.89375;3
LIGH;30.039;17964.634;223.0;3
ACCE;30.042;17964.637;-5.40132;4.88417;6.67503;3
MAGN;30.043;17964.640;19.88787;-7.58111;-3.67571;0
LIGH;30.045;17964.643;223.0;3
ACCE;30.051;17964.647;-5.94720;5.91847;6.59842;3
LIGH;30.055;17964.653;223.0;3
ACCE;30.061;17964.657;-6.39731;6.76123;5.67905;3
MAGN;30.062;17964.660;19.88787;-7.58111;-3.67571;0
LIGH;30.065;17964.663;200.0;3
ACCE;30.070;17964.667;-7.30710;6.68461;4.37660;3
LIGH;30.075;17964.673;200.0;3
ACCE;30.081;17964.677;-12.24874;6.33985;5.29597;3
MAGN;30.082;17964.680;20.74871;-7.12521;-2.85187;0
LIGH;30.085;17964.683;200.0;3
ACCE;30.091;17964.687;-13.50330;5.11401;6.72292;3
LIGH;30.095;17964.693;200.0;3
ACCE;30.101;17964.697;-9.95988;2.46124;4.94163;3
MAGN;30.102;17964.700;20.74871;-7.12521;-2.85187;0
LIGH;30.105;17964.703;200.0;3
ACCE;30.112;17964.708;-8.29351;1.91536;6.14831;3
LIGH;30.115;17964.713;200.0;3
ACCE;30.122;17964.717;-7.58483;2.34632;6.01423;3
MAGN;30.123;17964.721;20.74871;-7.12521;-2.85187;0
LIGH;30.126;17964.724;205.0;3
ACCE;30.132;17964.729;-6.77080;2.93050;6.28239;3
LIGH;30.135;17964.733;182.0;3
ACCE;30.141;17964.737;-6.31112;3.25611;6.44519;3
MAGN;30.142;17964.740;21.94620;-5.97264;-2.47306;0
LIGH;30.145;17964.743;182.0;3
ACCE;30.151;17964.748;-6.07170;3.94564;6.24408;3
LIGH;30.155;17964.753;182.0;3
ACCE;30.161;17964.757;-5.92804;3.82115;6.07170;3
MAGN;30.162;17964.760;21.94620;-5.97264;-2.47306;0
LIGH;30.165;17964.763;182.0;3
ACCE;30.171;17964.768;-6.25365;3.98395;5.79397;3
LIGH;30.176;17964.774;182.0;3
ACCE;30.181;17964.777;-6.59842;4.52983;4.96079;3
MAGN;30.182;17964.780;21.94620;-5.97264;-2.47306;0
LIGH;30.185;17964.783;182.0;3
ACCE;30.191;17964.788;-6.66546;4.47237;3.31358;3
LIGH;30.195;17964.793;166.0;3
ACCE;30.201;17964.797;-5.67905;4.91290;3.08373;3
MAGN;30.202;17964.800;23.50782;-6.13357;-2.45569;0
LIGH;30.205;17964.803;166.0;3
ACCE;30.211;17964.808;-4.80756;4.98952;2.91135;3
LIGH;30.215;17964.813;166.0;3
ACCE;30.224;17964.819;-4.29041;3.99353;3.10289;3
MAGN;30.225;17964.823;23.50782;-6.13357;-2.45569;0
LIGH;30.229;17964.827;166.0;3
ACCE;30.230;17964.827;-6.32069;4.32872;4.70221;3
SOUN;30.233;126.80;0.00387;45.73
LIGH;30.235;17964.833;166.0;3
ACCE;30.241;17964.837;-10.22803;6.11958;7.60398;3
MAGN;30.242;17964.840;23.50782;-6.13357;-2.45569;0
LIGH;30.245;17964.843;166.0;3
ACCE;30.251;17964.848;-10.48660;6.85699;3.59130;3
LIGH;30.255;17964.853;156.0;3
ACCE;30.261;17964.857;-10.47703;5.56412;2.31759;3
MAGN;30.262;17964.860;23.62900;-4.30633;-2.23557;0
LIGH;30.265;17964.863;156.0;3
ACCE;30.271;17964.868;-8.43717;4.29999;3.53384;3
LIGH;30.275;17964.873;156.0;3
ACCE;30.281;17964.877;-7.11557;3.68707;5.08528;3
MAGN;30.282;17964.880;23.62900;-4.30633;-2.23557;0
LIGH;30.285;17964.883;156.0;3
ACCE;30.291;17964.888;-6.41646;2.99754;6.39731;3
LIGH;30.295;17964.893;156.0;3
ACCE;30.301;17964.897;-5.97593;2.60489;6.01423;3
MAGN;30.302;17964.900;23.62900;-4.30633;-2.23557;0
LIGH;30.305;17964.903;156.0;3
ACCE;30.311;17964.908;-5.81312;3.11246;5.82270;3
LIGH;30.315;17964.913;179.0;3
ACCE;30.321;17964.917;-5.76524;3.61046;6.16746;3
MAGN;30.322;17964.920;23.43277;-2.71711;-3.83289;0
LIGH;30.325;17964.923;179.0;3
ACCE;30.331;17964.928;-5.59285;3.49553;6.39731;3
LIGH;30.335;17964.933;179.0;3
ACCE;30.341;17964.937;-5.18105;2.57616;7.71891;3
MAGN;30.342;17964.940;23.43277;-2.71711;-3.83289;0
LIGH;30.345;17964.943;179.0;3
ACCE;30.351;17964.948;-4.51068;2.71024;7.49864;3
LIGH;30.355;17964.953;179.0;3
ACCE;30.361;17964.957;-3.94564;2.94966;7.49864;3
MAGN;30.362;17964.960;23.43277;-2.71711;-3.83289;0
LIGH;30.365;17964.963;179.0;3
ACCE;30.371;17964.968;-3.76368;3.46680;7.67102;3
LIGH;30.375;17964.973;251.0;3
ACCE;30.381;17964.977;-5.09486;4.30956;7.92960;3
MAGN;30.382;17964.980;22.24935;0.29824;-8.98489;0
LIGH;30.385;17964.983;251.0;3
ACCE;30.390;17964.987;-5.88016;4.59687;8.50420;3
LIGH;30.395;17964.993;251.0;3
ACCE;30.401;17964.997;-6.26323;4.27126;9.22246;3
MAGN;30.403;17965.000;22.24935;0.29824;-8.98489;0
LIGH;30.405;17965.003;251.0;3
ACCE;30.411;17965.008;-5.85143;3.33273;9.85453;3
LIGH;30.415;17965.013;251.0;3
ACCE;30.422;17965.017;-5.67905;1.85790;9.74919;3
MAGN;30.423;17965.021;22.24935;0.29824;-8.98489;0
LIGH;30.426;17965.024;251.0;3
ACCE;30.432;17965.029;-5.19063;1.00556;9.13627;3
LIGH;30.435;17965.033;149.0;3
ACCE;30.441;17965.037;-5.11401;-1.26414;8.52336;3
MAGN;30.442;17965.040;15.69899;4.04431;-15.93230;0
LIGH;30.445;17965.043;457.0;3
ACCE;30.451;17965.048;-5.21936;-2.48039;9.33739;3
LIGH;30.455;17965.053;457.0;3
ACCE;30.462;17965.057;-3.84988;0.37350;12.53604;3
MAGN;30.463;17965.060;15.69899;4.04431;-15.93230;0
LIGH;30.465;17965.063;457.0;3
ACCE;30.471;17965.068;-2.99754;1.79086;12.66054;3
LIGH;30.475;17965.073;457.0;3
ACCE;30.481;17965.077;-2.54743;2.76770;12.23916;3
MAGN;30.482;17965.080;15.69899;4.04431;-15.93230;0
LIGH;30.485;17965.083;457.0;3
ACCE;30.490;17965.087;-2.94966;2.89220;12.05720;3
LIGH;30.495;17965.093;457.0;3
ACCE;30.501;17965.097;-3.59130;2.67193;12.31577;3
MAGN;30.502;17965.100;10.23144;6.96273;-20.40859;0
LIGH;30.505;17965.103;662.0;3
ACCE;30.511;17965.108;-3.34231;2.76770;12.20085;3
LIGH;30.515;17965.113;662.0;3
ACCE;30.521;17965.117;-2.83473;2.90177;11.94228;3
MAGN;30.522;17965.120;10.23144;6.96273;-20.40859;0
LIGH;30.525;17965.123;662.0;3
ACCE;30.532;17965.128;-1.66636;2.85389;11.39640;3
LIGH;30.535;17965.133;662.0;3
ACCE;30.541;17965.137;-1.23541;2.66235;10.74518;3
MAGN;30.546;17965.140;10.23144;6.96273;-20.40859;0
LIGH;30.551;17965.145;662.0;3
BLE4;30.552;2016;12;-88
BLE4;30.553;2016;13;-89
BLE4;30.553;2016;11;-90
BLE4;30.553;2016;16;-91
BLE4;30.553;2016;9;-94
BLE4;30.553;2016;14;-96
BLE4;30.553;2016;10;-97
BLE4;30.554;2016;15;-97
BLE4;30.554;2016;23;-102
BLE4;30.554;2016;8;-102
BLE4;30.554;2016;7;-102
ACCE;30.554;17965.147;-0.90980;2.46124;9.85453;3
LIGH;30.556;17965.154;662.0;3
ACCE;30.561;17965.157;-0.80445;2.57616;9.75877;3
MAGN;30.562;17965.160;7.85895;7.59809;-23.21057;0
LIGH;30.566;17965.164;687.0;3
ACCE;30.572;17965.168;-1.10133;3.59130;9.93115;3
LIGH;30.575;17965.173;687.0;3
ACCE;30.581;17965.177;-1.25456;3.88818;9.36612;3
MAGN;30.582;17965.180;7.85895;7.59809;-23.21057;0
LIGH;30.585;17965.183;687.0;3
ACCE;30.590;17965.187;-1.30245;4.05099;8.66701;3
LIGH;30.595;17965.193;687.0;3
ACCE;30.603;17965.198;-1.46525;4.37660;8.71489;3
MAGN;30.604;17965.201;7.85895;7.59809;-23.21057;0
LIGH;30.606;17965.204;687.0;3
ACCE;30.610;17965.207;-1.40779;4.68306;8.67659;3
LIGH;30.615;17965.213;687.0;3
ACCE;30.623;17965.219;-1.15879;4.75967;8.84897;3
MAGN;30.624;17965.221;6.29685;7.60184;-24.72566;0
LIGH;30.627;17965.225;679.0;3
ACCE;30.630;17965.227;-0.98641;4.43406;9.17458;3
LIGH;30.635;17965.233;679.0;3
ACCE;30.643;17965.239;-1.46525;3.34231;11.39640;3
MAGN;30.644;17965.241;6.29685;7.60184;-24.72566;0
LIGH;30.646;17965.244;679.0;3
ACCE;30.650;17965.247;-1.65679;2.65278;12.29662;3
LIGH;30.655;17965.253;679.0;3
ACCE;30.663;17965.258;-1.69509;1.93451;13.05319;3
MAGN;30.664;17965.261;6.29685;7.60184;-24.72566;0
LIGH;30.666;17965.264;679.0;3
ACCE;30.670;17965.267;-1.80044;1.66636;13.09149;3
SOUN;30.674;2367.04;0.07224;71.15
GNSS;30.679;1490625629.000;40.313468;-3.483590;596.000;0.000;7.0;0.0;26;9
LIGH;30.692;17965.279;679.0;3
ACCE;30.693;17965.278;-1.43652;2.13563;12.11466;3
MAGN;30.694;17965.283;6.12540;6.83326;-25.41055;0
LIGH;30.696;17965.289;702.0;3
ACCE;30.697;17965.288;-0.94810;2.52828;11.41555;3
GNSS;30.697;1490625629.000;40.313468;-3.483590;596.000;0.000;7.0;0.0;26;9
LIGH;30.709;17965.297;702.0;3
ACCE;30.710;17965.299;-0.61292;2.77727;10.76433;3
MAGN;30.710;17965.302;6.12540;6.83326;-25.41055;0
LIGH;30.711;17965.305;702.0;3
ACCE;30.711;17965.307;-0.42138;2.92093;10.04607;3
LIGH;30.716;17965.314;702.0;3
ACCE;30.722;17965.317;-0.15323;3.30400;9.12670;3
MAGN;30.723;17965.320;6.12540;6.83326;-25.41055;0
LIGH;30.726;17965.323;702.0;3
ACCE;30.730;17965.327;-0.18196;3.59130;8.95431;3
LIGH;30.735;17965.333;702.0;3
ACCE;30.742;17965.338;-0.12450;3.81157;9.24162;3
MAGN;30.743;17965.341;4.94749;5.84381;-25.26828;0
LIGH;30.746;17965.344;739.0;3
ACCE;30.750;17965.347;-0.12450;3.64876;9.50977;3
LIGH;30.756;17965.353;739.0;3
ACCE;30.761;17965.357;0.10534;2.43251;10.39084;3
MAGN;30.762;17965.360;4.94749;5.84381;-25.26828;0
LIGH;30.765;17965.363;739.0;3
ACCE;30.770;17965.367;0.21069;1.89621;10.76433;3
LIGH;30.775;17965.373;739.0;3
ACCE;30.782;17965.378;0.32561;1.59933;11.05163;3
MAGN;30.782;17965.380;4.94749;5.84381;-25.26828;0
LIGH;30.785;17965.383;739.0;3
ACCE;30.790;17965.387;0.25857;1.52271;11.09952;3
LIGH;30.795;17965.393;739.0;3
ACCE;30.802;17965.398;-0.11492;1.49398;10.82179;3
MAGN;30.803;17965.400;4.59046;5.59962;-24.60012;0
LIGH;30.806;17965.404;761.0;3
ACCE;30.811;17965.407;-0.29688;1.33118;10.26634;3
LIGH;30.815;17965.413;711.0;3
ACCE;30.823;17965.419;-0.49799;1.31202;9.91199;3
MAGN;30.824;17965.421;4.59046;5.59962;-24.60012;0
LIGH;30.827;17965.425;711.0;3
ACCE;30.830;17965.427;-0.64165;1.43652;9.66300;3
LIGH;30.835;17965.433;711.0;3
ACCE;30.843;17965.438;-1.00556;2.36547;10.46745;3
MAGN;30.843;17965.441;4.59046;5.59962;-24.60012;0
LIGH;30.846;17965.444;711.0;3
ACCE;30.850;17965.447;-1.12049;2.75812;10.68772;3
LIGH;30.855;17965.453;711.0;3
ACCE;30.863;17965.458;-1.24498;2.65278;10.85052;3
MAGN;30.863;17965.461;4.90248;4.90827;-25.31461;0
LIGH;30.866;17965.464;711.0;3
ACCE;30.870;17965.467;-1.18752;2.27928;10.72602;3
LIGH;30.875;17965.473;690.0;3
ACCE;30.881;17965.477;-0.62249;1.48441;10.19930;3
MAGN;30.884;17965.480;4.90248;4.90827;-25.31461;0
LIGH;30.885;17965.483;690.0;3
ACCE;30.890;17965.487;-0.35434;1.59933;9.70131;3
LIGH;30.895;17965.493;690.0;3
ACCE;30.903;17965.499;-0.08619;2.07817;9.50977;3
MAGN;30.904;17965.501;4.90248;4.90827;-25.31461;0
LIGH;30.906;17965.504;690.0;3
ACCE;30.910;17965.507;0.08619;2.56658;9.50977;3
LIGH;30.915;17965.513;690.0;3
ACCE;30.923;17965.518;-0.15323;3.11246;9.05008;3
MAGN;30.924;17965.521;4.73425;3.12099;-25.50876;0
LIGH;30.926;17965.524;690.0;3
ACCE;30.930;17965.527;-0.04788;3.07416;8.89685;3
LIGH;30.935;17965.533;684.0;3
ACCE;30.943;17965.538;0.54588;2.38462;9.15543;3
MAGN;30.943;17965.541;4.73425;3.12099;-25.50876;0
LIGH;30.946;17965.544;684.0;3
ACCE;30.951;17965.547;0.58419;1.67594;8.62870;3
LIGH;30.955;17965.553;684.0;3
ACCE;30.963;17965.558;0.26815;1.85790;8.56167;3
MAGN;30.964;17965.561;4.73425;3.12099;-25.50876;0
LIGH;30.966;17965.564;684.0;3
ACCE;30.970;17965.567;0.22027;2.22182;8.78193;3
LIGH;30.975;17965.573;684.0;3
ACCE;30.983;17965.578;-0.32561;3.88818;10.69729;3
MAGN;30.983;17965.581;4.17635;1.38393;-25.32809;0
LIGH;30.986;17965.584;684.0;3
ACCE;30.990;17965.587;-0.60334;4.51068;11.29106;3
LIGH;31.000;17965.597;684.0;3
ACCE;31.002;17965.597;-0.41180;4.01268;11.64540;3
MAGN;31.003;17965.600;4.17635;1.38393;-25.32809;0
LIGH;31.006;17965.604;684.0;3
ACCE;31.010;17965.607;-0.19154;3.44765;11.48259;3
LIGH;31.017;17965.613;684.0;3
ACCE;31.023;17965.619;-0.03831;3.51469;10.41957;3
MAGN;31.024;17965.621;4.17635;1.38393;-25.32809;0
LIGH;31.026;17965.624;684.0;3
ACCE;31.030;17965.627;-0.21069;4.11803;10.14184;3
LIGH;31.038;17965.636;684.0;3
ACCE;31.044;17965.637;-0.19154;4.65433;10.15141;3
MAGN;31.045;17965.642;4.23907;-0.52332;-25.34815;0
LIGH;31.048;17965.645;684.0;3
ACCE;31.050;17965.647;-0.07661;4.82671;9.99819;3
LIGH;31.055;17965.653;628.0;3
ACCE;31.063;17965.658;-0.57461;5.13317;9.86411;3
MAGN;31.064;17965.661;4.23907;-0.52332;-25.34815;0
LIGH;31.067;17965.665;628.0;3
ACCE;31.070;17965.667;-0.54588;5.28640;9.52892;3
LIGH;31.075;17965.673;628.0;3
ACCE;31.083;17965.678;-0.33519;5.48751;9.45231;3
MAGN;31.083;17965.681;4.23907;-0.52332;-25.34815;0
LIGH;31.087;17965.685;628.0;3
ACCE;31.090;17965.687;-0.36392;5.74608;9.45231;3
LIGH;31.095;17965.693;628.0;3
ACCE;31.104;17965.699;-0.69911;6.26323;10.72602;3
MAGN;31.105;17965.702;4.84933;-3.49671;-25.08665;0
LIGH;31.107;17965.705;628.0;3
ACCE;31.110;17965.707;-0.86191;6.20577;10.94629;3
LIGH;31.116;17965.714;527.0;3
ACCE;31.123;17965.719;-1.04387;5.93762;11.24317;3
MAGN;31.124;17965.721;4.84933;-3.49671;-25.08665;0
LIGH;31.126;17965.724;527.0;3
ACCE;31.130;17965.727;-1.03430;5.35344;11.45386;3
LIGH;31.135;17965.733;527.0;3
ACCE;31.142;17965.737;-0.47884;4.30956;11.11867;3
MAGN;31.143;17965.740;4.84933;-3.49671;-25.08665;0
LIGH;31.146;17965.743;527.0;3
ACCE;31.151;17965.747;-0.27773;4.36702;10.49618;3
LIGH;31.155;17965.753;527.0;3
ACCE;31.163;17965.758;-0.49799;4.95121;10.08438;3
MAGN;31.163;17965.761;5.54648;-4.79216;-22.24014;0
LIGH;31.166;17965.764;527.0;3
ACCE;31.170;17965.767;-0.78530;5.69820;9.56723;3
LIGH;31.175;17965.773;543.0;3
ACCE;31.183;17965.778;-1.18752;6.05254;9.20331;3
MAGN;31.184;17965.781;5.54648;-4.79216;-22.24014;0
LIGH;31.186;17965.784;454.0;3
ACCE;31.190;17965.787;-1.53229;6.24408;9.45231;3
LIGH;31.195;17965.793;454.0;3
ACCE;31.201;17965.797;-1.19710;5.65989;9.66300;3
MAGN;31.202;17965.800;5.54648;-4.79216;-22.24014;0
LIGH;31.205;17965.803;454.0;3
ACCE;31.210;17965.807;-0.27773;4.83629;9.08839;3
LIGH;31.215;17965.813;454.0;3
ACCE;31.223;17965.818;1.18752;5.17148;7.04853;3
MAGN;31.223;17965.821;5.48394;-6.19556;-20.69715;0
SOUN;31.225;328.37;0.01002;54.00
LIGH;31.228;17965.824;454.0;3
ACCE;31.230;17965.827;1.08218;5.51624;6.56969;3
LIGH;31.235;17965.833;454.0;3
ACCE;31.241;17965.837;0.92895;5.70778;6.09085;3
MAGN;31.242;17965.840;5.48394;-6.19556;-20.69715;0
LIGH;31.245;17965.843;383.0;3
ACCE;31.251;17965.848;0.80445;5.74608;5.32470;3
LIGH;31.255;17965.853;383.0;3
ACCE;31.261;17965.857;0.90022;4.80756;5.24809;3
MAGN;31.262;17965.860;5.48394;-6.19556;-20.69715;0
LIGH;31.265;17965.863;383.0;3
ACCE;31.272;17965.868;0.65122;3.85945;5.96635;3
LIGH;31.275;17965.873;383.0;3
ACCE;31.281;17965.877;0.26815;3.42850;6.39731;3
MAGN;31.282;17965.880;5.91865;-10.14996;-18.70308;0
LIGH;31.285;17965.883;383.0;3
ACCE;31.291;17965.888;-0.07661;3.62003;6.73250;3
LIGH;31.295;17965.893;383.0;3
ACCE;31.301;17965.897;-0.07661;3.70622;6.78996;3
MAGN;31.302;17965.900;5.91865;-10.14996;-18.70308;0
LIGH;31.305;17965.903;294.0;3
ACCE;31.311;17965.908;0.25857;3.26569;6.23450;3
LIGH;31.315;17965.913;294.0;3
ACCE;31.321;17965.917;0.97683;3.11246;6.13873;3
MAGN;31.322;17965.920;5.91865;-10.14996;-18.70308;0
LIGH;31.325;17965.923;294.0;3
ACCE;31.331;17965.928;1.38864;4.16591;6.62715;3
LIGH;31.335;17965.933;294.0;3
ACCE;31.341;17965.937;1.27372;4.29041;4.81713;3
MAGN;31.342;17965.940;6.52047;-13.32233;-17.24608;0
LIGH;31.345;17965.943;294.0;3
ACCE;31.352;17965.948;1.25456;4.07014;3.85945;3
LIGH;31.356;17965.954;294.0;3
ACCE;31.361;17965.957;1.14922;4.16591;3.50511;3
MAGN;31.362;17965.960;6.52047;-13.32233;-17.24608;0
LIGH;31.365;17965.963;304.0;3
ACCE;31.370;17965.967;1.21625;4.36702;3.16035;3
LIGH;31.376;17965.974;304.0;3
ACCE;31.382;17965.977;0.32561;3.90734;1.93451;3
MAGN;31.384;17965.980;6.52047;-13.32233;-17.24608;0
LIGH;31.386;17965.984;304.0;3
ACCE;31.391;17965.988;-0.81403;3.64876;1.35991;3
LIGH;31.395;17965.993;304.0;3
ACCE;31.401;17965.997;-2.09732;3.36146;0.17238;3
MAGN;31.402;17966.000;5.79079;-13.42140;-18.06740;0
LIGH;31.405;17966.003;304.0;3
ACCE;31.411;17966.008;-1.68552;3.54342;2.89220;3
LIGH;31.415;17966.013;304.0;3
ACCE;31.421;17966.017;-0.97683;3.58173;7.71891;3
MAGN;31.422;17966.020;5.79079;-13.42140;-18.06740;0
LIGH;31.425;17966.023;373.0;3
ACCE;31.431;17966.028;-0.33519;3.27527;11.11867;3
LIGH;31.435;17966.033;373.0;3
ACCE;31.441;17966.037;-0.81403;1.93451;6.85699;3
MAGN;31.443;17966.040;5.79079;-13.42140;-18.06740;0
LIGH;31.445;17966.043;373.0;3
ACCE;31.451;17966.048;-2.17394;2.46124;3.72538;3
LIGH;31.455;17966.053;373.0;3
ACCE;31.461;17966.057;-1.28329;2.79643;3.14119;3
MAGN;31.462;17966.060;5.35284;-9.86706;-19.25276;0
LIGH;31.465;17966.063;373.0;3
ACCE;31.471;17966.068;-0.18196;2.50912;3.37104;3
LIGH;31.475;17966.073;373.0;3
ACCE;31.481;17966.077;0.64165;0.79487;3.22738;3
MAGN;31.482;17966.080;5.35284;-9.86706;-19.25276;0
LIGH;31.485;17966.083;265.0;3
ACCE;31.491;17966.088;0.88107;-0.18196;2.10690;3
LIGH;31.495;17966.093;597.0;3
ACCE;31.501;17966.097;1.15879;-0.96726;1.54187;3
MAGN;31.502;17966.100;5.35284;-9.86706;-19.25276;0
LIGH;31.505;17966.103;597.0;3
ACCE;31.511;17966.108;1.57060;-1.49398;1.81959;3
LIGH;31.515;17966.113;597.0;3
ACCE;31.522;17966.117;1.94409;-1.87705;3.04542;3
MAGN;31.523;17966.120;1.83644;-0.14252;-19.46626;0
LIGH;31.525;17966.123;597.0;3
ACCE;31.530;17966.127;1.30245;-2.21224;3.75411;3
LIGH;31.535;17966.133;597.0;3
ACCE;31.541;17966.137;0.28730;-2.38462;5.20978;3
MAGN;31.542;17966.140;1.83644;-0.14252;-19.46626;0
LIGH;31.545;17966.143;597.0;3
BLE4;31.546;2016;12;-88
BLE4;31.546;2016;13;-90
BLE4;31.546;2016;11;-90
BLE4;31.546;2016;16;-94
BLE4;31.546;2016;9;-94
BLE4;31.546;2016;14;-96
BLE4;31.547;2016;10;-97
BLE4;31.547;2016;15;-97
BLE4;31.547;2016;23;-102
BLE4;31.547;2016;8;-102
BLE4;31.549;2016;7;-102
ACCE;31.552;17966.148;-0.24900;-2.33674;7.04853;3
LIGH;31.555;17966.153;935.0;3
ACCE;31.561;17966.157;0.27773;-3.00712;8.45632;3
MAGN;31.562;17966.160;1.83644;-0.14252;-19.46626;0
LIGH;31.565;17966.163;935.0;3
ACCE;31.571;17966.168;0.16281;-3.39977;9.16500;3
LIGH;31.575;17966.173;935.0;3
ACCE;31.581;17966.177;-0.42138;-3.74453;9.73004;3
MAGN;31.582;17966.180;-1.24636;12.22385;-16.71554;0
LIGH;31.585;17966.183;935.0;3
ACCE;31.591;17966.188;-0.69911;-4.07014;9.27035;3
LIGH;31.595;17966.193;935.0;3
ACCE;31.601;17966.197;-0.42138;-3.41892;6.67503;3
MAGN;31.602;17966.200;-1.24636;12.22385;-16.71554;0
LIGH;31.605;17966.203;935.0;3
ACCE;31.611;17966.208;-0.59376;-2.83473;5.11401;3
LIGH;31.616;17966.214;980.0;3
ACCE;31.621;17966.217;-0.78530;-2.68151;4.02226;3
MAGN;31.622;17966.220;-1.24636;12.22385;-16.71554;0
LIGH;31.625;17966.223;980.0;3
ACCE;31.631;17966.228;-0.68953;-3.31358;3.36146;3
LIGH;31.635;17966.233;980.0;3
ACCE;31.641;17966.237;-0.07661;-6.20577;3.42850;3
MAGN;31.642;17966.240;0.35327;21.16971;-12.69602;0
LIGH;31.645;17966.243;980.0;3
ACCE;31.651;17966.248;0.56503;-7.12514;4.31914;3
LIGH;31.655;17966.253;980.0;3
ACCE;31.661;17966.257;1.12049;-7.84340;5.76524;3
MAGN;31.662;17966.260;0.35327;21.16971;-12.69602;0
LIGH;31.665;17966.263;980.0;3
SOUN;31.666;162.88;0.00497;47.91
ACCE;31.674;17966.267;1.35991;-8.31267;7.04853;3
LIGH;31.680;17966.276;1001.0;3
ACCE;31.698;17966.278;0.31603;-8.42759;8.48505;3
MAGN;31.700;17966.281;0.35327;21.16971;-12.69602;0
LIGH;31.700;17966.286;1001.0;3
ACCE;31.701;17966.287;-0.11492;-8.41801;8.31267;3
LIGH;31.701;17966.295;1001.0;3
ACCE;31.702;17966.297;-0.34477;-8.91601;8.73405;3
GNSS;31.702;1490625630.000;40.313468;-3.483590;596.000;0.000;7.0;0.0;26;10
MAGN;31.704;17966.300;3.57567;26.36392;-5.99237;0
GNSS;31.705;1490625630.000;40.313468;-3.483590;596.000;0.000;7.0;0.0;26;10
LIGH;31.707;17966.304;1001.0;3
ACCE;31.715;17966.307;-0.67038;-9.77792;8.92558;3
LIGH;31.721;17966.318;1001.0;3
ACCE;31.724;17966.317;-0.54588;-9.78750;8.96389;3
MAGN;31.725;17966.322;3.57567;26.36392;-5.99237;0
LIGH;31.728;17966.326;1001.0;3
ACCE;31.731;17966.327;-0.77572;-9.43316;8.82982;3
LIGH;31.737;17966.335;958.0;3
ACCE;31.742;17966.337;-1.13964;-9.39485;8.37971;3
MAGN;31.742;17966.340;3.57567;26.36392;-5.99237;0
LIGH;31.746;17966.344;958.0;3
ACCE;31.752;17966.349;-2.03028;-9.67257;6.68461;3
LIGH;31.755;17966.353;958.0;3
ACCE;31.761;17966.357;-2.65278;-10.05565;6.71334;3
MAGN;31.762;17966.360;5.38114;29.86877;2.31626;0
LIGH;31.765;17966.363;958.0;3
ACCE;31.771;17966.368;-2.81558;-10.62068;6.82826;3
LIGH;31.775;17966.373;958.0;3
ACCE;31.781;17966.377;-2.66235;-11.25275;7.34541;3
MAGN;31.782;17966.380;5.38114;29.86877;2.31626;0
LIGH;31.785;17966.383;958.0;3
ACCE;31.791;17966.388;-1.65679;-12.32535;7.85298;3
LIGH;31.796;17966.394;858.0;3
ACCE;31.802;17966.397;-1.15879;-12.89996;8.11156;3
MAGN;31.802;17966.400;5.38114;29.86877;2.31626;0
LIGH;31.805;17966.403;858.0;3
ACCE;31.812;17966.409;-0.77572;-12.95742;7.60398;3
LIGH;31.815;17966.413;858.0;3
ACCE;31.821;17966.417;-0.84276;-12.67969;7.28795;3
MAGN;31.822;17966.420;6.63863;30.98015;10.07715;0
LIGH;31.826;17966.424;858.0;3
ACCE;31.830;17966.427;-2.11647;-12.15297;6.79953;3
LIGH;31.835;17966.433;858.0;3
ACCE;31.841;17966.437;-2.48997;-12.25831;6.81869;3
MAGN;31.842;17966.440;6.63863;30.98015;10.07715;0
LIGH;31.846;17966.444;858.0;3
ACCE;31.850;17966.447;-2.56658;-12.74673;6.50265;3
LIGH;31.855;17966.453;866.0;3
ACCE;31.861;17966.457;-2.33674;-13.27345;6.56969;3
MAGN;31.862;17966.460;6.63863;30.98015;10.07715;0
LIGH;31.866;17966.464;731.0;3
ACCE;31.870;17966.467;-1.36948;-14.23114;6.63673;3
LIGH;31.875;17966.473;731.0;3
ACCE;31.883;17966.479;-0.95768;-13.98214;7.01980;3
MAGN;31.884;17966.481;9.88869;29.63859;17.47699;0
LIGH;31.887;17966.485;731.0;3
ACCE;31.890;17966.487;-1.00556;-13.53203;6.97192;3
LIGH;31.895;17966.493;731.0;3
ACCE;31.903;17966.498;-2.48039;-12.27747;7.22091;3
MAGN;31.903;17966.501;9.88869;29.63859;17.47699;0
LIGH;31.907;17966.505;731.0;3
ACCE;31.910;17966.507;-3.25611;-11.80820;6.97192;3
LIGH;31.915;17966.513;731.0;3
ACCE;31.923;17966.518;-3.38061;-12.15297;6.75165;3
MAGN;31.923;17966.521;9.88869;29.63859;17.47699;0
LIGH;31.926;17966.524;658.0;3
ACCE;31.930;17966.527;-3.08373;-12.90954;6.31112;3
LIGH;31.935;17966.533;658.0;3
ACCE;31.943;17966.538;-2.28886;-13.09149;6.74207;3
MAGN;31.943;17966.541;11.06612;25.43274;24.03202;0
LIGH;31.946;17966.544;658.0;3
ACCE;31.950;17966.547;-2.17394;-13.06276;7.44118;3
LIGH;31.957;17966.555;658.0;3
ACCE;31.963;17966.558;-2.32716;-12.95742;8.49463;3
MAGN;31.963;17966.561;11.06612;25.43274;24.03202;0
LIGH;31.966;17966.564;658.0;3
ACCE;31.970;17966.567;-2.51870;-13.05319;9.09797;3
LIGH;31.975;17966.573;658.0;3
ACCE;31.982;17966.578;-2.78685;-13.28303;8.79151;3
MAGN;31.983;17966.581;11.06612;25.43274;24.03202;0
LIGH;31.986;17966.584;607.0;3
ACCE;31.990;17966.587;-2.94008;-13.30219;8.23605;3
LIGH;31.995;17966.593;607.0;3
ACCE;32.002;17966.598;-3.16035;-13.44584;7.86256;3
MAGN;32.003;17966.601;12.08858;22.82456;27.75706;0
LIGH;32.006;17966.604;607.0;3
ACCE;32.010;17966.607;-3.18908;-13.62780;7.52737;3
LIGH;32.015;17966.613;607.0;3
ACCE;32.021;17966.617;-3.38061;-13.67568;8.09240;3
MAGN;32.022;17966.620;12.08858;22.82456;27.75706;0
LIGH;32.025;17966.623;607.0;3
ACCE;32.031;17966.627;-3.52426;-13.82891;8.38928;3
LIGH;32.041;17966.635;607.0;3
ACCE;32.043;17966.639;-3.36146;-13.95341;9.06924;3
MAGN;32.044;17966.642;12.08858;22.82456;27.75706;0
LIGH;32.049;17966.647;604.0;3
ACCE;32.050;17966.647;-3.30400;-13.99171;10.35253;3
LIGH;32.055;17966.653;604.0;3
ACCE;32.063;17966.659;-3.37104;-14.02044;11.45386;3
MAGN;32.064;17966.661;12.46386;21.54812;28.21967;0
LIGH;32.067;17966.665;604.0;3
ACCE;32.070;17966.667;-3.22738;-13.68526;12.16254;3
LIGH;32.075;17966.673;604.0;3
ACCE;32.083;17966.678;-3.42850;-13.41711;12.63181;3
MAGN;32.084;17966.681;12.46386;21.54812;28.21967;0
LIGH;32.086;17966.684;604.0;3
ACCE;32.090;17966.687;-4.05099;-13.10107;12.93827;3
LIGH;32.095;17966.693;604.0;3
ACCE;32.103;17966.698;-4.87459;-11.70286;11.98059;3
MAGN;32.104;17966.701;12.46386;21.54812;28.21967;0
LIGH;32.106;17966.704;687.0;3
ACCE;32.110;17966.707;-5.69820;-10.87925;10.94629;3
LIGH;32.116;17966.714;687.0;3
ACCE;32.123;17966.718;-6.19619;-9.85453;10.30464;3
MAGN;32.124;17966.721;12.60723;22.95891;23.97524;0
LIGH;32.126;17966.724;687.0;3
ACCE;32.130;17966.727;-5.15232;-9.62469;10.46745;3
LIGH;32.135;17966.733;687.0;3
ACCE;32.143;17966.738;-4.29999;-11.46344;10.07480;3
MAGN;32.144;17966.741;12.60723;22.95891;23.97524;0
LIGH;32.146;17966.744;687.0;3
ACCE;32.150;17966.747;-3.83072;-10.55364;9.73004;3
LIGH;32.155;17966.753;687.0;3
ACCE;32.163;17966.758;-3.02627;-9.89284;9.97903;3
MAGN;32.164;17966.761;12.60723;22.95891;23.97524;0
LIGH;32.166;17966.764;887.0;3
ACCE;32.170;17966.767;-3.02627;-9.89284;9.97903;3
LIGH;32.175;17966.773;887.0;3
ACCE;32.182;17966.777;-2.55701;-10.86010;10.48660;3
MAGN;32.183;17966.780;13.33523;24.09949;15.58357;0
LIGH;32.185;17966.783;887.0;3
ACCE;32.190;17966.787;-2.17394;-11.25275;10.14184;3
LIGH;32.195;17966.793;887.0;3
ACCE;32.203;17966.798;-1.49398;-10.91756;9.45231;3
MAGN;32.204;17966.801;13.33523;24.09949;15.58357;0
LIGH;32.206;17966.804;887.0;3
ACCE;32.210;17966.807;-1.27372;-10.53449;9.09797;3
LIGH;32.215;17966.813;887.0;3
SOUN;32.217;161.01;0.00491;47.81
ACCE;32.223;17966.819;-1.30245;-10.05565;8.67659;3
MAGN;32.224;17966.821;13.33523;24.09949;15.58357;0
LIGH;32.227;17966.825;820.0;3
ACCE;32.230;17966.827;-1.46525;-9.47146;7.96790;3
LIGH;32.235;17966.833;963.0;3
ACCE;32.243;17966.838;-2.06859;-7.85298;6.49307;3
MAGN;32.243;17966.841;13.42456;22.60699;4.88812;0
LIGH;32.246;17966.844;963.0;3
ACCE;32.250;17966.847;-2.57616;-7.08684;6.22492;3
LIGH;32.255;17966.853;963.0;3
ACCE;32.263;17966.858;-3.09331;-6.22492;6.77080;3
MAGN;32.263;17966.861;13.42456;22.60699;4.88812;0
LIGH;32.266;17966.864;963.0;3
ACCE;32.270;17966.867;-2.85389;-5.19063;7.69018;3
LIGH;32.275;17966.873;963.0;3
ACCE;32.283;17966.878;-2.04944;-4.60644;8.82024;3
MAGN;32.283;17966.881;13.42456;22.60699;4.88812;0
LIGH;32.286;17966.884;963.0;3
ACCE;32.290;17966.887;-1.80044;-4.92248;9.18416;3
LIGH;32.295;17966.893;921.0;3
ACCE;32.303;17966.898;-1.49398;-4.92248;9.15543;3
MAGN;32.303;17966.901;14.04392;17.10823;-3.78581;0
LIGH;32.306;17966.904;921.0;3
ACCE;32.310;17966.907;-1.23541;-4.53941;8.87770;3
LIGH;32.315;17966.913;921.0;3
ACCE;32.323;17966.918;-2.00155;-2.76770;8.87770;3
MAGN;32.323;17966.921;14.04392;17.10823;-3.78581;0
LIGH;32.326;17966.924;921.0;3
ACCE;32.330;17966.927;-2.32716;-2.28886;8.82024;3
LIGH;32.335;17966.933;921.0;3
ACCE;32.341;17966.937;-2.27928;-2.20267;8.69574;3
MAGN;32.342;17966.940;14.04392;17.10823;-3.78581;0
LIGH;32.345;17966.943;921.0;3
ACCE;32.350;17966.947;-1.99198;-2.24097;8.14986;3
LIGH;32.355;17966.953;790.0;3
ACCE;32.363;17966.958;-0.96726;-0.77572;7.23049;3
MAGN;32.363;17966.961;14.98439;8.74438;-9.33454;0
LIGH;32.366;17966.964;790.0;3
ACCE;32.370;17966.967;-0.91937;-0.10534;7.00065;3
LIGH;32.375;17966.973;790.0;3
ACCE;32.383;17966.978;-1.03430;-0.15323;7.39329;3
MAGN;32.383;17966.981;14.98439;8.74438;-9.33454;0
LIGH;32.386;17966.984;790.0;3
ACCE;32.390;17966.987;-1.52271;-0.39265;8.49463;3
LIGH;32.395;17966.993;790.0;3
ACCE;32.403;17966.998;-1.96325;0.33519;9.95988;3
MAGN;32.403;17967.001;14.98439;8.74438;-9.33454;0
LIGH;32.407;17967.004;790.0;3
ACCE;32.410;17967.007;-1.79086;0.48842;9.33739;3
LIGH;32.415;17967.013;582.0;3
ACCE;32.423;17967.019;-1.56102;0.39265;8.48505;3
MAGN;32.424;17967.021;15.49912;-0.63403;-12.97786;0
LIGH;32.426;17967.024;582.0;3
ACCE;32.430;17967.027;-1.35033;0.50757;7.44118;3
LIGH;32.435;17967.033;582.0;3
ACCE;32.443;17967.038;-0.64165;1.55144;5.65032;3
MAGN;32.443;17967.041;15.49912;-0.63403;-12.97786;0
LIGH;32.446;17967.044;582.0;3
ACCE;32.450;17967.047;-0.38307;2.14520;5.41090;3
LIGH;32.455;17967.053;582.0;3
ACCE;32.463;17967.058;-0.64165;2.59531;5.81312;3
MAGN;32.464;17967.061;15.49912;-0.63403;-12.97786;0
LIGH;32.466;17967.064;582.0;3
ACCE;32.470;17967.067;-1.13006;2.73897;6.49307;3
LIGH;32.475;17967.073;336.0;3
ACCE;32.483;17967.078;-1.80044;2.25055;10.43872;3
MAGN;32.483;17967.081;14.67672;-10.72797;-13.61595;0
LIGH;32.486;17967.084;336.0;3
ACCE;32.490;17967.087;-2.02071;1.94409;11.34852;3
LIGH;32.495;17967.093;336.0;3
ACCE;32.501;17967.097;-2.31759;1.99198;11.40598;3
MAGN;32.502;17967.100;14.67672;-10.72797;-13.61595;0
LIGH;32.505;17967.103;336.0;3
ACCE;32.510;17967.107;-2.11647;2.26970;10.71645;3
LIGH;32.515;17967.113;336.0;3
ACCE;32.522;17967.117;-0.76614;2.92093;7.11557;3
MAGN;32.523;17967.120;14.67672;-10.72797;-13.61595;0
LIGH;32.526;17967.124;336.0;3
ACCE;32.532;17967.129;-0.22027;3.78284;5.18105;3
LIGH;32.535;17967.133;405.0;3
ACCE;32.541;17967.137;0.36392;4.57771;3.96480;3
MAGN;32.542;17967.140;13.08610;-20.30606;-12.12334;0
BLE4;32.545;2016;12;-88
BLE4;32.545;2016;11;-89
BLE4;32.546;2016;10;-93
BLE4;32.546;2016;14;-93
BLE4;32.546;2016;13;-93
BLE4;32.546;2016;16;-94
BLE4;32.546;2016;9;-95
BLE4;32.546;2016;15;-97
BLE4;32.546;2016;7;-100
BLE4;32.547;2016;23;-102
BLE4;32.547;2016;8;-102
LIGH;32.547;17967.143;191.0;3
ACCE;32.552;17967.148;-0.35434;4.01268;6.26323;3
LIGH;32.555;17967.153;191.0;3
ACCE;32.561;17967.157;-0.49799;3.13162;7.15387;3
MAGN;32.562;17967.160;13.08610;-20.30606;-12.12334;0
LIGH;32.565;17967.163;191.0;3
ACCE;32.572;17967.169;-0.71826;3.37104;6.91445;3
LIGH;32.576;17967.174;191.0;3
ACCE;32.581;17967.177;-1.01514;4.26168;6.23450;3
MAGN;32.582;17967.180;13.08610;-20.30606;-12.12334;0
LIGH;32.585;17967.183;191.0;3
ACCE;32.591;17967.188;-1.33118;6.07170;3.94564;3
LIGH;32.595;17967.193;191.0;3
ACCE;32.601;17967.197;-1.20668;6.27281;2.67193;3
MAGN;32.602;17967.200;11.14152;-31.29340;-5.60873;0
LIGH;32.605;17967.203;117.0;3
ACCE;32.611;17967.208;-0.88107;6.00466;0.89064;3
LIGH;32.616;17967.213;117.0;3
ACCE;32.621;17967.217;-0.48842;5.57370;-0.69911;3
MAGN;32.622;17967.220;11.14152;-31.29340;-5.60873;0
LIGH;32.625;17967.223;117.0;3
ACCE;32.631;17967.228;0.63207;5.42047;-3.61046;3
LIGH;32.635;17967.233;117.0;3
ACCE;32.641;17967.237;0.64165;5.56412;-4.58729;3
MAGN;32.642;17967.240;11.14152;-31.29340;-5.60873;0
LIGH;32.645;17967.243;117.0;3
ACCE;32.651;17967.248;0.80445;6.09085;-5.28640;3
LIGH;32.655;17967.253;117.0;3
SOUN;32.658;172.06;0.00525;48.38
ACCE;32.661;17967.257;0.88107;6.92403;-4.76925;3
MAGN;32.662;17967.260;7.99003;-40.62355;2.93263;0
LIGH;32.665;17967.263;78.0;3
ACCE;32.671;17967.267;0.36392;7.12514;-5.40132;3
LIGH;32.695;17967.276;78.0;3
ACCE;32.696;17967.278;-0.08619;7.38372;-5.92804;3
MAGN;32.697;17967.281;7.99003;-40.62355;2.93263;0
LIGH;32.697;17967.285;78.0;3
ACCE;32.698;17967.288;-0.14365;7.37414;-6.37815;3
LIGH;32.698;17967.296;78.0;3
GNSS;32.700;1490625631.000;40.313468;-3.483590;596.000;0.000;7.0;0.0;26;10
ACCE;32.703;17967.297;0.42138;6.80911;-7.44118;3
MAGN;32.704;17967.301;7.99003;-40.62355;2.93263;0
GNSS;32.706;1490625631.000;40.313468;-3.483590;596.000;0.000;7.0;0.0;26;10
LIGH;32.707;17967.304;78.0;3
ACCE;32.712;17967.309;0.96726;6.91445;-8.13071;3
LIGH;32.716;17967.313;78.0;3
ACCE;32.722;17967.317;1.49398;7.01980;-8.19775;3
MAGN;32.726;17967.320;5.91869;-47.40666;10.84828;0
LIGH;32.727;17967.324;59.0;3
ACCE;32.732;17967.329;1.44610;6.62715;-7.54652;3
LIGH;32.737;17967.335;59.0;3
ACCE;32.743;17967.337;0.45011;6.66546;-5.35344;3
MAGN;32.751;17967.349;5.91869;-47.40666;10.84828;0
ACCE;32.753;17967.349;0.11492;6.93361;-5.27682;3
LIGH;32.756;17967.354;59.0;3
LIGH;32.759;17967.357;59.0;3
ACCE;32.761;17967.357;0.35434;7.06768;-6.32069;3
LIGH;32.765;17967.363;59.0;3
ACCE;32.772;17967.368;0.61292;6.99107;-7.53695;3
MAGN;32.773;17967.370;4.25601;-50.73011;16.78636;0
LIGH;32.776;17967.373;59.0;3
ACCE;32.780;17967.377;0.97683;6.49307;-9.55765;3
LIGH;32.785;17967.383;51.0;3
ACCE;32.792;17967.388;1.19710;6.47392;-9.75877;3
MAGN;32.792;17967.390;4.25601;-50.73011;16.78636;0
LIGH;32.795;17967.393;51.0;3
ACCE;32.800;17967.397;1.35033;6.28239;-9.41400;3
LIGH;32.805;17967.403;51.0;3
ACCE;32.812;17967.408;-0.01915;5.88974;-7.69975;3
MAGN;32.812;17967.410;4.25601;-50.73011;16.78636;0
LIGH;32.815;17967.413;51.0;3
ACCE;32.820;17967.417;-0.71826;6.25365;-6.60800;3
LIGH;32.825;17967.423;51.0;3
ACCE;32.831;17967.427;-1.00556;6.43561;-5.89931;3
MAGN;32.832;17967.430;5.00811;-51.31754;22.97995;0
LIGH;32.835;17967.433;51.0;3
ACCE;32.840;17967.437;-1.24498;6.24408;-5.56412;3
LIGH;32.845;17967.443;46.0;3
ACCE;32.852;17967.448;-1.03430;5.81312;-5.77481;3
MAGN;32.853;17967.450;5.00811;-51.31754;22.97995;0
LIGH;32.855;17967.453;46.0;3
ACCE;32.861;17967.457;-0.96726;5.61201;-6.40688;3
LIGH;32.865;17967.463;46.0;3
ACCE;32.873;17967.468;-1.24498;5.38217;-6.92403;3
MAGN;32.874;17967.471;5.00811;-51.31754;22.97995;0
LIGH;32.876;17967.474;46.0;3
ACCE;32.880;17967.477;-1.40779;5.10444;-7.66145;3
LIGH;32.885;17967.483;46.0;3
ACCE;32.893;17967.487;-1.21625;4.71179;-9.93115;3
MAGN;32.894;17967.491;8.85639;-45.69211;24.92506;0
LIGH;32.896;17967.494;46.0;3
ACCE;32.900;17967.497;-1.20668;4.47237;-10.46745;3
LIGH;32.905;17967.503;48.0;3
ACCE;32.913;17967.509;-1.15879;3.93607;-10.54406;3
MAGN;32.914;17967.511;8.85639;-45.69211;24.92506;0
LIGH;32.916;17967.514;41.0;3
ACCE;32.920;17967.517;-1.16837;3.69665;-10.49618;3
LIGH;32.926;17967.524;41.0;3
ACCE;32.932;17967.527;-1.19710;3.98395;-10.07480;3
MAGN;32.932;17967.530;8.85639;-45.69211;24.92506;0
LIGH;32.935;17967.533;41.0;3
ACCE;32.940;17967.537;-1.37906;4.15633;-9.92157;3
LIGH;32.945;17967.543;41.0;3
ACCE;32.952;17967.548;-1.52271;4.16591;-9.59596;3
MAGN;32.953;17967.551;12.01718;-39.72586;24.97264;0
LIGH;32.959;17967.557;41.0;3
ACCE;32.961;17967.557;-1.51314;4.09887;-9.50019;3
LIGH;32.965;17967.563;41.0;3
ACCE;32.973;17967.568;-0.90980;3.62003;-10.06522;3
MAGN;32.974;17967.572;12.01718;-39.72586;24.97264;0
PROX;32.975;17967.573;0.0;3
ACCE;32.980;17967.577;-0.54588;3.34231;-10.63983;3
LIGH;32.982;17967.580;36.0;3
LIGH;32.985;17967.583;36.0;3
ACCE;32.991;17967.587;-0.25857;3.07416;-11.00375;3
MAGN;32.992;17967.590;12.01718;-39.72586;24.97264;0
LIGH;32.996;17967.594;36.0;3
ACCE;33.000;17967.597;-0.03831;2.75812;-11.26232;3
LIGH;33.005;17967.603;36.0;3
ACCE;33.013;17967.608;-0.03831;1.57060;-11.22402;3
MAGN;33.013;17967.611;13.79780;-36.21215;24.65358;0
LIGH;33.018;17967.614;36.0;3
ACCE;33.021;17967.617;-0.15323;0.98641;-10.70687;3
LIGH;33.026;17967.624;36.0;3
ACCE;33.034;17967.629;-0.09577;0.41180;-9.84496;3
MAGN;33.041;17967.631;13.79780;-36.21215;24.65358;0
LIGH;33.042;17967.638;40.0;3
ACCE;33.043;17967.638;0.11492;-0.18196;-9.11712;3
LIGH;33.046;17967.643;40.0;3
ACCE;33.054;17967.648;0.48842;-0.67995;-8.20732;3
MAGN;33.054;17967.651;13.79780;-36.21215;24.65358;0
LIGH;33.057;17967.655;40.0;3
ACCE;33.060;17967.657;0.56503;-0.09577;-8.02536;3
LIGH;33.065;17967.663;40.0;3
ACCE;33.073;17967.668;0.30646;0.79487;-7.69018;3
MAGN;33.074;17967.671;14.80530;-35.10922;23.69034;0
LIGH;33.077;17967.675;40.0;3
ACCE;33.080;17967.677;-0.08619;1.64721;-7.55610;3
LIGH;33.085;17967.683;40.0;3
ACCE;33.093;17967.688;0.03831;2.90177;-7.02938;3
MAGN;33.093;17967.691;14.80530;-35.10922;23.69034;0
LIGH;33.096;17967.694;44.0;3
ACCE;33.100;17967.697;0.09577;3.28484;-6.99107;3
LIGH;33.105;17967.703;44.0;3
ACCE;33.113;17967.708;-0.11492;3.51469;-6.76123;3
MAGN;33.113;17967.711;14.80530;-35.10922;23.69034;0
LIGH;33.117;17967.714;44.0;3
ACCE;33.120;17967.717;-0.44053;3.79242;-6.25365;3
LIGH;33.125;17967.723;44.0;3
ACCE;33.133;17967.728;-2.59531;4.19464;-4.34787;3
MAGN;33.134;17967.731;16.70736;-34.15257;20.25792;0
LIGH;33.136;17967.734;44.0;3
ACCE;33.141;17967.737;-3.58173;4.29041;-2.86347;3
LIGH;33.145;17967.743;44.0;3
ACCE;33.151;17967.747;-4.12760;4.38618;-0.98641;3
MAGN;33.152;17967.750;16.70736;-34.15257;20.25792;0
LIGH;33.155;17967.753;47.0;3
ACCE;33.160;17967.757;-4.69264;2.88262;2.12605;3
LIGH;33.165;17967.763;47.0;3
ACCE;33.171;17967.767;-4.87459;4.93206;5.00867;3
MAGN;33.172;17967.770;16.70736;-34.15257;20.25792;0
LIGH;33.175;17967.773;47.0;3
ACCE;33.181;17967.778;-4.07014;7.23049;4.61602;3
LIGH;33.185;17967.783;47.0;3
ACCE;33.191;17967.787;-2.99754;9.24162;4.32872;3
MAGN;33.192;17967.790;19.39999;-29.34680;8.09952;0
LIGH;33.195;17967.793;47.0;3
ACCE;33.201;17967.798;-2.38462;8.81066;4.44364;3
LIGH;33.205;17967.803;47.0;3
SOUN;33.209;42.43;0.00129;36.22
ACCE;33.212;17967.807;-2.54743;7.09641;4.61602;3
MAGN;33.212;17967.810;19.39999;-29.34680;8.09952;0
LIGH;33.215;17967.813;89.0;3
ACCE;33.221;17967.818;-1.85790;5.82270;4.43406;3
PROX;33.223;17967.821;8.0;3
LIGH;33.228;17967.826;89.0;3
ACCE;33.231;17967.827;-1.14922;5.17148;4.26168;3
MAGN;33.232;17967.830;19.39999;-29.34680;8.09952;0
LIGH;33.235;17967.833;89.0;3
ACCE;33.241;17967.838;-1.53229;4.08930;5.40132;3
LIGH;33.245;17967.843;89.0;3
ACCE;33.251;17967.847;-1.30245;3.70622;6.78038;3
MAGN;33.252;17967.850;16.25541;-18.85988;-7.75292;0
LIGH;33.255;17967.853;89.0;3
ACCE;33.261;17967.858;-1.38864;2.85389;7.88171;3
LIGH;33.265;17967.863;89.0;3
ACCE;33.271;17967.867;-1.51314;0.88107;11.07079;3
MAGN;33.272;17967.870;16.25541;-18.85988;-7.75292;0
LIGH;33.275;17967.873;47.0;3
ACCE;33.281;17967.878;-1.64721;-0.92895;17.58302;3
LIGH;33.285;17967.883;229.0;3
ACCE;33.291;17967.887;0.01915;0.22027;13.55118;3
MAGN;33.292;17967.890;16.25541;-18.85988;-7.75292;0
LIGH;33.295;17967.893;229.0;3
ACCE;33.301;17967.898;1.72383;1.65679;14.97813;3
LIGH;33.305;17967.903;229.0;3
ACCE;33.311;17967.907;1.13006;5.80354;13.95341;3
MAGN;33.312;17967.910;14.10525;-6.56818;-18.16372;0
LIGH;33.315;17967.913;229.0;3
ACCE;33.320;17967.917;1.13006;5.41090;10.75475;3
LIGH;33.325;17967.923;229.0;3
ACCE;33.331;17967.927;0.59376;4.90333;7.94875;3
MAGN;33.332;17967.930;14.10525;-6.56818;-18.16372;0
LIGH;33.335;17967.933;229.0;3
ACCE;33.342;17967.938;1.31202;5.24809;6.35900;3
LIGH;33.346;17967.944;566.0;3
ACCE;33.351;17967.947;1.38864;4.79798;9.26077;3
MAGN;33.352;17967.950;14.10525;-6.56818;-18.16372;0
LIGH;33.355;17967.953;566.0;3
ACCE;33.361;17967.958;0.95768;3.01669;11.28148;3
LIGH;33.365;17967.963;566.0;3
ACCE;33.372;17967.967;0.42138;1.84832;13.22557;3
MAGN;33.372;17967.970;12.15472;4.67188;-23.18999;0
LIGH;33.375;17967.973;566.0;3
ACCE;33.381;17967.978;-0.22984;1.30245;14.47056;3
LIGH;33.385;17967.983;566.0;3
ACCE;33.391;17967.987;-0.32561;-0.22984;15.91665;3
MAGN;33.392;17967.990;12.15472;4.67188;-23.18999;0
LIGH;33.395;17967.993;566.0;3
ACCE;33.401;17967.998;-0.29688;-0.67995;15.80173;3
LIGH;33.405;17968.003;761.0;3
ACCE;33.411;17968.007;0.02873;-0.76614;16.05073;3
MAGN;33.412;17968.010;12.15472;4.67188;-23.18999;0
LIGH;33.415;17968.013;761.0;3
ACCE;33.421;17968.018;0.69911;-0.57461;15.27501;3
LIGH;33.425;17968.023;761.0;3
ACCE;33.431;17968.027;1.23541;0.60334;12.23916;3
MAGN;33.432;17968.030;13.94041;11.24858;-24.02890;0
LIGH;33.435;17968.033;761.0;3
ACCE;33.444;17968.038;1.39821;1.35033;10.98460;3
LIGH;33.448;17968.046;761.0;3
ACCE;33.451;17968.047;1.62806;1.77171;10.61110;3
MAGN;33.452;17968.050;13.94041;11.24858;-24.02890;0
LIGH;33.455;17968.053;761.0;3
ACCE;33.461;17968.058;0.15323;1.41737;10.25676;3
LIGH;33.465;17968.063;817.0;3
ACCE;33.471;17968.067;-1.13006;1.35991;10.63983;3
MAGN;33.472;17968.070;13.94041;11.24858;-24.02890;0
LIGH;33.475;17968.073;817.0;3
ACCE;33.480;17968.077;-1.82917;1.09176;11.09952;3
LIGH;33.485;17968.083;817.0;3
ACCE;33.491;17968.087;-1.66636;0.38307;11.70286;3
MAGN;33.493;17968.090;14.11187;15.97540;-23.98614;0
LIGH;33.495;17968.093;817.0;3
ACCE;33.501;17968.098;-0.45011;-1.50356;11.90397;3
LIGH;33.505;17968.103;817.0;3
ACCE;33.511;17968.107;-0.29688;-1.72383;12.38281;3
MAGN;33.512;17968.110;14.11187;15.97540;-23.98614;0
LIGH;33.515;17968.113;817.0;3
ACCE;33.521;17968.118;-0.41180;-2.01113;13.53203;3
LIGH;33.525;17968.123;856.0;3
ACCE;33.531;17968.127;-0.60334;-2.76770;14.40352;3
MAGN;33.532;17968.130;14.11187;15.97540;-23.98614;0
LIGH;33.535;17968.133;856.0;3
ACCE;33.545;17968.138;-2.22182;-3.94564;13.31176;3
BLE4;33.547;2016;16;-87
BLE4;33.547;2016;14;-88
BLE4;33.547;2016;11;-89
BLE4;33.548;2016;10;-90
BLE4;33.548;2016;12;-93
BLE4;33.548;2016;13;-94
BLE4;33.548;2016;9;-94
BLE4;33.548;2016;15;-97
BLE4;33.549;2016;7;-100
BLE4;33.549;2016;23;-102
BLE4;33.549;2016;8;-102
LIGH;33.551;17968.149;856.0;3
ACCE;33.552;17968.147;-4.00311;-3.35188;12.33493;3
MAGN;33.553;17968.151;14.55189;19.19735;-26.62938;0
LIGH;33.556;17968.154;856.0;3
ACCE;33.561;17968.158;-5.60243;-2.03986;11.02290;3
LIGH;33.565;17968.163;856.0;3
ACCE;33.571;17968.167;-5.97593;-0.45969;10.62068;3
MAGN;33.572;17968.170;14.55189;19.19735;-26.62938;0
LIGH;33.575;17968.173;856.0;3
ACCE;33.581;17968.178;-6.18662;0.94810;7.79552;3
LIGH;33.585;17968.183;916.0;3
ACCE;33.591;17968.187;-5.60243;1.58975;8.32224;3
MAGN;33.592;17968.190;14.55189;19.19735;-26.62938;0
LIGH;33.595;17968.193;770.0;3
ACCE;33.601;17968.198;-4.53941;1.44610;8.51378;3
LIGH;33.605;17968.203;770.0;3
ACCE;33.611;17968.207;-3.71580;0.49799;8.94474;3
MAGN;33.612;17968.210;12.01818;20.94438;-28.65074;0
LIGH;33.615;17968.213;770.0;3
ACCE;33.621;17968.218;-3.33273;-0.46926;8.20732;3
LIGH;33.625;17968.223;770.0;3
ACCE;33.631;17968.227;-2.99754;-0.00958;8.88728;3
MAGN;33.632;17968.230;12.01818;20.94438;-28.65074;0
LIGH;33.635;17968.233;770.0;3
ACCE;33.640;17968.237;-2.40378;0.18196;9.21289;3
LIGH;33.646;17968.244;776.0;3
SOUN;33.651;49.64;0.00151;37.59
ACCE;33.654;17968.247;-1.37906;-1.33118;9.87369;3
MAGN;33.654;17968.250;12.01818;20.94438;-28.65074;0
LIGH;33.655;17968.253;744.0;3
ACCE;33.661;17968.258;-2.02071;-3.01669;11.21444;3
LIGH;33.665;17968.263;744.0;3
ACCE;33.672;17968.267;-1.97282;-2.55701;10.71645;3
MAGN;33.674;17968.270;6.71876;23.89484;-29.07609;0
GNSS;33.674;1490625632.000;40.313468;-3.483590;596.000;0.000;6.0;0.0;26;10
ACCE;33.684;17968.277;-1.63763;-1.86748;10.41957;3
LIGH;33.692;17968.283;744.0;3
LIGH;33.693;17968.287;744.0;3
ACCE;33.699;17968.288;-1.27372;-3.05500;11.26232;3
MAGN;33.701;17968.292;6.71876;23.89484;-29.07609;0
LIGH;33.702;17968.296;744.0;3
GNSS;33.703;1490625632.000;40.313468;-3.483590;596.000;0.000;6.0;0.0;26;10
ACCE;33.705;17968.299;-0.52672;-3.33273;10.86968;3
LIGH;33.718;17968.305;744.0;3
ACCE;33.720;17968.307;-0.44053;-3.42850;10.91756;3
MAGN;33.721;17968.310;6.71876;23.89484;-29.07609;0
LIGH;33.722;17968.314;770.0;3
ACCE;33.722;17968.317;-0.65122;-3.22738;10.95587;3
LIGH;33.726;17968.324;770.0;3
ACCE;33.734;17968.330;-1.29287;-2.40378;10.74518;3
MAGN;33.736;17968.334;0.76580;25.33336;-29.60160;0
LIGH;33.741;17968.339;770.0;3
ACCE;33.743;17968.339;-1.61848;-1.67594;10.60153;3
LIGH;33.748;17968.346;770.0;3
ACCE;33.752;17968.347;-2.24097;-1.04387;10.77391;3
MAGN;33.753;17968.350;0.76580;25.33336;-29.60160;0
LIGH;33.759;17968.356;770.0;3
ACCE;33.761;17968.357;-2.92093;-0.67995;11.11867;3
LIGH;33.765;17968.363;770.0;3
ACCE;33.771;17968.367;-3.22738;-0.74699;11.52090;3
MAGN;33.772;17968.370;0.76580;25.33336;-29.60160;0
LIGH;33.775;17968.373;729.0;3
ACCE;33.781;17968.378;-3.82115;-0.52672;11.54963;3
LIGH;33.785;17968.383;729.0;3
ACCE;33.791;17968.387;-4.44364;-0.47884;11.63582;3
MAGN;33.792;17968.390;-6.36602;26.24843;-29.01887;0
LIGH;33.795;17968.393;729.0;3
ACCE;33.800;17968.397;-4.60644;-0.44053;11.31979;3
LIGH;33.805;17968.403;729.0;3
WIFI;33.806;17968.348;eduroam;00:0b:86:27:3e:d0;-74
WIFI;33.806;17968.348;test-CAR;00:0b:86:27:3e:d2;-76
WIFI;33.806;17968.348;portal-csic;00:0b:86:27:3e:d1;-74
WIFI;33.806;17968.348;test-CAR;00:0b:86:27:36:c2;-67
WIFI;33.806;17968.348;eduroam;00:0b:86:27:36:c0;-67
WIFI;33.806;17968.348;portal-csic;00:0b:86:27:36:c1;-67
WIFI;33.806;17968.348;test-CAR;00:0b:86:27:32:e2;-88
WIFI;33.806;17968.348;SMC_LOPSI;00:13:f7:80:98:e4;-59
WIFI;33.806;17968.348;portal-csic;00:0b:86:27:32:e1;-88
WIFI;33.806;17968.348;WLAN_3F;e0:91:53:1b:36:f3;-79
WIFI;33.806;17968.348;eduroam;00:0b:86:27:32:e0;-88
WIFI;33.806;17968.348;eduroam;00:0b:86:27:37:b0;-91
WIFI;33.806;17968.348;portal-csic;00:0b:86:27:37:b1;-90
WIFI;33.806;17968.348;cochera;b8:a3:86:65:e3:29;-91
WIFI;33.806;17968.348;test-CAR;00:0b:86:27:37:b2;-90
ACCE;33.819;17968.408;-5.02782;0.76614;10.51533;3
MAGN;33.820;17968.411;-6.36602;26.24843;-29.01887;0
LIGH;33.820;17968.414;729.0;3
ACCE;33.820;17968.417;-5.09486;1.58975;10.24718;3
LIGH;33.825;17968.423;729.0;3
ACCE;33.832;17968.427;-4.96079;1.77171;10.01734;3
MAGN;33.832;17968.430;-6.36602;26.24843;-29.01887;0
LIGH;33.835;17968.433;688.0;3
ACCE;33.840;17968.437;-4.93206;1.31202;9.62469;3
LIGH;33.845;17968.443;688.0;3
ACCE;33.852;17968.447;-4.41491;-0.13408;9.70131;3
MAGN;33.852;17968.450;-14.29688;26.05839;-28.24320;0
LIGH;33.855;17968.453;688.0;3
ACCE;33.860;17968.457;-4.03184;-0.35434;9.90242;3
LIGH;33.865;17968.463;688.0;3
ACCE;33.871;17968.467;-3.90734;-0.82361;10.28549;3
MAGN;33.872;17968.470;-14.29688;26.05839;-28.24320;0
LIGH;33.879;17968.477;688.0;3
ACCE;33.881;17968.477;-3.83072;-1.40779;11.22402;3
LIGH;33.885;17968.483;688.0;3
ACCE;33.893;17968.489;-3.49553;-1.58975;12.29662;3
MAGN;33.895;17968.491;-14.29688;26.05839;-28.24320;0
LIGH;33.897;17968.495;658.0;3
ACCE;33.900;17968.497;-3.60088;-1.38864;12.03805;3
LIGH;33.905;17968.503;658.0;3
ACCE;33.913;17968.508;-3.68707;-1.28329;11.90397;3
MAGN;33.913;17968.511;-20.98085;25.15116;-27.29641;0
LIGH;33.916;17968.514;658.0;3
ACCE;33.920;17968.517;-3.87861;-1.14922;11.58794;3
LIGH;33.925;17968.523;658.0;3
ACCE;33.933;17968.528;-3.93607;-0.07661;10.10353;3
MAGN;33.933;17968.531;-20.98085;25.15116;-27.29641;0
LIGH;33.936;17968.534;658.0;3
ACCE;33.940;17968.537;-3.71580;0.11492;8.87770;3
LIGH;33.945;17968.543;658.0;3
ACCE;33.955;17968.548;-2.64320;-0.29688;7.64229;3
MAGN;33.958;17968.551;-20.98085;25.15116;-27.29641;0
LIGH;33.958;17968.555;650.0;3
ACCE;33.960;17968.557;-2.64320;-0.29688;7.64229;3
LIGH;33.965;17968.563;650.0;3
ACCE;33.971;17968.567;-1.22583;-1.38864;7.47949;3
MAGN;33.972;17968.570;-24.59676;23.37402;-26.50239;0
LIGH;33.975;17968.573;650.0;3
ACCE;33.980;17968.577;-0.96726;-1.73340;7.92002;3
LIGH;33.986;17968.583;650.0;3
ACCE;33.993;17968.589;-0.80445;-2.28886;8.78193;3
MAGN;33.994;17968.591;-24.59676;23.37402;-26.50239;0
LIGH;33.997;17968.595;650.0;3
ACCE;34.002;17968.597;-0.96726;-2.50912;8.85855;3
LIGH;34.006;17968.604;650.0;3
ACCE;34.014;17968.609;-1.35033;-2.49955;9.45231;3
MAGN;34.017;17968.613;-24.59676;23.37402;-26.50239;0
LIGH;34.022;17968.616;656.0;3
ACCE;34.024;17968.618;-1.89621;-2.42293;9.67257;3
LIGH;34.026;17968.624;636.0;3
ACCE;34.035;17968.628;-3.71580;-1.70467;10.06522;3
MAGN;34.036;17968.631;-24.45559;22.28432;-27.30173;0
LIGH;34.041;17968.639;636.0;3
ACCE;34.042;17968.638;-4.78840;-1.15879;9.91199;3
LIGH;34.046;17968.644;636.0;3
ACCE;34.053;17968.648;-5.67905;-0.51715;9.72046;3
MAGN;34.054;17968.651;-24.45559;22.28432;-27.30173;0
LIGH;34.056;17968.654;636.0;3
ACCE;34.061;17968.657;-6.39731;-0.04788;9.36612;3
LIGH;34.065;17968.663;636.0;3
ACCE;34.073;17968.669;-7.03895;0.04788;8.24563;3
MAGN;34.073;17968.671;-24.45559;22.28432;-27.30173;0
LIGH;34.076;17968.674;636.0;3
ACCE;34.081;17968.677;-7.22091;-0.17238;7.58483;3
LIGH;34.085;17968.683;582.0;3
ACCE;34.093;17968.689;-7.23049;-0.49799;7.29753;3
MAGN;34.094;17968.691;-21.63361;22.06067;-28.70885;0
LIGH;34.096;17968.694;582.0;3
ACCE;34.100;17968.697;-6.99107;-0.74699;6.89530;3
LIGH;34.105;17968.703;582.0;3
ACCE;34.113;17968.709;-5.79397;-1.10133;7.04853;3
MAGN;34.114;17968.711;-21.63361;22.06067;-28.70885;0
LIGH;34.116;17968.714;582.0;3
ACCE;34.120;17968.717;-5.09486;-1.15879;7.08684;3
LIGH;34.125;17968.723;582.0;3
ACCE;34.131;17968.727;-4.08930;-1.19710;8.20732;3
MAGN;34.132;17968.730;-21.63361;22.06067;-28.70885;0
LIGH;34.135;17968.733;582.0;3
ACCE;34.140;17968.737;-3.63919;-1.32160;8.58082;3
LIGH;34.145;17968.743;553.0;3
ACCE;34.153;17968.748;-4.58729;-1.21625;7.48906;3
MAGN;34.153;17968.751;-15.77572;22.10966;-30.20917;0
LIGH;34.156;17968.754;553.0;3
ACCE;34.160;17968.757;-5.03740;-0.77572;7.51779;3
LIGH;34.165;17968.763;553.0;3
ACCE;34.173;17968.768;-5.34386;-0.00958;8.17859;3
MAGN;34.174;17968.771;-15.77572;22.10966;-30.20917;0
LIGH;34.176;17968.774;553.0;3
ACCE;34.180;17968.777;-5.71735;0.83318;8.56167;3
LIGH;34.185;17968.783;553.0;3
ACCE;34.193;17968.789;-6.44519;1.79086;9.50977;3
MAGN;34.194;17968.791;-15.77572;22.10966;-30.20917;0
LIGH;34.196;17968.794;553.0;3
ACCE;34.200;17968.797;-6.33027;1.55144;9.91199;3
SOUN;34.202;40.63;0.00124;35.85
LIGH;34.205;17968.803;471.0;3
ACCE;34.213;17968.808;-6.08127;1.16837;10.15141;3
MAGN;34.213;17968.811;-7.35074;21.86894;-32.10080;0
LIGH;34.216;17968.814;471.0;3
ACCE;34.220;17968.817;-5.75566;0.52672;10.24718;3
LIGH;34.225;17968.823;471.0;3
ACCE;34.233;17968.828;-5.40132;-0.45969;10.23761;3
MAGN;34.234;17968.831;-7.35074;21.86894;-32.10080;0
LIGH;34.236;17968.834;471.0;3
ACCE;34.240;17968.837;-5.38217;-0.67995;10.17057;3
LIGH;34.245;17968.843;471.0;3
ACCE;34.254;17968.849;-5.08528;-0.96726;10.27591;3
MAGN;34.256;17968.852;-7.35074;21.86894;-32.10080;0
LIGH;34.257;17968.855;471.0;3
ACCE;34.260;17968.857;-5.08528;-0.96726;10.27591;3
LIGH;34.265;17968.863;421.0;3
ACCE;34.273;17968.868;-4.55856;-1.12049;11.14740;3
MAGN;34.274;17968.871;3.90761;19.08059;-31.77174;0
LIGH;34.276;17968.874;421.0;3
ACCE;34.280;17968.877;-4.32872;-0.76614;11.17613;3
LIGH;34.285;17968.883;421.0;3
ACCE;34.291;17968.887;-4.15633;-0.24900;11.16656;3
MAGN;34.292;17968.890;3.90761;19.08059;-31.77174;0
LIGH;34.295;17968.893;421.0;3
ACCE;34.300;17968.897;-3.94564;0.36392;10.89841;3
LIGH;34.305;17968.903;421.0;3
ACCE;34.313;17968.908;-3.43807;1.75256;9.67257;3
MAGN;34.314;17968.911;3.90761;19.08059;-31.77174;0
LIGH;34.316;17968.914;421.0;3
ACCE;34.320;17968.917;-3.16992;2.51870;8.92558;3
LIGH;34.325;17968.923;429.0;3
ACCE;34.333;17968.928;-2.54743;3.70622;8.51378;3
MAGN;34.333;17968.931;10.61263;14.30684;-32.38298;0
LIGH;34.336;17968.934;400.0;3
ACCE;34.340;17968.937;-2.54743;3.70622;8.51378;3
LIGH;34.345;17968.943;400.0;3
ACCE;34.353;17968.948;-1.85790;3.64876;9.01178;3
MAGN;34.353;17968.951;10.61263;14.30684;-32.38298;0
LIGH;34.356;17968.954;400.0;3
ACCE;34.360;17968.957;-1.58017;3.34231;9.10754;3
LIGH;34.365;17968.963;400.0;3
ACCE;34.373;17968.969;-0.78530;2.48039;9.22246;3
MAGN;34.375;17968.971;10.61263;14.30684;-32.38298;0
LIGH;34.377;17968.974;400.0;3
ACCE;34.380;17968.977;-0.65122;2.30801;8.91601;3
LIGH;34.385;17968.983;400.0;3
ACCE;34.393;17968.988;-0.85234;2.67193;8.63828;3
MAGN;34.393;17968.991;14.07097;10.12966;-33.25605;0
LIGH;34.396;17968.994;460.0;3
ACCE;34.400;17968.997;-1.16837;3.05500;8.44674;3
LIGH;34.405;17969.003;460.0;3
ACCE;34.413;17969.008;-1.82917;4.05099;9.40442;3
MAGN;34.414;17969.011;14.07097;10.12966;-33.25605;0
LIGH;34.416;17969.014;460.0;3
ACCE;34.420;17969.017;-2.16436;4.43406;10.22803;3
LIGH;34.425;17969.023;460.0;3
ACCE;34.431;17969.027;-2.17394;4.78840;10.77391;3
MAGN;34.432;17969.030;14.07097;10.12966;-33.25605;0
LIGH;34.435;17969.033;460.0;3
ACCE;34.441;17969.038;-1.99198;5.00867;10.74518;3
LIGH;34.445;17969.043;460.0;3
ACCE;34.451;17969.047;-1.50356;4.69264;9.36612;3
MAGN;34.453;17969.050;17.09757;6.94925;-33.01099;0
LIGH;34.455;17969.053;488.0;3
ACCE;34.460;17969.057;-1.08218;3.09331;9.33739;3
LIGH;34.465;17969.063;488.0;3
ACCE;34.471;17969.067;-0.87149;2.63362;8.18817;3
MAGN;34.472;17969.070;17.09757;6.94925;-33.01099;0
LIGH;34.475;17969.073;488.0;3
ACCE;34.481;17969.078;-0.89064;3.30400;7.35499;3
LIGH;34.485;17969.083;488.0;3
ACCE;34.491;17969.087;-0.76614;4.28083;6.27281;3
MAGN;34.492;17969.090;17.09757;6.94925;-33.01099;0
LIGH;34.495;17969.093;488.0;3
ACCE;34.501;17969.098;-0.86191;4.78840;5.88016;3
LIGH;34.505;17969.103;488.0;3
ACCE;34.511;17969.107;-0.99599;5.13317;6.10043;3
MAGN;34.513;17969.110;18.78087;4.12718;-32.50611;0
LIGH;34.515;17969.113;468.0;3
ACCE;34.521;17969.118;-0.72784;5.11401;6.30154;3
LIGH;34.525;17969.123;468.0;3
ACCE;34.531;17969.127;-0.08619;4.03184;6.78996;3
MAGN;34.532;17969.130;18.78087;4.12718;-32.50611;0
LIGH;34.535;17969.133;468.0;3
ACCE;34.541;17969.138;0.35434;3.17950;7.10599;3
LIGH;34.547;17969.145;468.0;3
ACCE;34.553;17969.149;0.74699;2.13563;7.47949;3
MAGN;34.555;17969.152;18.78087;4.12718;-32.50611;0
BLE4;34.562;2016;16;-87
BLE4;34.563;2016;11;-89
BLE4;34.563;2016;12;-90
BLE4;34.563;2016;10;-92
BLE4;34.563;2016;14;-93
BLE4;34.564;2016;9;-94
BLE4;34.564;2016;13;-95
BLE4;34.564;2016;7;-100
BLE4;34.564;2016;23;-102
BLE4;34.564;2016;15;-102
BLE4;34.564;2016;8;-102
LIGH;34.565;17969.158;468.0;3
ACCE;34.565;17969.159;1.21625;1.13006;7.62314;3
LIGH;34.566;17969.164;468.0;3
ACCE;34.579;17969.168;2.49955;2.13563;6.63673;3
MAGN;34.582;17969.180;18.97272;3.31237;-34.76679;0
ACCE;34.585;17969.178;2.49955;2.13563;6.63673;3
LIGH;34.586;17969.184;554.0;3
ACCE;34.591;17969.187;2.03028;2.35589;6.29196;3
LIGH;34.594;17969.189;554.0;3
LIGH;34.601;17969.199;554.0;3
ACCE;34.607;17969.197;1.92494;1.98240;6.65588;3
MAGN;34.609;17969.202;18.97272;3.31237;-34.76679;0
LIGH;34.611;17969.205;554.0;3
ACCE;34.612;17969.208;1.76213;1.48441;6.71334;3
LIGH;34.621;17969.215;554.0;3
ACCE;34.624;17969.218;1.30245;1.07260;7.32626;3
MAGN;34.627;17969.224;18.97272;3.31237;-34.76679;0
ACCE;34.631;17969.227;1.03430;0.90980;7.88171;3
LIGH;34.632;17969.230;554.0;3
LIGH;34.636;17969.234;702.0;3
ACCE;34.643;17969.239;0.97683;2.31759;9.06924;3
SOUN;34.645;36.81;0.00112;34.99
MAGN;34.652;17969.246;18.23316;6.16925;-35.77958;0
ACCE;34.655;17969.248;0.42138;3.24654;10.19930;3
LIGH;34.656;17969.252;702.0;3
ACCE;34.666;17969.259;-1.94409;5.24809;14.69082;3
LIGH;34.666;17969.264;702.0;3
MAGN;34.667;17969.264;18.23316;6.16925;-35.77958;0
LIGH;34.671;17969.268;702.0;3
ACCE;34.673;17969.268;-1.94409;5.24809;14.69082;3
LIGH;34.686;17969.277;702.0;3
ACCE;34.687;17969.279;-2.94966;3.69665;18.76097;3
MAGN;34.689;17969.284;18.23316;6.16925;-35.77958;0
LIGH;34.691;17969.288;702.0;3
ACCE;34.691;17969.287;-3.49553;0.77572;18.39705;3
GNSS;34.692;1490625633.000;40.313468;-3.483590;596.000;0.000;7.0;0.0;26;11
LIGH;34.696;17969.294;693.0;3
GNSS;34.697;1490625633.000;40.313468;-3.483590;596.000;0.000;7.0;0.0;26;11
ACCE;34.701;17969.297;-3.89776;0.98641;18.64604;3
MAGN;34.703;17969.300;22.04608;7.22856;-34.81441;0
LIGH;34.705;17969.303;727.0;3
ACCE;34.710;17969.307;-4.17549;2.61447;18.06186;3
LIGH;34.715;17969.313;727.0;3
ACCE;34.723;17969.318;-2.43251;5.67905;10.74518;3
MAGN;34.724;17969.321;22.04608;7.22856;-34.81441;0
LIGH;34.727;17969.325;727.0;3
ACCE;34.730;17969.327;-3.45723;5.96635;10.39084;3
LIGH;34.735;17969.333;727.0;3
ACCE;34.742;17969.337;-2.80600;7.79552;11.02290;3
MAGN;34.743;17969.340;22.04608;7.22856;-34.81441;0
LIGH;34.745;17969.343;727.0;3
ACCE;34.750;17969.347;-1.72383;8.15944;11.17613;3
LIGH;34.756;17969.354;727.0;3
ACCE;34.761;17969.357;-2.63362;6.28239;12.41154;3
MAGN;34.763;17969.360;23.86500;6.96360;-35.06628;0
LIGH;34.768;17969.366;620.0;3
ACCE;34.770;17969.367;-2.45166;5.88016;14.92066;3
LIGH;34.775;17969.373;620.0;3
ACCE;34.781;17969.377;-2.51870;4.92248;17.62132;3
MAGN;34.782;17969.380;23.86500;6.96360;-35.06628;0
LIGH;34.786;17969.384;620.0;3
ACCE;34.791;17969.387;-2.24097;2.97839;18.62689;3
LIGH;34.795;17969.393;620.0;3
ACCE;34.802;17969.398;-0.01915;2.62405;16.50084;3
MAGN;34.803;17969.400;23.86500;6.96360;-35.06628;0
LIGH;34.806;17969.404;620.0;3
ACCE;34.810;17969.407;1.00556;4.15633;13.14896;3
LIGH;34.815;17969.413;620.0;3
ACCE;34.823;17969.418;1.05345;5.21936;10.56322;3
MAGN;34.826;17969.421;22.92331;4.60787;-35.10262;0
LIGH;34.827;17969.424;598.0;3
ACCE;34.830;17969.427;0.32561;5.85143;9.59596;3
LIGH;34.835;17969.433;598.0;3
ACCE;34.842;17969.438;-1.22583;6.23450;10.13226;3
MAGN;34.843;17969.440;22.92331;4.60787;-35.10262;0
LIGH;34.845;17969.443;598.0;3
ACCE;34.850;17969.447;-1.42694;6.90488;10.61110;3
LIGH;34.855;17969.453;598.0;3
ACCE;34.862;17969.458;-1.16837;6.31112;11.52090;3
MAGN;34.863;17969.460;22.92331;4.60787;-35.10262;0
LIGH;34.865;17969.463;598.0;3
ACCE;34.870;17969.467;-0.81403;5.63116;12.26789;3
LIGH;34.875;17969.473;598.0;3
ACCE;34.882;17969.478;0.50757;5.06613;11.31021;3
MAGN;34.883;17969.480;21.58879;-0.14436;-34.81627;0
LIGH;34.885;17969.483;395.0;3
ACCE;34.890;17969.487;1.42694;4.88417;9.68215;3
LIGH;34.895;17969.493;395.0;3
ACCE;34.902;17969.498;1.53229;4.65433;8.62870;3
MAGN;34.903;17969.500;21.58879;-0.14436;-34.81627;0
LIGH;34.905;17969.503;395.0;3
ACCE;34.911;17969.507;1.50356;4.82671;7.83383;3
LIGH;34.915;17969.513;395.0;3
ACCE;34.922;17969.518;1.49398;5.11401;7.23049;3
MAGN;34.923;17969.521;21.58879;-0.14436;-34.81627;0
LIGH;34.926;17969.524;395.0;3
ACCE;34.930;17969.527;0.80445;5.26724;7.01022;3
LIGH;34.935;17969.533;395.0;3
ACCE;34.941;17969.537;0.46926;5.48751;6.93361;3
MAGN;34.942;17969.540;20.04741;-6.35925;-33.87355;0
LIGH;34.945;17969.543;248.0;3
ACCE;34.950;17969.547;0.22027;5.69820;6.70376;3
LIGH;34.955;17969.553;248.0;3
ACCE;34.962;17969.558;-0.88107;6.68461;6.56969;3
MAGN;34.963;17969.561;20.04741;-6.35925;-33.87355;0
LIGH;34.966;17969.564;248.0;3
ACCE;34.971;17969.567;-1.32160;6.83784;6.77080;3
LIGH;34.976;17969.574;248.0;3
ACCE;34.983;17969.578;-1.22583;7.10599;7.71891;3
MAGN;34.984;17969.581;20.04741;-6.35925;-33.87355;0
LIGH;34.986;17969.584;248.0;3
ACCE;34.990;17969.587;-0.51715;7.48906;8.08282;3
LIGH;34.995;17969.593;248.0;3
ACCE;35.003;17969.598;-0.13408;7.07726;8.51378;3
MAGN;35.004;17969.601;19.99734;-13.88400;-29.92283;0
LIGH;35.006;17969.604;150.0;3
ACCE;35.010;17969.607;-0.26815;6.53138;7.80510;3
LIGH;35.015;17969.613;150.0;3
ACCE;35.023;17969.619;-1.81959;7.50822;6.74207;3
MAGN;35.024;17969.621;19.99734;-13.88400;-29.92283;0
LIGH;35.027;17969.625;150.0;3
ACCE;35.030;17969.627;-2.25055;7.66145;6.22492;3
ACCE;35.044;17969.639;-2.27928;7.71891;5.25767;3
LIGH;35.046;17969.642;150.0;3
MAGN;35.046;17969.643;19.99734;-13.88400;-29.92283;0
LIGH;35.049;17969.647;150.0;3
ACCE;35.051;17969.647;-1.97282;7.41245;3.94564;3
LIGH;35.055;17969.653;150.0;3
ACCE;35.062;17969.657;-0.21069;6.76123;3.63919;3
MAGN;35.063;17969.660;19.94661;-21.59766;-24.98781;0
LIGH;35.065;17969.663;150.0;3
ACCE;35.070;17969.667;0.66080;7.06768;3.42850;3
LIGH;35.075;17969.673;107.0;3
ACCE;35.082;17969.677;0.56503;7.86256;3.06458;3
MAGN;35.082;17969.680;19.94661;-21.59766;-24.98781;0
LIGH;35.086;17969.684;107.0;3
ACCE;35.091;17969.688;-0.19154;8.15944;2.55701;3
LIGH;35.095;17969.693;107.0;3
ACCE;35.101;17969.697;-1.43652;7.57525;2.66235;3
MAGN;35.102;17969.700;19.94661;-21.59766;-24.98781;0
LIGH;35.105;17969.703;107.0;3
ACCE;35.110;17969.707;-1.75256;8.10198;2.99754;3
LIGH;35.115;17969.713;107.0;3
ACCE;35.121;17969.717;-1.92494;8.04452;3.26569;3
MAGN;35.122;17969.720;19.53618;-27.92788;-18.83886;0
LIGH;35.125;17969.723;107.0;3
ACCE;35.132;17969.728;-1.72383;7.44118;2.70066;3
LIGH;35.135;17969.733;80.0;3
ACCE;35.141;17969.737;-0.29688;6.23450;0.39265;3
MAGN;35.142;17969.740;19.53618;-27.92788;-18.83886;0
LIGH;35.145;17969.743;80.0;3
ACCE;35.151;17969.748;-0.15323;6.32069;-1.34075;3
LIGH;35.155;17969.753;80.0;3
ACCE;35.161;17969.757;-0.30646;6.79953;-2.32716;3
MAGN;35.162;17969.760;19.53618;-27.92788;-18.83886;0
LIGH;35.165;17969.763;80.0;3
ACCE;35.171;17969.768;-0.68953;7.07726;-2.87304;3
LIGH;35.175;17969.773;80.0;3
ACCE;35.182;17969.777;-0.82361;7.13472;-3.12204;3
MAGN;35.183;17969.780;18.04598;-33.22091;-12.61629;0
LIGH;35.185;17969.783;80.0;3
ACCE;35.191;17969.788;-0.57461;7.02938;-3.00712;3
SOUN;35.194;40.45;0.00123;35.81
LIGH;35.197;17969.794;62.0;3
ACCE;35.201;17969.797;-0.25857;7.01022;-2.52828;3
MAGN;35.202;17969.800;18.04598;-33.22091;-12.61629;0
LIGH;35.205;17969.803;62.0;3
ACCE;35.212;17969.808;0.08619;7.39329;-2.28886;3
LIGH;35.215;17969.813;62.0;3
ACCE;35.221;17969.817;0.39265;7.41245;-2.97839;3
MAGN;35.222;17969.820;18.04598;-33.22091;-12.61629;0
LIGH;35.225;17969.823;62.0;3
ACCE;35.231;17969.828;0.21069;6.74207;-3.90734;3
LIGH;35.235;17969.833;62.0;3
ACCE;35.242;17969.837;0.00958;6.05254;-4.85544;3
MAGN;35.243;17969.840;15.88869;-37.13832;-6.44667;0
LIGH;35.245;17969.843;62.0;3
ACCE;35.252;17969.848;0.15323;4.88417;-6.82826;3
LIGH;35.255;17969.853;56.0;3
ACCE;35.261;17969.857;0.38307;4.57771;-7.55610;3
MAGN;35.262;17969.860;15.88869;-37.13832;-6.44667;0
LIGH;35.265;17969.863;56.0;3
ACCE;35.270;17969.867;0.51715;4.33829;-8.04452;3
LIGH;35.275;17969.873;56.0;3
ACCE;35.281;17969.877;0.44053;4.17549;-8.08282;3
MAGN;35.283;17969.880;15.88869;-37.13832;-6.44667;0
LIGH;35.285;17969.883;56.0;3
ACCE;35.291;17969.888;0.30646;3.84988;-8.34140;3
LIGH;35.295;17969.893;56.0;3
ACCE;35.301;17969.897;0.25857;3.92649;-8.46590;3
MAGN;35.302;17969.900;15.57754;-40.36132;-0.50670;0
LIGH;35.305;17969.903;56.0;3
ACCE;35.311;17969.908;0.03831;4.16591;-8.60955;3
LIGH;35.315;17969.913;49.0;3
ACCE;35.321;17969.917;-0.50757;4.53941;-8.56167;3
MAGN;35.322;17969.920;15.57754;-40.36132;-0.50670;0
LIGH;35.325;17969.923;49.0;3
ACCE;35.331;17969.928;-1.70467;5.01825;-9.30866;3
LIGH;35.335;17969.933;49.0;3
ACCE;35.341;17969.937;-1.70467;5.18105;-9.44273;3
MAGN;35.342;17969.940;15.57754;-40.36132;-0.50670;0
LIGH;35.345;17969.943;49.0;3
ACCE;35.351;17969.948;-1.40779;5.28640;-9.47146;3
LIGH;35.355;17969.953;49.0;3
ACCE;35.361;17969.957;-1.28329;5.29597;-9.47146;3
MAGN;35.362;17969.960;15.37143;-40.97373;2.89972;0
LIGH;35.365;17969.963;49.0;3
ACCE;35.371;17969.968;-1.51314;4.97994;-9.25119;3
LIGH;35.375;17969.973;52.0;3
ACCE;35.381;17969.977;-1.52271;4.74052;-9.00220;3
MAGN;35.382;17969.980;15.37143;-40.97373;2.89972;0
LIGH;35.385;17969.983;44.0;3
ACCE;35.391;17969.988;-1.38864;4.60644;-8.93516;3
LIGH;35.395;17969.993;44.0;3
ACCE;35.401;17969.997;-1.19710;4.46279;-8.87770;3
MAGN;35.402;17970.000;15.37143;-40.97373;2.89972;0
LIGH;35.405;17970.003;44.0;3
ACCE;35.414;17970.008;-0.47884;4.12760;-9.02135;3
LIGH;35.417;17970.015;44.0;3
ACCE;35.422;17970.017;-0.07661;3.97437;-9.26077;3
MAGN;35.423;17970.020;15.12865;-41.70733;3.36437;0
LIGH;35.425;17970.023;44.0;3
ACCE;35.430;17970.027;0.00958;3.78284;-9.52892;3
LIGH;35.435;17970.033;44.0;3
ACCE;35.441;17970.037;0.04788;3.56257;-9.46189;3
MAGN;35.442;17970.040;15.12865;-41.70733;3.36437;0
LIGH;35.445;17970.043;46.0;3
ACCE;35.451;17970.048;0.17238;3.32315;-9.19373;3
LIGH;35.455;17970.053;46.0;3
ACCE;35.461;17970.057;0.14365;3.24654;-8.73405;3
MAGN;35.462;17970.060;15.12865;-41.70733;3.36437;0
LIGH;35.465;17970.063;46.0;3
ACCE;35.471;17970.068;-0.03831;3.37104;-8.37013;3
LIGH;35.475;17970.073;46.0;3
ACCE;35.481;17970.077;-0.50757;3.95522;-7.18261;3
MAGN;35.482;17970.080;14.61548;-41.71450;2.98664;0
LIGH;35.485;17970.083;46.0;3
ACCE;35.491;17970.088;-0.63207;4.24253;-6.70376;3
LIGH;35.495;17970.093;46.0;3
ACCE;35.501;17970.097;-0.66080;4.48195;-6.16746;3
MAGN;35.502;17970.100;14.61548;-41.71450;2.98664;0
LIGH;35.505;17970.103;49.0;3
ACCE;35.511;17970.108;-0.39265;4.87459;-5.65032;3
LIGH;35.515;17970.113;49.0;3
ACCE;35.521;17970.117;-0.27773;5.94720;-5.10444;3
MAGN;35.522;17970.120;14.61548;-41.71450;2.98664;0
LIGH;35.525;17970.123;49.0;3
ACCE;35.531;17970.128;-0.19154;6.05254;-5.09486;3
LIGH;35.535;17970.133;49.0;3
ACCE;35.541;17970.137;-0.29688;6.00466;-5.00867;3
MAGN;35.543;17970.140;16.19900;-40.79612;-0.49316;0
LIGH;35.545;17970.143;49.0;3
BLE4;35.548;2016;16;-87
BLE4;35.548;2016;11;-89
BLE4;35.548;2016;12;-90
BLE4;35.548;2016;10;-92
BLE4;35.549;2016;14;-93
BLE4;35.549;2016;9;-94
BLE4;35.549;2016;13;-95
BLE4;35.549;2016;7;-100
BLE4;35.549;2016;23;-102
BLE4;35.549;2016;15;-102
BLE4;35.550;2016;8;-102
ACCE;35.552;17970.148;-0.37350;5.98550;-4.67348;3
LIGH;35.555;17970.153;49.0;3
ACCE;35.561;17970.157;-0.42138;6.07170;-3.38061;3
MAGN;35.562;17970.160;16.19900;-40.79612;-0.49316;0
LIGH;35.566;17970.164;56.0;3
ACCE;35.571;17970.168;0.01915;5.88974;-2.47082;3
LIGH;35.575;17970.173;56.0;3
ACCE;35.581;17970.177;0.25857;5.60243;-1.13964;3
MAGN;35.582;17970.180;16.19900;-40.79612;-0.49316;0
LIGH;35.585;17970.183;56.0;3
ACCE;35.590;17970.187;-0.19154;5.52582;-0.19154;3
LIGH;35.595;17970.193;56.0;3
ACCE;35.601;17970.197;-1.19710;5.70778;1.80044;3
MAGN;35.602;17970.200;17.81416;-37.94051;-7.92683;0
LIGH;35.605;17970.203;56.0;3
ACCE;35.611;17970.208;-1.24498;5.60243;2.55701;3
LIGH;35.615;17970.213;56.0;3
ACCE;35.623;17970.217;-1.35033;5.76524;3.09331;3
MAGN;35.624;17970.221;17.81416;-37.94051;-7.92683;0
LIGH;35.626;17970.224;81.0;3
ACCE;35.632;17970.229;-0.90022;6.54096;4.80756;3
SOUN;35.635;43.38;0.00132;36.42
LIGH;35.638;17970.234;81.0;3
ACCE;35.641;17970.237;-0.52672;7.01022;5.33428;3
MAGN;35.642;17970.240;17.81416;-37.94051;-7.92683;0
LIGH;35.645;17970.243;81.0;3
ACCE;35.651;17970.248;-0.87149;6.68461;3.72538;3
LIGH;35.655;17970.253;81.0;3
ACCE;35.661;17970.257;-0.91937;6.16746;4.16591;3
MAGN;35.662;17970.260;19.56858;-31.59662;-18.01265;0
LIGH;35.665;17970.263;81.0;3
ACCE;35.673;17970.269;-1.03430;4.72137;5.37259;3
GNSS;35.675;1490625634.000;40.313468;-3.483590;596.000;0.000;6.0;0.0;26;11
LIGH;35.681;17970.274;81.0;3
ACCE;35.685;17970.278;-0.92895;4.93206;6.02381;3
MAGN;35.687;17970.284;19.56858;-31.59662;-18.01265;0
GNSS;35.691;1490625634.000;40.313468;-3.483590;596.000;0.000;6.0;0.0;26;11
ACCE;35.696;17970.288;-0.81403;5.34386;6.51223;3
LIGH;35.698;17970.291;123.0;3
LIGH;35.699;17970.295;123.0;3
ACCE;35.714;17970.297;-0.83318;5.26724;6.88572;3
MAGN;35.715;17970.300;19.56858;-31.59662;-18.01265;0
LIGH;35.715;17970.303;123.0;3
ACCE;35.716;17970.307;-0.98641;5.29597;6.55054;3
LIGH;35.716;17970.313;123.0;3
ACCE;35.724;17970.317;-1.81959;6.19619;5.15232;3
MAGN;35.725;17970.322;22.26801;-24.08273;-24.90944;0
LIGH;35.728;17970.326;123.0;3
ACCE;35.730;17970.327;-1.67594;6.48350;5.92804;3
LIGH;35.735;17970.333;123.0;3
ACCE;35.742;17970.338;-1.24498;5.93762;7.51779;3
MAGN;35.743;17970.341;22.26801;-24.08273;-24.90944;0
LIGH;35.746;17970.344;107.0;3
ACCE;35.750;17970.347;-1.30245;4.73094;8.59040;3
LIGH;35.755;17970.353;177.0;3
ACCE;35.761;17970.357;-1.20668;4.26168;9.83538;3
MAGN;35.762;17970.360;22.26801;-24.08273;-24.90944;0
LIGH;35.765;17970.363;177.0;3
ACCE;35.770;17970.367;-1.17795;4.04141;9.86411;3
LIGH;35.775;17970.373;177.0;3
ACCE;35.782;17970.378;-2.31759;2.85389;10.44830;3
MAGN;35.782;17970.380;25.52332;-14.70591;-29.53666;0
LIGH;35.786;17970.384;177.0;3
ACCE;35.790;17970.387;-3.25611;3.37104;10.69729;3
LIGH;35.795;17970.393;177.0;3
ACCE;35.802;17970.398;-4.03184;4.27126;9.82580;3
MAGN;35.803;17970.401;25.52332;-14.70591;-29.53666;0
LIGH;35.809;17970.406;151.0;3
ACCE;35.811;17970.407;-3.93607;4.91290;8.25521;3
LIGH;35.815;17970.413;329.0;3
ACCE;35.822;17970.418;-2.18351;3.57215;8.57124;3
MAGN;35.823;17970.421;25.52332;-14.70591;-29.53666;0
LIGH;35.826;17970.424;329.0;3
ACCE;35.830;17970.427;-1.26414;2.27928;10.76433;3
LIGH;35.835;17970.433;329.0;3
ACCE;35.843;17970.438;-1.10133;1.09176;12.76588;3
MAGN;35.843;17970.441;26.58855;-4.78493;-32.57724;0
LIGH;35.846;17970.444;329.0;3
ACCE;35.850;17970.447;-1.18752;0.96726;12.00932;3
LIGH;35.855;17970.453;329.0;3
ACCE;35.863;17970.458;-4.71179;2.15478;13.67568;3
MAGN;35.863;17970.461;26.58855;-4.78493;-32.57724;0
LIGH;35.866;17970.464;329.0;3
ACCE;35.870;17970.467;-6.51223;3.16992;13.76187;3
LIGH;35.875;17970.473;521.0;3
ACCE;35.883;17970.478;-7.70933;4.23295;13.80018;3
MAGN;35.883;17970.481;26.58855;-4.78493;-32.57724;0
LIGH;35.886;17970.484;521.0;3
ACCE;35.890;17970.487;-8.39886;5.19063;13.87679;3
LIGH;35.895;17970.493;521.0;3
ACCE;35.903;17970.498;-7.67102;5.69820;14.40352;3
MAGN;35.903;17970.501;27.54326;4.40152;-33.02341;0
LIGH;35.906;17970.504;521.0;3
ACCE;35.910;17970.507;-6.51223;5.22894;14.25987;3
LIGH;35.915;17970.513;521.0;3
ACCE;35.921;17970.517;-5.37259;4.99909;13.65653;3
MAGN;35.922;17970.520;27.54326;4.40152;-33.02341;0
LIGH;35.925;17970.523;521.0;3
ACCE;35.930;17970.527;-4.93206;4.81713;12.77546;3
LIGH;35.935;17970.533;588.0;3
ACCE;35.943;17970.538;-4.95121;4.31914;11.87524;3
MAGN;35.943;17970.541;27.54326;4.40152;-33.02341;0
LIGH;35.946;17970.544;588.0;3
ACCE;35.950;17970.547;-5.42047;3.88818;11.43471;3
LIGH;35.957;17970.555;588.0;3
ACCE;35.963;17970.559;-6.28239;3.98395;11.21444;3
MAGN;35.963;17970.561;28.60688;9.59970;-32.13587;0
LIGH;35.966;17970.564;588.0;3
ACCE;35.970;17970.567;-7.38372;4.49152;11.07079;3
LIGH;35.975;17970.573;588.0;3
ACCE;35.982;17970.578;-7.32626;4.79798;11.17613;3
MAGN;35.983;17970.581;28.60688;9.59970;-32.13587;0
LIGH;35.986;17970.584;588.0;3
ACCE;35.990;17970.587;-5.92804;3.84988;11.55921;3
LIGH;35.995;17970.593;636.0;3
ACCE;36.003;17970.598;-4.81713;2.28886;11.72201;3
MAGN;36.004;17970.602;28.60688;9.59970;-32.13587;0
LIGH;36.007;17970.605;636.0;3
ACCE;36.010;17970.607;-4.25210;1.28329;11.44428;3
LIGH;36.016;17970.614;636.0;3
ACCE;36.021;17970.617;-4.90333;3.14119;10.10353;3
MAGN;36.022;17970.620;29.88867;11.93570;-31.23165;0
LIGH;36.026;17970.624;636.0;3
ACCE;36.030;17970.627;-5.51624;3.52426;9.67257;3
ACCE;36.044;17970.638;-5.96635;3.38061;9.48104;3
MAGN;36.046;17970.643;29.88867;11.93570;-31.23165;0
LIGH;36.046;17970.643;636.0;3
LIGH;36.050;17970.648;636.0;3
ACCE;36.051;17970.648;-5.55455;1.92494;8.63828;3
LIGH;36.055;17970.653;610.0;3
ACCE;36.062;17970.658;-4.60644;1.24498;8.48505;3
MAGN;36.063;17970.660;29.88867;11.93570;-31.23165;0
LIGH;36.066;17970.664;778.0;3
ACCE;36.070;17970.667;-3.79242;0.57461;8.67659;3
LIGH;36.075;17970.673;778.0;3
ACCE;36.081;17970.677;-3.59130;-0.02873;9.34696;3
MAGN;36.082;17970.680;31.29265;12.72944;-31.04812;0
LIGH;36.085;17970.683;778.0;3
ACCE;36.090;17970.687;-3.44765;-0.27773;9.59596;3
LIGH;36.095;17970.693;778.0;3
ACCE;36.102;17970.698;-3.84030;-0.31603;9.73961;3
MAGN;36.103;17970.701;31.29265;12.72944;-31.04812;0
LIGH;36.107;17970.705;778.0;3
ACCE;36.111;17970.707;-3.61046;-0.27773;9.81623;3
LIGH;36.116;17970.713;778.0;3
ACCE;36.123;17970.719;-2.50912;-0.37350;10.18972;3
MAGN;36.125;17970.721;31.29265;12.72944;-31.04812;0
LIGH;36.127;17970.725;866.0;3
ACCE;36.130;17970.727;-2.50912;-0.37350;10.18972;3
LIGH;36.135;17970.733;866.0;3
ACCE;36.143;17970.739;-2.25055;-0.52672;10.54406;3
MAGN;36.144;17970.741;33.47250;10.71481;-30.00234;0
LIGH;36.146;17970.744;866.0;3
ACCE;36.150;17970.747;-2.68151;-0.46926;10.90798;3
LIGH;36.155;17970.753;866.0;3
ACCE;36.162;17970.758;-4.20422;-0.77572;10.68772;3
MAGN;36.163;17970.761;33.47250;10.71481;-30.00234;0
LIGH;36.166;17970.764;866.0;3
ACCE;36.170;17970.767;-5.13317;-0.99599;10.00776;3
LIGH;36.175;17970.773;866.0;3
ACCE;36.183;17970.778;-5.22894;-0.83318;9.33739;3
MAGN;36.183;17970.781;33.47250;10.71481;-30.00234;0
[truncated: 12,518,654 more chars]
