# Supplementary material for: Off-Line Evaluation of Mobile-Centric Indoor Positioning Systems: The Experiences from the 2017 IPIN Competition
Source: Sensors (Basel). 2018 Feb 6;18(2):487. doi: 10.3390/s18020487 (PMC5855053; doi:10.3390/s18020487)
Supplement: Supplementary file 1 [file sensors-18-00487-s001.zip › 01-Training/CAR/logfile_CAR_R02-2017_S4.txt]

% LogFile created by the 'GetSensorData' App for Android.
% Date of creation: Mon Mar 27 16:41:15 CEST 2017
% Developed by LOPSI research group at CAR-CSIC, Spain (http://www.car.upm-csic.es/lopsi)
% Version 2.0 November 2016
% The 'GetSensorData' program stores information from Smartphone/Tablet internal sensors (Accelerometers, Gyroscopes, Magnetometers, Pressure, Ambient Light, Orientation, Sound level, GPS/GNSS positio, WiFi RSS, Cellular/GSM/3G signal strength,...) and also from external devices (e.g. RFCode RFID reader, XSens IMU or LPMS-B IMU)
%
% Phone used for this logfile:
% Manufacturer:            	samsung
% Model:                   	GT-I9505
% API Android version:     	21
% Android version Release: 	5.0.1
%
% LogFile Data format:
% Accelerometer data: 	'ACCE;AppTimestamp(s);SensorTimestamp(s);Acc_X(m/s^2);Acc_Y(m/s^2);Acc_Z(m/s^2);Accuracy(integer)'
% Gyroscope data:     	'GYRO;AppTimestamp(s);SensorTimestamp(s);Gyr_X(rad/s);Gyr_Y(rad/s);Gyr_Z(rad/s);Accuracy(integer)'
% Magnetometer data:  	'MAGN;AppTimestamp(s);SensorTimestamp(s);Mag_X(uT);;Mag_Y(uT);Mag_Z(uT);Accuracy(integer)'
% Pressure data:      	'PRES;AppTimestamp(s);SensorTimestamp(s);Pres(mbar);Accuracy(integer)'
% Light data:         	'LIGH;AppTimestamp(s);SensorTimestamp(s);Light(lux);Accuracy(integer)'
% Proximity data:     	'PROX;AppTimestamp(s);SensorTimestamp(s);prox(?);Accuracy(integer)'
% Humidity data:      	'HUMI;AppTimestamp(s);SensorTimestamp(s);humi(Percentage);Accuracy(integer)'
% Temperature data:   	'TEMP;AppTimestamp(s);SensorTimestamp(s);temp(Celsius);Accuracy(integer)'
% Orientation data:   	'AHRS;AppTimestamp(s);SensorTimestamp(s);PitchX(deg);RollY(deg);YawZ(deg);RotVecX();RotVecY();RotVecZ();Accuracy(int)'
% GNSS/GPS data:      	'GNSS;AppTimestamp(s);SensorTimeStamp(s);Latit(deg);Long(deg);Altitude(m);Bearing(deg);Accuracy(m);Speed(m/s);SatInView;SatInUse'
% WIFI data:          	'WIFI;AppTimestamp(s);SensorTimeStamp(s);Name_SSID;MAC_BSSID;RSS(dBm);'
% Bluetooth data:     	'BLUE;AppTimestamp(s);Name;MAC_Address;RSS(dBm);'
% BLE 4.0 data:       	'BLE4;AppTimestamp(s);MajorID;MinorID;RSS(dBm);'
% Sound data:         	'SOUN;AppTimestamp(s);RMS;Pressure(Pa);SPL(dB);'
% RFID Reader data:   	'RFID;AppTimestamp(s);ReaderNumber(int);TagID(int);RSS_A(dBm);RSS_B(dBm);'
% IMU XSens data:     	'IMUX;AppTimestamp(s);SensorTimestamp(s);Counter;Acc_X(m/s^2);Acc_Y(m/s^2);Acc_Z(m/s^2);Gyr_X(rad/s);Gyr_Y(rad/s);Gyr_Z(rad/s);Mag_X(uT);;Mag_Y(uT);Mag_Z(uT);Roll(deg);Pitch(deg);Yaw(deg);Quat(1);Quat(2);Quat(3);Quat(4);Pressure(mbar);Temp(Celsius)'
% IMU LPMS-B data:    	'IMUL;AppTimestamp(s);SensorTimestamp(s);Counter;Acc_X(m/s^2);Acc_Y(m/s^2);Acc_Z(m/s^2);Gyr_X(rad/s);Gyr_Y(rad/s);Gyr_Z(rad/s);Mag_X(uT);;Mag_Y(uT);Mag_Z(uT);Roll(deg);Pitch(deg);Yaw(deg);Quat(1);Quat(2);Quat(3);Quat(4);Pressure(mbar);Temp(Celsius)'
% POSI Reference:    		'POSI;Timestamp(s);Counter;Latitude(degrees); Longitude(degrees);floor ID(0,1,2..4);Building ID(0,1,2..3);'
% 
% Note that there are two timestamps: 
%  -'AppTimestamp' is set by the Android App as data is read. It is not representative of when data is actually captured by the sensor (but has a common time reference for all sensors)
%  -'SensorTimestamp' is set by the sensor itself (the delta_time=SensorTimestamp(k)-SensorTimestamp(k-1) between two consecutive samples is an accurate estimate of the sampling interval). This timestamp is better for integrating inertial data. 

GYRO;0.017;4494.826;-0.11362;-0.02443;-0.02443;3
ACCE;0.017;4494.833;0.53989;3.24295;9.02614;3
MAGN;0.018;4494.833;26.88100;-17.57900;-31.73500;3
AHRS;0.018;4494.833;17.5780;-3.8561;104.8771;0.11945;0.10078;0.77981;3
GYRO;0.019;4494.833;-0.11362;-0.02443;-0.02443;3
LIGH;0.020;4494.835;345.0;3
ACCE;0.020;4494.841;0.54947;3.31178;8.92139;3
GYRO;0.020;4494.841;-0.09682;0.07727;-0.00214;3
AHRS;0.021;4494.841;17.5204;-3.8566;104.8775;0.11915;0.10039;0.77989;3
LIGH;0.022;4494.843;350.0;3
GYRO;0.022;4494.846;-0.08735;0.19853;0.02657;3
ACCE;0.023;4494.852;0.49141;3.17232;8.74303;3
MAGN;0.023;4494.852;26.88100;-17.57900;-31.73500;3
AHRS;0.024;4494.852;17.4928;-3.8113;104.9968;0.11860;0.10056;0.78060;3
GYRO;0.024;4494.852;-0.08735;0.19853;0.02657;3
LIGH;0.025;4494.854;350.0;3
GYRO;0.032;4494.857;-0.09835;0.29505;0.05315;3
ACCE;0.034;4494.861;0.47046;2.78924;8.56466;3
GYRO;0.034;4494.861;-0.09835;0.29505;0.05315;3
AHRS;0.034;4494.861;17.4393;-3.6800;105.0320;0.11739;0.10092;0.78099;3
LIGH;0.035;4494.863;350.0;3
GYRO;0.044;4494.866;-0.15149;0.31337;0.07269;3
ACCE;0.045;4494.872;0.60334;2.54204;8.93277;3
MAGN;0.048;4494.872;26.88100;-17.57900;-31.73500;3
AHRS;0.049;4494.872;17.3751;-3.5322;105.1400;0.11595;0.10137;0.78178;3
GYRO;0.049;4494.872;-0.15149;0.31337;0.07269;3
LIGH;0.050;4494.874;350.0;3
ACCE;0.050;4494.881;0.55605;2.66654;9.67257;3
GYRO;0.051;4494.881;-0.24312;0.24312;0.06842;3
AHRS;0.051;4494.881;17.2596;-3.3386;105.2050;0.11397;0.10166;0.78246;3
LIGH;0.052;4494.883;369.0;3
GYRO;0.081;4494.886;-0.29322;0.16157;0.02657;3
ACCE;0.082;4494.893;0.45669;2.78326;10.16877;3
MAGN;0.083;4494.893;26.88100;-17.57900;-31.73500;3
AHRS;0.083;4494.893;17.1155;-3.2113;105.4368;0.11215;0.10157;0.78397;3
GYRO;0.084;4494.893;-0.29322;0.16157;0.02657;3
LIGH;0.085;4494.896;369.0;3
ACCE;0.085;4494.901;0.51655;2.75333;10.11490;3
GYRO;0.085;4494.901;-0.27855;0.08919;-0.00092;3
AHRS;0.086;4494.901;16.8922;-3.0907;105.4693;0.11013;0.10070;0.78452;3
LIGH;0.087;4494.903;369.0;3
GYRO;0.087;4494.906;-0.18143;0.04276;-0.04001;3
GYRO;0.088;4494.911;-0.18143;0.04276;-0.04001;3
AHRS;0.088;4494.915;16.7606;-3.0483;105.8392;0.10884;0.10037;0.78666;3
MAGN;0.089;4494.915;26.88100;-17.57900;-31.73500;3
ACCE;0.090;4494.915;0.60573;2.77249;9.72166;3
GYRO;0.090;4494.915;-0.18143;0.04276;-0.04001;3
LIGH;0.091;4494.918;369.0;3
ACCE;0.091;4494.921;0.57162;2.87364;9.30866;3
GYRO;0.092;4494.921;-0.06628;-0.03421;-0.06048;3
AHRS;0.092;4494.921;16.6160;-2.9959;105.8273;0.10774;0.09963;0.78681;3
LIGH;0.093;4494.923;383.0;3
GYRO;0.103;4494.926;-0.01252;-0.03696;-0.09468;3
ACCE;0.104;4494.932;0.42497;3.02029;9.20152;3
MAGN;0.104;4494.932;26.88100;-17.57900;-31.73500;3
AHRS;0.104;4494.932;16.6068;-2.9947;106.0162;0.10752;0.09975;0.78781;3
GYRO;0.105;4494.932;-0.01252;-0.03696;-0.09468;3
LIGH;0.105;4494.934;383.0;3
GYRO;0.110;4494.937;-0.02932;0.00092;-0.12431;3
ACCE;0.111;4494.941;0.17178;3.11007;9.47386;3
GYRO;0.111;4494.941;-0.02932;0.00092;-0.12431;3
AHRS;0.111;4494.941;16.6137;-2.9779;105.9711;0.10748;0.09984;0.78758;3
LIGH;0.112;4494.943;383.0;3
GYRO;0.125;4494.946;-0.05498;0.02993;-0.12004;3
ACCE;0.126;4494.953;-0.12989;3.07954;9.72405;3
MAGN;0.126;4494.953;26.88100;-17.57900;-31.73500;3
AHRS;0.126;4494.953;16.6094;-2.9218;106.0192;0.10703;0.10015;0.78789;3
GYRO;0.127;4494.953;-0.05498;0.02993;-0.12004;3
PRES;0.127;4494.956;953.9700;3
LIGH;0.128;4494.956;362.0;3
ACCE;0.131;4494.961;-0.07302;2.99694;9.62349;3
GYRO;0.131;4494.961;-0.03054;0.05651;-0.06811;3
AHRS;0.131;4494.961;16.5796;-2.8399;105.9448;0.10637;0.10030;0.78761;3
LIGH;0.132;4494.963;362.0;3
BLE4;0.134;2016;12;-71
BLE4;0.134;2016;16;-76
BLE4;0.134;2016;11;-78
BLE4;0.134;2016;15;-79
BLE4;0.134;2016;13;-79
BLE4;0.135;2016;10;-81
BLE4;0.135;2016;9;-85
BLE4;0.135;2016;14;-103
GYRO;0.142;4494.966;0.02566;0.06872;0.00855;3
ACCE;0.142;4494.972;0.19932;2.94128;9.34038;3
MAGN;0.142;4494.972;26.88100;-17.57900;-31.73500;3
AHRS;0.143;4494.972;16.5742;-2.7895;106.0639;0.10590;0.10064;0.78828;3
GYRO;0.143;4494.972;0.02566;0.06872;0.00855;3
LIGH;0.144;4494.974;362.0;3
GYRO;0.150;4494.977;0.04826;0.04184;0.03696;3
ACCE;0.151;4494.981;0.49680;2.89698;9.03931;3
GYRO;0.152;4494.981;0.04826;0.04184;0.03696;3
AHRS;0.152;4494.981;16.5978;-2.7436;106.0939;0.10568;0.10107;0.78846;3
LIGH;0.153;4494.983;362.0;3
GYRO;0.162;4494.986;0.05192;0.01955;0.04581;3
ACCE;0.163;4494.992;0.58059;2.90656;9.11832;3
MAGN;0.165;4494.992;26.88100;-17.57900;-31.73500;3
AHRS;0.166;4494.992;16.6289;-2.7289;106.0065;0.10581;0.10128;0.78798;3
GYRO;0.167;4494.992;0.05192;0.01955;0.04581;3
LIGH;0.167;4494.994;367.0;3
GYRO;0.170;4494.997;0.01069;-0.01833;-0.01191;3
ACCE;0.171;4495.001;0.48662;3.00712;9.37510;3
GYRO;0.172;4495.001;0.01069;-0.01833;-0.01191;3
AHRS;0.172;4495.001;16.6681;-2.7205;106.0613;0.10591;0.10165;0.78823;3
LIGH;0.173;4495.003;367.0;3
GYRO;0.183;4495.006;-0.01069;-0.03543;-0.07758;3
ACCE;0.184;4495.013;0.47585;3.16513;9.44872;3
MAGN;0.184;4495.013;26.88100;-17.57900;-31.73500;3
AHRS;0.185;4495.013;16.6880;-2.7237;105.9422;0.10614;0.10166;0.78758;3
GYRO;0.186;4495.013;-0.01069;-0.03543;-0.07758;3
LIGH;0.186;4495.016;367.0;3
ACCE;0.190;4495.021;0.45430;3.10169;9.31344;3
GYRO;0.191;4495.021;0.00825;-0.04643;-0.09927;3
AHRS;0.191;4495.021;16.6959;-2.7249;105.9107;0.10622;0.10168;0.78741;3
LIGH;0.192;4495.023;367.0;3
GYRO;0.202;4495.026;0.03848;-0.05620;-0.08674;3
ACCE;0.202;4495.032;0.41061;3.01191;9.11712;3
MAGN;0.203;4495.032;26.88100;-17.57900;-31.73500;3
AHRS;0.204;4495.032;16.7130;-2.7264;105.9155;0.10631;0.10179;0.78741;3
GYRO;0.204;4495.032;0.03848;-0.05620;-0.08674;3
LIGH;0.205;4495.035;382.0;3
GYRO;0.210;4495.037;0.04581;-0.05009;-0.06231;3
ACCE;0.211;4495.041;0.38906;2.97480;8.96269;3
GYRO;0.211;4495.041;0.04581;-0.05009;-0.06231;3
AHRS;0.212;4495.041;16.7508;-2.7370;105.8814;0.10661;0.10197;0.78718;3
LIGH;0.215;4495.043;382.0;3
GYRO;0.222;4495.046;0.01833;-0.04643;-0.04856;3
ACCE;0.223;4495.052;0.20470;2.87663;9.19194;3
MAGN;0.223;4495.052;26.88100;-17.57900;-31.73500;3
AHRS;0.224;4495.052;16.7799;-2.7368;105.8414;0.10680;0.10213;0.78694;3
GYRO;0.224;4495.052;0.01833;-0.04643;-0.04856;3
LIGH;0.225;4495.055;382.0;3
ACCE;0.231;4495.061;0.23224;2.88920;9.27454;3
GYRO;0.232;4495.061;-0.01436;-0.07117;-0.04765;3
AHRS;0.232;4495.061;16.7963;-2.7403;105.8291;0.10691;0.10221;0.78685;3
LIGH;0.233;4495.063;382.0;3
GYRO;0.243;4495.066;-0.02230;-0.09163;-0.04612;3
ACCE;0.244;4495.073;0.24960;2.97539;9.31943;3
MAGN;0.244;4495.073;26.88100;-17.57900;-31.73500;3
AHRS;0.245;4495.073;16.7967;-2.7539;105.8229;0.10702;0.10214;0.78681;3
GYRO;0.248;4495.073;-0.02230;-0.09163;-0.04612;3
LIGH;0.248;4495.076;380.0;3
ACCE;0.252;4495.081;0.26276;2.99215;9.29369;3
GYRO;0.253;4495.081;-0.02046;-0.08552;-0.03604;3
AHRS;0.254;4495.081;16.7902;-2.7909;105.8106;0.10725;0.10189;0.78671;3
LIGH;0.255;4495.084;380.0;3
GYRO;0.265;4495.086;-0.00458;-0.04276;-0.02657;3
GYRO;0.266;4495.091;-0.00458;-0.04276;-0.02657;3
AHRS;0.267;4495.095;16.7892;-2.8129;105.8308;0.10738;0.10179;0.78680;3
MAGN;0.267;4495.095;26.88100;-17.57900;-31.73500;3
ACCE;0.269;4495.095;0.30825;2.96881;9.22546;3
GYRO;0.269;4495.095;-0.00458;-0.04276;-0.02657;3
LIGH;0.270;4495.098;380.0;3
ACCE;0.270;4495.101;0.36751;2.95205;9.14046;3
GYRO;0.271;4495.101;0.01191;0.00916;-0.02199;3
AHRS;0.271;4495.101;16.7940;-2.8282;105.8358;0.10750;0.10174;0.78681;3
LIGH;0.272;4495.103;380.0;3
SOUN;0.276;12.05;0.00037;25.29
GYRO;0.282;4495.106;0.02107;0.04093;0.00153;3
ACCE;0.283;4495.112;0.45729;2.94247;9.10934;3
MAGN;0.283;4495.112;26.88100;-17.57900;-31.73500;3
AHRS;0.284;4495.112;16.8060;-2.8197;105.8123;0.10753;0.10185;0.78668;3
GYRO;0.285;4495.112;0.02107;0.04093;0.00153;3
LIGH;0.285;4495.115;355.0;3
GYRO;0.290;4495.117;0.02199;0.05620;0.02077;3
ACCE;0.291;4495.121;0.54947;2.91853;9.00340;3
GYRO;0.291;4495.121;0.02199;0.05620;0.02077;3
AHRS;0.292;4495.121;16.8267;-2.7925;105.8380;0.10742;0.10216;0.78681;3
LIGH;0.293;4495.123;355.0;3
GYRO;0.304;4495.126;0.00916;0.05284;0.02321;3
ACCE;0.305;4495.133;0.55964;2.97180;9.13687;3
MAGN;0.305;4495.133;26.88100;-17.57900;-31.73500;3
AHRS;0.306;4495.133;16.8458;-2.7665;105.7688;0.10741;0.10236;0.78645;3
GYRO;0.307;4495.133;0.00916;0.05284;0.02321;3
PRES;0.308;4495.136;953.9900;3
LIGH;0.308;4495.136;355.0;3
ACCE;0.313;4495.141;0.55426;2.99934;9.21887;3
GYRO;0.314;4495.141;-0.01283;0.04062;0.01588;3
AHRS;0.315;4495.141;16.8597;-2.7321;105.8126;0.10720;0.10268;0.78670;3
LIGH;0.316;4495.145;363.0;3
GYRO;0.322;4495.146;-0.02046;0.01680;0.01069;3
ACCE;0.323;4495.152;0.58239;2.93230;9.31644;3
MAGN;0.326;4495.152;26.88100;-17.57900;-31.73500;3
AHRS;0.326;4495.152;16.8579;-2.7175;105.7560;0.10714;0.10269;0.78642;3
GYRO;0.336;4495.152;-0.02046;0.01680;0.01069;3
LIGH;0.337;4495.155;363.0;3
GYRO;0.338;4495.157;-0.02138;0.00336;0.00764;3
ACCE;0.339;4495.162;0.60873;2.92392;9.45470;3
GYRO;0.340;4495.162;-0.02138;0.00336;0.00764;3
AHRS;0.341;4495.162;16.8466;-2.7093;105.7876;0.10700;0.10268;0.78661;3
LIGH;0.343;4495.167;363.0;3
GYRO;0.343;4495.167;-0.00947;-0.00641;0.00825;3
ACCE;0.344;4495.172;0.56024;2.83533;9.44453;3
MAGN;0.346;4495.172;26.88100;-17.57900;-31.73500;3
AHRS;0.347;4495.172;16.8331;-2.7077;105.7839;0.10692;0.10260;0.78660;3
GYRO;0.348;4495.172;-0.00947;-0.00641;0.00825;3
LIGH;0.349;4495.175;363.0;3
GYRO;0.354;4495.177;0.01130;0.00916;-0.00580;3
ACCE;0.355;4495.181;0.54767;2.77249;9.21648;3
GYRO;0.356;4495.181;0.01130;0.00916;-0.00580;3
AHRS;0.357;4495.181;16.8259;-2.7113;105.8118;0.10688;0.10255;0.78675;3
LIGH;0.359;4495.183;371.0;3
GYRO;0.367;4495.186;0.03390;0.01527;-0.01985;3
ACCE;0.368;4495.193;0.50039;2.84551;9.11113;3
MAGN;0.369;4495.193;26.88100;-17.25600;-31.73500;3
AHRS;0.371;4495.193;16.8352;-2.7032;105.6080;0.10706;0.10247;0.78568;3
GYRO;0.373;4495.193;0.03390;0.01527;-0.01985;3
LIGH;0.374;4495.196;371.0;3
ACCE;0.374;4495.201;0.45430;2.92571;9.23683;3
GYRO;0.376;4495.201;0.02963;0.01833;-0.03482;3
AHRS;0.378;4495.201;16.8647;-2.6815;105.6201;0.10705;0.10280;0.78573;3
LIGH;0.379;4495.203;371.0;3
GYRO;0.384;4495.206;-0.00244;0.02474;-0.04765;3
ACCE;0.386;4495.212;0.34117;2.93170;9.34996;3
MAGN;0.387;4495.212;26.88100;-17.25600;-31.73500;3
AHRS;0.389;4495.212;16.8821;-2.6598;105.4340;0.10716;0.10286;0.78476;3
GYRO;0.390;4495.212;-0.00244;0.02474;-0.04765;3
LIGH;0.391;4495.215;371.0;3
GYRO;0.392;4495.217;-0.02566;0.02046;-0.04979;3
ACCE;0.394;4495.221;0.35853;2.95923;9.31344;3
GYRO;0.395;4495.221;-0.02566;0.02046;-0.04979;3
AHRS;0.397;4495.221;16.8872;-2.6248;105.4240;0.10696;0.10307;0.78473;3
LIGH;0.402;4495.223;387.0;3
GYRO;0.402;4495.226;-0.01802;-0.00122;-0.04246;3
ACCE;0.403;4495.232;0.31005;2.97180;9.20690;3
MAGN;0.403;4495.232;26.88100;-17.25600;-31.73500;3
AHRS;0.403;4495.232;16.8824;-2.5956;105.3485;0.10680;0.10312;0.78437;3
GYRO;0.404;4495.232;-0.01802;-0.00122;-0.04246;3
LIGH;0.405;4495.235;387.0;3
GYRO;0.411;4495.237;-0.00886;-0.03238;-0.03696;3
ACCE;0.411;4495.241;0.35374;3.06398;9.15722;3
GYRO;0.412;4495.241;-0.00886;-0.03238;-0.03696;3
AHRS;0.415;4495.241;16.8842;-2.5784;105.3417;0.10670;0.10321;0.78435;3
LIGH;0.419;4495.244;387.0;3
GYRO;0.445;4495.246;0.00000;-0.04459;-0.02077;3
ACCE;0.446;4495.253;0.37529;3.09750;9.22905;3
MAGN;0.449;4495.253;26.88100;-17.25600;-31.73500;3
AHRS;0.451;4495.253;16.8930;-2.5817;105.2767;0.10683;0.10320;0.78399;3
GYRO;0.452;4495.253;0.00000;-0.04459;-0.02077;3
LIGH;0.454;4495.256;400.0;3
ACCE;0.454;4495.261;0.41539;3.02268;9.29429;3
GYRO;0.455;4495.261;-0.00092;-0.06750;0.00153;3
AHRS;0.455;4495.261;16.9019;-2.6001;105.2863;0.10699;0.10317;0.78402;3
LIGH;0.456;4495.263;356.0;3
GYRO;0.457;4495.266;0.00000;-0.08735;0.00825;3
GYRO;0.457;4495.271;0.00000;-0.08735;0.00825;3
AHRS;0.457;4495.275;16.9067;-2.6247;105.2192;0.10724;0.10301;0.78363;3
MAGN;0.458;4495.275;26.88100;-17.25600;-31.73500;3
ACCE;0.458;4495.275;0.40163;2.95624;9.30626;3
GYRO;0.459;4495.275;0.00000;-0.08735;0.00825;3
LIGH;0.459;4495.279;356.0;3
ACCE;0.459;4495.281;0.43036;2.95205;9.25539;3
GYRO;0.460;4495.281;0.01466;-0.08644;0.00305;3
AHRS;0.460;4495.281;16.9119;-2.6891;105.2555;0.10768;0.10274;0.78376;3
LIGH;0.461;4495.283;356.0;3
GYRO;0.462;4495.286;0.03451;-0.06933;-0.00244;3
ACCE;0.466;4495.292;0.42856;2.92571;9.12011;3
MAGN;0.466;4495.292;26.88100;-17.25600;-31.73500;3
AHRS;0.467;4495.292;16.9229;-2.7140;105.1716;0.10798;0.10261;0.78328;3
GYRO;0.467;4495.292;0.03451;-0.06933;-0.00244;3
LIGH;0.468;4495.295;361.0;3
GYRO;0.470;4495.297;0.03512;-0.04734;0.00061;3
ACCE;0.471;4495.301;0.47704;2.91255;9.08899;3
GYRO;0.471;4495.301;0.03512;-0.04734;0.00061;3
AHRS;0.471;4495.301;16.9502;-2.7521;105.1941;0.10836;0.10261;0.78333;3
LIGH;0.472;4495.303;361.0;3
GYRO;0.483;4495.306;0.01680;-0.02657;0.00855;3
ACCE;0.484;4495.313;0.47884;2.95085;9.22007;3
MAGN;0.484;4495.313;26.88100;-17.25600;-31.73500;3
AHRS;0.485;4495.313;16.9739;-2.7727;105.0940;0.10872;0.10257;0.78276;3
GYRO;0.486;4495.313;0.01680;-0.02657;0.00855;3
PRES;0.486;4495.316;953.9900;3
LIGH;0.487;4495.316;361.0;3
ACCE;0.490;4495.321;0.57521;2.92033;9.34876;3
GYRO;0.491;4495.321;0.00702;-0.01649;0.01038;3
AHRS;0.491;4495.321;16.9875;-2.7909;105.1272;0.10888;0.10260;0.78290;3
LIGH;0.492;4495.323;361.0;3
GYRO;0.502;4495.326;-0.00122;-0.01924;0.01069;3
ACCE;0.502;4495.332;0.57461;2.85269;9.35055;3
MAGN;0.503;4495.332;26.88100;-17.25600;-31.73500;3
AHRS;0.504;4495.332;16.9899;-2.8003;105.0619;0.10902;0.10251;0.78254;3
GYRO;0.504;4495.332;-0.00122;-0.01924;0.01069;3
LIGH;0.505;4495.335;369.0;3
GYRO;0.510;4495.337;-0.00214;-0.03054;0.00611;3
ACCE;0.511;4495.341;0.56024;2.82815;9.26137;3
GYRO;0.511;4495.341;-0.00214;-0.03054;0.00611;3
AHRS;0.513;4495.341;16.9882;-2.8124;105.0931;0.10906;0.10246;0.78270;3
LIGH;0.514;4495.343;369.0;3
GYRO;0.522;4495.346;-0.00489;-0.05009;-0.01100;3
ACCE;0.522;4495.352;0.55426;2.94666;9.35774;3
MAGN;0.523;4495.352;26.88100;-17.25600;-31.73500;3
AHRS;0.523;4495.352;16.9904;-2.8277;105.0514;0.10922;0.10236;0.78246;3
GYRO;0.524;4495.352;-0.00489;-0.05009;-0.01100;3
LIGH;0.525;4495.355;369.0;3
GYRO;0.530;4495.357;-0.01069;-0.07269;-0.03421;3
ACCE;0.531;4495.361;0.52373;2.99275;9.38707;3
GYRO;0.531;4495.361;-0.01069;-0.07269;-0.03421;3
AHRS;0.532;4495.361;16.9927;-2.8529;105.0674;0.10939;0.10225;0.78252;3
LIGH;0.532;4495.363;369.0;3
GYRO;0.543;4495.366;-0.00825;-0.08125;-0.04307;3
ACCE;0.543;4495.373;0.50278;2.91494;9.37031;3
MAGN;0.544;4495.373;26.88100;-17.25600;-31.73500;3
AHRS;0.544;4495.373;16.9899;-2.8806;105.0452;0.10958;0.10207;0.78238;3
GYRO;0.549;4495.373;-0.00825;-0.08125;-0.04307;3
LIGH;0.549;4495.376;382.0;3
ACCE;0.551;4495.381;0.43096;2.88501;9.33799;3
GYRO;0.551;4495.381;0.00764;-0.08186;-0.04215;3
AHRS;0.552;4495.381;16.9866;-2.9183;105.0377;0.10983;0.10184;0.78231;3
LIGH;0.552;4495.383;382.0;3
GYRO;0.563;4495.386;0.02718;-0.07147;-0.05742;3
ACCE;0.564;4495.392;0.33279;3.00831;9.30686;3
MAGN;0.565;4495.392;26.88100;-17.25600;-31.73500;3
AHRS;0.566;4495.392;16.9978;-2.9376;105.0317;0.11002;0.10181;0.78224;3
GYRO;0.566;4495.392;0.02718;-0.07147;-0.05742;3
LIGH;0.567;4495.395;382.0;3
GYRO;0.571;4495.397;0.04062;-0.05528;-0.06628;3
ACCE;0.572;4495.401;0.32980;3.11905;9.36133;3
GYRO;0.572;4495.401;0.04062;-0.05528;-0.06628;3
AHRS;0.573;4495.401;17.0276;-2.9577;105.0149;0.11033;0.10189;0.78210;3
LIGH;0.574;4495.404;382.0;3
GYRO;0.582;4495.406;0.04459;-0.03940;-0.06322;3
ACCE;0.583;4495.412;0.16819;3.07356;9.29130;3
MAGN;0.584;4495.412;26.88100;-17.25600;-31.73500;3
AHRS;0.584;4495.412;17.0598;-2.9557;104.9593;0.11054;0.10207;0.78177;3
GYRO;0.586;4495.412;0.04459;-0.03940;-0.06322;3
LIGH;0.587;4495.415;366.0;3
GYRO;0.591;4495.417;0.05986;-0.03512;-0.04673;3
ACCE;0.591;4495.421;0.17298;2.93170;9.08719;3
GYRO;0.592;4495.421;0.05986;-0.03512;-0.04673;3
AHRS;0.593;4495.421;17.0955;-2.9483;104.9372;0.11069;0.10233;0.78162;3
LIGH;0.593;4495.424;366.0;3
GYRO;0.619;4495.426;0.07453;-0.03604;-0.01283;3
GYRO;0.620;4495.431;0.07453;-0.03604;-0.01283;3
ACCE;0.620;4495.434;0.15443;2.91853;8.91182;3
MAGN;0.621;4495.434;26.88100;-17.25600;-31.73500;3
GYRO;0.622;4495.434;0.07453;-0.03604;-0.01283;3
AHRS;0.622;4495.434;17.1633;-2.9399;104.8787;0.11104;0.10279;0.78124;3
LIGH;0.623;4495.437;366.0;3
AHRS;0.624;4495.441;17.1633;-2.9399;104.8787;0.11104;0.10279;0.78124;3
GYRO;0.625;4495.441;0.05925;-0.03268;0.01985;3
ACCE;0.627;4495.441;0.31843;2.95504;8.99502;3
HUMI;0.631;4495.451;52.1;3
TEMP;0.631;4495.451;25.4;3
LIGH;0.632;4495.451;348.0;3
GYRO;0.633;4495.446;0.01802;-0.01466;0.02016;3
GYRO;0.634;4495.451;0.01802;-0.01466;0.02016;3
AHRS;0.634;4495.456;17.2256;-2.9600;104.7701;0.11160;0.10300;0.78058;3
MAGN;0.635;4495.456;26.88100;-17.25600;-31.73500;3
ACCE;0.636;4495.456;0.43993;2.97240;9.19134;3
GYRO;0.637;4495.456;0.01802;-0.01466;0.02016;3
LIGH;0.637;4495.459;348.0;3
ACCE;0.638;4495.461;0.43634;3.01250;9.37330;3
GYRO;0.638;4495.461;-0.01008;-0.01161;0.00733;3
AHRS;0.639;4495.461;17.2437;-2.9659;104.8168;0.11169;0.10314;0.78080;3
LIGH;0.640;4495.464;348.0;3
GYRO;0.643;4495.466;0.00031;-0.02077;0.00305;3
ACCE;0.643;4495.472;0.37589;2.98796;9.16800;3
MAGN;0.644;4495.472;26.88100;-17.25600;-31.73500;3
AHRS;0.645;4495.472;17.2461;-2.9622;104.7460;0.11175;0.10311;0.78042;3
GYRO;0.648;4495.472;0.00031;-0.02077;0.00305;3
LIGH;0.649;4495.475;348.0;3
GYRO;0.651;4495.477;0.02963;-0.02107;0.00550;3
ACCE;0.652;4495.481;0.36512;2.97180;9.07762;3
GYRO;0.653;4495.481;0.02963;-0.02107;0.00550;3
AHRS;0.654;4495.481;17.2525;-2.9640;104.7687;0.11177;0.10316;0.78053;3
LIGH;0.655;4495.484;360.0;3
GYRO;0.664;4495.486;0.03696;-0.01283;0.00458;3
ACCE;0.665;4495.493;0.39923;2.95804;9.03213;3
MAGN;0.666;4495.493;26.88100;-17.25600;-31.73500;3
AHRS;0.667;4495.493;17.2740;-2.9672;104.7140;0.11196;0.10324;0.78021;3
GYRO;0.668;4495.493;0.03696;-0.01283;0.00458;3
PRES;0.668;4495.497;953.9400;3
LIGH;0.669;4495.497;360.0;3
ACCE;0.672;4495.501;0.44412;2.99694;9.17817;3
GYRO;0.680;4495.501;0.02871;-0.00947;0.00153;3
AHRS;0.681;4495.501;17.3046;-2.9682;104.7425;0.11210;0.10347;0.78033;3
LIGH;0.684;4495.504;360.0;3
GYRO;0.684;4495.506;0.00580;-0.00794;0.00825;3
ACCE;0.686;4495.512;0.51595;3.01131;9.28831;3
MAGN;0.687;4495.512;26.88100;-17.25600;-31.73500;3
AHRS;0.688;4495.512;17.3224;-2.9695;104.6594;0.11227;0.10351;0.77987;3
GYRO;0.689;4495.512;0.00580;-0.00794;0.00825;3
LIGH;0.691;4495.515;360.0;3
GYRO;0.692;4495.517;-0.00886;-0.00672;0.01649;3
ACCE;0.694;4495.521;0.53989;3.01131;9.35774;3
GYRO;0.700;4495.521;-0.00886;-0.00672;0.01649;3
AHRS;0.701;4495.521;17.3295;-2.9717;104.6885;0.11230;0.10357;0.78001;3
LIGH;0.704;4495.524;377.0;3
GYRO;0.704;4495.526;-0.00092;-0.00489;0.02138;3
ACCE;0.705;4495.532;0.49141;2.92093;9.35055;3
MAGN;0.706;4495.532;26.88100;-17.25600;-31.73500;3
AHRS;0.707;4495.532;17.3244;-2.9723;104.6568;0.11231;0.10350;0.77985;3
GYRO;0.709;4495.532;-0.00092;-0.00489;0.02138;3
LIGH;0.710;4495.535;377.0;3
GYRO;0.711;4495.537;0.01527;-0.00733;0.01558;3
ACCE;0.712;4495.541;0.39804;2.84910;9.18176;3
GYRO;0.713;4495.541;0.01527;-0.00733;0.01558;3
AHRS;0.714;4495.541;17.3222;-2.9688;104.6921;0.11224;0.10354;0.78004;3
LIGH;0.715;4495.544;377.0;3
WIFI;0.716;4495.513;eduroam;00:0b:86:27:36:c0;-73
WIFI;0.716;4495.513;eduroam;00:0b:86:27:32:e0;-91
WIFI;0.716;4495.513;test-CAR;00:0b:86:27:32:e2;-91
WIFI;0.716;4495.513;portal-csic;00:0b:86:27:32:e1;-91
WIFI;0.716;4495.513;portal-csic;00:0b:86:27:36:c1;-67
WIFI;0.716;4495.513;test-CAR;00:0b:86:27:36:c2;-67
WIFI;0.716;4495.513;eduroam;00:0b:86:27:3e:d0;-79
WIFI;0.716;4495.513;test-CAR;00:0b:86:27:3e:d2;-85
WIFI;0.716;4495.513;SMC_LOPSI;00:13:f7:80:98:e4;-58
WIFI;0.716;4495.513;portal-csic;00:0b:86:27:3e:d1;-85
WIFI;0.716;4495.513;WLAN_3F;e0:91:53:1b:36:f3;-85
WIFI;0.716;4495.513;cochera;b8:a3:86:65:e3:29;-91
WIFI;0.716;4495.513;test-CAR;00:0b:86:27:37:b2;-91
WIFI;0.716;4495.513;portal-csic;00:0b:86:27:37:b1;-91
GYRO;0.737;4495.546;0.03329;-0.01436;-0.00092;3
ACCE;0.738;4495.553;0.37888;2.91314;9.12131;3
MAGN;0.738;4495.553;26.88100;-17.25600;-31.73500;3
AHRS;0.739;4495.553;17.3323;-2.9651;104.6475;0.11231;0.10358;0.77980;3
GYRO;0.741;4495.553;0.03329;-0.01436;-0.00092;3
LIGH;0.743;4495.556;377.0;3
ACCE;0.744;4495.561;0.44233;2.98258;9.07881;3
GYRO;0.745;4495.561;0.03146;-0.02321;-0.00641;3
AHRS;0.746;4495.561;17.3612;-2.9662;104.6724;0.11244;0.10380;0.77989;3
LIGH;0.748;4495.564;363.0;3
GYRO;0.748;4495.566;0.00519;-0.03757;-0.00428;3
ACCE;0.750;4495.572;0.53750;3.07535;9.18775;3
MAGN;0.752;4495.572;26.88100;-17.25600;-31.73500;3
AHRS;0.752;4495.572;17.3842;-2.9739;104.5894;0.11269;0.10384;0.77942;3
GYRO;0.753;4495.572;0.00519;-0.03757;-0.00428;3
LIGH;0.753;4495.575;363.0;3
GYRO;0.753;4495.577;-0.00855;-0.05864;-0.00336;3
ACCE;0.754;4495.581;0.54289;3.07116;9.30925;3
GYRO;0.755;4495.581;-0.00855;-0.05864;-0.00336;3
AHRS;0.755;4495.581;17.3941;-2.9925;104.6102;0.11285;0.10383;0.77950;3
LIGH;0.756;4495.584;363.0;3
SOUN;0.756;8.91;0.00027;22.66
GYRO;0.762;4495.586;-0.02260;-0.06384;-0.00702;3
ACCE;0.763;4495.592;0.44293;2.99455;9.28052;3
MAGN;0.763;4495.592;26.88100;-17.25600;-31.73500;3
AHRS;0.764;4495.592;17.3934;-3.0143;104.5798;0.11302;0.10368;0.77932;3
GYRO;0.765;4495.592;-0.02260;-0.06384;-0.00702;3
LIGH;0.765;4495.595;346.0;3
GYRO;0.771;4495.597;-0.01069;-0.05101;-0.00244;3
ACCE;0.771;4495.601;0.40701;2.97360;9.16261;3
GYRO;0.772;4495.601;-0.01069;-0.05101;-0.00244;3
AHRS;0.772;4495.601;17.3838;-3.0421;104.5956;0.11315;0.10348;0.77938;3
LIGH;0.773;4495.603;346.0;3
GYRO;0.783;4495.606;0.00916;-0.01924;0.01374;3
ACCE;0.784;4495.614;0.46208;3.03046;9.12430;3
MAGN;0.784;4495.614;26.88100;-17.25600;-31.73500;3
AHRS;0.785;4495.614;17.3856;-3.0611;104.5894;0.11329;0.10338;0.77933;3
GYRO;0.786;4495.614;0.00916;-0.01924;0.01374;3
LIGH;0.786;4495.616;346.0;3
ACCE;0.791;4495.621;0.49321;3.02088;9.06385;3
GYRO;0.791;4495.621;0.00825;-0.00916;0.02291;3
AHRS;0.791;4495.621;17.3990;-3.0702;104.6251;0.11339;0.10346;0.77949;3
LIGH;0.792;4495.623;346.0;3
GYRO;0.806;4495.626;-0.01161;-0.03024;0.02810;3
GYRO;0.806;4495.631;-0.01161;-0.03024;0.02810;3
AHRS;0.807;4495.636;17.4091;-3.0771;104.5635;0.11355;0.10343;0.77915;3
MAGN;0.808;4495.636;26.88100;-17.25600;-31.73500;3
ACCE;0.809;4495.636;0.58359;3.00592;9.05727;3
GYRO;0.809;4495.636;-0.01161;-0.03024;0.02810;3
LIGH;0.810;4495.638;350.0;3
ACCE;0.811;4495.641;0.57461;2.98976;9.10036;3
GYRO;0.811;4495.641;-0.02596;-0.04459;0.03390;3
AHRS;0.812;4495.641;17.4040;-3.1037;104.6178;0.11365;0.10331;0.77942;3
LIGH;0.813;4495.643;350.0;3
GYRO;0.822;4495.646;-0.04032;-0.03971;0.04398;3
ACCE;0.823;4495.652;0.62489;3.00592;9.14346;3
MAGN;0.823;4495.652;26.88100;-17.25600;-31.73500;3
AHRS;0.824;4495.652;17.4008;-3.1238;104.5737;0.11381;0.10314;0.77917;3
GYRO;0.825;4495.652;-0.04032;-0.03971;0.04398;3
LIGH;0.826;4495.655;350.0;3
GYRO;0.831;4495.657;-0.04917;-0.02382;0.05437;3
ACCE;0.831;4495.661;0.63985;3.04842;9.24222;3
GYRO;0.832;4495.661;-0.04917;-0.02382;0.05437;3
AHRS;0.833;4495.661;17.3805;-3.1562;104.6258;0.11388;0.10288;0.77944;3
LIGH;0.833;4495.664;350.0;3
GYRO;0.844;4495.666;-0.06597;-0.01772;0.05498;3
ACCE;0.845;4495.674;0.67277;2.97061;9.23204;3
MAGN;0.846;4495.674;26.88100;-17.25600;-31.39300;3
AHRS;0.847;4495.674;17.3571;-3.1786;104.6837;0.11386;0.10266;0.77975;3
GYRO;0.849;4495.674;-0.06597;-0.01772;0.05498;3
PRES;0.850;4495.677;954.0200;3
LIGH;0.851;4495.677;374.0;3
ACCE;0.852;4495.681;0.73382;2.97958;9.25539;3
GYRO;0.853;4495.681;-0.07514;-0.01588;0.04307;3
AHRS;0.853;4495.681;17.3119;-3.2049;104.7507;0.11374;0.10228;0.78013;3
LIGH;0.854;4495.684;374.0;3
GYRO;0.863;4495.686;-0.08094;-0.01955;0.02963;3
ACCE;0.865;4495.692;0.75238;2.97300;9.25000;3
MAGN;0.866;4495.692;26.88100;-17.25600;-31.39300;3
AHRS;0.867;4495.692;17.2822;-3.2231;104.8093;0.11366;0.10203;0.78046;3
GYRO;0.868;4495.692;-0.08094;-0.01955;0.02963;3
LIGH;0.868;4495.695;374.0;3
GYRO;0.871;4495.697;-0.07941;-0.02841;0.01680;3
ACCE;0.872;4495.701;0.62010;2.93709;9.27214;3
GYRO;0.873;4495.701;-0.07941;-0.02841;0.01680;3
AHRS;0.873;4495.701;17.2324;-3.2379;104.8500;0.11346;0.10166;0.78072;3
LIGH;0.874;4495.704;374.0;3
GYRO;0.883;4495.706;-0.07544;-0.01680;-0.00641;3
ACCE;0.883;4495.712;0.61351;2.99874;9.34158;3
MAGN;0.884;4495.712;26.88100;-17.57300;-31.39300;3
AHRS;0.885;4495.712;17.1955;-3.2528;105.1041;0.11314;0.10157;0.78209;3
GYRO;0.886;4495.712;-0.07544;-0.01680;-0.00641;3
LIGH;0.887;4495.715;366.0;3
GYRO;0.891;4495.717;-0.07025;0.00641;-0.02321;3
ACCE;0.892;4495.721;0.50637;3.00293;9.23503;3
GYRO;0.893;4495.721;-0.07025;0.00641;-0.02321;3
AHRS;0.893;4495.721;17.1546;-3.2534;105.1193;0.11292;0.10131;0.78222;3
LIGH;0.894;4495.724;366.0;3
GYRO;0.904;4495.726;-0.06200;0.03207;-0.01649;3
ACCE;0.904;4495.734;0.44831;2.87304;9.19493;3
MAGN;0.905;4495.734;26.88100;-17.57300;-31.39300;3
AHRS;0.906;4495.734;17.1207;-3.2367;105.3248;0.11245;0.10136;0.78336;3
GYRO;0.907;4495.734;-0.06200;0.03207;-0.01649;3
LIGH;0.908;4495.736;366.0;3
ACCE;0.911;4495.742;0.41839;2.80900;9.17757;3
GYRO;0.912;4495.742;-0.05773;0.06200;0.00275;3
AHRS;0.913;4495.742;17.0779;-3.1981;105.3337;0.11195;0.10128;0.78349;3
LIGH;0.914;4495.744;352.0;3
GYRO;0.922;4495.747;-0.05956;0.06139;0.01466;3
MAGN;0.923;4495.753;26.88100;-17.57300;-31.39300;3
AHRS;0.924;4495.753;17.0188;-3.1211;105.5332;0.11094;0.10147;0.78468;3
GYRO;0.924;4495.753;-0.05956;0.06139;0.01466;3
ACCE;0.926;4495.753;0.50697;2.94487;9.19912;3
LIGH;0.926;4495.755;352.0;3
GYRO;0.931;4495.758;-0.07300;0.05589;0.03818;3
ACCE;0.932;4495.762;0.66679;2.95205;9.30028;3
GYRO;0.932;4495.762;-0.07300;0.05589;0.03818;3
AHRS;0.933;4495.762;17.0232;-3.1286;105.5357;0.11101;0.10146;0.78468;3
LIGH;0.934;4495.764;352.0;3
GYRO;0.943;4495.767;-0.08796;0.04612;0.04337;3
ACCE;0.943;4495.773;0.60932;2.84192;9.39545;3
MAGN;0.944;4495.773;26.88100;-17.57300;-31.39300;3
AHRS;0.944;4495.773;16.9830;-3.1040;105.6404;0.11055;0.10142;0.78530;3
GYRO;0.946;4495.773;-0.08796;0.04612;0.04337;3
LIGH;0.948;4495.775;352.0;3
GYRO;0.951;4495.778;-0.08338;0.03696;0.03604;3
ACCE;0.952;4495.782;0.59855;2.86945;9.32123;3
GYRO;0.953;4495.782;-0.08338;0.03696;0.03604;3
AHRS;0.953;4495.782;16.9275;-3.0799;105.6897;0.11005;0.10121;0.78565;3
LIGH;0.954;4495.784;362.0;3
GYRO;0.964;4495.787;-0.06261;0.04154;0.03482;3
ACCE;0.965;4495.794;0.64165;2.91374;9.20810;3
MAGN;0.965;4495.794;26.88100;-17.57300;-31.39300;3
AHRS;0.966;4495.794;16.8884;-3.0668;105.7917;0.10967;0.10111;0.78624;3
GYRO;0.967;4495.794;-0.06261;0.04154;0.03482;3
LIGH;0.967;4495.797;362.0;3
ACCE;0.971;4495.802;0.52373;2.84551;9.13328;3
GYRO;0.972;4495.802;-0.05223;0.05681;0.03115;3
AHRS;0.972;4495.802;16.8473;-3.0387;105.8397;0.10922;0.10101;0.78657;3
LIGH;0.973;4495.804;362.0;3
GYRO;0.986;4495.807;-0.06842;0.06384;0.02535;3
GYRO;0.987;4495.812;-0.06842;0.06384;0.02535;3
AHRS;0.988;4495.816;16.8246;-3.0040;105.8479;0.10885;0.10105;0.78667;3
MAGN;0.989;4495.816;27.19800;-17.57300;-31.39300;3
ACCE;0.990;4495.816;0.31125;2.79523;9.10515;3
GYRO;0.991;4495.816;-0.06842;0.06384;0.02535;3
LIGH;0.992;4495.819;362.0;3
ACCE;0.993;4495.822;0.39624;2.86227;9.13448;3
GYRO;0.993;4495.822;-0.10140;0.05773;0.02382;3
AHRS;0.994;4495.822;16.7720;-2.9441;105.8949;0.10813;0.10104;0.78703;3
LIGH;0.995;4495.824;390.0;3
GYRO;1.003;4495.827;-0.11668;0.05223;0.02413;3
ACCE;1.003;4495.833;0.45430;2.86466;9.23982;3
MAGN;1.004;4495.833;27.19800;-17.57300;-31.39300;3
AHRS;1.004;4495.833;16.7420;-2.9224;105.9287;0.10780;0.10098;0.78726;3
GYRO;1.005;4495.833;-0.11668;0.05223;0.02413;3
LIGH;1.006;4495.835;390.0;3
GYRO;1.011;4495.838;-0.13806;0.02291;0.01985;3
ACCE;1.012;4495.842;0.51056;2.81199;9.40622;3
GYRO;1.013;4495.842;-0.13806;0.02291;0.01985;3
AHRS;1.013;4495.842;16.6681;-2.8877;105.9634;0.10715;0.10068;0.78756;3
LIGH;1.014;4495.844;390.0;3
GYRO;1.024;4495.847;-0.13775;-0.00061;0.01008;3
ACCE;1.026;4495.854;0.62249;2.77488;9.35534;3
MAGN;1.027;4495.854;27.19800;-17.57300;-31.39300;3
AHRS;1.028;4495.854;16.5958;-2.8792;106.0813;0.10661;0.10034;0.78827;3
GYRO;1.030;4495.854;-0.13775;-0.00061;0.01008;3
PRES;1.030;4495.857;953.9800;3
LIGH;1.031;4495.857;390.0;3
ACCE;1.032;4495.862;0.71048;2.73657;9.14645;3
GYRO;1.033;4495.862;-0.12004;-0.04276;-0.00122;3
AHRS;1.033;4495.862;16.5007;-2.8838;106.1121;0.10612;0.09968;0.78853;3
LIGH;1.034;4495.864;380.0;3
GYRO;1.043;4495.867;-0.11729;-0.06200;-0.01741;3
ACCE;1.044;4495.873;0.79428;2.78565;8.95970;3
MAGN;1.054;4495.873;27.19800;-17.57300;-31.39300;3
AHRS;1.055;4495.873;16.4529;-2.9122;106.2308;0.10597;0.09931;0.78918;3
GYRO;1.056;4495.873;-0.11729;-0.06200;-0.01741;3
LIGH;1.057;4495.876;380.0;3
GYRO;1.058;4495.878;-0.13622;-0.04184;-0.04215;3
ACCE;1.059;4495.882;0.84276;2.80541;8.91720;3
GYRO;1.059;4495.882;-0.13622;-0.04184;-0.04215;3
AHRS;1.067;4495.882;16.3871;-2.9572;106.2433;0.10593;0.09864;0.78928;3
LIGH;1.068;4495.884;380.0;3
GYRO;1.069;4495.887;-0.17287;0.00214;-0.06506;3
ACCE;1.070;4495.893;0.87927;2.79822;8.93576;3
MAGN;1.070;4495.893;27.19800;-17.57300;-31.07900;3
AHRS;1.072;4495.893;16.3254;-2.9843;106.4146;0.10565;0.09823;0.79021;3
GYRO;1.073;4495.893;-0.17287;0.00214;-0.06506;3
LIGH;1.073;4495.896;366.0;3
GYRO;1.074;4495.898;-0.21533;0.05681;-0.07483;3
ACCE;1.074;4495.902;0.78470;2.81079;9.48942;3
GYRO;1.075;4495.902;-0.21533;0.05681;-0.07483;3
AHRS;1.076;4495.902;16.2208;-2.9760;106.3927;0.10507;0.09752;0.79022;3
LIGH;1.077;4495.904;366.0;3
GYRO;1.084;4495.907;-0.25045;0.12187;-0.06903;3
GYRO;1.085;4495.912;-0.25045;0.12187;-0.06903;3
AHRS;1.086;4495.914;16.1124;-2.9115;106.6779;0.10383;0.09737;0.79188;3
MAGN;1.087;4495.914;27.19800;-17.57300;-31.07900;3
ACCE;1.087;4495.914;0.14724;2.79104;9.62888;3
GYRO;1.088;4495.914;-0.25045;0.12187;-0.06903;3
LIGH;1.089;4495.917;366.0;3
ACCE;1.091;4495.922;-0.12510;2.80002;9.74320;3
GYRO;1.092;4495.922;-0.25901;0.17532;-0.05131;3
AHRS;1.092;4495.922;15.9358;-2.7693;106.6337;0.10198;0.09684;0.79198;3
LIGH;1.093;4495.924;366.0;3
GYRO;1.102;4495.927;-0.25595;0.19975;0.01466;3
ACCE;1.103;4495.933;-0.30466;2.69168;9.83658;3
MAGN;1.103;4495.933;27.19800;-17.57300;-31.07900;3
AHRS;1.104;4495.933;15.8222;-2.6444;107.0214;0.10020;0.09703;0.79422;3
GYRO;1.104;4495.933;-0.25595;0.19975;0.01466;3
LIGH;1.106;4495.935;377.0;3
GYRO;1.111;4495.938;-0.23091;0.22999;0.08369;3
ACCE;1.111;4495.942;-0.32022;2.44209;9.52653;3
GYRO;1.112;4495.942;-0.23091;0.22999;0.08369;3
AHRS;1.112;4495.942;15.6515;-2.4773;107.0354;0.09816;0.09672;0.79462;3
LIGH;1.113;4495.944;377.0;3
GYRO;1.122;4495.947;-0.19639;0.17746;0.13836;3
ACCE;1.123;4495.953;-0.25319;2.40677;9.20391;3
MAGN;1.123;4495.953;27.19800;-17.57300;-31.07900;3
AHRS;1.124;4495.953;15.5241;-2.3338;107.3729;0.09623;0.09686;0.79661;3
GYRO;1.124;4495.953;-0.19639;0.17746;0.13836;3
LIGH;1.124;4495.955;377.0;3
BLE4;1.128;2016;12;-72
BLE4;1.129;2016;13;-77
BLE4;1.129;2016;16;-77
BLE4;1.129;2016;15;-79
BLE4;1.129;2016;11;-79
BLE4;1.129;2016;10;-81
BLE4;1.130;2016;9;-85
BLE4;1.130;2016;14;-103
GYRO;1.131;4495.958;-0.18082;0.08063;0.18357;3
ACCE;1.131;4495.962;0.13527;2.58993;9.31404;3
GYRO;1.132;4495.962;-0.18082;0.08063;0.18357;3
AHRS;1.132;4495.962;15.3985;-2.2265;107.4773;0.09475;0.09662;0.79737;3
LIGH;1.133;4495.964;377.0;3
GYRO;1.147;4495.967;-0.19578;0.01405;0.19426;3
GYRO;1.150;4495.972;-0.19578;0.01405;0.19426;3
AHRS;1.151;4495.977;15.3037;-2.1995;107.6290;0.09395;0.09622;0.79827;3
MAGN;1.152;4495.977;27.19800;-17.57300;-31.07900;3
ACCE;1.153;4495.977;0.28132;2.62524;9.42358;3
GYRO;1.154;4495.977;-0.19578;0.01405;0.19426;3
LIGH;1.154;4495.979;401.0;3
ACCE;1.155;4495.982;0.38427;2.75333;9.69592;3
GYRO;1.155;4495.982;-0.21502;-0.06109;0.14447;3
AHRS;1.156;4495.982;15.1380;-2.2204;107.8231;0.09309;0.09511;0.79941;3
LIGH;1.157;4495.984;401.0;3
GYRO;1.168;4495.987;-0.20861;-0.11759;0.05498;3
GYRO;1.169;4495.992;-0.20861;-0.11759;0.05498;3
AHRS;1.170;4495.998;15.0824;-2.2505;107.8702;0.09298;0.09461;0.79969;3
MAGN;1.171;4495.998;27.19800;-17.57300;-31.07900;3
ACCE;1.172;4495.998;0.48902;2.83354;9.79288;3
GYRO;1.172;4495.998;-0.20861;-0.11759;0.05498;3
LIGH;1.173;4496.000;401.0;3
ACCE;1.173;4496.002;0.55007;2.82995;9.75278;3
GYRO;1.174;4496.002;-0.15577;-0.10049;-0.01405;3
AHRS;1.175;4496.002;14.9028;-2.3643;107.9481;0.09280;0.09283;0.80018;3
LIGH;1.176;4496.004;401.0;3
GYRO;1.187;4496.007;-0.11423;-0.01772;-0.03146;3
GYRO;1.188;4496.012;-0.11423;-0.01772;-0.03146;3
AHRS;1.188;4496.015;14.8670;-2.3944;107.9006;0.09287;0.09239;0.79995;3
MAGN;1.189;4496.015;27.19800;-17.20700;-31.07900;3
ACCE;1.190;4496.015;0.58957;2.59950;9.47565;3
GYRO;1.191;4496.015;-0.11423;-0.01772;-0.03146;3
LIGH;1.192;4496.018;410.0;3
ACCE;1.192;4496.022;0.50937;2.44508;9.17458;3
GYRO;1.193;4496.022;-0.02627;0.04032;-0.03238;3
AHRS;1.193;4496.022;14.7850;-2.3966;107.9006;0.09247;0.09180;0.80003;3
LIGH;1.194;4496.024;410.0;3
GYRO;1.207;4496.027;0.02352;0.15669;-0.01619;3
GYRO;1.208;4496.032;0.02352;0.15669;-0.01619;3
ACCE;1.209;4496.037;0.59376;2.47740;9.11892;3
MAGN;1.210;4496.037;27.19800;-17.20700;-31.07900;3
AHRS;1.210;4496.037;14.7785;-2.3819;107.8636;0.09236;0.09180;0.79986;3
GYRO;1.212;4496.037;0.02352;0.15669;-0.01619;3
PRES;1.212;4496.040;953.9600;3
LIGH;1.213;4496.040;410.0;3
ACCE;1.213;4496.042;0.85174;2.62764;9.44572;3
GYRO;1.214;4496.042;0.02107;0.24099;0.00519;3
AHRS;1.215;4496.042;14.8054;-2.2581;107.8863;0.09162;0.09264;0.80005;3
LIGH;1.216;4496.044;440.0;3
GYRO;1.229;4496.047;0.00397;0.25809;0.02688;3
GYRO;1.230;4496.052;0.00397;0.25809;0.02688;3
AHRS;1.231;4496.056;14.8149;-2.2104;107.6977;0.09148;0.09280;0.79911;3
MAGN;1.232;4496.056;27.19800;-17.20700;-31.40100;3
ACCE;1.233;4496.056;0.97384;2.61028;9.61990;3
GYRO;1.233;4496.056;0.00397;0.25809;0.02688;3
LIGH;1.234;4496.060;393.0;3
ACCE;1.234;4496.062;0.75298;2.46064;9.59895;3
GYRO;1.237;4496.062;-0.00672;0.20372;0.01100;3
AHRS;1.237;4496.062;14.8143;-2.0237;107.7526;0.09013;0.09379;0.79954;3
LIGH;1.238;4496.064;393.0;3
GYRO;1.244;4496.067;-0.01130;0.16829;-0.03482;3
ACCE;1.245;4496.073;0.36452;2.32357;9.50737;3
MAGN;1.246;4496.073;27.19800;-17.20700;-31.40100;3
AHRS;1.246;4496.073;14.8035;-1.9483;107.6316;0.08965;0.09401;0.79899;3
GYRO;1.247;4496.073;-0.01130;0.16829;-0.03482;3
LIGH;1.248;4496.077;393.0;3
ACCE;1.254;4496.082;-0.04729;2.43191;9.48523;3
GYRO;1.254;4496.082;-0.01436;0.20097;-0.06781;3
AHRS;1.257;4496.082;14.7942;-1.8087;107.6264;0.08864;0.09466;0.79908;3
LIGH;1.258;4496.086;391.0;3
GYRO;1.265;4496.087;-0.01466;0.25290;-0.07117;3
ACCE;1.267;4496.094;-0.30287;2.67133;9.52234;3
MAGN;1.269;4496.094;27.19800;-17.20700;-31.40100;3
AHRS;1.274;4496.094;14.7957;-1.6651;107.5934;0.08767;0.09538;0.79902;3
GYRO;1.277;4496.094;-0.01466;0.25290;-0.07117;3
LIGH;1.278;4496.098;391.0;3
ACCE;1.278;4496.102;-0.41120;2.80840;9.52653;3
GYRO;1.279;4496.102;-0.01100;0.26420;-0.05101;3
AHRS;1.280;4496.102;14.8009;-1.4363;107.5582;0.08613;0.09656;0.79901;3
LIGH;1.283;4496.104;391.0;3
GYRO;1.284;4496.107;-0.00580;0.23182;-0.01436;3
ACCE;1.285;4496.113;-0.41300;2.85090;9.43375;3
MAGN;1.286;4496.113;27.19800;-16.90300;-31.40100;3
AHRS;1.290;4496.113;14.8131;-1.2764;107.3928;0.08522;0.09734;0.79827;3
GYRO;1.292;4496.113;-0.00580;0.23182;-0.01436;3
LIGH;1.293;4496.116;391.0;3
GYRO;1.294;4496.118;-0.00855;0.14142;0.03421;3
ACCE;1.295;4496.122;-0.34536;2.85568;9.25299;3
GYRO;1.296;4496.122;-0.00855;0.14142;0.03421;3
AHRS;1.296;4496.122;14.8285;-1.0955;107.3992;0.08403;0.09838;0.79842;3
LIGH;1.297;4496.124;410.0;3
SOUN;1.297;177.24;0.00541;48.64
GYRO;1.304;4496.127;-0.02932;0.02566;0.10201;3
ACCE;1.305;4496.133;-0.17597;2.84910;9.15363;3
MAGN;1.307;4496.133;27.19800;-16.90300;-31.40100;3
AHRS;1.308;4496.133;14.8431;-1.0052;107.2311;0.08362;0.09882;0.79761;3
GYRO;1.309;4496.133;-0.02932;0.02566;0.10201;3
LIGH;1.309;4496.137;410.0;3
GYRO;1.313;4496.138;-0.06628;-0.09743;0.17501;3
ACCE;1.314;4496.142;0.03412;2.85329;9.20391;3
GYRO;1.314;4496.142;-0.06628;-0.09743;0.17501;3
AHRS;1.315;4496.142;14.8429;-0.9922;107.3180;0.08346;0.09895;0.79806;3
LIGH;1.316;4496.146;410.0;3
GYRO;1.328;4496.147;-0.11545;-0.23305;0.24801;3
GYRO;1.328;4496.152;-0.11545;-0.23305;0.24801;3
AHRS;1.329;4496.156;14.8245;-1.0580;107.1423;0.08397;0.09836;0.79713;3
MAGN;1.330;4496.156;27.19800;-16.90300;-31.40100;3
ACCE;1.331;4496.156;0.13467;2.82995;9.28052;3
GYRO;1.332;4496.156;-0.11545;-0.23305;0.24801;3
LIGH;1.332;4496.160;410.0;3
ACCE;1.333;4496.162;0.21847;2.71682;9.17398;3
GYRO;1.333;4496.162;-0.17074;-0.34147;0.32926;3
AHRS;1.334;4496.162;14.7429;-1.2862;107.3737;0.08495;0.09679;0.79823;3
LIGH;1.335;4496.164;419.0;3
GYRO;1.348;4496.167;-0.21747;-0.40623;0.40134;3
GYRO;1.349;4496.172;-0.21747;-0.40623;0.40134;3
AHRS;1.350;4496.178;14.6869;-1.4358;107.1926;0.08585;0.09549;0.79724;3
MAGN;1.352;4496.178;27.19800;-16.90300;-31.40100;3
ACCE;1.352;4496.178;0.38128;2.47141;8.99621;3
GYRO;1.353;4496.178;-0.21747;-0.40623;0.40134;3
LIGH;1.354;4496.181;419.0;3
ACCE;1.354;4496.182;0.50218;2.30921;8.89446;3
GYRO;1.355;4496.182;-0.23885;-0.43585;0.42516;3
AHRS;1.356;4496.182;14.4810;-1.8948;107.5972;0.08767;0.09200;0.79917;3
LIGH;1.357;4496.184;419.0;3
GYRO;1.367;4496.187;-0.28039;-0.43646;0.43707;3
GYRO;1.367;4496.192;-0.28039;-0.43646;0.43707;3
AHRS;1.368;4496.196;14.4182;-2.0419;107.3290;0.08858;0.09060;0.79774;3
MAGN;1.369;4496.196;27.19800;-16.90300;-31.81300;3
ACCE;1.370;4496.196;0.64703;2.31938;9.00040;3
GYRO;1.371;4496.196;-0.28039;-0.43646;0.43707;3
LIGH;1.372;4496.199;398.0;3
ACCE;1.373;4496.202;0.67995;2.34512;9.20092;3
GYRO;1.373;4496.202;-0.31734;-0.40745;0.39859;3
AHRS;1.374;4496.202;14.1818;-2.4806;107.7124;0.09014;0.08699;0.79960;3
LIGH;1.375;4496.204;398.0;3
GYRO;1.387;4496.207;-0.34147;-0.33689;0.34147;3
GYRO;1.388;4496.212;-0.34147;-0.33689;0.34147;3
ACCE;1.389;4496.216;0.60394;2.28108;9.39365;3
MAGN;1.390;4496.216;27.19800;-16.90300;-31.81300;3
AHRS;1.391;4496.216;14.0658;-2.6540;107.5818;0.09085;0.08519;0.79891;3
GYRO;1.398;4496.216;-0.34147;-0.33689;0.34147;3
PRES;1.399;4496.219;953.9600;3
LIGH;1.399;4496.219;398.0;3
ACCE;1.403;4496.222;0.51894;2.13264;9.49780;3
GYRO;1.404;4496.222;-0.34636;-0.24129;0.29749;3
AHRS;1.405;4496.222;13.7772;-2.9715;107.8712;0.09139;0.08177;0.80042;3
LIGH;1.406;4496.224;398.0;3
GYRO;1.406;4496.227;-0.33506;-0.14416;0.26176;3
ACCE;1.407;4496.233;0.43395;2.04764;9.46069;3
MAGN;1.407;4496.233;27.19800;-16.90300;-31.81300;3
AHRS;1.410;4496.233;13.6341;-3.0760;107.9471;0.09134;0.08029;0.80086;3
GYRO;1.411;4496.233;-0.33506;-0.14416;0.26176;3
LIGH;1.412;4496.236;397.0;3
GYRO;1.413;4496.238;-0.30788;-0.03604;0.23702;3
ACCE;1.413;4496.242;0.50278;2.18112;9.50558;3
GYRO;1.414;4496.242;-0.30788;-0.03604;0.23702;3
AHRS;1.420;4496.242;13.4109;-3.1936;108.1261;0.09091;0.07826;0.80190;3
LIGH;1.421;4496.244;397.0;3
GYRO;1.423;4496.247;-0.25901;0.06658;0.22083;3
ACCE;1.429;4496.253;0.61830;2.37385;9.69712;3
MAGN;1.430;4496.253;27.19800;-16.90300;-31.81300;3
AHRS;1.430;4496.253;13.2498;-3.2352;108.2950;0.09027;0.07705;0.80289;3
GYRO;1.432;4496.253;-0.25901;0.06658;0.22083;3
LIGH;1.434;4496.256;397.0;3
GYRO;1.434;4496.258;-0.22510;0.12095;0.21166;3
ACCE;1.437;4496.262;0.63985;2.46663;9.91439;3
GYRO;1.437;4496.262;-0.22510;0.12095;0.21166;3
AHRS;1.438;4496.262;13.0866;-3.2189;108.4516;0.08923;0.07611;0.80385;3
LIGH;1.439;4496.264;397.0;3
GYRO;1.452;4496.267;-0.14905;0.12920;0.20006;3
ACCE;1.453;4496.274;0.60394;2.48219;9.89943;3
MAGN;1.453;4496.274;27.19800;-16.90300;-31.81300;3
AHRS;1.454;4496.274;12.9743;-3.1758;108.5613;0.08829;0.07562;0.80455;3
GYRO;1.454;4496.274;-0.14905;0.12920;0.20006;3
LIGH;1.455;4496.277;418.0;3
ACCE;1.455;4496.282;0.42617;2.46483;9.78570;3
GYRO;1.455;4496.282;-0.08125;0.12889;0.21014;3
AHRS;1.457;4496.282;12.8747;-3.1021;108.7206;0.08716;0.07541;0.80551;3
LIGH;1.458;4496.284;418.0;3
GYRO;1.489;4496.287;-0.01649;0.11332;0.25015;3
ACCE;1.491;4496.293;0.37828;2.38941;9.85334;3
MAGN;1.492;4496.293;27.19800;-16.90300;-31.81300;3
AHRS;1.492;4496.293;12.8396;-3.0514;108.6978;0.08665;0.07540;0.80546;3
GYRO;1.494;4496.293;-0.01649;0.11332;0.25015;3
LIGH;1.495;4496.296;418.0;3
GYRO;1.496;4496.298;0.03818;0.03512;0.32895;3
ACCE;1.496;4496.302;0.51775;2.36906;9.83538;3
GYRO;1.497;4496.302;0.03818;0.03512;0.32895;3
AHRS;1.497;4496.302;12.8274;-3.0069;108.8806;0.08615;0.07568;0.80644;3
LIGH;1.498;4496.304;418.0;3
GYRO;1.498;4496.307;0.05803;-0.08949;0.40897;3
ACCE;1.498;4496.313;0.66319;2.34811;9.77972;3
MAGN;1.499;4496.313;27.19800;-16.90300;-31.81300;3
AHRS;1.499;4496.313;12.8439;-3.0274;108.6842;0.08651;0.07555;0.80541;3
GYRO;1.500;4496.313;0.05803;-0.08949;0.40897;3
LIGH;1.500;4496.316;435.0;3
GYRO;1.501;4496.318;0.03910;-0.17990;0.44868;3
ACCE;1.501;4496.322;0.65661;2.28347;9.48224;3
GYRO;1.501;4496.322;0.03910;-0.17990;0.44868;3
AHRS;1.502;4496.322;12.8722;-3.1404;108.9734;0.08725;0.07539;0.80676;3
LIGH;1.502;4496.324;435.0;3
GYRO;1.504;4496.327;-0.01955;-0.24984;0.44746;3
ACCE;1.504;4496.334;0.76375;2.17513;9.13388;3
MAGN;1.505;4496.334;27.19800;-16.90300;-31.81300;3
AHRS;1.505;4496.334;12.8834;-3.2901;108.6044;0.08860;0.07443;0.80477;3
GYRO;1.506;4496.334;-0.01955;-0.24984;0.44746;3
LIGH;1.506;4496.337;435.0;3
ACCE;1.511;4496.342;0.85413;1.65559;9.08659;3
GYRO;1.512;4496.342;-0.11454;-0.36041;0.40867;3
AHRS;1.512;4496.342;12.8336;-3.5389;108.9513;0.08988;0.07309;0.80638;3
LIGH;1.513;4496.344;435.0;3
GYRO;1.526;4496.347;-0.17287;-0.52718;0.37629;3
GYRO;1.527;4496.352;-0.17287;-0.52718;0.37629;3
AHRS;1.527;4496.356;12.7489;-3.7482;108.6932;0.09109;0.07122;0.80499;3
MAGN;1.528;4496.356;26.88700;-16.90300;-32.15300;3
ACCE;1.528;4496.356;0.81582;1.54366;8.99083;3
GYRO;1.529;4496.356;-0.17287;-0.52718;0.37629;3
LIGH;1.530;4496.359;414.0;3
ACCE;1.531;4496.362;0.81762;1.68372;8.98364;3
GYRO;1.532;4496.362;-0.31643;-0.60781;0.30452;3
AHRS;1.532;4496.362;12.5740;-4.2372;109.0250;0.09345;0.06777;0.80644;3
LIGH;1.533;4496.364;414.0;3
GYRO;1.543;4496.367;-0.48350;-0.68936;0.22969;3
ACCE;1.543;4496.373;0.93494;1.99557;9.14346;3
MAGN;1.544;4496.373;26.88700;-16.90300;-32.15300;3
AHRS;1.544;4496.373;12.4618;-4.4615;108.9020;0.09454;0.06574;0.80574;3
GYRO;1.545;4496.373;-0.48350;-0.68936;0.22969;3
LIGH;1.545;4496.376;414.0;3
GYRO;1.551;4496.378;-0.63316;-0.66523;0.15180;3
ACCE;1.552;4496.382;1.07021;2.31459;9.42717;3
GYRO;1.553;4496.382;-0.63316;-0.66523;0.15180;3
AHRS;1.553;4496.382;12.1589;-4.9245;109.0486;0.09620;0.06137;0.80639;3
LIGH;1.554;4496.384;412.0;3
GYRO;1.579;4496.387;-0.72265;-0.60140;0.09835;3
GYRO;1.580;4496.395;-0.72265;-0.60140;0.09835;3
AHRS;1.580;4496.395;11.6510;-5.4711;109.4302;0.09732;0.05533;0.80835;3
MAGN;1.581;4496.395;26.88700;-16.90300;-32.15300;3
ACCE;1.582;4496.395;1.18573;2.46603;9.76834;3
PRES;1.583;4496.398;954.0400;3
LIGH;1.583;4496.398;412.0;3
AHRS;1.583;4496.402;11.6510;-5.4711;109.4302;0.09732;0.05533;0.80835;3
ACCE;1.584;4496.402;1.27372;2.39181;9.97125;3
GYRO;1.585;4496.402;-0.75167;-0.51252;0.09835;3
HUMI;1.585;4496.412;52.1;3
TEMP;1.586;4496.412;25.4;3
LIGH;1.587;4496.412;412.0;3
GYRO;1.587;4496.407;-0.74953;-0.38607;0.16738;3
ACCE;1.588;4496.413;1.58616;1.67834;10.44650;3
MAGN;1.588;4496.413;26.37000;-16.90300;-32.15300;3
AHRS;1.589;4496.413;10.9950;-5.9644;110.2122;0.09721;0.04885;0.81248;3
GYRO;1.590;4496.413;-0.74953;-0.38607;0.16738;3
LIGH;1.590;4496.416;412.0;3
GYRO;1.591;4496.418;-0.72937;-0.21319;0.25504;3
ACCE;1.592;4496.422;2.61567;2.11348;9.63666;3
GYRO;1.593;4496.422;-0.72937;-0.21319;0.25504;3
AHRS;1.593;4496.422;10.5242;-6.2848;110.3039;0.09712;0.04396;0.81311;3
LIGH;1.594;4496.424;445.0;3
GYRO;1.603;4496.427;-0.71502;0.03574;0.26450;3
ACCE;1.604;4496.433;2.06799;2.09553;8.69215;3
MAGN;1.604;4496.433;26.03600;-16.90300;-32.15300;3
AHRS;1.605;4496.433;10.1573;-6.4501;111.0353;0.09623;0.04113;0.81694;3
GYRO;1.606;4496.433;-0.71502;0.03574;0.26450;3
LIGH;1.607;4496.436;445.0;3
GYRO;1.612;4496.438;-0.69180;0.18906;0.18815;3
ACCE;1.612;4496.442;1.32579;1.53588;10.66198;3
GYRO;1.613;4496.442;-0.69180;0.18906;0.18815;3
AHRS;1.614;4496.442;9.6758;-6.4442;111.1752;0.09379;0.03782;0.81807;3
LIGH;1.615;4496.444;445.0;3
GYRO;1.624;4496.447;-0.64843;0.40439;0.08613;3
ACCE;1.625;4496.454;1.00137;1.02831;11.30781;3
MAGN;1.626;4496.454;26.03600;-16.57800;-32.50100;3
AHRS;1.627;4496.454;9.2648;-6.3340;111.7661;0.09082;0.03587;0.82143;3
GYRO;1.628;4496.454;-0.64843;0.40439;0.08613;3
LIGH;1.629;4496.457;445.0;3
ACCE;1.631;4496.462;0.77393;0.84515;10.30464;3
GYRO;1.632;4496.462;-0.50763;0.28772;0.05498;3
AHRS;1.633;4496.462;8.7761;-6.0301;111.7994;0.08626;0.03386;0.82223;3
LIGH;1.634;4496.464;481.0;3
GYRO;1.643;4496.467;-0.27031;0.22541;0.15211;3
ACCE;1.644;4496.473;0.89004;1.02771;9.38407;3
MAGN;1.645;4496.473;26.03600;-16.57800;-32.50100;3
AHRS;1.646;4496.473;8.5255;-5.8882;112.4675;0.08384;0.03324;0.82580;3
GYRO;1.648;4496.473;-0.27031;0.22541;0.15211;3
LIGH;1.649;4496.476;481.0;3
GYRO;1.652;4496.478;-0.02260;0.44532;0.28650;3
ACCE;1.653;4496.482;1.04567;1.21087;9.66659;3
GYRO;1.655;4496.482;-0.02260;0.44532;0.28650;3
AHRS;1.656;4496.482;8.3362;-5.7509;112.5687;0.08191;0.03261;0.82653;3
LIGH;1.658;4496.485;481.0;3
GYRO;1.664;4496.487;0.15547;0.52931;0.27917;3
ACCE;1.665;4496.493;1.23720;1.23541;10.01674;3
MAGN;1.666;4496.493;26.03600;-16.57800;-32.50100;3
AHRS;1.668;4496.493;8.2982;-5.5444;112.7117;0.08020;0.03344;0.82740;3
GYRO;1.669;4496.493;0.15547;0.52931;0.27917;3
LIGH;1.671;4496.496;492.0;3
GYRO;1.672;4496.498;0.24312;0.30391;0.09285;3
ACCE;1.673;4496.502;1.23481;1.25277;10.12328;3
GYRO;1.675;4496.502;0.24312;0.30391;0.09285;3
AHRS;1.676;4496.502;8.3672;-5.2417;112.9222;0.07828;0.03555;0.82858;3
LIGH;1.678;4496.505;467.0;3
GYRO;1.685;4496.507;0.25840;0.02382;-0.17257;3
ACCE;1.686;4496.514;1.18274;1.49219;9.95629;3
MAGN;1.687;4496.514;26.03600;-16.57800;-32.86400;3
AHRS;1.689;4496.514;8.4874;-5.0993;112.5767;0.07793;0.03687;0.82691;3
GYRO;1.690;4496.514;0.25840;0.02382;-0.17257;3
LIGH;1.692;4496.517;467.0;3
ACCE;1.693;4496.522;0.90321;1.86448;9.89883;3
GYRO;1.694;4496.522;0.24557;-0.11240;-0.30116;3
AHRS;1.695;4496.522;8.6919;-5.0578;112.4962;0.07864;0.03850;0.82640;3
LIGH;1.697;4496.525;467.0;3
GYRO;1.720;4496.527;0.20372;-0.13164;-0.50152;3
GYRO;1.722;4496.532;0.20372;-0.13164;-0.50152;3
ACCE;1.724;4496.536;0.51655;2.23439;9.58219;3
MAGN;1.725;4496.536;25.64300;-16.57800;-32.86400;3
GYRO;1.727;4496.536;0.20372;-0.13164;-0.50152;3
AHRS;1.728;4496.536;8.9603;-5.0529;112.1381;0.08002;0.04022;0.82445;3
AHRS;1.735;4496.542;8.9603;-5.0529;112.1381;0.08002;0.04022;0.82445;3
GYRO;1.737;4496.542;0.16646;-0.10568;-0.56994;3
ACCE;1.738;4496.542;0.22805;2.40019;9.35055;3
LIGH;1.740;4496.548;447.0;3
LIGH;1.741;4496.548;447.0;3
GYRO;1.742;4496.547;0.13958;-0.02596;-0.47373;3
ACCE;1.744;4496.553;0.05327;2.21464;9.26317;3
MAGN;1.749;4496.553;25.64300;-16.57800;-32.86400;3
AHRS;1.750;4496.553;9.1918;-5.0390;111.9671;0.08110;0.04184;0.82344;3
GYRO;1.751;4496.553;0.13958;-0.02596;-0.47373;3
LIGH;1.751;4496.556;447.0;3
GYRO;1.752;4496.558;0.11393;0.07239;-0.27214;3
ACCE;1.752;4496.562;0.04968;1.90219;9.20870;3
GYRO;1.753;4496.562;0.11393;0.07239;-0.27214;3
AHRS;1.753;4496.562;9.3228;-4.9656;111.6892;0.08131;0.04295;0.82203;3
LIGH;1.754;4496.565;447.0;3
GYRO;1.754;4496.567;0.06720;0.14416;-0.02260;3
ACCE;1.754;4496.575;0.30227;1.62626;9.64744;3
MAGN;1.755;4496.575;25.64300;-16.25000;-33.25600;3
AHRS;1.755;4496.575;9.3946;-4.8743;111.6111;0.08104;0.04386;0.82165;3
GYRO;1.756;4496.575;0.06720;0.14416;-0.02260;3
PRES;1.756;4496.578;954.0100;3
LIGH;1.757;4496.582;467.0;3
ACCE;1.757;4496.582;0.63327;1.38744;9.99938;3
GYRO;1.757;4496.582;0.00153;0.14783;0.22113;3
AHRS;1.758;4496.582;9.4295;-4.7513;111.6221;0.08032;0.04472;0.82177;3
LIGH;1.760;4496.584;467.0;3
SOUN;1.760;32.25;0.00098;33.84
GYRO;1.763;4496.587;-0.04581;0.12523;0.37904;3
ACCE;1.764;4496.593;1.04148;1.38624;10.11849;3
MAGN;1.764;4496.593;25.64300;-16.25000;-33.25600;3
AHRS;1.764;4496.593;9.4080;-4.7049;111.4990;0.07993;0.04471;0.82121;3
GYRO;1.768;4496.593;-0.04581;0.12523;0.37904;3
LIGH;1.768;4496.596;467.0;3
GYRO;1.774;4496.598;-0.05192;0.15638;0.40623;3
ACCE;1.775;4496.603;1.35213;1.50356;10.32918;3
GYRO;1.775;4496.603;-0.05192;0.15638;0.40623;3
AHRS;1.775;4496.603;9.3495;-4.6794;111.7645;0.07936;0.04459;0.82258;3
LIGH;1.776;4496.607;467.0;3
GYRO;1.806;4496.608;-0.00183;0.17532;0.33934;3
ACCE;1.807;4496.615;1.27671;1.60531;10.39024;3
MAGN;1.807;4496.615;25.27400;-16.25000;-33.25600;3
AHRS;1.808;4496.615;9.2989;-4.6435;111.6010;0.07892;0.04429;0.82184;3
GYRO;1.809;4496.615;-0.00183;0.17532;0.33934;3
LIGH;1.809;4496.617;487.0;3
GYRO;1.811;4496.620;0.15241;0.16982;0.12584;3
ACCE;1.811;4496.627;0.97624;1.66696;10.17476;3
GYRO;1.812;4496.627;0.15241;0.16982;0.12584;3
AHRS;1.812;4496.627;9.2786;-4.5570;111.8646;0.07810;0.04475;0.82321;3
LIGH;1.813;4496.637;487.0;3
ACCE;1.813;4496.636;0.61591;1.41557;9.96886;3
MAGN;1.813;4496.636;25.27400;-16.25000;-33.25600;3
GYRO;1.814;4496.636;0.39340;0.07758;-0.14936;3
AHRS;1.814;4496.636;9.3681;-4.4344;111.5643;0.07777;0.04579;0.82175;3
LIGH;1.817;4496.638;487.0;3
ACCE;1.817;4496.642;0.48064;1.08876;10.24180;3
GYRO;1.817;4496.642;0.67073;-0.12217;-0.38332;3
AHRS;1.818;4496.642;9.5384;-4.3637;111.5202;0.07811;0.04734;0.82145;3
LIGH;1.818;4496.644;487.0;3
GYRO;1.824;4496.647;0.90500;-0.36041;-0.49388;3
ACCE;1.825;4496.654;0.39444;1.12108;10.02811;3
MAGN;1.825;4496.654;25.27400;-16.25000;-33.64500;3
AHRS;1.826;4496.654;9.7713;-4.3650;111.1099;0.07943;0.04872;0.81924;3
GYRO;1.826;4496.654;0.90500;-0.36041;-0.49388;3
LIGH;1.827;4496.657;455.0;3
GYRO;1.836;4496.659;1.04458;-0.46456;-0.43188;3
ACCE;1.837;4496.665;0.59795;1.69031;9.81623;3
GYRO;1.837;4496.665;1.04458;-0.46456;-0.43188;3
AHRS;1.837;4496.665;10.3843;-4.5342;110.8497;0.08375;0.05210;0.81733;3
LIGH;1.838;4496.668;455.0;3
ACCE;1.844;4496.674;0.94451;2.50613;9.45829;3
MAGN;1.845;4496.674;25.27400;-16.25000;-33.64500;3
GYRO;1.846;4496.674;1.07818;-0.32284;-0.24771;3
AHRS;1.846;4496.674;11.1241;-4.7953;109.5516;0.08987;0.05509;0.81000;3
LIGH;1.847;4496.677;455.0;3
GYRO;1.857;4496.679;1.02167;-0.03054;-0.07117;3
ACCE;1.858;4496.686;0.64045;2.87364;8.21511;3
GYRO;1.859;4496.686;1.02167;-0.03054;-0.07117;3
AHRS;1.859;4496.686;11.7140;-4.9305;109.4894;0.09379;0.05855;0.80904;3
LIGH;1.860;4496.689;410.0;3
ACCE;1.865;4496.695;0.07961;2.59591;7.42861;3
MAGN;1.866;4496.695;25.27400;-16.25000;-33.64500;3
GYRO;1.867;4496.695;0.94837;0.30788;-0.00672;3
AHRS;1.867;4496.695;12.4712;-4.9246;108.0442;0.09831;0.06273;0.80097;3
LIGH;1.868;4496.698;410.0;3
GYRO;1.875;4496.700;0.67409;0.45571;0.11301;3
ACCE;1.876;4496.704;-0.03232;2.01173;7.84221;3
GYRO;1.876;4496.704;0.67409;0.45571;0.11301;3
AHRS;1.877;4496.704;12.9418;-4.7495;108.0931;0.09944;0.06698;0.80090;3
LIGH;1.878;4496.707;410.0;3
GYRO;1.891;4496.709;0.27611;0.62217;0.25809;3
GYRO;1.891;4496.714;0.27611;0.62217;0.25809;3
AHRS;1.907;4496.719;13.2750;-4.5095;107.1767;0.10001;0.06975;0.79606;3
MAGN;1.908;4496.719;25.27400;-16.25000;-33.64500;3
ACCE;1.909;4496.719;0.45430;1.51493;8.66162;3
GYRO;1.934;4496.719;0.27611;0.62217;0.25809;3
LIGH;1.936;4496.723;410.0;3
ACCE;1.937;4496.723;1.07978;1.41797;9.16022;3
GYRO;1.937;4496.723;-0.08613;0.60995;0.36438;3
AHRS;1.938;4496.723;13.4523;-4.0601;107.4441;0.09762;0.07355;0.79765;3
LIGH;1.939;4496.734;425.0;3
GYRO;1.939;4496.728;-0.28253;0.52534;0.34147;3
ACCE;1.940;4496.733;1.33836;1.42874;9.10036;3
MAGN;1.946;4496.733;25.27400;-16.25000;-33.64500;3
AHRS;1.947;4496.733;13.3938;-3.9609;107.0820;0.09686;0.07334;0.79592;3
GYRO;1.949;4496.733;-0.28253;0.52534;0.34147;3
LIGH;1.950;4496.740;425.0;3
GYRO;1.951;4496.738;-0.29444;0.38943;0.17379;3
ACCE;1.952;4496.742;1.25576;1.43413;9.13328;3
GYRO;1.953;4496.742;-0.29444;0.38943;0.17379;3
AHRS;1.953;4496.742;13.0539;-3.6262;107.4077;0.09259;0.07296;0.79821;3
GYRO;1.954;4496.747;-0.21197;0.14019;-0.06994;3
AHRS;1.955;4496.755;13.0539;-3.6262;107.4077;0.09259;0.07296;0.79821;3
ACCE;1.957;4496.755;1.15101;1.31980;9.26855;3
GYRO;1.960;4496.755;-0.21197;0.14019;-0.06994;3
MAGN;1.961;4496.755;25.27400;-16.25000;-33.64500;3
LIGH;1.961;4496.758;425.0;3
PRES;1.961;4496.758;953.9600;3
LIGH;1.962;4496.758;425.0;3
ACCE;1.962;4496.762;0.92296;1.42635;9.80126;3
GYRO;1.962;4496.762;-0.11790;-0.13378;-0.26756;3
AHRS;1.963;4496.762;12.8042;-3.4382;107.4211;0.09000;0.07219;0.79867;3
LIGH;1.964;4496.766;451.0;3
GYRO;1.964;4496.767;-0.07239;-0.29444;-0.32193;3
ACCE;1.965;4496.774;0.76734;2.57257;9.79228;3
MAGN;1.965;4496.774;25.27400;-16.25000;-33.64500;3
AHRS;1.966;4496.774;12.7742;-3.4731;107.8342;0.08983;0.07213;0.80080;3
GYRO;1.966;4496.774;-0.07239;-0.29444;-0.32193;3
LIGH;1.967;4496.776;451.0;3
GYRO;1.967;4496.779;0.02749;-0.31398;-0.30665;3
ACCE;1.967;4496.783;0.59256;2.82695;9.62768;3
GYRO;1.968;4496.783;0.02749;-0.31398;-0.30665;3
AHRS;1.968;4496.783;12.7706;-3.6040;107.6445;0.09084;0.07128;0.79972;3
LIGH;1.969;4496.785;451.0;3
GYRO;1.969;4496.788;0.14813;-0.27825;-0.26298;3
ACCE;1.969;4496.794;0.29748;2.71383;9.36672;3
MAGN;1.970;4496.794;25.27400;-16.25000;-33.64500;3
AHRS;1.970;4496.794;12.8207;-3.7095;107.7413;0.09177;0.07117;0.80009;3
GYRO;1.971;4496.794;0.14813;-0.27825;-0.26298;3
LIGH;1.971;4496.796;451.0;3
GYRO;1.972;4496.799;0.26114;-0.14936;-0.22602;3
ACCE;1.972;4496.803;0.18854;2.57197;8.86752;3
GYRO;1.973;4496.803;0.26114;-0.14936;-0.22602;3
AHRS;1.973;4496.803;12.9471;-3.8226;107.5968;0.09330;0.07135;0.79913;3
LIGH;1.973;4496.805;435.0;3
GYRO;1.986;4496.808;0.31368;0.02718;-0.14997;3
GYRO;1.986;4496.813;0.31368;0.02718;-0.14997;3
AHRS;1.986;4496.816;13.1097;-3.8537;107.3431;0.09450;0.07213;0.79764;3
MAGN;1.987;4496.816;25.27400;-16.25000;-33.94700;3
ACCE;1.987;4496.816;0.24181;2.51092;8.65803;3
GYRO;1.988;4496.816;0.31368;0.02718;-0.14997;3
LIGH;1.988;4496.818;435.0;3
ACCE;1.992;4496.823;0.31963;2.56060;8.83820;3
GYRO;1.993;4496.823;0.28253;0.21564;-0.02779;3
AHRS;1.993;4496.823;13.3766;-3.7882;107.2664;0.09546;0.07427;0.79704;3
LIGH;1.993;4496.825;435.0;3
GYRO;2.003;4496.828;0.14813;0.37507;0.08247;3
ACCE;2.004;4496.834;0.42796;2.46842;9.10754;3
MAGN;2.004;4496.834;25.59500;-16.25000;-33.94700;3
AHRS;2.004;4496.834;13.4969;-3.6931;106.8260;0.09570;0.07523;0.79472;3
GYRO;2.005;4496.834;0.14813;0.37507;0.08247;3
LIGH;2.006;4496.836;413.0;3
GYRO;2.012;4496.839;-0.05925;0.49022;0.12156;3
ACCE;2.012;4496.843;0.35015;2.11767;9.74739;3
GYRO;2.013;4496.843;-0.05925;0.49022;0.12156;3
AHRS;2.013;4496.843;13.5763;-3.4507;106.9055;0.09437;0.07711;0.79525;3
LIGH;2.015;4496.845;413.0;3
GYRO;2.024;4496.848;-0.24343;0.55344;0.07789;3
ACCE;2.024;4496.854;0.28132;1.87466;10.39682;3
MAGN;2.025;4496.854;25.59500;-16.57700;-33.94700;3
AHRS;2.026;4496.854;13.5122;-3.1905;106.9866;0.09218;0.07808;0.79595;3
GYRO;2.027;4496.854;-0.24343;0.55344;0.07789;3
LIGH;2.027;4496.856;413.0;3
GYRO;2.037;4496.859;-0.29169;0.53909;0.03910;3
ACCE;2.037;4496.863;0.34776;1.72622;10.66497;3
GYRO;2.038;4496.863;-0.29169;0.53909;0.03910;3
AHRS;2.038;4496.863;13.3169;-2.8329;107.0494;0.08865;0.07861;0.79674;3
LIGH;2.039;4496.865;413.0;3
GYRO;2.048;4496.868;-0.25595;0.47861;-0.04917;3
ACCE;2.048;4496.875;0.39983;1.71245;10.08138;3
MAGN;2.049;4496.875;25.59500;-16.57700;-33.94700;3
AHRS;2.049;4496.875;13.1360;-2.5484;107.6034;0.08536;0.07923;0.79998;3
GYRO;2.050;4496.875;-0.25595;0.47861;-0.04917;3
LIGH;2.051;4496.878;423.0;3
ACCE;2.052;4496.883;0.63207;1.83935;9.52713;3
GYRO;2.052;4496.883;-0.08338;0.25779;-0.12126;3
AHRS;2.053;4496.883;12.9395;-2.1986;107.5868;0.08193;0.07964;0.80033;3
LIGH;2.053;4496.885;423.0;3
GYRO;2.067;4496.888;0.06781;0.03757;-0.12217;3
GYRO;2.068;4496.893;0.06781;0.03757;-0.12217;3
AHRS;2.068;4496.897;12.9033;-2.0823;108.0139;0.08063;0.08029;0.80263;3
MAGN;2.069;4496.897;25.59500;-16.57700;-33.94700;3
ACCE;2.070;4496.897;0.64344;2.01233;9.02315;3
GYRO;2.070;4496.897;0.06781;0.03757;-0.12217;3
LIGH;2.071;4496.899;423.0;3
ACCE;2.072;4496.903;0.20830;2.07338;8.27077;3
GYRO;2.072;4496.903;0.06658;-0.01741;-0.07055;3
AHRS;2.073;4496.903;12.9698;-2.0146;107.9414;0.08055;0.08105;0.80225;3
LIGH;2.073;4496.905;423.0;3
GYRO;2.083;4496.908;-0.05406;0.17654;-0.02016;3
ACCE;2.084;4496.914;-0.50996;2.89938;8.26838;3
MAGN;2.084;4496.914;25.93800;-16.57700;-33.94700;3
AHRS;2.085;4496.914;13.0324;-1.9781;107.8528;0.08067;0.08161;0.80177;3
GYRO;2.085;4496.914;-0.05406;0.17654;-0.02016;3
LIGH;2.086;4496.916;457.0;3
GYRO;2.098;4496.919;-0.18692;0.54153;0.05437;3
ACCE;2.098;4496.923;-0.27713;3.22080;9.02853;3
GYRO;2.099;4496.923;-0.18692;0.54153;0.05437;3
AHRS;2.099;4496.923;13.0492;-1.8303;107.8561;0.07972;0.08249;0.80187;3
LIGH;2.101;4496.925;457.0;3
GYRO;2.105;4496.928;-0.21533;0.80207;0.19731;3
ACCE;2.106;4496.935;0.70629;3.18070;10.05026;3
MAGN;2.107;4496.935;25.93800;-16.90600;-33.62700;3
AHRS;2.113;4496.935;12.9946;-1.5717;108.1786;0.07740;0.08365;0.80374;3
GYRO;2.114;4496.935;-0.21533;0.80207;0.19731;3
PRES;2.114;4496.938;954.0400;3
LIGH;2.116;4496.938;457.0;3
ACCE;2.117;4496.943;0.38607;2.16316;10.83795;3
GYRO;2.117;4496.943;-0.15882;0.81642;0.28833;3
AHRS;2.118;4496.943;12.8287;-1.0484;108.3409;0.07277;0.08525;0.80505;3
LIGH;2.119;4496.945;457.0;3
GYRO;2.124;4496.948;0.06139;0.67134;0.26725;3
ACCE;2.129;4496.954;0.35733;1.90339;9.97784;3
MAGN;2.130;4496.954;25.93800;-16.90600;-33.62700;3
AHRS;2.131;4496.954;12.7391;-0.7115;108.7956;0.06960;0.08661;0.80764;3
GYRO;2.132;4496.954;0.06139;0.67134;0.26725;3
LIGH;2.133;4496.956;470.0;3
GYRO;2.133;4496.959;0.18265;0.62064;0.16035;3
ACCE;2.134;4496.963;0.17597;1.96803;9.08001;3
GYRO;2.134;4496.963;0.18265;0.62064;0.16035;3
AHRS;2.135;4496.963;12.7741;-0.3206;108.9931;0.06687;0.08895;0.80884;3
LIGH;2.137;4496.965;470.0;3
BLE4;2.137;2016;12;-72
BLE4;2.137;2016;13;-75
BLE4;2.138;2016;16;-75
BLE4;2.138;2016;15;-79
BLE4;2.138;2016;11;-80
BLE4;2.138;2016;9;-85
BLE4;2.138;2016;10;-88
BLE4;2.139;2016;14;-103
GYRO;2.146;4496.968;0.06567;0.74526;0.07850;3
ACCE;2.149;4496.974;-0.38846;1.54606;9.48702;3
MAGN;2.150;4496.974;26.38000;-16.90600;-33.62700;3
AHRS;2.151;4496.974;12.8420;0.0056;108.8219;0.06504;0.09097;0.80811;3
GYRO;2.151;4496.974;0.06567;0.74526;0.07850;3
LIGH;2.152;4496.976;470.0;3
GYRO;2.153;4496.979;-0.04612;0.90591;0.00611;3
ACCE;2.154;4496.983;-0.79128;1.10612;10.17596;3
GYRO;2.154;4496.983;-0.04612;0.90591;0.00611;3
AHRS;2.155;4496.983;12.8279;0.5066;108.8884;0.06138;0.09344;0.80874;3
LIGH;2.156;4496.985;446.0;3
GYRO;2.166;4496.988;-0.00244;0.58093;-0.06475;3
ACCE;2.167;4496.995;-0.30287;1.44849;9.80964;3
MAGN;2.167;4496.995;26.38000;-16.90600;-33.17400;3
AHRS;2.168;4496.995;12.7701;0.9884;109.1854;0.05744;0.09560;0.81052;3
GYRO;2.168;4496.995;-0.00244;0.58093;-0.06475;3
LIGH;2.169;4496.998;446.0;3
ACCE;2.173;4497.003;-0.15502;1.72203;9.05846;3
GYRO;2.177;4497.003;0.02535;-0.08491;-0.14111;3
AHRS;2.178;4497.003;12.7555;1.4213;109.1633;0.05433;0.09766;0.81063;3
LIGH;2.178;4497.006;446.0;3
GYRO;2.186;4497.008;-0.13714;-0.60781;-0.23182;3
ACCE;2.187;4497.015;0.24181;1.95247;9.13089;3
MAGN;2.187;4497.015;26.38000;-17.29100;-33.17400;3
AHRS;2.188;4497.015;12.7619;1.3835;109.5548;0.05429;0.09770;0.81257;3
GYRO;2.188;4497.015;-0.13714;-0.60781;-0.23182;3
LIGH;2.189;4497.018;446.0;3
ACCE;2.194;4497.023;0.20411;2.38941;9.66958;3
GYRO;2.196;4497.023;-0.41417;-0.75992;-0.26786;3
AHRS;2.196;4497.023;12.6755;0.9904;109.4193;0.05676;0.09506;0.81177;3
LIGH;2.197;4497.025;448.0;3
GYRO;2.213;4497.028;-0.52901;-0.58643;-0.24832;3
GYRO;2.214;4497.033;-0.52901;-0.58643;-0.24832;3
AHRS;2.215;4497.038;12.5128;0.6682;109.8106;0.05791;0.09250;0.81368;3
MAGN;2.216;4497.038;26.78300;-17.29100;-33.17400;3
ACCE;2.216;4497.038;-0.05447;2.91015;10.39622;3
GYRO;2.217;4497.038;-0.52901;-0.58643;-0.24832;3
LIGH;2.217;4497.041;448.0;3
ACCE;2.218;4497.043;0.01616;3.35547;10.41238;3
GYRO;2.218;4497.043;-0.61331;-0.42302;-0.13744;3
AHRS;2.219;4497.043;12.1100;0.2136;109.6244;0.05927;0.08728;0.81282;3
LIGH;2.221;4497.045;448.0;3
GYRO;2.229;4497.048;-0.47617;-0.01283;0.03207;3
GYRO;2.230;4497.053;-0.47617;-0.01283;0.03207;3
AHRS;2.230;4497.055;12.0147;0.1061;110.4139;0.05896;0.08647;0.81676;3
MAGN;2.231;4497.055;26.78300;-17.29100;-32.72800;3
ACCE;2.232;4497.055;0.17538;3.38660;9.81204;3
GYRO;2.233;4497.055;-0.47617;-0.01283;0.03207;3
LIGH;2.233;4497.058;448.0;3
ACCE;2.234;4497.063;-0.78410;3.15855;10.21007;3
GYRO;2.234;4497.063;-0.22938;0.45448;0.19426;3
AHRS;2.236;4497.063;11.7236;0.1398;110.4576;0.05725;0.08458;0.81721;3
LIGH;2.237;4497.065;476.0;3
GYRO;2.248;4497.068;-0.04887;0.85399;0.27153;3
GYRO;2.248;4497.073;-0.04887;0.85399;0.27153;3
AHRS;2.249;4497.077;11.6593;0.3804;110.9050;0.05488;0.08553;0.81958;3
MAGN;2.250;4497.077;27.14200;-17.29100;-32.72800;3
ACCE;2.251;4497.077;-1.24798;2.81139;10.65659;3
GYRO;2.251;4497.077;-0.04887;0.85399;0.27153;3
LIGH;2.252;4497.080;476.0;3
ACCE;2.253;4497.083;0.22745;2.35051;10.37288;3
GYRO;2.253;4497.083;0.07300;1.22814;0.18265;3
AHRS;2.254;4497.083;11.6354;1.0262;111.1648;0.04994;0.08865;0.82117;3
LIGH;2.255;4497.085;476.0;3
SOUN;2.264;179.32;0.00547;48.74
GYRO;2.266;4497.088;0.26114;1.67377;0.07422;3
ACCE;2.267;4497.094;-0.54049;0.88226;9.40502;3
MAGN;2.268;4497.094;27.84700;-17.29100;-32.38800;3
AHRS;2.268;4497.094;11.6165;1.4384;111.0997;0.04695;0.09051;0.82104;3
GYRO;2.269;4497.094;0.26114;1.67377;0.07422;3
LIGH;2.269;4497.097;476.0;3
GYRO;2.273;4497.099;0.48839;1.80999;0.06231;3
ACCE;2.278;4497.103;-1.37966;0.61292;9.11951;3
GYRO;2.278;4497.103;0.48839;1.80999;0.06231;3
AHRS;2.279;4497.103;11.7361;2.5731;111.1579;0.03935;0.09694;0.82167;3
LIGH;2.279;4497.106;492.0;3
GYRO;2.287;4497.108;0.58918;1.42851;0.09560;3
GYRO;2.288;4497.113;0.58918;1.42851;0.09560;3
ACCE;2.288;4497.117;-1.34494;1.22523;8.89506;3
MAGN;2.288;4497.117;28.29800;-17.29100;-31.60400;3
AHRS;2.289;4497.117;11.9643;3.5474;111.1152;0.03353;0.10332;0.82164;3
GYRO;2.289;4497.117;0.58918;1.42851;0.09560;3
PRES;2.290;4497.120;954.0100;3
LIGH;2.294;4497.120;492.0;3
ACCE;2.294;4497.123;-0.96367;1.87586;8.44315;3
GYRO;2.294;4497.123;0.57513;0.91355;0.10996;3
AHRS;2.295;4497.123;12.4213;4.6502;111.1812;0.02781;0.11197;0.82198;3
LIGH;2.296;4497.125;492.0;3
GYRO;2.313;4497.128;0.46120;0.69669;0.08583;3
GYRO;2.313;4497.133;0.46120;0.69669;0.08583;3
AHRS;2.314;4497.138;12.6387;4.9787;110.4411;0.02727;0.11495;0.81832;3
MAGN;2.315;4497.138;28.92300;-17.29100;-31.21000;3
ACCE;2.315;4497.138;-1.12587;2.25833;8.00501;3
GYRO;2.316;4497.138;0.46120;0.69669;0.08583;3
LIGH;2.317;4497.141;463.0;3
ACCE;2.317;4497.143;-1.57598;2.62345;7.98227;3
GYRO;2.318;4497.143;0.24007;0.36011;0.02474;3
AHRS;2.319;4497.143;13.0800;5.6223;110.5050;0.02480;0.12124;0.81853;3
LIGH;2.320;4497.145;463.0;3
GYRO;2.330;4497.148;-0.02871;0.12798;0.05315;3
ACCE;2.331;4497.154;-1.64242;3.00233;8.43358;3
MAGN;2.332;4497.154;28.92300;-17.29100;-30.51300;3
AHRS;2.333;4497.154;13.1926;5.7639;109.8611;0.02504;0.12260;0.81533;3
GYRO;2.334;4497.154;-0.02871;0.12798;0.05315;3
LIGH;2.335;4497.157;463.0;3
ACCE;2.336;4497.163;-1.01694;3.51050;9.59955;3
GYRO;2.336;4497.163;-0.20128;-0.08002;0.19059;3
AHRS;2.337;4497.163;13.2397;5.8504;109.9236;0.02459;0.12337;0.81563;3
LIGH;2.338;4497.165;463.0;3
GYRO;2.350;4497.168;-0.23457;-0.30727;0.31368;3
ACCE;2.351;4497.175;-0.40402;3.39677;9.98262;3
MAGN;2.351;4497.175;28.92300;-17.29100;-30.51300;3
AHRS;2.355;4497.175;13.2054;5.7640;109.8172;0.02515;0.12268;0.81510;3
GYRO;2.356;4497.175;-0.23457;-0.30727;0.31368;3
LIGH;2.357;4497.178;467.0;3
ACCE;2.362;4497.183;-0.03831;2.69647;10.22923;3
GYRO;2.363;4497.183;-0.20647;-0.40775;0.29444;3
AHRS;2.363;4497.183;13.0858;5.4603;110.0890;0.02643;0.12040;0.81644;3
LIGH;2.364;4497.185;467.0;3
GYRO;2.364;4497.188;-0.13103;-0.24526;0.17746;3
ACCE;2.365;4497.194;-0.42138;2.10809;11.05104;3
MAGN;2.366;4497.194;29.46600;-17.29100;-30.18900;3
AHRS;2.367;4497.194;12.9851;5.2169;109.8721;0.02788;0.11843;0.81538;3
GYRO;2.368;4497.194;-0.13103;-0.24526;0.17746;3
LIGH;2.372;4497.196;467.0;3
GYRO;2.372;4497.199;-0.04979;0.00061;0.12156;3
ACCE;2.373;4497.203;-0.80206;1.81480;10.30764;3
GYRO;2.378;4497.203;-0.04979;0.00061;0.12156;3
AHRS;2.379;4497.203;12.8908;5.0397;110.0152;0.02852;0.11693;0.81609;3
LIGH;2.379;4497.205;467.0;3
GYRO;2.386;4497.208;0.20403;0.10171;0.02046;3
ACCE;2.386;4497.215;-0.80086;1.70587;9.09078;3
MAGN;2.387;4497.215;29.46600;-17.29100;-30.18900;3
AHRS;2.387;4497.215;12.8578;5.0327;109.9184;0.02851;0.11664;0.81563;3
GYRO;2.388;4497.215;0.20403;0.10171;0.02046;3
LIGH;2.388;4497.218;480.0;3
ACCE;2.398;4497.223;-0.67816;1.98120;8.65085;3
GYRO;2.398;4497.223;0.46120;0.26114;-0.07911;3
AHRS;2.399;4497.223;12.9983;5.1061;109.9437;0.02866;0.11800;0.81569;3
LIGH;2.399;4497.226;480.0;3
GYRO;2.407;4497.228;0.54611;0.35247;-0.11820;3
GYRO;2.408;4497.233;0.54611;0.35247;-0.11820;3
AHRS;2.418;4497.237;13.2266;5.2482;109.5034;0.02926;0.12020;0.81342;3
MAGN;2.419;4497.237;29.46600;-17.29100;-29.82300;3
ACCE;2.419;4497.237;-0.67876;2.19668;8.74901;3
GYRO;2.420;4497.237;0.54611;0.35247;-0.11820;3
LIGH;2.420;4497.240;480.0;3
ACCE;2.420;4497.243;-0.65122;2.36966;8.84418;3
GYRO;2.421;4497.243;0.42302;0.32345;-0.12339;3
AHRS;2.421;4497.243;13.6511;5.5529;109.3980;0.02935;0.12467;0.81272;3
LIGH;2.422;4497.245;480.0;3
GYRO;2.433;4497.248;0.22663;0.22663;-0.15119;3
GYRO;2.434;4497.253;0.22663;0.22663;-0.15119;3
AHRS;2.434;4497.257;13.8168;5.6837;108.8545;0.02985;0.12635;0.80995;3
MAGN;2.435;4497.257;29.46600;-17.29100;-29.82300;3
ACCE;2.436;4497.257;-0.73861;2.54803;9.00100;3
GYRO;2.437;4497.257;0.22663;0.22663;-0.15119;3
LIGH;2.437;4497.260;489.0;3
ACCE;2.437;4497.263;-0.96965;2.86885;9.04170;3
GYRO;2.438;4497.263;0.09194;0.15088;-0.20769;3
AHRS;2.438;4497.263;14.0213;5.9182;108.7364;0.02937;0.12892;0.80930;3
LIGH;2.439;4497.265;489.0;3
GYRO;2.474;4497.268;0.04001;0.07086;-0.28711;3
ACCE;2.475;4497.274;-1.20847;3.12743;9.47445;3
MAGN;2.475;4497.274;29.46600;-17.29100;-29.82300;3
AHRS;2.476;4497.274;14.0798;5.9999;108.5817;0.02926;0.12970;0.80851;3
GYRO;2.476;4497.274;0.04001;0.07086;-0.28711;3
LIGH;2.477;4497.276;489.0;3
GYRO;2.477;4497.279;0.01863;-0.03085;-0.35522;3
ACCE;2.478;4497.283;-1.26773;3.19566;9.66360;3
GYRO;2.479;4497.283;0.01863;-0.03085;-0.35522;3
AHRS;2.479;4497.283;14.1247;6.1093;108.4152;0.02891;0.13052;0.80768;3
LIGH;2.480;4497.285;494.0;3
GYRO;2.480;4497.288;0.00794;-0.16829;-0.37477;3
ACCE;2.480;4497.295;-1.68552;3.11486;9.12969;3
MAGN;2.481;4497.295;29.46600;-17.29100;-29.82300;3
AHRS;2.481;4497.295;14.1527;6.1785;108.5216;0.02844;0.13109;0.80821;3
GYRO;2.482;4497.295;0.00794;-0.16829;-0.37477;3
PRES;2.482;4497.298;954.0100;3
LIGH;2.483;4497.298;454.0;3
ACCE;2.483;4497.303;-2.18890;3.34590;9.06804;3
GYRO;2.484;4497.303;0.00794;-0.21961;-0.38179;3
AHRS;2.484;4497.303;14.1802;6.1923;108.2664;0.02878;0.13128;0.80692;3
LIGH;2.485;4497.305;454.0;3
GYRO;2.485;4497.308;0.05498;-0.14844;-0.35125;3
ACCE;2.486;4497.314;-2.22421;3.60986;9.59057;3
MAGN;2.486;4497.314;29.46600;-17.29100;-29.82300;3
AHRS;2.487;4497.314;14.2222;6.2013;108.4396;0.02873;0.13166;0.80776;3
GYRO;2.487;4497.314;0.05498;-0.14844;-0.35125;3
LIGH;2.488;4497.317;454.0;3
GYRO;2.492;4497.319;0.17715;0.08919;-0.30818;3
ACCE;2.493;4497.323;-1.95786;3.37882;9.66779;3
GYRO;2.493;4497.323;0.17715;0.08919;-0.30818;3
AHRS;2.493;4497.323;14.2788;6.2173;108.2214;0.02916;0.13208;0.80664;3
LIGH;2.494;4497.325;449.0;3
GYRO;2.504;4497.328;0.41783;0.29291;-0.30482;3
ACCE;2.504;4497.334;-1.79805;2.73298;9.54568;3
MAGN;2.505;4497.334;29.84000;-17.29100;-29.82300;3
AHRS;2.505;4497.334;14.3675;6.3484;108.2019;0.02871;0.13336;0.80652;3
GYRO;2.508;4497.334;0.41783;0.29291;-0.30482;3
LIGH;2.508;4497.337;449.0;3
GYRO;2.512;4497.339;0.74587;0.44838;-0.33506;3
ACCE;2.513;4497.343;-1.49458;2.12126;9.58040;3
GYRO;2.513;4497.343;0.74587;0.44838;-0.33506;3
AHRS;2.513;4497.343;14.5947;6.6174;107.9897;0.02823;0.13624;0.80538;3
LIGH;2.514;4497.345;449.0;3
GYRO;2.544;4497.348;1.07390;0.52565;-0.34880;3
GYRO;2.545;4497.355;1.07390;0.52565;-0.34880;3
MAGN;2.546;4497.355;29.84000;-17.29100;-29.82300;3
ACCE;2.547;4497.355;-1.10133;1.51972;8.67838;3
AHRS;2.548;4497.355;15.1934;7.0887;107.3859;0.02875;0.14261;0.80209;3
LIGH;2.550;4497.358;449.0;3
AHRS;2.550;4497.363;15.1934;7.0887;107.3859;0.02875;0.14261;0.80209;3
ACCE;2.552;4497.363;-0.49620;1.34255;8.06906;3
GYRO;2.554;4497.363;1.26968;0.50030;-0.31246;3
HUMI;2.555;4497.373;51.2;3
TEMP;2.556;4497.373;25.6;3
LIGH;2.562;4497.373;439.0;3
GYRO;2.563;4497.368;1.26113;0.38057;-0.27397;3
ACCE;2.564;4497.374;0.14664;2.00933;8.24862;3
MAGN;2.565;4497.374;30.15100;-17.63900;-29.46300;3
AHRS;2.566;4497.374;16.1492;7.6059;106.1505;0.03170;0.15149;0.79535;3
GYRO;2.568;4497.374;1.26113;0.38057;-0.27397;3
LIGH;2.570;4497.377;439.0;3
GYRO;2.570;4497.379;0.98930;0.27031;-0.18876;3
ACCE;2.571;4497.383;-0.00718;2.56299;8.38809;3
GYRO;2.572;4497.383;0.98930;0.27031;-0.18876;3
AHRS;2.577;4497.383;16.9215;7.8889;105.8943;0.03414;0.15814;0.79362;3
LIGH;2.581;4497.386;439.0;3
GYRO;2.581;4497.388;0.50244;0.02627;-0.18479;3
ACCE;2.582;4497.394;-0.76195;2.45885;8.54670;3
MAGN;2.584;4497.394;30.15100;-17.63900;-29.46300;3
AHRS;2.585;4497.394;17.4102;8.0679;104.5958;0.03731;0.16198;0.78666;3
GYRO;2.586;4497.394;0.50244;0.02627;-0.18479;3
LIGH;2.587;4497.397;439.0;3
GYRO;2.588;4497.399;0.02810;-0.08247;-0.29077;3
ACCE;2.589;4497.403;-1.04567;2.71921;8.55269;3
GYRO;2.593;4497.403;0.02810;-0.08247;-0.29077;3
AHRS;2.594;4497.403;17.7118;8.1351;104.4516;0.03867;0.16431;0.78573;3
LIGH;2.596;4497.405;424.0;3
GYRO;2.596;4497.408;-0.29505;-0.08491;-0.40592;3
ACCE;2.597;4497.415;-1.03968;3.04303;8.85795;3
MAGN;2.598;4497.415;30.49300;-17.63900;-29.11800;3
AHRS;2.598;4497.415;17.7176;8.1365;104.2591;0.03896;0.16429;0.78473;3
GYRO;2.599;4497.415;-0.29505;-0.08491;-0.40592;3
LIGH;2.600;4497.418;424.0;3
ACCE;2.600;4497.423;-1.29766;3.05141;9.26975;3
GYRO;2.600;4497.423;-0.45723;-0.17226;-0.55497;3
AHRS;2.601;4497.423;17.4854;8.1635;104.0217;0.03787;0.16279;0.78365;3
LIGH;2.602;4497.425;424.0;3
GYRO;2.607;4497.428;-0.48564;-0.40256;-0.76267;3
GYRO;2.608;4497.433;-0.48564;-0.40256;-0.76267;3
AHRS;2.608;4497.437;17.2486;8.1661;104.9518;0.03527;0.16150;0.78864;3
MAGN;2.609;4497.437;30.49300;-17.63900;-29.11800;3
ACCE;2.610;4497.437;-1.55503;3.12563;9.94611;3
GYRO;2.610;4497.437;-0.48564;-0.40256;-0.76267;3
LIGH;2.611;4497.440;428.0;3
ACCE;2.612;4497.443;-1.81181;3.21721;10.23402;3
GYRO;2.613;4497.443;-0.40714;-0.58948;-0.90408;3
AHRS;2.613;4497.443;16.7763;8.0371;104.3851;0.03443;0.15747;0.78597;3
LIGH;2.614;4497.445;428.0;3
GYRO;2.624;4497.448;-0.22480;-0.60201;-0.91416;3
ACCE;2.624;4497.454;-1.88244;3.13581;10.29986;3
MAGN;2.625;4497.454;30.84100;-17.63900;-28.78400;3
AHRS;2.627;4497.454;16.6059;7.9532;105.8102;0.03215;0.15630;0.79342;3
GYRO;2.628;4497.454;-0.22480;-0.60201;-0.91416;3
LIGH;2.628;4497.457;428.0;3
GYRO;2.632;4497.459;-0.09316;-0.45845;-0.87904;3
ACCE;2.633;4497.463;-1.46884;3.00113;10.47822;3
GYRO;2.633;4497.463;-0.09316;-0.45845;-0.87904;3
AHRS;2.634;4497.463;16.3881;7.7488;105.2596;0.03316;0.15360;0.79066;3
LIGH;2.635;4497.465;428.0;3
GYRO;2.646;4497.468;0.23457;-0.36774;-0.77183;3
ACCE;2.647;4497.475;-1.12288;3.11246;10.30045;3
MAGN;2.647;4497.475;30.84100;-17.63900;-28.78400;3
AHRS;2.648;4497.475;16.2879;7.6352;106.2059;0.03215;0.15261;0.79556;3
GYRO;2.649;4497.475;0.23457;-0.36774;-0.77183;3
PRES;2.650;4497.479;953.9600;3
LIGH;2.650;4497.479;414.0;3
ACCE;2.652;4497.483;-1.33896;2.98976;9.76475;3
GYRO;2.653;4497.483;0.61423;-0.23793;-0.68783;3
AHRS;2.654;4497.483;16.3877;7.5536;105.6579;0.03397;0.15271;0.79266;3
LIGH;2.654;4497.485;414.0;3
GYRO;2.664;4497.488;0.96853;-0.20861;-0.66493;3
ACCE;2.665;4497.494;-1.42275;2.82935;8.70113;3
MAGN;2.666;4497.494;30.84100;-17.63900;-28.78400;3
AHRS;2.666;4497.494;16.6361;7.5656;105.7640;0.03506;0.15450;0.79305;3
GYRO;2.667;4497.494;0.96853;-0.20861;-0.66493;3
LIGH;2.668;4497.497;414.0;3
GYRO;2.673;4497.499;1.11849;-0.26084;-0.61789;3
ACCE;2.673;4497.503;-1.42994;2.90836;7.43759;3
GYRO;2.674;4497.503;1.11849;-0.26084;-0.61789;3
AHRS;2.674;4497.503;17.2124;7.6096;105.2635;0.03848;0.15849;0.79010;3
LIGH;2.675;4497.505;414.0;3
GYRO;2.684;4497.508;0.87568;-0.28741;-0.48717;3
ACCE;2.685;4497.514;-1.55084;3.06578;6.77140;3
MAGN;2.685;4497.514;31.21900;-17.63900;-28.78400;3
AHRS;2.686;4497.514;17.7768;7.6281;104.2448;0.04278;0.16204;0.78443;3
GYRO;2.687;4497.514;0.87568;-0.28741;-0.48717;3
LIGH;2.687;4497.517;399.0;3
GYRO;2.693;4497.519;0.35949;-0.18937;-0.33628;3
ACCE;2.693;4497.523;-1.57359;3.04722;7.09582;3
GYRO;2.694;4497.523;0.35949;-0.18937;-0.33628;3
AHRS;2.694;4497.523;18.3122;7.6009;103.8639;0.04638;0.16535;0.78204;3
LIGH;2.696;4497.525;399.0;3
GYRO;2.705;4497.528;-0.06567;-0.10537;-0.24465;3
ACCE;2.707;4497.535;-1.37906;2.92631;8.12173;3
MAGN;2.707;4497.535;31.21900;-17.63900;-28.47100;3
AHRS;2.708;4497.535;18.4842;7.5871;103.3502;0.04815;0.16622;0.77922;3
GYRO;2.709;4497.535;-0.06567;-0.10537;-0.24465;3
LIGH;2.709;4497.538;399.0;3
SOUN;2.710;135.12;0.00412;46.29
ACCE;2.713;4497.543;-1.22763;2.97719;8.76038;3
GYRO;2.713;4497.543;-0.18998;-0.23396;-0.22449;3
AHRS;2.714;4497.543;18.4235;7.5791;103.2017;0.04809;0.16571;0.77848;3
LIGH;2.715;4497.545;399.0;3
GYRO;2.724;4497.548;-0.30574;-0.35552;-0.21136;3
ACCE;2.725;4497.554;-1.26414;3.14000;9.14286;3
MAGN;2.726;4497.554;31.21900;-17.63900;-28.47100;3
AHRS;2.726;4497.554;18.3330;7.5116;103.5591;0.04754;0.16490;0.78039;3
GYRO;2.727;4497.554;-0.30574;-0.35552;-0.21136;3
LIGH;2.728;4497.557;414.0;3
GYRO;2.733;4497.559;-0.31368;-0.55436;-0.21930;3
ACCE;2.733;4497.563;-1.30364;3.25013;9.45111;3
GYRO;2.734;4497.563;-0.31368;-0.55436;-0.21930;3
AHRS;2.734;4497.563;18.1354;7.3343;103.4671;0.04782;0.16260;0.77998;3
LIGH;2.736;4497.565;414.0;3
GYRO;2.744;4497.568;-0.26420;-0.60079;-0.21961;3
ACCE;2.745;4497.574;-1.38445;3.21003;9.92636;3
MAGN;2.746;4497.574;31.21900;-17.63900;-28.47100;3
AHRS;2.747;4497.574;17.9631;7.0921;104.0404;0.04773;0.16042;0.78301;3
GYRO;2.748;4497.574;-0.26420;-0.60079;-0.21961;3
LIGH;2.749;4497.577;414.0;3
GYRO;2.753;4497.579;-0.17776;-0.51374;-0.18326;3
ACCE;2.754;4497.583;-1.44191;3.12443;10.12029;3
GYRO;2.754;4497.583;-0.17776;-0.51374;-0.18326;3
AHRS;2.755;4497.583;17.7791;6.7718;103.9348;0.04908;0.15746;0.78246;3
LIGH;2.756;4497.585;414.0;3
GYRO;2.767;4497.588;-0.03146;-0.33934;-0.10354;3
ACCE;2.768;4497.596;-1.33537;3.09989;9.51635;3
MAGN;2.769;4497.596;31.21900;-17.63900;-28.47100;3
AHRS;2.769;4497.596;17.6826;6.5508;104.3953;0.04945;0.15585;0.78485;3
GYRO;2.771;4497.596;-0.03146;-0.33934;-0.10354;3
LIGH;2.772;4497.598;402.0;3
ACCE;2.773;4497.603;-1.09894;3.13581;8.79929;3
GYRO;2.773;4497.603;0.15455;-0.14294;0.00367;3
AHRS;2.774;4497.603;17.6707;6.3456;104.3453;0.05086;0.15467;0.78451;3
LIGH;2.776;4497.605;402.0;3
GYRO;2.788;4497.608;0.26237;-0.04826;0.09071;3
GYRO;2.789;4497.613;0.26237;-0.04826;0.09071;3
AHRS;2.789;4497.618;17.7626;6.2936;104.2439;0.05184;0.15498;0.78388;3
MAGN;2.791;4497.618;31.58400;-17.63900;-28.47100;3
ACCE;2.791;4497.618;-0.97025;3.18728;8.18278;3
GYRO;2.792;4497.618;0.26237;-0.04826;0.09071;3
LIGH;2.793;4497.620;402.0;3
ACCE;2.794;4497.623;-0.86131;3.13221;7.94157;3
GYRO;2.794;4497.623;0.25748;-0.07117;0.11362;3
AHRS;2.796;4497.623;18.0123;6.2473;104.3276;0.05338;0.15646;0.78410;3
LIGH;2.797;4497.625;380.0;3
GYRO;2.804;4497.628;0.12706;-0.14783;0.09774;3
ACCE;2.805;4497.634;-0.77273;2.86466;8.48266;3
MAGN;2.806;4497.634;31.58400;-17.63900;-28.47100;3
AHRS;2.807;4497.634;18.1015;6.2138;103.8008;0.05480;0.15664;0.78126;3
GYRO;2.808;4497.634;0.12706;-0.14783;0.09774;3
LIGH;2.809;4497.637;380.0;3
GYRO;2.813;4497.639;-0.09529;-0.18387;0.04032;3
ACCE;2.814;4497.643;-1.01275;2.76830;8.49164;3
GYRO;2.814;4497.643;-0.09529;-0.18387;0.04032;3
AHRS;2.817;4497.643;18.1932;6.1131;103.8785;0.05587;0.15676;0.78155;3
LIGH;2.818;4497.645;380.0;3
GYRO;2.827;4497.648;-0.27428;-0.22694;-0.00489;3
ACCE;2.829;4497.655;-1.31861;2.74615;8.47188;3
MAGN;2.830;4497.655;31.58400;-17.63900;-28.47100;3
AHRS;2.832;4497.655;18.1480;6.0345;103.7251;0.05638;0.15597;0.78074;3
GYRO;2.834;4497.655;-0.27428;-0.22694;-0.00489;3
PRES;2.838;4497.658;953.9600;3
LIGH;2.839;4497.659;380.0;3
ACCE;2.852;4497.663;-1.65080;2.59891;8.61135;3
GYRO;2.854;4497.663;-0.36163;-0.27978;0.00519;3
AHRS;2.854;4497.663;17.9549;5.9146;103.7552;0.05612;0.15406;0.78099;3
LIGH;2.855;4497.666;403.0;3
GYRO;2.857;4497.668;-0.39920;-0.42180;0.08552;3
ACCE;2.857;4497.674;-1.72622;2.41216;8.90882;3
MAGN;2.858;4497.674;31.58400;-17.63900;-28.47100;3
AHRS;2.859;4497.674;17.7719;5.8223;104.1567;0.05523;0.15253;0.78320;3
GYRO;2.860;4497.674;-0.39920;-0.42180;0.08552;3
LIGH;2.862;4497.678;403.0;3
GYRO;2.862;4497.679;-0.44349;-0.64813;0.23763;3
ACCE;2.863;4497.683;-1.49937;2.06799;9.48523;3
GYRO;2.864;4497.683;-0.44349;-0.64813;0.23763;3
AHRS;2.865;4497.683;17.4907;5.5690;104.2480;0.05534;0.14935;0.78378;3
LIGH;2.866;4497.686;403.0;3
GYRO;2.866;4497.688;-0.51740;-0.83108;0.43921;3
ACCE;2.867;4497.694;-0.88765;2.07218;10.03051;3
MAGN;2.867;4497.694;31.58400;-17.63900;-28.47100;3
AHRS;2.868;4497.694;17.2292;5.1955;104.7806;0.05582;0.14589;0.78659;3
GYRO;2.870;4497.694;-0.51740;-0.83108;0.43921;3
LIGH;2.871;4497.697;403.0;3
GYRO;2.875;4497.699;-0.54825;-0.83230;0.65851;3
ACCE;2.876;4497.703;0.09756;2.55880;10.30943;3
GYRO;2.876;4497.703;-0.54825;-0.83230;0.65851;3
AHRS;2.877;4497.703;16.9055;4.5405;105.1295;0.05817;0.14045;0.78834;3
LIGH;2.878;4497.707;438.0;3
GYRO;2.888;4497.708;-0.52687;-0.64385;0.81398;3
GYRO;2.888;4497.713;-0.52687;-0.64385;0.81398;3
AHRS;2.889;4497.717;16.6273;3.9302;105.2811;0.06072;0.13545;0.78904;3
MAGN;2.890;4497.717;31.58400;-17.32400;-28.47100;3
ACCE;2.891;4497.717;0.82241;2.51990;10.21307;3
GYRO;2.892;4497.717;-0.52687;-0.64385;0.81398;3
LIGH;2.892;4497.720;438.0;3
ACCE;2.893;4497.723;0.98342;2.18650;9.84137;3
GYRO;2.894;4497.723;-0.42913;-0.35369;0.82558;3
AHRS;2.894;4497.723;16.2356;3.1767;106.0039;0.06303;0.12925;0.79271;3
LIGH;2.896;4497.726;438.0;3
GYRO;2.907;4497.728;-0.30329;-0.19731;0.70830;3
ACCE;2.908;4497.736;0.92416;2.18351;9.37210;3
MAGN;2.908;4497.736;31.58400;-17.32400;-28.47100;3
AHRS;2.908;4497.736;16.0708;2.8904;105.7502;0.06443;0.12649;0.79137;3
GYRO;2.909;4497.736;-0.30329;-0.19731;0.70830;3
LIGH;2.909;4497.740;440.0;3
ACCE;2.914;4497.744;0.68953;2.43550;9.00699;3
GYRO;2.914;4497.744;-0.20556;0.08430;0.52046;3
AHRS;2.915;4497.744;15.8803;2.5655;106.3157;0.06507;0.12382;0.79427;3
LIGH;2.915;4497.747;430.0;3
GYRO;2.928;4497.749;-0.18509;0.26176;0.35064;3
GYRO;2.929;4497.754;-0.18509;0.26176;0.35064;3
AHRS;2.929;4497.758;15.8045;2.5091;105.9393;0.06547;0.12279;0.79236;3
MAGN;2.930;4497.758;31.58400;-17.32400;-28.47100;3
ACCE;2.930;4497.758;0.36571;2.54923;8.63948;3
GYRO;2.931;4497.758;-0.18509;0.26176;0.35064;3
LIGH;2.931;4497.761;430.0;3
ACCE;2.933;4497.763;-0.00778;2.50015;8.26838;3
GYRO;2.933;4497.763;-0.23243;0.32132;0.19212;3
AHRS;2.934;4497.763;15.6755;2.6375;106.2820;0.06354;0.12276;0.79431;3
LIGH;2.934;4497.766;430.0;3
GYRO;2.947;4497.768;-0.34575;0.27153;0.05620;3
GYRO;2.948;4497.773;-0.34575;0.27153;0.05620;3
AHRS;2.949;4497.776;15.6161;2.7238;106.0366;0.06289;0.12266;0.79314;3
MAGN;2.951;4497.776;31.58400;-17.32400;-28.77100;3
ACCE;2.952;4497.776;-0.49081;2.38043;8.03195;3
GYRO;2.953;4497.776;-0.34575;0.27153;0.05620;3
LIGH;2.964;4497.780;432.0;3
ACCE;2.979;4497.783;-1.26653;2.15538;8.43417;3
GYRO;2.980;4497.783;-0.54123;0.14813;-0.03574;3
AHRS;2.981;4497.783;15.3615;2.9527;106.1089;0.05990;0.12213;0.79384;3
LIGH;2.983;4497.786;432.0;3
GYRO;2.986;4497.788;-0.77397;-0.00825;-0.04917;3
GYRO;2.987;4497.793;-0.77397;-0.00825;-0.04917;3
AHRS;2.988;4497.798;15.1124;3.0843;106.3332;0.05745;0.12120;0.79527;3
MAGN;2.990;4497.798;31.58400;-17.00200;-28.77100;3
ACCE;2.991;4497.798;-1.82558;2.09134;9.48224;3
GYRO;2.992;4497.798;-0.77397;-0.00825;-0.04917;3
LIGH;2.993;4497.801;432.0;3
ACCE;2.994;4497.803;-1.84234;2.30083;10.44351;3
GYRO;2.995;4497.803;-0.87598;-0.16616;-0.00764;3
AHRS;2.998;4497.803;14.4582;3.1567;106.3393;0.05353;0.11706;0.79583;3
LIGH;2.999;4497.809;432.0;3
GYRO;2.999;4497.808;-0.98655;-0.23182;0.16890;3
ACCE;3.000;4497.815;-1.06482;2.66594;10.43154;3
MAGN;3.000;4497.815;31.58400;-17.00200;-28.77100;3
AHRS;3.001;4497.815;14.1852;3.1313;107.1297;0.05149;0.11540;0.80008;3
GYRO;3.001;4497.815;-0.98655;-0.23182;0.16890;3
LIGH;3.002;4497.818;464.0;3
GYRO;3.002;4497.820;-0.88239;-0.28008;0.36408;3
ACCE;3.003;4497.824;-0.22625;2.41994;11.34014;3
GYRO;3.003;4497.824;-0.88239;-0.28008;0.36408;3
AHRS;3.004;4497.824;13.5455;2.9372;107.3004;0.04938;0.11004;0.80132;3
LIGH;3.004;4497.826;464.0;3
GYRO;3.006;4497.829;-0.55894;-0.29658;0.45387;3
ACCE;3.006;4497.836;0.65182;1.87885;11.83693;3
MAGN;3.007;4497.836;31.14600;-17.00200;-29.16200;3
AHRS;3.007;4497.836;13.0558;2.6821;108.1584;0.04785;0.10568;0.80592;3
GYRO;3.008;4497.836;-0.55894;-0.29658;0.45387;3
PRES;3.008;4497.839;953.9000;3
LIGH;3.009;4497.839;464.0;3
ACCE;3.013;4497.843;0.77572;1.65798;11.16596;3
GYRO;3.013;4497.843;-0.18845;-0.41081;0.43524;3
AHRS;3.014;4497.843;12.6385;2.3423;108.5348;0.04778;0.10119;0.80796;3
LIGH;3.014;4497.845;464.0;3
GYRO;3.028;4497.848;0.10385;-0.38026;0.31826;3
ACCE;3.028;4497.855;0.46567;1.92973;10.81700;3
MAGN;3.029;4497.855;31.14600;-17.00200;-29.16200;3
AHRS;3.029;4497.855;12.5411;2.0790;108.5562;0.04912;0.09919;0.80803;3
GYRO;3.030;4497.855;0.10385;-0.38026;0.31826;3
LIGH;3.032;4497.857;489.0;3
GYRO;3.033;4497.860;0.29169;-0.16707;0.13775;3
ACCE;3.033;4497.864;0.35195;2.66415;10.10952;3
GYRO;3.034;4497.864;0.29169;-0.16707;0.13775;3
AHRS;3.034;4497.864;12.6356;1.7703;108.7889;0.05158;0.09840;0.80900;3
LIGH;3.035;4497.866;489.0;3
GYRO;3.044;4497.869;0.37538;-0.03757;-0.04734;3
ACCE;3.045;4497.875;0.20949;2.92152;9.37270;3
MAGN;3.047;4497.875;31.14600;-16.68500;-29.16200;3
AHRS;3.047;4497.875;12.8258;1.6541;108.0419;0.05400;0.09880;0.80503;3
GYRO;3.048;4497.875;0.37538;-0.03757;-0.04734;3
LIGH;3.048;4497.877;489.0;3
GYRO;3.053;4497.880;0.37751;0.01161;-0.20189;3
ACCE;3.053;4497.884;-0.13348;2.85389;8.82203;3
GYRO;3.054;4497.884;0.37751;0.01161;-0.20189;3
AHRS;3.054;4497.884;13.0983;1.6423;108.0291;0.05549;0.10065;0.80476;3
LIGH;3.055;4497.886;489.0;3
GYRO;3.066;4497.889;0.30604;0.03054;-0.25320;3
ACCE;3.067;4497.896;-0.79487;2.61926;8.69634;3
MAGN;3.067;4497.896;30.71700;-16.68500;-29.50400;3
AHRS;3.067;4497.896;13.3150;1.7041;107.4583;0.05667;0.10220;0.80172;3
GYRO;3.068;4497.896;0.30604;0.03054;-0.25320;3
LIGH;3.069;4497.899;475.0;3
ACCE;3.073;4497.904;-1.63823;2.53307;9.70549;3
GYRO;3.073;4497.904;0.17043;0.03085;-0.28466;3
AHRS;3.074;4497.904;13.5321;1.8417;107.2839;0.05698;0.10433;0.80074;3
LIGH;3.074;4497.906;475.0;3
GYRO;3.084;4497.909;0.03238;0.01252;-0.19395;3
ACCE;3.086;4497.915;-1.73520;2.96582;10.31721;3
MAGN;3.086;4497.915;30.71700;-16.68500;-29.50400;3
AHRS;3.087;4497.915;13.6295;1.9648;107.0831;0.05681;0.10554;0.79970;3
GYRO;3.088;4497.915;0.03238;0.01252;-0.19395;3
LIGH;3.088;4497.917;475.0;3
GYRO;3.093;4497.920;-0.04215;0.03818;0.02169;3
ACCE;3.093;4497.924;-1.62746;2.91434;10.16578;3
GYRO;3.094;4497.924;-0.04215;0.03818;0.02169;3
AHRS;3.094;4497.924;13.6691;2.0749;106.9671;0.05635;0.10632;0.79913;3
LIGH;3.095;4497.926;454.0;3
GYRO;3.105;4497.929;0.00153;0.19120;0.27550;3
ACCE;3.105;4497.935;-1.68372;2.08595;10.15022;3
MAGN;3.106;4497.935;30.41300;-16.68500;-29.50400;3
AHRS;3.107;4497.935;13.6311;2.1635;107.0910;0.05542;0.10657;0.79983;3
GYRO;3.108;4497.935;0.00153;0.19120;0.27550;3
LIGH;3.109;4497.937;454.0;3
GYRO;3.113;4497.940;0.10049;0.22907;0.52443;3
ACCE;3.114;4497.944;-1.03011;1.32938;9.97784;3
GYRO;3.114;4497.944;0.10049;0.22907;0.52443;3
AHRS;3.115;4497.944;13.5914;2.2818;107.2809;0.05422;0.10699;0.80089;3
LIGH;3.117;4497.946;454.0;3
GYRO;3.126;4497.949;0.18509;0.04215;0.77397;3
ACCE;3.127;4497.956;0.19154;1.57119;9.37270;3
MAGN;3.127;4497.956;30.41300;-16.68500;-29.50400;3
AHRS;3.128;4497.956;13.6268;2.3176;107.1042;0.05431;0.10734;0.79998;3
GYRO;3.129;4497.956;0.18509;0.04215;0.77397;3
LIGH;3.130;4497.958;454.0;3
BLE4;3.131;2016;12;-74
BLE4;3.132;2016;16;-74
BLE4;3.132;2016;13;-75
BLE4;3.132;2016;11;-82
BLE4;3.132;2016;10;-86
BLE4;3.133;2016;9;-87
BLE4;3.133;2016;15;-88
BLE4;3.134;2016;14;-97
ACCE;3.134;4497.964;0.97983;2.51212;9.13807;3
GYRO;3.135;4497.964;0.21105;-0.16005;0.89736;3
AHRS;3.137;4497.964;13.7917;2.1680;107.6867;0.05566;0.10800;0.80276;3
LIGH;3.137;4497.966;455.0;3
GYRO;3.151;4497.969;0.17837;-0.30788;0.86346;3
GYRO;3.152;4497.974;0.17837;-0.30788;0.86346;3
AHRS;3.155;4497.980;13.9378;1.9654;106.7653;0.05869;0.10752;0.79783;3
MAGN;3.158;4497.980;30.10100;-16.68500;-29.82000;3
ACCE;3.159;4497.980;0.53151;2.96462;8.80887;3
GYRO;3.160;4497.980;0.17837;-0.30788;0.86346;3
LIGH;3.160;4497.983;455.0;3
ACCE;3.161;4497.984;0.11193;3.03286;9.01716;3
GYRO;3.162;4497.984;0.04826;-0.34361;0.65699;3
AHRS;3.163;4497.984;14.1609;1.4867;107.6082;0.06240;0.10707;0.80173;3
LIGH;3.166;4497.986;455.0;3
GYRO;3.167;4497.989;-0.04490;-0.36835;0.46578;3
ACCE;3.167;4497.995;0.20770;2.92152;9.31883;3
MAGN;3.168;4497.995;30.10100;-16.68500;-29.82000;3
AHRS;3.169;4497.995;14.2029;1.3456;106.4576;0.06467;0.10600;0.79570;3
GYRO;3.170;4497.995;-0.04490;-0.36835;0.46578;3
LIGH;3.171;4497.997;455.0;3
GYRO;3.176;4498.000;-0.05406;-0.45051;0.36682;3
ACCE;3.176;4498.004;0.52014;2.50134;9.56783;3
GYRO;3.177;4498.004;-0.05406;-0.45051;0.36682;3
AHRS;3.178;4498.004;14.1877;1.0184;106.7870;0.06656;0.10439;0.79723;3
LIGH;3.179;4498.008;461.0;3
GYRO;3.189;4498.009;-0.04154;-0.51252;0.29719;3
GYRO;3.189;4498.014;-0.04154;-0.51252;0.29719;3
ACCE;3.190;4498.017;0.60753;1.84773;9.67617;3
MAGN;3.191;4498.017;29.73100;-16.68500;-29.82000;3
AHRS;3.192;4498.017;14.1388;0.7115;106.5523;0.06865;0.10233;0.79588;3
GYRO;3.194;4498.017;-0.04154;-0.51252;0.29719;3
LIGH;3.194;4498.021;461.0;3
PRES;3.195;4498.021;953.9800;3
ACCE;3.197;4498.024;0.79248;1.69509;9.65941;3
GYRO;3.198;4498.024;-0.03879;-0.44502;0.23976;3
AHRS;3.199;4498.024;14.0792;0.2277;106.8236;0.07147;0.09958;0.79703;3
LIGH;3.200;4498.026;461.0;3
GYRO;3.208;4498.029;-0.03543;-0.28558;0.20861;3
GYRO;3.208;4498.034;-0.03543;-0.28558;0.20861;3
AHRS;3.209;4498.036;14.0402;0.0124;106.6595;0.07290;0.09809;0.79608;3
MAGN;3.210;4498.036;29.73100;-16.68500;-29.82000;3
ACCE;3.210;4498.036;0.73322;1.89082;9.87728;3
GYRO;3.211;4498.036;-0.03543;-0.28558;0.20861;3
LIGH;3.212;4498.039;461.0;3
ACCE;3.213;4498.044;0.39385;1.95427;9.93833;3
GYRO;3.214;4498.044;0.00611;-0.13378;0.18173;3
AHRS;3.215;4498.044;13.9924;-0.2412;106.8442;0.07426;0.09657;0.79691;3
LIGH;3.216;4498.046;466.0;3
GYRO;3.228;4498.049;0.10873;-0.00061;0.17226;3
ACCE;3.228;4498.056;-0.07123;1.53229;9.41340;3
MAGN;3.229;4498.056;29.33300;-16.68500;-30.23800;3
AHRS;3.232;4498.056;13.9608;-0.3047;106.7619;0.07461;0.09597;0.79647;3
GYRO;3.233;4498.056;0.10873;-0.00061;0.17226;3
LIGH;3.234;4498.060;466.0;3
ACCE;3.234;4498.064;-0.07781;2.01233;9.30087;3
GYRO;3.235;4498.064;0.17471;0.15058;0.18234;3
AHRS;3.235;4498.064;14.0220;-0.3192;106.9037;0.07491;0.09641;0.79714;3
LIGH;3.236;4498.066;466.0;3
GYRO;3.250;4498.069;0.30299;0.20800;0.22419;3
GYRO;3.251;4498.074;0.30299;0.20800;0.22419;3
AHRS;3.252;4498.079;14.1164;-0.2652;106.6333;0.07525;0.09717;0.79570;3
MAGN;3.253;4498.079;29.33300;-16.68500;-30.23800;3
ACCE;3.254;4498.079;0.08559;2.44687;8.68916;3
GYRO;3.254;4498.079;0.30299;0.20800;0.22419;3
LIGH;3.255;4498.082;442.0;3
ACCE;3.257;4498.084;0.28970;2.51690;7.55730;3
GYRO;3.258;4498.084;0.40164;0.22724;0.22419;3
AHRS;3.258;4498.084;14.4079;-0.1303;106.8737;0.07561;0.10005;0.79677;3
LIGH;3.259;4498.086;442.0;3
SOUN;3.261;151.54;0.00462;47.28
GYRO;3.265;4498.089;0.40470;0.04490;0.16188;3
ACCE;3.268;4498.095;0.27414;2.67971;7.86376;3
MAGN;3.269;4498.095;29.33300;-16.68500;-30.23800;3
AHRS;3.270;4498.095;14.5382;-0.0930;106.2261;0.07659;0.10072;0.79333;3
GYRO;3.271;4498.095;0.40470;0.04490;0.16188;3
LIGH;3.272;4498.098;442.0;3
GYRO;3.277;4498.100;0.24709;-0.22816;0.11026;3
ACCE;3.278;4498.104;0.13467;2.79703;8.49942;3
GYRO;3.278;4498.104;0.24709;-0.22816;0.11026;3
AHRS;3.279;4498.104;14.8157;-0.0888;106.3556;0.07789;0.10275;0.79376;3
LIGH;3.280;4498.106;442.0;3
GYRO;3.286;4498.109;-0.00733;-0.43035;0.07117;3
ACCE;3.287;4498.115;-0.18016;2.37804;9.56184;3
MAGN;3.287;4498.115;28.90900;-17.00200;-30.23800;3
AHRS;3.288;4498.115;14.9373;-0.2053;106.0485;0.07960;0.10277;0.79197;3
GYRO;3.289;4498.115;-0.00733;-0.43035;0.07117;3
LIGH;3.290;4498.119;425.0;3
GYRO;3.295;4498.120;-0.23824;-0.54062;0.07880;3
ACCE;3.298;4498.124;0.69432;3.48476;12.11107;3
GYRO;3.298;4498.124;-0.23824;-0.54062;0.07880;3
AHRS;3.299;4498.124;14.9488;-0.5269;106.1284;0.08181;0.10124;0.79215;3
LIGH;3.300;4498.127;425.0;3
GYRO;3.308;4498.129;-0.28344;-0.49969;0.14630;3
GYRO;3.309;4498.134;-0.28344;-0.49969;0.14630;3
AHRS;3.309;4498.137;14.7844;-0.7974;106.3077;0.08267;0.09882;0.79304;3
MAGN;3.310;4498.137;28.90900;-17.00200;-30.57700;3
ACCE;3.327;4498.137;-0.12270;2.39001;11.84471;3
GYRO;3.328;4498.137;-0.28344;-0.49969;0.14630;3
LIGH;3.329;4498.141;425.0;3
ACCE;3.329;4498.144;-0.07841;1.61549;8.94174;3
GYRO;3.330;4498.144;-0.12614;-0.20617;0.12034;3
AHRS;3.331;4498.144;14.5472;-1.1706;106.4368;0.08392;0.09533;0.79366;3
LIGH;3.332;4498.146;425.0;3
GYRO;3.332;4498.149;0.50610;0.08705;0.00458;3
GYRO;3.334;4498.154;0.50610;0.08705;0.00458;3
AHRS;3.335;4498.158;14.5225;-1.2633;106.6889;0.08423;0.09486;0.79493;3
MAGN;3.336;4498.158;28.60700;-17.00200;-30.57700;3
ACCE;3.336;4498.158;0.39744;2.33195;5.93283;3
GYRO;3.337;4498.158;0.50610;0.08705;0.00458;3
LIGH;3.338;4498.161;457.0;3
ACCE;3.338;4498.164;0.17957;2.88860;7.95354;3
GYRO;3.339;4498.164;0.73731;0.79901;0.16768;3
AHRS;3.340;4498.164;14.9723;-1.1849;106.7328;0.08596;0.09843;0.79478;3
LIGH;3.341;4498.166;457.0;3
GYRO;3.353;4498.169;0.25320;1.27365;0.35186;3
ACCE;3.354;4498.175;-0.60094;2.45406;9.27155;3
MAGN;3.354;4498.175;28.60700;-17.00200;-30.57700;3
AHRS;3.355;4498.175;15.1960;-0.9157;106.0981;0.08581;0.10090;0.79147;3
GYRO;3.355;4498.175;0.25320;1.27365;0.35186;3
LIGH;3.361;4498.177;457.0;3
GYRO;3.362;4498.180;-0.10232;1.11849;0.27458;3
ACCE;3.363;4498.184;-0.87329;2.45525;8.54550;3
GYRO;3.363;4498.184;-0.10232;1.11849;0.27458;3
AHRS;3.364;4498.184;15.3627;-0.1122;106.3485;0.08089;0.10641;0.79320;3
LIGH;3.369;4498.186;457.0;3
GYRO;3.370;4498.189;-0.11881;0.63622;0.22846;3
ACCE;3.370;4498.196;-0.59197;2.79164;7.94636;3
MAGN;3.370;4498.196;28.60700;-17.52300;-30.57700;3
AHRS;3.373;4498.196;15.3353;0.4536;106.3405;0.07684;0.10915;0.79357;3
GYRO;3.374;4498.196;-0.11881;0.63622;0.22846;3
PRES;3.374;4498.199;954.0400;3
LIGH;3.374;4498.199;466.0;3
ACCE;3.375;4498.204;-0.13228;2.76231;8.45871;3
GYRO;3.375;4498.204;-0.17379;0.34117;0.26786;3
AHRS;3.376;4498.204;15.2760;0.8586;106.5303;0.07354;0.11096;0.79488;3
LIGH;3.380;4498.206;466.0;3
GYRO;3.386;4498.209;-0.37446;0.01038;0.25840;3
ACCE;3.388;4498.215;0.36452;2.94487;10.12747;3
MAGN;3.388;4498.215;28.60700;-17.52300;-30.57700;3
AHRS;3.389;4498.215;15.2102;0.9589;106.7501;0.07229;0.11116;0.79613;3
GYRO;3.389;4498.215;-0.37446;0.01038;0.25840;3
LIGH;3.390;4498.217;466.0;3
GYRO;3.394;4498.220;-0.51710;-0.41783;0.22388;3
ACCE;3.395;4498.224;0.79009;2.77129;10.29686;3
GYRO;3.397;4498.224;-0.51710;-0.41783;0.22388;3
AHRS;3.398;4498.224;14.9799;0.8799;106.9569;0.07146;0.10928;0.79735;3
LIGH;3.398;4498.226;446.0;3
GYRO;3.405;4498.229;-0.48655;-0.55925;0.21258;3
ACCE;3.405;4498.235;0.82241;2.16017;10.27053;3
MAGN;3.405;4498.235;28.24000;-17.52300;-30.57700;3
AHRS;3.406;4498.235;14.6917;0.5930;107.5338;0.07143;0.10616;0.80038;3
GYRO;3.406;4498.235;-0.48655;-0.55925;0.21258;3
LIGH;3.407;4498.237;446.0;3
GYRO;3.413;4498.240;-0.29963;-0.41233;0.23488;3
ACCE;3.413;4498.244;0.49620;1.82378;10.38186;3
GYRO;3.414;4498.244;-0.29963;-0.41233;0.23488;3
AHRS;3.414;4498.244;14.3488;0.1875;107.7002;0.07236;0.10180;0.80127;3
LIGH;3.415;4498.246;446.0;3
GYRO;3.438;4498.249;-0.20647;0.15272;0.35064;3
ACCE;3.438;4498.256;0.51954;2.31938;9.04589;3
MAGN;3.438;4498.256;28.24000;-17.93800;-30.57700;3
AHRS;3.439;4498.256;14.1976;-0.0720;108.3946;0.07280;0.09986;0.80477;3
GYRO;3.439;4498.256;-0.20647;0.15272;0.35064;3
LIGH;3.441;4498.259;446.0;3
ACCE;3.441;4498.264;0.37110;1.86448;9.43734;3
GYRO;3.442;4498.264;-0.20372;0.67989;0.43097;3
AHRS;3.442;4498.264;14.0336;-0.0344;108.6744;0.07146;0.09908;0.80636;3
LIGH;3.443;4498.266;459.0;3
GYRO;3.445;4498.269;-0.17562;0.92699;0.31398;3
ACCE;3.445;4498.275;0.68773;1.80343;10.23820;3
MAGN;3.446;4498.275;28.24000;-17.93800;-30.57700;3
AHRS;3.446;4498.275;13.9093;0.1933;109.0019;0.06895;0.09955;0.80825;3
GYRO;3.447;4498.275;-0.17562;0.92699;0.31398;3
LIGH;3.447;4498.277;459.0;3
GYRO;3.453;4498.280;-0.07636;0.78160;0.09438;3
ACCE;3.458;4498.284;0.52852;2.30801;9.24820;3
GYRO;3.458;4498.284;-0.07636;0.78160;0.09438;3
AHRS;3.458;4498.284;13.8044;0.7068;109.2342;0.06459;0.10152;0.80981;3
LIGH;3.459;4498.286;459.0;3
GYRO;3.467;4498.289;0.03604;0.58185;-0.12065;3
ACCE;3.467;4498.295;-0.48004;2.46603;8.05469;3
MAGN;3.468;4498.295;28.24000;-17.93800;-30.57700;3
AHRS;3.468;4498.295;13.7862;1.1186;109.4470;0.06140;0.10357;0.81111;3
GYRO;3.469;4498.295;0.03604;0.58185;-0.12065;3
LIGH;3.469;4498.298;459.0;3
GYRO;3.473;4498.300;-0.03879;0.59987;-0.30513;3
ACCE;3.474;4498.304;-1.05704;2.59711;7.73028;3
GYRO;3.474;4498.304;-0.03879;0.59987;-0.30513;3
AHRS;3.474;4498.304;13.8351;1.5448;109.3846;0.05868;0.10601;0.81098;3
LIGH;3.475;4498.306;486.0;3
GYRO;3.501;4498.309;-0.15974;0.51801;-0.35766;3
GYRO;3.502;4498.314;-0.15974;0.51801;-0.35766;3
ACCE;3.502;4498.317;-0.75776;2.73597;8.13191;3
MAGN;3.503;4498.317;28.24000;-18.36800;-30.57700;3
GYRO;3.504;4498.317;-0.15974;0.51801;-0.35766;3
AHRS;3.504;4498.317;13.8212;2.0958;109.7807;0.05434;0.10885;0.81324;3
LIGH;3.505;4498.320;486.0;3
AHRS;3.507;4498.324;13.8212;2.0958;109.7807;0.05434;0.10885;0.81324;3
GYRO;3.508;4498.324;-0.46823;0.37141;-0.38485;3
ACCE;3.509;4498.324;-0.29987;2.86287;8.97945;3
TEMP;3.510;4498.334;25.6;3
HUMI;3.510;4498.334;51.2;3
LIGH;3.511;4498.334;486.0;3
GYRO;3.512;4498.329;-0.75869;-0.02138;-0.40256;3
GYRO;3.512;4498.334;-0.75869;-0.02138;-0.40256;3
AHRS;3.513;4498.338;13.5527;2.5644;110.5716;0.04891;0.10962;0.81756;3
MAGN;3.514;4498.338;28.24000;-18.36800;-30.57700;3
ACCE;3.514;4498.338;-0.41779;2.50254;9.76655;3
GYRO;3.515;4498.338;-0.75869;-0.02138;-0.40256;3
LIGH;3.516;4498.341;486.0;3
ACCE;3.516;4498.344;-0.71527;2.04525;10.10473;3
GYRO;3.517;4498.344;-0.96333;-0.32956;-0.45693;3
AHRS;3.517;4498.344;12.9043;2.6416;110.2862;0.04541;0.10528;0.81665;3
LIGH;3.518;4498.346;512.0;3
GYRO;3.525;4498.349;-1.01923;-0.39767;-0.47495;3
ACCE;3.526;4498.355;-0.72724;1.76213;10.66856;3
MAGN;3.526;4498.355;28.24000;-18.36800;-30.57700;3
AHRS;3.527;4498.355;12.5516;2.5815;111.8922;0.04265;0.10308;0.82472;3
GYRO;3.527;4498.355;-1.01923;-0.39767;-0.47495;3
LIGH;3.528;4498.358;512.0;3
GYRO;3.533;4498.360;-0.90316;-0.27031;-0.41233;3
ACCE;3.534;4498.364;-0.76614;1.49817;10.93552;3
GYRO;3.535;4498.364;-0.90316;-0.27031;-0.41233;3
AHRS;3.535;4498.364;11.8612;2.4157;111.6330;0.04069;0.09723;0.82386;3
LIGH;3.537;4498.366;512.0;3
GYRO;3.546;4498.369;-0.64355;-0.06842;-0.29474;3
ACCE;3.547;4498.376;-0.82600;1.30304;11.15578;3
MAGN;3.548;4498.376;28.24000;-18.36800;-30.57700;3
AHRS;3.548;4498.376;11.3401;2.3436;113.2964;0.03731;0.09370;0.83216;3
GYRO;3.549;4498.376;-0.64355;-0.06842;-0.29474;3
PRES;3.549;4498.379;954.0100;3
LIGH;3.550;4498.379;501.0;3
ACCE;3.553;4498.384;-1.01335;1.66636;11.45925;3
GYRO;3.554;4498.384;-0.29535;0.18112;-0.15088;3
AHRS;3.554;4498.384;10.8614;2.3728;113.1259;0.03494;0.09032;0.83165;3
LIGH;3.557;4498.386;501.0;3
GYRO;3.567;4498.389;0.10263;0.39004;-0.05315;3
ACCE;3.568;4498.396;-1.60651;2.37385;11.58554;3
MAGN;3.569;4498.396;28.24000;-18.36800;-30.57700;3
AHRS;3.569;4498.396;10.7349;2.5349;114.0891;0.03239;0.09045;0.83634;3
GYRO;3.570;4498.396;0.10263;0.39004;-0.05315;3
LIGH;3.571;4498.400;501.0;3
ACCE;3.575;4498.404;-1.81840;2.76411;10.39323;3
GYRO;3.577;4498.404;0.32132;0.54795;-0.03940;3
AHRS;3.578;4498.404;10.8469;2.8975;114.0649;0.03030;0.09297;0.83626;3
LIGH;3.579;4498.408;501.0;3
GYRO;3.589;4498.409;0.74984;0.62492;-0.07575;3
GYRO;3.590;4498.414;0.74984;0.62492;-0.07575;3
AHRS;3.591;4498.418;11.0074;3.1835;114.0416;0.02899;0.09548;0.83613;3
MAGN;3.592;4498.418;28.24000;-18.36800;-30.57700;3
ACCE;3.594;4498.418;-1.32938;2.22960;9.00340;3
GYRO;3.594;4498.418;0.74984;0.62492;-0.07575;3
LIGH;3.595;4498.422;499.0;3
ACCE;3.595;4498.424;-0.85114;2.05722;7.52797;3
GYRO;3.596;4498.424;0.95845;0.74403;-0.11423;3
AHRS;3.597;4498.424;11.6133;3.7185;113.9711;0.02803;0.10238;0.83558;3
LIGH;3.597;4498.426;499.0;3
GYRO;3.609;4498.429;0.81031;0.71929;-0.10293;3
GYRO;3.609;4498.434;0.81031;0.71929;-0.10293;3
AHRS;3.610;4498.439;11.9903;4.0183;113.2148;0.02834;0.10634;0.83186;3
MAGN;3.611;4498.439;28.24000;-18.36800;-30.57700;3
ACCE;3.612;4498.439;-0.77632;2.34273;6.59543;3
GYRO;3.612;4498.439;0.81031;0.71929;-0.10293;3
LIGH;3.614;4498.441;499.0;3
ACCE;3.614;4498.444;-0.64404;2.97120;7.03297;3
GYRO;3.616;4498.444;0.37171;0.53237;-0.10415;3
AHRS;3.617;4498.444;12.7152;4.6669;113.1058;0.02722;0.11462;0.83106;3
LIGH;3.618;4498.446;499.0;3
GYRO;3.628;4498.449;-0.24496;0.14080;-0.17623;3
GYRO;3.632;4498.454;-0.24496;0.14080;-0.17623;3
AHRS;3.634;4498.457;12.8767;4.8309;112.4193;0.02750;0.11640;0.82773;3
MAGN;3.635;4498.457;28.24000;-18.36800;-30.57700;3
ACCE;3.636;4498.457;-0.43993;3.11127;7.71232;3
GYRO;3.636;4498.457;-0.24496;0.14080;-0.17623;3
LIGH;3.637;4498.459;509.0;3
ACCE;3.640;4498.464;-0.54887;2.29544;9.01896;3
GYRO;3.641;4498.464;-0.84696;-0.28924;-0.36682;3
AHRS;3.642;4498.464;12.7063;4.9576;112.3327;0.02585;0.11576;0.82745;3
LIGH;3.643;4498.466;509.0;3
GYRO;3.647;4498.469;-1.28434;-0.55436;-0.55741;3
ACCE;3.648;4498.475;-0.86730;1.83456;10.73141;3
MAGN;3.649;4498.475;28.24000;-18.36800;-30.57700;3
AHRS;3.649;4498.475;12.3007;4.8640;113.1415;0.02376;0.11258;0.83152;3
GYRO;3.650;4498.475;-1.28434;-0.55436;-0.55741;3
LIGH;3.652;4498.478;509.0;3
GYRO;3.657;4498.480;-1.40499;-0.61331;-0.59712;3
ACCE;3.658;4498.484;-0.87747;1.55563;12.21941;3
GYRO;3.658;4498.484;-1.40499;-0.61331;-0.59712;3
AHRS;3.659;4498.484;11.4176;4.5788;112.8709;0.02183;0.10480;0.83067;3
LIGH;3.660;4498.487;509.0;3
GYRO;3.668;4498.489;-1.39125;-0.56383;-0.57818;3
GYRO;3.669;4498.494;-1.39125;-0.56383;-0.57818;3
AHRS;3.670;4498.498;10.6021;4.3325;114.6894;0.01813;0.09804;0.83962;3
MAGN;3.671;4498.498;28.65400;-18.06100;-30.57700;3
ACCE;3.671;4498.498;-1.13186;0.99419;12.09132;3
GYRO;3.672;4498.498;-1.39125;-0.56383;-0.57818;3
LIGH;3.673;4498.500;556.0;3
ACCE;3.673;4498.504;-0.90920;1.22044;11.58614;3
GYRO;3.674;4498.504;-1.08123;-0.35369;-0.52748;3
AHRS;3.675;4498.504;9.4554;3.9781;114.3363;0.01559;0.08797;0.83845;3
LIGH;3.676;4498.506;556.0;3
GYRO;3.691;4498.509;-0.63469;-0.05528;-0.44990;3
GYRO;3.691;4498.514;-0.63469;-0.05528;-0.44990;3
AHRS;3.692;4498.519;9.0402;3.8706;115.4116;0.01362;0.08457;0.84363;3
MAGN;3.693;4498.519;28.65400;-16.80900;-30.57700;3
ACCE;3.694;4498.519;-0.54947;1.65798;11.11029;3
GYRO;3.695;4498.519;-0.63469;-0.05528;-0.44990;3
LIGH;3.697;4498.523;556.0;3
ACCE;3.697;4498.524;-0.24960;1.89740;10.20828;3
GYRO;3.698;4498.524;-0.19609;0.25076;-0.36744;3
AHRS;3.698;4498.524;8.4804;3.8708;115.0841;0.01124;0.08043;0.84234;3
LIGH;3.702;4498.526;537.0;3
SOUN;3.703;144.53;0.00441;46.87
GYRO;3.706;4498.529;0.16280;0.44654;-0.37996;3
ACCE;3.707;4498.535;-0.33998;2.00455;9.33140;3
MAGN;3.708;4498.535;28.99600;-16.19500;-30.57700;3
AHRS;3.708;4498.535;8.4478;3.9463;115.0798;0.01053;0.08054;0.84234;3
GYRO;3.709;4498.535;0.16280;0.44654;-0.37996;3
LIGH;3.710;4498.538;537.0;3
GYRO;3.719;4498.540;0.39889;0.50121;-0.48197;3
ACCE;3.719;4498.546;-0.41719;2.23259;8.71729;3
GYRO;3.720;4498.546;0.39889;0.50121;-0.48197;3
AHRS;3.721;4498.546;8.5735;4.2614;114.8584;0.00897;0.08291;0.84128;3
LIGH;3.721;4498.551;537.0;3
GYRO;3.728;4498.551;0.47128;0.45876;-0.59743;3
ACCE;3.729;4498.557;-0.30765;2.52469;8.37372;3
MAGN;3.730;4498.557;28.99600;-16.19500;-30.57700;3
AHRS;3.730;4498.557;8.8445;4.6071;114.1698;0.00822;0.08645;0.83799;3
GYRO;3.731;4498.557;0.47128;0.45876;-0.59743;3
PRES;3.732;4498.561;954.0000;3
LIGH;3.732;4498.561;537.0;3
ACCE;3.734;4498.564;-0.37170;2.65158;8.33960;3
GYRO;3.735;4498.564;0.38851;0.36652;-0.68906;3
AHRS;3.739;4498.564;9.1730;4.9651;113.7810;0.00747;0.09050;0.83605;3
LIGH;3.740;4498.567;532.0;3
GYRO;3.747;4498.569;0.30696;0.28558;-0.73670;3
GYRO;3.748;4498.574;0.30696;0.28558;-0.73670;3
AHRS;3.749;4498.577;9.3649;5.1516;112.8304;0.00780;0.09271;0.83148;3
MAGN;3.750;4498.577;29.31300;-15.55700;-30.57700;3
ACCE;3.750;4498.577;-0.32920;2.74854;8.43597;3
GYRO;3.751;4498.577;0.30696;0.28558;-0.73670;3
LIGH;3.752;4498.580;532.0;3
ACCE;3.754;4498.584;-0.48602;2.76171;8.61434;3
GYRO;3.755;4498.584;0.10385;0.25351;-0.84269;3
AHRS;3.755;4498.584;9.5971;5.4484;112.2996;0.00721;0.09578;0.82887;3
LIGH;3.756;4498.587;532.0;3
GYRO;3.769;4498.589;-0.11912;0.21441;-0.95570;3
GYRO;3.770;4498.594;-0.11912;0.21441;-0.95570;3
AHRS;3.770;4498.598;9.6255;5.6385;111.5652;0.00659;0.09685;0.82532;3
MAGN;3.771;4498.598;29.31300;-14.75500;-30.57700;3
ACCE;3.772;4498.598;-1.24080;1.91596;8.99861;3
GYRO;3.773;4498.598;-0.11912;0.21441;-0.95570;3
LIGH;3.774;4498.602;532.0;3
ACCE;3.774;4498.604;-2.18950;0.42198;9.33978;3
GYRO;3.775;4498.604;-0.34575;0.23427;-1.08703;3
AHRS;3.776;4498.604;9.4088;6.0013;110.8259;0.00354;0.09704;0.82180;3
LIGH;3.777;4498.606;554.0;3
GYRO;3.791;4498.609;-0.54978;0.31490;-1.17072;3
GYRO;3.792;4498.614;-0.54978;0.31490;-1.17072;3
AHRS;3.793;4498.617;9.1253;6.2397;110.8734;0.00039;0.09619;0.82213;3
MAGN;3.795;4498.617;30.31900;-13.97300;-30.57700;3
ACCE;3.795;4498.617;-3.03824;-1.23541;9.35175;3
GYRO;3.796;4498.617;-0.54978;0.31490;-1.17072;3
LIGH;3.797;4498.619;554.0;3
ACCE;3.797;4498.624;-3.10528;-1.51972;9.54748;3
GYRO;3.798;4498.624;-0.69578;0.42974;-1.06779;3
AHRS;3.798;4498.624;8.5003;6.6972;110.0740;-0.00534;0.09401;0.81835;3
LIGH;3.799;4498.626;554.0;3
GYRO;3.808;4498.629;-0.75442;0.55894;-0.70860;3
GYRO;3.809;4498.634;-0.75442;0.55894;-0.70860;3
AHRS;3.810;4498.637;8.0564;7.0005;110.8168;-0.01033;0.09230;0.82209;3
MAGN;3.811;4498.637;30.62700;-13.14600;-30.57700;3
ACCE;3.811;4498.637;-2.18531;-0.31304;10.36570;3
GYRO;3.812;4498.637;-0.75442;0.55894;-0.70860;3
LIGH;3.813;4498.640;554.0;3
ACCE;3.814;4498.644;-1.33776;0.95708;10.76912;3
GYRO;3.815;4498.644;-0.71746;0.58063;-0.24709;3
AHRS;3.815;4498.644;7.4374;7.4704;110.3988;-0.01644;0.09025;0.82009;3
LIGH;3.816;4498.646;568.0;3
GYRO;3.829;4498.649;-0.65454;0.46884;0.04643;3
GYRO;3.830;4498.654;-0.65454;0.46884;0.04643;3
AHRS;3.831;4498.658;7.1192;7.7195;110.6582;-0.02002;0.08916;0.82136;3
MAGN;3.832;4498.658;31.09100;-12.60300;-30.57700;3
ACCE;3.833;4498.658;-1.10971;1.31861;10.70807;3
GYRO;3.834;4498.658;-0.65454;0.46884;0.04643;3
LIGH;3.835;4498.662;568.0;3
ACCE;3.838;4498.664;-1.25516;1.10672;10.43992;3
GYRO;3.838;4498.664;-0.43738;0.39554;0.09377;3
AHRS;3.839;4498.664;6.6097;8.0829;110.7931;-0.02526;0.08729;0.82200;3
LIGH;3.840;4498.666;568.0;3
GYRO;3.849;4498.669;-0.17532;0.24496;0.05131;3
GYRO;3.851;4498.674;-0.17532;0.24496;0.05131;3
AHRS;3.852;4498.678;6.4642;8.2216;110.4825;-0.02674;0.08701;0.82045;3
MAGN;3.854;4498.678;31.41100;-12.60300;-30.57700;3
ACCE;3.855;4498.678;-1.47662;1.03549;9.81862;3
GYRO;3.857;4498.678;-0.17532;0.24496;0.05131;3
LIGH;3.858;4498.682;562.0;3
ACCE;3.859;4498.684;-1.50236;1.38026;9.16261;3
GYRO;3.859;4498.684;0.04887;0.12065;-0.02841;3
AHRS;3.860;4498.684;6.3533;8.4308;110.5709;-0.02886;0.08722;0.82084;3
LIGH;3.861;4498.686;562.0;3
GYRO;3.874;4498.689;0.18570;0.04307;-0.06078;3
GYRO;3.875;4498.694;0.18570;0.04307;-0.06078;3
AHRS;3.878;4498.702;6.4088;8.4966;109.5637;-0.02828;0.08820;0.81583;3
MAGN;3.880;4498.702;31.41100;-12.12100;-30.57700;3
ACCE;3.880;4498.702;-1.65739;1.87286;8.98604;3
GYRO;3.882;4498.702;0.18570;0.04307;-0.06078;3
LIGH;3.883;4498.704;562.0;3
ACCE;3.884;4498.706;-1.05465;2.11109;8.78911;3
GYRO;3.884;4498.706;0.21900;-0.07300;-0.08338;3
AHRS;3.887;4498.706;6.6346;8.5566;109.5140;-0.02753;0.09010;0.81556;3
LIGH;3.888;4498.708;562.0;3
GYRO;3.888;4498.711;0.15455;-0.23366;-0.12309;3
ACCE;3.889;4498.715;-0.52194;2.03328;8.50600;3
MAGN;3.890;4498.715;31.41100;-12.12100;-30.57700;3
AHRS;3.891;4498.715;6.7274;8.5166;108.4219;-0.02591;0.09081;0.81009;3
GYRO;3.892;4498.715;0.15455;-0.23366;-0.12309;3
LIGH;3.893;4498.719;550.0;3
GYRO;3.894;4498.720;0.00275;-0.35033;-0.22938;3
ACCE;3.895;4498.724;-0.79248;1.08876;8.21271;3
GYRO;3.896;4498.724;0.00275;-0.35033;-0.22938;3
AHRS;3.897;4498.724;6.8103;8.3915;108.3608;-0.02455;0.09078;0.80981;3
LIGH;3.898;4498.727;550.0;3
GYRO;3.909;4498.729;-0.20708;-0.34606;-0.37782;3
GYRO;3.910;4498.734;-0.20708;-0.34606;-0.37782;3
ACCE;3.910;4498.738;-1.64063;0.05267;8.01160;3
MAGN;3.911;4498.738;31.41100;-12.12100;-30.20100;3
AHRS;3.912;4498.738;6.7634;8.2528;107.7937;-0.02337;0.08986;0.80696;3
GYRO;3.914;4498.738;-0.20708;-0.34606;-0.37782;3
PRES;3.915;4498.741;954.0100;3
LIGH;3.916;4498.741;550.0;3
ACCE;3.916;4498.744;-1.98539;0.05327;8.04931;3
GYRO;3.917;4498.744;-0.32101;-0.24007;-0.41692;3
AHRS;3.918;4498.744;6.5392;8.0693;107.5528;-0.02305;0.08741;0.80578;3
LIGH;3.919;4498.747;550.0;3
GYRO;3.928;4498.749;-0.52473;-0.18754;-0.35675;3
ACCE;3.929;4498.756;-1.63644;0.58239;8.32703;3
MAGN;3.930;4498.756;31.41100;-11.43100;-30.20100;3
AHRS;3.930;4498.756;6.3794;8.0171;107.4435;-0.02342;0.08605;0.80524;3
GYRO;3.932;4498.756;-0.52473;-0.18754;-0.35675;3
LIGH;3.937;4498.759;561.0;3
ACCE;3.937;4498.764;-0.95050;0.89603;8.73465;3
GYRO;3.938;4498.764;-0.64507;-0.16616;-0.17807;3
AHRS;3.941;4498.764;6.0137;7.9172;107.2820;-0.02449;0.08301;0.80444;3
LIGH;3.942;4498.767;561.0;3
GYRO;3.948;4498.769;-0.68386;-0.25992;-0.04001;3
ACCE;3.948;4498.775;-0.88526;0.53810;9.35474;3
MAGN;3.949;4498.775;31.41100;-10.87300;-30.20100;3
AHRS;3.951;4498.775;5.6681;7.8311;107.3997;-0.02576;0.08013;0.80506;3
GYRO;3.957;4498.775;-0.68386;-0.25992;-0.04001;3
LIGH;3.958;4498.778;561.0;3
GYRO;3.960;4498.780;-0.68783;-0.34147;0.00641;3
ACCE;3.961;4498.784;-0.94391;0.50099;10.08617;3
GYRO;3.962;4498.784;-0.68783;-0.34147;0.00641;3
AHRS;3.963;4498.784;5.2212;7.6572;107.4519;-0.02689;0.07610;0.80536;3
LIGH;3.964;4498.787;561.0;3
GYRO;3.967;4498.789;-0.65851;-0.33170;0.02046;3
ACCE;3.968;4498.797;-0.92177;0.60813;10.82359;3
MAGN;3.969;4498.797;31.41100;-10.47500;-30.20100;3
AHRS;3.973;4498.797;4.8574;7.4622;107.4356;-0.02739;0.07256;0.80531;3
GYRO;3.975;4498.797;-0.65851;-0.33170;0.02046;3
LIGH;3.977;4498.800;608.0;3
ACCE;3.978;4498.804;-1.11749;0.56982;11.10730;3
GYRO;3.979;4498.804;-0.56230;-0.24404;0.00794;3
AHRS;3.980;4498.804;4.3831;7.2191;107.5324;-0.02819;0.06797;0.80585;3
LIGH;3.981;4498.807;608.0;3
GYRO;3.987;4498.809;-0.37568;-0.12523;-0.04123;3
ACCE;3.988;4498.815;-1.55384;0.12151;10.71465;3
MAGN;3.988;4498.815;31.74700;-10.47500;-30.20100;3
AHRS;3.989;4498.815;4.1109;7.1304;107.5746;-0.02899;0.06560;0.80607;3
GYRO;3.989;4498.815;-0.37568;-0.12523;-0.04123;3
LIGH;3.990;4498.819;608.0;3
ACCE;3.994;4498.824;-1.59753;0.11791;10.17775;3
GYRO;3.994;4498.824;-0.26084;-0.03512;-0.06811;3
AHRS;3.995;4498.824;3.8484;7.0800;107.5970;-0.03000;0.06349;0.80618;3
LIGH;3.996;4498.826;610.0;3
GYRO;4.005;4498.829;-0.05589;-0.01252;-0.05437;3
ACCE;4.006;4498.835;-1.51493;0.29808;9.43914;3
MAGN;4.006;4498.835;31.74700;-10.47500;-30.20100;3
AHRS;4.007;4498.835;3.6998;7.0888;107.5932;-0.03083;0.06249;0.80614;3
GYRO;4.007;4498.835;-0.05589;-0.01252;-0.05437;3
LIGH;4.007;4498.838;605.0;3
GYRO;4.014;4498.840;0.06261;-0.01741;0.01038;3
ACCE;4.014;4498.844;-1.10792;0.74819;9.05068;3
GYRO;4.015;4498.844;0.06261;-0.01741;0.01038;3
AHRS;4.015;4498.844;3.6715;7.0952;107.5850;-0.03102;0.06233;0.80609;3
LIGH;4.017;4498.847;605.0;3
GYRO;4.026;4498.849;0.06933;-0.03818;0.06048;3
ACCE;4.027;4498.857;-0.88885;1.03190;9.01597;3
MAGN;4.028;4498.857;31.74700;-10.47500;-30.20100;3
AHRS;4.029;4498.857;3.7264;7.0871;107.2557;-0.03050;0.06276;0.80441;3
GYRO;4.029;4498.857;0.06933;-0.03818;0.06048;3
LIGH;4.030;4498.859;605.0;3
ACCE;4.034;4498.864;-0.78889;0.71407;8.84298;3
GYRO;4.035;4498.864;-0.03726;-0.05803;0.04551;3
AHRS;4.039;4498.864;3.7891;7.0601;107.3145;-0.03001;0.06305;0.80472;3
LIGH;4.040;4498.867;575.0;3
GYRO;4.048;4498.869;-0.19212;-0.01222;-0.00916;3
GYRO;4.049;4498.874;-0.19212;-0.01222;-0.00916;3
AHRS;4.049;4498.878;3.7639;7.0361;106.9285;-0.02976;0.06285;0.80274;3
MAGN;4.050;4498.878;32.06300;-10.47500;-30.20100;3
ACCE;4.051;4498.878;-0.96187;0.26396;8.92319;3
GYRO;4.051;4498.878;-0.19212;-0.01222;-0.00916;3
LIGH;4.052;4498.881;575.0;3
ACCE;4.054;4498.885;-1.26713;-0.01377;9.47026;3
GYRO;4.056;4498.885;-0.32834;0.07422;-0.02077;3
AHRS;4.056;4498.885;3.5944;7.0463;106.9625;-0.03073;0.06171;0.80290;3
LIGH;4.057;4498.887;575.0;3
GYRO;4.068;4498.890;-0.41050;0.09988;0.03879;3
ACCE;4.069;4498.896;-1.05105;0.34895;10.34594;3
MAGN;4.069;4498.896;32.06300;-10.47500;-30.20100;3
AHRS;4.070;4498.896;3.4568;7.0714;107.0986;-0.03170;0.06084;0.80358;3
GYRO;4.071;4498.896;-0.41050;0.09988;0.03879;3
LIGH;4.072;4498.898;575.0;3
GYRO;4.074;4498.901;-0.38943;0.08033;0.08033;3
ACCE;4.075;4498.905;-0.60454;0.64165;10.78767;3
GYRO;4.080;4498.905;-0.38943;0.08033;0.08033;3
AHRS;4.081;4498.905;3.2094;7.1073;107.1736;-0.03327;0.05927;0.80392;3
LIGH;4.081;4498.907;597.0;3
GYRO;4.088;4498.910;-0.33964;0.07727;0.06261;3
ACCE;4.088;4498.917;-0.84515;0.01437;10.50456;3
MAGN;4.089;4498.917;32.06300;-10.10700;-30.20100;3
AHRS;4.090;4498.917;2.9912;7.1336;107.3035;-0.03465;0.05784;0.80456;3
GYRO;4.091;4498.917;-0.33964;0.07727;0.06261;3
PRES;4.091;4498.920;953.9900;3
LIGH;4.092;4498.920;597.0;3
ACCE;4.094;4498.925;-0.83977;0.37888;10.51114;3
GYRO;4.095;4498.925;-0.20708;0.08888;-0.02871;3
AHRS;4.095;4498.925;2.7590;7.1753;107.3976;-0.03619;0.05640;0.80500;3
LIGH;4.096;4498.927;597.0;3
GYRO;4.106;4498.930;-0.07453;0.09835;-0.09682;3
ACCE;4.107;4498.936;-1.27551;0.13467;10.09755;3
MAGN;4.108;4498.936;32.06300;-10.10700;-30.20100;3
AHRS;4.108;4498.936;2.6524;7.2243;107.4753;-0.03712;0.05588;0.80536;3
GYRO;4.110;4498.936;-0.07453;0.09835;-0.09682;3
LIGH;4.110;4498.939;597.0;3
GYRO;4.114;4498.941;0.02871;0.05925;-0.13073;3
ACCE;4.115;4498.945;-2.14820;-0.25738;9.51695;3
GYRO;4.117;4498.945;0.02871;0.05925;-0.13073;3
AHRS;4.118;4498.945;2.5698;7.3434;107.4421;-0.03837;0.05592;0.80514;3
LIGH;4.119;4498.947;615.0;3
GYRO;4.133;4498.950;0.10079;0.04276;-0.15882;3
ACCE;4.134;4498.957;-2.25055;0.63746;9.40502;3
MAGN;4.143;4498.957;32.43500;-10.10700;-30.20100;3
AHRS;4.144;4498.957;2.5879;7.4333;107.3803;-0.03888;0.05653;0.80479;3
GYRO;4.145;4498.957;0.10079;0.04276;-0.15882;3
LIGH;4.146;4498.960;615.0;3
ACCE;4.147;4498.965;-2.52050;0.92057;9.39066;3
GYRO;4.148;4498.965;0.13836;0.07819;-0.09010;3
AHRS;4.149;4498.965;2.6698;7.5412;107.2895;-0.03917;0.05769;0.80430;3
LIGH;4.150;4498.967;615.0;3
GYRO;4.150;4498.970;0.12187;0.08155;0.06658;3
ACCE;4.151;4498.977;-2.53067;0.60873;9.20391;3
MAGN;4.152;4498.977;32.43500;-10.10700;-30.20100;3
AHRS;4.153;4498.977;2.7340;7.6434;107.1171;-0.03946;0.05873;0.80339;3
GYRO;4.154;4498.977;0.12187;0.08155;0.06658;3
LIGH;4.155;4498.979;612.0;3
ACCE;4.157;4498.985;-1.91895;0.54887;9.23444;3
GYRO;4.157;4498.985;0.07178;0.08888;0.24068;3
AHRS;4.158;4498.985;2.8324;7.7424;107.1775;-0.03968;0.05991;0.80369;3
LIGH;4.159;4498.987;612.0;3
GYRO;4.169;4498.990;0.04184;0.17807;0.41692;3
ACCE;4.170;4498.996;-1.22942;0.56204;9.12311;3
MAGN;4.171;4498.996;32.43500;-10.10700;-30.20100;3
AHRS;4.172;4498.996;2.8859;7.7860;106.8737;-0.03955;0.06061;0.80211;3
GYRO;4.173;4498.996;0.04184;0.17807;0.41692;3
LIGH;4.174;4498.998;612.0;3
GYRO;4.175;4499.001;-0.01313;0.26206;0.47892;3
ACCE;4.176;4499.005;-0.89783;0.54289;9.04170;3
GYRO;4.176;4499.005;-0.01313;0.26206;0.47892;3
AHRS;4.177;4499.005;2.9552;7.8843;107.1512;-0.04003;0.06151;0.80352;3
LIGH;4.178;4499.007;612.0;3
BLE4;4.179;2016;12;-73
BLE4;4.179;2016;13;-74
BLE4;4.179;2016;16;-77
BLE4;4.180;2016;11;-84
BLE4;4.180;2016;10;-86
BLE4;4.180;2016;15;-88
BLE4;4.180;2016;9;-88
BLE4;4.181;2016;14;-96
GYRO;4.188;4499.010;-0.06200;0.27855;0.49022;3
ACCE;4.189;4499.016;-1.16777;0.36512;9.10096;3
MAGN;4.189;4499.016;32.43500;-10.10700;-30.20100;3
AHRS;4.189;4499.016;2.9812;8.0132;106.7522;-0.04058;0.06249;0.80142;3
GYRO;4.190;4499.016;-0.06200;0.27855;0.49022;3
LIGH;4.190;4499.020;583.0;3
GYRO;4.196;4499.021;-0.10843;0.22816;0.34514;3
ACCE;4.196;4499.026;-1.62207;0.26276;9.43794;3
GYRO;4.197;4499.026;-0.10843;0.22816;0.34514;3
AHRS;4.197;4499.026;2.9799;8.2051;107.0988;-0.04212;0.06335;0.80314;3
LIGH;4.198;4499.029;583.0;3
GYRO;4.209;4499.031;-0.11393;0.00977;0.16035;3
GYRO;4.209;4499.036;-0.11393;0.00977;0.16035;3
AHRS;4.210;4499.039;2.9450;8.3535;106.8396;-0.04319;0.06397;0.80174;3
MAGN;4.210;4499.039;32.43500;-10.10700;-30.20100;3
ACCE;4.211;4499.039;-1.82857;0.41120;10.11311;3
GYRO;4.211;4499.039;-0.11393;0.00977;0.16035;3
LIGH;4.212;4499.041;583.0;3
ACCE;4.216;4499.045;-1.67055;0.46926;10.60751;3
GYRO;4.216;4499.045;-0.08338;-0.30788;0.07758;3
AHRS;4.217;4499.045;2.8816;8.3752;106.9900;-0.04376;0.06358;0.80250;3
LIGH;4.217;4499.049;583.0;3
GYRO;4.232;4499.050;-0.01924;-0.55803;0.11851;3
GYRO;4.233;4499.055;-0.01924;-0.55803;0.11851;3
GYRO;4.233;4499.060;-0.01924;-0.55803;0.11851;3
AHRS;4.234;4499.062;2.8530;8.2571;106.8781;-0.04302;0.06282;0.80196;3
MAGN;4.234;4499.062;32.43500;-10.10700;-30.20100;3
ACCE;4.235;4499.062;-1.14024;0.39804;10.57220;3
GYRO;4.236;4499.062;-0.01924;-0.55803;0.11851;3
LIGH;4.237;4499.065;595.0;3
ACCE;4.238;4499.066;-0.57700;0.37649;10.14304;3
GYRO;4.238;4499.066;0.10690;-0.63011;0.21136;3
AHRS;4.239;4499.066;2.8510;7.6685;107.0302;-0.03899;0.05971;0.80295;3
LIGH;4.240;4499.069;595.0;3
GYRO;4.246;4499.071;0.22663;-0.54459;0.25809;3
ACCE;4.246;4499.076;-0.38487;0.19752;9.82161;3
MAGN;4.247;4499.076;32.43500;-9.74500;-30.20100;3
AHRS;4.250;4499.076;2.8703;7.4840;106.4020;-0.03727;0.05909;0.79976;3
GYRO;4.251;4499.076;0.22663;-0.54459;0.25809;3
LIGH;4.252;4499.078;595.0;3
GYRO;4.254;4499.081;0.25962;-0.40561;0.24312;3
ACCE;4.257;4499.085;-0.32382;0.23343;10.19272;3
GYRO;4.257;4499.085;0.25962;-0.40561;0.24312;3
AHRS;4.258;4499.085;2.9955;7.1570;106.5343;-0.03440;0.05822;0.80057;3
LIGH;4.259;4499.087;595.0;3
SOUN;4.260;224.38;0.00685;50.69
GYRO;4.269;4499.090;0.28008;-0.35675;0.14813;3
GYRO;4.269;4499.095;0.28008;-0.35675;0.14813;3
ACCE;4.270;4499.097;-0.33279;0.51595;10.59434;3
MAGN;4.271;4499.097;32.43500;-9.74500;-30.20100;3
AHRS;4.272;4499.097;3.1444;6.9060;105.7775;-0.03149;0.05817;0.79672;3
GYRO;4.273;4499.097;0.28008;-0.35675;0.14813;3
PRES;4.275;4499.101;954.0300;3
LIGH;4.277;4499.101;608.0;3
ACCE;4.277;4499.105;-0.71467;0.60214;10.63145;3
GYRO;4.278;4499.105;0.30574;-0.32101;0.01894;3
AHRS;4.279;4499.105;3.3594;6.6350;105.8810;-0.02853;0.05821;0.79735;3
LIGH;4.280;4499.107;608.0;3
GYRO;4.288;4499.110;0.39004;-0.29260;-0.10110;3
ACCE;4.289;4499.117;-1.14203;0.59316;10.36270;3
MAGN;4.289;4499.117;32.43500;-9.74500;-30.54100;3
AHRS;4.290;4499.117;3.4902;6.5054;105.1764;-0.02658;0.05861;0.79369;3
GYRO;4.291;4499.117;0.39004;-0.29260;-0.10110;3
LIGH;4.291;4499.121;608.0;3
ACCE;4.295;4499.125;-1.13306;0.72724;9.87249;3
GYRO;4.297;4499.125;0.49877;-0.21900;-0.15913;3
AHRS;4.297;4499.125;3.7665;6.3192;105.0974;-0.02378;0.05955;0.79334;3
LIGH;4.298;4499.128;608.0;3
GYRO;4.308;4499.130;0.54184;-0.12553;-0.12889;3
ACCE;4.308;4499.137;-1.09654;0.86311;9.29190;3
MAGN;4.309;4499.137;32.43500;-9.74500;-30.54100;3
AHRS;4.309;4499.137;3.9863;6.2424;104.4823;-0.02175;0.06078;0.79010;3
GYRO;4.310;4499.137;0.54184;-0.12553;-0.12889;3
LIGH;4.311;4499.140;599.0;3
ACCE;4.315;4499.145;-0.94391;1.02831;8.94534;3
GYRO;4.315;4499.145;0.50060;-0.01374;-0.06628;3
AHRS;4.316;4499.145;4.3779;6.1761;104.3740;-0.01914;0.06313;0.78955;3
LIGH;4.317;4499.147;599.0;3
GYRO;4.327;4499.150;0.39889;0.06994;-0.04184;3
ACCE;4.328;4499.157;-0.95469;1.07619;8.83520;3
MAGN;4.328;4499.157;32.10100;-9.74500;-30.54100;3
AHRS;4.329;4499.157;4.6080;6.1827;103.7639;-0.01761;0.06484;0.78630;3
GYRO;4.330;4499.157;0.39889;0.06994;-0.04184;3
LIGH;4.331;4499.159;599.0;3
ACCE;4.336;4499.165;-0.99659;1.11630;8.96389;3
GYRO;4.337;4499.165;0.27306;0.07147;-0.05376;3
AHRS;4.338;4499.165;4.8978;6.2503;103.7294;-0.01650;0.06719;0.78611;3
LIGH;4.339;4499.169;573.0;3
GYRO;4.348;4499.170;0.21564;0.00641;-0.06200;3
ACCE;4.349;4499.177;-1.02412;1.08278;9.25658;3
MAGN;4.349;4499.177;32.10100;-9.74500;-30.54100;3
AHRS;4.350;4499.177;5.0433;6.2990;103.2834;-0.01578;0.06851;0.78370;3
GYRO;4.351;4499.177;0.21564;0.00641;-0.06200;3
LIGH;4.352;4499.180;573.0;3
ACCE;4.355;4499.185;-0.90740;1.11151;9.45231;3
GYRO;4.355;4499.185;0.13103;-0.03268;-0.07025;3
AHRS;4.356;4499.185;5.1975;6.3155;103.2490;-0.01503;0.06965;0.78351;3
LIGH;4.357;4499.187;573.0;3
GYRO;4.371;4499.190;0.09835;-0.10415;-0.07117;3
ACCE;4.373;4499.196;-0.81283;1.08816;9.55765;3
MAGN;4.373;4499.196;32.10100;-9.74500;-30.90600;3
AHRS;4.375;4499.196;5.2628;6.3024;103.0121;-0.01445;0.07006;0.78224;3
GYRO;4.378;4499.196;0.09835;-0.10415;-0.07117;3
LIGH;4.379;4499.200;573.0;3
GYRO;4.379;4499.201;0.10751;-0.14416;-0.09102;3
ACCE;4.380;4499.205;-0.78111;1.03669;9.74679;3
GYRO;4.381;4499.205;0.10751;-0.14416;-0.09102;3
AHRS;4.382;4499.205;5.3288;6.2410;102.9816;-0.01365;0.07018;0.78208;3
LIGH;4.383;4499.207;566.0;3
GYRO;4.389;4499.210;0.13256;-0.13378;-0.11973;3
ACCE;4.389;4499.217;-0.90441;0.98043;9.82520;3
MAGN;4.390;4499.217;32.10100;-9.74500;-30.90600;3
AHRS;4.391;4499.217;5.3844;6.1742;102.8352;-0.01280;0.07021;0.78129;3
GYRO;4.394;4499.217;0.13256;-0.13378;-0.11973;3
LIGH;4.395;4499.220;566.0;3
ACCE;4.396;4499.225;-1.04387;1.05584;9.79169;3
GYRO;4.396;4499.225;0.16432;-0.09591;-0.13256;3
AHRS;4.397;4499.225;5.4767;6.1028;102.7654;-0.01177;0.07046;0.78092;3
LIGH;4.398;4499.227;566.0;3
GYRO;4.411;4499.230;0.18815;-0.01466;-0.11148;3
GYRO;4.411;4499.235;0.18815;-0.01466;-0.11148;3
AHRS;4.412;4499.239;5.5454;6.0868;102.6240;-0.01120;0.07085;0.78015;3
MAGN;4.413;4499.239;32.10100;-9.74500;-30.90600;3
ACCE;4.414;4499.239;-1.30185;0.94451;9.76535;3
GYRO;4.415;4499.239;0.18815;-0.01466;-0.11148;3
LIGH;4.421;4499.243;566.0;3
ACCE;4.421;4499.245;-1.40599;0.89244;9.85334;3
GYRO;4.422;4499.245;0.18723;0.10049;-0.05956;3
AHRS;4.423;4499.245;5.6918;6.1176;102.5420;-0.01056;0.07202;0.77970;3
LIGH;4.426;4499.247;590.0;3
GYRO;4.427;4499.250;0.18723;0.20311;-0.02688;3
ACCE;4.427;4499.256;-1.27731;0.93553;9.98502;3
MAGN;4.428;4499.256;32.10100;-9.74500;-30.90600;3
AHRS;4.429;4499.256;5.7454;6.1663;102.3966;-0.01050;0.07266;0.77890;3
GYRO;4.430;4499.256;0.18723;0.20311;-0.02688;3
LIGH;4.430;4499.259;590.0;3
GYRO;4.435;4499.261;0.20403;0.23763;0.03329;3
ACCE;4.437;4499.265;-1.18992;0.95229;10.05984;3
GYRO;4.438;4499.265;0.20403;0.23763;0.03329;3
AHRS;4.438;4499.265;5.8604;6.3133;102.3874;-0.01087;0.07424;0.77883;3
LIGH;4.439;4499.267;590.0;3
GYRO;4.479;4499.270;0.24099;0.26420;0.05376;3
MAGN;4.480;4499.277;32.10100;-9.74500;-30.90600;3
GYRO;4.481;4499.277;0.24099;0.26420;0.05376;3
ACCE;4.482;4499.277;-1.16358;1.00616;9.98023;3
AHRS;4.483;4499.277;6.1510;6.6692;102.3209;-0.01165;0.07815;0.77842;3
PRES;4.484;4499.281;953.9600;3
LIGH;4.484;4499.281;601.0;3
GYRO;4.485;4499.285;0.28741;0.26145;0.04704;3
AHRS;4.489;4499.285;6.1510;6.6692;102.3209;-0.01165;0.07815;0.77842;3
ACCE;4.491;4499.285;-1.28868;1.05105;9.73363;3
GYRO;4.492;4499.290;0.31521;0.25779;0.04062;3
AHRS;4.493;4499.296;6.1510;6.6692;102.3209;-0.01165;0.07815;0.77842;3
MAGN;4.494;4499.296;32.10100;-10.11600;-31.21400;3
ACCE;4.495;4499.296;-1.43113;1.10792;9.44692;3
GYRO;4.496;4499.296;0.31521;0.25779;0.04062;3
HUMI;4.497;4499.303;51.2;3
TEMP;4.499;4499.303;25.6;3
LIGH;4.500;4499.303;601.0;3
LIGH;4.501;4499.303;601.0;3
ACCE;4.501;4499.305;-1.53887;1.14802;9.31584;3
GYRO;4.502;4499.305;0.30268;0.26114;0.04979;3
AHRS;4.502;4499.305;6.4885;6.9831;102.3644;-0.01197;0.08213;0.77861;3
LIGH;4.503;4499.307;601.0;3
GYRO;4.503;4499.310;0.25381;0.25504;0.07666;3
ACCE;4.503;4499.316;-1.48081;1.08457;9.50378;3
MAGN;4.504;4499.316;31.76700;-10.11600;-31.21400;3
AHRS;4.504;4499.316;6.6475;7.1393;101.8319;-0.01177;0.08410;0.77569;3
GYRO;4.505;4499.316;0.25381;0.25504;0.07666;3
LIGH;4.505;4499.321;565.0;3
GYRO;4.506;4499.321;0.20403;0.23060;0.09560;3
ACCE;4.506;4499.325;-1.24319;1.08338;9.95329;3
GYRO;4.506;4499.325;0.20403;0.23060;0.09560;3
AHRS;4.507;4499.325;6.8106;7.3071;101.8803;-0.01204;0.08611;0.77593;3
LIGH;4.508;4499.327;565.0;3
GYRO;4.508;4499.330;0.20617;0.19151;0.07789;3
ACCE;4.508;4499.337;-1.08637;1.14443;10.37587;3
MAGN;4.509;4499.337;31.76700;-10.11600;-31.21400;3
AHRS;4.509;4499.337;6.9187;7.4188;101.6625;-0.01203;0.08747;0.77472;3
GYRO;4.510;4499.337;0.20617;0.19151;0.07789;3
LIGH;4.510;4499.340;565.0;3
ACCE;4.514;4499.345;-1.07440;1.14084;10.25077;3
GYRO;4.515;4499.345;0.22755;0.16035;0.05070;3
AHRS;4.515;4499.345;7.0648;7.5463;101.7197;-0.01214;0.08914;0.77501;3
LIGH;4.516;4499.347;565.0;3
GYRO;4.527;4499.350;0.29566;0.16127;-0.01588;3
ACCE;4.527;4499.356;-1.13485;1.30783;9.97784;3
MAGN;4.528;4499.356;31.76700;-10.53100;-31.21400;3
AHRS;4.528;4499.356;7.1782;7.6195;101.7001;-0.01199;0.09031;0.77489;3
GYRO;4.529;4499.356;0.29566;0.16127;-0.01588;3
LIGH;4.529;4499.359;544.0;3
GYRO;4.534;4499.361;0.37141;0.21686;-0.05925;3
ACCE;4.535;4499.365;-1.19590;1.41497;9.59955;3
GYRO;4.535;4499.365;0.37141;0.21686;-0.05925;3
AHRS;4.536;4499.365;7.3697;7.7303;101.6869;-0.01167;0.09220;0.77480;3
LIGH;4.536;4499.367;544.0;3
GYRO;4.546;4499.370;0.41814;0.31337;-0.06658;3
ACCE;4.546;4499.376;-1.28209;1.38924;9.27274;3
MAGN;4.547;4499.376;31.76700;-10.53100;-31.21400;3
AHRS;4.547;4499.376;7.5657;7.8595;101.4763;-0.01129;0.09424;0.77362;3
GYRO;4.548;4499.376;0.41814;0.31337;-0.06658;3
LIGH;4.548;4499.379;544.0;3
GYRO;4.554;4499.381;0.41783;0.41142;-0.06597;3
ACCE;4.555;4499.385;-1.37846;1.40181;8.96629;3
GYRO;4.555;4499.385;0.41783;0.41142;-0.06597;3
AHRS;4.556;4499.385;7.8312;8.0832;101.4191;-0.01129;0.09725;0.77327;3
LIGH;4.557;4499.387;544.0;3
GYRO;4.567;4499.390;0.37477;0.48717;-0.07391;3
ACCE;4.568;4499.397;-1.35991;1.54246;8.91960;3
MAGN;4.568;4499.397;31.76700;-10.84700;-31.21400;3
AHRS;4.569;4499.397;8.0551;8.3168;101.2576;-0.01148;0.10004;0.77234;3
GYRO;4.570;4499.397;0.37477;0.48717;-0.07391;3
LIGH;4.571;4499.400;568.0;3
ACCE;4.574;4499.405;-1.40779;1.52211;8.87112;3
GYRO;4.575;4499.405;0.30910;0.51740;-0.08002;3
AHRS;4.576;4499.405;8.3185;8.6825;101.1914;-0.01243;0.10381;0.77193;3
LIGH;4.577;4499.407;568.0;3
GYRO;4.589;4499.410;0.24587;0.48289;-0.10263;3
GYRO;4.590;4499.415;0.24587;0.48289;-0.10263;3
AHRS;4.591;4499.419;8.4649;8.9424;101.0410;-0.01323;0.10622;0.77106;3
MAGN;4.592;4499.419;31.76700;-10.84700;-31.21400;3
ACCE;4.592;4499.419;-1.62327;1.59813;8.95611;3
GYRO;4.593;4499.419;0.24587;0.48289;-0.10263;3
LIGH;4.594;4499.422;568.0;3
ACCE;4.594;4499.425;-1.96983;1.64960;8.97107;3
GYRO;4.595;4499.425;0.22235;0.40409;-0.12614;3
AHRS;4.596;4499.425;8.6674;9.3911;100.9523;-0.01504;0.11004;0.77051;3
LIGH;4.598;4499.427;568.0;3
GYRO;4.606;4499.430;0.18723;0.36072;-0.17287;3
ACCE;4.607;4499.436;-2.25654;1.70527;8.83939;3
MAGN;4.608;4499.436;31.76700;-10.84700;-31.21400;3
AHRS;4.609;4499.436;8.7486;9.5712;100.9057;-0.01575;0.11157;0.77023;3
GYRO;4.610;4499.436;0.18723;0.36072;-0.17287;3
LIGH;4.611;4499.439;568.0;3
GYRO;4.614;4499.441;0.15791;0.30085;-0.18357;3
ACCE;4.615;4499.445;-2.38283;1.76273;8.67359;3
GYRO;4.616;4499.445;0.15791;0.30085;-0.18357;3
AHRS;4.617;4499.445;8.8665;9.8651;100.7987;-0.01696;0.11398;0.76959;3
LIGH;4.619;4499.447;568.0;3
GYRO;4.628;4499.450;0.12431;0.31093;-0.13928;3
ACCE;4.629;4499.457;-2.22002;1.76153;8.66821;3
MAGN;4.630;4499.457;31.76700;-11.29100;-31.21400;3
AHRS;4.631;4499.457;8.9494;10.0747;101.0911;-0.01820;0.11564;0.77116;3
GYRO;4.634;4499.457;0.12431;0.31093;-0.13928;3
PRES;4.635;4499.460;953.9800;3
LIGH;4.636;4499.460;568.0;3
ACCE;4.637;4499.465;-1.83336;1.74118;8.82203;3
GYRO;4.638;4499.465;0.07239;0.35430;-0.05925;3
AHRS;4.639;4499.465;9.0365;10.3313;101.0029;-0.01936;0.11763;0.77063;3
LIGH;4.640;4499.467;528.0;3
GYRO;4.649;4499.470;0.01130;0.40470;0.00764;3
ACCE;4.650;4499.476;-1.55743;1.71126;9.16800;3
MAGN;4.652;4499.476;31.76700;-11.29100;-30.89200;3
AHRS;4.654;4499.476;9.0773;10.4969;101.2735;-0.02052;0.11876;0.77208;3
GYRO;4.656;4499.476;0.01130;0.40470;0.00764;3
LIGH;4.657;4499.482;528.0;3
GYRO;4.658;4499.481;-0.03207;0.46456;0.01313;3
ACCE;4.660;4499.485;-1.58017;1.67115;9.57082;3
GYRO;4.661;4499.485;-0.03207;0.46456;0.01313;3
AHRS;4.662;4499.485;9.0961;10.7532;101.2989;-0.02217;0.12027;0.77217;3
LIGH;4.664;4499.487;528.0;3
GYRO;4.669;4499.490;-0.03054;0.54184;-0.02871;3
ACCE;4.670;4499.496;-1.73041;1.67474;9.69592;3
MAGN;4.671;4499.496;32.15300;-11.29100;-30.89200;3
AHRS;4.673;4499.496;9.0902;10.9952;101.4807;-0.02403;0.12151;0.77311;3
GYRO;4.674;4499.496;-0.03054;0.54184;-0.02871;3
LIGH;4.677;4499.501;528.0;3
GYRO;4.678;4499.501;0.00947;0.64782;-0.06750;3
ACCE;4.679;4499.505;-1.93033;1.64422;9.50857;3
GYRO;4.680;4499.505;0.00947;0.64782;-0.06750;3
AHRS;4.681;4499.505;9.0777;11.3507;101.4877;-0.02650;0.12336;0.77306;3
LIGH;4.683;4499.508;527.0;3
GYRO;4.688;4499.510;0.03726;0.80573;-0.07972;3
ACCE;4.689;4499.518;-2.08176;1.74058;9.08480;3
MAGN;4.691;4499.518;32.15300;-11.70500;-30.12600;3
AHRS;4.692;4499.518;9.0912;11.7096;102.0151;-0.02943;0.12526;0.77583;3
GYRO;4.694;4499.518;0.03726;0.80573;-0.07972;3
LIGH;4.695;4499.521;527.0;3
ACCE;4.696;4499.525;-2.13982;1.80283;8.69335;3
GYRO;4.697;4499.525;0.08858;0.90286;-0.09224;3
AHRS;4.698;4499.525;9.1275;12.3141;101.9780;-0.03328;0.12877;0.77547;3
LIGH;4.699;4499.527;527.0;3
GYRO;4.706;4499.530;0.09621;1.07970;-0.10721;3
ACCE;4.707;4499.536;-2.32776;1.76632;8.45213;3
MAGN;4.708;4499.536;32.75400;-11.70500;-29.28700;3
AHRS;4.708;4499.536;9.1754;12.7413;102.3188;-0.03630;0.13128;0.77717;3
GYRO;4.710;4499.536;0.09621;1.07970;-0.10721;3
LIGH;4.710;4499.539;527.0;3
GYRO;4.715;4499.541;0.03360;1.17133;-0.14142;3
ACCE;4.716;4499.545;-2.67791;1.63344;8.70592;3
GYRO;4.716;4499.545;0.03360;1.17133;-0.14142;3
AHRS;4.717;4499.545;9.2320;13.4682;102.2584;-0.04084;0.13558;0.77661;3
LIGH;4.718;4499.547;528.0;3
GYRO;4.726;4499.550;-0.07391;1.19180;-0.16280;3
ACCE;4.727;4499.556;-2.86107;1.49997;9.17817;3
MAGN;4.728;4499.556;33.89400;-11.70500;-28.50400;3
AHRS;4.728;4499.556;9.2341;14.1205;102.5031;-0.04555;0.13898;0.77767;3
GYRO;4.729;4499.556;-0.07391;1.19180;-0.16280;3
LIGH;4.730;4499.559;528.0;3
GYRO;4.735;4499.561;-0.17196;1.17653;-0.15485;3
ACCE;4.736;4499.565;-3.00472;1.45927;9.52593;3
GYRO;4.736;4499.565;-0.17196;1.17653;-0.15485;3
AHRS;4.737;4499.565;9.1631;14.9178;102.4327;-0.05126;0.14279;0.77695;3
LIGH;4.738;4499.567;528.0;3
GYRO;4.747;4499.570;-0.20617;1.15851;-0.14111;3
ACCE;4.748;4499.577;-3.15436;1.48680;9.91678;3
MAGN;4.749;4499.577;35.12200;-11.70500;-26.90800;3
AHRS;4.750;4499.577;9.0536;15.5636;102.9305;-0.05687;0.14526;0.77927;3
GYRO;4.751;4499.577;-0.20617;1.15851;-0.14111;3
LIGH;4.752;4499.580;406.0;3
ACCE;4.755;4499.585;-3.40396;1.55084;9.94611;3
GYRO;4.756;4499.585;-0.17043;1.18141;-0.14355;3
AHRS;4.757;4499.585;8.8929;16.4100;102.8956;-0.06345;0.14869;0.77860;3
LIGH;4.759;4499.587;524.0;3
GYRO;4.769;4499.590;-0.13042;1.23517;-0.15088;3
GYRO;4.771;4499.595;-0.13042;1.23517;-0.15088;3
AHRS;4.772;4499.599;8.8112;16.9915;103.3687;-0.06847;0.15093;0.78074;3
MAGN;4.774;4499.599;36.17400;-11.70500;-25.20700;3
ACCE;4.775;4499.599;-3.56556;1.70048;9.56843;3
GYRO;4.776;4499.599;-0.13042;1.23517;-0.15088;3
LIGH;4.777;4499.602;524.0;3
ACCE;4.778;4499.605;-3.75231;1.84234;9.12550;3
GYRO;4.780;4499.605;-0.02688;1.26877;-0.16341;3
AHRS;4.781;4499.605;8.7067;17.9972;103.3125;-0.07581;0.15556;0.77978;3
LIGH;4.783;4499.608;524.0;3
GYRO;4.789;4499.610;0.05376;1.33474;-0.14875;3
ACCE;4.791;4499.616;-3.76728;1.86508;8.75560;3
MAGN;4.792;4499.616;37.10300;-12.09100;-24.42900;3
AHRS;4.793;4499.616;8.7009;18.5347;103.7892;-0.08015;0.15800;0.78191;3
GYRO;4.795;4499.616;0.05376;1.33474;-0.14875;3
LIGH;4.796;4499.622;461.0;3
GYRO;4.797;4499.621;0.08002;1.36895;-0.11454;3
ACCE;4.798;4499.625;-3.67690;1.74058;8.39287;3
GYRO;4.800;4499.625;0.08002;1.36895;-0.11454;3
AHRS;4.801;4499.625;8.7256;19.4340;103.7087;-0.08604;0.16292;0.78084;3
LIGH;4.803;4499.628;461.0;3
SOUN;4.807;109.56;0.00334;44.46
GYRO;4.811;4499.630;0.06903;1.41690;-0.09468;3
ACCE;4.812;4499.637;-3.68228;1.65619;8.26299;3
MAGN;4.814;4499.637;37.76200;-12.09100;-23.40000;3
AHRS;4.815;4499.637;8.7629;20.1868;103.8986;-0.09124;0.16693;0.78126;3
GYRO;4.817;4499.637;0.06903;1.41690;-0.09468;3
PRES;4.818;4499.643;953.8900;3
LIGH;4.819;4499.643;461.0;3
ACCE;4.820;4499.645;-3.77147;1.80164;8.39886;3
GYRO;4.821;4499.645;0.05559;1.52961;-0.09743;3
AHRS;4.822;4499.645;8.8108;21.2119;103.8424;-0.09789;0.17261;0.78015;3
LIGH;4.824;4499.648;461.0;3
GYRO;4.830;4499.650;0.05284;1.68110;-0.10079;3
ACCE;4.832;4499.656;-4.02465;1.85670;8.45512;3
MAGN;4.834;4499.656;38.35700;-12.09100;-21.54200;3
AHRS;4.835;4499.656;8.8427;21.9495;103.9811;-0.10295;0.17651;0.78023;3
GYRO;4.837;4499.656;0.05284;1.68110;-0.10079;3
LIGH;4.838;4499.663;403.0;3
GYRO;4.839;4499.661;0.05803;1.86619;-0.09194;3
ACCE;4.840;4499.665;-4.41670;1.78607;8.62631;3
GYRO;4.841;4499.665;0.05803;1.86619;-0.09194;3
AHRS;4.842;4499.665;8.8717;23.0687;103.9279;-0.11032;0.18252;0.77893;3
LIGH;4.844;4499.668;403.0;3
GYRO;4.847;4499.670;0.04765;2.08030;-0.04734;3
ACCE;4.848;4499.676;-4.82910;1.66098;8.87171;3
MAGN;4.848;4499.676;39.61100;-12.09100;-19.76100;3
AHRS;4.849;4499.676;8.8926;24.0913;104.0210;-0.11731;0.18782;0.77841;3
GYRO;4.850;4499.676;0.04765;2.08030;-0.04734;3
LIGH;4.851;4499.679;403.0;3
GYRO;4.855;4499.681;0.03757;2.33106;-0.00550;3
ACCE;4.856;4499.685;-5.24989;1.39762;9.24940;3
GYRO;4.856;4499.685;0.03757;2.33106;-0.00550;3
AHRS;4.857;4499.685;8.9046;25.4580;103.9948;-0.12648;0.19492;0.77683;3
LIGH;4.858;4499.688;403.0;3
GYRO;4.868;4499.690;0.04093;2.47797;0.10385;3
ACCE;4.868;4499.697;-5.31752;1.27731;9.55586;3
MAGN;4.869;4499.697;40.71100;-12.09100;-17.19900;3
AHRS;4.870;4499.697;8.9073;26.6962;104.1141;-0.13506;0.20111;0.77603;3
GYRO;4.871;4499.697;0.04093;2.47797;0.10385;3
LIGH;4.872;4499.700;345.0;3
ACCE;4.875;4499.705;-5.12658;1.37068;9.44333;3
GYRO;4.876;4499.705;0.11515;2.79960;0.21289;3
AHRS;4.876;4499.705;8.9624;28.4319;104.1825;-0.14663;0.21018;0.77428;3
LIGH;4.877;4499.708;345.0;3
GYRO;4.887;4499.710;0.27733;3.10533;0.25901;3
ACCE;4.897;4499.716;-4.93565;1.56162;8.78492;3
MAGN;4.898;4499.716;42.08500;-12.09100;-14.84600;3
AHRS;4.899;4499.716;9.0604;29.6869;103.9324;-0.15411;0.21748;0.77145;3
GYRO;4.902;4499.716;0.27733;3.10533;0.25901;3
LIGH;4.904;4499.719;345.0;3
GYRO;4.909;4499.721;0.45876;3.33991;0.22938;3
ACCE;4.910;4499.725;-4.60644;1.58676;8.16722;3
GYRO;4.913;4499.725;0.45876;3.33991;0.22938;3
AHRS;4.914;4499.725;9.3089;31.6356;104.0033;-0.16603;0.22878;0.76931;3
LIGH;4.917;4499.729;345.0;3
GYRO;4.918;4499.730;0.57788;3.44253;0.16799;3
ACCE;4.920;4499.736;-4.26407;1.63883;7.74345;3
MAGN;4.921;4499.736;42.75600;-12.40600;-11.45300;3
AHRS;4.922;4499.736;9.5898;33.3503;103.5340;-0.17505;0.23986;0.76468;3
GYRO;4.924;4499.736;0.57788;3.44253;0.16799;3
LIGH;4.930;4499.739;243.0;3
GYRO;4.931;4499.741;0.62858;3.48499;0.06200;3
ACCE;4.933;4499.745;-4.11384;1.77590;7.03237;3
GYRO;4.934;4499.745;0.62858;3.48499;0.06200;3
AHRS;4.937;4499.745;9.9775;35.5277;103.4347;-0.18727;0.25331;0.76114;3
LIGH;4.940;4499.748;243.0;3
GYRO;4.941;4499.750;0.64843;3.59800;-0.08735;3
ACCE;4.944;4499.758;-4.48195;1.80882;6.14771;3
MAGN;4.945;4499.758;43.39900;-12.40600;-8.74700;3
AHRS;4.949;4499.758;10.2843;37.3593;102.8249;-0.19638;0.26532;0.75541;3
GYRO;4.953;4499.758;0.64843;3.59800;-0.08735;3
LIGH;4.955;4499.762;243.0;3
ACCE;4.955;4499.765;-5.18764;1.82917;4.72795;3
GYRO;4.956;4499.765;0.64477;3.75163;-0.24160;3
AHRS;4.956;4499.765;10.6365;40.0021;102.5039;-0.21109;0.28109;0.74955;3
LIGH;4.957;4499.768;79.0;3
GYRO;4.957;4499.770;0.59529;3.81852;-0.31398;3
GYRO;4.957;4499.775;0.59529;3.81852;-0.31398;3
AHRS;4.958;4499.780;10.8107;41.8080;102.3341;-0.22152;0.29129;0.74554;3
MAGN;4.958;4499.780;43.83200;-12.40600;-5.94400;3
ACCE;4.959;4499.780;-6.87854;1.96624;4.40174;3
GYRO;4.959;4499.780;0.59529;3.81852;-0.31398;3
LIGH;4.960;4499.783;79.0;3
ACCE;4.960;4499.785;-7.39150;1.99976;4.17010;3
GYRO;4.960;4499.785;0.49663;3.90190;-0.43677;3
AHRS;4.961;4499.785;11.0274;45.1919;101.8086;-0.24088;0.31003;0.73648;3
LIGH;4.961;4499.787;79.0;3
GYRO;4.968;4499.790;0.37996;3.88480;-0.51954;3
ACCE;4.969;4499.796;-7.55012;1.95846;3.94684;3
MAGN;4.969;4499.796;44.16100;-12.40600;-2.74800;3
AHRS;4.970;4499.796;11.0597;46.5352;102.2286;-0.25048;0.31574;0.73566;3
GYRO;4.970;4499.796;0.37996;3.88480;-0.51954;3
LIGH;4.971;4499.799;79.0;3
GYRO;4.975;4499.801;0.26481;3.78859;-0.55039;3
ACCE;4.976;4499.805;-7.58184;1.84294;3.68049;3
GYRO;4.977;4499.805;0.26481;3.78859;-0.55039;3
AHRS;4.977;4499.805;11.0045;49.1816;101.8280;-0.26654;0.32883;0.72771;3
LIGH;4.978;4499.807;58.0;3
GYRO;4.988;4499.810;0.14905;3.68168;-0.54795;3
ACCE;4.988;4499.817;-8.20852;1.65140;3.60028;3
MAGN;4.989;4499.817;44.16100;-12.40600;1.08000;3
AHRS;4.989;4499.817;10.8868;51.3103;102.7774;-0.28342;0.33578;0.72682;3
GYRO;4.990;4499.817;0.14905;3.68168;-0.54795;3
PRES;4.990;4499.820;953.9000;3
LIGH;4.991;4499.820;58.0;3
ACCE;4.995;4499.825;-9.06684;1.48141;3.72239;3
GYRO;4.996;4499.825;0.01466;3.64961;-0.55803;3
AHRS;4.997;4499.825;10.6539;54.0309;102.4599;-0.30083;0.34769;0.71800;3
LIGH;4.998;4499.827;58.0;3
GYRO;5.006;4499.830;-0.11851;3.65511;-0.58093;3
ACCE;5.007;4499.836;-9.62349;1.37008;3.89297;3
MAGN;5.007;4499.836;44.16100;-12.40600;4.37900;3
AHRS;5.009;4499.836;10.4384;55.8376;103.6726;-0.31694;0.35132;0.71818;3
GYRO;5.010;4499.836;-0.11851;3.65511;-0.58093;3
LIGH;5.011;4499.839;58.0;3
GYRO;5.015;4499.841;-0.19273;3.59494;-0.58704;3
ACCE;5.017;4499.845;-9.88566;1.46585;3.95103;3
GYRO;5.017;4499.845;-0.19273;3.59494;-0.58704;3
AHRS;5.018;4499.845;10.0873;58.2851;103.5302;-0.33351;0.36053;0.70989;3
LIGH;5.019;4499.848;58.0;3
GYRO;5.026;4499.850;-0.20495;3.43306;-0.57360;3
ACCE;5.027;4499.856;-9.87010;1.32818;4.27485;3
MAGN;5.028;4499.856;43.68200;-12.40600;6.80600;3
AHRS;5.028;4499.856;9.7646;60.2319;105.0050;-0.35182;0.36273;0.70979;3
GYRO;5.029;4499.856;-0.20495;3.43306;-0.57360;3
LIGH;5.030;4499.859;58.0;3
GYRO;5.039;4499.861;-0.20067;3.33166;-0.50977;3
ACCE;5.040;4499.865;-9.35834;1.25037;4.84287;3
GYRO;5.041;4499.865;-0.20067;3.33166;-0.50977;3
AHRS;5.041;4499.865;9.3797;62.4273;104.9442;-0.36701;0.37008;0.70179;3
LIGH;5.042;4499.868;58.0;3
GYRO;5.048;4499.870;-0.17837;3.16092;-0.39554;3
ACCE;5.048;4499.878;-8.78133;1.24080;5.22056;3
MAGN;5.052;4499.878;43.22500;-12.40600;9.62600;3
AHRS;5.053;4499.878;9.0956;64.1215;106.1791;-0.38274;0.37152;0.70077;3
GYRO;5.054;4499.878;-0.17837;3.16092;-0.39554;3
LIGH;5.055;4499.880;58.0;3
ACCE;5.055;4499.885;-8.32644;1.12887;4.77643;3
GYRO;5.056;4499.885;-0.10812;3.13527;-0.27489;3
AHRS;5.057;4499.885;8.7977;66.3097;106.1807;-0.39744;0.37882;0.69263;3
LIGH;5.058;4499.888;59.0;3
GYRO;5.067;4499.890;0.06628;3.33441;-0.22205;3
ACCE;5.068;4499.896;-8.05110;1.06482;3.89357;3
MAGN;5.069;4499.896;42.23300;-11.97000;12.28100;3
AHRS;5.069;4499.896;8.6677;67.6966;106.5920;-0.40777;0.38227;0.68911;3
GYRO;5.070;4499.896;0.06628;3.33441;-0.22205;3
LIGH;5.071;4499.899;59.0;3
GYRO;5.075;4499.901;0.30207;3.66061;-0.23854;3
ACCE;5.076;4499.905;-8.47667;1.07200;2.90177;3
GYRO;5.076;4499.905;0.30207;3.66061;-0.23854;3
AHRS;5.077;4499.905;8.5609;69.8339;106.5033;-0.42074;0.39055;0.68076;3
LIGH;5.078;4499.908;59.0;3
GYRO;5.087;4499.910;0.49175;3.91748;-0.31093;3
ACCE;5.088;4499.916;-9.07402;1.17914;1.78847;3
MAGN;5.089;4499.916;41.44400;-11.97000;14.91000;3
AHRS;5.089;4499.916;8.5038;71.8200;106.8226;-0.43384;0.39686;0.67446;3
GYRO;5.090;4499.916;0.49175;3.91748;-0.31093;3
LIGH;5.091;4499.919;58.0;3
GYRO;5.095;4499.921;0.58277;4.03874;-0.37629;3
ACCE;5.096;4499.925;-9.66479;1.12288;0.84396;3
GYRO;5.097;4499.925;0.58277;4.03874;-0.37629;3
AHRS;5.097;4499.925;8.4137;74.4370;106.4641;-0.44826;0.40787;0.66276;3
LIGH;5.098;4499.928;58.0;3
GYRO;5.108;4499.930;0.59407;4.03812;-0.40959;3
ACCE;5.109;4499.938;-10.33816;1.05105;0.25438;3
MAGN;5.109;4499.938;40.51900;-11.97000;18.37700;3
AHRS;5.110;4499.938;8.2966;76.6958;107.2972;-0.46476;0.41248;0.65659;3
GYRO;5.111;4499.938;0.59407;4.03812;-0.40959;3
LIGH;5.112;4499.941;58.0;3
ACCE;5.115;4499.946;-11.06839;1.05824;0.15083;3
GYRO;5.116;4499.946;0.57696;3.89274;-0.42150;3
AHRS;5.116;4499.946;8.0985;79.7024;106.8201;-0.48091;0.42454;0.64185;3
LIGH;5.117;4499.948;58.0;3
GYRO;5.130;4499.951;0.49938;3.77026;-0.40317;3
GYRO;5.130;4499.956;0.49938;3.77026;-0.40317;3
AHRS;5.131;4499.960;7.9395;81.5823;107.8213;-0.49579;0.42626;0.63698;3
MAGN;5.132;4499.960;39.34300;-11.52000;20.95900;3
ACCE;5.133;4499.960;-11.63043;1.06183;0.15862;3
GYRO;5.134;4499.960;0.49938;3.77026;-0.40317;3
LIGH;5.134;4499.962;54.0;3
ACCE;5.138;4499.966;-11.79384;0.84695;-0.05926;3
GYRO;5.139;4499.966;0.38393;3.48346;-0.29169;3
AHRS;5.140;4499.966;7.6511;84.7676;107.3648;-0.51275;0.43806;0.62047;3
LIGH;5.141;4499.969;54.0;3
GYRO;5.149;4499.971;0.28863;3.25408;-0.12248;3
ACCE;5.150;4499.977;-11.38802;0.62429;-0.19154;3
MAGN;5.151;4499.977;38.14800;-10.93500;22.51700;3
AHRS;5.152;4499.977;7.5280;86.0295;108.2263;-0.52336;0.43791;0.61736;3
GYRO;5.154;4499.977;0.28863;3.25408;-0.12248;3
LIGH;5.158;4499.981;54.0;3
GYRO;5.159;4499.982;0.24282;3.09434;0.04123;3
ACCE;5.159;4499.986;-10.60871;0.66738;0.13886;3
GYRO;5.160;4499.986;0.24282;3.09434;0.04123;3
AHRS;5.161;4499.986;7.4452;88.1425;108.0231;-0.53420;0.44560;0.60665;3
LIGH;5.165;4499.991;54.0;3
BLE4;5.166;2016;13;-72
BLE4;5.166;2016;12;-73
BLE4;5.167;2016;16;-77
BLE4;5.167;2016;10;-83
BLE4;5.167;2016;11;-85
BLE4;5.168;2016;15;-88
BLE4;5.171;2016;9;-90
BLE4;5.171;2016;14;-94
GYRO;5.172;4499.991;0.23152;2.87412;0.14447;3
ACCE;5.174;4499.998;-10.09874;0.76076;0.75657;3
MAGN;5.178;4499.998;36.88800;-10.34000;23.75300;3
AHRS;5.178;4499.998;7.4591;89.7368;107.6751;-0.54116;0.45263;0.59806;3
GYRO;5.179;4499.998;0.23152;2.87412;0.14447;3
PRES;5.180;4500.001;953.9800;3
LIGH;5.181;4500.001;50.0;3
ACCE;5.182;4500.006;-9.73961;0.93853;1.36948;3
GYRO;5.182;4500.006;0.25015;2.60412;0.17349;3
AHRS;5.183;4500.006;7.5663;91.7436;107.4953;-0.55041;0.46058;0.58827;3
LIGH;5.185;4500.008;50.0;3
GYRO;5.187;4500.011;0.33659;2.43980;0.18570;3
ACCE;5.188;4500.017;-9.37629;0.92536;1.46106;3
MAGN;5.188;4500.017;35.26400;-10.34000;26.00500;3
AHRS;5.189;4500.017;7.6374;92.8248;106.5823;-0.55194;0.46881;0.58034;3
GYRO;5.190;4500.017;0.33659;2.43980;0.18570;3
LIGH;5.191;4500.019;50.0;3
GYRO;5.196;4500.022;0.40836;2.48561;0.20067;3
ACCE;5.197;4500.026;-9.17338;1.08637;1.06841;3
GYRO;5.198;4500.026;0.40836;2.48561;0.20067;3
AHRS;5.198;4500.026;7.7547;94.3371;106.3516;-0.55814;0.47534;0.57268;3
LIGH;5.199;4500.029;50.0;3
GYRO;5.208;4500.031;0.58246;2.58579;0.24190;3
ACCE;5.209;4500.038;-9.03871;1.22942;-0.01915;3
MAGN;5.209;4500.038;33.19800;-9.41600;27.68800;3
AHRS;5.210;4500.038;7.8604;95.6945;104.8722;-0.55823;0.48736;0.56170;3
GYRO;5.210;4500.038;0.58246;2.58579;0.24190;3
LIGH;5.211;4500.041;46.0;3
GYRO;5.219;4500.043;0.74526;2.93246;0.29199;3
ACCE;5.220;4500.048;-9.21588;1.27791;-1.45388;3
GYRO;5.220;4500.048;0.74526;2.93246;0.29199;3
AHRS;5.220;4500.048;8.0033;97.6064;104.4366;-0.56509;0.49620;0.55146;3
LIGH;5.221;4500.052;46.0;3
GYRO;5.232;4500.053;0.85155;3.43978;0.35216;3
GYRO;5.233;4500.058;0.85155;3.43978;0.35216;3
AHRS;5.233;4500.062;8.1133;99.3550;103.7243;-0.56989;0.50566;0.54099;3
MAGN;5.234;4500.062;30.40700;-9.41600;29.91600;3
ACCE;5.234;4500.062;-9.85573;1.37188;-3.44945;3
GYRO;5.235;4500.062;0.85155;3.43978;0.35216;3
LIGH;5.236;4500.065;46.0;3
ACCE;5.236;4500.066;-10.07720;1.29706;-5.12838;3
GYRO;5.236;4500.066;0.86193;3.91045;0.41783;3
AHRS;5.237;4500.066;8.2780;102.4768;102.9678;-0.58038;0.51967;0.52364;3
LIGH;5.237;4500.068;39.0;3
GYRO;5.253;4500.071;0.73518;4.09952;0.47953;3
GYRO;5.254;4500.076;0.73518;4.09952;0.47953;3
AHRS;5.256;4500.079;8.3162;103.6006;102.0644;-0.58120;0.52778;0.51538;3
MAGN;5.257;4500.079;28.03900;-8.42700;32.42900;3
ACCE;5.258;4500.079;-9.72525;1.15041;-5.40132;3
GYRO;5.258;4500.079;0.73518;4.09952;0.47953;3
LIGH;5.259;4500.082;39.0;3
ACCE;5.260;4500.086;-9.21528;1.29227;-4.53282;3
GYRO;5.260;4500.086;0.49144;3.87044;0.51252;3
AHRS;5.261;4500.086;8.5277;106.8133;101.4359;-0.59168;0.54124;0.49795;3
LIGH;5.262;4500.088;39.0;3
SOUN;5.263;764.94;0.02334;61.34
GYRO;5.267;4500.091;0.24893;3.37045;0.50946;3
ACCE;5.268;4500.097;-8.46709;1.38864;-3.42610;3
MAGN;5.268;4500.097;26.12700;-8.42700;32.76900;3
AHRS;5.270;4500.097;8.6651;108.3202;100.8517;-0.59489;0.54907;0.48905;3
GYRO;5.271;4500.097;0.24893;3.37045;0.50946;3
LIGH;5.272;4500.099;39.0;3
GYRO;5.278;4500.102;0.13806;2.93948;0.47983;3
ACCE;5.279;4500.107;-7.99903;1.17735;-2.48997;3
GYRO;5.279;4500.107;0.13806;2.93948;0.47983;3
AHRS;5.280;4500.107;8.9296;110.4890;100.5816;-0.60178;0.55746;0.47809;3
LIGH;5.281;4500.109;34.0;3
GYRO;5.293;4500.112;0.14233;2.75103;0.46212;3
GYRO;5.294;4500.117;0.14233;2.75103;0.46212;3
AHRS;5.297;4500.121;9.1707;112.1652;99.4658;-0.60234;0.56869;0.46729;3
MAGN;5.298;4500.121;23.55000;-8.42700;33.35400;3
ACCE;5.299;4500.121;-7.52917;1.22224;-1.89022;3
GYRO;5.299;4500.121;0.14233;2.75103;0.46212;3
LIGH;5.301;4500.125;34.0;3
ACCE;5.301;4500.126;-7.36217;1.42754;-1.76213;3
GYRO;5.302;4500.126;0.22877;2.76875;0.44685;3
AHRS;5.302;4500.126;9.4960;114.3933;99.1982;-0.60883;0.57706;0.45624;3
LIGH;5.303;4500.128;34.0;3
GYRO;5.313;4500.131;0.37324;3.07113;0.46762;3
GYRO;5.313;4500.136;0.37324;3.07113;0.46762;3
AHRS;5.314;4500.142;9.6027;115.2061;98.0723;-0.60596;0.58547;0.44949;3
MAGN;5.315;4500.142;20.37200;-8.42700;35.71600;3
ACCE;5.317;4500.142;-7.46213;1.49398;-2.34332;3
GYRO;5.318;4500.142;0.37324;3.07113;0.46762;3
LIGH;5.318;4500.145;34.0;3
ACCE;5.319;4500.146;-7.33164;1.58496;-3.70084;3
GYRO;5.319;4500.146;0.56077;3.64992;0.53237;3
AHRS;5.320;4500.146;9.8607;118.0941;97.5605;-0.61355;0.59627;0.43401;3
LIGH;5.321;4500.149;27.0;3
GYRO;5.329;4500.151;0.74159;4.24643;0.60751;3
ACCE;5.330;4500.158;-6.97371;1.60052;-5.08169;3
MAGN;5.330;4500.158;16.68800;-8.04900;37.90800;3
AHRS;5.331;4500.158;9.9254;119.1575;96.7600;-0.61314;0.60334;0.42666;3
GYRO;5.332;4500.158;0.74159;4.24643;0.60751;3
LIGH;5.332;4500.162;27.0;3
ACCE;5.336;4500.166;-6.33506;1.68372;-6.15669;3
GYRO;5.336;4500.166;0.82650;4.61570;0.65637;3
AHRS;5.337;4500.166;10.0481;122.2599;96.1011;-0.62053;0.61459;0.40898;3
LIGH;5.338;4500.168;27.0;3
GYRO;5.351;4500.171;0.77794;4.74001;0.66279;3
GYRO;5.356;4500.176;0.77794;4.74001;0.66279;3
ACCE;5.357;4500.179;-5.77003;1.57658;-6.75225;3
MAGN;5.357;4500.179;13.20100;-7.59500;38.47800;3
AHRS;5.358;4500.179;10.1025;124.4472;95.7343;-0.62607;0.62168;0.39652;3
GYRO;5.359;4500.179;0.77794;4.74001;0.66279;3
PRES;5.362;4500.182;953.9400;3
LIGH;5.363;4500.182;27.0;3
ACCE;5.363;4500.186;-5.54737;1.52032;-6.96294;3
GYRO;5.364;4500.186;0.65088;4.73909;0.61514;3
AHRS;5.365;4500.186;10.1768;128.3993;94.9159;-0.63462;0.63477;0.37340;3
LIGH;5.370;4500.188;17.0;3
GYRO;5.371;4500.191;0.58215;4.70763;0.59193;3
ACCE;5.372;4500.197;-5.13676;1.34794;-7.53515;3
MAGN;5.372;4500.197;8.58900;-7.59500;37.60900;3
AHRS;5.373;4500.197;10.1994;130.3091;95.5016;-0.64394;0.63536;0.36403;3
GYRO;5.374;4500.197;0.58215;4.70763;0.59193;3
LIGH;5.378;4500.200;17.0;3
ACCE;5.378;4500.206;-5.00867;1.30304;-7.56328;3
GYRO;5.379;4500.206;0.45968;4.71588;0.57696;3
AHRS;5.380;4500.206;10.2353;133.5206;94.9502;-0.65070;0.64453;0.34504;3
LIGH;5.381;4500.208;17.0;3
GYRO;5.389;4500.211;0.35705;4.80751;0.58399;3
ACCE;5.389;4500.217;-4.60585;1.28928;-7.29274;3
MAGN;5.390;4500.217;4.37900;-7.10200;37.60900;3
AHRS;5.391;4500.217;10.2808;136.0951;94.9602;-0.65822;0.64901;0.33059;3
GYRO;5.394;4500.217;0.35705;4.80751;0.58399;3
LIGH;5.397;4500.220;8.0;3
ACCE;5.397;4500.226;-4.02405;1.39103;-6.99646;3
GYRO;5.398;4500.226;0.27642;4.95351;0.61025;3
AHRS;5.398;4500.226;10.3736;139.3152;94.5131;-0.66445;0.65686;0.31179;3
LIGH;5.399;4500.228;8.0;3
GYRO;5.439;4500.231;0.24465;5.13249;0.66157;3
GYRO;5.442;4500.236;0.24465;5.13249;0.66157;3
ACCE;5.442;4500.239;-3.26629;1.51254;-7.42322;3
MAGN;5.443;4500.239;-0.70400;-7.10200;37.60900;3
GYRO;5.443;4500.239;0.24465;5.13249;0.66157;3
AHRS;5.444;4500.239;10.5431;143.6407;94.1940;-0.67348;0.66504;0.28700;3
LIGH;5.445;4500.242;8.0;3
AHRS;5.446;4500.246;10.5431;143.6407;94.1940;-0.67348;0.66504;0.28700;3
GYRO;5.447;4500.246;0.27947;5.38966;0.69791;3
ACCE;5.447;4500.246;-2.86945;1.72861;-8.55269;3
HUMI;5.451;4500.257;50.6;3
TEMP;5.452;4500.258;25.6;3
LIGH;5.453;4500.258;8.0;3
GYRO;5.454;4500.251;0.36744;5.63157;0.64660;3
ACCE;5.454;4500.257;-2.94307;1.68731;-9.76475;3
MAGN;5.454;4500.257;-5.49000;-6.42700;37.60900;3
AHRS;5.455;4500.257;10.6887;148.4314;93.0271;-0.67771;0.67774;0.25818;3
GYRO;5.458;4500.257;0.36744;5.63157;0.64660;3
LIGH;5.458;4500.259;12.0;3
GYRO;5.458;4500.262;0.42822;5.56284;0.47831;3
ACCE;5.459;4500.266;-2.98856;1.57060;-10.08378;3
GYRO;5.459;4500.266;0.42822;5.56284;0.47831;3
AHRS;5.459;4500.266;10.6806;152.2045;92.5309;-0.68290;0.68432;0.23525;3
LIGH;5.460;4500.268;12.0;3
GYRO;5.460;4500.271;0.38637;4.95137;0.26634;3
ACCE;5.461;4500.277;-2.96103;1.44670;-9.33439;3
MAGN;5.461;4500.277;-8.72300;-6.42700;36.26700;3
AHRS;5.461;4500.277;10.5821;155.2124;92.6792;-0.68991;0.68574;0.21679;3
GYRO;5.462;4500.277;0.38637;4.95137;0.26634;3
LIGH;5.462;4500.279;12.0;3
GYRO;5.463;4500.282;0.32773;3.86433;0.17226;3
ACCE;5.463;4500.286;-2.59472;1.48500;-8.12891;3
GYRO;5.463;4500.286;0.32773;3.86433;0.17226;3
AHRS;5.464;4500.286;10.4278;158.4243;92.4062;-0.69434;0.68934;0.19633;3
LIGH;5.464;4500.288;12.0;3
GYRO;5.468;4500.291;0.20311;3.25958;0.03726;3
ACCE;5.468;4500.298;-2.10151;1.57299;-7.17782;3
MAGN;5.468;4500.298;-10.37900;-6.04800;34.49400;3
AHRS;5.469;4500.298;10.3119;160.4864;92.6379;-0.69933;0.68891;0.18323;3
GYRO;5.470;4500.298;0.20311;3.25958;0.03726;3
LIGH;5.471;4500.300;16.0;3
ACCE;5.475;4500.306;-1.92254;1.68073;-7.18261;3
GYRO;5.476;4500.306;0.15363;2.21591;-0.01741;3
AHRS;5.477;4500.306;10.2044;162.7708;92.5551;-0.70250;0.69029;0.16860;3
LIGH;5.478;4500.308;16.0;3
GYRO;5.490;4500.311;0.19578;1.65056;-0.01772;3
GYRO;5.490;4500.316;0.19578;1.65056;-0.01772;3
AHRS;5.491;4500.320;10.1494;163.8261;92.1056;-0.70139;0.69336;0.16166;3
MAGN;5.492;4500.320;-11.47400;-5.74100;34.49400;3
ACCE;5.492;4500.320;-2.02130;1.80942;-8.00681;3
GYRO;5.492;4500.320;0.19578;1.65056;-0.01772;3
LIGH;5.493;4500.323;16.0;3
ACCE;5.495;4500.326;-2.00036;1.64362;-8.71789;3
GYRO;5.496;4500.326;0.26573;1.59925;0.00886;3
AHRS;5.496;4500.326;9.9985;165.2272;92.0529;-0.70320;0.69401;0.15217;3
LIGH;5.497;4500.328;16.0;3
GYRO;5.507;4500.331;0.29077;1.80847;0.04520;3
ACCE;5.507;4500.337;-2.00634;1.41677;-8.75021;3
MAGN;5.507;4500.337;-12.78900;-5.74100;34.19100;3
AHRS;5.508;4500.337;9.9108;165.7765;92.0512;-0.70402;0.69412;0.14828;3
GYRO;5.508;4500.337;0.29077;1.80847;0.04520;3
LIGH;5.508;4500.339;23.0;3
GYRO;5.515;4500.342;0.25045;1.90743;0.06842;3
ACCE;5.515;4500.346;-1.97881;1.39642;-8.43777;3
GYRO;5.516;4500.346;0.25045;1.90743;0.06842;3
AHRS;5.516;4500.346;9.7387;166.9545;91.9561;-0.70514;0.69488;0.14000;3
LIGH;5.517;4500.348;23.0;3
GYRO;5.528;4500.351;0.20617;1.76051;0.09224;3
ACCE;5.529;4500.358;-1.91177;1.27372;-7.77637;3
MAGN;5.529;4500.358;-13.89600;-5.39800;33.62100;3
AHRS;5.529;4500.358;9.6197;167.9599;91.8836;-0.70604;0.69544;0.13309;3
GYRO;5.530;4500.358;0.20617;1.76051;0.09224;3
PRES;5.530;4500.361;953.9400;3
LIGH;5.531;4500.361;23.0;3
ACCE;5.535;4500.366;-1.36110;0.99000;-7.32147;3
GYRO;5.535;4500.366;0.20495;1.50548;0.11118;3
AHRS;5.536;4500.366;9.4850;169.2387;91.7623;-0.70689;0.69627;0.12439;3
LIGH;5.536;4500.368;23.0;3
GYRO;5.547;4500.371;0.26756;1.38300;0.15913;3
ACCE;5.548;4500.377;-0.60454;0.74220;-7.51360;3
MAGN;5.552;4500.377;-14.39600;-5.06400;33.23500;3
AHRS;5.553;4500.377;9.3899;169.9627;91.4624;-0.70594;0.69814;0.11935;3
GYRO;5.554;4500.377;0.26756;1.38300;0.15913;3
LIGH;5.555;4500.380;25.0;3
GYRO;5.558;4500.382;0.42974;1.23089;0.18540;3
ACCE;5.559;4500.386;-0.02035;0.66559;-8.30489;3
GYRO;5.559;4500.386;0.42974;1.23089;0.18540;3
AHRS;5.560;4500.386;9.2172;170.9367;91.3059;0.70614;-0.69910;-0.11231;3
LIGH;5.561;4500.388;25.0;3
GYRO;5.568;4500.391;0.63041;1.24647;0.15608;3
ACCE;5.569;4500.397;0.27892;0.51356;-9.70789;3
MAGN;5.569;4500.397;-15.40900;-5.06400;32.40300;3
AHRS;5.570;4500.397;8.9700;171.6972;91.7365;0.70972;-0.69642;-0.10611;3
GYRO;5.571;4500.397;0.63041;1.24647;0.15608;3
LIGH;5.572;4500.400;25.0;3
GYRO;5.578;4500.402;0.75625;1.39399;0.07850;3
ACCE;5.578;4500.406;-0.11372;0.57760;-10.42974;3
GYRO;5.579;4500.406;0.75625;1.39399;0.07850;3
AHRS;5.580;4500.406;8.5305;172.6302;91.5385;0.70974;-0.69760;-0.09770;3
LIGH;5.581;4500.409;25.0;3
GYRO;5.594;4500.411;0.73731;1.56168;-0.01008;3
GYRO;5.598;4500.416;0.73731;1.56168;-0.01008;3
AHRS;5.599;4500.421;8.1193;173.4088;92.3633;0.71572;-0.69243;-0.09031;3
MAGN;5.600;4500.421;-16.51000;-4.36700;31.15200;3
ACCE;5.600;4500.421;-0.71527;0.83079;-10.26035;3
GYRO;5.601;4500.421;0.73731;1.56168;-0.01008;3
LIGH;5.606;4500.425;25.0;3
ACCE;5.607;4500.426;-1.53408;0.85353;-9.81563;3
GYRO;5.608;4500.426;0.60201;1.61543;-0.07208;3
AHRS;5.609;4500.426;7.4868;174.7244;92.2617;0.71654;-0.69297;-0.07831;3
LIGH;5.612;4500.429;25.0;3
GYRO;5.613;4500.431;0.47067;1.57206;-0.07025;3
ACCE;5.614;4500.437;-1.81421;0.80744;-9.64744;3
MAGN;5.616;4500.437;-17.38100;-4.02600;31.97100;3
AHRS;5.616;4500.437;7.2917;175.1594;92.6743;0.71945;-0.69034;-0.07435;3
GYRO;5.617;4500.437;0.47067;1.57206;-0.07025;3
LIGH;5.618;4500.440;25.0;3
GYRO;5.619;4500.442;0.42028;1.45203;0.01222;3
ACCE;5.619;4500.446;-1.13425;0.73083;-9.83418;3
GYRO;5.620;4500.446;0.42028;1.45203;0.01222;3
AHRS;5.621;4500.446;6.9770;176.1342;92.6580;0.72015;-0.69033;-0.06634;3
LIGH;5.622;4500.448;25.0;3
GYRO;5.629;4500.451;0.41936;1.26266;0.07055;3
ACCE;5.630;4500.457;-0.44772;0.54289;-9.88566;3
MAGN;5.631;4500.457;-18.77700;-3.46800;30.65600;3
AHRS;5.632;4500.457;6.7337;176.9123;92.3853;0.71907;-0.69193;-0.06005;3
GYRO;5.633;4500.457;0.41936;1.26266;0.07055;3
LIGH;5.634;4500.460;25.0;3
GYRO;5.636;4500.462;0.41142;1.16370;0.15791;3
ACCE;5.636;4500.466;-0.44772;0.39564;-10.10473;3
GYRO;5.637;4500.466;0.41142;1.16370;0.15791;3
AHRS;5.638;4500.466;6.4397;177.7359;92.2879;0.71903;-0.69242;-0.05313;3
LIGH;5.639;4500.468;25.0;3
GYRO;5.650;4500.471;0.34819;1.00793;0.17990;3
GYRO;5.651;4500.476;0.34819;1.00793;0.17990;3
AHRS;5.651;4500.480;6.1978;178.3758;91.8093;0.71653;-0.69532;-0.04778;3
MAGN;5.652;4500.480;-19.13100;-2.98100;31.85700;3
ACCE;5.653;4500.480;-0.12570;0.34117;-9.97724;3
GYRO;5.653;4500.480;0.34819;1.00793;0.17990;3
LIGH;5.654;4500.482;25.0;3
ACCE;5.656;4500.486;-0.38367;0.47226;-9.67856;3
GYRO;5.656;4500.486;0.25809;0.94531;0.17837;3
AHRS;5.657;4500.486;5.9083;179.1901;91.6227;0.71582;-0.69634;-0.04098;3
LIGH;5.658;4500.489;25.0;3
GYRO;5.671;4500.491;0.17471;0.93493;0.17318;3
GYRO;5.672;4500.496;0.17471;0.93493;0.17318;3
AHRS;5.673;4500.500;5.7839;179.5483;91.5929;0.71581;-0.69646;-0.03800;3
MAGN;5.674;4500.500;-19.74700;-2.98100;30.52300;3
ACCE;5.676;4500.500;-0.36152;0.28970;-9.83059;3
GYRO;5.676;4500.500;0.17471;0.93493;0.17318;3
LIGH;5.677;4500.504;25.0;3
ACCE;5.677;4500.506;0.10175;0.18196;-10.03170;3
GYRO;5.678;4500.506;0.14936;0.88942;0.16829;3
AHRS;5.678;4500.506;5.6054;-179.6374;91.4045;0.71497;-0.69744;-0.03189;3
LIGH;5.679;4500.508;25.0;3
GYRO;5.689;4500.511;0.16463;0.72876;0.14844;3
ACCE;5.690;4500.518;0.32142;0.24241;-9.97544;3
MAGN;5.690;4500.518;-19.74700;-2.61000;29.94600;3
AHRS;5.691;4500.518;5.5260;-179.3219;91.0642;0.71300;-0.69948;-0.02955;3
GYRO;5.692;4500.518;0.16463;0.72876;0.14844;3
LIGH;5.692;4500.522;14.0;3
ACCE;5.700;4500.527;0.15622;0.26995;-9.86232;3
GYRO;5.701;4500.527;0.15058;0.46792;0.09804;3
AHRS;5.702;4500.527;5.3778;-178.7660;90.9204;0.71229;-0.70023;-0.02524;3
LIGH;5.703;4500.529;31.0;3
GYRO;5.709;4500.532;0.13622;0.25076;0.04276;3
ACCE;5.710;4500.538;-0.31663;0.34776;-9.73482;3
MAGN;5.711;4500.538;-20.14600;-2.61000;29.23200;3
AHRS;5.711;4500.538;5.2819;-178.5475;90.8561;0.71197;-0.70059;-0.02331;3
GYRO;5.712;4500.538;0.13622;0.25076;0.04276;3
PRES;5.713;4500.542;953.9800;3
LIGH;5.714;4500.542;31.0;3
ACCE;5.717;4500.546;-0.77991;0.34895;-10.09395;3
GYRO;5.718;4500.546;0.12339;0.18998;0.02932;3
AHRS;5.718;4500.546;5.1664;-178.4057;90.7809;0.71156;-0.70104;-0.02175;3
LIGH;5.719;4500.548;31.0;3
GYRO;5.730;4500.551;0.13073;0.15272;0.05315;3
ACCE;5.730;4500.558;-0.70509;0.40941;-10.39802;3
MAGN;5.731;4500.558;-20.14600;-2.61000;29.71800;3
AHRS;5.732;4500.558;5.0888;-178.3542;90.7262;0.71125;-0.70139;-0.02098;3
GYRO;5.733;4500.558;0.13073;0.15272;0.05315;3
LIGH;5.734;4500.562;24.0;3
ACCE;5.737;4500.566;-0.11073;0.21787;-10.70328;3
GYRO;5.738;4500.566;0.11118;0.17501;0.12767;3
AHRS;5.739;4500.566;4.9621;-178.2379;90.6448;0.71079;-0.70190;-0.01951;3
LIGH;5.740;4500.570;24.0;3
GYRO;5.749;4500.571;0.03543;0.14783;0.17379;3
ACCE;5.750;4500.579;0.06464;-0.02813;-10.52611;3
MAGN;5.750;4500.579;-20.14600;-2.12000;29.41700;3
AHRS;5.751;4500.579;4.8721;-178.1541;90.3378;0.70894;-0.70380;-0.01855;3
GYRO;5.752;4500.579;0.03543;0.14783;0.17379;3
LIGH;5.753;4500.581;24.0;3
ACCE;5.758;4500.586;-0.05028;0.12869;-10.10832;3
GYRO;5.758;4500.586;-0.06292;0.02718;0.15669;3
AHRS;5.759;4500.586;4.8118;-178.0302;90.1700;0.70794;-0.70482;-0.01747;3
LIGH;5.763;4500.590;24.0;3
GYRO;5.771;4500.591;-0.12065;-0.12889;0.11698;3
GYRO;5.772;4500.596;-0.12065;-0.12889;0.11698;3
AHRS;5.773;4500.600;4.8040;-178.0215;89.9308;0.70647;-0.70630;-0.01746;3
MAGN;5.774;4500.600;-19.76600;-2.12000;29.41700;3
ACCE;5.776;4500.600;-0.14664;0.11013;-10.47104;3
GYRO;5.777;4500.600;-0.12065;-0.12889;0.11698;3
LIGH;5.778;4500.604;24.0;3
ACCE;5.778;4500.606;-0.12989;0.27114;-10.61589;3
GYRO;5.779;4500.606;-0.13592;-0.23488;0.09010;3
AHRS;5.780;4500.606;4.8661;-178.1088;89.7910;0.70558;-0.70717;-0.01843;3
LIGH;5.781;4500.609;24.0;3
GYRO;5.790;4500.611;-0.19151;-0.33231;0.07941;3
ACCE;5.791;4500.618;0.50218;0.35793;-10.69370;3
MAGN;5.792;4500.618;-19.76600;-2.12000;29.87200;3
AHRS;5.793;4500.618;4.8908;-178.1707;89.4130;0.70323;-0.70950;-0.01910;3
GYRO;5.795;4500.618;-0.19151;-0.33231;0.07941;3
LIGH;5.796;4500.620;24.0;3
ACCE;5.797;4500.626;1.27312;0.33040;-9.42777;3
GYRO;5.797;4500.626;-0.23976;-0.48930;0.07208;3
AHRS;5.798;4500.626;4.9931;-178.3129;89.3415;0.70274;-0.70996;-0.02063;3
LIGH;5.799;4500.629;24.0;3
SOUN;5.804;310.43;0.00947;53.51
GYRO;5.809;4500.631;-0.36102;-0.60659;0.02230;3
ACCE;5.809;4500.637;0.92296;0.29808;-8.19176;3
MAGN;5.810;4500.637;-18.93100;-2.12000;29.87200;3
AHRS;5.810;4500.637;5.0974;-178.5095;88.8335;0.69953;-0.71310;-0.02267;3
GYRO;5.811;4500.637;-0.36102;-0.60659;0.02230;3
LIGH;5.812;4500.640;32.0;3
GYRO;5.818;4500.642;-0.48197;-0.95417;-0.09041;3
ACCE;5.818;4500.647;0.15742;0.42377;-7.80689;3
GYRO;5.819;4500.647;-0.48197;-0.95417;-0.09041;3
AHRS;5.820;4500.647;5.3103;-178.8608;88.7906;0.69915;-0.71341;-0.02615;3
LIGH;5.820;4500.650;32.0;3
GYRO;5.832;4500.652;-0.47586;-1.33230;-0.22755;3
GYRO;5.832;4500.657;-0.47586;-1.33230;-0.22755;3
AHRS;5.833;4500.661;5.5606;-179.3957;87.8403;0.69301;-0.71927;-0.03129;3
MAGN;5.834;4500.661;-17.91600;-2.12000;31.40200;3
ACCE;5.835;4500.661;-0.74460;0.49081;-8.42280;3
GYRO;5.836;4500.661;-0.47586;-1.33230;-0.22755;3
LIGH;5.836;4500.664;32.0;3
ACCE;5.837;4500.666;-1.20129;0.55545;-9.33020;3
GYRO;5.837;4500.666;-0.33537;-1.53908;-0.32437;3
AHRS;5.838;4500.666;5.9352;179.4732;87.9796;0.69342;-0.71866;-0.04044;3
LIGH;5.839;4500.668;32.0;3
GYRO;5.854;4500.671;-0.19517;-1.55068;-0.33934;3
GYRO;5.858;4500.676;-0.19517;-1.55068;-0.33934;3
AHRS;5.858;4500.683;6.0191;178.9684;87.0439;0.68731;-0.72441;-0.04426;3
MAGN;5.859;4500.683;-16.48800;-2.12000;31.40200;3
ACCE;5.860;4500.683;-1.28389;0.70629;-9.99938;3
GYRO;5.861;4500.683;-0.19517;-1.55068;-0.33934;3
LIGH;5.861;4500.687;30.0;3
ACCE;5.862;4500.688;-1.27731;0.73861;-10.04308;3
GYRO;5.863;4500.688;-0.14905;-1.50853;-0.31979;3
AHRS;5.863;4500.688;6.1857;177.4102;87.3356;0.68841;-0.72296;-0.05460;3
LIGH;5.864;4500.690;30.0;3
GYRO;5.867;4500.693;-0.20861;-1.63773;-0.33078;3
ACCE;5.868;4500.697;-1.34554;0.79487;-9.37749;3
MAGN;5.869;4500.697;-15.79400;-2.12000;31.40200;3
AHRS;5.870;4500.697;6.2134;176.9683;86.8288;0.68498;-0.72607;-0.05751;3
GYRO;5.871;4500.697;-0.20861;-1.63773;-0.33078;3
LIGH;5.871;4500.700;30.0;3
GYRO;5.878;4500.702;-0.26542;-2.04579;-0.38485;3
ACCE;5.879;4500.707;-1.36709;0.75896;-8.51917;3
GYRO;5.879;4500.707;-0.26542;-2.04579;-0.38485;3
AHRS;5.880;4500.707;6.3087;176.0565;86.9855;0.68544;-0.72524;-0.06354;3
LIGH;5.881;4500.709;25.0;3
GYRO;5.893;4500.712;-0.37751;-2.33625;-0.42028;3
GYRO;5.893;4500.717;-0.37751;-2.33625;-0.42028;3
ACCE;5.894;4500.721;-1.23541;0.58957;-7.71771;3
MAGN;5.895;4500.721;-13.90300;-2.12000;32.09900;3
AHRS;5.898;4500.721;6.4282;174.9151;86.5135;0.68171;-0.72813;-0.07114;3
GYRO;5.899;4500.721;-0.37751;-2.33625;-0.42028;3
PRES;5.899;4500.725;953.9600;3
LIGH;5.900;4500.725;25.0;3
ACCE;5.900;4500.726;-1.33417;0.58598;-7.37594;3
GYRO;5.901;4500.726;-0.41722;-3.02348;-0.50060;3
AHRS;5.902;4500.726;6.6956;172.9508;86.8623;-0.68240;0.72606;0.08452;3
LIGH;5.903;4500.729;25.0;3
GYRO;5.908;4500.731;-0.37629;-3.75835;-0.58765;3
ACCE;5.909;4500.738;-1.66277;0.48183;-7.82126;3
MAGN;5.909;4500.738;-10.69700;-2.12000;32.50700;3
AHRS;5.910;4500.738;6.7854;172.0275;86.0170;-0.67626;0.73101;0.09051;3
GYRO;5.912;4500.738;-0.37629;-3.75835;-0.58765;3
LIGH;5.912;4500.741;25.0;3
GYRO;5.917;4500.743;-0.28466;-4.36616;-0.66768;3
ACCE;5.918;4500.747;-2.01711;0.50877;-8.13729;3
GYRO;5.918;4500.747;-0.28466;-4.36616;-0.66768;3
AHRS;5.919;4500.747;6.9523;169.5298;86.4045;-0.67643;0.72835;0.10636;3
LIGH;5.920;4500.750;17.0;3
GYRO;5.931;4500.752;-0.20922;-4.70641;-0.70708;3
ACCE;5.932;4500.759;-2.90656;0.65302;-8.29651;3
MAGN;5.933;4500.759;-6.56100;-2.12000;33.55500;3
AHRS;5.934;4500.759;7.0158;167.2014;85.8790;-0.67072;0.73079;0.12030;3
GYRO;5.935;4500.759;-0.20922;-4.70641;-0.70708;3
LIGH;5.936;4500.762;17.0;3
ACCE;5.937;4500.766;-4.60585;0.60454;-8.84059;3
GYRO;5.937;4500.766;-0.19639;-4.78735;-0.74862;3
AHRS;5.938;4500.766;7.0167;163.8427;86.3323;-0.66979;0.72666;0.14015;3
LIGH;5.939;4500.768;17.0;3
GYRO;5.953;4500.771;-0.19639;-4.62822;-0.81428;3
GYRO;5.956;4500.776;-0.19639;-4.62822;-0.81428;3
AHRS;5.957;4500.780;6.9835;161.5988;86.1202;-0.66561;0.72655;0.15289;3
MAGN;5.958;4500.780;-2.97300;-2.12000;34.64600;3
ACCE;5.959;4500.780;-6.07469;0.82001;-9.76595;3
GYRO;5.960;4500.780;-0.19639;-4.62822;-0.81428;3
LIGH;5.961;4500.782;17.0;3
ACCE;5.962;4500.786;-6.88572;0.89603;-10.15979;3
GYRO;5.962;4500.786;-0.24618;-4.30813;-0.78038;3
AHRS;5.969;4500.786;6.8932;157.8832;86.6846;-0.66401;0.72039;0.17432;3
LIGH;5.970;4500.788;11.0;3
GYRO;5.971;4500.791;-0.31490;-4.06897;-0.71716;3
ACCE;5.971;4500.797;-6.58585;0.85533;-9.42178;3
MAGN;5.972;4500.797;0.89700;-2.12000;35.86100;3
AHRS;5.973;4500.797;6.8469;156.0560;86.3114;-0.65888;0.72083;0.18424;3
GYRO;5.974;4500.797;-0.31490;-4.06897;-0.71716;3
LIGH;5.974;4500.800;11.0;3
GYRO;5.976;4500.802;-0.50732;-4.04668;-0.55528;3
ACCE;5.977;4500.806;-6.00286;0.84036;-8.25940;3
GYRO;5.977;4500.806;-0.50732;-4.04668;-0.55528;3
AHRS;5.978;4500.806;6.8276;153.3747;86.7643;-0.65725;0.71542;0.19999;3
LIGH;5.979;4500.809;11.0;3
GYRO;5.987;4500.811;-0.68081;-4.23299;-0.42974;3
ACCE;5.988;4500.817;-5.79277;0.88047;-7.23348;3
MAGN;5.989;4500.817;4.71600;-2.12000;36.94000;3
AHRS;5.989;4500.817;6.9253;151.1881;85.9276;-0.64791;0.71772;0.21206;3
GYRO;5.990;4500.817;-0.68081;-4.23299;-0.42974;3
LIGH;5.991;4500.820;11.0;3
GYRO;5.999;4500.822;-0.76969;-4.56652;-0.40317;3
ACCE;6.000;4500.826;-5.81432;0.94571;-6.13155;3
GYRO;6.000;4500.826;-0.76969;-4.56652;-0.40317;3
AHRS;6.001;4500.826;7.1658;148.4175;86.3461;-0.64469;0.71203;0.22969;3
LIGH;6.002;4500.829;9.0;3
GYRO;6.008;4500.831;-0.75778;-4.83103;-0.42547;3
ACCE;6.009;4500.838;-6.16028;1.01155;-5.47793;3
MAGN;6.010;4500.838;9.26500;-2.12000;36.94000;3
AHRS;6.010;4500.838;7.3948;145.9392;84.9220;-0.63021;0.71667;0.24280;3
GYRO;6.011;4500.838;-0.75778;-4.83103;-0.42547;3
LIGH;6.012;4500.841;9.0;3
ACCE;6.017;4500.846;-7.03177;1.15341;-5.15831;3
GYRO;6.018;4500.846;-0.67104;-4.98527;-0.44715;3
AHRS;6.019;4500.846;7.6611;142.4323;85.4349;-0.62501;0.70862;0.26442;3
LIGH;6.020;4500.850;9.0;3
GYRO;6.039;4500.851;-0.55986;-4.99169;-0.44593;3
GYRO;6.040;4500.856;-0.55986;-4.99169;-0.44593;3
AHRS;6.040;4500.861;7.7855;140.0133;84.7704;-0.61488;0.70816;0.27708;3
MAGN;6.041;4500.861;13.50200;-2.83600;36.62500;3
ACCE;6.042;4500.861;-8.02117;1.43473;-5.33907;3
GYRO;6.042;4500.861;-0.55986;-4.99169;-0.44593;3
LIGH;6.043;4500.863;19.0;3
ACCE;6.043;4500.866;-8.88548;1.41557;-5.99748;3
GYRO;6.044;4500.866;-0.47464;-4.87501;-0.38973;3
AHRS;6.045;4500.866;7.8949;135.7423;85.3139;-0.60713;0.69721;0.30154;3
LIGH;6.046;4500.870;19.0;3
GYRO;6.050;4500.871;-0.45326;-4.80354;-0.31246;3
ACCE;6.051;4500.877;-9.23503;1.25456;-6.50265;3
MAGN;6.052;4500.877;17.49500;-3.57800;35.44300;3
AHRS;6.053;4500.877;7.9071;134.1109;85.4839;-0.60377;0.69295;0.31058;3
GYRO;6.054;4500.877;-0.45326;-4.80354;-0.31246;3
LIGH;6.055;4500.880;19.0;3
GYRO;6.056;4500.882;-0.46059;-4.99107;-0.27184;3
ACCE;6.057;4500.886;-8.98125;1.21266;-6.53497;3
GYRO;6.057;4500.886;-0.46059;-4.99107;-0.27184;3
AHRS;6.058;4500.886;7.9555;130.9314;85.8104;-0.59673;0.68435;0.32823;3
LIGH;6.059;4500.889;19.0;3
GYRO;6.069;4500.891;-0.56261;-5.20885;-0.19639;3
ACCE;6.070;4500.899;-8.59818;1.11809;-5.71915;3
MAGN;6.070;4500.899;21.86500;-4.28900;34.02700;3
AHRS;6.071;4500.899;7.9973;128.2924;86.4393;-0.59260;0.67502;0.34363;3
GYRO;6.072;4500.899;-0.56261;-5.20885;-0.19639;3
PRES;6.072;4500.902;953.9400;3
LIGH;6.073;4500.902;30.0;3
ACCE;6.076;4500.906;-8.03973;1.11570;-4.19404;3
GYRO;6.076;4500.906;-0.75350;-5.80444;-0.15302;3
AHRS;6.077;4500.906;8.1297;124.5745;86.8163;-0.58289;0.66418;0.36436;3
LIGH;6.078;4500.908;30.0;3
GYRO;6.087;4500.911;-0.94104;-6.42875;-0.13256;3
ACCE;6.088;4500.917;-7.60997;0.97085;-2.50673;3
MAGN;6.088;4500.917;27.47300;-5.61300;32.27300;3
AHRS;6.089;4500.917;8.2624;121.8703;87.7312;-0.57890;0.65279;0.38117;3
GYRO;6.090;4500.917;-0.94104;-6.42875;-0.13256;3
LIGH;6.093;4500.920;30.0;3
GYRO;6.096;4500.922;-1.00823;-6.90705;-0.18967;3
ACCE;6.096;4500.926;-7.86795;0.78470;-1.00317;3
GYRO;6.097;4500.926;-1.00823;-6.90705;-0.18967;3
AHRS;6.098;4500.926;8.4895;117.6423;88.2617;-0.56658;0.63907;0.40495;3
LIGH;6.098;4500.929;30.0;3
GYRO;6.107;4500.931;-0.93432;-7.12544;-0.35186;3
ACCE;6.108;4500.937;-8.50660;1.18393;0.12629;3
MAGN;6.108;4500.937;32.10900;-6.08600;29.26000;3
AHRS;6.109;4500.937;8.6399;113.8566;88.8348;-0.55547;0.62561;0.42592;3
GYRO;6.110;4500.937;-0.93432;-7.12544;-0.35186;3
LIGH;6.111;4500.940;43.0;3
GYRO;6.116;4500.942;-0.79351;-7.06099;-0.46120;3
ACCE;6.117;4500.946;-9.37450;1.17974;0.67756;3
GYRO;6.117;4500.946;-0.79351;-7.06099;-0.46120;3
AHRS;6.118;4500.946;8.6593;109.1222;89.4325;-0.54050;0.60810;0.45051;3
LIGH;6.119;4500.949;43.0;3
GYRO;6.129;4500.951;-0.61575;-6.79924;-0.43127;3
ACCE;6.130;4500.959;-9.84855;1.12527;0.91399;3
MAGN;6.130;4500.959;35.83000;-6.08600;25.02500;3
AHRS;6.131;4500.959;8.5547;105.2430;90.1809;-0.52925;0.59151;0.47059;3
GYRO;6.132;4500.959;-0.61575;-6.79924;-0.43127;3
LIGH;6.133;4500.962;43.0;3
ACCE;6.137;4500.967;-9.87908;1.14503;1.09116;3
GYRO;6.138;4500.967;-0.52870;-6.48769;-0.37782;3
AHRS;6.138;4500.967;8.3599;100.2119;90.6502;-0.51126;0.57124;0.49419;3
LIGH;6.139;4500.969;43.0;3
BLE4;6.141;2016;13;-73
BLE4;6.141;2016;12;-74
BLE4;6.141;2016;16;-78
BLE4;6.141;2016;15;-81
BLE4;6.142;2016;10;-84
BLE4;6.142;2016;11;-86
BLE4;6.142;2016;9;-89
BLE4;6.142;2016;14;-93
GYRO;6.149;4500.972;-0.41264;-6.33009;-0.24679;3
ACCE;6.150;4500.978;-9.98562;1.09894;1.09176;3
MAGN;6.150;4500.978;38.85800;-6.67500;21.56200;3
AHRS;6.151;4500.978;8.2230;97.0651;91.8043;-0.50371;0.55420;0.51172;3
GYRO;6.152;4500.978;-0.41264;-6.33009;-0.24679;3
LIGH;6.153;4500.982;53.0;3
ACCE;6.158;4500.987;-9.89524;1.20309;1.23601;3
GYRO;6.158;4500.987;-0.36744;-5.99045;-0.12645;3
AHRS;6.159;4500.987;8.0990;92.9498;92.0623;-0.48678;0.53714;0.52996;3
LIGH;6.160;4500.990;53.0;3
GYRO;6.169;4500.992;-0.35186;-5.66852;-0.02443;3
ACCE;6.170;4500.999;-10.04906;1.16298;1.48800;3
MAGN;6.171;4500.999;41.06500;-7.30200;17.77300;3
AHRS;6.171;4500.999;8.0444;89.9408;93.1404;-0.47787;0.52070;0.54659;3
GYRO;6.173;4500.999;-0.35186;-5.66852;-0.02443;3
LIGH;6.173;4501.002;53.0;3
ACCE;6.178;4501.007;-10.06702;1.24020;1.89980;3
GYRO;6.179;4501.007;-0.34300;-5.48190;0.06720;3
AHRS;6.179;4501.007;8.0287;85.8208;93.3813;-0.45904;0.50319;0.56434;3
LIGH;6.180;4501.009;57.0;3
GYRO;6.191;4501.012;-0.32681;-5.43273;0.18326;3
GYRO;6.192;4501.017;-0.32681;-5.43273;0.18326;3
AHRS;6.192;4501.020;8.0529;83.3730;93.8314;-0.44870;0.49146;0.57597;3
MAGN;6.194;4501.020;42.78400;-7.30200;13.22900;3
ACCE;6.195;4501.020;-9.72166;1.37427;2.55401;3
GYRO;6.196;4501.020;-0.32681;-5.43273;0.18326;3
LIGH;6.197;4501.023;57.0;3
ACCE;6.198;4501.027;-9.26795;1.36230;3.14419;3
GYRO;6.198;4501.027;-0.32040;-5.48099;0.31765;3
AHRS;6.199;4501.027;8.1690;79.2319;94.0880;-0.42810;0.47356;0.59331;3
LIGH;6.200;4501.029;57.0;3
GYRO;6.212;4501.032;-0.32773;-5.57017;0.41447;3
GYRO;6.212;4501.037;-0.32773;-5.57017;0.41447;3
AHRS;6.213;4501.041;8.2762;76.9551;94.5479;-0.41756;0.46256;0.60405;3
MAGN;6.217;4501.041;44.55200;-8.19300;8.18600;3
ACCE;6.217;4501.041;-8.69694;1.34195;3.56856;3
GYRO;6.219;4501.041;-0.32773;-5.57017;0.41447;3
LIGH;6.220;4501.044;57.0;3
ACCE;6.221;4501.046;-8.02716;1.26234;3.91272;3
GYRO;6.222;4501.046;-0.32803;-5.66394;0.43768;3
AHRS;6.223;4501.046;8.5535;72.2488;94.9014;-0.39237;0.44193;0.62313;3
LIGH;6.224;4501.049;58.0;3
GYRO;6.229;4501.051;-0.31582;-5.72289;0.43768;3
ACCE;6.230;4501.058;-6.74028;1.01993;4.95480;3
MAGN;6.231;4501.058;45.15900;-8.54300;3.66800;3
AHRS;6.232;4501.058;8.6486;70.3932;94.9767;-0.38203;0.43380;0.63003;3
GYRO;6.233;4501.058;-0.31582;-5.72289;0.43768;3
LIGH;6.234;4501.060;58.0;3
ACCE;6.240;4501.067;-6.60620;1.12408;5.75087;3
GYRO;6.241;4501.067;-0.31276;-5.86736;0.37141;3
AHRS;6.242;4501.067;8.8444;66.5659;95.2611;-0.36080;0.41634;0.64430;3
LIGH;6.244;4501.069;58.0;3
SOUN;6.245;81.32;0.00248;41.87
GYRO;6.252;4501.072;-0.32406;-5.99442;0.25779;3
ACCE;6.253;4501.079;-6.38414;1.32878;6.44938;3
MAGN;6.254;4501.079;45.15900;-8.54300;-1.38300;3
AHRS;6.255;4501.079;8.9585;63.3958;95.2430;-0.34217;0.40216;0.65425;3
GYRO;6.257;4501.079;-0.32406;-5.99442;0.25779;3
PRES;6.258;4501.082;953.9400;3
LIGH;6.258;4501.082;58.0;3
ACCE;6.259;4501.087;-6.25784;1.22284;6.90667;3
GYRO;6.260;4501.087;-0.30482;-6.06039;0.16341;3
AHRS;6.261;4501.087;9.0140;59.1009;95.5190;-0.31804;0.38113;0.66809;3
LIGH;6.262;4501.089;58.0;3
GYRO;6.272;4501.092;-0.23488;-6.03016;0.10873;3
GYRO;6.273;4501.097;-0.23488;-6.03016;0.10873;3
AHRS;6.273;4501.100;9.0054;56.2095;95.8411;-0.30216;0.36613;0.67746;3
MAGN;6.277;4501.100;45.15900;-8.92400;-6.60500;3
ACCE;6.278;4501.100;-6.25365;1.32699;7.26820;3
GYRO;6.279;4501.100;-0.23488;-6.03016;0.10873;3
LIGH;6.279;4501.104;58.0;3
ACCE;6.280;4501.107;-6.38294;1.35033;7.27059;3
GYRO;6.280;4501.107;-0.15302;-5.89577;0.09896;3
AHRS;6.281;4501.107;8.9752;51.4510;96.0400;-0.27453;0.34184;0.69036;3
LIGH;6.282;4501.110;58.0;3
GYRO;6.289;4501.112;-0.09713;-5.63248;0.14172;3
ACCE;6.290;4501.118;-6.06870;1.37906;7.13532;3
MAGN;6.290;4501.118;44.28100;-9.25700;-10.16200;3
AHRS;6.291;4501.118;8.9703;49.1650;96.5292;-0.26214;0.32915;0.69817;3
GYRO;6.292;4501.118;-0.09713;-5.63248;0.14172;3
LIGH;6.293;4501.122;58.0;3
ACCE;6.297;4501.127;-5.44441;1.31322;6.92224;3
GYRO;6.298;4501.127;-0.05253;-5.24183;0.22480;3
AHRS;6.298;4501.127;9.0048;45.3887;96.6467;-0.23912;0.30984;0.70709;3
LIGH;6.299;4501.129;203.0;3
GYRO;6.313;4501.132;-0.03238;-4.90494;0.27245;3
GYRO;6.313;4501.137;-0.03238;-4.90494;0.27245;3
AHRS;6.314;4501.142;9.0802;42.6438;96.8054;-0.22211;0.29578;0.71356;3
MAGN;6.317;4501.142;43.40500;-9.25700;-13.89300;3
ACCE;6.321;4501.142;-4.68904;1.49937;6.68641;3
GYRO;6.322;4501.142;-0.03238;-4.90494;0.27245;3
LIGH;6.322;4501.145;203.0;3
ACCE;6.323;4501.147;-3.86185;1.73939;6.62775;3
GYRO;6.323;4501.147;-0.01924;-4.79621;0.34147;3
AHRS;6.324;4501.147;9.2336;38.5458;97.0114;-0.19609;0.27489;0.72235;3
LIGH;6.326;4501.149;203.0;3
GYRO;6.328;4501.152;-0.06597;-4.65174;0.36713;3
ACCE;6.329;4501.158;-3.21422;1.70766;6.95097;3
MAGN;6.329;4501.158;41.93100;-10.11300;-16.87000;3
AHRS;6.330;4501.158;9.3093;37.0330;97.3266;-0.18684;0.26684;0.72665;3
GYRO;6.331;4501.158;-0.06597;-4.65174;0.36713;3
LIGH;6.332;4501.160;362.0;3
GYRO;6.338;4501.163;-0.17196;-4.54331;0.34483;3
ACCE;6.339;4501.167;-2.97839;1.63105;7.23049;3
GYRO;6.340;4501.167;-0.17196;-4.54331;0.34483;3
AHRS;6.340;4501.167;9.4281;34.0271;97.5511;-0.16754;0.25128;0.73263;3
LIGH;6.341;4501.171;362.0;3
GYRO;6.349;4501.172;-0.30940;-4.46817;0.26420;3
ACCE;6.349;4501.178;-2.79044;1.50176;7.31189;3
MAGN;6.350;4501.178;39.99900;-9.77400;-20.49700;3
AHRS;6.351;4501.178;9.4636;31.4824;97.5366;-0.15100;0.23791;0.73613;3
GYRO;6.355;4501.178;-0.30940;-4.46817;0.26420;3
LIGH;6.355;4501.181;362.0;3
ACCE;6.357;4501.187;-2.32357;1.41737;7.61356;3
GYRO;6.357;4501.187;-0.43921;-4.40403;0.16982;3
AHRS;6.358;4501.187;9.3878;28.5526;97.7930;-0.13306;0.22133;0.74107;3
LIGH;6.359;4501.189;362.0;3
GYRO;6.397;4501.192;-0.55680;-4.40556;0.08644;3
GYRO;6.398;4501.197;-0.55680;-4.40556;0.08644;3
ACCE;6.399;4501.199;-1.73939;1.32220;8.14208;3
MAGN;6.402;4501.199;38.34600;-9.77400;-24.45200;3
GYRO;6.403;4501.199;-0.55680;-4.40556;0.08644;3
AHRS;6.405;4501.199;8.9529;23.5159;98.1705;-0.10348;0.19080;0.74799;3
LIGH;6.421;4501.203;498.0;3
ACCE;6.422;4501.207;-1.30245;1.19650;8.97107;3
AHRS;6.422;4501.207;8.9529;23.5159;98.1705;-0.10348;0.19080;0.74799;3
GYRO;6.430;4501.207;-0.66462;-4.51368;0.00397;3
GYRO;6.431;4501.212;-0.72265;-4.61081;-0.06842;3
GYRO;6.432;4501.217;-0.72265;-4.61081;-0.06842;3
MAGN;6.437;4501.221;35.93700;-9.41900;-28.03800;3
ACCE;6.438;4501.221;-1.34913;1.18932;9.78750;3
AHRS;6.439;4501.221;8.9529;23.5159;98.1705;-0.10348;0.19080;0.74799;3
GYRO;6.439;4501.221;-0.72265;-4.61081;-0.06842;3
HUMI;6.444;4501.226;50.6;3
TEMP;6.444;4501.226;25.6;3
LIGH;6.451;4501.226;498.0;3
LIGH;6.452;4501.227;498.0;3
ACCE;6.454;4501.227;-1.85311;1.06123;10.29267;3
GYRO;6.455;4501.227;-0.72876;-4.56041;-0.09529;3
AHRS;6.459;4501.227;8.0467;17.1291;98.4887;-0.06724;0.14954;0.75403;3
LIGH;6.460;4501.229;498.0;3
GYRO;6.460;4501.232;-0.71349;-4.44588;-0.10629;3
ACCE;6.461;4501.238;-2.13144;0.72425;10.74697;3
MAGN;6.461;4501.238;34.12400;-9.41900;-31.06500;3
AHRS;6.465;4501.238;7.7707;15.5440;99.3656;-0.05943;0.13849;0.75966;3
GYRO;6.467;4501.238;-0.71349;-4.44588;-0.10629;3
LIGH;6.468;4501.241;575.0;3
GYRO;6.468;4501.243;-0.65699;-4.02438;-0.03054;3
ACCE;6.469;4501.247;-1.94289;0.70569;11.03787;3
GYRO;6.470;4501.247;-0.65699;-4.02438;-0.03054;3
AHRS;6.471;4501.247;7.2882;12.7025;99.4175;-0.04336;0.11958;0.76110;3
LIGH;6.473;4501.249;575.0;3
GYRO;6.474;4501.252;-0.52901;-3.50820;0.10018;3
ACCE;6.479;4501.259;-1.43113;0.68893;10.88943;3
MAGN;6.479;4501.259;32.22000;-9.41900;-32.24000;3
AHRS;6.480;4501.259;6.9278;10.5945;100.1509;-0.03206;0.10528;0.76580;3
GYRO;6.480;4501.259;-0.52901;-3.50820;0.10018;3
PRES;6.481;4501.262;953.9400;3
LIGH;6.481;4501.262;575.0;3
ACCE;6.481;4501.267;-0.64823;0.82600;10.06403;3
GYRO;6.482;4501.267;-0.34880;-3.09128;0.21533;3
AHRS;6.482;4501.267;6.5680;8.1335;100.2892;-0.01773;0.08924;0.76708;3
LIGH;6.483;4501.269;575.0;3
GYRO;6.483;4501.272;-0.16799;-2.78707;0.26756;3
ACCE;6.483;4501.278;0.04250;0.95349;9.30746;3
MAGN;6.484;4501.278;30.73100;-9.41900;-33.85100;3
AHRS;6.484;4501.278;6.4201;6.6703;100.5831;-0.00897;0.08012;0.76888;3
GYRO;6.485;4501.278;-0.16799;-2.78707;0.26756;3
LIGH;6.485;4501.280;611.0;3
GYRO;6.487;4501.283;-0.08002;-2.61725;0.25076;3
ACCE;6.487;4501.287;0.34177;1.06602;8.82682;3
GYRO;6.487;4501.287;-0.08002;-2.61725;0.25076;3
AHRS;6.488;4501.287;6.3343;4.8484;100.7735;0.00266;0.06945;0.76999;3
LIGH;6.489;4501.289;611.0;3
GYRO;6.489;4501.292;-0.14539;-2.55647;0.18845;3
ACCE;6.489;4501.298;0.37409;1.10911;8.99083;3
MAGN;6.490;4501.298;29.07800;-9.41900;-34.84100;3
AHRS;6.490;4501.298;6.3059;3.4463;100.6738;0.01198;0.06149;0.76935;3
GYRO;6.491;4501.298;-0.14539;-2.55647;0.18845;3
LIGH;6.491;4501.300;611.0;3
GYRO;6.491;4501.303;-0.21411;-2.55525;0.14447;3
ACCE;6.492;4501.307;0.38367;0.86790;9.82401;3
GYRO;6.492;4501.307;-0.21411;-2.55525;0.14447;3
AHRS;6.492;4501.307;6.2117;1.7989;100.8076;0.02245;0.05173;0.76987;3
LIGH;6.493;4501.309;624.0;3
GYRO;6.493;4501.312;-0.33750;-2.59007;0.04856;3
ACCE;6.494;4501.319;0.27414;0.85353;10.48600;3
MAGN;6.494;4501.319;27.59000;-9.41900;-37.16800;3
AHRS;6.495;4501.319;6.0914;0.4609;100.8004;0.03077;0.04350;0.76956;3
GYRO;6.495;4501.319;-0.33750;-2.59007;0.04856;3
LIGH;6.495;4501.321;594.0;3
ACCE;6.496;4501.327;0.33279;0.62788;10.74338;3
GYRO;6.496;4501.327;-0.37415;-2.73026;-0.01558;3
AHRS;6.497;4501.327;5.8380;-1.3271;100.8467;0.04136;0.03188;0.76935;3
LIGH;6.497;4501.329;594.0;3
GYRO;6.539;4501.332;-0.31001;-2.85732;-0.00764;3
ACCE;6.539;4501.338;0.94631;0.54229;11.07618;3
MAGN;6.540;4501.338;25.18700;-9.41900;-37.80000;3
AHRS;6.540;4501.338;5.6429;-2.5902;101.2784;0.04866;0.02373;0.77133;3
GYRO;6.541;4501.338;-0.31001;-2.85732;-0.00764;3
LIGH;6.541;4501.340;594.0;3
GYRO;6.541;4501.343;-0.18418;-2.90375;0.05742;3
ACCE;6.542;4501.347;1.74956;0.81702;11.34612;3
GYRO;6.542;4501.347;-0.18418;-2.90375;0.05742;3
AHRS;6.542;4501.347;5.4332;-4.4317;101.2685;0.05990;0.01212;0.77050;3
LIGH;6.543;4501.349;551.0;3
GYRO;6.543;4501.352;-0.02169;-2.85335;0.11087;3
ACCE;6.543;4501.358;2.25294;0.95589;11.01812;3
MAGN;6.544;4501.358;23.40800;-9.41900;-38.69100;3
AHRS;6.544;4501.358;5.3291;-5.9833;101.5688;0.06974;0.00301;0.77135;3
GYRO;6.544;4501.358;-0.02169;-2.85335;0.11087;3
LIGH;6.545;4501.360;551.0;3
GYRO;6.549;4501.363;0.15027;-2.64352;0.12156;3
ACCE;6.550;4501.367;2.28167;1.00137;10.45368;3
GYRO;6.550;4501.367;0.15027;-2.64352;0.12156;3
AHRS;6.550;4501.367;5.3038;-7.8201;101.6459;0.08196;-0.00725;0.77057;3
LIGH;6.551;4501.369;551.0;3
GYRO;6.551;4501.372;0.27031;-2.25806;0.12065;3
ACCE;6.551;4501.379;2.06201;1.21446;9.63128;3
MAGN;6.552;4501.379;22.12600;-9.75700;-39.11400;3
AHRS;6.552;4501.379;5.3790;-9.2113;101.6514;0.09172;-0.01441;0.76949;3
GYRO;6.552;4501.379;0.27031;-2.25806;0.12065;3
LIGH;6.553;4501.382;551.0;3
ACCE;6.558;4501.387;1.94230;1.27910;8.90882;3
GYRO;6.559;4501.387;0.30757;-1.79594;0.13592;3
AHRS;6.559;4501.387;5.5598;-10.8026;101.7853;0.10341;-0.02184;0.76873;3
LIGH;6.559;4501.391;510.0;3
GYRO;6.574;4501.392;0.29413;-1.40774;0.14905;3
GYRO;6.574;4501.397;0.29413;-1.40774;0.14905;3
AHRS;6.575;4501.403;5.7046;-11.6712;101.4475;0.10995;-0.02597;0.76593;3
MAGN;6.577;4501.403;21.06100;-9.75700;-39.64900;3
ACCE;6.578;4501.403;2.15179;1.41856;8.64546;3
GYRO;6.578;4501.403;0.29413;-1.40774;0.14905;3
LIGH;6.578;4501.407;510.0;3
ACCE;6.579;4501.408;2.63422;1.50535;8.73046;3
GYRO;6.579;4501.408;0.21044;-1.26571;0.18234;3
AHRS;6.579;4501.408;5.9525;-13.0022;101.6617;0.12024;-0.03142;0.76555;3
LIGH;6.580;4501.410;510.0;3
GYRO;6.590;4501.413;0.10354;-1.06688;0.18967;3
ACCE;6.590;4501.419;2.87663;1.34913;8.76457;3
MAGN;6.591;4501.419;21.06100;-9.75700;-40.36800;3
AHRS;6.591;4501.419;6.0036;-13.3530;101.1697;0.12272;-0.03354;0.76241;3
GYRO;6.592;4501.419;0.10354;-1.06688;0.18967;3
LIGH;6.592;4501.423;510.0;3
ACCE;6.597;4501.427;2.87843;1.34794;8.88428;3
GYRO;6.597;4501.427;0.02321;-0.90591;0.15669;3
AHRS;6.598;4501.427;6.0474;-14.0885;101.3215;0.12790;-0.03714;0.76240;3
LIGH;6.601;4501.430;518.0;3
GYRO;6.610;4501.432;-0.04337;-0.73243;0.12065;3
ACCE;6.611;4501.440;2.79703;1.24798;9.04829;3
MAGN;6.611;4501.440;20.75800;-9.75700;-40.36800;3
AHRS;6.612;4501.440;6.0446;-14.5314;101.1578;0.13077;-0.03980;0.76100;3
GYRO;6.612;4501.440;-0.04337;-0.73243;0.12065;3
PRES;6.613;4501.443;954.0100;3
LIGH;6.613;4501.443;518.0;3
ACCE;6.619;4501.448;2.62105;1.17256;9.23623;3
GYRO;6.620;4501.448;-0.07941;-0.57177;0.08033;3
AHRS;6.620;4501.448;5.9934;-15.0551;101.2502;0.13401;-0.04293;0.76096;3
LIGH;6.620;4501.452;518.0;3
GYRO;6.629;4501.453;-0.09377;-0.45235;0.02046;3
ACCE;6.629;4501.458;2.44029;1.14802;9.43435;3
MAGN;6.630;4501.458;20.26800;-9.75700;-40.36800;3
AHRS;6.630;4501.458;5.9461;-15.3292;101.3159;0.13560;-0.04469;0.76105;3
GYRO;6.631;4501.458;-0.09377;-0.45235;0.02046;3
LIGH;6.631;4501.462;512.0;3
ACCE;6.637;4501.467;2.31878;1.13485;9.84915;3
GYRO;6.638;4501.467;-0.09774;-0.39859;-0.03543;3
AHRS;6.638;4501.467;5.8918;-15.5562;101.3294;0.13681;-0.04629;0.76091;3
LIGH;6.639;4501.469;512.0;3
GYRO;6.650;4501.472;-0.09132;-0.37629;-0.06322;3
GYRO;6.651;4501.477;-0.09132;-0.37629;-0.06322;3
AHRS;6.652;4501.480;5.8453;-15.7117;101.7004;0.13775;-0.04701;0.76282;3
MAGN;6.653;4501.480;20.26800;-10.08100;-39.67200;3
ACCE;6.653;4501.480;2.17753;1.05225;10.34056;3
GYRO;6.654;4501.480;-0.09132;-0.37629;-0.06322;3
LIGH;6.655;4501.483;512.0;3
ACCE;6.656;4501.487;2.42652;1.07619;10.41119;3
GYRO;6.657;4501.487;-0.06506;-0.30452;-0.06261;3
AHRS;6.658;4501.487;5.7890;-15.9415;101.6592;0.13895;-0.04870;0.76238;3
LIGH;6.659;4501.489;512.0;3
GYRO;6.670;4501.492;-0.00916;-0.23793;-0.03574;3
GYRO;6.671;4501.497;-0.00916;-0.23793;-0.03574;3
AHRS;6.672;4501.500;5.7684;-16.0498;101.9704;0.13970;-0.04906;0.76398;3
MAGN;6.673;4501.500;20.26800;-10.08100;-39.67200;3
ACCE;6.673;4501.500;2.64859;1.10014;10.10772;3
GYRO;6.674;4501.500;-0.00916;-0.23793;-0.03574;3
LIGH;6.675;4501.503;497.0;3
ACCE;6.677;4501.507;2.48518;1.04028;9.53670;3
GYRO;6.677;4501.507;0.08522;-0.06994;-0.01436;3
AHRS;6.679;4501.507;5.7653;-16.1977;101.9629;0.14066;-0.04990;0.76376;3
LIGH;6.680;4501.510;497.0;3
GYRO;6.689;4501.512;0.18937;0.11515;-0.04307;3
ACCE;6.690;4501.519;2.17334;1.06961;8.94234;3
MAGN;6.691;4501.519;20.26800;-10.08100;-40.28000;3
AHRS;6.691;4501.519;5.8031;-16.2043;102.0291;0.14094;-0.04960;0.76407;3
GYRO;6.692;4501.519;0.18937;0.11515;-0.04307;3
LIGH;6.693;4501.521;497.0;3
ACCE;6.699;4501.527;1.91596;1.17376;8.64486;3
GYRO;6.700;4501.527;0.24648;0.27458;-0.09591;3
AHRS;6.700;4501.527;5.9348;-16.0969;102.0560;0.14094;-0.04809;0.76420;3
LIGH;6.702;4501.532;497.0;3
GYRO;6.710;4501.532;0.22327;0.38026;-0.12584;3
ACCE;6.711;4501.539;1.65559;1.04926;8.65803;3
MAGN;6.711;4501.539;20.72700;-10.08100;-39.88400;3
AHRS;6.712;4501.539;6.0707;-15.9152;101.8547;0.14038;-0.04642;0.76317;3
GYRO;6.713;4501.539;0.22327;0.38026;-0.12584;3
LIGH;6.714;4501.542;487.0;3
ACCE;6.718;4501.547;1.49278;1.01275;9.13448;3
GYRO;6.719;4501.547;0.14875;0.39889;-0.13897;3
AHRS;6.722;4501.547;6.2249;-15.6175;101.8366;0.13922;-0.04377;0.76326;3
LIGH;6.724;4501.549;487.0;3
GYRO;6.731;4501.552;0.06658;0.30665;-0.13806;3
GYRO;6.732;4501.557;0.06658;0.30665;-0.13806;3
AHRS;6.733;4501.560;6.3072;-15.3599;101.7590;0.13792;-0.04190;0.76306;3
MAGN;6.734;4501.560;20.72700;-10.08100;-39.38500;3
ACCE;6.735;4501.560;1.55623;0.99000;9.78510;3
GYRO;6.739;4501.560;0.06658;0.30665;-0.13806;3
LIGH;6.740;4501.563;487.0;3
ACCE;6.740;4501.567;1.85610;1.01275;10.21905;3
GYRO;6.741;4501.567;0.03299;0.13500;-0.12889;3
AHRS;6.742;4501.567;6.3694;-15.0791;101.6972;0.13637;-0.04001;0.76299;3
LIGH;6.743;4501.569;487.0;3
GYRO;6.758;4501.572;0.01283;0.04704;-0.09499;3
GYRO;6.759;4501.577;0.01283;0.04704;-0.09499;3
AHRS;6.760;4501.584;6.3904;-14.9772;101.7768;0.13583;-0.03921;0.76352;3
MAGN;6.761;4501.584;20.72700;-10.08100;-39.38500;3
ACCE;6.762;4501.584;2.07996;1.05764;10.32200;3
GYRO;6.762;4501.584;0.01283;0.04704;-0.09499;3
LIGH;6.763;4501.588;501.0;3
ACCE;6.764;4501.589;2.13742;1.04327;10.15141;3
GYRO;6.764;4501.589;0.10721;-0.07025;-0.05162;3
AHRS;6.765;4501.589;6.4155;-14.8809;101.7152;0.13530;-0.03858;0.76327;3
LIGH;6.767;4501.591;501.0;3
ACCE;6.768;4501.598;2.23439;1.16657;9.78211;3
MAGN;6.769;4501.598;21.21700;-10.08100;-39.71400;3
GYRO;6.770;4501.598;0.15272;-0.02107;-0.04276;3
AHRS;6.790;4501.598;6.4468;-14.8789;101.6977;0.13545;-0.03838;0.76314;3
LIGH;6.791;4501.601;501.0;3
ACCE;6.791;4501.607;2.39839;1.30484;9.35175;3
GYRO;6.792;4501.607;0.24068;0.04581;-0.01924;3
AHRS;6.792;4501.607;6.5314;-14.8787;101.7102;0.13591;-0.03779;0.76312;3
LIGH;6.793;4501.609;501.0;3
GYRO;6.794;4501.612;0.28955;0.21594;-0.00031;3
ACCE;6.816;4501.619;2.56419;1.40240;9.00459;3
MAGN;6.817;4501.619;21.21700;-10.08100;-39.71400;3
AHRS;6.818;4501.619;6.6602;-14.8579;101.4518;0.13639;-0.03712;0.76158;3
GYRO;6.818;4501.619;0.28955;0.21594;-0.00031;3
PRES;6.819;4501.622;954.0200;3
LIGH;6.820;4501.622;523.0;3
ACCE;6.820;4501.627;2.58753;1.37427;8.73944;3
GYRO;6.821;4501.627;0.29016;0.41478;0.01527;3
AHRS;6.821;4501.627;6.8594;-14.7159;101.5204;0.13654;-0.03491;0.76191;3
LIGH;6.822;4501.629;523.0;3
GYRO;6.823;4501.632;0.26084;0.63499;0.03268;3
ACCE;6.823;4501.638;2.33734;1.31023;8.77774;3
MAGN;6.824;4501.638;21.59100;-10.08100;-38.83200;3
AHRS;6.824;4501.638;6.9866;-14.5315;101.1659;0.13590;-0.03346;0.76002;3
GYRO;6.830;4501.638;0.26084;0.63499;0.03268;3
LIGH;6.830;4501.641;523.0;3
ACCE;6.831;4501.647;2.05004;1.21326;9.00878;3
GYRO;6.831;4501.647;0.23121;0.85094;0.03818;3
AHRS;6.832;4501.647;7.1402;-14.1163;101.2445;0.13400;-0.03004;0.76078;3
LIGH;6.833;4501.649;506.0;3
GYRO;6.833;4501.652;0.15058;0.94531;0.04581;3
ACCE;6.834;4501.658;2.00754;1.19531;9.58100;3
MAGN;6.835;4501.658;22.24800;-10.08100;-38.83200;3
AHRS;6.837;4501.658;7.2452;-13.6667;100.9278;0.13151;-0.02721;0.75943;3
GYRO;6.838;4501.658;0.15058;0.94531;0.04581;3
LIGH;6.838;4501.661;506.0;3
ACCE;6.838;4501.667;2.01293;1.22703;10.39503;3
GYRO;6.839;4501.667;0.08277;1.07818;0.05864;3
AHRS;6.839;4501.667;7.3225;-13.0458;100.9957;0.12783;-0.02316;0.76043;3
LIGH;6.840;4501.669;506.0;3
SOUN;6.840;120.07;0.00366;45.26
WIFI;6.841;4501.612;eduroam;00:0b:86:27:36:c0;-76
WIFI;6.841;4501.613;eduroam;00:0b:86:27:32:e0;-91
WIFI;6.841;4501.613;test-CAR;00:0b:86:27:32:e2;-91
WIFI;6.841;4501.613;portal-csic;00:0b:86:27:32:e1;-88
WIFI;6.841;4501.612;portal-csic;00:0b:86:27:36:c1;-76
WIFI;6.841;4501.612;test-CAR;00:0b:86:27:36:c2;-76
WIFI;6.841;4501.613;eduroam;00:0b:86:27:3e:d0;-79
WIFI;6.841;4501.613;test-CAR;00:0b:86:27:3e:d2;-82
WIFI;6.841;4501.612;SMC_LOPSI;00:13:f7:80:98:e4;-46
WIFI;6.841;4501.613;portal-csic;00:0b:86:27:3e:d1;-76
WIFI;6.841;4501.613;WLAN_3F;e0:91:53:1b:36:f3;-91
GYRO;6.870;4501.672;0.06017;1.12796;0.05803;3
ACCE;6.870;4501.680;1.79445;1.13784;11.02171;3
MAGN;6.871;4501.680;22.68000;-10.08100;-38.83200;3
AHRS;6.871;4501.680;7.3424;-12.4594;100.8604;0.12402;-0.01992;0.76030;3
GYRO;6.872;4501.680;0.06017;1.12796;0.05803;3
LIGH;6.872;4501.682;506.0;3
ACCE;6.872;4501.687;1.51792;1.19231;11.31081;3
GYRO;6.873;4501.687;0.10385;1.17469;0.03696;3
AHRS;6.873;4501.687;7.3606;-11.6138;100.9303;0.11852;-0.01502;0.76156;3
LIGH;6.874;4501.700;515.0;3
GYRO;6.874;4501.692;0.21564;1.26968;0.01924;3
ACCE;6.879;4501.698;1.23601;1.26534;11.27250;3
MAGN;6.879;4501.698;23.13000;-10.08100;-39.29700;3
AHRS;6.880;4501.698;7.3923;-11.0480;100.7988;0.11492;-0.01179;0.76138;3
GYRO;6.880;4501.698;0.21564;1.26968;0.01924;3
LIGH;6.880;4501.701;515.0;3
GYRO;6.881;4501.703;0.37110;1.39063;0.01008;3
ACCE;6.881;4501.707;1.13425;1.35871;10.71286;3
GYRO;6.881;4501.707;0.37110;1.39063;0.01008;3
AHRS;6.882;4501.707;7.5186;-10.2060;100.8545;0.11002;-0.00620;0.76239;3
LIGH;6.882;4501.711;515.0;3
GYRO;6.889;4501.712;0.53084;1.52380;0.01985;3
ACCE;6.890;4501.718;1.12647;1.57479;9.99340;3
MAGN;6.891;4501.718;23.13000;-10.43200;-39.29700;3
AHRS;6.891;4501.718;7.7127;-9.4591;100.6707;0.10611;-0.00091;0.76190;3
GYRO;6.892;4501.718;0.53084;1.52380;0.01985;3
LIGH;6.893;4501.722;515.0;3
GYRO;6.896;4501.723;0.62308;1.64934;0.02810;3
ACCE;6.897;4501.727;1.14802;1.87107;9.41041;3
GYRO;6.898;4501.727;0.62308;1.64934;0.02810;3
AHRS;6.898;4501.727;8.0574;-8.4858;100.7537;0.10153;0.00690;0.76293;3
LIGH;6.899;4501.729;539.0;3
GYRO;6.909;4501.732;0.62797;1.79167;0.02321;3
ACCE;6.910;4501.739;1.20847;2.08834;8.95252;3
MAGN;6.910;4501.739;23.91600;-10.43200;-39.29700;3
AHRS;6.911;4501.739;8.3966;-7.6362;99.9761;0.09783;0.01325;0.75903;3
GYRO;6.912;4501.739;0.62797;1.79167;0.02321;3
LIGH;6.912;4501.742;539.0;3
ACCE;6.916;4501.747;1.01754;2.23259;8.30010;3
GYRO;6.917;4501.747;0.58521;1.88208;0.00000;3
AHRS;6.917;4501.747;8.8525;-6.3994;100.0651;0.09215;0.02331;0.76017;3
LIGH;6.918;4501.749;539.0;3
GYRO;6.931;4501.752;0.50977;2.08916;-0.04215;3
GYRO;6.932;4501.757;0.50977;2.08916;-0.04215;3
AHRS;6.932;4501.762;9.1439;-5.5355;99.1512;0.08827;0.02940;0.75546;3
MAGN;6.933;4501.762;26.29600;-10.43200;-37.16400;3
ACCE;6.933;4501.762;0.50458;2.24157;7.71412;3
GYRO;6.934;4501.762;0.50977;2.08916;-0.04215;3
LIGH;6.934;4501.764;576.0;3
ACCE;6.936;4501.767;0.06045;2.25414;7.88171;3
GYRO;6.937;4501.767;0.37965;2.28952;-0.09774;3
AHRS;6.937;4501.767;9.5900;-3.7894;99.1738;0.07925;0.04225;0.75652;3
LIGH;6.938;4501.769;576.0;3
GYRO;6.948;4501.772;0.16921;2.44560;-0.13073;3
ACCE;6.949;4501.778;-0.45430;2.01951;8.73764;3
MAGN;6.950;4501.778;28.46600;-10.83500;-35.67000;3
AHRS;6.950;4501.778;9.7327;-2.9979;98.7067;0.07502;0.04737;0.75430;3
GYRO;6.951;4501.778;0.16921;2.44560;-0.13073;3
LIGH;6.952;4501.781;576.0;3
ACCE;6.957;4501.787;-0.80086;1.72921;9.65641;3
GYRO;6.957;4501.787;-0.05498;2.55311;-0.12767;3
AHRS;6.958;4501.787;9.8458;-1.3720;98.6433;0.06498;0.05730;0.75486;3
LIGH;6.959;4501.789;576.0;3
GYRO;6.970;4501.792;-0.18754;2.65513;-0.10446;3
ACCE;6.970;4501.799;-0.99479;1.57598;10.44111;3
MAGN;6.971;4501.799;30.50500;-10.83500;-33.79900;3
AHRS;6.972;4501.799;9.8104;0.0029;98.8775;0.05558;0.06498;0.75693;3
GYRO;6.972;4501.799;-0.18754;2.65513;-0.10446;3
PRES;6.973;4501.802;953.9900;3
LIGH;6.973;4501.802;569.0;3
ACCE;6.976;4501.807;-0.97384;1.46585;11.25993;3
GYRO;6.977;4501.807;-0.18631;2.75531;-0.07697;3
AHRS;6.978;4501.807;9.6616;1.8892;98.8236;0.04231;0.07463;0.75751;3
LIGH;6.979;4501.809;569.0;3
GYRO;6.988;4501.812;-0.13775;2.83961;-0.05589;3
ACCE;6.989;4501.818;-1.08457;1.36469;11.63821;3
MAGN;6.990;4501.818;32.37300;-10.83500;-31.32000;3
AHRS;6.991;4501.818;9.5505;3.1762;99.5213;0.03267;0.08136;0.76190;3
GYRO;6.991;4501.818;-0.13775;2.83961;-0.05589;3
LIGH;6.992;4501.821;569.0;3
GYRO;6.997;4501.823;0.03604;2.90436;-0.04979;3
ACCE;6.998;4501.827;-1.29586;1.36350;11.46463;3
GYRO;6.998;4501.827;0.03604;2.90436;-0.04979;3
AHRS;6.999;4501.827;9.4388;5.0019;99.5070;0.01991;0.09084;0.76228;3
LIGH;7.001;4501.829;569.0;3
GYRO;7.008;4501.832;0.26878;3.16917;-0.04368;3
ACCE;7.009;4501.838;-1.67893;1.40779;10.80204;3
MAGN;7.010;4501.838;34.63200;-10.83500;-29.66600;3
AHRS;7.011;4501.838;9.4399;6.5334;99.8111;0.00947;0.09942;0.76417;3
GYRO;7.012;4501.838;0.26878;3.16917;-0.04368;3
LIGH;7.013;4501.841;539.0;3
GYRO;7.017;4501.843;0.50946;3.59739;-0.04551;3
ACCE;7.018;4501.847;-2.18291;1.49278;9.60015;3
GYRO;7.018;4501.847;0.50946;3.59739;-0.04551;3
AHRS;7.019;4501.847;9.6005;8.5784;99.7771;-0.00324;0.11184;0.76401;3
LIGH;7.021;4501.849;539.0;3
GYRO;7.030;4501.852;0.69639;4.03965;-0.05681;3
ACCE;7.031;4501.859;-2.26312;1.62147;8.38689;3
MAGN;7.032;4501.859;36.61300;-11.23800;-25.60700;3
AHRS;7.033;4501.859;9.8629;10.4874;99.7456;-0.01445;0.12414;0.76366;3
GYRO;7.034;4501.859;0.69639;4.03965;-0.05681;3
LIGH;7.035;4501.862;539.0;3
ACCE;7.039;4501.867;-2.41695;1.85132;7.50762;3
GYRO;7.039;4501.867;0.76022;4.33775;-0.08827;3
AHRS;7.040;4501.867;10.3461;13.3634;99.6229;-0.03073;0.14319;0.76242;3
LIGH;7.041;4501.870;539.0;3
GYRO;7.048;4501.872;0.68111;4.41869;-0.16249;3
ACCE;7.049;4501.878;-2.69288;2.12366;6.93241;3
MAGN;7.050;4501.878;38.93200;-11.23800;-22.72700;3
AHRS;7.050;4501.878;10.6910;15.3693;98.9264;-0.04118;0.15670;0.75798;3
GYRO;7.051;4501.878;0.68111;4.41869;-0.16249;3
LIGH;7.052;4501.881;453.0;3
GYRO;7.057;4501.883;0.50488;4.41167;-0.24282;3
ACCE;7.057;4501.887;-2.95684;2.25953;6.76182;3
GYRO;7.058;4501.887;0.50488;4.41167;-0.24282;3
AHRS;7.059;4501.887;11.1009;18.2353;98.7169;-0.05748;0.17519;0.75568;3
LIGH;7.059;4501.889;453.0;3
GYRO;7.068;4501.892;0.31643;4.44313;-0.33323;3
ACCE;7.069;4501.898;-3.56556;2.21404;7.04254;3
MAGN;7.070;4501.898;40.68700;-11.23800;-18.75600;3
AHRS;7.070;4501.898;11.3293;20.5920;98.3124;-0.07104;0.18979;0.75222;3
GYRO;7.071;4501.898;0.31643;4.44313;-0.33323;3
LIGH;7.072;4501.901;453.0;3
GYRO;7.078;4501.903;0.23671;4.54636;-0.38668;3
ACCE;7.078;4501.908;-5.52282;1.60771;7.98287;3
GYRO;7.081;4501.908;0.23671;4.54636;-0.38668;3
AHRS;7.081;4501.908;11.4314;23.5378;98.0488;-0.08929;0.20669;0.74876;3
LIGH;7.082;4501.910;453.0;3
GYRO;7.090;4501.913;0.09163;4.62150;-0.45968;3
ACCE;7.091;4501.920;-6.50744;1.27910;9.39245;3
MAGN;7.092;4501.920;42.24300;-11.54700;-14.78200;3
AHRS;7.094;4501.920;11.4241;26.0775;98.6469;-0.10705;0.21986;0.74982;3
GYRO;7.096;4501.920;0.09163;4.62150;-0.45968;3
LIGH;7.098;4501.923;312.0;3
ACCE;7.099;4501.927;-7.03835;1.05285;10.37647;3
GYRO;7.100;4501.927;-0.02871;4.78827;-0.43127;3
AHRS;7.101;4501.927;11.2728;29.4665;98.3312;-0.12938;0.23736;0.74452;3
LIGH;7.102;4501.930;312.0;3
GYRO;7.112;4501.932;-0.01833;4.95259;-0.30849;3
GYRO;7.113;4501.937;-0.01833;4.95259;-0.30849;3
AHRS;7.115;4501.942;11.0957;31.5951;99.5455;-0.14680;0.24602;0.74821;3
MAGN;7.117;4501.942;43.37700;-11.54700;-10.60700;3
ACCE;7.118;4501.942;-7.09103;0.87987;10.70388;3
GYRO;7.119;4501.942;-0.01833;4.95259;-0.30849;3
LIGH;7.120;4501.945;312.0;3
ACCE;7.121;4501.947;-6.89470;0.86371;10.20109;3
GYRO;7.122;4501.947;0.18967;5.14898;-0.13347;3
AHRS;7.123;4501.947;10.8846;35.6953;99.3497;-0.17419;0.26627;0.74123;3
LIGH;7.124;4501.949;111.0;3
GYRO;7.129;4501.952;0.56230;5.44892;0.04612;3
ACCE;7.130;4501.958;-6.88991;1.10133;8.55149;3
MAGN;7.131;4501.958;44.10400;-11.54700;-5.41200;3
AHRS;7.132;4501.958;10.8711;37.3297;100.2597;-0.18699;0.27311;0.74330;3
GYRO;7.133;4501.958;0.56230;5.44892;0.04612;3
LIGH;7.134;4501.961;111.0;3
BLE4;7.136;2016;12;-73
BLE4;7.138;2016;13;-73
BLE4;7.138;2016;15;-81
BLE4;7.138;2016;10;-84
BLE4;7.139;2016;16;-84
BLE4;7.139;2016;11;-88
BLE4;7.140;2016;9;-89
BLE4;7.140;2016;14;-93
GYRO;7.141;4501.963;0.99449;5.85392;0.18234;3
ACCE;7.142;4501.967;-6.90428;1.41198;6.09624;3
GYRO;7.143;4501.967;0.99449;5.85392;0.18234;3
AHRS;7.144;4501.967;11.1675;40.9379;100.0617;-0.20818;0.29343;0.73645;3
LIGH;7.147;4501.970;111.0;3
GYRO;7.150;4501.972;1.34054;6.33651;0.28222;3
GYRO;7.151;4501.979;1.34054;6.33651;0.28222;3
AHRS;7.152;4501.979;11.9596;45.9829;99.0328;-0.23320;0.32515;0.72278;3
MAGN;7.153;4501.979;44.10400;-11.54700;-0.08200;3
ACCE;7.153;4501.979;-6.86657;1.73161;3.72239;3
LIGH;7.154;4501.983;111.0;3
PRES;7.154;4501.983;954.0200;3
ACCE;7.157;4501.987;-6.91685;2.15418;2.21942;3
GYRO;7.158;4501.987;1.44164;6.76869;0.33689;3
AHRS;7.158;4501.987;12.4384;48.7220;98.7108;-0.24685;0.34198;0.71625;3
LIGH;7.159;4501.990;56.0;3
GYRO;7.169;4501.992;1.47707;6.94279;0.32987;3
ACCE;7.170;4501.998;-7.14250;2.42413;1.53887;3
MAGN;7.171;4501.998;43.69000;-11.54700;5.79900;3
AHRS;7.171;4501.998;13.0143;52.0368;97.5163;-0.26058;0.36390;0.70415;3
GYRO;7.172;4501.998;1.47707;6.94279;0.32987;3
LIGH;7.173;4502.001;56.0;3
GYRO;7.178;4502.003;1.32924;6.88628;0.23610;3
ACCE;7.179;4502.007;-7.15926;2.37804;1.62506;3
GYRO;7.180;4502.007;1.32924;6.88628;0.23610;3
AHRS;7.181;4502.007;13.7605;56.6745;96.8702;-0.28263;0.39154;0.69153;3
LIGH;7.182;4502.011;56.0;3
GYRO;7.189;4502.012;1.07757;6.53320;0.08491;3
ACCE;7.190;4502.018;-6.85939;2.19967;2.19010;3
MAGN;7.190;4502.018;42.61300;-11.88000;11.10000;3
AHRS;7.191;4502.018;14.2466;60.4307;95.7725;-0.29858;0.41437;0.67793;3
GYRO;7.192;4502.018;1.07757;6.53320;0.08491;3
LIGH;7.193;4502.021;56.0;3
GYRO;7.198;4502.023;0.84330;6.05703;-0.06292;3
ACCE;7.199;4502.028;-7.70993;2.16436;2.25474;3
GYRO;7.200;4502.028;0.84330;6.05703;-0.06292;3
AHRS;7.201;4502.028;14.6235;64.7523;95.1809;-0.31966;0.43756;0.66446;3
LIGH;7.202;4502.031;56.0;3
GYRO;7.210;4502.033;0.75686;5.60255;-0.23030;3
ACCE;7.210;4502.040;-8.94893;2.39001;1.27970;3
MAGN;7.211;4502.040;41.55100;-11.88000;14.78500;3
AHRS;7.212;4502.040;14.7834;68.1010;94.9308;-0.33710;0.45393;0.65415;3
GYRO;7.213;4502.040;0.75686;5.60255;-0.23030;3
LIGH;7.214;4502.042;56.0;3
ACCE;7.217;4502.048;-10.27532;2.40138;0.42258;3
GYRO;7.218;4502.048;0.79626;5.26657;-0.37202;3
AHRS;7.218;4502.048;14.8196;72.2655;94.3591;-0.35810;0.47384;0.63914;3
LIGH;7.219;4502.050;56.0;3
GYRO;7.229;4502.053;0.82772;4.99840;-0.39798;3
ACCE;7.230;4502.059;-11.26412;2.26551;0.07482;3
MAGN;7.230;4502.059;39.68900;-11.88000;17.90900;3
AHRS;7.231;4502.059;14.7453;74.9388;95.2118;-0.37689;0.48198;0.63394;3
GYRO;7.233;4502.059;0.82772;4.99840;-0.39798;3
LIGH;7.233;4502.062;55.0;3
GYRO;7.255;4502.064;0.75778;4.65693;-0.30055;3
ACCE;7.258;4502.068;-11.45506;2.17753;-0.03591;3
GYRO;7.260;4502.068;0.75778;4.65693;-0.30055;3
AHRS;7.261;4502.068;14.5079;80.9978;95.9374;-0.41424;0.50266;0.61521;3
GYRO;7.263;4502.073;0.69669;4.34111;-0.21655;3
LIGH;7.264;4502.075;55.0;3
AHRS;7.268;4502.079;14.5079;80.9978;95.9374;-0.41424;0.50266;0.61521;3
ACCE;7.271;4502.079;-11.13842;2.19189;0.02394;3
MAGN;7.273;4502.079;37.93100;-11.88000;20.31000;3
GYRO;7.274;4502.079;0.69669;4.34111;-0.21655;3
LIGH;7.276;4502.087;55.0;3
GYRO;7.276;4502.084;0.59071;4.22108;-0.02321;3
ACCE;7.278;4502.088;-10.27412;2.23618;0.43754;3
GYRO;7.280;4502.088;0.59071;4.22108;-0.02321;3
AHRS;7.281;4502.088;14.4299;83.9021;95.4645;-0.42795;0.51519;0.60247;3
LIGH;7.283;4502.090;55.0;3
GYRO;7.283;4502.093;0.55283;4.01033;0.16585;3
ACCE;7.285;4502.100;-9.54149;2.25235;0.49380;3
MAGN;7.287;4502.100;36.16300;-11.88000;22.29400;3
AHRS;7.288;4502.100;14.4494;86.1764;96.3217;-0.44364;0.52048;0.59708;3
GYRO;7.290;4502.100;0.55283;4.01033;0.16585;3
LIGH;7.293;4502.103;51.0;3
ACCE;7.294;4502.108;-8.94174;2.27689;0.19812;3
GYRO;7.299;4502.108;0.58246;3.83257;0.31521;3
AHRS;7.299;4502.108;14.5972;89.1012;95.9277;-0.45621;0.53318;0.58468;3
LIGH;7.300;4502.110;51.0;3
GYRO;7.300;4502.113;0.64904;3.75988;0.43158;3
GYRO;7.300;4502.118;0.64904;3.75988;0.43158;3
AHRS;7.301;4502.122;14.7528;90.9027;95.9124;-0.46454;0.54020;0.57793;3
MAGN;7.301;4502.122;34.22800;-11.88000;24.38600;3
ACCE;7.302;4502.122;-8.36714;2.32238;-0.47704;3
GYRO;7.302;4502.122;0.64904;3.75988;0.43158;3
LIGH;7.303;4502.125;51.0;3
ACCE;7.303;4502.127;-7.90027;2.28646;-1.23960;3
GYRO;7.303;4502.127;0.71960;3.80722;0.51191;3
AHRS;7.304;4502.127;15.1083;94.1847;95.3440;-0.47653;0.55510;0.56380;3
LIGH;7.304;4502.130;51.0;3
SOUN;7.305;25.94;0.00079;31.95
GYRO;7.308;4502.132;0.77152;3.91381;0.51343;3
ACCE;7.309;4502.139;-7.46033;2.25294;-1.77171;3
MAGN;7.309;4502.139;31.88000;-11.88000;26.72100;3
AHRS;7.310;4502.139;15.2624;95.4885;95.0559;-0.48081;0.56121;0.55797;3
GYRO;7.310;4502.139;0.77152;3.91381;0.51343;3
LIGH;7.311;4502.141;45.0;3
GYRO;7.322;4502.144;0.79290;3.99689;0.45173;3
GYRO;7.322;4502.149;0.79290;3.99689;0.45173;3
AHRS;7.323;4502.152;15.5542;98.1988;94.5046;-0.48981;0.57339;0.54582;3
ACCE;7.323;4502.152;-7.01980;2.30502;-2.21284;3
GYRO;7.324;4502.152;0.79290;3.99689;0.45173;3
LIGH;7.324;4502.154;45.0;3
GYRO;7.359;4502.157;0.79504;3.99078;0.36530;3
GYRO;7.362;4502.163;0.79504;3.99078;0.36530;3
ACCE;7.363;4502.163;-6.59782;2.29724;-2.21643;3
MAGN;7.364;4502.163;28.94100;-11.54000;28.79700;3
AHRS;7.365;4502.163;15.9691;105.4939;93.7137;-0.51765;0.60038;0.51301;3
PRES;7.371;4502.168;953.9600;3
LIGH;7.371;4502.168;45.0;3
ACCE;7.372;4502.168;-6.66546;2.16077;-1.80463;3
GYRO;7.373;4502.168;0.78618;3.89763;0.31551;3
AHRS;7.373;4502.168;15.9691;105.4939;93.7137;-0.51765;0.60038;0.51301;3
GYRO;7.374;4502.173;0.77091;3.84082;0.20403;3
ACCE;7.376;4502.179;-7.37414;2.07218;-2.32836;3
AHRS;7.379;4502.179;15.9691;105.4939;93.7137;-0.51765;0.60038;0.51301;3
GYRO;7.380;4502.179;0.77091;3.84082;0.20403;3
MAGN;7.381;4502.179;25.85600;-11.54000;30.46400;3
GYRO;7.381;4502.184;0.80817;3.81455;0.11270;3
ACCE;7.382;4502.188;-8.48206;2.02609;-3.18489;3
GYRO;7.383;4502.188;0.80817;3.81455;0.11270;3
AHRS;7.383;4502.188;15.9691;105.4939;93.7137;-0.51765;0.60038;0.51301;3
HUMI;7.390;4502.191;50.6;3
TEMP;7.391;4502.191;25.6;3
LIGH;7.391;4502.191;45.0;3
LIGH;7.394;4502.191;39.0;3
LIGH;7.395;4502.191;39.0;3
GYRO;7.395;4502.193;0.88087;3.99353;0.10751;3
ACCE;7.396;4502.199;-9.72345;2.17753;-3.69306;3
MAGN;7.398;4502.199;23.07700;-11.17700;32.71000;3
AHRS;7.398;4502.199;15.8625;110.1974;93.9262;-0.53984;0.61207;0.49144;3
GYRO;7.399;4502.199;0.88087;3.99353;0.10751;3
LIGH;7.399;4502.202;39.0;3
GYRO;7.399;4502.204;0.91996;4.25101;0.23488;3
ACCE;7.401;4502.208;-10.52491;2.42473;-4.59268;3
GYRO;7.402;4502.208;0.91996;4.25101;0.23488;3
AHRS;7.402;4502.208;15.7081;112.7419;93.3771;-0.54826;0.62087;0.47724;3
LIGH;7.402;4502.211;39.0;3
GYRO;7.403;4502.213;0.90408;4.52590;0.52076;3
ACCE;7.403;4502.220;-9.87129;2.41695;-5.84245;3
MAGN;7.404;4502.220;19.29100;-10.33000;34.72900;3
AHRS;7.404;4502.220;15.6032;115.1544;93.7513;-0.56064;0.62480;0.46604;3
GYRO;7.405;4502.220;0.90408;4.52590;0.52076;3
LIGH;7.405;4502.222;31.0;3
ACCE;7.406;4502.228;-8.37851;2.40677;-6.43861;3
GYRO;7.407;4502.228;0.84758;4.83286;0.87323;3
AHRS;7.407;4502.228;15.6361;118.5871;92.9845;-0.56998;0.63680;0.44743;3
LIGH;7.410;4502.230;31.0;3
GYRO;7.410;4502.233;0.71868;4.96817;1.11269;3
ACCE;7.410;4502.239;-6.81031;2.22900;-6.21595;3
MAGN;7.411;4502.239;15.55000;-9.62900;35.71300;3
AHRS;7.411;4502.239;15.7875;121.0388;92.1014;-0.57389;0.64710;0.43393;3
GYRO;7.412;4502.239;0.71868;4.96817;1.11269;3
LIGH;7.412;4502.241;31.0;3
GYRO;7.420;4502.244;0.63499;4.87379;1.16431;3
ACCE;7.421;4502.248;-5.61141;2.15358;-5.22415;3
GYRO;7.421;4502.248;0.63499;4.87379;1.16431;3
AHRS;7.421;4502.248;16.1429;124.4360;91.3030;-0.58065;0.65912;0.41685;3
LIGH;7.422;4502.252;21.0;3
GYRO;7.451;4502.253;0.50213;4.80629;1.17317;3
ACCE;7.452;4502.259;-4.54958;2.20326;-4.19644;3
MAGN;7.452;4502.259;10.62400;-9.26500;36.68000;3
AHRS;7.453;4502.259;16.4761;127.3295;89.3798;-0.57859;0.67527;0.40006;3
GYRO;7.453;4502.259;0.50213;4.80629;1.17317;3
LIGH;7.454;4502.261;21.0;3
GYRO;7.454;4502.264;0.50244;4.82370;1.14843;3
ACCE;7.454;4502.268;-3.65954;2.28886;-4.30118;3
GYRO;7.454;4502.268;0.50244;4.82370;1.14843;3
AHRS;7.455;4502.268;16.8623;130.4771;88.6645;-0.58378;0.68543;0.38477;3
LIGH;7.458;4502.270;21.0;3
GYRO;7.458;4502.273;0.63561;5.25558;1.13835;3
ACCE;7.458;4502.280;-2.56599;2.39061;-4.90452;3
MAGN;7.459;4502.280;5.30200;-8.65400;35.86100;3
AHRS;7.461;4502.280;17.1579;133.2145;87.1264;-0.58252;0.69843;0.36976;3
GYRO;7.462;4502.280;0.63561;5.25558;1.13835;3
LIGH;7.462;4502.282;21.0;3
ACCE;7.462;4502.288;-1.57598;2.42832;-6.08486;3
GYRO;7.463;4502.288;0.80817;6.04054;1.10078;3
AHRS;7.463;4502.288;17.4277;137.2047;86.2139;-0.58856;0.70968;0.34942;3
LIGH;7.464;4502.290;10.0;3
GYRO;7.472;4502.293;0.97372;6.80595;0.95539;3
GYRO;7.472;4502.298;0.97372;6.80595;0.95539;3
AHRS;7.473;4502.302;17.4993;140.3646;85.0657;-0.59057;0.72004;0.33198;3
MAGN;7.474;4502.302;-0.96700;-7.66400;35.86100;3
ACCE;7.475;4502.302;-1.35272;2.52289;-7.75243;3
GYRO;7.475;4502.302;0.97372;6.80595;0.95539;3
LIGH;7.477;4502.305;10.0;3
ACCE;7.477;4502.308;-1.57179;2.53785;-9.50259;3
GYRO;7.477;4502.308;1.05863;7.17645;0.70036;3
AHRS;7.478;4502.308;17.3272;146.5023;83.8794;-0.60040;0.73318;0.29770;3
LIGH;7.478;4502.310;10.0;3
GYRO;7.488;4502.313;0.99479;6.93699;0.41203;3
ACCE;7.489;4502.319;-2.64978;2.33375;-10.82778;3
MAGN;7.489;4502.319;-6.53800;-6.40400;35.53700;3
AHRS;7.490;4502.319;17.1151;149.1635;83.0984;-0.60267;0.73966;0.28173;3
GYRO;7.490;4502.319;0.99479;6.93699;0.41203;3
LIGH;7.491;4502.321;10.0;3
GYRO;7.497;4502.324;0.81428;6.09185;0.14111;3
ACCE;7.497;4502.328;-3.73855;2.26851;-11.46104;3
GYRO;7.498;4502.328;0.81428;6.09185;0.14111;3
AHRS;7.498;4502.328;16.6313;153.8295;82.5003;-0.61086;0.74621;0.25362;3
LIGH;7.499;4502.330;8.0;3
GYRO;7.510;4502.333;0.69242;4.79896;0.03299;3
ACCE;7.511;4502.340;-4.13539;2.14640;-9.99100;3
MAGN;7.511;4502.340;-8.66300;-5.89100;35.18000;3
AHRS;7.512;4502.340;16.2407;157.0778;81.8373;-0.61428;0.75153;0.23345;3
GYRO;7.512;4502.340;0.69242;4.79896;0.03299;3
PRES;7.513;4502.343;953.9300;3
LIGH;7.513;4502.343;8.0;3
ACCE;7.517;4502.348;-3.35547;2.18172;-7.80929;3
GYRO;7.517;4502.348;0.39951;4.07478;-0.08399;3
AHRS;7.518;4502.348;15.7928;160.5259;81.6103;-0.62038;0.75414;0.21197;3
LIGH;7.518;4502.350;8.0;3
GYRO;7.528;4502.353;0.09591;2.67376;-0.07055;3
ACCE;7.529;4502.359;-2.47620;2.19429;-6.43442;3
MAGN;7.529;4502.359;-9.91000;-5.89100;34.35000;3
AHRS;7.530;4502.359;15.6263;162.3212;81.4407;-0.62280;0.75558;0.20112;3
GYRO;7.530;4502.359;0.09591;2.67376;-0.07055;3
LIGH;7.531;4502.361;8.0;3
GYRO;7.537;4502.364;-0.06109;1.60413;0.01863;3
ACCE;7.538;4502.368;-1.99437;2.12845;-6.53138;3
GYRO;7.538;4502.368;-0.06109;1.60413;0.01863;3
AHRS;7.538;4502.368;15.5665;164.0199;81.4540;-0.62590;0.75584;0.19149;3
LIGH;7.539;4502.370;18.0;3
GYRO;7.549;4502.373;0.02352;1.13163;0.11851;3
ACCE;7.550;4502.379;-1.52690;2.09971;-7.21612;3
MAGN;7.551;4502.379;-10.51700;-5.17500;33.29000;3
AHRS;7.552;4502.379;15.6040;164.8840;80.3152;-0.61973;0.76214;0.18689;3
GYRO;7.553;4502.379;0.02352;1.13163;0.11851;3
LIGH;7.554;4502.382;18.0;3
GYRO;7.560;4502.384;0.20250;1.22173;0.19334;3
ACCE;7.561;4502.388;-1.13904;2.12665;-7.56807;3
GYRO;7.562;4502.388;0.20250;1.22173;0.19334;3
AHRS;7.563;4502.388;15.6121;165.6763;80.2200;-0.62036;0.76272;0.18264;3
LIGH;7.564;4502.393;18.0;3
GYRO;7.573;4502.393;0.32009;1.55251;0.23457;3
GYRO;7.574;4502.398;0.32009;1.55251;0.23457;3
AHRS;7.575;4502.402;15.5266;166.4458;80.4180;-0.62302;0.76170;0.17792;3
MAGN;7.579;4502.402;-12.23600;-5.17500;32.80700;3
ACCE;7.579;4502.402;-0.56084;1.91357;-7.70095;3
GYRO;7.580;4502.402;0.32009;1.55251;0.23457;3
LIGH;7.581;4502.406;23.0;3
ACCE;7.581;4502.408;0.33639;1.56521;-7.71352;3
GYRO;7.582;4502.408;0.36530;1.81824;0.23976;3
AHRS;7.583;4502.408;15.3061;167.8638;80.1422;0.62366;-0.76324;-0.16878;3
LIGH;7.584;4502.410;23.0;3
GYRO;7.592;4502.413;0.38423;1.92392;0.22571;3
GYRO;7.593;4502.418;0.38423;1.92392;0.22571;3
AHRS;7.594;4502.421;15.1866;168.5562;81.1004;0.63119;-0.75799;-0.16415;3
MAGN;7.598;4502.421;-13.27500;-5.17500;31.01100;3
ACCE;7.599;4502.421;0.83378;1.29047;-7.89428;3
GYRO;7.600;4502.421;0.38423;1.92392;0.22571;3
LIGH;7.600;4502.423;23.0;3
ACCE;7.601;4502.428;0.88705;1.31741;-8.14986;3
GYRO;7.602;4502.428;0.43860;1.92392;0.13836;3
AHRS;7.602;4502.428;14.9141;170.1589;80.8474;0.63211;-0.75927;-0.15358;3
LIGH;7.604;4502.430;23.0;3
GYRO;7.609;4502.433;0.51985;1.83718;-0.02474;3
ACCE;7.610;4502.439;0.43814;1.57299;-8.81545;3
MAGN;7.611;4502.439;-14.94200;-4.51000;31.01100;3
AHRS;7.611;4502.439;14.7201;171.0717;81.0432;0.63485;-0.75809;-0.14724;3
GYRO;7.612;4502.439;0.51985;1.83718;-0.02474;3
LIGH;7.613;4502.442;20.0;3
GYRO;7.619;4502.444;0.61087;1.66064;-0.20525;3
ACCE;7.632;4502.449;-0.60573;1.64063;-10.17895;3
GYRO;7.632;4502.449;0.61087;1.66064;-0.20525;3
AHRS;7.633;4502.449;14.3563;172.3001;80.9761;0.63637;-0.75833;-0.13807;3
LIGH;7.636;4502.451;20.0;3
GYRO;7.637;4502.454;0.67226;1.49173;-0.36102;3
GYRO;7.639;4502.459;0.67226;1.49173;-0.36102;3
AHRS;7.640;4502.464;13.9588;173.2292;81.3945;0.64066;-0.75591;-0.13019;3
MAGN;7.641;4502.464;-15.93600;-4.15000;31.01100;3
ACCE;7.642;4502.464;-1.49219;1.78907;-11.06480;3
GYRO;7.643;4502.464;0.67226;1.49173;-0.36102;3
LIGH;7.644;4502.468;20.0;3
ACCE;7.644;4502.468;-1.49817;1.89082;-11.03547;3
GYRO;7.648;4502.468;0.67104;1.35184;-0.43891;3
AHRS;7.648;4502.468;13.3058;174.4913;81.6143;0.64415;-0.75459;-0.11878;3
LIGH;7.649;4502.470;20.0;3
GYRO;7.654;4502.473;0.56994;1.11513;-0.40745;3
GYRO;7.654;4502.478;0.56994;1.11513;-0.40745;3
AHRS;7.655;4502.483;13.1103;174.7778;81.9673;0.64695;-0.75259;-0.11577;3
MAGN;7.655;4502.483;-15.93600;-3.82600;30.41800;3
ACCE;7.656;4502.483;-1.40719;1.81600;-10.56142;3
GYRO;7.656;4502.483;0.56994;1.11513;-0.40745;3
LIGH;7.657;4502.486;25.0;3
ACCE;7.658;4502.488;-1.42754;1.76393;-10.08976;3
GYRO;7.658;4502.488;0.40959;0.83017;-0.32437;3
AHRS;7.659;4502.488;12.5819;175.6517;82.2449;0.65011;-0.75096;-0.10729;3
LIGH;7.659;4502.491;25.0;3
GYRO;7.669;4502.493;0.27581;0.68600;-0.22571;3
ACCE;7.670;4502.499;-1.22703;1.67295;-9.68215;3
MAGN;7.670;4502.499;-17.12000;-3.82600;30.41800;3
AHRS;7.671;4502.499;12.4406;175.8563;82.6534;0.65309;-0.74863;-0.10505;3
GYRO;7.671;4502.499;0.27581;0.68600;-0.22571;3
LIGH;7.672;4502.502;25.0;3
GYRO;7.679;4502.504;0.22938;0.69914;-0.17593;3
ACCE;7.679;4502.509;-0.85293;1.53528;-9.55287;3
GYRO;7.680;4502.509;0.22938;0.69914;-0.17593;3
AHRS;7.681;4502.509;12.2405;176.2671;82.7582;0.65432;-0.74798;-0.10136;3
LIGH;7.681;4502.512;25.0;3
GYRO;7.691;4502.514;0.18448;0.72296;-0.09896;3
ACCE;7.691;4502.520;-0.38666;1.40899;-9.42238;3
MAGN;7.692;4502.520;-17.79600;-3.08000;30.84100;3
AHRS;7.692;4502.520;12.0850;176.6656;82.1655;0.65091;-0.75127;-0.09833;3
GYRO;7.693;4502.520;0.18448;0.72296;-0.09896;3
PRES;7.693;4502.524;953.9900;3
LIGH;7.693;4502.524;25.0;3
ACCE;7.698;4502.528;-0.24062;1.44131;-9.19373;3
GYRO;7.699;4502.528;0.19548;0.72998;-0.06231;3
AHRS;7.699;4502.528;11.9427;177.1633;82.2012;0.65168;-0.75093;-0.09455;3
LIGH;7.700;4502.530;25.0;3
GYRO;7.710;4502.533;0.21380;0.67470;-0.07025;3
ACCE;7.711;4502.539;-0.58059;1.49099;-8.99442;3
MAGN;7.712;4502.539;-17.79600;-3.58200;30.41200;3
AHRS;7.712;4502.539;11.8353;177.5139;82.2659;0.65246;-0.75047;-0.09183;3
GYRO;7.713;4502.539;0.21380;0.67470;-0.07025;3
LIGH;7.714;4502.543;25.0;3
GYRO;7.718;4502.544;0.22663;0.61942;-0.11057;3
ACCE;7.719;4502.549;-1.01035;1.55623;-8.88009;3
GYRO;7.720;4502.549;0.22663;0.61942;-0.11057;3
AHRS;7.720;4502.549;11.6906;177.9213;82.2819;0.65299;-0.75027;-0.08856;3
LIGH;7.721;4502.551;26.0;3
GYRO;7.733;4502.554;0.25015;0.57544;-0.13042;3
GYRO;7.734;4502.559;0.25015;0.57544;-0.13042;3
AHRS;7.734;4502.562;11.5641;178.2178;82.3131;0.65351;-0.75002;-0.08603;3
MAGN;7.740;4502.562;-17.41900;-3.58200;30.85000;3
ACCE;7.741;4502.562;-1.05943;1.61309;-8.89207;3
GYRO;7.741;4502.562;0.25015;0.57544;-0.13042;3
LIGH;7.742;4502.566;26.0;3
ACCE;7.743;4502.568;-0.86131;1.56222;-8.98185;3
GYRO;7.743;4502.568;0.27458;0.49236;-0.10751;3
AHRS;7.744;4502.568;11.3650;178.6311;82.3825;0.65440;-0.74954;-0.08233;3
LIGH;7.746;4502.570;26.0;3
GYRO;7.752;4502.573;0.30268;0.36102;-0.07025;3
ACCE;7.753;4502.580;-0.39444;1.39043;-9.22546;3
MAGN;7.753;4502.580;-18.00300;-3.03100;30.21500;3
AHRS;7.754;4502.580;11.2483;178.8075;82.1980;0.65339;-0.75058;-0.08066;3
GYRO;7.758;4502.580;0.30268;0.36102;-0.07025;3
LIGH;7.759;4502.584;26.0;3
ACCE;7.759;4502.588;-0.10235;1.17974;-10.09934;3
GYRO;7.760;4502.588;0.31948;0.21991;-0.05162;3
AHRS;7.761;4502.588;11.0035;179.0818;82.2131;0.65383;-0.75050;-0.07748;3
LIGH;7.762;4502.590;22.0;3
GYRO;7.771;4502.593;0.34086;0.16066;-0.03451;3
ACCE;7.771;4502.599;-0.28671;1.24798;-10.84933;3
MAGN;7.773;4502.599;-18.00300;-3.03100;30.21500;3
AHRS;7.773;4502.599;10.8277;179.1843;82.4666;0.65566;-0.74910;-0.07562;3
GYRO;7.775;4502.599;0.34086;0.16066;-0.03451;3
LIGH;7.778;4502.603;22.0;3
GYRO;7.779;4502.604;0.29841;0.09377;-0.04215;3
ACCE;7.779;4502.608;-0.50817;1.24558;-11.08396;3
GYRO;7.780;4502.608;0.29841;0.09377;-0.04215;3
AHRS;7.781;4502.608;10.5739;179.2870;82.4514;0.65578;-0.74928;-0.07338;3
LIGH;7.782;4502.611;22.0;3
GYRO;7.793;4502.613;0.16402;0.08277;-0.04795;3
ACCE;7.795;4502.619;-0.55845;1.31502;-10.76313;3
MAGN;7.799;4502.619;-18.00300;-3.03100;30.95200;3
AHRS;7.800;4502.619;10.3917;179.3279;82.8102;0.65825;-0.74731;-0.07179;3
GYRO;7.801;4502.619;0.16402;0.08277;-0.04795;3
LIGH;7.802;4502.622;22.0;3
GYRO;7.802;4502.624;-0.01008;0.04856;-0.04887;3
ACCE;7.803;4502.628;-0.42856;1.31442;-10.14064;3
GYRO;7.804;4502.628;-0.01008;0.04856;-0.04887;3
AHRS;7.805;4502.628;10.2722;179.3785;82.8125;0.65836;-0.74734;-0.07072;3
LIGH;7.807;4502.631;24.0;3
SOUN;7.808;235.81;0.00720;51.12
GYRO;7.812;4502.633;-0.14233;-0.06414;-0.05162;3
GYRO;7.813;4502.638;-0.14233;-0.06414;-0.05162;3
AHRS;7.814;4502.641;10.2594;179.4215;82.8770;0.65882;-0.74695;-0.07035;3
MAGN;7.815;4502.641;-18.00300;-3.03100;30.27100;3
ACCE;7.816;4502.641;-0.01556;1.27791;-9.72884;3
GYRO;7.817;4502.641;-0.14233;-0.06414;-0.05162;3
LIGH;7.818;4502.643;24.0;3
ACCE;7.818;4502.648;0.14305;1.26414;-9.35235;3
GYRO;7.819;4502.648;-0.20953;-0.24984;-0.06689;3
AHRS;7.820;4502.648;10.3454;179.4046;82.8931;0.65887;-0.74682;-0.07100;3
LIGH;7.821;4502.650;24.0;3
GYRO;7.836;4502.653;-0.24160;-0.46151;-0.09835;3
GYRO;7.837;4502.658;-0.24160;-0.46151;-0.09835;3
AHRS;7.837;4502.664;10.4193;179.3169;82.4677;0.65599;-0.74926;-0.07220;3
MAGN;7.839;4502.664;-18.00300;-3.03100;30.88900;3
ACCE;7.840;4502.664;0.10235;1.22164;-9.03452;3
GYRO;7.841;4502.664;-0.24160;-0.46151;-0.09835;3
LIGH;7.841;4502.668;24.0;3
ACCE;7.842;4502.669;-0.07781;1.24917;-8.87770;3
GYRO;7.843;4502.669;-0.24771;-0.60079;-0.14264;3
AHRS;7.843;4502.669;10.6281;178.9079;82.5362;0.65606;-0.74895;-0.07587;3
LIGH;7.845;4502.671;24.0;3
GYRO;7.849;4502.674;-0.23060;-0.63225;-0.16768;3
ACCE;7.850;4502.679;-0.43694;1.32100;-8.95731;3
MAGN;7.850;4502.679;-17.39100;-3.03100;30.88900;3
AHRS;7.851;4502.679;10.6818;178.7376;82.0652;0.65282;-0.75169;-0.07741;3
GYRO;7.852;4502.679;-0.23060;-0.63225;-0.16768;3
LIGH;7.852;4502.682;24.0;3
GYRO;7.858;4502.684;-0.17074;-0.62492;-0.20953;3
ACCE;7.859;4502.688;-0.75836;1.34494;-9.27633;3
GYRO;7.859;4502.688;-0.17074;-0.62492;-0.20953;3
AHRS;7.860;4502.688;10.7986;178.3504;82.1438;0.65300;-0.75135;-0.08035;3
LIGH;7.861;4502.690;24.0;3
GYRO;7.877;4502.693;-0.12950;-0.59284;-0.23366;3
GYRO;7.878;4502.698;-0.12950;-0.59284;-0.23366;3
ACCE;7.879;4502.704;-1.09654;1.38445;-9.63008;3
MAGN;7.879;4502.704;-17.39100;-3.03100;31.31200;3
AHRS;7.880;4502.704;10.8675;177.9877;81.8602;0.65084;-0.75309;-0.08298;3
GYRO;7.881;4502.704;-0.12950;-0.59284;-0.23366;3
PRES;7.881;4502.708;953.9900;3
LIGH;7.882;4502.708;29.0;3
ACCE;7.883;4502.708;-1.56521;1.52271;-9.68574;3
GYRO;7.883;4502.708;-0.14050;-0.58918;-0.23976;3
AHRS;7.884;4502.708;10.9618;177.4003;82.0408;0.65152;-0.75226;-0.08686;3
LIGH;7.885;4502.711;29.0;3
GYRO;7.892;4502.713;-0.20525;-0.67165;-0.22510;3
ACCE;7.892;4502.721;-1.78667;1.63644;-9.48822;3
MAGN;7.893;4502.721;-16.26700;-3.03100;31.94100;3
AHRS;7.894;4502.721;10.9919;177.1667;81.5958;0.64840;-0.75486;-0.08856;3
GYRO;7.898;4502.721;-0.20525;-0.67165;-0.22510;3
LIGH;7.898;4502.725;29.0;3
ACCE;7.899;4502.728;-1.66277;1.62566;-8.95192;3
GYRO;7.900;4502.728;-0.28314;-0.85063;-0.18845;3
AHRS;7.900;4502.728;11.1263;176.6276;81.7423;0.64884;-0.75416;-0.09244;3
LIGH;7.901;4502.730;29.0;3
GYRO;7.911;4502.733;-0.32467;-1.14171;-0.15119;3
ACCE;7.912;4502.740;-1.19710;1.37487;-8.26778;3
MAGN;7.912;4502.740;-15.86100;-3.03100;31.23400;3
AHRS;7.913;4502.740;11.2316;176.2440;81.3770;0.64604;-0.75631;-0.09543;3
GYRO;7.914;4502.740;-0.32467;-1.14171;-0.15119;3
LIGH;7.915;4502.744;25.0;3
ACCE;7.918;4502.748;-0.80744;1.31921;-7.89249;3
GYRO;7.919;4502.748;-0.30116;-1.51556;-0.14630;3
AHRS;7.920;4502.748;11.4303;175.4855;81.4743;0.64587;-0.75592;-0.10097;3
LIGH;7.921;4502.751;25.0;3
GYRO;7.934;4502.753;-0.25992;-1.84390;-0.16982;3
GYRO;7.936;4502.758;-0.25992;-1.84390;-0.16982;3
AHRS;7.937;4502.763;11.5515;174.7243;81.1120;0.64269;-0.75812;-0.10615;3
MAGN;7.938;4502.763;-14.70300;-3.03100;31.73800;3
ACCE;7.939;4502.763;-1.21566;1.29047;-9.26975;3
GYRO;7.940;4502.763;-0.25992;-1.84390;-0.16982;3
LIGH;7.940;4502.765;25.0;3
ACCE;7.941;4502.768;-2.13503;1.62147;-10.45907;3
GYRO;7.951;4502.768;-0.14630;-1.96179;-0.18906;3
AHRS;7.952;4502.768;11.7300;173.1479;81.2437;0.64186;-0.75768;-0.11613;3
LIGH;7.953;4502.770;25.0;3
GYRO;7.954;4502.773;-0.08858;-1.93064;-0.23243;3
ACCE;7.955;4502.779;-2.81079;1.85192;-10.89003;3
MAGN;7.956;4502.779;-13.75800;-3.03100;33.13900;3
AHRS;7.957;4502.779;11.7523;172.4316;81.1278;0.64034;-0.75844;-0.12030;3
GYRO;7.963;4502.779;-0.08858;-1.93064;-0.23243;3
LIGH;7.963;4502.782;25.0;3
GYRO;7.964;4502.784;-0.15547;-1.81305;-0.25015;3
ACCE;7.965;4502.788;-2.74256;1.91536;-10.58177;3
GYRO;7.971;4502.788;-0.15547;-1.81305;-0.25015;3
AHRS;7.972;4502.788;11.7752;171.1604;81.2558;0.63978;-0.75785;-0.12753;3
LIGH;7.973;4502.790;25.0;3
GYRO;7.974;4502.793;-0.31032;-1.86894;-0.22907;3
ACCE;7.976;4502.799;-2.34871;1.91955;-9.73602;3
MAGN;7.977;4502.799;-12.94700;-3.03100;34.54800;3
AHRS;7.977;4502.799;11.8282;170.1789;81.1729;0.63806;-0.75835;-0.13336;3
GYRO;7.979;4502.799;-0.31032;-1.86894;-0.22907;3
LIGH;7.980;4502.802;25.0;3
GYRO;7.980;4502.804;-0.47678;-2.22416;-0.21808;3
ACCE;7.981;4502.808;-1.84413;1.82917;-8.97526;3
GYRO;7.982;4502.808;-0.47678;-2.22416;-0.21808;3
AHRS;7.983;4502.808;11.9935;168.9783;81.3386;-0.63752;0.75739;0.14112;3
LIGH;7.984;4502.811;25.0;3
GYRO;7.993;4502.813;-0.57971;-2.81639;-0.26359;3
GYRO;7.994;4502.818;-0.57971;-2.81639;-0.26359;3
AHRS;7.994;4502.822;12.2170;167.7933;80.5702;-0.63065;0.76152;0.14907;3
MAGN;7.998;4502.822;-10.37400;-3.03100;35.20300;3
ACCE;7.998;4502.822;-1.47124;1.74418;-8.44794;3
GYRO;7.999;4502.822;-0.57971;-2.81639;-0.26359;3
LIGH;7.999;4502.824;20.0;3
ACCE;7.999;4502.828;-1.53768;1.75196;-8.07085;3
GYRO;8.000;4502.828;-0.59559;-3.47307;-0.36682;3
AHRS;8.000;4502.828;12.5985;165.6474;80.8561;-0.62909;0.75959;0.16339;3
LIGH;8.001;4502.830;20.0;3
GYRO;8.012;4502.833;-0.56261;-3.99598;-0.50855;3
GYRO;8.013;4502.838;-0.56261;-3.99598;-0.50855;3
AHRS;8.013;4502.843;12.7771;164.3234;79.6739;-0.61903;0.76569;0.17146;3
MAGN;8.014;4502.843;-6.61000;-3.03100;36.65000;3
ACCE;8.014;4502.843;-1.98240;1.76812;-8.12353;3
GYRO;8.014;4502.843;-0.56261;-3.99598;-0.50855;3
LIGH;8.015;4502.845;20.0;3
ACCE;8.017;4502.848;-2.85748;1.79445;-8.25820;3
GYRO;8.018;4502.848;-0.54184;-4.27728;-0.58307;3
AHRS;8.018;4502.848;13.0907;160.9508;80.2028;-0.61669;0.76159;0.19188;3
LIGH;8.019;4502.850;6.0;3
GYRO;8.029;4502.853;-0.50335;-4.32309;-0.70677;3
ACCE;8.030;4502.859;-4.15394;1.86209;-8.46350;3
MAGN;8.030;4502.859;-2.82100;-3.03100;37.15500;3
AHRS;8.031;4502.859;13.1842;159.4636;79.3688;-0.60843;0.76531;0.20001;3
GYRO;8.031;4502.859;-0.50335;-4.32309;-0.70677;3
LIGH;8.032;4502.862;8.0;3
GYRO;8.037;4502.864;-0.50213;-4.29347;-0.79321;3
ACCE;8.038;4502.868;-5.73232;2.03567;-8.65504;3
GYRO;8.039;4502.868;-0.50213;-4.29347;-0.79321;3
AHRS;8.039;4502.868;13.3034;156.5432;79.8892;-0.60636;0.76072;0.21658;3
LIGH;8.040;4502.870;8.0;3
GYRO;8.053;4502.873;-0.55283;-4.24887;-0.84758;3
GYRO;8.054;4502.878;-0.55283;-4.24887;-0.84758;3
ACCE;8.055;4502.883;-6.92882;2.14341;-8.66222;3
MAGN;8.057;4502.883;1.07800;-3.03100;37.73400;3
AHRS;8.058;4502.883;13.3572;154.0869;79.3701;-0.59802;0.76154;0.22942;3
GYRO;8.059;4502.883;-0.55283;-4.24887;-0.84758;3
PRES;8.059;4502.886;954.0200;3
LIGH;8.060;4502.886;8.0;3
ACCE;8.062;4502.888;-7.53156;2.08475;-8.05589;3
GYRO;8.062;4502.888;-0.65607;-4.33409;-0.80848;3
AHRS;8.063;4502.888;13.4253;150.2592;80.1953;-0.59531;0.75358;0.25058;3
LIGH;8.064;4502.890;10.0;3
GYRO;8.069;4502.893;-0.81886;-4.58882;-0.67226;3
ACCE;8.070;4502.899;-7.61596;2.08236;-6.62895;3
MAGN;8.070;4502.899;5.46500;-4.20300;37.73400;3
AHRS;8.071;4502.899;13.4702;148.6718;80.1015;-0.59105;0.75233;0.25898;3
GYRO;8.072;4502.899;-0.81886;-4.58882;-0.67226;3
LIGH;8.073;4502.902;10.0;3
GYRO;8.078;4502.904;-0.99449;-5.01337;-0.50091;3
ACCE;8.078;4502.908;-7.45016;1.99796;-5.15831;3
GYRO;8.079;4502.908;-0.99449;-5.01337;-0.50091;3
AHRS;8.079;4502.908;13.6816;145.4684;80.7437;-0.58722;0.74525;0.27754;3
LIGH;8.080;4502.910;10.0;3
GYRO;8.089;4502.913;-1.07909;-5.50390;-0.35522;3
ACCE;8.090;4502.919;-7.41365;1.89082;-4.22756;3
MAGN;8.090;4502.919;11.11200;-5.42100;37.73400;3
AHRS;8.091;4502.919;13.9504;142.6287;80.7776;-0.57964;0.74139;0.29368;3
GYRO;8.092;4502.919;-1.07909;-5.50390;-0.35522;3
LIGH;8.092;4502.922;10.0;3
GYRO;8.098;4502.924;-1.06229;-5.85881;-0.27214;3
ACCE;8.099;4502.928;-7.34062;1.86389;-4.02166;3
GYRO;8.099;4502.928;-1.06229;-5.85881;-0.27214;3
AHRS;8.100;4502.928;14.3395;138.9080;81.3841;-0.57253;0.73300;0.31565;3
LIGH;8.101;4502.931;22.0;3
GYRO;8.111;4502.933;-0.93249;-6.01641;-0.25901;3
ACCE;8.112;4502.940;-7.33464;1.77530;-4.29879;3
MAGN;8.112;4502.940;16.49000;-6.77000;35.71000;3
AHRS;8.113;4502.940;14.6448;135.6600;81.9147;-0.56576;0.72519;0.33447;3
GYRO;8.114;4502.940;-0.93249;-6.01641;-0.25901;3
LIGH;8.115;4502.944;22.0;3
ACCE;8.118;4502.948;-7.15387;1.84892;-4.27365;3
GYRO;8.118;4502.948;-0.76908;-6.04054;-0.28894;3
AHRS;8.119;4502.948;14.9573;131.3148;82.5098;-0.55534;0.71450;0.35864;3
LIGH;8.120;4502.950;22.0;3
GYRO;8.130;4502.953;-0.65363;-6.05429;-0.37049;3
ACCE;8.130;4502.959;-7.11437;1.92254;-4.03543;3
MAGN;8.131;4502.959;21.18800;-7.50400;34.09200;3
AHRS;8.132;4502.959;15.0803;128.4234;83.3132;-0.55064;0.70486;0.37494;3
GYRO;8.140;4502.959;-0.65363;-6.05429;-0.37049;3
LIGH;8.141;4502.962;22.0;3
GYRO;8.142;4502.964;-0.61545;-6.10774;-0.48045;3
ACCE;8.148;4502.968;-7.33164;1.87466;-3.57514;3
GYRO;8.150;4502.968;-0.61545;-6.10774;-0.48045;3
AHRS;8.151;4502.968;15.1378;124.4527;83.7888;-0.53999;0.69387;0.39520;3
LIGH;8.152;4502.971;34.0;3
GYRO;8.152;4502.973;-0.63438;-6.17310;-0.60353;3
ACCE;8.153;4502.979;-7.76918;1.79386;-2.91913;3
MAGN;8.154;4502.979;25.87800;-7.92200;32.68700;3
AHRS;8.177;4502.979;15.0971;121.1320;84.8494;-0.53480;0.68086;0.41310;3
GYRO;8.179;4502.979;-0.63438;-6.17310;-0.60353;3
LIGH;8.180;4502.982;34.0;3
GYRO;8.180;4502.984;-0.66248;-6.18837;-0.69150;3
ACCE;8.183;4502.988;-8.40245;1.78847;-2.26252;3
GYRO;8.184;4502.988;-0.66248;-6.18837;-0.69150;3
AHRS;8.184;4502.988;14.9534;117.0279;85.3923;-0.52340;0.66751;0.43271;3
LIGH;8.202;4502.991;34.0;3
GYRO;8.202;4502.993;-0.69822;-6.10865;-0.68692;3
ACCE;8.203;4503.001;-9.06744;1.91656;-1.60950;3
MAGN;8.203;4503.001;29.34700;-7.92200;30.38100;3
AHRS;8.204;4503.001;14.7699;113.6242;86.5287;-0.51758;0.65258;0.45038;3
GYRO;8.204;4503.001;-0.69822;-6.10865;-0.68692;3
LIGH;8.204;4503.003;45.0;3
ACCE;8.205;4503.008;-9.77313;1.96863;-0.91279;3
GYRO;8.207;4503.008;-0.75045;-5.86828;-0.58277;3
AHRS;8.207;4503.008;14.4956;109.1201;87.1642;-0.50419;0.63589;0.47101;3
LIGH;8.208;4503.011;45.0;3
GYRO;8.208;4503.013;-0.77366;-5.50023;-0.49969;3
GYRO;8.209;4503.018;-0.77366;-5.50023;-0.49969;3
AHRS;8.210;4503.023;14.3304;106.2344;88.4982;-0.50015;0.62072;0.48699;3
MAGN;8.210;4503.023;32.87900;-8.72000;27.49900;3
ACCE;8.211;4503.023;-10.34355;1.99198;-0.55725;3
GYRO;8.211;4503.023;-0.77366;-5.50023;-0.49969;3
LIGH;8.211;4503.026;45.0;3
ACCE;8.212;4503.028;-10.58836;2.04644;-0.41958;3
GYRO;8.212;4503.028;-0.78679;-5.30384;-0.29810;3
AHRS;8.212;4503.028;14.0755;101.4701;89.2240;-0.48444;0.60146;0.50867;3
LIGH;8.213;4503.032;45.0;3
GYRO;8.213;4503.033;-0.76725;-4.94557;-0.07422;3
ACCE;8.214;4503.040;-10.70268;2.02310;0.08859;3
MAGN;8.214;4503.040;35.50500;-9.28000;24.25300;3
AHRS;8.215;4503.040;14.0060;99.5642;90.1449;-0.48100;0.59097;0.51949;3
GYRO;8.218;4503.040;-0.76725;-4.94557;-0.07422;3
LIGH;8.218;4503.042;52.0;3
ACCE;8.219;4503.048;-10.44530;2.03028;1.07560;3
GYRO;8.219;4503.048;-0.76877;-4.71099;0.14416;3
AHRS;8.219;4503.048;14.0148;96.1822;90.6438;-0.46793;0.57730;0.53525;3
LIGH;8.220;4503.050;52.0;3
BLE4;8.220;2016;13;-70
BLE4;8.221;2016;12;-74
BLE4;8.221;2016;16;-78
BLE4;8.221;2016;15;-81
BLE4;8.221;2016;9;-81
BLE4;8.221;2016;14;-87
BLE4;8.221;2016;10;-88
BLE4;8.221;2016;11;-88
GYRO;8.231;4503.053;-0.79229;-4.61997;0.33506;3
ACCE;8.231;4503.061;-9.54149;1.97282;1.99377;3
MAGN;8.232;4503.061;37.44900;-9.69600;21.51000;3
AHRS;8.232;4503.061;14.1126;93.5981;91.0355;-0.45722;0.56690;0.54746;3
GYRO;8.233;4503.061;-0.79229;-4.61997;0.33506;3
PRES;8.233;4503.064;953.9200;3
LIGH;8.234;4503.064;52.0;3
ACCE;8.243;4503.068;-8.86214;1.82259;2.78865;3
GYRO;8.244;4503.068;-0.76725;-4.59768;0.43035;3
AHRS;8.244;4503.068;14.3589;90.1192;91.5946;-0.44191;0.55292;0.56409;3
LIGH;8.245;4503.070;52.0;3
SOUN;8.250;132.96;0.00406;46.15
GYRO;8.251;4503.073;-0.65821;-4.61448;0.38637;3
ACCE;8.251;4503.080;-8.57723;1.87227;3.03944;3
MAGN;8.252;4503.080;39.66800;-10.16600;17.95500;3
AHRS;8.252;4503.080;14.5378;87.8558;91.4218;-0.42898;0.54577;0.57270;3
GYRO;8.253;4503.080;-0.65821;-4.61448;0.38637;3
LIGH;8.253;4503.082;56.0;3
ACCE;8.258;4503.088;-8.28873;1.98360;2.73178;3
GYRO;8.259;4503.088;-0.48747;-4.67801;0.27703;3
AHRS;8.260;4503.088;14.7615;84.6727;91.8802;-0.41393;0.53270;0.58696;3
LIGH;8.261;4503.091;56.0;3
GYRO;8.270;4503.093;-0.40012;-4.77208;0.17349;3
ACCE;8.271;4503.099;-8.00741;2.06979;2.13922;3
MAGN;8.271;4503.099;41.38000;-10.90500;14.94200;3
AHRS;8.272;4503.099;14.8756;82.2308;92.0699;-0.40161;0.52286;0.59679;3
GYRO;8.273;4503.099;-0.40012;-4.77208;0.17349;3
LIGH;8.274;4503.102;56.0;3
GYRO;8.278;4503.104;-0.28222;-4.87501;0.13286;3
ACCE;8.279;4503.108;-7.78774;2.12964;1.72203;3
GYRO;8.280;4503.108;-0.28222;-4.87501;0.13286;3
AHRS;8.281;4503.108;14.9537;79.1585;92.3486;-0.38631;0.50981;0.60874;3
LIGH;8.282;4503.111;56.0;3
GNSS;8.301;1490625682.795;40.313464;-3.483648;0.000;0.000;19.0;0.0;28;0
GYRO;8.308;4503.113;-0.29810;-4.93335;0.06628;3
GYRO;8.309;4503.121;-0.29810;-4.93335;0.06628;3
MAGN;8.310;4503.121;42.50700;-10.90500;11.30900;3
ACCE;8.311;4503.121;-7.64169;2.17154;1.63823;3
AHRS;8.312;4503.121;15.0081;75.1758;92.7824;-0.36650;0.49205;0.62379;3
LIGH;8.313;4503.124;58.0;3
AHRS;8.314;4503.128;15.0081;75.1758;92.7824;-0.36650;0.49205;0.62379;3
ACCE;8.314;4503.128;-7.38851;2.19907;2.25294;3
GYRO;8.316;4503.128;-0.43097;-5.05552;-0.01833;3
HUMI;8.317;4503.140;51.5;3
TEMP;8.317;4503.140;25.6;3
LIGH;8.318;4503.140;58.0;3
GYRO;8.318;4503.133;-0.60506;-5.17617;-0.10690;3
ACCE;8.318;4503.139;-7.18679;2.16556;3.55778;3
MAGN;8.319;4503.139;43.90200;-11.31700;6.15900;3
AHRS;8.319;4503.139;14.9498;70.7703;93.4986;-0.34552;0.47065;0.64039;3
GYRO;8.319;4503.139;-0.60506;-5.17617;-0.10690;3
LIGH;8.320;4503.142;58.0;3
GYRO;8.320;4503.144;-0.74464;-5.29345;-0.16402;3
ACCE;8.320;4503.148;-7.06529;2.06979;5.08469;3
GYRO;8.321;4503.148;-0.74464;-5.29345;-0.16402;3
AHRS;8.321;4503.148;14.7535;67.3470;93.8490;-0.32868;0.45359;0.65148;3
LIGH;8.322;4503.151;58.0;3
GNSS;8.322;1490625682.795;40.313464;-3.483648;0.000;0.000;19.0;0.0;28;0
GYRO;8.329;4503.153;-0.76908;-5.33652;-0.18295;3
ACCE;8.330;4503.160;-7.05990;1.91297;6.39491;3
MAGN;8.330;4503.160;44.42900;-11.31700;1.59100;3
AHRS;8.330;4503.160;14.5066;64.4011;94.6317;-0.31616;0.43692;0.66267;3
GYRO;8.331;4503.160;-0.76908;-5.33652;-0.18295;3
LIGH;8.331;4503.162;57.0;3
GYRO;8.338;4503.165;-0.66706;-5.24306;-0.15149;3
ACCE;8.338;4503.169;-7.44118;1.69090;7.40826;3
GYRO;8.338;4503.169;-0.66706;-5.24306;-0.15149;3
AHRS;8.339;4503.169;14.1515;60.7949;95.0240;-0.29852;0.41751;0.67331;3
LIGH;8.339;4503.171;57.0;3
GYRO;8.350;4503.174;-0.48289;-4.99352;-0.06720;3
ACCE;8.351;4503.181;-7.76380;1.90459;7.73806;3
MAGN;8.351;4503.181;45.04600;-11.31700;-2.96700;3
AHRS;8.352;4503.181;13.8811;57.8991;95.7128;-0.28532;0.40081;0.68331;3
GYRO;8.352;4503.181;-0.48289;-4.99352;-0.06720;3
LIGH;8.353;4503.183;57.0;3
ACCE;8.358;4503.189;-6.84023;1.91536;6.57328;3
GYRO;8.358;4503.189;-0.37385;-4.58943;-0.00519;3
AHRS;8.359;4503.189;13.6496;54.3163;95.9791;-0.26599;0.38188;0.69272;3
LIGH;8.359;4503.191;56.0;3
GYRO;8.373;4503.194;-0.15669;-4.35761;0.13653;3
GYRO;8.373;4503.199;-0.15669;-4.35761;0.13653;3
AHRS;8.374;4503.203;13.5552;52.1803;96.5067;-0.25526;0.36986;0.69995;3
MAGN;8.374;4503.203;44.57500;-11.64800;-5.32600;3
ACCE;8.375;4503.203;-6.18722;2.14401;5.74788;3
GYRO;8.375;4503.203;-0.15669;-4.35761;0.13653;3
LIGH;8.376;4503.205;56.0;3
ACCE;8.378;4503.208;-5.56532;2.31998;5.01226;3
GYRO;8.378;4503.208;-0.01497;-3.93611;0.22969;3
AHRS;8.379;4503.208;13.5850;48.5827;96.6963;-0.23358;0.35203;0.70860;3
LIGH;8.379;4503.211;56.0;3
GYRO;8.389;4503.213;0.00000;-3.66733;0.21930;3
ACCE;8.390;4503.220;-5.26964;2.31220;5.06553;3
MAGN;8.390;4503.220;44.57500;-11.64800;-7.47200;3
AHRS;8.391;4503.220;13.6567;47.2893;96.5894;-0.22484;0.34625;0.71078;3
GYRO;8.391;4503.220;0.00000;-3.66733;0.21930;3
LIGH;8.392;4503.222;56.0;3
GYRO;8.398;4503.225;-0.10690;-3.55462;0.13347;3
ACCE;8.399;4503.229;-5.21397;2.42712;5.52282;3
GYRO;8.399;4503.229;-0.10690;-3.55462;0.13347;3
AHRS;8.400;4503.229;13.7811;44.9458;96.7021;-0.20989;0.33503;0.71598;3
LIGH;8.402;4503.231;129.0;3
GYRO;8.411;4503.234;-0.29047;-3.57326;0.03238;3
ACCE;8.412;4503.241;-5.02423;2.36727;6.05553;3
MAGN;8.412;4503.241;43.37000;-11.64800;-11.28200;3
AHRS;8.413;4503.241;13.8083;43.0669;96.5535;-0.19754;0.32597;0.71860;3
GYRO;8.414;4503.241;-0.29047;-3.57326;0.03238;3
PRES;8.415;4503.244;953.9100;3
LIGH;8.415;4503.244;129.0;3
ACCE;8.419;4503.249;-4.65134;2.19967;6.70496;3
GYRO;8.420;4503.249;-0.46670;-3.70978;-0.04917;3
AHRS;8.420;4503.249;13.6874;40.5436;96.7218;-0.18282;0.31211;0.72349;3
LIGH;8.421;4503.251;129.0;3
GYRO;8.462;4503.254;-0.59132;-3.88968;-0.10324;3
ACCE;8.463;4503.260;-4.25749;2.11707;7.50522;3
MAGN;8.464;4503.260;42.71200;-11.25400;-15.40900;3
AHRS;8.465;4503.260;13.5146;38.7738;96.6679;-0.17247;0.30206;0.72574;3
GYRO;8.466;4503.260;-0.59132;-3.88968;-0.10324;3
LIGH;8.467;4503.262;129.0;3
GYRO;8.467;4503.265;-0.67837;-4.08119;-0.13470;3
ACCE;8.468;4503.269;-3.98036;1.95606;8.19595;3
GYRO;8.469;4503.269;-0.67837;-4.08119;-0.13470;3
AHRS;8.469;4503.269;13.1759;36.2027;96.8607;-0.15856;0.28638;0.73008;3
LIGH;8.471;4503.271;269.0;3
GYRO;8.471;4503.274;-0.70830;-4.17251;-0.14508;3
ACCE;8.472;4503.280;-4.00670;1.77710;8.84358;3
MAGN;8.473;4503.280;40.89500;-10.89400;-18.43100;3
AHRS;8.474;4503.280;12.8346;33.9836;97.2155;-0.14718;0.27221;0.73455;3
GYRO;8.474;4503.280;-0.70830;-4.17251;-0.14508;3
LIGH;8.475;4503.282;269.0;3
GYRO;8.476;4503.285;-0.72724;-4.14319;-0.15088;3
ACCE;8.477;4503.289;-4.19524;1.58257;9.33260;3
GYRO;8.483;4503.289;-0.72724;-4.14319;-0.15088;3
AHRS;8.484;4503.289;12.3862;31.2628;97.3897;-0.13265;0.25486;0.73839;3
LIGH;8.484;4503.291;269.0;3
GYRO;8.485;4503.294;-0.68417;-3.95780;-0.11820;3
ACCE;8.486;4503.301;-4.06595;1.52451;9.61092;3
MAGN;8.486;4503.301;39.47400;-10.89400;-21.07800;3
AHRS;8.487;4503.301;11.9962;29.0467;98.0253;-0.12191;0.23994;0.74392;3
GYRO;8.488;4503.301;-0.68417;-3.95780;-0.11820;3
LIGH;8.488;4503.303;444.0;3
ACCE;8.489;4503.309;-3.74094;1.43413;9.78151;3
GYRO;8.489;4503.309;-0.59651;-3.67038;-0.03543;3
AHRS;8.490;4503.309;11.5078;26.2049;98.1839;-0.10652;0.22150;0.74726;3
LIGH;8.491;4503.311;444.0;3
GYRO;8.491;4503.314;-0.48289;-3.38572;0.05803;3
ACCE;8.492;4503.320;-3.17950;1.47662;9.61332;3
MAGN;8.493;4503.320;38.56000;-10.89400;-23.15300;3
AHRS;8.493;4503.320;11.2392;24.4917;98.7050;-0.09782;0.21011;0.75143;3
GYRO;8.494;4503.320;-0.48289;-3.38572;0.05803;3
LIGH;8.496;4503.322;444.0;3
GYRO;8.498;4503.325;-0.36957;-3.20582;0.11942;3
ACCE;8.499;4503.329;-2.47979;1.51373;9.31165;3
GYRO;8.499;4503.329;-0.36957;-3.20582;0.11942;3
AHRS;8.500;4503.329;10.9619;22.2725;98.8711;-0.08511;0.19622;0.75396;3
LIGH;8.500;4503.331;444.0;3
GYRO;8.510;4503.334;-0.27642;-3.11450;0.13317;3
ACCE;8.510;4503.340;-1.94289;1.51194;9.00220;3
MAGN;8.510;4503.340;36.54300;-10.89400;-25.03000;3
AHRS;8.511;4503.340;10.7985;20.5393;99.1462;-0.07507;0.18558;0.75659;3
GYRO;8.512;4503.340;-0.27642;-3.11450;0.13317;3
LIGH;8.512;4503.342;538.0;3
GYRO;8.518;4503.345;-0.24160;-3.07479;0.09835;3
ACCE;8.518;4503.349;-1.85790;1.57778;8.84717;3
GYRO;8.519;4503.349;-0.24160;-3.07479;0.09835;3
AHRS;8.519;4503.349;10.6582;18.5023;99.2968;-0.06263;0.17350;0.75859;3
LIGH;8.520;4503.351;538.0;3
GYRO;8.531;4503.354;-0.24801;-2.99629;0.07391;3
ACCE;8.531;4503.361;-1.94708;1.65499;8.97347;3
MAGN;8.532;4503.361;35.61200;-10.89400;-28.11100;3
AHRS;8.532;4503.361;10.5532;16.8723;99.2371;-0.05234;0.16394;0.75905;3
GYRO;8.533;4503.361;-0.24801;-2.99629;0.07391;3
LIGH;8.533;4503.364;538.0;3
ACCE;8.538;4503.369;-2.14640;1.67474;9.13807;3
GYRO;8.538;4503.369;-0.28772;-2.92238;0.03910;3
AHRS;8.539;4503.369;10.3967;14.7132;99.3500;-0.03907;0.15103;0.76051;3
LIGH;8.539;4503.371;538.0;3
GYRO;8.552;4503.374;-0.33934;-2.72629;0.03910;3
GYRO;8.552;4503.379;-0.33934;-2.72629;0.03910;3
AHRS;8.553;4503.382;10.2753;13.4401;99.6315;-0.03166;0.14315;0.76244;3
MAGN;8.553;4503.382;33.76400;-11.21000;-29.68100;3
ACCE;8.554;4503.382;-2.15418;1.57479;9.20810;3
GYRO;8.554;4503.382;-0.33934;-2.72629;0.03910;3
LIGH;8.555;4503.385;549.0;3
ACCE;8.558;4503.389;-1.91536;1.54725;9.24222;3
GYRO;8.559;4503.389;-0.37843;-2.50943;0.07666;3
AHRS;8.559;4503.389;10.0249;11.3530;99.7306;-0.01929;0.12998;0.76344;3
LIGH;8.560;4503.391;549.0;3
GYRO;8.570;4503.394;-0.39951;-2.34267;0.12645;3
ACCE;8.570;4503.400;-1.47243;1.49338;9.41460;3
MAGN;8.571;4503.400;32.71400;-11.21000;-30.51300;3
AHRS;8.572;4503.400;9.8810;10.3704;100.1239;-0.01398;0.12356;0.76576;3
GYRO;8.573;4503.400;-0.39951;-2.34267;0.12645;3
LIGH;8.573;4503.402;549.0;3
GYRO;8.578;4503.405;-0.42272;-2.30357;0.15638;3
ACCE;8.579;4503.409;-1.14263;1.26953;9.64205;3
GYRO;8.579;4503.409;-0.42272;-2.30357;0.15638;3
AHRS;8.580;4503.409;9.6315;8.8647;100.2548;-0.00544;0.11361;0.76663;3
LIGH;8.581;4503.411;549.0;3
GYRO;8.591;4503.414;-0.44410;-2.36069;0.16157;3
ACCE;8.592;4503.421;-0.76076;1.14263;9.94312;3
MAGN;8.592;4503.421;31.52300;-11.21000;-32.24900;3
AHRS;8.593;4503.421;9.4065;7.6351;100.6316;0.00118;0.10533;0.76877;3
GYRO;8.594;4503.421;-0.44410;-2.36069;0.16157;3
PRES;8.594;4503.424;953.9900;3
LIGH;8.595;4503.424;578.0;3
ACCE;8.599;4503.429;-0.36751;1.07799;10.13525;3
GYRO;8.600;4503.429;-0.43371;-2.43002;0.16860;3
AHRS;8.600;4503.429;9.0919;5.9538;100.7887;0.01057;0.09399;0.76961;3
LIGH;8.601;4503.432;578.0;3
GYRO;8.610;4503.434;-0.38637;-2.47950;0.16554;3
ACCE;8.611;4503.440;-0.21368;1.00676;10.36749;3
MAGN;8.611;4503.440;29.87000;-11.21000;-33.14600;3
AHRS;8.612;4503.440;8.8756;4.8010;101.2444;0.01677;0.08625;0.77204;3
GYRO;8.613;4503.440;-0.38637;-2.47950;0.16554;3
LIGH;8.613;4503.443;578.0;3
GYRO;8.619;4503.445;-0.35644;-2.48378;0.15852;3
ACCE;8.619;4503.449;-0.05746;1.06542;10.51833;3
GYRO;8.620;4503.449;-0.35644;-2.48378;0.15852;3
AHRS;8.620;4503.449;8.6153;3.1923;101.3744;0.02608;0.07569;0.77254;3
LIGH;8.621;4503.451;578.0;3
GYRO;8.630;4503.454;-0.28772;-2.46118;0.15760;3
ACCE;8.631;4503.460;0.10714;1.10672;10.56681;3
MAGN;8.631;4503.460;28.27300;-11.21000;-34.15200;3
AHRS;8.632;4503.460;8.4145;1.8796;101.7810;0.03358;0.06724;0.77451;3
GYRO;8.633;4503.460;-0.28772;-2.46118;0.15760;3
LIGH;8.633;4503.463;594.0;3
GYRO;8.639;4503.465;-0.20586;-2.36008;0.16982;3
ACCE;8.639;4503.469;0.33998;1.12527;10.41059;3
GYRO;8.640;4503.469;-0.20586;-2.36008;0.16982;3
AHRS;8.641;4503.469;8.2171;0.2978;101.8930;0.04313;0.05727;0.77468;3
LIGH;8.641;4503.471;594.0;3
GYRO;8.651;4503.474;-0.12828;-2.22538;0.17746;3
ACCE;8.652;4503.481;0.78769;1.15879;10.22983;3
MAGN;8.652;4503.481;27.45200;-11.21000;-35.91900;3
AHRS;8.653;4503.481;8.0959;-0.9571;102.0184;0.05089;0.04962;0.77491;3
GYRO;8.654;4503.481;-0.12828;-2.22538;0.17746;3
LIGH;8.654;4503.484;594.0;3
ACCE;8.658;4503.489;1.21745;1.20548;10.19930;3
GYRO;8.659;4503.489;-0.06689;-2.06472;0.18021;3
AHRS;8.660;4503.489;7.9905;-2.5412;102.1483;0.06098;0.04029;0.77491;3
LIGH;8.660;4503.491;575.0;3
GYRO;8.670;4503.494;-0.02382;-1.88971;0.16310;3
ACCE;8.671;4503.500;1.37667;1.29586;10.15082;3
MAGN;8.671;4503.500;25.79100;-11.21000;-36.51200;3
AHRS;8.672;4503.500;7.9474;-3.5266;102.1708;0.06739;0.03461;0.77451;3
GYRO;8.673;4503.500;-0.02382;-1.88971;0.16310;3
LIGH;8.674;4503.503;575.0;3
GYRO;8.679;4503.505;0.00611;-1.69882;0.13836;3
ACCE;8.679;4503.509;1.14383;1.23361;10.05086;3
GYRO;8.680;4503.509;0.00611;-1.69882;0.13836;3
AHRS;8.680;4503.509;7.9151;-4.7385;102.2822;0.07538;0.02782;0.77438;3
LIGH;8.681;4503.511;575.0;3
GYRO;8.690;4503.514;0.03726;-1.43462;0.14691;3
ACCE;8.691;4503.520;0.85892;1.27671;9.98143;3
MAGN;8.692;4503.520;24.46100;-11.21000;-36.51200;3
AHRS;8.693;4503.520;7.9053;-5.6163;102.3131;0.08125;0.02297;0.77396;3
GYRO;8.695;4503.520;0.03726;-1.43462;0.14691;3
LIGH;8.696;4503.523;575.0;3
GYRO;8.699;4503.525;0.05651;-1.14140;0.16371;3
ACCE;8.700;4503.529;0.80325;1.33118;9.68874;3
GYRO;8.701;4503.529;0.05651;-1.14140;0.16371;3
AHRS;8.703;4503.529;7.9157;-6.5140;102.4196;0.08735;0.01820;0.77387;3
LIGH;8.704;4503.531;547.0;3
GYRO;8.712;4503.534;0.10476;-1.01587;0.19914;3
ACCE;8.713;4503.541;0.80266;1.43233;9.23144;3
MAGN;8.714;4503.541;24.46100;-11.21000;-36.51200;3
AHRS;8.715;4503.541;7.9377;-7.0957;102.3343;0.09141;0.01510;0.77294;3
GYRO;8.717;4503.541;0.10476;-1.01587;0.19914;3
LIGH;8.719;4503.544;547.0;3
ACCE;8.720;4503.549;0.91698;1.54366;8.90823;3
GYRO;8.722;4503.549;0.14050;-0.84483;0.21900;3
AHRS;8.723;4503.549;7.9993;-7.8073;102.4967;0.09652;0.01176;0.77319;3
LIGH;8.725;4503.551;547.0;3
GYRO;8.734;4503.554;0.12095;-0.77733;0.22144;3
GYRO;8.735;4503.559;0.12095;-0.77733;0.22144;3
AHRS;8.736;4503.563;8.0553;-8.1811;102.1971;0.09937;0.00984;0.77118;3
MAGN;8.738;4503.563;24.46100;-11.21000;-37.00700;3
ACCE;8.740;4503.563;0.99240;1.53588;8.90224;3
GYRO;8.741;4503.563;0.12095;-0.77733;0.22144;3
LIGH;8.742;4503.566;547.0;3
ACCE;8.743;4503.569;0.90920;1.48022;9.04110;3
GYRO;8.744;4503.569;0.05131;-0.75350;0.21808;3
AHRS;8.746;4503.569;8.1295;-8.8166;102.4085;0.10404;0.00704;0.77171;3
LIGH;8.764;4503.571;535.0;3
GYRO;8.766;4503.574;-0.02382;-0.71196;0.22938;3
ACCE;8.768;4503.580;0.96666;1.53468;9.25299;3
MAGN;8.769;4503.580;23.22500;-11.21000;-37.73400;3
GYRO;8.771;4503.580;-0.02382;-0.71196;0.22938;3
AHRS;8.773;4503.580;8.1260;-9.2276;102.2127;0.10679;0.00459;0.77026;3
AHRS;8.780;4503.589;8.1260;-9.2276;102.2127;0.10679;0.00459;0.77026;3
GYRO;8.782;4503.589;-0.08705;-0.66493;0.25229;3
ACCE;8.783;4503.589;1.14383;1.46106;9.67617;3
LIGH;8.785;4503.596;535.0;3
LIGH;8.786;4503.596;535.0;3
GYRO;8.786;4503.594;-0.12553;-0.64813;0.26848;3
ACCE;8.791;4503.601;1.55324;1.44071;9.98083;3
MAGN;8.792;4503.601;23.22500;-11.21000;-37.73400;3
AHRS;8.793;4503.601;8.0341;-9.8339;102.2559;0.11037;0.00068;0.77001;3
GYRO;8.796;4503.601;-0.12553;-0.64813;0.26848;3
PRES;8.798;4503.605;953.9600;3
LIGH;8.799;4503.605;516.0;3
ACCE;8.799;4503.609;1.92913;1.39941;10.20289;3
GYRO;8.800;4503.609;-0.11698;-0.62980;0.25137;3
AHRS;8.800;4503.609;7.9067;-10.3146;102.4413;0.11292;-0.00264;0.77068;3
LIGH;8.801;4503.611;548.0;3
GYRO;8.801;4503.614;-0.09896;-0.58674;0.22816;3
ACCE;8.802;4503.620;1.87825;1.31142;10.17835;3
MAGN;8.802;4503.620;22.78200;-11.21000;-38.48200;3
AHRS;8.803;4503.620;7.8302;-10.5951;102.4246;0.11439;-0.00471;0.77038;3
GYRO;8.803;4503.620;-0.09896;-0.58674;0.22816;3
LIGH;8.804;4503.623;548.0;3
GYRO;8.804;4503.625;-0.04856;-0.54947;0.16646;3
ACCE;8.804;4503.629;1.61549;1.38983;10.01435;3
GYRO;8.805;4503.629;-0.04856;-0.54947;0.16646;3
AHRS;8.806;4503.629;7.7390;-10.9616;102.5667;0.11637;-0.00719;0.77088;3
LIGH;8.807;4503.632;548.0;3
SOUN;8.808;40.77;0.00124;35.88
GYRO;8.811;4503.634;0.00489;-0.43982;0.09927;3
ACCE;8.812;4503.640;1.45567;1.34734;9.96826;3
MAGN;8.812;4503.640;22.40200;-10.89300;-37.73900;3
AHRS;8.813;4503.640;7.6952;-11.2253;102.4626;0.11790;-0.00904;0.77008;3
GYRO;8.813;4503.640;0.00489;-0.43982;0.09927;3
LIGH;8.814;4503.643;555.0;3
GYRO;8.821;4503.645;0.05009;-0.32651;0.05498;3
ACCE;8.822;4503.650;1.32938;1.34913;10.00477;3
GYRO;8.822;4503.650;0.05009;-0.32651;0.05498;3
AHRS;8.823;4503.650;7.6831;-11.4687;102.5356;0.11948;-0.01037;0.77024;3
LIGH;8.823;4503.654;555.0;3
GYRO;8.834;4503.655;0.08155;-0.24312;0.05253;3
GYRO;8.835;4503.660;0.08155;-0.24312;0.05253;3
AHRS;8.835;4503.663;7.7065;-11.6176;102.5114;0.12060;-0.01105;0.76993;3
MAGN;8.836;4503.663;21.75400;-10.89300;-37.07700;3
ACCE;8.836;4503.663;1.34375;1.44610;9.72764;3
GYRO;8.837;4503.663;0.08155;-0.24312;0.05253;3
LIGH;8.837;4503.667;555.0;3
ACCE;8.838;4503.669;1.38624;1.40899;9.37031;3
GYRO;8.839;4503.669;0.10018;-0.16463;0.07178;3
AHRS;8.839;4503.669;7.7605;-11.7777;102.5776;0.12197;-0.01149;0.77007;3
LIGH;8.840;4503.671;555.0;3
GYRO;8.850;4503.674;0.12370;-0.08583;0.08338;3
ACCE;8.851;4503.680;1.40480;1.38744;9.21169;3
MAGN;8.851;4503.680;22.19500;-10.89300;-37.07700;3
AHRS;8.852;4503.680;7.7911;-11.8097;102.4272;0.12234;-0.01162;0.76918;3
GYRO;8.853;4503.680;0.12370;-0.08583;0.08338;3
LIGH;8.853;4503.683;518.0;3
GYRO;8.859;4503.685;0.11973;-0.08155;0.09316;3
ACCE;8.860;4503.690;1.60112;1.52810;9.10335;3
GYRO;8.861;4503.690;0.11973;-0.08155;0.09316;3
AHRS;8.861;4503.690;7.8631;-11.8525;102.5075;0.12302;-0.01128;0.76950;3
LIGH;8.862;4503.692;518.0;3
GYRO;8.873;4503.695;0.10110;-0.12706;0.09988;3
ACCE;8.874;4503.702;1.78907;1.42754;9.14106;3
MAGN;8.875;4503.702;22.19500;-10.89300;-37.07700;3
AHRS;8.877;4503.702;7.9183;-11.8930;102.3009;0.12357;-0.01135;0.76827;3
GYRO;8.879;4503.702;0.10110;-0.12706;0.09988;3
LIGH;8.879;4503.705;518.0;3
ACCE;8.880;4503.709;1.72861;1.38325;9.33200;3
GYRO;8.880;4503.709;0.04826;-0.15485;0.10507;3
AHRS;8.881;4503.709;7.9703;-11.9721;102.3945;0.12439;-0.01133;0.76864;3
LIGH;8.882;4503.711;518.0;3
GYRO;8.899;4503.714;-0.01313;-0.21441;0.09163;3
GYRO;8.900;4503.719;-0.01313;-0.21441;0.09163;3
AHRS;8.900;4503.724;7.9809;-12.0181;102.1804;0.12473;-0.01174;0.76741;3
MAGN;8.901;4503.724;22.19500;-10.89300;-37.61500;3
ACCE;8.902;4503.724;1.54606;1.39343;9.51695;3
GYRO;8.903;4503.724;-0.01313;-0.21441;0.09163;3
LIGH;8.903;4503.727;507.0;3
ACCE;8.904;4503.729;1.40360;1.24319;9.68155;3
GYRO;8.905;4503.729;-0.06261;-0.24404;0.08369;3
AHRS;8.905;4503.729;7.9446;-12.1723;102.2700;0.12558;-0.01273;0.76777;3
LIGH;8.906;4503.731;507.0;3
GYRO;8.918;4503.734;-0.08308;-0.23915;0.09743;3
GYRO;8.920;4503.739;-0.08308;-0.23915;0.09743;3
AHRS;8.920;4503.746;7.9150;-12.2131;102.2457;0.12569;-0.01319;0.76762;3
MAGN;8.921;4503.746;21.76600;-10.89300;-37.61500;3
ACCE;8.922;4503.746;1.50057;1.19171;9.74799;3
GYRO;8.926;4503.746;-0.08308;-0.23915;0.09743;3
LIGH;8.926;4503.750;507.0;3
ACCE;8.927;4503.750;1.85551;1.16657;9.77792;3
GYRO;8.928;4503.750;-0.08705;-0.22846;0.12523;3
AHRS;8.929;4503.750;7.8051;-12.4254;102.3349;0.12653;-0.01500;0.76799;3
LIGH;8.930;4503.752;507.0;3
GYRO;8.931;4503.755;-0.07147;-0.23854;0.15180;3
ACCE;8.933;4503.760;2.32058;1.18633;9.66420;3
MAGN;8.933;4503.760;21.76600;-10.89300;-37.61500;3
AHRS;8.934;4503.760;7.7680;-12.4930;102.3851;0.12679;-0.01556;0.76823;3
GYRO;8.935;4503.760;-0.07147;-0.23854;0.15180;3
LIGH;8.936;4503.763;531.0;3
GYRO;8.943;4503.765;-0.03512;-0.29352;0.15027;3
ACCE;8.944;4503.769;2.67911;1.18812;9.45171;3
GYRO;8.948;4503.769;-0.03512;-0.29352;0.15027;3
AHRS;8.949;4503.769;7.6997;-12.6574;102.4698;0.12754;-0.01683;0.76859;3
LIGH;8.950;4503.772;531.0;3
GYRO;8.952;4503.774;-0.00886;-0.34941;0.12248;3
ACCE;8.952;4503.781;2.87244;1.18513;9.29788;3
MAGN;8.953;4503.781;21.37700;-10.89300;-37.61500;3
AHRS;8.954;4503.781;7.6559;-12.8457;102.5164;0.12857;-0.01811;0.76868;3
GYRO;8.955;4503.781;-0.00886;-0.34941;0.12248;3
PRES;8.955;4503.784;953.9600;3
LIGH;8.959;4503.784;531.0;3
ACCE;8.960;4503.789;2.75094;1.15580;9.29489;3
GYRO;8.960;4503.789;-0.00489;-0.34941;0.10201;3
AHRS;8.961;4503.789;7.6200;-13.1180;102.6094;0.13022;-0.01973;0.76891;3
LIGH;8.962;4503.791;539.0;3
GYRO;8.970;4503.794;-0.01344;-0.32956;0.04795;3
ACCE;8.971;4503.800;2.53845;1.13545;9.27933;3
MAGN;8.972;4503.800;21.68100;-10.89300;-37.99100;3
AHRS;8.973;4503.800;7.5986;-13.2902;102.4975;0.13125;-0.02095;0.76813;3
GYRO;8.974;4503.800;-0.01344;-0.32956;0.04795;3
LIGH;8.974;4503.803;539.0;3
GYRO;8.979;4503.805;-0.02230;-0.26389;0.00305;3
ACCE;8.979;4503.809;2.33854;1.08457;9.28591;3
GYRO;8.980;4503.809;-0.02230;-0.26389;0.00305;3
AHRS;8.980;4503.809;7.5721;-13.4992;102.5348;0.13251;-0.02222;0.76812;3
LIGH;8.981;4503.811;539.0;3
GYRO;8.990;4503.814;-0.01985;-0.18967;-0.01252;3
ACCE;8.991;4503.820;2.23499;1.03968;9.24042;3
MAGN;8.991;4503.820;21.68100;-10.89300;-37.66400;3
AHRS;8.993;4503.820;7.5491;-13.6293;102.5233;0.13326;-0.02310;0.76793;3
GYRO;8.994;4503.820;-0.01985;-0.18967;-0.01252;3
LIGH;8.994;4503.823;539.0;3
GYRO;9.001;4503.825;-0.01772;-0.13042;-0.01130;3
ACCE;9.005;4503.829;2.41515;1.12527;9.20032;3
GYRO;9.005;4503.829;-0.01772;-0.13042;-0.01130;3
AHRS;9.006;4503.829;7.5295;-13.7472;102.5223;0.13394;-0.02388;0.76781;3
LIGH;9.007;4503.831;511.0;3
GYRO;9.012;4503.834;-0.01252;-0.07391;-0.00336;3
ACCE;9.012;4503.842;2.65996;1.13006;9.16022;3
MAGN;9.013;4503.842;21.68100;-11.23500;-37.66400;3
AHRS;9.013;4503.842;7.5132;-13.8252;102.7308;0.13442;-0.02417;0.76888;3
GYRO;9.014;4503.842;-0.01252;-0.07391;-0.00336;3
LIGH;9.015;4503.844;511.0;3
ACCE;9.021;4503.849;2.57377;1.10433;9.32242;3
GYRO;9.021;4503.849;-0.01863;-0.05162;-0.01008;3
AHRS;9.022;4503.849;7.4937;-13.8805;102.7371;0.13469;-0.02460;0.76887;3
LIGH;9.023;4503.851;511.0;3
GYRO;9.030;4503.854;-0.04062;-0.04154;-0.03848;3
ACCE;9.031;4503.860;2.14760;1.08397;9.52533;3
MAGN;9.032;4503.860;22.00000;-11.23500;-37.66400;3
AHRS;9.032;4503.860;7.4769;-13.8879;102.8613;0.13468;-0.02461;0.76955;3
GYRO;9.035;4503.860;-0.04062;-0.04154;-0.03848;3
LIGH;9.037;4503.863;511.0;3
GYRO;9.041;4503.865;-0.04887;0.00855;-0.05956;3
ACCE;9.042;4503.869;1.86808;1.06961;9.52593;3
GYRO;9.043;4503.869;-0.04887;0.00855;-0.05956;3
AHRS;9.043;4503.869;7.4471;-13.8813;102.8414;0.13447;-0.02480;0.76948;3
LIGH;9.044;4503.871;500.0;3
GYRO;9.050;4503.874;-0.03848;0.08522;-0.05498;3
ACCE;9.051;4503.880;1.90279;1.18154;9.47864;3
MAGN;9.051;4503.880;22.00000;-11.23500;-37.66400;3
AHRS;9.051;4503.880;7.4243;-13.8468;102.9886;0.13415;-0.02460;0.77035;3
GYRO;9.052;4503.880;-0.03848;0.08522;-0.05498;3
LIGH;9.052;4503.883;500.0;3
ACCE;9.058;4503.889;1.90519;1.24080;9.45051;3
GYRO;9.059;4503.889;-0.00886;0.10934;-0.02963;3
AHRS;9.059;4503.889;7.4045;-13.7607;102.9582;0.13346;-0.02430;0.77031;3
LIGH;9.060;4503.891;500.0;3
GYRO;9.072;4503.894;0.00031;0.11454;-0.01527;3
ACCE;9.073;4503.901;1.86149;1.35272;9.37150;3
MAGN;9.074;4503.901;22.00000;-11.23500;-37.66400;3
AHRS;9.074;4503.901;7.4051;-13.6790;103.0742;0.13293;-0.02371;0.77103;3
GYRO;9.075;4503.901;0.00031;0.11454;-0.01527;3
LIGH;9.075;4503.904;500.0;3
ACCE;9.078;4503.909;1.75315;1.40899;9.19912;3
GYRO;9.079;4503.909;0.00122;0.12523;-0.01558;3
AHRS;9.079;4503.909;7.4107;-13.5690;103.0749;0.13222;-0.02308;0.77116;3
LIGH;9.080;4503.911;519.0;3
GYRO;9.093;4503.914;-0.00275;0.15516;-0.01894;3
GYRO;9.094;4503.919;-0.00275;0.15516;-0.01894;3
AHRS;9.094;4503.924;7.4159;-13.4846;103.0784;0.13168;-0.02258;0.77127;3
MAGN;9.095;4503.924;22.00000;-11.23500;-38.07000;3
ACCE;9.096;4503.924;1.72742;1.36649;9.20990;3
GYRO;9.097;4503.924;-0.00275;0.15516;-0.01894;3
LIGH;9.098;4503.926;519.0;3
ACCE;9.099;4503.929;1.88124;1.37128;9.36791;3
GYRO;9.100;4503.929;-0.03390;0.16218;-0.01008;3
AHRS;9.101;4503.929;7.4171;-13.3301;103.0755;0.13065;-0.02174;0.77143;3
LIGH;9.102;4503.931;519.0;3
GYRO;9.110;4503.934;-0.06170;0.14783;0.00122;3
ACCE;9.111;4503.940;2.07577;1.37367;9.63487;3
MAGN;9.112;4503.940;22.00000;-11.54300;-38.07000;3
AHRS;9.112;4503.940;7.4086;-13.2629;103.2720;0.13019;-0.02121;0.77258;3
GYRO;9.113;4503.940;-0.06170;0.14783;0.00122;3
LIGH;9.114;4503.943;556.0;3
GYRO;9.119;4503.945;-0.06536;0.13408;0.00183;3
ACCE;9.120;4503.949;2.23140;1.35811;9.88925;3
GYRO;9.120;4503.949;-0.06536;0.13408;0.00183;3
AHRS;9.121;4503.949;7.3683;-13.1566;103.2736;0.12926;-0.02090;0.77275;3
LIGH;9.122;4503.951;556.0;3
GYRO;9.148;4503.954;-0.05803;0.16982;-0.00764;3
GYRO;9.155;4503.959;-0.05803;0.16982;-0.00764;3
ACCE;9.156;4503.963;2.33674;1.34853;10.09395;3
MAGN;9.157;4503.963;21.67200;-11.54300;-38.07000;3
AHRS;9.158;4503.963;7.3325;-13.0795;103.5225;0.12859;-0.02045;0.77422;3
GYRO;9.166;4503.963;-0.05803;0.16982;-0.00764;3
PRES;9.167;4503.967;953.9800;3
LIGH;9.168;4503.967;556.0;3
ACCE;9.168;4503.969;2.44328;1.31382;10.07540;3
GYRO;9.178;4503.969;-0.01436;0.21502;-0.03879;3
AHRS;9.179;4503.969;7.2844;-12.9420;103.5186;0.12741;-0.02004;0.77441;3
LIGH;9.184;4503.971;556.0;3
GYRO;9.189;4503.974;0.06048;0.35766;-0.07453;3
ACCE;9.190;4503.980;2.36787;1.30484;9.89404;3
MAGN;9.191;4503.980;21.67200;-11.54300;-38.07000;3
AHRS;9.200;4503.980;7.2801;-12.8631;103.7105;0.12688;-0.01943;0.77553;3
GYRO;9.201;4503.980;0.06048;0.35766;-0.07453;3
LIGH;9.201;4503.983;527.0;3
GYRO;9.202;4503.985;0.14050;0.56566;-0.12462;3
ACCE;9.202;4503.989;1.87586;1.22703;9.81084;3
GYRO;9.203;4503.989;0.14050;0.56566;-0.12462;3
AHRS;9.203;4503.989;7.3230;-12.6047;103.6821;0.12536;-0.01777;0.77562;3
LIGH;9.203;4503.992;527.0;3
GYRO;9.204;4503.994;0.19517;0.80176;-0.16218;3
ACCE;9.204;4504.000;1.31442;1.22703;9.82341;3
MAGN;9.205;4504.000;21.67200;-11.54300;-38.07000;3
AHRS;9.205;4504.000;7.4034;-12.2630;103.7321;0.12348;-0.01533;0.77618;3
GYRO;9.217;4504.000;0.19517;0.80176;-0.16218;3
LIGH;9.217;4504.003;527.0;3
GYRO;9.218;4504.005;0.22144;1.04672;-0.15608;3
ACCE;9.218;4504.009;0.93134;1.18154;9.84496;3
GYRO;9.222;4504.009;0.22144;1.04672;-0.15608;3
AHRS;9.223;4504.009;7.5383;-11.6891;103.6668;0.12030;-0.01137;0.77630;3
LIGH;9.224;4504.012;527.0;3
GYRO;9.224;4504.014;0.25076;1.26938;-0.10629;3
ACCE;9.224;4504.022;0.67277;1.24738;9.58818;3
MAGN;9.225;4504.022;21.67200;-11.54300;-38.07000;3
AHRS;9.225;4504.022;7.6634;-11.0816;103.6587;0.11685;-0.00725;0.77676;3
GYRO;9.226;4504.022;0.25076;1.26938;-0.10629;3
LIGH;9.226;4504.024;525.0;3
ACCE;9.227;4504.029;0.61711;1.34554;9.23563;3
GYRO;9.227;4504.029;0.26909;1.40591;-0.04459;3
AHRS;9.228;4504.029;7.8496;-10.1346;103.6282;0.11141;-0.00089;0.77736;3
LIGH;9.228;4504.032;525.0;3
GYRO;9.228;4504.034;0.26389;1.45294;-0.02016;3
ACCE;9.229;4504.040;0.62249;1.41677;9.09857;3
MAGN;9.230;4504.040;21.67200;-11.54300;-38.07000;3
AHRS;9.231;4504.040;7.9764;-9.4564;103.5660;0.10749;0.00359;0.77756;3
GYRO;9.231;4504.040;0.26389;1.45294;-0.02016;3
LIGH;9.232;4504.043;525.0;3
GYRO;9.232;4504.045;0.22022;1.39063;-0.02321;3
ACCE;9.232;4504.050;0.72903;1.72502;9.18296;3
GYRO;9.233;4504.050;0.22022;1.39063;-0.02321;3
AHRS;9.233;4504.050;8.1537;-8.5120;103.5888;0.10202;0.00993;0.77838;3
LIGH;9.234;4504.052;525.0;3
GYRO;9.234;4504.055;0.15272;1.33749;-0.04154;3
ACCE;9.234;4504.060;0.79607;1.85012;9.29070;3
MAGN;9.235;4504.060;23.04500;-11.54300;-38.07000;3
AHRS;9.235;4504.060;8.2862;-7.7523;103.2920;0.09760;0.01469;0.77732;3
GYRO;9.236;4504.060;0.15272;1.33749;-0.04154;3
LIGH;9.237;4504.063;552.0;3
BLE4;9.237;2016;12;-71
BLE4;9.237;2016;13;-71
BLE4;9.237;2016;15;-74
BLE4;9.238;2016;14;-77
BLE4;9.238;2016;16;-80
BLE4;9.238;2016;9;-81
BLE4;9.238;2016;11;-88
BLE4;9.238;2016;10;-89
GYRO;9.239;4504.065;0.08338;1.24739;-0.06872;3
ACCE;9.239;4504.069;1.06003;1.86628;9.53311;3
GYRO;9.240;4504.069;0.08338;1.24739;-0.06872;3
AHRS;9.240;4504.069;8.3975;-6.9068;103.2881;0.09246;0.02003;0.77791;3
LIGH;9.241;4504.071;552.0;3
SOUN;9.241;23.30;0.00071;31.02
GYRO;9.274;4504.074;0.00153;1.21593;-0.09957;3
GYRO;9.274;4504.079;0.00153;1.21593;-0.09957;3
ACCE;9.275;4504.082;1.40300;1.70527;9.82999;3
MAGN;9.276;4504.082;24.60000;-11.54300;-37.42900;3
GYRO;9.276;4504.082;0.00153;1.21593;-0.09957;3
AHRS;9.276;4504.082;8.4517;-5.9275;103.0419;0.08616;0.02552;0.77729;3
LIGH;9.277;4504.085;552.0;3
AHRS;9.277;4504.091;8.4517;-5.9275;103.0419;0.08616;0.02552;0.77729;3
GYRO;9.278;4504.091;-0.06964;1.29106;-0.13103;3
ACCE;9.278;4504.091;1.42874;1.54306;10.37767;3
TEMP;9.279;4504.107;25.6;3
HUMI;9.279;4504.107;51.5;3
LIGH;9.280;4504.107;472.0;3
GYRO;9.280;4504.096;-0.10415;1.50456;-0.18357;3
GYRO;9.280;4504.101;-0.10415;1.50456;-0.18357;3
AHRS;9.281;4504.105;8.4086;-4.6988;103.1917;0.07754;0.03201;0.77902;3
MAGN;9.281;4504.105;26.07800;-11.54300;-35.41100;3
ACCE;9.282;4504.105;1.10193;1.28030;10.91756;3
GYRO;9.282;4504.105;-0.10415;1.50456;-0.18357;3
LIGH;9.282;4504.108;589.0;3
ACCE;9.283;4504.110;0.41001;1.03190;11.44967;3
GYRO;9.283;4504.110;-0.09468;1.88788;-0.24282;3
AHRS;9.283;4504.110;8.3048;-3.4467;103.0510;0.06851;0.03800;0.77912;3
LIGH;9.284;4504.112;589.0;3
GYRO;9.293;4504.115;0.00000;2.44774;-0.27642;3
ACCE;9.293;4504.122;-0.54947;0.89064;11.50354;3
MAGN;9.293;4504.122;28.73000;-11.84300;-34.63700;3
AHRS;9.294;4504.122;8.2509;-2.9027;103.4284;0.06439;0.04080;0.78152;3
GYRO;9.294;4504.122;0.00000;2.44774;-0.27642;3
LIGH;9.294;4504.125;589.0;3
GYRO;9.303;4504.127;0.08125;3.12152;-0.27581;3
ACCE;9.303;4504.132;-1.26354;0.95648;11.30662;3
GYRO;9.304;4504.132;0.08125;3.12152;-0.27581;3
AHRS;9.304;4504.132;8.2278;-1.0631;103.2419;0.05179;0.05049;0.78145;3
LIGH;9.304;4504.136;577.0;3
GYRO;9.313;4504.137;0.28558;3.47033;-0.22388;3
ACCE;9.314;4504.142;-1.83875;1.14922;10.67754;3
MAGN;9.314;4504.142;31.19200;-11.84300;-31.64600;3
AHRS;9.315;4504.142;8.2578;0.8147;103.7317;0.03888;0.06101;0.78482;3
GYRO;9.318;4504.142;0.28558;3.47033;-0.22388;3
PRES;9.318;4504.146;953.9600;3
LIGH;9.319;4504.146;577.0;3
ACCE;9.320;4504.149;-2.40378;1.25217;9.68275;3
GYRO;9.320;4504.149;0.50702;4.10624;-0.11209;3
AHRS;9.321;4504.149;8.4074;2.8782;103.6064;0.02563;0.07308;0.78467;3
LIGH;9.322;4504.152;577.0;3
GYRO;9.334;4504.154;0.70494;4.58913;0.00183;3
GYRO;9.335;4504.159;0.70494;4.58913;0.00183;3
AHRS;9.337;4504.163;8.6390;4.8516;103.4400;0.01349;0.08522;0.78404;3
MAGN;9.338;4504.163;34.43600;-11.84300;-28.08000;3
ACCE;9.339;4504.163;-2.85329;1.45867;8.72567;3
GYRO;9.340;4504.163;0.70494;4.58913;0.00183;3
LIGH;9.341;4504.167;577.0;3
ACCE;9.341;4504.169;-3.11127;1.67534;7.67521;3
GYRO;9.342;4504.169;0.84299;4.92357;0.09438;3
AHRS;9.342;4504.169;9.1911;8.4796;103.3874;-0.00830;0.10838;0.78372;3
LIGH;9.343;4504.172;517.0;3
GYRO;9.353;4504.174;0.87873;5.07324;0.15638;3
GYRO;9.354;4504.179;0.87873;5.07324;0.15638;3
AHRS;9.355;4504.182;9.5291;10.4166;102.4539;-0.01873;0.12114;0.77845;3
MAGN;9.361;4504.182;37.54700;-11.84300;-25.13200;3
ACCE;9.362;4504.182;-3.19267;1.79924;7.05811;3
GYRO;9.363;4504.182;0.87873;5.07324;0.15638;3
LIGH;9.364;4504.186;517.0;3
ACCE;9.365;4504.190;-3.11905;1.99617;6.93840;3
GYRO;9.365;4504.190;0.79962;5.03781;0.16952;3
AHRS;9.366;4504.190;10.2007;14.1800;102.4378;-0.04058;0.14577;0.77739;3
LIGH;9.367;4504.192;517.0;3
GYRO;9.372;4504.195;0.65332;4.85455;0.10537;3
ACCE;9.373;4504.202;-3.04902;2.00993;7.10420;3
MAGN;9.374;4504.202;39.57900;-11.84300;-20.70400;3
AHRS;9.375;4504.202;10.5626;16.3389;101.2727;-0.05161;0.16019;0.77034;3
GYRO;9.379;4504.202;0.65332;4.85455;0.10537;3
LIGH;9.380;4504.205;517.0;3
ACCE;9.381;4504.210;-3.16454;1.91776;7.18979;3
GYRO;9.381;4504.210;0.50916;4.60226;-0.02963;3
AHRS;9.382;4504.210;11.0286;19.7367;101.2108;-0.07175;0.18143;0.76829;3
LIGH;9.383;4504.212;403.0;3
GYRO;9.391;4504.215;0.45143;4.40190;-0.11148;3
ACCE;9.395;4504.221;-3.72777;1.77231;7.24485;3
MAGN;9.396;4504.221;40.73300;-11.84300;-17.55500;3
AHRS;9.403;4504.221;11.2484;21.8922;100.4897;-0.08375;0.19482;0.76306;3
GYRO;9.404;4504.221;0.45143;4.40190;-0.11148;3
LIGH;9.409;4504.224;403.0;3
GYRO;9.410;4504.226;0.36011;4.36830;-0.26695;3
ACCE;9.410;4504.230;-4.79499;1.54606;7.29214;3
GYRO;9.411;4504.230;0.36011;4.36830;-0.26695;3
AHRS;9.411;4504.230;11.4788;24.7700;100.3134;-0.10127;0.21172;0.75991;3
LIGH;9.412;4504.232;403.0;3
GYRO;9.412;4504.235;0.30360;4.45779;-0.37690;3
ACCE;9.413;4504.241;-5.62578;1.62746;7.16405;3
MAGN;9.413;4504.241;41.91700;-12.15900;-13.44900;3
AHRS;9.413;4504.241;11.5823;27.1488;100.4141;-0.11664;0.22481;0.75824;3
GYRO;9.414;4504.241;0.30360;4.45779;-0.37690;3
LIGH;9.414;4504.243;241.0;3
GYRO;9.420;4504.246;0.29505;4.69725;-0.38912;3
ACCE;9.420;4504.250;-6.12676;1.69569;6.98269;3
GYRO;9.421;4504.250;0.29505;4.69725;-0.38912;3
AHRS;9.421;4504.250;11.6350;30.1065;100.1094;-0.13524;0.24094;0.75344;3
LIGH;9.422;4504.252;241.0;3
GYRO;9.454;4504.255;0.30696;4.98741;-0.31185;3
ACCE;9.459;4504.262;-6.63792;1.54905;6.81509;3
MAGN;9.459;4504.262;43.15100;-12.15900;-9.67700;3
AHRS;9.460;4504.262;11.6513;32.6762;100.6043;-0.15311;0.25370;0.75278;3
GYRO;9.461;4504.262;0.30696;4.98741;-0.31185;3
LIGH;9.461;4504.264;241.0;3
ACCE;9.461;4504.270;-7.13951;1.61070;6.66725;3
GYRO;9.462;4504.270;0.33231;5.23176;-0.24740;3
AHRS;9.462;4504.270;11.6966;36.3313;100.2967;-0.17606;0.27307;0.74600;3
LIGH;9.463;4504.272;241.0;3
GYRO;9.463;4504.275;0.36835;5.36645;-0.21502;3
GYRO;9.463;4504.280;0.36835;5.36645;-0.21502;3
AHRS;9.464;4504.284;11.7391;38.7948;100.7805;-0.19303;0.28495;0.74452;3
MAGN;9.465;4504.284;43.76900;-12.15900;-5.08400;3
ACCE;9.466;4504.284;-7.54413;1.71245;6.48350;3
GYRO;9.466;4504.284;0.36835;5.36645;-0.21502;3
LIGH;9.466;4504.286;57.0;3
ACCE;9.467;4504.290;-7.96730;1.63584;6.21834;3
GYRO;9.467;4504.290;0.41325;5.39119;-0.18448;3
AHRS;9.467;4504.290;11.8407;43.3621;100.4435;-0.22108;0.30878;0.73473;3
LIGH;9.468;4504.292;57.0;3
GYRO;9.470;4504.295;0.44257;5.37348;-0.15852;3
ACCE;9.471;4504.301;-8.22827;1.49219;6.16327;3
MAGN;9.471;4504.301;43.76900;-12.15900;-0.35000;3
AHRS;9.472;4504.301;11.8727;45.2289;100.9113;-0.23415;0.31713;0.73335;3
GYRO;9.472;4504.301;0.44257;5.37348;-0.15852;3
LIGH;9.472;4504.303;57.0;3
GYRO;9.491;4504.306;0.49999;5.37561;-0.07880;3
ACCE;9.494;4504.310;-8.26059;1.58077;6.28897;3
GYRO;9.494;4504.310;0.49999;5.37561;-0.07880;3
AHRS;9.495;4504.310;11.9703;48.7058;100.6365;-0.25497;0.33497;0.72476;3
LIGH;9.496;4504.312;57.0;3
GYRO;9.496;4504.315;0.57269;5.42112;0.02046;3
GYRO;9.497;4504.320;0.57269;5.42112;0.02046;3
ACCE;9.497;4504.322;-8.07804;1.54606;6.18303;3
MAGN;9.498;4504.322;43.34700;-12.15900;4.60200;3
AHRS;9.498;4504.322;12.0842;51.5535;100.8661;-0.27299;0.34853;0.71948;3
GYRO;9.499;4504.322;0.57269;5.42112;0.02046;3
PRES;9.499;4504.325;953.8400;3
LIGH;9.499;4504.325;57.0;3
ACCE;9.500;4504.330;-7.77038;1.64542;5.77182;3
GYRO;9.500;4504.330;0.72204;5.53169;0.12309;3
AHRS;9.500;4504.330;12.3301;55.5246;100.5444;-0.29544;0.36908;0.70859;3
LIGH;9.501;4504.332;57.0;3
GYRO;9.511;4504.335;0.94073;5.71190;0.20525;3
ACCE;9.511;4504.341;-7.48727;1.84832;4.86681;3
MAGN;9.512;4504.341;42.37900;-12.15900;9.08600;3
AHRS;9.512;4504.341;12.5417;57.9261;100.3755;-0.30856;0.38160;0.70192;3
GYRO;9.513;4504.341;0.94073;5.71190;0.20525;3
LIGH;9.513;4504.343;57.0;3
GYRO;9.519;4504.346;1.17072;5.93333;0.24832;3
ACCE;9.519;4504.350;-7.35798;1.87227;3.65654;3
GYRO;9.520;4504.350;1.17072;5.93333;0.24832;3
AHRS;9.520;4504.350;12.9604;61.6654;99.9204;-0.32754;0.40181;0.69041;3
LIGH;9.521;4504.352;57.0;3
GYRO;9.530;4504.355;1.35551;6.15202;0.24862;3
ACCE;9.531;4504.361;-7.35379;1.87646;2.48638;3
MAGN;9.531;4504.361;40.55600;-12.15900;14.24100;3
AHRS;9.532;4504.361;13.3545;64.8811;99.3054;-0.34252;0.41972;0.67922;3
GYRO;9.532;4504.361;1.35551;6.15202;0.24862;3
LIGH;9.533;4504.363;56.0;3
GYRO;9.539;4504.366;1.46852;6.28641;0.19792;3
ACCE;9.539;4504.370;-7.61057;1.84713;1.23301;3
GYRO;9.540;4504.370;1.46852;6.28641;0.19792;3
AHRS;9.540;4504.370;13.8412;69.0000;98.5586;-0.36137;0.44208;0.66458;3
LIGH;9.541;4504.372;56.0;3
GYRO;9.551;4504.375;1.50029;6.24885;0.09529;3
ACCE;9.552;4504.382;-8.63888;1.81002;-0.02753;3
MAGN;9.552;4504.382;38.88200;-12.15900;17.85200;3
AHRS;9.553;4504.382;14.1869;72.5455;98.0535;-0.37799;0.46013;0.65195;3
GYRO;9.553;4504.382;1.50029;6.24885;0.09529;3
LIGH;9.553;4504.384;56.0;3
ACCE;9.559;4504.390;-9.58578;2.11109;-1.33297;3
GYRO;9.560;4504.390;1.48837;6.03688;0.03665;3
AHRS;9.561;4504.390;14.5224;77.2898;97.0189;-0.39863;0.48435;0.63264;3
LIGH;9.561;4504.392;56.0;3
GYRO;9.571;4504.395;1.40285;5.86889;-0.04979;3
ACCE;9.571;4504.401;-10.76912;2.20207;-2.54504;3
MAGN;9.572;4504.401;36.66500;-12.15900;21.20600;3
AHRS;9.572;4504.401;14.6581;80.4720;97.3853;-0.41697;0.49605;0.62315;3
GYRO;9.573;4504.401;1.40285;5.86889;-0.04979;3
LIGH;9.574;4504.403;52.0;3
GYRO;9.579;4504.406;1.22143;5.42143;-0.06567;3
ACCE;9.580;4504.410;-11.30602;2.33016;-3.04064;3
GYRO;9.580;4504.410;1.22143;5.42143;-0.06567;3
AHRS;9.581;4504.410;14.7265;84.6458;96.4405;-0.43482;0.51557;0.60430;3
LIGH;9.582;4504.412;52.0;3
GYRO;9.591;4504.415;0.97708;4.83500;0.00336;3
ACCE;9.591;4504.421;-11.05343;2.47381;-2.64859;3
MAGN;9.592;4504.421;34.55300;-12.15900;24.84800;3
AHRS;9.593;4504.421;14.7245;87.7919;97.3946;-0.45563;0.52323;0.59552;3
GYRO;9.594;4504.421;0.97708;4.83500;0.00336;3
LIGH;9.594;4504.423;52.0;3
GYRO;9.599;4504.426;0.73182;4.16213;0.12034;3
ACCE;9.600;4504.430;-10.55484;2.49177;-2.11887;3
GYRO;9.600;4504.430;0.73182;4.16213;0.12034;3
AHRS;9.601;4504.430;14.7296;91.1221;96.7421;-0.46966;0.53748;0.57982;3
LIGH;9.602;4504.432;46.0;3
GYRO;9.612;4504.435;0.53603;3.55615;0.22174;3
ACCE;9.612;4504.442;-10.17117;2.30621;-1.94708;3
MAGN;9.613;4504.442;33.09600;-12.15900;27.31400;3
AHRS;9.614;4504.442;14.7676;93.4491;97.2089;-0.48338;0.54353;0.57185;3
GYRO;9.614;4504.442;0.53603;3.55615;0.22174;3
LIGH;9.615;4504.444;46.0;3
ACCE;9.619;4504.450;-9.82999;2.29245;-1.34734;3
GYRO;9.620;4504.450;0.41539;3.16886;0.30879;3
AHRS;9.620;4504.450;14.8864;96.0509;96.8080;-0.49378;0.55419;0.55988;3
LIGH;9.621;4504.452;46.0;3
GYRO;9.634;4504.455;0.37599;2.94559;0.37507;3
GYRO;9.635;4504.460;0.37599;2.94559;0.37507;3
AHRS;9.636;4504.464;14.9962;97.5197;96.7186;-0.49999;0.55966;0.55364;3
MAGN;9.637;4504.464;31.25700;-12.15900;28.28600;3
ACCE;9.638;4504.464;-9.43974;2.18052;-0.56084;3
GYRO;9.639;4504.464;0.37599;2.94559;0.37507;3
LIGH;9.642;4504.467;46.0;3
ACCE;9.642;4504.470;-8.87890;2.20865;0.02215;3
GYRO;9.643;4504.470;0.39309;2.82128;0.39951;3
AHRS;9.643;4504.470;15.2587;99.9816;96.3632;-0.50886;0.56980;0.54270;3
LIGH;9.644;4504.472;42.0;3
GYRO;9.651;4504.475;0.50671;2.81090;0.44074;3
ACCE;9.652;4504.481;-8.03494;2.19967;-0.12270;3
MAGN;9.652;4504.481;29.34700;-11.84900;30.17800;3
AHRS;9.653;4504.481;15.3699;100.9023;95.6307;-0.50905;0.57624;0.53682;3
GYRO;9.654;4504.481;0.50671;2.81090;0.44074;3
LIGH;9.654;4504.484;42.0;3
ACCE;9.659;4504.490;-8.01579;2.27389;-1.09954;3
GYRO;9.660;4504.490;0.69364;2.90894;0.46731;3
AHRS;9.660;4504.490;15.5896;102.7922;95.2457;-0.51493;0.58437;0.52809;3
LIGH;9.661;4504.492;42.0;3
GYRO;9.675;4504.495;0.90775;3.16062;0.45937;3
GYRO;9.676;4504.500;0.90775;3.16062;0.45937;3
ACCE;9.677;4504.504;-8.08582;2.35350;-2.82875;3
MAGN;9.679;4504.504;26.88900;-11.84900;30.48700;3
AHRS;9.680;4504.504;15.7425;104.4167;94.9785;-0.52033;0.59082;0.52059;3
GYRO;9.681;4504.504;0.90775;3.16062;0.45937;3
PRES;9.682;4504.507;953.8900;3
LIGH;9.684;4504.507;42.0;3
ACCE;9.686;4504.510;-8.41203;2.34931;-4.86921;3
GYRO;9.688;4504.510;1.09895;3.51797;0.44868;3
AHRS;9.689;4504.510;15.8985;107.3407;94.1152;-0.52826;0.60354;0.50542;3
LIGH;9.690;4504.513;36.0;3
GYRO;9.691;4504.515;1.19058;3.85609;0.46029;3
ACCE;9.692;4504.521;-8.87531;2.26731;-6.42185;3
MAGN;9.692;4504.521;23.76500;-11.10500;32.55700;3
AHRS;9.693;4504.521;15.9007;108.8178;94.1526;-0.53492;0.60743;0.49868;3
GYRO;9.694;4504.521;1.19058;3.85609;0.46029;3
LIGH;9.695;4504.523;36.0;3
GYRO;9.700;4504.526;1.11575;3.98345;0.46059;3
ACCE;9.700;4504.530;-9.12071;2.24397;-6.68641;3
GYRO;9.701;4504.530;1.11575;3.98345;0.46059;3
AHRS;9.702;4504.530;15.8835;111.6493;93.2832;-0.54247;0.61899;0.48298;3
LIGH;9.703;4504.532;36.0;3
GYRO;9.711;4504.535;0.87384;3.77606;0.44715;3
ACCE;9.712;4504.541;-8.88129;2.25534;-5.99448;3
MAGN;9.712;4504.541;21.14200;-10.30700;33.67000;3
AHRS;9.714;4504.541;15.8546;114.0011;93.1423;-0.55161;0.62559;0.47126;3
GYRO;9.715;4504.541;0.87384;3.77606;0.44715;3
LIGH;9.715;4504.544;30.0;3
GYRO;9.719;4504.546;0.58063;3.26538;0.44776;3
ACCE;9.720;4504.550;-8.46111;2.24576;-4.68545;3
GYRO;9.721;4504.550;0.58063;3.26538;0.44776;3
AHRS;9.721;4504.550;15.8631;116.5829;92.4917;-0.55846;0.63510;0.45720;3
LIGH;9.722;4504.552;30.0;3
GYRO;9.734;4504.555;0.45479;2.72782;0.46365;3
GYRO;9.736;4504.560;0.45479;2.72782;0.46365;3
AHRS;9.737;4504.564;15.9302;118.3596;91.4428;-0.55935;0.64460;0.44636;3
MAGN;9.738;4504.564;19.30600;-9.77300;35.52800;3
ACCE;9.739;4504.564;-8.00621;2.27868;-3.43149;3
GYRO;9.740;4504.564;0.45479;2.72782;0.46365;3
LIGH;9.740;4504.567;30.0;3
ACCE;9.741;4504.570;-7.75362;2.21583;-3.03465;3
GYRO;9.741;4504.570;0.30207;2.54364;0.52748;3
AHRS;9.743;4504.570;16.0823;120.6944;90.9155;-0.56476;0.65291;0.43442;3
LIGH;9.744;4504.572;30.0;3
GYRO;9.751;4504.575;0.32956;2.41964;0.61758;3
ACCE;9.752;4504.581;-7.30710;2.26910;-3.35787;3
MAGN;9.753;4504.581;17.15600;-9.77300;35.52800;3
AHRS;9.753;4504.581;16.1825;121.5511;90.1473;-0.56321;0.65883;0.42898;3
GYRO;9.755;4504.581;0.32956;2.41964;0.61758;3
LIGH;9.756;4504.584;25.0;3
GYRO;9.760;4504.586;0.48503;2.67834;0.76816;3
ACCE;9.760;4504.590;-6.50385;2.30741;-4.12401;3
GYRO;9.761;4504.590;0.48503;2.67834;0.76816;3
AHRS;9.762;4504.590;16.4107;123.2083;89.7434;-0.56618;0.66492;0.42106;3
LIGH;9.763;4504.592;25.0;3
GYRO;9.771;4504.595;0.64630;3.36006;0.98502;3
ACCE;9.772;4504.601;-5.52043;2.40857;-4.75548;3
MAGN;9.773;4504.601;13.08400;-8.78400;35.52800;3
AHRS;9.773;4504.601;16.6137;124.7595;88.3497;-0.56292;0.67549;0.41149;3
GYRO;9.775;4504.601;0.64630;3.36006;0.98502;3
LIGH;9.776;4504.604;25.0;3
GYRO;9.780;4504.606;0.76297;4.33898;1.18477;3
ACCE;9.781;4504.610;-4.43167;2.50314;-5.39593;3
GYRO;9.782;4504.610;0.76297;4.33898;1.18477;3
AHRS;9.783;4504.610;16.8986;127.1660;87.6160;-0.56605;0.68454;0.39960;3
LIGH;9.784;4504.612;25.0;3
SOUN;9.785;15.97;0.00049;27.73
GYRO;9.792;4504.615;0.87232;5.32613;1.29290;3
ACCE;9.793;4504.622;-3.72119;2.57975;-6.42364;3
MAGN;9.794;4504.622;7.70200;-8.21900;35.52800;3
AHRS;9.795;4504.622;17.1521;129.7280;86.3794;-0.56649;0.69602;0.38590;3
GYRO;9.798;4504.622;0.87232;5.32613;1.29290;3
LIGH;9.799;4504.625;14.0;3
ACCE;9.800;4504.630;-3.65714;2.71203;-8.18338;3
GYRO;9.800;4504.630;0.98777;6.07047;1.28587;3
AHRS;9.801;4504.630;17.4294;133.9371;85.2525;-0.57242;0.70946;0.36449;3
LIGH;9.803;4504.632;14.0;3
GYRO;9.815;4504.635;1.02686;6.46326;1.24617;3
GYRO;9.816;4504.640;1.02686;6.46326;1.24617;3
AHRS;9.816;4504.644;17.5072;137.1639;83.3249;-0.57011;0.72432;0.34576;3
MAGN;9.818;4504.644;2.07500;-7.21200;37.42500;3
ACCE;9.819;4504.644;-3.77206;2.87065;-10.25975;3
GYRO;9.820;4504.644;1.02686;6.46326;1.24617;3
LIGH;9.821;4504.647;14.0;3
ACCE;9.821;4504.650;-3.44585;2.89459;-11.62146;3
GYRO;9.822;4504.650;1.02686;6.53137;1.13438;3
AHRS;9.823;4504.650;17.4883;143.1551;81.8871;-0.57822;0.73980;0.31363;3
LIGH;9.824;4504.652;14.0;3
GYRO;9.831;4504.655;0.87568;6.36949;0.98930;3
ACCE;9.832;4504.661;-2.89878;2.60609;-11.99076;3
MAGN;9.833;4504.661;-2.42100;-6.52900;37.04600;3
AHRS;9.834;4504.661;17.3793;145.7399;80.4194;-0.57588;0.75016;0.29823;3
GYRO;9.835;4504.661;0.87568;6.36949;0.98930;3
LIGH;9.836;4504.664;6.0;3
GYRO;9.840;4504.666;0.56322;5.68532;0.77213;3
ACCE;9.841;4504.670;-2.28167;2.42233;-11.16895;3
GYRO;9.841;4504.670;0.56322;5.68532;0.77213;3
AHRS;9.842;4504.670;17.2019;150.2407;79.5122;-0.58160;0.75920;0.27349;3
LIGH;9.844;4504.672;6.0;3
GYRO;9.853;4504.675;0.15455;4.51155;0.51282;3
ACCE;9.854;4504.682;-1.69928;2.45525;-9.15243;3
MAGN;9.856;4504.682;-4.46600;-6.13200;35.37400;3
AHRS;9.857;4504.682;17.1246;153.4618;77.6443;-0.57674;0.77127;0.25519;3
GYRO;9.858;4504.682;0.15455;4.51155;0.51282;3
PRES;9.859;4504.685;953.9700;3
LIGH;9.860;4504.685;6.0;3
ACCE;9.860;4504.690;-1.25995;2.32118;-6.91745;3
GYRO;9.861;4504.690;-0.23091;3.18475;0.26420;3
AHRS;9.862;4504.690;17.1871;156.7708;77.2498;-0.58107;0.77544;0.23861;3
LIGH;9.863;4504.692;6.0;3
GYRO;9.871;4504.695;-0.41844;2.03754;0.03146;3
ACCE;9.872;4504.701;-1.15101;2.38881;-5.07152;3
MAGN;9.873;4504.701;-6.28900;-6.13200;35.78900;3
AHRS;9.874;4504.701;17.3333;158.2566;75.5979;-0.57256;0.78454;0.23121;3
GYRO;9.876;4504.701;-0.41844;2.03754;0.03146;3
LIGH;9.876;4504.704;8.0;3
GYRO;9.880;4504.706;-0.32559;1.27213;-0.15333;3
ACCE;9.881;4504.710;-1.12587;2.40138;-4.52384;3
GYRO;9.882;4504.710;-0.32559;1.27213;-0.15333;3
AHRS;9.882;4504.710;17.5918;159.5443;75.6699;-0.57510;0.78475;0.22648;3
LIGH;9.884;4504.712;8.0;3
GYRO;9.891;4504.715;-0.02260;0.98685;-0.26725;3
ACCE;9.892;4504.721;-0.84934;2.34452;-5.01525;3
MAGN;9.893;4504.721;-6.82300;-6.13200;35.40900;3
AHRS;9.894;4504.721;17.7256;160.1766;75.1593;-0.57257;0.78753;0.22400;3
GYRO;9.898;4504.721;-0.02260;0.98685;-0.26725;3
LIGH;9.900;4504.724;8.0;3
GYRO;9.901;4504.726;0.15974;1.09375;-0.30788;3
ACCE;9.902;4504.730;-0.56324;2.36547;-5.87597;3
GYRO;9.903;4504.730;0.15974;1.09375;-0.30788;3
AHRS;9.905;4504.730;18.8596;151.0661;79.5815;-0.57987;0.76016;0.27962;3
LIGH;9.907;4504.732;16.0;3
GYRO;9.921;4504.735;0.49511;1.22478;-0.39095;3
GYRO;9.922;4504.740;0.49511;1.22478;-0.39095;3
AHRS;9.924;4504.743;18.8832;153.1716;79.6036;-0.58500;0.76154;0.26908;3
MAGN;9.926;4504.743;-7.91700;-6.13200;35.07900;3
ACCE;9.927;4504.743;-1.01514;2.36547;-7.18859;3
GYRO;9.928;4504.743;0.49511;1.22478;-0.39095;3
LIGH;9.933;4504.748;16.0;3
ACCE;9.934;4504.750;-2.02669;2.36906;-8.40784;3
GYRO;9.935;4504.750;0.71166;1.51067;-0.47800;3
AHRS;9.947;4504.750;18.5117;154.7550;79.2428;-0.58712;0.76429;0.25844;3
LIGH;9.951;4504.753;16.0;3
GYRO;9.952;4504.755;0.77061;1.73211;-0.52657;3
ACCE;9.952;4504.761;-3.21242;2.17513;-9.40861;3
MAGN;9.956;4504.761;-9.97400;-5.38600;35.60600;3
AHRS;9.957;4504.761;17.7235;155.6055;80.6421;-0.60010;0.75738;0.24988;3
GYRO;9.959;4504.761;0.77061;1.73211;-0.52657;3
LIGH;9.960;4504.764;16.0;3
GYRO;9.960;4504.766;0.72174;1.78006;-0.52412;3
ACCE;9.961;4504.770;-3.85047;2.07278;-10.13166;3
GYRO;9.962;4504.770;0.72174;1.78006;-0.52412;3
AHRS;9.962;4504.770;16.7948;156.1038;81.8149;-0.61093;0.75127;0.24209;3
LIGH;9.963;4504.773;11.0;3
GYRO;9.964;4504.775;0.64171;1.54854;-0.45479;3
ACCE;9.964;4504.781;-3.40635;1.92494;-10.30405;3
MAGN;9.965;4504.781;-9.97400;-5.38600;34.45800;3
AHRS;9.967;4504.781;15.9236;156.8538;83.1891;-0.62331;0.74404;0.23338;3
GYRO;9.968;4504.781;0.64171;1.54854;-0.45479;3
LIGH;9.969;4504.784;11.0;3
GYRO;9.970;4504.786;0.55650;1.06535;-0.31796;3
ACCE;9.971;4504.790;-2.42054;2.05841;-10.15620;3
GYRO;9.972;4504.790;0.55650;1.06535;-0.31796;3
AHRS;9.973;4504.790;15.3597;158.0708;83.5113;-0.62897;0.74273;0.22340;3
LIGH;9.974;4504.792;11.0;3
GYRO;9.974;4504.795;0.41753;0.56780;-0.19487;3
GYRO;9.975;4504.800;0.41753;0.56780;-0.19487;3
AHRS;9.976;4504.803;14.8359;159.4141;83.5872;-0.63304;0.74279;0.21279;3
MAGN;9.977;4504.803;-11.08200;-4.75300;34.45800;3
ACCE;9.978;4504.803;-1.78308;1.84114;-9.73782;3
GYRO;9.978;4504.803;0.41753;0.56780;-0.19487;3
LIGH;9.980;4504.805;11.0;3
ACCE;9.980;4504.810;-1.29826;1.74956;-9.00340;3
GYRO;9.981;4504.810;0.33139;0.30482;-0.13897;3
AHRS;9.982;4504.810;14.4512;160.7285;83.6303;-0.63641;0.74299;0.20313;3
LIGH;9.983;4504.812;13.0;3
GYRO;9.995;4504.815;0.20159;0.27367;-0.13378;3
GYRO;9.996;4504.820;0.20159;0.27367;-0.13378;3
AHRS;9.997;4504.824;14.2000;161.8252;83.6062;-0.63861;0.74345;0.19545;3
MAGN;9.998;4504.824;-11.78400;-4.75300;34.01400;3
ACCE;9.998;4504.824;-1.22763;1.76393;-8.43477;3
GYRO;9.999;4504.824;0.20159;0.27367;-0.13378;3
LIGH;10.002;4504.827;13.0;3
ACCE;10.003;4504.830;-1.39582;1.81480;-8.48924;3
GYRO;10.003;4504.830;0.19181;0.31796;-0.15974;3
AHRS;10.004;4504.830;13.9850;162.7170;83.5740;-0.64026;0.74387;0.18912;3
LIGH;10.005;4504.834;13.0;3
GYRO;10.011;4504.835;0.26084;0.43127;-0.19975;3
ACCE;10.012;4504.841;-1.59095;1.77410;-8.86214;3
MAGN;10.012;4504.841;-11.78400;-4.39400;34.01400;3
AHRS;10.013;4504.841;13.6984;163.4644;83.4186;-0.64094;0.74491;0.18310;3
GYRO;10.016;4504.841;0.26084;0.43127;-0.19975;3
LIGH;10.016;4504.844;13.0;3
GYRO;10.021;4504.846;0.31826;0.54428;-0.21747;3
ACCE;10.021;4504.850;-1.66457;1.82558;-9.11951;3
GYRO;10.022;4504.850;0.31826;0.54428;-0.21747;3
AHRS;10.023;4504.850;13.4328;164.1301;83.5654;-0.64336;0.74423;0.17773;3
LIGH;10.023;4504.852;20.0;3
GYRO;10.033;4504.855;0.34178;0.57513;-0.22846;3
ACCE;10.033;4504.862;-1.87705;1.90997;-9.38407;3
MAGN;10.034;4504.862;-12.47800;-4.39400;34.01400;3
AHRS;10.034;4504.862;13.2026;164.6311;83.6061;-0.64475;0.74409;0.17347;3
GYRO;10.037;4504.862;0.34178;0.57513;-0.22846;3
PRES;10.037;4504.865;953.8500;3
LIGH;10.038;4504.865;20.0;3
ACCE;10.040;4504.870;-1.98958;1.92733;-9.80066;3
GYRO;10.041;4504.870;0.34117;0.48747;-0.24679;3
AHRS;10.041;4504.870;12.9476;165.0718;83.8322;-0.64726;0.74290;0.16942;3
LIGH;10.042;4504.873;20.0;3
GYRO;10.051;4504.875;0.31643;0.34086;-0.25381;3
ACCE;10.052;4504.881;-2.02071;1.90100;-9.96646;3
MAGN;10.056;4504.881;-11.77900;-4.39400;34.49500;3
AHRS;10.057;4504.881;12.6842;165.4649;83.8160;-0.64812;0.74306;0.16553;3
GYRO;10.058;4504.881;0.31643;0.34086;-0.25381;3
LIGH;10.058;4504.884;19.0;3
GYRO;10.059;4504.886;0.25901;0.19120;-0.25779;3
ACCE;10.060;4504.890;-2.18531;1.88364;-9.87369;3
GYRO;10.061;4504.890;0.25901;0.19120;-0.25779;3
AHRS;10.061;4504.890;12.4490;165.6940;84.1016;-0.65063;0.74147;0.16279;3
LIGH;10.062;4504.892;19.0;3
GYRO;10.071;4504.895;0.21961;0.07361;-0.25137;3
ACCE;10.071;4504.901;-2.26192;1.75974;-9.90481;3
MAGN;10.073;4504.901;-12.37100;-4.39400;35.01500;3
AHRS;10.073;4504.901;12.1616;165.8536;84.2911;-0.65249;0.74041;0.16011;3
GYRO;10.074;4504.901;0.21961;0.07361;-0.25137;3
LIGH;10.074;4504.904;19.0;3
GYRO;10.080;4504.906;0.14569;0.04062;-0.20311;3
ACCE;10.080;4504.910;-2.21105;1.59633;-10.09515;3
GYRO;10.080;4504.910;0.14569;0.04062;-0.20311;3
AHRS;10.081;4504.910;11.7902;166.0527;84.8072;-0.65661;0.73748;0.15672;3
LIGH;10.081;4504.912;19.0;3
GYRO;10.094;4504.915;0.07911;0.00153;-0.14783;3
GYRO;10.110;4504.920;0.07911;0.00153;-0.14783;3
AHRS;10.116;4504.923;11.5345;166.4072;84.5315;-0.65566;0.73911;0.15303;3
MAGN;10.117;4504.923;-12.37100;-3.91900;35.01500;3
ACCE;10.118;4504.923;-1.88364;1.68312;-9.99340;3
GYRO;10.119;4504.923;0.07911;0.00153;-0.14783;3
LIGH;10.122;4504.926;19.0;3
ACCE;10.123;4504.930;-1.85072;1.69509;-9.92576;3
GYRO;10.124;4504.930;0.00000;-0.06658;-0.11973;3
AHRS;10.124;4504.930;11.3233;166.7309;84.7569;-0.65783;0.73786;0.14988;3
LIGH;10.133;4504.932;19.0;3
GYRO;10.133;4504.935;-0.06994;-0.17349;-0.12889;3
ACCE;10.134;4504.941;-1.96325;1.80822;-9.85394;3
MAGN;10.135;4504.941;-12.37100;-3.91900;35.01500;3
AHRS;10.138;4504.941;11.2058;166.9421;84.4800;-0.65647;0.73948;0.14788;3
GYRO;10.139;4504.941;-0.06994;-0.17349;-0.12889;3
LIGH;10.148;4504.944;19.0;3
GYRO;10.149;4504.946;-0.12492;-0.27611;-0.16799;3
ACCE;10.149;4504.950;-2.20446;1.88783;-9.83837;3
GYRO;10.149;4504.950;-0.12492;-0.27611;-0.16799;3
AHRS;10.150;4504.950;11.1427;166.9873;84.5656;-0.65716;0.73900;0.14724;3
LIGH;10.150;4504.952;19.0;3
GYRO;10.151;4504.955;-0.18295;-0.37324;-0.21869;3
ACCE;10.151;4504.961;-2.28227;1.84713;-9.64684;3
MAGN;10.152;4504.961;-11.89700;-4.40600;35.01500;3
AHRS;10.152;4504.961;11.0823;166.9567;84.7612;-0.65846;0.73787;0.14707;3
GYRO;10.154;4504.961;-0.18295;-0.37324;-0.21869;3
LIGH;10.158;4504.964;19.0;3
GYRO;10.158;4504.966;-0.24465;-0.53115;-0.25320;3
ACCE;10.158;4504.970;-2.27509;1.81062;-9.42238;3
GYRO;10.159;4504.970;-0.24465;-0.53115;-0.25320;3
AHRS;10.161;4504.970;11.0317;166.9030;84.8601;-0.65909;0.73729;0.14707;3
LIGH;10.161;4504.972;19.0;3
GYRO;10.162;4504.975;-0.28008;-0.80237;-0.27642;3
GYRO;10.162;4504.980;-0.28008;-0.80237;-0.27642;3
AHRS;10.162;4504.984;10.9855;166.6679;84.9813;-0.65963;0.73655;0.14816;3
MAGN;10.163;4504.984;-11.08300;-4.40600;35.01500;3
ACCE;10.163;4504.984;-2.50074;1.74178;-9.01297;3
GYRO;10.164;4504.984;-0.28008;-0.80237;-0.27642;3
LIGH;10.164;4504.986;19.0;3
ACCE;10.164;4504.990;-2.78924;1.80762;-8.75380;3
GYRO;10.165;4504.990;-0.34789;-1.13743;-0.28833;3
AHRS;10.165;4504.990;11.0022;166.2504;85.0913;-0.65977;0.73583;0.15069;3
LIGH;10.166;4504.992;19.0;3
BLE4;10.178;2016;12;-66
BLE4;10.179;2016;13;-73
BLE4;10.179;2016;15;-74
BLE4;10.179;2016;9;-75
BLE4;10.179;2016;14;-77
BLE4;10.180;2016;16;-81
BLE4;10.180;2016;11;-88
BLE4;10.180;2016;10;-89
GYRO;10.180;4504.995;-0.38912;-1.29229;-0.30971;3
GYRO;10.180;4505.000;-0.38912;-1.29229;-0.30971;3
AHRS;10.181;4505.004;11.0988;165.7172;84.9138;-0.65779;0.73675;0.15432;3
MAGN;10.181;4505.004;-9.55300;-4.40600;35.01500;3
ACCE;10.182;4505.004;-3.06278;1.96923;-8.79151;3
GYRO;10.182;4505.004;-0.38912;-1.29229;-0.30971;3
LIGH;10.182;4505.006;15.0;3
ACCE;10.183;4505.010;-3.28006;2.06979;-9.02135;3
GYRO;10.183;4505.010;-0.40409;-1.51067;-0.31521;3
AHRS;10.184;4505.010;11.2118;165.1437;84.9243;-0.65692;0.73656;0.15832;3
LIGH;10.184;4505.012;15.0;3
GYRO;10.192;4505.015;-0.40378;-1.64109;-0.30757;3
ACCE;10.192;4505.022;-3.15376;2.10630;-9.26736;3
MAGN;10.193;4505.022;-8.75300;-4.40600;35.01500;3
AHRS;10.193;4505.022;11.3100;164.7402;84.6575;-0.65450;0.73799;0.16118;3
GYRO;10.193;4505.022;-0.40378;-1.64109;-0.30757;3
LIGH;10.194;4505.024;15.0;3
GYRO;10.203;4505.027;-0.41905;-1.87016;-0.31521;3
ACCE;10.204;4505.032;-3.23636;2.08056;-9.14465;3
GYRO;10.204;4505.032;-0.41905;-1.87016;-0.31521;3
AHRS;10.204;4505.032;11.3936;164.3114;84.6708;-0.65386;0.73781;0.16415;3
LIGH;10.205;4505.036;15.0;3
SOUN;10.222;120.73;0.00368;45.31
GYRO;10.237;4505.037;-0.48503;-2.30938;-0.36224;3
GYRO;10.238;4505.042;-0.48503;-2.30938;-0.36224;3
MAGN;10.238;4505.047;-6.39900;-4.40600;35.01500;3
GYRO;10.239;4505.047;-0.48503;-2.30938;-0.36224;3
ACCE;10.240;4505.047;-3.28305;1.96265;-8.99980;3
AHRS;10.240;4505.047;11.5074;162.6904;83.5949;-0.64434;0.74336;0.17368;3
LIGH;10.241;4505.051;15.0;3
PRES;10.241;4505.051;953.9100;3
GYRO;10.241;4505.051;-0.57482;-2.95689;-0.44502;3
AHRS;10.241;4505.051;11.5074;162.6904;83.5949;-0.64434;0.74336;0.17368;3
ACCE;10.242;4505.051;-3.33033;1.79745;-8.35038;3
GYRO;10.242;4505.056;-0.66523;-3.70184;-0.53237;3
AHRS;10.243;4505.062;11.5074;162.6904;83.5949;-0.64434;0.74336;0.17368;3
MAGN;10.243;4505.062;-2.52800;-4.40600;35.01500;3
ACCE;10.244;4505.062;-3.28065;1.75854;-7.24725;3
GYRO;10.244;4505.062;-0.66523;-3.70184;-0.53237;3
HUMI;10.244;4505.070;51.5;3
TEMP;10.245;4505.070;25.6;3
LIGH;10.247;4505.070;15.0;3
LIGH;10.247;4505.070;15.0;3
ACCE;10.248;4505.070;-3.36804;1.65320;-6.40748;3
GYRO;10.249;4505.070;-0.70402;-4.40281;-0.57360;3
AHRS;10.250;4505.070;11.6292;161.8676;83.7031;-0.64359;0.74244;0.17911;3
LIGH;10.252;4505.072;7.0;3
GYRO;10.252;4505.075;-0.72754;-4.68900;-0.65607;3
ACCE;10.253;4505.081;-4.08810;1.74956;-6.37875;3
MAGN;10.253;4505.081;1.20200;-4.40600;35.01500;3
AHRS;10.254;4505.081;11.7742;160.6497;82.4450;-0.63322;0.74891;0.18622;3
GYRO;10.255;4505.081;-0.72754;-4.68900;-0.65607;3
LIGH;10.256;4505.084;7.0;3
GYRO;10.263;4505.086;-0.66340;-5.05124;-0.74648;3
ACCE;10.263;4505.091;-5.37857;1.91835;-7.03955;3
GYRO;10.264;4505.091;-0.66340;-5.05124;-0.74648;3
AHRS;10.265;4505.091;11.8690;158.8826;83.0428;-0.63400;0.74465;0.19692;3
LIGH;10.267;4505.095;7.0;3
GYRO;10.278;4505.096;-0.56963;-5.13860;-0.83200;3
GYRO;10.279;4505.101;-0.56963;-5.13860;-0.83200;3
AHRS;10.280;4505.107;11.8770;156.6714;81.8290;-0.62216;0.74981;0.20827;3
MAGN;10.281;4505.107;5.85600;-4.40600;35.01500;3
ACCE;10.282;4505.107;-6.62835;2.01352;-7.57226;3
GYRO;10.282;4505.107;-0.56963;-5.13860;-0.83200;3
LIGH;10.283;4505.111;7.0;3
ACCE;10.284;4505.112;-7.70694;2.00155;-7.60219;3
GYRO;10.284;4505.112;-0.55344;-5.06316;-0.85307;3
AHRS;10.285;4505.112;11.7998;154.1023;83.1483;-0.62606;0.74050;0.22285;3
LIGH;10.287;4505.114;14.0;3
GYRO;10.294;4505.117;-0.64904;-4.99963;-0.81612;3
ACCE;10.295;4505.123;-8.76876;2.06500;-7.06289;3
MAGN;10.295;4505.123;10.89400;-4.87500;35.01500;3
AHRS;10.296;4505.123;11.7469;151.1081;82.3483;-0.61497;0.74189;0.23797;3
GYRO;10.297;4505.123;-0.64904;-4.99963;-0.81612;3
LIGH;10.298;4505.127;14.0;3
ACCE;10.300;4505.130;-9.21768;2.24816;-6.09504;3
GYRO;10.301;4505.130;-0.77794;-5.09920;-0.74434;3
AHRS;10.304;4505.130;11.8552;147.9382;83.5379;-0.61553;0.73200;0.25700;3
LIGH;10.306;4505.133;14.0;3
GYRO;10.314;4505.135;-0.87995;-5.38722;-0.59987;3
GYRO;10.317;4505.140;-0.87995;-5.38722;-0.59987;3
AHRS;10.318;4505.143;11.9740;144.7488;82.8411;-0.60340;0.73167;0.27377;3
MAGN;10.323;4505.143;15.88500;-5.75200;35.01500;3
ACCE;10.324;4505.143;-9.11353;2.10929;-4.85305;3
GYRO;10.324;4505.143;-0.87995;-5.38722;-0.59987;3
LIGH;10.325;4505.147;14.0;3
ACCE;10.325;4505.150;-8.91361;2.11109;-3.57754;3
GYRO;10.326;4505.150;-0.94409;-5.70701;-0.39279;3
AHRS;10.327;4505.150;12.1949;141.4812;83.8283;-0.60099;0.72193;0.29371;3
LIGH;10.328;4505.153;26.0;3
GYRO;10.334;4505.155;-0.95661;-5.89851;-0.28650;3
GYRO;10.335;4505.160;-0.95661;-5.89851;-0.28650;3
AHRS;10.337;4505.163;12.4794;138.2349;83.3691;-0.58873;0.71939;0.31149;3
MAGN;10.338;4505.163;20.40200;-6.83400;34.63100;3
ACCE;10.339;4505.163;-8.64067;2.11468;-2.67612;3
GYRO;10.340;4505.163;-0.95661;-5.89851;-0.28650;3
LIGH;10.341;4505.166;26.0;3
ACCE;10.341;4505.170;-8.67300;2.08715;-2.40557;3
GYRO;10.342;4505.170;-0.91660;-5.92845;-0.10996;3
AHRS;10.342;4505.170;12.7145;135.0882;84.2521;-0.58472;0.70959;0.33053;3
LIGH;10.343;4505.173;26.0;3
GYRO;10.363;4505.175;-0.79015;-5.86339;-0.00611;3
GYRO;10.364;4505.180;-0.79015;-5.86339;-0.00611;3
AHRS;10.365;4505.187;12.8420;132.1792;84.6081;-0.57792;0.70238;0.34670;3
MAGN;10.366;4505.187;24.59200;-8.07400;33.67900;3
ACCE;10.367;4505.187;-9.10156;2.12665;-2.78206;3
GYRO;10.367;4505.187;-0.79015;-5.86339;-0.00611;3
LIGH;10.372;4505.190;37.0;3
ACCE;10.372;4505.192;-9.65522;2.28227;-3.42670;3
GYRO;10.374;4505.192;-0.64324;-5.68532;0.03757;3
AHRS;10.375;4505.192;12.9073;129.6400;85.4834;-0.57519;0.69288;0.36163;3
LIGH;10.382;4505.194;37.0;3
GYRO;10.383;4505.197;-0.57421;-5.49687;0.08613;3
ACCE;10.383;4505.201;-9.88506;2.25235;-3.76069;3
MAGN;10.388;4505.201;28.87500;-8.50600;31.32700;3
AHRS;10.389;4505.201;12.8731;127.4731;85.6471;-0.56935;0.68731;0.37262;3
GYRO;10.391;4505.201;-0.57421;-5.49687;0.08613;3
LIGH;10.395;4505.204;37.0;3
GYRO;10.396;4505.206;-0.63347;-5.39241;0.16554;3
ACCE;10.396;4505.211;-9.62768;2.16675;-3.35907;3
GYRO;10.397;4505.211;-0.63347;-5.39241;0.16554;3
AHRS;10.398;4505.211;12.8375;125.4613;86.4823;-0.56780;0.67855;0.38430;3
LIGH;10.402;4505.213;37.0;3
GYRO;10.403;4505.216;-0.78313;-5.37958;0.23060;3
ACCE;10.404;4505.223;-9.19134;2.27389;-1.85371;3
MAGN;10.404;4505.223;32.21800;-9.24000;27.89300;3
AHRS;10.420;4505.223;13.0206;123.0396;86.6896;-0.56011;0.67222;0.39767;3
GYRO;10.421;4505.223;-0.78313;-5.37958;0.23060;3
PRES;10.421;4505.226;953.8900;3
LIGH;10.421;4505.226;46.0;3
ACCE;10.422;4505.230;-9.33978;2.23020;0.08918;3
GYRO;10.422;4505.230;-0.92607;-5.42143;0.24099;3
AHRS;10.422;4505.230;13.2617;119.7243;87.2726;-0.55084;0.66172;0.41643;3
LIGH;10.423;4505.233;46.0;3
GYRO;10.423;4505.235;-0.95234;-5.42418;0.23885;3
ACCE;10.425;4505.242;-9.90661;2.26551;1.92314;3
MAGN;10.426;4505.242;34.43200;-10.33100;24.20800;3
AHRS;10.427;4505.242;13.5102;115.4498;88.7543;-0.54232;0.64405;0.44195;3
GYRO;10.427;4505.242;-0.95234;-5.42418;0.23885;3
LIGH;10.428;4505.244;46.0;3
ACCE;10.428;4505.251;-10.35193;2.43670;3.12084;3
GYRO;10.429;4505.251;-0.87293;-5.38569;0.28344;3
AHRS;10.430;4505.251;13.7818;110.7017;89.4403;-0.52620;0.62831;0.46730;3
LIGH;10.431;4505.253;46.0;3
GYRO;10.431;4505.256;-0.63530;-5.22870;0.41020;3
ACCE;10.434;4505.262;-10.62307;2.39779;3.61046;3
MAGN;10.434;4505.262;36.78800;-10.73600;21.55700;3
AHRS;10.435;4505.262;13.9060;106.0504;90.7566;-0.51330;0.60886;0.49288;3
GYRO;10.438;4505.262;-0.63530;-5.22870;0.41020;3
LIGH;10.441;4505.264;53.0;3
GYRO;10.442;4505.267;-0.29291;-5.01673;0.55375;3
ACCE;10.442;4505.271;-10.57998;2.43550;3.32734;3
GYRO;10.442;4505.271;-0.29291;-5.01673;0.55375;3
AHRS;10.443;4505.271;13.9630;102.0887;91.4617;-0.49937;0.59351;0.51285;3
LIGH;10.443;4505.273;53.0;3
GYRO;10.471;4505.276;0.06017;-4.86707;0.67195;3
ACCE;10.472;4505.283;-10.21187;2.46304;2.35949;3
MAGN;10.472;4505.283;38.41400;-11.27600;17.98400;3
AHRS;10.472;4505.283;14.0086;99.2370;92.5479;-0.49176;0.57969;0.52890;3
GYRO;10.473;4505.283;0.06017;-4.86707;0.67195;3
LIGH;10.473;4505.286;53.0;3
ACCE;10.474;4505.291;-9.71806;2.51690;1.29047;3
GYRO;10.474;4505.291;0.30452;-4.87776;0.74617;3
AHRS;10.474;4505.291;14.1072;97.4298;92.6520;-0.48343;0.57358;0.53733;3
LIGH;10.475;4505.293;53.0;3
GYRO;10.476;4505.296;0.35766;-5.06407;0.76755;3
ACCE;10.477;4505.302;-9.08600;2.59352;0.98043;3
MAGN;10.477;4505.302;40.21300;-12.13800;14.34000;3
AHRS;10.477;4505.302;14.3199;96.0594;93.5364;-0.48038;0.56601;0.54691;3
GYRO;10.478;4505.302;0.35766;-5.06407;0.76755;3
LIGH;10.478;4505.304;55.0;3
GYRO;10.480;4505.307;0.26420;-5.40494;0.72693;3
ACCE;10.482;4505.311;-8.92738;2.72999;1.18752;3
GYRO;10.482;4505.311;0.26420;-5.40494;0.72693;3
AHRS;10.483;4505.311;14.6134;94.7012;93.1018;-0.47038;0.56427;0.55220;3
LIGH;10.483;4505.313;55.0;3
GYRO;10.491;4505.316;0.14905;-5.79039;0.68081;3
ACCE;10.492;4505.322;-8.73405;2.89878;1.36290;3
MAGN;10.492;4505.322;41.54900;-12.13800;10.67900;3
AHRS;10.494;4505.322;15.0047;93.3693;93.0338;-0.46177;0.56139;0.55887;3
GYRO;10.506;4505.322;0.14905;-5.79039;0.68081;3
LIGH;10.506;4505.324;55.0;3
GYRO;10.507;4505.327;0.09804;-6.06009;0.67959;3
ACCE;10.507;4505.331;-7.95653;3.04961;1.73280;3
GYRO;10.507;4505.331;0.09804;-6.06009;0.67959;3
AHRS;10.508;4505.331;15.5734;91.9414;91.9223;-0.44663;0.56288;0.56274;3
LIGH;10.508;4505.333;53.0;3
GYRO;10.512;4505.336;-0.01008;-6.11690;0.69944;3
ACCE;10.513;4505.343;-6.17524;3.14897;3.11246;3
MAGN;10.513;4505.343;42.84500;-13.13900;7.23400;3
AHRS;10.514;4505.343;16.4651;89.7159;90.9507;-0.42652;0.56187;0.57099;3
GYRO;10.514;4505.343;-0.01008;-6.11690;0.69944;3
LIGH;10.514;4505.345;53.0;3
ACCE;10.521;4505.351;-5.15891;3.48237;4.34488;3
GYRO;10.521;4505.351;-0.12981;-6.06375;0.67226;3
AHRS;10.522;4505.351;17.6860;86.7053;88.8300;-0.39488;0.56275;0.57822;3
LIGH;10.522;4505.353;53.0;3
GYRO;10.537;4505.356;-0.22571;-5.86522;0.60445;3
GYRO;10.537;4505.361;-0.22571;-5.86522;0.60445;3
AHRS;10.538;4505.365;18.9300;82.9695;86.5004;-0.35797;0.56033;0.58565;3
MAGN;10.538;4505.365;42.84500;-13.13900;1.67800;3
ACCE;10.539;4505.365;-4.67408;3.54821;5.43544;3
GYRO;10.539;4505.365;-0.22571;-5.86522;0.60445;3
LIGH;10.539;4505.368;53.0;3
ACCE;10.540;4505.371;-4.88477;3.40036;5.83467;3
GYRO;10.540;4505.371;-0.25748;-5.64409;0.49297;3
AHRS;10.540;4505.371;19.8785;79.1016;86.1342;-0.33106;0.54909;0.59891;3
LIGH;10.541;4505.373;48.0;3
GYRO;10.552;4505.376;-0.22449;-5.36645;0.32651;3
ACCE;10.553;4505.382;-5.20080;3.33871;6.14053;3
MAGN;10.553;4505.382;43.43400;-13.97800;-2.37500;3
AHRS;10.553;4505.382;20.5525;75.2803;85.2328;-0.30291;0.53785;0.60773;3
GYRO;10.554;4505.382;-0.22449;-5.36645;0.32651;3
LIGH;10.554;4505.384;48.0;3
GYRO;10.560;4505.387;-0.14142;-4.95778;0.16921;3
ACCE;10.561;4505.391;-5.67965;3.23157;6.27101;3
GYRO;10.562;4505.391;-0.14142;-4.95778;0.16921;3
AHRS;10.562;4505.391;20.8992;71.7648;86.2587;-0.28681;0.52113;0.62230;3
LIGH;10.563;4505.393;48.0;3
GYRO;10.573;4505.396;-0.05192;-4.57935;0.06078;3
ACCE;10.574;4505.403;-5.95737;3.19087;5.99807;3
MAGN;10.574;4505.403;43.07700;-14.35600;-4.73700;3
AHRS;10.575;4505.403;21.0821;68.8539;86.1775;-0.26949;0.50899;0.62950;3
GYRO;10.576;4505.403;-0.05192;-4.57935;0.06078;3
PRES;10.577;4505.406;953.9200;3
LIGH;10.577;4505.406;48.0;3
ACCE;10.580;4505.411;-5.93343;3.20284;5.72214;3
GYRO;10.581;4505.411;-0.02016;-4.38051;0.02932;3
AHRS;10.581;4505.411;21.2453;66.4304;86.9940;-0.25871;0.49671;0.63924;3
LIGH;10.582;4505.413;44.0;3
GYRO;10.592;4505.416;-0.00672;-4.34967;0.00428;3
ACCE;10.592;4505.422;-5.68623;3.18189;6.09205;3
MAGN;10.593;4505.422;42.48000;-14.35600;-10.10400;3
AHRS;10.593;4505.422;21.3638;63.9259;86.1540;-0.24042;0.48737;0.64107;3
GYRO;10.594;4505.422;-0.00672;-4.34967;0.00428;3
LIGH;10.595;4505.424;44.0;3
GYRO;10.600;4505.427;-0.08002;-4.41686;-0.00031;3
ACCE;10.601;4505.431;-5.30914;3.32555;6.60081;3
GYRO;10.601;4505.431;-0.08002;-4.41686;-0.00031;3
AHRS;10.604;4505.431;21.5546;61.2119;87.0602;-0.22779;0.47346;0.65136;3
LIGH;10.605;4505.433;44.0;3
GYRO;10.612;4505.436;-0.21472;-4.62089;0.01863;3
ACCE;10.612;4505.442;-4.80935;3.37283;6.86837;3
MAGN;10.613;4505.442;41.22900;-14.35600;-12.98800;3
AHRS;10.614;4505.442;21.7928;58.4170;86.1185;-0.20661;0.46277;0.65260;3
GYRO;10.615;4505.442;-0.21472;-4.62089;0.01863;3
LIGH;10.621;4505.444;44.0;3
GYRO;10.622;4505.447;-0.31337;-4.79377;0.07086;3
ACCE;10.622;4505.451;-4.31974;3.42610;6.69000;3
GYRO;10.628;4505.451;-0.31337;-4.79377;0.07086;3
AHRS;10.629;4505.451;22.1334;55.8121;86.6984;-0.19194;0.45045;0.66067;3
LIGH;10.630;4505.453;181.0;3
GYRO;10.633;4505.456;-0.33842;-4.84447;0.12004;3
ACCE;10.634;4505.463;-3.72717;3.46441;6.60500;3
MAGN;10.635;4505.463;39.98400;-14.35600;-16.77000;3
AHRS;10.637;4505.463;22.5716;53.2348;84.8773;-0.16736;0.44232;0.65633;3
GYRO;10.638;4505.463;-0.33842;-4.84447;0.12004;3
LIGH;10.639;4505.466;181.0;3
ACCE;10.641;4505.471;-3.00712;3.48775;7.15328;3
GYRO;10.642;4505.471;-0.37690;-4.84233;0.15669;3
AHRS;10.642;4505.471;23.0069;50.1994;85.6348;-0.15005;0.42765;0.66517;3
LIGH;10.643;4505.474;181.0;3
GYRO;10.657;4505.476;-0.48411;-4.76658;0.20220;3
GYRO;10.658;4505.481;-0.48411;-4.76658;0.20220;3
AHRS;10.659;4505.485;23.2371;46.5131;84.9081;-0.12454;0.41025;0.66612;3
MAGN;10.661;4505.485;38.14200;-14.35600;-19.60200;3
ACCE;10.661;4505.485;-2.36906;3.40934;8.16722;3
GYRO;10.662;4505.485;-0.48411;-4.76658;0.20220;3
LIGH;10.663;4505.490;348.0;3
ACCE;10.663;4505.491;-1.77590;3.41293;8.74422;3
GYRO;10.664;4505.491;-0.54795;-4.52560;0.27306;3
AHRS;10.665;4505.491;23.3674;42.5489;86.7327;-0.10680;0.38789;0.68003;3
LIGH;10.666;4505.493;348.0;3
GYRO;10.676;4505.496;-0.62430;-4.32462;0.30940;3
GYRO;10.676;4505.501;-0.62430;-4.32462;0.30940;3
AHRS;10.677;4505.504;23.3093;38.8176;86.6737;-0.08478;0.36747;0.68277;3
MAGN;10.678;4505.504;37.21000;-14.35600;-21.68400;3
ACCE;10.679;4505.504;-1.54845;3.24714;8.84717;3
GYRO;10.680;4505.504;-0.62430;-4.32462;0.30940;3
LIGH;10.683;4505.508;348.0;3
ACCE;10.684;4505.511;-1.41617;3.20643;8.69873;3
GYRO;10.684;4505.511;-0.58674;-3.78736;0.35277;3
AHRS;10.685;4505.511;23.2118;35.4822;88.3788;-0.07066;0.34759;0.69427;3
LIGH;10.688;4505.513;348.0;3
GYRO;10.694;4505.516;-0.50183;-3.17161;0.36835;3
GYRO;10.695;4505.521;-0.50183;-3.17161;0.36835;3
AHRS;10.696;4505.523;23.1464;32.5125;88.2420;-0.05266;0.33095;0.69507;3
MAGN;10.697;4505.523;36.00400;-14.66600;-23.94200;3
ACCE;10.697;4505.523;-1.33237;3.26809;8.57543;3
GYRO;10.698;4505.523;-0.50183;-3.17161;0.36835;3
LIGH;10.699;4505.527;418.0;3
ACCE;10.701;4505.531;-1.46405;3.28006;8.12772;3
GYRO;10.702;4505.531;-0.44746;-2.55464;0.39126;3
AHRS;10.703;4505.531;23.1373;30.1281;89.2692;-0.04109;0.31724;0.70175;3
LIGH;10.704;4505.534;418.0;3
GYRO;10.720;4505.536;-0.41753;-1.96271;0.40867;3
ACCE;10.721;4505.541;-1.53947;3.19446;7.75781;3
GYRO;10.722;4505.541;-0.41753;-1.96271;0.40867;3
AHRS;10.723;4505.541;23.0905;26.4255;89.5294;-0.01936;0.29621;0.70416;3
GYRO;10.724;4505.546;-0.41753;-1.96271;0.40867;3
ACCE;10.725;4505.549;-1.53947;3.19446;7.75781;3
AHRS;10.727;4505.549;23.0905;26.4255;89.5294;-0.01936;0.29621;0.70416;3
MAGN;10.728;4505.549;34.76500;-14.66600;-25.47900;3
GYRO;10.729;4505.549;-0.41753;-1.96271;0.40867;3
LIGH;10.730;4505.552;418.0;3
LIGH;10.731;4505.552;418.0;3
ACCE;10.732;4505.553;-1.71844;3.20224;7.57346;3
GYRO;10.733;4505.553;-0.41875;-1.48196;0.39462;3
AHRS;10.734;4505.553;23.0746;25.0339;90.1046;-0.01235;0.28821;0.70759;3
LIGH;10.735;4505.555;418.0;3
ACCE;10.735;4505.562;-2.10271;3.22319;7.60638;3
MAGN;10.736;4505.562;34.19400;-14.66600;-26.14400;3
GYRO;10.737;4505.562;-0.47678;-1.23517;0.33842;3
AHRS;10.737;4505.562;23.0126;24.0394;89.5246;-0.00516;0.28228;0.70438;3
LIGH;10.739;4505.565;431.0;3
GYRO;10.741;4505.567;-0.57666;-1.21654;0.27061;3
ACCE;10.742;4505.571;-2.33674;3.09331;7.84700;3
GYRO;10.743;4505.571;-0.57666;-1.21654;0.27061;3
AHRS;10.743;4505.571;22.7841;23.2410;90.1853;-0.00327;0.27643;0.70815;3
LIGH;10.744;4505.574;431.0;3
GYRO;10.759;4505.576;-0.63133;-1.32222;0.25809;3
GYRO;10.761;4505.581;-0.63133;-1.32222;0.25809;3
ACCE;10.761;4505.586;-1.99676;3.02148;8.38988;3
MAGN;10.762;4505.586;33.48300;-14.66600;-27.60100;3
AHRS;10.763;4505.586;22.4344;22.1435;90.0929;0.00158;0.26819;0.70763;3
GYRO;10.765;4505.586;-0.63133;-1.32222;0.25809;3
PRES;10.766;4505.590;953.9700;3
LIGH;10.767;4505.590;431.0;3
ACCE;10.767;4505.591;-1.60830;2.99155;8.93336;3
GYRO;10.768;4505.591;-0.73487;-1.39308;0.29810;3
AHRS;10.769;4505.591;22.0046;20.7704;91.2527;0.00480;0.25793;0.71422;3
LIGH;10.770;4505.593;431.0;3
GYRO;10.772;4505.596;-0.80268;-1.51098;0.35827;3
ACCE;10.774;4505.602;-1.33118;2.73717;9.26736;3
MAGN;10.775;4505.602;33.01300;-14.30200;-29.08000;3
AHRS;10.777;4505.602;21.4050;19.3011;91.4410;0.00989;0.24608;0.71527;3
GYRO;10.779;4505.602;-0.80268;-1.51098;0.35827;3
LIGH;10.779;4505.605;458.0;3
GYRO;10.781;4505.607;-0.80940;-1.51983;0.38423;3
ACCE;10.781;4505.611;-1.05884;2.67013;9.37390;3
GYRO;10.782;4505.611;-0.80940;-1.51983;0.38423;3
AHRS;10.783;4505.611;20.8221;17.8144;92.7812;0.01287;0.23430;0.72285;3
LIGH;10.784;4505.613;458.0;3
SOUN;10.784;111.87;0.00341;44.64
GYRO;10.797;4505.616;-0.76664;-1.38025;0.41325;3
GYRO;10.798;4505.621;-0.76664;-1.38025;0.41325;3
AHRS;10.799;4505.624;20.3712;16.3082;93.0366;0.01916;0.22308;0.72420;3
MAGN;10.801;4505.624;32.17400;-14.30200;-29.72400;3
ACCE;10.802;4505.624;-0.72604;2.72580;9.29728;3
GYRO;10.802;4505.624;-0.76664;-1.38025;0.41325;3
LIGH;10.803;4505.628;458.0;3
ACCE;10.804;4505.631;-0.56982;2.60070;9.20152;3
GYRO;10.804;4505.631;-0.70433;-1.12155;0.43738;3
AHRS;10.805;4505.631;19.9150;14.8975;94.0688;0.02342;0.21249;0.72994;3
LIGH;10.806;4505.633;458.0;3
GYRO;10.824;4505.636;-0.66065;-0.80359;0.43891;3
GYRO;10.827;4505.641;-0.66065;-0.80359;0.43891;3
AHRS;10.828;4505.646;19.4209;13.4989;94.6035;0.02845;0.20166;0.73283;3
MAGN;10.831;4505.646;31.81400;-14.30200;-29.72400;3
ACCE;10.833;4505.646;-0.41180;2.55940;9.50199;3
GYRO;10.833;4505.646;-0.66065;-0.80359;0.43891;3
LIGH;10.834;4505.649;506.0;3
ACCE;10.835;4505.651;-0.49321;2.30861;9.86471;3
GYRO;10.836;4505.651;-0.64691;-0.48930;0.42608;3
AHRS;10.836;4505.651;18.7473;12.2717;95.7968;0.03033;0.19086;0.73953;3
LIGH;10.838;4505.655;506.0;3
GYRO;10.838;4505.656;-0.62308;-0.20800;0.40225;3
ACCE;10.839;4505.662;-0.54468;2.19668;10.21307;3
MAGN;10.840;4505.662;31.81400;-14.30200;-29.72400;3
AHRS;10.841;4505.662;18.0125;11.1892;96.6910;0.03161;0.18040;0.74458;3
GYRO;10.842;4505.662;-0.62308;-0.20800;0.40225;3
LIGH;10.843;4505.665;506.0;3
GYRO;10.844;4505.667;-0.59773;0.01558;0.39004;3
ACCE;10.844;4505.671;-0.73203;2.03447;10.31063;3
GYRO;10.847;4505.671;-0.59773;0.01558;0.39004;3
AHRS;10.848;4505.671;17.2444;10.3570;97.8310;0.03086;0.17118;0.75107;3
LIGH;10.849;4505.673;536.0;3
GYRO;10.852;4505.676;-0.51924;0.09102;0.34880;3
ACCE;10.853;4505.682;-0.98821;1.98479;10.32978;3
MAGN;10.854;4505.682;31.81400;-14.60500;-30.81000;3
AHRS;10.854;4505.682;16.5285;9.7925;98.6780;0.02924;0.16368;0.75596;3
GYRO;10.859;4505.682;-0.51924;0.09102;0.34880;3
LIGH;10.860;4505.685;536.0;3
GYRO;10.861;4505.687;-0.40714;0.14325;0.26817;3
ACCE;10.862;4505.691;-1.07081;2.03148;10.21067;3
GYRO;10.862;4505.691;-0.40714;0.14325;0.26817;3
AHRS;10.863;4505.691;15.9433;9.3639;99.4781;0.02764;0.15772;0.76053;3
LIGH;10.864;4505.693;536.0;3
GYRO;10.875;4505.696;-0.27306;0.06720;0.18937;3
GYRO;10.876;4505.701;-0.27306;0.06720;0.18937;3
AHRS;10.876;4505.705;15.4899;8.9144;100.0593;0.02729;0.15243;0.76382;3
MAGN;10.877;4505.705;31.49800;-14.60500;-30.81000;3
ACCE;10.877;4505.705;-0.91040;2.06380;9.95509;3
GYRO;10.878;4505.705;-0.27306;0.06720;0.18937;3
LIGH;10.879;4505.708;536.0;3
ACCE;10.881;4505.711;-0.79607;2.21404;9.64564;3
GYRO;10.882;4505.711;-0.16432;-0.08858;0.13378;3
AHRS;10.882;4505.711;15.2237;8.4753;100.4214;0.02826;0.14838;0.76581;3
LIGH;10.883;4505.714;523.0;3
GYRO;10.897;4505.716;-0.11148;-0.22113;0.09804;3
GYRO;10.898;4505.721;-0.11148;-0.22113;0.09804;3
AHRS;10.898;4505.727;15.1082;8.0252;100.6527;0.03033;0.14522;0.76702;3
MAGN;10.899;4505.727;30.88600;-14.60500;-30.81000;3
ACCE;10.899;4505.727;-0.66738;2.36128;9.41460;3
GYRO;10.900;4505.727;-0.11148;-0.22113;0.09804;3
LIGH;10.900;4505.730;523.0;3
ACCE;10.901;4505.731;-0.57640;2.32657;9.21409;3
GYRO;10.901;4505.731;-0.10049;-0.23488;0.08430;3
AHRS;10.901;4505.731;15.0164;7.5821;100.7818;0.03262;0.14224;0.76764;3
LIGH;10.902;4505.733;523.0;3
GYRO;10.919;4505.736;-0.10721;-0.13225;0.08002;3
GYRO;10.921;4505.741;-0.10721;-0.13225;0.08002;3
AHRS;10.921;4505.746;14.9783;7.3539;101.0050;0.03367;0.14081;0.76881;3
MAGN;10.922;4505.746;30.88600;-14.60500;-29.95100;3
ACCE;10.923;4505.746;-0.82061;2.34332;8.94953;3
GYRO;10.924;4505.746;-0.10721;-0.13225;0.08002;3
LIGH;10.925;4505.750;523.0;3
ACCE;10.925;4505.751;-1.31262;2.28586;8.88548;3
GYRO;10.928;4505.751;-0.12126;0.03482;0.07972;3
AHRS;10.929;4505.751;14.9104;7.4563;101.0899;0.03250;0.14094;0.76934;3
LIGH;10.930;4505.753;517.0;3
GYRO;10.941;4505.756;-0.17959;0.12553;0.08919;3
ACCE;10.944;4505.763;-1.60052;2.23259;9.30985;3
MAGN;10.944;4505.763;31.50900;-14.60500;-30.37800;3
AHRS;10.946;4505.763;14.7473;7.6916;101.2732;0.02979;0.14119;0.77048;3
GYRO;10.947;4505.763;-0.17959;0.12553;0.08919;3
PRES;10.947;4505.767;953.9200;3
LIGH;10.948;4505.767;517.0;3
ACCE;10.948;4505.771;-1.20488;1.94409;10.47643;3
GYRO;10.950;4505.771;-0.25290;0.28711;0.14691;3
AHRS;10.954;4505.771;14.2703;7.5642;101.8861;0.02727;0.13748;0.77399;3
LIGH;10.956;4505.773;517.0;3
GYRO;10.956;4505.776;-0.27581;0.38118;0.22510;3
ACCE;10.957;4505.782;-0.83019;1.97043;10.64223;3
MAGN;10.958;4505.782;31.50900;-14.60500;-30.37800;3
AHRS;10.959;4505.782;13.8492;7.2152;102.4001;0.02672;0.13291;0.77687;3
GYRO;10.960;4505.782;-0.27581;0.38118;0.22510;3
LIGH;10.961;4505.785;508.0;3
GYRO;10.962;4505.787;-0.20831;0.39462;0.26145;3
ACCE;10.962;4505.791;-0.48961;2.06440;10.50636;3
GYRO;10.963;4505.791;-0.20831;0.39462;0.26145;3
AHRS;10.964;4505.791;13.5551;6.7169;102.7505;0.02809;0.12835;0.77877;3
LIGH;10.968;4505.793;548.0;3
GYRO;10.972;4505.796;-0.07727;0.33750;0.24099;3
ACCE;10.972;4505.802;-0.33160;2.07278;9.91259;3
MAGN;10.973;4505.802;31.50900;-14.60500;-31.12300;3
AHRS;10.973;4505.802;13.3799;6.2224;102.8490;0.03039;0.12455;0.77926;3
GYRO;10.974;4505.802;-0.07727;0.33750;0.24099;3
LIGH;10.974;4505.805;548.0;3
GYRO;10.980;4505.807;0.05803;0.24343;0.16768;3
ACCE;10.981;4505.811;-0.40761;2.22661;9.07941;3
GYRO;10.981;4505.811;0.05803;0.24343;0.16768;3
AHRS;10.981;4505.811;13.4189;5.8755;102.7883;0.03303;0.12294;0.77882;3
LIGH;10.982;4505.813;548.0;3
GYRO;10.993;4505.816;0.13867;0.16371;0.07544;3
ACCE;10.993;4505.823;-0.66379;2.31938;8.74063;3
MAGN;10.994;4505.823;31.50900;-14.60500;-31.12300;3
AHRS;10.994;4505.823;13.5496;5.7339;102.5561;0.03495;0.12299;0.77746;3
GYRO;10.995;4505.823;0.13867;0.16371;0.07544;3
LIGH;10.995;4505.826;562.0;3
ACCE;11.000;4505.831;-0.87029;2.29664;8.95970;3
GYRO;11.001;4505.831;0.11973;0.10843;0.00122;3
AHRS;11.001;4505.831;13.6226;5.7161;102.4668;0.03557;0.12336;0.77694;3
LIGH;11.002;4505.833;562.0;3
GYRO;11.012;4505.836;0.07605;0.05559;-0.02352;3
ACCE;11.013;4505.842;-1.00317;2.21583;9.46787;3
MAGN;11.013;4505.842;31.87400;-14.60500;-29.85600;3
AHRS;11.014;4505.842;13.5702;5.7496;102.5855;0.03492;0.12322;0.77762;3
GYRO;11.014;4505.842;0.07605;0.05559;-0.02352;3
LIGH;11.015;4505.845;562.0;3
GYRO;11.020;4505.847;-0.03910;0.03543;-0.04337;3
ACCE;11.021;4505.851;-1.13904;2.12126;9.84795;3
GYRO;11.021;4505.851;-0.03910;0.03543;-0.04337;3
AHRS;11.022;4505.851;13.4152;5.8382;102.7748;0.03328;0.12271;0.77874;3
LIGH;11.022;4505.853;562.0;3
GYRO;11.032;4505.856;-0.10629;0.03726;-0.02657;3
ACCE;11.033;4505.862;-1.27252;2.06320;10.30225;3
MAGN;11.034;4505.862;31.87400;-14.60500;-29.85600;3
AHRS;11.034;4505.862;13.1817;5.9686;103.0951;0.03078;0.12193;0.78061;3
GYRO;11.037;4505.862;-0.10629;0.03726;-0.02657;3
LIGH;11.038;4505.865;531.0;3
GYRO;11.043;4505.867;-0.09499;0.08858;0.01344;3
ACCE;11.044;4505.871;-1.25636;2.06679;10.69610;3
GYRO;11.047;4505.871;-0.09499;0.08858;0.01344;3
AHRS;11.047;4505.871;12.9264;6.0497;103.4047;0.02851;0.12071;0.78241;3
LIGH;11.048;4505.874;531.0;3
GYRO;11.054;4505.876;-0.04215;0.15394;0.06964;3
ACCE;11.055;4505.883;-1.06602;2.09852;10.82179;3
MAGN;11.057;4505.883;31.87400;-14.60500;-29.85600;3
AHRS;11.058;4505.883;12.7059;6.0028;103.6854;0.02735;0.11904;0.78400;3
GYRO;11.059;4505.883;-0.04215;0.15394;0.06964;3
LIGH;11.061;4505.886;531.0;3
ACCE;11.064;4505.891;-0.81762;2.10989;10.82299;3
GYRO;11.065;4505.891;0.05498;0.22083;0.11881;3
AHRS;11.065;4505.891;12.5209;5.8187;103.8919;0.02740;0.11686;0.78514;3
LIGH;11.067;4505.893;531.0;3
GYRO;11.078;4505.896;0.17165;0.26909;0.14386;3
GYRO;11.079;4505.901;0.17165;0.26909;0.14386;3
AHRS;11.079;4505.906;12.3972;5.5847;103.9850;0.02825;0.11480;0.78563;3
MAGN;11.081;4505.906;31.87400;-14.60500;-30.31300;3
ACCE;11.082;4505.906;-0.68175;2.15718;10.71884;3
GYRO;11.083;4505.906;0.17165;0.26909;0.14386;3
LIGH;11.083;4505.909;533.0;3
ACCE;11.084;4505.911;-0.72604;2.17394;10.50217;3
GYRO;11.085;4505.911;0.29871;0.27184;0.11759;3
AHRS;11.085;4505.911;12.3215;5.4140;104.0611;0.02894;0.11340;0.78603;3
LIGH;11.087;4505.913;533.0;3
GYRO;11.092;4505.916;0.36713;0.22877;0.04093;3
ACCE;11.093;4505.922;-0.97264;2.24217;10.12089;3
MAGN;11.094;4505.922;31.87400;-14.60500;-30.00600;3
AHRS;11.094;4505.922;12.3330;5.4216;104.0560;0.02895;0.11352;0.78600;3
GYRO;11.095;4505.922;0.36713;0.22877;0.04093;3
LIGH;11.096;4505.925;533.0;3
GYRO;11.101;4505.927;0.49602;0.19700;-0.00153;3
ACCE;11.101;4505.931;-1.40240;2.34512;9.63546;3
GYRO;11.102;4505.931;0.49602;0.19700;-0.00153;3
AHRS;11.103;4505.931;12.4522;5.6991;103.9365;0.02781;0.11577;0.78538;3
LIGH;11.104;4505.933;533.0;3
GYRO;11.114;4505.936;0.59071;0.13256;-0.06170;3
ACCE;11.118;4505.943;-1.57119;2.55701;9.44094;3
MAGN;11.119;4505.943;31.87400;-14.60500;-30.00600;3
AHRS;11.119;4505.943;12.6969;6.0583;103.6777;0.02693;0.11927;0.78397;3
GYRO;11.121;4505.943;0.59071;0.13256;-0.06170;3
PRES;11.122;4505.946;953.9200;3
LIGH;11.122;4505.946;527.0;3
ACCE;11.123;4505.951;-1.53528;2.56359;9.49959;3
GYRO;11.124;4505.951;0.62736;0.09316;-0.06964;3
AHRS;11.124;4505.951;12.9152;6.3603;103.4355;0.02630;0.12230;0.78265;3
LIGH;11.127;4505.953;527.0;3
GYRO;11.133;4505.956;0.62064;0.06872;-0.04398;3
ACCE;11.134;4505.962;-1.40659;2.56419;9.76056;3
MAGN;11.135;4505.962;31.87400;-14.60500;-30.00600;3
AHRS;11.136;4505.962;13.0816;6.5428;103.2495;0.02616;0.12435;0.78163;3
GYRO;11.137;4505.962;0.62064;0.06872;-0.04398;3
LIGH;11.138;4505.965;527.0;3
BLE4;11.140;2016;12;-66
BLE4;11.141;2016;15;-70
BLE4;11.141;2016;9;-75
BLE4;11.141;2016;14;-77
BLE4;11.141;2016;13;-77
BLE4;11.142;2016;16;-81
BLE4;11.142;2016;10;-88
BLE4;11.142;2016;11;-88
GYRO;11.143;4505.967;0.60995;0.05803;0.00000;3
ACCE;11.143;4505.971;-1.22823;2.60609;9.80725;3
GYRO;11.144;4505.971;0.60995;0.05803;0.00000;3
AHRS;11.145;4505.971;13.2509;6.6021;103.0476;0.02689;0.12576;0.78048;3
LIGH;11.147;4505.973;535.0;3
GYRO;11.155;4505.976;0.62950;0.09652;0.03574;3
GYRO;11.156;4505.981;0.62950;0.09652;0.03574;3
AHRS;11.156;4505.984;13.3853;6.5584;102.8863;0.02810;0.12640;0.77954;3
MAGN;11.157;4505.984;31.87400;-14.60500;-30.00600;3
ACCE;11.158;4505.984;-1.05584;2.56239;9.78091;3
GYRO;11.159;4505.984;0.62950;0.09652;0.03574;3
LIGH;11.160;4505.987;535.0;3
ACCE;11.161;4505.991;-1.00497;2.66475;9.76834;3
GYRO;11.162;4505.991;0.68997;0.16310;0.02657;3
AHRS;11.163;4505.991;13.5647;6.4906;102.6668;0.02978;0.12718;0.77826;3
LIGH;11.164;4505.994;535.0;3
GYRO;11.201;4505.996;0.76205;0.18418;-0.01680;3
GYRO;11.202;4506.001;0.76205;0.18418;-0.01680;3
ACCE;11.203;4506.005;-1.08397;2.68330;10.01255;3
AHRS;11.203;4506.005;14.0710;6.3490;102.2544;0.03396;0.12971;0.77575;3
MAGN;11.205;4506.005;31.87400;-14.60500;-30.00600;3
GYRO;11.206;4506.005;0.76205;0.18418;-0.01680;3
LIGH;11.206;4506.009;535.0;3
GYRO;11.207;4506.013;0.80023;0.14600;-0.03879;3
AHRS;11.208;4506.013;14.0710;6.3490;102.2544;0.03396;0.12971;0.77575;3
ACCE;11.209;4506.013;-1.06722;2.92212;10.33218;3
GYRO;11.210;4506.018;0.88423;0.11606;-0.06292;3
AHRS;11.211;4506.023;14.0710;6.3490;102.2544;0.03396;0.12971;0.77575;3
MAGN;11.213;4506.023;31.87400;-14.95900;-30.00600;3
ACCE;11.213;4506.023;-1.06602;2.85928;10.31003;3
GYRO;11.220;4506.023;0.88423;0.11606;-0.06292;3
HUMI;11.221;4506.033;51.6;3
TEMP;11.222;4506.033;25.6;3
LIGH;11.223;4506.033;478.0;3
LIGH;11.224;4506.033;478.0;3
ACCE;11.224;4506.031;-0.99718;2.65996;10.19391;3
GYRO;11.225;4506.031;0.97128;0.09102;-0.06933;3
AHRS;11.226;4506.031;14.1209;6.2712;102.1932;0.03483;0.12960;0.77537;3
LIGH;11.227;4506.034;478.0;3
GYRO;11.228;4506.036;1.06168;0.14325;-0.08552;3
ACCE;11.229;4506.042;-0.98701;2.87125;10.05265;3
MAGN;11.229;4506.042;31.87400;-14.95900;-30.00600;3
AHRS;11.230;4506.042;14.2980;6.2044;102.1192;0.03634;0.13040;0.77486;3
GYRO;11.232;4506.042;1.06168;0.14325;-0.08552;3
LIGH;11.232;4506.045;478.0;3
GYRO;11.234;4506.047;1.15026;0.15791;-0.12553;3
ACCE;11.234;4506.051;-1.17855;3.08972;9.90781;3
GYRO;11.237;4506.051;1.15026;0.15791;-0.12553;3
AHRS;11.238;4506.051;14.5908;6.2620;101.7647;0.03796;0.13256;0.77280;3
LIGH;11.239;4506.054;426.0;3
GYRO;11.243;4506.056;1.21929;0.05406;-0.19334;3
ACCE;11.243;4506.063;-1.54067;3.29023;9.59776;3
MAGN;11.244;4506.063;31.87400;-15.26300;-30.00600;3
AHRS;11.245;4506.063;14.9992;6.5396;101.5324;0.03862;0.13670;0.77140;3
GYRO;11.246;4506.063;1.21929;0.05406;-0.19334;3
LIGH;11.247;4506.066;426.0;3
ACCE;11.247;4506.071;-1.82259;3.47219;9.42717;3
GYRO;11.248;4506.071;1.25899;-0.07819;-0.25931;3
AHRS;11.249;4506.071;15.4846;6.9636;100.9190;0.03920;0.14201;0.76794;3
LIGH;11.250;4506.073;426.0;3
SOUN;11.251;206.25;0.00629;49.96
GYRO;11.255;4506.076;1.25502;-0.17776;-0.27947;3
GYRO;11.256;4506.081;1.25502;-0.17776;-0.27947;3
AHRS;11.257;4506.085;15.9628;7.3969;100.9245;0.03894;0.14753;0.76785;3
MAGN;11.258;4506.085;31.87400;-15.94000;-29.69000;3
ACCE;11.259;4506.085;-1.89321;3.51948;9.31763;3
GYRO;11.260;4506.085;1.25502;-0.17776;-0.27947;3
LIGH;11.261;4506.087;426.0;3
ACCE;11.262;4506.091;-1.64781;3.80080;9.36193;3
GYRO;11.262;4506.091;1.24311;-0.23182;-0.25412;3
AHRS;11.264;4506.091;16.5428;7.6458;100.1678;0.04150;0.15243;0.76347;3
LIGH;11.265;4506.093;395.0;3
GYRO;11.276;4506.096;1.22356;-0.24129;-0.23274;3
GYRO;11.277;4506.101;1.22356;-0.24129;-0.23274;3
AHRS;11.278;4506.105;17.2583;7.6820;100.2484;0.04515;0.15735;0.76349;3
MAGN;11.279;4506.105;31.87400;-16.76600;-29.14700;3
ACCE;11.281;4506.105;-1.27372;4.04261;9.02255;3
GYRO;11.282;4506.105;1.22356;-0.24129;-0.23274;3
LIGH;11.283;4506.109;395.0;3
ACCE;11.283;4506.111;-0.98402;4.04680;8.85077;3
GYRO;11.284;4506.111;1.22662;-0.23885;-0.20128;3
AHRS;11.285;4506.111;17.9453;7.5593;99.3712;0.05104;0.16079;0.75819;3
LIGH;11.287;4506.113;395.0;3
GYRO;11.295;4506.116;1.22387;-0.26359;-0.22327;3
GYRO;11.296;4506.121;1.22387;-0.26359;-0.22327;3
ACCE;11.296;4506.124;-1.13126;3.88878;9.18536;3
MAGN;11.297;4506.124;32.23400;-17.46600;-28.42200;3
AHRS;11.297;4506.124;18.4226;7.5077;99.9491;0.05324;0.16388;0.76100;3
GYRO;11.299;4506.124;1.22387;-0.26359;-0.22327;3
LIGH;11.299;4506.128;363.0;3
PRES;11.300;4506.128;953.9300;3
ACCE;11.301;4506.131;-1.43712;4.02705;9.54688;3
GYRO;11.302;4506.131;1.18477;-0.32742;-0.26542;3
AHRS;11.302;4506.131;18.8549;7.6130;99.3835;0.05579;0.16700;0.75765;3
LIGH;11.303;4506.134;363.0;3
GYRO;11.316;4506.136;1.18599;-0.33292;-0.24954;3
GYRO;11.317;4506.141;1.18599;-0.33292;-0.24954;3
AHRS;11.317;4506.145;19.3063;7.8200;100.1166;0.05586;0.17142;0.76142;3
MAGN;11.318;4506.145;32.23400;-18.23700;-28.04700;3
ACCE;11.319;4506.145;-1.64542;4.20182;9.67198;3
GYRO;11.320;4506.145;1.18599;-0.33292;-0.24954;3
LIGH;11.321;4506.149;363.0;3
ACCE;11.321;4506.151;-1.76752;4.16950;9.36312;3
GYRO;11.322;4506.151;1.26510;-0.24343;-0.18448;3
AHRS;11.322;4506.151;19.7464;8.1030;99.5144;0.05736;0.17552;0.75796;3
LIGH;11.323;4506.153;363.0;3
GYRO;11.334;4506.156;1.34299;-0.08827;-0.09682;3
ACCE;11.335;4506.163;-1.66577;4.21619;9.18116;3
MAGN;11.338;4506.163;32.23400;-19.14500;-27.35900;3
AHRS;11.339;4506.163;20.2032;8.3143;100.4816;0.05702;0.18012;0.76296;3
GYRO;11.341;4506.163;1.34299;-0.08827;-0.09682;3
LIGH;11.342;4506.167;282.0;3
ACCE;11.342;4506.171;-1.31502;4.28562;9.03871;3
GYRO;11.343;4506.171;1.39033;0.11484;-0.00825;3
AHRS;11.344;4506.171;20.6888;8.3109;99.8552;0.06074;0.18294;0.75919;3
LIGH;11.345;4506.174;282.0;3
GYRO;11.358;4506.176;1.41965;0.26909;0.01588;3
GYRO;11.359;4506.181;1.41965;0.26909;0.01588;3
AHRS;11.360;4506.186;21.1271;8.2130;101.1576;0.06173;0.18596;0.76579;3
MAGN;11.363;4506.186;32.55700;-20.16200;-26.21300;3
ACCE;11.364;4506.186;-1.15281;4.26766;9.01716;3
GYRO;11.365;4506.186;1.41965;0.26909;0.01588;3
LIGH;11.366;4506.189;282.0;3
ACCE;11.366;4506.191;-1.06482;4.57412;9.10635;3
GYRO;11.367;4506.191;1.49570;0.31246;0.01924;3
AHRS;11.370;4506.191;21.6674;8.0639;100.4980;0.06680;0.18831;0.76171;3
LIGH;11.371;4506.194;282.0;3
GYRO;11.373;4506.196;1.57298;0.35461;-0.00336;3
ACCE;11.373;4506.202;-1.14203;4.95001;8.16064;3
MAGN;11.374;4506.202;32.55700;-20.73600;-25.47300;3
AHRS;11.375;4506.202;22.5476;8.0554;101.1497;0.07064;0.19439;0.76440;3
GYRO;11.383;4506.202;1.57298;0.35461;-0.00336;3
LIGH;11.383;4506.205;197.0;3
GYRO;11.387;4506.207;1.63651;0.36224;-0.04581;3
ACCE;11.387;4506.211;-1.22224;5.15053;7.78415;3
GYRO;11.389;4506.211;1.63651;0.36224;-0.04581;3
AHRS;11.389;4506.211;23.5368;8.1296;99.9050;0.07778;0.20039;0.75684;3
LIGH;11.390;4506.214;197.0;3
GYRO;11.395;4506.216;1.64842;0.32437;-0.09102;3
ACCE;11.396;4506.222;-1.17735;5.26485;7.60638;3
MAGN;11.396;4506.222;32.55700;-21.64300;-24.29000;3
AHRS;11.397;4506.222;24.5012;8.4076;100.6427;0.07998;0.20861;0.76002;3
GYRO;11.398;4506.222;1.64842;0.32437;-0.09102;3
LIGH;11.399;4506.226;197.0;3
GYRO;11.402;4506.227;1.59558;0.21808;-0.13378;3
ACCE;11.403;4506.231;-1.09415;5.25408;7.69975;3
GYRO;11.403;4506.231;1.59558;0.21808;-0.13378;3
AHRS;11.404;4506.231;25.6320;8.7212;100.4366;0.08455;0.21741;0.75797;3
LIGH;11.406;4506.234;197.0;3
GYRO;11.421;4506.236;1.51281;0.06994;-0.17776;3
GYRO;11.422;4506.241;1.51281;0.06994;-0.17776;3
AHRS;11.422;4506.245;26.5456;8.9019;99.8832;0.08950;0.22380;0.75416;3
MAGN;11.423;4506.245;32.87200;-22.19000;-23.29700;3
ACCE;11.424;4506.245;-0.86072;5.38396;7.89069;3
GYRO;11.427;4506.245;1.51281;0.06994;-0.17776;3
LIGH;11.428;4506.248;147.0;3
ACCE;11.429;4506.252;-0.68474;5.46836;7.93319;3
GYRO;11.430;4506.252;1.45019;-0.08155;-0.22938;3
AHRS;11.431;4506.252;27.7578;9.0666;99.5730;0.09579;0.23214;0.75127;3
LIGH;11.431;4506.254;147.0;3
GYRO;11.439;4506.257;1.43431;-0.22022;-0.29688;3
GYRO;11.440;4506.262;1.43431;-0.22022;-0.29688;3
AHRS;11.443;4506.266;28.3880;9.0859;99.5649;0.09919;0.23623;0.75050;3
MAGN;11.444;4506.266;32.87200;-22.95000;-22.24800;3
ACCE;11.444;4506.266;-0.80864;5.56951;7.88650;3
GYRO;11.445;4506.266;1.43431;-0.22022;-0.29688;3
LIGH;11.445;4506.269;147.0;3
ACCE;11.446;4506.272;-1.00676;5.75327;7.69377;3
GYRO;11.447;4506.272;1.43492;-0.33048;-0.33414;3
AHRS;11.447;4506.272;29.6102;9.1351;99.1102;0.10665;0.24380;0.74663;3
LIGH;11.451;4506.274;116.0;3
GYRO;11.453;4506.277;1.42912;-0.36774;-0.41050;3
ACCE;11.454;4506.283;-1.29706;5.81192;7.64708;3
MAGN;11.454;4506.283;32.87200;-22.95000;-22.24800;3
AHRS;11.454;4506.283;30.1561;9.1501;98.8010;0.11027;0.24701;0.74430;3
GYRO;11.455;4506.283;1.42912;-0.36774;-0.41050;3
LIGH;11.456;4506.285;116.0;3
GYRO;11.480;4506.288;1.42026;-0.41050;-0.48106;3
ACCE;11.480;4506.292;-1.27491;5.81851;7.69856;3
GYRO;11.481;4506.292;1.42026;-0.41050;-0.48106;3
AHRS;11.481;4506.292;31.0730;9.1732;98.3626;0.11622;0.25242;0.74080;3
LIGH;11.482;4506.294;116.0;3
GYRO;11.482;4506.297;1.42454;-0.42516;-0.50488;3
GYRO;11.491;4506.302;1.42454;-0.42516;-0.50488;3
ACCE;11.492;4506.305;-1.34494;5.64852;8.39826;3
MAGN;11.493;4506.305;32.87200;-23.69300;-21.14200;3
AHRS;11.493;4506.305;31.7852;9.1920;98.5005;0.11979;0.25709;0.74059;3
GYRO;11.495;4506.305;1.42454;-0.42516;-0.50488;3
PRES;11.496;4506.309;953.9000;3
LIGH;11.497;4506.309;116.0;3
ACCE;11.497;4506.312;-1.47662;5.72214;9.15483;3
GYRO;11.497;4506.312;1.43584;-0.40256;-0.49938;3
AHRS;11.498;4506.312;32.8226;9.2331;97.8312;0.12687;0.26300;0.73563;3
LIGH;11.498;4506.314;59.0;3
GYRO;11.499;4506.317;1.49601;-0.30696;-0.48930;3
ACCE;11.499;4506.323;-1.48261;5.72932;9.15303;3
MAGN;11.499;4506.323;33.21800;-23.69300;-20.20500;3
AHRS;11.500;4506.323;33.2651;9.2619;98.1221;0.12850;0.26621;0.73658;3
GYRO;11.501;4506.323;1.49601;-0.30696;-0.48930;3
LIGH;11.501;4506.325;59.0;3
GYRO;11.501;4506.328;1.67102;-0.14569;-0.48228;3
ACCE;11.502;4506.332;-1.50535;5.81791;7.90865;3
GYRO;11.502;4506.332;1.67102;-0.14569;-0.48228;3
AHRS;11.503;4506.332;34.1746;9.4100;97.5763;0.13395;0.27195;0.73253;3
LIGH;11.503;4506.334;59.0;3
GYRO;11.512;4506.337;1.90223;0.01619;-0.49633;3
ACCE;11.513;4506.343;-1.60471;5.90530;6.25545;3
MAGN;11.513;4506.343;33.21800;-24.29000;-19.24500;3
AHRS;11.514;4506.343;35.0644;9.6699;97.4063;0.13772;0.27856;0.73061;3
GYRO;11.514;4506.343;1.90223;0.01619;-0.49633;3
LIGH;11.515;4506.345;59.0;3
GYRO;11.521;4506.348;1.99173;0.11423;-0.51007;3
ACCE;11.521;4506.352;-1.63045;6.19081;5.19602;3
GYRO;11.522;4506.352;1.99173;0.11423;-0.51007;3
AHRS;11.522;4506.352;36.3096;10.1305;96.7699;0.14340;0.28776;0.72590;3
LIGH;11.523;4506.354;19.0;3
GYRO;11.533;4506.357;2.05129;0.11820;-0.52962;3
ACCE;11.534;4506.364;-1.55144;6.68641;4.62739;3
MAGN;11.534;4506.364;33.21800;-24.77200;-18.05800;3
AHRS;11.535;4506.364;37.4329;10.6012;95.8956;0.14904;0.29585;0.72012;3
GYRO;11.536;4506.364;2.05129;0.11820;-0.52962;3
LIGH;11.536;4506.366;19.0;3
ACCE;11.541;4506.372;-1.61549;6.88872;5.32650;3
GYRO;11.541;4506.372;1.95141;0.01955;-0.52657;3
AHRS;11.542;4506.372;38.8891;11.2466;95.0985;0.15543;0.30681;0.71444;3
LIGH;11.542;4506.374;19.0;3
GYRO;11.552;4506.377;1.75288;-0.15608;-0.52840;3
ACCE;11.553;4506.383;-1.87406;6.85999;6.86178;3
MAGN;11.553;4506.383;33.21800;-25.16700;-17.18100;3
AHRS;11.554;4506.383;39.7730;11.6559;94.2622;0.16024;0.31298;0.70914;3
GYRO;11.554;4506.383;1.75288;-0.15608;-0.52840;3
LIGH;11.555;4506.385;19.0;3
GYRO;11.561;4506.388;1.56443;-0.31398;-0.52748;3
ACCE;11.562;4506.392;-2.03208;6.73549;7.33164;3
GYRO;11.562;4506.392;1.56443;-0.31398;-0.52748;3
AHRS;11.563;4506.392;40.8014;12.0944;93.5229;0.16553;0.32017;0.70417;3
LIGH;11.564;4506.394;18.0;3
GYRO;11.572;4506.397;1.52136;-0.32712;-0.49175;3
ACCE;11.573;4506.403;-1.94289;6.67803;6.35421;3
MAGN;11.574;4506.403;33.54400;-25.16700;-16.43000;3
AHRS;11.574;4506.403;41.5811;12.3860;93.1377;0.16936;0.32560;0.70128;3
GYRO;11.575;4506.403;1.52136;-0.32712;-0.49175;3
LIGH;11.576;4506.405;18.0;3
GYRO;11.581;4506.408;1.62918;-0.13897;-0.45693;3
ACCE;11.582;4506.412;-1.85790;6.70855;5.29957;3
GYRO;11.582;4506.412;1.62918;-0.13897;-0.45693;3
AHRS;11.583;4506.412;42.5305;12.7189;92.4361;0.17488;0.33166;0.69648;3
LIGH;11.584;4506.414;18.0;3
GYRO;11.594;4506.417;1.70859;0.02443;-0.44715;3
ACCE;11.594;4506.424;-1.95307;7.11617;4.65972;3
MAGN;11.595;4506.424;33.54400;-25.86500;-14.64500;3
AHRS;11.596;4506.424;43.4156;13.1335;92.5171;0.17729;0.33893;0.69607;3
GYRO;11.597;4506.424;1.70859;0.02443;-0.44715;3
LIGH;11.598;4506.427;17.0;3
ACCE;11.605;4506.432;-2.26073;7.31488;4.63577;3
GYRO;11.606;4506.432;1.64598;-0.00947;-0.42608;3
AHRS;11.607;4506.432;44.6247;13.8448;91.6642;0.18262;0.34803;0.69064;3
LIGH;11.608;4506.438;17.0;3
GYRO;11.616;4506.437;1.58061;-0.16371;-0.41111;3
ACCE;11.617;4506.446;-2.59891;7.32087;4.88417;3
AHRS;11.617;4506.446;45.3859;14.3614;91.0800;0.18578;0.35397;0.68710;3
MAGN;11.618;4506.446;33.54400;-25.86500;-14.64500;3
GYRO;11.619;4506.442;1.58061;-0.16371;-0.41111;3
LIGH;11.619;4506.449;17.0;3
GYRO;11.620;4506.446;1.58061;-0.16371;-0.41111;3
ACCE;11.621;4506.452;-2.74376;7.27299;5.50607;3
GYRO;11.622;4506.452;1.44867;-0.26359;-0.38729;3
AHRS;11.622;4506.452;46.6062;15.0657;89.4332;0.19397;0.36149;0.67748;3
LIGH;11.623;4506.454;17.0;3
GYRO;11.633;4506.457;1.36101;-0.48472;-0.35583;3
ACCE;11.634;4506.463;-2.55521;7.29094;5.95677;3
MAGN;11.634;4506.463;33.54400;-25.86500;-14.64500;3
AHRS;11.635;4506.463;47.0555;15.3598;89.0510;0.19613;0.36477;0.67520;3
GYRO;11.636;4506.463;1.36101;-0.48472;-0.35583;3
LIGH;11.636;4506.466;17.0;3
GYRO;11.641;4506.468;1.34513;-0.67409;-0.30085;3
ACCE;11.642;4506.472;-2.03687;7.23887;5.71496;3
GYRO;11.643;4506.472;1.34513;-0.67409;-0.30085;3
AHRS;11.644;4506.472;47.8481;15.5968;88.3848;0.20162;0.36900;0.67074;3
LIGH;11.644;4506.474;17.0;3
GYRO;11.655;4506.477;1.40835;-0.75411;-0.26114;3
GYRO;11.656;4506.482;1.40835;-0.75411;-0.26114;3
ACCE;11.656;4506.484;-1.72323;7.19158;5.46417;3
MAGN;11.657;4506.484;33.92100;-26.23100;-14.27100;3
AHRS;11.657;4506.484;48.5112;15.6518;88.0580;0.20633;0.37212;0.66798;3
GYRO;11.658;4506.484;1.40835;-0.75411;-0.26114;3
PRES;11.659;4506.488;953.9400;3
LIGH;11.659;4506.488;17.0;3
ACCE;11.661;4506.492;-1.68911;7.53994;5.20859;3
GYRO;11.662;4506.492;1.47555;-0.74862;-0.24923;3
AHRS;11.662;4506.492;49.4944;15.6643;87.3737;0.21441;0.37594;0.66268;3
LIGH;11.663;4506.494;17.0;3
GYRO;11.673;4506.497;1.49418;-0.68875;-0.23976;3
ACCE;11.674;4506.503;-1.71664;7.83143;4.80516;3
MAGN;11.674;4506.503;33.92100;-26.62800;-13.77200;3
AHRS;11.675;4506.503;50.1490;15.7113;87.1041;0.21897;0.37898;0.66020;3
GYRO;11.676;4506.503;1.49418;-0.68875;-0.23976;3
LIGH;11.677;4506.506;17.0;3
GYRO;11.682;4506.508;1.48562;-0.57696;-0.23702;3
ACCE;11.683;4506.512;-1.65140;7.82066;5.27502;3
GYRO;11.684;4506.512;1.48562;-0.57696;-0.23702;3
AHRS;11.685;4506.512;51.0672;15.7891;86.4804;0.22613;0.38277;0.65542;3
LIGH;11.686;4506.515;17.0;3
GYRO;11.694;4506.517;1.47677;-0.49511;-0.24343;3
ACCE;11.695;4506.523;-1.61549;7.58483;5.74908;3
MAGN;11.696;4506.523;33.92100;-26.62800;-13.05600;3
AHRS;11.698;4506.523;51.7762;15.9032;86.0710;0.23113;0.38607;0.65221;3
GYRO;11.700;4506.523;1.47677;-0.49511;-0.24343;3
LIGH;11.701;4506.527;17.0;3
GYRO;11.702;4506.528;1.48104;-0.47342;-0.26634;3
ACCE;11.703;4506.532;-1.46525;7.61895;5.93223;3
GYRO;11.704;4506.532;1.48104;-0.47342;-0.26634;3
AHRS;11.705;4506.532;52.6206;16.0876;85.4504;0.23730;0.38991;0.64778;3
LIGH;11.707;4506.534;17.0;3
GYRO;11.714;4506.537;1.55648;-0.42180;-0.30055;3
ACCE;11.716;4506.544;-1.34075;7.65247;5.67246;3
MAGN;11.717;4506.544;34.27700;-26.62800;-12.57400;3
AHRS;11.718;4506.544;53.3175;16.2662;84.8803;0.24246;0.39304;0.64386;3
GYRO;11.720;4506.544;1.55648;-0.42180;-0.30055;3
LIGH;11.721;4506.547;16.0;3
ACCE;11.722;4506.552;-1.30963;7.84340;5.05715;3
GYRO;11.723;4506.552;1.66949;-0.36408;-0.33506;3
AHRS;11.725;4506.552;54.3344;16.6477;84.0577;0.24935;0.39814;0.63847;3
LIGH;11.726;4506.554;16.0;3
GYRO;11.733;4506.557;1.74249;-0.35980;-0.38546;3
ACCE;11.735;4506.563;-1.66636;7.91224;3.97797;3
MAGN;11.736;4506.563;34.27700;-26.62800;-11.98200;3
AHRS;11.737;4506.563;55.0723;17.0430;83.0741;0.25510;0.40153;0.63277;3
GYRO;11.739;4506.563;1.74249;-0.35980;-0.38546;3
LIGH;11.740;4506.566;16.0;3
GYRO;11.742;4506.568;1.75471;-0.42883;-0.45448;3
GYRO;11.743;4506.572;1.75471;-0.42883;-0.45448;3
ACCE;11.744;4506.572;-2.04884;8.10737;3.33991;3
AHRS;11.746;4506.572;56.1385;17.7473;82.0266;0.26148;0.40779;0.62689;3
LIGH;11.747;4506.574;16.0;3
GYRO;11.753;4506.577;1.70401;-0.59315;-0.47617;3
ACCE;11.754;4506.583;-2.15957;8.23965;2.91255;3
MAGN;11.754;4506.583;34.27700;-26.62800;-11.98200;3
AHRS;11.755;4506.583;57.0341;18.4295;80.1527;0.27001;0.41107;0.61690;3
GYRO;11.756;4506.583;1.70401;-0.59315;-0.47617;3
LIGH;11.757;4506.586;16.0;3
GYRO;11.762;4506.588;1.60658;-0.80543;-0.43433;3
ACCE;11.762;4506.592;-1.99676;8.40784;2.59292;3
GYRO;11.763;4506.592;1.60658;-0.80543;-0.43433;3
AHRS;11.764;4506.592;58.0745;19.1718;78.9115;0.27701;0.41656;0.61026;3
LIGH;11.765;4506.594;16.0;3
SOUN;11.771;1506.19;0.04597;67.23
GYRO;11.784;4506.597;1.48654;-0.96425;-0.37904;3
GYRO;11.785;4506.602;1.48654;-0.96425;-0.37904;3
ACCE;11.786;4506.606;-1.58077;8.50001;3.22080;3
MAGN;11.787;4506.606;34.27700;-26.93700;-11.98200;3
GYRO;11.788;4506.606;1.48654;-0.96425;-0.37904;3
AHRS;11.788;4506.606;59.2776;19.6590;77.0212;0.28890;0.41951;0.59931;3
AHRS;11.790;4506.612;59.2776;19.6590;77.0212;0.28890;0.41951;0.59931;3
GYRO;11.791;4506.612;1.42973;-1.09925;-0.36805;3
ACCE;11.791;4506.612;-1.05165;8.45153;4.36523;3
LIGH;11.792;4506.616;16.0;3
LIGH;11.792;4506.616;16.0;3
GYRO;11.799;4506.617;1.37567;-1.16400;-0.40012;3
GYRO;11.800;4506.622;1.37567;-1.16400;-0.40012;3
AHRS;11.801;4506.626;60.3679;19.8902;76.2952;0.29724;0.42330;0.59420;3
MAGN;11.802;4506.626;34.65800;-26.93700;-11.00300;3
ACCE;11.803;4506.626;-0.64165;8.16782;4.86442;3
GYRO;11.803;4506.626;1.37567;-1.16400;-0.40012;3
LIGH;11.804;4506.631;16.0;3
ACCE;11.804;4506.632;-0.55306;8.20253;4.81534;3
GYRO;11.805;4506.632;1.44378;-1.23486;-0.49083;3
AHRS;11.806;4506.632;61.3065;20.0090;75.0557;0.30715;0.42437;0.58630;3
LIGH;11.808;4506.634;16.0;3
GYRO;11.813;4506.637;1.58917;-1.22326;-0.59529;3
ACCE;11.814;4506.643;-0.65721;8.34559;4.69563;3
MAGN;11.815;4506.643;34.65800;-26.93700;-11.00300;3
AHRS;11.816;4506.643;61.7002;20.0345;75.2578;0.30876;0.42658;0.58681;3
GYRO;11.817;4506.643;1.58917;-1.22326;-0.59529;3
LIGH;11.818;4506.646;16.0;3
ACCE;11.821;4506.652;-0.83318;8.52815;4.29101;3
GYRO;11.822;4506.652;1.73089;-1.18691;-0.69028;3
AHRS;11.823;4506.652;62.5375;20.4786;73.8640;0.31700;0.42837;0.57916;3
LIGH;11.824;4506.654;16.0;3
GYRO;11.835;4506.657;1.84634;-1.09925;-0.76328;3
ACCE;11.836;4506.664;-1.26953;8.73106;3.40336;3
MAGN;11.837;4506.664;34.65800;-26.93700;-10.62600;3
AHRS;11.838;4506.664;63.2830;21.1083;73.0091;0.32178;0.43214;0.57512;3
GYRO;11.839;4506.664;1.84634;-1.09925;-0.76328;3
PRES;11.840;4506.668;953.9100;3
LIGH;11.841;4506.668;16.0;3
ACCE;11.842;4506.672;-2.10869;8.82144;2.80840;3
GYRO;11.843;4506.672;1.94866;-0.94592;-0.82070;3
AHRS;11.844;4506.672;64.3542;22.4617;70.6918;0.33069;0.43664;0.56488;3
LIGH;11.845;4506.674;16.0;3
GYRO;11.853;4506.677;2.01616;-0.79168;-0.87904;3
ACCE;11.855;4506.683;-2.75154;8.91361;1.99437;3
MAGN;11.856;4506.683;34.65800;-26.93700;-9.04200;3
AHRS;11.860;4506.683;65.0720;23.7134;69.5567;0.33353;0.44251;0.56139;3
GYRO;11.863;4506.683;2.01616;-0.79168;-0.87904;3
LIGH;11.864;4506.686;16.0;3
GYRO;11.865;4506.688;2.02868;-0.70616;-0.89156;3
ACCE;11.867;4506.692;-3.02088;8.81485;1.30484;3
GYRO;11.868;4506.692;2.02868;-0.70616;-0.89156;3
AHRS;11.869;4506.692;66.0910;25.8333;66.7711;0.34069;0.44893;0.55137;3
LIGH;11.871;4506.694;16.0;3
GYRO;11.873;4506.697;2.00883;-0.67042;-0.84605;3
ACCE;11.875;4506.703;-2.72221;8.67958;0.80744;3
MAGN;11.876;4506.703;35.10800;-26.93700;-9.04200;3
AHRS;11.877;4506.703;66.9225;27.8022;63.9589;0.34785;0.45347;0.54126;3
GYRO;11.879;4506.703;2.00883;-0.67042;-0.84605;3
LIGH;11.880;4506.706;16.0;3
GYRO;11.882;4506.708;1.94805;-0.55650;-0.71532;3
GYRO;11.884;4506.712;1.94805;-0.55650;-0.71532;3
ACCE;11.889;4506.712;-2.34153;8.40544;0.51595;3
AHRS;11.891;4506.712;67.8824;30.2311;60.9399;0.35488;0.45979;0.53162;3
LIGH;11.893;4506.715;16.0;3
GYRO;11.905;4506.717;1.86406;-0.41783;-0.56566;3
ACCE;11.906;4506.724;-2.24576;8.27915;0.44233;3
MAGN;11.908;4506.724;35.10800;-26.93700;-7.88100;3
GYRO;11.908;4506.724;1.86406;-0.41783;-0.56566;3
AHRS;11.909;4506.724;69.1013;33.4606;56.9823;0.36425;0.46747;0.51974;3
AHRS;11.910;4506.732;69.1013;33.4606;56.9823;0.36425;0.46747;0.51974;3
GYRO;11.911;4506.732;1.76082;-0.31276;-0.46365;3
ACCE;11.912;4506.732;-1.97581;8.38928;0.66260;3
LIGH;11.913;4506.738;16.0;3
LIGH;11.914;4506.738;16.0;3
GYRO;11.914;4506.737;1.67408;-0.29810;-0.43616;3
ACCE;11.915;4506.743;-1.86269;8.20493;1.03370;3
AHRS;11.916;4506.743;70.1959;36.6562;53.2893;0.37247;0.47473;0.50991;3
MAGN;11.917;4506.743;35.10800;-26.93700;-6.71200;3
GYRO;11.918;4506.743;1.67408;-0.29810;-0.43616;3
LIGH;11.918;4506.746;16.0;3
GYRO;11.922;4506.748;1.62582;-0.40653;-0.46304;3
ACCE;11.922;4506.752;-1.61249;8.25521;1.22583;3
AHRS;11.923;4506.752;70.9252;38.9889;50.2639;0.37970;0.47835;0.50137;3
GYRO;11.924;4506.752;1.62582;-0.40653;-0.46304;3
LIGH;11.925;4506.754;16.0;3
GYRO;11.933;4506.757;1.60291;-0.58215;-0.50855;3
ACCE;11.934;4506.763;-1.40839;8.35696;1.43892;3
GYRO;11.935;4506.763;1.60291;-0.58215;-0.50855;3
AHRS;11.936;4506.763;71.4731;40.9160;48.0264;0.38441;0.48185;0.49596;3
MAGN;11.937;4506.763;35.51400;-26.93700;-6.71200;3
LIGH;11.938;4506.766;15.0;3
GYRO;11.942;4506.768;1.59894;-0.73579;-0.58918;3
ACCE;11.943;4506.772;-1.61190;8.51977;1.64482;3
GYRO;11.943;4506.772;1.59894;-0.73579;-0.58918;3
AHRS;11.944;4506.772;72.0485;43.3240;44.7043;0.39199;0.48398;0.48664;3
LIGH;11.945;4506.774;15.0;3
GYRO;11.955;4506.777;1.60169;-0.85582;-0.64324;3
GYRO;11.956;4506.782;1.60169;-0.85582;-0.64324;3
AHRS;11.956;4506.786;72.6481;46.8054;40.4309;0.39956;0.48815;0.47628;3
MAGN;11.957;4506.786;35.51400;-27.25300;-7.29600;3
ACCE;11.958;4506.786;-2.33435;8.73884;1.12527;3
GYRO;11.958;4506.786;1.60169;-0.85582;-0.64324;3
LIGH;11.959;4506.788;15.0;3
ACCE;11.961;4506.792;-2.99993;8.67958;-0.18375;3
GYRO;11.962;4506.792;1.61971;-0.88881;-0.75472;3
AHRS;11.962;4506.792;72.9794;49.3566;37.3794;0.40431;0.49113;0.46929;3
LIGH;11.963;4506.794;15.0;3
GYRO;11.976;4506.797;1.65147;-0.85368;-0.81520;3
GYRO;11.977;4506.802;1.65147;-0.85368;-0.81520;3
AHRS;11.977;4506.806;73.1997;51.7760;34.8542;0.40679;0.49508;0.46468;3
MAGN;11.978;4506.806;35.51400;-27.25300;-6.18500;3
ACCE;11.978;4506.806;-3.43029;8.73644;-1.21446;3
GYRO;11.979;4506.806;1.65147;-0.85368;-0.81520;3
LIGH;11.979;4506.809;15.0;3
ACCE;11.981;4506.812;-3.84748;8.52276;-1.35512;3
GYRO;11.982;4506.812;1.61055;-0.70555;-0.78282;3
AHRS;11.982;4506.812;73.4822;56.7387;29.0293;0.41413;0.50053;0.45188;3
LIGH;11.983;4506.814;15.0;3
GYRO;11.993;4506.817;1.45844;-0.57269;-0.69242;3
ACCE;11.993;4506.823;-3.84808;8.48625;-0.77452;3
MAGN;11.994;4506.823;35.92200;-27.25300;-5.69300;3
AHRS;11.995;4506.823;73.5332;59.0257;26.4804;0.41666;0.50344;0.44669;3
GYRO;11.996;4506.823;1.45844;-0.57269;-0.69242;3
LIGH;11.997;4506.826;15.0;3
GYRO;12.001;4506.828;1.28496;-0.57208;-0.57024;3
ACCE;12.002;4506.832;-3.69186;8.40844;0.17298;3
GYRO;12.003;4506.832;1.28496;-0.57208;-0.57024;3
AHRS;12.003;4506.832;73.5708;62.4565;22.5699;0.42090;0.50739;0.43847;3
LIGH;12.004;4506.834;15.0;3
GYRO;12.016;4506.837;1.18599;-0.69028;-0.46273;3
GYRO;12.017;4506.842;1.18599;-0.69028;-0.46273;3
ACCE;12.017;4506.846;-3.34111;8.10796;0.89603;3
MAGN;12.018;4506.846;35.92200;-27.25300;-4.98500;3
AHRS;12.019;4506.846;73.5595;64.7637;20.2145;0.42251;0.51103;0.43439;3
GYRO;12.020;4506.846;1.18599;-0.69028;-0.46273;3
PRES;12.020;4506.849;953.9100;3
LIGH;12.021;4506.849;15.0;3
ACCE;12.022;4506.852;-2.89878;7.88889;1.05405;3
GYRO;12.022;4506.852;1.19149;-0.81459;-0.39340;3
AHRS;12.023;4506.852;73.5834;67.6559;16.6622;0.42767;0.51320;0.42628;3
LIGH;12.023;4506.854;15.0;3
GYRO;12.033;4506.857;1.22845;-0.83689;-0.34911;3
ACCE;12.034;4506.863;-2.70485;7.85538;0.86550;3
MAGN;12.036;4506.863;36.23800;-27.25300;-5.45100;3
AHRS;12.036;4506.863;73.5927;68.9382;15.2886;0.42914;0.51487;0.42380;3
GYRO;12.037;4506.863;1.22845;-0.83689;-0.34911;3
LIGH;12.038;4506.866;15.0;3
GYRO;12.042;4506.868;1.34635;-0.79535;-0.34483;3
ACCE;12.042;4506.872;-2.70006;8.07444;0.43934;3
GYRO;12.043;4506.872;1.34635;-0.79535;-0.34483;3
AHRS;12.043;4506.872;73.6508;71.2711;12.3314;0.43423;0.51600;0.41707;3
LIGH;12.044;4506.874;15.0;3
GYRO;12.053;4506.877;1.48043;-0.65240;-0.37538;3
ACCE;12.054;4506.883;-3.06578;8.23605;-0.71527;3
MAGN;12.054;4506.883;36.23800;-27.25300;-5.45100;3
AHRS;12.057;4506.883;73.6910;73.6343;9.4493;0.43893;0.51748;0.41090;3
GYRO;12.058;4506.883;1.48043;-0.65240;-0.37538;3
LIGH;12.058;4506.886;15.0;3
GYRO;12.062;4506.888;1.59497;-0.46578;-0.43127;3
ACCE;12.062;4506.892;-3.79840;8.34619;-2.46902;3
GYRO;12.063;4506.892;1.59497;-0.46578;-0.43127;3
AHRS;12.063;4506.892;73.6845;77.2432;5.3351;0.44471;0.52078;0.40296;3
LIGH;12.064;4506.894;15.0;3
GYRO;12.074;4506.897;1.62521;-0.23305;-0.46884;3
ACCE;12.077;4506.904;-4.30956;8.35935;-3.84389;3
MAGN;12.077;4506.904;36.54600;-27.25300;-4.58900;3
AHRS;12.078;4506.904;73.5804;80.9459;0.5680;0.45300;0.52206;0.39175;3
GYRO;12.079;4506.904;1.62521;-0.23305;-0.46884;3
LIGH;12.080;4506.907;15.0;3
ACCE;12.082;4506.912;-4.58609;8.36773;-4.52325;3
GYRO;12.082;4506.912;1.48990;-0.04795;-0.42608;3
AHRS;12.083;4506.912;73.3177;85.8861;-4.6439;0.45884;0.52836;0.38263;3
LIGH;12.084;4506.914;27.0;3
GYRO;12.093;4506.917;1.21837;-0.02596;-0.31582;3
ACCE;12.094;4506.923;-4.72137;8.02297;-4.31256;3
MAGN;12.094;4506.923;36.54600;-26.80800;-4.58900;3
AHRS;12.097;4506.923;73.0486;89.1159;-9.8349;0.47085;0.52541;0.36696;3
GYRO;12.098;4506.923;1.21837;-0.02596;-0.31582;3
LIGH;12.098;4506.926;27.0;3
GYRO;12.102;4506.928;0.90286;-0.18784;-0.20220;3
ACCE;12.102;4506.932;-4.69802;7.74105;-3.76847;3
GYRO;12.103;4506.932;0.90286;-0.18784;-0.20220;3
AHRS;12.104;4506.932;72.7268;92.3891;-13.2020;0.47450;0.53013;0.36098;3
LIGH;12.105;4506.934;27.0;3
GYRO;12.113;4506.937;0.64019;-0.44440;-0.08186;3
ACCE;12.114;4506.943;-4.62560;7.59979;-2.97719;3
MAGN;12.115;4506.943;36.94100;-26.80800;-3.54700;3
AHRS;12.115;4506.943;72.4813;94.3130;-15.8585;0.47974;0.53026;0.35366;3
GYRO;12.117;4506.943;0.64019;-0.44440;-0.08186;3
LIGH;12.118;4506.946;27.0;3
GYRO;12.122;4506.948;0.54214;-0.67042;-0.01772;3
ACCE;12.122;4506.952;-4.47536;7.51660;-2.40198;3
GYRO;12.123;4506.952;0.54214;-0.67042;-0.01772;3
AHRS;12.124;4506.952;72.2937;95.7057;-17.5737;0.48263;0.53121;0.34943;3
LIGH;12.125;4506.954;24.0;3
GYRO;12.157;4506.957;0.40134;-0.74159;0.10140;3
GYRO;12.158;4506.962;0.40134;-0.74159;0.10140;3
ACCE;12.159;4506.965;-4.35685;7.41065;-2.14999;3
MAGN;12.162;4506.965;36.94100;-26.80800;-2.91900;3
GYRO;12.163;4506.965;0.40134;-0.74159;0.10140;3
AHRS;12.164;4506.965;72.0810;97.0353;-18.5262;0.48215;0.53514;0.34881;3
LIGH;12.165;4506.968;24.0;3
AHRS;12.167;4506.972;72.0810;97.0353;-18.5262;0.48215;0.53514;0.34881;3
GYRO;12.168;4506.972;0.32345;-0.78069;0.20464;3
ACCE;12.169;4506.972;-4.16352;7.31548;-2.21583;3
HUMI;12.170;4506.988;51.6;3
TEMP;12.171;4506.989;25.6;3
LIGH;12.172;4506.989;24.0;3
GYRO;12.174;4506.977;0.29047;-0.72540;0.28375;3
GYRO;12.174;4506.982;0.29047;-0.72540;0.28375;3
AHRS;12.175;4506.987;72.0933;97.7702;-18.8253;0.48136;0.53766;0.35041;3
MAGN;12.176;4506.987;37.26100;-26.41100;-3.28900;3
ACCE;12.177;4506.987;-4.14795;7.27179;-2.26551;3
GYRO;12.178;4506.987;0.29047;-0.72540;0.28375;3
LIGH;12.179;4506.990;24.0;3
ACCE;12.179;4506.992;-4.06176;7.43041;-2.36068;3
GYRO;12.180;4506.992;0.27581;-0.64294;0.33170;3
AHRS;12.181;4506.992;72.2145;98.4057;-20.0729;0.48573;0.53515;0.34729;3
LIGH;12.183;4506.994;15.0;3
GYRO;12.183;4506.997;0.25076;-0.54459;0.38973;3
ACCE;12.184;4507.003;-3.91213;7.46392;-2.46423;3
MAGN;12.185;4507.003;37.26100;-26.41100;-4.15900;3
AHRS;12.186;4507.003;72.2267;98.8820;-20.3252;0.48552;0.53651;0.34807;3
GYRO;12.187;4507.003;0.25076;-0.54459;0.38973;3
LIGH;12.188;4507.006;15.0;3
GYRO;12.189;4507.008;0.19853;-0.38790;0.46090;3
ACCE;12.189;4507.012;-3.73376;7.50762;-2.67253;3
GYRO;12.190;4507.012;0.19853;-0.38790;0.46090;3
AHRS;12.191;4507.012;72.3750;99.5796;-21.3684;0.48884;0.53500;0.34648;3
LIGH;12.192;4507.014;15.0;3
BLE4;12.193;2016;12;-70
BLE4;12.193;2016;15;-75
BLE4;12.195;2016;9;-75
BLE4;12.196;2016;13;-77
BLE4;12.197;2016;14;-80
BLE4;12.197;2016;16;-81
BLE4;12.197;2016;10;-86
BLE4;12.197;2016;11;-86
GYRO;12.198;4507.017;0.13836;-0.18112;0.50824;3
GYRO;12.198;4507.022;0.13836;-0.18112;0.50824;3
AHRS;12.198;4507.026;72.6685;100.5103;-22.3115;0.49151;0.53441;0.34731;3
MAGN;12.199;4507.026;37.26100;-26.41100;-4.15900;3
ACCE;12.200;4507.026;-3.52426;7.47111;-3.07116;3
GYRO;12.200;4507.026;0.13836;-0.18112;0.50824;3
PRES;12.200;4507.029;953.9400;3
LIGH;12.201;4507.029;21.0;3
ACCE;12.201;4507.032;-3.18429;7.30411;-3.33871;3
GYRO;12.202;4507.032;0.10721;0.01252;0.52840;3
AHRS;12.203;4507.032;72.8517;101.3386;-23.2169;0.49388;0.53392;0.34728;3
LIGH;12.203;4507.034;21.0;3
GYRO;12.213;4507.037;0.02230;0.08491;0.53115;3
ACCE;12.213;4507.043;-2.86526;7.26760;-3.35966;3
MAGN;12.214;4507.043;37.26100;-26.08600;-3.81400;3
AHRS;12.214;4507.043;72.9747;102.1051;-24.0362;0.49580;0.53374;0.34710;3
GYRO;12.215;4507.043;0.02230;0.08491;0.53115;3
LIGH;12.216;4507.046;21.0;3
SOUN;12.218;1060.93;0.03238;64.18
GYRO;12.221;4507.048;-0.10843;0.16127;0.52382;3
ACCE;12.222;4507.052;-2.54923;7.27538;-3.09630;3
GYRO;12.222;4507.052;-0.10843;0.16127;0.52382;3
AHRS;12.223;4507.052;73.2729;102.9609;-24.8115;0.49784;0.53333;0.34862;3
LIGH;12.224;4507.054;21.0;3
GYRO;12.233;4507.057;-0.24923;0.15333;0.49144;3
ACCE;12.233;4507.063;-2.31280;7.40287;-2.52888;3
MAGN;12.234;4507.063;37.62800;-26.08600;-3.81400;3
AHRS;12.234;4507.063;73.5342;103.4781;-25.3304;0.49955;0.53243;0.34979;3
GYRO;12.235;4507.063;-0.24923;0.15333;0.49144;3
LIGH;12.236;4507.066;24.0;3
GYRO;12.242;4507.068;-0.36530;0.07514;0.44166;3
ACCE;12.242;4507.072;-1.97043;7.79253;-2.38043;3
GYRO;12.243;4507.072;-0.36530;0.07514;0.44166;3
AHRS;12.243;4507.072;73.8802;103.7324;-25.4357;0.50040;0.53155;0.35246;3
LIGH;12.244;4507.074;24.0;3
GYRO;12.256;4507.077;-0.45876;-0.00672;0.38515;3
GYRO;12.257;4507.082;-0.45876;-0.00672;0.38515;3
AHRS;12.257;4507.086;74.1596;103.8003;-25.4821;0.50133;0.53031;0.35422;3
MAGN;12.258;4507.086;37.62800;-26.08600;-4.13900;3
ACCE;12.259;4507.086;-1.89022;8.07564;-2.62464;3
GYRO;12.259;4507.086;-0.45876;-0.00672;0.38515;3
LIGH;12.260;4507.089;24.0;3
ACCE;12.262;4507.092;-1.99437;8.17979;-2.71981;3
GYRO;12.262;4507.092;-0.54734;-0.02413;0.34208;3
AHRS;12.263;4507.092;74.5406;103.3686;-24.9701;0.50156;0.52845;0.35724;3
LIGH;12.264;4507.094;24.0;3
GYRO;12.273;4507.097;-0.65912;0.03818;0.32009;3
ACCE;12.274;4507.103;-2.10989;8.18637;-2.51571;3
MAGN;12.274;4507.103;37.62800;-26.08600;-4.13900;3
AHRS;12.275;4507.103;74.6990;103.2193;-24.5388;0.50056;0.52878;0.35974;3
GYRO;12.276;4507.103;-0.65912;0.03818;0.32009;3
LIGH;12.276;4507.106;21.0;3
GYRO;12.282;4507.108;-0.80756;0.14019;0.31582;3
ACCE;12.282;4507.112;-2.16675;8.19116;-2.11528;3
GYRO;12.283;4507.112;-0.80756;0.14019;0.31582;3
AHRS;12.283;4507.112;74.9874;102.3351;-23.5502;0.49976;0.52717;0.36264;3
LIGH;12.284;4507.114;21.0;3
GYRO;12.293;4507.117;-0.88575;0.22816;0.32712;3
ACCE;12.294;4507.123;-2.22840;8.33721;-1.72442;3
MAGN;12.295;4507.123;37.62800;-26.08600;-4.13900;3
AHRS;12.296;4507.123;75.2307;101.3412;-22.0057;0.49666;0.52763;0.36763;3
GYRO;12.298;4507.123;-0.88575;0.22816;0.32712;3
LIGH;12.299;4507.126;21.0;3
GYRO;12.302;4507.128;-1.02350;0.26695;0.36835;3
ACCE;12.302;4507.132;-2.54324;8.42460;-1.57538;3
GYRO;12.303;4507.132;-1.02350;0.26695;0.36835;3
AHRS;12.304;4507.132;75.5235;99.8598;-20.2943;0.49462;0.52607;0.37164;3
LIGH;12.306;4507.134;21.0;3
GYRO;12.316;4507.137;-1.11819;0.32498;0.38393;3
GYRO;12.317;4507.142;-1.11819;0.32498;0.38393;3
AHRS;12.317;4507.146;75.7523;98.4465;-18.2550;0.49073;0.52656;0.37726;3
MAGN;12.318;4507.146;37.62800;-26.08600;-4.13900;3
ACCE;12.319;4507.146;-3.03286;8.54131;-1.76812;3
GYRO;12.320;4507.146;-1.11819;0.32498;0.38393;3
LIGH;12.321;4507.149;14.0;3
ACCE;12.322;4507.152;-3.33153;8.61374;-1.85251;3
GYRO;12.322;4507.152;-1.17928;0.30513;0.36438;3
AHRS;12.323;4507.152;76.1141;95.7954;-15.2305;0.48707;0.52429;0.38338;3
LIGH;12.324;4507.154;14.0;3
GYRO;12.337;4507.157;-1.24800;0.19517;0.36896;3
GYRO;12.338;4507.162;-1.24800;0.19517;0.36896;3
AHRS;12.338;4507.167;76.2208;94.6252;-13.4256;0.48318;0.52549;0.38820;3
MAGN;12.339;4507.167;37.62800;-26.08600;-4.13900;3
ACCE;12.340;4507.167;-3.26689;8.39706;-1.60471;3
GYRO;12.340;4507.167;-1.24800;0.19517;0.36896;3
LIGH;12.341;4507.169;14.0;3
ACCE;12.342;4507.172;-2.87603;8.32763;-1.18214;3
GYRO;12.342;4507.172;-1.35246;0.07483;0.44532;3
AHRS;12.343;4507.172;76.5520;90.9971;-9.5017;0.47907;0.52203;0.39472;3
LIGH;12.344;4507.174;14.0;3
GYRO;12.353;4507.177;-1.48349;0.00977;0.58460;3
ACCE;12.354;4507.183;-2.28826;8.31327;-0.56324;3
MAGN;12.354;4507.183;37.62800;-26.08600;-4.13900;3
AHRS;12.355;4507.183;76.6941;89.3424;-6.8591;0.47341;0.52399;0.40203;3
GYRO;12.356;4507.183;-1.48349;0.00977;0.58460;3
LIGH;12.357;4507.186;15.0;3
GYRO;12.362;4507.188;-1.60352;-0.01100;0.71990;3
ACCE;12.363;4507.192;-1.64960;8.45153;-0.08380;3
GYRO;12.364;4507.192;-1.60352;-0.01100;0.71990;3
AHRS;12.365;4507.192;77.0569;85.4103;-2.7843;0.47050;0.51930;0.40838;3
LIGH;12.366;4507.195;15.0;3
GYRO;12.377;4507.197;-1.66766;-0.03115;0.77458;3
GYRO;12.380;4507.202;-1.66766;-0.03115;0.77458;3
ACCE;12.381;4507.206;-1.25815;8.51199;0.06464;3
MAGN;12.382;4507.206;37.62800;-26.08600;-4.13900;3
AHRS;12.383;4507.206;77.3846;81.7061;2.4704;0.46173;0.52063;0.42155;3
GYRO;12.385;4507.206;-1.66766;-0.03115;0.77458;3
LIGH;12.386;4507.209;15.0;3
PRES;12.387;4507.209;953.9500;3
ACCE;12.387;4507.212;-1.06183;8.63948;0.06584;3
GYRO;12.388;4507.212;-1.67744;-0.07575;0.76205;3
AHRS;12.389;4507.212;77.7966;75.4090;8.9382;0.45821;0.51324;0.43085;3
LIGH;12.390;4507.214;15.0;3
GYRO;12.394;4507.217;-1.67652;-0.09468;0.67562;3
ACCE;12.395;4507.223;-1.04447;8.75979;0.14485;3
MAGN;12.396;4507.223;37.62800;-26.38800;-4.13900;3
AHRS;12.396;4507.223;77.9483;72.4960;13.4585;0.44988;0.51595;0.44280;3
GYRO;12.398;4507.223;-1.67652;-0.09468;0.67562;3
LIGH;12.398;4507.226;15.0;3
GYRO;12.402;4507.228;-1.68568;-0.09804;0.56261;3
ACCE;12.403;4507.232;-1.21326;8.71729;0.50578;3
GYRO;12.404;4507.232;-1.68568;-0.09804;0.56261;3
AHRS;12.405;4507.232;78.0373;67.1191;18.9265;0.44688;0.50991;0.44974;3
LIGH;12.406;4507.235;15.0;3
GYRO;12.414;4507.237;-1.71409;-0.02810;0.47983;3
ACCE;12.414;4507.243;-1.20668;8.81964;1.15640;3
MAGN;12.417;4507.243;37.30000;-26.74800;-5.59800;3
AHRS;12.418;4507.243;77.9684;62.7126;24.2546;0.44026;0.50832;0.45951;3
GYRO;12.421;4507.243;-1.71409;-0.02810;0.47983;3
LIGH;12.422;4507.246;15.0;3
GYRO;12.423;4507.248;-1.74555;0.15577;0.47189;3
ACCE;12.425;4507.252;-1.21446;8.80468;1.92075;3
GYRO;12.429;4507.252;-1.74555;0.15577;0.47189;3
AHRS;12.430;4507.252;77.7121;57.4400;29.6525;0.43612;0.50253;0.46618;3
LIGH;12.437;4507.255;15.0;3
GYRO;12.438;4507.257;-1.78586;0.45143;0.52595;3
ACCE;12.440;4507.265;-1.04986;8.80947;2.59891;3
MAGN;12.441;4507.265;37.30000;-27.18300;-6.65400;3
AHRS;12.442;4507.265;77.3997;53.1850;34.6104;0.42987;0.49985;0.47481;3
GYRO;12.444;4507.265;-1.78586;0.45143;0.52595;3
LIGH;12.448;4507.267;15.0;3
ACCE;12.449;4507.272;-1.00137;8.77774;3.03046;3
GYRO;12.451;4507.272;-1.80541;0.78130;0.56994;3
AHRS;12.452;4507.272;76.8894;47.9412;40.3307;0.42362;0.49454;0.48383;3
LIGH;12.454;4507.275;15.0;3
GYRO;12.455;4507.277;-1.74891;1.04550;0.54520;3
ACCE;12.456;4507.283;-1.18513;8.69335;2.78565;3
MAGN;12.457;4507.283;36.97600;-27.18300;-7.33300;3
AHRS;12.458;4507.283;76.4907;44.7647;43.8230;0.41945;0.49106;0.48969;3
GYRO;12.460;4507.283;-1.74891;1.04550;0.54520;3
LIGH;12.461;4507.286;15.0;3
GYRO;12.462;4507.288;-1.69149;1.15362;0.50549;3
ACCE;12.463;4507.292;-1.53109;8.51677;2.01293;3
GYRO;12.464;4507.292;-1.69149;1.15362;0.50549;3
AHRS;12.466;4507.292;75.9266;41.3046;48.0833;0.41240;0.48846;0.49870;3
LIGH;12.467;4507.295;15.0;3
GYRO;12.508;4507.297;-1.58153;1.14537;0.40439;3
ACCE;12.509;4507.303;-1.85012;8.56406;1.15820;3
MAGN;12.509;4507.303;36.61300;-27.18300;-7.78500;3
AHRS;12.510;4507.303;75.4566;39.0582;50.1084;0.41049;0.48374;0.50098;3
GYRO;12.510;4507.303;-1.58153;1.14537;0.40439;3
LIGH;12.511;4507.306;15.0;3
GYRO;12.511;4507.308;-1.55679;1.03847;0.33017;3
ACCE;12.511;4507.313;-2.07936;8.67359;0.36751;3
GYRO;12.512;4507.313;-1.55679;1.03847;0.33017;3
AHRS;12.512;4507.313;74.8925;36.9880;53.0200;0.40358;0.48273;0.50866;3
LIGH;12.513;4507.315;15.0;3
GYRO;12.513;4507.318;-1.60260;0.83536;0.32223;3
GYRO;12.514;4507.323;-1.60260;0.83536;0.32223;3
AHRS;12.514;4507.326;74.4395;35.6763;53.4080;0.40476;0.47667;0.50618;3
MAGN;12.515;4507.326;36.61300;-27.18300;-9.05300;3
ACCE;12.516;4507.326;-2.20626;8.77535;-0.36332;3
GYRO;12.517;4507.326;-1.60260;0.83536;0.32223;3
LIGH;12.517;4507.329;15.0;3
ACCE;12.517;4507.332;-2.21643;8.67000;-0.98701;3
GYRO;12.518;4507.332;-1.70279;0.58246;0.35308;3
AHRS;12.518;4507.332;73.6964;33.5795;56.2931;0.39720;0.47465;0.51414;3
LIGH;12.519;4507.334;15.0;3
GYRO;12.519;4507.337;-1.89185;0.36041;0.40195;3
GYRO;12.520;4507.342;-1.89185;0.36041;0.40195;3
AHRS;12.520;4507.347;73.3479;32.6346;56.0547;0.40009;0.46826;0.50982;3
MAGN;12.521;4507.347;36.23300;-27.18300;-10.51300;3
ACCE;12.521;4507.347;-2.10809;8.24503;-0.63805;3
GYRO;12.522;4507.347;-1.89185;0.36041;0.40195;3
LIGH;12.522;4507.349;15.0;3
ACCE;12.523;4507.352;-1.75615;7.80629;0.49141;3
GYRO;12.523;4507.352;-2.18629;0.20342;0.49786;3
AHRS;12.523;4507.352;72.2789;29.6276;59.5410;0.39238;0.46233;0.51855;3
LIGH;12.524;4507.354;15.0;3
GYRO;12.533;4507.357;-2.49905;0.16127;0.65515;3
ACCE;12.534;4507.364;-1.19830;7.47530;1.45268;3
MAGN;12.534;4507.364;35.91600;-27.53200;-11.86300;3
AHRS;12.535;4507.364;71.7750;28.2457;60.5260;0.39138;0.45724;0.51950;3
GYRO;12.536;4507.364;-2.49905;0.16127;0.65515;3
LIGH;12.537;4507.366;15.0;3
GYRO;12.542;4507.369;-2.74004;0.24068;0.79382;3
ACCE;12.542;4507.373;-0.78769;7.19218;2.38762;3
GYRO;12.543;4507.373;-2.74004;0.24068;0.79382;3
AHRS;12.543;4507.373;70.5724;25.1192;63.9619;0.38425;0.44919;0.52854;3
LIGH;12.544;4507.375;15.0;3
GYRO;12.555;4507.378;-2.82983;0.34728;0.83353;3
ACCE;12.556;4507.385;-0.60454;7.16345;3.24714;3
MAGN;12.557;4507.385;35.91600;-27.53200;-12.44900;3
AHRS;12.557;4507.385;69.4428;22.5433;67.4252;0.37549;0.44368;0.54000;3
GYRO;12.558;4507.385;-2.82983;0.34728;0.83353;3
PRES;12.559;4507.388;953.9100;3
LIGH;12.560;4507.388;15.0;3
ACCE;12.562;4507.393;-0.62309;7.20715;4.02166;3
GYRO;12.563;4507.393;-2.95506;0.37202;0.84513;3
AHRS;12.563;4507.393;67.7883;19.4776;71.0041;0.36590;0.43349;0.55190;3
LIGH;12.564;4507.395;15.0;3
GYRO;12.573;4507.398;-2.99629;0.34300;0.76175;3
ACCE;12.574;4507.404;-0.58598;7.30052;4.64236;3
MAGN;12.575;4507.404;35.51000;-27.53200;-15.15800;3
AHRS;12.576;4507.404;66.6050;17.6704;72.9818;0.35984;0.42585;0.55894;3
GYRO;12.577;4507.404;-2.99629;0.34300;0.76175;3
LIGH;12.578;4507.406;16.0;3
GYRO;12.582;4507.409;-2.94223;0.25901;0.59743;3
ACCE;12.582;4507.413;-0.67277;7.36337;5.02304;3
GYRO;12.583;4507.413;-2.94223;0.25901;0.59743;3
AHRS;12.584;4507.413;64.8746;15.5587;75.5614;0.35004;0.41587;0.56968;3
LIGH;12.585;4507.415;16.0;3
GYRO;12.593;4507.418;-2.82495;0.16707;0.39248;3
ACCE;12.594;4507.424;-1.11031;7.44058;4.80576;3
MAGN;12.595;4507.424;35.51000;-27.84100;-16.87700;3
AHRS;12.596;4507.424;63.4483;14.2508;77.2905;0.34163;0.40825;0.57803;3
GYRO;12.597;4507.424;-2.82495;0.16707;0.39248;3
LIGH;12.597;4507.426;16.0;3
GYRO;12.604;4507.429;-2.66918;0.10232;0.21136;3
ACCE;12.605;4507.433;-1.76213;7.40706;3.75411;3
GYRO;12.607;4507.433;-2.66918;0.10232;0.21136;3
AHRS;12.608;4507.433;61.7916;13.1589;78.6695;0.33222;0.39937;0.58583;3
LIGH;12.609;4507.436;16.0;3
GYRO;12.615;4507.438;-2.54181;0.11179;0.14172;3
ACCE;12.616;4507.445;-2.19429;7.28915;2.74854;3
MAGN;12.617;4507.445;34.93800;-27.84100;-19.05800;3
AHRS;12.617;4507.445;60.5253;12.6018;79.3374;0.32507;0.39273;0.59060;3
GYRO;12.618;4507.445;-2.54181;0.11179;0.14172;3
LIGH;12.619;4507.448;16.0;3
ACCE;12.622;4507.453;-2.12246;6.87256;3.17890;3
GYRO;12.623;4507.453;-2.63466;0.24221;0.25748;3
AHRS;12.623;4507.453;58.8306;11.9774;80.1924;0.31512;0.38412;0.59718;3
LIGH;12.624;4507.455;16.0;3
GYRO;12.633;4507.458;-2.77302;0.52993;0.37538;3
ACCE;12.634;4507.464;-1.78967;6.03937;4.53821;3
MAGN;12.635;4507.464;34.53900;-27.84100;-19.64100;3
AHRS;12.638;4507.464;57.7019;11.5950;81.3062;0.30657;0.37987;0.60467;3
GYRO;12.640;4507.464;-2.77302;0.52993;0.37538;3
LIGH;12.641;4507.466;16.0;3
GYRO;12.642;4507.469;-3.08945;0.71807;0.64232;3
ACCE;12.643;4507.473;-1.54725;4.91290;6.08845;3
GYRO;12.643;4507.473;-3.08945;0.71807;0.64232;3
AHRS;12.644;4507.473;55.9423;11.0785;82.3630;0.29522;0.37155;0.61289;3
LIGH;12.646;4507.475;16.0;3
GYRO;12.654;4507.478;-3.27088;1.11758;0.86163;3
ACCE;12.654;4507.484;-1.33058;4.51187;7.23767;3
MAGN;12.657;4507.484;34.53900;-27.84100;-20.95400;3
AHRS;12.658;4507.484;54.2855;10.5541;84.1336;0.28240;0.36512;0.62483;3
GYRO;12.660;4507.484;-3.27088;1.11758;0.86163;3
LIGH;12.661;4507.486;17.0;3
GYRO;12.662;4507.489;-3.22751;1.44836;1.00640;3
ACCE;12.663;4507.493;-1.03430;4.88297;7.29214;3
GYRO;12.666;4507.493;-3.22751;1.44836;1.00640;3
AHRS;12.666;4507.493;52.2188;10.0280;85.7118;0.26800;0.35571;0.63661;3
LIGH;12.667;4507.495;17.0;3
GYRO;12.678;4507.498;-3.04211;1.59802;1.04183;3
ACCE;12.679;4507.505;-1.23780;5.32111;6.45836;3
MAGN;12.682;4507.505;34.53900;-26.51200;-21.31600;3
AHRS;12.683;4507.505;50.5990;9.7877;87.1465;0.25532;0.34937;0.64731;3
GYRO;12.685;4507.505;-3.04211;1.59802;1.04183;3
LIGH;12.693;4507.508;17.0;3
ACCE;12.693;4507.513;-1.28688;5.72454;5.57071;3
GYRO;12.694;4507.513;-2.83655;1.52319;0.94012;3
AHRS;12.694;4507.513;48.6127;9.6657;88.8255;0.23925;0.34188;0.66029;3
LIGH;12.695;4507.515;18.0;3
GYRO;12.698;4507.518;-2.70399;1.24708;0.76328;3
GYRO;12.698;4507.523;-2.70399;1.24708;0.76328;3
AHRS;12.699;4507.527;47.4800;9.6848;88.6159;0.23309;0.33550;0.66144;3
MAGN;12.700;4507.527;34.53900;-24.98100;-22.33200;3
ACCE;12.704;4507.527;-1.30185;6.07409;4.65373;3
GYRO;12.706;4507.527;-2.70399;1.24708;0.76328;3
LIGH;12.707;4507.530;18.0;3
ACCE;12.707;4507.533;-1.72323;5.82569;3.62901;3
GYRO;12.716;4507.533;-2.68628;0.81337;0.56780;3
AHRS;12.717;4507.533;45.4840;9.7346;90.0146;0.21700;0.32773;0.67305;3
LIGH;12.718;4507.535;18.0;3
GYRO;12.718;4507.538;-2.79898;0.32254;0.38057;3
ACCE;12.719;4507.544;-2.12186;5.26844;2.75872;3
MAGN;12.727;4507.544;34.05700;-23.15600;-23.16500;3
AHRS;12.733;4507.544;44.7087;9.7533;89.2623;0.21445;0.32218;0.67040;3
GYRO;12.734;4507.544;-2.79898;0.32254;0.38057;3
LIGH;12.735;4507.546;18.0;3
GYRO;12.736;4507.549;-2.90925;-0.07850;0.31643;3
ACCE;12.737;4507.553;-2.24217;4.24193;3.05321;3
GYRO;12.738;4507.553;-2.90925;-0.07850;0.31643;3
AHRS;12.739;4507.553;43.0362;9.4543;90.0185;0.20422;0.31273;0.67706;3
LIGH;12.748;4507.555;69.0;3
GYRO;12.749;4507.558;-3.22445;-0.21136;0.30360;3
ACCE;12.749;4507.565;-2.06919;3.32614;5.22774;3
MAGN;12.750;4507.565;34.05700;-21.83800;-25.28900;3
AHRS;12.750;4507.565;52.9296;21.8176;63.3556;0.28343;0.37397;0.53339;3
GYRO;12.751;4507.565;-3.22445;-0.21136;0.30360;3
PRES;12.751;4507.568;953.9300;3
LIGH;12.752;4507.568;69.0;3
ACCE;12.752;4507.573;-1.74298;2.63721;7.68539;3
GYRO;12.753;4507.573;-3.62915;-0.35308;0.44593;3
AHRS;12.753;4507.573;49.2723;20.3204;70.1662;0.24361;0.36705;0.57443;3
LIGH;12.754;4507.575;69.0;3
GYRO;12.758;4507.578;-4.02194;-0.33598;0.67501;3
ACCE;12.759;4507.584;-1.94469;1.51493;9.33140;3
MAGN;12.759;4507.584;34.05700;-19.74000;-27.38800;3
AHRS;12.760;4507.584;44.4203;18.7619;74.2670;0.20623;0.34545;0.60053;3
GYRO;12.763;4507.584;-4.02194;-0.33598;0.67501;3
LIGH;12.764;4507.586;69.0;3
GYRO;12.764;4507.589;-4.21497;-0.05925;0.88514;3
ACCE;12.764;4507.593;-1.97581;1.18932;10.49438;3
GYRO;12.765;4507.593;-4.21497;-0.05925;0.88514;3
AHRS;12.766;4507.593;39.3542;17.2620;83.3161;0.15480;0.32685;0.65653;3
LIGH;12.767;4507.595;195.0;3
WIFI;12.767;4507.582;eduroam;00:0b:86:27:36:c0;-76
WIFI;12.767;4507.582;eduroam;00:0b:86:27:32:e0;-91
WIFI;12.767;4507.582;test-CAR;00:0b:86:27:32:e2;-91
WIFI;12.767;4507.582;portal-csic;00:0b:86:27:32:e1;-91
WIFI;12.767;4507.582;portal-csic;00:0b:86:27:36:c1;-76
WIFI;12.767;4507.582;test-CAR;00:0b:86:27:36:c2;-76
WIFI;12.767;4507.582;eduroam;00:0b:86:27:3e:d0;-79
WIFI;12.767;4507.582;test-CAR;00:0b:86:27:3e:d2;-79
WIFI;12.767;4507.582;SMC_LOPSI;00:13:f7:80:98:e4;-58
WIFI;12.767;4507.582;portal-csic;00:0b:86:27:3e:d1;-76
WIFI;12.767;4507.582;WLAN_3F;e0:91:53:1b:36:f3;-79
WIFI;12.767;4507.582;cochera;b8:a3:86:65:e3:29;-91
GYRO;12.775;4507.598;-4.14839;0.43066;1.06901;3
ACCE;12.776;4507.604;-1.44969;1.37667;10.90260;3
MAGN;12.776;4507.604;33.59500;-17.78800;-27.77700;3
AHRS;12.776;4507.604;34.9795;15.5677;86.8576;0.12744;0.29851;0.67919;3
GYRO;12.779;4507.604;-4.14839;0.43066;1.06901;3
LIGH;12.780;4507.606;195.0;3
SOUN;12.781;73.91;0.00226;41.05
GYRO;12.783;4507.609;-3.91870;0.92790;1.23120;3
ACCE;12.783;4507.613;-1.20069;1.29766;10.59075;3
GYRO;12.784;4507.613;-3.91870;0.92790;1.23120;3
AHRS;12.784;4507.613;31.3313;14.1235;93.0333;0.09852;0.27589;0.71617;3
LIGH;12.785;4507.615;195.0;3
GYRO;12.795;4507.618;-3.59891;1.28007;1.24830;3
ACCE;12.797;4507.625;-1.08098;1.19471;9.76176;3
MAGN;12.798;4507.625;33.59500;-16.31100;-28.13100;3
AHRS;12.798;4507.625;28.4149;13.0309;93.9280;0.08601;0.25331;0.72300;3
GYRO;12.799;4507.625;-3.59891;1.28007;1.24830;3
LIGH;12.799;4507.627;195.0;3
ACCE;12.802;4507.633;-1.07739;1.35392;8.51857;3
GYRO;12.802;4507.633;-3.42482;1.34513;1.18874;3
AHRS;12.803;4507.633;26.3487;12.3327;97.0195;0.07177;0.23903;0.74135;3
LIGH;12.803;4507.635;352.0;3
GYRO;12.813;4507.638;-3.09159;1.24708;0.98074;3
ACCE;12.814;4507.644;-1.23720;1.80104;7.08325;3
MAGN;12.815;4507.644;33.25800;-15.17700;-29.71600;3
AHRS;12.815;4507.644;25.2072;12.0890;95.1509;0.07053;0.22950;0.73187;3
GYRO;12.816;4507.644;-3.09159;1.24708;0.98074;3
LIGH;12.816;4507.646;352.0;3
GYRO;12.822;4507.649;-2.86679;0.81795;0.72662;3
ACCE;12.822;4507.653;-1.51792;1.88903;5.72573;3
GYRO;12.823;4507.653;-2.86679;0.81795;0.72662;3
AHRS;12.823;4507.653;24.6062;12.3214;95.9167;0.06400;0.22755;0.73673;3
LIGH;12.824;4507.655;352.0;3
GYRO;12.833;4507.658;-2.88206;0.21289;0.51679;3
ACCE;12.834;4507.664;-1.85551;1.37008;5.03441;3
MAGN;12.834;4507.664;33.25800;-13.51900;-30.04100;3
AHRS;12.835;4507.664;23.2594;12.4531;94.2411;0.05851;0.21914;0.72839;3
GYRO;12.836;4507.664;-2.88206;0.21289;0.51679;3
LIGH;12.836;4507.666;503.0;3
GYRO;12.842;4507.669;-3.15237;-0.36408;0.41569;3
ACCE;12.842;4507.673;-2.05662;0.81283;5.04339;3
GYRO;12.843;4507.673;-3.15237;-0.36408;0.41569;3
AHRS;12.843;4507.673;21.5733;12.3115;95.0246;0.04800;0.20836;0.73377;3
LIGH;12.844;4507.675;503.0;3
GYRO;12.855;4507.678;-3.57081;-0.78863;0.44257;3
ACCE;12.856;4507.685;-2.13982;-0.08918;5.97772;3
MAGN;12.856;4507.685;32.89700;-11.51700;-31.34900;3
AHRS;12.857;4507.685;20.7086;14.2566;93.4738;0.03334;0.21353;0.72610;3
GYRO;12.858;4507.685;-3.57081;-0.78863;0.44257;3
LIGH;12.858;4507.688;503.0;3
ACCE;12.862;4507.693;-2.02430;-1.01394;7.70454;3
GYRO;12.863;4507.693;-4.03660;-1.02106;0.56963;3
AHRS;12.863;4507.693;17.6849;14.3109;98.1320;0.00695;0.19587;0.75322;3
LIGH;12.864;4507.695;503.0;3
GYRO;12.877;4507.698;-4.46756;-0.96028;0.79412;3
GYRO;12.878;4507.703;-4.46756;-0.96028;0.79412;3
AHRS;12.878;4507.707;13.6209;13.6763;100.0606;-0.01497;0.16618;0.76463;3
MAGN;12.879;4507.707;32.89700;-9.47200;-32.83000;3
ACCE;12.880;4507.707;-1.78069;-2.18531;10.18553;3
GYRO;12.880;4507.707;-4.46756;-0.96028;0.79412;3
LIGH;12.881;4507.710;625.0;3
ACCE;12.882;4507.713;-1.21147;-3.23457;12.40077;3
GYRO;12.883;4507.713;-4.70855;-0.56261;1.06993;3
AHRS;12.883;4507.713;9.1535;12.3656;106.2968;-0.03833;0.12787;0.79815;3
LIGH;12.884;4507.715;625.0;3
GYRO;12.894;4507.718;-4.71191;-0.00947;1.19638;3
ACCE;12.894;4507.724;-0.23822;-3.22619;13.86303;3
MAGN;12.895;4507.724;32.53100;-6.49800;-32.50700;3
AHRS;12.896;4507.724;5.4575;10.4695;106.4948;-0.04465;0.09252;0.79958;3
GYRO;12.897;4507.724;-4.71191;-0.00947;1.19638;3
LIGH;12.898;4507.726;625.0;3
GYRO;12.902;4507.729;-4.47306;0.26725;1.33963;3
ACCE;12.903;4507.733;0.23403;-3.11186;14.06594;3
GYRO;12.903;4507.733;-4.47306;0.26725;1.33963;3
AHRS;12.904;4507.733;2.5940;8.6604;109.3732;-0.04855;0.06205;0.81445;3
LIGH;12.905;4507.735;625.0;3
GYRO;12.915;4507.738;-3.95199;0.74464;1.22967;3
ACCE;12.916;4507.745;0.16460;-3.04243;13.02326;3
MAGN;12.916;4507.745;32.53100;-4.28900;-32.50700;3
AHRS;12.917;4507.745;0.3451;7.3420;107.6466;-0.04991;0.04022;0.80565;3
GYRO;12.918;4507.745;-3.95199;0.74464;1.22967;3
PRES;12.919;4507.748;953.9100;3
LIGH;12.920;4507.748;680.0;3
ACCE;12.922;4507.753;-0.24241;-2.77069;10.58477;3
GYRO;12.923;4507.753;-3.27485;1.01984;0.93096;3
AHRS;12.923;4507.753;-1.3893;6.6613;109.2886;-0.05438;0.02375;0.81373;3
LIGH;12.924;4507.755;680.0;3
GYRO;12.934;4507.758;-2.71835;1.03236;0.61300;3
ACCE;12.935;4507.764;-0.83019;-2.72640;8.03913;3
MAGN;12.936;4507.764;32.53100;-3.12800;-31.94200;3
AHRS;12.936;4507.764;-2.9572;6.5942;107.7383;-0.06163;0.01309;0.80519;3
GYRO;12.937;4507.764;-2.71835;1.03236;0.61300;3
LIGH;12.938;4507.767;680.0;3
GYRO;12.942;4507.769;-2.55097;0.85246;0.37813;3
ACCE;12.943;4507.773;-1.30843;-2.80481;6.52959;3
GYRO;12.943;4507.773;-2.55097;0.85246;0.37813;3
AHRS;12.944;4507.773;-4.5226;6.9452;109.5748;-0.07216;0.00272;0.81350;3
LIGH;12.945;4507.775;680.0;3
GYRO;12.954;4507.778;-2.78005;0.58765;0.25901;3
ACCE;12.955;4507.784;-1.55683;-3.32854;6.22492;3
MAGN;12.956;4507.784;32.15900;-1.42800;-31.62000;3
AHRS;12.956;4507.784;-6.3631;7.4665;108.7002;-0.08511;-0.00711;0.80751;3
GYRO;12.957;4507.784;-2.78005;0.58765;0.25901;3
LIGH;12.958;4507.787;699.0;3
GYRO;12.963;4507.789;-3.21376;0.25626;0.22785;3
ACCE;12.963;4507.793;-1.45328;-4.07373;7.45495;3
GYRO;12.964;4507.793;-3.21376;0.25626;0.22785;3
AHRS;12.965;4507.793;-8.4775;7.7812;111.1609;-0.09750;-0.02258;0.81793;3
LIGH;12.966;4507.795;699.0;3
GYRO;12.976;4507.798;-3.42940;-0.06964;0.23335;3
ACCE;12.976;4507.805;-1.18633;-4.50110;9.34218;3
MAGN;12.977;4507.805;32.15900;0.36300;-31.62000;3
AHRS;12.978;4507.805;-10.4662;7.7222;110.1681;-0.10707;-0.03624;0.81121;3
GYRO;12.979;4507.805;-3.42940;-0.06964;0.23335;3
LIGH;12.980;4507.808;699.0;3
ACCE;12.983;4507.813;-0.99778;-4.85843;10.89242;3
GYRO;12.983;4507.813;-3.71589;-0.20067;0.23152;3
AHRS;12.984;4507.813;-12.2221;7.4167;111.8491;-0.11279;-0.05196;0.81801;3
LIGH;12.985;4507.815;669.0;3
GYRO;12.994;4507.818;-3.72994;-0.34972;0.21747;3
ACCE;12.995;4507.824;-0.97504;-5.05416;11.97939;3
MAGN;12.996;4507.824;32.15900;2.79000;-31.13200;3
AHRS;12.997;4507.824;-13.6706;7.0564;109.6935;-0.11835;-0.06194;0.80605;3
GYRO;12.998;4507.824;-3.72994;-0.34972;0.21747;3
LIGH;12.999;4507.827;735.0;3
GYRO;13.003;4507.829;-3.51736;-0.32681;0.21686;3
ACCE;13.003;4507.833;-1.23242;-5.32530;12.50791;3
GYRO;13.004;4507.833;-3.51736;-0.32681;0.21686;3
AHRS;13.005;4507.833;-14.9486;6.8684;110.9096;-0.12255;-0.07327;0.81080;3
LIGH;13.007;4507.835;735.0;3
GYRO;13.014;4507.838;-3.18291;-0.16463;0.24984;3
ACCE;13.015;4507.844;-1.49937;-5.31453;12.59470;3
MAGN;13.016;4507.844;32.15900;4.49800;-31.13200;3
AHRS;13.017;4507.844;-15.9888;6.8582;108.6930;-0.12905;-0.07828;0.79837;3
GYRO;13.018;4507.844;-3.18291;-0.16463;0.24984;3
LIGH;13.019;4507.847;735.0;3
GYRO;13.023;4507.849;-2.80326;0.12431;0.34606;3
ACCE;13.024;4507.853;-1.46705;-5.46656;12.04044;3
GYRO;13.025;4507.853;-2.80326;0.12431;0.34606;3
AHRS;13.026;4507.853;-17.0280;6.8689;109.7970;-0.13345;-0.08684;0.80257;3
LIGH;13.027;4507.856;713.0;3
GYRO;13.036;4507.858;-2.42147;0.45907;0.46578;3
ACCE;13.037;4507.865;-0.99718;-5.54138;11.17613;3
MAGN;13.038;4507.865;32.15900;5.88300;-29.85500;3
AHRS;13.038;4507.865;-18.1030;6.6742;107.5342;-0.13920;-0.09271;0.78981;3
GYRO;13.040;4507.865;-2.42147;0.45907;0.46578;3
LIGH;13.041;4507.868;713.0;3
ACCE;13.043;4507.873;-0.38906;-5.41149;10.55723;3
GYRO;13.043;4507.873;-2.08672;0.70158;0.52901;3
AHRS;13.044;4507.873;-19.0923;6.2037;108.2702;-0.14027;-0.10294;0.79275;3
LIGH;13.046;4507.875;713.0;3
GYRO;13.059;4507.878;-1.83748;0.75381;0.48381;3
GYRO;13.060;4507.883;-1.83748;0.75381;0.48381;3
AHRS;13.062;4507.887;-20.1872;5.6211;106.1070;-0.14380;-0.11088;0.78072;3
MAGN;13.063;4507.887;31.83200;7.06100;-29.40900;3
ACCE;13.064;4507.887;-0.01676;-5.54557;9.73423;3
GYRO;13.065;4507.887;-1.83748;0.75381;0.48381;3
LIGH;13.067;4507.892;713.0;3
ACCE;13.068;4507.893;-0.06105;-5.73950;8.57124;3
GYRO;13.069;4507.893;-1.74891;0.66309;0.42272;3
AHRS;13.070;4507.893;-21.4861;5.1757;107.1467;-0.14627;-0.12349;0.78471;3
LIGH;13.072;4507.895;641.0;3
GYRO;13.074;4507.898;-1.66461;0.60170;0.26145;3
ACCE;13.076;4507.904;-0.28850;-5.89213;7.38252;3
MAGN;13.077;4507.904;31.83200;7.60300;-29.40900;3
AHRS;13.078;4507.904;-22.9896;4.9532;106.2222;-0.15338;-0.13382;0.77786;3
GYRO;13.079;4507.904;-1.66461;0.60170;0.26145;3
LIGH;13.080;4507.907;641.0;3
GYRO;13.083;4507.909;-1.75685;0.47250;0.09346;3
ACCE;13.084;4507.913;-0.64524;-6.39431;7.04913;3
GYRO;13.085;4507.913;-1.75685;0.47250;0.09346;3
AHRS;13.086;4507.913;-24.7029;4.9739;107.9385;-0.15998;-0.14789;0.78378;3
LIGH;13.091;4507.915;641.0;3
GYRO;13.138;4507.918;-1.98745;0.33353;-0.05223;3
GYRO;13.140;4507.923;-1.98745;0.33353;-0.05223;3
GYRO;13.143;4507.926;-1.98745;0.33353;-0.05223;3
MAGN;13.144;4507.926;31.83200;8.96300;-29.40900;3
AHRS;13.148;4507.926;-29.8236;6.9597;107.8530;-0.19865;-0.17307;0.77041;3
ACCE;13.150;4507.926;-1.06063;-6.71933;8.71908;3
PRES;13.151;4507.932;953.9900;3
LIGH;13.151;4507.932;641.0;3
GYRO;13.152;4507.933;-2.18934;0.17471;-0.16341;3
AHRS;13.153;4507.933;-29.8236;6.9597;107.8530;-0.19865;-0.17307;0.77041;3
ACCE;13.154;4507.933;-1.21266;-7.00962;9.39964;3
GYRO;13.155;4507.938;-2.24065;0.01527;-0.23152;3
GYRO;13.156;4507.944;-2.24065;0.01527;-0.23152;3
ACCE;13.157;4507.944;-1.40240;-6.84442;9.49481;3
MAGN;13.157;4507.944;31.83200;10.41500;-29.02300;3
AHRS;13.158;4507.944;-29.8236;6.9597;107.8530;-0.19865;-0.17307;0.77041;3
ACCE;13.159;4507.953;-1.77949;-6.52540;8.90224;3
GYRO;13.160;4507.953;-2.12795;-0.02810;-0.23610;3
AHRS;13.161;4507.953;-29.8236;6.9597;107.8530;-0.19865;-0.17307;0.77041;3
GYRO;13.162;4507.958;-1.93003;0.14478;-0.18295;3
MAGN;13.162;4507.964;31.83200;11.50300;-29.02300;3
AHRS;13.163;4507.964;-29.8236;6.9597;107.8530;-0.19865;-0.17307;0.77041;3
ACCE;13.164;4507.964;-2.06081;-6.44818;7.95593;3
HUMI;13.165;4507.968;51.6;3
TEMP;13.167;4507.968;25.6;3
LIGH;13.168;4507.968;597.0;3
LIGH;13.168;4507.968;597.0;3
LIGH;13.169;4507.969;597.0;3
LIGH;13.169;4507.969;568.0;3
GYRO;13.170;4507.964;-1.93003;0.14478;-0.18295;3
GYRO;13.171;4507.969;-1.84115;0.45509;-0.10507;3
GYRO;13.172;4507.973;-1.84115;0.45509;-0.10507;3
ACCE;13.173;4507.973;-2.17334;-6.70257;7.31967;3
AHRS;13.173;4507.973;-30.9396;7.7597;109.6937;-0.20654;-0.18004;0.77580;3
LIGH;13.174;4507.976;568.0;3
GYRO;13.175;4507.978;-1.74769;0.59040;-0.06781;3
ACCE;13.175;4507.985;-1.94110;-7.13113;7.46093;3
AHRS;13.176;4507.985;-32.1202;8.3458;111.4474;-0.21317;-0.18861;0.78064;3
MAGN;13.177;4507.985;31.83200;12.55700;-28.19600;3
GYRO;13.178;4507.985;-1.74769;0.59040;-0.06781;3
LIGH;13.181;4507.988;568.0;3
ACCE;13.182;4507.993;-1.85850;-7.57944;7.76380;3
GYRO;13.183;4507.993;-1.76632;0.68203;-0.01222;3
AHRS;13.183;4507.993;-33.3047;8.8065;110.8630;-0.22268;-0.19354;0.77410;3
LIGH;13.184;4507.995;568.0;3
GYRO;13.185;4507.998;-1.81702;0.52443;0.00214;3
ACCE;13.187;4508.004;-1.71245;-7.87692;8.45153;3
MAGN;13.188;4508.004;31.83200;13.44100;-27.82200;3
AHRS;13.189;4508.004;-34.2979;9.0650;110.0448;-0.23037;-0.19756;0.76714;3
GYRO;13.191;4508.004;-1.81702;0.52443;0.00214;3
LIGH;13.192;4508.007;528.0;3
GYRO;13.193;4508.009;-1.81244;0.26512;-0.02627;3
ACCE;13.196;4508.013;-1.52750;-7.89668;9.20511;3
GYRO;13.197;4508.013;-1.81244;0.26512;-0.02627;3
AHRS;13.198;4508.013;-34.9671;9.1025;110.8125;-0.23234;-0.20357;0.76916;3
LIGH;13.199;4508.015;528.0;3
GYRO;13.199;4508.018;-1.71928;0.04643;-0.05803;3
ACCE;13.206;4508.024;-1.53468;-7.83682;9.40921;3
MAGN;13.206;4508.024;31.83200;14.30600;-27.18000;3
AHRS;13.207;4508.024;-35.4671;9.1197;109.2609;-0.23750;-0.20376;0.76021;3
GYRO;13.208;4508.024;-1.71928;0.04643;-0.05803;3
LIGH;13.209;4508.028;528.0;3
GYRO;13.209;4508.029;-1.55679;-0.06750;-0.07636;3
ACCE;13.210;4508.033;-1.56461;-7.78535;9.34517;3
GYRO;13.211;4508.033;-1.55679;-0.06750;-0.07636;3
AHRS;13.212;4508.033;-35.9019;9.1602;109.7802;-0.23884;-0.20763;0.76159;3
LIGH;13.213;4508.035;528.0;3
BLE4;13.214;2016;12;-72
BLE4;13.215;2016;9;-78
BLE4;13.216;2016;14;-80
BLE4;13.216;2016;16;-80
BLE4;13.216;2016;15;-83
BLE4;13.216;2016;13;-84
BLE4;13.217;2016;11;-84
BLE4;13.217;2016;10;-86
GYRO;13.217;4508.038;-1.37445;-0.05620;-0.08308;3
ACCE;13.218;4508.045;-1.59693;-7.69257;8.90942;3
MAGN;13.219;4508.045;31.83200;14.88400;-26.07100;3
AHRS;13.219;4508.045;-36.3754;9.2609;108.2364;-0.24449;-0.20712;0.75247;3
GYRO;13.225;4508.045;-1.37445;-0.05620;-0.08308;3
LIGH;13.226;4508.048;470.0;3
ACCE;13.227;4508.053;-1.69988;-7.43579;8.47667;3
GYRO;13.227;4508.053;-1.21287;0.01161;-0.07789;3
AHRS;13.228;4508.053;-36.8166;9.4612;108.9116;-0.24662;-0.21058;0.75426;3
LIGH;13.229;4508.055;470.0;3
GYRO;13.238;4508.058;-1.14293;0.07055;-0.07789;3
GYRO;13.238;4508.063;-1.14293;0.07055;-0.07789;3
AHRS;13.239;4508.068;-37.1890;9.8481;107.5754;-0.25332;-0.20826;0.74572;3
MAGN;13.240;4508.068;31.83200;15.25200;-25.00300;3
ACCE;13.241;4508.068;-2.00095;-7.31548;8.34020;3
GYRO;13.242;4508.068;-1.14293;0.07055;-0.07789;3
LIGH;13.243;4508.070;470.0;3
ACCE;13.243;4508.073;-2.33375;-7.28256;8.14807;3
GYRO;13.244;4508.073;-1.02656;0.07911;-0.08796;3
AHRS;13.245;4508.073;-37.5498;10.4327;108.5154;-0.25709;-0.20987;0.74819;3
LIGH;13.246;4508.075;470.0;3
GYRO;13.254;4508.078;-0.93432;0.06750;-0.07666;3
ACCE;13.255;4508.084;-2.32118;-7.17842;7.93199;3
MAGN;13.255;4508.084;31.83200;15.83400;-25.00300;3
AHRS;13.256;4508.084;-37.8978;10.9831;107.6395;-0.26387;-0.20747;0.74157;3
GYRO;13.257;4508.084;-0.93432;0.06750;-0.07666;3
LIGH;13.257;4508.087;417.0;3
GYRO;13.263;4508.089;-0.82253;0.09591;-0.02932;3
ACCE;13.263;4508.093;-2.18471;-7.09641;7.84580;3
GYRO;13.264;4508.093;-0.82253;0.09591;-0.02932;3
AHRS;13.264;4508.093;-38.2127;11.4090;108.3998;-0.26670;-0.20922;0.74356;3
LIGH;13.265;4508.095;417.0;3
GYRO;13.276;4508.098;-0.69242;0.14661;0.02413;3
ACCE;13.276;4508.106;-2.11887;-7.04853;7.49146;3
MAGN;13.277;4508.106;32.19700;15.83400;-24.42600;3
AHRS;13.278;4508.106;-38.5935;11.8035;107.6728;-0.27232;-0.20811;0.73789;3
GYRO;13.278;4508.106;-0.69242;0.14661;0.02413;3
PRES;13.279;4508.109;953.9300;3
LIGH;13.280;4508.109;417.0;3
ACCE;13.282;4508.113;-2.18890;-7.11497;7.24126;3
GYRO;13.283;4508.113;-0.60109;0.18295;0.06261;3
AHRS;13.284;4508.113;-39.0412;12.2475;108.6166;-0.27550;-0.21117;0.74032;3
LIGH;13.284;4508.115;417.0;3
GYRO;13.294;4508.118;-0.56810;0.22785;0.07666;3
ACCE;13.295;4508.124;-2.23858;-7.18859;7.07247;3
MAGN;13.295;4508.124;32.19700;16.21800;-23.83100;3
AHRS;13.296;4508.124;-39.5289;12.7152;108.1200;-0.28163;-0.21093;0.73527;3
GYRO;13.297;4508.124;-0.56810;0.22785;0.07666;3
LIGH;13.297;4508.127;426.0;3
GYRO;13.303;4508.129;-0.57085;0.24068;0.05773;3
ACCE;13.303;4508.133;-2.34931;-7.37953;7.15268;3
GYRO;13.304;4508.133;-0.57085;0.24068;0.05773;3
AHRS;13.304;4508.133;-40.0137;13.2088;109.1687;-0.28503;-0.21435;0.73790;3
LIGH;13.305;4508.135;426.0;3
GYRO;13.314;4508.138;-0.58093;0.14478;0.01924;3
ACCE;13.315;4508.144;-2.55282;-7.59740;7.73746;3
MAGN;13.315;4508.144;32.19700;16.21800;-23.83100;3
AHRS;13.316;4508.144;-40.3283;13.7035;108.9470;-0.29002;-0.21346;0.73461;3
GYRO;13.317;4508.144;-0.58093;0.14478;0.01924;3
LIGH;13.318;4508.147;426.0;3
GYRO;13.323;4508.149;-0.62583;-0.01130;0.01191;3
ACCE;13.323;4508.153;-2.74495;-7.81886;8.38449;3
GYRO;13.324;4508.153;-0.62583;-0.01130;0.01191;3
AHRS;13.324;4508.153;-40.4673;14.1702;109.5681;-0.29247;-0.21366;0.73612;3
LIGH;13.325;4508.155;414.0;3
SOUN;13.326;177.28;0.00541;48.64
GYRO;13.335;4508.158;-0.66157;-0.07178;0.03879;3
ACCE;13.336;4508.166;-2.69886;-7.89189;9.03332;3
MAGN;13.337;4508.166;32.19700;16.21800;-22.94400;3
AHRS;13.337;4508.166;-40.4107;14.4446;108.6133;-0.29574;-0.20944;0.73079;3
GYRO;13.338;4508.166;-0.66157;-0.07178;0.03879;3
LIGH;13.339;4508.168;414.0;3
ACCE;13.343;4508.173;-2.81438;-7.96850;9.18296;3
GYRO;13.343;4508.173;-0.61881;-0.10934;0.09285;3
AHRS;13.344;4508.173;-40.3326;14.7351;108.7977;-0.29691;-0.20792;0.73121;3
LIGH;13.345;4508.175;414.0;3
GYRO;13.354;4508.178;-0.49083;-0.08063;0.13531;3
ACCE;13.355;4508.184;-2.75273;-8.12772;9.03392;3
MAGN;13.356;4508.184;32.54000;16.54800;-22.94400;3
AHRS;13.358;4508.184;-40.3767;14.9762;108.0813;-0.29993;-0.20514;0.72682;3
GYRO;13.359;4508.184;-0.49083;-0.08063;0.13531;3
LIGH;13.359;4508.187;414.0;3
GYRO;13.363;4508.189;-0.33292;-0.06933;0.17501;3
ACCE;13.363;4508.193;-2.48518;-8.17680;8.81844;3
GYRO;13.364;4508.193;-0.33292;-0.06933;0.17501;3
AHRS;13.365;4508.193;-40.5238;15.0564;108.3402;-0.30062;-0.20641;0.72747;3
LIGH;13.366;4508.195;397.0;3
GYRO;13.374;4508.198;-0.20922;-0.08858;0.22052;3
ACCE;13.375;4508.204;-2.30262;-8.19655;8.44914;3
MAGN;13.377;4508.204;32.54000;16.54800;-22.31500;3
AHRS;13.382;4508.204;-40.7927;15.0752;107.7106;-0.30307;-0.20648;0.72340;3
GYRO;13.383;4508.204;-0.20922;-0.08858;0.22052;3
LIGH;13.387;4508.207;397.0;3
GYRO;13.389;4508.209;-0.13531;-0.10537;0.24404;3
ACCE;13.390;4508.213;-2.14401;-8.26059;8.13610;3
GYRO;13.391;4508.213;-0.13531;-0.10537;0.24404;3
AHRS;13.391;4508.213;-41.1686;15.0450;108.1414;-0.30377;-0.21033;0.72451;3
LIGH;13.394;4508.216;397.0;3
GYRO;13.411;4508.218;-0.09010;-0.11209;0.25504;3
GYRO;13.413;4508.223;-0.09010;-0.11209;0.25504;3
ACCE;13.413;4508.227;-2.16915;-8.15345;8.16902;3
MAGN;13.414;4508.227;32.54000;16.54800;-22.90600;3
GYRO;13.424;4508.227;-0.09010;-0.11209;0.25504;3
AHRS;13.426;4508.227;-41.7190;15.1965;108.5345;-0.30642;-0.21435;0.72439;3
AHRS;13.439;4508.233;-41.7190;15.1965;108.5345;-0.30642;-0.21435;0.72439;3
GYRO;13.441;4508.233;-0.06933;-0.10843;0.25931;3
ACCE;13.442;4508.233;-2.40438;-8.07145;7.97688;3
LIGH;13.444;4508.244;397.0;3
LIGH;13.446;4508.244;387.0;3
GYRO;13.447;4508.238;-0.02535;-0.09255;0.26450;3
GYRO;13.448;4508.243;-0.02535;-0.09255;0.26450;3
AHRS;13.449;4508.248;-42.0294;15.5476;109.3694;-0.30843;-0.21694;0.72667;3
MAGN;13.450;4508.248;32.54000;16.04900;-23.31500;3
ACCE;13.450;4508.248;-2.61926;-8.02357;7.63870;3
GYRO;13.450;4508.248;-0.02535;-0.09255;0.26450;3
LIGH;13.451;4508.251;387.0;3
ACCE;13.451;4508.253;-2.51212;-8.06906;7.39270;3
GYRO;13.452;4508.253;0.01130;-0.02749;0.27855;3
AHRS;13.452;4508.253;-42.4147;15.8435;110.1280;-0.31051;-0.22015;0.72843;3
LIGH;13.453;4508.255;387.0;3
GYRO;13.453;4508.258;0.02505;0.02779;0.30146;3
ACCE;13.453;4508.264;-2.16915;-8.15705;7.51061;3
MAGN;13.454;4508.264;32.54000;16.04900;-22.29000;3
AHRS;13.454;4508.264;-42.7887;15.8682;110.2119;-0.31210;-0.22281;0.72758;3
GYRO;13.455;4508.264;0.02505;0.02779;0.30146;3
LIGH;13.455;4508.267;389.0;3
GYRO;13.456;4508.269;0.01161;0.01680;0.30971;3
ACCE;13.456;4508.273;-1.81600;-8.31267;7.97568;3
GYRO;13.456;4508.273;0.01161;0.01680;0.30971;3
AHRS;13.457;4508.273;-43.0632;15.5722;110.2406;-0.31133;-0.22624;0.72764;3
LIGH;13.457;4508.276;389.0;3
GYRO;13.458;4508.278;0.00428;-0.06628;0.28069;3
ACCE;13.458;4508.285;-1.55264;-8.32644;8.63229;3
MAGN;13.459;4508.285;32.54000;16.04900;-22.29000;3
AHRS;13.459;4508.285;-43.1217;15.0140;109.4855;-0.30953;-0.22737;0.72521;3
GYRO;13.460;4508.285;0.00428;-0.06628;0.28069;3
PRES;13.460;4508.288;954.0000;3
LIGH;13.460;4508.288;389.0;3
ACCE;13.478;4508.293;-1.28449;-8.23127;9.13268;3
GYRO;13.479;4508.293;0.06842;-0.13592;0.22816;3
AHRS;13.479;4508.293;-42.9966;14.2562;108.6039;-0.30595;-0.22794;0.72323;3
LIGH;13.480;4508.295;389.0;3
GYRO;13.480;4508.298;0.23457;-0.14783;0.16432;3
ACCE;13.480;4508.304;-1.32220;-8.07864;9.05427;3
MAGN;13.481;4508.304;32.85600;15.71100;-23.30700;3
AHRS;13.481;4508.304;-42.8488;13.6220;108.2102;-0.30208;-0.22909;0.72340;3
GYRO;13.482;4508.304;0.23457;-0.14783;0.16432;3
LIGH;13.482;4508.307;422.0;3
GYRO;13.483;4508.309;0.45387;-0.10599;0.08949;3
ACCE;13.483;4508.313;-1.50356;-7.89308;8.43058;3
GYRO;13.483;4508.313;0.45387;-0.10599;0.08949;3
AHRS;13.484;4508.313;-42.8355;13.2713;107.8626;-0.30051;-0.22985;0.72261;3
LIGH;13.485;4508.315;422.0;3
GYRO;13.494;4508.318;0.55772;-0.05040;0.05253;3
ACCE;13.495;4508.324;-1.68851;-7.76021;8.18278;3
MAGN;13.495;4508.324;32.85600;15.71100;-23.30700;3
AHRS;13.496;4508.324;-42.8414;13.1137;107.9832;-0.29930;-0.23100;0.72361;3
GYRO;13.496;4508.324;0.55772;-0.05040;0.05253;3
LIGH;13.497;4508.327;422.0;3
GYRO;13.503;4508.329;0.72754;-0.04795;-0.01100;3
ACCE;13.503;4508.333;-2.13503;-7.65486;8.15405;3
GYRO;13.504;4508.333;0.72754;-0.04795;-0.01100;3
AHRS;13.504;4508.333;-42.7839;13.2677;108.0647;-0.29985;-0.23005;0.72380;3
LIGH;13.505;4508.336;422.0;3
GYRO;13.518;4508.338;0.86712;-0.09743;-0.04704;3
GYRO;13.518;4508.343;0.86712;-0.09743;-0.04704;3
AHRS;13.518;4508.348;-42.7103;13.8678;108.8907;-0.30167;-0.22871;0.72660;3
MAGN;13.519;4508.348;32.85600;15.71100;-23.65800;3
ACCE;13.519;4508.348;-2.81498;-7.64768;8.04691;3
GYRO;13.520;4508.348;0.86712;-0.09743;-0.04704;3
LIGH;13.520;4508.350;409.0;3
ACCE;13.523;4508.353;-3.80678;-7.80091;7.76140;3
GYRO;13.523;4508.353;0.98685;-0.12950;-0.01924;3
AHRS;13.523;4508.353;-42.7047;15.1021;110.0884;-0.30711;-0.22571;0.72930;3
LIGH;13.524;4508.355;409.0;3
GYRO;13.534;4508.358;1.07085;-0.07605;0.10049;3
ACCE;13.535;4508.364;-3.75830;-7.80330;7.56268;3
MAGN;13.535;4508.364;32.85600;15.71100;-23.65800;3
AHRS;13.535;4508.364;-42.7578;16.2200;111.5148;-0.31167;-0.22441;0.73314;3
GYRO;13.536;4508.364;1.07085;-0.07605;0.10049;3
LIGH;13.536;4508.367;409.0;3
GYRO;13.543;4508.369;1.11819;0.04215;0.28191;3
ACCE;13.543;4508.373;-3.32734;-7.72250;7.90984;3
GYRO;13.544;4508.373;1.11819;0.04215;0.28191;3
AHRS;13.544;4508.373;-42.6979;16.8841;112.1258;-0.31448;-0.22242;0.73451;3
LIGH;13.545;4508.376;409.0;3
GYRO;13.554;4508.378;1.10811;0.13500;0.46181;3
ACCE;13.555;4508.384;-2.73777;-7.69556;8.92020;3
MAGN;13.555;4508.384;32.85600;15.71100;-23.65800;3
AHRS;13.556;4508.384;-42.3666;16.9034;111.9218;-0.31364;-0.21947;0.73454;3
GYRO;13.557;4508.384;1.10811;0.13500;0.46181;3
LIGH;13.557;4508.387;415.0;3
GYRO;13.563;4508.389;1.06138;0.13653;0.58704;3
ACCE;13.563;4508.393;-2.45047;-7.62912;10.04128;3
GYRO;13.564;4508.393;1.06138;0.13653;0.58704;3
AHRS;13.564;4508.393;-41.7227;16.5273;110.7628;-0.31074;-0.21372;0.73194;3
LIGH;13.565;4508.396;415.0;3
GYRO;13.576;4508.398;1.06474;0.08858;0.62430;3
ACCE;13.577;4508.406;-2.21464;-7.55191;10.84813;3
MAGN;13.577;4508.406;32.85600;15.71100;-23.23600;3
AHRS;13.578;4508.406;-40.8997;15.9134;109.0902;-0.30637;-0.20663;0.72783;3
GYRO;13.579;4508.406;1.06474;0.08858;0.62430;3
LIGH;13.579;4508.409;415.0;3
ACCE;13.583;4508.414;-1.93930;-7.39329;10.97682;3
GYRO;13.583;4508.414;1.19730;0.06658;0.65027;3
AHRS;13.584;4508.414;-40.1010;15.2003;107.4422;-0.30124;-0.20044;0.72380;3
LIGH;13.585;4508.416;415.0;3
GYRO;13.598;4508.419;1.49143;0.03115;0.61972;3
GYRO;13.598;4508.424;1.49143;0.03115;0.61972;3
AHRS;13.599;4508.428;-39.4479;14.5179;106.2025;-0.29612;-0.19631;0.72114;3
MAGN;13.600;4508.428;32.85600;15.24600;-23.23600;3
ACCE;13.600;4508.428;-1.75435;-7.28795;10.70687;3
GYRO;13.601;4508.428;1.49143;0.03115;0.61972;3
LIGH;13.601;4508.430;458.0;3
ACCE;13.603;4508.434;-1.86987;-7.24545;10.35612;3
GYRO;13.603;4508.434;1.85978;-0.01802;0.54764;3
AHRS;13.604;4508.434;-38.9421;14.0425;105.1724;-0.29254;-0.19275;0.71847;3
LIGH;13.605;4508.436;458.0;3
GYRO;13.614;4508.439;2.20522;-0.12462;0.43768;3
ACCE;13.615;4508.445;-1.97522;-7.04015;10.27172;3
MAGN;13.616;4508.445;33.20400;13.36500;-23.23600;3
AHRS;13.617;4508.445;-38.4309;13.6975;105.2615;-0.28783;-0.19135;0.72129;3
GYRO;13.618;4508.445;2.20522;-0.12462;0.43768;3
LIGH;13.619;4508.447;458.0;3
GYRO;13.623;4508.450;2.46759;-0.29627;0.30727;3
ACCE;13.624;4508.454;-2.14042;-6.99825;10.37527;3
GYRO;13.625;4508.454;2.46759;-0.29627;0.30727;3
AHRS;13.625;4508.454;-37.9173;13.4740;104.4702;-0.28530;-0.18711;0.71914;3
LIGH;13.626;4508.456;532.0;3
GYRO;13.636;4508.459;2.65024;-0.49022;0.19945;3
ACCE;13.637;4508.465;-2.40198;-6.81569;10.48541;3
MAGN;13.637;4508.465;33.20400;10.98000;-23.67400;3
AHRS;13.638;4508.465;-37.3428;13.4111;105.7642;-0.28008;-0.18678;0.72770;3
GYRO;13.639;4508.465;2.65024;-0.49022;0.19945;3
PRES;13.640;4508.468;953.9900;3
LIGH;13.641;4508.469;532.0;3
ACCE;13.643;4508.474;-2.74435;-6.63553;10.40939;3
GYRO;13.644;4508.474;2.78280;-0.63958;0.15180;3
AHRS;13.644;4508.474;-36.7606;13.5592;105.2292;-0.27913;-0.18077;0.72616;3
LIGH;13.646;4508.476;532.0;3
GYRO;13.655;4508.479;2.89458;-0.66920;0.18021;3
ACCE;13.656;4508.485;-2.91434;-6.52001;10.27831;3
MAGN;13.658;4508.485;33.20400;8.77000;-25.00300;3
AHRS;13.659;4508.485;-36.2194;13.8028;107.8094;-0.27408;-0.18206;0.74044;3
GYRO;13.661;4508.485;2.89458;-0.66920;0.18021;3
LIGH;13.662;4508.488;532.0;3
GYRO;13.664;4508.490;2.95231;-0.58887;0.21625;3
ACCE;13.665;4508.494;-2.89339;-6.41287;10.18434;3
GYRO;13.666;4508.494;2.95231;-0.58887;0.21625;3
AHRS;13.667;4508.494;-35.7186;14.0201;107.4404;-0.27376;-0.17664;0.73941;3
LIGH;13.669;4508.496;593.0;3
GYRO;13.675;4508.499;3.07326;-0.52809;0.29108;3
ACCE;13.676;4508.505;-2.86287;-6.25126;10.34535;3
MAGN;13.678;4508.505;33.20400;6.69700;-26.30900;3
AHRS;13.680;4508.505;-35.1665;14.1741;110.5250;-0.26747;-0.17934;0.75615;3
GYRO;13.682;4508.505;3.07326;-0.52809;0.29108;3
LIGH;13.684;4508.508;593.0;3
GYRO;13.685;4508.510;3.17742;-0.41630;0.34697;3
ACCE;13.686;4508.514;-2.98497;-6.15908;10.86968;3
GYRO;13.690;4508.514;3.17742;-0.41630;0.34697;3
AHRS;13.692;4508.514;-34.4930;14.3046;109.9065;-0.26628;-0.17255;0.75459;3
LIGH;13.695;4508.516;593.0;3
GYRO;13.698;4508.519;3.25011;-0.34086;0.40103;3
ACCE;13.699;4508.526;-3.08972;-6.00466;11.60350;3
MAGN;13.709;4508.526;33.20400;4.40900;-27.29900;3
AHRS;13.711;4508.526;-33.6432;14.3746;112.9683;-0.25839;-0.17325;0.77179;3
GYRO;13.713;4508.526;3.25011;-0.34086;0.40103;3
LIGH;13.715;4508.529;593.0;3
ACCE;13.716;4508.534;-3.18908;-5.94839;12.53125;3
GYRO;13.717;4508.534;3.32158;-0.25809;0.46548;3
AHRS;13.719;4508.534;-32.6405;14.3629;111.8854;-0.25553;-0.16379;0.76918;3
LIGH;13.720;4508.536;623.0;3
GYRO;13.721;4508.539;3.43001;-0.15241;0.55008;3
ACCE;13.723;4508.545;-3.27527;-6.05194;13.17828;3
MAGN;13.724;4508.545;33.20400;2.00600;-28.29500;3
AHRS;13.728;4508.545;-31.6468;14.3125;114.9898;-0.24647;-0.16376;0.78681;3
GYRO;13.730;4508.545;3.43001;-0.15241;0.55008;3
LIGH;13.731;4508.548;623.0;3
GYRO;13.732;4508.550;3.65694;0.02535;0.66096;3
ACCE;13.733;4508.554;-3.00891;-5.86998;12.91492;3
GYRO;13.735;4508.554;3.65694;0.02535;0.66096;3
AHRS;13.737;4508.554;-30.7833;14.1703;113.9602;-0.24324;-0.15604;0.78440;3
LIGH;13.739;4508.556;623.0;3
GYRO;13.739;4508.559;4.02408;0.23030;0.76541;3
ACCE;13.741;4508.565;-2.63063;-5.72094;11.91355;3
MAGN;13.742;4508.565;33.56000;-0.75500;-28.29500;3
AHRS;13.743;4508.565;-30.2004;13.9843;117.2799;-0.23492;-0.15963;0.80179;3
GYRO;13.748;4508.565;4.02408;0.23030;0.76541;3
LIGH;13.748;4508.568;644.0;3
GYRO;13.749;4508.570;4.23207;0.35919;0.79351;3
ACCE;13.749;4508.574;-2.48758;-5.40012;10.50935;3
GYRO;13.750;4508.574;4.23207;0.35919;0.79351;3
AHRS;13.751;4508.574;-29.8617;13.9201;116.8895;-0.23361;-0.15666;0.80096;3
LIGH;13.752;4508.576;637.0;3
GYRO;13.757;4508.579;4.61753;0.37690;0.78099;3
ACCE;13.758;4508.586;-2.36727;-4.71598;8.80587;3
MAGN;13.759;4508.586;33.56000;-4.36500;-28.29500;3
AHRS;13.760;4508.586;-29.6585;14.0134;121.0794;-0.22761;-0.16318;0.82006;3
GYRO;13.762;4508.586;4.61753;0.37690;0.78099;3
LIGH;13.764;4508.589;637.0;3
ACCE;13.765;4508.594;-2.24576;-3.93547;7.03297;3
GYRO;13.766;4508.594;4.86768;0.31704;0.70433;3
AHRS;13.767;4508.594;-29.5526;14.2695;121.2313;-0.22882;-0.16159;0.82046;3
LIGH;13.771;4508.596;637.0;3
SOUN;13.771;51.35;0.00157;37.88
GYRO;13.779;4508.599;4.90128;0.16127;0.58032;3
GYRO;13.780;4508.604;4.90128;0.16127;0.58032;3
AHRS;13.781;4508.608;-29.2571;14.4289;125.1629;-0.22324;-0.16645;0.83749;3
MAGN;13.783;4508.608;33.56000;-8.02100;-27.44100;3
ACCE;13.784;4508.608;-1.86089;-2.95145;6.16208;3
GYRO;13.786;4508.608;4.90128;0.16127;0.58032;3
LIGH;13.787;4508.611;643.0;3
ACCE;13.787;4508.614;-1.53468;-1.93212;6.44998;3
GYRO;13.788;4508.614;4.68076;-0.08613;0.41417;3
AHRS;13.792;4508.614;-28.4638;14.3587;124.4695;-0.22082;-0.15940;0.83667;3
LIGH;13.794;4508.616;643.0;3
GYRO;13.803;4508.619;4.28430;-0.43677;0.21991;3
ACCE;13.805;4508.625;-1.62207;-1.35991;7.47709;3
MAGN;13.807;4508.625;33.56000;-10.17600;-27.82200;3
AHRS;13.808;4508.625;-27.1696;14.1907;126.9534;-0.21152;-0.15494;0.85010;3
GYRO;13.809;4508.625;4.28430;-0.43677;0.21991;3
LIGH;13.810;4508.628;643.0;3
GYRO;13.810;4508.630;3.89304;-0.82039;0.00305;3
ACCE;13.811;4508.636;-2.07697;-1.19710;9.03512;3
GYRO;13.812;4508.636;3.89304;-0.82039;0.00305;3
AHRS;13.812;4508.636;-25.4639;14.0706;125.5699;-0.20628;-0.13988;0.84855;3
LIGH;13.814;4508.638;643.0;3
GYRO;13.819;4508.641;3.62304;-1.12124;-0.15944;3
ACCE;13.820;4508.646;-2.50912;-0.78709;10.39981;3
MAGN;13.822;4508.646;33.56000;-12.02800;-27.82200;3
AHRS;13.824;4508.646;-23.3583;14.0148;127.2258;-0.19632;-0.12689;0.85974;3
GYRO;13.825;4508.646;3.62304;-1.12124;-0.15944;3
PRES;13.826;4508.649;953.9600;3
LIGH;13.827;4508.649;598.0;3
ACCE;13.828;4508.654;-2.80361;-0.56383;11.00375;3
GYRO;13.829;4508.654;3.53080;-1.21807;-0.21197;3
AHRS;13.831;4508.654;-21.2036;14.0469;125.6390;-0.19033;-0.10754;0.85755;3
LIGH;13.832;4508.656;598.0;3
GYRO;13.835;4508.659;3.56104;-1.07176;-0.21044;3
ACCE;13.837;4508.665;-2.67193;-0.48722;10.91277;3
MAGN;13.838;4508.665;33.56000;-14.24800;-27.82200;3
AHRS;13.840;4508.665;-19.2540;14.0145;127.3795;-0.18139;-0.09548;0.86814;3
GYRO;13.842;4508.665;3.56104;-1.07176;-0.21044;3
LIGH;13.845;4508.667;598.0;3
GYRO;13.847;4508.670;3.73727;-0.93035;-0.16616;3
ACCE;13.848;4508.674;-2.42473;-0.19812;10.11969;3
GYRO;13.849;4508.674;3.73727;-0.93035;-0.16616;3
AHRS;13.849;4508.674;-17.4905;13.9586;125.9967;-0.17552;-0.07994;0.86572;3
LIGH;13.850;4508.676;598.0;3
GYRO;13.855;4508.679;3.93886;-0.56688;-0.06872;3
ACCE;13.855;4508.685;-2.14999;0.36033;8.96329;3
MAGN;13.856;4508.685;33.56000;-16.74800;-26.71800;3
AHRS;13.857;4508.685;-15.7683;13.9152;127.7471;-0.16769;-0.06941;0.87547;3
GYRO;13.858;4508.685;3.93886;-0.56688;-0.06872;3
LIGH;13.859;4508.687;508.0;3
GYRO;13.863;4508.690;4.03171;-0.15699;0.03818;3
ACCE;13.864;4508.694;-1.92793;0.83139;8.02716;3
GYRO;13.864;4508.694;4.03171;-0.15699;0.03818;3
AHRS;13.865;4508.694;-14.0418;13.8806;126.4246;-0.16174;-0.05426;0.87284;3
LIGH;13.868;4508.696;508.0;3
GYRO;13.876;4508.699;3.99598;0.15027;0.06445;3
ACCE;13.876;4508.706;-1.57000;1.28628;6.69538;3
MAGN;13.877;4508.706;33.56000;-18.56900;-25.54700;3
AHRS;13.878;4508.706;-12.3245;13.8312;127.8306;-0.15437;-0.04307;0.88078;3
GYRO;13.879;4508.706;3.99598;0.15027;0.06445;3
LIGH;13.880;4508.709;508.0;3
ACCE;13.883;4508.714;-1.48201;1.67834;5.80235;3
GYRO;13.884;4508.714;3.87227;0.23793;-0.02321;3
AHRS;13.884;4508.714;-10.5289;13.8637;126.5140;-0.14831;-0.02726;0.87778;3
LIGH;13.887;4508.716;508.0;3
GYRO;13.895;4508.719;3.69818;0.08369;-0.15638;3
ACCE;13.896;4508.725;-1.59274;2.44029;5.78738;3
MAGN;13.897;4508.725;33.56000;-20.58200;-24.22100;3
AHRS;13.897;4508.725;-8.2864;13.9670;127.5111;-0.14048;-0.01070;0.88405;3
GYRO;13.899;4508.725;3.69818;0.08369;-0.15638;3
LIGH;13.900;4508.727;392.0;3
GYRO;13.903;4508.730;3.48438;-0.27672;-0.22480;3
ACCE;13.904;4508.734;-1.70946;3.08672;6.37336;3
GYRO;13.905;4508.734;3.48438;-0.27672;-0.22480;3
AHRS;13.908;4508.734;-5.6345;14.0474;125.5264;-0.13092;0.01252;0.87863;3
LIGH;13.909;4508.736;392.0;3
GYRO;13.915;4508.739;3.36281;-0.55772;-0.21289;3
ACCE;13.916;4508.745;-1.58975;3.15436;7.37773;3
MAGN;13.917;4508.745;33.56000;-22.01600;-23.40300;3
AHRS;13.920;4508.745;-3.0246;13.8800;125.8547;-0.11948;0.03164;0.88215;3
GYRO;13.921;4508.745;3.36281;-0.55772;-0.21289;3
LIGH;13.922;4508.747;392.0;3
GYRO;13.923;4508.750;3.13007;-0.58124;-0.11362;3
ACCE;13.924;4508.754;-1.59993;3.05141;8.16842;3
GYRO;13.925;4508.754;3.13007;-0.58124;-0.11362;3
AHRS;13.927;4508.754;-0.6714;13.6057;123.7883;-0.10722;0.05067;0.87553;3
LIGH;13.931;4508.756;261.0;3
GYRO;13.936;4508.759;3.00790;-0.39431;0.00519;3
ACCE;13.937;4508.766;-1.77769;2.91733;8.11634;3
MAGN;13.937;4508.766;33.56000;-23.11000;-21.94000;3
AHRS;13.938;4508.766;1.3674;13.4830;124.3072;-0.09825;0.06531;0.87868;3
GYRO;13.940;4508.766;3.00790;-0.39431;0.00519;3
LIGH;13.940;4508.769;261.0;3
ACCE;13.944;4508.774;-1.53947;3.16334;7.33703;3
GYRO;13.945;4508.774;3.03875;-0.04001;0.07789;3
AHRS;13.946;4508.774;3.4059;13.3368;122.5437;-0.08760;0.08167;0.87225;3
LIGH;13.947;4508.776;261.0;3
GYRO;13.958;4508.779;3.13954;0.21472;0.05956;3
GYRO;13.959;4508.784;3.13954;0.21472;0.05956;3
AHRS;13.960;4508.788;6.1292;13.3406;122.6491;-0.07628;0.10224;0.87315;3
MAGN;13.961;4508.788;33.56000;-24.81600;-19.95200;3
ACCE;13.962;4508.788;-1.28569;4.20362;5.40012;3
GYRO;13.963;4508.788;3.13954;0.21472;0.05956;3
LIGH;13.964;4508.791;261.0;3
ACCE;13.965;4508.794;-1.34434;4.59747;5.24629;3
GYRO;13.966;4508.794;3.18597;0.17837;-0.07239;3
AHRS;13.967;4508.794;9.0187;13.4120;120.1684;-0.06196;0.12574;0.86274;3
LIGH;13.968;4508.796;138.0;3
GYRO;13.975;4508.799;3.09067;-0.06567;-0.22235;3
ACCE;13.977;4508.805;-1.32938;5.07391;5.74728;3
MAGN;13.978;4508.805;33.56000;-25.74700;-17.63600;3
AHRS;13.978;4508.805;12.0211;13.3820;119.8357;-0.04814;0.14807;0.86080;3
GYRO;13.979;4508.805;3.09067;-0.06567;-0.22235;3
LIGH;13.980;4508.807;138.0;3
GYRO;13.983;4508.810;2.87901;-0.34392;-0.28955;3
ACCE;13.984;4508.814;-1.12707;5.49529;5.94780;3
GYRO;13.984;4508.814;2.87901;-0.34392;-0.28955;3
AHRS;13.985;4508.814;15.0693;13.1672;116.9849;-0.02883;0.17046;0.84749;3
LIGH;13.986;4508.816;138.0;3
GYRO;13.997;4508.819;2.67681;-0.55375;-0.30146;3
ACCE;13.997;4508.826;-1.06662;5.54856;5.66827;3
MAGN;13.998;4508.826;33.56000;-26.34500;-16.61300;3
AHRS;13.999;4508.826;17.9517;12.9689;116.5010;-0.01329;0.19052;0.84384;3
GYRO;14.000;4508.826;2.67681;-0.55375;-0.30146;3
PRES;14.001;4508.829;953.9400;3
LIGH;14.002;4508.829;138.0;3
ACCE;14.003;4508.834;-1.20787;5.59226;5.34506;3
GYRO;14.004;4508.834;2.60442;-0.68295;-0.31643;3
AHRS;14.005;4508.834;20.6865;12.9509;113.8643;0.00437;0.21004;0.83020;3
LIGH;14.008;4508.836;38.0;3
GYRO;14.015;4508.839;2.50760;-0.73121;-0.39676;3
ACCE;14.016;4508.845;-1.54306;5.61859;5.29897;3
MAGN;14.016;4508.845;33.56000;-27.15100;-15.84600;3
AHRS;14.017;4508.845;23.1923;13.2112;113.6464;0.01495;0.22879;0.82711;3
GYRO;14.018;4508.845;2.50760;-0.73121;-0.39676;3
LIGH;14.019;4508.848;38.0;3
GYRO;14.023;4508.850;2.41231;-0.79962;-0.48655;3
ACCE;14.024;4508.854;-1.71066;5.60602;5.24629;3
GYRO;14.025;4508.854;2.41231;-0.79962;-0.48655;3
AHRS;14.028;4508.854;25.4610;13.6035;111.3222;0.02804;0.24584;0.81447;3
LIGH;14.029;4508.856;38.0;3
GYRO;14.035;4508.859;2.28708;-0.80543;-0.49541;3
ACCE;14.036;4508.865;-1.44969;5.85741;5.35643;3
MAGN;14.037;4508.865;33.56000;-27.15100;-14.93800;3
AHRS;14.037;4508.865;27.6654;13.7314;110.8866;0.03905;0.26133;0.81016;3
GYRO;14.039;4508.865;2.28708;-0.80543;-0.49541;3
LIGH;14.039;4508.868;38.0;3
GYRO;14.045;4508.870;2.17499;-0.73304;-0.45051;3
ACCE;14.046;4508.874;-1.53049;5.94839;5.46656;3
GYRO;14.046;4508.874;2.17499;-0.73304;-0.45051;3
AHRS;14.047;4508.874;29.6573;13.8959;108.7408;0.05295;0.27461;0.79800;3
LIGH;14.048;4508.876;19.0;3
GYRO;14.071;4508.879;2.11665;-0.62369;-0.45509;3
GYRO;14.071;4508.884;2.11665;-0.62369;-0.45509;3
ACCE;14.072;4508.887;-1.81959;6.07888;5.63775;3
MAGN;14.072;4508.887;33.56000;-27.59000;-13.93800;3
GYRO;14.073;4508.887;2.11665;-0.62369;-0.45509;3
AHRS;14.074;4508.887;33.0294;14.7133;106.7232;0.06973;0.29948;0.78470;3
LIGH;14.075;4508.890;19.0;3
AHRS;14.075;4508.894;33.0294;14.7133;106.7232;0.06973;0.29948;0.78470;3
GYRO;14.076;4508.894;2.10687;-0.54000;-0.49908;3
ACCE;14.077;4508.894;-2.00993;6.28478;5.82090;3
TEMP;14.077;4508.903;25.7;3
HUMI;14.078;4508.903;51.6;3
LIGH;14.079;4508.903;19.0;3
GYRO;14.079;4508.899;2.11695;-0.50457;-0.50519;3
GYRO;14.080;4508.905;2.11695;-0.50457;-0.50519;3
AHRS;14.081;4508.905;35.3352;15.2947;105.9103;0.08000;0.31647;0.77808;3
MAGN;14.082;4508.905;33.56000;-27.98000;-12.43100;3
ACCE;14.082;4508.905;-1.99856;6.54335;5.36600;3
LIGH;14.083;4508.908;18.0;3
GYRO;14.084;4508.910;2.12581;-0.47739;-0.46884;3
GYRO;14.084;4508.914;2.12581;-0.47739;-0.46884;3
ACCE;14.085;4508.914;-1.96564;6.62476;4.59447;3
AHRS;14.085;4508.914;36.6995;15.8556;104.1503;0.08838;0.32642;0.76824;3
LIGH;14.086;4508.916;18.0;3
GYRO;14.095;4508.919;2.14108;-0.44990;-0.44440;3
ACCE;14.096;4508.925;-2.16137;6.61817;3.84269;3
MAGN;14.096;4508.925;33.56000;-28.36100;-12.43100;3
AHRS;14.097;4508.925;38.7202;16.8287;103.0298;0.09601;0.34261;0.76075;3
GYRO;14.098;4508.925;2.14108;-0.44990;-0.44440;3
LIGH;14.098;4508.928;18.0;3
GYRO;14.104;4508.930;2.11543;-0.39065;-0.39767;3
ACCE;14.104;4508.934;-2.19069;7.08624;3.62542;3
GYRO;14.105;4508.934;2.11543;-0.39065;-0.39767;3
AHRS;14.105;4508.934;40.9026;17.8517;99.8792;0.11089;0.35775;0.74333;3
LIGH;14.106;4508.936;18.0;3
GYRO;14.116;4508.939;2.01127;-0.39370;-0.35033;3
ACCE;14.117;4508.946;-2.33315;7.41125;4.12940;3
MAGN;14.117;4508.946;33.56000;-28.36100;-10.37500;3
AHRS;14.118;4508.946;42.7731;18.8041;99.0006;0.11798;0.37235;0.73722;3
GYRO;14.119;4508.946;2.01127;-0.39370;-0.35033;3
LIGH;14.119;4508.949;17.0;3
ACCE;14.123;4508.954;-2.31819;7.73207;4.19344;3
GYRO;14.124;4508.954;1.87536;-0.47373;-0.30879;3
AHRS;14.125;4508.954;44.5592;19.6599;96.2058;0.13187;0.38356;0.72189;3
LIGH;14.125;4508.956;17.0;3
GYRO;14.138;4508.959;1.77640;-0.50946;-0.24129;3
GYRO;14.139;4508.964;1.77640;-0.50946;-0.24129;3
AHRS;14.140;4508.968;46.3588;20.6790;95.2386;0.13913;0.39725;0.71565;3
MAGN;14.140;4508.968;33.56000;-28.36100;-9.03400;3
ACCE;14.141;4508.968;-2.37086;7.76559;3.72358;3
GYRO;14.142;4508.968;1.77640;-0.50946;-0.24129;3
LIGH;14.142;4508.971;17.0;3
ACCE;14.143;4508.974;-2.55521;7.82605;3.29622;3
GYRO;14.144;4508.974;1.69973;-0.39492;-0.15699;3
AHRS;14.145;4508.974;48.1470;21.9906;91.9532;0.15306;0.40894;0.69853;3
LIGH;14.146;4508.976;17.0;3
GYRO;14.155;4508.979;1.59253;-0.23243;-0.07605;3
ACCE;14.156;4508.985;-2.61148;8.00621;3.38301;3
MAGN;14.156;4508.985;33.56000;-28.94800;-9.03400;3
AHRS;14.157;4508.985;49.7505;23.2543;90.6225;0.15976;0.42150;0.69137;3
GYRO;14.158;4508.985;1.59253;-0.23243;-0.07605;3
LIGH;14.158;4508.988;17.0;3
BLE4;14.159;2016;12;-72
BLE4;14.159;2016;14;-80
BLE4;14.159;2016;16;-81
BLE4;14.159;2016;10;-82
BLE4;14.160;2016;9;-84
BLE4;14.160;2016;11;-86
BLE4;14.160;2016;15;-88
BLE4;14.160;2016;13;-88
GYRO;14.164;4508.990;1.43614;-0.17654;0.01283;3
ACCE;14.164;4508.994;-2.39540;7.97269;4.25809;3
GYRO;14.165;4508.994;1.43614;-0.17654;0.01283;3
AHRS;14.165;4508.994;50.7558;23.8271;88.7797;0.16920;0.42664;0.68164;3
LIGH;14.166;4508.996;17.0;3
GYRO;14.177;4508.999;1.35643;-0.26970;0.05925;3
ACCE;14.177;4509.006;-2.08954;7.82246;5.26425;3
MAGN;14.178;4509.006;33.56000;-29.42100;-7.70700;3
AHRS;14.179;4509.006;51.1432;23.5920;90.5218;0.16642;0.42992;0.68932;3
GYRO;14.179;4509.006;1.35643;-0.26970;0.05925;3
PRES;14.180;4509.009;953.9500;3
LIGH;14.180;4509.009;17.0;3
ACCE;14.183;4509.014;-1.81600;7.63511;5.90051;3
GYRO;14.184;4509.014;1.25044;-0.36255;0.12126;3
AHRS;14.185;4509.014;51.1497;22.8429;91.0873;0.16886;0.42713;0.69097;3
LIGH;14.185;4509.016;17.0;3
GYRO;14.195;4509.019;1.27365;-0.59498;0.09652;3
ACCE;14.196;4509.025;-1.66696;7.71412;6.03099;3
MAGN;14.197;4509.025;33.56000;-29.79800;-7.15900;3
AHRS;14.198;4509.025;51.1510;21.9921;93.5125;0.16500;0.42657;0.70142;3
GYRO;14.200;4509.025;1.27365;-0.59498;0.09652;3
LIGH;14.201;4509.028;16.0;3
GYRO;14.204;4509.030;1.42729;-0.81612;0.01497;3
ACCE;14.205;4509.034;-1.56820;7.90625;5.81192;3
GYRO;14.205;4509.034;1.42729;-0.81612;0.01497;3
AHRS;14.206;4509.034;51.3478;21.2365;93.8120;0.16965;0.42442;0.70141;3
LIGH;14.207;4509.036;16.0;3
GYRO;14.215;4509.039;1.60719;-1.00151;-0.06536;3
ACCE;14.216;4509.045;-1.40779;8.24683;5.63416;3
MAGN;14.217;4509.045;33.56000;-29.79800;-6.84900;3
AHRS;14.218;4509.045;51.7649;20.4783;95.1801;0.17164;0.42503;0.70603;3
GYRO;14.219;4509.045;1.60719;-1.00151;-0.06536;3
LIGH;14.220;4509.048;16.0;3
GYRO;14.224;4509.050;1.73700;-1.12308;-0.10476;3
ACCE;14.225;4509.054;-1.08697;8.39228;5.60183;3
GYRO;14.225;4509.054;1.73700;-1.12308;-0.10476;3
AHRS;14.226;4509.054;52.2523;19.5009;95.2937;0.18001;0.42316;0.70416;3
LIGH;14.227;4509.056;16.0;3
GYRO;14.261;4509.059;1.84023;-1.13957;-0.12675;3
GYRO;14.263;4509.064;1.84023;-1.13957;-0.12675;3
ACCE;14.265;4509.068;-0.87209;8.21331;5.59046;3
MAGN;14.267;4509.068;33.92700;-29.79800;-6.46800;3
GYRO;14.268;4509.068;1.84023;-1.13957;-0.12675;3
AHRS;14.269;4509.068;53.3080;17.4258;96.5619;0.19404;0.42108;0.70462;3
AHRS;14.272;4509.074;53.3080;17.4258;96.5619;0.19404;0.42108;0.70462;3
GYRO;14.276;4509.074;1.94164;-1.04458;-0.15913;3
ACCE;14.277;4509.074;-0.71646;8.46949;5.15711;3
LIGH;14.278;4509.080;16.0;3
LIGH;14.279;4509.080;16.0;3
GYRO;14.280;4509.079;1.99325;-0.85032;-0.19395;3
ACCE;14.281;4509.085;-0.73203;8.66043;4.28802;3
MAGN;14.283;4509.085;33.92700;-29.79800;-5.55400;3
AHRS;14.285;4509.085;54.3749;16.8006;96.8974;0.20256;0.42445;0.70281;3
GYRO;14.290;4509.085;1.99325;-0.85032;-0.19395;3
LIGH;14.291;4509.091;16.0;3
GYRO;14.292;4509.090;2.09221;-0.65271;-0.22602;3
ACCE;14.293;4509.094;-1.04746;8.75021;3.53205;3
GYRO;14.295;4509.094;2.09221;-0.65271;-0.22602;3
AHRS;14.298;4509.094;55.6811;16.7806;95.4736;0.21523;0.42869;0.69323;3
LIGH;14.299;4509.097;16.0;3
GYRO;14.299;4509.099;2.13864;-0.59437;-0.31246;3
ACCE;14.300;4509.105;-1.24618;8.84777;3.28664;3
MAGN;14.300;4509.105;33.92700;-29.79800;-4.70500;3
AHRS;14.301;4509.105;56.9797;17.0588;94.9648;0.22272;0.43579;0.68846;3
GYRO;14.301;4509.105;2.13864;-0.59437;-0.31246;3
LIGH;14.302;4509.108;16.0;3
GYRO;14.302;4509.110;2.10138;-0.58704;-0.36224;3
ACCE;14.303;4509.114;-1.77350;8.68556;2.80002;3
GYRO;14.304;4509.114;2.10138;-0.58704;-0.36224;3
AHRS;14.304;4509.114;58.2521;18.0920;92.7225;0.23232;0.44265;0.67714;3
LIGH;14.305;4509.117;16.0;3
GYRO;14.306;4509.119;2.03785;-0.69333;-0.37629;3
ACCE;14.307;4509.127;-2.30442;8.79630;2.20745;3
MAGN;14.307;4509.127;33.92700;-29.79800;-3.30300;3
AHRS;14.308;4509.127;59.6329;19.9480;91.0837;0.23573;0.45479;0.67023;3
GYRO;14.308;4509.127;2.03785;-0.69333;-0.37629;3
LIGH;14.309;4509.130;16.0;3
ACCE;14.309;4509.134;-2.62285;8.76457;2.25713;3
GYRO;14.310;4509.134;1.98043;-0.85735;-0.38210;3
AHRS;14.310;4509.134;60.7562;22.1136;87.8925;0.24252;0.46356;0.65742;3
LIGH;14.311;4509.136;16.0;3
GYRO;14.320;4509.139;1.92361;-1.08459;-0.35705;3
GYRO;14.321;4509.144;1.92361;-1.08459;-0.35705;3
AHRS;14.324;4509.149;61.5180;24.1364;86.1385;0.24267;0.47278;0.65196;3
MAGN;14.324;4509.149;33.92700;-29.39700;-3.30300;3
ACCE;14.325;4509.149;-2.74974;8.78971;2.65098;3
GYRO;14.325;4509.149;1.92361;-1.08459;-0.35705;3
LIGH;14.326;4509.153;16.0;3
ACCE;14.327;4509.154;-2.66475;8.53653;2.07517;3
GYRO;14.327;4509.154;1.91995;-1.29290;-0.28283;3
AHRS;14.328;4509.154;62.4060;26.2701;83.0648;0.24879;0.48002;0.64042;3
LIGH;14.328;4509.156;16.0;3
SOUN;14.328;439.93;0.01343;56.54
GYRO;14.338;4509.159;1.98592;-1.34238;-0.19945;3
ACCE;14.338;4509.167;-2.46423;8.34619;0.84276;3
MAGN;14.339;4509.167;34.23400;-29.39700;-3.30300;3
AHRS;14.339;4509.167;63.7877;28.8915;79.4847;0.25800;0.48997;0.62700;3
GYRO;14.340;4509.167;1.98592;-1.34238;-0.19945;3
LIGH;14.340;4509.170;16.0;3
ACCE;14.345;4509.174;-2.47740;8.38270;0.15143;3
GYRO;14.345;4509.174;2.01066;-1.29565;-0.16280;3
AHRS;14.346;4509.174;65.3233;30.2244;77.0330;0.27097;0.49619;0.61622;3
LIGH;14.347;4509.178;15.0;3
GYRO;14.357;4509.179;1.98317;-1.28434;-0.09194;3
ACCE;14.358;4509.186;-2.28766;8.77415;0.09397;3
MAGN;14.359;4509.186;34.23400;-29.39700;-3.30300;3
AHRS;14.359;4509.186;66.4522;31.4055;74.1290;0.28446;0.49859;0.60370;3
GYRO;14.362;4509.186;1.98317;-1.28434;-0.09194;3
PRES;14.363;4509.189;953.9200;3
LIGH;14.364;4509.189;15.0;3
ACCE;14.364;4509.194;-1.96803;8.71849;0.50937;3
GYRO;14.365;4509.194;1.87994;-1.29503;-0.02291;3
AHRS;14.365;4509.194;67.8775;32.8161;71.6872;0.29691;0.50359;0.59387;3
LIGH;14.366;4509.196;15.0;3
GYRO;14.379;4509.199;1.78403;-1.29290;0.04062;3
ACCE;14.380;4509.206;-0.95768;8.41323;1.48979;3
MAGN;14.380;4509.206;34.23400;-29.39700;-3.30300;3
AHRS;14.381;4509.206;68.7859;33.4892;69.4648;0.30908;0.50356;0.58395;3
GYRO;14.382;4509.206;1.78403;-1.29290;0.04062;3
LIGH;14.383;4509.211;15.0;3
ACCE;14.384;4509.214;-0.64464;7.85657;1.26414;3
GYRO;14.386;4509.214;1.75960;-1.23303;0.09560;3
AHRS;14.387;4509.214;70.0263;34.4010;67.5081;0.32114;0.50591;0.57579;3
LIGH;14.388;4509.216;15.0;3
GYRO;14.397;4509.219;1.82007;-1.07757;0.09835;3
ACCE;14.398;4509.226;-0.62429;7.75542;0.47525;3
MAGN;14.399;4509.226;34.23400;-29.39700;-2.33600;3
AHRS;14.399;4509.226;70.9261;35.1764;65.9546;0.32999;0.50750;0.56968;3
GYRO;14.402;4509.226;1.82007;-1.07757;0.09835;3
LIGH;14.403;4509.229;15.0;3
ACCE;14.404;4509.234;-0.76854;8.03434;-0.98521;3
GYRO;14.404;4509.234;1.93492;-0.84941;0.04979;3
AHRS;14.405;4509.234;72.3459;37.0102;63.2318;0.34233;0.51159;0.56082;3
LIGH;14.406;4509.236;15.0;3
GYRO;14.420;4509.239;2.02838;-0.61300;-0.02505;3
ACCE;14.421;4509.246;-1.09774;8.31686;-2.48638;3
MAGN;14.422;4509.246;34.23400;-29.39700;-1.52400;3
AHRS;14.422;4509.246;73.5555;39.4390;59.3386;0.35594;0.51381;0.54875;3
GYRO;14.423;4509.246;2.02838;-0.61300;-0.02505;3
LIGH;14.431;4509.249;23.0;3
ACCE;14.440;4509.254;-1.46465;8.27376;-3.59011;3
GYRO;14.441;4509.254;2.04121;-0.43280;-0.12889;3
AHRS;14.445;4509.254;75.1494;44.1001;54.0588;0.36824;0.52189;0.53775;3
LIGH;14.447;4509.256;23.0;3
GYRO;14.448;4509.259;1.95477;-0.38210;-0.17837;3
ACCE;14.449;4509.265;-1.65320;8.30788;-3.91272;3
MAGN;14.449;4509.265;34.23400;-29.39700;-1.04800;3
AHRS;14.450;4509.265;76.2562;48.8494;46.8349;0.38659;0.52190;0.51892;3
GYRO;14.451;4509.265;1.95477;-0.38210;-0.17837;3
LIGH;14.451;4509.276;23.0;3
GYRO;14.454;4509.270;1.71134;-0.40775;-0.23457;3
ACCE;14.454;4509.274;-1.55743;8.50780;-3.35488;3
GYRO;14.455;4509.274;1.71134;-0.40775;-0.23457;3
AHRS;14.455;4509.274;77.3273;55.1298;40.1379;0.39621;0.52944;0.50908;3
LIGH;14.456;4509.276;23.0;3
GYRO;14.457;4509.279;1.39155;-0.54000;-0.21716;3
ACCE;14.457;4509.285;-1.24798;8.51558;-2.66475;3
MAGN;14.457;4509.285;34.23400;-29.78900;-0.68300;3
AHRS;14.458;4509.285;77.9906;60.4350;32.7095;0.41161;0.52844;0.49299;3
GYRO;14.458;4509.285;1.39155;-0.54000;-0.21716;3
LIGH;14.459;4509.288;27.0;3
GYRO;14.477;4509.290;1.08948;-0.75411;-0.16952;3
ACCE;14.477;4509.294;-0.99599;8.28035;-2.21703;3
GYRO;14.479;4509.294;1.08948;-0.75411;-0.16952;3
AHRS;14.479;4509.294;78.4965;65.6898;26.9983;0.41881;0.53249;0.48554;3
LIGH;14.479;4509.296;27.0;3
GYRO;14.480;4509.299;0.85735;-0.94257;-0.15882;3
GYRO;14.480;4509.304;0.85735;-0.94257;-0.15882;3
AHRS;14.480;4509.308;78.7968;69.4031;22.1594;0.42754;0.53201;0.47669;3
MAGN;14.481;4509.308;34.23400;-29.78900;-0.68300;3
ACCE;14.482;4509.308;-1.05824;8.22468;-1.82139;3
GYRO;14.482;4509.308;0.85735;-0.94257;-0.15882;3
LIGH;14.482;4509.311;27.0;3
ACCE;14.484;4509.314;-1.33237;8.21989;-1.71545;3
GYRO;14.484;4509.314;0.70433;-1.04672;-0.20372;3
AHRS;14.484;4509.314;79.0256;73.5343;17.2066;0.43487;0.53283;0.46900;3
LIGH;14.485;4509.316;27.0;3
GYRO;14.498;4509.319;0.61300;-1.12399;-0.25595;3
GYRO;14.499;4509.324;0.61300;-1.12399;-0.25595;3
AHRS;14.499;4509.329;79.0944;75.7901;14.4289;0.43900;0.53297;0.46440;3
MAGN;14.500;4509.329;34.23400;-29.78900;-1.29500;3
ACCE;14.500;4509.329;-1.58855;8.25461;-1.61549;3
GYRO;14.501;4509.329;0.61300;-1.12399;-0.25595;3
LIGH;14.501;4509.331;19.0;3
ACCE;14.503;4509.334;-1.70647;8.30130;-1.43951;3
GYRO;14.504;4509.334;0.54886;-1.15209;-0.25290;3
AHRS;14.504;4509.334;79.0691;78.9087;10.3364;0.44535;0.53238;0.45650;3
LIGH;14.505;4509.336;19.0;3
GYRO;14.516;4509.339;0.51343;-1.09498;-0.23457;3
ACCE;14.516;4509.345;-1.81421;8.15525;-1.33058;3
MAGN;14.517;4509.345;34.53600;-29.78900;-0.86900;3
AHRS;14.517;4509.345;79.0436;80.5561;8.9847;0.44495;0.53519;0.45624;3
GYRO;14.518;4509.345;0.51343;-1.09498;-0.23457;3
LIGH;14.518;4509.348;19.0;3
GYRO;14.524;4509.350;0.45784;-1.03328;-0.19151;3
ACCE;14.524;4509.354;-1.98779;7.90266;-1.41138;3
GYRO;14.524;4509.354;0.45784;-1.03328;-0.19151;3
AHRS;14.525;4509.354;78.9598;82.7405;6.0684;0.44947;0.53467;0.45029;3
LIGH;14.526;4509.356;22.0;3
GYRO;14.539;4509.359;0.44318;-0.87659;-0.15638;3
GYRO;14.539;4509.364;0.44318;-0.87659;-0.15638;3
ACCE;14.540;4509.368;-2.15179;7.92600;-1.65978;3
MAGN;14.540;4509.368;34.53600;-29.78900;-0.01800;3
AHRS;14.541;4509.368;78.8816;84.6597;4.7488;0.44770;0.53906;0.45108;3
GYRO;14.541;4509.368;0.44318;-0.87659;-0.15638;3
PRES;14.542;4509.371;953.9300;3
LIGH;14.542;4509.371;25.0;3
ACCE;14.543;4509.374;-2.34512;7.91643;-2.08774;3
GYRO;14.544;4509.374;0.45143;-0.71471;-0.12492;3
AHRS;14.544;4509.374;78.7655;87.2905;1.3659;0.45275;0.53890;0.44456;3
LIGH;14.545;4509.376;25.0;3
GYRO;14.555;4509.379;0.44746;-0.56536;-0.08308;3
ACCE;14.556;4509.385;-2.55761;7.86016;-2.65756;3
MAGN;14.557;4509.385;34.53600;-29.78900;-0.62400;3
AHRS;14.557;4509.385;78.6661;89.4360;-0.9569;0.45491;0.54045;0.44137;3
GYRO;14.558;4509.385;0.44746;-0.56536;-0.08308;3
LIGH;14.559;4509.388;25.0;3
GYRO;14.564;4509.390;0.40012;-0.43860;-0.03054;3
ACCE;14.564;4509.394;-2.55701;7.92660;-3.28484;3
GYRO;14.565;4509.394;0.40012;-0.43860;-0.03054;3
AHRS;14.567;4509.394;78.5385;92.5346;-4.4822;0.45911;0.54186;0.43609;3
LIGH;14.568;4509.397;27.0;3
GYRO;14.575;4509.399;0.30696;-0.33475;0.03238;3
ACCE;14.576;4509.405;-2.63542;7.87393;-3.43149;3
MAGN;14.577;4509.405;34.53600;-29.78900;-1.17000;3
AHRS;14.577;4509.405;78.4084;95.2909;-8.4407;0.46683;0.53975;0.42742;3
GYRO;14.578;4509.405;0.30696;-0.33475;0.03238;3
LIGH;14.579;4509.408;27.0;3
GYRO;14.584;4509.410;0.16921;-0.27855;0.09224;3
ACCE;14.585;4509.414;-2.59711;7.75901;-3.29083;3
GYRO;14.587;4509.414;0.16921;-0.27855;0.09224;3
AHRS;14.587;4509.414;78.2998;97.8308;-11.2435;0.47017;0.54107;0.42366;3
LIGH;14.588;4509.417;27.0;3
GYRO;14.599;4509.419;0.00977;-0.26634;0.16463;3
GYRO;14.600;4509.424;0.00977;-0.26634;0.16463;3
AHRS;14.601;4509.428;78.2292;99.6459;-14.0238;0.47633;0.53870;0.41731;3
MAGN;14.603;4509.428;34.53600;-29.78900;-1.17000;3
ACCE;14.604;4509.428;-2.49117;7.82904;-2.95085;3
GYRO;14.607;4509.428;0.00977;-0.26634;0.16463;3
LIGH;14.608;4509.431;27.0;3
ACCE;14.609;4509.435;-2.28886;7.87633;-2.80541;3
GYRO;14.612;4509.435;-0.06750;-0.23763;0.20769;3
AHRS;14.614;4509.435;78.2707;101.0729;-15.6836;0.47911;0.53850;0.41545;3
LIGH;14.616;4509.437;27.0;3
GYRO;14.617;4509.440;-0.20403;-0.20097;0.29291;3
ACCE;14.618;4509.446;-2.08535;7.85119;-2.88262;3
MAGN;14.619;4509.446;34.53600;-29.78900;-1.17000;3
AHRS;14.619;4509.446;78.2575;102.2802;-17.3666;0.48260;0.53735;0.41229;3
GYRO;14.621;4509.446;-0.20403;-0.20097;0.29291;3
LIGH;14.622;4509.448;27.0;3
GYRO;14.624;4509.451;-0.31673;-0.09804;0.35186;3
ACCE;14.625;4509.455;-1.88663;7.78175;-2.91434;3
GYRO;14.628;4509.455;-0.31673;-0.09804;0.35186;3
AHRS;14.629;4509.455;78.3908;103.1693;-18.3903;0.48467;0.53668;0.41185;3
LIGH;14.630;4509.457;27.0;3
ACCE;14.635;4509.466;-1.52630;7.68239;-2.79343;3
AHRS;14.636;4509.466;78.5512;103.8652;-19.1374;0.48621;0.53608;0.41212;3
MAGN;14.637;4509.466;34.53600;-29.78900;-1.17000;3
GYRO;14.637;4509.460;-0.42852;-0.00702;0.38576;3
LIGH;14.638;4509.468;27.0;3
GYRO;14.638;4509.466;-0.42852;-0.00702;0.38576;3
GYRO;14.644;4509.471;-0.54031;0.05712;0.41142;3
ACCE;14.645;4509.475;-1.10792;7.51360;-2.74435;3
GYRO;14.646;4509.475;-0.54031;0.05712;0.41142;3
AHRS;14.647;4509.475;78.8246;104.1937;-19.5778;0.48800;0.53443;0.41298;3
LIGH;14.648;4509.477;14.0;3
GYRO;14.658;4509.480;-0.63561;0.13867;0.41233;3
GYRO;14.659;4509.485;-0.63561;0.13867;0.41233;3
AHRS;14.660;4509.488;79.0880;104.4247;-19.7659;0.48892;0.53342;0.41459;3
MAGN;14.662;4509.488;34.53600;-29.78900;-1.17000;3
ACCE;14.663;4509.488;-0.75597;7.40527;-2.71263;3
GYRO;14.664;4509.488;-0.63561;0.13867;0.41233;3
LIGH;14.665;4509.491;14.0;3
ACCE;14.666;4509.495;-0.69073;7.47111;-2.53187;3
GYRO;14.667;4509.495;-0.72785;0.23732;0.37141;3
AHRS;14.668;4509.495;79.5270;103.7773;-18.9630;0.48901;0.53152;0.41823;3
LIGH;14.669;4509.497;14.0;3
GYRO;14.679;4509.500;-0.82284;0.30940;0.29383;3
GYRO;14.680;4509.505;-0.82284;0.30940;0.29383;3
AHRS;14.681;4509.509;79.7064;103.9062;-18.9295;0.48898;0.53139;0.41998;3
MAGN;14.683;4509.509;34.53600;-29.78900;-1.17000;3
ACCE;14.684;4509.509;-0.76914;7.59381;-2.51271;3
GYRO;14.685;4509.509;-0.82284;0.30940;0.29383;3
LIGH;14.686;4509.512;18.0;3
ACCE;14.687;4509.515;-0.73622;7.89009;-2.55581;3
GYRO;14.688;4509.515;-0.86682;0.35522;0.25504;3
AHRS;14.689;4509.515;80.0963;102.3462;-17.0563;0.48739;0.52994;0.42454;3
LIGH;14.690;4509.517;18.0;3
GYRO;14.696;4509.520;-0.95478;0.37141;0.19517;3
GYRO;14.697;4509.526;-0.95478;0.37141;0.19517;3
AHRS;14.698;4509.526;80.2304;102.3202;-16.8801;0.48714;0.52990;0.42604;3
MAGN;14.699;4509.526;34.53600;-29.78900;-1.17000;3
ACCE;14.701;4509.526;-0.84096;8.13849;-2.48698;3
LIGH;14.702;4509.528;18.0;3
GYRO;14.704;4509.531;-1.07421;0.39309;0.14478;3
GYRO;14.705;4509.535;-1.07421;0.39309;0.14478;3
ACCE;14.707;4509.535;-1.12527;8.27975;-2.44687;3
AHRS;14.708;4509.535;80.4498;100.7932;-15.0814;0.48531;0.52916;0.42939;3
LIGH;14.710;4509.537;18.0;3
GYRO;14.719;4509.540;-1.22448;0.42638;0.10324;3
GYRO;14.721;4509.545;-1.22448;0.42638;0.10324;3
ACCE;14.722;4509.548;-1.64362;8.07085;-2.49416;3
MAGN;14.723;4509.548;34.53600;-29.78900;-1.17000;3
AHRS;14.724;4509.548;80.5657;99.2957;-13.2288;0.48282;0.52927;0.43256;3
GYRO;14.725;4509.548;-1.22448;0.42638;0.10324;3
PRES;14.726;4509.552;953.9000;3
LIGH;14.728;4509.552;17.0;3
ACCE;14.728;4509.555;-2.14700;7.90326;-2.56958;3
GYRO;14.730;4509.555;-1.37445;0.46701;0.09621;3
AHRS;14.731;4509.555;80.6967;95.6067;-9.1542;0.47854;0.52811;0.43727;3
LIGH;14.733;4509.557;17.0;3
GYRO;14.737;4509.560;-1.53205;0.49877;0.17440;3
ACCE;14.738;4509.566;-2.14939;8.26838;-2.43490;3
MAGN;14.739;4509.566;34.53600;-29.78900;-1.17000;3
AHRS;14.740;4509.566;80.6991;94.3524;-7.3921;0.47522;0.52943;0.44049;3
GYRO;14.741;4509.566;-1.53205;0.49877;0.17440;3
LIGH;14.742;4509.569;17.0;3
GYRO;14.744;4509.571;-1.72783;0.52473;0.34056;3
ACCE;14.746;4509.575;-2.00036;8.26957;-2.59112;3
GYRO;14.746;4509.575;-1.72783;0.52473;0.34056;3
AHRS;14.747;4509.575;80.8049;90.6040;-3.2848;0.47122;0.52801;0.44518;3
LIGH;14.748;4509.577;17.0;3
GYRO;14.756;4509.580;-1.98745;0.55955;0.54520;3
ACCE;14.757;4509.586;-1.52630;8.03554;-2.45047;3
MAGN;14.757;4509.586;34.53600;-30.11400;-1.17000;3
AHRS;14.758;4509.586;80.9610;86.9928;1.2725;0.46509;0.52874;0.45294;3
GYRO;14.759;4509.586;-1.98745;0.55955;0.54520;3
LIGH;14.760;4509.589;15.0;3
SOUN;14.762;175.94;0.00537;48.58
GYRO;14.765;4509.591;-2.31365;0.55864;0.73304;3
ACCE;14.766;4509.595;-0.93733;7.84101;-1.84473;3
GYRO;14.767;4509.595;-2.31365;0.55864;0.73304;3
AHRS;14.767;4509.595;81.2247;80.5566;8.1587;0.46044;0.52486;0.46097;3
LIGH;14.769;4509.598;15.0;3
GYRO;14.779;4509.600;-2.48072;0.46120;0.80084;3
GYRO;14.780;4509.605;-2.48072;0.46120;0.80084;3
AHRS;14.780;4509.609;81.4259;73.5618;15.8124;0.45503;0.52140;0.47035;3
MAGN;14.781;4509.609;34.53600;-30.11400;-2.94900;3
ACCE;14.782;4509.609;-0.33758;7.90087;-1.09714;3
GYRO;14.783;4509.609;-2.48072;0.46120;0.80084;3
LIGH;14.784;4509.611;15.0;3
ACCE;14.784;4509.615;-0.08918;7.81827;-0.22087;3
GYRO;14.785;4509.615;-2.77547;0.37721;0.85430;3
AHRS;14.786;4509.615;81.3755;60.8203;29.1036;0.44777;0.51278;0.48372;3
LIGH;14.787;4509.617;15.0;3
GYRO;14.799;4509.620;-2.98011;0.15333;0.80115;3
ACCE;14.800;4509.626;-0.14126;7.76140;0.60873;3
MAGN;14.801;4509.626;34.53600;-30.11400;-6.30900;3
AHRS;14.802;4509.626;81.1787;54.4898;35.1300;0.44657;0.50601;0.48772;3
GYRO;14.803;4509.626;-2.98011;0.15333;0.80115;3
LIGH;14.804;4509.631;15.0;3
GYRO;14.805;4509.631;-3.08304;-0.10965;0.68600;3
ACCE;14.806;4509.635;-0.75896;8.04631;1.61309;3
GYRO;14.806;4509.635;-3.08304;-0.10965;0.68600;3
AHRS;14.807;4509.635;80.3501;43.6308;46.2564;0.43926;0.49637;0.49910;3
LIGH;14.809;4509.637;15.0;3
GYRO;14.818;4509.640;-3.10533;-0.32590;0.55283;3
ACCE;14.819;4509.646;-1.16179;8.27316;1.89441;3
MAGN;14.820;4509.646;34.53600;-30.11400;-8.85600;3
AHRS;14.821;4509.646;79.3274;36.1528;53.8792;0.43272;0.48784;0.50810;3
GYRO;14.822;4509.646;-3.10533;-0.32590;0.55283;3
LIGH;14.823;4509.651;15.0;3
GYRO;14.824;4509.651;-3.08762;-0.40989;0.45357;3
ACCE;14.825;4509.655;-1.15101;8.14148;2.21583;3
GYRO;14.826;4509.655;-3.08762;-0.40989;0.45357;3
AHRS;14.827;4509.655;77.8833;29.3048;60.6805;0.42542;0.47696;0.51732;3
LIGH;14.828;4509.657;15.0;3
GYRO;14.840;4509.660;-3.08548;-0.32590;0.45754;3
ACCE;14.841;4509.667;-0.92656;7.43759;2.81259;3
MAGN;14.842;4509.667;34.14400;-30.11400;-11.01800;3
AHRS;14.842;4509.667;76.5274;24.8377;65.5167;0.41724;0.46925;0.52691;3
GYRO;14.843;4509.667;-3.08548;-0.32590;0.45754;3
LIGH;14.844;4509.673;15.0;3
ACCE;14.857;4509.675;-0.70988;6.63493;3.50332;3
GYRO;14.860;4509.675;-3.16031;-0.07544;0.58735;3
AHRS;14.863;4509.675;74.6055;20.0926;70.2198;0.40835;0.45672;0.53696;3
LIGH;14.868;4509.677;15.0;3
GYRO;14.869;4509.680;-3.22690;0.28191;0.67806;3
GYRO;14.871;4509.685;-3.22690;0.28191;0.67806;3
[truncated: 31,254,241 more chars]
