# Supplementary material for: Off-Line Evaluation of Mobile-Centric Indoor Positioning Systems: The Experiences from the 2017 IPIN Competition
Source: Sensors (Basel). 2018 Feb 6;18(2):487. doi: 10.3390/s18020487 (PMC5855053; doi:10.3390/s18020487)
Supplement: Supplementary file 1 [file sensors-18-00487-s001.zip › 01-Training/CAR/logfile_CAR_R02-2017_S4MINI.txt]

% LogFile created by the 'GetSensorData' App for Android.
% Date of creation: Mon Mar 27 16:39:56 CEST 2017
% Developed by LOPSI research group at CAR-CSIC, Spain (http://www.car.upm-csic.es/lopsi)
% Version 2.0 November 2016
% The 'GetSensorData' program stores information from Smartphone/Tablet internal sensors (Accelerometers, Gyroscopes, Magnetometers, Pressure, Ambient Light, Orientation, Sound level, GPS/GNSS positio, WiFi RSS, Cellular/GSM/3G signal strength,...) and also from external devices (e.g. RFCode RFID reader, XSens IMU or LPMS-B IMU)
%
% Phone used for this logfile:
% Manufacturer:            	samsung
% Model:                   	GT-I9195
% API Android version:     	19
% Android version Release: 	4.4.2
%
% LogFile Data format:
% Accelerometer data: 	'ACCE;AppTimestamp(s);SensorTimestamp(s);Acc_X(m/s^2);Acc_Y(m/s^2);Acc_Z(m/s^2);Accuracy(integer)'
% Gyroscope data:     	'GYRO;AppTimestamp(s);SensorTimestamp(s);Gyr_X(rad/s);Gyr_Y(rad/s);Gyr_Z(rad/s);Accuracy(integer)'
% Magnetometer data:  	'MAGN;AppTimestamp(s);SensorTimestamp(s);Mag_X(uT);;Mag_Y(uT);Mag_Z(uT);Accuracy(integer)'
% Pressure data:      	'PRES;AppTimestamp(s);SensorTimestamp(s);Pres(mbar);Accuracy(integer)'
% Light data:         	'LIGH;AppTimestamp(s);SensorTimestamp(s);Light(lux);Accuracy(integer)'
% Proximity data:     	'PROX;AppTimestamp(s);SensorTimestamp(s);prox(?);Accuracy(integer)'
% Humidity data:      	'HUMI;AppTimestamp(s);SensorTimestamp(s);humi(Percentage);Accuracy(integer)'
% Temperature data:   	'TEMP;AppTimestamp(s);SensorTimestamp(s);temp(Celsius);Accuracy(integer)'
% Orientation data:   	'AHRS;AppTimestamp(s);SensorTimestamp(s);PitchX(deg);RollY(deg);YawZ(deg);Quat(2);Quat(3);Quat(4);Accuracy(int)'
% GNSS/GPS data:      	'GNSS;AppTimestamp(s);SensorTimeStamp(s);Latit(deg);Long(deg);Altitude(m);Bearing(deg);Accuracy(m);Speed(m/s);SatInView;SatInUse'
% WIFI data:          	'WIFI;AppTimestamp(s);SensorTimeStamp(s);Name_SSID;MAC_BSSID;RSS(dBm);'
% Bluetooth data:     	'BLUE;AppTimestamp(s);Name;MAC_Address;RSS(dBm);'
% BLE 4.0 data:       	'BLE4;AppTimestamp(s);MajorID;MinorID;RSS(dBm);'
% Sound data:         	'SOUN;AppTimestamp(s);RMS;Pressure(Pa);SPL(dB);'
% RFID Reader data:   	'RFID;AppTimestamp(s);ReaderNumber(int);TagID(int);RSS_A(dBm);RSS_B(dBm);'
% IMU XSens data:     	'IMUX;AppTimestamp(s);SensorTimestamp(s);Counter;Acc_X(m/s^2);Acc_Y(m/s^2);Acc_Z(m/s^2);Gyr_X(rad/s);Gyr_Y(rad/s);Gyr_Z(rad/s);Mag_X(uT);;Mag_Y(uT);Mag_Z(uT);Roll(deg);Pitch(deg);Yaw(deg);Quat(1);Quat(2);Quat(3);Quat(4);Pressure(mbar);Temp(Celsius)'
% IMU LPMS-B data:    	'IMUL;AppTimestamp(s);SensorTimestamp(s);Counter;Acc_X(m/s^2);Acc_Y(m/s^2);Acc_Z(m/s^2);Gyr_X(rad/s);Gyr_Y(rad/s);Gyr_Z(rad/s);Mag_X(uT);;Mag_Y(uT);Mag_Z(uT);Roll(deg);Pitch(deg);Yaw(deg);Quat(1);Quat(2);Quat(3);Quat(4);Pressure(mbar);Temp(Celsius)'
% POSI Reference:    		'POSI;Timestamp(s);Counter;Latitude(degrees); Longitude(degrees);floor ID(0,1,2..4);Building ID(0,1,2..3);'
% 
% Note that there are two timestamps: 
%  -'AppTimestamp' is set by the Android App as data is read. It is not representative of when data is actually captured by the sensor (but has a common time reference for all sensors)
%  -'SensorTimestamp' is set by the sensor itself (the delta_time=SensorTimestamp(k)-SensorTimestamp(k-1) between two consecutive samples is an accurate estimate of the sampling interval). This timestamp is better for integrating inertial data. 

GYRO;0.017;12783.471;-0.24741;-0.10360;0.06551;3
LIGH;0.018;12783.471;394.0;0
ACCE;0.018;12783.474;1.16298;3.50751;8.84957;3
AHRS;0.019;12783.474;18.306681;-6.141084;28.871574;0.16701716;-0.01161348;0.23751497;-11
MAGN;0.020;12783.476;10.50000;15.40000;-34.00000;3
GYRO;0.021;12783.478;-0.32251;-0.08309;0.03462;3
LIGH;0.022;12783.481;394.0;0
GYRO;0.022;12783.486;-0.34435;-0.03862;-0.02557;3
MAGN;0.022;12783.485;10.10000;15.40000;-34.00000;3
ACCE;0.023;12783.487;1.35093;3.08134;9.07223;3
AHRS;0.024;12783.487;18.018112;-6.209410;29.204861;0.16479610;-0.01234459;0.24042770;-22
LIGH;0.030;12783.491;514.0;0
GYRO;0.031;12783.493;-0.37684;-0.00240;-0.06791;3
MAGN;0.032;12783.495;10.10000;15.40000;-34.00000;3
ACCE;0.032;12783.499;1.25516;3.04243;8.89207;3
AHRS;0.033;12783.499;17.880396;-6.216997;29.210857;0.16366819;-0.01270804;0.24057630;-40
LIGH;0.034;12783.501;374.0;0
GYRO;0.034;12783.502;-0.43117;0.02131;-0.09694;3
MAGN;0.035;12783.506;10.10000;15.40000;-34.00000;3
GYRO;0.035;12783.508;-0.45833;0.04048;-0.10200;3
LIGH;0.037;12783.511;374.0;0
ACCE;0.038;12783.513;0.97624;3.02029;9.30028;3
AHRS;0.039;12783.513;17.492159;-6.151794;29.176006;0.16029947;-0.01308245;0.24068327;32
MAGN;0.044;12783.515;10.10000;15.00000;-34.00000;3
GYRO;0.045;12783.516;-0.43063;0.06551;-0.09215;3
LIGH;0.048;12783.521;470.0;0
GYRO;0.048;12783.523;-0.38749;0.08682;-0.07324;3
MAGN;0.053;12783.525;10.10000;15.00000;-34.00000;3
ACCE;0.054;12783.526;0.75417;2.99574;9.26017;3
AHRS;0.055;12783.526;17.152105;-6.043887;29.473146;0.15727657;-0.01253398;0.24357845;120
GYRO;0.057;12783.530;-0.34754;0.08735;-0.05699;3
LIGH;0.058;12783.531;470.0;0
MAGN;0.061;12783.535;9.70000;15.00000;-34.00000;3
GYRO;0.063;12783.536;-0.29854;0.08123;-0.03462;3
ACCE;0.064;12783.538;0.71886;3.02088;9.19373;3
AHRS;0.064;12783.538;16.911598;-5.947846;29.264658;0.15504916;-0.01255694;0.24215125;-2
LIGH;0.067;12783.541;470.0;0
GYRO;0.088;12783.543;-0.23409;0.06818;-0.01252;3
MAGN;0.089;12783.545;9.70000;15.00000;-34.00000;3
GYRO;0.089;12783.550;-0.16538;0.05220;0.00479;3
LIGH;0.090;12783.551;423.0;0
ACCE;0.091;12783.551;0.78231;2.87125;9.22246;3
AHRS;0.091;12783.551;16.753736;-5.888220;29.165365;0.15359814;-0.01254553;0.24152042;-60
MAGN;0.092;12783.555;9.70000;15.00000;-34.00000;3
GYRO;0.092;12783.557;-0.07377;0.02690;0.01784;3
LIGH;0.093;12783.561;423.0;0
GYRO;0.093;12783.563;0.01305;0.01411;0.03169;3
ACCE;0.094;12783.564;0.90920;2.76770;9.31644;3
AHRS;0.094;12783.564;16.714891;-5.877719;29.097029;0.15324497;-0.01263591;0.24099211;27
MAGN;0.099;12783.566;9.70000;15.00000;-34.00000;3
GYRO;0.100;12783.570;0.07164;0.01518;0.04394;3
LIGH;0.101;12783.571;576.0;0
MAGN;0.101;12783.575;9.70000;15.00000;-34.00000;3
GYRO;0.102;12783.577;0.12011;0.02610;0.05699;3
SOUN;0.102;2956.16;0.09022;73.09
ACCE;0.105;12783.578;1.00497;2.82037;9.22187;3
AHRS;0.107;12783.578;16.774218;-5.882711;29.002087;0.15373918;-0.01267279;0.24014708;-54
LIGH;0.107;12783.581;396.0;0
GYRO;0.121;12783.583;0.14727;0.04155;0.07510;3
MAGN;0.122;12783.585;9.70000;15.00000;-34.00000;3
ACCE;0.123;12783.589;0.94691;2.92931;9.10455;3
AHRS;0.123;12783.589;16.831158;-5.879220;28.900242;0.15419503;-0.01265412;0.23925740;-106
GYRO;0.124;12783.591;0.16272;0.07350;0.09348;3
LIGH;0.125;12783.591;396.0;0
MAGN;0.125;12783.595;9.70000;15.00000;-34.00000;3
GYRO;0.135;12783.598;0.17018;0.11079;0.10759;3
LIGH;0.137;12783.602;480.0;0
ACCE;0.137;12783.604;0.83498;2.95504;8.84717;3
AHRS;0.138;12783.604;16.964848;-5.831443;28.873562;0.15520634;-0.01199456;0.23899896;-84
GYRO;0.139;12783.605;0.14781;0.11531;0.11798;3
MAGN;0.140;12783.606;9.70000;15.00000;-34.00000;3
LIGH;0.140;12783.611;480.0;0
GYRO;0.141;12783.613;0.10147;0.11345;0.11904;3
MAGN;0.141;12783.615;9.70000;15.00000;-34.00000;3
ACCE;0.142;12783.616;0.90261;2.97001;8.91002;3
AHRS;0.142;12783.616;17.059116;-5.772440;28.626490;0.15584393;-0.01162857;0.23694199;-90
GYRO;0.149;12783.619;0.04341;0.11904;0.11025;3
LIGH;0.149;12783.621;480.0;0
MAGN;0.151;12783.625;9.70000;15.00000;-34.00000;3
GYRO;0.152;12783.626;-0.01625;0.11611;0.09028;3
ACCE;0.154;12783.628;0.98102;2.84012;8.91780;3
AHRS;0.154;12783.628;17.055286;-5.713861;28.613958;0.15568964;-0.01116383;0.23691957;5
LIGH;0.157;12783.631;432.0;0
GYRO;0.158;12783.633;-0.06471;0.10120;0.07057;3
MAGN;0.190;12783.635;9.70000;15.00000;-34.00000;3
GYRO;0.191;12783.640;-0.09507;0.08442;0.05566;3
LIGH;0.192;12783.641;432.0;0
ACCE;0.193;12783.641;1.00257;2.74735;9.08600;3
AHRS;0.194;12783.641;16.976492;-5.665912;28.546364;0.15492712;-0.01102669;0.23647666;97
GYRO;0.200;12783.647;-0.11638;0.06818;0.03888;3
MAGN;0.201;12783.645;9.70000;15.00000;-34.00000;3
LIGH;0.201;12783.651;517.0;0
GYRO;0.202;12783.653;-0.12330;0.05326;0.01678;3
ACCE;0.202;12783.654;1.03848;2.64080;9.26257;3
AHRS;0.203;12783.654;16.860451;-5.634650;28.528101;0.15389308;-0.01104330;0.23645042;-77
MAGN;0.204;12783.656;9.70000;15.40000;-34.00000;3
GYRO;0.205;12783.660;-0.11958;0.04820;-0.00399;3
LIGH;0.207;12783.661;397.0;0
MAGN;0.207;12783.665;9.70000;15.40000;-34.00000;3
ACCE;0.208;12783.666;0.96247;2.71323;9.22067;3
AHRS;0.209;12783.666;16.804539;-5.620245;28.347946;0.15337946;-0.01128602;0.23500170;58
GYRO;0.209;12783.668;-0.09934;0.03888;-0.02929;3
LIGH;0.210;12783.671;397.0;0
GYRO;0.210;12783.675;-0.06898;0.04155;-0.04527;3
MAGN;0.213;12783.677;10.10000;15.40000;-34.00000;3
ACCE;0.213;12783.679;0.92536;2.71622;9.27873;3
AHRS;0.214;12783.679;16.718294;-5.579502;28.510929;0.15259182;-0.01091505;0.23648314;-27
LIGH;0.215;12783.681;477.0;0
GYRO;0.218;12783.683;-0.02796;0.05486;-0.05033;3
MAGN;0.218;12783.685;10.10000;15.40000;-34.00000;3
GYRO;0.219;12783.689;-0.00985;0.03036;-0.05646;3
LIGH;0.219;12783.691;477.0;0
ACCE;0.220;12783.691;0.87089;2.72819;9.15902;3
AHRS;0.221;12783.691;16.692970;-5.532440;28.581314;0.15228987;-0.01048272;0.23715326;-125
MAGN;0.222;12783.695;10.10000;15.40000;-34.00000;3
GYRO;0.222;12783.696;-0.01518;0.01252;-0.06392;3
LIGH;0.238;12783.701;477.0;0
GYRO;0.239;12783.703;-0.03435;-0.00240;-0.06871;3
ACCE;0.240;12783.704;0.88286;2.75333;8.94953;3
AHRS;0.240;12783.704;16.671261;-5.517041;28.614359;0.15207988;-0.01035744;0.23746587;-73
MAGN;0.241;12783.706;10.10000;15.80000;-34.00000;3
GYRO;0.242;12783.710;-0.04980;-0.01864;-0.06232;3
LIGH;0.243;12783.711;439.0;0
MAGN;0.243;12783.715;10.10000;15.80000;-34.00000;3
ACCE;0.244;12783.716;0.92596;2.72400;9.10814;3
AHRS;0.244;12783.716;16.648369;-5.521358;28.576866;0.15189442;-0.01049342;0.23716260;117
GYRO;0.245;12783.718;-0.07217;-0.03036;-0.04874;3
LIGH;0.247;12783.721;439.0;0
GYRO;0.258;12783.724;-0.08442;-0.03116;-0.03862;3
MAGN;0.259;12783.726;10.10000;15.80000;-34.00000;3
ACCE;0.260;12783.729;1.03609;2.63841;9.22127;3
AHRS;0.260;12783.729;16.568903;-5.547329;28.606178;0.15128794;-0.01084604;0.23743050;37
GYRO;0.262;12783.730;-0.08549;-0.01811;-0.03941;3
LIGH;0.263;12783.731;414.0;0
MAGN;0.263;12783.736;10.10000;15.80000;-34.00000;3
GYRO;0.264;12783.737;-0.07856;-0.00266;-0.03995;3
LIGH;0.291;12783.741;414.0;0
ACCE;0.292;12783.741;1.04926;2.59412;9.14705;3
AHRS;0.292;12783.741;16.493402;-5.558218;28.600458;0.15068002;-0.01111007;0.23742221;87
GYRO;0.293;12783.744;-0.06471;0.00133;-0.04314;3
MAGN;0.293;12783.745;10.50000;15.80000;-34.00000;3
LIGH;0.294;12783.751;414.0;0
GYRO;0.294;12783.752;-0.04341;0.00293;-0.04075;3
ACCE;0.295;12783.754;1.02891;2.57317;9.14106;3
AHRS;0.296;12783.754;16.432661;-5.558009;28.839380;0.15019585;-0.01092818;0.23946622;43
MAGN;0.299;12783.756;10.50000;15.80000;-33.60000;3
GYRO;0.299;12783.758;-0.01465;0.00932;-0.04234;3
LIGH;0.300;12783.761;504.0;0
MAGN;0.300;12783.764;10.50000;15.80000;-33.60000;3
GYRO;0.301;12783.765;0.01358;0.01172;-0.03995;3
ACCE;0.301;12783.766;1.00856;2.58694;9.17458;3
AHRS;0.301;12783.766;16.417265;-5.551800;29.124912;0.15008119;-0.01053626;0.24187462;2
LIGH;0.302;12783.771;504.0;0
GYRO;0.302;12783.773;0.05246;0.02051;-0.03835;3
MAGN;0.303;12783.775;10.50000;15.80000;-33.60000;3
ACCE;0.303;12783.778;0.97863;2.60489;9.24461;3
AHRS;0.304;12783.778;16.426613;-5.546867;29.200558;0.15015557;-0.01037505;0.24250709;-29
GYRO;0.305;12783.779;0.10306;0.02530;-0.03302;3
LIGH;0.309;12783.781;504.0;0
MAGN;0.311;12783.785;10.50000;15.80000;-33.60000;3
GYRO;0.311;12783.786;0.14940;0.02716;-0.02610;3
GNSS;0.312;1490625597.000;40.313341;-3.483527;592.000;0.000;11.0;0.0;23;14
GNSS;0.314;1490625597.000;40.313341;-3.483527;592.000;0.000;11.0;0.0;23;14
LIGH;0.316;12783.791;456.0;0
ACCE;0.317;12783.791;0.98462;2.60310;9.23863;3
AHRS;0.317;12783.791;16.504478;-5.532993;29.231787;0.15077779;-0.01004406;0.24273051;2
GYRO;0.318;12783.792;0.19894;0.03515;-0.01864;3
MAGN;0.320;12783.795;10.50000;16.20000;-33.60000;3
GYRO;0.324;12783.799;0.23462;0.04341;-0.01278;3
LIGH;0.326;12783.801;456.0;0
ACCE;0.328;12783.803;1.02771;2.65936;9.13687;3
AHRS;0.329;12783.803;16.650013;-5.517984;29.094765;0.15194687;-0.00977495;0.24149978;120
MAGN;0.330;12783.805;10.50000;16.20000;-33.60000;3
GYRO;0.331;12783.806;0.26179;0.05060;-0.00799;3
LIGH;0.336;12783.811;421.0;0
GYRO;0.338;12783.812;0.26925;0.05726;-0.00533;3
MAGN;0.340;12783.815;10.50000;16.20000;-33.60000;3
ACCE;0.341;12783.816;1.10433;2.69527;9.00280;3
AHRS;0.341;12783.816;16.843233;-5.499089;28.837568;0.15349594;-0.00953154;0.23923457;-80
GYRO;0.344;12783.819;0.25433;0.06951;-0.01119;3
LIGH;0.346;12783.821;421.0;0
MAGN;0.350;12783.825;10.50000;16.20000;-33.60000;3
GYRO;0.351;12783.826;0.21438;0.08256;-0.02583;3
ACCE;0.353;12783.828;1.08936;2.82217;8.83401;3
AHRS;0.353;12783.828;17.016413;-5.460483;28.763929;0.15485308;-0.00892600;0.23854597;2
LIGH;0.356;12783.831;421.0;0
GYRO;0.358;12783.832;0.16165;0.09028;-0.03941;3
MAGN;0.360;12783.835;10.50000;16.20000;-33.60000;3
GYRO;0.364;12783.839;0.10253;0.09028;-0.05167;3
ACCE;0.365;12783.840;1.03370;2.93948;8.83820;3
AHRS;0.366;12783.840;17.118120;-5.401209;28.613111;0.15556650;-0.00841108;0.23729153;36
LIGH;0.367;12783.841;494.0;0
MAGN;0.370;12783.845;10.50000;16.20000;-33.60000;3
GYRO;0.371;12783.846;0.03435;0.09721;-0.06871;3
LIGH;0.377;12783.851;494.0;0
ACCE;0.378;12783.852;0.96007;2.90237;8.96569;3
AHRS;0.378;12783.852;17.135260;-5.363645;28.542427;0.15562660;-0.00815523;0.23673882;-102
GYRO;0.379;12783.853;-0.03329;0.10067;-0.08575;3
MAGN;0.380;12783.855;10.50000;16.20000;-33.60000;3
GYRO;0.385;12783.860;-0.07377;0.09880;-0.09827;3
LIGH;0.386;12783.861;494.0;0
MAGN;0.390;12783.865;10.90000;16.20000;-33.60000;3
ACCE;0.391;12783.866;0.78051;2.85928;9.09019;3
AHRS;0.391;12783.866;17.092203;-5.259778;28.631310;0.15505855;-0.00725970;0.23765390;70
GYRO;0.392;12783.866;-0.10093;0.08602;-0.11239;3
LIGH;0.397;12783.871;470.0;0
GYRO;0.398;12783.873;-0.11159;0.07270;-0.11345;3
MAGN;0.400;12783.875;10.90000;16.20000;-33.60000;3
ACCE;0.403;12783.877;0.60753;2.82815;9.25898;3
AHRS;0.403;12783.877;17.011751;-5.162960;28.716188;0.15419163;-0.00651140;0.23855105;47
GYRO;0.404;12783.879;-0.10519;0.05566;-0.10599;3
LIGH;0.407;12783.881;470.0;0
MAGN;0.410;12783.885;10.90000;16.20000;-33.60000;3
GYRO;0.413;12783.886;-0.09401;0.03702;-0.09747;3
ACCE;0.414;12783.889;0.50877;2.83234;9.28651;3
AHRS;0.416;12783.889;16.934114;-5.086214;28.742590;0.15338582;-0.00600422;0.23892877;-75
LIGH;0.418;12783.891;427.0;0
GYRO;0.419;12783.892;-0.07803;0.00905;-0.07697;3
BLE4;0.420;2016;12;-86
BLE4;0.420;2016;11;-91
BLE4;0.421;2016;16;-93
BLE4;0.421;2016;14;-94
BLE4;0.421;2016;10;-95
BLE4;0.421;2016;15;-98
BLE4;0.421;2016;13;-99
BLE4;0.422;2016;9;-100
MAGN;0.424;12783.895;10.90000;16.20000;-33.60000;3
GYRO;0.425;12783.899;-0.06471;-0.01811;-0.06498;3
LIGH;0.427;12783.901;427.0;0
ACCE;0.428;12783.902;0.54648;2.80840;9.33140;3
AHRS;0.428;12783.902;16.873974;-5.057464;28.800308;0.15282725;-0.00581871;0.23949152;110
MAGN;0.430;12783.905;10.90000;16.20000;-33.60000;3
GYRO;0.431;12783.906;-0.05087;-0.03995;-0.05113;3
LIGH;0.436;12783.911;427.0;0
GYRO;0.438;12783.912;-0.03009;-0.05752;-0.03435;3
MAGN;0.440;12783.915;10.90000;16.20000;-33.60000;3
ACCE;0.441;12783.916;0.65841;2.76830;9.37749;3
AHRS;0.441;12783.916;16.830938;-5.076643;28.957998;0.15251668;-0.00586397;0.24081476;-19
GYRO;0.444;12783.919;-0.00559;-0.06498;-0.02690;3
LIGH;0.447;12783.921;471.0;0
MAGN;0.450;12783.925;10.90000;16.20000;-33.60000;3
GYRO;0.451;12783.926;0.02104;-0.06338;-0.02503;3
ACCE;0.453;12783.927;0.74400;2.76949;9.33380;3
AHRS;0.453;12783.927;16.824932;-5.118277;28.991503;0.15255590;-0.00618090;0.24104373;-98
LIGH;0.457;12783.931;471.0;0
GYRO;0.458;12783.932;0.03489;-0.04900;-0.02983;3
MAGN;0.460;12783.935;10.90000;16.20000;-33.60000;3
GYRO;0.464;12783.939;0.04394;-0.03435;-0.03728;3
ACCE;0.466;12783.940;0.69192;2.87304;9.18775;3
AHRS;0.467;12783.940;16.850945;-5.137794;29.039064;0.15281639;-0.00622310;0.24139746;11
LIGH;0.468;12783.941;471.0;0
MAGN;0.470;12783.945;10.90000;16.20000;-33.60000;3
GYRO;0.471;12783.946;0.04341;-0.01917;-0.03675;3
LIGH;0.477;12783.951;499.0;0
ACCE;0.478;12783.952;0.57102;2.89998;9.22785;3
AHRS;0.478;12783.952;16.869566;-5.126829;29.042603;0.15294866;-0.00608539;0.24142873;52
GYRO;0.479;12783.953;0.04927;0.00160;-0.03462;3
MAGN;0.480;12783.955;10.90000;16.20000;-33.60000;3
GYRO;0.485;12783.960;0.04980;0.00639;-0.03036;3
LIGH;0.488;12783.962;499.0;0
ACCE;0.490;12783.965;0.47884;2.83593;9.08360;3
AHRS;0.491;12783.965;16.905010;-5.099785;29.022728;0.15318605;-0.00580721;0.24127406;98
MAGN;0.492;12783.966;10.90000;16.20000;-33.60000;3
GYRO;0.493;12783.967;0.05246;0.00666;-0.01838;3
LIGH;0.497;12783.971;495.0;0
GYRO;0.499;12783.974;0.05726;0.00027;-0.00692;3
MAGN;0.501;12783.975;10.90000;16.20000;-33.60000;3
ACCE;0.502;12783.977;0.53929;2.82396;9.08959;3
AHRS;0.503;12783.977;16.941849;-5.081780;28.993101;0.15345369;-0.00561470;0.24102488;-62
LIGH;0.507;12783.981;495.0;0
GYRO;0.507;12783.981;0.06685;-0.00905;0.00692;3
MAGN;0.511;12783.985;10.90000;16.20000;-33.60000;3
ACCE;0.514;12783.988;0.58179;2.82695;9.09438;3
AHRS;0.516;12783.988;16.967371;-5.075110;28.975300;0.15365152;-0.00552628;0.24086730;80
GYRO;0.517;12783.989;0.08282;-0.02131;0.01758;3
LIGH;0.518;12783.991;495.0;0
MAGN;0.521;12783.995;10.90000;16.20000;-33.60000;3
GYRO;0.522;12783.996;0.09454;-0.02264;0.01625;3
ACCE;0.527;12784.000;0.67935;2.85868;8.97766;3
AHRS;0.528;12784.000;17.035707;-5.097090;28.975967;0.15426724;-0.00555800;0.24079597;-3
LIGH;0.529;12784.002;536.0;0
GYRO;0.529;12784.003;0.10679;-0.02423;0.01891;3
MAGN;0.531;12784.006;10.90000;16.20000;-33.60000;3
GYRO;0.535;12784.010;0.11318;-0.02051;0.01864;3
LIGH;0.537;12784.011;536.0;0
ACCE;0.538;12784.013;0.63626;2.94547;8.94354;3
AHRS;0.539;12784.013;17.118788;-5.114246;28.967510;0.15499519;-0.00552906;0.24064431;-51
MAGN;0.540;12784.015;10.90000;16.20000;-33.60000;3
GYRO;0.542;12784.017;0.11745;-0.01545;0.02157;3
LIGH;0.547;12784.021;536.0;0
GYRO;0.549;12784.023;0.12117;-0.00772;0.03356;3
MAGN;0.551;12784.025;10.90000;16.20000;-33.60000;3
ACCE;0.552;12784.026;0.56802;2.97480;8.92798;3
AHRS;0.552;12784.026;17.209064;-5.120778;28.925653;0.15575908;-0.00544084;0.24022245;-89
GYRO;0.555;12784.030;0.12171;-0.00639;0.04953;3
LIGH;0.557;12784.031;445.0;0
MAGN;0.561;12784.035;10.90000;16.20000;-33.60000;3
GYRO;0.562;12784.037;0.11265;-0.00879;0.06498;3
ACCE;0.565;12784.039;0.66260;2.88980;8.89207;3
AHRS;0.567;12784.039;17.292130;-5.138187;28.932741;0.15648796;-0.00539319;0.24019980;67
LIGH;0.569;12784.041;445.0;0
GYRO;0.570;12784.044;0.10839;-0.01385;0.07830;3
MAGN;0.571;12784.045;10.90000;16.20000;-33.60000;3
GYRO;0.576;12784.051;0.11052;-0.01811;0.08362;3
LIGH;0.577;12784.052;376.0;0
ACCE;0.578;12784.052;0.77752;2.84611;8.89147;3
AHRS;0.579;12784.052;17.363363;-5.174371;28.933117;0.15715720;-0.00553774;0.24010326;-100
MAGN;0.582;12784.056;8.80000;16.20000;-33.60000;3
GYRO;0.583;12784.057;0.10733;-0.01198;0.08309;3
LIGH;0.587;12784.061;376.0;0
GYRO;0.590;12784.064;0.08549;0.00373;0.06951;3
ACCE;0.591;12784.065;0.94212;2.88262;8.88548;3
AHRS;0.591;12784.065;17.426447;-5.209954;27.848198;0.15769620;-0.00718904;0.23093049;-71
MAGN;0.592;12784.067;10.70000;16.20000;-33.60000;3
LIGH;0.597;12784.072;376.0;0
GYRO;0.599;12784.072;0.05566;0.01704;0.04714;3
MAGN;0.601;12784.076;10.70000;16.20000;-33.60000;3
ACCE;0.603;12784.078;0.95768;2.93170;8.99502;3
AHRS;0.604;12784.078;17.447287;-5.219930;28.177784;0.15791044;-0.00677404;0.23366252;71
GYRO;0.605;12784.079;0.02530;0.04075;0.02344;3
LIGH;0.607;12784.081;382.0;0
SOUN;0.610;2612.97;0.07974;72.01
MAGN;0.617;12784.086;10.70000;16.20000;-33.60000;3
GYRO;0.619;12784.087;0.00719;0.07031;0.00479;3
ACCE;0.620;12784.089;0.83498;2.95085;9.20211;3
AHRS;0.621;12784.089;17.450283;-5.179079;28.284014;0.15785801;-0.00627923;0.23460601;-7
LIGH;0.623;12784.091;382.0;0
GYRO;0.623;12784.094;0.00240;0.09561;0.00160;3
MAGN;0.625;12784.095;10.70000;16.20000;-33.60000;3
GYRO;0.627;12784.100;0.00826;0.11239;0.01039;3
LIGH;0.630;12784.102;382.0;0
ACCE;0.632;12784.104;0.74041;2.71443;9.27394;3
AHRS;0.633;12784.104;17.431862;-5.097638;28.296360;0.15753819;-0.00562040;0.23483427;7
MAGN;0.634;12784.106;10.70000;16.20000;-33.60000;3
GYRO;0.634;12784.107;0.02743;0.11531;0.01625;3
LIGH;0.637;12784.111;273.0;0
GYRO;0.639;12784.114;0.03915;0.10946;0.01944;3
MAGN;0.641;12784.115;11.10000;16.20000;-33.60000;3
ACCE;0.642;12784.116;0.72844;2.68091;9.19912;3
AHRS;0.642;12784.116;17.433685;-5.015096;28.466204;0.15739131;-0.00469228;0.23636781;64
GYRO;0.646;12784.120;0.05459;0.10013;0.01784;3
LIGH;0.647;12784.121;273.0;0
MAGN;0.651;12784.126;11.10000;16.20000;-33.60000;3
GYRO;0.654;12784.127;0.06099;0.08203;0.01731;3
ACCE;0.655;12784.129;0.79847;2.76949;9.11233;3
AHRS;0.658;12784.129;17.459568;-4.956109;28.612246;0.15749063;-0.00394173;0.23765278;-108
LIGH;0.660;12784.131;207.0;0
GYRO;0.660;12784.134;0.05886;0.06205;0.01039;3
MAGN;0.661;12784.136;6.60000;16.20000;-33.60000;3
GYRO;0.667;12784.141;0.04341;0.04794;0.00027;3
LIGH;0.669;12784.141;207.0;0
ACCE;0.669;12784.143;0.83079;2.89339;9.10695;3
AHRS;0.670;12784.143;17.489742;-4.920475;26.230375;0.15755983;-0.00685400;0.21770892;122
MAGN;0.672;12784.147;11.20000;16.20000;-33.60000;3
GYRO;0.673;12784.148;0.02370;0.03329;-0.01278;3
LIGH;0.677;12784.151;207.0;0
MAGN;0.681;12784.155;10.80000;16.20000;-33.60000;3
ACCE;0.682;12784.156;0.86131;2.78924;9.39365;3
AHRS;0.683;12784.156;17.483536;-4.912004;27.471090;0.15755607;-0.00508970;0.22814053;-47
GYRO;0.691;12784.157;0.02796;0.03143;-0.02876;3
LIGH;0.692;12784.161;263.0;0
GYRO;0.693;12784.164;0.05406;0.03542;-0.03941;3
MAGN;0.694;12784.165;11.40000;16.20000;-33.60000;3
ACCE;0.694;12784.168;0.81822;2.68629;9.40981;3
AHRS;0.697;12784.168;17.492577;-4.878695;28.028206;0.15758671;-0.00402535;0.23284854;-63
GYRO;0.698;12784.171;0.09774;0.03755;-0.04634;3
LIGH;0.699;12784.171;263.0;0
MAGN;0.701;12784.176;10.80000;16.20000;-33.60000;3
GYRO;0.703;12784.178;0.14834;0.03409;-0.03968;3
LIGH;0.707;12784.181;263.0;0
ACCE;0.707;12784.181;0.72365;2.74076;9.39485;3
AHRS;0.708;12784.181;17.568781;-4.840642;28.082413;0.15814713;-0.00346869;0.23330331;-100
MAGN;0.711;12784.185;10.80000;16.20000;-33.60000;3
GYRO;0.712;12784.186;0.20000;0.02850;-0.02743;3
LIGH;0.717;12784.191;237.0;0
GYRO;0.719;12784.193;0.23622;0.02317;-0.01838;3
ACCE;0.720;12784.194;0.66439;2.84012;9.27155;3
AHRS;0.721;12784.194;17.733910;-4.814140;28.117159;0.15947200;-0.00284425;0.23351911;-17
MAGN;0.722;12784.195;10.80000;16.20000;-33.60000;3
GYRO;0.725;12784.200;0.26978;0.02397;-0.01012;3
LIGH;0.727;12784.201;237.0;0
MAGN;0.731;12784.205;10.80000;16.20000;-33.60000;3
ACCE;0.732;12784.207;0.17957;3.14718;8.38988;3
AHRS;0.733;12784.207;17.855631;-4.776825;28.045769;0.16040994;-0.00237051;0.23289122;-58
GYRO;0.734;12784.208;0.27670;0.01385;0.01465;3
LIGH;0.737;12784.211;248.0;0
GYRO;0.740;12784.214;0.24048;-0.08043;0.04234;3
MAGN;0.741;12784.216;6.40000;16.20000;-33.60000;3
ACCE;0.744;12784.219;1.00856;3.17411;8.62571;3
AHRS;0.746;12784.219;18.078762;-4.834847;25.613613;0.16230200;-0.00582395;0.21225446;25
GYRO;0.748;12784.222;0.20799;-0.13582;0.04288;3
LIGH;0.748;12784.222;248.0;0
MAGN;0.751;12784.226;10.80000;16.20000;-33.60000;3
GYRO;0.754;12784.229;0.15739;-0.07883;0.01438;3
LIGH;0.757;12784.231;248.0;0
ACCE;0.757;12784.232;1.01574;2.97180;8.95850;3
AHRS;0.758;12784.232;18.214493;-4.953974;26.417734;0.16370226;-0.00541022;0.21875049;110
MAGN;0.761;12784.235;10.80000;16.20000;-33.60000;3
GYRO;0.762;12784.237;0.10573;-0.02397;-0.01305;3
LIGH;0.766;12784.241;287.0;0
ACCE;0.769;12784.243;0.66619;3.21062;8.44674;3
AHRS;0.770;12784.243;18.278343;-4.961743;26.943048;0.16427413;-0.00459309;0.22310308;-61
GYRO;0.771;12784.244;0.05246;-0.02210;-0.02077;3
MAGN;0.773;12784.246;10.80000;16.20000;-33.60000;3
GYRO;0.776;12784.251;-0.01358;-0.02929;-0.01784;3
LIGH;0.777;12784.252;287.0;0
MAGN;0.781;12784.256;10.80000;16.20000;-33.60000;3
ACCE;0.782;12784.257;0.73322;3.49733;8.36534;3
AHRS;0.783;12784.257;18.323452;-4.980981;27.549852;0.16471091;-0.00378915;0.22812907;-78
GYRO;0.784;12784.258;-0.07963;-0.03835;-0.01385;3
LIGH;0.786;12784.261;287.0;0
MAGN;0.790;12784.265;10.80000;15.80000;-33.60000;3
GYRO;0.791;12784.266;-0.15633;-0.03888;-0.01465;3
ACCE;0.794;12784.269;0.88645;3.43209;8.79989;3
AHRS;0.795;12784.269;18.237740;-5.016950;27.829653;0.16407710;-0.00387046;0.23047963;-7
LIGH;0.797;12784.271;192.0;0
GYRO;0.798;12784.273;-0.18722;-0.02557;-0.02290;3
MAGN;0.801;12784.275;10.80000;15.80000;-33.60000;3
GYRO;0.805;12784.280;-0.18402;-0.01438;-0.02344;3
LIGH;0.807;12784.282;192.0;0
ACCE;0.807;12784.282;0.79069;3.21841;8.94055;3
AHRS;0.808;12784.282;18.100000;-5.025528;28.105618;0.16295511;-0.00384307;0.23287304;-97
MAGN;0.811;12784.286;11.20000;15.80000;-33.60000;3
GYRO;0.812;12784.287;-0.16591;-0.01145;-0.00719;3
LIGH;0.817;12784.291;266.0;0
ACCE;0.819;12784.294;0.72784;3.02747;9.02434;3
AHRS;0.820;12784.294;18.030226;-5.025348;28.488167;0.16238540;-0.00344942;0.23612170;-8
GYRO;0.821;12784.295;-0.13982;0.00027;0.02637;3
MAGN;0.821;12784.296;6.00000;15.80000;-33.60000;3
LIGH;0.827;12784.301;266.0;0
GYRO;0.829;12784.303;-0.10946;0.01997;0.05539;3
MAGN;0.831;12784.306;11.00000;15.80000;-33.60000;3
ACCE;0.832;12784.307;0.69073;3.04902;9.05667;3
AHRS;0.833;12784.307;17.904907;-5.021846;26.933043;0.16126905;-0.00588199;0.22318931;89
GYRO;0.837;12784.310;-0.09507;0.03941;0.06898;3
LIGH;0.838;12784.311;266.0;0
GYRO;0.842;12784.317;-0.08336;0.04394;0.07537;3
MAGN;0.844;12784.318;10.50000;15.80000;-33.60000;3
ACCE;0.845;12784.319;0.69911;3.15735;9.03811;3
AHRS;0.846;12784.319;17.833817;-5.002903;27.315193;0.16065639;-0.00533401;0.22646935;-3
LIGH;0.848;12784.322;409.0;0
GYRO;0.849;12784.324;-0.07377;0.04634;0.07963;3
MAGN;0.852;12784.326;11.00000;15.80000;-34.00000;3
LIGH;0.857;12784.332;409.0;0
GYRO;0.858;12784.332;-0.06791;0.05300;0.07457;3
ACCE;0.859;12784.334;0.73143;3.12264;9.07881;3
AHRS;0.860;12784.334;17.767300;-4.979264;27.858196;0.16007705;-0.00451641;0.23109791;84
MAGN;0.862;12784.336;11.00000;15.80000;-34.00000;3
GYRO;0.864;12784.338;-0.05992;0.05699;0.06631;3
LIGH;0.867;12784.341;409.0;0
MAGN;0.871;12784.346;11.00000;15.80000;-34.00000;3
GYRO;0.872;12784.347;-0.05353;0.06125;0.05113;3
ACCE;0.873;12784.348;0.81403;3.01011;9.10515;3
AHRS;0.874;12784.348;17.708242;-4.947813;28.450739;0.15954117;-0.00355389;0.23614186;-19
LIGH;0.877;12784.352;390.0;0
GYRO;0.879;12784.354;-0.05140;0.05912;0.04181;3
MAGN;0.881;12784.356;11.00000;15.80000;-34.00000;3
ACCE;0.886;12784.360;0.80625;3.03944;9.10635;3
AHRS;0.887;12784.360;17.688404;-4.931559;28.587206;0.15934630;-0.00327128;0.23731953;13
GYRO;0.890;12784.361;-0.05353;0.05513;0.03276;3
LIGH;0.891;12784.362;390.0;0
MAGN;0.893;12784.367;11.00000;15.80000;-34.00000;3
GYRO;0.894;12784.368;-0.05832;0.05406;0.02983;3
LIGH;0.897;12784.372;236.0;0
ACCE;0.899;12784.374;0.78829;3.02687;9.11233;3
AHRS;0.901;12784.374;17.634377;-4.896250;28.709332;0.15882608;-0.00292466;0.23842695;-59
GYRO;0.902;12784.375;-0.06471;0.05220;0.03116;3
MAGN;0.903;12784.377;6.40000;15.80000;-34.00000;3
LIGH;0.907;12784.382;236.0;0
GYRO;0.909;12784.384;-0.08069;0.04501;0.03888;3
MAGN;0.912;12784.386;10.90000;15.80000;-34.00000;3
ACCE;0.913;12784.388;0.70868;2.98018;9.06564;3
AHRS;0.914;12784.388;17.561016;-4.862292;27.038168;0.15808643;-0.00510741;0.22452579;-31
LIGH;0.917;12784.392;236.0;0
GYRO;0.918;12784.392;-0.10413;0.03089;0.04288;3
MAGN;0.921;12784.396;10.90000;15.80000;-34.00000;3
GYRO;0.924;12784.399;-0.12970;0.00799;0.05246;3
ACCE;0.926;12784.400;0.73203;2.91135;9.08121;3
AHRS;0.929;12784.400;17.450182;-4.856241;27.598888;0.15717138;-0.00451695;0.22931089;-34
LIGH;0.930;12784.402;220.0;0
MAGN;0.931;12784.406;10.90000;15.80000;-34.00000;3
GYRO;0.932;12784.407;-0.14727;-0.01491;0.05513;3
LIGH;0.937;12784.412;220.0;0
ACCE;0.939;12784.413;0.80206;2.80002;9.08300;3
AHRS;0.939;12784.413;17.370577;-4.873560;28.000315;0.15655681;-0.00428171;0.23270446;3
GYRO;0.941;12784.414;-0.15899;-0.03728;0.05326;3
MAGN;0.941;12784.416;10.90000;15.80000;-34.00000;3
LIGH;0.947;12784.422;220.0;0
GYRO;0.949;12784.424;-0.16165;-0.06631;0.05060;3
MAGN;0.951;12784.426;10.90000;15.80000;-34.00000;3
ACCE;0.952;12784.427;0.84096;2.79044;9.02375;3
AHRS;0.953;12784.427;17.198029;-4.943858;28.623444;0.15528500;-0.00439548;0.23794250;81
LIGH;0.957;12784.431;223.0;0
GYRO;0.957;12784.432;-0.15633;-0.09401;0.04634;3
MAGN;0.961;12784.436;10.90000;15.80000;-34.00000;3
GYRO;0.964;12784.438;-0.15207;-0.13103;0.04927;3
ACCE;0.965;12784.440;0.87209;2.79403;9.16740;3
AHRS;0.966;12784.440;17.050394;-5.055032;28.858631;0.15429588;-0.00533181;0.23986115;35
LIGH;0.967;12784.442;223.0;0
MAGN;0.971;12784.446;10.90000;15.80000;-34.00000;3
GYRO;0.972;12784.447;-0.16698;-0.13982;0.03968;3
LIGH;0.977;12784.451;402.0;0
ACCE;0.979;12784.453;1.04208;2.72041;9.06804;3
AHRS;0.979;12784.453;16.961069;-5.139943;29.044786;0.15373892;-0.00598919;0.24136579;-3
GYRO;0.980;12784.454;-0.17550;-0.14754;0.01891;3
MAGN;0.981;12784.456;6.50000;15.80000;-34.00000;3
LIGH;0.987;12784.462;402.0;0
GYRO;0.988;12784.462;-0.16485;-0.15553;0.00133;3
MAGN;0.991;12784.466;11.00000;15.80000;-34.00000;3
ACCE;0.992;12784.467;1.11510;2.70485;9.28352;3
AHRS;0.993;12784.467;16.792259;-5.291951;27.876833;0.15256658;-0.00919033;0.23150079;-23
GYRO;0.994;12784.469;-0.14248;-0.14195;-0.01278;3
LIGH;0.997;12784.472;402.0;0
GYRO;1.001;12784.476;-0.11425;-0.10173;-0.02530;3
MAGN;1.002;12784.477;11.60000;15.80000;-34.00000;3
ACCE;1.005;12784.479;1.17436;2.68869;9.47326;3
AHRS;1.008;12784.479;16.673967;-5.400843;28.948360;0.15188827;-0.00893603;0.24041334;-125
LIGH;1.010;12784.482;529.0;0
GYRO;1.012;12784.483;-0.08229;-0.05007;-0.03249;3
MAGN;1.015;12784.486;11.10000;15.80000;-34.00000;3
GYRO;1.020;12784.490;-0.06258;-0.01225;-0.03675;3
LIGH;1.023;12784.491;529.0;0
ACCE;1.024;12784.493;1.13605;2.62823;9.29908;3
AHRS;1.030;12784.493;16.596642;-5.437395;29.349224;0.15135233;-0.00888360;0.24377236;126
MAGN;1.038;12784.496;11.10000;15.80000;-34.00000;3
GYRO;1.039;12784.497;-0.04128;0.01864;-0.04447;3
LIGH;1.042;12784.502;529.0;0
GYRO;1.048;12784.504;-0.01784;0.03888;-0.05486;3
MAGN;1.049;12784.506;11.10000;15.80000;-34.00000;3
ACCE;1.051;12784.507;1.08218;2.61387;9.24940;3
AHRS;1.054;12784.507;16.557024;-5.419026;29.798769;0.15101670;-0.00822653;0.24758103;77
GYRO;1.056;12784.512;0.00932;0.05886;-0.06551;3
LIGH;1.057;12784.511;472.0;0
MAGN;1.057;12784.516;11.10000;15.80000;-34.00000;3
GYRO;1.058;12784.518;0.04128;0.07137;-0.07004;3
ACCE;1.059;12784.520;1.01873;2.65218;9.32123;3
AHRS;1.059;12784.520;16.563326;-5.361433;29.872622;0.15094964;-0.00763392;0.24826913;-94
LIGH;1.060;12784.522;472.0;0
GYRO;1.061;12784.525;0.06578;0.07830;-0.07191;3
MAGN;1.061;12784.527;11.10000;16.20000;-34.00000;3
LIGH;1.062;12784.531;479.0;0
ACCE;1.062;12784.533;0.96067;2.63242;9.00639;3
AHRS;1.063;12784.533;16.582417;-5.332791;29.788601;0.15104097;-0.00746200;0.24759164;71
GYRO;1.064;12784.534;0.08282;0.06418;-0.07723;3
MAGN;1.064;12784.536;6.60000;16.20000;-34.00000;3
SOUN;1.066;32.26;0.00098;33.84
LIGH;1.070;12784.541;479.0;0
GYRO;1.071;12784.543;0.09081;0.04155;-0.07963;3
MAGN;1.071;12784.546;10.70000;16.20000;-34.00000;3
ACCE;1.073;12784.547;1.00736;2.75154;8.92139;3
AHRS;1.075;12784.547;16.667820;-5.272470;27.736383;0.15147583;-0.00947824;0.23043482;-44
GYRO;1.077;12784.550;0.08868;0.02423;-0.07856;3
LIGH;1.078;12784.551;479.0;0
MAGN;1.085;12784.556;10.70000;16.20000;-34.00000;3
GYRO;1.086;12784.557;0.07270;0.01864;-0.07803;3
ACCE;1.086;12784.559;1.11630;2.77249;9.01537;3
AHRS;1.087;12784.559;16.727253;-5.260472;28.043064;0.15197276;-0.00884469;0.23298116;-41
LIGH;1.088;12784.561;513.0;0
GYRO;1.089;12784.563;0.05353;0.01971;-0.08229;3
MAGN;1.091;12784.565;11.20000;16.20000;-34.00000;3
GYRO;1.097;12784.570;0.02477;0.01944;-0.08522;3
LIGH;1.098;12784.572;513.0;0
ACCE;1.099;12784.573;1.08038;2.73837;8.84478;3
AHRS;1.099;12784.573;16.755566;-5.246169;28.520330;0.15221494;-0.00803015;0.23697878;-86
MAGN;1.101;12784.576;10.60000;16.20000;-34.00000;3
GYRO;1.102;12784.577;0.00346;0.00959;-0.08682;3
LIGH;1.107;12784.581;513.0;0
GYRO;1.109;12784.584;-0.02530;0.00559;-0.08416;3
MAGN;1.111;12784.585;10.60000;16.20000;-34.00000;3
ACCE;1.112;12784.587;1.04028;2.79284;8.88129;3
AHRS;1.113;12784.587;16.747915;-5.237580;28.593222;0.15213840;-0.00787814;0.23760578;97
LIGH;1.117;12784.591;439.0;0
GYRO;1.117;12784.591;-0.05939;0.01145;-0.07910;3
MAGN;1.121;12784.595;11.00000;16.20000;-34.00000;3
ACCE;1.123;12784.598;1.02951;2.75513;9.08959;3
AHRS;1.124;12784.598;16.719755;-5.235919;28.834620;0.15191635;-0.00760579;0.23964807;-121
GYRO;1.125;12784.599;-0.09241;0.03329;-0.07031;3
LIGH;1.127;12784.601;439.0;0
MAGN;1.131;12784.606;11.00000;16.20000;-34.00000;3
GYRO;1.132;12784.607;-0.11318;0.04687;-0.07031;3
ACCE;1.136;12784.610;0.99898;2.63721;9.24162;3
AHRS;1.136;12784.610;16.615736;-5.194245;28.967728;0.15097030;-0.00731088;0.24088922;23
LIGH;1.137;12784.612;470.0;0
GYRO;1.139;12784.614;-0.10946;0.05007;-0.07617;3
MAGN;1.141;12784.616;6.40000;16.60000;-34.00000;3
GYRO;1.146;12784.621;-0.08868;0.04927;-0.08016;3
LIGH;1.148;12784.622;470.0;0
ACCE;1.149;12784.624;0.91399;2.56838;9.29070;3
AHRS;1.150;12784.624;16.520773;-5.143167;26.466997;0.14988051;-0.01036669;0.22004190;-6
MAGN;1.152;12784.627;11.40000;16.60000;-34.00000;3
GYRO;1.153;12784.628;-0.06258;0.05167;-0.08442;3
LIGH;1.157;12784.631;470.0;0
GYRO;1.160;12784.634;-0.03435;0.03728;-0.09161;3
MAGN;1.164;12784.636;10.60000;16.60000;-34.00000;3
ACCE;1.168;12784.637;0.91638;2.63841;9.36372;3
AHRS;1.170;12784.637;16.470007;-5.095773;27.692360;0.14946294;-0.00847331;0.23043202;34
GYRO;1.173;12784.642;-0.00772;0.02530;-0.09827;3
LIGH;1.178;12784.642;492.0;0
MAGN;1.179;12784.646;10.60000;16.60000;-34.00000;3
GYRO;1.180;12784.649;0.02317;0.00932;-0.10706;3
ACCE;1.183;12784.650;0.92835;2.61507;9.22725;3
AHRS;1.184;12784.650;16.464775;-5.067420;27.809370;0.14937051;-0.00809396;0.23145419;51
LIGH;1.190;12784.652;492.0;0
MAGN;1.192;12784.656;11.30000;16.60000;-34.00000;3
GYRO;1.193;12784.657;0.05033;-0.01278;-0.12064;3
LIGH;1.194;12784.661;492.0;0
ACCE;1.198;12784.663;0.97923;2.64380;9.18954;3
AHRS;1.200;12784.663;16.481380;-5.070079;28.283993;0.14954688;-0.00746163;0.23541898;-100
GYRO;1.203;12784.665;0.07750;-0.03329;-0.13129;3
MAGN;1.205;12784.666;10.80000;16.60000;-34.00000;3
LIGH;1.209;12784.672;424.0;0
GYRO;1.210;12784.674;0.10093;-0.02850;-0.13662;3
MAGN;1.212;12784.676;10.80000;16.60000;-34.00000;3
ACCE;1.214;12784.677;1.01095;2.69408;9.27813;3
AHRS;1.218;12784.677;16.560478;-5.080279;28.427046;0.15023762;-0.00718856;0.23655060;115
GYRO;1.221;12784.682;0.11265;-0.00639;-0.13582;3
LIGH;1.223;12784.681;424.0;0
MAGN;1.224;12784.686;10.80000;16.60000;-33.60000;3
GYRO;1.228;12784.688;0.12064;0.02344;-0.12703;3
ACCE;1.229;12784.690;0.93314;2.72281;9.31344;3
AHRS;1.230;12784.690;16.653002;-5.054727;28.409081;0.15095629;-0.00679722;0.23637086;37
LIGH;1.231;12784.691;258.0;0
MAGN;1.232;12784.696;5.80000;16.60000;-33.60000;3
GYRO;1.232;12784.697;0.12810;0.05459;-0.11665;3
LIGH;1.233;12784.702;258.0;0
ACCE;1.234;12784.703;0.76734;2.72041;9.27274;3
AHRS;1.234;12784.703;16.708178;-5.013529;25.687088;0.15113884;-0.00992498;0.21352476;106
GYRO;1.235;12784.704;0.13822;0.07776;-0.10333;3
MAGN;1.238;12784.706;10.70000;17.00000;-33.60000;3
GYRO;1.238;12784.712;0.14088;0.08655;-0.09321;3
LIGH;1.239;12784.712;258.0;0
MAGN;1.260;12784.716;10.70000;17.00000;-33.60000;3
ACCE;1.261;12784.717;0.60094;2.74316;9.11712;3
AHRS;1.261;12784.717;16.821381;-4.915203;26.700272;0.15197870;-0.00753034;0.22210532;35
GYRO;1.262;12784.718;0.13502;0.08655;-0.08309;3
LIGH;1.263;12784.721;197.0;0
MAGN;1.263;12784.725;10.70000;17.00000;-33.60000;3
GYRO;1.264;12784.726;0.12330;0.07537;-0.08016;3
ACCE;1.264;12784.729;0.56264;2.83593;9.08420;3
AHRS;1.265;12784.729;16.923962;-4.824104;26.927046;0.15267430;-0.00625291;0.22406474;-58
LIGH;1.267;12784.731;197.0;0
GYRO;1.267;12784.732;0.10946;0.05406;-0.07963;3
MAGN;1.268;12784.735;10.70000;17.00000;-33.60000;3
GYRO;1.269;12784.739;0.09454;0.03782;-0.07830;3
LIGH;1.269;12784.741;197.0;0
ACCE;1.270;12784.741;0.58478;2.85030;9.14824;3
AHRS;1.271;12784.741;16.997063;-4.766889;27.040213;0.15318006;-0.00547047;0.22504392;-40
MAGN;1.271;12784.745;11.40000;17.00000;-33.60000;3
GYRO;1.272;12784.746;0.07430;0.02450;-0.08282;3
LIGH;1.277;12784.751;194.0;0
GYRO;1.312;12784.753;0.06631;0.01465;-0.09374;3
ACCE;1.313;12784.754;0.61950;2.78984;9.24641;3
AHRS;1.314;12784.754;17.045275;-4.726468;27.485085;0.15352267;-0.00443540;0.22880034;-122
MAGN;1.316;12784.755;11.40000;17.00000;-33.60000;3
GYRO;1.317;12784.759;0.07004;0.00613;-0.10280;3
LIGH;1.317;12784.761;194.0;0
MAGN;1.318;12784.765;10.50000;17.00000;-33.60000;3
ACCE;1.319;12784.766;0.58119;2.79044;9.30267;3
AHRS;1.319;12784.766;17.065641;-4.703810;27.621046;0.15365265;-0.00402024;0.22995780;46
GYRO;1.320;12784.767;0.08442;0.00293;-0.10946;3
LIGH;1.320;12784.771;396.0;0
GYRO;1.321;12784.773;0.09987;0.00852;-0.10946;3
MAGN;1.321;12784.775;5.70000;17.00000;-33.60000;3
ACCE;1.322;12784.778;0.47405;2.78087;9.40023;3
AHRS;1.322;12784.778;17.128454;-4.660484;24.807112;0.15395784;-0.00730684;0.20631167;-123
ACCE;1.323;12784.790;0.41899;2.76051;9.34218;3
AHRS;1.324;12784.790;17.215506;-4.614432;25.682985;0.15465407;-0.00557093;0.21369840;-82
LIGH;1.324;12784.791;396.0;0
GYRO;1.325;12784.792;0.16485;0.02796;-0.06871;3
MAGN;1.327;12784.795;11.00000;17.00000;-33.60000;3
GYRO;1.327;12784.799;0.17817;0.03382;-0.06045;3
LIGH;1.328;12784.801;522.0;0
ACCE;1.328;12784.802;0.52792;2.72759;9.35295;3
AHRS;1.329;12784.802;17.325100;-4.570104;26.261744;0.15551446;-0.00419685;0.21855782;-87
MAGN;1.335;12784.805;11.00000;17.00000;-33.60000;3
GYRO;1.337;12784.806;0.19255;0.05273;-0.05965;3
LIGH;1.338;12784.811;522.0;0
GYRO;1.338;12784.812;0.20373;0.08123;-0.06764;3
MAGN;1.340;12784.815;11.00000;17.00000;-33.60000;3
ACCE;1.341;12784.816;0.59556;2.77548;9.36911;3
AHRS;1.341;12784.816;17.462633;-4.501796;26.879343;0.15655279;-0.00250263;0.22375184;-47
GYRO;1.349;12784.819;0.21865;0.09721;-0.07936;3
LIGH;1.349;12784.821;522.0;0
GNSS;1.350;1490625598.000;40.313342;-3.483528;592.000;0.000;11.0;0.0;23;15
MAGN;1.353;12784.825;11.50000;17.00000;-33.60000;3
GYRO;1.353;12784.826;0.23303;0.11638;-0.09854;3
ACCE;1.354;12784.827;0.58718;2.79643;9.27155;3
AHRS;1.354;12784.827;17.623192;-4.396961;27.249796;0.15769531;-0.00078317;0.22690180;103
GNSS;1.356;1490625598.000;40.313342;-3.483528;592.000;0.000;11.0;0.0;23;15
LIGH;1.358;12784.831;413.0;0
GYRO;1.358;12784.832;0.24794;0.13183;-0.11478;3
MAGN;1.360;12784.835;10.90000;17.00000;-33.60000;3
GYRO;1.364;12784.839;0.25273;0.13982;-0.12623;3
ACCE;1.366;12784.840;0.44293;2.86047;9.22366;3
AHRS;1.367;12784.840;17.800722;-4.260437;27.062895;0.15891044;0.00047161;0.22541061;74
LIGH;1.368;12784.841;413.0;0
MAGN;1.370;12784.845;11.40000;17.00000;-33.60000;3
GYRO;1.371;12784.846;0.25327;0.13982;-0.12543;3
LIGH;1.377;12784.851;448.0;0
ACCE;1.378;12784.852;0.35374;2.93290;9.06385;3
AHRS;1.378;12784.852;17.899300;-4.175451;27.220592;0.15956570;0.00160752;0.22678952;-42
GYRO;1.379;12784.853;0.24688;0.12330;-0.11931;3
MAGN;1.380;12784.855;6.20000;17.00000;-33.60000;3
GYRO;1.385;12784.860;0.24155;0.09880;-0.11638;3
LIGH;1.387;12784.861;448.0;0
MAGN;1.390;12784.865;11.20000;17.00000;-33.60000;3
ACCE;1.391;12784.865;-0.62608;3.09032;8.86453;3
AHRS;1.392;12784.865;18.102388;-3.992847;25.221071;0.16093974;0.00075160;0.21012506;-58
GYRO;1.392;12784.866;0.22930;0.11585;-0.09641;3
LIGH;1.397;12784.872;448.0;0
GYRO;1.398;12784.873;0.16006;0.09294;-0.03222;3
MAGN;1.401;12784.875;11.20000;17.00000;-33.60000;3
ACCE;1.403;12784.877;0.01137;3.54641;6.07289;3
AHRS;1.404;12784.877;18.303944;-3.884198;25.617540;0.16242418;0.00261606;0.21349369;-70
GYRO;1.405;12784.879;0.02157;-0.20506;0.03915;3
LIGH;1.406;12784.881;489.0;0
MAGN;1.410;12784.885;10.50000;17.00000;-33.60000;3
GYRO;1.411;12784.886;-0.06578;-0.42664;0.02610;3
ACCE;1.415;12784.889;1.11749;3.17651;8.79929;3
AHRS;1.417;12784.889;18.288376;-4.157621;25.733326;0.16280223;0.00045147;0.21408835;30
LIGH;1.418;12784.891;489.0;0
GYRO;1.418;12784.892;-0.14940;-0.37018;-0.03515;3
MAGN;1.420;12784.895;10.00000;17.00000;-33.60000;3
GYRO;1.427;12784.899;-0.19894;-0.20533;-0.07031;3
LIGH;1.428;12784.901;489.0;0
ACCE;1.429;12784.903;0.91040;2.67492;9.20810;3
AHRS;1.430;12784.903;18.132521;-4.372384;25.829281;0.16189805;-0.00152491;0.21468730;76
MAGN;1.432;12784.905;10.00000;16.60000;-33.60000;3
GYRO;1.433;12784.906;-0.19734;-0.10839;-0.07723;3
LIGH;1.437;12784.911;429.0;0
GYRO;1.438;12784.913;-0.16911;-0.07191;-0.07697;3
BLE4;1.439;2016;12;-85
BLE4;1.440;2016;11;-92
BLE4;1.440;2016;16;-93
BLE4;1.441;2016;14;-94
BLE4;1.441;2016;10;-95
BLE4;1.442;2016;15;-98
BLE4;1.442;2016;13;-99
BLE4;1.442;2016;9;-100
MAGN;1.443;12784.915;10.70000;16.60000;-33.60000;3
ACCE;1.444;12784.916;0.63985;3.03645;8.62511;3
AHRS;1.445;12784.916;17.994425;-4.421681;26.361387;0.16084139;-0.00146531;0.21917559;-94
GYRO;1.449;12784.919;-0.15579;-0.02770;-0.08176;3
LIGH;1.450;12784.921;429.0;0
MAGN;1.451;12784.925;11.30000;16.60000;-33.60000;3
GYRO;1.452;12784.926;-0.15899;0.03915;-0.06738;3
ACCE;1.453;12784.928;0.14664;3.22080;8.66222;3
AHRS;1.454;12784.928;17.889921;-4.366866;26.886539;0.15986517;-0.00048291;0.22372679;-78
LIGH;1.457;12784.931;472.0;0
GYRO;1.458;12784.933;-0.13396;0.10013;-0.02184;3
MAGN;1.460;12784.935;6.40000;16.60000;-33.60000;3
GYRO;1.464;12784.939;-0.09401;0.07936;0.02690;3
ACCE;1.466;12784.940;0.15742;3.23636;9.02913;3
AHRS;1.467;12784.940;17.814558;-4.269421;24.600962;0.15901625;-0.00299198;0.20468822;-11
LIGH;1.468;12784.941;472.0;0
MAGN;1.470;12784.945;10.60000;16.60000;-33.60000;3
GYRO;1.471;12784.946;-0.04288;0.06205;0.06019;3
LIGH;1.477;12784.951;472.0;0
ACCE;1.478;12784.953;0.79128;3.19387;9.23384;3
AHRS;1.479;12784.953;17.803221;-4.259352;25.272907;0.15891740;-0.00199665;0.21036895;39
GYRO;1.480;12784.954;0.00826;0.09348;0.06392;3
MAGN;1.480;12784.955;11.20000;16.60000;-33.60000;3
GYRO;1.485;12784.960;0.04394;0.10679;0.06152;3
LIGH;1.486;12784.961;498.0;0
MAGN;1.490;12784.965;10.60000;16.60000;-33.60000;3
ACCE;1.491;12784.966;0.59197;3.13042;9.02734;3
AHRS;1.492;12784.966;17.820095;-4.196252;26.226255;0.15894964;-0.00011050;0.21846387;-25
GYRO;1.493;12784.967;0.06578;0.09987;0.07643;3
LIGH;1.497;12784.971;498.0;0
GYRO;1.498;12784.973;0.05832;0.09507;0.09934;3
MAGN;1.501;12784.975;10.60000;16.60000;-33.60000;3
ACCE;1.503;12784.978;0.59256;3.08852;8.91002;3
AHRS;1.504;12784.978;17.863005;-4.144870;26.321772;0.15921085;0.00053985;0.21931134;112
GYRO;1.505;12784.980;0.02743;0.09614;0.11558;3
LIGH;1.510;12784.981;498.0;0
MAGN;1.510;12784.985;10.60000;16.60000;-33.60000;3
GYRO;1.511;12784.986;-0.00559;0.09055;0.12091;3
ACCE;1.515;12784.990;0.56743;3.11186;8.89566;3
AHRS;1.517;12784.990;17.867802;-4.102033;26.454643;0.15916787;0.00109388;0.22048388;80
LIGH;1.518;12784.991;396.0;0
GYRO;1.519;12784.993;-0.04128;0.07164;0.11745;3
MAGN;1.520;12784.995;10.60000;16.60000;-33.60000;3
GYRO;1.524;12784.999;-0.06738;0.04581;0.10812;3
LIGH;1.527;12785.002;396.0;0
ACCE;1.528;12785.003;0.46807;3.14239;8.89506;3
AHRS;1.529;12785.003;17.826675;-4.077097;26.499796;0.15877494;0.00128286;0.22092272;-10
MAGN;1.531;12785.005;10.60000;16.60000;-33.60000;3
GYRO;1.532;12785.006;-0.09614;0.01065;0.09667;3
LIGH;1.537;12785.011;329.0;0
GYRO;1.538;12785.013;-0.11159;-0.02157;0.09135;3
MAGN;1.540;12785.015;7.00000;16.60000;-33.60000;3
ACCE;1.541;12785.016;0.34716;3.20763;8.84717;3
AHRS;1.542;12785.016;17.750488;-4.087741;24.653639;0.15815353;-0.00150862;0.20542172;67
GYRO;1.545;12785.019;-0.13129;-0.05220;0.09481;3
LIGH;1.547;12785.021;329.0;0
MAGN;1.551;12785.025;10.70000;16.60000;-33.60000;3
GYRO;1.554;12785.026;-0.15366;-0.06551;0.09987;3
ACCE;1.555;12785.028;0.41480;3.15496;9.03512;3
AHRS;1.556;12785.028;17.642994;-4.141480;25.397320;0.15735675;-0.00114321;0.21167548;71
LIGH;1.558;12785.031;329.0;0
GYRO;1.558;12785.032;-0.17337;-0.05965;0.10786;3
MAGN;1.560;12785.035;10.70000;16.60000;-33.60000;3
GYRO;1.564;12785.039;-0.17657;-0.05193;0.11079;3
ACCE;1.567;12785.040;0.46388;3.02388;9.16081;3
AHRS;1.568;12785.040;17.505939;-4.195091;25.982769;0.15631239;-0.00106209;0.21661033;-106
LIGH;1.569;12785.041;211.0;0
MAGN;1.570;12785.045;10.70000;16.60000;-33.60000;3
GYRO;1.571;12785.046;-0.17284;-0.03968;0.11292;3
LIGH;1.577;12785.051;211.0;0
ACCE;1.578;12785.053;0.54648;3.01729;9.33080;3
AHRS;1.578;12785.053;17.435179;-4.215487;26.362108;0.15576109;-0.00085845;0.21981464;-32
GYRO;1.579;12785.053;-0.17444;-0.01704;0.11025;3
MAGN;1.580;12785.055;10.70000;16.60000;-33.60000;3
GYRO;1.586;12785.060;-0.17284;-0.00346;0.10866;3
LIGH;1.587;12785.061;211.0;0
MAGN;1.590;12785.065;10.70000;16.60000;-33.60000;3
ACCE;1.591;12785.066;0.55486;2.94666;9.40442;3
AHRS;1.591;12785.066;17.278688;-4.241648;26.864338;0.15450412;-0.00071622;0.22409408;127
GYRO;1.592;12785.066;-0.16805;0.00133;0.10679;3
LIGH;1.597;12785.071;189.0;0
GYRO;1.598;12785.073;-0.15313;0.00639;0.10653;3
MAGN;1.600;12785.075;10.70000;16.60000;-33.60000;3
ACCE;1.603;12785.077;0.55186;2.85449;9.36971;3
AHRS;1.604;12785.077;17.141790;-4.253327;27.044817;0.15338191;-0.00085337;0.22567795;0
GYRO;1.605;12785.079;-0.13396;0.00826;0.10892;3
LIGH;1.606;12785.081;189.0;0
SOUN;1.607;40.40;0.00123;35.80
MAGN;1.610;12785.085;10.70000;16.60000;-33.60000;3
GYRO;1.611;12785.086;-0.10733;0.00053;0.10759;3
ACCE;1.615;12785.089;0.58598;2.81079;9.38946;3
AHRS;1.617;12785.089;17.033686;-4.268550;27.186037;0.15250805;-0.00101629;0.22690971;27
LIGH;1.619;12785.092;362.0;0
GYRO;1.619;12785.093;-0.06312;-0.00053;0.10386;3
MAGN;1.621;12785.096;10.70000;16.60000;-33.60000;3
GYRO;1.627;12785.100;-0.02956;-0.00506;0.09800;3
LIGH;1.628;12785.101;362.0;0
ACCE;1.628;12785.103;0.66679;2.78685;9.39006;3
AHRS;1.629;12785.103;16.973192;-4.295658;27.301655;0.15205659;-0.00121588;0.22788143;-72
MAGN;1.631;12785.105;10.70000;16.60000;-33.60000;3
GYRO;1.632;12785.107;0.00666;-0.00586;0.09161;3
LIGH;1.637;12785.111;362.0;0
GYRO;1.639;12785.114;0.03755;-0.00932;0.08522;3
MAGN;1.641;12785.115;10.70000;17.00000;-33.60000;3
ACCE;1.642;12785.116;0.76854;2.80900;9.23264;3
AHRS;1.642;12785.116;16.973993;-4.329401;27.279160;0.15213011;-0.00152727;0.22764736;-114
GYRO;1.647;12785.120;0.05992;-0.01092;0.07989;3
LIGH;1.648;12785.121;522.0;0
MAGN;1.651;12785.126;10.70000;17.00000;-33.60000;3
GYRO;1.653;12785.127;0.07750;-0.00613;0.07483;3
ACCE;1.654;12785.129;0.83917;2.82276;9.21049;3
AHRS;1.654;12785.129;17.011930;-4.367182;27.273357;0.15252259;-0.00177314;0.22752483;91
LIGH;1.657;12785.131;522.0;0
GYRO;1.659;12785.134;0.08975;0.00453;0.06658;3
MAGN;1.660;12785.135;10.70000;17.00000;-33.60000;3
GYRO;1.667;12785.141;0.09880;0.01758;0.05593;3
LIGH;1.669;12785.141;522.0;0
ACCE;1.669;12785.142;0.86610;2.83294;9.15363;3
AHRS;1.670;12785.142;17.074207;-4.388048;27.243505;0.15308474;-0.00185852;0.22720756;105
MAGN;1.672;12785.146;10.70000;17.00000;-33.60000;3
GYRO;1.673;12785.148;0.10147;0.02796;0.04661;3
LIGH;1.676;12785.151;430.0;0
ACCE;1.680;12785.155;0.84515;2.86885;9.02015;3
AHRS;1.680;12785.155;17.110922;-4.393959;27.209127;0.15340316;-0.00187781;0.22688812;6
GYRO;1.681;12785.156;0.09561;0.04261;0.04421;3
MAGN;1.682;12785.157;10.70000;17.00000;-33.60000;3
LIGH;1.686;12785.161;430.0;0
GYRO;1.688;12785.163;0.08815;0.05087;0.04101;3
MAGN;1.691;12785.165;10.70000;17.00000;-33.60000;3
ACCE;1.692;12785.167;0.81702;2.88382;9.01956;3
AHRS;1.692;12785.167;17.179380;-4.378695;27.095432;0.15394422;-0.00176029;0.22591141;112
GYRO;1.695;12785.169;0.07963;0.05140;0.04234;3
LIGH;1.697;12785.171;473.0;0
MAGN;1.701;12785.176;6.90000;17.00000;-33.60000;3
GYRO;1.702;12785.177;0.06685;0.05326;0.04075;3
ACCE;1.704;12785.179;0.84276;2.83892;8.96449;3
AHRS;1.705;12785.179;17.226284;-4.361670;25.037212;0.15425108;-0.00429147;0.20859335;-121
LIGH;1.706;12785.181;473.0;0
GYRO;1.708;12785.183;0.05459;0.05353;0.03915;3
MAGN;1.710;12785.185;11.00000;17.00000;-33.60000;3
GYRO;1.715;12785.189;0.04075;0.04874;0.03888;3
ACCE;1.716;12785.191;0.84635;2.85987;8.86693;3
AHRS;1.717;12785.191;17.254442;-4.346880;25.778778;0.15448424;-0.00311319;0.21484143;-115
LIGH;1.718;12785.192;473.0;0
MAGN;1.721;12785.196;11.00000;17.00000;-33.60000;3
GYRO;1.722;12785.197;0.02850;0.03995;0.03462;3
LIGH;1.726;12785.201;453.0;0
ACCE;1.729;12785.203;0.85353;2.87304;8.92020;3
AHRS;1.729;12785.203;17.264288;-4.347011;26.312904;0.15457988;-0.00237439;0.21932779;117
GYRO;1.730;12785.204;0.01731;0.03462;0.03089;3
MAGN;1.731;12785.206;11.00000;17.00000;-33.60000;3
GYRO;1.736;12785.211;0.01358;0.03569;0.02956;3
LIGH;1.737;12785.212;453.0;0
MAGN;1.741;12785.216;11.00000;17.00000;-33.60000;3
ACCE;1.742;12785.217;0.92296;2.81319;9.05607;3
AHRS;1.743;12785.217;17.263304;-4.344265;26.911444;0.15457654;-0.00154593;0.22436075;-103
GYRO;1.744;12785.218;0.00826;0.03862;0.02743;3
LIGH;1.747;12785.222;453.0;0
GYRO;1.750;12785.225;0.00346;0.04261;0.02770;3
MAGN;1.751;12785.226;11.00000;17.00000;-33.60000;3
ACCE;1.754;12785.229;0.97683;2.74495;9.10096;3
AHRS;1.755;12785.229;17.250599;-4.340334;27.090197;0.15446468;-0.00129806;0.22587462;-107
LIGH;1.756;12785.231;309.0;0
GYRO;1.758;12785.233;-0.00080;0.04820;0.02157;3
MAGN;1.760;12785.235;11.00000;17.00000;-33.60000;3
GYRO;1.765;12785.239;0.00772;0.05699;0.01305;3
LIGH;1.767;12785.242;309.0;0
ACCE;1.767;12785.242;0.94631;2.72460;9.27633;3
AHRS;1.769;12785.242;17.231274;-4.321256;27.227755;0.15426663;-0.00099270;0.22706680;75
MAGN;1.771;12785.246;11.00000;17.00000;-33.60000;3
GYRO;1.772;12785.247;0.02850;0.06977;0.01278;3
LIGH;1.777;12785.251;416.0;0
ACCE;1.779;12785.254;0.90261;2.74256;9.28591;3
AHRS;1.780;12785.254;17.228991;-4.307884;27.319830;0.15422168;-0.00076131;0.22785880;-128
GYRO;1.781;12785.255;0.04554;0.08203;0.01092;3
MAGN;1.782;12785.256;8.90000;17.00000;-33.60000;3
LIGH;1.787;12785.261;416.0;0
GYRO;1.788;12785.263;0.06045;0.09587;0.00320;3
MAGN;1.791;12785.266;11.50000;17.00000;-33.60000;3
ACCE;1.792;12785.267;0.87388;2.75273;9.32302;3
AHRS;1.793;12785.267;17.256567;-4.245281;26.796696;0.15432547;-0.00088317;0.22353473;-26
GYRO;1.797;12785.270;0.08655;0.10626;-0.00666;3
LIGH;1.799;12785.272;416.0;0
MAGN;1.802;12785.276;11.50000;17.00000;-33.60000;3
GYRO;1.803;12785.277;0.11638;0.10706;-0.01065;3
ACCE;1.805;12785.279;0.82780;2.74196;9.15603;3
AHRS;1.806;12785.279;17.325335;-4.159023;27.206646;0.15473224;0.00053540;0.22705027;-85
LIGH;1.807;12785.281;412.0;0
GYRO;1.809;12785.284;0.13928;0.09774;-0.01465;3
MAGN;1.811;12785.286;11.00000;17.00000;-33.60000;3
LIGH;1.817;12785.292;412.0;0
GYRO;1.818;12785.292;0.15100;0.08522;-0.01811;3
ACCE;1.820;12785.293;0.82121;2.84671;9.00160;3
AHRS;1.822;12785.293;17.435522;-4.096473;27.131159;0.15553115;0.00118625;0.22643413;-75
MAGN;1.824;12785.296;11.00000;17.00000;-33.60000;3
GYRO;1.825;12785.299;0.15420;0.07563;-0.01944;3
LIGH;1.827;12785.301;412.0;0
MAGN;1.831;12785.306;11.00000;17.00000;-33.60000;3
GYRO;1.832;12785.307;0.14994;0.06791;-0.01491;3
ACCE;1.833;12785.308;0.83258;2.92152;8.94893;3
AHRS;1.835;12785.308;17.559917;-4.048313;27.086685;0.15647765;0.00178680;0.22605079;127
LIGH;1.837;12785.311;312.0;0
GYRO;1.839;12785.314;0.14141;0.06525;-0.01252;3
MAGN;1.841;12785.316;11.60000;17.00000;-33.60000;3
ACCE;1.846;12785.321;0.89543;2.87125;8.97586;3
AHRS;1.847;12785.321;17.609934;-4.040703;27.328358;0.15687671;0.00228475;0.22805789;24
GYRO;1.849;12785.322;0.13342;0.06871;-0.01571;3
LIGH;1.850;12785.323;312.0;0
MAGN;1.852;12785.327;11.60000;17.00000;-33.60000;3
GYRO;1.854;12785.329;0.12490;0.07776;-0.01784;3
LIGH;1.858;12785.332;429.0;0
ACCE;1.859;12785.334;0.79667;2.90656;8.92977;3
AHRS;1.860;12785.334;17.714237;-3.989571;27.514395;0.15764226;0.00318653;0.22962399;67
GYRO;1.862;12785.336;0.10733;0.08709;-0.01625;3
MAGN;1.863;12785.337;11.60000;17.00000;-33.60000;3
LIGH;1.867;12785.342;429.0;0
GYRO;1.869;12785.343;0.07697;0.10093;-0.01438;3
MAGN;1.871;12785.346;11.60000;17.00000;-33.60000;3
ACCE;1.873;12785.347;0.76195;2.93709;8.91481;3
AHRS;1.873;12785.347;17.783245;-3.921241;27.645020;0.15807758;0.00408392;0.23077066;84
GYRO;1.876;12785.350;0.04341;0.11638;-0.02210;3
LIGH;1.877;12785.351;429.0;0
MAGN;1.881;12785.356;11.60000;17.00000;-33.60000;3
GYRO;1.882;12785.357;0.01358;0.12650;-0.03489;3
ACCE;1.885;12785.359;0.73682;2.86466;9.07343;3
AHRS;1.886;12785.359;17.793390;-3.831229;27.664738;0.15798020;0.00488657;0.23105386;-83
LIGH;1.888;12785.361;412.0;0
GYRO;1.889;12785.364;-0.00027;0.15020;-0.06099;3
MAGN;1.891;12785.366;11.60000;17.00000;-33.60000;3
GYRO;1.896;12785.371;0.00613;0.16778;-0.08469;3
LIGH;1.898;12785.372;412.0;0
ACCE;1.899;12785.374;0.65481;2.73597;9.13927;3
AHRS;1.900;12785.374;17.778214;-3.695189;27.585901;0.15758304;0.00588594;0.23058967;-26
MAGN;1.902;12785.376;11.60000;16.60000;-33.60000;3
GYRO;1.904;12785.378;0.02956;0.18109;-0.10040;3
LIGH;1.907;12785.381;412.0;0
GYRO;1.910;12785.385;0.05566;0.19494;-0.10306;3
MAGN;1.911;12785.386;11.60000;16.60000;-33.60000;3
ACCE;1.913;12785.387;0.42437;2.78326;9.18536;3
AHRS;1.914;12785.387;17.798002;-3.515333;27.595098;0.15738575;0.00744708;0.23090236;97
LIGH;1.917;12785.391;310.0;0
GYRO;1.919;12785.393;0.08336;0.20133;-0.09268;3
MAGN;1.921;12785.396;11.60000;16.60000;-33.60000;3
ACCE;1.925;12785.399;0.30287;2.80541;9.18715;3
AHRS;1.926;12785.399;17.827379;-3.390602;27.525835;0.15738505;0.00845855;0.23047642;-117
GYRO;1.928;12785.400;0.09880;0.20773;-0.07164;3
LIGH;1.929;12785.402;310.0;0
MAGN;1.931;12785.406;11.60000;16.60000;-33.60000;3
GYRO;1.933;12785.407;0.10839;0.20347;-0.05806;3
LIGH;1.937;12785.411;412.0;0
ACCE;1.939;12785.413;0.37050;2.77787;9.02614;3
AHRS;1.940;12785.413;17.895750;-3.205543;27.429001;0.15759280;0.01001878;0.22988082;-80
GYRO;1.942;12785.414;0.11904;0.18323;-0.04740;3
MAGN;1.943;12785.416;11.60000;16.60000;-33.60000;3
LIGH;1.947;12785.422;412.0;0
GYRO;1.949;12785.424;0.11798;0.15073;-0.04661;3
MAGN;1.951;12785.426;11.60000;16.60000;-33.60000;3
ACCE;1.953;12785.427;0.38068;2.90357;8.94474;3
AHRS;1.954;12785.427;17.997326;-3.036012;27.182159;0.15812671;0.01130997;0.22798958;-117
LIGH;1.957;12785.432;412.0;0
GYRO;1.958;12785.432;0.10253;0.12224;-0.04900;3
MAGN;1.963;12785.436;11.60000;16.60000;-33.60000;3
ACCE;1.967;12785.439;0.49440;3.01250;8.87950;3
AHRS;1.969;12785.439;18.045383;-2.977463;27.113682;0.15841937;0.01180511;0.22747038;13
GYRO;1.970;12785.440;0.07111;0.10733;-0.05912;3
LIGH;1.971;12785.442;399.0;0
MAGN;1.972;12785.446;11.60000;16.60000;-33.60000;3
GYRO;1.974;12785.447;0.04501;0.10173;-0.07537;3
ACCE;1.976;12785.451;0.52074;3.01610;8.75440;3
AHRS;1.978;12785.451;18.096535;-2.874327;27.021946;0.15865275;0.01264781;0.22681658;-10
LIGH;1.980;12785.452;399.0;0
GYRO;1.980;12785.454;0.01305;0.09987;-0.09215;3
MAGN;1.982;12785.456;11.60000;16.60000;-33.60000;3
GYRO;1.986;12785.461;-0.01997;0.09880;-0.10360;3
LIGH;1.988;12785.462;399.0;0
ACCE;1.989;12785.463;0.43634;3.13281;8.73584;3
AHRS;1.990;12785.463;18.101665;-2.776591;26.906710;0.15851565;0.01331842;0.22598279;-71
MAGN;1.992;12785.466;11.60000;16.60000;-33.60000;3
GYRO;1.993;12785.468;-0.04820;0.10679;-0.10812;3
LIGH;1.999;12785.472;311.0;0
GYRO;2.028;12785.484;-0.06898;0.13103;-0.11025;3
MAGN;2.054;12785.486;11.60000;16.60000;-33.60000;3
LIGH;2.059;12785.485;311.0;0
ACCE;2.061;12785.487;0.39863;2.98138;9.04470;3
AHRS;2.064;12785.487;18.008533;-2.566444;26.717487;0.15734555;0.01463158;0.22473282;70
MAGN;2.069;12785.492;11.60000;16.60000;-33.60000;3
LIGH;2.081;12785.492;402.0;0
GYRO;2.083;12785.493;-0.06738;0.18749;-0.09614;3
MAGN;2.084;12785.498;11.60000;16.60000;-33.60000;3
ACCE;2.085;12785.499;0.33818;3.02088;9.03213;3
AHRS;2.087;12785.499;17.973141;-2.449954;26.614235;0.15683447;0.01539624;0.22404364;127
GYRO;2.090;12785.502;-0.05886;0.21465;-0.08229;3
LIGH;2.091;12785.502;402.0;0
MAGN;2.091;12785.506;12.00000;16.60000;-33.60000;3
GYRO;2.092;12785.509;-0.04874;0.22610;-0.06232;3
LIGH;2.093;12785.512;402.0;0
AHRS;2.093;12785.513;17.888206;-2.008874;26.531483;0.15527266;0.01881547;0.22399011;-17
ACCE;2.094;12785.513;0.24421;3.06398;9.17638;3
MAGN;2.095;12785.516;12.00000;16.60000;-33.60000;3
GYRO;2.098;12785.517;-0.03276;0.24927;-0.04101;3
LIGH;2.099;12785.522;389.0;0
GYRO;2.099;12785.524;-0.02157;0.25700;-0.02876;3
MAGN;2.100;12785.526;12.00000;16.60000;-33.60000;3
ACCE;2.101;12785.527;0.29090;3.04064;9.07582;3
AHRS;2.102;12785.527;17.894131;-2.007005;26.635845;0.15530144;0.01898445;0.22486591;5
GYRO;2.103;12785.532;-0.02210;0.24128;-0.02344;3
LIGH;2.104;12785.532;389.0;0
MAGN;2.104;12785.536;12.00000;16.60000;-33.60000;3
MAGN;2.105;12785.546;12.00000;16.60000;-33.60000;3
MAGN;2.107;12785.559;12.00000;16.60000;-33.60000;3
LIGH;2.108;12785.561;309.0;0
GYRO;2.108;12785.564;0.00240;0.19015;-0.03888;3
MAGN;2.110;12785.565;12.00000;16.60000;-33.60000;3
ACCE;2.110;12785.568;0.13587;3.05740;9.05487;3
AHRS;2.111;12785.568;17.846170;-1.496729;26.292095;0.15396528;0.02270908;0.22268951;-5
GYRO;2.112;12785.571;-0.01305;0.17817;-0.03702;3
LIGH;2.113;12785.572;412.0;0
MAGN;2.113;12785.576;12.00000;16.60000;-33.60000;3
GYRO;2.114;12785.577;-0.02903;0.17151;-0.02956;3
LIGH;2.114;12785.581;412.0;0
ACCE;2.115;12785.581;0.02095;3.09989;9.03572;3
AHRS;2.117;12785.581;17.831383;-1.344715;26.211439;0.15356246;0.02384843;0.22222215;122
GYRO;2.119;12785.584;-0.04394;0.15606;-0.01545;3
MAGN;2.119;12785.585;12.00000;16.60000;-33.60000;3
GYRO;2.120;12785.591;-0.06045;0.13449;-0.00133;3
LIGH;2.121;12785.591;412.0;0
ACCE;2.121;12785.593;0.01616;3.00412;9.07402;3
AHRS;2.122;12785.593;17.784761;-1.219486;26.093134;0.15295377;0.02465062;0.22141440;-77
MAGN;2.124;12785.595;12.00000;16.60000;-33.60000;3
GYRO;2.124;12785.598;-0.07217;0.11558;0.00879;3
LIGH;2.128;12785.601;326.0;0
SOUN;2.128;84.17;0.00257;42.17
GYRO;2.132;12785.605;-0.07377;0.09800;0.01944;3
ACCE;2.147;12785.606;0.10774;2.90776;9.08959;3
AHRS;2.147;12785.606;17.719263;-1.140148;26.054239;0.15225904;0.02513720;0.22121879;10
MAGN;2.150;12785.607;12.40000;16.60000;-33.60000;3
LIGH;2.151;12785.611;326.0;0
GYRO;2.151;12785.613;-0.07057;0.08602;0.02796;3
MAGN;2.152;12785.615;12.40000;16.60000;-33.60000;3
ACCE;2.153;12785.618;0.09218;2.91434;9.07702;3
AHRS;2.153;12785.618;17.681593;-1.101308;26.335928;0.15180482;0.02576313;0.22365135;-47
GYRO;2.154;12785.619;-0.06791;0.08282;0.03542;3
LIGH;2.155;12785.621;326.0;0
MAGN;2.155;12785.625;12.40000;16.60000;-33.60000;3
GYRO;2.157;12785.626;-0.06631;0.08389;0.04767;3
ACCE;2.158;12785.630;0.02095;2.94547;9.20451;3
AHRS;2.159;12785.630;17.619703;-1.040390;26.440792;0.15114246;0.02629078;0.22463630;-82
LIGH;2.160;12785.631;310.0;0
GYRO;2.160;12785.633;-0.05459;0.07430;0.06871;3
MAGN;2.161;12785.635;12.40000;16.60000;-33.60000;3
GYRO;2.191;12785.640;-0.04021;0.03569;0.08309;3
LIGH;2.192;12785.641;310.0;0
ACCE;2.193;12785.643;-0.06105;2.79822;9.36672;3
AHRS;2.193;12785.643;17.563787;-1.006089;26.492674;0.15059394;0.02653610;0.22513841;47
MAGN;2.197;12785.645;12.40000;16.60000;-33.60000;3
GYRO;2.198;12785.646;-0.02104;0.01864;0.08868;3
LIGH;2.200;12785.651;415.0;0
GYRO;2.201;12785.653;-0.00240;0.01518;0.08469;3
ACCE;2.201;12785.654;0.05387;2.75692;9.31704;3
AHRS;2.202;12785.654;17.533751;-1.010891;26.578888;0.15033136;0.02654918;0.22586741;-89
MAGN;2.202;12785.656;12.40000;16.60000;-33.60000;3
GYRO;2.203;12785.660;0.01571;-0.03276;0.07057;3
LIGH;2.203;12785.661;415.0;0
MAGN;2.205;12785.665;12.40000;16.60000;-33.60000;3
GYRO;2.207;12785.666;0.00985;-0.06711;0.05300;3
ACCE;2.208;12785.667;-0.03531;2.82755;9.36372;3
AHRS;2.208;12785.667;17.525986;-1.054417;26.633142;0.15033959;0.02623943;0.22626878;-13
LIGH;2.209;12785.671;415.0;0
GYRO;2.211;12785.673;-0.00985;-0.06471;0.04661;3
MAGN;2.211;12785.675;12.40000;16.60000;-33.20000;3
ACCE;2.212;12785.680;0.05926;2.87244;9.31285;3
AHRS;2.213;12785.680;17.513538;-1.079177;26.724630;0.15026323;0.02612665;0.22700909;-127
GYRO;2.217;12785.681;-0.02210;-0.05806;0.05167;3
LIGH;2.217;12785.681;389.0;0
MAGN;2.218;12785.685;12.40000;16.60000;-33.20000;3
GYRO;2.219;12785.688;-0.01625;-0.05965;0.05699;3
LIGH;2.220;12785.691;389.0;0
ACCE;2.221;12785.693;0.10235;2.78984;9.19014;3
AHRS;2.221;12785.693;17.479410;-1.142909;26.821644;0.15008153;0.02565029;0.22775310;-84
MAGN;2.222;12785.695;12.40000;16.60000;-33.20000;3
GYRO;2.223;12785.696;-0.01252;-0.07057;0.05699;3
LIGH;2.233;12785.701;389.0;0
GYRO;2.234;12785.703;-0.02210;-0.09108;0.04314;3
MAGN;2.234;12785.705;12.40000;16.60000;-33.20000;3
ACCE;2.236;12785.706;0.30047;2.79284;9.09976;3
AHRS;2.237;12785.706;17.449085;-1.235170;26.980328;0.14997603;0.02502258;0.22897592;-49
GYRO;2.238;12785.710;-0.05087;-0.10013;0.02157;3
LIGH;2.238;12785.711;312.0;0
MAGN;2.265;12785.715;12.40000;16.60000;-33.20000;3
GYRO;2.266;12785.716;-0.08336;-0.09641;0.00666;3
ACCE;2.266;12785.718;0.48064;2.90536;9.02375;3
AHRS;2.267;12785.718;17.391317;-1.333231;27.061670;0.14967045;0.02418893;0.22955346;77
LIGH;2.268;12785.721;312.0;0
GYRO;2.268;12785.725;-0.13396;-0.06365;-0.01198;3
MAGN;2.269;12785.728;12.40000;16.60000;-33.20000;3
ACCE;2.270;12785.730;0.43515;2.87663;9.12191;3
AHRS;2.270;12785.730;17.317963;-1.378731;27.205839;0.14911680;0.02384565;0.23073354;-4
LIGH;2.271;12785.731;428.0;0
GYRO;2.272;12785.733;-0.15313;-0.03276;-0.01651;3
MAGN;2.272;12785.735;12.40000;16.60000;-33.20000;3
GYRO;2.273;12785.739;-0.14408;-0.01119;-0.01385;3
LIGH;2.274;12785.741;428.0;0
ACCE;2.274;12785.744;0.25738;2.75333;9.18835;3
AHRS;2.275;12785.744;17.183411;-1.398252;27.260061;0.14801724;0.02347684;0.23121819;21
GYRO;2.276;12785.746;-0.11904;0.00559;-0.00852;3
MAGN;2.277;12785.747;12.40000;16.60000;-33.20000;3
LIGH;2.277;12785.751;428.0;0
GYRO;2.302;12785.753;-0.08709;0.01678;0.00533;3
MAGN;2.302;12785.755;12.40000;16.60000;-33.20000;3
ACCE;2.303;12785.756;0.12151;2.75273;9.25000;3
AHRS;2.303;12785.756;17.087820;-1.385769;27.334473;0.14717560;0.02348129;0.23189752;-46
GYRO;2.304;12785.760;-0.05193;0.02663;0.01997;3
LIGH;2.305;12785.761;392.0;0
MAGN;2.307;12785.765;12.40000;16.60000;-33.20000;3
GYRO;2.309;12785.766;-0.02690;0.02850;0.03356;3
ACCE;2.309;12785.769;0.00239;2.75034;9.23264;3
AHRS;2.310;12785.769;17.043037;-1.360873;27.346989;0.14674729;0.02361418;0.23205267;114
LIGH;2.311;12785.771;392.0;0
GYRO;2.311;12785.773;-0.00186;0.01411;0.04900;3
MAGN;2.312;12785.775;12.40000;16.60000;-32.80000;3
GYRO;2.312;12785.780;0.01252;-0.01252;0.05859;3
LIGH;2.313;12785.781;392.0;0
ACCE;2.313;12785.782;-0.03053;2.70665;9.10395;3
AHRS;2.314;12785.782;17.032150;-1.361392;27.378492;0.14665061;0.02362777;0.23232068;39
MAGN;2.315;12785.786;12.40000;16.60000;-32.80000;3
GYRO;2.316;12785.787;0.01838;-0.04288;0.05965;3
LIGH;2.321;12785.791;315.0;0
GYRO;2.321;12785.794;0.01838;-0.06099;0.05433;3
ACCE;2.322;12785.795;0.14126;2.76650;9.19373;3
AHRS;2.322;12785.795;17.032681;-1.414546;27.426044;0.14675318;0.02324389;0.23265126;127
MAGN;2.323;12785.796;12.40000;16.60000;-32.80000;3
GYRO;2.328;12785.800;0.01784;-0.05779;0.04767;3
LIGH;2.329;12785.801;315.0;0
MAGN;2.333;12785.806;12.40000;16.60000;-32.80000;3
ACCE;2.334;12785.807;0.29030;2.73538;9.03272;3
AHRS;2.334;12785.807;17.032257;-1.448837;27.493200;0.14680576;0.02304145;0.23317076;10
GYRO;2.335;12785.808;0.01198;-0.05140;0.03089;3
LIGH;2.337;12785.811;431.0;0
GYRO;2.342;12785.814;0.00613;-0.05140;0.01891;3
MAGN;2.343;12785.816;12.40000;16.60000;-32.80000;3
ACCE;2.370;12785.819;0.32322;2.71203;8.97886;3
AHRS;2.371;12785.819;17.026501;-1.504859;27.560955;0.14685814;0.02264655;0.23366956;49
GYRO;2.372;12785.822;-0.00080;-0.04714;0.00826;3
LIGH;2.373;12785.822;431.0;0
MAGN;2.373;12785.827;12.40000;16.60000;-32.80000;3
GYRO;2.373;12785.829;-0.00080;-0.04554;-0.00160;3
LIGH;2.374;12785.831;431.0;0
ACCE;2.374;12785.833;0.23284;2.80840;9.02554;3
AHRS;2.375;12785.833;17.017557;-1.546393;27.596972;0.14686088;0.02232589;0.23392206;-96
MAGN;2.375;12785.835;12.40000;16.60000;-32.80000;3
GYRO;2.376;12785.836;0.00186;-0.04527;-0.00160;3
LIGH;2.377;12785.841;392.0;0
GYRO;2.377;12785.843;0.00879;-0.03622;0.00266;3
MAGN;2.377;12785.845;12.40000;16.60000;-32.80000;3
ACCE;2.378;12785.846;0.26276;2.84371;8.90044;3
AHRS;2.378;12785.846;17.017372;-1.583792;27.666796;0.14692223;0.02210145;0.23445962;-61
GYRO;2.379;12785.849;0.01625;-0.02077;0.00719;3
LIGH;2.380;12785.851;392.0;0
GNSS;2.380;1490625599.000;40.313341;-3.483528;592.000;0.000;12.0;0.0;23;15
MAGN;2.382;12785.855;12.40000;16.60000;-32.80000;3
GYRO;2.383;12785.856;0.01891;-0.00506;0.02157;3
ACCE;2.383;12785.858;0.22146;2.89339;8.87950;3
AHRS;2.384;12785.858;17.029787;-1.598565;27.685877;0.14705278;0.02202792;0.23459540;100
GNSS;2.385;1490625599.000;40.313341;-3.483528;592.000;0.000;12.0;0.0;23;15
LIGH;2.386;12785.861;392.0;0
GYRO;2.388;12785.862;0.01092;0.04474;0.04554;3
MAGN;2.390;12785.865;12.40000;16.60000;-32.80000;3
GYRO;2.395;12785.869;0.00453;0.08735;0.07084;3
ACCE;2.396;12785.870;0.24900;2.93050;8.94354;3
AHRS;2.396;12785.870;17.034796;-1.566164;27.696142;0.14702637;0.02232314;0.23472086;52
LIGH;2.397;12785.871;315.0;0
MAGN;2.400;12785.875;12.40000;16.60000;-32.80000;3
GYRO;2.401;12785.876;0.00186;0.11025;0.08709;3
LIGH;2.406;12785.881;315.0;0
ACCE;2.408;12785.882;0.25618;2.95564;8.99262;3
AHRS;2.408;12785.882;17.040062;-1.535477;27.678734;0.14701106;0.02256902;0.23461209;-72
GYRO;2.409;12785.883;-0.00133;0.13183;0.09774;3
MAGN;2.410;12785.885;12.40000;16.60000;-32.80000;3
GYRO;2.415;12785.890;-0.01039;0.16858;0.11185;3
LIGH;2.416;12785.891;424.0;0
MAGN;2.420;12785.894;12.40000;16.60000;-32.80000;3
ACCE;2.421;12785.895;0.28252;2.89579;9.07941;3
AHRS;2.421;12785.895;17.029196;-1.448665;27.520212;0.14677434;0.02307115;0.23339878;-83
GYRO;2.422;12785.896;-0.02051;0.19814;0.12384;3
LIGH;2.426;12785.901;424.0;0
GYRO;2.428;12785.903;-0.04394;0.20986;0.13023;3
MAGN;2.432;12785.905;12.40000;16.60000;-32.80000;3
ACCE;2.433;12785.907;0.19213;2.82815;8.97945;3
AHRS;2.433;12785.907;16.997812;-1.327690;27.406754;0.14628859;0.02387593;0.23261470;-77
GYRO;2.434;12785.909;-0.08815;0.16645;0.11878;3
LIGH;2.437;12785.911;424.0;0
MAGN;2.440;12785.915;12.40000;16.60000;-32.80000;3
GYRO;2.441;12785.916;-0.14674;0.06445;0.08336;3
ACCE;2.445;12785.919;0.16700;2.69946;9.17278;3
AHRS;2.446;12785.919;16.893383;-1.265392;27.401709;0.14528786;0.02417713;0.23269336;-23
LIGH;2.448;12785.921;402.0;0
GYRO;2.448;12785.923;-0.17763;-0.02024;0.03649;3
MAGN;2.450;12785.925;12.40000;16.60000;-32.80000;3
GYRO;2.454;12785.929;-0.17870;-0.05167;0.03649;3
BLE4;2.456;2016;12;-85
BLE4;2.457;2016;11;-92
BLE4;2.457;2016;16;-93
BLE4;2.457;2016;10;-95
BLE4;2.457;2016;14;-95
BLE4;2.458;2016;15;-98
BLE4;2.458;2016;13;-98
BLE4;2.458;2016;9;-100
LIGH;2.458;12785.931;402.0;0
ACCE;2.459;12785.933;0.24062;2.59831;9.43914;3
AHRS;2.460;12785.933;16.734388;-1.305241;27.440582;0.14402790;0.02356437;0.23303223;-12
MAGN;2.461;12785.935;12.40000;16.60000;-32.80000;3
GYRO;2.461;12785.936;-0.15952;-0.06392;-0.03276;3
LIGH;2.467;12785.941;402.0;0
GYRO;2.468;12785.943;-0.13129;-0.07191;-0.04740;3
MAGN;2.470;12785.945;12.40000;16.60000;-32.80000;3
ACCE;2.471;12785.946;0.07183;2.60729;9.46069;3
AHRS;2.472;12785.946;16.601067;-1.341946;27.590483;0.14295460;0.02316849;0.23429687;-17
GYRO;2.474;12785.949;-0.09721;-0.06685;-0.04314;3
LIGH;2.477;12785.951;318.0;0
GYRO;2.482;12785.956;-0.04820;-0.05060;-0.01917;3
MAGN;2.483;12785.955;12.40000;16.60000;-32.80000;3
ACCE;2.483;12785.958;0.16939;2.62045;9.42058;3
AHRS;2.484;12785.958;16.526829;-1.379544;27.659348;0.14239550;0.02278470;0.23485743;2
LIGH;2.486;12785.961;318.0;0
GYRO;2.488;12785.962;-0.00186;-0.03649;0.00586;3
MAGN;2.490;12785.965;12.40000;16.60000;-32.80000;3
GYRO;2.495;12785.969;0.04128;0.02397;0.03622;3
ACCE;2.496;12785.970;0.33998;2.67313;9.38168;3
AHRS;2.497;12785.970;16.524891;-1.399305;27.696936;0.14241232;0.02266162;0.23514897;93
LIGH;2.497;12785.971;437.0;0
MAGN;2.500;12785.975;12.40000;16.60000;-32.80000;3
GYRO;2.501;12785.976;0.07590;0.10360;0.06072;3
LIGH;2.506;12785.981;437.0;0
ACCE;2.508;12785.982;0.38188;2.68390;9.32601;3
AHRS;2.508;12785.982;16.544542;-1.376807;27.712828;0.14252767;0.02291101;0.23530234;103
GYRO;2.509;12785.983;0.12863;0.16591;0.08735;3
MAGN;2.510;12785.985;12.40000;16.60000;-32.80000;3
GYRO;2.515;12785.989;0.19841;0.23116;0.10706;3
LIGH;2.517;12785.991;437.0;0
ACCE;2.520;12785.994;0.48064;2.61926;9.38048;3
AHRS;2.520;12785.994;16.645458;-1.269789;27.613525;0.14317429;0.02389460;0.23456270;96
MAGN;2.521;12785.995;12.40000;16.60000;-32.80000;3
GYRO;2.522;12785.996;0.30333;0.33849;0.12943;3
LIGH;2.527;12786.001;392.0;0
GYRO;2.528;12786.003;0.42051;0.47298;0.14860;3
MAGN;2.530;12786.005;12.40000;16.60000;-32.80000;3
ACCE;2.533;12786.006;0.55785;2.53546;9.47146;3
AHRS;2.533;12786.006;16.890831;-1.021361;27.091938;0.14484096;0.02582761;0.23040375;-91
GYRO;2.535;12786.009;0.51852;0.59255;0.16032;3
LIGH;2.536;12786.011;392.0;0
MAGN;2.540;12786.015;12.40000;16.60000;-32.80000;3
GYRO;2.541;12786.016;0.60321;0.65407;0.17204;3
ACCE;2.543;12786.018;0.14545;2.88561;9.22486;3
AHRS;2.544;12786.018;17.292973;-0.608243;26.901064;0.14743249;0.02986524;0.22918281;75
LIGH;2.548;12786.021;392.0;0
GYRO;2.549;12786.023;0.62984;0.70414;0.18296;3
MAGN;2.550;12786.025;12.40000;16.60000;-32.80000;3
GYRO;2.554;12786.029;0.63144;0.76433;0.19521;3
ACCE;2.555;12786.030;-0.04788;3.20823;9.08899;3
AHRS;2.556;12786.030;17.782068;-0.091516;26.206291;0.15071054;0.03427004;0.22386041;-124
LIGH;2.557;12786.031;315.0;0
MAGN;2.560;12786.035;12.80000;16.60000;-32.80000;3
GYRO;2.562;12786.036;0.60001;0.78803;0.20453;3
LIGH;2.567;12786.042;315.0;0
ACCE;2.569;12786.044;-0.40462;3.19985;8.41143;3
AHRS;2.570;12786.044;18.030762;0.205686;26.040543;0.15227127;0.03703089;0.22278622;13
GYRO;2.571;12786.045;0.46259;0.69482;0.18695;3
MAGN;2.572;12786.046;12.80000;16.60000;-32.80000;3
LIGH;2.576;12786.051;412.0;0
GYRO;2.578;12786.053;0.27244;0.49934;0.15606;3
MAGN;2.581;12786.055;13.60000;16.60000;-32.80000;3
ACCE;2.582;12786.056;-0.56922;3.09810;8.33302;3
AHRS;2.582;12786.056;18.405947;0.768201;25.498402;0.15452547;0.04174803;0.21888399;-120
GYRO;2.585;12786.059;0.16591;0.34009;0.14141;3
LIGH;2.586;12786.061;412.0;0
MAGN;2.591;12786.065;13.60000;16.60000;-32.80000;3
GYRO;2.592;12786.066;0.10892;0.19761;0.12224;3
ACCE;2.594;12786.068;-0.43036;3.12862;8.87112;3
AHRS;2.595;12786.068;18.512566;0.956524;25.744528;0.15496767;0.04386423;0.22117862;80
LIGH;2.597;12786.071;412.0;0
SOUN;2.598;28.38;0.00087;32.73
GYRO;2.602;12786.073;0.11159;0.14887;0.10759;3
MAGN;2.603;12786.075;14.60000;16.60000;-32.80000;3
GYRO;2.605;12786.080;0.10679;0.18935;0.07883;3
LIGH;2.607;12786.081;315.0;0
ACCE;2.607;12786.081;0.00180;3.12264;8.81844;3
AHRS;2.608;12786.081;18.595646;1.049682;26.358246;0.15524338;0.04563659;0.22643220;-47
MAGN;2.611;12786.085;15.00000;16.60000;-32.80000;3
GYRO;2.612;12786.087;0.04394;0.26179;0.03089;3
LIGH;2.617;12786.091;315.0;0
GYRO;2.619;12786.093;-0.04767;0.28656;-0.01784;3
ACCE;2.620;12786.094;-0.16400;3.26988;8.68257;3
AHRS;2.621;12786.094;18.602690;1.256075;27.009251;0.15462270;0.04825940;0.23216228;67
MAGN;2.622;12786.096;15.00000;16.60000;-32.80000;3
GYRO;2.626;12786.100;-0.15633;0.25247;-0.05539;3
LIGH;2.627;12786.101;315.0;0
MAGN;2.632;12786.106;16.00000;16.60000;-32.80000;3
ACCE;2.633;12786.107;-0.51834;3.31118;9.37450;3
AHRS;2.634;12786.107;18.547035;1.376837;28.084724;0.15344357;0.05060142;0.24132903;78
GYRO;2.636;12786.109;-0.20533;0.22530;-0.05619;3
LIGH;2.637;12786.111;307.0;0
MAGN;2.640;12786.115;16.00000;16.60000;-32.80000;3
GYRO;2.642;12786.116;-0.19521;0.28070;-0.03808;3
ACCE;2.645;12786.119;-0.63686;3.25731;9.50498;3
AHRS;2.646;12786.119;18.354164;1.643293;28.570103;0.15104611;0.05306727;0.24577913;76
LIGH;2.649;12786.121;307.0;0
GYRO;2.649;12786.123;-0.20693;0.33476;-0.02557;3
MAGN;2.651;12786.125;16.70000;16.60000;-32.80000;3
GYRO;2.655;12786.130;-0.26498;0.30307;-0.02344;3
LIGH;2.657;12786.131;392.0;0
ACCE;2.658;12786.133;-0.63267;2.93110;9.14645;3
AHRS;2.659;12786.133;18.158615;1.910480;29.127230;0.14857037;0.05560790;0.25081599;123
MAGN;2.661;12786.135;17.50000;16.60000;-32.80000;3
GYRO;2.662;12786.136;-0.33050;0.19095;-0.00959;3
LIGH;2.667;12786.141;392.0;0
GYRO;2.668;12786.143;-0.33636;0.07217;0.03063;3
MAGN;2.671;12786.145;17.90000;16.60000;-32.80000;3
ACCE;2.672;12786.146;-0.59975;2.42832;9.86710;3
AHRS;2.673;12786.146;17.848785;2.018916;30.820923;0.14490548;0.05799533;0.26510915;-92
GYRO;2.675;12786.150;-0.25540;0.04394;0.06764;3
LIGH;2.677;12786.151;392.0;0
MAGN;2.681;12786.155;17.30000;16.60000;-32.80000;3
GYRO;2.682;12786.157;-0.15100;0.07191;0.07270;3
ACCE;2.684;12786.159;-0.23463;2.35170;10.13645;3
AHRS;2.685;12786.159;17.634144;2.031017;31.193184;0.14290434;0.05807357;0.26826012;70
LIGH;2.687;12786.161;316.0;0
GYRO;2.689;12786.163;-0.05300;0.10333;0.04874;3
MAGN;2.690;12786.165;18.10000;16.60000;-32.80000;3
ACCE;2.695;12786.170;-0.07063;2.42413;9.88386;3
AHRS;2.697;12786.170;17.568995;2.042936;31.772257;0.14203992;0.05874147;0.27309105;-27
LIGH;2.698;12786.171;316.0;0
GYRO;2.699;12786.172;-0.01571;0.09561;0.00613;3
MAGN;2.701;12786.176;18.50000;16.60000;-32.80000;3
GYRO;2.703;12786.178;-0.01838;0.09215;-0.02663;3
LIGH;2.707;12786.181;316.0;0
ACCE;2.708;12786.183;0.22087;2.65098;9.84675;3
AHRS;2.709;12786.183;17.516321;2.082279;32.363674;0.14120285;0.05967395;0.27804872;-22
GYRO;2.711;12786.185;-0.04234;0.17577;-0.06258;3
MAGN;2.712;12786.186;18.10000;16.60000;-32.80000;3
LIGH;2.717;12786.191;310.0;0
GYRO;2.718;12786.193;-0.06525;0.38563;-0.10120;3
MAGN;2.721;12786.195;18.10000;16.60000;-32.80000;3
ACCE;2.722;12786.196;0.14784;3.03884;9.72525;3
AHRS;2.723;12786.196;17.453928;2.311592;32.537296;0.14003572;0.06163532;0.27977973;-87
GYRO;2.725;12786.199;-0.05087;0.58749;-0.12197;3
LIGH;2.726;12786.201;310.0;0
MAGN;2.731;12786.205;18.10000;16.60000;-32.80000;3
GYRO;2.732;12786.206;0.00985;0.81866;-0.12730;3
ACCE;2.734;12786.209;-0.24062;3.14299;9.35415;3
AHRS;2.735;12786.209;17.434645;2.874402;32.398678;0.13858016;0.06607603;0.27932090;-15
LIGH;2.737;12786.211;402.0;0
GYRO;2.738;12786.213;0.08922;1.02052;-0.12357;3
MAGN;2.740;12786.215;19.20000;16.60000;-32.80000;3
GYRO;2.745;12786.220;0.14994;1.18164;-0.12730;3
LIGH;2.747;12786.221;402.0;0
ACCE;2.750;12786.222;-0.28611;3.06458;9.16081;3
AHRS;2.750;12786.222;17.519218;3.726996;32.234097;0.13730444;0.07312915;0.27897504;-41
MAGN;2.752;12786.226;19.20000;16.60000;-32.80000;3
GYRO;2.753;12786.227;0.19095;1.30948;-0.14381;3
LIGH;2.757;12786.231;402.0;0
WIFI;2.757;18156.427;test-CAR;00:0b:86:27:3e:d2;-81
WIFI;2.757;18156.427;portal-csic;00:0b:86:27:3e:d1;-81
WIFI;2.757;18156.427;eduroam;00:0b:86:27:3e:d0;-81
WIFI;2.757;18156.427;SMC_LOPSI;00:13:f7:80:98:e4;-59
GYRO;2.763;12786.234;0.23036;1.41014;-0.15713;3
ACCE;2.764;12786.235;-0.50757;3.03704;8.78373;3
AHRS;2.765;12786.235;17.677130;4.822576;31.675087;0.13634172;0.08189062;0.27565023;-66
MAGN;2.766;12786.236;20.00000;16.60000;-32.80000;3
LIGH;2.767;12786.241;312.0;0
GYRO;2.767;12786.241;0.27937;1.53851;-0.14221;3
MAGN;2.771;12786.245;20.90000;16.60000;-32.80000;3
ACCE;2.772;12786.247;-0.92656;3.15795;8.61613;3
AHRS;2.773;12786.247;17.809032;5.536098;31.768049;0.13564636;0.08820377;0.27726671;62
GYRO;2.774;12786.248;0.31186;1.65009;-0.09774;3
LIGH;2.777;12786.251;312.0;0
MAGN;2.780;12786.255;21.50000;16.60000;-32.80000;3
GYRO;2.782;12786.256;0.29907;1.67513;-0.06711;3
ACCE;2.784;12786.259;-1.22044;3.22260;8.48565;3
AHRS;2.785;12786.259;18.071184;6.993930;31.853222;0.13420849;0.10094110;0.27970770;42
LIGH;2.786;12786.261;312.0;0
GYRO;2.788;12786.263;0.24901;1.66048;-0.05433;3
MAGN;2.790;12786.265;21.50000;16.60000;-32.80000;3
GYRO;2.795;12786.270;0.20267;1.59577;-0.07350;3
LIGH;2.797;12786.271;298.0;0
ACCE;2.798;12786.273;-1.68552;3.10827;8.19655;3
AHRS;2.799;12786.273;18.244007;8.283085;30.857313;0.13345444;0.11080435;0.27302480;-58
MAGN;2.801;12786.275;22.80000;16.60000;-32.80000;3
GYRO;2.802;12786.276;0.18189;1.41760;-0.12757;3
LIGH;2.806;12786.281;298.0;0
GYRO;2.808;12786.283;0.18935;1.14649;-0.17097;3
MAGN;2.810;12786.285;23.40000;16.60000;-32.80000;3
ACCE;2.812;12786.286;-2.39360;2.62584;8.29052;3
AHRS;2.812;12786.286;18.350489;9.389541;30.995350;0.13155177;0.12032573;0.27547196;116
GYRO;2.815;12786.290;0.19681;0.86047;-0.17018;3
LIGH;2.816;12786.291;309.0;0
MAGN;2.820;12786.295;24.00000;17.00000;-32.80000;3
GYRO;2.822;12786.296;0.18243;0.65487;-0.12597;3
ACCE;2.824;12786.299;-2.68450;2.72400;8.68317;3
AHRS;2.824;12786.299;18.451174;10.076930;31.305107;0.13039120;0.12656192;0.27884218;-78
LIGH;2.827;12786.301;309.0;0
GYRO;2.828;12786.303;0.16591;0.48017;-0.05140;3
MAGN;2.831;12786.305;24.60000;17.00000;-32.80000;3
GYRO;2.835;12786.310;0.14354;0.39575;-0.00080;3
LIGH;2.837;12786.311;309.0;0
ACCE;2.837;12786.311;-2.62464;3.20943;9.06804;3
AHRS;2.838;12786.311;18.559336;10.482512;31.590275;0.12997626;0.13045952;0.28168738;40
MAGN;2.841;12786.315;24.60000;17.00000;-32.80000;3
GYRO;2.842;12786.317;0.10679;0.36565;0.02583;3
LIGH;2.847;12786.321;289.0;0
ACCE;2.849;12786.323;-2.56180;3.46202;8.80049;3
AHRS;2.849;12786.323;18.619436;10.677345;31.928328;0.12960461;0.13257599;0.28470716;-108
GYRO;2.850;12786.324;0.02690;0.30653;0.04261;3
MAGN;2.851;12786.326;24.60000;17.00000;-32.30000;3
LIGH;2.856;12786.331;289.0;0
GYRO;2.858;12786.333;-0.06365;0.11611;0.05113;3
MAGN;2.861;12786.335;24.10000;17.00000;-32.30000;3
ACCE;2.862;12786.336;-2.34751;3.23098;8.45572;3
AHRS;2.862;12786.336;18.614182;10.894789;32.131916;0.12878174;0.13457772;0.28662056;63
GYRO;2.865;12786.339;-0.06951;-0.08256;0.05087;3
LIGH;2.866;12786.341;289.0;0
MAGN;2.871;12786.345;24.10000;17.00000;-32.30000;3
GYRO;2.872;12786.346;-0.02530;-0.24128;0.03515;3
ACCE;2.874;12786.349;-1.65858;2.72041;8.89207;3
AHRS;2.874;12786.349;18.558239;10.749811;32.253105;0.12854028;0.13339902;0.28742972;60
LIGH;2.877;12786.351;286.0;0
GYRO;2.878;12786.353;0.01465;-0.17896;0.01012;3
MAGN;2.881;12786.356;24.10000;17.00000;-32.30000;3
GYRO;2.885;12786.360;0.03009;0.07910;-0.02637;3
ACCE;2.886;12786.361;-0.90740;2.69707;9.19972;3
AHRS;2.888;12786.361;18.541819;10.659125;32.494995;0.12835161;0.13288949;0.28930494;-17
LIGH;2.889;12786.362;286.0;0
MAGN;2.891;12786.366;24.60000;17.00000;-31.80000;3
GYRO;2.892;12786.367;0.04661;0.41412;-0.08309;3
LIGH;2.897;12786.372;302.0;0
ACCE;2.899;12786.373;-1.10193;2.87603;8.76757;3
AHRS;2.899;12786.373;18.543671;10.803097;32.827282;0.12761402;0.13444427;0.29218856;125
GYRO;2.900;12786.375;0.06045;0.73849;-0.16432;3
MAGN;2.901;12786.376;23.90000;17.40000;-31.80000;3
LIGH;2.907;12786.381;302.0;0
GYRO;2.908;12786.383;0.06898;0.84023;-0.21438;3
MAGN;2.911;12786.386;24.50000;17.40000;-31.80000;3
ACCE;2.912;12786.387;-2.02190;3.09750;8.01279;3
AHRS;2.913;12786.387;18.573029;11.612977;31.861837;0.12697291;0.14007409;0.28518972;70
GYRO;2.915;12786.390;0.05673;0.79229;-0.21385;3
LIGH;2.917;12786.391;302.0;0
MAGN;2.921;12786.395;24.50000;17.40000;-31.80000;3
GYRO;2.922;12786.397;0.01997;0.75021;-0.21145;3
ACCE;2.924;12786.399;-2.56778;3.50332;7.82485;3
AHRS;2.925;12786.399;18.596825;12.314289;31.494223;0.12588939;0.14547150;0.28296050;63
LIGH;2.929;12786.403;282.0;0
GYRO;2.931;12786.405;-0.04980;0.71160;-0.22051;3
MAGN;2.933;12786.408;24.50000;17.40000;-31.30000;3
LIGH;2.937;12786.412;282.0;0
ACCE;2.939;12786.413;-2.58993;3.40096;8.06966;3
AHRS;2.940;12786.413;18.573105;12.741814;30.977467;0.12530677;0.14836101;0.27917752;-31
GYRO;2.942;12786.415;-0.16858;0.61466;-0.23516;3
MAGN;2.943;12786.416;24.50000;17.40000;-31.30000;3
LIGH;2.947;12786.422;278.0;0
GYRO;2.949;12786.424;-0.23942;0.47990;-0.23143;3
ACCE;2.951;12786.426;-2.37984;3.05740;8.65205;3
AHRS;2.952;12786.426;18.300394;13.399101;30.627241;0.12191071;0.15280053;0.27685454;-116
MAGN;2.954;12786.427;24.50000;17.40000;-31.30000;3
GYRO;2.956;12786.430;-0.23995;0.42078;-0.22930;3
LIGH;2.957;12786.432;278.0;0
MAGN;2.961;12786.436;24.50000;17.40000;-30.90000;3
GYRO;2.963;12786.437;-0.27990;0.31452;-0.24421;3
ACCE;2.964;12786.438;-2.43670;2.78625;8.60237;3
AHRS;2.965;12786.438;18.044508;13.745080;30.482716;0.11914721;0.15495275;0.27587256;-107
LIGH;2.967;12786.442;278.0;0
GYRO;2.970;12786.444;-0.31292;0.14248;-0.27164;3
MAGN;2.973;12786.448;25.00000;17.40000;-30.90000;3
ACCE;2.977;12786.450;-2.42054;2.65697;8.54969;3
AHRS;2.978;12786.450;17.885727;13.840726;30.739248;0.11725097;0.15566909;0.27797574;-30
LIGH;2.980;12786.452;293.0;0
GYRO;2.981;12786.452;-0.31399;-0.03968;-0.30360;3
MAGN;2.982;12786.456;25.00000;17.80000;-30.90000;3
GYRO;2.984;12786.459;-0.28842;-0.15686;-0.34435;3
LIGH;2.987;12786.461;293.0;0
ACCE;2.989;12786.463;-1.51553;2.65876;7.57705;3
AHRS;2.995;12786.463;17.577646;13.805519;30.809326;0.11468571;0.15479934;0.27831641;104
MAGN;2.997;12786.466;25.40000;17.80000;-30.90000;3
GYRO;2.998;12786.467;-0.29907;-0.09694;-0.43463;3
LIGH;3.000;12786.472;293.0;0
GYRO;3.001;12786.474;-0.41412;0.08602;-0.48443;3
MAGN;3.003;12786.476;25.40000;17.80000;-30.50000;3
ACCE;3.004;12786.477;-1.70527;2.33734;8.27376;3
AHRS;3.005;12786.477;17.165319;13.867505;31.619852;0.11001853;0.15521567;0.28476024;2
GYRO;3.010;12786.482;-0.51106;0.49295;-0.46392;3
LIGH;3.011;12786.482;281.0;0
MAGN;3.012;12786.486;25.40000;17.80000;-30.50000;3
GYRO;3.014;12786.489;-0.47218;0.99576;-0.39841;3
ACCE;3.015;12786.490;-2.61088;2.81917;9.81323;3
AHRS;3.017;12786.490;16.640116;14.565134;31.556753;0.10402079;0.15973230;0.28453654;-100
LIGH;3.019;12786.491;281.0;0
MAGN;3.021;12786.496;25.40000;18.20000;-30.50000;3
GYRO;3.023;12786.497;-0.29907;1.19043;-0.31878;3
LIGH;3.041;12786.502;283.0;0
ACCE;3.042;12786.503;-3.67929;2.88920;9.88147;3
AHRS;3.042;12786.503;16.352493;15.724608;30.290792;0.10061178;0.16750738;0.27496135;-20
GYRO;3.043;12786.504;-0.14674;1.09136;-0.24288;3
MAGN;3.044;12786.506;25.40000;18.20000;-30.50000;3
LIGH;3.045;12786.511;283.0;0
GYRO;3.045;12786.513;-0.13609;0.71586;-0.18163;3
MAGN;3.046;12786.515;25.80000;18.60000;-30.10000;3
ACCE;3.047;12786.517;-3.93607;2.75632;8.87830;3
AHRS;3.047;12786.517;16.258102;16.175734;30.080900;0.09905809;0.17083593;0.27355099;115
GYRO;3.048;12786.520;-0.26232;0.26206;-0.20400;3
LIGH;3.049;12786.521;283.0;0
SOUN;3.049;56.95;0.00174;38.78
MAGN;3.053;12786.526;25.80000;19.30000;-30.10000;3
GYRO;3.054;12786.527;-0.42371;-0.19414;-0.26392;3
ACCE;3.055;12786.529;-3.60387;2.83354;8.57962;3
AHRS;3.056;12786.529;15.948503;16.291725;29.813269;0.09660927;0.17092815;0.27118230;-21
LIGH;3.060;12786.531;293.0;0
GYRO;3.060;12786.533;-0.53769;-0.44581;-0.30680;3
MAGN;3.061;12786.535;25.80000;19.70000;-30.10000;3
GYRO;3.067;12786.540;-0.58669;-0.53716;-0.32997;3
LIGH;3.068;12786.542;293.0;0
ACCE;3.069;12786.542;-3.28245;2.51032;9.27813;3
AHRS;3.069;12786.542;15.442694;15.980020;30.017986;0.09284145;0.16749750;0.27216974;112
MAGN;3.080;12786.546;25.80000;20.10000;-30.10000;3
GYRO;3.087;12786.547;-0.50467;-0.46898;-0.28576;3
LIGH;3.088;12786.551;293.0;0
GYRO;3.088;12786.554;-0.30493;-0.28975;-0.17284;3
ACCE;3.089;12786.555;-3.91452;2.30322;9.63726;3
AHRS;3.089;12786.555;15.053586;15.781212;30.055841;0.09002296;0.16508737;0.27198935;-104
MAGN;3.090;12786.556;25.80000;20.10000;-30.10000;3
GYRO;3.090;12786.561;-0.07910;-0.09055;-0.03169;3
LIGH;3.091;12786.561;282.0;0
MAGN;3.092;12786.565;25.80000;21.00000;-30.10000;3
ACCE;3.093;12786.567;-4.22936;2.58394;9.23084;3
AHRS;3.093;12786.567;15.008866;15.844319;30.098732;0.08943927;0.16554798;0.27235368;14
GYRO;3.094;12786.568;0.22504;0.11691;0.15366;3
LIGH;3.097;12786.571;282.0;0
MAGN;3.101;12786.575;25.80000;21.00000;-31.60000;3
GYRO;3.102;12786.576;0.43383;0.21811;0.26072;3
ACCE;3.105;12786.579;-3.50032;3.10229;8.50420;3
AHRS;3.105;12786.579;15.361331;16.027126;29.488716;0.09282680;0.16729057;0.26777899;67
LIGH;3.107;12786.581;282.0;0
GYRO;3.108;12786.583;0.45513;0.31319;0.24874;3
MAGN;3.110;12786.585;25.80000;21.50000;-33.40000;3
GYRO;3.115;12786.590;0.36086;0.39095;0.18669;3
LIGH;3.117;12786.591;287.0;0
ACCE;3.118;12786.593;-3.28963;3.26390;7.53336;3
AHRS;3.119;12786.593;15.746406;16.333178;28.209730;0.09721294;0.16951387;0.25782397;-53
MAGN;3.121;12786.595;25.80000;21.10000;-33.40000;3
GYRO;3.122;12786.596;0.17284;0.41306;0.08842;3
LIGH;3.127;12786.601;287.0;0
GYRO;3.128;12786.603;-0.02210;0.34541;-0.01758;3
MAGN;3.130;12786.605;25.80000;21.10000;-35.00000;3
ACCE;3.132;12786.606;-3.61884;3.10887;7.47350;3
AHRS;3.132;12786.606;15.841617;16.695457;26.479023;0.09978806;0.17119929;0.24390866;-55
GYRO;3.135;12786.610;-0.17231;0.23409;-0.10786;3
LIGH;3.136;12786.611;296.0;0
MAGN;3.140;12786.615;25.80000;21.70000;-37.00000;3
GYRO;3.142;12786.616;-0.26285;0.15393;-0.15926;3
ACCE;3.144;12786.618;-3.87921;2.85030;8.14448;3
AHRS;3.145;12786.618;15.665247;16.936977;25.350605;0.09949643;0.17191327;0.23458864;24
LIGH;3.147;12786.621;296.0;0
GYRO;3.148;12786.623;-0.31772;0.10999;-0.18109;3
MAGN;3.150;12786.625;25.00000;21.70000;-37.00000;3
ACCE;3.155;12786.630;-3.74274;2.70126;8.85675;3
AHRS;3.156;12786.630;15.529045;17.048950;24.285982;0.09972510;0.17169173;0.22569941;-31
GYRO;3.157;12786.631;-0.27297;0.27963;-0.14035;3
LIGH;3.158;12786.631;296.0;0
MAGN;3.161;12786.635;24.60000;21.70000;-37.80000;3
GYRO;3.163;12786.637;-0.16858;0.48976;-0.06738;3
LIGH;3.166;12786.641;282.0;0
ACCE;3.168;12786.643;-3.72538;2.42353;8.66402;3
AHRS;3.169;12786.643;15.308494;17.427465;23.118725;0.09890001;0.17348443;0.21607479;49
GYRO;3.170;12786.644;-0.01465;0.65860;0.01917;3
MAGN;3.171;12786.646;24.00000;21.70000;-38.40000;3
LIGH;3.177;12786.651;282.0;0
GYRO;3.177;12786.651;0.12810;0.75687;0.07590;3
MAGN;3.199;12786.655;24.00000;21.70000;-38.40000;3
ACCE;3.199;12786.656;-3.80858;2.27569;8.42220;3
AHRS;3.200;12786.656;15.344756;18.047913;20.309811;0.10238418;0.17625575;0.19318143;-104
GYRO;3.201;12786.658;0.23090;0.88257;0.10067;3
LIGH;3.202;12786.661;282.0;0
MAGN;3.203;12786.665;23.60000;21.70000;-38.90000;3
GYRO;3.204;12786.666;0.28629;1.04449;0.09268;3
ACCE;3.204;12786.669;-3.77625;2.50733;8.13969;3
AHRS;3.205;12786.669;15.572336;18.920061;19.052980;0.10483976;0.18271537;0.18370748;-11
LIGH;3.207;12786.671;284.0;0
GYRO;3.207;12786.673;0.27404;1.13371;0.05539;3
MAGN;3.208;12786.675;23.60000;22.10000;-39.70000;3
GYRO;3.209;12786.680;0.24581;1.14862;-0.00533;3
LIGH;3.210;12786.681;284.0;0
ACCE;3.210;12786.681;-3.90674;2.85748;7.83862;3
AHRS;3.211;12786.681;15.781500;19.874771;16.952480;0.10855179;0.18900280;0.16724582;67
MAGN;3.213;12786.685;23.60000;22.10000;-39.20000;3
GYRO;3.213;12786.687;0.20160;1.15102;-0.09028;3
LIGH;3.221;12786.691;287.0;0
GYRO;3.222;12786.693;0.13396;1.13930;-0.17417;3
ACCE;3.222;12786.694;-4.21260;2.90058;7.81467;3
AHRS;3.223;12786.694;15.882540;20.878862;15.714424;0.11006264;0.19634780;0.15795131;-114
MAGN;3.224;12786.696;24.00000;22.10000;-39.60000;3
GYRO;3.231;12786.700;0.02850;1.09909;-0.23862;3
LIGH;3.232;12786.702;287.0;0
MAGN;3.232;12786.706;24.00000;22.50000;-39.60000;3
ACCE;3.233;12786.707;-4.79918;2.95983;8.01040;3
AHRS;3.233;12786.707;15.876537;21.427593;13.556388;0.11301900;0.19885084;0.14035226;43
GYRO;3.234;12786.708;-0.09454;1.01413;-0.29242;3
LIGH;3.242;12786.711;287.0;0
MAGN;3.243;12786.715;24.00000;22.50000;-39.60000;3
GYRO;3.243;12786.716;-0.17284;0.89615;-0.32784;3
ACCE;3.277;12786.719;-4.86741;2.75213;8.48625;3
AHRS;3.277;12786.719;15.651667;22.439678;12.572662;0.11164995;0.20622721;0.13273847;-72
LIGH;3.278;12786.721;267.0;0
GYRO;3.278;12786.723;-0.17390;0.79682;-0.34754;3
MAGN;3.279;12786.725;24.00000;22.50000;-39.60000;3
GYRO;3.279;12786.730;-0.13183;0.74409;-0.35926;3
LIGH;3.280;12786.731;267.0;0
ACCE;3.280;12786.734;-4.64056;2.48279;8.95551;3
AHRS;3.281;12786.734;15.411054;23.145885;11.416251;0.11093137;0.21088281;0.12332447;28
MAGN;3.281;12786.736;23.60000;22.50000;-39.60000;3
GYRO;3.282;12786.737;-0.04874;0.71106;-0.36618;3
LIGH;3.282;12786.741;265.0;0
GYRO;3.283;12786.743;0.01358;0.71053;-0.37098;3
MAGN;3.283;12786.745;23.60000;22.50000;-40.00000;3
MAGN;3.284;12786.755;23.60000;22.90000;-40.00000;3
GYRO;3.284;12786.756;0.09880;0.81439;-0.39202;3
ACCE;3.285;12786.758;-3.99832;2.56299;7.94695;3
AHRS;3.285;12786.758;15.206934;24.489889;8.953664;0.11250218;0.21967836;0.10358705;-80
LIGH;3.287;12786.761;268.0;0
GNSS;3.287;1490625600.000;40.313342;-3.483529;592.000;0.000;12.0;0.0;23;15
GYRO;3.289;12786.763;0.09188;0.90974;-0.42078;3
MAGN;3.290;12786.765;23.60000;22.90000;-39.30000;3
GNSS;3.291;1490625600.000;40.313342;-3.483529;592.000;0.000;12.0;0.0;23;15
GYRO;3.295;12786.769;0.05513;1.00268;-0.44422;3
LIGH;3.297;12786.771;276.0;0
ACCE;3.297;12786.771;-3.98395;2.77189;7.63571;3
AHRS;3.297;12786.771;15.136575;25.300577;7.979550;0.11309417;0.22550736;0.09607207;-23
MAGN;3.300;12786.775;23.60000;22.90000;-39.30000;3
GYRO;3.301;12786.776;-0.01944;1.10282;-0.44688;3
LIGH;3.306;12786.781;276.0;0
GYRO;3.308;12786.782;-0.10040;1.16780;-0.42131;3
ACCE;3.308;12786.783;-4.52803;3.18489;7.78116;3
AHRS;3.309;12786.783;14.990453;26.258446;7.298175;0.11244284;0.23283577;0.09102222;-76
MAGN;3.310;12786.785;23.60000;22.90000;-39.30000;3
GYRO;3.314;12786.789;-0.20054;1.20934;-0.38882;3
LIGH;3.316;12786.791;276.0;0
MAGN;3.320;12786.795;23.60000;22.90000;-39.30000;3
ACCE;3.321;12786.796;-4.72855;3.00592;8.06666;3
AHRS;3.321;12786.796;14.886600;26.765579;5.715506;0.11442819;0.23550321;0.07804062;-111
GYRO;3.322;12786.796;-0.29961;1.20987;-0.37417;3
LIGH;3.327;12786.801;258.0;0
GYRO;3.328;12786.803;-0.39601;1.18058;-0.38350;3
MAGN;3.330;12786.805;23.60000;22.90000;-39.70000;3
ACCE;3.333;12786.807;-4.71538;2.49416;8.18997;3
AHRS;3.333;12786.807;14.493006;27.796843;4.245649;0.11353503;0.24265480;0.06594794;80
GYRO;3.335;12786.809;-0.46738;1.11986;-0.41039;3
LIGH;3.336;12786.811;258.0;0
MAGN;3.340;12786.815;24.60000;22.90000;-39.70000;3
GYRO;3.341;12786.816;-0.52757;1.02292;-0.46259;3
ACCE;3.345;12786.819;-4.75369;2.06320;8.44375;3
AHRS;3.345;12786.819;13.991268;28.621555;3.975903;0.10943261;0.24928729;0.06344967;63
LIGH;3.347;12786.821;261.0;0
GYRO;3.348;12786.823;-0.53929;0.95341;-0.51053;3
MAGN;3.350;12786.825;24.60000;22.90000;-39.70000;3
GYRO;3.354;12786.829;-0.49668;0.89163;-0.55420;3
LIGH;3.356;12786.831;261.0;0
ACCE;3.358;12786.832;-4.86502;1.65439;9.05727;3
AHRS;3.358;12786.832;13.393944;29.351461;3.162136;0.10582813;0.25463644;0.05604284;-19
MAGN;3.360;12786.835;25.90000;23.30000;-39.70000;3
GYRO;3.361;12786.836;-0.40880;0.85248;-0.57817;3
LIGH;3.366;12786.841;261.0;0
GYRO;3.368;12786.842;-0.31026;0.83969;-0.58297;3
MAGN;3.370;12786.844;26.70000;23.30000;-39.70000;3
ACCE;3.371;12786.845;-4.91410;1.52211;9.31344;3
AHRS;3.371;12786.845;12.873816;30.028131;3.484940;0.10040434;0.26059657;0.05821310;-64
GYRO;3.374;12786.849;-0.19255;0.84396;-0.58243;3
LIGH;3.376;12786.851;273.0;0
MAGN;3.380;12786.855;26.70000;23.30000;-39.70000;3
GYRO;3.381;12786.856;-0.08815;0.84262;-0.57258;3
ACCE;3.383;12786.857;-4.82312;1.64063;9.10934;3
AHRS;3.383;12786.857;12.512393;30.712633;3.492085;0.09701404;0.26632348;0.05805197;14
LIGH;3.386;12786.861;273.0;0
GYRO;3.388;12786.862;-0.01198;0.89296;-0.57045;3
MAGN;3.390;12786.865;26.70000;23.30000;-39.70000;3
GYRO;3.394;12786.869;0.03755;1.07592;-0.56672;3
ACCE;3.395;12786.870;-4.18447;1.95546;8.65444;3
AHRS;3.397;12786.870;12.283384;31.473207;2.914241;0.09608715;0.27219012;0.05334252;-16
LIGH;3.399;12786.871;273.0;0
MAGN;3.400;12786.875;27.50000;23.30000;-39.70000;3
GYRO;3.401;12786.876;0.03808;1.31161;-0.56699;3
LIGH;3.407;12786.881;256.0;0
ACCE;3.408;12786.882;-4.07553;2.23678;8.00621;3
AHRS;3.409;12786.882;12.184728;32.009502;3.010320;0.09478121;0.27674493;0.05435841;-8
GYRO;3.410;12786.883;0.01678;1.53664;-0.56379;3
MAGN;3.411;12786.885;27.50000;23.30000;-39.30000;3
GYRO;3.415;12786.890;0.01092;1.72972;-0.55021;3
LIGH;3.416;12786.891;256.0;0
MAGN;3.420;12786.895;28.70000;23.70000;-38.60000;3
ACCE;3.421;12786.895;-4.78182;2.17992;7.92600;3
AHRS;3.422;12786.895;11.958454;33.357494;2.146067;0.09442248;0.28726241;0.04773291;-87
GYRO;3.423;12786.896;0.02796;1.87034;-0.52597;3
LIGH;3.429;12786.904;250.0;0
GYRO;3.431;12786.905;0.06258;1.99897;-0.48123;3
MAGN;3.433;12786.908;28.70000;23.70000;-38.00000;3
ACCE;3.434;12786.909;-5.41090;2.16436;7.81408;3
AHRS;3.436;12786.909;11.745611;35.151276;0.517546;0.09618636;0.30081719;0.03517982;10
LIGH;3.438;12786.911;250.0;0
GYRO;3.439;12786.913;0.03222;2.01015;-0.45833;3
MAGN;3.441;12786.915;28.70000;23.70000;-37.20000;3
GYRO;3.445;12786.920;-0.06099;1.94597;-0.45966;3
ACCE;3.446;12786.921;-5.91188;2.37086;7.49684;3
AHRS;3.448;12786.921;11.532098;36.855698;-0.033166;0.09540609;0.31448323;0.03148537;127
LIGH;3.450;12786.922;250.0;0
MAGN;3.451;12786.926;29.50000;24.10000;-36.40000;3
GYRO;3.453;12786.927;-0.27351;1.77420;-0.48283;3
LIGH;3.457;12786.932;242.0;0
ACCE;3.459;12786.933;-6.20457;2.36068;7.75183;3
AHRS;3.460;12786.933;11.331539;37.643314;0.115163;0.09312346;0.32114115;0.03279768;116
GYRO;3.462;12786.934;-0.49135;1.60003;-0.51266;3
MAGN;3.463;12786.935;30.50000;24.10000;-35.10000;3
GYRO;3.469;12786.941;-0.65487;1.44716;-0.54462;3
LIGH;3.471;12786.943;242.0;0
ACCE;3.472;12786.946;-6.17105;1.84234;8.37432;3
AHRS;3.473;12786.946;10.695049;38.841064;-0.161864;0.08836146;0.33092752;0.02966135;12
GYRO;3.475;12786.949;-0.77631;1.22186;-0.58909;3
MAGN;3.476;12786.947;31.20000;24.10000;-34.30000;3
LIGH;3.477;12786.952;242.0;0
MAGN;3.481;12786.956;31.20000;24.50000;-34.30000;3
GYRO;3.483;12786.957;-0.74755;1.02478;-0.63250;3
ACCE;3.484;12786.958;-5.95737;1.02831;8.89147;3
AHRS;3.485;12786.958;9.738445;39.794937;1.280374;0.07602064;0.33998033;0.03935489;83
LIGH;3.487;12786.961;220.0;0
GYRO;3.489;12786.964;-0.63889;0.93637;-0.64875;3
MAGN;3.492;12786.966;31.20000;24.50000;-33.30000;3
GYRO;3.498;12786.972;-0.42850;0.87725;-0.64662;3
LIGH;3.499;12786.972;220.0;0
ACCE;3.500;12786.973;-5.66528;0.55366;8.85256;3
AHRS;3.501;12786.973;8.957555;40.503021;1.295823;0.06935561;0.34589118;0.03760495;1
MAGN;3.503;12786.977;30.60000;24.90000;-33.30000;3
GYRO;3.505;12786.979;-0.15420;0.87991;-0.60534;3
LIGH;3.510;12786.982;222.0;0
BLE4;3.513;2016;12;-87
BLE4;3.514;2016;11;-90
BLE4;3.514;2016;16;-92
BLE4;3.515;2016;14;-94
BLE4;3.517;2016;10;-95
BLE4;3.518;2016;13;-97
BLE4;3.518;2016;15;-98
BLE4;3.519;2016;9;-100
MAGN;3.521;12786.986;28.10000;24.90000;-33.30000;3
ACCE;3.524;12786.987;-5.56951;0.97983;8.27496;3
AHRS;3.532;12786.987;8.580381;41.369328;-0.328656;0.07099572;0.35203251;0.02374825;96
GYRO;3.533;12786.988;0.11212;1.00055;-0.51985;3
LIGH;3.533;12786.991;222.0;0
GYRO;3.534;12786.995;0.22664;1.12998;-0.47324;3
MAGN;3.535;12786.996;31.10000;25.30000;-32.50000;3
ACCE;3.537;12786.999;-5.49170;1.51553;7.71232;3
AHRS;3.538;12786.999;8.524454;41.780128;0.120711;0.06906128;0.35566279;0.02748262;-31
GYRO;3.540;12787.005;0.27670;1.26260;-0.41998;3
LIGH;3.541;12787.002;222.0;0
MAGN;3.541;12787.007;31.10000;25.80000;-32.50000;3
LIGH;3.542;12787.011;218.0;0
ACCE;3.543;12787.013;-5.93942;1.90758;7.27418;3
AHRS;3.543;12787.013;8.500257;42.529140;-0.131557;0.06948013;0.36159816;0.02581115;15
GYRO;3.544;12787.014;0.19894;1.33398;-0.35047;3
MAGN;3.547;12787.015;31.10000;25.80000;-31.50000;3
GYRO;3.548;12787.021;0.11638;1.33691;-0.32038;3
LIGH;3.548;12787.021;218.0;0
MAGN;3.551;12787.025;31.90000;25.80000;-30.60000;3
ACCE;3.552;12787.026;-6.03518;1.80283;7.41724;3
AHRS;3.553;12787.026;8.407582;43.768764;0.300846;0.06704555;0.37190941;0.02975256;-47
GYRO;3.554;12787.028;0.00027;1.29510;-0.30786;3
LIGH;3.557;12787.031;218.0;0
MAGN;3.560;12787.035;31.90000;26.30000;-31.10000;3
GYRO;3.561;12787.036;-0.13396;1.17898;-0.34302;3
ACCE;3.564;12787.038;-5.93163;1.43532;7.26820;3
AHRS;3.564;12787.038;8.167624;44.775528;0.299426;0.06485502;0.38007662;0.02953392;-84
LIGH;3.567;12787.041;197.0;0
GYRO;3.568;12787.043;-0.21652;1.05674;-0.39148;3
MAGN;3.570;12787.045;31.90000;26.30000;-30.70000;3
GYRO;3.574;12787.049;-0.29002;0.89642;-0.44954;3
LIGH;3.577;12787.051;197.0;0
ACCE;3.577;12787.051;-5.87178;1.14802;7.31848;3
AHRS;3.578;12787.051;7.800929;45.449020;-0.291052;0.06372161;0.38524526;0.02394007;-53
MAGN;3.581;12787.056;31.90000;26.70000;-30.70000;3
GYRO;3.582;12787.057;-0.34435;0.73929;-0.49482;3
LIGH;3.587;12787.061;192.0;0
GYRO;3.589;12787.063;-0.37045;0.60161;-0.52624;3
ACCE;3.590;12787.065;-5.72513;1.03310;7.83143;3
AHRS;3.591;12787.065;7.279812;45.912369;-0.234934;0.05925567;0.38911965;0.02287706;61
MAGN;3.592;12787.066;31.90000;26.70000;-30.70000;3
SOUN;3.593;69.19;0.00211;40.47
GYRO;3.598;12787.070;-0.36459;0.49615;-0.54595;3
LIGH;3.600;12787.071;192.0;0
MAGN;3.601;12787.075;31.90000;26.70000;-29.70000;3
GYRO;3.602;12787.076;-0.33050;0.38350;-0.55340;3
ACCE;3.603;12787.078;-5.76045;0.91399;8.18578;3
AHRS;3.604;12787.078;6.778550;46.135067;-0.184610;0.05502259;0.39104238;0.02168431;-28
LIGH;3.607;12787.081;192.0;0
GYRO;3.608;12787.083;-0.27564;0.27803;-0.52757;3
MAGN;3.610;12787.085;31.90000;27.50000;-29.70000;3
ACCE;3.617;12787.090;-5.89931;1.03549;8.40963;3
AHRS;3.617;12787.090;6.547902;46.123806;0.096109;0.05221799;0.39113000;0.02314190;-39
GYRO;3.618;12787.091;-0.20693;0.14061;-0.46206;3
LIGH;3.619;12787.091;200.0;0
MAGN;3.621;12787.095;31.90000;27.50000;-29.70000;3
GYRO;3.623;12787.098;-0.16112;-0.00080;-0.40294;3
LIGH;3.627;12787.101;200.0;0
ACCE;3.628;12787.103;-5.78798;1.25456;8.24384;3
AHRS;3.629;12787.103;6.175308;46.082932;0.413125;0.04815717;0.39100516;0.02439470;-66
GYRO;3.631;12787.105;-0.13449;-0.14621;-0.36059;3
MAGN;3.631;12787.106;31.90000;27.50000;-29.70000;3
LIGH;3.637;12787.111;200.0;0
GYRO;3.638;12787.113;-0.12064;-0.39255;-0.30254;3
MAGN;3.641;12787.115;31.90000;27.90000;-29.70000;3
ACCE;3.642;12787.116;-5.70000;1.32938;8.08223;3
AHRS;3.642;12787.116;5.903126;45.737183;1.312696;0.04299548;0.38862136;0.03055012;-78
GYRO;3.645;12787.120;-0.11212;-0.55926;-0.26978;3
LIGH;3.647;12787.121;191.0;0
MAGN;3.651;12787.125;32.30000;27.90000;-30.20000;3
GYRO;3.652;12787.127;-0.09348;-0.72225;-0.23170;3
ACCE;3.653;12787.128;-5.34326;1.33058;8.22408;3
AHRS;3.654;12787.128;5.721489;45.122803;1.777170;0.04014093;0.38386381;0.03344974;79
LIGH;3.656;12787.131;191.0;0
GYRO;3.658;12787.133;-0.05566;-0.83490;-0.19414;3
MAGN;3.660;12787.135;32.30000;27.90000;-30.20000;3
ACCE;3.665;12787.140;-5.03441;1.19710;8.42998;3
AHRS;3.666;12787.140;5.665141;44.674881;2.832600;0.03631304;0.38061014;0.04160988;76
LIGH;3.667;12787.141;198.0;0
GYRO;3.667;12787.141;0.01838;-0.89962;-0.15393;3
MAGN;3.671;12787.145;32.30000;28.30000;-30.20000;3
GYRO;3.673;12787.148;0.09561;-0.92119;-0.10999;3
LIGH;3.677;12787.151;198.0;0
ACCE;3.678;12787.153;-4.80756;1.12348;8.25820;3
AHRS;3.679;12787.153;5.619249;43.769310;3.568801;0.03387047;0.37352699;0.04712183;99
GYRO;3.680;12787.155;0.15952;-0.93051;-0.07191;3
MAGN;3.681;12787.156;32.30000;28.30000;-30.20000;3
LIGH;3.686;12787.161;198.0;0
GYRO;3.688;12787.163;0.21492;-0.92358;-0.02397;3
MAGN;3.690;12787.165;32.30000;28.30000;-30.20000;3
ACCE;3.692;12787.166;-4.60704;1.29107;8.07265;3
AHRS;3.692;12787.166;5.720180;42.877102;5.324986;0.02943733;0.36681131;0.06140256;77
GYRO;3.694;12787.169;0.23729;-0.90947;0.02024;3
LIGH;3.697;12787.171;214.0;0
MAGN;3.701;12787.175;32.30000;28.70000;-30.20000;3
GYRO;3.702;12787.176;0.24794;-0.88417;0.06551;3
ACCE;3.704;12787.178;-4.47057;1.38445;7.99244;3
AHRS;3.704;12787.178;5.900455;42.063866;5.844053;0.02970642;0.36039546;0.06596516;-46
LIGH;3.706;12787.181;214.0;0
GYRO;3.708;12787.183;0.25753;-0.83543;0.11904;3
MAGN;3.711;12787.185;32.30000;28.70000;-30.20000;3
GYRO;3.715;12787.190;0.26179;-0.78617;0.16778;3
LIGH;3.717;12787.191;214.0;0
ACCE;3.717;12787.191;-4.36583;1.35991;7.82066;3
AHRS;3.718;12787.191;6.130334;41.351761;6.906229;0.02870069;0.35494900;0.07511734;-102
MAGN;3.720;12787.195;32.30000;28.70000;-30.20000;3
GYRO;3.722;12787.196;0.26232;-0.71612;0.23116;3
LIGH;3.727;12787.201;209.0;0
ACCE;3.729;12787.203;-4.39575;1.27611;7.55790;3
AHRS;3.729;12787.203;6.276136;40.987080;7.407488;0.02858880;0.35215908;0.07954384;32
GYRO;3.730;12787.204;0.24901;-0.62904;0.30706;3
MAGN;3.731;12787.206;32.30000;28.70000;-30.20000;3
LIGH;3.737;12787.212;209.0;0
GYRO;3.738;12787.212;0.22557;-0.56326;0.36645;3
ACCE;3.741;12787.215;-4.51008;1.23960;7.36636;3
AHRS;3.742;12787.215;6.639182;40.360909;8.266916;0.02938498;0.34742096;0.08746557;123
MAGN;3.743;12787.217;32.30000;29.10000;-30.20000;3
GYRO;3.754;12787.219;0.19201;-0.52278;0.41945;3
LIGH;3.759;12787.222;220.0;0
GYRO;3.761;12787.226;0.14674;-0.50227;0.47617;3
MAGN;3.763;12787.227;27.60000;29.10000;-30.20000;3
ACCE;3.765;12787.228;-4.86023;1.17855;7.41005;3
AHRS;3.769;12787.228;6.964811;39.875366;7.312920;0.03527853;0.34331697;0.08051164;-120
LIGH;3.773;12787.232;220.0;0
GYRO;3.775;12787.233;0.08975;-0.50973;0.54568;3
MAGN;3.780;12787.236;32.20000;29.10000;-30.20000;3
GYRO;3.781;12787.240;0.04820;-0.55181;0.60614;3
LIGH;3.783;12787.242;220.0;0
ACCE;3.783;12787.242;-5.15292;1.08397;7.48547;3
AHRS;3.784;12787.242;7.304047;39.341976;8.253016;0.03565041;0.33938012;0.08900776;78
MAGN;3.787;12787.246;31.80000;29.10000;-30.60000;3
GYRO;3.791;12787.248;0.01891;-0.61040;0.66925;3
LIGH;3.791;12787.252;231.0;0
ACCE;3.792;12787.254;-5.33129;0.97683;7.65965;3
AHRS;3.792;12787.254;7.472322;39.013485;8.677866;0.03603660;0.33690012;0.09285866;-120
GYRO;3.793;12787.256;-0.00133;-0.67804;0.74089;3
MAGN;3.794;12787.257;31.80000;29.10000;-31.00000;3
LIGH;3.794;12787.261;231.0;0
GYRO;3.795;12787.263;-0.02850;-0.73770;0.78963;3
MAGN;3.795;12787.265;31.80000;29.10000;-31.00000;3
ACCE;3.796;12787.267;-5.36720;0.75776;7.47949;3
AHRS;3.796;12787.267;7.845437;38.293839;9.471092;0.03739132;0.33144149;0.10016869;78
GYRO;3.797;12787.270;-0.06045;-0.78004;0.80907;3
LIGH;3.803;12787.271;231.0;0
MAGN;3.805;12787.275;31.80000;29.10000;-31.00000;3
GYRO;3.808;12787.277;-0.09667;-0.83463;0.81706;3
ACCE;3.809;12787.279;-5.37798;0.64224;7.42262;3
AHRS;3.810;12787.279;8.147974;37.560265;10.136336;0.03863089;0.32581043;0.10620888;-63
LIGH;3.811;12787.281;224.0;0
GYRO;3.812;12787.283;-0.14141;-0.89642;0.82372;3
MAGN;3.813;12787.285;31.80000;29.10000;-31.40000;3
GYRO;3.817;12787.290;-0.18296;-0.95368;0.82824;3
LIGH;3.818;12787.292;224.0;0
ACCE;3.819;12787.292;-5.34027;0.62189;7.54593;3
AHRS;3.819;12787.292;8.387831;36.740120;10.903941;0.03922861;0.31948170;0.11287176;-84
MAGN;3.821;12787.296;31.80000;29.10000;-31.80000;3
GYRO;3.823;12787.297;-0.21705;-1.00588;0.82665;3
LIGH;3.827;12787.302;244.0;0
GYRO;3.829;12787.304;-0.23622;-1.05115;0.82957;3
ACCE;3.830;12787.305;-5.25587;0.68474;7.62074;3
AHRS;3.831;12787.305;8.580937;35.834541;11.515120;0.04004934;0.31237486;0.11808609;-36
MAGN;3.832;12787.306;26.70000;29.10000;-32.20000;3
GYRO;3.837;12787.311;-0.24741;-1.08577;0.83597;3
LIGH;3.838;12787.311;244.0;0
MAGN;3.841;12787.315;31.10000;28.70000;-32.20000;3
ACCE;3.842;12787.317;-5.07152;0.81283;7.73926;3
AHRS;3.843;12787.317;8.670122;35.282345;10.544170;0.04396281;0.30752826;0.11012453;-5
GYRO;3.844;12787.318;-0.24474;-1.10122;0.84582;3
LIGH;3.847;12787.321;244.0;0
MAGN;3.850;12787.325;30.50000;28.70000;-32.20000;3
GYRO;3.851;12787.326;-0.22024;-1.12199;0.85434;3
ACCE;3.854;12787.329;-4.93864;1.10911;7.81108;3
AHRS;3.855;12787.329;8.894772;34.198734;11.415276;0.04459453;0.29906210;0.11745709;63
LIGH;3.858;12787.331;263.0;0
GYRO;3.859;12787.333;-0.21172;-1.14090;0.85940;3
MAGN;3.860;12787.335;31.10000;28.70000;-32.80000;3
GYRO;3.865;12787.340;-0.21545;-1.15475;0.87831;3
LIGH;3.867;12787.341;263.0;0
ACCE;3.868;12787.343;-5.13556;1.50236;7.81228;3
AHRS;3.869;12787.343;9.119568;33.212296;12.596389;0.04447076;0.29152474;0.12737781;-91
MAGN;3.871;12787.345;31.10000;28.30000;-32.80000;3
GYRO;3.872;12787.346;-0.22770;-1.17845;0.91639;3
LIGH;3.877;12787.351;263.0;0
GYRO;3.878;12787.353;-0.25007;-1.21920;0.97738;3
MAGN;3.881;12787.355;31.10000;28.30000;-33.30000;3
ACCE;3.882;12787.356;-5.29418;1.89860;7.83502;3
AHRS;3.882;12787.356;9.368920;32.182156;13.954112;0.04433227;0.28372532;0.13879095;47
GYRO;3.885;12787.360;-0.27138;-1.26420;1.03783;3
LIGH;3.887;12787.361;260.0;0
MAGN;3.891;12787.365;30.60000;27.90000;-33.70000;3
GYRO;3.892;12787.366;-0.30760;-1.32386;1.11800;3
ACCE;3.894;12787.368;-5.21457;1.84354;7.79672;3
AHRS;3.894;12787.368;9.618087;31.074659;14.674802;0.04602075;0.27505291;0.14488451;-101
LIGH;3.897;12787.371;260.0;0
GYRO;3.898;12787.373;-0.35287;-1.37685;1.18564;3
MAGN;3.901;12787.375;30.60000;27.90000;-34.20000;3
GYRO;3.907;12787.380;-0.40240;-1.40588;1.22772;3
LIGH;3.908;12787.381;284.0;0
ACCE;3.908;12787.381;-4.67288;1.51673;7.85478;3
AHRS;3.909;12787.381;9.825733;29.846657;15.709684;0.04691047;0.26548195;0.15341698;104
MAGN;3.912;12787.385;25.40000;27.20000;-35.10000;3
GYRO;3.912;12787.387;-0.46952;-1.42559;1.23704;3
LIGH;3.917;12787.391;284.0;0
GYRO;3.919;12787.393;-0.52917;-1.44290;1.20881;3
ACCE;3.920;12787.394;-4.10187;1.21206;7.99963;3
AHRS;3.921;12787.394;9.922771;28.542660;14.571245;0.05199392;0.25423676;0.14358908;123
MAGN;3.922;12787.396;30.60000;27.20000;-35.10000;3
GYRO;3.925;12787.400;-0.56219;-1.45462;1.16567;3
LIGH;3.927;12787.401;284.0;0
MAGN;3.931;12787.405;30.60000;26.40000;-35.50000;3
GYRO;3.932;12787.406;-0.56912;-1.45861;1.09935;3
ACCE;3.933;12787.408;-3.68528;1.21147;8.34140;3
AHRS;3.933;12787.408;9.916320;27.243410;16.913477;0.04857873;0.24443083;0.16252460;41
LIGH;3.937;12787.411;303.0;0
GYRO;3.938;12787.413;-0.53822;-1.42932;1.02905;3
MAGN;3.941;12787.415;29.80000;26.40000;-36.10000;3
ACCE;3.947;12787.420;-3.63021;1.52690;8.71370;3
AHRS;3.948;12787.420;9.899386;26.576454;17.756243;0.04762374;0.23920852;0.16923496;-104
GYRO;3.949;12787.421;-0.46419;-1.37632;0.97046;3
LIGH;3.950;12787.421;303.0;0
MAGN;3.953;12787.426;29.80000;26.40000;-36.10000;3
GYRO;3.953;12787.428;-0.34648;-1.31081;0.93504;3
LIGH;3.960;12787.431;303.0;0
ACCE;3.961;12787.433;-4.42269;1.99856;8.30608;3
AHRS;3.962;12787.433;9.948745;25.274061;18.929800;0.04761741;0.22889636;0.17856713;-37
MAGN;3.962;12787.435;29.80000;26.00000;-36.10000;3
GYRO;3.969;12787.436;-0.25007;-1.25888;0.94276;3
LIGH;3.970;12787.441;297.0;0
GYRO;3.970;12787.443;-0.20959;-1.23278;0.97152;3
MAGN;3.971;12787.445;29.80000;26.00000;-36.60000;3
ACCE;3.972;12787.447;-4.93086;2.27689;7.90027;3
AHRS;3.973;12787.447;10.135317;24.127014;20.395445;0.04815963;0.22018357;0.19062845;-116
GYRO;3.976;12787.450;-0.21225;-1.19336;0.99655;3
LIGH;3.977;12787.451;297.0;0
MAGN;3.981;12787.455;29.80000;25.30000;-37.00000;3
GYRO;3.982;12787.457;-0.25273;-1.12146;1.02745;3
ACCE;3.983;12787.458;-5.13796;2.30143;7.95474;3
AHRS;3.984;12787.458;10.309105;23.184559;21.248047;0.04960410;0.21292847;0.19761656;109
LIGH;3.986;12787.461;323.0;0
GYRO;3.989;12787.463;-0.29162;-1.03357;1.06979;3
MAGN;3.991;12787.465;24.90000;25.30000;-38.00000;3
ACCE;3.995;12787.469;-5.21218;2.22242;8.11275;3
AHRS;3.995;12787.469;10.390831;22.807455;19.632563;0.05389477;0.20915951;0.18407924;-113
GYRO;3.996;12787.470;-0.31186;-0.95368;1.12039;3
LIGH;3.997;12787.472;323.0;0
MAGN;4.001;12787.476;29.50000;24.60000;-37.60000;3
GYRO;4.002;12787.477;-0.32251;-0.90361;1.18378;3
LIGH;4.006;12787.481;323.0;0
ACCE;4.008;12787.483;-5.20559;2.34392;8.02357;3
AHRS;4.009;12787.483;10.530527;22.010881;21.033722;0.05386863;0.20334500;0.19563627;-99
GYRO;4.009;12787.484;-0.33529;-0.89296;1.24876;3
MAGN;4.011;12787.485;29.10000;24.60000;-38.20000;3
GYRO;4.017;12787.491;-0.37045;-0.90574;1.29856;3
LIGH;4.017;12787.491;329.0;0
MAGN;4.021;12787.495;28.60000;24.60000;-38.20000;3
ACCE;4.022;12787.496;-5.02663;2.47979;7.57525;3
AHRS;4.022;12787.496;10.678892;21.191465;21.943218;0.05495317;0.19714256;0.20306385;62
GYRO;4.023;12787.498;-0.46898;-0.94223;1.31400;3
LIGH;4.027;12787.501;329.0;0
MAGN;4.033;12787.505;29.10000;23.90000;-38.80000;3
GYRO;4.033;12787.506;-0.62931;-0.97232;1.26926;3
ACCE;4.034;12787.508;-4.60225;2.27748;7.00244;3
AHRS;4.034;12787.508;10.652232;20.256859;23.129250;0.05442081;0.18986015;0.21248913;-91
LIGH;4.037;12787.511;329.0;0
GYRO;4.038;12787.513;-0.77525;-1.03677;1.19203;3
MAGN;4.040;12787.515;29.10000;23.90000;-38.80000;3
GYRO;4.045;12787.519;-0.92385;-1.13504;1.08630;3
LIGH;4.047;12787.521;319.0;0
ACCE;4.047;12787.521;-4.31555;1.77889;6.91146;3
AHRS;4.048;12787.521;10.341482;19.313988;24.337034;0.05163507;0.18204097;0.22173369;-32
MAGN;4.051;12787.526;29.10000;23.90000;-38.80000;3
GYRO;4.052;12787.527;-0.99895;-1.18404;0.97711;3
LIGH;4.057;12787.531;319.0;0
ACCE;4.059;12787.533;-4.01268;1.33477;7.43519;3
AHRS;4.059;12787.533;10.070168;18.796883;25.038488;0.04926749;0.17757061;0.22702381;-52
GYRO;4.060;12787.535;-0.97179;-1.18431;0.85967;3
MAGN;4.061;12787.536;28.50000;23.90000;-39.30000;3
LIGH;4.066;12787.541;422.0;0
GYRO;4.068;12787.543;-0.85674;-1.07299;0.75794;3
MAGN;4.071;12787.545;22.80000;23.90000;-40.10000;3
ACCE;4.072;12787.546;-3.49434;0.99778;8.28094;3
AHRS;4.072;12787.546;9.471487;17.638351;24.032246;0.04798701;0.16643007;0.21740375;64
GYRO;4.075;12787.549;-0.74968;-0.76087;0.77312;3
LIGH;4.077;12787.551;422.0;0
MAGN;4.081;12787.555;27.90000;23.50000;-40.10000;3
GYRO;4.082;12787.557;-0.58456;-0.47617;0.61466;3
ACCE;4.084;12787.559;-3.38480;1.13365;8.03135;3
AHRS;4.085;12787.559;9.112486;17.087158;25.160976;0.04441401;0.16164698;0.22623123;108
LIGH;4.087;12787.561;422.0;0
GYRO;4.088;12787.563;-0.41945;-0.21891;0.45354;3
MAGN;4.094;12787.569;27.90000;23.50000;-39.50000;3
GYRO;4.096;12787.570;-0.28469;0.01571;0.30280;3
LIGH;4.097;12787.572;467.0;0
ACCE;4.098;12787.572;-3.57933;1.23541;7.85418;3
AHRS;4.098;12787.572;8.921586;17.009481;25.870625;0.04196433;0.16092061;0.23192927;115
MAGN;4.101;12787.576;27.90000;23.50000;-39.50000;3
GYRO;4.102;12787.577;-0.19201;0.21492;0.17177;3
LIGH;4.108;12787.582;467.0;0
GYRO;4.110;12787.585;-0.13236;0.40294;0.05619;3
ACCE;4.111;12787.586;-3.85766;1.59155;7.72609;3
AHRS;4.112;12787.586;8.828348;17.318602;26.072220;0.04026739;0.16340622;0.23362164;-77
MAGN;4.113;12787.587;28.30000;23.10000;-39.50000;3
LIGH;4.117;12787.591;467.0;0
GYRO;4.118;12787.593;-0.07643;0.58643;-0.05087;3
MAGN;4.121;12787.595;27.90000;23.10000;-39.50000;3
ACCE;4.123;12787.598;-4.18985;1.85251;8.15525;3
AHRS;4.124;12787.598;8.807462;17.686260;25.828632;0.03969590;0.16635552;0.23169042;-69
GYRO;4.125;12787.600;-0.02956;0.73184;-0.11904;3
LIGH;4.127;12787.601;341.0;0
MAGN;4.131;12787.605;27.90000;23.10000;-39.50000;3
GYRO;4.132;12787.607;0.01518;0.87112;-0.14594;3
ACCE;4.135;12787.610;-4.50888;2.12186;8.61553;3
AHRS;4.136;12787.610;8.799540;18.429977;25.387115;0.03878941;0.17240463;0.22824632;65
LIGH;4.137;12787.611;341.0;0
GYRO;4.139;12787.613;0.05992;0.98164;-0.13609;3
MAGN;4.141;12787.615;27.90000;23.10000;-39.50000;3
SOUN;4.142;69.60;0.00212;40.52
GYRO;4.148;12787.620;0.09880;1.04849;-0.11585;3
LIGH;4.149;12787.622;437.0;0
ACCE;4.149;12787.623;-4.84167;2.39001;9.06086;3
AHRS;4.150;12787.623;8.869040;19.348919;24.346344;0.03917617;0.17985187;0.21994738;-71
MAGN;4.151;12787.626;23.80000;22.70000;-39.50000;3
GYRO;4.152;12787.627;0.12437;1.09802;-0.08602;3
LIGH;4.157;12787.631;437.0;0
GYRO;4.159;12787.634;0.13236;1.12705;-0.07137;3
MAGN;4.161;12787.635;28.50000;22.70000;-39.90000;3
ACCE;4.162;12787.636;-4.76386;2.47680;9.41879;3
AHRS;4.163;12787.636;8.984908;20.295738;21.587641;0.04284380;0.18697961;0.19733566;88
LIGH;4.167;12787.641;437.0;0
GYRO;4.168;12787.641;0.13023;1.12199;-0.07004;3
MAGN;4.171;12787.646;28.10000;22.70000;-39.90000;3
GYRO;4.173;12787.648;0.12384;1.05435;-0.07324;3
ACCE;4.175;12787.649;-4.86861;2.38343;9.66420;3
AHRS;4.176;12787.649;9.095670;21.276602;21.109760;0.04290038;0.19518812;0.19385217;-82
LIGH;4.177;12787.652;448.0;0
GYRO;4.180;12787.655;0.10892;0.97472;-0.07856;3
MAGN;4.182;12787.656;28.10000;22.70000;-39.90000;3
LIGH;4.199;12787.661;448.0;0
ACCE;4.200;12787.663;-4.91530;2.26791;9.98921;3
AHRS;4.200;12787.663;9.151771;21.719639;20.178843;0.04423815;0.19862777;0.18629773;114
GYRO;4.201;12787.664;0.08069;0.81173;-0.10573;3
MAGN;4.202;12787.665;28.10000;22.70000;-39.90000;3
LIGH;4.203;12787.671;448.0;0
GYRO;4.204;12787.672;0.08229;0.69029;-0.11691;3
ACCE;4.204;12787.675;-4.94522;2.17094;10.24958;3
AHRS;4.205;12787.675;9.195778;22.511133;19.586298;0.04438215;0.20509508;0.18170184;-91
MAGN;4.206;12787.676;28.10000;22.70000;-39.90000;3
GYRO;4.207;12787.678;0.12011;0.51639;-0.10546;3
LIGH;4.208;12787.681;331.0;0
MAGN;4.218;12787.685;28.60000;22.70000;-39.90000;3
GYRO;4.219;12787.686;0.19255;0.36246;-0.04953;3
ACCE;4.220;12787.688;-4.99430;2.22900;10.55424;3
AHRS;4.221;12787.688;9.308806;22.932207;19.234005;0.04530798;0.20863387;0.17909129;0
GYRO;4.222;12787.693;0.24528;0.26259;0.03675;3
LIGH;4.223;12787.691;331.0;0
MAGN;4.223;12787.695;28.60000;22.70000;-39.90000;3
ACCE;4.264;12787.700;-4.80576;2.37445;10.55963;3
AHRS;4.265;12787.700;9.426457;23.057720;18.985975;0.04655719;0.20973636;0.17725034;-69
LIGH;4.266;12787.702;349.0;0
GYRO;4.267;12787.702;0.27510;0.16831;0.13156;3
MAGN;4.267;12787.706;23.70000;22.70000;-39.90000;3
GYRO;4.268;12787.708;0.29801;0.02743;0.22371;3
LIGH;4.268;12787.711;349.0;0
ACCE;4.269;12787.713;-4.42269;2.27150;10.12029;3
AHRS;4.269;12787.713;9.729495;23.149996;16.693941;0.05317619;0.20987022;0.15853846;96
MAGN;4.270;12787.715;28.50000;22.70000;-39.50000;3
GYRO;4.271;12787.716;0.30120;-0.13236;0.30573;3
LIGH;4.272;12787.721;349.0;0
GYRO;4.272;12787.723;0.28309;-0.26019;0.37231;3
MAGN;4.272;12787.725;29.30000;22.70000;-39.50000;3
GYRO;4.273;12787.736;0.18083;-0.39628;0.49615;3
ACCE;4.273;12787.739;-3.42191;2.24935;9.68634;3
AHRS;4.274;12787.739;10.378879;22.580048;19.473446;0.05444700;0.20716523;0.18262124;37
LIGH;4.275;12787.741;344.0;0
GYRO;4.276;12787.743;0.09614;-0.45434;0.53956;3
MAGN;4.276;12787.745;28.80000;22.70000;-39.10000;3
GYRO;4.277;12787.750;0.02264;-0.51798;0.55873;3
LIGH;4.277;12787.751;344.0;0
ACCE;4.278;12787.751;-3.08074;1.87526;9.34936;3
AHRS;4.278;12787.751;10.574059;22.095695;20.303463;0.05538973;0.20376623;0.18963434;36
MAGN;4.283;12787.756;28.80000;22.70000;-39.10000;3
GYRO;4.284;12787.757;-0.04767;-0.60507;0.57391;3
LIGH;4.289;12787.761;324.0;0
GYRO;4.289;12787.763;-0.08868;-0.67804;0.59335;3
ACCE;4.291;12787.766;-2.75094;1.51373;9.36013;3
AHRS;4.292;12787.766;10.665836;21.460445;21.110767;0.05581346;0.19897012;0.19621545;-63
MAGN;4.293;12787.767;28.80000;22.70000;-39.10000;3
GNSS;4.294;1490625601.000;40.313342;-3.483529;592.000;0.000;11.0;0.0;23;16
GYRO;4.297;12787.770;-0.10093;-0.72917;0.61785;3
LIGH;4.297;12787.771;324.0;0
MAGN;4.304;12787.776;28.80000;22.70000;-38.70000;3
GYRO;4.304;12787.777;-0.09401;-0.75847;0.63756;3
ACCE;4.305;12787.778;-2.40617;1.20608;9.38348;3
AHRS;4.305;12787.778;10.725808;20.730782;22.473362;0.05526889;0.19361879;0.20733729;41
GNSS;4.306;1490625601.000;40.313342;-3.483529;592.000;0.000;11.0;0.0;23;16
LIGH;4.308;12787.781;418.0;0
GYRO;4.309;12787.783;-0.08815;-0.77072;0.63863;3
MAGN;4.310;12787.785;23.70000;22.70000;-38.70000;3
ACCE;4.315;12787.790;-2.13204;0.88945;9.05966;3
AHRS;4.316;12787.790;10.727572;20.335344;21.064556;0.05833439;0.18961394;0.19535474;-104
GYRO;4.317;12787.791;-0.08868;-0.79229;0.62238;3
LIGH;4.317;12787.791;418.0;0
MAGN;4.320;12787.795;29.50000;22.70000;-38.70000;3
GYRO;4.323;12787.798;-0.08922;-0.83144;0.59495;3
LIGH;4.327;12787.801;418.0;0
ACCE;4.331;12787.802;-1.95846;0.74160;8.85855;3
AHRS;4.333;12787.802;10.768879;19.516842;22.966053;0.05703545;0.18377952;0.21091813;43
GYRO;4.334;12787.804;-0.08069;-0.86819;0.57338;3
MAGN;4.334;12787.805;28.50000;22.70000;-38.70000;3
LIGH;4.336;12787.811;428.0;0
GYRO;4.337;12787.811;-0.06099;-0.88710;0.55793;3
MAGN;4.340;12787.815;28.50000;22.30000;-38.70000;3
ACCE;4.341;12787.816;-1.76153;0.74280;9.00100;3
AHRS;4.341;12787.816;10.798853;18.684601;24.801399;0.05597827;0.17778094;0.22587751;-45
GYRO;4.343;12787.818;-0.03755;-0.87458;0.54328;3
LIGH;4.346;12787.821;428.0;0
GYRO;4.349;12787.824;-0.01092;-0.81812;0.51905;3
MAGN;4.350;12787.825;28.50000;22.30000;-38.70000;3
ACCE;4.353;12787.827;-1.52690;0.62908;8.99681;3
AHRS;4.353;12787.827;10.838131;17.910851;25.941532;0.05612438;0.17195511;0.23505270;28
LIGH;4.356;12787.831;428.0;0
GYRO;4.357;12787.831;0.01145;-0.76326;0.48789;3
MAGN;4.360;12787.835;28.50000;22.30000;-38.70000;3
GYRO;4.363;12787.838;0.04767;-0.72225;0.45247;3
ACCE;4.365;12787.839;-1.52870;0.56862;8.84298;3
AHRS;4.365;12787.839;10.901272;17.198452;26.763355;0.05692194;0.16654135;0.24161759;-126
LIGH;4.366;12787.841;337.0;0
GYRO;4.369;12787.844;0.08655;-0.69615;0.43463;3
MAGN;4.370;12787.845;28.50000;22.30000;-38.70000;3
LIGH;4.376;12787.851;337.0;0
GYRO;4.377;12787.851;0.11691;-0.66473;0.42850;3
ACCE;4.378;12787.852;-1.57000;0.79667;8.88488;3
AHRS;4.378;12787.852;11.016918;16.546989;27.612556;0.05806780;0.16176489;0.24847977;79
MAGN;4.380;12787.855;28.50000;21.80000;-38.70000;3
GYRO;4.383;12787.858;0.13396;-0.60933;0.41572;3
LIGH;4.386;12787.861;484.0;0
GYRO;4.389;12787.864;0.13609;-0.56060;0.38323;3
ACCE;4.390;12787.865;-1.51373;0.90680;8.79630;3
AHRS;4.391;12787.865;11.142486;16.006798;28.315655;0.05932327;0.15787975;0.25417376;-123
MAGN;4.392;12787.866;22.60000;21.80000;-38.70000;3
LIGH;4.397;12787.871;484.0;0
GYRO;4.397;12787.871;0.12810;-0.53450;0.34914;3
MAGN;4.400;12787.875;27.60000;21.80000;-39.40000;3
ACCE;4.402;12787.877;-1.71904;0.95110;8.73225;3
AHRS;4.403;12787.877;11.187325;15.716799;26.902309;0.06225564;0.15480240;0.24229598;-35
GYRO;4.404;12787.878;0.10573;-0.51159;0.31345;3
LIGH;4.406;12787.881;484.0;0
GYRO;4.409;12787.884;0.07856;-0.50254;0.29268;3
MAGN;4.410;12787.885;28.30000;21.30000;-39.40000;3
ACCE;4.414;12787.889;-1.82618;1.15700;8.68556;3
AHRS;4.415;12787.889;11.268197;15.285052;28.043625;0.06233666;0.15198174;0.25164643;-75
LIGH;4.417;12787.891;478.0;0
GYRO;4.417;12787.891;0.02690;-0.49774;0.26632;3
MAGN;4.420;12787.895;28.30000;21.30000;-39.80000;3
GYRO;4.423;12787.898;-0.02370;-0.50440;0.22664;3
LIGH;4.427;12787.901;478.0;0
ACCE;4.428;12787.902;-1.85910;1.24379;8.80168;3
AHRS;4.428;12787.902;11.282852;14.820053;28.831673;0.06245988;0.14857225;0.25796151;-59
GYRO;4.430;12787.904;-0.05619;-0.50067;0.18589;3
MAGN;4.431;12787.905;28.30000;20.90000;-39.80000;3
LIGH;4.437;12787.911;478.0;0
GYRO;4.437;12787.911;-0.06951;-0.48177;0.16378;3
ACCE;4.439;12787.914;-1.93751;1.21087;9.02614;3
AHRS;4.440;12787.914;11.226295;14.385013;29.718479;0.06184254;0.14532210;0.26504409;-55
MAGN;4.441;12787.915;27.70000;20.90000;-40.50000;3
GYRO;4.443;12787.918;-0.06898;-0.46046;0.14354;3
LIGH;4.447;12787.921;421.0;0
GYRO;4.449;12787.924;-0.04874;-0.44555;0.12277;3
MAGN;4.451;12787.925;27.30000;20.90000;-41.00000;3
ACCE;4.451;12787.926;-1.97522;1.29646;9.08480;3
AHRS;4.452;12787.926;11.169608;14.009119;29.998137;0.06189087;0.14223289;0.26711598;50
LIGH;4.456;12787.931;421.0;0
GYRO;4.457;12787.931;-0.02637;-0.43223;0.10999;3
MAGN;4.460;12787.935;27.30000;20.50000;-41.00000;3
ACCE;4.463;12787.938;-2.04704;1.41378;9.16800;3
AHRS;4.464;12787.938;11.141077;13.811947;30.148878;0.06192709;0.14061691;0.26823780;25
GYRO;4.465;12787.939;-0.00719;-0.40906;0.10173;3
LIGH;4.467;12787.941;497.0;0
MAGN;4.470;12787.945;21.90000;20.50000;-41.00000;3
GYRO;4.471;12787.946;-0.01039;-0.40001;0.09001;3
ACCE;4.475;12787.950;-2.10450;1.55025;9.11054;3
AHRS;4.476;12787.950;11.126049;13.448747;28.072491;0.06513373;0.13641191;0.25074497;21
LIGH;4.480;12787.954;497.0;0
GYRO;4.482;12787.956;-0.03009;-0.42318;0.06977;3
MAGN;4.484;12787.958;27.20000;20.50000;-41.00000;3
LIGH;4.487;12787.962;497.0;0
ACCE;4.488;12787.963;-2.11588;1.63943;9.14585;3
AHRS;4.490;12787.963;11.099613;13.189891;29.191927;0.06416400;0.13483201;0.25990897;-119
GYRO;4.492;12787.964;-0.04820;-0.44342;0.05513;3
MAGN;4.493;12787.965;27.70000;20.10000;-41.00000;3
GYRO;4.496;12787.971;-0.06898;-0.45141;0.04447;3
LIGH;4.498;12787.972;515.0;0
ACCE;4.501;12787.975;-2.00215;1.67415;9.22067;3
AHRS;4.502;12787.975;11.040924;12.792658;30.225372;0.06338529;0.13197877;0.26824030;-39
MAGN;4.504;12787.976;27.70000;20.10000;-41.00000;3
GYRO;4.505;12787.977;-0.09454;-0.43782;0.02237;3
LIGH;4.508;12787.982;515.0;0
GYRO;4.510;12787.984;-0.11052;-0.42637;-0.01198;3
MAGN;4.512;12787.987;26.80000;20.10000;-41.40000;3
ACCE;4.514;12787.988;-1.98060;1.62566;9.29010;3
AHRS;4.520;12787.988;10.942585;12.448160;31.345263;0.06210652;0.12951601;0.27727765;-77
GYRO;4.525;12787.992;-0.10892;-0.41785;-0.03808;3
LIGH;4.529;12787.992;515.0;0
MAGN;4.530;12787.997;26.30000;20.10000;-41.40000;3
GYRO;4.534;12787.999;-0.07217;-0.39308;-0.05246;3
ACCE;4.535;12788.000;-2.13982;1.64542;9.47984;3
AHRS;4.540;12788.000;10.834280;12.107071;31.354412;0.06201809;0.12644902;0.27709603;-96
LIGH;4.544;12788.002;434.0;0
MAGN;4.544;12788.006;27.00000;19.70000;-41.40000;3
GYRO;4.549;12788.007;-0.02210;-0.33982;-0.04874;3
LIGH;4.550;12788.012;434.0;0
ACCE;4.553;12788.013;-2.12007;1.87885;9.44632;3
AHRS;4.554;12788.013;10.814632;11.956013;31.775856;0.06175870;0.12537973;0.28049570;-92
GYRO;4.558;12788.015;0.00666;-0.29801;-0.04394;3
MAGN;4.560;12788.016;26.40000;19.70000;-41.80000;3
LIGH;4.563;12788.022;537.0;0
GYRO;4.567;12788.023;0.02850;-0.28522;-0.03968;3
MAGN;4.570;12788.026;21.10000;19.70000;-41.80000;3
ACCE;4.572;12788.027;-2.17513;1.99138;9.15962;3
AHRS;4.573;12788.027;10.821302;11.704667;29.780525;0.06456698;0.12220605;0.26378202;-117
GYRO;4.577;12788.030;0.03649;-0.29215;-0.04288;3
LIGH;4.578;12788.032;537.0;0
MAGN;4.579;12788.036;26.40000;19.70000;-41.80000;3
GYRO;4.580;12788.037;0.03702;-0.29242;-0.04208;3
ACCE;4.580;12788.039;-2.04704;2.05422;9.27274;3
AHRS;4.581;12788.039;10.844837;11.490463;30.489277;0.06451070;0.12087309;0.26957628;-60
LIGH;4.583;12788.041;537.0;0
GYRO;4.583;12788.044;0.02210;-0.27724;-0.04607;3
MAGN;4.584;12788.046;26.40000;19.70000;-42.20000;3
GYRO;4.585;12788.052;0.00027;-0.26419;-0.06125;3
LIGH;4.587;12788.052;515.0;0
ACCE;4.587;12788.053;-1.99317;2.11647;9.25658;3
AHRS;4.588;12788.053;10.849400;11.278903;31.101486;0.06440909;0.11946892;0.27454916;-65
MAGN;4.589;12788.056;26.00000;19.70000;-42.20000;3
GYRO;4.590;12788.058;-0.00879;-0.27537;-0.07563;3
LIGH;4.591;12788.061;515.0;0
MAGN;4.592;12788.065;26.00000;19.70000;-42.20000;3
GYRO;4.593;12788.066;-0.00186;-0.28842;-0.07244;3
ACCE;4.594;12788.067;-2.11588;2.13264;9.32841;3
AHRS;4.594;12788.067;10.838631;11.066915;31.504971;0.06441217;0.11791106;0.27777421;31
LIGH;4.597;12788.071;515.0;0
GYRO;4.603;12788.073;0.00985;-0.30067;-0.05939;3
MAGN;4.603;12788.075;26.00000;19.70000;-42.20000;3
SOUN;4.605;44.20;0.00135;36.58
ACCE;4.610;12788.080;-2.12845;2.20626;9.45889;3
AHRS;4.611;12788.080;10.852517;10.972239;31.857933;0.06439635;0.11735559;0.28065768;54
LIGH;4.612;12788.081;451.0;0
GYRO;4.613;12788.081;0.00453;-0.30760;-0.03356;3
MAGN;4.614;12788.085;25.50000;19.70000;-42.60000;3
GYRO;4.615;12788.088;-0.01997;-0.31985;-0.03116;3
LIGH;4.616;12788.091;451.0;0
ACCE;4.618;12788.093;-2.06679;2.17992;9.22725;3
AHRS;4.619;12788.093;10.850571;10.725267;31.760347;0.06508302;0.11524708;0.27970749;103
MAGN;4.620;12788.095;25.90000;19.70000;-42.60000;3
GYRO;4.622;12788.096;-0.05673;-0.36911;-0.04634;3
BLE4;4.622;2016;12;-88
BLE4;4.623;2016;16;-93
BLE4;4.623;2016;14;-94
BLE4;4.623;2016;11;-95
BLE4;4.624;2016;13;-97
BLE4;4.624;2016;10;-98
BLE4;4.624;2016;15;-98
BLE4;4.624;2016;9;-100
LIGH;4.627;12788.101;554.0;0
GYRO;4.628;12788.103;-0.08549;-0.42078;-0.05326;3
MAGN;4.631;12788.106;20.20000;19.70000;-42.60000;3
ACCE;4.632;12788.107;-1.97641;2.13024;9.24701;3
AHRS;4.633;12788.107;10.789602;10.404898;29.905239;0.06716791;0.11137541;0.26405552;-96
GYRO;4.635;12788.110;-0.10999;-0.45247;-0.04101;3
LIGH;4.636;12788.111;554.0;0
MAGN;4.640;12788.115;25.70000;19.70000;-43.00000;3
GYRO;4.642;12788.116;-0.12064;-0.46153;-0.03116;3
ACCE;4.645;12788.119;-1.75794;2.08774;9.40981;3
AHRS;4.645;12788.119;10.702863;10.060632;30.741964;0.06644132;0.10880406;0.27078116;-11
LIGH;4.647;12788.121;554.0;0
GYRO;4.648;12788.123;-0.11531;-0.43995;-0.02503;3
MAGN;4.651;12788.125;25.70000;19.70000;-43.00000;3
GYRO;4.655;12788.130;-0.09774;-0.39415;-0.02929;3
LIGH;4.656;12788.131;525.0;0
ACCE;4.658;12788.133;-1.57838;1.89381;9.29489;3
AHRS;4.659;12788.133;10.615594;9.740178;31.653297;0.06562357;0.10646611;0.27813366;59
MAGN;4.660;12788.135;25.00000;19.70000;-43.00000;3
GYRO;4.662;12788.136;-0.05726;-0.34541;-0.03249;3
LIGH;4.666;12788.141;525.0;0
GYRO;4.668;12788.143;-0.01571;-0.30467;-0.02823;3
MAGN;4.670;12788.145;25.40000;19.70000;-43.00000;3
ACCE;4.672;12788.146;-1.71066;1.90219;9.32601;3
AHRS;4.672;12788.146;10.581129;9.501159;32.368935;0.06526253;0.10480982;0.28392366;-39
GYRO;4.675;12788.150;0.03435;-0.24634;-0.01119;3
LIGH;4.677;12788.151;525.0;0
MAGN;4.681;12788.156;24.90000;19.70000;-43.00000;3
GYRO;4.682;12788.157;0.06898;-0.18376;0.00959;3
ACCE;4.684;12788.158;-1.77231;2.03507;9.24760;3
AHRS;4.684;12788.158;10.625737;9.346385;32.368851;0.06601786;0.10363027;0.28385487;64
LIGH;4.687;12788.161;464.0;0
GYRO;4.689;12788.163;0.07643;-0.14195;0.02344;3
MAGN;4.691;12788.166;24.90000;19.70000;-43.40000;3
ACCE;4.696;12788.171;-1.90159;2.07338;9.13208;3
AHRS;4.697;12788.171;10.668578;9.313552;32.354008;0.06646968;0.10344989;0.28373215;-33
GYRO;4.698;12788.172;0.07750;-0.13129;0.04447;3
LIGH;4.698;12788.172;464.0;0
MAGN;4.702;12788.176;24.90000;19.70000;-43.40000;3
GYRO;4.704;12788.178;0.07164;-0.13369;0.07164;3
LIGH;4.707;12788.181;567.0;0
ACCE;4.708;12788.183;-1.89860;2.08894;9.22007;3
AHRS;4.709;12788.183;10.745467;9.213328;32.316067;0.06739278;0.10277649;0.28339317;7
MAGN;4.711;12788.185;20.20000;19.70000;-43.40000;3
GYRO;4.712;12788.187;0.04607;-0.12517;0.09747;3
LIGH;4.717;12788.191;567.0;0
GYRO;4.719;12788.193;0.01145;-0.12037;0.09534;3
MAGN;4.721;12788.195;24.60000;19.70000;-43.40000;3
ACCE;4.722;12788.197;-1.61369;1.92554;9.14765;3
AHRS;4.723;12788.197;10.781013;9.100221;30.795486;0.06931524;0.10101024;0.27069587;72
GYRO;4.727;12788.200;-0.01145;-0.12943;0.08123;3
LIGH;4.729;12788.202;567.0;0
MAGN;4.731;12788.206;24.60000;19.70000;-43.40000;3
GYRO;4.732;12788.207;-0.02796;-0.13742;0.07776;3
ACCE;4.734;12788.209;-1.58556;1.79026;9.26975;3
AHRS;4.736;12788.209;10.765026;8.986787;31.199427;0.06909635;0.10027344;0.27398470;-23
LIGH;4.737;12788.211;542.0;0
GYRO;4.739;12788.214;-0.03489;-0.13103;0.08709;3
MAGN;4.741;12788.216;24.20000;19.70000;-43.80000;3
ACCE;4.746;12788.221;-1.51912;1.78069;9.37629;3
AHRS;4.748;12788.221;10.750456;8.930159;31.323196;0.06900212;0.09984352;0.27497452;-89
GYRO;4.749;12788.223;-0.03915;-0.11372;0.10093;3
LIGH;4.750;12788.223;542.0;0
MAGN;4.752;12788.227;24.20000;19.70000;-43.80000;3
GYRO;4.755;12788.230;-0.04021;-0.10812;0.10360;3
LIGH;4.759;12788.231;542.0;0
ACCE;4.761;12788.233;-1.48560;1.65559;9.32362;3
AHRS;4.763;12788.233;10.710098;8.809883;31.463057;0.06883283;0.09883453;0.27604893;0
MAGN;4.767;12788.236;24.60000;19.70000;-43.80000;3
GYRO;4.770;12788.237;-0.04021;-0.11398;0.10493;3
LIGH;4.772;12788.241;474.0;0
GYRO;4.773;12788.244;-0.04181;-0.11531;0.11558;3
MAGN;4.775;12788.246;24.60000;19.70000;-43.80000;3
ACCE;4.780;12788.247;-1.37966;1.57060;9.45949;3
AHRS;4.782;12788.247;10.667338;8.692559;31.948172;0.06834365;0.09805047;0.27999553;41
GYRO;4.784;12788.252;-0.04767;-0.10093;0.11904;3
LIGH;4.786;12788.255;474.0;0
MAGN;4.787;12788.259;24.60000;19.70000;-43.80000;3
ACCE;4.789;12788.260;-1.24678;1.48321;9.41280;3
AHRS;4.790;12788.260;10.631274;8.622694;32.133007;0.06805616;0.09749572;0.28147542;-90
GYRO;4.793;12788.261;-0.06258;-0.07830;0.11531;3
LIGH;4.794;12788.261;580.0;0
MAGN;4.795;12788.266;19.50000;19.70000;-43.80000;3
GYRO;4.796;12788.268;-0.05939;-0.07776;0.10706;3
LIGH;4.798;12788.271;580.0;0
ACCE;4.799;12788.273;-1.18094;1.32459;9.50019;3
AHRS;4.801;12788.273;10.553058;8.512058;30.123934;0.06935481;0.09519203;0.26463923;92
GYRO;4.803;12788.274;-0.04554;-0.07244;0.10120;3
MAGN;4.805;12788.276;24.10000;19.70000;-44.20000;3
LIGH;4.807;12788.281;580.0;0
GYRO;4.809;12788.283;-0.02530;-0.04341;0.09348;3
MAGN;4.811;12788.285;24.10000;19.70000;-44.20000;3
ACCE;4.812;12788.287;-1.03011;1.24020;9.65462;3
AHRS;4.813;12788.287;10.492797;8.419175;31.057621;0.06829356;0.09484347;0.27234915;-66
GYRO;4.815;12788.290;-0.00932;-0.00506;0.07723;3
LIGH;4.818;12788.291;535.0;0
MAGN;4.821;12788.295;24.10000;19.70000;-44.20000;3
GYRO;4.822;12788.297;0.00719;0.02317;0.04075;3
ACCE;4.824;12788.299;-1.03968;1.17735;9.61511;3
AHRS;4.827;12788.299;10.454052;8.391531;31.360270;0.06778523;0.09470472;0.27483884;68
LIGH;4.829;12788.302;535.0;0
GYRO;4.830;12788.303;0.02583;0.03249;0.01385;3
MAGN;4.832;12788.306;24.10000;19.70000;-44.20000;3
GYRO;4.836;12788.310;0.03968;0.04447;-0.00080;3
LIGH;4.838;12788.312;535.0;0
ACCE;4.839;12788.312;-1.17076;1.29466;9.70370;3
AHRS;4.841;12788.312;10.440673;8.401686;31.524000;0.06751356;0.09485526;0.27620289;-68
MAGN;4.843;12788.316;24.10000;19.70000;-44.20000;3
GYRO;4.846;12788.317;0.03968;0.05433;-0.00826;3
LIGH;4.847;12788.322;477.0;0
ACCE;4.850;12788.324;-1.23780;1.47363;9.70789;3
AHRS;4.851;12788.324;10.431921;8.410838;31.640528;0.06732180;0.09497984;0.27717480;85
GYRO;4.854;12788.325;0.01838;0.05646;-0.01891;3
MAGN;4.855;12788.327;24.10000;19.70000;-44.20000;3
LIGH;4.857;12788.331;477.0;0
GYRO;4.859;12788.333;-0.00559;0.04314;-0.02850;3
MAGN;4.861;12788.336;24.10000;19.70000;-44.20000;3
ACCE;4.863;12788.337;-1.32100;1.51733;9.75458;3
AHRS;4.864;12788.337;10.405368;8.448225;31.714380;0.06694813;0.09527292;0.27780074;52
GYRO;4.868;12788.340;-0.02210;0.02264;-0.03569;3
LIGH;4.870;12788.342;572.0;0
MAGN;4.872;12788.346;20.40000;19.70000;-44.20000;3
GYRO;4.874;12788.347;-0.02743;0.00479;-0.04048;3
ACCE;4.875;12788.349;-1.31262;1.45148;9.82760;3
AHRS;4.878;12788.349;10.349785;8.451041;30.125076;0.06779049;0.09423674;0.26452798;-23
LIGH;4.880;12788.352;572.0;0
GYRO;4.881;12788.355;-0.01784;-0.00852;-0.03356;3
MAGN;4.883;12788.357;23.50000;19.70000;-44.20000;3
LIGH;4.887;12788.361;572.0;0
ACCE;4.888;12788.363;-1.19650;1.42036;9.77732;3
AHRS;4.889;12788.363;10.311914;8.432010;30.445377;0.06725390;0.09418288;0.26717612;-121
GYRO;4.891;12788.364;-0.00399;-0.01704;-0.03569;3
MAGN;4.891;12788.365;23.90000;19.70000;-44.20000;3
GYRO;4.897;12788.372;0.01411;-0.02344;-0.05246;3
LIGH;4.898;12788.371;535.0;0
ACCE;4.901;12788.375;-1.12408;1.37786;9.61452;3
AHRS;4.901;12788.375;10.275059;8.398497;30.831263;0.06670688;0.09404641;0.27036163;63
MAGN;4.903;12788.376;23.90000;19.70000;-44.20000;3
GYRO;4.904;12788.378;0.03755;-0.02823;-0.07563;3
LIGH;4.907;12788.381;535.0;0
MAGN;4.911;12788.385;23.90000;19.70000;-44.20000;3
GYRO;4.912;12788.386;0.04501;-0.02637;-0.09800;3
ACCE;4.913;12788.387;-1.07799;1.41138;9.46428;3
AHRS;4.914;12788.387;10.269318;8.367429;31.282318;0.06636248;0.09403631;0.27410161;8
LIGH;4.917;12788.391;535.0;0
GYRO;4.918;12788.393;0.04447;-0.01758;-0.12464;3
MAGN;4.921;12788.395;23.90000;19.70000;-44.20000;3
ACCE;4.925;12788.400;-1.06901;1.48560;9.42478;3
AHRS;4.928;12788.400;10.260715;8.349613;31.484449;0.06616749;0.09398510;0.27577165;-69
LIGH;4.931;12788.401;487.0;0
GYRO;4.932;12788.401;0.05300;-0.01065;-0.16352;3
MAGN;4.934;12788.406;23.90000;19.70000;-44.20000;3
GYRO;4.935;12788.408;0.07217;-0.00586;-0.18722;3
LIGH;4.937;12788.411;487.0;0
ACCE;4.938;12788.413;-1.16358;1.51433;9.41460;3
AHRS;4.940;12788.413;10.267532;8.353889;31.510460;0.06619283;0.09405139;0.27599341;-4
MAGN;4.942;12788.415;23.90000;19.70000;-44.20000;3
GYRO;4.943;12788.416;0.10200;0.01092;-0.19734;3
LIGH;4.947;12788.421;572.0;0
GYRO;4.948;12788.423;0.11798;0.02104;-0.19121;3
MAGN;4.951;12788.425;18.90000;19.70000;-44.20000;3
ACCE;4.952;12788.426;-1.30903;1.66397;9.35115;3
AHRS;4.952;12788.426;10.320169;8.391560;29.362938;0.06830098;0.09322251;0.25810695;-54
GYRO;4.955;12788.430;0.13342;0.03569;-0.16991;3
LIGH;4.958;12788.431;572.0;0
MAGN;4.961;12788.435;23.10000;19.70000;-44.20000;3
GYRO;4.962;12788.437;0.13502;0.04447;-0.14035;3
ACCE;4.964;12788.438;-1.43113;1.82259;9.22187;3
AHRS;4.965;12788.438;10.399953;8.447332;29.600605;0.06865064;0.09400271;0.26016223;-61
LIGH;4.967;12788.441;572.0;0
GYRO;4.969;12788.443;0.11638;0.04048;-0.11691;3
MAGN;4.971;12788.445;23.10000;19.70000;-44.20000;3
GYRO;4.975;12788.450;0.09348;0.02770;-0.10626;3
LIGH;4.977;12788.451;522.0;0
ACCE;4.978;12788.451;-1.44251;1.89262;9.04350;3
AHRS;4.979;12788.451;10.466483;8.493482;29.738600;0.06899044;0.09461539;0.26137179;-93
MAGN;4.981;12788.456;23.10000;19.70000;-44.20000;3
GYRO;4.982;12788.457;0.05673;0.00932;-0.09028;3
LIGH;4.987;12788.461;522.0;0
GYRO;4.989;12788.463;0.02796;-0.00027;-0.07297;3
ACCE;4.990;12788.465;-1.39462;1.92973;9.09078;3
AHRS;4.992;12788.465;10.490275;8.508450;29.834587;0.06907652;0.09484998;0.26219320;1
MAGN;4.994;12788.466;23.80000;19.70000;-44.20000;3
GYRO;4.997;12788.470;0.00346;0.00240;-0.05806;3
LIGH;4.998;12788.471;522.0;0
MAGN;5.001;12788.475;23.30000;19.70000;-44.20000;3
ACCE;5.002;12788.477;-1.32220;1.90339;9.14286;3
AHRS;5.003;12788.477;10.492674;8.509660;30.375891;0.06864498;0.09519064;0.26671666;-21
GYRO;5.005;12788.478;-0.03329;0.00799;-0.04634;3
LIGH;5.007;12788.481;467.0;0
MAGN;5.010;12788.485;23.30000;19.70000;-44.20000;3
GYRO;5.011;12788.486;-0.06365;0.00852;-0.04900;3
ACCE;5.014;12788.489;-1.34015;1.74477;9.20750;3
AHRS;5.016;12788.489;10.431209;8.517734;30.418003;0.06807620;0.09514701;0.26704752;-46
LIGH;5.017;12788.491;467.0;0
GYRO;5.018;12788.493;-0.07910;0.00799;-0.05406;3
MAGN;5.022;12788.495;23.70000;19.70000;-44.20000;3
GYRO;5.026;12788.500;-0.07537;0.01278;-0.05699;3
ACCE;5.029;12788.503;-1.34195;1.59334;9.34158;3
AHRS;5.031;12788.503;10.346557;8.525014;30.675930;0.06713592;0.09517145;0.26916909;9
LIGH;5.032;12788.504;580.0;0
GYRO;5.033;12788.506;-0.05140;0.02423;-0.05619;3
MAGN;5.035;12788.508;23.10000;19.70000;-44.20000;3
LIGH;5.043;12788.511;580.0;0
GYRO;5.044;12788.513;-0.01678;0.03728;-0.04527;3
MAGN;5.049;12788.516;23.10000;19.70000;-44.20000;3
ACCE;5.050;12788.517;-1.39881;1.46884;9.41759;3
AHRS;5.051;12788.517;10.289266;8.550523;30.527523;0.06671955;0.09516984;0.26792172;-23
GYRO;5.053;12788.520;0.01571;0.04767;-0.03675;3
LIGH;5.054;12788.522;580.0;0
MAGN;5.055;12788.526;23.10000;19.70000;-44.20000;3
GYRO;5.056;12788.527;0.03542;0.05300;-0.03036;3
ACCE;5.057;12788.529;-1.44729;1.52032;9.29190;3
AHRS;5.058;12788.529;10.284290;8.594635;30.431576;0.06665470;0.09547116;0.26714441;126
LIGH;5.060;12788.531;529.0;0
GYRO;5.060;12788.534;0.04661;0.05566;-0.02317;3
MAGN;5.062;12788.536;23.10000;19.70000;-44.20000;3
LIGH;5.067;12788.542;529.0;0
GYRO;5.068;12788.542;0.05459;0.06152;-0.01278;3
ACCE;5.069;12788.543;-1.49578;1.61549;9.39604;3
AHRS;5.070;12788.543;10.306336;8.648165;30.330593;0.06679916;0.09590805;0.26634189;-94
MAGN;5.073;12788.547;23.10000;19.70000;-44.60000;3
GYRO;5.074;12788.549;0.06365;0.06738;-0.00772;3
LIGH;5.077;12788.552;529.0;0
ACCE;5.081;12788.555;-1.52211;1.64542;9.38886;3
AHRS;5.081;12788.555;10.320038;8.678563;30.209772;0.06694471;0.09612162;0.26535666;-128
GYRO;5.083;12788.556;0.07217;0.07244;0.00027;3
MAGN;5.084;12788.558;23.10000;19.70000;-44.60000;3
LIGH;5.086;12788.561;477.0;0
GYRO;5.088;12788.563;0.07590;0.07137;0.00799;3
MAGN;5.091;12788.565;23.10000;20.10000;-44.60000;3
ACCE;5.093;12788.567;-1.53349;1.71664;9.35235;3
AHRS;5.094;12788.567;10.368381;8.741282;29.864569;0.06749582;0.09654889;0.26253042;53
GYRO;5.095;12788.570;0.07377;0.06418;0.02077;3
LIGH;5.097;12788.571;477.0;0
MAGN;5.101;12788.575;23.10000;20.10000;-44.60000;3
GYRO;5.102;12788.577;0.06898;0.05300;0.02876;3
ACCE;5.105;12788.580;-1.54665;1.77111;9.29848;3
AHRS;5.106;12788.580;10.416621;8.787463;29.722603;0.06791484;0.09695566;0.26139224;-6
LIGH;5.107;12788.581;570.0;0
GYRO;5.109;12788.583;0.06152;0.04288;0.03675;3
MAGN;5.110;12788.585;20.00000;20.10000;-44.60000;3
GYRO;5.115;12788.590;0.05459;0.02929;0.04208;3
LIGH;5.117;12788.591;570.0;0
ACCE;5.118;12788.593;-1.46346;1.75974;9.15184;3
AHRS;5.119;12788.593;10.456739;8.810222;28.174402;0.06950695;0.09630243;0.24845833;-4
MAGN;5.121;12788.595;24.00000;20.10000;-44.60000;3
GYRO;5.122;12788.597;0.04181;0.01545;0.04048;3
LIGH;5.127;12788.601;570.0;0
GYRO;5.129;12788.603;0.01891;0.01465;0.03782;3
MAGN;5.131;12788.605;24.00000;20.10000;-44.60000;3
ACCE;5.132;12788.606;-1.33477;1.73340;9.14166;3
AHRS;5.132;12788.606;10.474391;8.809034;29.452291;0.06857959;0.09709946;0.25917029;121
SOUN;5.133;5.56;0.00017;18.58
GYRO;5.139;12788.610;-0.01252;0.01971;0.02503;3
LIGH;5.140;12788.611;526.0;0
MAGN;5.140;12788.615;23.30000;20.10000;-44.60000;3
GYRO;5.142;12788.617;-0.04980;0.02770;0.00213;3
ACCE;5.144;12788.618;-1.39881;1.71365;9.22725;3
AHRS;5.144;12788.618;10.440879;8.819378;29.526827;0.06821167;0.09715854;0.25978497;-27
LIGH;5.147;12788.621;526.0;0
GYRO;5.149;12788.623;-0.07057;0.03169;-0.01518;3
MAGN;5.151;12788.625;23.30000;20.10000;-44.60000;3
GYRO;5.157;12788.630;-0.08016;0.03356;-0.01625;3
LIGH;5.158;12788.631;526.0;0
ACCE;5.158;12788.631;-1.49697;1.73999;9.36552;3
AHRS;5.159;12788.631;10.370980;8.843970;29.581341;0.06752291;0.09724611;0.26022428;-76
MAGN;5.161;12788.636;23.30000;20.10000;-44.60000;3
GYRO;5.162;12788.637;-0.08442;0.03462;-0.00746;3
LIGH;5.167;12788.641;477.0;0
GYRO;5.169;12788.644;-0.08016;0.04501;0.00506;3
ACCE;5.171;12788.645;-1.51733;1.82797;9.56424;3
AHRS;5.171;12788.645;10.300565;8.871394;29.630529;0.06682781;0.09735251;0.26062006;34
MAGN;5.172;12788.646;23.70000;20.10000;-44.60000;3
GYRO;5.202;12788.651;-0.06631;0.04554;0.01358;3
LIGH;5.202;12788.652;477.0;0
MAGN;5.203;12788.656;23.70000;20.10000;-44.60000;3
ACCE;5.203;12788.657;-1.53468;1.81121;9.55586;3
AHRS;5.205;12788.657;10.272464;8.888743;29.970856;0.06626284;0.09763418;0.26346210;-33
GYRO;5.208;12788.658;-0.04820;0.03116;0.03143;3
LIGH;5.209;12788.661;580.0;0
MAGN;5.209;12788.665;19.60000;20.10000;-44.60000;3
GYRO;5.210;12788.666;-0.02956;0.01358;0.06232;3
ACCE;5.211;12788.669;-1.47782;1.85371;9.52354;3
AHRS;5.212;12788.669;10.238541;8.895480;28.249601;0.06742164;0.09661465;0.24903987;-49
LIGH;5.213;12788.671;580.0;0
GYRO;5.213;12788.673;-0.01838;0.00080;0.08549;3
MAGN;5.214;12788.675;24.10000;20.10000;-44.60000;3
GYRO;5.214;12788.680;-0.01625;-0.00453;0.10173;3
LIGH;5.215;12788.681;580.0;0
ACCE;5.217;12788.683;-1.38864;1.81720;9.46847;3
AHRS;5.218;12788.683;10.229971;8.872309;29.097361;0.06668481;0.09689863;0.25612739;36
MAGN;5.219;12788.685;23.70000;20.10000;-44.60000;3
GYRO;5.220;12788.686;-0.01198;-0.01465;0.11239;3
LIGH;5.221;12788.691;509.0;0
GYRO;5.222;12788.693;-0.01678;-0.03675;0.12011;3
MAGN;5.222;12788.695;23.70000;20.10000;-44.60000;3
ACCE;5.223;12788.696;-1.32998;1.82678;9.23204;3
AHRS;5.223;12788.696;10.229074;8.827242;29.783649;0.06619876;0.09691758;0.26184255;10
GYRO;5.227;12788.700;-0.02690;-0.06019;0.12677;3
LIGH;5.228;12788.701;509.0;0
MAGN;5.233;12788.705;23.70000;20.10000;-44.60000;3
GYRO;5.233;12788.706;-0.03968;-0.06578;0.13316;3
ACCE;5.234;12788.708;-1.31023;1.88962;9.25479;3
AHRS;5.234;12788.708;10.219462;8.753298;30.072250;0.06604435;0.09644521;0.26420751;76
LIGH;5.241;12788.711;509.0;0
GYRO;5.241;12788.712;-0.05033;-0.06738;0.13955;3
MAGN;5.242;12788.715;24.20000;20.10000;-44.60000;3
GYRO;5.248;12788.719;-0.06045;-0.06791;0.14674;3
ACCE;5.249;12788.720;-1.33537;1.90698;9.18595;3
AHRS;5.250;12788.720;10.196873;8.676804;30.540543;0.06563941;0.09602565;0.26806402;-104
LIGH;5.251;12788.721;480.0;0
MAGN;5.251;12788.725;24.20000;20.10000;-44.60000;3
GYRO;5.252;12788.726;-0.07856;-0.06551;0.15127;3
GNSS;5.253;1490625602.000;40.313344;-3.483530;592.000;0.000;10.0;0.0;23;15
LIGH;5.259;12788.731;480.0;0
ACCE;5.260;12788.732;-1.22823;1.83815;9.11532;3
AHRS;5.260;12788.732;10.178894;8.629210;30.847948;0.06534347;0.09576405;0.27059379;-17
GYRO;5.261;12788.733;-0.11318;-0.06285;0.15500;3
MAGN;5.261;12788.735;24.20000;20.10000;-44.60000;3
GNSS;5.262;1490625602.000;40.313344;-3.483530;592.000;0.000;10.0;0.0;23;15
GYRO;5.265;12788.740;-0.14727;-0.04980;0.15127;3
LIGH;5.266;12788.741;565.0;0
MAGN;5.270;12788.744;19.30000;20.10000;-44.60000;3
ACCE;5.271;12788.745;-1.17735;1.73220;9.25119;3
AHRS;5.271;12788.745;10.088428;8.544924;29.122210;0.06620631;0.09387113;0.25608265;-46
GYRO;5.272;12788.746;-0.18189;-0.02344;0.14701;3
LIGH;5.277;12788.751;565.0;0
GYRO;5.278;12788.753;-0.19787;0.00266;0.14488;3
MAGN;5.280;12788.755;23.70000;20.10000;-44.60000;3
ACCE;5.283;12788.757;-1.23481;1.56341;9.42178;3
AHRS;5.283;12788.757;9.947166;8.500541;29.794622;0.06457015;0.09357971;0.26162446;-7
GYRO;5.284;12788.759;-0.19521;0.03329;0.14434;3
LIGH;5.288;12788.761;565.0;0
MAGN;5.290;12788.765;24.10000;20.10000;-44.60000;3
GYRO;5.291;12788.766;-0.17763;0.06551;0.15180;3
ACCE;5.295;12788.769;-1.32579;1.40899;9.68694;3
AHRS;5.295;12788.769;9.800222;8.503528;30.468445;0.06278037;0.09365582;0.26719496;-128
LIGH;5.297;12788.771;522.0;0
GYRO;5.298;12788.772;-0.14408;0.10599;0.16698;3
MAGN;5.300;12788.775;24.10000;20.10000;-44.60000;3
GYRO;5.304;12788.779;-0.11691;0.13289;0.18216;3
LIGH;5.306;12788.781;522.0;0
ACCE;5.308;12788.782;-1.39821;1.29347;9.76834;3
AHRS;5.308;12788.782;9.689034;8.559988;30.900631;0.06136236;0.09411205;0.27078560;107
MAGN;5.310;12788.785;24.10000;20.10000;-44.60000;3
GYRO;5.311;12788.786;-0.08655;0.14461;0.19494;3
LIGH;5.316;12788.791;522.0;0
GYRO;5.320;12788.792;-0.06578;0.13928;0.19255;3
MAGN;5.322;12788.794;24.10000;20.10000;-44.60000;3
ACCE;5.323;12788.795;-1.46106;1.23720;9.77672;3
AHRS;5.323;12788.795;9.617448;8.636703;31.203491;0.06033151;0.09475031;0.27332130;72
GYRO;5.324;12788.799;-0.05566;0.12304;0.19015;3
LIGH;5.326;12788.801;479.0;0
MAGN;5.330;12788.805;24.10000;20.10000;-44.60000;3
GYRO;5.331;12788.806;-0.04714;0.08895;0.17870;3
ACCE;5.332;12788.807;-1.34614;1.17974;9.75877;3
AHRS;5.333;12788.807;9.561521;8.679658;31.397453;0.05960029;0.09508199;0.27493608;-62
LIGH;5.336;12788.811;479.0;0
GYRO;5.337;12788.812;-0.03649;0.05539;0.15606;3
MAGN;5.340;12788.815;24.90000;20.10000;-44.60000;3
GYRO;5.344;12788.819;-0.02264;0.02690;0.12996;3
ACCE;5.345;12788.820;-1.27551;1.12468;9.70370;3
AHRS;5.345;12788.820;9.515572;8.675467;31.821690;0.05887417;0.09516031;0.27844724;124
LIGH;5.347;12788.821;588.0;0
MAGN;5.350;12788.825;19.90000;19.70000;-44.60000;3
GYRO;5.351;12788.826;-0.00559;-0.00320;0.10333;3
LIGH;5.356;12788.831;588.0;0
ACCE;5.358;12788.832;-1.26773;1.17196;9.50977;3
AHRS;5.358;12788.832;9.489766;8.653826;30.050545;0.06017121;0.09400140;0.26364779;-80
GYRO;5.359;12788.833;0.01305;-0.02264;0.07989;3
MAGN;5.360;12788.835;24.30000;19.70000;-44.60000;3
GYRO;5.365;12788.840;0.03382;-0.03808;0.05965;3
LIGH;5.367;12788.841;588.0;0
MAGN;5.370;12788.844;24.30000;19.70000;-44.60000;3
ACCE;5.371;12788.845;-1.35871;1.30364;9.35534;3
AHRS;5.371;12788.845;9.489132;8.613957;31.285145;0.05924497;0.09431040;0.27393436;21
GYRO;5.372;12788.846;0.06471;-0.05033;0.05193;3
LIGH;5.377;12788.851;532.0;0
GYRO;5.378;12788.853;0.08549;-0.05459;0.05513;3
MAGN;5.380;12788.855;24.30000;19.70000;-44.60000;3
ACCE;5.383;12788.857;-1.47004;1.47782;9.24282;3
AHRS;5.383;12788.857;9.534492;8.570242;31.667807;0.05941453;0.09424861;0.27711976;-115
GYRO;5.384;12788.859;0.10573;-0.05459;0.06685;3
LIGH;5.386;12788.861;532.0;0
MAGN;5.390;12788.865;24.30000;19.70000;-44.60000;3
GYRO;5.391;12788.866;0.11958;-0.06445;0.08575;3
ACCE;5.394;12788.869;-1.51194;1.62985;9.03991;3
AHRS;5.395;12788.869;9.620019;8.523375;31.935961;0.06002242;0.09419692;0.27936408;-128
LIGH;5.398;12788.871;532.0;0
GYRO;5.398;12788.873;0.12384;-0.08043;0.10306;3
MAGN;5.400;12788.875;24.30000;19.70000;-44.60000;3
GYRO;5.404;12788.879;0.12277;-0.09907;0.10759;3
LIGH;5.406;12788.881;499.0;0
ACCE;5.408;12788.882;-1.36110;1.64362;8.83520;3
AHRS;5.408;12788.882;9.719564;8.443200;32.118694;0.06089970;0.09385919;0.28088358;-57
MAGN;5.410;12788.885;24.30000;19.70000;-44.60000;3
GYRO;5.411;12788.886;0.10946;-0.11212;0.10892;3
LIGH;5.416;12788.891;499.0;0
GYRO;5.418;12788.892;0.09401;-0.11931;0.10280;3
MAGN;5.420;12788.894;24.80000;19.70000;-44.60000;3
ACCE;5.421;12788.895;-1.23182;1.64182;8.80527;3
AHRS;5.421;12788.895;9.801832;8.336890;32.591221;0.06146238;0.09342217;0.28478831;62
GYRO;5.424;12788.899;0.08389;-0.12304;0.08948;3
LIGH;5.427;12788.901;578.0;0
MAGN;5.431;12788.905;24.40000;19.70000;-44.60000;3
GYRO;5.432;12788.907;0.06951;-0.11984;0.06578;3
ACCE;5.433;12788.908;-1.18932;1.65140;8.74003;3
AHRS;5.434;12788.908;9.865962;8.221131;32.696674;0.06219953;0.09267040;0.28562707;116
LIGH;5.437;12788.911;578.0;0
GYRO;5.439;12788.913;0.04980;-0.11851;0.04288;3
MAGN;5.441;12788.915;24.40000;19.70000;-44.60000;3
ACCE;5.445;12788.920;-1.21087;1.71365;8.68556;3
AHRS;5.446;12788.920;9.890825;8.169827;32.802856;0.06244914;0.09236155;0.28649056;88
LIGH;5.447;12788.922;578.0;0
GYRO;5.448;12788.922;0.02690;-0.10946;0.01491;3
MAGN;5.451;12788.926;24.40000;19.70000;-44.60000;3
GYRO;5.454;12788.928;0.01198;-0.09587;-0.00746;3
LIGH;5.456;12788.931;529.0;0
ACCE;5.458;12788.933;-1.31023;1.66936;8.80109;3
AHRS;5.459;12788.933;9.902116;8.079466;32.877605;0.06270934;0.09167917;0.28706616;45
MAGN;5.461;12788.935;24.40000;19.70000;-44.60000;3
GYRO;5.462;12788.936;0.00826;-0.08149;-0.03595;3
LIGH;5.466;12788.941;529.0;0
GYRO;5.468;12788.943;0.01411;-0.07776;-0.05486;3
MAGN;5.471;12788.945;24.40000;19.70000;-44.60000;3
ACCE;5.472;12788.946;-1.49817;1.66217;8.82203;3
AHRS;5.472;12788.946;9.899245;8.029251;33.026459;0.06269261;0.09133686;0.28827339;122
GYRO;5.475;12788.950;0.02583;-0.07830;-0.05939;3
LIGH;5.477;12788.951;529.0;0
MAGN;5.481;12788.956;24.40000;19.70000;-44.60000;3
GYRO;5.482;12788.957;0.03808;-0.08282;-0.05113;3
ACCE;5.484;12788.959;-1.62087;1.77171;8.86154;3
AHRS;5.485;12788.959;9.917689;7.992145;33.021614;0.06294345;0.09107073;0.28821954;34
LIGH;5.487;12788.961;482.0;0
GYRO;5.489;12788.963;0.04181;-0.08229;-0.03808;3
MAGN;5.491;12788.965;24.40000;19.70000;-44.60000;3
ACCE;5.496;12788.971;-1.64242;1.86867;8.97706;3
AHRS;5.497;12788.971;9.941040;7.983902;33.079330;0.06311283;0.09109050;0.28870264;-84
GYRO;5.498;12788.972;0.04181;-0.06392;-0.03036;3
LIGH;5.499;12788.972;482.0;0
MAGN;5.502;12788.976;24.40000;19.70000;-44.60000;3
GYRO;5.504;12788.979;0.04234;-0.04927;-0.02610;3
LIGH;5.507;12788.981;578.0;0
ACCE;5.508;12788.983;-1.65798;1.82259;9.04410;3
AHRS;5.509;12788.983;9.972770;7.958606;33.061081;0.06345531;0.09094720;0.28854874;36
MAGN;5.511;12788.985;24.40000;19.70000;-44.60000;3
GYRO;5.512;12788.987;0.04980;-0.02983;-0.01784;3
LIGH;5.517;12788.991;578.0;0
GYRO;5.519;12788.993;0.06312;0.00027;-0.00985;3
MAGN;5.521;12788.996;24.40000;19.70000;-44.60000;3
ACCE;5.522;12788.997;-1.74058;1.82199;9.23384;3
AHRS;5.523;12788.997;10.015693;7.970734;33.049095;0.06379181;0.09114493;0.28847161;-12
GYRO;5.526;12789.000;0.07643;0.03409;0.00240;3
LIGH;5.527;12789.002;578.0;0
MAGN;5.531;12789.006;24.40000;19.30000;-44.60000;3
GYRO;5.532;12789.007;0.08762;0.06898;0.01598;3
ACCE;5.534;12789.009;-1.84952;1.84773;9.33978;3
AHRS;5.535;12789.009;10.079087;8.040117;33.090771;0.06411172;0.09189715;0.28887928;-80
LIGH;5.540;12789.011;509.0;0
GYRO;5.542;12789.014;0.09294;0.09161;0.02370;3
MAGN;5.543;12789.016;24.40000;19.30000;-44.60000;3
GYRO;5.548;12789.022;0.09135;0.09428;0.01917;3
LIGH;5.550;12789.022;509.0;0
ACCE;5.552;12789.023;-1.98479;1.79206;9.48104;3
AHRS;5.554;12789.023;10.152641;8.153472;33.005032;0.06450801;0.09296715;0.28825870;117
MAGN;5.558;12789.028;24.40000;19.30000;-44.60000;3
GYRO;5.560;12789.029;0.08762;0.07776;0.01651;3
LIGH;5.563;12789.031;509.0;0
MAGN;5.568;12789.036;24.40000;19.30000;-44.60000;3
ACCE;5.570;12789.037;-2.13084;1.78847;9.68215;3
AHRS;5.572;12789.037;10.183951;8.226530;32.905182;0.06466656;0.09359247;0.28748307;32
GYRO;5.575;12789.038;0.08922;0.04740;0.03382;3
LIGH;5.578;12789.042;489.0;0
GYRO;5.579;12789.045;0.10040;0.00746;0.05273;3
MAGN;5.580;12789.046;24.40000;19.30000;-44.60000;3
ACCE;5.581;12789.049;-2.11348;1.78607;9.71208;3
AHRS;5.583;12789.049;10.262089;8.288979;32.793407;0.06525272;0.09423476;0.28662056;104
LIGH;5.585;12789.052;489.0;0
GYRO;5.588;12789.053;0.11372;-0.04075;0.08043;3
MAGN;5.589;12789.056;24.40000;19.30000;-44.60000;3
GYRO;5.590;12789.060;0.11798;-0.08416;0.09135;3
LIGH;5.591;12789.061;575.0;0
ACCE;5.592;12789.063;-1.89381;1.78009;9.56484;3
AHRS;5.593;12789.063;10.359850;8.253685;32.785271;0.06616225;0.09417104;0.28656998;-77
MAGN;5.594;12789.065;24.40000;19.30000;-44.60000;3
GYRO;5.597;12789.067;0.11372;-0.12810;0.09534;3
LIGH;5.598;12789.071;575.0;0
GYRO;5.599;12789.073;0.10200;-0.16485;0.09987;3
SOUN;5.601;157.11;0.00479;47.60
MAGN;5.608;12789.075;24.40000;19.30000;-44.60000;3
ACCE;5.609;12789.077;-1.59933;1.86748;9.31584;3
AHRS;5.610;12789.077;10.449287;8.142140;32.862263;0.06712356;0.09350428;0.28717744;-106
GYRO;5.612;12789.080;0.08868;-0.18749;0.09800;3
LIGH;5.613;12789.081;575.0;0
MAGN;5.614;12789.086;24.40000;19.30000;-44.60000;3
GYRO;5.618;12789.087;0.07111;-0.20293;0.09774;3
ACCE;5.619;12789.089;-1.38205;1.89082;9.17817;3
AHRS;5.620;12789.089;10.518970;7.982169;32.957088;0.06802849;0.09240016;0.28789502;58
LIGH;5.622;12789.091;506.0;0
GYRO;5.622;12789.094;0.04980;-0.20719;0.09454;3
MAGN;5.623;12789.095;24.40000;19.30000;-44.60000;3
LIGH;5.630;12789.101;506.0;0
GYRO;5.631;12789.102;0.03276;-0.20480;0.08788;3
ACCE;5.632;12789.103;-1.14862;1.88783;8.99621;3
AHRS;5.632;12789.103;10.561263;7.788266;33.140278;0.06872241;0.09100299;0.28931361;-112
MAGN;5.633;12789.107;24.40000;19.30000;-44.60000;3
GYRO;5.634;12789.108;0.01465;-0.19441;0.07883;3
LIGH;5.637;12789.111;506.0;0
MAGN;5.641;12789.115;24.40000;19.30000;-44.60000;3
ACCE;5.642;12789.116;-0.94691;1.88065;9.02375;3
AHRS;5.643;12789.116;10.574621;7.691813;33.324417;0.06893202;0.09034620;0.29078704;50
GYRO;5.644;12789.117;-0.01092;-0.17497;0.06738;3
BLE4;5.645;2016;12;-90
BLE4;5.645;2016;16;-93
BLE4;5.645;2016;14;-94
BLE4;5.647;2016;11;-95
BLE4;5.647;2016;10;-95
BLE4;5.647;2016;13;-97
BLE4;5.648;2016;15;-98
BLE4;5.648;2016;9;-100
LIGH;5.648;12789.121;499.0;0
GYRO;5.650;12789.124;-0.02690;-0.15260;0.05726;3
MAGN;5.651;12789.126;24.40000;19.30000;-44.60000;3
ACCE;5.654;12789.129;-0.82061;1.84773;9.11353;3
AHRS;5.657;12789.129;10.559923;7.506511;33.559155;0.06909782;0.08891578;0.29261637;111
GYRO;5.658;12789.131;-0.04447;-0.12224;0.04208;3
LIGH;5.659;12789.131;499.0;0
MAGN;5.661;12789.135;24.40000;19.30000;-44.60000;3
GYRO;5.663;12789.138;-0.04501;-0.09721;0.03409;3
LIGH;5.667;12789.141;575.0;0
ACCE;5.667;12789.141;-0.83917;1.79984;9.31225;3
AHRS;5.668;12789.141;10.519912;7.388711;33.682365;0.06897133;0.08791561;0.29355398;44
MAGN;5.670;12789.145;24.40000;19.30000;-44.60000;3
GYRO;5.671;12789.146;-0.02477;-0.06498;0.03302;3
LIGH;5.677;12789.151;575.0;0
GYRO;5.679;12789.153;0.00772;-0.03276;0.04208;3
ACCE;5.680;12789.154;-0.87448;1.72921;9.52294;3
AHRS;5.680;12789.154;10.500170;7.315329;33.792885;0.06891096;0.08732547;0.29441935;120
MAGN;5.681;12789.156;24.40000;19.30000;-44.60000;3
GYRO;5.685;12789.160;0.04874;-0.00985;0.04767;3
LIGH;5.687;12789.161;575.0;0
MAGN;5.690;12789.165;24.40000;19.30000;-44.60000;3
ACCE;5.692;12789.167;-0.86910;1.64242;9.63846;3
AHRS;5.693;12789.167;10.506185;7.285195;33.862591;0.06898540;0.08713272;0.29498038;-37
GYRO;5.694;12789.168;0.09135;0.00293;0.04900;3
LIGH;5.697;12789.171;496.0;0
GYRO;5.700;12789.174;0.11958;0.00453;0.04261;3
MAGN;5.701;12789.176;24.40000;19.30000;-44.60000;3
ACCE;5.704;12789.179;-0.89842;1.62267;9.65282;3
AHRS;5.705;12789.179;10.573687;7.259829;33.846176;0.06962419;0.08707987;0.29484895;-53
GYRO;5.707;12789.182;0.13342;-0.00213;0.04048;3
LIGH;5.708;12789.181;496.0;0
MAGN;5.711;12789.186;24.40000;19.30000;-44.60000;3
GYRO;5.714;12789.188;0.13822;-0.01252;0.02983;3
LIGH;5.717;12789.191;496.0;0
ACCE;5.717;12789.191;-0.95170;1.66457;9.61930;3
AHRS;5.719;12789.191;10.663716;7.231942;33.853142;0.07043890;0.08707607;0.29491574;-124
MAGN;5.721;12789.195;24.40000;19.30000;-45.00000;3
GYRO;5.722;12789.196;0.13928;-0.02610;0.02210;3
LIGH;5.727;12789.201;509.0;0
GYRO;5.729;12789.203;0.14248;-0.04314;0.02077;3
ACCE;5.730;12789.204;-1.01634;1.76572;9.69233;3
AHRS;5.731;12789.204;10.767562;7.186305;33.810707;0.07145156;0.08692879;0.29456580;-111
MAGN;5.732;12789.206;24.40000;19.30000;-45.00000;3
GYRO;5.737;12789.210;0.14834;-0.05087;0.02903;3
LIGH;5.737;12789.211;509.0;0
MAGN;5.741;12789.215;24.40000;19.30000;-45.00000;3
ACCE;5.742;12789.217;-1.06003;1.74837;9.75039;3
AHRS;5.743;12789.217;10.812529;7.154237;33.726719;0.07197130;0.08672167;0.29386279;-125
GYRO;5.744;12789.218;0.15526;-0.05300;0.04314;3
LIGH;5.747;12789.222;572.0;0
GYRO;5.750;12789.225;0.16591;-0.06072;0.05513;3
MAGN;5.751;12789.226;24.40000;19.30000;-45.00000;3
ACCE;5.754;12789.229;-1.09355;1.70826;9.70549;3
AHRS;5.755;12789.229;10.928985;7.091281;33.708195;0.07311480;0.08647560;0.29370180;-122
LIGH;5.759;12789.231;572.0;0
GYRO;5.759;12789.233;0.18562;-0.08416;0.06605;3
MAGN;5.761;12789.236;24.40000;19.30000;-45.00000;3
GYRO;5.765;12789.240;0.19841;-0.10386;0.07776;3
LIGH;5.768;12789.242;572.0;0
ACCE;5.768;12789.242;-1.09654;1.68552;9.71866;3
AHRS;5.769;12789.242;11.076336;6.992342;33.732323;0.07457511;0.08603498;0.29387742;36
MAGN;5.772;12789.246;24.40000;19.30000;-45.00000;3
GYRO;5.773;12789.247;0.20746;-0.11984;0.09454;3
LIGH;5.777;12789.252;500.0;0
GYRO;5.780;12789.254;0.20586;-0.14328;0.10759;3
ACCE;5.781;12789.255;-1.01933;1.79386;9.46428;3
AHRS;5.782;12789.255;11.235828;6.862786;33.788982;0.07619074;0.08539307;0.29430225;-26
MAGN;5.784;12789.257;24.40000;19.30000;-45.00000;3
GYRO;5.788;12789.262;0.20107;-0.16645;0.11478;3
LIGH;5.789;12789.262;500.0;0
MAGN;5.792;12789.266;24.40000;19.30000;-45.00000;3
ACCE;5.793;12789.268;-1.03489;1.81241;9.40742;3
AHRS;5.798;12789.268;11.322094;6.771421;33.804989;0.07713036;0.08486045;0.29439479;44
GYRO;5.800;12789.269;0.19681;-0.18882;0.11771;3
LIGH;5.803;12789.272;500.0;0
MAGN;5.804;12789.276;24.40000;19.30000;-45.00000;3
GYRO;5.808;12789.277;0.19468;-0.19308;0.12570;3
ACCE;5.809;12789.280;-1.02412;1.80523;9.44453;3
AHRS;5.810;12789.280;11.481478;6.582511;33.909286;0.07886373;0.08376219;0.29516658;-125
LIGH;5.811;12789.281;506.0;0
GYRO;5.812;12789.284;0.20533;-0.19441;0.13183;3
MAGN;5.813;12789.286;24.40000;18.90000;-45.00000;3
GYRO;5.818;12789.292;0.21971;-0.19894;0.12810;3
LIGH;5.819;12789.292;506.0;0
ACCE;5.819;12789.293;-0.95110;1.73161;9.42597;3
AHRS;5.820;12789.293;11.647156;6.388724;34.136238;0.08057524;0.08272884;0.29694492;-93
MAGN;5.822;12789.296;24.40000;18.90000;-45.00000;3
GYRO;5.824;12789.299;0.23143;-0.19548;0.11132;3
LIGH;5.827;12789.302;567.0;0
GYRO;5.831;12789.305;0.22397;-0.19281;0.09001;3
ACCE;5.832;12789.306;-0.86191;1.75375;9.28531;3
AHRS;5.833;12789.306;11.809457;6.213215;34.296356;0.08226293;0.08179742;0.29817590;27
MAGN;5.835;12789.308;24.40000;18.90000;-45.00000;3
LIGH;5.837;12789.312;567.0;0
GYRO;5.839;12789.313;0.20906;-0.18722;0.05380;3
MAGN;5.841;12789.316;24.00000;18.90000;-45.00000;3
ACCE;5.845;12789.319;-0.83977;1.83456;9.13747;3
AHRS;5.846;12789.319;11.894685;6.114711;34.308086;0.08321801;0.08120540;0.29821721;31
GYRO;5.848;12789.320;0.19042;-0.19494;0.01811;3
LIGH;5.849;12789.322;567.0;0
MAGN;5.852;12789.326;24.00000;18.90000;-45.00000;3
GYRO;5.853;12789.327;0.17018;-0.20639;-0.01039;3
LIGH;5.857;12789.332;484.0;0
ACCE;5.858;12789.332;-0.89663;1.89561;9.09138;3
AHRS;5.860;12789.332;12.023187;5.950819;34.268257;0.08473831;0.08014359;0.29778948;8
GYRO;5.861;12789.334;0.14781;-0.20906;-0.03329;3
MAGN;5.863;12789.336;24.00000;18.90000;-45.00000;3
LIGH;5.867;12789.342;484.0;0
GYRO;5.868;12789.342;0.12597;-0.21066;-0.05007;3
ACCE;5.870;12789.344;-0.93913;1.95247;8.99382;3
AHRS;5.871;12789.344;12.120336;5.784498;34.312119;0.08594617;0.07904496;0.29804322;-71
MAGN;5.873;12789.346;24.00000;18.90000;-45.00000;3
GYRO;5.875;12789.348;0.10519;-0.22024;-0.06418;3
LIGH;5.879;12789.352;484.0;0
MAGN;5.881;12789.355;24.00000;18.50000;-45.00000;3
GYRO;5.882;12789.357;0.09348;-0.22024;-0.07404;3
ACCE;5.883;12789.358;-0.88346;1.96504;9.03751;3
AHRS;5.884;12789.358;12.186166;5.606162;34.485317;0.08683836;0.07786729;0.29934955;-55
LIGH;5.887;12789.361;503.0;0
GYRO;5.889;12789.363;0.09135;-0.20107;-0.07617;3
MAGN;5.891;12789.366;24.00000;18.50000;-45.00000;3
ACCE;5.896;12789.371;-0.89842;1.94469;9.05966;3
AHRS;5.897;12789.371;12.211381;5.535004;34.742847;0.08705926;0.07753877;0.30142623;9
GYRO;5.898;12789.372;0.10040;-0.16299;-0.07510;3
LIGH;5.899;12789.373;503.0;0
MAGN;5.902;12789.377;24.00000;18.50000;-45.40000;3
GYRO;5.904;12789.379;0.12117;-0.13209;-0.06019;3
LIGH;5.907;12789.381;544.0;0
ACCE;5.909;12789.383;-0.94751;1.98599;9.08779;3
AHRS;5.909;12789.383;12.288535;5.419550;34.775238;0.08798042;0.07680656;0.30161461;111
MAGN;5.911;12789.386;24.00000;18.50000;-45.40000;3
GYRO;5.912;12789.387;0.13982;-0.10173;-0.04101;3
LIGH;5.917;12789.391;544.0;0
GYRO;5.919;12789.394;0.14781;-0.08069;-0.02770;3
MAGN;5.921;12789.396;24.00000;18.50000;-45.40000;3
ACCE;5.922;12789.397;-0.92656;2.06320;8.91122;3
AHRS;5.923;12789.397;12.399501;5.352055;34.839714;0.08903418;0.07658206;0.30210692;-33
GYRO;5.926;12789.400;0.14461;-0.07164;-0.02051;3
LIGH;5.927;12789.402;544.0;0
MAGN;5.931;12789.406;24.00000;18.50000;-45.40000;3
GYRO;5.933;12789.407;0.12330;-0.07057;-0.02157;3
ACCE;5.934;12789.409;-0.86191;2.10630;8.73764;3
AHRS;5.935;12789.409;12.499253;5.301929;34.814865;0.09000900;0.07640334;0.30187279;-83
LIGH;5.941;12789.412;468.0;0
GYRO;5.942;12789.414;0.08815;-0.07297;-0.03649;3
MAGN;5.943;12789.416;24.00000;18.10000;-45.40000;3
LIGH;5.947;12789.422;468.0;0
GYRO;5.948;12789.422;0.04394;-0.07430;-0.06099;3
ACCE;5.950;12789.424;-0.78290;2.12665;8.68317;3
AHRS;5.951;12789.424;12.546741;5.245300;34.914692;0.09048515;0.07613581;0.30265671;-80
MAGN;5.952;12789.427;24.00000;18.10000;-45.40000;3
GYRO;5.955;12789.429;-0.00133;-0.06179;-0.08336;3
LIGH;5.957;12789.431;468.0;0
MAGN;5.961;12789.436;23.60000;18.10000;-45.40000;3
ACCE;5.963;12789.437;-0.76674;2.12725;8.78133;3
AHRS;5.964;12789.437;12.545877;5.225137;34.968494;0.09049556;0.07600970;0.30308476;78
GYRO;5.965;12789.438;-0.03276;-0.04474;-0.10040;3
LIGH;5.967;12789.441;510.0;0
GYRO;5.970;12789.445;-0.03595;-0.02157;-0.09481;3
MAGN;5.972;12789.446;23.60000;18.10000;-45.40000;3
ACCE;5.975;12789.449;-0.83977;2.21045;8.88668;3
AHRS;5.976;12789.449;12.505582;5.211017;34.945999;0.09021422;0.07577224;0.30288431;-122
LIGH;5.979;12789.452;510.0;0
GYRO;5.980;12789.453;-0.02956;0.00559;-0.07697;3
MAGN;5.981;12789.456;23.60000;18.10000;-45.40000;3
GYRO;5.985;12789.460;-0.02850;0.03356;-0.05433;3
LIGH;5.987;12789.462;541.0;0
ACCE;5.989;12789.463;-0.83977;2.30502;8.94055;3
AHRS;5.990;12789.463;12.479342;5.237222;34.869656;0.08997828;0.07586138;0.30227232;93
MAGN;5.992;12789.466;23.60000;18.10000;-45.40000;3
GYRO;5.993;12789.467;-0.03649;0.05752;-0.02929;3
LIGH;5.998;12789.472;541.0;0
GYRO;6.000;12789.474;-0.05832;0.06658;-0.00692;3
MAGN;6.002;12789.476;23.60000;18.10000;-45.40000;3
ACCE;6.004;12789.477;-0.84036;2.34632;8.97706;3
AHRS;6.007;12789.477;12.447699;5.287195;34.783871;0.08964144;0.07612596;0.30160019;31
LIGH;6.009;12789.482;541.0;0
GYRO;6.010;12789.482;-0.08549;0.05832;0.01145;3
MAGN;6.012;12789.486;23.20000;18.10000;-45.40000;3
GYRO;6.014;12789.489;-0.10839;0.04261;0.02397;3
ACCE;6.016;12789.490;-0.78769;2.28108;9.17578;3
AHRS;6.017;12789.490;12.369894;5.318708;34.606033;0.08903216;0.07604977;0.30014810;-117
LIGH;6.018;12789.491;458.0;0
MAGN;6.021;12789.496;23.20000;18.10000;-45.80000;3
GYRO;6.022;12789.497;-0.11318;0.03728;0.04048;3
LIGH;6.027;12789.502;458.0;0
ACCE;6.029;12789.503;-0.73322;2.18830;9.40502;3
AHRS;6.030;12789.503;12.318102;5.320905;34.462654;0.08869212;0.07582566;0.29895949;118
GYRO;6.032;12789.505;-0.10466;0.03941;0.05486;3
MAGN;6.033;12789.506;23.20000;18.10000;-45.80000;3
LIGH;6.049;12789.512;458.0;0
GYRO;6.049;12789.513;-0.08709;0.04314;0.06631;3
MAGN;6.050;12789.515;23.20000;18.10000;-45.80000;3
ACCE;6.051;12789.517;-0.70928;2.23798;9.43435;3
AHRS;6.051;12789.517;12.231045;5.331780;34.317787;0.08803758;0.07558440;0.29776070;119
GYRO;6.052;12789.520;-0.08389;0.04288;0.07483;3
LIGH;6.053;12789.522;523.0;0
GYRO;6.053;12789.527;-0.08975;0.03569;0.07244;3
MAGN;6.054;12789.526;23.20000;18.10000;-45.80000;3
ACCE;6.055;12789.529;-0.70090;2.18890;9.37689;3
AHRS;6.055;12789.529;12.163913;5.335864;34.298561;0.08748277;0.07543459;0.29759729;-5
LIGH;6.057;12789.531;523.0;0
GYRO;6.059;12789.534;-0.09880;0.02397;0.06258;3
MAGN;6.061;12789.536;23.20000;18.10000;-45.80000;3
LIGH;6.067;12789.542;544.0;0
GYRO;6.068;12789.542;-0.11105;0.01012;0.04021;3
ACCE;6.069;12789.544;-0.59256;2.09313;9.33799;3
AHRS;6.070;12789.544;12.073706;5.319204;34.316288;0.08676609;0.07508335;0.29772097;-106
MAGN;6.071;12789.546;23.20000;18.10000;-45.80000;3
GYRO;6.074;12789.549;-0.12171;0.00186;0.00932;3
LIGH;6.077;12789.551;544.0;0
MAGN;6.081;12789.556;23.20000;18.10000;-45.80000;3
ACCE;6.082;12789.557;-0.67157;2.06620;9.47685;3
AHRS;6.083;12789.557;12.023037;5.304171;34.343014;0.08636735;0.07485162;0.29792485;-8
GYRO;6.084;12789.558;-0.11851;0.00719;-0.00772;3
LIGH;6.087;12789.561;544.0;0
GYRO;6.090;12789.565;-0.11212;0.01332;0.00107;3
MAGN;6.091;12789.566;23.20000;18.10000;-45.80000;3
ACCE;6.094;12789.569;-0.78889;2.08236;9.57142;3
AHRS;6.095;12789.569;11.905170;5.301988;34.424862;0.08534198;0.07459760;0.29858655;-71
LIGH;6.097;12789.572;471.0;0
GYRO;6.099;12789.573;-0.10679;0.00533;0.01838;3
MAGN;6.101;12789.576;23.20000;18.10000;-45.80000;3
GYRO;6.106;12789.580;-0.10253;-0.01092;0.03862;3
LIGH;6.107;12789.582;471.0;0
ACCE;6.109;12789.583;-0.89423;2.05841;9.60494;3
AHRS;6.109;12789.583;11.804210;5.289974;34.484879;0.08449695;0.07428747;0.29906216;116
MAGN;6.116;12789.586;23.20000;18.10000;-45.80000;3
GYRO;6.117;12789.587;-0.10253;-0.03409;0.05220;3
LIGH;6.117;12789.592;471.0;0
GYRO;6.119;12789.594;-0.10733;-0.05832;0.05912;3
MAGN;6.121;12789.596;23.20000;18.10000;-45.80000;3
ACCE;6.122;12789.597;-0.73023;1.92733;9.58100;3
AHRS;6.123;12789.597;11.711075;5.230825;34.625359;0.08378859;0.07366536;0.30016953;-49
SOUN;6.124;354.80;0.01083;54.67
GYRO;6.130;12789.602;-0.12650;-0.07776;0.04501;3
LIGH;6.130;12789.603;529.0;0
MAGN;6.133;12789.607;23.20000;18.10000;-45.80000;3
GYRO;6.134;12789.609;-0.16805;-0.12037;0.01731;3
ACCE;6.136;12789.610;-0.61890;1.84054;9.43914;3
AHRS;6.136;12789.610;11.573416;5.123454;34.747066;0.08285139;0.07251561;0.30108234;11
LIGH;6.137;12789.611;529.0;0
MAGN;6.141;12789.616;23.20000;18.10000;-45.80000;3
GYRO;6.142;12789.617;-0.20000;-0.15819;-0.02663;3
LIGH;6.147;12789.622;567.0;0
ACCE;6.149;12789.623;-0.54348;1.70647;9.61631;3
AHRS;6.150;12789.623;11.457010;5.028704;34.866966;0.08206052;0.07152104;0.30199292;-125
GYRO;6.151;12789.625;-0.19361;-0.17550;-0.05806;3
MAGN;6.151;12789.626;22.80000;18.10000;-45.80000;3
LIGH;6.157;12789.631;567.0;0
GYRO;6.158;12789.633;-0.14567;-0.16299;-0.06791;3
MAGN;6.161;12789.636;22.80000;18.10000;-45.80000;3
ACCE;6.164;12789.637;-0.53750;1.54725;9.84077;3
AHRS;6.165;12789.637;11.256366;4.855824;35.109959;0.08070528;0.06974891;0.30385843;-78
GYRO;6.166;12789.640;-0.07697;-0.13049;-0.06285;3
LIGH;6.167;12789.641;567.0;0
MAGN;6.175;12789.646;22.80000;18.10000;-45.80000;3
GYRO;6.176;12789.647;-0.00080;-0.09534;-0.04527;3
ACCE;6.176;12789.649;-0.63686;1.63883;9.70849;3
AHRS;6.177;12789.649;11.194347;4.759634;35.138275;0.08042957;0.06881384;0.30401915;87
LIGH;6.178;12789.651;467.0;0
GYRO;6.179;12789.654;0.06525;-0.07430;-0.02663;3
MAGN;6.181;12789.656;22.80000;18.10000;-45.80000;3
LIGH;6.217;12789.661;467.0;0
GYRO;6.218;12789.661;0.10626;-0.05939;-0.01225;3
ACCE;6.219;12789.663;-0.70988;1.81959;9.39784;3
AHRS;6.220;12789.663;11.248575;4.702147;35.186714;0.08100229;0.06851333;0.30438343;-28
MAGN;6.221;12789.665;22.80000;18.10000;-45.80000;3
GYRO;6.221;12789.668;0.14301;-0.04661;0.00053;3
LIGH;6.222;12789.671;467.0;0
GYRO;6.223;12789.675;0.14994;-0.03249;0.00932;3
ACCE;6.223;12789.676;-0.65182;1.96803;9.19553;3
AHRS;6.224;12789.676;11.355977;4.663787;35.102650;0.08204387;0.06841439;0.30367008;127
MAGN;6.225;12789.677;22.80000;18.10000;-45.80000;3
LIGH;6.226;12789.681;545.0;0
GYRO;6.227;12789.683;0.12543;-0.01332;0.00613;3
MAGN;6.227;12789.685;22.80000;18.10000;-45.40000;3
ACCE;6.228;12789.688;-0.62189;2.02729;9.00579;3
AHRS;6.229;12789.688;11.417673;4.650050;35.092766;0.08259721;0.06845312;0.30358323;-4
MAGN;6.230;12789.695;22.80000;18.10000;-45.40000;3
GYRO;6.230;12789.696;0.02956;0.00559;-0.01971;3
ACCE;6.231;12789.700;-0.70330;1.99736;8.99382;3
AHRS;6.232;12789.700;11.460306;4.649358;35.075996;0.08296220;0.06854535;0.30344737;81
LIGH;6.233;12789.702;567.0;0
GYRO;6.233;12789.703;-0.03542;0.00027;-0.04394;3
MAGN;6.233;12789.706;22.80000;18.50000;-45.40000;3
GNSS;6.234;1490625603.000;40.313346;-3.483531;592.000;0.000;10.0;0.0;23;15
GYRO;6.239;12789.710;-0.08495;-0.01145;-0.06338;3
LIGH;6.240;12789.711;567.0;0
ACCE;6.240;12789.713;-0.86610;1.83575;9.24641;3
AHRS;6.241;12789.713;11.397587;4.655548;34.955345;0.08249829;0.06834780;0.30245012;-47
GYRO;6.246;12789.717;-0.11585;-0.02770;-0.07617;3
MAGN;6.247;12789.715;22.80000;18.50000;-45.40000;3
LIGH;6.247;12789.721;567.0;0
GYRO;6.249;12789.723;-0.12064;-0.04128;-0.08043;3
MAGN;6.251;12789.725;22.80000;18.50000;-45.40000;3
ACCE;6.256;12789.726;-0.96247;1.63105;9.54748;3
AHRS;6.256;12789.726;11.275782;4.646572;34.975235;0.08150082;0.06797440;0.30259869;32
GYRO;6.257;12789.730;-0.10946;-0.04634;-0.05113;3
LIGH;6.258;12789.731;474.0;0
MAGN;6.295;12789.735;22.80000;18.50000;-45.40000;3
GYRO;6.296;12789.737;-0.07856;-0.06445;-0.04554;3
ACCE;6.296;12789.739;-1.04327;1.70048;9.46967;3
AHRS;6.297;12789.739;11.179928;4.622802;34.977409;0.08076797;0.06753265;0.30259228;113
LIGH;6.298;12789.741;474.0;0
GYRO;6.298;12789.743;-0.05193;-0.07617;-0.04048;3
MAGN;6.298;12789.745;22.80000;18.50000;-45.40000;3
GYRO;6.299;12789.750;-0.02157;-0.07776;-0.02770;3
LIGH;6.299;12789.751;474.0;0
ACCE;6.300;12789.752;-0.95529;1.72742;9.44453;3
AHRS;6.300;12789.752;11.132608;4.578426;35.053009;0.08044873;0.06709701;0.30318230;-29
MAGN;6.301;12789.755;22.80000;18.50000;-45.40000;3
GYRO;6.302;12789.756;0.00240;-0.06977;-0.01997;3
LIGH;6.302;12789.761;548.0;0
ACCE;6.302;12789.763;-0.87568;1.77171;9.30866;3
AHRS;6.303;12789.763;11.124179;4.560237;35.074780;0.08041429;0.06694019;0.30334884;79
GYRO;6.304;12789.770;0.03382;-0.04634;0.00160;3
LIGH;6.304;12789.771;548.0;0
MAGN;6.305;12789.775;22.80000;18.50000;-45.40000;3
ACCE;6.305;12789.776;-0.83977;1.81660;9.13927;3
AHRS;6.306;12789.776;11.136047;4.521939;35.135571;0.08057863;0.06669705;0.30382523;-125
GYRO;6.306;12789.776;0.02903;-0.03622;0.00107;3
LIGH;6.307;12789.781;560.0;0
GYRO;6.311;12789.782;0.01039;-0.03276;-0.00240;3
MAGN;6.312;12789.785;22.80000;18.50000;-45.40000;3
GNSS;6.312;1490625603.000;40.313346;-3.483531;592.000;0.000;10.0;0.0;23;15
ACCE;6.314;12789.788;-0.79906;1.83097;8.99980;3
AHRS;6.314;12789.788;11.142759;4.499426;35.151821;0.08068448;0.06653983;0.30394414;38
GYRO;6.315;12789.789;-0.00772;-0.03862;-0.00666;3
LIGH;6.316;12789.791;560.0;0
MAGN;6.320;12789.795;22.80000;18.50000;-45.40000;3
GYRO;6.321;12789.796;-0.02690;-0.04048;-0.01012;3
ACCE;6.325;12789.799;-0.74579;1.81899;9.17219;3
AHRS;6.325;12789.799;11.118853;4.469248;35.161964;0.08056062;0.06623568;0.30400509;-13
LIGH;6.327;12789.801;560.0;0
GYRO;6.328;12789.803;-0.03595;-0.03089;-0.01358;3
MAGN;6.330;12789.805;22.80000;18.50000;-45.40000;3
GYRO;6.334;12789.809;-0.04075;-0.02477;-0.01678;3
LIGH;6.337;12789.811;467.0;0
ACCE;6.338;12789.812;-0.73023;1.75555;9.07941;3
AHRS;6.338;12789.812;11.075855;4.447516;35.217705;0.08023002;0.06598376;0.30444756;-96
MAGN;6.340;12789.815;22.80000;18.50000;-45.40000;3
GYRO;6.341;12789.816;-0.05566;-0.03249;-0.02956;3
LIGH;6.347;12789.821;467.0;0
GYRO;6.348;12789.822;-0.08709;-0.05406;-0.04261;3
ACCE;6.349;12789.824;-0.75477;1.87406;8.89685;3
AHRS;6.350;12789.824;11.014538;4.419349;35.223480;0.07979368;0.06559592;0.30447152;78
MAGN;6.351;12789.825;22.80000;18.50000;-45.40000;3
GYRO;6.354;12789.829;-0.11372;-0.07776;-0.05193;3
LIGH;6.357;12789.831;467.0;0
MAGN;6.360;12789.835;22.80000;18.50000;-45.40000;3
GYRO;6.361;12789.836;-0.14088;-0.09135;-0.05886;3
ACCE;6.362;12789.837;-0.70390;1.94170;9.02554;3
AHRS;6.362;12789.837;10.914112;4.359854;35.373169;0.07903512;0.06494685;0.30566058;77
LIGH;6.366;12789.841;568.0;0
GYRO;6.368;12789.842;-0.15260;-0.09561;-0.05752;3
MAGN;6.370;12789.845;22.80000;18.50000;-45.80000;3
ACCE;6.374;12789.849;-0.71228;1.90818;9.05367;3
AHRS;6.374;12789.849;10.857782;4.327050;35.525749;0.07857019;0.06463365;0.30689478;16
GYRO;6.376;12789.849;-0.15473;-0.09188;-0.04927;3
LIGH;6.377;12789.851;568.0;0
MAGN;6.380;12789.854;22.80000;18.50000;-45.80000;3
GYRO;6.381;12789.856;-0.15153;-0.08203;-0.03356;3
LIGH;6.387;12789.861;570.0;0
ACCE;6.387;12789.861;-0.70569;1.87705;9.12789;3
AHRS;6.388;12789.861;10.733031;4.262282;35.580692;0.07768045;0.06380924;0.30729687;-1
GYRO;6.389;12789.862;-0.13928;-0.05752;-0.00799;3
MAGN;6.390;12789.865;22.80000;18.50000;-45.80000;3
GYRO;6.394;12789.869;-0.12171;-0.03169;0.01838;3
LIGH;6.398;12789.872;570.0;0
ACCE;6.399;12789.873;-0.67098;1.85850;9.26855;3
AHRS;6.400;12789.873;10.631897;4.223305;35.729538;0.07686572;0.06332184;0.30849373;-7
MAGN;6.401;12789.876;22.80000;18.50000;-45.80000;3
GYRO;6.402;12789.876;-0.08602;0.02210;0.04980;3
LIGH;6.406;12789.881;570.0;0
GYRO;6.408;12789.883;-0.05992;0.05965;0.06871;3
MAGN;6.410;12789.885;22.80000;18.50000;-45.80000;3
ACCE;6.411;12789.886;-0.65422;1.74418;9.23563;3
AHRS;6.412;12789.886;10.565154;4.240188;35.779301;0.07624056;0.06331844;0.30891195;92
GYRO;6.415;12789.889;-0.04128;0.08256;0.08229;3
LIGH;6.417;12789.891;470.0;0
MAGN;6.420;12789.895;22.80000;18.50000;-45.80000;3
GYRO;6.421;12789.896;-0.02637;0.09534;0.08522;3
ACCE;6.423;12789.898;-0.57221;1.63105;9.23025;3
AHRS;6.424;12789.898;10.528987;4.283822;35.794804;0.07581510;0.06359342;0.30906662;21
LIGH;6.427;12789.901;470.0;0
GYRO;6.428;12789.902;-0.01358;0.09294;0.08229;3
MAGN;6.430;12789.905;22.80000;18.50000;-45.80000;3
GYRO;6.434;12789.909;-0.00027;0.09188;0.07404;3
ACCE;6.435;12789.910;-0.52972;1.48321;9.40742;3
AHRS;6.437;12789.910;10.502282;4.327437;35.747292;0.07550303;0.06385165;0.30870149;101
LIGH;6.438;12789.911;470.0;0
MAGN;6.440;12789.915;22.80000;18.50000;-45.80000;3
GYRO;6.441;12789.916;-0.00453;0.10573;0.05779;3
LIGH;6.447;12789.922;557.0;0
ACCE;6.448;12789.923;-0.51954;1.53109;9.22725;3
AHRS;6.449;12789.923;10.486338;4.352305;35.734188;0.07531142;0.06400630;0.30860862;-78
GYRO;6.450;12789.924;-0.04288;0.10067;0.02850;3
MAGN;6.451;12789.925;22.80000;18.50000;-45.80000;3
GYRO;6.457;12789.931;-0.07537;0.06818;0.00053;3
LIGH;6.457;12789.931;557.0;0
MAGN;6.460;12789.935;22.80000;18.50000;-45.80000;3
ACCE;6.461;12789.936;-0.62908;1.61788;9.39365;3
AHRS;6.462;12789.936;10.417145;4.414466;35.651966;0.07461761;0.06428362;0.30796534;-52
GYRO;6.463;12789.937;-0.10093;0.03782;-0.01571;3
LIGH;6.466;12789.941;562.0;0
GYRO;6.469;12789.944;-0.12011;0.01784;-0.02024;3
MAGN;6.470;12789.945;22.80000;18.50000;-45.80000;3
ACCE;6.473;12789.947;-0.70150;1.61668;9.56005;3
AHRS;6.473;12789.947;10.319051;4.429523;35.710526;0.07373245;0.06418769;0.30845100;104
GYRO;6.477;12789.950;-0.12757;0.00213;-0.02024;3
LIGH;6.477;12789.951;562.0;0
MAGN;6.480;12789.955;22.80000;18.90000;-45.80000;3
GYRO;6.482;12789.957;-0.12757;-0.02397;-0.00985;3
ACCE;6.485;12789.959;-0.72065;1.62925;9.57860;3
AHRS;6.487;12789.959;10.207517;4.417385;35.640026;0.07288127;0.06374882;0.30785206;116
LIGH;6.489;12789.961;562.0;0
GYRO;6.489;12789.963;-0.12597;-0.04740;-0.00985;3
MAGN;6.490;12789.965;22.80000;18.90000;-45.80000;3
GYRO;6.494;12789.969;-0.13502;-0.06791;0.00692;3
LIGH;6.497;12789.971;490.0;0
ACCE;6.498;12789.972;-0.55605;1.66098;9.42597;3
AHRS;6.498;12789.972;10.100940;4.361404;35.683907;0.07212526;0.06303372;0.30817047;-103
MAGN;6.500;12789.975;22.40000;18.90000;-45.80000;3
GYRO;6.501;12789.976;-0.16219;-0.08469;0.00133;3
LIGH;6.506;12789.981;490.0;0
GYRO;6.508;12789.982;-0.19521;-0.09561;-0.01039;3
MAGN;6.510;12789.985;22.40000;18.90000;-45.80000;3
ACCE;6.511;12789.986;-0.42078;1.63883;9.35235;3
AHRS;6.512;12789.986;9.954522;4.272636;35.583145;0.07120630;0.06185216;0.30727097;109
GYRO;6.514;12789.989;-0.23036;-0.10679;-0.02663;3
LIGH;6.516;12789.991;490.0;0
MAGN;6.520;12789.995;22.40000;18.90000;-45.80000;3
GYRO;6.521;12789.996;-0.25007;-0.10812;-0.03382;3
ACCE;6.522;12789.997;-0.50697;1.61190;9.50199;3
AHRS;6.523;12789.997;9.756437;4.177454;35.606361;0.06980883;0.06055902;0.30738920;53
LIGH;6.527;12790.001;580.0;0
GYRO;6.528;12790.002;-0.23835;-0.10413;-0.02929;3
MAGN;6.530;12790.005;22.40000;18.90000;-45.80000;3
GYRO;6.534;12790.009;-0.20639;-0.08868;-0.01944;3
ACCE;6.536;12790.010;-0.49500;1.53528;9.63487;3
AHRS;6.537;12790.010;9.573161;4.091321;35.809349;0.06841670;0.05948601;0.30900115;-15
LIGH;6.542;12790.011;580.0;0
GYRO;6.543;12790.016;-0.16219;-0.05779;-0.00746;3
MAGN;6.543;12790.015;22.40000;18.90000;-45.80000;3
LIGH;6.547;12790.021;575.0;0
ACCE;6.548;12790.023;-0.47106;1.49817;9.51815;3
AHRS;6.549;12790.023;9.495804;4.053598;35.964344;0.06779823;0.05906131;0.31025359;-65
GYRO;6.550;12790.023;-0.10626;-0.02637;-0.00107;3
MAGN;6.551;12790.025;22.40000;18.90000;-45.80000;3
GYRO;6.557;12790.030;-0.06685;-0.00746;-0.00160;3
LIGH;6.558;12790.031;575.0;0
MAGN;6.560;12790.035;22.40000;18.90000;-45.80000;3
ACCE;6.561;12790.036;-0.42856;1.51613;9.35714;3
AHRS;6.562;12790.036;9.409348;4.021201;36.007805;0.06714831;0.05858931;0.31058747;-120
GYRO;6.563;12790.037;-0.03329;0.00772;-0.00266;3
SOUN;6.565;555.88;0.01696;58.57
LIGH;6.571;12790.041;575.0;0
GYRO;6.571;12790.043;-0.01571;0.01971;-0.00772;3
MAGN;6.572;12790.045;22.40000;18.90000;-45.80000;3
ACCE;6.573;12790.048;-0.47944;1.57299;9.40682;3
AHRS;6.574;12790.048;9.380115;4.017711;36.021645;0.06690883;0.05849073;0.31069770;-84
GYRO;6.575;12790.049;-0.00666;0.03382;-0.01225;3
LIGH;6.577;12790.051;486.0;0
MAGN;6.580;12790.055;22.40000;19.30000;-45.80000;3
GYRO;6.581;12790.056;0.00240;0.05220;-0.01332;3
ACCE;6.584;12790.059;-0.59915;1.60890;9.44094;3
AHRS;6.585;12790.059;9.369427;4.043633;35.885735;0.06681966;0.05859712;0.30958945;116
LIGH;6.587;12790.061;486.0;0
GYRO;6.588;12790.062;0.00985;0.06338;-0.00826;3
MAGN;6.590;12790.065;22.40000;19.30000;-45.80000;3
GYRO;6.594;12790.069;0.01571;0.06365;0.00426;3
LIGH;6.597;12790.071;486.0;0
ACCE;6.597;12790.071;-0.71587;1.60172;9.39185;3
AHRS;6.598;12790.071;9.370535;4.090013;35.755207;0.06677067;0.05890721;0.30853802;-22
MAGN;6.600;12790.075;22.40000;19.30000;-45.80000;3
GYRO;6.601;12790.076;0.01678;0.05246;0.01651;3
LIGH;6.606;12790.081;592.0;0
GYRO;6.608;12790.082;0.00666;0.04421;0.02557;3
ACCE;6.609;12790.083;-0.77812;1.66457;9.37510;3
AHRS;6.609;12790.083;9.375891;4.127949;35.671883;0.06675591;0.05918636;0.30787182;11
MAGN;6.610;12790.085;22.40000;19.30000;-45.80000;3
GYRO;6.614;12790.089;-0.01997;0.03329;0.03329;3
LIGH;6.616;12790.091;592.0;0
MAGN;6.620;12790.095;22.40000;19.30000;-45.80000;3
ACCE;6.621;12790.096;-0.75836;1.68432;9.17817;3
AHRS;6.621;12790.096;9.373079;4.142102;35.525238;0.06677044;0.05921054;0.30666742;122
GYRO;6.622;12790.097;-0.07537;0.00692;0.03249;3
LIGH;6.627;12790.101;575.0;0
GYRO;6.628;12790.103;-0.11212;-0.02051;0.02876;3
MAGN;6.630;12790.105;22.40000;19.30000;-45.80000;3
ACCE;6.633;12790.108;-0.73143;1.53109;9.31344;3
AHRS;6.634;12790.108;9.289167;4.132189;35.570606;0.06607839;0.05893426;0.30702987;24
GYRO;6.635;12790.109;-0.14088;-0.04474;0.01917;3
LIGH;6.638;12790.112;575.0;0
MAGN;6.641;12790.116;22.40000;19.30000;-45.80000;3
GYRO;6.643;12790.117;-0.15633;-0.05486;-0.00559;3
ACCE;6.647;12790.120;-0.74041;1.44131;9.49840;3
AHRS;6.648;12790.120;9.152267;4.089036;35.622498;0.06503341;0.05824663;0.30742297;69
LIGH;6.650;12790.121;575.0;0
GYRO;6.651;12790.124;-0.14887;-0.05406;-0.02397;3
MAGN;6.652;12790.126;22.40000;19.30000;-45.80000;3
GYRO;6.657;12790.131;-0.13289;-0.05912;-0.02423;3
LIGH;6.658;12790.131;496.0;0
ACCE;6.658;12790.133;-0.77273;1.43772;9.43794;3
AHRS;6.659;12790.133;9.021031;4.046718;35.768738;0.06398620;0.05763246;0.30859745;96
MAGN;6.661;12790.135;22.40000;19.30000;-45.80000;3
GYRO;6.663;12790.138;-0.10839;-0.06125;-0.01571;3
BLE4;6.664;2016;12;-91
BLE4;6.664;2016;16;-93
BLE4;6.665;2016;10;-94
BLE4;6.665;2016;14;-94
BLE4;6.667;2016;11;-95
BLE4;6.668;2016;13;-97
BLE4;6.668;2016;15;-98
BLE4;6.668;2016;9;-100
LIGH;6.669;12790.141;496.0;0
GYRO;6.670;12790.144;-0.09401;-0.05033;-0.00373;3
ACCE;6.671;12790.146;-0.67516;1.58795;9.40023;3
AHRS;6.672;12790.146;8.939097;4.002696;35.844673;0.06338838;0.05709364;0.30919403;103
MAGN;6.673;12790.147;22.40000;19.30000;-45.80000;3
LIGH;6.677;12790.151;336.0;0
GYRO;6.679;12790.153;-0.08389;-0.01971;0.01518;3
MAGN;6.681;12790.156;22.40000;19.30000;-45.80000;3
ACCE;6.684;12790.158;-0.57162;1.58915;9.39185;3
AHRS;6.685;12790.158;8.896965;3.984446;36.010334;0.06300652;0.05692217;0.31054965;-84
GYRO;6.686;12790.160;-0.08176;0.01145;0.03302;3
LIGH;6.687;12790.161;598.0;0
WIFI;6.687;18160.361;SMC_LOPSI;00:13:f7:80:98:e4;-59
MAGN;6.691;12790.165;22.40000;19.30000;-45.80000;3
GYRO;6.692;12790.167;-0.07963;0.03382;0.04288;3
ACCE;6.695;12790.170;-0.62429;1.53947;9.38467;3
AHRS;6.696;12790.170;8.829967;3.991465;36.055389;0.06241065;0.05682613;0.31092042;-87
LIGH;6.697;12790.171;598.0;0
GYRO;6.699;12790.173;-0.08016;0.04740;0.05113;3
MAGN;6.701;12790.175;22.40000;19.30000;-45.80000;3
GYRO;6.705;12790.180;-0.08176;0.04501;0.05539;3
LIGH;6.707;12790.181;588.0;0
ACCE;6.708;12790.183;-0.64643;1.47662;9.46009;3
AHRS;6.709;12790.183;8.760827;4.015203;36.085884;0.06175890;0.05685414;0.31117952;-57
MAGN;6.710;12790.185;22.40000;19.30000;-45.80000;3
GYRO;6.712;12790.187;-0.08442;0.04501;0.05167;3
LIGH;6.716;12790.191;588.0;0
GYRO;6.719;12790.193;-0.09081;0.04740;0.04501;3
MAGN;6.720;12790.195;22.40000;19.30000;-45.80000;3
ACCE;6.721;12790.196;-0.61770;1.45089;9.59895;3
AHRS;6.722;12790.196;8.684074;4.036922;36.102886;0.06105631;0.05683760;0.31132507;-79
GYRO;6.727;12790.200;-0.09880;0.05167;0.02956;3
LIGH;6.728;12790.201;588.0;0
MAGN;6.731;12790.205;22.40000;19.30000;-45.80000;3
GYRO;6.732;12790.207;-0.10306;0.04661;0.01198;3
ACCE;6.734;12790.208;-0.65721;1.38505;9.69831;3
AHRS;6.734;12790.208;8.592163;4.065494;36.129833;0.06020470;0.05684215;0.31155464;77
LIGH;6.737;12790.211;509.0;0
GYRO;6.739;12790.213;-0.09934;0.03356;0.00027;3
MAGN;6.740;12790.215;22.40000;19.30000;-45.80000;3
GYRO;6.747;12790.220;-0.08549;0.01811;-0.00719;3
LIGH;6.748;12790.222;509.0;0
ACCE;6.748;12790.222;-0.76255;1.31741;9.85154;3
AHRS;6.750;12790.222;8.498540;4.084843;36.166412;0.05935922;0.05677052;0.31185824;-122
MAGN;6.751;12790.226;22.40000;19.30000;-45.80000;3
GYRO;6.752;12790.227;-0.06365;0.00160;-0.00905;3
LIGH;6.757;12790.231;867.0;0
GYRO;6.759;12790.234;-0.04021;-0.00905;-0.00559;3
ACCE;6.760;12790.235;-0.74998;1.30604;9.86172;3
AHRS;6.761;12790.235;8.437963;4.081192;36.193691;0.05885441;0.05659215;0.31207594;-106
MAGN;6.762;12790.236;22.40000;19.70000;-45.80000;3
LIGH;6.767;12790.241;611.0;0
GYRO;6.767;12790.241;-0.02104;-0.01891;-0.00160;3
MAGN;6.771;12790.245;22.40000;19.70000;-45.80000;3
ACCE;6.772;12790.247;-0.74280;1.33237;9.73063;3
AHRS;6.773;12790.247;8.416265;4.073797;36.062199;0.05875979;0.05640553;0.31098369;66
GYRO;6.774;12790.248;-0.00027;-0.02610;0.00266;3
LIGH;6.776;12790.251;611.0;0
MAGN;6.780;12790.255;22.40000;19.70000;-45.80000;3
GYRO;6.782;12790.256;0.01731;-0.03222;0.00586;3
ACCE;6.785;12790.259;-0.68055;1.33237;9.67856;3
AHRS;6.786;12790.259;8.405883;4.043550;36.026455;0.05877343;0.05610953;0.31067181;17
LIGH;6.787;12790.261;588.0;0
GYRO;6.788;12790.263;0.03009;-0.03489;0.00453;3
MAGN;6.791;12790.265;22.40000;19.70000;-45.80000;3
GYRO;6.795;12790.270;0.04075;-0.02743;0.00080;3
LIGH;6.797;12790.271;588.0;0
ACCE;6.798;12790.273;-0.66379;1.34195;9.64145;3
AHRS;6.799;12790.273;8.416687;4.015177;36.020515;0.05894269;0.05590080;0.31060913;-120
MAGN;6.801;12790.275;22.40000;19.70000;-45.80000;3
GYRO;6.802;12790.276;0.04980;-0.01944;-0.00320;3
LIGH;6.807;12790.281;588.0;0
GYRO;6.809;12790.283;0.04927;-0.00799;-0.00373;3
MAGN;6.811;12790.285;22.40000;19.70000;-45.80000;3
ACCE;6.812;12790.286;-0.70030;1.36110;9.50737;3
AHRS;6.813;12790.286;8.440342;4.003578;35.977970;0.05919069;0.05584609;0.31025371;93
GYRO;6.815;12790.290;0.04661;-0.00559;-0.00293;3
LIGH;6.816;12790.291;502.0;0
MAGN;6.820;12790.295;22.40000;19.70000;-45.80000;3
GYRO;6.822;12790.297;0.04234;-0.00826;0.00453;3
ACCE;6.824;12790.299;-0.80146;1.40839;9.48403;3
AHRS;6.825;12790.299;8.462897;4.002989;35.958603;0.05938848;0.05589129;0.31009534;-57
LIGH;6.829;12790.304;502.0;0
GYRO;6.831;12790.306;0.03755;-0.01891;0.02290;3
MAGN;6.834;12790.308;22.40000;19.70000;-45.80000;3
LIGH;6.838;12790.312;604.0;0
ACCE;6.839;12790.312;-0.83737;1.42335;9.49780;3
AHRS;6.841;12790.312;8.476099;3.999264;35.942219;0.05951586;0.05588715;0.30995920;50
GYRO;6.843;12790.314;0.03063;-0.03995;0.04208;3
MAGN;6.844;12790.316;21.50000;19.70000;-45.80000;3
GYRO;6.848;12790.321;0.02956;-0.05459;0.05246;3
LIGH;6.849;12790.322;604.0;0
ACCE;6.850;12790.324;-0.74520;1.38505;9.43256;3
AHRS;6.851;12790.324;8.490774;3.954134;35.584240;0.05993269;0.05536620;0.30697632;26
MAGN;6.853;12790.326;21.50000;19.70000;-46.20000;3
GYRO;6.854;12790.328;0.02210;-0.07430;0.05699;3
LIGH;6.857;12790.331;604.0;0
GYRO;6.860;12790.334;-0.00080;-0.08389;0.05326;3
MAGN;6.861;12790.336;21.50000;19.70000;-46.20000;3
ACCE;6.862;12790.337;-0.58239;1.38205;9.40622;3
AHRS;6.864;12790.337;8.489087;3.880130;35.156536;0.06032087;0.05452462;0.30339605;40
GYRO;6.868;12790.342;-0.02157;-0.08655;0.04288;3
LIGH;6.869;12790.342;568.0;0
MAGN;6.872;12790.346;21.50000;19.70000;-46.20000;3
GYRO;6.874;12790.349;-0.03222;-0.08389;0.03009;3
ACCE;6.876;12790.350;-0.44891;1.32579;9.41640;3
AHRS;6.879;12790.350;8.452098;3.790180;35.091202;0.06028265;0.05364858;0.30280420;-10
LIGH;6.880;12790.352;568.0;0
MAGN;6.881;12790.356;21.50000;19.70000;-46.20000;3
GYRO;6.886;12790.357;-0.03009;-0.07457;0.01225;3
LIGH;6.887;12790.361;568.0;0
ACCE;6.889;12790.363;-0.41839;1.35093;9.43854;3
AHRS;6.889;12790.363;8.428712;3.741283;35.056389;0.06023391;0.05316422;0.30248815;-114
GYRO;6.890;12790.364;-0.02530;-0.06365;0.00613;3
MAGN;6.891;12790.366;21.50000;19.70000;-46.20000;3
LIGH;6.897;12790.372;495.0;0
GYRO;6.898;12790.372;-0.02796;-0.05486;0.00639;3
ACCE;6.901;12790.375;-0.46507;1.34913;9.44692;3
AHRS;6.902;12790.375;8.389631;3.675535;35.110771;0.06005812;0.05254617;0.30290139;-24
MAGN;6.903;12790.377;21.50000;19.70000;-46.20000;3
GYRO;6.904;12790.379;-0.03063;-0.04501;0.01305;3
LIGH;6.907;12790.381;495.0;0
MAGN;6.911;12790.386;21.50000;19.70000;-46.20000;3
GYRO;6.912;12790.387;-0.02903;-0.03569;0.00772;3
ACCE;6.913;12790.388;-0.37409;1.32519;9.52174;3
AHRS;6.914;12790.388;8.347872;3.622717;35.124535;0.05984488;0.05200684;0.30298483;-3
LIGH;6.917;12790.391;614.0;0
GYRO;6.919;12790.393;-0.01731;-0.02610;0.00586;3
MAGN;6.921;12790.396;21.50000;19.70000;-46.20000;3
GYRO;6.926;12790.401;0.00506;-0.01198;0.00320;3
LIGH;6.927;12790.402;614.0;0
ACCE;6.928;12790.402;-0.39265;1.27671;9.60913;3
AHRS;6.929;12790.402;8.323998;3.590892;35.180710;0.05970554;0.05171015;0.30343208;68
MAGN;6.931;12790.406;21.50000;19.70000;-46.20000;3
GYRO;6.933;12790.407;0.02956;-0.00719;-0.00320;3
LIGH;6.936;12790.411;614.0;0
GYRO;6.939;12790.414;0.04874;-0.00852;-0.01198;3
ACCE;6.940;12790.415;-0.37409;1.28808;9.57142;3
AHRS;6.941;12790.415;8.335168;3.568856;35.188671;0.05985298;0.05156086;0.30348730;9
MAGN;6.942;12790.417;21.50000;19.70000;-46.20000;3
LIGH;6.947;12790.421;568.0;0
GYRO;6.947;12790.421;0.06258;-0.00426;-0.02077;3
MAGN;6.955;12790.426;21.50000;19.70000;-46.20000;3
ACCE;6.956;12790.427;-0.38846;1.38744;9.61691;3
AHRS;6.956;12790.427;8.352773;3.554144;35.180607;0.06004168;0.05148069;0.30341393;19
GYRO;6.963;12790.429;0.07164;0.00346;-0.03302;3
LIGH;6.963;12790.431;568.0;0
MAGN;6.963;12790.435;21.50000;19.70000;-46.20000;3
GYRO;6.964;12790.436;0.08229;0.00905;-0.03862;3
ACCE;6.965;12790.440;-0.38786;1.42275;9.59476;3
AHRS;6.966;12790.440;8.402799;3.548230;35.153408;0.06048470;0.05154790;0.30318868;-75
LIGH;6.967;12790.441;568.0;0
GYRO;6.968;12790.443;0.07910;0.00879;-0.04527;3
MAGN;6.970;12790.445;21.50000;19.70000;-46.20000;3
GYRO;6.975;12790.449;0.06631;0.00080;-0.05646;3
LIGH;6.977;12790.451;512.0;0
ACCE;6.978;12790.453;-0.38786;1.47184;9.50498;3
AHRS;6.979;12790.453;8.447175;3.542781;35.108650;0.06088755;0.05159470;0.30281764;-99
MAGN;6.981;12790.456;21.50000;19.70000;-46.20000;3
GYRO;6.982;12790.457;0.04820;-0.01065;-0.06738;3
LIGH;6.986;12790.461;512.0;0
GYRO;6.989;12790.463;0.03169;-0.02423;-0.09454;3
MAGN;6.990;12790.465;21.50000;19.70000;-46.20000;3
ACCE;6.992;12790.466;-0.32741;1.46705;9.58040;3
AHRS;6.992;12790.466;8.464880;3.519611;35.119904;0.06109066;0.05145479;0.30289972;-118
GYRO;6.995;12790.470;0.02690;-0.02264;-0.11292;3
LIGH;6.997;12790.472;614.0;0
MAGN;7.001;12790.476;21.50000;19.70000;-46.20000;3
GYRO;7.002;12790.477;0.02743;-0.01012;-0.10599;3
ACCE;7.004;12790.478;-0.61292;1.49398;9.55047;3
AHRS;7.005;12790.478;8.472949;3.517555;35.096218;0.06117369;0.05144613;0.30270278;86
LIGH;7.006;12790.481;614.0;0
GYRO;7.009;12790.483;0.03116;-0.00027;-0.09161;3
MAGN;7.010;12790.485;21.50000;19.70000;-46.20000;3
GYRO;7.015;12790.490;0.03063;-0.00533;-0.07537;3
ACCE;7.016;12790.491;-0.53091;1.52331;9.44513;3
AHRS;7.017;12790.491;8.487240;3.518644;35.093117;0.06129083;0.05149072;0.30267856;49
LIGH;7.018;12790.491;614.0;0
MAGN;7.021;12790.496;21.50000;19.70000;-46.20000;3
GYRO;7.022;12790.497;0.02477;-0.01518;-0.06152;3
LIGH;7.027;12790.501;565.0;0
ACCE;7.028;12790.503;-0.63027;1.49398;9.46847;3
AHRS;7.029;12790.503;8.493917;3.517482;35.092068;0.06134978;0.05149790;0.30266961;26
GYRO;7.030;12790.504;0.02317;-0.01651;-0.03649;3
MAGN;7.031;12790.505;21.50000;20.10000;-46.20000;3
GYRO;7.037;12790.511;0.03222;-0.01651;-0.01225;3
LIGH;7.038;12790.511;565.0;0
MAGN;7.042;12790.517;21.50000;20.10000;-46.20000;3
ACCE;7.043;12790.518;-0.58598;1.45089;9.57621;3
AHRS;7.044;12790.518;8.503650;3.503340;34.918293;0.06154580;0.05131276;0.30122206;20
GYRO;7.045;12790.519;0.05779;-0.01332;0.00506;3
LIGH;7.047;12790.521;565.0;0
MAGN;7.051;12790.525;21.50000;20.10000;-46.20000;3
GYRO;7.052;12790.526;0.08602;-0.01385;0.01012;3
ACCE;7.055;12790.530;-0.56563;1.36350;9.58938;3
AHRS;7.056;12790.530;8.550423;3.484900;34.857285;0.06200996;0.05124804;0.30070892;-5
LIGH;7.057;12790.531;512.0;0
GYRO;7.058;12790.533;0.10733;-0.01012;0.00666;3
MAGN;7.060;12790.535;21.50000;20.10000;-46.20000;3
GYRO;7.065;12790.540;0.11691;-0.01172;0.01065;3
LIGH;7.066;12790.541;512.0;0
ACCE;7.068;12790.543;-0.63566;1.39223;9.55466;3
AHRS;7.069;12790.543;8.621903;3.475558;34.786469;0.06265983;0.05131673;0.30012056;35
MAGN;7.071;12790.545;21.50000;20.10000;-46.20000;3
GYRO;7.072;12790.547;0.11798;-0.01811;0.00932;3
LIGH;7.077;12790.551;597.0;0
GYRO;7.079;12790.553;0.11159;-0.02716;0.00613;3
ACCE;7.080;12790.554;-0.59436;1.36170;9.62649;3
AHRS;7.080;12790.554;8.692357;3.454709;34.734737;0.06332278;0.05129706;0.29968384;91
MAGN;7.081;12790.556;21.50000;20.10000;-46.20000;3
GYRO;7.085;12790.560;0.10413;-0.04368;-0.00080;3
LIGH;7.088;12790.561;597.0;0
MAGN;7.091;12790.565;21.50000;20.10000;-46.20000;3
GYRO;7.092;12790.567;0.09401;-0.05992;-0.00613;3
ACCE;7.093;12790.568;-0.67995;1.41138;9.64205;3
AHRS;7.094;12790.568;8.752232;3.418102;34.663319;0.06394775;0.05110786;0.29907411;-34
LIGH;7.097;12790.572;597.0;0
GYRO;7.099;12790.573;0.07750;-0.08362;-0.00479;3
MAGN;7.102;12790.576;21.50000;20.10000;-46.20000;3
ACCE;7.106;12790.580;-0.71646;1.45089;9.60075;3
AHRS;7.107;12790.580;8.774594;3.393055;34.683842;0.06418978;0.05096908;0.29923147;10
LIGH;7.108;12790.581;552.0;0
GYRO;7.109;12790.582;0.05886;-0.11585;0.00373;3
MAGN;7.111;12790.586;21.50000;20.10000;-46.20000;3
GYRO;7.114;12790.588;0.03968;-0.13982;0.01332;3
SOUN;7.115;79.92;0.00244;41.72
LIGH;7.121;12790.592;552.0;0
ACCE;7.122;12790.593;-0.68654;1.45089;9.61511;3
AHRS;7.123;12790.593;8.803148;3.287296;34.727272;0.06468414;0.05018970;0.29953349;85
GYRO;7.125;12790.595;0.01891;-0.15473;0.02184;3
MAGN;7.126;12790.596;21.50000;20.10000;-46.20000;3
LIGH;7.131;12790.605;502.0;0
GYRO;7.132;12790.607;0.01465;-0.15233;0.03063;3
ACCE;7.133;12790.608;-0.54708;1.34913;9.59237;3
AHRS;7.134;12790.608;8.798287;3.115688;34.869282;0.06503180;0.04883421;0.30061403;11
MAGN;7.135;12790.609;18.70000;20.10000;-46.20000;3
LIGH;7.136;12790.611;502.0;0
MAGN;7.139;12790.614;21.50000;20.10000;-46.20000;3
GYRO;7.140;12790.615;0.02956;-0.14408;0.02743;3
ACCE;7.146;12790.620;-0.47226;1.24917;9.55167;3
AHRS;7.146;12790.620;8.792445;3.045582;34.156292;0.06546605;0.04783130;0.29465547;-97
LIGH;7.148;12790.621;502.0;0
GYRO;7.148;12790.623;0.06471;-0.12703;0.00879;3
MAGN;7.151;12790.626;21.50000;20.10000;-46.20000;3
GYRO;7.155;12790.630;0.09721;-0.11079;-0.00533;3
LIGH;7.156;12790.631;604.0;0
ACCE;7.158;12790.633;-0.51176;1.28449;9.49062;3
AHRS;7.159;12790.633;8.837379;2.938311;34.543892;0.06595615;0.04727736;0.29781377;-54
MAGN;7.162;12790.635;21.50000;20.10000;-46.60000;3
GYRO;7.164;12790.637;0.13023;-0.09561;-0.01225;3
LIGH;7.167;12790.641;604.0;0
GYRO;7.169;12790.644;0.16006;-0.07910;-0.00959;3
MAGN;7.170;12790.645;21.50000;20.10000;-46.60000;3
ACCE;7.172;12790.646;-0.56982;1.45627;9.47386;3
AHRS;7.172;12790.646;8.937128;2.873329;34.843178;0.06683101;0.04716865;0.30026019;-76
GYRO;7.176;12790.650;0.18509;-0.06338;-0.00959;3
LIGH;7.177;12790.651;604.0;0
MAGN;7.199;12790.655;21.50000;20.10000;-46.60000;3
GYRO;7.200;12790.657;0.20054;-0.06045;0.01651;3
ACCE;7.200;12790.658;-0.59376;1.54007;9.37330;3
AHRS;7.202;12790.658;9.075937;2.830400;34.857960;0.06808996;0.04718061;0.30035770;-54
LIGH;7.203;12790.661;550.0;0
GYRO;7.204;12790.664;0.20160;-0.06365;0.02477;3
MAGN;7.204;12790.665;21.50000;20.10000;-46.60000;3
GYRO;7.205;12790.670;0.19308;-0.06338;0.02770;3
LIGH;7.206;12790.672;550.0;0
ACCE;7.206;12790.672;-0.50817;1.55264;9.29669;3
AHRS;7.207;12790.672;9.219287;2.779087;34.894161;0.06939967;0.04714812;0.30062628;31
MAGN;7.208;12790.676;21.00000;20.10000;-46.60000;3
GYRO;7.209;12790.677;0.17071;-0.06125;0.02610;3
LIGH;7.210;12790.681;550.0;0
GYRO;7.210;12790.684;0.13982;-0.06685;0.02290;3
ACCE;7.211;12790.685;-0.46807;1.60771;9.22426;3
AHRS;7.212;12790.685;9.333847;2.725312;34.701607;0.07057053;0.04688060;0.29899535;14
MAGN;7.213;12790.686;21.00000;20.10000;-46.60000;3
GYRO;7.219;12790.691;0.11372;-0.07057;0.01545;3
LIGH;7.220;12790.691;509.0;0
MAGN;7.221;12790.695;21.60000;20.10000;-46.60000;3
ACCE;7.223;12790.697;-0.48842;1.63943;9.26795;3
AHRS;7.224;12790.697;9.381707;2.695941;34.719761;0.07103720;0.04677158;0.29912704;106
GYRO;7.225;12790.698;0.08123;-0.06951;0.00932;3
LIGH;7.233;12790.701;509.0;0
MAGN;7.234;12790.705;21.60000;20.10000;-46.60000;3
GYRO;7.234;12790.706;0.04554;-0.07697;0.00692;3
ACCE;7.235;12790.709;-0.54947;1.70647;9.32961;3
AHRS;7.236;12790.709;9.431644;2.634489;34.846298;0.07156100;0.04646971;0.30013707;-16
LIGH;7.284;12790.711;591.0;0
GYRO;7.285;12790.713;0.02423;-0.08575;0.00985;3
MAGN;7.286;12790.715;21.20000;20.10000;-46.60000;3
GYRO;7.286;12790.720;0.01198;-0.09561;0.01891;3
LIGH;7.287;12790.721;591.0;0
ACCE;7.287;12790.723;-0.61471;1.75615;9.40921;3
AHRS;7.288;12790.723;9.445332;2.571193;34.825161;0.07184887;0.04596708;0.29992181;-109
MAGN;7.289;12790.725;21.20000;20.10000;-46.60000;3
GYRO;7.290;12790.727;0.01039;-0.10280;0.03036;3
LIGH;7.290;12790.731;591.0;0
GYRO;7.291;12790.733;0.01465;-0.10546;0.04341;3
MAGN;7.291;12790.735;21.20000;20.10000;-46.60000;3
ACCE;7.292;12790.736;-0.54767;1.69809;9.47146;3
AHRS;7.292;12790.736;9.451568;2.491281;34.849846;0.07210002;0.04533615;0.30007610;30
ACCE;7.293;12790.760;-0.33279;1.69689;9.45650;3
AHRS;7.294;12790.760;9.506593;2.314309;34.945671;0.07298325;0.04407234;0.30075616;-127
LIGH;7.294;12790.761;544.0;0
MAGN;7.295;12790.765;21.20000;20.10000;-46.60000;3
GYRO;7.295;12790.766;0.06631;-0.08522;0.05433;3
LIGH;7.300;12790.771;516.0;0
ACCE;7.300;12790.772;-0.37589;1.72981;9.48822;3
AHRS;7.301;12790.772;9.534301;2.277285;34.964794;0.07330302;0.04384962;0.30088964;-52
GYRO;7.301;12790.773;0.08069;-0.07697;0.05726;3
MAGN;7.302;12790.775;20.70000;20.10000;-46.60000;3
GNSS;7.303;1490625604.000;40.313347;-3.483532;592.000;0.000;10.0;0.0;23;15
GYRO;7.305;12790.780;0.10200;-0.06685;0.06205;3
GNSS;7.306;1490625604.000;40.313347;-3.483532;592.000;0.000;10.0;0.0;23;15
LIGH;7.307;12790.781;516.0;0
MAGN;7.310;12790.785;20.70000;20.10000;-46.60000;3
ACCE;7.311;12790.785;-0.30825;1.74358;9.51755;3
AHRS;7.311;12790.785;9.604469;2.204144;34.636818;0.07420126;0.04321350;0.29811892;95
GYRO;7.312;12790.786;0.11318;-0.06445;0.06179;3
LIGH;7.316;12790.791;608.0;0
GYRO;7.318;12790.793;0.11212;-0.06232;0.06365;3
MAGN;7.320;12790.795;20.70000;20.10000;-46.60000;3
ACCE;7.323;12790.797;-0.30706;1.83396;9.42717;3
AHRS;7.323;12790.797;9.691422;2.143710;34.543770;0.07511538;0.04287506;0.29730231;110
GYRO;7.324;12790.799;0.10360;-0.06525;0.06365;3
LIGH;7.327;12790.801;608.0;0
MAGN;7.330;12790.805;21.10000;20.10000;-46.60000;3
GYRO;7.331;12790.806;0.09241;-0.07217;0.06791;3
ACCE;7.335;12790.809;-0.27773;1.87107;9.51516;3
AHRS;7.337;12790.809;9.767744;2.077760;34.665646;0.07587510;0.04260456;0.29826483;-125
LIGH;7.338;12790.811;608.0;0
GYRO;7.338;12790.812;0.08069;-0.08229;0.07217;3
MAGN;7.340;12790.815;21.10000;20.10000;-46.60000;3
GYRO;7.344;12790.819;0.06898;-0.09561;0.07750;3
LIGH;7.347;12790.821;524.0;0
ACCE;7.348;12790.822;-0.29509;1.84114;9.53670;3
AHRS;7.348;12790.822;9.824924;1.996937;34.771893;0.07652116;0.04215250;0.29908800;124
MAGN;7.350;12790.825;21.10000;20.10000;-46.60000;3
GYRO;7.351;12790.826;0.05566;-0.11958;0.07936;3
LIGH;7.356;12790.831;524.0;0
GYRO;7.358;12790.832;0.05619;-0.14275;0.08123;3
MAGN;7.360;12790.835;21.10000;20.10000;-46.60000;3
ACCE;7.361;12790.836;-0.31663;1.82079;9.61571;3
AHRS;7.361;12790.836;9.867287;1.881620;34.962364;0.07710493;0.04143401;0.30058616;120
GYRO;7.364;12790.839;0.06365;-0.16645;0.08309;3
LIGH;7.366;12790.841;524.0;0
MAGN;7.370;12790.845;21.10000;20.10000;-46.60000;3
GYRO;7.371;12790.846;0.08229;-0.18988;0.08575;3
ACCE;7.373;12790.847;-0.28910;1.77350;9.58219;3
AHRS;7.373;12790.847;9.919489;1.730795;35.079090;0.07789240;0.04039906;0.30144641;79
LIGH;7.376;12790.851;506.0;0
GYRO;7.378;12790.852;0.09827;-0.21199;0.09028;3
MAGN;7.380;12790.855;21.10000;20.10000;-46.60000;3
GYRO;7.384;12790.859;0.11318;-0.23489;0.09428;3
ACCE;7.385;12790.860;-0.22865;1.80283;9.41161;3
AHRS;7.387;12790.860;9.997805;1.546012;35.250748;0.07896916;0.03919075;0.30273318;-10
LIGH;7.388;12790.861;506.0;0
MAGN;7.390;12790.865;21.10000;20.10000;-46.60000;3
GYRO;7.391;12790.866;0.11958;-0.24927;0.09987;3
LIGH;7.397;12790.871;598.0;0
ACCE;7.398;12790.872;-0.28431;1.93631;9.39844;3
AHRS;7.398;12790.872;10.054866;1.443236;35.345177;0.07968179;0.03855494;0.30343693;8
GYRO;7.400;12790.873;0.12171;-0.26685;0.11105;3
MAGN;7.401;12790.875;21.10000;19.70000;-46.60000;3
GYRO;7.406;12790.880;0.11691;-0.29614;0.12996;3
LIGH;7.407;12790.881;598.0;0
MAGN;7.410;12790.885;20.70000;19.70000;-46.60000;3
ACCE;7.411;12790.886;-0.37769;2.08954;9.31943;3
AHRS;7.411;12790.886;10.165758;1.206258;35.658176;0.08112676;0.03710634;0.30584550;21
GYRO;7.412;12790.886;0.10839;-0.32491;0.15366;3
LIGH;7.416;12790.891;598.0;0
GYRO;7.418;12790.893;0.09348;-0.34062;0.18163;3
MAGN;7.420;12790.895;20.70000;19.70000;-46.60000;3
ACCE;7.423;12790.897;-0.20351;2.14760;9.31584;3
AHRS;7.423;12790.897;10.258134;0.936243;35.847630;0.08255357;0.03525451;0.30720454;-43
GYRO;7.425;12790.899;0.07643;-0.34728;0.20267;3
LIGH;7.426;12790.901;521.0;0
MAGN;7.430;12790.905;20.70000;19.70000;-46.60000;3
GYRO;7.431;12790.906;0.05619;-0.34115;0.21838;3
ACCE;7.435;12790.909;-0.12869;2.06440;9.30207;3
AHRS;7.436;12790.909;10.318911;0.652988;36.019123;0.08376576;0.03320026;0.30840534;37
LIGH;7.438;12790.911;521.0;0
GYRO;7.439;12790.912;0.03915;-0.33263;0.22557;3
MAGN;7.440;12790.915;20.70000;19.70000;-46.60000;3
GYRO;7.444;12790.919;0.02423;-0.32224;0.23090;3
LIGH;7.447;12790.921;521.0;0
ACCE;7.448;12790.923;-0.07003;1.87406;9.24760;3
AHRS;7.449;12790.923;10.343576;0.374969;36.292904;0.08464343;0.03117118;0.31045765;-106
MAGN;7.451;12790.925;20.70000;19.70000;-46.60000;3
GYRO;7.452;12790.926;0.01944;-0.30360;0.23143;3
LIGH;7.457;12790.931;516.0;0
GYRO;7.458;12790.932;0.02264;-0.28230;0.22797;3
MAGN;7.460;12790.935;20.30000;19.70000;-46.60000;3
ACCE;7.461;12790.936;-0.02693;1.73220;9.33439;3
AHRS;7.463;12790.936;10.350989;0.110452;36.462685;0.08537800;0.02913330;0.31166145;-108
GYRO;7.464;12790.939;0.03116;-0.24874;0.22983;3
LIGH;7.467;12790.942;516.0;0
MAGN;7.471;12790.946;20.30000;19.70000;-46.60000;3
GYRO;7.472;12790.947;0.04714;-0.21731;0.23516;3
ACCE;7.473;12790.948;-0.01915;1.56401;9.39904;3
AHRS;7.474;12790.948;10.363742;-0.118026;36.570549;0.08607878;0.02736298;0.31237766;102
LIGH;7.477;12790.951;591.0;0
GYRO;7.479;12790.954;0.06631;-0.19841;0.23596;3
MAGN;7.481;12790.955;15.00000;19.70000;-46.60000;3
ACCE;7.486;12790.960;-0.01018;1.41617;9.43615;3
AHRS;7.487;12790.960;10.366457;-0.210444;34.429718;0.08683507;0.02498989;0.29458660;59
GYRO;7.489;12790.961;0.09667;-0.18323;0.23809;3
LIGH;7.490;12790.962;591.0;0
MAGN;7.491;12790.966;19.40000;19.70000;-46.60000;3
GYRO;7.493;12790.968;0.12011;-0.17896;0.23942;3
LIGH;7.497;12790.971;591.0;0
ACCE;7.498;12790.973;0.07362;1.33656;9.46727;3
AHRS;7.500;12790.973;10.420158;-0.402351;34.858299;0.08768542;0.02386302;0.29798269;-87
GYRO;7.501;12790.975;0.13662;-0.16911;0.24075;3
MAGN;7.502;12790.976;19.40000;19.30000;-46.60000;3
LIGH;7.507;12790.981;521.0;0
GYRO;7.508;12790.983;0.15952;-0.14940;0.23329;3
MAGN;7.511;12790.985;19.40000;19.30000;-47.00000;3
ACCE;7.512;12790.986;0.12689;1.32100;9.43076;3
AHRS;7.513;12790.986;10.508738;-0.580268;35.426994;0.08876893;0.02305936;0.30253333;13
GYRO;7.515;12790.989;0.17763;-0.13449;0.22291;3
LIGH;7.517;12790.991;521.0;0
MAGN;7.521;12790.995;19.40000;19.30000;-47.00000;3
GYRO;7.522;12790.996;0.19255;-0.12357;0.21012;3
ACCE;7.524;12790.999;0.21488;1.33357;9.26616;3
AHRS;7.525;12790.999;10.617172;-0.722179;35.689571;0.08998989;0.02237792;0.30456397;-6
LIGH;7.527;12791.001;521.0;0
GYRO;7.528;12791.003;0.19148;-0.10919;0.19255;3
MAGN;7.531;12791.005;19.40000;19.30000;-47.00000;3
GYRO;7.535;12791.010;0.18988;-0.09428;0.17311;3
LIGH;7.537;12791.011;519.0;0
ACCE;7.539;12791.011;0.33399;1.31980;9.09378;3
AHRS;7.540;12791.011;10.728106;-0.842603;35.828144;0.09120090;0.02178799;0.30558097;-40
GYRO;7.542;12791.017;0.18722;-0.06338;0.14754;3
MAGN;7.543;12791.015;19.40000;19.30000;-47.00000;3
LIGH;7.547;12791.021;519.0;0
GYRO;7.549;12791.023;0.18456;-0.03196;0.12011;3
ACCE;7.550;12791.024;0.35075;1.36529;8.97167;3
AHRS;7.551;12791.024;10.840860;-0.916321;35.903660;0.09231516;0.02154128;0.30611068;-17
MAGN;7.552;12791.026;18.70000;19.30000;-47.00000;3
GYRO;7.555;12791.030;0.17603;-0.00692;0.09587;3
LIGH;7.558;12791.031;598.0;0
SOUN;7.558;14.09;0.00043;26.65
MAGN;7.566;12791.035;16.10000;19.30000;-47.00000;3
ACCE;7.567;12791.037;0.27354;1.42335;8.85495;3
AHRS;7.569;12791.037;10.887171;-0.935789;34.331444;0.09303610;0.02023011;0.29305547;57
GYRO;7.570;12791.038;0.16006;0.00453;0.07697;3
LIGH;7.572;12791.041;598.0;0
GYRO;7.573;12791.044;0.13715;0.01119;0.06312;3
MAGN;7.574;12791.046;19.40000;18.90000;-47.00000;3
ACCE;7.576;12791.049;0.22087;1.59155;8.90583;3
AHRS;7.577;12791.049;10.990314;-0.949458;34.894466;0.09382562;0.02084299;0.29768226;11
LIGH;7.578;12791.051;598.0;0
GYRO;7.578;12791.053;0.11159;0.01438;0.05673;3
MAGN;7.580;12791.055;19.40000;18.90000;-47.00000;3
GYRO;7.585;12791.059;0.08922;0.01758;0.05806;3
LIGH;7.587;12791.061;525.0;0
ACCE;7.588;12791.061;0.18914;1.67295;8.99262;3
AHRS;7.588;12791.061;11.059466;-0.952233;35.321426;0.09432682;0.02135215;0.30119452;113
MAGN;7.591;12791.066;19.40000;18.90000;-47.00000;3
GYRO;7.592;12791.067;0.06791;0.01465;0.06205;3
LIGH;7.597;12791.071;525.0;0
GYRO;7.599;12791.073;0.04021;0.01172;0.06232;3
ACCE;7.600;12791.075;0.29030;1.74896;9.02375;3
AHRS;7.601;12791.075;11.088885;-0.963192;35.632355;0.09454078;0.02159574;0.30374876;73
MAGN;7.602;12791.076;19.00000;18.90000;-47.00000;3
GYRO;7.605;12791.080;0.00293;0.01332;0.06205;3
LIGH;7.607;12791.081;525.0;0
MAGN;7.611;12791.085;19.00000;18.90000;-47.40000;3
ACCE;7.612;12791.087;0.36931;1.76752;9.07343;3
AHRS;7.613;12791.087;11.082766;-0.976853;35.631016;0.09452664;0.02146533;0.30372840;-1
GYRO;7.614;12791.088;-0.04554;0.01598;0.05593;3
LIGH;7.616;12791.091;509.0;0
MAGN;7.620;12791.095;19.00000;18.90000;-47.40000;3
GYRO;7.621;12791.096;-0.09188;0.00932;0.04740;3
ACCE;7.624;12791.099;0.35434;1.67355;9.22666;3
AHRS;7.625;12791.099;10.998562;-0.990255;35.694492;0.09385432;0.02118213;0.30427000;104
LIGH;7.627;12791.101;509.0;0
GYRO;7.628;12791.103;-0.11105;0.00293;0.03782;3
MAGN;7.631;12791.105;19.00000;18.50000;-47.40000;3
GYRO;7.635;12791.109;-0.12117;0.00080;0.02690;3
LIGH;7.637;12791.112;588.0;0
ACCE;7.638;12791.112;0.36931;1.64482;9.34457;3
AHRS;7.638;12791.112;10.887884;-1.009388;35.902191;0.09295250;0.02089698;0.30600810;-9
MAGN;7.641;12791.116;13.70000;18.50000;-47.40000;3
GYRO;7.642;12791.117;-0.11585;0.00080;0.01571;3
LIGH;7.647;12791.121;588.0;0
GYRO;7.649;12791.124;-0.09721;-0.00160;0.00346;3
ACCE;7.651;12791.125;0.33938;1.55264;9.42537;3
AHRS;7.652;12791.125;10.775377;-1.025526;33.797184;0.09242637;0.01876697;0.28857890;-81
MAGN;7.653;12791.126;18.90000;18.50000;-47.40000;3
GYRO;7.659;12791.131;-0.06951;-0.00053;-0.00719;3
LIGH;7.661;12791.131;588.0;0
MAGN;7.662;12791.135;19.30000;18.50000;-47.40000;3
ACCE;7.663;12791.137;0.34477;1.57239;9.44872;3
AHRS;7.664;12791.137;10.725326;-1.038047;35.286446;0.09179328;0.01973071;0.30094311;64
GYRO;7.669;12791.138;-0.02796;0.00506;-0.01012;3
LIGH;7.670;12791.141;525.0;0
MAGN;7.671;12791.145;18.60000;18.50000;-47.40000;3
GYRO;7.673;12791.146;0.01039;0.01891;-0.00027;3
ACCE;7.677;12791.149;0.39025;1.69210;9.43914;3
AHRS;7.678;12791.149;10.700867;-1.043780;35.481556;0.09157234;0.01977459;0.30256185;-39
LIGH;7.679;12791.151;525.0;0
GYRO;7.679;12791.153;0.03702;0.03116;0.01438;3
MAGN;7.682;12791.155;18.60000;18.50000;-47.40000;3
GYRO;7.685;12791.160;0.04714;0.04021;0.02051;3
LIGH;7.687;12791.161;525.0;0
ACCE;7.688;12791.163;0.44412;1.69869;9.28052;3
AHRS;7.689;12791.163;10.717463;-1.038957;35.599838;0.09167636;0.01995321;0.30353922;122
MAGN;7.691;12791.165;18.60000;18.50000;-47.40000;3
GYRO;7.692;12791.166;0.04714;0.04740;0.02237;3
BLE4;7.693;2016;12;-89
BLE4;7.694;2016;10;-93
BLE4;7.694;2016;14;-94
BLE4;7.694;2016;11;-95
BLE4;7.694;2016;16;-95
BLE4;7.695;2016;15;-98
BLE4;7.695;2016;13;-98
BLE4;7.695;2016;9;-100
LIGH;7.697;12791.171;522.0;0
GYRO;7.700;12791.173;0.03382;0.05326;0.01971;3
MAGN;7.702;12791.175;18.60000;18.50000;-47.40000;3
ACCE;7.703;12791.176;0.51595;1.76453;9.18296;3
AHRS;7.703;12791.176;10.737196;-1.027254;35.671124;0.09179603;0.02015970;0.30413198;-4
GYRO;7.707;12791.180;0.01198;0.06205;0.00852;3
LIGH;7.708;12791.181;522.0;0
MAGN;7.711;12791.185;18.60000;18.50000;-47.40000;3
GYRO;7.717;12791.187;-0.01198;0.06738;0.00053;3
ACCE;7.722;12791.189;0.42856;1.86628;9.31105;3
AHRS;7.722;12791.189;10.730383;-0.997353;35.708160;0.09165373;0.02041851;0.30446449;-122
LIGH;7.723;12791.191;581.0;0
GYRO;7.724;12791.193;-0.03489;0.07217;-0.00080;3
MAGN;7.725;12791.195;13.20000;18.50000;-47.40000;3
GYRO;7.728;12791.200;-0.05140;0.06072;0.00559;3
LIGH;7.728;12791.202;581.0;0
ACCE;7.729;12791.202;0.26516;1.84473;9.33439;3
AHRS;7.729;12791.202;10.689806;-0.956721;33.370514;0.09161246;0.01878142;0.28511071;51
MAGN;7.731;12791.206;18.90000;18.10000;-47.40000;3
GYRO;7.732;12791.207;-0.06258;0.03728;0.01278;3
LIGH;7.737;12791.211;581.0;0
ACCE;7.739;12791.214;0.26217;1.77590;9.40323;3
AHRS;7.740;12791.214;10.658935;-0.951077;34.354912;0.09117711;0.01953517;0.29330882;-39
GYRO;7.741;12791.215;-0.06631;0.01358;0.01731;3
MAGN;7.742;12791.216;18.90000;18.10000;-47.40000;3
LIGH;7.747;12791.221;515.0;0
GYRO;7.748;12791.223;-0.06951;-0.00826;0.00746;3
MAGN;7.751;12791.226;18.90000;18.10000;-47.40000;3
ACCE;7.752;12791.227;0.36871;1.71604;9.43794;3
AHRS;7.753;12791.227;10.579934;-0.968045;35.584740;0.09035371;0.02016189;0.30351463;7
GYRO;7.755;12791.230;-0.06738;-0.02051;-0.00506;3
LIGH;7.756;12791.231;515.0;0
MAGN;7.760;12791.235;18.90000;18.10000;-47.40000;3
GYRO;7.762;12791.236;-0.05992;-0.02210;-0.02024;3
ACCE;7.763;12791.238;0.38726;1.69988;9.45410;3
AHRS;7.764;12791.238;10.516104;-0.999777;35.959648;0.08984474;0.02002343;0.30661097;20
LIGH;7.766;12791.241;515.0;0
GYRO;7.768;12791.243;-0.04820;-0.01039;-0.03169;3
MAGN;7.770;12791.245;18.90000;18.10000;-47.40000;3
ACCE;7.775;12791.250;0.40043;1.74298;9.41340;3
AHRS;7.776;12791.250;10.491536;-1.017155;36.272568;0.08963380;0.02005852;0.30919111;91
GYRO;7.777;12791.251;-0.02637;0.00746;-0.03595;3
LIGH;7.778;12791.251;525.0;0
MAGN;7.781;12791.256;18.90000;18.10000;-47.40000;3
GYRO;7.783;12791.258;0.00399;0.03063;-0.03489;3
LIGH;7.787;12791.261;525.0;0
ACCE;7.788;12791.263;0.34836;1.81301;9.29728;3
AHRS;7.789;12791.263;10.472211;-1.011179;36.445934;0.08942768;0.02019081;0.31063372;125
MAGN;7.790;12791.265;18.50000;18.10000;-47.40000;3
GYRO;7.791;12791.266;0.02796;0.04714;-0.02344;3
LIGH;7.797;12791.271;591.0;0
GYRO;7.798;12791.273;0.04341;0.05779;-0.00772;3
ACCE;7.800;12791.275;0.31723;1.92314;9.25539;3
AHRS;7.801;12791.275;10.500516;-0.977718;36.386044;0.08958127;0.02049735;0.31015626;96
MAGN;7.803;12791.276;13.50000;18.10000;-47.40000;3
GYRO;7.805;12791.280;0.05087;0.06951;0.00346;3
LIGH;7.807;12791.281;591.0;0
MAGN;7.811;12791.285;18.90000;18.10000;-47.40000;3
GYRO;7.812;12791.286;0.05033;0.07936;0.01332;3
ACCE;7.813;12791.287;0.32561;1.97881;9.25898;3
AHRS;7.813;12791.287;10.541231;-0.935789;34.895767;0.09006871;0.01978464;0.29784483;5
LIGH;7.817;12791.291;591.0;0
GYRO;7.818;12791.293;0.03222;0.08469;0.02370;3
MAGN;7.820;12791.295;18.90000;18.10000;-47.40000;3
ACCE;7.825;12791.299;0.33938;1.97522;9.24521;3
AHRS;7.826;12791.299;10.560901;-0.917801;35.366474;0.09010211;0.02035544;0.30175325;39
GYRO;7.827;12791.300;0.00826;0.08282;0.02983;3
LIGH;7.827;12791.302;515.0;0
MAGN;7.831;12791.306;18.90000;18.10000;-47.40000;3
GYRO;7.833;12791.307;-0.01678;0.08203;0.02477;3
LIGH;7.837;12791.311;515.0;0
ACCE;7.838;12791.313;0.24840;1.90219;9.38707;3
AHRS;7.839;12791.313;10.553535;-0.865017;35.730473;0.08983571;0.02105852;0.30480963;-64
GYRO;7.841;12791.315;-0.04234;0.07164;0.01917;3
MAGN;7.841;12791.316;18.90000;18.10000;-47.40000;3
LIGH;7.848;12791.322;515.0;0
GYRO;7.849;12791.323;-0.06631;0.03356;0.01358;3
MAGN;7.851;12791.325;18.90000;18.10000;-47.40000;3
ACCE;7.852;12791.327;0.17178;1.74118;9.44153;3
AHRS;7.853;12791.327;10.488940;-0.827347;36.154171;0.08912239;0.02152725;0.30836186;34
GYRO;7.855;12791.330;-0.07537;-0.00080;0.01438;3
LIGH;7.857;12791.331;518.0;0
MAGN;7.861;12791.335;18.90000;18.10000;-47.40000;3
GYRO;7.862;12791.337;-0.07537;-0.02131;0.00905;3
ACCE;7.864;12791.339;0.25319;1.68552;9.50558;3
AHRS;7.865;12791.339;10.415096;-0.848562;36.323864;0.08853815;0.02128357;0.30976999;-10
LIGH;7.867;12791.341;518.0;0
GYRO;7.869;12791.344;-0.07004;-0.03409;-0.00186;3
MAGN;7.871;12791.345;19.30000;18.10000;-47.40000;3
ACCE;7.876;12791.350;0.38846;1.58915;9.47026;3
AHRS;7.876;12791.350;10.373771;-0.878270;36.678276;0.08821214;0.02119894;0.31268564;54
GYRO;7.877;12791.351;-0.06152;-0.03782;-0.01891;3
LIGH;7.878;12791.352;584.0;0
MAGN;7.882;12791.356;14.10000;18.10000;-47.40000;3
GYRO;7.884;12791.358;-0.04607;-0.03782;-0.02850;3
LIGH;7.887;12791.361;584.0;0
ACCE;7.888;12791.363;0.30287;1.63225;9.46308;3
AHRS;7.889;12791.363;10.310359;-0.920240;34.678902;0.08815110;0.01914380;0.29612830;-48
GYRO;7.890;12791.365;-0.02903;-0.03782;-0.03143;3
MAGN;7.892;12791.366;18.90000;18.10000;-47.40000;3
LIGH;7.897;12791.372;584.0;0
GYRO;7.899;12791.373;-0.00719;-0.03089;-0.02370;3
MAGN;7.901;12791.376;18.90000;18.10000;-47.40000;3
ACCE;7.902;12791.377;0.33160;1.74717;9.46009;3
AHRS;7.903;12791.377;10.284100;-0.960849;35.888363;0.08783556;0.01966678;0.30612466;55
GYRO;7.906;12791.380;0.01305;-0.02051;-0.01465;3
LIGH;7.907;12791.382;498.0;0
MAGN;7.911;12791.386;18.90000;18.10000;-47.40000;3
GYRO;7.912;12791.387;0.02583;-0.00559;-0.01145;3
ACCE;7.914;12791.389;0.43874;1.74418;9.39604;3
AHRS;7.915;12791.389;10.289145;-0.989895;36.216194;0.08789888;0.01969165;0.30881092;-87
LIGH;7.920;12791.391;498.0;0
MAGN;7.923;12791.397;18.40000;18.10000;-47.40000;3
GYRO;7.928;12791.398;0.02690;0.01651;-0.01465;3
LIGH;7.932;12791.402;498.0;0
ACCE;7.933;12791.403;0.38427;1.80762;9.34337;3
AHRS;7.934;12791.403;10.302176;-0.994336;36.231339;0.08801586;0.01970188;0.30892855;106
GYRO;7.939;12791.405;0.02051;0.01997;-0.01039;3
MAGN;7.941;12791.406;18.80000;18.10000;-47.40000;3
LIGH;7.943;12791.411;538.0;0
GYRO;7.944;12791.413;-0.00559;0.02131;-0.00932;3
MAGN;7.948;12791.416;18.80000;18.10000;-47.40000;3
ACCE;7.949;12791.417;0.39923;1.78368;9.32362;3
AHRS;7.950;12791.417;10.298865;-0.993432;36.514114;0.08793721;0.01991744;0.31126574;107
GYRO;7.952;12791.420;-0.02850;0.02051;-0.00852;3
LIGH;7.953;12791.422;538.0;0
MAGN;7.953;12791.426;19.40000;18.10000;-47.40000;3
GYRO;7.955;12791.427;-0.04661;0.02104;-0.01811;3
ACCE;7.958;12791.429;0.39205;1.71425;9.43794;3
AHRS;7.960;12791.429;10.256267;-0.992736;36.861794;0.08752331;0.02007257;0.31414875;59
LIGH;7.962;12791.432;584.0;0
GYRO;7.964;12791.434;-0.04927;0.02477;-0.02530;3
MAGN;7.966;12791.436;13.00000;18.10000;-47.40000;3
LIGH;7.968;12791.442;584.0;0
GYRO;7.970;12791.442;-0.03915;0.03276;-0.02690;3
ACCE;7.971;12791.444;0.22865;1.67474;9.63008;3
AHRS;7.973;12791.444;10.203726;-0.973175;34.352886;0.08745549;0.01817892;0.29341313;101
MAGN;7.976;12791.446;19.10000;18.10000;-47.40000;3
GYRO;7.979;12791.449;-0.02423;0.02903;-0.03036;3
LIGH;7.980;12791.452;584.0;0
MAGN;7.981;12791.456;18.50000;18.10000;-47.40000;3
GYRO;7.982;12791.457;-0.01039;0.01545;-0.03009;3
ACCE;7.983;12791.458;0.07422;1.62267;9.58638;3
AHRS;7.984;12791.458;10.171576;-0.950156;35.600281;0.08692540;0.01923475;0.30378383;-93
LIGH;7.987;12791.462;515.0;0
GYRO;7.989;12791.464;0.00506;-0.00559;-0.02557;3
MAGN;7.993;12791.465;18.50000;18.50000;-47.40000;3
ACCE;7.996;12791.471;0.03232;1.65379;9.59237;3
AHRS;7.997;12791.471;10.164496;-0.945513;35.741734;0.08683069;0.01936153;0.30496022;76
LIGH;7.998;12791.472;515.0;0
GYRO;7.998;12791.473;0.02423;-0.02823;-0.02157;3
MAGN;8.003;12791.477;18.50000;18.50000;-47.40000;3
GYRO;8.005;12791.480;0.04021;-0.04501;-0.01491;3
LIGH;8.007;12791.481;515.0;0
ACCE;8.008;12791.483;0.11672;1.70407;9.50438;3
AHRS;8.009;12791.483;10.179180;-0.977159;35.831120;0.08702140;0.01920681;0.30567124;89
MAGN;8.011;12791.486;19.50000;18.50000;-47.40000;3
GYRO;8.012;12791.487;0.04447;-0.04953;-0.01092;3
LIGH;8.017;12791.491;541.0;0
GYRO;8.020;12791.493;0.03435;-0.04980;-0.00559;3
MAGN;8.021;12791.496;19.00000;18.50000;-47.40000;3
ACCE;8.022;12791.497;0.19632;1.74717;9.32003;3
AHRS;8.023;12791.497;10.202268;-1.021304;36.494896;0.08721906;0.01940904;0.31111637;-82
GYRO;8.025;12791.500;0.01518;-0.04900;-0.00533;3
LIGH;8.027;12791.502;541.0;0
MAGN;8.036;12791.506;19.00000;18.50000;-47.80000;3
GYRO;8.036;12791.507;-0.00506;-0.03728;-0.00932;3
ACCE;8.037;12791.509;0.32202;1.75256;9.24222;3
AHRS;8.038;12791.509;10.198767;-1.067647;36.583881;0.08730120;0.01908465;0.31181684;-127
LIGH;8.039;12791.511;584.0;0
GYRO;8.039;12791.514;-0.02583;-0.02237;-0.01784;3
MAGN;8.041;12791.516;13.00000;18.50000;-47.80000;3
GYRO;8.048;12791.522;-0.03702;-0.01172;-0.02344;3
LIGH;8.050;12791.522;584.0;0
ACCE;8.052;12791.524;0.28311;1.67774;9.27095;3
AHRS;8.055;12791.524;10.160409;-1.089493;34.092014;0.08743237;0.01690227;0.29116988;52
MAGN;8.060;12791.526;18.70000;18.50000;-47.80000;3
GYRO;8.063;12791.529;-0.04075;0.00666;-0.03356;3
LIGH;8.064;12791.531;584.0;0
MAGN;8.065;12791.536;18.70000;18.50000;-47.80000;3
GYRO;8.068;12791.537;-0.03222;0.02477;-0.04181;3
ACCE;8.070;12791.538;0.14964;1.69150;9.40622;3
AHRS;8.072;12791.538;10.117912;-1.072762;35.308018;0.08685221;0.01785540;0.30128703;2
LIGH;8.074;12791.541;505.0;0
GYRO;8.077;12791.544;-0.01944;0.03649;-0.03888;3
MAGN;8.078;12791.546;18.70000;18.50000;-47.80000;3
ACCE;8.079;12791.550;0.02514;1.70108;9.38886;3
AHRS;8.079;12791.550;10.106799;-1.049627;35.651562;0.08664494;0.01827755;0.30415294;-50
LIGH;8.080;12791.552;505.0;0
GYRO;8.081;12791.552;-0.00613;0.03462;-0.02397;3
MAGN;8.081;12791.556;19.30000;18.50000;-47.80000;3
GYRO;8.084;12791.559;0.00666;0.02637;-0.01225;3
LIGH;8.087;12791.561;505.0;0
ACCE;8.088;12791.563;0.05267;1.66577;9.41400;3
AHRS;8.089;12791.563;10.093627;-1.018602;36.110561;0.08637882;0.01884535;0.30797723;-66
MAGN;8.091;12791.566;18.70000;18.50000;-47.80000;3
GYRO;8.092;12791.567;0.01997;0.01598;-0.00586;3
LIGH;8.097;12791.571;544.0;0
GYRO;8.099;12791.573;0.02157;0.00240;-0.01039;3
MAGN;8.101;12791.575;18.70000;18.50000;-47.80000;3
ACCE;8.102;12791.576;0.17178;1.64841;9.34577;3
AHRS;8.102;12791.576;10.097706;-1.014589;36.234222;0.08638132;0.01898278;0.30900109;-79
GYRO;8.107;12791.580;0.01198;-0.00506;-0.02317;3
LIGH;8.108;12791.581;544.0;0
SOUN;8.108;11.83;0.00036;25.13
MAGN;8.112;12791.585;19.10000;18.50000;-47.80000;3
GYRO;8.112;12791.587;-0.00559;-0.00905;-0.03649;3
ACCE;8.114;12791.589;0.26755;1.68672;9.30806;3
AHRS;8.114;12791.589;10.090460;-1.026306;36.435654;0.08631975;0.01901808;0.31065860;118
LIGH;8.117;12791.591;584.0;0
GYRO;8.119;12791.594;-0.03595;-0.01092;-0.05246;3
MAGN;8.121;12791.595;12.60000;18.50000;-47.80000;3
ACCE;8.126;12791.600;0.27294;1.70946;9.25359;3
AHRS;8.126;12791.600;10.074532;-1.035084;33.813431;0.08662200;0.01692461;0.28892052;-27
GYRO;8.128;12791.602;-0.06578;-0.00559;-0.06445;3
LIGH;8.128;12791.602;584.0;0
MAGN;8.132;12791.606;18.90000;18.50000;-47.80000;3
GYRO;8.134;12791.608;-0.08282;0.00719;-0.07004;3
LIGH;8.137;12791.611;584.0;0
ACCE;8.138;12791.613;0.19692;1.70168;9.31105;3
AHRS;8.139;12791.613;10.003817;-1.031253;34.702415;0.08589160;0.01744410;0.29633141;92
GYRO;8.140;12791.615;-0.08282;0.02184;-0.06977;3
MAGN;8.142;12791.616;18.90000;18.90000;-47.80000;3
LIGH;8.147;12791.622;512.0;0
GYRO;8.149;12791.624;-0.06418;0.04128;-0.05965;3
ACCE;8.151;12791.625;0.14126;1.70766;9.40622;3
AHRS;8.152;12791.625;9.931052;-0.995985;35.224392;0.08511594;0.01793559;0.30070877;57
MAGN;8.153;12791.627;19.50000;18.90000;-47.80000;3
LIGH;8.157;12791.631;512.0;0
GYRO;8.157;12791.632;-0.03649;0.06818;-0.04314;3
MAGN;8.161;12791.636;19.50000;18.90000;-47.80000;3
ACCE;8.177;12791.638;0.05746;1.70108;9.50079;3
AHRS;8.177;12791.638;9.910710;-0.958064;36.230206;0.08468492;0.01894028;0.30906761;94
GYRO;8.178;12791.639;-0.00027;0.09854;-0.01598;3
LIGH;8.180;12791.642;512.0;0
MAGN;8.181;12791.646;19.00000;18.90000;-47.80000;3
GYRO;8.183;12791.647;0.03435;0.10413;0.01172;3
ACCE;8.184;12791.650;0.02215;1.64362;9.50857;3
AHRS;8.185;12791.650;9.912587;-0.866016;36.255100;0.08444786;0.01972447;0.30934072;-36
LIGH;8.189;12791.652;547.0;0
GYRO;8.190;12791.654;0.05673;0.09641;0.02903;3
MAGN;8.190;12791.656;19.00000;18.90000;-47.80000;3
LIGH;8.191;12791.662;547.0;0
GYRO;8.191;12791.662;0.07430;0.08895;0.04261;3
ACCE;8.192;12791.663;0.07901;1.63225;9.47805;3
AHRS;8.192;12791.663;9.953502;-0.795946;36.199162;0.08460662;0.02037310;0.30891803;20
MAGN;8.193;12791.666;19.00000;18.90000;-47.80000;3
GYRO;8.210;12791.669;0.08282;0.08069;0.04474;3
LIGH;8.210;12791.672;577.0;0
MAGN;8.211;12791.676;13.30000;18.90000;-47.80000;3
GYRO;8.211;12791.677;0.07324;0.06631;0.03515;3
ACCE;8.212;12791.678;0.17957;1.64960;9.32841;3
AHRS;8.212;12791.678;10.007001;-0.747808;33.682011;0.08535775;0.01904545;0.28806198;-59
LIGH;8.213;12791.681;577.0;0
GYRO;8.214;12791.684;0.04341;0.05939;0.02104;3
MAGN;8.214;12791.686;19.50000;18.90000;-47.80000;3
ACCE;8.219;12791.690;0.17897;1.71485;9.20331;3
AHRS;8.220;12791.690;10.022601;-0.731820;34.573189;0.08529529;0.01988180;0.29547688;41
LIGH;8.220;12791.692;577.0;0
GYRO;8.221;12791.692;-0.00559;0.05539;0.01278;3
MAGN;8.222;12791.696;19.10000;18.90000;-47.80000;3
GYRO;8.227;12791.699;-0.04554;0.04341;0.00666;3
LIGH;8.228;12791.701;495.0;0
ACCE;8.229;12791.703;0.08380;1.73939;9.28950;3
AHRS;8.230;12791.703;9.995343;-0.693119;35.062523;0.08488253;0.02049521;0.29957300;-72
MAGN;8.234;12791.706;19.10000;18.90000;-47.80000;3
GYRO;8.235;12791.707;-0.07377;0.03302;0.00506;3
LIGH;8.239;12791.711;495.0;0
GYRO;8.240;12791.713;-0.08975;0.02317;0.01891;3
MAGN;8.241;12791.715;19.10000;18.90000;-47.80000;3
GNSS;8.241;1490625605.000;40.313348;-3.483532;592.000;0.000;10.0;0.0;22;14
ACCE;8.252;12791.716;0.02095;1.68492;9.30925;3
AHRS;8.252;12791.716;9.917290;-0.670189;35.691208;0.08406202;0.02094209;0.30481967;102
GYRO;8.253;12791.720;-0.10466;0.01278;0.03196;3
LIGH;8.254;12791.721;495.0;0
MAGN;8.254;12791.725;19.10000;18.90000;-47.80000;3
GNSS;8.254;1490625605.000;40.313348;-3.483532;592.000;0.000;10.0;0.0;22;14
GYRO;8.259;12791.727;-0.10786;0.01198;0.03569;3
ACCE;8.260;12791.729;0.13587;1.59334;9.38288;3
AHRS;8.260;12791.729;9.820986;-0.671186;35.903393;0.08322937;0.02083100;0.30660158;-70
LIGH;8.261;12791.731;567.0;0
MAGN;8.261;12791.735;19.60000;18.90000;-47.80000;3
GYRO;8.262;12791.736;-0.09880;0.02743;0.03782;3
ACCE;8.265;12791.740;0.09038;1.49937;9.49002;3
AHRS;8.266;12791.740;9.752847;-0.662173;36.278713;0.08257342;0.02099325;0.30973038;-112
LIGH;8.267;12791.741;567.0;0
GYRO;8.268;12791.743;-0.07910;0.01198;0.03915;3
MAGN;8.270;12791.745;19.10000;18.90000;-47.80000;3
GYRO;8.275;12791.749;-0.05033;0.02477;0.04048;3
LIGH;8.277;12791.751;587.0;0
ACCE;8.278;12791.753;0.23703;1.42515;9.44153;3
AHRS;8.278;12791.753;9.683059;-0.665711;36.364937;0.08199077;0.02083650;0.31045979;116
MAGN;8.280;12791.755;13.70000;18.90000;-47.80000;3
GYRO;8.281;12791.756;-0.03222;0.05007;0.03862;3
LIGH;8.286;12791.761;587.0;0
GYRO;8.288;12791.762;-0.01358;0.05646;0.02770;3
MAGN;8.290;12791.765;19.10000;18.90000;-47.80000;3
ACCE;8.291;12791.766;0.22446;1.41078;9.34038;3
AHRS;8.291;12791.766;9.644472;-0.642000;34.772781;0.08189069;0.01979171;0.29730234;-99
GYRO;8.294;12791.769;0.01092;0.06338;0.02157;3
LIGH;8.297;12791.771;587.0;0
MAGN;8.300;12791.775;19.60000;18.90000;-47.80000;3
GYRO;8.301;12791.776;0.04234;0.08522;0.01225;3
ACCE;8.303;12791.778;0.20530;1.46286;9.32422;3
AHRS;8.304;12791.778;9.647081;-0.597120;35.485222;0.08166891;0.02067913;0.30324075;-94
LIGH;8.307;12791.781;505.0;0
GYRO;8.308;12791.783;0.06152;0.10227;0.00346;3
MAGN;8.310;12791.785;19.60000;18.90000;-47.80000;3
ACCE;8.314;12791.789;0.17358;1.49398;9.23743;3
AHRS;8.315;12791.789;9.660680;-0.564879;35.878197;0.08162376;0.02126230;0.30651337;29
GYRO;8.316;12791.790;0.08123;0.12543;-0.00506;3
LIGH;8.316;12791.791;505.0;0
MAGN;8.320;12791.795;19.60000;18.90000;-47.80000;3
GYRO;8.322;12791.796;0.07910;0.11585;-0.00905;3
LIGH;8.327;12791.801;505.0;0
ACCE;8.328;12791.803;0.09996;1.59514;9.20870;3
AHRS;8.328;12791.803;9.713266;-0.474486;36.141663;0.08176576;0.02233924;0.30874285;68
GYRO;8.329;12791.803;0.05673;0.09507;-0.01039;3
MAGN;8.330;12791.805;19.60000;18.90000;-47.80000;3
GYRO;8.335;12791.810;0.03489;0.09081;-0.01225;3
LIGH;8.336;12791.811;580.0;0
MAGN;8.340;12791.815;19.00000;18.90000;-47.80000;3
ACCE;8.341;12791.816;0.05088;1.55563;9.33739;3
AHRS;8.341;12791.816;9.734853;-0.405361;36.126575;0.08176096;0.02295823;0.30866185;13
GYRO;8.342;12791.816;0.02051;0.08229;-0.01571;3
LIGH;8.347;12791.821;580.0;0
GYRO;8.348;12791.823;0.00719;0.06205;-0.01545;3
MAGN;8.350;12791.825;19.00000;18.90000;-47.80000;3
ACCE;8.353;12791.828;-0.08140;1.57000;9.36492;3
AHRS;8.354;12791.828;9.732539;-0.346775;36.004890;0.08160886;0.02334968;0.30769798;-43
GYRO;8.355;12791.829;-0.01252;0.03675;-0.01092;3
LIGH;8.357;12791.831;587.0;0
MAGN;8.360;12791.835;14.50000;18.90000;-47.80000;3
GYRO;8.361;12791.836;-0.03489;0.02450;-0.00799;3
ACCE;8.365;12791.839;0.05088;1.61788;9.38348;3
AHRS;8.367;12791.839;9.704023;-0.326855;33.998066;0.08171754;0.02201009;0.29107600;127
LIGH;8.368;12791.841;587.0;0
GYRO;8.368;12791.842;-0.05832;0.01545;-0.00746;3
MAGN;8.370;12791.845;19.60000;18.90000;-47.80000;3
GYRO;8.374;12791.848;-0.07803;0.00852;-0.01092;3
LIGH;8.376;12791.851;587.0;0
ACCE;8.378;12791.852;0.01676;1.51373;9.40502;3
AHRS;8.378;12791.852;9.640637;-0.319416;34.842403;0.08100795;0.02250817;0.29811031;9
MAGN;8.380;12791.855;19.20000;18.90000;-47.80000;3
GYRO;8.381;12791.856;-0.09028;-0.00240;-0.01545;3
LIGH;8.387;12791.861;505.0;0
GYRO;8.388;12791.862;-0.09135;-0.01065;-0.02131;3
ACCE;8.389;12791.864;0.02933;1.45089;9.46548;3
AHRS;8.390;12791.864;9.546879;-0.325797;35.251396;0.08016690;0.02249721;0.30152044;55
MAGN;8.391;12791.865;19.90000;18.90000;-47.80000;3
GYRO;8.394;12791.869;-0.07963;-0.01465;-0.02370;3
LIGH;8.397;12791.871;505.0;0
MAGN;8.400;12791.875;19.90000;18.90000;-47.80000;3
GYRO;8.401;12791.876;-0.05832;-0.00133;-0.02237;3
ACCE;8.402;12791.877;0.07003;1.51194;9.51516;3
AHRS;8.403;12791.877;9.478552;-0.334232;36.343296;0.07940723;0.02300491;0.31056824;67
LIGH;8.406;12791.881;505.0;0
GYRO;8.408;12791.882;-0.03808;0.01012;-0.01625;3
MAGN;8.410;12791.885;19.90000;18.90000;-47.80000;3
ACCE;8.414;12791.889;0.04010;1.54845;9.36133;3
AHRS;8.415;12791.889;9.458307;-0.330898;36.670498;0.07916499;0.02320365;0.31327826;-66
GYRO;8.417;12791.890;-0.02743;0.01039;-0.00320;3
LIGH;8.418;12791.891;565.0;0
MAGN;8.420;12791.895;19.90000;18.90000;-47.80000;3
GYRO;8.421;12791.896;-0.02157;0.01305;0.00959;3
LIGH;8.427;12791.901;565.0;0
ACCE;8.427;12791.901;0.04609;1.57538;9.28890;3
AHRS;8.428;12791.901;9.428682;-0.326353;36.877102;0.07886613;0.02330229;0.31499401;-33
GYRO;8.429;12791.903;-0.02210;0.01944;0.01678;3
MAGN;8.430;12791.905;20.40000;18.90000;-47.80000;3
GYRO;8.434;12791.909;-0.02370;0.03276;0.02610;3
LIGH;8.436;12791.911;580.0;0
ACCE;8.439;12791.913;0.08859;1.60890;9.24760;3
AHRS;8.439;12791.913;9.404522;-0.316018;37.236687;0.07856482;0.02356772;0.31797269;-75
MAGN;8.441;12791.915;15.00000;18.90000;-47.80000;3
GYRO;8.442;12791.916;-0.02850;0.04341;0.02876;3
LIGH;8.447;12791.921;580.0;0
GYRO;8.448;12791.923;-0.04234;0.05406;0.02903;3
MAGN;8.450;12791.925;19.90000;18.90000;-47.80000;3
ACCE;8.451;12791.926;0.10953;1.53887;9.20930;3
AHRS;8.452;12791.926;9.366181;-0.290027;35.835564;0.07846034;0.02271780;0.30642724;58
GYRO;8.454;12791.929;-0.06258;0.06392;0.02264;3
LIGH;8.457;12791.931;580.0;0
MAGN;8.460;12791.935;19.90000;18.90000;-47.80000;3
GYRO;8.461;12791.936;-0.07750;0.06924;0.01598;3
ACCE;8.463;12791.938;0.14066;1.48081;9.27035;3
AHRS;8.464;12791.938;9.299949;-0.252741;36.297565;0.07771979;0.02316259;0.31028968;43
LIGH;8.467;12791.941;488.0;0
GYRO;8.468;12791.942;-0.09081;0.07457;0.00107;3
MAGN;8.470;12791.945;20.70000;18.90000;-47.80000;3
GYRO;8.474;12791.949;-0.09880;0.08469;-0.00826;3
ACCE;8.475;12791.950;0.08440;1.47662;9.32961;3
AHRS;8.478;12791.950;9.214671;-0.199677;36.946945;0.07673759;0.02380529;0.31570840;-21
LIGH;8.479;12791.952;488.0;0
GYRO;8.481;12791.956;-0.10679;0.09028;-0.01332;3
MAGN;8.482;12791.957;20.20000;18.90000;-47.80000;3
LIGH;8.487;12791.961;488.0;0
ACCE;8.489;12791.963;0.01915;1.43353;9.41640;3
AHRS;8.490;12791.963;9.163100;-0.166142;37.192959;0.07616816;0.02410336;0.31777197;30
GYRO;8.491;12791.964;-0.10946;0.09401;-0.01784;3
MAGN;8.492;12791.966;20.20000;18.90000;-47.80000;3
GYRO;8.497;12791.972;-0.10573;0.08975;-0.02024;3
LIGH;8.498;12791.972;578.0;0
ACCE;8.501;12791.975;-0.04729;1.38086;9.47864;3
AHRS;8.502;12791.975;9.041943;-0.080076;37.351986;0.07489652;0.02458076;0.31916749;35
MAGN;8.503;12791.977;20.20000;18.90000;-47.80000;3
GYRO;8.504;12791.978;-0.09721;0.08309;-0.02344;3
LIGH;8.507;12791.981;578.0;0
MAGN;8.511;12791.985;20.20000;18.90000;-47.80000;3
GYRO;8.512;12791.986;-0.07697;0.07377;-0.02290;3
ACCE;8.513;12791.988;-0.07362;1.34973;9.56543;3
AHRS;8.514;12791.988;8.949080;-0.012918;37.547466;0.07390156;0.02500165;0.32084244;89
LIGH;8.517;12791.991;590.0;0
GYRO;8.518;12791.993;-0.06152;0.06205;-0.02637;3
MAGN;8.521;12791.995;14.90000;18.90000;-47.80000;3
GYRO;8.527;12792.000;-0.05513;0.05406;-0.03089;3
LIGH;8.528;12792.001;590.0;0
ACCE;8.528;12792.001;-0.02813;1.36110;9.51994;3
AHRS;8.529;12792.001;8.885586;0.031489;35.340485;0.07372573;0.02377423;0.30264643;-24
MAGN;8.531;12792.006;20.90000;18.90000;-47.80000;3
GYRO;8.533;12792.007;-0.05193;0.05087;-0.03728;3
LIGH;8.537;12792.011;590.0;0
ACCE;8.539;12792.013;-0.05267;1.45268;9.43914;3
AHRS;8.541;12792.013;8.858266;0.053916;36.371590;0.07322209;0.02454785;0.31120184;-63
GYRO;8.543;12792.015;-0.04980;0.04714;-0.04234;3
MAGN;8.544;12792.016;20.00000;18.90000;-47.80000;3
LIGH;8.547;12792.021;498.0;0
GYRO;8.549;12792.023;-0.05459;0.04288;-0.03941;3
SOUN;8.550;48.26;0.00147;37.34
MAGN;8.558;12792.025;20.00000;18.90000;-47.80000;3
ACCE;8.560;12792.027;-0.07841;1.55743;9.40562;3
AHRS;8.562;12792.027;8.800757;0.100137;36.936848;0.07249809;0.02513170;0.31591168;36
GYRO;8.564;12792.030;-0.06365;0.04181;-0.02903;3
LIGH;8.566;12792.031;498.0;0
MAGN;8.567;12792.035;20.00000;18.90000;-47.80000;3
GYRO;8.569;12792.036;-0.06685;0.04208;-0.01625;3
ACCE;8.570;12792.039;-0.05567;1.54725;9.45171;3
AHRS;8.572;12792.039;8.744465;0.132560;37.086761;0.07191101;0.02533824;0.31718048;-31
LIGH;8.575;12792.041;498.0;0
GYRO;8.576;12792.043;-0.06365;0.04368;-0.01012;3
MAGN;8.577;12792.045;20.00000;18.90000;-47.40000;3
GYRO;8.579;12792.050;-0.06099;0.04980;-0.01518;3
ACCE;8.580;12792.051;0.04369;1.52451;9.45949;3
AHRS;8.581;12792.051;8.689235;0.161416;37.226288;0.07134449;0.02551039;0.31836036;101
LIGH;8.584;12792.054;591.0;0
GYRO;8.585;12792.056;-0.05566;0.06045;-0.02450;3
MAGN;8.586;12792.058;20.40000;18.90000;-47.40000;3
LIGH;8.587;12792.061;591.0;0
ACCE;8.588;12792.063;-0.02334;1.49518;9.45949;3
AHRS;8.589;12792.063;8.666054;0.182560;37.489986;0.07103543;0.02578392;0.32055175;-36
GYRO;8.591;12792.064;-0.05193;0.05859;-0.03356;3
MAGN;8.592;12792.066;20.40000;18.90000;-47.40000;3
GYRO;8.596;12792.071;-0.05033;0.04953;-0.03728;3
LIGH;8.598;12792.072;573.0;0
ACCE;8.601;12792.075;-0.08021;1.54127;9.45650;3
AHRS;8.602;12792.075;8.616111;0.230697;37.647278;0.07045340;0.02613769;0.32188708;79
MAGN;8.603;12792.077;20.40000;18.90000;-47.40000;3
GYRO;8.604;12792.078;-0.04980;0.03382;-0.03622;3
LIGH;8.607;12792.081;573.0;0
GYRO;8.610;12792.085;-0.05832;0.01625;-0.02850;3
MAGN;8.611;12792.086;20.40000;18.90000;-47.40000;3
ACCE;8.613;12792.088;-0.05148;1.59334;9.41699;3
AHRS;8.614;12792.088;8.571202;0.250527;37.888302;0.06997257;0.02632222;0.32389238;87
LIGH;8.617;12792.091;573.0;0
GYRO;8.618;12792.093;-0.06685;-0.00240;-0.02131;3
MAGN;8.621;12792.096;19.80000;18.90000;-47.40000;3
ACCE;8.625;12792.100;0.04669;1.58556;9.46308;3
AHRS;8.626;12792.100;8.541595;0.243384;37.726887;0.06978586;0.02608154;0.32256487;125
GYRO;8.629;12792.101;-0.07270;-0.00320;-0.02024;3
LIGH;8.630;12792.102;508.0;0
MAGN;8.631;12792.106;19.80000;18.90000;-47.40000;3
GYRO;8.633;12792.108;-0.07483;0.01305;-0.02450;3
LIGH;8.637;12792.111;508.0;0
ACCE;8.638;12792.113;0.07482;1.58975;9.43734;3
AHRS;8.639;12792.113;8.475447;0.238651;37.619892;0.06927852;0.02579186;0.32169348;-12
GYRO;8.640;12792.114;-0.07803;0.03196;-0.02716;3
MAGN;8.641;12792.116;20.40000;18.90000;-47.40000;3
GYRO;8.646;12792.121;-0.07963;0.04740;-0.02423;3
LIGH;8.647;12792.122;508.0;0
ACCE;8.650;12792.125;0.01496;1.59574;9.41819;3
AHRS;8.651;12792.125;8.416259;0.263942;37.817829;0.06867516;0.02595286;0.32335001;115
MAGN;8.652;12792.126;20.40000;18.90000;-47.40000;3
GYRO;8.653;12792.128;-0.07750;0.06392;-0.01571;3
LIGH;8.657;12792.131;587.0;0
GYRO;8.660;12792.134;-0.07537;0.07457;-0.00426;3
MAGN;8.661;12792.136;20.40000;18.90000;-47.40000;3
ACCE;8.662;12792.137;-0.10594;1.54665;9.48283;3
AHRS;8.663;12792.137;8.355156;0.316860;38.016548;0.06797713;0.02633421;0.32502851;66
GYRO;8.666;12792.141;-0.06951;0.07137;0.00399;3
LIGH;8.667;12792.142;587.0;0
MAGN;8.671;12792.145;20.40000;18.90000;-47.40000;3
GYRO;8.673;12792.148;-0.05619;0.06578;0.01012;3
ACCE;8.674;12792.149;-0.09278;1.43413;9.63906;3
AHRS;8.675;12792.149;8.297235;0.365974;38.061123;0.06735082;0.02660045;0.32543483;-120
LIGH;8.679;12792.151;583.0;0
GYRO;8.680;12792.155;-0.03915;0.06498;0.00160;3
MAGN;8.682;12792.156;20.40000;19.30000;-47.40000;3
LIGH;8.687;12792.162;583.0;0
GYRO;8.689;12792.163;-0.02637;0.06498;-0.01651;3
ACCE;8.694;12792.165;-0.04070;1.41557;9.79408;3
AHRS;8.695;12792.165;8.254925;0.417999;37.940613;0.06688315;0.02683816;0.32448110;-48
MAGN;8.696;12792.169;20.40000;19.30000;-47.40000;3
GYRO;8.698;12792.170;-0.02530;0.06551;-0.02743;3
LIGH;8.699;12792.172;583.0;0
MAGN;8.704;12792.176;20.40000;19.30000;-47.40000;3
ACCE;8.705;12792.177;-0.14904;1.36350;9.76894;3
AHRS;8.706;12792.177;8.216167;0.472547;37.790039;0.06644528;0.02709026;0.32327992;100
GYRO;8.708;12792.178;-0.02796;0.05433;-0.03649;3
LIGH;8.710;12792.181;501.0;0
MAGN;8.711;12792.185;20.40000;19.30000;-47.40000;3
GYRO;8.712;12792.187;-0.01997;0.04794;-0.04101;3
ACCE;8.715;12792.189;-0.21249;1.44729;9.90900;3
AHRS;8.716;12792.189;8.201034;0.502672;37.738956;0.06624781;0.02726617;0.32287920;-9
LIGH;8.718;12792.192;501.0;0
GYRO;8.719;12792.193;-0.00613;0.05060;-0.04075;3
MAGN;8.721;12792.196;20.40000;19.30000;-47.40000;3
BLE4;8.725;2016;12;-91
BLE4;8.726;2016;10;-93
BLE4;8.727;2016;14;-94
BLE4;8.727;2016;11;-95
BLE4;8.729;2016;16;-96
BLE4;8.729;2016;15;-98
BLE4;8.730;2016;13;-98
BLE4;8.730;2016;9;-100
GYRO;8.730;12792.200;0.00826;0.05220;-0.03489;3
LIGH;8.731;12792.202;501.0;0
ACCE;8.732;12792.204;-0.28012;1.45567;9.87548;3
AHRS;8.734;12792.204;8.192431;0.553732;37.681877;0.06604684;0.02762959;0.32243997;9
MAGN;8.735;12792.206;20.40000;19.30000;-47.40000;3
GYRO;8.736;12792.207;0.01784;0.04980;-0.02450;3
LIGH;8.737;12792.211;597.0;0
GYRO;8.739;12792.214;0.03222;0.03888;-0.00905;3
MAGN;8.741;12792.215;20.40000;19.30000;-47.40000;3
ACCE;8.742;12792.217;-0.37948;1.50595;9.75218;3
AHRS;8.743;12792.217;8.206537;0.602575;37.586231;0.06604902;0.02801639;0.32167795;80
LIGH;8.747;12792.221;597.0;0
GYRO;8.748;12792.222;0.04714;0.02850;0.00985;3
MAGN;8.751;12792.226;20.40000;19.30000;-47.40000;3
ACCE;8.754;12792.229;-0.26576;1.51433;9.74560;3
AHRS;8.755;12792.229;8.227765;0.622123;37.530037;0.06618293;0.02820445;0.32122284;124
GYRO;8.756;12792.230;0.05992;0.02131;0.02131;3
LIGH;8.757;12792.231;583.0;0
MAGN;8.761;12792.235;19.00000;19.30000;-47.40000;3
GYRO;8.762;12792.237;0.06685;0.01917;0.02157;3
LIGH;8.767;12792.241;583.0;0
ACCE;8.767;12792.241;-0.24660;1.50176;9.61511;3
AHRS;8.768;12792.241;8.274641;0.640219;36.903984;0.06667321;0.02812083;0.31606254;104
GYRO;8.770;12792.243;0.06791;0.01332;0.01731;3
MAGN;8.771;12792.246;20.10000;19.30000;-47.40000;3
GYRO;8.775;12792.250;0.06312;0.00240;0.01332;3
LIGH;8.777;12792.251;583.0;0
ACCE;8.779;12792.254;-0.26396;1.51314;9.51456;3
AHRS;8.780;12792.254;8.320928;0.649590;36.891830;0.06703257;0.02831843;0.31596062;-105
MAGN;8.781;12792.256;20.10000;19.30000;-47.40000;3
GYRO;8.782;12792.257;0.05673;-0.01385;0.01625;3
LIGH;8.787;12792.261;491.0;0
GYRO;8.789;12792.263;0.04980;-0.03036;0.01518;3
MAGN;8.791;12792.265;20.10000;19.30000;-47.40000;3
ACCE;8.792;12792.267;-0.29868;1.51194;9.43435;3
AHRS;8.793;12792.267;8.358360;0.637835;36.916126;0.06736807;0.02833863;0.31614846;-32
GYRO;8.797;12792.270;0.04927;-0.05167;0.02077;3
LIGH;8.808;12792.271;491.0;0
MAGN;8.812;12792.276;20.10000;19.30000;-47.40000;3
GYRO;8.816;12792.277;0.05566;-0.07430;0.03089;3
ACCE;8.817;12792.278;-0.30706;1.55324;9.26496;3
AHRS;8.819;12792.278;8.398494;0.594087;36.941742;0.06781384;0.02810313;0.31632778;82
LIGH;8.820;12792.281;491.0;0
GYRO;8.821;12792.284;0.06738;-0.09641;0.04368;3
MAGN;8.821;12792.285;20.10000;19.30000;-47.40000;3
LIGH;8.822;12792.291;590.0;0
ACCE;8.823;12792.291;-0.16281;1.61190;9.20271;3
AHRS;8.823;12792.291;8.432454;0.557126;36.978920;0.06818718;0.02791373;0.31660718;-52
GYRO;8.825;12792.292;0.08549;-0.10786;0.05806;3
MAGN;8.826;12792.297;20.10000;19.30000;-47.40000;3
GYRO;8.826;12792.299;0.09667;-0.10466;0.06445;3
LIGH;8.827;12792.301;590.0;0
ACCE;8.829;12792.303;-0.02035;1.66038;9.04589;3
AHRS;8.829;12792.303;8.515808;0.448305;37.040684;0.06916115;0.02728278;0.31703758;-21
MAGN;8.831;12792.306;20.10000;19.30000;-47.40000;3
GYRO;8.832;12792.307;0.10093;-0.09454;0.06498;3
LIGH;8.837;12792.311;580.0;0
GYRO;8.839;12792.313;0.09774;-0.09135;0.06844;3
MAGN;8.841;12792.315;13.60000;19.30000;-47.40000;3
ACCE;8.842;12792.316;0.02454;1.69150;8.91900;3
AHRS;8.842;12792.316;8.602714;0.356725;34.283009;0.07075544;0.02507188;0.29412413;-82
GYRO;8.847;12792.320;0.08868;-0.09161;0.06924;3
LIGH;8.847;12792.321;580.0;0
MAGN;8.851;12792.325;19.30000;19.30000;-47.40000;3
GYRO;8.852;12792.327;0.07324;-0.09454;0.07137;3
ACCE;8.854;12792.328;0.08021;1.75016;8.98364;3
AHRS;8.854;12792.328;8.673572;0.267366;34.846119;0.07145271;0.02486191;0.29873502;-118
LIGH;8.856;12792.331;580.0;0
GYRO;8.859;12792.333;0.05832;-0.08575;0.07723;3
MAGN;8.860;12792.335;18.70000;19.30000;-47.40000;3
GYRO;8.866;12792.340;0.04394;-0.07856;0.08149;3
ACCE;8.866;12792.341;0.12210;1.75315;9.13208;3
AHRS;8.867;12792.341;8.720559;0.183201;35.007233;0.07202802;0.02438684;0.30001104;45
LIGH;8.868;12792.341;498.0;0
MAGN;8.871;12792.345;18.70000;19.30000;-47.40000;3
GYRO;8.872;12792.347;0.02423;-0.07617;0.08203;3
LIGH;8.877;12792.351;498.0;0
ACCE;8.879;12792.353;0.13587;1.66098;9.34517;3
AHRS;8.880;12792.353;8.736410;0.138583;35.104927;0.07225583;0.02411967;0.30079049;91
GYRO;8.881;12792.354;0.00666;-0.07031;0.07723;3
MAGN;8.882;12792.356;18.70000;19.30000;-47.40000;3
GYRO;8.886;12792.361;0.00027;-0.05752;0.07510;3
LIGH;8.887;12792.362;498.0;0
ACCE;8.890;12792.365;0.02514;1.55623;9.60135;3
AHRS;8.891;12792.365;8.732195;0.068458;35.242588;0.07237659;0.02361382;0.30188891;-62
MAGN;8.892;12792.366;18.70000;19.30000;-47.40000;3
GYRO;8.893;12792.368;0.00826;-0.05033;0.07856;3
LIGH;8.897;12792.371;607.0;0
GYRO;8.900;12792.374;0.02796;-0.05246;0.08549;3
MAGN;8.901;12792.376;18.70000;19.30000;-47.40000;3
ACCE;8.902;12792.377;-0.10175;1.40659;9.79947;3
AHRS;8.903;12792.377;8.729726;0.020732;35.369564;0.07245608;0.02329183;0.30291209;-118
LIGH;8.906;12792.381;607.0;0
GYRO;8.908;12792.383;0.05406;-0.05726;0.09481;3
MAGN;8.911;12792.385;18.70000;19.30000;-47.40000;3
ACCE;8.915;12792.389;-0.18675;1.33776;9.84376;3
AHRS;8.915;12792.389;8.739057;-0.005456;35.412769;0.07259395;0.02312676;0.30325174;3
LIGH;8.916;12792.391;577.0;0
GYRO;8.917;12792.391;0.07217;-0.06285;0.10919;3
MAGN;8.921;12792.395;18.70000;19.30000;-47.40000;3
GYRO;8.923;12792.398;0.07324;-0.07670;0.11531;3
LIGH;8.927;12792.401;577.0;0
ACCE;8.928;12792.403;-0.17597;1.24858;9.75637;3
AHRS;8.929;12792.403;8.775223;-0.074363;35.492050;0.07306038;0.02270186;0.30385762;-90
GYRO;8.930;12792.405;0.06045;-0.09215;0.11558;3
MAGN;8.931;12792.406;18.70000;19.30000;-47.40000;3
LIGH;8.937;12792.411;577.0;0
GYRO;8.938;12792.413;0.03542;-0.11372;0.10733;3
MAGN;8.941;12792.415;18.70000;19.30000;-47.40000;3
ACCE;8.942;12792.416;-0.08080;1.15700;9.75637;3
AHRS;8.942;12792.416;8.783024;-0.178095;35.603279;0.07337880;0.02193414;0.30471131;75
GYRO;8.945;12792.420;0.01838;-0.12597;0.09294;3
LIGH;8.947;12792.421;515.0;0
MAGN;8.951;12792.425;18.70000;19.30000;-47.40000;3
GYRO;8.953;12792.427;0.01305;-0.12490;0.07617;3
ACCE;8.954;12792.429;-0.05507;1.08098;9.84316;3
AHRS;8.955;12792.429;8.758913;-0.285114;35.714466;0.07344321;0.02105460;0.30556911;52
LIGH;8.957;12792.431;515.0;0
GYRO;8.959;12792.433;0.01465;-0.12384;0.05459;3
MAGN;8.961;12792.436;18.70000;19.30000;-47.40000;3
GYRO;8.965;12792.440;0.01518;-0.13582;0.03569;3
LIGH;8.967;12792.441;515.0;0
ACCE;8.968;12792.441;-0.05387;1.01454;9.65641;3
AHRS;8.969;12792.441;8.732848;-0.388779;35.849213;0.07348005;0.02021281;0.30662447;-24
MAGN;8.971;12792.446;18.70000;19.30000;-47.40000;3
GYRO;8.972;12792.447;0.00985;-0.15366;0.01944;3
LIGH;8.979;12792.454;617.0;0
GYRO;8.981;12792.455;0.00719;-0.17044;-0.00027;3
ACCE;8.982;12792.457;0.00120;1.11271;9.55406;3
AHRS;8.983;12792.457;8.707785;-0.534935;35.927895;0.07365058;0.01898606;0.30718797;-64
MAGN;8.985;12792.458;18.70000;19.30000;-47.40000;3
LIGH;8.987;12792.462;617.0;0
GYRO;8.989;12792.463;0.02157;-0.16831;-0.01119;3
MAGN;8.991;12792.466;18.70000;19.30000;-47.40000;3
ACCE;8.994;12792.469;0.06464;1.20249;9.43316;3
AHRS;8.996;12792.469;8.697742;-0.611102;36.214886;0.07372548;0.01851324;0.30951628;93
GYRO;8.998;12792.470;0.03542;-0.15793;-0.01252;3
LIGH;8.999;12792.472;574.0;0
MAGN;9.002;12792.476;18.70000;19.30000;-47.40000;3
GYRO;9.003;12792.477;0.05886;-0.14461;-0.01172;3
ACCE;9.007;12792.481;0.16700;1.25217;9.18715;3
AHRS;9.008;12792.481;8.715113;-0.737225;36.291153;0.07419808;0.01756644;0.31006128;116
LIGH;9.010;12792.482;574.0;0
GYRO;9.011;12792.484;0.07111;-0.13289;-0.01198;3
MAGN;9.012;12792.486;18.70000;19.30000;-47.40000;3
GYRO;9.016;12792.491;0.07164;-0.11931;-0.01491;3
LIGH;9.017;12792.492;574.0;0
ACCE;9.019;12792.494;0.37230;1.31202;8.95491;3
AHRS;9.020;12792.494;8.755028;-0.851246;36.408138;0.07481940;0.01680823;0.31094384;50
MAGN;9.022;12792.496;18.30000;19.30000;-47.40000;3
GYRO;9.024;12792.497;0.07270;-0.09721;-0.02983;3
LIGH;9.027;12792.502;522.0;0
GYRO;9.030;12792.505;0.07697;-0.06525;-0.04501;3
ACCE;9.031;12792.506;0.46088;1.36170;8.90224;3
AHRS;9.032;12792.506;8.802823;-0.934100;36.274197;0.07545812;0.01616524;0.30976897;-43
MAGN;9.033;12792.507;18.30000;19.30000;-47.40000;3
LIGH;9.041;12792.511;522.0;0
GYRO;9.042;12792.513;0.08176;-0.02051;-0.07164;3
MAGN;9.043;12792.515;18.30000;19.30000;-47.40000;3
ACCE;9.050;12792.518;0.49141;1.40959;8.85855;3
AHRS;9.051;12792.518;8.834244;-0.959620;36.149204;0.07580429;0.01595678;0.30870956;-25
GYRO;9.052;12792.519;0.08442;0.01651;-0.09401;3
LIGH;9.053;12792.521;522.0;0
MAGN;9.053;12792.525;18.30000;19.30000;-47.40000;3
GYRO;9.054;12792.527;0.08922;0.04314;-0.11452;3
LIGH;9.057;12792.531;607.0;0
ACCE;9.057;12792.531;0.46747;1.47603;8.84598;3
AHRS;9.058;12792.531;8.896520;-0.944908;36.032742;0.07629610;0.01616939;0.30773842;-58
GYRO;9.059;12792.533;0.08549;0.05965;-0.12943;3
MAGN;9.061;12792.535;18.30000;19.30000;-47.40000;3
GYRO;9.065;12792.540;0.07910;0.07270;-0.13875;3
LIGH;9.066;12792.541;607.0;0
ACCE;9.069;12792.543;0.47764;1.58616;8.91541;3
AHRS;9.070;12792.543;8.958509;-0.900899;35.894775;0.07671072;0.01660834;0.30660877;16
MAGN;9.072;12792.545;18.70000;19.30000;-47.40000;3
GYRO;9.073;12792.547;0.07430;0.08469;-0.14594;3
LIGH;9.077;12792.551;551.0;0
GYRO;9.079;12792.553;0.06578;0.09348;-0.14541;3
MAGN;9.081;12792.555;18.70000;19.30000;-47.40000;3
ACCE;9.082;12792.556;0.41001;1.72742;8.97107;3
AHRS;9.082;12792.556;9.017962;-0.834607;36.009205;0.07700796;0.01739367;0.30758405;-34
GYRO;9.085;12792.560;0.05140;0.09800;-0.13476;3
LIGH;9.086;12792.561;551.0;0
MAGN;9.090;12792.565;18.70000;19.30000;-47.40000;3
GYRO;9.092;12792.567;0.02903;0.10013;-0.11771;3
ACCE;9.094;12792.568;0.37230;1.81241;9.03871;3
AHRS;9.095;12792.568;9.058239;-0.760950;35.973972;0.07714896;0.01808793;0.30733114;-93
LIGH;9.097;12792.571;551.0;0
GYRO;9.099;12792.573;-0.00772;0.09507;-0.09401;3
SOUN;9.101;31.89;0.00097;33.74
MAGN;9.108;12792.575;18.70000;19.30000;-47.40000;3
GYRO;9.109;12792.580;-0.04021;0.08975;-0.07830;3
LIGH;9.110;12792.582;509.0;0
ACCE;9.111;12792.582;0.39265;1.77829;9.14884;3
AHRS;9.112;12792.582;9.045953;-0.699033;35.938892;0.07688693;0.01854374;0.30708569;-86
MAGN;9.114;12792.586;18.70000;19.30000;-47.40000;3
GYRO;9.115;12792.587;-0.06898;0.08975;-0.06498;3
LIGH;9.118;12792.592;509.0;0
GYRO;9.119;12792.594;-0.08229;0.08868;-0.05886;3
ACCE;9.121;12792.595;0.37409;1.67235;9.37390;3
AHRS;9.122;12792.595;8.985933;-0.641708;35.931053;0.07623798;0.01885165;0.30707476;-17
MAGN;9.123;12792.596;18.70000;19.30000;-47.40000;3
GYRO;9.126;12792.601;-0.08069;0.08762;-0.05406;3
LIGH;9.127;12792.601;509.0;0
MAGN;9.131;12792.606;18.70000;19.30000;-47.40000;3
ACCE;9.133;12792.607;0.33459;1.46705;9.54688;3
AHRS;9.134;12792.607;8.946412;-0.620265;35.984119;0.07584474;0.01895805;0.30753824;6
GYRO;9.135;12792.608;-0.06951;0.07989;-0.05779;3
LIGH;9.137;12792.611;597.0;0
MAGN;9.141;12792.615;18.70000;19.30000;-47.40000;3
GYRO;9.142;12792.616;-0.05193;0.06232;-0.07350;3
ACCE;9.145;12792.619;0.34357;1.31741;9.67078;3
AHRS;9.146;12792.619;8.867899;-0.567855;35.965019;0.07505767;0.01916803;0.30743453;13
LIGH;9.147;12792.621;597.0;0
GYRO;9.148;12792.623;-0.03489;0.04874;-0.09507;3
MAGN;9.151;12792.625;18.70000;19.30000;-47.40000;3
GYRO;9.155;12792.630;-0.01571;0.03728;-0.12117;3
LIGH;9.156;12792.631;558.0;0
ACCE;9.158;12792.633;0.31603;1.32579;9.80545;3
AHRS;9.159;12792.633;8.826081;-0.540679;35.961697;0.07463930;0.01927833;0.30743510;14
MAGN;9.160;12792.635;18.70000;19.30000;-47.40000;3
GYRO;9.163;12792.636;0.00346;0.02583;-0.14541;3
LIGH;9.168;12792.641;558.0;0
GYRO;9.169;12792.643;0.00613;0.00692;-0.15446;3
MAGN;9.170;12792.645;19.10000;19.30000;-47.40000;3
ACCE;9.172;12792.646;0.23463;1.45448;9.67916;3
AHRS;9.173;12792.646;8.816546;-0.523811;36.173664;0.07447915;0.01953010;0.30920228;-30
GYRO;9.194;12792.650;0.00240;-0.01438;-0.15739;3
LIGH;9.196;12792.651;558.0;0
MAGN;9.196;12792.655;19.10000;19.30000;-47.40000;3
GYRO;9.197;12792.657;-0.00613;-0.03036;-0.15766;3
ACCE;9.198;12792.658;0.27234;1.49398;9.74081;3
AHRS;9.198;12792.658;8.803627;-0.538093;36.249222;0.07439804;0.01942609;0.30982113;50
LIGH;9.200;12792.661;502.0;0
GYRO;9.200;12792.663;-0.01305;-0.03569;-0.15686;3
MAGN;9.201;12792.665;19.10000;19.30000;-47.40000;3
GYRO;9.202;12792.670;-0.02317;-0.03249;-0.15766;3
LIGH;9.203;12792.671;502.0;0
ACCE;9.204;12792.672;0.26815;1.53408;9.70549;3
AHRS;9.204;12792.672;8.781147;-0.560781;36.376343;0.07425220;0.01925992;0.31086311;-52
MAGN;9.205;12792.676;19.10000;19.30000;-47.40000;3
GYRO;9.206;12792.677;-0.03276;-0.02929;-0.15207;3
LIGH;9.207;12792.681;502.0;0
GYRO;9.214;12792.684;-0.04021;-0.02397;-0.13902;3
ACCE;9.215;12792.685;0.19812;1.57598;9.72405;3
AHRS;9.216;12792.685;8.746480;-0.574902;36.409851;0.07399841;0.01907057;0.31113967;102
MAGN;9.217;12792.686;19.10000;19.30000;-47.40000;3
LIGH;9.218;12792.691;590.0;0
GYRO;9.218;12792.691;-0.04288;-0.02583;-0.12623;3
MAGN;9.223;12792.695;19.10000;19.30000;-47.40000;3
ACCE;9.224;12792.697;0.13527;1.53528;9.75577;3
AHRS;9.224;12792.697;8.723978;-0.582594;36.666901;0.07379063;0.01911131;0.31326449;-127
GYRO;9.226;12792.698;-0.04874;-0.02770;-0.11292;3
LIGH;9.260;12792.701;590.0;0
MAGN;9.261;12792.705;19.10000;19.30000;-47.40000;3
GYRO;9.261;12792.706;-0.05726;-0.02583;-0.10306;3
ACCE;9.262;12792.709;0.15143;1.46765;9.88745;3
AHRS;9.262;12792.709;8.664184;-0.599727;36.667591;0.07334354;0.01880637;0.31327417;-9
LIGH;9.263;12792.711;558.0;0
GYRO;9.264;12792.713;-0.05459;-0.02051;-0.10306;3
MAGN;9.264;12792.715;19.10000;19.30000;-47.40000;3
GYRO;9.265;12792.720;-0.03702;-0.01491;-0.10946;3
LIGH;9.265;12792.721;558.0;0
ACCE;9.266;12792.723;0.01437;1.34973;9.98681;3
AHRS;9.266;12792.723;8.609375;-0.600691;36.753551;0.07287950;0.01870288;0.31399733;-65
MAGN;9.268;12792.725;19.10000;19.30000;-47.40000;3
GYRO;9.268;12792.726;-0.01838;-0.01731;-0.11478;3
GYRO;9.269;12792.734;0.00080;-0.02796;-0.11558;3
MAGN;9.269;12792.736;19.10000;19.30000;-47.40000;3
ACCE;9.270;12792.737;-0.09218;1.32579;9.83718;3
AHRS;9.270;12792.737;8.582888;-0.599045;36.857716;0.07263929;0.01870975;0.31486517;13
GYRO;9.271;12792.741;0.01891;-0.05593;-0.11958;3
LIGH;9.272;12792.741;495.0;0
MAGN;9.272;12792.745;19.10000;19.30000;-47.40000;3
GYRO;9.277;12792.748;0.03329;-0.07404;-0.12996;3
ACCE;9.278;12792.749;-0.05387;1.35871;9.72405;3
AHRS;9.278;12792.749;8.586590;-0.629869;36.827381;0.07275945;0.01844620;0.31459424;-78
LIGH;9.279;12792.751;495.0;0
GYRO;9.283;12792.754;0.04181;-0.07989;-0.13662;3
MAGN;9.284;12792.755;19.10000;19.30000;-47.40000;3
GNSS;9.285;1490625606.000;40.313348;-3.483533;592.000;0.000;10.0;0.0;23;15
GYRO;9.287;12792.761;0.04714;-0.07617;-0.14221;3
LIGH;9.288;12792.761;495.0;0
ACCE;9.288;12792.762;-0.02873;1.48201;9.53970;3
AHRS;9.289;12792.762;8.613526;-0.670794;36.855354;0.07308972;0.01820023;0.31479231;4
GNSS;9.290;1490625606.000;40.313348;-3.483533;592.000;0.000;10.0;0.0;23;15
MAGN;9.291;12792.766;19.10000;19.30000;-47.40000;3
GYRO;9.293;12792.768;0.05140;-0.06498;-0.14488;3
LIGH;9.297;12792.771;600.0;0
ACCE;9.299;12792.774;-0.05447;1.63823;9.36911;3
AHRS;9.300;12792.774;8.639941;-0.679038;36.868820;0.07332826;0.01821353;0.31489146;-95
GYRO;9.301;12792.775;0.05033;-0.05167;-0.13529;3
MAGN;9.301;12792.776;19.10000;19.70000;-47.40000;3
LIGH;9.306;12792.781;600.0;0
GYRO;9.307;12792.782;0.04128;-0.03862;-0.12144;3
MAGN;9.310;12792.785;19.10000;19.70000;-47.40000;3
ACCE;9.311;12792.786;-0.09457;1.73400;9.25299;3
AHRS;9.312;12792.786;8.685202;-0.693248;36.713173;0.07376556;0.01812074;0.31358531;-15
GYRO;9.314;12792.789;0.03595;-0.02796;-0.10573;3
LIGH;9.316;12792.791;555.0;0
MAGN;9.320;12792.795;19.10000;19.70000;-47.40000;3
GYRO;9.321;12792.796;0.02796;-0.01092;-0.08495;3
ACCE;9.323;12792.798;-0.08799;1.73400;9.22007;3
AHRS;9.324;12792.798;8.717071;-0.689460;36.592316;0.07403754;0.01816141;0.31258112;67
GYRO;9.329;12792.803;0.02690;0.00879;-0.06951;3
LIGH;9.332;12792.801;555.0;0
MAGN;9.333;12792.805;19.10000;19.70000;-47.40000;3
GYRO;9.334;12792.809;0.03116;0.02663;-0.05912;3
ACCE;9.336;12792.810;-0.05148;1.68193;9.33858;3
AHRS;9.337;12792.810;8.742760;-0.663202;36.520992;0.07418957;0.01840244;0.31200212;-77
LIGH;9.338;12792.811;555.0;0
MAGN;9.340;12792.815;19.10000;19.70000;-47.40000;3
GYRO;9.341;12792.816;0.03808;0.03702;-0.05300;3
LIGH;9.347;12792.821;495.0;0
ACCE;9.348;12792.823;-0.12330;1.56222;9.36253;3
AHRS;9.349;12792.823;8.758868;-0.635250;36.453049;0.07425761;0.01863340;0.31145453;-35
GYRO;9.350;12792.824;0.05193;0.03702;-0.04501;3
MAGN;9.351;12792.825;19.10000;19.70000;-47.40000;3
GYRO;9.355;12792.830;0.05779;0.03196;-0.04021;3
LIGH;9.357;12792.831;495.0;0
MAGN;9.360;12792.835;19.10000;19.70000;-47.40000;3
ACCE;9.361;12792.836;-0.10774;1.57658;9.34158;3
AHRS;9.362;12792.836;8.799551;-0.594424;36.331871;0.07450294;0.01900292;0.31046897;82
GYRO;9.363;12792.837;0.05779;0.02317;-0.03009;3
LIGH;9.366;12792.841;495.0;0
GYRO;9.368;12792.843;0.05193;0.01917;-0.02610;3
MAGN;9.370;12792.845;19.10000;19.70000;-47.40000;3
ACCE;9.373;12792.848;-0.00120;1.48441;9.32601;3
AHRS;9.374;12792.848;8.832459;-0.574291;36.260944;0.07473233;0.01921250;0.30988735;86
GYRO;9.375;12792.849;0.04234;0.00959;-0.03116;3
LIGH;9.377;12792.851;617.0;0
MAGN;9.380;12792.855;19.10000;19.70000;-47.40000;3
GYRO;9.381;12792.856;0.03542;0.00453;-0.03835;3
ACCE;9.385;12792.860;-0.01018;1.50296;9.38826;3
AHRS;9.386;12792.860;8.853349;-0.563594;36.219620;0.07488308;0.01933059;0.30954733;-82
LIGH;9.387;12792.861;617.0;0
GYRO;9.388;12792.863;0.03222;0.01065;-0.04421;3
MAGN;9.390;12792.865;19.10000;19.70000;-47.40000;3
GYRO;9.394;12792.869;0.03542;0.01944;-0.04021;3
LIGH;9.397;12792.872;545.0;0
ACCE;9.398;12792.873;-0.01736;1.55982;9.38228;3
AHRS;9.400;12792.873;8.873572;-0.545614;36.186291;0.07500741;0.01951224;0.30927843;-116
MAGN;9.401;12792.875;19.10000;19.70000;-47.40000;3
GYRO;9.402;12792.876;0.03435;0.02637;-0.02583;3
LIGH;9.407;12792.881;545.0;0
GYRO;9.408;12792.883;0.02956;0.02983;-0.01411;3
MAGN;9.410;12792.885;19.10000;19.70000;-47.40000;3
ACCE;9.411;12792.886;-0.00898;1.55683;9.26436;3
AHRS;9.413;12792.886;8.893731;-0.520192;36.133602;0.07511458;0.01974250;0.30885425;-65
GYRO;9.415;12792.889;0.00932;0.03169;-0.00160;3
LIGH;9.417;12792.891;545.0;0
MAGN;9.420;12792.895;19.10000;19.70000;-47.40000;3
GYRO;9.421;12792.896;-0.01039;0.03009;0.00826;3
ACCE;9.423;12792.898;-0.01556;1.52810;9.34936;3
AHRS;9.424;12792.898;8.886363;-0.496133;36.113712;0.07499225;0.01990860;0.30870727;75
LIGH;9.427;12792.902;505.0;0
GYRO;9.428;12792.903;-0.02423;0.03009;0.02131;3
MAGN;9.431;12792.905;19.10000;19.70000;-47.40000;3
ACCE;9.435;12792.909;0.00239;1.47662;9.49660;3
AHRS;9.436;12792.909;8.870768;-0.483225;36.098572;0.07483112;0.01996340;0.30859429;117
LIGH;9.437;12792.911;505.0;0
GYRO;9.437;12792.912;-0.02637;0.02770;0.03595;3
MAGN;9.441;12792.915;19.10000;19.70000;-47.40000;3
GYRO;9.443;12792.918;-0.02743;0.02716;0.04421;3
LIGH;9.447;12792.922;573.0;0
ACCE;9.448;12792.923;0.12151;1.31083;9.53311;3
AHRS;9.449;12792.923;8.825204;-0.472806;36.116589;0.07442305;0.01993835;0.30876121;10
GYRO;9.450;12792.925;-0.01997;0.02823;0.04341;3
MAGN;9.451;12792.926;19.10000;19.70000;-47.40000;3
LIGH;9.458;12792.932;610.0;0
GYRO;9.459;12792.934;-0.01145;0.01465;0.02450;3
ACCE;9.460;12792.935;0.16819;1.21206;9.50019;3
AHRS;9.461;12792.935;8.784264;-0.470324;36.132755;0.07407493;0.01985880;0.30890644;-44
MAGN;9.462;12792.936;19.10000;19.70000;-47.40000;3
GYRO;9.465;12792.940;-0.00240;0.00692;0.01145;3
LIGH;9.467;12792.941;610.0;0
MAGN;9.471;12792.945;19.10000;19.70000;-47.40000;3
ACCE;9.476;12792.947;0.18735;1.21206;9.54030;3
AHRS;9.477;12792.947;8.763248;-0.477393;36.150322;0.07391714;0.01975490;0.30905226;-86
GYRO;9.478;12792.948;0.01358;0.00293;-0.00133;3
LIGH;9.478;12792.952;545.0;0
GYRO;9.480;12792.955;0.02796;0.00559;-0.00879;3
MAGN;9.482;12792.956;19.10000;19.70000;-47.40000;3
ACCE;9.484;12792.959;0.25199;1.21087;9.42118;3
AHRS;9.485;12792.959;8.754522;-0.488758;36.167477;0.07387268;0.01964836;0.30918896;31
LIGH;9.487;12792.962;545.0;0
GYRO;9.489;12792.964;0.04714;0.01411;-0.01305;3
MAGN;9.492;12792.966;19.10000;20.10000;-47.40000;3
GYRO;9.496;12792.971;0.05406;0.02450;-0.01598;3
LIGH;9.497;12792.972;545.0;0
ACCE;9.499;12792.974;0.32262;1.27850;9.25539;3
AHRS;9.500;12792.974;8.778876;-0.489270;36.044155;0.07409664;0.01963023;0.30816242;-27
MAGN;9.502;12792.976;19.10000;20.10000;-47.40000;3
GYRO;9.503;12792.978;0.04501;0.03915;-0.02423;3
LIGH;9.507;12792.981;525.0;0
GYRO;9.510;12792.984;0.02743;0.04900;-0.03063;3
MAGN;9.511;12792.986;19.10000;20.10000;-47.40000;3
ACCE;9.512;12792.987;0.38367;1.28808;9.21648;3
AHRS;9.513;12792.987;8.787873;-0.474098;35.855904;0.07416266;0.01965822;0.30661187;116
GYRO;9.517;12792.991;0.00932;0.06232;-0.03995;3
LIGH;9.517;12792.992;525.0;0
MAGN;9.522;12792.996;19.10000;20.10000;-47.40000;3
GYRO;9.523;12792.998;-0.00346;0.07457;-0.04421;3
ACCE;9.525;12792.999;0.27354;1.33776;9.36731;3
AHRS;9.526;12792.999;8.772558;-0.432514;35.796631;0.07393493;0.01992320;0.30615163;-1
LIGH;9.527;12793.001;525.0;0
GYRO;9.530;12793.005;-0.00399;0.08123;-0.04288;3
MAGN;9.535;12793.006;19.10000;20.10000;-47.40000;3
LIGH;9.537;12793.011;620.0;0
ACCE;9.539;12793.013;0.15383;1.38086;9.48403;3
AHRS;9.539;12793.013;8.760742;-0.406059;35.740932;0.07377620;0.02007479;0.30571023;-20
GYRO;9.540;12793.014;0.00293;0.07776;-0.03276;3
MAGN;9.541;12793.016;19.10000;20.10000;-47.40000;3
LIGH;9.548;12793.022;620.0;0
GYRO;9.549;12793.023;-0.00027;0.05779;-0.02610;3
MAGN;9.551;12793.026;19.10000;20.10000;-47.40000;3
ACCE;9.552;12793.027;0.16161;1.32579;9.46667;3
AHRS;9.553;12793.027;8.739299;-0.341274;35.641815;0.07344352;0.02049052;0.30493575;91
GYRO;9.557;12793.030;0.00027;0.04607;-0.02716;3
LIGH;9.558;12793.032;535.0;0
MAGN;9.561;12793.036;19.10000;20.10000;-47.40000;3
GYRO;9.562;12793.037;-0.00399;0.03941;-0.03542;3
ACCE;9.565;12793.039;0.23164;1.34614;9.55885;3
AHRS;9.565;12793.039;8.719386;-0.319877;35.615868;0.07322631;0.02059814;0.30473900;114
LIGH;9.567;12793.042;535.0;0
GYRO;9.569;12793.044;-0.00985;0.03888;-0.04820;3
MAGN;9.571;12793.046;19.10000;20.10000;-47.40000;3
GYRO;9.577;12793.052;-0.01252;0.04021;-0.05726;3
LIGH;9.578;12793.051;535.0;0
ACCE;9.579;12793.053;0.20411;1.35452;9.62290;3
AHRS;9.580;12793.053;8.690867;-0.294630;35.591076;0.07292741;0.02071560;0.30455613;-95
MAGN;9.581;12793.056;19.10000;20.10000;-47.40000;3
GYRO;9.584;12793.058;-0.00932;0.04048;-0.06179;3
LIGH;9.587;12793.061;518.0;0
MAGN;9.591;12793.066;19.10000;20.10000;-47.40000;3
GYRO;9.592;12793.067;0.00027;0.03862;-0.05539;3
ACCE;9.593;12793.068;0.11732;1.38505;9.64684;3
AHRS;9.594;12793.068;8.669906;-0.263200;35.571430;0.07267379;0.02090778;0.30441794;-120
LIGH;9.597;12793.072;518.0;0
GYRO;9.599;12793.074;0.00772;0.04048;-0.05167;3
MAGN;9.601;12793.076;19.10000;20.10000;-47.40000;3
ACCE;9.606;12793.080;0.16759;1.32459;9.65522;3
AHRS;9.606;12793.080;8.658650;-0.254204;35.568909;0.07255711;0.02095079;0.30440524;83
GYRO;9.607;12793.081;0.01571;0.03808;-0.05673;3
LIGH;9.608;12793.082;347.0;0
MAGN;9.611;12793.086;18.70000;20.10000;-47.40000;3
GYRO;9.613;12793.088;0.02210;0.03569;-0.05752;3
LIGH;9.617;12793.091;613.0;0
ACCE;9.618;12793.093;0.08200;1.39283;9.58698;3
AHRS;9.619;12793.093;8.658206;-0.224273;35.368858;0.07251081;0.02107108;0.30276614;-73
GYRO;9.620;12793.095;0.03116;0.02557;-0.05113;3
MAGN;9.621;12793.096;18.70000;20.10000;-47.40000;3
LIGH;9.627;12793.101;613.0;0
GYRO;9.628;12793.103;0.04288;0.03036;-0.03862;3
MAGN;9.631;12793.106;18.70000;20.10000;-47.40000;3
ACCE;9.632;12793.107;0.10116;1.40659;9.56484;3
AHRS;9.633;12793.107;8.674926;-0.203628;35.128101;0.07263943;0.02113389;0.30077884;85
GYRO;9.638;12793.110;0.04980;0.03329;-0.03595;3
LIGH;9.639;12793.111;552.0;0
MAGN;9.641;12793.116;18.70000;20.10000;-47.40000;3
GYRO;9.642;12793.117;0.04554;0.02610;-0.03116;3
ACCE;9.645;12793.119;0.08200;1.43353;9.39365;3
AHRS;9.645;12793.119;8.700594;-0.184187;35.037998;0.07281810;0.02130535;0.30003813;-120
LIGH;9.648;12793.122;552.0;0
GYRO;9.649;12793.124;0.03382;0.01332;-0.02610;3
SOUN;9.651;5.95;0.00018;19.16
MAGN;9.656;12793.126;18.70000;20.50000;-47.40000;3
GYRO;9.658;12793.132;0.02157;0.01332;-0.02423;3
LIGH;9.659;12793.132;552.0;0
ACCE;9.659;12793.133;0.08918;1.44550;9.36492;3
AHRS;9.660;12793.133;8.711524;-0.178503;34.851971;0.07292853;0.02126279;0.29849529;-38
MAGN;9.662;12793.136;18.70000;20.50000;-47.40000;3
GYRO;9.664;12793.138;0.01039;0.01545;-0.02397;3
LIGH;9.667;12793.141;518.0;0
MAGN;9.671;12793.146;18.70000;20.50000;-47.40000;3
GYRO;9.672;12793.147;-0.00879;0.02051;-0.02637;3
ACCE;9.673;12793.148;0.07183;1.49817;9.36612;3
AHRS;9.674;12793.148;8.702121;-0.167377;34.652729;0.07285846;0.02120401;0.29684973;5
LIGH;9.678;12793.152;518.0;0
GYRO;9.679;12793.154;-0.02423;0.02210;-0.02477;3
MAGN;9.681;12793.156;18.70000;20.50000;-47.40000;3
ACCE;9.688;12793.160;0.01257;1.47124;9.44572;3
AHRS;9.689;12793.160;8.688424;-0.158823;34.610985;0.07273026;0.02121306;0.29651123;-112
LIGH;9.692;12793.162;347.0;0
GYRO;9.693;12793.162;-0.03702;0.01864;-0.02104;3
MAGN;9.695;12793.166;18.70000;20.50000;-47.40000;3
GYRO;9.699;12793.169;-0.03276;0.01438;-0.01332;3
LIGH;9.701;12793.172;613.0;0
ACCE;9.704;12793.173;-0.03771;1.43473;9.49840;3
AHRS;9.705;12793.173;8.644594;-0.143885;34.575062;0.07233415;0.02120101;0.29623133;68
MAGN;9.710;12793.176;18.70000;20.50000;-47.40000;3
GYRO;9.713;12793.177;-0.02370;0.01198;-0.00133;3
LIGH;9.717;12793.181;613.0;0
GYRO;9.718;12793.184;-0.01039;0.01571;0.00426;3
MAGN;9.718;12793.186;18.70000;20.50000;-47.40000;3
ACCE;9.719;12793.187;-0.02873;1.41437;9.46009;3
AHRS;9.720;12793.187;8.615731;-0.134853;34.553562;0.07207496;0.02118788;0.29606429;-6
LIGH;9.721;12793.191;542.0;0
GYRO;9.721;12793.192;0.00666;0.02290;0.00879;3
MAGN;9.722;12793.196;18.70000;20.50000;-47.40000;3
ACCE;9.724;12793.198;0.00778;1.39462;9.27993;3
AHRS;9.724;12793.198;8.611496;-0.127384;34.532425;0.07202438;0.02122571;0.29589421;-93
GYRO;9.732;12793.200;0.02264;0.02796;0.01252;3
LIGH;9.734;12793.204;542.0;0
GYRO;9.738;12793.208;0.02583;0.04421;0.00533;3
MAGN;9.739;12793.209;18.70000;20.50000;-47.40000;3
LIGH;9.740;12793.211;542.0;0
ACCE;9.741;12793.211;0.05387;1.46106;9.18954;3
AHRS;9.742;12793.211;8.623611;-0.103478;34.485126;0.07207219;0.02142592;0.29551369;-38
GYRO;9.743;12793.214;0.02690;0.06445;0.00293;3
MAGN;9.744;12793.216;18.30000;20.50000;-47.40000;3
LIGH;9.748;12793.222;528.0;0
GYRO;9.749;12793.222;0.02530;0.08575;0.00719;3
ACCE;9.751;12793.224;-0.04968;1.54665;9.31464;3
AHRS;9.752;12793.224;8.640224;-0.043148;34.278900;0.07209408;0.02184046;0.29383394;46
MAGN;9.754;12793.226;18.30000;20.50000;-47.40000;3
GYRO;9.756;12793.229;0.02210;0.10706;0.01891;3
LIGH;9.757;12793.231;528.0;0
MAGN;9.762;12793.236;18.30000;20.50000;-47.80000;3
ACCE;9.764;12793.237;-0.15921;1.52451;9.30925;3
AHRS;9.767;12793.237;8.649329;0.003854;33.940670;0.07211464;0.02204191;0.29104793;-56
GYRO;9.771;12793.238;0.01411;0.11718;0.03143;3
LIGH;9.772;12793.241;528.0;0
GYRO;9.774;12793.245;-0.00240;0.11239;0.03728;3
MAGN;9.779;12793.246;18.30000;20.50000;-47.80000;3
ACCE;9.780;12793.249;-0.20590;1.54725;9.35355;3
AHRS;9.781;12793.249;8.649657;0.109064;33.738350;0.07189047;0.02279148;0.28942966;1
LIGH;9.784;12793.251;606.0;0
GYRO;9.784;12793.255;-0.03009;0.08815;0.03968;3
MAGN;9.785;12793.257;18.30000;20.50000;-47.80000;3
LIGH;9.789;12793.262;606.0;0
ACCE;9.789;12793.262;-0.21368;1.51074;9.46907;3
AHRS;9.790;12793.262;8.628004;0.164613;33.631180;0.07159150;0.02313244;0.28857577;-30
GYRO;9.792;12793.263;-0.04288;0.07191;0.03888;3
MAGN;9.792;12793.266;18.30000;20.50000;-47.80000;3
BLE4;9.793;2016;12;-90
BLE4;9.794;2016;10;-93
BLE4;9.794;2016;14;-94
BLE4;9.795;2016;16;-96
BLE4;9.795;2016;11;-97
BLE4;9.795;2016;15;-98
BLE4;9.796;2016;13;-98
BLE4;9.798;2016;9;-100
GYRO;9.799;12793.270;-0.04767;0.06285;0.03755;3
LIGH;9.800;12793.271;550.0;0
ACCE;9.800;12793.274;-0.13168;1.42395;9.59716;3
AHRS;9.801;12793.274;8.574108;0.219715;33.577599;0.07101472;0.02342260;0.28817320;56
MAGN;9.803;12793.276;18.30000;20.50000;-47.80000;3
GYRO;9.803;12793.277;-0.04980;0.05806;0.03169;3
LIGH;9.807;12793.281;550.0;0
GYRO;9.809;12793.284;-0.04501;0.05886;0.01358;3
MAGN;9.811;12793.285;18.70000;20.50000;-47.80000;3
ACCE;9.812;12793.286;-0.02274;1.29407;9.59357;3
AHRS;9.814;12793.286;8.518551;0.255601;33.669548;0.07044263;0.02363852;0.28897071;-40
LIGH;9.817;12793.291;550.0;0
GYRO;9.818;12793.291;-0.04075;0.06498;-0.00399;3
MAGN;9.821;12793.295;18.70000;20.50000;-47.80000;3
ACCE;9.824;12793.298;-0.02693;1.34853;9.61930;3
AHRS;9.825;12793.298;8.488938;0.280499;33.771858;0.07011191;0.02383390;0.28984302;-56
GYRO;9.827;12793.299;-0.02157;0.08762;-0.02104;3
LIGH;9.828;12793.301;521.0;0
MAGN;9.831;12793.305;18.70000;20.50000;-47.80000;3
GYRO;9.832;12793.306;0.00613;0.10653;-0.02051;3
ACCE;9.837;12793.310;-0.11732;1.35691;9.69293;3
AHRS;9.839;12793.310;8.464235;0.364228;33.809402;0.06968637;0.02449156;0.29021078;105
LIGH;9.841;12793.311;521.0;0
GYRO;9.842;12793.313;0.03808;0.12197;-0.01065;3
MAGN;9.843;12793.315;18.70000;20.50000;-47.80000;3
GYRO;9.845;12793.320;0.07164;0.13023;0.00080;3
LIGH;9.847;12793.321;606.0;0
ACCE;9.848;12793.323;-0.07721;1.37367;9.57860;3
AHRS;9.850;12793.323;8.491707;0.456271;33.757797;0.06969340;0.02529597;0.28983274;-119
MAGN;9.852;12793.326;18.70000;20.50000;-47.80000;3
GYRO;9.854;12793.327;0.09081;0.13662;0.00746;3
LIGH;9.857;12793.331;623.0;0
GYRO;9.859;12793.333;0.09081;0.14301;0.00666;3
MAGN;9.861;12793.335;18.70000;20.50000;-47.80000;3
ACCE;9.862;12793.336;-0.03292;1.41856;9.53371;3
AHRS;9.863;12793.336;8.550602;0.557012;33.571938;0.06997161;0.02617001;0.28833723;88
GYRO;9.867;12793.340;0.07963;0.14514;0.00772;3
LIGH;9.868;12793.341;623.0;0
MAGN;9.871;12793.345;19.10000;20.50000;-47.80000;3
GYRO;9.872;12793.347;0.05406;0.14195;0.00053;3
ACCE;9.874;12793.349;-0.04429;1.38864;9.44932;3
AHRS;9.876;12793.349;8.588404;0.658394;33.684036;0.07000491;0.02717793;0.28932735;-78
LIGH;9.877;12793.351;540.0;0
GYRO;9.879;12793.354;0.03755;0.14781;-0.01465;3
MAGN;9.882;12793.355;19.10000;20.50000;-47.80000;3
GYRO;9.887;12793.361;0.02796;0.16219;-0.02770;3
LIGH;9.888;12793.361;540.0;0
ACCE;9.888;12793.362;-0.11372;1.43832;9.48283;3
AHRS;9.889;12793.362;8.602848;0.783460;33.659367;0.06981550;0.02824075;0.28919628;47
MAGN;9.892;12793.366;19.10000;20.50000;-47.80000;3
GYRO;9.893;12793.368;0.02583;0.18482;-0.03888;3
LIGH;9.897;12793.371;540.0;0
ACCE;9.900;12793.375;-0.21907;1.58676;9.34996;3
AHRS;9.901;12793.375;8.616323;0.859025;33.656693;0.06973771;0.02890230;0.28921828;-45
GYRO;9.902;12793.376;0.02210;0.20107;-0.03116;3
MAGN;9.903;12793.377;19.10000;20.50000;-47.80000;3
LIGH;9.907;12793.381;521.0;0
GYRO;9.908;12793.383;0.01145;0.21465;-0.01625;3
MAGN;9.911;12793.385;19.50000;20.50000;-47.80000;3
ACCE;9.912;12793.387;-0.26815;1.57718;9.33140;3
AHRS;9.913;12793.387;8.626928;1.039274;33.630466;0.06937800;0.03041410;0.28910801;-89
GYRO;9.915;12793.389;-0.00399;0.22664;-0.00293;3
LIGH;9.917;12793.391;521.0;0
MAGN;9.921;12793.395;19.50000;20.50000;-47.80000;3
GYRO;9.922;12793.396;-0.01305;0.24261;0.00533;3
ACCE;9.924;12793.399;-0.28311;1.58017;9.41759;3
AHRS;9.925;12793.399;8.617547;1.220834;33.671299;0.06883033;0.03192703;0.28955850;17
LIGH;9.927;12793.401;521.0;0
GYRO;9.928;12793.403;-0.02157;0.25913;0.01731;3
MAGN;9.931;12793.405;19.50000;20.50000;-47.80000;3
GYRO;9.935;12793.410;-0.03222;0.27164;0.03036;3
LIGH;9.937;12793.412;613.0;0
ACCE;9.938;12793.412;-0.29389;1.57060;9.49181;3
AHRS;9.939;12793.412;8.593808;1.420213;33.556789;0.06816211;0.03345937;0.28872630;75
MAGN;9.941;12793.416;19.50000;20.50000;-47.80000;3
GYRO;9.942;12793.417;-0.04927;0.27431;0.04261;3
LIGH;9.947;12793.421;613.0;0
GYRO;9.949;12793.424;-0.05992;0.27484;0.04714;3
ACCE;9.950;12793.425;-0.34058;1.46585;9.71687;3
AHRS;9.952;12793.425;8.540153;1.632433;33.534302;0.06718703;0.03507935;0.28866848;41
MAGN;9.953;12793.426;19.50000;20.50000;-47.80000;3
LIGH;9.957;12793.431;547.0;0
GYRO;9.957;12793.431;-0.06045;0.27218;0.04261;3
MAGN;9.961;12793.435;19.90000;20.50000;-47.40000;3
ACCE;9.963;12793.437;-0.34177;1.33537;9.89404;3
AHRS;9.964;12793.437;8.499413;1.748778;33.432556;0.06658626;0.03588737;0.28789148;83
GYRO;9.966;12793.438;-0.05087;0.25673;0.03302;3
LIGH;9.968;12793.441;547.0;0
MAGN;9.971;12793.445;19.90000;20.50000;-47.40000;3
GYRO;9.972;12793.446;-0.04021;0.23702;0.01864;3
ACCE;9.974;12793.449;-0.32022;1.27970;9.92157;3
AHRS;9.976;12793.449;8.438334;1.946867;33.508179;0.06555459;0.03742865;0.28863877;85
LIGH;9.977;12793.451;547.0;0
GYRO;9.978;12793.453;-0.01891;0.21865;0.00772;3
MAGN;9.981;12793.455;19.90000;20.50000;-47.40000;3
GYRO;9.985;12793.459;0.00453;0.20320;0.00107;3
LIGH;9.987;12793.461;524.0;0
ACCE;9.988;12793.463;-0.29030;1.38145;9.83059;3
AHRS;9.989;12793.463;8.417189;2.099415;33.416367;0.06502496;0.03859432;0.28796163;18
MAGN;9.991;12793.465;19.90000;20.50000;-47.40000;3
GYRO;9.992;12793.466;0.02210;0.19947;-0.00080;3
LIGH;9.997;12793.471;524.0;0
GYRO;9.998;12793.473;0.03808;0.20480;-0.00826;3
MAGN;10.000;12793.475;19.90000;20.50000;-47.40000;3
ACCE;10.002;12793.476;-0.17178;1.42874;9.78690;3
AHRS;10.003;12793.476;8.427143;2.239388;33.265820;0.06480839;0.03970007;0.28678626;63
GYRO;10.005;12793.480;0.05033;0.21652;-0.01252;3
LIGH;10.007;12793.481;354.0;0
MAGN;10.011;12793.485;19.90000;20.50000;-47.40000;3
GYRO;10.012;12793.487;0.06898;0.22504;-0.01332;3
ACCE;10.014;12793.488;-0.26157;1.44071;9.77852;3
AHRS;10.014;12793.488;8.460429;2.398429;33.203136;0.06471040;0.04107252;0.28635329;102
LIGH;10.017;12793.491;623.0;0
GYRO;10.019;12793.493;0.09561;0.22424;-0.00559;3
MAGN;10.021;12793.495;20.30000;20.50000;-47.40000;3
GYRO;10.026;12793.500;0.12703;0.21865;0.00160;3
LIGH;10.027;12793.501;623.0;0
ACCE;10.029;12793.501;-0.32801;1.49338;9.76834;3
AHRS;10.030;12793.501;8.535834;2.558253;33.164783;0.06495424;0.04256919;0.28612372;-122
MAGN;10.033;12793.506;20.30000;20.50000;-47.40000;3
GYRO;10.034;12793.507;0.14674;0.20693;0.01172;3
LIGH;10.048;12793.511;537.0;0
ACCE;10.049;12793.513;-0.25977;1.48141;9.58818;3
AHRS;10.050;12793.513;8.588408;2.624984;33.181141;0.06522003;0.04326444;0.28629807;-34
GYRO;10.051;12793.515;0.15100;0.18802;0.01332;3
MAGN;10.052;12793.516;20.30000;20.50000;-47.00000;3
LIGH;10.053;12793.521;537.0;0
GYRO;10.053;12793.523;0.14088;0.17390;0.00293;3
MAGN;10.054;12793.525;20.30000;20.50000;-47.00000;3
ACCE;10.057;12793.527;-0.27833;1.52511;9.55646;3
AHRS;10.057;12793.527;8.713193;2.775968;32.969673;0.06596627;0.04470900;0.28462303;-12
GYRO;10.058;12793.530;0.13289;0.16299;-0.00905;3
LIGH;10.059;12793.531;537.0;0
MAGN;10.061;12793.535;20.70000;20.50000;-47.00000;3
GYRO;10.062;12793.536;0.12650;0.14754;-0.01411;3
ACCE;10.064;12793.539;-0.36033;1.55563;9.44453;3
AHRS;10.065;12793.539;8.806063;2.886281;33.097855;0.06641597;0.04593068;0.28575671;-19
LIGH;10.067;12793.541;524.0;0
GYRO;10.068;12793.543;0.11372;0.12703;-0.01891;3
MAGN;10.071;12793.545;20.70000;20.50000;-47.00000;3
GYRO;10.075;12793.550;0.10626;0.11052;-0.02477;3
LIGH;10.077;12793.551;524.0;0
ACCE;10.078;12793.551;-0.44951;1.57179;9.38288;3
AHRS;10.080;12793.551;8.883659;2.973591;33.072079;0.06685611;0.04683413;0.28559434;57
MAGN;10.082;12793.555;20.70000;20.50000;-47.00000;3
GYRO;10.083;12793.557;0.10679;0.09934;-0.02237;3
LIGH;10.087;12793.561;643.0;0
ACCE;10.089;12793.563;-0.53451;1.62746;9.34158;3
AHRS;10.092;12793.563;8.928063;3.014627;33.107197;0.06710978;0.04730580;0.28591210;78
GYRO;10.093;12793.564;0.11425;0.08229;-0.01758;3
MAGN;10.095;12793.566;20.70000;20.50000;-46.60000;3
SOUN;10.096;5.96;0.00018;19.18
LIGH;10.105;12793.571;620.0;0
GYRO;10.106;12793.573;0.12650;0.07191;-0.00692;3
MAGN;10.107;12793.576;20.70000;20.50000;-46.60000;3
ACCE;10.109;12793.577;-0.61411;1.58795;9.26676;3
AHRS;10.110;12793.577;9.033466;3.090459;33.055992;0.06782130;0.04816660;0.28553301;-97
GYRO;10.113;12793.580;0.13289;0.05433;0.00266;3
LIGH;10.115;12793.581;620.0;0
MAGN;10.117;12793.586;21.10000;20.50000;-46.60000;3
GYRO;10.118;12793.587;0.13555;0.02929;0.01358;3
ACCE;10.120;12793.589;-0.59436;1.61609;9.20331;3
AHRS;10.121;12793.589;9.134354;3.123244;33.214897;0.06851364;0.04878256;0.28687906;-30
LIGH;10.123;12793.591;524.0;0
GYRO;10.124;12793.593;0.13822;0.01358;0.01704;3
MAGN;10.126;12793.595;21.10000;20.10000;-46.60000;3
ACCE;10.126;12793.600;-0.59735;1.68851;9.18236;3
AHRS;10.127;12793.600;9.192875;3.131203;33.385571;0.06890862;0.04909591;0.28830639;-59
GYRO;10.128;12793.601;0.14248;0.01465;0.02264;3
LIGH;10.129;12793.602;524.0;0
MAGN;10.131;12793.606;21.10000;20.10000;-46.60000;3
GYRO;10.133;12793.608;0.14408;0.01971;0.02743;3
LIGH;10.136;12793.611;524.0;0
ACCE;10.138;12793.613;-0.64224;1.67774;9.05427;3
AHRS;10.139;12793.613;9.311502;3.146180;33.521004;0.06980104;0.04959719;0.28944552;51
GYRO;10.140;12793.615;0.14141;0.02290;0.03143;3
MAGN;10.141;12793.616;21.10000;20.10000;-46.60000;3
LIGH;10.147;12793.621;531.0;0
GYRO;10.148;12793.623;0.13129;0.02024;0.03249;3
MAGN;10.150;12793.625;21.10000;20.10000;-46.60000;3
ACCE;10.152;12793.626;-0.73622;1.66038;8.94893;3
AHRS;10.152;12793.626;9.426034;3.169275;33.588913;0.07066711;0.05011620;0.29002732;-92
GYRO;10.155;12793.629;0.12384;0.01385;0.03649;3
LIGH;10.156;12793.631;531.0;0
MAGN;10.160;12793.635;21.10000;20.10000;-46.60000;3
GYRO;10.162;12793.636;0.12277;0.01438;0.04368;3
ACCE;10.164;12793.638;-0.77572;1.67175;8.98065;3
AHRS;10.164;12793.638;9.520609;3.186692;33.612309;0.07140039;0.05051138;0.29023480;-114
LIGH;10.168;12793.641;354.0;0
GYRO;10.169;12793.643;0.12011;0.01731;0.05140;3
MAGN;10.171;12793.645;21.10000;20.10000;-46.60000;3
GYRO;10.176;12793.650;0.10892;0.02423;0.06764;3
LIGH;10.177;12793.651;600.0;0
ACCE;10.178;12793.652;-0.80685;1.66337;8.98304;3
AHRS;10.178;12793.652;9.609448;3.208254;33.575554;0.07210191;0.05088912;0.28994462;-110
MAGN;10.207;12793.656;21.10000;20.10000;-46.60000;3
GYRO;10.208;12793.657;0.09667;0.02983;0.07830;3
LIGH;10.208;12793.661;600.0;0
GYRO;10.209;12793.664;0.09507;0.03595;0.08362;3
ACCE;10.210;12793.665;-0.82361;1.57598;9.14286;3
AHRS;10.211;12793.665;9.677568;3.236465;33.584988;0.07259358;0.05129937;0.29004240;-70
MAGN;10.212;12793.666;21.50000;20.10000;-46.60000;3
GYRO;10.214;12793.670;0.09614;0.03915;0.08229;3
LIGH;10.215;12793.671;511.0;0
MAGN;10.217;12793.676;21.50000;20.10000;-46.60000;3
ACCE;10.218;12793.677;-0.94451;1.58795;9.28950;3
AHRS;10.219;12793.677;9.711707;3.268010;33.731457;0.07273195;0.05173973;0.29128087;-74
GYRO;10.220;12793.678;0.10360;0.04581;0.08549;3
LIGH;10.222;12793.681;511.0;0
MAGN;10.222;12793.685;21.50000;20.10000;-46.60000;3
GYRO;10.223;12793.686;0.10573;0.03888;0.10786;3
ACCE;10.224;12793.689;-1.09714;1.65619;9.28232;3
AHRS;10.224;12793.689;9.801911;3.319035;33.798103;0.07332259;0.05243210;0.29186943;117
LIGH;10.228;12793.691;511.0;0
GYRO;10.228;12793.693;0.09987;0.01012;0.13502;3
MAGN;10.229;12793.695;21.50000;20.10000;-46.60000;3
GYRO;10.230;12793.700;0.08975;-0.02530;0.16432;3
LIGH;10.230;12793.701;531.0;0
ACCE;10.231;12793.703;-1.08517;1.67235;9.39006;3
AHRS;10.232;12793.703;9.873076;3.321140;33.776638;0.07391933;0.05261405;0.29169407;76
MAGN;10.233;12793.706;21.50000;20.10000;-46.60000;3
GYRO;10.233;12793.707;0.06738;-0.04900;0.18749;3
LIGH;10.241;12793.711;531.0;0
GYRO;10.242;12793.713;0.04181;-0.07324;0.19548;3
MAGN;10.242;12793.715;21.50000;20.10000;-46.60000;3
ACCE;10.243;12793.716;-0.97264;1.55623;9.37150;3
AHRS;10.244;12793.716;9.910392;3.267205;33.824188;0.07434546;0.05229017;0.29205501;9
GYRO;10.251;12793.720;0.01305;-0.10812;0.19414;3
LIGH;10.253;12793.722;597.0;0
MAGN;10.253;12793.726;21.50000;20.10000;-46.60000;3
GYRO;10.254;12793.727;-0.01092;-0.14461;0.18829;3
ACCE;10.254;12793.729;-0.91818;1.53408;9.35295;3
AHRS;10.255;12793.729;9.903510;3.163233;33.959457;0.07449242;0.05149702;0.29311112;-41
LIGH;10.257;12793.731;597.0;0
GYRO;10.262;12793.734;-0.02956;-0.16991;0.18296;3
MAGN;10.263;12793.735;21.50000;20.10000;-46.60000;3
GNSS;10.265;1490625607.000;40.313381;-3.483553;591.000;0.000;11.0;0.0;23;16
LIGH;10.269;12793.741;597.0;0
GYRO;10.270;12793.741;-0.03489;-0.18642;0.17657;3
ACCE;10.270;12793.742;-0.80026;1.50655;9.23324;3
AHRS;10.271;12793.742;9.867957;3.003250;34.154541;0.07452046;0.05020555;0.29462701;-117
MAGN;10.272;12793.746;21.50000;20.10000;-46.60000;3
GYRO;10.278;12793.747;-0.03915;-0.20320;0.17018;3
LIGH;10.278;12793.751;508.0;0
GNSS;10.279;1490625607.000;40.313381;-3.483553;591.000;0.000;11.0;0.0;23;16
GYRO;10.281;12793.754;-0.03862;-0.20666;0.16299;3
ACCE;10.281;12793.755;-0.64763;1.47782;9.02794;3
AHRS;10.282;12793.755;9.831108;2.840256;34.325615;0.07456023;0.04887022;0.29594132;40
MAGN;10.283;12793.756;21.50000;19.70000;-46.60000;3
LIGH;10.286;12793.761;508.0;0
GYRO;10.287;12793.761;-0.03542;-0.20320;0.15446;3
MAGN;10.290;12793.765;21.50000;19.70000;-46.60000;3
ACCE;10.292;12793.767;-0.52912;1.56401;8.82742;3
AHRS;10.293;12793.767;9.815717;2.749198;34.763329;0.07448328;0.04836014;0.29951307;-15
GYRO;10.294;12793.768;-0.03329;-0.19308;0.14754;3
LIGH;10.297;12793.771;508.0;0
GYRO;10.300;12793.774;-0.03702;-0.18136;0.14248;3
MAGN;10.301;12793.775;21.50000;19.70000;-46.60000;3
ACCE;10.303;12793.778;-0.36033;1.61369;8.74422;3
AHRS;10.304;12793.778;9.788786;2.583565;35.038425;0.07457972;0.04709667;0.30168593;-120
LIGH;10.307;12793.781;541.0;0
GYRO;10.307;12793.781;-0.03968;-0.15473;0.13662;3
MAGN;10.310;12793.785;21.50000;19.70000;-46.60000;3
GYRO;10.313;12793.788;-0.03808;-0.11984;0.13369;3
ACCE;10.315;12793.790;-0.27833;1.70288;8.77535;3
AHRS;10.316;12793.790;9.762087;2.450094;35.233509;0.07463133;0.04604859;0.30321595;-81
LIGH;10.317;12793.791;541.0;0
GYRO;10.319;12793.794;-0.03755;-0.08735;0.13183;3
MAGN;10.320;12793.795;21.10000;19.70000;-46.60000;3
GYRO;10.327;12793.800;-0.04341;-0.06711;0.13769;3
LIGH;10.327;12793.801;607.0;0
ACCE;10.328;12793.802;-0.28431;1.72383;8.80408;3
AHRS;10.328;12793.802;9.738038;2.371268;35.235561;0.07463971;0.04533426;0.30318278;-106
MAGN;10.330;12793.805;21.10000;19.70000;-46.60000;3
GYRO;10.332;12793.806;-0.05140;-0.04794;0.14328;3
LIGH;10.337;12793.811;607.0;0
GYRO;10.338;12793.813;-0.05193;-0.03675;0.14514;3
ACCE;10.339;12793.814;-0.25977;1.65559;8.98245;3
AHRS;10.340;12793.814;9.699821;2.311942;35.252064;0.07447338;0.04475370;0.30328292;40
MAGN;10.341;12793.815;21.10000;19.70000;-46.60000;3
GYRO;10.344;12793.819;-0.04554;-0.03755;0.14354;3
LIGH;10.347;12793.821;607.0;0
MAGN;10.350;12793.825;21.10000;19.70000;-46.60000;3
GYRO;10.351;12793.826;-0.04181;-0.04421;0.14301;3
ACCE;10.352;12793.827;-0.24301;1.66098;9.12789;3
AHRS;10.352;12793.827;9.666460;2.252561;35.229176;0.07436280;0.04415974;0.30305675;72
LIGH;10.356;12793.831;508.0;0
GYRO;10.358;12793.832;-0.03968;-0.04927;0.14248;3
MAGN;10.360;12793.835;21.10000;19.70000;-46.60000;3
ACCE;10.364;12793.839;-0.20770;1.64960;9.18057;3
AHRS;10.364;12793.839;9.652838;2.214781;35.241879;0.07434492;0.04381944;0.30313826;-77
GYRO;10.366;12793.840;-0.04554;-0.05459;0.13982;3
LIGH;10.367;12793.841;508.0;0
MAGN;10.370;12793.845;20.70000;19.70000;-46.60000;3
GYRO;10.371;12793.846;-0.05300;-0.06924;0.13396;3
ACCE;10.375;12793.850;-0.15323;1.67774;9.14645;3
AHRS;10.376;12793.850;9.613716;2.133195;35.169491;0.07426355;0.04299439;0.30248830;46
LIGH;10.380;12793.854;508.0;0
GYRO;10.381;12793.855;-0.06898;-0.08868;0.12464;3
MAGN;10.383;12793.858;20.70000;19.70000;-46.60000;3
LIGH;10.387;12793.862;544.0;0
ACCE;10.388;12793.863;-0.02454;1.79745;9.20750;3
AHRS;10.390;12793.863;9.584687;2.055047;35.159966;0.07423262;0.04226493;0.30236077;37
GYRO;10.391;12793.864;-0.08709;-0.09188;0.11851;3
MAGN;10.393;12793.865;20.70000;19.70000;-46.60000;3
GYRO;10.398;12793.870;-0.09774;-0.09188;0.11585;3
LIGH;10.399;12793.872;544.0;0
ACCE;10.400;12793.875;-0.01975;1.82618;9.29250;3
AHRS;10.402;12793.875;9.510242;1.935992;35.230442;0.07390408;0.04112939;0.30287328;100
MAGN;10.403;12793.876;20.70000;19.70000;-46.60000;3
GYRO;10.404;12793.877;-0.11105;-0.08948;0.12490;3
LIGH;10.407;12793.881;607.0;0
GYRO;10.409;12793.884;-0.11745;-0.09001;0.13129;3
MAGN;10.411;12793.885;20.70000;19.70000;-46.60000;3
ACCE;10.412;12793.887;0.00359;1.77291;9.41819;3
AHRS;10.414;12793.887;9.426798;1.829265;35.346127;0.07345381;0.04010075;0.30376968;-53
GYRO;10.417;12793.892;-0.12224;-0.08788;0.13982;3
LIGH;10.418;12793.891;607.0;0
MAGN;10.421;12793.895;20.20000;19.70000;-46.60000;3
GYRO;10.424;12793.898;-0.12011;-0.08309;0.15127;3
ACCE;10.425;12793.899;0.08499;1.71724;9.49720;3
AHRS;10.426;12793.899;9.327232;1.712431;35.284763;0.07295897;0.03883218;0.30319557;-56
LIGH;10.428;12793.901;607.0;0
GYRO;10.430;12793.905;-0.11531;-0.07617;0.15287;3
MAGN;10.432;12793.906;20.20000;19.70000;-46.60000;3
LIGH;10.437;12793.911;508.0;0
ACCE;10.438;12793.913;0.09996;1.60352;9.57202;3
AHRS;10.440;12793.913;9.281627;1.649818;35.249096;0.07275839;0.03817105;0.30286446;121
GYRO;10.441;12793.914;-0.10946;-0.07111;0.14834;3
MAGN;10.443;12793.915;20.20000;19.70000;-46.60000;3
GYRO;10.446;12793.921;-0.10573;-0.06711;0.14221;3
LIGH;10.448;12793.922;508.0;0
ACCE;10.450;12793.925;0.07721;1.54965;9.78211;3
AHRS;10.452;12793.925;9.170142;1.537104;35.327095;0.07210664;0.03699360;0.30345035;-122
MAGN;10.454;12793.926;20.20000;19.70000;-46.60000;3
GYRO;10.455;12793.927;-0.10147;-0.05673;0.13502;3
LIGH;10.457;12793.931;508.0;0
GYRO;10.459;12793.934;-0.09135;-0.04980;0.12890;3
MAGN;10.461;12793.935;20.20000;19.70000;-46.60000;3
ACCE;10.463;12793.937;-0.00180;1.48859;9.91140;3
AHRS;10.464;12793.937;9.083837;1.460925;35.368771;0.07157966;0.03616143;0.30375668;-47
GYRO;10.466;12793.940;-0.08016;-0.05273;0.12597;3
LIGH;10.467;12793.942;567.0;0
MAGN;10.471;12793.945;20.20000;19.70000;-46.60000;3
GYRO;10.473;12793.947;-0.06738;-0.06205;0.12277;3
ACCE;10.475;12793.949;-0.07183;1.43413;9.94731;3
AHRS;10.479;12793.949;9.011478;1.387394;35.460499;0.07114636;0.03541857;0.30447850;-93
LIGH;10.480;12793.952;567.0;0
GYRO;10.480;12793.953;-0.05992;-0.07776;0.12091;3
MAGN;10.481;12793.955;19.80000;19.70000;-46.60000;3
GYRO;10.485;12793.960;-0.05726;-0.09854;0.11638;3
LIGH;10.487;12793.962;593.0;0
ACCE;10.489;12793.964;-0.05686;1.40959;10.00836;3
AHRS;10.490;12793.964;8.948588;1.291114;35.409904;0.07089611;0.03442360;0.30400673;43
MAGN;10.498;12793.966;17.70000;19.70000;-46.60000;3
GYRO;10.501;12793.967;-0.05939;-0.11265;0.10573;3
LIGH;10.503;12793.972;593.0;0
GYRO;10.505;12793.974;-0.06525;-0.12064;0.09561;3
MAGN;10.508;12793.977;19.40000;19.70000;-46.60000;3
ACCE;10.510;12793.978;0.00060;1.38205;9.93953;3
AHRS;10.512;12793.978;8.877892;1.165687;34.604290;0.07087440;0.03270035;0.29725480;55
LIGH;10.515;12793.982;593.0;0
GYRO;10.518;12793.982;-0.07111;-0.12597;0.07776;3
MAGN;10.519;12793.986;19.40000;19.70000;-46.60000;3
GYRO;10.522;12793.989;-0.06631;-0.12543;0.05726;3
LIGH;10.524;12793.991;518.0;0
ACCE;10.525;12793.992;-0.01676;1.35452;9.93414;3
AHRS;10.528;12793.992;8.798911;1.036725;34.758091;0.07051043;0.03152015;0.29846185;-42
MAGN;10.542;12793.996;19.40000;19.70000;-46.60000;3
GYRO;10.543;12793.997;-0.04661;-0.11984;0.03941;3
LIGH;10.543;12794.002;518.0;0
GYRO;10.544;12794.004;-0.02157;-0.11185;0.03116;3
ACCE;10.547;12794.005;-0.09158;1.37487;9.79647;3
AHRS;10.548;12794.005;8.748923;0.922148;34.879311;0.07036142;0.03051375;0.29940400;77
MAGN;10.550;12794.006;19.40000;19.70000;-46.60000;3
LIGH;10.552;12794.011;518.0;0
GYRO;10.552;12794.011;0.00506;-0.09907;0.02983;3
MAGN;10.553;12794.016;19.40000;19.70000;-46.60000;3
ACCE;10.555;12794.017;-0.10475;1.42455;9.66001;3
AHRS;10.559;12794.017;8.741547;0.871574;35.088421;0.07037731;0.03020329;0.30110893;-104
GYRO;10.561;12794.018;0.04128;-0.07510;0.02876;3
LIGH;10.562;12794.021;570.0;0
GYRO;10.562;12794.025;0.06738;-0.05326;0.02743;3
MAGN;10.563;12794.026;19.40000;19.70000;-46.60000;3
ACCE;10.564;12794.029;-0.07781;1.48441;9.47146;3
AHRS;10.568;12794.029;8.773834;0.810764;35.141403;0.07079123;0.02981616;0.30150640;31
LIGH;10.569;12794.031;570.0;0
GYRO;10.570;12794.033;0.08442;-0.03409;0.02610;3
MAGN;10.572;12794.035;19.40000;19.70000;-46.60000;3
GYRO;10.573;12794.040;0.08815;-0.02583;0.02317;3
LIGH;10.574;12794.042;600.0;0
ACCE;10.574;12794.042;-0.08679;1.49697;9.35774;3
AHRS;10.575;12794.042;8.837711;0.774109;35.153439;0.07141448;0.02968717;0.30157423;-21
MAGN;10.578;12794.046;14.40000;19.70000;-46.60000;3
GYRO;10.579;12794.047;0.08655;-0.01225;0.01571;3
LIGH;10.581;12794.051;600.0;0
GYRO;10.581;12794.053;0.08975;-0.00160;0.00320;3
ACCE;10.582;12794.055;-0.12510;1.57838;9.24461;3
AHRS;10.583;12794.055;8.902969;0.762978;32.937771;0.07254717;0.02836869;0.28312874;-67
MAGN;10.584;12794.056;19.70000;19.70000;-46.60000;3
GYRO;10.587;12794.060;0.09294;0.00959;-0.00719;3
LIGH;10.588;12794.061;600.0;0
MAGN;10.591;12794.065;19.70000;19.70000;-46.60000;3
ACCE;10.592;12794.067;-0.16700;1.71066;9.16321;3
AHRS;10.594;12794.067;8.947696;0.767864;34.235668;0.07258061;0.02934350;0.29393390;-121
GYRO;10.595;12794.068;0.08815;0.02344;-0.01625;3
LIGH;10.597;12794.071;498.0;0
GYRO;10.600;12794.075;0.07856;0.03515;-0.01465;3
MAGN;10.601;12794.076;19.70000;19.70000;-46.60000;3
ACCE;10.604;12794.079;-0.23164;1.80104;9.07522;3
AHRS;10.607;12794.079;9.024711;0.795524;34.536144;0.07307178;0.02996201;0.29643711;-14
LIGH;10.608;12794.081;498.0;0
GYRO;10.609;12794.083;0.06578;0.05007;-0.01012;3
MAGN;10.611;12794.085;19.70000;19.70000;-46.60000;3
GYRO;10.615;12794.089;0.05513;0.06818;-0.00453;3
LIGH;10.617;12794.091;498.0;0
ACCE;10.618;12794.093;-0.30706;1.81361;9.04290;3
AHRS;10.619;12794.093;9.084245;0.851233;34.734451;0.07336927;0.03070517;0.29811069;-96
MAGN;10.621;12794.095;19.70000;19.70000;-46.60000;3
GYRO;10.622;12794.096;0.04501;0.08948;0.00080;3
LIGH;10.627;12794.101;560.0;0
GYRO;10.628;12794.103;0.02690;0.10413;0.01491;3
MAGN;10.631;12794.105;20.20000;19.70000;-46.60000;3
ACCE;10.632;12794.106;-0.40642;1.80762;9.02734;3
AHRS;10.632;12794.106;9.121157;0.935902;35.098541;0.07335503;0.03173687;0.30118030;19
GYRO;10.637;12794.110;0.00453;0.10280;0.03063;3
LIGH;10.638;12794.111;560.0;0
MAGN;10.640;12794.115;19.70000;19.70000;-46.60000;3
GYRO;10.642;12794.117;-0.01358;0.08735;0.05246;3
SOUN;10.643;8.55;0.00026;22.31
ACCE;10.650;12794.118;-0.50637;1.70407;9.07762;3
AHRS;10.650;12794.118;9.121326;1.020351;35.069695;0.07314263;0.03241916;0.30099502;123
LIGH;10.651;12794.121;597.0;0
GYRO;10.652;12794.123;-0.02850;0.07004;0.06232;3
MAGN;10.652;12794.125;18.00000;19.70000;-46.60000;3
GYRO;10.656;12794.130;-0.04607;0.05087;0.06898;3
LIGH;10.657;12794.131;597.0;0
ACCE;10.657;12794.132;-0.33220;1.63584;9.10395;3
AHRS;10.658;12794.132;9.092699;1.063634;34.287373;0.07301299;0.03220553;0.29453188;49
MAGN;10.661;12794.136;20.00000;19.70000;-46.60000;3
GYRO;10.662;12794.137;-0.06205;0.04874;0.06738;3
LIGH;10.667;12794.141;597.0;0
ACCE;10.669;12794.143;-0.19932;1.54187;9.17757;3
AHRS;10.669;12794.143;9.068429;1.077425;34.634197;0.07267780;0.03247816;0.29742464;82
GYRO;10.670;12794.145;-0.07537;0.06258;0.05965;3
MAGN;10.671;12794.146;19.60000;19.70000;-46.60000;3
LIGH;10.677;12794.151;505.0;0
GYRO;10.678;12794.153;-0.08176;0.08282;0.04927;3
MAGN;10.681;12794.155;19.60000;19.70000;-46.60000;3
ACCE;10.682;12794.156;-0.19034;1.44370;9.24581;3
AHRS;10.683;12794.156;8.983306;1.131189;34.744961;0.07179948;0.03277410;0.29838869;63
WIFI;10.684;18164.357;SMC_LOPSI;00:13:f7:80:98:e4;-59
GYRO;10.688;12794.160;-0.08229;0.09374;0.04554;3
LIGH;10.688;12794.161;505.0;0
MAGN;10.691;12794.165;20.10000;19.70000;-46.20000;3
GYRO;10.692;12794.166;-0.06844;0.10147;0.04101;3
ACCE;10.694;12794.169;-0.24960;1.32399;9.38527;3
AHRS;10.695;12794.169;8.906860;1.199378;35.029331;0.07090459;0.03331811;0.30079985;-99
LIGH;10.697;12794.171;505.0;0
GYRO;10.698;12794.173;-0.04234;0.10280;0.04234;3
MAGN;10.701;12794.175;20.10000;19.70000;-46.20000;3
GYRO;10.705;12794.180;-0.01411;0.10173;0.04847;3
ACCE;10.706;12794.181;-0.24361;1.35811;9.47206;3
AHRS;10.707;12794.181;8.868625;1.269375;35.183964;0.07035784;0.03389382;0.30212966;76
LIGH;10.708;12794.181;580.0;0
MAGN;10.711;12794.185;20.10000;19.70000;-46.20000;3
GYRO;10.712;12794.187;0.01039;0.10493;0.05433;3
LIGH;10.716;12794.191;580.0;0
ACCE;10.719;12794.193;-0.13288;1.43233;9.60673;3
AHRS;10.719;12794.193;8.863774;1.299608;35.292423;0.07020556;0.03419822;0.30304787;38
GYRO;10.720;12794.194;0.03542;0.11372;0.06019;3
MAGN;10.721;12794.195;20.10000;19.70000;-46.20000;3
GYRO;10.726;12794.201;0.05406;0.12037;0.05726;3
LIGH;10.728;12794.201;590.0;0
MAGN;10.731;12794.206;15.00000;19.70000;-46.20000;3
ACCE;10.732;12794.207;-0.11073;1.47483;9.56783;3
AHRS;10.733;12794.207;8.888116;1.375749;33.034939;0.07087979;0.03350355;0.28432432;-56
GYRO;10.734;12794.208;0.06525;0.11292;0.05273;3
LIGH;10.737;12794.212;590.0;0
GYRO;10.740;12794.214;0.05939;0.09880;0.04900;3
MAGN;10.741;12794.216;20.20000;19.70000;-46.20000;3
ACCE;10.744;12794.219;-0.10415;1.55025;9.49600;3
AHRS;10.745;12794.219;8.929468;1.439345;33.704533;0.07086631;0.03455046;0.28993824;-66
GYRO;10.746;12794.221;0.04554;0.07483;0.04661;3
LIGH;10.747;12794.222;590.0;0
MAGN;10.751;12794.226;20.20000;19.70000;-46.20000;3
GYRO;10.753;12794.228;0.02370;0.04048;0.04421;3
LIGH;10.757;12794.232;495.0;0
ACCE;10.757;12794.232;-0.04190;1.49997;9.39185;3
AHRS;10.758;12794.232;8.946898;1.462039;34.227997;0.07079442;0.03510692;0.29430452;15
GYRO;10.760;12794.234;0.00666;0.01198;0.03249;3
MAGN;10.761;12794.236;20.20000;19.70000;-46.20000;3
LIGH;10.767;12794.241;495.0;0
GYRO;10.767;12794.242;-0.00666;-0.00639;0.00959;3
ACCE;10.769;12794.244;0.13408;1.45208;9.36552;3
AHRS;10.770;12794.244;8.934113;1.435121;34.587627;0.07064749;0.03507245;0.29727682;86
MAGN;10.771;12794.246;20.20000;19.70000;-46.20000;3
GYRO;10.774;12794.248;-0.02051;-0.01704;-0.01864;3
LIGH;10.777;12794.251;495.0;0
MAGN;10.781;12794.255;20.20000;19.70000;-46.20000;3
ACCE;10.782;12794.256;0.21907;1.48321;9.28232;3
AHRS;10.782;12794.256;8.921181;1.401773;35.082977;0.07047562;0.03506717;0.30136803;-55
GYRO;10.785;12794.258;-0.05193;-0.02503;-0.06551;3
LIGH;10.789;12794.261;572.0;0
GYRO;10.791;12794.264;-0.08016;-0.01917;-0.07963;3
MAGN;10.793;12794.266;20.20000;19.70000;-46.20000;3
ACCE;10.795;12794.269;-0.08320;1.72083;9.43316;3
AHRS;10.799;12794.269;8.861007;1.377348;35.312572;0.06997088;0.03484758;0.30326268;63
LIGH;10.803;12794.272;572.0;0
GYRO;10.808;12794.274;-0.11212;-0.03036;-0.05353;3
MAGN;10.810;12794.276;20.20000;19.70000;-46.20000;3
GYRO;10.811;12794.282;-0.11638;-0.03382;-0.01545;3
LIGH;10.814;12794.282;597.0;0
ACCE;10.815;12794.283;-0.05567;1.62447;9.82940;3
AHRS;10.818;12794.283;8.740095;1.334298;35.463547;0.06903701;0.03426360;0.30450037;40
MAGN;10.821;12794.287;19.80000;19.70000;-46.20000;3
GYRO;10.824;12794.288;-0.09827;-0.03675;0.01651;3
LIGH;10.829;12794.291;597.0;0
MAGN;10.830;12794.295;20.30000;19.70000;-46.20000;3
ACCE;10.831;12794.297;-0.04968;1.48680;9.93534;3
AHRS;10.832;12794.297;8.694377;1.305589;35.626896;0.06868590;0.03400287;0.30584103;49
GYRO;10.833;12794.298;-0.07324;-0.05513;0.03995;3
LIGH;10.834;12794.302;597.0;0
GYRO;10.834;12794.305;-0.05992;-0.06631;0.04607;3
MAGN;10.836;12794.307;20.30000;19.70000;-46.20000;3
ACCE;10.836;12794.309;0.05567;1.42874;10.04487;3
AHRS;10.837;12794.309;8.612538;1.220023;35.879929;0.06816291;0.03322754;0.30789387;-14
LIGH;10.838;12794.311;495.0;0
GYRO;10.838;12794.313;-0.05087;-0.05406;0.03435;3
MAGN;10.841;12794.315;20.30000;19.70000;-46.20000;3
GYRO;10.845;12794.319;-0.04234;-0.04474;0.02024;3
LIGH;10.848;12794.321;495.0;0
ACCE;10.848;12794.322;0.07183;1.27252;10.02512;3
AHRS;10.850;12794.322;8.547965;1.152178;36.038418;0.06776548;0.03258712;0.30917257;2
MAGN;10.852;12794.326;20.30000;19.70000;-46.20000;3
GYRO;10.853;12794.327;-0.01891;-0.04341;-0.00772;3
BLE4;10.854;2016;12;-91
BLE4;10.855;2016;10;-93
BLE4;10.857;2016;14;-94
BLE4;10.857;2016;11;-97
BLE4;10.858;2016;16;-97
BLE4;10.858;2016;15;-98
BLE4;10.858;2016;13;-98
BLE4;10.858;2016;9;-100
LIGH;10.859;12794.331;495.0;0
GYRO;10.859;12794.334;0.01838;-0.04048;-0.03941;3
ACCE;10.860;12794.335;0.01018;1.11630;9.97365;3
AHRS;10.861;12794.335;8.512331;1.101463;36.131802;0.06758118;0.03212691;0.30991936;-22
MAGN;10.862;12794.336;20.30000;19.70000;-46.20000;3
LIGH;10.867;12794.341;585.0;0
GYRO;10.867;12794.341;0.05673;-0.03143;-0.06338;3
MAGN;10.871;12794.345;20.30000;19.70000;-46.20000;3
ACCE;10.873;12794.347;-0.17837;1.32160;9.86291;3
AHRS;10.874;12794.347;8.520951;1.088500;36.292454;0.06764260;0.03213777;0.31123915;65
GYRO;10.877;12794.348;0.10946;-0.01465;-0.07084;3
LIGH;10.878;12794.351;585.0;0
MAGN;10.881;12794.355;20.30000;19.70000;-46.20000;3
GYRO;10.882;12794.356;0.14088;-0.01598;-0.04474;3
ACCE;10.885;12794.359;-0.41120;1.56940;9.62469;3
AHRS;10.887;12794.359;8.623900;1.090904;36.267555;0.06849461;0.03242116;0.31102192;74
LIGH;10.888;12794.361;587.0;0
GYRO;10.889;12794.363;0.14621;-0.02850;-0.00186;3
MAGN;10.890;12794.365;18.30000;19.70000;-46.20000;3
GYRO;10.895;12794.370;0.14035;-0.04634;0.04288;3
LIGH;10.898;12794.371;587.0;0
ACCE;10.898;12794.373;-0.41719;1.56521;9.54089;3
AHRS;10.899;12794.373;8.729273;1.069365;35.382851;0.06967366;0.03199088;0.30367258;-81
MAGN;10.901;12794.375;20.40000;19.70000;-46.20000;3
GYRO;10.902;12794.376;0.13342;-0.06179;0.06844;3
LIGH;10.906;12794.381;587.0;0
GYRO;10.908;12794.383;0.13076;-0.07723;0.08815;3
MAGN;10.910;12794.385;20.40000;19.70000;-46.20000;3
ACCE;10.912;12794.386;-0.31125;1.54187;9.51935;3
AHRS;10.912;12794.386;8.824621;1.010666;35.868488;0.07048453;0.03205497;0.30764627;-66
GYRO;10.915;12794.390;0.12384;-0.09001;0.10227;3
LIGH;10.916;12794.391;519.0;0
MAGN;10.920;12794.395;20.40000;19.70000;-46.20000;3
GYRO;10.922;12794.396;0.10946;-0.10147;0.10919;3
ACCE;10.924;12794.398;-0.29030;1.56102;9.36731;3
AHRS;10.924;12794.398;8.909736;0.928411;36.064510;0.07135585;0.03172392;0.30920538;-11
LIGH;10.927;12794.401;519.0;0
GYRO;10.928;12794.403;0.08975;-0.12064;0.12650;3
MAGN;10.931;12794.405;20.40000;19.70000;-46.20000;3
ACCE;10.935;12794.410;-0.24421;1.47303;9.26915;3
AHRS;10.936;12794.410;8.940659;0.877783;36.185452;0.07171516;0.03146401;0.31016943;25
GYRO;10.937;12794.411;0.06738;-0.13875;0.13582;3
LIGH;10.938;12794.412;519.0;0
MAGN;10.942;12794.416;20.40000;19.70000;-46.20000;3
GYRO;10.943;12794.418;0.05566;-0.14461;0.13396;3
LIGH;10.947;12794.422;592.0;0
ACCE;10.949;12794.423;-0.15921;1.44550;9.19493;3
AHRS;10.949;12794.423;8.982281;0.737858;36.373352;0.07238813;0.03053810;0.31162819;91
GYRO;10.950;12794.425;0.04980;-0.14008;0.12384;3
MAGN;10.951;12794.426;20.40000;19.70000;-46.20000;3
LIGH;10.957;12794.431;592.0;0
GYRO;10.958;12794.433;0.05140;-0.11904;0.10653;3
MAGN;10.961;12794.435;20.40000;19.70000;-46.20000;3
ACCE;10.962;12794.437;-0.09457;1.48441;9.14824;3
AHRS;10.963;12794.437;9.016921;0.605589;36.600628;0.07297539;0.02968379;0.31341609;126
GYRO;10.965;12794.440;0.05779;-0.09800;0.09587;3
LIGH;10.967;12794.441;591.0;0
MAGN;10.971;12794.445;17.00000;19.70000;-46.20000;3
GYRO;10.972;12794.447;0.07004;-0.07537;0.09747;3
ACCE;10.974;12794.449;-0.21308;1.48201;9.01896;3
AHRS;10.975;12794.449;9.059168;0.528727;35.271805;0.07386783;0.02830963;0.30236489;-24
LIGH;10.977;12794.451;591.0;0
GYRO;10.979;12794.453;0.08016;-0.05619;0.10866;3
MAGN;10.981;12794.456;20.20000;19.70000;-46.20000;3
ACCE;10.986;12794.460;-0.22984;1.52092;8.89925;3
AHRS;10.986;12794.460;9.090493;0.506371;35.635551;0.07409662;0.02844213;0.30535880;-81
GYRO;10.988;12794.461;0.09507;-0.04288;0.12437;3
LIGH;10.988;12794.462;591.0;0
MAGN;10.991;12794.466;20.20000;19.70000;-46.20000;3
GYRO;10.993;12794.468;0.10413;-0.03063;0.14195;3
LIGH;10.997;12794.472;499.0;0
ACCE;10.999;12794.474;-0.15143;1.66217;8.80707;3
AHRS;11.000;12794.474;9.176157;0.456532;35.941338;0.07486326;0.02845707;0.30784211;27
GYRO;11.001;12794.475;0.10733;-0.00080;0.16139;3
MAGN;11.002;12794.476;20.20000;19.70000;-46.20000;3
LIGH;11.007;12794.481;499.0;0
GYRO;11.008;12794.483;0.12064;0.04421;0.19920;3
MAGN;11.011;12794.486;20.20000;19.70000;-46.20000;3
ACCE;11.012;12794.487;-0.25977;1.81720;8.67659;3
AHRS;11.013;12794.487;9.285255;0.457498;36.115700;0.07571959;0.02887281;0.30926481;119
GYRO;11.015;12794.490;0.12810;0.05646;0.24288;3
LIGH;11.017;12794.491;499.0;0
MAGN;11.021;12794.496;20.20000;19.70000;-46.20000;3
GYRO;11.022;12794.497;0.12117;0.03595;0.30067;3
ACCE;11.024;12794.499;-0.38666;2.06081;8.28035;3
AHRS;11.025;12794.499;9.408732;0.471842;36.253498;0.07666671;0.02941618;0.31039032;65
LIGH;11.029;12794.501;582.0;0
GYRO;11.030;12794.504;0.09135;0.02770;0.35154;3
MAGN;11.039;12794.506;20.20000;19.70000;-46.20000;3
GYRO;11.040;12794.512;0.03222;0.03702;0.40880;3
LIGH;11.041;12794.512;582.0;0
ACCE;11.042;12794.514;-0.28311;2.25713;8.37312;3
AHRS;11.043;12794.514;9.493826;0.453974;36.305847;0.07740504;0.02953389;0.31079471;98
MAGN;11.050;12794.516;20.20000;19.30000;-46.20000;3
GYRO;11.051;12794.518;-0.02690;0.07137;0.46659;3
LIGH;11.052;12794.522;561.0;0
GYRO;11.053;12794.525;-0.07856;0.13209;0.49029;3
ACCE;11.054;12794.527;-0.02454;1.80523;8.90164;3
AHRS;11.056;12794.527;9.461750;0.464443;36.625164;0.07702895;0.02974833;0.31344521;-84
MAGN;11.057;12794.528;16.10000;19.30000;-46.20000;3
LIGH;11.058;12794.531;561.0;0
GYRO;11.059;12794.533;-0.11265;0.23462;0.45860;3
MAGN;11.061;12794.536;21.00000;19.30000;-46.20000;3
ACCE;11.065;12794.539;0.08140;1.37906;9.15603;3
AHRS;11.066;12794.539;9.398449;0.523950;35.541855;0.07662427;0.02934375;0.30453974;-6
GYRO;11.067;12794.540;-0.11638;0.28656;0.40107;3
LIGH;11.068;12794.542;561.0;0
MAGN;11.071;12794.546;20.50000;19.30000;-46.20000;3
GYRO;11.072;12794.547;-0.11851;0.31798;0.33023;3
LIGH;11.078;12794.552;496.0;0
ACCE;11.078;12794.552;0.15024;1.27192;9.43675;3
AHRS;11.079;12794.552;9.282559;0.693602;36.074192;0.07507108;0.03079056;0.30907738;-26
GYRO;11.081;12794.554;-0.12863;0.34674;0.25140;3
MAGN;11.082;12794.556;20.50000;19.30000;-46.20000;3
SOUN;11.084;18.29;0.00056;28.91
GYRO;11.091;12794.562;-0.14195;0.35713;0.18163;3
LIGH;11.092;12794.562;496.0;0
ACCE;11.092;12794.564;-0.01975;1.24020;9.63367;3
AHRS;11.093;12794.564;9.141300;0.946643;36.186844;0.07318784;0.03257519;0.31019479;-73
MAGN;11.094;12794.566;21.10000;19.30000;-46.20000;3
GYRO;11.095;12794.568;-0.14354;0.35047;0.11718;3
LIGH;11.097;12794.572;496.0;0
GYRO;11.101;12794.575;-0.12277;0.34594;0.10067;3
MAGN;11.102;12794.577;21.10000;19.30000;-46.20000;3
ACCE;11.103;12794.578;-0.43754;1.26773;9.97065;3
AHRS;11.105;12794.578;9.011023;1.211396;36.587521;0.07127269;0.03466211;0.31369004;-11
LIGH;11.107;12794.581;605.0;0
GYRO;11.109;12794.583;-0.07590;0.33503;0.11372;3
MAGN;11.111;12794.586;21.10000;18.90000;-46.20000;3
ACCE;11.116;12794.590;-0.50159;1.15820;9.95090;3
AHRS;11.117;12794.590;8.948160;1.367570;36.800865;0.07025899;0.03591136;0.31555524;55
LIGH;11.119;12794.592;605.0;0
GYRO;11.119;12794.592;-0.01944;0.29987;0.14408;3
MAGN;11.121;12794.596;21.10000;18.90000;-46.20000;3
GYRO;11.124;12794.599;0.03435;0.27484;0.15899;3
LIGH;11.127;12794.601;581.0;0
ACCE;11.129;12794.603;-0.24181;1.10014;9.90840;3
AHRS;11.129;12794.603;8.916599;1.593021;36.965332;0.06932324;0.03778487;0.31705281;30
MAGN;11.131;12794.606;16.50000;18.90000;-46.20000;3
GYRO;11.132;12794.607;0.09294;0.27537;0.15366;3
LIGH;11.137;12794.611;581.0;0
GYRO;11.139;12794.614;0.13449;0.30573;0.13076;3
MAGN;11.141;12794.616;21.50000;18.90000;-46.20000;3
ACCE;11.142;12794.617;0.01377;1.14563;9.85633;3
AHRS;11.143;12794.617;8.978921;1.794694;35.562580;0.06975932;0.03876836;0.30557734;-89
GYRO;11.146;12794.621;0.17550;0.35021;0.10227;3
LIGH;11.148;12794.622;581.0;0
MAGN;11.153;12794.628;20.80000;18.90000;-46.20000;3
GYRO;11.158;12794.628;0.21438;0.39947;0.07137;3
ACCE;11.159;12794.630;-0.01556;1.15820;9.77433;3
AHRS;11.161;12794.630;9.113237;2.079977;35.742664;0.07004605;0.04159570;0.30723247;97
LIGH;11.164;12794.631;516.0;0
MAGN;11.165;12794.636;21.20000;18.90000;-46.20000;3
GYRO;11.171;12794.637;0.24261;0.43037;0.04447;3
LIGH;11.173;12794.642;516.0;0
ACCE;11.174;12794.643;-0.09876;1.28808;9.75039;3
AHRS;11.175;12794.643;9.204499;2.259641;35.886311;0.07026570;0.04341270;0.30852547;114
GYRO;11.180;12794.645;0.26818;0.44448;0.01997;3
MAGN;11.183;12794.646;21.70000;18.90000;-46.20000;3
LIGH;11.185;12794.652;516.0;0
GYRO;11.188;12794.653;0.30120;0.44635;0.00053;3
MAGN;11.190;12794.656;21.30000;18.90000;-46.20000;3
ACCE;11.192;12794.657;-0.22386;1.39163;9.77972;3
AHRS;11.194;12794.657;9.448631;2.663076;35.520809;0.07135072;0.04717148;0.30574149;124
GYRO;11.200;12794.660;0.32837;0.44395;-0.00985;3
LIGH;11.202;12794.662;585.0;0
MAGN;11.203;12794.666;21.70000;18.90000;-46.20000;3
GYRO;11.204;12794.667;0.34861;0.43143;-0.00905;3
ACCE;11.208;12794.669;-0.39325;1.51194;9.70071;3
AHRS;11.210;12794.669;9.696239;3.000745;35.518845;0.07250170;0.05061640;0.30593285;18
LIGH;11.213;12794.671;585.0;0
GYRO;11.214;12794.674;0.35553;0.39095;0.00426;3
MAGN;11.218;12794.676;21.70000;18.90000;-46.20000;3
GYRO;11.219;12794.682;0.34275;0.33849;0.01891;3
LIGH;11.221;12794.681;572.0;0
ACCE;11.223;12794.683;-0.46926;1.80463;9.60254;3
AHRS;11.225;12794.683;9.979301;3.291922;35.145962;0.07424335;0.05352821;0.30303377;-59
MAGN;11.228;12794.686;17.60000;18.90000;-46.20000;3
GYRO;11.229;12794.688;0.29375;0.30786;0.02104;3
LIGH;11.230;12794.691;572.0;0
MAGN;11.231;12794.695;21.90000;18.90000;-45.80000;3
GYRO;11.232;12794.697;0.21385;0.30520;0.00932;3
ACCE;11.233;12794.698;-0.44772;1.99676;9.46548;3
AHRS;11.234;12794.698;10.199410;3.543417;33.746002;0.07608363;0.05525700;0.29159406;81
LIGH;11.235;12794.702;572.0;0
GYRO;11.237;12794.703;0.13289;0.28203;0.00639;3
MAGN;11.238;12794.706;22.70000;18.50000;-45.80000;3
GYRO;11.239;12794.710;0.05566;0.25620;0.00320;3
LIGH;11.239;12794.711;480.0;0
ACCE;11.240;12794.712;-0.46088;2.03268;9.38048;3
AHRS;11.241;12794.712;10.279387;3.738189;34.321003;0.07596599;0.05745649;0.29649854;4
MAGN;11.243;12794.716;22.70000;18.50000;-45.80000;3
GYRO;11.243;12794.717;0.00027;0.25327;0.00373;3
LIGH;11.280;12794.721;480.0;0
GYRO;11.281;12794.724;-0.01997;0.27191;0.00959;3
ACCE;11.281;12794.725;-0.54528;2.00634;9.51695;3
AHRS;11.282;12794.725;10.276815;3.928727;34.879147;0.07516311;0.05939677;0.30124885;100
MAGN;11.283;12794.726;22.30000;18.50000;-45.40000;3
GYRO;11.283;12794.730;-0.01305;0.30227;0.03036;3
LIGH;11.284;12794.731;480.0;0
MAGN;11.284;12794.735;22.30000;18.50000;-45.40000;3
GYRO;11.285;12794.737;0.01039;0.32970;0.05619;3
ACCE;11.287;12794.738;-0.67038;1.97163;9.48343;3
AHRS;11.287;12794.738;10.281606;4.152251;35.113537;0.07448963;0.06141208;0.30333489;-31
LIGH;11.288;12794.741;587.0;0
GYRO;11.289;12794.743;0.05513;0.36485;0.08948;3
MAGN;11.289;12794.745;22.30000;18.50000;-45.40000;3
ACCE;11.290;12794.750;-0.68175;1.94708;9.35355;3
AHRS;11.290;12794.750;10.312655;4.279399;34.934589;0.07450799;0.06242810;0.30193904;-94
GYRO;11.291;12794.751;0.10519;0.40533;0.12330;3
LIGH;11.292;12794.751;587.0;0
GYRO;11.292;12794.758;0.16698;0.45407;0.14221;3
LIGH;11.293;12794.761;567.0;0
ACCE;11.293;12794.762;-0.47764;1.80463;9.26915;3
AHRS;11.294;12794.762;10.425412;4.599481;35.049984;0.07453353;0.06544245;0.30311137;-85
MAGN;11.294;12794.764;18.60000;18.50000;-45.40000;3
GYRO;11.295;12794.765;0.22610;0.49908;0.13529;3
LIGH;11.297;12794.771;567.0;0
GYRO;11.299;12794.772;0.29215;0.51133;0.12677;3
ACCE;11.300;12794.774;-0.71407;1.72083;9.06445;3
AHRS;11.300;12794.774;10.638960;4.995351;33.274590;0.07632017;0.06809319;0.28867921;-54
MAGN;11.301;12794.775;22.50000;18.50000;-45.40000;3
GYRO;11.308;12794.779;0.36139;0.50707;0.13049;3
LIGH;11.308;12794.781;567.0;0
MAGN;11.314;12794.785;22.90000;18.50000;-45.00000;3
GYRO;11.314;12794.786;0.42690;0.48976;0.13449;3
ACCE;11.315;12794.787;-0.85413;1.73400;8.98065;3
AHRS;11.317;12794.787;10.934777;5.354196;33.444061;0.07777255;0.07191315;0.29036921;-9
LIGH;11.317;12794.791;467.0;0
GYRO;11.318;12794.792;0.51479;0.44555;0.13769;3
MAGN;11.322;12794.795;22.90000;18.50000;-45.00000;3
GNSS;11.324;1490625608.000;40.313379;-3.483552;591.000;0.000;11.0;0.0;23;16
ACCE;11.326;12794.799;-0.90381;1.78607;8.87471;3
AHRS;11.327;12794.799;11.131568;5.517492;33.150063;0.07918513;0.07354908;0.28807092;-19
GYRO;11.327;12794.799;0.59468;0.40240;0.13848;3
LIGH;11.328;12794.801;467.0;0
GNSS;11.329;1490625608.000;40.313379;-3.483552;591.000;0.000;11.0;0.0;23;16
MAGN;11.334;12794.805;22.90000;18.50000;-45.00000;3
GYRO;11.334;12794.806;0.63942;0.40400;0.11824;3
LIGH;11.336;12794.811;467.0;0
ACCE;11.337;12794.811;-0.58897;1.80702;8.78373;3
AHRS;11.338;12794.811;11.608139;5.799320;33.106125;0.08247326;0.07701643;0.28798345;94
GYRO;11.339;12794.812;0.62984;0.43276;0.07670;3
MAGN;11.340;12794.815;22.90000;18.10000;-45.00000;3
GYRO;11.344;12794.819;0.55048;0.48470;-0.00373;3
LIGH;11.347;12794.821;561.0;0
ACCE;11.348;12794.823;-0.49919;2.11049;8.62511;3
AHRS;11.349;12794.823;12.047805;6.114755;32.700050;0.08562467;0.08039645;0.28492263;50
MAGN;11.350;12794.825;22.90000;18.10000;-45.00000;3
GYRO;11.351;12794.826;0.40134;0.53396;-0.10759;3
LIGH;11.356;12794.831;561.0;0
GYRO;11.358;12794.832;0.24688;0.51585;-0.19388;3
MAGN;11.360;12794.835;23.50000;18.10000;-44.60000;3
ACCE;11.361;12794.836;-1.02292;2.29963;8.37851;3
AHRS;11.362;12794.836;12.299026;6.551202;32.349232;0.08688963;0.08435351;0.28238881;-68
GYRO;11.370;12794.839;0.08282;0.41572;-0.27564;3
LIGH;11.371;12794.841;525.0;0
MAGN;11.371;12794.845;19.30000;18.10000;-44.60000;3
GYRO;11.372;12794.846;-0.02264;0.30546;-0.31905;3
ACCE;11.373;12794.848;-1.65260;2.40677;8.72208;3
AHRS;11.373;12794.848;12.310341;6.903295;30.444874;0.08755476;0.08586062;0.26680875;-24
LIGH;11.377;12794.851;525.0;0
GYRO;11.378;12794.853;-0.11212;0.18962;-0.33476;3
MAGN;11.380;12794.855;23.70000;18.10000;-44.60000;3
ACCE;11.384;12794.859;-1.67893;2.42473;9.09617;3
AHRS;11.385;12794.859;12.268190;7.038205;31.132786;0.08636454;0.08741251;0.27263367;-5
GYRO;11.387;12794.860;-0.16432;0.11025;-0.33556;3
LIGH;11.387;12794.861;525.0;0
MAGN;11.390;12794.865;23.70000;17.70000;-44.60000;3
GYRO;11.392;12794.866;-0.17390;0.08602;-0.33822;3
LIGH;11.398;12794.872;448.0;0
ACCE;11.399;12794.874;-1.19231;1.96325;8.89027;3
AHRS;11.400;12794.874;12.093872;7.169180;31.649862;0.08419743;0.08848853;0.27698770;-13
GYRO;11.400;12794.875;-0.16645;0.07111;-0.36805;3
MAGN;11.401;12794.876;23.70000;17.70000;-44.60000;3
LIGH;11.407;12794.881;448.0;0
GYRO;11.408;12794.882;-0.17231;0.08016;-0.44821;3
MAGN;11.410;12794.885;23.70000;17.70000;-44.60000;3
ACCE;11.411;12794.886;-0.79368;1.52870;8.70532;3
AHRS;11.412;12794.886;11.865368;7.287724;32.583065;0.08127601;0.08961230;0.28476351;89
GYRO;11.414;12794.889;-0.19841;0.10173;-0.54595;3
LIGH;11.416;12794.891;448.0;0
MAGN;11.420;12794.895;23.70000;17.70000;-44.60000;3
GYRO;11.421;12794.896;-0.24155;0.19042;-0.65700;3
ACCE;11.423;12794.898;-0.56324;1.52152;8.60955;3
AHRS;11.424;12794.898;11.614264;7.455210;32.595463;0.07875799;0.09041438;0.28491163;89
LIGH;11.427;12794.902;531.0;0
GYRO;11.428;12794.903;-0.26712;0.25034;-0.75314;3
MAGN;11.431;12794.905;23.70000;17.70000;-44.60000;3
GYRO;11.435;12794.909;-0.23995;0.28656;-0.81093;3
LIGH;11.438;12794.911;531.0;0
ACCE;11.439;12794.911;-0.72903;1.48680;8.92918;3
AHRS;11.441;12794.911;11.307673;7.749876;32.614098;0.07545573;0.09214383;0.28516999;-15
MAGN;11.443;12794.915;23.70000;17.70000;-44.60000;3
GYRO;11.444;12794.916;-0.16591;0.38057;-0.86020;3
LIGH;11.447;12794.922;535.0;0
GYRO;11.448;12794.923;-0.07377;0.50041;-0.92039;3
ACCE;11.449;12794.924;-0.45310;1.25097;9.16500;3
AHRS;11.450;12794.924;11.077090;8.170605;32.285507;0.07275946;0.09487932;0.28263518;-87
MAGN;11.451;12794.925;19.60000;17.70000;-44.60000;3
GYRO;11.455;12794.930;0.01891;0.61439;-1.00641;3
LIGH;11.457;12794.931;535.0;0
MAGN;11.461;12794.935;24.30000;17.70000;-44.60000;3
ACCE;11.462;12794.936;-0.18316;0.74699;8.90404;3
AHRS;11.462;12794.936;10.972034;8.406376;31.344572;0.07209250;0.09600176;0.27492076;-120
GYRO;11.463;12794.937;0.13183;0.77072;-1.17765;3
LIGH;11.467;12794.941;535.0;0
GYRO;11.469;12794.944;0.18456;0.85860;-1.33984;3
MAGN;11.471;12794.945;24.70000;17.70000;-44.20000;3
ACCE;11.474;12794.948;-0.58658;0.70210;8.87650;3
AHRS;11.474;12794.948;10.876840;9.202302;31.212772;0.06950362;0.10232881;0.27427560;48
LIGH;11.477;12794.951;448.0;0
GYRO;11.477;12794.952;0.20426;0.93504;-1.52306;3
MAGN;11.481;12794.955;24.20000;18.10000;-44.20000;3
GYRO;11.483;12794.958;0.20693;1.00614;-1.65835;3
LIGH;11.487;12794.961;448.0;0
ACCE;11.489;12794.961;-1.53887;0.78051;9.25479;3
AHRS;11.489;12794.961;10.756947;10.232284;30.212929;0.06699672;0.11004536;0.26650223;-1
GYRO;11.491;12794.965;0.24528;1.06367;-1.71801;3
MAGN;11.491;12794.966;24.20000;18.10000;-44.20000;3
LIGH;11.497;12794.972;448.0;0
GYRO;11.498;12794.973;0.31399;1.08710;-1.80616;3
ACCE;11.499;12794.974;-1.73101;0.59855;9.11353;3
AHRS;11.500;12794.974;10.636518;11.439439;28.820633;0.06462925;0.11906301;0.25550613;-110
MAGN;11.501;12794.976;24.60000;18.10000;-44.20000;3
GYRO;11.505;12794.980;0.28949;1.04183;-1.89324;3
LIGH;11.507;12794.981;505.0;0
MAGN;11.511;12794.985;24.60000;18.90000;-43.80000;3
ACCE;11.512;12794.986;-1.79326;0.43215;8.80827;3
AHRS;11.512;12794.986;10.528975;11.956329;28.502218;0.06291565;0.12298285;0.25306252;29
GYRO;11.513;12794.987;0.20746;0.95794;-2.05703;3
LIGH;11.517;12794.991;505.0;0
GYRO;11.519;12794.994;0.13076;0.91027;-2.25676;3
MAGN;11.520;12794.995;25.10000;19.40000;-43.80000;3
ACCE;11.524;12794.998;-1.40599;-0.23882;8.76218;3
AHRS;11.524;12794.998;10.181565;12.988316;27.359474;0.05902122;0.13031051;0.24380146;57
GYRO;11.526;12795.000;0.07483;0.88630;-2.48287;3
LIGH;11.527;12795.002;460.0;0
MAGN;11.531;12795.006;19.70000;20.50000;-43.80000;3
GYRO;11.532;12795.007;0.04341;0.85567;-2.78593;3
LIGH;11.537;12795.011;460.0;0
ACCE;11.537;12795.011;-1.41258;-1.15939;8.54730;3
AHRS;11.538;12795.011;9.618983;13.932621;23.060970;0.05738603;0.13505512;0.20767874;-78
GYRO;11.539;12795.013;0.02850;0.86579;-3.08021;3
MAGN;11.541;12795.015;24.90000;21.30000;-43.40000;3
GYRO;11.553;12795.020;0.03116;0.89029;-3.43787;3
LIGH;11.555;12795.022;460.0;0
ACCE;11.557;12795.024;-1.82737;-1.66098;7.88949;3
AHRS;11.560;12795.024;8.500740;15.516096;22.471687;0.04579882;0.14634764;0.20234656;-98
MAGN;11.563;12795.026;24.90000;22.80000;-43.40000;3
GYRO;11.564;12795.027;0.03116;0.89243;-3.73908;3
LIGH;11.567;12795.032;328.0;0
GYRO;11.569;12795.033;0.01039;0.93104;-4.03629;3
MAGN;11.571;12795.035;24.90000;23.20000;-43.00000;3
ACCE;11.572;12795.036;-3.15675;-1.31861;8.71011;3
AHRS;11.573;12795.036;7.947094;16.105574;21.898884;0.04081929;0.15023699;0.19714831;125
GYRO;11.575;12795.040;-0.00506;1.07432;-4.20673;3
LIGH;11.577;12795.041;328.0;0
MAGN;11.578;12795.045;24.90000;24.40000;-43.00000;3
GYRO;11.579;12795.046;0.05087;1.18617;-4.17317;3
ACCE;11.580;12795.048;-5.05356;-0.77452;9.76355;3
AHRS;11.581;12795.048;6.915174;17.475327;19.530924;0.03302652;0.15954766;0.17637068;-53
LIGH;11.583;12795.052;328.0;0
GYRO;11.584;12795.053;0.17231;1.36008;-4.05466;3
MAGN;11.585;12795.055;24.10000;26.10000;-42.40000;3
GYRO;11.586;12795.060;0.29748;1.47140;-3.89674;3
LIGH;11.588;12795.061;427.0;0
ACCE;11.588;12795.062;-6.07828;-0.48662;9.90541;3
AHRS;11.590;12795.062;6.028155;19.050514;17.196470;0.02656735;0.17114893;0.15584314;96
MAGN;11.591;12795.065;24.10000;27.10000;-42.40000;3
GYRO;11.592;12795.066;0.43543;1.43704;-3.70526;3
LIGH;11.598;12795.072;427.0;0
GYRO;11.599;12795.073;0.53929;1.23331;-3.57316;3
ACCE;11.602;12795.074;-5.96216;-0.62369;8.84658;3
AHRS;11.603;12795.074;5.308930;20.555916;14.011729;0.02349005;0.18245965;0.12808655;53
MAGN;11.608;12795.076;23.70000;28.00000;-41.80000;3
GYRO;11.610;12795.080;0.59522;0.94995;-3.55958;3
LIGH;11.612;12795.082;326.0;0
MAGN;11.613;12795.085;18.00000;28.00000;-41.40000;3
ACCE;11.615;12795.087;-5.01825;-0.88406;8.39108;3
AHRS;11.619;12795.087;4.938409;21.137899;10.513712;0.02538403;0.18635789;0.09785168;49
GYRO;11.621;12795.088;0.60267;0.67511;-3.66531;3
LIGH;11.623;12795.092;326.0;0
GYRO;11.624;12795.094;0.63037;0.41892;-3.80113;3
MAGN;11.627;12795.095;22.50000;29.40000;-41.00000;3
ACCE;11.629;12795.099;-4.53402;-0.75776;8.21151;3
AHRS;11.630;12795.099;4.212349;21.883493;9.598367;0.02008723;0.19203649;0.08903856;114
LIGH;11.633;12795.102;326.0;0
GYRO;11.634;12795.102;0.64635;0.26632;-3.88209;3
MAGN;11.637;12795.106;22.50000;29.40000;-41.00000;3
GYRO;11.638;12795.108;0.65647;0.24661;-3.91005;3
ACCE;11.639;12795.111;-4.70461;-0.68354;8.70232;3
AHRS;11.641;12795.111;3.426473;22.363913;7.868899;0.01596021;0.19539437;0.07306665;-97
LIGH;11.644;12795.113;300.0;0
GYRO;11.645;12795.115;0.66606;0.34648;-3.86398;3
MAGN;11.646;12795.117;21.90000;30.30000;-41.00000;3
LIGH;11.649;12795.122;300.0;0
ACCE;11.651;12795.124;-4.87639;-0.00180;8.86752;3
AHRS;11.653;12795.124;3.055036;22.649359;8.479753;0.01155370;0.19769394;0.07768735;6
GYRO;11.655;12795.125;0.68310;0.55447;-3.74361;3
MAGN;11.659;12795.127;20.80000;31.30000;-41.00000;3
LIGH;11.660;12795.131;300.0;0
GYRO;11.662;12795.133;0.65487;0.67911;-3.63974;3
MAGN;11.664;12795.136;20.80000;31.30000;-41.00000;3
ACCE;11.668;12795.137;-5.08888;0.62788;8.28094;3
AHRS;11.670;12795.137;2.190402;23.535580;5.997045;0.00801986;0.20460811;0.05509422;-85
GYRO;11.673;12795.140;0.59202;0.71080;-3.56597;3
LIGH;11.675;12795.141;306.0;0
MAGN;11.678;12795.145;19.60000;32.50000;-41.00000;3
GYRO;11.679;12795.147;0.49029;0.69082;-3.46744;3
ACCE;11.680;12795.149;-5.35882;1.28150;7.86435;3
AHRS;11.680;12795.149;1.527090;24.249443;3.159038;0.00723465;0.21030112;0.02974497;-6
LIGH;11.682;12795.151;306.0;0
GYRO;11.682;12795.153;0.38110;0.64875;-3.34094;3
MAGN;11.683;12795.156;19.60000;32.50000;-41.00000;3
SOUN;11.684;31.94;0.00097;33.76
GYRO;11.692;12795.160;0.27777;0.62611;-3.18754;3
LIGH;11.693;12795.161;286.0;0
ACCE;11.693;12795.163;-5.47315;1.89860;8.14029;3
AHRS;11.694;12795.163;0.804669;24.877598;1.736644;0.00359224;0.21547052;0.01631074;56
MAGN;11.695;12795.165;12.60000;32.90000;-40.50000;3
GYRO;11.698;12795.167;0.19681;0.63144;-3.04133;3
LIGH;11.699;12795.172;286.0;0
GYRO;11.699;12795.173;0.11478;0.68124;-2.87355;3
MAGN;11.701;12795.175;18.10000;33.60000;-40.50000;3
ACCE;11.702;12795.176;-5.27562;1.96863;8.65504;3
AHRS;11.703;12795.176;0.053703;25.456985;-1.958309;0.00422223;0.22029129;-0.01656544;61
GYRO;11.707;12795.180;0.05779;0.76939;-2.71270;3
LIGH;11.708;12795.181;286.0;0
MAGN;11.711;12795.185;17.60000;34.30000;-40.50000;3
GYRO;11.712;12795.187;0.02637;0.82957;-2.55983;3
ACCE;11.714;12795.189;-5.64433;1.72023;8.64606;3
AHRS;11.715;12795.189;-0.699268;26.135916;-3.497169;0.00095782;0.22617845;-0.03110215;30
LIGH;11.718;12795.191;265.0;0
GYRO;11.719;12795.193;0.01411;0.87432;-2.36196;3
MAGN;11.721;12795.195;17.60000;34.30000;-40.10000;3
GYRO;11.728;12795.200;0.03063;0.87245;-2.15982;3
LIGH;11.729;12795.202;265.0;0
ACCE;11.729;12795.202;-5.69880;1.37248;9.19553;3
AHRS;11.730;12795.202;-1.373133;26.839470;-4.379488;-0.00277987;0.23234218;-0.03994193;-122
MAGN;11.731;12795.206;17.20000;34.80000;-40.10000;3
GYRO;11.732;12795.207;0.04714;0.85168;-2.00563;3
LIGH;11.737;12795.211;265.0;0
GYRO;11.739;12795.214;0.02690;0.80960;-1.92200;3
ACCE;11.741;12795.215;-5.51026;0.75956;9.08959;3
AHRS;11.742;12795.215;-1.986826;27.485237;-5.691369;-0.00502816;0.23806824;-0.05233128;109
MAGN;11.743;12795.216;17.20000;34.80000;-40.10000;3
GYRO;11.747;12795.222;-0.05246;0.69961;-1.87380;3
LIGH;11.748;12795.221;269.0;0
MAGN;11.751;12795.226;16.10000;35.70000;-40.10000;3
ACCE;11.753;12795.227;-5.78679;0.68235;9.34936;3
AHRS;11.753;12795.227;-2.331962;27.817001;-6.310797;-0.00649389;0.24104519;-0.05830321;77
GYRO;11.754;12795.228;-0.18083;0.50494;-1.83652;3
LIGH;11.757;12795.231;269.0;0
MAGN;11.761;12795.235;16.10000;35.70000;-39.70000;3
GYRO;11.762;12795.236;-0.32784;0.25273;-1.79470;3
ACCE;11.765;12795.239;-5.56951;0.63865;9.83598;3
AHRS;11.767;12795.239;-3.175951;28.081924;-7.555201;-0.01084718;0.24376662;-0.07059954;109
LIGH;11.768;12795.241;254.0;0
GYRO;11.769;12795.243;-0.45513;0.06258;-1.77446;3
MAGN;11.770;12795.245;9.10000;36.20000;-39.70000;3
GYRO;11.775;12795.250;-0.54994;-0.10839;-1.76248;3
LIGH;11.777;12795.251;254.0;0
ACCE;11.778;12795.253;-4.95181;-0.18196;9.93713;3
AHRS;11.779;12795.253;-4.121551;27.977146;-10.982616;-0.01161583;0.24380249;-0.10144932;42
MAGN;11.781;12795.255;15.10000;36.20000;-39.70000;3
GYRO;11.782;12795.257;-0.61652;-0.28549;-1.74410;3
LIGH;11.787;12795.261;254.0;0
GYRO;11.788;12795.263;-0.61812;-0.39282;-1.71667;3
MAGN;11.791;12795.265;14.20000;36.60000;-39.70000;3
ACCE;11.792;12795.266;-4.42568;-1.17735;10.04068;3
AHRS;11.792;12795.266;-5.196998;27.583946;-9.953929;-0.02320270;0.24107413;-0.09493465;-44
GYRO;11.797;12795.270;-0.56592;-0.43010;-1.69244;3
LIGH;11.798;12795.271;243.0;0
MAGN;11.801;12795.275;13.00000;37.20000;-39.30000;3
GYRO;11.802;12795.277;-0.44981;-0.46286;-1.65515;3
ACCE;11.804;12795.279;-4.22936;-1.54665;9.86830;3
AHRS;11.805;12795.279;-6.163763;27.097065;-10.681933;-0.03026520;0.23777959;-0.10290166;17
LIGH;11.807;12795.281;243.0;0
GYRO;11.809;12795.283;-0.29162;-0.44208;-1.60402;3
MAGN;11.811;12795.285;13.00000;37.20000;-39.30000;3
GYRO;11.815;12795.290;-0.10839;-0.37950;-1.52839;3
LIGH;11.817;12795.291;243.0;0
ACCE;11.817;12795.292;-4.22816;-1.35392;9.51336;3
AHRS;11.818;12795.292;-6.859173;26.634174;-10.594112;-0.03673787;0.23431976;-0.10339660;79
MAGN;11.821;12795.296;12.50000;37.20000;-39.30000;3
GYRO;11.822;12795.297;0.03968;-0.30546;-1.45222;3
LIGH;11.827;12795.301;261.0;0
ACCE;11.829;12795.303;-4.11025;-0.86790;9.05487;3
AHRS;11.829;12795.303;-7.082927;26.429611;-10.834222;-0.03832642;0.23282395;-0.10578814;-1
GYRO;11.831;12795.305;0.20107;-0.19228;-1.36514;3
MAGN;11.831;12795.306;12.10000;37.20000;-39.30000;3
LIGH;11.836;12795.311;261.0;0
GYRO;11.838;12795.313;0.31079;-0.07031;-1.29137;3
MAGN;11.840;12795.315;11.40000;37.60000;-39.30000;3
ACCE;11.842;12795.316;-4.11204;-0.58778;8.88069;3
AHRS;11.842;12795.316;-7.385069;26.141436;-11.009899;-0.04079413;0.23066129;-0.10774995;42
GYRO;11.845;12795.319;0.38696;0.03329;-1.22665;3
LIGH;11.847;12795.321;259.0;0
MAGN;11.853;12795.325;4.80000;37.60000;-38.90000;3
GYRO;11.854;12795.327;0.47964;0.13342;-1.15421;3
ACCE;11.855;12795.329;-4.30537;-0.54648;9.30207;3
AHRS;11.857;12795.329;-7.455708;26.060825;-14.811236;-0.03381515;0.23127891;-0.13984530;24
LIGH;11.858;12795.331;259.0;0
GYRO;11.859;12795.333;0.58137;0.22078;-1.06926;3
MAGN;11.861;12795.335;10.20000;37.60000;-38.90000;3
GYRO;11.865;12795.340;0.65966;0.29108;-0.99629;3
LIGH;11.867;12795.341;259.0;0
ACCE;11.867;12795.342;-4.31016;-0.54588;9.34517;3
AHRS;11.868;12795.342;-7.341388;26.118900;-14.619241;-0.03316878;0.23160067;-0.13803513;-95
BLE4;11.870;2016;12;-90
BLE4;11.870;2016;10;-93
BLE4;11.870;2016;14;-94
BLE4;11.871;2016;16;-96
BLE4;11.871;2016;11;-98
BLE4;11.871;2016;15;-98
BLE4;11.871;2016;13;-98
BLE4;11.872;2016;9;-100
MAGN;11.872;12795.346;10.70000;37.60000;-38.90000;3
GYRO;11.873;12795.347;0.69162;0.30786;-0.95847;3
LIGH;11.877;12795.351;243.0;0
GYRO;11.879;12795.354;0.69375;0.27484;-0.93876;3
ACCE;11.880;12795.355;-4.54360;-0.29568;9.05966;3
AHRS;11.881;12795.355;-7.140439;26.229715;-14.746429;-0.03108355;0.23237395;-0.13875504;47
MAGN;11.882;12795.356;10.00000;37.60000;-38.90000;3
LIGH;11.886;12795.361;243.0;0
GYRO;11.887;12795.361;0.67192;0.18615;-0.92651;3
MAGN;11.891;12795.365;10.00000;37.60000;-38.90000;3
ACCE;11.892;12795.367;-4.54120;-0.09577;8.99980;3
AHRS;11.893;12795.367;-6.998994;26.251427;-14.069510;-0.03123759;0.23223895;-0.13280639;-3
GYRO;11.894;12795.368;0.60267;0.02583;-0.92785;3
LIGH;11.897;12795.371;243.0;0
GYRO;11.900;12795.375;0.52065;-0.10253;-0.97445;3
MAGN;11.901;12795.376;9.50000;37.60000;-38.90000;3
ACCE;11.904;12795.379;-4.02106;-0.30526;8.83700;3
AHRS;11.905;12795.379;-6.897351;26.098560;-14.151842;-0.03039135;0.23088232;-0.13326478;-5
LIGH;11.906;12795.381;254.0;0
GYRO;11.908;12795.383;0.37737;-0.24102;-1.07938;3
MAGN;11.910;12795.385;9.50000;37.60000;-38.50000;3
GYRO;11.915;12795.389;0.24741;-0.34302;-1.14782;3
LIGH;11.916;12795.391;254.0;0
ACCE;11.918;12795.393;-4.16471;-0.73861;8.53413;3
AHRS;11.919;12795.393;-7.053617;25.736570;-14.468990;-0.03150021;0.22807121;-0.13612631;80
MAGN;11.920;12795.395;9.10000;37.60000;-38.50000;3
GYRO;11.922;12795.396;0.12757;-0.41039;-1.21121;3
LIGH;11.926;12795.401;246.0;0
GYRO;11.928;12795.403;0.08336;-0.38802;-1.25488;3
MAGN;11.930;12795.405;2.90000;37.60000;-38.50000;3
ACCE;11.932;12795.406;-4.29639;-0.38487;8.69155;3
AHRS;11.932;12795.406;-7.356173;25.317022;-16.620419;-0.03032657;0.22543864;-0.15463932;42
GYRO;11.935;12795.410;0.10253;-0.34541;-1.25994;3
LIGH;11.936;12795.411;246.0;0
MAGN;11.941;12795.415;7.20000;38.00000;-38.50000;3
GYRO;11.942;12795.416;0.15047;-0.29534;-1.21680;3
ACCE;11.944;12795.418;-4.42748;-0.19992;8.21391;3
AHRS;11.945;12795.418;-7.629236;24.976463;-16.993591;-0.03236208;0.22298913;-0.15816686;-91
LIGH;11.947;12795.421;246.0;0
GYRO;11.948;12795.423;0.20586;-0.23942;-1.13824;3
MAGN;11.951;12795.425;7.90000;38.00000;-38.50000;3
GYRO;11.955;12795.430;0.24368;-0.20799;-1.04582;3
LIGH;11.957;12795.431;239.0;0
ACCE;11.957;12795.431;-4.25031;-0.06584;7.86316;3
AHRS;11.958;12795.431;-7.779411;24.715326;-16.453079;-0.03503036;0.22080506;-0.15381862;-62
MAGN;11.961;12795.435;7.30000;38.00000;-38.50000;3
GYRO;11.962;12795.437;0.27297;-0.19148;-0.93583;3
LIGH;11.967;12795.441;239.0;0
GYRO;11.969;12795.443;0.26978;-0.16219;-0.84928;3
ACCE;11.970;12795.445;-3.87621;-0.15263;7.64289;3
AHRS;11.971;12795.445;-7.838766;24.491190;-16.749531;-0.03526539;0.21907891;-0.15634377;96
MAGN;11.973;12795.446;7.30000;38.00000;-38.50000;3
GYRO;11.976;12795.450;0.21865;-0.10120;-0.78590;3
LIGH;11.977;12795.451;239.0;0
MAGN;11.981;12795.456;6.60000;38.40000;-38.50000;3
ACCE;11.982;12795.457;-3.83312;-0.33878;7.45135;3
AHRS;11.983;12795.457;-7.855962;24.425406;-16.091167;-0.03675523;0.21833797;-0.15082061;125
GYRO;11.985;12795.458;0.13023;-0.05033;-0.73903;3
LIGH;11.987;12795.461;254.0;0
GYRO;11.990;12795.465;0.01784;-0.05193;-0.70334;3
MAGN;11.992;12795.466;6.60000;38.40000;-38.50000;3
ACCE;11.995;12795.470;-3.65714;-0.77871;7.34661;3
AHRS;11.996;12795.470;-8.038344;24.312960;-16.239889;-0.03816091;0.21763639;-0.15235078;-121
LIGH;11.997;12795.471;254.0;0
GYRO;11.998;12795.473;-0.14408;-0.12330;-0.69056;3
MAGN;12.001;12795.475;6.00000;38.40000;-38.50000;3
GYRO;12.007;12795.480;-0.23835;-0.16512;-0.70707;3
LIGH;12.008;12795.481;246.0;0
ACCE;12.009;12795.483;-3.28065;-1.42036;7.76440;3
AHRS;12.009;12795.483;-8.451720;24.106993;-16.837778;-0.04079642;0.21656378;-0.15801415;122
MAGN;12.011;12795.485;0.20000;38.40000;-38.50000;3
GYRO;12.012;12795.486;-0.32038;-0.17524;-0.75927;3
LIGH;12.017;12795.491;246.0;0
GYRO;12.019;12795.493;-0.36565;-0.13662;-0.84955;3
MAGN;12.022;12795.495;5.70000;38.40000;-38.50000;3
ACCE;12.023;12795.496;-3.31896;-1.77410;8.12233;3
AHRS;12.023;12795.496;-8.972337;23.900759;-18.946938;-0.04150309;0.21620981;-0.17650579;-55
GYRO;12.027;12795.500;-0.36352;-0.08735;-0.91107;3
LIGH;12.028;12795.501;246.0;0
MAGN;12.037;12795.506;4.80000;38.40000;-38.50000;3
GYRO;12.038;12795.507;-0.30706;-0.01944;-0.94436;3
ACCE;12.038;12795.509;-3.75471;-1.71904;8.22708;3
AHRS;12.039;12795.509;-9.519854;23.772791;-19.347719;-0.04555485;0.21598779;-0.18071809;-104
LIGH;12.041;12795.511;239.0;0
GYRO;12.041;12795.513;-0.19468;0.05965;-0.91932;3
MAGN;12.041;12795.515;5.40000;38.40000;-38.90000;3
GYRO;12.047;12795.520;-0.04767;0.15207;-0.83570;3
LIGH;12.048;12795.522;239.0;0
ACCE;12.049;12795.522;-4.33710;-1.07380;8.15106;3
AHRS;12.049;12795.522;-9.864471;23.787542;-19.360012;-0.04840773;0.21655749;-0.18139377;-94
MAGN;12.051;12795.526;4.80000;38.40000;-38.90000;3
GYRO;12.052;12795.527;0.10733;0.25779;-0.71453;3
LIGH;12.056;12795.531;239.0;0
GYRO;12.059;12795.534;0.23249;0.35234;-0.60374;3
ACCE;12.060;12795.535;-4.77943;-0.05327;7.94097;3
AHRS;12.061;12795.535;-9.883444;23.987291;-19.861181;-0.04729604;0.21846032;-0.18569587;-27
MAGN;12.062;12795.536;4.80000;38.40000;-38.90000;3
LIGH;12.067;12795.541;251.0;0
GYRO;12.067;12795.541;0.33849;0.44635;-0.45194;3
MAGN;12.071;12795.545;4.30000;38.40000;-38.90000;3
ACCE;12.075;12795.547;-5.45040;0.76914;7.51420;3
AHRS;12.076;12795.547;-9.721410;24.232468;-20.109499;-0.04505994;0.22039263;-0.18759809;-104
GYRO;12.077;12795.548;0.40720;0.52012;-0.21545;3
LIGH;12.078;12795.551;251.0;0
SOUN;12.079;39.92;0.00122;35.69
MAGN;12.082;12795.555;4.30000;38.40000;-38.90000;3
GYRO;12.083;12795.556;0.45780;0.57551;0.08895;3
ACCE;12.085;12795.559;-5.90350;1.65379;7.64169;3
AHRS;12.086;12795.559;-9.243338;24.785769;-20.546520;-0.03928626;0.22452210;-0.19063655;-34
LIGH;12.087;12795.561;239.0;0
GYRO;12.088;12795.563;0.50733;0.61359;0.38456;3
MAGN;12.090;12795.565;-0.50000;38.80000;-38.90000;3
GYRO;12.095;12795.570;0.54036;0.62291;0.64715;3
LIGH;12.097;12795.571;239.0;0
ACCE;12.098;12795.573;-6.45537;2.10869;8.19655;3
AHRS;12.099;12795.573;-8.515068;25.419460;-22.701761;-0.02782146;0.22936681;-0.20747863;20
MAGN;12.101;12795.575;5.30000;38.80000;-38.90000;3
GYRO;12.102;12795.576;0.56326;0.59921;0.96753;3
LIGH;12.108;12795.582;239.0;0
GYRO;12.109;12795.584;0.59255;0.51159;1.28418;3
ACCE;12.110;12795.585;-6.46674;2.05123;8.57543;3
AHRS;12.111;12795.585;-7.502667;26.072664;-21.434057;-0.02077175;0.23301254;-0.19527853;10
MAGN;12.112;12795.586;5.80000;38.80000;-38.90000;3
GYRO;12.117;12795.591;0.60161;0.37710;1.55049;3
LIGH;12.118;12795.591;223.0;0
MAGN;12.121;12795.595;6.20000;38.80000;-38.90000;3
ACCE;12.123;12795.597;-6.32907;1.65798;9.11951;3
AHRS;12.124;12795.597;-6.812141;26.387260;-20.673758;-0.01602261;0.23452081;-0.18773083;51
GYRO;12.125;12795.598;0.55580;0.25034;1.74277;3
LIGH;12.127;12795.601;223.0;0
MAGN;12.131;12795.605;6.20000;38.80000;-38.90000;3
GYRO;12.132;12795.606;0.42105;0.16378;1.84504;3
ACCE;12.135;12795.609;-5.81552;1.10433;9.19433;3
AHRS;12.135;12795.609;-5.624821;26.751583;-19.467098;-0.00798375;0.23580249;-0.17546967;-7
LIGH;12.136;12795.611;223.0;0
GYRO;12.140;12795.613;0.28736;0.08629;1.89750;3
MAGN;12.141;12795.615;6.20000;38.80000;-38.90000;3
GYRO;12.145;12795.620;0.12490;-0.01944;1.93212;3
LIGH;12.146;12795.621;237.0;0
ACCE;12.148;12795.623;-5.40910;0.60513;8.96389;3
AHRS;12.149;12795.623;-4.745862;26.927818;-19.013813;-0.00128949;0.23608866;-0.16999716;65
MAGN;12.151;12795.625;7.00000;38.80000;-38.90000;3
GYRO;12.152;12795.626;-0.01571;-0.11079;1.94837;3
LIGH;12.156;12795.631;237.0;0
GYRO;12.158;12795.633;-0.11159;-0.17737;1.96142;3
MAGN;12.160;12795.635;7.00000;38.80000;-39.30000;3
ACCE;12.162;12795.636;-5.32830;0.33579;9.39365;3
AHRS;12.163;12795.636;-4.049979;26.945545;-18.502419;0.00351577;0.23533352;-0.16436714;-125
GYRO;12.165;12795.640;-0.14567;-0.20400;1.98805;3
LIGH;12.167;12795.641;234.0;0
MAGN;12.177;12795.645;2.90000;38.80000;-39.30000;3
GYRO;12.178;12795.646;-0.12916;-0.21199;2.03679;3
ACCE;12.179;12795.648;-5.43244;0.16460;9.62708;3
AHRS;12.180;12795.648;-3.404990;26.903778;-18.986198;0.00985124;0.23410735;-0.16714996;-65
LIGH;12.181;12795.651;234.0;0
GYRO;12.182;12795.653;-0.06951;-0.22131;2.10949;3
MAGN;12.182;12795.655;8.30000;38.80000;-39.30000;3
GYRO;12.192;12795.660;0.01678;-0.25060;2.19551;3
LIGH;12.193;12795.661;234.0;0
ACCE;12.193;12795.661;-5.64912;0.25079;9.31344;3
AHRS;12.199;12795.661;-2.639242;26.846697;-17.580881;0.01332966;0.23277992;-0.15389007;-94
MAGN;12.201;12795.665;8.90000;38.40000;-39.30000;3
GYRO;12.201;12795.666;0.13822;-0.28443;2.32494;3
LIGH;12.202;12795.671;232.0;0
GYRO;12.202;12795.673;0.27138;-0.27724;2.48739;3
ACCE;12.203;12795.674;-5.88974;0.77273;8.95671;3
AHRS;12.203;12795.674;-1.616647;26.759293;-15.677596;0.01796070;0.23108906;-0.13590543;0
MAGN;12.208;12795.676;9.70000;38.40000;-39.30000;3
GYRO;12.208;12795.680;0.36778;-0.28176;2.65277;3
LIGH;12.209;12795.681;232.0;0
GNSS;12.210;1490625609.000;40.313379;-3.483551;591.000;0.000;11.0;0.0;23;16
MAGN;12.257;12795.685;9.70000;38.40000;-39.30000;3
ACCE;12.258;12795.687;-6.06930;1.27431;8.62870;3
AHRS;12.258;12795.687;-0.957838;26.757587;-14.986394;0.02211155;0.23046432;-0.12878254;65
GYRO;12.259;12795.688;0.47324;-0.26072;2.91723;3
LIGH;12.261;12795.691;232.0;0
GYRO;12.261;12795.694;0.53130;-0.23303;3.15744;3
MAGN;12.262;12795.696;11.10000;38.00000;-39.30000;3
ACCE;12.263;12795.699;-6.00765;1.36290;8.73225;3
AHRS;12.263;12795.699;0.605236;26.639317;-13.536002;0.03225396;0.22816931;-0.11346930;48
GYRO;12.264;12795.702;0.53290;-0.20639;3.35372;3
LIGH;12.264;12795.702;257.0;0
MAGN;12.265;12795.706;12.40000;38.00000;-39.70000;3
GYRO;12.267;12795.708;0.51106;-0.14514;3.48901;3
LIGH;12.267;12795.711;257.0;0
ACCE;12.268;12795.711;-6.02261;0.66918;8.79630;3
AHRS;12.268;12795.711;2.211357;26.524197;-11.127693;0.04093132;0.22646165;-0.08994574;0
MAGN;12.269;12795.715;14.30000;36.60000;-39.70000;3
MAGN;12.270;12795.735;15.70000;34.90000;-39.70000;3
ACCE;12.271;12795.736;-6.21654;0.14006;8.41801;3
AHRS;12.271;12795.736;4.630066;26.373972;-8.033941;0.05520007;0.22462851;-0.05895663;120
GYRO;12.272;12795.737;0.40294;-0.18030;3.82803;3
LIGH;12.273;12795.741;253.0;0
GYRO;12.273;12795.744;0.38696;-0.22850;3.88981;3
MAGN;12.274;12795.746;16.40000;34.00000;-39.70000;3
ACCE;12.274;12795.749;-6.22552;0.16520;8.72148;3
AHRS;12.275;12795.749;6.266371;26.049051;-6.478333;0.06588112;0.22166283;-0.04266979;81
GYRO;12.278;12795.751;0.36086;-0.26072;3.92097;3
LIGH;12.279;12795.751;254.0;0
MAGN;12.281;12795.756;17.40000;33.10000;-39.70000;3
GYRO;12.320;12795.758;0.25007;-0.19814;4.01072;3
LIGH;12.321;12795.761;254.0;0
ACCE;12.323;12795.761;-6.27580;0.36093;8.75679;3
AHRS;12.324;12795.761;7.810606;25.630344;-3.775924;0.07366557;0.21898364;-0.01695142;43
MAGN;12.328;12795.765;18.50000;32.00000;-40.10000;3
GYRO;12.329;12795.766;0.10360;-0.23383;4.08502;3
LIGH;12.330;12795.771;254.0;0
GYRO;12.331;12795.773;-0.06418;-0.32224;4.15187;3
ACCE;12.331;12795.774;-6.41466;0.96726;7.86555;3
AHRS;12.332;12795.774;9.280866;25.064140;-2.312477;0.08332289;0.21463713;-0.00208236;28
MAGN;12.333;12795.776;18.50000;31.60000;-40.10000;3
GYRO;12.333;12795.780;-0.25593;-0.46765;4.21179;3
LIGH;12.334;12795.781;275.0;0
MAGN;12.334;12795.785;19.00000;31.00000;-40.10000;3
ACCE;12.335;12795.786;-6.26263;1.06422;7.86914;3
AHRS;12.337;12795.786;9.840303;24.762753;-1.088433;0.08579787;0.21282242;0.00914608;119
GYRO;12.338;12795.788;-0.50147;-0.59921;4.28369;3
MAGN;12.339;12795.796;19.80000;30.10000;-40.50000;3
AHRS;12.339;12795.799;11.635199;22.201685;3.203458;0.09407251;0.19425015;0.04679578;-40
ACCE;12.340;12795.799;-5.96515;0.88226;7.60638;3
LIGH;12.341;12795.802;274.0;0
GYRO;12.341;12795.802;-0.78696;-0.93291;4.48210;3
MAGN;12.342;12795.806;20.20000;29.20000;-40.50000;3
GYRO;12.343;12795.808;-0.84502;-1.00960;4.55347;3
LIGH;12.343;12795.811;274.0;0
ACCE;12.344;12795.812;-5.84544;0.57461;7.96072;3
AHRS;12.344;12795.812;11.566548;22.336159;3.153107;0.09351854;0.19534884;0.04636393;78
MAGN;12.345;12795.815;21.20000;28.10000;-40.50000;3
GYRO;12.347;12795.816;-0.88124;-0.98670;4.61446;3
LIGH;12.347;12795.821;274.0;0
GYRO;12.348;12795.822;-0.93450;-0.90095;4.66160;3
MAGN;12.352;12795.824;21.20000;28.10000;-40.50000;3
ACCE;12.353;12795.825;-5.54078;0.24181;8.05888;3
AHRS;12.353;12795.825;12.167370;20.907509;6.482419;0.09385423;0.18602405;0.07448662;125
GYRO;12.354;12795.829;-1.00907;-0.80427;4.67518;3
LIGH;12.361;12795.831;290.0;0
MAGN;12.361;12795.835;22.00000;27.10000;-40.90000;3
GYRO;12.362;12795.836;-1.12359;-0.66180;4.64429;3
ACCE;12.399;12795.837;-4.60465;-0.34716;8.57004;3
AHRS;12.400;12795.837;12.506375;19.625629;9.904125;0.09230364;0.17804833;0.10304754;89
LIGH;12.402;12795.841;290.0;0
GYRO;12.402;12795.842;-1.24236;-0.51479;4.53297;3
MAGN;12.403;12795.845;22.00000;27.10000;-40.90000;3
GYRO;12.404;12795.849;-1.33025;-0.41039;4.36865;3
ACCE;12.404;12795.850;-3.62243;-0.84635;9.18835;3
AHRS;12.405;12795.850;12.527379;18.519966;11.735031;0.09076656;0.17012416;0.11775854;90
LIGH;12.406;12795.851;290.0;0
MAGN;12.406;12795.855;23.30000;25.40000;-40.90000;3
GYRO;12.407;12795.856;-1.40428;-0.36645;4.11352;3
LIGH;12.408;12795.861;322.0;0
ACCE;12.408;12795.862;-3.23038;-0.86850;9.61631;3
AHRS;12.409;12795.862;12.346069;17.985167;13.563641;0.08711554;0.16685514;0.13265139;-58
GYRO;12.410;12795.863;-1.43624;-0.42078;3.78329;3
MAGN;12.411;12795.874;23.30000;24.80000;-40.90000;3
LIGH;12.412;12795.881;323.0;0
GYRO;12.412;12795.883;-1.26900;-0.70760;3.19207;3
MAGN;12.413;12795.885;21.80000;24.80000;-41.30000;3
ACCE;12.413;12795.887;-3.91751;0.21847;11.04385;3
AHRS;12.414;12795.887;11.598655;15.955487;16.471457;0.07925559;0.15098828;0.15501292;5
GYRO;12.415;12795.889;-1.12412;-0.81067;3.10711;3
LIGH;12.417;12795.891;323.0;0
GNSS;12.418;1490625609.000;40.313379;-3.483551;591.000;0.000;11.0;0.0;23;16
MAGN;12.420;12795.895;23.80000;24.10000;-41.30000;3
GYRO;12.421;12795.896;-0.97552;-0.87378;3.08847;3
ACCE;12.425;12795.899;-4.50349;0.46388;11.03547;3
AHRS;12.426;12795.899;11.337896;14.932511;19.217340;0.07498528;0.14384112;0.17734900;-6
LIGH;12.427;12795.901;323.0;0
GYRO;12.428;12795.903;-0.79975;-0.94249;3.11750;3
MAGN;12.430;12795.905;23.80000;24.10000;-41.30000;3
GYRO;12.434;12795.909;-0.64955;-1.04636;3.19499;3
LIGH;12.436;12795.911;337.0;0
ACCE;12.438;12795.912;-5.20080;0.43036;9.81443;3
AHRS;12.438;12795.912;11.294774;13.828514;21.230423;0.07394993;0.13574511;0.19362876;-102
MAGN;12.440;12795.915;24.30000;22.60000;-41.30000;3
GYRO;12.441;12795.916;-0.56539;-1.14303;3.28714;3
LIGH;12.447;12795.921;337.0;0
GYRO;12.448;12795.923;-0.51213;-1.23677;3.39340;3
ACCE;12.450;12795.924;-4.59866;0.38008;9.00340;3
AHRS;12.450;12795.924;11.390178;12.514171;24.180910;0.07373936;0.12670757;0.21775584;-87
MAGN;12.451;12795.925;24.30000;21.80000;-41.30000;3
GYRO;12.454;12795.929;-0.48816;-1.30735;3.47516;3
LIGH;12.457;12795.931;337.0;0
MAGN;12.460;12795.935;24.30000;21.20000;-41.70000;3
GYRO;12.461;12795.936;-0.47964;-1.35954;3.53535;3
ACCE;12.462;12795.937;-3.85466;0.47106;8.41323;3
AHRS;12.463;12795.937;11.501602;11.076029;26.811335;0.07475504;0.11652698;0.23900720;126
LIGH;12.466;12795.941;517.0;0
GYRO;12.468;12795.942;-0.49561;-1.40908;3.59953;3
MAGN;12.470;12795.945;23.70000;21.20000;-41.70000;3
ACCE;12.474;12795.949;-2.94008;0.45789;8.25700;3
AHRS;12.475;12795.949;11.508194;10.333419;27.419218;0.07577167;0.11071239;0.24362029;106
GYRO;12.477;12795.950;-0.55207;-1.37366;3.63601;3
LIGH;12.477;12795.951;517.0;0
MAGN;12.480;12795.955;23.70000;19.70000;-41.70000;3
GYRO;12.481;12795.956;-0.64049;-1.18537;3.61258;3
LIGH;12.487;12795.961;505.0;0
ACCE;12.487;12795.961;-1.76273;0.38487;8.39706;3
AHRS;12.488;12795.961;11.450259;8.759252;30.324390;0.07612874;0.09935380;0.26684046;-60
GYRO;12.489;12795.963;-0.73104;-0.93850;3.54121;3
MAGN;12.490;12795.965;23.20000;19.70000;-42.20000;3
GYRO;12.494;12795.969;-0.84183;-0.66313;3.41124;3
LIGH;12.497;12795.971;505.0;0
ACCE;12.499;12795.973;-0.84934;0.53929;8.15465;3
AHRS;12.500;12795.973;11.180875;7.605745;32.067692;0.07518913;0.09028843;0.28049588;0
MAGN;12.502;12795.975;23.20000;18.90000;-42.20000;3
GYRO;12.503;12795.976;-0.93663;-0.46019;3.25918;3
LIGH;12.507;12795.981;505.0;0
GYRO;12.508;12795.982;-1.05008;-0.24954;3.04479;3
MAGN;12.510;12795.985;23.80000;18.20000;-42.20000;3
ACCE;12.513;12795.986;-0.39684;0.65960;8.42579;3
AHRS;12.514;12795.986;10.682049;6.826497;33.651321;0.07178171;0.08363719;0.29299718;30
GYRO;12.516;12795.989;-1.13957;-0.11345;2.84426;3
LIGH;12.519;12795.991;540.0;0
MAGN;12.520;12795.995;23.80000;18.20000;-42.20000;3
GYRO;12.522;12795.996;-1.21520;-0.01997;2.63467;3
ACCE;12.523;12795.997;-1.00197;0.56503;8.80707;3
AHRS;12.524;12795.997;9.969421;6.375092;35.814342;0.06552032;0.07938587;0.31043634;-41
LIGH;12.530;12796.004;540.0;0
GYRO;12.532;12796.005;-1.23917;0.03009;2.43200;3
MAGN;12.533;12796.008;23.80000;18.20000;-42.60000;3
ACCE;12.537;12796.009;-1.89621;0.34716;9.22725;3
AHRS;12.539;12796.009;9.369902;6.193242;36.214539;0.06078530;0.07652093;0.31349999;-57
LIGH;12.542;12796.012;540.0;0
GYRO;12.542;12796.013;-1.21786;0.02184;2.36542;3
MAGN;12.545;12796.015;23.80000;18.20000;-42.60000;3
GYRO;12.551;12796.019;-1.16513;-0.02051;2.33905;3
LIGH;12.554;12796.022;644.0;0
ACCE;12.555;12796.024;-2.30981;0.16161;9.27394;3
AHRS;12.559;12796.024;8.540742;5.946618;37.886307;0.05354336;0.07306567;0.32694611;42
MAGN;12.563;12796.027;23.80000;17.40000;-42.60000;3
GYRO;12.564;12796.028;-1.07405;-0.11425;2.33746;3
LIGH;12.570;12796.032;644.0;0
GYRO;12.570;12796.035;-0.97711;-0.22477;2.34811;3
MAGN;12.572;12796.036;24.30000;17.40000;-43.00000;3
ACCE;12.573;12796.037;-2.09014;-0.05088;9.17039;3
AHRS;12.574;12796.037;7.775579;5.556112;39.423328;0.04744481;0.06836423;0.33920893;-63
LIGH;12.578;12796.041;599.0;0
GYRO;12.579;12796.043;-0.82425;-0.32171;2.36888;3
MAGN;12.580;12796.046;24.30000;17.00000;-43.00000;3
ACCE;12.582;12796.050;-1.59693;0.15143;9.03991;3
AHRS;12.583;12796.050;7.425180;5.272825;40.548893;0.04476991;0.06547122;0.34821799;11
GYRO;12.585;12796.051;-0.71453;-0.32730;2.36089;3
LIGH;12.586;12796.053;599.0;0
MAGN;12.588;12796.057;24.30000;17.00000;-43.00000;3
GYRO;12.589;12796.059;-0.61333;-0.27644;2.32441;3
LIGH;12.591;12796.061;599.0;0
ACCE;12.592;12796.063;-1.23960;0.62608;8.67300;3
AHRS;12.593;12796.063;6.989198;4.763438;42.456520;0.04175021;0.06071659;0.36346006;-75
MAGN;12.595;12796.065;24.30000;17.00000;-43.40000;3
GYRO;12.596;12796.066;-0.57178;-0.24474;2.26449;3
LIGH;12.598;12796.071;624.0;0
GYRO;12.599;12796.073;-0.53290;-0.18003;2.23865;3
MAGN;12.601;12796.075;24.30000;17.00000;-43.40000;3
ACCE;12.602;12796.076;-1.19471;0.85772;8.66282;3
AHRS;12.603;12796.076;6.662570;4.382854;43.033947;0.04001869;0.05681082;0.36795646;-56
GYRO;12.605;12796.080;-0.51000;-0.09747;2.22427;3
LIGH;12.607;12796.081;624.0;0
MAGN;12.611;12796.085;24.70000;15.90000;-43.40000;3
GYRO;12.612;12796.086;-0.52917;-0.04820;2.20110;3
ACCE;12.614;12796.088;-1.11151;0.71946;8.25940;3
AHRS;12.615;12796.088;6.371547;4.151856;44.864635;0.03753332;0.05462359;0.38261279;77
LIGH;12.617;12796.091;624.0;0
GYRO;12.618;12796.093;-0.58084;-0.01358;2.17394;3
MAGN;12.621;12796.095;24.70000;15.90000;-43.80000;3
GYRO;12.627;12796.100;-0.65753;0.04554;2.13213;3
LIGH;12.628;12796.101;692.0;0
ACCE;12.628;12796.101;-0.73382;0.79487;8.14388;3
AHRS;12.629;12796.101;6.001323;3.988080;45.843925;0.03465125;0.05237980;0.39038512;72
SOUN;12.630;287.43;0.00877;52.84
MAGN;12.637;12796.105;24.70000;15.20000;-43.80000;3
GYRO;12.638;12796.107;-0.72518;0.11745;2.06981;3
LIGH;12.639;12796.111;692.0;0
GYRO;12.640;12796.113;-0.75394;0.19281;2.00430;3
ACCE;12.641;12796.114;-0.70270;0.95529;8.71011;3
AHRS;12.642;12796.114;5.533732;3.949242;47.524426;0.03028577;0.05093832;0.40375537;-49
MAGN;12.643;12796.116;24.70000;15.20000;-43.80000;3
GYRO;12.646;12796.120;-0.74808;0.26525;1.95849;3
LIGH;12.648;12796.121;638.0;0
MAGN;12.651;12796.125;24.70000;15.20000;-43.80000;3
ACCE;12.653;12796.127;-1.14443;1.12827;9.30267;3
AHRS;12.655;12796.127;5.306839;4.003312;47.428333;0.02832732;0.05055189;0.40297830;-46
GYRO;12.658;12796.128;-0.71186;0.35793;1.92280;3
LIGH;12.659;12796.131;638.0;0
GYRO;12.660;12796.134;-0.68150;0.42477;1.91774;3
MAGN;12.662;12796.136;24.70000;14.80000;-43.80000;3
ACCE;12.664;12796.139;-1.80583;1.52630;9.58040;3
AHRS;12.666;12796.139;4.874413;4.238856;48.116718;0.02374089;0.05106332;0.40845561;-29
LIGH;12.668;12796.141;638.0;0
GYRO;12.669;12796.143;-0.67884;0.44901;1.95343;3
MAGN;12.671;12796.145;24.70000;14.80000;-43.80000;3
GYRO;12.675;12796.149;-0.70600;0.39015;2.01921;3
LIGH;12.677;12796.152;666.0;0
ACCE;12.678;12796.152;-2.42652;1.58137;9.39245;3
AHRS;12.679;12796.152;4.449231;4.549366;49.231281;0.01874201;0.05221184;0.41728774;97
MAGN;12.681;12796.156;25.10000;14.80000;-43.80000;3
GYRO;12.682;12796.157;-0.73956;0.27963;2.09777;3
LIGH;12.687;12796.161;666.0;0
GYRO;12.689;12796.164;-0.76459;0.14781;2.16515;3
ACCE;12.690;12796.165;-2.23199;0.98821;8.99980;3
AHRS;12.691;12796.165;3.986933;4.670267;50.584644;0.01402787;0.05166573;0.42790499;-2
MAGN;12.692;12796.166;25.10000;14.30000;-43.80000;3
GYRO;12.696;12796.171;-0.77578;0.03143;2.19977;3
LIGH;12.698;12796.172;990.0;0
MAGN;12.701;12796.176;25.10000;13.90000;-43.80000;3
ACCE;12.703;12796.177;-1.54606;0.55186;9.01297;3
AHRS;12.705;12796.177;3.745198;4.661641;50.603317;0.01214593;0.05070240;0.42800385;73
GYRO;12.707;12796.178;-0.75927;-0.03862;2.20270;3
LIGH;12.708;12796.181;754.0;0
MAGN;12.711;12796.185;25.50000;13.40000;-43.80000;3
GYRO;12.712;12796.186;-0.69908;-0.03941;2.19524;3
ACCE;12.714;12796.189;-1.04447;0.38128;9.38766;3
AHRS;12.716;12796.189;3.229448;4.518106;52.802456;0.00769965;0.04781247;0.44512725;119
LIGH;12.718;12796.191;754.0;0
GYRO;12.719;12796.193;-0.61705;0.01598;2.20057;3
MAGN;12.721;12796.195;25.50000;13.40000;-43.80000;3
GYRO;12.725;12796.200;-0.48017;0.13662;2.20856;3
ACCE;12.730;12796.203;-0.81403;0.35913;9.99879;3
AHRS;12.731;12796.203;2.922606;4.486214;53.850483;0.00500219;0.04642451;0.45322335;101
LIGH;12.733;12796.204;661.0;0
GYRO;12.734;12796.206;-0.29961;0.27937;2.21655;3
MAGN;12.734;12796.208;25.50000;12.90000;-43.80000;3
LIGH;12.737;12796.211;661.0;0
GYRO;12.739;12796.213;-0.11531;0.40666;2.23519;3
ACCE;12.740;12796.215;-1.04686;0.29269;10.37767;3
AHRS;12.741;12796.215;2.875902;4.674513;54.668682;0.00355358;0.04772982;0.45956472;-39
MAGN;12.743;12796.216;25.50000;12.90000;-43.80000;3
GYRO;12.747;12796.220;0.12330;0.55154;2.27434;3
LIGH;12.748;12796.222;661.0;0
MAGN;12.751;12796.226;25.50000;12.00000;-43.80000;3
GYRO;12.752;12796.227;0.34168;0.67937;2.31881;3
ACCE;12.754;12796.228;-1.36649;0.02693;10.37527;3
AHRS;12.755;12796.228;3.169349;5.088198;55.494274;0.00379223;0.05213143;0.46601993;75
LIGH;12.757;12796.231;695.0;0
GYRO;12.759;12796.234;0.47804;0.79762;2.34465;3
MAGN;12.761;12796.236;25.90000;11.40000;-43.80000;3
ACCE;12.766;12796.240;-1.24977;0.19213;9.44153;3
AHRS;12.767;12796.240;3.410920;5.362937;54.479183;0.00502813;0.05518398;0.45824665;-69
GYRO;12.768;12796.241;0.47591;0.86739;2.33826;3
LIGH;12.770;12796.242;695.0;0
MAGN;12.772;12796.246;25.90000;10.80000;-43.80000;3
GYRO;12.774;12796.248;0.31985;0.82585;2.29351;3
LIGH;12.777;12796.252;695.0;0
ACCE;12.780;12796.255;-1.21925;0.63626;8.42759;3
AHRS;12.781;12796.255;3.929896;5.966296;55.627403;0.00601714;0.06197978;0.46727014;111
GYRO;12.783;12796.256;0.05513;0.66499;2.22560;3
MAGN;12.783;12796.257;25.20000;9.90000;-43.80000;3
LIGH;12.787;12796.261;748.0;0
GYRO;12.788;12796.263;-0.24581;0.44714;2.14624;3
MAGN;12.791;12796.265;26.00000;9.90000;-43.80000;3
ACCE;12.792;12796.267;-1.02472;0.40522;8.65683;3
AHRS;12.793;12796.267;4.033459;6.313332;55.595253;0.00541872;0.06506810;0.46706823;31
GYRO;12.795;12796.270;-0.50627;0.26632;2.06049;3
LIGH;12.797;12796.271;748.0;0
MAGN;12.801;12796.275;26.00000;9.20000;-43.80000;3
GYRO;12.802;12796.277;-0.68097;0.17550;1.98059;3
ACCE;12.805;12796.279;-0.80385;-0.21847;9.79647;3
AHRS;12.807;12796.279;3.687179;6.359356;57.660267;0.00140693;0.06405672;0.48278615;-111
LIGH;12.808;12796.281;675.0;0
GYRO;12.809;12796.283;-0.74702;0.17657;1.91535;3
MAGN;12.810;12796.285;26.00000;8.80000;-43.80000;3
GYRO;12.817;12796.290;-0.71240;0.22983;1.88152;3
LIGH;12.818;12796.291;675.0;0
ACCE;12.818;12796.293;-0.84874;-0.66499;10.92534;3
AHRS;12.819;12796.293;3.204567;6.399999;59.302372;-0.00334300;0.06230437;0.49511039;-93
MAGN;12.821;12796.295;26.40000;8.20000;-43.80000;3
GYRO;12.822;12796.297;-0.58882;0.32118;1.86475;3
LIGH;12.827;12796.301;675.0;0
GYRO;12.829;12796.303;-0.40880;0.38030;1.86475;3
MAGN;12.831;12796.305;26.80000;7.40000;-43.80000;3
ACCE;12.832;12796.306;-1.17914;-1.05704;11.32637;3
AHRS;12.833;12796.306;2.872007;6.580232;61.953644;-0.00807905;0.06206797;0.51491469;58
GYRO;12.835;12796.310;-0.25220;0.39974;1.86501;3
LIGH;12.837;12796.311;723.0;0
MAGN;12.841;12796.315;26.80000;7.40000;-43.80000;3
GYRO;12.842;12796.317;-0.10360;0.38589;1.85116;3
ACCE;12.844;12796.318;-1.22404;-1.32579;11.09413;3
AHRS;12.845;12796.318;2.774602;6.801941;63.857063;-0.01085302;0.06311491;0.52899384;-14
LIGH;12.847;12796.321;723.0;0
GYRO;12.849;12796.323;-0.01092;0.32011;1.80802;3
MAGN;12.851;12796.325;26.80000;7.40000;-43.40000;3
ACCE;12.856;12796.330;-1.01754;-1.53768;10.50456;3
AHRS;12.857;12796.330;2.727141;6.875497;63.774174;-0.01149778;0.06344832;0.52835870;-64
GYRO;12.859;12796.331;0.01891;0.19201;1.73505;3
LIGH;12.861;12796.331;723.0;0
MAGN;12.862;12796.336;26.80000;6.00000;-43.40000;3
GYRO;12.863;12796.338;0.02850;0.08043;1.63705;3
LIGH;12.867;12796.341;755.0;0
ACCE;12.868;12796.343;-0.38666;-1.78308;10.36330;3
AHRS;12.869;12796.343;2.771167;6.875772;65.901367;-0.01235282;0.06343406;0.54399616;28
GYRO;12.871;12796.345;0.06951;0.02450;1.52173;3
MAGN;12.873;12796.346;26.80000;5.50000;-43.40000;3
LIGH;12.879;12796.351;755.0;0
GYRO;12.880;12796.353;0.15633;0.01119;1.35821;3
MAGN;12.881;12796.355;26.80000;5.50000;-43.40000;3
ACCE;12.882;12796.356;0.02753;-1.77291;10.24359;3
AHRS;12.882;12796.356;2.874521;6.761373;67.410782;-0.01188373;0.06293624;0.55501318;-69
GYRO;12.885;12796.360;0.23622;0.03622;1.20721;3
LIGH;12.887;12796.361;674.0;0
MAGN;12.891;12796.365;26.80000;4.80000;-43.40000;3
GYRO;12.892;12796.366;0.29321;0.06445;1.09110;3
ACCE;12.894;12796.369;-0.56503;-1.39642;10.20708;3
AHRS;12.895;12796.369;3.061997;6.718990;69.043671;-0.01122310;0.06337994;0.56683439;-103
LIGH;12.898;12796.371;674.0;0
GYRO;12.900;12796.373;0.31878;0.06738;1.03038;3
MAGN;12.901;12796.375;26.80000;4.40000;-43.00000;3
BLE4;12.902;2016;12;-90
BLE4;12.902;2016;10;-94
BLE4;12.903;2016;16;-96
BLE4;12.903;2016;13;-96
BLE4;12.903;2016;11;-98
BLE4;12.903;2016;15;-98
BLE4;12.904;2016;9;-99
BLE4;12.904;2016;14;-101
GYRO;12.906;12796.380;0.33210;0.04687;1.00375;3
LIGH;12.908;12796.381;674.0;0
ACCE;12.909;12796.382;-1.26653;-1.13006;10.21307;3
AHRS;12.913;12796.382;3.293708;6.721200;69.769516;-0.00997826;0.06447469;0.57209027;-78
MAGN;12.916;12796.386;26.80000;4.00000;-43.00000;3
GYRO;12.918;12796.387;0.34701;-0.00240;0.99682;3
LIGH;12.919;12796.391;702.0;0
GYRO;12.921;12796.393;0.36299;-0.08575;0.99256;3
ACCE;12.922;12796.395;-1.47662;-1.19890;10.10174;3
AHRS;12.924;12796.395;3.543542;6.655129;71.088882;-0.00861229;0.06514961;0.58153689;-99
MAGN;12.926;12796.396;26.80000;3.00000;-43.00000;3
GYRO;12.927;12796.400;0.37897;-0.17603;0.98484;3
LIGH;12.927;12796.402;702.0;0
MAGN;12.931;12796.406;26.80000;3.00000;-43.00000;3
ACCE;12.932;12796.407;-1.20668;-1.34614;10.00118;3
AHRS;12.933;12796.407;3.617383;6.565073;72.160706;-0.00823796;0.06481099;0.58912075;-86
GYRO;12.934;12796.408;0.38696;-0.27431;0.96753;3
LIGH;12.937;12796.411;702.0;0
GYRO;12.940;12796.415;0.35926;-0.33582;0.93797;3
MAGN;12.941;12796.416;26.80000;3.00000;-43.00000;3
ACCE;12.944;12796.419;-0.78290;-1.36649;9.51635;3
AHRS;12.945;12796.419;3.895419;6.247730;72.573486;-0.00487744;0.06398568;0.59209877;125
LIGH;12.947;12796.421;769.0;0
GYRO;12.948;12796.423;0.28522;-0.42291;0.86819;3
MAGN;12.951;12796.425;26.80000;3.00000;-43.00000;3
GYRO;12.955;12796.430;0.19841;-0.50360;0.76566;3
LIGH;12.956;12796.431;769.0;0
ACCE;12.959;12796.433;-0.15742;-1.48919;9.13029;3
AHRS;12.960;12796.433;4.060436;5.764474;73.400780;-0.00166390;0.06143565;0.59792817;-71
MAGN;12.961;12796.435;26.80000;3.00000;-43.00000;3
GYRO;12.962;12796.436;0.12171;-0.55420;0.64342;3
LIGH;12.967;12796.441;675.0;0
GYRO;12.968;12796.443;0.09294;-0.55580;0.54355;3
MAGN;12.971;12796.445;26.80000;2.00000;-43.00000;3
ACCE;12.972;12796.446;0.17238;-1.52690;9.40383;3
AHRS;12.972;12796.446;4.060445;5.252096;74.657593;0.00037506;0.05786924;0.60666174;70
GYRO;12.975;12796.450;0.09987;-0.50893;0.43862;3
LIGH;12.977;12796.451;675.0;0
MAGN;12.981;12796.455;26.80000;2.00000;-43.00000;3
GYRO;12.982;12796.457;0.14088;-0.43543;0.35367;3
ACCE;12.984;12796.459;0.03831;-1.36110;9.55406;3
AHRS;12.985;12796.459;4.060818;4.822250;75.719589;0.00214442;0.05491895;0.61397982;113
LIGH;12.986;12796.461;675.0;0
GYRO;12.989;12796.463;0.20000;-0.36299;0.28975;3
MAGN;12.991;12796.465;26.80000;2.00000;-43.00000;3
GYRO;12.996;12796.470;0.25380;-0.30866;0.24794;3
ACCE;12.997;12796.471;-0.20770;-1.09654;9.54867;3
AHRS;12.997;12796.471;4.145988;4.519630;76.273163;0.00409495;0.05331443;0.61777598;57
LIGH;12.999;12796.472;710.0;0
MAGN;13.005;12796.476;26.80000;2.00000;-43.00000;3
GYRO;13.005;12796.477;0.30653;-0.26632;0.21092;3
LIGH;13.006;12796.481;710.0;0
ACCE;13.009;12796.484;-0.42796;-0.90261;9.20211;3
AHRS;13.012;12796.484;4.189764;4.391907;76.648697;0.00491125;0.05269149;0.62034178;-44
GYRO;13.013;12796.485;0.34488;-0.25806;0.17843;3
MAGN;13.014;12796.486;26.80000;1.60000;-43.00000;3
LIGH;13.016;12796.491;710.0;0
GYRO;13.018;12796.493;0.36672;-0.27218;0.14301;3
MAGN;13.021;12796.495;26.80000;1.60000;-43.00000;3
ACCE;13.022;12796.496;-0.30347;-0.72305;9.03871;3
AHRS;13.023;12796.496;4.438173;4.120497;76.964188;0.00793700;0.05220009;0.62249106;97
GYRO;13.025;12796.500;0.37524;-0.28096;0.10466;3
LIGH;13.027;12796.501;758.0;0
MAGN;13.035;12796.505;26.80000;1.60000;-43.00000;3
GYRO;13.036;12796.507;0.37844;-0.27803;0.07004;3
ACCE;13.036;12796.509;-0.22027;-0.55007;9.03033;3
AHRS;13.037;12796.509;4.664395;3.872766;77.162674;0.01073802;0.05175528;0.62382752;46
LIGH;13.038;12796.511;758.0;0
GYRO;13.039;12796.513;0.38216;-0.27404;0.03755;3
MAGN;13.041;12796.515;26.80000;1.60000;-43.00000;3
GYRO;13.048;12796.520;0.38376;-0.27404;0.00959;3
LIGH;13.049;12796.522;663.0;0
ACCE;13.049;12796.522;-0.18555;-0.48842;8.92918;3
AHRS;13.050;12796.522;4.878276;3.645823;77.025955;0.01349333;0.05135527;0.62287217;34
MAGN;13.052;12796.526;26.40000;1.60000;-43.00000;3
GYRO;13.053;12796.527;0.38802;-0.26632;-0.01864;3
LIGH;13.057;12796.531;663.0;0
GYRO;13.059;12796.534;0.39228;-0.23223;-0.04314;3
ACCE;13.061;12796.535;-0.10894;-0.29928;8.99681;3
AHRS;13.062;12796.535;5.122825;3.423462;76.974228;0.01639431;0.05115804;0.62248433;-98
MAGN;13.063;12796.536;26.40000;1.60000;-43.00000;3
GYRO;13.067;12796.541;0.38856;-0.17870;-0.06525;3
LIGH;13.068;12796.541;663.0;0
SOUN;13.068;2164.10;0.06605;70.38
MAGN;13.074;12796.545;26.40000;1.60000;-43.00000;3
ACCE;13.075;12796.547;0.01616;-0.11492;8.80348;3
AHRS;13.077;12796.547;5.239728;3.322211;76.524414;0.01794300;0.05103103;0.61939442;-71
GYRO;13.078;12796.548;0.36938;-0.11984;-0.09294;3
LIGH;13.078;12796.551;701.0;0
MAGN;13.081;12796.555;26.40000;1.60000;-43.00000;3
GYRO;13.082;12796.556;0.33742;-0.07723;-0.12996;3
ACCE;13.085;12796.559;0.06943;-0.10475;8.57004;3
AHRS;13.087;12796.559;5.477832;3.220011;76.348106;0.02020556;0.05158414;0.61815816;-74
LIGH;13.088;12796.561;701.0;0
GYRO;13.089;12796.563;0.30440;-0.06125;-0.16805;3
MAGN;13.090;12796.565;26.00000;1.10000;-43.00000;3
GYRO;13.095;12796.570;0.27670;-0.03622;-0.20853;3
LIGH;13.098;12796.571;769.0;0
ACCE;13.099;12796.573;0.16939;-0.03472;8.85974;3
AHRS;13.099;12796.573;5.636215;3.162571;76.294456;0.02162578;0.05203243;0.61776936;95
MAGN;13.101;12796.575;26.00000;1.10000;-43.00000;3
GYRO;13.102;12796.577;0.25806;0.02210;-0.23729;3
LIGH;13.106;12796.581;763.0;0
GYRO;13.109;12796.583;0.24421;0.10200;-0.24608;3
MAGN;13.111;12796.585;26.00000;1.10000;-43.00000;3
ACCE;13.112;12796.586;-0.11073;0.22805;9.02674;3
AHRS;13.112;12796.586;5.775400;3.206239;76.317123;0.02233455;0.05308345;0.61792207;-110
GYRO;13.115;12796.590;0.23516;0.14674;-0.24661;3
LIGH;13.116;12796.591;763.0;0
MAGN;13.120;12796.595;25.60000;0.70000;-43.00000;3
GYRO;13.122;12796.597;0.21918;0.15393;-0.23968;3
ACCE;13.124;12796.599;-0.39624;0.11911;8.86094;3
AHRS;13.125;12796.599;5.887606;3.330087;76.425186;0.02238477;0.05455482;0.61867648;-37
LIGH;13.127;12796.601;655.0;0
GYRO;13.129;12796.603;0.20373;0.12543;-0.23383;3
MAGN;13.131;12796.605;25.60000;0.70000;-43.00000;3
ACCE;13.135;12796.610;-0.28252;0.00718;8.88847;3
AHRS;13.136;12796.610;5.910379;3.373978;76.501183;0.02226741;0.05499214;0.61920267;-49
GYRO;13.137;12796.611;0.18988;0.09561;-0.22983;3
LIGH;13.138;12796.612;655.0;0
MAGN;13.141;12796.616;25.60000;0.70000;-43.00000;3
GYRO;13.143;12796.618;0.17870;0.09108;-0.24421;3
LIGH;13.147;12796.621;655.0;0
ACCE;13.148;12796.623;0.00778;0.12330;9.15124;3
AHRS;13.149;12796.623;5.997859;3.441387;76.485641;0.02250991;0.05592051;0.61910290;57
GYRO;13.150;12796.625;0.16538;0.12943;-0.26472;3
MAGN;13.151;12796.626;25.60000;0.70000;-43.00000;3
LIGH;13.156;12796.631;718.0;0
GYRO;13.158;12796.633;0.15047;0.22557;-0.28123;3
MAGN;13.161;12796.635;25.60000;0.30000;-43.00000;3
ACCE;13.162;12796.636;-0.07422;0.16161;9.07223;3
AHRS;13.163;12796.636;6.063284;3.591823;76.731667;0.02202222;0.05734781;0.62080681;-34
GYRO;13.165;12796.640;0.13396;0.28389;-0.29162;3
LIGH;13.172;12796.641;718.0;0
GYRO;13.173;12796.646;0.10253;0.27937;-0.30227;3
MAGN;13.174;12796.645;25.60000;0.30000;-43.00000;3
ACCE;13.174;12796.649;-0.29868;0.03352;8.82144;3
AHRS;13.175;12796.649;6.083911;3.817575;76.822983;0.02089318;0.05901533;0.62147027;47
LIGH;13.200;12796.651;616.0;0
GYRO;13.201;12796.653;0.07377;0.25220;-0.31106;3
MAGN;13.202;12796.656;25.60000;0.30000;-43.00000;3
GYRO;13.203;12796.660;0.06312;0.22664;-0.33263;3
LIGH;13.203;12796.661;746.0;0
AHRS;13.204;12796.662;6.086966;4.219231;76.992126;0.01864442;0.06179628;0.62269127;5
ACCE;13.205;12796.662;-0.17657;-0.05267;9.04410;3
MAGN;13.206;12796.666;25.60000;0.30000;-43.00000;3
GYRO;13.207;12796.667;0.07270;0.22743;-0.37204;3
LIGH;13.207;12796.671;746.0;0
GYRO;13.208;12796.674;0.09561;0.25779;-0.42930;3
ACCE;13.209;12796.675;0.10355;0.02634;9.50019;3
AHRS;13.210;12796.675;6.036376;4.179900;76.996811;0.01851029;0.06125581;0.62271863;-104
MAGN;13.211;12796.676;25.60000;0.30000;-43.00000;3
GYRO;13.212;12796.681;0.12970;0.30413;-0.49881;3
LIGH;13.212;12796.681;658.0;0
MAGN;13.213;12796.686;25.60000;0.30000;-43.00000;3
ACCE;13.214;12796.687;-0.12450;0.16879;9.69352;3
AHRS;13.215;12796.687;6.024943;4.304649;77.117180;0.01768914;0.06206152;0.62355751;-73
GYRO;13.216;12796.688;0.17817;0.33316;-0.55394;3
LIGH;13.217;12796.691;658.0;0
MAGN;13.224;12796.695;25.60000;0.30000;-43.00000;3
GYRO;13.224;12796.696;0.25220;0.31372;-0.60720;3
ACCE;13.226;12796.699;-0.68773;0.45370;9.75937;3
AHRS;13.226;12796.699;6.126757;4.623398;76.797928;0.01682941;0.06473291;0.62143058;-1
LIGH;13.234;12796.702;658.0;0
GYRO;13.234;12796.703;0.29481;0.27724;-0.62158;3
MAGN;13.235;12796.706;25.60000;0.30000;-43.00000;3
GYRO;13.271;12796.710;0.32357;0.22477;-0.62851;3
LIGH;13.272;12796.711;751.0;0
ACCE;13.272;12796.713;-1.00018;0.78889;9.58219;3
AHRS;13.273;12796.713;6.298723;4.875816;76.424858;0.01685523;0.06732494;0.61892176;22
MAGN;13.273;12796.715;25.60000;0.30000;-43.00000;3
GYRO;13.275;12796.717;0.31772;0.17976;-0.62504;3
LIGH;13.275;12796.721;751.0;0
GYRO;13.276;12796.723;0.27990;0.13369;-0.62158;3
MAGN;13.277;12796.725;25.60000;0.30000;-43.00000;3
ACCE;13.277;12796.726;-0.89842;1.09834;9.12969;3
AHRS;13.278;12796.726;6.475342;5.048824;76.051506;0.01735730;0.06939793;0.61639506;22
GYRO;13.279;12796.730;0.23356;0.09348;-0.62211;3
LIGH;13.279;12796.731;734.0;0
MAGN;13.279;12796.735;25.60000;0.30000;-43.00000;3
GYRO;13.280;12796.737;0.17603;0.05353;-0.62558;3
ACCE;13.280;12796.738;-0.85712;1.17256;9.01716;3
AHRS;13.281;12796.738;6.582834;5.157058;75.651260;0.01776043;0.07065142;0.61366922;24
GYRO;13.282;12796.750;0.08069;0.02557;-0.60454;3
LIGH;13.282;12796.752;756.0;0
ACCE;13.282;12796.752;-0.94990;1.31502;9.12610;3
AHRS;13.283;12796.752;6.616690;5.231479;75.491432;0.01769459;0.07131746;0.61258376;-76
MAGN;13.284;12796.756;25.60000;0.30000;-42.60000;3
GYRO;13.284;12796.757;0.04661;0.05486;-0.57471;3
LIGH;13.287;12796.761;665.0;0
GYRO;13.291;12796.763;0.01731;0.08682;-0.54914;3
ACCE;13.292;12796.764;-0.96247;1.40839;9.07462;3
AHRS;13.292;12796.764;6.606788;5.332503;75.298256;0.01720752;0.07192977;0.61127156;-107
MAGN;13.293;12796.765;25.60000;0.30000;-42.60000;3
GNSS;13.293;1490625610.000;40.313381;-3.483552;591.000;0.000;10.0;0.0;23;16
GYRO;13.295;12796.770;-0.01198;0.10679;-0.53183;3
GNSS;13.296;1490625610.000;40.313381;-3.483552;591.000;0.000;10.0;0.0;23;16
LIGH;13.298;12796.771;665.0;0
MAGN;13.300;12796.775;26.00000;0.30000;-42.60000;3
ACCE;13.302;12796.776;-1.04028;1.39881;9.23863;3
AHRS;13.302;12796.776;6.594343;5.399504;75.828934;0.01642907;0.07240140;0.61492360;70
GYRO;13.303;12796.777;-0.04874;0.13635;-0.50627;3
LIGH;13.306;12796.781;665.0;0
GYRO;13.309;12796.784;-0.08655;0.16991;-0.48070;3
MAGN;13.310;12796.785;26.00000;0.30000;-42.60000;3
ACCE;13.314;12796.788;-1.03430;1.36350;9.36851;3
AHRS;13.314;12796.788;6.506815;5.562315;75.963570;0.01486732;0.07306793;0.61586583;-41
GYRO;13.315;12796.790;-0.11265;0.17976;-0.46366;3
LIGH;13.316;12796.791;744.0;0
MAGN;13.320;12796.795;26.00000;0.30000;-42.60000;3
GYRO;13.322;12796.797;-0.13289;0.15899;-0.44954;3
ACCE;13.325;12796.800;-1.07081;1.20907;9.49062;3
AHRS;13.326;12796.800;6.378244;5.724190;75.894432;0.01315786;0.07348181;0.61540759;-32
LIGH;13.327;12796.801;744.0;0
GYRO;13.328;12796.803;-0.13769;0.12730;-0.44155;3
MAGN;13.330;12796.805;26.40000;0.30000;-42.60000;3
GYRO;13.335;12796.809;-0.12970;0.09827;-0.42637;3
LIGH;13.336;12796.811;727.0;0
ACCE;13.338;12796.812;-0.98043;0.98222;9.79169;3
AHRS;13.338;12796.812;6.230417;5.834072;76.191368;0.01136073;0.07347567;0.61744303;-37
MAGN;13.340;12796.815;26.40000;0.70000;-42.20000;3
GYRO;13.341;12796.816;-0.10892;0.08309;-0.42025;3
LIGH;13.347;12796.821;749.0;0
GYRO;13.348;12796.823;-0.07004;0.07297;-0.42504;3
ACCE;13.350;12796.824;-0.81044;0.98043;9.89344;3
AHRS;13.350;12796.824;6.113508;5.908788;75.961914;0.01030260;0.07334028;0.61587352;-108
MAGN;13.351;12796.825;26.40000;0.70000;-42.20000;3
GYRO;13.354;12796.829;-0.02796;0.07617;-0.43436;3
LIGH;13.356;12796.831;749.0;0
MAGN;13.360;12796.835;26.40000;0.70000;-42.20000;3
ACCE;13.361;12796.836;-0.79009;1.04387;9.99639;3
AHRS;13.362;12796.836;6.078962;5.937610;76.273308;0.00971084;0.07337987;0.61800283;-12
GYRO;13.362;12796.837;0.03542;0.07936;-0.46925;3
LIGH;13.366;12796.841;651.0;0
GYRO;13.368;12796.843;0.08229;0.07963;-0.49668;3
MAGN;13.370;12796.845;26.80000;1.10000;-42.20000;3
ACCE;13.373;12796.848;-0.91818;1.08876;9.91559;3
AHRS;13.374;12796.848;6.071815;6.030234;75.952477;0.00936936;0.07394827;0.61581630;-116
GYRO;13.375;12796.850;0.13183;0.06844;-0.52012;3
LIGH;13.377;12796.851;651.0;0
MAGN;13.380;12796.855;26.80000;1.10000;-42.20000;3
GYRO;13.381;12796.856;0.16325;0.04421;-0.52651;3
ACCE;13.385;12796.860;-1.16897;1.23421;9.79827;3
AHRS;13.386;12796.860;6.136165;6.113870;75.484970;0.00966763;0.07482520;0.61262351;120
LIGH;13.387;12796.861;651.0;0
GYRO;13.388;12796.862;0.18509;0.00719;-0.51665;3
MAGN;13.390;12796.865;26.80000;1.10000;-42.20000;3
GYRO;13.394;12796.869;0.18669;-0.01411;-0.49535;3
LIGH;13.397;12796.871;740.0;0
ACCE;13.398;12796.872;-1.25755;1.38864;9.59476;3
AHRS;13.398;12796.872;6.237921;6.158091;75.160789;0.01034697;0.07563978;0.61040759;-111
MAGN;13.400;12796.875;26.80000;1.10000;-42.20000;3
GYRO;13.401;12796.876;0.16911;-0.03276;-0.46499;3
LIGH;13.406;12796.881;740.0;0
GYRO;13.408;12796.882;0.13076;-0.05779;-0.44102;3
MAGN;13.410;12796.885;27.20000;1.60000;-42.20000;3
ACCE;13.411;12796.886;-1.06602;1.34135;9.27334;3
AHRS;13.411;12796.886;6.318734;6.159831;74.654083;0.01123252;0.07603002;0.60692233;93
GYRO;13.414;12796.889;0.09507;-0.08522;-0.43143;3
LIGH;13.416;12796.891;706.0;0
MAGN;13.420;12796.895;27.20000;1.60000;-42.20000;3
GYRO;13.421;12796.896;0.05246;-0.10386;-0.43436;3
ACCE;13.423;12796.897;-0.83199;1.26713;9.31404;3
AHRS;13.424;12796.897;6.337673;6.110125;74.198608;0.01192826;0.07573961;0.60376978;98
LIGH;13.428;12796.902;746.0;0
GYRO;13.429;12796.903;0.02583;-0.10360;-0.44688;3
MAGN;13.432;12796.905;27.20000;1.60000;-42.20000;3
GYRO;13.435;12796.910;0.01731;-0.07510;-0.45620;3
LIGH;13.437;12796.912;746.0;0
ACCE;13.438;12796.912;-0.82181;1.37607;9.58459;3
AHRS;13.439;12796.912;6.319714;6.061727;74.083740;0.01213383;0.07529846;0.60296762;-29
MAGN;13.441;12796.915;27.20000;1.60000;-42.20000;3
GYRO;13.442;12796.916;0.02477;-0.02743;-0.46206;3
LIGH;13.448;12796.922;638.0;0
GYRO;13.449;12796.923;0.03435;-0.00586;-0.46232;3
ACCE;13.450;12796.924;-1.00556;1.40779;9.66599;3
AHRS;13.451;12796.924;6.309199;6.080881;73.794380;0.01215016;0.07534586;0.60096163;36
MAGN;13.452;12796.926;27.20000;2.10000;-42.20000;3
GYRO;13.455;12796.930;0.04714;-0.00346;-0.45647;3
LIGH;13.457;12796.931;638.0;0
MAGN;13.461;12796.935;27.60000;2.10000;-42.20000;3
ACCE;13.462;12796.936;-1.23780;1.37367;9.75278;3
AHRS;13.463;12796.936;6.317854;6.105650;73.513092;0.01226607;0.07553298;0.59901017;55
GYRO;13.465;12796.937;0.06152;-0.01411;-0.44075;3
LIGH;13.467;12796.942;638.0;0
GYRO;13.469;12796.944;0.06152;-0.02690;-0.41812;3
MAGN;13.471;12796.945;27.60000;2.10000;-42.20000;3
ACCE;13.474;12796.948;-1.32998;1.45807;9.63786;3
AHRS;13.475;12796.948;6.337193;6.136804;73.316994;0.01236811;0.07582892;0.59765029;34
GYRO;13.477;12796.951;0.05459;-0.05992;-0.38403;3
LIGH;13.478;12796.952;757.0;0
MAGN;13.482;12796.957;27.60000;2.10000;-42.20000;3
GYRO;13.483;12796.958;0.04554;-0.10227;-0.35527;3
ACCE;13.486;12796.960;-1.28329;1.38804;9.57202;3
AHRS;13.487;12796.960;6.349148;6.111883;73.032150;0.01276988;0.07568571;0.59566301;-29
LIGH;13.491;12796.962;757.0;0
GYRO;13.492;12796.965;0.03595;-0.14754;-0.33476;3
MAGN;13.494;12796.967;27.60000;2.60000;-42.20000;3
LIGH;13.497;12796.972;743.0;0
GYRO;13.499;12796.974;0.03222;-0.17843;-0.33236;3
ACCE;13.501;12796.975;-0.96486;1.29945;9.64624;3
AHRS;13.502;12796.975;6.344502;5.986860;72.629448;0.01364995;0.07474185;0.59283447;85
MAGN;13.503;12796.976;25.10000;2.60000;-42.20000;3
LIGH;13.507;12796.982;743.0;0
GYRO;13.508;12796.982;0.03595;-0.19015;-0.34568;3
MAGN;13.512;12796.986;27.70000;2.60000;-42.20000;3
ACCE;13.513;12796.987;-0.84994;1.35991;9.74440;3
AHRS;13.514;12796.987;6.351189;5.904887;72.064758;0.01448649;0.07413215;0.58886689;87
GYRO;13.516;12796.989;0.05886;-0.19761;-0.37151;3
LIGH;13.518;12796.991;743.0;0
MAGN;13.521;12796.996;27.70000;3.00000;-42.20000;3
GYRO;13.522;12796.997;0.10093;-0.19388;-0.38962;3
ACCE;13.525;12796.999;-1.06003;1.34494;9.74739;3
AHRS;13.526;12796.999;6.387081;5.770996;71.611038;0.01571803;0.07331324;0.58566105;-40
LIGH;13.530;12797.002;652.0;0
GYRO;13.530;12797.003;0.13555;-0.17896;-0.38882;3
MAGN;13.532;12797.006;27.70000;3.00000;-42.20000;3
GYRO;13.537;12797.010;0.15686;-0.16165;-0.37151;3
LIGH;13.538;12797.012;652.0;0
ACCE;13.539;12797.013;-1.22344;1.52989;9.47326;3
AHRS;13.539;12797.013;6.481359;5.681737;71.422348;0.01696136;0.07313485;0.58432490;-80
MAGN;13.541;12797.016;27.70000;3.00000;-42.20000;3
GYRO;13.542;12797.017;0.15366;-0.15819;-0.34355;3
LIGH;13.548;12797.022;652.0;0
GYRO;13.551;12797.024;0.12384;-0.16911;-0.31985;3
MAGN;13.552;12797.026;27.70000;3.00000;-42.20000;3
ACCE;13.558;12797.027;-1.17615;1.61309;9.20211;3
AHRS;13.558;12797.027;6.578739;5.592605;71.213608;0.01823827;0.07296593;0.58284408;-23
LIGH;13.559;12797.031;737.0;0
GYRO;13.560;12797.032;0.07910;-0.17737;-0.30040;3
MAGN;13.561;12797.036;27.30000;3.50000;-42.20000;3
GYRO;13.564;12797.038;0.02903;-0.17896;-0.28096;3
ACCE;13.565;12797.040;-1.06542;1.42934;9.23623;3
AHRS;13.566;12797.040;6.606460;5.473875;70.589966;0.01943168;0.07216281;0.57841384;-64
LIGH;13.567;12797.041;737.0;0
MAGN;13.571;12797.046;27.30000;3.50000;-42.20000;3
GYRO;13.572;12797.047;-0.00559;-0.17097;-0.25966;3
LIGH;13.577;12797.052;754.0;0
ACCE;13.579;12797.053;-0.99300;1.33896;9.33978;3
AHRS;13.583;12797.053;6.597639;5.409048;70.258026;0.01990361;0.07160171;0.57604682;94
GYRO;13.585;12797.055;-0.01731;-0.15793;-0.24581;3
MAGN;13.589;12797.056;26.20000;3.50000;-42.20000;3
LIGH;13.592;12797.061;754.0;0
GYRO;13.593;12797.063;-0.00133;-0.13263;-0.24128;3
MAGN;13.603;12797.066;27.50000;3.50000;-42.20000;3
ACCE;13.608;12797.067;-0.93613;1.21925;9.43794;3
AHRS;13.610;12797.067;6.559259;5.294264;70.072899;0.02032096;0.07056207;0.57470894;-111
GYRO;13.612;12797.070;0.02796;-0.09800;-0.23755;3
LIGH;13.613;12797.072;754.0;0
MAGN;13.617;12797.076;27.50000;3.50000;-42.20000;3
GYRO;13.618;12797.077;0.06205;-0.05193;-0.23649;3
ACCE;13.619;12797.079;-0.91040;1.15999;9.42418;3
AHRS;13.620;12797.079;6.568687;5.252326;69.960152;0.02066777;0.07029040;0.57389963;-26
LIGH;13.621;12797.081;639.0;0
GYRO;13.622;12797.084;0.08709;-0.00692;-0.23889;3
MAGN;13.622;12797.086;27.50000;3.90000;-42.20000;3
LIGH;13.623;12797.091;639.0;0
GYRO;13.624;12797.092;0.10093;0.01944;-0.24208;3
ACCE;13.624;12797.093;-1.07919;1.24020;9.31883;3
AHRS;13.625;12797.093;6.622830;5.286201;69.619736;0.02109514;0.07073826;0.57148260;-63
MAGN;13.626;12797.096;27.50000;3.90000;-42.20000;3
GYRO;13.627;12797.098;0.10786;0.02583;-0.23968;3
LIGH;13.628;12797.102;639.0;0
SOUN;13.628;136.96;0.00418;46.40
MAGN;13.632;12797.105;27.50000;3.90000;-42.20000;3
ACCE;13.633;12797.107;-1.18872;1.20309;9.26317;3
AHRS;13.634;12797.107;6.655813;5.320642;69.265579;0.02137928;0.07108138;0.56896186;116
GYRO;13.635;12797.108;0.10306;0.01704;-0.22797;3
LIGH;13.637;12797.111;744.0;0
GYRO;13.640;12797.114;0.09188;0.00799;-0.21731;3
MAGN;13.641;12797.116;27.50000;3.90000;-42.20000;3
ACCE;13.644;12797.119;-1.16897;1.16777;9.29489;3
AHRS;13.645;12797.119;6.715387;5.365182;69.036926;0.02172851;0.07164996;0.56733763;103
LIGH;13.647;12797.122;744.0;0
GYRO;13.648;12797.122;0.07963;-0.00453;-0.20773;3
MAGN;13.651;12797.126;27.50000;3.90000;-42.20000;3
GYRO;13.654;12797.129;0.06951;-0.02317;-0.20027;3
ACCE;13.656;12797.131;-1.10552;1.16598;9.33080;3
AHRS;13.657;12797.131;6.750120;5.379483;68.841721;0.02202970;0.07188547;0.56594425;-105
LIGH;13.658;12797.132;734.0;0
MAGN;13.661;12797.135;23.20000;4.30000;-42.20000;3
GYRO;13.662;12797.137;0.05886;-0.03302;-0.20373;3
LIGH;13.667;12797.141;734.0;0
ACCE;13.668;12797.143;-1.04567;1.11749;9.35115;3
AHRS;13.669;12797.143;6.761151;5.380280;67.402237;0.02300710;0.07166187;0.55558723;-67
GYRO;13.670;12797.144;0.04447;-0.03675;-0.20986;3
MAGN;13.671;12797.146;27.30000;4.30000;-42.20000;3
LIGH;13.677;12797.152;734.0;0
GYRO;13.678;12797.152;0.02850;-0.03382;-0.21918;3
MAGN;13.681;12797.156;26.70000;4.30000;-42.20000;3
ACCE;13.682;12797.157;-0.97145;1.11390;9.35534;3
AHRS;13.683;12797.157;6.761418;5.369712;67.457214;0.02302592;0.07159785;0.55598235;-81
GYRO;13.685;12797.158;0.00879;-0.03009;-0.23249;3
LIGH;13.687;12797.161;646.0;0
MAGN;13.691;12797.165;26.70000;4.30000;-42.20000;3
GYRO;13.692;12797.166;-0.00879;-0.02583;-0.24554;3
ACCE;13.694;12797.169;-1.08098;1.13545;9.37390;3
AHRS;13.695;12797.169;6.729759;5.373617;67.288452;0.02288268;0.07144010;0.55476165;125
LIGH;13.697;12797.171;646.0;0
GYRO;13.698;12797.173;-0.01625;-0.02450;-0.25034;3
MAGN;13.701;12797.175;27.40000;4.30000;-42.20000;3
GYRO;13.705;12797.179;-0.02051;-0.01784;-0.25220;3
LIGH;13.707;12797.181;646.0;0
ACCE;13.707;12797.182;-1.19231;1.16957;9.44453;3
AHRS;13.708;12797.182;6.689569;5.389258;67.501465;0.02238258;0.07140196;0.55630177;-29
MAGN;13.711;12797.186;27.40000;4.70000;-42.20000;3
GYRO;13.712;12797.187;-0.01518;-0.01385;-0.24421;3
LIGH;13.716;12797.191;754.0;0
ACCE;13.719;12797.193;-1.31921;1.15760;9.50438;3
AHRS;13.719;12797.193;6.669202;5.413576;67.343040;0.02221568;0.07144888;0.55516058;30
GYRO;13.720;12797.195;-0.00719;-0.01545;-0.23276;3
MAGN;13.721;12797.196;27.40000;4.70000;-42.20000;3
LIGH;13.726;12797.201;754.0;0
GYRO;13.728;12797.203;-0.00027;-0.02131;-0.20799;3
MAGN;13.731;12797.205;27.40000;4.70000;-42.20000;3
ACCE;13.732;12797.206;-1.34554;1.12767;9.41460;3
AHRS;13.732;12797.206;6.633601;5.436031;67.325813;0.02185933;0.07143687;0.55503821;45
GYRO;13.735;12797.209;0.00506;-0.02583;-0.18722;3
LIGH;13.736;12797.211;724.0;0
MAGN;13.741;12797.215;27.40000;4.70000;-42.20000;3
GYRO;13.742;12797.216;0.00399;-0.02264;-0.16831;3
ACCE;13.744;12797.219;-1.26653;1.04208;9.38348;3
AHRS;13.745;12797.219;6.609040;5.446239;67.205971;0.02170632;0.07137002;0.55417174;-47
LIGH;13.747;12797.221;724.0;0
GYRO;13.748;12797.223;0.00293;-0.01784;-0.15287;3
MAGN;13.751;12797.225;27.40000;4.70000;-42.20000;3
GYRO;13.755;12797.230;0.00027;-0.01465;-0.14514;3
ACCE;13.756;12797.231;-1.04267;1.02711;9.32901;3
AHRS;13.757;12797.231;6.584146;5.448870;67.208641;0.02151118;0.07127016;0.55418986;-20
LIGH;13.759;12797.231;724.0;0
MAGN;13.761;12797.235;27.40000;4.70000;-42.60000;3
GYRO;13.762;12797.237;-0.00240;-0.00426;-0.15340;3
LIGH;13.766;12797.241;639.0;0
ACCE;13.768;12797.243;-0.96426;0.99120;9.39485;3
AHRS;13.769;12797.243;6.566252;5.454442;67.157753;0.02138592;0.07121515;0.55382150;-108
GYRO;13.770;12797.244;-0.00080;0.01811;-0.16405;3
MAGN;13.771;12797.245;27.40000;4.70000;-42.60000;3
GYRO;13.778;12797.253;0.00186;0.03862;-0.17337;3
LIGH;13.780;12797.254;639.0;0
ACCE;13.781;12797.256;-1.05046;1.01694;9.48583;3
AHRS;13.782;12797.256;6.532824;5.499577;67.121399;0.02094761;0.07137492;0.55356437;-90
MAGN;13.784;12797.258;27.40000;4.70000;-42.60000;3
GYRO;13.787;12797.260;0.01039;0.05673;-0.17603;3
LIGH;13.790;12797.261;639.0;0
MAGN;13.791;12797.266;27.40000;5.10000;-42.60000;3
GYRO;13.793;12797.267;0.01305;0.05593;-0.18163;3
ACCE;13.794;12797.268;-1.12946;1.10433;9.44632;3
AHRS;13.796;12797.268;6.516397;5.566040;66.827454;0.02069126;0.07172447;0.55144560;-125
LIGH;13.798;12797.272;754.0;0
GYRO;13.799;12797.274;0.00879;0.05060;-0.18695;3
MAGN;13.802;12797.276;27.40000;5.10000;-42.60000;3
LIGH;13.807;12797.281;754.0;0
ACCE;13.808;12797.282;-1.13126;1.14383;9.31464;3
AHRS;13.810;12797.282;6.509809;5.603717;66.687950;0.02054961;0.07194126;0.55043995;53
GYRO;13.812;12797.283;-0.01411;0.03382;-0.19335;3
MAGN;13.813;12797.287;27.40000;5.10000;-42.60000;3
GYRO;13.815;12797.290;-0.03968;0.01571;-0.19761;3
LIGH;13.817;12797.291;721.0;0
ACCE;13.819;12797.293;-0.98222;1.13126;9.27155;3
AHRS;13.820;12797.293;6.459525;5.643344;66.486015;0.02011987;0.07195395;0.54897648;48
MAGN;13.823;12797.296;26.30000;5.10000;-42.60000;3
GYRO;13.824;12797.297;-0.05459;0.00559;-0.20453;3
LIGH;13.829;12797.303;721.0;0
GYRO;13.831;12797.305;-0.06045;0.01172;-0.20400;3
ACCE;13.833;12797.306;-0.98701;1.07978;9.42597;3
AHRS;13.835;12797.306;6.378353;5.666875;66.029007;0.01970123;0.07166130;0.54564846;-77
MAGN;13.840;12797.308;27.20000;5.10000;-42.60000;3
LIGH;13.841;12797.311;721.0;0
GYRO;13.843;12797.313;-0.06045;0.04234;-0.19548;3
MAGN;13.845;12797.316;27.20000;5.10000;-42.60000;3
ACCE;13.849;12797.318;-0.98581;1.05345;9.46009;3
AHRS;13.850;12797.318;6.332876;5.695586;66.315224;0.01905303;0.07170353;0.54773200;-16
GYRO;13.854;12797.320;-0.05406;0.06871;-0.18429;3
LIGH;13.857;12797.322;639.0;0
MAGN;13.858;12797.326;27.20000;5.50000;-42.60000;3
GYRO;13.858;12797.327;-0.05087;0.07563;-0.17896;3
LIGH;13.859;12797.331;639.0;0
ACCE;13.860;12797.332;-0.93015;0.96307;9.44153;3
AHRS;13.860;12797.332;6.258963;5.762329;66.005836;0.01838843;0.07178921;0.54548329;2
GYRO;13.862;12797.334;-0.04714;0.08229;-0.18243;3
MAGN;13.862;12797.336;27.20000;5.50000;-42.60000;3
LIGH;13.867;12797.342;639.0;0
GYRO;13.868;12797.342;-0.03222;0.09374;-0.19201;3
ACCE;13.869;12797.344;-0.80924;0.92835;9.57441;3
AHRS;13.870;12797.344;6.191224;5.836936;65.866074;0.01762582;0.07199157;0.54446876;84
MAGN;13.871;12797.346;27.20000;5.50000;-42.60000;3
GYRO;13.874;12797.348;-0.01252;0.11691;-0.21012;3
LIGH;13.877;12797.351;750.0;0
MAGN;13.881;12797.355;27.20000;5.50000;-42.60000;3
ACCE;13.882;12797.357;-0.79667;0.94571;9.70250;3
AHRS;13.883;12797.357;6.165672;5.877558;65.744240;0.01732258;0.07214899;0.54358333;-93
GYRO;13.884;12797.358;0.02264;0.14541;-0.24235;3
LIGH;13.887;12797.361;750.0;0
GYRO;13.890;12797.365;0.05406;0.16006;-0.26578;3
MAGN;13.891;12797.366;27.20000;5.50000;-42.60000;3
ACCE;13.894;12797.369;-1.00796;0.96486;9.87129;3
AHRS;13.895;12797.369;6.153366;6.034539;65.575317;0.01659572;0.07321201;0.54237199;20
LIGH;13.897;12797.372;724.0;0
GYRO;13.900;12797.374;0.10253;0.16618;-0.27644;3
MAGN;13.902;12797.376;25.10000;5.50000;-42.60000;3
LIGH;13.908;12797.382;724.0;0
GYRO;13.910;12797.382;0.13289;0.15473;-0.27617;3
ACCE;13.912;12797.383;-1.22284;1.00975;9.84675;3
AHRS;13.914;12797.383;6.219161;6.224718;64.671333;0.01676820;0.07477929;0.53579158;-15
MAGN;13.918;12797.387;27.50000;5.50000;-42.60000;3
GYRO;13.920;12797.389;0.16006;0.11665;-0.27004;3
LIGH;13.923;12797.391;724.0;0
MAGN;13.924;12797.396;27.50000;5.90000;-42.60000;3
ACCE;13.928;12797.397;-1.19471;1.05285;9.75757;3
AHRS;13.929;12797.397;6.261897;6.285590;64.699501;0.01677980;0.07542804;0.53601348;-36
GYRO;13.932;12797.398;0.16964;0.08922;-0.26578;3
LIGH;13.933;12797.402;632.0;0
GYRO;13.934;12797.405;0.16858;0.07377;-0.26978;3
MAGN;13.938;12797.406;27.50000;5.90000;-42.60000;3
ACCE;13.939;12797.409;-1.11330;1.09415;9.74021;3
AHRS;13.941;12797.409;6.376196;6.386742;64.364220;0.01737268;0.07664908;0.53358400;11
LIGH;13.945;12797.411;632.0;0
GYRO;13.948;12797.413;0.16165;0.06711;-0.27590;3
MAGN;13.950;12797.416;27.50000;5.90000;-42.60000;3
GYRO;13.952;12797.420;0.14940;0.06977;-0.27883;3
LIGH;13.953;12797.422;632.0;0
ACCE;13.954;12797.423;-1.15939;1.16238;9.74919;3
AHRS;13.957;12797.423;6.471608;6.470453;64.083855;0.01787681;0.07766054;0.53154993;-120
MAGN;13.960;12797.426;27.50000;5.90000;-42.60000;3
GYRO;13.962;12797.427;0.13396;0.07750;-0.28256;3
LIGH;13.963;12797.431;750.0;0
GYRO;13.964;12797.434;0.11585;0.07776;-0.28070;3
MAGN;13.967;12797.436;27.90000;5.90000;-42.60000;3
ACCE;13.967;12797.437;-1.23840;1.21625;9.72106;3
AHRS;13.968;12797.437;6.537153;6.559373;63.995941;0.01800890;0.07860198;0.53092712;87
LIGH;13.969;12797.441;750.0;0
BLE4;13.969;2016;12;-89
BLE4;13.970;2016;10;-94
BLE4;13.970;2016;16;-96
BLE4;13.970;2016;13;-96
BLE4;13.970;2016;11;-98
BLE4;13.971;2016;15;-98
BLE4;13.971;2016;9;-99
BLE4;13.971;2016;14;-101
GYRO;13.971;12797.442;0.10147;0.07750;-0.27297;3
MAGN;13.972;12797.446;27.90000;5.90000;-42.60000;3
GYRO;13.974;12797.448;0.10360;0.08389;-0.25486;3
ACCE;13.975;12797.450;-1.24498;1.22044;9.86830;3
AHRS;13.976;12797.450;6.587200;6.652097;63.868347;0.01803774;0.07949394;0.53001022;-103
LIGH;13.977;12797.452;711.0;0
MAGN;13.981;12797.455;24.20000;5.90000;-42.60000;3
GYRO;13.982;12797.456;0.12171;0.10733;-0.23489;3
LIGH;13.987;12797.461;711.0;0
ACCE;13.988;12797.463;-1.20548;1.25277;9.97424;3
AHRS;13.989;12797.463;6.627620;6.713323;62.704285;0.01886657;0.07994232;0.52142572;-9
GYRO;13.990;12797.464;0.14834;0.13023;-0.22078;3
MAGN;13.992;12797.465;27.70000;6.30000;-42.60000;3
GYRO;13.997;12797.472;0.18349;0.15073;-0.20133;3
LIGH;13.998;12797.471;711.0;0
ACCE;14.000;12797.475;-1.26234;1.41737;10.00417;3
AHRS;14.001;12797.475;6.747657;6.855731;62.535797;0.01923176;0.08150958;0.52022135;13
MAGN;14.002;12797.476;28.10000;6.30000;-42.60000;3
GYRO;14.004;12797.478;0.22237;0.17018;-0.18269;3
LIGH;14.007;12797.481;632.0;0
MAGN;14.011;12797.485;28.10000;6.30000;-42.60000;3
GYRO;14.012;12797.486;0.26765;0.19201;-0.16192;3
ACCE;14.013;12797.487;-1.38265;1.61788;10.04008;3
AHRS;14.013;12797.487;6.945158;7.031735;62.468151;0.01995318;0.08368903;0.51978552;-113
LIGH;14.017;12797.491;632.0;0
GYRO;14.018;12797.493;0.30546;0.20160;-0.13795;3
MAGN;14.022;12797.495;28.10000;6.30000;-42.60000;3
ACCE;14.026;12797.500;-1.52570;1.78129;9.98622;3
AHRS;14.026;12797.500;7.079127;7.130757;62.101444;0.02077415;0.08495753;0.51710552;17
GYRO;14.027;12797.502;0.34275;0.19841;-0.10892;3
LIGH;14.028;12797.501;632.0;0
MAGN;14.035;12797.506;28.10000;6.30000;-42.20000;3
GYRO;14.036;12797.508;0.36672;0.17124;-0.08442;3
LIGH;14.037;12797.511;750.0;0
ACCE;14.038;12797.513;-1.65739;1.86628;9.94013;3
AHRS;14.039;12797.513;7.391666;7.324269;61.762207;0.02249353;0.08772075;0.51467848;42
MAGN;14.041;12797.515;28.60000;6.30000;-42.20000;3
GYRO;14.042;12797.516;0.38696;0.15127;-0.04980;3
LIGH;14.047;12797.521;750.0;0
GYRO;14.048;12797.523;0.39441;0.13848;-0.01385;3
MAGN;14.051;12797.525;28.60000;6.30000;-42.20000;3
ACCE;14.052;12797.526;-1.82618;1.89441;9.81982;3
AHRS;14.052;12797.526;7.732384;7.480753;61.273510;0.02472333;0.09028886;0.51113540;30
GYRO;14.055;12797.530;0.38216;0.11239;0.02583;3
LIGH;14.057;12797.531;698.0;0
SOUN;14.060;203.91;0.00622;49.86
MAGN;14.065;12797.535;28.60000;6.30000;-42.20000;3
GYRO;14.067;12797.536;0.35500;0.08629;0.06152;3
ACCE;14.068;12797.538;-1.90219;1.83935;9.57561;3
AHRS;14.069;12797.538;8.030733;7.586368;61.064991;0.02665631;0.09233849;0.50965989;-77
LIGH;14.070;12797.541;698.0;0
GYRO;14.070;12797.543;0.30014;0.06418;0.10386;3
MAGN;14.071;12797.545;28.10000;6.30000;-42.20000;3
GYRO;14.077;12797.550;0.22664;0.04927;0.13662;3
LIGH;14.078;12797.551;698.0;0
ACCE;14.078;12797.552;-1.64960;1.67415;9.28771;3
AHRS;14.079;12797.552;8.247929;7.636837;60.539986;0.02849008;0.09353611;0.50579029;-72
MAGN;14.081;12797.556;28.10000;6.30000;-42.20000;3
GYRO;14.082;12797.557;0.14621;0.01758;0.13982;3
LIGH;14.087;12797.561;636.0;0
GYRO;14.089;12797.564;0.07856;-0.01758;0.12970;3
ACCE;14.090;12797.565;-1.44550;1.36529;9.18476;3
AHRS;14.091;12797.565;8.338491;7.629233;60.355839;0.02935563;0.09382536;0.50442708;94
MAGN;14.092;12797.566;28.50000;6.30000;-42.20000;3
GYRO;14.097;12797.570;0.01678;-0.05433;0.11105;3
LIGH;14.098;12797.572;636.0;0
MAGN;14.101;12797.576;28.50000;6.30000;-42.20000;3
ACCE;14.103;12797.577;-1.36110;1.11091;9.30566;3
AHRS;14.104;12797.577;8.330932;7.604357;60.306744;0.02944832;0.09359379;0.50405174;69
GYRO;14.105;12797.578;-0.01838;-0.08549;0.08895;3
LIGH;14.107;12797.581;636.0;0
MAGN;14.111;12797.585;28.50000;6.30000;-41.80000;3
GYRO;14.112;12797.586;-0.01145;-0.09747;0.07324;3
ACCE;14.115;12797.589;-1.32340;0.93075;9.39545;3
AHRS;14.117;12797.589;8.289300;7.509030;60.510159;0.02938951;0.09275212;0.50554234;-26
LIGH;14.118;12797.591;747.0;0
GYRO;14.120;12797.593;0.01784;-0.09934;0.06285;3
MAGN;14.121;12797.595;28.50000;6.30000;-41.80000;3
GYRO;14.125;12797.600;0.06205;-0.09481;0.04767;3
LIGH;14.127;12797.601;747.0;0
ACCE;14.128;12797.603;-1.17974;0.89184;9.30387;3
AHRS;14.129;12797.603;8.288064;7.421789;60.688026;0.02962211;0.09214014;0.50684983;21
MAGN;14.131;12797.606;28.50000;6.30000;-41.80000;3
GYRO;14.132;12797.607;0.10892;-0.09188;0.02850;3
LIGH;14.137;12797.611;695.0;0
GYRO;14.139;12797.613;0.15047;-0.09135;0.01119;3
MAGN;14.141;12797.615;27.70000;6.30000;-41.80000;3
ACCE;14.142;12797.616;-1.11450;0.93553;9.09797;3
AHRS;14.142;12797.616;8.357606;7.340135;60.492695;0.03066245;0.09178033;0.50537896;36
GYRO;14.147;12797.620;0.19734;-0.09028;-0.00959;3
LIGH;14.148;12797.621;695.0;0
MAGN;14.151;12797.625;28.10000;6.30000;-41.80000;3
GYRO;14.152;12797.627;0.23676;-0.08495;-0.03542;3
ACCE;14.154;12797.628;-1.02711;1.00856;8.97766;3
AHRS;14.154;12797.628;8.493342;7.265802;60.406338;0.03208068;0.09178905;0.50473356;-104
LIGH;14.157;12797.631;695.0;0
GYRO;14.159;12797.634;0.26818;-0.07404;-0.05673;3
MAGN;14.160;12797.635;28.10000;6.30000;-41.80000;3
GYRO;14.167;12797.641;0.29268;-0.05619;-0.07137;3
LIGH;14.168;12797.641;643.0;0
ACCE;14.169;12797.643;-0.96367;1.12527;8.78852;3
AHRS;14.170;12797.643;8.691714;7.211967;60.196918;0.03397940;0.09218375;0.50317889;-36
MAGN;14.172;12797.647;28.10000;6.30000;-41.80000;3
GYRO;14.173;12797.648;0.31558;-0.02583;-0.08495;3
LIGH;14.202;12797.651;643.0;0
ACCE;14.203;12797.655;-0.92356;1.24139;8.68736;3
AHRS;14.204;12797.655;9.041106;7.234014;59.570953;0.03702697;0.09365665;0.49853763;94
GYRO;14.205;12797.656;0.32570;0.01305;-0.10200;3
MAGN;14.206;12797.657;28.10000;6.30000;-41.80000;3
LIGH;14.207;12797.661;643.0;0
GYRO;14.207;12797.663;0.31718;0.04075;-0.11452;3
MAGN;14.208;12797.665;28.50000;6.30000;-41.80000;3
ACCE;14.209;12797.667;-0.95948;1.41138;8.53054;3
AHRS;14.209;12797.667;9.043167;7.228168;59.691864;0.03696917;0.09366060;0.49944422;15
GYRO;14.210;12797.670;0.28522;0.05939;-0.13023;3
LIGH;14.211;12797.671;734.0;0
MAGN;14.212;12797.676;28.50000;6.30000;-41.80000;3
GYRO;14.212;12797.677;0.23676;0.07297;-0.14701;3
ACCE;14.213;12797.679;-0.98282;1.53648;8.55329;3
AHRS;14.214;12797.679;9.228358;7.292065;59.538437;0.03821629;0.09488229;0.49833745;-61
LIGH;14.215;12797.681;734.0;0
GYRO;14.215;12797.683;0.18722;0.07164;-0.16245;3
MAGN;14.216;12797.685;28.50000;6.30000;-41.80000;3
GYRO;14.218;12797.690;0.13982;0.06977;-0.18775;3
LIGH;14.219;12797.691;686.0;0
ACCE;14.219;12797.693;-1.05824;1.47303;8.82263;3
AHRS;14.220;12797.693;9.324515;7.361869;59.314392;0.03882666;0.09574164;0.49668968;30
MAGN;14.226;12797.696;26.50000;6.30000;-41.80000;3
GYRO;14.227;12797.697;0.10573;0.06685;-0.21012;3
LIGH;14.227;12797.701;686.0;0
GNSS;14.228;1490625611.000;40.313382;-3.483553;591.000;0.000;10.0;0.0;23;16
GYRO;14.234;12797.704;0.08709;0.06099;-0.23116;3
MAGN;14.235;12797.705;28.20000;6.30000;-41.80000;3
ACCE;14.235;12797.707;-1.20488;1.48022;9.07522;3
AHRS;14.236;12797.707;9.362338;7.436190;58.699963;0.03930730;0.09625207;0.49209276;-113
GYRO;14.241;12797.711;0.07910;0.05646;-0.23942;3
LIGH;14.241;12797.711;686.0;0
MAGN;14.242;12797.715;28.20000;6.30000;-41.40000;3
GYRO;14.246;12797.718;0.07537;0.05353;-0.24714;3
ACCE;14.247;12797.719;-1.28628;1.51433;9.18116;3
AHRS;14.247;12797.719;9.385253;7.513922;58.685410;0.03915966;0.09692991;0.49201292;2
LIGH;14.248;12797.721;623.0;0
MAGN;14.254;12797.725;28.20000;5.90000;-41.40000;3
GYRO;14.254;12797.726;0.06738;0.04687;-0.25273;3
GNSS;14.255;1490625611.000;40.313382;-3.483553;591.000;0.000;10.0;0.0;23;17
LIGH;14.257;12797.731;623.0;0
ACCE;14.258;12797.733;-1.34494;1.55743;9.17757;3
AHRS;14.259;12797.733;9.394701;7.558882;58.934376;0.03882680;0.09739339;0.49390620;-61
GYRO;14.262;12797.734;0.05619;0.04128;-0.25140;3
MAGN;14.263;12797.737;28.20000;5.90000;-41.40000;3
GYRO;14.267;12797.741;0.04714;0.04714;-0.24661;3
LIGH;14.268;12797.742;623.0;0
ACCE;14.270;12797.745;-1.38086;1.54725;9.26975;3
AHRS;14.270;12797.745;9.396677;7.632555;59.085316;0.03839517;0.09800734;0.49506786;-42
MAGN;14.271;12797.746;28.20000;5.90000;-41.40000;3
GYRO;14.272;12797.747;0.04820;0.05406;-0.23462;3
LIGH;14.277;12797.751;751.0;0
GYRO;14.279;12797.754;0.05406;0.06471;-0.21492;3
MAGN;14.280;12797.755;28.20000;5.90000;-41.40000;3
ACCE;14.282;12797.757;-1.46286;1.55204;9.33679;3
AHRS;14.282;12797.757;9.399553;7.709905;59.344063;0.03786003;0.09868740;0.49704012;-24
GYRO;14.285;12797.760;0.06258;0.06951;-0.19468;3
LIGH;14.286;12797.761;751.0;0
MAGN;14.290;12797.765;28.20000;5.90000;-41.40000;3
GYRO;14.292;12797.767;0.08016;0.07617;-0.17018;3
ACCE;14.294;12797.769;-1.49817;1.59274;9.44872;3
AHRS;14.294;12797.769;9.422323;7.793777;59.298531;0.03770794;0.09939963;0.49672908;-67
LIGH;14.296;12797.771;693.0;0
GYRO;14.298;12797.773;0.10253;0.08203;-0.14940;3
MAGN;14.300;12797.775;26.60000;5.90000;-41.40000;3
ACCE;14.305;12797.779;-1.42635;1.60112;9.50378;3
AHRS;14.306;12797.779;9.446469;7.837762;58.753296;0.03817452;0.09965234;0.49264362;10
LIGH;14.307;12797.781;693.0;0
GYRO;14.307;12797.781;0.12970;0.09641;-0.13103;3
MAGN;14.310;12797.785;28.20000;5.90000;-41.40000;3
GYRO;14.313;12797.788;0.15047;0.11798;-0.12357;3
LIGH;14.316;12797.791;693.0;0
ACCE;14.318;12797.792;-1.35213;1.65140;9.47565;3
AHRS;14.318;12797.792;9.535146;7.942041;58.774902;0.03837978;0.10081902;0.49285623;-97
GYRO;14.319;12797.794;0.15473;0.14088;-0.12330;3
MAGN;14.320;12797.795;28.20000;5.90000;-41.40000;3
LIGH;14.327;12797.801;623.0;0
GYRO;14.327;12797.801;0.14248;0.15366;-0.12703;3
ACCE;14.330;12797.804;-1.37248;1.66577;9.41699;3
AHRS;14.330;12797.804;9.627565;8.075105;58.662327;0.03860871;0.10217292;0.49206856;-10
MAGN;14.331;12797.805;28.60000;5.90000;-41.40000;3
GYRO;14.333;12797.808;0.11425;0.13742;-0.14008;3
LIGH;14.336;12797.811;623.0;0
MAGN;14.340;12797.814;28.60000;5.90000;-41.40000;3
GYRO;14.341;12797.815;0.08282;0.09987;-0.14567;3
ACCE;14.342;12797.816;-1.46346;1.63464;9.44153;3
AHRS;14.342;12797.816;9.676023;8.190660;58.796734;0.03835903;0.10329253;0.49312854;83
LIGH;14.347;12797.821;623.0;0
GYRO;14.348;12797.823;0.06312;0.05965;-0.15073;3
MAGN;14.350;12797.825;28.60000;5.90000;-41.40000;3
ACCE;14.354;12797.828;-1.49099;1.61908;9.62230;3
AHRS;14.354;12797.828;9.684183;8.229633;58.838734;0.03821519;0.10363441;0.49345934;-87
GYRO;14.355;12797.829;0.05300;0.04021;-0.15260;3
LIGH;14.356;12797.831;724.0;0
MAGN;14.360;12797.835;28.60000;5.90000;-41.40000;3
GYRO;14.361;12797.836;0.04874;0.01758;-0.15819;3
LIGH;14.367;12797.841;724.0;0
ACCE;14.367;12797.841;-1.45148;1.58975;9.55586;3
AHRS;14.368;12797.841;9.689710;8.269904;58.821915;0.03809892;0.10395528;0.49334714;-84
GYRO;14.369;12797.842;0.04288;-0.00639;-0.16405;3
MAGN;14.370;12797.845;28.60000;5.90000;-41.40000;3
GYRO;14.374;12797.849;0.03702;-0.04234;-0.17337;3
LIGH;14.376;12797.851;681.0;0
ACCE;14.378;12797.853;-1.45508;1.58855;9.49720;3
AHRS;14.379;12797.853;9.686306;8.273017;58.845749;0.03803810;0.10397229;0.49352697;-6
MAGN;14.380;12797.855;25.70000;5.90000;-41.40000;3
GYRO;14.381;12797.856;0.03382;-0.07537;-0.18456;3
LIGH;14.386;12797.861;681.0;0
GYRO;14.388;12797.862;0.04021;-0.09507;-0.18908;3
MAGN;14.390;12797.865;28.60000;5.90000;-41.40000;3
ACCE;14.391;12797.866;-1.46765;1.65739;9.54927;3
AHRS;14.392;12797.866;9.681925;8.232070;58.370235;0.03861099;0.10348625;0.48992848;101
GYRO;14.394;12797.869;0.05193;-0.09987;-0.18669;3
LIGH;14.397;12797.871;681.0;0
MAGN;14.400;12797.875;28.60000;5.90000;-41.40000;3
GYRO;14.401;12797.876;0.07537;-0.10173;-0.17577;3
ACCE;14.403;12797.878;-1.47962;1.67415;9.54089;3
AHRS;14.404;12797.878;9.699937;8.179852;58.535389;0.03882236;0.10322361;0.49115995;10
LIGH;14.406;12797.881;623.0;0
GYRO;14.408;12797.882;0.10306;-0.09667;-0.16325;3
MAGN;14.410;12797.885;28.60000;5.90000;-41.40000;3
GYRO;14.414;12797.889;0.13609;-0.08709;-0.15287;3
ACCE;14.415;12797.890;-1.35512;1.60711;9.39365;3
AHRS;14.416;12797.890;9.757904;8.129254;58.699776;0.03933139;0.10314174;0.49239197;50
LIGH;14.417;12797.891;623.0;0
MAGN;14.420;12797.895;28.60000;5.90000;-41.40000;3
GYRO;14.421;12797.896;0.16219;-0.07350;-0.14701;3
LIGH;14.429;12797.904;392.0;0
ACCE;14.431;12797.905;-1.22823;1.65739;9.15603;3
AHRS;14.432;12797.905;9.809418;8.105254;58.778667;0.03975424;0.10320494;0.49298683;46
GYRO;14.433;12797.906;0.17763;-0.05300;-0.14594;3
MAGN;14.434;12797.908;28.60000;5.90000;-41.40000;3
LIGH;14.437;12797.911;731.0;0
GYRO;14.438;12797.913;0.17444;-0.04740;-0.15766;3
MAGN;14.441;12797.915;28.60000;5.90000;-41.40000;3
ACCE;14.443;12797.917;-1.18932;1.67055;9.20750;3
AHRS;14.444;12797.917;9.946377;8.072302;58.758404;0.04095280;0.10352612;0.49284539;73
GYRO;14.446;12797.919;0.17603;-0.04021;-0.16352;3
LIGH;14.448;12797.922;731.0;0
MAGN;14.451;12797.926;28.60000;5.90000;-41.40000;3
GYRO;14.452;12797.927;0.18562;-0.03622;-0.16538;3
ACCE;14.455;12797.929;-1.28808;1.61968;9.26077;3
AHRS;14.457;12797.929;10.054433;8.061824;58.652100;0.04191362;0.10386305;0.49205828;8
LIGH;14.459;12797.932;668.0;0
GYRO;14.460;12797.933;0.19947;-0.03675;-0.16671;3
MAGN;14.462;12797.936;25.10000;5.90000;-41.40000;3
GYRO;14.466;12797.940;0.21119;-0.03835;-0.16378;3
LIGH;14.469;12797.942;668.0;0
ACCE;14.472;12797.943;-1.37307;1.67654;9.29010;3
AHRS;14.483;12797.943;10.177552;8.057461;57.355618;0.04404419;0.10385560;0.48227841;-75
GYRO;14.487;12797.946;0.21066;-0.03888;-0.15500;3
MAGN;14.488;12797.945;28.30000;5.90000;-41.40000;3
GYRO;14.489;12797.954;0.19521;-0.04634;-0.14727;3
LIGH;14.490;12797.952;668.0;0
ACCE;14.491;12797.955;-1.38026;1.79206;9.16919;3
AHRS;14.492;12797.955;10.317834;8.047742;57.619537;0.04491541;0.10446259;0.48429659;96
MAGN;14.493;12797.957;28.30000;5.90000;-41.40000;3
GYRO;14.494;12797.962;0.17444;-0.05992;-0.14408;3
LIGH;14.495;12797.962;627.0;0
MAGN;14.496;12797.967;28.30000;5.90000;-41.40000;3
ACCE;14.497;12797.968;-1.36051;1.85970;9.14585;3
AHRS;14.498;12797.968;10.388273;8.035425;57.682545;0.04544687;0.10468525;0.48477957;31
GYRO;14.499;12797.969;0.13822;-0.06631;-0.13795;3
LIGH;14.500;12797.972;627.0;0
MAGN;14.502;12797.976;29.00000;5.90000;-41.40000;3
GYRO;14.503;12797.977;0.09401;-0.07004;-0.13902;3
LIGH;14.508;12797.982;627.0;0
ACCE;14.508;12797.982;-1.38205;1.88843;9.07642;3
AHRS;14.509;12797.982;10.467394;8.000656;57.881817;0.04601469;0.10482935;0.48628470;-62
GYRO;14.511;12797.984;0.04181;-0.07883;-0.14328;3
MAGN;14.512;12797.986;28.60000;5.90000;-41.40000;3
GYRO;14.517;12797.992;-0.02104;-0.10147;-0.15233;3
LIGH;14.518;12797.992;735.0;0
ACCE;14.519;12797.994;-1.38864;1.87705;9.08839;3
AHRS;14.520;12797.994;10.453745;7.949054;57.964355;0.04605455;0.10441584;0.48688582;-62
MAGN;14.522;12797.996;28.60000;5.90000;-41.40000;3
GYRO;14.524;12797.999;-0.07217;-0.13289;-0.15952;3
LIGH;14.529;12798.002;735.0;0
MAGN;14.531;12798.006;28.60000;5.90000;-41.40000;3
ACCE;14.532;12798.007;-1.44071;1.80343;9.27693;3
AHRS;14.533;12798.007;10.415487;7.913662;58.295208;0.04561333;0.10412163;0.48936465;-6
GYRO;14.534;12798.008;-0.10466;-0.16805;-0.15526;3
LIGH;14.537;12798.011;652.0;0
GYRO;14.540;12798.015;-0.09774;-0.17976;-0.14488;3
MAGN;14.541;12798.016;24.10000;6.30000;-41.40000;3
ACCE;14.544;12798.019;-1.48859;1.73280;9.39784;3
AHRS;14.545;12798.019;10.288668;7.781586;56.902794;0.04645691;0.10203835;0.47874981;88
LIGH;14.547;12798.022;652.0;0
GYRO;14.549;12798.024;-0.06365;-0.18749;-0.12171;3
MAGN;14.553;12798.026;28.50000;6.30000;-41.40000;3
LIGH;14.557;12798.031;652.0;0
GYRO;14.558;12798.032;-0.02796;-0.18615;-0.10013;3
ACCE;14.559;12798.033;-1.45627;1.71066;9.47086;3
AHRS;14.559;12798.033;10.212786;7.622149;57.310944;0.04618417;0.10068179;0.48177353;67
MAGN;14.562;12798.037;28.50000;6.30000;-41.40000;3
GYRO;14.564;12798.038;0.01411;-0.17524;-0.07803;3
LIGH;14.567;12798.042;627.0;0
ACCE;14.571;12798.045;-1.41318;1.72383;9.30985;3
AHRS;14.571;12798.045;10.209760;7.567173;57.641499;0.04610281;0.10038571;0.48425660;76
GYRO;14.573;12798.047;0.03702;-0.17257;-0.06338;3
MAGN;14.573;12798.048;28.50000;6.30000;-41.40000;3
LIGH;14.577;12798.052;627.0;0
GYRO;14.579;12798.053;0.03276;-0.17790;-0.05539;3
MAGN;14.581;12798.056;28.50000;6.30000;-41.40000;3
ACCE;14.583;12798.057;-1.26294;1.71185;9.10335;3
AHRS;14.584;12798.057;10.222127;7.425740;58.106663;0.04639100;0.09955471;0.48772043;84
GYRO;14.586;12798.060;0.00666;-0.17390;-0.06471;3
LIGH;14.587;12798.062;627.0;0
MAGN;14.591;12798.066;28.50000;6.30000;-41.40000;3
GYRO;14.592;12798.067;-0.02104;-0.16698;-0.08096;3
ACCE;14.595;12798.070;-1.06303;1.67175;9.11293;3
AHRS;14.596;12798.070;10.197623;7.291760;58.212410;0.04668394;0.09848300;0.48846239;-22
LIGH;14.597;12798.072;725.0;0
GYRO;14.599;12798.074;-0.03702;-0.15047;-0.10306;3
MAGN;14.601;12798.076;28.50000;6.30000;-41.40000;3
LIGH;14.607;12798.081;725.0;0
GYRO;14.608;12798.082;-0.03595;-0.12916;-0.11239;3
ACCE;14.609;12798.083;-1.17735;1.60771;9.28591;3
AHRS;14.609;12798.083;10.139182;7.186229;58.420849;0.04651211;0.09752628;0.48998749;29
SOUN;14.611;210.14;0.00641;50.12
GYRO;14.615;12798.088;-0.01358;-0.10067;-0.10440;3
MAGN;14.616;12798.086;28.50000;6.30000;-41.40000;3
LIGH;14.617;12798.091;649.0;0
MAGN;14.621;12798.095;23.90000;6.30000;-41.40000;3
GYRO;14.622;12798.097;0.01571;-0.07643;-0.07723;3
ACCE;14.623;12798.098;-1.42096;1.70707;9.30028;3
AHRS;14.624;12798.098;10.119766;7.133564;57.111660;0.04769550;0.09650873;0.48004916;99
LIGH;14.627;12798.102;649.0;0
GYRO;14.629;12798.103;0.02743;-0.07084;-0.05033;3
MAGN;14.634;12798.106;28.30000;6.30000;-41.40000;3
GYRO;14.641;12798.111;0.01358;-0.08336;-0.02530;3
LIGH;14.643;12798.112;649.0;0
ACCE;14.643;12798.112;-1.47603;1.86748;9.07762;3
AHRS;14.644;12798.112;10.131787;7.089433;57.604126;0.04755829;0.09642807;0.48376921;92
MAGN;14.645;12798.117;28.30000;6.30000;-41.40000;3
GYRO;14.650;12798.118;-0.02743;-0.12117;-0.00320;3
LIGH;14.651;12798.121;627.0;0
GYRO;14.652;12798.124;-0.05726;-0.15659;0.00053;3
ACCE;14.653;12798.126;-1.31921;1.81899;9.05966;3
AHRS;14.653;12798.126;10.097484;6.988817;57.913536;0.04746334;0.09565191;0.48606783;41
MAGN;14.654;12798.127;28.30000;6.30000;-41.40000;3
LIGH;14.657;12798.132;627.0;0
GYRO;14.657;12798.132;-0.08549;-0.18642;-0.00107;3
MAGN;14.661;12798.136;28.30000;6.30000;-41.40000;3
ACCE;14.663;12798.138;-1.12767;1.70946;9.13687;3
AHRS;14.664;12798.138;10.059733;6.909540;58.532391;0.04699898;0.09514996;0.49070925;-21
GYRO;14.665;12798.139;-0.10466;-0.20213;-0.00213;3
LIGH;14.666;12798.141;627.0;0
MAGN;14.670;12798.145;27.90000;6.70000;-41.40000;3
GYRO;14.672;12798.146;-0.10626;-0.19201;-0.00293;3
ACCE;14.675;12798.150;-0.99180;1.61728;9.22725;3
AHRS;14.676;12798.150;9.957360;6.732124;58.436966;0.04705914;0.09334138;0.48990780;98
LIGH;14.677;12798.151;732.0;0
GYRO;14.678;12798.153;-0.09241;-0.16751;-0.00506;3
MAGN;14.681;12798.156;28.40000;6.70000;-41.40000;3
GYRO;14.687;12798.160;-0.06685;-0.13049;-0.00985;3
LIGH;14.689;12798.161;732.0;0
ACCE;14.689;12798.163;-0.88226;1.49159;9.22606;3
AHRS;14.691;12798.163;9.876431;6.601824;58.701431;0.04678890;0.09212559;0.49184492;-39
MAGN;14.692;12798.165;28.40000;6.70000;-41.80000;3
GYRO;14.693;12798.167;-0.03542;-0.09960;-0.02290;3
LIGH;14.699;12798.171;663.0;0
GYRO;14.700;12798.173;-0.00613;-0.07483;-0.03196;3
MAGN;14.701;12798.175;22.90000;6.70000;-41.80000;3
ACCE;14.702;12798.176;-1.01873;1.51014;9.20750;3
AHRS;14.703;12798.176;9.840367;6.530984;56.997059;0.04817413;0.09073259;0.47889975;-52
GYRO;14.705;12798.180;0.02743;-0.06551;-0.03915;3
LIGH;14.706;12798.181;663.0;0
MAGN;14.711;12798.185;27.90000;6.70000;-41.80000;3
GYRO;14.712;12798.187;0.05619;-0.06685;-0.03888;3
ACCE;14.714;12798.189;-1.11690;1.56581;9.18116;3
AHRS;14.715;12798.189;9.854584;6.484576;57.378220;0.04817573;0.09059859;0.48177865;-88
LIGH;14.717;12798.191;663.0;0
GYRO;14.719;12798.193;0.07430;-0.07164;-0.03915;3
MAGN;14.720;12798.195;27.50000;6.70000;-41.80000;3
ACCE;14.726;12798.200;-1.11869;1.64661;9.18715;3
AHRS;14.726;12798.200;9.877120;6.462124;57.518215;0.04833155;0.09058027;0.48283365;-29
LIGH;14.727;12798.202;637.0;0
GYRO;14.728;12798.202;0.08549;-0.07856;-0.03888;3
MAGN;14.731;12798.206;27.50000;6.70000;-41.80000;3
GYRO;14.734;12798.208;0.08176;-0.07377;-0.03116;3
LIGH;14.736;12798.211;637.0;0
ACCE;14.738;12798.213;-1.08996;1.76273;9.11353;3
AHRS;14.739;12798.213;9.939584;6.402160;57.572449;0.04901803;0.09040695;0.48322377;89
MAGN;14.741;12798.215;28.10000;6.70000;-41.80000;3
GYRO;14.742;12798.216;0.04767;-0.06951;-0.02290;3
LIGH;14.747;12798.221;637.0;0
GYRO;14.748;12798.223;-0.00080;-0.08362;-0.01678;3
MAGN;14.751;12798.225;27.70000;6.70000;-41.80000;3
ACCE;14.752;12798.226;-1.15161;1.82019;9.00759;3
AHRS;14.752;12798.226;9.958015;6.344911;57.925938;0.04912202;0.09020090;0.48588011;67
GYRO;14.755;12798.230;-0.04501;-0.10280;-0.00746;3
LIGH;14.756;12798.231;739.0;0
MAGN;14.760;12798.235;27.70000;6.70000;-41.80000;3
GYRO;14.762;12798.236;-0.07377;-0.11851;-0.00133;3
ACCE;14.764;12798.238;-1.12468;1.74178;9.06924;3
AHRS;14.765;12798.238;9.908341;6.262466;58.009045;0.04902848;0.08940497;0.48647156;74
LIGH;14.766;12798.241;739.0;0
GYRO;14.768;12798.243;-0.09721;-0.12996;0.01012;3
MAGN;14.770;12798.245;27.70000;6.70000;-41.80000;3
ACCE;14.775;12798.250;-1.02232;1.66277;9.21768;3
AHRS;14.776;12798.250;9.868388;6.210120;58.215282;0.04878659;0.08892976;0.48800826;-48
GYRO;14.777;12798.251;-0.10200;-0.12970;0.01731;3
LIGH;14.778;12798.252;650.0;0
MAGN;14.781;12798.256;23.30000;6.70000;-42.20000;3
GYRO;14.783;12798.258;-0.08655;-0.12144;0.01891;3
LIGH;14.787;12798.261;650.0;0
ACCE;14.790;12798.264;-0.97983;1.55503;9.25957;3
AHRS;14.791;12798.264;9.774714;6.094680;56.840691;0.04961384;0.08707512;0.47751886;-117
GYRO;14.792;12798.266;-0.05939;-0.10573;0.02157;3
MAGN;14.792;12798.267;27.30000;6.70000;-42.20000;3
LIGH;14.797;12798.272;650.0;0
GYRO;14.799;12798.274;-0.03862;-0.08522;0.01784;3
MAGN;14.801;12798.276;27.80000;6.70000;-42.20000;3
ACCE;14.803;12798.277;-0.85712;1.57598;9.15423;3
AHRS;14.803;12798.277;9.717817;5.992829;57.782478;0.04889368;0.08647081;0.48463064;-70
LIGH;14.807;12798.281;637.0;0
GYRO;14.807;12798.282;-0.03542;-0.06951;0.00826;3
MAGN;14.811;12798.286;27.00000;7.10000;-42.20000;3
GYRO;14.814;12798.288;-0.05459;-0.06338;-0.00213;3
ACCE;14.815;12798.290;-0.91578;1.60950;9.05966;3
AHRS;14.816;12798.290;9.670256;5.928471;57.629543;0.04891781;0.08571953;0.48344094;-22
LIGH;14.817;12798.291;637.0;0
MAGN;14.821;12798.295;27.40000;7.10000;-42.20000;3
GYRO;14.822;12798.297;-0.08655;-0.06285;0.00240;3
LIGH;14.827;12798.301;637.0;0
ACCE;14.829;12798.303;-1.00317;1.66996;9.16381;3
AHRS;14.829;12798.303;9.628283;5.898382;57.670303;0.04869426;0.08533417;0.48373580;123
GYRO;14.830;12798.304;-0.11958;-0.06578;0.02264;3
MAGN;14.831;12798.306;27.80000;7.10000;-42.20000;3
LIGH;14.837;12798.312;722.0;0
GYRO;14.838;12798.312;-0.15313;-0.07537;0.04740;3
ACCE;14.841;12798.315;-1.03011;1.62447;9.20810;3
AHRS;14.841;12798.315;9.503015;5.829183;58.007301;0.04778300;0.08442922;0.48625764;90
MAGN;14.842;12798.317;27.80000;7.10000;-42.20000;3
GYRO;14.844;12798.319;-0.18402;-0.09055;0.07244;3
LIGH;14.847;12798.322;722.0;0
MAGN;14.851;12798.326;27.20000;7.10000;-42.60000;3
GYRO;14.852;12798.327;-0.19841;-0.09747;0.09001;3
ACCE;14.853;12798.328;-0.85174;1.46286;9.33679;3
AHRS;14.854;12798.328;9.328067;5.723752;58.189953;0.04676605;0.08297348;0.48759168;35
LIGH;14.857;12798.331;640.0;0
GYRO;14.859;12798.334;-0.19574;-0.09241;0.09454;3
MAGN;14.861;12798.336;23.00000;7.10000;-42.60000;3
LIGH;14.867;12798.341;640.0;0
ACCE;14.867;12798.342;-0.70749;1.34015;9.46308;3
AHRS;14.868;12798.342;9.238519;5.665160;56.939823;0.04722755;0.08164382;0.47806677;-12
GYRO;14.869;12798.343;-0.18562;-0.07137;0.08176;3
MAGN;14.872;12798.347;27.40000;7.10000;-42.60000;3
GYRO;14.875;12798.350;-0.17071;-0.05646;0.06791;3
LIGH;14.879;12798.351;640.0;0
ACCE;14.883;12798.354;-0.73263;1.32040;9.63008;3
AHRS;14.884;12798.354;9.054960;5.574227;57.603355;0.04573680;0.08046222;0.48307139;-102
MAGN;14.890;12798.356;27.00000;7.10000;-42.60000;3
GYRO;14.893;12798.357;-0.14514;-0.04155;0.05033;3
LIGH;14.895;12798.362;650.0;0
GYRO;14.899;12798.364;-0.11958;-0.03782;0.04181;3
MAGN;14.900;12798.366;27.40000;7.10000;-42.60000;3
ACCE;14.903;12798.367;-0.89603;1.33417;9.61332;3
AHRS;14.907;12798.367;8.929573;5.527875;58.304329;0.04448772;0.07986235;0.48836586;-105
GYRO;14.910;12798.371;-0.08602;-0.04581;0.04021;3
LIGH;14.912;12798.372;650.0;0
MAGN;14.913;12798.376;27.40000;7.10000;-42.60000;3
GYRO;14.915;12798.377;-0.06205;-0.05246;0.04607;3
ACCE;14.921;12798.379;-0.94870;1.40121;9.60494;3
AHRS;14.923;12798.379;8.855313;5.478994;58.579700;0.04394088;0.07928570;0.49042851;-100
LIGH;14.930;12798.381;650.0;0
GYRO;14.931;12798.384;-0.05886;-0.06205;0.04501;3
MAGN;14.932;12798.386;27.40000;7.10000;-42.60000;3
GYRO;14.933;12798.392;-0.07963;-0.08256;0.03222;3
LIGH;14.934;12798.392;732.0;0
ACCE;14.934;12798.394;-0.81283;1.45208;9.34996;3
AHRS;14.935;12798.394;8.787427;5.403797;58.827564;0.04357730;0.07852457;0.49227151;-38
MAGN;14.937;12798.396;27.40000;7.10000;-42.60000;3
GYRO;14.938;12798.399;-0.11745;-0.11292;0.01784;3
LIGH;14.939;12798.402;732.0;0
GYRO;14.939;12798.405;-0.15473;-0.13502;0.00799;3
ACCE;14.940;12798.406;-0.74160;1.38924;9.41460;3
AHRS;14.940;12798.406;8.669652;5.294000;59.007607;0.04303410;0.07726305;0.49358663;-4
MAGN;14.941;12798.408;27.40000;7.10000;-42.60000;3
LIGH;14.942;12798.411;650.0;0
GYRO;14.942;12798.413;-0.19681;-0.14834;0.00213;3
MAGN;14.943;12798.415;23.00000;7.50000;-42.60000;3
ACCE;14.951;12798.419;-0.68055;1.33956;9.48702;3
AHRS;14.952;12798.419;8.572149;5.215024;57.876953;0.04338544;0.07582749;0.48499289;-70
GYRO;14.953;12798.420;-0.22078;-0.15500;-0.00426;3
LIGH;14.953;12798.421;650.0;0
MAGN;14.954;12798.425;27.20000;7.50000;-43.00000;3
GYRO;14.955;12798.427;-0.22664;-0.15899;-0.01172;3
LIGH;14.958;12798.432;650.0;0
ACCE;14.959;12798.432;-0.61531;1.24259;9.65462;3
AHRS;14.960;12798.432;8.372767;5.070952;58.303349;0.04220009;0.07405717;0.48816830;20
GYRO;14.961;12798.433;-0.21012;-0.14860;-0.02264;3
MAGN;14.962;12798.436;27.20000;7.50000;-43.00000;3
BLE4;14.964;2016;12;-89
BLE4;14.965;2016;10;-94
BLE4;14.966;2016;16;-94
BLE4;14.967;2016;13;-96
BLE4;14.967;2016;11;-98
BLE4;14.967;2016;9;-98
BLE4;14.968;2016;15;-98
BLE4;14.968;2016;14;-101
GYRO;14.969;12798.440;-0.18669;-0.13529;-0.03063;3
LIGH;14.971;12798.441;653.0;0
ACCE;14.972;12798.444;-0.61711;1.24379;9.67976;3
AHRS;14.973;12798.444;8.196111;4.944176;58.843323;0.04105484;0.07254634;0.49220598;-120
MAGN;14.975;12798.445;27.20000;7.50000;-43.00000;3
GYRO;14.977;12798.447;-0.15579;-0.12464;-0.03755;3
LIGH;14.978;12798.451;653.0;0
GYRO;14.979;12798.454;-0.12970;-0.11665;-0.04234;3
MAGN;14.981;12798.455;27.20000;7.50000;-43.00000;3
ACCE;14.982;12798.457;-0.59197;1.24738;9.67916;3
AHRS;14.983;12798.457;8.063327;4.835710;59.462177;0.04012824;0.07137963;0.49683788;61
GYRO;14.985;12798.460;-0.11531;-0.09854;-0.05406;3
LIGH;14.987;12798.461;653.0;0
MAGN;14.991;12798.465;27.20000;7.50000;-43.00000;3
GYRO;14.992;12798.467;-0.12117;-0.09081;-0.06498;3
ACCE;14.994;12798.469;-0.69133;1.31980;9.52174;3
AHRS;14.995;12798.469;7.958901;4.760046;59.609169;0.03957598;0.07041182;0.49791804;90
LIGH;14.998;12798.471;752.0;0
GYRO;14.999;12798.473;-0.13662;-0.09428;-0.07004;3
MAGN;15.001;12798.475;27.20000;7.50000;-43.00000;3
GYRO;15.005;12798.480;-0.14088;-0.10733;-0.06019;3
LIGH;15.007;12798.481;752.0;0
ACCE;15.007;12798.481;-0.78590;1.32998;9.60614;3
AHRS;15.008;12798.481;7.835793;4.683007;59.875141;0.03881903;0.06939194;0.49989313;47
MAGN;15.011;12798.485;26.70000;7.50000;-43.00000;3
GYRO;15.012;12798.487;-0.13502;-0.11159;-0.04261;3
GNSS;15.013;1490625611.025;40.314536;-3.482656;0.000;0.000;868.0;0.0;23;17
LIGH;15.030;12798.491;650.0;0
GYRO;15.030;12798.493;-0.11691;-0.10812;-0.02983;3
ACCE;15.031;12798.495;-0.67995;1.30544;9.76236;3
AHRS;15.032;12798.495;7.723286;4.590339;59.866215;0.03837909;0.06820536;0.49979356;118
MAGN;15.032;12798.496;22.40000;7.50000;-43.00000;3
GYRO;15.033;12798.500;-0.08762;-0.08629;-0.02290;3
LIGH;15.033;12798.502;650.0;0
MAGN;15.034;12798.506;26.60000;7.50000;-43.00000;3
ACCE;15.035;12798.507;-0.60513;1.30664;9.78151;3
AHRS;15.035;12798.507;7.681597;4.545374;59.060040;0.03873564;0.06741589;0.49369693;23
GYRO;15.036;12798.508;-0.04661;-0.05140;-0.01944;3
LIGH;15.037;12798.511;650.0;0
GNSS;15.038;1490625611.025;40.314536;-3.482656;0.000;0.000;868.0;0.0;23;17
MAGN;15.040;12798.515;26.60000;7.90000;-43.00000;3
GYRO;15.041;12798.516;-0.00932;-0.02503;-0.01545;3
ACCE;15.044;12798.519;-0.73741;1.38205;9.72345;3
AHRS;15.045;12798.519;7.644347;4.504875;59.132881;0.03858514;0.06697532;0.49423334;-72
LIGH;15.053;12798.521;666.0;0
GYRO;15.053;12798.523;0.00613;-0.00559;-0.00826;3
MAGN;15.054;12798.525;27.00000;7.90000;-43.00000;3
GYRO;15.055;12798.530;0.00293;-0.00559;-0.00160;3
LIGH;15.057;12798.531;666.0;0
ACCE;15.058;12798.533;-0.86670;1.44670;9.58339;3
AHRS;15.059;12798.533;7.644145;4.502783;59.305397;0.03849178;0.06701668;0.49553564;-5
MAGN;15.061;12798.535;27.00000;7.90000;-43.00000;3
GYRO;15.062;12798.536;-0.01358;-0.02929;0.00613;3
LIGH;15.067;12798.541;666.0;0
GYRO;15.068;12798.543;-0.02637;-0.07084;0.01438;3
ACCE;15.070;12798.544;-0.90800;1.38864;9.61033;3
AHRS;15.070;12798.544;7.622807;4.467230;59.397747;0.03843022;0.06668781;0.49622062;23
MAGN;15.071;12798.546;27.00000;7.90000;-43.00000;3
GYRO;15.076;12798.550;-0.03063;-0.10360;0.02237;3
LIGH;15.077;12798.552;735.0;0
MAGN;15.081;12798.555;27.00000;7.90000;-43.00000;3
ACCE;15.082;12798.556;-0.77093;1.29227;9.62110;3
AHRS;15.082;12798.556;7.604783;4.422815;59.626480;0.03835375;0.06635197;0.49793082;-116
GYRO;15.083;12798.557;-0.03329;-0.12757;0.02344;3
LIGH;15.086;12798.561;735.0;0
GYRO;15.089;12798.564;-0.03755;-0.14434;0.02184;3
MAGN;15.090;12798.565;26.60000;7.90000;-43.00000;3
ACCE;15.094;12798.568;-0.58299;1.22344;9.48882;3
AHRS;15.094;12798.568;7.563672;4.301986;59.689831;0.03853186;0.06528533;0.49836776;-41
GYRO;15.097;12798.570;-0.05140;-0.15207;0.01119;3
LIGH;15.097;12798.571;647.0;0
MAGN;15.100;12798.575;22.00000;7.90000;-43.00000;3
GYRO;15.102;12798.577;-0.06631;-0.16139;-0.00692;3
ACCE;15.107;12798.580;-0.43694;1.18932;9.41520;3
AHRS;15.107;12798.580;7.504929;4.166026;58.217838;0.03949812;0.06350514;0.48718604;58
LIGH;15.108;12798.581;647.0;0
GYRO;15.108;12798.583;-0.07483;-0.16964;-0.03089;3
MAGN;15.110;12798.585;27.10000;7.90000;-43.00000;3
GYRO;15.115;12798.590;-0.07590;-0.17071;-0.05167;3
LIGH;15.116;12798.591;647.0;0
ACCE;15.118;12798.592;-0.51296;1.16119;9.40682;3
AHRS;15.118;12798.592;7.431267;4.030610;59.014637;0.03907979;0.06243956;0.49317878;-37
MAGN;15.120;12798.595;26.70000;7.90000;-43.00000;3
GYRO;15.121;12798.596;-0.06471;-0.16645;-0.06738;3
LIGH;15.129;12798.603;669.0;0
GYRO;15.130;12798.605;-0.03649;-0.14275;-0.07617;3
ACCE;15.131;12798.606;-0.59256;1.20967;9.41041;3
AHRS;15.132;12798.606;7.369837;3.896217;59.357403;0.03900917;0.06127756;0.49572468;63
MAGN;15.133;12798.607;26.70000;7.90000;-43.00000;3
LIGH;15.136;12798.611;669.0;0
GYRO;15.138;12798.612;-0.01039;-0.12490;-0.06738;3
MAGN;15.140;12798.615;26.70000;7.90000;-43.00000;3
ACCE;15.143;12798.618;-0.69312;1.21087;9.35175;3
AHRS;15.144;12798.618;7.356664;3.847401;60.001041;0.03877819;0.06107111;0.50056165;34
GYRO;15.144;12798.619;0.01305;-0.10892;-0.05113;3
LIGH;15.147;12798.621;669.0;0
MAGN;15.150;12798.625;26.10000;7.90000;-43.40000;3
GYRO;15.151;12798.626;0.02903;-0.10067;-0.03356;3
ACCE;15.155;12798.630;-0.67277;1.21566;9.29250;3
AHRS;15.156;12798.630;7.359248;3.769257;59.886539;0.03919948;0.06045486;0.49967271;-128
LIGH;15.157;12798.631;742.0;0
GYRO;15.158;12798.632;0.03222;-0.09108;-0.02530;3
MAGN;15.160;12798.635;26.50000;7.90000;-43.40000;3
SOUN;15.163;426.21;0.01301;56.26
GYRO;15.167;12798.639;0.03116;-0.08069;-0.01731;3
LIGH;15.168;12798.641;742.0;0
ACCE;15.168;12798.642;-0.58299;1.19411;9.22246;3
AHRS;15.169;12798.642;7.369602;3.702061;59.976547;0.03952352;0.06002455;0.50032717;-91
MAGN;15.170;12798.645;26.50000;8.30000;-43.40000;3
GYRO;15.171;12798.646;0.02104;-0.07297;-0.01598;3
LIGH;15.177;12798.651;644.0;0
GYRO;15.178;12798.653;0.01358;-0.06711;-0.01545;3
ACCE;15.209;12798.654;-0.52074;1.16598;9.27394;3
AHRS;15.210;12798.654;7.367637;3.638710;59.797012;0.03987852;0.05947659;0.49895275;49
MAGN;15.211;12798.656;21.50000;8.30000;-43.40000;3
GYRO;15.212;12798.659;0.01358;-0.05593;-0.01997;3
LIGH;15.213;12798.661;644.0;0
MAGN;15.214;12798.665;26.30000;8.30000;-43.40000;3
GYRO;15.215;12798.666;0.02157;-0.03808;-0.02637;3
ACCE;15.217;12798.667;-0.49141;1.11450;9.44153;3
AHRS;15.218;12798.667;7.361342;3.594775;58.457615;0.04071051;0.05864643;0.48880872;66
LIGH;15.219;12798.671;644.0;0
GYRO;15.220;12798.673;0.03649;-0.01971;-0.03409;3
MAGN;15.221;12798.675;26.30000;8.30000;-43.40000;3
ACCE;15.222;12798.679;-0.52493;1.12587;9.41161;3
AHRS;15.223;12798.679;7.363053;3.582619;58.728325;0.04063691;0.05865761;0.49085695;-62
GYRO;15.224;12798.680;0.04288;-0.01039;-0.04501;3
MAGN;15.225;12798.685;25.90000;8.30000;-43.40000;3
GYRO;15.227;12798.686;0.04128;-0.01625;-0.06019;3
LIGH;15.228;12798.691;669.0;0
ACCE;15.229;12798.692;-0.61830;1.20967;9.30507;3
AHRS;15.230;12798.692;7.380712;3.574850;58.736732;0.04079999;0.05867682;0.49091724;-15
GYRO;15.231;12798.693;0.02743;-0.03009;-0.07670;3
MAGN;15.232;12798.695;25.90000;8.30000;-43.40000;3
GYRO;15.233;12798.699;0.01518;-0.04128;-0.08495;3
LIGH;15.233;12798.701;669.0;0
ACCE;15.234;12798.704;-0.69611;1.26593;9.35654;3
AHRS;15.234;12798.704;7.383725;3.557625;58.747192;0.04089133;0.05856285;0.49099022;118
MAGN;15.235;12798.705;26.40000;8.30000;-43.40000;3
GYRO;15.237;12798.706;0.00293;-0.04900;-0.08629;3
LIGH;15.238;12798.711;739.0;0
GYRO;15.238;12798.712;-0.00506;-0.04927;-0.08043;3
MAGN;15.240;12798.715;26.40000;8.30000;-43.40000;3
ACCE;15.272;12798.716;-0.74340;1.27072;9.37510;3
AHRS;15.273;12798.716;7.370297;3.533377;59.139011;0.04069359;0.05846149;0.49394801;118
GYRO;15.274;12798.719;-0.01305;-0.05539;-0.06898;3
LIGH;15.275;12798.721;739.0;0
GYRO;15.277;12798.726;-0.01411;-0.06099;-0.05699;3
MAGN;15.278;12798.725;26.40000;8.30000;-43.40000;3
ACCE;15.278;12798.728;-0.75417;1.25636;9.40442;3
AHRS;15.279;12798.728;7.346998;3.500021;59.286549;0.04058593;0.05816181;0.49505258;-52
LIGH;15.279;12798.731;624.0;0
GYRO;15.280;12798.732;-0.01571;-0.06258;-0.04368;3
MAGN;15.280;12798.735;21.30000;8.30000;-43.40000;3
GYRO;15.281;12798.739;-0.01411;-0.06152;-0.02903;3
ACCE;15.281;12798.740;-0.72963;1.26174;9.40802;3
AHRS;15.282;12798.740;7.325315;3.461806;57.674809;0.04139544;0.05720343;0.48281115;-97
LIGH;15.283;12798.741;624.0;0
MAGN;15.283;12798.745;26.40000;8.30000;-43.80000;3
GYRO;15.284;12798.746;-0.01571;-0.05939;-0.01625;3
LIGH;15.284;12798.751;624.0;0
ACCE;15.285;12798.753;-0.63746;1.26174;9.40442;3
AHRS;15.286;12798.753;7.315026;3.440058;58.237820;0.04112799;0.05719749;0.48708656;-105
GYRO;15.286;12798.754;-0.01571;-0.06764;-0.00826;3
MAGN;15.287;12798.755;26.40000;8.30000;-43.80000;3
GYRO;15.288;12798.760;-0.01305;-0.07324;-0.01012;3
LIGH;15.288;12798.761;669.0;0
MAGN;15.293;12798.765;26.40000;8.30000;-43.80000;3
ACCE;15.293;12798.766;-0.55964;1.27791;9.41580;3
AHRS;15.294;12798.766;7.293938;3.379620;58.981987;0.04085560;0.05691583;0.49270886;-23
GYRO;15.294;12798.767;-0.01571;-0.06445;-0.00746;3
LIGH;15.299;12798.771;669.0;0
GYRO;15.299;12798.773;-0.02370;-0.04740;-0.01358;3
MAGN;15.304;12798.775;25.90000;8.30000;-43.80000;3
ACCE;15.304;12798.778;-0.52014;1.35332;9.42837;3
AHRS;15.305;12798.778;7.275101;3.332393;59.067883;0.04087343;0.05650855;0.49334306;-8
GYRO;15.305;12798.779;-0.03169;-0.03675;-0.02077;3
LIGH;15.307;12798.781;669.0;0
GNSS;15.308;1490625612.000;40.313384;-3.483555;592.000;0.000;10.0;0.0;23;17
MAGN;15.319;12798.785;26.30000;8.30000;-43.80000;3
GYRO;15.320;12798.786;-0.03222;-0.03968;-0.03143;3
ACCE;15.321;12798.790;-0.56982;1.29107;9.47685;3
AHRS;15.321;12798.790;7.243422;3.303155;59.220608;0.04068423;0.05620610;0.49448946;8
LIGH;15.322;12798.791;729.0;0
GYRO;15.322;12798.792;-0.03276;-0.04687;-0.03728;3
MAGN;15.323;12798.795;26.30000;8.30000;-43.80000;3
GNSS;15.324;1490625612.000;40.313384;-3.483555;592.000;0.000;10.0;0.0;23;17
GYRO;15.326;12798.799;-0.03649;-0.05832;-0.04101;3
LIGH;15.327;12798.801;729.0;0
ACCE;15.328;12798.802;-0.59316;1.26653;9.51695;3
AHRS;15.328;12798.802;7.207820;3.265993;59.385517;0.04049455;0.05583079;0.49572462;-18
MAGN;15.330;12798.805;25.90000;8.30000;-43.80000;3
GYRO;15.331;12798.806;-0.03489;-0.07031;-0.04447;3
LIGH;15.337;12798.811;638.0;0
GYRO;15.338;12798.812;-0.03489;-0.08762;-0.05566;3
[truncated: 30,128,940 more chars]
