# Supplementary material for: Off-Line Evaluation of Mobile-Centric Indoor Positioning Systems: The Experiences from the 2017 IPIN Competition
Source: Sensors (Basel). 2018 Feb 6;18(2):487. doi: 10.3390/s18020487 (PMC5855053; doi:10.3390/s18020487)
Supplement: Supplementary file 1 [file sensors-18-00487-s001.zip › 01-Training/CAR/logfile_CAR_R03-2017_A5.txt]

% LogFile created by the 'GetSensorData' App for Android.
% Date of creation: Mon Mar 27 17:31:24 GMT+02:00 2017
% Developed by LOPSI research group at CAR-CSIC, Spain (http://www.car.upm-csic.es/lopsi)
% Version 2.0 November 2016
% The 'GetSensorData' program stores information from Smartphone/Tablet internal sensors (Accelerometers, Gyroscopes, Magnetometers, Pressure, Ambient Light, Orientation, Sound level, GPS/GNSS positio, WiFi RSS, Cellular/GSM/3G signal strength,...) and also from external devices (e.g. RFCode RFID reader, XSens IMU or LPMS-B IMU)
%
% Phone used for this logfile:
% Manufacturer:            	samsung
% Model:                   	SM-A500FU
% API Android version:     	23
% Android version Release: 	6.0.1
%
% LogFile Data format:
% Accelerometer data: 	'ACCE;AppTimestamp(s);SensorTimestamp(s);Acc_X(m/s^2);Acc_Y(m/s^2);Acc_Z(m/s^2);Accuracy(integer)'
% Gyroscope data:     	'GYRO;AppTimestamp(s);SensorTimestamp(s);Gyr_X(rad/s);Gyr_Y(rad/s);Gyr_Z(rad/s);Accuracy(integer)'
% Magnetometer data:  	'MAGN;AppTimestamp(s);SensorTimestamp(s);Mag_X(uT);;Mag_Y(uT);Mag_Z(uT);Accuracy(integer)'
% Pressure data:      	'PRES;AppTimestamp(s);SensorTimestamp(s);Pres(mbar);Accuracy(integer)'
% Light data:         	'LIGH;AppTimestamp(s);SensorTimestamp(s);Light(lux);Accuracy(integer)'
% Proximity data:     	'PROX;AppTimestamp(s);SensorTimestamp(s);prox(?);Accuracy(integer)'
% Humidity data:      	'HUMI;AppTimestamp(s);SensorTimestamp(s);humi(Percentage);Accuracy(integer)'
% Temperature data:   	'TEMP;AppTimestamp(s);SensorTimestamp(s);temp(Celsius);Accuracy(integer)'
% Orientation data:   	'AHRS;AppTimestamp(s);SensorTimestamp(s);PitchX(deg);RollY(deg);YawZ(deg);RotVecX();RotVecY();RotVecZ();Accuracy(int)'
% GNSS/GPS data:      	'GNSS;AppTimestamp(s);SensorTimeStamp(s);Latit(deg);Long(deg);Altitude(m);Bearing(deg);Accuracy(m);Speed(m/s);SatInView;SatInUse'
% WIFI data:          	'WIFI;AppTimestamp(s);SensorTimeStamp(s);Name_SSID;MAC_BSSID;RSS(dBm);'
% Bluetooth data:     	'BLUE;AppTimestamp(s);Name;MAC_Address;RSS(dBm);'
% BLE 4.0 data:       	'BLE4;AppTimestamp(s);MajorID;MinorID;RSS(dBm);'
% Sound data:         	'SOUN;AppTimestamp(s);RMS;Pressure(Pa);SPL(dB);'
% RFID Reader data:   	'RFID;AppTimestamp(s);ReaderNumber(int);TagID(int);RSS_A(dBm);RSS_B(dBm);'
% IMU XSens data:     	'IMUX;AppTimestamp(s);SensorTimestamp(s);Counter;Acc_X(m/s^2);Acc_Y(m/s^2);Acc_Z(m/s^2);Gyr_X(rad/s);Gyr_Y(rad/s);Gyr_Z(rad/s);Mag_X(uT);;Mag_Y(uT);Mag_Z(uT);Roll(deg);Pitch(deg);Yaw(deg);Quat(1);Quat(2);Quat(3);Quat(4);Pressure(mbar);Temp(Celsius)'
% IMU LPMS-B data:    	'IMUL;AppTimestamp(s);SensorTimestamp(s);Counter;Acc_X(m/s^2);Acc_Y(m/s^2);Acc_Z(m/s^2);Gyr_X(rad/s);Gyr_Y(rad/s);Gyr_Z(rad/s);Mag_X(uT);;Mag_Y(uT);Mag_Z(uT);Roll(deg);Pitch(deg);Yaw(deg);Quat(1);Quat(2);Quat(3);Quat(4);Pressure(mbar);Temp(Celsius)'
% POSI Reference:    		'POSI;Timestamp(s);Counter;Latitude(degrees); Longitude(degrees);floor ID(0,1,2..4);Building ID(0,1,2..3);'
% 
% Note that there are two timestamps: 
%  -'AppTimestamp' is set by the Android App as data is read. It is not representative of when data is actually captured by the sensor (but has a common time reference for all sensors)
%  -'SensorTimestamp' is set by the sensor itself (the delta_time=SensorTimestamp(k)-SensorTimestamp(k-1) between two consecutive samples is an accurate estimate of the sampling interval). This timestamp is better for integrating inertial data. 

LIGH;0.019;21017.498;28.0;3
ACCE;0.020;21017.499;-2.81558;4.93206;8.14986;3
MAGN;0.020;21017.501;-7.92180;17.50398;-12.79508;2
LIGH;0.020;21017.508;28.0;3
ACCE;0.021;21017.509;-2.82516;4.84586;8.19775;3
LIGH;0.021;21017.516;28.0;3
ACCE;0.026;21017.520;-2.86347;4.82671;8.31267;3
MAGN;0.027;21017.523;-7.44112;17.03582;-13.06831;2
LIGH;0.035;21017.528;28.0;3
ACCE;0.035;21017.529;-2.87304;4.81713;8.32224;3
SOUN;0.036;312.01;0.00952;53.55
LIGH;0.038;21017.536;28.0;3
ACCE;0.043;21017.539;-2.97839;4.90333;8.38928;3
MAGN;0.043;21017.541;-7.44112;17.03582;-13.06831;2
LIGH;0.084;21017.549;28.0;3
ACCE;0.085;21017.549;-2.92093;4.90333;8.31267;3
LIGH;0.085;21017.556;28.0;3
ACCE;0.085;21017.559;-2.83473;4.92248;8.42759;3
MAGN;0.086;21017.567;-7.44112;17.03582;-13.06831;2
ACCE;0.086;21017.569;-2.77727;4.92248;8.41801;3
LIGH;0.086;21017.573;28.0;3
ACCE;0.087;21017.579;-2.77727;4.86502;8.59040;3
MAGN;0.087;21017.583;-6.56693;16.35717;-12.86538;2
LIGH;0.087;21017.584;28.0;3
LIGH;0.090;21017.588;28.0;3
ACCE;0.092;21017.589;-2.71981;4.83629;8.53294;3
LIGH;0.098;21017.596;28.0;3
ACCE;0.104;21017.599;-2.69108;4.83629;8.56167;3
MAGN;0.106;21017.603;-6.56693;16.35717;-12.86538;2
LIGH;0.110;21017.608;28.0;3
ACCE;0.112;21017.609;-2.66235;4.86502;8.54251;3
LIGH;0.121;21017.619;28.0;3
ACCE;0.123;21017.619;-2.70066;4.88417;8.56167;3
MAGN;0.124;21017.621;-6.56693;16.35717;-12.86538;2
LIGH;0.130;21017.628;28.0;3
ACCE;0.132;21017.629;-2.76770;4.81713;8.55209;3
LIGH;0.138;21017.636;28.0;3
ACCE;0.143;21017.639;-2.78685;4.75010;8.64786;3
MAGN;0.144;21017.641;-5.74487;16.80344;-11.85776;2
LIGH;0.151;21017.649;28.0;3
ACCE;0.152;21017.649;-2.79643;4.67348;8.62870;3
LIGH;0.161;21017.658;28.0;3
ACCE;0.162;21017.659;-2.78685;4.62560;8.63828;3
MAGN;0.163;21017.661;-5.74487;16.80344;-11.85776;2
LIGH;0.169;21017.667;28.0;3
ACCE;0.172;21017.669;-2.82516;4.71179;8.57124;3
LIGH;0.179;21017.677;28.0;3
ACCE;0.184;21017.679;-2.81558;4.74052;8.69574;3
MAGN;0.186;21017.682;-5.74487;16.80344;-11.85776;2
LIGH;0.188;21017.686;28.0;3
ACCE;0.192;21017.689;-2.75812;4.70221;8.72447;3
LIGH;0.199;21017.696;27.0;3
ACCE;0.204;21017.699;-2.67193;4.63517;8.75320;3
MAGN;0.205;21017.702;-4.31357;15.58949;-8.82143;2
LIGH;0.210;21017.708;27.0;3
ACCE;0.212;21017.709;-2.66235;4.64475;8.62870;3
LIGH;0.219;21017.717;27.0;3
ACCE;0.222;21017.719;-2.70066;4.68306;8.73405;3
MAGN;0.223;21017.721;-4.31357;15.58949;-8.82143;2
LIGH;0.230;21017.728;27.0;3
ACCE;0.232;21017.729;-2.75812;4.66391;8.80109;3
LIGH;0.238;21017.736;27.0;3
ACCE;0.242;21017.739;-2.71024;4.61602;8.78193;3
MAGN;0.243;21017.741;-4.31357;15.58949;-8.82143;2
LIGH;0.251;21017.749;27.0;3
ACCE;0.253;21017.749;-2.56658;4.51068;8.65743;3
LIGH;0.258;21017.756;26.0;3
ACCE;0.263;21017.759;-2.41336;4.50110;8.64786;3
MAGN;0.264;21017.761;-3.71255;16.02542;-6.98424;2
ACCE;0.278;21017.769;-2.37505;4.53941;8.58082;3
LIGH;0.279;21017.775;26.0;3
ACCE;0.284;21017.779;-2.45166;4.55856;8.67659;3
MAGN;0.285;21017.783;-3.71255;16.02542;-6.98424;2
LIGH;0.286;21017.784;26.0;3
LIGH;0.289;21017.787;26.0;3
ACCE;0.292;21017.789;-2.55701;4.54898;8.69574;3
LIGH;0.298;21017.796;26.0;3
ACCE;0.302;21017.799;-2.62405;4.52983;8.69574;3
MAGN;0.304;21017.801;-3.71255;16.02542;-6.98424;2
LIGH;0.310;21017.808;26.0;3
ACCE;0.312;21017.809;-2.43251;4.41491;8.70532;3
LIGH;0.319;21017.816;25.0;3
ACCE;0.323;21017.819;-2.38462;4.46279;8.71489;3
MAGN;0.324;21017.821;-3.08244;16.38409;-6.31683;2
LIGH;0.330;21017.828;25.0;3
ACCE;0.332;21017.829;-2.30801;4.52983;8.49463;3
LIGH;0.338;21017.836;25.0;3
ACCE;0.342;21017.839;-2.26970;4.57771;8.52336;3
MAGN;0.343;21017.841;-3.08244;16.38409;-6.31683;2
LIGH;0.349;21017.846;25.0;3
ACCE;0.352;21017.849;-2.26970;4.56814;8.49463;3
LIGH;0.358;21017.856;25.0;3
ACCE;0.362;21017.859;-2.35589;4.57771;8.52336;3
MAGN;0.364;21017.861;-3.08244;16.38409;-6.31683;2
ACCE;0.372;21017.869;-2.41336;4.56814;8.45632;3
LIGH;0.373;21017.871;25.0;3
LIGH;0.378;21017.876;26.0;3
ACCE;0.384;21017.879;-2.22182;4.34787;8.59997;3
MAGN;0.385;21017.883;-2.94446;15.50842;-5.63136;2
LIGH;0.389;21017.887;26.0;3
ACCE;0.392;21017.889;-2.15478;4.32872;8.45632;3
LIGH;0.400;21017.898;26.0;3
ACCE;0.402;21017.899;-2.12605;4.35745;8.55209;3
MAGN;0.404;21017.901;-2.94446;15.50842;-5.63136;2
LIGH;0.409;21017.906;26.0;3
ACCE;0.412;21017.909;-2.11647;4.38618;8.48505;3
LIGH;0.421;21017.919;26.0;3
ACCE;0.422;21017.919;-2.12605;4.42448;8.53294;3
MAGN;0.424;21017.921;-2.94446;15.50842;-5.63136;2
LIGH;0.428;21017.926;26.0;3
ACCE;0.432;21017.929;-2.18351;4.42448;8.51378;3
LIGH;0.441;21017.939;27.0;3
ACCE;0.442;21017.939;-2.20267;4.41491;8.59040;3
MAGN;0.444;21017.941;-2.04808;16.10633;-4.07347;2
LIGH;0.448;21017.946;27.0;3
ACCE;0.452;21017.949;-2.23140;4.40533;8.59040;3
ACCE;0.462;21017.959;-2.22182;4.29041;8.73405;3
LIGH;0.464;21017.962;27.0;3
MAGN;0.465;21017.962;-2.04808;16.10633;-4.07347;2
LIGH;0.468;21017.966;27.0;3
ACCE;0.472;21017.969;-2.21224;4.29041;8.67659;3
LIGH;0.481;21017.979;27.0;3
ACCE;0.483;21017.979;-2.15478;4.24253;8.82024;3
MAGN;0.484;21017.981;-2.04808;16.10633;-4.07347;2
LIGH;0.488;21017.986;27.0;3
ACCE;0.492;21017.989;-2.09732;4.17549;8.87770;3
LIGH;0.501;21017.999;28.0;3
ACCE;0.502;21017.999;-2.16436;4.24253;8.94474;3
MAGN;0.504;21018.001;-1.71329;17.39912;-2.90557;2
LIGH;0.508;21018.006;28.0;3
ACCE;0.512;21018.009;-2.21224;4.28083;8.78193;3
LIGH;0.522;21018.016;28.0;3
ACCE;0.524;21018.019;-2.17394;4.27126;8.86812;3
MAGN;0.529;21018.026;-1.71329;17.39912;-2.90557;2
ACCE;0.535;21018.029;-2.10690;4.26168;8.89685;3
LIGH;0.538;21018.034;28.0;3
ACCE;0.542;21018.039;-2.10690;4.19464;9.02135;3
MAGN;0.545;21018.042;-1.71329;17.39912;-2.90557;2
LIGH;0.545;21018.043;28.0;3
LIGH;0.550;21018.047;28.0;3
ACCE;0.552;21018.049;-2.19309;4.19464;9.01178;3
LIGH;0.562;21018.059;27.0;3
ACCE;0.564;21018.059;-2.26970;4.22337;9.11712;3
MAGN;0.565;21018.062;-1.34413;17.79097;-3.00147;2
SOUN;0.570;326.07;0.00995;53.94
ACCE;0.575;21018.069;-2.17394;4.22337;9.16500;3
LIGH;0.579;21018.075;28.0;3
ACCE;0.583;21018.079;-2.04944;4.16591;9.23204;3
BLE4;0.585;2016;20;-84
BLE4;0.585;2016;18;-93
BLE4;0.585;2016;19;-94
BLE4;0.585;2016;10;-102
MAGN;0.588;21018.083;-1.34413;17.79097;-3.00147;2
LIGH;0.589;21018.084;28.0;3
LIGH;0.590;21018.088;28.0;3
ACCE;0.605;21018.089;-2.06859;4.30956;9.15543;3
ACCE;0.606;21018.099;-2.06859;4.30956;9.15543;3
LIGH;0.611;21018.108;28.0;3
MAGN;0.612;21018.108;-1.34413;17.79097;-3.00147;2
ACCE;0.619;21018.109;-2.03986;4.21380;9.32781;3
ACCE;0.624;21018.119;-2.03986;4.11803;9.30866;3
LIGH;0.625;21018.122;29.0;3
MAGN;0.625;21018.123;-0.95741;17.73065;-3.00843;2
LIGH;0.630;21018.127;29.0;3
ACCE;0.632;21018.129;-2.08774;4.06057;9.29908;3
LIGH;0.641;21018.139;29.0;3
ACCE;0.642;21018.139;-2.09732;4.10845;9.28950;3
MAGN;0.644;21018.141;-0.95741;17.73065;-3.00843;2
LIGH;0.648;21018.146;29.0;3
ACCE;0.652;21018.149;-2.21224;4.18506;9.29908;3
LIGH;0.661;21018.159;29.0;3
ACCE;0.662;21018.159;-2.23140;4.13718;9.30866;3
MAGN;0.664;21018.161;-0.95741;17.73065;-3.00843;2
LIGH;0.668;21018.166;29.0;3
ACCE;0.672;21018.169;-2.17394;4.08930;9.20331;3
LIGH;0.678;21018.176;29.0;3
ACCE;0.682;21018.179;-2.17394;4.11803;9.22246;3
MAGN;0.683;21018.181;-0.22692;18.38312;-2.86094;2
LIGH;0.688;21018.186;29.0;3
ACCE;0.692;21018.189;-2.26013;4.08930;9.20331;3
LIGH;0.701;21018.199;29.0;3
ACCE;0.702;21018.199;-2.27928;4.10845;9.15543;3
MAGN;0.704;21018.201;-0.22692;18.38312;-2.86094;2
LIGH;0.708;21018.206;29.0;3
ACCE;0.712;21018.209;-2.25055;4.19464;9.01178;3
LIGH;0.721;21018.219;29.0;3
ACCE;0.722;21018.219;-2.18351;4.27126;9.05966;3
MAGN;0.724;21018.221;-0.22692;18.38312;-2.86094;2
LIGH;0.728;21018.226;29.0;3
ACCE;0.732;21018.229;-2.36547;4.28083;9.11712;3
LIGH;0.741;21018.239;29.0;3
ACCE;0.742;21018.239;-2.29843;4.12760;9.09797;3
MAGN;0.744;21018.241;-0.34756;18.97142;-3.15589;2
LIGH;0.748;21018.246;29.0;3
ACCE;0.752;21018.249;-2.17394;4.06057;8.96389;3
LIGH;0.762;21018.259;29.0;3
ACCE;0.774;21018.259;-2.11647;4.20422;9.04051;3
MAGN;0.781;21018.263;-0.34756;18.97142;-3.15589;2
LIGH;0.785;21018.269;29.0;3
ACCE;0.786;21018.269;-2.13563;4.17549;9.02135;3
LIGH;0.787;21018.279;29.0;3
ACCE;0.787;21018.279;-2.15478;4.14676;9.07881;3
MAGN;0.788;21018.285;-0.34756;18.97142;-3.15589;2
LIGH;0.798;21018.289;29.0;3
ACCE;0.798;21018.289;-2.12605;4.13718;8.97347;3
GNSS;0.799;1490628682.000;40.313333;-3.483556;590.000;0.000;9.0;0.0;22;9
ACCE;0.802;21018.299;-2.00155;4.10845;8.89685;3
GNSS;0.803;1490628682.000;40.313333;-3.483556;590.000;0.000;9.0;0.0;22;9
MAGN;0.813;21018.303;-0.09438;19.27220;-3.53666;2
LIGH;0.814;21018.304;29.0;3
LIGH;0.814;21018.307;31.0;3
ACCE;0.815;21018.309;-2.01113;4.08930;9.00220;3
LIGH;0.818;21018.316;31.0;3
ACCE;0.823;21018.319;-2.03986;4.05099;9.03093;3
MAGN;0.825;21018.322;-0.09438;19.27220;-3.53666;2
LIGH;0.829;21018.326;31.0;3
ACCE;0.833;21018.329;-2.05901;4.00311;9.00220;3
LIGH;0.838;21018.336;31.0;3
ACCE;0.844;21018.339;-2.07817;3.98395;9.00220;3
MAGN;0.846;21018.344;-0.09438;19.27220;-3.53666;2
LIGH;0.849;21018.347;31.0;3
ACCE;0.852;21018.349;-2.02071;3.99353;8.84897;3
LIGH;0.861;21018.358;31.0;3
ACCE;0.862;21018.359;-1.96325;4.05099;8.82024;3
MAGN;0.864;21018.361;0.40318;19.06961;-3.16552;2
LIGH;0.868;21018.366;31.0;3
ACCE;0.873;21018.369;-2.00155;4.15633;8.80109;3
LIGH;0.881;21018.378;31.0;3
ACCE;0.882;21018.379;-2.13563;4.15633;8.91601;3
MAGN;0.884;21018.381;0.40318;19.06961;-3.16552;2
LIGH;0.888;21018.386;31.0;3
ACCE;0.892;21018.389;-2.12605;4.14676;8.61913;3
LIGH;0.901;21018.399;31.0;3
ACCE;0.902;21018.399;-2.13563;4.15633;8.82982;3
MAGN;0.904;21018.401;0.40318;19.06961;-3.16552;2
LIGH;0.908;21018.406;31.0;3
ACCE;0.912;21018.409;-2.09732;4.14676;8.85855;3
LIGH;0.921;21018.418;31.0;3
ACCE;0.922;21018.419;-2.11647;4.05099;8.99262;3
MAGN;0.923;21018.421;0.68146;19.21199;-2.72038;2
LIGH;0.928;21018.426;31.0;3
ACCE;0.932;21018.429;-2.08774;3.97437;9.03093;3
LIGH;0.941;21018.438;31.0;3
ACCE;0.942;21018.439;-2.15478;3.96480;9.18416;3
MAGN;0.943;21018.441;0.68146;19.21199;-2.72038;2
LIGH;0.948;21018.446;31.0;3
ACCE;0.952;21018.449;-2.20267;3.92649;9.21289;3
LIGH;0.961;21018.459;31.0;3
ACCE;0.962;21018.459;-2.26970;3.87861;9.34696;3
MAGN;0.964;21018.461;0.68146;19.21199;-2.72038;2
LIGH;0.968;21018.466;31.0;3
ACCE;0.972;21018.469;-2.26013;3.93607;9.16500;3
ACCE;0.983;21018.479;-2.21224;3.99353;9.16500;3
LIGH;0.991;21018.482;31.0;3
MAGN;0.993;21018.482;0.28062;19.21763;-3.20299;2
LIGH;0.994;21018.486;31.0;3
ACCE;0.996;21018.489;-2.15478;4.06057;9.14585;3
LIGH;0.999;21018.496;31.0;3
ACCE;1.003;21018.499;-2.15478;4.11803;9.09797;3
MAGN;1.004;21018.501;0.28062;19.21763;-3.20299;2
LIGH;1.008;21018.506;31.0;3
SOUN;1.011;241.21;0.00736;51.32
ACCE;1.015;21018.509;-2.16436;4.10845;8.94474;3
LIGH;1.018;21018.516;31.0;3
ACCE;1.023;21018.519;-2.13563;4.10845;9.00220;3
MAGN;1.024;21018.521;0.28062;19.21763;-3.20299;2
LIGH;1.031;21018.528;31.0;3
ACCE;1.036;21018.529;-2.15478;4.13718;8.99262;3
LIGH;1.041;21018.537;31.0;3
ACCE;1.044;21018.539;-2.20267;4.19464;8.93516;3
MAGN;1.045;21018.542;0.59386;18.82562;-3.38416;2
LIGH;1.052;21018.549;31.0;3
ACCE;1.052;21018.549;-2.13563;4.16591;8.87770;3
LIGH;1.058;21018.556;31.0;3
ACCE;1.062;21018.559;-2.06859;4.14676;8.89685;3
MAGN;1.064;21018.561;0.59386;18.82562;-3.38416;2
LIGH;1.070;21018.568;31.0;3
ACCE;1.072;21018.569;-2.09732;4.20422;8.96389;3
LIGH;1.078;21018.576;31.0;3
ACCE;1.082;21018.579;-2.12605;4.24253;9.10754;3
MAGN;1.084;21018.581;0.59386;18.82562;-3.38416;2
LIGH;1.091;21018.588;31.0;3
ACCE;1.092;21018.589;-2.20267;4.25210;9.07881;3
LIGH;1.098;21018.596;31.0;3
ACCE;1.102;21018.599;-2.17394;4.24253;9.13627;3
MAGN;1.103;21018.601;0.42986;19.30996;-3.45426;2
LIGH;1.111;21018.608;31.0;3
ACCE;1.112;21018.609;-2.08774;4.22337;9.09797;3
LIGH;1.118;21018.616;31.0;3
ACCE;1.123;21018.619;-2.01113;4.23295;9.17458;3
MAGN;1.124;21018.621;0.42986;19.30996;-3.45426;2
LIGH;1.131;21018.628;31.0;3
ACCE;1.132;21018.629;-1.99198;4.24253;9.07881;3
LIGH;1.138;21018.636;31.0;3
ACCE;1.143;21018.639;-2.01113;4.29041;9.02135;3
MAGN;1.144;21018.641;0.42986;19.30996;-3.45426;2
LIGH;1.151;21018.648;31.0;3
ACCE;1.152;21018.649;-1.97282;4.35745;9.00220;3
LIGH;1.159;21018.657;31.0;3
ACCE;1.163;21018.659;-1.93451;4.32872;9.18416;3
MAGN;1.164;21018.661;0.69041;19.43993;-3.28982;2
LIGH;1.168;21018.666;31.0;3
ACCE;1.172;21018.669;-1.93451;4.28083;9.02135;3
LIGH;1.178;21018.676;31.0;3
ACCE;1.183;21018.679;-2.00155;4.19464;9.18416;3
MAGN;1.184;21018.681;0.69041;19.43993;-3.28982;2
LIGH;1.191;21018.688;31.0;3
ACCE;1.192;21018.689;-1.99198;4.18506;9.15543;3
LIGH;1.198;21018.696;31.0;3
ACCE;1.202;21018.699;-2.01113;4.22337;9.25119;3
MAGN;1.203;21018.701;0.69041;19.43993;-3.28982;2
LIGH;1.211;21018.708;31.0;3
ACCE;1.212;21018.709;-2.01113;4.22337;9.26077;3
LIGH;1.218;21018.716;31.0;3
ACCE;1.222;21018.719;-2.03986;4.17549;9.30866;3
MAGN;1.223;21018.721;0.61986;19.14316;-3.18555;2
LIGH;1.231;21018.728;31.0;3
ACCE;1.232;21018.729;-2.15478;4.24253;9.16500;3
LIGH;1.238;21018.736;31.0;3
ACCE;1.243;21018.739;-2.06859;4.14676;9.31823;3
MAGN;1.244;21018.741;0.61986;19.14316;-3.18555;2
LIGH;1.251;21018.748;31.0;3
ACCE;1.252;21018.749;-2.00155;4.12760;9.12670;3
LIGH;1.258;21018.756;31.0;3
ACCE;1.263;21018.759;-1.83875;4.13718;8.96389;3
MAGN;1.264;21018.761;0.61986;19.14316;-3.18555;2
ACCE;1.272;21018.769;-1.79086;4.20422;8.74362;3
LIGH;1.274;21018.771;31.0;3
LIGH;1.278;21018.776;31.0;3
ACCE;1.282;21018.779;-1.76213;4.19464;8.79151;3
MAGN;1.283;21018.781;-0.01932;18.76270;-2.70415;2
LIGH;1.291;21018.788;31.0;3
ACCE;1.292;21018.789;-1.79086;4.18506;8.76278;3
LIGH;1.298;21018.796;31.0;3
ACCE;1.311;21018.799;-1.97282;4.26168;8.82982;3
MAGN;1.312;21018.805;-0.01932;18.76270;-2.70415;2
ACCE;1.316;21018.809;-2.01113;4.27126;8.78193;3
LIGH;1.317;21018.811;31.0;3
LIGH;1.319;21018.817;31.0;3
ACCE;1.322;21018.819;-1.95367;4.23295;8.72447;3
MAGN;1.324;21018.821;-0.01932;18.76270;-2.70415;2
LIGH;1.328;21018.826;31.0;3
ACCE;1.332;21018.829;-1.85790;4.18506;8.66701;3
LIGH;1.339;21018.837;31.0;3
ACCE;1.343;21018.839;-1.94409;4.29041;8.69574;3
MAGN;1.344;21018.841;-0.54118;18.22217;-2.99964;2
ACCE;1.356;21018.849;-2.04944;4.38618;8.63828;3
LIGH;1.356;21018.850;31.0;3
LIGH;1.358;21018.856;31.0;3
ACCE;1.363;21018.859;-2.16436;4.41491;8.67659;3
MAGN;1.364;21018.862;-0.54118;18.22217;-2.99964;2
LIGH;1.371;21018.869;31.0;3
ACCE;1.372;21018.869;-2.19309;4.42448;8.62870;3
LIGH;1.378;21018.876;31.0;3
ACCE;1.382;21018.879;-2.20267;4.49152;8.65743;3
MAGN;1.385;21018.881;-0.54118;18.22217;-2.99964;2
WIFI;1.385;21018.798;test-CAR;00:0b:86:27:36:c2;-62
WIFI;1.385;21018.798;portal-csic;00:0b:86:27:36:c1;-57
WIFI;1.385;21018.798;test-CAR;00:0b:86:27:32:e2;-75
WIFI;1.385;21018.798;portal-csic;00:0b:86:27:32:e1;-76
WIFI;1.385;21018.798;eduroam;00:0b:86:27:37:b0;-89
WIFI;1.385;21018.798;portal-csic;00:0b:86:27:37:b1;-90
WIFI;1.385;21018.798;eduroam;00:0b:86:27:32:e0;-75
WIFI;1.385;21018.798;eduroam;00:0b:86:27:36:c0;-57
WIFI;1.385;21018.798;test-CAR;00:0b:86:27:45:b2;-90
WIFI;1.385;21018.798;eduroam;00:0b:86:27:3e:d0;-90
WIFI;1.385;21018.798;SMC_LOPSI;00:13:f7:80:98:e4;-80
WIFI;1.385;21018.798;cochera;b8:a3:86:65:e3:29;-84
WIFI;1.385;21018.798;test-CAR;00:0b:86:27:35:12;-91
WIFI;1.385;21018.799;test-CAR;00:0b:86:27:37:b2;-91
WIFI;1.385;21018.798;WLAN_3F;e0:91:53:1b:36:f3;-89
WIFI;1.385;21018.798;portal-csic;00:0b:86:27:35:11;-90
WIFI;1.385;21018.799;portal-csic;00:0b:86:27:3e:d1;-91
ACCE;1.408;21018.889;-2.13563;4.48195;8.62870;3
LIGH;1.408;21018.897;31.0;3
ACCE;1.409;21018.899;-2.10690;4.42448;8.71489;3
MAGN;1.409;21018.902;-1.18716;17.78428;-3.50345;2
LIGH;1.409;21018.904;31.0;3
LIGH;1.411;21018.909;31.0;3
ACCE;1.412;21018.909;-2.11647;4.42448;8.68616;3
LIGH;1.425;21018.916;31.0;3
ACCE;1.425;21018.919;-2.11647;4.51068;8.65743;3
MAGN;1.426;21018.921;-1.18716;17.78428;-3.50345;2
ACCE;1.433;21018.929;-2.06859;4.49152;8.62870;3
LIGH;1.434;21018.932;29.0;3
LIGH;1.438;21018.936;29.0;3
ACCE;1.442;21018.939;-2.00155;4.47237;8.71489;3
MAGN;1.443;21018.941;-1.18716;17.78428;-3.50345;2
ACCE;1.453;21018.949;-2.07817;4.42448;8.79151;3
LIGH;1.455;21018.952;29.0;3
LIGH;1.458;21018.956;29.0;3
ACCE;1.463;21018.959;-2.15478;4.43406;8.92558;3
MAGN;1.464;21018.961;-1.77300;16.46080;-2.82210;2
LIGH;1.471;21018.969;29.0;3
ACCE;1.472;21018.969;-2.20267;4.46279;8.83939;3
LIGH;1.478;21018.976;29.0;3
ACCE;1.482;21018.979;-2.19309;4.42448;8.95431;3
MAGN;1.484;21018.982;-1.77300;16.46080;-2.82210;2
LIGH;1.488;21018.986;29.0;3
ACCE;1.492;21018.989;-2.23140;4.47237;8.76278;3
LIGH;1.498;21018.996;29.0;3
ACCE;1.502;21018.999;-2.29843;4.57771;8.80109;3
MAGN;1.503;21019.001;-1.77300;16.46080;-2.82210;2
LIGH;1.511;21019.009;29.0;3
ACCE;1.512;21019.009;-2.31759;4.63517;8.70532;3
LIGH;1.518;21019.016;29.0;3
ACCE;1.523;21019.019;-2.24097;4.59687;8.71489;3
MAGN;1.524;21019.021;-1.30483;16.56573;-2.27698;2
LIGH;1.531;21019.029;29.0;3
ACCE;1.532;21019.029;-2.03986;4.56814;8.62870;3
LIGH;1.538;21019.036;29.0;3
ACCE;1.543;21019.039;-2.04944;4.65433;8.78193;3
MAGN;1.546;21019.041;-1.30483;16.56573;-2.27698;2
ACCE;1.555;21019.049;-2.11647;4.74052;8.76278;3
LIGH;1.559;21019.051;29.0;3
SOUN;1.563;270.43;0.00825;52.31
ACCE;1.568;21019.059;-2.14520;4.77883;8.82982;3
LIGH;1.569;21019.063;29.0;3
MAGN;1.569;21019.063;-1.30483;16.56573;-2.27698;2
ACCE;1.573;21019.069;-2.07817;4.83629;8.65743;3
LIGH;1.573;21019.071;29.0;3
LIGH;1.582;21019.079;29.0;3
ACCE;1.583;21019.079;-2.03028;4.89375;8.70532;3
MAGN;1.590;21019.082;-0.78506;15.87058;-2.34042;2
BLE4;1.592;2016;20;-84
BLE4;1.592;2016;19;-91
BLE4;1.592;2016;18;-95
BLE4;1.592;2016;9;-97
BLE4;1.593;2016;10;-102
ACCE;1.596;21019.089;-2.06859;4.91290;8.65743;3
LIGH;1.597;21019.091;29.0;3
LIGH;1.605;21019.098;29.0;3
ACCE;1.606;21019.099;-2.09732;4.89375;8.61913;3
MAGN;1.606;21019.101;-0.78506;15.87058;-2.34042;2
LIGH;1.614;21019.112;29.0;3
ACCE;1.616;21019.110;-2.09732;4.84586;8.50420;3
LIGH;1.620;21019.118;29.0;3
ACCE;1.623;21019.119;-2.04944;4.88417;8.48505;3
MAGN;1.624;21019.121;-0.78506;15.87058;-2.34042;2
LIGH;1.631;21019.129;29.0;3
ACCE;1.634;21019.129;-2.03028;4.97994;8.37971;3
LIGH;1.639;21019.136;29.0;3
ACCE;1.643;21019.139;-1.92494;5.07571;8.35098;3
MAGN;1.644;21019.141;-0.89465;15.63709;-2.56609;2
LIGH;1.648;21019.146;29.0;3
ACCE;1.652;21019.149;-1.81959;4.94163;8.32224;3
LIGH;1.658;21019.156;29.0;3
ACCE;1.663;21019.159;-1.79086;4.81713;8.36055;3
MAGN;1.664;21019.161;-0.89465;15.63709;-2.56609;2
LIGH;1.668;21019.166;29.0;3
ACCE;1.672;21019.169;-1.78129;4.75010;8.19775;3
LIGH;1.681;21019.179;29.0;3
ACCE;1.682;21019.179;-1.72383;4.57771;8.06367;3
MAGN;1.683;21019.181;-0.89465;15.63709;-2.56609;2
LIGH;1.688;21019.186;29.0;3
ACCE;1.692;21019.189;-1.69509;4.48195;7.83383;3
LIGH;1.701;21019.199;29.0;3
ACCE;1.702;21019.199;-1.61848;4.32872;7.83383;3
MAGN;1.703;21019.201;-1.19398;16.03261;-2.55242;2
LIGH;1.708;21019.206;29.0;3
ACCE;1.712;21019.209;-1.66636;4.21380;7.77637;3
LIGH;1.721;21019.219;29.0;3
ACCE;1.722;21019.219;-1.88663;4.11803;7.60398;3
MAGN;1.723;21019.221;-1.19398;16.03261;-2.55242;2
LIGH;1.728;21019.226;29.0;3
ACCE;1.732;21019.229;-1.95367;4.20422;7.59441;3
LIGH;1.741;21019.239;28.0;3
ACCE;1.742;21019.239;-1.85790;4.23295;7.82425;3
MAGN;1.743;21019.241;-1.19398;16.03261;-2.55242;2
LIGH;1.748;21019.246;28.0;3
ACCE;1.752;21019.249;-1.77171;4.06057;7.99663;3
ACCE;1.788;21019.259;-2.28886;3.98395;8.36055;3
MAGN;1.789;21019.267;-1.36482;16.14460;-2.52617;2
LIGH;1.792;21019.268;28.0;3
ACCE;1.796;21019.269;-2.55701;4.02226;8.51378;3
LIGH;1.800;21019.276;28.0;3
ACCE;1.801;21019.279;-2.76770;4.00311;8.75320;3
LIGH;1.802;21019.285;28.0;3
MAGN;1.803;21019.286;-1.36482;16.14460;-2.52617;2
ACCE;1.804;21019.289;-3.24654;4.06057;9.01178;3
LIGH;1.805;21019.295;28.0;3
ACCE;1.805;21019.299;-3.46680;4.15633;9.26077;3
GNSS;1.806;1490628683.000;40.313333;-3.483556;590.000;0.000;9.0;0.0;22;8
MAGN;1.811;21019.305;-1.36482;16.14460;-2.52617;2
LIGH;1.812;21019.306;27.0;3
ACCE;1.813;21019.309;-3.61046;4.16591;9.36612;3
LIGH;1.815;21019.311;27.0;3
GNSS;1.817;1490628683.000;40.313333;-3.483556;590.000;0.000;9.0;0.0;22;8
ACCE;1.836;21019.319;-4.08930;4.18506;9.76834;3
MAGN;1.838;21019.327;-1.01137;15.70015;-2.84751;2
LIGH;1.845;21019.328;27.0;3
ACCE;1.845;21019.329;-4.08930;4.18506;9.76834;3
LIGH;1.846;21019.334;27.0;3
ACCE;1.846;21019.339;-4.35745;4.03184;9.86411;3
MAGN;1.848;21019.344;-1.01137;15.70015;-2.84751;2
LIGH;1.849;21019.346;27.0;3
ACCE;1.855;21019.349;-4.36702;3.93607;9.83538;3
LIGH;1.856;21019.351;27.0;3
LIGH;1.858;21019.356;26.0;3
ACCE;1.863;21019.359;-4.36702;3.95522;9.66300;3
MAGN;1.864;21019.361;-1.01137;15.70015;-2.84751;2
LIGH;1.869;21019.367;26.0;3
ACCE;1.872;21019.369;-4.39575;4.03184;9.68215;3
LIGH;1.880;21019.378;26.0;3
ACCE;1.883;21019.379;-4.47237;4.14676;9.36612;3
MAGN;1.884;21019.381;0.12636;14.56052;-3.57041;2
LIGH;1.888;21019.386;26.0;3
ACCE;1.892;21019.389;-4.52025;4.24253;9.05008;3
LIGH;1.900;21019.397;26.0;3
ACCE;1.903;21019.399;-4.48195;4.33829;8.99262;3
MAGN;1.904;21019.401;0.12636;14.56052;-3.57041;2
LIGH;1.908;21019.406;26.0;3
ACCE;1.912;21019.409;-4.14676;4.51068;8.47547;3
LIGH;1.920;21019.418;25.0;3
ACCE;1.923;21019.419;-4.05099;4.62560;8.51378;3
MAGN;1.924;21019.421;0.12636;14.56052;-3.57041;2
LIGH;1.928;21019.426;25.0;3
ACCE;1.932;21019.429;-4.07972;4.69264;8.56167;3
LIGH;1.940;21019.438;25.0;3
ACCE;1.942;21019.439;-4.11803;4.70221;8.63828;3
MAGN;1.944;21019.441;0.58873;15.64030;-3.35445;2
LIGH;1.948;21019.446;25.0;3
ACCE;1.952;21019.449;-4.28083;4.97036;8.54251;3
LIGH;1.961;21019.459;25.0;3
ACCE;1.962;21019.459;-4.21380;5.09486;8.64786;3
MAGN;1.964;21019.461;0.58873;15.64030;-3.35445;2
LIGH;1.968;21019.466;25.0;3
ACCE;1.972;21019.469;-4.21380;5.28640;8.61913;3
LIGH;1.978;21019.476;25.0;3
ACCE;1.982;21019.479;-4.26168;5.47793;8.64786;3
MAGN;1.983;21019.481;0.58873;15.64030;-3.35445;2
LIGH;1.988;21019.486;26.0;3
ACCE;1.992;21019.489;-4.13718;5.43963;8.70532;3
LIGH;2.001;21019.499;26.0;3
ACCE;2.004;21019.499;-4.14676;5.33428;8.69574;3
MAGN;2.005;21019.503;1.01513;16.61934;-3.93503;2
SOUN;2.006;177.10;0.00540;48.63
LIGH;2.011;21019.506;26.0;3
ACCE;2.012;21019.509;-4.18506;5.45878;8.52336;3
ACCE;2.032;21019.519;-4.12760;5.56412;8.53294;3
LIGH;2.033;21019.521;26.0;3
MAGN;2.033;21019.524;1.01513;16.61934;-3.93503;2
LIGH;2.034;21019.526;26.0;3
ACCE;2.034;21019.529;-4.07972;5.68862;8.54251;3
LIGH;2.042;21019.538;26.0;3
ACCE;2.042;21019.539;-4.17549;5.75566;8.60955;3
MAGN;2.044;21019.541;1.01513;16.61934;-3.93503;2
LIGH;2.048;21019.546;27.0;3
ACCE;2.058;21019.549;-4.24253;5.82270;8.64786;3
LIGH;2.061;21019.558;27.0;3
ACCE;2.062;21019.559;-4.24253;5.92804;8.81066;3
MAGN;2.063;21019.561;0.32198;17.79238;-4.68467;2
ACCE;2.073;21019.569;-4.04141;5.78439;8.82982;3
LIGH;2.074;21019.571;27.0;3
LIGH;2.081;21019.578;27.0;3
ACCE;2.084;21019.579;-4.01268;5.81312;8.89685;3
MAGN;2.086;21019.583;0.32198;17.79238;-4.68467;2
LIGH;2.089;21019.586;27.0;3
ACCE;2.092;21019.589;-4.08930;5.92804;8.87770;3
LIGH;2.102;21019.599;27.0;3
ACCE;2.104;21019.599;-4.12760;6.15789;8.83939;3
MAGN;2.104;21019.602;0.32198;17.79238;-4.68467;2
LIGH;2.108;21019.606;27.0;3
ACCE;2.112;21019.609;-4.12760;6.25365;8.73405;3
LIGH;2.121;21019.619;27.0;3
ACCE;2.128;21019.619;-4.20422;6.29196;8.75320;3
MAGN;2.129;21019.621;1.16798;17.55388;-5.08800;2
LIGH;2.130;21019.626;27.0;3
ACCE;2.136;21019.629;-4.25210;6.21535;8.59040;3
LIGH;2.139;21019.636;27.0;3
ACCE;2.143;21019.639;-4.28083;5.96635;8.32224;3
MAGN;2.144;21019.641;1.16798;17.55388;-5.08800;2
LIGH;2.148;21019.646;27.0;3
ACCE;2.152;21019.649;-4.29999;5.84185;8.07325;3
LIGH;2.161;21019.658;27.0;3
ACCE;2.162;21019.659;-4.27126;5.77481;7.91044;3
MAGN;2.164;21019.661;1.16798;17.55388;-5.08800;2
LIGH;2.169;21019.666;26.0;3
ACCE;2.172;21019.669;-4.19464;5.71735;7.70933;3
LIGH;2.181;21019.678;26.0;3
ACCE;2.184;21019.679;-4.04141;5.63116;7.54652;3
MAGN;2.186;21019.684;3.17103;15.97294;-5.22203;2
LIGH;2.189;21019.686;26.0;3
ACCE;2.192;21019.689;-4.11803;5.66947;7.36456;3
LIGH;2.201;21019.698;26.0;3
ACCE;2.202;21019.699;-4.15633;5.58328;7.40287;3
MAGN;2.204;21019.701;3.17103;15.97294;-5.22203;2
LIGH;2.208;21019.706;26.0;3
ACCE;2.212;21019.709;-3.98395;5.41090;7.41245;3
ACCE;2.224;21019.719;-3.60088;5.22894;7.24007;3
LIGH;2.225;21019.722;27.0;3
MAGN;2.225;21019.723;3.17103;15.97294;-5.22203;2
LIGH;2.228;21019.726;23.0;3
ACCE;2.235;21019.729;-3.48596;5.19063;7.14430;3
LIGH;2.241;21019.739;23.0;3
ACCE;2.242;21019.739;-3.39019;5.15232;7.10599;3
MAGN;2.244;21019.741;5.79318;13.74745;-4.50218;2
LIGH;2.248;21019.746;23.0;3
ACCE;2.252;21019.749;-3.33273;5.17148;7.10599;3
LIGH;2.261;21019.759;23.0;3
ACCE;2.263;21019.759;-3.42850;5.22894;7.09641;3
MAGN;2.264;21019.761;5.79318;13.74745;-4.50218;2
LIGH;2.269;21019.766;23.0;3
ACCE;2.272;21019.769;-3.46680;5.15232;7.11557;3
LIGH;2.281;21019.779;23.0;3
ACCE;2.285;21019.779;-3.50511;5.09486;7.22091;3
MAGN;2.286;21019.783;5.79318;13.74745;-4.50218;2
LIGH;2.288;21019.786;23.0;3
ACCE;2.292;21019.789;-3.50511;5.09486;7.22091;3
LIGH;2.298;21019.796;23.0;3
ACCE;2.302;21019.799;-3.35188;4.96079;7.29753;3
MAGN;2.304;21019.801;9.22223;12.53864;-3.57954;2
LIGH;2.308;21019.806;23.0;3
ACCE;2.312;21019.809;-3.26569;4.83629;7.22091;3
LIGH;2.323;21019.817;23.0;3
MAGN;2.330;21019.825;9.22223;12.53864;-3.57954;2
ACCE;2.331;21019.819;-3.19865;4.75010;7.10599;3
ACCE;2.333;21019.829;-3.13162;4.70221;7.03895;3
LIGH;2.333;21019.831;23.0;3
LIGH;2.340;21019.838;23.0;3
ACCE;2.343;21019.839;-3.13162;4.62560;7.17303;3
MAGN;2.344;21019.841;9.22223;12.53864;-3.57954;2
LIGH;2.350;21019.848;23.0;3
ACCE;2.352;21019.849;-3.17950;4.53941;7.23049;3
LIGH;2.358;21019.856;23.0;3
ACCE;2.363;21019.859;-3.17950;4.45322;7.13472;3
MAGN;2.364;21019.861;12.22188;11.51139;-3.13155;2
LIGH;2.370;21019.868;23.0;3
ACCE;2.372;21019.869;-3.21781;4.39575;7.16345;3
LIGH;2.379;21019.876;23.0;3
ACCE;2.386;21019.879;-3.23696;4.37660;7.28795;3
MAGN;2.390;21019.881;12.22188;11.51139;-3.13155;2
LIGH;2.391;21019.889;23.0;3
ACCE;2.396;21019.891;-3.24654;4.44364;7.19218;3
LIGH;2.399;21019.896;23.0;3
ACCE;2.404;21019.900;-3.27527;4.50110;7.23049;3
MAGN;2.405;21019.902;12.22188;11.51139;-3.13155;2
LIGH;2.410;21019.908;23.0;3
ACCE;2.412;21019.909;-3.24654;4.44364;7.19218;3
LIGH;2.418;21019.916;23.0;3
ACCE;2.423;21019.919;-3.19865;4.42448;7.24964;3
MAGN;2.424;21019.921;13.93935;10.99174;-2.93657;2
LIGH;2.431;21019.928;23.0;3
ACCE;2.432;21019.929;-3.17950;4.42448;7.19218;3
LIGH;2.438;21019.936;23.0;3
ACCE;2.443;21019.939;-3.15077;4.53941;7.10599;3
MAGN;2.444;21019.941;13.93935;10.99174;-2.93657;2
LIGH;2.451;21019.948;23.0;3
ACCE;2.452;21019.949;-3.10289;4.59687;6.94318;3
LIGH;2.458;21019.956;23.0;3
ACCE;2.463;21019.959;-3.07416;4.66391;6.95276;3
MAGN;2.465;21019.961;13.93935;10.99174;-2.93657;2
LIGH;2.468;21019.966;23.0;3
ACCE;2.472;21019.969;-3.10289;4.75967;6.89530;3
LIGH;2.478;21019.976;22.0;3
ACCE;2.482;21019.979;-3.13162;4.81713;6.84742;3
MAGN;2.483;21019.981;14.53786;10.37813;-2.85542;2
LIGH;2.491;21019.988;22.0;3
ACCE;2.492;21019.989;-3.22738;4.78840;6.76123;3
LIGH;2.498;21019.996;22.0;3
ACCE;2.502;21019.999;-3.23696;4.73094;6.83784;3
MAGN;2.503;21020.001;14.53786;10.37813;-2.85542;2
LIGH;2.511;21020.008;22.0;3
ACCE;2.512;21020.009;-3.20823;4.71179;6.81869;3
LIGH;2.518;21020.016;22.0;3
ACCE;2.523;21020.019;-3.02627;4.75967;6.89530;3
MAGN;2.524;21020.021;14.53786;10.37813;-2.85542;2
LIGH;2.531;21020.028;22.0;3
ACCE;2.532;21020.029;-2.98796;4.80756;6.94318;3
LIGH;2.538;21020.036;22.0;3
ACCE;2.543;21020.039;-3.06458;4.95121;7.11557;3
MAGN;2.544;21020.041;13.84757;11.58754;-3.11032;2
LIGH;2.551;21020.048;22.0;3
ACCE;2.552;21020.049;-3.06458;4.97036;7.15387;3
SOUN;2.556;49.00;0.00150;37.47
LIGH;2.560;21020.056;22.0;3
ACCE;2.563;21020.059;-2.98796;4.93206;7.21134;3
MAGN;2.567;21020.061;13.84757;11.58754;-3.11032;2
LIGH;2.571;21020.069;22.0;3
ACCE;2.572;21020.069;-2.97839;4.96079;7.13472;3
LIGH;2.578;21020.076;22.0;3
ACCE;2.588;21020.079;-2.95923;5.04698;7.28795;3
MAGN;2.590;21020.081;13.84757;11.58754;-3.11032;2
BLE4;2.592;2016;20;-83
BLE4;2.592;2016;19;-90
BLE4;2.593;2016;18;-94
BLE4;2.593;2016;9;-97
BLE4;2.593;2016;10;-102
LIGH;2.595;21020.089;22.0;3
ACCE;2.595;21020.089;-2.96881;5.02782;7.21134;3
LIGH;2.602;21020.099;23.0;3
ACCE;2.604;21020.099;-3.02627;5.17148;7.22091;3
MAGN;2.604;21020.102;12.23351;12.84227;-3.60576;2
LIGH;2.611;21020.109;23.0;3
ACCE;2.612;21020.109;-3.07416;5.22894;7.17303;3
LIGH;2.618;21020.116;23.0;3
ACCE;2.623;21020.119;-3.04542;5.22894;7.12514;3
MAGN;2.624;21020.121;12.23351;12.84227;-3.60576;2
LIGH;2.629;21020.126;23.0;3
ACCE;2.637;21020.129;-2.93050;5.25767;7.07726;3
LIGH;2.641;21020.138;23.0;3
ACCE;2.643;21020.139;-2.71024;5.32470;7.13472;3
MAGN;2.644;21020.141;12.23351;12.84227;-3.60576;2
LIGH;2.651;21020.149;23.0;3
ACCE;2.652;21020.149;-2.65278;5.41090;7.16345;3
LIGH;2.658;21020.156;25.0;3
ACCE;2.663;21020.159;-2.67193;5.46836;7.41245;3
MAGN;2.664;21020.161;10.79230;15.13036;-3.97863;2
LIGH;2.670;21020.168;25.0;3
ACCE;2.672;21020.169;-2.73897;5.47793;7.62314;3
LIGH;2.678;21020.176;25.0;3
ACCE;2.682;21020.179;-2.98796;5.37259;7.85298;3
MAGN;2.683;21020.181;10.79230;15.13036;-3.97863;2
LIGH;2.691;21020.189;25.0;3
ACCE;2.692;21020.189;-2.98796;5.33428;7.83383;3
LIGH;2.698;21020.196;25.0;3
ACCE;2.702;21020.199;-2.90177;5.29597;7.96790;3
MAGN;2.704;21020.201;10.79230;15.13036;-3.97863;2
LIGH;2.711;21020.209;25.0;3
ACCE;2.712;21020.209;-2.88262;5.33428;7.96790;3
LIGH;2.718;21020.216;24.0;3
ACCE;2.722;21020.219;-2.93050;5.45878;8.11156;3
MAGN;2.724;21020.221;9.48070;17.21884;-4.16272;2
LIGH;2.731;21020.229;27.0;3
ACCE;2.732;21020.229;-2.96881;5.53539;8.19775;3
LIGH;2.738;21020.236;27.0;3
ACCE;2.743;21020.239;-2.98796;5.56412;8.37971;3
MAGN;2.744;21020.241;9.48070;17.21884;-4.16272;2
LIGH;2.751;21020.249;27.0;3
ACCE;2.752;21020.249;-3.04542;5.45878;8.72447;3
LIGH;2.758;21020.256;27.0;3
ACCE;2.771;21020.259;-3.08373;5.35344;8.84897;3
MAGN;2.772;21020.262;9.48070;17.21884;-4.16272;2
LIGH;2.772;21020.269;27.0;3
ACCE;2.773;21020.269;-3.08373;5.31513;8.84897;3
GNSS;2.774;1490628684.000;40.313333;-3.483556;590.000;0.000;10.0;0.0;22;10
LIGH;2.788;21020.277;26.0;3
ACCE;2.790;21020.279;-3.06458;5.28640;8.91601;3
MAGN;2.793;21020.283;7.51304;18.48087;-4.24334;2
LIGH;2.794;21020.288;29.0;3
ACCE;2.795;21020.289;-3.06458;5.31513;8.93516;3
GNSS;2.795;1490628684.000;40.313333;-3.483556;590.000;0.000;10.0;0.0;22;10
LIGH;2.807;21020.296;29.0;3
ACCE;2.808;21020.299;-3.12204;5.37259;8.99262;3
MAGN;2.809;21020.301;7.51304;18.48087;-4.24334;2
LIGH;2.811;21020.309;29.0;3
ACCE;2.813;21020.309;-3.16035;5.41090;9.02135;3
LIGH;2.821;21020.318;29.0;3
ACCE;2.822;21020.319;-3.13162;5.38217;9.07881;3
MAGN;2.829;21020.321;7.51304;18.48087;-4.24334;2
LIGH;2.830;21020.326;29.0;3
ACCE;2.832;21020.329;-3.05500;5.36301;9.04051;3
LIGH;2.839;21020.337;29.0;3
ACCE;2.842;21020.339;-3.12204;5.41090;9.14585;3
MAGN;2.843;21020.341;6.48537;18.06302;-4.94899;2
LIGH;2.850;21020.348;31.0;3
ACCE;2.852;21020.349;-3.12204;5.43963;9.07881;3
LIGH;2.858;21020.355;31.0;3
ACCE;2.863;21020.359;-2.82516;5.32470;9.10754;3
MAGN;2.864;21020.361;6.48537;18.06302;-4.94899;2
LIGH;2.870;21020.368;31.0;3
ACCE;2.872;21020.369;-2.79643;5.35344;8.98304;3
LIGH;2.878;21020.375;31.0;3
ACCE;2.882;21020.379;-2.79643;5.40132;9.05008;3
MAGN;2.883;21020.381;6.48537;18.06302;-4.94899;2
LIGH;2.890;21020.388;31.0;3
ACCE;2.892;21020.389;-2.78685;5.35344;8.94474;3
LIGH;2.898;21020.395;31.0;3
ACCE;2.902;21020.399;-2.78685;5.20978;8.93516;3
MAGN;2.909;21020.402;4.87418;19.39134;-5.02993;2
LIGH;2.911;21020.408;31.0;3
ACCE;2.912;21020.409;-2.85389;5.13317;8.87770;3
LIGH;2.918;21020.416;31.0;3
ACCE;2.922;21020.419;-2.85389;5.14275;9.00220;3
MAGN;2.924;21020.422;4.87418;19.39134;-5.02993;2
LIGH;2.931;21020.428;31.0;3
ACCE;2.932;21020.429;-2.81558;5.12359;8.99262;3
LIGH;2.938;21020.436;31.0;3
ACCE;2.942;21020.439;-2.76770;5.05655;9.04051;3
MAGN;2.944;21020.441;4.87418;19.39134;-5.02993;2
LIGH;2.948;21020.446;31.0;3
ACCE;2.952;21020.449;-2.78685;5.03740;8.87770;3
LIGH;2.958;21020.456;31.0;3
ACCE;2.962;21020.459;-2.77727;4.99909;8.91601;3
MAGN;2.964;21020.461;3.98968;20.41376;-4.87804;2
LIGH;2.969;21020.466;33.0;3
ACCE;2.972;21020.469;-2.68151;4.97994;8.82982;3
LIGH;2.981;21020.478;33.0;3
ACCE;2.982;21020.479;-2.52828;4.94163;8.70532;3
MAGN;2.983;21020.481;3.98968;20.41376;-4.87804;2
LIGH;2.988;21020.486;33.0;3
ACCE;2.992;21020.489;-2.48039;4.90333;8.65743;3
SOUN;2.997;33.36;0.00102;34.14
LIGH;3.001;21020.499;33.0;3
ACCE;3.002;21020.499;-2.38462;4.83629;8.76278;3
MAGN;3.004;21020.501;3.98968;20.41376;-4.87804;2
LIGH;3.008;21020.506;33.0;3
ACCE;3.012;21020.509;-2.38462;4.78840;8.73405;3
LIGH;3.021;21020.519;33.0;3
ACCE;3.023;21020.519;-2.47082;4.77883;8.97347;3
MAGN;3.024;21020.521;3.77987;21.59295;-4.82843;2
LIGH;3.028;21020.526;33.0;3
ACCE;3.036;21020.529;-2.48997;4.70221;8.98304;3
ACCE;3.044;21020.539;-2.44209;4.64475;9.11712;3
LIGH;3.045;21020.542;33.0;3
MAGN;3.046;21020.542;3.77987;21.59295;-4.82843;2
LIGH;3.048;21020.546;33.0;3
ACCE;3.052;21020.549;-2.42293;4.59687;9.14585;3
LIGH;3.061;21020.559;33.0;3
ACCE;3.063;21020.559;-2.45166;4.63517;9.23204;3
MAGN;3.064;21020.561;3.77987;21.59295;-4.82843;2
LIGH;3.068;21020.566;33.0;3
ACCE;3.072;21020.569;-2.59531;4.64475;9.15543;3
LIGH;3.081;21020.579;33.0;3
ACCE;3.083;21020.579;-2.70066;4.67348;9.26077;3
MAGN;3.086;21020.581;4.06075;22.36267;-4.09081;2
LIGH;3.088;21020.586;33.0;3
ACCE;3.092;21020.589;-2.71024;4.62560;9.28950;3
ACCE;3.103;21020.599;-2.56658;4.40533;9.19373;3
LIGH;3.105;21020.602;36.0;3
MAGN;3.111;21020.605;4.06075;22.36267;-4.09081;2
LIGH;3.112;21020.608;36.0;3
ACCE;3.112;21020.609;-2.56658;4.46279;9.06924;3
LIGH;3.118;21020.616;36.0;3
ACCE;3.122;21020.619;-2.59531;4.63517;9.06924;3
MAGN;3.124;21020.621;4.06075;22.36267;-4.09081;2
LIGH;3.128;21020.626;36.0;3
ACCE;3.132;21020.629;-2.70066;4.83629;9.05008;3
LIGH;3.141;21020.639;36.0;3
ACCE;3.142;21020.639;-2.48997;4.82671;9.05966;3
MAGN;3.144;21020.641;5.20606;22.73017;-3.65221;2
LIGH;3.148;21020.646;36.0;3
ACCE;3.153;21020.649;-2.26013;4.70221;8.92558;3
ACCE;3.163;21020.659;-2.24097;4.64475;9.01178;3
MAGN;3.165;21020.662;5.20606;22.73017;-3.65221;2
LIGH;3.166;21020.663;35.0;3
LIGH;3.169;21020.667;35.0;3
ACCE;3.172;21020.669;-2.61447;4.73094;9.09797;3
LIGH;3.181;21020.679;35.0;3
ACCE;3.185;21020.679;-2.74854;4.75967;9.21289;3
MAGN;3.185;21020.683;5.20606;22.73017;-3.65221;2
LIGH;3.189;21020.686;35.0;3
ACCE;3.192;21020.689;-2.89220;4.81713;9.22246;3
LIGH;3.201;21020.698;35.0;3
ACCE;3.203;21020.699;-3.07416;4.94163;9.39485;3
MAGN;3.204;21020.701;5.72678;22.60109;-3.83206;2
LIGH;3.208;21020.706;35.0;3
ACCE;3.212;21020.709;-3.93607;5.24809;9.87369;3
LIGH;3.221;21020.719;34.0;3
ACCE;3.222;21020.719;-4.07972;5.15232;10.13226;3
MAGN;3.224;21020.722;5.72678;22.60109;-3.83206;2
LIGH;3.228;21020.726;34.0;3
ACCE;3.232;21020.729;-4.14676;4.98952;9.98861;3
LIGH;3.241;21020.739;34.0;3
ACCE;3.243;21020.739;-4.54898;5.12359;9.54808;3
MAGN;3.244;21020.741;5.72678;22.60109;-3.83206;2
LIGH;3.248;21020.746;34.0;3
ACCE;3.252;21020.749;-4.63517;5.31513;9.30866;3
LIGH;3.261;21020.759;34.0;3
ACCE;3.262;21020.759;-4.74052;5.54497;9.25119;3
MAGN;3.264;21020.761;7.81958;22.35024;-4.02306;2
LIGH;3.268;21020.766;34.0;3
ACCE;3.272;21020.769;-4.80756;5.68862;9.07881;3
LIGH;3.278;21020.776;28.0;3
ACCE;3.283;21020.779;-4.60644;5.49709;8.76278;3
MAGN;3.284;21020.781;7.81958;22.35024;-4.02306;2
LIGH;3.288;21020.786;28.0;3
ACCE;3.292;21020.789;-4.48195;5.43005;8.58082;3
LIGH;3.301;21020.799;28.0;3
ACCE;3.302;21020.799;-4.37660;5.41090;8.55209;3
MAGN;3.304;21020.801;7.81958;22.35024;-4.02306;2
LIGH;3.308;21020.806;28.0;3
ACCE;3.312;21020.809;-4.40533;5.43963;8.48505;3
LIGH;3.321;21020.819;28.0;3
ACCE;3.324;21020.819;-4.47237;5.17148;8.62870;3
MAGN;3.325;21020.822;10.85761;21.01006;-4.31527;2
LIGH;3.329;21020.827;28.0;3
ACCE;3.332;21020.829;-4.18506;4.86502;8.46590;3
LIGH;3.341;21020.839;25.0;3
ACCE;3.343;21020.839;-3.94564;4.63517;8.37971;3
MAGN;3.347;21020.842;10.85761;21.01006;-4.31527;2
LIGH;3.348;21020.846;25.0;3
ACCE;3.354;21020.849;-3.86903;4.52025;8.19775;3
LIGH;3.361;21020.859;25.0;3
ACCE;3.362;21020.859;-4.10845;4.36702;8.27436;3
MAGN;3.364;21020.862;10.85761;21.01006;-4.31527;2
LIGH;3.368;21020.866;25.0;3
ACCE;3.372;21020.869;-4.26168;4.21380;8.29351;3
LIGH;3.381;21020.879;25.0;3
ACCE;3.382;21020.879;-4.32872;4.09887;8.41801;3
MAGN;3.387;21020.885;13.90500;19.41002;-5.57932;2
ACCE;3.393;21020.889;-4.64475;4.26168;8.47547;3
LIGH;3.394;21020.891;25.0;3
LIGH;3.401;21020.899;26.0;3
ACCE;3.402;21020.899;-4.95121;4.28083;8.46590;3
MAGN;3.404;21020.902;13.90500;19.41002;-5.57932;2
LIGH;3.408;21020.906;23.0;3
ACCE;3.412;21020.909;-5.05655;4.25210;8.16902;3
LIGH;3.421;21020.919;23.0;3
ACCE;3.423;21020.919;-5.12359;4.43406;7.78594;3
MAGN;3.425;21020.923;13.90500;19.41002;-5.57932;2
LIGH;3.428;21020.926;23.0;3
ACCE;3.432;21020.929;-5.07571;4.69264;7.50822;3
LIGH;3.438;21020.936;23.0;3
ACCE;3.443;21020.939;-4.94163;5.01825;7.29753;3
MAGN;3.444;21020.941;17.12239;18.22121;-5.64237;2
LIGH;3.450;21020.946;23.0;3
ACCE;3.452;21020.949;-4.94163;5.05655;7.04853;3
LIGH;3.461;21020.958;25.0;3
ACCE;3.462;21020.959;-4.97994;5.10444;7.02938;3
MAGN;3.464;21020.961;17.12239;18.22121;-5.64237;2
LIGH;3.469;21020.967;23.0;3
ACCE;3.472;21020.969;-4.95121;5.04698;6.96234;3
LIGH;3.481;21020.979;23.0;3
ACCE;3.482;21020.979;-4.70221;4.92248;6.82826;3
MAGN;3.484;21020.981;17.12239;18.22121;-5.64237;2
LIGH;3.488;21020.986;23.0;3
ACCE;3.492;21020.989;-4.47237;4.86502;6.63673;3
LIGH;3.501;21020.999;23.0;3
ACCE;3.502;21020.999;-4.27126;4.74052;6.65588;3
MAGN;3.504;21021.001;19.91304;17.25192;-5.24308;2
LIGH;3.508;21021.006;23.0;3
ACCE;3.512;21021.009;-4.22337;4.69264;6.66546;3
LIGH;3.521;21021.019;23.0;3
ACCE;3.523;21021.019;-4.25210;4.51068;6.64630;3
MAGN;3.524;21021.021;19.91304;17.25192;-5.24308;2
LIGH;3.528;21021.026;21.0;3
ACCE;3.532;21021.029;-4.22337;4.33829;6.65588;3
LIGH;3.541;21021.039;21.0;3
ACCE;3.542;21021.039;-4.15633;4.15633;6.73250;3
MAGN;3.544;21021.041;19.91304;17.25192;-5.24308;2
SOUN;3.548;29.18;0.00089;32.97
LIGH;3.551;21021.046;21.0;3
ACCE;3.552;21021.049;-4.07972;4.02226;6.79953;3
LIGH;3.561;21021.059;21.0;3
ACCE;3.562;21021.059;-4.24253;3.99353;6.77080;3
MAGN;3.564;21021.061;21.13803;17.10146;-4.80646;1
LIGH;3.568;21021.066;21.0;3
ACCE;3.572;21021.069;-4.26168;4.00311;6.64630;3
LIGH;3.578;21021.076;21.0;3
BLE4;3.581;2016;20;-82
BLE4;3.582;2016;19;-90
BLE4;3.582;2016;18;-94
BLE4;3.582;2016;9;-97
BLE4;3.582;2016;10;-102
ACCE;3.584;21021.079;-4.26168;4.01268;6.59842;3
MAGN;3.585;21021.081;21.13803;17.10146;-4.80646;1
LIGH;3.591;21021.089;21.0;3
ACCE;3.592;21021.089;-4.14676;4.00311;6.18662;3
LIGH;3.598;21021.096;21.0;3
ACCE;3.603;21021.099;-4.04141;4.06057;6.04296;3
MAGN;3.606;21021.101;21.13803;17.10146;-4.80646;1
LIGH;3.608;21021.106;21.0;3
ACCE;3.612;21021.109;-4.07014;4.08930;5.84185;3
LIGH;3.621;21021.116;21.0;3
ACCE;3.622;21021.119;-4.13718;4.14676;5.87058;3
MAGN;3.624;21021.122;21.12177;17.08872;-4.57643;1
ACCE;3.632;21021.129;-4.29999;4.17549;5.88016;3
LIGH;3.635;21021.133;21.0;3
LIGH;3.638;21021.136;21.0;3
ACCE;3.643;21021.139;-4.36702;4.16591;6.10043;3
MAGN;3.644;21021.141;21.12177;17.08872;-4.57643;1
LIGH;3.651;21021.149;21.0;3
ACCE;3.652;21021.149;-4.48195;4.09887;6.27281;3
LIGH;3.658;21021.156;21.0;3
ACCE;3.662;21021.159;-4.65433;4.07972;6.41646;3
MAGN;3.663;21021.161;21.12177;17.08872;-4.57643;1
LIGH;3.671;21021.169;21.0;3
ACCE;3.672;21021.169;-4.68306;4.03184;6.33027;3
LIGH;3.678;21021.176;21.0;3
ACCE;3.684;21021.179;-4.81713;4.15633;6.33027;3
MAGN;3.685;21021.181;20.24602;16.08512;-5.09734;1
LIGH;3.691;21021.189;21.0;3
ACCE;3.692;21021.189;-4.88417;4.12760;6.28239;3
LIGH;3.701;21021.199;21.0;3
ACCE;3.702;21021.199;-4.94163;4.07972;6.36858;3
MAGN;3.704;21021.201;20.24602;16.08512;-5.09734;1
LIGH;3.711;21021.209;22.0;3
ACCE;3.712;21021.209;-5.11401;4.15633;6.92403;3
LIGH;3.719;21021.217;22.0;3
ACCE;3.723;21021.219;-5.05655;4.09887;7.04853;3
MAGN;3.724;21021.221;20.24602;16.08512;-5.09734;1
LIGH;3.731;21021.229;22.0;3
ACCE;3.732;21021.229;-4.93206;4.05099;6.92403;3
LIGH;3.738;21021.236;22.0;3
ACCE;3.742;21021.239;-4.69264;3.98395;6.96234;3
MAGN;3.744;21021.241;18.23387;16.53997;-5.81229;1
LIGH;3.751;21021.249;22.0;3
ACCE;3.752;21021.249;-4.39575;4.07014;6.89530;3
LIGH;3.758;21021.256;22.0;3
ACCE;3.762;21021.259;-4.36702;4.14676;6.84742;3
MAGN;3.764;21021.262;18.23387;16.53997;-5.81229;1
LIGH;3.790;21021.267;21.0;3
ACCE;3.792;21021.269;-4.27126;4.04141;6.74207;3
LIGH;3.792;21021.279;23.0;3
ACCE;3.793;21021.279;-3.90734;3.78284;7.04853;3
MAGN;3.793;21021.283;18.23387;16.53997;-5.81229;1
LIGH;3.794;21021.287;23.0;3
ACCE;3.794;21021.289;-3.83072;3.79242;7.24007;3
GNSS;3.794;1490628685.000;40.313333;-3.483556;590.000;0.000;9.0;0.0;22;10
LIGH;3.800;21021.297;23.0;3
ACCE;3.803;21021.299;-3.80199;3.85945;7.56568;3
GNSS;3.804;1490628685.000;40.313333;-3.483556;590.000;0.000;9.0;0.0;22;10
MAGN;3.806;21021.302;15.65664;16.50918;-6.43959;1
LIGH;3.811;21021.309;23.0;3
ACCE;3.812;21021.309;-3.83072;3.98395;7.79552;3
LIGH;3.831;21021.316;23.0;3
ACCE;3.835;21021.319;-3.42850;4.14676;8.08282;3
MAGN;3.836;21021.322;15.65664;16.50918;-6.43959;1
ACCE;3.838;21021.329;-3.21781;4.32872;8.01579;3
LIGH;3.839;21021.332;21.0;3
ACCE;3.844;21021.339;-3.15077;4.52983;8.08282;3
MAGN;3.847;21021.344;15.65664;16.50918;-6.43959;1
LIGH;3.852;21021.349;26.0;3
ACCE;3.854;21021.349;-3.04542;4.53941;7.97748;3
LIGH;3.859;21021.356;26.0;3
ACCE;3.863;21021.359;-2.72939;4.43406;8.00621;3
MAGN;3.870;21021.363;12.01528;18.42231;-7.19077;1
LIGH;3.871;21021.364;26.0;3
ACCE;3.873;21021.369;-2.63362;4.52983;8.04452;3
LIGH;3.874;21021.371;26.0;3
LIGH;3.879;21021.376;26.0;3
ACCE;3.884;21021.379;-2.48997;4.66391;8.14986;3
MAGN;3.885;21021.382;12.01528;18.42231;-7.19077;1
LIGH;3.892;21021.389;25.0;3
ACCE;3.893;21021.389;-2.36547;4.77883;8.28394;3
LIGH;3.899;21021.396;29.0;3
ACCE;3.902;21021.399;-2.45166;4.75967;8.68616;3
MAGN;3.903;21021.401;12.01528;18.42231;-7.19077;1
LIGH;3.911;21021.408;29.0;3
ACCE;3.913;21021.409;-2.48039;4.68306;8.70532;3
LIGH;3.918;21021.416;29.0;3
ACCE;3.923;21021.419;-2.51870;4.74052;8.83939;3
MAGN;3.924;21021.421;9.26863;21.25265;-6.91929;1
LIGH;3.928;21021.426;29.0;3
ACCE;3.935;21021.429;-2.56658;4.83629;8.96389;3
LIGH;3.942;21021.436;29.0;3
ACCE;3.942;21021.439;-2.84431;4.93206;9.05008;3
MAGN;3.944;21021.441;9.26863;21.25265;-6.91929;1
LIGH;3.948;21021.446;29.0;3
ACCE;3.952;21021.449;-2.91135;4.89375;8.99262;3
LIGH;3.958;21021.456;35.0;3
ACCE;3.962;21021.459;-2.87304;4.78840;9.07881;3
MAGN;3.963;21021.461;9.26863;21.25265;-6.91929;1
LIGH;3.970;21021.468;35.0;3
ACCE;3.972;21021.469;-2.80600;4.74052;9.12670;3
LIGH;3.978;21021.476;35.0;3
ACCE;3.982;21021.479;-2.46124;4.75010;9.31823;3
MAGN;3.984;21021.481;6.99996;23.13381;-7.03232;1
SOUN;3.989;38.76;0.00118;35.44
LIGH;3.993;21021.488;35.0;3
ACCE;3.993;21021.489;-2.26970;4.66391;9.35654;3
LIGH;3.998;21021.496;35.0;3
ACCE;4.002;21021.499;-2.13563;4.52983;9.52892;3
MAGN;4.003;21021.501;6.99996;23.13381;-7.03232;1
LIGH;4.011;21021.509;35.0;3
ACCE;4.012;21021.509;-2.19309;4.49152;9.78750;3
LIGH;4.018;21021.516;44.0;3
ACCE;4.023;21021.519;-2.33674;4.52983;10.14184;3
MAGN;4.024;21021.521;6.99996;23.13381;-7.03232;1
LIGH;4.031;21021.528;44.0;3
ACCE;4.035;21021.529;-2.54743;4.52025;10.35253;3
LIGH;4.042;21021.536;44.0;3
ACCE;4.042;21021.539;-2.72939;4.50110;10.61110;3
MAGN;4.044;21021.541;5.66648;25.23607;-6.30585;1
LIGH;4.051;21021.549;44.0;3
ACCE;4.052;21021.549;-2.73897;4.20422;10.66856;3
LIGH;4.058;21021.556;44.0;3
ACCE;4.062;21021.559;-2.71981;4.12760;10.77391;3
MAGN;4.063;21021.561;5.66648;25.23607;-6.30585;1
LIGH;4.071;21021.568;44.0;3
ACCE;4.072;21021.569;-2.76770;4.10845;10.64941;3
LIGH;4.078;21021.576;59.0;3
ACCE;4.082;21021.579;-2.75812;4.14676;10.50576;3
MAGN;4.084;21021.581;5.66648;25.23607;-6.30585;1
LIGH;4.088;21021.586;59.0;3
ACCE;4.092;21021.589;-2.77727;4.22337;10.25676;3
LIGH;4.098;21021.596;59.0;3
ACCE;4.102;21021.599;-2.77727;4.19464;10.25676;3
MAGN;4.103;21021.601;4.85589;26.63494;-5.47692;1
LIGH;4.111;21021.608;59.0;3
ACCE;4.112;21021.609;-2.66235;4.09887;10.07480;3
LIGH;4.121;21021.619;59.0;3
ACCE;4.127;21021.619;-2.48039;3.97437;10.05565;3
MAGN;4.130;21021.628;4.85589;26.63494;-5.47692;1
ACCE;4.134;21021.629;-2.46124;3.93607;9.98861;3
LIGH;4.135;21021.633;59.0;3
LIGH;4.138;21021.636;57.0;3
ACCE;4.143;21021.639;-2.45166;3.88818;10.02692;3
MAGN;4.144;21021.641;4.85589;26.63494;-5.47692;1
LIGH;4.150;21021.648;67.0;3
ACCE;4.152;21021.649;-2.42293;3.81157;10.14184;3
LIGH;4.158;21021.656;67.0;3
ACCE;4.162;21021.659;-2.35589;3.71580;10.07480;3
MAGN;4.163;21021.661;4.47622;27.49808;-5.46969;1
LIGH;4.172;21021.669;67.0;3
ACCE;4.173;21021.669;-2.23140;3.65834;9.99819;3
LIGH;4.178;21021.676;67.0;3
ACCE;4.182;21021.679;-2.21224;3.62961;10.07480;3
MAGN;4.184;21021.681;4.47622;27.49808;-5.46969;1
LIGH;4.191;21021.689;67.0;3
ACCE;4.192;21021.689;-2.20267;3.60088;10.02692;3
LIGH;4.198;21021.696;67.0;3
ACCE;4.202;21021.699;-2.20267;3.49553;10.01734;3
MAGN;4.205;21021.702;4.47622;27.49808;-5.46969;1
LIGH;4.211;21021.709;72.0;3
ACCE;4.212;21021.709;-2.16436;3.51469;9.89284;3
LIGH;4.219;21021.717;72.0;3
ACCE;4.223;21021.719;-2.13563;3.51469;9.96946;3
MAGN;4.224;21021.721;3.73726;27.90405;-5.09966;1
LIGH;4.228;21021.726;72.0;3
ACCE;4.232;21021.729;-2.03028;3.49553;9.90242;3
LIGH;4.241;21021.739;72.0;3
ACCE;4.242;21021.739;-1.71425;3.37104;9.76834;3
MAGN;4.244;21021.741;3.73726;27.90405;-5.09966;1
LIGH;4.248;21021.746;72.0;3
ACCE;4.252;21021.749;-1.66636;3.39977;9.69173;3
LIGH;4.258;21021.756;72.0;3
ACCE;4.263;21021.759;-1.70467;3.43807;9.88326;3
MAGN;4.270;21021.765;3.73726;27.90405;-5.09966;1
LIGH;4.272;21021.769;72.0;3
ACCE;4.273;21021.769;-1.74298;3.36146;9.87369;3
LIGH;4.281;21021.779;72.0;3
ACCE;4.282;21021.779;-1.78129;3.19865;9.89284;3
MAGN;4.285;21021.782;3.51626;27.74258;-5.07022;1
LIGH;4.288;21021.786;72.0;3
ACCE;4.292;21021.789;-1.84832;3.18908;9.86411;3
LIGH;4.301;21021.798;72.0;3
ACCE;4.303;21021.799;-1.87705;3.16992;9.92157;3
MAGN;4.304;21021.801;3.51626;27.74258;-5.07022;1
LIGH;4.308;21021.806;72.0;3
ACCE;4.312;21021.809;-1.85790;3.16992;9.94073;3
LIGH;4.321;21021.818;72.0;3
ACCE;4.322;21021.819;-1.82917;3.18908;9.84496;3
MAGN;4.323;21021.821;3.51626;27.74258;-5.07022;1
LIGH;4.328;21021.826;66.0;3
ACCE;4.332;21021.829;-1.78129;3.16992;9.70131;3
LIGH;4.341;21021.838;66.0;3
ACCE;4.342;21021.839;-1.72383;3.16035;9.70131;3
MAGN;4.343;21021.841;3.87477;27.66123;-5.61016;1
LIGH;4.348;21021.846;66.0;3
ACCE;4.352;21021.849;-1.73340;3.17950;9.62469;3
LIGH;4.361;21021.858;66.0;3
ACCE;4.363;21021.859;-1.73340;3.16992;9.58638;3
MAGN;4.367;21021.861;3.87477;27.66123;-5.61016;1
LIGH;4.368;21021.866;66.0;3
ACCE;4.372;21021.869;-1.79086;3.14119;9.51935;3
LIGH;4.381;21021.878;66.0;3
ACCE;4.388;21021.879;-1.77171;3.06458;9.51935;3
MAGN;4.391;21021.881;3.87477;27.66123;-5.61016;1
ACCE;4.392;21021.889;-1.55144;2.96881;9.32781;3
LIGH;4.393;21021.890;60.0;3
LIGH;4.402;21021.899;60.0;3
ACCE;4.403;21021.899;-1.54187;3.02627;9.40442;3
MAGN;4.404;21021.902;4.25156;27.62533;-5.79248;1
LIGH;4.408;21021.906;60.0;3
ACCE;4.412;21021.909;-1.54187;3.07416;9.33739;3
LIGH;4.418;21021.916;60.0;3
ACCE;4.423;21021.919;-1.56102;3.06458;9.36612;3
MAGN;4.424;21021.921;4.25156;27.62533;-5.79248;1
LIGH;4.428;21021.926;60.0;3
ACCE;4.432;21021.929;-1.64721;2.96881;9.45231;3
LIGH;4.441;21021.939;60.0;3
ACCE;4.442;21021.939;-1.79086;3.00712;9.55765;3
MAGN;4.443;21021.941;4.25156;27.62533;-5.79248;1
LIGH;4.448;21021.946;57.0;3
ACCE;4.456;21021.952;-1.94409;2.97839;9.55765;3
ACCE;4.463;21021.959;-1.94409;2.97839;9.55765;3
MAGN;4.466;21021.963;4.64096;27.41830;-5.85867;1
LIGH;4.468;21021.966;57.0;3
LIGH;4.471;21021.969;57.0;3
ACCE;4.472;21021.969;-1.86748;2.93050;9.47146;3
LIGH;4.481;21021.979;57.0;3
ACCE;4.482;21021.979;-1.85790;2.91135;9.58638;3
MAGN;4.483;21021.981;4.64096;27.41830;-5.85867;1
LIGH;4.488;21021.986;57.0;3
ACCE;4.492;21021.989;-1.90578;2.88262;9.46189;3
LIGH;4.501;21021.998;57.0;3
ACCE;4.502;21021.999;-1.98240;2.86347;9.40442;3
MAGN;4.504;21022.001;4.64096;27.41830;-5.85867;1
LIGH;4.508;21022.006;57.0;3
ACCE;4.512;21022.009;-2.00155;2.96881;9.26077;3
LIGH;4.521;21022.019;54.0;3
ACCE;4.524;21022.019;-2.08774;3.05500;9.27035;3
MAGN;4.525;21022.021;4.65245;27.29696;-5.69181;1
LIGH;4.528;21022.026;54.0;3
ACCE;4.532;21022.029;-2.17394;3.10289;9.16500;3
SOUN;4.540;29.07;0.00089;32.94
LIGH;4.544;21022.038;54.0;3
ACCE;4.544;21022.039;-2.05901;3.01669;9.01178;3
MAGN;4.545;21022.041;4.65245;27.29696;-5.69181;1
LIGH;4.548;21022.046;54.0;3
ACCE;4.552;21022.049;-1.99198;3.05500;8.85855;3
LIGH;4.561;21022.058;54.0;3
ACCE;4.562;21022.059;-1.95367;3.15077;8.98304;3
MAGN;4.563;21022.061;4.65245;27.29696;-5.69181;1
LIGH;4.568;21022.066;54.0;3
ACCE;4.572;21022.069;-1.88663;3.16035;8.95431;3
LIGH;4.579;21022.076;52.0;3
ACCE;4.584;21022.079;-1.74298;3.11246;8.94474;3
MAGN;4.585;21022.081;4.82019;26.56871;-5.73039;0
BLE4;4.587;2016;20;-80
BLE4;4.587;2016;19;-90
BLE4;4.587;2016;18;-92
BLE4;4.588;2016;9;-97
BLE4;4.588;2016;10;-98
LIGH;4.592;21022.088;52.0;3
ACCE;4.594;21022.089;-1.77171;3.18908;8.86812;3
LIGH;4.602;21022.096;52.0;3
ACCE;4.605;21022.099;-1.82917;3.24654;9.03093;3
MAGN;4.607;21022.104;4.82019;26.56871;-5.73039;0
LIGH;4.610;21022.107;52.0;3
ACCE;4.612;21022.109;-1.87705;3.26569;9.05008;3
ACCE;4.623;21022.119;-2.01113;3.32315;9.02135;3
LIGH;4.628;21022.122;52.0;3
MAGN;4.628;21022.122;4.82019;26.56871;-5.73039;0
LIGH;4.629;21022.126;52.0;3
ACCE;4.641;21022.129;-1.92494;3.33273;8.97347;3
LIGH;4.644;21022.140;52.0;3
ACCE;4.645;21022.139;-1.84832;3.37104;9.02135;3
MAGN;4.645;21022.143;5.30392;26.47747;-6.00689;0
LIGH;4.649;21022.147;52.0;3
ACCE;4.652;21022.149;-1.85790;3.42850;8.94474;3
LIGH;4.660;21022.157;52.0;3
ACCE;4.663;21022.159;-1.90578;3.54342;9.05008;3
MAGN;4.663;21022.161;5.30392;26.47747;-6.00689;0
LIGH;4.668;21022.165;52.0;3
ACCE;4.672;21022.169;-1.84832;3.47638;8.95431;3
LIGH;4.680;21022.178;52.0;3
ACCE;4.683;21022.179;-1.91536;3.47638;9.04051;3
MAGN;4.684;21022.182;5.30392;26.47747;-6.00689;0
LIGH;4.688;21022.186;52.0;3
ACCE;4.692;21022.189;-2.03028;3.50511;9.00220;3
LIGH;4.700;21022.198;51.0;3
ACCE;4.702;21022.199;-1.97282;3.46680;8.96389;3
MAGN;4.703;21022.201;5.38874;26.28898;-6.12170;0
LIGH;4.708;21022.206;51.0;3
ACCE;4.712;21022.209;-1.98240;3.46680;8.84897;3
LIGH;4.721;21022.216;51.0;3
ACCE;4.722;21022.219;-1.97282;3.47638;8.85855;3
MAGN;4.726;21022.224;5.38874;26.28898;-6.12170;0
LIGH;4.729;21022.227;51.0;3
ACCE;4.733;21022.229;-1.97282;3.47638;8.87770;3
LIGH;4.738;21022.236;51.0;3
ACCE;4.742;21022.239;-1.84832;3.31358;8.91601;3
MAGN;4.743;21022.241;5.38874;26.28898;-6.12170;0
LIGH;4.748;21022.246;51.0;3
ACCE;4.752;21022.249;-1.80044;3.27527;8.93516;3
ACCE;4.763;21022.259;-1.85790;3.31358;9.03093;3
LIGH;4.765;21022.263;50.0;3
MAGN;4.767;21022.264;5.01693;26.32719;-5.97647;0
ACCE;4.789;21022.269;-1.88663;3.38061;9.12670;3
LIGH;4.790;21022.272;50.0;3
LIGH;4.790;21022.277;50.0;3
ACCE;4.791;21022.279;-1.94409;3.27527;9.26077;3
MAGN;4.792;21022.282;5.01693;26.32719;-5.97647;0
LIGH;4.792;21022.286;50.0;3
GNSS;4.793;1490628686.000;40.313333;-3.483556;590.000;0.000;10.0;0.0;22;11
ACCE;4.797;21022.289;-2.01113;3.21781;9.15543;3
GNSS;4.798;1490628686.000;40.313333;-3.483556;590.000;0.000;10.0;0.0;22;11
LIGH;4.808;21022.297;50.0;3
ACCE;4.809;21022.299;-1.96325;3.12204;9.16500;3
MAGN;4.809;21022.301;5.01693;26.32719;-5.97647;0
LIGH;4.811;21022.308;50.0;3
ACCE;4.813;21022.309;-1.83875;3.15077;9.14585;3
LIGH;4.821;21022.318;52.0;3
ACCE;4.822;21022.319;-1.88663;3.22738;9.24162;3
MAGN;4.824;21022.321;4.59506;25.50120;-5.83215;0
LIGH;4.829;21022.327;52.0;3
ACCE;4.832;21022.329;-1.91536;3.13162;9.18416;3
LIGH;4.840;21022.338;52.0;3
ACCE;4.842;21022.339;-1.90578;3.09331;9.24162;3
MAGN;4.843;21022.341;4.59506;25.50120;-5.83215;0
LIGH;4.848;21022.345;52.0;3
ACCE;4.852;21022.349;-2.00155;3.06458;9.33739;3
LIGH;4.858;21022.355;52.0;3
ACCE;4.862;21022.359;-2.02071;3.00712;9.41400;3
MAGN;4.863;21022.361;4.59506;25.50120;-5.83215;0
LIGH;4.870;21022.368;52.0;3
ACCE;4.873;21022.369;-2.00155;3.02627;9.29908;3
LIGH;4.879;21022.377;51.0;3
ACCE;4.883;21022.379;-1.96325;3.01669;9.39485;3
MAGN;4.887;21022.381;4.94768;26.25054;-6.04517;0
ACCE;4.893;21022.389;-1.83875;2.92093;9.31823;3
LIGH;4.895;21022.392;56.0;3
LIGH;4.903;21022.396;56.0;3
ACCE;4.903;21022.399;-1.77171;2.95923;9.35654;3
ACCE;4.913;21022.409;-1.71425;3.02627;9.27035;3
MAGN;4.916;21022.411;4.94768;26.25054;-6.04517;0
LIGH;4.917;21022.415;56.0;3
LIGH;4.921;21022.418;56.0;3
ACCE;4.922;21022.419;-1.68552;3.11246;9.18416;3
LIGH;4.931;21022.428;56.0;3
ACCE;4.932;21022.429;-1.65679;3.16035;9.34696;3
MAGN;4.933;21022.431;4.76100;25.71023;-5.75253;0
LIGH;4.938;21022.436;56.0;3
ACCE;4.942;21022.439;-1.61848;3.09331;9.25119;3
LIGH;4.951;21022.448;58.0;3
ACCE;4.952;21022.449;-1.60890;3.06458;9.28950;3
MAGN;4.954;21022.451;4.76100;25.71023;-5.75253;0
LIGH;4.958;21022.456;58.0;3
ACCE;4.962;21022.459;-1.61848;3.07416;9.21289;3
ACCE;4.973;21022.469;-1.59933;3.16035;9.24162;3
LIGH;4.979;21022.471;58.0;3
MAGN;4.979;21022.477;4.76100;25.71023;-5.75253;0
ACCE;4.984;21022.479;-1.59933;3.15077;9.18416;3
LIGH;4.985;21022.482;58.0;3
ACCE;4.992;21022.489;-1.53229;3.12204;9.24162;3
LIGH;4.995;21022.493;58.0;3
MAGN;4.996;21022.493;5.00479;25.99809;-5.22391;0
LIGH;5.000;21022.497;58.0;3
ACCE;5.002;21022.499;-1.54187;3.04542;9.28950;3
LIGH;5.011;21022.509;62.0;3
ACCE;5.012;21022.509;-1.62806;3.02627;9.40442;3
MAGN;5.014;21022.511;5.00479;25.99809;-5.22391;0
LIGH;5.018;21022.516;62.0;3
ACCE;5.022;21022.519;-1.64721;3.05500;9.31823;3
LIGH;5.031;21022.528;62.0;3
ACCE;5.040;21022.529;-1.65679;3.11246;9.39485;3
MAGN;5.041;21022.532;5.00479;25.99809;-5.22391;0
LIGH;5.042;21022.540;62.0;3
ACCE;5.043;21022.539;-1.61848;3.13162;9.34696;3
LIGH;5.051;21022.549;62.0;3
ACCE;5.053;21022.549;-1.67594;3.08373;9.43316;3
MAGN;5.054;21022.551;4.97399;26.40604;-4.93014;0
LIGH;5.058;21022.556;62.0;3
ACCE;5.062;21022.559;-1.69509;3.04542;9.38527;3
LIGH;5.068;21022.566;64.0;3
ACCE;5.073;21022.569;-1.66636;3.00712;9.39485;3
MAGN;5.074;21022.571;4.97399;26.40604;-4.93014;0
LIGH;5.078;21022.576;64.0;3
ACCE;5.082;21022.579;-1.58017;2.98796;9.27993;3
LIGH;5.091;21022.588;64.0;3
SOUN;5.092;30.94;0.00094;33.48
ACCE;5.096;21022.589;-1.59933;3.02627;9.37569;3
MAGN;5.096;21022.591;4.97399;26.40604;-4.93014;0
LIGH;5.098;21022.596;64.0;3
ACCE;5.102;21022.599;-1.61848;3.01669;9.40442;3
LIGH;5.111;21022.608;64.0;3
ACCE;5.112;21022.609;-1.63763;2.98796;9.50019;3
MAGN;5.113;21022.611;4.60001;27.29977;-4.98817;0
LIGH;5.118;21022.616;64.0;3
ACCE;5.122;21022.619;-1.58975;2.87304;9.44273;3
LIGH;5.131;21022.628;70.0;3
ACCE;5.132;21022.629;-1.67594;2.91135;9.66300;3
MAGN;5.133;21022.631;4.60001;27.29977;-4.98817;0
LIGH;5.138;21022.636;70.0;3
ACCE;5.142;21022.639;-1.72383;2.90177;9.73004;3
ACCE;5.155;21022.649;-1.69509;2.78685;9.72046;3
LIGH;5.157;21022.654;70.0;3
MAGN;5.157;21022.654;4.60001;27.29977;-4.98817;0
LIGH;5.160;21022.658;70.0;3
ACCE;5.162;21022.659;-1.74298;2.69108;9.59596;3
LIGH;5.171;21022.668;70.0;3
ACCE;5.173;21022.669;-1.73340;2.73897;9.61511;3
MAGN;5.174;21022.671;4.23409;28.04338;-5.81449;0
LIGH;5.178;21022.676;70.0;3
ACCE;5.182;21022.679;-1.72383;2.81558;9.56723;3
LIGH;5.191;21022.688;67.0;3
ACCE;5.192;21022.689;-1.69509;2.84431;9.59596;3
MAGN;5.193;21022.691;4.23409;28.04338;-5.81449;0
LIGH;5.198;21022.696;76.0;3
ACCE;5.202;21022.699;-1.50356;2.81558;9.54808;3
LIGH;5.211;21022.708;76.0;3
ACCE;5.212;21022.709;-1.43652;2.79643;9.73961;3
MAGN;5.213;21022.711;4.23409;28.04338;-5.81449;0
LIGH;5.218;21022.716;76.0;3
ACCE;5.222;21022.719;-1.45567;2.82516;9.79707;3
LIGH;5.228;21022.726;76.0;3
ACCE;5.236;21022.729;-1.52271;2.75812;9.87369;3
MAGN;5.237;21022.731;4.33245;28.51405;-5.24964;0
LIGH;5.241;21022.739;76.0;3
ACCE;5.242;21022.739;-1.67594;2.61447;9.92157;3
LIGH;5.252;21022.749;75.0;3
ACCE;5.253;21022.749;-1.78129;2.59531;10.02692;3
MAGN;5.254;21022.752;4.33245;28.51405;-5.24964;0
LIGH;5.258;21022.756;83.0;3
ACCE;5.262;21022.759;-1.79086;2.61447;9.99819;3
ACCE;5.272;21022.769;-1.66636;2.55701;9.81623;3
LIGH;5.273;21022.771;83.0;3
MAGN;5.280;21022.777;4.33245;28.51405;-5.24964;0
LIGH;5.282;21022.779;83.0;3
ACCE;5.283;21022.779;-1.60890;2.60489;9.65342;3
LIGH;5.290;21022.788;83.0;3
ACCE;5.292;21022.789;-1.56102;2.69108;9.61511;3
MAGN;5.293;21022.791;4.27674;28.06496;-5.13263;0
LIGH;5.298;21022.796;83.0;3
ACCE;5.302;21022.799;-1.53229;2.71024;9.76834;3
LIGH;5.311;21022.808;83.0;3
ACCE;5.313;21022.809;-1.55144;2.69108;9.87369;3
MAGN;5.314;21022.811;4.27674;28.06496;-5.13263;0
LIGH;5.318;21022.816;88.0;3
ACCE;5.322;21022.819;-1.52271;2.63362;9.80665;3
LIGH;5.331;21022.828;88.0;3
ACCE;5.332;21022.829;-1.50356;2.67193;9.88326;3
MAGN;5.333;21022.831;4.27674;28.06496;-5.13263;0
LIGH;5.338;21022.836;88.0;3
ACCE;5.342;21022.839;-1.49398;2.72939;9.89284;3
LIGH;5.350;21022.848;88.0;3
ACCE;5.352;21022.849;-1.43652;2.69108;9.94073;3
MAGN;5.354;21022.851;3.51545;29.34185;-5.01160;0
LIGH;5.358;21022.856;88.0;3
ACCE;5.362;21022.859;-1.42694;2.64320;9.91199;3
LIGH;5.370;21022.868;88.0;3
WIFI;5.372;21022.769;test-CAR;00:0b:86:27:36:c2;-63
WIFI;5.372;21022.769;portal-csic;00:0b:86:27:36:c1;-62
WIFI;5.372;21022.769;test-CAR;00:0b:86:27:32:e2;-83
WIFI;5.372;21022.769;portal-csic;00:0b:86:27:32:e1;-84
WIFI;5.372;21022.769;eduroam;00:0b:86:27:37:b0;-86
WIFI;5.372;21022.769;portal-csic;00:0b:86:27:37:b1;-82
WIFI;5.372;21022.769;eduroam;00:0b:86:27:32:e0;-83
WIFI;5.372;21022.769;eduroam;00:0b:86:27:36:c0;-63
WIFI;5.372;21022.769;eduroam;00:0b:86:27:3e:d0;-84
WIFI;5.372;21022.769;SMC_LOPSI;00:13:f7:80:98:e4;-78
WIFI;5.372;21022.769;cochera;b8:a3:86:65:e3:29;-85
WIFI;5.372;21022.769;test-CAR;00:0b:86:27:37:b2;-84
WIFI;5.372;21022.769;WLAN_3F;e0:91:53:1b:36:f3;-88
WIFI;5.372;21022.769;portal-csic;00:0b:86:27:3e:d1;-84
WIFI;5.372;21022.769;test-CAR;00:0b:86:27:3e:d2;-82
WIFI;5.372;21022.769;eduroam;00:0b:86:27:3e:80;-85
WIFI;5.372;21022.769;test-CAR;00:0b:86:27:3e:82;-91
WIFI;5.372;21022.769;portal-csic;00:0b:86:27:45:b1;-90
WIFI;5.372;21022.769;portal-csic;00:0b:86:27:3e:81;-92
MAGN;5.396;21022.870;3.51545;29.34185;-5.01160;0
LIGH;5.397;21022.878;92.0;3
ACCE;5.397;21022.869;-1.45567;2.64320;9.93115;3
ACCE;5.399;21022.879;-1.45567;2.64320;9.93115;3
LIGH;5.399;21022.886;92.0;3
ACCE;5.400;21022.889;-1.48441;2.69108;10.20888;3
MAGN;5.400;21022.891;3.51545;29.34185;-5.01160;0
LIGH;5.400;21022.896;92.0;3
ACCE;5.413;21022.899;-1.51314;2.70066;10.03649;3
LIGH;5.416;21022.908;92.0;3
ACCE;5.416;21022.909;-1.48441;2.71024;10.17057;3
MAGN;5.417;21022.911;3.59113;30.14392;-5.14035;0
LIGH;5.422;21022.919;92.0;3
ACCE;5.423;21022.919;-1.63763;2.76770;10.25676;3
LIGH;5.430;21022.928;92.0;3
ACCE;5.433;21022.929;-1.54187;2.68151;10.31422;3
MAGN;5.434;21022.931;3.59113;30.14392;-5.14035;0
LIGH;5.439;21022.936;94.0;3
ACCE;5.442;21022.939;-1.38864;2.56658;10.35253;3
LIGH;5.450;21022.948;94.0;3
ACCE;5.452;21022.949;-1.30245;2.52828;10.43872;3
MAGN;5.454;21022.951;3.59113;30.14392;-5.14035;0
LIGH;5.458;21022.956;94.0;3
ACCE;5.462;21022.959;-1.39821;2.53785;10.47703;3
LIGH;5.470;21022.968;94.0;3
ACCE;5.472;21022.969;-1.48441;2.67193;10.54406;3
MAGN;5.474;21022.971;3.88944;30.81100;-4.69928;0
LIGH;5.478;21022.976;94.0;3
ACCE;5.485;21022.979;-1.53229;2.75812;10.46745;3
LIGH;5.491;21022.989;94.0;3
ACCE;5.494;21022.989;-1.52271;2.80600;10.39084;3
MAGN;5.497;21022.994;3.88944;30.81100;-4.69928;0
LIGH;5.500;21022.998;95.0;3
ACCE;5.502;21022.999;-1.45567;2.82516;10.20888;3
LIGH;5.508;21023.006;95.0;3
ACCE;5.513;21023.009;-1.39821;2.80600;10.18972;3
MAGN;5.513;21023.011;3.88944;30.81100;-4.69928;0
LIGH;5.520;21023.018;95.0;3
ACCE;5.522;21023.019;-1.33118;2.84431;10.13226;3
LIGH;5.528;21023.026;95.0;3
ACCE;5.532;21023.029;-1.35033;2.90177;10.13226;3
SOUN;5.532;27.06;0.00083;32.32
MAGN;5.536;21023.031;3.67838;30.85909;-4.76034;0
LIGH;5.540;21023.038;95.0;3
ACCE;5.542;21023.039;-1.26414;2.90177;10.14184;3
LIGH;5.548;21023.046;95.0;3
ACCE;5.553;21023.049;-1.24498;2.85389;10.21845;3
MAGN;5.553;21023.051;3.67838;30.85909;-4.76034;0
LIGH;5.558;21023.056;95.0;3
ACCE;5.562;21023.059;-1.23541;2.81558;10.11311;3
LIGH;5.568;21023.066;94.0;3
ACCE;5.573;21023.069;-1.26414;2.83473;10.04607;3
MAGN;5.573;21023.071;3.67838;30.85909;-4.76034;0
LIGH;5.580;21023.078;94.0;3
ACCE;5.582;21023.079;-1.23541;2.85389;9.93115;3
BLE4;5.582;2016;20;-79
BLE4;5.582;2016;19;-93
BLE4;5.583;2016;18;-94
BLE4;5.583;2016;10;-98
BLE4;5.583;2016;9;-98
LIGH;5.588;21023.086;94.0;3
ACCE;5.592;21023.089;-1.23541;2.89220;9.94073;3
MAGN;5.594;21023.091;3.95987;31.17058;-5.26426;0
LIGH;5.605;21023.102;94.0;3
ACCE;5.607;21023.099;-1.16837;2.81558;9.79707;3
LIGH;5.610;21023.108;94.0;3
ACCE;5.613;21023.109;-1.14922;2.76770;9.78750;3
MAGN;5.614;21023.111;3.95987;31.17058;-5.26426;0
LIGH;5.621;21023.119;93.0;3
ACCE;5.622;21023.119;-1.18752;2.77727;9.71088;3
LIGH;5.628;21023.126;90.0;3
ACCE;5.633;21023.129;-1.24498;2.73897;9.84496;3
MAGN;5.634;21023.131;3.95987;31.17058;-5.26426;0
LIGH;5.641;21023.138;90.0;3
ACCE;5.642;21023.139;-1.27372;2.67193;9.82580;3
LIGH;5.648;21023.146;90.0;3
ACCE;5.652;21023.149;-1.29287;2.63362;9.79707;3
MAGN;5.655;21023.151;3.71365;31.01762;-5.12973;0
LIGH;5.661;21023.159;90.0;3
ACCE;5.662;21023.159;-1.36948;2.60489;9.89284;3
LIGH;5.671;21023.166;90.0;3
ACCE;5.673;21023.169;-1.34075;2.53785;9.96946;3
MAGN;5.674;21023.171;3.71365;31.01762;-5.12973;0
LIGH;5.682;21023.179;91.0;3
ACCE;5.683;21023.179;-1.34075;2.50912;9.82580;3
LIGH;5.688;21023.186;86.0;3
ACCE;5.693;21023.189;-1.44610;2.57616;10.01734;3
MAGN;5.694;21023.191;3.71365;31.01762;-5.12973;0
LIGH;5.701;21023.199;86.0;3
ACCE;5.702;21023.199;-1.44610;2.57616;9.86411;3
LIGH;5.708;21023.206;86.0;3
ACCE;5.712;21023.209;-1.45567;2.56658;9.92157;3
MAGN;5.714;21023.211;4.11940;30.90092;-5.39270;0
LIGH;5.718;21023.216;86.0;3
ACCE;5.722;21023.219;-1.37906;2.57616;9.82580;3
LIGH;5.728;21023.226;86.0;3
ACCE;5.733;21023.229;-1.45567;2.50912;9.95988;3
MAGN;5.734;21023.231;4.11940;30.90092;-5.39270;0
LIGH;5.741;21023.239;86.0;3
ACCE;5.742;21023.239;-1.49398;2.51870;9.86411;3
LIGH;5.748;21023.246;80.0;3
ACCE;5.754;21023.249;-1.47483;2.45166;9.92157;3
MAGN;5.755;21023.251;4.11940;30.90092;-5.39270;0
LIGH;5.761;21023.259;80.0;3
ACCE;5.762;21023.259;-1.47483;2.47082;9.87369;3
LIGH;5.797;21023.269;80.0;3
ACCE;5.798;21023.270;-1.45567;2.48997;9.82580;3
MAGN;5.798;21023.273;4.38255;29.97915;-5.32124;0
LIGH;5.799;21023.276;80.0;3
ACCE;5.799;21023.279;-1.47483;2.50912;9.66300;3
LIGH;5.799;21023.287;80.0;3
ACCE;5.799;21023.289;-1.47483;2.57616;9.66300;3
MAGN;5.800;21023.295;4.38255;29.97915;-5.32124;0
GNSS;5.801;1490628687.000;40.313333;-3.483556;590.000;0.000;10.0;0.0;22;9
ACCE;5.804;21023.299;-1.48441;2.62405;9.65342;3
LIGH;5.805;21023.301;80.0;3
GNSS;5.806;1490628687.000;40.313333;-3.483556;590.000;0.000;10.0;0.0;22;9
LIGH;5.809;21023.306;77.0;3
ACCE;5.813;21023.309;-1.49398;2.58574;9.63427;3
MAGN;5.814;21023.312;4.38255;29.97915;-5.32124;0
LIGH;5.826;21023.319;77.0;3
ACCE;5.826;21023.319;-1.51314;2.55701;9.59596;3
LIGH;5.829;21023.327;77.0;3
ACCE;5.833;21023.329;-1.61848;2.59531;9.54808;3
MAGN;5.834;21023.331;4.12398;28.18741;-5.59333;0
LIGH;5.840;21023.338;77.0;3
ACCE;5.842;21023.339;-1.66636;2.71024;9.52892;3
LIGH;5.848;21023.346;77.0;3
ACCE;5.853;21023.349;-1.65679;2.80600;9.47146;3
MAGN;5.854;21023.351;4.12398;28.18741;-5.59333;0
LIGH;5.860;21023.358;77.0;3
ACCE;5.862;21023.359;-1.66636;2.78685;9.30866;3
LIGH;5.868;21023.365;72.0;3
ACCE;5.873;21023.369;-1.72383;2.83473;9.32781;3
MAGN;5.874;21023.371;4.12398;28.18741;-5.59333;0
LIGH;5.878;21023.376;72.0;3
ACCE;5.882;21023.379;-1.74298;2.83473;9.25119;3
LIGH;5.888;21023.385;72.0;3
ACCE;5.892;21023.389;-1.72383;2.81558;9.29908;3
MAGN;5.893;21023.391;3.94778;28.43412;-5.61830;0
LIGH;5.900;21023.398;72.0;3
ACCE;5.902;21023.399;-1.71425;2.79643;9.21289;3
LIGH;5.908;21023.405;72.0;3
ACCE;5.912;21023.409;-1.68552;2.76770;9.25119;3
MAGN;5.914;21023.411;3.94778;28.43412;-5.61830;0
LIGH;5.920;21023.417;72.0;3
ACCE;5.922;21023.419;-1.63763;2.74854;9.18416;3
LIGH;5.928;21023.426;72.0;3
ACCE;5.933;21023.429;-1.63763;2.88262;9.24162;3
MAGN;5.934;21023.431;3.94778;28.43412;-5.61830;0
LIGH;5.940;21023.438;68.0;3
ACCE;5.942;21023.439;-1.63763;2.93050;9.13627;3
LIGH;5.948;21023.446;68.0;3
ACCE;5.953;21023.449;-1.62806;2.96881;9.19373;3
MAGN;5.954;21023.451;3.86275;28.91747;-5.61151;0
LIGH;5.960;21023.458;68.0;3
ACCE;5.962;21023.459;-1.58017;2.91135;9.17458;3
LIGH;5.968;21023.466;68.0;3
ACCE;5.972;21023.469;-1.61848;2.93050;9.27993;3
MAGN;5.974;21023.471;3.86275;28.91747;-5.61151;0
LIGH;5.981;21023.478;68.0;3
ACCE;5.982;21023.479;-1.66636;2.94008;9.26077;3
LIGH;5.988;21023.486;68.0;3
MAGN;5.993;21023.490;3.86275;28.91747;-5.61151;0
ACCE;6.000;21023.493;-1.76213;2.99754;9.31823;3
LIGH;6.001;21023.498;66.0;3
ACCE;6.006;21023.499;-1.81002;2.99754;9.32781;3
LIGH;6.009;21023.507;66.0;3
MAGN;6.014;21023.510;3.63383;28.27576;-5.36544;0
ACCE;6.019;21023.513;-1.90578;3.05500;9.28950;3
ACCE;6.026;21023.520;-1.89621;3.06458;9.39485;3
LIGH;6.027;21023.524;66.0;3
LIGH;6.031;21023.529;66.0;3
ACCE;6.034;21023.529;-1.89621;3.06458;9.39485;3
MAGN;6.037;21023.532;3.63383;28.27576;-5.36544;0
ACCE;6.044;21023.539;-1.78129;3.05500;9.37569;3
LIGH;6.046;21023.543;66.0;3
LIGH;6.051;21023.548;66.0;3
ACCE;6.052;21023.549;-1.74298;3.07416;9.50977;3
MAGN;6.053;21023.551;3.63383;28.27576;-5.36544;0
LIGH;6.060;21023.558;62.0;3
ACCE;6.062;21023.559;-1.73340;3.08373;9.56723;3
LIGH;6.068;21023.566;62.0;3
ACCE;6.073;21023.569;-1.80044;3.08373;9.61511;3
MAGN;6.074;21023.571;4.27128;27.70806;-5.79435;0
LIGH;6.080;21023.578;62.0;3
ACCE;6.082;21023.579;-1.81959;3.10289;9.57681;3
SOUN;6.083;27.24;0.00083;32.37
LIGH;6.088;21023.586;62.0;3
ACCE;6.093;21023.589;-1.80044;3.12204;9.57681;3
MAGN;6.094;21023.591;4.27128;27.70806;-5.79435;0
LIGH;6.100;21023.598;62.0;3
ACCE;6.102;21023.599;-1.75256;3.10289;9.47146;3
LIGH;6.108;21023.606;62.0;3
ACCE;6.113;21023.609;-1.65679;3.11246;9.38527;3
MAGN;6.114;21023.612;4.27128;27.70806;-5.79435;0
LIGH;6.121;21023.618;60.0;3
ACCE;6.122;21023.619;-1.68552;3.16992;9.27035;3
LIGH;6.128;21023.626;60.0;3
ACCE;6.132;21023.629;-1.72383;3.26569;9.31823;3
MAGN;6.133;21023.631;4.14406;27.75477;-6.07137;0
LIGH;6.138;21023.636;60.0;3
ACCE;6.142;21023.639;-1.74298;3.27527;9.33739;3
LIGH;6.151;21023.648;60.0;3
ACCE;6.152;21023.649;-1.81002;3.25611;9.29908;3
MAGN;6.153;21023.651;4.14406;27.75477;-6.07137;0
LIGH;6.158;21023.656;60.0;3
ACCE;6.162;21023.659;-1.80044;3.27527;9.29908;3
LIGH;6.172;21023.669;60.0;3
ACCE;6.177;21023.669;-1.81959;3.19865;9.30866;3
MAGN;6.178;21023.674;4.14406;27.75477;-6.07137;0
LIGH;6.180;21023.678;57.0;3
ACCE;6.184;21023.679;-1.81959;3.19865;9.30866;3
LIGH;6.191;21023.689;57.0;3
ACCE;6.192;21023.689;-1.81002;3.23696;9.24162;3
MAGN;6.194;21023.691;4.54473;26.96422;-5.96328;0
LIGH;6.198;21023.696;57.0;3
ACCE;6.202;21023.699;-1.81959;3.30400;9.23204;3
LIGH;6.208;21023.706;57.0;3
ACCE;6.213;21023.709;-1.83875;3.26569;9.27993;3
MAGN;6.214;21023.711;4.54473;26.96422;-5.96328;0
LIGH;6.218;21023.716;57.0;3
ACCE;6.222;21023.719;-1.85790;3.21781;9.18416;3
LIGH;6.231;21023.729;57.0;3
ACCE;6.232;21023.729;-1.88663;3.20823;9.24162;3
MAGN;6.234;21023.731;4.54473;26.96422;-5.96328;0
LIGH;6.238;21023.736;56.0;3
ACCE;6.242;21023.739;-1.90578;3.19865;9.18416;3
LIGH;6.251;21023.749;56.0;3
ACCE;6.252;21023.749;-1.89621;3.17950;9.22246;3
MAGN;6.254;21023.751;4.41132;26.96615;-5.15626;0
LIGH;6.258;21023.756;56.0;3
ACCE;6.262;21023.759;-1.94409;3.17950;9.23204;3
LIGH;6.271;21023.769;56.0;3
ACCE;6.273;21023.769;-1.87705;3.25611;9.26077;3
MAGN;6.275;21023.773;4.41132;26.96615;-5.15626;0
LIGH;6.281;21023.779;56.0;3
ACCE;6.283;21023.779;-1.98240;3.30400;9.24162;3
LIGH;6.291;21023.788;56.0;3
ACCE;6.292;21023.789;-2.03986;3.29442;9.32781;3
MAGN;6.294;21023.791;4.41132;26.96615;-5.15626;0
LIGH;6.298;21023.796;56.0;3
ACCE;6.302;21023.799;-2.09732;3.16992;9.34696;3
LIGH;6.311;21023.808;54.0;3
ACCE;6.312;21023.809;-2.07817;3.15077;9.42358;3
MAGN;6.313;21023.811;4.68321;27.27055;-5.25669;0
LIGH;6.318;21023.816;54.0;3
ACCE;6.322;21023.819;-2.07817;3.16035;9.29908;3
LIGH;6.331;21023.828;54.0;3
ACCE;6.333;21023.829;-2.10690;3.21781;9.35654;3
MAGN;6.334;21023.831;4.68321;27.27055;-5.25669;0
LIGH;6.338;21023.836;54.0;3
ACCE;6.342;21023.839;-2.09732;3.26569;9.34696;3
LIGH;6.351;21023.848;54.0;3
ACCE;6.352;21023.849;-2.01113;3.20823;9.46189;3
MAGN;6.353;21023.851;4.68321;27.27055;-5.25669;0
LIGH;6.358;21023.856;54.0;3
ACCE;6.362;21023.859;-1.95367;3.20823;9.37569;3
LIGH;6.368;21023.866;56.0;3
ACCE;6.372;21023.869;-1.96325;3.23696;9.38527;3
MAGN;6.373;21023.871;4.52102;27.26104;-5.90951;0
LIGH;6.378;21023.875;56.0;3
ACCE;6.382;21023.879;-1.92494;3.31358;9.26077;3
LIGH;6.391;21023.888;56.0;3
ACCE;6.392;21023.889;-1.89621;3.36146;9.25119;3
MAGN;6.394;21023.891;4.52102;27.26104;-5.90951;0
LIGH;6.398;21023.896;56.0;3
ACCE;6.402;21023.899;-1.88663;3.38061;9.16500;3
LIGH;6.411;21023.908;56.0;3
ACCE;6.412;21023.909;-1.85790;3.32315;9.21289;3
MAGN;6.415;21023.911;4.52102;27.26104;-5.90951;0
LIGH;6.421;21023.916;56.0;3
ACCE;6.422;21023.919;-2.04944;3.34231;9.17458;3
ACCE;6.434;21023.929;-2.10690;3.33273;9.35654;3
MAGN;6.436;21023.933;4.54596;27.23098;-5.76517;0
LIGH;6.436;21023.934;54.0;3
LIGH;6.440;21023.937;54.0;3
ACCE;6.442;21023.939;-2.16436;3.36146;9.33739;3
LIGH;6.451;21023.948;54.0;3
ACCE;6.453;21023.949;-2.07817;3.37104;9.32781;3
MAGN;6.454;21023.951;4.54596;27.23098;-5.76517;0
LIGH;6.458;21023.956;54.0;3
ACCE;6.462;21023.959;-2.01113;3.36146;9.33739;3
LIGH;6.471;21023.968;54.0;3
ACCE;6.473;21023.969;-2.03028;3.36146;9.40442;3
MAGN;6.474;21023.971;4.54596;27.23098;-5.76517;0
LIGH;6.479;21023.976;54.0;3
ACCE;6.482;21023.979;-2.07817;3.37104;9.39485;3
LIGH;6.491;21023.989;54.0;3
ACCE;6.492;21023.989;-2.11647;3.39019;9.42358;3
MAGN;6.494;21023.991;5.14989;27.06971;-6.01034;0
LIGH;6.498;21023.996;54.0;3
ACCE;6.502;21023.999;-2.04944;3.26569;9.35654;3
LIGH;6.511;21024.009;54.0;3
ACCE;6.512;21024.009;-2.02071;3.23696;9.45231;3
MAGN;6.514;21024.011;5.14989;27.06971;-6.01034;0
LIGH;6.518;21024.016;54.0;3
ACCE;6.522;21024.019;-2.07817;3.24654;9.39485;3
LIGH;6.528;21024.026;54.0;3
ACCE;6.535;21024.029;-2.09732;3.26569;9.51935;3
MAGN;6.538;21024.031;5.14989;27.06971;-6.01034;0
LIGH;6.541;21024.036;54.0;3
SOUN;6.541;28.18;0.00086;32.67
ACCE;6.546;21024.039;-2.03986;3.21781;9.46189;3
LIGH;6.551;21024.048;53.0;3
ACCE;6.552;21024.049;-1.99198;3.18908;9.51935;3
MAGN;6.554;21024.051;5.70226;27.31135;-6.36099;0
LIGH;6.558;21024.056;53.0;3
ACCE;6.562;21024.059;-2.03028;3.17950;9.49062;3
LIGH;6.571;21024.069;53.0;3
ACCE;6.572;21024.069;-2.08774;3.21781;9.54808;3
MAGN;6.574;21024.071;5.70226;27.31135;-6.36099;0
LIGH;6.578;21024.076;53.0;3
ACCE;6.582;21024.079;-2.07817;3.22738;9.50019;3
BLE4;6.586;2016;20;-80
BLE4;6.586;2016;19;-93
BLE4;6.586;2016;18;-94
BLE4;6.587;2016;10;-98
BLE4;6.588;2016;9;-99
LIGH;6.590;21024.088;53.0;3
ACCE;6.592;21024.089;-2.04944;3.16992;9.56723;3
MAGN;6.594;21024.091;5.70226;27.31135;-6.36099;0
LIGH;6.598;21024.096;53.0;3
ACCE;6.602;21024.099;-2.03986;3.08373;9.53850;3
LIGH;6.611;21024.109;52.0;3
ACCE;6.612;21024.109;-2.02071;3.20823;9.46189;3
MAGN;6.614;21024.111;5.79336;27.75723;-5.63977;0
LIGH;6.618;21024.116;54.0;3
ACCE;6.622;21024.119;-1.95367;3.14119;9.44273;3
LIGH;6.632;21024.129;54.0;3
ACCE;6.636;21024.129;-1.93451;3.06458;9.48104;3
MAGN;6.637;21024.133;5.79336;27.75723;-5.63977;0
LIGH;6.639;21024.136;54.0;3
ACCE;6.642;21024.139;-1.97282;3.05500;9.43316;3
LIGH;6.651;21024.148;54.0;3
ACCE;6.652;21024.149;-2.00155;3.15077;9.52892;3
MAGN;6.653;21024.151;5.79336;27.75723;-5.63977;0
LIGH;6.658;21024.156;54.0;3
ACCE;6.662;21024.159;-1.98240;3.11246;9.50019;3
LIGH;6.671;21024.168;54.0;3
ACCE;6.672;21024.169;-1.98240;3.04542;9.53850;3
MAGN;6.676;21024.171;6.90784;27.71743;-5.61098;0
LIGH;6.678;21024.176;54.0;3
ACCE;6.689;21024.179;-2.00155;2.97839;9.49062;3
LIGH;6.691;21024.189;54.0;3
ACCE;6.692;21024.189;-2.05901;3.08373;9.53850;3
MAGN;6.697;21024.194;6.90784;27.71743;-5.61098;0
LIGH;6.700;21024.197;54.0;3
ACCE;6.702;21024.199;-2.10690;3.05500;9.50977;3
LIGH;6.711;21024.208;54.0;3
ACCE;6.712;21024.209;-2.13563;3.02627;9.42358;3
MAGN;6.714;21024.211;6.90784;27.71743;-5.61098;0
LIGH;6.718;21024.216;54.0;3
ACCE;6.722;21024.219;-2.21224;3.12204;9.42358;3
LIGH;6.731;21024.228;54.0;3
ACCE;6.732;21024.229;-2.20267;3.13162;9.50019;3
MAGN;6.734;21024.231;7.76123;27.12988;-5.60341;0
LIGH;6.738;21024.236;54.0;3
ACCE;6.742;21024.239;-2.17394;3.08373;9.33739;3
LIGH;6.751;21024.248;54.0;3
ACCE;6.753;21024.249;-2.21224;3.06458;9.29908;3
MAGN;6.754;21024.251;7.76123;27.12988;-5.60341;0
LIGH;6.758;21024.256;54.0;3
ACCE;6.762;21024.259;-2.27928;3.15077;9.18416;3
LIGH;6.768;21024.266;54.0;3
ACCE;6.778;21024.269;-2.35589;3.16035;9.30866;3
LIGH;6.779;21024.276;54.0;3
GNSS;6.780;1490628688.000;40.313333;-3.483556;590.000;0.000;10.0;0.0;22;10
MAGN;6.794;21024.279;8.04011;27.45254;-5.64917;0
ACCE;6.799;21024.279;-2.38462;3.14119;9.23204;3
LIGH;6.802;21024.287;54.0;3
ACCE;6.804;21024.289;-2.32716;3.09331;9.09797;3
ACCE;6.804;21024.299;-2.24097;3.14119;9.16500;3
MAGN;6.827;21024.306;8.04011;27.45254;-5.64917;0
LIGH;6.829;21024.307;53.0;3
ACCE;6.830;21024.309;-2.26013;3.19865;9.10754;3
LIGH;6.831;21024.314;53.0;3
ACCE;6.832;21024.319;-2.23140;3.22738;9.06924;3
MAGN;6.833;21024.323;8.04011;27.45254;-5.64917;0
LIGH;6.834;21024.327;53.0;3
ACCE;6.835;21024.329;-2.17394;3.19865;9.09797;3
GNSS;6.836;1490628688.000;40.313333;-3.483556;590.000;0.000;10.0;0.0;22;10
LIGH;6.838;21024.334;53.0;3
LIGH;6.842;21024.339;53.0;3
ACCE;6.843;21024.339;-2.00155;3.12204;9.21289;3
MAGN;6.844;21024.342;8.28317;27.35713;-5.48523;0
LIGH;6.851;21024.348;53.0;3
ACCE;6.853;21024.349;-1.93451;3.09331;9.09797;3
LIGH;6.859;21024.356;53.0;3
ACCE;6.863;21024.359;-1.91536;3.11246;9.23204;3
MAGN;6.864;21024.361;8.28317;27.35713;-5.48523;0
LIGH;6.868;21024.365;53.0;3
ACCE;6.872;21024.369;-1.94409;3.16992;9.28950;3
LIGH;6.880;21024.378;53.0;3
ACCE;6.883;21024.379;-2.05901;3.19865;9.51935;3
MAGN;6.884;21024.381;8.28317;27.35713;-5.48523;0
LIGH;6.888;21024.385;53.0;3
ACCE;6.892;21024.389;-2.14520;3.34231;9.47146;3
LIGH;6.900;21024.398;53.0;3
ACCE;6.902;21024.399;-2.24097;3.39977;9.57681;3
MAGN;6.903;21024.401;8.59869;27.61008;-5.43120;0
LIGH;6.908;21024.406;53.0;3
ACCE;6.912;21024.409;-2.24097;3.38061;9.56723;3
LIGH;6.920;21024.418;55.0;3
ACCE;6.922;21024.419;-2.26013;3.32315;9.56723;3
MAGN;6.923;21024.421;8.59869;27.61008;-5.43120;0
LIGH;6.928;21024.426;55.0;3
ACCE;6.932;21024.429;-2.32716;3.36146;9.52892;3
LIGH;6.940;21024.438;55.0;3
ACCE;6.942;21024.439;-2.39420;3.39977;9.56723;3
MAGN;6.943;21024.441;8.59869;27.61008;-5.43120;0
LIGH;6.948;21024.445;55.0;3
ACCE;6.952;21024.449;-2.48997;3.38061;9.53850;3
LIGH;6.961;21024.458;55.0;3
ACCE;6.963;21024.459;-2.53785;3.34231;9.60554;3
MAGN;6.964;21024.461;8.76856;28.15348;-5.60390;0
LIGH;6.970;21024.467;55.0;3
ACCE;6.972;21024.469;-2.55701;3.31358;9.55765;3
LIGH;6.981;21024.479;55.0;3
ACCE;6.982;21024.479;-2.59531;3.31358;9.63427;3
MAGN;6.984;21024.481;8.76856;28.15348;-5.60390;0
LIGH;6.988;21024.486;55.0;3
ACCE;6.992;21024.489;-2.51870;3.26569;9.63427;3
LIGH;7.001;21024.499;55.0;3
ACCE;7.002;21024.499;-2.48997;3.23696;9.73004;3
MAGN;7.003;21024.501;8.76856;28.15348;-5.60390;0
LIGH;7.008;21024.506;55.0;3
ACCE;7.012;21024.509;-2.46124;3.24654;9.63427;3
LIGH;7.018;21024.516;55.0;3
ACCE;7.023;21024.519;-2.35589;3.30400;9.63427;3
MAGN;7.024;21024.521;8.50924;28.84328;-6.09585;0
LIGH;7.028;21024.526;55.0;3
ACCE;7.036;21024.529;-2.28886;3.26569;9.54808;3
LIGH;7.042;21024.539;54.0;3
ACCE;7.044;21024.539;-2.26013;3.29442;9.59596;3
MAGN;7.044;21024.541;8.50924;28.84328;-6.09585;0
LIGH;7.048;21024.546;55.0;3
ACCE;7.053;21024.549;-2.26013;3.32315;9.53850;3
LIGH;7.062;21024.559;55.0;3
ACCE;7.064;21024.559;-2.32716;3.33273;9.53850;3
MAGN;7.064;21024.562;8.50924;28.84328;-6.09585;0
LIGH;7.069;21024.567;55.0;3
ACCE;7.072;21024.569;-2.51870;3.40934;9.27035;3
SOUN;7.075;27.47;0.00084;32.45
LIGH;7.081;21024.579;55.0;3
ACCE;7.083;21024.579;-2.49955;3.40934;9.32781;3
MAGN;7.084;21024.581;8.67606;27.96569;-6.13720;0
LIGH;7.088;21024.586;55.0;3
ACCE;7.092;21024.589;-2.41336;3.32315;9.15543;3
LIGH;7.101;21024.599;55.0;3
ACCE;7.103;21024.599;-2.32716;3.17950;8.95431;3
MAGN;7.104;21024.602;8.67606;27.96569;-6.13720;0
LIGH;7.108;21024.606;55.0;3
ACCE;7.112;21024.609;-2.27928;3.18908;8.78193;3
LIGH;7.121;21024.619;55.0;3
ACCE;7.122;21024.619;-2.20267;3.17950;8.76278;3
MAGN;7.124;21024.621;8.67606;27.96569;-6.13720;0
LIGH;7.128;21024.626;55.0;3
ACCE;7.132;21024.629;-2.14520;3.17950;8.77236;3
LIGH;7.141;21024.639;55.0;3
ACCE;7.143;21024.639;-1.95367;3.02627;8.94474;3
MAGN;7.144;21024.641;8.46090;28.05595;-6.31465;0
LIGH;7.148;21024.646;55.0;3
ACCE;7.152;21024.649;-1.91536;2.93050;8.94474;3
LIGH;7.161;21024.659;55.0;3
ACCE;7.163;21024.659;-1.86748;2.85389;9.14585;3
MAGN;7.164;21024.661;8.46090;28.05595;-6.31465;0
LIGH;7.168;21024.666;57.0;3
ACCE;7.172;21024.669;-1.82917;2.83473;9.14585;3
LIGH;7.178;21024.676;57.0;3
ACCE;7.182;21024.679;-1.68552;2.88262;9.29908;3
MAGN;7.185;21024.681;8.46090;28.05595;-6.31465;0
LIGH;7.188;21024.686;57.0;3
ACCE;7.192;21024.689;-1.63763;2.88262;9.15543;3
LIGH;7.202;21024.699;57.0;3
ACCE;7.207;21024.699;-1.69509;2.94008;9.29908;3
MAGN;7.211;21024.704;7.16645;28.51632;-6.03381;0
ACCE;7.212;21024.709;-1.69509;2.94008;9.29908;3
LIGH;7.215;21024.712;57.0;3
ACCE;7.223;21024.719;-1.71425;2.81558;9.30866;3
LIGH;7.225;21024.722;56.0;3
MAGN;7.225;21024.723;7.16645;28.51632;-6.03381;0
LIGH;7.228;21024.726;59.0;3
ACCE;7.232;21024.729;-1.69509;2.84431;9.25119;3
LIGH;7.241;21024.739;59.0;3
ACCE;7.242;21024.739;-1.65679;2.86347;9.29908;3
MAGN;7.244;21024.741;7.16645;28.51632;-6.03381;0
LIGH;7.248;21024.746;59.0;3
ACCE;7.252;21024.749;-1.63763;2.98796;9.21289;3
ACCE;7.262;21024.759;-1.48441;2.99754;9.27993;3
LIGH;7.264;21024.762;59.0;3
MAGN;7.265;21024.762;6.59900;28.59331;-5.85112;0
LIGH;7.269;21024.766;59.0;3
ACCE;7.272;21024.769;-1.53229;2.98796;9.22246;3
LIGH;7.281;21024.779;59.0;3
ACCE;7.282;21024.779;-1.59933;2.97839;9.33739;3
MAGN;7.283;21024.781;6.59900;28.59331;-5.85112;0
LIGH;7.288;21024.786;61.0;3
ACCE;7.292;21024.789;-1.63763;2.98796;9.41400;3
LIGH;7.301;21024.799;61.0;3
ACCE;7.305;21024.799;-1.54187;3.00712;9.50977;3
MAGN;7.306;21024.804;6.59900;28.59331;-5.85112;0
LIGH;7.310;21024.807;61.0;3
ACCE;7.312;21024.809;-1.48441;2.99754;9.43316;3
LIGH;7.326;21024.823;61.0;3
ACCE;7.327;21024.819;-1.49398;2.96881;9.62469;3
MAGN;7.329;21024.827;6.50608;28.12268;-5.90797;0
LIGH;7.332;21024.830;61.0;3
LIGH;7.338;21024.836;61.0;3
ACCE;7.342;21024.829;-1.70467;3.03585;9.75877;3
ACCE;7.342;21024.839;-1.70467;3.03585;9.75877;3
MAGN;7.343;21024.841;6.50608;28.12268;-5.90797;0
LIGH;7.348;21024.846;60.0;3
ACCE;7.352;21024.849;-1.70467;3.07416;9.73004;3
LIGH;7.361;21024.859;64.0;3
ACCE;7.364;21024.859;-1.67594;3.10289;9.67257;3
MAGN;7.364;21024.861;6.50608;28.12268;-5.90797;0
LIGH;7.368;21024.866;64.0;3
ACCE;7.372;21024.869;-1.60890;3.01669;9.60554;3
LIGH;7.381;21024.879;64.0;3
ACCE;7.383;21024.879;-1.59933;3.06458;9.63427;3
MAGN;7.384;21024.881;6.30373;27.93015;-4.99669;0
LIGH;7.388;21024.886;64.0;3
ACCE;7.392;21024.889;-1.58975;3.08373;9.60554;3
LIGH;7.401;21024.899;64.0;3
ACCE;7.402;21024.899;-1.59933;3.13162;9.62469;3
MAGN;7.403;21024.901;6.30373;27.93015;-4.99669;0
LIGH;7.408;21024.906;64.0;3
ACCE;7.412;21024.909;-1.57060;3.16992;9.60554;3
LIGH;7.418;21024.916;67.0;3
ACCE;7.422;21024.919;-1.53229;3.03585;9.70131;3
MAGN;7.423;21024.921;6.30373;27.93015;-4.99669;0
LIGH;7.431;21024.928;67.0;3
ACCE;7.432;21024.929;-1.52271;2.94966;9.61511;3
LIGH;7.438;21024.936;67.0;3
ACCE;7.443;21024.939;-1.59933;2.89220;9.72046;3
MAGN;7.444;21024.941;6.38175;28.62027;-5.11738;0
LIGH;7.453;21024.949;67.0;3
ACCE;7.455;21024.951;-1.70467;2.93050;9.70131;3
LIGH;7.461;21024.959;67.0;3
ACCE;7.464;21024.959;-1.83875;2.94008;9.81623;3
MAGN;7.465;21024.962;6.38175;28.62027;-5.11738;0
LIGH;7.471;21024.968;65.0;3
ACCE;7.472;21024.969;-1.93451;2.95923;9.77792;3
LIGH;7.478;21024.976;70.0;3
ACCE;7.482;21024.979;-1.99198;2.95923;9.77792;3
MAGN;7.483;21024.981;6.38175;28.62027;-5.11738;0
LIGH;7.491;21024.988;70.0;3
ACCE;7.492;21024.989;-1.81959;2.94008;9.65342;3
LIGH;7.498;21024.996;70.0;3
ACCE;7.503;21024.999;-1.70467;2.94008;9.58638;3
MAGN;7.504;21025.001;6.30075;29.38576;-5.40669;0
LIGH;7.508;21025.006;70.0;3
ACCE;7.512;21025.009;-1.62806;2.95923;9.61511;3
SOUN;7.516;29.31;0.00089;33.01
LIGH;7.520;21025.016;70.0;3
ACCE;7.522;21025.019;-1.67594;3.06458;9.53850;3
MAGN;7.524;21025.021;6.30075;29.38576;-5.40669;0
LIGH;7.531;21025.029;70.0;3
ACCE;7.532;21025.029;-1.77171;3.16992;9.58638;3
LIGH;7.539;21025.036;70.0;3
ACCE;7.543;21025.039;-1.77171;3.17950;9.65342;3
MAGN;7.544;21025.041;6.30075;29.38576;-5.40669;0
LIGH;7.551;21025.048;70.0;3
ACCE;7.552;21025.049;-1.76213;3.16992;9.64384;3
LIGH;7.558;21025.055;70.0;3
ACCE;7.563;21025.059;-1.72383;3.01669;9.73004;3
MAGN;7.564;21025.061;6.38991;29.26183;-5.37862;0
LIGH;7.570;21025.068;70.0;3
ACCE;7.572;21025.069;-1.81002;3.06458;9.69173;3
LIGH;7.578;21025.076;70.0;3
ACCE;7.586;21025.079;-1.90578;3.11246;9.81623;3
MAGN;7.587;21025.081;6.38991;29.26183;-5.37862;0
BLE4;7.588;2016;20;-80
BLE4;7.588;2016;19;-93
BLE4;7.588;2016;18;-94
BLE4;7.588;2016;10;-98
BLE4;7.589;2016;16;-99
BLE4;7.589;2016;9;-99
ACCE;7.595;21025.089;-1.99198;3.08373;9.82580;3
LIGH;7.596;21025.093;70.0;3
LIGH;7.606;21025.098;70.0;3
ACCE;7.610;21025.099;-1.98240;3.01669;9.94073;3
MAGN;7.612;21025.101;6.38991;29.26183;-5.37862;0
ACCE;7.614;21025.109;-1.94409;2.95923;9.91199;3
LIGH;7.619;21025.117;70.0;3
ACCE;7.623;21025.119;-1.85790;2.95923;9.98861;3
MAGN;7.625;21025.122;5.72989;28.93424;-5.48264;0
LIGH;7.625;21025.123;70.0;3
ACCE;7.632;21025.129;-1.77171;2.98796;9.84496;3
LIGH;7.633;21025.130;70.0;3
LIGH;7.638;21025.136;70.0;3
ACCE;7.642;21025.139;-1.58017;3.04542;9.79707;3
MAGN;7.643;21025.141;5.72989;28.93424;-5.48264;0
LIGH;7.651;21025.149;70.0;3
ACCE;7.652;21025.149;-1.47483;3.04542;9.67257;3
LIGH;7.658;21025.156;72.0;3
ACCE;7.662;21025.159;-1.48441;3.07416;9.62469;3
MAGN;7.663;21025.161;5.72989;28.93424;-5.48264;0
LIGH;7.668;21025.166;72.0;3
ACCE;7.672;21025.169;-1.46525;3.05500;9.51935;3
LIGH;7.678;21025.176;72.0;3
ACCE;7.683;21025.179;-1.50356;3.03585;9.54808;3
MAGN;7.686;21025.181;5.66274;29.08360;-4.82729;0
LIGH;7.691;21025.188;72.0;3
ACCE;7.692;21025.189;-1.44610;2.94008;9.59596;3
LIGH;7.698;21025.196;72.0;3
ACCE;7.704;21025.199;-1.42694;2.83473;9.78750;3
MAGN;7.705;21025.203;5.66274;29.08360;-4.82729;0
ACCE;7.716;21025.209;-1.46525;2.79643;9.64384;3
LIGH;7.717;21025.210;72.0;3
LIGH;7.721;21025.218;71.0;3
ACCE;7.722;21025.219;-1.46525;2.93050;9.63427;3
MAGN;7.724;21025.221;5.66274;29.08360;-4.82729;0
LIGH;7.731;21025.228;71.0;3
ACCE;7.732;21025.229;-1.43652;2.91135;9.55765;3
LIGH;7.738;21025.236;71.0;3
ACCE;7.743;21025.239;-1.45567;2.90177;9.58638;3
MAGN;7.744;21025.241;5.00325;29.24742;-5.14577;0
LIGH;7.751;21025.248;71.0;3
ACCE;7.752;21025.249;-1.50356;2.80600;9.64384;3
LIGH;7.758;21025.256;71.0;3
ACCE;7.762;21025.259;-1.52271;2.66235;9.64384;3
MAGN;7.786;21025.263;5.00325;29.24742;-5.14577;0
ACCE;7.790;21025.269;-1.40779;2.64320;9.61511;3
LIGH;7.791;21025.274;71.0;3
LIGH;7.792;21025.283;71.0;3
ACCE;7.792;21025.280;-1.37906;2.75812;9.64384;3
MAGN;7.793;21025.285;5.00325;29.24742;-5.14577;0
LIGH;7.793;21025.288;71.0;3
ACCE;7.794;21025.289;-1.43652;2.82516;9.56723;3
GNSS;7.794;1490628689.000;40.313333;-3.483556;590.000;0.000;10.0;0.0;22;9
GNSS;7.799;1490628689.000;40.313333;-3.483556;590.000;0.000;10.0;0.0;22;9
LIGH;7.800;21025.297;71.0;3
ACCE;7.803;21025.299;-1.50356;2.85389;9.63427;3
MAGN;7.805;21025.301;5.52493;29.33377;-5.24528;0
LIGH;7.808;21025.306;71.0;3
ACCE;7.812;21025.309;-1.52271;2.85389;9.72046;3
LIGH;7.818;21025.316;71.0;3
ACCE;7.824;21025.319;-1.52271;2.77727;9.62469;3
MAGN;7.826;21025.323;5.52493;29.33377;-5.24528;0
LIGH;7.833;21025.327;71.0;3
ACCE;7.834;21025.329;-1.52271;2.77727;9.48104;3
LIGH;7.839;21025.336;71.0;3
ACCE;7.843;21025.339;-1.47483;2.83473;9.50977;3
MAGN;7.845;21025.342;5.52493;29.33377;-5.24528;0
LIGH;7.856;21025.348;70.0;3
ACCE;7.857;21025.349;-1.45567;2.86347;9.43316;3
LIGH;7.861;21025.359;70.0;3
ACCE;7.862;21025.359;-1.46525;2.90177;9.43316;3
MAGN;7.864;21025.361;5.50670;29.22846;-5.80750;0
LIGH;7.870;21025.368;70.0;3
ACCE;7.872;21025.369;-1.56102;2.98796;9.56723;3
LIGH;7.878;21025.375;70.0;3
ACCE;7.882;21025.379;-1.52271;2.95923;9.70131;3
MAGN;7.883;21025.381;5.50670;29.22846;-5.80750;0
LIGH;7.890;21025.388;70.0;3
ACCE;7.892;21025.389;-1.46525;2.87304;9.63427;3
LIGH;7.898;21025.396;70.0;3
ACCE;7.902;21025.399;-1.45567;2.82516;9.65342;3
MAGN;7.904;21025.402;5.50670;29.22846;-5.80750;0
LIGH;7.911;21025.408;67.0;3
ACCE;7.912;21025.409;-1.53229;2.83473;9.58638;3
LIGH;7.918;21025.416;67.0;3
ACCE;7.923;21025.419;-1.53229;2.87304;9.67257;3
MAGN;7.924;21025.421;5.83803;29.11038;-5.46488;0
LIGH;7.931;21025.428;67.0;3
ACCE;7.932;21025.429;-1.58017;2.88262;9.62469;3
LIGH;7.938;21025.436;67.0;3
ACCE;7.942;21025.439;-1.64721;2.88262;9.60554;3
MAGN;7.945;21025.441;5.83803;29.11038;-5.46488;0
LIGH;7.955;21025.449;67.0;3
ACCE;7.957;21025.451;-1.61848;2.85389;9.52892;3
LIGH;7.958;21025.456;67.0;3
ACCE;7.963;21025.459;-1.62806;2.87304;9.66300;3
MAGN;7.964;21025.461;5.83803;29.11038;-5.46488;0
LIGH;7.969;21025.466;67.0;3
ACCE;7.972;21025.469;-1.61848;2.84431;9.65342;3
LIGH;7.978;21025.476;67.0;3
ACCE;7.982;21025.479;-1.66636;2.78685;9.69173;3
MAGN;7.984;21025.481;6.42228;28.90395;-5.69433;0
LIGH;7.988;21025.486;67.0;3
ACCE;7.992;21025.489;-1.73340;2.74854;9.61511;3
LIGH;7.998;21025.496;67.0;3
ACCE;8.002;21025.499;-1.77171;2.75812;9.66300;3
MAGN;8.004;21025.501;6.42228;28.90395;-5.69433;0
LIGH;8.011;21025.508;67.0;3
ACCE;8.012;21025.509;-1.81959;2.79643;9.67257;3
LIGH;8.018;21025.516;67.0;3
ACCE;8.022;21025.519;-1.87705;2.85389;9.67257;3
MAGN;8.024;21025.521;6.42228;28.90395;-5.69433;0
LIGH;8.031;21025.528;66.0;3
ACCE;8.035;21025.529;-1.92494;2.83473;9.57681;3
ACCE;8.044;21025.539;-1.91536;2.90177;9.55765;3
LIGH;8.045;21025.542;66.0;3
MAGN;8.045;21025.543;6.69833;29.26954;-5.37941;0
LIGH;8.052;21025.549;66.0;3
ACCE;8.053;21025.549;-1.95367;2.98796;9.44273;3
LIGH;8.059;21025.557;66.0;3
ACCE;8.062;21025.559;-2.11647;3.00712;9.60554;3
MAGN;8.064;21025.561;6.69833;29.26954;-5.37941;0
SOUN;8.067;28.36;0.00087;32.73
LIGH;8.071;21025.566;66.0;3
ACCE;8.072;21025.569;-2.17394;2.92093;9.50019;3
LIGH;8.081;21025.579;66.0;3
ACCE;8.082;21025.579;-2.14520;2.86347;9.51935;3
MAGN;8.084;21025.581;6.69833;29.26954;-5.37941;0
LIGH;8.088;21025.586;66.0;3
ACCE;8.092;21025.589;-2.14520;2.85389;9.43316;3
LIGH;8.105;21025.599;63.0;3
ACCE;8.107;21025.599;-2.12605;3.01669;9.33739;3
MAGN;8.108;21025.603;7.24921;28.49741;-5.70010;0
LIGH;8.108;21025.606;63.0;3
ACCE;8.112;21025.609;-2.07817;3.01669;9.22246;3
LIGH;8.121;21025.618;63.0;3
ACCE;8.123;21025.619;-2.08774;3.00712;9.23204;3
MAGN;8.124;21025.621;7.24921;28.49741;-5.70010;0
LIGH;8.128;21025.626;63.0;3
ACCE;8.132;21025.629;-2.04944;3.01669;9.22246;3
LIGH;8.141;21025.638;63.0;3
ACCE;8.142;21025.639;-1.95367;2.96881;9.27035;3
MAGN;8.143;21025.641;7.24921;28.49741;-5.70010;0
LIGH;8.148;21025.645;63.0;3
ACCE;8.152;21025.649;-1.91536;2.90177;9.22246;3
LIGH;8.158;21025.656;63.0;3
ACCE;8.163;21025.659;-2.01113;2.91135;9.27035;3
MAGN;8.164;21025.661;7.89366;28.86889;-5.77371;0
LIGH;8.168;21025.666;63.0;3
ACCE;8.172;21025.669;-2.13563;2.94966;9.25119;3
LIGH;8.180;21025.678;63.0;3
ACCE;8.182;21025.679;-2.19309;2.94966;9.31823;3
MAGN;8.183;21025.681;7.89366;28.86889;-5.77371;0
LIGH;8.188;21025.686;63.0;3
ACCE;8.192;21025.689;-2.20267;2.96881;9.23204;3
LIGH;8.201;21025.698;63.0;3
ACCE;8.202;21025.699;-2.18351;2.97839;9.27993;3
MAGN;8.205;21025.701;7.89366;28.86889;-5.77371;0
LIGH;8.208;21025.706;63.0;3
ACCE;8.212;21025.709;-1.97282;2.96881;9.13627;3
ACCE;8.223;21025.719;-1.90578;3.01669;9.15543;3
LIGH;8.228;21025.725;62.0;3
MAGN;8.229;21025.726;7.51626;29.15354;-5.74422;0
LIGH;8.231;21025.729;62.0;3
ACCE;8.232;21025.729;-1.89621;3.07416;9.15543;3
LIGH;8.241;21025.739;62.0;3
ACCE;8.242;21025.739;-1.92494;3.15077;9.23204;3
MAGN;8.244;21025.741;7.51626;29.15354;-5.74422;0
LIGH;8.248;21025.746;62.0;3
ACCE;8.252;21025.749;-2.07817;3.10289;9.50977;3
LIGH;8.261;21025.759;62.0;3
ACCE;8.263;21025.759;-2.13563;3.10289;9.64384;3
MAGN;8.264;21025.762;7.51626;29.15354;-5.74422;0
LIGH;8.268;21025.766;62.0;3
ACCE;8.272;21025.769;-2.14520;3.08373;9.68215;3
LIGH;8.281;21025.779;62.0;3
ACCE;8.282;21025.779;-2.15478;3.11246;9.76834;3
MAGN;8.284;21025.781;7.76626;29.29461;-5.19263;0
LIGH;8.288;21025.786;62.0;3
ACCE;8.292;21025.789;-2.14520;3.14119;9.81623;3
LIGH;8.301;21025.799;62.0;3
ACCE;8.302;21025.799;-2.12605;3.16035;9.90242;3
MAGN;8.304;21025.801;7.76626;29.29461;-5.19263;0
LIGH;8.308;21025.806;62.0;3
ACCE;8.312;21025.809;-2.18351;3.20823;9.79707;3
LIGH;8.318;21025.816;62.0;3
ACCE;8.323;21025.819;-2.25055;3.38061;9.86411;3
MAGN;8.324;21025.821;7.76626;29.29461;-5.19263;0
LIGH;8.328;21025.826;62.0;3
ACCE;8.332;21025.829;-2.20267;3.35188;9.83538;3
LIGH;8.341;21025.839;60.0;3
ACCE;8.342;21025.839;-2.14520;3.30400;9.83538;3
MAGN;8.344;21025.841;7.99446;29.35649;-5.44004;0
LIGH;8.348;21025.846;60.0;3
ACCE;8.353;21025.849;-2.11647;3.27527;9.70131;3
ACCE;8.364;21025.859;-2.06859;3.33273;9.71088;3
MAGN;8.365;21025.862;7.99446;29.35649;-5.44004;0
LIGH;8.367;21025.864;60.0;3
LIGH;8.370;21025.868;60.0;3
ACCE;8.372;21025.869;-2.03028;3.29442;9.64384;3
LIGH;8.381;21025.879;60.0;3
ACCE;8.382;21025.879;-2.03986;3.31358;9.65342;3
MAGN;8.384;21025.881;7.99446;29.35649;-5.44004;0
LIGH;8.388;21025.886;60.0;3
ACCE;8.392;21025.889;-1.97282;3.25611;9.60554;3
LIGH;8.401;21025.899;59.0;3
ACCE;8.402;21025.899;-1.81002;3.22738;9.63427;3
MAGN;8.404;21025.901;7.87137;28.99832;-5.20062;0
LIGH;8.408;21025.906;59.0;3
ACCE;8.412;21025.909;-1.71425;3.21781;9.55765;3
LIGH;8.421;21025.919;59.0;3
ACCE;8.422;21025.919;-1.67594;3.21781;9.62469;3
MAGN;8.424;21025.921;7.87137;28.99832;-5.20062;0
LIGH;8.428;21025.926;59.0;3
ACCE;8.432;21025.929;-1.76213;3.27527;9.57681;3
LIGH;8.441;21025.939;59.0;3
ACCE;8.442;21025.939;-1.87705;3.27527;9.61511;3
MAGN;8.444;21025.941;7.87137;28.99832;-5.20062;0
LIGH;8.448;21025.946;59.0;3
ACCE;8.452;21025.949;-1.84832;3.22738;9.47146;3
ACCE;8.462;21025.959;-1.87705;3.20823;9.54808;3
LIGH;8.463;21025.961;59.0;3
MAGN;8.468;21025.963;7.82727;28.82648;-5.42117;0
ACCE;8.473;21025.969;-1.90578;3.17950;9.51935;3
LIGH;8.475;21025.971;60.0;3
LIGH;8.478;21025.976;60.0;3
ACCE;8.484;21025.979;-1.95367;3.15077;9.52892;3
MAGN;8.485;21025.983;7.82727;28.82648;-5.42117;0
LIGH;8.488;21025.986;60.0;3
ACCE;8.492;21025.989;-1.97282;3.15077;9.50977;3
LIGH;8.501;21025.998;60.0;3
ACCE;8.502;21025.999;-1.95367;3.09331;9.56723;3
MAGN;8.503;21026.001;7.82727;28.82648;-5.42117;0
LIGH;8.508;21026.006;60.0;3
SOUN;8.508;27.10;0.00083;32.33
ACCE;8.512;21026.009;-1.97282;3.07416;9.57681;3
LIGH;8.521;21026.019;61.0;3
ACCE;8.522;21026.019;-2.01113;2.98796;9.68215;3
MAGN;8.528;21026.021;7.76265;28.89602;-5.23665;0
LIGH;8.528;21026.025;59.0;3
ACCE;8.532;21026.029;-2.04944;2.93050;9.59596;3
ACCE;8.543;21026.039;-2.09732;2.91135;9.69173;3
LIGH;8.544;21026.042;59.0;3
MAGN;8.545;21026.043;7.76265;28.89602;-5.23665;0
LIGH;8.548;21026.046;59.0;3
ACCE;8.552;21026.049;-2.15478;2.94966;9.68215;3
LIGH;8.561;21026.058;59.0;3
ACCE;8.562;21026.059;-2.00155;2.98796;9.51935;3
MAGN;8.563;21026.061;7.76265;28.89602;-5.23665;0
LIGH;8.568;21026.066;59.0;3
ACCE;8.572;21026.069;-1.92494;3.01669;9.43316;3
LIGH;8.581;21026.078;59.0;3
ACCE;8.583;21026.079;-1.89621;3.03585;9.41400;3
MAGN;8.591;21026.083;7.53541;28.27950;-5.25230;0
LIGH;8.592;21026.089;56.0;3
ACCE;8.593;21026.089;-1.83875;3.08373;9.14585;3
BLE4;8.594;2016;20;-81
BLE4;8.594;2016;19;-91
BLE4;8.594;2016;18;-92
BLE4;8.594;2016;10;-98
BLE4;8.594;2016;16;-98
BLE4;8.595;2016;9;-99
LIGH;8.601;21026.098;56.0;3
ACCE;8.602;21026.099;-1.80044;3.11246;9.17458;3
MAGN;8.603;21026.101;7.53541;28.27950;-5.25230;0
LIGH;8.608;21026.106;56.0;3
ACCE;8.612;21026.109;-1.82917;3.13162;9.13627;3
ACCE;8.622;21026.119;-1.84832;3.15077;9.21289;3
LIGH;8.627;21026.125;56.0;3
MAGN;8.628;21026.125;7.53541;28.27950;-5.25230;0
LIGH;8.631;21026.129;56.0;3
ACCE;8.633;21026.129;-1.78129;3.17950;9.05966;3
LIGH;8.638;21026.136;56.0;3
ACCE;8.643;21026.139;-1.71425;3.17950;9.13627;3
MAGN;8.644;21026.141;7.78823;27.18402;-5.42045;0
LIGH;8.648;21026.146;52.0;3
ACCE;8.652;21026.149;-1.71425;3.17950;9.12670;3
LIGH;8.661;21026.159;52.0;3
ACCE;8.662;21026.159;-1.77171;3.20823;9.22246;3
MAGN;8.664;21026.161;7.78823;27.18402;-5.42045;0
LIGH;8.668;21026.166;52.0;3
ACCE;8.672;21026.169;-1.87705;3.17950;9.16500;3
LIGH;8.681;21026.179;52.0;3
ACCE;8.682;21026.179;-1.84832;3.14119;9.24162;3
MAGN;8.684;21026.181;7.78823;27.18402;-5.42045;0
LIGH;8.688;21026.186;52.0;3
ACCE;8.692;21026.189;-1.81002;3.15077;9.06924;3
LIGH;8.698;21026.196;52.0;3
ACCE;8.703;21026.199;-1.79086;3.24654;9.12670;3
MAGN;8.706;21026.201;7.76611;27.10405;-5.52008;0
LIGH;8.710;21026.208;51.0;3
ACCE;8.712;21026.209;-1.74298;3.25611;9.03093;3
LIGH;8.721;21026.216;51.0;3
ACCE;8.722;21026.219;-1.72383;3.19865;9.05966;3
MAGN;8.731;21026.228;7.76611;27.10405;-5.52008;0
ACCE;8.733;21026.229;-1.71425;3.20823;8.97347;3
LIGH;8.735;21026.232;51.0;3
LIGH;8.738;21026.236;51.0;3
ACCE;8.742;21026.239;-1.79086;3.29442;8.91601;3
MAGN;8.744;21026.241;7.76611;27.10405;-5.52008;0
LIGH;8.751;21026.248;51.0;3
ACCE;8.752;21026.249;-1.71425;3.31358;9.08839;3
LIGH;8.758;21026.256;51.0;3
ACCE;8.762;21026.259;-1.66636;3.30400;9.16500;3
MAGN;8.764;21026.262;7.54061;26.95171;-5.56641;0
GNSS;8.768;1490628690.000;40.313333;-3.483556;590.000;0.000;11.0;0.0;22;9
LIGH;8.779;21026.270;51.0;3
ACCE;8.780;21026.270;-1.72383;3.30400;9.11712;3
GNSS;8.783;1490628690.000;40.313333;-3.483556;590.000;0.000;11.0;0.0;22;9
ACCE;8.790;21026.279;-1.57060;3.35188;9.27993;3
MAGN;8.791;21026.283;7.54061;26.95171;-5.56641;0
LIGH;8.792;21026.283;51.0;3
LIGH;8.793;21026.289;51.0;3
ACCE;8.794;21026.289;-1.59933;3.30400;9.24162;3
LIGH;8.812;21026.297;51.0;3
ACCE;8.814;21026.299;-1.66636;3.35188;9.23204;3
MAGN;8.839;21026.314;7.26308;27.25070;-5.97024;0
LIGH;8.852;21026.317;51.0;3
ACCE;8.853;21026.309;-1.72383;3.36146;9.24162;3
ACCE;8.853;21026.319;-1.72383;3.36146;9.24162;3
LIGH;8.854;21026.324;51.0;3
ACCE;8.854;21026.329;-1.70467;3.36146;9.31823;3
MAGN;8.855;21026.334;7.26308;27.25070;-5.97024;0
LIGH;8.858;21026.336;52.0;3
ACCE;8.859;21026.339;-1.66636;3.40934;9.29908;3
LIGH;8.860;21026.347;52.0;3
LIGH;8.860;21026.349;52.0;3
ACCE;8.860;21026.349;-1.64721;3.43807;9.30866;3
MAGN;8.861;21026.353;7.26308;27.25070;-5.97024;0
LIGH;8.861;21026.356;52.0;3
ACCE;8.863;21026.359;-1.67594;3.49553;9.34696;3
LIGH;8.871;21026.368;52.0;3
ACCE;8.874;21026.369;-1.73340;3.56257;9.42358;3
MAGN;8.874;21026.371;7.49860;25.18629;-6.64083;0
LIGH;8.880;21026.378;52.0;3
ACCE;8.882;21026.379;-1.70467;3.50511;9.34696;3
LIGH;8.892;21026.389;52.0;3
ACCE;8.892;21026.389;-1.75256;3.48596;9.37569;3
MAGN;8.895;21026.392;7.49860;25.18629;-6.64083;0
LIGH;8.899;21026.397;52.0;3
ACCE;8.902;21026.399;-1.96325;3.46680;9.43316;3
LIGH;8.909;21026.406;52.0;3
ACCE;8.912;21026.409;-1.96325;3.43807;9.55765;3
ACCE;8.924;21026.419;-1.94409;3.39019;9.50977;3
MAGN;8.924;21026.422;7.42211;24.78772;-6.48288;0
LIGH;8.925;21026.423;52.0;3
LIGH;8.931;21026.428;52.0;3
ACCE;8.932;21026.429;-1.89621;3.40934;9.46189;3
LIGH;8.938;21026.436;52.0;3
ACCE;8.942;21026.439;-1.84832;3.45723;9.51935;3
MAGN;8.944;21026.441;7.42211;24.78772;-6.48288;0
LIGH;8.950;21026.448;52.0;3
ACCE;8.952;21026.449;-1.89621;3.53384;9.43316;3
LIGH;8.958;21026.456;52.0;3
ACCE;8.964;21026.459;-1.83875;3.56257;9.53850;3
MAGN;8.966;21026.461;7.42211;24.78772;-6.48288;0
LIGH;8.968;21026.466;52.0;3
ACCE;8.972;21026.469;-1.80044;3.53384;9.45231;3
LIGH;8.978;21026.476;52.0;3
ACCE;8.986;21026.479;-1.81959;3.51469;9.51935;3
MAGN;8.987;21026.483;7.54938;23.84973;-6.28646;0
ACCE;8.992;21026.489;-1.87705;3.47638;9.38527;3
LIGH;8.993;21026.491;52.0;3
LIGH;8.998;21026.496;52.0;3
ACCE;9.002;21026.499;-1.94409;3.45723;9.43316;3
MAGN;9.004;21026.502;7.54938;23.84973;-6.28646;0
LIGH;9.010;21026.508;52.0;3
ACCE;9.012;21026.509;-2.00155;3.40934;9.42358;3
LIGH;9.018;21026.516;51.0;3
ACCE;9.023;21026.519;-2.06859;3.39977;9.49062;3
MAGN;9.024;21026.521;7.54938;23.84973;-6.28646;0
LIGH;9.030;21026.527;51.0;3
ACCE;9.032;21026.529;-2.03028;3.34231;9.43316;3
LIGH;9.041;21026.538;51.0;3
ACCE;9.042;21026.539;-2.00155;3.28484;9.49062;3
MAGN;9.044;21026.541;8.01586;25.23882;-6.32525;0
LIGH;9.051;21026.549;51.0;3
ACCE;9.052;21026.549;-2.00155;3.31358;9.39485;3
LIGH;9.058;21026.555;51.0;3
SOUN;9.059;28.14;0.00086;32.66
ACCE;9.063;21026.559;-2.03986;3.30400;9.48104;3
MAGN;9.064;21026.561;8.01586;25.23882;-6.32525;0
LIGH;9.069;21026.567;51.0;3
ACCE;9.072;21026.569;-2.04944;3.27527;9.38527;3
LIGH;9.078;21026.575;51.0;3
ACCE;9.082;21026.579;-2.02071;3.22738;9.35654;3
MAGN;9.083;21026.581;8.01586;25.23882;-6.32525;0
LIGH;9.090;21026.587;51.0;3
ACCE;9.092;21026.589;-1.95367;3.13162;9.24162;3
LIGH;9.098;21026.595;51.0;3
ACCE;9.103;21026.599;-1.96325;3.12204;9.34696;3
MAGN;9.104;21026.601;8.14157;26.62731;-6.02823;0
LIGH;9.110;21026.607;51.0;3
ACCE;9.112;21026.609;-1.94409;3.11246;9.27035;3
LIGH;9.118;21026.615;51.0;3
ACCE;9.122;21026.619;-1.89621;3.12204;9.19373;3
MAGN;9.123;21026.621;8.14157;26.62731;-6.02823;0
LIGH;9.128;21026.625;51.0;3
ACCE;9.136;21026.629;-1.89621;3.22738;9.18416;3
LIGH;9.143;21026.640;51.0;3
ACCE;9.145;21026.640;-1.90578;3.19865;9.27035;3
MAGN;9.145;21026.643;8.14157;26.62731;-6.02823;0
LIGH;9.151;21026.648;52.0;3
ACCE;9.152;21026.649;-1.91536;3.16035;9.17458;3
LIGH;9.158;21026.656;52.0;3
ACCE;9.162;21026.659;-1.86748;3.15077;9.14585;3
MAGN;9.163;21026.661;7.74767;26.82128;-5.79892;0
LIGH;9.171;21026.668;52.0;3
ACCE;9.172;21026.669;-1.94409;3.16992;9.10754;3
LIGH;9.178;21026.676;52.0;3
ACCE;9.182;21026.679;-1.99198;3.21781;9.14585;3
MAGN;9.184;21026.681;7.74767;26.82128;-5.79892;0
LIGH;9.189;21026.686;52.0;3
ACCE;9.192;21026.689;-1.98240;3.25611;9.13627;3
LIGH;9.198;21026.696;52.0;3
ACCE;9.203;21026.699;-2.03028;3.25611;9.31823;3
MAGN;9.204;21026.701;7.74767;26.82128;-5.79892;0
LIGH;9.211;21026.708;54.0;3
ACCE;9.212;21026.709;-2.04944;3.23696;9.28950;3
LIGH;9.218;21026.716;54.0;3
ACCE;9.222;21026.719;-2.05901;3.19865;9.38527;3
MAGN;9.225;21026.721;7.74128;27.73859;-5.73309;0
LIGH;9.231;21026.729;54.0;3
ACCE;9.238;21026.729;-2.02071;3.16035;9.36612;3
LIGH;9.239;21026.736;54.0;3
ACCE;9.244;21026.739;-2.02071;3.18908;9.47146;3
MAGN;9.245;21026.742;7.74128;27.73859;-5.73309;0
LIGH;9.251;21026.749;54.0;3
ACCE;9.252;21026.749;-2.01113;3.23696;9.41400;3
LIGH;9.258;21026.756;54.0;3
ACCE;9.262;21026.759;-2.06859;3.24654;9.58638;3
MAGN;9.264;21026.761;7.74128;27.73859;-5.73309;0
ACCE;9.272;21026.769;-2.03028;3.20823;9.62469;3
LIGH;9.273;21026.770;54.0;3
LIGH;9.278;21026.776;54.0;3
ACCE;9.282;21026.779;-2.02071;3.12204;9.69173;3
MAGN;9.284;21026.781;8.10495;27.55345;-5.51994;0
LIGH;9.288;21026.786;54.0;3
ACCE;9.292;21026.789;-2.03986;3.08373;9.57681;3
LIGH;9.298;21026.796;54.0;3
ACCE;9.302;21026.799;-2.03986;3.11246;9.61511;3
MAGN;9.303;21026.801;8.10495;27.55345;-5.51994;0
LIGH;9.311;21026.808;54.0;3
ACCE;9.312;21026.809;-2.03986;3.13162;9.55765;3
LIGH;9.318;21026.816;54.0;3
ACCE;9.323;21026.819;-1.96325;3.08373;9.41400;3
MAGN;9.324;21026.821;8.10495;27.55345;-5.51994;0
LIGH;9.331;21026.829;54.0;3
ACCE;9.332;21026.829;-1.97282;3.13162;9.43316;3
LIGH;9.338;21026.836;54.0;3
ACCE;9.342;21026.839;-2.00155;3.15077;9.45231;3
MAGN;9.343;21026.841;7.74767;27.89698;-5.58932;0
LIGH;9.348;21026.846;54.0;3
ACCE;9.352;21026.849;-2.01113;3.09331;9.42358;3
LIGH;9.361;21026.859;54.0;3
ACCE;9.362;21026.859;-2.03028;3.08373;9.45231;3
MAGN;9.363;21026.861;7.74767;27.89698;-5.58932;0
LIGH;9.368;21026.866;54.0;3
ACCE;9.373;21026.869;-2.03028;3.03585;9.30866;3
LIGH;9.380;21026.878;54.0;3
ACCE;9.382;21026.879;-2.05901;3.02627;9.27035;3
MAGN;9.383;21026.881;7.74767;27.89698;-5.58932;0
LIGH;9.388;21026.886;54.0;3
ACCE;9.392;21026.889;-2.05901;3.04542;9.16500;3
LIGH;9.406;21026.899;54.0;3
ACCE;9.407;21026.899;-2.11647;3.10289;9.11712;3
MAGN;9.407;21026.901;7.50421;27.78191;-5.45600;0
LIGH;9.408;21026.906;54.0;3
ACCE;9.412;21026.909;-2.12605;3.06458;8.96389;3
LIGH;9.419;21026.916;54.0;3
ACCE;9.423;21026.919;-2.10690;3.05500;9.05008;3
MAGN;9.424;21026.921;7.50421;27.78191;-5.45600;0
LIGH;9.430;21026.928;54.0;3
ACCE;9.432;21026.929;-2.06859;3.01669;9.05966;3
LIGH;9.440;21026.937;54.0;3
ACCE;9.442;21026.939;-2.26013;3.01669;9.12670;3
MAGN;9.451;21026.941;7.50421;27.78191;-5.45600;0
LIGH;9.452;21026.946;53.0;3
ACCE;9.452;21026.949;-2.32716;3.08373;9.05008;3
LIGH;9.458;21026.956;53.0;3
ACCE;9.463;21026.959;-2.33674;3.10289;9.13627;3
MAGN;9.464;21026.961;7.81871;28.02139;-5.75445;0
LIGH;9.468;21026.965;53.0;3
ACCE;9.472;21026.969;-2.47082;3.17950;9.02135;3
LIGH;9.481;21026.978;53.0;3
ACCE;9.487;21026.979;-2.48997;3.15077;9.03093;3
MAGN;9.489;21026.981;7.81871;28.02139;-5.75445;0
LIGH;9.489;21026.986;53.0;3
ACCE;9.492;21026.989;-2.50912;3.15077;8.98304;3
SOUN;9.500;26.08;0.00080;32.00
ACCE;9.503;21026.999;-2.49955;3.07416;9.05008;3
LIGH;9.504;21027.002;53.0;3
MAGN;9.505;21027.002;7.81871;28.02139;-5.75445;0
LIGH;9.508;21027.006;53.0;3
WIFI;9.514;21026.927;test-CAR;00:0b:86:27:36:c2;-63
WIFI;9.514;21026.927;portal-csic;00:0b:86:27:36:c1;-63
WIFI;9.514;21026.927;test-CAR;00:0b:86:27:32:e2;-77
WIFI;9.514;21026.927;portal-csic;00:0b:86:27:32:e1;-78
WIFI;9.514;21026.928;eduroam;00:0b:86:27:37:b0;-88
WIFI;9.514;21026.928;portal-csic;00:0b:86:27:37:b1;-86
WIFI;9.514;21026.927;eduroam;00:0b:86:27:32:e0;-78
WIFI;9.514;21026.927;eduroam;00:0b:86:27:36:c0;-63
WIFI;9.514;21026.928;eduroam;00:0b:86:27:3e:d0;-87
WIFI;9.514;21026.927;SMC_LOPSI;00:13:f7:80:98:e4;-73
WIFI;9.514;21026.927;cochera;b8:a3:86:65:e3:29;-81
WIFI;9.514;21026.928;test-CAR;00:0b:86:27:37:b2;-87
WIFI;9.514;21026.928;WLAN_3F;e0:91:53:1b:36:f3;-89
WIFI;9.514;21026.927;portal-csic;00:0b:86:27:3e:d1;-88
WIFI;9.514;21026.927;test-CAR;00:0b:86:27:3e:d2;-87
WIFI;9.514;21026.928;test-CAR;00:0b:86:27:45:b2;-92
WIFI;9.514;21026.928;test-CAR;00:0b:86:27:35:12;-92
WIFI;9.514;21026.928;eduroam;00:0b:86:27:35:10;-93
WIFI;9.514;21026.928;portal-csic;00:0b:86:27:35:11;-91
ACCE;9.533;21027.009;-2.52828;3.19865;8.91601;3
ACCE;9.533;21027.019;-2.48997;3.17950;9.08839;3
MAGN;9.534;21027.022;8.02689;27.16628;-6.23219;0
LIGH;9.534;21027.023;53.0;3
LIGH;9.534;21027.026;53.0;3
ACCE;9.534;21027.029;-2.41336;3.12204;9.05966;3
LIGH;9.540;21027.038;53.0;3
ACCE;9.543;21027.039;-2.32716;3.01669;9.08839;3
MAGN;9.543;21027.041;8.02689;27.16628;-6.23219;0
LIGH;9.548;21027.045;53.0;3
ACCE;9.552;21027.049;-2.23140;2.93050;9.01178;3
LIGH;9.560;21027.058;53.0;3
ACCE;9.563;21027.059;-2.22182;2.84431;9.11712;3
MAGN;9.564;21027.061;8.02689;27.16628;-6.23219;0
LIGH;9.568;21027.065;53.0;3
ACCE;9.572;21027.069;-2.17394;2.76770;9.05008;3
LIGH;9.580;21027.078;53.0;3
ACCE;9.582;21027.079;-2.20267;2.66235;9.15543;3
MAGN;9.583;21027.081;8.65464;27.30606;-5.63096;0
BLE4;9.588;2016;20;-80
BLE4;9.588;2016;19;-89
BLE4;9.588;2016;18;-92
BLE4;9.588;2016;10;-98
BLE4;9.588;2016;16;-98
BLE4;9.588;2016;8;-99
BLE4;9.589;2016;9;-99
LIGH;9.591;21027.086;53.0;3
ACCE;9.592;21027.089;-2.36547;2.64320;9.17458;3
LIGH;9.615;21027.099;53.0;3
ACCE;9.616;21027.099;-2.25055;2.55701;9.28950;3
MAGN;9.618;21027.101;8.65464;27.30606;-5.63096;0
LIGH;9.618;21027.106;53.0;3
ACCE;9.618;21027.109;-2.18351;2.54743;9.31823;3
LIGH;9.621;21027.118;53.0;3
ACCE;9.622;21027.119;-2.02071;2.48039;9.35654;3
MAGN;9.625;21027.122;8.65464;27.30606;-5.63096;0
LIGH;9.629;21027.126;53.0;3
ACCE;9.632;21027.129;-1.95367;2.50912;9.21289;3
LIGH;9.642;21027.139;58.0;3
ACCE;9.643;21027.139;-1.99198;2.56658;9.26077;3
MAGN;9.644;21027.142;9.25463;27.84233;-6.19200;0
LIGH;9.649;21027.146;58.0;3
ACCE;9.655;21027.149;-1.97282;2.60489;9.21289;3
LIGH;9.661;21027.159;58.0;3
ACCE;9.663;21027.159;-2.01113;2.48039;9.26077;3
MAGN;9.664;21027.161;9.25463;27.84233;-6.19200;0
LIGH;9.669;21027.167;58.0;3
ACCE;9.672;21027.169;-2.09732;2.40378;9.18416;3
LIGH;9.681;21027.179;58.0;3
ACCE;9.682;21027.179;-2.17394;2.35589;9.34696;3
MAGN;9.684;21027.181;9.25463;27.84233;-6.19200;0
LIGH;9.689;21027.186;58.0;3
ACCE;9.692;21027.189;-2.25055;2.33674;9.38527;3
LIGH;9.701;21027.199;65.0;3
ACCE;9.703;21027.199;-2.51870;2.35589;9.59596;3
MAGN;9.704;21027.201;9.51641;28.77692;-5.32872;0
LIGH;9.708;21027.206;65.0;3
ACCE;9.712;21027.209;-2.48039;2.29843;9.56723;3
LIGH;9.721;21027.219;65.0;3
ACCE;9.722;21027.219;-2.43251;2.24097;9.62469;3
MAGN;9.725;21027.221;9.51641;28.77692;-5.32872;0
LIGH;9.728;21027.226;65.0;3
ACCE;9.737;21027.229;-2.52828;2.28886;9.51935;3
LIGH;9.748;21027.245;65.0;3
ACCE;9.749;21027.239;-2.80600;2.49955;9.58638;3
MAGN;9.752;21027.249;9.62547;29.43876;-4.57387;0
ACCE;9.753;21027.249;-2.83473;2.46124;9.38527;3
LIGH;9.756;21027.253;63.0;3
ACCE;9.762;21027.259;-2.77727;2.45166;9.18416;3
LIGH;9.763;21027.260;71.0;3
LIGH;9.796;21027.267;71.0;3
ACCE;9.796;21027.269;-2.76770;2.45166;9.22246;3
MAGN;9.797;21027.272;9.62547;29.43876;-4.57387;0
ACCE;9.797;21027.279;-2.83473;2.56658;9.23204;3
LIGH;9.798;21027.281;71.0;3
LIGH;9.798;21027.286;71.0;3
ACCE;9.798;21027.289;-2.83473;2.60489;9.36612;3
MAGN;9.799;21027.293;9.62547;29.43876;-4.57387;0
GNSS;9.799;1490628691.000;40.313333;-3.483556;590.000;0.000;11.0;0.0;22;7
LIGH;9.806;21027.299;71.0;3
ACCE;9.806;21027.299;-2.82516;2.61447;9.41400;3
GNSS;9.807;1490628691.000;40.313333;-3.483556;590.000;0.000;11.0;0.0;22;7
LIGH;9.808;21027.306;71.0;3
ACCE;9.813;21027.309;-2.97839;2.44209;9.70131;3
MAGN;9.815;21027.311;9.86197;29.76111;-4.43003;0
LIGH;9.833;21027.316;70.0;3
ACCE;9.835;21027.319;-3.05500;2.40378;9.58638;3
LIGH;9.836;21027.327;75.0;3
ACCE;9.837;21027.329;-2.99754;2.43251;9.70131;3
MAGN;9.839;21027.332;9.86197;29.76111;-4.43003;0
LIGH;9.840;21027.336;75.0;3
ACCE;9.844;21027.339;-2.88262;2.42293;9.60554;3
LIGH;9.849;21027.346;75.0;3
ACCE;9.852;21027.349;-2.71024;2.43251;9.51935;3
MAGN;9.853;21027.351;9.86197;29.76111;-4.43003;0
LIGH;9.860;21027.358;75.0;3
ACCE;9.862;21027.359;-2.54743;2.50912;9.44273;3
LIGH;9.868;21027.365;75.0;3
ACCE;9.872;21027.369;-2.55701;2.54743;9.55765;3
MAGN;9.873;21027.371;10.76315;29.75756;-4.74011;0
LIGH;9.880;21027.378;73.0;3
ACCE;9.882;21027.379;-2.63362;2.60489;9.58638;3
LIGH;9.888;21027.385;82.0;3
ACCE;9.893;21027.389;-2.69108;2.50912;9.95030;3
MAGN;9.894;21027.391;10.76315;29.75756;-4.74011;0
LIGH;9.900;21027.398;82.0;3
ACCE;9.902;21027.399;-2.74854;2.48997;9.95988;3
LIGH;9.908;21027.405;82.0;3
ACCE;9.912;21027.409;-2.81558;2.52828;10.21845;3
MAGN;9.913;21027.411;10.76315;29.75756;-4.74011;0
LIGH;9.920;21027.418;82.0;3
ACCE;9.922;21027.419;-2.90177;2.54743;10.26634;3
LIGH;9.928;21027.425;82.0;3
ACCE;9.934;21027.429;-3.03585;2.48039;10.39084;3
MAGN;9.934;21027.431;11.57293;30.40165;-4.07366;0
LIGH;9.941;21027.439;80.0;3
ACCE;9.942;21027.439;-3.10289;2.41336;10.37168;3
LIGH;9.948;21027.446;87.0;3
MAGN;9.953;21027.450;11.57293;30.40165;-4.07366;0
ACCE;9.956;21027.450;-3.10289;2.33674;10.48660;3
LIGH;9.962;21027.459;87.0;3
ACCE;9.963;21027.459;-3.11246;2.29843;10.56322;3
LIGH;9.968;21027.466;87.0;3
ACCE;9.973;21027.469;-3.37104;2.30801;10.74518;3
MAGN;9.976;21027.471;11.57293;30.40165;-4.07366;0
LIGH;9.978;21027.476;87.0;3
ACCE;9.987;21027.479;-3.34231;2.29843;10.72602;3
LIGH;9.992;21027.489;87.0;3
ACCE;9.993;21027.489;-3.19865;2.27928;10.76433;3
MAGN;9.996;21027.493;11.45871;32.03639;-3.93699;0
LIGH;9.999;21027.497;87.0;3
ACCE;10.002;21027.499;-3.08373;2.27928;10.66856;3
LIGH;10.011;21027.508;91.0;3
ACCE;10.012;21027.509;-2.98796;2.34632;10.58237;3
MAGN;10.013;21027.511;11.45871;32.03639;-3.93699;0
LIGH;10.018;21027.516;91.0;3
ACCE;10.022;21027.519;-3.05500;2.45166;10.54406;3
LIGH;10.031;21027.528;91.0;3
ACCE;10.034;21027.529;-3.09331;2.48039;10.55364;3
MAGN;10.035;21027.531;11.45871;32.03639;-3.93699;0
LIGH;10.039;21027.536;91.0;3
ACCE;10.042;21027.539;-3.16035;2.49955;10.58237;3
LIGH;10.051;21027.548;91.0;3
SOUN;10.052;27.90;0.00085;32.58
ACCE;10.057;21027.549;-3.28484;2.36547;10.72602;3
MAGN;10.058;21027.552;11.32539;32.24570;-3.66830;0
LIGH;10.060;21027.557;91.0;3
ACCE;10.062;21027.559;-3.35188;2.35589;10.63983;3
LIGH;10.071;21027.569;87.0;3
ACCE;10.072;21027.569;-3.45723;2.42293;10.67814;3
MAGN;10.074;21027.571;11.32539;32.24570;-3.66830;0
LIGH;10.078;21027.576;87.0;3
ACCE;10.082;21027.579;-3.52426;2.44209;10.68772;3
LIGH;10.091;21027.589;87.0;3
ACCE;10.092;21027.589;-3.49553;2.36547;10.56322;3
MAGN;10.093;21027.591;11.32539;32.24570;-3.66830;0
LIGH;10.098;21027.596;87.0;3
ACCE;10.102;21027.599;-3.37104;2.30801;10.40999;3
LIGH;10.108;21027.606;87.0;3
ACCE;10.113;21027.609;-3.17950;2.23140;10.40999;3
MAGN;10.114;21027.611;11.06254;32.57652;-3.32602;0
LIGH;10.118;21027.616;87.0;3
ACCE;10.122;21027.619;-2.92093;2.12605;10.33337;3
LIGH;10.131;21027.629;83.0;3
ACCE;10.132;21027.629;-2.87304;2.11647;10.41957;3
MAGN;10.134;21027.631;11.06254;32.57652;-3.32602;0
LIGH;10.138;21027.636;83.0;3
ACCE;10.142;21027.639;-2.81558;2.12605;10.40999;3
LIGH;10.151;21027.649;83.0;3
ACCE;10.153;21027.649;-2.69108;2.10690;10.45787;3
MAGN;10.154;21027.651;11.06254;32.57652;-3.32602;0
LIGH;10.158;21027.656;83.0;3
ACCE;10.162;21027.659;-2.54743;2.09732;10.37168;3
LIGH;10.171;21027.669;83.0;3
ACCE;10.172;21027.669;-2.48997;2.12605;10.45787;3
MAGN;10.174;21027.671;10.57949;32.27826;-4.05415;0
LIGH;10.179;21027.676;83.0;3
ACCE;10.182;21027.679;-2.56658;2.16436;10.29507;3
ACCE;10.194;21027.689;-2.57616;2.23140;10.15141;3
MAGN;10.196;21027.693;10.57949;32.27826;-4.05415;0
LIGH;10.197;21027.695;84.0;3
LIGH;10.201;21027.699;83.0;3
ACCE;10.202;21027.699;-2.55701;2.25055;9.95030;3
LIGH;10.211;21027.709;83.0;3
ACCE;10.212;21027.709;-2.53785;2.26970;9.88326;3
MAGN;10.213;21027.711;10.57949;32.27826;-4.05415;0
LIGH;10.218;21027.716;83.0;3
ACCE;10.222;21027.719;-2.50912;2.30801;9.76834;3
LIGH;10.231;21027.729;83.0;3
ACCE;10.232;21027.729;-2.49955;2.41336;9.71088;3
MAGN;10.237;21027.732;9.92669;31.40083;-4.66241;0
LIGH;10.238;21027.736;83.0;3
ACCE;10.242;21027.739;-2.32716;2.48039;9.47146;3
LIGH;10.251;21027.749;83.0;3
ACCE;10.252;21027.749;-2.22182;2.49955;9.53850;3
MAGN;10.254;21027.751;9.92669;31.40083;-4.66241;0
LIGH;10.262;21027.759;77.0;3
ACCE;10.262;21027.759;-2.12605;2.52828;9.43316;3
LIGH;10.268;21027.766;77.0;3
ACCE;10.273;21027.769;-1.98240;2.54743;9.50977;3
MAGN;10.274;21027.771;9.92669;31.40083;-4.66241;0
LIGH;10.278;21027.776;77.0;3
ACCE;10.282;21027.779;-1.98240;2.52828;9.47146;3
LIGH;10.291;21027.788;77.0;3
ACCE;10.292;21027.789;-1.97282;2.50912;9.50977;3
MAGN;10.293;21027.791;9.18966;30.89824;-4.92111;0
LIGH;10.298;21027.796;77.0;3
ACCE;10.302;21027.799;-1.91536;2.48039;9.38527;3
LIGH;10.311;21027.809;78.0;3
ACCE;10.312;21027.809;-1.90578;2.46124;9.28950;3
MAGN;10.313;21027.811;9.18966;30.89824;-4.92111;0
LIGH;10.318;21027.816;72.0;3
ACCE;10.322;21027.819;-1.83875;2.45166;9.16500;3
LIGH;10.331;21027.828;72.0;3
ACCE;10.332;21027.829;-1.75256;2.50912;9.24162;3
MAGN;10.333;21027.831;9.18966;30.89824;-4.92111;0
LIGH;10.338;21027.836;72.0;3
ACCE;10.342;21027.839;-1.70467;2.51870;9.16500;3
LIGH;10.351;21027.849;72.0;3
ACCE;10.353;21027.849;-1.64721;2.49955;9.17458;3
MAGN;10.354;21027.851;8.46366;29.94687;-5.31568;0
LIGH;10.358;21027.856;72.0;3
ACCE;10.362;21027.859;-1.64721;2.48039;9.07881;3
LIGH;10.371;21027.868;72.0;3
ACCE;10.372;21027.869;-1.60890;2.46124;9.13627;3
MAGN;10.373;21027.871;8.46366;29.94687;-5.31568;0
LIGH;10.378;21027.876;66.0;3
ACCE;10.382;21027.879;-1.53229;2.45166;9.11712;3
LIGH;10.391;21027.889;66.0;3
ACCE;10.392;21027.889;-1.49398;2.42293;9.15543;3
MAGN;10.394;21027.891;8.46366;29.94687;-5.31568;0
LIGH;10.398;21027.896;66.0;3
ACCE;10.402;21027.899;-1.49398;2.44209;9.09797;3
LIGH;10.411;21027.909;66.0;3
ACCE;10.412;21027.909;-1.50356;2.40378;9.24162;3
MAGN;10.414;21027.911;7.12702;28.74427;-5.48372;0
LIGH;10.418;21027.916;66.0;3
ACCE;10.422;21027.919;-1.51314;2.35589;9.26077;3
LIGH;10.428;21027.926;66.0;3
ACCE;10.433;21027.929;-1.52271;2.32716;9.37569;3
MAGN;10.434;21027.931;7.12702;28.74427;-5.48372;0
LIGH;10.438;21027.936;62.0;3
ACCE;10.442;21027.939;-1.46525;2.31759;9.36612;3
LIGH;10.452;21027.949;62.0;3
MAGN;10.454;21027.951;7.12702;28.74427;-5.48372;0
ACCE;10.455;21027.950;-1.43652;2.28886;9.41400;3
ACCE;10.462;21027.959;-1.44610;2.28886;9.36612;3
LIGH;10.467;21027.964;62.0;3
ACCE;10.473;21027.969;-1.54187;2.37505;9.36612;3
LIGH;10.474;21027.972;62.0;3
MAGN;10.476;21027.972;6.71912;27.90681;-5.55298;0
LIGH;10.479;21027.977;62.0;3
ACCE;10.482;21027.979;-1.55144;2.40378;9.22246;3
LIGH;10.491;21027.989;62.0;3
ACCE;10.492;21027.989;-1.58017;2.39420;9.21289;3
MAGN;10.495;21027.992;6.71912;27.90681;-5.55298;0
LIGH;10.501;21027.998;56.0;3
ACCE;10.502;21027.999;-1.43652;2.42293;8.94474;3
ACCE;10.512;21028.009;-1.42694;2.47082;8.95431;3
MAGN;10.517;21028.014;6.71912;27.90681;-5.55298;0
LIGH;10.518;21028.016;56.0;3
ACCE;10.522;21028.019;-1.35033;2.50912;8.83939;3
LIGH;10.523;21028.021;56.0;3
LIGH;10.531;21028.029;56.0;3
ACCE;10.532;21028.029;-1.23541;2.55701;8.68616;3
MAGN;10.534;21028.032;6.96531;26.78055;-5.38909;0
LIGH;10.539;21028.036;56.0;3
ACCE;10.542;21028.039;-0.99599;2.75812;8.69574;3
LIGH;10.551;21028.048;56.0;3
ACCE;10.552;21028.049;-0.92895;2.81558;8.75320;3
MAGN;10.554;21028.051;6.96531;26.78055;-5.38909;0
LIGH;10.558;21028.056;57.0;3
ACCE;10.562;21028.059;-0.96726;2.87304;8.74362;3
LIGH;10.571;21028.069;50.0;3
MAGN;10.573;21028.070;6.96531;26.78055;-5.38909;0
LIGH;10.578;21028.076;50.0;3
ACCE;10.582;21028.069;-1.00556;3.07416;8.93516;3
ACCE;10.582;21028.079;-1.00556;3.07416;8.93516;3
LIGH;10.588;21028.086;50.0;3
BLE4;10.590;2016;20;-80
BLE4;10.590;2016;19;-89
BLE4;10.590;2016;18;-92
BLE4;10.590;2016;10;-98
BLE4;10.590;2016;16;-98
BLE4;10.591;2016;8;-99
BLE4;10.591;2016;9;-99
MAGN;10.593;21028.090;6.42566;26.89178;-5.28521;0
ACCE;10.594;21028.090;-1.07260;3.16992;9.05966;3
LIGH;10.598;21028.096;50.0;3
ACCE;10.602;21028.099;-1.04387;3.23696;9.03093;3
SOUN;10.603;30.97;0.00095;33.49
LIGH;10.611;21028.109;50.0;3
ACCE;10.612;21028.109;-0.97683;3.30400;9.11712;3
MAGN;10.614;21028.111;6.42566;26.89178;-5.28521;0
LIGH;10.618;21028.116;50.0;3
ACCE;10.622;21028.119;-0.81403;3.36146;9.11712;3
LIGH;10.628;21028.126;46.0;3
ACCE;10.633;21028.129;-0.84276;3.38061;9.29908;3
MAGN;10.634;21028.131;6.42566;26.89178;-5.28521;0
LIGH;10.641;21028.139;46.0;3
ACCE;10.642;21028.139;-0.89064;3.41892;9.35654;3
LIGH;10.648;21028.146;46.0;3
ACCE;10.652;21028.149;-0.89064;3.39019;9.50019;3
MAGN;10.653;21028.151;6.61017;26.90463;-5.62000;0
LIGH;10.661;21028.159;46.0;3
ACCE;10.662;21028.159;-1.10133;3.37104;9.72046;3
LIGH;10.668;21028.166;46.0;3
ACCE;10.672;21028.169;-1.11091;3.33273;9.80665;3
MAGN;10.674;21028.171;6.61017;26.90463;-5.62000;0
LIGH;10.681;21028.179;46.0;3
ACCE;10.682;21028.179;-1.04387;3.25611;9.74919;3
LIGH;10.688;21028.186;48.0;3
ACCE;10.693;21028.189;-1.04387;3.16992;9.83538;3
MAGN;10.694;21028.191;6.61017;26.90463;-5.62000;0
LIGH;10.706;21028.199;48.0;3
ACCE;10.708;21028.199;-1.06303;3.16035;9.75877;3
LIGH;10.710;21028.208;48.0;3
ACCE;10.713;21028.209;-1.03430;3.17950;9.85453;3
MAGN;10.714;21028.211;7.38805;26.71143;-5.82918;0
LIGH;10.721;21028.218;48.0;3
ACCE;10.722;21028.219;-0.99599;3.22738;9.78750;3
LIGH;10.728;21028.226;48.0;3
ACCE;10.734;21028.229;-0.93853;3.34231;9.72046;3
MAGN;10.736;21028.234;7.38805;26.71143;-5.82918;0
ACCE;10.742;21028.239;-0.92895;3.43807;9.53850;3
LIGH;10.743;21028.241;46.0;3
LIGH;10.748;21028.246;51.0;3
ACCE;10.752;21028.249;-0.78530;3.45723;9.46189;3
MAGN;10.755;21028.251;7.38805;26.71143;-5.82918;0
LIGH;10.758;21028.256;51.0;3
ACCE;10.762;21028.259;-0.65122;3.46680;9.34696;3
LIGH;10.771;21028.268;51.0;3
ACCE;10.772;21028.269;-0.48842;3.49553;9.19373;3
GNSS;10.773;1490628692.000;40.313333;-3.483556;590.000;0.000;11.0;0.0;22;7
LIGH;10.786;21028.281;51.0;3
ACCE;10.787;21028.279;-0.56503;3.57215;8.97347;3
MAGN;10.788;21028.283;7.98402;26.93049;-5.78391;0
GNSS;10.790;1490628692.000;40.313333;-3.483556;590.000;0.000;11.0;0.0;22;7
LIGH;10.794;21028.289;51.0;3
ACCE;10.795;21028.289;-0.66080;3.71580;8.88728;3
LIGH;10.811;21028.297;51.0;3
ACCE;10.812;21028.299;-0.78530;3.78284;8.98304;3
MAGN;10.812;21028.302;7.98402;26.93049;-5.78391;0
LIGH;10.813;21028.306;50.0;3
ACCE;10.813;21028.309;-0.98641;3.65834;9.18416;3
ACCE;10.825;21028.319;-1.05345;3.61046;9.30866;3
MAGN;10.828;21028.325;7.98402;26.93049;-5.78391;0
LIGH;10.831;21028.328;50.0;3
ACCE;10.834;21028.330;-1.20668;3.58173;9.34696;3
LIGH;10.838;21028.335;50.0;3
LIGH;10.842;21028.339;50.0;3
ACCE;10.843;21028.339;-1.35991;3.62003;9.38527;3
MAGN;10.846;21028.344;8.47137;26.74138;-6.07601;0
LIGH;10.849;21028.346;50.0;3
ACCE;10.853;21028.349;-1.43652;3.73495;9.38527;3
LIGH;10.860;21028.358;50.0;3
ACCE;10.862;21028.359;-1.40779;3.76368;9.42358;3
MAGN;10.863;21028.361;8.47137;26.74138;-6.07601;0
LIGH;10.868;21028.366;49.0;3
ACCE;10.872;21028.369;-1.36948;3.73495;9.42358;3
LIGH;10.880;21028.378;49.0;3
ACCE;10.883;21028.379;-1.29287;3.68707;9.41400;3
MAGN;10.884;21028.381;8.47137;26.74138;-6.07601;0
LIGH;10.888;21028.385;49.0;3
ACCE;10.892;21028.389;-1.23541;3.71580;9.34696;3
LIGH;10.900;21028.398;49.0;3
ACCE;10.902;21028.399;-1.22583;3.74453;9.45231;3
MAGN;10.903;21028.401;8.90810;27.33039;-6.15889;0
LIGH;10.908;21028.405;49.0;3
ACCE;10.912;21028.409;-1.24498;3.72538;9.49062;3
LIGH;10.918;21028.416;49.0;3
ACCE;10.922;21028.419;-1.34075;3.65834;9.48104;3
MAGN;10.923;21028.421;8.90810;27.33039;-6.15889;0
LIGH;10.928;21028.425;49.0;3
ACCE;10.932;21028.429;-1.34075;3.61046;9.39485;3
LIGH;10.940;21028.438;49.0;3
ACCE;10.942;21028.439;-1.33118;3.61046;9.45231;3
MAGN;10.944;21028.441;8.90810;27.33039;-6.15889;0
LIGH;10.948;21028.446;49.0;3
ACCE;10.952;21028.449;-1.30245;3.57215;9.41400;3
LIGH;10.961;21028.458;49.0;3
ACCE;10.962;21028.459;-1.28329;3.50511;9.32781;3
MAGN;10.964;21028.461;8.93915;27.65092;-5.80126;0
LIGH;10.971;21028.469;49.0;3
ACCE;10.972;21028.469;-1.23541;3.52426;9.16500;3
ACCE;10.987;21028.479;-1.19710;3.51469;9.14585;3
LIGH;10.988;21028.482;49.0;3
MAGN;10.989;21028.482;8.93915;27.65092;-5.80126;0
LIGH;10.990;21028.486;49.0;3
ACCE;10.992;21028.489;-1.13964;3.59130;8.98304;3
ACCE;11.002;21028.499;-1.09176;3.69665;8.83939;3
LIGH;11.005;21028.502;52.0;3
MAGN;11.006;21028.504;8.93915;27.65092;-5.80126;0
LIGH;11.009;21028.506;52.0;3
ACCE;11.012;21028.509;-1.00556;3.71580;8.71489;3
LIGH;11.021;21028.516;52.0;3
ACCE;11.025;21028.519;-0.90980;3.66792;8.75320;3
MAGN;11.027;21028.524;8.58684;28.51613;-5.58004;0
LIGH;11.030;21028.527;52.0;3
ACCE;11.032;21028.529;-0.90980;3.62003;8.78193;3
LIGH;11.041;21028.538;52.0;3
ACCE;11.043;21028.539;-0.97683;3.62961;8.79151;3
MAGN;11.044;21028.542;8.58684;28.51613;-5.58004;0
SOUN;11.045;43.53;0.00133;36.45
LIGH;11.048;21028.546;52.0;3
ACCE;11.052;21028.549;-0.95768;3.61046;8.78193;3
LIGH;11.061;21028.558;53.0;3
ACCE;11.062;21028.559;-0.95768;3.60088;8.81066;3
MAGN;11.064;21028.561;8.58684;28.51613;-5.58004;0
LIGH;11.068;21028.566;53.0;3
ACCE;11.072;21028.569;-1.02472;3.67749;8.82982;3
LIGH;11.078;21028.576;53.0;3
ACCE;11.082;21028.579;-1.15879;3.85945;9.08839;3
MAGN;11.083;21028.581;8.51697;28.28960;-5.66793;0
LIGH;11.088;21028.586;53.0;3
ACCE;11.092;21028.589;-1.19710;3.89776;9.10754;3
LIGH;11.101;21028.598;53.0;3
ACCE;11.102;21028.599;-1.21625;3.96480;9.19373;3
MAGN;11.103;21028.601;8.51697;28.28960;-5.66793;0
LIGH;11.108;21028.606;53.0;3
ACCE;11.112;21028.609;-1.23541;3.97437;9.22246;3
LIGH;11.120;21028.618;54.0;3
ACCE;11.122;21028.619;-1.19710;4.14676;9.21289;3
LIGH;11.128;21028.626;54.0;3
ACCE;11.132;21028.629;-1.19710;4.14676;9.29908;3
MAGN;11.133;21028.631;8.31124;28.42047;-5.16235;0
LIGH;11.141;21028.638;54.0;3
ACCE;11.142;21028.639;-1.23541;4.15633;9.37569;3
LIGH;11.148;21028.646;54.0;3
ACCE;11.153;21028.649;-1.33118;3.96480;9.73961;3
MAGN;11.154;21028.651;8.31124;28.42047;-5.16235;0
LIGH;11.161;21028.659;54.0;3
ACCE;11.162;21028.659;-1.45567;3.82115;9.81623;3
LIGH;11.168;21028.666;54.0;3
ACCE;11.172;21028.669;-1.53229;3.71580;10.02692;3
MAGN;11.174;21028.671;8.31124;28.42047;-5.16235;0
LIGH;11.181;21028.679;55.0;3
ACCE;11.182;21028.679;-1.61848;3.63919;10.18015;3
LIGH;11.188;21028.686;55.0;3
ACCE;11.193;21028.689;-1.90578;3.39977;10.41957;3
MAGN;11.194;21028.691;9.15338;28.70912;-5.28398;0
LIGH;11.201;21028.699;55.0;3
ACCE;11.202;21028.699;-1.95367;3.26569;10.36211;3
LIGH;11.208;21028.706;55.0;3
ACCE;11.212;21028.709;-2.03028;3.23696;10.45787;3
MAGN;11.214;21028.711;9.15338;28.70912;-5.28398;0
LIGH;11.221;21028.719;55.0;3
ACCE;11.222;21028.719;-2.08774;3.25611;10.42914;3
LIGH;11.228;21028.726;55.0;3
ACCE;11.238;21028.729;-1.81959;3.13162;10.29507;3
MAGN;11.242;21028.731;9.15338;28.70912;-5.28398;0
ACCE;11.242;21028.739;-1.62806;3.17950;9.97903;3
LIGH;11.245;21028.743;55.0;3
LIGH;11.251;21028.749;55.0;3
ACCE;11.252;21028.749;-1.41737;3.25611;9.91199;3
MAGN;11.254;21028.751;8.52313;28.67983;-5.34940;0
LIGH;11.258;21028.756;55.0;3
ACCE;11.262;21028.759;-1.26414;3.31358;9.76834;3
LIGH;11.272;21028.769;55.0;3
ACCE;11.274;21028.769;-1.02472;3.29442;9.65342;3
MAGN;11.275;21028.773;8.52313;28.67983;-5.34940;0
LIGH;11.278;21028.776;55.0;3
ACCE;11.282;21028.779;-0.97683;3.26569;9.52892;3
LIGH;11.291;21028.788;55.0;3
ACCE;11.292;21028.789;-0.93853;3.27527;9.55765;3
MAGN;11.294;21028.791;8.52313;28.67983;-5.34940;0
LIGH;11.298;21028.796;55.0;3
ACCE;11.302;21028.799;-0.91937;3.22738;9.55765;3
LIGH;11.311;21028.808;54.0;3
ACCE;11.312;21028.809;-0.87149;3.13162;9.60554;3
MAGN;11.314;21028.811;8.26961;28.63917;-5.37892;0
LIGH;11.318;21028.816;54.0;3
ACCE;11.322;21028.819;-0.81403;3.09331;9.49062;3
LIGH;11.331;21028.828;54.0;3
ACCE;11.332;21028.829;-0.78530;3.05500;9.50977;3
MAGN;11.333;21028.831;8.26961;28.63917;-5.37892;0
LIGH;11.338;21028.836;54.0;3
ACCE;11.342;21028.839;-0.72784;2.99754;9.53850;3
LIGH;11.351;21028.848;54.0;3
ACCE;11.353;21028.849;-0.75657;3.00712;9.57681;3
MAGN;11.354;21028.851;8.26961;28.63917;-5.37892;0
LIGH;11.358;21028.856;54.0;3
ACCE;11.362;21028.859;-0.72784;2.98796;9.54808;3
LIGH;11.371;21028.868;54.0;3
ACCE;11.372;21028.869;-0.69911;2.97839;9.55765;3
MAGN;11.374;21028.871;8.55192;28.28112;-5.58340;0
LIGH;11.378;21028.876;54.0;3
ACCE;11.382;21028.879;-0.64165;2.89220;9.55765;3
LIGH;11.391;21028.888;54.0;3
ACCE;11.392;21028.889;-0.61292;2.94008;9.57681;3
MAGN;11.393;21028.891;8.55192;28.28112;-5.58340;0
LIGH;11.398;21028.896;54.0;3
ACCE;11.402;21028.899;-0.62249;2.98796;9.52892;3
LIGH;11.408;21028.906;54.0;3
ACCE;11.412;21028.909;-0.62249;3.00712;9.57681;3
MAGN;11.413;21028.911;8.55192;28.28112;-5.58340;0
LIGH;11.418;21028.916;54.0;3
ACCE;11.422;21028.919;-0.53630;2.97839;9.50019;3
LIGH;11.431;21028.928;53.0;3
ACCE;11.432;21028.929;-0.48842;2.94966;9.63427;3
MAGN;11.433;21028.931;8.54958;27.73354;-5.46373;0
LIGH;11.438;21028.936;53.0;3
ACCE;11.442;21028.939;-0.45011;2.96881;9.62469;3
LIGH;11.451;21028.948;53.0;3
ACCE;11.453;21028.949;-0.46926;2.93050;9.73961;3
MAGN;11.454;21028.951;8.54958;27.73354;-5.46373;0
LIGH;11.458;21028.956;53.0;3
ACCE;11.462;21028.959;-0.52672;2.92093;9.75877;3
LIGH;11.471;21028.968;53.0;3
ACCE;11.472;21028.969;-0.55545;2.90177;9.89284;3
MAGN;11.474;21028.971;8.54958;27.73354;-5.46373;0
LIGH;11.478;21028.976;53.0;3
ACCE;11.487;21028.979;-0.65122;2.96881;9.87369;3
LIGH;11.490;21028.987;53.0;3
ACCE;11.493;21028.989;-0.70868;2.99754;9.95030;3
MAGN;11.494;21028.992;8.52560;27.62563;-5.75956;0
LIGH;11.498;21028.996;53.0;3
ACCE;11.502;21028.999;-0.75657;2.93050;9.87369;3
LIGH;11.511;21029.009;53.0;3
MAGN;11.513;21029.010;8.52560;27.62563;-5.75956;0
LIGH;11.519;21029.017;53.0;3
ACCE;11.522;21029.009;-0.75657;2.98796;9.80665;3
ACCE;11.525;21029.019;-0.75657;2.98796;9.80665;3
LIGH;11.531;21029.028;53.0;3
ACCE;11.537;21029.029;-0.78530;2.99754;9.72046;3
MAGN;11.538;21029.031;8.52560;27.62563;-5.75956;0
LIGH;11.539;21029.037;53.0;3
ACCE;11.542;21029.039;-0.80445;3.05500;9.53850;3
LIGH;11.551;21029.049;52.0;3
ACCE;11.553;21029.049;-0.76614;3.04542;9.61511;3
MAGN;11.554;21029.051;7.98339;27.65270;-6.28264;0
LIGH;11.558;21029.056;52.0;3
ACCE;11.562;21029.059;-0.82361;3.11246;9.56723;3
LIGH;11.569;21029.066;52.0;3
ACCE;11.572;21029.069;-0.93853;3.17950;9.64384;3
MAGN;11.573;21029.071;7.98339;27.65270;-6.28264;0
LIGH;11.578;21029.076;52.0;3
ACCE;11.583;21029.079;-0.99599;3.16035;9.54808;3
BLE4;11.590;2016;20;-86
BLE4;11.591;2016;19;-89
BLE4;11.591;2016;18;-94
BLE4;11.591;2016;10;-98
BLE4;11.591;2016;16;-98
BLE4;11.592;2016;9;-98
BLE4;11.592;2016;8;-99
LIGH;11.593;21029.088;52.0;3
ACCE;11.594;21029.089;-1.00556;3.18908;9.61511;3
MAGN;11.594;21029.091;7.98339;27.65270;-6.28264;0
SOUN;11.595;45.81;0.00140;36.89
LIGH;11.600;21029.096;52.0;3
ACCE;11.602;21029.099;-1.04387;3.19865;9.55765;3
LIGH;11.611;21029.108;53.0;3
ACCE;11.612;21029.109;-1.21625;3.26569;9.54808;3
MAGN;11.614;21029.111;7.61199;27.43757;-6.04482;0
LIGH;11.619;21029.116;51.0;3
ACCE;11.622;21029.119;-1.28329;3.27527;9.43316;3
LIGH;11.631;21029.128;51.0;3
ACCE;11.632;21029.129;-1.25456;3.21781;9.42358;3
MAGN;11.633;21029.131;7.61199;27.43757;-6.04482;0
LIGH;11.638;21029.136;51.0;3
ACCE;11.642;21029.139;-1.31202;3.19865;9.37569;3
LIGH;11.651;21029.148;51.0;3
ACCE;11.652;21029.149;-1.39821;3.30400;9.40442;3
MAGN;11.653;21029.151;7.61199;27.43757;-6.04482;0
LIGH;11.658;21029.156;51.0;3
ACCE;11.662;21029.159;-1.36948;3.32315;9.30866;3
LIGH;11.671;21029.168;51.0;3
ACCE;11.672;21029.169;-1.27372;3.29442;9.28950;3
MAGN;11.673;21029.171;7.62452;27.64232;-5.66828;0
LIGH;11.678;21029.176;49.0;3
ACCE;11.682;21029.179;-1.19710;3.29442;9.22246;3
LIGH;11.691;21029.188;49.0;3
ACCE;11.692;21029.189;-1.07260;3.31358;9.15543;3
MAGN;11.693;21029.191;7.62452;27.64232;-5.66828;0
LIGH;11.698;21029.196;49.0;3
ACCE;11.702;21029.199;-1.04387;3.35188;9.06924;3
LIGH;11.711;21029.209;49.0;3
ACCE;11.712;21029.209;-1.05345;3.37104;9.14585;3
MAGN;11.713;21029.211;7.62452;27.64232;-5.66828;0
LIGH;11.718;21029.216;49.0;3
ACCE;11.722;21029.219;-1.12049;3.39019;9.13627;3
LIGH;11.728;21029.226;49.0;3
ACCE;11.733;21029.229;-1.35991;3.41892;9.25119;3
MAGN;11.734;21029.231;8.42976;27.44639;-5.46138;0
LIGH;11.738;21029.236;49.0;3
ACCE;11.742;21029.239;-1.34075;3.39019;9.19373;3
LIGH;11.757;21029.249;49.0;3
ACCE;11.759;21029.249;-1.30245;3.37104;9.24162;3
MAGN;11.760;21029.251;8.42976;27.44639;-5.46138;0
LIGH;11.761;21029.258;49.0;3
ACCE;11.763;21029.259;-1.41737;3.42850;9.36612;3
LIGH;11.780;21029.269;49.0;3
MAGN;11.783;21029.270;8.42976;27.44639;-5.46138;0
LIGH;11.784;21029.279;49.0;3
ACCE;11.785;21029.269;-1.61848;3.52426;9.45231;3
ACCE;11.789;21029.279;-1.61848;3.52426;9.45231;3
GNSS;11.790;1490628693.000;40.313333;-3.483556;590.000;0.000;11.0;0.0;22;7
ACCE;11.796;21029.289;-1.61848;3.57215;9.60554;3
MAGN;11.796;21029.294;8.38389;26.68845;-6.08737;0
LIGH;11.798;21029.295;50.0;3
GNSS;11.798;1490628693.000;40.313333;-3.483556;590.000;0.000;11.0;0.0;22;7
LIGH;11.809;21029.298;49.0;3
ACCE;11.810;21029.299;-1.60890;3.54342;9.66300;3
LIGH;11.810;21029.306;49.0;3
ACCE;11.814;21029.310;-1.58975;3.53384;9.74919;3
MAGN;11.815;21029.312;8.38389;26.68845;-6.08737;0
LIGH;11.821;21029.319;49.0;3
ACCE;11.822;21029.319;-1.63763;3.55300;9.75877;3
LIGH;11.831;21029.329;49.0;3
ACCE;11.835;21029.329;-1.58975;3.58173;9.85453;3
MAGN;11.835;21029.333;8.38389;26.68845;-6.08737;0
LIGH;11.838;21029.336;49.0;3
ACCE;11.842;21029.339;-1.58017;3.56257;9.79707;3
LIGH;11.850;21029.348;49.0;3
ACCE;11.852;21029.349;-1.56102;3.54342;9.90242;3
MAGN;11.853;21029.351;8.29195;26.92136;-6.28751;0
LIGH;11.858;21029.355;48.0;3
ACCE;11.862;21029.359;-1.60890;3.56257;9.87369;3
LIGH;11.870;21029.368;48.0;3
ACCE;11.872;21029.369;-1.69509;3.57215;9.89284;3
MAGN;11.874;21029.371;8.29195;26.92136;-6.28751;0
LIGH;11.878;21029.376;48.0;3
ACCE;11.882;21029.379;-1.62806;3.52426;9.73961;3
LIGH;11.888;21029.386;48.0;3
ACCE;11.892;21029.389;-1.56102;3.54342;9.67257;3
MAGN;11.893;21029.391;8.29195;26.92136;-6.28751;0
LIGH;11.898;21029.395;48.0;3
ACCE;11.902;21029.399;-1.47483;3.57215;9.50019;3
LIGH;11.908;21029.405;48.0;3
ACCE;11.912;21029.409;-1.45567;3.63919;9.43316;3
MAGN;11.914;21029.411;8.24046;26.92974;-6.40552;0
LIGH;11.921;21029.418;47.0;3
ACCE;11.922;21029.419;-1.36948;3.70622;9.26077;3
LIGH;11.928;21029.426;47.0;3
ACCE;11.933;21029.429;-1.35033;3.71580;9.35654;3
MAGN;11.934;21029.431;8.24046;26.92974;-6.40552;0
LIGH;11.941;21029.439;47.0;3
ACCE;11.942;21029.439;-1.29287;3.67749;9.27993;3
LIGH;11.948;21029.446;47.0;3
ACCE;11.952;21029.449;-1.24498;3.59130;9.30866;3
MAGN;11.953;21029.451;8.24046;26.92974;-6.40552;0
LIGH;11.961;21029.459;47.0;3
ACCE;11.962;21029.459;-1.18752;3.82115;9.05966;3
LIGH;11.968;21029.466;47.0;3
ACCE;11.972;21029.469;-1.14922;3.81157;9.20331;3
MAGN;11.973;21029.471;7.78492;26.91614;-6.22031;0
LIGH;11.982;21029.480;47.0;3
ACCE;11.983;21029.479;-1.16837;3.70622;9.09797;3
LIGH;11.988;21029.486;44.0;3
ACCE;11.994;21029.489;-1.29287;3.65834;9.24162;3
MAGN;11.995;21029.492;7.78492;26.91614;-6.22031;0
LIGH;12.001;21029.499;44.0;3
ACCE;12.002;21029.499;-1.35033;3.64876;9.23204;3
ACCE;12.012;21029.509;-1.35033;3.62961;9.37569;3
LIGH;12.015;21029.512;44.0;3
MAGN;12.018;21029.512;7.78492;26.91614;-6.22031;0
ACCE;12.022;21029.519;-1.30245;3.56257;9.40442;3
LIGH;12.023;21029.521;44.0;3
LIGH;12.028;21029.526;44.0;3
ACCE;12.032;21029.529;-1.36948;3.55300;9.45231;3
MAGN;12.037;21029.531;7.89972;26.37930;-5.90774;0
SOUN;12.038;423.87;0.01294;56.22
LIGH;12.043;21029.539;45.0;3
ACCE;12.044;21029.539;-1.38864;3.61046;9.40442;3
LIGH;12.048;21029.546;44.0;3
ACCE;12.056;21029.549;-1.37906;3.63919;9.31823;3
MAGN;12.057;21029.555;7.89972;26.37930;-5.90774;0
LIGH;12.061;21029.558;44.0;3
ACCE;12.062;21029.559;-1.37906;3.63919;9.31823;3
LIGH;12.068;21029.566;44.0;3
ACCE;12.072;21029.569;-1.54187;3.67749;9.33739;3
MAGN;12.073;21029.571;7.89972;26.37930;-5.90774;0
LIGH;12.081;21029.578;44.0;3
ACCE;12.082;21029.579;-1.58975;3.67749;9.31823;3
LIGH;12.088;21029.586;44.0;3
ACCE;12.092;21029.589;-1.64721;3.62961;9.34696;3
MAGN;12.094;21029.591;9.15704;26.39429;-6.16702;0
LIGH;12.101;21029.599;44.0;3
ACCE;12.102;21029.599;-1.70467;3.64876;9.28950;3
LIGH;12.108;21029.606;43.0;3
ACCE;12.112;21029.609;-1.67594;3.61046;9.30866;3
MAGN;12.114;21029.611;9.15704;26.39429;-6.16702;0
LIGH;12.119;21029.616;43.0;3
ACCE;12.122;21029.619;-1.58017;3.51469;9.19373;3
LIGH;12.128;21029.626;43.0;3
ACCE;12.132;21029.629;-1.51314;3.42850;9.16500;3
MAGN;12.134;21029.631;9.15704;26.39429;-6.16702;0
LIGH;12.141;21029.638;43.0;3
ACCE;12.142;21029.639;-1.47483;3.40934;9.03093;3
LIGH;12.148;21029.646;43.0;3
ACCE;12.152;21029.649;-1.40779;3.46680;9.01178;3
MAGN;12.154;21029.651;8.94224;26.44623;-5.96359;0
LIGH;12.161;21029.658;43.0;3
ACCE;12.162;21029.659;-1.47483;3.53384;9.04051;3
LIGH;12.168;21029.666;41.0;3
ACCE;12.172;21029.669;-1.54187;3.56257;9.07881;3
MAGN;12.173;21029.671;8.94224;26.44623;-5.96359;0
LIGH;12.181;21029.678;41.0;3
ACCE;12.182;21029.679;-1.45567;3.39019;8.96389;3
LIGH;12.188;21029.686;41.0;3
ACCE;12.192;21029.689;-1.43652;3.37104;9.05008;3
MAGN;12.193;21029.691;8.94224;26.44623;-5.96359;0
LIGH;12.201;21029.698;41.0;3
ACCE;12.202;21029.699;-1.49398;3.38061;9.03093;3
LIGH;12.208;21029.706;41.0;3
ACCE;12.212;21029.709;-1.62806;3.43807;9.04051;3
MAGN;12.213;21029.711;9.28878;26.14020;-6.20479;0
LIGH;12.218;21029.716;41.0;3
ACCE;12.222;21029.719;-1.73340;3.71580;8.89685;3
LIGH;12.228;21029.726;40.0;3
ACCE;12.233;21029.729;-1.59933;3.62961;8.88728;3
MAGN;12.234;21029.731;9.28878;26.14020;-6.20479;0
LIGH;12.241;21029.738;40.0;3
ACCE;12.242;21029.739;-1.52271;3.59130;8.82982;3
LIGH;12.248;21029.746;40.0;3
ACCE;12.252;21029.749;-1.53229;3.59130;8.99262;3
MAGN;12.253;21029.751;9.28878;26.14020;-6.20479;0
LIGH;12.261;21029.759;40.0;3
ACCE;12.262;21029.759;-1.58975;3.64876;9.11712;3
LIGH;12.270;21029.767;40.0;3
ACCE;12.277;21029.769;-1.58975;3.61046;9.23204;3
MAGN;12.281;21029.778;9.51389;25.61642;-6.31779;0
ACCE;12.282;21029.779;-1.59933;3.59130;9.25119;3
LIGH;12.286;21029.783;40.0;3
LIGH;12.289;21029.786;40.0;3
ACCE;12.292;21029.789;-1.58975;3.60088;9.17458;3
MAGN;12.293;21029.791;9.51389;25.61642;-6.31779;0
LIGH;12.301;21029.799;40.0;3
ACCE;12.302;21029.799;-1.53229;3.62961;9.27993;3
LIGH;12.308;21029.806;40.0;3
ACCE;12.312;21029.809;-1.54187;3.66792;9.33739;3
MAGN;12.314;21029.811;9.51389;25.61642;-6.31779;0
ACCE;12.323;21029.819;-1.57060;3.72538;9.26077;3
LIGH;12.324;21029.821;40.0;3
ACCE;12.334;21029.829;-1.61848;3.78284;9.35654;3
MAGN;12.336;21029.834;8.85323;25.08664;-5.93429;0
LIGH;12.340;21029.838;40.0;3
ACCE;12.342;21029.839;-1.58017;3.80199;9.22246;3
LIGH;12.345;21029.843;40.0;3
LIGH;12.348;21029.846;40.0;3
ACCE;12.352;21029.849;-1.58975;3.82115;9.27993;3
MAGN;12.354;21029.851;8.85323;25.08664;-5.93429;0
LIGH;12.361;21029.859;40.0;3
ACCE;12.362;21029.859;-1.58017;3.80199;9.30866;3
LIGH;12.368;21029.866;40.0;3
ACCE;12.372;21029.869;-1.58975;3.85945;9.25119;3
MAGN;12.374;21029.871;8.85323;25.08664;-5.93429;0
LIGH;12.378;21029.876;40.0;3
ACCE;12.382;21029.879;-1.61848;3.89776;9.22246;3
LIGH;12.388;21029.886;40.0;3
ACCE;12.393;21029.889;-1.62806;3.84988;9.30866;3
MAGN;12.394;21029.891;8.05483;25.57867;-5.93515;0
LIGH;12.401;21029.899;40.0;3
ACCE;12.402;21029.899;-1.67594;3.82115;9.23204;3
LIGH;12.408;21029.906;40.0;3
ACCE;12.413;21029.909;-1.60890;3.74453;9.27035;3
MAGN;12.414;21029.911;8.05483;25.57867;-5.93515;0
LIGH;12.421;21029.919;41.0;3
ACCE;12.422;21029.919;-1.58017;3.78284;9.09797;3
LIGH;12.430;21029.928;41.0;3
ACCE;12.433;21029.929;-1.58975;3.82115;9.17458;3
MAGN;12.434;21029.931;8.05483;25.57867;-5.93515;0
LIGH;12.441;21029.939;41.0;3
ACCE;12.442;21029.939;-1.57060;3.84988;9.08839;3
LIGH;12.448;21029.946;41.0;3
ACCE;12.452;21029.949;-1.49398;3.74453;9.06924;3
MAGN;12.453;21029.951;8.39664;25.72427;-5.96635;0
LIGH;12.461;21029.959;41.0;3
ACCE;12.462;21029.959;-1.45567;3.71580;8.97347;3
LIGH;12.468;21029.966;41.0;3
ACCE;12.472;21029.969;-1.41737;3.68707;9.05966;3
MAGN;12.473;21029.971;8.39664;25.72427;-5.96635;0
LIGH;12.481;21029.979;41.0;3
ACCE;12.482;21029.979;-1.45567;3.73495;9.07881;3
LIGH;12.491;21029.989;41.0;3
ACCE;12.492;21029.989;-1.43652;3.69665;9.18416;3
MAGN;12.495;21029.991;8.39664;25.72427;-5.96635;0
LIGH;12.500;21029.996;41.0;3
ACCE;12.502;21029.999;-1.49398;3.70622;9.09797;3
LIGH;12.508;21030.006;41.0;3
ACCE;12.513;21030.009;-1.51314;3.64876;9.21289;3
MAGN;12.514;21030.011;7.89760;25.58027;-5.79300;0
LIGH;12.520;21030.018;41.0;3
ACCE;12.522;21030.019;-1.56102;3.64876;9.27035;3
LIGH;12.528;21030.026;41.0;3
ACCE;12.537;21030.029;-1.61848;3.67749;9.35654;3
MAGN;12.542;21030.031;7.89760;25.58027;-5.79300;0
ACCE;12.543;21030.039;-1.61848;3.69665;9.31823;3
LIGH;12.544;21030.041;43.0;3
LIGH;12.548;21030.046;43.0;3
ACCE;12.552;21030.049;-1.65679;3.69665;9.36612;3
MAGN;12.553;21030.051;7.89760;25.58027;-5.79300;0
LIGH;12.558;21030.056;43.0;3
ACCE;12.562;21030.059;-1.61848;3.64876;9.37569;3
LIGH;12.571;21030.069;43.0;3
ACCE;12.572;21030.069;-1.51314;3.61046;9.33739;3
MAGN;12.574;21030.071;7.37883;26.34622;-5.87849;0
LIGH;12.578;21030.076;43.0;3
ACCE;12.582;21030.079;-1.54187;3.67749;9.28950;3
SOUN;12.588;403.61;0.01232;55.79
LIGH;12.594;21030.086;43.0;3
ACCE;12.597;21030.089;-1.54187;3.66792;9.38527;3
MAGN;12.598;21030.093;7.37883;26.34622;-5.87849;0
LIGH;12.603;21030.099;44.0;3
BLE4;12.605;2016;19;-87
BLE4;12.606;2016;20;-87
BLE4;12.606;2016;18;-94
BLE4;12.607;2016;10;-98
BLE4;12.607;2016;8;-98
BLE4;12.607;2016;9;-98
BLE4;12.607;2016;16;-99
ACCE;12.610;21030.100;-1.36948;3.57215;9.31823;3
ACCE;12.612;21030.109;-1.37906;3.54342;9.43316;3
LIGH;12.613;21030.111;44.0;3
MAGN;12.615;21030.112;7.37883;26.34622;-5.87849;0
LIGH;12.618;21030.116;44.0;3
ACCE;12.622;21030.119;-1.42694;3.58173;9.34696;3
LIGH;12.631;21030.128;44.0;3
ACCE;12.632;21030.129;-1.44610;3.56257;9.43316;3
MAGN;12.634;21030.131;6.91549;26.33731;-5.89565;0
LIGH;12.638;21030.136;44.0;3
ACCE;12.643;21030.139;-1.45567;3.48596;9.36612;3
LIGH;12.650;21030.148;44.0;3
ACCE;12.653;21030.149;-1.43652;3.46680;9.46189;3
MAGN;12.654;21030.151;6.91549;26.33731;-5.89565;0
LIGH;12.658;21030.155;44.0;3
ACCE;12.662;21030.159;-1.42694;3.47638;9.39485;3
LIGH;12.670;21030.168;45.0;3
ACCE;12.673;21030.169;-1.34075;3.50511;9.37569;3
MAGN;12.674;21030.171;6.91549;26.33731;-5.89565;0
LIGH;12.678;21030.175;45.0;3
ACCE;12.682;21030.179;-1.34075;3.55300;9.28950;3
LIGH;12.690;21030.188;45.0;3
ACCE;12.693;21030.189;-1.22583;3.49553;9.34696;3
MAGN;12.694;21030.191;6.87099;26.94269;-5.94711;0
LIGH;12.698;21030.195;45.0;3
ACCE;12.702;21030.199;-1.10133;3.47638;9.21289;3
LIGH;12.708;21030.206;45.0;3
ACCE;12.713;21030.209;-1.11091;3.51469;9.26077;3
MAGN;12.714;21030.211;6.87099;26.94269;-5.94711;0
LIGH;12.718;21030.216;44.0;3
ACCE;12.722;21030.219;-1.19710;3.55300;9.30866;3
LIGH;12.730;21030.228;47.0;3
ACCE;12.732;21030.229;-1.18752;3.51469;9.43316;3
MAGN;12.734;21030.231;6.87099;26.94269;-5.94711;0
LIGH;12.738;21030.236;47.0;3
ACCE;12.742;21030.239;-1.29287;3.44765;9.32781;3
LIGH;12.751;21030.249;47.0;3
ACCE;12.752;21030.249;-1.24498;3.34231;9.29908;3
MAGN;12.754;21030.251;7.12135;27.30663;-6.02462;0
LIGH;12.758;21030.256;47.0;3
ACCE;12.762;21030.259;-1.24498;3.35188;9.12670;3
LIGH;12.794;21030.266;47.0;3
ACCE;12.797;21030.269;-1.21625;3.39977;9.14585;3
MAGN;12.798;21030.272;7.12135;27.30663;-6.02462;0
LIGH;12.804;21030.278;47.0;3
ACCE;12.805;21030.279;-1.15879;3.36146;9.10754;3
ACCE;12.805;21030.289;-0.98641;3.31358;9.15543;3
LIGH;12.806;21030.293;49.0;3
MAGN;12.807;21030.298;7.12135;27.30663;-6.02462;0
ACCE;12.808;21030.299;-0.90980;3.28484;9.13627;3
GNSS;12.808;1490628694.000;40.313333;-3.483556;590.000;0.000;10.0;0.0;22;9
LIGH;12.815;21030.307;49.0;3
ACCE;12.816;21030.309;-0.87149;3.27527;9.21289;3
LIGH;12.823;21030.312;49.0;3
MAGN;12.824;21030.312;7.03513;27.09256;-5.44300;0
ACCE;12.826;21030.319;-0.89064;3.28484;9.30866;3
LIGH;12.827;21030.321;49.0;3
LIGH;12.830;21030.326;49.0;3
GNSS;12.832;1490628694.000;40.313333;-3.483556;590.000;0.000;10.0;0.0;22;9
ACCE;12.838;21030.329;-0.79487;3.22738;9.44273;3
MAGN;12.840;21030.333;7.03513;27.09256;-5.44300;0
LIGH;12.842;21030.338;49.0;3
ACCE;12.843;21030.339;-0.85234;3.21781;9.39485;3
LIGH;12.861;21030.346;52.0;3
ACCE;12.862;21030.349;-0.92895;3.23696;9.52892;3
MAGN;12.863;21030.351;7.03513;27.09256;-5.44300;0
LIGH;12.864;21030.357;52.0;3
ACCE;12.864;21030.359;-1.01514;3.26569;9.51935;3
LIGH;12.870;21030.367;52.0;3
ACCE;12.872;21030.369;-1.05345;3.26569;9.67257;3
MAGN;12.876;21030.374;7.34737;26.64701;-5.66383;0
LIGH;12.879;21030.377;52.0;3
ACCE;12.882;21030.379;-1.00556;3.20823;9.60554;3
LIGH;12.890;21030.388;52.0;3
ACCE;12.893;21030.389;-0.97683;3.16992;9.58638;3
MAGN;12.894;21030.391;7.34737;26.64701;-5.66383;0
LIGH;12.898;21030.395;52.0;3
ACCE;12.902;21030.399;-1.02472;3.22738;9.68215;3
LIGH;12.910;21030.408;55.0;3
ACCE;12.912;21030.409;-1.07260;3.27527;9.73961;3
MAGN;12.913;21030.411;7.34737;26.64701;-5.66383;0
LIGH;12.918;21030.415;55.0;3
ACCE;12.922;21030.419;-1.06303;3.29442;9.67257;3
LIGH;12.930;21030.428;55.0;3
ACCE;12.933;21030.429;-1.07260;3.20823;9.66300;3
MAGN;12.934;21030.431;7.73361;26.68480;-5.12286;0
LIGH;12.938;21030.435;55.0;3
ACCE;12.942;21030.439;-1.08218;3.17950;9.57681;3
ACCE;12.954;21030.449;-1.07260;3.12204;9.54808;3
LIGH;12.956;21030.453;55.0;3
MAGN;12.957;21030.454;7.73361;26.68480;-5.12286;0
LIGH;12.960;21030.457;55.0;3
ACCE;12.962;21030.459;-1.13964;3.12204;9.41400;3
LIGH;12.971;21030.468;58.0;3
ACCE;12.972;21030.469;-1.11091;3.14119;9.44273;3
MAGN;12.973;21030.471;7.73361;26.68480;-5.12286;0
LIGH;12.978;21030.476;58.0;3
ACCE;12.982;21030.479;-0.98641;3.16035;9.51935;3
LIGH;12.991;21030.488;58.0;3
ACCE;12.992;21030.489;-0.87149;3.00712;9.44273;3
MAGN;12.994;21030.491;7.98838;28.13512;-5.26061;0
LIGH;12.998;21030.496;58.0;3
ACCE;13.002;21030.499;-0.89064;3.05500;9.29908;3
LIGH;13.011;21030.508;58.0;3
ACCE;13.012;21030.509;-0.89064;3.13162;9.35654;3
MAGN;13.013;21030.511;7.98838;28.13512;-5.26061;0
LIGH;13.018;21030.516;58.0;3
ACCE;13.023;21030.519;-0.83318;3.11246;9.36612;3
LIGH;13.028;21030.526;57.0;3
ACCE;13.036;21030.529;-0.79487;3.01669;9.47146;3
MAGN;13.037;21030.531;7.98838;28.13512;-5.26061;0
SOUN;13.038;50.47;0.00154;37.73
LIGH;13.044;21030.536;62.0;3
ACCE;13.048;21030.539;-0.73741;2.93050;9.37569;3
LIGH;13.049;21030.546;62.0;3
ACCE;13.053;21030.549;-0.64165;2.94008;9.45231;3
MAGN;13.054;21030.552;7.91834;28.71429;-5.91454;0
LIGH;13.058;21030.556;62.0;3
ACCE;13.062;21030.559;-0.74699;3.12204;9.42358;3
LIGH;13.072;21030.569;62.0;3
ACCE;13.076;21030.569;-0.70868;3.10289;9.53850;3
MAGN;13.078;21030.573;7.91834;28.71429;-5.91454;0
LIGH;13.080;21030.577;62.0;3
ACCE;13.083;21030.579;-0.67995;3.02627;9.47146;3
LIGH;13.091;21030.586;62.0;3
ACCE;13.092;21030.589;-0.65122;2.95923;9.43316;3
MAGN;13.095;21030.592;7.91834;28.71429;-5.91454;0
LIGH;13.098;21030.596;67.0;3
ACCE;13.102;21030.599;-0.62249;3.01669;9.42358;3
LIGH;13.111;21030.608;67.0;3
ACCE;13.112;21030.609;-0.62249;3.11246;9.58638;3
MAGN;13.113;21030.611;7.23193;29.18576;-5.14387;0
LIGH;13.118;21030.616;67.0;3
ACCE;13.122;21030.619;-0.62249;3.16992;9.63427;3
LIGH;13.131;21030.628;67.0;3
ACCE;13.132;21030.629;-0.54588;3.13162;9.73961;3
MAGN;13.133;21030.631;7.23193;29.18576;-5.14387;0
LIGH;13.138;21030.636;67.0;3
ACCE;13.142;21030.639;-0.50757;2.96881;9.83538;3
ACCE;13.152;21030.649;-0.62249;2.94008;10.13226;3
LIGH;13.156;21030.654;65.0;3
MAGN;13.157;21030.654;7.23193;29.18576;-5.14387;0
LIGH;13.160;21030.657;74.0;3
ACCE;13.162;21030.659;-0.71826;2.90177;10.22803;3
LIGH;13.171;21030.669;74.0;3
ACCE;13.172;21030.669;-0.86191;2.86347;10.30464;3
MAGN;13.174;21030.671;6.68169;29.85431;-5.20516;0
LIGH;13.178;21030.676;74.0;3
ACCE;13.182;21030.679;-1.19710;2.81558;10.52491;3
LIGH;13.188;21030.686;74.0;3
ACCE;13.192;21030.689;-1.29287;2.77727;10.62068;3
MAGN;13.193;21030.691;6.68169;29.85431;-5.20516;0
LIGH;13.198;21030.696;74.0;3
ACCE;13.205;21030.699;-1.45567;2.82516;10.55364;3
LIGH;13.209;21030.706;74.0;3
MAGN;13.213;21030.710;6.68169;29.85431;-5.20516;0
LIGH;13.221;21030.718;80.0;3
ACCE;13.222;21030.709;-1.61848;2.91135;10.47703;3
ACCE;13.222;21030.719;-1.61848;2.91135;10.47703;3
LIGH;13.228;21030.726;80.0;3
ACCE;13.233;21030.729;-1.58975;2.91135;10.42914;3
MAGN;13.234;21030.731;6.59846;30.21773;-5.49559;0
LIGH;13.241;21030.739;80.0;3
ACCE;13.242;21030.739;-1.56102;2.94008;10.27591;3
LIGH;13.248;21030.746;80.0;3
ACCE;13.252;21030.749;-1.51314;3.01669;10.07480;3
MAGN;13.253;21030.751;6.59846;30.21773;-5.49559;0
LIGH;13.261;21030.759;80.0;3
ACCE;13.262;21030.759;-1.48441;3.02627;9.89284;3
LIGH;13.268;21030.766;80.0;3
ACCE;13.273;21030.769;-1.37906;2.97839;9.86411;3
MAGN;13.274;21030.771;6.59846;30.21773;-5.49559;0
LIGH;13.281;21030.779;80.0;3
ACCE;13.282;21030.779;-1.31202;2.96881;9.70131;3
LIGH;13.288;21030.786;80.0;3
ACCE;13.293;21030.789;-1.17795;2.94008;9.71088;3
MAGN;13.294;21030.791;6.01654;30.52629;-5.28094;0
LIGH;13.301;21030.799;80.0;3
ACCE;13.302;21030.799;-1.13964;2.90177;9.68215;3
LIGH;13.308;21030.806;80.0;3
ACCE;13.313;21030.809;-1.10133;2.82516;9.73961;3
MAGN;13.314;21030.811;6.01654;30.52629;-5.28094;0
LIGH;13.320;21030.818;80.0;3
ACCE;13.322;21030.819;-1.03430;2.77727;9.63427;3
LIGH;13.328;21030.826;80.0;3
ACCE;13.340;21030.829;-0.89064;2.83473;9.57681;3
MAGN;13.346;21030.831;6.01654;30.52629;-5.28094;0
LIGH;13.346;21030.840;82.0;3
ACCE;13.347;21030.840;-0.90022;2.84431;9.50977;3
LIGH;13.348;21030.846;82.0;3
ACCE;13.354;21030.849;-0.80445;2.83473;9.55765;3
MAGN;13.357;21030.854;6.05805;30.68236;-5.32092;0
LIGH;13.360;21030.857;82.0;3
ACCE;13.362;21030.859;-0.84276;2.83473;9.51935;3
LIGH;13.369;21030.867;82.0;3
ACCE;13.372;21030.869;-0.88107;2.83473;9.56723;3
MAGN;13.373;21030.871;6.05805;30.68236;-5.32092;0
LIGH;13.381;21030.878;82.0;3
ACCE;13.382;21030.879;-0.87149;2.81558;9.50019;3
LIGH;13.388;21030.886;82.0;3
ACCE;13.393;21030.889;-0.90022;2.76770;9.62469;3
MAGN;13.394;21030.891;6.05805;30.68236;-5.32092;0
LIGH;13.400;21030.898;82.0;3
ACCE;13.402;21030.899;-0.93853;2.72939;9.61511;3
LIGH;13.408;21030.906;79.0;3
ACCE;13.413;21030.909;-0.89064;2.75812;9.59596;3
MAGN;13.414;21030.912;6.27351;30.41531;-5.17008;0
LIGH;13.420;21030.918;79.0;3
ACCE;13.422;21030.919;-0.84276;2.79643;9.55765;3
LIGH;13.429;21030.926;79.0;3
WIFI;13.429;21030.839;test-CAR;00:0b:86:27:36:c2;-63
WIFI;13.429;21030.839;portal-csic;00:0b:86:27:36:c1;-63
WIFI;13.429;21030.839;test-CAR;00:0b:86:27:32:e2;-80
WIFI;13.429;21030.839;portal-csic;00:0b:86:27:32:e1;-79
WIFI;13.429;21030.839;eduroam;00:0b:86:27:37:b0;-86
WIFI;13.429;21030.839;portal-csic;00:0b:86:27:37:b1;-85
WIFI;13.429;21030.839;eduroam;00:0b:86:27:32:e0;-79
WIFI;13.429;21030.839;eduroam;00:0b:86:27:36:c0;-63
WIFI;13.429;21030.839;eduroam;00:0b:86:27:3e:d0;-92
WIFI;13.429;21030.839;SMC_LOPSI;00:13:f7:80:98:e4;-72
WIFI;13.429;21030.839;cochera;b8:a3:86:65:e3:29;-80
WIFI;13.429;21030.839;test-CAR;00:0b:86:27:37:b2;-86
WIFI;13.429;21030.839;portal-csic;00:0b:86:27:3e:d1;-90
WIFI;13.429;21030.839;test-CAR;00:0b:86:27:3e:d2;-89
WIFI;13.429;21030.839;test-CAR;00:0b:86:27:45:b2;-90
WIFI;13.429;21030.839;test-CAR;00:0b:86:27:35:12;-91
WIFI;13.429;21030.839;eduroam;00:0b:86:27:35:10;-91
WIFI;13.429;21030.839;portal-csic;00:0b:86:27:35:11;-90
WIFI;13.429;21030.839;test-CAR;00:0b:86:27:3e:82;-89
WIFI;13.429;21030.839;eduroam;00:0b:86:27:45:b0;-91
WIFI;13.429;21030.839;portal-csic;00:0b:86:27:45:b1;-84
ACCE;13.452;21030.929;-0.77572;2.78685;9.61511;3
MAGN;13.453;21030.934;6.27351;30.41531;-5.17008;0
LIGH;13.453;21030.937;79.0;3
ACCE;13.454;21030.939;-0.62249;2.71981;9.62469;3
LIGH;13.454;21030.946;79.0;3
ACCE;13.454;21030.949;-0.56503;2.73897;9.77792;3
MAGN;13.455;21030.951;6.27351;30.41531;-5.17008;0
LIGH;13.460;21030.958;79.0;3
ACCE;13.462;21030.959;-0.55545;2.81558;9.81623;3
LIGH;13.476;21030.966;79.0;3
ACCE;13.476;21030.969;-0.64165;2.90177;9.98861;3
MAGN;13.476;21030.971;7.21546;30.62660;-5.50837;0
LIGH;13.482;21030.979;79.0;3
ACCE;13.482;21030.979;-0.62249;2.86347;10.04607;3
LIGH;13.490;21030.987;79.0;3
ACCE;13.492;21030.989;-0.65122;2.80600;10.08438;3
MAGN;13.494;21030.991;7.21546;30.62660;-5.50837;0
LIGH;13.502;21030.999;79.0;3
ACCE;13.503;21030.999;-0.69911;2.84431;10.05565;3
LIGH;13.508;21031.006;79.0;3
ACCE;13.512;21031.009;-0.76614;2.89220;10.14184;3
MAGN;13.513;21031.011;7.21546;30.62660;-5.50837;0
LIGH;13.519;21031.016;79.0;3
ACCE;13.522;21031.019;-0.88107;2.94008;10.06522;3
LIGH;13.529;21031.026;77.0;3
ACCE;13.533;21031.029;-0.97683;2.93050;10.25676;3
MAGN;13.534;21031.032;7.76340;30.05473;-5.48342;0
LIGH;13.541;21031.039;77.0;3
ACCE;13.542;21031.039;-0.99599;2.88262;10.21845;3
LIGH;13.548;21031.046;77.0;3
ACCE;13.552;21031.049;-1.02472;2.84431;10.27591;3
MAGN;13.553;21031.051;7.76340;30.05473;-5.48342;0
LIGH;13.561;21031.059;77.0;3
ACCE;13.562;21031.059;-1.06303;2.78685;10.26634;3
LIGH;13.568;21031.066;77.0;3
ACCE;13.573;21031.069;-1.06303;2.81558;10.31422;3
MAGN;13.574;21031.071;7.76340;30.05473;-5.48342;0
LIGH;13.581;21031.079;77.0;3
ACCE;13.582;21031.079;-1.11091;2.81558;10.18972;3
SOUN;13.587;45.28;0.00138;36.79
ACCE;13.596;21031.089;-1.10133;2.78685;10.16099;3
LIGH;13.598;21031.091;75.0;3
MAGN;13.599;21031.093;7.96880;29.83871;-5.29738;0
BLE4;13.600;2016;20;-87
BLE4;13.601;2016;19;-88
BLE4;13.601;2016;18;-92
BLE4;13.601;2016;9;-96
BLE4;13.602;2016;8;-97
BLE4;13.602;2016;10;-98
BLE4;13.602;2016;16;-99
LIGH;13.604;21031.099;75.0;3
ACCE;13.604;21031.099;-0.97683;2.71024;9.81623;3
LIGH;13.610;21031.108;75.0;3
ACCE;13.612;21031.109;-0.88107;2.73897;9.75877;3
MAGN;13.616;21031.113;7.96880;29.83871;-5.29738;0
LIGH;13.620;21031.117;75.0;3
ACCE;13.622;21031.119;-0.79487;2.74854;9.65342;3
LIGH;13.628;21031.126;75.0;3
ACCE;13.635;21031.129;-0.76614;2.79643;9.55765;3
MAGN;13.636;21031.133;7.96880;29.83871;-5.29738;0
LIGH;13.642;21031.139;75.0;3
ACCE;13.642;21031.139;-0.77572;2.78685;9.45231;3
LIGH;13.648;21031.146;72.0;3
ACCE;13.652;21031.149;-0.77572;2.79643;9.49062;3
MAGN;13.653;21031.151;8.43221;29.41885;-5.37976;0
LIGH;13.660;21031.158;72.0;3
ACCE;13.662;21031.159;-0.78530;2.77727;9.52892;3
LIGH;13.668;21031.166;72.0;3
ACCE;13.673;21031.169;-0.89064;2.75812;9.60554;3
MAGN;13.674;21031.171;8.43221;29.41885;-5.37976;0
LIGH;13.678;21031.176;72.0;3
ACCE;13.682;21031.179;-0.98641;2.75812;9.57681;3
LIGH;13.688;21031.185;72.0;3
ACCE;13.693;21031.189;-1.00556;2.76770;9.69173;3
MAGN;13.694;21031.191;8.43221;29.41885;-5.37976;0
LIGH;13.701;21031.198;72.0;3
ACCE;13.702;21031.199;-1.00556;2.74854;9.67257;3
LIGH;13.708;21031.206;69.0;3
ACCE;13.713;21031.209;-1.15879;2.76770;9.68215;3
MAGN;13.714;21031.211;8.16582;30.28821;-6.02006;0
LIGH;13.721;21031.218;69.0;3
ACCE;13.722;21031.219;-1.25456;2.84431;9.66300;3
LIGH;13.728;21031.226;69.0;3
ACCE;13.733;21031.229;-1.33118;2.86347;9.73004;3
MAGN;13.734;21031.231;8.16582;30.28821;-6.02006;0
LIGH;13.741;21031.239;69.0;3
ACCE;13.742;21031.239;-1.34075;2.88262;9.67257;3
LIGH;13.748;21031.246;69.0;3
ACCE;13.752;21031.249;-1.41737;2.91135;9.79707;3
MAGN;13.754;21031.251;8.16582;30.28821;-6.02006;0
LIGH;13.761;21031.259;69.0;3
ACCE;13.762;21031.259;-1.40779;2.90177;9.76834;3
LIGH;13.791;21031.267;66.0;3
ACCE;13.792;21031.269;-1.37906;2.87304;9.84496;3
MAGN;13.793;21031.271;8.49692;30.12342;-6.01366;0
LIGH;13.794;21031.278;66.0;3
ACCE;13.794;21031.279;-1.38864;2.86347;9.78750;3
LIGH;13.795;21031.287;66.0;3
ACCE;13.795;21031.289;-1.40779;2.89220;9.75877;3
GNSS;13.796;1490628695.000;40.313333;-3.483556;590.000;0.000;10.0;0.0;22;8
MAGN;13.804;21031.294;8.49692;30.12342;-6.01366;0
ACCE;13.804;21031.299;-1.45567;2.88262;9.69173;3
LIGH;13.806;21031.303;66.0;3
GNSS;13.807;1490628695.000;40.313333;-3.483556;590.000;0.000;10.0;0.0;22;8
LIGH;13.809;21031.307;66.0;3
ACCE;13.815;21031.309;-1.55144;2.93050;9.71088;3
MAGN;13.816;21031.312;8.49692;30.12342;-6.01366;0
LIGH;13.820;21031.317;66.0;3
ACCE;13.824;21031.319;-1.68552;3.06458;9.62469;3
LIGH;13.832;21031.329;67.0;3
ACCE;13.834;21031.329;-1.66636;3.05500;9.75877;3
MAGN;13.836;21031.333;8.18888;29.42700;-6.43859;0
LIGH;13.840;21031.337;65.0;3
ACCE;13.843;21031.339;-1.60890;3.01669;9.70131;3
LIGH;13.848;21031.346;65.0;3
ACCE;13.860;21031.349;-1.53229;2.94008;9.63427;3
MAGN;13.865;21031.351;8.18888;29.42700;-6.43859;0
LIGH;13.866;21031.359;65.0;3
ACCE;13.867;21031.359;-1.57060;3.11246;9.48104;3
LIGH;13.871;21031.369;65.0;3
ACCE;13.873;21031.369;-1.55144;3.23696;9.53850;3
MAGN;13.874;21031.371;8.18888;29.42700;-6.43859;0
LIGH;13.878;21031.376;65.0;3
ACCE;13.882;21031.379;-1.52271;3.31358;9.47146;3
LIGH;13.890;21031.388;65.0;3
ACCE;13.893;21031.389;-1.57060;3.32315;9.53850;3
MAGN;13.893;21031.391;9.27358;28.54233;-6.35806;0
LIGH;13.898;21031.395;62.0;3
ACCE;13.902;21031.399;-1.58975;3.20823;9.58638;3
LIGH;13.910;21031.408;62.0;3
ACCE;13.913;21031.409;-1.64721;3.16992;9.67257;3
MAGN;13.913;21031.411;9.27358;28.54233;-6.35806;0
LIGH;13.918;21031.416;62.0;3
ACCE;13.922;21031.419;-1.68552;3.23696;9.49062;3
LIGH;13.930;21031.428;62.0;3
ACCE;13.932;21031.429;-1.72383;3.27527;9.45231;3
MAGN;13.933;21031.431;9.27358;28.54233;-6.35806;0
LIGH;13.938;21031.435;62.0;3
ACCE;13.942;21031.439;-1.51314;3.36146;9.17458;3
LIGH;13.951;21031.448;62.0;3
ACCE;13.953;21031.449;-1.41737;3.39977;9.18416;3
MAGN;13.954;21031.451;9.18104;28.21124;-6.22775;0
LIGH;13.958;21031.456;57.0;3
ACCE;13.962;21031.459;-1.45567;3.42850;9.08839;3
LIGH;13.971;21031.468;57.0;3
ACCE;13.972;21031.469;-1.59933;3.51469;9.25119;3
MAGN;13.973;21031.471;9.18104;28.21124;-6.22775;0
LIGH;13.978;21031.476;57.0;3
ACCE;13.982;21031.479;-1.70467;3.39977;9.26077;3
LIGH;13.991;21031.488;57.0;3
ACCE;13.992;21031.489;-1.72383;3.30400;9.28950;3
MAGN;13.993;21031.491;9.18104;28.21124;-6.22775;0
LIGH;13.998;21031.496;57.0;3
ACCE;14.002;21031.499;-1.73340;3.29442;9.19373;3
LIGH;14.008;21031.506;57.0;3
ACCE;14.013;21031.509;-1.89621;3.41892;9.20331;3
MAGN;14.014;21031.511;9.03874;28.22736;-6.01201;0
LIGH;14.018;21031.516;52.0;3
SOUN;14.021;27.66;0.00084;32.51
ACCE;14.024;21031.519;-1.95367;3.36146;9.07881;3
LIGH;14.031;21031.528;52.0;3
ACCE;14.032;21031.529;-1.93451;3.25611;9.12670;3
MAGN;14.036;21031.531;9.03874;28.22736;-6.01201;0
LIGH;14.038;21031.536;52.0;3
ACCE;14.045;21031.539;-1.88663;3.17950;9.06924;3
LIGH;14.052;21031.549;52.0;3
ACCE;14.052;21031.549;-1.83875;3.05500;9.03093;3
MAGN;14.054;21031.551;9.03874;28.22736;-6.01201;0
LIGH;14.058;21031.556;52.0;3
ACCE;14.062;21031.559;-1.84832;3.11246;8.94474;3
LIGH;14.071;21031.569;52.0;3
ACCE;14.072;21031.569;-1.76213;3.10289;9.05966;3
MAGN;14.074;21031.571;8.96076;27.54352;-5.65298;0
LIGH;14.078;21031.576;49.0;3
ACCE;14.082;21031.579;-1.68552;3.08373;8.94474;3
LIGH;14.091;21031.589;49.0;3
ACCE;14.092;21031.589;-1.59933;2.98796;8.87770;3
MAGN;14.094;21031.591;8.96076;27.54352;-5.65298;0
LIGH;14.098;21031.596;49.0;3
ACCE;14.103;21031.599;-1.65679;2.95923;8.80109;3
ACCE;14.116;21031.609;-1.75256;3.03585;8.85855;3
MAGN;14.119;21031.615;8.96076;27.54352;-5.65298;0
LIGH;14.120;21031.617;49.0;3
ACCE;14.123;21031.619;-1.75256;3.03585;8.85855;3
LIGH;14.124;21031.622;49.0;3
LIGH;14.131;21031.629;49.0;3
ACCE;14.139;21031.629;-1.72383;3.06458;8.88728;3
MAGN;14.141;21031.636;9.30936;27.32392;-5.45483;0
ACCE;14.142;21031.639;-1.68552;3.08373;8.85855;3
LIGH;14.143;21031.641;49.0;3
LIGH;14.151;21031.649;49.0;3
ACCE;14.153;21031.649;-1.69509;3.06458;8.87770;3
MAGN;14.154;21031.652;9.30936;27.32392;-5.45483;0
LIGH;14.158;21031.656;49.0;3
ACCE;14.162;21031.659;-1.73340;3.14119;8.99262;3
LIGH;14.168;21031.666;49.0;3
ACCE;14.172;21031.669;-1.93451;3.35188;9.17458;3
MAGN;14.174;21031.671;9.30936;27.32392;-5.45483;0
LIGH;14.178;21031.676;49.0;3
ACCE;14.182;21031.679;-2.02071;3.39019;9.21289;3
LIGH;14.191;21031.689;49.0;3
ACCE;14.193;21031.689;-2.06859;3.33273;9.31823;3
MAGN;14.194;21031.691;9.71675;27.05487;-5.22066;0
LIGH;14.198;21031.696;49.0;3
ACCE;14.202;21031.699;-2.11647;3.32315;9.34696;3
LIGH;14.211;21031.709;49.0;3
ACCE;14.213;21031.709;-2.22182;3.45723;9.48104;3
MAGN;14.214;21031.711;9.71675;27.05487;-5.22066;0
LIGH;14.218;21031.716;49.0;3
ACCE;14.222;21031.719;-2.30801;3.61046;9.47146;3
LIGH;14.231;21031.729;49.0;3
ACCE;14.232;21031.729;-2.36547;3.67749;9.57681;3
MAGN;14.234;21031.731;9.71675;27.05487;-5.22066;0
LIGH;14.238;21031.736;49.0;3
ACCE;14.242;21031.739;-2.34632;3.71580;9.66300;3
LIGH;14.251;21031.749;49.0;3
ACCE;14.253;21031.749;-2.44209;3.71580;9.79707;3
MAGN;14.254;21031.751;10.26930;27.10301;-5.28801;0
LIGH;14.258;21031.756;49.0;3
ACCE;14.262;21031.759;-2.49955;3.75411;9.70131;3
LIGH;14.271;21031.769;49.0;3
ACCE;14.272;21031.769;-2.50912;3.80199;9.71088;3
MAGN;14.274;21031.771;10.26930;27.10301;-5.28801;0
LIGH;14.278;21031.776;49.0;3
ACCE;14.282;21031.779;-2.44209;3.86903;9.58638;3
LIGH;14.291;21031.789;49.0;3
ACCE;14.293;21031.789;-2.38462;3.86903;9.55765;3
MAGN;14.294;21031.791;10.26930;27.10301;-5.28801;0
LIGH;14.298;21031.796;49.0;3
ACCE;14.302;21031.799;-2.32716;3.87861;9.40442;3
LIGH;14.311;21031.809;49.0;3
ACCE;14.312;21031.809;-2.30801;3.88818;9.36612;3
MAGN;14.314;21031.811;10.56824;27.34542;-5.15515;0
LIGH;14.318;21031.816;49.0;3
ACCE;14.322;21031.819;-2.21224;3.92649;9.25119;3
LIGH;14.328;21031.826;49.0;3
ACCE;14.332;21031.829;-2.12605;3.84988;9.28950;3
MAGN;14.334;21031.831;10.56824;27.34542;-5.15515;0
LIGH;14.338;21031.836;49.0;3
ACCE;14.342;21031.839;-2.07817;3.80199;9.17458;3
LIGH;14.351;21031.849;49.0;3
ACCE;14.352;21031.849;-2.12605;3.77326;9.18416;3
MAGN;14.354;21031.851;10.56824;27.34542;-5.15515;0
LIGH;14.359;21031.856;49.0;3
ACCE;14.362;21031.859;-2.15478;3.72538;9.08839;3
LIGH;14.379;21031.875;49.0;3
ACCE;14.380;21031.869;-1.98240;3.52426;8.99262;3
MAGN;14.387;21031.879;10.51140;27.15101;-5.45405;0
ACCE;14.388;21031.879;-1.98240;3.52426;8.99262;3
LIGH;14.391;21031.888;49.0;3
ACCE;14.394;21031.889;-1.93451;3.52426;8.84897;3
LIGH;14.396;21031.893;49.0;3
LIGH;14.401;21031.897;49.0;3
ACCE;14.402;21031.899;-1.74298;3.45723;8.97347;3
MAGN;14.405;21031.903;10.51140;27.15101;-5.45405;0
LIGH;14.412;21031.909;49.0;3
ACCE;14.413;21031.909;-1.68552;3.39977;8.87770;3
LIGH;14.419;21031.917;49.0;3
ACCE;14.423;21031.919;-1.59933;3.38061;8.88728;3
MAGN;14.424;21031.921;10.51140;27.15101;-5.45405;0
LIGH;14.431;21031.929;49.0;3
ACCE;14.432;21031.929;-1.41737;3.35188;8.82982;3
LIGH;14.438;21031.936;49.0;3
ACCE;14.443;21031.939;-1.43652;3.39019;8.92558;3
MAGN;14.444;21031.941;9.73338;27.54297;-5.83602;0
LIGH;14.451;21031.949;49.0;3
ACCE;14.452;21031.949;-1.45567;3.41892;8.82982;3
LIGH;14.458;21031.956;51.0;3
ACCE;14.462;21031.959;-1.43652;3.38061;8.89685;3
MAGN;14.463;21031.961;9.73338;27.54297;-5.83602;0
LIGH;14.468;21031.966;51.0;3
ACCE;14.472;21031.969;-1.36948;3.27527;9.00220;3
LIGH;14.481;21031.979;51.0;3
ACCE;14.482;21031.979;-1.44610;3.27527;9.13627;3
MAGN;14.483;21031.981;9.73338;27.54297;-5.83602;0
LIGH;14.488;21031.986;51.0;3
ACCE;14.492;21031.989;-1.47483;3.28484;9.18416;3
LIGH;14.499;21031.997;51.0;3
ACCE;14.502;21031.999;-1.48441;3.23696;9.34696;3
MAGN;14.503;21032.001;8.69512;28.08170;-5.65729;0
LIGH;14.508;21032.006;51.0;3
ACCE;14.512;21032.009;-1.55144;3.20823;9.38527;3
LIGH;14.521;21032.019;52.0;3
ACCE;14.522;21032.019;-1.58017;3.19865;9.52892;3
MAGN;14.523;21032.021;8.69512;28.08170;-5.65729;0
LIGH;14.528;21032.026;52.0;3
ACCE;14.532;21032.029;-1.58017;3.16035;9.44273;3
LIGH;14.541;21032.039;52.0;3
ACCE;14.542;21032.039;-1.59933;3.13162;9.46189;3
MAGN;14.543;21032.041;8.69512;28.08170;-5.65729;0
LIGH;14.548;21032.046;52.0;3
ACCE;14.552;21032.049;-1.49398;3.20823;9.45231;3
LIGH;14.561;21032.059;52.0;3
ACCE;14.562;21032.059;-1.44610;3.16992;9.54808;3
MAGN;14.563;21032.061;8.37440;28.56559;-5.51949;0
LIGH;14.568;21032.066;52.0;3
SOUN;14.572;30.08;0.00092;33.24
ACCE;14.576;21032.069;-1.39821;3.16992;9.49062;3
LIGH;14.581;21032.078;55.0;3
ACCE;14.582;21032.079;-1.33118;3.13162;9.52892;3
MAGN;14.584;21032.081;8.37440;28.56559;-5.51949;0
LIGH;14.588;21032.086;55.0;3
BLE4;14.592;2016;20;-87
BLE4;14.592;2016;19;-88
BLE4;14.592;2016;18;-89
BLE4;14.592;2016;9;-96
BLE4;14.593;2016;10;-98
BLE4;14.593;2016;8;-98
BLE4;14.593;2016;16;-99
ACCE;14.595;21032.089;-1.25456;3.09331;9.48104;3
LIGH;14.601;21032.099;55.0;3
ACCE;14.602;21032.099;-1.23541;3.09331;9.63427;3
MAGN;14.604;21032.102;8.37440;28.56559;-5.51949;0
LIGH;14.610;21032.108;55.0;3
ACCE;14.612;21032.109;-1.31202;3.15077;9.63427;3
LIGH;14.622;21032.119;55.0;3
ACCE;14.624;21032.119;-1.23541;3.11246;9.73004;3
MAGN;14.630;21032.128;8.60103;28.14081;-5.25911;0
ACCE;14.633;21032.129;-1.25456;3.11246;9.65342;3
LIGH;14.640;21032.134;59.0;3
ACCE;14.643;21032.139;-1.27372;3.10289;9.62469;3
MAGN;14.645;21032.142;8.60103;28.14081;-5.25911;0
LIGH;14.646;21032.144;59.0;3
LIGH;14.653;21032.149;59.0;3
ACCE;14.653;21032.149;-1.29287;3.09331;9.73004;3
LIGH;14.659;21032.157;59.0;3
ACCE;14.662;21032.159;-1.26414;3.10289;9.68215;3
MAGN;14.664;21032.161;8.60103;28.14081;-5.25911;0
LIGH;14.670;21032.167;59.0;3
ACCE;14.672;21032.169;-1.30245;3.13162;9.58638;3
LIGH;14.682;21032.179;59.0;3
ACCE;14.683;21032.179;-1.31202;3.16992;9.63427;3
MAGN;14.684;21032.182;8.57067;28.18324;-5.64191;0
LIGH;14.688;21032.186;59.0;3
ACCE;14.692;21032.189;-1.33118;3.23696;9.58638;3
LIGH;14.701;21032.199;62.0;3
ACCE;14.704;21032.199;-1.28329;3.18908;9.60554;3
MAGN;14.704;21032.202;8.57067;28.18324;-5.64191;0
LIGH;14.708;21032.206;62.0;3
ACCE;14.712;21032.209;-1.29287;3.15077;9.52892;3
LIGH;14.721;21032.219;62.0;3
ACCE;14.722;21032.219;-1.31202;3.17950;9.50977;3
MAGN;14.724;21032.221;8.57067;28.18324;-5.64191;0
LIGH;14.728;21032.226;62.0;3
ACCE;14.732;21032.229;-1.34075;3.21781;9.43316;3
LIGH;14.741;21032.239;62.0;3
ACCE;14.742;21032.239;-1.30245;3.21781;9.50977;3
MAGN;14.744;21032.241;7.95832;28.72268;-5.22042;0
LIGH;14.748;21032.246;62.0;3
ACCE;14.752;21032.249;-1.29287;3.17950;9.45231;3
LIGH;14.761;21032.259;63.0;3
ACCE;14.765;21032.259;-1.27372;3.07416;9.56723;3
MAGN;14.769;21032.261;7.95832;28.72268;-5.22042;0
LIGH;14.771;21032.267;63.0;3
ACCE;14.778;21032.269;-1.33118;3.09331;9.53850;3
LIGH;14.780;21032.277;63.0;3
GNSS;14.781;1490628696.000;40.313333;-3.483556;590.000;0.000;10.0;0.0;22;8
ACCE;14.793;21032.279;-1.46525;3.15077;9.83538;3
MAGN;14.794;21032.283;7.95832;28.72268;-5.22042;0
ACCE;14.795;21032.289;-1.53229;3.09331;9.79707;3
LIGH;14.795;21032.293;63.0;3
GNSS;14.799;1490628696.000;40.313333;-3.483556;590.000;0.000;10.0;0.0;22;8
LIGH;14.801;21032.298;63.0;3
ACCE;14.808;21032.299;-1.58017;3.09331;9.78750;3
MAGN;14.808;21032.301;8.55334;28.22695;-5.08090;0
LIGH;14.809;21032.306;63.0;3
ACCE;14.812;21032.309;-1.60890;3.11246;9.80665;3
LIGH;14.818;21032.316;62.0;3
ACCE;14.822;21032.319;-1.58975;3.13162;9.70131;3
MAGN;14.825;21032.322;8.55334;28.22695;-5.08090;0
LIGH;14.829;21032.326;64.0;3
ACCE;14.832;21032.329;-1.58975;3.18908;9.57681;3
LIGH;14.840;21032.338;64.0;3
ACCE;14.843;21032.339;-1.58975;3.26569;9.62469;3
MAGN;14.844;21032.341;8.55334;28.22695;-5.08090;0
LIGH;14.848;21032.345;64.0;3
ACCE;14.852;21032.349;-1.56102;3.30400;9.60554;3
LIGH;14.860;21032.357;64.0;3
ACCE;14.862;21032.359;-1.44610;3.28484;9.63427;3
MAGN;14.863;21032.361;8.95934;28.41436;-5.60691;0
LIGH;14.873;21032.365;64.0;3
ACCE;14.876;21032.369;-1.47483;3.27527;9.56723;3
LIGH;14.881;21032.379;64.0;3
ACCE;14.884;21032.379;-1.46525;3.27527;9.64384;3
MAGN;14.887;21032.381;8.95934;28.41436;-5.60691;0
LIGH;14.888;21032.386;64.0;3
ACCE;14.892;21032.389;-1.36948;3.19865;9.58638;3
LIGH;14.904;21032.399;64.0;3
ACCE;14.905;21032.399;-1.33118;3.19865;9.60554;3
MAGN;14.906;21032.402;8.95934;28.41436;-5.60691;0
LIGH;14.908;21032.406;64.0;3
ACCE;14.912;21032.409;-1.34075;3.18908;9.51935;3
LIGH;14.920;21032.418;64.0;3
ACCE;14.923;21032.419;-1.35991;3.22738;9.57681;3
MAGN;14.924;21032.421;8.62734;28.23046;-6.07767;0
LIGH;14.928;21032.426;64.0;3
ACCE;14.932;21032.429;-1.25456;3.23696;9.46189;3
LIGH;14.941;21032.438;63.0;3
ACCE;14.944;21032.439;-1.23541;3.17950;9.54808;3
MAGN;14.945;21032.442;8.62734;28.23046;-6.07767;0
LIGH;14.948;21032.446;66.0;3
ACCE;14.952;21032.449;-1.16837;3.18908;9.49062;3
LIGH;14.961;21032.458;66.0;3
ACCE;14.962;21032.459;-1.15879;3.23696;9.54808;3
MAGN;14.963;21032.461;8.62734;28.23046;-6.07767;0
LIGH;14.968;21032.466;66.0;3
ACCE;14.972;21032.469;-1.16837;3.30400;9.59596;3
LIGH;14.978;21032.476;66.0;3
ACCE;14.983;21032.479;-1.25456;3.30400;9.69173;3
MAGN;14.984;21032.481;8.49166;28.58513;-5.26205;0
LIGH;14.988;21032.486;66.0;3
ACCE;14.992;21032.489;-1.26414;3.24654;9.64384;3
ACCE;15.002;21032.499;-1.29287;3.18908;9.68215;3
LIGH;15.004;21032.502;65.0;3
MAGN;15.004;21032.502;8.49166;28.58513;-5.26205;0
LIGH;15.008;21032.506;67.0;3
ACCE;15.012;21032.509;-1.27372;3.11246;9.59596;3
LIGH;15.022;21032.519;67.0;3
ACCE;15.023;21032.519;-1.26414;3.10289;9.63427;3
MAGN;15.025;21032.522;8.49166;28.58513;-5.26205;0
LIGH;15.028;21032.526;67.0;3
ACCE;15.032;21032.529;-1.25456;3.15077;9.66300;3
ACCE;15.042;21032.539;-1.25456;3.11246;9.68215;3
LIGH;15.044;21032.541;67.0;3
MAGN;15.052;21032.549;8.67681;28.47664;-5.07102;0
LIGH;15.053;21032.550;67.0;3
ACCE;15.053;21032.549;-1.34075;3.08373;9.67257;3
LIGH;15.061;21032.559;67.0;3
ACCE;15.062;21032.559;-1.42694;3.11246;9.68215;3
LIGH;15.068;21032.566;66.0;3
ACCE;15.073;21032.569;-1.39821;3.11246;9.77792;3
MAGN;15.074;21032.571;8.67681;28.47664;-5.07102;0
LIGH;15.081;21032.579;66.0;3
ACCE;15.082;21032.579;-1.31202;3.07416;9.68215;3
LIGH;15.088;21032.586;66.0;3
ACCE;15.092;21032.589;-1.25456;3.09331;9.73961;3
MAGN;15.094;21032.591;8.67681;28.47664;-5.07102;0
LIGH;15.098;21032.596;66.0;3
ACCE;15.102;21032.599;-1.25456;3.14119;9.61511;3
LIGH;15.111;21032.609;66.0;3
ACCE;15.112;21032.609;-1.25456;3.13162;9.73961;3
MAGN;15.114;21032.611;9.18275;28.91118;-5.45365;0
LIGH;15.118;21032.616;66.0;3
ACCE;15.122;21032.619;-1.40779;3.09331;9.75877;3
LIGH;15.131;21032.629;66.0;3
ACCE;15.137;21032.629;-1.42694;3.02627;9.89284;3
MAGN;15.143;21032.631;9.18275;28.91118;-5.45365;0
LIGH;15.143;21032.638;66.0;3
ACCE;15.143;21032.639;-1.40779;2.96881;9.84496;3
SOUN;15.144;34.50;0.00105;34.43
LIGH;15.153;21032.647;66.0;3
ACCE;15.154;21032.649;-1.44610;2.98796;9.87369;3
MAGN;15.155;21032.652;9.18275;28.91118;-5.45365;0
LIGH;15.158;21032.656;66.0;3
ACCE;15.162;21032.659;-1.58975;3.03585;9.80665;3
ACCE;15.173;21032.669;-1.58017;3.02627;9.90242;3
LIGH;15.174;21032.672;66.0;3
MAGN;15.175;21032.672;8.75151;28.65258;-5.65051;0
LIGH;15.178;21032.676;66.0;3
ACCE;15.182;21032.679;-1.51314;2.98796;9.76834;3
LIGH;15.191;21032.689;65.0;3
ACCE;15.192;21032.689;-1.44610;3.00712;9.60554;3
MAGN;15.194;21032.691;8.75151;28.65258;-5.65051;0
LIGH;15.198;21032.696;64.0;3
ACCE;15.202;21032.699;-1.40779;3.15077;9.45231;3
LIGH;15.211;21032.708;64.0;3
ACCE;15.212;21032.709;-1.36948;3.13162;9.46189;3
MAGN;15.213;21032.711;8.75151;28.65258;-5.65051;0
LIGH;15.218;21032.716;64.0;3
ACCE;15.222;21032.719;-1.37906;3.14119;9.37569;3
LIGH;15.231;21032.728;64.0;3
ACCE;15.233;21032.729;-1.42694;3.07416;9.41400;3
MAGN;15.234;21032.731;8.21228;28.55865;-4.77801;0
LIGH;15.238;21032.736;64.0;3
ACCE;15.242;21032.739;-1.45567;3.06458;9.22246;3
LIGH;15.251;21032.748;65.0;3
ACCE;15.252;21032.749;-1.51314;3.10289;9.34696;3
MAGN;15.254;21032.751;8.21228;28.55865;-4.77801;0
LIGH;15.258;21032.756;63.0;3
ACCE;15.262;21032.759;-1.51314;3.16992;9.25119;3
LIGH;15.271;21032.768;63.0;3
ACCE;15.272;21032.769;-1.49398;3.16992;9.23204;3
MAGN;15.274;21032.771;8.21228;28.55865;-4.77801;0
LIGH;15.278;21032.776;63.0;3
ACCE;15.282;21032.779;-1.42694;3.09331;9.12670;3
LIGH;15.291;21032.789;63.0;3
ACCE;15.292;21032.789;-1.35033;3.12204;9.16500;3
MAGN;15.295;21032.792;8.49925;28.95498;-5.24677;0
LIGH;15.299;21032.797;63.0;3
ACCE;15.302;21032.799;-1.37906;3.17950;9.15543;3
LIGH;15.308;21032.806;63.0;3
ACCE;15.312;21032.809;-1.43652;3.22738;9.25119;3
MAGN;15.313;21032.811;8.49925;28.95498;-5.24677;0
LIGH;15.318;21032.816;61.0;3
ACCE;15.322;21032.819;-1.48441;3.21781;9.24162;3
LIGH;15.331;21032.829;61.0;3
ACCE;15.332;21032.829;-1.47483;3.19865;9.37569;3
MAGN;15.333;21032.831;8.49925;28.95498;-5.24677;0
LIGH;15.338;21032.836;61.0;3
ACCE;15.342;21032.839;-1.51314;3.17950;9.43316;3
LIGH;15.351;21032.849;61.0;3
ACCE;15.353;21032.849;-1.60890;3.15077;9.66300;3
MAGN;15.354;21032.851;8.90657;28.48030;-4.97382;0
LIGH;15.359;21032.856;61.0;3
ACCE;15.362;21032.859;-1.63763;3.12204;9.59596;3
LIGH;15.371;21032.869;61.0;3
ACCE;15.372;21032.869;-1.66636;3.16035;9.71088;3
MAGN;15.374;21032.871;8.90657;28.48030;-4.97382;0
LIGH;15.380;21032.878;61.0;3
ACCE;15.382;21032.879;-1.64721;3.17950;9.65342;3
ACCE;15.392;21032.889;-1.58975;3.16992;9.65342;3
LIGH;15.396;21032.892;61.0;3
MAGN;15.398;21032.895;8.90657;28.48030;-4.97382;0
ACCE;15.403;21032.899;-1.56102;3.19865;9.58638;3
LIGH;15.404;21032.901;61.0;3
ACCE;15.412;21032.909;-1.53229;3.18908;9.60554;3
LIGH;15.414;21032.912;61.0;3
MAGN;15.415;21032.912;8.93600;27.68378;-5.68455;0
LIGH;15.419;21032.917;61.0;3
ACCE;15.422;21032.919;-1.48441;3.22738;9.67257;3
LIGH;15.431;21032.929;61.0;3
ACCE;15.432;21032.929;-1.46525;3.25611;9.63427;3
MAGN;15.434;21032.931;8.93600;27.68378;-5.68455;0
LIGH;15.438;21032.936;59.0;3
ACCE;15.442;21032.939;-1.37906;3.24654;9.41400;3
LIGH;15.451;21032.949;59.0;3
ACCE;15.452;21032.949;-1.28329;3.29442;9.39485;3
MAGN;15.453;21032.951;8.93600;27.68378;-5.68455;0
LIGH;15.458;21032.956;59.0;3
ACCE;15.462;21032.959;-1.23541;3.29442;9.30866;3
LIGH;15.468;21032.966;59.0;3
ACCE;15.473;21032.969;-1.29287;3.39019;9.25119;3
MAGN;15.474;21032.971;8.92108;27.72385;-5.41283;0
LIGH;15.478;21032.976;59.0;3
ACCE;15.482;21032.979;-1.31202;3.39019;9.25119;3
LIGH;15.491;21032.989;59.0;3
ACCE;15.492;21032.989;-1.35033;3.40934;9.27993;3
MAGN;15.493;21032.991;8.92108;27.72385;-5.41283;0
LIGH;15.498;21032.996;57.0;3
ACCE;15.502;21032.999;-1.30245;3.35188;9.19373;3
LIGH;15.511;21033.009;57.0;3
ACCE;15.512;21033.009;-1.21625;3.33273;9.27993;3
MAGN;15.513;21033.011;8.92108;27.72385;-5.41283;0
LIGH;15.518;21033.016;57.0;3
ACCE;15.522;21033.019;-1.21625;3.38061;9.19373;3
ACCE;15.533;21033.029;-1.26414;3.40934;9.20331;3
LIGH;15.535;21033.033;57.0;3
MAGN;15.536;21033.033;8.14177;27.09161;-5.09693;0
LIGH;15.539;21033.037;57.0;3
ACCE;15.542;21033.039;-1.30245;3.36146;9.24162;3
LIGH;15.551;21033.049;57.0;3
ACCE;15.552;21033.049;-1.37906;3.29442;9.36612;3
MAGN;15.553;21033.051;8.14177;27.09161;-5.09693;0
LIGH;15.558;21033.056;58.0;3
ACCE;15.562;21033.059;-1.38864;3.20823;9.38527;3
SOUN;15.564;398.42;0.01216;55.68
LIGH;15.570;21033.068;57.0;3
ACCE;15.572;21033.069;-1.39821;3.18908;9.43316;3
MAGN;15.573;21033.071;8.14177;27.09161;-5.09693;0
LIGH;15.581;21033.079;57.0;3
ACCE;15.582;21033.079;-1.38864;3.16992;9.38527;3
LIGH;15.591;21033.089;57.0;3
BLE4;15.592;2016;18;-87
BLE4;15.592;2016;20;-87
BLE4;15.592;2016;19;-88
BLE4;15.593;2016;8;-96
BLE4;15.593;2016;9;-97
BLE4;15.593;2016;10;-98
BLE4;15.593;2016;16;-99
ACCE;15.595;21033.089;-1.38864;3.21781;9.49062;3
MAGN;15.596;21033.091;8.25137;27.42906;-5.21713;0
LIGH;15.598;21033.096;57.0;3
ACCE;15.602;21033.099;-1.36948;3.20823;9.46189;3
LIGH;15.611;21033.108;57.0;3
ACCE;15.614;21033.109;-1.40779;3.13162;9.51935;3
MAGN;15.614;21033.112;8.25137;27.42906;-5.21713;0
LIGH;15.618;21033.116;57.0;3
ACCE;15.622;21033.119;-1.40779;3.17950;9.47146;3
LIGH;15.628;21033.126;59.0;3
ACCE;15.632;21033.129;-1.39821;3.12204;9.59596;3
MAGN;15.634;21033.131;8.25137;27.42906;-5.21713;0
LIGH;15.638;21033.136;59.0;3
ACCE;15.642;21033.139;-1.40779;3.10289;9.52892;3
LIGH;15.655;21033.148;59.0;3
ACCE;15.657;21033.149;-1.60890;3.16035;9.52892;3
MAGN;15.664;21033.151;8.37948;27.53811;-5.65053;0
LIGH;15.664;21033.156;59.0;3
ACCE;15.664;21033.159;-1.60890;3.13162;9.49062;3
LIGH;15.671;21033.169;59.0;3
ACCE;15.673;21033.169;-1.59933;3.05500;9.53850;3
MAGN;15.675;21033.171;8.37948;27.53811;-5.65053;0
LIGH;15.678;21033.176;59.0;3
ACCE;15.682;21033.179;-1.54187;2.99754;9.40442;3
ACCE;15.692;21033.189;-1.48441;3.08373;9.38527;3
LIGH;15.694;21033.192;59.0;3
MAGN;15.695;21033.192;8.37948;27.53811;-5.65053;0
LIGH;15.698;21033.196;59.0;3
ACCE;15.702;21033.199;-1.47483;3.12204;9.28950;3
LIGH;15.711;21033.208;59.0;3
ACCE;15.712;21033.209;-1.43652;3.13162;9.34696;3
MAGN;15.714;21033.211;8.06358;28.24854;-5.22894;0
LIGH;15.718;21033.216;59.0;3
ACCE;15.722;21033.219;-1.39821;3.09331;9.32781;3
LIGH;15.731;21033.228;59.0;3
ACCE;15.732;21033.229;-1.40779;3.12204;9.39485;3
MAGN;15.733;21033.231;8.06358;28.24854;-5.22894;0
LIGH;15.738;21033.236;59.0;3
ACCE;15.742;21033.239;-1.47483;3.16035;9.30866;3
LIGH;15.748;21033.246;61.0;3
ACCE;15.752;21033.249;-1.56102;3.23696;9.39485;3
MAGN;15.753;21033.251;8.06358;28.24854;-5.22894;0
LIGH;15.761;21033.258;61.0;3
ACCE;15.762;21033.259;-1.58975;3.28484;9.37569;3
GNSS;15.767;1490628697.000;40.313333;-3.483556;590.000;0.000;10.0;0.0;22;9
ACCE;15.778;21033.269;-1.49398;3.22738;9.32781;3
MAGN;15.779;21033.276;7.86379;28.47408;-5.08532;0
LIGH;15.780;21033.276;61.0;3
ACCE;15.794;21033.279;-1.48441;3.25611;9.23204;3
LIGH;15.795;21033.283;61.0;3
LIGH;15.795;21033.288;61.0;3
ACCE;15.796;21033.289;-1.49398;3.27527;9.28950;3
MAGN;15.796;21033.292;7.86379;28.47408;-5.08532;0
GNSS;15.797;1490628697.000;40.313333;-3.483556;590.000;0.000;10.0;0.0;22;9
LIGH;15.805;21033.301;61.0;3
ACCE;15.806;21033.299;-1.58975;3.37104;9.41400;3
LIGH;15.808;21033.306;62.0;3
ACCE;15.812;21033.309;-1.63763;3.40934;9.56723;3
MAGN;15.814;21033.312;7.86379;28.47408;-5.08532;0
LIGH;15.821;21033.319;62.0;3
ACCE;15.822;21033.319;-1.65679;3.38061;9.58638;3
LIGH;15.828;21033.326;62.0;3
ACCE;15.832;21033.329;-1.69509;3.36146;9.70131;3
MAGN;15.834;21033.331;8.34519;27.20856;-5.32088;0
LIGH;15.841;21033.338;62.0;3
ACCE;15.843;21033.339;-1.80044;3.34231;9.70131;3
LIGH;15.848;21033.346;62.0;3
ACCE;15.853;21033.349;-1.90578;3.40934;9.77792;3
MAGN;15.854;21033.351;8.34519;27.20856;-5.32088;0
LIGH;15.860;21033.358;62.0;3
ACCE;15.862;21033.359;-1.85790;3.39977;9.57681;3
LIGH;15.869;21033.366;62.0;3
ACCE;15.873;21033.369;-1.80044;3.36146;9.64384;3
MAGN;15.874;21033.371;8.34519;27.20856;-5.32088;0
LIGH;15.880;21033.378;62.0;3
ACCE;15.882;21033.379;-1.70467;3.37104;9.51935;3
LIGH;15.888;21033.385;62.0;3
ACCE;15.893;21033.389;-1.58975;3.38061;9.45231;3
MAGN;15.894;21033.391;8.41001;27.77521;-4.80170;0
LIGH;15.906;21033.398;62.0;3
ACCE;15.907;21033.399;-1.53229;3.39019;9.40442;3
LIGH;15.910;21033.407;62.0;3
ACCE;15.912;21033.409;-1.46525;3.39977;9.51935;3
MAGN;15.914;21033.411;8.41001;27.77521;-4.80170;0
LIGH;15.921;21033.416;62.0;3
ACCE;15.922;21033.419;-1.30245;3.28484;9.50019;3
LIGH;15.928;21033.425;62.0;3
ACCE;15.932;21033.429;-1.31202;3.29442;9.69173;3
MAGN;15.934;21033.431;8.41001;27.77521;-4.80170;0
LIGH;15.941;21033.438;63.0;3
ACCE;15.942;21033.439;-1.31202;3.31358;9.66300;3
LIGH;15.948;21033.445;63.0;3
ACCE;15.953;21033.449;-1.27372;3.25611;9.70131;3
MAGN;15.954;21033.451;8.84239;28.79244;-5.28735;0
LIGH;15.958;21033.456;63.0;3
ACCE;15.962;21033.459;-1.27372;3.28484;9.58638;3
LIGH;15.968;21033.465;63.0;3
ACCE;15.972;21033.469;-1.37906;3.34231;9.65342;3
MAGN;15.973;21033.471;8.84239;28.79244;-5.28735;0
LIGH;15.980;21033.477;63.0;3
ACCE;15.982;21033.479;-1.41737;3.33273;9.60554;3
LIGH;15.988;21033.485;63.0;3
ACCE;15.993;21033.489;-1.41737;3.31358;9.64384;3
MAGN;15.993;21033.491;8.84239;28.79244;-5.28735;0
LIGH;16.000;21033.497;64.0;3
ACCE;16.002;21033.499;-1.47483;3.30400;9.56723;3
LIGH;16.010;21033.506;64.0;3
ACCE;16.012;21033.509;-1.47483;3.34231;9.65342;3
MAGN;16.013;21033.511;8.71263;29.02145;-5.57227;0
LIGH;16.020;21033.517;64.0;3
ACCE;16.022;21033.519;-1.48441;3.33273;9.64384;3
LIGH;16.028;21033.525;64.0;3
ACCE;16.034;21033.529;-1.48441;3.27527;9.73961;3
MAGN;16.035;21033.531;8.71263;29.02145;-5.57227;0
ACCE;16.043;21033.539;-1.44610;3.21781;9.63427;3
LIGH;16.044;21033.542;64.0;3
LIGH;16.048;21033.546;64.0;3
ACCE;16.052;21033.549;-1.43652;3.22738;9.73004;3
MAGN;16.053;21033.551;8.71263;29.02145;-5.57227;0
LIGH;16.060;21033.558;63.0;3
ACCE;16.062;21033.559;-1.45567;3.20823;9.70131;3
LIGH;16.068;21033.565;63.0;3
ACCE;16.073;21033.569;-1.50356;3.12204;9.73004;3
MAGN;16.073;21033.571;8.98419;29.02947;-5.36838;0
LIGH;16.080;21033.578;63.0;3
ACCE;16.082;21033.579;-1.42694;3.09331;9.68215;3
LIGH;16.088;21033.586;63.0;3
ACCE;16.092;21033.589;-1.39821;3.05500;9.71088;3
MAGN;16.093;21033.591;8.98419;29.02947;-5.36838;0
LIGH;16.100;21033.598;63.0;3
ACCE;16.102;21033.599;-1.38864;3.08373;9.60554;3
LIGH;16.108;21033.606;63.0;3
ACCE;16.112;21033.609;-1.44610;3.08373;9.57681;3
MAGN;16.113;21033.611;8.98419;29.02947;-5.36838;0
SOUN;16.115;347.89;0.01062;54.50
LIGH;16.119;21033.616;64.0;3
ACCE;16.122;21033.619;-1.42694;3.03585;9.50977;3
LIGH;16.128;21033.625;64.0;3
ACCE;16.133;21033.629;-1.35991;2.98796;9.52892;3
MAGN;16.133;21033.631;8.96550;28.87197;-5.94324;0
LIGH;16.140;21033.638;64.0;3
ACCE;16.142;21033.639;-1.31202;2.95923;9.39485;3
LIGH;16.148;21033.646;64.0;3
ACCE;16.152;21033.649;-1.29287;3.04542;9.43316;3
MAGN;16.153;21033.651;8.96550;28.87197;-5.94324;0
LIGH;16.161;21033.659;64.0;3
ACCE;16.162;21033.659;-1.34075;3.05500;9.39485;3
LIGH;16.171;21033.666;64.0;3
ACCE;16.173;21033.669;-1.35991;3.03585;9.48104;3
MAGN;16.174;21033.671;8.96550;28.87197;-5.94324;0
ACCE;16.184;21033.679;-1.45567;3.04542;9.42358;3
LIGH;16.185;21033.682;63.0;3
LIGH;16.188;21033.686;63.0;3
ACCE;16.193;21033.689;-1.37906;2.98796;9.53850;3
MAGN;16.194;21033.691;8.40457;28.63283;-6.83248;0
LIGH;16.201;21033.699;63.0;3
ACCE;16.202;21033.699;-1.41737;3.02627;9.44273;3
LIGH;16.208;21033.706;63.0;3
ACCE;16.212;21033.709;-1.44610;3.06458;9.51935;3
MAGN;16.214;21033.711;8.40457;28.63283;-6.83248;0
LIGH;16.221;21033.719;63.0;3
ACCE;16.222;21033.719;-1.53229;3.11246;9.43316;3
LIGH;16.228;21033.726;63.0;3
ACCE;16.233;21033.729;-1.45567;3.14119;9.50019;3
MAGN;16.234;21033.731;8.40457;28.63283;-6.83248;0
LIGH;16.241;21033.739;63.0;3
ACCE;16.242;21033.739;-1.41737;3.10289;9.41400;3
LIGH;16.248;21033.746;62.0;3
ACCE;16.252;21033.749;-1.44610;3.12204;9.47146;3
MAGN;16.254;21033.751;8.98150;29.12594;-5.92803;0
LIGH;16.261;21033.759;62.0;3
ACCE;16.262;21033.759;-1.49398;3.16992;9.46189;3
LIGH;16.268;21033.766;62.0;3
ACCE;16.272;21033.769;-1.53229;3.27527;9.52892;3
MAGN;16.274;21033.771;8.98150;29.12594;-5.92803;0
LIGH;16.278;21033.776;62.0;3
ACCE;16.282;21033.779;-1.54187;3.25611;9.49062;3
LIGH;16.288;21033.786;62.0;3
ACCE;16.292;21033.789;-1.54187;3.21781;9.55765;3
MAGN;16.293;21033.791;8.98150;29.12594;-5.92803;0
LIGH;16.301;21033.798;62.0;3
ACCE;16.302;21033.799;-1.57060;3.19865;9.54808;3
LIGH;16.308;21033.806;62.0;3
ACCE;16.312;21033.809;-1.56102;3.20823;9.57681;3
MAGN;16.313;21033.811;9.18054;29.15294;-5.84222;0
LIGH;16.321;21033.818;62.0;3
ACCE;16.322;21033.819;-1.57060;3.20823;9.49062;3
LIGH;16.328;21033.826;62.0;3
ACCE;16.332;21033.829;-1.56102;3.19865;9.54808;3
MAGN;16.333;21033.831;9.18054;29.15294;-5.84222;0
LIGH;16.342;21033.839;62.0;3
ACCE;16.343;21033.839;-1.58975;3.19865;9.54808;3
LIGH;16.348;21033.846;62.0;3
ACCE;16.352;21033.849;-1.58975;3.20823;9.67257;3
MAGN;16.353;21033.851;9.18054;29.15294;-5.84222;0
LIGH;16.361;21033.858;62.0;3
ACCE;16.362;21033.859;-1.58017;3.24654;9.65342;3
LIGH;16.368;21033.866;62.0;3
ACCE;16.372;21033.869;-1.55144;3.24654;9.67257;3
MAGN;16.373;21033.871;9.49380;28.93769;-6.19909;0
LIGH;16.378;21033.876;62.0;3
ACCE;16.382;21033.879;-1.51314;3.16992;9.54808;3
LIGH;16.391;21033.888;62.0;3
ACCE;16.392;21033.889;-1.48441;3.21781;9.57681;3
MAGN;16.393;21033.891;9.49380;28.93769;-6.19909;0
LIGH;16.398;21033.896;62.0;3
ACCE;16.402;21033.899;-1.49398;3.25611;9.49062;3
LIGH;16.411;21033.908;62.0;3
ACCE;16.412;21033.909;-1.49398;3.28484;9.53850;3
MAGN;16.413;21033.911;9.49380;28.93769;-6.19909;0
LIGH;16.418;21033.916;62.0;3
LIGH;16.431;21033.928;62.0;3
ACCE;16.432;21033.919;-1.51314;3.26569;9.47146;3
ACCE;16.435;21033.929;-1.51314;3.26569;9.47146;3
MAGN;16.435;21033.931;9.61784;28.13438;-6.22808;0
LIGH;16.441;21033.936;62.0;3
ACCE;16.443;21033.939;-1.52271;3.28484;9.35654;3
LIGH;16.449;21033.947;62.0;3
ACCE;16.452;21033.949;-1.55144;3.34231;9.36612;3
MAGN;16.454;21033.951;9.61784;28.13438;-6.22808;0
LIGH;16.458;21033.956;62.0;3
ACCE;16.462;21033.959;-1.51314;3.37104;9.27035;3
LIGH;16.471;21033.968;62.0;3
ACCE;16.473;21033.969;-1.50356;3.37104;9.29908;3
MAGN;16.474;21033.971;9.61784;28.13438;-6.22808;0
LIGH;16.478;21033.976;62.0;3
ACCE;16.482;21033.979;-1.50356;3.35188;9.26077;3
LIGH;16.491;21033.989;61.0;3
ACCE;16.492;21033.989;-1.45567;3.29442;9.29908;3
MAGN;16.494;21033.991;9.09120;28.72561;-6.26492;0
LIGH;16.498;21033.996;61.0;3
ACCE;16.502;21033.999;-1.40779;3.29442;9.23204;3
LIGH;16.511;21034.008;61.0;3
ACCE;16.512;21034.009;-1.39821;3.27527;9.33739;3
MAGN;16.513;21034.011;9.09120;28.72561;-6.26492;0
LIGH;16.518;21034.016;61.0;3
ACCE;16.522;21034.019;-1.43652;3.24654;9.27035;3
LIGH;16.531;21034.029;61.0;3
ACCE;16.532;21034.029;-1.46525;3.14119;9.42358;3
MAGN;16.534;21034.032;9.09120;28.72561;-6.26492;0
LIGH;16.538;21034.036;61.0;3
ACCE;16.542;21034.039;-1.51314;3.12204;9.34696;3
LIGH;16.552;21034.049;59.0;3
ACCE;16.553;21034.049;-1.49398;3.15077;9.42358;3
MAGN;16.554;21034.052;8.62129;28.56862;-6.23671;0
SOUN;16.556;499.28;0.01524;57.64
LIGH;16.561;21034.057;59.0;3
ACCE;16.562;21034.059;-1.41737;3.19865;9.40442;3
LIGH;16.571;21034.068;59.0;3
ACCE;16.572;21034.069;-1.35033;3.23696;9.29908;3
MAGN;16.573;21034.071;8.62129;28.56862;-6.23671;0
LIGH;16.578;21034.076;59.0;3
ACCE;16.582;21034.079;-1.37906;3.26569;9.18416;3
LIGH;16.592;21034.090;59.0;3
ACCE;16.594;21034.089;-1.37906;3.30400;9.27993;3
MAGN;16.597;21034.094;8.62129;28.56862;-6.23671;0
BLE4;16.598;2016;19;-87
BLE4;16.598;2016;20;-87
BLE4;16.599;2016;18;-89
BLE4;16.599;2016;8;-96
BLE4;16.599;2016;9;-97
BLE4;16.599;2016;10;-98
BLE4;16.600;2016;16;-99
LIGH;16.602;21034.099;59.0;3
ACCE;16.603;21034.099;-1.35991;3.29442;9.33739;3
LIGH;16.608;21034.106;59.0;3
ACCE;16.613;21034.109;-1.35033;3.23696;9.52892;3
MAGN;16.614;21034.111;8.33348;27.89912;-5.78483;0
LIGH;16.618;21034.116;59.0;3
ACCE;16.622;21034.119;-1.37906;3.27527;9.58638;3
LIGH;16.631;21034.128;59.0;3
ACCE;16.632;21034.129;-1.40779;3.28484;9.71088;3
MAGN;16.633;21034.131;8.33348;27.89912;-5.78483;0
LIGH;16.638;21034.136;59.0;3
ACCE;16.642;21034.139;-1.36948;3.31358;9.73961;3
LIGH;16.651;21034.148;59.0;3
ACCE;16.652;21034.149;-1.39821;3.39019;9.82580;3
MAGN;16.653;21034.151;8.33348;27.89912;-5.78483;0
LIGH;16.658;21034.156;59.0;3
ACCE;16.662;21034.159;-1.36948;3.40934;9.80665;3
ACCE;16.673;21034.169;-1.39821;3.39977;9.94073;3
LIGH;16.676;21034.174;58.0;3
MAGN;16.678;21034.176;8.00638;28.18198;-5.56396;0
LIGH;16.682;21034.179;59.0;3
ACCE;16.689;21034.179;-1.58975;3.37104;9.80665;3
LIGH;16.691;21034.189;59.0;3
ACCE;16.697;21034.189;-1.67594;3.40934;9.76834;3
MAGN;16.699;21034.196;8.00638;28.18198;-5.56396;0
ACCE;16.703;21034.199;-1.72383;3.37104;9.75877;3
LIGH;16.705;21034.202;59.0;3
LIGH;16.708;21034.206;59.0;3
ACCE;16.713;21034.209;-1.76213;3.33273;9.55765;3
MAGN;16.714;21034.211;8.00638;28.18198;-5.56396;0
LIGH;16.718;21034.216;59.0;3
ACCE;16.722;21034.219;-1.72383;3.30400;9.40442;3
LIGH;16.731;21034.228;59.0;3
ACCE;16.732;21034.229;-1.61848;3.36146;9.21289;3
MAGN;16.734;21034.231;8.40915;27.92526;-5.46759;0
LIGH;16.738;21034.235;59.0;3
ACCE;16.742;21034.239;-1.58017;3.37104;9.01178;3
LIGH;16.752;21034.249;59.0;3
ACCE;16.754;21034.249;-1.54187;3.36146;8.96389;3
MAGN;16.755;21034.252;8.40915;27.92526;-5.46759;0
LIGH;16.761;21034.258;59.0;3
ACCE;16.763;21034.259;-1.45567;3.25611;8.85855;3
LIGH;16.789;21034.269;59.0;3
ACCE;16.789;21034.269;-1.46525;3.23696;8.89685;3
MAGN;16.790;21034.272;8.40915;27.92526;-5.46759;0
LIGH;16.791;21034.279;59.0;3
ACCE;16.792;21034.279;-1.45567;3.21781;8.81066;3
ACCE;16.793;21034.289;-1.34075;3.16035;8.87770;3
GNSS;16.794;1490628698.000;40.313333;-3.483556;590.000;0.000;10.0;0.0;22;8
MAGN;16.798;21034.293;7.71698;27.74860;-5.57144;0
LIGH;16.799;21034.294;60.0;3
GNSS;16.799;1490628698.000;40.313333;-3.483556;590.000;0.000;10.0;0.0;22;8
LIGH;16.801;21034.298;61.0;3
ACCE;16.802;21034.299;-1.25456;3.15077;8.76278;3
LIGH;16.808;21034.306;61.0;3
ACCE;16.812;21034.309;-1.20668;3.16992;8.89685;3
MAGN;16.814;21034.311;7.71698;27.74860;-5.57144;0
LIGH;16.818;21034.316;61.0;3
ACCE;16.822;21034.319;-1.16837;3.11246;8.92558;3
LIGH;16.831;21034.328;61.0;3
ACCE;16.833;21034.329;-1.13964;3.11246;8.92558;3
MAGN;16.835;21034.332;7.71698;27.74860;-5.57144;0
LIGH;16.839;21034.336;61.0;3
ACCE;16.844;21034.339;-1.15879;3.16992;8.99262;3
ACCE;16.852;21034.349;-1.15879;3.20823;9.13627;3
MAGN;16.855;21034.352;7.46146;27.80714;-5.49746;0
LIGH;16.856;21034.353;60.0;3
LIGH;16.858;21034.356;65.0;3
ACCE;16.862;21034.359;-1.13964;3.19865;9.10754;3
LIGH;16.868;21034.366;65.0;3
ACCE;16.872;21034.369;-1.08218;3.21781;9.17458;3
MAGN;16.874;21034.371;7.46146;27.80714;-5.49746;0
LIGH;16.878;21034.376;65.0;3
ACCE;16.882;21034.379;-1.16837;3.40934;9.29908;3
LIGH;16.891;21034.388;65.0;3
ACCE;16.892;21034.389;-1.13964;3.41892;9.45231;3
MAGN;16.893;21034.391;7.46146;27.80714;-5.49746;0
LIGH;16.898;21034.396;65.0;3
ACCE;16.902;21034.399;-1.13964;3.29442;9.38527;3
LIGH;16.911;21034.408;65.0;3
ACCE;16.912;21034.409;-1.24498;3.27527;9.42358;3
MAGN;16.914;21034.411;7.55552;28.57640;-5.25276;0
LIGH;16.918;21034.416;65.0;3
ACCE;16.922;21034.419;-1.26414;3.16992;9.40442;3
LIGH;16.928;21034.426;65.0;3
ACCE;16.933;21034.429;-1.25456;3.12204;9.56723;3
MAGN;16.934;21034.431;7.55552;28.57640;-5.25276;0
LIGH;16.938;21034.436;65.0;3
ACCE;16.942;21034.439;-1.33118;3.14119;9.62469;3
LIGH;16.961;21034.448;65.0;3
ACCE;16.966;21034.449;-1.71425;3.48596;9.77792;3
MAGN;16.967;21034.451;7.55552;28.57640;-5.25276;0
LIGH;16.967;21034.456;65.0;3
ACCE;16.967;21034.459;-1.63763;3.58173;9.66300;3
LIGH;16.971;21034.469;65.0;3
ACCE;16.972;21034.469;-1.36948;3.56257;9.71088;3
MAGN;16.974;21034.471;7.63239;28.36127;-5.30386;0
LIGH;16.978;21034.476;66.0;3
ACCE;16.982;21034.479;-1.21625;3.61046;9.51935;3
LIGH;16.991;21034.488;59.0;3
ACCE;16.992;21034.489;-1.21625;3.76368;9.53850;3
MAGN;16.993;21034.491;7.63239;28.36127;-5.30386;0
LIGH;16.998;21034.496;59.0;3
ACCE;17.002;21034.499;-1.33118;3.75411;9.56723;3
LIGH;17.011;21034.509;59.0;3
ACCE;17.013;21034.509;-1.44610;3.70622;9.76834;3
MAGN;17.014;21034.511;7.63239;28.36127;-5.30386;0
LIGH;17.018;21034.516;59.0;3
ACCE;17.022;21034.519;-1.55144;3.61046;9.90242;3
LIGH;17.028;21034.526;59.0;3
ACCE;17.036;21034.529;-1.78129;3.49553;10.21845;3
MAGN;17.041;21034.533;7.47899;28.12265;-5.35409;0
LIGH;17.042;21034.537;59.0;3
ACCE;17.042;21034.539;-1.83875;3.61046;10.34295;3
LIGH;17.048;21034.546;61.0;3
ACCE;17.052;21034.549;-1.83875;3.78284;10.60153;3
MAGN;17.054;21034.551;7.47899;28.12265;-5.35409;0
LIGH;17.061;21034.559;61.0;3
ACCE;17.062;21034.559;-1.82917;3.89776;10.82179;3
LIGH;17.068;21034.566;61.0;3
ACCE;17.073;21034.569;-2.03986;4.12760;11.60709;3
MAGN;17.074;21034.571;7.47899;28.12265;-5.35409;0
ACCE;17.083;21034.579;-2.48997;4.36702;11.53048;3
LIGH;17.084;21034.581;61.0;3
LIGH;17.088;21034.586;61.0;3
ACCE;17.093;21034.589;-2.75812;4.52025;11.30063;3
MAGN;17.094;21034.591;6.85281;27.51669;-5.86015;0
LIGH;17.098;21034.596;61.0;3
ACCE;17.102;21034.599;-2.65278;4.48195;11.15698;3
SOUN;17.107;278.40;0.00850;52.56
LIGH;17.111;21034.606;56.0;3
ACCE;17.112;21034.609;-2.29843;4.65433;10.01734;3
MAGN;17.114;21034.611;6.85281;27.51669;-5.86015;0
LIGH;17.121;21034.619;56.0;3
ACCE;17.122;21034.619;-2.10690;4.77883;9.49062;3
LIGH;17.128;21034.626;56.0;3
ACCE;17.133;21034.629;-2.09732;4.89375;9.57681;3
MAGN;17.134;21034.631;6.85281;27.51669;-5.86015;0
LIGH;17.141;21034.638;56.0;3
ACCE;17.142;21034.639;-2.22182;4.82671;9.19373;3
LIGH;17.148;21034.646;56.0;3
ACCE;17.153;21034.649;-2.17394;4.61602;9.28950;3
MAGN;17.154;21034.651;6.82536;26.26020;-5.58376;0
LIGH;17.161;21034.658;56.0;3
ACCE;17.162;21034.659;-2.04944;4.38618;9.16500;3
LIGH;17.168;21034.666;44.0;3
ACCE;17.173;21034.669;-1.89621;4.11803;9.27035;3
MAGN;17.174;21034.671;6.82536;26.26020;-5.58376;0
LIGH;17.181;21034.678;44.0;3
ACCE;17.182;21034.679;-1.80044;3.75411;9.15543;3
LIGH;17.188;21034.686;44.0;3
ACCE;17.193;21034.689;-1.73340;3.70622;9.07881;3
MAGN;17.196;21034.691;6.82536;26.26020;-5.58376;0
LIGH;17.207;21034.699;44.0;3
ACCE;17.208;21034.699;-1.66636;3.73495;8.88728;3
ACCE;17.213;21034.709;-1.60890;3.72538;8.79151;3
LIGH;17.215;21034.713;44.0;3
MAGN;17.216;21034.713;6.33099;25.74679;-5.71345;0
LIGH;17.221;21034.719;44.0;3
ACCE;17.222;21034.719;-1.48441;3.60088;8.30309;3
LIGH;17.228;21034.726;41.0;3
ACCE;17.232;21034.729;-1.45567;3.51469;8.24563;3
MAGN;17.234;21034.731;6.33099;25.74679;-5.71345;0
LIGH;17.241;21034.738;41.0;3
ACCE;17.242;21034.739;-1.44610;3.48596;8.09240;3
LIGH;17.248;21034.746;41.0;3
ACCE;17.252;21034.749;-1.48441;3.53384;8.01579;3
MAGN;17.253;21034.751;6.33099;25.74679;-5.71345;0
LIGH;17.258;21034.756;41.0;3
ACCE;17.262;21034.759;-1.51314;3.52426;7.79552;3
LIGH;17.270;21034.767;41.0;3
ACCE;17.273;21034.769;-1.42694;3.47638;7.76679;3
MAGN;17.274;21034.771;6.03657;24.48326;-5.90937;0
LIGH;17.281;21034.778;41.0;3
ACCE;17.282;21034.779;-1.35033;3.39977;7.67102;3
LIGH;17.288;21034.786;43.0;3
ACCE;17.292;21034.789;-1.31202;3.36146;7.78594;3
MAGN;17.293;21034.791;6.03657;24.48326;-5.90937;0
LIGH;17.301;21034.798;37.0;3
ACCE;17.302;21034.799;-1.53229;3.32315;7.95833;3
LIGH;17.308;21034.806;37.0;3
ACCE;17.313;21034.809;-1.53229;3.26569;8.13071;3
MAGN;17.314;21034.811;6.03657;24.48326;-5.90937;0
LIGH;17.321;21034.818;37.0;3
ACCE;17.322;21034.819;-1.57060;3.25611;8.21690;3
LIGH;17.328;21034.825;37.0;3
ACCE;17.333;21034.829;-1.66636;3.15077;8.60955;3
MAGN;17.334;21034.831;5.70746;24.15021;-6.44854;0
LIGH;17.341;21034.838;37.0;3
ACCE;17.342;21034.839;-1.67594;3.05500;8.59040;3
LIGH;17.348;21034.846;37.0;3
ACCE;17.352;21034.849;-1.61848;2.98796;8.73405;3
MAGN;17.353;21034.851;5.70746;24.15021;-6.44854;0
ACCE;17.362;21034.859;-1.62806;3.00712;8.79151;3
LIGH;17.363;21034.861;36.0;3
LIGH;17.369;21034.866;36.0;3
MAGN;17.373;21034.870;5.70746;24.15021;-6.44854;0
LIGH;17.381;21034.878;36.0;3
ACCE;17.382;21034.869;-1.43652;3.08373;8.84897;3
ACCE;17.382;21034.879;-1.43652;3.08373;8.84897;3
LIGH;17.388;21034.886;36.0;3
ACCE;17.392;21034.889;-1.47483;3.18908;8.94474;3
MAGN;17.393;21034.891;5.53355;24.05147;-6.37238;0
LIGH;17.401;21034.898;36.0;3
ACCE;17.402;21034.899;-1.50356;3.28484;8.95431;3
LIGH;17.408;21034.906;36.0;3
ACCE;17.412;21034.909;-1.42694;3.30400;9.05966;3
MAGN;17.413;21034.911;5.53355;24.05147;-6.37238;0
LIGH;17.418;21034.916;40.0;3
ACCE;17.422;21034.919;-1.43652;3.34231;9.03093;3
LIGH;17.428;21034.926;40.0;3
ACCE;17.432;21034.929;-1.52271;3.41892;9.20331;3
MAGN;17.433;21034.931;5.53355;24.05147;-6.37238;0
LIGH;17.440;21034.938;40.0;3
ACCE;17.442;21034.939;-1.61848;3.50511;9.24162;3
LIGH;17.448;21034.946;40.0;3
ACCE;17.452;21034.949;-1.58975;3.44765;9.36612;3
MAGN;17.456;21034.954;5.64753;24.21087;-6.47554;0
LIGH;17.465;21034.957;40.0;3
ACCE;17.465;21034.959;-1.63763;3.45723;9.27035;3
LIGH;17.471;21034.967;40.0;3
WIFI;17.471;21034.859;test-CAR;00:0b:86:27:36:c2;-62
WIFI;17.471;21034.859;portal-csic;00:0b:86:27:36:c1;-62
WIFI;17.471;21034.859;test-CAR;00:0b:86:27:32:e2;-82
WIFI;17.471;21034.859;portal-csic;00:0b:86:27:32:e1;-82
WIFI;17.471;21034.859;eduroam;00:0b:86:27:37:b0;-86
WIFI;17.471;21034.859;portal-csic;00:0b:86:27:37:b1;-85
WIFI;17.471;21034.859;eduroam;00:0b:86:27:32:e0;-82
WIFI;17.471;21034.859;eduroam;00:0b:86:27:36:c0;-62
WIFI;17.471;21034.859;eduroam;00:0b:86:27:3e:d0;-89
WIFI;17.471;21034.859;SMC_LOPSI;00:13:f7:80:98:e4;-72
WIFI;17.471;21034.859;cochera;b8:a3:86:65:e3:29;-82
WIFI;17.471;21034.859;test-CAR;00:0b:86:27:37:b2;-86
WIFI;17.471;21034.859;portal-csic;00:0b:86:27:3e:d1;-88
WIFI;17.471;21034.859;test-CAR;00:0b:86:27:3e:d2;-88
WIFI;17.471;21034.859;test-CAR;00:0b:86:27:45:b2;-89
WIFI;17.471;21034.859;test-CAR;00:0b:86:27:3e:82;-87
WIFI;17.471;21034.859;eduroam;00:0b:86:27:45:b0;-91
WIFI;17.471;21034.859;portal-csic;00:0b:86:27:45:b1;-89
WIFI;17.471;21034.859;eduroam;00:0b:86:27:3e:80;-88
WIFI;17.471;21034.859;WLAN_3F;e0:91:53:1b:36:f3;-88
WIFI;17.471;21034.859;portal-csic;00:0b:86:27:3e:81;-89
ACCE;17.488;21034.969;-1.64721;3.48596;9.27993;3
MAGN;17.488;21034.977;5.64753;24.21087;-6.47554;0
ACCE;17.488;21034.979;-1.66636;3.68707;9.21289;3
LIGH;17.489;21034.982;44.0;3
LIGH;17.489;21034.986;44.0;3
ACCE;17.493;21034.989;-1.61848;3.75411;9.29908;3
MAGN;17.494;21034.991;5.64753;24.21087;-6.47554;0
LIGH;17.500;21034.998;44.0;3
ACCE;17.502;21034.999;-1.62806;3.72538;9.27035;3
LIGH;17.508;21035.005;44.0;3
ACCE;17.513;21035.009;-1.65679;3.72538;9.33739;3
MAGN;17.514;21035.011;5.34584;24.98640;-6.59154;0
LIGH;17.520;21035.018;44.0;3
ACCE;17.522;21035.019;-1.65679;3.72538;9.35654;3
LIGH;17.528;21035.025;44.0;3
ACCE;17.532;21035.029;-1.65679;3.85945;9.43316;3
MAGN;17.533;21035.031;5.34584;24.98640;-6.59154;0
LIGH;17.540;21035.038;46.0;3
ACCE;17.542;21035.039;-1.65679;3.88818;9.30866;3
LIGH;17.548;21035.046;46.0;3
SOUN;17.548;410.14;0.01252;55.93
ACCE;17.553;21035.049;-1.64721;3.88818;9.34696;3
MAGN;17.554;21035.051;5.34584;24.98640;-6.59154;0
LIGH;17.561;21035.058;46.0;3
ACCE;17.562;21035.059;-1.82917;3.91691;9.34696;3
LIGH;17.568;21035.066;46.0;3
ACCE;17.573;21035.069;-1.91536;3.91691;9.48104;3
MAGN;17.574;21035.071;4.77170;25.72697;-6.07688;0
LIGH;17.578;21035.076;46.0;3
ACCE;17.582;21035.079;-1.99198;3.94564;9.39485;3
LIGH;17.588;21035.085;46.0;3
ACCE;17.592;21035.089;-2.00155;3.87861;9.51935;3
BLE4;17.593;2016;19;-85
BLE4;17.593;2016;20;-87
BLE4;17.593;2016;18;-88
BLE4;17.593;2016;8;-96
BLE4;17.594;2016;9;-97
BLE4;17.594;2016;10;-98
BLE4;17.594;2016;16;-99
MAGN;17.596;21035.091;4.77170;25.72697;-6.07688;0
LIGH;17.601;21035.098;49.0;3
ACCE;17.605;21035.099;-2.07817;3.85945;9.44273;3
LIGH;17.609;21035.106;49.0;3
ACCE;17.613;21035.109;-2.07817;3.89776;9.55765;3
MAGN;17.614;21035.111;4.77170;25.72697;-6.07688;0
LIGH;17.621;21035.119;49.0;3
ACCE;17.622;21035.119;-2.05901;3.97437;9.52892;3
LIGH;17.628;21035.126;49.0;3
ACCE;17.632;21035.129;-2.07817;3.95522;9.55765;3
MAGN;17.634;21035.131;4.69135;25.82127;-6.28680;0
LIGH;17.640;21035.138;49.0;3
ACCE;17.642;21035.139;-2.22182;3.84988;9.39485;3
LIGH;17.648;21035.146;49.0;3
ACCE;17.652;21035.149;-2.28886;3.86903;9.49062;3
MAGN;17.653;21035.151;4.69135;25.82127;-6.28680;0
LIGH;17.658;21035.156;49.0;3
ACCE;17.662;21035.159;-2.31759;3.85945;9.37569;3
LIGH;17.670;21035.168;50.0;3
ACCE;17.672;21035.169;-2.32716;3.83072;9.30866;3
MAGN;17.673;21035.171;4.69135;25.82127;-6.28680;0
LIGH;17.678;21035.176;50.0;3
ACCE;17.682;21035.179;-2.35589;3.92649;9.22246;3
LIGH;17.691;21035.188;50.0;3
ACCE;17.692;21035.189;-2.36547;3.91691;9.28950;3
MAGN;17.694;21035.191;4.68908;26.82660;-6.54993;0
LIGH;17.698;21035.196;50.0;3
ACCE;17.702;21035.199;-2.37505;3.91691;9.17458;3
LIGH;17.711;21035.208;50.0;3
ACCE;17.712;21035.209;-2.31759;3.90734;9.20331;3
MAGN;17.716;21035.211;4.68908;26.82660;-6.54993;0
LIGH;17.719;21035.216;50.0;3
ACCE;17.734;21035.219;-2.18351;3.88818;9.13627;3
LIGH;17.735;21035.229;52.0;3
ACCE;17.735;21035.229;-2.10690;3.85945;9.13627;3
MAGN;17.736;21035.232;4.68908;26.82660;-6.54993;0
LIGH;17.740;21035.238;52.0;3
ACCE;17.745;21035.239;-2.07817;3.84988;9.00220;3
LIGH;17.748;21035.246;52.0;3
ACCE;17.752;21035.249;-2.06859;3.82115;9.08839;3
MAGN;17.754;21035.251;4.26214;26.89426;-6.06702;0
LIGH;17.758;21035.256;52.0;3
ACCE;17.762;21035.259;-2.01113;3.77326;9.02135;3
LIGH;17.785;21035.267;52.0;3
ACCE;17.787;21035.269;-1.99198;3.73495;9.11712;3
MAGN;17.787;21035.275;4.26214;26.89426;-6.06702;0
LIGH;17.788;21035.279;51.0;3
ACCE;17.788;21035.279;-1.99198;3.67749;9.09797;3
GNSS;17.788;1490628699.000;40.313333;-3.483556;590.000;0.000;10.0;0.0;22;8
ACCE;17.797;21035.289;-2.07817;3.65834;9.22246;3
LIGH;17.799;21035.295;54.0;3
MAGN;17.799;21035.296;4.26214;26.89426;-6.06702;0
GNSS;17.800;1490628699.000;40.313333;-3.483556;590.000;0.000;10.0;0.0;22;8
ACCE;17.803;21035.299;-2.04944;3.62961;9.10754;3
LIGH;17.804;21035.301;54.0;3
LIGH;17.811;21035.308;54.0;3
ACCE;17.812;21035.309;-2.01113;3.54342;9.23204;3
MAGN;17.814;21035.312;4.00616;26.51843;-5.56421;0
LIGH;17.819;21035.317;54.0;3
ACCE;17.823;21035.319;-1.95367;3.46680;9.33739;3
LIGH;17.830;21035.327;54.0;3
ACCE;17.834;21035.329;-1.76213;3.47638;9.36612;3
MAGN;17.835;21035.332;4.00616;26.51843;-5.56421;0
LIGH;17.840;21035.337;54.0;3
ACCE;17.843;21035.339;-1.74298;3.39019;9.37569;3
LIGH;17.850;21035.348;57.0;3
ACCE;17.852;21035.349;-1.77171;3.34231;9.50019;3
MAGN;17.853;21035.351;4.00616;26.51843;-5.56421;0
LIGH;17.858;21035.356;57.0;3
ACCE;17.862;21035.359;-1.76213;3.29442;9.40442;3
LIGH;17.870;21035.368;57.0;3
ACCE;17.872;21035.369;-1.77171;3.21781;9.68215;3
MAGN;17.873;21035.371;3.93472;26.67152;-6.26117;0
LIGH;17.878;21035.375;57.0;3
ACCE;17.882;21035.379;-1.79086;3.20823;9.64384;3
LIGH;17.890;21035.388;57.0;3
ACCE;17.893;21035.389;-1.87705;3.21781;9.63427;3
MAGN;17.893;21035.391;3.93472;26.67152;-6.26117;0
LIGH;17.898;21035.395;57.0;3
ACCE;17.902;21035.399;-1.96325;3.39019;9.67257;3
LIGH;17.908;21035.406;60.0;3
ACCE;17.913;21035.409;-1.87705;3.33273;9.67257;3
MAGN;17.914;21035.411;3.93472;26.67152;-6.26117;0
LIGH;17.918;21035.415;60.0;3
ACCE;17.922;21035.419;-1.85790;3.24654;9.53850;3
LIGH;17.930;21035.428;60.0;3
ACCE;17.932;21035.429;-1.91536;3.22738;9.60554;3
MAGN;17.933;21035.431;3.48034;26.93744;-5.95156;0
LIGH;17.938;21035.435;60.0;3
ACCE;17.942;21035.439;-2.03028;3.35188;9.62469;3
LIGH;17.951;21035.448;60.0;3
ACCE;17.952;21035.449;-2.29843;3.43807;9.71088;3
MAGN;17.953;21035.451;3.48034;26.93744;-5.95156;0
LIGH;17.958;21035.456;60.0;3
ACCE;17.962;21035.459;-2.27928;3.39019;9.55765;3
LIGH;17.970;21035.468;62.0;3
ACCE;17.973;21035.469;-2.25055;3.38061;9.54808;3
MAGN;17.976;21035.471;3.48034;26.93744;-5.95156;0
LIGH;17.978;21035.476;62.0;3
ACCE;17.982;21035.479;-2.26970;3.42850;9.39485;3
LIGH;17.991;21035.487;62.0;3
ACCE;17.992;21035.489;-2.29843;3.41892;9.44273;3
MAGN;18.000;21035.498;3.40543;26.70074;-5.71004;0
ACCE;18.002;21035.499;-2.29843;3.39019;9.34696;3
LIGH;18.004;21035.501;62.0;3
LIGH;18.011;21035.508;62.0;3
ACCE;18.012;21035.509;-2.25055;3.32315;9.27993;3
MAGN;18.013;21035.511;3.40543;26.70074;-5.71004;0
LIGH;18.019;21035.517;62.0;3
ACCE;18.022;21035.519;-2.11647;3.27527;9.29908;3
LIGH;18.031;21035.528;62.0;3
ACCE;18.032;21035.529;-2.03986;3.22738;9.34696;3
MAGN;18.037;21035.531;3.40543;26.70074;-5.71004;0
LIGH;18.038;21035.536;62.0;3
ACCE;18.042;21035.539;-1.96325;3.21781;9.24162;3
LIGH;18.051;21035.548;62.0;3
ACCE;18.052;21035.549;-1.93451;3.18908;9.16500;3
MAGN;18.054;21035.551;2.86883;26.96945;-6.50190;0
LIGH;18.058;21035.556;62.0;3
ACCE;18.062;21035.559;-1.85790;3.22738;9.03093;3
LIGH;18.068;21035.566;62.0;3
ACCE;18.073;21035.569;-1.85790;3.19865;9.08839;3
MAGN;18.074;21035.571;2.86883;26.96945;-6.50190;0
LIGH;18.078;21035.576;62.0;3
ACCE;18.082;21035.579;-1.87705;3.16035;8.91601;3
LIGH;18.091;21035.589;60.0;3
ACCE;18.092;21035.589;-1.88663;3.14119;8.88728;3
MAGN;18.094;21035.591;2.86883;26.96945;-6.50190;0
LIGH;18.098;21035.596;64.0;3
SOUN;18.099;284.16;0.00867;52.74
ACCE;18.103;21035.599;-1.70467;3.04542;8.81066;3
LIGH;18.111;21035.609;64.0;3
ACCE;18.112;21035.609;-1.62806;3.03585;8.79151;3
MAGN;18.114;21035.611;2.36086;27.58161;-6.08434;0
LIGH;18.118;21035.616;64.0;3
ACCE;18.122;21035.619;-1.58017;3.10289;8.75320;3
LIGH;18.131;21035.629;64.0;3
ACCE;18.132;21035.629;-1.60890;3.11246;8.86812;3
MAGN;18.134;21035.631;2.36086;27.58161;-6.08434;0
LIGH;18.138;21035.636;64.0;3
ACCE;18.142;21035.639;-1.52271;3.15077;9.03093;3
LIGH;18.151;21035.648;64.0;3
ACCE;18.152;21035.649;-1.41737;3.09331;9.28950;3
MAGN;18.154;21035.651;2.36086;27.58161;-6.08434;0
LIGH;18.158;21035.656;67.0;3
ACCE;18.162;21035.659;-1.42694;3.00712;9.53850;3
LIGH;18.171;21035.669;67.0;3
ACCE;18.172;21035.669;-1.66636;2.87304;9.65342;3
MAGN;18.174;21035.671;2.09901;27.92741;-5.77045;0
LIGH;18.178;21035.676;67.0;3
ACCE;18.182;21035.679;-1.75256;2.83473;9.70131;3
LIGH;18.191;21035.689;67.0;3
ACCE;18.192;21035.689;-1.76213;2.79643;9.77792;3
MAGN;18.194;21035.691;2.09901;27.92741;-5.77045;0
LIGH;18.198;21035.696;67.0;3
ACCE;18.202;21035.699;-1.82917;2.79643;9.67257;3
LIGH;18.211;21035.709;67.0;3
ACCE;18.212;21035.709;-1.96325;2.77727;9.68215;3
MAGN;18.214;21035.711;2.09901;27.92741;-5.77045;0
LIGH;18.218;21035.716;75.0;3
ACCE;18.222;21035.719;-1.94409;2.79643;9.60554;3
LIGH;18.228;21035.726;75.0;3
ACCE;18.233;21035.729;-1.91536;2.79643;9.67257;3
MAGN;18.236;21035.731;1.59854;27.74992;-5.80752;0
LIGH;18.239;21035.736;75.0;3
ACCE;18.242;21035.739;-1.87705;2.82516;9.59596;3
LIGH;18.257;21035.749;75.0;3
ACCE;18.258;21035.749;-1.81002;2.97839;9.59596;3
MAGN;18.258;21035.753;1.59854;27.74992;-5.80752;0
ACCE;18.262;21035.759;-1.76213;3.05500;9.51935;3
LIGH;18.268;21035.765;75.0;3
ACCE;18.273;21035.769;-1.71425;3.11246;9.56723;3
MAGN;18.274;21035.772;1.59854;27.74992;-5.80752;0
LIGH;18.275;21035.773;73.0;3
LIGH;18.279;21035.776;78.0;3
ACCE;18.282;21035.779;-1.69509;3.12204;9.60554;3
LIGH;18.291;21035.789;78.0;3
ACCE;18.292;21035.789;-1.67594;3.04542;9.62469;3
MAGN;18.294;21035.791;1.46320;27.61576;-5.47088;0
LIGH;18.298;21035.796;78.0;3
ACCE;18.302;21035.799;-1.65679;3.03585;9.58638;3
LIGH;18.308;21035.806;78.0;3
ACCE;18.312;21035.809;-1.69509;3.07416;9.74919;3
MAGN;18.314;21035.811;1.46320;27.61576;-5.47088;0
LIGH;18.321;21035.819;78.0;3
ACCE;18.322;21035.819;-1.79086;3.13162;9.80665;3
LIGH;18.328;21035.826;78.0;3
ACCE;18.332;21035.829;-1.83875;3.07416;9.86411;3
MAGN;18.334;21035.831;1.46320;27.61576;-5.47088;0
LIGH;18.341;21035.839;83.0;3
ACCE;18.342;21035.839;-1.79086;2.98796;9.72046;3
LIGH;18.348;21035.846;83.0;3
ACCE;18.352;21035.849;-1.72383;2.93050;9.66300;3
MAGN;18.354;21035.851;1.08604;28.22146;-5.07393;0
LIGH;18.361;21035.859;83.0;3
ACCE;18.362;21035.859;-1.75256;2.94966;9.60554;3
LIGH;18.369;21035.866;83.0;3
ACCE;18.373;21035.869;-1.79086;3.10289;9.29908;3
MAGN;18.374;21035.871;1.08604;28.22146;-5.07393;0
LIGH;18.381;21035.879;83.0;3
ACCE;18.382;21035.879;-1.59933;3.05500;9.09797;3
LIGH;18.388;21035.886;83.0;3
ACCE;18.392;21035.889;-1.42694;2.99754;9.03093;3
MAGN;18.393;21035.891;1.08604;28.22146;-5.07393;0
LIGH;18.398;21035.896;83.0;3
ACCE;18.402;21035.899;-1.33118;3.01669;8.86812;3
LIGH;18.408;21035.906;84.0;3
ACCE;18.413;21035.909;-1.28329;2.94008;8.99262;3
MAGN;18.414;21035.911;1.01457;28.25962;-5.05469;0
LIGH;18.421;21035.919;84.0;3
ACCE;18.422;21035.919;-1.20668;2.83473;8.99262;3
LIGH;18.428;21035.926;84.0;3
ACCE;18.433;21035.929;-1.17795;2.75812;9.05008;3
MAGN;18.434;21035.931;1.01457;28.25962;-5.05469;0
LIGH;18.441;21035.939;84.0;3
ACCE;18.442;21035.939;-1.27372;2.70066;9.17458;3
LIGH;18.448;21035.946;84.0;3
ACCE;18.452;21035.949;-1.28329;2.64320;9.44273;3
MAGN;18.453;21035.951;1.01457;28.25962;-5.05469;0
LIGH;18.461;21035.959;83.0;3
ACCE;18.462;21035.959;-1.30245;2.53785;9.38527;3
LIGH;18.468;21035.966;91.0;3
ACCE;18.472;21035.969;-1.37906;2.49955;9.46189;3
MAGN;18.473;21035.971;0.08986;28.90606;-4.88290;0
LIGH;18.481;21035.979;91.0;3
ACCE;18.482;21035.979;-1.49398;2.54743;9.44273;3
LIGH;18.488;21035.986;91.0;3
ACCE;18.493;21035.989;-1.52271;2.57616;9.52892;3
MAGN;18.496;21035.991;0.08986;28.90606;-4.88290;0
ACCE;18.507;21035.999;-1.50356;2.58574;9.40442;3
LIGH;18.509;21036.001;91.0;3
LIGH;18.511;21036.008;91.0;3
ACCE;18.512;21036.009;-1.38864;2.53785;9.34696;3
MAGN;18.514;21036.011;0.08986;28.90606;-4.88290;0
ACCE;18.522;21036.019;-1.11091;2.58574;9.19373;3
LIGH;18.523;21036.021;90.0;3
LIGH;18.528;21036.026;99.0;3
ACCE;18.532;21036.029;-0.85234;2.63362;9.33739;3
MAGN;18.533;21036.031;-0.60325;28.28286;-5.11736;0
SOUN;18.540;393.10;0.01200;55.56
ACCE;18.544;21036.039;-0.88107;2.57616;9.47146;3
LIGH;18.545;21036.042;99.0;3
LIGH;18.548;21036.046;99.0;3
ACCE;18.552;21036.049;-0.99599;2.51870;9.53850;3
MAGN;18.554;21036.052;-0.60325;28.28286;-5.11736;0
LIGH;18.558;21036.056;99.0;3
ACCE;18.565;21036.059;-1.09176;2.40378;9.83538;3
LIGH;18.568;21036.066;99.0;3
ACCE;18.572;21036.069;-1.06303;2.32716;9.81623;3
MAGN;18.574;21036.071;-0.60325;28.28286;-5.11736;0
LIGH;18.580;21036.077;99.0;3
ACCE;18.582;21036.079;-0.88107;2.33674;9.76834;3
LIGH;18.588;21036.086;111.0;3
ACCE;18.593;21036.089;-0.82361;2.27928;9.70131;3
MAGN;18.594;21036.091;-1.37714;28.72124;-4.93579;0
BLE4;18.595;2016;19;-86
BLE4;18.595;2016;20;-87
BLE4;18.595;2016;18;-88
BLE4;18.595;2016;8;-96
BLE4;18.595;2016;16;-97
BLE4;18.595;2016;9;-97
BLE4;18.596;2016;10;-98
LIGH;18.601;21036.099;111.0;3
ACCE;18.602;21036.099;-0.77572;2.27928;9.71088;3
LIGH;18.608;21036.106;111.0;3
ACCE;18.613;21036.109;-0.70868;2.17394;9.80665;3
MAGN;18.614;21036.111;-1.37714;28.72124;-4.93579;0
LIGH;18.621;21036.119;111.0;3
ACCE;18.622;21036.119;-0.71826;2.28886;9.64384;3
LIGH;18.628;21036.126;111.0;3
ACCE;18.632;21036.129;-0.39265;2.23140;9.81623;3
MAGN;18.633;21036.131;-1.37714;28.72124;-4.93579;0
LIGH;18.641;21036.139;111.0;3
ACCE;18.642;21036.139;-0.31603;2.33674;9.70131;3
LIGH;18.648;21036.146;122.0;3
ACCE;18.652;21036.149;-0.25857;2.29843;9.85453;3
MAGN;18.653;21036.151;-1.97802;29.32211;-4.61608;0
LIGH;18.661;21036.159;122.0;3
ACCE;18.662;21036.159;-0.25857;2.29843;9.96946;3
LIGH;18.668;21036.166;122.0;3
ACCE;18.672;21036.169;-0.29688;2.41336;10.35253;3
MAGN;18.673;21036.171;-1.97802;29.32211;-4.61608;0
LIGH;18.681;21036.179;122.0;3
ACCE;18.682;21036.179;-0.25857;2.43251;10.35253;3
LIGH;18.688;21036.186;122.0;3
ACCE;18.693;21036.189;-0.22027;2.38462;10.47703;3
MAGN;18.694;21036.191;-1.97802;29.32211;-4.61608;0
LIGH;18.701;21036.199;122.0;3
ACCE;18.702;21036.199;-0.25857;2.44209;10.43872;3
LIGH;18.708;21036.206;119.0;3
ACCE;18.712;21036.209;-0.45969;2.53785;10.58237;3
MAGN;18.713;21036.211;-2.61264;30.17557;-4.48679;0
LIGH;18.718;21036.216;125.0;3
ACCE;18.722;21036.219;-0.64165;2.62405;10.42914;3
LIGH;18.728;21036.226;125.0;3
ACCE;18.732;21036.229;-0.66080;2.69108;10.46745;3
MAGN;18.733;21036.231;-2.61264;30.17557;-4.48679;0
LIGH;18.741;21036.239;125.0;3
ACCE;18.742;21036.239;-0.56503;2.68151;10.43872;3
LIGH;18.748;21036.246;125.0;3
ACCE;18.752;21036.249;-0.40223;2.75812;10.30464;3
MAGN;18.755;21036.251;-2.61264;30.17557;-4.48679;0
LIGH;18.761;21036.259;125.0;3
ACCE;18.763;21036.259;-0.33519;2.83473;10.24718;3
LIGH;18.786;21036.267;125.0;3
ACCE;18.790;21036.269;-0.27773;2.86347;10.27591;3
MAGN;18.791;21036.273;-2.75334;30.68757;-4.43479;0
LIGH;18.792;21036.280;124.0;3
ACCE;18.793;21036.279;0.01915;2.80600;10.15141;3
LIGH;18.793;21036.288;124.0;3
ACCE;18.794;21036.289;0.02873;2.86347;10.31422;3
MAGN;18.806;21036.292;-2.75334;30.68757;-4.43479;0
LIGH;18.808;21036.302;124.0;3
GNSS;18.809;1490628700.000;40.313333;-3.483556;590.000;0.000;10.0;0.0;22;6
ACCE;18.815;21036.299;0.02873;2.81558;10.62068;3
ACCE;18.816;21036.309;0.02873;2.81558;10.62068;3
MAGN;18.817;21036.313;-2.75334;30.68757;-4.43479;0
GNSS;18.820;1490628700.000;40.313333;-3.483556;590.000;0.000;10.0;0.0;22;6
ACCE;18.823;21036.319;-0.01915;2.55701;10.70687;3
LIGH;18.825;21036.322;124.0;3
LIGH;18.828;21036.326;124.0;3
ACCE;18.846;21036.329;-0.00958;2.47082;10.77391;3
LIGH;18.848;21036.333;124.0;3
MAGN;18.849;21036.333;-2.97900;30.35050;-4.55793;0
LIGH;18.850;21036.337;126.0;3
ACCE;18.852;21036.339;-0.03831;2.43251;10.68772;3
ACCE;18.853;21036.349;-0.06704;2.39420;10.69729;3
LIGH;18.854;21036.351;126.0;3
MAGN;18.856;21036.353;-2.97900;30.35050;-4.55793;0
LIGH;18.862;21036.359;126.0;3
ACCE;18.864;21036.359;0.13408;2.23140;10.73560;3
LIGH;18.868;21036.366;126.0;3
ACCE;18.872;21036.369;0.13408;2.15478;10.79306;3
MAGN;18.874;21036.371;-2.97900;30.35050;-4.55793;0
LIGH;18.878;21036.376;126.0;3
ACCE;18.882;21036.379;0.11492;2.14520;10.66856;3
LIGH;18.888;21036.386;126.0;3
ACCE;18.892;21036.389;0.24900;2.09732;10.60153;3
MAGN;18.894;21036.391;-2.91113;29.91530;-4.44397;0
LIGH;18.901;21036.399;126.0;3
ACCE;18.902;21036.399;0.39265;2.07817;10.42914;3
LIGH;18.908;21036.406;126.0;3
ACCE;18.912;21036.409;0.32561;2.25055;10.55364;3
MAGN;18.914;21036.411;-2.91113;29.91530;-4.44397;0
LIGH;18.921;21036.418;126.0;3
ACCE;18.923;21036.419;0.27773;2.36547;10.53449;3
LIGH;18.928;21036.426;126.0;3
ACCE;18.932;21036.429;0.28730;2.40378;10.57279;3
MAGN;18.933;21036.431;-2.91113;29.91530;-4.44397;0
LIGH;18.938;21036.436;126.0;3
ACCE;18.942;21036.439;0.59376;2.12605;10.44830;3
LIGH;18.951;21036.448;126.0;3
ACCE;18.952;21036.449;0.72784;2.03986;10.42914;3
MAGN;18.953;21036.451;-2.85236;29.53714;-4.17375;0
LIGH;18.958;21036.456;119.0;3
ACCE;18.962;21036.459;0.78530;2.03028;10.24718;3
LIGH;18.971;21036.468;119.0;3
ACCE;18.973;21036.469;0.83318;2.18351;10.18015;3
MAGN;18.974;21036.471;-2.85236;29.53714;-4.17375;0
LIGH;18.978;21036.476;119.0;3
ACCE;18.982;21036.479;0.91937;2.13563;10.08438;3
LIGH;18.991;21036.489;119.0;3
ACCE;18.992;21036.489;0.98641;2.05901;10.16099;3
MAGN;18.994;21036.491;-2.85236;29.53714;-4.17375;0
LIGH;18.998;21036.496;119.0;3
ACCE;19.002;21036.499;1.00556;1.97282;10.12268;3
ACCE;19.012;21036.509;0.91937;1.83875;10.36211;3
LIGH;19.016;21036.512;119.0;3
MAGN;19.016;21036.512;-4.35852;29.29706;-3.78073;0
LIGH;19.018;21036.516;111.0;3
ACCE;19.025;21036.519;0.86191;1.85790;10.21845;3
LIGH;19.029;21036.526;111.0;3
ACCE;19.032;21036.529;0.85234;1.85790;10.27591;3
MAGN;19.037;21036.531;-4.35852;29.29706;-3.78073;0
LIGH;19.038;21036.536;111.0;3
ACCE;19.042;21036.539;0.91937;1.86748;10.09395;3
LIGH;19.048;21036.546;111.0;3
ACCE;19.052;21036.549;0.94810;1.93451;9.94073;3
MAGN;19.054;21036.551;-4.35852;29.29706;-3.78073;0
LIGH;19.058;21036.556;111.0;3
ACCE;19.062;21036.559;0.81403;2.00155;9.90242;3
LIGH;19.070;21036.568;111.0;3
ACCE;19.072;21036.569;0.67038;1.99198;10.12268;3
MAGN;19.074;21036.571;-6.03493;28.51127;-3.85454;0
LIGH;19.078;21036.576;114.0;3
ACCE;19.082;21036.579;0.60334;1.84832;10.16099;3
LIGH;19.091;21036.589;106.0;3
SOUN;19.092;341.74;0.01043;54.34
ACCE;19.097;21036.589;0.51715;1.74298;10.21845;3
MAGN;19.097;21036.591;-6.03493;28.51127;-3.85454;0
LIGH;19.098;21036.596;106.0;3
ACCE;19.102;21036.599;0.48842;1.76213;10.15141;3
LIGH;19.111;21036.609;106.0;3
ACCE;19.112;21036.609;0.45011;1.77171;10.24718;3
MAGN;19.114;21036.611;-6.03493;28.51127;-3.85454;0
LIGH;19.118;21036.616;106.0;3
ACCE;19.122;21036.619;0.45969;1.80044;10.22803;3
LIGH;19.131;21036.629;106.0;3
ACCE;19.132;21036.629;0.56503;1.89621;10.37168;3
MAGN;19.134;21036.631;-7.68827;27.19500;-3.69027;0
LIGH;19.138;21036.636;106.0;3
ACCE;19.142;21036.639;0.55545;1.77171;10.31422;3
LIGH;19.151;21036.648;105.0;3
ACCE;19.152;21036.649;0.49799;1.63763;10.42914;3
MAGN;19.154;21036.651;-7.68827;27.19500;-3.69027;0
LIGH;19.158;21036.656;105.0;3
ACCE;19.162;21036.659;0.46926;1.49398;10.50576;3
LIGH;19.171;21036.669;105.0;3
ACCE;19.172;21036.669;0.24900;1.27372;10.33337;3
MAGN;19.174;21036.671;-7.68827;27.19500;-3.69027;0
LIGH;19.178;21036.676;105.0;3
ACCE;19.182;21036.679;0.06704;1.27372;10.09395;3
LIGH;19.191;21036.689;105.0;3
ACCE;19.192;21036.689;-0.04788;1.38864;10.01734;3
MAGN;19.194;21036.691;-10.27417;26.18010;-2.57780;0
LIGH;19.198;21036.696;105.0;3
ACCE;19.202;21036.699;0.10534;1.55144;9.47146;3
LIGH;19.208;21036.706;106.0;3
ACCE;19.212;21036.709;0.33519;1.56102;9.27035;3
MAGN;19.213;21036.711;-10.27417;26.18010;-2.57780;0
LIGH;19.218;21036.716;106.0;3
ACCE;19.222;21036.719;0.63207;1.62806;8.94474;3
LIGH;19.231;21036.729;106.0;3
ACCE;19.232;21036.729;0.82361;1.77171;8.90643;3
MAGN;19.234;21036.731;-10.27417;26.18010;-2.57780;0
LIGH;19.238;21036.736;106.0;3
ACCE;19.242;21036.739;0.98641;2.00155;9.24162;3
LIGH;19.251;21036.749;106.0;3
ACCE;19.252;21036.749;0.93853;1.82917;9.55765;3
MAGN;19.254;21036.751;-13.22944;24.42846;-1.77946;0
LIGH;19.258;21036.756;106.0;3
ACCE;19.262;21036.759;0.74699;1.55144;9.85453;3
LIGH;19.271;21036.769;111.0;3
ACCE;19.272;21036.769;0.49799;1.30245;10.40999;3
MAGN;19.275;21036.771;-13.22944;24.42846;-1.77946;0
LIGH;19.278;21036.776;111.0;3
ACCE;19.282;21036.779;-0.22027;1.18752;10.49618;3
ACCE;19.293;21036.789;-0.43096;1.17795;10.63026;3
LIGH;19.301;21036.799;111.0;3
MAGN;19.302;21036.799;-16.09173;22.35467;-1.05345;0
ACCE;19.303;21036.799;-0.50757;1.10133;10.41957;3
LIGH;19.308;21036.806;111.0;3
ACCE;19.312;21036.809;-0.47884;1.07260;10.10353;3
LIGH;19.314;21036.811;111.0;3
LIGH;19.320;21036.818;111.0;3
ACCE;19.322;21036.819;-0.33519;1.08218;9.93115;3
MAGN;19.323;21036.821;-16.09173;22.35467;-1.05345;0
LIGH;19.331;21036.829;119.0;3
ACCE;19.332;21036.829;-0.21069;1.04387;9.66300;3
LIGH;19.338;21036.836;119.0;3
ACCE;19.344;21036.839;0.02873;1.06303;9.56723;3
MAGN;19.344;21036.841;-16.09173;22.35467;-1.05345;0
LIGH;19.351;21036.848;119.0;3
ACCE;19.352;21036.849;0.27773;1.09176;9.51935;3
LIGH;19.358;21036.856;119.0;3
ACCE;19.362;21036.859;0.49799;1.19710;9.61511;3
MAGN;19.363;21036.861;-18.96469;18.75453;0.03829;0
LIGH;19.368;21036.866;119.0;3
ACCE;19.372;21036.869;0.58419;1.26414;9.69173;3
LIGH;19.378;21036.876;119.0;3
ACCE;19.383;21036.879;0.60334;1.27372;9.87369;3
MAGN;19.384;21036.881;-18.96469;18.75453;0.03829;0
LIGH;19.391;21036.888;127.0;3
ACCE;19.392;21036.889;0.52672;1.24498;9.97903;3
LIGH;19.398;21036.896;127.0;3
ACCE;19.403;21036.899;0.41180;1.21625;10.26634;3
MAGN;19.404;21036.901;-18.96469;18.75453;0.03829;0
LIGH;19.411;21036.909;127.0;3
ACCE;19.412;21036.909;0.25857;1.30245;10.35253;3
LIGH;19.418;21036.916;127.0;3
ACCE;19.422;21036.919;0.02873;1.44610;10.72602;3
MAGN;19.423;21036.921;-21.22747;16.23234;1.25925;0
LIGH;19.431;21036.929;127.0;3
ACCE;19.432;21036.929;-0.45011;1.61848;11.14740;3
LIGH;19.438;21036.936;127.0;3
ACCE;19.442;21036.939;-0.65122;1.54187;11.30063;3
MAGN;19.443;21036.941;-21.22747;16.23234;1.25925;0
LIGH;19.451;21036.948;127.0;3
ACCE;19.452;21036.949;-0.80445;1.48441;11.20486;3
LIGH;19.458;21036.956;132.0;3
ACCE;19.462;21036.959;-0.92895;1.44610;11.08037;3
MAGN;19.463;21036.961;-21.22747;16.23234;1.25925;0
LIGH;19.471;21036.968;132.0;3
ACCE;19.472;21036.969;-0.82361;1.79086;10.21845;3
LIGH;19.478;21036.976;132.0;3
ACCE;19.482;21036.979;-0.57461;2.13563;10.08438;3
MAGN;19.483;21036.981;-22.78731;12.46304;3.00849;0
LIGH;19.491;21036.988;132.0;3
ACCE;19.492;21036.989;-0.17238;2.40378;9.77792;3
LIGH;19.498;21036.996;132.0;3
ACCE;19.502;21036.999;0.19154;2.60489;9.70131;3
MAGN;19.503;21037.001;-22.78731;12.46304;3.00849;0
LIGH;19.511;21037.009;132.0;3
ACCE;19.512;21037.009;0.71826;2.72939;9.61511;3
LIGH;19.518;21037.016;130.0;3
ACCE;19.523;21037.019;0.93853;2.71024;9.99819;3
MAGN;19.527;21037.021;-22.78731;12.46304;3.00849;0
LIGH;19.530;21037.026;130.0;3
ACCE;19.532;21037.029;1.01514;2.55701;10.53449;3
LIGH;19.538;21037.036;130.0;3
SOUN;19.539;312.60;0.00954;53.57
ACCE;19.544;21037.039;0.83318;2.30801;11.06121;3
MAGN;19.551;21037.049;-23.39819;9.15524;4.20035;0
ACCE;19.553;21037.049;0.19154;2.02071;11.20486;3
LIGH;19.555;21037.053;130.0;3
LIGH;19.559;21037.056;130.0;3
ACCE;19.562;21037.059;0.13408;2.03028;11.08037;3
LIGH;19.571;21037.069;130.0;3
ACCE;19.573;21037.069;0.22027;2.03028;11.18571;3
MAGN;19.574;21037.071;-23.39819;9.15524;4.20035;0
LIGH;19.578;21037.076;130.0;3
ACCE;19.582;21037.079;0.27773;2.06859;10.93671;3
LIGH;19.588;21037.086;130.0;3
ACCE;19.592;21037.089;0.37350;2.11647;10.45787;3
MAGN;19.594;21037.091;-23.39819;9.15524;4.20035;0
BLE4;19.596;2016;19;-85
BLE4;19.596;2016;20;-87
BLE4;19.596;2016;18;-88
BLE4;19.596;2016;8;-96
BLE4;19.596;2016;16;-97
BLE4;19.596;2016;9;-97
BLE4;19.597;2016;10;-98
ACCE;19.604;21037.099;0.41180;2.22182;10.32380;3
LIGH;19.605;21037.103;130.0;3
LIGH;19.609;21037.107;130.0;3
ACCE;19.612;21037.109;0.49799;2.21224;10.40041;3
MAGN;19.614;21037.111;-23.25593;6.12810;4.48753;0
LIGH;19.621;21037.119;130.0;3
ACCE;19.622;21037.119;0.59376;1.99198;10.40041;3
LIGH;19.628;21037.126;130.0;3
ACCE;19.633;21037.129;0.65122;1.93451;10.38126;3
MAGN;19.634;21037.131;-23.25593;6.12810;4.48753;0
LIGH;19.641;21037.139;117.0;3
ACCE;19.642;21037.139;0.77572;1.93451;10.14184;3
LIGH;19.648;21037.146;117.0;3
ACCE;19.652;21037.149;0.89064;1.98240;9.99819;3
MAGN;19.653;21037.151;-23.25593;6.12810;4.48753;0
LIGH;19.661;21037.159;117.0;3
ACCE;19.662;21037.159;1.17795;2.08774;9.63427;3
LIGH;19.668;21037.166;117.0;3
ACCE;19.672;21037.169;1.39821;2.04944;9.53850;3
MAGN;19.673;21037.171;-23.02571;3.08844;5.95649;0
LIGH;19.681;21037.179;117.0;3
ACCE;19.682;21037.179;1.52271;2.05901;9.34696;3
LIGH;19.688;21037.186;117.0;3
ACCE;19.692;21037.189;1.53229;2.10690;9.41400;3
MAGN;19.693;21037.191;-23.02571;3.08844;5.95649;0
LIGH;19.698;21037.196;99.0;3
ACCE;19.702;21037.199;1.63763;1.87705;9.29908;3
LIGH;19.708;21037.206;99.0;3
ACCE;19.712;21037.209;1.63763;1.82917;9.40442;3
ACCE;19.725;21037.219;1.63763;1.83875;9.29908;3
MAGN;19.726;21037.222;-23.28295;1.31482;7.00689;0
LIGH;19.727;21037.224;99.0;3
LIGH;19.731;21037.228;99.0;3
ACCE;19.733;21037.229;1.64721;1.81002;9.12670;3
ACCE;19.743;21037.239;1.43652;1.84832;9.04051;3
LIGH;19.745;21037.243;99.0;3
MAGN;19.747;21037.243;-23.28295;1.31482;7.00689;0
LIGH;19.750;21037.247;99.0;3
ACCE;19.752;21037.249;1.33118;1.87705;9.04051;3
LIGH;19.761;21037.259;80.0;3
ACCE;19.762;21037.259;1.21625;1.85790;9.04051;3
MAGN;19.764;21037.262;-23.28295;1.31482;7.00689;0
GNSS;19.767;1490628701.000;40.313333;-3.483556;590.000;0.000;10.0;0.0;22;6
LIGH;19.786;21037.266;80.0;3
ACCE;19.787;21037.269;0.88107;1.66636;9.12670;3
ACCE;19.793;21037.279;0.67995;1.64721;9.21289;3
MAGN;19.794;21037.285;-21.58371;-1.85819;6.65562;0
LIGH;19.796;21037.286;80.0;3
ACCE;19.797;21037.289;0.40223;1.76213;9.09797;3
LIGH;19.797;21037.292;80.0;3
GNSS;19.798;1490628701.000;40.313333;-3.483556;590.000;0.000;10.0;0.0;22;6
LIGH;19.812;21037.299;80.0;3
ACCE;19.813;21037.299;0.21069;1.92494;9.00220;3
MAGN;19.814;21037.302;-21.58371;-1.85819;6.65562;0
LIGH;19.814;21037.306;80.0;3
ACCE;19.815;21037.309;0.12450;2.02071;8.89685;3
ACCE;19.843;21037.319;0.18196;1.97282;8.85855;3
LIGH;19.845;21037.323;91.0;3
LIGH;19.845;21037.327;57.0;3
ACCE;19.846;21037.329;0.26815;1.98240;8.68616;3
MAGN;19.847;21037.333;-18.57559;-4.91610;5.68882;0
LIGH;19.848;21037.336;57.0;3
ACCE;19.850;21037.339;0.26815;2.06859;8.61913;3
LIGH;19.851;21037.347;57.0;3
ACCE;19.854;21037.349;0.06704;2.42293;9.21289;3
MAGN;19.855;21037.352;-18.57559;-4.91610;5.68882;0
LIGH;19.858;21037.356;57.0;3
ACCE;19.862;21037.359;0.20111;2.31759;9.52892;3
LIGH;19.870;21037.367;57.0;3
ACCE;19.873;21037.369;0.24900;2.11647;9.72046;3
MAGN;19.874;21037.371;-18.57559;-4.91610;5.68882;0
LIGH;19.880;21037.378;60.0;3
ACCE;19.882;21037.379;0.15323;2.08774;9.73004;3
LIGH;19.889;21037.386;44.0;3
ACCE;19.893;21037.389;0.03831;2.24097;9.96946;3
MAGN;19.894;21037.391;-14.07466;-7.60100;4.17684;0
LIGH;19.900;21037.398;44.0;3
ACCE;19.902;21037.399;-0.15323;2.30801;10.12268;3
LIGH;19.908;21037.405;44.0;3
ACCE;19.912;21037.409;-0.30646;2.25055;10.28549;3
MAGN;19.913;21037.411;-14.07466;-7.60100;4.17684;0
LIGH;19.920;21037.418;44.0;3
ACCE;19.922;21037.419;-0.28730;2.16436;10.14184;3
LIGH;19.928;21037.425;44.0;3
ACCE;19.932;21037.429;-0.06704;2.13563;10.01734;3
MAGN;19.934;21037.431;-14.07466;-7.60100;4.17684;0
LIGH;19.940;21037.438;44.0;3
ACCE;19.943;21037.439;-0.13408;2.14520;9.98861;3
LIGH;19.948;21037.446;39.0;3
ACCE;19.953;21037.449;-0.39265;2.23140;10.12268;3
MAGN;19.954;21037.451;-10.31875;-9.15932;3.87500;0
LIGH;19.961;21037.458;39.0;3
ACCE;19.962;21037.459;-0.63207;2.26970;10.22803;3
LIGH;19.968;21037.465;39.0;3
ACCE;19.972;21037.469;-0.68953;2.13563;10.07480;3
MAGN;19.973;21037.471;-10.31875;-9.15932;3.87500;0
LIGH;19.981;21037.479;39.0;3
ACCE;19.982;21037.479;-0.57461;2.20267;9.87369;3
LIGH;19.988;21037.486;39.0;3
ACCE;19.992;21037.489;-0.48842;2.28886;9.91199;3
MAGN;19.993;21037.491;-10.31875;-9.15932;3.87500;0
LIGH;20.000;21037.498;39.0;3
ACCE;20.002;21037.499;-0.57461;2.36547;9.71088;3
LIGH;20.008;21037.506;38.0;3
ACCE;20.012;21037.509;-0.80445;2.32716;9.37569;3
MAGN;20.014;21037.511;-8.47328;-11.17551;4.43885;0
LIGH;20.018;21037.516;38.0;3
ACCE;20.022;21037.519;-0.90022;2.17394;9.15543;3
LIGH;20.028;21037.526;38.0;3
ACCE;20.032;21037.529;-0.91937;2.02071;9.03093;3
MAGN;20.036;21037.531;-8.47328;-11.17551;4.43885;0
LIGH;20.045;21037.543;38.0;3
ACCE;20.046;21037.539;-1.30245;1.83875;9.15543;3
LIGH;20.052;21037.547;38.0;3
ACCE;20.053;21037.549;-1.77171;1.90578;9.40442;3
MAGN;20.054;21037.552;-8.47328;-11.17551;4.43885;0
LIGH;20.058;21037.556;38.0;3
ACCE;20.062;21037.559;-2.15478;1.97282;9.59596;3
LIGH;20.071;21037.566;39.0;3
ACCE;20.073;21037.569;-2.69108;1.82917;9.95030;3
MAGN;20.074;21037.571;-6.32247;-12.02056;3.98531;0
LIGH;20.081;21037.579;39.0;3
ACCE;20.082;21037.579;-3.01669;1.68552;9.95030;3
SOUN;20.084;660.07;0.02014;60.06
LIGH;20.089;21037.586;39.0;3
ACCE;20.093;21037.589;-3.37104;1.43652;9.78750;3
MAGN;20.094;21037.591;-6.32247;-12.02056;3.98531;0
LIGH;20.100;21037.598;39.0;3
ACCE;20.102;21037.599;-3.52426;1.38864;9.28950;3
LIGH;20.108;21037.606;39.0;3
ACCE;20.112;21037.609;-3.46680;1.51314;9.05966;3
MAGN;20.114;21037.611;-6.32247;-12.02056;3.98531;0
LIGH;20.121;21037.618;39.0;3
ACCE;20.122;21037.619;-3.46680;2.06859;8.83939;3
LIGH;20.128;21037.626;40.0;3
ACCE;20.132;21037.629;-3.56257;2.24097;9.00220;3
MAGN;20.134;21037.631;-4.21962;-12.65430;2.70808;0
LIGH;20.141;21037.639;36.0;3
ACCE;20.142;21037.639;-3.71580;2.33674;8.84897;3
LIGH;20.148;21037.646;36.0;3
ACCE;20.152;21037.649;-3.91691;2.40378;8.82982;3
MAGN;20.154;21037.651;-4.21962;-12.65430;2.70808;0
LIGH;20.161;21037.659;36.0;3
ACCE;20.162;21037.659;-4.00311;2.20267;9.09797;3
LIGH;20.168;21037.666;36.0;3
ACCE;20.172;21037.669;-4.13718;2.14520;9.25119;3
MAGN;20.174;21037.671;-4.21962;-12.65430;2.70808;0
LIGH;20.178;21037.676;36.0;3
ACCE;20.182;21037.679;-4.28083;2.11647;9.27993;3
LIGH;20.188;21037.686;36.0;3
ACCE;20.192;21037.689;-4.26168;1.93451;9.31823;3
MAGN;20.194;21037.691;-1.73797;-12.87093;1.01802;0
LIGH;20.201;21037.699;31.0;3
ACCE;20.202;21037.699;-3.99353;1.53229;9.10754;3
LIGH;20.208;21037.706;31.0;3
ACCE;20.212;21037.709;-4.20422;1.96325;9.27035;3
MAGN;20.214;21037.711;-1.73797;-12.87093;1.01802;0
LIGH;20.218;21037.716;31.0;3
ACCE;20.222;21037.719;-4.46279;2.38462;9.53850;3
LIGH;20.231;21037.728;31.0;3
ACCE;20.232;21037.729;-4.78840;2.28886;9.65342;3
MAGN;20.234;21037.731;-1.73797;-12.87093;1.01802;0
LIGH;20.238;21037.736;31.0;3
ACCE;20.242;21037.739;-4.85544;2.00155;9.42358;3
LIGH;20.251;21037.749;32.0;3
ACCE;20.252;21037.749;-4.85544;1.82917;9.41400;3
MAGN;20.254;21037.751;0.11079;-12.80622;0.05817;0
LIGH;20.258;21037.756;30.0;3
ACCE;20.262;21037.759;-4.77883;1.79086;9.34696;3
LIGH;20.271;21037.768;30.0;3
ACCE;20.272;21037.769;-4.67348;1.81959;9.37569;3
MAGN;20.274;21037.771;0.11079;-12.80622;0.05817;0
LIGH;20.278;21037.776;30.0;3
ACCE;20.282;21037.779;-4.58729;1.82917;9.23204;3
LIGH;20.291;21037.789;30.0;3
ACCE;20.292;21037.789;-4.42448;1.76213;9.30866;3
MAGN;20.294;21037.791;0.11079;-12.80622;0.05817;0
LIGH;20.298;21037.796;30.0;3
ACCE;20.302;21037.799;-4.25210;1.71425;9.35654;3
LIGH;20.311;21037.809;30.0;3
ACCE;20.312;21037.809;-4.08930;1.58017;9.62469;3
MAGN;20.314;21037.811;1.83751;-12.46206;-1.53454;0
LIGH;20.324;21037.816;31.0;3
ACCE;20.326;21037.819;-4.17549;1.72383;9.64384;3
LIGH;20.333;21037.831;31.0;3
ACCE;20.334;21037.829;-4.34787;1.95367;9.89284;3
MAGN;20.335;21037.832;1.83751;-12.46206;-1.53454;0
LIGH;20.338;21037.836;31.0;3
ACCE;20.342;21037.839;-4.50110;2.12605;9.99819;3
LIGH;20.348;21037.846;31.0;3
ACCE;20.352;21037.849;-4.35745;2.14520;9.76834;3
MAGN;20.354;21037.851;1.83751;-12.46206;-1.53454;0
LIGH;20.358;21037.856;31.0;3
ACCE;20.362;21037.859;-4.08930;2.05901;9.42358;3
LIGH;20.371;21037.869;31.0;3
ACCE;20.374;21037.869;-3.73495;2.10690;9.34696;3
MAGN;20.374;21037.872;3.49364;-11.87674;-2.84538;0
LIGH;20.378;21037.876;33.0;3
ACCE;20.382;21037.879;-3.46680;2.17394;9.23204;3
LIGH;20.391;21037.889;33.0;3
ACCE;20.392;21037.889;-3.42850;2.27928;9.29908;3
MAGN;20.394;21037.891;3.49364;-11.87674;-2.84538;0
LIGH;20.398;21037.896;33.0;3
ACCE;20.402;21037.899;-3.52426;2.28886;9.27035;3
LIGH;20.411;21037.909;33.0;3
ACCE;20.413;21037.909;-3.53384;2.19309;9.42358;3
MAGN;20.414;21037.911;3.49364;-11.87674;-2.84538;0
LIGH;20.418;21037.916;33.0;3
ACCE;20.422;21037.919;-3.82115;2.02071;9.84496;3
LIGH;20.431;21037.929;33.0;3
ACCE;20.432;21037.929;-3.95522;1.85790;9.96946;3
MAGN;20.434;21037.931;4.34919;-11.55308;-3.31246;0
LIGH;20.438;21037.936;34.0;3
ACCE;20.442;21037.939;-3.93607;1.70467;9.98861;3
LIGH;20.451;21037.949;34.0;3
ACCE;20.453;21037.949;-3.94564;1.75256;10.25676;3
MAGN;20.454;21037.951;4.34919;-11.55308;-3.31246;0
LIGH;20.458;21037.956;34.0;3
ACCE;20.462;21037.959;-3.93607;1.96325;10.19930;3
LIGH;20.473;21037.969;34.0;3
ACCE;20.474;21037.969;-3.92649;2.00155;10.28549;3
MAGN;20.475;21037.972;4.34919;-11.55308;-3.31246;0
LIGH;20.478;21037.976;34.0;3
ACCE;20.482;21037.979;-3.90734;2.02071;10.18015;3
LIGH;20.491;21037.989;34.0;3
ACCE;20.493;21037.989;-3.92649;1.93451;10.23761;3
MAGN;20.494;21037.991;4.97002;-11.35771;-4.39985;0
LIGH;20.498;21037.996;33.0;3
ACCE;20.502;21037.999;-4.17549;1.92494;9.97903;3
LIGH;20.508;21038.006;36.0;3
ACCE;20.512;21038.009;-4.04141;1.92494;9.81623;3
MAGN;20.514;21038.011;4.97002;-11.35771;-4.39985;0
LIGH;20.518;21038.016;36.0;3
ACCE;20.522;21038.019;-3.77326;1.90578;9.76834;3
LIGH;20.531;21038.029;36.0;3
ACCE;20.532;21038.029;-3.56257;1.84832;9.68215;3
MAGN;20.533;21038.031;4.97002;-11.35771;-4.39985;0
LIGH;20.538;21038.036;36.0;3
ACCE;20.542;21038.039;-3.44765;1.81002;9.50977;3
LIGH;20.551;21038.049;36.0;3
ACCE;20.552;21038.049;-3.44765;1.86748;9.58638;3
MAGN;20.555;21038.051;5.80208;-10.97838;-4.48691;0
LIGH;20.558;21038.056;36.0;3
ACCE;20.562;21038.059;-3.48596;1.89621;9.52892;3
ACCE;20.574;21038.069;-3.39019;1.83875;9.51935;3
LIGH;20.576;21038.072;38.0;3
MAGN;20.577;21038.074;5.80208;-10.97838;-4.48691;0
LIGH;20.580;21038.077;38.0;3
ACCE;20.582;21038.079;-3.00712;1.65679;9.23204;3
LIGH;20.588;21038.086;38.0;3
ACCE;20.593;21038.089;-2.94008;1.70467;9.25119;3
MAGN;20.602;21038.095;5.80208;-10.97838;-4.48691;0
BLE4;20.604;2016;20;-87
BLE4;20.605;2016;19;-88
BLE4;20.605;2016;18;-88
BLE4;20.605;2016;8;-96
BLE4;20.606;2016;16;-97
BLE4;20.606;2016;9;-97
BLE4;20.606;2016;10;-98
LIGH;20.608;21038.103;38.0;3
ACCE;20.608;21038.100;-3.27527;1.98240;9.07881;3
ACCE;20.612;21038.109;-3.34231;2.01113;9.04051;3
MAGN;20.614;21038.112;6.97165;-11.67841;-5.55616;0
LIGH;20.615;21038.112;38.0;3
LIGH;20.618;21038.116;38.0;3
ACCE;20.622;21038.119;-3.27527;1.88663;8.83939;3
LIGH;20.631;21038.129;39.0;3
ACCE;20.632;21038.129;-3.17950;1.84832;8.79151;3
MAGN;20.633;21038.131;6.97165;-11.67841;-5.55616;0
SOUN;20.635;374.20;0.01142;55.13
LIGH;20.639;21038.136;39.0;3
ACCE;20.642;21038.139;-3.19865;1.89621;8.65743;3
LIGH;20.651;21038.148;39.0;3
ACCE;20.652;21038.149;-3.35188;2.10690;8.72447;3
MAGN;20.653;21038.151;6.97165;-11.67841;-5.55616;0
LIGH;20.658;21038.156;39.0;3
ACCE;20.662;21038.159;-3.44765;2.19309;8.69574;3
LIGH;20.668;21038.166;39.0;3
ACCE;20.672;21038.169;-3.50511;2.16436;8.90643;3
MAGN;20.674;21038.172;7.55882;-11.64878;-5.66274;0
LIGH;20.678;21038.176;39.0;3
ACCE;20.682;21038.179;-3.52426;2.09732;8.93516;3
LIGH;20.691;21038.189;41.0;3
ACCE;20.692;21038.189;-3.58173;2.11647;9.06924;3
MAGN;20.694;21038.191;7.55882;-11.64878;-5.66274;0
LIGH;20.698;21038.196;41.0;3
ACCE;20.702;21038.199;-3.63919;2.13563;9.09797;3
LIGH;20.711;21038.209;41.0;3
ACCE;20.712;21038.209;-3.72538;2.08774;9.21289;3
MAGN;20.713;21038.211;7.55882;-11.64878;-5.66274;0
LIGH;20.718;21038.216;41.0;3
ACCE;20.722;21038.219;-3.90734;2.07817;9.29908;3
LIGH;20.731;21038.229;41.0;3
ACCE;20.732;21038.229;-4.07972;1.91536;9.54808;3
MAGN;20.734;21038.231;8.39356;-12.24699;-5.78515;0
LIGH;20.738;21038.236;41.0;3
ACCE;20.742;21038.239;-4.08930;1.78129;9.59596;3
LIGH;20.751;21038.249;44.0;3
ACCE;20.753;21038.249;-4.12760;1.69509;9.68215;3
MAGN;20.754;21038.251;8.39356;-12.24699;-5.78515;0
LIGH;20.758;21038.256;44.0;3
ACCE;20.762;21038.259;-4.21380;1.73340;9.62469;3
LIGH;20.768;21038.266;44.0;3
ACCE;20.793;21038.269;-4.28083;1.86748;9.62469;3
MAGN;20.796;21038.273;8.39356;-12.24699;-5.78515;0
ACCE;20.796;21038.279;-4.26168;1.97282;9.48104;3
LIGH;20.796;21038.286;44.0;3
ACCE;20.797;21038.289;-4.25210;2.03028;9.56723;3
MAGN;20.797;21038.294;9.75943;-12.80029;-5.89807;0
LIGH;20.798;21038.295;44.0;3
GNSS;20.798;1490628702.000;40.313333;-3.483556;590.000;0.000;10.0;0.0;22;9
GNSS;20.802;1490628702.000;40.313333;-3.483556;590.000;0.000;10.0;0.0;22;9
ACCE;20.804;21038.299;-4.42448;2.04944;9.56723;3
LIGH;20.806;21038.301;44.0;3
LIGH;20.810;21038.308;45.0;3
ACCE;20.813;21038.309;-4.50110;1.98240;9.58638;3
MAGN;20.814;21038.311;9.75943;-12.80029;-5.89807;0
LIGH;20.828;21038.316;45.0;3
ACCE;20.828;21038.319;-4.48195;1.96325;9.53850;3
ACCE;20.834;21038.329;-4.39575;1.89621;9.63427;3
LIGH;20.836;21038.333;45.0;3
MAGN;20.836;21038.334;9.75943;-12.80029;-5.89807;0
LIGH;20.839;21038.337;45.0;3
ACCE;20.842;21038.339;-4.23295;1.67594;9.67257;3
LIGH;20.854;21038.349;45.0;3
ACCE;20.854;21038.349;-4.30956;1.81002;9.63427;3
MAGN;20.855;21038.352;10.51217;-13.37242;-6.14803;0
LIGH;20.858;21038.356;45.0;3
ACCE;20.862;21038.359;-4.36702;2.00155;9.58638;3
LIGH;20.868;21038.366;45.0;3
ACCE;20.873;21038.369;-4.34787;2.17394;9.40442;3
MAGN;20.873;21038.371;10.51217;-13.37242;-6.14803;0
LIGH;20.880;21038.377;48.0;3
ACCE;20.882;21038.379;-4.35745;2.47082;9.12670;3
LIGH;20.888;21038.385;48.0;3
ACCE;20.892;21038.389;-4.37660;2.48997;9.07881;3
MAGN;20.894;21038.392;10.51217;-13.37242;-6.14803;0
LIGH;20.901;21038.399;48.0;3
ACCE;20.902;21038.399;-4.26168;2.36547;8.91601;3
LIGH;20.908;21038.406;48.0;3
ACCE;20.912;21038.409;-4.02226;2.22182;8.85855;3
MAGN;20.913;21038.411;11.19055;-13.43143;-4.99297;0
LIGH;20.921;21038.419;48.0;3
ACCE;20.922;21038.419;-3.71580;2.19309;8.65743;3
LIGH;20.928;21038.426;48.0;3
ACCE;20.932;21038.429;-3.67749;2.30801;8.75320;3
MAGN;20.933;21038.431;11.19055;-13.43143;-4.99297;0
LIGH;20.941;21038.439;49.0;3
ACCE;20.942;21038.439;-3.62961;2.35589;8.74362;3
LIGH;20.948;21038.446;49.0;3
ACCE;20.953;21038.449;-3.90734;2.03986;9.39485;3
MAGN;20.954;21038.451;11.19055;-13.43143;-4.99297;0
LIGH;20.961;21038.459;49.0;3
ACCE;20.962;21038.459;-4.19464;2.02071;9.41400;3
LIGH;20.968;21038.466;49.0;3
ACCE;20.973;21038.469;-4.18506;2.04944;9.31823;3
MAGN;20.974;21038.471;11.00936;-13.03706;-4.66394;0
LIGH;20.981;21038.479;49.0;3
ACCE;20.982;21038.479;-4.05099;2.21224;9.20331;3
LIGH;20.988;21038.486;49.0;3
ACCE;20.993;21038.489;-4.04141;2.39420;9.26077;3
MAGN;20.994;21038.491;11.00936;-13.03706;-4.66394;0
LIGH;20.998;21038.496;49.0;3
ACCE;21.002;21038.499;-4.06057;2.26970;9.10754;3
LIGH;21.008;21038.506;49.0;3
ACCE;21.013;21038.509;-4.03184;2.20267;8.95431;3
MAGN;21.014;21038.511;11.00936;-13.03706;-4.66394;0
ACCE;21.022;21038.519;-4.04141;2.27928;8.82982;3
LIGH;21.023;21038.520;49.0;3
LIGH;21.028;21038.526;49.0;3
ACCE;21.032;21038.529;-3.93607;2.39420;8.67659;3
MAGN;21.037;21038.531;10.60637;-13.56372;-3.74293;0
LIGH;21.039;21038.536;49.0;3
ACCE;21.045;21038.539;-3.84030;2.35589;8.64786;3
LIGH;21.048;21038.546;49.0;3
ACCE;21.053;21038.549;-3.81157;2.34632;8.85855;3
MAGN;21.054;21038.552;10.60637;-13.56372;-3.74293;0
LIGH;21.061;21038.559;49.0;3
ACCE;21.062;21038.559;-3.86903;2.36547;8.98304;3
LIGH;21.071;21038.566;49.0;3
ACCE;21.072;21038.569;-4.06057;2.37505;9.31823;3
MAGN;21.074;21038.571;10.60637;-13.56372;-3.74293;0
SOUN;21.076;336.54;0.01027;54.21
LIGH;21.084;21038.579;49.0;3
ACCE;21.085;21038.579;-4.19464;2.41336;9.39485;3
LIGH;21.088;21038.586;49.0;3
ACCE;21.093;21038.589;-4.15633;2.28886;9.55765;3
MAGN;21.094;21038.591;10.76307;-13.33527;-3.84064;0
LIGH;21.102;21038.599;49.0;3
ACCE;21.103;21038.599;-4.04141;2.07817;9.65342;3
LIGH;21.108;21038.606;49.0;3
ACCE;21.112;21038.609;-4.14676;1.99198;9.48104;3
MAGN;21.114;21038.611;10.76307;-13.33527;-3.84064;0
LIGH;21.121;21038.618;48.0;3
ACCE;21.122;21038.619;-4.04141;2.08774;9.29908;3
LIGH;21.128;21038.626;48.0;3
ACCE;21.132;21038.629;-3.93607;2.27928;9.41400;3
MAGN;21.134;21038.632;10.76307;-13.33527;-3.84064;0
LIGH;21.141;21038.639;48.0;3
ACCE;21.143;21038.639;-3.83072;2.33674;8.98304;3
LIGH;21.148;21038.646;48.0;3
ACCE;21.153;21038.649;-3.77326;2.34632;8.84897;3
MAGN;21.154;21038.651;11.46533;-13.15606;-3.97295;0
LIGH;21.158;21038.656;48.0;3
ACCE;21.162;21038.659;-3.96480;2.34632;8.90643;3
LIGH;21.168;21038.666;48.0;3
ACCE;21.173;21038.669;-4.07972;2.28886;9.17458;3
MAGN;21.174;21038.671;11.46533;-13.15606;-3.97295;0
LIGH;21.181;21038.679;48.0;3
ACCE;21.182;21038.679;-4.03184;2.28886;9.06924;3
LIGH;21.188;21038.686;48.0;3
ACCE;21.192;21038.689;-3.65834;2.17394;9.06924;3
MAGN;21.194;21038.691;11.46533;-13.15606;-3.97295;0
LIGH;21.201;21038.699;48.0;3
ACCE;21.202;21038.699;-3.54342;2.18351;8.93516;3
LIGH;21.208;21038.706;48.0;3
ACCE;21.212;21038.709;-3.50511;2.26013;8.84897;3
MAGN;21.214;21038.711;11.05816;-13.64282;-3.08452;0
LIGH;21.221;21038.719;48.0;3
ACCE;21.222;21038.719;-3.48596;2.29843;8.87770;3
LIGH;21.228;21038.726;48.0;3
ACCE;21.232;21038.729;-3.62003;2.26970;9.13627;3
MAGN;21.234;21038.731;11.05816;-13.64282;-3.08452;0
LIGH;21.241;21038.739;48.0;3
ACCE;21.242;21038.739;-3.74453;2.26013;9.20331;3
LIGH;21.248;21038.746;48.0;3
ACCE;21.252;21038.749;-3.82115;2.28886;9.35654;3
MAGN;21.254;21038.751;11.05816;-13.64282;-3.08452;0
LIGH;21.261;21038.759;48.0;3
ACCE;21.262;21038.759;-3.77326;2.08774;9.23204;3
LIGH;21.268;21038.766;48.0;3
ACCE;21.272;21038.769;-3.79242;1.99198;9.30866;3
ACCE;21.283;21038.779;-3.79242;1.98240;9.18416;3
MAGN;21.284;21038.781;10.80567;-13.22921;-2.92488;0
LIGH;21.286;21038.784;48.0;3
LIGH;21.289;21038.787;48.0;3
ACCE;21.292;21038.789;-3.75411;2.04944;9.17458;3
LIGH;21.300;21038.798;48.0;3
ACCE;21.303;21038.799;-3.98395;2.46124;9.56723;3
MAGN;21.304;21038.801;10.80567;-13.22921;-2.92488;0
LIGH;21.308;21038.806;49.0;3
ACCE;21.312;21038.809;-3.96480;2.55701;9.44273;3
LIGH;21.318;21038.816;49.0;3
ACCE;21.322;21038.819;-3.87861;2.53785;9.40442;3
MAGN;21.325;21038.821;10.80567;-13.22921;-2.92488;0
LIGH;21.328;21038.826;49.0;3
ACCE;21.332;21038.829;-3.92649;2.52828;9.05966;3
ACCE;21.342;21038.839;-4.08930;2.54743;8.87770;3
LIGH;21.346;21038.843;49.0;3
MAGN;21.347;21038.844;11.07075;-13.27810;-3.28416;0
LIGH;21.351;21038.847;49.0;3
ACCE;21.352;21038.849;-4.20422;2.55701;8.96389;3
LIGH;21.361;21038.858;49.0;3
ACCE;21.362;21038.859;-4.43406;2.64320;9.13627;3
MAGN;21.366;21038.863;11.07075;-13.27810;-3.28416;0
WIFI;21.369;21038.769;test-CAR;00:0b:86:27:36:c2;-55
WIFI;21.369;21038.769;portal-csic;00:0b:86:27:36:c1;-55
WIFI;21.369;21038.769;test-CAR;00:0b:86:27:32:e2;-77
WIFI;21.369;21038.769;portal-csic;00:0b:86:27:32:e1;-77
WIFI;21.369;21038.769;eduroam;00:0b:86:27:37:b0;-87
WIFI;21.369;21038.769;portal-csic;00:0b:86:27:37:b1;-87
WIFI;21.369;21038.769;eduroam;00:0b:86:27:32:e0;-90
WIFI;21.369;21038.769;eduroam;00:0b:86:27:36:c0;-55
WIFI;21.369;21038.769;eduroam;00:0b:86:27:3e:d0;-90
WIFI;21.369;21038.769;SMC_LOPSI;00:13:f7:80:98:e4;-73
WIFI;21.369;21038.769;cochera;b8:a3:86:65:e3:29;-82
WIFI;21.369;21038.769;test-CAR;00:0b:86:27:37:b2;-87
WIFI;21.369;21038.769;portal-csic;00:0b:86:27:3e:d1;-89
WIFI;21.369;21038.769;test-CAR;00:0b:86:27:3e:d2;-89
WIFI;21.369;21038.769;test-CAR;00:0b:86:27:3e:82;-88
WIFI;21.369;21038.769;eduroam;00:0b:86:27:3e:80;-88
WIFI;21.369;21038.769;WLAN_3F;e0:91:53:1b:36:f3;-88
WIFI;21.369;21038.769;portal-csic;00:0b:86:27:3e:81;-89
LIGH;21.386;21038.869;50.0;3
ACCE;21.386;21038.869;-4.70221;2.74854;9.09797;3
LIGH;21.386;21038.878;50.0;3
ACCE;21.387;21038.879;-4.68306;2.58574;8.86812;3
MAGN;21.387;21038.882;11.07075;-13.27810;-3.28416;0
LIGH;21.397;21038.885;50.0;3
ACCE;21.397;21038.889;-4.80756;2.85389;8.44674;3
LIGH;21.400;21038.898;50.0;3
ACCE;21.403;21038.899;-5.22894;3.03585;8.00621;3
MAGN;21.404;21038.901;12.35400;-13.86852;-3.17651;0
LIGH;21.408;21038.905;50.0;3
ACCE;21.412;21038.909;-4.93206;3.12204;7.60398;3
LIGH;21.420;21038.918;50.0;3
ACCE;21.422;21038.919;-5.20978;3.21781;7.40287;3
MAGN;21.423;21038.921;12.35400;-13.86852;-3.17651;0
LIGH;21.428;21038.925;52.0;3
ACCE;21.432;21038.929;-5.65989;3.23696;7.08684;3
LIGH;21.440;21038.938;52.0;3
ACCE;21.442;21038.939;-6.04296;3.29442;7.32626;3
MAGN;21.443;21038.941;12.35400;-13.86852;-3.17651;0
LIGH;21.448;21038.945;52.0;3
ACCE;21.452;21038.949;-5.90889;3.03585;7.78594;3
LIGH;21.460;21038.958;52.0;3
ACCE;21.463;21038.959;-5.82270;2.94966;8.15944;3
MAGN;21.464;21038.961;13.15074;-14.36287;-3.61117;0
LIGH;21.468;21038.965;52.0;3
ACCE;21.472;21038.969;-5.91847;2.99754;8.05409;3
LIGH;21.478;21038.976;52.0;3
ACCE;21.482;21038.979;-5.86101;3.02627;8.05409;3
MAGN;21.483;21038.981;13.15074;-14.36287;-3.61117;0
LIGH;21.488;21038.985;54.0;3
ACCE;21.492;21038.989;-5.42047;2.90177;7.81467;3
LIGH;21.498;21038.996;54.0;3
ACCE;21.502;21038.999;-5.05655;2.62405;7.95833;3
MAGN;21.504;21039.001;13.15074;-14.36287;-3.61117;0
LIGH;21.511;21039.009;54.0;3
ACCE;21.512;21039.009;-4.78840;2.44209;8.00621;3
LIGH;21.518;21039.016;54.0;3
ACCE;21.523;21039.019;-4.70221;2.64320;8.10198;3
MAGN;21.524;21039.021;14.10212;-14.37224;-4.84058;0
LIGH;21.531;21039.029;54.0;3
ACCE;21.532;21039.029;-4.70221;2.87304;8.07325;3
LIGH;21.538;21039.036;54.0;3
ACCE;21.543;21039.039;-4.62560;2.96881;8.32224;3
MAGN;21.544;21039.041;14.10212;-14.37224;-4.84058;0
LIGH;21.551;21039.049;53.0;3
ACCE;21.552;21039.049;-4.43406;2.77727;8.40844;3
LIGH;21.558;21039.056;54.0;3
ACCE;21.563;21039.059;-4.24253;1.81002;9.03093;3
MAGN;21.564;21039.061;14.10212;-14.37224;-4.84058;0
LIGH;21.571;21039.069;54.0;3
ACCE;21.572;21039.069;-4.22337;1.74298;9.04051;3
LIGH;21.578;21039.076;54.0;3
ACCE;21.582;21039.079;-4.32872;1.94409;9.29908;3
MAGN;21.585;21039.081;14.65722;-14.09831;-6.83946;0
LIGH;21.591;21039.089;54.0;3
ACCE;21.592;21039.089;-4.63517;2.25055;9.39485;3
LIGH;21.598;21039.096;54.0;3
ACCE;21.604;21039.099;-4.97994;2.40378;9.72046;3
BLE4;21.612;2016;20;-87
BLE4;21.612;2016;19;-88
BLE4;21.613;2016;18;-91
BLE4;21.613;2016;8;-96
BLE4;21.613;2016;16;-97
BLE4;21.613;2016;9;-97
BLE4;21.613;2016;10;-98
MAGN;21.615;21039.110;14.65722;-14.09831;-6.83946;0
ACCE;21.618;21039.109;-5.02782;2.01113;9.82580;3
LIGH;21.619;21039.114;56.0;3
LIGH;21.621;21039.118;56.0;3
ACCE;21.623;21039.119;-4.84586;1.89621;9.66300;3
LIGH;21.630;21039.127;56.0;3
ACCE;21.634;21039.129;-4.57771;1.94409;9.71088;3
MAGN;21.638;21039.133;15.49016;-14.74921;-8.66043;0
SOUN;21.639;221.22;0.00675;50.57
LIGH;21.644;21039.139;56.0;3
ACCE;21.644;21039.139;-4.21380;2.12605;9.27035;3
LIGH;21.649;21039.146;56.0;3
ACCE;21.652;21039.149;-4.10845;2.16436;9.20331;3
MAGN;21.654;21039.151;15.49016;-14.74921;-8.66043;0
LIGH;21.658;21039.156;56.0;3
ACCE;21.662;21039.159;-4.02226;2.26013;9.05008;3
LIGH;21.671;21039.169;56.0;3
ACCE;21.673;21039.169;-3.96480;2.32716;8.96389;3
MAGN;21.674;21039.172;15.49016;-14.74921;-8.66043;0
LIGH;21.678;21039.176;57.0;3
ACCE;21.682;21039.179;-3.77326;2.35589;8.56167;3
LIGH;21.691;21039.189;57.0;3
ACCE;21.693;21039.189;-3.80199;2.38462;8.34140;3
MAGN;21.694;21039.191;16.18552;-14.63366;-9.64110;0
LIGH;21.698;21039.196;57.0;3
ACCE;21.702;21039.199;-3.77326;2.44209;8.05409;3
LIGH;21.711;21039.209;57.0;3
ACCE;21.712;21039.209;-3.70622;2.37505;8.08282;3
MAGN;21.714;21039.211;16.18552;-14.63366;-9.64110;0
LIGH;21.718;21039.216;57.0;3
ACCE;21.722;21039.219;-4.03184;2.25055;8.82982;3
LIGH;21.731;21039.229;57.0;3
ACCE;21.733;21039.229;-4.53941;2.35589;9.43316;3
MAGN;21.734;21039.231;16.18552;-14.63366;-9.64110;0
LIGH;21.738;21039.236;58.0;3
ACCE;21.742;21039.239;-4.97994;2.38462;9.41400;3
LIGH;21.751;21039.249;58.0;3
ACCE;21.753;21039.249;-5.18105;2.49955;9.10754;3
MAGN;21.754;21039.251;17.83210;-14.80026;-10.27583;0
LIGH;21.758;21039.256;58.0;3
ACCE;21.762;21039.259;-5.01825;2.52828;8.59997;3
ACCE;21.785;21039.269;-4.76925;2.27928;8.44674;3
LIGH;21.786;21039.272;58.0;3
MAGN;21.786;21039.273;17.83210;-14.80026;-10.27583;0
LIGH;21.786;21039.277;58.0;3
ACCE;21.787;21039.279;-4.30956;1.44610;8.84897;3
GNSS;21.787;1490628703.000;40.313333;-3.483556;590.000;0.000;9.0;0.0;22;11
ACCE;21.797;21039.289;-4.59687;1.17795;9.25119;3
LIGH;21.798;21039.293;58.0;3
MAGN;21.798;21039.293;17.83210;-14.80026;-10.27583;0
LIGH;21.800;21039.297;62.0;3
GNSS;21.801;1490628703.000;40.313333;-3.483556;590.000;0.000;9.0;0.0;22;11
ACCE;21.802;21039.299;-6.31112;2.49955;8.13071;3
LIGH;21.808;21039.306;62.0;3
ACCE;21.814;21039.309;-6.74207;2.94966;7.83383;3
MAGN;21.814;21039.312;19.10042;-16.39746;-9.81021;0
LIGH;21.828;21039.316;62.0;3
ACCE;21.828;21039.319;-6.78996;3.14119;7.80510;3
LIGH;21.829;21039.327;62.0;3
ACCE;21.834;21039.329;-5.71735;2.70066;8.00621;3
MAGN;21.837;21039.332;19.10042;-16.39746;-9.81021;0
LIGH;21.838;21039.336;62.0;3
ACCE;21.842;21039.339;-5.37259;2.58574;7.75721;3
LIGH;21.851;21039.349;62.0;3
ACCE;21.852;21039.349;-5.28640;2.53785;7.89129;3
MAGN;21.854;21039.352;19.10042;-16.39746;-9.81021;0
LIGH;21.858;21039.355;61.0;3
ACCE;21.862;21039.359;-5.30555;2.64320;7.81467;3
LIGH;21.870;21039.368;61.0;3
ACCE;21.873;21039.369;-5.86101;3.52426;7.81467;3
MAGN;21.874;21039.371;20.40168;-17.58246;-8.32806;0
LIGH;21.878;21039.375;61.0;3
ACCE;21.882;21039.379;-5.58328;3.74453;8.08282;3
LIGH;21.888;21039.386;61.0;3
ACCE;21.892;21039.389;-5.38217;3.79242;8.19775;3
MAGN;21.894;21039.391;20.40168;-17.58246;-8.32806;0
LIGH;21.898;21039.396;61.0;3
ACCE;21.902;21039.399;-5.50666;3.78284;7.87214;3
LIGH;21.911;21039.408;61.0;3
ACCE;21.912;21039.409;-5.80354;3.40934;7.31668;3
MAGN;21.913;21039.411;20.40168;-17.58246;-8.32806;0
LIGH;21.918;21039.416;61.0;3
ACCE;21.922;21039.419;-5.67905;3.18908;7.21134;3
LIGH;21.931;21039.429;62.0;3
ACCE;21.932;21039.429;-5.51624;3.14119;7.43160;3
MAGN;21.934;21039.431;20.50498;-18.50168;-7.09202;0
LIGH;21.938;21039.436;62.0;3
ACCE;21.942;21039.439;-5.46836;3.40934;7.42203;3
LIGH;21.951;21039.448;62.0;3
ACCE;21.953;21039.449;-5.28640;3.79242;7.41245;3
MAGN;21.954;21039.451;20.50498;-18.50168;-7.09202;0
LIGH;21.958;21039.456;62.0;3
ACCE;21.962;21039.459;-5.11401;3.66792;7.22091;3
LIGH;21.968;21039.466;62.0;3
ACCE;21.972;21039.469;-4.95121;3.45723;7.20176;3
MAGN;21.973;21039.471;20.50498;-18.50168;-7.09202;0
LIGH;21.978;21039.476;62.0;3
ACCE;21.982;21039.479;-4.77883;3.24654;7.05811;3
LIGH;21.991;21039.488;62.0;3
ACCE;21.992;21039.489;-4.89375;3.01669;7.56568;3
MAGN;21.993;21039.491;19.79085;-18.76641;-7.18897;0
LIGH;21.998;21039.496;62.0;3
ACCE;22.002;21039.499;-5.25767;3.13162;7.92002;3
LIGH;22.011;21039.508;62.0;3
ACCE;22.012;21039.509;-5.70778;3.25611;8.39886;3
MAGN;22.014;21039.511;19.79085;-18.76641;-7.18897;0
LIGH;22.019;21039.516;62.0;3
ACCE;22.022;21039.519;-5.91847;3.29442;8.89685;3
LIGH;22.031;21039.528;62.0;3
ACCE;22.032;21039.529;-6.33027;3.24654;9.37569;3
MAGN;22.037;21039.531;19.79085;-18.76641;-7.18897;0
ACCE;22.043;21039.539;-6.46434;3.23696;8.37971;3
LIGH;22.044;21039.542;62.0;3
ACCE;22.053;21039.549;-6.04296;3.15077;7.30710;3
LIGH;22.054;21039.552;62.0;3
MAGN;22.055;21039.552;19.30611;-18.37171;-6.81802;0
LIGH;22.058;21039.556;62.0;3
ACCE;22.062;21039.559;-5.13317;3.13162;7.65187;3
SOUN;22.069;38.19;0.00117;35.31
LIGH;22.073;21039.568;62.0;3
ACCE;22.073;21039.569;-5.04698;3.11246;8.03494;3
MAGN;22.074;21039.571;19.30611;-18.37171;-6.81802;0
LIGH;22.078;21039.576;62.0;3
ACCE;22.082;21039.579;-5.15232;3.05500;8.17859;3
LIGH;22.091;21039.588;62.0;3
ACCE;22.092;21039.589;-5.19063;2.88262;8.10198;3
MAGN;22.095;21039.591;19.30611;-18.37171;-6.81802;0
LIGH;22.098;21039.596;62.0;3
ACCE;22.105;21039.599;-5.23851;2.86347;7.89129;3
ACCE;22.112;21039.609;-5.34386;3.21781;7.89129;3
LIGH;22.115;21039.612;62.0;3
MAGN;22.116;21039.613;17.29640;-15.90571;-8.02769;0
LIGH;22.119;21039.616;62.0;3
ACCE;22.122;21039.619;-5.43963;3.51469;7.99663;3
LIGH;22.128;21039.626;62.0;3
ACCE;22.133;21039.629;-6.10043;4.10845;8.26478;3
MAGN;22.134;21039.631;17.29640;-15.90571;-8.02769;0
LIGH;22.138;21039.636;62.0;3
ACCE;22.142;21039.639;-6.26323;4.12760;8.37013;3
LIGH;22.148;21039.646;62.0;3
ACCE;22.153;21039.649;-6.19619;4.08930;8.44674;3
MAGN;22.156;21039.652;17.29640;-15.90571;-8.02769;0
ACCE;22.162;21039.659;-6.06212;3.91691;8.21690;3
LIGH;22.163;21039.660;62.0;3
LIGH;22.168;21039.666;62.0;3
ACCE;22.172;21039.669;-5.87058;3.75411;7.89129;3
MAGN;22.173;21039.671;15.50535;-15.56169;-8.15917;0
LIGH;22.180;21039.678;62.0;3
ACCE;22.182;21039.679;-5.23851;3.41892;7.35499;3
LIGH;22.188;21039.686;62.0;3
ACCE;22.193;21039.689;-4.98952;3.30400;7.31668;3
MAGN;22.194;21039.691;15.50535;-15.56169;-8.15917;0
LIGH;22.201;21039.699;62.0;3
ACCE;22.202;21039.699;-4.80756;3.24654;7.33583;3
LIGH;22.208;21039.706;62.0;3
ACCE;22.212;21039.709;-4.81713;3.34231;7.85298;3
MAGN;22.214;21039.711;15.50535;-15.56169;-8.15917;0
LIGH;22.221;21039.719;62.0;3
ACCE;22.222;21039.719;-5.42047;3.65834;8.52336;3
LIGH;22.228;21039.726;62.0;3
ACCE;22.232;21039.729;-5.65032;3.68707;8.74362;3
MAGN;22.234;21039.731;14.78350;-14.97656;-8.38129;0
LIGH;22.241;21039.739;62.0;3
ACCE;22.242;21039.739;-5.52582;3.50511;9.05008;3
LIGH;22.248;21039.746;62.0;3
ACCE;22.252;21039.749;-5.35344;3.32315;8.82024;3
MAGN;22.253;21039.751;14.78350;-14.97656;-8.38129;0
LIGH;22.261;21039.759;62.0;3
ACCE;22.262;21039.759;-4.97994;3.13162;8.41801;3
LIGH;22.268;21039.766;62.0;3
ACCE;22.272;21039.769;-5.02782;3.26569;8.40844;3
MAGN;22.273;21039.771;14.78350;-14.97656;-8.38129;0
LIGH;22.281;21039.779;62.0;3
ACCE;22.282;21039.779;-5.14275;3.53384;8.37971;3
LIGH;22.288;21039.786;62.0;3
ACCE;22.293;21039.789;-5.27682;3.79242;8.42759;3
MAGN;22.294;21039.791;13.91767;-15.08500;-7.49604;0
LIGH;22.298;21039.796;62.0;3
ACCE;22.302;21039.799;-5.26724;3.78284;8.41801;3
LIGH;22.308;21039.806;62.0;3
ACCE;22.312;21039.809;-5.19063;3.62003;8.25521;3
MAGN;22.313;21039.811;13.91767;-15.08500;-7.49604;0
LIGH;22.321;21039.819;62.0;3
ACCE;22.322;21039.819;-5.10444;3.41892;7.89129;3
LIGH;22.328;21039.826;62.0;3
ACCE;22.333;21039.829;-4.92248;3.52426;7.19218;3
MAGN;22.334;21039.831;13.91767;-15.08500;-7.49604;0
LIGH;22.341;21039.839;62.0;3
ACCE;22.342;21039.839;-4.71179;3.59130;6.19619;3
LIGH;22.348;21039.846;62.0;3
ACCE;22.355;21039.849;-3.90734;3.26569;5.77481;3
MAGN;22.356;21039.854;13.31192;-13.90088;-8.00312;0
ACCE;22.362;21039.859;-4.37660;3.27527;6.27281;3
LIGH;22.368;21039.865;61.0;3
LIGH;22.371;21039.869;61.0;3
ACCE;22.374;21039.869;-5.55455;3.49553;9.65342;3
MAGN;22.374;21039.872;13.31192;-13.90088;-8.00312;0
LIGH;22.381;21039.879;61.0;3
ACCE;22.382;21039.879;-5.68862;3.75411;9.21289;3
LIGH;22.388;21039.886;61.0;3
ACCE;22.393;21039.889;-6.13873;3.65834;6.30154;3
MAGN;22.394;21039.891;13.31192;-13.90088;-8.00312;0
LIGH;22.404;21039.898;61.0;3
ACCE;22.406;21039.899;-5.73651;3.68707;7.29753;3
LIGH;22.409;21039.907;61.0;3
ACCE;22.412;21039.909;-4.73094;3.88818;6.85699;3
MAGN;22.415;21039.912;12.96974;-13.75773;-7.75419;0
ACCE;22.422;21039.919;-4.84586;3.51469;5.94720;3
LIGH;22.423;21039.921;62.0;3
LIGH;22.428;21039.926;62.0;3
ACCE;22.433;21039.929;-5.12359;2.22182;5.93762;3
MAGN;22.434;21039.931;12.96974;-13.75773;-7.75419;0
LIGH;22.440;21039.938;62.0;3
ACCE;22.442;21039.939;-5.45878;1.67594;6.22492;3
LIGH;22.448;21039.946;62.0;3
ACCE;22.452;21039.949;-5.61201;2.31759;6.12916;3
MAGN;22.454;21039.951;12.96974;-13.75773;-7.75419;0
LIGH;22.458;21039.956;62.0;3
ACCE;22.462;21039.959;-7.32626;1.01514;3.02627;3
LIGH;22.468;21039.966;62.0;3
ACCE;22.473;21039.969;-5.88016;2.97839;10.46745;3
MAGN;22.474;21039.971;13.29289;-12.80657;-8.76426;0
LIGH;22.481;21039.978;61.0;3
ACCE;22.482;21039.979;-5.98550;3.06458;12.87123;3
LIGH;22.488;21039.986;61.0;3
ACCE;22.493;21039.989;-6.45477;3.71580;9.12670;3
MAGN;22.494;21039.991;13.29289;-12.80657;-8.76426;0
LIGH;22.501;21039.998;61.0;3
ACCE;22.502;21039.999;-6.78996;3.42850;6.72292;3
LIGH;22.508;21040.006;61.0;3
ACCE;22.513;21040.009;-6.13873;2.83473;8.15944;3
MAGN;22.514;21040.011;13.29289;-12.80657;-8.76426;0
LIGH;22.522;21040.019;61.0;3
ACCE;22.522;21040.019;-5.09486;2.64320;10.24718;3
LIGH;22.528;21040.026;61.0;3
ACCE;22.533;21040.029;-4.88417;2.94008;9.97903;3
MAGN;22.534;21040.031;14.61816;-11.91132;-9.24622;0
LIGH;22.541;21040.039;62.0;3
ACCE;22.542;21040.039;-4.87459;2.54743;9.50977;3
LIGH;22.548;21040.046;62.0;3
ACCE;22.552;21040.049;-5.10444;2.05901;9.17458;3
MAGN;22.554;21040.051;14.61816;-11.91132;-9.24622;0
LIGH;22.561;21040.058;62.0;3
ACCE;22.562;21040.059;-4.93206;1.41737;8.77236;3
LIGH;22.568;21040.066;62.0;3
ACCE;22.572;21040.069;-4.26168;1.36948;8.88728;3
MAGN;22.573;21040.071;14.61816;-11.91132;-9.24622;0
LIGH;22.580;21040.078;62.0;3
ACCE;22.582;21040.079;-4.29041;1.03430;8.39886;3
LIGH;22.588;21040.086;62.0;3
ACCE;22.592;21040.089;-4.51068;1.19710;8.39886;3
MAGN;22.594;21040.091;16.10746;-11.64227;-8.92659;0
LIGH;22.601;21040.098;61.0;3
BLE4;22.602;2016;20;-88
BLE4;22.602;2016;19;-90
BLE4;22.602;2016;18;-91
BLE4;22.602;2016;8;-96
BLE4;22.602;2016;16;-97
BLE4;22.603;2016;9;-97
BLE4;22.603;2016;10;-98
ACCE;22.604;21040.099;-3.70622;3.64876;7.19218;3
LIGH;22.608;21040.106;63.0;3
ACCE;22.612;21040.109;-3.75411;4.52025;5.99508;3
MAGN;22.614;21040.112;16.10746;-11.64227;-8.92659;0
LIGH;22.621;21040.116;63.0;3
ACCE;22.622;21040.119;-3.52426;4.13718;5.31513;3
SOUN;22.623;1298.66;0.03963;65.94
ACCE;22.632;21040.129;-2.77727;2.19309;9.73961;3
MAGN;22.635;21040.132;16.10746;-11.64227;-8.92659;0
LIGH;22.640;21040.138;63.0;3
ACCE;22.642;21040.139;-4.25210;1.65679;7.79552;3
LIGH;22.644;21040.142;63.0;3
LIGH;22.648;21040.146;63.0;3
ACCE;22.652;21040.149;-3.43807;2.57616;7.00065;3
MAGN;22.654;21040.151;16.65503;-12.99246;-7.68826;0
LIGH;22.659;21040.156;62.0;3
ACCE;22.662;21040.159;-3.46680;2.93050;5.95677;3
LIGH;22.672;21040.166;66.0;3
ACCE;22.673;21040.169;-0.82361;2.13563;3.24654;3
MAGN;22.676;21040.173;16.65503;-12.99246;-7.68826;0
LIGH;22.681;21040.179;66.0;3
ACCE;22.682;21040.179;-2.98796;2.67193;2.03028;3
LIGH;22.688;21040.186;66.0;3
ACCE;22.693;21040.189;-3.71580;2.26013;2.44209;3
MAGN;22.694;21040.191;16.65503;-12.99246;-7.68826;0
ACCE;22.702;21040.199;-4.34787;1.30245;3.17950;3
LIGH;22.703;21040.201;66.0;3
LIGH;22.708;21040.206;66.0;3
ACCE;22.712;21040.209;-5.26724;0.40223;3.89776;3
MAGN;22.713;21040.211;14.94442;-13.92009;-5.77083;0
LIGH;22.721;21040.219;66.0;3
ACCE;22.722;21040.219;-5.09486;0.52672;4.79798;3
LIGH;22.728;21040.226;65.0;3
ACCE;22.733;21040.229;-4.28083;1.10133;5.47793;3
MAGN;22.734;21040.231;14.94442;-13.92009;-5.77083;0
LIGH;22.741;21040.239;65.0;3
ACCE;22.742;21040.239;-2.69108;1.30245;5.49709;3
LIGH;22.748;21040.246;65.0;3
ACCE;22.752;21040.249;-5.45878;3.86903;12.90954;3
MAGN;22.754;21040.251;14.94442;-13.92009;-5.77083;0
LIGH;22.761;21040.259;65.0;3
ACCE;22.762;21040.259;-9.12670;4.77883;18.67477;3
ACCE;22.793;21040.269;-10.20888;5.69820;15.68681;3
LIGH;22.794;21040.273;65.0;3
MAGN;22.795;21040.273;11.13825;-11.39266;-5.72744;0
LIGH;22.795;21040.278;65.0;3
ACCE;22.796;21040.279;-8.20732;3.34231;10.12268;3
LIGH;22.796;21040.287;54.0;3
ACCE;22.797;21040.289;-4.65433;0.37350;6.99107;3
MAGN;22.797;21040.291;11.13825;-11.39266;-5.72744;0
GNSS;22.798;1490628704.000;40.313333;-3.483556;590.000;0.000;9.0;0.0;22;9
LIGH;22.804;21040.297;54.0;3
ACCE;22.805;21040.299;-3.53384;1.17795;7.35499;3
GNSS;22.807;1490628704.000;40.313333;-3.483556;590.000;0.000;9.0;0.0;22;9
LIGH;22.812;21040.309;54.0;3
ACCE;22.813;21040.309;-2.89220;2.28886;8.61913;3
MAGN;22.815;21040.312;11.13825;-11.39266;-5.72744;0
LIGH;22.819;21040.316;54.0;3
ACCE;22.823;21040.319;-2.57616;2.53785;9.80665;3
LIGH;22.830;21040.327;54.0;3
ACCE;22.833;21040.329;-4.32872;2.58574;10.36211;3
MAGN;22.834;21040.331;5.63140;-8.88999;-6.71880;0
LIGH;22.839;21040.337;54.0;3
ACCE;22.843;21040.339;-5.14275;1.94409;10.08438;3
LIGH;22.850;21040.348;44.0;3
ACCE;22.852;21040.349;-5.39174;1.13964;10.28549;3
MAGN;22.853;21040.351;5.63140;-8.88999;-6.71880;0
LIGH;22.858;21040.355;44.0;3
ACCE;22.862;21040.359;-4.99909;0.67995;10.97502;3
LIGH;22.875;21040.368;44.0;3
ACCE;22.876;21040.369;-2.85389;0.43096;12.29662;3
MAGN;22.880;21040.374;5.63140;-8.88999;-6.71880;0
LIGH;22.880;21040.377;44.0;3
ACCE;22.882;21040.379;-1.71425;0.17238;12.14339;3
LIGH;22.890;21040.388;44.0;3
ACCE;22.892;21040.389;-1.16837;0.52672;12.47858;3
MAGN;22.894;21040.391;2.05578;-5.52658;-7.02908;0
LIGH;22.898;21040.396;44.0;3
ACCE;22.902;21040.399;-1.74298;0.80445;11.76032;3
LIGH;22.911;21040.408;39.0;3
ACCE;22.912;21040.409;-2.09732;0.88107;10.96544;3
MAGN;22.913;21040.411;2.05578;-5.52658;-7.02908;0
LIGH;22.918;21040.416;39.0;3
ACCE;22.922;21040.419;-2.29843;1.12049;10.10353;3
LIGH;22.931;21040.428;39.0;3
ACCE;22.937;21040.429;-2.16436;1.65679;9.74919;3
MAGN;22.938;21040.434;2.05578;-5.52658;-7.02908;0
LIGH;22.940;21040.438;39.0;3
ACCE;22.943;21040.439;-0.12450;1.56102;9.20331;3
LIGH;22.948;21040.446;39.0;3
ACCE;22.952;21040.449;0.70868;0.87149;9.25119;3
MAGN;22.953;21040.451;-2.67305;-3.99675;-6.07995;0
LIGH;22.958;21040.456;39.0;3
ACCE;22.962;21040.459;0.97683;0.51715;9.63427;3
LIGH;22.971;21040.469;41.0;3
ACCE;22.972;21040.469;0.56503;0.78530;10.39084;3
MAGN;22.973;21040.471;-2.67305;-3.99675;-6.07995;0
LIGH;22.978;21040.476;30.0;3
ACCE;22.982;21040.479;-0.92895;1.34075;11.75074;3
LIGH;22.991;21040.488;30.0;3
ACCE;22.993;21040.489;-1.55144;1.25456;12.34450;3
MAGN;22.994;21040.491;-2.67305;-3.99675;-6.07995;0
LIGH;22.998;21040.496;30.0;3
ACCE;23.002;21040.499;-2.25055;1.06303;12.13381;3
LIGH;23.011;21040.508;30.0;3
ACCE;23.012;21040.509;-2.89220;0.78530;11.84651;3
MAGN;23.013;21040.511;-6.56829;-2.72392;-4.57364;0
LIGH;23.018;21040.516;30.0;3
ACCE;23.022;21040.519;-1.80044;1.78129;9.29908;3
ACCE;23.033;21040.529;-0.48842;1.74298;8.68616;3
LIGH;23.034;21040.532;30.0;3
MAGN;23.037;21040.534;-6.56829;-2.72392;-4.57364;0
LIGH;23.042;21040.540;28.0;3
ACCE;23.043;21040.539;0.40223;1.06303;8.49463;3
LIGH;23.049;21040.546;28.0;3
ACCE;23.052;21040.549;0.62249;0.67995;8.76278;3
MAGN;23.054;21040.551;-6.56829;-2.72392;-4.57364;0
LIGH;23.058;21040.556;28.0;3
ACCE;23.062;21040.559;-0.32561;0.79487;15.21755;3
SOUN;23.063;337.27;0.01029;54.23
LIGH;23.070;21040.568;28.0;3
ACCE;23.073;21040.569;-0.68953;0.55545;12.66054;3
MAGN;23.074;21040.571;-8.71913;-4.14661;-3.16979;0
LIGH;23.078;21040.576;28.0;3
ACCE;23.082;21040.579;-0.35434;1.32160;8.89685;3
LIGH;23.091;21040.588;28.0;3
ACCE;23.092;21040.589;-0.03831;0.35434;8.67659;3
MAGN;23.094;21040.591;-8.71913;-4.14661;-3.16979;0
LIGH;23.098;21040.596;26.0;3
ACCE;23.102;21040.599;0.00958;-0.60334;8.21690;3
LIGH;23.108;21040.606;26.0;3
ACCE;23.113;21040.609;0.02873;-0.83318;7.69975;3
MAGN;23.116;21040.611;-8.71913;-4.14661;-3.16979;0
LIGH;23.121;21040.616;26.0;3
ACCE;23.128;21040.620;-0.45969;2.03028;9.21289;3
LIGH;23.131;21040.629;26.0;3
ACCE;23.132;21040.629;0.51715;0.50757;11.72201;3
MAGN;23.135;21040.633;-10.27402;-5.43805;-2.06398;0
LIGH;23.138;21040.636;26.0;3
ACCE;23.142;21040.639;-0.45969;0.85234;7.83383;3
LIGH;23.150;21040.648;26.0;3
ACCE;23.152;21040.649;-0.94810;0.83318;5.97593;3
MAGN;23.153;21040.651;-10.27402;-5.43805;-2.06398;0
LIGH;23.158;21040.656;26.0;3
ACCE;23.162;21040.659;0.02873;0.18196;6.95276;3
LIGH;23.171;21040.668;26.0;3
ACCE;23.173;21040.669;0.90022;0.78530;11.91355;3
MAGN;23.174;21040.671;-10.27402;-5.43805;-2.06398;0
LIGH;23.178;21040.676;26.0;3
ACCE;23.182;21040.679;0.26815;0.87149;12.42112;3
ACCE;23.192;21040.689;-0.48842;0.98641;11.99974;3
LIGH;23.193;21040.691;26.0;3
MAGN;23.196;21040.694;-11.03488;-5.23510;-1.17681;0
LIGH;23.199;21040.696;26.0;3
ACCE;23.202;21040.699;-0.72784;1.05345;11.20486;3
LIGH;23.211;21040.709;26.0;3
ACCE;23.212;21040.709;0.48842;0.42138;9.57681;3
MAGN;23.213;21040.711;-11.03488;-5.23510;-1.17681;0
LIGH;23.218;21040.716;26.0;3
ACCE;23.222;21040.719;0.26815;0.67038;9.09797;3
LIGH;23.231;21040.728;26.0;3
ACCE;23.232;21040.729;0.19154;0.85234;9.05008;3
MAGN;23.234;21040.731;-11.03488;-5.23510;-1.17681;0
LIGH;23.238;21040.736;26.0;3
ACCE;23.242;21040.739;0.12450;0.90022;9.03093;3
LIGH;23.251;21040.748;26.0;3
ACCE;23.252;21040.749;0.27773;0.70868;9.40442;3
MAGN;23.254;21040.751;-11.41501;-4.91402;-0.34897;0
LIGH;23.258;21040.756;26.0;3
ACCE;23.262;21040.759;-0.06704;0.55545;9.20331;3
LIGH;23.268;21040.766;26.0;3
ACCE;23.273;21040.769;-0.66080;0.10534;9.09797;3
MAGN;23.274;21040.771;-11.41501;-4.91402;-0.34897;0
LIGH;23.278;21040.776;25.0;3
ACCE;23.282;21040.779;-1.36948;0.16281;9.17458;3
LIGH;23.291;21040.789;25.0;3
ACCE;23.292;21040.789;-0.94810;0.22027;7.00065;3
MAGN;23.294;21040.791;-11.41501;-4.91402;-0.34897;0
LIGH;23.298;21040.796;25.0;3
ACCE;23.302;21040.799;-1.99198;-0.21069;14.07791;3
LIGH;23.311;21040.809;25.0;3
ACCE;23.312;21040.809;-0.26815;0.54588;8.30309;3
MAGN;23.314;21040.811;-12.30221;-4.01760;-0.11523;0
LIGH;23.318;21040.816;25.0;3
ACCE;23.322;21040.819;0.72784;0.79487;5.13317;3
LIGH;23.331;21040.828;25.0;3
ACCE;23.332;21040.829;0.21069;-0.51715;14.62378;3
MAGN;23.334;21040.831;-12.30221;-4.01760;-0.11523;0
LIGH;23.338;21040.836;24.0;3
ACCE;23.342;21040.839;1.50356;-0.28730;9.32781;3
LIGH;23.351;21040.848;24.0;3
ACCE;23.352;21040.849;0.32561;-0.55545;10.75475;3
MAGN;23.353;21040.851;-12.30221;-4.01760;-0.11523;0
LIGH;23.358;21040.856;24.0;3
ACCE;23.362;21040.859;-1.37906;-0.90980;10.29507;3
LIGH;23.371;21040.869;24.0;3
ACCE;23.373;21040.869;-0.02873;-0.29688;10.18972;3
MAGN;23.376;21040.871;-13.18813;-3.50544;-0.04122;0
LIGH;23.378;21040.876;24.0;3
ACCE;23.382;21040.879;0.07661;0.23942;10.17057;3
ACCE;23.392;21040.889;-0.04788;0.36392;10.12268;3
LIGH;23.393;21040.891;24.0;3
MAGN;23.398;21040.896;-13.18813;-3.50544;-0.04122;0
LIGH;23.400;21040.898;24.0;3
ACCE;23.402;21040.899;-0.05746;0.58419;10.02692;3
LIGH;23.411;21040.909;24.0;3
ACCE;23.412;21040.909;0.02873;-0.02873;10.25676;3
MAGN;23.414;21040.911;-13.18813;-3.50544;-0.04122;0
LIGH;23.418;21040.916;24.0;3
ACCE;23.422;21040.919;0.01915;0.07661;10.15141;3
LIGH;23.428;21040.926;24.0;3
ACCE;23.433;21040.929;0.01915;0.04788;10.18015;3
MAGN;23.434;21040.931;-14.22470;-2.78986;0.32048;0
LIGH;23.438;21040.936;24.0;3
ACCE;23.442;21040.939;0.01915;0.04788;10.11311;3
LIGH;23.448;21040.946;24.0;3
ACCE;23.454;21040.949;0.01915;0.06704;10.15141;3
MAGN;23.460;21040.952;-14.22470;-2.78986;0.32048;0
ACCE;23.463;21040.959;0.01915;0.05746;10.16099;3
LIGH;23.465;21040.963;24.0;3
LIGH;23.469;21040.967;24.0;3
ACCE;23.472;21040.969;0.01915;0.05746;10.09395;3
MAGN;23.474;21040.971;-14.22470;-2.78986;0.32048;0
LIGH;23.481;21040.979;24.0;3
ACCE;23.482;21040.979;0.00958;0.05746;10.08438;3
LIGH;23.488;21040.986;24.0;3
ACCE;23.493;21040.989;0.01915;0.05746;10.18972;3
MAGN;23.494;21040.991;-14.77577;-2.40148;0.19559;0
LIGH;23.501;21040.999;24.0;3
ACCE;23.502;21040.999;0.01915;0.07661;10.14184;3
LIGH;23.508;21041.006;24.0;3
ACCE;23.513;21041.009;0.00958;0.05746;10.18972;3
MAGN;23.514;21041.011;-14.77577;-2.40148;0.19559;0
LIGH;23.521;21041.019;24.0;3
ACCE;23.523;21041.019;-0.00958;0.05746;10.04607;3
LIGH;23.528;21041.026;24.0;3
ACCE;23.532;21041.029;-0.00958;0.06704;10.20888;3
MAGN;23.533;21041.031;-14.77577;-2.40148;0.19559;0
LIGH;23.541;21041.039;24.0;3
ACCE;23.542;21041.039;0.00958;0.05746;10.11311;3
LIGH;23.548;21041.046;24.0;3
ACCE;23.552;21041.049;0.01915;0.07661;10.18015;3
MAGN;23.554;21041.051;-15.40749;-2.08170;0.47571;0
LIGH;23.561;21041.059;24.0;3
ACCE;23.562;21041.059;0.00958;0.06704;10.12268;3
LIGH;23.568;21041.066;24.0;3
ACCE;23.572;21041.069;0.00958;0.06704;10.18015;3
MAGN;23.573;21041.071;-15.40749;-2.08170;0.47571;0
LIGH;23.581;21041.079;24.0;3
ACCE;23.582;21041.079;0.00958;0.07661;10.11311;3
LIGH;23.588;21041.086;24.0;3
ACCE;23.592;21041.089;0.02873;0.07661;10.18015;3
MAGN;23.593;21041.091;-15.40749;-2.08170;0.47571;0
LIGH;23.598;21041.096;24.0;3
ACCE;23.602;21041.099;0.01915;0.03831;10.11311;3
BLE4;23.604;2016;20;-88
BLE4;23.604;2016;19;-91
BLE4;23.604;2016;18;-91
BLE4;23.604;2016;8;-96
BLE4;23.605;2016;16;-97
BLE4;23.605;2016;9;-97
BLE4;23.605;2016;10;-98
LIGH;23.608;21041.106;24.0;3
ACCE;23.613;21041.109;0.01915;0.05746;10.18015;3
SOUN;23.614;288.07;0.00879;52.86
MAGN;23.618;21041.115;-15.35843;-2.11290;0.98978;0
LIGH;23.621;21041.119;24.0;3
ACCE;23.622;21041.119;0.01915;0.04788;10.16099;3
LIGH;23.628;21041.126;24.0;3
ACCE;23.632;21041.129;0.00958;0.06704;10.18015;3
MAGN;23.634;21041.132;-15.35843;-2.11290;0.98978;0
LIGH;23.642;21041.139;24.0;3
ACCE;23.643;21041.139;0.00958;0.06704;10.12268;3
LIGH;23.649;21041.147;26.0;3
ACCE;23.657;21041.149;0.01915;0.03831;10.15141;3
MAGN;23.658;21041.151;-15.35843;-2.11290;0.98978;0
ACCE;23.662;21041.159;0.00958;0.05746;10.15141;3
LIGH;23.665;21041.163;26.0;3
LIGH;23.669;21041.167;26.0;3
ACCE;23.673;21041.169;0.00958;0.05746;10.16099;3
MAGN;23.674;21041.171;-15.27846;-2.49320;0.93981;0
LIGH;23.681;21041.178;26.0;3
ACCE;23.682;21041.179;0.01915;0.05746;10.11311;3
LIGH;23.688;21041.186;26.0;3
ACCE;23.692;21041.189;0.01915;0.05746;10.18015;3
MAGN;23.693;21041.191;-15.27846;-2.49320;0.93981;0
LIGH;23.705;21041.200;26.0;3
ACCE;23.705;21041.199;0.01915;0.07661;10.14184;3
LIGH;23.711;21041.209;26.0;3
ACCE;23.713;21041.209;0.02873;0.06704;10.19930;3
MAGN;23.714;21041.211;-15.27846;-2.49320;0.93981;0
LIGH;23.720;21041.217;26.0;3
ACCE;23.722;21041.219;0.02873;0.06704;10.12268;3
LIGH;23.728;21041.226;26.0;3
ACCE;23.732;21041.229;0.02873;0.05746;10.16099;3
MAGN;23.734;21041.231;-15.42640;-2.33489;0.86870;0
LIGH;23.741;21041.238;26.0;3
ACCE;23.742;21041.239;0.01915;0.05746;10.09395;3
LIGH;23.748;21041.246;26.0;3
ACCE;23.752;21041.249;0.01915;0.06704;10.18972;3
MAGN;23.754;21041.251;-15.42640;-2.33489;0.86870;0
LIGH;23.758;21041.256;26.0;3
ACCE;23.764;21041.259;0.00958;0.03831;10.10353;3
LIGH;23.787;21041.267;26.0;3
ACCE;23.791;21041.269;0.01915;0.06704;10.18015;3
MAGN;23.792;21041.278;-15.32956;-2.20948;0.83004;0
ACCE;23.793;21041.280;0.01915;0.06704;10.09395;3
LIGH;23.793;21041.285;26.0;3
GNSS;23.794;1490628705.000;40.313333;-3.483556;590.000;0.000;9.0;0.0;22;10
ACCE;23.803;21041.289;0.02873;0.03831;10.17057;3
MAGN;23.804;21041.295;-15.32956;-2.20948;0.83004;0
LIGH;23.805;21041.297;26.0;3
ACCE;23.806;21041.299;0.01915;0.04788;10.15141;3
LIGH;23.809;21041.306;26.0;3
GNSS;23.810;1490628705.000;40.313333;-3.483556;590.000;0.000;9.0;0.0;22;10
ACCE;23.815;21041.309;0.01915;0.06704;10.19930;3
MAGN;23.821;21041.318;-15.32956;-2.20948;0.83004;0
LIGH;23.823;21041.320;26.0;3
ACCE;23.824;21041.319;0.01915;0.07661;10.12268;3
LIGH;23.827;21041.325;26.0;3
LIGH;23.831;21041.328;26.0;3
ACCE;23.834;21041.329;0.02873;0.05746;10.10353;3
MAGN;23.836;21041.333;-15.25963;-3.01090;0.66853;0
LIGH;23.842;21041.337;26.0;3
ACCE;23.844;21041.339;0.02873;0.06704;10.18015;3
LIGH;23.849;21041.347;26.0;3
ACCE;23.852;21041.349;0.00958;0.07661;10.14184;3
MAGN;23.853;21041.351;-15.25963;-3.01090;0.66853;0
LIGH;23.860;21041.358;26.0;3
ACCE;23.862;21041.359;0.02873;0.04788;10.14184;3
LIGH;23.868;21041.366;26.0;3
ACCE;23.872;21041.369;0.01915;0.06704;10.18972;3
MAGN;23.873;21041.371;-15.25963;-3.01090;0.66853;0
LIGH;23.878;21041.376;26.0;3
ACCE;23.882;21041.379;0.01915;0.07661;10.14184;3
LIGH;23.889;21041.387;26.0;3
ACCE;23.893;21041.389;0.00958;0.08619;10.18972;3
MAGN;23.894;21041.391;-14.69741;-3.35778;0.71871;0
LIGH;23.908;21041.398;26.0;3
ACCE;23.908;21041.399;0.01915;0.06704;10.11311;3
LIGH;23.909;21041.405;26.0;3
ACCE;23.912;21041.409;0.01915;0.03831;10.21845;3
MAGN;23.914;21041.411;-14.69741;-3.35778;0.71871;0
LIGH;23.918;21041.416;26.0;3
ACCE;23.922;21041.419;0.00958;0.03831;10.14184;3
LIGH;23.928;21041.426;26.0;3
ACCE;23.932;21041.429;0.00958;0.08619;10.18015;3
MAGN;23.933;21041.431;-14.69741;-3.35778;0.71871;0
LIGH;23.940;21041.438;26.0;3
ACCE;23.942;21041.439;0.00958;0.05746;10.09395;3
LIGH;23.948;21041.445;26.0;3
ACCE;23.952;21041.449;0.02873;0.05746;10.18972;3
MAGN;23.953;21041.451;-14.65368;-2.25380;0.13775;0
LIGH;23.962;21041.459;26.0;3
ACCE;23.963;21041.459;0.02873;0.03831;10.15141;3
LIGH;23.971;21041.466;26.0;3
ACCE;23.973;21041.469;0.02873;0.06704;10.18972;3
MAGN;23.974;21041.471;-14.65368;-2.25380;0.13775;0
LIGH;23.981;21041.479;26.0;3
ACCE;23.982;21041.479;0.01915;0.05746;10.08438;3
LIGH;23.988;21041.486;26.0;3
ACCE;23.992;21041.489;0.00958;0.05746;10.17057;3
MAGN;23.993;21041.491;-14.65368;-2.25380;0.13775;0
LIGH;24.001;21041.498;26.0;3
ACCE;24.002;21041.499;0.02873;0.06704;10.15141;3
LIGH;24.008;21041.506;26.0;3
ACCE;24.012;21041.509;0.02873;0.06704;10.17057;3
MAGN;24.013;21041.511;-14.91241;-2.13966;0.74515;0
LIGH;24.021;21041.519;26.0;3
ACCE;24.022;21041.519;0.01915;0.06704;10.11311;3
LIGH;24.028;21041.526;26.0;3
ACCE;24.032;21041.529;0.00958;0.06704;10.17057;3
MAGN;24.036;21041.531;-14.91241;-2.13966;0.74515;0
LIGH;24.041;21041.539;26.0;3
ACCE;24.044;21041.539;0.02873;0.07661;10.16099;3
LIGH;24.048;21041.546;26.0;3
ACCE;24.052;21041.549;0.01915;0.05746;10.18015;3
MAGN;24.054;21041.551;-14.91241;-2.13966;0.74515;0
SOUN;24.055;470.98;0.01437;57.13
LIGH;24.058;21041.556;26.0;3
ACCE;24.062;21041.559;0.01915;0.04788;10.11311;3
LIGH;24.071;21041.568;26.0;3
ACCE;24.072;21041.569;0.01915;0.06704;10.16099;3
MAGN;24.073;21041.571;-15.02315;-2.11149;0.24407;0
LIGH;24.078;21041.576;26.0;3
ACCE;24.082;21041.579;0.02873;0.07661;10.17057;3
LIGH;24.088;21041.586;26.0;3
ACCE;24.092;21041.589;0.02873;0.04788;10.18015;3
MAGN;24.094;21041.591;-15.02315;-2.11149;0.24407;0
LIGH;24.098;21041.596;26.0;3
ACCE;24.102;21041.599;0.02873;0.06704;10.11311;3
LIGH;24.111;21041.609;26.0;3
ACCE;24.112;21041.609;0.01915;0.03831;10.15141;3
MAGN;24.114;21041.611;-15.02315;-2.11149;0.24407;0
LIGH;24.118;21041.616;26.0;3
ACCE;24.122;21041.619;0.02873;0.07661;10.11311;3
LIGH;24.131;21041.629;26.0;3
ACCE;24.132;21041.629;0.01915;0.03831;10.17057;3
MAGN;24.135;21041.631;-14.92490;-1.62372;0.61483;0
LIGH;24.138;21041.636;26.0;3
ACCE;24.142;21041.639;0.02873;0.05746;10.12268;3
LIGH;24.156;21041.649;26.0;3
ACCE;24.161;21041.649;0.00958;0.08619;10.16099;3
MAGN;24.162;21041.654;-14.92490;-1.62372;0.61483;0
ACCE;24.163;21041.659;0.00958;0.06704;10.13226;3
LIGH;24.165;21041.663;26.0;3
LIGH;24.169;21041.667;26.0;3
ACCE;24.172;21041.669;0.00958;0.05746;10.18015;3
MAGN;24.174;21041.671;-14.92490;-1.62372;0.61483;0
LIGH;24.178;21041.676;26.0;3
ACCE;24.182;21041.679;0.01915;0.06704;10.11311;3
LIGH;24.191;21041.689;26.0;3
ACCE;24.192;21041.689;0.00958;0.04788;10.16099;3
MAGN;24.194;21041.691;-14.85709;-1.47731;0.68537;0
LIGH;24.198;21041.696;26.0;3
ACCE;24.202;21041.699;0.00958;0.06704;10.11311;3
LIGH;24.210;21041.708;27.0;3
ACCE;24.212;21041.709;0.01915;0.05746;10.18015;3
MAGN;24.214;21041.711;-14.85709;-1.47731;0.68537;0
LIGH;24.218;21041.716;27.0;3
ACCE;24.222;21041.719;0.00958;0.03831;10.12268;3
LIGH;24.231;21041.729;27.0;3
ACCE;24.232;21041.729;0.00958;0.07661;10.15141;3
MAGN;24.237;21041.731;-14.85709;-1.47731;0.68537;0
LIGH;24.241;21041.739;27.0;3
ACCE;24.242;21041.739;0.00958;0.06704;10.10353;3
LIGH;24.249;21041.746;27.0;3
ACCE;24.252;21041.749;0.02873;0.05746;10.18015;3
MAGN;24.254;21041.751;-14.96826;-1.90849;0.02604;0
LIGH;24.258;21041.756;27.0;3
ACCE;24.262;21041.759;0.02873;0.05746;10.13226;3
LIGH;24.271;21041.769;28.0;3
ACCE;24.272;21041.769;0.00958;0.04788;10.15141;3
MAGN;24.274;21041.771;-14.96826;-1.90849;0.02604;0
LIGH;24.278;21041.776;28.0;3
ACCE;24.282;21041.779;0.00958;0.06704;10.10353;3
LIGH;24.290;21041.788;28.0;3
ACCE;24.292;21041.789;0.02873;0.06704;10.17057;3
MAGN;24.293;21041.791;-14.96826;-1.90849;0.02604;0
LIGH;24.298;21041.796;28.0;3
ACCE;24.302;21041.799;0.00958;0.07661;10.15141;3
LIGH;24.311;21041.809;28.0;3
ACCE;24.312;21041.809;0.01915;0.04788;10.16099;3
MAGN;24.314;21041.811;-15.04039;-2.17891;-0.23121;0
LIGH;24.318;21041.816;28.0;3
ACCE;24.322;21041.819;0.01915;0.03831;10.09395;3
LIGH;24.331;21041.828;30.0;3
ACCE;24.332;21041.829;0.01915;0.06704;10.17057;3
MAGN;24.334;21041.831;-15.04039;-2.17891;-0.23121;0
LIGH;24.338;21041.836;30.0;3
ACCE;24.342;21041.839;0.01915;0.06704;10.11311;3
LIGH;24.351;21041.848;30.0;3
ACCE;24.352;21041.849;0.00958;0.05746;10.21845;3
MAGN;24.354;21041.851;-15.04039;-2.17891;-0.23121;0
LIGH;24.358;21041.856;30.0;3
ACCE;24.362;21041.859;0.02873;0.04788;10.10353;3
LIGH;24.371;21041.868;30.0;3
ACCE;24.372;21041.869;0.01915;0.05746;10.18972;3
MAGN;24.374;21041.871;-15.45877;-1.92267;-0.66881;0
LIGH;24.378;21041.876;30.0;3
ACCE;24.382;21041.879;-0.00958;0.06704;10.17057;3
LIGH;24.391;21041.889;30.0;3
ACCE;24.392;21041.889;0.00958;0.06704;10.18972;3
MAGN;24.394;21041.892;-15.45877;-1.92267;-0.66881;0
LIGH;24.398;21041.896;32.0;3
ACCE;24.406;21041.899;0.02873;0.08619;10.09395;3
ACCE;24.414;21041.909;0.01915;0.06704;10.21845;3
MAGN;24.415;21041.912;-15.45877;-1.92267;-0.66881;0
LIGH;24.418;21041.915;32.0;3
LIGH;24.420;21041.918;32.0;3
ACCE;24.422;21041.919;0.00958;0.06704;10.12268;3
LIGH;24.431;21041.929;32.0;3
ACCE;24.432;21041.929;0.00958;0.06704;10.18015;3
MAGN;24.434;21041.932;-15.12803;-2.32329;-0.57479;0
LIGH;24.438;21041.936;32.0;3
ACCE;24.442;21041.939;0.02873;0.04788;10.12268;3
LIGH;24.451;21041.949;32.0;3
ACCE;24.452;21041.949;0.01915;0.06704;10.18972;3
MAGN;24.454;21041.951;-15.12803;-2.32329;-0.57479;0
LIGH;24.458;21041.956;35.0;3
ACCE;24.462;21041.959;0.00958;0.05746;10.17057;3
LIGH;24.471;21041.969;35.0;3
ACCE;24.472;21041.969;0.00958;0.05746;10.21845;3
MAGN;24.474;21041.971;-15.12803;-2.32329;-0.57479;0
LIGH;24.478;21041.976;35.0;3
ACCE;24.482;21041.979;0.03831;0.06704;10.12268;3
ACCE;24.492;21041.989;0.03831;0.05746;10.17057;3
MAGN;24.501;21041.997;-15.32812;-2.39216;-0.48337;0
LIGH;24.502;21041.999;35.0;3
ACCE;24.503;21041.999;0.02873;0.07661;10.06522;3
LIGH;24.506;21042.003;35.0;3
LIGH;24.511;21042.009;34.0;3
ACCE;24.513;21042.009;0.00958;0.08619;10.11311;3
MAGN;24.514;21042.012;-15.32812;-2.39216;-0.48337;0
LIGH;24.518;21042.016;38.0;3
ACCE;24.522;21042.019;0.00958;0.04788;10.17057;3
LIGH;24.531;21042.029;38.0;3
ACCE;24.532;21042.029;-0.00958;0.07661;10.18972;3
MAGN;24.534;21042.031;-15.32812;-2.39216;-0.48337;0
LIGH;24.538;21042.036;38.0;3
ACCE;24.542;21042.039;0.00958;0.04788;10.11311;3
LIGH;24.551;21042.049;38.0;3
ACCE;24.552;21042.049;0.01915;0.07661;10.19930;3
MAGN;24.554;21042.051;-15.28263;-2.44943;-0.05204;0
LIGH;24.558;21042.056;38.0;3
ACCE;24.562;21042.059;0.01915;0.05746;10.13226;3
LIGH;24.568;21042.066;38.0;3
ACCE;24.572;21042.069;0.01915;0.05746;10.17057;3
MAGN;24.574;21042.071;-15.28263;-2.44943;-0.05204;0
LIGH;24.578;21042.076;40.0;3
ACCE;24.582;21042.079;0.00958;0.05746;10.11311;3
LIGH;24.591;21042.089;40.0;3
ACCE;24.592;21042.089;0.01915;0.04788;10.18972;3
MAGN;24.594;21042.091;-15.28263;-2.44943;-0.05204;0
LIGH;24.599;21042.096;40.0;3
ACCE;24.604;21042.099;0.00958;0.06704;10.10353;3
SOUN;24.608;264.12;0.00806;52.11
ACCE;24.615;21042.109;0.00958;0.06704;10.17057;3
LIGH;24.617;21042.114;40.0;3
MAGN;24.617;21042.114;-14.61533;-1.85429;-0.95255;0
LIGH;24.622;21042.118;40.0;3
ACCE;24.623;21042.119;0.00958;0.06704;10.09395;3
BLE4;24.625;2016;20;-88
BLE4;24.625;2016;18;-91
BLE4;24.626;2016;19;-93
BLE4;24.626;2016;8;-96
BLE4;24.626;2016;16;-97
BLE4;24.627;2016;9;-97
LIGH;24.630;21042.127;40.0;3
ACCE;24.643;21042.129;0.00958;0.06704;10.17057;3
MAGN;24.645;21042.131;-14.61533;-1.85429;-0.95255;0
LIGH;24.646;21042.139;44.0;3
ACCE;24.646;21042.139;0.02873;0.03831;10.14184;3
LIGH;24.660;21042.147;44.0;3
ACCE;24.661;21042.149;0.01915;0.04788;10.18015;3
MAGN;24.662;21042.153;-14.61533;-1.85429;-0.95255;0
LIGH;24.663;21042.156;44.0;3
ACCE;24.663;21042.159;0.00958;0.07661;10.08438;3
LIGH;24.670;21042.168;44.0;3
ACCE;24.674;21042.169;0.01915;0.05746;10.16099;3
MAGN;24.675;21042.172;-14.60259;-2.54862;-1.09537;0
LIGH;24.679;21042.177;44.0;3
ACCE;24.682;21042.179;0.01915;0.06704;10.16099;3
LIGH;24.690;21042.188;44.0;3
ACCE;24.693;21042.189;0.00958;0.08619;10.20888;3
MAGN;24.694;21042.191;-14.60259;-2.54862;-1.09537;0
LIGH;24.698;21042.196;46.0;3
ACCE;24.702;21042.199;0.00958;0.06704;10.10353;3
LIGH;24.708;21042.206;46.0;3
ACCE;24.712;21042.209;0.01915;0.04788;10.19930;3
MAGN;24.714;21042.211;-14.60259;-2.54862;-1.09537;0
LIGH;24.720;21042.218;46.0;3
ACCE;24.722;21042.219;0.01915;0.07661;10.14184;3
LIGH;24.728;21042.226;46.0;3
ACCE;24.733;21042.229;-0.00958;0.07661;10.19930;3
MAGN;24.734;21042.231;-14.07233;-2.48483;-1.34902;0
LIGH;24.738;21042.236;46.0;3
ACCE;24.742;21042.239;0.00958;0.07661;10.08438;3
LIGH;24.748;21042.246;46.0;3
ACCE;24.756;21042.249;0.01915;0.06704;10.18015;3
MAGN;24.760;21042.257;-14.07233;-2.48483;-1.34902;0
ACCE;24.765;21042.259;0.02873;0.05746;10.08438;3
LIGH;24.771;21042.264;47.0;3
LIGH;24.772;21042.268;47.0;3
ACCE;24.779;21042.269;0.02873;0.03831;10.20888;3
MAGN;24.781;21042.273;-14.07233;-2.48483;-1.34902;0
ACCE;24.800;21042.280;0.00958;0.07661;10.13226;3
LIGH;24.801;21042.285;47.0;3
ACCE;24.801;21042.289;0.01915;0.07661;10.17057;3
LIGH;24.801;21042.294;47.0;3
MAGN;24.802;21042.294;-14.37919;-3.15901;-0.86578;0
ACCE;24.803;21042.299;0.01915;0.07661;10.17057;3
LIGH;24.803;21042.301;47.0;3
GNSS;24.804;1490628706.000;40.313333;-3.483556;590.000;0.000;9.0;0.0;22;8
GNSS;24.808;1490628706.000;40.313333;-3.483556;590.000;0.000;9.0;0.0;22;8
LIGH;24.810;21042.306;47.0;3
ACCE;24.812;21042.309;0.00958;0.07661;10.18972;3
MAGN;24.814;21042.311;-14.37919;-3.15901;-0.86578;0
LIGH;24.819;21042.316;47.0;3
ACCE;24.822;21042.319;0.00958;0.08619;10.14184;3
LIGH;24.828;21042.326;47.0;3
ACCE;24.832;21042.329;0.01915;0.03831;10.19930;3
MAGN;24.833;21042.331;-14.37919;-3.15901;-0.86578;0
LIGH;24.840;21042.338;47.0;3
ACCE;24.842;21042.339;0.01915;0.06704;10.13226;3
LIGH;24.848;21042.345;47.0;3
ACCE;24.853;21042.349;0.00958;0.05746;10.20888;3
MAGN;24.854;21042.351;-14.55773;-2.84862;-1.13155;0
LIGH;24.860;21042.358;47.0;3
ACCE;24.862;21042.359;0.01915;0.04788;10.14184;3
LIGH;24.868;21042.365;47.0;3
ACCE;24.872;21042.369;0.01915;0.06704;10.18972;3
MAGN;24.873;21042.371;-14.55773;-2.84862;-1.13155;0
LIGH;24.880;21042.378;47.0;3
ACCE;24.882;21042.379;0.01915;0.07661;10.15141;3
LIGH;24.888;21042.385;49.0;3
ACCE;24.893;21042.389;0.01915;0.05746;10.17057;3
MAGN;24.895;21042.391;-14.55773;-2.84862;-1.13155;0
LIGH;24.898;21042.396;49.0;3
ACCE;24.908;21042.399;0.00958;0.05746;10.11311;3
ACCE;24.913;21042.409;0.01915;0.07661;10.19930;3
LIGH;24.913;21042.411;49.0;3
MAGN;24.915;21042.412;-14.64030;-2.60845;-0.99367;0
LIGH;24.918;21042.416;49.0;3
ACCE;24.922;21042.419;0.00958;0.07661;10.13226;3
LIGH;24.928;21042.426;49.0;3
ACCE;24.932;21042.429;-0.00958;0.06704;10.19930;3
MAGN;24.933;21042.431;-14.64030;-2.60845;-0.99367;0
LIGH;24.940;21042.438;49.0;3
ACCE;24.942;21042.439;-0.00958;0.06704;10.10353;3
LIGH;24.948;21042.446;51.0;3
ACCE;24.952;21042.449;0.03831;0.05746;10.16099;3
MAGN;24.953;21042.451;-14.64030;-2.60845;-0.99367;0
LIGH;24.961;21042.458;51.0;3
ACCE;24.963;21042.459;0.03831;0.04788;10.13226;3
LIGH;24.968;21042.466;51.0;3
ACCE;24.973;21042.469;0.01915;0.05746;10.17057;3
MAGN;24.974;21042.471;-14.14756;-3.01718;-0.69768;0
LIGH;24.981;21042.478;51.0;3
ACCE;24.982;21042.479;0.00958;0.06704;10.09395;3
LIGH;24.988;21042.486;51.0;3
ACCE;24.993;21042.489;0.01915;0.05746;10.18015;3
MAGN;24.994;21042.491;-14.14756;-3.01718;-0.69768;0
LIGH;25.003;21042.499;51.0;3
ACCE;25.005;21042.499;0.00958;0.05746;10.12268;3
LIGH;25.010;21042.506;52.0;3
ACCE;25.012;21042.509;0.00958;0.07661;10.19930;3
MAGN;25.014;21042.511;-14.14756;-3.01718;-0.69768;0
LIGH;25.021;21042.518;52.0;3
ACCE;25.023;21042.519;0.01915;0.06704;10.10353;3
LIGH;25.028;21042.526;52.0;3
ACCE;25.032;21042.529;0.01915;0.05746;10.13226;3
MAGN;25.035;21042.531;-14.03731;-3.08963;-0.67511;0
LIGH;25.040;21042.537;52.0;3
ACCE;25.042;21042.539;0.03831;0.04788;10.09395;3
LIGH;25.048;21042.546;52.0;3
SOUN;25.051;69.61;0.00212;40.52
ACCE;25.056;21042.549;0.01915;0.07661;10.19930;3
MAGN;25.057;21042.551;-14.03731;-3.08963;-0.67511;0
LIGH;25.058;21042.556;52.0;3
ACCE;25.062;21042.559;0.01915;0.06704;10.14184;3
LIGH;25.068;21042.566;52.0;3
ACCE;25.073;21042.569;0.01915;0.06704;10.17057;3
MAGN;25.074;21042.571;-14.03731;-3.08963;-0.67511;0
LIGH;25.082;21042.579;52.0;3
ACCE;25.083;21042.579;0.00958;0.05746;10.12268;3
LIGH;25.088;21042.586;52.0;3
ACCE;25.093;21042.589;0.01915;0.05746;10.20888;3
MAGN;25.094;21042.591;-14.34658;-2.57241;-0.73325;0
LIGH;25.101;21042.599;52.0;3
ACCE;25.102;21042.599;0.01915;0.07661;10.14184;3
LIGH;25.108;21042.606;52.0;3
ACCE;25.112;21042.609;0.00958;0.06704;10.14184;3
MAGN;25.113;21042.611;-14.34658;-2.57241;-0.73325;0
LIGH;25.121;21042.619;52.0;3
ACCE;25.122;21042.619;0.00958;0.06704;10.12268;3
LIGH;25.128;21042.626;52.0;3
ACCE;25.133;21042.629;0.00958;0.05746;10.18015;3
MAGN;25.134;21042.631;-14.34658;-2.57241;-0.73325;0
LIGH;25.141;21042.639;52.0;3
ACCE;25.142;21042.639;0.00958;0.06704;10.12268;3
LIGH;25.148;21042.646;52.0;3
ACCE;25.152;21042.649;0.00958;0.06704;10.18015;3
MAGN;25.154;21042.652;-14.54097;-2.11227;-0.57794;0
LIGH;25.161;21042.659;52.0;3
ACCE;25.162;21042.659;0.02873;0.05746;10.11311;3
LIGH;25.171;21042.666;52.0;3
ACCE;25.174;21042.669;0.00958;0.05746;10.19930;3
MAGN;25.180;21042.677;-14.54097;-2.11227;-0.57794;0
ACCE;25.183;21042.679;0.01915;0.07661;10.14184;3
LIGH;25.187;21042.684;52.0;3
LIGH;25.190;21042.688;52.0;3
ACCE;25.192;21042.689;0.01915;0.06704;10.18972;3
MAGN;25.194;21042.691;-14.54097;-2.11227;-0.57794;0
LIGH;25.201;21042.699;52.0;3
ACCE;25.202;21042.699;0.02873;0.05746;10.14184;3
LIGH;25.208;21042.706;52.0;3
ACCE;25.212;21042.709;0.00958;0.05746;10.20888;3
MAGN;25.213;21042.711;-14.82485;-2.40557;-0.62411;0
LIGH;25.218;21042.716;52.0;3
ACCE;25.222;21042.719;0.01915;0.08619;10.15141;3
LIGH;25.228;21042.726;52.0;3
ACCE;25.233;21042.729;0.00958;0.06704;10.18972;3
MAGN;25.234;21042.731;-14.82485;-2.40557;-0.62411;0
LIGH;25.241;21042.738;52.0;3
ACCE;25.242;21042.739;0.01915;0.06704;10.14184;3
LIGH;25.248;21042.745;52.0;3
ACCE;25.253;21042.749;0.00958;0.06704;10.18972;3
MAGN;25.254;21042.751;-14.82485;-2.40557;-0.62411;0
LIGH;25.259;21042.756;51.0;3
ACCE;25.262;21042.759;0.00958;0.06704;10.16099;3
LIGH;25.270;21042.766;51.0;3
ACCE;25.281;21042.769;0.00958;0.04788;10.18015;3
ACCE;25.284;21042.779;0.00958;0.04788;10.11311;3
MAGN;25.285;21042.782;-14.97964;-2.42636;-0.52023;0
LIGH;25.287;21042.785;51.0;3
LIGH;25.290;21042.788;51.0;3
ACCE;25.292;21042.789;0.00958;0.06704;10.04607;3
LIGH;25.301;21042.799;51.0;3
ACCE;25.302;21042.799;0.00958;0.06704;10.09395;3
MAGN;25.304;21042.801;-14.97964;-2.42636;-0.52023;0
LIGH;25.308;21042.806;51.0;3
ACCE;25.312;21042.809;0.03831;0.07661;10.08438;3
LIGH;25.321;21042.818;51.0;3
ACCE;25.324;21042.819;0.00958;0.09577;10.17057;3
MAGN;25.324;21042.821;-14.97964;-2.42636;-0.52023;0
LIGH;25.328;21042.826;51.0;3
ACCE;25.332;21042.829;0.00958;0.06704;10.13226;3
LIGH;25.338;21042.836;51.0;3
ACCE;25.342;21042.839;0.01915;0.05746;10.20888;3
MAGN;25.344;21042.842;-14.85779;-3.03937;-1.51021;0
LIGH;25.350;21042.848;51.0;3
ACCE;25.352;21042.849;0.00958;0.08619;10.11311;3
LIGH;25.358;21042.856;51.0;3
ACCE;25.362;21042.859;0.00958;0.05746;10.19930;3
MAGN;25.363;21042.861;-14.85779;-3.03937;-1.51021;0
LIGH;25.370;21042.868;51.0;3
ACCE;25.372;21042.869;0.01915;0.05746;10.13226;3
WIFI;25.373;21042.769;test-CAR;00:0b:86:27:36:c2;-65
WIFI;25.373;21042.769;portal-csic;00:0b:86:27:36:c1;-65
WIFI;25.373;21042.769;test-CAR;00:0b:86:27:32:e2;-78
WIFI;25.373;21042.769;portal-csic;00:0b:86:27:32:e1;-82
WIFI;25.373;21042.769;eduroam;00:0b:86:27:37:b0;-86
WIFI;25.373;21042.769;portal-csic;00:0b:86:27:37:b1;-87
WIFI;25.373;21042.769;eduroam;00:0b:86:27:32:e0;-84
WIFI;25.373;21042.769;eduroam;00:0b:86:27:36:c0;-65
WIFI;25.373;21042.769;eduroam;00:0b:86:27:3e:d0;-88
WIFI;25.373;21042.769;SMC_LOPSI;00:13:f7:80:98:e4;-81
WIFI;25.373;21042.769;cochera;b8:a3:86:65:e3:29;-88
WIFI;25.373;21042.769;test-CAR;00:0b:86:27:37:b2;-87
WIFI;25.373;21042.769;portal-csic;00:0b:86:27:3e:d1;-89
WIFI;25.373;21042.769;test-CAR;00:0b:86:27:3e:d2;-89
WIFI;25.373;21042.769;test-CAR;00:0b:86:27:3e:82;-87
WIFI;25.373;21042.769;eduroam;00:0b:86:27:3e:80;-87
WIFI;25.373;21042.769;WLAN_3F;e0:91:53:1b:36:f3;-88
WIFI;25.373;21042.769;portal-csic;00:0b:86:27:3e:81;-87
WIFI;25.373;21042.769;eduroam;00:0b:86:27:35:10;-92
WIFI;25.373;21042.769;test-CAR;00:0b:86:27:35:12;-94
LIGH;25.398;21042.876;51.0;3
ACCE;25.399;21042.879;0.01915;0.05746;10.19930;3
MAGN;25.399;21042.881;-14.85779;-3.03937;-1.51021;0
LIGH;25.399;21042.886;51.0;3
ACCE;25.400;21042.889;0.01915;0.07661;10.11311;3
LIGH;25.400;21042.896;51.0;3
ACCE;25.415;21042.899;0.02873;0.04788;10.19930;3
MAGN;25.418;21042.901;-14.77231;-3.16551;-1.05651;0
LIGH;25.419;21042.909;51.0;3
ACCE;25.419;21042.909;0.02873;0.05746;10.15141;3
ACCE;25.424;21042.919;0.02873;0.04788;10.20888;3
MAGN;25.425;21042.923;-14.77231;-3.16551;-1.05651;0
LIGH;25.426;21042.924;51.0;3
ACCE;25.436;21042.929;0.00958;0.05746;10.08438;3
LIGH;25.437;21042.931;51.0;3
LIGH;25.439;21042.936;51.0;3
ACCE;25.442;21042.939;0.00958;0.06704;10.14184;3
MAGN;25.445;21042.942;-14.77231;-3.16551;-1.05651;0
LIGH;25.451;21042.949;51.0;3
ACCE;25.452;21042.949;0.00958;0.05746;10.16099;3
LIGH;25.458;21042.956;51.0;3
ACCE;25.462;21042.959;0.00958;0.04788;10.18015;3
MAGN;25.463;21042.961;-14.73076;-3.86416;-0.99309;0
LIGH;25.470;21042.968;51.0;3
ACCE;25.472;21042.969;0.01915;0.06704;10.12268;3
LIGH;25.478;21042.976;51.0;3
ACCE;25.484;21042.979;0.00958;0.05746;10.19930;3
MAGN;25.485;21042.982;-14.73076;-3.86416;-0.99309;0
LIGH;25.490;21042.988;51.0;3
ACCE;25.492;21042.989;0.00958;0.05746;10.13226;3
LIGH;25.498;21042.996;51.0;3
ACCE;25.502;21042.999;0.01915;0.04788;10.21845;3
MAGN;25.503;21043.001;-14.73076;-3.86416;-0.99309;0
LIGH;25.510;21043.008;51.0;3
ACCE;25.512;21043.009;0.02873;0.06704;10.13226;3
LIGH;25.518;21043.016;51.0;3
ACCE;25.522;21043.019;0.02873;0.05746;10.16099;3
MAGN;25.523;21043.021;-14.37667;-3.02525;-0.89533;0
LIGH;25.531;21043.029;51.0;3
ACCE;25.532;21043.029;0.01915;0.05746;10.15141;3
LIGH;25.541;21043.036;51.0;3
ACCE;25.543;21043.039;0.02873;0.06704;10.18015;3
MAGN;25.545;21043.042;-14.37667;-3.02525;-0.89533;0
LIGH;25.549;21043.047;51.0;3
ACCE;25.552;21043.049;0.00958;0.05746;10.12268;3
LIGH;25.558;21043.056;51.0;3
ACCE;25.563;21043.059;0.00958;0.05746;10.15141;3
MAGN;25.564;21043.061;-14.37667;-3.02525;-0.89533;0
LIGH;25.571;21043.069;51.0;3
ACCE;25.572;21043.069;0.01915;0.07661;10.15141;3
LIGH;25.578;21043.076;51.0;3
ACCE;25.584;21043.079;0.02873;0.07661;10.20888;3
MAGN;25.584;21043.082;-14.16754;-2.65802;-0.45775;0
ACCE;25.592;21043.089;0.00958;0.06704;10.11311;3
LIGH;25.593;21043.091;51.0;3
LIGH;25.598;21043.096;51.0;3
ACCE;25.603;21043.099;0.00958;0.04788;10.15141;3
MAGN;25.607;21043.103;-14.16754;-2.65802;-0.45775;0
SOUN;25.608;276.67;0.00844;52.51
LIGH;25.612;21043.109;51.0;3
BLE4;25.612;2016;20;-88
BLE4;25.612;2016;18;-91
BLE4;25.613;2016;19;-95
BLE4;25.613;2016;8;-96
BLE4;25.613;2016;16;-97
BLE4;25.613;2016;9;-97
ACCE;25.614;21043.109;0.00958;0.06704;10.12268;3
LIGH;25.618;21043.116;51.0;3
ACCE;25.623;21043.119;0.01915;0.05746;10.19930;3
MAGN;25.624;21043.121;-14.16754;-2.65802;-0.45775;0
LIGH;25.631;21043.129;51.0;3
ACCE;25.632;21043.129;0.03831;0.07661;10.10353;3
LIGH;25.638;21043.136;51.0;3
ACCE;25.643;21043.139;0.01915;0.07661;10.17057;3
MAGN;25.644;21043.141;-14.45439;-2.69679;-0.20302;0
LIGH;25.651;21043.149;51.0;3
ACCE;25.652;21043.149;0.01915;0.05746;10.08438;3
LIGH;25.658;21043.156;51.0;3
ACCE;25.662;21043.159;0.01915;0.06704;10.18015;3
MAGN;25.663;21043.161;-14.45439;-2.69679;-0.20302;0
LIGH;25.671;21043.169;51.0;3
ACCE;25.672;21043.169;0.01915;0.04788;10.14184;3
LIGH;25.678;21043.176;51.0;3
ACCE;25.689;21043.179;0.00958;0.05746;10.17057;3
MAGN;25.690;21043.181;-14.45439;-2.69679;-0.20302;0
LIGH;25.692;21043.190;51.0;3
ACCE;25.699;21043.189;0.01915;0.06704;10.09395;3
ACCE;25.702;21043.199;0.00958;0.04788;10.19930;3
MAGN;25.705;21043.202;-14.59523;-2.74943;-0.42119;0
LIGH;25.706;21043.204;51.0;3
LIGH;25.710;21043.208;51.0;3
ACCE;25.712;21043.209;0.02873;0.06704;10.15141;3
LIGH;25.719;21043.216;51.0;3
ACCE;25.723;21043.219;0.00958;0.07661;10.20888;3
MAGN;25.724;21043.221;-14.59523;-2.74943;-0.42119;0
LIGH;25.731;21043.229;51.0;3
ACCE;25.732;21043.229;0.02873;0.05746;10.13226;3
LIGH;25.738;21043.236;51.0;3
ACCE;25.742;21043.239;0.03831;0.05746;10.19930;3
MAGN;25.744;21043.241;-14.59523;-2.74943;-0.42119;0
LIGH;25.751;21043.249;52.0;3
ACCE;25.752;21043.249;0.00958;0.05746;10.14184;3
LIGH;25.758;21043.256;52.0;3
ACCE;25.762;21043.259;0.02873;0.07661;10.18972;3
MAGN;25.763;21043.261;-14.84879;-2.39392;-1.00447;0
LIGH;25.770;21043.267;52.0;3
ACCE;25.788;21043.269;0.01915;0.05746;10.10353;3
LIGH;25.789;21043.278;52.0;3
ACCE;25.790;21043.279;0.00958;0.06704;10.19930;3
GNSS;25.791;1490628707.000;40.313333;-3.483556;590.000;0.000;9.0;0.0;22;10
MAGN;25.797;21043.291;-14.84879;-2.39392;-1.00447;0
ACCE;25.801;21043.290;0.02873;0.07661;10.06522;3
LIGH;25.802;21043.299;52.0;3
ACCE;25.803;21043.299;0.01915;0.04788;10.09395;3
GNSS;25.804;1490628707.000;40.313333;-3.483556;590.000;0.000;9.0;0.0;22;10
LIGH;25.817;21043.304;52.0;3
ACCE;25.819;21043.309;0.00958;0.04788;10.16099;3
MAGN;25.820;21043.313;-14.79766;-2.89640;-0.90499;0
LIGH;25.822;21043.315;52.0;3
ACCE;25.827;21043.319;0.00958;0.05746;10.10353;3
LIGH;25.832;21043.329;52.0;3
ACCE;25.845;21043.329;0.00958;0.05746;10.10353;3
MAGN;25.846;21043.336;-14.79766;-2.89640;-0.90499;0
LIGH;25.848;21043.339;52.0;3
ACCE;25.848;21043.339;0.00958;0.05746;10.10353;3
LIGH;25.849;21043.344;52.0;3
LIGH;25.854;21043.349;52.0;3
ACCE;25.855;21043.349;0.01915;0.03831;10.12268;3
MAGN;25.856;21043.354;-14.79766;-2.89640;-0.90499;0
LIGH;25.860;21043.358;52.0;3
ACCE;25.862;21043.359;0.00958;0.06704;10.17057;3
LIGH;25.870;21043.368;52.0;3
ACCE;25.872;21043.369;0.01915;0.06704;10.14184;3
MAGN;25.874;21043.371;-14.21869;-3.61032;-0.41464;0
LIGH;25.878;21043.376;52.0;3
ACCE;25.882;21043.379;0.00958;0.06704;10.11311;3
LIGH;25.890;21043.388;52.0;3
ACCE;25.893;21043.389;0.01915;0.06704;10.20888;3
MAGN;25.894;21043.391;-14.21869;-3.61032;-0.41464;0
LIGH;25.898;21043.395;52.0;3
ACCE;25.902;21043.399;0.01915;0.05746;10.13226;3
LIGH;25.910;21043.408;52.0;3
ACCE;25.912;21043.409;0.00958;0.05746;10.16099;3
MAGN;25.913;21043.411;-14.21869;-3.61032;-0.41464;0
LIGH;25.918;21043.415;52.0;3
ACCE;25.922;21043.419;0.01915;0.06704;10.10353;3
LIGH;25.930;21043.427;52.0;3
ACCE;25.933;21043.429;0.00958;0.06704;10.20888;3
MAGN;25.935;21043.431;-14.06740;-3.47048;-0.36838;0
LIGH;25.938;21043.435;52.0;3
ACCE;25.942;21043.439;0.00958;0.06704;10.16099;3
LIGH;25.955;21043.449;52.0;3
ACCE;25.957;21043.449;0.01915;0.06704;10.19930;3
MAGN;25.961;21043.458;-14.06740;-3.47048;-0.36838;0
ACCE;25.963;21043.459;0.00958;0.05746;10.11311;3
LIGH;25.964;21043.462;52.0;3
LIGH;25.971;21043.468;52.0;3
ACCE;25.972;21043.469;0.02873;0.05746;10.15141;3
MAGN;25.974;21043.471;-14.06740;-3.47048;-0.36838;0
LIGH;25.978;21043.476;52.0;3
ACCE;25.982;21043.479;0.00958;0.06704;10.18015;3
LIGH;25.988;21043.486;52.0;3
ACCE;25.992;21043.489;-0.00958;0.06704;10.21845;3
MAGN;25.993;21043.491;-14.02294;-3.13746;-0.57186;0
LIGH;26.000;21043.498;52.0;3
ACCE;26.002;21043.499;0.00958;0.05746;10.12268;3
LIGH;26.008;21043.506;52.0;3
ACCE;26.012;21043.509;0.01915;0.05746;10.19930;3
MAGN;26.013;21043.511;-14.02294;-3.13746;-0.57186;0
LIGH;26.021;21043.518;52.0;3
ACCE;26.022;21043.519;0.00958;0.05746;10.13226;3
LIGH;26.028;21043.526;52.0;3
ACCE;26.036;21043.529;-0.00958;0.04788;10.19930;3
MAGN;26.037;21043.531;-14.02294;-3.13746;-0.57186;0
LIGH;26.042;21043.537;52.0;3
ACCE;26.043;21043.539;0.01915;0.04788;10.11311;3
SOUN;26.044;57.10;0.00174;38.80
LIGH;26.048;21043.546;52.0;3
ACCE;26.052;21043.549;0.01915;0.06704;10.19930;3
MAGN;26.054;21043.551;-14.00838;-2.75684;-0.88964;0
LIGH;26.061;21043.559;52.0;3
ACCE;26.062;21043.559;0.01915;0.05746;10.17057;3
LIGH;26.071;21043.566;52.0;3
ACCE;26.072;21043.569;0.01915;0.05746;10.19930;3
MAGN;26.075;21043.572;-14.00838;-2.75684;-0.88964;0
LIGH;26.081;21043.579;52.0;3
ACCE;26.082;21043.579;0.02873;0.05746;10.10353;3
LIGH;26.088;21043.586;52.0;3
ACCE;26.093;21043.589;0.02873;0.05746;10.18972;3
MAGN;26.094;21043.591;-14.00838;-2.75684;-0.88964;0
LIGH;26.101;21043.599;52.0;3
ACCE;26.102;21043.599;-0.00958;0.05746;10.18972;3
LIGH;26.108;21043.606;52.0;3
ACCE;26.112;21043.609;-0.00958;0.07661;10.19930;3
MAGN;26.114;21043.611;-13.76319;-2.17111;-1.11204;0
LIGH;26.121;21043.619;51.0;3
ACCE;26.122;21043.619;-0.00958;0.05746;10.13226;3
LIGH;26.128;21043.626;51.0;3
ACCE;26.133;21043.629;0.00958;0.04788;10.17057;3
MAGN;26.134;21043.631;-13.76319;-2.17111;-1.11204;0
LIGH;26.141;21043.639;51.0;3
ACCE;26.142;21043.639;0.00958;0.04788;10.15141;3
LIGH;26.148;21043.646;51.0;3
ACCE;26.152;21043.649;0.00958;0.05746;10.18015;3
MAGN;26.154;21043.651;-13.76319;-2.17111;-1.11204;0
LIGH;26.161;21043.659;51.0;3
ACCE;26.162;21043.659;0.00958;0.05746;10.15141;3
LIGH;26.168;21043.666;51.0;3
ACCE;26.173;21043.669;0.01915;0.07661;10.17057;3
MAGN;26.174;21043.671;-13.85725;-2.57012;-1.31605;0
LIGH;26.181;21043.679;52.0;3
ACCE;26.182;21043.679;0.01915;0.04788;10.11311;3
LIGH;26.188;21043.686;52.0;3
ACCE;26.193;21043.689;0.01915;0.05746;10.20888;3
MAGN;26.196;21043.691;-13.85725;-2.57012;-1.31605;0
LIGH;26.198;21043.696;52.0;3
ACCE;26.205;21043.699;0.00958;0.07661;10.13226;3
LIGH;26.211;21043.706;52.0;3
MAGN;26.213;21043.710;-13.85725;-2.57012;-1.31605;0
ACCE;26.214;21043.710;0.00958;0.07661;10.18015;3
LIGH;26.221;21043.719;52.0;3
ACCE;26.222;21043.719;0.00958;0.04788;10.12268;3
LIGH;26.228;21043.726;52.0;3
ACCE;26.232;21043.729;0.00958;0.07661;10.19930;3
MAGN;26.234;21043.731;-14.65329;-3.57638;-1.37267;0
LIGH;26.241;21043.739;51.0;3
ACCE;26.242;21043.739;0.01915;0.03831;10.13226;3
LIGH;26.249;21043.746;50.0;3
ACCE;26.255;21043.749;-0.00958;0.06704;10.18015;3
MAGN;26.262;21043.759;-14.65329;-3.57638;-1.37267;0
ACCE;26.265;21043.759;-0.00958;0.08619;10.08438;3
LIGH;26.270;21043.767;50.0;3
ACCE;26.273;21043.769;0.02873;0.04788;10.08438;3
LIGH;26.275;21043.773;50.0;3
ACCE;26.282;21043.779;0.02873;0.04788;10.17057;3
LIGH;26.284;21043.782;50.0;3
MAGN;26.285;21043.782;-14.40340;-3.57222;-1.43832;0
LIGH;26.288;21043.786;50.0;3
ACCE;26.292;21043.789;0.02873;0.07661;10.10353;3
LIGH;26.301;21043.799;50.0;3
ACCE;26.303;21043.799;0.00958;0.06704;10.18972;3
MAGN;26.304;21043.802;-14.40340;-3.57222;-1.43832;0
LIGH;26.309;21043.806;49.0;3
ACCE;26.312;21043.809;0.00958;0.04788;10.09395;3
LIGH;26.320;21043.818;49.0;3
ACCE;26.323;21043.819;0.00958;0.05746;10.15141;3
MAGN;26.326;21043.824;-14.40340;-3.57222;-1.43832;0
LIGH;26.329;21043.827;49.0;3
ACCE;26.332;21043.829;0.00958;0.04788;10.16099;3
LIGH;26.341;21043.838;49.0;3
ACCE;26.343;21043.839;0.01915;0.07661;10.17057;3
MAGN;26.343;21043.841;-13.99778;-3.87322;-1.28118;0
LIGH;26.348;21043.846;49.0;3
ACCE;26.352;21043.849;0.01915;0.04788;10.14184;3
LIGH;26.358;21043.856;49.0;3
ACCE;26.362;21043.859;0.01915;0.06704;10.19930;3
MAGN;26.363;21043.861;-13.99778;-3.87322;-1.28118;0
LIGH;26.368;21043.866;49.0;3
ACCE;26.372;21043.869;0.02873;0.06704;10.14184;3
LIGH;26.381;21043.878;49.0;3
ACCE;26.382;21043.879;0.03831;0.06704;10.21845;3
MAGN;26.384;21043.881;-13.99778;-3.87322;-1.28118;0
LIGH;26.388;21043.886;49.0;3
ACCE;26.392;21043.889;0.01915;0.06704;10.12268;3
LIGH;26.401;21043.899;49.0;3
ACCE;26.402;21043.899;0.01915;0.05746;10.16099;3
MAGN;26.404;21043.902;-13.96639;-3.19016;-0.65364;0
LIGH;26.408;21043.906;49.0;3
ACCE;26.412;21043.909;0.01915;0.04788;10.09395;3
LIGH;26.420;21043.918;49.0;3
ACCE;26.423;21043.919;0.01915;0.06704;10.18972;3
MAGN;26.424;21043.921;-13.96639;-3.19016;-0.65364;0
LIGH;26.428;21043.926;47.0;3
ACCE;26.432;21043.929;0.01915;0.04788;10.11311;3
LIGH;26.441;21043.939;47.0;3
ACCE;26.442;21043.939;0.01915;0.06704;10.17057;3
MAGN;26.443;21043.941;-13.96639;-3.19016;-0.65364;0
LIGH;26.448;21043.946;47.0;3
ACCE;26.452;21043.949;0.01915;0.06704;10.08438;3
LIGH;26.461;21043.958;47.0;3
ACCE;26.462;21043.959;0.01915;0.06704;10.20888;3
MAGN;26.463;21043.961;-14.50801;-2.56424;-1.05769;0
LIGH;26.471;21043.966;47.0;3
ACCE;26.476;21043.969;0.00958;0.08619;10.12268;3
ACCE;26.482;21043.979;0.02873;0.06704;10.15141;3
LIGH;26.485;21043.983;47.0;3
MAGN;26.486;21043.984;-14.50801;-2.56424;-1.05769;0
LIGH;26.489;21043.987;46.0;3
ACCE;26.492;21043.989;0.01915;0.04788;10.10353;3
LIGH;26.500;21043.998;46.0;3
ACCE;26.502;21043.999;0.01915;0.07661;10.17057;3
MAGN;26.504;21044.001;-14.50801;-2.56424;-1.05769;0
LIGH;26.508;21044.006;46.0;3
ACCE;26.512;21044.009;0.00958;0.08619;10.13226;3
LIGH;26.518;21044.016;46.0;3
ACCE;26.522;21044.019;0.01915;0.04788;10.17057;3
MAGN;26.523;21044.021;-14.83550;-2.09933;-0.77432;0
LIGH;26.528;21044.026;46.0;3
ACCE;26.532;21044.029;0.01915;0.04788;10.12268;3
LIGH;26.541;21044.038;46.0;3
ACCE;26.542;21044.039;0.00958;0.05746;10.19930;3
MAGN;26.543;21044.041;-14.83550;-2.09933;-0.77432;0
LIGH;26.548;21044.046;46.0;3
ACCE;26.552;21044.049;0.00958;0.06704;10.13226;3
LIGH;26.561;21044.058;45.0;3
ACCE;26.563;21044.059;0.01915;0.06704;10.19930;3
MAGN;26.564;21044.061;-14.83550;-2.09933;-0.77432;0
LIGH;26.568;21044.066;45.0;3
ACCE;26.572;21044.069;0.01915;0.06704;10.12268;3
LIGH;26.581;21044.078;45.0;3
ACCE;26.582;21044.079;0.01915;0.05746;10.21845;3
MAGN;26.587;21044.081;-14.98866;-2.39846;-0.71598;0
LIGH;26.588;21044.086;45.0;3
ACCE;26.593;21044.089;0.02873;0.05746;10.16099;3
SOUN;26.595;105.98;0.00323;44.17
LIGH;26.602;21044.099;45.0;3
ACCE;26.604;21044.099;0.01915;0.07661;10.18015;3
MAGN;26.605;21044.102;-14.98866;-2.39846;-0.71598;0
LIGH;26.608;21044.106;45.0;3
BLE4;26.609;2016;20;-88
BLE4;26.609;2016;18;-91
BLE4;26.610;2016;19;-95
BLE4;26.610;2016;8;-96
BLE4;26.610;2016;16;-97
BLE4;26.610;2016;9;-97
ACCE;26.613;21044.109;0.01915;0.04788;10.12268;3
LIGH;26.618;21044.116;44.0;3
ACCE;26.622;21044.119;0.01915;0.05746;10.16099;3
MAGN;26.624;21044.121;-14.98866;-2.39846;-0.71598;0
LIGH;26.631;21044.129;44.0;3
ACCE;26.632;21044.129;0.00958;0.05746;10.15141;3
LIGH;26.639;21044.136;44.0;3
ACCE;26.642;21044.139;0.01915;0.05746;10.21845;3
MAGN;26.644;21044.141;-15.05436;-2.56713;-1.08764;0
LIGH;26.651;21044.149;44.0;3
ACCE;26.652;21044.149;0.00958;0.05746;10.09395;3
LIGH;26.658;21044.156;44.0;3
ACCE;26.662;21044.159;0.01915;0.05746;10.19930;3
MAGN;26.664;21044.161;-15.05436;-2.56713;-1.08764;0
LIGH;26.671;21044.169;44.0;3
ACCE;26.672;21044.169;0.01915;0.05746;10.13226;3
LIGH;26.678;21044.176;43.0;3
ACCE;26.683;21044.179;0.01915;0.07661;10.19930;3
MAGN;26.684;21044.181;-15.05436;-2.56713;-1.08764;0
LIGH;26.688;21044.186;43.0;3
ACCE;26.692;21044.189;0.00958;0.05746;10.11311;3
LIGH;26.698;21044.196;43.0;3
ACCE;26.702;21044.199;0.00958;0.06704;10.20888;3
MAGN;26.704;21044.202;-15.08152;-2.45240;-1.50731;0
LIGH;26.711;21044.209;43.0;3
ACCE;26.712;21044.209;0.00958;0.06704;10.16099;3
LIGH;26.721;21044.216;43.0;3
ACCE;26.722;21044.219;0.00958;0.06704;10.18015;3
MAGN;26.725;21044.223;-15.08152;-2.45240;-1.50731;0
ACCE;26.732;21044.229;0.00958;0.03831;10.10353;3
LIGH;26.734;21044.232;43.0;3
LIGH;26.738;21044.236;43.0;3
ACCE;26.742;21044.239;0.01915;0.06704;10.11311;3
MAGN;26.744;21044.241;-15.08152;-2.45240;-1.50731;0
ACCE;26.753;21044.249;0.01915;0.06704;10.12268;3
LIGH;26.754;21044.251;43.0;3
LIGH;26.758;21044.256;43.0;3
ACCE;26.762;21044.259;0.01915;0.04788;10.21845;3
MAGN;26.763;21044.261;-15.09257;-2.08207;-1.00937;0
ACCE;26.796;21044.269;0.02873;0.05746;10.09395;3
LIGH;26.798;21044.271;43.0;3
LIGH;26.798;21044.278;43.0;3
ACCE;26.798;21044.279;0.01915;0.05746;10.16099;3
MAGN;26.800;21044.282;-15.09257;-2.08207;-1.00937;0
LIGH;26.800;21044.287;43.0;3
ACCE;26.801;21044.293;0.02873;0.06704;10.10353;3
LIGH;26.802;21044.298;42.0;3
GNSS;26.802;1490628708.000;40.313333;-3.483556;590.000;0.000;9.0;0.0;22;9
ACCE;26.807;21044.299;0.01915;0.05746;10.18015;3
MAGN;26.808;21044.301;-15.09257;-2.08207;-1.00937;0
LIGH;26.809;21044.306;42.0;3
GNSS;26.809;1490628708.000;40.313333;-3.483556;590.000;0.000;9.0;0.0;22;9
ACCE;26.813;21044.309;0.02873;0.05746;10.11311;3
LIGH;26.819;21044.316;42.0;3
ACCE;26.824;21044.319;0.02873;0.06704;10.15141;3
MAGN;26.826;21044.322;-14.56902;-2.68505;-1.20504;0
LIGH;26.832;21044.327;42.0;3
ACCE;26.846;21044.330;0.02873;0.04788;10.11311;3
LIGH;26.847;21044.336;42.0;3
MAGN;26.848;21044.341;-14.56902;-2.68505;-1.20504;0
ACCE;26.849;21044.340;0.01915;0.07661;10.19930;3
ACCE;26.852;21044.349;0.01915;0.05746;10.14184;3
LIGH;26.853;21044.351;42.0;3
LIGH;26.858;21044.356;42.0;3
ACCE;26.862;21044.359;0.01915;0.06704;10.17057;3
MAGN;26.864;21044.361;-14.56902;-2.68505;-1.20504;0
LIGH;26.868;21044.366;42.0;3
ACCE;26.872;21044.369;0.01915;0.05746;10.09395;3
LIGH;26.878;21044.376;42.0;3
ACCE;26.883;21044.379;0.00958;0.05746;10.19930;3
MAGN;26.884;21044.381;-14.20601;-2.93246;-1.60227;0
LIGH;26.891;21044.388;42.0;3
ACCE;26.892;21044.389;0.01915;0.06704;10.14184;3
LIGH;26.898;21044.396;42.0;3
ACCE;26.902;21044.399;0.02873;0.04788;10.13226;3
MAGN;26.903;21044.401;-14.20601;-2.93246;-1.60227;0
LIGH;26.911;21044.408;42.0;3
ACCE;26.912;21044.409;0.02873;0.04788;10.15141;3
LIGH;26.918;21044.416;42.0;3
ACCE;26.922;21044.419;0.01915;0.06704;10.20888;3
MAGN;26.923;21044.421;-14.20601;-2.93246;-1.60227;0
LIGH;26.931;21044.428;42.0;3
ACCE;26.932;21044.429;0.01915;0.03831;10.17057;3
LIGH;26.938;21044.436;42.0;3
ACCE;26.943;21044.439;0.02873;0.06704;10.18972;3
MAGN;26.944;21044.441;-14.46208;-2.74467;-0.52896;0
LIGH;26.951;21044.448;42.0;3
ACCE;26.952;21044.449;0.00958;0.04788;10.09395;3
LIGH;26.958;21044.455;42.0;3
ACCE;26.962;21044.459;0.00958;0.05746;10.19930;3
MAGN;26.965;21044.461;-14.46208;-2.74467;-0.52896;0
LIGH;26.976;21044.469;42.0;3
ACCE;26.976;21044.469;0.00958;0.06704;10.14184;3
ACCE;26.982;21044.479;0.00958;0.05746;10.18015;3
LIGH;26.985;21044.481;43.0;3
MAGN;26.985;21044.483;-14.46208;-2.74467;-0.52896;0
LIGH;26.990;21044.488;41.0;3
ACCE;26.992;21044.489;0.02873;0.06704;10.08438;3
LIGH;26.998;21044.496;41.0;3
ACCE;27.002;21044.499;0.02873;0.07661;10.17057;3
MAGN;27.003;21044.501;-14.26077;-3.09221;-0.38119;0
LIGH;27.008;21044.506;41.0;3
ACCE;27.012;21044.509;0.00958;0.05746;10.17057;3
LIGH;27.018;21044.515;41.0;3
ACCE;27.022;21044.519;0.00958;0.05746;10.19930;3
MAGN;27.024;21044.521;-14.26077;-3.09221;-0.38119;0
LIGH;27.031;21044.529;41.0;3
ACCE;27.032;21044.529;0.00958;0.04788;10.12268;3
SOUN;27.036;342.04;0.01044;54.35
ACCE;27.043;21044.539;0.02873;0.05746;10.18972;3
LIGH;27.044;21044.541;41.0;3
MAGN;27.047;21044.544;-14.26077;-3.09221;-0.38119;0
ACCE;27.052;21044.549;0.01915;0.05746;10.14184;3
LIGH;27.053;21044.551;41.0;3
LIGH;27.058;21044.556;41.0;3
ACCE;27.062;21044.559;0.00958;0.05746;10.18972;3
MAGN;27.064;21044.561;-14.50350;-3.69975;-0.33040;0
ACCE;27.072;21044.569;0.03831;0.04788;10.13226;3
LIGH;27.073;21044.570;41.0;3
LIGH;27.078;21044.576;41.0;3
ACCE;27.082;21044.579;0.02873;0.04788;10.20888;3
MAGN;27.084;21044.581;-14.50350;-3.69975;-0.33040;0
LIGH;27.092;21044.589;41.0;3
ACCE;27.092;21044.589;0.02873;0.06704;10.15141;3
LIGH;27.098;21044.596;41.0;3
ACCE;27.105;21044.599;0.01915;0.05746;10.19930;3
MAGN;27.106;21044.604;-14.50350;-3.69975;-0.33040;0
ACCE;27.112;21044.609;0.01915;0.06704;10.11311;3
LIGH;27.118;21044.615;41.0;3
LIGH;27.121;21044.618;41.0;3
ACCE;27.122;21044.619;-0.00958;0.06704;10.12268;3
MAGN;27.124;21044.621;-14.80924;-3.50847;-0.50374;0
LIGH;27.131;21044.629;41.0;3
ACCE;27.132;21044.629;-0.00958;0.06704;10.16099;3
LIGH;27.138;21044.636;41.0;3
ACCE;27.143;21044.639;0.00958;0.06704;10.18972;3
MAGN;27.144;21044.641;-14.80924;-3.50847;-0.50374;0
LIGH;27.152;21044.649;41.0;3
ACCE;27.153;21044.649;0.00958;0.05746;10.09395;3
LIGH;27.158;21044.656;41.0;3
ACCE;27.162;21044.659;0.00958;0.06704;10.18015;3
MAGN;27.164;21044.661;-14.80924;-3.50847;-0.50374;0
LIGH;27.168;21044.666;41.0;3
ACCE;27.172;21044.669;0.01915;0.07661;10.16099;3
LIGH;27.178;21044.676;41.0;3
ACCE;27.183;21044.679;0.01915;0.05746;10.18015;3
MAGN;27.184;21044.681;-14.82926;-3.15310;-0.27581;0
LIGH;27.191;21044.689;41.0;3
ACCE;27.192;21044.689;0.01915;0.05746;10.11311;3
LIGH;27.198;21044.696;41.0;3
ACCE;27.202;21044.699;0.01915;0.06704;10.17057;3
MAGN;27.204;21044.701;-14.82926;-3.15310;-0.27581;0
LIGH;27.211;21044.709;41.0;3
ACCE;27.212;21044.709;0.00958;0.03831;10.14184;3
LIGH;27.218;21044.716;41.0;3
ACCE;27.222;21044.719;0.00958;0.05746;10.20888;3
MAGN;27.224;21044.721;-14.82926;-3.15310;-0.27581;0
LIGH;27.231;21044.729;41.0;3
ACCE;27.232;21044.729;0.02873;0.04788;10.11311;3
LIGH;27.239;21044.737;41.0;3
ACCE;27.242;21044.739;0.00958;0.03831;10.14184;3
MAGN;27.251;21044.749;-14.76882;-2.57118;-0.31719;0
ACCE;27.253;21044.749;0.01915;0.06704;10.07480;3
LIGH;27.255;21044.753;41.0;3
LIGH;27.258;21044.756;41.0;3
ACCE;27.262;21044.759;0.01915;0.08619;10.07480;3
LIGH;27.269;21044.767;41.0;3
ACCE;27.273;21044.769;0.00958;0.03831;10.18972;3
MAGN;27.274;21044.771;-14.76882;-2.57118;-0.31719;0
LIGH;27.281;21044.779;41.0;3
ACCE;27.282;21044.779;0.00958;0.06704;10.10353;3
LIGH;27.288;21044.786;41.0;3
ACCE;27.293;21044.789;0.00958;0.03831;10.15141;3
MAGN;27.294;21044.791;-14.76882;-2.57118;-0.31719;0
LIGH;27.301;21044.799;41.0;3
ACCE;27.302;21044.799;0.00958;0.04788;10.09395;3
LIGH;27.308;21044.806;41.0;3
ACCE;27.313;21044.809;0.01915;0.07661;10.18015;3
MAGN;27.314;21044.811;-14.73095;-2.63446;-0.50425;0
LIGH;27.321;21044.819;41.0;3
ACCE;27.322;21044.819;0.02873;0.05746;10.14184;3
LIGH;27.328;21044.826;41.0;3
ACCE;27.333;21044.829;0.00958;0.05746;10.21845;3
MAGN;27.334;21044.831;-14.73095;-2.63446;-0.50425;0
LIGH;27.339;21044.836;41.0;3
ACCE;27.342;21044.839;0.00958;0.07661;10.10353;3
LIGH;27.348;21044.846;41.0;3
MAGN;27.354;21044.850;-14.73095;-2.63446;-0.50425;0
ACCE;27.356;21044.851;0.00958;0.05746;10.18972;3
LIGH;27.361;21044.859;42.0;3
ACCE;27.362;21044.859;0.02873;0.06704;10.15141;3
LIGH;27.368;21044.866;42.0;3
ACCE;27.373;21044.869;0.00958;0.06704;10.20888;3
MAGN;27.374;21044.871;-14.90506;-2.67098;-1.18917;0
LIGH;27.381;21044.879;42.0;3
ACCE;27.382;21044.879;0.01915;0.05746;10.09395;3
LIGH;27.388;21044.886;42.0;3
ACCE;27.393;21044.889;0.01915;0.04788;10.15141;3
MAGN;27.394;21044.891;-14.90506;-2.67098;-1.18917;0
LIGH;27.401;21044.899;42.0;3
ACCE;27.402;21044.899;0.02873;0.05746;10.12268;3
LIGH;27.408;21044.906;42.0;3
ACCE;27.412;21044.909;0.03831;0.03831;10.18015;3
MAGN;27.413;21044.911;-14.90506;-2.67098;-1.18917;0
LIGH;27.421;21044.919;44.0;3
ACCE;27.422;21044.919;0.02873;0.06704;10.13226;3
LIGH;27.428;21044.926;44.0;3
ACCE;27.433;21044.929;0.00958;0.04788;10.17057;3
MAGN;27.434;21044.931;-14.86856;-2.59183;-0.67316;0
LIGH;27.441;21044.939;44.0;3
ACCE;27.442;21044.939;0.01915;0.06704;10.11311;3
LIGH;27.448;21044.946;44.0;3
ACCE;27.452;21044.949;-0.00958;0.06704;10.18972;3
MAGN;27.453;21044.951;-14.86856;-2.59183;-0.67316;0
LIGH;27.461;21044.959;44.0;3
ACCE;27.462;21044.959;0.01915;0.05746;10.15141;3
LIGH;27.468;21044.966;44.0;3
ACCE;27.472;21044.969;0.02873;0.04788;10.15141;3
MAGN;27.475;21044.971;-14.86856;-2.59183;-0.67316;0
LIGH;27.481;21044.979;45.0;3
ACCE;27.482;21044.979;0.00958;0.06704;10.10353;3
LIGH;27.489;21044.987;45.0;3
ACCE;27.492;21044.989;0.01915;0.05746;10.20888;3
MAGN;27.494;21044.991;-14.83273;-2.68542;-0.30876;0
ACCE;27.502;21044.999;0.02873;0.05746;10.15141;3
LIGH;27.504;21045.002;45.0;3
LIGH;27.508;21045.006;45.0;3
ACCE;27.513;21045.009;0.00958;0.06704;10.18972;3
MAGN;27.514;21045.011;-14.83273;-2.68542;-0.30876;0
LIGH;27.521;21045.019;45.0;3
ACCE;27.522;21045.019;0.00958;0.06704;10.08438;3
LIGH;27.528;21045.026;45.0;3
ACCE;27.532;21045.029;0.01915;0.05746;10.20888;3
MAGN;27.534;21045.032;-14.83273;-2.68542;-0.30876;0
LIGH;27.542;21045.039;47.0;3
ACCE;27.543;21045.039;0.00958;0.04788;10.14184;3
LIGH;27.548;21045.046;47.0;3
ACCE;27.552;21045.049;0.00958;0.06704;10.17057;3
MAGN;27.553;21045.051;-14.76615;-2.55591;-0.51541;0
LIGH;27.561;21045.059;47.0;3
ACCE;27.562;21045.059;0.00958;0.06704;10.11311;3
LIGH;27.568;21045.066;47.0;3
ACCE;27.572;21045.069;0.00958;0.08619;10.18972;3
MAGN;27.573;21045.071;-14.76615;-2.55591;-0.51541;0
LIGH;27.581;21045.079;47.0;3
ACCE;27.582;21045.079;0.01915;0.05746;10.14184;3
SOUN;27.587;221.05;0.00675;50.56
LIGH;27.591;21045.086;47.0;3
ACCE;27.593;21045.089;0.01915;0.05746;10.18015;3
MAGN;27.594;21045.092;-14.76615;-2.55591;-0.51541;0
LIGH;27.601;21045.099;47.0;3
ACCE;27.602;21045.099;0.00958;0.06704;10.10353;3
LIGH;27.608;21045.106;49.0;3
ACCE;27.612;21045.109;0.01915;0.06704;10.19930;3
MAGN;27.614;21045.111;-14.72907;-2.47071;-0.47654;0
BLE4;27.622;2016;20;-90
BLE4;27.623;2016;18;-91
BLE4;27.623;2016;19;-95
BLE4;27.624;2016;8;-96
BLE4;27.624;2016;16;-97
BLE4;27.624;2016;9;-97
LIGH;27.627;21045.120;49.0;3
ACCE;27.628;21045.119;0.01915;0.06704;10.15141;3
ACCE;27.637;21045.129;0.03831;0.04788;10.17057;3
MAGN;27.641;21045.138;-14.72907;-2.47071;-0.47654;0
LIGH;27.642;21045.139;49.0;3
ACCE;27.642;21045.139;0.00958;0.05746;10.08438;3
LIGH;27.646;21045.143;49.0;3
LIGH;27.650;21045.148;49.0;3
ACCE;27.652;21045.149;0.00958;0.05746;10.09395;3
MAGN;27.654;21045.151;-14.72907;-2.47071;-0.47654;0
LIGH;27.658;21045.156;49.0;3
ACCE;27.662;21045.159;0.00958;0.06704;10.17057;3
LIGH;27.668;21045.165;49.0;3
ACCE;27.673;21045.169;0.01915;0.05746;10.21845;3
MAGN;27.674;21045.171;-14.71215;-2.23795;-0.43669;0
LIGH;27.680;21045.178;49.0;3
ACCE;27.682;21045.179;0.00958;0.04788;10.11311;3
LIGH;27.688;21045.185;49.0;3
ACCE;27.693;21045.189;0.01915;0.04788;10.20888;3
MAGN;27.694;21045.191;-14.71215;-2.23795;-0.43669;0
LIGH;27.700;21045.198;49.0;3
ACCE;27.702;21045.199;0.01915;0.04788;10.17057;3
LIGH;27.708;21045.206;49.0;3
ACCE;27.712;21045.209;0.02873;0.05746;10.19930;3
MAGN;27.713;21045.211;-14.71215;-2.23795;-0.43669;0
LIGH;27.721;21045.218;49.0;3
ACCE;27.722;21045.219;0.00958;0.04788;10.11311;3
LIGH;27.728;21045.226;49.0;3
ACCE;27.738;21045.229;0.02873;0.05746;10.19930;3
MAGN;27.739;21045.231;-14.70497;-2.10512;-0.75189;0
LIGH;27.741;21045.239;49.0;3
ACCE;27.747;21045.239;0.01915;0.05746;10.16099;3
LIGH;27.748;21045.246;49.0;3
ACCE;27.753;21045.249;0.00958;0.03831;10.18015;3
MAGN;27.754;21045.251;-14.70497;-2.10512;-0.75189;0
LIGH;27.761;21045.258;49.0;3
ACCE;27.762;21045.259;-0.00958;0.06704;10.10353;3
LIGH;27.780;21045.266;49.0;3
ACCE;27.781;21045.269;0.01915;0.05746;10.16099;3
MAGN;27.785;21045.275;-14.70497;-2.10512;-0.75189;0
LIGH;27.786;21045.278;49.0;3
ACCE;27.788;21045.279;0.00958;0.06704;10.16099;3
LIGH;27.789;21045.286;49.0;3
GNSS;27.790;1490628709.000;40.313333;-3.483556;590.000;0.000;9.0;0.0;22;10
ACCE;27.796;21045.289;0.01915;0.05746;10.16099;3
MAGN;27.796;21045.292;-14.94201;-3.29203;-0.51220;0
GNSS;27.798;1490628709.000;40.313333;-3.483556;590.000;0.000;9.0;0.0;22;10
LIGH;27.800;21045.296;49.0;3
ACCE;27.802;21045.299;0.01915;0.05746;10.14184;3
LIGH;27.808;21045.306;49.0;3
ACCE;27.814;21045.309;0.00958;0.05746;10.14184;3
MAGN;27.815;21045.312;-14.94201;-3.29203;-0.51220;0
LIGH;27.819;21045.317;49.0;3
ACCE;27.822;21045.319;0.04788;0.07661;10.12268;3
LIGH;27.830;21045.328;49.0;3
ACCE;27.834;21045.329;0.00958;0.06704;10.19930;3
MAGN;27.835;21045.332;-14.94201;-3.29203;-0.51220;0
LIGH;27.841;21045.339;49.0;3
ACCE;27.843;21045.339;0.00958;0.03831;10.13226;3
LIGH;27.848;21045.346;49.0;3
ACCE;27.853;21045.349;0.01915;0.05746;10.16099;3
MAGN;27.854;21045.351;-14.84481;-3.43881;-0.77517;0
LIGH;27.859;21045.357;49.0;3
ACCE;27.862;21045.359;0.01915;0.05746;10.11311;3
LIGH;27.872;21045.365;49.0;3
ACCE;27.876;21045.369;0.02873;0.04788;10.19930;3
MAGN;27.876;21045.373;-14.84481;-3.43881;-0.77517;0
ACCE;27.882;21045.379;0.00958;0.06704;10.11311;3
LIGH;27.883;21045.381;49.0;3
LIGH;27.888;21045.385;49.0;3
ACCE;27.892;21045.389;0.01915;0.05746;10.11311;3
MAGN;27.893;21045.391;-14.84481;-3.43881;-0.77517;0
LIGH;27.898;21045.395;49.0;3
ACCE;27.902;21045.399;0.00958;0.05746;10.12268;3
LIGH;27.910;21045.408;49.0;3
ACCE;27.912;21045.409;0.01915;0.04788;10.20888;3
MAGN;27.913;21045.411;-14.76752;-3.14392;-0.76013;0
LIGH;27.918;21045.416;49.0;3
ACCE;27.922;21045.419;0.01915;0.06704;10.12268;3
ACCE;27.932;21045.429;0.01915;0.06704;10.16099;3
MAGN;27.934;21045.432;-14.76752;-3.14392;-0.76013;0
LIGH;27.935;21045.433;49.0;3
LIGH;27.939;21045.436;49.0;3
ACCE;27.942;21045.439;0.01915;0.07661;10.10353;3
LIGH;27.949;21045.446;49.0;3
ACCE;27.953;21045.449;0.01915;0.05746;10.18972;3
MAGN;27.954;21045.452;-14.76752;-3.14392;-0.76013;0
LIGH;27.958;21045.456;49.0;3
ACCE;27.962;21045.459;0.00958;0.06704;10.12268;3
LIGH;27.971;21045.468;49.0;3
ACCE;27.972;21045.469;-0.00958;0.02873;10.17057;3
MAGN;27.973;21045.471;-14.39293;-2.57125;-0.63406;0
LIGH;27.978;21045.476;49.0;3
ACCE;27.982;21045.479;0.00958;0.06704;10.12268;3
LIGH;27.988;21045.486;49.0;3
ACCE;27.993;21045.489;0.02873;0.05746;10.20888;3
MAGN;27.994;21045.491;-14.39293;-2.57125;-0.63406;0
LIGH;27.998;21045.496;49.0;3
ACCE;28.006;21045.499;0.00958;0.06704;10.14184;3
LIGH;28.012;21045.509;49.0;3
ACCE;28.013;21045.509;0.01915;0.07661;10.18972;3
MAGN;28.019;21045.516;-14.39293;-2.57125;-0.63406;0
ACCE;28.023;21045.519;0.00958;0.03831;10.07480;3
LIGH;28.024;21045.521;49.0;3
LIGH;28.030;21045.527;49.0;3
ACCE;28.036;21045.529;0.01915;0.06704;10.11311;3
MAGN;28.038;21045.534;-13.98236;-3.64324;-0.99163;0
LIGH;28.041;21045.539;49.0;3
ACCE;28.042;21045.539;0.01915;0.03831;10.18015;3
LIGH;28.051;21045.548;49.0;3
ACCE;28.052;21045.549;0.02873;0.05746;10.20888;3
MAGN;28.053;21045.551;-13.98236;-3.64324;-0.99163;0
ACCE;28.063;21045.559;0.01915;0.04788;10.13226;3
LIGH;28.065;21045.563;49.0;3
LIGH;28.071;21045.569;49.0;3
ACCE;28.072;21045.569;0.01915;0.07661;10.19930;3
MAGN;28.074;21045.571;-13.98236;-3.64324;-0.99163;0
LIGH;28.079;21045.576;49.0;3
ACCE;28.082;21045.579;0.01915;0.05746;10.15141;3
LIGH;28.090;21045.587;49.0;3
ACCE;28.093;21045.589;0.02873;0.08619;10.18015;3
MAGN;28.094;21045.591;-13.90998;-3.80424;-1.40825;0
LIGH;28.098;21045.595;48.0;3
ACCE;28.102;21045.599;0.01915;0.06704;10.10353;3
LIGH;28.110;21045.608;48.0;3
ACCE;28.113;21045.609;0.00958;0.07661;10.18972;3
MAGN;28.114;21045.611;-13.90998;-3.80424;-1.40825;0
LIGH;28.119;21045.617;48.0;3
ACCE;28.122;21045.619;0.00958;0.05746;10.14184;3
LIGH;28.130;21045.628;48.0;3
ACCE;28.132;21045.629;0.01915;0.06704;10.19930;3
MAGN;28.134;21045.631;-13.90998;-3.80424;-1.40825;0
LIGH;28.138;21045.635;48.0;3
SOUN;28.139;644.12;0.01966;59.85
ACCE;28.142;21045.639;0.00958;0.05746;10.10353;3
LIGH;28.148;21045.646;48.0;3
ACCE;28.152;21045.649;0.00958;0.06704;10.18972;3
MAGN;28.153;21045.651;-14.28340;-3.14309;-1.48562;0
LIGH;28.158;21045.655;48.0;3
ACCE;28.162;21045.659;0.01915;0.06704;10.14184;3
LIGH;28.170;21045.668;48.0;3
ACCE;28.175;21045.669;0.01915;0.06704;10.19930;3
MAGN;28.176;21045.673;-14.28340;-3.14309;-1.48562;0
LIGH;28.178;21045.676;48.0;3
ACCE;28.182;21045.679;0.03831;0.08619;10.11311;3
LIGH;28.190;21045.688;48.0;3
ACCE;28.192;21045.689;0.03831;0.06704;10.16099;3
MAGN;28.193;21045.691;-14.28340;-3.14309;-1.48562;0
LIGH;28.198;21045.695;48.0;3
ACCE;28.202;21045.699;0.03831;0.07661;10.18015;3
LIGH;28.210;21045.708;48.0;3
ACCE;28.213;21045.709;0.00958;0.05746;10.19930;3
MAGN;28.213;21045.711;-14.17724;-2.92551;-0.77871;0
LIGH;28.218;21045.715;48.0;3
ACCE;28.222;21045.719;0.01915;0.06704;10.13226;3
LIGH;28.230;21045.728;48.0;3
ACCE;28.232;21045.729;0.03831;0.04788;10.16099;3
MAGN;28.235;21045.731;-14.17724;-2.92551;-0.77871;0
LIGH;28.238;21045.736;48.0;3
ACCE;28.242;21045.739;0.02873;0.08619;10.13226;3
LIGH;28.256;21045.749;48.0;3
ACCE;28.261;21045.749;0.01915;0.06704;10.20888;3
MAGN;28.262;21045.755;-14.17724;-2.92551;-0.77871;0
LIGH;28.263;21045.758;48.0;3
ACCE;28.263;21045.759;0.00958;0.04788;10.12268;3
LIGH;28.271;21045.768;48.0;3
ACCE;28.272;21045.769;0.01915;0.05746;10.10353;3
MAGN;28.273;21045.771;-14.41967;-2.60786;-1.30838;0
LIGH;28.278;21045.776;47.0;3
ACCE;28.282;21045.779;0.00958;0.06704;10.17057;3
LIGH;28.291;21045.788;47.0;3
ACCE;28.292;21045.789;0.00958;0.06704;10.19930;3
MAGN;28.293;21045.791;-14.41967;-2.60786;-1.30838;0
LIGH;28.298;21045.796;47.0;3
ACCE;28.302;21045.799;-0.00958;0.06704;10.12268;3
LIGH;28.308;21045.806;47.0;3
ACCE;28.312;21045.809;-0.00958;0.06704;10.17057;3
MAGN;28.313;21045.811;-14.41967;-2.60786;-1.30838;0
LIGH;28.318;21045.816;47.0;3
ACCE;28.322;21045.819;-0.00958;0.06704;10.12268;3
LIGH;28.330;21045.828;47.0;3
ACCE;28.333;21045.829;0.01915;0.06704;10.18972;3
MAGN;28.334;21045.831;-14.23763;-2.14668;-0.96273;0
LIGH;28.338;21045.836;47.0;3
ACCE;28.342;21045.839;0.02873;0.04788;10.12268;3
LIGH;28.351;21045.848;46.0;3
ACCE;28.353;21045.849;0.01915;0.04788;10.16099;3
MAGN;28.354;21045.851;-14.23763;-2.14668;-0.96273;0
LIGH;28.358;21045.856;46.0;3
ACCE;28.362;21045.859;0.02873;0.04788;10.12268;3
LIGH;28.371;21045.868;46.0;3
ACCE;28.372;21045.869;0.02873;0.05746;10.19930;3
MAGN;28.374;21045.871;-14.23763;-2.14668;-0.96273;0
LIGH;28.378;21045.876;46.0;3
ACCE;28.382;21045.879;0.01915;0.07661;10.13226;3
ACCE;28.392;21045.889;0.01915;0.04788;10.14184;3
LIGH;28.393;21045.891;46.0;3
MAGN;28.400;21045.897;-14.44500;-2.03938;-0.85697;0
LIGH;28.402;21045.899;47.0;3
ACCE;28.403;21045.899;0.02873;0.04788;10.10353;3
LIGH;28.411;21045.909;45.0;3
ACCE;28.412;21045.909;0.02873;0.04788;10.06522;3
MAGN;28.414;21045.911;-14.44500;-2.03938;-0.85697;0
LIGH;28.418;21045.916;45.0;3
ACCE;28.422;21045.919;0.02873;0.04788;10.17057;3
LIGH;28.431;21045.929;45.0;3
ACCE;28.432;21045.929;0.01915;0.07661;10.19930;3
MAGN;28.434;21045.932;-14.44500;-2.03938;-0.85697;0
LIGH;28.438;21045.936;45.0;3
ACCE;28.442;21045.939;0.00958;0.06704;10.11311;3
LIGH;28.451;21045.949;45.0;3
ACCE;28.453;21045.949;0.01915;0.04788;10.19930;3
MAGN;28.454;21045.951;-14.58399;-1.86789;-0.62916;0
LIGH;28.458;21045.956;45.0;3
ACCE;28.462;21045.959;0.02873;0.06704;10.16099;3
LIGH;28.468;21045.966;45.0;3
ACCE;28.472;21045.969;0.02873;0.07661;10.18972;3
MAGN;28.474;21045.971;-14.58399;-1.86789;-0.62916;0
LIGH;28.478;21045.976;45.0;3
ACCE;28.482;21045.979;0.03831;0.05746;10.12268;3
LIGH;28.491;21045.989;45.0;3
ACCE;28.492;21045.989;0.00958;0.07661;10.18972;3
MAGN;28.494;21045.991;-14.58399;-1.86789;-0.62916;0
LIGH;28.498;21045.996;45.0;3
ACCE;28.504;21045.999;0.03831;0.06704;10.15141;3
ACCE;28.512;21046.009;0.01915;0.03831;10.18015;3
MAGN;28.518;21046.016;-14.65079;-2.49359;-0.64494;0
LIGH;28.519;21046.017;45.0;3
ACCE;28.522;21046.019;0.01915;0.05746;10.11311;3
LIGH;28.524;21046.021;45.0;3
LIGH;28.531;21046.029;44.0;3
MAGN;28.533;21046.030;-14.65079;-2.49359;-0.64494;0
LIGH;28.538;21046.036;44.0;3
ACCE;28.542;21046.029;0.01915;0.06704;10.17057;3
ACCE;28.542;21046.039;0.01915;0.06704;10.17057;3
LIGH;28.548;21046.046;44.0;3
ACCE;28.553;21046.049;0.01915;0.06704;10.20888;3
MAGN;28.554;21046.051;-14.65079;-2.49359;-0.64494;0
LIGH;28.562;21046.059;44.0;3
ACCE;28.563;21046.059;0.03831;0.08619;10.11311;3
LIGH;28.568;21046.066;44.0;3
ACCE;28.572;21046.069;0.01915;0.06704;10.18972;3
MAGN;28.574;21046.071;-14.67976;-2.30672;-0.52863;0
SOUN;28.580;155.26;0.00474;47.49
LIGH;28.584;21046.079;44.0;3
ACCE;28.584;21046.079;0.00958;0.04788;10.12268;3
LIGH;28.588;21046.086;44.0;3
ACCE;28.593;21046.089;0.00958;0.06704;10.20888;3
MAGN;28.594;21046.091;-14.67976;-2.30672;-0.52863;0
LIGH;28.602;21046.099;44.0;3
ACCE;28.603;21046.099;0.00958;0.06704;10.13226;3
LIGH;28.612;21046.107;44.0;3
ACCE;28.613;21046.109;0.00958;0.06704;10.17057;3
MAGN;28.621;21046.114;-14.67976;-2.30672;-0.52863;0
ACCE;28.624;21046.119;-0.00958;0.06704;10.09395;3
BLE4;28.637;2016;20;-91
BLE4;28.639;2016;8;-96
BLE4;28.639;2016;16;-97
BLE4;28.640;2016;18;-97
BLE4;28.640;2016;9;-97
BLE4;28.641;2016;19;-98
ACCE;28.648;21046.129;0.00958;0.04788;10.14184;3
LIGH;28.649;21046.142;44.0;3
MAGN;28.653;21046.143;-14.69179;-3.20055;-0.79358;0
LIGH;28.657;21046.148;41.0;3
ACCE;28.657;21046.139;0.00958;0.04788;10.09395;3
ACCE;28.658;21046.149;0.00958;0.04788;10.09395;3
LIGH;28.658;21046.155;41.0;3
ACCE;28.665;21046.160;0.00958;0.03831;10.18015;3
MAGN;28.666;21046.163;-14.69179;-3.20055;-0.79358;0
LIGH;28.671;21046.165;41.0;3
ACCE;28.691;21046.169;0.02873;0.06704;10.10353;3
LIGH;28.692;21046.170;41.0;3
ACCE;28.692;21046.179;-0.00958;0.05746;10.13226;3
MAGN;28.693;21046.181;-14.69179;-3.20055;-0.79358;0
LIGH;28.693;21046.189;41.0;3
LIGH;28.693;21046.189;41.0;3
ACCE;28.695;21046.189;-0.00958;0.06704;10.15141;3
LIGH;28.699;21046.196;41.0;3
ACCE;28.703;21046.199;-0.00958;0.05746;10.18972;3
MAGN;28.704;21046.202;-14.36069;-3.22379;-1.00986;0
LIGH;28.708;21046.206;41.0;3
ACCE;28.712;21046.209;0.00958;0.06704;10.11311;3
LIGH;28.720;21046.217;41.0;3
ACCE;28.723;21046.219;0.03831;0.07661;10.19930;3
MAGN;28.724;21046.221;-14.36069;-3.22379;-1.00986;0
LIGH;28.728;21046.225;41.0;3
ACCE;28.732;21046.229;0.01915;0.04788;10.15141;3
LIGH;28.740;21046.238;41.0;3
ACCE;28.742;21046.239;0.01915;0.06704;10.20888;3
MAGN;28.744;21046.241;-14.36069;-3.22379;-1.00986;0
LIGH;28.748;21046.245;41.0;3
ACCE;28.752;21046.249;0.01915;0.05746;10.13226;3
LIGH;28.760;21046.257;41.0;3
ACCE;28.764;21046.259;0.02873;0.06704;10.18972;3
MAGN;28.765;21046.262;-14.16107;-3.88623;-1.07043;0
LIGH;28.771;21046.266;41.0;3
ACCE;28.778;21046.269;0.02873;0.06704;10.15141;3
GNSS;28.779;1490628710.000;40.313333;-3.483556;590.000;0.000;9.0;0.0;22;9
LIGH;28.782;21046.278;41.0;3
GNSS;28.783;1490628710.000;40.313333;-3.483556;590.000;0.000;9.0;0.0;22;9
ACCE;28.786;21046.279;0.00958;0.04788;10.18972;3
MAGN;28.787;21046.282;-14.16107;-3.88623;-1.07043;0
LIGH;28.788;21046.286;41.0;3
ACCE;28.792;21046.289;-0.00958;0.07661;10.11311;3
LIGH;28.800;21046.297;41.0;3
ACCE;28.802;21046.299;0.00958;0.05746;10.12268;3
MAGN;28.804;21046.301;-14.16107;-3.88623;-1.07043;0
LIGH;28.810;21046.307;41.0;3
ACCE;28.814;21046.309;0.00958;0.06704;10.13226;3
LIGH;28.819;21046.317;41.0;3
ACCE;28.823;21046.319;0.01915;0.04788;10.21845;3
MAGN;28.831;21046.328;-13.87579;-4.95384;-1.04147;0
ACCE;28.834;21046.329;0.03831;0.07661;10.12268;3
LIGH;28.835;21046.333;41.0;3
LIGH;28.840;21046.336;40.0;3
ACCE;28.843;21046.339;0.01915;0.07661;10.07480;3
MAGN;28.844;21046.341;-13.87579;-4.95384;-1.04147;0
LIGH;28.849;21046.347;40.0;3
ACCE;28.852;21046.349;0.01915;0.07661;10.17057;3
LIGH;28.858;21046.356;40.0;3
ACCE;28.862;21046.359;0.01915;0.05746;10.22803;3
MAGN;28.864;21046.361;-13.87579;-4.95384;-1.04147;0
LIGH;28.869;21046.366;40.0;3
ACCE;28.872;21046.369;0.00958;0.03831;10.14184;3
LIGH;28.880;21046.377;40.0;3
ACCE;28.882;21046.379;0.00958;0.05746;10.18015;3
MAGN;28.883;21046.381;-13.72059;-4.29340;-1.25925;0
LIGH;28.888;21046.385;40.0;3
ACCE;28.892;21046.389;0.00958;0.07661;10.13226;3
LIGH;28.899;21046.397;40.0;3
ACCE;28.902;21046.399;0.00958;0.06704;10.18972;3
MAGN;28.903;21046.401;-13.72059;-4.29340;-1.25925;0
LIGH;28.908;21046.405;40.0;3
ACCE;28.912;21046.409;0.00958;0.05746;10.13226;3
LIGH;28.923;21046.418;40.0;3
MAGN;28.924;21046.420;-13.72059;-4.29340;-1.25925;0
ACCE;28.925;21046.421;0.02873;0.06704;10.16099;3
LIGH;28.930;21046.428;40.0;3
ACCE;28.932;21046.429;0.00958;0.06704;10.14184;3
LIGH;28.940;21046.438;40.0;3
ACCE;28.942;21046.439;0.00958;0.05746;10.19930;3
MAGN;28.944;21046.441;-13.84229;-3.81173;-1.20023;0
LIGH;28.948;21046.446;40.0;3
ACCE;28.952;21046.449;0.00958;0.05746;10.13226;3
LIGH;28.958;21046.456;40.0;3
ACCE;28.963;21046.459;0.00958;0.07661;10.16099;3
MAGN;28.964;21046.461;-13.84229;-3.81173;-1.20023;0
LIGH;28.968;21046.466;40.0;3
ACCE;28.973;21046.469;0.01915;0.06704;10.12268;3
LIGH;28.981;21046.479;40.0;3
ACCE;28.982;21046.479;0.02873;0.05746;10.19930;3
MAGN;28.983;21046.481;-13.84229;-3.81173;-1.20023;0
LIGH;28.988;21046.486;40.0;3
ACCE;28.992;21046.489;0.02873;0.04788;10.14184;3
LIGH;29.001;21046.499;40.0;3
ACCE;29.003;21046.499;0.00958;0.06704;10.19930;3
MAGN;29.006;21046.501;-14.31173;-2.95157;-0.66740;0
LIGH;29.008;21046.506;40.0;3
ACCE;29.012;21046.509;0.01915;0.05746;10.09395;3
LIGH;29.025;21046.519;41.0;3
ACCE;29.027;21046.519;0.01915;0.06704;10.20888;3
MAGN;29.028;21046.525;-14.31173;-2.95157;-0.66740;0
LIGH;29.031;21046.527;41.0;3
ACCE;29.032;21046.529;0.01915;0.06704;10.15141;3
LIGH;29.041;21046.539;41.0;3
ACCE;29.042;21046.539;0.00958;0.03831;10.18015;3
MAGN;29.044;21046.541;-14.31173;-2.95157;-0.66740;0
LIGH;29.048;21046.546;41.0;3
ACCE;29.052;21046.549;0.00958;0.05746;10.13226;3
LIGH;29.061;21046.558;41.0;3
ACCE;29.062;21046.559;0.00958;0.05746;10.19930;3
MAGN;29.063;21046.561;-14.19965;-2.42600;-0.88042;0
LIGH;29.068;21046.566;41.0;3
ACCE;29.072;21046.569;0.00958;0.06704;10.15141;3
LIGH;29.082;21046.579;40.0;3
ACCE;29.083;21046.579;0.00958;0.08619;10.20888;3
MAGN;29.084;21046.582;-14.19965;-2.42600;-0.88042;0
LIGH;29.088;21046.586;39.0;3
ACCE;29.092;21046.589;0.02873;0.05746;10.10353;3
LIGH;29.100;21046.598;39.0;3
ACCE;29.103;21046.599;0.01915;0.07661;10.17057;3
MAGN;29.104;21046.601;-14.19965;-2.42600;-0.88042;0
LIGH;29.109;21046.606;39.0;3
ACCE;29.115;21046.609;0.00958;0.06704;10.15141;3
LIGH;29.125;21046.617;39.0;3
ACCE;29.127;21046.619;0.01915;0.05746;10.18972;3
MAGN;29.130;21046.622;-14.47885;-3.28348;-0.42686;0
LIGH;29.137;21046.627;39.0;3
ACCE;29.140;21046.629;0.01915;0.06704;10.09395;3
SOUN;29.142;216.79;0.00662;50.39
LIGH;29.147;21046.641;39.0;3
ACCE;29.149;21046.639;0.00958;0.07661;10.18015;3
MAGN;29.150;21046.647;-14.47885;-3.28348;-0.42686;0
ACCE;29.153;21046.649;0.00958;0.04788;10.17057;3
LIGH;29.155;21046.653;39.0;3
LIGH;29.158;21046.656;39.0;3
ACCE;29.163;21046.659;0.00958;0.04788;10.13226;3
MAGN;29.164;21046.661;-14.47885;-3.28348;-0.42686;0
LIGH;29.168;21046.666;39.0;3
ACCE;29.172;21046.669;0.02873;0.08619;10.17057;3
ACCE;29.182;21046.679;0.03831;0.05746;10.19930;3
LIGH;29.188;21046.684;39.0;3
MAGN;29.189;21046.685;-14.27134;-3.79201;-0.32968;0
ACCE;29.192;21046.689;0.01915;0.04788;10.17057;3
LIGH;29.196;21046.693;39.0;3
LIGH;29.199;21046.696;39.0;3
ACCE;29.202;21046.699;0.02873;0.04788;10.18972;3
MAGN;29.204;21046.701;-14.27134;-3.79201;-0.32968;0
LIGH;29.210;21046.708;39.0;3
ACCE;29.212;21046.709;0.01915;0.04788;10.15141;3
LIGH;29.218;21046.716;39.0;3
ACCE;29.222;21046.719;0.03831;0.06704;10.17057;3
MAGN;29.223;21046.721;-14.27134;-3.79201;-0.32968;0
LIGH;29.230;21046.728;39.0;3
ACCE;29.232;21046.729;0.00958;0.06704;10.14184;3
LIGH;29.238;21046.735;39.0;3
ACCE;29.243;21046.739;0.01915;0.06704;10.21845;3
MAGN;29.244;21046.741;-13.93250;-3.16453;-0.54766;0
LIGH;29.250;21046.748;39.0;3
ACCE;29.252;21046.749;0.01915;0.04788;10.13226;3
LIGH;29.258;21046.755;39.0;3
ACCE;29.263;21046.759;0.01915;0.04788;10.18972;3
MAGN;29.265;21046.761;-13.93250;-3.16453;-0.54766;0
LIGH;29.271;21046.769;39.0;3
ACCE;29.272;21046.769;0.00958;0.04788;10.11311;3
LIGH;29.278;21046.775;39.0;3
ACCE;29.282;21046.779;0.00958;0.07661;10.20888;3
MAGN;29.284;21046.781;-13.93250;-3.16453;-0.54766;0
LIGH;29.288;21046.786;39.0;3
ACCE;29.292;21046.789;0.00958;0.04788;10.11311;3
LIGH;29.298;21046.796;39.0;3
ACCE;29.303;21046.799;0.00958;0.07661;10.17057;3
MAGN;29.304;21046.801;-14.27379;-2.74736;-0.49422;0
LIGH;29.311;21046.808;39.0;3
ACCE;29.312;21046.809;0.01915;0.05746;10.13226;3
LIGH;29.318;21046.816;39.0;3
ACCE;29.323;21046.819;0.02873;0.05746;10.21845;3
MAGN;29.324;21046.821;-14.27379;-2.74736;-0.49422;0
LIGH;29.331;21046.828;39.0;3
ACCE;29.332;21046.829;0.00958;0.06704;10.13226;3
LIGH;29.338;21046.835;39.0;3
ACCE;29.342;21046.839;0.01915;0.06704;10.17057;3
MAGN;29.343;21046.841;-14.27379;-2.74736;-0.49422;0
LIGH;29.351;21046.848;39.0;3
ACCE;29.352;21046.849;0.01915;0.07661;10.13226;3
LIGH;29.358;21046.856;39.0;3
ACCE;29.363;21046.859;0.01915;0.04788;10.18972;3
MAGN;29.364;21046.861;-14.50568;-2.06725;-0.49272;0
ACCE;29.382;21046.869;0.01915;0.06704;10.16099;3
ACCE;29.383;21046.879;0.01915;0.06704;10.16099;3
LIGH;29.386;21046.883;39.0;3
MAGN;29.387;21046.884;-14.50568;-2.06725;-0.49272;0
LIGH;29.391;21046.889;39.0;3
ACCE;29.392;21046.889;0.01915;0.06704;10.11311;3
LIGH;29.398;21046.896;38.0;3
ACCE;29.402;21046.899;0.01915;0.05746;10.16099;3
MAGN;29.404;21046.901;-14.50568;-2.06725;-0.49272;0
LIGH;29.411;21046.909;38.0;3
ACCE;29.412;21046.909;0.00958;0.05746;10.18972;3
LIGH;29.418;21046.916;38.0;3
ACCE;29.423;21046.919;0.00958;0.07661;10.19930;3
MAGN;29.424;21046.922;-14.61750;-2.36456;-0.44809;0
ACCE;29.432;21046.929;0.01915;0.05746;10.12268;3
LIGH;29.439;21046.931;38.0;3
LIGH;29.441;21046.939;38.0;3
MAGN;29.443;21046.941;-14.61750;-2.36456;-0.44809;0
ACCE;29.453;21046.939;0.02873;0.07661;10.14184;3
ACCE;29.454;21046.949;0.02873;0.07661;10.14184;3
LIGH;29.455;21046.953;39.0;3
LIGH;29.458;21046.956;37.0;3
WIFI;29.462;21046.869;test-CAR;00:0b:86:27:36:c2;-61
WIFI;29.462;21046.869;portal-csic;00:0b:86:27:36:c1;-62
WIFI;29.462;21046.869;test-CAR;00:0b:86:27:32:e2;-86
WIFI;29.462;21046.869;portal-csic;00:0b:86:27:32:e1;-87
WIFI;29.462;21046.869;eduroam;00:0b:86:27:37:b0;-87
WIFI;29.462;21046.869;portal-csic;00:0b:86:27:37:b1;-89
WIFI;29.462;21046.869;eduroam;00:0b:86:27:32:e0;-88
WIFI;29.462;21046.869;eduroam;00:0b:86:27:36:c0;-62
WIFI;29.462;21046.869;eduroam;00:0b:86:27:3e:d0;-88
WIFI;29.462;21046.869;SMC_LOPSI;00:13:f7:80:98:e4;-79
WIFI;29.462;21046.869;cochera;b8:a3:86:65:e3:29;-87
WIFI;29.462;21046.869;test-CAR;00:0b:86:27:37:b2;-87
WIFI;29.462;21046.869;portal-csic;00:0b:86:27:3e:d1;-90
WIFI;29.462;21046.869;test-CAR;00:0b:86:27:3e:d2;-90
WIFI;29.462;21046.869;test-CAR;00:0b:86:27:3e:82;-91
WIFI;29.462;21046.869;eduroam;00:0b:86:27:3e:80;-90
WIFI;29.462;21046.869;WLAN_3F;e0:91:53:1b:36:f3;-88
WIFI;29.462;21046.869;portal-csic;00:0b:86:27:3e:81;-91
ACCE;29.486;21046.959;0.01915;0.05746;10.23761;3
MAGN;29.487;21046.964;-14.61750;-2.36456;-0.44809;0
ACCE;29.487;21046.969;0.01915;0.09577;10.12268;3
LIGH;29.488;21046.971;37.0;3
LIGH;29.488;21046.976;37.0;3
ACCE;29.488;21046.979;0.01915;0.06704;10.18972;3
MAGN;29.488;21046.981;-14.66605;-2.59736;-0.42144;0
LIGH;29.490;21046.988;37.0;3
ACCE;29.492;21046.989;0.01915;0.06704;10.16099;3
LIGH;29.498;21046.996;37.0;3
ACCE;29.509;21046.999;0.01915;0.07661;10.18015;3
MAGN;29.511;21047.001;-14.66605;-2.59736;-0.42144;0
LIGH;29.511;21047.008;37.0;3
ACCE;29.512;21047.009;0.02873;0.07661;10.13226;3
LIGH;29.518;21047.016;36.0;3
ACCE;29.523;21047.019;0.01915;0.07661;10.18972;3
MAGN;29.526;21047.021;-14.66605;-2.59736;-0.42144;0
LIGH;29.530;21047.028;36.0;3
ACCE;29.532;21047.029;0.01915;0.07661;10.16099;3
LIGH;29.538;21047.036;36.0;3
ACCE;29.542;21047.039;0.01915;0.02873;10.19930;3
MAGN;29.543;21047.041;-14.68623;-3.72125;-0.88902;0
LIGH;29.551;21047.049;36.0;3
ACCE;29.552;21047.049;0.01915;0.06704;10.10353;3
LIGH;29.558;21047.056;36.0;3
ACCE;29.562;21047.059;0.01915;0.05746;10.20888;3
MAGN;29.563;21047.061;-14.68623;-3.72125;-0.88902;0
LIGH;29.571;21047.068;36.0;3
ACCE;29.573;21047.069;0.01915;0.06704;10.18015;3
SOUN;29.574;310.23;0.00947;53.50
LIGH;29.578;21047.076;36.0;3
ACCE;29.582;21047.079;0.01915;0.05746;10.18015;3
MAGN;29.583;21047.081;-14.68623;-3.72125;-0.88902;0
LIGH;29.590;21047.088;36.0;3
ACCE;29.592;21047.089;0.01915;0.06704;10.11311;3
LIGH;29.598;21047.096;36.0;3
ACCE;29.602;21047.099;0.02873;0.03831;10.18972;3
MAGN;29.606;21047.104;-14.88645;-2.98496;-0.88369;0
LIGH;29.609;21047.107;36.0;3
ACCE;29.612;21047.109;0.01915;0.05746;10.15141;3
BLE4;29.618;2016;20;-91
BLE4;29.618;2016;8;-96
BLE4;29.618;2016;16;-97
BLE4;29.619;2016;18;-97
BLE4;29.619;2016;9;-97
BLE4;29.619;2016;19;-98
LIGH;29.620;21047.118;36.0;3
ACCE;29.623;21047.119;0.02873;0.06704;10.18015;3
MAGN;29.624;21047.121;-14.88645;-2.98496;-0.88369;0
LIGH;29.631;21047.129;36.0;3
ACCE;29.632;21047.129;0.01915;0.07661;10.14184;3
LIGH;29.638;21047.136;36.0;3
ACCE;29.642;21047.139;0.01915;0.05746;10.19930;3
MAGN;29.644;21047.141;-14.88645;-2.98496;-0.88369;0
LIGH;29.651;21047.149;36.0;3
ACCE;29.652;21047.149;0.01915;0.06704;10.12268;3
LIGH;29.658;21047.156;36.0;3
ACCE;29.662;21047.159;0.01915;0.07661;10.19930;3
MAGN;29.664;21047.161;-14.81297;-2.26128;-0.84310;0
LIGH;29.671;21047.169;36.0;3
ACCE;29.672;21047.169;0.01915;0.07661;10.11311;3
LIGH;29.678;21047.176;36.0;3
ACCE;29.683;21047.179;0.02873;0.07661;10.18015;3
MAGN;29.684;21047.181;-14.81297;-2.26128;-0.84310;0
LIGH;29.688;21047.186;36.0;3
ACCE;29.692;21047.189;0.01915;0.05746;10.12268;3
LIGH;29.698;21047.196;36.0;3
ACCE;29.705;21047.199;0.01915;0.06704;10.19930;3
MAGN;29.711;21047.201;-14.81297;-2.26128;-0.84310;0
LIGH;29.711;21047.206;36.0;3
ACCE;29.712;21047.209;0.02873;0.06704;10.16099;3
LIGH;29.719;21047.216;36.0;3
ACCE;29.723;21047.219;0.02873;0.05746;10.18972;3
MAGN;29.724;21047.221;-14.94487;-2.60597;-0.96316;0
LIGH;29.731;21047.229;36.0;3
ACCE;29.732;21047.229;0.00958;0.06704;10.11311;3
LIGH;29.738;21047.236;36.0;3
ACCE;29.743;21047.239;0.00958;0.07661;10.20888;3
MAGN;29.744;21047.241;-14.94487;-2.60597;-0.96316;0
LIGH;29.751;21047.249;36.0;3
ACCE;29.752;21047.249;0.00958;0.05746;10.15141;3
LIGH;29.758;21047.256;36.0;3
ACCE;29.765;21047.259;0.00958;0.04788;10.18972;3
MAGN;29.767;21047.263;-14.94487;-2.60597;-0.96316;0
LIGH;29.793;21047.267;36.0;3
ACCE;29.794;21047.269;0.01915;0.05746;10.09395;3
LIGH;29.799;21047.279;36.0;3
ACCE;29.800;21047.279;0.01915;0.04788;10.16099;3
MAGN;29.801;21047.282;-14.50188;-2.87068;-1.08645;0
LIGH;29.801;21047.287;36.0;3
ACCE;29.802;21047.289;0.01915;0.06704;10.16099;3
LIGH;29.802;21047.297;36.0;3
ACCE;29.802;21047.299;0.00958;0.04788;10.17057;3
GNSS;29.803;1490628711.000;40.313333;-3.483556;590.000;0.000;9.0;0.0;22;10
MAGN;29.808;21047.301;-14.50188;-2.87068;-1.08645;0
GNSS;29.810;1490628711.000;40.313333;-3.483556;590.000;0.000;9.0;0.0;22;10
LIGH;29.814;21047.310;36.0;3
ACCE;29.829;21047.309;0.00958;0.06704;10.10353;3
LIGH;29.831;21047.319;36.0;3
ACCE;29.832;21047.319;0.03831;0.05746;10.20888;3
MAGN;29.832;21047.322;-14.50188;-2.87068;-1.08645;0
LIGH;29.833;21047.327;36.0;3
ACCE;29.834;21047.329;-0.00958;0.05746;10.16099;3
LIGH;29.840;21047.337;36.0;3
ACCE;29.843;21047.339;0.02873;0.07661;10.20888;3
MAGN;29.846;21047.343;-14.60954;-3.38593;-0.71882;0
LIGH;29.849;21047.346;36.0;3
ACCE;29.852;21047.349;0.01915;0.07661;10.12268;3
LIGH;29.860;21047.358;36.0;3
ACCE;29.863;21047.359;0.01915;0.07661;10.16099;3
MAGN;29.864;21047.361;-14.60954;-3.38593;-0.71882;0
LIGH;29.871;21047.368;36.0;3
ACCE;29.872;21047.369;0.03831;0.07661;10.15141;3
ACCE;29.884;21047.379;0.01915;0.04788;10.22803;3
LIGH;29.885;21047.382;36.0;3
MAGN;29.885;21047.382;-14.60954;-3.38593;-0.71882;0
LIGH;29.889;21047.387;35.0;3
ACCE;29.892;21047.389;0.01915;0.07661;10.10353;3
LIGH;29.898;21047.396;35.0;3
ACCE;29.903;21047.399;0.00958;0.04788;10.21845;3
MAGN;29.904;21047.402;-14.27757;-4.96990;-1.54437;0
LIGH;29.908;21047.405;35.0;3
ACCE;29.912;21047.409;0.00958;0.05746;10.18972;3
LIGH;29.919;21047.417;35.0;3
ACCE;29.923;21047.419;0.02873;0.05746;10.19930;3
MAGN;29.924;21047.421;-14.27757;-4.96990;-1.54437;0
LIGH;29.928;21047.426;35.0;3
ACCE;29.932;21047.429;0.00958;0.06704;10.12268;3
LIGH;29.938;21047.436;35.0;3
MAGN;29.944;21047.441;-14.27757;-4.96990;-1.54437;0
ACCE;29.950;21047.440;0.02873;0.04788;10.18972;3
LIGH;29.951;21047.446;35.0;3
ACCE;29.952;21047.449;0.00958;0.06704;10.14184;3
LIGH;29.960;21047.457;35.0;3
ACCE;29.962;21047.459;0.02873;0.07661;10.18972;3
MAGN;29.963;21047.461;-13.73378;-5.11107;-1.20512;0
LIGH;29.969;21047.467;35.0;3
ACCE;29.973;21047.469;0.02873;0.07661;10.12268;3
LIGH;29.980;21047.478;35.0;3
ACCE;29.982;21047.479;0.01915;0.07661;10.19930;3
MAGN;29.984;21047.482;-13.73378;-5.11107;-1.20512;0
LIGH;29.988;21047.485;35.0;3
ACCE;29.992;21047.489;0.01915;0.05746;10.15141;3
LIGH;30.000;21047.498;35.0;3
ACCE;30.003;21047.499;0.00958;0.05746;10.19930;3
MAGN;30.003;21047.501;-13.73378;-5.11107;-1.20512;0
LIGH;30.008;21047.505;35.0;3
ACCE;30.012;21047.509;0.03831;0.07661;10.12268;3
LIGH;30.021;21047.518;35.0;3
ACCE;30.022;21047.519;0.02873;0.05746;10.19930;3
MAGN;30.023;21047.521;-13.81806;-3.43705;-1.22352;0
LIGH;30.028;21047.526;35.0;3
ACCE;30.032;21047.529;0.00958;0.07661;10.18015;3
ACCE;30.042;21047.539;0.00958;0.07661;10.20888;3
LIGH;30.046;21047.544;35.0;3
MAGN;30.047;21047.544;-13.81806;-3.43705;-1.22352;0
LIGH;30.051;21047.548;35.0;3
ACCE;30.052;21047.549;-0.00958;0.06704;10.15141;3
LIGH;30.061;21047.559;35.0;3
ACCE;30.063;21047.559;0.01915;0.06704;10.14184;3
MAGN;30.064;21047.561;-13.81806;-3.43705;-1.22352;0
LIGH;30.071;21047.566;36.0;3
ACCE;30.073;21047.569;0.00958;0.04788;10.13226;3
LIGH;30.082;21047.579;34.0;3
ACCE;30.084;21047.579;0.00958;0.08619;10.20888;3
MAGN;30.085;21047.582;-13.72014;-2.61334;-0.87770;0
LIGH;30.089;21047.586;34.0;3
ACCE;30.092;21047.589;0.02873;0.04788;10.16099;3
LIGH;30.098;21047.596;34.0;3
ACCE;30.103;21047.599;0.01915;0.04788;10.18972;3
MAGN;30.104;21047.601;-13.72014;-2.61334;-0.87770;0
LIGH;30.108;21047.606;34.0;3
ACCE;30.114;21047.609;0.01915;0.08619;10.12268;3
LIGH;30.121;21047.619;34.0;3
ACCE;30.123;21047.619;0.01915;0.06704;10.20888;3
MAGN;30.124;21047.621;-13.72014;-2.61334;-0.87770;0
SOUN;30.126;231.80;0.00707;50.97
LIGH;30.129;21047.626;34.0;3
ACCE;30.132;21047.629;0.02873;0.05746;10.13226;3
LIGH;30.141;21047.639;33.0;3
ACCE;30.142;21047.639;0.00958;0.05746;10.17057;3
MAGN;30.144;21047.641;-14.37464;-2.63704;-0.62074;0
LIGH;30.148;21047.646;33.0;3
ACCE;30.152;21047.649;0.01915;0.06704;10.12268;3
LIGH;30.161;21047.659;33.0;3
ACCE;30.162;21047.659;0.00958;0.07661;10.20888;3
MAGN;30.164;21047.661;-14.37464;-2.63704;-0.62074;0
LIGH;30.168;21047.666;33.0;3
ACCE;30.172;21047.669;0.03831;0.06704;10.14184;3
LIGH;30.181;21047.679;33.0;3
ACCE;30.182;21047.679;0.00958;0.06704;10.17057;3
MAGN;30.184;21047.681;-14.37464;-2.63704;-0.62074;0
LIGH;30.188;21047.686;33.0;3
ACCE;30.192;21047.689;0.02873;0.07661;10.12268;3
LIGH;30.201;21047.699;31.0;3
ACCE;30.202;21047.699;0.01915;0.06704;10.21845;3
MAGN;30.204;21047.701;-14.24717;-2.33316;-0.73423;0
LIGH;30.208;21047.706;31.0;3
ACCE;30.212;21047.709;0.00958;0.06704;10.12268;3
LIGH;30.223;21047.717;31.0;3
MAGN;30.225;21047.721;-14.24717;-2.33316;-0.73423;0
ACCE;30.225;21047.720;0.01915;0.06704;10.20888;3
ACCE;30.233;21047.729;0.01915;0.06704;10.13226;3
LIGH;30.234;21047.731;31.0;3
LIGH;30.241;21047.739;31.0;3
ACCE;30.242;21047.739;0.01915;0.07661;10.21845;3
MAGN;30.244;21047.741;-14.24717;-2.33316;-0.73423;0
LIGH;30.248;21047.746;31.0;3
ACCE;30.252;21047.749;0.01915;0.04788;10.14184;3
LIGH;30.258;21047.756;29.0;3
ACCE;30.262;21047.759;0.01915;0.07661;10.19930;3
MAGN;30.264;21047.761;-14.45433;-2.34093;-0.77488;0
LIGH;30.268;21047.766;29.0;3
ACCE;30.272;21047.769;-0.00958;0.06704;10.10353;3
LIGH;30.281;21047.779;29.0;3
ACCE;30.282;21047.779;0.01915;0.07661;10.20888;3
MAGN;30.284;21047.781;-14.45433;-2.34093;-0.77488;0
LIGH;30.288;21047.786;29.0;3
ACCE;30.292;21047.789;0.04788;0.06704;10.14184;3
LIGH;30.301;21047.799;29.0;3
ACCE;30.302;21047.799;0.00958;0.06704;10.18015;3
MAGN;30.303;21047.801;-14.45433;-2.34093;-0.77488;0
LIGH;30.308;21047.806;29.0;3
ACCE;30.312;21047.809;0.01915;0.05746;10.12268;3
LIGH;30.321;21047.819;27.0;3
ACCE;30.323;21047.819;0.00958;0.06704;10.16099;3
MAGN;30.331;21047.828;-14.78083;-2.56191;-0.59819;0
ACCE;30.332;21047.829;0.01915;0.06704;10.18015;3
LIGH;30.335;21047.832;27.0;3
LIGH;30.341;21047.839;27.0;3
ACCE;30.342;21047.839;0.01915;0.06704;10.12268;3
MAGN;30.344;21047.841;-14.78083;-2.56191;-0.59819;0
LIGH;30.348;21047.846;27.0;3
ACCE;30.352;21047.849;0.01915;0.07661;10.18015;3
LIGH;30.361;21047.859;27.0;3
ACCE;30.362;21047.859;0.01915;0.07661;10.20888;3
MAGN;30.364;21047.861;-14.78083;-2.56191;-0.59819;0
LIGH;30.368;21047.866;27.0;3
ACCE;30.372;21047.869;0.01915;0.05746;10.18015;3
LIGH;30.381;21047.879;26.0;3
ACCE;30.382;21047.879;0.00958;0.07661;10.21845;3
MAGN;30.384;21047.881;-14.81615;-2.50187;-0.29692;0
LIGH;30.388;21047.886;26.0;3
ACCE;30.392;21047.889;0.02873;0.06704;10.13226;3
LIGH;30.401;21047.899;26.0;3
ACCE;30.402;21047.899;0.00958;0.06704;10.20888;3
MAGN;30.404;21047.901;-14.81615;-2.50187;-0.29692;0
LIGH;30.408;21047.906;26.0;3
ACCE;30.412;21047.909;0.01915;0.07661;10.16099;3
LIGH;30.418;21047.916;26.0;3
ACCE;30.423;21047.919;0.00958;0.04788;10.21845;3
MAGN;30.424;21047.921;-14.81615;-2.50187;-0.29692;0
LIGH;30.428;21047.926;26.0;3
ACCE;30.432;21047.929;0.01915;-0.02873;10.12268;3
LIGH;30.441;21047.939;26.0;3
ACCE;30.443;21047.939;0.01915;-0.71826;10.22803;3
MAGN;30.444;21047.941;-14.76322;-2.06417;-0.56230;0
LIGH;30.448;21047.946;26.0;3
ACCE;30.452;21047.949;-1.46525;-0.31603;10.21845;3
LIGH;30.458;21047.956;26.0;3
ACCE;30.463;21047.959;-2.03028;0.88107;10.36211;3
MAGN;30.464;21047.961;-14.76322;-2.06417;-0.56230;0
LIGH;30.471;21047.969;26.0;3
ACCE;30.472;21047.969;-2.19309;1.01514;9.99819;3
LIGH;30.478;21047.976;26.0;3
ACCE;30.488;21047.979;-2.06859;0.90022;10.22803;3
MAGN;30.488;21047.981;-14.76322;-2.06417;-0.56230;0
LIGH;30.491;21047.988;26.0;3
ACCE;30.492;21047.989;-1.86748;0.88107;10.19930;3
ACCE;30.503;21047.999;-1.74298;0.99599;10.53449;3
MAGN;30.505;21048.003;-14.00864;-2.52635;-0.69763;0
LIGH;30.506;21048.003;26.0;3
ACCE;30.512;21048.009;-1.13964;1.13964;9.98861;3
LIGH;30.513;21048.011;26.0;3
LIGH;30.518;21048.016;26.0;3
ACCE;30.523;21048.019;-0.46926;0.86191;9.95030;3
MAGN;30.524;21048.021;-14.00864;-2.52635;-0.69763;0
LIGH;30.531;21048.029;26.0;3
ACCE;30.533;21048.029;2.50912;0.35434;10.35253;3
LIGH;30.538;21048.036;26.0;3
ACCE;30.542;21048.039;2.46124;-1.77171;10.57279;3
MAGN;30.544;21048.041;-14.00864;-2.52635;-0.69763;0
LIGH;30.551;21048.049;26.0;3
ACCE;30.552;21048.049;1.76213;-1.46525;8.86812;3
LIGH;30.558;21048.056;26.0;3
ACCE;30.562;21048.059;2.37505;-1.60890;11.29106;3
MAGN;30.564;21048.061;-11.59213;-3.75068;-2.24559;0
SOUN;30.567;218.93;0.00668;50.48
LIGH;30.571;21048.069;26.0;3
ACCE;30.572;21048.069;0.79487;-1.76213;8.20732;3
LIGH;30.578;21048.076;26.0;3
ACCE;30.586;21048.079;1.90578;-0.13408;12.88081;3
MAGN;30.587;21048.081;-11.59213;-3.75068;-2.24559;0
ACCE;30.596;21048.089;1.36948;1.24498;10.63983;3
LIGH;30.597;21048.095;26.0;3
ACCE;30.604;21048.099;-2.15478;2.07817;10.31422;3
LIGH;30.605;21048.102;26.0;3
MAGN;30.605;21048.102;-11.59213;-3.75068;-2.24559;0
LIGH;30.611;21048.109;26.0;3
ACCE;30.612;21048.109;-0.70868;0.70868;10.10353;3
LIGH;30.621;21048.118;26.0;3
BLE4;30.622;2016;20;-91
BLE4;30.623;2016;8;-96
BLE4;30.624;2016;16;-97
BLE4;30.624;2016;18;-97
BLE4;30.625;2016;9;-97
BLE4;30.625;2016;19;-98
MAGN;30.629;21048.121;-8.57059;-5.31230;-3.21154;0
ACCE;30.630;21048.123;0.22984;-0.54588;10.21845;3
ACCE;30.634;21048.129;0.22984;-0.54588;10.21845;3
LIGH;30.638;21048.135;26.0;3
LIGH;30.642;21048.140;26.0;3
ACCE;30.646;21048.139;0.15323;-0.27773;10.24718;3
MAGN;30.648;21048.143;-8.57059;-5.31230;-3.21154;0
LIGH;30.649;21048.146;26.0;3
ACCE;30.652;21048.149;0.15323;-0.04788;10.22803;3
LIGH;30.661;21048.158;26.0;3
ACCE;30.663;21048.159;0.01915;-0.03831;10.10353;3
MAGN;30.665;21048.162;-8.57059;-5.31230;-3.21154;0
LIGH;30.673;21048.170;26.0;3
ACCE;30.673;21048.169;0.06704;-0.13408;10.24718;3
LIGH;30.678;21048.176;26.0;3
ACCE;30.683;21048.179;0.07661;-0.21069;10.16099;3
MAGN;30.684;21048.181;-6.90298;-6.15133;-3.85928;0
LIGH;30.690;21048.188;26.0;3
ACCE;30.692;21048.189;0.03831;-0.15323;10.39084;3
LIGH;30.698;21048.196;26.0;3
ACCE;30.703;21048.199;-0.35434;0.17238;10.23761;3
MAGN;30.704;21048.201;-6.90298;-6.15133;-3.85928;0
LIGH;30.711;21048.208;26.0;3
ACCE;30.712;21048.209;-1.77171;1.70467;10.18015;3
LIGH;30.718;21048.216;26.0;3
ACCE;30.723;21048.219;-0.27773;0.90980;10.26634;3
MAGN;30.724;21048.221;-6.90298;-6.15133;-3.85928;0
LIGH;30.729;21048.226;26.0;3
ACCE;30.732;21048.229;0.57461;-0.10534;10.14184;3
LIGH;30.738;21048.236;26.0;3
ACCE;30.742;21048.239;0.99599;-0.97683;10.17057;3
MAGN;30.745;21048.242;-6.33614;-6.48181;-4.69864;0
LIGH;30.748;21048.246;26.0;3
ACCE;30.752;21048.249;1.06303;-1.81002;10.14184;3
LIGH;30.758;21048.256;26.0;3
ACCE;30.762;21048.259;0.71826;-0.71826;10.34295;3
MAGN;30.764;21048.262;-6.33614;-6.48181;-4.69864;0
GNSS;30.778;1490628712.000;40.313333;-3.483556;590.000;0.000;9.0;0.0;22;10
ACCE;30.787;21048.269;1.23541;-1.85790;11.03248;3
LIGH;30.788;21048.278;26.0;3
ACCE;30.789;21048.279;1.23541;-1.85790;11.03248;3
GNSS;30.791;1490628712.000;40.313333;-3.483556;590.000;0.000;9.0;0.0;22;10
ACCE;30.795;21048.289;-0.88107;-2.21224;11.06121;3
MAGN;30.796;21048.293;-5.40945;-6.99698;-4.95844;0
LIGH;30.798;21048.295;26.0;3
LIGH;30.802;21048.299;26.0;3
ACCE;30.803;21048.299;-1.81002;-1.67594;10.51533;3
LIGH;30.811;21048.309;26.0;3
ACCE;30.812;21048.309;-2.05901;-1.20668;10.05565;3
MAGN;30.814;21048.311;-5.40945;-6.99698;-4.95844;0
LIGH;30.818;21048.316;26.0;3
ACCE;30.823;21048.319;-1.21625;-0.09577;9.67257;3
LIGH;30.829;21048.327;26.0;3
ACCE;30.833;21048.329;-1.50356;1.84832;10.10353;3
MAGN;30.835;21048.332;-5.40945;-6.99698;-4.95844;0
LIGH;30.850;21048.336;26.0;3
ACCE;30.851;21048.339;-3.40934;1.29287;13.50330;3
ACCE;30.854;21048.349;-3.23696;-0.64165;12.73715;3
MAGN;30.857;21048.354;-4.46678;-6.55964;-5.67118;0
LIGH;30.858;21048.355;26.0;3
LIGH;30.861;21048.358;26.0;3
ACCE;30.862;21048.359;-3.18908;-1.90578;10.59195;3
LIGH;30.870;21048.368;26.0;3
ACCE;30.872;21048.369;-2.64320;-1.99198;8.80109;3
MAGN;30.873;21048.371;-4.46678;-6.55964;-5.67118;0
LIGH;30.878;21048.376;30.0;3
ACCE;30.882;21048.379;-2.59531;-3.74453;9.82580;3
LIGH;30.891;21048.389;30.0;3
ACCE;30.892;21048.389;-2.52828;-3.20823;10.04607;3
MAGN;30.893;21048.391;-4.46678;-6.55964;-5.67118;0
LIGH;30.898;21048.395;30.0;3
ACCE;30.903;21048.399;-1.97282;-1.77171;9.81623;3
LIGH;30.908;21048.406;30.0;3
ACCE;30.912;21048.409;-1.73340;1.81959;9.93115;3
MAGN;30.913;21048.411;-0.85531;-4.67203;-7.95003;0
LIGH;30.918;21048.416;30.0;3
ACCE;30.922;21048.419;-4.49152;0.93853;9.67257;3
LIGH;30.931;21048.428;30.0;3
ACCE;30.932;21048.429;-4.98952;0.49799;10.03649;3
MAGN;30.933;21048.431;-0.85531;-4.67203;-7.95003;0
LIGH;30.938;21048.436;37.0;3
ACCE;30.942;21048.439;-3.48596;0.00958;10.63983;3
LIGH;30.951;21048.448;37.0;3
ACCE;30.952;21048.449;-3.22738;-0.86191;11.26232;3
MAGN;30.953;21048.451;-0.85531;-4.67203;-7.95003;0
LIGH;30.958;21048.456;37.0;3
ACCE;30.962;21048.459;-3.67749;-0.51715;10.54406;3
LIGH;30.971;21048.468;37.0;3
ACCE;30.972;21048.469;-3.39019;-0.19154;9.73961;3
MAGN;30.973;21048.471;3.92416;-1.60644;-10.07632;0
LIGH;30.978;21048.476;37.0;3
ACCE;30.982;21048.479;-2.03028;-0.81403;10.00776;3
LIGH;30.991;21048.488;37.0;3
ACCE;30.992;21048.489;1.03430;-6.36858;11.09952;3
MAGN;30.993;21048.491;3.92416;-1.60644;-10.07632;0
LIGH;30.998;21048.496;41.0;3
ACCE;31.005;21048.499;-2.24097;-4.96079;10.06522;3
LIGH;31.011;21048.509;41.0;3
ACCE;31.012;21048.509;-0.76614;-2.58574;9.91199;3
MAGN;31.014;21048.511;3.92416;-1.60644;-10.07632;0
LIGH;31.019;21048.516;41.0;3
ACCE;31.022;21048.519;-1.08218;-0.37350;10.18972;3
LIGH;31.030;21048.528;41.0;3
ACCE;31.032;21048.529;-4.00311;-1.69509;12.00932;3
MAGN;31.037;21048.531;6.69492;-1.02210;-12.94579;0
LIGH;31.038;21048.536;41.0;3
ACCE;31.043;21048.539;-4.33829;-2.96881;12.29662;3
LIGH;31.051;21048.549;41.0;3
ACCE;31.052;21048.549;-3.77326;-2.37505;12.44027;3
MAGN;31.054;21048.552;6.69492;-1.02210;-12.94579;0
LIGH;31.058;21048.556;38.0;3
ACCE;31.062;21048.559;-2.69108;-1.14922;12.85207;3
LIGH;31.069;21048.566;38.0;3
ACCE;31.073;21048.569;-1.28329;-0.67038;12.62223;3
MAGN;31.078;21048.571;6.69492;-1.02210;-12.94579;0
LIGH;31.078;21048.576;38.0;3
ACCE;31.083;21048.579;-1.21625;-1.81959;12.98615;3
ACCE;31.092;21048.589;-1.37906;-2.67193;12.66054;3
LIGH;31.093;21048.590;38.0;3
MAGN;31.097;21048.594;6.34302;-1.73275;-15.31337;0
LIGH;31.101;21048.598;38.0;3
ACCE;31.102;21048.599;-2.05901;-0.90980;11.30063;3
LIGH;31.108;21048.606;38.0;3
ACCE;31.113;21048.609;-2.48039;-0.00958;11.21444;3
MAGN;31.114;21048.611;6.34302;-1.73275;-15.31337;0
SOUN;31.118;139.13;0.00425;46.54
ACCE;31.122;21048.619;-2.71024;0.64165;11.28148;3
LIGH;31.123;21048.621;40.0;3
LIGH;31.128;21048.626;29.0;3
ACCE;31.132;21048.629;-2.29843;0.59376;10.95587;3
MAGN;31.134;21048.631;6.34302;-1.73275;-15.31337;0
LIGH;31.141;21048.639;29.0;3
ACCE;31.142;21048.639;0.13408;-0.30646;10.48660;3
LIGH;31.148;21048.646;29.0;3
ACCE;31.153;21048.649;0.73741;-0.36392;10.22803;3
MAGN;31.154;21048.651;3.94222;-5.27788;-15.30436;0
LIGH;31.161;21048.659;29.0;3
ACCE;31.162;21048.659;0.15323;-0.25857;10.48660;3
LIGH;31.168;21048.666;29.0;3
ACCE;31.173;21048.669;-3.06458;-0.89064;13.07234;3
MAGN;31.174;21048.671;3.94222;-5.27788;-15.30436;0
LIGH;31.181;21048.679;31.0;3
ACCE;31.182;21048.679;-3.90734;0.75657;11.68370;3
LIGH;31.188;21048.686;23.0;3
ACCE;31.192;21048.689;-3.22738;2.52828;9.68215;3
MAGN;31.194;21048.691;3.94222;-5.27788;-15.30436;0
LIGH;31.201;21048.699;23.0;3
ACCE;31.202;21048.699;-2.21224;2.77727;8.80109;3
LIGH;31.208;21048.706;23.0;3
ACCE;31.213;21048.709;0.09577;0.48842;10.86010;3
MAGN;31.214;21048.711;0.36989;-10.08411;-13.38155;0
LIGH;31.221;21048.719;23.0;3
ACCE;31.222;21048.719;1.01514;0.09577;11.03248;3
LIGH;31.228;21048.726;23.0;3
ACCE;31.233;21048.729;1.79086;0.52672;10.53449;3
MAGN;31.234;21048.731;0.36989;-10.08411;-13.38155;0
LIGH;31.238;21048.736;23.0;3
ACCE;31.242;21048.739;1.66636;1.28329;9.85453;3
LIGH;31.248;21048.746;24.0;3
ACCE;31.252;21048.749;1.09176;1.73340;8.87770;3
MAGN;31.254;21048.751;0.36989;-10.08411;-13.38155;0
LIGH;31.261;21048.759;24.0;3
ACCE;31.262;21048.759;0.25857;0.82361;8.06367;3
LIGH;31.271;21048.766;24.0;3
ACCE;31.272;21048.769;0.46926;0.74699;7.09641;3
MAGN;31.276;21048.773;-5.03744;-13.74023;-10.50058;0
ACCE;31.282;21048.779;1.22583;0.45011;6.48350;3
LIGH;31.284;21048.782;24.0;3
LIGH;31.288;21048.786;24.0;3
ACCE;31.293;21048.789;1.45567;-1.00556;7.69975;3
MAGN;31.294;21048.791;-5.03744;-13.74023;-10.50058;0
LIGH;31.302;21048.800;24.0;3
ACCE;31.303;21048.799;2.26013;-2.43251;9.24162;3
LIGH;31.308;21048.806;33.0;3
ACCE;31.312;21048.809;3.40934;-2.72939;9.96946;3
MAGN;31.314;21048.811;-5.03744;-13.74023;-10.50058;0
LIGH;31.319;21048.817;33.0;3
ACCE;31.322;21048.819;4.01268;-2.05901;9.81623;3
LIGH;31.328;21048.826;33.0;3
ACCE;31.332;21048.829;3.97437;-0.22984;8.59997;3
MAGN;31.335;21048.831;-14.09206;-15.02141;-7.24582;0
LIGH;31.340;21048.838;33.0;3
ACCE;31.342;21048.839;4.15633;0.31603;8.61913;3
LIGH;31.348;21048.846;33.0;3
ACCE;31.355;21048.849;4.53941;0.84276;8.80109;3
MAGN;31.356;21048.852;-14.09206;-15.02141;-7.24582;0
ACCE;31.362;21048.859;4.92248;1.07260;9.27035;3
LIGH;31.364;21048.861;33.0;3
LIGH;31.368;21048.866;46.0;3
ACCE;31.373;21048.869;4.82671;0.09577;10.57279;3
MAGN;31.374;21048.871;-14.09206;-15.02141;-7.24582;0
LIGH;31.381;21048.878;46.0;3
ACCE;31.382;21048.879;4.89375;-0.44053;10.75475;3
LIGH;31.388;21048.886;46.0;3
ACCE;31.392;21048.889;5.04698;-0.23942;11.11867;3
MAGN;31.394;21048.891;-21.06024;-14.58563;-3.65145;0
LIGH;31.398;21048.896;46.0;3
ACCE;31.402;21048.899;5.21936;0.22984;11.31021;3
LIGH;31.408;21048.906;46.0;3
ACCE;31.412;21048.909;5.18105;0.69911;9.99819;3
MAGN;31.413;21048.911;-21.06024;-14.58563;-3.65145;0
LIGH;31.421;21048.918;46.0;3
ACCE;31.422;21048.919;5.14275;0.97683;8.91601;3
LIGH;31.428;21048.926;54.0;3
ACCE;31.433;21048.929;5.53539;1.06303;8.31267;3
MAGN;31.434;21048.931;-21.06024;-14.58563;-3.65145;0
LIGH;31.441;21048.938;54.0;3
ACCE;31.442;21048.939;6.67503;0.84276;6.70376;3
LIGH;31.448;21048.946;54.0;3
ACCE;31.452;21048.949;6.94318;-0.24900;5.05655;3
MAGN;31.453;21048.951;-26.34078;-14.07766;1.46080;0
LIGH;31.461;21048.958;54.0;3
ACCE;31.462;21048.959;6.87615;0.46926;4.95121;3
LIGH;31.468;21048.966;54.0;3
ACCE;31.472;21048.969;6.24408;0.93853;5.19063;3
MAGN;31.473;21048.971;-26.34078;-14.07766;1.46080;0
LIGH;31.481;21048.978;54.0;3
ACCE;31.482;21048.979;5.62159;1.86748;8.92558;3
LIGH;31.488;21048.986;52.0;3
ACCE;31.493;21048.989;4.96079;1.15879;10.99417;3
MAGN;31.494;21048.991;-26.34078;-14.07766;1.46080;0
LIGH;31.501;21048.998;64.0;3
ACCE;31.502;21048.999;4.35745;0.45969;10.40041;3
LIGH;31.508;21049.006;64.0;3
ACCE;31.513;21049.009;3.05500;0.25857;8.68616;3
MAGN;31.514;21049.011;-29.86365;-12.99175;4.57659;0
LIGH;31.521;21049.018;64.0;3
ACCE;31.523;21049.019;2.97839;-0.35434;6.36858;3
LIGH;31.528;21049.026;64.0;3
ACCE;31.538;21049.029;2.94008;0.03831;6.40688;3
MAGN;31.539;21049.031;-29.86365;-12.99175;4.57659;0
LIGH;31.541;21049.038;64.0;3
ACCE;31.542;21049.039;3.68707;0.80445;8.62870;3
LIGH;31.550;21049.046;64.0;3
ACCE;31.554;21049.049;3.16035;0.08619;8.09240;3
MAGN;31.554;21049.051;-29.86365;-12.99175;4.57659;0
LIGH;31.559;21049.056;83.0;3
SOUN;31.559;374.76;0.01144;55.15
ACCE;31.563;21049.059;2.70066;-1.55144;6.31112;3
LIGH;31.568;21049.066;83.0;3
ACCE;31.573;21049.069;4.37660;-2.14520;5.33428;3
MAGN;31.574;21049.071;-34.33893;-8.92484;11.07709;0
LIGH;31.581;21049.078;83.0;3
ACCE;31.582;21049.079;6.26323;-1.07260;3.20823;3
LIGH;31.588;21049.086;83.0;3
ACCE;31.593;21049.089;9.30866;-0.21069;3.36146;3
MAGN;31.594;21049.091;-34.33893;-8.92484;11.07709;0
LIGH;31.606;21049.099;83.0;3
ACCE;31.607;21049.099;10.24718;-0.36392;4.57771;3
ACCE;31.613;21049.109;9.34696;-0.42138;5.07571;3
LIGH;31.614;21049.112;75.0;3
MAGN;31.615;21049.112;-34.33893;-8.92484;11.07709;0
LIGH;31.621;21049.119;114.0;3
ACCE;31.622;21049.119;8.04452;-0.97683;4.83629;3
BLE4;31.623;2016;20;-91
BLE4;31.623;2016;8;-96
BLE4;31.623;2016;19;-97
BLE4;31.624;2016;16;-97
BLE4;31.624;2016;18;-97
BLE4;31.624;2016;9;-97
LIGH;31.628;21049.126;114.0;3
ACCE;31.632;21049.129;7.11557;-1.68552;4.24253;3
MAGN;31.633;21049.131;-38.08627;-4.55556;15.59213;0
LIGH;31.641;21049.138;114.0;3
ACCE;31.642;21049.139;6.40688;-1.76213;3.77326;3
LIGH;31.648;21049.146;114.0;3
ACCE;31.652;21049.149;5.44920;-0.67995;4.37660;3
MAGN;31.653;21049.151;-38.08627;-4.55556;15.59213;0
LIGH;31.661;21049.159;114.0;3
ACCE;31.662;21049.159;4.50110;0.50757;5.73651;3
LIGH;31.668;21049.166;114.0;3
ACCE;31.672;21049.169;3.37104;1.24498;6.50265;3
MAGN;31.673;21049.171;-38.08627;-4.55556;15.59213;0
LIGH;31.681;21049.178;144.0;3
ACCE;31.682;21049.179;3.51469;1.13006;12.88081;3
LIGH;31.688;21049.185;144.0;3
ACCE;31.692;21049.189;6.03339;0.49799;17.63090;3
MAGN;31.693;21049.191;-37.52865;-0.29135;14.61311;0
LIGH;31.701;21049.198;144.0;3
ACCE;31.702;21049.199;3.75411;-1.08218;7.80510;3
LIGH;31.708;21049.206;144.0;3
ACCE;31.712;21049.209;3.62961;-0.87149;9.91199;3
MAGN;31.713;21049.211;-37.52865;-0.29135;14.61311;0
LIGH;31.718;21049.216;144.0;3
ACCE;31.722;21049.219;4.12760;0.04788;8.59997;3
LIGH;31.728;21049.226;144.0;3
ACCE;31.732;21049.229;4.88417;0.42138;8.95431;3
MAGN;31.733;21049.231;-37.52865;-0.29135;14.61311;0
LIGH;31.738;21049.236;147.0;3
ACCE;31.742;21049.239;5.36301;0.12450;10.19930;3
LIGH;31.751;21049.248;147.0;3
ACCE;31.752;21049.249;4.15633;-0.88107;11.20486;3
MAGN;31.754;21049.251;-36.12629;2.87764;12.65650;0
LIGH;31.758;21049.256;147.0;3
ACCE;31.762;21049.259;3.47638;-0.61292;9.00220;3
ACCE;31.792;21049.269;3.22738;0.04788;7.44118;3
MAGN;31.793;21049.279;-36.12629;2.87764;12.65650;0
LIGH;31.796;21049.280;147.0;3
ACCE;31.797;21049.279;3.73495;1.82917;6.21535;3
LIGH;31.797;21049.285;147.0;3
ACCE;31.798;21049.289;3.84988;2.36547;5.55455;3
LIGH;31.798;21049.292;147.0;3
GNSS;31.799;1490628713.000;40.313333;-3.483556;590.000;0.000;9.0;0.0;22;9
LIGH;31.804;21049.297;144.0;3
ACCE;31.805;21049.299;3.66792;2.03986;5.33428;3
MAGN;31.805;21049.302;-31.92148;6.54989;8.00885;0
LIGH;31.810;21049.307;150.0;3
GNSS;31.812;1490628713.000;40.313333;-3.483556;590.000;0.000;9.0;0.0;22;9
ACCE;31.816;21049.309;4.02226;1.15879;6.28239;3
ACCE;31.840;21049.319;3.64876;0.73741;10.70687;3
MAGN;31.845;21049.323;-31.92148;6.54989;8.00885;0
LIGH;31.846;21049.325;150.0;3
LIGH;31.846;21049.328;150.0;3
ACCE;31.846;21049.329;2.31759;0.30646;11.56878;3
LIGH;31.847;21049.339;150.0;3
ACCE;31.847;21049.339;1.55144;-0.39265;11.07079;3
MAGN;31.847;21049.342;-31.92148;6.54989;8.00885;0
LIGH;31.853;21049.347;150.0;3
ACCE;31.854;21049.349;1.44610;-0.48842;10.40041;3
LIGH;31.858;21049.356;150.0;3
ACCE;31.863;21049.359;1.22583;2.10690;9.18416;3
MAGN;31.864;21049.361;-27.73479;8.49972;3.45679;0
LIGH;31.869;21049.367;148.0;3
ACCE;31.872;21049.369;1.09176;3.31358;9.25119;3
LIGH;31.878;21049.375;148.0;3
ACCE;31.883;21049.379;1.87705;3.31358;9.68215;3
MAGN;31.884;21049.381;-27.73479;8.49972;3.45679;0
LIGH;31.888;21049.386;148.0;3
ACCE;31.892;21049.389;2.42293;2.03986;9.66300;3
LIGH;31.898;21049.395;148.0;3
ACCE;31.902;21049.399;1.01514;-0.90022;9.07881;3
MAGN;31.903;21049.401;-27.73479;8.49972;3.45679;0
LIGH;31.910;21049.407;148.0;3
ACCE;31.912;21049.409;0.09577;-0.83318;8.82982;3
LIGH;31.918;21049.415;148.0;3
ACCE;31.923;21049.419;0.29688;0.61292;9.77792;3
MAGN;31.924;21049.421;-21.04715;9.47184;-1.83063;0
LIGH;31.930;21049.428;139.0;3
ACCE;31.932;21049.429;1.20668;2.32716;12.02847;3
LIGH;31.940;21049.438;139.0;3
ACCE;31.942;21049.439;0.45011;4.81713;13.56076;3
MAGN;31.944;21049.441;-21.04715;9.47184;-1.83063;0
LIGH;31.951;21049.448;139.0;3
ACCE;31.952;21049.449;0.07661;4.73094;13.48414;3
LIGH;31.958;21049.456;139.0;3
ACCE;31.963;21049.459;-0.34477;3.97437;12.57435;3
MAGN;31.964;21049.461;-21.04715;9.47184;-1.83063;0
LIGH;31.971;21049.468;139.0;3
ACCE;31.972;21049.469;-0.71826;3.29442;11.07079;3
LIGH;31.978;21049.476;139.0;3
ACCE;31.983;21049.479;-0.28730;2.71981;8.31267;3
MAGN;31.984;21049.481;-15.64151;5.09913;-2.91092;0
LIGH;31.991;21049.488;105.0;3
ACCE;31.992;21049.489;0.41180;2.64320;7.24007;3
LIGH;31.998;21049.496;105.0;3
ACCE;32.002;21049.499;0.67995;2.65278;6.91445;3
MAGN;32.003;21049.501;-15.64151;5.09913;-2.91092;0
LIGH;32.011;21049.508;105.0;3
ACCE;32.012;21049.509;0.28730;2.71981;7.10599;3
LIGH;32.018;21049.516;105.0;3
ACCE;32.022;21049.519;-0.79487;2.22182;7.95833;3
MAGN;32.023;21049.521;-15.64151;5.09913;-2.91092;0
LIGH;32.030;21049.528;105.0;3
ACCE;32.032;21049.529;-0.84276;2.19309;8.10198;3
LIGH;32.042;21049.539;105.0;3
ACCE;32.043;21049.539;-0.58419;2.26013;8.28394;3
MAGN;32.044;21049.542;-12.74113;2.97373;-2.99210;0
LIGH;32.049;21049.546;92.0;3
ACCE;32.055;21049.549;-0.75657;2.58574;8.25521;3
LIGH;32.058;21049.556;92.0;3
ACCE;32.063;21049.559;-1.30245;3.16992;8.16902;3
MAGN;32.064;21049.561;-12.74113;2.97373;-2.99210;0
ACCE;32.072;21049.569;-1.84832;3.41892;8.61913;3
LIGH;32.073;21049.571;92.0;3
LIGH;32.078;21049.576;92.0;3
ACCE;32.083;21049.579;-2.50912;3.53384;8.94474;3
MAGN;32.084;21049.581;-12.74113;2.97373;-2.99210;0
LIGH;32.090;21049.588;92.0;3
ACCE;32.092;21049.589;-3.10289;3.36146;8.87770;3
LIGH;32.098;21049.596;92.0;3
ACCE;32.102;21049.599;-2.74854;3.26569;8.25521;3
MAGN;32.105;21049.603;-10.28136;2.24031;-3.96239;0
SOUN;32.110;315.84;0.00964;53.66
ACCE;32.114;21049.609;0.99599;3.19865;8.32224;3
LIGH;32.115;21049.611;70.0;3
LIGH;32.119;21049.617;70.0;3
ACCE;32.123;21049.619;7.72848;3.16035;9.77792;3
MAGN;32.124;21049.621;-10.28136;2.24031;-3.96239;0
LIGH;32.131;21049.628;70.0;3
ACCE;32.132;21049.629;0.16281;2.48997;8.95431;3
LIGH;32.138;21049.636;70.0;3
ACCE;32.142;21049.639;-0.93853;2.29843;8.25521;3
MAGN;32.144;21049.642;-10.28136;2.24031;-3.96239;0
LIGH;32.151;21049.649;70.0;3
ACCE;32.152;21049.649;-0.68953;2.57616;8.06367;3
LIGH;32.159;21049.656;70.0;3
ACCE;32.162;21049.659;-0.53630;2.52828;8.95431;3
MAGN;32.164;21049.661;-8.22153;2.73829;-5.69006;0
LIGH;32.171;21049.669;76.0;3
ACCE;32.172;21049.669;-0.96726;2.22182;10.89841;3
LIGH;32.178;21049.676;57.0;3
ACCE;32.183;21049.679;-1.13964;2.40378;11.32936;3
MAGN;32.184;21049.681;-8.22153;2.73829;-5.69006;0
LIGH;32.190;21049.688;57.0;3
LIGH;32.198;21049.695;57.0;3
ACCE;32.203;21049.689;-1.06303;2.91135;10.64941;3
ACCE;32.204;21049.699;-1.06303;2.91135;10.64941;3
MAGN;32.204;21049.701;-8.22153;2.73829;-5.69006;0
LIGH;32.208;21049.706;57.0;3
ACCE;32.212;21049.709;-1.07260;3.02627;9.78750;3
LIGH;32.218;21049.716;57.0;3
ACCE;32.222;21049.719;-1.02472;3.01669;9.17458;3
MAGN;32.224;21049.721;-6.41441;3.14375;-7.08105;0
LIGH;32.231;21049.728;57.0;3
ACCE;32.232;21049.729;-0.79487;2.90177;8.69574;3
LIGH;32.238;21049.736;54.0;3
ACCE;32.242;21049.739;-0.27773;2.79643;8.67659;3
MAGN;32.243;21049.741;-6.41441;3.14375;-7.08105;0
LIGH;32.251;21049.748;54.0;3
ACCE;32.252;21049.749;-0.09577;2.63362;9.89284;3
LIGH;32.258;21049.756;54.0;3
ACCE;32.263;21049.759;-0.31603;2.97839;10.63026;3
MAGN;32.264;21049.761;-6.41441;3.14375;-7.08105;0
LIGH;32.271;21049.768;54.0;3
ACCE;32.272;21049.769;-0.49799;3.25611;10.98460;3
LIGH;32.278;21049.776;54.0;3
ACCE;32.282;21049.779;-0.61292;3.28484;11.29106;3
MAGN;32.283;21049.781;-5.68692;4.21119;-7.82542;0
LIGH;32.291;21049.788;54.0;3
ACCE;32.292;21049.789;-0.64165;2.85389;11.36767;3
LIGH;32.298;21049.796;54.0;3
ACCE;32.302;21049.799;-0.42138;2.94008;10.27591;3
MAGN;32.303;21049.801;-5.68692;4.21119;-7.82542;0
LIGH;32.311;21049.808;54.0;3
ACCE;32.312;21049.809;0.24900;2.88262;10.40999;3
LIGH;32.321;21049.816;54.0;3
ACCE;32.322;21049.819;-0.04788;2.57616;11.50175;3
MAGN;32.327;21049.825;-5.68692;4.21119;-7.82542;0
LIGH;32.332;21049.829;54.0;3
ACCE;32.333;21049.829;-0.45969;2.58574;11.68370;3
LIGH;32.338;21049.836;54.0;3
ACCE;32.342;21049.839;-0.43096;2.59531;11.69328;3
MAGN;32.345;21049.841;-5.53900;5.53921;-8.16077;0
LIGH;32.353;21049.849;54.0;3
ACCE;32.354;21049.849;-0.26815;2.62405;11.45386;3
LIGH;32.358;21049.856;58.0;3
ACCE;32.362;21049.859;-0.27773;3.22738;10.65899;3
MAGN;32.364;21049.861;-5.53900;5.53921;-8.16077;0
LIGH;32.370;21049.867;58.0;3
ACCE;32.372;21049.869;-0.31603;3.47638;10.31422;3
LIGH;32.378;21049.876;58.0;3
ACCE;32.382;21049.879;-0.29688;3.61046;9.99819;3
MAGN;32.384;21049.881;-5.53900;5.53921;-8.16077;0
LIGH;32.388;21049.886;58.0;3
ACCE;32.392;21049.889;-0.20111;3.70622;9.70131;3
LIGH;32.401;21049.899;58.0;3
ACCE;32.402;21049.899;-0.11492;3.94564;9.57681;3
MAGN;32.404;21049.901;-5.74845;6.53863;-7.39043;0
LIGH;32.408;21049.906;58.0;3
ACCE;32.412;21049.909;-0.13408;4.02226;9.72046;3
LIGH;32.422;21049.919;58.0;3
ACCE;32.424;21049.919;-0.16281;3.85945;10.14184;3
MAGN;32.425;21049.922;-5.74845;6.53863;-7.39043;0
LIGH;32.428;21049.926;58.0;3
ACCE;32.432;21049.929;-0.24900;3.72538;10.41957;3
LIGH;32.441;21049.938;58.0;3
ACCE;32.442;21049.939;-0.54588;3.64876;10.45787;3
MAGN;32.444;21049.941;-5.74845;6.53863;-7.39043;0
LIGH;32.448;21049.946;58.0;3
ACCE;32.452;21049.949;-0.58419;3.71580;10.13226;3
LIGH;32.461;21049.958;58.0;3
ACCE;32.462;21049.959;-0.58419;3.80199;9.97903;3
MAGN;32.463;21049.961;-6.22195;7.08004;-7.66940;0
LIGH;32.469;21049.966;58.0;3
ACCE;32.472;21049.969;-0.49799;3.85945;9.82580;3
LIGH;32.481;21049.978;59.0;3
ACCE;32.482;21049.979;-0.35434;3.82115;9.23204;3
MAGN;32.483;21049.981;-6.22195;7.08004;-7.66940;0
LIGH;32.488;21049.986;59.0;3
ACCE;32.492;21049.989;-0.17238;3.68707;8.73405;3
LIGH;32.501;21049.998;59.0;3
ACCE;32.502;21049.999;0.11492;3.54342;8.39886;3
MAGN;32.503;21050.001;-6.22195;7.08004;-7.66940;0
LIGH;32.508;21050.006;59.0;3
ACCE;32.512;21050.009;0.40223;3.53384;7.69018;3
LIGH;32.521;21050.018;59.0;3
ACCE;32.522;21050.019;0.24900;3.52426;7.56568;3
MAGN;32.523;21050.021;-6.87329;7.46894;-7.51440;0
LIGH;32.528;21050.026;59.0;3
ACCE;32.532;21050.029;-0.23942;3.82115;7.55610;3
LIGH;32.538;21050.036;59.0;3
ACCE;32.543;21050.039;-0.63207;4.29041;7.98706;3
MAGN;32.544;21050.041;-6.87329;7.46894;-7.51440;0
LIGH;32.548;21050.046;65.0;3
ACCE;32.552;21050.049;-0.93853;4.10845;8.33182;3
LIGH;32.561;21050.058;65.0;3
ACCE;32.562;21050.059;-0.84276;3.71580;8.51378;3
MAGN;32.564;21050.061;-6.87329;7.46894;-7.51440;0
LIGH;32.568;21050.066;65.0;3
ACCE;32.572;21050.069;-0.74699;3.39019;8.61913;3
LIGH;32.581;21050.078;65.0;3
ACCE;32.582;21050.079;-0.82361;3.19865;9.14585;3
MAGN;32.588;21050.081;-5.35422;7.75496;-12.29509;0
LIGH;32.590;21050.088;65.0;3
ACCE;32.592;21050.089;-1.23541;2.99754;9.93115;3
LIGH;32.601;21050.099;67.0;3
ACCE;32.602;21050.099;-0.99599;3.38061;9.93115;3
MAGN;32.605;21050.101;-5.35422;7.75496;-12.29509;0
LIGH;32.608;21050.106;59.0;3
ACCE;32.612;21050.109;-0.68953;3.80199;9.50019;3
LIGH;32.622;21050.117;59.0;3
ACCE;32.630;21050.119;-0.14365;3.00712;8.59997;3
MAGN;32.632;21050.124;-5.35422;7.75496;-12.29509;0
LIGH;32.632;21050.128;59.0;3
ACCE;32.633;21050.129;0.07661;2.65278;8.44674;3
BLE4;32.635;2016;20;-88
BLE4;32.635;2016;19;-96
BLE4;32.635;2016;8;-96
BLE4;32.636;2016;16;-97
BLE4;32.636;2016;18;-97
BLE4;32.636;2016;9;-97
LIGH;32.641;21050.139;59.0;3
ACCE;32.642;21050.139;-0.09577;2.70066;8.19775;3
MAGN;32.644;21050.141;-4.19867;8.23146;-14.98390;0
LIGH;32.648;21050.146;59.0;3
ACCE;32.652;21050.149;-0.74699;3.18908;7.86256;3
LIGH;32.660;21050.158;59.0;3
SOUN;32.662;241.17;0.00736;51.32
ACCE;32.665;21050.159;-1.21625;3.63919;8.22648;3
MAGN;32.665;21050.161;-4.19867;8.23146;-14.98390;0
LIGH;32.669;21050.166;59.0;3
ACCE;32.672;21050.169;-1.33118;3.72538;9.05008;3
LIGH;32.681;21050.179;59.0;3
ACCE;32.682;21050.179;-1.31202;3.12204;10.01734;3
MAGN;32.684;21050.181;-4.19867;8.23146;-14.98390;0
LIGH;32.688;21050.186;59.0;3
ACCE;32.692;21050.189;-1.72383;2.44209;9.46189;3
LIGH;32.698;21050.196;59.0;3
ACCE;32.703;21050.199;-1.53229;3.54342;10.77391;3
MAGN;32.704;21050.201;-2.42686;9.26248;-17.46274;0
LIGH;32.708;21050.206;59.0;3
ACCE;32.712;21050.209;-1.80044;3.73495;10.82179;3
LIGH;32.721;21050.219;59.0;3
ACCE;32.722;21050.219;-2.11647;4.20422;10.74518;3
MAGN;32.724;21050.221;-2.42686;9.26248;-17.46274;0
LIGH;32.728;21050.226;52.0;3
ACCE;32.732;21050.229;-2.66235;4.67348;10.49618;3
LIGH;32.741;21050.239;52.0;3
ACCE;32.742;21050.239;-3.42850;4.95121;9.97903;3
MAGN;32.743;21050.241;-2.42686;9.26248;-17.46274;0
LIGH;32.748;21050.246;52.0;3
ACCE;32.752;21050.249;-3.05500;4.59687;9.77792;3
LIGH;32.761;21050.259;52.0;3
ACCE;32.763;21050.259;-2.40378;4.00311;10.10353;3
MAGN;32.767;21050.262;-1.07222;10.89897;-18.39893;0
LIGH;32.790;21050.266;52.0;3
ACCE;32.792;21050.269;-2.04944;3.24654;10.08438;3
LIGH;32.794;21050.277;52.0;3
ACCE;32.794;21050.279;-1.58017;2.92093;11.07079;3
MAGN;32.795;21050.283;-1.07222;10.89897;-18.39893;0
LIGH;32.795;21050.286;59.0;3
ACCE;32.796;21050.289;-1.47483;3.48596;11.31979;3
GNSS;32.796;1490628714.000;40.313333;-3.483556;590.000;0.000;9.0;0.0;22;12
GNSS;32.799;1490628714.000;40.313333;-3.483556;590.000;0.000;9.0;0.0;22;12
LIGH;32.801;21050.299;59.0;3
ACCE;32.803;21050.299;-1.73340;3.70622;10.96544;3
MAGN;32.804;21050.301;-1.07222;10.89897;-18.39893;0
LIGH;32.808;21050.306;59.0;3
ACCE;32.812;21050.309;-1.76213;3.53384;10.29507;3
LIGH;32.831;21050.319;59.0;3
ACCE;32.831;21050.319;-1.74298;1.75256;11.01333;3
MAGN;32.832;21050.322;-0.97719;12.71039;-19.53034;0
LIGH;32.834;21050.326;59.0;3
ACCE;32.834;21050.329;-1.65679;1.25456;11.81778;3
ACCE;32.842;21050.339;-0.72784;1.51314;10.63983;3
LIGH;32.844;21050.342;59.0;3
MAGN;32.844;21050.342;-0.97719;12.71039;-19.53034;0
LIGH;32.848;21050.345;71.0;3
ACCE;32.853;21050.349;0.01915;2.05901;9.14585;3
LIGH;32.859;21050.356;71.0;3
ACCE;32.863;21050.359;0.04788;2.78685;9.03093;3
MAGN;32.863;21050.361;-0.97719;12.71039;-19.53034;0
LIGH;32.869;21050.366;71.0;3
ACCE;32.872;21050.369;-0.01915;2.72939;9.69173;3
LIGH;32.880;21050.378;71.0;3
ACCE;32.882;21050.379;-0.30646;2.47082;9.98861;3
MAGN;32.883;21050.381;-0.21253;14.91431;-20.61429;0
LIGH;32.888;21050.385;71.0;3
ACCE;32.892;21050.389;-0.74699;2.76770;9.74919;3
LIGH;32.901;21050.398;71.0;3
ACCE;32.902;21050.399;-1.47483;3.96480;10.30464;3
MAGN;32.903;21050.401;-0.21253;14.91431;-20.61429;0
LIGH;32.908;21050.406;72.0;3
ACCE;32.912;21050.409;-1.78129;4.02226;10.82179;3
LIGH;32.921;21050.418;66.0;3
ACCE;32.922;21050.419;-1.98240;3.63919;11.44428;3
MAGN;32.923;21050.421;-0.21253;14.91431;-20.61429;0
LIGH;32.928;21050.426;66.0;3
ACCE;32.932;21050.429;-1.93451;2.08774;12.98615;3
LIGH;32.941;21050.438;66.0;3
ACCE;32.942;21050.439;-1.53229;1.77171;13.26388;3
MAGN;32.943;21050.441;1.53465;16.95576;-21.12615;0
LIGH;32.948;21050.446;66.0;3
ACCE;32.952;21050.449;-1.34075;1.81002;12.92869;3
LIGH;32.961;21050.458;66.0;3
ACCE;32.962;21050.459;-1.14922;2.26013;12.15297;3
MAGN;32.963;21050.461;1.53465;16.95576;-21.12615;0
LIGH;32.968;21050.466;66.0;3
ACCE;32.972;21050.469;-0.53630;3.35188;10.87925;3
LIGH;32.981;21050.478;59.0;3
ACCE;32.982;21050.479;-0.06704;3.54342;11.29106;3
MAGN;32.983;21050.481;1.53465;16.95576;-21.12615;0
LIGH;32.988;21050.486;59.0;3
ACCE;32.992;21050.489;-0.39265;3.54342;10.35253;3
LIGH;33.001;21050.498;59.0;3
ACCE;33.002;21050.499;-0.92895;3.50511;9.43316;3
MAGN;33.003;21050.501;2.32980;18.34031;-20.96255;0
LIGH;33.008;21050.506;59.0;3
ACCE;33.012;21050.509;-0.91937;3.56257;8.77236;3
LIGH;33.018;21050.516;59.0;3
ACCE;33.024;21050.519;-0.60334;3.34231;9.52892;3
MAGN;33.024;21050.521;2.32980;18.34031;-20.96255;0
LIGH;33.028;21050.526;59.0;3
ACCE;33.032;21050.529;-0.45969;2.93050;9.83538;3
LIGH;33.044;21050.536;65.0;3
ACCE;33.045;21050.539;-0.32561;2.57616;9.47146;3
MAGN;33.046;21050.542;2.32980;18.34031;-20.96255;0
LIGH;33.053;21050.549;65.0;3
ACCE;33.054;21050.549;0.01915;3.10289;8.89685;3
LIGH;33.059;21050.556;65.0;3
ACCE;33.063;21050.559;0.42138;1.93451;10.07480;3
MAGN;33.064;21050.562;1.17911;19.48773;-20.43944;0
LIGH;33.072;21050.569;65.0;3
ACCE;33.073;21050.569;0.81403;1.50356;11.13783;3
LIGH;33.078;21050.576;65.0;3
ACCE;33.084;21050.579;1.52271;1.98240;10.82179;3
MAGN;33.085;21050.582;1.17911;19.48773;-20.43944;0
LIGH;33.090;21050.588;65.0;3
ACCE;33.092;21050.589;1.83875;1.27372;9.45231;3
LIGH;33.098;21050.596;102.0;3
SOUN;33.103;157.02;0.00479;47.59
ACCE;33.111;21050.599;2.07817;0.67995;8.37971;3
MAGN;33.115;21050.603;1.17911;19.48773;-20.43944;0
LIGH;33.115;21050.609;102.0;3
ACCE;33.115;21050.609;2.18351;0.71826;7.58483;3
LIGH;33.121;21050.618;102.0;3
ACCE;33.122;21050.619;2.39420;1.32160;7.02938;3
MAGN;33.124;21050.621;-2.31092;20.73741;-17.69066;0
LIGH;33.131;21050.629;102.0;3
ACCE;33.132;21050.629;2.15478;1.62806;7.24964;3
LIGH;33.138;21050.636;102.0;3
ACCE;33.143;21050.639;1.87705;2.10690;7.88171;3
MAGN;33.144;21050.641;-2.31092;20.73741;-17.69066;0
LIGH;33.151;21050.648;102.0;3
ACCE;33.152;21050.649;1.63763;2.70066;8.53294;3
LIGH;33.160;21050.658;155.0;3
ACCE;33.163;21050.659;2.11647;3.88818;10.24718;3
MAGN;33.165;21050.662;-2.31092;20.73741;-17.69066;0
LIGH;33.170;21050.666;155.0;3
ACCE;33.173;21050.669;2.69108;4.06057;10.40999;3
LIGH;33.178;21050.676;155.0;3
ACCE;33.182;21050.679;3.12204;3.80199;10.29507;3
MAGN;33.184;21050.681;-5.89688;20.77143;-14.45124;0
LIGH;33.188;21050.686;155.0;3
ACCE;33.192;21050.689;3.60088;3.10289;9.69173;3
LIGH;33.198;21050.696;155.0;3
ACCE;33.202;21050.699;4.75010;1.42694;8.29351;3
MAGN;33.204;21050.701;-5.89688;20.77143;-14.45124;0
LIGH;33.211;21050.708;155.0;3
ACCE;33.212;21050.709;4.94163;1.05345;7.89129;3
LIGH;33.218;21050.715;143.0;3
ACCE;33.222;21050.719;5.01825;0.97683;7.80510;3
MAGN;33.223;21050.721;-5.89688;20.77143;-14.45124;0
LIGH;33.231;21050.728;178.0;3
ACCE;33.232;21050.729;5.05655;1.06303;7.51779;3
LIGH;33.238;21050.736;178.0;3
ACCE;33.243;21050.739;4.45322;1.64721;6.68461;3
MAGN;33.244;21050.741;-8.58526;20.40387;-10.51949;0
LIGH;33.251;21050.749;178.0;3
ACCE;33.252;21050.749;4.57771;2.10690;6.66546;3
LIGH;33.258;21050.756;178.0;3
ACCE;33.263;21050.759;4.62560;2.52828;7.25922;3
MAGN;33.264;21050.761;-8.58526;20.40387;-10.51949;0
LIGH;33.271;21050.769;178.0;3
ACCE;33.272;21050.769;4.39575;3.27527;7.34541;3
LIGH;33.278;21050.776;178.0;3
ACCE;33.283;21050.779;4.52983;4.36702;7.55610;3
MAGN;33.284;21050.781;-8.58526;20.40387;-10.51949;0
LIGH;33.291;21050.789;182.0;3
ACCE;33.292;21050.789;4.83629;4.27126;7.56568;3
LIGH;33.298;21050.796;182.0;3
ACCE;33.302;21050.799;4.86502;3.60088;7.87214;3
MAGN;33.303;21050.801;-10.67940;19.26861;-8.17960;0
LIGH;33.311;21050.809;182.0;3
ACCE;33.312;21050.809;4.69264;2.75812;7.75721;3
LIGH;33.318;21050.816;182.0;3
ACCE;33.322;21050.819;4.26168;2.06859;7.46033;3
MAGN;33.323;21050.821;-10.67940;19.26861;-8.17960;0
ACCE;33.340;21050.829;4.24253;2.42293;7.50822;3
LIGH;33.341;21050.838;188.0;3
ACCE;33.342;21050.839;4.01268;3.00712;8.43717;3
MAGN;33.344;21050.842;-10.67940;19.26861;-8.17960;0
LIGH;33.348;21050.844;162.0;3
LIGH;33.349;21050.847;162.0;3
ACCE;33.354;21050.849;3.61046;3.92649;9.59596;3
LIGH;33.363;21050.861;162.0;3
ACCE;33.364;21050.859;3.69665;4.03184;9.70131;3
MAGN;33.368;21050.862;-10.61682;17.56086;-6.70620;0
LIGH;33.369;21050.866;162.0;3
ACCE;33.372;21050.869;3.99353;3.84988;9.32781;3
LIGH;33.378;21050.876;162.0;3
ACCE;33.382;21050.879;4.38618;3.55300;8.57124;3
MAGN;33.387;21050.881;-10.61682;17.56086;-6.70620;0
LIGH;33.392;21050.889;162.0;3
ACCE;33.393;21050.889;4.57771;3.22738;7.70933;3
LIGH;33.398;21050.896;162.0;3
ACCE;33.402;21050.899;4.27126;3.19865;7.31668;3
MAGN;33.403;21050.901;-10.61682;17.56086;-6.70620;0
LIGH;33.410;21050.908;146.0;3
ACCE;33.412;21050.909;4.18506;3.24654;6.72292;3
LIGH;33.418;21050.916;146.0;3
ACCE;33.422;21050.919;4.00311;3.53384;6.33985;3
WIFI;33.423;21050.829;test-CAR;00:0b:86:27:36:c2;-60
WIFI;33.423;21050.829;portal-csic;00:0b:86:27:36:c1;-60
WIFI;33.423;21050.829;test-CAR;00:0b:86:27:32:e2;-82
WIFI;33.423;21050.829;portal-csic;00:0b:86:27:32:e1;-83
WIFI;33.423;21050.829;eduroam;00:0b:86:27:37:b0;-82
WIFI;33.423;21050.829;portal-csic;00:0b:86:27:37:b1;-83
WIFI;33.423;21050.829;eduroam;00:0b:86:27:32:e0;-83
WIFI;33.423;21050.829;eduroam;00:0b:86:27:36:c0;-61
WIFI;33.423;21050.829;eduroam;00:0b:86:27:3e:d0;-90
WIFI;33.423;21050.829;SMC_LOPSI;00:13:f7:80:98:e4;-79
WIFI;33.423;21050.829;cochera;b8:a3:86:65:e3:29;-87
WIFI;33.423;21050.829;test-CAR;00:0b:86:27:37:b2;-83
WIFI;33.423;21050.829;portal-csic;00:0b:86:27:3e:d1;-89
WIFI;33.423;21050.829;test-CAR;00:0b:86:27:3e:d2;-89
WIFI;33.423;21050.829;test-CAR;00:0b:86:27:3e:82;-90
WIFI;33.423;21050.829;eduroam;00:0b:86:27:3e:80;-90
WIFI;33.423;21050.829;WLAN_3F;e0:91:53:1b:36:f3;-88
WIFI;33.423;21050.829;portal-csic;00:0b:86:27:3e:81;-90
MAGN;33.440;21050.925;-9.78774;15.66703;-7.06535;0
LIGH;33.441;21050.927;146.0;3
ACCE;33.441;21050.929;3.74453;4.52025;6.26323;3
LIGH;33.442;21050.936;146.0;3
ACCE;33.442;21050.939;3.55300;4.83629;6.85699;3
MAGN;33.444;21050.941;-9.78774;15.66703;-7.06535;0
LIGH;33.450;21050.948;146.0;3
ACCE;33.452;21050.949;3.36146;4.99909;7.25922;3
LIGH;33.460;21050.958;146.0;3
ACCE;33.462;21050.959;3.51469;4.91290;7.41245;3
MAGN;33.464;21050.961;-9.78774;15.66703;-7.06535;0
LIGH;33.470;21050.968;142.0;3
ACCE;33.472;21050.969;4.64475;4.25210;7.72848;3
LIGH;33.478;21050.975;142.0;3
ACCE;33.483;21050.979;4.93206;3.37104;8.05409;3
MAGN;33.484;21050.981;-8.38330;13.61135;-7.78271;0
LIGH;33.490;21050.988;142.0;3
ACCE;33.492;21050.989;4.97036;2.38462;8.08282;3
LIGH;33.498;21050.995;142.0;3
ACCE;33.503;21050.999;4.31914;1.00556;7.41245;3
MAGN;33.503;21051.001;-8.38330;13.61135;-7.78271;0
LIGH;33.508;21051.006;142.0;3
ACCE;33.512;21051.009;3.82115;1.14922;7.34541;3
LIGH;33.518;21051.015;142.0;3
ACCE;33.522;21051.019;3.77326;1.89621;7.59441;3
MAGN;33.523;21051.021;-8.38330;13.61135;-7.78271;0
LIGH;33.530;21051.028;142.0;3
ACCE;33.532;21051.029;4.25210;2.88262;7.66145;3
LIGH;33.538;21051.035;142.0;3
ACCE;33.542;21051.039;4.85544;4.56814;7.21134;3
MAGN;33.544;21051.041;-6.21496;11.23345;-9.24040;0
LIGH;33.551;21051.048;142.0;3
ACCE;33.552;21051.049;4.70221;5.02782;6.61757;3
LIGH;33.558;21051.056;142.0;3
ACCE;33.563;21051.059;4.54898;5.14275;6.03339;3
MAGN;33.564;21051.061;-6.21496;11.23345;-9.24040;0
LIGH;33.571;21051.068;142.0;3
ACCE;33.572;21051.069;4.48195;5.03740;5.35344;3
LIGH;33.578;21051.076;142.0;3
ACCE;33.582;21051.079;4.29041;5.80354;7.04853;3
MAGN;33.583;21051.081;-6.21496;11.23345;-9.24040;0
LIGH;33.591;21051.088;143.0;3
ACCE;33.592;21051.089;3.61046;5.76524;7.99663;3
LIGH;33.598;21051.095;140.0;3
ACCE;33.604;21051.099;3.26569;5.53539;9.15543;3
MAGN;33.605;21051.103;-3.15431;8.86716;-10.96962;0
LIGH;33.610;21051.107;140.0;3
ACCE;33.612;21051.109;3.39977;4.86502;10.07480;3
LIGH;33.625;21051.116;140.0;3
ACCE;33.629;21051.119;4.25210;2.73897;11.18571;3
MAGN;33.634;21051.121;-3.15431;8.86716;-10.96962;0
BLE4;33.635;2016;18;-88
BLE4;33.635;2016;20;-88
BLE4;33.636;2016;19;-96
BLE4;33.636;2016;8;-96
BLE4;33.636;2016;16;-97
BLE4;33.636;2016;9;-99
ACCE;33.638;21051.129;4.81713;1.77171;11.15698;3
LIGH;33.638;21051.135;140.0;3
LIGH;33.645;21051.138;140.0;3
ACCE;33.646;21051.139;5.42047;1.19710;10.93671;3
MAGN;33.652;21051.141;-3.15431;8.86716;-10.96962;0
ACCE;33.653;21051.149;5.87058;1.11091;9.95030;3
LIGH;33.653;21051.151;137.0;3
SOUN;33.654;255.91;0.00781;51.83
LIGH;33.658;21051.156;144.0;3
ACCE;33.662;21051.159;6.47392;2.04944;8.44674;3
MAGN;33.664;21051.162;-4.56339;8.02162;-10.35454;0
LIGH;33.668;21051.166;144.0;3
ACCE;33.673;21051.169;6.57927;2.55701;8.16902;3
LIGH;33.678;21051.176;144.0;3
ACCE;33.683;21051.179;6.25365;2.91135;7.91044;3
MAGN;33.684;21051.181;-4.56339;8.02162;-10.35454;0
LIGH;33.688;21051.186;144.0;3
ACCE;33.692;21051.189;5.61201;3.24654;7.24007;3
LIGH;33.701;21051.199;144.0;3
ACCE;33.702;21051.199;5.34386;5.07571;7.20176;3
MAGN;33.704;21051.201;-4.56339;8.02162;-10.35454;0
LIGH;33.708;21051.206;144.0;3
ACCE;33.712;21051.209;5.48751;5.57370;7.41245;3
LIGH;33.721;21051.219;152.0;3
ACCE;33.722;21051.219;5.55455;4.98952;7.17303;3
MAGN;33.724;21051.221;-6.75769;9.04760;-9.51116;0
LIGH;33.728;21051.226;152.0;3
ACCE;33.732;21051.229;5.84185;3.25611;5.98550;3
LIGH;33.741;21051.239;152.0;3
ACCE;33.743;21051.239;6.00466;2.97839;6.17704;3
MAGN;33.744;21051.241;-6.75769;9.04760;-9.51116;0
LIGH;33.748;21051.246;152.0;3
ACCE;33.752;21051.249;6.01423;2.94966;6.91445;3
LIGH;33.761;21051.259;152.0;3
ACCE;33.762;21051.259;5.88974;3.06458;7.95833;3
MAGN;33.764;21051.262;-6.75769;9.04760;-9.51116;0
LIGH;33.769;21051.266;152.0;3
GNSS;33.770;1490628715.000;40.313333;-3.483556;590.000;0.000;9.0;0.0;22;12
ACCE;33.792;21051.269;5.17148;3.57215;9.92157;3
LIGH;33.793;21051.278;152.0;3
ACCE;33.794;21051.279;4.66391;3.77326;10.53449;3
MAGN;33.795;21051.284;-6.28154;10.78683;-10.73433;0
ACCE;33.796;21051.289;4.26168;3.87861;10.45787;3
LIGH;33.796;21051.294;152.0;3
GNSS;33.797;1490628715.000;40.313333;-3.483556;590.000;0.000;9.0;0.0;22;12
ACCE;33.812;21051.300;4.75967;3.62961;8.79151;3
MAGN;33.813;21051.303;-6.28154;10.78683;-10.73433;0
LIGH;33.814;21051.304;152.0;3
LIGH;33.814;21051.308;152.0;3
ACCE;33.814;21051.309;5.17148;3.42850;7.47949;3
LIGH;33.822;21051.319;152.0;3
ACCE;33.823;21051.319;5.54497;3.29442;6.66546;3
MAGN;33.825;21051.323;-6.28154;10.78683;-10.73433;0
LIGH;33.829;21051.327;152.0;3
ACCE;33.833;21051.329;5.75566;3.25611;6.72292;3
LIGH;33.839;21051.337;150.0;3
ACCE;33.844;21051.339;5.33428;2.90177;7.50822;3
MAGN;33.845;21051.342;-5.96431;13.47629;-11.43971;0
LIGH;33.849;21051.347;150.0;3
ACCE;33.852;21051.349;5.48751;2.11647;6.91445;3
LIGH;33.860;21051.358;150.0;3
ACCE;33.864;21051.359;5.87058;1.61848;6.19619;3
MAGN;33.868;21051.365;-5.96431;13.47629;-11.43971;0
LIGH;33.870;21051.368;150.0;3
ACCE;33.872;21051.369;6.68461;1.38864;5.76524;3
LIGH;33.880;21051.378;150.0;3
ACCE;33.882;21051.379;7.26880;1.27372;5.47793;3
MAGN;33.884;21051.381;-5.96431;13.47629;-11.43971;0
LIGH;33.892;21051.386;150.0;3
ACCE;33.893;21051.389;6.90488;1.74298;5.74608;3
ACCE;33.902;21051.399;6.32069;2.35589;6.62715;3
LIGH;33.904;21051.402;158.0;3
MAGN;33.905;21051.402;-6.24406;15.62283;-11.42908;0
LIGH;33.908;21051.406;158.0;3
ACCE;33.912;21051.409;5.55455;2.73897;7.37414;3
LIGH;33.920;21051.418;158.0;3
ACCE;33.922;21051.419;5.11401;2.61447;7.99663;3
MAGN;33.923;21051.421;-6.24406;15.62283;-11.42908;0
LIGH;33.928;21051.426;158.0;3
ACCE;33.932;21051.429;5.80354;1.96325;7.28795;3
LIGH;33.940;21051.438;158.0;3
ACCE;33.942;21051.439;6.56969;1.81959;6.44519;3
MAGN;33.944;21051.441;-6.24406;15.62283;-11.42908;0
LIGH;33.948;21051.446;158.0;3
ACCE;33.952;21051.449;7.23049;1.88663;5.73651;3
LIGH;33.961;21051.459;159.0;3
ACCE;33.962;21051.459;6.99107;2.55701;6.53138;3
MAGN;33.963;21051.461;-6.82129;16.16759;-10.79027;0
LIGH;33.968;21051.466;153.0;3
ACCE;33.972;21051.469;6.46434;2.53785;6.90488;3
LIGH;33.981;21051.479;153.0;3
ACCE;33.982;21051.479;6.28239;2.42293;7.00065;3
MAGN;33.983;21051.481;-6.82129;16.16759;-10.79027;0
LIGH;33.988;21051.486;153.0;3
ACCE;33.992;21051.489;6.51223;2.36547;6.70376;3
LIGH;33.998;21051.496;153.0;3
ACCE;34.002;21051.499;7.16345;2.59531;5.76524;3
MAGN;34.003;21051.501;-6.82129;16.16759;-10.79027;0
LIGH;34.008;21051.506;153.0;3
ACCE;34.012;21051.509;7.26880;2.90177;5.47793;3
LIGH;34.021;21051.519;154.0;3
ACCE;34.022;21051.519;7.07726;3.22738;5.52582;3
MAGN;34.023;21051.521;-7.28925;16.37073;-11.31984;0
LIGH;34.028;21051.526;147.0;3
ACCE;34.032;21051.529;6.79953;3.50511;5.77481;3
ACCE;34.042;21051.539;6.29196;3.66792;6.78038;3
LIGH;34.044;21051.541;147.0;3
MAGN;34.049;21051.546;-7.28925;16.37073;-11.31984;0
LIGH;34.051;21051.549;147.0;3
ACCE;34.052;21051.549;6.32069;3.36146;6.89530;3
LIGH;34.061;21051.559;147.0;3
ACCE;34.062;21051.559;6.45477;2.96881;6.79953;3
MAGN;34.064;21051.561;-7.28925;16.37073;-11.31984;0
LIGH;34.068;21051.566;147.0;3
ACCE;34.072;21051.569;6.60800;2.71024;6.74207;3
LIGH;34.080;21051.578;147.0;3
ACCE;34.083;21051.579;6.39731;2.71024;6.64630;3
MAGN;34.084;21051.582;-6.37185;15.96903;-11.88068;0
LIGH;34.088;21051.586;135.0;3
ACCE;34.092;21051.589;6.02381;3.12204;6.78996;3
SOUN;34.095;211.04;0.00644;50.16
LIGH;34.101;21051.599;135.0;3
ACCE;34.102;21051.599;5.62159;3.68707;7.28795;3
MAGN;34.104;21051.601;-6.37185;15.96903;-11.88068;0
LIGH;34.108;21051.606;135.0;3
ACCE;34.112;21051.609;5.20021;4.17549;7.74764;3
LIGH;34.121;21051.619;135.0;3
ACCE;34.122;21051.619;4.89375;4.49152;8.00621;3
MAGN;34.124;21051.621;-6.37185;15.96903;-11.88068;0
LIGH;34.128;21051.626;135.0;3
ACCE;34.132;21051.629;5.18105;4.21380;7.90087;3
LIGH;34.141;21051.639;135.0;3
ACCE;34.143;21051.639;5.52582;3.65834;7.83383;3
MAGN;34.149;21051.647;-5.35197;14.94376;-13.80682;0
ACCE;34.152;21051.649;5.70778;2.81558;7.96790;3
LIGH;34.154;21051.651;119.0;3
LIGH;34.158;21051.656;119.0;3
ACCE;34.163;21051.659;5.57370;2.54743;8.11156;3
MAGN;34.164;21051.661;-5.35197;14.94376;-13.80682;0
LIGH;34.169;21051.666;119.0;3
ACCE;34.172;21051.669;4.71179;1.40779;9.51935;3
LIGH;34.181;21051.679;119.0;3
ACCE;34.182;21051.679;3.60088;0.68953;12.90954;3
MAGN;34.184;21051.681;-5.35197;14.94376;-13.80682;0
LIGH;34.188;21051.686;119.0;3
ACCE;34.192;21051.689;6.34942;3.78284;9.27035;3
LIGH;34.201;21051.699;119.0;3
ACCE;34.202;21051.699;5.60243;3.17950;8.11156;3
MAGN;34.204;21051.701;-4.66943;14.84073;-14.58164;0
LIGH;34.208;21051.706;122.0;3
ACCE;34.212;21051.709;5.64074;2.74854;6.93361;3
LIGH;34.221;21051.719;122.0;3
ACCE;34.222;21051.719;6.19619;2.76770;5.97593;3
MAGN;34.224;21051.721;-4.66943;14.84073;-14.58164;0
LIGH;34.228;21051.726;122.0;3
ACCE;34.232;21051.729;6.70376;3.03585;6.23450;3
LIGH;34.241;21051.739;122.0;3
ACCE;34.242;21051.739;6.55054;3.84030;7.50822;3
MAGN;34.244;21051.741;-4.66943;14.84073;-14.58164;0
LIGH;34.248;21051.746;122.0;3
ACCE;34.252;21051.749;5.63116;4.40533;8.00621;3
LIGH;34.261;21051.759;122.0;3
ACCE;34.262;21051.759;4.67348;4.44364;7.97748;3
MAGN;34.264;21051.761;-5.06150;15.53294;-14.89244;0
LIGH;34.268;21051.766;111.0;3
ACCE;34.272;21051.769;3.84030;2.45166;7.20176;3
LIGH;34.281;21051.779;137.0;3
ACCE;34.283;21051.779;4.52983;1.41737;6.59842;3
MAGN;34.284;21051.781;-5.06150;15.53294;-14.89244;0
LIGH;34.288;21051.786;137.0;3
ACCE;34.292;21051.789;5.35344;0.83318;5.38217;3
LIGH;34.298;21051.796;137.0;3
ACCE;34.302;21051.799;5.34386;0.51715;5.06613;3
MAGN;34.304;21051.801;-5.06150;15.53294;-14.89244;0
LIGH;34.311;21051.809;137.0;3
ACCE;34.312;21051.809;6.03339;3.28484;7.18261;3
LIGH;34.318;21051.816;137.0;3
ACCE;34.323;21051.819;5.33428;6.13873;8.23605;3
MAGN;34.324;21051.821;-5.49535;15.71651;-16.12093;0
LIGH;34.328;21051.826;133.0;3
ACCE;34.332;21051.829;1.84832;8.95431;12.89038;3
LIGH;34.338;21051.836;156.0;3
ACCE;34.342;21051.839;2.71024;7.84340;10.04607;3
MAGN;34.343;21051.841;-5.49535;15.71651;-16.12093;0
LIGH;34.351;21051.849;156.0;3
ACCE;34.352;21051.849;2.22182;5.68862;8.35098;3
LIGH;34.358;21051.856;156.0;3
ACCE;34.362;21051.859;1.89621;3.39977;5.63116;3
MAGN;34.364;21051.861;-5.49535;15.71651;-16.12093;0
LIGH;34.371;21051.869;156.0;3
ACCE;34.372;21051.869;3.83072;2.54743;6.18662;3
LIGH;34.379;21051.876;156.0;3
ACCE;34.382;21051.879;4.65433;3.99353;9.90242;3
MAGN;34.385;21051.881;-5.53229;16.05927;-16.68917;0
LIGH;34.389;21051.887;156.0;3
ACCE;34.392;21051.889;3.73495;4.05099;9.97903;3
LIGH;34.398;21051.896;169.0;3
ACCE;34.406;21051.899;3.47638;3.68707;9.43316;3
MAGN;34.414;21051.911;-5.53229;16.05927;-16.68917;0
ACCE;34.416;21051.909;5.66947;2.28886;9.84496;3
LIGH;34.420;21051.917;169.0;3
ACCE;34.422;21051.919;6.55054;1.38864;9.98861;3
LIGH;34.425;21051.923;169.0;3
LIGH;34.431;21051.929;169.0;3
ACCE;34.432;21051.929;6.39731;1.54187;10.08438;3
MAGN;34.433;21051.931;-4.99174;15.57824;-17.07582;0
LIGH;34.438;21051.936;169.0;3
ACCE;34.442;21051.939;6.38773;1.66636;10.11311;3
LIGH;34.451;21051.949;169.0;3
ACCE;34.452;21051.949;5.52582;1.83875;10.40041;3
MAGN;34.454;21051.951;-4.99174;15.57824;-17.07582;0
LIGH;34.458;21051.956;174.0;3
ACCE;34.462;21051.959;6.86657;2.26013;6.03339;3
LIGH;34.471;21051.968;174.0;3
ACCE;34.472;21051.969;6.72292;0.53630;6.00466;3
MAGN;34.473;21051.971;-4.99174;15.57824;-17.07582;0
LIGH;34.478;21051.976;174.0;3
ACCE;34.482;21051.979;5.74608;1.13006;8.26478;3
LIGH;34.488;21051.986;174.0;3
ACCE;34.493;21051.989;2.45166;4.46279;12.21043;3
MAGN;34.494;21051.991;-4.56846;15.88620;-18.60636;0
LIGH;34.498;21051.996;174.0;3
ACCE;34.502;21051.999;1.84832;5.08528;11.17613;3
LIGH;34.511;21052.008;174.0;3
ACCE;34.512;21052.009;2.48039;4.87459;10.76433;3
MAGN;34.514;21052.011;-4.56846;15.88620;-18.60636;0
LIGH;34.518;21052.016;162.0;3
ACCE;34.522;21052.019;3.57215;4.02226;10.80264;3
LIGH;34.531;21052.028;162.0;3
ACCE;34.532;21052.029;4.59687;3.17950;10.89841;3
MAGN;34.533;21052.031;-4.56846;15.88620;-18.60636;0
LIGH;34.538;21052.036;162.0;3
ACCE;34.542;21052.039;5.32470;2.42293;10.55364;3
LIGH;34.551;21052.048;162.0;3
ACCE;34.552;21052.049;5.53539;2.55701;10.83137;3
MAGN;34.553;21052.051;-2.43774;16.15746;-20.50175;0
LIGH;34.558;21052.056;162.0;3
ACCE;34.562;21052.059;5.72693;3.05500;10.74518;3
LIGH;34.571;21052.068;162.0;3
ACCE;34.572;21052.069;5.44920;3.27527;10.04607;3
MAGN;34.573;21052.071;-2.43774;16.15746;-20.50175;0
LIGH;34.578;21052.076;127.0;3
ACCE;34.582;21052.079;5.44920;3.22738;9.75877;3
LIGH;34.591;21052.088;127.0;3
ACCE;34.592;21052.089;5.31513;3.17950;9.37569;3
MAGN;34.594;21052.091;-2.43774;16.15746;-20.50175;0
LIGH;34.598;21052.096;127.0;3
ACCE;34.602;21052.099;5.00867;3.01669;8.64786;3
LIGH;34.611;21052.109;127.0;3
ACCE;34.612;21052.109;4.43406;2.75812;8.14986;3
MAGN;34.614;21052.111;-0.42517;13.99158;-22.86054;0
LIGH;34.618;21052.116;127.0;3
ACCE;34.622;21052.119;3.99353;2.93050;8.10198;3
BLE4;34.626;2016;18;-88
BLE4;34.626;2016;20;-88
BLE4;34.626;2016;19;-95
BLE4;34.626;2016;8;-96
BLE4;34.626;2016;16;-97
BLE4;34.627;2016;9;-99
LIGH;34.631;21052.129;127.0;3
ACCE;34.635;21052.129;3.22738;3.21781;8.41801;3
MAGN;34.641;21052.135;-0.42517;13.99158;-22.86054;0
LIGH;34.644;21052.138;88.0;3
ACCE;34.645;21052.139;2.64320;3.38061;7.98706;3
LIGH;34.648;21052.146;88.0;3
ACCE;34.654;21052.149;2.48997;3.36146;6.65588;3
MAGN;34.655;21052.151;-0.42517;13.99158;-22.86054;0
SOUN;34.655;313.04;0.00955;53.58
ACCE;34.662;21052.159;2.58574;3.46680;6.11958;3
LIGH;34.664;21052.161;88.0;3
ACCE;34.672;21052.169;2.54743;3.77326;5.96635;3
LIGH;34.674;21052.171;88.0;3
MAGN;34.674;21052.172;-0.10808;9.93435;-24.89219;0
LIGH;34.678;21052.176;88.0;3
ACCE;34.682;21052.179;2.39420;4.24253;5.88016;3
LIGH;34.691;21052.189;88.0;3
ACCE;34.692;21052.189;1.17795;3.65834;5.13317;3
MAGN;34.694;21052.191;-0.10808;9.93435;-24.89219;0
LIGH;34.698;21052.196;88.0;3
ACCE;34.702;21052.199;1.48441;3.07416;5.61201;3
LIGH;34.711;21052.209;56.0;3
ACCE;34.712;21052.209;1.71425;4.23295;6.23450;3
MAGN;34.713;21052.211;-0.10808;9.93435;-24.89219;0
LIGH;34.718;21052.216;56.0;3
ACCE;34.722;21052.219;1.14922;5.53539;6.28239;3
LIGH;34.731;21052.229;56.0;3
ACCE;34.733;21052.229;0.12450;5.87058;7.24007;3
MAGN;34.734;21052.231;-0.31884;8.58528;-24.62647;0
LIGH;34.738;21052.236;56.0;3
ACCE;34.742;21052.239;-0.20111;5.48751;7.66145;3
LIGH;34.751;21052.248;56.0;3
ACCE;34.752;21052.249;-0.64165;5.06613;7.81467;3
MAGN;34.753;21052.251;-0.31884;8.58528;-24.62647;0
LIGH;34.758;21052.256;56.0;3
ACCE;34.762;21052.259;-1.73340;4.56814;7.16345;3
LIGH;34.773;21052.267;42.0;3
ACCE;34.774;21052.269;-2.03028;4.52983;6.82826;3
MAGN;34.775;21052.272;-0.31884;8.58528;-24.62647;0
GNSS;34.777;1490628716.000;40.313333;-3.483556;590.000;0.000;9.0;0.0;22;11
LIGH;34.783;21052.276;42.0;3
ACCE;34.785;21052.279;-2.23140;4.31914;6.14831;3
GNSS;34.786;1490628716.000;40.313333;-3.483556;590.000;0.000;9.0;0.0;22;11
LIGH;34.794;21052.288;42.0;3
ACCE;34.809;21052.289;-2.31759;3.31358;6.51223;3
MAGN;34.812;21052.299;2.50535;8.86842;-24.30451;0
LIGH;34.814;21052.303;42.0;3
LIGH;34.815;21052.306;42.0;3
ACCE;34.815;21052.299;-2.34632;3.93607;6.16746;3
ACCE;34.816;21052.309;-2.34632;3.93607;6.16746;3
LIGH;34.819;21052.316;42.0;3
ACCE;34.823;21052.319;-2.53785;4.63517;6.60800;3
MAGN;34.825;21052.322;2.50535;8.86842;-24.30451;0
ACCE;34.833;21052.329;-2.52828;5.01825;6.65588;3
LIGH;34.835;21052.331;34.0;3
LIGH;34.840;21052.337;34.0;3
ACCE;34.843;21052.339;-1.79086;5.09486;7.43160;3
MAGN;34.856;21052.348;2.87271;7.85023;-23.07659;0
ACCE;34.858;21052.349;-1.47483;5.01825;7.93917;3
LIGH;34.860;21052.353;34.0;3
LIGH;34.860;21052.357;34.0;3
ACCE;34.864;21052.359;-1.47483;4.66391;8.43717;3
MAGN;34.865;21052.362;2.87271;7.85023;-23.07659;0
LIGH;34.870;21052.368;34.0;3
ACCE;34.872;21052.369;-1.63763;4.54898;9.58638;3
LIGH;34.878;21052.375;34.0;3
ACCE;34.882;21052.379;-2.66235;4.66391;11.78905;3
MAGN;34.883;21052.381;2.87271;7.85023;-23.07659;0
LIGH;34.890;21052.387;39.0;3
ACCE;34.892;21052.389;-3.14119;4.17549;11.23359;3
LIGH;34.898;21052.395;39.0;3
ACCE;34.906;21052.399;-3.13162;4.20422;10.47703;3
MAGN;34.907;21052.401;3.82720;8.80066;-22.65359;0
LIGH;34.909;21052.407;39.0;3
ACCE;34.912;21052.409;-3.22738;4.55856;9.63427;3
LIGH;34.920;21052.416;39.0;3
ACCE;34.923;21052.419;-2.47082;4.52025;8.28394;3
MAGN;34.924;21052.421;3.82720;8.80066;-22.65359;0
LIGH;34.930;21052.428;39.0;3
ACCE;34.932;21052.429;-2.49955;4.76925;9.95030;3
LIGH;34.938;21052.435;39.0;3
ACCE;34.942;21052.439;-2.95923;4.71179;10.07480;3
MAGN;34.944;21052.442;3.82720;8.80066;-22.65359;0
LIGH;34.948;21052.446;44.0;3
ACCE;34.952;21052.449;-2.26013;4.54898;9.82580;3
LIGH;34.961;21052.458;44.0;3
ACCE;34.962;21052.459;-1.60890;4.30956;10.20888;3
MAGN;34.964;21052.461;2.97850;9.02038;-21.15403;0
LIGH;34.968;21052.466;44.0;3
ACCE;34.972;21052.469;-1.39821;4.01268;9.59596;3
LIGH;34.978;21052.476;44.0;3
ACCE;34.983;21052.479;-1.58017;4.29999;9.73004;3
MAGN;34.984;21052.481;2.97850;9.02038;-21.15403;0
LIGH;34.988;21052.486;44.0;3
ACCE;34.992;21052.489;-1.20668;4.79798;8.66701;3
LIGH;35.000;21052.498;44.0;3
ACCE;35.002;21052.499;-1.07260;4.74052;8.50420;3
MAGN;35.004;21052.501;2.97850;9.02038;-21.15403;0
LIGH;35.008;21052.506;42.0;3
ACCE;35.012;21052.509;-1.18752;5.20978;7.86256;3
LIGH;35.021;21052.518;46.0;3
ACCE;35.022;21052.519;-0.95768;5.77481;7.17303;3
MAGN;35.023;21052.521;1.57693;7.06018;-19.18413;0
LIGH;35.028;21052.526;46.0;3
ACCE;35.032;21052.529;-0.98641;6.06212;9.31823;3
ACCE;35.045;21052.539;-0.45969;5.13317;8.47547;3
LIGH;35.047;21052.544;46.0;3
MAGN;35.048;21052.545;1.57693;7.06018;-19.18413;0
LIGH;35.051;21052.549;46.0;3
ACCE;35.053;21052.549;0.15323;3.61046;9.01178;3
LIGH;35.061;21052.559;46.0;3
ACCE;35.062;21052.559;0.16281;2.26013;9.31823;3
MAGN;35.064;21052.561;1.57693;7.06018;-19.18413;0
LIGH;35.068;21052.566;46.0;3
ACCE;35.072;21052.569;0.16281;3.00712;8.45632;3
LIGH;35.082;21052.579;46.0;3
ACCE;35.083;21052.579;-0.64165;4.45322;9.11712;3
MAGN;35.084;21052.582;0.51588;4.90647;-18.36216;0
SOUN;35.087;304.92;0.00931;53.35
LIGH;35.091;21052.586;46.0;3
ACCE;35.092;21052.589;-2.16436;5.31513;9.69173;3
LIGH;35.101;21052.599;46.0;3
ACCE;35.102;21052.599;-3.30400;5.53539;9.50019;3
MAGN;35.104;21052.601;0.51588;4.90647;-18.36216;0
LIGH;35.108;21052.606;46.0;3
ACCE;35.112;21052.609;-4.37660;6.16746;10.32380;3
LIGH;35.121;21052.619;46.0;3
ACCE;35.122;21052.619;-4.29041;5.88974;10.18972;3
MAGN;35.124;21052.621;0.51588;4.90647;-18.36216;0
LIGH;35.128;21052.626;46.0;3
ACCE;35.132;21052.629;-2.85389;5.16190;9.46189;3
LIGH;35.138;21052.636;45.0;3
ACCE;35.142;21052.639;-1.89621;5.13317;9.96946;3
MAGN;35.146;21052.641;0.32737;3.57907;-18.02657;0
LIGH;35.148;21052.646;45.0;3
ACCE;35.159;21052.649;-0.88107;5.56412;7.20176;3
LIGH;35.162;21052.660;45.0;3
ACCE;35.169;21052.659;-0.97683;5.15232;4.81713;3
MAGN;35.170;21052.663;0.32737;3.57907;-18.02657;0
LIGH;35.173;21052.667;45.0;3
ACCE;35.173;21052.669;-1.79086;5.01825;3.85945;3
LIGH;35.181;21052.679;45.0;3
ACCE;35.182;21052.679;-3.23696;5.99508;7.59441;3
MAGN;35.186;21052.681;0.32737;3.57907;-18.02657;0
LIGH;35.189;21052.686;45.0;3
ACCE;35.192;21052.689;-2.94966;6.34942;10.54406;3
LIGH;35.202;21052.699;45.0;3
ACCE;35.204;21052.699;-2.01113;5.61201;11.91355;3
MAGN;35.204;21052.702;1.11515;2.33092;-18.46697;0
LIGH;35.208;21052.706;45.0;3
ACCE;35.212;21052.709;-1.17795;4.59687;11.60709;3
LIGH;35.221;21052.719;45.0;3
ACCE;35.222;21052.719;-1.48441;4.05099;9.04051;3
MAGN;35.224;21052.721;1.11515;2.33092;-18.46697;0
LIGH;35.228;21052.726;45.0;3
ACCE;35.232;21052.729;-1.81002;4.92248;7.84340;3
LIGH;35.241;21052.738;45.0;3
ACCE;35.242;21052.739;-2.45166;5.64074;7.91044;3
MAGN;35.244;21052.741;1.11515;2.33092;-18.46697;0
LIGH;35.248;21052.746;45.0;3
ACCE;35.252;21052.749;-3.07416;4.82671;7.84340;3
LIGH;35.261;21052.758;36.0;3
ACCE;35.262;21052.759;-4.33829;4.32872;8.03494;3
MAGN;35.264;21052.761;3.28290;3.27223;-18.90206;0
LIGH;35.268;21052.766;36.0;3
ACCE;35.272;21052.769;-4.65433;3.87861;8.81066;3
LIGH;35.281;21052.779;36.0;3
ACCE;35.282;21052.779;-3.85945;3.82115;8.94474;3
MAGN;35.284;21052.781;3.28290;3.27223;-18.90206;0
LIGH;35.288;21052.786;36.0;3
ACCE;35.292;21052.789;-2.71981;3.86903;8.95431;3
LIGH;35.298;21052.796;36.0;3
ACCE;35.302;21052.799;-1.07260;4.10845;10.99417;3
MAGN;35.304;21052.801;3.28290;3.27223;-18.90206;0
LIGH;35.308;21052.806;36.0;3
ACCE;35.312;21052.809;0.25857;4.35745;13.87679;3
LIGH;35.321;21052.819;41.0;3
ACCE;35.324;21052.819;1.32160;4.29041;15.69639;3
MAGN;35.325;21052.822;2.84053;4.27286;-19.07988;0
LIGH;35.328;21052.826;41.0;3
ACCE;35.332;21052.829;0.87149;4.76925;12.11466;3
LIGH;35.341;21052.838;41.0;3
ACCE;35.342;21052.839;-2.06859;5.17148;8.08282;3
MAGN;35.343;21052.841;2.84053;4.27286;-19.07988;0
LIGH;35.348;21052.846;41.0;3
ACCE;35.352;21052.849;-1.68552;4.64475;7.64229;3
LIGH;35.361;21052.858;41.0;3
ACCE;35.362;21052.859;-0.44053;3.92649;7.52737;3
MAGN;35.364;21052.861;2.84053;4.27286;-19.07988;0
LIGH;35.368;21052.866;41.0;3
ACCE;35.372;21052.869;0.37350;3.76368;6.76123;3
LIGH;35.381;21052.878;39.0;3
ACCE;35.382;21052.879;-0.12450;3.75411;7.81467;3
MAGN;35.383;21052.881;1.63369;5.66194;-19.00776;0
LIGH;35.388;21052.886;49.0;3
ACCE;35.392;21052.889;-0.37350;3.74453;8.22648;3
LIGH;35.404;21052.899;49.0;3
ACCE;35.405;21052.899;0.27773;4.00311;7.41245;3
MAGN;35.406;21052.901;1.63369;5.66194;-19.00776;0
LIGH;35.413;21052.909;49.0;3
ACCE;35.414;21052.909;1.46525;4.96079;6.32069;3
LIGH;35.421;21052.918;49.0;3
ACCE;35.422;21052.919;0.35434;5.81312;8.14986;3
MAGN;35.424;21052.921;1.63369;5.66194;-19.00776;0
LIGH;35.428;21052.926;49.0;3
ACCE;35.432;21052.929;0.17238;6.58884;8.96389;3
LIGH;35.438;21052.936;49.0;3
ACCE;35.442;21052.939;-0.07661;5.55455;9.41400;3
MAGN;35.444;21052.942;0.80097;6.60734;-18.95027;0
LIGH;35.448;21052.946;46.0;3
ACCE;35.452;21052.949;-1.13006;3.01669;8.39886;3
LIGH;35.458;21052.956;46.0;3
ACCE;35.462;21052.959;-1.53229;3.19865;8.56167;3
MAGN;35.463;21052.961;0.80097;6.60734;-18.95027;0
LIGH;35.468;21052.966;46.0;3
ACCE;35.472;21052.969;-1.90578;3.31358;8.47547;3
LIGH;35.481;21052.978;46.0;3
ACCE;35.482;21052.979;-1.77171;3.39019;8.39886;3
MAGN;35.484;21052.981;0.80097;6.60734;-18.95027;0
LIGH;35.488;21052.986;46.0;3
ACCE;35.492;21052.989;-1.82917;4.04141;7.86256;3
LIGH;35.501;21052.998;46.0;3
ACCE;35.502;21052.999;-1.67594;4.54898;8.33182;3
MAGN;35.503;21053.001;0.73389;7.92745;-18.96954;0
LIGH;35.508;21053.006;50.0;3
ACCE;35.512;21053.009;-0.93853;4.87459;8.75320;3
LIGH;35.521;21053.018;50.0;3
ACCE;35.522;21053.019;0.21069;4.75967;8.75320;3
MAGN;35.524;21053.022;0.73389;7.92745;-18.96954;0
LIGH;35.528;21053.026;50.0;3
ACCE;35.532;21053.029;1.24498;2.81558;7.78594;3
LIGH;35.541;21053.039;50.0;3
ACCE;35.542;21053.039;0.50757;2.03028;7.67102;3
MAGN;35.544;21053.041;0.73389;7.92745;-18.96954;0
LIGH;35.548;21053.046;50.0;3
ACCE;35.552;21053.049;-0.91937;1.97282;8.54251;3
LIGH;35.561;21053.059;50.0;3
MAGN;35.563;21053.060;1.00025;9.65188;-19.08170;0
LIGH;35.568;21053.066;54.0;3
ACCE;35.572;21053.059;-1.98240;3.59130;9.45231;3
ACCE;35.572;21053.069;-1.98240;3.59130;9.45231;3
LIGH;35.578;21053.076;54.0;3
ACCE;35.582;21053.079;-1.83875;3.39977;9.63427;3
MAGN;35.584;21053.081;1.00025;9.65188;-19.08170;0
LIGH;35.591;21053.088;54.0;3
ACCE;35.592;21053.089;-1.55144;3.02627;9.97903;3
LIGH;35.598;21053.096;54.0;3
MAGN;35.603;21053.100;1.00025;9.65188;-19.08170;0
ACCE;35.604;21053.101;-1.29287;2.41336;10.61110;3
LIGH;35.611;21053.109;54.0;3
ACCE;35.612;21053.109;-0.41180;2.08774;9.79707;3
LIGH;35.618;21053.116;54.0;3
ACCE;35.622;21053.119;0.73741;2.83473;9.42358;3
MAGN;35.624;21053.121;0.78144;11.44493;-19.00346;0
BLE4;35.627;2016;20;-86
BLE4;35.627;2016;18;-88
BLE4;35.628;2016;19;-96
BLE4;35.628;2016;8;-96
BLE4;35.628;2016;16;-97
BLE4;35.628;2016;9;-99
LIGH;35.629;21053.126;62.0;3
ACCE;35.632;21053.129;1.15879;3.44765;9.63427;3
LIGH;35.638;21053.136;62.0;3
SOUN;35.639;1145.56;0.03496;64.85
ACCE;35.642;21053.139;1.20668;2.91135;10.00776;3
MAGN;35.645;21053.141;0.78144;11.44493;-19.00346;0
LIGH;35.662;21053.149;62.0;3
ACCE;35.664;21053.149;1.08218;2.24097;9.43316;3
LIGH;35.664;21053.160;62.0;3
ACCE;35.672;21053.159;0.45011;2.46124;10.01734;3
MAGN;35.675;21053.172;0.43684;13.24681;-18.80354;0
LIGH;35.678;21053.175;62.0;3
LIGH;35.681;21053.178;62.0;3
ACCE;35.682;21053.169;-0.73741;2.99754;9.58638;3
ACCE;35.683;21053.179;-0.73741;2.99754;9.58638;3
LIGH;35.694;21053.192;81.0;3
ACCE;35.695;21053.189;-1.18752;3.37104;9.77792;3
MAGN;35.696;21053.193;0.43684;13.24681;-18.80354;0
LIGH;35.699;21053.197;81.0;3
ACCE;35.702;21053.199;-1.15879;3.71580;8.87770;3
ACCE;35.717;21053.209;-0.72784;3.36146;8.52336;3
MAGN;35.720;21053.216;0.43684;13.24681;-18.80354;0
ACCE;35.724;21053.219;-1.00556;3.17950;10.41957;3
LIGH;35.725;21053.221;81.0;3
LIGH;35.727;21053.225;81.0;3
ACCE;35.733;21053.229;-0.10534;3.20823;12.61265;3
LIGH;35.735;21053.232;81.0;3
MAGN;35.735;21053.233;-0.66441;14.56849;-18.68985;0
LIGH;35.743;21053.240;81.0;3
ACCE;35.744;21053.239;0.35434;2.82516;12.86165;3
ACCE;35.756;21053.249;0.68953;1.18752;11.11867;3
MAGN;35.757;21053.254;-0.66441;14.56849;-18.68985;0
LIGH;35.760;21053.257;72.0;3
ACCE;35.763;21053.259;0.61292;1.20668;11.25275;3
LIGH;35.765;21053.262;105.0;3
GNSS;35.767;1490628717.000;40.313333;-3.483556;590.000;0.000;9.0;0.0;22;11
ACCE;35.782;21053.269;0.40223;1.61848;11.08994;3
LIGH;35.783;21053.274;105.0;3
MAGN;35.784;21053.275;-0.66441;14.56849;-18.68985;0
LIGH;35.785;21053.279;105.0;3
ACCE;35.785;21053.279;0.22984;1.80044;10.69729;3
GNSS;35.787;1490628717.000;40.313333;-3.483556;590.000;0.000;9.0;0.0;22;11
LIGH;35.792;21053.288;105.0;3
ACCE;35.793;21053.289;-0.03831;2.04944;11.07079;3
MAGN;35.807;21053.292;-2.64159;15.84135;-18.06163;0
LIGH;35.808;21053.299;105.0;3
ACCE;35.809;21053.299;0.50757;1.91536;9.94073;3
ACCE;35.813;21053.309;0.95768;1.35991;8.85855;3
MAGN;35.817;21053.315;-2.64159;15.84135;-18.06163;0
LIGH;35.819;21053.317;124.0;3
ACCE;35.823;21053.319;1.55144;2.64320;9.07881;3
LIGH;35.826;21053.324;124.0;3
LIGH;35.838;21053.334;124.0;3
ACCE;35.840;21053.330;1.70467;3.28484;8.37971;3
MAGN;35.842;21053.336;-2.64159;15.84135;-18.06163;0
ACCE;35.844;21053.339;2.17394;2.97839;7.87214;3
LIGH;35.845;21053.343;124.0;3
LIGH;35.851;21053.349;124.0;3
ACCE;35.852;21053.349;2.32716;2.82516;7.24964;3
MAGN;35.856;21053.353;-4.50780;16.97933;-17.11779;0
LIGH;35.862;21053.360;124.0;3
ACCE;35.863;21053.359;1.54187;2.04944;7.14430;3
LIGH;35.869;21053.367;124.0;3
ACCE;35.876;21053.369;2.00155;1.96325;7.66145;3
MAGN;35.876;21053.373;-4.50780;16.97933;-17.11779;0
LIGH;35.879;21053.377;136.0;3
ACCE;35.882;21053.379;2.67193;2.10690;7.85298;3
LIGH;35.890;21053.388;136.0;3
ACCE;35.893;21053.389;3.41892;2.20267;8.17859;3
MAGN;35.896;21053.391;-4.50780;16.97933;-17.11779;0
LIGH;35.898;21053.396;136.0;3
ACCE;35.907;21053.399;4.59687;1.92494;9.36612;3
LIGH;35.911;21053.408;136.0;3
ACCE;35.913;21053.409;4.76925;2.30801;9.33739;3
MAGN;35.914;21053.411;-8.39736;17.51229;-13.52974;0
LIGH;35.918;21053.416;136.0;3
ACCE;35.922;21053.419;5.82270;2.86347;9.69173;3
LIGH;35.930;21053.428;136.0;3
ACCE;35.933;21053.429;6.74207;2.79643;9.87369;3
MAGN;35.934;21053.431;-8.39736;17.51229;-13.52974;0
LIGH;35.938;21053.436;164.0;3
ACCE;35.942;21053.439;7.72848;2.94966;9.58638;3
LIGH;35.948;21053.446;164.0;3
ACCE;35.959;21053.449;8.54251;2.49955;9.34696;3
MAGN;35.961;21053.453;-8.39736;17.51229;-13.52974;0
LIGH;35.962;21053.460;164.0;3
ACCE;35.963;21053.459;8.56167;1.33118;9.02135;3
LIGH;35.971;21053.468;164.0;3
ACCE;35.972;21053.469;8.09240;1.86748;7.77637;3
MAGN;35.973;21053.471;-15.38179;16.78103;-5.45242;0
LIGH;35.978;21053.476;164.0;3
ACCE;35.982;21053.479;8.59997;4.62560;5.08528;3
LIGH;35.991;21053.488;164.0;3
ACCE;35.992;21053.489;9.72046;4.91290;4.06057;3
MAGN;35.993;21053.491;-15.38179;16.78103;-5.45242;0
LIGH;35.998;21053.495;117.0;3
ACCE;36.002;21053.499;9.27993;4.20422;2.59531;3
LIGH;36.011;21053.508;117.0;3
ACCE;36.012;21053.509;8.41801;3.83072;1.48441;3
MAGN;36.014;21053.511;-15.38179;16.78103;-5.45242;0
LIGH;36.018;21053.516;117.0;3
ACCE;36.022;21053.519;7.84340;5.19063;0.61292;3
LIGH;36.030;21053.528;117.0;3
ACCE;36.032;21053.529;7.81467;5.95677;0.12450;3
MAGN;36.036;21053.531;-21.80529;12.89163;5.82693;0
LIGH;36.041;21053.539;117.0;3
ACCE;36.043;21053.539;7.95833;6.08127;0.14365;3
LIGH;36.051;21053.549;117.0;3
ACCE;36.052;21053.549;8.21690;5.87058;0.30646;3
MAGN;36.054;21053.551;-21.80529;12.89163;5.82693;0
LIGH;36.058;21053.556;125.0;3
ACCE;36.062;21053.559;8.53294;5.33428;0.45011;3
LIGH;36.072;21053.569;68.0;3
ACCE;36.075;21053.569;8.44674;5.30555;0.74699;3
MAGN;36.076;21053.572;-21.80529;12.89163;5.82693;0
LIGH;36.078;21053.576;68.0;3
SOUN;36.079;895.28;0.02732;62.71
ACCE;36.083;21053.579;8.42759;5.24809;1.09176;3
LIGH;36.091;21053.589;68.0;3
ACCE;36.092;21053.589;8.55209;5.29597;1.46525;3
MAGN;36.094;21053.591;-24.42863;9.17650;13.34035;0
LIGH;36.098;21053.596;68.0;3
ACCE;36.102;21053.599;8.27436;4.94163;1.30245;3
LIGH;36.108;21053.606;68.0;3
ACCE;36.112;21053.609;8.17859;4.80756;0.98641;3
MAGN;36.113;21053.611;-24.42863;9.17650;13.34035;0
LIGH;36.118;21053.616;68.0;3
ACCE;36.122;21053.619;8.29351;4.75010;0.57461;3
LIGH;36.131;21053.628;65.0;3
ACCE;36.132;21053.629;8.49463;4.61602;0.23942;3
MAGN;36.134;21053.631;-24.42863;9.17650;13.34035;0
LIGH;36.138;21053.636;65.0;3
ACCE;36.142;21053.639;8.42759;4.34787;-0.07661;3
LIGH;36.151;21053.649;65.0;3
ACCE;36.152;21053.649;8.04452;4.31914;-0.05746;3
MAGN;36.156;21053.651;-26.06476;7.64257;16.17806;0
LIGH;36.158;21053.656;65.0;3
ACCE;36.162;21053.659;7.49864;4.29999;-0.04788;3
LIGH;36.176;21053.669;65.0;3
ACCE;36.178;21053.669;6.66546;4.47237;0.06704;3
MAGN;36.178;21053.674;-26.06476;7.64257;16.17806;0
ACCE;36.182;21053.679;5.62159;4.33829;0.78530;3
LIGH;36.183;21053.681;65.0;3
LIGH;36.190;21053.688;67.0;3
ACCE;36.193;21053.689;5.33428;4.93206;2.35589;3
MAGN;36.194;21053.691;-26.06476;7.64257;16.17806;0
LIGH;36.198;21053.696;67.0;3
ACCE;36.203;21053.699;6.90488;5.15232;0.92895;3
LIGH;36.208;21053.706;67.0;3
ACCE;36.212;21053.709;6.97192;4.18506;0.45969;3
MAGN;36.214;21053.711;-25.39656;5.33942;15.79161;0
LIGH;36.219;21053.716;67.0;3
ACCE;36.222;21053.719;7.36456;3.84030;0.32561;3
LIGH;36.228;21053.726;67.0;3
ACCE;36.232;21053.729;7.54652;3.71580;0.21069;3
MAGN;36.234;21053.731;-25.39656;5.33942;15.79161;0
LIGH;36.241;21053.739;67.0;3
ACCE;36.243;21053.739;7.46991;3.56257;0.32561;3
LIGH;36.248;21053.746;76.0;3
ACCE;36.252;21053.749;6.69419;3.16992;1.51314;3
MAGN;36.253;21053.751;-25.39656;5.33942;15.79161;0
LIGH;36.261;21053.759;76.0;3
ACCE;36.262;21053.759;6.59842;3.16992;2.27928;3
LIGH;36.268;21053.766;76.0;3
ACCE;36.272;21053.769;6.31112;3.59130;3.16035;3
MAGN;36.273;21053.771;-23.47276;6.67225;10.48472;0
LIGH;36.278;21053.776;76.0;3
ACCE;36.282;21053.779;5.97593;3.82115;3.86903;3
LIGH;36.288;21053.786;76.0;3
ACCE;36.292;21053.789;5.89931;3.43807;4.73094;3
MAGN;36.293;21053.791;-23.47276;6.67225;10.48472;0
LIGH;36.301;21053.799;76.0;3
ACCE;36.302;21053.799;5.92804;3.32315;5.07571;3
LIGH;36.308;21053.806;110.0;3
ACCE;36.313;21053.809;5.74608;3.30400;5.51624;3
MAGN;36.314;21053.811;-23.47276;6.67225;10.48472;0
LIGH;36.321;21053.819;110.0;3
ACCE;36.323;21053.819;5.55455;3.13162;5.50666;3
LIGH;36.328;21053.826;110.0;3
ACCE;36.332;21053.829;4.88417;2.34632;5.54497;3
MAGN;36.333;21053.831;-17.47593;9.86420;-1.64450;0
LIGH;36.341;21053.838;110.0;3
ACCE;36.342;21053.839;4.24253;1.78129;5.99508;3
LIGH;36.348;21053.846;110.0;3
ACCE;36.352;21053.849;3.21781;1.53229;7.08684;3
MAGN;36.353;21053.851;-17.47593;9.86420;-1.64450;0
LIGH;36.361;21053.859;110.0;3
ACCE;36.362;21053.859;2.08774;1.27372;8.82024;3
LIGH;36.368;21053.866;160.0;3
ACCE;36.372;21053.869;0.02873;0.12450;12.30620;3
MAGN;36.373;21053.871;-17.47593;9.86420;-1.64450;0
ACCE;36.382;21053.879;-0.61292;-0.25857;13.00530;3
LIGH;36.383;21053.880;160.0;3
LIGH;36.388;21053.886;160.0;3
ACCE;36.393;21053.889;-0.71826;-0.88107;13.33092;3
MAGN;36.394;21053.891;-5.00774;15.70474;-12.62548;0
LIGH;36.401;21053.899;160.0;3
ACCE;36.402;21053.899;-0.71826;-2.23140;13.85764;3
LIGH;36.408;21053.906;160.0;3
ACCE;36.412;21053.909;-1.36948;-2.35589;13.87679;3
MAGN;36.415;21053.911;-5.00774;15.70474;-12.62548;0
LIGH;36.421;21053.919;160.0;3
ACCE;36.423;21053.919;-2.24097;-2.28886;13.54160;3
LIGH;36.431;21053.929;130.0;3
ACCE;36.432;21053.929;-2.96881;-1.92494;12.67969;3
MAGN;36.435;21053.931;-5.00774;15.70474;-12.62548;0
LIGH;36.440;21053.938;130.0;3
ACCE;36.442;21053.939;-4.11803;-1.00556;11.82736;3
LIGH;36.448;21053.946;130.0;3
ACCE;36.452;21053.949;-4.23295;-0.78530;11.67413;3
MAGN;36.453;21053.951;7.32143;20.77771;-18.53173;0
ACCE;36.462;21053.959;-3.90734;-0.83318;11.45386;3
LIGH;36.463;21053.961;130.0;3
LIGH;36.471;21053.967;130.0;3
ACCE;36.474;21053.969;-3.00712;-0.64165;11.26232;3
[truncated: 4,496,626 more chars]
