# Supplementary material for: Off-Line Evaluation of Mobile-Centric Indoor Positioning Systems: The Experiences from the 2017 IPIN Competition
Source: Sensors (Basel). 2018 Feb 6;18(2):487. doi: 10.3390/s18020487 (PMC5855053; doi:10.3390/s18020487)
Supplement: Supplementary file 1 [file sensors-18-00487-s001.zip › 01-Training/CAR/logfile_CAR_R03-2017_S4.txt]

% LogFile created by the 'GetSensorData' App for Android.
% Date of creation: Mon Mar 27 17:32:40 CEST 2017
% Developed by LOPSI research group at CAR-CSIC, Spain (http://www.car.upm-csic.es/lopsi)
% Version 2.0 November 2016
% The 'GetSensorData' program stores information from Smartphone/Tablet internal sensors (Accelerometers, Gyroscopes, Magnetometers, Pressure, Ambient Light, Orientation, Sound level, GPS/GNSS positio, WiFi RSS, Cellular/GSM/3G signal strength,...) and also from external devices (e.g. RFCode RFID reader, XSens IMU or LPMS-B IMU)
%
% Phone used for this logfile:
% Manufacturer:            	samsung
% Model:                   	GT-I9505
% API Android version:     	21
% Android version Release: 	5.0.1
%
% LogFile Data format:
% Accelerometer data: 	'ACCE;AppTimestamp(s);SensorTimestamp(s);Acc_X(m/s^2);Acc_Y(m/s^2);Acc_Z(m/s^2);Accuracy(integer)'
% Gyroscope data:     	'GYRO;AppTimestamp(s);SensorTimestamp(s);Gyr_X(rad/s);Gyr_Y(rad/s);Gyr_Z(rad/s);Accuracy(integer)'
% Magnetometer data:  	'MAGN;AppTimestamp(s);SensorTimestamp(s);Mag_X(uT);;Mag_Y(uT);Mag_Z(uT);Accuracy(integer)'
% Pressure data:      	'PRES;AppTimestamp(s);SensorTimestamp(s);Pres(mbar);Accuracy(integer)'
% Light data:         	'LIGH;AppTimestamp(s);SensorTimestamp(s);Light(lux);Accuracy(integer)'
% Proximity data:     	'PROX;AppTimestamp(s);SensorTimestamp(s);prox(?);Accuracy(integer)'
% Humidity data:      	'HUMI;AppTimestamp(s);SensorTimestamp(s);humi(Percentage);Accuracy(integer)'
% Temperature data:   	'TEMP;AppTimestamp(s);SensorTimestamp(s);temp(Celsius);Accuracy(integer)'
% Orientation data:   	'AHRS;AppTimestamp(s);SensorTimestamp(s);PitchX(deg);RollY(deg);YawZ(deg);RotVecX();RotVecY();RotVecZ();Accuracy(int)'
% GNSS/GPS data:      	'GNSS;AppTimestamp(s);SensorTimeStamp(s);Latit(deg);Long(deg);Altitude(m);Bearing(deg);Accuracy(m);Speed(m/s);SatInView;SatInUse'
% WIFI data:          	'WIFI;AppTimestamp(s);SensorTimeStamp(s);Name_SSID;MAC_BSSID;RSS(dBm);'
% Bluetooth data:     	'BLUE;AppTimestamp(s);Name;MAC_Address;RSS(dBm);'
% BLE 4.0 data:       	'BLE4;AppTimestamp(s);MajorID;MinorID;RSS(dBm);'
% Sound data:         	'SOUN;AppTimestamp(s);RMS;Pressure(Pa);SPL(dB);'
% RFID Reader data:   	'RFID;AppTimestamp(s);ReaderNumber(int);TagID(int);RSS_A(dBm);RSS_B(dBm);'
% IMU XSens data:     	'IMUX;AppTimestamp(s);SensorTimestamp(s);Counter;Acc_X(m/s^2);Acc_Y(m/s^2);Acc_Z(m/s^2);Gyr_X(rad/s);Gyr_Y(rad/s);Gyr_Z(rad/s);Mag_X(uT);;Mag_Y(uT);Mag_Z(uT);Roll(deg);Pitch(deg);Yaw(deg);Quat(1);Quat(2);Quat(3);Quat(4);Pressure(mbar);Temp(Celsius)'
% IMU LPMS-B data:    	'IMUL;AppTimestamp(s);SensorTimestamp(s);Counter;Acc_X(m/s^2);Acc_Y(m/s^2);Acc_Z(m/s^2);Gyr_X(rad/s);Gyr_Y(rad/s);Gyr_Z(rad/s);Mag_X(uT);;Mag_Y(uT);Mag_Z(uT);Roll(deg);Pitch(deg);Yaw(deg);Quat(1);Quat(2);Quat(3);Quat(4);Pressure(mbar);Temp(Celsius)'
% POSI Reference:    		'POSI;Timestamp(s);Counter;Latitude(degrees); Longitude(degrees);floor ID(0,1,2..4);Building ID(0,1,2..3);'
% 
% Note that there are two timestamps: 
%  -'AppTimestamp' is set by the Android App as data is read. It is not representative of when data is actually captured by the sensor (but has a common time reference for all sensors)
%  -'SensorTimestamp' is set by the sensor itself (the delta_time=SensorTimestamp(k)-SensorTimestamp(k-1) between two consecutive samples is an accurate estimate of the sampling interval). This timestamp is better for integrating inertial data. 

GYRO;0.014;7579.847;-0.04490;-0.16127;-0.07636;3
ACCE;0.014;7579.854;1.33776;3.71401;8.34918;3
MAGN;0.015;7579.854;6.86600;7.97100;-39.52300;3
AHRS;0.015;7579.854;20.3786;-3.9650;25.1695;0.17997;0.00529;0.20835;3
GYRO;0.020;7579.854;-0.04490;-0.16127;-0.07636;3
LIGH;0.022;7579.857;46.0;3
ACCE;0.023;7579.862;1.14682;3.90674;7.93857;3
GYRO;0.023;7579.862;-0.04765;-0.05437;-0.09835;3
AHRS;0.024;7579.862;20.3884;-4.0759;25.1509;0.18025;0.00435;0.20801;3
LIGH;0.024;7579.864;46.0;3
GYRO;0.025;7579.867;-0.10721;0.04062;-0.11026;3
ACCE;0.027;7579.873;0.92536;3.67869;7.66324;3
MAGN;0.027;7579.873;6.86600;7.97100;-39.52300;3
AHRS;0.028;7579.873;20.4010;-4.0963;25.1609;0.18039;0.00422;0.20805;3
GYRO;0.028;7579.873;-0.10721;0.04062;-0.11026;3
LIGH;0.029;7579.876;47.0;3
GYRO;0.029;7579.878;-0.23396;0.30452;-0.06872;3
ACCE;0.030;7579.882;0.78051;3.38061;7.99005;3
GYRO;0.030;7579.882;-0.23396;0.30452;-0.06872;3
AHRS;0.030;7579.882;20.3525;-4.0468;25.1131;0.17990;0.00446;0.20776;3
LIGH;0.031;7579.884;47.0;3
GYRO;0.042;7579.887;-0.39645;0.60018;0.03115;3
ACCE;0.043;7579.893;0.11552;3.31238;9.03452;3
MAGN;0.043;7579.893;6.86600;7.97100;-39.52300;3
AHRS;0.044;7579.893;20.2319;-3.8421;24.7189;0.17854;0.00534;0.20485;3
GYRO;0.044;7579.893;-0.39645;0.60018;0.03115;3
LIGH;0.045;7579.896;47.0;3
GYRO;0.046;7579.898;-0.55100;0.90164;0.16218;3
ACCE;0.046;7579.902;-0.51116;3.17052;9.90361;3
GYRO;0.047;7579.902;-0.55100;0.90164;0.16218;3
AHRS;0.048;7579.902;19.9581;-3.3949;24.7314;0.17544;0.00860;0.20580;3
LIGH;0.048;7579.904;47.0;3
GYRO;0.083;7579.907;-0.63316;1.26022;0.29780;3
GYRO;0.083;7579.912;-0.63316;1.26022;0.29780;3
ACCE;0.084;7579.917;-0.95529;2.85209;10.17476;3
MAGN;0.084;7579.917;6.86600;7.97100;-39.21600;3
AHRS;0.085;7579.917;19.6285;-2.8618;23.4139;0.17185;0.01048;0.19571;3
GYRO;0.090;7579.917;-0.63316;1.26022;0.29780;3
LIGH;0.090;7579.920;51.0;3
PRES;0.090;7579.920;953.7900;3
ACCE;0.091;7579.922;-1.02651;2.54025;10.47044;3
GYRO;0.091;7579.922;-0.59437;1.69882;0.46273;3
AHRS;0.091;7579.922;19.0371;-1.8082;23.6644;0.16502;0.01867;0.19964;3
LIGH;0.092;7579.924;51.0;3
GYRO;0.092;7579.927;-0.46640;2.06717;0.65057;3
ACCE;0.093;7579.933;-0.83977;2.30382;10.02931;3
MAGN;0.093;7579.933;6.86600;7.97100;-39.21600;3
AHRS;0.093;7579.933;18.7926;-1.2639;21.1482;0.16248;0.01926;0.17926;3
GYRO;0.094;7579.933;-0.46640;2.06717;0.65057;3
LIGH;0.094;7579.936;51.0;3
GYRO;0.095;7579.938;-0.32101;2.12398;0.76877;3
ACCE;0.095;7579.942;-0.56324;2.12007;9.10635;3
GYRO;0.095;7579.942;-0.32101;2.12398;0.76877;3
AHRS;0.096;7579.942;18.4478;-0.0497;21.6008;0.15753;0.02962;0.18490;3
LIGH;0.096;7579.944;48.0;3
GYRO;0.097;7579.947;-0.25290;1.86100;0.77183;3
ACCE;0.098;7579.953;-0.22865;2.10271;9.28471;3
MAGN;0.098;7579.953;8.56900;7.97100;-39.21600;3
AHRS;0.098;7579.953;18.2394;0.9277;18.8255;0.15505;0.03381;0.16274;3
GYRO;0.099;7579.953;-0.25290;1.86100;0.77183;3
LIGH;0.099;7579.956;56.0;3
GYRO;0.109;7579.958;-0.12614;1.61604;0.65821;3
ACCE;0.110;7579.962;0.19632;2.43071;9.94312;3
GYRO;0.110;7579.962;-0.12614;1.61604;0.65821;3
AHRS;0.110;7579.962;18.0508;1.9198;19.3764;0.15183;0.04270;0.16877;3
LIGH;0.111;7579.964;56.0;3
GYRO;0.148;7579.967;-0.04062;0.93340;0.43219;3
MAGN;0.149;7579.975;9.86000;8.30000;-38.86500;3
GYRO;0.149;7579.975;-0.04062;0.93340;0.43219;3
AHRS;0.150;7579.975;17.9878;3.2104;19.5291;0.14931;0.05377;0.17176;3
ACCE;0.150;7579.975;0.44293;2.86167;10.01375;3
LIGH;0.150;7579.978;56.0;3
GYRO;0.151;7579.982;-0.04429;0.30452;0.14844;3
ACCE;0.151;7579.982;0.44053;3.03166;8.93157;3
AHRS;0.151;7579.982;17.9878;3.2104;19.5291;0.14931;0.05377;0.17176;3
GYRO;0.161;7579.987;-0.13225;0.07575;-0.12339;3
GYRO;0.162;7579.992;-0.13225;0.07575;-0.12339;3
MAGN;0.163;7579.995;10.48800;8.30000;-38.86500;3
AHRS;0.163;7579.995;17.9878;3.2104;19.5291;0.14931;0.05377;0.17176;3
GYRO;0.164;7579.995;-0.13225;0.07575;-0.12339;3
ACCE;0.165;7579.995;0.06524;3.08194;8.51318;3
AHRS;0.165;7580.002;17.9878;3.2104;19.5291;0.14931;0.05377;0.17176;3
ACCE;0.166;7580.002;-0.33579;3.32016;9.02315;3
GYRO;0.166;7580.002;-0.24496;0.09499;-0.31429;3
HUMI;0.167;7580.005;46.4;3
TEMP;0.167;7580.005;22.2;3
LIGH;0.167;7580.005;59.0;3
LIGH;0.168;7580.005;59.0;3
LIGH;0.168;7580.005;59.0;3
GYRO;0.168;7580.007;-0.32956;-0.00061;-0.38790;3
ACCE;0.169;7580.013;-0.71168;3.42311;9.57681;3
MAGN;0.171;7580.013;10.48800;8.30000;-38.86500;3
AHRS;0.171;7580.013;17.7953;3.3947;19.4538;0.14744;0.05496;0.17136;3
GYRO;0.172;7580.013;-0.32956;-0.00061;-0.38790;3
LIGH;0.173;7580.016;59.0;3
GYRO;0.173;7580.018;-0.37202;-0.16768;-0.34789;3
ACCE;0.173;7580.022;-1.16358;3.33093;9.92037;3
GYRO;0.174;7580.022;-0.37202;-0.16768;-0.34789;3
AHRS;0.174;7580.022;17.5815;3.5085;19.2301;0.14556;0.05534;0.16960;3
LIGH;0.175;7580.024;56.0;3
GYRO;0.178;7580.027;-0.37568;-0.19059;-0.23671;3
ACCE;0.179;7580.034;-1.39702;3.14538;9.73722;3
MAGN;0.179;7580.034;10.48800;8.68600;-38.52800;3
AHRS;0.180;7580.034;17.3834;3.5262;20.2534;0.14335;0.05650;0.17830;3
GYRO;0.181;7580.034;-0.37568;-0.19059;-0.23671;3
LIGH;0.181;7580.037;56.0;3
ACCE;0.185;7580.042;-1.16957;3.00053;9.34158;3
GYRO;0.187;7580.042;-0.34697;-0.14539;-0.16921;3
AHRS;0.188;7580.042;17.1193;3.4817;20.1217;0.14124;0.05557;0.17712;3
LIGH;0.188;7580.044;56.0;3
GYRO;0.197;7580.047;-0.28253;-0.02841;-0.04643;3
ACCE;0.198;7580.053;-0.89483;2.84311;9.22905;3
MAGN;0.198;7580.053;10.81300;8.68600;-38.52800;3
AHRS;0.199;7580.053;16.9583;3.4602;21.4256;0.13926;0.05674;0.18814;3
GYRO;0.199;7580.053;-0.28253;-0.02841;-0.04643;3
LIGH;0.199;7580.056;56.0;3
GYRO;0.206;7580.058;-0.20372;0.01436;-0.00611;3
ACCE;0.206;7580.062;-0.81702;2.74376;9.19613;3
GYRO;0.207;7580.062;-0.20372;0.01436;-0.00611;3
AHRS;0.209;7580.062;16.7775;3.4703;21.4308;0.13771;0.05655;0.18820;3
LIGH;0.210;7580.064;61.0;3
GYRO;0.218;7580.067;-0.14997;0.00458;-0.05620;3
ACCE;0.218;7580.073;-0.86131;2.79284;9.32422;3
MAGN;0.219;7580.073;10.45900;8.68600;-38.52800;3
AHRS;0.219;7580.073;16.6718;3.4995;21.8220;0.13657;0.05709;0.19154;3
GYRO;0.220;7580.073;-0.14997;0.00458;-0.05620;3
LIGH;0.221;7580.076;61.0;3
ACCE;0.226;7580.082;-0.87388;3.01191;9.44513;3
GYRO;0.226;7580.082;-0.12065;0.04398;-0.09835;3
AHRS;0.227;7580.082;16.5846;3.5360;21.8156;0.13577;0.05726;0.19153;3
LIGH;0.228;7580.084;61.0;3
GYRO;0.242;7580.087;-0.08919;0.10751;-0.07727;3
GYRO;0.243;7580.092;-0.08919;0.10751;-0.07727;3
ACCE;0.243;7580.097;-0.91937;3.16214;9.37150;3
MAGN;0.244;7580.097;11.06200;9.11500;-38.52800;3
AHRS;0.245;7580.097;16.5377;3.5978;22.2598;0.13505;0.05823;0.19536;3
GYRO;0.246;7580.097;-0.08919;0.10751;-0.07727;3
PRES;0.246;7580.100;953.8300;3
LIGH;0.246;7580.100;64.0;3
ACCE;0.247;7580.102;-0.94212;3.10049;9.15603;3
GYRO;0.248;7580.102;-0.08919;0.12492;-0.00367;3
AHRS;0.248;7580.102;16.4791;3.7339;22.2313;0.13433;0.05925;0.19528;3
LIGH;0.249;7580.104;64.0;3
GYRO;0.267;7580.107;-0.14233;0.04765;0.10599;3
ACCE;0.269;7580.113;-0.81403;2.82516;8.71250;3
MAGN;0.270;7580.113;11.06200;9.11500;-38.52800;3
AHRS;0.271;7580.113;16.4619;3.7896;22.3350;0.13404;0.05982;0.19622;3
GYRO;0.272;7580.113;-0.14233;0.04765;0.10599;3
LIGH;0.273;7580.116;64.0;3
GYRO;0.274;7580.118;-0.19487;-0.10873;0.15149;3
ACCE;0.275;7580.122;-0.71587;2.46304;8.26778;3
GYRO;0.275;7580.122;-0.19487;-0.10873;0.15149;3
AHRS;0.276;7580.122;16.3771;3.8156;22.4382;0.13322;0.06002;0.19712;3
LIGH;0.277;7580.124;64.0;3
GYRO;0.277;7580.127;-0.35613;-0.19548;0.18906;3
ACCE;0.278;7580.133;-0.58000;2.30442;8.16183;3
MAGN;0.279;7580.133;11.06200;9.42800;-38.52800;3
AHRS;0.279;7580.133;16.2787;3.7446;22.6897;0.13238;0.05955;0.19916;3
GYRO;0.280;7580.133;-0.35613;-0.19548;0.18906;3
LIGH;0.281;7580.136;67.0;3
GYRO;0.286;7580.138;-0.55894;-0.35400;0.16890;3
ACCE;0.287;7580.142;-0.54588;2.45286;8.39527;3
GYRO;0.289;7580.142;-0.55894;-0.35400;0.16890;3
AHRS;0.290;7580.142;16.0637;3.5930;22.8561;0.13074;0.05810;0.20039;3
LIGH;0.291;7580.144;67.0;3
GYRO;0.299;7580.147;-0.73029;-0.44807;0.14508;3
ACCE;0.300;7580.154;-0.54947;2.84371;8.85615;3
MAGN;0.300;7580.154;10.76200;9.42800;-38.19200;3
AHRS;0.301;7580.154;15.7968;3.3900;23.5498;0.12849;0.05671;0.20602;3
GYRO;0.302;7580.154;-0.73029;-0.44807;0.14508;3
LIGH;0.302;7580.157;67.0;3
ACCE;0.306;7580.162;-0.46986;3.24893;10.01674;3
GYRO;0.307;7580.162;-0.81551;-0.44502;0.16768;3
AHRS;0.308;7580.162;15.3202;3.0489;23.7170;0.12499;0.05319;0.20706;3
LIGH;0.309;7580.165;67.0;3
GYRO;0.340;7580.167;-0.80817;-0.35919;0.24618;3
ACCE;0.340;7580.174;-0.37050;3.28724;10.56501;3
MAGN;0.341;7580.174;11.31700;9.79100;-38.19200;3
AHRS;0.341;7580.174;14.9832;2.8221;25.3228;0.12182;0.05239;0.22038;3
GYRO;0.342;7580.174;-0.80817;-0.35919;0.24618;3
LIGH;0.342;7580.177;75.0;3
ACCE;0.342;7580.182;-0.58239;3.12922;10.65480;3
GYRO;0.343;7580.182;-0.73059;-0.23763;0.34880;3
AHRS;0.343;7580.182;14.4931;2.5606;25.5387;0.11809;0.04949;0.22196;3
LIGH;0.344;7580.185;75.0;3
GYRO;0.344;7580.187;-0.61117;-0.06994;0.43249;3
ACCE;0.344;7580.193;-0.81163;2.59292;10.44650;3
MAGN;0.345;7580.193;10.95100;10.28200;-38.19200;3
AHRS;0.345;7580.193;14.1298;2.4211;26.3460;0.11495;0.04844;0.22864;3
GYRO;0.346;7580.193;-0.61117;-0.06994;0.43249;3
LIGH;0.346;7580.196;75.0;3
GYRO;0.346;7580.198;-0.54062;0.12859;0.49877;3
ACCE;0.347;7580.202;-0.94032;1.91716;9.88566;3
GYRO;0.347;7580.202;-0.54062;0.12859;0.49877;3
AHRS;0.348;7580.202;13.7306;2.3444;26.6635;0.11161;0.04732;0.23127;3
LIGH;0.350;7580.205;75.0;3
GNSS;0.354;1490628680.000;40.313297;-3.483557;598.000;0.000;5.0;0.0;19;8
SOUN;0.357;3958.94;0.12082;75.62
GYRO;0.359;7580.207;-0.39340;0.19761;0.52168;3
ACCE;0.360;7580.215;-0.93733;1.49997;9.61392;3
MAGN;0.361;7580.215;10.95100;10.82400;-37.81100;3
AHRS;0.361;7580.215;13.4239;2.3821;26.5871;0.10897;0.04696;0.23068;3
GYRO;0.362;7580.215;-0.39340;0.19761;0.52168;3
LIGH;0.363;7580.217;78.0;3
GNSS;0.363;1490628680.000;40.313297;-3.483557;598.000;0.000;5.0;0.0;19;8
ACCE;0.366;7580.222;-0.74101;1.47004;9.85154;3
GYRO;0.368;7580.222;-0.26695;0.24648;0.53145;3
AHRS;0.368;7580.222;13.1179;2.4615;27.0063;0.10606;0.04741;0.23430;3
LIGH;0.371;7580.224;78.0;3
GYRO;0.378;7580.227;-0.17501;0.20678;0.51679;3
ACCE;0.378;7580.233;-0.42078;1.77710;10.09276;3
MAGN;0.379;7580.233;11.43600;10.82400;-37.81100;3
AHRS;0.379;7580.233;12.9842;2.5201;26.7882;0.10490;0.04744;0.23253;3
GYRO;0.380;7580.233;-0.17501;0.20678;0.51679;3
LIGH;0.381;7580.236;78.0;3
GYRO;0.386;7580.238;-0.12217;0.07391;0.52229;3
ACCE;0.387;7580.242;-0.15862;2.15777;9.85453;3
GYRO;0.388;7580.242;-0.12217;0.07391;0.52229;3
AHRS;0.388;7580.242;12.8832;2.5710;27.1569;0.10379;0.04800;0.23568;3
LIGH;0.389;7580.245;78.0;3
GYRO;0.398;7580.247;-0.10599;-0.10049;0.52962;3
ACCE;0.399;7580.253;0.02813;2.31040;9.43076;3
MAGN;0.399;7580.253;11.43600;11.22800;-37.81100;3
AHRS;0.400;7580.253;12.8397;2.5338;26.7985;0.10365;0.04728;0.23263;3
GYRO;0.401;7580.253;-0.10599;-0.10049;0.52962;3
LIGH;0.401;7580.256;79.0;3
GYRO;0.406;7580.258;-0.11668;-0.23915;0.50213;3
ACCE;0.407;7580.262;0.08918;2.15478;9.06624;3
GYRO;0.407;7580.262;-0.11668;-0.23915;0.50213;3
AHRS;0.408;7580.262;12.7913;2.3824;27.1750;0.10340;0.04625;0.23567;3
LIGH;0.409;7580.265;79.0;3
GYRO;0.421;7580.267;-0.14997;-0.39309;0.44563;3
GYRO;0.422;7580.272;-0.14997;-0.39309;0.44563;3
ACCE;0.423;7580.277;0.11911;1.98419;8.89207;3
MAGN;0.423;7580.277;11.43600;11.22800;-37.81100;3
AHRS;0.424;7580.277;12.7398;2.1867;27.3933;0.10328;0.04469;0.23733;3
GYRO;0.425;7580.277;-0.14997;-0.39309;0.44563;3
PRES;0.425;7580.280;953.8700;3
LIGH;0.426;7580.280;79.0;3
ACCE;0.426;7580.282;0.19992;1.88124;8.78911;3
GYRO;0.427;7580.282;-0.21166;-0.59284;0.38912;3
AHRS;0.428;7580.282;12.6250;1.7735;27.8106;0.10302;0.04135;0.24048;3
LIGH;0.428;7580.284;84.0;3
GYRO;0.437;7580.287;-0.25351;-0.77122;0.36835;3
ACCE;0.439;7580.293;0.43993;2.00993;8.94593;3
MAGN;0.439;7580.293;11.43600;11.22800;-37.81100;3
AHRS;0.440;7580.293;12.5616;1.5297;28.5515;0.10274;0.03983;0.24650;3
GYRO;0.441;7580.293;-0.25351;-0.77122;0.36835;3
LIGH;0.441;7580.296;84.0;3
GYRO;0.446;7580.298;-0.34331;-0.82803;0.33964;3
ACCE;0.446;7580.302;0.61351;2.42473;9.42777;3
GYRO;0.447;7580.302;-0.34331;-0.82803;0.33964;3
AHRS;0.448;7580.302;12.4213;0.9581;28.8293;0.10271;0.03498;0.24834;3
LIGH;0.448;7580.305;84.0;3
GYRO;0.457;7580.307;-0.41508;-0.86346;0.31612;3
ACCE;0.458;7580.313;0.62130;2.67971;9.74859;3
MAGN;0.459;7580.313;11.43600;11.63600;-37.49000;3
AHRS;0.460;7580.313;12.2731;0.4628;30.2971;0.10213;0.03181;0.26024;3
GYRO;0.461;7580.313;-0.41508;-0.86346;0.31612;3
LIGH;0.461;7580.316;84.0;3
GYRO;0.466;7580.318;-0.43891;-0.81856;0.25931;3
ACCE;0.466;7580.322;0.62848;2.57018;9.84316;3
GYRO;0.467;7580.322;-0.43891;-0.81856;0.25931;3
AHRS;0.468;7580.322;12.0349;-0.1445;30.5342;0.10146;0.02639;0.26174;3
LIGH;0.471;7580.325;87.0;3
GYRO;0.478;7580.327;-0.40561;-0.70372;0.16799;3
ACCE;0.479;7580.335;0.54109;2.42353;9.84496;3
MAGN;0.480;7580.335;11.43600;11.63600;-37.49000;3
AHRS;0.480;7580.335;11.8239;-0.6100;32.1670;0.10043;0.02345;0.27503;3
GYRO;0.481;7580.335;-0.40561;-0.70372;0.16799;3
LIGH;0.482;7580.337;87.0;3
ACCE;0.486;7580.342;0.62668;2.24576;9.75757;3
GYRO;0.487;7580.342;-0.35949;-0.53695;0.07117;3
AHRS;0.487;7580.342;11.5526;-1.1294;32.3145;0.09939;0.01859;0.27590;3
LIGH;0.488;7580.345;87.0;3
GYRO;0.498;7580.347;-0.33078;-0.38026;-0.02566;3
ACCE;0.498;7580.353;0.92177;2.03088;9.68874;3
MAGN;0.499;7580.353;11.43600;12.09800;-37.49000;3
AHRS;0.499;7580.353;11.3902;-1.4076;33.4188;0.09855;0.01682;0.28491;3
GYRO;0.500;7580.353;-0.33078;-0.38026;-0.02566;3
LIGH;0.501;7580.356;87.0;3
GYRO;0.506;7580.358;-0.32773;-0.29169;-0.13408;3
ACCE;0.507;7580.363;1.11630;1.72981;9.82700;3
GYRO;0.507;7580.363;-0.32773;-0.29169;-0.13408;3
AHRS;0.508;7580.363;11.1695;-1.6747;33.4298;0.09738;0.01406;0.28485;3
LIGH;0.509;7580.365;92.0;3
GYRO;0.518;7580.368;-0.34086;-0.26542;-0.29322;3
ACCE;0.521;7580.374;1.02173;1.49937;9.75577;3
MAGN;0.522;7580.374;11.43600;12.09800;-37.49000;3
AHRS;0.523;7580.374;10.9799;-1.8389;34.1829;0.09613;0.01285;0.29104;3
GYRO;0.524;7580.374;-0.34086;-0.26542;-0.29322;3
LIGH;0.525;7580.376;92.0;3
GYRO;0.526;7580.379;-0.39156;-0.26512;-0.39218;3
ACCE;0.527;7580.383;0.73023;1.31083;9.45111;3
GYRO;0.527;7580.383;-0.39156;-0.26512;-0.39218;3
AHRS;0.528;7580.383;10.7462;-1.9780;34.0174;0.09456;0.01095;0.28964;3
LIGH;0.529;7580.385;92.0;3
GYRO;0.539;7580.388;-0.45204;-0.27917;-0.59743;3
ACCE;0.539;7580.395;0.42258;1.11809;9.53132;3
MAGN;0.540;7580.395;11.43600;12.42500;-37.49000;3
AHRS;0.541;7580.395;10.5176;-2.0704;34.6243;0.09284;0.01009;0.29470;3
GYRO;0.542;7580.395;-0.45204;-0.27917;-0.59743;3
LIGH;0.542;7580.397;96.0;3
ACCE;0.546;7580.403;0.25319;1.00497;9.82461;3
GYRO;0.546;7580.403;-0.50793;-0.38607;-0.77855;3
AHRS;0.547;7580.403;10.1771;-2.1684;34.2176;0.09030;0.00808;0.29137;3
LIGH;0.548;7580.405;96.0;3
GYRO;0.558;7580.408;-0.54153;-0.61881;-0.90316;3
ACCE;0.559;7580.414;0.34776;1.11690;9.78391;3
MAGN;0.560;7580.414;11.43600;12.82000;-37.49000;3
AHRS;0.560;7580.414;9.9330;-2.2672;35.0388;0.08847;0.00726;0.29821;3
GYRO;0.561;7580.414;-0.54153;-0.61881;-0.90316;3
LIGH;0.562;7580.417;96.0;3
GYRO;0.566;7580.419;-0.53267;-0.84116;-0.94012;3
ACCE;0.567;7580.423;0.59436;1.36529;9.64923;3
GYRO;0.568;7580.423;-0.53267;-0.84116;-0.94012;3
AHRS;0.571;7580.423;9.5996;-2.5537;34.4740;0.08648;0.00358;0.29343;3
LIGH;0.572;7580.425;96.0;3
GYRO;0.578;7580.428;-0.48228;-0.87079;-0.90805;3
ACCE;0.579;7580.434;0.91040;1.59514;9.62828;3
MAGN;0.579;7580.434;11.43600;13.27800;-37.49000;3
AHRS;0.580;7580.434;9.3450;-2.9178;35.9966;0.08529;0.00103;0.30589;3
GYRO;0.581;7580.434;-0.48228;-0.87079;-0.90805;3
LIGH;0.582;7580.437;103.0;3
GYRO;0.587;7580.439;-0.39828;-0.70433;-0.84513;3
ACCE;0.588;7580.443;0.89603;1.71485;9.85633;3
GYRO;0.589;7580.443;-0.39828;-0.70433;-0.84513;3
AHRS;0.590;7580.443;9.0762;-3.3762;35.4279;0.08427;-0.00391;0.30096;3
LIGH;0.592;7580.445;103.0;3
GYRO;0.603;7580.448;-0.28558;-0.40561;-0.76633;3
GYRO;0.605;7580.453;-0.28558;-0.40561;-0.76633;3
ACCE;0.607;7580.458;0.61531;1.60471;9.94791;3
MAGN;0.608;7580.458;11.43600;13.27800;-37.49000;3
AHRS;0.611;7580.458;8.8975;-3.6578;37.0687;0.08362;-0.00552;0.31441;3
GYRO;0.613;7580.458;-0.28558;-0.40561;-0.76633;3
PRES;0.614;7580.462;953.7800;3
LIGH;0.615;7580.462;103.0;3
ACCE;0.617;7580.463;0.22266;1.27671;10.10533;3
GYRO;0.619;7580.463;-0.21808;-0.01527;-0.72113;3
AHRS;0.620;7580.463;8.6684;-3.8721;36.3920;0.08227;-0.00842;0.30877;3
LIGH;0.622;7580.465;103.0;3
GYRO;0.623;7580.468;-0.06445;0.19761;-0.60262;3
GYRO;0.624;7580.474;-0.06445;0.19761;-0.60262;3
AHRS;0.626;7580.474;8.5889;-3.7116;36.8016;0.08121;-0.00702;0.31231;3
MAGN;0.631;7580.474;11.08700;13.66500;-37.49000;3
ACCE;0.632;7580.474;-0.12330;1.02352;10.18434;3
LIGH;0.633;7580.477;106.0;3
ACCE;0.634;7580.483;-0.15802;1.00856;10.68293;3
GYRO;0.635;7580.483;0.10568;0.60231;-0.44196;3
AHRS;0.637;7580.483;8.5465;-3.5585;36.6013;0.08043;-0.00601;0.31078;3
LIGH;0.640;7580.485;106.0;3
GYRO;0.641;7580.488;0.29535;0.89706;-0.26848;3
ACCE;0.642;7580.494;-0.18794;1.13904;11.49337;3
MAGN;0.644;7580.494;11.08700;13.66500;-37.49000;3
AHRS;0.645;7580.494;8.5761;-3.1646;35.6464;0.07958;-0.00334;0.30314;3
GYRO;0.651;7580.494;0.29535;0.89706;-0.26848;3
LIGH;0.651;7580.497;106.0;3
GYRO;0.652;7580.499;0.53359;1.05130;-0.13286;3
ACCE;0.652;7580.503;-0.26217;1.23601;11.09892;3
GYRO;0.653;7580.503;0.53359;1.05130;-0.13286;3
AHRS;0.653;7580.503;8.7420;-2.5182;35.5096;0.07925;0.00237;0.30239;3
LIGH;0.654;7580.505;106.0;3
GYRO;0.659;7580.508;0.83566;1.15118;-0.04795;3
ACCE;0.659;7580.515;-0.32262;1.22463;9.92337;3
MAGN;0.660;7580.515;11.08700;13.66500;-37.49000;3
AHRS;0.660;7580.515;9.0005;-1.9229;33.2649;0.07996;0.00643;0.28405;3
GYRO;0.661;7580.515;0.83566;1.15118;-0.04795;3
LIGH;0.661;7580.517;98.0;3
ACCE;0.666;7580.523;-0.31723;1.12587;9.18116;3
GYRO;0.666;7580.523;1.14537;1.19516;-0.02077;3
AHRS;0.667;7580.523;9.5564;-1.0878;33.2749;0.08252;0.01478;0.28455;3
LIGH;0.667;7580.525;98.0;3
GYRO;0.678;7580.528;1.39186;0.99632;-0.06292;3
ACCE;0.678;7580.534;-0.25259;1.08457;9.18595;3
MAGN;0.679;7580.534;11.08700;13.66500;-37.49000;3
AHRS;0.679;7580.534;10.0508;-0.5194;30.2135;0.08575;0.01847;0.25923;3
GYRO;0.680;7580.534;1.39186;0.99632;-0.06292;3
LIGH;0.680;7580.536;98.0;3
GYRO;0.686;7580.539;1.54182;0.51374;-0.11759;3
ACCE;0.686;7580.543;-0.13707;1.25097;9.22546;3
GYRO;0.687;7580.543;1.54182;0.51374;-0.11759;3
AHRS;0.687;7580.543;10.9033;0.1338;30.2023;0.09142;0.02587;0.25945;3
LIGH;0.688;7580.545;161.0;3
GYRO;0.698;7580.548;1.56687;-0.00183;-0.12889;3
ACCE;0.699;7580.554;0.00419;1.77470;8.69394;3
MAGN;0.699;7580.554;11.08700;13.66500;-37.49000;3
AHRS;0.700;7580.554;11.6956;0.4182;27.5405;0.09809;0.02778;0.23715;3
GYRO;0.701;7580.554;1.56687;-0.00183;-0.12889;3
LIGH;0.701;7580.556;85.0;3
GYRO;0.706;7580.559;1.49601;-0.18204;-0.12401;3
ACCE;0.707;7580.563;0.14664;2.48099;8.22528;3
GYRO;0.707;7580.563;1.49601;-0.18204;-0.12401;3
AHRS;0.708;7580.563;12.7059;0.4382;27.4784;0.10658;0.02997;0.23645;3
LIGH;0.709;7580.565;85.0;3
GYRO;0.719;7580.568;1.28709;-0.36713;-0.11606;3
ACCE;0.720;7580.575;0.15502;2.93589;7.76739;3
MAGN;0.720;7580.575;10.72900;13.66500;-37.49000;3
AHRS;0.721;7580.575;13.5218;0.3605;26.1507;0.11397;0.02968;0.22502;3
GYRO;0.722;7580.575;1.28709;-0.36713;-0.11606;3
LIGH;0.722;7580.578;85.0;3
ACCE;0.726;7580.583;0.04669;3.07834;7.34002;3
GYRO;0.727;7580.583;0.98777;-0.41630;-0.12095;3
AHRS;0.727;7580.583;14.4615;0.1352;26.0950;0.12235;0.02956;0.22411;3
LIGH;0.728;7580.585;72.0;3
GYRO;0.738;7580.588;0.63163;-0.38301;-0.12217;3
ACCE;0.738;7580.594;-0.17897;2.99874;7.44178;3
MAGN;0.739;7580.594;10.72900;13.66500;-37.83800;3
AHRS;0.740;7580.594;14.9475;-0.0236;25.6245;0.12688;0.02864;0.21985;3
GYRO;0.740;7580.594;0.63163;-0.38301;-0.12217;3
LIGH;0.741;7580.596;72.0;3
GYRO;0.746;7580.599;0.26053;-0.30971;-0.08369;3
ACCE;0.747;7580.603;-0.37350;2.81857;8.00501;3
GYRO;0.747;7580.603;0.26053;-0.30971;-0.08369;3
AHRS;0.748;7580.603;15.3695;-0.2159;25.5709;0.13082;0.02777;0.21907;3
LIGH;0.749;7580.605;72.0;3
GYRO;0.758;7580.608;-0.04826;-0.20036;0.00977;3
ACCE;0.759;7580.614;-0.21727;2.44089;9.65701;3
MAGN;0.759;7580.614;10.72900;12.83100;-37.83800;3
AHRS;0.760;7580.614;15.4912;-0.3414;25.8323;0.13202;0.02725;0.22109;3
GYRO;0.761;7580.614;-0.04826;-0.20036;0.00977;3
LIGH;0.761;7580.617;72.0;3
ACCE;0.766;7580.623;-0.05387;2.23499;10.32918;3
GYRO;0.767;7580.623;-0.22816;-0.04184;0.13470;3
AHRS;0.767;7580.623;15.4265;-0.4543;25.8645;0.13169;0.02621;0.22125;3
LIGH;0.769;7580.625;72.0;3
BLE4;0.770;2016;20;-71
BLE4;0.771;2016;18;-76
BLE4;0.771;2016;19;-82
BLE4;0.771;2016;9;-93
BLE4;0.772;2016;10;-97
GYRO;0.782;7580.628;-0.26053;0.12004;0.19639;3
GYRO;0.784;7580.633;-0.26053;0.12004;0.19639;3
AHRS;0.785;7580.637;15.1921;-0.4763;26.3322;0.12965;0.02610;0.22524;3
MAGN;0.787;7580.637;10.72900;12.52200;-37.83800;3
ACCE;0.788;7580.637;0.33339;2.04166;10.34475;3
GYRO;0.790;7580.637;-0.26053;0.12004;0.19639;3
PRES;0.790;7580.640;953.7900;3
LIGH;0.791;7580.640;72.0;3
ACCE;0.792;7580.643;0.50578;1.74956;9.89883;3
GYRO;0.793;7580.643;-0.20800;0.19334;0.28894;3
AHRS;0.794;7580.643;15.0037;-0.4546;26.4667;0.12799;0.02606;0.22645;3
LIGH;0.795;7580.645;72.0;3
GYRO;0.798;7580.648;-0.02902;0.32070;0.32345;3
ACCE;0.799;7580.654;0.43036;1.47363;9.43794;3
MAGN;0.800;7580.654;10.38000;12.52200;-37.83800;3
AHRS;0.801;7580.654;14.8885;-0.4321;26.3353;0.12701;0.02587;0.22540;3
GYRO;0.802;7580.654;-0.02902;0.32070;0.32345;3
LIGH;0.803;7580.657;72.0;3
GYRO;0.806;7580.659;0.19487;0.39218;0.30268;3
ACCE;0.807;7580.663;0.38307;1.46226;9.20391;3
GYRO;0.808;7580.663;0.19487;0.39218;0.30268;3
AHRS;0.809;7580.663;14.8217;-0.2892;26.5779;0.12610;0.02721;0.22762;3
LIGH;0.810;7580.665;70.0;3
GYRO;0.818;7580.668;0.36560;0.30452;0.24526;3
ACCE;0.819;7580.674;0.50877;1.94649;8.93277;3
MAGN;0.820;7580.674;10.38000;12.05500;-38.28200;3
AHRS;0.820;7580.674;14.9007;-0.1436;25.9401;0.12664;0.02789;0.22239;3
GYRO;0.822;7580.674;0.36560;0.30452;0.24526;3
LIGH;0.822;7580.677;70.0;3
GYRO;0.827;7580.679;0.44746;0.05803;0.17349;3
ACCE;0.827;7580.683;0.16460;2.59831;8.62930;3
GYRO;0.830;7580.683;0.44746;0.05803;0.17349;3
AHRS;0.831;7580.683;15.1401;0.0084;26.1288;0.12831;0.02985;0.22409;3
LIGH;0.832;7580.685;70.0;3
GYRO;0.839;7580.688;0.43707;-0.18082;0.10171;3
ACCE;0.840;7580.695;-0.45011;3.09570;8.65324;3
MAGN;0.841;7580.695;10.38000;11.44200;-38.28200;3
AHRS;0.842;7580.695;15.4015;0.0438;25.5643;0.13059;0.03002;0.21930;3
GYRO;0.843;7580.695;0.43707;-0.18082;0.10171;3
LIGH;0.844;7580.698;64.0;3
ACCE;0.846;7580.703;-0.22446;2.95026;8.59399;3
GYRO;0.847;7580.703;0.34483;-0.31124;0.10660;3
AHRS;0.848;7580.703;15.7339;-0.0826;25.6694;0.13361;0.02971;0.21995;3
LIGH;0.850;7580.705;64.0;3
GYRO;0.858;7580.708;0.25595;-0.35919;0.22694;3
ACCE;0.859;7580.714;0.11492;2.61806;8.69993;3
MAGN;0.860;7580.714;10.38000;11.07300;-38.28200;3
AHRS;0.861;7580.714;15.8888;-0.2287;25.9156;0.13514;0.02907;0.22181;3
GYRO;0.862;7580.714;0.25595;-0.35919;0.22694;3
LIGH;0.863;7580.717;64.0;3
GYRO;0.867;7580.719;0.23671;-0.37935;0.28375;3
ACCE;0.868;7580.723;0.26157;2.91973;8.94773;3
GYRO;0.869;7580.723;0.23671;-0.37935;0.28375;3
AHRS;0.869;7580.723;16.0631;-0.4966;26.0949;0.13708;0.02736;0.22295;3
LIGH;0.871;7580.725;64.0;3
SOUN;0.874;804.01;0.02454;61.78
GYRO;0.878;7580.728;0.19028;-0.38240;0.33323;3
ACCE;0.879;7580.734;0.10774;3.39139;8.85256;3
MAGN;0.880;7580.734;10.05700;10.69400;-38.59500;3
AHRS;0.881;7580.734;16.2198;-0.7268;26.5001;0.13875;0.02622;0.22603;3
GYRO;0.882;7580.734;0.19028;-0.38240;0.33323;3
LIGH;0.883;7580.737;67.0;3
GYRO;0.887;7580.739;0.05742;-0.27794;0.31796;3
ACCE;0.888;7580.743;0.29149;3.61644;8.48924;3
GYRO;0.888;7580.743;0.05742;-0.27794;0.31796;3
AHRS;0.889;7580.743;16.3852;-1.0275;26.7506;0.14068;0.02433;0.22772;3
LIGH;0.891;7580.745;67.0;3
GYRO;0.899;7580.748;-0.11790;0.08247;0.29444;3
ACCE;0.900;7580.755;0.59077;3.48775;8.65683;3
MAGN;0.901;7580.755;10.05700;10.69400;-38.59500;3
AHRS;0.902;7580.755;16.4523;-1.2319;27.1394;0.14157;0.02323;0.23071;3
GYRO;0.903;7580.755;-0.11790;0.08247;0.29444;3
LIGH;0.905;7580.758;67.0;3
ACCE;0.907;7580.763;0.61830;3.00472;8.75919;3
GYRO;0.908;7580.763;-0.26023;0.52351;0.30268;3
AHRS;0.909;7580.763;16.3830;-1.2457;27.3852;0.14097;0.02327;0.23278;3
LIGH;0.910;7580.765;67.0;3
GYRO;0.918;7580.768;-0.35858;0.81459;0.30177;3
ACCE;0.919;7580.774;0.49201;2.44268;8.79989;3
MAGN;0.920;7580.774;10.05700;10.69400;-38.59500;3
AHRS;0.921;7580.774;16.2552;-1.0578;27.0443;0.13959;0.02417;0.23019;3
GYRO;0.922;7580.774;-0.35858;0.81459;0.30177;3
LIGH;0.923;7580.777;71.0;3
GYRO;0.927;7580.779;-0.46029;1.01862;0.31307;3
ACCE;0.928;7580.783;0.45789;1.96504;9.08480;3
GYRO;0.929;7580.783;-0.46029;1.01862;0.31307;3
AHRS;0.929;7580.783;15.9946;-0.6071;27.2701;0.13644;0.02770;0.23272;3
LIGH;0.931;7580.785;71.0;3
GYRO;0.938;7580.788;-0.58460;1.20218;0.33506;3
ACCE;0.939;7580.794;0.25917;1.65798;9.62948;3
MAGN;0.940;7580.794;10.05700;10.69400;-38.59500;3
AHRS;0.941;7580.794;15.7038;-0.1326;26.0273;0.13336;0.02965;0.22292;3
GYRO;0.942;7580.794;-0.58460;1.20218;0.33506;3
LIGH;0.943;7580.797;71.0;3
GYRO;0.947;7580.799;-0.64202;1.29076;0.32498;3
ACCE;0.948;7580.803;-0.01915;1.61668;9.83059;3
GYRO;0.949;7580.803;-0.64202;1.29076;0.32498;3
AHRS;0.951;7580.803;15.2812;0.5718;26.2766;0.12835;0.03504;0.22593;3
LIGH;0.954;7580.805;71.0;3
GYRO;0.963;7580.808;-0.72815;1.27946;0.23305;3
GYRO;0.964;7580.813;-0.72815;1.27946;0.23305;3
ACCE;0.965;7580.817;-0.36571;1.81241;9.83358;3
MAGN;0.968;7580.817;10.05700;11.31200;-38.59500;3
AHRS;0.969;7580.817;14.9103;1.2090;24.2512;0.12465;0.03748;0.20961;3
GYRO;0.971;7580.817;-0.72815;1.27946;0.23305;3
PRES;0.972;7580.821;953.7700;3
LIGH;0.973;7580.821;77.0;3
ACCE;0.974;7580.823;-0.71766;2.14880;10.19391;3
GYRO;0.975;7580.823;-0.76267;1.14323;0.07147;3
AHRS;0.977;7580.823;14.2928;2.2363;24.5011;0.11744;0.04531;0.21287;3
LIGH;0.980;7580.825;77.0;3
GYRO;0.981;7580.828;-0.72632;0.85032;-0.08827;3
ACCE;0.982;7580.834;-1.03609;2.42952;10.73919;3
MAGN;0.983;7580.834;10.51900;11.31200;-38.59500;3
AHRS;0.985;7580.834;14.0378;2.6267;22.6731;0.11531;0.04632;0.19779;3
GYRO;0.988;7580.834;-0.72632;0.85032;-0.08827;3
LIGH;0.989;7580.837;77.0;3
GYRO;0.990;7580.839;-0.61331;0.41264;-0.18631;3
ACCE;0.991;7580.843;-1.13365;2.62764;11.18332;3
GYRO;0.992;7580.843;-0.61331;0.41264;-0.18631;3
AHRS;0.994;7580.843;13.5668;3.2188;22.6638;0.11029;0.05054;0.19829;3
LIGH;0.996;7580.845;77.0;3
GYRO;0.999;7580.848;-0.44043;-0.04551;-0.20556;3
ACCE;1.000;7580.854;-1.16179;2.75453;11.17913;3
MAGN;1.001;7580.854;10.84700;11.76700;-38.59500;3
AHRS;1.002;7580.854;13.2515;3.4881;21.9497;0.10747;0.05164;0.19247;3
GYRO;1.002;7580.854;-0.44043;-0.04551;-0.20556;3
LIGH;1.003;7580.857;82.0;3
ACCE;1.006;7580.863;-1.04686;2.71682;10.22384;3
GYRO;1.008;7580.863;-0.24465;-0.35613;-0.15241;3
AHRS;1.009;7580.863;12.9843;3.5199;21.8597;0.10518;0.05139;0.19171;3
LIGH;1.010;7580.865;82.0;3
GYRO;1.024;7580.868;-0.10232;-0.43860;-0.04032;3
ACCE;1.025;7580.875;-0.74520;2.56299;9.17039;3
MAGN;1.025;7580.875;10.84700;11.76700;-38.59500;3
AHRS;1.026;7580.875;12.8755;3.3724;22.5601;0.10419;0.05060;0.19752;3
GYRO;1.027;7580.875;-0.10232;-0.43860;-0.04032;3
LIGH;1.027;7580.878;82.0;3
ACCE;1.028;7580.883;-0.11013;2.46363;8.33003;3
GYRO;1.028;7580.883;-0.08766;-0.31276;0.11454;3
AHRS;1.028;7580.883;12.8262;3.0681;22.5679;0.10429;0.04794;0.19731;3
LIGH;1.029;7580.885;87.0;3
GYRO;1.038;7580.888;-0.13622;-0.08888;0.19212;3
ACCE;1.039;7580.894;0.41539;2.44568;8.26718;3
MAGN;1.040;7580.894;11.35100;11.43900;-38.90000;3
AHRS;1.041;7580.894;12.8132;2.8858;23.9768;0.10392;0.04765;0.20910;3
GYRO;1.042;7580.894;-0.13622;-0.08888;0.19212;3
LIGH;1.042;7580.897;87.0;3
GYRO;1.046;7580.899;-0.32315;0.05589;0.29963;3
ACCE;1.047;7580.903;0.54827;2.42832;8.65444;3
GYRO;1.047;7580.903;-0.32315;0.05589;0.29963;3
AHRS;1.048;7580.903;12.7540;2.7667;24.1377;0.10357;0.04668;0.21035;3
LIGH;1.050;7580.905;87.0;3
GYRO;1.058;7580.908;-0.52260;0.45296;0.30482;3
ACCE;1.059;7580.914;0.35793;2.18770;9.56065;3
MAGN;1.060;7580.914;11.67600;11.43900;-38.90000;3
AHRS;1.060;7580.914;12.5965;2.7260;25.0054;0.10195;0.04682;0.21767;3
GYRO;1.061;7580.914;-0.52260;0.45296;0.30482;3
LIGH;1.062;7580.917;87.0;3
GYRO;1.067;7580.919;-0.61300;0.94409;0.21166;3
ACCE;1.067;7580.923;-0.18435;1.68552;10.64223;3
GYRO;1.068;7580.923;-0.61300;0.94409;0.21166;3
AHRS;1.069;7580.923;12.2434;2.9551;25.2475;0.09842;0.04832;0.21991;3
LIGH;1.070;7580.925;93.0;3
GYRO;1.095;7580.928;-0.54734;1.34818;0.06597;3
GYRO;1.096;7580.936;-0.54734;1.34818;0.06597;3
MAGN;1.097;7580.936;12.61400;11.43900;-38.90000;3
ACCE;1.098;7580.936;-0.83498;0.94272;11.02769;3
AHRS;1.099;7580.936;11.6046;3.8488;25.4758;0.09119;0.05486;0.22255;3
LIGH;1.100;7580.939;93.0;3
AHRS;1.100;7580.943;11.6046;3.8488;25.4758;0.09119;0.05486;0.22255;3
ACCE;1.101;7580.943;-1.24618;0.37170;10.62247;3
GYRO;1.102;7580.943;-0.33872;1.47585;-0.07025;3
HUMI;1.102;7580.953;46.4;3
TEMP;1.103;7580.953;22.2;3
LIGH;1.103;7580.953;93.0;3
GYRO;1.104;7580.948;-0.07453;1.23945;-0.14386;3
ACCE;1.105;7580.954;-1.30664;0.42497;9.88686;3
AHRS;1.105;7580.954;11.1480;5.0953;25.5385;0.08486;0.06459;0.22397;3
MAGN;1.106;7580.954;13.54900;11.43900;-38.90000;3
GYRO;1.107;7580.954;-0.07453;1.23945;-0.14386;3
LIGH;1.108;7580.957;93.0;3
ACCE;1.108;7580.963;-1.10492;1.19171;8.77954;3
AHRS;1.109;7580.963;11.0687;5.9149;23.8705;0.08361;0.07016;0.21044;3
GYRO;1.109;7580.959;0.10171;0.71929;-0.12981;3
LIGH;1.110;7580.965;95.0;3
GYRO;1.110;7580.963;0.10171;0.71929;-0.12981;3
GYRO;1.118;7580.968;0.10690;0.09743;-0.10415;3
ACCE;1.119;7580.974;-1.35572;1.88005;8.51797;3
MAGN;1.120;7580.974;13.54900;11.43900;-38.90000;3
AHRS;1.121;7580.974;11.1226;6.3310;23.3982;0.08361;0.07344;0.20675;3
GYRO;1.121;7580.974;0.10690;0.09743;-0.10415;3
LIGH;1.122;7580.977;95.0;3
GYRO;1.127;7580.979;-0.02566;-0.20556;-0.11362;3
ACCE;1.128;7580.983;-2.33614;2.36368;8.44974;3
GYRO;1.128;7580.983;-0.02566;-0.20556;-0.11362;3
AHRS;1.129;7580.983;11.2125;6.4834;23.3501;0.08413;0.07485;0.20648;3
LIGH;1.129;7580.985;95.0;3
GYRO;1.144;7580.988;-0.20983;-0.74495;-0.10904;3
GYRO;1.144;7580.993;-0.20983;-0.74495;-0.10904;3
ACCE;1.145;7580.999;-3.73196;2.93230;8.92918;3
MAGN;1.145;7580.999;13.13900;11.43900;-38.56900;3
AHRS;1.146;7580.999;11.2491;6.5408;23.4092;0.08430;0.07544;0.20704;3
GYRO;1.147;7580.999;-0.20983;-0.74495;-0.10904;3
PRES;1.147;7581.002;953.8600;3
LIGH;1.148;7581.002;98.0;3
ACCE;1.149;7581.003;-2.19069;2.95325;8.40963;3
GYRO;1.149;7581.003;-0.42822;-1.13499;0.00031;3
AHRS;1.150;7581.003;11.1147;5.9807;23.3712;0.08419;0.07043;0.20626;3
LIGH;1.151;7581.005;98.0;3
GYRO;1.159;7581.008;-0.65607;-1.22723;0.18662;3
ACCE;1.159;7581.014;-0.01975;2.94307;7.31967;3
MAGN;1.160;7581.014;13.13900;11.83900;-38.56900;3
AHRS;1.161;7581.014;11.0584;5.6457;25.3334;0.08314;0.06893;0.22262;3
GYRO;1.161;7581.014;-0.65607;-1.22723;0.18662;3
LIGH;1.162;7581.017;98.0;3
GYRO;1.167;7581.019;-0.82406;-1.13560;0.32498;3
ACCE;1.168;7581.023;0.18196;2.03567;7.83862;3
GYRO;1.168;7581.023;-0.82406;-1.13560;0.32498;3
AHRS;1.169;7581.023;10.6842;4.8269;25.5201;0.08146;0.06144;0.22354;3
LIGH;1.170;7581.025;98.0;3
GYRO;1.179;7581.028;-0.89583;-1.30817;0.19884;3
ACCE;1.179;7581.034;0.31544;1.76872;10.38605;3
MAGN;1.180;7581.034;12.44200;12.31900;-38.56900;3
AHRS;1.181;7581.034;10.2677;4.1550;27.9653;0.07805;0.05664;0.24365;3
GYRO;1.182;7581.034;-0.89583;-1.30817;0.19884;3
LIGH;1.183;7581.037;103.0;3
GYRO;1.194;7581.039;-0.81489;-1.64475;-0.04337;3
ACCE;1.196;7581.043;0.45370;1.29047;12.31398;3
AHRS;1.198;7581.043;9.6608;3.2382;28.1574;0.07480;0.04778;0.24460;3
GYRO;1.199;7581.043;-0.81489;-1.64475;-0.04337;3
LIGH;1.200;7581.047;103.0;3
GYRO;1.202;7581.048;-0.54734;-1.71164;-0.20953;3
ACCE;1.204;7581.055;0.13946;0.52972;12.34450;3
MAGN;1.205;7581.055;11.86000;13.06600;-38.56900;3
AHRS;1.206;7581.055;9.1470;2.3552;30.8015;0.07142;0.04092;0.26625;3
GYRO;1.210;7581.055;-0.54734;-1.71164;-0.20953;3
LIGH;1.211;7581.058;103.0;3
ACCE;1.211;7581.063;-0.41420;1.13784;10.76493;3
GYRO;1.212;7581.063;-0.36744;-1.37811;-0.22724;3
AHRS;1.213;7581.063;8.7389;1.2296;30.6967;0.07063;0.03048;0.26469;3
LIGH;1.214;7581.066;103.0;3
GYRO;1.221;7581.068;0.01833;-1.11575;-0.12065;3
ACCE;1.221;7581.074;-0.09816;1.77350;9.45351;3
MAGN;1.222;7581.074;11.86000;13.06600;-38.56900;3
AHRS;1.223;7581.074;8.5821;0.6160;33.2834;0.07015;0.02656;0.28596;3
GYRO;1.224;7581.074;0.01833;-1.11575;-0.12065;3
LIGH;1.229;7581.079;106.0;3
GYRO;1.230;7581.079;0.35827;-0.61270;0.06353;3
ACCE;1.231;7581.083;0.18256;1.73220;8.93456;3
GYRO;1.233;7581.083;0.35827;-0.61270;0.06353;3
AHRS;1.235;7581.083;8.6083;-0.0699;33.2339;0.07209;0.02088;0.28512;3
LIGH;1.237;7581.086;106.0;3
GYRO;1.239;7581.088;0.56383;-0.39370;0.15394;3
ACCE;1.241;7581.094;-0.50996;1.43772;10.09934;3
MAGN;1.243;7581.094;11.86000;13.06600;-38.19800;3
AHRS;1.246;7581.094;8.7849;-0.3504;34.0402;0.07413;0.01950;0.29162;3
GYRO;1.249;7581.094;0.56383;-0.39370;0.15394;3
LIGH;1.250;7581.097;106.0;3
GYRO;1.250;7581.099;0.60109;-0.45876;0.09377;3
ACCE;1.251;7581.103;-0.95708;1.78129;10.92474;3
GYRO;1.252;7581.103;0.60109;-0.45876;0.09377;3
AHRS;1.253;7581.103;9.1392;-0.5410;34.1682;0.07754;0.01891;0.29248;3
LIGH;1.254;7581.106;106.0;3
GYRO;1.270;7581.108;0.54886;-0.52657;0.09774;3
ACCE;1.271;7581.116;-0.69252;2.29245;10.40759;3
MAGN;1.272;7581.116;11.86000;13.06600;-38.19800;3
AHRS;1.273;7581.116;9.4764;-0.7300;33.6253;0.08091;0.01781;0.28775;3
GYRO;1.275;7581.116;0.54886;-0.52657;0.09774;3
LIGH;1.280;7581.120;98.0;3
ACCE;1.281;7581.123;0.02514;2.80720;9.71806;3
GYRO;1.282;7581.123;0.53267;-0.34178;0.26328;3
AHRS;1.283;7581.123;9.9129;-1.0890;33.7339;0.08543;0.01601;0.28827;3
LIGH;1.288;7581.125;98.0;3
GYRO;1.289;7581.128;0.56658;0.13073;0.41600;3
ACCE;1.290;7581.134;0.73382;2.88022;8.85615;3
MAGN;1.291;7581.134;11.86000;13.06600;-38.19800;3
AHRS;1.293;7581.134;10.2052;-1.2795;33.5497;0.08836;0.01502;0.28650;3
GYRO;1.295;7581.134;0.56658;0.13073;0.41600;3
LIGH;1.296;7581.137;98.0;3
GYRO;1.299;7581.139;0.58887;0.58643;0.36957;3
ACCE;1.300;7581.143;1.19830;2.38462;8.30968;3
GYRO;1.301;7581.143;0.58887;0.58643;0.36957;3
AHRS;1.301;7581.143;10.5888;-1.2796;33.8552;0.09151;0.01623;0.28892;3
LIGH;1.302;7581.146;98.0;3
GYRO;1.302;7581.148;0.61514;0.81153;0.26603;3
ACCE;1.303;7581.154;1.44789;2.08834;8.55209;3
MAGN;1.304;7581.154;12.18200;13.06600;-38.19800;3
AHRS;1.305;7581.154;10.9065;-1.0631;32.7029;0.09379;0.01789;0.27940;3
GYRO;1.306;7581.154;0.61514;0.81153;0.26603;3
LIGH;1.306;7581.157;90.0;3
ACCE;1.307;7581.163;0.93194;1.89561;9.31883;3
GYRO;1.307;7581.163;0.54764;0.82161;0.00916;3
AHRS;1.308;7581.163;11.2914;-0.6144;32.9100;0.09586;0.02275;0.28138;3
LIGH;1.308;7581.165;90.0;3
GYRO;1.326;7581.168;0.33842;0.64630;-0.17837;3
GYRO;1.327;7581.173;0.33842;0.64630;-0.17837;3
AHRS;1.327;7581.179;11.7520;0.2073;30.2639;0.09836;0.02846;0.25985;3
MAGN;1.328;7581.179;12.18200;13.06600;-38.19800;3
GYRO;1.329;7581.179;0.33842;0.64630;-0.17837;3
ACCE;1.329;7581.179;0.20590;1.78368;9.75517;3
PRES;1.330;7581.182;953.8100;3
LIGH;1.330;7581.182;90.0;3
ACCE;1.330;7581.183;-0.05387;1.79984;10.24898;3
GYRO;1.331;7581.183;0.07758;0.29169;-0.26145;3
AHRS;1.331;7581.183;11.8435;0.4357;30.2174;0.09862;0.03054;0.25964;3
LIGH;1.332;7581.185;91.0;3
SOUN;1.334;849.68;0.02593;62.26
GNSS;1.336;1490628681.000;40.313297;-3.483557;598.000;0.000;5.0;0.0;19;8
GYRO;1.339;7581.188;-0.12737;-0.07789;-0.25198;3
GYRO;1.339;7581.194;-0.12737;-0.07789;-0.25198;3
AHRS;1.340;7581.194;11.7989;0.5190;29.7992;0.09817;0.03078;0.25621;3
MAGN;1.341;7581.194;12.18200;13.06600;-38.19800;3
ACCE;1.342;7581.194;0.03232;1.79565;10.79725;3
LIGH;1.342;7581.197;91.0;3
GYRO;1.356;7581.199;-0.20800;-0.40653;-0.18540;3
ACCE;1.357;7581.203;0.32262;1.68791;11.13483;3
GYRO;1.357;7581.203;-0.20800;-0.40653;-0.18540;3
AHRS;1.357;7581.203;11.7199;0.4917;29.7291;0.09758;0.03032;0.25562;3
LIGH;1.358;7581.205;91.0;3
GYRO;1.359;7581.208;-0.14752;-0.64660;-0.11790;3
ACCE;1.359;7581.214;0.53391;1.58676;11.23419;3
MAGN;1.359;7581.214;11.62100;13.06600;-38.19800;3
AHRS;1.360;7581.214;11.5699;0.2753;29.9846;0.09675;0.02838;0.25761;3
GYRO;1.360;7581.214;-0.14752;-0.64660;-0.11790;3
LIGH;1.361;7581.217;91.0;3
GNSS;1.361;1490628681.000;40.313297;-3.483557;598.000;0.000;5.0;0.0;19;8
GYRO;1.367;7581.219;0.01130;-0.73182;-0.08796;3
ACCE;1.367;7581.223;0.44293;1.59214;11.07857;3
GYRO;1.367;7581.223;0.01130;-0.73182;-0.08796;3
AHRS;1.368;7581.223;11.4389;-0.1298;29.9372;0.09657;0.02465;0.25689;3
LIGH;1.368;7581.225;94.0;3
GYRO;1.379;7581.228;0.10751;-0.65240;-0.08827;3
ACCE;1.379;7581.235;0.20470;1.84294;10.65659;3
MAGN;1.380;7581.235;11.29400;13.06600;-38.19800;3
AHRS;1.380;7581.235;11.4265;-0.4965;30.7664;0.09713;0.02225;0.26354;3
GYRO;1.381;7581.235;0.10751;-0.65240;-0.08827;3
LIGH;1.381;7581.238;94.0;3
ACCE;1.387;7581.243;0.14784;2.22661;10.06403;3
GYRO;1.387;7581.243;0.29413;-0.54611;-0.10629;3
AHRS;1.387;7581.243;11.5076;-0.9219;30.7350;0.09879;0.01885;0.26289;3
LIGH;1.388;7581.245;94.0;3
GYRO;1.398;7581.248;0.43433;-0.17593;-0.13103;3
ACCE;1.398;7581.254;0.36033;2.23678;8.54670;3
MAGN;1.399;7581.254;11.29400;13.06600;-38.19800;3
AHRS;1.399;7581.254;11.6605;-1.1611;31.2314;0.10054;0.01764;0.26679;3
GYRO;1.400;7581.254;0.43433;-0.17593;-0.13103;3
LIGH;1.400;7581.257;94.0;3
GYRO;1.407;7581.259;0.51679;0.45448;-0.16066;3
ACCE;1.407;7581.263;0.18974;1.65080;7.44776;3
GYRO;1.407;7581.263;0.51679;0.45448;-0.16066;3
AHRS;1.408;7581.263;11.9364;-1.2461;31.1802;0.10305;0.01753;0.26619;3
LIGH;1.409;7581.265;85.0;3
GYRO;1.418;7581.268;0.56566;1.08306;-0.14661;3
ACCE;1.419;7581.274;-0.00898;1.32579;7.91164;3
MAGN;1.420;7581.274;12.08000;13.06600;-38.19800;3
AHRS;1.420;7581.274;12.1882;-0.9794;30.8562;0.10459;0.02005;0.26364;3
GYRO;1.421;7581.274;0.56566;1.08306;-0.14661;3
LIGH;1.422;7581.277;85.0;3
GYRO;1.427;7581.279;0.51526;1.00090;-0.04520;3
ACCE;1.428;7581.283;0.10714;1.99617;8.73106;3
GYRO;1.428;7581.283;0.51526;1.00090;-0.04520;3
AHRS;1.429;7581.283;12.5451;-0.2705;30.7932;0.10596;0.02675;0.26366;3
LIGH;1.430;7581.285;85.0;3
GYRO;1.439;7581.288;0.32926;0.29505;0.05895;3
ACCE;1.440;7581.295;-0.04190;2.26551;9.16141;3
MAGN;1.441;7581.295;12.08000;13.06600;-38.19800;3
AHRS;1.441;7581.295;12.8183;0.2615;28.8395;0.10755;0.02999;0.24771;3
GYRO;1.442;7581.295;0.32926;0.29505;0.05895;3
LIGH;1.443;7581.298;81.0;3
ACCE;1.447;7581.303;-0.18735;2.06380;9.09976;3
GYRO;1.447;7581.303;0.11026;-0.25259;0.06139;3
AHRS;1.448;7581.303;13.0429;0.4742;28.9097;0.10895;0.03233;0.24845;3
LIGH;1.449;7581.305;81.0;3
GYRO;1.458;7581.308;-0.06933;-0.57330;0.05864;3
ACCE;1.459;7581.314;0.09697;1.99736;8.87890;3
MAGN;1.460;7581.314;11.45100;13.06600;-38.19800;3
AHRS;1.460;7581.314;13.0885;0.3537;28.2676;0.10977;0.03080;0.24294;3
GYRO;1.461;7581.314;-0.06933;-0.57330;0.05864;3
LIGH;1.461;7581.317;81.0;3
GYRO;1.467;7581.319;-0.13531;-0.89064;0.08216;3
ACCE;1.467;7581.323;0.67816;2.14939;8.92678;3
GYRO;1.468;7581.323;-0.13531;-0.89064;0.08216;3
AHRS;1.469;7581.323;13.0463;-0.0378;28.3357;0.11023;0.02749;0.24314;3
LIGH;1.469;7581.325;81.0;3
GYRO;1.478;7581.328;-0.23915;-1.06168;0.13164;3
ACCE;1.479;7581.334;0.38786;2.33914;9.51396;3
MAGN;1.480;7581.334;10.89600;13.06600;-38.19800;3
AHRS;1.480;7581.334;12.9810;-0.5154;29.0598;0.11054;0.02403;0.24878;3
GYRO;1.481;7581.334;-0.23915;-1.06168;0.13164;3
LIGH;1.482;7581.337;81.0;3
GYRO;1.487;7581.339;-0.33659;-1.38636;0.13928;3
ACCE;1.488;7581.343;0.46747;2.34931;10.12029;3
GYRO;1.488;7581.343;-0.33659;-1.38636;0.13928;3
AHRS;1.489;7581.343;12.8284;-1.2075;29.1712;0.11075;0.01800;0.24910;3
LIGH;1.490;7581.346;81.0;3
GYRO;1.504;7581.348;-0.38423;-1.53541;0.17043;3
GYRO;1.505;7581.353;-0.38423;-1.53541;0.17043;3
ACCE;1.506;7581.359;0.63327;2.06081;9.78151;3
MAGN;1.507;7581.359;10.89600;13.06600;-38.64700;3
AHRS;1.508;7581.359;12.6430;-1.9475;30.9148;0.11061;0.01306;0.26306;3
GYRO;1.509;7581.359;-0.38423;-1.53541;0.17043;3
PRES;1.510;7581.362;953.7500;3
LIGH;1.511;7581.362;81.0;3
ACCE;1.511;7581.364;0.38487;1.50595;9.36791;3
GYRO;1.512;7581.364;-0.30788;-1.38392;0.23518;3
AHRS;1.513;7581.364;12.2660;-3.3160;31.0913;0.11060;0.00091;0.26338;3
LIGH;1.514;7581.366;81.0;3
GYRO;1.519;7581.369;-0.18967;-1.05313;0.29658;3
ACCE;1.520;7581.374;0.97444;1.93990;9.04350;3
MAGN;1.520;7581.374;10.89600;13.06600;-38.64700;3
AHRS;1.521;7581.374;12.1783;-3.7086;33.3858;0.11079;-0.00037;0.28218;3
GYRO;1.522;7581.374;-0.18967;-1.05313;0.29658;3
LIGH;1.523;7581.377;87.0;3
GYRO;1.527;7581.379;-0.13989;-0.70555;0.36805;3
ACCE;1.528;7581.384;1.46106;2.32417;8.96509;3
GYRO;1.529;7581.384;-0.13989;-0.70555;0.36805;3
AHRS;1.530;7581.384;12.0605;-4.4325;33.5957;0.11161;-0.00648;0.28329;3
LIGH;1.531;7581.386;87.0;3
GYRO;1.539;7581.389;-0.13592;-0.36713;0.34483;3
ACCE;1.540;7581.394;1.30424;2.15478;9.56005;3
MAGN;1.542;7581.394;10.89600;13.06600;-38.64700;3
AHRS;1.543;7581.394;11.9747;-4.8533;34.8693;0.11204;-0.00895;0.29350;3
GYRO;1.547;7581.394;-0.13592;-0.36713;0.34483;3
LIGH;1.548;7581.397;87.0;3
GYRO;1.549;7581.399;-0.13470;-0.12187;0.30085;3
ACCE;1.550;7581.403;0.81642;1.84294;9.88925;3
GYRO;1.550;7581.403;-0.13470;-0.12187;0.30085;3
AHRS;1.551;7581.403;11.8541;-5.1143;35.1098;0.11174;-0.01120;0.29532;3
LIGH;1.552;7581.406;87.0;3
GYRO;1.564;7581.408;-0.10324;-0.04123;0.23763;3
ACCE;1.564;7581.416;0.69731;1.94649;9.67617;3
MAGN;1.565;7581.416;10.54200;13.06600;-39.07100;3
AHRS;1.566;7581.416;11.7636;-5.1901;35.1353;0.11119;-0.01204;0.29551;3
GYRO;1.567;7581.416;-0.10324;-0.04123;0.23763;3
LIGH;1.568;7581.422;82.0;3
ACCE;1.568;7581.424;0.39205;2.51870;10.91576;3
GYRO;1.569;7581.424;-0.04612;0.09865;0.25015;3
AHRS;1.569;7581.424;11.6847;-5.2056;35.3285;0.11060;-0.01219;0.29715;3
LIGH;1.570;7581.426;82.0;3
GYRO;1.579;7581.429;0.04765;0.18723;0.29780;3
ACCE;1.579;7581.435;0.52613;2.63123;12.64557;3
MAGN;1.580;7581.435;10.54200;13.06600;-39.07100;3
AHRS;1.581;7581.435;11.6534;-5.1362;34.9182;0.11012;-0.01209;0.29384;3
GYRO;1.582;7581.435;0.04765;0.18723;0.29780;3
LIGH;1.582;7581.437;82.0;3
GYRO;1.587;7581.440;0.32803;0.25504;0.39584;3
ACCE;1.588;7581.444;2.50254;2.56479;10.31841;3
GYRO;1.588;7581.444;0.32803;0.25504;0.39584;3
AHRS;1.589;7581.444;11.6827;-5.1349;35.1439;0.11038;-0.01179;0.29569;3
LIGH;1.590;7581.446;82.0;3
GYRO;1.598;7581.449;0.56841;1.02748;0.48472;3
ACCE;1.599;7581.455;2.73837;2.39719;4.07852;3
MAGN;1.600;7581.455;10.54200;12.71600;-39.07100;3
AHRS;1.600;7581.455;11.8300;-5.0397;34.6229;0.11130;-0.01112;0.29137;3
GYRO;1.601;7581.455;0.56841;1.02748;0.48472;3
LIGH;1.601;7581.457;83.0;3
GYRO;1.607;7581.460;0.35980;2.54609;0.34544;3
ACCE;1.607;7581.464;1.30424;1.65320;5.68384;3
GYRO;1.608;7581.464;0.35980;2.54609;0.34544;3
AHRS;1.608;7581.464;13.2296;-6.2515;35.1137;0.12600;-0.01694;0.29321;3
LIGH;1.609;7581.466;83.0;3
GYRO;1.619;7581.469;0.05712;2.98377;0.05162;3
ACCE;1.620;7581.476;-0.44951;0.83677;7.29872;3
MAGN;1.620;7581.476;10.54200;12.71600;-39.07100;3
AHRS;1.621;7581.476;12.7019;-5.4488;34.4628;0.11953;-0.01239;0.28906;3
GYRO;1.621;7581.476;0.05712;2.98377;0.05162;3
LIGH;1.622;7581.478;83.0;3
ACCE;1.627;7581.484;-0.39923;1.14862;8.92139;3
GYRO;1.627;7581.484;-0.08094;1.59039;-0.11270;3
AHRS;1.628;7581.484;12.1800;-4.6440;33.8017;0.11314;-0.00773;0.28473;3
LIGH;1.628;7581.486;88.0;3
GYRO;1.638;7581.489;-0.19273;0.42089;-0.11270;3
ACCE;1.639;7581.495;0.48243;1.89441;9.30746;3
MAGN;1.639;7581.495;10.54200;12.71600;-39.07100;3
AHRS;1.639;7581.495;12.1083;-4.4687;33.6032;0.11210;-0.00665;0.28329;3
GYRO;1.640;7581.495;-0.19273;0.42089;-0.11270;3
LIGH;1.640;7581.497;88.0;3
GYRO;1.647;7581.500;-0.41172;0.27184;-0.08399;3
ACCE;1.650;7581.504;0.27114;1.67295;9.74141;3
GYRO;1.651;7581.504;-0.41172;0.27184;-0.08399;3
AHRS;1.652;7581.504;11.8551;-4.1571;33.3775;0.10922;-0.00492;0.28186;3
LIGH;1.653;7581.506;88.0;3
GYRO;1.659;7581.509;-0.45509;0.22022;-0.18631;3
ACCE;1.659;7581.515;0.02334;1.28209;10.17895;3
MAGN;1.660;7581.515;11.06200;12.41400;-39.07100;3
AHRS;1.661;7581.515;11.3420;-3.7072;33.5783;0.10385;-0.00229;0.28423;3
GYRO;1.662;7581.515;-0.45509;0.22022;-0.18631;3
LIGH;1.663;7581.517;88.0;3
GYRO;1.667;7581.520;-0.43402;-0.07850;-0.31704;3
ACCE;1.668;7581.524;-0.46866;1.66457;10.27950;3
GYRO;1.668;7581.524;-0.43402;-0.07850;-0.31704;3
AHRS;1.669;7581.524;11.1097;-3.0039;32.7769;0.10019;0.00227;0.27829;3
LIGH;1.670;7581.526;91.0;3
GYRO;1.682;7581.529;-0.39370;-0.28466;-0.35675;3
GYRO;1.683;7581.534;-0.39370;-0.28466;-0.35675;3
ACCE;1.684;7581.538;-0.79069;2.06979;10.48960;3
MAGN;1.684;7581.538;11.06200;12.41400;-39.07100;3
AHRS;1.685;7581.538;11.1210;-2.1822;31.8810;0.09836;0.00838;0.27152;3
GYRO;1.686;7581.538;-0.39370;-0.28466;-0.35675;3
PRES;1.686;7581.541;953.8200;3
LIGH;1.687;7581.541;91.0;3
ACCE;1.687;7581.543;-1.10792;1.88723;10.56262;3
GYRO;1.688;7581.543;-0.30788;-0.34117;-0.34667;3
AHRS;1.689;7581.543;11.0150;-1.2681;30.6135;0.09547;0.01471;0.26173;3
LIGH;1.689;7581.546;91.0;3
GYRO;1.699;7581.548;-0.20433;-0.41050;-0.31154;3
ACCE;1.699;7581.555;-0.77572;2.02669;9.86531;3
MAGN;1.700;7581.555;11.06200;12.41400;-39.07100;3
AHRS;1.700;7581.555;11.0784;-0.6685;29.8662;0.09476;0.01926;0.25594;3
GYRO;1.701;7581.555;-0.20433;-0.41050;-0.31154;3
LIGH;1.702;7581.557;91.0;3
GYRO;1.707;7581.560;-0.09529;-0.50732;-0.22907;3
ACCE;1.708;7581.564;-0.31244;2.20446;9.37928;3
GYRO;1.709;7581.564;-0.09529;-0.50732;-0.22907;3
AHRS;1.710;7581.564;11.2927;-0.4138;29.3111;0.09610;0.02142;0.25143;3
LIGH;1.711;7581.566;95.0;3
GYRO;1.719;7581.569;-0.04734;-0.53054;-0.17807;3
ACCE;1.720;7581.575;-0.24241;2.26192;9.41280;3
MAGN;1.721;7581.575;11.06200;12.41400;-39.42800;3
AHRS;1.722;7581.575;11.5149;-0.2262;28.9751;0.09762;0.02319;0.24872;3
GYRO;1.724;7581.575;-0.04734;-0.53054;-0.17807;3
LIGH;1.725;7581.577;95.0;3
GYRO;1.727;7581.580;0.00122;-0.49938;-0.10049;3
ACCE;1.728;7581.584;-0.18974;2.22481;9.66420;3
GYRO;1.729;7581.584;0.00122;-0.49938;-0.10049;3
AHRS;1.730;7581.584;11.6632;-0.0887;28.6520;0.09864;0.02439;0.24608;3
LIGH;1.732;7581.586;95.0;3
GYRO;1.740;7581.589;-0.00275;-0.33689;-0.06750;3
ACCE;1.741;7581.596;-0.04310;2.29005;9.95150;3
MAGN;1.742;7581.596;11.06200;12.41400;-39.42800;3
AHRS;1.744;7581.596;11.7990;-0.0535;28.5796;0.09972;0.02492;0.24547;3
GYRO;1.745;7581.596;-0.00275;-0.33689;-0.06750;3
LIGH;1.747;7581.599;91.0;3
ACCE;1.748;7581.604;-0.04010;2.03028;9.82820;3
GYRO;1.749;7581.604;0.02107;-0.04917;-0.07300;3
AHRS;1.750;7581.604;11.7859;-0.0241;28.5438;0.09955;0.02511;0.24520;3
LIGH;1.752;7581.606;91.0;3
GYRO;1.759;7581.609;0.07850;0.21472;-0.11942;3
ACCE;1.761;7581.615;0.02813;1.94050;9.77972;3
MAGN;1.762;7581.615;11.06200;12.41400;-39.42800;3
AHRS;1.763;7581.615;11.7286;-0.0384;28.6667;0.09907;0.02497;0.24623;3
GYRO;1.765;7581.615;0.07850;0.21472;-0.11942;3
LIGH;1.766;7581.618;91.0;3
GYRO;1.768;7581.620;0.10354;0.39798;-0.13653;3
ACCE;1.770;7581.624;-0.02274;2.13742;9.50857;3
GYRO;1.773;7581.624;0.10354;0.39798;-0.13653;3
AHRS;1.774;7581.624;11.8222;-0.0210;28.5699;0.09985;0.02523;0.24541;3
LIGH;1.776;7581.626;91.0;3
BLE4;1.777;2016;20;-73
BLE4;1.780;2016;18;-81
BLE4;1.781;2016;19;-82
BLE4;1.783;2016;9;-93
BLE4;1.783;2016;10;-97
GYRO;1.784;7581.629;0.08094;0.56780;-0.11057;3
ACCE;1.786;7581.635;-0.39504;1.95846;8.76158;3
MAGN;1.789;7581.635;11.44800;12.41400;-39.42800;3
AHRS;1.791;7581.635;11.8940;0.2191;28.4383;0.09997;0.02729;0.24450;3
GYRO;1.793;7581.635;0.08094;0.56780;-0.11057;3
LIGH;1.795;7581.638;92.0;3
GYRO;1.796;7581.640;0.01344;0.68661;-0.09591;3
ACCE;1.797;7581.644;-0.73203;1.60471;7.84939;3
GYRO;1.802;7581.644;0.01344;0.68661;-0.09591;3
AHRS;1.803;7581.644;11.8648;0.6499;27.7894;0.09897;0.03030;0.23942;3
LIGH;1.806;7581.646;92.0;3
GYRO;1.809;7581.649;-0.14905;0.65515;-0.05406;3
ACCE;1.810;7581.656;-0.43934;2.00694;7.75003;3
MAGN;1.811;7581.656;11.44800;12.41400;-39.42800;3
AHRS;1.813;7581.656;12.0904;0.8693;27.4878;0.10050;0.03235;0.23703;3
GYRO;1.815;7581.656;-0.14905;0.65515;-0.05406;3
LIGH;1.817;7581.659;92.0;3
ACCE;1.818;7581.664;0.14126;2.74316;9.30028;3
GYRO;1.821;7581.664;-0.27855;0.48075;-0.00519;3
AHRS;1.822;7581.664;12.5376;0.6933;27.4421;0.10465;0.03174;0.23641;3
LIGH;1.824;7581.666;92.0;3
GYRO;1.825;7581.669;-0.55833;0.36621;0.06933;3
ACCE;1.826;7581.675;-0.38008;1.96504;11.27130;3
MAGN;1.828;7581.675;11.44800;12.41400;-39.42800;3
AHRS;1.829;7581.675;12.2222;0.8418;27.5793;0.10164;0.03247;0.23776;3
GYRO;1.831;7581.675;-0.55833;0.36621;0.06933;3
LIGH;1.832;7581.678;96.0;3
GYRO;1.833;7581.680;-0.67775;0.08369;-0.01833;3
ACCE;1.835;7581.684;-0.89364;1.32459;12.29183;3
GYRO;1.836;7581.684;-0.67775;0.08369;-0.01833;3
AHRS;1.837;7581.684;11.4626;1.2634;27.4693;0.09440;0.03436;0.23729;3
LIGH;1.840;7581.686;96.0;3
GYRO;1.841;7581.689;-0.55131;-0.23396;-0.14722;3
ACCE;1.843;7581.695;-0.94691;1.15101;12.12603;3
MAGN;1.844;7581.695;11.44800;12.41400;-39.42800;3
AHRS;1.845;7581.695;10.7341;1.6551;27.4896;0.08743;0.03619;0.23784;3
GYRO;1.848;7581.695;-0.55131;-0.23396;-0.14722;3
LIGH;1.849;7581.698;96.0;3
GYRO;1.850;7581.700;-0.24648;-0.35430;-0.14783;3
ACCE;1.851;7581.704;-0.56204;1.24439;11.04864;3
GYRO;1.852;7581.704;-0.24648;-0.35430;-0.14783;3
AHRS;1.853;7581.704;10.2642;1.7935;27.6266;0.08313;0.03649;0.23913;3
LIGH;1.854;7581.706;96.0;3
GYRO;1.864;7581.709;0.10934;-0.22388;-0.05589;3
GYRO;1.865;7581.714;0.10934;-0.22388;-0.05589;3
ACCE;1.867;7581.719;-0.11672;1.43233;10.17416;3
MAGN;1.868;7581.719;11.76600;12.41400;-39.08800;3
AHRS;1.869;7581.719;10.0380;1.6786;28.3205;0.08125;0.03555;0.24491;3
GYRO;1.870;7581.719;0.10934;-0.22388;-0.05589;3
PRES;1.871;7581.722;953.8100;3
LIGH;1.872;7581.722;99.0;3
ACCE;1.873;7581.724;0.40642;2.05961;10.04547;3
GYRO;1.874;7581.724;0.35308;0.01649;0.03971;3
AHRS;1.875;7581.724;10.1948;1.2795;28.8453;0.08327;0.03290;0.24903;3
LIGH;1.876;7581.726;99.0;3
SOUN;1.878;583.96;0.01782;59.00
GYRO;1.880;7581.729;0.44960;0.26420;0.05895;3
ACCE;1.880;7581.735;0.62130;2.25893;10.21785;3
MAGN;1.881;7581.735;11.76600;12.77600;-39.08800;3
AHRS;1.881;7581.735;10.4281;0.7964;29.5152;0.08611;0.02984;0.25428;3
GYRO;1.882;7581.735;0.44960;0.26420;0.05895;3
LIGH;1.882;7581.737;99.0;3
GYRO;1.887;7581.740;0.45998;0.46517;0.01374;3
ACCE;1.888;7581.744;0.21608;1.85910;10.08857;3
GYRO;1.888;7581.744;0.45998;0.46517;0.01374;3
AHRS;1.889;7581.744;10.4297;0.5938;29.8326;0.08650;0.02838;0.25679;3
LIGH;1.889;7581.746;99.0;3
GYRO;1.899;7581.749;0.44624;0.56291;-0.14997;3
ACCE;1.899;7581.755;-0.16161;1.62447;9.72405;3
MAGN;1.900;7581.755;11.76600;12.77600;-39.08800;3
AHRS;1.900;7581.755;10.3383;0.6285;29.9083;0.08563;0.02853;0.25747;3
GYRO;1.901;7581.755;0.44624;0.56291;-0.14997;3
LIGH;1.901;7581.757;94.0;3
GYRO;1.907;7581.760;0.43066;0.75931;-0.24648;3
ACCE;1.908;7581.764;-0.44233;1.43473;9.10635;3
GYRO;1.909;7581.764;0.43066;0.75931;-0.24648;3
AHRS;1.909;7581.764;10.2115;0.8257;29.7014;0.08418;0.02975;0.25590;3
LIGH;1.910;7581.766;94.0;3
GYRO;1.920;7581.769;0.41050;0.85399;-0.21411;3
ACCE;1.920;7581.776;-0.68055;1.50176;8.48086;3
MAGN;1.921;7581.776;12.21600;12.77600;-38.73900;3
AHRS;1.922;7581.776;10.1957;1.1521;29.5686;0.08336;0.03236;0.25502;3
GYRO;1.922;7581.776;0.41050;0.85399;-0.21411;3
LIGH;1.923;7581.779;94.0;3
ACCE;1.927;7581.784;-0.49500;1.78248;7.99544;3
GYRO;1.928;7581.784;0.31948;0.77336;-0.13622;3
AHRS;1.928;7581.784;10.3934;1.3511;29.0970;0.08472;0.03412;0.25118;3
LIGH;1.929;7581.786;93.0;3
GYRO;1.939;7581.789;0.12126;0.54275;-0.08522;3
ACCE;1.940;7581.795;-0.09158;2.03687;8.11275;3
MAGN;1.940;7581.795;12.21600;12.77600;-38.73900;3
AHRS;1.941;7581.795;10.7143;1.2908;29.1989;0.08752;0.03438;0.25196;3
GYRO;1.942;7581.795;0.12126;0.54275;-0.08522;3
LIGH;1.942;7581.798;93.0;3
GYRO;1.947;7581.800;-0.13134;0.22602;-0.09377;3
ACCE;1.948;7581.804;0.10415;2.16017;8.67000;3
GYRO;1.949;7581.804;-0.13134;0.22602;-0.09377;3
AHRS;1.949;7581.804;11.0206;1.1080;29.2446;0.09048;0.03355;0.25217;3
LIGH;1.951;7581.806;93.0;3
GYRO;1.959;7581.809;-0.35155;-0.09377;-0.17593;3
ACCE;1.960;7581.815;-0.11193;2.04764;9.96826;3
MAGN;1.960;7581.815;12.21600;12.77600;-38.73900;3
AHRS;1.961;7581.815;11.0826;1.0589;29.4502;0.09105;0.03344;0.25385;3
GYRO;1.962;7581.815;-0.35155;-0.09377;-0.17593;3
LIGH;1.963;7581.818;93.0;3
GYRO;1.967;7581.820;-0.42119;-0.34147;-0.28588;3
ACCE;1.968;7581.824;-0.63207;1.61609;11.05223;3
GYRO;1.969;7581.824;-0.42119;-0.34147;-0.28588;3
AHRS;1.969;7581.824;10.7660;1.3140;29.3027;0.08787;0.03477;0.25285;3
LIGH;1.970;7581.826;93.0;3
GYRO;1.980;7581.829;-0.38149;-0.48045;-0.31704;3
ACCE;1.981;7581.836;-0.83558;1.50535;11.31859;3
MAGN;1.981;7581.836;12.21600;12.77600;-38.30400;3
AHRS;1.982;7581.836;10.3980;1.6513;29.2299;0.08405;0.03675;0.25252;3
GYRO;1.983;7581.836;-0.38149;-0.48045;-0.31704;3
LIGH;1.983;7581.839;93.0;3
ACCE;1.987;7581.844;-0.77871;1.43712;10.90918;3
GYRO;1.988;7581.844;-0.19853;-0.48625;-0.30482;3
AHRS;1.988;7581.844;10.0794;1.9199;29.0592;0.08084;0.03819;0.25130;3
LIGH;1.989;7581.846;93.0;3
GYRO;1.999;7581.849;0.05131;-0.36255;-0.23518;3
ACCE;1.999;7581.855;-0.76794;1.30783;10.16099;3
MAGN;2.000;7581.855;12.60300;13.08500;-38.30400;3
AHRS;2.001;7581.855;9.7982;2.1665;29.1577;0.07790;0.03972;0.25231;3
GYRO;2.001;7581.855;0.05131;-0.36255;-0.23518;3
LIGH;2.002;7581.858;93.0;3
GYRO;2.007;7581.860;0.28558;-0.19975;-0.14172;3
ACCE;2.008;7581.864;-0.52972;1.93691;9.56663;3
GYRO;2.009;7581.864;0.28558;-0.19975;-0.14172;3
AHRS;2.009;7581.864;9.9570;2.2636;28.8776;0.07912;0.04069;0.25002;3
LIGH;2.010;7581.866;92.0;3
GYRO;2.025;7581.869;0.41417;-0.09499;-0.04673;3
ACCE;2.026;7581.875;-0.56024;2.24935;9.07163;3
MAGN;2.027;7581.875;12.60300;13.08500;-38.30400;3
AHRS;2.028;7581.875;10.3272;2.3814;28.5905;0.08208;0.04227;0.24768;3
GYRO;2.029;7581.875;0.41417;-0.09499;-0.04673;3
LIGH;2.029;7581.878;92.0;3
GYRO;2.030;7581.880;0.42333;-0.01497;-0.01436;3
ACCE;2.030;7581.884;-0.76555;2.01951;8.40305;3
GYRO;2.031;7581.884;0.42333;-0.01497;-0.01436;3
AHRS;2.031;7581.884;10.6043;2.6276;27.9934;0.08412;0.04450;0.24282;3
LIGH;2.032;7581.886;92.0;3
GYRO;2.061;7581.889;0.35216;0.05528;0.00153;3
GYRO;2.063;7581.894;0.35216;0.05528;0.00153;3
MAGN;2.071;7581.900;12.60300;13.08500;-38.30400;3
GYRO;2.072;7581.900;0.35216;0.05528;0.00153;3
ACCE;2.072;7581.900;-0.72963;2.05602;8.41921;3
AHRS;2.075;7581.900;11.1869;2.9477;27.2933;0.08865;0.04786;0.23717;3
PRES;2.077;7581.903;953.8100;3
LIGH;2.078;7581.903;101.0;3
GYRO;2.078;7581.904;0.23610;0.05437;0.03604;3
AHRS;2.080;7581.904;11.1869;2.9477;27.2933;0.08865;0.04786;0.23717;3
ACCE;2.081;7581.904;-0.69013;2.03088;8.92858;3
GYRO;2.082;7581.909;0.17593;-0.04246;0.06567;3
AHRS;2.083;7581.915;11.1869;2.9477;27.2933;0.08865;0.04786;0.23717;3
MAGN;2.083;7581.915;12.60300;13.08500;-38.30400;3
ACCE;2.084;7581.915;-0.42557;2.03567;9.29010;3
GYRO;2.085;7581.915;0.17593;-0.04246;0.06567;3
HUMI;2.085;7581.919;46.4;3
TEMP;2.087;7581.919;22.2;3
LIGH;2.088;7581.920;87.0;3
LIGH;2.089;7581.920;87.0;3
ACCE;2.089;7581.924;-0.07063;1.98599;9.55825;3
GYRO;2.090;7581.924;0.08980;-0.08430;0.07636;3
AHRS;2.090;7581.924;11.2435;2.6932;27.6472;0.08951;0.04611;0.23995;3
LIGH;2.091;7581.926;87.0;3
GYRO;2.092;7581.929;0.05009;-0.10018;0.08980;3
ACCE;2.092;7581.935;0.13467;2.29125;9.45410;3
MAGN;2.093;7581.935;12.60300;13.08500;-38.30400;3
AHRS;2.094;7581.935;11.4846;2.3432;28.0739;0.09211;0.04400;0.24327;3
GYRO;2.095;7581.935;0.05009;-0.10018;0.08980;3
LIGH;2.095;7581.938;91.0;3
GYRO;2.096;7581.940;0.02718;-0.06933;0.06322;3
ACCE;2.096;7581.944;-0.34117;1.87227;9.20211;3
GYRO;2.097;7581.944;0.02718;-0.06933;0.06322;3
AHRS;2.098;7581.944;11.4854;2.3218;28.1059;0.09215;0.04385;0.24352;3
LIGH;2.101;7581.946;91.0;3
GYRO;2.102;7581.949;-0.01100;-0.05712;-0.04704;3
ACCE;2.102;7581.956;-0.29987;1.89561;9.27274;3
MAGN;2.103;7581.956;12.60300;13.08500;-37.92500;3
AHRS;2.104;7581.956;11.4916;2.2756;28.2519;0.09225;0.04359;0.24471;3
GYRO;2.105;7581.956;-0.01100;-0.05712;-0.04704;3
LIGH;2.105;7581.959;91.0;3
ACCE;2.108;7581.964;0.02993;2.02669;9.26077;3
GYRO;2.108;7581.964;-0.06353;-0.05528;-0.12798;3
AHRS;2.109;7581.964;11.5766;2.0336;28.5547;0.09337;0.04198;0.24705;3
LIGH;2.110;7581.966;91.0;3
GYRO;2.119;7581.969;-0.08919;-0.04276;-0.14508;3
ACCE;2.119;7581.975;0.14904;1.86209;9.19014;3
MAGN;2.120;7581.975;12.60300;13.08500;-37.92500;3
AHRS;2.120;7581.975;11.5658;1.7437;29.0490;0.09373;0.03992;0.25097;3
GYRO;2.121;7581.975;-0.08919;-0.04276;-0.14508;3
LIGH;2.121;7581.978;87.0;3
GYRO;2.128;7581.980;-0.09499;-0.06231;-0.21197;3
ACCE;2.129;7581.984;-0.04070;1.62746;9.22067;3
GYRO;2.130;7581.984;-0.09499;-0.06231;-0.21197;3
AHRS;2.132;7581.984;11.4138;1.5970;29.3773;0.09266;0.03863;0.25363;3
LIGH;2.134;7581.986;87.0;3
GYRO;2.139;7581.989;-0.09713;-0.12248;-0.32193;3
ACCE;2.139;7581.995;-0.46567;1.61908;9.28531;3
MAGN;2.140;7581.995;12.60300;13.08500;-37.92500;3
AHRS;2.140;7581.995;11.2623;1.7235;29.3389;0.09112;0.03933;0.25342;3
GYRO;2.141;7581.995;-0.09713;-0.12248;-0.32193;3
LIGH;2.141;7581.998;87.0;3
GYRO;2.147;7582.000;-0.10110;-0.20403;-0.36102;3
ACCE;2.148;7582.004;-0.78709;1.73939;9.37210;3
GYRO;2.148;7582.004;-0.10110;-0.20403;-0.36102;3
AHRS;2.149;7582.004;11.1852;2.0323;28.9351;0.08994;0.04143;0.25028;3
LIGH;2.149;7582.006;87.0;3
GYRO;2.160;7582.009;-0.11790;-0.23457;-0.36682;3
ACCE;2.161;7582.016;-0.90321;1.88364;9.66180;3
MAGN;2.162;7582.016;12.60300;13.08500;-37.92500;3
AHRS;2.163;7582.016;11.1663;2.3737;28.4623;0.08922;0.04389;0.24657;3
GYRO;2.163;7582.016;-0.11790;-0.23457;-0.36682;3
LIGH;2.167;7582.019;91.0;3
ACCE;2.168;7582.024;-0.92117;1.94589;9.85753;3
GYRO;2.168;7582.024;-0.12767;-0.24984;-0.30513;3
AHRS;2.169;7582.024;11.1627;2.6842;27.9933;0.08871;0.04614;0.24286;3
LIGH;2.170;7582.026;91.0;3
GYRO;2.179;7582.029;-0.11240;-0.26481;-0.22816;3
ACCE;2.183;7582.035;-1.00975;1.84234;9.97065;3
MAGN;2.184;7582.035;12.60300;13.08500;-37.92500;3
AHRS;2.184;7582.035;11.0858;3.0107;27.5684;0.08755;0.04840;0.23953;3
GYRO;2.185;7582.035;-0.11240;-0.26481;-0.22816;3
LIGH;2.186;7582.038;91.0;3
ACCE;2.188;7582.044;-1.04208;1.58496;10.01854;3
GYRO;2.189;7582.044;-0.08277;-0.30329;-0.15027;3
AHRS;2.192;7582.044;10.8626;3.3191;27.2511;0.08516;0.05031;0.23708;3
LIGH;2.195;7582.046;91.0;3
GYRO;2.203;7582.049;-0.02810;-0.31643;-0.06231;3
ACCE;2.204;7582.055;-0.44353;1.87646;9.95928;3
MAGN;2.206;7582.055;12.60300;13.08500;-37.92500;3
AHRS;2.207;7582.055;10.8417;3.2392;27.4049;0.08508;0.04971;0.23832;3
GYRO;2.210;7582.055;-0.02810;-0.31643;-0.06231;3
LIGH;2.211;7582.058;90.0;3
ACCE;2.212;7582.064;0.00060;2.09134;9.50558;3
GYRO;2.213;7582.064;0.06231;-0.30299;0.05864;3
AHRS;2.215;7582.064;10.9992;2.9179;27.7875;0.08692;0.04761;0.24131;3
LIGH;2.219;7582.067;90.0;3
GYRO;2.223;7582.069;0.13622;-0.24801;0.14783;3
GYRO;2.225;7582.074;0.13622;-0.24801;0.14783;3
ACCE;2.228;7582.079;-0.29509;2.01771;9.16381;3
MAGN;2.229;7582.079;12.60300;13.08500;-37.92500;3
AHRS;2.229;7582.079;11.1356;2.8149;27.8570;0.08826;0.04707;0.24182;3
GYRO;2.235;7582.079;0.13622;-0.24801;0.14783;3
PRES;2.237;7582.082;953.9200;3
LIGH;2.238;7582.082;90.0;3
ACCE;2.239;7582.084;-0.42916;2.03268;9.10275;3
GYRO;2.241;7582.084;0.15272;-0.11973;0.15180;3
AHRS;2.242;7582.084;11.2742;2.8038;27.7747;0.08948;0.04720;0.24111;3
LIGH;2.244;7582.086;90.0;3
GYRO;2.245;7582.089;0.13470;-0.04856;0.12798;3
ACCE;2.250;7582.095;-0.51236;2.04764;9.09857;3
MAGN;2.251;7582.095;12.60300;13.08500;-37.92500;3
AHRS;2.251;7582.095;11.4086;2.8441;27.6246;0.09059;0.04770;0.23988;3
GYRO;2.252;7582.095;0.13470;-0.04856;0.12798;3
LIGH;2.253;7582.098;90.0;3
GYRO;2.253;7582.100;0.07239;0.04917;0.13164;3
ACCE;2.253;7582.104;-0.49440;1.96863;9.17997;3
GYRO;2.254;7582.104;0.07239;0.04917;0.13164;3
AHRS;2.254;7582.104;11.4748;2.8674;27.5426;0.09114;0.04797;0.23921;3
LIGH;2.255;7582.108;90.0;3
GYRO;2.273;7582.109;0.01252;0.09071;0.15211;3
ACCE;2.273;7582.115;-0.32501;1.96145;9.28292;3
MAGN;2.274;7582.115;12.60300;13.08500;-37.92500;3
AHRS;2.274;7582.115;11.5193;2.7824;27.6452;0.09165;0.04743;0.24001;3
GYRO;2.275;7582.115;0.01252;0.09071;0.15211;3
LIGH;2.275;7582.118;90.0;3
GYRO;2.275;7582.120;-0.03635;0.09621;0.15730;3
ACCE;2.276;7582.124;-0.32022;1.91476;9.59656;3
GYRO;2.276;7582.124;-0.03635;0.09621;0.15730;3
AHRS;2.277;7582.124;11.4948;2.6938;27.7967;0.09157;0.04675;0.24121;3
LIGH;2.277;7582.126;90.0;3
GYRO;2.281;7582.129;-0.06811;0.06292;0.14508;3
ACCE;2.284;7582.137;-0.25079;1.83456;9.95749;3
MAGN;2.284;7582.137;12.60300;13.08500;-37.92500;3
AHRS;2.285;7582.137;11.3843;2.5625;28.0769;0.09080;0.04564;0.24347;3
GYRO;2.285;7582.137;-0.06811;0.06292;0.14508;3
LIGH;2.286;7582.139;90.0;3
ACCE;2.288;7582.144;-0.02873;1.85910;9.97125;3
GYRO;2.289;7582.144;-0.06261;0.00000;0.12065;3
AHRS;2.289;7582.144;11.2994;2.3120;28.5153;0.09045;0.04370;0.24696;3
LIGH;2.290;7582.146;90.0;3
GYRO;2.300;7582.149;-0.02566;-0.05559;0.09560;3
ACCE;2.300;7582.155;0.09397;1.85910;10.02332;3
MAGN;2.301;7582.155;12.60300;13.08500;-37.92500;3
AHRS;2.301;7582.155;11.2180;2.0142;29.0223;0.09022;0.04142;0.25099;3
GYRO;2.302;7582.155;-0.02566;-0.05559;0.09560;3
LIGH;2.302;7582.158;90.0;3
GYRO;2.308;7582.160;0.02321;-0.06720;0.06689;3
ACCE;2.309;7582.164;-0.00359;1.86568;10.00297;3
GYRO;2.309;7582.164;0.02321;-0.06720;0.06689;3
AHRS;2.310;7582.164;11.1510;1.8071;29.3797;0.08999;0.03982;0.25384;3
LIGH;2.310;7582.167;92.0;3
SOUN;2.311;564.46;0.01723;58.70
GYRO;2.331;7582.169;0.04398;-0.07605;0.04887;3
ACCE;2.332;7582.175;-0.07242;1.91955;9.81503;3
MAGN;2.334;7582.175;12.60300;13.08500;-37.92500;3
AHRS;2.338;7582.175;11.1426;1.6663;29.5959;0.09016;0.03879;0.25554;3
GYRO;2.340;7582.175;0.04398;-0.07605;0.04887;3
LIGH;2.340;7582.178;92.0;3
GYRO;2.341;7582.180;0.07514;-0.07453;0.01527;3
ACCE;2.342;7582.184;-0.05507;2.02669;9.56603;3
GYRO;2.342;7582.184;0.07514;-0.07453;0.01527;3
AHRS;2.343;7582.184;11.2243;1.5337;29.7307;0.09110;0.03796;0.25656;3
LIGH;2.343;7582.186;92.0;3
GYRO;2.344;7582.189;0.09163;-0.04429;-0.00672;3
ACCE;2.344;7582.196;-0.12689;1.92554;9.40921;3
MAGN;2.345;7582.196;12.60300;13.08500;-37.92500;3
AHRS;2.345;7582.196;11.2577;1.4592;29.8162;0.09152;0.03748;0.25722;3
GYRO;2.346;7582.196;0.09163;-0.04429;-0.00672;3
LIGH;2.346;7582.199;104.0;3
ACCE;2.349;7582.204;-0.35674;1.81540;9.72824;3
GYRO;2.350;7582.204;0.08277;-0.00153;-0.01985;3
AHRS;2.350;7582.204;11.1878;1.5240;29.7731;0.09080;0.03783;0.25691;3
LIGH;2.351;7582.206;89.0;3
GNSS;2.352;1490628682.000;40.313297;-3.483557;598.000;0.000;5.0;0.0;19;8
GNSS;2.356;1490628682.000;40.313297;-3.483557;598.000;0.000;5.0;0.0;19;8
GYRO;2.360;7582.209;0.05834;0.05498;-0.00397;3
ACCE;2.360;7582.215;-0.50757;2.11528;9.87668;3
MAGN;2.361;7582.215;12.27400;13.08500;-37.92500;3
AHRS;2.361;7582.215;11.2790;1.6692;29.2818;0.09140;0.03886;0.25290;3
GYRO;2.362;7582.215;0.05834;0.05498;-0.00397;3
LIGH;2.362;7582.218;89.0;3
GYRO;2.368;7582.220;0.03696;0.15058;0.03360;3
GYRO;2.368;7582.224;0.03696;0.15058;0.03360;3
ACCE;2.369;7582.224;-0.57162;2.16196;9.53551;3
AHRS;2.369;7582.224;11.4261;1.8437;28.9159;0.09238;0.04035;0.24995;3
LIGH;2.369;7582.226;89.0;3
GYRO;2.379;7582.229;0.00764;0.32559;0.02199;3
MAGN;2.380;7582.235;12.27400;13.08500;-37.92500;3
AHRS;2.382;7582.235;11.4861;2.3795;27.9226;0.09211;0.04419;0.24202;3
GYRO;2.382;7582.235;0.00764;0.32559;0.02199;3
ACCE;2.382;7582.235;-0.82181;1.88304;8.81485;3
LIGH;2.383;7582.238;90.0;3
GYRO;2.388;7582.240;-0.07269;0.54275;0.00916;3
GYRO;2.388;7582.244;-0.07269;0.54275;0.00916;3
ACCE;2.388;7582.244;-0.75238;1.87825;8.31806;3
AHRS;2.389;7582.244;11.5890;2.4314;27.7717;0.09292;0.04472;0.24079;3
LIGH;2.389;7582.246;90.0;3
GYRO;2.404;7582.249;-0.19792;0.70585;0.04368;3
GYRO;2.405;7582.254;-0.19792;0.70585;0.04368;3
ACCE;2.405;7582.260;-0.57401;1.93811;8.58501;3
MAGN;2.405;7582.260;12.27400;13.08500;-37.92500;3
AHRS;2.406;7582.260;11.6913;2.5596;27.4018;0.09366;0.04570;0.23777;3
GYRO;2.406;7582.260;-0.19792;0.70585;0.04368;3
LIGH;2.407;7582.263;90.0;3
PRES;2.407;7582.263;953.8000;3
ACCE;2.408;7582.264;-0.44113;1.86389;9.34038;3
GYRO;2.408;7582.264;-0.26176;0.72662;0.06017;3
AHRS;2.408;7582.264;11.6495;2.5740;27.4089;0.09328;0.04575;0.23785;3
LIGH;2.409;7582.266;90.0;3
GYRO;2.419;7582.269;-0.34025;0.68417;0.06842;3
ACCE;2.420;7582.275;-0.39444;1.90578;9.91618;3
MAGN;2.420;7582.275;12.27400;13.08500;-37.92500;3
AHRS;2.420;7582.275;11.5676;2.5428;27.4396;0.09264;0.04534;0.23808;3
GYRO;2.421;7582.275;-0.34025;0.68417;0.06842;3
LIGH;2.421;7582.278;92.0;3
GYRO;2.428;7582.280;-0.29810;0.53542;0.05712;3
ACCE;2.428;7582.284;-0.54229;1.63045;10.26095;3
GYRO;2.428;7582.284;-0.29810;0.53542;0.05712;3
AHRS;2.429;7582.284;11.2937;2.5950;27.5527;0.09018;0.04531;0.23908;3
LIGH;2.429;7582.286;92.0;3
GYRO;2.439;7582.289;-0.10996;0.32376;0.06017;3
ACCE;2.440;7582.295;-0.55964;1.68552;9.98083;3
MAGN;2.440;7582.295;12.27400;13.08500;-37.92500;3
AHRS;2.440;7582.295;11.1143;2.6593;27.5297;0.08854;0.04547;0.23894;3
GYRO;2.441;7582.295;-0.10996;0.32376;0.06017;3
LIGH;2.441;7582.298;92.0;3
GYRO;2.448;7582.300;0.09224;0.00153;0.07055;3
ACCE;2.449;7582.304;-0.24122;2.00215;9.17757;3
GYRO;2.450;7582.304;0.09224;0.00153;0.07055;3
AHRS;2.450;7582.304;11.2296;2.5480;27.6180;0.08971;0.04483;0.23959;3
LIGH;2.451;7582.307;92.0;3
GYRO;2.460;7582.309;0.13164;-0.27245;0.04612;3
ACCE;2.461;7582.317;-0.22326;1.95427;8.98783;3
MAGN;2.462;7582.317;12.27400;13.08500;-37.92500;3
AHRS;2.462;7582.317;11.3284;2.4410;27.6746;0.09074;0.04418;0.23999;3
GYRO;2.465;7582.317;0.13164;-0.27245;0.04612;3
LIGH;2.466;7582.319;93.0;3
ACCE;2.468;7582.324;-0.07242;1.81121;8.96748;3
GYRO;2.468;7582.324;0.05925;-0.35766;0.01436;3
AHRS;2.469;7582.324;11.3375;2.2525;27.9541;0.09111;0.04283;0.24219;3
LIGH;2.470;7582.326;93.0;3
GYRO;2.479;7582.329;-0.03238;-0.34147;0.01405;3
ACCE;2.482;7582.335;0.32262;1.86628;9.60793;3
MAGN;2.482;7582.335;12.27400;13.08500;-37.92500;3
AHRS;2.483;7582.335;11.3045;1.8271;28.5928;0.09151;0.03969;0.24723;3
GYRO;2.484;7582.335;-0.03238;-0.34147;0.01405;3
LIGH;2.484;7582.338;93.0;3
GYRO;2.488;7582.340;-0.07269;-0.20036;0.01161;3
GYRO;2.488;7582.344;-0.07269;-0.20036;0.01161;3
ACCE;2.489;7582.344;0.24361;1.77889;10.50157;3
AHRS;2.490;7582.344;11.1205;1.4796;29.2455;0.09050;0.03689;0.25246;3
LIGH;2.490;7582.346;93.0;3
GYRO;2.500;7582.349;-0.10537;-0.08919;-0.02474;3
ACCE;2.500;7582.355;-0.16221;1.67654;10.82897;3
MAGN;2.501;7582.355;12.27400;13.08500;-37.92500;3
AHRS;2.501;7582.355;10.8622;1.4099;29.5238;0.08840;0.03596;0.25477;3
GYRO;2.502;7582.355;-0.10537;-0.08919;-0.02474;3
LIGH;2.503;7582.358;91.0;3
GYRO;2.508;7582.360;-0.04154;0.16218;-0.06842;3
ACCE;2.510;7582.364;-0.40282;1.61130;10.56801;3
GYRO;2.511;7582.364;-0.04154;0.16218;-0.06842;3
AHRS;2.512;7582.364;10.6253;1.4937;29.5773;0.08620;0.03618;0.25530;3
LIGH;2.516;7582.367;91.0;3
GYRO;2.521;7582.369;0.06597;0.37813;-0.08919;3
ACCE;2.522;7582.377;-0.44173;1.67415;9.16141;3
MAGN;2.522;7582.377;12.27400;13.08500;-37.92500;3
AHRS;2.523;7582.377;10.5989;1.6135;29.4052;0.08577;0.03700;0.25395;3
GYRO;2.524;7582.377;0.06597;0.37813;-0.08919;3
LIGH;2.524;7582.380;91.0;3
ACCE;2.528;7582.385;-0.41480;1.90638;8.46650;3
GYRO;2.529;7582.385;0.12034;0.51343;-0.09163;3
AHRS;2.529;7582.385;10.7841;1.7190;29.1074;0.08719;0.03807;0.25151;3
LIGH;2.533;7582.387;92.0;3
GYRO;2.540;7582.390;0.06750;0.57666;-0.09743;3
ACCE;2.540;7582.395;-0.79428;1.97701;8.29591;3
MAGN;2.541;7582.395;12.59100;13.08500;-37.56400;3
AHRS;2.542;7582.395;11.0137;2.0495;28.6714;0.08855;0.04101;0.24808;3
GYRO;2.542;7582.395;0.06750;0.57666;-0.09743;3
LIGH;2.543;7582.398;92.0;3
GYRO;2.551;7582.400;-0.08063;0.58582;-0.13531;3
ACCE;2.552;7582.404;-1.33596;1.85311;9.01058;3
GYRO;2.553;7582.404;-0.08063;0.58582;-0.13531;3
AHRS;2.554;7582.404;11.0666;2.6663;27.6973;0.08805;0.04556;0.24036;3
LIGH;2.559;7582.407;92.0;3
GYRO;2.560;7582.409;-0.22938;0.51740;-0.17623;3
ACCE;2.561;7582.415;-1.66217;1.80463;10.34834;3
MAGN;2.561;7582.415;12.59100;13.08500;-37.56400;3
AHRS;2.562;7582.415;10.9309;3.3766;26.8655;0.08579;0.05064;0.23388;3
GYRO;2.566;7582.415;-0.22938;0.51740;-0.17623;3
LIGH;2.567;7582.418;92.0;3
GYRO;2.568;7582.420;-0.27733;0.31124;-0.17013;3
ACCE;2.569;7582.424;-1.67953;1.64123;11.12286;3
GYRO;2.570;7582.424;-0.27733;0.31124;-0.17013;3
AHRS;2.571;7582.424;10.6320;3.9812;26.1243;0.08238;0.05462;0.22803;3
LIGH;2.572;7582.427;98.0;3
GYRO;2.585;7582.429;-0.24526;0.04459;-0.14142;3
GYRO;2.589;7582.434;-0.24526;0.04459;-0.14142;3
ACCE;2.590;7582.440;-1.08397;1.68372;11.04326;3
MAGN;2.592;7582.440;12.59100;13.08500;-37.56400;3
AHRS;2.594;7582.440;10.4073;4.1647;26.1123;0.08012;0.05573;0.22804;3
GYRO;2.597;7582.440;-0.24526;0.04459;-0.14142;3
PRES;2.598;7582.443;953.7800;3
LIGH;2.601;7582.443;98.0;3
ACCE;2.601;7582.445;-0.54708;1.72682;10.32859;3
GYRO;2.603;7582.445;-0.07453;-0.05437;-0.04184;3
AHRS;2.603;7582.445;10.3104;4.0461;26.3710;0.07941;0.05472;0.23013;3
LIGH;2.604;7582.447;98.0;3
GYRO;2.605;7582.450;0.15424;-0.12675;0.04612;3
ACCE;2.605;7582.455;-0.55545;1.71664;9.59297;3
MAGN;2.606;7582.455;12.90500;13.08500;-37.56400;3
AHRS;2.607;7582.455;10.2928;3.9746;26.7997;0.07920;0.05437;0.23370;3
GYRO;2.609;7582.455;0.15424;-0.12675;0.04612;3
LIGH;2.609;7582.458;98.0;3
GYRO;2.610;7582.460;0.31460;-0.07422;0.05070;3
ACCE;2.611;7582.465;-0.64703;1.95487;9.31943;3
GYRO;2.611;7582.465;0.31460;-0.07422;0.05070;3
AHRS;2.612;7582.465;10.4390;3.9743;26.6949;0.08049;0.05459;0.23283;3
LIGH;2.613;7582.467;94.0;3
GYRO;2.620;7582.470;0.34086;-0.00794;0.01222;3
ACCE;2.620;7582.475;-0.74998;2.07218;9.28172;3
MAGN;2.621;7582.475;12.90500;13.08500;-37.56400;3
AHRS;2.622;7582.475;10.6416;4.0360;26.6628;0.08209;0.05549;0.23262;3
GYRO;2.623;7582.475;0.34086;-0.00794;0.01222;3
LIGH;2.623;7582.478;94.0;3
GYRO;2.628;7582.480;0.27214;0.01191;-0.00611;3
ACCE;2.629;7582.485;-0.97683;1.95247;9.24701;3
GYRO;2.629;7582.485;0.27214;0.01191;-0.00611;3
AHRS;2.630;7582.485;10.7592;4.2271;26.2784;0.08289;0.05705;0.22953;3
LIGH;2.631;7582.487;94.0;3
GYRO;2.641;7582.490;0.18723;0.02505;-0.00275;3
ACCE;2.641;7582.497;-1.01514;1.93392;9.19373;3
MAGN;2.642;7582.497;12.90500;13.08500;-37.56400;3
AHRS;2.643;7582.497;10.8607;4.4257;26.0407;0.08347;0.05876;0.22768;3
GYRO;2.644;7582.497;0.18723;0.02505;-0.00275;3
LIGH;2.645;7582.499;94.0;3
ACCE;2.648;7582.505;-0.84874;2.02430;9.04110;3
GYRO;2.649;7582.505;0.11637;0.03207;0.01588;3
AHRS;2.649;7582.505;11.0231;4.5143;25.7887;0.08480;0.05963;0.22564;3
LIGH;2.650;7582.507;90.0;3
GYRO;2.659;7582.510;0.08430;0.03543;0.02932;3
ACCE;2.660;7582.516;-0.75298;2.01233;8.74722;3
MAGN;2.661;7582.516;13.29100;13.08500;-37.56400;3
AHRS;2.661;7582.516;11.1983;4.5518;25.9749;0.08612;0.06042;0.22726;3
GYRO;2.662;7582.516;0.08430;0.03543;0.02932;3
LIGH;2.663;7582.518;90.0;3
GYRO;2.668;7582.521;0.01802;0.04643;0.05681;3
ACCE;2.669;7582.525;-0.42377;2.22960;8.41143;3
GYRO;2.669;7582.525;0.01802;0.04643;0.05681;3
AHRS;2.670;7582.525;11.5278;4.4025;25.9845;0.08919;0.05980;0.22728;3
LIGH;2.670;7582.527;90.0;3
GYRO;2.679;7582.530;-0.07697;0.09560;0.07789;3
ACCE;2.680;7582.536;-0.37469;2.02729;8.44495;3
MAGN;2.681;7582.536;13.29100;13.08500;-37.56400;3
AHRS;2.681;7582.536;11.7073;4.2335;26.3750;0.09085;0.05903;0.23046;3
GYRO;2.682;7582.536;-0.07697;0.09560;0.07789;3
LIGH;2.683;7582.538;90.0;3
GYRO;2.688;7582.541;-0.20036;0.14386;0.05803;3
ACCE;2.689;7582.545;-0.63147;1.78308;9.01836;3
GYRO;2.689;7582.545;-0.20036;0.14386;0.05803;3
AHRS;2.690;7582.545;11.6539;4.2113;26.4453;0.09040;0.05879;0.23103;3
LIGH;2.691;7582.547;90.0;3
GYRO;2.701;7582.550;-0.30146;0.14478;-0.00061;3
ACCE;2.701;7582.557;-0.79906;1.70587;9.54389;3
MAGN;2.702;7582.557;13.29100;13.08500;-37.56400;3
AHRS;2.702;7582.557;11.4948;4.2703;26.6374;0.08884;0.05913;0.23268;3
GYRO;2.703;7582.557;-0.30146;0.14478;-0.00061;3
LIGH;2.704;7582.559;90.0;3
ACCE;2.708;7582.565;-0.77333;1.69031;9.74979;3
GYRO;2.708;7582.565;-0.31490;0.08125;-0.04459;3
AHRS;2.709;7582.565;11.3192;4.2980;26.7158;0.08726;0.05907;0.23334;3
LIGH;2.710;7582.567;90.0;3
GYRO;2.719;7582.570;-0.22846;-0.01222;-0.06842;3
ACCE;2.720;7582.576;-0.66200;1.73699;9.66659;3
MAGN;2.721;7582.576;13.68100;13.38800;-37.56400;3
AHRS;2.721;7582.576;11.2004;4.2588;27.1386;0.08612;0.05883;0.23686;3
GYRO;2.722;7582.576;-0.22846;-0.01222;-0.06842;3
LIGH;2.723;7582.578;99.0;3
GYRO;2.728;7582.581;-0.10293;-0.11973;-0.09927;3
ACCE;2.729;7582.585;-0.64883;1.78727;9.56304;3
GYRO;2.729;7582.585;-0.10293;-0.11973;-0.09927;3
AHRS;2.730;7582.585;11.1356;4.2203;27.2430;0.08560;0.05845;0.23771;3
LIGH;2.731;7582.587;99.0;3
GYRO;2.740;7582.590;-0.04123;-0.23824;-0.11942;3
ACCE;2.740;7582.596;-0.71587;1.82797;9.60434;3
MAGN;2.741;7582.596;13.68100;13.38800;-37.56400;3
AHRS;2.741;7582.596;11.0960;4.2247;27.4575;0.08515;0.05857;0.23951;3
GYRO;2.742;7582.596;-0.04123;-0.23824;-0.11942;3
LIGH;2.743;7582.598;99.0;3
GYRO;2.748;7582.601;-0.04093;-0.28191;-0.12462;3
ACCE;2.749;7582.605;-0.97145;1.57239;9.83897;3
GYRO;2.749;7582.605;-0.04093;-0.28191;-0.12462;3
AHRS;2.750;7582.605;10.8827;4.3722;27.3827;0.08308;0.05932;0.23897;3
LIGH;2.751;7582.607;99.0;3
GYRO;2.765;7582.610;-0.05712;-0.27917;-0.13897;3
GYRO;2.766;7582.615;-0.05712;-0.27917;-0.13897;3
ACCE;2.767;7582.620;-0.86730;1.59993;10.00597;3
MAGN;2.767;7582.620;13.68100;13.38800;-37.56400;3
AHRS;2.769;7582.620;10.6908;4.4334;27.5611;0.08124;0.05958;0.24049;3
GYRO;2.770;7582.620;-0.05712;-0.27917;-0.13897;3
PRES;2.771;7582.623;953.7700;3
LIGH;2.771;7582.624;95.0;3
ACCE;2.772;7582.625;-0.61172;1.71245;10.08558;3
GYRO;2.772;7582.625;-0.05742;-0.27336;-0.12889;3
AHRS;2.773;7582.625;10.5784;4.3320;27.7981;0.08038;0.05866;0.24240;3
LIGH;2.774;7582.627;95.0;3
GYRO;2.786;7582.630;-0.00183;-0.26084;-0.09194;3
ACCE;2.787;7582.636;-0.52613;1.71245;9.53431;3
MAGN;2.789;7582.636;14.01800;13.38800;-37.56400;3
AHRS;2.789;7582.636;10.5377;4.2152;28.3219;0.08002;0.05796;0.24672;3
GYRO;2.791;7582.636;-0.00183;-0.26084;-0.09194;3
LIGH;2.791;7582.638;95.0;3
GYRO;2.792;7582.641;0.09041;-0.21105;-0.08216;3
ACCE;2.793;7582.645;-0.40881;1.80523;8.94953;3
GYRO;2.794;7582.645;0.09041;-0.21105;-0.08216;3
AHRS;2.794;7582.645;10.6187;4.0647;28.4909;0.08094;0.05698;0.24805;3
LIGH;2.795;7582.647;95.0;3
BLE4;2.797;2016;20;-68
BLE4;2.798;2016;18;-85
BLE4;2.798;2016;19;-88
BLE4;2.799;2016;9;-95
BLE4;2.799;2016;10;-97
GYRO;2.800;7582.650;0.13103;-0.11729;-0.10049;3
ACCE;2.801;7582.656;-0.35913;1.83037;8.72926;3
MAGN;2.801;7582.656;14.01800;13.38800;-37.56400;3
AHRS;2.801;7582.656;10.7318;3.9067;28.8625;0.08205;0.05616;0.25107;3
GYRO;2.802;7582.656;0.13103;-0.11729;-0.10049;3
LIGH;2.802;7582.659;93.0;3
GYRO;2.808;7582.661;0.09132;0.00764;-0.11820;3
GYRO;2.809;7582.665;0.09132;0.00764;-0.11820;3
ACCE;2.809;7582.665;-0.55126;1.71185;8.84179;3
AHRS;2.809;7582.665;10.7512;3.8747;28.8961;0.08227;0.05595;0.25133;3
LIGH;2.810;7582.667;93.0;3
GYRO;2.821;7582.670;0.02352;0.11942;-0.13622;3
GYRO;2.821;7582.677;0.02352;0.11942;-0.13622;3
AHRS;2.822;7582.677;10.6843;4.0878;28.7766;0.08130;0.05752;0.25047;3
MAGN;2.822;7582.677;14.01800;13.38800;-37.56400;3
ACCE;2.823;7582.677;-0.89723;1.63823;9.21887;3
LIGH;2.823;7582.679;93.0;3
ACCE;2.828;7582.685;-1.13545;1.68253;9.73363;3
GYRO;2.828;7582.685;-0.00305;0.21105;-0.14203;3
AHRS;2.829;7582.685;10.5841;4.3129;28.5109;0.08010;0.05901;0.24839;3
LIGH;2.829;7582.687;94.0;3
GYRO;2.840;7582.690;-0.02505;0.24160;-0.12767;3
GYRO;2.840;7582.696;-0.02505;0.24160;-0.12767;3
AHRS;2.841;7582.696;10.4614;4.7465;28.0477;0.07838;0.06208;0.24477;3
MAGN;2.841;7582.696;14.01800;13.38800;-37.56400;3
ACCE;2.842;7582.696;-1.34135;1.69390;10.02273;3
LIGH;2.843;7582.698;94.0;3
GYRO;2.848;7582.701;-0.00367;0.25290;-0.09071;3
ACCE;2.849;7582.705;-1.48500;1.65858;9.97604;3
GYRO;2.850;7582.705;-0.00367;0.25290;-0.09071;3
AHRS;2.850;7582.705;10.3542;5.0671;27.6323;0.07703;0.06428;0.24147;3
LIGH;2.852;7582.707;94.0;3
GYRO;2.860;7582.710;0.05223;0.22083;-0.05101;3
ACCE;2.861;7582.716;-1.49697;1.73879;9.55466;3
MAGN;2.861;7582.716;14.01800;13.38800;-37.56400;3
AHRS;2.862;7582.716;10.3399;5.4553;27.1155;0.07639;0.06717;0.23738;3
GYRO;2.863;7582.716;0.05223;0.22083;-0.05101;3
LIGH;2.863;7582.718;94.0;3
SOUN;2.863;330.69;0.01009;54.06
GYRO;2.868;7582.721;0.10812;0.12553;-0.00825;3
ACCE;2.869;7582.725;-1.45986;1.77650;8.99621;3
GYRO;2.869;7582.725;0.10812;0.12553;-0.00825;3
AHRS;2.869;7582.725;10.4081;5.8157;26.5010;0.07659;0.06994;0.23245;3
LIGH;2.870;7582.727;97.0;3
GYRO;2.881;7582.730;0.10934;-0.03543;0.02963;3
ACCE;2.881;7582.737;-1.30604;1.73819;8.43956;3
MAGN;2.882;7582.737;14.01800;13.38800;-37.56400;3
AHRS;2.882;7582.737;10.5090;6.0861;26.0574;0.07718;0.07212;0.22891;3
GYRO;2.883;7582.737;0.10934;-0.03543;0.02963;3
LIGH;2.883;7582.739;97.0;3
ACCE;2.888;7582.745;-0.74160;2.29843;8.75021;3
GYRO;2.888;7582.745;0.03696;-0.17837;0.06414;3
AHRS;2.889;7582.745;10.9055;5.9695;25.9675;0.08082;0.07183;0.22818;3
LIGH;2.890;7582.747;97.0;3
GYRO;2.900;7582.750;-0.06658;-0.28436;0.07330;3
ACCE;2.900;7582.756;-0.74759;1.97522;8.82802;3
MAGN;2.900;7582.756;14.01800;13.38800;-37.56400;3
AHRS;2.901;7582.756;11.0650;5.8619;26.0647;0.08233;0.07130;0.22896;3
GYRO;2.902;7582.756;-0.06658;-0.28436;0.07330;3
LIGH;2.902;7582.758;97.0;3
GYRO;2.908;7582.761;-0.15882;-0.35064;0.04917;3
ACCE;2.909;7582.765;-0.69013;1.82737;9.22785;3
GYRO;2.909;7582.765;-0.15882;-0.35064;0.04917;3
AHRS;2.909;7582.765;11.0759;5.7041;26.3027;0.08259;0.07016;0.23086;3
LIGH;2.910;7582.767;93.0;3
GYRO;2.920;7582.770;-0.18784;-0.32803;0.04398;3
ACCE;2.920;7582.776;-0.35195;1.82857;9.43375;3
MAGN;2.921;7582.776;14.01800;13.71300;-37.88900;3
AHRS;2.921;7582.776;11.0663;5.3424;26.7459;0.08298;0.06741;0.23433;3
GYRO;2.922;7582.776;-0.18784;-0.32803;0.04398;3
LIGH;2.922;7582.778;93.0;3
GYRO;2.928;7582.781;-0.20433;-0.29413;0.04215;3
ACCE;2.929;7582.785;-0.40402;1.61309;9.72944;3
GYRO;2.929;7582.785;-0.20433;-0.29413;0.04215;3
AHRS;2.929;7582.785;10.8955;5.0337;27.3376;0.08183;0.06489;0.23907;3
LIGH;2.930;7582.787;93.0;3
GYRO;2.945;7582.790;-0.20525;-0.19395;0.01436;3
GYRO;2.945;7582.795;-0.20525;-0.19395;0.01436;3
ACCE;2.946;7582.800;-0.66918;1.44610;10.38305;3
MAGN;2.946;7582.800;14.01800;13.71300;-37.88900;3
AHRS;2.947;7582.800;10.5701;4.8856;27.7090;0.07919;0.06324;0.24203;3
GYRO;2.947;7582.800;-0.20525;-0.19395;0.01436;3
LIGH;2.948;7582.803;93.0;3
PRES;2.949;7582.803;953.8200;3
ACCE;2.949;7582.805;-0.63147;1.45328;11.31081;3
GYRO;2.950;7582.805;-0.17226;-0.05467;-0.01038;3
AHRS;2.951;7582.805;10.1906;4.6870;28.2887;0.07610;0.06118;0.24672;3
LIGH;2.952;7582.807;92.0;3
GYRO;2.960;7582.810;0.00794;0.07850;-0.01405;3
ACCE;2.960;7582.816;-1.08876;1.28688;9.72944;3
MAGN;2.961;7582.816;14.01800;13.71300;-37.88900;3
AHRS;2.962;7582.816;9.9189;4.8592;28.1642;0.07350;0.06198;0.24574;3
GYRO;2.962;7582.816;0.00794;0.07850;-0.01405;3
LIGH;2.963;7582.818;92.0;3
GYRO;2.968;7582.821;0.26848;0.23946;0.01833;3
ACCE;2.969;7582.825;-0.75118;1.48500;9.34876;3
GYRO;2.970;7582.825;0.26848;0.23946;0.01833;3
AHRS;2.970;7582.825;9.8294;4.8333;28.2708;0.07274;0.06164;0.24660;3
LIGH;2.971;7582.827;92.0;3
GYRO;2.980;7582.830;0.35400;0.45479;0.06017;3
ACCE;2.980;7582.836;-0.71946;1.60591;9.28292;3
MAGN;2.981;7582.836;14.01800;13.71300;-37.88900;3
AHRS;2.982;7582.836;9.8252;4.7944;28.2906;0.07278;0.06132;0.24674;3
GYRO;2.982;7582.836;0.35400;0.45479;0.06017;3
LIGH;2.983;7582.838;96.0;3
GYRO;2.988;7582.841;0.29199;0.49572;0.03390;3
ACCE;2.989;7582.845;-0.74340;1.83156;9.00878;3
GYRO;2.990;7582.845;0.29199;0.49572;0.03390;3
AHRS;2.990;7582.845;9.9803;4.7871;28.1863;0.07416;0.06151;0.24589;3
LIGH;2.991;7582.847;96.0;3
GYRO;3.019;7582.850;0.26084;0.31948;-0.01802;3
GYRO;3.021;7582.857;0.26084;0.31948;-0.01802;3
MAGN;3.022;7582.857;14.01800;13.71300;-37.88900;3
ACCE;3.022;7582.857;-0.80026;2.00155;8.56466;3
AHRS;3.023;7582.857;10.5596;4.9434;27.4961;0.07909;0.06356;0.24028;3
LIGH;3.025;7582.860;96.0;3
AHRS;3.025;7582.865;10.5596;4.9434;27.4961;0.07909;0.06356;0.24028;3
ACCE;3.027;7582.865;-0.88585;2.02549;8.41382;3
GYRO;3.028;7582.865;0.22755;0.13897;-0.04154;3
HUMI;3.029;7582.877;46.0;3
TEMP;3.030;7582.877;22.4;3
LIGH;3.031;7582.877;96.0;3
GYRO;3.032;7582.870;0.16554;0.07636;-0.07178;3
ACCE;3.033;7582.876;-0.93015;1.98479;8.64427;3
MAGN;3.035;7582.876;14.01800;13.71300;-37.88900;3
AHRS;3.036;7582.876;10.7768;5.0556;27.1509;0.08089;0.06470;0.23749;3
GYRO;3.042;7582.876;0.16554;0.07636;-0.07178;3
LIGH;3.043;7582.879;93.0;3
GYRO;3.044;7582.881;0.04856;-0.01833;-0.08796;3
ACCE;3.045;7582.885;-0.87987;1.89142;9.20271;3
GYRO;3.046;7582.885;0.04856;-0.01833;-0.08796;3
AHRS;3.047;7582.885;10.8553;5.0961;27.0343;0.08153;0.06512;0.23655;3
LIGH;3.049;7582.887;93.0;3
GYRO;3.050;7582.890;-0.07483;-0.10751;-0.09743;3
ACCE;3.051;7582.896;-0.85832;1.77350;9.63187;3
MAGN;3.052;7582.896;14.01800;13.71300;-37.88900;3
AHRS;3.053;7582.896;10.8074;5.0957;27.0541;0.08112;0.06503;0.23670;3
GYRO;3.054;7582.896;-0.07483;-0.10751;-0.09743;3
LIGH;3.055;7582.899;93.0;3
GYRO;3.058;7582.901;-0.15730;-0.16646;-0.08919;3
ACCE;3.058;7582.905;-0.84396;1.72083;9.90840;3
GYRO;3.059;7582.905;-0.15730;-0.16646;-0.08919;3
AHRS;3.060;7582.905;10.7027;5.0716;27.1641;0.08022;0.06470;0.23760;3
LIGH;3.061;7582.907;93.0;3
GYRO;3.062;7582.910;-0.15363;-0.14264;-0.07758;3
ACCE;3.062;7582.917;-0.84815;1.80224;9.98622;3
MAGN;3.063;7582.917;14.01800;13.71300;-37.88900;3
AHRS;3.063;7582.917;10.6489;5.0486;27.2272;0.07978;0.06444;0.23810;3
GYRO;3.064;7582.917;-0.15363;-0.14264;-0.07758;3
LIGH;3.065;7582.920;96.0;3
ACCE;3.069;7582.925;-0.93314;1.79026;10.09276;3
GYRO;3.070;7582.925;-0.10873;-0.08674;-0.06689;3
AHRS;3.071;7582.925;10.5817;5.0735;27.2364;0.07915;0.06452;0.23818;3
LIGH;3.072;7582.927;96.0;3
GYRO;3.080;7582.930;-0.07941;-0.05437;-0.05864;3
ACCE;3.081;7582.936;-0.89543;1.75076;10.16997;3
MAGN;3.081;7582.936;14.01800;13.71300;-37.88900;3
AHRS;3.082;7582.936;10.4912;5.0691;27.3003;0.07836;0.06435;0.23870;3
GYRO;3.083;7582.936;-0.07941;-0.05437;-0.05864;3
LIGH;3.084;7582.939;96.0;3
GYRO;3.088;7582.941;-0.06536;-0.04276;-0.05345;3
ACCE;3.089;7582.945;-0.83139;1.81301;10.00597;3
GYRO;3.090;7582.945;-0.06536;-0.04276;-0.05345;3
AHRS;3.091;7582.945;10.4646;5.0357;27.3703;0.07817;0.06406;0.23927;3
LIGH;3.092;7582.947;96.0;3
GYRO;3.100;7582.950;-0.01680;-0.04246;-0.04948;3
ACCE;3.101;7582.956;-0.93553;1.83994;9.57920;3
MAGN;3.102;7582.956;14.01800;13.71300;-37.88900;3
AHRS;3.103;7582.956;10.4377;5.0402;27.3777;0.07793;0.06405;0.23933;3
GYRO;3.104;7582.956;-0.01680;-0.04246;-0.04948;3
LIGH;3.105;7582.959;97.0;3
GYRO;3.109;7582.961;0.04948;-0.04612;-0.05742;3
ACCE;3.109;7582.965;-1.01275;1.92793;9.09318;3
GYRO;3.110;7582.965;0.04948;-0.04612;-0.05742;3
AHRS;3.111;7582.965;10.4544;5.0580;27.3728;0.07804;0.06423;0.23930;3
LIGH;3.112;7582.967;97.0;3
GYRO;3.128;7582.970;0.07178;-0.05803;-0.06445;3
GYRO;3.129;7582.975;0.07178;-0.05803;-0.06445;3
ACCE;3.130;7582.980;-1.13605;2.03806;8.87291;3
MAGN;3.130;7582.980;14.01800;13.71300;-37.88900;3
AHRS;3.132;7582.980;10.5228;5.0937;27.2316;0.07862;0.06457;0.23815;3
GYRO;3.133;7582.980;0.07178;-0.05803;-0.06445;3
PRES;3.133;7582.984;953.8100;3
LIGH;3.134;7582.984;97.0;3
ACCE;3.137;7582.985;-1.13365;2.08296;9.01297;3
GYRO;3.137;7582.985;0.01894;-0.10629;-0.07514;3
AHRS;3.138;7582.985;10.6268;5.1125;27.2042;0.07947;0.06492;0.23795;3
LIGH;3.139;7582.987;95.0;3
GYRO;3.141;7582.990;-0.08522;-0.21258;-0.07850;3
ACCE;3.141;7582.996;-1.01454;2.02430;9.42597;3
MAGN;3.142;7582.996;14.01800;13.71300;-37.88900;3
AHRS;3.143;7582.996;10.6598;5.1150;27.1001;0.07981;0.06493;0.23708;3
GYRO;3.144;7582.996;-0.08522;-0.21258;-0.07850;3
LIGH;3.144;7582.999;95.0;3
GYRO;3.149;7583.001;-0.18021;-0.33964;-0.05620;3
ACCE;3.150;7583.005;-0.81942;1.92673;9.78031;3
GYRO;3.150;7583.005;-0.18021;-0.33964;-0.05620;3
AHRS;3.151;7583.005;10.6138;4.9979;27.0829;0.07967;0.06384;0.23684;3
LIGH;3.152;7583.007;95.0;3
GYRO;3.160;7583.010;-0.20617;-0.39951;-0.02169;3
ACCE;3.161;7583.016;-0.67157;1.91776;10.00357;3
MAGN;3.162;7583.016;14.01800;13.71300;-37.88900;3
AHRS;3.163;7583.016;10.5250;4.8133;27.6545;0.07899;0.06250;0.24152;3
GYRO;3.164;7583.016;-0.20617;-0.39951;-0.02169;3
LIGH;3.165;7583.019;95.0;3
GYRO;3.169;7583.021;-0.18845;-0.35644;0.00153;3
ACCE;3.170;7583.025;-0.65362;1.80044;10.03590;3
GYRO;3.171;7583.025;-0.18845;-0.35644;0.00153;3
AHRS;3.172;7583.025;10.3893;4.5550;27.6801;0.07837;0.06007;0.24154;3
LIGH;3.174;7583.027;98.0;3
GYRO;3.181;7583.030;-0.11545;-0.23793;0.00580;3
ACCE;3.182;7583.037;-0.68354;1.91416;9.89045;3
MAGN;3.183;7583.037;14.01800;13.71300;-37.88900;3
AHRS;3.184;7583.037;10.3053;4.3698;28.4847;0.07764;0.05888;0.24817;3
GYRO;3.188;7583.037;-0.11545;-0.23793;0.00580;3
LIGH;3.189;7583.040;98.0;3
ACCE;3.190;7583.045;-0.72065;2.12845;9.38766;3
GYRO;3.191;7583.045;-0.02505;-0.15913;0.00794;3
AHRS;3.191;7583.045;10.2724;4.2193;28.5259;0.07767;0.05758;0.24841;3
LIGH;3.195;7583.047;98.0;3
GYRO;3.201;7583.050;0.05345;0.00031;0.00916;3
ACCE;3.202;7583.056;-0.85832;2.06859;9.28711;3
MAGN;3.204;7583.056;14.01800;13.71300;-37.88900;3
AHRS;3.205;7583.056;10.3024;4.1770;28.7762;0.07789;0.05745;0.25049;3
GYRO;3.207;7583.056;0.05345;0.00031;0.00916;3
LIGH;3.209;7583.059;98.0;3
GYRO;3.210;7583.061;0.07239;0.10782;0.00458;3
ACCE;3.212;7583.065;-1.18154;1.86688;9.58219;3
GYRO;3.213;7583.065;0.07239;0.10782;0.00458;3
AHRS;3.214;7583.065;10.3496;4.2435;28.8021;0.07813;0.05813;0.25076;3
LIGH;3.216;7583.068;98.0;3
GYRO;3.221;7583.070;0.02138;0.16035;0.00580;3
ACCE;3.222;7583.076;-1.41557;1.66277;9.76954;3
MAGN;3.223;7583.076;14.01800;13.71300;-37.88900;3
AHRS;3.225;7583.076;10.3740;4.3869;28.4072;0.07823;0.05912;0.24754;3
GYRO;3.230;7583.076;0.02138;0.16035;0.00580;3
LIGH;3.231;7583.079;98.0;3
GYRO;3.236;7583.081;-0.02657;0.22480;0.02321;3
ACCE;3.237;7583.085;-1.43293;1.48381;9.60374;3
GYRO;3.239;7583.085;-0.02657;0.22480;0.02321;3
AHRS;3.240;7583.085;10.3593;4.5739;28.4290;0.07769;0.06068;0.24785;3
LIGH;3.242;7583.088;98.0;3
GYRO;3.243;7583.090;-0.01038;0.28986;0.07147;3
ACCE;3.245;7583.098;-1.26713;1.61130;9.68335;3
MAGN;3.246;7583.098;14.01800;13.71300;-37.88900;3
AHRS;3.250;7583.098;10.3304;4.7499;27.8881;0.07735;0.06173;0.24341;3
GYRO;3.251;7583.098;-0.01038;0.28986;0.07147;3
LIGH;3.252;7583.100;98.0;3
ACCE;3.253;7583.105;-0.94451;2.02190;9.82461;3
GYRO;3.253;7583.105;0.03451;0.24221;0.13775;3
AHRS;3.254;7583.105;10.3517;4.9708;27.9708;0.07702;0.06369;0.24426;3
LIGH;3.255;7583.108;92.0;3
GYRO;3.294;7583.110;0.04551;0.10171;0.16096;3
ACCE;3.295;7583.116;-0.74579;2.12725;9.85932;3
MAGN;3.296;7583.116;14.01800;13.71300;-37.88900;3
AHRS;3.297;7583.116;10.4051;5.0610;27.3581;0.07762;0.06414;0.23917;3
GYRO;3.299;7583.116;0.04551;0.10171;0.16096;3
LIGH;3.300;7583.119;92.0;3
GYRO;3.301;7583.121;0.04184;0.04581;0.17410;3
ACCE;3.301;7583.125;-0.08619;2.60788;10.10114;3
GYRO;3.302;7583.125;0.04184;0.04581;0.17410;3
AHRS;3.304;7583.125;10.5205;5.0293;27.4971;0.07858;0.06421;0.24034;3
LIGH;3.311;7583.127;92.0;3
GYRO;3.312;7583.130;0.01833;0.01619;0.14813;3
ACCE;3.313;7583.136;0.32681;2.51511;9.75458;3
MAGN;3.316;7583.136;14.01800;13.71300;-37.88900;3
AHRS;3.317;7583.136;10.6194;4.9213;27.4194;0.07969;0.06344;0.23963;3
GYRO;3.318;7583.136;0.01833;0.01619;0.14813;3
LIGH;3.319;7583.139;96.0;3
GYRO;3.319;7583.141;-0.03757;0.08888;0.03238;3
ACCE;3.321;7583.145;0.19393;2.39001;9.54209;3
GYRO;3.322;7583.145;-0.03757;0.08888;0.03238;3
AHRS;3.322;7583.145;10.6967;4.8226;27.5532;0.08047;0.06286;0.24070;3
LIGH;3.323;7583.147;96.0;3
GYRO;3.324;7583.150;-0.11881;0.25290;-0.17685;3
GYRO;3.325;7583.155;-0.11881;0.25290;-0.17685;3
ACCE;3.326;7583.161;-0.36332;2.18890;9.56603;3
MAGN;3.328;7583.161;14.01800;13.71300;-37.55900;3
AHRS;3.330;7583.161;10.7157;4.8293;27.5302;0.08063;0.06294;0.24051;3
GYRO;3.331;7583.161;-0.11881;0.25290;-0.17685;3
LIGH;3.333;7583.164;96.0;3
PRES;3.333;7583.164;953.8700;3
ACCE;3.334;7583.165;-1.07978;1.59693;9.44572;3
GYRO;3.335;7583.165;-0.21258;0.41539;-0.38637;3
AHRS;3.335;7583.165;10.5835;5.1181;27.4167;0.07897;0.06503;0.23973;3
LIGH;3.336;7583.167;96.0;3
GYRO;3.337;7583.170;-0.29413;0.52809;-0.50213;3
ACCE;3.338;7583.176;-1.64123;1.08338;9.50319;3
MAGN;3.339;7583.176;14.01800;13.71300;-37.55900;3
AHRS;3.339;7583.176;10.4533;5.3288;26.9797;0.07769;0.06624;0.23617;3
GYRO;3.341;7583.176;-0.29413;0.52809;-0.50213;3
LIGH;3.342;7583.179;98.0;3
GYRO;3.343;7583.181;-0.33598;0.58613;-0.49083;3
ACCE;3.344;7583.185;-1.67774;1.25935;9.47146;3
GYRO;3.344;7583.185;-0.33598;0.58613;-0.49083;3
AHRS;3.345;7583.185;10.1996;5.7934;26.6991;0.07476;0.06947;0.23405;3
LIGH;3.346;7583.187;98.0;3
GYRO;3.347;7583.190;-0.31398;0.55925;-0.40531;3
ACCE;3.348;7583.196;-1.71185;1.24259;9.46967;3
MAGN;3.350;7583.196;14.01800;13.71300;-37.55900;3
AHRS;3.350;7583.196;9.9625;6.2126;25.9621;0.07236;0.07208;0.22804;3
GYRO;3.352;7583.196;-0.31398;0.55925;-0.40531;3
LIGH;3.352;7583.199;98.0;3
GYRO;3.353;7583.201;-0.28711;0.46304;-0.35705;3
ACCE;3.353;7583.205;-1.78129;1.13246;9.63367;3
GYRO;3.354;7583.205;-0.28711;0.46304;-0.35705;3
AHRS;3.354;7583.205;9.6899;6.6810;25.7462;0.06926;0.07539;0.22642;3
LIGH;3.357;7583.207;98.0;3
SOUN;3.358;258.54;0.00789;51.92
GYRO;3.361;7583.210;-0.23182;0.41447;-0.24251;3
ACCE;3.362;7583.217;-1.62207;1.46046;9.77493;3
MAGN;3.362;7583.217;14.01800;13.71300;-37.55900;3
AHRS;3.363;7583.217;9.5048;6.9991;25.0293;0.06755;0.07730;0.22048;3
GYRO;3.363;7583.217;-0.23182;0.41447;-0.24251;3
LIGH;3.364;7583.220;101.0;3
ACCE;3.376;7583.225;-1.52690;1.72682;9.77313;3
GYRO;3.377;7583.225;-0.18387;0.37568;-0.10782;3
AHRS;3.378;7583.225;9.3369;7.3495;24.9091;0.06553;0.07989;0.21960;3
LIGH;3.378;7583.227;101.0;3
GNSS;3.379;1490628683.000;40.313297;-3.483557;598.000;0.000;4.0;0.0;19;8
GYRO;3.384;7583.230;-0.13989;0.40653;-0.03024;3
ACCE;3.385;7583.236;-1.66038;1.76453;9.51575;3
MAGN;3.385;7583.236;14.01800;13.71300;-37.55900;3
AHRS;3.390;7583.236;9.2666;7.5739;24.2563;0.06497;0.08130;0.21417;3
GYRO;3.391;7583.236;-0.13989;0.40653;-0.03024;3
LIGH;3.393;7583.239;101.0;3
GYRO;3.394;7583.241;-0.09743;0.44593;-0.02902;3
ACCE;3.394;7583.245;-1.71425;1.58795;8.99681;3
GYRO;3.394;7583.245;-0.09743;0.44593;-0.02902;3
AHRS;3.395;7583.245;9.1888;7.8852;24.2734;0.06372;0.08381;0.21446;3
LIGH;3.395;7583.247;101.0;3
GNSS;3.396;1490628683.000;40.313297;-3.483557;598.000;0.000;4.0;0.0;19;8
GYRO;3.400;7583.250;-0.06170;0.44379;-0.04368;3
GYRO;3.401;7583.256;-0.06170;0.44379;-0.04368;3
AHRS;3.401;7583.256;9.1232;8.3020;23.1349;0.06324;0.08660;0.20500;3
MAGN;3.401;7583.256;14.01800;13.71300;-37.55900;3
ACCE;3.402;7583.256;-1.71604;1.44969;8.70711;3
LIGH;3.402;7583.259;103.0;3
GYRO;3.409;7583.261;-0.06872;0.35583;-0.02657;3
ACCE;3.410;7583.265;-1.19531;1.50595;8.82922;3
GYRO;3.410;7583.265;-0.06872;0.35583;-0.02657;3
AHRS;3.411;7583.265;9.1074;8.4543;23.1388;0.06283;0.08786;0.20511;3
LIGH;3.411;7583.268;103.0;3
GYRO;3.421;7583.270;-0.12950;0.21777;-0.01344;3
GYRO;3.422;7583.277;-0.12950;0.21777;-0.01344;3
AHRS;3.422;7583.277;9.0044;8.6997;22.4331;0.06207;0.08939;0.19920;3
MAGN;3.423;7583.277;14.01800;14.05900;-37.55900;3
ACCE;3.423;7583.277;-1.20787;1.18214;9.58040;3
LIGH;3.423;7583.280;103.0;3
ACCE;3.429;7583.285;-1.29347;1.19231;10.20529;3
GYRO;3.429;7583.285;-0.17501;0.11637;-0.01894;3
AHRS;3.429;7583.285;8.9147;8.7678;22.4525;0.06117;0.08984;0.19935;3
LIGH;3.430;7583.287;113.0;3
GYRO;3.440;7583.290;-0.27245;0.09927;-0.02230;3
ACCE;3.441;7583.296;-1.36948;1.20847;10.27352;3
MAGN;3.441;7583.296;14.01800;14.05900;-37.55900;3
AHRS;3.442;7583.296;8.8014;8.8069;22.3122;0.06025;0.08991;0.19812;3
GYRO;3.442;7583.296;-0.27245;0.09927;-0.02230;3
LIGH;3.443;7583.299;100.0;3
GYRO;3.449;7583.301;-0.32712;0.15821;-0.00519;3
ACCE;3.449;7583.305;-1.53887;1.06123;9.94731;3
GYRO;3.449;7583.305;-0.32712;0.15821;-0.00519;3
AHRS;3.450;7583.305;8.5920;8.8783;22.3496;0.05831;0.09019;0.19837;3
LIGH;3.451;7583.307;100.0;3
GYRO;3.460;7583.310;-0.29871;0.30543;-0.00214;3
ACCE;3.461;7583.316;-1.63225;1.08158;9.60434;3
MAGN;3.461;7583.316;14.01800;14.05900;-37.55900;3
AHRS;3.462;7583.316;8.3966;8.9769;22.2346;0.05657;0.09066;0.19733;3
GYRO;3.462;7583.316;-0.29871;0.30543;-0.00214;3
LIGH;3.462;7583.319;100.0;3
ACCE;3.469;7583.325;-1.66098;1.09654;9.51276;3
GYRO;3.469;7583.325;-0.21105;0.42455;-0.02535;3
AHRS;3.470;7583.325;8.1881;9.1894;22.2886;0.05438;0.09215;0.19778;3
LIGH;3.470;7583.327;106.0;3
GYRO;3.485;7583.330;-0.10537;0.40317;-0.03818;3
GYRO;3.486;7583.335;-0.10537;0.40317;-0.03818;3
ACCE;3.486;7583.341;-1.78667;1.01634;9.65402;3
MAGN;3.487;7583.341;14.01800;14.36400;-37.55900;3
AHRS;3.487;7583.341;8.0503;9.4329;21.5342;0.05340;0.09365;0.19140;3
GYRO;3.488;7583.341;-0.10537;0.40317;-0.03818;3
PRES;3.488;7583.344;953.8900;3
LIGH;3.488;7583.344;106.0;3
ACCE;3.489;7583.346;-1.68492;1.22882;9.55287;3
GYRO;3.489;7583.346;-0.03757;0.27794;-0.01863;3
AHRS;3.490;7583.346;7.9447;9.8195;21.5535;0.05184;0.09678;0.19167;3
LIGH;3.490;7583.347;106.0;3
GYRO;3.508;7583.351;-0.02046;0.16554;0.02352;3
ACCE;3.508;7583.356;-1.59813;1.43712;9.09138;3
MAGN;3.509;7583.356;14.37600;14.36400;-37.55900;3
AHRS;3.509;7583.356;7.9469;9.8980;20.9565;0.05223;0.09718;0.18663;3
GYRO;3.510;7583.356;-0.02046;0.16554;0.02352;3
LIGH;3.510;7583.359;106.0;3
GYRO;3.516;7583.361;-0.00641;0.13897;0.04795;3
GYRO;3.517;7583.366;-0.00641;0.13897;0.04795;3
AHRS;3.517;7583.370;7.9625;10.0189;21.0008;0.05213;0.09826;0.18707;3
ACCE;3.518;7583.370;-1.61130;1.53947;8.64247;3
GYRO;3.518;7583.370;-0.00641;0.13897;0.04795;3
LIGH;3.519;7583.375;111.0;3
ACCE;3.521;7583.377;-1.60771;1.47662;8.39407;3
MAGN;3.521;7583.377;14.37600;14.36400;-37.25800;3
GYRO;3.521;7583.377;-0.00061;0.12401;0.04154;3
AHRS;3.522;7583.377;7.9875;10.1458;20.6708;0.05242;0.09922;0.18433;3
LIGH;3.522;7583.379;111.0;3
ACCE;3.529;7583.385;-1.53708;1.39821;8.54371;3
GYRO;3.529;7583.385;-0.02230;0.09560;0.00641;3
AHRS;3.530;7583.385;8.0048;10.2019;20.7052;0.05245;0.09974;0.18466;3
LIGH;3.530;7583.387;111.0;3
GYRO;3.541;7583.390;-0.09896;0.00794;-0.02352;3
ACCE;3.542;7583.398;-1.54007;1.04267;8.97526;3
MAGN;3.542;7583.398;14.37600;14.36400;-37.25800;3
AHRS;3.543;7583.398;7.9793;10.2522;20.6142;0.05223;0.10009;0.18389;3
GYRO;3.544;7583.398;-0.09896;0.00794;-0.02352;3
LIGH;3.544;7583.400;111.0;3
ACCE;3.549;7583.405;-1.54187;0.91877;9.69712;3
GYRO;3.549;7583.405;-0.20403;-0.08522;-0.04520;3
AHRS;3.550;7583.405;7.8767;10.2551;20.6382;0.05133;0.09997;0.18403;3
LIGH;3.550;7583.407;106.0;3
GYRO;3.560;7583.410;-0.29963;-0.13439;-0.05223;3
ACCE;3.561;7583.417;-1.42635;1.11869;10.42016;3
MAGN;3.561;7583.417;14.37600;14.72600;-37.25800;3
AHRS;3.562;7583.417;7.7570;10.1874;20.8530;0.05023;0.09931;0.18575;3
GYRO;3.563;7583.417;-0.29963;-0.13439;-0.05223;3
LIGH;3.563;7583.419;106.0;3
ACCE;3.569;7583.426;-1.48441;1.08098;10.72962;3
GYRO;3.569;7583.426;-0.35308;-0.12065;-0.03818;3
AHRS;3.570;7583.426;7.5353;10.0774;20.8800;0.04849;0.09805;0.18579;3
LIGH;3.571;7583.428;106.0;3
GYRO;3.580;7583.431;-0.35522;-0.05284;-0.04398;3
ACCE;3.581;7583.437;-1.65798;1.03908;10.39263;3
MAGN;3.581;7583.437;14.37600;14.72600;-37.25800;3
AHRS;3.582;7583.437;7.3301;10.0097;21.4280;0.04638;0.09738;0.19030;3
GYRO;3.583;7583.437;-0.35522;-0.05284;-0.04398;3
LIGH;3.583;7583.439;106.0;3
ACCE;3.589;7583.445;-1.79086;1.17795;9.76475;3
GYRO;3.589;7583.445;-0.29352;0.06048;-0.06658;3
AHRS;3.590;7583.445;7.1007;9.9938;21.4665;0.04442;0.09690;0.19047;3
LIGH;3.590;7583.447;106.0;3
GYRO;3.602;7583.450;-0.24038;0.16799;-0.07300;3
ACCE;3.603;7583.458;-1.78009;1.30424;9.35534;3
MAGN;3.603;7583.458;14.73900;14.72600;-37.25800;3
AHRS;3.604;7583.458;6.9605;10.0461;21.8688;0.04280;0.09728;0.19383;3
GYRO;3.605;7583.458;-0.24038;0.16799;-0.07300;3
LIGH;3.605;7583.460;106.0;3
ACCE;3.609;7583.466;-1.75016;1.23840;9.08240;3
GYRO;3.610;7583.466;-0.12462;0.18815;-0.07880;3
AHRS;3.611;7583.466;6.7988;10.1902;21.8781;0.04117;0.09825;0.19385;3
LIGH;3.612;7583.468;106.0;3
GYRO;3.621;7583.471;-0.04979;0.12950;-0.09255;3
ACCE;3.621;7583.477;-1.75136;1.21027;9.02195;3
MAGN;3.622;7583.477;14.73900;14.72600;-36.95500;3
AHRS;3.623;7583.477;6.7482;10.2959;21.8023;0.04062;0.09904;0.19321;3
GYRO;3.623;7583.477;-0.04979;0.12950;-0.09255;3
LIGH;3.624;7583.479;108.0;3
ACCE;3.629;7583.486;-1.77530;1.19531;9.22845;3
GYRO;3.629;7583.486;-0.05315;0.01985;-0.11118;3
AHRS;3.630;7583.486;6.7157;10.4046;21.7770;0.04018;0.09991;0.19301;3
LIGH;3.631;7583.488;108.0;3
GYRO;3.641;7583.491;-0.12828;-0.05315;-0.11729;3
ACCE;3.641;7583.497;-1.88484;0.89723;9.54867;3
MAGN;3.642;7583.497;14.73900;15.07500;-36.95500;3
AHRS;3.643;7583.497;6.6635;10.4411;21.6590;0.03978;0.10009;0.19199;3
GYRO;3.644;7583.497;-0.12828;-0.05315;-0.11729;3
LIGH;3.644;7583.499;108.0;3
ACCE;3.649;7583.506;-1.81121;0.91937;9.87369;3
GYRO;3.649;7583.506;-0.22846;-0.09041;-0.10721;3
AHRS;3.650;7583.506;6.5541;10.4274;21.6256;0.03890;0.09979;0.19162;3
LIGH;3.651;7583.508;108.0;3
GYRO;3.666;7583.511;-0.28466;-0.08063;-0.05101;3
GYRO;3.669;7583.516;-0.28466;-0.08063;-0.05101;3
ACCE;3.670;7583.521;-1.46525;1.11151;9.81683;3
MAGN;3.671;7583.521;14.73900;15.07500;-36.95500;3
AHRS;3.672;7583.521;6.4320;10.3715;21.9782;0.03764;0.09924;0.19452;3
GYRO;3.673;7583.521;-0.28466;-0.08063;-0.05101;3
PRES;3.674;7583.524;953.8100;3
LIGH;3.675;7583.524;115.0;3
ACCE;3.676;7583.526;-1.35871;1.06602;9.75338;3
GYRO;3.677;7583.526;-0.26114;-0.02443;-0.00764;3
AHRS;3.678;7583.526;6.1776;10.2886;22.0165;0.03558;0.09813;0.19465;3
LIGH;3.679;7583.528;115.0;3
GYRO;3.681;7583.531;-0.16982;0.02382;-0.03268;3
ACCE;3.682;7583.537;-1.50535;0.93613;9.85753;3
MAGN;3.682;7583.537;15.10900;15.07500;-36.95500;3
AHRS;3.683;7583.537;6.1011;10.2658;22.6976;0.03439;0.09802;0.20038;3
GYRO;3.685;7583.537;-0.16982;0.02382;-0.03268;3
LIGH;3.685;7583.539;115.0;3
ACCE;3.689;7583.546;-1.73879;0.89483;9.91140;3
GYRO;3.690;7583.546;-0.11759;0.03512;-0.05253;3
AHRS;3.691;7583.546;5.9830;10.2902;22.7224;0.03332;0.09804;0.20052;3
LIGH;3.692;7583.548;115.0;3
GYRO;3.701;7583.551;-0.04062;0.04032;-0.06231;3
ACCE;3.702;7583.557;-1.90339;1.00497;9.60494;3
MAGN;3.702;7583.557;15.10900;15.44100;-36.95500;3
AHRS;3.703;7583.557;5.9208;10.3323;22.8008;0.03265;0.09832;0.20116;3
GYRO;3.704;7583.557;-0.04062;0.04032;-0.06231;3
LIGH;3.705;7583.560;112.0;3
ACCE;3.710;7583.566;-1.99198;1.13725;9.17338;3
GYRO;3.711;7583.566;-0.02260;0.09438;-0.03360;3
AHRS;3.712;7583.566;5.9025;10.3976;22.7943;0.03238;0.09884;0.20111;3
LIGH;3.713;7583.569;112.0;3
GYRO;3.722;7583.571;-0.04673;0.18845;-0.01069;3
ACCE;3.723;7583.578;-2.02968;1.22823;8.86573;3
MAGN;3.724;7583.578;15.10900;15.44100;-36.95500;3
AHRS;3.724;7583.578;5.9096;10.4852;22.6057;0.03245;0.09954;0.19953;3
GYRO;3.725;7583.578;-0.04673;0.18845;-0.01069;3
LIGH;3.726;7583.581;112.0;3
ACCE;3.729;7583.586;-1.99617;1.29227;8.83221;3
GYRO;3.730;7583.586;-0.09865;0.23091;-0.01130;3
AHRS;3.731;7583.586;5.9022;10.6589;22.6365;0.03206;0.10102;0.19984;3
LIGH;3.732;7583.588;124.0;3
GYRO;3.742;7583.591;-0.16066;0.17440;-0.03451;3
ACCE;3.743;7583.597;-1.93990;1.02472;8.96329;3
MAGN;3.743;7583.597;15.10900;15.44100;-36.95500;3
AHRS;3.744;7583.597;5.8671;10.7837;22.1567;0.03197;0.10189;0.19577;3
GYRO;3.745;7583.597;-0.16066;0.17440;-0.03451;3
LIGH;3.746;7583.601;110.0;3
ACCE;3.749;7583.606;-1.78607;0.87568;9.32961;3
GYRO;3.750;7583.606;-0.19914;0.04979;-0.05437;3
AHRS;3.751;7583.606;5.7595;10.9093;22.1810;0.03082;0.10278;0.19593;3
LIGH;3.752;7583.608;110.0;3
GYRO;3.765;7583.611;-0.20892;-0.04246;-0.03024;3
ACCE;3.771;7583.617;-1.61309;0.72125;9.78510;3
MAGN;3.772;7583.617;15.10900;15.74400;-36.95500;3
AHRS;3.773;7583.617;5.6392;10.9270;21.9985;0.02992;0.10269;0.19430;3
GYRO;3.775;7583.617;-0.20892;-0.04246;-0.03024;3
LIGH;3.780;7583.622;110.0;3
ACCE;3.781;7583.626;-1.57359;0.52134;10.20169;3
GYRO;3.783;7583.626;-0.20708;-0.03665;0.01374;3
AHRS;3.785;7583.626;5.4737;10.8850;22.0286;0.02856;0.10207;0.19442;3
LIGH;3.790;7583.628;116.0;3
GYRO;3.791;7583.631;-0.19303;0.00733;0.03115;3
ACCE;3.793;7583.638;-1.60651;0.67038;10.24239;3
MAGN;3.794;7583.638;15.49500;15.74400;-36.95500;3
AHRS;3.795;7583.638;5.3511;10.8490;22.5807;0.02708;0.10170;0.19902;3
GYRO;3.797;7583.638;-0.19303;0.00733;0.03115;3
LIGH;3.802;7583.641;116.0;3
ACCE;3.803;7583.646;-1.88124;0.81702;9.85932;3
GYRO;3.804;7583.646;-0.14997;0.14997;0.04062;3
AHRS;3.804;7583.646;5.2194;10.8649;22.6564;0.02587;0.10163;0.19957;3
LIGH;3.805;7583.648;116.0;3
GYRO;3.806;7583.651;-0.07789;0.27703;0.01772;3
ACCE;3.809;7583.657;-2.01652;0.90980;9.55466;3
MAGN;3.810;7583.657;15.49500;15.74400;-36.95500;3
AHRS;3.811;7583.657;5.1608;10.9513;22.7044;0.02517;0.10228;0.19995;3
GYRO;3.812;7583.657;-0.07789;0.27703;0.01772;3
LIGH;3.812;7583.660;116.0;3
ACCE;3.813;7583.666;-2.01173;0.96965;9.48164;3
GYRO;3.814;7583.666;0.00275;0.28619;-0.00733;3
AHRS;3.814;7583.666;5.1240;11.1508;22.7528;0.02447;0.10393;0.20038;3
LIGH;3.815;7583.668;118.0;3
BLE4;3.816;2016;20;-70
BLE4;3.816;2016;18;-87
BLE4;3.816;2016;19;-88
BLE4;3.817;2016;9;-95
BLE4;3.817;2016;10;-98
GYRO;3.821;7583.671;0.06597;0.17562;-0.02199;3
ACCE;3.822;7583.677;-2.04225;0.94691;9.41759;3
MAGN;3.822;7583.677;15.49500;15.74400;-36.95500;3
AHRS;3.823;7583.677;5.1326;11.3185;22.1940;0.02476;0.10525;0.19567;3
GYRO;3.824;7583.677;0.06597;0.17562;-0.02199;3
LIGH;3.825;7583.680;118.0;3
ACCE;3.830;7583.686;-1.98000;0.98162;9.32901;3
GYRO;3.831;7583.686;0.08858;0.05681;-0.01924;3
AHRS;3.831;7583.686;5.1818;11.4531;22.1995;0.02495;0.10647;0.19579;3
LIGH;3.832;7583.689;118.0;3
GYRO;3.849;7583.691;0.06750;0.01741;-0.00336;3
GYRO;3.850;7583.696;0.06750;0.01741;-0.00336;3
GYRO;3.850;7583.701;0.06750;0.01741;-0.00336;3
AHRS;3.851;7583.703;5.2336;11.4996;21.8882;0.02560;0.10688;0.19319;3
MAGN;3.853;7583.703;15.49500;15.74400;-36.95500;3
ACCE;3.854;7583.703;-1.94768;0.97444;9.27993;3
GYRO;3.855;7583.703;0.06750;0.01741;-0.00336;3
PRES;3.856;7583.707;953.8100;3
LIGH;3.856;7583.707;118.0;3
ACCE;3.857;7583.708;-1.76932;1.06662;8.92199;3
GYRO;3.859;7583.708;0.01924;0.05040;0.01405;3
AHRS;3.859;7583.708;5.3180;11.5388;21.9146;0.02623;0.10736;0.19349;3
LIGH;3.861;7583.710;114.0;3
ACCE;3.862;7583.717;-1.65499;1.05165;8.84598;3
MAGN;3.863;7583.717;15.84700;16.05300;-36.95500;3
GYRO;3.864;7583.717;-0.01222;0.10171;0.02107;3
AHRS;3.864;7583.717;5.3385;11.5505;21.9542;0.02635;0.10750;0.19385;3
LIGH;3.866;7583.720;114.0;3
SOUN;3.867;63.67;0.00194;39.75
ACCE;3.871;7583.726;-1.62925;0.80625;9.02075;3
GYRO;3.871;7583.726;-0.09071;0.11606;0.01802;3
AHRS;3.872;7583.726;5.3341;11.5967;21.9856;0.02620;0.10789;0.19412;3
LIGH;3.873;7583.728;114.0;3
GYRO;3.882;7583.731;-0.17898;0.10446;-0.01710;3
ACCE;3.882;7583.737;-1.66696;0.58718;9.59776;3
MAGN;3.883;7583.737;15.84700;16.05300;-36.64500;3
AHRS;3.884;7583.737;5.2727;11.6453;22.0457;0.02554;0.10822;0.19459;3
GYRO;3.885;7583.737;-0.17898;0.10446;-0.01710;3
LIGH;3.885;7583.740;112.0;3
GYRO;3.892;7583.742;-0.24679;0.05620;-0.05925;3
ACCE;3.892;7583.746;-1.85012;0.52553;10.25975;3
GYRO;3.893;7583.746;-0.24679;0.05620;-0.05925;3
AHRS;3.894;7583.746;5.1336;11.7057;22.0822;0.02422;0.10852;0.19481;3
LIGH;3.895;7583.750;112.0;3
GYRO;3.905;7583.751;-0.26817;0.01405;-0.07178;3
GYRO;3.906;7583.756;-0.26817;0.01405;-0.07178;3
AHRS;3.906;7583.760;4.9729;11.7415;22.2300;0.02265;0.10859;0.19594;3
MAGN;3.907;7583.760;15.84700;16.05300;-36.64500;3
ACCE;3.909;7583.760;-2.11827;0.56503;10.63744;3
GYRO;3.910;7583.760;-0.26817;0.01405;-0.07178;3
LIGH;3.910;7583.763;112.0;3
ACCE;3.911;7583.766;-2.27389;0.62668;10.53030;3
GYRO;3.911;7583.766;-0.24038;0.01344;-0.05131;3
AHRS;3.912;7583.766;4.7423;11.7769;22.2496;0.02060;0.10852;0.19593;3
LIGH;3.913;7583.768;112.0;3
GYRO;3.922;7583.771;-0.17287;0.08674;-0.00947;3
ACCE;3.922;7583.777;-2.15239;0.75118;10.02452;3
MAGN;3.923;7583.777;15.84700;16.05300;-36.64500;3
AHRS;3.923;7583.777;4.6563;11.7931;22.4627;0.01964;0.10855;0.19767;3
GYRO;3.924;7583.777;-0.17287;0.08674;-0.00947;3
LIGH;3.925;7583.780;114.0;3
ACCE;3.932;7583.786;-1.96803;0.85353;9.51157;3
GYRO;3.932;7583.786;-0.07514;0.19303;0.02871;3
AHRS;3.933;7583.786;4.5496;11.8640;22.5091;0.01857;0.10899;0.19799;3
LIGH;3.934;7583.790;114.0;3
GYRO;3.942;7583.791;-0.02169;0.23579;0.03115;3
ACCE;3.943;7583.797;-1.86508;0.89064;9.17039;3
MAGN;3.944;7583.797;15.84700;16.05300;-36.64500;3
AHRS;3.945;7583.797;4.5268;11.9677;22.3177;0.01838;0.10980;0.19636;3
GYRO;3.945;7583.797;-0.02169;0.23579;0.03115;3
LIGH;3.946;7583.801;114.0;3
ACCE;3.951;7583.806;-1.77889;0.91698;9.07642;3
GYRO;3.952;7583.806;0.05864;0.16524;0.01588;3
AHRS;3.952;7583.806;4.5318;12.1182;22.3663;0.01811;0.11109;0.19681;3
LIGH;3.953;7583.809;114.0;3
GYRO;3.991;7583.811;0.05773;0.10446;-0.02902;3
GYRO;3.992;7583.816;0.05773;0.10446;-0.02902;3
ACCE;3.993;7583.821;-1.81301;0.92955;9.19972;3
MAGN;3.993;7583.821;16.26500;16.41800;-36.27400;3
AHRS;3.994;7583.821;4.6319;12.3064;22.3449;0.01866;0.11286;0.19674;3
GYRO;3.995;7583.821;0.05773;0.10446;-0.02902;3
LIGH;3.996;7583.824;120.0;3
GYRO;3.996;7583.826;-0.01619;-0.00061;-0.05681;3
ACCE;3.997;7583.826;-1.89262;0.87688;9.30866;3
AHRS;3.999;7583.826;4.6319;12.3064;22.3449;0.01866;0.11286;0.19674;3
GYRO;4.002;7583.831;-0.10049;-0.03299;-0.06322;3
MAGN;4.003;7583.837;16.26500;16.41800;-36.27400;3
AHRS;4.005;7583.837;4.6319;12.3064;22.3449;0.01866;0.11286;0.19674;3
GYRO;4.006;7583.837;-0.10049;-0.03299;-0.06322;3
ACCE;4.008;7583.837;-2.00514;0.87209;9.40742;3
AHRS;4.010;7583.846;4.6319;12.3064;22.3449;0.01866;0.11286;0.19674;3
ACCE;4.012;7583.846;-2.10271;0.71826;9.56843;3
GYRO;4.013;7583.846;-0.14875;0.01069;-0.06231;3
HUMI;4.015;7583.849;46.0;3
TEMP;4.019;7583.849;22.4;3
LIGH;4.021;7583.849;120.0;3
LIGH;4.022;7583.850;120.0;3
LIGH;4.023;7583.850;120.0;3
GYRO;4.024;7583.851;-0.16707;0.07544;-0.05467;3
ACCE;4.027;7583.857;-2.15299;0.58059;9.79707;3
MAGN;4.028;7583.857;16.26500;16.41800;-36.27400;3
AHRS;4.030;7583.857;4.4689;12.3282;22.4182;0.01717;0.11278;0.19723;3
GYRO;4.032;7583.857;-0.16707;0.07544;-0.05467;3
LIGH;4.033;7583.860;119.0;3
ACCE;4.034;7583.866;-2.28766;0.57700;10.11969;3
GYRO;4.035;7583.866;-0.17685;0.12278;-0.03238;3
AHRS;4.042;7583.866;4.3467;12.3963;22.4330;0.01599;0.11316;0.19726;3
LIGH;4.044;7583.868;119.0;3
GYRO;4.044;7583.871;-0.17165;0.16707;-0.00458;3
GYRO;4.046;7583.876;-0.17165;0.16707;-0.00458;3
ACCE;4.047;7583.881;-2.54085;0.49021;10.09096;3
MAGN;4.051;7583.881;16.26500;16.41800;-36.27400;3
AHRS;4.051;7583.881;4.2399;12.4903;22.4017;0.01496;0.11378;0.19691;3
GYRO;4.052;7583.881;-0.17165;0.16707;-0.00458;3
PRES;4.052;7583.885;953.8000;3
LIGH;4.053;7583.885;119.0;3
ACCE;4.053;7583.886;-2.56000;0.62309;10.18074;3
GYRO;4.053;7583.886;-0.15913;0.21961;0.01283;3
AHRS;4.054;7583.886;4.0876;12.6747;22.4686;0.01328;0.11510;0.19737;3
LIGH;4.055;7583.888;119.0;3
GYRO;4.055;7583.891;-0.11301;0.24862;0.06109;3
ACCE;4.056;7583.897;-2.39061;0.70210;10.05385;3
MAGN;4.057;7583.897;16.60400;16.77000;-36.27400;3
AHRS;4.058;7583.897;4.0461;12.7472;22.3034;0.01296;0.11563;0.19594;3
GYRO;4.059;7583.897;-0.11301;0.24862;0.06109;3
LIGH;4.059;7583.900;118.0;3
ACCE;4.060;7583.906;-2.12545;0.72305;9.62349;3
GYRO;4.060;7583.906;-0.03879;0.28588;0.10721;3
AHRS;4.061;7583.906;3.9910;12.9101;22.3831;0.01213;0.11693;0.19658;3
LIGH;4.062;7583.908;118.0;3
GYRO;4.062;7583.911;0.03024;0.27733;0.12278;3
ACCE;4.062;7583.917;-1.95906;0.84276;9.31704;3
MAGN;4.063;7583.917;16.60400;16.77000;-35.89000;3
AHRS;4.063;7583.917;3.9973;13.0521;22.0301;0.01231;0.11811;0.19360;3
GYRO;4.064;7583.917;0.03024;0.27733;0.12278;3
LIGH;4.064;7583.920;118.0;3
ACCE;4.071;7583.926;-2.00335;0.86431;9.20511;3
GYRO;4.071;7583.926;0.06170;0.24038;0.09927;3
AHRS;4.072;7583.926;4.0488;13.2285;22.1285;0.01235;0.11971;0.19451;3
LIGH;4.072;7583.930;116.0;3
GYRO;4.082;7583.931;0.04643;0.16463;0.04612;3
ACCE;4.083;7583.938;-2.04884;0.80685;9.18655;3
MAGN;4.083;7583.938;16.60400;16.77000;-35.89000;3
AHRS;4.083;7583.938;4.1018;13.3528;21.5946;0.01315;0.12079;0.19003;3
GYRO;4.084;7583.938;0.04643;0.16463;0.04612;3
LIGH;4.084;7583.941;116.0;3
ACCE;4.089;7583.946;-2.11169;0.72604;9.38348;3
GYRO;4.090;7583.946;-0.00641;0.08338;-0.00764;3
AHRS;4.090;7583.946;4.1467;13.4742;21.6472;0.01327;0.12190;0.19054;3
LIGH;4.091;7583.948;116.0;3
GYRO;4.101;7583.951;-0.06170;0.03268;-0.04246;3
ACCE;4.102;7583.957;-2.22721;0.67098;9.73662;3
MAGN;4.102;7583.957;16.60400;16.77000;-35.89000;3
AHRS;4.103;7583.957;4.1427;13.5158;21.3972;0.01344;0.12222;0.18841;3
GYRO;4.104;7583.957;-0.06170;0.03268;-0.04246;3
LIGH;4.104;7583.960;116.0;3
ACCE;4.109;7583.966;-2.26073;0.65362;9.88626;3
GYRO;4.110;7583.966;-0.09163;0.02688;-0.04307;3
AHRS;4.111;7583.966;4.0974;13.5455;21.4059;0.01299;0.12240;0.18845;3
LIGH;4.112;7583.968;119.0;3
GYRO;4.121;7583.971;-0.09499;0.06567;-0.03054;3
ACCE;4.122;7583.977;-2.30861;0.67995;9.69771;3
MAGN;4.125;7583.977;16.94700;16.77000;-35.58800;3
AHRS;4.126;7583.977;4.0485;13.5701;21.7589;0.01216;0.12257;0.19140;3
GYRO;4.129;7583.977;-0.09499;0.06567;-0.03054;3
LIGH;4.130;7583.980;119.0;3
ACCE;4.130;7583.986;-2.33435;0.78350;9.23264;3
GYRO;4.131;7583.986;-0.08919;0.11148;0.00214;3
AHRS;4.131;7583.986;3.9961;13.6328;21.7819;0.01158;0.12302;0.19155;3
LIGH;4.132;7583.988;119.0;3
GYRO;4.142;7583.991;-0.10018;0.25259;0.01833;3
ACCE;4.143;7583.998;-2.49955;0.61651;8.90344;3
MAGN;4.144;7583.998;16.94700;17.10900;-35.58800;3
AHRS;4.144;7583.998;3.9542;13.7191;21.7354;0.01113;0.12368;0.19113;3
GYRO;4.145;7583.998;-0.10018;0.25259;0.01833;3
LIGH;4.146;7584.001;119.0;3
ACCE;4.149;7584.006;-2.61507;0.42856;9.13148;3
GYRO;4.150;7584.006;-0.16096;0.41203;0.01741;3
AHRS;4.151;7584.006;3.8813;13.9316;21.7947;0.01009;0.12538;0.19158;3
LIGH;4.152;7584.008;122.0;3
GYRO;4.161;7584.011;-0.22083;0.52412;0.02718;3
ACCE;4.162;7584.017;-2.65936;0.42557;9.64744;3
MAGN;4.162;7584.017;16.94700;17.10900;-35.58800;3
AHRS;4.163;7584.017;3.8028;14.1363;21.2335;0.00971;0.12694;0.18675;3
GYRO;4.164;7584.017;-0.22083;0.52412;0.02718;3
LIGH;4.165;7584.020;122.0;3
ACCE;4.169;7584.026;-2.69108;0.43036;9.99519;3
GYRO;4.170;7584.026;-0.21441;0.55405;0.05803;3
AHRS;4.171;7584.026;3.6610;14.4883;21.3109;0.00784;0.12972;0.18729;3
LIGH;4.171;7584.028;122.0;3
GYRO;4.182;7584.031;-0.14447;0.53512;0.09102;3
ACCE;4.182;7584.037;-2.71622;0.54827;10.10174;3
MAGN;4.183;7584.037;17.31400;17.10900;-35.13900;3
AHRS;4.184;7584.037;3.5597;14.7830;20.7156;0.00718;0.13203;0.18215;3
GYRO;4.184;7584.037;-0.14447;0.53512;0.09102;3
LIGH;4.185;7584.040;126.0;3
GYRO;4.195;7584.042;-0.03543;0.52107;0.10201;3
ACCE;4.196;7584.047;-2.85030;0.58179;9.92816;3
GYRO;4.198;7584.047;-0.03543;0.52107;0.10201;3
AHRS;4.198;7584.047;3.4877;15.1440;20.8226;0.00587;0.13499;0.18300;3
LIGH;4.199;7584.051;126.0;3
GYRO;4.208;7584.052;0.01985;0.51649;0.10079;3
GYRO;4.211;7584.057;0.01985;0.51649;0.10079;3
ACCE;4.212;7584.062;-2.88322;0.64943;9.73123;3
MAGN;4.213;7584.062;17.31400;17.10900;-35.13900;3
AHRS;4.214;7584.062;3.4897;15.4466;19.9137;0.00649;0.13752;0.17529;3
GYRO;4.215;7584.062;0.01985;0.51649;0.10079;3
PRES;4.215;7584.066;953.8400;3
LIGH;4.220;7584.066;126.0;3
ACCE;4.221;7584.067;-2.87244;0.61711;9.51216;3
GYRO;4.222;7584.067;0.10171;0.52076;0.10873;3
AHRS;4.223;7584.067;3.5380;15.9311;20.0331;0.00601;0.14172;0.17639;3
LIGH;4.226;7584.069;126.0;3
GYRO;4.227;7584.072;0.13592;0.56810;0.13011;3
ACCE;4.228;7584.077;-2.86047;0.64105;9.31404;3
MAGN;4.229;7584.077;17.62800;17.10900;-35.13900;3
AHRS;4.230;7584.077;3.5778;16.0921;19.1801;0.00717;0.14310;0.16919;3
GYRO;4.231;7584.077;0.13592;0.56810;0.13011;3
LIGH;4.234;7584.080;121.0;3
ACCE;4.236;7584.086;-2.79343;0.72006;9.28531;3
GYRO;4.237;7584.086;0.13470;0.65393;0.14966;3
AHRS;4.238;7584.086;3.6862;16.4400;19.2566;0.00748;0.14621;0.16999;3
LIGH;4.251;7584.088;121.0;3
GYRO;4.251;7584.091;0.11729;0.71471;0.15608;3
ACCE;4.252;7584.097;-2.80780;0.68354;9.23982;3
MAGN;4.252;7584.097;17.62800;17.42400;-34.76100;3
AHRS;4.253;7584.097;3.7809;16.7840;18.1657;0.00920;0.14919;0.16084;3
GYRO;4.253;7584.097;0.11729;0.71471;0.15608;3
LIGH;4.254;7584.100;121.0;3
ACCE;4.254;7584.106;-2.86945;0.71048;9.30985;3
GYRO;4.254;7584.106;0.10018;0.75564;0.14478;3
AHRS;4.255;7584.106;3.8896;17.2482;18.2657;0.00934;0.15329;0.16186;3
LIGH;4.255;7584.109;121.0;3
GYRO;4.275;7584.111;0.09713;0.82070;0.14019;3
ACCE;4.275;7584.118;-3.07056;0.70270;9.57142;3
MAGN;4.276;7584.118;18.30500;17.42400;-34.76100;3
AHRS;4.276;7584.118;3.9657;17.6441;17.2811;0.01078;0.15667;0.15361;3
GYRO;4.277;7584.118;0.09713;0.82070;0.14019;3
LIGH;4.277;7584.121;119.0;3
ACCE;4.281;7584.126;-3.54881;0.56743;9.98382;3
GYRO;4.282;7584.126;0.11912;0.90255;0.13561;3
AHRS;4.282;7584.126;4.0552;18.2408;17.3816;0.01060;0.16187;0.15464;3
LIGH;4.310;7584.128;119.0;3
GYRO;4.310;7584.131;0.15394;1.02625;0.13103;3
ACCE;4.311;7584.137;-3.93786;0.43275;10.16159;3
MAGN;4.311;7584.137;19.11700;17.42400;-34.43200;3
AHRS;4.311;7584.137;4.1084;18.6860;16.5648;0.01163;0.16564;0.14781;3
GYRO;4.319;7584.137;0.15394;1.02625;0.13103;3
LIGH;4.321;7584.140;119.0;3
GYRO;4.321;7584.142;0.17685;1.20127;0.14294;3
ACCE;4.321;7584.146;-3.84808;0.77213;9.98322;3
GYRO;4.322;7584.146;0.17685;1.20127;0.14294;3
AHRS;4.323;7584.146;4.3185;19.7771;16.7933;0.01166;0.17519;0.15015;3
GYRO;4.323;7584.151;0.24435;1.28984;0.21136;3
ACCE;4.323;7584.157;-4.05458;1.06183;8.43777;3
AHRS;4.324;7584.157;4.3185;19.7771;16.7933;0.01166;0.17519;0.15015;3
MAGN;4.324;7584.157;19.97200;17.42400;-34.43200;3
GYRO;4.325;7584.157;0.24435;1.28984;0.21136;3
LIGH;4.325;7584.166;119.0;3
LIGH;4.325;7584.167;114.0;3
ACCE;4.325;7584.166;-4.00490;1.41198;7.62793;3
GYRO;4.326;7584.166;0.36560;1.41140;0.29413;3
AHRS;4.326;7584.166;4.6035;20.9280;16.9253;0.01236;0.18531;0.15182;3
LIGH;4.327;7584.168;114.0;3
GYRO;4.327;7584.171;0.46181;1.50364;0.34972;3
ACCE;4.331;7584.178;-3.82713;1.48081;7.77278;3
MAGN;4.334;7584.178;21.36300;17.42400;-34.08300;3
AHRS;4.335;7584.178;4.8756;21.6905;14.4539;0.01779;0.19175;0.13138;3
GYRO;4.336;7584.178;0.46181;1.50364;0.34972;3
LIGH;4.336;7584.181;114.0;3
ACCE;4.337;7584.186;-3.86245;1.26354;8.37611;3
GYRO;4.338;7584.186;0.39065;1.54427;0.36194;3
AHRS;4.338;7584.186;5.2968;22.7648;14.5911;0.01990;0.20130;0.13340;3
LIGH;4.339;7584.189;114.0;3
GYRO;4.352;7584.191;0.21014;1.34696;0.30329;3
ACCE;4.353;7584.197;-4.04022;1.06961;9.10335;3
MAGN;4.353;7584.197;22.29600;17.42400;-34.08300;3
AHRS;4.354;7584.197;5.5341;23.4667;13.1462;0.02370;0.20720;0.12170;3
GYRO;4.354;7584.197;0.21014;1.34696;0.30329;3
LIGH;4.354;7584.200;108.0;3
ACCE;4.355;7584.206;-4.05518;0.99000;9.20930;3
GYRO;4.355;7584.206;0.06658;1.05588;0.21228;3
AHRS;4.356;7584.206;5.7421;24.3214;13.2942;0.02428;0.21464;0.12349;3
LIGH;4.357;7584.208;108.0;3
GNSS;4.359;1490628684.000;40.313297;-3.483557;598.000;0.000;4.0;0.0;19;8
GNSS;4.361;1490628684.000;40.313297;-3.483557;598.000;0.000;4.0;0.0;19;8
GYRO;4.365;7584.211;0.04062;0.87140;0.17135;3
ACCE;4.365;7584.217;-3.84688;1.09834;9.17338;3
MAGN;4.366;7584.217;23.33300;17.42400;-33.02600;3
AHRS;4.366;7584.217;5.8298;24.8431;13.1224;0.02479;0.21909;0.12231;3
GYRO;4.367;7584.217;0.04062;0.87140;0.17135;3
LIGH;4.367;7584.220;108.0;3
ACCE;4.369;7584.226;-3.86843;1.13964;9.16141;3
GYRO;4.370;7584.226;0.06536;0.84391;0.17043;3
AHRS;4.370;7584.226;5.9151;25.3805;13.2367;0.02471;0.22373;0.12355;3
LIGH;4.372;7584.228;106.0;3
GYRO;4.393;7584.231;0.14080;0.86651;0.15699;3
GYRO;4.394;7584.236;0.14080;0.86651;0.15699;3
AHRS;4.394;7584.241;6.0520;26.0639;12.8909;0.02583;0.22953;0.12104;3
MAGN;4.395;7584.241;23.33300;17.42400;-32.31000;3
GYRO;4.395;7584.241;0.14080;0.86651;0.15699;3
ACCE;4.396;7584.241;-4.27365;1.07021;8.98903;3
LIGH;4.396;7584.244;106.0;3
PRES;4.397;7584.244;953.7700;3
ACCE;4.397;7584.246;-4.98952;1.03070;9.18536;3
GYRO;4.398;7584.246;0.20159;0.92974;0.09896;3
AHRS;4.398;7584.246;6.1670;26.5879;12.9578;0.02611;0.23405;0.12195;3
LIGH;4.399;7584.248;106.0;3
GYRO;4.401;7584.251;0.21716;1.01770;0.04887;3
ACCE;4.402;7584.257;-5.87058;0.87688;9.53670;3
MAGN;4.402;7584.257;23.84100;17.42400;-31.58100;3
AHRS;4.402;7584.257;6.2168;26.9249;13.3230;0.02541;0.23701;0.12519;3
GYRO;4.403;7584.257;0.21716;1.01770;0.04887;3
LIGH;4.403;7584.260;106.0;3
ACCE;4.410;7584.266;-6.15789;0.98222;9.72585;3
GYRO;4.410;7584.266;0.20525;1.15179;0.06261;3
AHRS;4.410;7584.266;6.3458;27.6516;13.3101;0.02573;0.24323;0.12550;3
LIGH;4.411;7584.268;99.0;3
SOUN;4.420;34.27;0.00105;34.37
GYRO;4.422;7584.271;0.22541;1.34177;0.18143;3
ACCE;4.422;7584.277;-5.94361;1.18633;9.84615;3
MAGN;4.423;7584.277;24.83300;17.42400;-31.58100;3
AHRS;4.423;7584.277;6.4550;28.2912;12.9113;0.02681;0.24859;0.12252;3
GYRO;4.424;7584.277;0.22541;1.34177;0.18143;3
LIGH;4.424;7584.280;99.0;3
ACCE;4.430;7584.286;-5.55634;1.42814;9.57681;3
GYRO;4.430;7584.286;0.32406;1.58428;0.35125;3
AHRS;4.431;7584.286;6.6557;29.1684;12.9707;0.02743;0.25611;0.12365;3
LIGH;4.431;7584.289;99.0;3
GYRO;4.445;7584.291;0.51221;1.79503;0.46976;3
GYRO;4.445;7584.296;0.51221;1.79503;0.46976;3
AHRS;4.446;7584.301;6.9240;29.9945;13.1202;0.02844;0.26327;0.12568;3
MAGN;4.446;7584.301;26.76000;17.42400;-29.84600;3
ACCE;4.446;7584.301;-5.14514;1.67415;8.63289;3
GYRO;4.447;7584.301;0.51221;1.79503;0.46976;3
LIGH;4.447;7584.303;99.0;3
ACCE;4.449;7584.306;-4.82851;1.97941;7.13771;3
GYRO;4.450;7584.306;0.62675;1.96210;0.51374;3
AHRS;4.450;7584.306;7.5438;31.5066;13.2799;0.03156;0.27641;0.12879;3
LIGH;4.451;7584.308;98.0;3
GYRO;4.461;7584.311;0.83750;2.08152;0.51649;3
ACCE;4.462;7584.317;-4.24372;2.42533;6.05733;3
MAGN;4.462;7584.317;27.94100;17.42400;-28.89200;3
AHRS;4.463;7584.317;7.8537;32.1232;12.5772;0.03518;0.28157;0.12385;3
GYRO;4.463;7584.317;0.83750;2.08152;0.51649;3
LIGH;4.464;7584.320;98.0;3
ACCE;4.470;7584.326;-3.65654;2.55641;5.30136;3
GYRO;4.470;7584.326;0.94379;2.11084;0.50213;3
AHRS;4.471;7584.326;8.5630;33.4922;12.6030;0.03952;0.29344;0.12619;3
LIGH;4.471;7584.328;98.0;3
GYRO;4.481;7584.331;0.87293;2.08641;0.42211;3
ACCE;4.482;7584.337;-3.42969;2.54863;4.99251;3
MAGN;4.482;7584.337;29.85600;16.96400;-28.89200;3
AHRS;4.483;7584.337;9.1745;34.5944;11.5514;0.04615;0.30256;0.11943;3
GYRO;4.483;7584.337;0.87293;2.08641;0.42211;3
LIGH;4.484;7584.340;128.0;3
ACCE;4.490;7584.346;-3.60686;2.37146;5.35882;3
GYRO;4.491;7584.346;0.65668;2.02288;0.23976;3
AHRS;4.491;7584.346;9.8441;35.9453;11.4841;0.05045;0.31405;0.12116;3
LIGH;4.492;7584.348;85.0;3
GYRO;4.502;7584.351;0.43280;1.99417;0.02810;3
ACCE;4.503;7584.358;-4.27245;2.12066;5.98431;3
MAGN;4.504;7584.358;29.85600;16.96400;-26.91300;3
AHRS;4.504;7584.358;10.2324;37.0030;10.5339;0.05520;0.32249;0.11488;3
GYRO;4.505;7584.358;0.43280;1.99417;0.02810;3
LIGH;4.506;7584.361;85.0;3
ACCE;4.510;7584.366;-5.52163;1.76572;6.28777;3
GYRO;4.510;7584.366;0.28741;1.95599;-0.16402;3
AHRS;4.511;7584.366;10.5069;38.4430;10.3892;0.05642;0.33432;0.11515;3
LIGH;4.512;7584.368;85.0;3
GYRO;4.521;7584.371;0.20372;1.92942;-0.30635;3
ACCE;4.522;7584.378;-7.01381;1.49219;6.66665;3
MAGN;4.523;7584.378;31.48900;16.62700;-26.33900;3
AHRS;4.523;7584.378;10.5580;39.4380;9.9093;0.05727;0.34220;0.11189;3
GYRO;4.524;7584.378;0.20372;1.92942;-0.30635;3
LIGH;4.525;7584.380;80.0;3
ACCE;4.530;7584.386;-8.53114;1.13006;7.50283;3
GYRO;4.530;7584.386;0.13775;1.97859;-0.33750;3
AHRS;4.531;7584.386;10.4897;40.8243;9.6691;0.05610;0.35330;0.11042;3
LIGH;4.532;7584.388;80.0;3
GYRO;4.541;7584.391;0.11209;2.11420;-0.21472;3
ACCE;4.542;7584.398;-9.38048;0.96247;8.37671;3
MAGN;4.543;7584.398;32.74900;16.17700;-25.03200;3
AHRS;4.543;7584.398;10.3528;41.9796;9.5025;0.05440;0.36249;0.10922;3
GYRO;4.544;7584.398;0.11209;2.11420;-0.21472;3
LIGH;4.545;7584.400;80.0;3
ACCE;4.550;7584.406;-9.28950;1.17914;8.81126;3
GYRO;4.550;7584.406;0.10629;2.21316;-0.09346;3
AHRS;4.551;7584.406;10.2519;43.4092;9.3457;0.05273;0.37388;0.10832;3
LIGH;4.552;7584.409;80.0;3
GYRO;4.566;7584.411;0.21380;2.45995;0.21472;3
GYRO;4.568;7584.416;0.21380;2.45995;0.21472;3
ACCE;4.568;7584.422;-8.52934;1.39043;8.44674;3
MAGN;4.569;7584.422;34.30400;15.77400;-22.67400;3
AHRS;4.570;7584.422;10.2221;44.5816;9.8290;0.04976;0.38347;0.11262;3
GYRO;4.571;7584.422;0.21380;2.45995;0.21472;3
PRES;4.571;7584.425;953.7500;3
LIGH;4.572;7584.425;72.0;3
ACCE;4.572;7584.426;-7.68599;1.88603;7.29334;3
GYRO;4.573;7584.426;0.41966;2.71438;0.48472;3
AHRS;4.573;7584.426;10.5019;46.7164;9.8530;0.04980;0.40057;0.11466;3
LIGH;4.574;7584.429;72.0;3
GYRO;4.582;7584.431;0.65363;2.93337;0.60781;3
ACCE;4.582;7584.438;-7.31488;2.39719;5.58567;3
MAGN;4.583;7584.438;35.86200;15.17300;-19.75200;3
AHRS;4.583;7584.438;10.7261;47.5391;10.3630;0.04895;0.40738;0.11981;3
GYRO;4.584;7584.438;0.65363;2.93337;0.60781;3
LIGH;4.585;7584.440;72.0;3
ACCE;4.590;7584.446;-7.47111;2.41395;4.28383;3
GYRO;4.590;7584.446;0.81734;3.06013;0.58704;3
AHRS;4.591;7584.446;11.3427;49.5063;10.3329;0.05186;0.42305;0.12259;3
LIGH;4.592;7584.449;72.0;3
GYRO;4.601;7584.451;0.79840;3.02592;0.49480;3
ACCE;4.602;7584.458;-7.72669;2.25953;3.63141;3
MAGN;4.603;7584.458;37.30700;14.54700;-18.07500;3
AHRS;4.603;7584.458;11.8798;51.2065;9.5068;0.05739;0.43607;0.11890;3
GYRO;4.604;7584.458;0.79840;3.02592;0.49480;3
LIGH;4.605;7584.460;61.0;3
ACCE;4.610;7584.466;-7.94875;2.13683;4.14736;3
GYRO;4.610;7584.466;0.60048;2.89520;0.40714;3
AHRS;4.611;7584.466;12.4676;53.2611;9.3088;0.06059;0.45199;0.12062;3
LIGH;4.612;7584.469;61.0;3
GYRO;4.623;7584.471;0.36011;2.78768;0.38332;3
ACCE;4.624;7584.479;-7.87573;1.96025;5.32470;3
MAGN;4.624;7584.479;38.14800;13.93800;-17.29500;3
AHRS;4.625;7584.479;12.8233;54.7955;8.0061;0.06698;0.46309;0.11285;3
GYRO;4.626;7584.479;0.36011;2.78768;0.38332;3
LIGH;4.626;7584.481;61.0;3
ACCE;4.632;7584.487;-7.73926;2.01352;6.64032;3
GYRO;4.633;7584.487;0.28894;2.69941;0.39462;3
AHRS;4.634;7584.487;13.1898;56.7000;7.9663;0.06806;0.47760;0.11513;3
LIGH;4.634;7584.491;61.0;3
GYRO;4.642;7584.492;0.32865;2.64841;0.42944;3
ACCE;4.642;7584.498;-7.85538;1.89202;6.60800;3
MAGN;4.643;7584.498;39.20800;13.60000;-15.38500;3
AHRS;4.644;7584.498;13.3942;57.8402;7.6079;0.06999;0.48600;0.11395;3
GYRO;4.645;7584.498;0.32865;2.64841;0.42944;3
LIGH;4.645;7584.500;50.0;3
ACCE;4.650;7584.507;-7.83323;1.96803;5.26904;3
GYRO;4.651;7584.507;0.53726;2.59587;0.45143;3
AHRS;4.652;7584.507;13.7402;59.5148;7.5833;0.07103;0.49855;0.11624;3
LIGH;4.655;7584.509;50.0;3
GYRO;4.662;7584.512;0.72265;2.77638;0.47617;3
ACCE;4.663;7584.518;-7.58782;2.25534;4.11863;3
MAGN;4.664;7584.518;39.83900;12.83700;-13.85000;3
AHRS;4.665;7584.518;14.1006;60.8971;6.8895;0.07540;0.50838;0.11350;3
GYRO;4.666;7584.518;0.72265;2.77638;0.47617;3
LIGH;4.668;7584.520;50.0;3
ACCE;4.670;7584.527;-7.55012;2.29065;3.38361;3
GYRO;4.671;7584.527;0.79840;3.11663;0.46945;3
AHRS;4.671;7584.527;14.6108;62.7580;6.6350;0.07849;0.52189;0.11510;3
LIGH;4.672;7584.529;43.0;3
GYRO;4.683;7584.532;0.79168;3.34204;0.41142;3
GYRO;4.684;7584.539;0.79168;3.34204;0.41142;3
AHRS;4.685;7584.539;15.2402;65.4668;4.2897;0.09141;0.53975;0.10286;3
MAGN;4.686;7584.539;40.89600;12.48000;-10.95400;3
ACCE;4.689;7584.539;-7.30830;2.09433;3.03944;3
LIGH;4.691;7584.542;43.0;3
ACCE;4.692;7584.547;-6.46674;2.15418;3.14000;3
GYRO;4.693;7584.547;0.74220;3.40130;0.35766;3
AHRS;4.694;7584.547;15.5601;66.9608;4.0547;0.09350;0.55023;0.10387;3
LIGH;4.695;7584.549;43.0;3
GYRO;4.702;7584.552;0.71196;3.38877;0.27031;3
ACCE;4.703;7584.558;-6.11958;2.13024;2.87304;3
MAGN;4.704;7584.558;41.25900;12.02000;-8.09900;3
AHRS;4.705;7584.558;15.8460;68.4779;4.8074;0.09048;0.56156;0.11183;3
GYRO;4.707;7584.558;0.71196;3.38877;0.27031;3
LIGH;4.708;7584.560;43.0;3
ACCE;4.710;7584.567;-6.84981;2.38283;2.08176;3
GYRO;4.711;7584.567;0.71196;3.44436;0.09804;3
AHRS;4.712;7584.567;16.2003;70.7617;4.4437;0.09257;0.57725;0.11282;3
LIGH;4.714;7584.569;39.0;3
GYRO;4.722;7584.572;0.70524;3.53050;0.00702;3
ACCE;4.723;7584.578;-8.34140;2.86885;0.68235;3
MAGN;4.724;7584.578;41.93400;12.02000;-5.05900;3
AHRS;4.725;7584.578;16.4040;72.7274;3.6739;0.09601;0.59022;0.11009;3
GYRO;4.727;7584.578;0.70524;3.53050;0.00702;3
LIGH;4.728;7584.580;39.0;3
GYRO;4.735;7584.583;0.64904;3.76507;-0.12278;3
ACCE;4.736;7584.587;-10.22564;3.18010;-1.23960;3
GYRO;4.738;7584.587;0.64904;3.76507;-0.12278;3
AHRS;4.739;7584.587;16.5768;75.3434;3.2094;0.09712;0.60771;0.11000;3
LIGH;4.740;7584.593;39.0;3
GYRO;4.746;7584.592;0.52046;3.90007;-0.18143;3
GYRO;4.747;7584.597;0.52046;3.90007;-0.18143;3
ACCE;4.748;7584.601;-10.55903;3.00472;-0.28611;3
MAGN;4.749;7584.601;41.93400;12.02000;-2.97200;3
AHRS;4.751;7584.601;16.6133;77.5874;1.0684;0.10682;0.62097;0.09770;3
GYRO;4.752;7584.601;0.52046;3.90007;-0.18143;3
PRES;4.753;7584.604;953.8800;3
LIGH;4.754;7584.604;39.0;3
ACCE;4.755;7584.607;-11.26173;2.46064;1.19710;3
GYRO;4.756;7584.607;0.33934;3.73666;-0.19395;3
AHRS;4.759;7584.607;16.5267;81.0225;0.5729;0.10605;0.64339;0.09712;3
LIGH;4.761;7584.609;32.0;3
GYRO;4.762;7584.612;0.19823;3.31181;-0.18326;3
ACCE;4.763;7584.618;-11.19110;1.96444;2.39121;3
MAGN;4.764;7584.618;41.93400;12.02000;-1.08900;3
AHRS;4.765;7584.618;16.4126;82.1588;-1.4866;0.11602;0.64893;0.08411;3
GYRO;4.766;7584.618;0.19823;3.31181;-0.18326;3
LIGH;4.767;7584.620;32.0;3
ACCE;4.772;7584.627;-10.53987;2.13323;2.49655;3
GYRO;4.773;7584.627;0.17257;2.92971;-0.08033;3
AHRS;4.774;7584.627;16.2810;84.2315;-1.6439;0.11455;0.66230;0.08442;3
LIGH;4.775;7584.630;32.0;3
GYRO;4.782;7584.632;0.27428;2.80173;0.14539;3
ACCE;4.783;7584.638;-10.28250;2.61507;1.51553;3
MAGN;4.784;7584.638;41.93400;12.02000;0.56600;3
AHRS;4.785;7584.638;16.2464;85.7294;-2.7681;0.11981;0.67075;0.07857;3
GYRO;4.786;7584.638;0.27428;2.80173;0.14539;3
LIGH;4.787;7584.640;38.0;3
BLE4;4.789;2016;20;-72
BLE4;4.789;2016;19;-84
BLE4;4.790;2016;18;-89
BLE4;4.791;2016;9;-95
BLE4;4.791;2016;10;-98
ACCE;4.791;7584.647;-10.60811;2.87005;0.22326;3
GYRO;4.792;7584.647;0.46242;2.97858;0.33964;3
AHRS;4.793;7584.647;16.3613;87.5841;-2.9471;0.12030;0.68213;0.08007;3
LIGH;4.794;7584.649;32.0;3
GYRO;4.806;7584.652;0.55528;3.27424;0.39676;3
GYRO;4.808;7584.657;0.55528;3.27424;0.39676;3
AHRS;4.809;7584.661;16.5491;89.2443;-4.0369;0.12685;0.69108;0.07622;3
MAGN;4.810;7584.661;41.93400;11.62100;2.51300;3
ACCE;4.811;7584.661;-10.71585;2.90357;-0.59376;3
GYRO;4.811;7584.661;0.55528;3.27424;0.39676;3
LIGH;4.812;7584.664;32.0;3
ACCE;4.812;7584.667;-10.14124;2.78506;-0.69971;3
GYRO;4.813;7584.667;0.66279;3.37198;0.49205;3
AHRS;4.814;7584.667;16.8806;92.0510;-4.5130;0.12986;0.70729;0.07850;3
LIGH;4.814;7584.669;32.0;3
GYRO;4.831;7584.672;0.65027;3.38175;0.61850;3
ACCE;4.832;7584.678;-9.36312;2.31878;-0.47226;3
MAGN;4.832;7584.678;41.56600;11.27300;5.16900;3
AHRS;4.833;7584.678;17.0230;93.2598;-5.7204;0.13739;0.71296;0.07357;3
GYRO;4.834;7584.678;0.65027;3.38175;0.61850;3
LIGH;4.834;7584.687;30.0;3
ACCE;4.835;7584.687;-8.25461;2.19608;-0.23463;3
GYRO;4.835;7584.687;0.57269;3.20765;0.72601;3
AHRS;4.837;7584.687;17.3965;95.5612;-6.1934;0.14102;0.72550;0.07595;3
LIGH;4.838;7584.689;30.0;3
GYRO;4.842;7584.692;0.50793;3.06715;0.79382;3
ACCE;4.843;7584.698;-7.42622;2.27988;-0.45490;3
MAGN;4.843;7584.698;41.02300;10.96600;7.35600;3
AHRS;4.844;7584.698;17.7503;97.3049;-7.3888;0.14950;0.73362;0.07352;3
GYRO;4.845;7584.698;0.50793;3.06715;0.79382;3
LIGH;4.846;7584.701;30.0;3
ACCE;4.852;7584.707;-7.56747;2.48638;-1.17974;3
GYRO;4.853;7584.707;0.52046;3.11266;0.82345;3
AHRS;4.853;7584.707;18.2268;99.3960;-7.8027;0.15345;0.74430;0.07706;3
LIGH;4.854;7584.711;30.0;3
SOUN;4.861;10.42;0.00032;24.03
GYRO;4.880;7584.712;0.56658;3.35701;0.81978;3
GYRO;4.881;7584.717;0.56658;3.35701;0.81978;3
AHRS;4.882;7584.721;18.6089;101.1379;-9.0637;0.16260;0.75173;0.07496;3
MAGN;4.883;7584.721;40.03700;10.96600;8.77500;3
ACCE;4.884;7584.721;-8.30728;2.67672;-1.88962;3
GYRO;4.885;7584.721;0.56658;3.35701;0.81978;3
LIGH;4.885;7584.724;31.0;3
ACCE;4.886;7584.726;-8.85196;2.75872;-2.41575;3
GYRO;4.886;7584.726;0.58521;3.77790;0.86804;3
AHRS;4.887;7584.726;19.1651;104.0697;-9.7004;0.16777;0.76594;0.07948;3
LIGH;4.888;7584.730;31.0;3
GYRO;4.889;7584.731;0.59376;4.26201;1.01190;3
ACCE;4.889;7584.738;-8.81844;2.67612;-2.52469;3
MAGN;4.892;7584.738;39.19300;10.26600;11.78400;3
AHRS;4.893;7584.738;19.3816;105.4244;-10.7037;0.17468;0.77132;0.07764;3
GYRO;4.894;7584.738;0.59376;4.26201;1.01190;3
LIGH;4.895;7584.740;31.0;3
ACCE;4.895;7584.747;-8.30549;2.93050;-2.43191;3
GYRO;4.896;7584.747;0.61025;4.61570;1.09986;3
AHRS;4.898;7584.747;19.9146;108.3947;-11.3064;0.17935;0.78497;0.08280;3
LIGH;4.899;7584.749;31.0;3
GYRO;4.902;7584.752;0.68234;4.71344;1.25136;3
ACCE;4.903;7584.758;-7.43459;2.93290;-2.80181;3
MAGN;4.904;7584.758;37.67800;9.65400;15.46900;3
AHRS;4.904;7584.758;20.3597;110.9525;-13.1555;0.19240;0.79411;0.08076;3
GYRO;4.906;7584.758;0.68234;4.71344;1.25136;3
LIGH;4.906;7584.761;28.0;3
GYRO;4.913;7584.763;0.79229;4.79132;1.33841;3
ACCE;4.913;7584.767;-6.99885;3.05201;-3.82953;3
GYRO;4.914;7584.767;0.79229;4.79132;1.33841;3
AHRS;4.914;7584.767;20.9525;114.2627;-13.9198;0.19803;0.80787;0.08693;3
LIGH;4.915;7584.771;28.0;3
GYRO;4.956;7584.772;0.89125;4.85332;1.35307;3
GYRO;4.957;7584.777;0.89125;4.85332;1.35307;3
ACCE;4.958;7584.784;-6.51702;3.36625;-4.72615;3
MAGN;4.959;7584.784;36.55300;9.24300;17.82500;3
GYRO;4.961;7584.784;0.89125;4.85332;1.35307;3
AHRS;4.968;7584.784;22.1818;122.4502;-13.6344;0.19405;0.84307;0.11135;3
GYRO;4.970;7584.788;0.93768;4.93671;1.30878;3
ACCE;4.971;7584.788;-6.13754;3.19626;-4.96797;3
AHRS;4.972;7584.788;22.1818;122.4502;-13.6344;0.19405;0.84307;0.11135;3
PRES;4.974;7584.788;953.7800;3
LIGH;4.974;7584.788;28.0;3
GYRO;4.975;7584.793;0.93615;4.89211;1.24769;3
MAGN;4.976;7584.800;34.80800;9.24300;21.04400;3
ACCE;4.976;7584.800;-5.62278;2.99455;-4.61602;3
AHRS;4.977;7584.800;22.1818;122.4502;-13.6344;0.19405;0.84307;0.11135;3
GYRO;4.979;7584.800;0.93615;4.89211;1.24769;3
ACCE;4.980;7584.807;-5.17986;2.90297;-4.35326;3
GYRO;4.981;7584.807;0.90775;4.76841;1.17836;3
AHRS;4.983;7584.807;22.1818;122.4502;-13.6344;0.19405;0.84307;0.11135;3
TEMP;4.985;7584.813;22.4;3
HUMI;4.986;7584.813;46.0;3
LIGH;4.989;7584.814;35.0;3
LIGH;4.990;7584.814;27.0;3
LIGH;4.991;7584.814;27.0;3
GYRO;4.992;7584.812;0.89492;4.77208;1.11483;3
ACCE;4.992;7584.818;-4.42089;2.67612;-4.25150;3
MAGN;4.993;7584.818;32.68100;9.24300;23.75300;3
AHRS;4.994;7584.818;22.8421;129.8937;-22.3163;0.25411;0.85496;0.09567;3
GYRO;4.995;7584.818;0.89492;4.77208;1.11483;3
LIGH;4.996;7584.821;27.0;3
ACCE;4.997;7584.827;-3.30998;2.83713;-5.00268;3
GYRO;4.998;7584.827;0.91905;5.00207;1.10322;3
AHRS;4.999;7584.827;23.0240;133.3155;-23.2838;0.25900;0.86522;0.10112;3
LIGH;5.000;7584.829;25.0;3
GYRO;5.001;7584.832;1.03847;5.20152;1.11636;3
ACCE;5.001;7584.839;-2.70246;2.91913;-6.44998;3
MAGN;5.002;7584.839;28.64300;9.24300;25.67700;3
AHRS;5.002;7584.839;23.1162;136.3340;-24.5751;0.26636;0.87276;0.10419;3
GYRO;5.003;7584.839;1.03847;5.20152;1.11636;3
LIGH;5.004;7584.842;25.0;3
ACCE;5.004;7584.847;-2.73418;2.82516;-8.09300;3
GYRO;5.004;7584.847;1.17653;5.72595;1.10567;3
AHRS;5.005;7584.847;23.0911;140.5278;-25.7567;0.27143;0.88395;0.10991;3
LIGH;5.005;7584.849;25.0;3
GYRO;5.006;7584.852;1.24219;6.28641;1.09039;3
ACCE;5.006;7584.858;-3.04722;2.96282;-9.02135;3
MAGN;5.007;7584.858;24.44400;9.24300;28.11400;3
AHRS;5.008;7584.858;22.9512;143.6761;-27.2233;0.27942;0.89044;0.11184;3
GYRO;5.008;7584.858;1.24219;6.28641;1.09039;3
LIGH;5.009;7584.860;25.0;3
ACCE;5.011;7584.867;-3.15077;3.52486;-9.68754;3
GYRO;5.011;7584.867;1.16767;6.65171;1.09895;3
AHRS;5.012;7584.867;22.6735;148.2778;-28.3730;0.28324;0.90123;0.11765;3
LIGH;5.012;7584.870;25.0;3
GYRO;5.026;7584.872;0.94592;6.65232;1.10719;3
GYRO;5.026;7584.877;0.94592;6.65232;1.10719;3
AHRS;5.032;7584.880;22.4336;152.1492;-30.4272;0.29501;0.90642;0.12024;3
MAGN;5.033;7584.880;20.22200;9.24300;30.85900;3
ACCE;5.034;7584.880;-2.81678;3.74932;-9.61033;3
GYRO;5.034;7584.880;0.94592;6.65232;1.10719;3
LIGH;5.034;7584.882;25.0;3
ACCE;5.035;7584.887;-2.38043;3.44406;-8.47069;3
GYRO;5.035;7584.887;0.69883;6.25648;1.08887;3
AHRS;5.036;7584.887;22.1638;157.5135;-31.5658;0.29786;0.91604;0.12937;3
LIGH;5.037;7584.890;25.0;3
GYRO;5.056;7584.892;0.50457;5.42387;1.01953;3
ACCE;5.073;7584.899;-1.34075;3.19865;-7.18081;3
MAGN;5.073;7584.899;17.68000;9.24300;30.85900;3
AHRS;5.074;7584.899;22.0722;160.4292;-34.1282;0.31493;0.91510;0.13139;3
GYRO;5.074;7584.899;0.50457;5.42387;1.01953;3
LIGH;5.075;7584.902;25.0;3
ACCE;5.075;7584.907;-0.21907;2.97779;-6.44399;3
GYRO;5.075;7584.907;0.38515;4.41472;0.92180;3
AHRS;5.076;7584.907;21.9753;164.6590;-34.9987;0.31680;0.92021;0.14075;3
LIGH;5.078;7584.909;27.0;3
GYRO;5.078;7584.912;0.36866;3.59952;0.85521;3
ACCE;5.079;7584.918;0.28371;2.92392;-6.24528;3
MAGN;5.079;7584.918;14.85900;9.24300;32.28300;3
AHRS;5.080;7584.918;21.9329;166.8795;-35.3834;0.31710;0.92258;0.14596;3
GYRO;5.080;7584.918;0.36866;3.59952;0.85521;3
LIGH;5.081;7584.921;27.0;3
ACCE;5.081;7584.927;0.35314;2.68330;-6.78218;3
GYRO;5.082;7584.927;0.43555;3.28462;0.68539;3
AHRS;5.082;7584.927;21.8244;169.4979;-36.0324;0.31889;0.92450;0.15147;3
LIGH;5.083;7584.929;27.0;3
GYRO;5.083;7584.932;0.58124;2.76691;0.50457;3
ACCE;5.084;7584.938;0.21608;2.75752;-7.19996;3
MAGN;5.084;7584.938;13.10400;9.24300;31.91500;3
AHRS;5.085;7584.938;21.6660;171.4188;-35.4927;0.31192;0.92853;0.15610;3
GYRO;5.085;7584.938;0.58124;2.76691;0.50457;3
LIGH;5.085;7584.940;27.0;3
WIFI;5.086;7584.906;eduroam;00:0b:86:27:36:c0;-70
WIFI;5.086;7584.906;test-CAR;00:0b:86:27:36:c2;-61
WIFI;5.086;7584.906;test-CAR;00:0b:86:27:32:e2;-67
WIFI;5.086;7584.906;portal-csic;00:0b:86:27:36:c1;-70
WIFI;5.086;7584.906;portal-csic;00:0b:86:27:32:e1;-79
WIFI;5.086;7584.906;eduroam;00:0b:86:27:32:e0;-79
WIFI;5.086;7584.906;test-CAR;00:0b:86:27:3e:d2;-85
WIFI;5.086;7584.906;eduroam;00:0b:86:27:3e:d0;-88
WIFI;5.086;7584.906;cochera;b8:a3:86:65:e3:29;-91
WIFI;5.086;7584.906;eduroam;00:0b:86:27:35:10;-91
WIFI;5.086;7584.906;eduroam;00:0b:86:27:37:b0;-91
WIFI;5.086;7584.906;test-CAR;00:0b:86:27:37:b2;-91
WIFI;5.086;7584.906;SMC_LOPSI;00:13:f7:80:98:e4;-76
WIFI;5.086;7584.906;portal-csic;00:0b:86:27:3e:d1;-79
WIFI;5.086;7584.906;portal-csic;00:0b:86:27:37:b1;-91
ACCE;5.095;7584.947;-0.16161;2.75213;-7.43519;3
GYRO;5.096;7584.947;0.70647;2.35611;0.35430;3
AHRS;5.096;7584.947;21.3433;173.3852;-35.9165;0.31265;0.92998;0.15838;3
LIGH;5.097;7584.949;28.0;3
GYRO;5.106;7584.952;0.75839;2.01983;0.26481;3
GYRO;5.107;7584.957;0.75839;2.01983;0.26481;3
ACCE;5.107;7584.962;-0.66379;2.66594;-7.75243;3
MAGN;5.108;7584.962;11.99600;9.24300;33.11700;3
AHRS;5.108;7584.962;20.9927;174.7107;-35.0961;0.30416;0.93398;0.15983;3
GYRO;5.109;7584.962;0.75839;2.01983;0.26481;3
LIGH;5.109;7584.965;28.0;3
PRES;5.109;7584.965;953.7900;3
ACCE;5.110;7584.967;-0.77033;2.70844;-7.99424;3
GYRO;5.110;7584.967;0.74403;1.81671;0.26756;3
AHRS;5.111;7584.967;20.3710;176.5336;-35.4298;0.30444;0.93551;0.15932;3
LIGH;5.111;7584.969;28.0;3
GYRO;5.122;7584.972;0.67440;1.81824;0.36682;3
ACCE;5.122;7584.978;-0.26097;2.58933;-8.10078;3
MAGN;5.124;7584.978;10.49600;9.24300;33.11700;3
AHRS;5.124;7584.978;20.1387;177.1370;-34.3520;0.29484;0.93910;0.15973;3
GYRO;5.125;7584.978;0.67440;1.81824;0.36682;3
LIGH;5.125;7584.980;31.0;3
ACCE;5.130;7584.987;0.12510;2.52109;-7.95713;3
GYRO;5.131;7584.987;0.60659;1.92117;0.46731;3
AHRS;5.131;7584.987;19.7060;178.4449;-34.6553;0.29563;0.93976;0.15936;3
LIGH;5.132;7584.989;31.0;3
GYRO;5.142;7584.992;0.60415;1.97187;0.49999;3
ACCE;5.142;7584.998;0.45430;2.61686;-8.55688;3
MAGN;5.142;7584.998;9.08800;9.24300;33.11700;3
AHRS;5.143;7584.998;19.3854;179.5697;-33.9740;0.28859;0.94253;0.15994;3
GYRO;5.143;7584.998;0.60415;1.97187;0.49999;3
LIGH;5.144;7585.000;31.0;3
ACCE;5.150;7585.007;0.50757;2.50194;-9.49121;3
GYRO;5.151;7585.007;0.66584;1.94194;0.53512;3
AHRS;5.152;7585.007;18.9681;-179.0166;-34.3567;0.28995;0.94271;0.15992;3
LIGH;5.153;7585.009;31.0;3
GYRO;5.164;7585.012;0.72296;1.75471;0.51771;3
GYRO;5.164;7585.017;0.72296;1.75471;0.51771;3
AHRS;5.165;7585.020;18.5816;-177.8850;-34.1940;0.28724;0.94399;0.15964;3
MAGN;5.166;7585.020;7.89700;9.24300;33.11700;3
ACCE;5.167;7585.020;0.64105;2.39001;-9.60314;3
GYRO;5.168;7585.020;0.72296;1.75471;0.51771;3
LIGH;5.169;7585.022;30.0;3
ACCE;5.170;7585.027;0.92296;2.38642;-8.47188;3
GYRO;5.171;7585.027;0.68631;1.41782;0.46762;3
AHRS;5.172;7585.027;18.0271;-176.4457;-34.5989;0.28891;0.94396;0.15862;3
LIGH;5.172;7585.029;30.0;3
GYRO;5.182;7585.032;0.58735;1.05252;0.44868;3
ACCE;5.183;7585.038;0.88107;2.47022;-8.58321;3
MAGN;5.183;7585.038;7.89700;9.24300;31.63900;3
AHRS;5.184;7585.038;17.7112;-175.7517;-35.1306;0.29255;0.94308;0.15772;3
GYRO;5.185;7585.038;0.58735;1.05252;0.44868;3
LIGH;5.185;7585.041;30.0;3
ACCE;5.190;7585.047;1.07440;2.49296;-8.80887;3
GYRO;5.191;7585.047;0.52198;0.85582;0.45998;3
AHRS;5.192;7585.047;17.3063;-174.9580;-35.4282;0.29421;0.94285;0.15641;3
LIGH;5.199;7585.049;30.0;3
GYRO;5.203;7585.052;0.52748;0.86346;0.46731;3
ACCE;5.204;7585.058;1.58975;2.36547;-8.93576;3
MAGN;5.205;7585.058;7.08900;9.24300;31.63900;3
AHRS;5.205;7585.058;17.0003;-174.3905;-35.1421;-0.29132;-0.94393;-0.15536;3
GYRO;5.206;7585.058;0.52748;0.86346;0.46731;3
LIGH;5.207;7585.061;33.0;3
ACCE;5.211;7585.067;1.99377;2.03627;-8.72268;3
GYRO;5.212;7585.067;0.56230;0.90561;0.47189;3
AHRS;5.213;7585.067;16.6102;-173.6780;-35.4473;-0.29319;-0.94354;-0.15399;3
LIGH;5.214;7585.069;33.0;3
GYRO;5.227;7585.072;0.56658;0.87537;0.45082;3
GYRO;5.228;7585.077;0.56658;0.87537;0.45082;3
AHRS;5.229;7585.080;16.2748;-173.0670;-35.5207;-0.29326;-0.94364;-0.15281;3
MAGN;5.231;7585.080;7.08900;9.76400;31.63900;3
ACCE;5.234;7585.080;2.22002;1.90459;-8.11455;3
GYRO;5.235;7585.080;0.56658;0.87537;0.45082;3
LIGH;5.236;7585.084;33.0;3
ACCE;5.236;7585.087;2.23499;1.72263;-7.93019;3
GYRO;5.237;7585.087;0.54825;0.87140;0.42852;3
AHRS;5.238;7585.087;15.7860;-172.2366;-35.8477;-0.29529;-0.94315;-0.15100;3
LIGH;5.239;7585.089;33.0;3
GYRO;5.252;7585.092;0.50732;0.90775;0.38179;3
ACCE;5.253;7585.098;2.10390;1.75794;-7.58304;3
MAGN;5.253;7585.098;6.11200;10.47200;31.63900;3
AHRS;5.254;7585.098;15.5306;-171.7861;-35.4185;-0.29141;-0.94440;-0.14997;3
GYRO;5.255;7585.098;0.50732;0.90775;0.38179;3
LIGH;5.255;7585.101;34.0;3
ACCE;5.258;7585.107;1.99018;1.70407;-8.12831;3
GYRO;5.258;7585.107;0.53817;1.03419;0.35888;3
AHRS;5.259;7585.107;15.1526;-171.0910;-35.6502;-0.29277;-0.94397;-0.14871;3
LIGH;5.260;7585.109;34.0;3
GYRO;5.263;7585.112;0.65088;1.13071;0.35308;3
ACCE;5.263;7585.118;1.89142;1.87286;-9.21828;3
MAGN;5.270;7585.118;5.31700;11.09700;31.04700;3
AHRS;5.271;7585.118;14.8226;-170.4800;-35.1660;-0.28833;-0.94529;-0.14740;3
GYRO;5.272;7585.118;0.65088;1.13071;0.35308;3
LIGH;5.274;7585.121;34.0;3
ACCE;5.275;7585.127;2.23978;1.74058;-10.23820;3
GYRO;5.275;7585.127;0.78741;1.17072;0.35064;3
AHRS;5.276;7585.127;14.3299;-169.6693;-35.3707;-0.28950;-0.94487;-0.14549;3
LIGH;5.277;7585.129;35.0;3
GYRO;5.303;7585.132;0.90805;1.18233;0.33445;3
GYRO;5.303;7585.137;0.90805;1.18233;0.33445;3
ACCE;5.304;7585.142;1.98300;1.68672;-10.53509;3
MAGN;5.305;7585.142;4.75300;11.81700;31.04700;3
AHRS;5.305;7585.142;13.8504;-169.0198;-35.2618;-0.28830;-0.94523;-0.14315;3
GYRO;5.305;7585.142;0.90805;1.18233;0.33445;3
PRES;5.306;7585.145;953.8200;3
LIGH;5.306;7585.145;35.0;3
ACCE;5.306;7585.147;2.23918;1.79146;-10.65480;3
GYRO;5.307;7585.147;0.92790;1.06474;0.30574;3
AHRS;5.307;7585.147;13.0145;-167.9678;-35.4459;-0.28947;-0.94481;-0.13906;3
LIGH;5.308;7585.149;35.0;3
GYRO;5.308;7585.152;0.78405;0.88973;0.29658;3
ACCE;5.309;7585.158;2.27030;1.91476;-10.99717;3
MAGN;5.309;7585.158;3.89200;12.74700;30.69900;3
AHRS;5.309;7585.158;12.6832;-167.6267;-35.0839;-0.28647;-0.94573;-0.13699;3
GYRO;5.310;7585.158;0.78405;0.88973;0.29658;3
LIGH;5.312;7585.161;35.0;3
ACCE;5.315;7585.167;1.98539;2.09433;-11.12825;3
GYRO;5.315;7585.167;0.67378;0.84330;0.29535;3
AHRS;5.316;7585.167;12.1305;-167.0445;-35.2103;-0.28748;-0.94538;-0.13400;3
LIGH;5.317;7585.169;35.0;3
GYRO;5.331;7585.172;0.46487;0.87079;0.28802;3
ACCE;5.332;7585.178;1.88005;2.00455;-11.05523;3
MAGN;5.332;7585.178;3.89200;13.22100;30.69900;3
AHRS;5.332;7585.178;11.7428;-166.6214;-34.8388;-0.28440;-0.94624;-0.13163;3
GYRO;5.333;7585.178;0.46487;0.87079;0.28802;3
LIGH;5.333;7585.181;35.0;3
ACCE;5.334;7585.187;2.12725;1.65320;-10.68053;3
GYRO;5.334;7585.187;0.32529;0.86804;0.28130;3
AHRS;5.334;7585.187;11.3837;-166.0477;-35.0015;-0.28553;-0.94561;-0.13023;3
LIGH;5.335;7585.189;35.0;3
GNSS;5.336;1490628685.000;40.313297;-3.483557;598.000;0.000;3.0;0.0;19;8
GYRO;5.343;7585.192;0.22052;0.70677;0.29780;3
ACCE;5.344;7585.200;2.71024;1.53289;-9.93713;3
MAGN;5.344;7585.200;3.01900;13.22100;29.88100;3
AHRS;5.345;7585.200;11.1610;-165.5508;-34.3867;-0.28018;-0.94685;-0.12916;3
GYRO;5.345;7585.200;0.22052;0.70677;0.29780;3
LIGH;5.346;7585.202;35.0;3
ACCE;5.357;7585.207;3.13401;1.41497;-8.92498;3
GYRO;5.357;7585.207;0.10324;0.50244;0.32742;3
AHRS;5.358;7585.207;10.9334;-164.9465;-34.5800;-0.28139;-0.94599;-0.12893;3
LIGH;5.358;7585.209;35.0;3
GYRO;5.362;7585.212;-0.00855;0.36255;0.31582;3
ACCE;5.362;7585.218;3.17112;1.29885;-8.26419;3
MAGN;5.363;7585.218;3.01900;13.22100;30.45300;3
AHRS;5.363;7585.218;10.8335;-164.6395;-34.2327;-0.27831;-0.94662;-0.12857;3
GYRO;5.364;7585.218;-0.00855;0.36255;0.31582;3
LIGH;5.364;7585.221;35.0;3
ACCE;5.370;7585.227;2.84012;1.47124;-8.52635;3
GYRO;5.371;7585.227;-0.01130;0.31154;0.25320;3
AHRS;5.371;7585.227;10.7708;-164.3220;-34.4537;-0.27987;-0.94583;-0.12902;3
LIGH;5.372;7585.229;35.0;3
GYRO;5.382;7585.232;0.11515;0.26573;0.17746;3
ACCE;5.383;7585.238;2.41216;1.58736;-9.83358;3
MAGN;5.383;7585.238;3.01900;13.57100;31.21600;3
AHRS;5.383;7585.238;10.7231;-164.1342;-33.8134;-0.27443;-0.94723;-0.12851;3
GYRO;5.384;7585.238;0.11515;0.26573;0.17746;3
LIGH;5.384;7585.241;35.0;3
ACCE;5.390;7585.247;2.25055;1.87047;-10.92534;3
GYRO;5.391;7585.247;0.22877;0.16768;0.12889;3
AHRS;5.391;7585.247;10.6082;-163.9727;-33.9542;-0.27557;-0.94679;-0.12808;3
LIGH;5.392;7585.249;37.0;3
GYRO;5.404;7585.252;0.23702;0.01558;0.12462;3
ACCE;5.404;7585.260;2.78865;1.90818;-11.38862;3
MAGN;5.405;7585.260;3.01900;13.93200;31.21600;3
AHRS;5.405;7585.260;10.4608;-163.8879;-33.3723;-0.27087;-0.94816;-0.12653;3
GYRO;5.406;7585.260;0.23702;0.01558;0.12462;3
LIGH;5.406;7585.262;37.0;3
GNSS;5.410;1490628685.000;40.313297;-3.483557;598.000;0.000;3.0;0.0;19;8
ACCE;5.418;7585.267;3.38720;1.68731;-11.19828;3
GYRO;5.420;7585.267;0.13134;-0.09132;0.13867;3
AHRS;5.421;7585.267;10.2487;-163.8285;-33.4480;-0.27173;-0.94801;-0.12500;3
LIGH;5.423;7585.270;37.0;3
GYRO;5.424;7585.272;-0.07086;-0.34819;0.11301;3
ACCE;5.425;7585.278;3.61824;1.61429;-10.96963;3
MAGN;5.426;7585.278;4.03700;13.93200;31.21600;3
AHRS;5.427;7585.278;10.1502;-163.8142;-33.7008;-0.27394;-0.94743;-0.12447;3
GYRO;5.428;7585.278;-0.07086;-0.34819;0.11301;3
LIGH;5.429;7585.281;35.0;3
ACCE;5.431;7585.287;3.26509;1.63704;-11.05463;3
GYRO;5.431;7585.287;-0.26756;-0.62369;0.01497;3
AHRS;5.431;7585.287;10.1480;-163.9854;-33.8183;-0.27510;-0.94731;-0.12415;3
LIGH;5.432;7585.289;35.0;3
SOUN;5.432;36.33;0.00111;34.88
GYRO;5.442;7585.292;-0.41417;-0.89980;-0.12004;3
ACCE;5.443;7585.298;2.81798;1.72203;-11.37485;3
MAGN;5.443;7585.298;4.41100;13.93200;31.21600;3
AHRS;5.444;7585.298;10.2554;-164.2959;-33.3509;-0.27143;-0.94867;-0.12386;3
GYRO;5.444;7585.298;-0.41417;-0.89980;-0.12004;3
LIGH;5.445;7585.301;35.0;3
ACCE;5.451;7585.307;2.35290;1.85551;-11.55921;3
GYRO;5.452;7585.307;-0.53451;-1.21776;-0.26542;3
AHRS;5.452;7585.307;10.5092;-164.8836;-33.3991;-0.27212;-0.94897;-0.12459;3
LIGH;5.453;7585.310;35.0;3
GYRO;5.466;7585.312;-0.66401;-1.73547;-0.42089;3
GYRO;5.466;7585.317;-0.66401;-1.73547;-0.42089;3
ACCE;5.467;7585.322;2.25235;2.01113;-11.10969;3
MAGN;5.467;7585.322;6.61100;13.32300;31.21600;3
AHRS;5.467;7585.322;10.8004;-165.5336;-33.4466;-0.27284;-0.94928;-0.12548;3
GYRO;5.468;7585.322;-0.66401;-1.73547;-0.42089;3
PRES;5.468;7585.325;953.8200;3
LIGH;5.469;7585.325;35.0;3
ACCE;5.470;7585.327;2.73358;2.02729;-9.72525;3
GYRO;5.471;7585.327;-0.80665;-2.54700;-0.57177;3
AHRS;5.471;7585.327;11.4141;-166.9552;-33.2586;-0.27209;-0.95049;-0.12701;3
LIGH;5.471;7585.329;35.0;3
GYRO;5.482;7585.332;-0.87384;-3.59952;-0.74770;3
ACCE;5.482;7585.338;3.10708;1.93631;-8.34260;3
MAGN;5.483;7585.338;9.02400;12.97600;31.21600;3
AHRS;5.483;7585.338;11.6953;-167.6884;-33.4050;-0.27379;-0.95047;-0.12768;3
GYRO;5.484;7585.338;-0.87384;-3.59952;-0.74770;3
LIGH;5.484;7585.341;35.0;3
ACCE;5.490;7585.347;2.89938;1.70707;-8.09240;3
GYRO;5.491;7585.347;-0.95295;-4.15969;-0.86010;3
AHRS;5.491;7585.347;12.3264;-169.9713;-33.0425;-0.27265;-0.95219;-0.12725;3
LIGH;5.492;7585.349;35.0;3
GYRO;5.502;7585.352;-0.92210;-5.18747;-1.12369;3
GYRO;5.503;7585.358;-0.92210;-5.18747;-1.12369;3
AHRS;5.503;7585.358;13.1634;-173.6509;-30.5693;-0.25535;-0.95847;-0.12490;3
MAGN;5.504;7585.358;13.50500;12.97600;31.21600;3
ACCE;5.505;7585.358;2.14221;1.64781;-8.53114;3
LIGH;5.505;7585.361;33.0;3
ACCE;5.511;7585.367;0.73382;1.72981;-9.05667;3
GYRO;5.511;7585.367;-0.82406;-6.00786;-1.39705;3
AHRS;5.512;7585.367;13.5052;-175.5330;-30.2215;-0.25426;-0.95919;-0.12352;3
LIGH;5.513;7585.369;33.0;3
GYRO;5.524;7585.372;-0.76511;-6.72776;-1.65209;3
GYRO;5.525;7585.377;-0.76511;-6.72776;-1.65209;3
AHRS;5.526;7585.380;13.9420;-178.8264;-30.2535;0.25781;0.95849;0.11981;3
MAGN;5.528;7585.380;17.93000;12.97600;31.21600;3
ACCE;5.528;7585.380;-1.19770;1.76034;-9.54808;3
GYRO;5.529;7585.380;-0.76511;-6.72776;-1.65209;3
LIGH;5.529;7585.383;33.0;3
ACCE;5.531;7585.387;-2.90177;2.00275;-9.73303;3
GYRO;5.531;7585.387;-0.81245;-7.41285;-1.84267;3
AHRS;5.532;7585.387;14.4674;175.7262;-29.0354;0.25306;0.95852;0.11254;3
LIGH;5.533;7585.389;33.0;3
GYRO;5.542;7585.392;-0.95448;-8.03899;-1.91170;3
ACCE;5.543;7585.398;-4.05937;2.09493;-9.52054;3
MAGN;5.544;7585.398;23.26800;12.97600;30.56600;3
AHRS;5.544;7585.398;14.6994;172.4493;-26.8032;0.23757;0.96073;0.10904;3
GYRO;5.545;7585.398;-0.95448;-8.03899;-1.91170;3
LIGH;5.546;7585.401;27.0;3
ACCE;5.551;7585.407;-4.94343;1.81002;-8.76098;3
GYRO;5.551;7585.407;-1.14537;-8.61289;-1.86894;3
AHRS;5.552;7585.407;15.0587;166.8772;-25.5343;0.23225;0.95723;0.10192;3
LIGH;5.553;7585.409;27.0;3
GYRO;5.562;7585.412;-1.32405;-9.11167;-1.72233;3
ACCE;5.563;7585.418;-5.25647;1.69330;-7.44477;3
MAGN;5.564;7585.418;28.79300;13.34300;26.96300;3
AHRS;5.564;7585.418;15.3539;162.0631;-22.2390;0.20922;0.95653;0.09968;3
GYRO;5.565;7585.418;-1.32405;-9.11167;-1.72233;3
LIGH;5.565;7585.421;27.0;3
ACCE;5.571;7585.427;-4.98712;1.52570;-5.93343;3
GYRO;5.571;7585.427;-1.40194;-9.47605;-1.61146;3
AHRS;5.572;7585.427;15.7416;155.8522;-20.9183;0.20401;0.94737;0.09407;3
LIGH;5.573;7585.429;26.0;3
GYRO;5.583;7585.432;-1.52808;-9.56462;-1.39186;3
ACCE;5.584;7585.440;-4.57233;1.85012;-4.61183;3
MAGN;5.585;7585.440;33.24400;13.34300;22.17200;3
AHRS;5.585;7585.440;16.0242;150.6591;-16.8485;0.17526;0.94245;0.09664;3
GYRO;5.586;7585.440;-1.52808;-9.56462;-1.39186;3
LIGH;5.588;7585.442;26.0;3
ACCE;5.591;7585.447;-5.12718;1.62447;-4.36463;3
GYRO;5.591;7585.447;-1.54305;-9.50170;-1.33535;3
AHRS;5.592;7585.447;16.3999;143.5915;-15.4414;0.17047;0.92573;0.09272;3
LIGH;5.593;7585.449;26.0;3
GYRO;5.602;7585.452;-1.42637;-9.18436;-1.43767;3
ACCE;5.603;7585.458;-6.38833;1.47243;-4.12461;3
MAGN;5.604;7585.458;36.46000;13.34300;16.75200;3
AHRS;5.604;7585.458;16.5589;138.9520;-11.2737;0.14127;0.91732;0.10013;3
GYRO;5.605;7585.458;-1.42637;-9.18436;-1.43767;3
LIGH;5.606;7585.461;26.0;3
ACCE;5.613;7585.467;-7.18739;1.68312;-3.03944;3
GYRO;5.614;7585.467;-1.30725;-8.77416;-1.45111;3
AHRS;5.614;7585.467;16.5756;132.6526;-9.9758;0.13646;0.89782;0.09697;3
LIGH;5.615;7585.470;28.0;3
GYRO;5.623;7585.472;-1.29198;-8.35816;-1.32313;3
ACCE;5.623;7585.479;-8.93456;1.76213;-2.19548;3
MAGN;5.624;7585.479;38.54800;13.34300;12.06000;3
AHRS;5.624;7585.479;16.4292;127.6945;-5.9503;0.10900;0.88395;0.10544;3
GYRO;5.625;7585.479;-1.29198;-8.35816;-1.32313;3
LIGH;5.626;7585.481;28.0;3
ACCE;5.631;7585.487;-9.42418;1.80762;-1.60292;3
GYRO;5.631;7585.487;-1.37445;-7.86978;-1.15728;3
AHRS;5.632;7585.487;16.1942;121.7915;-4.7854;0.10456;0.86141;0.10286;3
LIGH;5.633;7585.490;28.0;3
GYRO;5.647;7585.492;-1.48165;-7.29434;-0.95051;3
GYRO;5.648;7585.497;-1.48165;-7.29434;-0.95051;3
ACCE;5.649;7585.502;-9.44453;1.61130;-1.14922;3
MAGN;5.650;7585.502;39.81300;13.34300;7.48400;3
AHRS;5.650;7585.502;16.0102;117.4292;-1.4324;0.08289;0.84529;0.11257;3
GYRO;5.652;7585.502;-1.48165;-7.29434;-0.95051;3
LIGH;5.652;7585.505;28.0;3
PRES;5.652;7585.505;953.7700;3
ACCE;5.653;7585.507;-9.08181;1.59753;-0.36691;3
GYRO;5.653;7585.507;-1.52258;-6.68806;-0.83108;3
AHRS;5.654;7585.507;15.7867;110.7475;0.0471;0.07770;0.81511;0.11324;3
LIGH;5.655;7585.510;32.0;3
GYRO;5.663;7585.512;-1.54182;-6.42905;-0.59437;3
ACCE;5.663;7585.519;-8.15645;1.76932;0.41839;3
MAGN;5.664;7585.519;40.57300;13.34300;3.52600;3
AHRS;5.664;7585.519;15.7004;108.4647;2.0357;0.06554;0.80508;0.12109;3
GYRO;5.665;7585.519;-1.54182;-6.42905;-0.59437;3
LIGH;5.666;7585.521;32.0;3
ACCE;5.671;7585.527;-7.44836;1.66816;0.52553;3
GYRO;5.672;7585.527;-1.47432;-6.11110;-0.38271;3
AHRS;5.673;7585.527;15.6227;103.9917;3.1052;0.06250;0.78264;0.12358;3
LIGH;5.674;7585.530;32.0;3
GYRO;5.683;7585.532;-1.38422;-6.00267;-0.24496;3
ACCE;5.683;7585.539;-7.55490;1.65918;0.75477;3
MAGN;5.684;7585.539;40.57300;13.34300;0.16700;3
AHRS;5.684;7585.539;15.5966;100.5694;4.9876;0.05346;0.76517;0.13182;3
GYRO;5.685;7585.539;-1.38422;-6.00267;-0.24496;3
LIGH;5.686;7585.541;32.0;3
ACCE;5.691;7585.548;-7.67342;1.74956;1.45029;3
GYRO;5.691;7585.548;-1.35582;-5.92356;-0.22571;3
AHRS;5.692;7585.548;15.5824;96.4294;5.8953;0.05222;0.74243;0.13490;3
LIGH;5.693;7585.550;35.0;3
GYRO;5.704;7585.553;-1.39216;-5.79345;-0.27245;3
ACCE;5.705;7585.560;-8.18039;1.69569;2.54504;3
MAGN;5.705;7585.560;40.97400;13.34300;-3.87100;3
AHRS;5.706;7585.560;15.5201;93.0720;7.5248;0.04549;0.72370;0.14252;3
GYRO;5.708;7585.560;-1.39216;-5.79345;-0.27245;3
LIGH;5.708;7585.562;35.0;3
ACCE;5.711;7585.568;-8.46350;1.55204;3.19267;3
GYRO;5.711;7585.568;-1.43981;-5.69418;-0.32681;3
AHRS;5.712;7585.568;15.3369;88.6511;8.5024;0.04386;0.69766;0.14554;3
LIGH;5.713;7585.570;35.0;3
GYRO;5.723;7585.573;-1.42209;-5.68593;-0.35827;3
ACCE;5.723;7585.579;-8.24743;1.58077;3.91991;3
MAGN;5.724;7585.579;40.02200;13.34300;-8.01200;3
AHRS;5.724;7585.579;15.1404;85.7414;10.0094;0.03735;0.68027;0.15267;3
GYRO;5.725;7585.579;-1.42209;-5.68593;-0.35827;3
LIGH;5.726;7585.581;39.0;3
ACCE;5.731;7585.588;-7.89907;1.41617;5.06194;3
GYRO;5.732;7585.588;-1.30817;-5.75221;-0.39095;3
AHRS;5.732;7585.588;14.7984;81.7139;10.8806;0.03546;0.65504;0.15498;3
LIGH;5.733;7585.590;39.0;3
GYRO;5.743;7585.593;-1.22631;-6.00389;-0.41753;3
ACCE;5.743;7585.599;-7.50702;1.19112;5.94839;3
MAGN;5.744;7585.599;39.07000;13.34300;-12.44500;3
AHRS;5.745;7585.599;14.4544;78.3885;12.4207;0.02911;0.63380;0.16221;3
GYRO;5.746;7585.599;-1.22631;-6.00389;-0.41753;3
LIGH;5.746;7585.601;39.0;3
GYRO;5.754;7585.604;-1.05771;-6.20914;-0.47434;3
ACCE;5.754;7585.609;-7.17363;1.07320;6.71214;3
GYRO;5.755;7585.609;-1.05771;-6.20914;-0.47434;3
AHRS;5.756;7585.609;13.9807;74.1843;13.0944;0.02819;0.60578;0.16319;3
LIGH;5.758;7585.612;39.0;3
GYRO;5.767;7585.614;-0.93493;-6.57352;-0.48319;3
GYRO;5.768;7585.619;-0.93493;-6.57352;-0.48319;3
AHRS;5.768;7585.622;13.4678;70.1187;16.1994;0.01465;0.57829;0.18122;3
MAGN;5.769;7585.622;37.41900;13.34300;-16.92100;3
ACCE;5.770;7585.622;-7.28316;0.84216;7.49086;3
GYRO;5.771;7585.622;-0.93493;-6.57352;-0.48319;3
LIGH;5.772;7585.625;53.0;3
ACCE;5.772;7585.628;-7.71950;0.88166;7.62074;3
GYRO;5.773;7585.628;-0.84086;-6.58910;-0.42577;3
AHRS;5.773;7585.628;12.8212;64.9255;16.6771;0.01586;0.54142;0.18089;3
LIGH;5.774;7585.630;53.0;3
BLE4;5.783;2016;20;-74
BLE4;5.783;2016;19;-84
BLE4;5.784;2016;18;-89
BLE4;5.785;2016;9;-95
BLE4;5.785;2016;10;-98
GYRO;5.785;7585.633;-0.68661;-6.21891;-0.28650;3
GYRO;5.786;7585.638;-0.68661;-6.21891;-0.28650;3
AHRS;5.787;7585.640;12.5375;62.6162;19.9265;0.00252;0.52488;0.20282;3
MAGN;5.788;7585.640;35.31900;13.34300;-19.12500;3
ACCE;5.788;7585.640;-7.47769;1.14024;6.97611;3
GYRO;5.789;7585.640;-0.68661;-6.21891;-0.28650;3
LIGH;5.790;7585.643;53.0;3
ACCE;5.792;7585.648;-7.42861;1.25576;6.15310;3
GYRO;5.792;7585.648;-0.44593;-5.56193;-0.06933;3
AHRS;5.793;7585.648;12.0960;57.9879;20.2590;0.00595;0.49071;0.20325;3
LIGH;5.794;7585.650;53.0;3
GYRO;5.806;7585.653;-0.22846;-4.86799;0.11393;3
GYRO;5.806;7585.658;-0.22846;-4.86799;0.11393;3
AHRS;5.807;7585.661;11.9473;55.5729;23.0538;-0.00244;0.47269;0.22336;3
MAGN;5.808;7585.661;33.47600;13.34300;-21.96000;3
ACCE;5.809;7585.661;-7.81348;1.34674;5.99089;3
GYRO;5.810;7585.661;-0.22846;-4.86799;0.11393;3
LIGH;5.810;7585.664;68.0;3
ACCE;5.811;7585.668;-7.73207;1.51792;6.28358;3
GYRO;5.812;7585.668;-0.14233;-4.39609;0.24771;3
AHRS;5.813;7585.668;11.9086;51.9272;23.2549;0.00359;0.44530;0.22471;3
LIGH;5.814;7585.670;68.0;3
GYRO;5.830;7585.673;-0.17837;-4.25223;0.36438;3
GYRO;5.831;7585.678;-0.17837;-4.25223;0.36438;3
ACCE;5.831;7585.685;-7.15747;1.58616;6.20517;3
MAGN;5.832;7585.685;31.84800;13.34300;-24.70000;3
AHRS;5.833;7585.685;11.9429;50.1187;23.6684;0.00585;0.43163;0.22790;3
GYRO;5.834;7585.685;-0.17837;-4.25223;0.36438;3
PRES;5.835;7585.688;953.7800;3
LIGH;5.836;7585.688;68.0;3
ACCE;5.836;7585.689;-5.50726;1.60172;5.96396;3
GYRO;5.837;7585.689;-0.27642;-4.51704;0.40653;3
AHRS;5.838;7585.689;12.1048;45.8896;24.0656;0.01414;0.39940;0.23111;3
LIGH;5.839;7585.691;68.0;3
GYRO;5.845;7585.694;-0.32773;-5.24672;0.38149;3
ACCE;5.845;7585.699;-3.03824;1.52032;5.97054;3
MAGN;5.848;7585.699;29.31500;13.34300;-28.18700;3
AHRS;5.849;7585.699;12.1346;44.5762;23.7968;0.01794;0.38920;0.22893;3
GYRO;5.851;7585.699;-0.32773;-5.24672;0.38149;3
LIGH;5.852;7585.703;85.0;3
ACCE;5.852;7585.708;-1.35272;1.38086;6.41586;3
GYRO;5.854;7585.708;-0.40989;-5.78520;0.21961;3
AHRS;5.855;7585.708;12.1534;41.3811;24.0912;0.02353;0.36427;0.23071;3
LIGH;5.856;7585.710;85.0;3
SOUN;5.857;26.91;0.00082;32.27
GYRO;5.865;7585.713;-0.52443;-7.08543;-0.08552;3
ACCE;5.868;7585.719;-1.40899;1.29347;7.36995;3
MAGN;5.869;7585.719;24.58100;13.34300;-32.00200;3
AHRS;5.870;7585.719;12.0662;38.4719;23.4278;0.03065;0.34096;0.22453;3
GYRO;5.871;7585.719;-0.52443;-7.08543;-0.08552;3
LIGH;5.872;7585.724;85.0;3
ACCE;5.873;7585.728;-2.38043;0.76555;9.20930;3
GYRO;5.873;7585.728;-0.77030;-8.16880;-0.35766;3
AHRS;5.874;7585.728;11.7070;33.5660;23.5734;0.03691;0.30113;0.22338;3
LIGH;5.875;7585.730;97.0;3
GYRO;5.912;7585.733;-1.01953;-8.30380;-0.36835;3
GYRO;5.914;7585.738;-1.01953;-8.30380;-0.36835;3
ACCE;5.915;7585.743;-3.06877;1.03669;11.33355;3
MAGN;5.916;7585.743;20.21600;13.34300;-34.41400;3
AHRS;5.919;7585.743;10.0718;21.7365;23.1892;0.04670;0.20132;0.21283;3
GYRO;5.920;7585.743;-1.01953;-8.30380;-0.36835;3
LIGH;5.922;7585.747;97.0;3
GYRO;5.923;7585.748;-1.00915;-7.35329;-0.09713;3
ACCE;5.924;7585.748;-3.59549;0.74998;11.88003;3
AHRS;5.925;7585.748;10.0718;21.7365;23.1892;0.04670;0.20132;0.21283;3
GYRO;5.927;7585.753;-0.69578;-5.74824;0.30879;3
MAGN;5.928;7585.759;18.38500;13.70300;-35.59800;3
AHRS;5.930;7585.759;10.0718;21.7365;23.1892;0.04670;0.20132;0.21283;3
GYRO;5.931;7585.759;-0.69578;-5.74824;0.30879;3
ACCE;5.932;7585.759;-3.24474;0.64883;11.35749;3
AHRS;5.933;7585.768;10.0718;21.7365;23.1892;0.04670;0.20132;0.21283;3
ACCE;5.934;7585.768;-2.18231;0.78949;10.60272;3
GYRO;5.935;7585.768;-0.48381;-4.05828;0.51465;3
HUMI;5.947;7585.770;46.9;3
TEMP;5.949;7585.770;22.4;3
LIGH;5.950;7585.770;97.0;3
LIGH;5.950;7585.770;97.0;3
LIGH;5.951;7585.771;112.0;3
GYRO;5.952;7585.773;-0.08277;-3.37778;0.83536;3
ACCE;5.952;7585.779;-0.60154;1.11271;9.77493;3
MAGN;5.953;7585.779;17.06500;13.70300;-36.83100;3
AHRS;5.954;7585.779;9.2436;13.7823;36.6072;0.03839;0.13867;0.31995;3
GYRO;5.955;7585.779;-0.08277;-3.37778;0.83536;3
LIGH;5.955;7585.782;112.0;3
ACCE;5.956;7585.788;1.30065;1.51673;8.66462;3
GYRO;5.956;7585.788;0.20647;-2.59037;0.93523;3
AHRS;5.957;7585.788;9.3052;11.4286;37.1293;0.04492;0.11977;0.32340;3
LIGH;5.958;7585.790;112.0;3
GYRO;5.958;7585.793;0.33201;-2.57419;0.77274;3
ACCE;5.959;7585.800;2.38283;1.60412;7.73088;3
MAGN;5.960;7585.800;14.91500;13.70300;-37.49300;3
AHRS;5.961;7585.800;9.5009;9.8721;36.0986;0.05188;0.10709;0.31440;3
GYRO;5.962;7585.800;0.33201;-2.57419;0.77274;3
LIGH;5.963;7585.803;112.0;3
ACCE;5.963;7585.808;3.05620;1.75315;7.38312;3
GYRO;5.964;7585.808;0.23579;-3.15817;0.38423;3
AHRS;5.965;7585.808;9.8171;7.8391;36.5850;0.05968;0.09146;0.31754;3
LIGH;5.966;7585.810;109.0;3
GYRO;5.967;7585.813;-0.07147;-4.07966;-0.10354;3
ACCE;5.970;7585.819;2.84012;1.52989;7.71472;3
MAGN;5.972;7585.819;11.46300;13.70300;-38.76800;3
AHRS;5.972;7585.819;9.9400;6.2328;34.6651;0.06644;0.07747;0.30085;3
GYRO;5.973;7585.819;-0.07147;-4.07966;-0.10354;3
LIGH;5.974;7585.821;109.0;3
ACCE;5.974;7585.828;1.67295;1.27431;9.07642;3
GYRO;5.975;7585.828;-0.49388;-5.02162;-0.52748;3
AHRS;5.975;7585.828;9.8685;3.5588;34.5987;0.07288;0.05510;0.29867;3
LIGH;5.976;7585.830;109.0;3
GYRO;5.988;7585.833;-0.88820;-5.63951;-0.70402;3
GYRO;5.988;7585.838;-0.88820;-5.63951;-0.70402;3
AHRS;5.989;7585.841;9.5640;0.9976;35.0439;0.07688;0.03337;0.30070;3
MAGN;5.990;7585.841;6.96500;14.09900;-38.76800;3
ACCE;5.991;7585.841;0.30227;1.02771;10.85411;3
GYRO;5.992;7585.841;-0.88820;-5.63951;-0.70402;3
LIGH;5.993;7585.845;109.0;3
ACCE;5.993;7585.848;-0.12210;0.80325;12.18050;3
GYRO;5.994;7585.848;-1.05099;-5.53719;-0.54092;3
AHRS;5.994;7585.848;8.8320;-3.2135;34.5145;0.08180;-0.00386;0.29360;3
LIGH;5.995;7585.850;112.0;3
GYRO;6.011;7585.853;-0.99785;-4.59035;-0.35125;3
ACCE;6.012;7585.858;0.32322;1.00497;12.45284;3
GYRO;6.013;7585.858;-0.99785;-4.59035;-0.35125;3
AHRS;6.014;7585.858;8.1015;-6.4223;37.6188;0.08478;-0.03015;0.31736;3
GYRO;6.015;7585.863;-0.99785;-4.59035;-0.35125;3
AHRS;6.016;7585.866;8.1015;-6.4223;37.6188;0.08478;-0.03015;0.31736;3
ACCE;6.017;7585.866;0.32322;1.00497;12.45284;3
GYRO;6.018;7585.866;-0.99785;-4.59035;-0.35125;3
MAGN;6.018;7585.866;4.26600;14.09900;-38.76800;3
PRES;6.020;7585.869;953.7800;3
LIGH;6.020;7585.869;112.0;3
LIGH;6.021;7585.870;112.0;3
ACCE;6.021;7585.870;1.23122;1.15999;9.91199;3
GYRO;6.022;7585.870;-0.45051;-3.90984;0.31857;3
AHRS;6.023;7585.870;7.3829;-9.7907;37.2764;0.08800;-0.06019;0.31256;3
LIGH;6.024;7585.872;112.0;3
MAGN;6.025;7585.879;4.26600;14.09900;-38.76800;3
GYRO;6.026;7585.875;-0.23793;-1.73516;0.48045;3
LIGH;6.026;7585.882;109.0;3
GYRO;6.027;7585.879;-0.23793;-1.73516;0.48045;3
ACCE;6.032;7585.888;1.49338;1.45448;9.27214;3
GYRO;6.033;7585.888;0.06048;-1.14323;0.65760;3
AHRS;6.033;7585.888;7.0876;-11.6859;41.6208;0.09358;-0.07313;0.34687;3
LIGH;6.034;7585.890;109.0;3
GYRO;6.044;7585.893;0.13011;-0.39737;0.67409;3
ACCE;6.045;7585.899;1.88603;1.55683;9.07522;3
MAGN;6.047;7585.899;4.26600;14.46900;-38.00800;3
AHRS;6.048;7585.899;7.0591;-12.2648;40.3684;0.09424;-0.07896;0.33624;3
GYRO;6.049;7585.899;0.13011;-0.39737;0.67409;3
LIGH;6.050;7585.902;109.0;3
ACCE;6.051;7585.908;2.23618;1.48321;9.42717;3
GYRO;6.052;7585.908;0.05253;-0.23824;0.55314;3
AHRS;6.053;7585.908;7.0495;-12.5677;40.8239;0.09537;-0.08107;0.33971;3
LIGH;6.058;7585.910;109.0;3
GYRO;6.064;7585.913;-0.06170;-0.46181;0.36499;3
ACCE;6.064;7585.920;2.50374;1.48381;11.04864;3
MAGN;6.065;7585.920;3.67500;14.46900;-39.09300;3
AHRS;6.065;7585.920;7.0105;-12.7176;38.6181;0.09390;-0.08424;0.32162;3
GYRO;6.066;7585.920;-0.06170;-0.46181;0.36499;3
LIGH;6.066;7585.923;110.0;3
ACCE;6.071;7585.928;2.17394;1.32220;11.57297;3
GYRO;6.072;7585.928;-0.14080;-0.77610;0.20250;3
AHRS;6.072;7585.928;6.8987;-13.0297;38.8858;0.09407;-0.08690;0.32368;3
LIGH;6.073;7585.930;110.0;3
GYRO;6.083;7585.933;-0.14080;-0.84849;0.14325;3
ACCE;6.083;7585.939;2.05841;1.36769;11.30781;3
MAGN;6.084;7585.939;3.27600;14.46900;-38.75400;3
AHRS;6.084;7585.939;6.8121;-13.3440;37.6484;0.09328;-0.09074;0.31338;3
GYRO;6.085;7585.939;-0.14080;-0.84849;0.14325;3
LIGH;6.085;7585.941;110.0;3
ACCE;6.091;7585.948;2.33375;1.42754;10.63744;3
GYRO;6.092;7585.948;-0.02810;-0.72693;0.08094;3
AHRS;6.092;7585.948;6.7018;-13.8651;37.7383;0.09387;-0.09525;0.31382;3
LIGH;6.092;7585.950;110.0;3
GYRO;6.103;7585.953;0.17532;-0.16096;0.08858;3
ACCE;6.103;7585.959;2.50374;1.36529;10.17416;3
MAGN;6.104;7585.959;4.43700;14.79100;-39.33500;3
AHRS;6.104;7585.959;6.6761;-14.2300;38.1112;0.09498;-0.09801;0.31661;3
GYRO;6.105;7585.959;0.17532;-0.16096;0.08858;3
LIGH;6.105;7585.961;110.0;3
ACCE;6.111;7585.968;2.06739;1.21925;9.64265;3
GYRO;6.112;7585.968;0.34789;0.65057;0.10324;3
AHRS;6.112;7585.968;6.7637;-14.3134;38.2164;0.09602;-0.09835;0.31729;3
LIGH;6.113;7585.970;110.0;3
GYRO;6.124;7585.973;0.43707;1.47646;0.06292;3
ACCE;6.125;7585.980;1.08876;1.14084;8.86812;3
MAGN;6.125;7585.980;5.82700;14.79100;-38.42900;3
AHRS;6.125;7585.980;6.9211;-13.9351;37.7019;0.09583;-0.09523;0.31321;3
GYRO;6.127;7585.980;0.43707;1.47646;0.06292;3
LIGH;6.127;7585.983;110.0;3
ACCE;6.136;7585.988;-0.39085;0.99419;8.22767;3
GYRO;6.137;7585.988;0.46853;2.18965;0.01222;3
AHRS;6.154;7585.988;7.2089;-12.7940;37.8608;0.09517;-0.08491;0.31514;3
LIGH;6.155;7585.990;110.0;3
GYRO;6.156;7585.993;0.44685;2.70797;0.01619;3
GYRO;6.156;7585.998;0.44685;2.70797;0.01619;3
AHRS;6.157;7586.002;7.4180;-11.6969;36.0474;0.09266;-0.07678;0.30089;3
MAGN;6.158;7586.002;8.39200;14.79100;-38.42900;3
ACCE;6.159;7586.002;-2.00275;1.19052;7.72788;3
GYRO;6.160;7586.002;0.44685;2.70797;0.01619;3
LIGH;6.162;7586.010;112.0;3
ACCE;6.163;7586.010;-2.73298;1.57179;8.08582;3
GYRO;6.164;7586.010;0.32742;2.96667;0.08155;3
AHRS;6.166;7586.010;7.7930;-9.3069;36.1918;0.08952;-0.05590;0.30363;3
LIGH;6.169;7586.012;112.0;3
GYRO;6.170;7586.015;0.12798;2.95781;0.20495;3
ACCE;6.170;7586.019;-2.13024;1.43892;9.27933;3
MAGN;6.172;7586.019;9.95900;14.79100;-38.42900;3
AHRS;6.172;7586.019;7.9403;-7.8618;32.6405;0.08551;-0.04622;0.27512;3
GYRO;6.175;7586.019;0.12798;2.95781;0.20495;3
LIGH;6.176;7586.022;112.0;3
ACCE;6.179;7586.028;-0.70449;1.11031;11.02709;3
GYRO;6.180;7586.028;0.01955;2.73362;0.28802;3
AHRS;6.181;7586.028;7.9774;-6.1877;32.7942;0.08183;-0.03204;0.27760;3
LIGH;6.182;7586.030;112.0;3
GYRO;6.189;7586.033;-0.14447;2.59098;0.44960;3
GYRO;6.190;7586.038;-0.14447;2.59098;0.44960;3
ACCE;6.190;7586.044;0.65541;1.12228;12.54861;3
MAGN;6.191;7586.044;11.23900;14.79100;-37.72100;3
AHRS;6.191;7586.044;7.9386;-4.7725;30.6688;0.07768;-0.02177;0.26081;3
GYRO;6.193;7586.044;-0.14447;2.59098;0.44960;3
LIGH;6.194;7586.047;115.0;3
PRES;6.194;7586.047;953.7800;3
ACCE;6.195;7586.048;1.53708;1.20608;12.96760;3
GYRO;6.195;7586.048;-0.13347;2.36374;0.51679;3
AHRS;6.195;7586.048;7.7423;-2.5534;31.0773;0.07098;-0.00334;0.26576;3
LIGH;6.197;7586.050;115.0;3
GYRO;6.213;7586.053;0.09346;2.28433;0.45357;3
ACCE;6.214;7586.059;1.89262;1.11151;12.54502;3
MAGN;6.214;7586.059;13.18300;14.79100;-37.21100;3
AHRS;6.214;7586.059;7.6613;-2.0493;29.9113;0.06914;0.00000;0.25630;3
GYRO;6.215;7586.059;0.09346;2.28433;0.45357;3
LIGH;6.215;7586.062;115.0;3
ACCE;6.219;7586.068;2.13623;0.99359;12.23377;3
GYRO;6.221;7586.068;0.42211;2.45598;0.32009;3
AHRS;6.222;7586.068;7.6675;-0.7911;30.1851;0.06635;0.01076;0.25934;3
LIGH;6.227;7586.070;114.0;3
GYRO;6.227;7586.073;0.68875;2.94987;0.19945;3
ACCE;6.227;7586.079;1.90219;0.85952;12.08294;3
MAGN;6.229;7586.079;15.39300;14.79100;-36.58100;3
AHRS;6.229;7586.079;7.8344;0.3349;29.9130;0.06525;0.02045;0.25767;3
GYRO;6.230;7586.079;0.68875;2.94987;0.19945;3
LIGH;6.230;7586.082;114.0;3
ACCE;6.231;7586.088;0.67217;0.54947;11.74895;3
GYRO;6.232;7586.088;0.85430;3.73269;0.08827;3
AHRS;6.233;7586.088;8.2127;2.1268;30.0340;0.06435;0.03643;0.25968;3
LIGH;6.234;7586.090;114.0;3
GYRO;6.244;7586.093;1.01740;4.71832;-0.03848;3
ACCE;6.245;7586.100;-1.65439;0.25019;10.90619;3
MAGN;6.245;7586.100;19.02100;14.79100;-34.99600;3
AHRS;6.245;7586.100;8.5925;4.0851;28.8786;0.06364;0.05309;0.25108;3
GYRO;6.246;7586.100;1.01740;4.71832;-0.03848;3
LIGH;6.247;7586.103;114.0;3
ACCE;6.252;7586.108;-3.58651;0.85533;9.38707;3
GYRO;6.253;7586.108;1.12338;5.67982;-0.09102;3
AHRS;6.253;7586.108;9.2663;7.4896;28.8236;0.06186;0.08311;0.25266;3
LIGH;6.254;7586.110;104.0;3
GYRO;6.267;7586.113;1.37323;6.06131;-0.11942;3
ACCE;6.271;7586.119;-4.67647;1.44311;7.46572;3
MAGN;6.271;7586.119;23.01600;14.79100;-34.99600;3
AHRS;6.273;7586.119;9.7736;10.2406;25.0452;0.06355;0.10520;0.22260;3
GYRO;6.274;7586.119;1.37323;6.06131;-0.11942;3
LIGH;6.275;7586.122;104.0;3
ACCE;6.275;7586.128;-4.96617;1.93631;6.33446;3
GYRO;6.275;7586.128;1.56656;6.47059;-0.04917;3
AHRS;6.276;7586.128;10.6344;14.2766;24.8268;0.06320;0.14060;0.22363;3
LIGH;6.276;7586.130;104.0;3
GYRO;6.283;7586.133;1.51617;6.28764;0.03696;3
ACCE;6.285;7586.139;-4.61183;2.34991;6.47811;3
MAGN;6.286;7586.139;25.33100;14.79100;-32.58200;3
AHRS;6.287;7586.139;11.4314;17.7467;18.7764;0.07205;0.16748;0.17553;3
GYRO;6.288;7586.139;1.51617;6.28764;0.03696;3
LIGH;6.289;7586.142;104.0;3
ACCE;6.291;7586.148;-4.03124;2.58933;7.59321;3
GYRO;6.292;7586.148;1.18630;5.59950;0.06720;3
AHRS;6.292;7586.148;12.3710;21.8420;18.4953;0.07415;0.20291;0.17702;3
LIGH;6.293;7586.150;89.0;3
GYRO;6.304;7586.153;0.78282;4.75711;0.02321;3
ACCE;6.305;7586.160;-3.92170;2.51271;8.68078;3
MAGN;6.305;7586.160;28.30300;14.79100;-29.75700;3
AHRS;6.305;7586.160;12.9588;24.7715;14.1324;0.08317;0.22506;0.14341;3
GYRO;6.306;7586.160;0.78282;4.75711;0.02321;3
LIGH;6.307;7586.163;89.0;3
ACCE;6.311;7586.168;-4.69563;2.26073;8.67180;3
GYRO;6.312;7586.168;0.55161;4.10349;-0.10904;3
AHRS;6.320;7586.168;13.4584;28.1724;13.9179;0.08353;0.25369;0.14501;3
LIGH;6.322;7586.170;89.0;3
GYRO;6.324;7586.173;0.54489;3.82341;-0.25229;3
ACCE;6.324;7586.179;-5.57490;2.20566;8.26059;3
MAGN;6.324;7586.179;30.55200;14.79100;-28.61300;3
AHRS;6.325;7586.179;13.6473;30.0813;12.2023;0.08671;0.26840;0.13257;3
GYRO;6.325;7586.179;0.54489;3.82341;-0.25229;3
LIGH;6.326;7586.182;79.0;3
ACCE;6.338;7586.188;-6.19799;2.06620;7.99544;3
GYRO;6.339;7586.188;0.64049;3.93855;-0.28222;3
AHRS;6.339;7586.188;13.8517;32.6399;11.8976;0.08619;0.28944;0.13244;3
LIGH;6.340;7586.190;79.0;3
GNSS;6.341;1490628686.000;40.313297;-3.483557;598.000;0.000;3.0;0.0;19;8
GYRO;6.402;7586.193;0.68692;4.36708;-0.24893;3
ACCE;6.405;7586.199;-6.47632;1.88663;8.34439;3
MAGN;6.405;7586.199;32.58000;14.27300;-25.64600;3
AHRS;6.406;7586.199;14.0214;34.7675;11.6834;0.08569;0.30685;0.13268;3
GYRO;6.409;7586.199;0.68692;4.36708;-0.24893;3
LIGH;6.410;7586.202;79.0;3
ACCE;6.410;7586.208;-6.27161;1.61728;8.96329;3
GYRO;6.410;7586.208;0.75808;4.66579;-0.12431;3
AHRS;6.411;7586.208;14.2375;37.6138;11.2967;0.08526;0.32989;0.13221;3
LIGH;6.418;7586.210;79.0;3
GYRO;6.418;7586.213;0.86834;5.36798;0.05376;3
GYRO;6.418;7586.218;0.86834;5.36798;0.05376;3
ACCE;6.419;7586.223;-5.66049;1.45986;9.21049;3
MAGN;6.419;7586.223;35.46600;13.76600;-21.56500;3
AHRS;6.419;7586.223;14.4488;39.9958;11.5362;0.08348;0.34943;0.13648;3
GYRO;6.420;7586.223;0.86834;5.36798;0.05376;3
LIGH;6.420;7586.226;64.0;3
PRES;6.421;7586.226;953.7900;3
ACCE;6.421;7586.228;-5.25048;1.50476;8.42939;3
GYRO;6.421;7586.228;1.13499;6.14714;0.21625;3
AHRS;6.422;7586.228;14.9902;44.5779;11.0695;0.08386;0.38592;0.13772;3
LIGH;6.422;7586.230;64.0;3
GYRO;6.423;7586.233;1.54763;6.86857;0.28405;3
ACCE;6.423;7586.239;-5.34984;1.55084;6.20278;3
MAGN;6.423;7586.239;38.33000;13.01500;-17.58200;3
AHRS;6.427;7586.239;15.2560;46.4377;10.2512;0.08659;0.40009;0.13350;3
GYRO;6.433;7586.239;1.54763;6.86857;0.28405;3
LIGH;6.434;7586.242;64.0;3
ACCE;6.434;7586.248;-6.08427;1.95965;3.56796;3
GYRO;6.435;7586.248;1.92453;7.39666;0.27794;3
AHRS;6.435;7586.248;16.0464;50.9926;9.6310;0.08976;0.43531;0.13490;3
LIGH;6.436;7586.250;64.0;3
GYRO;6.436;7586.253;2.10932;7.68377;0.23763;3
ACCE;6.436;7586.259;-7.41843;2.56898;1.00676;3
MAGN;6.437;7586.259;39.73600;12.47400;-12.50300;3
AHRS;6.438;7586.259;16.7875;55.1463;5.7705;0.10618;0.46385;0.11162;3
GYRO;6.439;7586.259;2.10932;7.68377;0.23763;3
LIGH;6.440;7586.262;45.0;3
ACCE;6.440;7586.268;-8.82084;2.96881;-0.61651;3
GYRO;6.441;7586.268;2.04029;7.69660;0.18815;3
AHRS;6.443;7586.268;17.6725;60.5921;4.6904;0.11212;0.50349;0.11234;3
LIGH;6.444;7586.270;45.0;3
GYRO;6.444;7586.273;1.92545;7.47852;0.20525;3
ACCE;6.445;7586.280;-9.40682;3.34709;-0.85533;3
MAGN;6.445;7586.280;41.01700;12.07400;-8.74000;3
AHRS;6.445;7586.280;18.2813;65.0744;-0.7653;0.13747;0.53011;0.07988;3
GYRO;6.447;7586.280;1.92545;7.47852;0.20525;3
LIGH;6.447;7586.283;45.0;3
ACCE;6.448;7586.288;-9.72884;3.07715;-0.40103;3
GYRO;6.448;7586.288;1.59497;7.10803;0.23915;3
AHRS;6.448;7586.288;18.9369;70.8504;-2.0019;0.14402;0.56931;0.08130;3
LIGH;6.449;7586.291;45.0;3
GYRO;6.449;7586.293;1.23486;6.91194;0.31062;3
ACCE;6.450;7586.299;-9.69951;2.93050;0.35075;3
MAGN;6.450;7586.299;41.53100;11.67100;-3.02500;3
AHRS;6.450;7586.299;19.2592;74.4361;-5.3381;0.16083;0.58948;0.06451;3
GYRO;6.451;7586.299;1.23486;6.91194;0.31062;3
LIGH;6.451;7586.302;37.0;3
ACCE;6.452;7586.308;-9.15782;2.77129;0.90082;3
GYRO;6.452;7586.308;1.01892;6.55672;0.40073;3
AHRS;6.452;7586.308;19.6305;79.1170;-6.0932;0.16460;0.61967;0.06804;3
LIGH;6.453;7586.310;37.0;3
GNSS;6.453;1490628686.000;40.313297;-3.483557;598.000;0.000;3.0;0.0;19;8
SOUN;6.455;112.79;0.00344;44.72
GYRO;6.463;7586.313;0.99754;6.23357;0.49480;3
ACCE;6.463;7586.319;-8.65025;2.48458;1.25516;3
MAGN;6.464;7586.319;41.02700;11.67100;0.63000;3
AHRS;6.464;7586.319;19.9081;82.6633;-8.7742;0.17918;0.63864;0.05725;3
GYRO;6.465;7586.319;0.99754;6.23357;0.49480;3
LIGH;6.465;7586.322;37.0;3
ACCE;6.471;7586.328;-8.03015;2.40917;2.12426;3
GYRO;6.472;7586.328;1.09345;5.95960;0.55986;3
AHRS;6.472;7586.328;20.2749;86.7646;-9.4077;0.18294;0.66337;0.06182;3
LIGH;6.473;7586.330;52.0;3
GYRO;6.484;7586.333;1.28221;5.75710;0.60903;3
ACCE;6.485;7586.340;-7.31788;2.31340;2.41994;3
MAGN;6.485;7586.340;41.38600;10.94600;5.00400;3
AHRS;6.486;7586.340;20.5779;89.9417;-10.6036;0.19008;0.68073;0.06137;3
GYRO;6.486;7586.340;1.28221;5.75710;0.60903;3
LIGH;6.487;7586.343;34.0;3
ACCE;6.492;7586.348;-6.13155;2.19788;1.68851;3
GYRO;6.492;7586.348;1.57420;5.73267;0.68050;3
AHRS;6.493;7586.348;20.9850;94.2302;-11.5654;0.19589;0.70432;0.06533;3
LIGH;6.493;7586.350;34.0;3
GYRO;6.503;7586.353;1.90376;6.02191;0.73304;3
ACCE;6.504;7586.359;-5.60363;2.41455;-2.65697;3
MAGN;6.505;7586.359;40.37400;10.94600;8.77200;3
AHRS;6.505;7586.359;21.2385;97.1787;-12.6891;0.20261;0.71916;0.06552;3
GYRO;6.506;7586.359;1.90376;6.02191;0.73304;3
LIGH;6.507;7586.362;34.0;3
GYRO;6.512;7586.364;2.04884;6.53290;0.71960;3
ACCE;6.513;7586.368;-6.39491;2.54324;-4.81115;3
GYRO;6.513;7586.368;2.04884;6.53290;0.71960;3
AHRS;6.514;7586.368;21.5140;101.6649;-14.0596;0.21021;0.74153;0.06768;3
LIGH;6.515;7586.371;28.0;3
GYRO;6.523;7586.373;2.25409;6.80229;0.70341;3
ACCE;6.524;7586.379;-5.88974;2.55222;-5.77900;3
MAGN;6.524;7586.379;38.19400;10.94600;13.33100;3
AHRS;6.525;7586.379;21.6366;105.7239;-16.2637;0.22294;0.75911;0.06424;3
GYRO;6.526;7586.379;2.25409;6.80229;0.70341;3
LIGH;6.527;7586.382;28.0;3
ACCE;6.532;7586.388;-5.12539;2.67013;-6.17345;3
GYRO;6.532;7586.388;2.27272;7.18011;0.83872;3
AHRS;6.533;7586.388;21.6339;110.7512;-17.8607;0.23081;0.78192;0.06593;3
LIGH;6.534;7586.390;28.0;3
GYRO;6.548;7586.393;2.06992;7.34016;1.03969;3
GYRO;6.548;7586.398;2.06992;7.34016;1.03969;3
ACCE;6.549;7586.403;-4.73034;2.50134;-6.38354;3
MAGN;6.549;7586.403;35.81500;10.60400;17.90100;3
AHRS;6.550;7586.403;21.5864;115.1177;-20.5956;0.24704;0.79770;0.06130;3
GYRO;6.551;7586.403;2.06992;7.34016;1.03969;3
PRES;6.551;7586.406;953.8100;3
LIGH;6.552;7586.406;28.0;3
ACCE;6.552;7586.408;-4.60585;2.60848;-7.04793;3
GYRO;6.553;7586.408;1.80694;7.62757;1.20127;3
AHRS;6.554;7586.408;21.5350;122.1525;-22.6760;0.25764;0.82531;0.06692;3
LIGH;6.554;7586.410;26.0;3
GYRO;6.563;7586.413;1.63345;8.08511;1.30878;3
ACCE;6.564;7586.419;-4.34787;2.62764;-7.91164;3
MAGN;6.564;7586.419;31.97400;10.60400;22.17200;3
AHRS;6.565;7586.419;21.5256;125.0066;-24.7455;0.27094;0.83272;0.06461;3
GYRO;6.566;7586.419;1.63345;8.08511;1.30878;3
LIGH;6.566;7586.422;26.0;3
ACCE;6.572;7586.428;-3.84509;2.42772;-8.00561;3
GYRO;6.572;7586.428;1.56351;8.51974;1.39888;3
AHRS;6.573;7586.428;21.5350;130.8916;-26.2051;0.27818;0.85269;0.07296;3
LIGH;6.574;7586.430;26.0;3
GYRO;6.583;7586.433;1.52197;8.74331;1.49448;3
ACCE;6.584;7586.439;-3.04243;2.36427;-7.89847;3
MAGN;6.585;7586.439;27.48400;10.60400;26.09100;3
AHRS;6.585;7586.439;21.4963;135.8548;-29.1239;0.29674;0.86358;0.07445;3
GYRO;6.586;7586.439;1.52197;8.74331;1.49448;3
LIGH;6.586;7586.442;26.0;3
ACCE;6.592;7586.448;-1.91476;2.41635;-7.24545;3
GYRO;6.592;7586.448;1.47524;8.68070;1.59191;3
AHRS;6.593;7586.448;21.3976;142.0828;-30.5907;0.30333;0.88049;0.08514;3
LIGH;6.594;7586.450;25.0;3
GYRO;6.605;7586.453;1.33749;8.58602;1.62643;3
ACCE;6.605;7586.461;-0.40522;2.24935;-6.55233;3
MAGN;6.606;7586.461;22.80400;11.02600;28.39900;3
AHRS;6.606;7586.461;21.2659;147.0990;-33.4957;0.32166;0.88756;0.08925;3
GYRO;6.607;7586.461;1.33749;8.58602;1.62643;3
LIGH;6.608;7586.463;25.0;3
ACCE;6.612;7586.468;1.16717;1.81421;-6.54694;3
GYRO;6.613;7586.468;1.26602;8.52432;1.60871;3
AHRS;6.614;7586.468;21.0171;153.8882;-35.0808;0.32795;0.90086;0.10247;3
LIGH;6.616;7586.471;25.0;3
GYRO;6.624;7586.473;1.36712;8.16574;1.43004;3
ACCE;6.625;7586.479;2.47022;1.50116;-7.42083;3
MAGN;6.626;7586.479;18.20500;11.02600;30.49300;3
AHRS;6.627;7586.479;20.7751;158.2309;-37.3116;0.34124;0.90427;0.10834;3
GYRO;6.629;7586.479;1.36712;8.16574;1.43004;3
LIGH;6.630;7586.482;30.0;3
ACCE;6.632;7586.488;3.34650;1.23661;-8.44854;3
GYRO;6.633;7586.488;1.57451;7.38780;1.10353;3
AHRS;6.634;7586.488;20.2013;164.1439;-38.5579;0.34478;0.91242;0.11913;3
LIGH;6.636;7586.491;30.0;3
GYRO;6.644;7586.493;1.69301;6.25465;0.70250;3
ACCE;6.645;7586.499;3.18309;1.22164;-9.38527;3
MAGN;6.646;7586.499;14.89100;11.02600;30.49300;3
AHRS;6.647;7586.499;19.4816;168.4901;-41.2503;0.36130;0.91179;0.12274;3
GYRO;6.648;7586.499;1.69301;6.25465;0.70250;3
LIGH;6.649;7586.502;30.0;3
ACCE;6.652;7586.508;1.98000;1.37667;-9.84017;3
GYRO;6.653;7586.508;1.59039;4.91594;0.29138;3
AHRS;6.654;7586.508;18.4243;172.8755;-41.9400;0.36187;0.91638;0.12725;3
LIGH;6.656;7586.511;30.0;3
GYRO;6.665;7586.513;1.29473;3.57753;-0.08430;3
ACCE;6.666;7586.521;0.84515;1.32758;-9.58219;3
MAGN;6.667;7586.521;13.38800;11.02600;30.89500;3
AHRS;6.668;7586.521;17.5662;175.5755;-43.5286;0.37164;0.91496;0.12756;3
GYRO;6.670;7586.521;1.29473;3.57753;-0.08430;3
LIGH;6.672;7586.523;34.0;3
ACCE;6.673;7586.528;-0.20889;1.34315;-9.75338;3
GYRO;6.674;7586.528;0.97525;2.40589;-0.33506;3
AHRS;6.675;7586.528;16.6062;178.1004;-43.5737;0.36944;0.91782;0.12799;3
LIGH;6.677;7586.531;34.0;3
GYRO;6.684;7586.533;0.86376;1.52869;-0.40103;3
ACCE;6.685;7586.540;-1.14323;1.60052;-10.02273;3
MAGN;6.687;7586.540;12.37600;11.02600;30.89500;3
AHRS;6.688;7586.540;16.1137;179.1117;-43.3961;0.36706;0.91954;0.12738;3
GYRO;6.691;7586.540;0.86376;1.52869;-0.40103;3
LIGH;6.692;7586.542;34.0;3
ACCE;6.693;7586.548;-1.77410;1.63584;-10.54825;3
GYRO;6.694;7586.548;0.73915;1.22570;-0.41997;3
AHRS;6.695;7586.548;15.5122;179.9407;-43.2025;0.36484;0.92124;0.12529;3
LIGH;6.697;7586.551;34.0;3
GYRO;6.704;7586.553;0.64171;0.92057;-0.29902;3
ACCE;6.704;7586.560;-1.80583;1.69689;-10.93492;3
MAGN;6.705;7586.560;10.17900;11.97500;30.89500;3
AHRS;6.706;7586.560;15.0856;-179.5813;-40.6106;0.34357;0.92990;0.12437;3
GYRO;6.707;7586.560;0.64171;0.92057;-0.29902;3
LIGH;6.707;7586.562;33.0;3
ACCE;6.712;7586.568;-0.90381;1.65439;-11.51012;3
GYRO;6.713;7586.568;0.51435;0.96364;-0.08460;3
AHRS;6.713;7586.568;14.6235;-179.0876;-40.4729;0.34212;0.93096;0.12214;3
LIGH;6.714;7586.571;33.0;3
GYRO;6.727;7586.573;0.38729;1.14843;0.14661;3
GYRO;6.734;7586.578;0.38729;1.14843;0.14661;3
ACCE;6.734;7586.583;-0.04908;1.58736;-11.77409;3
MAGN;6.735;7586.583;10.17900;12.65100;30.36600;3
AHRS;6.735;7586.583;14.2981;-178.6045;-38.3981;0.32484;0.93747;0.12149;3
GYRO;6.736;7586.583;0.38729;1.14843;0.14661;3
LIGH;6.737;7586.586;33.0;3
PRES;6.738;7586.586;953.7400;3
ACCE;6.738;7586.589;0.77033;1.56401;-11.02709;3
GYRO;6.739;7586.589;0.24587;1.23578;0.28894;3
AHRS;6.739;7586.589;13.9306;-177.5889;-38.5561;0.32524;0.93760;0.12134;3
LIGH;6.740;7586.592;33.0;3
GYRO;6.744;7586.594;0.05864;1.12277;0.32009;3
ACCE;6.745;7586.600;1.39582;1.54007;-9.74620;3
MAGN;6.746;7586.600;9.67500;12.65100;30.36600;3
AHRS;6.746;7586.600;13.8057;-177.0664;-37.3749;0.31506;0.94109;0.12195;3
GYRO;6.747;7586.600;0.05864;1.12277;0.32009;3
LIGH;6.748;7586.603;37.0;3
GYRO;6.756;7586.605;-0.08613;0.86163;0.28283;3
ACCE;6.758;7586.609;1.84653;1.61968;-8.79929;3
GYRO;6.759;7586.609;-0.08613;0.86163;0.28283;3
AHRS;6.760;7586.609;13.7394;-176.2419;-37.5895;0.31598;0.94064;0.12366;3
LIGH;6.761;7586.614;37.0;3
GYRO;6.764;7586.614;-0.09346;0.57360;0.22297;3
ACCE;6.764;7586.620;1.91057;1.65020;-8.62272;3
MAGN;6.765;7586.620;9.17500;13.06400;30.36600;3
AHRS;6.766;7586.620;13.7577;-175.6655;-36.3287;0.30497;0.94406;0.12542;3
GYRO;6.767;7586.620;-0.09346;0.57360;0.22297;3
LIGH;6.768;7586.622;37.0;3
GYRO;6.776;7586.625;-0.05376;0.37721;0.19028;3
ACCE;6.788;7586.630;1.54725;1.74657;-9.20750;3
GYRO;6.789;7586.630;-0.05376;0.37721;0.19028;3
AHRS;6.789;7586.630;13.7852;-175.2148;-36.4933;-0.30582;-0.94360;-0.12685;3
LIGH;6.791;7586.634;37.0;3
GYRO;6.791;7586.635;0.04398;0.32712;0.12553;3
ACCE;6.804;7586.641;1.34913;1.99856;-9.83957;3
MAGN;6.805;7586.641;9.17500;13.06400;31.73600;3
AHRS;6.806;7586.641;13.7919;-174.9040;-35.2518;-0.29523;-0.94684;-0.12768;3
GYRO;6.806;7586.641;0.04398;0.32712;0.12553;3
LIGH;6.807;7586.644;35.0;3
ACCE;6.808;7586.649;1.49697;1.90100;-10.25137;3
GYRO;6.808;7586.649;0.08766;0.27703;0.08125;3
AHRS;6.809;7586.649;13.7332;-174.6296;-35.3527;-0.29579;-0.94661;-0.12791;3
LIGH;6.810;7586.651;35.0;3
GYRO;6.810;7586.654;0.06567;0.19242;0.05498;3
ACCE;6.811;7586.660;1.85491;1.86209;-10.65360;3
MAGN;6.811;7586.660;9.17500;13.06400;31.11100;3
AHRS;6.813;7586.660;13.6593;-174.4354;-34.5676;-0.28914;-0.94867;-0.12773;3
GYRO;6.814;7586.660;0.06567;0.19242;0.05498;3
LIGH;6.814;7586.662;35.0;3
ACCE;6.815;7586.669;2.08595;1.81540;-11.20127;3
GYRO;6.815;7586.669;0.01313;0.06597;0.03665;3
AHRS;6.816;7586.669;13.5732;-174.2216;-34.6251;-0.28944;-0.94857;-0.12757;3
LIGH;6.817;7586.671;35.0;3
GYRO;6.825;7586.674;-0.06811;0.02107;0.00886;3
ACCE;6.827;7586.680;1.76094;1.87945;-11.56280;3
MAGN;6.829;7586.680;8.54100;13.41000;31.11100;3
AHRS;6.830;7586.680;13.5224;-174.1260;-33.5674;-0.28060;-0.95124;-0.12726;3
GYRO;6.831;7586.680;-0.06811;0.02107;0.00886;3
LIGH;6.832;7586.682;35.0;3
ACCE;6.833;7586.689;1.36529;1.96504;-11.48798;3
GYRO;6.833;7586.689;-0.19884;0.08827;-0.03329;3
AHRS;6.834;7586.689;13.5292;-174.0719;-33.6129;-0.28091;-0.95111;-0.12746;3
LIGH;6.835;7586.691;35.0;3
BLE4;6.836;2016;20;-74
BLE4;6.836;2016;19;-82
BLE4;6.836;2016;18;-89
BLE4;6.836;2016;9;-95
BLE4;6.837;2016;10;-98
GYRO;6.868;7586.694;-0.35583;0.15730;-0.07453;3
GYRO;6.869;7586.699;-0.35583;0.15730;-0.07453;3
ACCE;6.869;7586.703;1.17735;1.94649;-10.66437;3
MAGN;6.869;7586.703;8.54100;13.41000;30.31600;3
GYRO;6.870;7586.703;-0.35583;0.15730;-0.07453;3
AHRS;6.870;7586.703;13.7989;-173.8789;-31.9717;-0.26685;-0.95477;-0.12992;3
LIGH;6.871;7586.706;35.0;3
ACCE;6.872;7586.709;1.03250;1.92374;-9.42597;3
AHRS;6.872;7586.709;13.7989;-173.8789;-31.9717;-0.26685;-0.95477;-0.12992;3
GYRO;6.873;7586.709;-0.42333;0.11576;-0.09591;3
GYRO;6.873;7586.714;-0.50183;0.03757;-0.13836;3
GYRO;6.874;7586.719;-0.50183;0.03757;-0.13836;3
MAGN;6.874;7586.721;8.54100;13.41000;31.02500;3
ACCE;6.874;7586.721;1.17076;2.00095;-8.24204;3
AHRS;6.875;7586.721;13.7989;-173.8789;-31.9717;-0.26685;-0.95477;-0.12992;3
GYRO;6.875;7586.721;-0.50183;0.03757;-0.13836;3
HUMI;6.876;7586.726;46.9;3
TEMP;6.876;7586.726;22.4;3
LIGH;6.877;7586.727;34.0;3
LIGH;6.877;7586.727;34.0;3
ACCE;6.877;7586.729;1.25696;1.96265;-7.65965;3
GYRO;6.878;7586.729;-0.47709;-0.19334;-0.17471;3
AHRS;6.878;7586.729;14.3997;-173.7260;-31.9194;-0.26579;-0.95433;-0.13525;3
LIGH;6.879;7586.731;34.0;3
GYRO;6.883;7586.734;-0.33537;-0.44349;-0.21747;3
ACCE;6.884;7586.740;1.26593;2.00335;-7.90925;3
MAGN;6.884;7586.740;8.54100;13.41000;30.50200;3
AHRS;6.885;7586.740;14.6090;-173.7870;-31.1599;-0.25937;-0.95589;-0.13673;3
GYRO;6.885;7586.740;-0.33537;-0.44349;-0.21747;3
LIGH;6.886;7586.742;34.0;3
GYRO;6.902;7586.745;-0.13775;-0.64324;-0.25748;3
ACCE;6.902;7586.751;1.15879;2.07577;-8.60177;3
GYRO;6.903;7586.751;-0.13775;-0.64324;-0.25748;3
AHRS;6.904;7586.751;14.8288;-174.0590;-31.0615;-0.25872;-0.95594;-0.13793;3
LIGH;6.905;7586.758;33.0;3
GYRO;6.909;7586.756;0.00916;-0.68875;-0.28863;3
GYRO;6.910;7586.761;0.00916;-0.68875;-0.28863;3
ACCE;6.911;7586.764;1.01993;2.02549;-9.00399;3
MAGN;6.912;7586.764;8.54100;13.41000;30.50200;3
AHRS;6.913;7586.764;14.9215;-174.4802;-29.8626;-0.24914;-0.95855;-0.13762;3
GYRO;6.914;7586.764;0.00916;-0.68875;-0.28863;3
PRES;6.914;7586.768;953.8000;3
LIGH;6.915;7586.768;33.0;3
ACCE;6.915;7586.769;0.78231;2.05722;-9.14884;3
GYRO;6.917;7586.769;0.07453;-0.60934;-0.30421;3
AHRS;6.918;7586.769;14.9225;-175.0225;-29.6685;-0.24817;-0.95903;-0.13643;3
LIGH;6.919;7586.771;33.0;3
GYRO;6.926;7586.774;0.09071;-0.52626;-0.30177;3
ACCE;6.929;7586.781;0.48423;1.92853;-8.95192;3
MAGN;6.930;7586.781;9.89000;13.41000;30.50200;3
AHRS;6.931;7586.781;14.8948;-175.2126;-29.6586;-0.24833;-0.95909;-0.13579;3
GYRO;6.932;7586.781;0.09071;-0.52626;-0.30177;3
LIGH;6.933;7586.785;33.0;3
ACCE;6.933;7586.789;0.28970;1.95307;-8.48685;3
GYRO;6.934;7586.789;0.10629;-0.47281;-0.30971;3
AHRS;6.935;7586.789;14.8404;-175.6319;-29.4607;-0.24720;-0.95959;-0.13442;3
LIGH;6.936;7586.791;33.0;3
GYRO;6.948;7586.794;0.12920;-0.53787;-0.31826;3
GYRO;6.949;7586.799;0.12920;-0.53787;-0.31826;3
AHRS;6.949;7586.803;14.8012;-175.8643;-29.4210;-0.24716;-0.95972;-0.13359;3
MAGN;6.952;7586.803;9.89000;13.41000;29.86200;3
ACCE;6.953;7586.803;0.29688;1.91776;-7.93139;3
GYRO;6.954;7586.803;0.12920;-0.53787;-0.31826;3
LIGH;6.955;7586.806;33.0;3
ACCE;6.958;7586.809;0.25438;1.81121;-7.68479;3
GYRO;6.958;7586.809;0.22297;-0.63683;-0.34331;3
AHRS;6.959;7586.809;14.7119;-176.3405;-29.1791;0.24574;0.96033;0.13182;3
LIGH;6.960;7586.811;33.0;3
SOUN;6.961;32.20;0.00098;33.83
GYRO;6.965;7586.814;0.37721;-0.92913;-0.38026;3
ACCE;6.966;7586.821;-0.18136;1.90878;-7.62493;3
MAGN;6.967;7586.821;11.41900;13.41000;30.36600;3
AHRS;6.968;7586.821;14.6401;-176.6106;-29.9247;0.25233;0.95878;0.13061;3
GYRO;6.969;7586.821;0.37721;-0.92913;-0.38026;3
LIGH;6.969;7586.824;32.0;3
ACCE;6.974;7586.829;-0.67816;1.85610;-7.28376;3
GYRO;6.975;7586.829;0.54917;-1.26999;-0.42455;3
AHRS;6.976;7586.829;14.3970;-177.3369;-29.6673;0.25111;0.95954;0.12700;3
LIGH;6.977;7586.833;32.0;3
GYRO;6.989;7586.834;0.69364;-1.57786;-0.46731;3
GYRO;6.989;7586.839;0.69364;-1.57786;-0.46731;3
AHRS;6.990;7586.843;14.1672;-177.9730;-30.2655;0.25692;0.95838;0.12360;3
MAGN;6.991;7586.843;12.63200;13.41000;30.36600;3
ACCE;6.992;7586.843;-0.90022;1.77650;-6.75943;3
GYRO;6.993;7586.843;0.69364;-1.57786;-0.46731;3
LIGH;6.994;7586.846;32.0;3
ACCE;6.995;7586.849;-1.05465;1.69390;-5.77481;3
GYRO;6.995;7586.849;0.84177;-1.78281;-0.47342;3
AHRS;6.996;7586.849;13.6278;-179.3474;-29.8909;0.25542;0.95951;0.11609;3
LIGH;6.997;7586.851;32.0;3
GYRO;7.009;7586.854;1.02961;-1.91995;-0.44899;3
GYRO;7.009;7586.859;1.02961;-1.91995;-0.44899;3
AHRS;7.010;7586.863;13.3494;-179.9673;-29.9041;0.25623;0.95960;0.11237;3
MAGN;7.011;7586.863;13.42600;13.82400;30.36600;3
ACCE;7.012;7586.863;-1.30723;1.50476;-5.24330;3
GYRO;7.013;7586.863;1.02961;-1.91995;-0.44899;3
LIGH;7.014;7586.866;35.0;3
ACCE;7.014;7586.869;-1.37786;1.06362;-4.97635;3
GYRO;7.015;7586.869;1.28587;-2.06167;-0.42241;3
AHRS;7.016;7586.869;12.5140;178.4271;-29.5653;0.25506;0.96067;0.10189;3
LIGH;7.017;7586.871;35.0;3
GYRO;7.030;7586.874;1.43614;-2.17987;-0.40134;3
GYRO;7.031;7586.879;1.43614;-2.17987;-0.40134;3
AHRS;7.033;7586.882;12.0844;177.7283;-29.3877;0.25421;0.96120;0.09680;3
MAGN;7.034;7586.882;14.12900;13.82400;30.36600;3
ACCE;7.035;7586.882;-1.46346;0.74340;-4.74052;3
GYRO;7.035;7586.882;1.43614;-2.17987;-0.40134;3
LIGH;7.036;7586.887;35.0;3
ACCE;7.036;7586.889;-1.70826;0.26097;-4.67887;3
GYRO;7.037;7586.889;1.75166;-2.20858;-0.35308;3
AHRS;7.038;7586.889;10.9469;175.9968;-29.1520;0.25359;0.96198;0.08351;3
LIGH;7.039;7586.891;35.0;3
GYRO;7.046;7586.894;2.07083;-2.23088;-0.33048;3
ACCE;7.047;7586.900;-2.08056;-0.25977;-4.76207;3
MAGN;7.050;7586.900;14.81700;14.43900;30.36600;3
AHRS;7.054;7586.900;10.2923;175.1778;-28.5941;0.24939;0.96334;0.07649;3
GYRO;7.055;7586.900;2.07083;-2.23088;-0.33048;3
LIGH;7.058;7586.903;31.0;3
ACCE;7.058;7586.909;-2.33854;-0.83438;-4.48973;3
GYRO;7.059;7586.909;2.39062;-2.24340;-0.31521;3
AHRS;7.060;7586.909;8.9691;173.7727;-28.5284;0.24939;0.96373;0.06233;3
LIGH;7.061;7586.911;31.0;3
GYRO;7.064;7586.914;2.70522;-2.24921;-0.29383;3
ACCE;7.065;7586.920;-2.65577;-1.51373;-4.21380;3
MAGN;7.065;7586.920;16.39800;17.22700;27.72900;3
AHRS;7.067;7586.920;7.7384;172.6408;-28.2636;0.24729;0.96447;0.04967;3
GYRO;7.068;7586.920;2.70522;-2.24921;-0.29383;3
LIGH;7.069;7586.923;31.0;3
ACCE;7.072;7586.929;-2.71802;-2.47501;-4.57951;3
GYRO;7.073;7586.929;2.99202;-2.31396;-0.29138;3
AHRS;7.074;7586.929;6.0182;171.2439;-28.3374;0.24761;0.96444;0.03209;3
LIGH;7.075;7586.931;31.0;3
GYRO;7.088;7586.934;3.27179;-2.42147;-0.28405;3
GYRO;7.089;7586.939;3.27179;-2.42147;-0.28405;3
ACCE;7.090;7586.943;-2.47381;-3.11905;-5.91188;3
MAGN;7.091;7586.943;17.95000;20.06900;25.01500;3
AHRS;7.092;7586.943;1.4781;168.6567;-28.6239;0.24721;0.96383;-0.01199;3
GYRO;7.093;7586.943;3.27179;-2.42147;-0.28405;3
PRES;7.094;7586.947;953.8300;3
LIGH;7.094;7586.947;34.0;3
ACCE;7.095;7586.949;-2.51750;-3.57454;-7.41664;3
GYRO;7.096;7586.949;3.56257;-2.43583;-0.27275;3
AHRS;7.098;7586.949;-1.8973;167.7537;-30.0536;0.25605;0.96062;-0.04355;3
LIGH;7.099;7586.951;34.0;3
GYRO;7.104;7586.954;3.76354;-2.38115;-0.32254;3
ACCE;7.105;7586.960;-2.88382;-3.24474;-8.17141;3
MAGN;7.106;7586.960;19.17100;22.29100;22.40600;3
AHRS;7.107;7586.960;-4.4483;166.8156;-32.1297;0.27041;0.95511;-0.06879;3
GYRO;7.108;7586.960;3.76354;-2.38115;-0.32254;3
LIGH;7.108;7586.963;34.0;3
ACCE;7.112;7586.969;-5.16848;-2.93649;-8.13909;3
GYRO;7.113;7586.969;3.79561;-2.37993;-0.37477;3
AHRS;7.114;7586.969;-6.2825;164.1703;-30.0916;0.24944;0.95704;-0.08811;3
LIGH;7.115;7586.971;36.0;3
GYRO;7.124;7586.974;3.74857;-2.40620;-0.50580;3
ACCE;7.125;7586.980;-6.54395;-2.51631;-7.42442;3
MAGN;7.125;7586.980;20.28300;25.73300;19.28800;3
AHRS;7.126;7586.980;-7.4911;160.7213;-27.3953;0.22233;0.95839;-0.10214;3
GYRO;7.129;7586.980;3.74857;-2.40620;-0.50580;3
LIGH;7.130;7586.983;36.0;3
ACCE;7.132;7586.989;-6.49667;-2.28766;-6.69658;3
GYRO;7.133;7586.989;3.66458;-2.44590;-0.50244;3
AHRS;7.134;7586.989;-8.3912;157.6190;-23.6533;0.18662;0.96050;-0.10992;3
LIGH;7.135;7586.991;36.0;3
GYRO;7.145;7586.994;3.66886;-2.38176;-0.26573;3
ACCE;7.146;7587.001;-5.47315;-2.49596;-6.94438;3
MAGN;7.149;7587.001;21.42100;27.94600;17.33500;3
AHRS;7.150;7587.001;-9.3281;155.7414;-23.9804;0.18572;0.95673;-0.12127;3
GYRO;7.151;7587.001;3.66886;-2.38176;-0.26573;3
LIGH;7.153;7587.004;36.0;3
ACCE;7.153;7587.009;-3.86185;-2.82157;-7.62015;3
GYRO;7.154;7587.009;3.75193;-2.18445;0.04062;3
AHRS;7.155;7587.009;-10.3820;155.4431;-24.2972;0.18598;0.95537;-0.13100;3
LIGH;7.156;7587.011;40.0;3
GYRO;7.168;7587.014;3.80294;-1.84634;0.29810;3
ACCE;7.169;7587.021;-2.47022;-3.53983;-7.85478;3
MAGN;7.169;7587.021;21.42100;29.29900;12.84600;3
AHRS;7.171;7587.021;-11.8715;156.2143;-28.0333;0.21506;0.94947;-0.14783;3
GYRO;7.172;7587.021;3.80294;-1.84634;0.29810;3
LIGH;7.174;7587.025;40.0;3
ACCE;7.178;7587.029;-1.34794;-4.35984;-7.11736;3
GYRO;7.179;7587.029;3.74613;-1.48501;0.41081;3
AHRS;7.180;7587.029;-13.9530;157.4631;-30.7593;0.23529;0.94490;-0.16630;3
LIGH;7.185;7587.031;40.0;3
GYRO;7.185;7587.034;3.64717;-1.28160;0.35827;3
ACCE;7.186;7587.040;-0.73382;-5.21876;-5.52821;3
MAGN;7.187;7587.040;22.38700;30.09700;8.90100;3
AHRS;7.188;7587.040;-16.7810;158.5941;-34.9652;0.26618;0.93532;-0.19195;3
GYRO;7.189;7587.040;3.64717;-1.28160;0.35827;3
LIGH;7.190;7587.043;40.0;3
ACCE;7.196;7587.049;-0.73023;-5.76883;-3.94505;3
GYRO;7.199;7587.049;3.61907;-1.29809;0.28405;3
AHRS;7.199;7587.049;-20.1687;159.2193;-38.1059;0.28628;0.92566;-0.22076;3
LIGH;7.205;7587.052;40.0;3
GYRO;7.205;7587.054;3.64076;-1.35368;0.06842;3
ACCE;7.206;7587.061;-1.16957;-6.30633;-3.67271;3
MAGN;7.207;7587.061;22.38700;30.99600;6.75500;3
AHRS;7.210;7587.061;-23.7899;159.3998;-40.7718;0.30082;0.91530;-0.25104;3
GYRO;7.214;7587.061;3.64076;-1.35368;0.06842;3
LIGH;7.214;7587.064;40.0;3
ACCE;7.215;7587.069;-1.78069;-6.54275;-4.80875;3
GYRO;7.215;7587.069;3.78064;-1.36376;-0.17165;3
AHRS;7.219;7587.069;-26.8719;159.4219;-43.5568;0.31652;0.90408;-0.27676;3
LIGH;7.220;7587.071;40.0;3
GYRO;7.231;7587.074;4.00269;-1.10994;-0.36988;3
ACCE;7.231;7587.080;-2.72340;-6.51762;-6.26084;3
MAGN;7.237;7587.080;22.04700;31.40100;3.16700;3
AHRS;7.238;7587.080;-28.9683;159.1158;-43.9021;0.31389;0.90010;-0.29374;3
GYRO;7.239;7587.080;4.00269;-1.10994;-0.36988;3
LIGH;7.239;7587.084;36.0;3
ACCE;7.246;7587.089;-3.64816;-6.55532;-7.38192;3
GYRO;7.247;7587.089;4.15022;-0.75014;-0.51221;3
AHRS;7.247;7587.089;-30.2704;158.4513;-44.8637;0.31674;0.89517;-0.30595;3
LIGH;7.251;7587.091;43.0;3
GYRO;7.251;7587.094;4.12945;-0.48533;-0.59743;3
ACCE;7.252;7587.100;-4.24073;-6.85819;-7.76320;3
MAGN;7.253;7587.100;21.50700;32.72500;0.62400;3
AHRS;7.253;7587.100;-31.3287;157.5448;-43.5228;0.30132;0.89662;-0.31547;3
GYRO;7.253;7587.100;4.12945;-0.48533;-0.59743;3
LIGH;7.254;7587.103;43.0;3
ACCE;7.254;7587.109;-4.82192;-7.42322;-8.01459;3
GYRO;7.254;7587.109;3.98926;-0.37904;-0.64080;3
AHRS;7.255;7587.109;-32.3619;156.4258;-44.1487;0.30056;0.89261;-0.32653;3
LIGH;7.255;7587.111;43.0;3
GYRO;7.274;7587.114;3.79439;-0.45815;-0.65210;3
GYRO;7.274;7587.119;3.79439;-0.45815;-0.65210;3
ACCE;7.275;7587.124;-4.72556;-7.63511;-8.02297;3
MAGN;7.275;7587.124;20.97700;32.72500;-3.53000;3
AHRS;7.275;7587.124;-33.3363;155.5513;-43.1067;0.28747;0.89310;-0.33524;3
GYRO;7.276;7587.124;3.79439;-0.45815;-0.65210;3
PRES;7.276;7587.127;953.8800;3
LIGH;7.277;7587.127;47.0;3
ACCE;7.277;7587.129;-4.44124;-7.78535;-7.14430;3
GYRO;7.278;7587.129;3.54424;-0.67104;-0.64752;3
AHRS;7.278;7587.129;-34.5492;154.7164;-43.9353;0.28828;0.88841;-0.34689;3
LIGH;7.279;7587.131;47.0;3
GYRO;7.284;7587.134;3.39916;-0.91996;-0.65546;3
ACCE;7.285;7587.140;-4.50170;-7.85538;-5.56652;3
MAGN;7.285;7587.140;20.18200;33.06400;-6.65500;3
AHRS;7.286;7587.140;-36.1206;153.4066;-43.2943;0.27504;0.88629;-0.36109;3
GYRO;7.287;7587.140;3.39916;-0.91996;-0.65546;3
LIGH;7.288;7587.143;47.0;3
GYRO;7.297;7587.145;3.13985;-1.00823;-0.70433;3
ACCE;7.298;7587.150;-4.43346;-8.31746;-3.69545;3
GYRO;7.298;7587.150;3.13985;-1.00823;-0.70433;3
AHRS;7.299;7587.150;-38.3551;151.5674;-44.9366;0.27536;0.87691;-0.38291;3
LIGH;7.299;7587.155;47.0;3
GYRO;7.305;7587.155;3.03234;-1.01892;-0.76877;3
ACCE;7.305;7587.161;-4.42927;-9.00160;-2.31639;3
MAGN;7.306;7587.161;19.23000;33.06400;-9.04900;3
AHRS;7.307;7587.161;-41.1403;149.2479;-45.3656;0.26216;0.86883;-0.40831;3
GYRO;7.308;7587.161;3.03234;-1.01892;-0.76877;3
LIGH;7.309;7587.164;49.0;3
GYRO;7.317;7587.166;3.08976;-0.82070;-0.82375;3
ACCE;7.317;7587.170;-4.91649;-9.67557;-1.92434;3
GYRO;7.318;7587.170;3.08976;-0.82070;-0.82375;3
AHRS;7.318;7587.170;-43.9358;146.4472;-47.9487;0.26213;0.85519;-0.43603;3
LIGH;7.319;7587.173;49.0;3
GYRO;7.333;7587.175;3.20032;-0.51465;-0.86285;3
ACCE;7.334;7587.181;-5.73591;-10.00537;-2.13443;3
MAGN;7.334;7587.181;19.23000;33.06400;-10.89600;3
AHRS;7.335;7587.181;-46.2033;143.2596;-49.0235;0.24965;0.84557;-0.45908;3
GYRO;7.336;7587.181;3.20032;-0.51465;-0.86285;3
LIGH;7.336;7587.184;49.0;3
ACCE;7.337;7587.189;-6.89231;-10.03530;-2.49596;3
GYRO;7.338;7587.189;3.26202;-0.22877;-0.86682;3
AHRS;7.338;7587.189;-47.6597;139.6786;-51.0878;0.24464;0.83481;-0.47814;3
LIGH;7.339;7587.191;49.0;3
GNSS;7.339;1490628687.000;40.313297;-3.483557;598.000;0.000;3.0;0.0;19;8
GYRO;7.400;7587.194;3.27974;-0.07208;-0.82497;3
ACCE;7.401;7587.200;-8.06247;-10.39383;-2.03028;3
MAGN;7.402;7587.200;18.53000;33.06400;-12.38800;3
AHRS;7.404;7587.200;-48.7448;135.4154;-51.8088;0.22739;0.82651;-0.49441;3
GYRO;7.405;7587.200;3.27974;-0.07208;-0.82497;3
LIGH;7.405;7587.203;50.0;3
ACCE;7.405;7587.209;-6.15968;-10.41178;-2.31819;3
GYRO;7.406;7587.209;3.28829;-0.07636;-0.69700;3
AHRS;7.410;7587.209;-50.0721;132.9650;-53.7912;0.22522;0.81731;-0.50961;3
LIGH;7.411;7587.211;50.0;3
GYRO;7.411;7587.214;3.30050;-0.19578;-0.61606;3
ACCE;7.412;7587.220;-6.53797;-10.47224;-0.89304;3
MAGN;7.417;7587.220;18.11900;32.42100;-16.02400;3
AHRS;7.418;7587.220;-51.4742;129.5375;-55.5264;0.21578;0.80728;-0.52646;3
GYRO;7.418;7587.220;3.30050;-0.19578;-0.61606;3
LIGH;7.419;7587.223;50.0;3
ACCE;7.419;7587.229;-7.71053;-10.74159;0.26935;3
GYRO;7.419;7587.229;3.33502;-0.60506;-0.66248;3
AHRS;7.420;7587.229;-52.5813;124.8959;-58.3280;0.20845;0.79395;-0.54500;3
LIGH;7.420;7587.231;50.0;3
GYRO;7.420;7587.234;3.42115;-0.87445;-0.72510;3
ACCE;7.421;7587.241;-7.49385;-10.75894;-0.28192;3
MAGN;7.421;7587.241;17.19800;32.01900;-17.67100;3
AHRS;7.422;7587.241;-53.3506;121.2244;-59.8499;0.19748;0.78468;-0.55776;3
GYRO;7.423;7587.241;3.42115;-0.87445;-0.72510;3
LIGH;7.424;7587.244;49.0;3
ACCE;7.424;7587.249;-5.56592;-10.66318;-2.07757;3
GYRO;7.425;7587.249;3.61052;-1.11483;-0.52993;3
AHRS;7.425;7587.249;-54.2426;120.2137;-61.3410;0.19819;0.77958;-0.56621;3
LIGH;7.426;7587.251;49.0;3
GYRO;7.426;7587.254;3.74766;-0.90622;-0.29841;3
ACCE;7.430;7587.260;-4.47416;-10.48660;-2.29424;3
MAGN;7.431;7587.260;17.19800;30.94600;-21.04000;3
AHRS;7.431;7587.260;-55.3291;119.9635;-62.6873;0.20053;0.77579;-0.57383;3
GYRO;7.432;7587.260;3.74766;-0.90622;-0.29841;3
LIGH;7.434;7587.263;49.0;3
ACCE;7.434;7587.269;-3.73735;-10.66677;-2.32238;3
GYRO;7.437;7587.269;3.72689;-0.60506;-0.18387;3
AHRS;7.437;7587.269;-56.6207;120.1027;-64.0835;0.20402;0.77223;-0.58150;3
LIGH;7.438;7587.271;51.0;3
GYRO;7.439;7587.274;3.60349;-0.42516;-0.19059;3
ACCE;7.439;7587.280;-4.05937;-10.49558;-1.76632;3
MAGN;7.440;7587.280;17.19800;29.72400;-23.21000;3
AHRS;7.440;7587.280;-57.7240;119.6030;-65.6833;0.20651;0.76763;-0.58942;3
GYRO;7.441;7587.280;3.60349;-0.42516;-0.19059;3
LIGH;7.443;7587.283;51.0;3
ACCE;7.443;7587.289;-4.16292;-10.33337;-1.61309;3
GYRO;7.444;7587.289;3.42390;-0.41722;-0.30177;3
AHRS;7.444;7587.289;-58.6578;118.9439;-67.0781;0.20753;0.76341;-0.59635;3
LIGH;7.445;7587.291;51.0;3
GNSS;7.446;1490628687.000;40.313297;-3.483557;598.000;0.000;3.0;0.0;19;8
SOUN;7.447;63.89;0.00195;39.78
GYRO;7.451;7587.294;3.21193;-0.51404;-0.39859;3
GYRO;7.452;7587.299;3.21193;-0.51404;-0.39859;3
ACCE;7.452;7587.306;-3.97617;-10.19272;-0.96187;3
MAGN;7.453;7587.306;17.19800;28.63400;-25.15200;3
AHRS;7.454;7587.306;-59.6676;117.8184;-69.0320;0.20925;0.75766;-0.60486;3
GYRO;7.454;7587.306;3.21193;-0.51404;-0.39859;3
PRES;7.455;7587.310;953.8100;3
LIGH;7.455;7587.310;51.0;3
ACCE;7.455;7587.311;-3.89956;-10.19870;0.08918;3
GYRO;7.456;7587.311;3.00973;-0.56261;-0.40714;3
AHRS;7.456;7587.311;-60.8161;115.7670;-71.6272;0.20922;0.74981;-0.61594;3
LIGH;7.457;7587.313;49.0;3
GYRO;7.464;7587.316;2.91505;-0.54489;-0.40409;3
ACCE;7.465;7587.320;-3.43508;-10.39323;1.19650;3
MAGN;7.465;7587.320;16.86200;27.23500;-27.58700;3
AHRS;7.466;7587.320;-62.2785;112.8418;-75.3422;0.20939;0.73922;-0.63032;3
GYRO;7.467;7587.320;2.91505;-0.54489;-0.40409;3
LIGH;7.467;7587.323;49.0;3
ACCE;7.472;7587.329;-2.95385;-10.59255;2.17513;3
GYRO;7.473;7587.329;2.77577;-0.51496;-0.41050;3
AHRS;7.473;7587.329;-63.9646;109.0236;-80.1526;0.20936;0.72643;-0.64702;3
LIGH;7.474;7587.331;49.0;3
GYRO;7.484;7587.334;2.74920;-0.41020;-0.43921;3
ACCE;7.484;7587.340;-3.11186;-10.45069;2.86347;3
MAGN;7.485;7587.340;16.86200;25.93500;-29.34500;3
AHRS;7.485;7587.340;-65.3747;104.2537;-85.7379;0.20898;0.71248;-0.66396;3
GYRO;7.486;7587.340;2.74920;-0.41020;-0.43921;3
LIGH;7.486;7587.343;49.0;3
ACCE;7.492;7587.349;-3.59789;-10.46984;2.46962;3
GYRO;7.493;7587.349;2.81334;-0.30207;-0.52443;3
AHRS;7.493;7587.349;-66.2452;99.9081;-90.6174;0.20853;0.70084;-0.67726;3
LIGH;7.494;7587.351;50.0;3
GYRO;7.507;7587.354;2.90558;-0.25076;-0.61697;3
GYRO;7.508;7587.359;2.90558;-0.25076;-0.61697;3
AHRS;7.508;7587.363;-66.7809;96.8626;-93.4466;0.20447;0.69408;-0.68560;3
MAGN;7.509;7587.363;15.78900;25.04100;-30.21000;3
ACCE;7.510;7587.363;-3.80738;-10.52371;1.62626;3
GYRO;7.510;7587.363;2.90558;-0.25076;-0.61697;3
LIGH;7.511;7587.366;50.0;3
ACCE;7.513;7587.369;-3.48715;-10.25257;0.77393;3
GYRO;7.513;7587.369;2.94956;-0.20128;-0.63713;3
AHRS;7.514;7587.369;-67.2754;95.2311;-95.5494;0.20443;0.68980;-0.69057;3
LIGH;7.514;7587.371;50.0;3
GYRO;7.524;7587.374;2.90680;-0.07880;-0.60323;3
ACCE;7.525;7587.380;-3.25552;-10.03470;-0.28671;3
MAGN;7.525;7587.380;15.78900;23.23600;-32.38200;3
AHRS;7.526;7587.380;-67.7348;95.2152;-95.7497;0.20281;0.68999;-0.69126;3
GYRO;7.527;7587.380;2.90680;-0.07880;-0.60323;3
LIGH;7.527;7587.383;54.0;3
ACCE;7.533;7587.389;-3.28365;-10.06403;-0.75956;3
GYRO;7.533;7587.389;2.85824;0.04001;-0.60384;3
AHRS;7.534;7587.389;-68.1195;95.8712;-95.4989;0.20297;0.69128;-0.69040;3
LIGH;7.534;7587.391;46.0;3
GYRO;7.544;7587.394;2.70522;0.03176;-0.62461;3
ACCE;7.545;7587.400;-3.71221;-9.88745;-0.00239;3
MAGN;7.545;7587.400;15.78900;21.47900;-32.70700;3
AHRS;7.546;7587.400;-68.2565;95.3265;-96.2444;0.20336;0.68981;-0.69195;3
GYRO;7.547;7587.400;2.70522;0.03176;-0.62461;3
LIGH;7.547;7587.403;46.0;3
ACCE;7.553;7587.409;-4.25629;-9.90601;0.74819;3
GYRO;7.553;7587.409;2.45843;-0.03268;-0.68111;3
AHRS;7.554;7587.409;-68.1404;93.6894;-97.7265;0.20304;0.68612;-0.69556;3
LIGH;7.556;7587.411;46.0;3
GYRO;7.568;7587.414;2.17621;-0.22602;-0.70372;3
GYRO;7.569;7587.419;2.17621;-0.22602;-0.70372;3
AHRS;7.570;7587.423;-68.0441;91.4392;-99.9254;0.20302;0.68079;-0.70072;3
MAGN;7.571;7587.423;15.16500;20.09800;-32.18300;3
ACCE;7.572;7587.423;-4.28263;-10.03649;1.30304;3
GYRO;7.573;7587.423;2.17621;-0.22602;-0.70372;3
LIGH;7.573;7587.426;41.0;3
ACCE;7.574;7587.429;-3.88280;-10.21486;1.70647;3
GYRO;7.575;7587.429;1.94072;-0.35613;-0.65210;3
AHRS;7.576;7587.429;-68.1619;88.8553;-102.5947;0.20224;0.67482;-0.70686;3
LIGH;7.577;7587.431;41.0;3
GYRO;7.584;7587.434;1.77853;-0.35583;-0.58582;3
ACCE;7.585;7587.440;-3.47878;-10.38545;1.66277;3
MAGN;7.586;7587.440;15.16500;19.00700;-33.79500;3
AHRS;7.588;7587.440;-68.4672;86.5468;-105.2440;0.20169;0.66953;-0.71244;3
GYRO;7.589;7587.440;1.77853;-0.35583;-0.58582;3
LIGH;7.590;7587.443;41.0;3
ACCE;7.593;7587.449;-3.41832;-10.29746;1.44251;3
GYRO;7.594;7587.449;1.67255;-0.32926;-0.55894;3
AHRS;7.594;7587.449;-68.7364;84.7387;-107.3120;0.20089;0.66560;-0.71666;3
LIGH;7.596;7587.451;41.0;3
GYRO;7.605;7587.454;1.57786;-0.36896;-0.56352;3
ACCE;7.606;7587.460;-3.60507;-10.37108;1.15640;3
MAGN;7.606;7587.460;14.28600;18.30900;-34.86000;3
AHRS;7.607;7587.460;-68.9001;83.5295;-108.2591;0.19785;0.66376;-0.71920;3
GYRO;7.610;7587.460;1.57786;-0.36896;-0.56352;3
LIGH;7.611;7587.463;40.0;3
ACCE;7.613;7587.469;-3.74333;-10.27112;1.10313;3
GYRO;7.614;7587.469;1.44989;-0.46609;-0.57208;3
AHRS;7.616;7587.469;-68.9562;82.5354;-109.3257;0.19744;0.66158;-0.72141;3
LIGH;7.617;7587.472;40.0;3
GYRO;7.632;7587.474;1.36101;-0.54459;-0.56383;3
GYRO;7.633;7587.479;1.36101;-0.54459;-0.56383;3
ACCE;7.634;7587.487;-3.97856;-10.22145;0.89124;3
MAGN;7.635;7587.487;13.83300;17.45400;-35.63800;3
AHRS;7.637;7587.487;-68.8923;81.9971;-109.3830;0.19475;0.66106;-0.72238;3
GYRO;7.639;7587.487;1.36101;-0.54459;-0.56383;3
PRES;7.640;7587.490;953.8300;3
LIGH;7.641;7587.490;40.0;3
ACCE;7.642;7587.491;-4.09827;-10.01315;0.65003;3
GYRO;7.643;7587.491;1.04275;-0.54947;-0.46853;3
AHRS;7.645;7587.491;-68.7524;81.8904;-109.3896;0.19493;0.66064;-0.72261;3
LIGH;7.647;7587.493;40.0;3
GYRO;7.648;7587.496;0.93554;-0.38423;-0.42028;3
ACCE;7.649;7587.500;-4.02585;-9.83179;0.45430;3
MAGN;7.650;7587.500;13.83300;16.43500;-35.26000;3
AHRS;7.651;7587.500;-68.6404;82.0622;-109.0615;0.19477;0.66100;-0.72218;3
GYRO;7.653;7587.500;0.93554;-0.38423;-0.42028;3
LIGH;7.654;7587.503;40.0;3
ACCE;7.655;7587.509;-3.55898;-9.67557;0.81762;3
GYRO;7.656;7587.509;0.69364;-0.30085;-0.30665;3
AHRS;7.658;7587.509;-68.7121;81.5958;-109.5870;0.19444;0.66005;-0.72322;3
LIGH;7.660;7587.512;40.0;3
GYRO;7.665;7587.514;0.39889;-0.13470;-0.19731;3
ACCE;7.667;7587.521;-3.70443;-9.54688;1.80822;3
MAGN;7.668;7587.521;13.83300;15.95700;-34.02400;3
AHRS;7.669;7587.521;-68.5982;79.7697;-111.5411;0.19475;0.65549;-0.72737;3
GYRO;7.671;7587.521;0.39889;-0.13470;-0.19731;3
LIGH;7.673;7587.524;40.0;3
ACCE;7.674;7587.529;-4.10725;-9.41161;2.87663;3
GYRO;7.675;7587.529;0.10293;-0.00519;-0.14325;3
AHRS;7.677;7587.529;-68.1396;76.7458;-114.3614;0.19411;0.64779;-0.73425;3
LIGH;7.679;7587.532;40.0;3
GYRO;7.689;7587.534;-0.11362;0.02810;-0.09743;3
GYRO;7.691;7587.539;-0.11362;0.02810;-0.09743;3
AHRS;7.693;7587.543;-67.4478;73.3250;-117.3769;0.19284;0.63858;-0.74229;3
MAGN;7.695;7587.543;13.83300;16.44200;-35.25200;3
ACCE;7.696;7587.543;-4.31615;-9.20750;3.52606;3
GYRO;7.698;7587.543;-0.11362;0.02810;-0.09743;3
LIGH;7.699;7587.547;39.0;3
ACCE;7.700;7587.549;-4.31495;-9.03392;3.56317;3
GYRO;7.700;7587.549;-0.22724;0.00794;-0.00275;3
AHRS;7.701;7587.549;-66.7215;70.3601;-120.0425;0.19224;0.62978;-0.74965;3
LIGH;7.702;7587.552;39.0;3
GYRO;7.705;7587.554;-0.28924;0.04307;0.12095;3
ACCE;7.705;7587.560;-3.83970;-9.25778;3.32435;3
MAGN;7.706;7587.560;13.83300;16.44200;-34.93400;3
AHRS;7.706;7587.560;-66.3296;67.8854;-122.4166;0.19105;0.62284;-0.75572;3
GYRO;7.707;7587.560;-0.28924;0.04307;0.12095;3
LIGH;7.708;7587.563;39.0;3
ACCE;7.713;7587.569;-3.02567;-9.35774;3.41892;3
GYRO;7.713;7587.569;-0.32101;0.11698;0.17654;3
AHRS;7.714;7587.569;-66.3115;65.1497;-125.4260;0.18929;0.61624;-0.76198;3
LIGH;7.715;7587.571;40.0;3
GYRO;7.725;7587.574;-0.40775;0.11668;0.24068;3
ACCE;7.725;7587.580;-2.54923;-9.46129;3.84988;3
MAGN;7.727;7587.580;13.83300;16.75400;-34.93400;3
AHRS;7.727;7587.580;-66.3863;61.8632;-129.0844;0.18652;0.60890;-0.76908;3
GYRO;7.729;7587.580;-0.40775;0.11668;0.24068;3
LIGH;7.729;7587.583;40.0;3
ACCE;7.733;7587.589;-2.25953;-9.42956;3.93008;3
GYRO;7.734;7587.589;-0.49969;-0.03024;0.22969;3
AHRS;7.734;7587.589;-66.4900;58.5825;-132.9307;0.18422;0.60174;-0.77583;3
LIGH;7.735;7587.592;40.0;3
GYRO;7.748;7587.594;-0.52901;-0.25320;0.16860;3
GYRO;7.749;7587.599;-0.52901;-0.25320;0.16860;3
AHRS;7.750;7587.603;-66.6846;56.4461;-135.4801;0.18217;0.59786;-0.77969;3
MAGN;7.751;7587.603;13.83300;16.75400;-34.93400;3
ACCE;7.752;7587.603;-2.29784;-9.31404;3.21242;3
GYRO;7.753;7587.603;-0.52901;-0.25320;0.16860;3
LIGH;7.754;7587.606;40.0;3
ACCE;7.755;7587.609;-2.34153;-9.23503;1.91596;3
GYRO;7.756;7587.609;-0.51343;-0.35491;0.09682;3
AHRS;7.757;7587.609;-67.1755;56.0158;-136.2988;0.18130;0.59893;-0.77933;3
LIGH;7.758;7587.612;40.0;3
GYRO;7.765;7587.614;-0.54795;-0.29841;0.05101;3
ACCE;7.766;7587.621;-2.25354;-9.28890;0.52493;3
MAGN;7.767;7587.621;13.83300;17.13500;-34.93400;3
AHRS;7.768;7587.621;-68.0680;57.2452;-135.3035;0.18036;0.60533;-0.77474;3
GYRO;7.769;7587.621;-0.54795;-0.29841;0.05101;3
LIGH;7.770;7587.623;40.0;3
ACCE;7.773;7587.629;-2.37864;-9.50737;-0.24600;3
GYRO;7.774;7587.629;-0.71441;-0.15211;0.01863;3
AHRS;7.775;7587.629;-69.0725;59.5923;-133.2225;0.18041;0.61405;-0.76796;3
LIGH;7.776;7587.632;40.0;3
GYRO;7.785;7587.634;-1.00457;0.02688;-0.01619;3
ACCE;7.786;7587.641;-2.47860;-9.82161;-0.07961;3
MAGN;7.787;7587.641;13.83300;17.69400;-34.00800;3
AHRS;7.788;7587.641;-69.9308;61.7619;-131.2610;0.18019;0.62157;-0.76203;3
GYRO;7.789;7587.641;-1.00457;0.02688;-0.01619;3
LIGH;7.790;7587.643;40.0;3
BLE4;7.791;2016;20;-73
BLE4;7.792;2016;19;-80
BLE4;7.792;2016;18;-85
BLE4;7.792;2016;9;-95
BLE4;7.793;2016;10;-98
ACCE;7.794;7587.649;-2.64739;-10.11012;0.49380;3
GYRO;7.795;7587.649;-1.16706;0.19884;-0.03268;3
AHRS;7.796;7587.649;-70.5202;63.1383;-130.0816;0.18001;0.62631;-0.75826;3
LIGH;7.797;7587.652;42.0;3
GYRO;7.828;7587.654;-1.44928;0.28253;-0.06658;3
GYRO;7.828;7587.659;-1.44928;0.28253;-0.06658;3
MAGN;7.829;7587.667;13.83300;18.76600;-32.98000;3
GYRO;7.830;7587.667;-1.44928;0.28253;-0.06658;3
ACCE;7.830;7587.667;-2.67073;-10.28010;0.76435;3
AHRS;7.831;7587.667;-72.0658;66.4213;-127.1688;0.17773;0.63783;-0.74929;3
PRES;7.832;7587.670;953.8200;3
LIGH;7.832;7587.670;42.0;3
GYRO;7.833;7587.671;-1.63498;0.46640;-0.11393;3
AHRS;7.834;7587.671;-72.0658;66.4213;-127.1688;0.17773;0.63783;-0.74929;3
ACCE;7.835;7587.671;-2.59472;-10.70388;0.31484;3
GYRO;7.835;7587.676;-1.77701;0.65882;-0.19700;3
AHRS;7.836;7587.681;-72.0658;66.4213;-127.1688;0.17773;0.63783;-0.74929;3
MAGN;7.837;7587.681;13.83300;19.92100;-33.29900;3
ACCE;7.838;7587.681;-2.74376;-10.92953;0.70809;3
GYRO;7.839;7587.681;-1.77701;0.65882;-0.19700;3
HUMI;7.839;7587.686;46.9;3
TEMP;7.840;7587.686;22.4;3
LIGH;7.841;7587.686;42.0;3
LIGH;7.841;7587.686;38.0;3
ACCE;7.842;7587.690;-3.09989;-11.06301;1.32579;3
GYRO;7.842;7587.690;-1.96179;0.76480;-0.30757;3
AHRS;7.843;7587.690;-72.1741;66.4656;-127.1889;0.17757;0.63824;-0.74899;3
LIGH;7.844;7587.692;42.0;3
GYRO;7.845;7587.695;-2.15910;0.72479;-0.40225;3
ACCE;7.846;7587.701;-3.49374;-11.06660;1.39762;3
MAGN;7.848;7587.701;13.83300;20.77600;-33.29900;3
AHRS;7.848;7587.701;-72.0701;66.6645;-126.6411;0.17636;0.63869;-0.74884;3
GYRO;7.849;7587.701;-2.15910;0.72479;-0.40225;3
LIGH;7.850;7587.703;42.0;3
ACCE;7.853;7587.709;-3.71460;-10.82838;0.79368;3
GYRO;7.853;7587.709;-2.27975;0.61881;-0.44471;3
AHRS;7.854;7587.709;-71.9533;67.9457;-125.1541;0.17702;0.64070;-0.74689;3
LIGH;7.854;7587.712;42.0;3
GYRO;7.866;7587.714;-2.30510;0.59743;-0.42669;3
ACCE;7.866;7587.722;-4.02166;-10.57459;-0.37050;3
MAGN;7.867;7587.722;13.83300;21.74000;-32.67200;3
AHRS;7.867;7587.722;-71.8551;71.1141;-121.3754;0.17690;0.64677;-0.74147;3
GYRO;7.868;7587.722;-2.30510;0.59743;-0.42669;3
LIGH;7.868;7587.724;42.0;3
ACCE;7.873;7587.729;-4.25629;-10.45129;-1.90279;3
GYRO;7.873;7587.729;-2.31579;0.72632;-0.37904;3
AHRS;7.874;7587.729;-71.7864;76.5188;-115.5419;0.17884;0.65695;-0.73171;3
LIGH;7.874;7587.732;42.0;3
GYRO;7.884;7587.734;-2.34603;0.94776;-0.35430;3
ACCE;7.885;7587.741;-4.53222;-10.52671;-3.14119;3
MAGN;7.885;7587.741;13.83300;22.82500;-31.80000;3
AHRS;7.886;7587.741;-71.5561;83.4050;-107.9277;0.17965;0.67049;-0.71862;3
GYRO;7.886;7587.741;-2.34603;0.94776;-0.35430;3
LIGH;7.888;7587.743;42.0;3
ACCE;7.893;7587.750;-4.40114;-10.57639;-3.43448;3
GYRO;7.893;7587.750;-2.49722;1.06260;-0.30452;3
AHRS;7.894;7587.750;-71.2218;89.8205;-101.2216;0.18191;0.68294;-0.70586;3
LIGH;7.894;7587.752;42.0;3
GYRO;7.905;7587.755;-2.80631;1.23425;-0.23671;3
ACCE;7.906;7587.761;-3.78463;-11.00555;-2.41994;3
MAGN;7.906;7587.761;13.83300;24.49700;-29.09300;3
AHRS;7.907;7587.761;-71.1631;93.7581;-97.0549;0.18139;0.69114;-0.69780;3
GYRO;7.908;7587.761;-2.80631;1.23425;-0.23671;3
LIGH;7.908;7587.763;46.0;3
ACCE;7.913;7587.770;-2.99634;-11.40717;-0.61471;3
GYRO;7.914;7587.770;-3.20888;1.28557;-0.16616;3
AHRS;7.914;7587.770;-71.5846;94.4426;-96.6974;0.18087;0.69247;-0.69693;3
LIGH;7.915;7587.772;46.0;3
GYRO;7.926;7587.775;-3.57203;1.17103;-0.14355;3
ACCE;7.926;7587.782;-2.34392;-11.66635;0.96606;3
MAGN;7.927;7587.782;13.83300;27.43500;-27.74500;3
AHRS;7.928;7587.782;-72.3680;92.4958;-98.7189;0.17649;0.68953;-0.70129;3
GYRO;7.929;7587.782;-3.57203;1.17103;-0.14355;3
LIGH;7.929;7587.784;46.0;3
ACCE;7.933;7587.790;-2.01293;-11.68670;1.84054;3
GYRO;7.933;7587.790;-3.79225;0.95387;-0.17226;3
AHRS;7.934;7587.790;-73.2105;89.0779;-102.8429;0.17513;0.68338;-0.70812;3
LIGH;7.935;7587.792;46.0;3
GYRO;7.945;7587.795;-3.84204;0.85032;-0.23885;3
ACCE;7.946;7587.801;-1.70886;-11.81120;2.04345;3
MAGN;7.946;7587.801;13.83300;29.32200;-24.42000;3
AHRS;7.947;7587.801;-74.0667;85.3365;-107.3034;0.17329;0.67735;-0.71470;3
GYRO;7.948;7587.801;-3.84204;0.85032;-0.23885;3
LIGH;7.948;7587.803;44.0;3
SOUN;7.950;195.71;0.00597;49.50
ACCE;7.953;7587.810;-1.75016;-11.39281;1.56282;3
GYRO;7.953;7587.810;-3.78095;0.91630;-0.31734;3
AHRS;7.954;7587.810;-74.7252;82.6055;-110.8011;0.17295;0.67315;-0.71893;3
LIGH;7.955;7587.812;44.0;3
GYRO;7.965;7587.815;-3.72567;1.05741;-0.36224;3
ACCE;7.965;7587.821;-2.56120;-10.80862;0.29688;3
MAGN;7.966;7587.821;13.83300;31.04700;-22.01000;3
AHRS;7.966;7587.821;-74.9084;82.6744;-111.0287;0.17365;0.67323;-0.71872;3
GYRO;7.967;7587.821;-3.72567;1.05741;-0.36224;3
LIGH;7.968;7587.823;44.0;3
ACCE;7.973;7587.830;-3.10229;-9.99879;-1.55264;3
GYRO;7.973;7587.830;-3.59769;1.11452;-0.47250;3
AHRS;7.974;7587.830;-74.7864;86.4588;-106.8803;0.17352;0.67955;-0.71273;3
LIGH;7.975;7587.832;44.0;3
GYRO;7.989;7587.835;-3.50087;1.15484;-0.56108;3
GYRO;7.989;7587.840;-3.50087;1.15484;-0.56108;3
ACCE;7.990;7587.844;-3.39258;-9.33858;-3.43927;3
MAGN;7.991;7587.844;13.83300;32.11000;-18.95900;3
AHRS;7.991;7587.844;-74.3573;93.4817;-99.4187;0.17479;0.69111;-0.70108;3
GYRO;7.993;7587.844;-3.50087;1.15484;-0.56108;3
LIGH;7.993;7587.847;46.0;3
PRES;7.994;7587.847;953.8000;3
ACCE;7.994;7587.850;-3.79301;-9.38168;-4.75010;3
GYRO;7.995;7587.850;-3.49843;1.11513;-0.59773;3
AHRS;7.995;7587.850;-73.4641;101.7913;-90.1792;0.17413;0.70623;-0.68566;3
LIGH;7.996;7587.852;46.0;3
GYRO;8.005;7587.855;-3.61907;1.00640;-0.64355;3
ACCE;8.005;7587.861;-4.36164;-10.30584;-4.76506;3
MAGN;8.006;7587.861;13.83300;33.21900;-16.14500;3
AHRS;8.007;7587.861;-72.2691;108.2492;-82.8800;0.17406;0.71930;-0.67144;3
GYRO;8.008;7587.861;-3.61907;1.00640;-0.64355;3
LIGH;8.009;7587.863;46.0;3
ACCE;8.013;7587.870;-3.37104;-10.12328;-2.41096;3
GYRO;8.014;7587.870;-3.81821;0.84910;-0.65454;3
AHRS;8.014;7587.870;-71.9010;110.3188;-80.5870;0.17386;0.72368;-0.66661;3
LIGH;8.015;7587.872;43.0;3
GYRO;8.025;7587.875;-4.00300;0.64691;-0.51710;3
ACCE;8.025;7587.881;-1.51373;-10.29088;-0.75537;3
MAGN;8.026;7587.881;13.83300;34.65400;-12.33300;3
AHRS;8.028;7587.881;-72.7385;110.6415;-81.6004;0.17727;0.72172;-0.66851;3
GYRO;8.029;7587.881;-4.00300;0.64691;-0.51710;3
LIGH;8.029;7587.883;43.0;3
ACCE;8.036;7587.890;-0.36871;-10.45308;-0.51834;3
GYRO;8.037;7587.890;-4.02133;0.53390;-0.37202;3
AHRS;8.038;7587.890;-74.1087;111.3260;-82.8627;0.18124;0.71899;-0.67093;3
LIGH;8.039;7587.892;43.0;3
GYRO;8.063;7587.895;-3.80019;0.75289;-0.40623;3
GYRO;8.064;7587.900;-3.80019;0.75289;-0.40623;3
ACCE;8.067;7587.902;0.34895;-10.22564;-1.95906;3
MAGN;8.070;7587.902;13.83300;35.15300;-9.69300;3
AHRS;8.071;7587.902;-75.3644;115.4398;-82.0668;-0.19300;-0.71904;0.66732;3
GYRO;8.073;7587.902;-3.80019;0.75289;-0.40623;3
LIGH;8.074;7587.905;43.0;3
GYRO;8.075;7587.907;-3.40924;1.15331;-0.66126;3
GYRO;8.079;7587.912;-3.40924;1.15331;-0.66126;3
AHRS;8.080;7587.918;-75.8401;125.7917;-73.5548;-0.19616;-0.73011;0.65337;3
ACCE;8.081;7587.918;0.93733;-9.70370;-4.74890;3
GYRO;8.082;7587.918;-3.40924;1.15331;-0.66126;3
LIGH;8.084;7587.925;42.0;3
MAGN;8.085;7587.925;13.83300;35.71900;-7.35400;3
GYRO;8.087;7587.925;-3.35793;1.59039;-0.76847;3
LIGH;8.088;7587.928;42.0;3
ACCE;8.088;7587.930;0.14485;-9.01836;-5.66229;3
GYRO;8.089;7587.930;-3.35732;1.66858;-0.89186;3
AHRS;8.090;7587.930;-75.1432;135.7325;-65.9711;-0.20700;-0.74091;0.63635;3
LIGH;8.092;7587.932;42.0;3
GYRO;8.094;7587.935;-3.44711;1.72569;-1.16523;3
ACCE;8.095;7587.941;-0.38427;-8.52695;-7.05571;3
MAGN;8.096;7587.941;13.83300;36.12300;-3.17300;3
AHRS;8.100;7587.941;-73.3365;144.6283;-59.2338;-0.21995;-0.75401;0.61505;3
GYRO;8.102;7587.941;-3.44711;1.72569;-1.16523;3
LIGH;8.102;7587.944;42.0;3
GYRO;8.103;7587.946;-3.54607;1.80724;-1.39674;3
ACCE;8.103;7587.950;-0.76794;-8.28514;-8.79809;3
GYRO;8.104;7587.950;-3.54607;1.80724;-1.39674;3
AHRS;8.105;7587.950;-70.4913;151.9675;-50.7114;-0.21302;-0.77589;0.59067;3
LIGH;8.108;7587.952;43.0;3
GYRO;8.108;7587.955;-3.66702;1.84695;-1.58489;3
ACCE;8.109;7587.962;-0.87269;-8.12951;-10.17296;3
MAGN;8.110;7587.962;13.83300;36.12300;0.50000;3
AHRS;8.110;7587.962;-67.0497;157.5735;-46.3287;-0.22293;-0.79406;0.56185;3
GYRO;8.111;7587.962;-3.66702;1.84695;-1.58489;3
LIGH;8.112;7587.964;43.0;3
ACCE;8.113;7587.970;-1.65619;-8.88189;-10.81940;3
GYRO;8.114;7587.970;-3.89915;1.85764;-1.74830;3
AHRS;8.114;7587.970;-63.6341;160.6971;-41.5135;-0.21423;-0.81466;0.53650;3
LIGH;8.115;7587.972;43.0;3
GYRO;8.125;7587.975;-4.21925;1.90895;-1.88238;3
ACCE;8.125;7587.981;-3.41593;-9.80246;-10.44770;3
MAGN;8.126;7587.981;13.20600;36.12300;3.85800;3
AHRS;8.128;7587.981;-60.7812;160.9413;-40.6602;-0.21702;-0.82680;0.51745;3
GYRO;8.129;7587.981;-4.21925;1.90895;-1.88238;3
LIGH;8.129;7587.983;43.0;3
GYRO;8.133;7587.986;-4.38082;2.02960;-1.90285;3
ACCE;8.134;7587.990;-5.06015;-10.76313;-8.85196;3
GYRO;8.134;7587.990;-4.38082;2.02960;-1.90285;3
AHRS;8.134;7587.990;-59.0085;159.0891;-39.6448;-0.20615;-0.83546;0.50917;3
LIGH;8.135;7587.992;41.0;3
GYRO;8.145;7587.995;-4.67434;2.09282;-1.81213;3
ACCE;8.145;7588.001;-4.47416;-10.19990;-6.78038;3
MAGN;8.145;7588.001;11.12500;35.12100;7.62300;3
AHRS;8.146;7588.001;-58.2213;157.3994;-39.4819;-0.19965;-0.83859;0.50685;3
GYRO;8.146;7588.001;-4.67434;2.09282;-1.81213;3
LIGH;8.147;7588.003;41.0;3
GYRO;8.153;7588.006;-4.90830;2.20706;-1.42637;3
ACCE;8.154;7588.010;-1.87825;-9.11892;-4.16591;3
GYRO;8.154;7588.010;-4.90830;2.20706;-1.42637;3
AHRS;8.155;7588.010;-58.6904;157.2955;-40.0021;-0.20167;-0.83608;0.51019;3
LIGH;8.156;7588.012;41.0;3
GYRO;8.168;7588.015;-5.00635;2.29319;-1.04763;3
GYRO;8.169;7588.020;-5.00635;2.29319;-1.04763;3
ACCE;8.170;7588.024;0.81223;-7.71651;-0.14006;3
MAGN;8.170;7588.024;9.24300;33.87200;10.77100;3
AHRS;8.171;7588.024;-60.8785;158.1631;-42.6104;-0.21818;-0.82357;0.52279;3
GYRO;8.172;7588.024;-5.00635;2.29319;-1.04763;3
PRES;8.172;7588.027;953.8700;3
LIGH;8.173;7588.027;40.0;3
ACCE;8.174;7588.030;1.06303;-7.02399;-0.97264;3
GYRO;8.174;7588.030;-4.77941;2.25531;-0.98227;3
AHRS;8.175;7588.030;-62.5001;159.7638;-45.1498;-0.23893;-0.81212;0.52923;3
LIGH;8.176;7588.032;40.0;3
GYRO;8.185;7588.035;-4.07783;1.99997;-1.20096;3
ACCE;8.185;7588.041;0.03771;-5.71556;-3.28125;3
MAGN;8.186;7588.041;7.43400;32.34100;14.22200;3
AHRS;8.186;7588.041;-62.4470;161.2052;-46.6482;-0.25631;-0.80824;0.52491;3
GYRO;8.187;7588.041;-4.07783;1.99997;-1.20096;3
LIGH;8.188;7588.043;40.0;3
GYRO;8.194;7588.046;-3.31578;1.36803;-1.39949;3
ACCE;8.194;7588.050;-1.42515;-4.48614;-6.87375;3
GYRO;8.195;7588.050;-3.31578;1.36803;-1.39949;3
AHRS;8.196;7588.050;-60.0401;162.2203;-41.7818;-0.23281;-0.82678;0.50951;3
LIGH;8.197;7588.052;40.0;3
GYRO;8.205;7588.055;-2.97614;0.51893;-1.37231;3
ACCE;8.206;7588.061;-2.69527;-4.13957;-9.16560;3
MAGN;8.206;7588.061;6.77100;31.17900;16.38100;3
AHRS;8.207;7588.061;-56.3552;162.4691;-35.3739;-0.19612;-0.85187;0.48544;3
GYRO;8.210;7588.061;-2.97614;0.51893;-1.37231;3
LIGH;8.210;7588.063;41.0;3
GYRO;8.213;7588.066;-3.02592;-0.32987;-1.14140;3
ACCE;8.214;7588.070;-3.09690;-3.93307;-10.29926;3
GYRO;8.214;7588.070;-3.02592;-0.32987;-1.14140;3
AHRS;8.215;7588.070;-52.3261;162.6142;-29.1900;0.15908;0.87539;-0.45598;3
LIGH;8.216;7588.072;41.0;3
GYRO;8.226;7588.075;-3.12671;-1.16064;-0.96517;3
ACCE;8.227;7588.082;-2.27150;-4.48254;-9.52952;3
MAGN;8.227;7588.082;6.35900;30.43600;18.22800;3
AHRS;8.228;7588.082;-49.3543;163.2342;-23.8508;0.12621;0.89214;-0.43150;3
GYRO;8.229;7588.082;-3.12671;-1.16064;-0.96517;3
LIGH;8.229;7588.085;41.0;3
ACCE;8.233;7588.090;-0.32741;-4.46698;-7.23109;3
GYRO;8.234;7588.090;-3.37137;-1.51922;-0.55100;3
AHRS;8.235;7588.090;-47.8828;164.8321;-23.6928;0.13357;0.89767;-0.41845;3
LIGH;8.236;7588.092;41.0;3
GYRO;8.245;7588.095;-3.53202;-1.99906;-0.17471;3
ACCE;8.246;7588.101;1.76153;-4.04022;-5.50367;3
MAGN;8.247;7588.101;7.54500;28.35600;20.63700;3
AHRS;8.248;7588.101;-47.2944;167.7506;-27.5873;-0.17560;-0.89474;0.41062;3
GYRO;8.251;7588.101;-3.53202;-1.99906;-0.17471;3
LIGH;8.252;7588.104;38.0;3
GYRO;8.280;7588.106;-3.43551;-2.00303;-0.00611;3
ACCE;8.282;7588.110;2.34033;-3.56197;-4.68306;3
GYRO;8.283;7588.110;-3.43551;-2.00303;-0.00611;3
AHRS;8.284;7588.110;-46.8684;170.8597;-30.3840;-0.20909;-0.89094;0.40174;3
LIGH;8.285;7588.112;38.0;3
GYRO;8.286;7588.115;-3.10228;-1.59253;-0.06170;3
ACCE;8.287;7588.121;1.35811;-2.61207;-5.29178;3
MAGN;8.288;7588.121;7.06100;26.52400;22.67700;3
AHRS;8.288;7588.121;-45.5805;172.9739;-35.2357;-0.25589;-0.88422;0.38559;3
GYRO;8.291;7588.121;-3.10228;-1.59253;-0.06170;3
LIGH;8.292;7588.124;38.0;3
GYRO;8.292;7588.126;-2.71071;-1.07879;-0.18021;3
ACCE;8.293;7588.130;-1.51792;-1.66397;-6.40389;3
GYRO;8.294;7588.130;-2.71071;-1.07879;-0.18021;3
AHRS;8.294;7588.130;-43.1233;172.2806;-30.0997;-0.21705;-0.90251;0.37035;3
LIGH;8.296;7588.132;38.0;3
GYRO;8.296;7588.135;-2.38237;-0.75259;-0.22022;3
ACCE;8.298;7588.142;-1.96384;-0.45370;-6.55173;3
MAGN;8.299;7588.142;8.04700;24.78600;23.68900;3
AHRS;8.300;7588.142;-40.0102;171.2721;-29.2783;-0.21161;-0.91310;0.34811;3
GYRO;8.301;7588.142;-2.38237;-0.75259;-0.22022;3
LIGH;8.301;7588.148;39.0;3
ACCE;8.302;7588.150;-1.49877;-0.20411;-7.20535;3
GYRO;8.302;7588.150;-2.12367;-0.74678;-0.14691;3
AHRS;8.303;7588.150;-36.6103;170.9125;-24.0911;0.17317;0.93077;-0.32189;3
LIGH;8.304;7588.152;39.0;3
GYRO;8.305;7588.155;-2.00578;-1.00090;-0.00977;3
ACCE;8.305;7588.161;-0.80924;-0.25019;-8.12353;3
MAGN;8.306;7588.161;8.81900;23.88900;24.63500;3
AHRS;8.307;7588.161;-33.1031;171.3471;-24.8703;0.18484;0.93804;-0.29297;3
GYRO;8.308;7588.161;-2.00578;-1.00090;-0.00977;3
LIGH;8.308;7588.163;39.0;3
GYRO;8.315;7588.166;-1.77976;-1.37689;0.06597;3
ACCE;8.315;7588.170;-0.09996;-0.38966;-8.59698;3
GYRO;8.316;7588.170;-1.77976;-1.37689;0.06597;3
AHRS;8.318;7588.170;-29.8390;172.3847;-23.0155;0.17560;0.94818;-0.26453;3
LIGH;8.319;7588.172;35.0;3
GYRO;8.349;7588.175;-1.62246;-1.55465;0.19120;3
ACCE;8.350;7588.181;0.21548;-0.28910;-8.57004;3
MAGN;8.350;7588.181;9.73800;22.65900;24.14000;3
AHRS;8.351;7588.181;-26.8478;173.5252;-25.7982;0.20401;0.94955;-0.23820;3
GYRO;8.352;7588.181;-1.62246;-1.55465;0.19120;3
LIGH;8.353;7588.184;35.0;3
GYRO;8.353;7588.186;-1.53358;-1.82618;0.21900;3
ACCE;8.353;7588.190;-0.19154;-0.20889;-8.56885;3
GYRO;8.354;7588.190;-1.53358;-1.82618;0.21900;3
AHRS;8.354;7588.190;-24.0880;174.1632;-24.1671;0.19408;0.95730;-0.21420;3
LIGH;8.355;7588.192;35.0;3
GYRO;8.355;7588.195;-1.41721;-1.97523;0.15730;3
GYRO;8.356;7588.200;-1.41721;-1.97523;0.15730;3
AHRS;8.356;7588.204;-20.5089;173.6451;-24.1001;0.19547;0.96292;-0.18522;3
MAGN;8.357;7588.204;10.24600;21.75500;25.60800;3
GYRO;8.357;7588.204;-1.41721;-1.97523;0.15730;3
ACCE;8.358;7588.204;-0.12450;0.20291;-8.58261;3
LIGH;8.358;7588.208;35.0;3
PRES;8.358;7588.208;953.8300;3
ACCE;8.359;7588.210;-0.06165;0.22266;-8.44076;3
GYRO;8.359;7588.210;-1.27152;-1.93125;0.12737;3
AHRS;8.360;7588.210;-18.8857;175.3260;-24.9450;0.20633;0.96381;-0.16875;3
LIGH;8.360;7588.212;33.0;3
GNSS;8.361;1490628688.000;40.313297;-3.483557;598.000;0.000;3.0;0.0;19;8
GNSS;8.363;1490628688.000;40.313297;-3.483557;598.000;0.000;3.0;0.0;19;8
GYRO;8.365;7588.215;-1.13743;-1.64139;0.12889;3
ACCE;8.365;7588.221;0.14365;0.25798;-9.23982;3
MAGN;8.366;7588.221;11.16000;20.82500;26.02600;3
AHRS;8.366;7588.221;-16.5074;176.0182;-27.4970;-0.23021;-0.96189;0.14753;3
GYRO;8.367;7588.221;-1.13743;-1.64139;0.12889;3
LIGH;8.367;7588.224;33.0;3
GYRO;8.373;7588.226;-1.02320;-1.28618;0.10568;3
ACCE;8.374;7588.230;0.33339;0.53211;-10.03350;3
GYRO;8.374;7588.230;-1.02320;-1.28618;0.10568;3
AHRS;8.374;7588.230;-14.0883;176.7820;-26.5717;-0.22463;-0.96630;0.12571;3
LIGH;8.375;7588.232;33.0;3
GYRO;8.385;7588.235;-0.99754;-1.05680;0.05070;3
ACCE;8.385;7588.241;0.42916;0.53750;-9.56244;3
MAGN;8.386;7588.241;11.16000;20.82500;26.40800;3
AHRS;8.386;7588.241;-12.0685;177.4837;-28.2477;-0.24037;-0.96473;0.10725;3
GYRO;8.387;7588.241;-0.99754;-1.05680;0.05070;3
LIGH;8.387;7588.243;33.0;3
SOUN;8.392;32.22;0.00098;33.83
GYRO;8.393;7588.246;-1.03145;-1.15056;-0.00183;3
ACCE;8.394;7588.250;0.00120;0.71467;-8.54191;3
GYRO;8.394;7588.250;-1.03145;-1.15056;-0.00183;3
AHRS;8.395;7588.250;-10.3068;177.7550;-27.3304;-0.23354;-0.96800;0.09187;3
LIGH;8.396;7588.252;34.0;3
GYRO;8.406;7588.255;-1.12338;-1.34787;-0.16005;3
ACCE;8.407;7588.262;-0.90800;0.88645;-7.92720;3
MAGN;8.407;7588.262;13.28800;19.79900;27.54200;3
AHRS;8.408;7588.262;-8.6704;177.3247;-29.3422;0.25077;0.96481;-0.07900;3
GYRO;8.409;7588.262;-1.12338;-1.34787;-0.16005;3
LIGH;8.409;7588.265;34.0;3
ACCE;8.413;7588.270;-2.23618;1.14922;-8.35995;3
GYRO;8.414;7588.270;-1.13529;-1.86711;-0.31429;3
AHRS;8.414;7588.270;-6.9543;176.0046;-26.7558;0.22875;0.97097;-0.06702;3
LIGH;8.415;7588.272;34.0;3
GYRO;8.425;7588.275;-1.03084;-2.21958;-0.39279;3
ACCE;8.426;7588.281;-3.52905;1.42694;-9.48882;3
MAGN;8.426;7588.281;14.55500;18.74800;28.02100;3
AHRS;8.427;7588.281;-5.1408;174.0007;-26.9695;0.23035;0.97067;-0.05574;3
GYRO;8.428;7588.281;-1.03084;-2.21958;-0.39279;3
LIGH;8.428;7588.284;34.0;3
GYRO;8.433;7588.286;-0.87904;-2.24554;-0.37904;3
ACCE;8.434;7588.290;-4.77763;1.65439;-10.83137;3
GYRO;8.435;7588.290;-0.87904;-2.24554;-0.37904;3
AHRS;8.435;7588.290;-3.3462;171.5587;-22.9944;0.19659;0.97729;-0.04320;3
LIGH;8.436;7588.292;30.0;3
GYRO;8.445;7588.295;-0.78252;-2.14658;-0.27245;3
ACCE;8.446;7588.301;-5.09247;1.35931;-11.78785;3
MAGN;8.447;7588.301;16.11100;18.40200;27.58700;3
AHRS;8.447;7588.301;-2.0035;169.4274;-23.2538;0.19907;0.97549;-0.03562;3
GYRO;8.448;7588.301;-0.78252;-2.14658;-0.27245;3
LIGH;8.449;7588.304;30.0;3
GYRO;8.453;7588.306;-0.82314;-2.12948;-0.07300;3
ACCE;8.454;7588.310;-4.03662;1.12887;-11.51072;3
GYRO;8.455;7588.310;-0.82314;-2.12948;-0.07300;3
AHRS;8.455;7588.310;-1.0393;168.2726;-21.2800;0.18275;0.97780;-0.02773;3
LIGH;8.456;7588.312;30.0;3
GYRO;8.466;7588.315;-1.02473;-2.25531;0.16341;3
ACCE;8.467;7588.322;-2.90656;1.30963;-10.40999;3
MAGN;8.468;7588.322;17.59700;17.67200;27.25900;3
AHRS;8.468;7588.322;-0.1187;167.8262;-24.0407;0.20698;0.97258;-0.02309;3
GYRO;8.469;7588.322;-1.02473;-2.25531;0.16341;3
LIGH;8.470;7588.325;28.0;3
ACCE;8.473;7588.330;-1.86089;1.35991;-8.89207;3
GYRO;8.474;7588.330;-1.26693;-2.50607;0.28466;3
AHRS;8.475;7588.330;0.7269;167.8605;-23.6169;0.20415;0.97319;-0.01546;3
LIGH;8.475;7588.332;28.0;3
GYRO;8.485;7588.335;-1.33993;-2.90283;0.28100;3
ACCE;8.486;7588.341;-1.78787;1.69869;-9.02375;3
MAGN;8.486;7588.341;19.71500;16.59500;26.68400;3
AHRS;8.487;7588.341;1.6983;167.9525;-27.6970;0.23952;0.96509;-0.01081;3
GYRO;8.488;7588.341;-1.33993;-2.90283;0.28100;3
LIGH;8.488;7588.344;28.0;3
GYRO;8.493;7588.346;-1.34115;-3.16764;0.14539;3
ACCE;8.494;7588.350;-2.30202;0.76555;-8.75021;3
GYRO;8.495;7588.350;-1.34115;-3.16764;0.14539;3
AHRS;8.495;7588.350;2.0049;167.6906;-27.1959;0.23554;0.96578;-0.00830;3
LIGH;8.496;7588.352;28.0;3
GYRO;8.505;7588.355;-1.24830;-3.79103;-0.06506;3
ACCE;8.506;7588.361;-2.99215;1.83037;-7.59141;3
MAGN;8.507;7588.361;22.76100;16.04100;25.85600;3
AHRS;8.507;7588.361;2.9652;166.8745;-31.0508;0.26867;0.95609;-0.00582;3
GYRO;8.509;7588.361;-1.24830;-3.79103;-0.06506;3
LIGH;8.510;7588.364;24.0;3
GYRO;8.514;7588.366;-1.24739;-4.44527;-0.16982;3
ACCE;8.515;7588.370;-4.95839;1.73999;-7.20894;3
GYRO;8.515;7588.370;-1.24739;-4.44527;-0.16982;3
AHRS;8.516;7588.370;3.7912;164.8588;-28.1453;0.24513;0.95995;-0.00021;3
LIGH;8.517;7588.372;24.0;3
GYRO;8.530;7588.375;-1.29381;-4.79438;-0.17440;3
GYRO;8.531;7588.380;-1.29381;-4.79438;-0.17440;3
ACCE;8.531;7588.385;-6.28717;1.96325;-7.68419;3
MAGN;8.532;7588.385;25.50800;14.91500;25.05100;3
AHRS;8.533;7588.385;4.6468;162.2970;-30.5615;0.26621;0.95073;-0.00188;3
GYRO;8.535;7588.385;-1.29381;-4.79438;-0.17440;3
PRES;8.535;7588.388;953.8400;3
LIGH;8.536;7588.388;24.0;3
ACCE;8.537;7588.390;-7.22151;2.08954;-8.14148;3
GYRO;8.538;7588.390;-1.23486;-4.70947;-0.07330;3
AHRS;8.539;7588.390;5.4350;159.5479;-26.6276;0.23456;0.95465;0.00457;3
LIGH;8.540;7588.392;24.0;3
GYRO;8.545;7588.395;-1.17958;-4.67556;0.08308;3
ACCE;8.546;7588.401;-7.71591;2.23259;-8.09779;3
MAGN;8.547;7588.401;28.62200;14.01000;23.77900;3
AHRS;8.548;7588.401;6.1905;156.8359;-29.4938;0.25949;0.94323;0.00012;3
GYRO;8.549;7588.401;-1.17958;-4.67556;0.08308;3
LIGH;8.550;7588.404;25.0;3
GYRO;8.555;7588.406;-1.22387;-4.94159;0.26848;3
ACCE;8.556;7588.410;-7.75781;2.29305;-8.01698;3
GYRO;8.557;7588.410;-1.22387;-4.94159;0.26848;3
AHRS;8.557;7588.410;6.8856;154.4164;-25.8519;0.23071;0.94578;0.00764;3
LIGH;8.559;7588.412;25.0;3
GYRO;8.565;7588.415;-1.26693;-5.39577;0.37018;3
ACCE;8.566;7588.421;-7.47290;2.27329;-7.57286;3
MAGN;8.567;7588.421;31.80600;13.51700;21.40800;3
AHRS;8.568;7588.421;7.5133;152.3222;-30.2119;0.26763;0.93132;-0.00078;3
GYRO;8.570;7588.421;-1.26693;-5.39577;0.37018;3
LIGH;8.570;7588.424;25.0;3
GYRO;8.574;7588.426;-1.35582;-5.66700;0.57269;3
ACCE;8.575;7588.430;-6.23031;2.20267;-6.25306;3
GYRO;8.576;7588.430;-1.35582;-5.66700;0.57269;3
AHRS;8.577;7588.430;8.4365;148.7003;-29.9914;0.26765;0.92248;-0.00119;3
LIGH;8.578;7588.432;25.0;3
GYRO;8.587;7588.435;-1.43798;-6.25801;0.74556;3
ACCE;8.588;7588.442;-4.70580;2.65936;-4.94642;3
MAGN;8.589;7588.442;35.30400;12.01900;18.10700;3
AHRS;8.589;7588.442;9.3289;145.6708;-28.9010;0.26088;0.91618;0.00184;3
GYRO;8.591;7588.442;-1.43798;-6.25801;0.74556;3
LIGH;8.592;7588.445;29.0;3
ACCE;8.594;7588.450;-4.19225;2.63422;-4.52983;3
GYRO;8.595;7588.450;-1.47157;-6.75189;0.74312;3
AHRS;8.596;7588.450;10.5555;141.3406;-28.6848;0.26226;0.90280;0.00245;3
LIGH;8.597;7588.452;29.0;3
GYRO;8.605;7588.455;-1.45019;-6.99777;0.45387;3
ACCE;8.606;7588.461;-4.62440;2.61447;-4.05278;3
MAGN;8.607;7588.461;37.44500;11.71100;13.69100;3
AHRS;8.609;7588.461;11.4125;138.1487;-26.2787;0.24586;0.89701;0.00965;3
GYRO;8.610;7588.461;-1.45019;-6.99777;0.45387;3
LIGH;8.610;7588.464;29.0;3
GYRO;8.614;7588.466;-1.46821;-7.01212;0.12187;3
ACCE;8.614;7588.470;-4.81893;2.62883;-3.16094;3
GYRO;8.615;7588.470;-1.46821;-7.01212;0.12187;3
AHRS;8.615;7588.470;12.3834;133.6000;-25.7998;0.24542;0.88123;0.00920;3
LIGH;8.616;7588.472;31.0;3
GYRO;8.625;7588.475;-1.53846;-6.95623;-0.11729;3
ACCE;8.626;7588.481;-5.55634;2.59292;-1.80224;3
MAGN;8.626;7588.481;39.88900;11.31100;10.34300;3
AHRS;8.627;7588.481;13.0491;129.7104;-22.3003;0.22129;0.87306;0.01928;3
GYRO;8.628;7588.481;-1.53846;-6.95623;-0.11729;3
LIGH;8.629;7588.484;31.0;3
GYRO;8.634;7588.486;-1.54824;-6.89361;-0.31246;3
ACCE;8.634;7588.490;-6.27161;2.61207;-0.82061;3
GYRO;8.635;7588.490;-1.54824;-6.89361;-0.31246;3
AHRS;8.636;7588.490;13.6967;124.9293;-21.4015;0.21764;0.85485;0.01867;3
LIGH;8.636;7588.492;31.0;3
GYRO;8.646;7588.495;-1.44347;-6.81787;-0.39859;3
ACCE;8.647;7588.502;-6.85400;2.63183;-0.55126;3
MAGN;8.648;7588.502;41.42900;11.31100;6.15900;3
AHRS;8.648;7588.502;14.1065;120.9439;-17.7040;0.19268;0.84393;0.03030;3
GYRO;8.649;7588.502;-1.44347;-6.81787;-0.39859;3
LIGH;8.650;7588.505;31.0;3
ACCE;8.654;7588.510;-7.70634;2.74914;-0.71946;3
GYRO;8.656;7588.510;-1.37964;-6.69447;-0.40164;3
AHRS;8.657;7588.510;14.4456;115.7711;-16.6005;0.18744;0.82182;0.02924;3
LIGH;8.658;7588.512;35.0;3
GYRO;8.665;7588.515;-1.30267;-6.59918;-0.35461;3
ACCE;8.666;7588.521;-8.48804;2.84132;-0.61890;3
MAGN;8.667;7588.521;41.95800;10.78600;1.59400;3
AHRS;8.668;7588.521;14.6292;112.2544;-13.2110;0.16522;0.80989;0.04142;3
GYRO;8.669;7588.521;-1.30267;-6.59918;-0.35461;3
LIGH;8.670;7588.524;35.0;3
GYRO;8.674;7588.526;-1.31458;-6.34842;-0.23946;3
ACCE;8.675;7588.530;-8.96090;2.82456;-0.22565;3
GYRO;8.675;7588.530;-1.31458;-6.34842;-0.23946;3
AHRS;8.676;7588.530;14.7843;107.6314;-12.2653;0.16103;0.78772;0.04070;3
LIGH;8.677;7588.532;35.0;3
GYRO;8.685;7588.535;-1.38422;-6.09308;-0.06842;3
ACCE;8.686;7588.541;-8.74003;2.84132;0.64524;3
MAGN;8.687;7588.541;41.95800;10.78600;-3.00100;3
AHRS;8.688;7588.541;14.9366;103.8963;-9.0900;0.14173;0.77197;0.05360;3
GYRO;8.689;7588.541;-1.38422;-6.09308;-0.06842;3
LIGH;8.690;7588.544;35.0;3
GYRO;8.694;7588.546;-1.45294;-5.97304;0.11179;3
ACCE;8.696;7588.550;-8.10078;2.80481;1.60352;3
GYRO;8.696;7588.550;-1.45294;-5.97304;0.11179;3
AHRS;8.698;7588.550;15.1676;99.5626;-8.1108;0.13853;0.74898;0.05526;3
LIGH;8.699;7588.552;37.0;3
GYRO;8.709;7588.555;-1.49815;-6.06345;0.25809;3
GYRO;8.710;7588.560;-1.49815;-6.06345;0.25809;3
ACCE;8.711;7588.565;-6.77799;2.53307;2.34871;3
MAGN;8.712;7588.565;41.95800;10.78600;-8.73400;3
AHRS;8.714;7588.565;15.4118;96.0268;-6.6703;0.13240;0.73012;0.06093;3
GYRO;8.715;7588.565;-1.49815;-6.06345;0.25809;3
PRES;8.716;7588.568;953.7900;3
LIGH;8.718;7588.568;37.0;3
ACCE;8.718;7588.570;-5.92804;2.35470;3.10109;3
GYRO;8.719;7588.570;-1.51433;-6.27695;0.30391;3
AHRS;8.720;7588.570;15.7815;90.4778;-5.3213;0.12921;0.69808;0.06500;3
LIGH;8.721;7588.572;37.0;3
GYRO;8.726;7588.575;-1.49326;-6.53015;0.20525;3
ACCE;8.727;7588.581;-5.91128;2.10031;4.91230;3
MAGN;8.728;7588.581;40.65700;10.78600;-12.57900;3
AHRS;8.729;7588.581;15.9254;87.9632;-3.0641;0.11803;0.68482;0.07711;3
GYRO;8.730;7588.581;-1.49326;-6.53015;0.20525;3
LIGH;8.731;7588.584;37.0;3
GYRO;8.734;7588.586;-1.46913;-6.79893;0.13286;3
ACCE;8.735;7588.590;-5.72873;1.98898;5.85562;3
GYRO;8.736;7588.590;-1.46913;-6.79893;0.13286;3
AHRS;8.737;7588.590;16.0360;83.0517;-1.9266;0.11545;0.65463;0.08000;3
LIGH;8.738;7588.593;43.0;3
GYRO;8.746;7588.595;-1.40255;-6.88995;0.00458;3
ACCE;8.747;7588.601;-5.52163;1.69629;7.09641;3
MAGN;8.748;7588.601;38.72200;10.78600;-16.54300;3
AHRS;8.748;7588.601;16.0027;78.7423;2.9140;0.09160;0.63070;0.10773;3
GYRO;8.749;7588.601;-1.40255;-6.88995;0.00458;3
LIGH;8.750;7588.604;43.0;3
GYRO;8.754;7588.606;-1.32680;-6.90522;-0.10934;3
ACCE;8.754;7588.610;-5.71197;1.55863;8.60416;3
GYRO;8.755;7588.610;-1.32680;-6.90522;-0.10934;3
AHRS;8.756;7588.610;15.7785;73.4325;3.9964;0.08931;0.59567;0.10970;3
LIGH;8.757;7588.612;43.0;3
GYRO;8.781;7588.615;-1.21073;-6.71280;-0.22419;3
GYRO;8.782;7588.623;-1.21073;-6.71280;-0.22419;3
MAGN;8.783;7588.623;36.61000;11.38300;-20.27200;3
ACCE;8.783;7588.623;-6.19260;1.70168;9.00699;3
AHRS;8.784;7588.623;15.2375;66.3863;10.5200;0.06073;0.55052;0.14832;3
LIGH;8.787;7588.626;58.0;3
AHRS;8.788;7588.630;15.2375;66.3863;10.5200;0.06073;0.55052;0.14832;3
ACCE;8.789;7588.630;-6.01783;1.69749;8.53533;3
GYRO;8.790;7588.630;-0.99785;-6.35972;-0.30177;3
HUMI;8.790;7588.640;46.9;3
TEMP;8.791;7588.640;22.4;3
LIGH;8.792;7588.640;58.0;3
GYRO;8.792;7588.635;-0.68753;-5.84659;-0.28924;3
ACCE;8.793;7588.641;-5.52881;1.76692;7.74225;3
MAGN;8.794;7588.641;34.50400;11.78500;-23.79400;3
AHRS;8.794;7588.641;14.6091;60.1791;15.6265;0.04139;0.50762;0.17982;3
GYRO;8.795;7588.641;-0.68753;-5.84659;-0.28924;3
LIGH;8.796;7588.644;58.0;3
GYRO;8.796;7588.646;-0.39737;-5.30475;-0.24984;3
ACCE;8.797;7588.650;-5.24809;1.82378;7.59560;3
GYRO;8.798;7588.650;-0.39737;-5.30475;-0.24984;3
AHRS;8.799;7588.650;14.2233;56.1017;16.0057;0.04323;0.47730;0.17957;3
LIGH;8.800;7588.652;58.0;3
BLE4;8.800;2016;9;-72
BLE4;8.801;2016;20;-75
BLE4;8.801;2016;19;-78
BLE4;8.801;2016;18;-81
BLE4;8.801;2016;10;-98
GYRO;8.805;7588.655;-0.27825;-4.98374;-0.26970;3
ACCE;8.806;7588.661;-5.08708;2.01053;7.93798;3
MAGN;8.807;7588.661;31.74200;12.37400;-26.84900;3
AHRS;8.808;7588.661;14.0052;53.0280;18.1517;0.03783;0.45475;0.19384;3
GYRO;8.809;7588.661;-0.27825;-4.98374;-0.26970;3
LIGH;8.809;7588.664;73.0;3
GYRO;8.814;7588.666;-0.31398;-4.88723;-0.31337;3
ACCE;8.815;7588.670;-4.61662;1.89920;8.68377;3
GYRO;8.815;7588.670;-0.31398;-4.88723;-0.31337;3
AHRS;8.816;7588.670;13.7579;49.5194;18.2923;0.04129;0.42780;0.19283;3
LIGH;8.817;7588.673;73.0;3
GYRO;8.827;7588.675;-0.34850;-4.89181;-0.32987;3
ACCE;8.827;7588.682;-4.15274;1.80583;9.56663;3
MAGN;8.828;7588.682;29.27700;12.37400;-29.42100;3
AHRS;8.829;7588.682;13.5072;46.5732;19.8902;0.03860;0.40534;0.20333;3
GYRO;8.830;7588.682;-0.34850;-4.89181;-0.32987;3
LIGH;8.830;7588.685;73.0;3
ACCE;8.834;7588.690;-3.89956;1.75734;10.25796;3
GYRO;8.835;7588.690;-0.37721;-4.91013;-0.35797;3
AHRS;8.835;7588.690;13.1417;42.7375;20.0234;0.04201;0.37499;0.20190;3
LIGH;8.836;7588.693;73.0;3
GYRO;8.846;7588.695;-0.31307;-4.96695;-0.39248;3
ACCE;8.847;7588.701;-3.94684;1.84473;10.91337;3
MAGN;8.848;7588.701;27.13300;12.37400;-31.60700;3
AHRS;8.849;7588.701;12.8625;40.0610;22.5038;0.03680;0.35436;0.21980;3
GYRO;8.850;7588.701;-0.31307;-4.96695;-0.39248;3
LIGH;8.851;7588.705;83.0;3
GYRO;8.854;7588.706;-0.17074;-4.97641;-0.40959;3
ACCE;8.855;7588.710;-3.98216;1.93691;11.23419;3
GYRO;8.856;7588.710;-0.17074;-4.97641;-0.40959;3
AHRS;8.857;7588.710;12.5148;36.5480;22.5415;0.04058;0.32591;0.21800;3
LIGH;8.858;7588.713;83.0;3
GYRO;8.866;7588.715;0.02932;-4.79010;-0.36682;3
ACCE;8.867;7588.721;-4.54958;1.75615;11.38383;3
MAGN;8.868;7588.721;23.86300;12.37400;-33.39200;3
AHRS;8.869;7588.721;12.2516;33.7113;24.8978;0.03758;0.30354;0.23534;3
GYRO;8.870;7588.721;0.02932;-4.79010;-0.36682;3
LIGH;8.871;7588.724;83.0;3
GYRO;8.874;7588.726;0.26695;-4.36952;-0.29841;3
ACCE;8.875;7588.730;-5.00867;2.01891;11.49277;3
GYRO;8.876;7588.730;0.26695;-4.36952;-0.29841;3
AHRS;8.877;7588.730;12.0923;30.5724;24.7475;0.04306;0.27786;0.23268;3
LIGH;8.878;7588.733;83.0;3
GYRO;8.889;7588.735;0.48289;-3.83746;-0.20739;3
GYRO;8.890;7588.740;0.48289;-3.83746;-0.20739;3
ACCE;8.891;7588.745;-5.33608;2.08056;11.49636;3
MAGN;8.892;7588.745;22.69100;12.37400;-34.43200;3
AHRS;8.893;7588.745;12.0830;28.2688;26.9502;0.04267;0.25994;0.24971;3
GYRO;8.895;7588.745;0.48289;-3.83746;-0.20739;3
PRES;8.896;7588.748;953.7300;3
LIGH;8.897;7588.748;83.0;3
ACCE;8.897;7588.750;-4.56514;2.31639;10.90020;3
GYRO;8.898;7588.750;0.68264;-3.32616;-0.07636;3
AHRS;8.899;7588.750;12.3406;25.1576;26.6641;0.05215;0.23488;0.24653;3
LIGH;8.900;7588.752;83.0;3
GYRO;8.906;7588.755;0.78802;-2.94620;0.00214;3
ACCE;8.907;7588.761;-3.18728;2.60549;9.93534;3
MAGN;8.908;7588.761;20.63100;11.66000;-37.04200;3
AHRS;8.909;7588.761;12.5548;24.0066;26.8686;0.05600;0.22591;0.24801;3
GYRO;8.910;7588.761;0.78802;-2.94620;0.00214;3
LIGH;8.911;7588.764;83.0;3
GYRO;8.914;7588.766;1.00701;-2.82464;0.12981;3
ACCE;8.915;7588.770;-2.04166;2.89818;9.27693;3
GYRO;8.916;7588.770;1.00701;-2.82464;0.12981;3
AHRS;8.917;7588.770;13.0718;22.0279;26.7422;0.06481;0.21050;0.24668;3
LIGH;8.918;7588.773;111.0;3
GYRO;8.926;7588.775;1.15790;-2.73026;0.13256;3
ACCE;8.927;7588.781;-1.63943;2.93828;9.11772;3
MAGN;8.928;7588.781;18.84600;11.66000;-38.75800;3
AHRS;8.928;7588.781;13.6317;20.4567;25.7414;0.07458;0.19790;0.23821;3
GYRO;8.930;7588.781;1.15790;-2.73026;0.13256;3
LIGH;8.931;7588.784;73.0;3
GYRO;8.934;7588.786;1.16095;-2.73545;0.03176;3
ACCE;8.935;7588.790;-1.54007;3.14478;9.45770;3
GYRO;8.936;7588.790;1.16095;-2.73545;0.03176;3
AHRS;8.937;7588.790;14.3974;18.6370;25.6478;0.08492;0.18409;0.23708;3
LIGH;8.938;7588.793;73.0;3
SOUN;8.943;120.11;0.00367;45.26
GYRO;8.948;7588.795;1.08520;-2.62703;-0.05345;3
ACCE;8.955;7588.803;-1.86149;3.24714;9.84196;3
MAGN;8.956;7588.803;17.07400;11.28300;-38.75800;3
AHRS;8.957;7588.803;15.0119;17.1664;25.0228;0.09404;0.17243;0.23140;3
GYRO;8.959;7588.803;1.08520;-2.62703;-0.05345;3
LIGH;8.960;7588.806;73.0;3
ACCE;8.961;7588.811;-2.11528;3.41234;9.87129;3
GYRO;8.962;7588.811;1.06504;-2.33106;-0.06964;3
AHRS;8.963;7588.811;15.7718;15.3269;24.8227;0.10441;0.15823;0.22886;3
LIGH;8.964;7588.813;61.0;3
GYRO;8.966;7588.816;1.11849;-1.90285;-0.02963;3
ACCE;8.967;7588.822;-2.36248;3.39019;9.41819;3
MAGN;8.968;7588.822;16.07500;11.28300;-39.10000;3
AHRS;8.969;7588.822;16.2536;14.3307;24.5802;0.11076;0.15051;0.22631;3
GYRO;8.970;7588.822;1.11849;-1.90285;-0.02963;3
LIGH;8.971;7588.824;61.0;3
ACCE;8.974;7588.830;-2.68031;3.39498;9.28352;3
GYRO;8.975;7588.830;1.18569;-1.45172;0.03574;3
AHRS;8.976;7588.830;16.9594;13.2196;24.4117;0.11910;0.14224;0.22431;3
LIGH;8.977;7588.833;61.0;3
GYRO;8.986;7588.835;1.18935;-1.10047;0.11270;3
ACCE;8.987;7588.842;-2.63602;3.59549;9.42058;3
MAGN;8.988;7588.842;15.18500;10.75700;-39.86300;3
AHRS;8.989;7588.842;17.5857;12.5491;23.1989;0.12713;0.13635;0.21388;3
GYRO;8.990;7588.842;1.18935;-1.10047;0.11270;3
LIGH;8.991;7588.844;61.0;3
GYRO;8.994;7588.847;1.18080;-0.87018;0.15669;3
GYRO;8.995;7588.851;1.18080;-0.87018;0.15669;3
ACCE;8.996;7588.851;-2.04944;3.55000;9.29130;3
AHRS;8.997;7588.851;18.3536;11.8840;23.1408;0.13490;0.13194;0.21312;3
LIGH;8.998;7588.853;51.0;3
GYRO;9.007;7588.856;1.21135;-0.80176;0.21655;3
ACCE;9.008;7588.863;-1.36110;3.77566;8.92918;3
MAGN;9.008;7588.863;15.18500;9.38800;-40.77600;3
AHRS;9.009;7588.863;19.0035;11.4079;22.0193;0.14252;0.12759;0.20353;3
GYRO;9.010;7588.863;1.21135;-0.80176;0.21655;3
LIGH;9.011;7588.866;51.0;3
ACCE;9.014;7588.871;-0.94451;4.06356;8.06966;3
GYRO;9.015;7588.871;1.27549;-0.77794;0.20159;3
AHRS;9.016;7588.871;19.9331;10.7903;22.0687;0.15140;0.12387;0.20365;3
LIGH;9.017;7588.873;51.0;3
GYRO;9.026;7588.876;1.27885;-0.86773;0.13806;3
ACCE;9.026;7588.882;-0.93972;4.29819;7.40886;3
MAGN;9.027;7588.882;14.24400;8.20000;-41.23500;3
AHRS;9.028;7588.882;20.5642;10.4235;20.8501;0.15865;0.12007;0.19325;3
GYRO;9.029;7588.882;1.27885;-0.86773;0.13806;3
LIGH;9.030;7588.884;51.0;3
GYRO;9.034;7588.887;1.16950;-0.94898;0.06933;3
ACCE;9.035;7588.891;-1.06063;4.47297;7.33164;3
GYRO;9.036;7588.891;1.16950;-0.94898;0.06933;3
AHRS;9.037;7588.891;21.4456;9.8732;20.8431;0.16702;0.11669;0.19282;3
LIGH;9.038;7588.893;42.0;3
GYRO;9.046;7588.896;0.97066;-0.94318;0.03635;3
ACCE;9.046;7588.902;-1.14323;4.50349;7.58423;3
MAGN;9.047;7588.902;13.67300;6.80600;-41.91200;3
AHRS;9.048;7588.902;22.1130;9.3924;20.2014;0.17408;0.11263;0.18700;3
GYRO;9.049;7588.902;0.97066;-0.94318;0.03635;3
LIGH;9.050;7588.904;42.0;3
GYRO;9.054;7588.907;0.79474;-0.78618;0.04856;3
ACCE;9.055;7588.911;-1.16298;4.39037;7.92002;3
GYRO;9.056;7588.911;0.79474;-0.78618;0.04856;3
AHRS;9.057;7588.911;22.7655;8.8145;20.1671;0.18055;0.10862;0.18607;3
LIGH;9.058;7588.913;42.0;3
GYRO;9.071;7588.916;0.70402;-0.53634;0.06994;3
GYRO;9.072;7588.921;0.70402;-0.53634;0.06994;3
ACCE;9.073;7588.926;-1.32758;4.26467;8.06966;3
MAGN;9.073;7588.926;13.33700;5.78600;-41.91200;3
AHRS;9.075;7588.926;23.2086;8.4246;20.1570;0.18492;0.10595;0.18550;3
GYRO;9.076;7588.926;0.70402;-0.53634;0.06994;3
PRES;9.076;7588.929;953.7800;3
LIGH;9.077;7588.929;40.0;3
ACCE;9.078;7588.931;-1.39821;4.35026;7.96730;3
GYRO;9.079;7588.931;0.68203;-0.32193;0.09407;3
AHRS;9.080;7588.931;23.8569;7.9721;20.1736;0.19109;0.10307;0.18509;3
LIGH;9.081;7588.933;40.0;3
GYRO;9.086;7588.936;0.65607;-0.22022;0.10721;3
ACCE;9.087;7588.942;-1.35332;4.29041;7.59381;3
MAGN;9.087;7588.942;13.89700;4.79500;-41.42700;3
AHRS;9.088;7588.942;24.0818;7.9011;20.4733;0.19283;0.10329;0.18754;3
GYRO;9.089;7588.942;0.65607;-0.22022;0.10721;3
LIGH;9.090;7588.944;40.0;3
GYRO;9.094;7588.947;0.62522;-0.21747;0.12248;3
ACCE;9.095;7588.951;-1.23960;4.43167;7.14729;3
GYRO;9.096;7588.951;0.62522;-0.21747;0.12248;3
AHRS;9.097;7588.951;24.5410;7.7659;20.5200;0.19686;0.10288;0.18781;3
LIGH;9.098;7588.953;40.0;3
GYRO;9.106;7588.956;0.56505;-0.28405;0.13103;3
ACCE;9.107;7588.962;-1.03789;4.53222;6.71394;3
MAGN;9.108;7588.962;13.19200;4.36200;-41.76900;3
AHRS;9.109;7588.962;24.9224;7.6448;19.9960;0.20073;0.10148;0.18331;3
GYRO;9.110;7588.962;0.56505;-0.28405;0.13103;3
LIGH;9.111;7588.964;37.0;3
GYRO;9.114;7588.967;0.45112;-0.38087;0.15638;3
ACCE;9.115;7588.971;-0.76914;4.52863;6.40629;3
GYRO;9.116;7588.971;0.45112;-0.38087;0.15638;3
AHRS;9.117;7588.971;25.3399;7.4335;20.0829;0.20449;0.10044;0.18376;3
LIGH;9.118;7588.973;37.0;3
GYRO;9.127;7588.976;0.27397;-0.41661;0.18815;3
ACCE;9.128;7588.983;-0.47345;4.73633;6.56430;3
MAGN;9.129;7588.983;13.19200;3.84600;-41.76900;3
AHRS;9.131;7588.983;25.6414;7.1804;20.1704;0.20735;0.09890;0.18409;3
GYRO;9.132;7588.983;0.27397;-0.41661;0.18815;3
LIGH;9.133;7588.986;37.0;3
ACCE;9.134;7588.991;-0.11133;4.68845;6.66187;3
GYRO;9.135;7588.991;0.08094;-0.34239;0.19853;3
AHRS;9.136;7588.991;25.9006;6.7785;20.3633;0.21001;0.09625;0.18501;3
LIGH;9.137;7588.993;37.0;3
GYRO;9.146;7588.996;-0.06628;-0.21808;0.17013;3
ACCE;9.147;7589.002;0.14844;4.60585;6.68581;3
MAGN;9.149;7589.002;13.19200;3.84600;-41.76900;3
AHRS;9.150;7589.002;25.9979;6.5168;20.9305;0.21077;0.09525;0.18927;3
GYRO;9.152;7589.002;-0.06628;-0.21808;0.17013;3
LIGH;9.153;7589.005;36.0;3
GYRO;9.155;7589.007;-0.16432;-0.11362;0.09132;3
ACCE;9.156;7589.011;-0.32022;4.57771;6.13514;3
GYRO;9.158;7589.011;-0.16432;-0.11362;0.09132;3
AHRS;9.159;7589.011;26.0214;6.2911;21.1119;0.21120;0.09374;0.19037;3
LIGH;9.161;7589.013;36.0;3
GYRO;9.166;7589.016;-0.21380;-0.06078;0.04368;3
ACCE;9.168;7589.022;-0.74160;4.30358;6.10222;3
MAGN;9.169;7589.022;13.19200;3.84600;-42.86100;3
AHRS;9.170;7589.022;25.9846;6.2002;21.1654;0.21099;0.09303;0.19064;3
GYRO;9.172;7589.022;-0.21380;-0.06078;0.04368;3
LIGH;9.173;7589.025;36.0;3
GYRO;9.175;7589.027;-0.34728;-0.03940;-0.01863;3
ACCE;9.176;7589.031;-1.16598;4.05578;6.84203;3
GYRO;9.178;7589.031;-0.34728;-0.03940;-0.01863;3
AHRS;9.179;7589.031;25.8729;6.1578;21.2384;0.21007;0.09265;0.19116;3
LIGH;9.181;7589.033;36.0;3
GYRO;9.188;7589.036;-0.52626;0.02963;-0.00611;3
ACCE;9.189;7589.043;-1.14084;3.88998;7.79432;3
MAGN;9.190;7589.043;13.19200;4.29600;-42.06500;3
AHRS;9.191;7589.043;25.6898;6.1445;21.2505;0.20855;0.09229;0.19122;3
GYRO;9.196;7589.043;-0.52626;0.02963;-0.00611;3
LIGH;9.198;7589.046;35.0;3
ACCE;9.199;7589.051;-0.95170;3.55359;8.55867;3
GYRO;9.201;7589.051;-0.72235;0.16218;0.07636;3
AHRS;9.204;7589.051;25.2823;6.1375;21.3280;0.20509;0.09177;0.19182;3
LIGH;9.206;7589.053;35.0;3
GYRO;9.207;7589.056;-0.85796;0.33872;0.17196;3
ACCE;9.210;7589.062;-0.74819;3.37104;8.86513;3
MAGN;9.211;7589.062;13.58900;4.79100;-41.01500;3
AHRS;9.213;7589.062;24.9279;6.1529;21.8743;0.20166;0.09234;0.19637;3
GYRO;9.214;7589.062;-0.85796;0.33872;0.17196;3
LIGH;9.215;7589.064;35.0;3
GYRO;9.220;7589.067;-0.87690;0.44960;0.22694;3
ACCE;9.221;7589.071;-0.31723;3.54222;8.59997;3
GYRO;9.222;7589.071;-0.87690;0.44960;0.22694;3
AHRS;9.223;7589.071;24.3761;6.2328;22.1155;0.19670;0.09259;0.19846;3
LIGH;9.226;7589.073;24.0;3
GYRO;9.227;7589.076;-0.83108;0.43463;0.23824;3
ACCE;9.229;7589.082;0.01556;3.53923;7.94396;3
MAGN;9.230;7589.082;13.58900;5.39700;-41.69900;3
AHRS;9.231;7589.082;23.9322;6.3203;22.0394;0.19289;0.09251;0.19793;3
GYRO;9.233;7589.082;-0.83108;0.43463;0.23824;3
LIGH;9.234;7589.084;38.0;3
GYRO;9.235;7589.087;-0.78649;0.33262;0.19395;3
ACCE;9.238;7589.091;0.17478;3.55838;7.18440;3
GYRO;9.238;7589.091;-0.78649;0.33262;0.19395;3
AHRS;9.239;7589.091;23.4364;6.4316;22.3362;0.18830;0.09316;0.20053;3
LIGH;9.245;7589.093;38.0;3
GYRO;9.263;7589.096;-0.79840;0.16738;0.10721;3
GYRO;9.264;7589.101;-0.79840;0.16738;0.10721;3
ACCE;9.264;7589.106;0.32022;3.65176;6.28358;3
MAGN;9.265;7589.106;13.97500;6.14700;-41.17400;3
AHRS;9.265;7589.106;23.0648;6.4768;22.3572;0.18509;0.09300;0.20073;3
GYRO;9.266;7589.106;-0.79840;0.16738;0.10721;3
PRES;9.266;7589.110;953.7900;3
LIGH;9.267;7589.110;38.0;3
ACCE;9.267;7589.111;0.35494;3.72837;5.42586;3
GYRO;9.268;7589.111;-0.84238;0.01558;0.06811;3
AHRS;9.268;7589.111;22.4089;6.4893;22.6277;0.17934;0.09250;0.20292;3
LIGH;9.269;7589.113;42.0;3
GYRO;9.269;7589.116;-1.00548;-0.01038;0.01680;3
ACCE;9.270;7589.122;0.01856;3.63799;4.30178;3
MAGN;9.270;7589.122;13.97500;6.52100;-41.49400;3
AHRS;9.271;7589.122;22.1888;6.4719;22.7929;0.17739;0.09226;0.20424;3
GYRO;9.272;7589.122;-1.00548;-0.01038;0.01680;3
LIGH;9.273;7589.124;42.0;3
GYRO;9.274;7589.127;-1.22478;0.06933;-0.02443;3
ACCE;9.275;7589.131;-0.50398;3.48656;3.20703;3
GYRO;9.275;7589.131;-1.22478;0.06933;-0.02443;3
AHRS;9.276;7589.131;21.5618;6.4237;22.9157;0.17211;0.09104;0.20511;3
LIGH;9.276;7589.133;42.0;3
GYRO;9.286;7589.136;-1.48501;0.27794;-0.08155;3
ACCE;9.287;7589.142;-0.75657;3.22619;2.76291;3
MAGN;9.290;7589.142;13.97500;7.30500;-41.18000;3
AHRS;9.291;7589.142;20.9224;6.4293;23.4358;0.16631;0.09081;0.20937;3
GYRO;9.304;7589.142;-1.48501;0.27794;-0.08155;3
LIGH;9.307;7589.144;42.0;3
GYRO;9.307;7589.147;-1.84939;0.48197;-0.12492;3
ACCE;9.308;7589.151;-0.88825;2.60010;2.77069;3
GYRO;9.308;7589.151;-1.84939;0.48197;-0.12492;3
AHRS;9.309;7589.151;19.9781;6.5751;23.5309;0.15802;0.09060;0.21022;3
LIGH;9.309;7589.153;53.0;3
GYRO;9.310;7589.156;-2.31671;0.62278;-0.14661;3
ACCE;9.310;7589.163;-1.04148;1.55144;3.14059;3
MAGN;9.311;7589.163;13.97500;8.45000;-41.18000;3
AHRS;9.311;7589.163;19.0152;6.8005;23.5382;0.14949;0.09090;0.21040;3
GYRO;9.312;7589.163;-2.31671;0.62278;-0.14661;3
LIGH;9.312;7589.165;53.0;3
ACCE;9.314;7589.171;-1.28868;0.71587;4.40413;3
GYRO;9.315;7589.171;-2.77516;0.70524;-0.18723;3
AHRS;9.315;7589.171;17.4043;7.1917;23.6772;0.13507;0.09166;0.21168;3
LIGH;9.316;7589.173;53.0;3
GYRO;9.340;7589.176;-3.17344;0.66920;-0.22022;3
ACCE;9.341;7589.182;-1.66996;-0.13527;6.44759;3
MAGN;9.342;7589.182;13.97500;10.86100;-41.18000;3
AHRS;9.343;7589.182;26.5614;8.0538;16.8432;0.21667;0.10117;0.15815;3
GYRO;9.345;7589.182;-3.17344;0.66920;-0.22022;3
LIGH;9.346;7589.184;53.0;3
GYRO;9.346;7589.187;-3.34693;0.57269;-0.21686;3
ACCE;9.348;7589.191;-1.88244;-0.69611;9.11113;3
GYRO;9.349;7589.191;-3.34693;0.57269;-0.21686;3
AHRS;9.351;7589.191;22.3438;8.6141;17.6499;0.17962;0.10245;0.16446;3
LIGH;9.352;7589.193;86.0;3
GYRO;9.352;7589.196;-3.62579;0.57116;-0.13928;3
ACCE;9.353;7589.202;-1.97402;-1.09954;11.28387;3
MAGN;9.353;7589.202;13.97500;13.99500;-41.18000;3
AHRS;9.354;7589.202;17.8683;8.8430;18.2215;0.14082;0.09971;0.16778;3
GYRO;9.354;7589.202;-3.62579;0.57116;-0.13928;3
LIGH;9.355;7589.204;86.0;3
GYRO;9.355;7589.207;-3.74186;0.72601;-0.00580;3
ACCE;9.356;7589.211;-2.20326;-1.38624;12.46062;3
GYRO;9.356;7589.211;-3.74186;0.72601;-0.00580;3
AHRS;9.357;7589.211;13.8239;9.0523;20.1261;0.10443;0.09810;0.18227;3
LIGH;9.358;7589.213;86.0;3
GNSS;9.358;1490628689.000;40.313297;-3.483557;598.000;0.000;3.0;0.0;19;9
GNSS;9.361;1490628689.000;40.313297;-3.483557;598.000;0.000;3.0;0.0;19;9
GYRO;9.367;7589.216;-3.59922;0.98166;0.06384;3
ACCE;9.367;7589.223;-2.70365;-1.44849;12.99872;3
MAGN;9.368;7589.223;13.97500;16.26700;-39.11800;3
AHRS;9.368;7589.223;10.5049;9.5129;20.0363;0.07547;0.09718;0.18011;3
GYRO;9.369;7589.223;-3.59922;0.98166;0.06384;3
LIGH;9.369;7589.225;132.0;3
ACCE;9.374;7589.231;-3.06458;-1.41378;12.74673;3
GYRO;9.375;7589.231;-3.23453;1.11239;0.04337;3
AHRS;9.375;7589.231;7.9235;10.1449;20.5681;0.05197;0.09907;0.18341;3
LIGH;9.376;7589.233;132.0;3
SOUN;9.384;284.50;0.00868;52.75
GYRO;9.386;7589.236;-2.74309;0.99113;0.02810;3
ACCE;9.386;7589.242;-2.72819;-1.21147;11.48139;3
MAGN;9.387;7589.242;13.97500;18.47200;-37.30300;3
AHRS;9.388;7589.242;6.0629;10.5842;19.5872;0.03622;0.09972;0.17394;3
GYRO;9.388;7589.242;-2.74309;0.99113;0.02810;3
LIGH;9.389;7589.244;132.0;3
GYRO;9.394;7589.247;-2.24432;0.77855;0.07453;3
ACCE;9.395;7589.251;-2.11288;-1.21446;9.65821;3
GYRO;9.395;7589.251;-2.24432;0.77855;0.07453;3
AHRS;9.396;7589.251;4.5972;10.7820;20.2422;0.02281;0.09943;0.17852;3
LIGH;9.396;7589.253;132.0;3
GYRO;9.406;7589.256;-1.93797;0.65057;0.11301;3
ACCE;9.406;7589.262;-1.63584;-1.10193;8.31207;3
MAGN;9.408;7589.262;13.97500;19.82700;-35.49800;3
AHRS;9.408;7589.262;3.4346;10.8161;19.8941;0.01311;0.09794;0.17467;3
GYRO;9.409;7589.262;-1.93797;0.65057;0.11301;3
LIGH;9.410;7589.264;158.0;3
GYRO;9.414;7589.267;-1.89490;0.66157;0.08858;3
ACCE;9.415;7589.271;-1.23541;-1.08338;7.81288;3
GYRO;9.415;7589.271;-1.89490;0.66157;0.08858;3
AHRS;9.416;7589.271;2.4060;10.6490;20.9845;0.00366;0.09503;0.18319;3
LIGH;9.417;7589.273;158.0;3
GYRO;9.430;7589.276;-1.93064;0.70921;0.05162;3
GYRO;9.430;7589.281;-1.93064;0.70921;0.05162;3
ACCE;9.431;7589.285;-1.05105;-1.34494;7.36277;3
MAGN;9.431;7589.285;14.70600;20.85200;-34.09100;3
AHRS;9.432;7589.285;1.2950;10.4291;21.8382;-0.00616;0.09137;0.18964;3
GYRO;9.433;7589.285;-1.93064;0.70921;0.05162;3
PRES;9.433;7589.288;953.8200;3
LIGH;9.434;7589.288;158.0;3
ACCE;9.435;7589.291;-0.91219;-1.78248;7.29154;3
GYRO;9.435;7589.291;-2.02441;0.70341;-0.05925;3
AHRS;9.436;7589.291;-0.0305;10.1412;23.4220;-0.01820;0.08649;0.20216;3
LIGH;9.437;7589.293;158.0;3
GYRO;9.446;7589.296;-2.11970;0.62400;-0.18540;3
ACCE;9.447;7589.302;-1.07500;-2.24157;7.65247;3
MAGN;9.449;7589.302;15.48400;22.44800;-31.95000;3
AHRS;9.449;7589.302;-1.5660;9.9427;24.8726;-0.03195;0.08168;0.21337;3
GYRO;9.451;7589.302;-2.11970;0.62400;-0.18540;3
LIGH;9.451;7589.304;183.0;3
GYRO;9.454;7589.307;-2.23424;0.49999;-0.28863;3
ACCE;9.456;7589.311;-1.46286;-2.32956;8.04212;3
GYRO;9.456;7589.311;-2.23424;0.49999;-0.28863;3
AHRS;9.457;7589.311;-3.0122;9.9787;26.0551;-0.04511;0.07880;0.22226;3
LIGH;9.458;7589.313;183.0;3
GYRO;9.466;7589.316;-2.34450;0.41233;-0.34880;3
ACCE;9.468;7589.322;-2.06440;-2.59831;8.18637;3
MAGN;9.469;7589.322;15.83000;23.75700;-30.80400;3
AHRS;9.469;7589.322;-4.4864;10.4010;26.2081;-0.05850;0.07938;0.22216;3
GYRO;9.470;7589.322;-2.34450;0.41233;-0.34880;3
LIGH;9.470;7589.325;183.0;3
GYRO;9.474;7589.327;-2.42452;0.38271;-0.35155;3
ACCE;9.475;7589.331;-2.62225;-2.94427;8.08043;3
GYRO;9.476;7589.331;-2.42452;0.38271;-0.35155;3
AHRS;9.476;7589.331;-6.0399;11.1699;26.2790;-0.07315;0.08272;0.22094;3
LIGH;9.477;7589.333;183.0;3
GYRO;9.487;7589.336;-2.49508;0.39218;-0.28008;3
ACCE;9.488;7589.343;-2.98856;-3.21721;7.98466;3
MAGN;9.489;7589.343;16.22400;25.55800;-30.42200;3
AHRS;9.489;7589.343;-7.6121;12.1197;25.4271;-0.08757;0.08823;0.21153;3
GYRO;9.490;7589.343;-2.49508;0.39218;-0.28008;3
LIGH;9.491;7589.346;202.0;3
ACCE;9.494;7589.351;-2.83593;-3.46082;8.46709;3
GYRO;9.495;7589.351;-2.58396;0.45509;-0.17654;3
AHRS;9.496;7589.351;-9.1288;12.7978;25.6274;-0.10175;0.09079;0.21105;3
LIGH;9.496;7589.353;202.0;3
GYRO;9.506;7589.356;-2.62855;0.52931;-0.13561;3
ACCE;9.507;7589.362;-2.53606;-3.67450;9.44991;3
MAGN;9.507;7589.362;16.69900;27.33100;-28.25700;3
AHRS;9.508;7589.362;-10.4981;13.0524;25.9627;-0.11399;0.08987;0.21211;3
GYRO;9.509;7589.362;-2.62855;0.52931;-0.13561;3
LIGH;9.510;7589.365;202.0;3
GYRO;9.515;7589.367;-2.66551;0.55864;-0.09438;3
ACCE;9.516;7589.371;-2.14939;-3.68408;10.45847;3
GYRO;9.517;7589.371;-2.66551;0.55864;-0.09438;3
AHRS;9.517;7589.371;-11.5732;12.8770;27.2448;-0.12365;0.08483;0.22186;3
LIGH;9.519;7589.373;202.0;3
GYRO;9.526;7589.376;-2.57327;0.60201;-0.10568;3
ACCE;9.527;7589.382;-2.26132;-3.86723;10.71884;3
MAGN;9.528;7589.382;16.69900;28.67700;-25.74100;3
AHRS;9.529;7589.382;-12.5645;12.7594;27.5364;-0.13191;0.08139;0.22329;3
GYRO;9.530;7589.382;-2.57327;0.60201;-0.10568;3
LIGH;9.531;7589.385;219.0;3
GYRO;9.535;7589.387;-2.36038;0.63255;-0.15149;3
ACCE;9.536;7589.391;-2.82755;-3.95941;9.75458;3
GYRO;9.537;7589.391;-2.36038;0.63255;-0.15149;3
AHRS;9.537;7589.391;-13.5804;13.1395;27.9048;-0.14139;0.08194;0.22472;3
LIGH;9.539;7589.393;219.0;3
GYRO;9.548;7589.396;-2.15880;0.67226;-0.16768;3
ACCE;9.549;7589.403;-3.17830;-4.07074;8.91780;3
MAGN;9.552;7589.403;17.09500;29.47200;-23.95700;3
AHRS;9.553;7589.403;-14.6414;13.8100;27.4804;-0.15120;0.08579;0.21899;3
GYRO;9.557;7589.403;-2.15880;0.67226;-0.16768;3
LIGH;9.558;7589.406;219.0;3
ACCE;9.559;7589.411;-2.97180;-4.21020;8.58920;3
GYRO;9.561;7589.411;-2.08610;0.72632;-0.12370;3
AHRS;9.562;7589.411;-15.7210;14.3351;27.7149;-0.16135;0.08750;0.21884;3
LIGH;9.564;7589.413;228.0;3
GYRO;9.567;7589.416;-2.10596;0.70524;-0.08491;3
ACCE;9.568;7589.422;-2.43610;-4.52025;8.89985;3
MAGN;9.569;7589.422;17.09500;30.25300;-22.48000;3
AHRS;9.570;7589.422;-16.8332;14.4334;28.0702;-0.17101;0.08534;0.22017;3
GYRO;9.572;7589.422;-2.10596;0.70524;-0.08491;3
LIGH;9.574;7589.425;228.0;3
GYRO;9.576;7589.427;-2.12887;0.54092;-0.11423;3
ACCE;9.577;7589.431;-1.98599;-4.80277;9.29250;3
GYRO;9.578;7589.431;-2.12887;0.54092;-0.11423;3
AHRS;9.579;7589.431;-17.9320;14.1878;29.3465;-0.18051;0.07883;0.22968;3
LIGH;9.581;7589.433;228.0;3
GYRO;9.587;7589.436;-2.11115;0.26664;-0.21166;3
ACCE;9.589;7589.442;-1.81600;-5.16848;9.58279;3
MAGN;9.590;7589.442;17.09500;30.99500;-21.46900;3
AHRS;9.591;7589.442;-19.0590;13.8225;30.0328;-0.18949;0.07204;0.23442;3
GYRO;9.593;7589.442;-2.11115;0.26664;-0.21166;3
LIGH;9.595;7589.445;228.0;3
GYRO;9.596;7589.447;-2.09099;-0.00367;-0.26848;3
ACCE;9.598;7589.451;-1.51373;-5.60961;10.46386;3
GYRO;9.599;7589.451;-2.09099;-0.00367;-0.26848;3
AHRS;9.601;7589.451;-20.1312;13.1915;31.6998;-0.19791;0.06138;0.24782;3
LIGH;9.601;7589.454;241.0;3
GYRO;9.611;7589.456;-2.03296;-0.11454;-0.36255;3
GYRO;9.611;7589.461;-2.03296;-0.11454;-0.36255;3
ACCE;9.612;7589.466;-1.43951;-5.75087;10.47882;3
MAGN;9.612;7589.466;17.09500;31.74400;-19.97600;3
AHRS;9.613;7589.466;-21.1319;12.5927;32.2175;-0.20502;0.05301;0.25179;3
GYRO;9.613;7589.466;-2.03296;-0.11454;-0.36255;3
LIGH;9.614;7589.469;241.0;3
PRES;9.614;7589.469;953.7600;3
ACCE;9.615;7589.471;-1.83516;-5.78319;10.09096;3
GYRO;9.615;7589.471;-1.93125;-0.25198;-0.42394;3
AHRS;9.615;7589.471;-22.0767;12.3473;33.3148;-0.21262;0.04656;0.25999;3
LIGH;9.616;7589.473;241.0;3
GYRO;9.626;7589.476;-1.80877;-0.26206;-0.48503;3
ACCE;9.626;7589.482;-2.54264;-5.71675;9.32781;3
MAGN;9.627;7589.482;16.69700;32.67200;-18.17700;3
AHRS;9.627;7589.482;-22.9970;12.6405;32.4125;-0.22037;0.04829;0.25076;3
GYRO;9.628;7589.482;-1.80877;-0.26206;-0.48503;3
LIGH;9.628;7589.485;241.0;3
GYRO;9.634;7589.487;-1.70401;-0.19059;-0.55192;3
ACCE;9.635;7589.491;-3.09750;-5.71675;8.44615;3
GYRO;9.636;7589.491;-1.70401;-0.19059;-0.55192;3
AHRS;9.636;7589.491;-23.9755;13.3489;32.6593;-0.22994;0.05110;0.25000;3
LIGH;9.637;7589.493;247.0;3
GYRO;9.646;7589.496;-1.63376;-0.07850;-0.58338;3
ACCE;9.646;7589.502;-3.17351;-5.78080;8.06307;3
MAGN;9.647;7589.502;16.69700;33.21200;-16.29700;3
AHRS;9.648;7589.502;-24.9658;14.0958;31.6844;-0.23907;0.05669;0.23901;3
GYRO;9.649;7589.502;-1.63376;-0.07850;-0.58338;3
LIGH;9.650;7589.505;247.0;3
GYRO;9.655;7589.507;-1.63681;-0.00886;-0.54917;3
ACCE;9.656;7589.511;-3.46142;-5.87717;8.12712;3
GYRO;9.656;7589.511;-1.63681;-0.00886;-0.54917;3
AHRS;9.657;7589.511;-25.8717;14.9412;31.7629;-0.24816;0.06114;0.23644;3
LIGH;9.658;7589.513;247.0;3
GYRO;9.668;7589.516;-1.69576;-0.07239;-0.49786;3
ACCE;9.668;7589.523;-3.37104;-6.14232;8.99980;3
MAGN;9.669;7589.523;16.69700;33.21200;-15.13800;3
AHRS;9.670;7589.523;-26.6109;15.5145;31.1575;-0.25494;0.06529;0.22904;3
GYRO;9.671;7589.523;-1.69576;-0.07239;-0.49786;3
LIGH;9.672;7589.526;242.0;3
ACCE;9.675;7589.531;-3.01849;-6.21056;9.97843;3
GYRO;9.676;7589.531;-1.72233;-0.22449;-0.47159;3
AHRS;9.676;7589.531;-27.0873;15.6594;31.4437;-0.25921;0.06462;0.23027;3
LIGH;9.677;7589.533;242.0;3
GYRO;9.686;7589.536;-1.70004;-0.30940;-0.40409;3
ACCE;9.687;7589.542;-3.19865;-5.91069;10.04308;3
MAGN;9.688;7589.542;16.69700;33.74400;-15.13800;3
AHRS;9.689;7589.542;-27.3348;15.8803;30.7767;-0.26125;0.06732;0.22390;3
GYRO;9.690;7589.542;-1.70004;-0.30940;-0.40409;3
LIGH;9.691;7589.545;242.0;3
GYRO;9.695;7589.547;-1.50945;-0.46365;-0.35827;3
ACCE;9.696;7589.551;-3.34889;-5.55575;9.36073;3
GYRO;9.696;7589.551;-1.50945;-0.46365;-0.35827;3
AHRS;9.697;7589.551;-27.5353;16.2736;30.6506;-0.26355;0.07032;0.22164;3
LIGH;9.699;7589.553;242.0;3
GYRO;9.707;7589.556;-1.24036;-0.50793;-0.29932;3
ACCE;9.708;7589.562;-3.30101;-5.38336;8.35038;3
MAGN;9.709;7589.562;16.69700;34.27400;-14.03500;3
AHRS;9.710;7589.562;-27.8742;16.7712;29.9567;-0.26677;0.07515;0.21423;3
GYRO;9.711;7589.562;-1.24036;-0.50793;-0.29932;3
LIGH;9.712;7589.565;241.0;3
GYRO;9.715;7589.567;-1.04702;-0.36988;-0.16402;3
ACCE;9.716;7589.571;-3.19506;-5.56951;6.99406;3
GYRO;9.717;7589.571;-1.04702;-0.36988;-0.16402;3
AHRS;9.718;7589.571;-28.6052;17.4091;30.0743;-0.27388;0.07827;0.21240;3
LIGH;9.719;7589.574;241.0;3
GYRO;9.763;7589.576;-0.95356;-0.16341;-0.03574;3
MAGN;9.765;7589.584;16.69700;34.27400;-13.48800;3
ACCE;9.770;7589.584;-3.01789;-5.62937;5.64852;3
AHRS;9.772;7589.584;-33.7568;17.9204;33.2726;-0.31746;0.06069;0.22729;3
GYRO;9.774;7589.584;-0.95356;-0.16341;-0.03574;3
LIGH;9.776;7589.587;241.0;3
GYRO;9.777;7589.591;-0.96089;-0.06597;0.03360;3
ACCE;9.779;7589.591;-2.74256;-5.98670;5.08050;3
AHRS;9.780;7589.591;-33.7568;17.9204;33.2726;-0.31746;0.06069;0.22729;3
GYRO;9.782;7589.596;-1.09956;-0.14386;0.07239;3
GYRO;9.783;7589.602;-1.09956;-0.14386;0.07239;3
AHRS;9.784;7589.602;-33.7568;17.9204;33.2726;-0.31746;0.06069;0.22729;3
MAGN;9.786;7589.602;16.69700;34.27400;-12.89800;3
ACCE;9.787;7589.602;-1.81002;-6.47332;5.57729;3
GYRO;9.790;7589.607;-1.32619;-0.36835;0.09102;3
AHRS;9.793;7589.612;-33.7568;17.9204;33.2726;-0.31746;0.06069;0.22729;3
ACCE;9.795;7589.612;-0.94691;-6.83425;6.60620;3
GYRO;9.799;7589.612;-1.32619;-0.36835;0.09102;3
HUMI;9.800;7589.620;46.9;3
TEMP;9.801;7589.620;22.4;3
LIGH;9.801;7589.621;241.0;3
LIGH;9.802;7589.621;243.0;3
LIGH;9.802;7589.621;243.0;3
GYRO;9.803;7589.617;-1.43859;-0.64507;0.07239;3
ACCE;9.804;7589.622;-0.60573;-7.27777;7.84640;3
MAGN;9.805;7589.622;16.69700;34.27400;-11.65400;3
AHRS;9.806;7589.622;-34.7846;16.6334;34.5533;-0.32342;0.04396;0.23914;3
GYRO;9.808;7589.622;-1.43859;-0.64507;0.07239;3
LIGH;9.809;7589.625;243.0;3
GYRO;9.809;7589.627;-1.60963;-0.76236;-0.03512;3
ACCE;9.813;7589.631;-0.67277;-7.59620;8.78612;3
GYRO;9.814;7589.631;-1.60963;-0.76236;-0.03512;3
AHRS;9.815;7589.631;-35.5294;15.3308;35.8931;-0.32681;0.02767;0.25210;3
LIGH;9.816;7589.634;243.0;3
GYRO;9.820;7589.636;-1.65392;-0.92638;-0.17654;3
GYRO;9.821;7589.641;-1.65392;-0.92638;-0.17654;3
ACCE;9.822;7589.647;-1.33836;-7.74943;8.99921;3
MAGN;9.825;7589.647;16.69700;35.08900;-10.52500;3
AHRS;9.825;7589.647;-36.1161;14.5803;35.9583;-0.32970;0.01984;0.25368;3
GYRO;9.829;7589.647;-1.65392;-0.92638;-0.17654;3
PRES;9.829;7589.650;953.8400;3
LIGH;9.830;7589.650;249.0;3
ACCE;9.830;7589.651;-1.88124;-7.79851;8.74662;3
GYRO;9.831;7589.651;-1.55862;-0.95967;-0.28161;3
AHRS;9.832;7589.651;-36.6818;14.3194;36.5779;-0.33357;0.01435;0.25831;3
LIGH;9.833;7589.654;249.0;3
GYRO;9.833;7589.656;-1.39216;-0.81306;-0.28191;3
ACCE;9.835;7589.662;-2.08056;-7.62853;8.47906;3
MAGN;9.836;7589.662;16.69700;35.08900;-10.11000;3
AHRS;9.838;7589.662;-37.1719;14.2640;36.3958;-0.33719;0.01303;0.25613;3
GYRO;9.839;7589.662;-1.39216;-0.81306;-0.28191;3
LIGH;9.839;7589.665;249.0;3
GYRO;9.840;7589.667;-1.21348;-0.56536;-0.19395;3
ACCE;9.840;7589.671;-2.16975;-7.54174;8.37671;3
GYRO;9.841;7589.671;-1.21348;-0.56536;-0.19395;3
AHRS;9.842;7589.671;-37.5925;14.2905;36.7646;-0.34052;0.01092;0.25819;3
LIGH;9.843;7589.673;249.0;3
GYRO;9.844;7589.676;-1.04550;-0.36499;-0.09010;3
ACCE;9.845;7589.682;-2.42892;-7.57645;8.11156;3
MAGN;9.845;7589.682;16.69700;35.08900;-9.67700;3
AHRS;9.846;7589.682;-38.0429;14.5292;36.5775;-0.34449;0.01205;0.25516;3
GYRO;9.848;7589.682;-1.04550;-0.36499;-0.09010;3
LIGH;9.849;7589.686;243.0;3
GYRO;9.849;7589.687;-0.88637;-0.26359;0.02107;3
ACCE;9.850;7589.691;-2.48099;-7.49026;7.64947;3
GYRO;9.850;7589.691;-0.88637;-0.26359;0.02107;3
AHRS;9.851;7589.691;-38.5506;14.8587;36.9272;-0.34914;0.01210;0.25595;3
LIGH;9.852;7589.694;243.0;3
GYRO;9.852;7589.696;-0.81367;-0.19853;0.14722;3
ACCE;9.852;7589.703;-2.28167;-7.37713;7.29992;3
MAGN;9.853;7589.703;16.69700;35.08900;-8.07900;3
AHRS;9.853;7589.703;-39.0890;15.0882;36.7893;-0.35374;0.01275;0.25313;3
GYRO;9.854;7589.703;-0.81367;-0.19853;0.14722;3
LIGH;9.854;7589.706;243.0;3
ACCE;9.855;7589.711;-1.83276;-7.28735;7.08803;3
GYRO;9.855;7589.711;-0.70769;-0.17226;0.20586;3
AHRS;9.855;7589.711;-39.6473;15.0356;37.3042;-0.35792;0.00909;0.25624;3
LIGH;9.856;7589.713;230.0;3
BLE4;9.856;2016;20;-70
BLE4;9.857;2016;9;-72
BLE4;9.857;2016;19;-77
BLE4;9.857;2016;18;-84
BLE4;9.857;2016;16;-96
BLE4;9.857;2016;10;-98
GYRO;9.869;7589.716;-0.65393;-0.13347;0.28344;3
GYRO;9.869;7589.721;-0.65393;-0.13347;0.28344;3
AHRS;9.870;7589.725;-40.1712;14.7171;37.4466;-0.36118;0.00459;0.25734;3
MAGN;9.870;7589.725;16.69700;35.08900;-8.07900;3
ACCE;9.871;7589.725;-1.40420;-7.13771;6.96593;3
GYRO;9.871;7589.725;-0.65393;-0.13347;0.28344;3
LIGH;9.871;7589.728;230.0;3
ACCE;9.877;7589.733;-1.11330;-7.02938;7.11317;3
GYRO;9.877;7589.733;-0.61972;-0.12492;0.29383;3
AHRS;9.878;7589.733;-40.5779;14.1946;37.9323;-0.36308;-0.00224;0.26199;3
LIGH;9.879;7589.736;230.0;3
GYRO;9.891;7589.738;-0.61606;-0.17013;0.24709;3
GYRO;9.891;7589.743;-0.61606;-0.17013;0.24709;3
AHRS;9.891;7589.747;-40.8036;13.6386;37.6596;-0.36353;-0.00638;0.26119;3
MAGN;9.892;7589.747;16.38000;35.08900;-7.62300;3
ACCE;9.892;7589.747;-1.13425;-7.13352;7.64229;3
GYRO;9.893;7589.747;-0.61606;-0.17013;0.24709;3
LIGH;9.893;7589.749;230.0;3
ACCE;9.895;7589.751;-1.22583;-7.21373;7.86854;3
GYRO;9.895;7589.751;-0.61850;-0.24129;0.17990;3
AHRS;9.896;7589.751;-40.9517;13.1616;37.8787;-0.36354;-0.01124;0.26414;3
LIGH;9.896;7589.754;229.0;3
GYRO;9.911;7589.756;-0.55100;-0.27642;0.13775;3
GYRO;9.912;7589.761;-0.55100;-0.27642;0.13775;3
AHRS;9.912;7589.765;-41.3276;12.8698;37.8288;-0.36572;-0.01447;0.26398;3
MAGN;9.913;7589.765;16.38000;35.08900;-7.62300;3
ACCE;9.915;7589.765;-1.32998;-7.48727;7.46213;3
GYRO;9.915;7589.765;-0.55100;-0.27642;0.13775;3
LIGH;9.916;7589.768;229.0;3
ACCE;9.916;7589.771;-1.48979;-7.70933;7.25264;3
GYRO;9.917;7589.771;-0.45723;-0.25870;0.12156;3
AHRS;9.918;7589.771;-41.8157;12.7514;38.2685;-0.36907;-0.01825;0.26687;3
LIGH;9.919;7589.773;229.0;3
GYRO;9.930;7589.776;-0.42455;-0.18540;0.10568;3
GYRO;9.931;7589.781;-0.42455;-0.18540;0.10568;3
AHRS;9.932;7589.785;-42.2213;12.7710;38.5029;-0.37213;-0.02007;0.26786;3
MAGN;9.933;7589.785;16.38000;34.77000;-8.09700;3
ACCE;9.933;7589.785;-1.68612;-7.73387;7.32865;3
GYRO;9.934;7589.785;-0.42455;-0.18540;0.10568;3
LIGH;9.935;7589.789;229.0;3
ACCE;9.936;7589.791;-1.86209;-7.59441;7.76140;3
GYRO;9.940;7589.791;-0.42425;-0.08308;0.09713;3
AHRS;9.940;7589.791;-42.3618;12.8442;38.6163;-0.37334;-0.02029;0.26824;3
LIGH;9.941;7589.794;233.0;3
SOUN;9.942;17.81;0.00054;28.69
GYRO;9.948;7589.796;-0.41692;-0.03848;0.08644;3
ACCE;9.949;7589.802;-2.02250;-7.54952;8.30608;3
MAGN;9.949;7589.802;15.96800;34.77000;-7.35700;3
AHRS;9.950;7589.802;-42.2648;12.9349;38.0394;-0.37291;-0.01742;0.26365;3
GYRO;9.951;7589.802;-0.41692;-0.03848;0.08644;3
LIGH;9.952;7589.806;233.0;3
GYRO;9.958;7589.807;-0.37874;0.01222;0.08277;3
ACCE;9.959;7589.812;-2.32357;-7.65486;8.71130;3
GYRO;9.960;7589.812;-0.37874;0.01222;0.08277;3
AHRS;9.961;7589.812;-42.0555;13.1591;37.8266;-0.37188;-0.01436;0.26166;3
LIGH;9.962;7589.817;233.0;3
GYRO;9.974;7589.817;-0.29199;0.02779;0.10049;3
GYRO;9.976;7589.822;-0.29199;0.02779;0.10049;3
ACCE;9.978;7589.829;-2.50015;-7.68778;8.79869;3
MAGN;9.979;7589.829;15.96800;34.77000;-6.71900;3
AHRS;9.980;7589.829;-41.8392;13.4624;37.1745;-0.37100;-0.00925;0.25602;3
GYRO;9.984;7589.829;-0.29199;0.02779;0.10049;3
LIGH;9.985;7589.833;233.0;3
PRES;9.985;7589.833;953.7800;3
ACCE;9.986;7589.834;-2.42892;-7.99065;8.51737;3
GYRO;9.987;7589.834;-0.16310;0.04398;0.14569;3
AHRS;9.988;7589.834;-41.8651;13.7270;37.1572;-0.37179;-0.00721;0.25498;3
LIGH;9.989;7589.836;233.0;3
MAGN;9.990;7589.843;15.96800;34.77000;-6.71900;3
GYRO;9.990;7589.839;-0.02413;0.08522;0.20036;3
LIGH;9.991;7589.846;233.0;3
GYRO;9.992;7589.843;-0.02413;0.08522;0.20036;3
ACCE;9.997;7589.851;-2.13683;-8.11036;8.22109;3
GYRO;9.997;7589.851;0.10537;0.12614;0.25259;3
AHRS;9.998;7589.851;-42.0569;13.8138;37.0134;-0.37343;-0.00663;0.25321;3
LIGH;9.999;7589.855;233.0;3
GYRO;10.010;7589.856;0.19364;0.12706;0.28772;3
GYRO;10.010;7589.861;0.19364;0.12706;0.28772;3
AHRS;10.011;7589.865;-42.3134;13.6938;36.7247;-0.37513;-0.00737;0.25086;3
MAGN;10.012;7589.865;15.62800;34.77000;-6.11100;3
ACCE;10.013;7589.865;-1.83575;-8.24563;8.19116;3
GYRO;10.014;7589.865;0.19364;0.12706;0.28772;3
LIGH;10.014;7589.868;232.0;3
ACCE;10.015;7589.872;-1.48680;-8.45213;8.60416;3
GYRO;10.016;7589.872;0.21502;0.09988;0.29719;3
AHRS;10.017;7589.872;-42.5088;13.2851;36.9322;-0.37568;-0.01180;0.25344;3
LIGH;10.018;7589.874;232.0;3
GYRO;10.031;7589.877;0.24282;0.09591;0.29199;3
GYRO;10.032;7589.882;0.24282;0.09591;0.29199;3
AHRS;10.033;7589.885;-42.4918;12.6266;36.7629;-0.37412;-0.01632;0.25431;3
MAGN;10.034;7589.885;15.62800;34.77000;-6.96200;3
ACCE;10.035;7589.885;-1.21206;-8.54610;9.33978;3
GYRO;10.036;7589.885;0.24282;0.09591;0.29199;3
LIGH;10.037;7589.889;232.0;3
ACCE;10.037;7589.892;-2.19967;-8.33482;9.97125;3
GYRO;10.038;7589.892;0.31918;0.11576;0.25076;3
AHRS;10.039;7589.892;-42.1201;12.6045;36.4715;-0.37129;-0.01447;0.25280;3
LIGH;10.040;7589.894;232.0;3
GYRO;10.050;7589.897;0.44746;0.19609;0.18234;3
ACCE;10.051;7589.903;-2.70844;-8.17740;10.32500;3
MAGN;10.052;7589.903;15.62800;34.77000;-6.96200;3
AHRS;10.053;7589.903;-41.5895;12.8585;35.8701;-0.36788;-0.00904;0.24825;3
GYRO;10.054;7589.903;0.44746;0.19609;0.18234;3
LIGH;10.055;7589.905;228.0;3
GYRO;10.056;7589.908;0.59468;0.30421;0.14508;3
ACCE;10.056;7589.912;-3.02148;-8.15345;10.80503;3
GYRO;10.058;7589.912;0.59468;0.30421;0.14508;3
AHRS;10.058;7589.912;-40.9472;13.2014;35.3408;-0.36375;-0.00286;0.24417;3
LIGH;10.063;7589.914;228.0;3
GYRO;10.067;7589.917;0.76419;0.36469;0.16799;3
ACCE;10.068;7589.923;-3.18668;-8.19775;11.25574;3
MAGN;10.068;7589.923;15.62800;35.10700;-7.50400;3
AHRS;10.069;7589.923;-40.2575;13.5289;34.6372;-0.35916;0.00385;0.23886;3
GYRO;10.070;7589.923;0.76419;0.36469;0.16799;3
LIGH;10.071;7589.925;228.0;3
GYRO;10.075;7589.928;0.97800;0.31673;0.21716;3
ACCE;10.078;7589.932;-3.02986;-8.29830;11.70405;3
GYRO;10.079;7589.932;0.97800;0.31673;0.21716;3
AHRS;10.079;7589.932;-39.5760;13.6532;34.1302;-0.35416;0.00828;0.23570;3
LIGH;10.080;7589.934;228.0;3
GYRO;10.088;7589.937;1.25380;0.21808;0.26298;3
ACCE;10.089;7589.944;-2.79643;-8.32284;11.91834;3
MAGN;10.089;7589.944;15.62800;35.10700;-7.99100;3
AHRS;10.091;7589.944;-38.9498;13.5975;33.6450;-0.34918;0.01102;0.23315;3
GYRO;10.092;7589.944;1.25380;0.21808;0.26298;3
LIGH;10.092;7589.946;235.0;3
ACCE;10.095;7589.952;-2.56299;-8.16902;12.04403;3
GYRO;10.096;7589.952;1.58122;0.16463;0.30635;3
AHRS;10.098;7589.952;-38.3330;13.4043;33.2605;-0.34398;0.01231;0.23177;3
LIGH;10.099;7589.954;235.0;3
GYRO;10.107;7589.957;1.75654;0.15913;0.32895;3
ACCE;10.107;7589.963;-2.91674;-8.12951;11.60589;3
MAGN;10.108;7589.963;15.62800;35.10700;-8.74900;3
AHRS;10.108;7589.963;-37.8735;13.4861;32.9616;-0.34055;0.01507;0.22994;3
GYRO;10.109;7589.963;1.75654;0.15913;0.32895;3
LIGH;10.110;7589.965;235.0;3
GYRO;10.115;7589.968;2.10779;0.15699;0.35675;3
ACCE;10.116;7589.972;-3.54641;-8.00142;10.80084;3
GYRO;10.117;7589.972;2.10779;0.15699;0.35675;3
AHRS;10.118;7589.972;-37.5928;13.9989;32.6695;-0.33934;0.02076;0.22659;3
LIGH;10.119;7589.974;235.0;3
GYRO;10.127;7589.977;2.42330;0.15913;0.38240;3
ACCE;10.127;7589.983;-3.65295;-7.71232;10.11909;3
MAGN;10.128;7589.983;15.62800;35.10700;-9.81100;3
AHRS;10.129;7589.983;-37.4088;14.6019;32.4917;-0.33906;0.02658;0.22371;3
GYRO;10.130;7589.983;2.42330;0.15913;0.38240;3
LIGH;10.130;7589.985;246.0;3
GYRO;10.135;7589.988;2.65910;0.22083;0.47800;3
ACCE;10.136;7589.992;-3.34231;-7.50642;9.73423;3
GYRO;10.137;7589.992;2.65910;0.22083;0.47800;3
AHRS;10.137;7589.992;-37.2888;15.0317;32.3033;-0.33891;0.03088;0.22115;3
LIGH;10.138;7589.994;246.0;3
GYRO;10.152;7589.997;2.80265;0.31582;0.60903;3
GYRO;10.153;7590.002;2.80265;0.31582;0.60903;3
ACCE;10.154;7590.007;-2.55282;-7.27957;9.80485;3
MAGN;10.154;7590.007;15.62800;35.10700;-11.25000;3
AHRS;10.155;7590.007;-37.1364;14.9889;32.3483;-0.33766;0.03080;0.22191;3
GYRO;10.157;7590.007;2.80265;0.31582;0.60903;3
LIGH;10.157;7590.010;246.0;3
PRES;10.158;7590.010;953.8600;3
ACCE;10.159;7590.012;-1.60950;-7.16944;10.25676;3
GYRO;10.159;7590.012;2.88054;0.34086;0.69180;3
AHRS;10.160;7590.012;-36.9063;14.3824;32.3589;-0.33469;0.02654;0.22419;3
LIGH;10.161;7590.014;243.0;3
GYRO;10.170;7590.017;2.92971;0.18876;0.67409;3
GYRO;10.171;7590.022;2.92971;0.18876;0.67409;3
AHRS;10.172;7590.026;-36.5486;13.5842;32.5806;-0.33037;0.02045;0.22889;3
MAGN;10.173;7590.026;15.62800;35.10700;-12.80800;3
ACCE;10.174;7590.026;-1.26174;-7.05751;10.75835;3
GYRO;10.175;7590.026;2.92971;0.18876;0.67409;3
LIGH;10.176;7590.029;243.0;3
ACCE;10.176;7590.032;-1.40480;-6.83784;10.92175;3
GYRO;10.177;7590.032;3.00698;-0.11515;0.56444;3
AHRS;10.178;7590.032;-36.0931;12.9273;32.4589;-0.32547;0.01674;0.23056;3
LIGH;10.179;7590.034;243.0;3
GYRO;10.195;7590.037;3.05830;-0.40959;0.42913;3
GYRO;10.196;7590.042;3.05830;-0.40959;0.42913;3
AHRS;10.197;7590.045;-35.7247;12.7930;33.0841;-0.32240;0.01486;0.23655;3
MAGN;10.198;7590.045;16.07800;34.73800;-15.60900;3
ACCE;10.199;7590.045;-2.12007;-6.66187;10.33337;3
GYRO;10.200;7590.045;3.05830;-0.40959;0.42913;3
LIGH;10.203;7590.048;243.0;3
ACCE;10.203;7590.052;-2.92272;-6.50265;9.43375;3
GYRO;10.204;7590.052;3.16520;-0.52321;0.36896;3
AHRS;10.205;7590.052;-35.5132;13.2120;32.7671;-0.32155;0.01966;0.23318;3
LIGH;10.206;7590.054;241.0;3
GYRO;10.212;7590.057;3.26294;-0.51465;0.27245;3
ACCE;10.214;7590.064;-3.30160;-6.12377;9.01357;3
MAGN;10.215;7590.064;16.65300;33.77900;-18.21800;3
AHRS;10.220;7590.064;-35.2618;13.8526;33.8273;-0.32110;0.02248;0.24030;3
GYRO;10.221;7590.064;3.26294;-0.51465;0.27245;3
LIGH;10.222;7590.067;241.0;3
ACCE;10.222;7590.072;-3.07116;-5.50726;9.36432;3
GYRO;10.223;7590.072;3.32189;-0.50427;0.21869;3
AHRS;10.228;7590.072;-34.7217;14.2652;33.1721;-0.31759;0.02906;0.23483;3
LIGH;10.229;7590.074;241.0;3
GYRO;10.230;7590.077;3.30936;-0.59437;0.22602;3
ACCE;10.231;7590.083;-2.71083;-5.28759;10.32679;3
MAGN;10.231;7590.083;16.65300;32.08000;-21.25800;3
AHRS;10.235;7590.083;-33.9218;14.3111;34.3829;-0.31173;0.02827;0.24579;3
GYRO;10.238;7590.083;3.30936;-0.59437;0.22602;3
LIGH;10.239;7590.086;241.0;3
ACCE;10.240;7590.092;-2.29424;-5.03441;11.50534;3
GYRO;10.247;7590.092;3.28004;-0.70158;0.27000;3
AHRS;10.250;7590.092;-32.8343;13.9708;33.5809;-0.30227;0.03065;0.24213;3
LIGH;10.251;7590.094;239.0;3
GYRO;10.251;7590.097;3.33471;-0.73640;0.31521;3
ACCE;10.252;7590.103;-2.03986;-4.79618;11.99974;3
MAGN;10.252;7590.103;16.65300;30.37800;-23.69200;3
AHRS;10.253;7590.103;-31.6620;13.4759;35.0677;-0.29234;0.02602;0.25732;3
GYRO;10.254;7590.103;3.33471;-0.73640;0.31521;3
LIGH;10.254;7590.106;239.0;3
ACCE;10.255;7590.112;-2.36068;-4.82910;11.65617;3
GYRO;10.258;7590.112;3.50484;-0.64782;0.33078;3
AHRS;10.259;7590.112;-30.6861;13.2517;34.2648;-0.28395;0.02891;0.25301;3
LIGH;10.259;7590.114;239.0;3
GYRO;10.278;7590.117;3.72017;-0.43830;0.33201;3
ACCE;10.279;7590.124;-3.04183;-4.55676;10.57519;3
MAGN;10.279;7590.124;17.21400;27.96700;-26.01100;3
AHRS;10.280;7590.124;-29.9066;13.5371;36.6026;-0.27903;0.02765;0.27239;3
GYRO;10.282;7590.124;3.72017;-0.43830;0.33201;3
LIGH;10.282;7590.126;228.0;3
ACCE;10.282;7590.132;-3.61225;-4.36283;9.01716;3
GYRO;10.283;7590.132;3.81455;-0.20464;0.34331;3
AHRS;10.283;7590.132;-29.4312;14.2904;35.4245;-0.27670;0.03792;0.26187;3
LIGH;10.284;7590.134;218.0;3
GYRO;10.289;7590.137;3.93519;-0.10018;0.40409;3
ACCE;10.290;7590.143;-3.14119;-3.83791;7.81348;3
MAGN;10.290;7590.143;17.21400;25.15200;-28.19000;3
AHRS;10.290;7590.143;-29.0653;14.9032;38.6380;-0.27633;0.03616;0.28683;3
GYRO;10.291;7590.143;3.93519;-0.10018;0.40409;3
LIGH;10.291;7590.145;218.0;3
GYRO;10.300;7590.148;3.93825;0.03665;0.49938;3
ACCE;10.300;7590.153;-2.13024;-3.04363;7.14849;3
GYRO;10.300;7590.153;3.93825;0.03665;0.49938;3
AHRS;10.301;7590.153;-28.5876;15.0277;37.8416;-0.27264;0.04050;0.28098;3
LIGH;10.301;7590.156;218.0;3
GYRO;10.309;7590.158;3.82127;-0.02107;0.53634;3
ACCE;10.309;7590.164;-1.43892;-2.25594;7.24485;3
MAGN;10.310;7590.164;17.70300;22.67300;-30.63500;3
AHRS;10.310;7590.164;-27.7922;14.7436;42.8155;-0.26721;0.02902;0.32270;3
GYRO;10.311;7590.164;3.82127;-0.02107;0.53634;3
LIGH;10.311;7590.167;185.0;3
ACCE;10.316;7590.172;-1.18274;-1.66337;8.28154;3
GYRO;10.316;7590.172;3.57998;-0.25045;0.45815;3
AHRS;10.317;7590.172;-26.5209;14.1742;41.3683;-0.25537;0.03195;0.31470;3
LIGH;10.317;7590.174;185.0;3
GYRO;10.333;7590.177;3.26721;-0.46090;0.33995;3
GYRO;10.334;7590.182;3.26721;-0.46090;0.33995;3
ACCE;10.334;7590.186;-1.04507;-1.42335;9.61452;3
MAGN;10.334;7590.186;17.70300;20.72700;-32.82400;3
AHRS;10.335;7590.186;-24.9078;13.3812;45.8563;-0.24158;0.02134;0.35468;3
GYRO;10.336;7590.186;3.26721;-0.46090;0.33995;3
LIGH;10.336;7590.189;185.0;3
PRES;10.336;7590.189;953.8100;3
ACCE;10.337;7590.192;-1.31322;-1.38086;10.44710;3
GYRO;10.337;7590.192;3.05830;-0.55803;0.21014;3
AHRS;10.337;7590.192;-23.2045;12.7123;43.6348;-0.22587;0.02639;0.34115;3
LIGH;10.339;7590.194;185.0;3
GNSS;10.339;1490628690.000;40.313297;-3.483557;598.000;0.000;3.0;0.0;19;9
GYRO;10.347;7590.197;3.05646;-0.66065;0.03421;3
ACCE;10.347;7590.203;-1.70048;-1.11510;10.95766;3
MAGN;10.348;7590.203;17.70300;18.82300;-33.98100;3
AHRS;10.348;7590.203;-21.4066;12.2768;47.0767;-0.21125;0.02258;0.37196;3
GYRO;10.349;7590.203;3.05646;-0.66065;0.03421;3
LIGH;10.349;7590.205;151.0;3
GNSS;10.350;1490628690.000;40.313297;-3.483557;598.000;0.000;3.0;0.0;19;9
GYRO;10.355;7590.208;3.16673;-0.89889;-0.12462;3
ACCE;10.356;7590.212;-2.03687;-0.79906;11.27190;3
GYRO;10.356;7590.212;3.16673;-0.89889;-0.12462;3
AHRS;10.357;7590.212;-19.5618;12.0450;44.0255;-0.19538;0.03253;0.35080;3
LIGH;10.358;7590.214;151.0;3
GYRO;10.367;7590.217;3.23300;-1.12308;-0.16677;3
ACCE;10.367;7590.223;-2.20147;-0.74220;11.10191;3
MAGN;10.367;7590.223;17.70300;16.29300;-36.12900;3
AHRS;10.368;7590.223;-17.9066;11.9529;47.5249;-0.18310;0.03176;0.38104;3
GYRO;10.368;7590.223;3.23300;-1.12308;-0.16677;3
LIGH;10.369;7590.225;151.0;3
GYRO;10.375;7590.228;3.37442;-1.14293;-0.15882;3
ACCE;10.375;7590.232;-2.04465;-0.24960;10.37886;3
GYRO;10.376;7590.232;3.37442;-1.14293;-0.15882;3
AHRS;10.377;7590.232;-16.2839;11.8692;44.5519;-0.16915;0.04131;0.35969;3
LIGH;10.378;7590.234;151.0;3
SOUN;10.378;33.64;0.00103;34.21
GYRO;10.390;7590.237;3.48712;-0.92668;-0.05681;3
GYRO;10.390;7590.242;3.48712;-0.92668;-0.05681;3
AHRS;10.391;7590.245;-14.6677;11.7351;48.1576;-0.15730;0.04076;0.39062;3
MAGN;10.391;7590.245;17.70300;13.98700;-37.81100;3
ACCE;10.392;7590.245;-1.74777;0.27294;9.47206;3
GYRO;10.392;7590.245;3.48712;-0.92668;-0.05681;3
LIGH;10.392;7590.249;117.0;3
ACCE;10.397;7590.253;-1.40360;0.65601;9.01297;3
GYRO;10.398;7590.253;3.51522;-0.44807;0.05803;3
AHRS;10.398;7590.253;-13.0344;11.4736;45.2960;-0.14247;0.04817;0.37019;3
LIGH;10.399;7590.256;117.0;3
GYRO;10.410;7590.258;3.46300;0.05131;0.11179;3
GYRO;10.411;7590.263;3.46300;0.05131;0.11179;3
AHRS;10.411;7590.266;-11.3264;11.1205;49.6625;-0.12963;0.04626;0.40725;3
MAGN;10.411;7590.266;17.70300;10.93500;-37.81100;3
ACCE;10.412;7590.266;-1.11390;1.09894;8.55867;3
GYRO;10.412;7590.266;3.46300;0.05131;0.11179;3
LIGH;10.413;7590.269;117.0;3
ACCE;10.418;7590.273;-0.96965;1.63883;8.16303;3
GYRO;10.419;7590.273;3.39000;0.33720;0.08155;3
AHRS;10.419;7590.273;-9.4592;10.7540;46.4247;-0.11225;0.05347;0.38397;3
LIGH;10.420;7590.277;117.0;3
GYRO;10.432;7590.278;3.28890;0.33078;-0.02199;3
GYRO;10.433;7590.283;3.28890;0.33078;-0.02199;3
AHRS;10.433;7590.287;-7.5428;10.6726;49.7410;-0.09845;0.05665;0.41229;3
MAGN;10.434;7590.287;17.70300;8.53700;-38.91700;3
ACCE;10.434;7590.287;-1.38205;1.92195;8.00561;3
GYRO;10.435;7590.287;3.28890;0.33078;-0.02199;3
LIGH;10.435;7590.291;75.0;3
ACCE;10.436;7590.292;-2.37325;2.12246;8.47428;3
GYRO;10.436;7590.292;3.16337;0.11668;-0.16799;3
AHRS;10.436;7590.292;-5.5879;11.1328;44.9090;-0.08184;0.07101;0.37533;3
LIGH;10.437;7590.294;75.0;3
GYRO;10.452;7590.297;3.10869;-0.16341;-0.21930;3
GYRO;10.453;7590.302;3.10869;-0.16341;-0.21930;3
AHRS;10.454;7590.308;-3.5027;11.9124;45.5790;-0.06820;0.08385;0.38215;3
MAGN;10.456;7590.308;18.11200;6.82500;-39.76400;3
ACCE;10.456;7590.308;-3.11007;2.54623;9.10874;3
GYRO;10.457;7590.308;3.10869;-0.16341;-0.21930;3
LIGH;10.458;7590.311;75.0;3
ACCE;10.459;7590.312;-2.98078;2.59531;9.60913;3
GYRO;10.460;7590.312;3.01829;-0.26878;-0.20067;3
AHRS;10.460;7590.312;-1.5824;12.4720;40.6198;-0.05057;0.09710;0.34360;3
LIGH;10.461;7590.314;47.0;3
GYRO;10.470;7590.317;2.98499;-0.28772;-0.04520;3
ACCE;10.471;7590.324;-2.18112;2.74256;8.81904;3
MAGN;10.472;7590.324;18.11200;4.06700;-40.12600;3
AHRS;10.473;7590.324;0.2213;12.6076;43.0869;-0.03853;0.10283;0.36518;3
GYRO;10.474;7590.324;2.98499;-0.28772;-0.04520;3
LIGH;10.475;7590.328;47.0;3
ACCE;10.476;7590.332;-1.25935;3.28245;7.94276;3
GYRO;10.476;7590.332;3.06135;-0.09835;0.08308;3
AHRS;10.477;7590.332;2.2108;12.2986;39.9272;-0.01854;0.10721;0.34134;3
LIGH;10.479;7590.334;47.0;3
GYRO;10.490;7590.337;3.17253;0.08460;0.07911;3
GYRO;10.494;7590.342;3.17253;0.08460;0.07911;3
AHRS;10.496;7590.346;4.3584;12.3383;41.7731;-0.00297;0.11381;0.35802;3
MAGN;10.497;7590.346;18.11200;1.69200;-40.12600;3
ACCE;10.498;7590.346;-1.59514;3.71580;7.01860;3
GYRO;10.498;7590.346;3.17253;0.08460;0.07911;3
LIGH;10.499;7590.348;47.0;3
ACCE;10.500;7590.352;-2.27689;4.22038;6.47512;3
GYRO;10.500;7590.352;3.22292;0.12278;-0.02382;3
AHRS;10.501;7590.352;6.7154;12.8790;36.3546;0.02037;0.12453;0.31570;3
LIGH;10.502;7590.354;35.0;3
GYRO;10.513;7590.357;3.18047;0.03146;-0.10201;3
GYRO;10.514;7590.362;3.18047;0.03146;-0.10201;3
ACCE;10.515;7590.368;-2.66056;4.44065;6.74626;3
MAGN;10.518;7590.368;18.47300;-1.25400;-40.12600;3
AHRS;10.519;7590.368;9.0289;13.5938;36.7407;0.03699;0.13660;0.32081;3
GYRO;10.520;7590.368;3.18047;0.03146;-0.10201;3
PRES;10.521;7590.372;953.8100;3
LIGH;10.522;7590.372;35.0;3
ACCE;10.522;7590.372;-2.65457;4.22936;7.69317;3
GYRO;10.523;7590.372;3.03478;-0.10782;-0.09346;3
AHRS;10.524;7590.372;10.9135;14.1038;32.4757;0.05644;0.14373;0.28746;3
LIGH;10.525;7590.374;35.0;3
GYRO;10.527;7590.377;2.88237;-0.20800;-0.01252;3
ACCE;10.528;7590.383;-1.85251;4.48135;8.30429;3
MAGN;10.529;7590.383;18.47300;-2.87600;-40.12600;3
AHRS;10.530;7590.383;12.7150;13.9537;34.8417;0.06873;0.14809;0.30818;3
GYRO;10.531;7590.383;2.88237;-0.20800;-0.01252;3
LIGH;10.532;7590.386;35.0;3
GYRO;10.540;7590.388;2.85366;-0.21991;0.04307;3
ACCE;10.540;7590.393;-1.14982;4.65193;7.93438;3
GYRO;10.541;7590.393;2.85366;-0.21991;0.04307;3
AHRS;10.542;7590.393;14.5114;13.4217;33.3842;0.08685;0.14707;0.29711;3
LIGH;10.543;7590.396;34.0;3
GYRO;10.548;7590.398;2.92268;-0.19670;0.12920;3
ACCE;10.549;7590.403;-0.95469;5.00747;7.31429;3
MAGN;10.550;7590.403;18.47300;-5.62700;-39.60500;3
AHRS;10.551;7590.403;16.4648;12.9011;36.7775;0.09994;0.15040;0.32550;3
GYRO;10.552;7590.403;2.92268;-0.19670;0.12920;3
LIGH;10.553;7590.407;34.0;3
ACCE;10.559;7590.412;-1.02651;5.19542;6.77739;3
GYRO;10.559;7590.412;3.05646;-0.12950;0.12584;3
AHRS;10.560;7590.412;18.4584;12.5473;34.5889;0.12015;0.15038;0.30841;3
LIGH;10.562;7590.417;34.0;3
GYRO;10.573;7590.417;3.11083;-0.06842;0.07239;3
GYRO;10.574;7590.422;3.11083;-0.06842;0.07239;3
AHRS;10.575;7590.427;20.4527;12.2825;37.4288;0.13341;0.15635;0.33193;3
MAGN;10.577;7590.427;18.47300;-8.37500;-39.27700;3
ACCE;10.577;7590.427;-1.00377;5.27622;6.23330;3
GYRO;10.579;7590.427;3.11083;-0.06842;0.07239;3
LIGH;10.579;7590.432;32.0;3
ACCE;10.580;7590.432;-1.21925;5.62578;5.39773;3
GYRO;10.581;7590.432;3.09189;0.02260;0.03482;3
AHRS;10.582;7590.432;22.7020;12.3140;34.1107;0.15624;0.15792;0.30608;3
LIGH;10.583;7590.434;35.0;3
GYRO;10.589;7590.437;3.06868;0.18357;0.00428;3
ACCE;10.590;7590.443;-1.46705;5.99149;4.49092;3
MAGN;10.591;7590.443;18.47300;-10.46700;-38.31400;3
AHRS;10.592;7590.443;25.2575;12.6758;34.6151;0.17541;0.16749;0.31157;3
GYRO;10.593;7590.443;3.06868;0.18357;0.00428;3
LIGH;10.594;7590.448;35.0;3
ACCE;10.596;7590.452;-1.87406;6.10581;4.24791;3
GYRO;10.597;7590.452;3.02348;0.37629;-0.02382;3
AHRS;10.598;7590.452;27.7646;13.3857;29.9145;0.20102;0.17081;0.27587;3
LIGH;10.599;7590.455;35.0;3
GYRO;10.611;7590.457;2.88115;0.51954;-0.02382;3
GYRO;10.611;7590.462;2.88115;0.51954;-0.02382;3
AHRS;10.612;7590.466;30.1795;14.4731;28.8412;0.21983;0.18211;0.27030;3
MAGN;10.613;7590.466;18.78000;-12.99700;-38.31400;3
ACCE;10.614;7590.466;-2.37804;6.32907;4.26946;3
GYRO;10.616;7590.466;2.88115;0.51954;-0.02382;3
LIGH;10.616;7590.469;35.0;3
ACCE;10.617;7590.472;-2.67432;6.32728;4.42508;3
GYRO;10.618;7590.472;2.78768;0.55131;-0.04643;3
AHRS;10.618;7590.472;32.3024;15.7268;23.8453;0.24246;0.18550;0.23381;3
LIGH;10.619;7590.474;35.0;3
GYRO;10.632;7590.477;2.62611;0.50702;-0.07330;3
GYRO;10.633;7590.482;2.62611;0.50702;-0.07330;3
AHRS;10.634;7590.487;34.3007;17.0564;22.1362;0.25899;0.19505;0.22433;3
MAGN;10.636;7590.487;18.78000;-14.94900;-37.80900;3
ACCE;10.637;7590.487;-2.86167;6.54335;4.49930;3
GYRO;10.639;7590.487;2.62611;0.50702;-0.07330;3
LIGH;10.639;7590.491;35.0;3
ACCE;10.640;7590.492;-2.72161;6.87016;4.45860;3
GYRO;10.641;7590.492;2.50333;0.30146;-0.06200;3
AHRS;10.641;7590.492;36.3135;18.2042;17.9169;0.28053;0.19640;0.19480;3
LIGH;10.643;7590.494;35.0;3
GYRO;10.650;7590.497;2.40834;0.01344;0.00275;3
GYRO;10.651;7590.502;2.40834;0.01344;0.00275;3
AHRS;10.652;7590.505;38.2545;18.5260;18.4832;0.29477;0.20204;0.20181;3
MAGN;10.654;7590.505;18.78000;-16.64500;-36.73400;3
ACCE;10.655;7590.505;-1.94050;7.15866;4.76267;3
GYRO;10.656;7590.505;2.40834;0.01344;0.00275;3
LIGH;10.659;7590.509;35.0;3
ACCE;10.660;7590.512;-0.96666;6.91685;5.45100;3
GYRO;10.661;7590.512;2.32159;-0.26420;0.07819;3
AHRS;10.661;7590.512;39.6938;17.7777;19.1438;0.30659;0.19909;0.20626;3
LIGH;10.663;7590.514;35.0;3
GYRO;10.669;7590.517;2.23760;-0.44471;0.12737;3
ACCE;10.670;7590.525;-0.31484;7.05392;6.08666;3
MAGN;10.671;7590.525;19.14300;-18.06000;-36.73400;3
AHRS;10.672;7590.525;40.8469;16.3395;23.9687;0.31023;0.20199;0.24112;3
GYRO;10.673;7590.525;2.23760;-0.44471;0.12737;3
LIGH;10.674;7590.528;35.0;3
ACCE;10.676;7590.532;-0.42437;6.92283;6.23091;3
GYRO;10.679;7590.532;2.25104;-0.45265;0.09591;3
AHRS;10.680;7590.532;41.7014;15.0959;25.8308;0.31649;0.19851;0.25264;3
LIGH;10.681;7590.534;35.0;3
GYRO;10.720;7590.537;2.37321;-0.35858;-0.02413;3
GYRO;10.721;7590.542;2.37321;-0.35858;-0.02413;3
ACCE;10.722;7590.548;-0.49261;6.94079;6.70257;3
MAGN;10.723;7590.548;19.14300;-19.74100;-36.73400;3
GYRO;10.725;7590.548;2.37321;-0.35858;-0.02413;3
AHRS;10.726;7590.548;45.4851;12.2512;32.9880;0.34063;0.20349;0.29990;3
PRES;10.730;7590.552;953.8900;3
LIGH;10.731;7590.552;38.0;3
GYRO;10.731;7590.553;2.51860;-0.25595;-0.14386;3
ACCE;10.732;7590.553;-0.50817;7.03536;6.75883;3
AHRS;10.733;7590.553;45.4851;12.2512;32.9880;0.34063;0.20349;0.29990;3
GYRO;10.734;7590.558;2.60229;-0.11881;-0.19181;3
MAGN;10.736;7590.564;19.14300;-21.30700;-35.79100;3
ACCE;10.737;7590.564;-0.60154;7.06828;5.72394;3
AHRS;10.739;7590.564;45.4851;12.2512;32.9880;0.34063;0.20349;0.29990;3
GYRO;10.740;7590.564;2.60229;-0.11881;-0.19181;3
ACCE;10.741;7590.572;-0.78051;7.44417;3.63919;3
GYRO;10.742;7590.572;2.79349;-0.11881;-0.26970;3
AHRS;10.742;7590.572;45.4851;12.2512;32.9880;0.34063;0.20349;0.29990;3
TEMP;10.744;7590.577;22.4;3
HUMI;10.745;7590.577;46.9;3
LIGH;10.749;7590.577;38.0;3
LIGH;10.750;7590.578;38.0;3
LIGH;10.751;7590.578;38.0;3
GYRO;10.751;7590.577;2.94742;0.17990;-0.32651;3
ACCE;10.752;7590.583;-1.23661;7.89548;1.94409;3
MAGN;10.753;7590.583;19.45000;-23.10600;-34.71800;3
AHRS;10.754;7590.583;48.2075;13.0659;31.6973;0.36195;0.21071;0.29236;3
GYRO;10.756;7590.583;2.94742;0.17990;-0.32651;3
LIGH;10.757;7590.586;37.0;3
GYRO;10.758;7590.588;2.93307;0.30391;-0.38515;3
ACCE;10.759;7590.592;-1.87825;8.15645;1.00137;3
GYRO;10.759;7590.592;2.93307;0.30391;-0.38515;3
AHRS;10.760;7590.592;51.2372;14.8393;25.5456;0.39240;0.20835;0.25214;3
LIGH;10.761;7590.594;37.0;3
GYRO;10.762;7590.597;2.71927;0.25351;-0.42425;3
ACCE;10.763;7590.604;-2.72580;7.97269;0.90321;3
MAGN;10.764;7590.604;19.45000;-24.60400;-32.66600;3
AHRS;10.765;7590.604;53.8439;17.6943;21.2720;0.41439;0.21735;0.23105;3
GYRO;10.769;7590.604;2.71927;0.25351;-0.42425;3
LIGH;10.770;7590.607;37.0;3
ACCE;10.771;7590.612;-2.92512;7.94276;1.97701;3
GYRO;10.772;7590.612;2.43033;0.10110;-0.41172;3
AHRS;10.773;7590.612;55.5307;20.4029;15.3188;0.43351;0.21643;0.19784;3
LIGH;10.774;7590.614;36.0;3
GYRO;10.775;7590.617;2.18781;-0.07941;-0.31796;3
ACCE;10.776;7590.623;-2.90776;7.83862;2.82037;3
MAGN;10.777;7590.623;19.81200;-26.18200;-31.58200;3
AHRS;10.778;7590.623;56.5032;22.6058;13.4074;0.44084;0.22565;0.19297;3
GYRO;10.779;7590.623;2.18781;-0.07941;-0.31796;3
LIGH;10.780;7590.626;36.0;3
GYRO;10.781;7590.628;2.09771;-0.19426;-0.20617;3
ACCE;10.782;7590.632;-2.75513;7.74644;2.60549;3
GYRO;10.783;7590.632;2.09771;-0.19426;-0.20617;3
AHRS;10.794;7590.632;57.4526;24.6014;9.3433;0.45282;0.22445;0.17184;3
LIGH;10.802;7590.634;36.0;3
GYRO;10.802;7590.637;2.10535;-0.25901;-0.14294;3
ACCE;10.802;7590.643;-2.54264;7.72250;1.99736;3
MAGN;10.803;7590.643;19.81200;-27.27300;-30.99900;3
AHRS;10.803;7590.643;58.6452;26.5858;7.3047;0.46287;0.23042;0.16643;3
GYRO;10.804;7590.643;2.10535;-0.25901;-0.14294;3
LIGH;10.804;7590.646;36.0;3
GYRO;10.805;7590.648;2.13620;-0.31734;-0.13561;3
ACCE;10.805;7590.652;-2.32956;7.78594;1.50296;3
GYRO;10.812;7590.652;2.13620;-0.31734;-0.13561;3
AHRS;10.812;7590.652;60.0397;28.5629;3.4410;0.47821;0.22805;0.14855;3
LIGH;10.813;7590.655;39.0;3
GYRO;10.817;7590.657;2.11634;-0.48442;-0.13500;3
ACCE;10.818;7590.664;-2.08894;7.88650;1.07260;3
MAGN;10.818;7590.664;20.13200;-28.59900;-28.88300;3
AHRS;10.819;7590.664;61.6123;30.5172;2.1486;0.48976;0.23527;0.15029;3
GYRO;10.823;7590.664;2.11634;-0.48442;-0.13500;3
LIGH;10.824;7590.667;39.0;3
ACCE;10.824;7590.672;-1.67834;7.70334;1.29586;3
GYRO;10.826;7590.672;2.06350;-0.59559;-0.11698;3
AHRS;10.827;7590.672;62.9764;31.8930;0.2672;0.50168;0.23545;0.14541;3
LIGH;10.828;7590.674;39.0;3
GYRO;10.828;7590.677;1.98867;-0.56902;-0.08766;3
ACCE;10.829;7590.683;-1.56461;7.71831;1.75675;3
MAGN;10.830;7590.683;20.13200;-29.62100;-27.42000;3
AHRS;10.830;7590.683;63.8638;32.7577;0.4170;0.50657;0.24116;0.15211;3
GYRO;10.831;7590.683;1.98867;-0.56902;-0.08766;3
LIGH;10.831;7590.686;39.0;3
BLE4;10.832;2016;20;-69
BLE4;10.832;2016;9;-72
BLE4;10.832;2016;19;-79
BLE4;10.832;2016;18;-83
BLE4;10.832;2016;8;-95
BLE4;10.833;2016;16;-96
BLE4;10.833;2016;10;-98
GYRO;10.846;7590.688;1.95691;-0.42516;-0.06811;3
ACCE;10.846;7590.692;-2.12306;7.46392;1.45388;3
GYRO;10.848;7590.692;1.95691;-0.42516;-0.06811;3
AHRS;10.848;7590.692;64.9713;34.1165;-1.4270;0.51650;0.24103;0.14750;3
LIGH;10.849;7590.694;39.0;3
GYRO;10.849;7590.697;2.01433;-0.24129;-0.06109;3
ACCE;10.849;7590.703;-2.65457;7.62254;0.38726;3
MAGN;10.850;7590.703;20.13200;-30.62200;-25.83100;3
AHRS;10.850;7590.703;65.9112;35.7063;-2.2580;0.52276;0.24700;0.15101;3
GYRO;10.850;7590.703;2.01433;-0.24129;-0.06109;3
LIGH;10.851;7590.706;39.0;3
GYRO;10.857;7590.708;2.06259;-0.13806;-0.02841;3
ACCE;10.858;7590.712;-2.82815;7.78954;-0.66858;3
GYRO;10.858;7590.712;2.06259;-0.13806;-0.02841;3
AHRS;10.858;7590.712;67.0818;38.0664;-4.8479;0.53335;0.24948;0.14670;3
LIGH;10.859;7590.714;39.0;3
GYRO;10.882;7590.717;1.99722;-0.20159;0.02993;3
ACCE;10.882;7590.722;-2.75213;7.79552;-1.59693;3
GYRO;10.882;7590.722;1.99722;-0.20159;0.02993;3
AHRS;10.883;7590.722;68.7461;42.3292;-9.5169;0.54940;0.25330;0.13929;3
GYRO;10.883;7590.727;1.99722;-0.20159;0.02993;3
AHRS;10.884;7590.731;68.7461;42.3292;-9.5169;0.54940;0.25330;0.13929;3
ACCE;10.884;7590.731;-2.75213;7.79552;-1.59693;3
GYRO;10.885;7590.731;1.99722;-0.20159;0.02993;3
MAGN;10.885;7590.731;20.44800;-31.43600;-24.81300;3
PRES;10.892;7590.735;953.8400;3
LIGH;10.893;7590.735;39.0;3
LIGH;10.893;7590.735;39.0;3
ACCE;10.894;7590.736;-1.93152;7.68778;-0.96486;3
GYRO;10.895;7590.736;1.82435;-0.38149;0.10690;3
AHRS;10.895;7590.736;70.1072;45.5751;-13.0657;0.56215;0.25476;0.13514;3
LIGH;10.897;7590.738;37.0;3
ACCE;10.898;7590.744;-1.45927;7.57765;-0.72724;3
MAGN;10.898;7590.744;20.44800;-31.92400;-24.25500;3
GYRO;10.899;7590.744;1.72325;-0.58735;0.14997;3
AHRS;10.899;7590.744;70.5918;46.7057;-14.8302;0.56778;0.25236;0.13041;3
LIGH;10.900;7590.749;37.0;3
ACCE;10.900;7590.753;-1.15041;7.62194;-0.90082;3
GYRO;10.901;7590.753;1.55923;-0.68600;0.21747;3
AHRS;10.901;7590.753;71.4024;48.3981;-16.8689;0.57535;0.25120;0.12797;3
LIGH;10.902;7590.755;37.0;3
GNSS;10.907;1490628766.064;40.313428;-3.483529;0.000;0.000;18.7;0.0;19;9
GYRO;10.912;7590.758;1.48654;-0.83200;0.22663;3
ACCE;10.913;7590.764;-1.01335;7.72310;-1.56042;3
MAGN;10.913;7590.764;20.44800;-32.75600;-23.34500;3
AHRS;10.914;7590.764;72.2295;50.1152;-17.6940;0.58020;0.25596;0.13411;3
GYRO;10.915;7590.764;1.48654;-0.83200;0.22663;3
LIGH;10.917;7590.768;39.0;3
ACCE;10.918;7590.772;-1.16478;7.60698;-1.97402;3
GYRO;10.918;7590.772;1.45325;-0.87568;0.19303;3
AHRS;10.918;7590.772;73.1410;52.2202;-20.3641;0.58907;0.25331;0.13060;3
LIGH;10.919;7590.774;39.0;3
GYRO;10.928;7590.777;1.39705;-0.83536;0.12798;3
ACCE;10.929;7590.785;-1.37906;7.53096;-1.45867;3
MAGN;10.930;7590.785;20.44800;-33.55700;-22.87500;3
AHRS;10.930;7590.785;73.8135;54.0835;-21.3672;0.59299;0.25808;0.13625;3
GYRO;10.931;7590.785;1.39705;-0.83536;0.12798;3
LIGH;10.931;7590.787;39.0;3
SOUN;10.931;21.56;0.00066;30.34
ACCE;10.936;7590.792;-1.40839;7.43041;-0.80864;3
GYRO;10.936;7590.792;1.29381;-0.77366;0.06994;3
AHRS;10.937;7590.792;74.5730;56.5140;-24.4588;0.60129;0.25509;0.13185;3
LIGH;10.938;7590.794;39.0;3
GYRO;10.947;7590.797;1.20615;-0.71441;0.05253;3
ACCE;10.948;7590.803;-1.50535;7.25383;-0.64344;3
MAGN;10.948;7590.803;20.44800;-34.04900;-22.87500;3
AHRS;10.949;7590.803;74.9965;58.2416;-25.6147;0.60415;0.25861;0.13523;3
GYRO;10.949;7590.803;1.20615;-0.71441;0.05253;3
LIGH;10.950;7590.806;38.0;3
GYRO;10.956;7590.808;1.19302;-0.64110;0.03390;3
ACCE;10.957;7590.812;-1.71964;7.16345;-1.26354;3
GYRO;10.957;7590.812;1.19302;-0.64110;0.03390;3
AHRS;10.958;7590.812;75.5050;60.7683;-28.6423;0.61067;0.25684;0.13134;3
LIGH;10.958;7590.814;38.0;3
GYRO;10.967;7590.817;1.23456;-0.56994;0.01741;3
ACCE;10.968;7590.823;-1.78248;7.32207;-2.03268;3
MAGN;10.968;7590.823;20.44800;-34.73000;-21.54500;3
AHRS;10.968;7590.823;75.9121;63.3848;-30.8352;0.61463;0.26020;0.13314;3
GYRO;10.969;7590.823;1.23456;-0.56994;0.01741;3
LIGH;10.969;7590.826;38.0;3
GYRO;10.976;7590.828;1.31092;-0.54306;-0.00428;3
ACCE;10.977;7590.832;-1.78907;7.41185;-2.71502;3
GYRO;10.978;7590.832;1.31092;-0.54306;-0.00428;3
AHRS;10.978;7590.832;76.3674;66.9667;-34.8150;0.62171;0.25954;0.12930;3
LIGH;10.979;7590.834;38.0;3
GYRO;10.990;7590.837;1.33016;-0.50732;0.01069;3
GYRO;10.991;7590.842;1.33016;-0.50732;0.01069;3
AHRS;10.991;7590.846;76.7083;70.6440;-38.5274;0.62753;0.26098;0.12759;3
MAGN;10.991;7590.846;20.44800;-34.73000;-20.71200;3
ACCE;10.992;7590.846;-1.89501;7.52378;-3.11905;3
GYRO;10.993;7590.846;1.33016;-0.50732;0.01069;3
LIGH;10.993;7590.849;36.0;3
ACCE;10.996;7590.852;-2.08535;7.62434;-2.93769;3
GYRO;10.996;7590.852;1.28496;-0.48442;0.02718;3
AHRS;10.996;7590.852;77.0907;75.8106;-44.1607;0.63623;0.26044;0.12277;3
LIGH;10.997;7590.854;36.0;3
GYRO;11.008;7590.857;1.19852;-0.49114;0.01619;3
ACCE;11.009;7590.863;-2.38822;7.73088;-2.77967;3
MAGN;11.009;7590.863;20.44800;-35.71700;-20.71200;3
AHRS;11.010;7590.863;77.1986;78.8785;-47.7009;0.64142;0.25925;0.11842;3
GYRO;11.011;7590.863;1.19852;-0.49114;0.01619;3
LIGH;11.011;7590.866;36.0;3
GYRO;11.016;7590.868;1.10200;-0.52993;0.01344;3
ACCE;11.017;7590.872;-2.60549;7.97329;-3.14059;3
GYRO;11.017;7590.872;1.10200;-0.52993;0.01344;3
AHRS;11.018;7590.872;77.3083;83.3015;-52.4725;0.64807;0.25920;0.11439;3
LIGH;11.019;7590.875;36.0;3
GYRO;11.029;7590.877;1.04275;-0.53237;0.03574;3
ACCE;11.030;7590.883;-2.65816;8.03195;-3.58173;3
MAGN;11.031;7590.883;20.44800;-35.71700;-20.35900;3
AHRS;11.031;7590.883;77.3131;87.1395;-56.9433;0.65443;0.25737;0.10873;3
GYRO;11.038;7590.883;1.04275;-0.53237;0.03574;3
LIGH;11.038;7590.886;37.0;3
GYRO;11.039;7590.888;0.96731;-0.49847;0.06475;3
ACCE;11.039;7590.892;-2.59831;7.96012;-3.55060;3
GYRO;11.040;7590.892;0.96731;-0.49847;0.06475;3
AHRS;11.040;7590.892;77.2893;91.2020;-61.3696;0.66052;0.25694;0.10485;3
LIGH;11.041;7590.895;37.0;3
WIFI;11.042;7590.872;eduroam;00:0b:86:27:36:c0;-55
WIFI;11.042;7590.872;test-CAR;00:0b:86:27:36:c2;-61
WIFI;11.042;7590.872;test-CAR;00:0b:86:27:32:e2;-79
WIFI;11.042;7590.872;portal-csic;00:0b:86:27:36:c1;-61
WIFI;11.042;7590.872;portal-csic;00:0b:86:27:32:e1;-73
WIFI;11.042;7590.872;eduroam;00:0b:86:27:32:e0;-70
WIFI;11.042;7590.872;test-CAR;00:0b:86:27:3e:d2;-91
WIFI;11.042;7590.872;eduroam;00:0b:86:27:3e:d0;-91
WIFI;11.042;7590.872;cochera;b8:a3:86:65:e3:29;-88
WIFI;11.042;7590.872;eduroam;00:0b:86:27:35:10;-91
WIFI;11.042;7584.906;eduroam;00:0b:86:27:37:b0;-91
WIFI;11.042;7584.906;test-CAR;00:0b:86:27:37:b2;-91
WIFI;11.042;7584.906;SMC_LOPSI;00:13:f7:80:98:e4;-76
WIFI;11.042;7590.872;portal-csic;00:0b:86:27:3e:d1;-91
WIFI;11.042;7584.906;portal-csic;00:0b:86:27:37:b1;-91
WIFI;11.042;7590.872;test-CAR;00:0b:86:27:45:b2;-91
WIFI;11.042;7590.872;test-CAR;00:0b:86:27:35:12;-91
WIFI;11.042;7590.872;eduroam;00:0b:86:27:3e:80;-91
WIFI;11.042;7590.872;test-CAR;00:0b:86:27:3e:82;-91
WIFI;11.042;7590.872;WLAN_3F;e0:91:53:1b:36:f3;-88
WIFI;11.042;7590.872;portal-csic;00:0b:86:27:3e:81;-91
WIFI;11.042;7590.872;portal-csic;00:0b:86:27:45:b1;-91
WIFI;11.042;7590.872;portal-csic;00:0b:86:27:35:11;-91
GYRO;11.057;7590.897;0.90652;-0.48717;0.07727;3
GYRO;11.058;7590.902;0.90652;-0.48717;0.07727;3
ACCE;11.058;7590.909;-2.50972;7.87513;-3.06757;3
MAGN;11.059;7590.909;20.44800;-36.20900;-19.76100;3
AHRS;11.059;7590.909;77.2338;94.3257;-64.8389;0.66537;0.25615;0.10152;3
GYRO;11.060;7590.909;0.90652;-0.48717;0.07727;3
PRES;11.060;7590.912;953.8400;3
LIGH;11.061;7590.912;37.0;3
ACCE;11.061;7590.913;-2.33914;7.85298;-2.84611;3
GYRO;11.061;7590.913;0.77519;-0.50580;0.10660;3
AHRS;11.062;7590.913;77.1807;98.5864;-69.6083;0.67222;0.25433;0.09729;3
LIGH;11.063;7590.915;35.0;3
GYRO;11.067;7590.918;0.68325;-0.58582;0.14966;3
GYRO;11.068;7590.923;0.68325;-0.58582;0.14966;3
AHRS;11.068;7590.923;77.1143;100.3828;-71.2855;0.67435;0.25564;0.09737;3
MAGN;11.070;7590.923;20.07900;-36.20900;-18.73400;3
ACCE;11.070;7590.923;-2.03926;8.00202;-3.20224;3
LIGH;11.071;7590.926;35.0;3
GYRO;11.076;7590.928;0.64324;-0.65424;0.19212;3
ACCE;11.076;7590.932;-1.91835;8.04512;-3.58532;3
GYRO;11.077;7590.932;0.64324;-0.65424;0.19212;3
AHRS;11.077;7590.932;77.0778;103.1208;-74.3835;0.67890;0.25391;0.09481;3
LIGH;11.078;7590.935;35.0;3
GYRO;11.087;7590.937;0.60323;-0.65790;0.20678;3
ACCE;11.088;7590.943;-1.94050;8.07325;-3.38480;3
MAGN;11.089;7590.943;19.61900;-36.20900;-19.19800;3
AHRS;11.089;7590.943;77.0399;105.3842;-76.8902;0.68256;0.25270;0.09312;3
GYRO;11.090;7590.943;0.60323;-0.65790;0.20678;3
LIGH;11.090;7590.946;35.0;3
GYRO;11.096;7590.948;0.52137;-0.64416;0.19884;3
ACCE;11.096;7590.952;-2.14700;8.21271;-2.77608;3
GYRO;11.097;7590.952;0.52137;-0.64416;0.19884;3
AHRS;11.097;7590.952;77.0068;107.5344;-79.4730;0.68650;0.25019;0.09048;3
LIGH;11.099;7590.955;38.0;3
GYRO;11.110;7590.957;0.44776;-0.67440;0.18692;3
GYRO;11.111;7590.962;0.44776;-0.67440;0.18692;3
AHRS;11.112;7590.966;76.9683;109.0460;-81.0658;0.68877;0.24977;0.08991;3
MAGN;11.113;7590.966;19.28500;-36.86300;-18.74200;3
ACCE;11.113;7590.966;-2.21164;8.28693;-2.30562;3
GYRO;11.114;7590.966;0.44776;-0.67440;0.18692;3
LIGH;11.115;7590.969;38.0;3
ACCE;11.116;7590.973;-2.14520;8.31327;-2.31400;3
GYRO;11.116;7590.973;0.42730;-0.70127;0.19639;3
AHRS;11.117;7590.973;76.9566;110.7910;-83.3697;0.69241;0.24621;0.08681;3
LIGH;11.118;7590.975;38.0;3
GYRO;11.127;7590.978;0.45662;-0.63469;0.23824;3
ACCE;11.128;7590.984;-1.93990;8.31446;-2.77967;3
MAGN;11.129;7590.984;18.85900;-36.86300;-19.20000;3
AHRS;11.129;7590.984;76.9080;111.9801;-84.7208;0.69442;0.24530;0.08578;3
GYRO;11.130;7590.984;0.45662;-0.63469;0.23824;3
LIGH;11.131;7590.986;38.0;3
GYRO;11.136;7590.989;0.47953;-0.51038;0.25992;3
ACCE;11.137;7590.993;-1.77410;8.41263;-3.54761;3
GYRO;11.137;7590.993;0.47953;-0.51038;0.25992;3
AHRS;11.138;7590.993;76.8760;114.0028;-87.1391;0.69808;0.24261;0.08374;3
LIGH;11.139;7590.995;37.0;3
GYRO;11.148;7590.998;0.50427;-0.45509;0.28680;3
ACCE;11.148;7591.004;-1.57179;8.43956;-4.23953;3
MAGN;11.149;7591.004;18.85900;-36.86300;-18.64600;3
AHRS;11.149;7591.004;76.8099;116.2093;-89.3027;0.70108;0.24263;0.08421;3
GYRO;11.150;7591.004;0.50427;-0.45509;0.28680;3
LIGH;11.151;7591.006;37.0;3
GYRO;11.156;7591.009;0.46456;-0.37721;0.29658;3
ACCE;11.157;7591.013;-1.25516;8.45931;-4.51906;3
GYRO;11.157;7591.013;0.46456;-0.37721;0.29658;3
AHRS;11.158;7591.013;76.7523;118.8585;-92.2195;0.70534;0.24040;0.08323;3
LIGH;11.159;7591.015;37.0;3
GYRO;11.171;7591.018;0.35155;-0.33903;0.30268;3
GYRO;11.171;7591.023;0.35155;-0.33903;0.30268;3
AHRS;11.172;7591.027;76.6749;121.1570;-94.6303;0.70880;0.23920;0.08306;3
MAGN;11.173;7591.027;18.29600;-37.43700;-17.90900;3
ACCE;11.173;7591.027;-1.26055;8.34140;-4.51606;3
GYRO;11.174;7591.027;0.35155;-0.33903;0.30268;3
LIGH;11.175;7591.029;33.0;3
ACCE;11.176;7591.033;-1.32519;8.35157;-4.70221;3
GYRO;11.177;7591.033;0.20892;-0.33353;0.30116;3
AHRS;11.177;7591.033;76.6295;123.7873;-97.5223;0.71297;0.23659;0.08254;3
LIGH;11.178;7591.035;37.0;3
GYRO;11.188;7591.038;0.07575;-0.31215;0.29016;3
GYRO;11.189;7591.044;0.07575;-0.31215;0.29016;3
AHRS;11.189;7591.044;76.5911;125.6584;-99.5740;0.71590;0.23469;0.08228;3
MAGN;11.190;7591.044;17.89500;-37.43700;-18.38500;3
ACCE;11.191;7591.044;-1.39821;8.31446;-4.93086;3
LIGH;11.191;7591.046;37.0;3
GYRO;11.196;7591.049;-0.06322;-0.25565;0.27733;3
ACCE;11.197;7591.053;-1.54725;8.18278;-4.81594;3
GYRO;11.197;7591.053;-0.06322;-0.25565;0.27733;3
AHRS;11.198;7591.053;76.4923;127.0011;-100.9932;0.71801;0.23398;0.08204;3
LIGH;11.199;7591.055;37.0;3
GYRO;11.208;7591.058;-0.23274;-0.21441;0.27336;3
ACCE;11.210;7591.064;-1.80224;8.04990;-4.22936;3
AHRS;11.210;7591.064;76.4831;127.9943;-102.1009;0.71957;0.23271;0.08193;3
MAGN;11.211;7591.064;17.43400;-37.43700;-18.38500;3
GYRO;11.212;7591.064;-0.23274;-0.21441;0.27336;3
LIGH;11.219;7591.066;39.0;3
GYRO;11.219;7591.069;-0.31612;-0.20372;0.27703;3
ACCE;11.220;7591.073;-1.87167;7.93857;-3.54462;3
GYRO;11.222;7591.073;-0.31612;-0.20372;0.27703;3
AHRS;11.222;7591.073;76.6017;128.4898;-102.9487;0.72070;0.22955;0.08092;3
LIGH;11.223;7591.075;39.0;3
GYRO;11.234;7591.078;-0.43646;-0.21044;0.30574;3
GYRO;11.235;7591.083;-0.43646;-0.21044;0.30574;3
ACCE;11.238;7591.089;-1.78548;7.88052;-3.26210;3
MAGN;11.239;7591.089;17.13100;-37.43700;-19.45000;3
AHRS;11.239;7591.089;76.7226;128.7976;-103.8985;0.72213;0.22467;0.07816;3
GYRO;11.245;7591.089;-0.43646;-0.21044;0.30574;3
PRES;11.246;7591.092;953.8200;3
LIGH;11.250;7591.092;39.0;3
ACCE;11.250;7591.093;-1.74956;8.02716;-3.78344;3
GYRO;11.251;7591.093;-0.47556;-0.21502;0.36011;3
AHRS;11.251;7591.093;77.0882;128.8686;-104.1266;0.72178;0.22169;0.07938;3
LIGH;11.252;7591.095;39.0;3
GYRO;11.253;7591.098;-0.47189;-0.17471;0.41081;3
ACCE;11.253;7591.104;-1.74896;8.01160;-4.47656;3
AHRS;11.254;7591.104;77.0538;129.5379;-104.8234;0.72274;0.22127;0.07945;3
MAGN;11.255;7591.104;16.56300;-36.97500;-19.45000;3
GYRO;11.262;7591.104;-0.47189;-0.17471;0.41081;3
LIGH;11.265;7591.107;38.0;3
GYRO;11.265;7591.109;-0.51496;-0.14478;0.44868;3
ACCE;11.266;7591.113;-1.65858;7.96850;-4.85664;3
GYRO;11.267;7591.113;-0.51496;-0.14478;0.44868;3
AHRS;11.267;7591.113;77.2553;130.2573;-105.5479;0.72319;0.21972;0.08100;3
LIGH;11.268;7591.115;38.0;3
GYRO;11.269;7591.118;-0.64019;-0.16921;0.48594;3
ACCE;11.269;7591.124;-1.76872;8.08402;-4.98353;3
MAGN;11.270;7591.124;16.56300;-36.97500;-19.97300;3
AHRS;11.271;7591.124;77.4010;131.0376;-106.7042;0.72451;0.21607;0.08018;3
GYRO;11.272;7591.124;-0.64019;-0.16921;0.48594;3
LIGH;11.277;7591.127;38.0;3
GYRO;11.278;7591.129;-0.78557;-0.22938;0.52565;3
ACCE;11.279;7591.133;-2.07936;8.18637;-5.10444;3
GYRO;11.283;7591.133;-0.78557;-0.22938;0.52565;3
AHRS;11.284;7591.133;77.6657;131.5565;-107.3063;0.72466;0.21383;0.08151;3
LIGH;11.286;7591.135;38.0;3
GYRO;11.291;7591.138;-0.93401;-0.28650;0.59987;3
ACCE;11.292;7591.145;-2.13802;8.34619;-5.21337;3
MAGN;11.292;7591.145;15.77600;-36.97500;-19.97300;3
AHRS;11.293;7591.145;77.8851;131.9618;-107.8977;0.72494;0.21125;0.08191;3
GYRO;11.294;7591.145;-0.93401;-0.28650;0.59987;3
LIGH;11.295;7591.148;38.0;3
ACCE;11.297;7591.153;-1.78548;8.28035;-5.04099;3
GYRO;11.298;7591.153;-1.12308;-0.25931;0.71960;3
AHRS;11.299;7591.153;78.4244;131.9793;-108.0761;0.72394;0.20742;0.08395;3
LIGH;11.300;7591.155;38.0;3
GYRO;11.313;7591.158;-1.23731;-0.11851;0.78527;3
ACCE;11.313;7591.164;-1.06362;8.15645;-4.65253;3
MAGN;11.314;7591.164;15.19400;-36.97500;-20.31800;3
AHRS;11.314;7591.164;78.8402;132.2890;-108.0909;0.72270;0.20694;0.08808;3
GYRO;11.315;7591.164;-1.23731;-0.11851;0.78527;3
LIGH;11.315;7591.166;38.0;3
GYRO;11.316;7591.169;-1.48288;-0.02443;0.88759;3
ACCE;11.317;7591.173;-0.64344;8.03255;-4.10665;3
GYRO;11.317;7591.173;-1.48288;-0.02443;0.88759;3
AHRS;11.318;7591.173;79.6306;132.1723;-107.9838;0.72061;0.20284;0.09225;3
LIGH;11.318;7591.175;38.0;3
GYRO;11.335;7591.178;-1.71378;0.14203;0.91355;3
ACCE;11.336;7591.184;-0.31364;7.82425;-3.35308;3
MAGN;11.336;7591.184;13.85900;-36.97500;-20.72900;3
AHRS;11.336;7591.184;80.4291;131.7774;-107.2484;0.71762;0.20102;0.09835;3
GYRO;11.337;7591.184;-1.71378;0.14203;0.91355;3
LIGH;11.341;7591.186;38.0;3
GYRO;11.341;7591.189;-1.94835;0.25320;0.91599;3
ACCE;11.342;7591.193;0.06225;7.35618;-2.24037;3
GYRO;11.343;7591.193;-1.94835;0.25320;0.91599;3
AHRS;11.343;7591.193;81.5854;130.0680;-105.3760;0.71303;0.19670;0.10486;3
LIGH;11.344;7591.195;38.0;3
GNSS;11.344;1490628691.000;40.313297;-3.483556;598.000;0.000;3.0;0.0;19;9
GYRO;11.349;7591.198;-2.17040;0.38546;0.95051;3
ACCE;11.350;7591.205;1.16478;7.28196;-0.90680;3
MAGN;11.350;7591.205;13.26400;-36.97500;-22.28200;3
AHRS;11.350;7591.205;82.6928;127.5985;-102.2673;0.70749;0.19559;0.11386;3
GYRO;11.351;7591.205;-2.17040;0.38546;0.95051;3
LIGH;11.351;7591.208;38.0;3
GNSS;11.352;1490628691.000;40.313297;-3.483556;598.000;0.000;3.0;0.0;19;9
ACCE;11.356;7591.213;1.52451;7.54473;-1.06063;3
GYRO;11.356;7591.213;-2.28341;0.55528;0.96364;3
AHRS;11.357;7591.213;84.2292;121.7271;-96.0090;0.70001;0.19085;0.12349;3
LIGH;11.357;7591.215;37.0;3
GYRO;11.368;7591.218;-2.27944;0.66187;0.88239;3
GYRO;11.368;7591.224;-2.27944;0.66187;0.88239;3
AHRS;11.368;7591.224;85.7488;110.3107;-82.9836;0.68966;0.19297;0.14087;3
MAGN;11.369;7591.224;12.89600;-36.97500;-23.96000;3
ACCE;11.369;7591.224;1.64721;7.68479;-1.55444;3
LIGH;11.370;7591.226;37.0;3
SOUN;11.370;66.24;0.00202;40.09
GYRO;11.376;7591.229;-2.26356;0.61972;0.70250;3
ACCE;11.376;7591.233;1.35153;7.81467;-2.34692;3
GYRO;11.377;7591.233;-2.26356;0.61972;0.70250;3
AHRS;11.377;7591.233;86.3714;103.7291;-76.0952;0.68627;0.19117;0.14640;3
LIGH;11.378;7591.235;37.0;3
GYRO;11.388;7591.238;-2.27242;0.41356;0.59315;3
ACCE;11.388;7591.244;0.77273;7.78295;-2.91195;3
MAGN;11.389;7591.244;12.89600;-36.97500;-25.95200;3
AHRS;11.389;7591.244;86.9616;88.3520;-60.9219;0.68174;0.18567;0.14951;3
GYRO;11.390;7591.244;-2.27242;0.41356;0.59315;3
LIGH;11.390;7591.246;37.0;3
GYRO;11.396;7591.249;-2.35244;0.27214;0.39034;3
ACCE;11.396;7591.253;0.59316;7.70215;-2.95983;3
GYRO;11.397;7591.253;-2.35244;0.27214;0.39034;3
AHRS;11.397;7591.253;87.1397;63.2868;-35.5295;0.67477;0.18296;0.15616;3
LIGH;11.399;7591.255;35.0;3
GYRO;11.412;7591.258;-2.56991;0.00611;0.29077;3
GYRO;11.413;7591.263;-2.56991;0.00611;0.29077;3
ACCE;11.413;7591.268;0.75597;7.31668;-2.89998;3
MAGN;11.414;7591.268;12.58000;-36.01900;-27.17200;3
AHRS;11.414;7591.268;86.7914;44.5379;-16.6847;0.66901;0.18020;0.16004;3
GYRO;11.415;7591.268;-2.56991;0.00611;0.29077;3
LIGH;11.416;7591.271;35.0;3
PRES;11.416;7591.271;953.6600;3
ACCE;11.417;7591.273;0.96606;6.71394;-2.41934;3
GYRO;11.417;7591.273;-2.87137;-0.09652;0.29596;3
AHRS;11.418;7591.273;85.3418;23.6585;4.2798;0.65730;0.17539;0.16572;3
LIGH;11.419;7591.275;35.0;3
GYRO;11.428;7591.278;-3.16001;-0.01558;0.30177;3
GYRO;11.429;7591.284;-3.16001;-0.01558;0.30177;3
AHRS;11.429;7591.284;84.7047;18.6297;9.3405;0.65286;0.17335;0.16806;3
MAGN;11.430;7591.284;12.18800;-33.66800;-29.61400;3
ACCE;11.431;7591.284;0.98581;6.26563;-1.54426;3
LIGH;11.431;7591.287;35.0;3
GYRO;11.436;7591.289;-3.43398;0.10385;0.27672;3
ACCE;11.437;7591.293;0.60334;5.62877;-0.08679;3
GYRO;11.437;7591.293;-3.43398;0.10385;0.27672;3
AHRS;11.438;7591.293;82.8454;11.6852;16.3232;0.64067;0.16900;0.17257;3
LIGH;11.439;7591.295;33.0;3
GYRO;11.448;7591.298;-3.70215;0.24893;0.26970;3
GYRO;11.449;7591.304;-3.70215;0.24893;0.26970;3
AHRS;11.449;7591.304;81.1398;8.2640;20.2762;0.62892;0.16806;0.17949;3
MAGN;11.450;7591.304;12.18800;-30.84500;-31.90600;3
ACCE;11.451;7591.304;0.39804;4.99131;1.36469;3
LIGH;11.451;7591.307;33.0;3
GYRO;11.457;7591.309;-3.91045;0.52565;0.31918;3
ACCE;11.457;7591.313;0.17238;4.99011;2.19309;3
GYRO;11.458;7591.313;-3.91045;0.52565;0.31918;3
AHRS;11.458;7591.313;78.8690;5.5889;23.1590;0.61397;0.16424;0.18519;3
LIGH;11.459;7591.315;33.0;3
GYRO;11.469;7591.318;-3.97765;0.93646;0.37202;3
ACCE;11.470;7591.325;-0.40282;4.96617;2.38702;3
MAGN;11.470;7591.325;12.85200;-28.05700;-34.16900;3
AHRS;11.471;7591.325;76.8764;4.1031;25.5924;0.59963;0.16495;0.19507;3
GYRO;11.472;7591.325;-3.97765;0.93646;0.37202;3
LIGH;11.472;7591.328;33.0;3
ACCE;11.477;7591.333;-0.74639;4.93984;2.15418;3
GYRO;11.477;7591.333;-3.97032;1.26877;0.37721;3
AHRS;11.478;7591.333;74.1987;2.9038;27.5005;0.58092;0.16296;0.20436;3
LIGH;11.479;7591.335;31.0;3
GYRO;11.490;7591.338;-3.95383;1.34879;0.34086;3
ACCE;11.491;7591.344;-0.98940;4.98652;1.81181;3
MAGN;11.492;7591.344;13.30200;-25.12300;-35.91600;3
AHRS;11.492;7591.344;72.3833;2.4986;28.4483;0.56792;0.16211;0.21074;3
GYRO;11.493;7591.344;-3.95383;1.34879;0.34086;3
LIGH;11.494;7591.347;31.0;3
GYRO;11.497;7591.349;-3.98498;1.32161;0.26023;3
ACCE;11.497;7591.353;-1.06063;4.97455;1.79924;3
GYRO;11.498;7591.353;-3.98498;1.32161;0.26023;3
AHRS;11.499;7591.353;69.9241;2.2704;29.5947;0.54977;0.16202;0.22024;3
LIGH;11.499;7591.355;31.0;3
GYRO;11.508;7591.358;-4.07081;1.03725;0.14569;3
MAGN;11.509;7591.364;13.30200;-21.63600;-37.67000;3
AHRS;11.510;7591.364;65.3388;2.3744;31.2596;0.51502;0.16220;0.23752;3
GYRO;11.512;7591.364;-4.07081;1.03725;0.14569;3
ACCE;11.512;7591.364;-0.85353;5.04458;1.97222;3
LIGH;11.513;7591.367;30.0;3
GYRO;11.517;7591.369;-4.19115;0.54214;0.02413;3
ACCE;11.518;7591.373;-0.67756;5.00388;2.23319;3
GYRO;11.518;7591.373;-4.19115;0.54214;0.02413;3
AHRS;11.519;7591.373;65.3388;2.3744;31.2596;0.51502;0.16220;0.23752;3
LIGH;11.520;7591.375;30.0;3
GYRO;11.529;7591.378;-4.32493;0.00580;-0.07391;3
ACCE;11.530;7591.385;-0.90680;4.41730;2.65218;3
MAGN;11.531;7591.385;13.30200;-18.11600;-39.27600;3
AHRS;11.532;7591.385;63.1946;2.3602;29.5221;0.50208;0.15043;0.22741;3
GYRO;11.533;7591.385;-4.32493;0.00580;-0.07391;3
LIGH;11.534;7591.388;30.0;3
ACCE;11.538;7591.393;-1.82558;3.37523;3.93068;3
GYRO;11.539;7591.393;-4.51490;-0.37385;-0.11790;3
AHRS;11.539;7591.393;60.2432;2.1435;29.7823;0.48074;0.14458;0.23131;3
LIGH;11.541;7591.397;30.0;3
GYRO;11.548;7591.398;-4.74948;-0.46487;-0.05131;3
GYRO;11.550;7591.404;-4.74948;-0.46487;-0.05131;3
AHRS;11.551;7591.404;74.1680;27.7320;-10.2187;0.60011;0.13829;0.07496;3
MAGN;11.553;7591.404;12.73600;-14.35000;-41.05600;3
ACCE;11.554;7591.404;-2.57496;2.52109;6.05733;3
LIGH;11.555;7591.407;29.0;3
GYRO;11.557;7591.409;-4.84263;-0.26145;0.05528;3
GYRO;11.559;7591.413;-4.84263;-0.26145;0.05528;3
ACCE;11.560;7591.413;-2.18112;2.85449;7.62194;3
AHRS;11.561;7591.413;68.1643;24.7351;-7.3335;0.55760;0.14202;0.06804;3
LIGH;11.563;7591.415;29.0;3
GYRO;11.569;7591.418;-4.87929;-0.06811;0.39706;3
ACCE;11.570;7591.424;-1.24379;2.64739;7.74285;3
MAGN;11.571;7591.424;12.73600;-10.39500;-41.97800;3
AHRS;11.572;7591.424;61.7430;20.0527;-2.1735;0.50802;0.13982;0.07329;3
GYRO;11.574;7591.424;-4.87929;-0.06811;0.39706;3
LIGH;11.575;7591.427;29.0;3
GYRO;11.577;7591.429;-4.68686;0.40806;0.68661;3
ACCE;11.578;7591.433;-0.59735;2.22840;7.28436;3
GYRO;11.580;7591.433;-4.68686;0.40806;0.68661;3
AHRS;11.581;7591.433;56.2821;16.3972;3.7889;0.46241;0.14111;0.09607;3
LIGH;11.583;7591.435;29.0;3
GYRO;11.595;7591.438;-4.41289;0.78832;0.75045;3
GYRO;11.598;7591.443;-4.41289;0.78832;0.75045;3
ACCE;11.599;7591.447;-0.33220;2.31819;6.69060;3
MAGN;11.601;7591.447;12.73600;-6.86000;-42.69400;3
AHRS;11.603;7591.447;51.9414;13.7414;7.4143;0.42690;0.13543;0.10999;3
GYRO;11.605;7591.447;-4.41289;0.78832;0.75045;3
PRES;11.607;7591.453;953.7700;3
LIGH;11.609;7591.453;28.0;3
ACCE;11.610;7591.453;-0.74220;2.24097;6.24049;3
GYRO;11.612;7591.453;-4.23360;0.87781;0.66096;3
AHRS;11.613;7591.453;48.2679;12.5540;10.5541;0.39552;0.13673;0.12794;3
LIGH;11.615;7591.455;28.0;3
GYRO;11.616;7591.458;-4.24643;0.73518;0.53726;3
GYRO;11.617;7591.464;-4.24643;0.73518;0.53726;3
AHRS;11.618;7591.464;43.1756;12.0279;11.3741;0.35445;0.13320;0.12999;3
MAGN;11.620;7591.464;12.73600;-3.07700;-41.88300;3
ACCE;11.621;7591.464;-1.26294;1.90399;6.73070;3
LIGH;11.622;7591.467;28.0;3
ACCE;11.623;7591.473;-1.13725;1.60890;7.82305;3
GYRO;11.624;7591.473;-4.43488;0.58979;0.49847;3
AHRS;11.626;7591.473;39.9431;11.5109;13.8360;0.32601;0.13450;0.14664;3
LIGH;11.627;7591.475;28.0;3
GYRO;11.629;7591.478;-4.62394;0.58368;0.54214;3
ACCE;11.631;7591.484;-0.65242;1.31083;8.81964;3
MAGN;11.632;7591.484;12.73600;0.80700;-41.19400;3
AHRS;11.633;7591.484;35.4513;10.1791;16.5672;0.28792;0.12731;0.16342;3
GYRO;11.635;7591.484;-4.62394;0.58368;0.54214;3
LIGH;11.636;7591.488;31.0;3
GYRO;11.637;7591.489;-4.64349;0.66279;0.52901;3
ACCE;11.638;7591.493;-0.62908;0.89962;9.86710;3
GYRO;11.639;7591.493;-4.64349;0.66279;0.52901;3
AHRS;11.641;7591.493;30.8523;8.9684;22.8371;0.24501;0.12638;0.21064;3
LIGH;11.642;7591.495;31.0;3
GYRO;11.669;7591.498;-4.59768;0.69150;0.48808;3
AHRS;11.670;7591.506;20.2323;8.2103;26.0688;0.15479;0.10817;0.23371;3
ACCE;11.672;7591.506;-0.88166;0.99898;10.53987;3
GYRO;11.673;7591.506;-4.59768;0.69150;0.48808;3
MAGN;11.675;7591.506;12.73600;4.49300;-41.19400;3
LIGH;11.676;7591.509;31.0;3
GYRO;11.677;7591.513;-4.46787;0.68722;0.41203;3
AHRS;11.679;7591.513;20.2323;8.2103;26.0688;0.15479;0.10817;0.23371;3
ACCE;11.680;7591.513;-1.38445;0.90800;10.54825;3
GYRO;11.682;7591.518;-4.34661;0.71777;0.39126;3
AHRS;11.683;7591.524;20.2323;8.2103;26.0688;0.15479;0.10817;0.23371;3
ACCE;11.685;7591.524;-1.71904;0.30167;11.06420;3
MAGN;11.686;7591.524;12.73600;7.49500;-40.12700;3
GYRO;11.687;7591.524;-4.34661;0.71777;0.39126;3
HUMI;11.692;7591.527;46.9;3
TEMP;11.694;7591.527;22.5;3
LIGH;11.695;7591.527;12.0;3
LIGH;11.696;7591.527;42.0;3
GYRO;11.698;7591.529;-4.24002;0.80726;0.39645;3
GYRO;11.699;7591.533;-4.24002;0.80726;0.39645;3
ACCE;11.700;7591.533;-1.67175;0.17418;11.72979;3
AHRS;11.701;7591.533;17.2892;8.1942;29.8706;0.12665;0.10689;0.26453;3
LIGH;11.702;7591.535;42.0;3
GYRO;11.702;7591.538;-4.07325;0.82161;0.38454;3
GYRO;11.703;7591.544;-4.07325;0.82161;0.38454;3
AHRS;11.703;7591.544;13.6616;8.2495;28.4519;0.09744;0.09838;0.25166;3
MAGN;11.704;7591.544;12.73600;12.93100;-35.61400;3
ACCE;11.704;7591.544;-1.57359;0.07482;11.95964;3
LIGH;11.705;7591.550;42.0;3
GYRO;11.705;7591.549;-3.82646;0.70647;0.33720;3
GYRO;11.705;7591.553;-3.82646;0.70647;0.33720;3
ACCE;11.706;7591.553;-1.45448;-0.04908;11.60889;3
AHRS;11.706;7591.553;12.7171;7.9510;30.4317;0.08853;0.09549;0.26762;3
LIGH;11.707;7591.556;81.0;3
GYRO;11.709;7591.558;-3.59097;0.54520;0.28497;3
ACCE;11.710;7591.565;-1.55863;-0.09697;10.66377;3
MAGN;11.710;7591.565;12.33900;15.41200;-34.55000;3
AHRS;11.711;7591.565;11.0735;7.9976;26.6919;0.07763;0.08975;0.23574;3
GYRO;11.712;7591.565;-3.59097;0.54520;0.28497;3
LIGH;11.712;7591.568;81.0;3
ACCE;11.718;7591.573;-1.89740;-0.43215;9.65163;3
GYRO;11.718;7591.573;-3.47216;0.43402;0.25534;3
AHRS;11.719;7591.573;9.5515;8.3556;27.5312;0.06337;0.09027;0.24239;3
LIGH;11.719;7591.576;81.0;3
GYRO;11.728;7591.578;-3.47246;0.44746;0.25809;3
ACCE;11.729;7591.584;-2.28527;-0.90561;9.03811;3
MAGN;11.729;7591.584;12.33900;18.34800;-32.97800;3
AHRS;11.730;7591.584;7.9551;8.9833;23.3393;0.05192;0.09050;0.20648;3
GYRO;11.730;7591.584;-3.47246;0.44746;0.25809;3
LIGH;11.731;7591.587;81.0;3
GYRO;11.737;7591.589;-3.56470;0.48503;0.27642;3
ACCE;11.737;7591.593;-2.07996;-1.29047;9.18536;3
GYRO;11.738;7591.593;-3.56470;0.48503;0.27642;3
AHRS;11.738;7591.593;6.2712;9.3907;23.9625;0.03636;0.09127;0.21097;3
LIGH;11.739;7591.595;132.0;3
GYRO;11.749;7591.598;-3.70551;0.55558;0.33201;3
ACCE;11.750;7591.604;-1.50835;-1.91895;9.64624;3
MAGN;11.751;7591.604;12.33900;21.02500;-31.99100;3
AHRS;11.752;7591.604;4.3463;9.3350;22.0971;0.02151;0.08705;0.19390;3
GYRO;11.753;7591.604;-3.70551;0.55558;0.33201;3
LIGH;11.753;7591.607;132.0;3
GYRO;11.757;7591.609;-3.82585;0.62186;0.35033;3
ACCE;11.758;7591.613;-0.95529;-2.56599;10.38365;3
GYRO;11.758;7591.613;-3.82585;0.62186;0.35033;3
AHRS;11.759;7591.613;2.2128;8.8621;24.8017;0.00221;0.07958;0.21553;3
LIGH;11.760;7591.616;132.0;3
GYRO;11.778;7591.618;-3.88877;0.74342;0.31582;3
GYRO;11.779;7591.623;-3.88877;0.74342;0.31582;3
ACCE;11.780;7591.629;-0.18615;-2.56658;11.39580;3
MAGN;11.780;7591.629;12.33900;23.30600;-30.70800;3
GYRO;11.782;7591.629;-3.88877;0.74342;0.31582;3
AHRS;11.782;7591.629;-1.5070;6.7569;28.2605;-0.02712;0.05394;0.24293;3
GYRO;11.783;7591.633;-3.84051;0.85338;0.20647;3
AHRS;11.784;7591.633;-1.5070;6.7569;28.2605;-0.02712;0.05394;0.24293;3
ACCE;11.785;7591.633;0.21907;-2.99874;12.03266;3
PRES;11.786;7591.637;953.8400;3
LIGH;11.786;7591.637;132.0;3
LIGH;11.787;7591.637;182.0;3
GYRO;11.788;7591.638;-3.68474;0.82100;0.02138;3
ACCE;11.789;7591.644;0.01077;-3.48715;12.85148;3
GYRO;11.790;7591.644;-3.68474;0.82100;0.02138;3
AHRS;11.791;7591.644;-3.3430;5.8679;31.6782;-0.04199;0.04127;0.27103;3
MAGN;11.792;7591.644;12.33900;25.43900;-28.96800;3
LIGH;11.792;7591.647;182.0;3
BLE4;11.793;2016;9;-72
BLE4;11.793;2016;20;-73
BLE4;11.794;2016;18;-79
BLE4;11.794;2016;19;-79
BLE4;11.794;2016;8;-95
BLE4;11.794;2016;16;-96
BLE4;11.795;2016;10;-98
GYRO;11.797;7591.649;-3.49232;0.67134;-0.14905;3
ACCE;11.798;7591.653;-0.55126;-3.62482;13.09808;3
GYRO;11.799;7591.653;-3.49232;0.67134;-0.14905;3
AHRS;11.800;7591.653;-4.9503;5.4213;29.7874;-0.05383;0.03457;0.25453;3
LIGH;11.801;7591.656;182.0;3
GYRO;11.809;7591.658;-3.27668;0.51404;-0.26053;3
ACCE;11.810;7591.664;-1.13485;-3.63619;12.58572;3
MAGN;11.811;7591.664;12.33900;27.54500;-26.56400;3
AHRS;11.811;7591.664;-6.3380;5.3885;27.6239;-0.06483;0.03239;0.23558;3
GYRO;11.813;7591.664;-3.27668;0.51404;-0.26053;3
LIGH;11.814;7591.667;213.0;3
GYRO;11.817;7591.669;-3.14748;0.44288;-0.29413;3
ACCE;11.818;7591.673;-1.86029;-3.86903;11.54125;3
GYRO;11.819;7591.673;-3.14748;0.44288;-0.29413;3
AHRS;11.820;7591.673;-7.7185;5.8070;28.1497;-0.07749;0.03267;0.23902;3
LIGH;11.821;7591.676;213.0;3
GYRO;11.830;7591.678;-2.85305;0.44960;-0.32834;3
ACCE;11.831;7591.685;-2.56239;-4.08810;10.61110;3
MAGN;11.832;7591.685;12.33900;29.37300;-24.36900;3
AHRS;11.832;7591.685;-9.1112;6.6084;25.3619;-0.08997;0.03865;0.21400;3
GYRO;11.834;7591.685;-2.85305;0.44960;-0.32834;3
LIGH;11.835;7591.688;213.0;3
ACCE;11.838;7591.693;-3.05141;-4.23774;9.65941;3
GYRO;11.839;7591.693;-2.57755;0.47220;-0.32620;3
AHRS;11.840;7591.693;-10.5109;7.6567;24.9821;-0.10361;0.04515;0.20893;3
LIGH;11.841;7591.697;213.0;3
GYRO;11.849;7591.698;-2.38879;0.38057;-0.28741;3
ACCE;11.850;7591.704;-3.31178;-4.53402;9.10814;3
MAGN;11.853;7591.704;12.33900;31.13000;-23.63400;3
AHRS;11.854;7591.704;-11.9820;8.7974;22.3505;-0.11687;0.05466;0.18433;3
GYRO;11.857;7591.704;-2.38879;0.38057;-0.28741;3
LIGH;11.859;7591.707;225.0;3
GYRO;11.859;7591.709;-2.30663;0.16127;-0.20678;3
ACCE;11.861;7591.713;-2.87424;-4.69982;8.88309;3
GYRO;11.862;7591.713;-2.30663;0.16127;-0.20678;3
AHRS;11.863;7591.713;-13.4364;9.6238;22.2143;-0.13044;0.05929;0.18102;3
LIGH;11.865;7591.717;225.0;3
GYRO;11.869;7591.718;-2.31946;-0.11851;-0.07575;3
ACCE;11.870;7591.724;-2.19010;-4.66989;9.00759;3
MAGN;11.871;7591.724;12.33900;32.06300;-21.70400;3
AHRS;11.873;7591.724;-14.7400;9.9919;21.0964;-0.14144;0.06151;0.16988;3
GYRO;11.874;7591.724;-2.31946;-0.11851;-0.07575;3
LIGH;11.876;7591.727;225.0;3
GYRO;11.877;7591.729;-2.38848;-0.39034;0.06781;3
GYRO;11.879;7591.733;-2.38848;-0.39034;0.06781;3
ACCE;11.880;7591.733;-1.57658;-4.76566;9.58279;3
AHRS;11.881;7591.733;-15.9035;9.9296;21.8465;-0.15156;0.05804;0.17521;3
LIGH;11.883;7591.736;225.0;3
GYRO;11.890;7591.738;-2.47400;-0.54275;0.17257;3
GYRO;11.892;7591.746;-2.47400;-0.54275;0.17257;3
AHRS;11.893;7591.746;-17.7430;9.6133;20.8716;-0.16613;0.05359;0.16563;3
MAGN;11.895;7591.746;11.95800;36.22100;-20.43300;3
ACCE;11.896;7591.746;-1.33297;-5.07391;9.90721;3
LIGH;11.897;7591.749;235.0;3
ACCE;11.898;7591.753;-1.08517;-5.25946;9.68455;3
GYRO;11.899;7591.753;-2.50424;-0.51038;0.22877;3
AHRS;11.900;7591.753;-18.2377;9.3854;21.3735;-0.17019;0.05009;0.16974;3
LIGH;11.901;7591.756;235.0;3
GYRO;11.910;7591.758;-2.48622;-0.26817;0.24068;3
ACCE;11.910;7591.764;-0.69911;-5.47255;9.07522;3
MAGN;11.911;7591.764;11.95800;33.84300;-18.60500;3
AHRS;11.912;7591.764;-19.5150;8.9314;21.5356;-0.18033;0.04382;0.17060;3
GYRO;11.913;7591.764;-2.48622;-0.26817;0.24068;3
LIGH;11.914;7591.768;235.0;3
GYRO;11.917;7591.769;-2.36130;-0.11209;0.24496;3
ACCE;11.918;7591.773;-0.46388;-5.92325;8.55029;3
GYRO;11.918;7591.773;-2.36130;-0.11209;0.24496;3
AHRS;11.919;7591.773;-21.0041;8.4247;22.8216;-0.19247;0.03483;0.18088;3
LIGH;11.920;7591.776;235.0;3
SOUN;11.924;23.55;0.00072;31.11
GYRO;11.930;7591.778;-2.24340;0.13134;0.22083;3
ACCE;11.931;7591.784;-0.34596;-6.50744;8.42939;3
MAGN;11.931;7591.784;11.95800;34.42600;-17.08000;3
AHRS;11.932;7591.784;-22.6782;7.8966;23.2315;-0.20572;0.02664;0.18369;3
GYRO;11.933;7591.784;-2.24340;0.13134;0.22083;3
LIGH;11.934;7591.788;243.0;3
GYRO;11.937;7591.789;-2.21714;0.24557;0.17776;3
ACCE;11.938;7591.793;-0.51775;-6.90308;8.87830;3
GYRO;11.939;7591.793;-2.21714;0.24557;0.17776;3
AHRS;11.939;7591.793;-24.2829;7.4748;24.5310;-0.21863;0.01768;0.19385;3
LIGH;11.940;7591.796;243.0;3
GYRO;11.954;7591.798;-2.23363;0.29169;0.12859;3
GYRO;11.955;7591.803;-2.23363;0.29169;0.12859;3
ACCE;11.955;7591.809;-1.07859;-7.01082;9.38946;3
MAGN;11.956;7591.809;11.95800;35.03200;-13.97800;3
AHRS;11.957;7591.809;-25.6322;7.3839;24.2684;-0.22961;0.01485;0.19058;3
GYRO;11.959;7591.809;-2.23363;0.29169;0.12859;3
PRES;11.960;7591.812;953.7900;3
LIGH;11.961;7591.812;243.0;3
ACCE;11.961;7591.813;-1.79326;-7.13831;9.56244;3
GYRO;11.962;7591.813;-2.20522;0.30940;0.06109;3
AHRS;11.963;7591.813;-26.8216;7.7119;24.7363;-0.24005;0.01433;0.19264;3
LIGH;11.965;7591.816;212.0;3
GYRO;11.969;7591.818;-2.10535;0.33292;-0.00153;3
ACCE;11.970;7591.824;-1.89262;-6.93121;9.74141;3
MAGN;11.970;7591.824;11.95800;35.03200;-13.06100;3
AHRS;11.971;7591.824;-27.7244;8.0500;24.1758;-0.24797;0.01659;0.18637;3
GYRO;11.973;7591.824;-2.10535;0.33292;-0.00153;3
LIGH;11.973;7591.827;252.0;3
GYRO;11.977;7591.829;-1.97859;0.33903;-0.00092;3
ACCE;11.978;7591.833;-1.94708;-6.69598;9.89583;3
GYRO;11.979;7591.833;-1.97859;0.33903;-0.00092;3
AHRS;11.980;7591.833;-28.3712;8.3709;24.3372;-0.25383;0.01765;0.18633;3
LIGH;11.981;7591.836;252.0;3
GYRO;11.989;7591.838;-1.92025;0.25779;0.01374;3
ACCE;11.990;7591.844;-2.38163;-6.56251;9.75158;3
MAGN;11.991;7591.844;11.65600;36.17700;-12.20800;3
AHRS;11.992;7591.844;-28.8997;8.9238;23.1957;-0.25884;0.02378;0.17508;3
GYRO;11.993;7591.844;-1.92025;0.25779;0.01374;3
LIGH;11.994;7591.847;252.0;3
GYRO;11.997;7591.849;-1.80938;0.19395;0.03543;3
ACCE;11.999;7591.853;-2.57197;-6.53916;9.33439;3
GYRO;12.000;7591.853;-1.80938;0.19395;0.03543;3
AHRS;12.002;7591.853;-29.4514;9.5693;23.1019;-0.26433;0.02832;0.17221;3
LIGH;12.004;7591.856;240.0;3
GYRO;12.010;7591.858;-1.66675;0.05986;0.08644;3
ACCE;12.012;7591.866;-2.23798;-6.52480;8.65085;3
MAGN;12.013;7591.866;11.65600;36.17700;-10.79500;3
AHRS;12.014;7591.866;-30.1226;10.0271;22.4756;-0.27034;0.03232;0.16519;3
GYRO;12.016;7591.866;-1.66675;0.05986;0.08644;3
LIGH;12.017;7591.868;240.0;3
ACCE;12.018;7591.873;-1.90159;-6.55353;7.80570;3
GYRO;12.020;7591.873;-1.51556;-0.05864;0.18662;3
AHRS;12.021;7591.873;-30.9764;10.3381;22.7411;-0.27785;0.03268;0.16563;3
LIGH;12.023;7591.876;240.0;3
GYRO;12.032;7591.878;-1.42545;-0.09591;0.27184;3
ACCE;12.033;7591.884;-1.37607;-6.63254;7.03716;3
MAGN;12.034;7591.884;11.65600;36.61300;-9.47500;3
AHRS;12.038;7591.884;-32.0269;10.3945;22.6258;-0.28647;0.03149;0.16328;3
GYRO;12.040;7591.884;-1.42545;-0.09591;0.27184;3
LIGH;12.041;7591.890;240.0;3
GYRO;12.042;7591.889;-1.41385;-0.02352;0.30024;3
ACCE;12.043;7591.894;-1.01634;-6.88572;6.52001;3
GYRO;12.044;7591.894;-1.41385;-0.02352;0.30024;3
AHRS;12.046;7591.894;-33.2766;10.2816;23.3244;-0.29664;0.02643;0.16777;3
LIGH;12.048;7591.896;243.0;3
GYRO;12.053;7591.899;-1.49387;0.06750;0.25809;3
ACCE;12.054;7591.905;-0.84874;-7.21373;6.80013;3
MAGN;12.055;7591.905;11.65600;36.61300;-8.26800;3
AHRS;12.056;7591.905;-34.5042;10.0338;23.5384;-0.30626;0.02150;0.16866;3
GYRO;12.059;7591.905;-1.49387;0.06750;0.25809;3
LIGH;12.060;7591.909;243.0;3
GYRO;12.061;7591.910;-1.64262;0.09407;0.15485;3
ACCE;12.061;7591.914;-0.78709;-7.52797;7.63690;3
GYRO;12.062;7591.914;-1.64262;0.09407;0.15485;3
AHRS;12.063;7591.914;-35.5104;9.6656;24.2296;-0.31394;0.01468;0.17404;3
LIGH;12.064;7591.916;243.0;3
GYRO;12.070;7591.919;-1.78373;0.04826;0.03390;3
ACCE;12.071;7591.926;-0.87029;-7.73806;8.65564;3
MAGN;12.072;7591.926;11.25700;36.61300;-7.06400;3
AHRS;12.073;7591.926;-36.1822;9.2714;23.9489;-0.31872;0.01094;0.17202;3
GYRO;12.074;7591.926;-1.78373;0.04826;0.03390;3
LIGH;12.074;7591.929;243.0;3
ACCE;12.077;7591.934;-1.31980;-7.83682;9.84795;3
GYRO;12.078;7591.934;-1.82465;0.00305;-0.02230;3
AHRS;12.079;7591.934;-36.4248;9.0859;24.1400;-0.32040;0.00843;0.17380;3
LIGH;12.080;7591.936;255.0;3
GYRO;12.089;7591.939;-1.79869;0.00336;-0.11637;3
ACCE;12.090;7591.945;-2.02789;-7.79911;10.66258;3
MAGN;12.090;7591.945;11.25700;36.61300;-5.84200;3
AHRS;12.091;7591.945;-36.3392;9.2890;23.4101;-0.31995;0.01228;0.16740;3
GYRO;12.092;7591.945;-1.79869;0.00336;-0.11637;3
LIGH;12.093;7591.948;255.0;3
GYRO;12.098;7591.950;-1.61085;0.03390;-0.16157;3
ACCE;12.099;7591.954;-2.66654;-7.57944;10.97682;3
GYRO;12.100;7591.954;-1.61085;0.03390;-0.16157;3
AHRS;12.100;7591.954;-36.0520;9.8238;23.1149;-0.31837;0.01800;0.16386;3
LIGH;12.102;7591.957;255.0;3
GYRO;12.109;7591.959;-1.29503;0.08430;-0.13195;3
ACCE;12.110;7591.965;-3.37223;-7.47410;10.55065;3
MAGN;12.111;7591.965;11.25700;37.14200;-5.11600;3
AHRS;12.112;7591.965;-35.8436;10.7529;22.2653;-0.31781;0.02832;0.15461;3
GYRO;12.114;7591.965;-1.29503;0.08430;-0.13195;3
LIGH;12.114;7591.967;242.0;3
GYRO;12.118;7591.970;-0.92485;0.13500;-0.03421;3
ACCE;12.119;7591.974;-3.76368;-7.48008;9.25119;3
GYRO;12.119;7591.974;-0.92485;0.13500;-0.03421;3
AHRS;12.120;7591.974;-35.9999;11.9506;22.0088;-0.32058;0.03852;0.14898;3
LIGH;12.121;7591.976;242.0;3
GYRO;12.137;7591.979;-0.61484;0.16616;0.10507;3
GYRO;12.149;7591.984;-0.61484;0.16616;0.10507;3
ACCE;12.150;7591.991;-3.71580;-7.50103;7.89967;3
AHRS;12.151;7591.991;-36.5229;13.1772;21.8895;-0.32631;0.04788;0.14381;3
MAGN;12.152;7591.991;11.25700;36.83300;-4.81400;3
GYRO;12.153;7591.989;-0.61484;0.16616;0.10507;3
PRES;12.155;7591.995;953.8300;3
LIGH;12.157;7591.995;242.0;3
GYRO;12.158;7591.991;-0.61484;0.16616;0.10507;3
ACCE;12.159;7591.996;-2.37325;-7.62673;7.60638;3
GYRO;12.160;7591.996;-0.47342;0.17776;0.26114;3
AHRS;12.161;7591.996;-37.2162;13.5363;21.9115;-0.33232;0.04943;0.14194;3
LIGH;12.162;7592.002;242.0;3
GYRO;12.163;7592.001;-0.47709;0.15455;0.38851;3
GYRO;12.164;7592.006;-0.47709;0.15455;0.38851;3
GYRO;12.165;7592.010;-0.47709;0.15455;0.38851;3
MAGN;12.165;7592.010;11.25700;36.83300;-4.02300;3
LIGH;12.166;7592.012;240.0;3
ACCE;12.167;7592.014;-1.41797;-7.84400;8.43597;3
GYRO;12.168;7592.014;-0.50030;0.07300;0.44379;3
AHRS;12.169;7592.014;-37.7539;13.1625;22.0940;-0.33623;0.04485;0.14372;3
LIGH;12.171;7592.016;240.0;3
GYRO;12.172;7592.019;-0.53298;0.01527;0.43616;3
MAGN;12.173;7592.025;11.25700;36.83300;-3.71200;3
AHRS;12.173;7592.025;-38.3102;12.7701;22.2943;-0.34025;0.04003;0.14569;3
GYRO;12.175;7592.025;-0.53298;0.01527;0.43616;3
ACCE;12.176;7592.025;-1.02891;-8.09420;9.39724;3
LIGH;12.176;7592.027;240.0;3
GYRO;12.177;7592.030;-0.49633;-0.09407;0.36285;3
ACCE;12.178;7592.034;-1.05046;-8.56167;9.95569;3
GYRO;12.179;7592.034;-0.49633;-0.09407;0.36285;3
AHRS;12.180;7592.034;-38.3658;11.7558;22.4996;-0.33945;0.03110;0.15028;3
LIGH;12.181;7592.036;240.0;3
GYRO;12.190;7592.039;-0.37263;-0.15180;0.26756;3
ACCE;12.191;7592.046;-1.35991;-8.92618;10.26275;3
MAGN;12.192;7592.046;11.25700;36.46000;-4.14200;3
AHRS;12.195;7592.046;-38.6475;11.2902;22.6712;-0.34112;0.02629;0.15267;3
GYRO;12.198;7592.046;-0.37263;-0.15180;0.26756;3
LIGH;12.199;7592.048;240.0;3
ACCE;12.199;7592.054;-2.03986;-9.10275;10.32559;3
GYRO;12.201;7592.054;-0.20403;-0.13744;0.18845;3
AHRS;12.202;7592.054;-38.9000;11.2775;22.7792;-0.34314;0.02538;0.15324;3
LIGH;12.203;7592.056;240.0;3
GYRO;12.210;7592.059;-0.03543;-0.02230;0.16096;3
ACCE;12.211;7592.065;-2.53067;-9.12131;10.39503;3
MAGN;12.211;7592.065;11.25700;36.46000;-4.14200;3
AHRS;12.212;7592.065;-39.0788;11.5457;22.7941;-0.34493;0.02717;0.15230;3
GYRO;12.213;7592.065;-0.03543;-0.02230;0.16096;3
LIGH;12.214;7592.069;240.0;3
GYRO;12.223;7592.070;0.12706;0.14752;0.18815;3
ACCE;12.234;7592.074;-2.62464;-9.17338;11.25155;3
GYRO;12.235;7592.074;0.12706;0.14752;0.18815;3
AHRS;12.240;7592.074;-39.0062;11.7329;22.7356;-0.34458;0.02899;0.15137;3
LIGH;12.244;7592.077;240.0;3
GYRO;12.244;7592.079;0.30024;0.25381;0.23732;3
ACCE;12.247;7592.085;-2.35170;-9.06744;11.76331;3
MAGN;12.247;7592.085;11.61800;36.46000;-5.27000;3
AHRS;12.248;7592.085;-38.7811;11.6816;22.9009;-0.34277;0.02851;0.15317;3
GYRO;12.249;7592.085;0.30024;0.25381;0.23732;3
LIGH;12.250;7592.088;237.0;3
GYRO;12.251;7592.090;0.52290;0.26298;0.28253;3
ACCE;12.252;7592.094;-2.10750;-8.98963;11.59153;3
GYRO;12.253;7592.094;0.52290;0.26298;0.28253;3
AHRS;12.253;7592.094;-38.6186;11.5223;22.8570;-0.34125;0.02767;0.15352;3
LIGH;12.254;7592.096;237.0;3
GYRO;12.255;7592.099;0.66035;0.23579;0.29658;3
ACCE;12.256;7592.106;-2.30861;-8.82862;10.94090;3
MAGN;12.256;7592.106;11.61800;36.46000;-4.96800;3
AHRS;12.257;7592.106;-38.5834;11.5651;23.0016;-0.34106;0.02765;0.15461;3
GYRO;12.260;7592.106;0.66035;0.23579;0.29658;3
LIGH;12.261;7592.109;237.0;3
ACCE;12.262;7592.114;-2.69228;-8.71849;10.49558;3
GYRO;12.263;7592.114;0.95448;0.22633;0.29719;3
AHRS;12.265;7592.114;-38.6116;11.8607;22.9675;-0.34167;0.03009;0.15341;3
LIGH;12.267;7592.117;237.0;3
GYRO;12.269;7592.119;1.18783;0.19395;0.27672;3
ACCE;12.270;7592.125;-3.14059;-8.63589;10.90140;3
AHRS;12.271;7592.125;-38.4764;12.3181;22.8375;-0.34116;0.03444;0.15119;3
MAGN;12.273;7592.125;11.61800;36.46000;-4.41100;3
GYRO;12.277;7592.125;1.18783;0.19395;0.27672;3
LIGH;12.278;7592.127;242.0;3
GYRO;12.278;7592.130;1.29412;0.10476;0.27275;3
ACCE;12.279;7592.134;-3.44705;-8.55867;12.13621;3
AHRS;12.279;7592.134;-37.9947;12.7369;22.6728;-0.33782;0.03924;0.14931;3
GYRO;12.280;7592.134;1.29412;0.10476;0.27275;3
LIGH;12.283;7592.136;242.0;3
GYRO;12.289;7592.139;1.33352;-0.05009;0.30482;3
ACCE;12.292;7592.145;-3.62362;-8.35935;13.02146;3
AHRS;12.292;7592.145;-37.2760;13.0845;22.3263;-0.33240;0.04445;0.14653;3
MAGN;12.293;7592.145;11.61800;36.46000;-6.06800;3
GYRO;12.294;7592.145;1.33352;-0.05009;0.30482;3
LIGH;12.295;7592.148;242.0;3
GYRO;12.319;7592.150;1.47738;-0.20067;0.37018;3
ACCE;12.319;7592.154;-3.70084;-8.17321;12.92630;3
GYRO;12.320;7592.154;1.47738;-0.20067;0.37018;3
AHRS;12.320;7592.154;-36.6055;13.4320;22.0868;-0.32738;0.04923;0.14457;3
LIGH;12.322;7592.156;248.0;3
GYRO;12.323;7592.159;1.80236;-0.24893;0.45968;3
GYRO;12.323;7592.164;1.80236;-0.24893;0.45968;3
ACCE;12.324;7592.169;-3.69904;-7.92600;12.14698;3
MAGN;12.324;7592.169;12.02600;36.46000;-7.00600;3
AHRS;12.325;7592.169;-36.1169;13.8244;22.1208;-0.32397;0.05326;0.14445;3
GYRO;12.326;7592.169;1.80236;-0.24893;0.45968;3
PRES;12.327;7592.172;953.8400;3
LIGH;12.328;7592.172;248.0;3
ACCE;12.328;7592.174;-3.45543;-7.60817;11.02769;3
GYRO;12.329;7592.174;2.20889;-0.21411;0.56658;3
AHRS;12.331;7592.174;-35.8495;14.1878;21.9380;-0.32219;0.05724;0.14234;3
LIGH;12.332;7592.176;248.0;3
GYRO;12.333;7592.179;2.39368;-0.14813;0.62400;3
ACCE;12.334;7592.185;-2.81019;-7.34062;10.42974;3
MAGN;12.335;7592.185;12.02600;36.46000;-8.57300;3
AHRS;12.335;7592.185;-35.6949;14.2731;22.0429;-0.32111;0.05794;0.14319;3
GYRO;12.337;7592.185;2.39368;-0.14813;0.62400;3
LIGH;12.337;7592.187;248.0;3
GYRO;12.338;7592.190;2.66246;-0.11942;0.72998;3
ACCE;12.339;7592.194;-1.71185;-7.12754;10.55005;3
GYRO;12.340;7592.194;2.66246;-0.11942;0.72998;3
AHRS;12.340;7592.194;-35.5182;13.7927;22.0875;-0.31911;0.05423;0.14516;3
LIGH;12.341;7592.196;248.0;3
GYRO;12.356;7592.199;2.81456;-0.12675;0.78099;3
GYRO;12.356;7592.205;2.81456;-0.12675;0.78099;3
AHRS;12.357;7592.205;-34.4513;12.8368;22.0387;-0.30926;0.04856;0.14893;3
MAGN;12.358;7592.205;12.02600;36.46000;-10.54600;3
ACCE;12.359;7592.205;-0.75657;-7.12095;10.99777;3
LIGH;12.359;7592.207;248.0;3
GYRO;12.359;7592.210;2.93215;-0.30360;0.69394;3
GYRO;12.360;7592.214;2.93215;-0.30360;0.69394;3
ACCE;12.360;7592.214;-0.07721;-7.17961;11.59332;3
AHRS;12.361;7592.214;-35.0075;11.5504;22.6259;-0.31225;0.03540;0.15646;3
LIGH;12.362;7592.216;248.0;3
GYRO;12.378;7592.219;3.07601;-0.67378;0.44379;3
MAGN;12.379;7592.226;12.46700;36.46000;-12.21100;3
AHRS;12.379;7592.226;-32.4717;9.7163;22.5695;-0.28911;0.02522;0.16399;3
GYRO;12.380;7592.226;3.07601;-0.67378;0.44379;3
ACCE;12.380;7592.226;0.25977;-7.35080;12.11286;3
LIGH;12.381;7592.229;248.0;3
ACCE;12.381;7592.234;0.02095;-7.57585;12.22719;3
GYRO;12.382;7592.234;3.27424;-1.19027;0.08430;3
AHRS;12.382;7592.234;-34.4219;9.0868;23.5979;-0.30420;0.01376;0.17176;3
LIGH;12.383;7592.236;251.0;3
GNSS;12.384;1490628692.000;40.313297;-3.483556;598.000;0.000;3.0;0.0;19;9
GNSS;12.386;1490628692.000;40.313297;-3.483556;598.000;0.000;3.0;0.0;19;9
GYRO;12.389;7592.239;3.50667;-1.79045;-0.30329;3
MAGN;12.389;7592.245;12.46700;36.46000;-14.90700;3
AHRS;12.390;7592.245;-31.9385;7.2021;23.6637;-0.28113;0.00280;0.17983;3
GYRO;12.391;7592.245;3.50667;-1.79045;-0.30329;3
ACCE;12.391;7592.245;-1.03130;-7.69496;12.50192;3
LIGH;12.392;7592.247;251.0;3
GYRO;12.397;7592.250;3.73391;-2.34328;-0.60262;3
ACCE;12.398;7592.254;-2.21643;-7.71112;12.65395;3
GYRO;12.399;7592.254;3.73391;-2.34328;-0.60262;3
AHRS;12.399;7592.254;-33.7852;8.7559;23.9885;-0.29858;0.01124;0.17657;3
LIGH;12.400;7592.256;251.0;3
GYRO;12.409;7592.259;3.94466;-2.69575;-0.72968;3
ACCE;12.409;7592.265;-2.92871;-7.33883;11.92253;3
MAGN;12.409;7592.265;12.46700;34.57100;-18.69900;3
AHRS;12.410;7592.265;-33.4970;9.2861;24.7171;-0.29716;0.01424;0.18149;3
GYRO;12.410;7592.265;3.94466;-2.69575;-0.72968;3
LIGH;12.411;7592.267;244.0;3
ACCE;12.418;7592.274;-3.26689;-6.89650;10.59554;3
GYRO;12.418;7592.274;4.04759;-2.65757;-0.71593;3
AHRS;12.419;7592.274;-33.3666;10.0339;24.2837;-0.29720;0.02174;0.17616;3
LIGH;12.419;7592.276;244.0;3
GYRO;12.430;7592.279;4.22322;-2.49844;-0.57391;3
ACCE;12.430;7592.286;-3.20105;-6.40569;9.34098;3
MAGN;12.431;7592.286;12.46700;32.03100;-22.24100;3
AHRS;12.431;7592.286;-33.3576;10.7988;25.4683;-0.29857;0.02494;0.18387;3
GYRO;12.432;7592.286;4.22322;-2.49844;-0.57391;3
LIGH;12.432;7592.288;244.0;3
ACCE;12.438;7592.294;-2.59172;-5.55096;8.67000;3
GYRO;12.439;7592.294;4.29102;-2.05526;-0.37110;3
AHRS;12.439;7592.294;-33.2223;11.2712;25.0605;-0.29813;0.03014;0.17949;3
LIGH;12.441;7592.296;244.0;3
GYRO;12.449;7592.299;4.21650;-1.57084;-0.15272;3
ACCE;12.450;7592.305;-1.49697;-4.55198;9.08899;3
MAGN;12.451;7592.305;12.46700;28.21600;-25.58400;3
AHRS;12.452;7592.305;-32.6793;11.1103;27.5078;-0.29407;0.02366;0.20062;3
GYRO;12.453;7592.305;4.21650;-1.57084;-0.15272;3
LIGH;12.454;7592.307;224.0;3
ACCE;12.457;7592.314;-0.33579;-3.97138;9.73542;3
GYRO;12.458;7592.314;4.05309;-1.09620;0.03848;3
AHRS;12.459;7592.314;-31.8463;10.2932;27.4985;-0.28591;0.01885;0.20373;3
LIGH;12.461;7592.316;224.0;3
GYRO;12.469;7592.319;3.93336;-0.76022;0.11179;3
ACCE;12.470;7592.325;0.79188;-3.82055;9.73183;3
MAGN;12.471;7592.325;12.46700;26.18800;-27.26200;3
AHRS;12.472;7592.325;-31.0463;8.9407;31.5741;-0.27718;-0.00032;0.24127;3
GYRO;12.473;7592.325;3.93336;-0.76022;0.11179;3
LIGH;12.474;7592.327;224.0;3
SOUN;12.475;97.40;0.00297;43.44
GYRO;12.479;7592.330;3.92603;-0.68081;0.02413;3
ACCE;12.480;7592.334;1.47303;-3.47937;9.04948;3
GYRO;12.481;7592.334;3.92603;-0.68081;0.02413;3
AHRS;12.482;7592.334;-30.3246;7.3852;32.3157;-0.26800;-0.01293;0.25186;3
LIGH;12.484;7592.336;224.0;3
GYRO;12.493;7592.339;3.95535;-0.93310;-0.24557;3
GYRO;12.495;7592.344;3.95535;-0.93310;-0.24557;3
ACCE;12.496;7592.349;1.00975;-3.06159;8.07804;3
MAGN;12.497;7592.349;12.46700;23.02700;-29.77900;3
AHRS;12.498;7592.349;-29.6705;6.2451;38.3470;-0.25877;-0.03423;0.30384;3
GYRO;12.499;7592.349;3.95535;-0.93310;-0.24557;3
PRES;12.500;7592.352;953.7900;3
LIGH;12.501;7592.352;188.0;3
ACCE;12.502;7592.354;0.02155;-2.57856;7.45435;3
GYRO;12.503;7592.354;3.94252;-1.45875;-0.63377;3
AHRS;12.505;7592.354;-28.9520;5.7666;37.8551;-0.25196;-0.03491;0.30178;3
LIGH;12.506;7592.356;188.0;3
GYRO;12.509;7592.359;3.83929;-1.75441;-0.81031;3
ACCE;12.510;7592.365;-0.50996;-2.03926;7.00304;3
MAGN;12.511;7592.365;10.70000;21.01500;-31.95400;3
AHRS;12.512;7592.365;-28.1090;5.6503;42.0609;-0.24355;-0.04241;0.33653;3
GYRO;12.513;7592.365;3.83929;-1.75441;-0.81031;3
LIGH;12.514;7592.367;188.0;3
GYRO;12.517;7592.370;3.65358;-2.22905;-1.00762;3
ACCE;12.518;7592.374;-0.33758;-1.41737;7.32087;3
GYRO;12.519;7592.374;3.65358;-2.22905;-1.00762;3
AHRS;12.520;7592.374;-26.9187;5.4166;40.3385;-0.23408;-0.03703;0.32463;3
LIGH;12.522;7592.376;188.0;3
GYRO;12.529;7592.379;3.40130;-2.37657;-0.98685;3
ACCE;12.530;7592.385;0.19154;-0.69971;7.84879;3
MAGN;12.531;7592.385;8.52000;18.89400;-34.14100;3
AHRS;12.532;7592.385;-25.2942;4.8411;42.6979;-0.21874;-0.04125;0.34629;3
GYRO;12.533;7592.385;3.40130;-2.37657;-0.98685;3
LIGH;12.534;7592.387;132.0;3
GYRO;12.537;7592.390;3.13924;-2.18018;-0.88056;3
ACCE;12.538;7592.394;0.46627;-0.52852;8.21391;3
GYRO;12.539;7592.394;3.13924;-2.18018;-0.88056;3
AHRS;12.540;7592.394;-23.5711;4.1169;40.5552;-0.20365;-0.03776;0.33216;3
LIGH;12.542;7592.396;132.0;3
GYRO;12.550;7592.399;2.96239;-1.71103;-0.79687;3
ACCE;12.551;7592.406;0.37589;-0.30227;8.09659;3
MAGN;12.552;7592.406;7.24400;16.63900;-35.58000;3
AHRS;12.554;7592.406;-21.8410;3.5115;42.5028;-0.18739;-0.04060;0.35032;3
GYRO;12.556;7592.406;2.96239;-1.71103;-0.79687;3
LIGH;12.557;7592.409;132.0;3
ACCE;12.559;7592.414;0.31603;0.08679;7.72489;3
GYRO;12.560;7592.414;2.89764;-1.19058;-0.74892;3
AHRS;12.561;7592.414;-20.0639;3.0047;39.8583;-0.17251;-0.03509;0.33124;3
LIGH;12.563;7592.417;132.0;3
GYRO;12.570;7592.419;2.88787;-0.82894;-0.72357;3
ACCE;12.571;7592.425;0.34477;0.51715;7.35379;3
MAGN;12.572;7592.425;6.29500;14.70700;-37.21100;3
AHRS;12.573;7592.425;-18.1987;2.5271;41.0344;-0.15571;-0.03502;0.34273;3
GYRO;12.575;7592.425;2.88787;-0.82894;-0.72357;3
LIGH;12.577;7592.428;91.0;3
ACCE;12.578;7592.434;0.54887;1.00257;6.74506;3
GYRO;12.579;7592.434;2.85793;-0.63835;-0.69516;3
AHRS;12.581;7592.434;-16.2360;1.9605;38.2068;-0.13896;-0.03020;0.32166;3
LIGH;12.582;7592.436;91.0;3
GYRO;12.589;7592.439;2.81853;-0.56841;-0.67562;3
ACCE;12.591;7592.445;0.91638;1.37547;6.25006;3
MAGN;12.592;7592.445;4.91400;12.36500;-38.09500;3
AHRS;12.593;7592.445;-14.1921;1.1825;38.9889;-0.11986;-0.03157;0.32994;3
GYRO;12.595;7592.445;2.81853;-0.56841;-0.67562;3
LIGH;12.596;7592.448;91.0;3
GYRO;12.598;7592.450;2.68139;-0.56047;-0.63927;3
ACCE;12.599;7592.454;1.20309;1.55324;5.71616;3
GYRO;12.601;7592.454;2.68139;-0.56047;-0.63927;3
AHRS;12.602;7592.454;-12.1735;0.2432;37.0902;-0.10120;-0.03172;0.31604;3
LIGH;12.604;7592.456;53.0;3
GYRO;12.627;7592.459;2.48653;-0.59223;-0.64996;3
GYRO;12.629;7592.466;2.48653;-0.59223;-0.64996;3
MAGN;12.630;7592.466;4.91400;10.44900;-37.63800;3
ACCE;12.631;7592.466;1.00078;1.79266;5.39773;3
AHRS;12.633;7592.466;-7.8439;-0.9803;35.3324;-0.06258;-0.02889;0.30331;3
LIGH;12.636;7592.470;53.0;3
AHRS;12.638;7592.474;-7.8439;-0.9803;35.3324;-0.06258;-0.02889;0.30331;3
ACCE;12.640;7592.474;0.67636;1.99856;5.84664;3
GYRO;12.641;7592.474;2.27272;-0.69150;-0.72510;3
HUMI;12.643;7592.485;46.9;3
TEMP;12.644;7592.485;22.5;3
LIGH;12.645;7592.485;53.0;3
GYRO;12.646;7592.479;2.06778;-0.82253;-0.75472;3
ACCE;12.648;7592.485;0.73981;2.24037;6.39671;3
MAGN;12.649;7592.485;3.75200;8.72900;-38.92600;3
AHRS;12.650;7592.485;-5.4836;-1.4632;34.6223;-0.04187;-0.02641;0.29778;3
GYRO;12.652;7592.485;2.06778;-0.82253;-0.75472;3
LIGH;12.653;7592.488;53.0;3
GYRO;12.654;7592.490;1.90651;-0.84941;-0.69303;3
ACCE;12.655;7592.494;0.84874;2.43251;6.43801;3
GYRO;12.657;7592.494;1.90651;-0.84941;-0.69303;3
AHRS;12.658;7592.494;-3.1264;-1.9945;32.0915;-0.02140;-0.02426;0.27672;3
LIGH;12.660;7592.496;40.0;3
GYRO;12.661;7592.499;1.80358;-0.71471;-0.61117;3
ACCE;12.662;7592.505;0.74759;2.60968;6.04775;3
MAGN;12.663;7592.505;3.75200;7.61700;-39.24700;3
AHRS;12.664;7592.505;-0.8060;-2.4181;31.4508;-0.00105;-0.02222;0.27110;3
GYRO;12.666;7592.505;1.80358;-0.71471;-0.61117;3
LIGH;12.667;7592.508;40.0;3
GYRO;12.668;7592.510;1.70828;-0.52046;-0.55314;3
GYRO;12.669;7592.514;1.70828;-0.52046;-0.55314;3
ACCE;12.671;7592.514;0.51236;2.96821;5.43663;3
AHRS;12.672;7592.514;1.6637;-2.6477;28.6717;0.01978;-0.01879;0.24719;3
LIGH;12.674;7592.517;40.0;3
GYRO;12.675;7592.519;1.65117;-0.33811;-0.49663;3
GYRO;12.676;7592.524;1.65117;-0.33811;-0.49663;3
ACCE;12.677;7592.529;0.52313;3.20404;5.16669;3
MAGN;12.678;7592.529;3.42800;6.03900;-39.78200;3
AHRS;12.680;7592.529;4.1997;-2.8842;27.4658;0.04155;-0.01574;0.23627;3
GYRO;12.681;7592.529;1.65117;-0.33811;-0.49663;3
PRES;12.683;7592.533;953.8400;3
LIGH;12.684;7592.533;40.0;3
ACCE;12.685;7592.534;0.65062;3.47997;4.68126;3
GYRO;12.686;7592.534;1.52777;-0.17868;-0.46273;3
AHRS;12.688;7592.534;5.6621;-3.1409;27.1860;0.05442;-0.01500;0.23333;3
LIGH;12.689;7592.537;34.0;3
GYRO;12.690;7592.539;1.40071;-0.10201;-0.39065;3
ACCE;12.692;7592.545;0.62189;3.67630;4.16771;3
MAGN;12.693;7592.545;3.42800;4.85000;-39.78200;3
AHRS;12.694;7592.545;6.1020;-3.1791;27.3768;0.05825;-0.01432;0.23478;3
GYRO;12.696;7592.545;1.40071;-0.10201;-0.39065;3
LIGH;12.697;7592.548;34.0;3
GYRO;12.698;7592.550;1.25472;0.06506;-0.31582;3
ACCE;12.700;7592.554;0.45909;3.82953;3.89537;3
GYRO;12.701;7592.554;1.25472;0.06506;-0.31582;3
AHRS;12.701;7592.554;7.0043;-3.2190;27.2343;0.06595;-0.01287;0.23323;3
LIGH;12.702;7592.557;34.0;3
GYRO;12.709;7592.559;1.05405;0.21747;-0.25412;3
ACCE;12.710;7592.565;0.41360;3.97078;3.96181;3
MAGN;12.710;7592.565;3.42800;3.95500;-39.78200;3
AHRS;12.711;7592.565;7.6706;-3.1684;26.9527;0.07145;-0.01124;0.23064;3
GYRO;12.711;7592.565;1.05405;0.21747;-0.25412;3
LIGH;12.712;7592.568;34.0;3
GYRO;12.718;7592.570;0.79504;0.28283;-0.20464;3
ACCE;12.718;7592.574;0.38666;3.98754;4.38139;3
GYRO;12.719;7592.574;0.79504;0.28283;-0.20464;3
AHRS;12.719;7592.574;8.3571;-3.0134;26.8819;0.07694;-0.00857;0.22988;3
LIGH;12.720;7592.577;34.0;3
GYRO;12.730;7592.579;0.52718;0.23824;-0.14783;3
ACCE;12.731;7592.586;0.41120;4.02645;5.10204;3
MAGN;12.731;7592.586;3.42800;3.95500;-39.78200;3
AHRS;12.732;7592.586;19.9445;-4.0670;19.2273;0.17647;-0.00556;0.15832;3
GYRO;12.732;7592.586;0.52718;0.23824;-0.14783;3
LIGH;12.733;7592.589;34.0;3
ACCE;12.738;7592.594;0.70928;4.09708;6.01423;3
GYRO;12.738;7592.594;0.28161;0.12309;-0.08919;3
AHRS;12.739;7592.594;21.5987;-4.3469;18.8434;0.19081;-0.00610;0.15367;3
LIGH;12.739;7592.596;34.0;3
GYRO;12.749;7592.599;0.10476;0.04948;-0.02810;3
ACCE;12.750;7592.605;0.92356;4.02884;6.54096;3
MAGN;12.750;7592.605;3.42800;3.14900;-39.78200;3
AHRS;12.751;7592.605;22.7914;-4.7637;19.3390;0.20145;-0.00700;0.15642;3
GYRO;12.751;7592.605;0.10476;0.04948;-0.02810;3
LIGH;12.752;7592.608;32.0;3
GYRO;12.758;7592.610;0.06445;0.09377;-0.00580;3
ACCE;12.759;7592.614;0.72425;4.04560;6.54395;3
GYRO;12.759;7592.614;0.06445;0.09377;-0.00580;3
AHRS;12.759;7592.614;23.8370;-4.9366;19.1017;0.21046;-0.00732;0.15342;3
LIGH;12.760;7592.616;32.0;3
GYRO;12.769;7592.619;0.07117;0.13378;-0.00214;3
ACCE;12.770;7592.625;0.46448;4.10366;6.41287;3
MAGN;12.770;7592.625;3.76800;3.83600;-39.78200;3
AHRS;12.771;7592.625;24.8439;-4.8507;18.7908;0.21878;-0.00569;0.15030;3
GYRO;12.771;7592.625;0.07117;0.13378;-0.00214;3
LIGH;12.772;7592.628;32.0;3
GYRO;12.778;7592.630;0.09835;0.20617;-0.02810;3
ACCE;12.778;7592.634;0.41539;4.18985;6.31231;3
GYRO;12.779;7592.634;0.09835;0.20617;-0.02810;3
AHRS;12.779;7592.634;25.8274;-4.7364;18.1295;0.22685;-0.00459;0.14432;3
LIGH;12.780;7592.636;32.0;3
GYRO;12.790;7592.639;0.08002;0.28039;-0.02627;3
ACCE;12.791;7592.646;0.57760;4.26467;6.26503;3
MAGN;12.791;7592.646;3.76800;3.34400;-39.24100;3
AHRS;12.792;7592.646;26.7587;-4.7916;18.1434;0.23472;-0.00371;0.14371;3
GYRO;12.792;7592.646;0.08002;0.28039;-0.02627;3
LIGH;12.793;7592.649;31.0;3
BLE4;12.793;2016;20;-69
BLE4;12.793;2016;9;-72
BLE4;12.794;2016;18;-75
BLE4;12.794;2016;16;-75
BLE4;12.794;2016;19;-82
BLE4;12.794;2016;8;-95
BLE4;12.794;2016;10;-98
ACCE;12.798;7592.654;0.84096;4.36583;6.21894;3
GYRO;12.798;7592.654;0.02627;0.34331;0.00733;3
AHRS;12.799;7592.654;27.6605;-5.0932;18.2429;0.24263;-0.00474;0.14329;3
LIGH;12.799;7592.656;31.0;3
GYRO;12.809;7592.659;-0.05345;0.35736;0.02688;3
ACCE;12.810;7592.665;1.04088;4.45741;6.29675;3
MAGN;12.810;7592.665;4.18000;3.34400;-39.24100;3
AHRS;12.811;7592.665;28.4819;-5.5432;19.1398;0.25008;-0.00537;0.14922;3
GYRO;12.812;7592.665;-0.05345;0.35736;0.02688;3
LIGH;12.812;7592.668;31.0;3
GYRO;12.818;7592.670;-0.14783;0.30360;0.01069;3
ACCE;12.818;7592.674;1.06781;4.55317;6.23809;3
GYRO;12.819;7592.674;-0.14783;0.30360;0.01069;3
AHRS;12.819;7592.674;29.2927;-5.9747;19.4684;0.25740;-0.00700;0.15037;3
LIGH;12.820;7592.677;31.0;3
GYRO;12.829;7592.679;-0.24221;0.21105;-0.03451;3
ACCE;12.830;7592.685;1.00437;4.68785;6.08486;3
MAGN;12.830;7592.685;4.18000;3.64800;-39.24100;3
AHRS;12.831;7592.685;30.1643;-6.3175;19.9187;0.26510;-0.00747;0.15262;3
GYRO;12.831;7592.685;-0.24221;0.21105;-0.03451;3
LIGH;12.832;7592.688;33.0;3
GYRO;12.838;7592.690;-0.29016;0.13744;-0.08369;3
ACCE;12.838;7592.694;0.78769;4.69383;5.90769;3
GYRO;12.839;7592.694;-0.29016;0.13744;-0.08369;3
AHRS;12.841;7592.694;31.0212;-6.4422;19.7405;0.27232;-0.00757;0.15011;3
LIGH;12.845;7592.696;33.0;3
GYRO;12.854;7592.699;-0.40287;0.12401;-0.10446;3
GYRO;12.856;7592.704;-0.40287;0.12401;-0.10446;3
ACCE;12.857;7592.709;0.76914;4.72017;5.94301;3
MAGN;12.859;7592.709;4.18000;4.14200;-38.93100;3
AHRS;12.860;7592.709;31.7869;-6.5339;19.6777;0.27875;-0.00728;0.14870;3
GYRO;12.862;7592.709;-0.40287;0.12401;-0.10446;3
PRES;12.863;7592.712;953.7400;3
LIGH;12.864;7592.712;33.0;3
ACCE;12.865;7592.714;1.03190;4.75249;6.30393;3
GYRO;12.866;7592.714;-0.54336;0.13897;-0.12706;3
AHRS;12.867;7592.714;32.3238;-6.8223;19.8888;0.28355;-0.00831;0.14926;3
LIGH;12.869;7592.718;33.0;3
GYRO;12.870;7592.719;-0.70066;0.19945;-0.13103;3
ACCE;12.871;7592.725;1.34315;4.62979;6.87675;3
MAGN;12.873;7592.725;4.18000;4.64400;-38.93100;3
AHRS;12.874;7592.725;32.4601;-7.2996;20.5168;0.28535;-0.01047;0.15314;3
GYRO;12.876;7592.725;-0.70066;0.19945;-0.13103;3
LIGH;12.877;7592.728;32.0;3
GYRO;12.878;7592.730;-0.86193;0.28497;-0.15760;3
ACCE;12.879;7592.734;1.60651;4.47656;7.94097;3
GYRO;12.881;7592.734;-0.86193;0.28497;-0.15760;3
AHRS;12.882;7592.734;32.0336;-7.8234;21.4610;0.28267;-0.01317;0.16005;3
LIGH;12.884;7592.737;32.0;3
GYRO;12.890;7592.739;-1.00701;0.38759;-0.22144;3
ACCE;12.891;7592.745;2.02190;4.35266;9.13448;3
MAGN;12.893;7592.745;4.18000;5.69100;-38.93100;3
AHRS;12.895;7592.745;31.1103;-8.4745;22.5686;0.27619;-0.01747;0.16856;3
GYRO;12.898;7592.745;-1.00701;0.38759;-0.22144;3
LIGH;12.899;7592.748;32.0;3
GYRO;12.901;7592.750;-1.09223;0.51832;-0.30910;3
GYRO;12.902;7592.754;-1.09223;0.51832;-0.30910;3
ACCE;12.903;7592.754;2.40737;4.09408;9.82820;3
AHRS;12.904;7592.754;29.9056;-9.2352;24.2474;0.26779;-0.02203;0.18194;3
LIGH;12.906;7592.757;35.0;3
GYRO;12.911;7592.759;-1.06260;0.65607;-0.43707;3
ACCE;12.912;7592.766;2.33794;4.00789;10.12388;3
MAGN;12.913;7592.766;4.18000;6.36500;-38.93100;3
AHRS;12.915;7592.766;28.7477;-9.7668;25.2315;0.25939;-0.02645;0.19018;3
GYRO;12.919;7592.766;-1.06260;0.65607;-0.43707;3
LIGH;12.920;7592.769;35.0;3
ACCE;12.921;7592.774;1.89501;3.81696;10.11730;3
GYRO;12.923;7592.774;-0.94287;0.75198;-0.63530;3
AHRS;12.924;7592.774;27.6845;-9.8800;25.9670;0.25105;-0.02792;0.19726;3
LIGH;12.930;7592.777;35.0;3
GYRO;12.931;7592.779;-0.87140;0.78466;-0.75381;3
ACCE;12.932;7592.785;1.11570;3.63619;9.77493;3
MAGN;12.933;7592.785;4.18000;7.13300;-38.93100;3
AHRS;12.937;7592.785;26.8111;-9.4592;25.3301;0.24302;-0.02760;0.19390;3
GYRO;12.941;7592.785;-0.87140;0.78466;-0.75381;3
LIGH;12.942;7592.788;35.0;3
GYRO;12.943;7592.790;-0.73121;0.77733;-0.98594;3
ACCE;12.944;7592.794;0.50518;3.76428;9.11772;3
GYRO;12.945;7592.794;-0.73121;0.77733;-0.98594;3
AHRS;12.947;7592.794;26.3374;-8.7421;24.5186;0.23773;-0.02429;0.18918;3
LIGH;12.951;7592.797;38.0;3
GYRO;12.952;7592.799;-0.61850;0.72540;-1.16614;3
ACCE;12.953;7592.805;0.38367;3.87382;8.40784;3
MAGN;12.954;7592.805;4.18000;7.52700;-38.93100;3
AHRS;12.955;7592.805;26.1816;-8.1009;23.2055;0.23515;-0.02195;0.17974;3
GYRO;12.959;7592.805;-0.61850;0.72540;-1.16614;3
LIGH;12.961;7592.808;38.0;3
GYRO;12.962;7592.810;-0.56016;0.64721;-1.30053;3
ACCE;12.963;7592.814;0.59316;3.88998;7.89847;3
GYRO;12.964;7592.814;-0.56016;0.64721;-1.30053;3
AHRS;12.965;7592.814;26.1836;-7.7251;22.6386;0.23448;-0.01998;0.17578;3
LIGH;12.967;7592.817;38.0;3
SOUN;12.968;27.99;0.00085;32.61
GYRO;12.974;7592.819;-0.53787;0.52504;-1.45172;3
ACCE;12.975;7592.826;0.96007;3.80379;7.90087;3
MAGN;12.977;7592.826;4.18000;7.87200;-38.93100;3
AHRS;12.979;7592.826;26.1206;-7.6460;22.1868;0.23376;-0.02035;0.17223;3
GYRO;12.980;7592.826;-0.53787;0.52504;-1.45172;3
LIGH;12.982;7592.829;38.0;3
ACCE;12.983;7592.834;1.62746;3.55419;8.53653;3
GYRO;12.984;7592.834;-0.54520;0.34758;-1.62551;3
AHRS;12.985;7592.834;25.7182;-7.9844;22.8882;0.23107;-0.02247;0.17778;3
LIGH;12.987;7592.837;41.0;3
GYRO;12.990;7592.839;-0.60659;0.20433;-1.79533;3
ACCE;12.991;7592.845;2.19429;3.28006;9.97963;3
MAGN;12.992;7592.845;4.18000;8.37200;-38.93100;3
AHRS;12.994;7592.845;24.7975;-8.5282;23.7707;0.22449;-0.02696;0.18497;3
GYRO;12.996;7592.845;-0.60659;0.20433;-1.79533;3
LIGH;12.997;7592.848;41.0;3
GYRO;12.999;7592.850;-0.66309;0.19914;-1.98043;3
ACCE;13.000;7592.854;2.54085;2.70246;11.01093;3
GYRO;13.001;7592.854;-0.66309;0.19914;-1.98043;3
AHRS;13.001;7592.854;23.4051;-9.1153;25.3990;0.21435;-0.03146;0.19886;3
LIGH;13.002;7592.857;41.0;3
GYRO;13.009;7592.859;-0.57330;0.36194;-2.20919;3
ACCE;13.011;7592.865;2.63841;2.07697;11.46224;3
MAGN;13.012;7592.865;4.69200;8.98100;-38.93100;3
AHRS;13.014;7592.865;21.7570;-9.6232;26.9668;0.20208;-0.03625;0.21277;3
GYRO;13.015;7592.865;-0.57330;0.36194;-2.20919;3
LIGH;13.015;7592.868;26.0;3
GYRO;13.019;7592.870;-0.46762;0.56933;-2.34603;3
ACCE;13.020;7592.874;2.35530;1.42515;11.45027;3
GYRO;13.020;7592.874;-0.46762;0.56933;-2.34603;3
AHRS;13.021;7592.874;19.9930;-9.8779;28.4891;0.18849;-0.03963;0.22694;3
LIGH;13.022;7592.877;43.0;3
GYRO;13.034;7592.879;-0.20403;0.63774;-2.66185;3
GYRO;13.035;7592.884;-0.20403;0.63774;-2.66185;3
ACCE;13.037;7592.889;1.38744;0.92536;10.84394;3
MAGN;13.039;7592.889;5.23000;8.98100;-38.93100;3
AHRS;13.040;7592.889;18.3272;-9.5757;29.3863;0.17441;-0.03945;0.23667;3
GYRO;13.041;7592.889;-0.20403;0.63774;-2.66185;3
PRES;13.043;7592.892;953.7800;3
LIGH;13.044;7592.892;43.0;3
ACCE;13.045;7592.894;-0.19453;0.74819;9.55885;3
GYRO;13.046;7592.894;0.04215;0.69669;-2.98896;3
AHRS;13.048;7592.894;17.0108;-8.4849;28.6426;0.16101;-0.03440;0.23337;3
LIGH;13.050;7592.897;43.0;3
GYRO;13.050;7592.899;0.19914;0.71471;-3.21743;3
ACCE;13.051;7592.905;-0.89842;1.02891;8.31087;3
MAGN;13.051;7592.905;5.23000;9.82900;-38.93100;3
AHRS;13.052;7592.905;16.1831;-7.1728;26.9564;0.15105;-0.02748;0.22174;3
GYRO;13.053;7592.905;0.19914;0.71471;-3.21743;3
LIGH;13.053;7592.908;45.0;3
GYRO;13.058;7592.910;0.23121;0.68845;-3.33196;3
ACCE;13.059;7592.914;-1.43473;0.97983;7.75302;3
GYRO;13.060;7592.914;0.23121;0.68845;-3.33196;3
AHRS;13.060;7592.914;15.4755;-5.6612;24.8965;0.14186;-0.01880;0.20684;3
LIGH;13.062;7592.917;45.0;3
GYRO;13.071;7592.919;0.11332;0.52779;-3.40191;3
ACCE;13.072;7592.925;-2.30861;0.98581;7.96192;3
MAGN;13.072;7592.925;5.23000;10.32500;-38.93100;3
AHRS;13.073;7592.925;14.7826;-3.6840;21.6446;0.13228;-0.00717;0.18205;3
GYRO;13.074;7592.925;0.11332;0.52779;-3.40191;3
LIGH;13.075;7592.928;45.0;3
GYRO;13.078;7592.930;-0.06811;0.28161;-3.43062;3
ACCE;13.079;7592.934;-3.26270;1.28030;8.22887;3
GYRO;13.079;7592.934;-0.06811;0.28161;-3.43062;3
AHRS;13.080;7592.934;14.2653;-1.2328;17.3457;0.12435;0.00817;0.14830;3
LIGH;13.081;7592.937;45.0;3
GYRO;13.091;7592.939;-0.18967;0.02810;-3.37534;3
ACCE;13.091;7592.947;-3.24773;1.39522;8.60536;3
MAGN;13.092;7592.947;5.23000;10.97500;-38.93100;3
AHRS;13.093;7592.947;13.7816;0.9961;13.0456;0.11822;0.02220;0.11381;3
GYRO;13.093;7592.947;-0.18967;0.02810;-3.37534;3
LIGH;13.094;7592.949;46.0;3
ACCE;13.098;7592.954;-2.10750;1.29885;9.06983;3
GYRO;13.099;7592.954;-0.22877;-0.27978;-3.31150;3
AHRS;13.099;7592.954;13.2066;2.2576;10.7115;0.11264;0.03022;0.09496;3
LIGH;13.100;7592.957;46.0;3
GYRO;13.109;7592.959;-0.30329;-0.47037;-3.15604;3
ACCE;13.110;7592.965;-1.24319;1.11749;9.89943;3
MAGN;13.111;7592.965;4.82300;11.57800;-38.93100;3
AHRS;13.111;7592.965;12.4676;2.8024;9.3684;0.10621;0.03309;0.08380;3
GYRO;13.112;7592.965;-0.30329;-0.47037;-3.15604;3
LIGH;13.113;7592.968;46.0;3
GYRO;13.118;7592.970;-0.37232;-0.93187;-3.07326;3
ACCE;13.119;7592.974;-0.95888;1.02053;10.52132;3
GYRO;13.119;7592.974;-0.37232;-0.93187;-3.07326;3
AHRS;13.120;7592.974;11.6788;3.0808;9.0309;0.09928;0.03467;0.08102;3
LIGH;13.121;7592.977;46.0;3
GYRO;13.129;7592.979;-0.38454;-1.44745;-3.11908;3
ACCE;13.130;7592.985;-1.04028;0.97444;10.60751;3
MAGN;13.131;7592.985;3.98500;12.11800;-38.50500;3
AHRS;13.131;7592.985;10.9501;3.3703;7.5044;0.09325;0.03545;0.06791;3
GYRO;13.132;7592.985;-0.38454;-1.44745;-3.11908;3
LIGH;13.133;7592.988;52.0;3
GYRO;13.138;7592.990;-0.32712;-1.87963;-3.21529;3
ACCE;13.139;7592.994;-1.31681;1.02173;10.46506;3
GYRO;13.139;7592.994;-0.32712;-1.87963;-3.21529;3
AHRS;13.140;7592.994;10.3527;3.7965;6.7351;0.08808;0.03823;0.06145;3
LIGH;13.142;7592.997;52.0;3
GYRO;13.151;7592.999;-0.24893;-2.08091;-3.25622;3
ACCE;13.152;7593.007;-1.88783;1.18752;10.57339;3
MAGN;13.154;7593.007;2.20600;12.74700;-38.50500;3
AHRS;13.154;7593.007;9.9075;4.5083;2.7851;0.08531;0.04127;0.02759;3
GYRO;13.156;7593.007;-0.24893;-2.08091;-3.25622;3
LIGH;13.157;7593.009;52.0;3
ACCE;13.159;7593.014;-2.80600;1.30125;10.78588;3
GYRO;13.160;7593.014;-0.23030;-2.01341;-3.18872;3
AHRS;13.161;7593.014;9.5516;5.6628;0.2837;0.08303;0.04943;0.00658;3
LIGH;13.162;7593.017;52.0;3
GYRO;13.170;7593.019;-0.28955;-1.67927;-3.02226;3
ACCE;13.171;7593.025;-3.48656;1.27611;11.35989;3
MAGN;13.172;7593.025;-0.00100;13.11900;-38.50500;3
AHRS;13.173;7593.025;9.1626;7.0255;-6.3660;0.08299;0.05655;-0.05036;3
GYRO;13.174;7593.025;-0.28955;-1.67927;-3.02226;3
LIGH;13.175;7593.028;55.0;3
GYRO;13.178;7593.030;-0.34239;-1.13102;-2.76783;3
ACCE;13.179;7593.034;-3.59549;1.49997;11.72680;3
GYRO;13.180;7593.034;-0.34239;-1.13102;-2.76783;3
AHRS;13.181;7593.034;8.9125;8.2365;-9.0148;0.08288;0.06529;-0.07259;3
LIGH;13.182;7593.037;55.0;3
GYRO;13.190;7593.039;-0.32865;-0.53603;-2.62275;3
ACCE;13.191;7593.045;-3.25791;1.61130;11.26592;3
MAGN;13.192;7593.045;-1.53900;13.11900;-38.09600;3
AHRS;13.195;7593.045;8.7967;9.1366;-14.5544;0.08589;0.06909;-0.11984;3
GYRO;13.197;7593.045;-0.32865;-0.53603;-2.62275;3
LIGH;13.198;7593.048;55.0;3
GYRO;13.199;7593.050;-0.19395;-0.28588;-2.35580;3
ACCE;13.201;7593.055;-2.54204;1.70826;10.65599;3
GYRO;13.203;7593.055;-0.19395;-0.28588;-2.35580;3
AHRS;13.204;7593.055;8.8060;9.5907;-15.4548;0.08701;0.07231;-0.12723;3
LIGH;13.205;7593.057;61.0;3
GYRO;13.215;7593.060;0.00092;0.04765;-2.14872;3
GYRO;13.217;7593.065;0.00092;0.04765;-2.14872;3
ACCE;13.219;7593.070;-1.91177;1.73879;9.98322;3
MAGN;13.220;7593.070;-2.08200;13.60000;-38.09600;3
AHRS;13.221;7593.070;8.8953;9.7140;-18.3074;0.08971;0.07105;-0.15155;3
GYRO;13.223;7593.070;0.00092;0.04765;-2.14872;3
PRES;13.225;7593.073;953.7900;3
LIGH;13.226;7593.073;61.0;3
ACCE;13.228;7593.075;-1.34434;1.69869;9.64624;3
GYRO;13.229;7593.075;0.12645;0.14508;-2.01799;3
AHRS;13.230;7593.075;8.9908;9.5448;-17.9360;0.09008;0.06975;-0.14842;3
LIGH;13.233;7593.077;61.0;3
GYRO;13.237;7593.080;0.16524;0.08094;-1.98348;3
ACCE;13.239;7593.086;-0.80924;1.53049;9.61631;3
MAGN;13.246;7593.086;-2.87300;13.06100;-38.09600;3
AHRS;13.249;7593.086;8.9954;9.0967;-19.6845;0.09053;0.06453;-0.16375;3
GYRO;13.252;7593.086;0.16524;0.08094;-1.98348;3
LIGH;13.253;7593.088;61.0;3
GYRO;13.253;7593.091;0.15424;-0.10446;-2.02991;3
ACCE;13.254;7593.095;-0.43993;1.40839;9.96347;3
GYRO;13.254;7593.095;0.15424;-0.10446;-2.02991;3
AHRS;13.255;7593.095;8.9067;8.4531;-18.5543;0.08827;0.06003;-0.15464;3
LIGH;13.257;7593.098;59.0;3
GYRO;13.258;7593.100;0.13347;-0.37843;-2.14261;3
ACCE;13.258;7593.106;-0.47345;1.32399;10.07360;3
MAGN;13.260;7593.106;-3.85800;13.06100;-37.77900;3
AHRS;13.261;7593.106;8.7693;7.8813;-20.1796;0.08710;0.05410;-0.16909;3
GYRO;13.263;7593.106;0.13347;-0.37843;-2.14261;3
LIGH;13.264;7593.109;59.0;3
GYRO;13.265;7593.111;0.14722;-0.60415;-2.29136;3
ACCE;13.266;7593.115;-0.70030;1.37307;10.00597;3
GYRO;13.267;7593.115;0.14722;-0.60415;-2.29136;3
AHRS;13.269;7593.115;8.6748;7.4977;-19.5382;0.08544;0.05144;-0.16396;3
LIGH;13.272;7593.117;59.0;3
GYRO;13.272;7593.120;0.16738;-0.67775;-2.35977;3
ACCE;13.273;7593.127;-0.86251;1.35093;9.81982;3
MAGN;13.274;7593.127;-5.33700;12.62300;-37.77900;3
AHRS;13.275;7593.127;8.5906;7.2560;-22.2965;0.08554;0.04746;-0.18777;3
GYRO;13.277;7593.127;0.16738;-0.67775;-2.35977;3
LIGH;13.279;7593.130;59.0;3
ACCE;13.280;7593.135;-1.02711;1.31023;9.80545;3
GYRO;13.281;7593.135;0.21777;-0.64782;-2.45507;3
AHRS;13.282;7593.135;8.4912;7.1311;-22.1413;0.08442;0.04668;-0.18660;3
LIGH;13.283;7593.137;62.0;3
GYRO;13.290;7593.140;0.26145;-0.47586;-2.50821;3
ACCE;13.291;7593.146;-1.35632;1.31382;9.58878;3
MAGN;13.292;7593.146;-6.25700;12.22500;-37.77900;3
AHRS;13.293;7593.146;8.4176;7.2199;-25.3748;0.08525;0.04517;-0.21410;3
GYRO;13.295;7593.146;0.26145;-0.47586;-2.50821;3
LIGH;13.296;7593.148;62.0;3
GYRO;13.300;7593.151;0.29535;-0.18326;-2.55739;3
ACCE;13.301;7593.155;-1.91536;1.36948;8.92918;3
GYRO;13.301;7593.155;0.29535;-0.18326;-2.55739;3
AHRS;13.301;7593.155;8.4303;7.6681;-26.1308;0.08651;0.04838;-0.22016;3
LIGH;13.302;7593.157;62.0;3
GYRO;13.315;7593.160;0.34025;0.17898;-2.60565;3
ACCE;13.315;7593.166;-2.92452;1.53708;8.39946;3
MAGN;13.316;7593.166;-5.79900;12.22500;-37.46700;3
AHRS;13.316;7593.166;8.5690;8.7049;-29.3928;0.09126;0.05430;-0.24677;3
GYRO;13.317;7593.166;0.34025;0.17898;-2.60565;3
LIGH;13.317;7593.168;62.0;3
GYRO;13.318;7593.171;0.33262;0.49205;-2.63985;3
ACCE;13.319;7593.175;-3.90674;1.58376;8.30848;3
GYRO;13.319;7593.175;0.33262;0.49205;-2.63985;3
AHRS;13.319;7593.175;8.7141;10.2393;-31.6616;0.09707;0.06496;-0.26440;3
LIGH;13.320;7593.177;54.0;3
GYRO;13.336;7593.180;0.23793;0.67714;-2.61511;3
ACCE;13.337;7593.187;-4.37002;1.81780;9.18296;3
MAGN;13.338;7593.187;-6.35300;11.74300;-37.46700;3
AHRS;13.339;7593.187;8.8911;11.8094;-35.4393;0.10466;0.07423;-0.29424;3
GYRO;13.339;7593.187;0.23793;0.67714;-2.61511;3
LIGH;13.340;7593.190;54.0;3
ACCE;13.340;7593.195;-4.38199;1.80942;9.93594;3
GYRO;13.340;7593.195;0.15211;0.71349;-2.49325;3
AHRS;13.341;7593.195;8.9728;13.1244;-37.1640;0.10996;0.08323;-0.30713;3
LIGH;13.342;7593.197;54.0;3
GNSS;13.342;1490628693.000;40.313297;-3.483556;598.000;0.000;3.0;0.0;19;9
GNSS;13.350;1490628693.000;40.313297;-3.483556;598.000;0.000;3.0;0.0;19;9
GYRO;13.358;7593.200;0.15088;0.63897;-2.32862;3
ACCE;13.358;7593.206;-3.89596;1.88005;10.32978;3
MAGN;13.359;7593.206;-6.35300;11.74300;-37.46700;3
AHRS;13.359;7593.206;9.0572;13.9594;-39.2439;0.11450;0.08779;-0.32325;3
GYRO;13.360;7593.206;0.15088;0.63897;-2.32862;3
LIGH;13.360;7593.209;53.0;3
GYRO;13.360;7593.211;0.18784;0.55100;-2.24982;3
GYRO;13.361;7593.215;0.18784;0.55100;-2.24982;3
ACCE;13.361;7593.215;-3.40815;1.95906;9.85453;3
AHRS;13.361;7593.215;9.2266;14.4931;-39.7596;0.11779;0.09111;-0.32670;3
LIGH;13.362;7593.217;53.0;3
GYRO;13.369;7593.220;0.31490;0.51252;-2.13711;3
MAGN;13.370;7593.226;-6.35300;11.74300;-37.46700;3
AHRS;13.370;7593.226;9.4134;15.4560;-41.4722;0.12349;0.09655;-0.33935;3
GYRO;13.371;7593.226;0.31490;0.51252;-2.13711;3
ACCE;13.371;7593.226;-3.03764;2.08655;8.88009;3
LIGH;13.372;7593.228;53.0;3
GYRO;13.378;7593.231;0.43585;0.41233;-2.10901;3
GYRO;13.378;7593.235;0.43585;0.41233;-2.10901;3
ACCE;13.379;7593.235;-2.74555;2.11228;7.99604;3
AHRS;13.379;7593.235;9.9398;15.2573;-40.7606;0.12655;0.09407;-0.33309;3
LIGH;13.380;7593.237;53.0;3
GYRO;13.393;7593.240;0.44807;0.24160;-2.14383;3
GYRO;13.394;7593.245;0.44807;0.24160;-2.14383;3
ACCE;13.394;7593.249;-2.45705;1.87227;7.83802;3
MAGN;13.395;7593.249;-6.86600;12.04500;-37.46700;3
AHRS;13.395;7593.249;10.1903;15.4407;-41.3814;0.12961;0.09408;-0.33758;3
GYRO;13.395;7593.249;0.44807;0.24160;-2.14383;3
LIGH;13.396;7593.252;51.0;3
PRES;13.396;7593.252;953.7400;3
ACCE;13.398;7593.255;-1.78548;1.77769;8.45393;3
GYRO;13.398;7593.255;0.35277;0.03665;-2.20797;3
AHRS;13.399;7593.255;10.3227;15.1219;-40.8922;0.12934;0.09164;-0.33379;3
LIGH;13.399;7593.257;51.0;3
GYRO;13.410;7593.260;0.25290;-0.12462;-2.28341;3
ACCE;13.410;7593.266;-1.10672;1.67534;8.70651;3
MAGN;13.411;7593.266;-6.43900;12.04500;-37.46700;3
AHRS;13.411;7593.266;10.3759;14.3915;-40.1862;0.12711;0.08633;-0.32881;3
GYRO;13.412;7593.266;0.25290;-0.12462;-2.28341;3
LIGH;13.412;7593.268;51.0;3
GYRO;13.418;7593.271;0.22633;-0.15699;-2.42972;3
ACCE;13.418;7593.275;-1.15520;1.45807;8.31207;3
GYRO;13.419;7593.275;0.22633;-0.15699;-2.42972;3
AHRS;13.419;7593.275;10.3345;13.8098;-39.5185;0.12462;0.08246;-0.32406;3
LIGH;13.420;7593.277;51.0;3
GYRO;13.430;7593.280;0.22694;-0.01191;-2.62367;3
ACCE;13.430;7593.286;-1.90399;1.19351;7.80629;3
MAGN;13.430;7593.286;-6.43900;11.58400;-37.46700;3
AHRS;13.431;7593.286;10.1707;13.8009;-40.0149;0.12363;0.08234;-0.32832;3
GYRO;13.431;7593.286;0.22694;-0.01191;-2.62367;3
LIGH;13.432;7593.288;49.0;3
GYRO;13.438;7593.291;0.21625;0.22999;-2.77180;3
ACCE;13.439;7593.295;-2.82636;1.18992;7.89129;3
GYRO;13.439;7593.295;0.21625;0.22999;-2.77180;3
AHRS;13.439;7593.295;9.9838;14.3430;-40.8368;0.12430;0.08643;-0.33465;3
LIGH;13.440;7593.297;49.0;3
GYRO;13.452;7593.300;0.15760;0.36255;-2.80815;3
GYRO;13.452;7593.305;0.15760;0.36255;-2.80815;3
AHRS;13.453;7593.308;9.7783;15.2412;-42.8749;0.12692;0.09211;-0.35042;3
MAGN;13.453;7593.308;-6.75900;10.82400;-37.46700;3
ACCE;13.453;7593.308;-3.57335;1.22463;8.22468;3
GYRO;13.454;7593.308;0.15760;0.36255;-2.80815;3
LIGH;13.454;7593.311;49.0;3
ACCE;13.460;7593.315;-4.03423;0.94990;8.23067;3
GYRO;13.460;7593.315;0.09713;0.63958;-2.81090;3
AHRS;13.461;7593.315;9.4076;16.3319;-44.4505;0.12869;0.10034;-0.36237;3
LIGH;13.461;7593.319;49.0;3
SOUN;13.468;69.05;0.00211;40.45
GYRO;13.470;7593.320;0.10599;0.94012;-2.77486;3
ACCE;13.470;7593.326;-4.29580;0.82660;7.66384;3
MAGN;13.470;7593.326;-5.87000;10.17400;-37.46700;3
AHRS;13.471;7593.326;9.0394;17.5801;-46.5958;0.13178;0.10912;-0.37859;3
GYRO;13.471;7593.326;0.10599;0.94012;-2.77486;3
LIGH;13.472;7593.328;47.0;3
GYRO;13.478;7593.331;0.15730;1.21898;-2.74309;3
ACCE;13.479;7593.335;-4.58370;0.75896;6.88453;3
GYRO;13.479;7593.335;0.15730;1.21898;-2.74309;3
AHRS;13.480;7593.335;8.7198;19.0503;-48.4198;0.13604;0.11975;-0.39178;3
LIGH;13.481;7593.337;47.0;3
GYRO;13.490;7593.340;0.17746;1.34574;-2.74614;3
ACCE;13.490;7593.346;-5.10384;0.67157;6.27041;3
MAGN;13.491;7593.346;-5.34800;9.62300;-37.46700;3
AHRS;13.491;7593.346;8.4016;20.8598;-50.8905;0.14262;0.13208;-0.40944;3
GYRO;13.492;7593.346;0.17746;1.34574;-2.74614;3
LIGH;13.493;7593.348;47.0;3
GYRO;13.499;7593.351;0.13042;1.24036;-2.77730;3
ACCE;13.499;7593.355;-5.95019;0.82001;6.07110;3
GYRO;13.500;7593.355;0.13042;1.24036;-2.77730;3
AHRS;13.500;7593.355;8.1820;23.0976;-53.1097;0.15180;0.14738;-0.42411;3
LIGH;13.501;7593.357;43.0;3
GYRO;13.512;7593.360;0.01619;0.96395;-2.76203;3
ACCE;13.512;7593.367;-6.24587;0.91159;6.18482;3
MAGN;13.513;7593.367;-4.97500;9.28800;-37.46700;3
AHRS;13.513;7593.367;8.0082;25.2957;-55.4551;0.16194;0.16164;-0.43934;3
GYRO;13.514;7593.367;0.01619;0.96395;-2.76203;3
LIGH;13.515;7593.370;43.0;3
ACCE;13.518;7593.375;-5.71077;0.71228;6.94618;3
GYRO;13.519;7593.375;-0.13928;0.65240;-2.65971;3
AHRS;13.520;7593.375;7.6716;26.7478;-56.8824;0.16714;0.17194;-0.44870;3
LIGH;13.520;7593.377;43.0;3
GYRO;13.530;7593.380;-0.22113;0.40073;-2.59404;3
ACCE;13.531;7593.386;-4.16232;-0.17358;9.34636;3
MAGN;13.531;7593.386;-4.97500;9.28800;-37.46700;3
AHRS;13.532;7593.386;6.6801;26.4297;-57.9039;0.16010;0.17224;-0.45880;3
GYRO;13.533;7593.386;-0.22113;0.40073;-2.59404;3
LIGH;13.533;7593.389;43.0;3
GYRO;13.540;7593.391;-0.34331;0.31887;-2.49477;3
ACCE;13.542;7593.395;-3.77027;-0.55306;9.81024;3
GYRO;13.542;7593.395;-0.34331;0.31887;-2.49477;3
AHRS;13.543;7593.395;5.5583;25.7981;-58.5795;0.15030;0.17134;-0.46688;3
LIGH;13.544;7593.399;44.0;3
GYRO;13.550;7593.400;-0.34575;0.29260;-2.46606;3
ACCE;13.551;7593.406;-3.86424;-0.73622;9.83538;3
MAGN;13.552;7593.406;-4.97500;8.66800;-37.46700;3
AHRS;13.553;7593.406;4.4621;25.2957;-60.0107;0.14231;0.17047;-0.48019;3
GYRO;13.554;7593.406;-0.34575;0.29260;-2.46606;3
LIGH;13.555;7593.409;44.0;3
GYRO;13.560;7593.411;-0.25504;0.44410;-2.50424;3
ACCE;13.561;7593.415;-3.90255;-0.83258;9.54628;3
GYRO;13.561;7593.415;-0.25504;0.44410;-2.50424;3
AHRS;13.562;7593.415;3.4539;24.9548;-60.9083;0.13482;0.17125;-0.48904;3
LIGH;13.563;7593.418;44.0;3
GYRO;13.592;7593.420;-0.15272;0.67714;-2.57022;3
GYRO;13.592;7593.425;-0.15272;0.67714;-2.57022;3
MAGN;13.593;7593.431;-5.35400;7.95200;-37.46700;3
GYRO;13.595;7593.431;-0.15272;0.67714;-2.57022;3
ACCE;13.595;7593.431;-3.75950;-1.25456;9.18176;3
AHRS;13.596;7593.431;-0.1885;23.7628;-67.0746;0.11241;0.17250;-0.54093;3
PRES;13.598;7593.435;953.7800;3
LIGH;13.599;7593.435;44.0;3
GYRO;13.600;7593.435;-0.07758;0.88026;-2.63130;3
AHRS;13.601;7593.435;-0.1885;23.7628;-67.0746;0.11241;0.17250;-0.54093;3
ACCE;13.603;7593.435;-3.39917;-1.68552;9.52892;3
GYRO;13.604;7593.440;-0.04032;0.94654;-2.71010;3
AHRS;13.605;7593.446;-0.1885;23.7628;-67.0746;0.11241;0.17250;-0.54093;3
MAGN;13.607;7593.446;-5.35400;7.30200;-37.46700;3
ACCE;13.609;7593.446;-3.96719;-1.85371;10.34594;3
GYRO;13.610;7593.446;-0.04032;0.94654;-2.71010;3
HUMI;13.611;7593.450;46.9;3
TEMP;13.613;7593.450;22.5;3
LIGH;13.614;7593.450;47.0;3
LIGH;13.615;7593.450;47.0;3
GYRO;13.616;7593.451;-0.02107;0.91416;-2.84877;3
ACCE;13.617;7593.455;-5.18165;-1.79984;10.78468;3
GYRO;13.618;7593.455;-0.02107;0.91416;-2.84877;3
AHRS;13.620;7593.455;-1.2172;23.9946;-68.6194;0.10858;0.17754;-0.55315;3
LIGH;13.622;7593.457;47.0;3
GYRO;13.622;7593.460;0.01008;0.93065;-3.01034;3
ACCE;13.624;7593.466;-5.98371;-1.96684;10.25137;3
MAGN;13.625;7593.466;-5.68000;6.99000;-37.46700;3
AHRS;13.626;7593.466;-2.1991;24.7380;-71.5921;0.11006;0.18468;-0.57455;3
GYRO;13.628;7593.466;0.01008;0.93065;-3.01034;3
LIGH;13.629;7593.469;47.0;3
GYRO;13.630;7593.471;0.15944;1.04427;-3.06166;3
ACCE;13.632;7593.475;-6.08666;-2.07817;9.15363;3
GYRO;13.633;7593.475;0.15944;1.04427;-3.06166;3
AHRS;13.634;7593.475;-3.1399;25.7019;-73.2775;0.11125;0.19434;-0.58649;3
LIGH;13.636;7593.477;47.0;3
GYRO;13.637;7593.480;0.38393;1.09620;-3.08334;3
GYRO;13.638;7593.485;0.38393;1.09620;-3.08334;3
AHRS;13.639;7593.489;-4.0715;26.6056;-76.1784;0.11465;0.20231;-0.60639;3
MAGN;13.641;7593.489;-5.68000;6.34100;-37.46700;3
ACCE;13.643;7593.489;-5.77900;-2.19668;8.33900;3
GYRO;13.644;7593.489;0.38393;1.09620;-3.08334;3
LIGH;13.645;7593.492;47.0;3
ACCE;13.646;7593.495;-5.45579;-2.29544;7.94157;3
GYRO;13.647;7593.495;0.56077;1.06504;-3.05708;3
AHRS;13.649;7593.495;-4.9884;27.3604;-77.6028;0.11510;0.21063;-0.61629;3
LIGH;13.651;7593.498;47.0;3
GYRO;13.651;7593.500;0.61087;0.80115;-3.06807;3
ACCE;13.651;7593.506;-5.74908;-2.42233;7.52617;3
MAGN;13.652;7593.506;-5.68000;5.70300;-37.46700;3
AHRS;13.652;7593.506;-5.9043;28.3077;-80.3693;0.11942;0.21879;-0.63446;3
GYRO;13.653;7593.506;0.61087;0.80115;-3.06807;3
LIGH;13.654;7593.509;50.0;3
ACCE;13.659;7593.515;-5.92206;-2.31699;6.94079;3
GYRO;13.660;7593.515;0.57605;0.44196;-3.14535;3
AHRS;13.661;7593.515;-6.7038;29.4249;-81.5205;0.12270;0.22896;-0.64166;3
LIGH;13.662;7593.517;50.0;3
GYRO;13.671;7593.520;0.50183;0.17165;-3.22415;3
ACCE;13.673;7593.526;-5.75387;-2.27629;6.59184;3
MAGN;13.674;7593.526;-5.68000;4.94000;-37.46700;3
AHRS;13.675;7593.526;-7.4385;30.4688;-83.9654;0.12887;0.23678;-0.65671;3
GYRO;13.678;7593.526;0.50183;0.17165;-3.22415;3
LIGH;13.678;7593.529;50.0;3
ACCE;13.679;7593.535;-5.71017;-2.35649;6.94438;3
GYRO;13.679;7593.535;0.39370;0.03360;-3.25591;3
AHRS;13.680;7593.535;-8.1355;31.3004;-84.8105;0.13103;0.24475;-0.66186;3
LIGH;13.681;7593.537;50.0;3
GYRO;13.693;7593.540;0.21869;-0.07269;-3.28737;3
GYRO;13.694;7593.545;0.21869;-0.07269;-3.28737;3
AHRS;13.694;7593.549;-8.8114;31.8864;-87.0310;0.13501;0.24947;-0.67541;3
MAGN;13.695;7593.549;-5.31300;4.36500;-37.77700;3
ACCE;13.695;7593.549;-5.87118;-2.54803;7.75602;3
GYRO;13.696;7593.549;0.21869;-0.07269;-3.28737;3
LIGH;13.696;7593.552;53.0;3
ACCE;13.699;7593.555;-5.91428;-2.62105;8.59698;3
GYRO;13.700;7593.555;0.12187;-0.18021;-3.30020;3
AHRS;13.701;7593.555;-9.3885;32.1694;-87.6917;0.13457;0.25362;-0.67972;3
LIGH;13.702;7593.557;53.0;3
GYRO;13.710;7593.560;-0.01558;-0.23335;-3.28310;3
ACCE;13.711;7593.566;-5.57430;-2.55282;8.91720;3
MAGN;13.712;7593.566;-5.31300;4.36500;-37.77700;3
AHRS;13.713;7593.566;-9.8507;32.1524;-89.2497;0.13509;0.25431;-0.68942;3
GYRO;13.714;7593.566;-0.01558;-0.23335;-3.28310;3
LIGH;13.715;7593.569;53.0;3
GYRO;13.720;7593.571;-0.05467;-0.33659;-3.20704;3
ACCE;13.721;7593.575;-4.92368;-2.72101;9.08779;3
GYRO;13.721;7593.575;-0.05467;-0.33659;-3.20704;3
AHRS;13.722;7593.575;-10.3744;31.7643;-89.9445;0.13110;0.25427;-0.69450;3
LIGH;13.724;7593.578;53.0;3
GYRO;13.730;7593.580;-0.05345;-0.40195;-3.11938;3
ACCE;13.731;7593.586;-4.40294;-2.99874;9.31464;3
MAGN;13.732;7593.586;-5.31300;4.36500;-37.77700;3
AHRS;13.733;7593.586;-11.0023;31.0928;-91.5652;0.12679;0.25224;-0.70522;3
GYRO;13.734;7593.586;-0.05345;-0.40195;-3.11938;3
LIGH;13.735;7593.589;55.0;3
GYRO;13.739;7593.591;-0.05681;-0.44746;-3.09251;3
ACCE;13.740;7593.595;-4.40773;-3.44047;9.31225;3
GYRO;13.741;7593.595;-0.05681;-0.44746;-3.09251;3
AHRS;13.742;7593.595;-11.8040;30.4960;-92.7143;0.12084;0.25234;-0.71314;3
LIGH;13.743;7593.598;55.0;3
GYRO;13.756;7593.600;-0.05192;-0.48717;-3.13313;3
GYRO;13.757;7593.605;-0.05192;-0.48717;-3.13313;3
ACCE;13.759;7593.611;-4.41970;-3.65894;9.18954;3
MAGN;13.760;7593.611;-5.31300;4.36500;-37.77700;3
AHRS;13.761;7593.611;-12.6475;30.0038;-94.4435;0.11658;0.25282;-0.72402;3
GYRO;13.763;7593.611;-0.05192;-0.48717;-3.13313;3
PRES;13.764;7593.614;953.7500;3
LIGH;13.766;7593.614;55.0;3
ACCE;13.771;7593.615;-4.39994;-3.65954;9.23503;3
GYRO;13.772;7593.615;-0.02841;-0.50121;-3.14657;3
AHRS;13.774;7593.615;-13.3943;29.5401;-95.5612;0.11174;0.25366;-0.73120;3
LIGH;13.776;7593.618;55.0;3
GYRO;13.777;7593.620;-0.00641;-0.50824;-3.11663;3
ACCE;13.778;7593.626;-4.36044;-3.85945;9.04470;3
MAGN;13.779;7593.626;-5.31300;3.92600;-38.07800;3
AHRS;13.781;7593.626;-14.1916;29.1581;-97.4525;0.10887;0.25462;-0.74231;3
GYRO;13.782;7593.626;-0.00641;-0.50824;-3.11663;3
LIGH;13.784;7593.629;55.0;3
GYRO;13.785;7593.631;0.03054;-0.46670;-3.08273;3
ACCE;13.786;7593.635;-3.94864;-3.95343;8.55149;3
GYRO;13.787;7593.635;0.03054;-0.46670;-3.08273;3
AHRS;13.788;7593.635;-15.0443;28.7435;-98.7462;0.10419;0.25647;-0.75004;3
LIGH;13.790;7593.638;55.0;3
GYRO;13.791;7593.640;0.05070;-0.36041;-3.06746;3
ACCE;13.793;7593.646;-3.48296;-4.01089;7.96371;3
MAGN;13.794;7593.646;-5.31300;3.57200;-38.07800;3
AHRS;13.795;7593.646;-15.9581;28.2899;-100.9108;0.10092;0.25788;-0.76211;3
GYRO;13.797;7593.646;0.05070;-0.36041;-3.06746;3
LIGH;13.799;7593.650;55.0;3
GYRO;13.799;7593.651;0.05864;-0.31490;-3.06624;3
ACCE;13.800;7593.655;-3.25791;-4.05877;7.57645;3
GYRO;13.801;7593.655;0.05864;-0.31490;-3.06624;3
AHRS;13.802;7593.655;-16.8924;27.8609;-102.3699;0.09619;0.26034;-0.77022;3
LIGH;13.803;7593.658;59.0;3
BLE4;13.803;2016;20;-68
BLE4;13.804;2016;18;-75
BLE4;13.804;2016;16;-75
BLE4;13.804;2016;19;-84
BLE4;13.805;2016;9;-93
BLE4;13.805;2016;8;-95
BLE4;13.805;2016;10;-98
GYRO;13.814;7593.660;0.00702;-0.28466;-3.13313;3
GYRO;13.815;7593.665;0.00702;-0.28466;-3.13313;3
AHRS;13.815;7593.670;-17.7915;27.4066;-104.3370;0.09271;0.26221;-0.78057;3
MAGN;13.817;7593.670;-5.31300;3.57200;-38.07800;3
ACCE;13.817;7593.670;-3.26270;-4.19404;7.78714;3
GYRO;13.818;7593.670;0.00702;-0.28466;-3.13313;3
LIGH;13.819;7593.672;59.0;3
ACCE;13.819;7593.675;-3.38959;-4.20661;8.56765;3
GYRO;13.820;7593.675;-0.11209;-0.33323;-3.22567;3
AHRS;13.821;7593.675;-18.4810;26.8420;-105.6073;0.08806;0.26292;-0.78729;3
LIGH;13.822;7593.677;59.0;3
GYRO;13.830;7593.680;-0.26023;-0.37996;-3.27760;3
ACCE;13.831;7593.686;-3.50631;-4.39037;9.40861;3
MAGN;13.832;7593.686;-5.31300;3.25300;-38.07800;3
AHRS;13.833;7593.686;-19.0485;26.1690;-107.4013;0.08453;0.26207;-0.79637;3
GYRO;13.834;7593.686;-0.26023;-0.37996;-3.27760;3
LIGH;13.834;7593.689;59.0;3
GYRO;13.841;7593.691;-0.36102;-0.32895;-3.27149;3
ACCE;13.841;7593.695;-3.49374;-4.52923;10.16398;3
GYRO;13.842;7593.695;-0.36102;-0.32895;-3.27149;3
AHRS;13.843;7593.695;-19.4953;25.3690;-108.5865;0.07933;0.26043;-0.80246;3
LIGH;13.844;7593.699;60.0;3
GYRO;13.851;7593.700;-0.37263;-0.19639;-3.23636;3
ACCE;13.852;7593.706;-3.70802;-4.66271;10.63026;3
MAGN;13.853;7593.706;-5.31300;3.25300;-38.38800;3
AHRS;13.856;7593.706;-19.8566;24.6653;-110.0640;0.07587;0.25861;-0.80968;3
GYRO;13.857;7593.706;-0.37263;-0.19639;-3.23636;3
LIGH;13.858;7593.709;60.0;3
GYRO;13.860;7593.711;-0.29627;-0.04979;-3.20277;3
ACCE;13.861;7593.715;-3.78823;-4.67947;10.67814;3
GYRO;13.861;7593.715;-0.29627;-0.04979;-3.20277;3
AHRS;13.862;7593.715;-20.1627;24.0817;-110.9569;0.07220;0.25745;-0.81404;3
LIGH;13.863;7593.718;60.0;3
GYRO;13.871;7593.720;-0.23427;0.02046;-3.19024;3
ACCE;13.872;7593.727;-3.74214;-4.70580;10.37168;3
MAGN;13.873;7593.727;-5.31300;3.25300;-38.38800;3
AHRS;13.874;7593.727;-20.4969;23.6170;-112.1169;0.06983;0.25692;-0.81942;3
GYRO;13.875;7593.727;-0.23427;0.02046;-3.19024;3
LIGH;13.876;7593.730;60.0;3
ACCE;13.879;7593.735;-3.71820;-4.53222;10.24778;3
GYRO;13.880;7593.735;-0.09194;-0.00367;-3.17589;3
AHRS;13.880;7593.735;-20.7268;23.2222;-112.7783;0.06734;0.25634;-0.82251;3
LIGH;13.882;7593.737;61.0;3
GYRO;13.891;7593.740;0.02963;-0.18845;-3.15604;3
ACCE;13.891;7593.746;-3.81815;-4.63458;10.14423;3
MAGN;13.892;7593.746;-5.31300;2.79200;-38.38800;3
AHRS;13.893;7593.746;-20.9900;22.9465;-113.9151;0.06662;0.25628;-0.82753;3
GYRO;13.894;7593.746;0.02963;-0.18845;-3.15604;3
LIGH;13.895;7593.749;61.0;3
GYRO;13.899;7593.751;0.11148;-0.47617;-3.08853;3
ACCE;13.900;7593.755;-3.83431;-4.25928;10.42435;3
GYRO;13.900;7593.755;0.11148;-0.47617;-3.08853;3
AHRS;13.901;7593.755;-20.9911;22.6498;-114.1911;0.06508;0.25485;-0.82889;3
LIGH;13.902;7593.758;61.0;3
SOUN;13.910;700.78;0.02139;60.58
GYRO;13.915;7593.760;0.18845;-0.72449;-2.93735;3
ACCE;13.917;7593.766;-3.53444;-3.93607;10.21247;3
MAGN;13.918;7593.766;-6.07400;2.41200;-38.38800;3
AHRS;13.921;7593.766;-20.8929;22.2782;-114.7231;0.06404;0.25228;-0.83142;3
GYRO;13.923;7593.766;0.18845;-0.72449;-2.93735;3
LIGH;13.924;7593.769;61.0;3
GYRO;13.925;7593.771;0.30268;-0.81673;-2.72049;3
ACCE;13.926;7593.775;-2.58634;-4.01986;9.36911;3
GYRO;13.933;7593.775;0.30268;-0.81673;-2.72049;3
AHRS;13.934;7593.775;-21.0551;21.6323;-115.5603;0.06040;0.25020;-0.83527;3
LIGH;13.941;7593.778;64.0;3
GYRO;13.943;7593.780;0.39645;-0.73059;-2.51554;3
GYRO;13.944;7593.785;0.39645;-0.73059;-2.51554;3
ACCE;13.945;7593.791;-1.33596;-3.94804;8.76517;3
MAGN;13.948;7593.791;-6.64300;1.80500;-38.38800;3
AHRS;13.949;7593.791;-21.3575;20.5053;-117.4616;0.05485;0.24664;-0.84364;3
GYRO;13.951;7593.791;0.39645;-0.73059;-2.51554;3
PRES;13.952;7593.794;953.8000;3
LIGH;13.953;7593.794;64.0;3
ACCE;13.954;7593.795;-0.18435;-3.98036;8.42639;3
GYRO;13.955;7593.795;0.40012;-0.56841;-2.42514;3
AHRS;13.956;7593.795;-21.7846;18.8973;-119.7499;0.04588;0.24213;-0.85340;3
LIGH;13.958;7593.798;64.0;3
GYRO;13.959;7593.800;0.32712;-0.44502;-2.47339;3
ACCE;13.960;7593.806;0.28431;-3.99173;8.60955;3
AHRS;13.962;7593.806;-22.1666;17.0954;-122.3604;0.03615;0.23687;-0.86402;3
MAGN;13.964;7593.806;-6.64300;1.49600;-38.38800;3
GYRO;13.965;7593.806;0.32712;-0.44502;-2.47339;3
LIGH;13.966;7593.809;63.0;3
ACCE;13.967;7593.815;0.25019;-4.12341;8.87531;3
GYRO;13.969;7593.815;0.27336;-0.39309;-2.52348;3
AHRS;13.970;7593.815;-22.5140;15.3945;-125.3448;0.02789;0.23217;-0.87546;3
LIGH;13.972;7593.817;63.0;3
GYRO;13.972;7593.820;0.18448;-0.37568;-2.61175;3
ACCE;13.973;7593.826;-0.54348;-4.36283;8.98304;3
AHRS;13.974;7593.826;-22.8755;14.2744;-127.3349;0.02186;0.23037;-0.88256;3
MAGN;13.976;7593.826;-7.44900;1.09700;-38.38800;3
GYRO;13.977;7593.826;0.18448;-0.37568;-2.61175;3
LIGH;13.978;7593.829;63.0;3
ACCE;13.979;7593.835;-1.18393;-4.55078;8.67300;3
GYRO;13.983;7593.835;0.15821;-0.33628;-2.65940;3
AHRS;13.984;7593.835;-23.3271;13.6727;-128.7605;0.01832;0.23140;-0.88719;3
LIGH;13.986;7593.837;63.0;3
GYRO;13.992;7593.840;0.17623;-0.26634;-2.65268;3
ACCE;13.993;7593.847;-1.73041;-4.59507;8.51857;3
MAGN;13.994;7593.847;-7.44900;1.09700;-38.38800;3
AHRS;13.995;7593.847;-23.7638;13.4694;-129.5785;0.01673;0.23388;-0.88954;3
GYRO;13.997;7593.847;0.17623;-0.26634;-2.65268;3
LIGH;13.998;7593.850;63.0;3
ACCE;14.000;7593.855;-2.11528;-4.73214;8.24264;3
GYRO;14.001;7593.855;0.20006;-0.17898;-2.56350;3
AHRS;14.003;7593.855;-24.2718;13.5541;-130.1035;0.01655;0.23794;-0.89070;3
LIGH;14.003;7593.858;63.0;3
GYRO;14.010;7593.860;0.21900;-0.11729;-2.40956;3
ACCE;14.011;7593.866;-2.00215;-4.83090;7.93319;3
MAGN;14.011;7593.866;-7.82400;0.27300;-38.38800;3
AHRS;14.011;7593.866;-24.8620;13.6086;-130.9574;0.01655;0.24249;-0.89280;3
GYRO;14.012;7593.866;0.21900;-0.11729;-2.40956;3
LIGH;14.013;7593.869;63.0;3
GYRO;14.020;7593.871;0.25992;-0.06322;-2.20247;3
ACCE;14.021;7593.875;-1.89681;-4.80756;7.41065;3
GYRO;14.022;7593.875;0.25992;-0.06322;-2.20247;3
AHRS;14.023;7593.875;-25.5193;13.6721;-131.6341;0.01607;0.24760;-0.89416;3
LIGH;14.024;7593.877;63.0;3
GYRO;14.030;7593.880;0.26878;-0.02413;-1.98195;3
ACCE;14.032;7593.886;-1.32040;-4.92906;7.08444;3
MAGN;14.033;7593.886;-7.82400;-0.19500;-38.38800;3
AHRS;14.034;7593.886;-26.3030;13.4182;-133.1967;0.01466;0.25257;-0.89811;3
GYRO;14.035;7593.886;0.26878;-0.02413;-1.98195;3
LIGH;14.036;7593.889;63.0;3
GYRO;14.043;7593.891;0.24801;0.01497;-1.87475;3
ACCE;14.045;7593.895;-0.46627;-5.07571;7.26042;3
GYRO;14.046;7593.895;0.24801;0.01497;-1.87475;3
AHRS;14.047;7593.895;-27.1085;12.6043;-135.1555;0.00979;0.25604;-0.90303;3
LIGH;14.049;7593.897;63.0;3
GYRO;14.054;7593.900;0.15974;0.02199;-1.67316;3
GYRO;14.060;7593.905;0.15974;0.02199;-1.67316;3
AHRS;14.062;7593.910;-27.8565;11.5006;-137.8705;0.00467;0.25844;-0.90985;3
MAGN;14.064;7593.910;-7.82400;-0.70900;-38.38800;3
ACCE;14.065;7593.910;-0.00898;-5.21397;7.58184;3
GYRO;14.069;7593.910;0.15974;0.02199;-1.67316;3
LIGH;14.069;7593.913;63.0;3
ACCE;14.073;7593.915;-0.00419;-5.30196;7.79851;3
GYRO;14.074;7593.915;0.04734;-0.03390;-1.53541;3
AHRS;14.074;7593.915;-28.5176;10.4488;-139.9999;-0.00096;0.26067;-0.91463;3
LIGH;14.076;7593.917;63.0;3
GYRO;14.076;7593.920;-0.02169;-0.10690;-1.45355;3
ACCE;14.077;7593.926;-0.32082;-5.40252;7.75662;3
MAGN;14.078;7593.926;-7.82400;-1.32900;-38.38800;3
AHRS;14.079;7593.926;-29.1589;9.7030;-142.1504;-0.00392;0.26381;-0.91911;3
GYRO;14.081;7593.926;-0.02169;-0.10690;-1.45355;3
LIGH;14.081;7593.931;61.0;3
GYRO;14.082;7593.931;-0.06170;-0.08094;-1.36467;3
ACCE;14.083;7593.935;-0.74939;-5.50307;7.68120;3
GYRO;14.083;7593.935;-0.06170;-0.08094;-1.36467;3
AHRS;14.084;7593.935;-29.7896;9.3199;-143.2424;-0.00627;0.26788;-0.92066;3
LIGH;14.086;7593.938;61.0;3
GYRO;14.091;7593.940;-0.09407;0.06781;-1.24617;3
ACCE;14.091;7593.946;-1.03729;-5.44860;7.80390;3
MAGN;14.092;7593.946;-7.82400;-1.69000;-38.38800;3
AHRS;14.093;7593.946;-30.2799;9.1533;-144.3128;-0.00646;0.27142;-0.92231;3
GYRO;14.094;7593.946;-0.09407;0.06781;-1.24617;3
LIGH;14.095;7593.949;61.0;3
GYRO;14.099;7593.951;-0.12004;0.22235;-1.10719;3
ACCE;14.100;7593.955;-1.12527;-5.28340;8.30968;3
GYRO;14.100;7593.955;-0.12004;0.22235;-1.10719;3
AHRS;14.101;7593.955;-30.4801;9.0073;-144.6793;-0.00731;0.27269;-0.92279;3
LIGH;14.102;7593.958;62.0;3
GYRO;14.116;7593.960;-0.15180;0.27122;-0.94501;3
GYRO;14.117;7593.965;-0.15180;0.27122;-0.94501;3
ACCE;14.117;7593.972;-0.95289;-5.24869;9.11652;3
MAGN;14.118;7593.972;-7.82400;-2.08400;-38.02400;3
AHRS;14.119;7593.972;-30.4091;8.6743;-145.4881;-0.00788;0.27139;-0.92480;3
GYRO;14.120;7593.972;-0.15180;0.27122;-0.94501;3
PRES;14.121;7593.974;953.7300;3
LIGH;14.122;7593.974;62.0;3
ACCE;14.123;7593.978;-0.80744;-5.27323;9.88506;3
GYRO;14.124;7593.978;-0.16799;0.24893;-0.74984;3
AHRS;14.124;7593.978;-30.1406;8.2084;-145.9635;-0.00982;0.26821;-0.92640;3
PROX;14.125;7593.981;0.0;3
LIGH;14.126;7593.981;62.0;3
ACCE;14.131;7593.986;-0.92476;-5.14933;10.32260;3
MAGN;14.132;7593.986;-7.82400;-2.08400;-38.02400;3
GYRO;14.133;7593.986;-0.15027;0.22297;-0.64782;3
AHRS;14.134;7593.986;-29.7150;7.8407;-146.4453;-0.01057;0.26400;-0.92832;3
LIGH;14.136;7593.989;62.0;3
GYRO;14.140;7593.991;-0.05651;0.21869;-0.45112;3
ACCE;14.140;7593.995;-1.09475;-5.12000;10.12029;3
GYRO;14.141;7593.995;-0.05651;0.21869;-0.45112;3
AHRS;14.142;7593.995;-29.3781;7.6490;-146.4762;-0.01119;0.26087;-0.92903;3
LIGH;14.142;7593.998;60.0;3
GYRO;14.151;7594.000;0.09010;0.26267;-0.24679;3
ACCE;14.151;7594.006;-0.87987;-5.14095;9.42238;3
MAGN;14.152;7594.006;-7.82400;-2.08400;-38.02400;3
AHRS;14.153;7594.006;-29.2888;7.4033;-146.9555;-0.01186;0.25964;-0.93027;3
GYRO;14.154;7594.006;0.09010;0.26267;-0.24679;3
LIGH;14.155;7594.009;60.0;3
ACCE;14.159;7594.015;-0.38966;-5.05057;8.68437;3
GYRO;14.160;7594.015;0.26450;0.33781;-0.02566;3
AHRS;14.161;7594.015;-29.3820;6.9309;-147.7264;-0.01419;0.25942;-0.93176;3
LIGH;14.162;7594.018;60.0;3
GYRO;14.174;7594.020;0.38943;0.31032;0.17013;3
GYRO;14.174;7594.025;0.38943;0.31032;0.17013;3
AHRS;14.175;7594.029;-29.6577;6.2047;-149.2864;-0.01723;0.26029;-0.93448;3
MAGN;14.176;7594.029;-7.82400;-2.55500;-38.02400;3
ACCE;14.177;7594.029;0.15921;-4.97515;7.91463;3
GYRO;14.178;7594.029;0.38943;0.31032;0.17013;3
LIGH;14.180;7594.032;60.0;3
ACCE;14.180;7594.035;0.91698;-4.92008;7.30411;3
GYRO;14.181;7594.035;0.43860;0.19242;0.32620;3
AHRS;14.181;7594.035;-30.0737;5.0741;-151.2775;-0.02287;0.26169;-0.93751;3
LIGH;14.182;7594.038;60.0;3
GYRO;14.191;7594.040;0.42638;0.10782;0.44624;3
ACCE;14.192;7594.046;1.10612;-4.72256;7.41065;3
MAGN;14.192;7594.046;-7.82400;-3.24000;-37.71800;3
AHRS;14.193;7594.046;-30.3229;3.8880;-153.5821;-0.02785;0.26196;-0.94114;3
GYRO;14.195;7594.046;0.42638;0.10782;0.44624;3
LIGH;14.196;7594.049;60.0;3
GYRO;14.199;7594.051;0.34147;0.12584;0.49572;3
ACCE;14.200;7594.055;0.87987;-4.51906;8.01459;3
GYRO;14.201;7594.055;0.34147;0.12584;0.49572;3
AHRS;14.202;7594.055;-30.2571;2.9225;-155.0429;-0.03234;0.26006;-0.94367;3
LIGH;14.203;7594.058;60.0;3
GYRO;14.211;7594.060;0.29047;0.21502;0.50488;3
ACCE;14.213;7594.066;0.67397;-4.49631;8.35636;3
MAGN;14.214;7594.066;-7.82400;-3.24000;-37.71800;3
AHRS;14.215;7594.066;-30.0760;2.1749;-156.3180;-0.03529;0.25765;-0.94604;3
GYRO;14.217;7594.066;0.29047;0.21502;0.50488;3
LIGH;14.218;7594.069;60.0;3
GYRO;14.219;7594.071;0.23763;0.25870;0.53817;3
ACCE;14.220;7594.075;0.60753;-4.56095;8.47188;3
GYRO;14.221;7594.075;0.23763;0.25870;0.53817;3
AHRS;14.222;7594.075;-29.8148;2.2929;-156.0794;-0.03439;0.25563;-0.94624;3
LIGH;14.225;7594.078;65.0;3
GYRO;14.235;7594.080;0.25168;0.28588;0.58307;3
GYRO;14.236;7594.085;0.25168;0.28588;0.58307;3
AHRS;14.237;7594.089;-29.6208;2.3739;-155.8922;-0.03379;0.25411;-0.94636;3
MAGN;14.240;7594.089;-7.82400;-3.24000;-37.71800;3
ACCE;14.241;7594.089;0.63386;-4.59687;8.58680;3
GYRO;14.242;7594.089;0.25168;0.28588;0.58307;3
LIGH;14.243;7594.092;65.0;3
ACCE;14.244;7594.095;0.35674;-4.64475;8.71669;3
GYRO;14.246;7594.095;0.27214;0.21777;0.60628;3
AHRS;14.248;7594.095;-29.3450;2.7074;-155.4537;-0.03150;0.25229;-0.94629;3
LIGH;14.249;7594.098;65.0;3
GYRO;14.251;7594.100;0.28283;0.09743;0.61056;3
ACCE;14.252;7594.107;-0.26875;-4.74770;8.77236;3
MAGN;14.253;7594.107;-7.82400;-3.68000;-37.71800;3
AHRS;14.254;7594.107;-29.1951;2.8972;-155.0528;-0.03053;0.25128;-0.94595;3
GYRO;14.255;7594.107;0.28283;0.09743;0.61056;3
LIGH;14.256;7594.109;61.0;3
GYRO;14.261;7594.112;0.29108;0.01924;0.63958;3
ACCE;14.262;7594.116;-0.96726;-4.86741;8.64666;3
GYRO;14.263;7594.116;0.29108;0.01924;0.63958;3
AHRS;14.263;7594.116;-28.9864;3.3075;-154.4855;-0.02799;0.25016;-0.94548;3
LIGH;14.265;7594.118;61.0;3
GYRO;14.294;7594.121;0.28558;0.05223;0.71593;3
ACCE;14.295;7594.127;-1.42934;-4.93565;8.31566;3
MAGN;14.298;7594.127;-7.82400;-3.37500;-37.40200;3
AHRS;14.300;7594.127;-28.8476;3.7100;-153.6308;-0.02626;0.24955;-0.94430;3
GYRO;14.300;7594.127;0.28558;0.05223;0.71593;3
LIGH;14.301;7594.130;61.0;3
GYRO;14.301;7594.132;0.25045;0.18662;0.81184;3
ACCE;14.302;7594.136;-1.16657;-5.01286;7.93319;3
GYRO;14.302;7594.136;0.25045;0.18662;0.81184;3
AHRS;14.304;7594.136;-28.7053;4.1355;-152.9837;-0.02388;0.24904;-0.94346;3
LIGH;14.305;7594.138;61.0;3
GYRO;14.305;7594.141;0.15485;0.32345;0.87232;3
GYRO;14.305;7594.146;0.15485;0.32345;0.87232;3
ACCE;14.306;7594.152;-1.13425;-5.08229;8.17201;3
MAGN;14.306;7594.152;-7.82400;-3.37500;-37.40200;3
AHRS;14.307;7594.152;-28.6098;4.5770;-152.1950;-0.02176;0.24895;-0.94223;3
GYRO;14.307;7594.152;0.15485;0.32345;0.87232;3
PRES;14.308;7594.156;953.8000;3
LIGH;14.309;7594.156;63.0;3
ACCE;14.309;7594.156;-1.59633;-5.28161;9.10275;3
GYRO;14.309;7594.156;0.08186;0.31154;0.84666;3
AHRS;14.310;7594.156;-28.4043;5.5245;-151.0725;-0.01597;0.24896;-0.94057;3
LIGH;14.310;7594.158;63.0;3
GYRO;14.311;7594.161;-0.06139;0.24007;0.81917;3
ACCE;14.311;7594.167;-2.21524;-5.50068;10.30225;3
MAGN;14.312;7594.167;-7.82400;-3.37500;-37.40200;3
AHRS;14.323;7594.167;-28.3319;5.9732;-149.9580;-0.01455;0.24914;-0.93849;3
GYRO;14.324;7594.167;-0.06139;0.24007;0.81917;3
LIGH;14.324;7594.169;63.0;3
ACCE;14.324;7594.176;-2.77787;-5.53839;10.98041;3
GYRO;14.325;7594.176;-0.10751;0.04276;0.81398;3
AHRS;14.325;7594.176;-28.2116;6.7551;-149.0768;-0.00979;0.24972;-0.93695;3
LIGH;14.326;7594.180;63.0;3
GYRO;14.332;7594.181;-0.01497;-0.09255;0.91813;3
ACCE;14.333;7594.187;-3.10408;-5.50487;10.75954;3
MAGN;14.333;7594.187;-7.82400;-3.37500;-37.40200;3
AHRS;14.334;7594.187;-28.1294;7.3974;-147.7742;-0.00719;0.25035;-0.93433;3
GYRO;14.335;7594.187;-0.01497;-0.09255;0.91813;3
LIGH;14.335;7594.189;63.0;3
GYRO;14.352;7594.192;0.15516;-0.06353;1.09895;3
ACCE;14.352;7594.196;-3.41473;-5.38636;10.09934;3
GYRO;14.353;7594.196;0.15516;-0.06353;1.09895;3
AHRS;14.353;7594.196;-28.0067;8.0720;-146.7590;-0.00360;0.25083;-0.93231;3
LIGH;14.354;7594.198;63.0;3
GYRO;14.354;7594.201;0.28863;0.10415;1.30603;3
ACCE;14.354;7594.208;-3.48775;-5.41628;9.56603;3
MAGN;14.355;7594.208;-7.82400;-3.37500;-37.40200;3
AHRS;14.355;7594.208;-27.8342;8.7440;-145.7054;-0.00000;0.25097;-0.93021;3
GYRO;14.356;7594.208;0.28863;0.10415;1.30603;3
LIGH;14.356;7594.211;63.0;3
GNSS;14.356;1490628694.000;40.313297;-3.483556;598.000;0.000;3.0;0.0;19;9
GNSS;14.358;1490628694.000;40.313297;-3.483556;598.000;0.000;3.0;0.0;19;9
ACCE;14.359;7594.216;-3.47159;-5.43424;9.45171;3
GYRO;14.360;7594.216;0.32987;0.25931;1.49876;3
AHRS;14.360;7594.216;-27.4938;9.6340;-144.4142;0.00531;0.25039;-0.92772;3
LIGH;14.361;7594.218;63.0;3
GYRO;14.370;7594.221;0.31215;0.32437;1.64506;3
ACCE;14.371;7594.227;-3.53085;-5.35942;9.80426;3
MAGN;14.371;7594.227;-7.82400;-3.37500;-37.40200;3
AHRS;14.372;7594.227;-27.2170;10.4010;-142.9776;0.00915;0.25016;-0.92462;3
GYRO;14.372;7594.227;0.31215;0.32437;1.64506;3
LIGH;14.373;7594.229;62.0;3
GYRO;14.379;7594.232;0.30665;0.32162;1.77029;3
ACCE;14.379;7594.236;-3.51948;-5.13736;10.42256;3
GYRO;14.380;7594.236;0.30665;0.32162;1.77029;3
AHRS;14.380;7594.236;-26.7474;11.3855;-141.6217;0.01549;0.24909;-0.92184;3
LIGH;14.380;7594.238;62.0;3
GYRO;14.390;7594.241;0.34911;0.29260;1.84115;3
ACCE;14.391;7594.247;-2.95744;-4.81953;10.74338;3
MAGN;14.391;7594.247;-7.82400;-3.37500;-37.40200;3
AHRS;14.391;7594.247;-26.2938;12.1189;-140.0082;0.01925;0.24769;-0.91818;3
GYRO;14.392;7594.247;0.34911;0.29260;1.84115;3
LIGH;14.392;7594.249;62.0;3
GYRO;14.401;7594.252;0.48472;0.17868;2.01097;3
ACCE;14.401;7594.256;-2.05004;-4.51247;9.88865;3
AHRS;14.402;7594.256;-25.7581;12.8356;-138.7585;0.02398;0.24568;-0.91544;3
GYRO;14.403;7594.256;0.48472;0.17868;2.01097;3
PROX;14.403;7594.259;8.0;3
LIGH;14.404;7594.259;65.0;3
GYRO;14.412;7594.261;0.66279;0.05651;2.17224;3
ACCE;14.412;7594.268;-0.64763;-4.01567;9.22785;3
MAGN;14.413;7594.268;-7.82400;-3.70400;-37.40200;3
AHRS;14.413;7594.268;-25.2284;13.2158;-137.8900;0.02686;0.24279;-0.91369;3
GYRO;14.414;7594.268;0.66279;0.05651;2.17224;3
LIGH;14.415;7594.270;70.0;3
ACCE;14.419;7594.276;-0.84695;-3.90015;8.40365;3
GYRO;14.419;7594.276;0.81825;-0.01558;2.26112;3
AHRS;14.420;7594.276;-24.3945;13.7857;-136.4115;0.03104;0.23831;-0.91042;3
LIGH;14.421;7594.278;70.0;3
GYRO;14.430;7594.281;0.91599;-0.06720;2.27028;3
ACCE;14.431;7594.287;-1.44490;-3.92170;7.64708;3
MAGN;14.432;7594.287;-7.82400;-3.70400;-37.40200;3
AHRS;14.433;7594.287;-23.8233;14.1414;-135.6504;0.03422;0.23514;-0.90879;3
GYRO;14.433;7594.287;0.91599;-0.06720;2.27028;3
LIGH;14.434;7594.289;70.0;3
GYRO;14.439;7594.292;0.93554;-0.07422;2.25990;3
ACCE;14.440;7594.296;-1.81899;-3.93307;7.32805;3
GYRO;14.440;7594.296;0.93554;-0.07422;2.25990;3
AHRS;14.441;7594.296;-22.9370;14.6514;-134.2597;0.03850;0.23027;-0.90547;3
LIGH;14.442;7594.298;64.0;3
GYRO;14.451;7594.301;0.85979;0.01374;2.29410;3
ACCE;14.451;7594.307;-1.93092;-4.08750;7.60877;3
MAGN;14.452;7594.307;-7.82400;-4.05800;-37.40200;3
AHRS;14.452;7594.307;-22.2217;15.0367;-133.3778;0.04231;0.22626;-0.90339;3
GYRO;14.453;7594.307;0.85979;0.01374;2.29410;3
LIGH;14.454;7594.309;64.0;3
GYRO;14.459;7594.312;0.69669;0.16768;2.34969;3
ACCE;14.460;7594.316;-1.84533;-4.16172;8.55748;3
GYRO;14.460;7594.316;0.69669;0.16768;2.34969;3
AHRS;14.461;7594.316;-21.3553;15.5107;-132.0294;0.04653;0.22164;-0.89978;3
LIGH;14.462;7594.318;64.0;3
SOUN;14.462;322.71;0.00985;53.85
GYRO;14.476;7594.321;0.60292;0.33475;2.37199;3
GYRO;14.476;7594.326;0.60292;0.33475;2.37199;3
ACCE;14.477;7594.331;-2.12725;-4.14137;9.55227;3
MAGN;14.478;7594.331;-7.49300;-4.05800;-37.40200;3
AHRS;14.478;7594.331;-20.7014;15.9555;-131.2248;0.05088;0.21843;-0.89758;3
GYRO;14.479;7594.331;0.60292;0.33475;2.37199;3
PRES;14.480;7594.334;953.8200;3
LIGH;14.480;7594.334;64.0;3
ACCE;14.481;7594.336;-2.77069;-4.00730;10.26215;3
GYRO;14.481;7594.336;0.44960;0.40409;2.37993;3
AHRS;14.482;7594.336;-19.5700;16.9277;-129.1956;0.05891;0.21407;-0.89121;3
LIGH;14.483;7594.338;60.0;3
GYRO;14.491;7594.341;0.38820;0.51129;2.34267;3
ACCE;14.491;7594.347;-2.90955;-3.73196;10.37048;3
MAGN;14.492;7594.347;-7.49300;-4.05800;-37.40200;3
AHRS;14.492;7594.347;-19.2559;17.2080;-128.6485;0.06128;0.21295;-0.88941;3
GYRO;14.493;7594.347;0.38820;0.51129;2.34267;3
LIGH;14.494;7594.349;60.0;3
GYRO;14.499;7594.352;0.42394;0.59559;2.34786;3
ACCE;14.500;7594.356;-2.64799;-3.49733;10.38006;3
GYRO;14.500;7594.356;0.42394;0.59559;2.34786;3
AHRS;14.501;7594.356;-18.5406;17.9239;-127.2488;0.06705;0.21086;-0.88455;3
LIGH;14.502;7594.358;60.0;3
GYRO;14.511;7594.361;0.50793;0.65149;2.42208;3
ACCE;14.511;7594.367;-2.97480;-3.31896;10.40341;3
MAGN;14.512;7594.367;-7.49300;-4.49900;-37.40200;3
AHRS;14.512;7594.367;-17.9094;18.5490;-126.2794;0.07262;0.20897;-0.88105;3
GYRO;14.513;7594.367;0.50793;0.65149;2.42208;3
LIGH;14.514;7594.369;60.0;3
GYRO;14.519;7594.372;0.58460;0.63041;2.47064;3
ACCE;14.520;7594.376;-3.68468;-3.19925;10.10413;3
GYRO;14.520;7594.376;0.58460;0.63041;2.47064;3
AHRS;14.521;7594.376;-17.0632;19.4175;-124.8132;0.08007;0.20685;-0.87549;3
LIGH;14.522;7594.378;62.0;3
GYRO;14.545;7594.381;0.66340;0.51801;2.49325;3
GYRO;14.546;7594.388;0.66340;0.51801;2.49325;3
MAGN;14.547;7594.388;-7.49300;-4.49900;-37.40200;3
ACCE;14.547;7594.388;-4.32153;-3.10049;9.54089;3
AHRS;14.548;7594.388;-15.8909;20.6533;-122.5962;0.09041;0.20455;-0.86654;3
LIGH;14.549;7594.391;62.0;3
AHRS;14.549;7594.396;-15.8909;20.6533;-122.5962;0.09041;0.20455;-0.86654;3
ACCE;14.550;7594.396;-4.91171;-3.02747;8.71070;3
GYRO;14.551;7594.396;0.73548;0.44135;2.58060;3
HUMI;14.551;7594.403;46.9;3
TEMP;14.552;7594.403;22.5;3
LIGH;14.553;7594.403;62.0;3
GYRO;14.553;7594.401;0.74984;0.47312;2.73026;3
ACCE;14.554;7594.407;-5.14993;-3.05859;7.97928;3
MAGN;14.554;7594.407;-7.49300;-4.82000;-37.40200;3
AHRS;14.555;7594.407;-14.5394;21.7535;-120.4290;0.10072;0.20083;-0.85731;3
GYRO;14.556;7594.407;0.74984;0.47312;2.73026;3
LIGH;14.557;7594.409;57.0;3
GYRO;14.560;7594.412;0.71654;0.58521;2.81639;3
ACCE;14.561;7594.416;-4.73932;-3.10348;8.06607;3
GYRO;14.562;7594.416;0.71654;0.58521;2.81639;3
AHRS;14.562;7594.416;-13.4841;22.5358;-118.8766;0.10855;0.19781;-0.85031;3
LIGH;14.563;7594.419;57.0;3
GYRO;14.571;7594.421;0.60720;0.65576;3.00698;3
ACCE;14.571;7594.427;-3.39438;-2.93350;8.43537;3
MAGN;14.572;7594.427;-7.49300;-4.82000;-37.40200;3
AHRS;14.572;7594.427;-12.6218;23.1080;-117.5579;0.11442;0.19529;-0.84418;3
GYRO;14.573;7594.427;0.60720;0.65576;3.00698;3
LIGH;14.574;7594.429;57.0;3
GYRO;14.580;7594.432;0.48106;0.79351;3.20154;3
ACCE;14.581;7594.436;-1.82857;-2.79703;9.06086;3
GYRO;14.581;7594.436;0.48106;0.79351;3.20154;3
AHRS;14.582;7594.436;-11.5597;23.7046;-116.0021;0.12107;0.19187;-0.83672;3
LIGH;14.583;7594.439;57.0;3
GYRO;14.593;7594.441;0.40348;0.85613;3.30875;3
GYRO;14.594;7594.446;0.40348;0.85613;3.30875;3
AHRS;14.594;7594.449;-10.6944;24.1340;-114.9096;0.12643;0.18880;-0.83123;3
MAGN;14.595;7594.449;-7.49300;-4.82000;-37.40200;3
ACCE;14.596;7594.449;-1.18992;-2.43430;9.90361;3
GYRO;14.598;7594.449;0.40348;0.85613;3.30875;3
LIGH;14.598;7594.451;52.0;3
ACCE;14.599;7594.456;-1.53408;-2.07817;10.02871;3
GYRO;14.600;7594.456;0.36896;0.78496;3.25866;3
AHRS;14.601;7594.456;-9.4043;24.9042;-112.8567;0.13479;0.18553;-0.82063;3
LIGH;14.601;7594.458;52.0;3
GYRO;14.611;7594.461;0.40745;0.70036;3.11999;3
ACCE;14.612;7594.467;-2.03507;-1.72023;9.24940;3
MAGN;14.612;7594.467;-7.49300;-5.20000;-37.40200;3
AHRS;14.613;7594.467;-8.7131;25.2397;-112.3873;0.13977;0.18280;-0.81774;3
GYRO;14.614;7594.467;0.40745;0.70036;3.11999;3
LIGH;14.614;7594.470;52.0;3
GYRO;14.620;7594.472;0.50671;0.72846;3.01462;3
ACCE;14.620;7594.476;-2.82336;-1.32639;8.37372;3
GYRO;14.621;7594.476;0.50671;0.72846;3.01462;3
AHRS;14.621;7594.476;-7.6059;25.8500;-110.7038;0.14685;0.18007;-0.80849;3
LIGH;14.622;7594.478;52.0;3
GYRO;14.631;7594.481;0.53665;0.80665;2.95903;3
ACCE;14.632;7594.487;-3.88459;-1.25336;7.58543;3
MAGN;14.632;7594.487;-7.49300;-5.20000;-37.40200;3
AHRS;14.633;7594.487;-6.6718;26.4024;-109.7378;0.15385;0.17753;-0.80252;3
GYRO;14.634;7594.487;0.53665;0.80665;2.95903;3
LIGH;14.635;7594.490;50.0;3
GYRO;14.640;7594.492;0.50855;0.87812;2.94620;3
ACCE;14.640;7594.496;-4.26228;-0.97683;7.33045;3
GYRO;14.641;7594.496;0.50855;0.87812;2.94620;3
AHRS;14.642;7594.496;-5.4984;27.1148;-108.1627;0.16227;0.17512;-0.79297;3
LIGH;14.642;7594.498;50.0;3
GYRO;14.656;7594.501;0.39004;0.91905;2.98652;3
GYRO;14.657;7594.506;0.39004;0.91905;2.98652;3
ACCE;14.658;7594.511;-4.15334;-0.73143;7.75961;3
MAGN;14.659;7594.511;-7.49300;-5.20000;-37.74700;3
AHRS;14.660;7594.511;-4.5317;27.6908;-106.9333;0.16928;0.17319;-0.78519;3
GYRO;14.661;7594.511;0.39004;0.91905;2.98652;3
PRES;14.661;7594.515;953.7800;3
LIGH;14.662;7594.515;50.0;3
ACCE;14.663;7594.516;-3.86364;-0.77033;7.98406;3
GYRO;14.663;7594.516;0.22633;1.00212;3.09709;3
AHRS;14.664;7594.516;-2.9555;28.6209;-104.7373;0.18043;0.17066;-0.77102;3
LIGH;14.665;7594.518;50.0;3
GYRO;14.671;7594.521;0.07391;1.09925;3.18475;3
ACCE;14.672;7594.527;-3.56078;-0.84276;8.28992;3
MAGN;14.673;7594.527;-7.49300;-5.20000;-37.74700;3
AHRS;14.673;7594.527;-2.5152;28.8653;-104.3860;0.18384;0.16954;-0.76832;3
GYRO;14.675;7594.527;0.07391;1.09925;3.18475;3
LIGH;14.675;7594.530;45.0;3
GYRO;14.680;7594.532;-0.03726;1.18752;3.20979;3
ACCE;14.680;7594.536;-3.32614;-0.79487;8.87830;3
GYRO;14.681;7594.536;-0.03726;1.18752;3.20979;3
AHRS;14.682;7594.536;-1.5059;29.5096;-102.6778;0.19091;0.16901;-0.75713;3
LIGH;14.683;7594.538;45.0;3
GYRO;14.695;7594.541;-0.10446;1.14110;3.16062;3
ACCE;14.696;7594.547;-3.27766;-0.73263;9.33499;3
MAGN;14.701;7594.547;-7.49300;-5.51100;-37.74700;3
AHRS;14.701;7594.547;-0.7156;30.0156;-102.3722;0.19799;0.16701;-0.75361;3
GYRO;14.703;7594.547;-0.10446;1.14110;3.16062;3
LIGH;14.704;7594.553;45.0;3
GYRO;14.704;7594.552;-0.10354;0.95631;3.05921;3
ACCE;14.705;7594.556;-3.25073;-0.43754;9.73842;3
GYRO;14.706;7594.556;-0.10354;0.95631;3.05921;3
AHRS;14.707;7594.556;0.2305;30.5768;-100.6450;0.20418;0.16686;-0.74207;3
LIGH;14.709;7594.558;51.0;3
GYRO;14.712;7594.561;-0.01374;0.71838;2.97094;3
ACCE;14.713;7594.568;-3.17591;0.02993;9.69891;3
MAGN;14.714;7594.568;-7.49300;-5.51100;-37.74700;3
AHRS;14.715;7594.568;1.0149;30.8889;-100.5162;0.21022;0.16369;-0.73963;3
GYRO;14.719;7594.568;-0.01374;0.71838;2.97094;3
LIGH;14.720;7594.571;44.0;3
ACCE;14.721;7594.576;-3.28185;0.30885;9.28771;3
GYRO;14.722;7594.576;0.08033;0.48075;2.93796;3
AHRS;14.723;7594.576;2.1183;31.2006;-98.7275;0.21564;0.16160;-0.72754;3
LIGH;14.724;7594.578;44.0;3
GYRO;14.733;7594.581;0.10629;0.39401;2.94590;3
ACCE;14.734;7594.587;-3.47578;0.69312;8.85256;3
MAGN;14.735;7594.587;-7.49300;-5.51100;-37.74700;3
AHRS;14.736;7594.587;2.8771;31.2576;-98.6001;0.21995;0.15729;-0.72546;3
GYRO;14.741;7594.587;0.10629;0.39401;2.94590;3
LIGH;14.742;7594.591;44.0;3
GYRO;14.742;7594.592;0.12217;0.42455;2.99477;3
ACCE;14.743;7594.596;-3.90554;1.06123;8.34379;3
GYRO;14.744;7594.596;0.12217;0.42455;2.99477;3
AHRS;14.745;7594.596;3.9683;31.3496;-97.0167;0.22434;0.15392;-0.71457;3
LIGH;14.746;7594.599;42.0;3
GYRO;14.752;7594.601;0.10721;0.56566;3.03661;3
ACCE;14.753;7594.607;-4.74890;1.30903;7.62194;3
MAGN;14.754;7594.607;-7.49300;-5.51100;-37.74700;3
AHRS;14.754;7594.607;4.9015;31.4778;-96.4945;0.22959;0.14976;-0.70967;3
GYRO;14.755;7594.607;0.10721;0.56566;3.03661;3
LIGH;14.756;7594.611;42.0;3
GYRO;14.762;7594.612;0.06048;0.76755;3.07326;3
ACCE;14.762;7594.617;-5.35164;1.34794;7.14549;3
GYRO;14.763;7594.617;0.06048;0.76755;3.07326;3
AHRS;14.764;7594.617;6.0341;31.7373;-94.8379;0.23531;0.14748;-0.69754;3
LIGH;14.765;7594.620;42.0;3
GYRO;14.776;7594.622;-0.04184;1.02595;3.19238;3
GYRO;14.777;7594.627;-0.04184;1.02595;3.19238;3
AHRS;14.778;7594.631;6.9965;32.0043;-94.2706;0.24158;0.14419;-0.69181;3
MAGN;14.779;7594.631;-7.49300;-5.51100;-38.08800;3
ACCE;14.780;7594.631;-4.78661;1.35991;7.41245;3
GYRO;14.780;7594.631;-0.04184;1.02595;3.19238;3
LIGH;14.781;7594.634;42.0;3
ACCE;14.781;7594.636;-3.88758;1.17495;8.44854;3
GYRO;14.782;7594.636;-0.20708;1.25319;3.38175;3
AHRS;14.783;7594.636;8.4116;32.4620;-91.9710;0.24940;0.14305;-0.67440;3
LIGH;14.784;7594.638;39.0;3
GYRO;14.797;7594.641;-0.37202;1.38269;3.49293;3
ACCE;14.799;7594.647;-3.13880;1.18693;9.26855;3
MAGN;14.800;7594.647;-7.09600;-5.51100;-38.08800;3
AHRS;14.801;7594.647;8.8954;32.5349;-92.2913;0.25297;0.13981;-0.67510;3
GYRO;14.802;7594.647;-0.37202;1.38269;3.49293;3
LIGH;14.803;7594.650;39.0;3
GYRO;14.803;7594.652;-0.42364;1.43889;3.45047;3
ACCE;14.804;7594.656;-2.42952;1.45627;9.15303;3
GYRO;14.805;7594.656;-0.42364;1.43889;3.45047;3
AHRS;14.805;7594.656;9.9169;32.8762;-90.2676;0.25829;0.14013;-0.65999;3
LIGH;14.813;7594.658;39.0;3
GYRO;14.814;7594.661;-0.40745;1.38636;3.37198;3
ACCE;14.814;7594.667;-2.16915;1.93332;8.17500;3
MAGN;14.815;7594.667;-7.09600;-5.51100;-38.08800;3
AHRS;14.816;7594.667;10.7658;33.1624;-90.3986;0.26495;0.13640;-0.65819;3
GYRO;14.817;7594.667;-0.40745;1.38636;3.37198;3
LIGH;14.820;7594.670;39.0;3
GYRO;14.821;7594.672;-0.37751;1.29412;3.11480;3
ACCE;14.821;7594.676;-2.81438;2.43730;6.79295;3
GYRO;14.825;7594.676;-0.37751;1.29412;3.11480;3
AHRS;14.826;7594.676;11.8133;33.5753;-88.3968;0.27092;0.13728;-0.64258;3
LIGH;14.827;7594.678;39.0;3
GYRO;14.840;7594.681;-0.44257;0.96547;2.79715;3
GYRO;14.841;7594.686;-0.44257;0.96547;2.79715;3
ACCE;14.842;7594.690;-3.79242;2.45585;5.85263;3
MAGN;14.842;7594.690;-6.78700;-4.11300;-38.08800;3
AHRS;14.843;7594.690;12.6287;33.9240;-87.7223;0.27677;0.13618;-0.63561;3
GYRO;14.844;7594.690;-0.44257;0.96547;2.79715;3
PRES;14.845;7594.693;953.8200;3
LIGH;14.847;7594.693;39.0;3
ACCE;14.848;7594.696;-4.10965;2.46304;5.97533;3
GYRO;14.849;7594.696;-0.62644;0.50916;2.58915;3
AHRS;14.850;7594.696;13.7003;34.2207;-85.5200;0.28202;0.13708;-0.61848;3
LIGH;14.850;7594.698;39.0;3
GYRO;14.851;7594.701;-0.85460;0.08369;2.58915;3
ACCE;14.852;7594.707;-4.02525;2.31220;7.00364;3
MAGN;14.852;7594.707;-6.78700;-2.66400;-38.41500;3
AHRS;14.852;7594.707;14.0395;34.1491;-84.7935;0.28276;0.13644;-0.61321;3
GYRO;14.853;7594.707;-0.85460;0.08369;2.58915;3
LIGH;14.853;7594.710;39.0;3
BLE4;14.854;2016;20;-71
BLE4;14.854;2016;16;-75
BLE4;14.854;2016;18;-81
BLE4;14.854;2016;19;-82
BLE4;14.854;2016;9;-93
BLE4;14.855;2016;8;-95
BLE4;14.855;2016;10;-98
ACCE;14.861;7594.716;-4.42688;2.10809;6.87375;3
GYRO;14.861;7594.716;-1.02137;-0.15455;2.68597;3
AHRS;14.862;7594.716;14.5568;33.7598;-83.0128;0.28167;0.13536;-0.60149;3
LIGH;14.862;7594.720;39.0;3
GYRO;14.873;7594.721;-1.10475;-0.10171;2.77272;3
ACCE;14.873;7594.728;-5.14753;1.82737;6.63733;3
MAGN;14.873;7594.728;-6.48100;-1.56400;-38.41500;3
AHRS;14.874;7594.728;14.8926;33.3372;-81.8238;0.28009;0.13363;-0.59400;3
GYRO;14.874;7594.728;-1.10475;-0.10171;2.77272;3
LIGH;14.875;7594.731;39.0;3
ACCE;14.883;7594.736;-5.56173;1.72383;7.07965;3
GYRO;14.883;7594.736;-1.15118;0.19303;2.85763;3
AHRS;14.884;7594.736;15.2843;32.7875;-79.7700;0.27727;0.13284;-0.58091;3
LIGH;14.884;7594.740;39.0;3
GYRO;14.895;7594.741;-1.20310;0.55497;2.98866;3
GYRO;14.895;7594.746;-1.20310;0.55497;2.98866;3
AHRS;14.895;7594.750;15.5004;32.5180;-78.7291;0.27605;0.13237;-0.57413;3
MAGN;14.896;7594.750;-5.87900;-0.37300;-38.41500;3
ACCE;14.897;7594.750;-5.83527;1.54665;8.13490;3
GYRO;14.897;7594.750;-1.20310;0.55497;2.98866;3
LIGH;14.898;7594.753;38.0;3
ACCE;14.900;7594.756;-5.82270;1.56880;9.01297;3
GYRO;14.900;7594.756;-1.23395;0.91935;3.08182;3
AHRS;14.901;7594.756;15.8998;32.2541;-76.1315;0.27422;0.13467;-0.55636;3
LIGH;14.903;7594.758;38.0;3
SOUN;14.903;109.43;0.00334;44.45
GYRO;14.913;7594.761;-1.27365;1.10261;3.29379;3
ACCE;14.914;7594.768;-5.70897;1.42575;9.34996;3
MAGN;14.914;7594.768;-4.70500;0.76900;-38.41500;3
AHRS;14.915;7594.768;16.0114;32.2323;-75.6090;0.27421;0.13517;-0.55260;3
GYRO;14.916;7594.768;-1.27365;1.10261;3.29379;3
LIGH;14.916;7594.772;38.0;3
ACCE;14.922;7594.776;-5.02663;1.24558;9.32542;3
GYRO;14.922;7594.776;-1.22876;1.43431;3.49079;3
AHRS;14.923;7594.776;16.3810;32.2352;-73.1622;0.27366;0.13908;-0.53494;3
LIGH;14.924;7594.780;38.0;3
GYRO;14.932;7594.781;-1.11513;1.63987;3.64137;3
ACCE;14.933;7594.787;-4.43047;1.43951;8.89685;3
MAGN;14.933;7594.787;-3.58400;2.21800;-38.41500;3
AHRS;14.934;7594.787;16.7017;32.3313;-72.0586;0.27484;0.14072;-0.52625;3
GYRO;14.935;7594.787;-1.11513;1.63987;3.64137;3
LIGH;14.936;7594.791;35.0;3
GYRO;14.942;7594.792;-1.00457;1.60474;3.68291;3
ACCE;14.945;7594.797;-4.58190;1.65559;7.84281;3
GYRO;14.946;7594.797;-1.00457;1.60474;3.68291;3
AHRS;14.948;7594.797;17.3137;32.6281;-69.6073;0.27712;0.14557;-0.50683;3
LIGH;14.949;7594.801;35.0;3
GYRO;14.953;7594.802;-0.90988;1.25686;3.55860;3
ACCE;14.954;7594.809;-5.27862;1.99437;6.57029;3
MAGN;14.955;7594.809;-2.23000;3.01000;-38.72800;3
AHRS;14.956;7594.809;17.9524;32.9245;-68.2750;0.28093;0.14771;-0.49499;3
GYRO;14.963;7594.809;-0.90988;1.25686;3.55860;3
LIGH;14.964;7594.812;35.0;3
ACCE;14.964;7594.816;-5.93942;2.16556;5.54617;3
GYRO;14.965;7594.816;-0.87354;0.63133;3.35548;3
AHRS;14.966;7594.816;18.7449;33.0986;-65.8347;0.28377;0.15109;-0.47502;3
LIGH;14.967;7594.818;35.0;3
GYRO;14.971;7594.821;-0.93554;-0.10537;3.24339;3
ACCE;14.972;7594.827;-5.98790;1.49877;5.25647;3
[truncated: 11,459,397 more chars]
