# Supplementary material for: Off-Line Evaluation of Mobile-Centric Indoor Positioning Systems: The Experiences from the 2017 IPIN Competition
Source: Sensors (Basel). 2018 Feb 6;18(2):487. doi: 10.3390/s18020487 (PMC5855053; doi:10.3390/s18020487)
Supplement: Supplementary file 1 [file sensors-18-00487-s001.zip › 01-Training/CAR/logfile_CAR_R03-2017_S4MINI.txt]

% LogFile created by the 'GetSensorData' App for Android.
% Date of creation: Mon Mar 27 17:31:19 CEST 2017
% Developed by LOPSI research group at CAR-CSIC, Spain (http://www.car.upm-csic.es/lopsi)
% Version 2.0 November 2016
% The 'GetSensorData' program stores information from Smartphone/Tablet internal sensors (Accelerometers, Gyroscopes, Magnetometers, Pressure, Ambient Light, Orientation, Sound level, GPS/GNSS positio, WiFi RSS, Cellular/GSM/3G signal strength,...) and also from external devices (e.g. RFCode RFID reader, XSens IMU or LPMS-B IMU)
%
% Phone used for this logfile:
% Manufacturer:            	samsung
% Model:                   	GT-I9195
% API Android version:     	19
% Android version Release: 	4.4.2
%
% LogFile Data format:
% Accelerometer data: 	'ACCE;AppTimestamp(s);SensorTimestamp(s);Acc_X(m/s^2);Acc_Y(m/s^2);Acc_Z(m/s^2);Accuracy(integer)'
% Gyroscope data:     	'GYRO;AppTimestamp(s);SensorTimestamp(s);Gyr_X(rad/s);Gyr_Y(rad/s);Gyr_Z(rad/s);Accuracy(integer)'
% Magnetometer data:  	'MAGN;AppTimestamp(s);SensorTimestamp(s);Mag_X(uT);;Mag_Y(uT);Mag_Z(uT);Accuracy(integer)'
% Pressure data:      	'PRES;AppTimestamp(s);SensorTimestamp(s);Pres(mbar);Accuracy(integer)'
% Light data:         	'LIGH;AppTimestamp(s);SensorTimestamp(s);Light(lux);Accuracy(integer)'
% Proximity data:     	'PROX;AppTimestamp(s);SensorTimestamp(s);prox(?);Accuracy(integer)'
% Humidity data:      	'HUMI;AppTimestamp(s);SensorTimestamp(s);humi(Percentage);Accuracy(integer)'
% Temperature data:   	'TEMP;AppTimestamp(s);SensorTimestamp(s);temp(Celsius);Accuracy(integer)'
% Orientation data:   	'AHRS;AppTimestamp(s);SensorTimestamp(s);PitchX(deg);RollY(deg);YawZ(deg);Quat(2);Quat(3);Quat(4);Accuracy(int)'
% GNSS/GPS data:      	'GNSS;AppTimestamp(s);SensorTimeStamp(s);Latit(deg);Long(deg);Altitude(m);Bearing(deg);Accuracy(m);Speed(m/s);SatInView;SatInUse'
% WIFI data:          	'WIFI;AppTimestamp(s);SensorTimeStamp(s);Name_SSID;MAC_BSSID;RSS(dBm);'
% Bluetooth data:     	'BLUE;AppTimestamp(s);Name;MAC_Address;RSS(dBm);'
% BLE 4.0 data:       	'BLE4;AppTimestamp(s);MajorID;MinorID;RSS(dBm);'
% Sound data:         	'SOUN;AppTimestamp(s);RMS;Pressure(Pa);SPL(dB);'
% RFID Reader data:   	'RFID;AppTimestamp(s);ReaderNumber(int);TagID(int);RSS_A(dBm);RSS_B(dBm);'
% IMU XSens data:     	'IMUX;AppTimestamp(s);SensorTimestamp(s);Counter;Acc_X(m/s^2);Acc_Y(m/s^2);Acc_Z(m/s^2);Gyr_X(rad/s);Gyr_Y(rad/s);Gyr_Z(rad/s);Mag_X(uT);;Mag_Y(uT);Mag_Z(uT);Roll(deg);Pitch(deg);Yaw(deg);Quat(1);Quat(2);Quat(3);Quat(4);Pressure(mbar);Temp(Celsius)'
% IMU LPMS-B data:    	'IMUL;AppTimestamp(s);SensorTimestamp(s);Counter;Acc_X(m/s^2);Acc_Y(m/s^2);Acc_Z(m/s^2);Gyr_X(rad/s);Gyr_Y(rad/s);Gyr_Z(rad/s);Mag_X(uT);;Mag_Y(uT);Mag_Z(uT);Roll(deg);Pitch(deg);Yaw(deg);Quat(1);Quat(2);Quat(3);Quat(4);Pressure(mbar);Temp(Celsius)'
% POSI Reference:    		'POSI;Timestamp(s);Counter;Latitude(degrees); Longitude(degrees);floor ID(0,1,2..4);Building ID(0,1,2..3);'
% 
% Note that there are two timestamps: 
%  -'AppTimestamp' is set by the Android App as data is read. It is not representative of when data is actually captured by the sensor (but has a common time reference for all sensors)
%  -'SensorTimestamp' is set by the sensor itself (the delta_time=SensorTimestamp(k)-SensorTimestamp(k-1) between two consecutive samples is an accurate estimate of the sampling interval). This timestamp is better for integrating inertial data. 

GYRO;0.020;15074.408;-0.83384;0.61386;-0.03755;3
LIGH;0.020;15074.411;32.0;0
MAGN;0.021;15074.415;1.80000;2.80000;-32.00000;3
GYRO;0.022;15074.415;-0.97179;0.70228;-0.11265;3
ACCE;0.023;15074.416;-1.77171;4.20961;8.09120;3
AHRS;0.023;15074.416;22.355347;10.599788;-14.960561;0.20317757;0.06471667;-0.10941595;-18
LIGH;0.024;15074.421;32.0;0
GYRO;0.025;15074.423;-1.06020;0.80028;-0.11452;3
MAGN;0.025;15074.425;1.80000;2.80000;-31.40000;3
ACCE;0.026;15074.428;-2.40438;3.47040;9.09916;3
AHRS;0.027;15074.428;21.885857;10.952474;-16.591415;0.20050636;0.06545302;-0.12308543;-55
GYRO;0.028;15074.429;-1.06020;0.87165;-0.06285;3
LIGH;0.029;15074.431;52.0;0
MAGN;0.030;15074.435;1.80000;2.80000;-30.90000;3
GYRO;0.031;15074.436;-0.98723;0.90761;0.01678;3
LIGH;0.033;15074.441;52.0;0
ACCE;0.033;15074.441;-2.67313;3.05740;9.61332;3
AHRS;0.034;15074.441;21.068541;11.597550;-17.329014;0.19477651;0.07079738;-0.12909068;-118
GYRO;0.035;15074.442;-0.87165;0.87804;0.07244;3
MAGN;0.036;15074.445;1.30000;3.20000;-30.50000;3
GYRO;0.055;15074.449;-0.68257;0.79123;0.10466;3
LIGH;0.055;15074.451;52.0;0
ACCE;0.056;15074.453;-2.85209;2.79343;9.86112;3
AHRS;0.057;15074.453;20.439102;12.181273;-19.374596;0.19147404;0.07324317;-0.14611030;87
MAGN;0.058;15074.455;0.80000;3.20000;-30.10000;3
GYRO;0.058;15074.456;-0.45993;0.67405;0.11718;3
LIGH;0.059;15074.461;59.0;0
GYRO;0.060;15074.462;-0.25913;0.55607;0.12091;3
MAGN;0.061;15074.465;0.30000;3.20000;-29.60000;3
ACCE;0.062;15074.466;-2.90117;2.72041;9.85334;3
AHRS;0.062;15074.466;20.105463;12.633396;-23.029285;0.19162858;0.07152171;-0.17654181;123
GYRO;0.063;15074.469;-0.03063;0.41892;0.12970;3
LIGH;0.064;15074.471;59.0;0
MAGN;0.067;15074.475;-0.60000;3.20000;-29.60000;3
GYRO;0.068;15074.476;0.17657;0.28842;0.14807;3
ACCE;0.068;15074.478;-2.86706;2.87244;9.60673;3
AHRS;0.069;15074.478;20.124401;12.896748;-25.070530;0.19347382;0.07026372;-0.19319570;99
LIGH;0.071;15074.481;42.0;0
GYRO;0.072;15074.482;0.32517;0.18749;0.17097;3
MAGN;0.075;15074.485;-6.80000;3.20000;-30.00000;3
GYRO;0.100;15074.489;0.44768;0.08815;0.19548;3
ACCE;0.101;15074.490;-2.72281;3.25372;9.14705;3
AHRS;0.101;15074.490;20.406027;12.996920;-32.755661;0.20026468;0.05724075;-0.25649399;78
LIGH;0.102;15074.491;42.0;0
MAGN;0.103;15074.495;-2.90000;3.60000;-29.60000;3
GYRO;0.103;15074.496;0.51213;0.02077;0.20853;3
LIGH;0.104;15074.501;42.0;0
ACCE;0.104;15074.503;-2.41755;3.61105;8.80947;3
AHRS;0.105;15074.503;20.622652;13.006695;-33.609467;0.20246635;0.05525653;-0.26320368;12
GYRO;0.106;15074.503;0.52118;-0.01598;0.21145;3
MAGN;0.107;15074.505;-2.90000;3.60000;-29.20000;3
GYRO;0.108;15074.510;0.49295;-0.03595;0.20666;3
LIGH;0.108;15074.511;52.0;0
MAGN;0.109;15074.515;-3.90000;3.60000;-29.20000;3
ACCE;0.111;15074.516;-2.30801;3.78224;8.50660;3
AHRS;0.111;15074.516;21.072323;12.959387;-34.948048;0.20661847;0.05127240;-0.27364159;61
GYRO;0.113;15074.516;0.44448;-0.03169;0.20426;3
LIGH;0.113;15074.521;52.0;0
GYRO;0.114;15074.523;0.37151;-0.02024;0.19681;3
MAGN;0.119;15074.525;-3.50000;3.60000;-29.20000;3
ACCE;0.120;15074.528;-2.17513;3.82115;8.27556;3
AHRS;0.120;15074.528;21.413361;12.908014;-35.144295;0.20933491;0.04956188;-0.27486220;97
GYRO;0.121;15074.529;0.30014;-0.01518;0.18482;3
LIGH;0.122;15074.531;52.0;0
MAGN;0.125;15074.535;-4.80000;3.60000;-29.20000;3
GYRO;0.126;15074.536;0.21865;0.00586;0.16432;3
ACCE;0.129;15074.539;-2.04884;3.74633;8.15405;3
AHRS;0.130;15074.539;21.638025;12.864117;-36.461674;0.21158645;0.04615659;-0.28537872;49
LIGH;0.132;15074.542;49.0;0
GYRO;0.133;15074.543;0.14567;0.04554;0.14328;3
MAGN;0.136;15074.546;-6.10000;3.60000;-29.20000;3
GYRO;0.140;15074.550;0.08495;0.09987;0.13023;3
LIGH;0.141;15074.551;49.0;0
ACCE;0.142;15074.552;-2.02370;3.68109;8.14807;3
AHRS;0.144;15074.552;21.757687;12.875748;-38.376972;0.21331413;0.04235231;-0.30074856;42
MAGN;0.146;15074.555;-6.90000;4.10000;-29.20000;3
GYRO;0.147;15074.556;0.04501;0.14567;0.12330;3
SOUN;0.147;5.12;0.00016;17.86
LIGH;0.151;15074.561;42.0;0
GYRO;0.153;15074.563;0.00879;0.19335;0.12197;3
MAGN;0.154;15074.565;-13.40000;4.10000;-29.20000;3
ACCE;0.155;15074.565;-2.04644;3.65894;8.35277;3
AHRS;0.156;15074.565;21.796202;12.956575;-45.906540;0.21618849;0.02875972;-0.36085930;-126
GYRO;0.159;15074.569;-0.01465;0.22823;0.12623;3
LIGH;0.161;15074.571;42.0;0
MAGN;0.165;15074.575;-8.10000;4.10000;-29.20000;3
GYRO;0.166;15074.576;-0.02530;0.25220;0.13422;3
ACCE;0.167;15074.577;-2.15299;3.71879;8.50480;3
AHRS;0.168;15074.577;21.801943;13.089849;-46.098339;0.21670219;0.02943157;-0.36211595;53
LIGH;0.171;15074.581;42.0;0
GYRO;0.172;15074.582;-0.02530;0.25620;0.13848;3
MAGN;0.175;15074.585;-7.60000;4.60000;-29.80000;3
GYRO;0.179;15074.589;-0.02423;0.24688;0.14408;3
ACCE;0.181;15074.590;-2.19429;3.67690;8.68317;3
AHRS;0.182;15074.590;21.800188;13.225941;-45.718288;0.21701610;0.03123374;-0.35885397;86
LIGH;0.183;15074.591;52.0;0
MAGN;0.185;15074.595;-8.10000;4.60000;-30.40000;3
GYRO;0.186;15074.596;-0.02051;0.23116;0.14301;3
LIGH;0.191;15074.601;52.0;0
ACCE;0.193;15074.603;-2.14221;3.56018;8.78732;3
AHRS;0.193;15074.603;21.795158;13.289214;-45.687874;0.21716671;0.03180987;-0.35850105;-50
GYRO;0.195;15074.604;-0.02264;0.21598;0.13369;3
MAGN;0.195;15074.605;-8.60000;5.00000;-31.10000;3
GYRO;0.200;15074.610;-0.02743;0.21359;0.12304;3
LIGH;0.202;15074.612;52.0;0
ACCE;0.205;15074.615;-2.14700;3.43269;8.85915;3
AHRS;0.205;15074.615;21.773703;13.404065;-45.804386;0.21739246;0.03257293;-0.35923901;91
MAGN;0.206;15074.616;-8.60000;5.00000;-31.80000;3
GYRO;0.207;15074.617;-0.03649;0.21412;0.10200;3
LIGH;0.211;15074.622;49.0;0
GYRO;0.215;15074.624;-0.04447;0.21119;0.08123;3
MAGN;0.216;15074.626;-9.30000;5.00000;-31.80000;3
ACCE;0.217;15074.627;-2.23618;3.42012;8.89446;3
AHRS;0.218;15074.627;21.732084;13.529051;-46.361973;0.21762244;0.03264891;-0.36347598;-46
LIGH;0.223;15074.631;49.0;0
GYRO;0.224;15074.631;-0.05459;0.19574;0.06924;3
MAGN;0.225;15074.635;-10.10000;5.40000;-33.30000;3
GYRO;0.228;15074.638;-0.06471;0.16085;0.06205;3
ACCE;0.232;15074.639;-2.28227;3.56437;8.89566;3
AHRS;0.233;15074.639;21.679184;13.635665;-46.794010;0.21767619;0.03285734;-0.36676726;107
LIGH;0.234;15074.641;42.0;0
MAGN;0.235;15074.645;-15.90000;5.40000;-33.90000;3
GYRO;0.237;15074.646;-0.06791;0.11425;0.06125;3
LIGH;0.241;15074.651;42.0;0
ACCE;0.243;15074.653;-2.23499;3.77386;8.91900;3
AHRS;0.244;15074.653;21.654024;13.667490;-50.074741;0.21844465;0.02695580;-0.39247152;79
GYRO;0.251;15074.654;-0.06578;0.07883;0.06498;3
MAGN;0.262;15074.655;-10.30000;5.40000;-34.60000;3
LIGH;0.267;15074.661;42.0;0
GYRO;0.268;15074.661;-0.06205;0.05699;0.07430;3
MAGN;0.269;15074.665;-11.00000;5.80000;-35.50000;3
ACCE;0.270;15074.667;-2.12725;3.80499;8.79390;3
AHRS;0.275;15074.667;21.611423;13.675715;-49.038757;0.21789318;0.02915194;-0.38443452;66
GYRO;0.284;15074.668;-0.05992;0.03649;0.09028;3
LIGH;0.285;15074.671;42.0;0
GYRO;0.285;15074.675;-0.06365;0.01145;0.10040;3
MAGN;0.286;15074.676;-10.60000;5.80000;-35.50000;3
ACCE;0.287;15074.679;-1.98000;3.71820;8.53712;3
AHRS;0.288;15074.679;21.583206;13.636334;-48.532459;0.21741480;0.02990935;-0.38058922;-93
LIGH;0.289;15074.681;42.0;0
GYRO;0.289;15074.683;-0.06791;-0.00107;0.10839;3
MAGN;0.291;15074.685;-10.60000;5.80000;-36.60000;3
GYRO;0.291;15074.690;-0.06791;-0.00240;0.11159;3
LIGH;0.292;15074.691;42.0;0
ACCE;0.292;15074.692;-1.88484;3.62901;8.37851;3
AHRS;0.295;15074.692;21.547644;13.564156;-48.023907;0.21676892;0.03043648;-0.37679186;-127
MAGN;0.297;15074.696;-11.40000;6.20000;-38.10000;3
GYRO;0.298;15074.697;-0.05886;-0.00506;0.11425;3
LIGH;0.298;15074.701;56.0;0
GYRO;0.299;15074.703;-0.04447;0.01092;0.12251;3
ACCE;0.302;15074.705;-1.83456;3.59130;8.36295;3
AHRS;0.302;15074.705;21.527367;13.495444;-47.732700;0.21630998;0.03052039;-0.37466514;-76
MAGN;0.303;15074.706;-11.00000;6.20000;-38.10000;3
GYRO;0.304;15074.710;-0.02317;0.06258;0.13369;3
LIGH;0.304;15074.711;56.0;0
MAGN;0.323;15074.715;-11.00000;6.60000;-39.50000;3
ACCE;0.323;15074.717;-1.84114;3.71161;8.37432;3
AHRS;0.324;15074.717;21.541897;13.478777;-46.975037;0.21616217;0.03176665;-0.36870801;9
GYRO;0.326;15074.718;0.00186;0.13742;0.16618;3
LIGH;0.326;15074.721;29.0;0
GYRO;0.327;15074.725;0.01518;0.18349;0.19627;3
MAGN;0.328;15074.726;-15.70000;6.60000;-40.40000;3
ACCE;0.330;15074.729;-2.02011;3.85646;8.45692;3
AHRS;0.331;15074.729;21.591911;13.531344;-48.710560;0.21717776;0.02871679;-0.38217017;-14
LIGH;0.332;15074.731;29.0;0
GYRO;0.332;15074.733;0.03329;0.23489;0.23995;3
MAGN;0.333;15074.735;-10.80000;7.00000;-40.40000;3
GYRO;0.334;15074.739;0.04234;0.24688;0.26019;3
LIGH;0.334;15074.741;29.0;0
ACCE;0.335;15074.743;-2.09493;3.87561;8.60356;3
AHRS;0.335;15074.743;21.678057;13.635942;-47.470127;0.21785848;0.03157869;-0.37209526;-92
MAGN;0.336;15074.745;-9.60000;7.00000;-41.10000;3
GYRO;0.337;15074.746;0.05246;0.24661;0.27244;3
LIGH;0.341;15074.751;46.0;0
GYRO;0.343;15074.753;0.05459;0.23995;0.27830;3
MAGN;0.345;15074.755;-9.60000;7.00000;-42.30000;3
ACCE;0.346;15074.756;-2.15718;3.67570;8.56346;3
AHRS;0.347;15074.756;21.764065;13.730487;-45.209156;0.21815434;0.03632374;-0.35391796;3
GYRO;0.350;15074.760;0.05033;0.23063;0.27164;3
LIGH;0.352;15074.761;46.0;0
MAGN;0.355;15074.765;-9.10000;7.70000;-43.10000;3
GYRO;0.358;15074.766;0.04341;0.22823;0.26472;3
ACCE;0.359;15074.768;-2.18231;3.57873;8.53832;3
AHRS;0.359;15074.768;21.837580;13.815849;-43.857830;0.21854110;0.03932665;-0.34289953;0
LIGH;0.363;15074.771;46.0;0
GYRO;0.363;15074.773;0.03116;0.21652;0.25140;3
MAGN;0.365;15074.775;-8.00000;8.40000;-43.10000;3
GYRO;0.370;15074.780;0.01198;0.20080;0.23702;3
LIGH;0.371;15074.781;53.0;0
ACCE;0.372;15074.781;-2.25115;3.61465;8.44495;3
AHRS;0.372;15074.781;21.891188;13.895470;-42.266682;0.21862479;0.04282034;-0.32995787;65
MAGN;0.375;15074.785;-7.10000;9.00000;-43.80000;3
GYRO;0.377;15074.787;-0.00719;0.19681;0.22664;3
LIGH;0.381;15074.791;53.0;0
GYRO;0.383;15074.793;-0.03063;0.20347;0.21705;3
ACCE;0.385;15074.795;-2.27629;3.70742;8.42939;3
AHRS;0.386;15074.795;21.915873;13.973424;-40.397388;0.21830671;0.04693130;-0.31476405;-3
MAGN;0.387;15074.796;-6.40000;9.40000;-44.60000;3
GYRO;0.391;15074.800;-0.06099;0.22610;0.20400;3
LIGH;0.392;15074.801;39.0;0
MAGN;0.395;15074.805;-10.40000;9.40000;-44.60000;3
GYRO;0.397;15074.807;-0.09294;0.25566;0.19734;3
ACCE;0.398;15074.808;-2.35829;3.66552;8.44016;3
AHRS;0.399;15074.808;21.891003;14.086832;-39.573132;0.21807107;0.04949187;-0.30794278;-111
LIGH;0.403;15074.813;39.0;0
GYRO;0.404;15074.814;-0.14621;0.29028;0.18482;3
MAGN;0.407;15074.817;-4.40000;10.20000;-44.60000;3
ACCE;0.411;15074.820;-2.53007;3.74752;8.57723;3
AHRS;0.414;15074.820;21.848888;14.190242;-37.299667;0.21697095;0.05477084;-0.28940493;42
LIGH;0.415;15074.821;39.0;0
GYRO;0.416;15074.822;-0.19627;0.30200;0.17311;3
MAGN;0.417;15074.826;-3.20000;10.20000;-43.90000;3
GYRO;0.418;15074.828;-0.24368;0.29561;0.16192;3
LIGH;0.421;15074.831;59.0;0
ACCE;0.423;15074.833;-2.71143;3.79242;8.71789;3
AHRS;0.424;15074.833;21.707676;14.370995;-34.951534;0.21509276;0.06107038;-0.27014759;61
MAGN;0.425;15074.835;-2.50000;10.20000;-43.90000;3
GYRO;0.428;15074.836;-0.28096;0.27271;0.14567;3
LIGH;0.431;15074.841;59.0;0
GYRO;0.433;15074.843;-0.29215;0.25327;0.13369;3
MAGN;0.435;15074.845;-1.80000;10.60000;-43.90000;3
ACCE;0.436;15074.846;-2.84132;3.71041;8.84358;3
AHRS;0.437;15074.846;21.492464;14.539325;-31.476742;0.21174771;0.06948985;-0.24163614;26
GYRO;0.440;15074.850;-0.27830;0.23196;0.12597;3
LIGH;0.442;15074.851;59.0;0
MAGN;0.446;15074.855;-1.20000;10.60000;-43.20000;3
GYRO;0.447;15074.856;-0.25167;0.20373;0.12410;3
ACCE;0.448;15074.859;-2.94846;3.59609;8.80049;3
AHRS;0.450;15074.859;21.305460;14.673238;-29.839260;0.20947273;0.07406287;-0.22814509;10
LIGH;0.453;15074.861;49.0;0
GYRO;0.453;15074.863;-0.20746;0.13982;0.13369;3
MAGN;0.455;15074.865;-1.20000;11.10000;-43.90000;3
GYRO;0.461;15074.870;-0.14887;0.13183;0.14701;3
ACCE;0.463;15074.871;-2.97480;3.51409;9.11054;3
AHRS;0.464;15074.871;21.175169;14.743742;-28.722328;0.20780857;0.07698655;-0.21895677;-102
LIGH;0.466;15074.872;49.0;0
MAGN;0.466;15074.876;-0.40000;10.70000;-43.10000;3
GYRO;0.467;15074.877;-0.08549;0.17657;0.14701;3
LIGH;0.471;15074.881;42.0;0
GYRO;0.473;15074.884;-0.02956;0.20986;0.14328;3
ACCE;0.475;15074.885;-2.90237;3.24893;9.16680;3
AHRS;0.475;15074.885;21.119371;14.860660;-27.460806;0.20670275;0.08036534;-0.20835261;38
MAGN;0.480;15074.886;-6.50000;10.70000;-44.00000;3
LIGH;0.481;15074.891;42.0;0
GYRO;0.482;15074.891;0.03329;0.23223;0.12757;3
MAGN;0.485;15074.895;-0.20000;10.70000;-43.20000;3
ACCE;0.487;15074.897;-3.02926;3.02627;9.22127;3
AHRS;0.488;15074.897;21.098190;14.970858;-28.578413;0.20751236;0.07930836;-0.21746463;-55
GYRO;0.489;15074.898;0.11318;0.21758;0.10892;3
LIGH;0.491;15074.901;42.0;0
GYRO;0.495;15074.905;0.18402;0.18323;0.09800;3
MAGN;0.497;15074.906;0.60000;10.70000;-43.20000;3
ACCE;0.499;15074.909;-3.09510;3.04842;9.35175;3
AHRS;0.502;15074.909;21.171103;15.127913;-27.077597;0.20733587;0.08316557;-0.20460789;-111
LIGH;0.504;15074.911;62.0;0
GYRO;0.505;15074.913;0.25806;0.14141;0.09241;3
MAGN;0.515;15074.915;0.60000;10.70000;-43.60000;3
GYRO;0.522;15074.920;0.30653;0.09641;0.09241;3
LIGH;0.523;15074.921;62.0;0
ACCE;0.527;15074.923;-3.15496;3.32435;9.32901;3
AHRS;0.536;15074.923;21.374319;15.246874;-25.984283;0.20840937;0.08570054;-0.19499332;-123
MAGN;0.544;15074.926;0.60000;10.70000;-43.60000;3
GYRO;0.545;15074.927;0.36192;0.01811;0.09561;3
LIGH;0.546;15074.931;62.0;0
GYRO;0.547;15074.934;0.38163;-0.03888;0.09507;3
MAGN;0.548;15074.935;0.60000;11.10000;-43.60000;3
ACCE;0.548;15074.937;-3.06159;3.57155;9.11532;3
AHRS;0.549;15074.937;21.651556;15.260752;-24.347658;0.20947629;0.08822878;-0.18091258;-93
LIGH;0.549;15074.941;49.0;0
GYRO;0.551;15074.941;0.37790;-0.09001;0.09215;3
MAGN;0.552;15074.946;1.60000;11.10000;-43.60000;3
GYRO;0.553;15074.948;0.35287;-0.13049;0.08442;3
ACCE;0.554;15074.949;-2.89160;3.65774;8.82862;3
AHRS;0.555;15074.949;21.947325;15.185637;-23.216757;0.21093085;0.08909469;-0.17117186;-49
LIGH;0.556;15074.951;49.0;0
GYRO;0.557;15074.955;0.31931;-0.14807;0.06871;3
MAGN;0.558;15074.956;0.80000;11.10000;-43.60000;3
LIGH;0.558;15074.961;42.0;0
ACCE;0.559;15074.963;-2.72580;3.48775;8.68497;3
AHRS;0.561;15074.963;22.054758;15.146197;-22.691515;0.21135265;0.08952790;-0.16669643;-60
GYRO;0.564;15074.964;0.27297;-0.13689;0.03808;3
MAGN;0.564;15074.965;-4.80000;11.10000;-43.60000;3
LIGH;0.565;15074.971;42.0;0
GYRO;0.566;15074.971;0.25380;-0.11691;0.01438;3
MAGN;0.566;15074.975;1.30000;11.10000;-43.60000;3
ACCE;0.568;15074.976;-2.67253;3.32614;8.69754;3
AHRS;0.569;15074.976;22.264078;15.040879;-24.033251;0.21395150;0.08575268;-0.17780578;-87
GYRO;0.570;15074.978;0.25433;-0.09614;-0.01145;3
LIGH;0.586;15074.981;42.0;0
MAGN;0.586;15074.985;1.30000;11.10000;-43.60000;3
GYRO;0.588;15074.986;0.29055;-0.08762;-0.02477;3
ACCE;0.592;15074.989;-2.73597;3.38181;8.73345;3
AHRS;0.593;15074.989;22.445459;15.000570;-23.091238;0.21467993;0.08682416;-0.16975081;120
LIGH;0.594;15074.991;52.0;0
GYRO;0.595;15074.993;0.34062;-0.08256;-0.02104;3
MAGN;0.596;15074.995;1.30000;11.10000;-43.60000;3
GYRO;0.598;15074.999;0.42105;-0.07084;-0.00719;3
LIGH;0.601;15075.001;52.0;0
ACCE;0.602;15075.001;-2.74555;3.58891;8.88728;3
AHRS;0.604;15075.001;22.694269;14.983691;-22.285114;0.21610045;0.08772863;-0.16268583;117
MAGN;0.605;15075.006;1.30000;11.10000;-43.60000;3
GYRO;0.606;15075.007;0.50147;-0.06951;0.01598;3
LIGH;0.606;15075.011;52.0;0
GYRO;0.607;15075.013;0.56379;-0.08709;0.03728;3
ACCE;0.607;15075.015;-2.73418;3.70622;8.65085;3
AHRS;0.608;15075.015;23.088188;14.967520;-21.816328;0.21898071;0.08775715;-0.15823402;73
MAGN;0.611;15075.016;2.00000;11.10000;-43.60000;3
GYRO;0.614;15075.020;0.60640;-0.11132;0.05300;3
LIGH;0.615;15075.022;49.0;0
MAGN;0.616;15075.026;2.00000;10.60000;-43.20000;3
ACCE;0.617;15075.027;-2.60908;3.82893;8.39467;3
AHRS;0.622;15075.027;23.321991;14.954782;-20.222115;0.21966402;0.09028777;-0.14457682;-33
GYRO;0.624;15075.028;0.61812;-0.14248;0.05513;3
LIGH;0.628;15075.031;49.0;0
GYRO;0.630;15075.035;0.60214;-0.15420;0.04847;3
MAGN;0.634;15075.037;2.00000;10.60000;-43.20000;3
ACCE;0.634;15075.039;-2.47441;3.87801;8.18039;3
AHRS;0.636;15075.039;23.804573;14.871627;-19.602188;0.22308047;0.08997165;-0.13886626;110
LIGH;0.637;15075.041;32.0;0
GYRO;0.638;15075.043;0.55261;-0.15793;0.03595;3
MAGN;0.642;15075.045;-3.20000;10.60000;-43.20000;3
GYRO;0.643;15075.050;0.50094;-0.15899;0.02290;3
LIGH;0.644;15075.051;32.0;0
ACCE;0.649;15075.053;-2.39121;3.89656;7.98766;3
AHRS;0.649;15075.053;24.238649;14.774363;-22.178518;0.22849675;0.08331511;-0.16000062;91
GYRO;0.652;15075.057;0.44235;-0.15606;0.00320;3
MAGN;0.656;15075.056;1.30000;10.20000;-43.20000;3
LIGH;0.657;15075.061;32.0;0
GYRO;0.657;15075.064;0.39761;-0.15793;-0.01891;3
MAGN;0.658;15075.065;2.00000;10.20000;-43.20000;3
ACCE;0.659;15075.066;-2.37146;3.91811;7.86495;3
AHRS;0.660;15075.066;24.566858;14.686895;-20.403126;0.22978660;0.08554518;-0.14487472;12
LIGH;0.663;15075.071;59.0;0
GYRO;0.663;15075.071;0.36672;-0.15739;-0.03915;3
MAGN;0.665;15075.076;2.00000;10.20000;-43.20000;3
GYRO;0.668;15075.078;0.33689;-0.14408;-0.05673;3
ACCE;0.669;15075.079;-2.34991;3.98814;7.93199;3
AHRS;0.671;15075.079;24.829706;14.612117;-19.799353;0.23142007;0.08568511;-0.13960727;-80
LIGH;0.672;15075.081;59.0;0
MAGN;0.675;15075.085;2.00000;9.70000;-43.20000;3
GYRO;0.676;15075.086;0.31878;-0.12757;-0.06578;3
LIGH;0.681;15075.091;59.0;0
ACCE;0.683;15075.093;-2.39959;4.16890;7.94456;3
AHRS;0.683;15075.093;24.971699;14.593567;-19.435221;0.23230177;0.08602870;-0.13640054;-14
GYRO;0.684;15075.094;0.30333;-0.12410;-0.05939;3
MAGN;0.685;15075.095;2.00000;9.70000;-42.80000;3
LIGH;0.691;15075.101;39.0;0
GYRO;0.692;15075.101;0.29268;-0.13103;-0.04927;3
ACCE;0.695;15075.105;-2.39360;4.39875;7.93019;3
AHRS;0.696;15075.105;25.221197;14.534929;-19.002735;0.23397686;0.08600672;-0.13255554;-73
MAGN;0.697;15075.106;2.00000;9.70000;-42.80000;3
GYRO;0.698;15075.108;0.27351;-0.12517;-0.03435;3
SOUN;0.699;6.91;0.00021;20.46
LIGH;0.705;15075.111;39.0;0
MAGN;0.706;15075.115;2.00000;9.30000;-42.80000;3
GYRO;0.707;15075.116;0.25220;-0.09481;-0.02663;3
ACCE;0.707;15075.117;-2.28886;4.43406;7.99125;3
AHRS;0.708;15075.117;25.438906;14.475340;-18.595234;0.23540856;0.08599022;-0.12896754;-23
LIGH;0.711;15075.121;49.0;0
GYRO;0.713;15075.123;0.23090;-0.06338;-0.02663;3
MAGN;0.715;15075.125;-3.40000;9.30000;-42.80000;3
ACCE;0.720;15075.130;-2.30681;4.28203;8.10138;3
AHRS;0.721;15075.130;25.528913;14.470808;-21.481058;0.23823582;0.07983427;-0.15296918;119
GYRO;0.722;15075.131;0.20799;-0.03995;-0.03249;3
LIGH;0.722;15075.131;49.0;0
MAGN;0.725;15075.135;2.10000;9.30000;-42.80000;3
GYRO;0.728;15075.138;0.19681;-0.03009;-0.04208;3
LIGH;0.731;15075.141;49.0;0
ACCE;0.733;15075.143;-2.31819;4.13539;8.28633;3
AHRS;0.733;15075.143;25.674799;14.467567;-20.485853;0.23873504;0.08161923;-0.14446612;23
MAGN;0.735;15075.145;2.10000;8.90000;-42.80000;3
GYRO;0.736;15075.146;0.20959;-0.03489;-0.05113;3
LIGH;0.741;15075.151;49.0;0
GYRO;0.743;15075.153;0.24048;-0.04048;-0.05593;3
MAGN;0.745;15075.155;2.10000;8.90000;-42.80000;3
ACCE;0.746;15075.156;-2.35589;4.09528;8.39886;3
AHRS;0.747;15075.156;25.826136;14.472638;-19.286713;0.23912677;0.08390488;-0.13422661;104
GYRO;0.749;15075.160;0.28363;-0.04368;-0.05699;3
LIGH;0.751;15075.161;49.0;0
MAGN;0.755;15075.165;2.60000;8.90000;-42.80000;3
GYRO;0.756;15075.166;0.33796;-0.05167;-0.05486;3
ACCE;0.763;15075.168;-2.33973;4.15633;8.38928;3
AHRS;0.764;15075.168;26.030094;14.478984;-18.716024;0.24040271;0.08481837;-0.12916064;-40
LIGH;0.765;15075.171;49.0;0
GYRO;0.766;15075.173;0.39175;-0.06658;-0.04874;3
MAGN;0.766;15075.175;2.00000;8.90000;-42.80000;3
GYRO;0.771;15075.180;0.42531;-0.07643;-0.04394;3
LIGH;0.772;15075.181;46.0;0
ACCE;0.773;15075.181;-2.36727;4.35685;8.25341;3
AHRS;0.774;15075.181;26.317047;14.477201;-18.552874;0.24265620;0.08468512;-0.12740590;-56
MAGN;0.775;15075.185;2.00000;8.50000;-42.80000;3
GYRO;0.776;15075.187;0.44821;-0.08389;-0.03462;3
LIGH;0.789;15075.191;46.0;0
GYRO;0.792;15075.193;0.44182;-0.09268;-0.02264;3
ACCE;0.794;15075.194;-2.38762;4.64056;8.07684;3
AHRS;0.802;15075.194;26.651896;14.464246;-18.570896;0.24542631;0.08400018;-0.12712348;-17
MAGN;0.809;15075.196;2.60000;8.50000;-42.80000;3
GYRO;0.812;15075.200;0.40720;-0.10253;-0.01465;3
LIGH;0.813;15075.201;39.0;0
MAGN;0.814;15075.205;-2.20000;8.50000;-42.80000;3
ACCE;0.814;15075.207;-2.31998;4.84586;7.94336;3
AHRS;0.815;15075.207;26.829763;14.455420;-20.426615;0.24820976;0.07963122;-0.14237878;114
GYRO;0.816;15075.208;0.35820;-0.11105;-0.01145;3
LIGH;0.817;15075.211;39.0;0
GYRO;0.818;15075.214;0.29748;-0.11824;-0.01278;3
MAGN;0.819;15075.216;2.40000;8.50000;-42.80000;3
ACCE;0.820;15075.219;-2.25654;4.85424;7.78415;3
AHRS;0.822;15075.219;27.111601;14.397942;-19.356525;0.24971533;0.08099619;-0.13318881;20
GYRO;0.823;15075.222;0.22983;-0.11904;-0.02077;3
LIGH;0.824;15075.221;39.0;0
MAGN;0.825;15075.226;2.80000;8.10000;-42.80000;3
GYRO;0.826;15075.228;0.16059;-0.10946;-0.03649;3
LIGH;0.827;15075.231;39.0;0
ACCE;0.827;15075.231;-2.16137;4.81893;7.74704;3
AHRS;0.828;15075.231;27.279598;14.329926;-18.516739;0.25042862;0.08198632;-0.12609892;83
GYRO;0.829;15075.235;0.10892;-0.09268;-0.04314;3
MAGN;0.832;15075.236;2.80000;8.10000;-42.80000;3
LIGH;0.833;15075.241;39.0;0
GYRO;0.833;15075.243;0.05033;-0.06258;-0.04874;3
ACCE;0.835;15075.244;-2.16615;4.79080;7.80270;3
AHRS;0.836;15075.244;27.348333;14.286093;-17.838722;0.25046167;0.08299343;-0.12044022;-38
MAGN;0.837;15075.245;1.90000;8.10000;-42.80000;3
GYRO;0.845;15075.249;0.01305;-0.02051;-0.04953;3
LIGH;0.846;15075.251;39.0;0
MAGN;0.846;15075.255;1.90000;8.10000;-42.80000;3
ACCE;0.847;15075.257;-2.24097;4.76566;8.00861;3
AHRS;0.847;15075.257;27.365747;14.292289;-18.007030;0.25073388;0.08264987;-0.12180846;-57
GYRO;0.848;15075.258;-0.01305;0.02716;-0.05033;3
LIGH;0.851;15075.261;46.0;0
GYRO;0.854;15075.264;-0.01838;0.05273;-0.04740;3
MAGN;0.856;15075.266;2.40000;8.10000;-42.80000;3
ACCE;0.859;15075.269;-2.39061;4.69742;8.30668;3
AHRS;0.861;15075.269;27.340017;14.343005;-17.857119;0.25046608;0.08344147;-0.12048079;-29
GYRO;0.862;15075.271;0.00133;0.06365;-0.03622;3
LIGH;0.863;15075.272;46.0;0
MAGN;0.866;15075.276;2.40000;8.10000;-42.80000;3
GYRO;0.868;15075.278;0.03649;0.04847;-0.01491;3
LIGH;0.871;15075.281;39.0;0
ACCE;0.872;15075.281;-2.50374;4.70161;8.49403;3
AHRS;0.872;15075.281;27.342604;14.402540;-17.767693;0.25048447;0.08413012;-0.11960030;-36
GYRO;0.875;15075.285;0.07963;0.03089;0.00586;3
MAGN;0.876;15075.286;-2.80000;8.10000;-42.80000;3
LIGH;0.881;15075.291;39.0;0
GYRO;0.883;15075.293;0.13449;-0.00293;0.03595;3
ACCE;0.884;15075.294;-2.56180;4.65253;8.52695;3
AHRS;0.884;15075.294;27.424881;14.421769;-20.734402;0.25327951;0.07763222;-0.14417514;63
MAGN;0.885;15075.295;2.50000;8.10000;-42.80000;3
GYRO;0.889;15075.299;0.16805;-0.04288;0.05220;3
LIGH;0.891;15075.301;39.0;0
MAGN;0.895;15075.305;2.90000;8.10000;-42.80000;3
ACCE;0.897;15075.307;-2.48518;4.68545;8.41382;3
AHRS;0.897;15075.307;27.491644;14.416911;-18.666431;0.25238323;0.08204143;-0.12686485;-79
GYRO;0.898;15075.308;0.18243;-0.08975;0.05646;3
LIGH;0.901;15075.311;39.0;0
GYRO;0.904;15075.314;0.18136;-0.12490;0.04980;3
MAGN;0.910;15075.316;2.40000;7.70000;-42.80000;3
ACCE;0.911;15075.319;-2.36607;4.68725;8.23665;3
AHRS;0.912;15075.319;27.650383;14.321413;-18.153997;0.25322324;0.08212099;-0.12258229;79
GYRO;0.913;15075.322;0.16538;-0.14488;0.04048;3
LIGH;0.914;15075.322;39.0;0
MAGN;0.922;15075.326;2.90000;7.70000;-42.80000;3
GYRO;0.923;15075.328;0.14301;-0.14381;0.03409;3
ACCE;0.923;15075.332;-2.27449;4.74172;8.10497;3
AHRS;0.924;15075.332;27.780689;14.202582;-17.524319;0.25372401;0.08231886;-0.11741278;0
LIGH;0.925;15075.333;39.0;0
GYRO;0.925;15075.335;0.12064;-0.12863;0.03169;3
MAGN;0.940;15075.337;2.90000;7.70000;-42.80000;3
LIGH;0.942;15075.341;46.0;0
GYRO;0.946;15075.343;0.09507;-0.11611;0.03435;3
ACCE;0.947;15075.344;-2.31280;4.84048;8.09779;3
AHRS;0.948;15075.344;27.879093;14.099208;-16.955360;0.25402489;0.08256707;-0.11275887;14
MAGN;0.949;15075.345;2.50000;7.70000;-42.80000;3
GYRO;0.951;15075.350;0.07803;-0.11478;0.04234;3
LIGH;0.952;15075.351;46.0;0
MAGN;0.954;15075.355;2.50000;7.70000;-42.80000;3
ACCE;0.955;15075.357;-2.30981;4.85664;8.05469;3
AHRS;0.955;15075.357;27.927158;14.060711;-16.747120;0.25423500;0.08263589;-0.11104088;43
GYRO;0.956;15075.358;0.06258;-0.12224;0.05140;3
LIGH;0.957;15075.361;39.0;0
GYRO;0.957;15075.364;0.05406;-0.12996;0.05459;3
MAGN;0.958;15075.366;-2.10000;7.70000;-42.80000;3
ACCE;0.959;15075.369;-2.28826;4.79559;8.00801;3
AHRS;0.959;15075.369;27.991259;13.937301;-19.247095;0.25636348;0.07593589;-0.13208339;-12
GNSS;0.960;1490628681.000;40.313422;-3.483551;587.000;0.000;11.0;0.0;18;13
GYRO;0.991;15075.372;0.04927;-0.14008;0.05939;3
LIGH;0.991;15075.372;39.0;0
MAGN;0.992;15075.376;2.20000;7.70000;-42.80000;3
GYRO;0.995;15075.378;0.04394;-0.14594;0.06445;3
LIGH;1.000;15075.381;39.0;0
ACCE;1.002;15075.381;-2.19608;4.78242;7.92122;3
AHRS;1.003;15075.381;28.046587;13.800097;-18.479982;0.25615552;0.07641788;-0.12592281;-94
MAGN;1.004;15075.385;2.70000;7.70000;-42.80000;3
GYRO;1.004;15075.386;0.03382;-0.13049;0.07031;3
LIGH;1.005;15075.391;39.0;0
GYRO;1.005;15075.393;0.01891;-0.08922;0.07270;3
ACCE;1.006;15075.395;-2.11228;4.76506;7.93798;3
AHRS;1.007;15075.395;28.088478;13.669849;-17.590313;0.25576600;0.07725306;-0.11873717;87
MAGN;1.008;15075.397;2.70000;7.70000;-42.80000;3
GYRO;1.008;15075.400;-0.00613;-0.03941;0.06951;3
LIGH;1.013;15075.401;39.0;0
MAGN;1.014;15075.405;2.20000;7.70000;-42.80000;3
GYRO;1.015;15075.407;-0.03116;-0.01065;0.06738;3
ACCE;1.016;15075.408;-2.22122;4.72316;7.89009;3
AHRS;1.016;15075.408;28.092049;13.623450;-16.766361;0.25518820;0.07869726;-0.11195671;79
LIGH;1.017;15075.411;39.0;0
GYRO;1.018;15075.413;-0.05406;-0.01758;0.06525;3
MAGN;1.018;15075.415;2.60000;7.70000;-42.80000;3
ACCE;1.022;15075.420;-2.29365;4.65193;7.87333;3
AHRS;1.022;15075.420;28.085951;13.618734;-16.465525;0.25492570;0.07933637;-0.10946190;88
GYRO;1.023;15075.421;-0.08123;-0.02823;0.05912;3
LIGH;1.024;15075.421;46.0;0
MAGN;1.024;15075.425;2.20000;7.70000;-42.80000;3
GYRO;1.025;15075.428;-0.11265;-0.03063;0.04927;3
LIGH;1.025;15075.431;46.0;0
ACCE;1.026;15075.432;-2.31699;4.70101;7.77697;3
AHRS;1.027;15075.432;28.025368;13.571377;-16.453037;0.25436991;0.07905632;-0.10954108;-13
GYRO;1.027;15075.434;-0.15473;-0.04900;0.04687;3
MAGN;1.028;15075.435;2.20000;7.70000;-42.80000;3
BLE4;1.029;2016;20;-87
BLE4;1.029;2016;18;-93
BLE4;1.029;2016;19;-95
BLE4;1.030;2016;9;-100
GNSS;1.031;1490628681.000;40.313422;-3.483551;587.000;0.000;11.0;0.0;18;13
GYRO;1.033;15075.441;-0.19361;-0.07111;0.05113;3
LIGH;1.033;15075.441;39.0;0
MAGN;1.037;15075.444;-2.90000;7.70000;-42.80000;3
ACCE;1.038;15075.445;-2.43311;4.83150;7.89009;3
AHRS;1.038;15075.445;27.913702;13.506874;-19.454659;0.25535658;0.07201568;-0.13487814;-16
GYRO;1.039;15075.448;-0.23569;-0.10386;0.06258;3
LIGH;1.062;15075.451;39.0;0
GYRO;1.064;15075.454;-0.26498;-0.12144;0.07563;3
MAGN;1.065;15075.455;2.00000;7.70000;-42.80000;3
ACCE;1.065;15075.457;-2.37984;4.80097;7.99005;3
AHRS;1.069;15075.457;27.754644;13.390074;-18.576471;0.25335276;0.07325073;-0.12802613;-120
GYRO;1.073;15075.461;-0.28150;-0.13822;0.08336;3
LIGH;1.073;15075.461;39.0;0
MAGN;1.074;15075.465;2.00000;7.70000;-42.80000;3
GYRO;1.074;15075.468;-0.28576;-0.16378;0.09454;3
ACCE;1.075;15075.469;-2.30861;4.58071;8.01399;3
AHRS;1.075;15075.469;27.555220;13.223022;-17.900417;0.25108677;0.07365772;-0.12300850;-56
LIGH;1.077;15075.471;39.0;0
GYRO;1.078;15075.474;-0.26765;-0.17497;0.10280;3
MAGN;1.078;15075.475;2.00000;8.10000;-42.80000;3
GYRO;1.079;15075.481;-0.23942;-0.15633;0.10733;3
LIGH;1.079;15075.481;39.0;0
ACCE;1.080;15075.482;-2.06620;4.22277;8.16722;3
AHRS;1.080;15075.482;27.362844;13.025665;-17.242851;0.24886200;0.07373489;-0.11818702;57
MAGN;1.081;15075.485;2.00000;8.10000;-42.40000;3
GYRO;1.081;15075.488;-0.19414;-0.11851;0.11105;3
LIGH;1.082;15075.491;39.0;0
GYRO;1.084;15075.494;-0.13502;-0.09001;0.11265;3
ACCE;1.095;15075.495;-2.00155;4.03662;8.28813;3
AHRS;1.096;15075.495;27.234358;12.887217;-16.751596;0.24733876;0.07382949;-0.11453648;-101
MAGN;1.096;15075.496;2.00000;8.10000;-42.40000;3
GYRO;1.097;15075.501;-0.07164;-0.07350;0.11878;3
LIGH;1.098;15075.501;46.0;0
MAGN;1.098;15075.505;2.00000;8.10000;-42.40000;3
ACCE;1.098;15075.507;-2.17334;4.19943;8.27795;3
AHRS;1.099;15075.507;27.198681;12.837659;-16.222244;0.24665087;0.07460672;-0.11025437;35
GYRO;1.099;15075.508;0.00399;-0.07697;0.13369;3
LIGH;1.101;15075.511;46.0;0
GYRO;1.104;15075.514;0.07004;-0.10333;0.15127;3
MAGN;1.105;15075.515;2.00000;8.10000;-42.40000;3
ACCE;1.108;15075.519;-2.18351;4.57412;8.05709;3
AHRS;1.110;15075.519;27.250422;12.729470;-15.927419;0.24678653;0.07426239;-0.10795413;-67
LIGH;1.111;15075.521;39.0;0
GYRO;1.112;15075.521;0.10413;-0.13129;0.16458;3
MAGN;1.115;15075.525;-2.70000;8.10000;-42.40000;3
GYRO;1.118;15075.528;0.09934;-0.14275;0.16458;3
LIGH;1.121;15075.531;39.0;0
ACCE;1.121;15075.531;-1.93930;4.66510;7.77158;3
AHRS;1.122;15075.531;27.369905;12.562263;-18.478027;0.24917905;0.06716587;-0.12951094;-120
GYRO;1.124;15075.534;0.04820;-0.12863;0.15100;3
MAGN;1.125;15075.535;1.60000;8.10000;-42.40000;3
LIGH;1.131;15075.541;39.0;0
GYRO;1.131;15075.541;-0.03435;-0.10599;0.12703;3
ACCE;1.133;15075.543;-1.84294;4.50409;7.54473;3
AHRS;1.133;15075.543;27.407248;12.412915;-17.552835;0.24877951;0.06787004;-0.12205526;64
MAGN;1.135;15075.545;1.60000;8.50000;-42.40000;3
SOUN;1.136;68.09;0.00208;40.33
GYRO;1.141;15075.548;-0.16698;-0.07404;0.09055;3
LIGH;1.142;15075.551;39.0;0
GYRO;1.144;15075.554;-0.26339;-0.05193;0.06498;3
MAGN;1.145;15075.555;1.60000;8.50000;-42.40000;3
ACCE;1.146;15075.556;-1.93152;4.49511;7.56149;3
AHRS;1.147;15075.556;27.274836;12.321507;-16.509823;0.24696048;0.06955545;-0.11368277;-109
LIGH;1.151;15075.561;39.0;0
GYRO;1.152;15075.561;-0.34594;-0.02450;0.04527;3
MAGN;1.155;15075.565;1.60000;8.50000;-42.40000;3
ACCE;1.158;15075.568;-2.03926;4.52744;7.90326;3
AHRS;1.158;15075.568;27.152084;12.298724;-16.255325;0.24576224;0.07008595;-0.11174572;25
GYRO;1.159;15075.569;-0.42424;0.01971;0.02690;3
LIGH;1.161;15075.571;39.0;0
MAGN;1.165;15075.575;1.60000;8.50000;-42.40000;3
GYRO;1.166;15075.576;-0.45513;0.04980;0.02796;3
ACCE;1.170;15075.580;-2.21942;4.47835;8.22289;3
AHRS;1.173;15075.580;26.795185;12.287970;-16.066938;0.24266556;0.07089753;-0.11061178;98
LIGH;1.174;15075.582;46.0;0
GYRO;1.174;15075.583;-0.45087;0.05539;0.04447;3
MAGN;1.176;15075.586;1.60000;8.50000;-42.40000;3
GYRO;1.181;15075.590;-0.42158;0.04447;0.06232;3
LIGH;1.182;15075.591;46.0;0
ACCE;1.182;15075.592;-2.33435;4.36523;8.56226;3
AHRS;1.183;15075.592;26.445482;12.286227;-16.062992;0.23974818;0.07137829;-0.11099464;31
MAGN;1.185;15075.595;0.90000;8.50000;-42.40000;3
GYRO;1.186;15075.596;-0.38216;0.02423;0.07643;3
LIGH;1.191;15075.601;49.0;0
GYRO;1.193;15075.603;-0.34381;-0.00613;0.08788;3
MAGN;1.194;15075.604;-3.30000;8.50000;-42.40000;3
ACCE;1.195;15075.605;-2.37984;4.20841;8.62870;3
AHRS;1.196;15075.605;26.173698;12.255234;-19.304598;0.23937963;0.06475119;-0.13855343;69
GYRO;1.199;15075.609;-0.30014;-0.05193;0.09481;3
LIGH;1.201;15075.611;49.0;0
MAGN;1.205;15075.615;0.80000;8.50000;-42.40000;3
GYRO;1.205;15075.616;-0.26925;-0.09294;0.09481;3
ACCE;1.207;15075.617;-2.31878;4.13479;8.53653;3
AHRS;1.208;15075.617;25.961439;12.164009;-18.722260;0.23717763;0.06553853;-0.13412562;-39
LIGH;1.212;15075.622;49.0;0
GYRO;1.213;15075.623;-0.24315;-0.12810;0.08176;3
MAGN;1.216;15075.626;0.20000;8.50000;-42.40000;3
ACCE;1.219;15075.630;-2.13802;4.15514;8.44435;3
AHRS;1.222;15075.630;25.853455;12.092646;-18.655581;0.23615867;0.06524862;-0.13384420;44
LIGH;1.222;15075.631;49.0;0
GYRO;1.223;15075.631;-0.23462;-0.13848;0.06312;3
MAGN;1.225;15075.636;0.20000;8.50000;-42.40000;3
GYRO;1.228;15075.638;-0.22770;-0.12757;0.04927;3
LIGH;1.231;15075.641;49.0;0
ACCE;1.233;15075.643;-2.09792;4.23175;8.34858;3
AHRS;1.233;15075.643;25.663376;11.942795;-18.532661;0.23433359;0.06454290;-0.13334793;29
MAGN;1.235;15075.645;0.70000;8.50000;-42.40000;3
GYRO;1.236;15075.646;-0.22450;-0.11265;0.04554;3
LIGH;1.241;15075.651;49.0;0
GYRO;1.243;15075.653;-0.22237;-0.09774;0.04554;3
MAGN;1.245;15075.655;0.30000;8.50000;-42.40000;3
ACCE;1.246;15075.656;-2.07458;4.31675;8.29591;3
AHRS;1.247;15075.656;25.486454;11.823193;-18.104221;0.23248164;0.06468561;-0.13020559;50
GYRO;1.249;15075.659;-0.21705;-0.07803;0.05353;3
LIGH;1.251;15075.661;39.0;0
MAGN;1.255;15075.665;0.30000;8.50000;-42.40000;3
GYRO;1.257;15075.666;-0.20746;-0.05832;0.06205;3
ACCE;1.259;15075.668;-2.08056;4.38797;8.29770;3
AHRS;1.260;15075.668;25.339739;11.741852;-18.053520;0.23113833;0.06432915;-0.13011520;-58
LIGH;1.262;15075.671;39.0;0
GYRO;1.263;15075.673;-0.20320;-0.04581;0.07910;3
MAGN;1.277;15075.675;0.30000;8.50000;-42.40000;3
ACCE;1.286;15075.680;-2.04644;4.37899;8.27795;3
AHRS;1.288;15075.680;25.281723;11.716576;-18.056206;0.23062755;0.06419982;-0.13025583;32
GYRO;1.289;15075.681;-0.20426;-0.03063;0.09507;3
LIGH;1.291;15075.681;42.0;0
MAGN;1.292;15075.685;-5.40000;8.50000;-42.80000;3
GYRO;1.294;15075.688;-0.21332;-0.01598;0.11052;3
LIGH;1.296;15075.691;42.0;0
ACCE;1.297;15075.693;-2.10031;4.39994;8.37312;3
AHRS;1.299;15075.693;25.134039;11.649405;-21.453056;0.23111193;0.05703554;-0.15902910;17
GYRO;1.305;15075.694;-0.22237;0.00586;0.12517;3
MAGN;1.308;15075.696;-0.60000;8.50000;-42.80000;3
GYRO;1.308;15075.703;-0.22770;0.02104;0.13982;3
LIGH;1.309;15075.705;42.0;0
ACCE;1.310;15075.707;-2.16077;4.30118;8.55568;3
AHRS;1.311;15075.707;24.960062;11.600078;-20.934118;0.22934070;0.05796940;-0.15499458;-109
MAGN;1.312;15075.709;-0.10000;8.50000;-42.80000;3
GYRO;1.312;15075.710;-0.22610;0.02583;0.15047;3
LIGH;1.313;15075.712;59.0;0
MAGN;1.314;15075.716;-0.50000;8.50000;-42.80000;3
GYRO;1.315;15075.717;-0.21225;0.00533;0.15846;3
ACCE;1.316;15075.719;-2.28886;4.04680;8.72447;3
AHRS;1.320;15075.719;24.787035;11.556476;-20.122473;0.22742920;0.05951549;-0.14848673;-101
LIGH;1.326;15075.722;59.0;0
GYRO;1.326;15075.724;-0.19095;-0.03622;0.16245;3
MAGN;1.327;15075.726;-1.10000;8.50000;-42.80000;3
GYRO;1.327;15075.732;-0.15899;-0.08469;0.15872;3
LIGH;1.328;15075.732;59.0;0
ACCE;1.329;15075.733;-2.24816;3.84928;8.78313;3
AHRS;1.329;15075.733;24.642035;11.448285;-20.309679;0.22617850;0.05848058;-0.15043941;55
MAGN;1.330;15075.737;-1.10000;8.50000;-42.80000;3
GYRO;1.331;15075.739;-0.12597;-0.12464;0.15420;3
LIGH;1.345;15075.741;49.0;0
MAGN;1.345;15075.746;-1.10000;8.50000;-42.80000;3
ACCE;1.346;15075.747;-2.11468;3.77446;8.73764;3
AHRS;1.346;15075.747;24.581617;11.385680;-20.508051;0.22569384;0.05766650;-0.15229592;-69
GYRO;1.347;15075.748;-0.10093;-0.14754;0.14115;3
LIGH;1.348;15075.751;49.0;0
GYRO;1.348;15075.755;-0.10147;-0.15899;0.12703;3
MAGN;1.349;15075.756;-1.80000;8.50000;-42.80000;3
ACCE;1.349;15075.759;-2.06141;3.82414;8.57184;3
AHRS;1.350;15075.759;24.488941;11.187078;-20.753820;0.22477852;0.05567626;-0.15485330;-77
LIGH;1.352;15075.761;42.0;0
GYRO;1.353;15075.763;-0.11798;-0.16352;0.10067;3
MAGN;1.355;15075.766;-7.30000;8.50000;-43.20000;3
GYRO;1.362;15075.770;-0.13875;-0.16725;0.08123;3
LIGH;1.363;15075.771;42.0;0
ACCE;1.363;15075.773;-1.95786;3.90015;8.46350;3
AHRS;1.364;15075.773;24.380053;11.003396;-24.227488;0.22516789;0.04751946;-0.18438284;-38
MAGN;1.366;15075.776;-2.30000;8.50000;-43.20000;3
GYRO;1.367;15075.777;-0.16165;-0.15952;0.06019;3
LIGH;1.372;15075.781;42.0;0
GYRO;1.373;15075.783;-0.18243;-0.13476;0.04740;3
MAGN;1.376;15075.786;-3.00000;8.90000;-43.20000;3
ACCE;1.377;15075.787;-1.95127;4.01927;8.50899;3
AHRS;1.377;15075.787;24.249586;10.866069;-23.614887;0.22361571;0.04782515;-0.17969337;59
GYRO;1.382;15075.790;-0.19095;-0.09747;0.05087;3
LIGH;1.382;15075.792;42.0;0
MAGN;1.386;15075.796;-3.00000;8.90000;-43.20000;3
GYRO;1.387;15075.797;-0.18243;-0.07430;0.06738;3
ACCE;1.389;15075.799;-2.01891;4.20482;8.59399;3
AHRS;1.390;15075.799;24.116314;10.777832;-23.559544;0.22235082;0.04744986;-0.17955747;114
LIGH;1.392;15075.801;42.0;0
GYRO;1.394;15075.804;-0.16006;-0.07004;0.09641;3
MAGN;1.396;15075.806;-2.60000;8.90000;-43.20000;3
GYRO;1.402;15075.812;-0.12650;-0.09081;0.12650;3
LIGH;1.403;15075.811;42.0;0
ACCE;1.403;15075.813;-2.04285;4.18267;8.65324;3
AHRS;1.404;15075.813;24.014839;10.670258;-23.238394;0.22120965;0.04736431;-0.17719883;-40
MAGN;1.406;15075.816;-2.60000;8.90000;-43.20000;3
GYRO;1.408;15075.818;-0.08975;-0.11691;0.15926;3
LIGH;1.412;15075.822;49.0;0
GYRO;1.415;15075.825;-0.07697;-0.12517;0.17444;3
ACCE;1.416;15075.826;-1.85670;4.00430;8.53533;3
AHRS;1.417;15075.826;23.968670;10.517785;-22.938133;0.22046907;0.04675422;-0.17503448;17
MAGN;1.418;15075.828;-3.60000;8.90000;-43.20000;3
LIGH;1.423;15075.833;49.0;0
GYRO;1.425;15075.835;-0.08069;-0.12810;0.17311;3
MAGN;1.427;15075.837;-3.10000;8.90000;-43.20000;3
ACCE;1.429;15075.839;-1.75914;3.76069;8.52515;3
AHRS;1.429;15075.839;23.928247;10.405996;-23.240801;0.22008316;0.04531293;-0.17782575;-68
LIGH;1.432;15075.841;52.0;0
GYRO;1.433;15075.843;-0.10093;-0.12570;0.15393;3
MAGN;1.435;15075.846;-9.50000;8.90000;-43.20000;3
GYRO;1.440;15075.850;-0.11585;-0.11691;0.13396;3
LIGH;1.442;15075.852;52.0;0
ACCE;1.442;15075.852;-1.76752;3.55958;8.67419;3
AHRS;1.443;15075.852;23.825996;10.235655;-26.764788;0.22022204;0.03732629;-0.20764714;-15
MAGN;1.446;15075.856;-4.10000;8.90000;-43.20000;3
GYRO;1.447;15075.857;-0.12384;-0.12117;0.10839;3
LIGH;1.451;15075.861;52.0;0
ACCE;1.454;15075.864;-1.84473;3.53444;8.78074;3
AHRS;1.456;15075.864;23.754696;10.173045;-26.214676;0.21934125;0.03801078;-0.20327459;67
GYRO;1.458;15075.865;-0.10946;-0.14674;0.08309;3
MAGN;1.459;15075.867;-4.10000;8.90000;-43.20000;3
LIGH;1.462;15075.872;52.0;0
GYRO;1.464;15075.874;-0.08495;-0.18829;0.06791;3
MAGN;1.466;15075.876;-4.10000;8.90000;-42.80000;3
ACCE;1.468;15075.877;-1.83516;3.64278;8.79031;3
AHRS;1.468;15075.877;23.645687;9.978552;-25.368900;0.21782024;0.03822801;-0.19672491;124
LIGH;1.471;15075.881;52.0;0
GYRO;1.472;15075.882;-0.05886;-0.22317;0.05886;3
MAGN;1.476;15075.886;-4.10000;8.90000;-42.80000;3
GYRO;1.478;15075.888;-0.03915;-0.25273;0.04980;3
ACCE;1.482;15075.890;-1.71844;3.76249;8.71430;3
AHRS;1.483;15075.890;23.591927;9.755420;-25.040779;0.21688685;0.03709761;-0.19447143;-116
LIGH;1.486;15075.891;52.0;0
GYRO;1.488;15075.897;-0.02690;-0.28602;0.04155;3
MAGN;1.490;15075.895;-5.00000;8.90000;-42.80000;3
LIGH;1.494;15075.901;49.0;0
ACCE;1.495;15075.903;-1.63584;3.81396;8.47966;3
AHRS;1.497;15075.903;23.577127;9.615511;-25.119892;0.21655151;0.03581045;-0.19541210;45
GYRO;1.499;15075.905;-0.02157;-0.30493;0.03728;3
MAGN;1.503;15075.906;-5.00000;8.90000;-42.80000;3
LIGH;1.504;15075.911;49.0;0
GYRO;1.506;15075.913;-0.03862;-0.28736;0.03542;3
MAGN;1.508;15075.916;-5.00000;8.90000;-42.80000;3
ACCE;1.509;15075.917;-1.44849;3.84509;8.31087;3
AHRS;1.513;15075.917;23.547121;9.306199;-25.173704;0.21579042;0.03318872;-0.19647668;90
GYRO;1.515;15075.920;-0.06844;-0.26126;0.03276;3
LIGH;1.533;15075.922;52.0;0
MAGN;1.534;15075.926;-5.80000;8.90000;-42.40000;3
GYRO;1.541;15075.927;-0.11052;-0.23968;0.04314;3
ACCE;1.544;15075.929;-1.51733;3.97677;8.25581;3
AHRS;1.546;15075.929;23.482977;9.082089;-25.602800;0.21499081;0.03064223;-0.20054409;94
LIGH;1.548;15075.931;52.0;0
GYRO;1.549;15075.934;-0.15952;-0.22264;0.05779;3
MAGN;1.551;15075.936;-5.80000;8.90000;-42.40000;3
LIGH;1.552;15075.942;52.0;0
GYRO;1.553;15075.942;-0.19894;-0.20639;0.06977;3
ACCE;1.554;15075.944;-1.49638;4.12581;8.29172;3
AHRS;1.556;15075.944;23.354429;8.869206;-25.751345;0.21359138;0.02885040;-0.20231482;33
MAGN;1.558;15075.946;-5.80000;8.90000;-42.40000;3
GYRO;1.560;15075.949;-0.22557;-0.19414;0.07936;3
LIGH;1.561;15075.953;69.0;0
ACCE;1.563;15075.957;-1.46525;4.01567;8.27556;3
AHRS;1.564;15075.957;23.286652;8.779732;-25.932554;0.21291676;0.02790544;-0.20406194;123
MAGN;1.566;15075.958;-5.80000;8.90000;-42.40000;3
GYRO;1.568;15075.959;-0.24048;-0.16805;0.10253;3
LIGH;1.569;15075.961;69.0;0
MAGN;1.574;15075.965;-6.20000;8.90000;-42.40000;3
GYRO;1.576;15075.966;-0.23569;-0.14914;0.10892;3
ACCE;1.578;15075.969;-1.43652;3.75112;8.21810;3
AHRS;1.589;15075.969;23.057825;8.552128;-26.281082;0.21069627;0.02583446;-0.20762154;75
LIGH;1.611;15075.971;69.0;0
GYRO;1.612;15075.973;-0.23196;-0.13289;0.11425;3
MAGN;1.612;15075.975;-6.20000;8.90000;-42.40000;3
GYRO;1.613;15075.980;-0.23036;-0.11452;0.11052;3
LIGH;1.614;15075.981;49.0;0
ACCE;1.614;15075.983;-1.40599;3.63021;8.21271;3
AHRS;1.615;15075.983;22.888533;8.409106;-26.414959;0.20906489;0.02474764;-0.20917027;-121
MAGN;1.616;15075.985;-6.20000;8.50000;-42.00000;3
GYRO;1.617;15075.986;-0.22237;-0.09534;0.10147;3
LIGH;1.617;15075.991;49.0;0
GYRO;1.618;15075.993;-0.21438;-0.07191;0.08575;3
MAGN;1.618;15075.995;-6.20000;8.50000;-42.00000;3
ACCE;1.619;15075.996;-1.32579;3.46142;8.24503;3
AHRS;1.620;15075.996;22.718817;8.299472;-26.874384;0.20755510;0.02335352;-0.21336725;-114
LIGH;1.621;15076.022;45.0;0
ACCE;1.621;15076.024;-1.35751;3.68348;8.43836;3
AHRS;1.622;15076.024;22.444206;8.245345;-27.721972;0.20535037;0.02196194;-0.22079477;53
MAGN;1.623;15076.026;-6.80000;8.50000;-41.60000;3
GYRO;1.624;15076.027;-0.13289;0.10999;0.12304;3
LIGH;1.624;15076.031;62.0;0
GYRO;1.625;15076.034;-0.12224;0.13156;0.15127;3
MAGN;1.626;15076.036;-6.80000;8.50000;-41.60000;3
ACCE;1.639;15076.037;-1.36529;3.86364;8.53832;3
AHRS;1.640;15076.037;22.363728;8.284846;-28.367996;0.20488508;0.02130998;-0.22617579;2
LIGH;1.641;15076.041;62.0;0
GYRO;1.642;15076.041;-0.11638;0.14168;0.17870;3
MAGN;1.642;15076.046;-6.40000;8.50000;-41.60000;3
ACCE;1.644;15076.048;-1.38804;3.79780;8.68916;3
AHRS;1.645;15076.048;22.328083;8.311976;-28.319557;0.20463550;0.02170069;-0.22576095;102
GYRO;1.645;15076.049;-0.11745;0.15020;0.20533;3
LIGH;1.646;15076.052;62.0;0
MAGN;1.647;15076.056;-6.40000;8.50000;-41.60000;3
GYRO;1.647;15076.057;-0.12437;0.16299;0.21385;3
ACCE;1.650;15076.060;-1.34195;3.54102;8.75679;3
AHRS;1.651;15076.060;22.231760;8.357463;-28.201368;0.20390731;0.02250168;-0.22479525;100
LIGH;1.652;15076.061;52.0;0
GYRO;1.653;15076.063;-0.14461;0.17657;0.21119;3
MAGN;1.655;15076.065;-6.40000;8.50000;-41.20000;3
GYRO;1.660;15076.070;-0.18349;0.21225;0.19734;3
LIGH;1.661;15076.071;52.0;0
ACCE;1.663;15076.073;-1.28090;3.32076;8.74183;3
AHRS;1.664;15076.073;22.101734;8.423906;-28.303848;0.20298526;0.02315857;-0.22566125;-40
MAGN;1.665;15076.076;-6.80000;8.50000;-41.20000;3
GYRO;1.667;15076.077;-0.23143;0.23409;0.17231;3
LIGH;1.671;15076.081;55.0;0
GYRO;1.673;15076.084;-0.28203;0.17337;0.13955;3
MAGN;1.675;15076.085;-10.70000;8.50000;-41.20000;3
ACCE;1.676;15076.086;-1.38145;3.24474;8.81126;3
AHRS;1.677;15076.086;21.895151;8.511778;-31.346088;0.20202853;0.01898899;-0.25093034;-84
GYRO;1.680;15076.090;-0.31931;0.12064;0.10546;3
LIGH;1.681;15076.091;55.0;0
MAGN;1.685;15076.095;-7.50000;8.50000;-41.20000;3
GYRO;1.687;15076.097;-0.33902;0.09055;0.08069;3
SOUN;1.687;338.72;0.01034;54.27
ACCE;1.694;15076.098;-1.36709;3.26509;9.00399;3
AHRS;1.695;15076.098;21.625051;8.538305;-31.244297;0.19985540;0.02004108;-0.25032818;-20
LIGH;1.696;15076.101;55.0;0
GYRO;1.697;15076.104;-0.35127;0.06471;0.05752;3
MAGN;1.697;15076.105;-7.50000;8.50000;-40.80000;3
ACCE;1.700;15076.110;-1.36469;3.33093;9.06325;3
AHRS;1.701;15076.110;21.473993;8.540804;-31.404810;0.19865054;0.02014893;-0.25180954;-90
GYRO;1.702;15076.111;-0.34594;0.04447;0.04953;3
LIGH;1.703;15076.112;82.0;0
MAGN;1.706;15076.116;-7.50000;8.50000;-40.80000;3
GYRO;1.708;15076.118;-0.32251;0.02610;0.05113;3
LIGH;1.711;15076.121;82.0;0
ACCE;1.713;15076.123;-1.37068;3.39558;9.09019;3
AHRS;1.714;15076.123;21.182154;8.525478;-31.400351;0.19622277;0.02073915;-0.25210547;-46
GYRO;1.715;15076.125;-0.29215;0.00692;0.06072;3
MAGN;1.716;15076.126;-7.50000;8.50000;-40.80000;3
LIGH;1.721;15076.131;82.0;0
GYRO;1.724;15076.134;-0.23782;-0.01571;0.07563;3
ACCE;1.725;15076.135;-1.32160;3.37283;9.13927;3
AHRS;1.726;15076.135;20.936127;8.465992;-31.456490;0.19408336;0.02074978;-0.25292748;84
MAGN;1.727;15076.137;-7.50000;8.50000;-40.40000;3
LIGH;1.731;15076.141;45.0;0
GYRO;1.732;15076.141;-0.18829;-0.02503;0.08815;3
MAGN;1.735;15076.145;-7.50000;8.50000;-40.40000;3
ACCE;1.737;15076.147;-1.27072;3.38899;9.08540;3
AHRS;1.738;15076.147;20.849817;8.425024;-31.521698;0.19329631;0.02051090;-0.25362539;-4
GYRO;1.739;15076.148;-0.14248;-0.03356;0.10200;3
LIGH;1.741;15076.151;45.0;0
MAGN;1.745;15076.155;-7.50000;8.50000;-40.40000;3
GYRO;1.746;15076.156;-0.11372;-0.03995;0.11478;3
ACCE;1.750;15076.160;-1.19650;3.46381;9.02614;3
AHRS;1.751;15076.160;20.741007;8.329024;-31.427471;0.19217420;0.02014008;-0.25311956;83
LIGH;1.752;15076.161;58.0;0
GYRO;1.753;15076.163;-0.10040;-0.03915;0.12330;3
MAGN;1.755;15076.165;-11.70000;8.50000;-39.90000;3
GYRO;1.760;15076.170;-0.09934;-0.02184;0.13076;3
LIGH;1.761;15076.171;58.0;0
ACCE;1.763;15076.173;-1.15820;3.51229;9.05607;3
AHRS;1.766;15076.173;20.670738;8.242390;-33.782059;0.19176790;0.01565719;-0.27276161;60
MAGN;1.768;15076.175;-7.10000;8.50000;-39.90000;3
GYRO;1.769;15076.177;-0.10892;0.01465;0.13502;3
LIGH;1.778;15076.181;58.0;0
GYRO;1.779;15076.183;-0.12384;0.05779;0.13928;3
MAGN;1.780;15076.185;-7.10000;8.50000;-39.90000;3
ACCE;1.781;15076.186;-1.20548;3.51529;9.00759;3
AHRS;1.782;15076.186;20.589575;8.206802;-32.232578;0.19079271;0.01815650;-0.26013333;-73
GYRO;1.784;15076.190;-0.14035;0.07537;0.14168;3
LIGH;1.785;15076.191;85.0;0
MAGN;1.786;15076.195;-7.10000;8.50000;-39.50000;3
GYRO;1.800;15076.197;-0.15473;0.07670;0.13662;3
ACCE;1.801;15076.199;-1.26653;3.37163;9.03512;3
AHRS;1.802;15076.199;20.478014;8.204541;-31.736683;0.18979159;0.01923650;-0.25615254;-97
LIGH;1.804;15076.201;85.0;0
GYRO;1.804;15076.203;-0.15260;0.08043;0.12623;3
MAGN;1.805;15076.205;-7.10000;8.50000;-39.50000;3
GYRO;1.806;15076.210;-0.13396;0.09827;0.11798;3
LIGH;1.807;15076.212;85.0;0
ACCE;1.807;15076.212;-1.27611;3.25192;9.17219;3
AHRS;1.808;15076.212;20.359255;8.217229;-31.504911;0.18880486;0.02001417;-0.25433445;-114
MAGN;1.809;15076.216;-7.10000;8.50000;-39.50000;3
GYRO;1.810;15076.217;-0.10786;0.10919;0.12037;3
LIGH;1.811;15076.221;65.0;0
ACCE;1.823;15076.224;-1.37367;3.21781;9.19673;3
AHRS;1.824;15076.224;20.306257;8.236598;-31.335032;0.18838215;0.02058265;-0.25294986;-120
GYRO;1.825;15076.225;-0.06152;0.10972;0.12437;3
MAGN;1.826;15076.226;-7.50000;8.50000;-39.50000;3
LIGH;1.828;15076.231;65.0;0
GYRO;1.830;15076.233;-0.00186;0.09374;0.12783;3
MAGN;1.831;15076.235;-6.90000;8.50000;-39.00000;3
ACCE;1.831;15076.236;-1.40001;3.29622;9.15543;3
AHRS;1.836;15076.236;20.272539;8.275113;-31.314583;0.18818627;0.02101673;-0.25275132;-19
GYRO;1.837;15076.239;0.05406;0.08309;0.13689;3
LIGH;1.838;15076.241;61.0;0
MAGN;1.839;15076.245;-11.90000;8.50000;-39.00000;3
GYRO;1.839;15076.246;0.10786;0.09188;0.14914;3
ACCE;1.840;15076.249;-1.38145;3.31537;9.16141;3
AHRS;1.841;15076.249;20.331703;8.296194;-34.017490;0.18916298;0.01659132;-0.27496266;-57
LIGH;1.845;15076.251;61.0;0
GYRO;1.846;15076.253;0.13609;0.10653;0.16165;3
MAGN;1.846;15076.255;-7.30000;8.50000;-39.00000;3
GYRO;1.853;15076.260;0.13662;0.11132;0.17284;3
LIGH;1.853;15076.261;61.0;0
ACCE;1.854;15076.261;-1.42096;3.31657;9.06325;3
AHRS;1.854;15076.261;20.435457;8.331698;-33.217575;0.18997408;0.01793878;-0.26821038;-35
MAGN;1.855;15076.265;-7.30000;8.50000;-39.00000;3
GYRO;1.856;15076.267;0.11531;0.09614;0.17097;3
LIGH;1.861;15076.271;85.0;0
GYRO;1.863;15076.273;0.07697;0.06924;0.15287;3
ACCE;1.865;15076.274;-1.35272;3.40336;8.99561;3
AHRS;1.866;15076.274;20.514561;8.342943;-32.604069;0.19054891;0.01884967;-0.26305068;45
MAGN;1.866;15076.276;-7.30000;8.50000;-38.60000;3
GYRO;1.871;15076.280;0.04075;0.05353;0.13342;3
LIGH;1.872;15076.281;85.0;0
MAGN;1.875;15076.285;-6.60000;8.50000;-38.60000;3
ACCE;1.877;15076.287;-1.38325;3.51409;9.12730;3
AHRS;1.878;15076.287;20.534172;8.341870;-31.622101;0.19053900;0.02042507;-0.25491983;-15
GYRO;1.879;15076.288;-0.00186;0.06019;0.12570;3
LIGH;1.881;15076.291;85.0;0
GYRO;1.884;15076.294;-0.02850;0.06418;0.13982;3
MAGN;1.886;15076.296;-6.60000;8.50000;-38.60000;3
ACCE;1.889;15076.299;-1.50655;3.58292;9.18176;3
AHRS;1.889;15076.299;20.530096;8.348844;-31.144672;0.19043404;0.02128628;-0.25096136;71
LIGH;1.891;15076.301;65.0;0
GYRO;1.892;15076.302;-0.04661;0.04048;0.15899;3
MAGN;1.895;15076.306;-6.60000;8.50000;-38.60000;3
GYRO;1.898;15076.308;-0.05300;-0.00240;0.17417;3
ACCE;1.901;15076.311;-1.51733;3.51349;9.11353;3
AHRS;1.902;15076.311;20.500195;8.312689;-30.729216;0.19003147;0.02174802;-0.24760994;-113
LIGH;1.902;15076.311;65.0;0
MAGN;1.905;15076.315;-6.10000;8.50000;-38.20000;3
GYRO;1.908;15076.316;-0.05726;-0.06232;0.17284;3
LIGH;1.936;15076.321;61.0;0
GYRO;1.936;15076.323;-0.05886;-0.09028;0.16458;3
ACCE;1.937;15076.324;-1.32878;3.32255;8.96569;3
AHRS;1.938;15076.324;20.455000;8.182425;-30.081278;0.18925737;0.02184618;-0.24249616;-17
MAGN;1.939;15076.326;-10.20000;8.50000;-38.20000;3
GYRO;1.940;15076.330;-0.06365;-0.08362;0.15793;3
LIGH;1.941;15076.331;61.0;0
MAGN;1.942;15076.335;-6.50000;8.50000;-38.20000;3
ACCE;1.943;15076.336;-1.21925;3.17830;8.84179;3
AHRS;1.944;15076.336;20.425201;8.117553;-31.399248;0.18910776;0.01920335;-0.25355792;84
GYRO;1.945;15076.338;-0.07430;-0.05087;0.14887;3
LIGH;1.946;15076.342;61.0;0
GYRO;1.946;15076.344;-0.08602;-0.02876;0.13982;3
MAGN;1.948;15076.346;-7.40000;8.50000;-38.20000;3
ACCE;1.951;15076.349;-1.19950;3.18788;8.75560;3
AHRS;1.952;15076.349;20.357805;8.020374;-31.325535;0.18832676;0.01868341;-0.25317508;-28
GYRO;1.953;15076.352;-0.09827;-0.01678;0.12597;3
LIGH;1.954;15076.352;78.0;0
MAGN;1.955;15076.356;-6.50000;8.50000;-38.20000;3
GYRO;1.955;15076.358;-0.11105;-0.00160;0.09667;3
LIGH;1.956;15076.361;78.0;0
ACCE;1.956;15076.361;-1.16717;3.20883;8.72567;3
AHRS;1.957;15076.361;20.271328;7.958657;-30.709724;0.18737786;0.01938863;-0.24825919;87
MAGN;1.958;15076.365;-6.50000;8.50000;-38.20000;3
GYRO;1.959;15076.367;-0.11372;0.01012;0.07537;3
GNSS;1.960;1490628682.000;40.313422;-3.483551;587.000;0.000;10.0;0.0;18;13
LIGH;1.965;15076.371;78.0;0
GYRO;1.965;15076.373;-0.10466;0.01678;0.07084;3
ACCE;1.967;15076.374;-1.24139;3.16992;8.82383;3
AHRS;1.967;15076.374;20.168228;7.929509;-30.283312;0.18639205;0.02008518;-0.24486956;-76
MAGN;1.968;15076.376;-7.00000;8.50000;-38.20000;3
GNSS;1.969;1490628682.000;40.313422;-3.483551;587.000;0.000;10.0;0.0;18;13
GYRO;1.975;15076.380;-0.09081;0.02237;0.07191;3
LIGH;1.976;15076.381;58.0;0
MAGN;1.976;15076.386;-7.00000;8.50000;-38.20000;3
ACCE;1.977;15076.387;-1.22523;3.14119;8.85974;3
AHRS;1.977;15076.387;20.123808;7.919671;-30.474848;0.18603809;0.01979656;-0.24651839;-70
GYRO;1.978;15076.388;-0.05779;0.03036;0.07111;3
LIGH;1.981;15076.391;58.0;0
MAGN;1.985;15076.395;-7.00000;8.50000;-38.20000;3
GYRO;1.985;15076.396;-0.01731;0.05007;0.07537;3
BLE4;1.988;2016;20;-85
BLE4;1.988;2016;18;-93
BLE4;1.989;2016;19;-96
ACCE;1.993;15076.399;-1.24977;3.21481;8.84358;3
AHRS;1.994;15076.399;20.081181;7.916647;-30.473499;0.18567997;0.01987401;-0.24655356;-99
LIGH;1.994;15076.401;71.0;0
GYRO;1.995;15076.403;0.02264;0.05646;0.08842;3
MAGN;1.996;15076.405;-8.30000;8.50000;-38.20000;3
GYRO;2.022;15076.409;0.05726;0.05033;0.10173;3
LIGH;2.028;15076.411;71.0;0
ACCE;2.028;15076.411;-1.27072;3.23636;8.81844;3
AHRS;2.029;15076.411;20.107115;7.923034;-31.313251;0.18604805;0.01850306;-0.25347996;65
MAGN;2.029;15076.415;-6.10000;8.50000;-38.20000;3
GYRO;2.030;15076.416;0.08282;0.04607;0.10706;3
LIGH;2.030;15076.421;71.0;0
ACCE;2.031;15076.422;-1.27312;3.18489;8.77954;3
AHRS;2.031;15076.422;20.134726;7.924352;-30.507124;0.18614373;0.01975725;-0.24676803;46
GYRO;2.032;15076.423;0.10360;0.03915;0.10440;3
MAGN;2.032;15076.425;-6.10000;8.50000;-37.80000;3
GYRO;2.033;15076.430;0.11052;0.07643;0.10013;3
LIGH;2.033;15076.431;78.0;0
MAGN;2.034;15076.435;-6.80000;8.50000;-37.80000;3
ACCE;2.034;15076.435;-1.21446;3.22260;8.59399;3
AHRS;2.035;15076.435;20.218983;7.932113;-29.994768;0.18676521;0.02045833;-0.24242006;127
GYRO;2.035;15076.436;0.10306;0.10306;0.09001;3
LIGH;2.036;15076.441;78.0;0
GYRO;2.036;15076.443;0.08709;0.07723;0.08389;3
MAGN;2.037;15076.445;-6.40000;8.50000;-37.80000;3
ACCE;2.040;15076.447;-1.30544;3.24474;8.59099;3
AHRS;2.041;15076.447;20.286816;7.973071;-29.789436;0.18737420;0.02097689;-0.24058157;122
GYRO;2.041;15076.449;0.05300;0.07270;0.06711;3
LIGH;2.042;15076.451;78.0;0
MAGN;2.050;15076.455;-6.40000;8.50000;-37.80000;3
GYRO;2.050;15076.456;0.01465;0.08229;0.04687;3
ACCE;2.051;15076.459;-1.29107;3.35308;8.64786;3
AHRS;2.051;15076.459;20.311180;8.008888;-29.634735;0.18762170;0.02147160;-0.23921371;36
LIGH;2.052;15076.461;58.0;0
GYRO;2.052;15076.462;-0.02956;0.08123;0.02344;3
MAGN;2.057;15076.465;-6.40000;8.50000;-37.80000;3
GYRO;2.059;15076.469;-0.06099;0.08229;0.01891;3
LIGH;2.061;15076.471;58.0;0
ACCE;2.063;15076.473;-1.35452;3.39139;8.83161;3
AHRS;2.063;15076.473;20.272465;8.056656;-29.604555;0.18739595;0.02200686;-0.23892239;11
MAGN;2.065;15076.475;-6.40000;8.50000;-37.80000;3
GYRO;2.066;15076.476;-0.08975;0.08522;0.02264;3
LIGH;2.071;15076.481;71.0;0
GYRO;2.072;15076.482;-0.10040;0.07324;0.03302;3
MAGN;2.075;15076.485;-9.60000;8.50000;-37.80000;3
ACCE;2.075;15076.486;-1.41617;3.36744;8.97287;3
AHRS;2.076;15076.486;20.191162;8.102859;-31.668379;0.18719722;0.01920926;-0.25604370;101
GYRO;2.079;15076.489;-0.09614;0.05619;0.04581;3
LIGH;2.081;15076.491;71.0;0
MAGN;2.085;15076.495;-6.50000;8.50000;-37.80000;3
GYRO;2.086;15076.496;-0.08229;0.03862;0.05593;3
ACCE;2.087;15076.498;-1.41797;3.21481;9.14765;3
AHRS;2.094;15076.498;20.106730;8.116286;-31.116165;0.18643726;0.02042526;-0.25153354;-105
GYRO;2.100;15076.502;-0.05886;0.02583;0.06551;3
LIGH;2.101;15076.501;71.0;0
MAGN;2.102;15076.505;-6.50000;8.50000;-37.80000;3
GYRO;2.103;15076.509;-0.03435;0.01438;0.06658;3
ACCE;2.103;15076.510;-1.42216;3.00712;9.20630;3
AHRS;2.104;15076.510;20.044361;8.107008;-30.761896;0.18583943;0.02107286;-0.24867360;-79
LIGH;2.105;15076.511;78.0;0
MAGN;2.106;15076.515;-6.50000;8.50000;-37.80000;3
GYRO;2.106;15076.516;0.00186;-0.00240;0.06578;3
LIGH;2.118;15076.521;78.0;0
ACCE;2.118;15076.523;-1.43712;2.84072;9.28471;3
AHRS;2.119;15076.523;20.009878;8.098696;-30.500650;0.18548881;0.02150883;-0.24655370;-72
GYRO;2.122;15076.524;0.04501;-0.01518;0.05566;3
MAGN;2.122;15076.525;-6.50000;8.50000;-37.80000;3
GYRO;2.123;15076.530;0.07483;-0.03089;0.04075;3
LIGH;2.124;15076.531;78.0;0
MAGN;2.125;15076.535;-6.50000;8.50000;-37.80000;3
ACCE;2.126;15076.536;-1.41078;2.79643;9.18954;3
AHRS;2.127;15076.536;20.016745;8.062756;-30.111803;0.18539508;0.02182360;-0.24337676;15
SOUN;2.128;731.93;0.02234;60.96
GYRO;2.136;15076.537;0.10306;-0.05273;0.02264;3
LIGH;2.137;15076.541;58.0;0
GYRO;2.138;15076.543;0.12224;-0.06791;-0.00027;3
MAGN;2.138;15076.545;-6.50000;8.50000;-37.80000;3
ACCE;2.139;15076.548;-1.36829;2.96881;9.05188;3
AHRS;2.140;15076.548;20.068106;8.013221;-29.917807;0.18567730;0.02160690;-0.24179533;49
GYRO;2.142;15076.550;0.13289;-0.07244;-0.01385;3
LIGH;2.142;15076.551;58.0;0
MAGN;2.145;15076.555;-6.50000;8.50000;-37.80000;3
GYRO;2.146;15076.556;0.13555;-0.06658;-0.02503;3
ACCE;2.149;15076.560;-1.33058;3.23576;8.93157;3
AHRS;2.151;15076.560;20.147722;7.965209;-29.818171;0.18621480;0.02118558;-0.24096808;-84
LIGH;2.152;15076.561;71.0;0
GYRO;2.153;15076.562;0.13076;-0.05992;-0.03143;3
MAGN;2.154;15076.565;-9.90000;8.50000;-37.80000;3
GYRO;2.159;15076.569;0.11425;-0.05326;-0.02796;3
LIGH;2.161;15076.571;71.0;0
ACCE;2.163;15076.572;-1.33357;3.41114;8.77654;3
AHRS;2.163;15076.572;20.229013;7.930954;-31.800850;0.18714423;0.01747813;-0.25738275;-125
MAGN;2.165;15076.575;-6.70000;8.50000;-37.80000;3
GYRO;2.166;15076.576;0.08336;-0.04661;-0.02850;3
LIGH;2.171;15076.581;71.0;0
GYRO;2.172;15076.582;0.04820;-0.03409;-0.03143;3
MAGN;2.174;15076.585;-6.70000;8.50000;-37.80000;3
ACCE;2.175;15076.585;-1.33836;3.49194;8.78193;3
AHRS;2.176;15076.585;20.274315;7.905713;-30.747696;0.18729402;0.01888047;-0.24865766;68
GYRO;2.179;15076.589;0.01838;-0.01971;-0.02823;3
LIGH;2.182;15076.592;85.0;0
MAGN;2.186;15076.596;-6.70000;8.50000;-37.80000;3
GYRO;2.187;15076.597;-0.00879;-0.00852;-0.00985;3
ACCE;2.188;15076.598;-1.38265;3.59070;8.84478;3
AHRS;2.188;15076.598;20.276157;7.896547;-30.472910;0.18724366;0.01924916;-0.24639177;28
LIGH;2.191;15076.602;85.0;0
GYRO;2.193;15076.603;-0.02477;-0.01438;0.00959;3
MAGN;2.197;15076.607;-6.70000;8.50000;-37.80000;3
ACCE;2.202;15076.610;-1.42635;3.51289;8.90404;3
AHRS;2.202;15076.610;20.270533;7.895111;-30.271019;0.18716003;0.01958025;-0.24472423;-9
LIGH;2.203;15076.611;85.0;0
GYRO;2.204;15076.612;-0.02956;-0.03009;0.02637;3
MAGN;2.206;15076.616;-6.70000;8.50000;-37.80000;3
GYRO;2.208;15076.618;-0.02690;-0.04394;0.03462;3
LIGH;2.211;15076.621;58.0;0
ACCE;2.214;15076.623;-1.37726;3.32854;8.96210;3
AHRS;2.215;15076.623;20.234982;7.849432;-30.106724;0.18674147;0.01955203;-0.24346913;126
GYRO;2.216;15076.626;-0.02583;-0.06445;0.02823;3
MAGN;2.217;15076.625;-6.70000;8.50000;-37.80000;3
LIGH;2.221;15076.631;58.0;0
GYRO;2.223;15076.633;-0.02423;-0.07563;0.01145;3
MAGN;2.225;15076.635;-6.00000;8.50000;-37.80000;3
ACCE;2.226;15076.636;-1.29646;3.10348;8.94414;3
AHRS;2.227;15076.636;20.189922;7.774550;-29.406052;0.18609069;0.02017327;-0.23781101;-79
GYRO;2.231;15076.640;-0.02530;-0.08203;-0.01198;3
LIGH;2.232;15076.641;71.0;0
MAGN;2.237;15076.645;-7.40000;8.50000;-37.80000;3
GYRO;2.238;15076.647;-0.02796;-0.08229;-0.04128;3
ACCE;2.239;15076.649;-1.25516;3.06637;8.92080;3
AHRS;2.242;15076.649;20.140291;7.707824;-29.931402;0.18563047;0.01888035;-0.24233368;-97
LIGH;2.243;15076.651;71.0;0
GYRO;2.244;15076.653;-0.02264;-0.07350;-0.06605;3
MAGN;2.245;15076.655;-6.30000;8.50000;-37.80000;3
GYRO;2.252;15076.660;-0.01198;-0.06525;-0.07963;3
LIGH;2.252;15076.661;71.0;0
ACCE;2.253;15076.662;-1.29107;3.26928;9.01836;3
AHRS;2.254;15076.662;20.102840;7.666925;-29.573301;0.18517567;0.01920591;-0.23945881;-92
MAGN;2.256;15076.666;-6.80000;8.50000;-37.80000;3
GYRO;2.257;15076.667;0.01411;-0.06179;-0.08442;3
LIGH;2.261;15076.671;78.0;0
GYRO;2.263;15076.674;0.04980;-0.06711;-0.07244;3
ACCE;2.265;15076.675;-1.31561;3.49853;9.04829;3
AHRS;2.265;15076.675;20.114252;7.634724;-29.688784;0.18522163;0.01872540;-0.24046023;40
MAGN;2.266;15076.676;-6.80000;8.50000;-37.80000;3
GYRO;2.270;15076.680;0.08762;-0.07191;-0.05779;3
LIGH;2.271;15076.681;78.0;0
MAGN;2.275;15076.685;-6.40000;8.50000;-37.80000;3
ACCE;2.277;15076.687;-1.27551;3.58412;9.02734;3
AHRS;2.279;15076.687;20.151344;7.614832;-29.369396;0.18543410;0.01899184;-0.23780148;-45
GYRO;2.280;15076.688;0.11638;-0.07324;-0.04075;3
LIGH;2.287;15076.691;78.0;0
MAGN;2.288;15076.695;-6.40000;8.50000;-37.40000;3
GYRO;2.295;15076.696;0.13928;-0.07057;-0.02290;3
ACCE;2.296;15076.699;-1.22463;3.52905;8.93217;3
AHRS;2.297;15076.699;20.257917;7.553967;-29.179787;0.18615836;0.01855157;-0.23622292;-34
LIGH;2.298;15076.701;58.0;0
GYRO;2.299;15076.703;0.14035;-0.06658;-0.01704;3
MAGN;2.301;15076.705;-6.40000;8.50000;-37.40000;3
GYRO;2.302;15076.710;0.13662;-0.06232;-0.01997;3
LIGH;2.304;15076.711;58.0;0
ACCE;2.304;15076.713;-1.17855;3.39019;8.90164;3
AHRS;2.305;15076.713;20.353098;7.502211;-28.924822;0.18679848;0.01832179;-0.23409656;81
MAGN;2.307;15076.715;-6.40000;8.50000;-37.40000;3
GYRO;2.307;15076.717;0.12330;-0.06844;-0.02557;3
LIGH;2.323;15076.721;71.0;0
GYRO;2.323;15076.723;0.09614;-0.05646;-0.03462;3
MAGN;2.324;15076.725;-6.40000;8.50000;-37.40000;3
ACCE;2.325;15076.726;-1.11330;3.39019;8.89027;3
AHRS;2.326;15076.726;20.424162;7.451067;-28.618080;0.18723384;0.01823828;-0.23156004;98
GYRO;2.328;15076.730;0.06205;-0.04661;-0.05167;3
LIGH;2.329;15076.731;71.0;0
MAGN;2.329;15076.735;-6.40000;8.50000;-37.40000;3
GYRO;2.332;15076.737;0.02317;-0.04820;-0.07270;3
ACCE;2.333;15076.739;-1.15820;3.33333;9.01896;3
AHRS;2.333;15076.739;20.434998;7.420244;-28.576841;0.18725479;0.01802494;-0.23125690;52
LIGH;2.335;15076.741;71.0;0
GYRO;2.336;15076.744;-0.00666;-0.05513;-0.09401;3
MAGN;2.337;15076.745;-6.40000;8.50000;-37.40000;3
GYRO;2.340;15076.750;-0.03116;-0.07590;-0.11611;3
LIGH;2.342;15076.752;85.0;0
ACCE;2.342;15076.752;-1.19351;3.21541;9.15722;3
AHRS;2.347;15076.752;20.384371;7.386840;-28.540968;0.18676250;0.01791714;-0.23105904;-53
MAGN;2.353;15076.756;-6.40000;8.50000;-37.40000;3
GYRO;2.354;15076.757;-0.04021;-0.09321;-0.13609;3
LIGH;2.355;15076.761;85.0;0
GYRO;2.355;15076.764;-0.03808;-0.11425;-0.16325;3
ACCE;2.356;15076.765;-1.18513;3.08433;9.37210;3
AHRS;2.357;15076.765;20.303638;7.335009;-28.589277;0.18599670;0.01758520;-0.23161963;23
MAGN;2.357;15076.766;-6.40000;8.50000;-37.40000;3
LIGH;2.361;15076.771;85.0;0
GYRO;2.363;15076.771;-0.03116;-0.13476;-0.18509;3
MAGN;2.366;15076.776;-6.40000;8.50000;-37.40000;3
ACCE;2.374;15076.777;-1.25815;2.99814;9.50199;3
AHRS;2.375;15076.777;20.242125;7.301848;-28.399532;0.18539098;0.01775197;-0.23014802;-18
GYRO;2.381;15076.778;-0.01571;-0.17950;-0.20506;3
LIGH;2.381;15076.781;58.0;0
MAGN;2.382;15076.785;-6.40000;8.10000;-37.40000;3
GYRO;2.382;15076.786;-0.01092;-0.24847;-0.23383;3
ACCE;2.383;15076.789;-1.28688;3.02627;9.48942;3
AHRS;2.384;15076.789;20.164413;7.178046;-28.608448;0.18452857;0.01655428;-0.23215908;97
LIGH;2.385;15076.791;58.0;0
GYRO;2.385;15076.793;-0.00506;-0.29508;-0.25513;3
MAGN;2.386;15076.796;-6.40000;8.10000;-37.40000;3
GYRO;2.392;15076.800;0.01198;-0.33449;-0.27431;3
LIGH;2.398;15076.801;71.0;0
ACCE;2.399;15076.803;-1.20249;3.27886;9.45111;3
AHRS;2.399;15076.803;20.116600;7.001464;-28.511393;0.18376142;0.01534413;-0.23167653;20
MAGN;2.401;15076.805;-6.40000;8.10000;-37.40000;3
GYRO;2.402;15076.807;0.03808;-0.36299;-0.27644;3
LIGH;2.402;15076.811;71.0;0
GYRO;2.403;15076.813;0.05513;-0.38829;-0.26978;3
MAGN;2.405;15076.815;-6.40000;8.10000;-37.00000;3
ACCE;2.406;15076.816;-1.15460;3.34410;9.12071;3
AHRS;2.407;15076.816;20.112288;6.783315;-28.078856;0.18323189;0.01422697;-0.22842258;56
GYRO;2.411;15076.820;0.07377;-0.43090;-0.25939;3
LIGH;2.412;15076.821;71.0;0
MAGN;2.415;15076.825;-6.40000;8.10000;-37.00000;3
GYRO;2.416;15076.827;0.08389;-0.46392;-0.25700;3
ACCE;2.418;15076.828;-1.03130;3.40156;8.85915;3
AHRS;2.419;15076.828;20.142942;6.505559;-28.031380;0.18292725;0.01191899;-0.22844411;-58
LIGH;2.421;15076.831;85.0;0
GYRO;2.423;15076.833;0.08549;-0.47484;-0.26046;3
MAGN;2.425;15076.835;-6.40000;8.10000;-37.00000;3
ACCE;2.430;15076.840;-0.90561;3.38001;8.56526;3
AHRS;2.431;15076.840;20.168983;6.352267;-27.492714;0.18278591;0.01144302;-0.22416997;48
LIGH;2.432;15076.841;85.0;0
GYRO;2.433;15076.841;0.07910;-0.46579;-0.27164;3
MAGN;2.435;15076.845;-6.40000;8.10000;-37.00000;3
GYRO;2.438;15076.848;0.07324;-0.44262;-0.27537;3
LIGH;2.441;15076.851;85.0;0
ACCE;2.443;15076.853;-0.78051;3.40276;8.35337;3
AHRS;2.445;15076.853;20.209724;6.035705;-27.343910;0.18249324;0.00894948;-0.22339824;104
GYRO;2.447;15076.855;0.06471;-0.39495;-0.27590;3
MAGN;2.447;15076.856;-6.80000;8.10000;-37.00000;3
LIGH;2.451;15076.861;58.0;0
GYRO;2.453;15076.863;0.05619;-0.31558;-0.27111;3
MAGN;2.455;15076.865;-6.80000;8.10000;-37.00000;3
ACCE;2.456;15076.866;-0.80266;3.40396;8.32464;3
AHRS;2.457;15076.866;20.238274;5.807123;-27.149311;0.18227261;0.00728908;-0.22211324;-84
GYRO;2.459;15076.870;0.06365;-0.24208;-0.26206;3
LIGH;2.462;15076.871;58.0;0
MAGN;2.465;15076.875;-6.80000;8.10000;-36.60000;3
GYRO;2.466;15076.877;0.08336;-0.18323;-0.24821;3
ACCE;2.468;15076.879;-0.89124;3.45842;8.36833;3
AHRS;2.469;15076.879;20.280233;5.706808;-27.311649;0.18243615;0.00610455;-0.22359675;-115
LIGH;2.471;15076.881;71.0;0
GYRO;2.473;15076.883;0.10626;-0.14301;-0.23356;3
MAGN;2.475;15076.885;-6.80000;7.70000;-36.60000;3
ACCE;2.480;15076.890;-0.98222;3.48296;8.41442;3
AHRS;2.481;15076.890;20.322903;5.688845;-27.315611;0.18275627;0.00585855;-0.22362529;54
GYRO;2.482;15076.891;0.15366;-0.10919;-0.21971;3
LIGH;2.483;15076.891;71.0;0
MAGN;2.485;15076.895;-6.80000;7.70000;-36.60000;3
GYRO;2.488;15076.898;0.20000;-0.09641;-0.20959;3
LIGH;2.491;15076.901;71.0;0
ACCE;2.493;15076.903;-1.07260;3.44346;8.50780;3
AHRS;2.494;15076.903;20.449009;5.674719;-27.525661;0.18378735;0.00513885;-0.22530401;-68
GYRO;2.495;15076.904;0.24528;-0.08495;-0.19920;3
MAGN;2.496;15076.906;-7.20000;7.70000;-36.60000;3
LIGH;2.502;15076.911;78.0;0
GYRO;2.503;15076.913;0.28469;-0.06365;-0.18722;3
MAGN;2.505;15076.915;-7.20000;7.70000;-36.60000;3
ACCE;2.506;15076.916;-1.09475;3.48596;8.46171;3
AHRS;2.507;15076.916;20.660879;5.683982;-27.929628;0.18558216;0.00411382;-0.22849362;-65
GYRO;2.509;15076.920;0.30227;-0.04953;-0.17630;3
LIGH;2.512;15076.921;78.0;0
MAGN;2.515;15076.925;-7.20000;7.70000;-36.20000;3
GYRO;2.517;15076.927;0.29961;-0.03569;-0.16751;3
ACCE;2.518;15076.929;-1.14802;3.63440;8.47727;3
AHRS;2.519;15076.929;20.888853;5.716722;-28.187717;0.18754806;0.00347548;-0.23041053;-108
LIGH;2.522;15076.931;78.0;0
GYRO;2.523;15076.933;0.28522;-0.02024;-0.15633;3
MAGN;2.525;15076.935;-7.20000;7.70000;-36.20000;3
GYRO;2.530;15076.940;0.27244;-0.01518;-0.14621;3
LIGH;2.540;15076.941;58.0;0
ACCE;2.540;15076.942;-1.18932;3.82115;8.54730;3
AHRS;2.541;15076.942;21.103617;5.763986;-28.245945;0.18942568;0.00330823;-0.23064525;-102
MAGN;2.542;15076.946;-7.20000;7.30000;-36.20000;3
GYRO;2.552;15076.947;0.25700;-0.02344;-0.12916;3
LIGH;2.553;15076.951;58.0;0
GYRO;2.553;15076.954;0.23942;-0.02423;-0.10972;3
ACCE;2.554;15076.955;-1.25875;3.91093;8.65025;3
AHRS;2.556;15076.955;21.301195;5.800740;-28.511730;0.19114403;0.00274244;-0.23263642;-109
MAGN;2.558;15076.956;-7.20000;7.30000;-36.20000;3
GYRO;2.559;15076.961;0.21545;-0.02503;-0.09374;3
LIGH;2.559;15076.961;78.0;0
MAGN;2.562;15076.965;-7.60000;7.30000;-36.20000;3
ACCE;2.564;15076.967;-1.21506;3.80678;8.63469;3
AHRS;2.565;15076.967;21.405132;5.823058;-28.828091;0.19205673;0.00217046;-0.23514533;77
GYRO;2.566;15076.968;0.18189;-0.03143;-0.08389;3
LIGH;2.567;15076.971;78.0;0
MAGN;2.567;15076.975;-7.60000;7.30000;-36.20000;3
GYRO;2.568;15076.976;0.13236;-0.04128;-0.08709;3
ACCE;2.578;15076.979;-1.15161;3.70503;8.61673;3
AHRS;2.580;15076.979;21.529623;5.829865;-29.121515;0.19310494;0.00145728;-0.23746955;-74
LIGH;2.581;15076.981;78.0;0
GYRO;2.583;15076.983;0.10147;-0.05246;-0.09135;3
MAGN;2.585;15076.985;-7.60000;6.90000;-36.20000;3
GYRO;2.587;15076.990;0.06258;-0.06125;-0.10306;3
LIGH;2.589;15076.991;75.0;0
ACCE;2.594;15076.993;-1.09535;3.60208;8.55448;3
AHRS;2.603;15076.993;21.581604;5.820644;-29.382715;0.19351785;0.00082353;-0.23961109;21
MAGN;2.610;15076.995;-7.60000;6.90000;-35.80000;3
GYRO;2.612;15076.996;0.03489;-0.06152;-0.12171;3
LIGH;2.613;15077.002;75.0;0
GYRO;2.614;15077.003;0.01944;-0.05566;-0.13263;3
MAGN;2.615;15077.005;-7.60000;6.90000;-35.80000;3
ACCE;2.616;15077.006;-1.12348;3.56556;8.59040;3
AHRS;2.617;15077.006;21.589323;5.808882;-29.741730;0.19355831;0.00010208;-0.24260397;-41
GYRO;2.617;15077.010;0.01571;-0.04900;-0.14115;3
LIGH;2.618;15077.011;75.0;0
MAGN;2.619;15077.015;-7.60000;6.90000;-35.80000;3
GYRO;2.622;15077.017;0.02423;-0.04261;-0.14567;3
ACCE;2.622;15077.019;-1.09774;3.64936;8.65683;3
AHRS;2.623;15077.019;21.590967;5.819737;-29.933739;0.19359489;-0.00013600;-0.24417678;-12
LIGH;2.624;15077.021;48.0;0
GYRO;2.625;15077.023;0.04021;-0.02077;-0.14301;3
MAGN;2.626;15077.025;-8.00000;6.90000;-35.80000;3
GYRO;2.628;15077.030;0.06045;-0.00826;-0.13582;3
LIGH;2.629;15077.031;48.0;0
ACCE;2.629;15077.032;-1.16358;3.72957;8.76218;3
AHRS;2.631;15077.032;21.618332;5.856888;-30.319090;0.19389907;-0.00054271;-0.24728477;45
MAGN;2.633;15077.036;-8.00000;6.90000;-35.80000;3
GYRO;2.634;15077.037;0.08709;0.00027;-0.11904;3
LIGH;2.634;15077.041;68.0;0
GYRO;2.635;15077.044;0.11585;0.02397;-0.10147;3
ACCE;2.636;15077.045;-1.16358;3.77745;8.79929;3
AHRS;2.637;15077.045;21.688526;5.906338;-30.635990;0.19458257;-0.00083400;-0.24976526;109
MAGN;2.638;15077.046;-8.00000;6.40000;-35.80000;3
GYRO;2.648;15077.050;0.13555;0.03702;-0.08788;3
LIGH;2.648;15077.052;68.0;0
MAGN;2.649;15077.056;-8.00000;6.40000;-35.80000;3
ACCE;2.649;15077.057;-1.20668;3.77685;8.78133;3
AHRS;2.651;15077.057;21.744360;5.949703;-31.180286;0.19513163;-0.00153274;-0.25414571;-87
GYRO;2.652;15077.058;0.14354;0.03329;-0.07830;3
LIGH;2.653;15077.061;68.0;0
MAGN;2.655;15077.065;-8.00000;6.40000;-35.40000;3
GYRO;2.656;15077.066;0.14354;0.02157;-0.06977;3
ACCE;2.661;15077.069;-1.21206;3.88699;8.74781;3
AHRS;2.661;15077.069;21.869059;6.010997;-31.446274;0.19628888;-0.00177885;-0.25612974;-20
LIGH;2.662;15077.071;65.0;0
GYRO;2.663;15077.073;0.13982;0.01225;-0.05886;3
MAGN;2.665;15077.075;-8.00000;6.40000;-35.40000;3
GYRO;2.669;15077.080;0.13555;0.00479;-0.04581;3
LIGH;2.671;15077.081;65.0;0
ACCE;2.673;15077.083;-1.20249;4.00430;8.72627;3
AHRS;2.673;15077.083;21.981916;6.044528;-31.562176;0.19728869;-0.00197261;-0.25692964;16
MAGN;2.675;15077.085;-8.00000;6.40000;-35.40000;3
GYRO;2.676;15077.086;0.12384;-0.00719;-0.03542;3
SOUN;2.679;3933.56;0.12005;75.57
LIGH;2.685;15077.091;65.0;0
GYRO;2.686;15077.093;0.10679;-0.01545;-0.03036;3
MAGN;2.686;15077.095;-8.00000;6.40000;-35.40000;3
ACCE;2.687;15077.096;-1.11869;3.94145;8.64127;3
AHRS;2.688;15077.096;22.076828;6.050613;-31.638891;0.19807984;-0.00228381;-0.25746807;-105
GYRO;2.689;15077.100;0.07963;-0.01651;-0.03329;3
LIGH;2.691;15077.101;55.0;0
MAGN;2.695;15077.105;-8.00000;6.40000;-35.40000;3
GYRO;2.696;15077.107;0.05033;-0.00852;-0.04128;3
ACCE;2.698;15077.108;-1.04866;3.89716;8.60297;3
AHRS;2.699;15077.108;22.131207;6.051993;-31.685606;0.19852810;-0.00248474;-0.25780275;107
LIGH;2.701;15077.111;55.0;0
GYRO;2.703;15077.113;0.02530;0.00799;-0.05326;3
MAGN;2.705;15077.115;-8.00000;6.40000;-35.40000;3
ACCE;2.710;15077.120;-1.04267;3.96600;8.58321;3
AHRS;2.711;15077.120;22.156208;6.066081;-31.697229;0.19876462;-0.00244916;-0.25785193;73
LIGH;2.712;15077.122;68.0;0
GYRO;2.712;15077.122;0.01092;0.02317;-0.06099;3
MAGN;2.716;15077.126;-8.00000;6.40000;-35.40000;3
GYRO;2.719;15077.129;0.00666;0.03915;-0.06312;3
LIGH;2.722;15077.132;68.0;0
ACCE;2.724;15077.134;-1.04986;4.11922;8.58740;3
AHRS;2.725;15077.134;22.176388;6.109313;-31.770359;0.19902600;-0.00226832;-0.25836217;-106
GYRO;2.726;15077.135;0.01305;0.05699;-0.06498;3
MAGN;2.727;15077.137;-8.00000;6.00000;-35.40000;3
LIGH;2.731;15077.141;68.0;0
GYRO;2.733;15077.143;0.02583;0.07297;-0.06631;3
MAGN;2.735;15077.145;-8.00000;6.00000;-35.40000;3
ACCE;2.737;15077.147;-1.05285;4.24133;8.55209;3
AHRS;2.737;15077.147;22.212734;6.180395;-32.143887;0.19947745;-0.00242042;-0.26128569;-93
GYRO;2.739;15077.150;0.04661;0.08815;-0.06738;3
LIGH;2.741;15077.152;65.0;0
MAGN;2.746;15077.156;-8.40000;6.00000;-35.40000;3
GYRO;2.747;15077.157;0.07057;0.10040;-0.06365;3
ACCE;2.749;15077.159;-1.05764;4.26108;8.64606;3
AHRS;2.750;15077.159;22.279802;6.274919;-32.560356;0.20023432;-0.00253382;-0.26448995;-96
LIGH;2.751;15077.161;65.0;0
GYRO;2.754;15077.164;0.10147;0.10466;-0.05646;3
MAGN;2.755;15077.166;-8.40000;6.00000;-35.40000;3
GYRO;2.761;15077.171;0.13129;0.09561;-0.05220;3
ACCE;2.762;15077.172;-1.05884;4.14077;8.65145;3
AHRS;2.763;15077.172;22.385117;6.370463;-32.881119;0.20130976;-0.00257263;-0.26686418;-58
LIGH;2.764;15077.172;55.0;0
MAGN;2.767;15077.177;-8.40000;6.00000;-35.40000;3
GYRO;2.768;15077.178;0.15633;0.07963;-0.05380;3
LIGH;2.772;15077.182;55.0;0
ACCE;2.774;15077.184;-0.99479;4.04081;8.61075;3
AHRS;2.776;15077.184;22.463009;6.409470;-33.068481;0.20203272;-0.00277765;-0.26826301;-114
GYRO;2.778;15077.188;0.17284;0.05912;-0.06099;3
MAGN;2.780;15077.190;-8.40000;6.00000;-35.40000;3
LIGH;2.781;15077.191;55.0;0
MAGN;2.785;15077.196;-8.40000;6.00000;-35.40000;3
GYRO;2.786;15077.197;0.18083;0.02823;-0.08842;3
ACCE;2.796;15077.198;-0.89962;4.08630;8.48804;3
AHRS;2.797;15077.198;22.653542;6.480629;-33.293648;0.20374906;-0.00307402;-0.26980647;91
LIGH;2.798;15077.201;75.0;0
GYRO;2.799;15077.203;0.17870;0.02743;-0.10040;3
MAGN;2.801;15077.206;-8.40000;6.00000;-35.40000;3
GYRO;2.808;15077.210;0.17284;0.04474;-0.11265;3
LIGH;2.809;15077.212;75.0;0
ACCE;2.809;15077.212;-0.82600;4.23714;8.54550;3
AHRS;2.810;15077.212;22.804077;6.528634;-33.305477;0.20508948;-0.00308343;-0.26967394;-62
MAGN;2.812;15077.216;-8.40000;6.00000;-35.40000;3
GYRO;2.813;15077.217;0.16219;0.06365;-0.12037;3
LIGH;2.814;15077.222;75.0;0
GYRO;2.815;15077.224;0.15207;0.04021;-0.12304;3
ACCE;2.816;15077.226;-0.97803;4.17908;8.09899;3
AHRS;2.817;15077.226;22.943411;6.607111;-33.380920;0.20640813;-0.00292925;-0.27001786;107
MAGN;2.819;15077.227;-8.40000;6.00000;-35.40000;3
GYRO;2.834;15077.232;0.14354;0.01065;-0.12171;3
LIGH;2.835;15077.232;72.0;0
MAGN;2.836;15077.236;-8.40000;6.00000;-35.40000;3
ACCE;2.837;15077.238;-0.90860;4.01867;7.85478;3
AHRS;2.838;15077.238;23.026810;6.630327;-33.316177;0.20714407;-0.00283420;-0.26936361;34
GYRO;2.840;15077.239;0.14514;-0.00107;-0.12623;3
LIGH;2.841;15077.241;72.0;0
MAGN;2.845;15077.246;-8.40000;6.00000;-35.80000;3
GYRO;2.846;15077.247;0.15952;0.00666;-0.13156;3
ACCE;2.846;15077.250;-0.85653;3.81516;7.65905;3
AHRS;2.865;15077.250;23.156773;6.670953;-33.335434;0.20829803;-0.00286642;-0.26932129;55
LIGH;2.874;15077.252;72.0;0
GYRO;2.874;15077.254;0.18030;0.01225;-0.12890;3
MAGN;2.874;15077.256;-8.40000;6.00000;-35.80000;3
GYRO;2.875;15077.262;0.20746;0.03782;-0.13156;3
LIGH;2.876;15077.261;45.0;0
ACCE;2.876;15077.263;-0.79727;3.55719;7.37414;3
AHRS;2.877;15077.263;23.309669;6.730788;-33.284611;0.20968521;-0.00267179;-0.26864514;-71
MAGN;2.877;15077.266;-8.80000;6.00000;-35.80000;3
GYRO;2.878;15077.268;0.23516;0.08602;-0.13582;3
LIGH;2.878;15077.272;45.0;0
GYRO;2.879;15077.275;0.25060;0.12517;-0.14488;3
ACCE;2.880;15077.276;-0.83199;3.42431;7.10779;3
AHRS;2.880;15077.276;23.487444;6.857410;-33.582195;0.21142328;-0.00263431;-0.27067611;2
MAGN;2.881;15077.278;-8.80000;6.00000;-35.80000;3
LIGH;2.882;15077.281;65.0;0
GYRO;2.882;15077.283;0.25859;0.17657;-0.15233;3
MAGN;2.883;15077.286;-8.80000;6.00000;-35.80000;3
ACCE;2.883;15077.289;-0.84396;3.42850;7.01441;3
AHRS;2.884;15077.289;23.604977;6.965467;-33.857143;0.21262874;-0.00256059;-0.27261007;-128
GYRO;2.884;15077.290;0.26445;0.20613;-0.15180;3
LIGH;2.885;15077.291;65.0;0
MAGN;2.892;15077.296;-8.80000;6.00000;-35.80000;3
GYRO;2.893;15077.297;0.27351;0.24661;-0.13902;3
LIGH;2.894;15077.302;65.0;0
ACCE;2.894;15077.302;-0.93374;3.60686;7.16824;3
AHRS;2.895;15077.302;23.806944;7.192767;-34.080513;0.21480659;-0.00164106;-0.27380699;67
GYRO;2.896;15077.304;0.27510;0.31345;-0.12091;3
MAGN;2.897;15077.306;-9.30000;6.00000;-36.20000;3
GYRO;2.902;15077.312;0.26765;0.38563;-0.10440;3
LIGH;2.903;15077.311;62.0;0
ACCE;2.906;15077.314;-1.23122;3.61764;7.40886;3
AHRS;2.907;15077.314;24.022575;7.545246;-34.625244;0.21739730;-0.00035363;-0.27736697;-119
MAGN;2.909;15077.316;-9.30000;6.00000;-36.20000;3
GYRO;2.913;15077.318;0.25540;0.44368;-0.09028;3
LIGH;2.914;15077.321;62.0;0
MAGN;2.945;15077.325;-9.30000;6.00000;-36.20000;3
GYRO;2.946;15077.326;0.23249;0.51372;-0.06498;3
ACCE;2.947;15077.328;-1.43233;3.64517;7.88889;3
AHRS;2.948;15077.328;24.209066;8.005929;-35.371529;0.22003360;0.00148059;-0.28237069;-35
LIGH;2.948;15077.331;62.0;0
GYRO;2.950;15077.333;0.21279;0.56139;-0.04288;3
MAGN;2.951;15077.335;-9.30000;6.00000;-36.60000;3
ACCE;2.951;15077.340;-1.74298;3.56856;8.32404;3
AHRS;2.952;15077.340;24.267855;8.262028;-35.928513;0.22115235;0.00233309;-0.28634581;4
LIGH;2.952;15077.341;52.0;0
GYRO;2.953;15077.341;0.19361;0.61359;-0.01385;3
MAGN;2.953;15077.346;-9.30000;6.00000;-36.60000;3
GYRO;2.954;15077.348;0.17710;0.66712;0.00692;3
LIGH;2.954;15077.351;52.0;0
ACCE;2.955;15077.353;-1.97402;3.36924;8.85136;3
AHRS;2.955;15077.353;24.372765;8.850945;-36.363899;0.22348961;0.00598566;-0.28861979;103
GYRO;2.956;15077.356;0.16165;0.71746;0.02051;3
LIGH;2.957;15077.361;52.0;0
GYRO;2.957;15077.363;0.14994;0.75234;0.02956;3
MAGN;2.958;15077.365;-9.30000;6.00000;-38.50000;3
ACCE;2.959;15077.366;-2.27748;3.23457;9.34696;3
AHRS;2.959;15077.366;24.429596;9.513215;-37.270531;0.22569177;0.00942168;-0.29460815;-107
GYRO;2.960;15077.369;0.13076;0.78270;0.03249;3
GNSS;2.960;1490628683.000;40.313422;-3.483551;587.000;0.000;11.0;0.0;18;13
LIGH;2.964;15077.371;52.0;0
GNSS;2.964;1490628683.000;40.313422;-3.483551;587.000;0.000;11.0;0.0;18;13
MAGN;2.966;15077.375;-9.70000;6.00000;-39.30000;3
GYRO;2.967;15077.376;0.10946;0.79229;0.03009;3
ACCE;2.968;15077.378;-2.50613;3.23876;9.72225;3
AHRS;2.969;15077.378;24.431387;10.140326;-37.790264;0.22737840;0.01346672;-0.29757434;74
LIGH;2.973;15077.382;52.0;0
GYRO;2.973;15077.383;0.07537;0.78883;0.02876;3
MAGN;2.976;15077.386;-9.70000;6.00000;-39.30000;3
GYRO;2.981;15077.390;0.04501;0.78963;0.03143;3
LIGH;2.982;15077.391;39.0;0
ACCE;2.982;15077.391;-2.75632;3.46561;10.12747;3
AHRS;2.983;15077.391;24.391180;10.818175;-38.700134;0.22895810;0.01725054;-0.30363047;-47
MAGN;2.985;15077.395;-9.70000;6.00000;-40.20000;3
GYRO;2.986;15077.396;0.00506;0.78137;0.05087;3
LIGH;2.992;15077.401;39.0;0
GYRO;2.995;15077.403;-0.02903;0.74276;0.07270;3
ACCE;2.995;15077.404;-3.15855;3.69784;10.29088;3
AHRS;2.996;15077.404;24.305529;11.435185;-39.121552;0.22999004;0.02163936;-0.30591255;-89
MAGN;2.997;15077.405;-9.70000;6.00000;-40.70000;3
GYRO;2.999;15077.409;-0.07270;0.67085;0.10253;3
LIGH;3.001;15077.411;39.0;0
MAGN;3.005;15077.415;-8.80000;6.00000;-40.70000;3
ACCE;3.006;15077.416;-3.36146;3.83970;10.41059;3
AHRS;3.007;15077.416;24.211302;11.754332;-39.747799;0.23022395;0.02323817;-0.31044930;-3
GYRO;3.007;15077.417;-0.11265;0.57524;0.13183;3
BLE4;3.008;2016;20;-84
BLE4;3.009;2016;19;-96
BLE4;3.009;2016;18;-97
LIGH;3.014;15077.422;39.0;0
GYRO;3.015;15077.423;-0.13769;0.47937;0.15739;3
MAGN;3.015;15077.425;-8.40000;6.00000;-41.40000;3
ACCE;3.018;15077.428;-3.40695;3.82414;10.41059;3
AHRS;3.018;15077.428;24.057173;12.196540;-39.819538;0.23021746;0.02712454;-0.31036225;14
GYRO;3.019;15077.430;-0.16059;0.37231;0.19068;3
LIGH;3.021;15077.431;39.0;0
MAGN;3.025;15077.435;-7.10000;6.00000;-41.00000;3
GYRO;3.026;15077.436;-0.17657;0.29668;0.22237;3
ACCE;3.042;15077.440;-3.39318;3.68767;10.18972;3
AHRS;3.043;15077.440;23.889008;12.443216;-38.976742;0.22933041;0.03131361;-0.30332530;32
LIGH;3.044;15077.441;49.0;0
GYRO;3.044;15077.443;-0.19734;0.21145;0.25167;3
MAGN;3.050;15077.445;-7.10000;6.40000;-41.90000;3
GYRO;3.051;15077.449;-0.21865;0.14088;0.27377;3
LIGH;3.052;15077.451;49.0;0
ACCE;3.052;15077.452;-3.26030;3.69784;9.74799;3
AHRS;3.053;15077.452;23.719549;12.545208;-38.365345;0.22807802;0.03386496;-0.29843402;-61
MAGN;3.054;15077.455;-7.10000;6.40000;-41.90000;3
GYRO;3.058;15077.456;-0.25220;0.07989;0.29028;3
LIGH;3.058;15077.461;49.0;0
GYRO;3.059;15077.462;-0.29481;0.02397;0.29508;3
MAGN;3.060;15077.465;-7.10000;6.40000;-41.90000;3
ACCE;3.061;15077.466;-3.20763;3.73795;9.34756;3
AHRS;3.061;15077.466;23.517464;12.538843;-37.578735;0.22621225;0.03596817;-0.29237613;-1
GYRO;3.062;15077.469;-0.33636;-0.02530;0.29561;3
LIGH;3.063;15077.471;56.0;0
MAGN;3.071;15077.475;-7.10000;6.40000;-41.90000;3
GYRO;3.072;15077.476;-0.37630;-0.07350;0.29508;3
ACCE;3.077;15077.477;-3.16633;3.94385;9.03093;3
AHRS;3.078;15077.477;23.275278;12.448384;-37.207569;0.22393098;0.03666743;-0.28989419;99
LIGH;3.080;15077.481;56.0;0
GYRO;3.082;15077.483;-0.40880;-0.09934;0.29748;3
MAGN;3.082;15077.485;-6.60000;6.80000;-42.30000;3
GYRO;3.083;15077.489;-0.43649;-0.09561;0.29827;3
ACCE;3.084;15077.490;-3.01071;4.09109;8.66581;3
AHRS;3.085;15077.490;23.009527;12.315408;-36.603348;0.22127475;0.03752362;-0.28562376;81
LIGH;3.086;15077.491;56.0;0
MAGN;3.087;15077.495;-6.60000;6.80000;-42.30000;3
GYRO;3.087;15077.496;-0.45993;-0.08735;0.29961;3
LIGH;3.091;15077.501;39.0;0
ACCE;3.093;15077.502;-2.89160;4.12102;8.52096;3
AHRS;3.094;15077.502;22.872551;12.280043;-36.199356;0.21995471;0.03840166;-0.28259805;-33
GYRO;3.095;15077.503;-0.47537;-0.05353;0.29481;3
MAGN;3.096;15077.505;-7.20000;6.80000;-42.30000;3
GYRO;3.101;15077.510;-0.47644;-0.00639;0.29774;3
LIGH;3.104;15077.511;39.0;0
MAGN;3.105;15077.515;-6.70000;6.80000;-42.30000;3
ACCE;3.106;15077.516;-2.95325;4.19524;8.62212;3
AHRS;3.113;15077.516;22.556810;12.183911;-36.193699;0.21718033;0.03851901;-0.28317651;-88
GYRO;3.114;15077.517;-0.46206;0.04953;0.30520;3
LIGH;3.115;15077.521;59.0;0
GYRO;3.116;15077.523;-0.43223;0.08309;0.31638;3
MAGN;3.116;15077.525;-6.70000;7.30000;-42.30000;3
ACCE;3.118;15077.528;-3.08613;4.45322;8.69813;3
AHRS;3.118;15077.528;22.311949;12.183549;-36.018101;0.21515174;0.03953512;-0.28208593;72
GYRO;3.125;15077.529;-0.38163;0.09827;0.33449;3
LIGH;3.126;15077.531;59.0;0
MAGN;3.126;15077.535;-6.70000;7.30000;-42.30000;3
GYRO;3.127;15077.536;-0.29055;0.06578;0.37444;3
ACCE;3.135;15077.540;-3.29203;4.84706;9.08181;3
AHRS;3.135;15077.540;22.160635;12.198382;-35.710403;0.21386300;0.04065448;-0.27975747;100
LIGH;3.136;15077.541;59.0;0
GYRO;3.137;15077.543;-0.17018;0.00959;0.43143;3
MAGN;3.137;15077.545;-6.70000;7.30000;-42.30000;3
GYRO;3.142;15077.549;-0.05619;-0.02876;0.49455;3
LIGH;3.145;15077.551;49.0;0
ACCE;3.146;15077.553;-3.39857;5.17986;9.41280;3
AHRS;3.146;15077.553;22.207270;12.138054;-35.538689;0.21403091;0.04035333;-0.27840450;47
MAGN;3.148;15077.555;-6.70000;7.80000;-42.30000;3
GYRO;3.148;15077.556;0.06578;-0.05779;0.57178;3
SOUN;3.149;653.76;0.01995;59.98
LIGH;3.159;15077.561;49.0;0
GYRO;3.163;15077.562;0.15473;-0.09321;0.63996;3
MAGN;3.163;15077.565;-6.30000;8.40000;-42.30000;3
ACCE;3.164;15077.566;-3.37642;5.13616;9.21349;3
AHRS;3.165;15077.566;22.441311;11.992235;-34.320511;0.21513996;0.04080475;-0.26840022;-101
GYRO;3.167;15077.569;0.18562;-0.13795;0.67831;3
LIGH;3.169;15077.572;32.0;0
MAGN;3.169;15077.576;-6.30000;8.40000;-42.80000;3
GYRO;3.171;15077.577;0.16645;-0.18908;0.68390;3
ACCE;3.173;15077.578;-3.15675;4.86621;8.82263;3
AHRS;3.174;15077.578;22.741854;11.716905;-33.364250;0.21660106;0.03955459;-0.26067984;-94
LIGH;3.176;15077.581;42.0;0
GYRO;3.176;15077.584;0.10679;-0.18775;0.64715;3
MAGN;3.177;15077.585;-6.30000;9.10000;-42.80000;3
LIGH;3.182;15077.591;42.0;0
ACCE;3.183;15077.591;-2.94188;4.55437;8.44615;3
AHRS;3.183;15077.591;22.869780;11.618279;-32.568371;0.21714106;0.03992070;-0.25416330;82
GYRO;3.184;15077.592;-0.00240;-0.14434;0.55500;3
MAGN;3.186;15077.597;-6.30000;9.10000;-42.80000;3
GYRO;3.189;15077.599;-0.06471;-0.10759;0.48336;3
LIGH;3.192;15077.602;62.0;0
ACCE;3.193;15077.603;-2.81558;4.34368;8.34559;3
AHRS;3.194;15077.603;22.955421;11.375927;-31.797699;0.21704002;0.03917122;-0.24817261;-118
MAGN;3.196;15077.606;-6.30000;9.10000;-42.80000;3
GYRO;3.197;15077.607;-0.10999;-0.04527;0.40081;3
LIGH;3.201;15077.611;62.0;0
GYRO;3.203;15077.613;-0.09934;0.02796;0.34408;3
MAGN;3.205;15077.615;-6.30000;9.50000;-43.20000;3
ACCE;3.206;15077.616;-2.86167;4.48195;8.53892;3
AHRS;3.207;15077.616;22.955490;11.299970;-31.188457;0.21666801;0.03969829;-0.24329765;-35
GYRO;3.211;15077.620;-0.05406;0.09960;0.31239;3
LIGH;3.212;15077.621;62.0;0
MAGN;3.215;15077.625;-6.30000;9.50000;-43.20000;3
GYRO;3.217;15077.627;0.03489;0.17231;0.28736;3
ACCE;3.218;15077.628;-3.01610;4.74471;8.60177;3
AHRS;3.219;15077.628;23.030752;11.385396;-30.929863;0.21737137;0.04070844;-0.24090759;-104
LIGH;3.221;15077.631;42.0;0
GYRO;3.224;15077.634;0.14567;0.23729;0.26419;3
MAGN;3.225;15077.635;-6.30000;9.50000;-43.20000;3
LIGH;3.231;15077.641;42.0;0
ACCE;3.232;15077.641;-3.00712;4.84586;8.62092;3
AHRS;3.233;15077.641;23.152781;11.517587;-31.016378;0.21867521;0.04133606;-0.24121249;-1
GYRO;3.233;15077.642;0.30174;0.31052;0.23489;3
MAGN;3.236;15077.646;-6.30000;9.50000;-43.20000;3
GYRO;3.239;15077.649;0.44129;0.37417;0.20693;3
LIGH;3.241;15077.651;42.0;0
ACCE;3.243;15077.653;-2.96223;4.88118;8.46650;3
AHRS;3.244;15077.653;23.547688;11.831927;-30.998281;0.22254479;0.04299543;-0.23994195;28
MAGN;3.245;15077.655;-6.30000;9.50000;-43.20000;3
GYRO;3.246;15077.657;0.59788;0.45940;0.18216;3
LIGH;3.251;15077.661;52.0;0
GYRO;3.253;15077.663;0.70334;0.53716;0.16245;3
MAGN;3.255;15077.665;-6.30000;9.50000;-43.20000;3
ACCE;3.256;15077.666;-2.86466;4.89195;8.37252;3
AHRS;3.257;15077.666;24.128510;12.282388;-31.237040;0.22830178;0.04480462;-0.24024002;113
GYRO;3.261;15077.670;0.82318;0.64688;0.13183;3
LIGH;3.262;15077.671;52.0;0
MAGN;3.265;15077.675;-6.30000;9.50000;-43.20000;3
GYRO;3.266;15077.677;0.92705;0.78084;0.09534;3
ACCE;3.268;15077.679;-2.86047;4.90093;8.33362;3
AHRS;3.269;15077.679;24.836344;12.913582;-31.449980;0.23544796;0.04780076;-0.23972307;21
LIGH;3.271;15077.681;62.0;0
GYRO;3.273;15077.683;1.00108;0.89003;0.06205;3
MAGN;3.275;15077.685;-6.30000;9.90000;-42.80000;3
ACCE;3.280;15077.690;-3.03645;4.91230;8.22408;3
AHRS;3.281;15077.690;25.249552;13.349257;-31.785105;0.23984469;0.04964047;-0.24096940;22
LIGH;3.282;15077.691;62.0;0
GYRO;3.283;15077.692;1.07086;1.01014;0.02104;3
MAGN;3.285;15077.696;-6.30000;9.90000;-42.80000;3
GYRO;3.288;15077.698;1.09536;1.08977;-0.02903;3
LIGH;3.291;15077.701;62.0;0
ACCE;3.293;15077.703;-3.15316;4.85005;8.19236;3
AHRS;3.294;15077.703;26.167521;14.416196;-32.269684;0.24970354;0.05498988;-0.24126019;-10
MAGN;3.295;15077.705;-5.90000;9.90000;-42.80000;3
GYRO;3.296;15077.706;1.08577;1.16167;-0.10679;3
LIGH;3.307;15077.711;49.0;0
GYRO;3.308;15077.713;1.05861;1.19682;-0.18695;3
MAGN;3.309;15077.716;-5.90000;9.90000;-42.40000;3
ACCE;3.321;15077.717;-3.27048;4.76267;8.08462;3
AHRS;3.323;15077.717;27.021770;15.652847;-33.089027;0.25957477;0.06101345;-0.24380364;-32
GYRO;3.325;15077.720;1.02612;1.20215;-0.26765;3
LIGH;3.327;15077.721;49.0;0
MAGN;3.327;15077.726;-5.90000;8.90000;-42.40000;3
GYRO;3.329;15077.727;1.00215;1.19336;-0.34062;3
ACCE;3.332;15077.729;-3.25312;4.61123;7.93199;3
AHRS;3.333;15077.729;27.719557;16.886116;-34.058960;0.26830930;0.06690709;-0.24762575;-50
LIGH;3.335;15077.731;49.0;0
GYRO;3.335;15077.734;0.98617;1.18511;-0.40001;3
MAGN;3.336;15077.736;-5.50000;8.10000;-41.90000;3
LIGH;3.337;15077.741;32.0;0
GYRO;3.338;15077.742;0.98031;1.19310;-0.45141;3
ACCE;3.339;15077.743;-3.12743;4.55437;7.73986;3
AHRS;3.341;15077.743;28.388241;18.229544;-35.379997;0.27733007;0.07274477;-0.25386280;39
MAGN;3.344;15077.747;-5.50000;7.50000;-41.90000;3
GYRO;3.346;15077.748;0.97658;1.21920;-0.48017;3
LIGH;3.348;15077.752;32.0;0
ACCE;3.353;15077.755;-3.05141;4.67827;7.63511;3
AHRS;3.355;15077.755;28.690109;18.885710;-36.268406;0.28173596;0.07498443;-0.25882405;-122
GYRO;3.357;15077.756;0.97179;1.24556;-0.48470;3
MAGN;3.359;15077.757;-3.70000;6.10000;-41.30000;3
LIGH;3.360;15077.761;49.0;0
GYRO;3.362;15077.763;0.96327;1.25568;-0.46952;3
MAGN;3.363;15077.765;-3.00000;6.10000;-41.30000;3
ACCE;3.364;15077.767;-3.04243;4.95300;7.57106;3
AHRS;3.376;15077.767;29.322309;20.292555;-37.011909;0.29035455;0.08253425;-0.25998491;-39
GYRO;3.388;15077.770;0.94675;1.26287;-0.44208;3
LIGH;3.394;15077.771;49.0;0
MAGN;3.396;15077.776;-1.80000;4.70000;-41.30000;3
GYRO;3.397;15077.777;0.91959;1.27272;-0.41226;3
ACCE;3.399;15077.779;-2.90836;5.14813;7.51480;3
AHRS;3.401;15077.779;29.902222;21.607233;-37.410782;0.29811457;0.09025918;-0.25854826;90
LIGH;3.402;15077.781;49.0;0
GYRO;3.403;15077.783;0.89509;1.29057;-0.37764;3
MAGN;3.404;15077.785;-1.20000;4.30000;-41.30000;3
GYRO;3.404;15077.790;0.85248;1.29483;-0.33449;3
LIGH;3.405;15077.791;46.0;0
ACCE;3.405;15077.793;-2.77608;5.12898;7.35259;3
AHRS;3.406;15077.793;30.436518;22.874191;-38.022724;0.30558005;0.09708988;-0.25887883;122
MAGN;3.407;15077.795;-0.80000;4.30000;-41.30000;3
LIGH;3.408;15077.804;46.0;0
GYRO;3.408;15077.806;0.73317;1.29243;-0.25939;3
ACCE;3.409;15077.807;-2.67911;4.83090;7.25982;3
AHRS;3.410;15077.807;30.957518;24.267660;-38.300026;0.31293255;0.10576970;-0.25608841;5
MAGN;3.411;15077.808;0.90000;2.90000;-40.80000;3
LIGH;3.412;15077.811;46.0;0
GYRO;3.412;15077.813;0.66339;1.28577;-0.25247;3
MAGN;3.413;15077.816;1.50000;2.90000;-40.80000;3
ACCE;3.413;15077.819;-2.59472;4.49990;7.26341;3
AHRS;3.414;15077.819;31.163048;24.912754;-38.044853;0.31568307;0.11093404;-0.25179520;-17
GYRO;3.415;15077.821;0.58616;1.29456;-0.25859;3
LIGH;3.416;15077.822;29.0;0
MAGN;3.416;15077.826;1.50000;2.90000;-40.80000;3
GYRO;3.431;15077.827;0.50573;1.31933;-0.27377;3
LIGH;3.432;15077.831;29.0;0
ACCE;3.433;15077.833;-2.58873;4.37301;7.36816;3
AHRS;3.434;15077.833;31.446611;26.148987;-38.278286;0.32076952;0.11917159;-0.24949934;20
GYRO;3.435;15077.834;0.44075;1.33185;-0.28016;3
MAGN;3.435;15077.836;2.10000;2.30000;-40.30000;3
LIGH;3.436;15077.842;29.0;0
GYRO;3.437;15077.842;0.40027;1.32173;-0.27084;3
ACCE;3.437;15077.845;-2.64320;4.51307;7.65486;3
AHRS;3.438;15077.845;31.625029;27.383665;-39.011623;0.32559636;0.12627220;-0.25134093;114
MAGN;3.439;15077.846;3.50000;1.60000;-40.30000;3
GYRO;3.440;15077.848;0.39069;1.30122;-0.22877;3
LIGH;3.441;15077.852;29.0;0
MAGN;3.445;15077.856;4.10000;1.60000;-40.30000;3
GYRO;3.447;15077.857;0.41252;1.26873;-0.15473;3
ACCE;3.447;15077.858;-2.71024;4.74830;7.94516;3
AHRS;3.448;15077.858;31.822870;28.549301;-38.457264;0.32895842;0.13639380;-0.24311529;-79
LIGH;3.451;15077.861;29.0;0
GYRO;3.453;15077.863;0.43383;1.22346;-0.08362;3
MAGN;3.455;15077.865;4.10000;1.60000;-40.30000;3
ACCE;3.460;15077.870;-2.76770;4.79798;7.97509;3
AHRS;3.460;15077.870;31.931469;28.982752;-38.830803;0.33114013;0.13837494;-0.24450858;-34
LIGH;3.461;15077.871;26.0;0
GYRO;3.462;15077.872;0.46099;1.13078;0.02397;3
MAGN;3.466;15077.876;5.20000;1.60000;-39.90000;3
GYRO;3.468;15077.878;0.46845;1.02399;0.11265;3
LIGH;3.471;15077.881;26.0;0
ACCE;3.473;15077.883;-2.68570;4.72675;7.91403;3
AHRS;3.473;15077.883;32.277706;29.896793;-38.309860;0.33499408;0.14594418;-0.23679473;61
MAGN;3.475;15077.885;5.20000;1.60000;-39.90000;3
GYRO;3.476;15077.886;0.45247;0.89509;0.20613;3
LIGH;3.481;15077.891;26.0;0
GYRO;3.483;15077.893;0.40880;0.79176;0.27404;3
MAGN;3.485;15077.895;5.20000;1.60000;-39.90000;3
ACCE;3.486;15077.896;-2.55102;4.57831;7.79193;3
AHRS;3.487;15077.896;32.654144;30.484657;-37.840893;0.33838588;0.15072000;-0.23031834;-92
GYRO;3.489;15077.899;0.34381;0.71799;0.32570;3
LIGH;3.491;15077.901;36.0;0
MAGN;3.495;15077.905;5.20000;1.60000;-39.90000;3
GYRO;3.496;15077.907;0.26285;0.66446;0.37098;3
ACCE;3.498;15077.908;-2.43071;4.36463;7.77158;3
AHRS;3.499;15077.908;32.954720;30.818403;-37.423191;0.34072852;0.15361041;-0.22518951;-64
LIGH;3.501;15077.911;36.0;0
GYRO;3.503;15077.913;0.17710;0.62211;0.40160;3
MAGN;3.505;15077.915;6.00000;1.60000;-39.90000;3
ACCE;3.512;15077.920;-2.39420;4.13179;7.74824;3
AHRS;3.513;15077.920;33.045624;30.865747;-36.969254;0.34088525;0.15504172;-0.22122203;65
GYRO;3.514;15077.921;0.04714;0.55846;0.42584;3
LIGH;3.515;15077.922;36.0;0
MAGN;3.516;15077.926;6.00000;1.20000;-39.90000;3
GYRO;3.518;15077.928;-0.06738;0.50520;0.42025;3
LIGH;3.521;15077.931;36.0;0
ACCE;3.523;15077.933;-2.45525;3.82234;7.80869;3
AHRS;3.525;15077.933;33.153858;30.979061;-36.400436;0.34113201;0.15728258;-0.21610250;30
GYRO;3.526;15077.934;-0.15846;0.44768;0.40453;3
MAGN;3.526;15077.936;6.40000;1.20000;-39.90000;3
LIGH;3.531;15077.941;36.0;0
GYRO;3.533;15077.943;-0.26498;0.34594;0.36938;3
MAGN;3.535;15077.945;7.30000;1.20000;-39.50000;3
ACCE;3.536;15077.946;-2.47920;3.62662;7.87393;3
AHRS;3.537;15077.946;33.084141;30.933363;-35.280170;0.33897382;0.16046412;-0.20761609;73
GYRO;3.539;15077.949;-0.30440;0.27377;0.34861;3
LIGH;3.541;15077.951;26.0;0
MAGN;3.545;15077.955;6.50000;1.20000;-39.50000;3
GYRO;3.546;15077.956;-0.31825;0.19335;0.33849;3
ACCE;3.556;15077.958;-2.47740;3.55778;7.99304;3
AHRS;3.557;15077.958;32.928616;30.748018;-34.773743;0.33676472;0.16097011;-0.20460849;108
LIGH;3.559;15077.961;26.0;0
GYRO;3.560;15077.963;-0.30174;0.12330;0.34994;3
MAGN;3.561;15077.965;6.90000;1.20000;-39.50000;3
ACCE;3.567;15077.970;-2.50793;3.71580;7.98766;3
AHRS;3.569;15077.970;32.825222;30.554289;-34.413879;0.33513841;0.16080700;-0.20262469;27
GYRO;3.570;15077.971;-0.25859;0.04341;0.38110;3
LIGH;3.571;15077.971;26.0;0
MAGN;3.572;15077.975;6.50000;1.20000;-39.50000;3
GYRO;3.573;15077.978;-0.21012;-0.03169;0.41785;3
LIGH;3.574;15077.981;36.0;0
ACCE;3.575;15077.983;-2.49955;3.94744;7.87692;3
AHRS;3.576;15077.983;32.755985;30.173489;-33.892673;0.33321962;0.15952072;-0.19980440;91
MAGN;3.578;15077.985;6.50000;1.20000;-39.50000;3
GYRO;3.579;15077.986;-0.15633;-0.10653;0.47085;3
LIGH;3.592;15077.991;36.0;0
GYRO;3.593;15077.993;-0.12277;-0.16725;0.51665;3
MAGN;3.594;15077.995;6.90000;0.70000;-39.50000;3
ACCE;3.598;15077.996;-2.45226;4.13598;7.66683;3
AHRS;3.599;15077.996;32.807674;29.671764;-33.089191;0.33163452;0.15772182;-0.19474721;-21
GYRO;3.600;15078.000;-0.11159;-0.21678;0.55500;3
LIGH;3.600;15078.001;36.0;0
MAGN;3.603;15078.005;6.90000;0.70000;-39.50000;3
GYRO;3.603;15078.006;-0.11958;-0.25327;0.58749;3
ACCE;3.604;15078.008;-2.40498;4.20781;7.40227;3
AHRS;3.605;15078.008;32.905903;29.104080;-32.280586;0.33032385;0.15526396;-0.18969585;-73
LIGH;3.606;15078.011;36.0;0
GYRO;3.606;15078.013;-0.16059;-0.28949;0.61279;3
MAGN;3.607;15078.015;6.30000;0.70000;-39.50000;3
GYRO;3.610;15078.020;-0.22504;-0.31345;0.62451;3
LIGH;3.611;15078.021;36.0;0
ACCE;3.612;15078.021;-2.34213;4.22996;7.24845;3
AHRS;3.613;15078.021;32.968521;28.457354;-31.628897;0.32886729;0.15181226;-0.18620062;116
MAGN;3.615;15078.026;6.30000;0.70000;-39.50000;3
GYRO;3.617;15078.027;-0.30280;-0.33210;0.62318;3
LIGH;3.621;15078.031;26.0;0
ACCE;3.623;15078.033;-2.40498;4.21978;7.20176;3
AHRS;3.629;15078.033;32.948360;28.063454;-31.281301;0.32761848;0.14972268;-0.18460961;-104
GYRO;3.634;15078.035;-0.40507;-0.35953;0.61519;3
MAGN;3.635;15078.036;6.30000;0.70000;-39.50000;3
LIGH;3.636;15078.041;26.0;0
GYRO;3.636;15078.043;-0.50946;-0.39468;0.61120;3
MAGN;3.637;15078.045;6.70000;0.70000;-39.50000;3
ACCE;3.637;15078.046;-2.44807;4.22517;7.26760;3
AHRS;3.638;15078.046;32.795986;27.181948;-29.972092;0.32336259;0.14680731;-0.17703633;-110
GYRO;3.647;15078.049;-0.57977;-0.42264;0.60747;3
LIGH;3.647;15078.051;26.0;0
MAGN;3.648;15078.055;6.70000;0.30000;-39.50000;3
GYRO;3.648;15078.056;-0.64741;-0.46552;0.60640;3
ACCE;3.649;15078.058;-2.54384;4.23115;7.37354;3
AHRS;3.649;15078.058;32.539360;26.348249;-29.026621;0.31890914;0.14344126;-0.17242400;-57
LIGH;3.651;15078.061;36.0;0
GYRO;3.653;15078.063;-0.69961;-0.52384;0.61120;3
MAGN;3.655;15078.065;6.70000;0.30000;-39.10000;3
GYRO;3.660;15078.070;-0.73903;-0.59229;0.62584;3
LIGH;3.661;15078.071;36.0;0
ACCE;3.662;15078.071;-2.54085;4.19105;7.39808;3
AHRS;3.663;15078.071;32.208702;25.429369;-27.843014;0.31351295;0.14014703;-0.16622421;-68
MAGN;3.665;15078.076;6.70000;0.30000;-39.10000;3
GYRO;3.667;15078.077;-0.76992;-0.66473;0.64049;3
LIGH;3.671;15078.081;29.0;0
ACCE;3.673;15078.083;-2.43191;4.17609;7.32686;3
AHRS;3.675;15078.083;32.007885;24.878153;-27.131136;0.31028646;0.13812627;-0.16244428;-23
GYRO;3.676;15078.084;-0.79123;-0.72411;0.65354;3
MAGN;3.677;15078.086;6.70000;0.30000;-39.10000;3
SOUN;3.677;612.25;0.01869;59.41
LIGH;3.685;15078.091;29.0;0
GYRO;3.686;15078.093;-0.80454;-0.76779;0.65993;3
MAGN;3.686;15078.095;6.70000;0.30000;-39.10000;3
ACCE;3.687;15078.096;-2.26731;4.12581;7.30770;3
AHRS;3.688;15078.096;31.549614;23.595861;-25.074541;0.30248028;0.13430186;-0.15022735;27
GYRO;3.689;15078.099;-0.81306;-0.77471;0.66366;3
LIGH;3.691;15078.101;29.0;0
MAGN;3.695;15078.105;6.70000;0.30000;-39.10000;3
GYRO;3.696;15078.106;-0.81732;-0.77019;0.67138;3
ACCE;3.699;15078.109;-2.25414;4.19105;7.24545;3
AHRS;3.699;15078.109;31.140465;22.494753;-23.813135;0.29636446;0.12952963;-0.14370033;56
LIGH;3.701;15078.111;36.0;0
GYRO;3.703;15078.113;-0.82159;-0.76539;0.67538;3
MAGN;3.705;15078.115;6.70000;0.30000;-39.10000;3
GYRO;3.710;15078.120;-0.81466;-0.75714;0.67831;3
LIGH;3.711;15078.121;36.0;0
ACCE;3.712;15078.122;-2.21224;4.32034;7.22929;3
AHRS;3.713;15078.122;30.735559;21.436806;-22.233221;0.29008093;0.12576258;-0.13430589;-1
MAGN;3.716;15078.126;6.70000;0.30000;-39.10000;3
GYRO;3.717;15078.127;-0.80294;-0.74089;0.67857;3
LIGH;3.722;15078.132;39.0;0
GYRO;3.724;15078.134;-0.79069;-0.72651;0.68044;3
ACCE;3.725;15078.135;-2.20147;4.33770;7.26281;3
AHRS;3.726;15078.135;30.310808;20.357788;-20.955191;0.28405195;0.12093720;-0.12733212;-114
MAGN;3.727;15078.136;0.90000;0.70000;-39.10000;3
LIGH;3.731;15078.141;39.0;0
GYRO;3.732;15078.141;-0.77951;-0.71746;0.68230;3
MAGN;3.735;15078.145;4.90000;0.70000;-39.10000;3
ACCE;3.737;15078.147;-2.22960;4.32812;7.40167;3
AHRS;3.738;15078.147;30.087156;19.797968;-23.581882;0.28421912;0.11026900;-0.15072155;-64
GYRO;3.740;15078.148;-0.76672;-0.71160;0.68204;3
LIGH;3.741;15078.151;39.0;0
MAGN;3.745;15078.155;4.90000;0.70000;-39.10000;3
GYRO;3.746;15078.156;-0.75128;-0.72438;0.66845;3
ACCE;3.749;15078.159;-2.25713;4.31375;7.46751;3
AHRS;3.752;15078.159;29.640541;18.705408;-22.307188;0.27801087;0.10531606;-0.14373538;-43
LIGH;3.753;15078.161;49.0;0
GYRO;3.753;15078.163;-0.73317;-0.74515;0.65674;3
MAGN;3.755;15078.165;4.90000;1.10000;-39.10000;3
GYRO;3.759;15078.169;-0.72039;-0.75660;0.64475;3
LIGH;3.762;15078.171;49.0;0
ACCE;3.763;15078.173;-2.23559;4.38259;7.53575;3
AHRS;3.763;15078.173;29.262569;17.761545;-20.701735;0.27234659;0.10210007;-0.13340372;46
MAGN;3.765;15078.175;4.30000;1.10000;-39.10000;3
GYRO;3.767;15078.177;-0.71080;-0.77658;0.63996;3
LIGH;3.771;15078.181;49.0;0
GYRO;3.773;15078.183;-0.70867;-0.80774;0.63596;3
MAGN;3.775;15078.185;4.70000;1.10000;-39.10000;3
ACCE;3.777;15078.186;-2.27150;4.53522;7.44597;3
AHRS;3.778;15078.186;28.876818;16.769529;-19.085032;0.26667115;0.09836696;-0.12297195;-8
GYRO;3.780;15078.190;-0.71879;-0.84955;0.63863;3
LIGH;3.781;15078.191;39.0;0
MAGN;3.785;15078.195;4.30000;1.70000;-39.10000;3
GYRO;3.786;15078.196;-0.74009;-0.88124;0.63037;3
ACCE;3.789;15078.199;-2.11827;4.57113;7.17542;3
AHRS;3.790;15078.199;28.496307;15.780571;-18.082373;0.26167166;0.09309017;-0.11750149;-23
LIGH;3.794;15078.204;39.0;0
GYRO;3.795;15078.205;-0.80348;-0.89376;0.59602;3
MAGN;3.798;15078.208;4.30000;1.70000;-39.10000;3
ACCE;3.801;15078.210;-1.87466;4.47895;7.16046;3
AHRS;3.802;15078.210;28.190285;15.082005;-16.600605;0.25727257;0.09109853;-0.10717871;116
LIGH;3.804;15078.212;22.0;0
GYRO;3.805;15078.213;-0.87538;-0.85834;0.54968;3
MAGN;3.817;15078.216;3.40000;2.30000;-39.10000;3
GYRO;3.828;15078.220;-0.94089;-0.83730;0.50920;3
LIGH;3.829;15078.222;42.0;0
ACCE;3.831;15078.224;-1.82498;4.43765;7.13173;3
AHRS;3.832;15078.224;27.583786;14.036827;-16.042219;0.25085324;0.08448841;-0.10565513;-17
MAGN;3.834;15078.226;3.80000;2.30000;-39.10000;3
GYRO;3.836;15078.227;-1.00481;-0.79762;0.47458;3
LIGH;3.837;15078.231;42.0;0
GYRO;3.838;15078.234;-1.05168;-0.72225;0.44661;3
MAGN;3.842;15078.236;3.80000;2.70000;-39.10000;3
ACCE;3.844;15078.237;-1.73460;4.52624;7.42442;3
AHRS;3.848;15078.237;26.887478;13.129250;-14.409678;0.24308774;0.08134614;-0.09481134;-52
GYRO;3.853;15078.241;-1.08257;-0.64635;0.42051;3
LIGH;3.855;15078.241;52.0;0
MAGN;3.858;15078.246;2.30000;3.50000;-39.10000;3
GYRO;3.860;15078.247;-1.08843;-0.59495;0.40613;3
ACCE;3.861;15078.249;-1.93092;4.55497;7.79911;3
AHRS;3.862;15078.249;26.159283;12.405740;-14.680763;0.23658311;0.07563914;-0.09946875;-80
LIGH;3.863;15078.253;52.0;0
GYRO;3.863;15078.256;-1.06287;-0.56139;0.39069;3
MAGN;3.864;15078.258;2.90000;3.50000;-39.10000;3
ACCE;3.865;15078.262;-2.09852;4.45741;8.10617;3
AHRS;3.865;15078.262;25.713392;12.011231;-14.147779;0.23216924;0.07397454;-0.09629945;-116
LIGH;3.867;15078.262;52.0;0
GYRO;3.867;15078.264;-1.00801;-0.55420;0.36911;3
MAGN;3.868;15078.266;2.90000;3.50000;-39.10000;3
GYRO;3.869;15078.271;-0.94782;-0.56566;0.34195;3
LIGH;3.869;15078.272;52.0;0
ACCE;3.870;15078.274;-2.13264;4.25150;8.27496;3
AHRS;3.870;15078.274;24.963150;11.337468;-13.617446;0.22498564;0.07026455;-0.09398945;-6
MAGN;3.871;15078.276;2.40000;4.10000;-39.10000;3
GYRO;3.872;15078.277;-0.88816;-0.58563;0.31239;3
LIGH;3.873;15078.281;52.0;0
GYRO;3.884;15078.284;-0.84396;-0.59788;0.27031;3
MAGN;3.884;15078.286;1.80000;4.10000;-39.10000;3
ACCE;3.885;15078.287;-2.01891;4.11204;8.28154;3
AHRS;3.891;15078.287;24.344196;10.732561;-13.723066;0.21934308;0.06568535;-0.09669476;119
GYRO;3.909;15078.291;-0.81360;-0.58989;0.21971;3
LIGH;3.910;15078.292;48.0;0
MAGN;3.910;15078.296;0.60000;5.00000;-39.10000;3
GYRO;3.911;15078.298;-0.79708;-0.57711;0.16352;3
ACCE;3.912;15078.299;-1.96325;4.11863;8.38030;3
AHRS;3.913;15078.299;23.759666;10.181467;-14.595609;0.21441677;0.06008275;-0.10569692;-15
LIGH;3.914;15078.301;48.0;0
GYRO;3.914;15078.305;-0.78537;-0.55793;0.12197;3
MAGN;3.915;15078.306;1.50000;5.00000;-39.10000;3
LIGH;3.916;15078.311;48.0;0
GYRO;3.917;15078.313;-0.76726;-0.51985;0.06791;3
ACCE;3.919;15078.315;-1.94828;4.34009;8.73405;3
AHRS;3.919;15078.315;23.105785;9.634991;-14.099375;0.20815457;0.05716602;-0.10312662;4
MAGN;3.921;15078.316;1.10000;5.70000;-39.10000;3
GYRO;3.921;15078.320;-0.74382;-0.49961;0.04421;3
LIGH;3.922;15078.322;78.0;0
MAGN;3.923;15078.326;1.10000;6.10000;-39.10000;3
ACCE;3.924;15078.327;-2.03507;4.49571;8.97227;3
AHRS;3.924;15078.327;22.847565;9.441513;-14.038755;0.20577098;0.05594217;-0.10319925;119
GYRO;3.926;15078.329;-0.69482;-0.50280;0.03968;3
LIGH;3.927;15078.332;78.0;0
MAGN;3.927;15078.336;1.10000;6.60000;-39.10000;3
GYRO;3.928;15078.337;-0.63570;-0.50467;0.05060;3
ACCE;3.941;15078.340;-2.05422;4.47416;9.18895;3
AHRS;3.942;15078.340;22.248053;8.931182;-13.660374;0.20006838;0.05297997;-0.10142319;-106
LIGH;3.945;15078.341;78.0;0
GYRO;3.945;15078.344;-0.57764;-0.49961;0.06045;3
MAGN;3.946;15078.346;1.10000;6.20000;-39.10000;3
GYRO;3.947;15078.351;-0.52970;-0.49482;0.06764;3
LIGH;3.948;15078.352;68.0;0
ACCE;3.948;15078.353;-2.05422;4.39336;9.20810;3
AHRS;3.949;15078.353;21.850035;8.531791;-13.115012;0.19610350;0.05097540;-0.09781441;-88
MAGN;3.950;15078.356;1.10000;6.60000;-39.10000;3
GYRO;3.951;15078.357;-0.47857;-0.48869;0.06871;3
LIGH;3.952;15078.361;68.0;0
GYRO;3.985;15078.364;-0.43649;-0.48363;0.06312;3
MAGN;3.986;15078.365;0.50000;7.00000;-39.10000;3
ACCE;3.987;15078.367;-2.04824;4.32273;9.11473;3
AHRS;3.988;15078.367;21.532900;8.157796;-12.678073;0.19290900;0.04887743;-0.09498686;-54
LIGH;3.989;15078.371;34.0;0
GYRO;3.989;15078.371;-0.39921;-0.47378;0.05326;3
MAGN;3.992;15078.376;0.90000;6.60000;-39.10000;3
GYRO;3.992;15078.378;-0.36832;-0.45886;0.03808;3
ACCE;3.993;15078.379;-2.02071;4.28203;9.10395;3
AHRS;3.994;15078.379;21.254745;7.791587;-12.405890;0.19013280;0.04650498;-0.09349513;-118
LIGH;3.996;15078.381;74.0;0
MAGN;3.996;15078.385;0.90000;7.10000;-39.10000;3
GYRO;3.997;15078.386;-0.32784;-0.43782;0.01651;3
LIGH;3.998;15078.391;74.0;0
ACCE;3.998;15078.393;-1.98719;4.34129;9.14525;3
AHRS;3.999;15078.393;21.139055;7.623361;-12.131592;0.18890361;0.04564341;-0.09152219;24
LIGH;4.000;15078.401;104.0;0
GYRO;4.001;15078.401;-0.23569;-0.39308;-0.00027;3
MAGN;4.002;15078.405;0.40000;7.10000;-39.10000;3
ACCE;4.003;15078.406;-1.94170;4.49751;9.16261;3
AHRS;4.003;15078.406;20.956135;7.303048;-11.625705;0.18689944;0.04392274;-0.08786572;-123
GYRO;4.004;15078.408;-0.20054;-0.36432;0.01411;3
LIGH;4.005;15078.411;104.0;0
MAGN;4.008;15078.415;0.40000;7.10000;-38.70000;3
GYRO;4.008;15078.416;-0.16645;-0.34435;0.03995;3
GNSS;4.009;1490628684.000;40.313422;-3.483551;587.000;0.000;11.0;0.0;18;13
ACCE;4.024;15078.419;-1.87586;4.64415;9.11413;3
AHRS;4.025;15078.419;20.795498;6.883855;-11.390295;0.18512565;0.04088171;-0.08664782;102
LIGH;4.028;15078.421;104.0;0
GYRO;4.028;15078.423;-0.15420;-0.33582;0.06418;3
MAGN;4.029;15078.425;0.40000;7.10000;-38.70000;3
GYRO;4.029;15078.430;-0.15526;-0.31718;0.08416;3
LIGH;4.030;15078.431;84.0;0
ACCE;4.030;15078.432;-1.85192;4.71059;9.06744;3
AHRS;4.031;15078.432;20.803551;6.794867;-11.367536;0.18511890;0.04015137;-0.08659198;-54
MAGN;4.032;15078.436;0.40000;7.10000;-38.70000;3
GYRO;4.032;15078.437;-0.16432;-0.30120;0.10839;3
LIGH;4.033;15078.441;84.0;0
GYRO;4.036;15078.445;-0.17124;-0.29934;0.13049;3
ACCE;4.036;15078.446;-1.80942;4.71119;8.98903;3
AHRS;4.037;15078.446;20.731867;6.537163;-11.240554;0.18427081;0.03822315;-0.08597002;-16
MAGN;4.038;15078.448;0.00000;7.10000;-38.70000;3
GNSS;4.039;1490628684.000;40.313422;-3.483551;587.000;0.000;11.0;0.0;18;13
LIGH;4.042;15078.451;49.0;0
GYRO;4.043;15078.453;-0.18829;-0.29135;0.17284;3
MAGN;4.047;15078.455;0.00000;7.60000;-38.70000;3
ACCE;4.065;15078.458;-1.84473;4.58131;8.96928;3
AHRS;4.065;15078.458;20.711170;6.419069;-11.252097;0.18400951;0.03721550;-0.08627153;-8
GYRO;4.068;15078.459;-0.19308;-0.28230;0.19441;3
LIGH;4.074;15078.461;89.0;0
MAGN;4.075;15078.465;0.00000;7.60000;-38.30000;3
GYRO;4.080;15078.466;-0.19574;-0.27164;0.21172;3
LIGH;4.080;15078.471;89.0;0
ACCE;4.081;15078.471;-1.84952;4.39097;8.93336;3
AHRS;4.081;15078.471;20.626707;6.199900;-11.143548;0.18309067;0.03559566;-0.08574821;58
GYRO;4.082;15078.473;-0.18243;-0.26206;0.22344;3
MAGN;4.082;15078.475;0.00000;7.60000;-38.30000;3
GYRO;4.083;15078.479;-0.16219;-0.25220;0.22637;3
LIGH;4.083;15078.481;109.0;0
ACCE;4.084;15078.483;-1.79505;4.21679;8.91002;3
AHRS;4.085;15078.483;20.547203;5.980897;-10.854918;0.18216285;0.03425669;-0.08367958;111
MAGN;4.086;15078.485;-0.40000;8.00000;-38.30000;3
GYRO;4.086;15078.486;-0.12650;-0.23356;0.23196;3
LIGH;4.087;15078.491;109.0;0
GYRO;4.091;15078.492;-0.08602;-0.21252;0.24155;3
MAGN;4.092;15078.495;-0.40000;8.00000;-38.30000;3
ACCE;4.092;15078.496;-1.75435;4.15993;8.89985;3
AHRS;4.093;15078.496;20.517748;5.791080;-10.963160;0.18180352;0.03248928;-0.08492315;-66
GYRO;4.094;15078.499;-0.03542;-0.18030;0.26152;3
LIGH;4.098;15078.501;109.0;0
MAGN;4.098;15078.505;-0.40000;8.00000;-38.30000;3
GYRO;4.099;15078.506;0.01305;-0.14301;0.29002;3
ACCE;4.100;15078.508;-1.66636;4.20961;8.94115;3
AHRS;4.101;15078.508;20.565247;5.626097;-10.891915;0.18206690;0.03115024;-0.08454909;-125
LIGH;4.101;15078.511;96.0;0
GYRO;4.107;15078.513;0.04927;-0.10706;0.31931;3
MAGN;4.108;15078.515;-0.40000;8.00000;-38.30000;3
BLE4;4.109;2016;20;-83
BLE4;4.109;2016;19;-97
BLE4;4.110;2016;18;-97
GYRO;4.113;15078.519;0.06312;-0.08442;0.34808;3
ACCE;4.114;15078.520;-1.68552;4.31256;8.91002;3
AHRS;4.114;15078.520;20.670073;5.511864;-10.719260;0.18283117;0.03035648;-0.08319676;103
LIGH;4.115;15078.521;96.0;0
MAGN;4.117;15078.525;-0.40000;8.00000;-37.90000;3
GYRO;4.117;15078.526;0.06152;-0.07643;0.37977;3
SOUN;4.118;483.11;0.01474;57.35
LIGH;4.123;15078.531;62.0;0
ACCE;4.123;15078.532;-1.71904;4.33770;8.81425;3
AHRS;4.123;15078.532;20.753412;5.483016;-10.701663;0.18351649;0.03006519;-0.08304618;109
GYRO;4.124;15078.533;0.04820;-0.08256;0.40081;3
MAGN;4.125;15078.535;-0.80000;8.00000;-37.90000;3
GYRO;4.129;15078.540;0.01997;-0.09294;0.41652;3
LIGH;4.131;15078.541;92.0;0
MAGN;4.134;15078.544;-0.80000;8.40000;-37.90000;3
ACCE;4.135;15078.545;-1.59993;4.20362;8.74003;3
AHRS;4.139;15078.545;20.846109;5.333030;-10.975662;0.18426645;0.02826232;-0.08557635;111
GYRO;4.140;15078.546;-0.01305;-0.09507;0.42078;3
LIGH;4.142;15078.551;92.0;0
GYRO;4.143;15078.553;-0.05300;-0.09348;0.42131;3
MAGN;4.145;15078.555;-0.80000;8.40000;-37.90000;3
ACCE;4.152;15078.557;-1.49398;3.95941;8.57902;3
AHRS;4.152;15078.557;20.874165;5.181526;-10.847250;0.18436208;0.02714990;-0.08470800;67
GYRO;4.156;15078.559;-0.08975;-0.08043;0.41306;3
LIGH;4.156;15078.561;129.0;0
MAGN;4.157;15078.565;-0.80000;8.40000;-37.90000;3
GYRO;4.157;15078.566;-0.12810;-0.05380;0.39575;3
ACCE;4.159;15078.569;-1.35991;3.72358;8.49343;3
AHRS;4.161;15078.569;20.833536;5.046419;-10.695722;0.18388097;0.02627474;-0.08365212;-73
LIGH;4.162;15078.571;129.0;0
GYRO;4.163;15078.572;-0.15153;-0.02024;0.37630;3
MAGN;4.165;15078.575;-0.80000;8.40000;-37.90000;3
GYRO;4.169;15078.579;-0.16911;0.03808;0.35660;3
LIGH;4.171;15078.581;129.0;0
ACCE;4.172;15078.582;-1.31142;3.63380;8.44315;3
AHRS;4.173;15078.582;20.747948;4.973700;-10.606293;0.18307750;0.02587056;-0.08304889;-89
MAGN;4.175;15078.585;-0.80000;8.40000;-37.90000;3
GYRO;4.175;15078.586;-0.16964;0.10040;0.34648;3
LIGH;4.181;15078.591;99.0;0
GYRO;4.182;15078.592;-0.15899;0.16032;0.33955;3
MAGN;4.184;15078.594;-1.20000;8.40000;-37.90000;3
ACCE;4.185;15078.595;-1.32399;3.63440;8.56286;3
AHRS;4.186;15078.595;20.653259;4.999618;-11.164518;0.18241359;0.02528523;-0.08782648;116
GYRO;4.189;15078.599;-0.13555;0.22610;0.33902;3
LIGH;4.191;15078.601;99.0;0
MAGN;4.195;15078.605;-1.20000;8.40000;-37.90000;3
GYRO;4.196;15078.606;-0.10573;0.29135;0.33849;3
ACCE;4.197;15078.607;-1.37008;3.61105;8.75919;3
AHRS;4.198;15078.607;20.587229;5.132675;-11.378219;0.18200132;0.02614225;-0.08947553;55
LIGH;4.201;15078.611;48.0;0
GYRO;4.202;15078.612;-0.07963;0.33343;0.33130;3
MAGN;4.205;15078.615;-1.20000;8.80000;-37.90000;3
GYRO;4.209;15078.619;-0.05300;0.37950;0.31745;3
ACCE;4.211;15078.620;-1.40240;3.53264;8.92259;3
AHRS;4.212;15078.620;20.558249;5.336359;-11.828198;0.18202108;0.02719432;-0.09301102;126
LIGH;4.213;15078.621;88.0;0
MAGN;4.215;15078.625;-1.20000;8.80000;-37.90000;3
GYRO;4.216;15078.626;-0.03649;0.42877;0.29668;3
LIGH;4.221;15078.631;88.0;0
ACCE;4.222;15078.632;-1.47184;3.37163;9.08121;3
AHRS;4.223;15078.632;20.545588;5.497699;-12.129212;0.18211842;0.02810581;-0.09533188;-5
GYRO;4.224;15078.633;-0.02850;0.46472;0.27084;3
MAGN;4.225;15078.635;-1.20000;8.80000;-37.90000;3
GYRO;4.230;15078.640;-0.02477;0.48443;0.24261;3
LIGH;4.232;15078.641;125.0;0
MAGN;4.235;15078.645;-1.20000;8.80000;-37.90000;3
ACCE;4.236;15078.645;-1.61788;3.36206;9.33918;3
AHRS;4.237;15078.645;20.523806;5.834988;-13.123029;0.18247475;0.02942507;-0.10328829;31
GYRO;4.238;15078.646;-0.01518;0.49082;0.22104;3
LIGH;4.241;15078.651;125.0;0
GYRO;4.243;15078.653;0.00879;0.47724;0.19281;3
MAGN;4.245;15078.655;-1.20000;9.20000;-37.90000;3
ACCE;4.247;15078.657;-1.69869;3.36565;9.37569;3
AHRS;4.248;15078.657;20.516489;6.181016;-13.660602;0.18287344;0.03152637;-0.10732476;111
GYRO;4.249;15078.659;0.04075;0.45194;0.16698;3
LIGH;4.251;15078.661;125.0;0
MAGN;4.255;15078.665;-1.20000;9.20000;-37.90000;3
GYRO;4.256;15078.666;0.08282;0.41785;0.12943;3
ACCE;4.259;15078.669;-1.64901;3.17112;9.12610;3
AHRS;4.261;15078.669;20.547873;6.499255;-13.889494;0.18350556;0.03383762;-0.10874606;74
LIGH;4.263;15078.671;102.0;0
GYRO;4.263;15078.673;0.12117;0.40027;0.09055;3
MAGN;4.265;15078.675;-1.20000;9.20000;-37.90000;3
GYRO;4.269;15078.679;0.16325;0.41359;0.04368;3
LIGH;4.271;15078.681;102.0;0
ACCE;4.272;15078.682;-1.45148;3.13521;8.91242;3
AHRS;4.273;15078.682;20.635744;6.810834;-14.397914;0.18470687;0.03557405;-0.11251569;99
MAGN;4.275;15078.685;-1.20000;9.20000;-37.90000;3
GYRO;4.276;15078.686;0.20000;0.44901;0.00027;3
LIGH;4.281;15078.691;68.0;0
GYRO;4.282;15078.692;0.22557;0.48549;-0.02716;3
MAGN;4.284;15078.695;-1.20000;9.20000;-37.90000;3
ACCE;4.285;15078.695;-1.38804;3.39857;8.72567;3
AHRS;4.286;15078.695;20.788162;7.192698;-15.179837;0.18663383;0.03737405;-0.11844081;-14
GYRO;4.289;15078.699;0.24528;0.52810;-0.05246;3
LIGH;4.291;15078.701;98.0;0
MAGN;4.295;15078.705;-1.20000;9.60000;-37.90000;3
GYRO;4.296;15078.706;0.25327;0.57578;-0.08069;3
ACCE;4.297;15078.707;-1.42874;3.65176;8.54072;3
AHRS;4.298;15078.707;20.979725;7.662228;-15.471408;0.18884489;0.04064976;-0.12000445;-30
LIGH;4.301;15078.711;98.0;0
GYRO;4.303;15078.713;0.24688;0.62638;-0.11638;3
MAGN;4.307;15078.715;-1.20000;9.60000;-37.90000;3
GYRO;4.309;15078.719;0.23036;0.69269;-0.17763;3
ACCE;4.310;15078.720;-1.41437;3.51289;8.31985;3
AHRS;4.311;15078.720;21.148277;8.229095;-16.221643;0.19115506;0.04400268;-0.12529974;7
LIGH;4.312;15078.722;132.0;0
MAGN;4.315;15078.725;-1.20000;9.60000;-37.90000;3
GYRO;4.316;15078.726;0.20320;0.77045;-0.25593;3
LIGH;4.321;15078.731;132.0;0
ACCE;4.322;15078.732;-1.39223;3.21422;8.27257;3
AHRS;4.323;15078.732;21.205059;8.579708;-16.652922;0.19219261;0.04617982;-0.12832390;38
GYRO;4.324;15078.733;0.18349;0.86686;-0.34248;3
MAGN;4.329;15078.735;-1.20000;9.60000;-37.90000;3
GYRO;4.334;15078.740;0.17923;0.97578;-0.43303;3
LIGH;4.335;15078.742;132.0;0
ACCE;4.335;15078.745;-1.56701;2.99934;8.37372;3
AHRS;4.336;15078.745;21.271801;9.429137;-17.835911;0.19424160;0.05128853;-0.13685469;72
MAGN;4.337;15078.746;-1.20000;9.60000;-37.90000;3
GYRO;4.338;15078.747;0.21066;1.09110;-0.52784;3
LIGH;4.341;15078.751;99.0;0
GYRO;4.344;15078.754;0.26925;1.22079;-0.61839;3
MAGN;4.356;15078.756;-1.20000;10.00000;-37.90000;3
ACCE;4.357;15078.757;-1.86149;2.94367;8.62451;3
AHRS;4.358;15078.757;21.345388;10.570399;-19.857492;0.19725674;0.05736745;-0.15191649;-48
GYRO;4.361;15078.761;0.35393;1.36061;-0.69881;3
LIGH;4.362;15078.762;99.0;0
MAGN;4.362;15078.766;-1.20000;10.00000;-38.30000;3
GYRO;4.363;15078.768;0.44235;1.49244;-0.75208;3
ACCE;4.364;15078.769;-2.29005;3.23397;9.09258;3
AHRS;4.365;15078.769;21.502254;11.931545;-21.087719;0.20108527;0.06643549;-0.15974158;46
LIGH;4.366;15078.772;102.0;0
GYRO;4.368;15078.774;0.56006;1.63731;-0.78483;3
MAGN;4.369;15078.776;-1.20000;10.00000;-38.30000;3
LIGH;4.372;15078.782;102.0;0
GYRO;4.372;15078.782;0.69482;1.74011;-0.79096;3
ACCE;4.374;15078.784;-3.17471;3.95043;9.67676;3
AHRS;4.374;15078.784;21.843983;13.660480;-23.209526;0.20777215;0.07654312;-0.17404081;53
MAGN;4.376;15078.786;-0.60000;10.00000;-38.30000;3
GYRO;4.378;15078.788;0.83330;1.80003;-0.79309;3
LIGH;4.381;15078.791;102.0;0
MAGN;4.385;15078.795;0.50000;10.00000;-38.30000;3
GYRO;4.387;15078.797;0.97392;1.81068;-0.80534;3
ACCE;4.388;15078.798;-3.63739;4.21978;10.03170;3
AHRS;4.392;15078.798;22.402868;15.609825;-24.238356;0.21613762;0.08983861;-0.17824605;123
LIGH;4.393;15078.801;96.0;0
GYRO;4.394;15078.803;1.08630;1.78379;-0.81999;3
MAGN;4.401;15078.806;1.20000;10.00000;-38.30000;3
ACCE;4.402;15078.810;-3.95642;4.26467;10.12568;3
AHRS;4.403;15078.810;22.694565;16.538055;-25.020840;0.22063188;0.09548442;-0.18254913;-30
GYRO;4.408;15078.811;1.20242;1.70149;-0.83623;3
LIGH;4.409;15078.812;96.0;0
MAGN;4.410;15078.816;2.90000;10.00000;-38.70000;3
GYRO;4.411;15078.818;1.28711;1.61467;-0.84875;3
LIGH;4.412;15078.821;96.0;0
ACCE;4.413;15078.823;-4.10725;4.41790;10.14663;3
AHRS;4.414;15078.823;23.427452;18.360722;-24.958952;0.22944371;0.10922024;-0.17725398;46
GYRO;4.415;15078.824;1.34356;1.54117;-0.84928;3
MAGN;4.416;15078.826;3.90000;10.00000;-38.70000;3
GYRO;4.421;15078.831;1.38351;1.44956;-0.84236;3
LIGH;4.422;15078.832;68.0;0
MAGN;4.425;15078.835;5.10000;10.00000;-38.70000;3
ACCE;4.426;15078.837;-4.01029;4.70401;9.85513;3
AHRS;4.427;15078.837;24.184387;19.950268;-23.415260;0.23639591;0.12398786;-0.15988359;-78
GYRO;4.428;15078.838;1.37659;1.36141;-0.83543;3
LIGH;4.431;15078.841;68.0;0
GYRO;4.434;15078.844;1.32066;1.29030;-0.84023;3
MAGN;4.436;15078.846;5.60000;10.00000;-39.10000;3
ACCE;4.439;15078.849;-3.81396;4.82611;9.24102;3
AHRS;4.439;15078.849;24.922348;21.411131;-23.459875;0.24447018;0.13449413;-0.15580830;71
GYRO;4.441;15078.851;1.19390;1.22133;-0.86366;3
LIGH;4.442;15078.852;58.0;0
MAGN;4.446;15078.856;0.60000;10.00000;-39.10000;3
GYRO;4.447;15078.858;1.05062;1.16487;-0.89828;3
ACCE;4.451;15078.861;-3.55838;4.79140;8.75260;3
AHRS;4.452;15078.861;25.463573;22.737217;-26.499828;0.25438043;0.13763367;-0.17689067;-98
LIGH;4.453;15078.861;58.0;0
GYRO;4.454;15078.864;0.85141;1.12945;-0.94622;3
MAGN;4.455;15078.866;6.90000;9.60000;-39.10000;3
GYRO;4.461;15078.871;0.64422;1.12412;-0.98643;3
LIGH;4.462;15078.872;58.0;0
ACCE;4.463;15078.873;-3.40515;4.74172;8.61733;3
AHRS;4.464;15078.873;25.700672;24.001148;-25.729691;0.25721845;0.14918870;-0.16724946;40
MAGN;4.467;15078.877;7.90000;8.90000;-39.10000;3
GYRO;4.468;15078.878;0.46525;1.12119;-0.99522;3
LIGH;4.471;15078.881;62.0;0
MAGN;4.475;15078.885;8.30000;8.00000;-39.10000;3
ACCE;4.476;15078.886;-3.51289;4.83629;8.78313;3
AHRS;4.477;15078.886;25.716963;24.634296;-23.504152;0.25522298;0.15932998;-0.14752033;13
GYRO;4.478;15078.887;0.31345;1.10122;-0.95954;3
LIGH;4.482;15078.892;62.0;0
GYRO;4.484;15078.894;0.26658;1.06846;-0.91053;3
MAGN;4.486;15078.896;8.90000;7.50000;-39.50000;3
ACCE;4.488;15078.898;-3.52786;4.59208;8.83939;3
AHRS;4.489;15078.898;25.584311;25.989628;-24.261221;0.25700733;0.16904861;-0.15100080;-31
GYRO;4.490;15078.901;0.26925;1.04263;-0.86233;3
LIGH;4.491;15078.901;62.0;0
MAGN;4.495;15078.905;8.90000;7.50000;-39.50000;3
GYRO;4.497;15078.907;0.29961;1.01520;-0.81759;3
LIGH;4.501;15078.911;49.0;0
ACCE;4.502;15078.911;-3.46980;3.94684;8.57663;3
AHRS;4.502;15078.911;25.458788;27.042130;-24.551119;0.25782910;0.17729194;-0.15130013;68
GYRO;4.504;15078.914;0.34062;0.98803;-0.78403;3
MAGN;4.505;15078.915;9.90000;6.80000;-39.50000;3
GYRO;4.511;15078.921;0.37098;0.98351;-0.77152;3
LIGH;4.511;15078.922;49.0;0
ACCE;4.513;15078.923;-3.26390;3.39139;8.17680;3
AHRS;4.514;15078.923;25.377846;28.042599;-25.048523;0.25929841;0.18452661;-0.15330079;-55
MAGN;4.515;15078.926;9.20000;6.80000;-39.50000;3
GYRO;4.517;15078.927;0.39974;1.02185;-0.77365;3
LIGH;4.521;15078.931;52.0;0
GYRO;4.524;15078.934;0.41306;1.09163;-0.79096;3
MAGN;4.525;15078.935;10.20000;6.40000;-39.50000;3
ACCE;4.526;15078.936;-3.22140;2.97480;7.96491;3
AHRS;4.527;15078.936;25.304798;29.100212;-26.068914;0.26183325;0.19099395;-0.15939277;103
GYRO;4.531;15078.941;0.42477;1.17206;-0.82851;3
LIGH;4.532;15078.941;52.0;0
MAGN;4.535;15078.945;9.80000;6.80000;-39.50000;3
GYRO;4.537;15078.947;0.45513;1.26633;-0.88390;3
ACCE;4.538;15078.949;-3.44226;2.72580;8.14567;3
AHRS;4.539;15078.949;25.194855;30.306469;-26.987411;0.26423165;0.19894493;-0.16436572;46
LIGH;4.541;15078.951;52.0;0
GYRO;4.544;15078.954;0.51905;1.33664;-0.94382;3
MAGN;4.545;15078.955;10.80000;6.30000;-39.50000;3
GYRO;4.551;15078.961;0.63037;1.37073;-0.99043;3
LIGH;4.552;15078.961;49.0;0
ACCE;4.553;15078.962;-4.02525;2.75273;8.65983;3
AHRS;4.554;15078.962;25.092497;31.675720;-28.318825;0.26779878;0.20718445;-0.17223094;71
MAGN;4.556;15078.966;10.40000;6.30000;-39.50000;3
GYRO;4.557;15078.967;0.75767;1.36807;-1.01839;3
LIGH;4.561;15078.971;49.0;0
ACCE;4.564;15078.974;-4.40294;2.98617;8.88488;3
AHRS;4.565;15078.974;25.039253;32.350590;-29.125332;0.26988372;0.21086824;-0.17729500;29
GYRO;4.567;15078.975;0.94942;1.32279;-1.04369;3
MAGN;4.567;15078.977;10.40000;6.30000;-39.50000;3
LIGH;4.571;15078.981;49.0;0
GYRO;4.573;15078.983;1.13531;1.21973;-1.04955;3
MAGN;4.576;15078.986;11.10000;6.30000;-39.10000;3
ACCE;4.577;15078.987;-4.57233;3.46381;8.76517;3
AHRS;4.577;15078.987;25.227831;33.996014;-31.106068;0.27768597;0.21883978;-0.18872473;-87
GYRO;4.579;15078.990;1.25035;1.11134;-1.04609;3
LIGH;4.588;15078.991;29.0;0
MAGN;4.588;15078.996;11.80000;6.30000;-39.10000;3
GYRO;4.594;15078.996;1.33877;0.99363;-1.04130;3
ACCE;4.596;15078.999;-4.48254;4.04680;8.41143;3
AHRS;4.596;15078.999;25.558090;35.310581;-31.832027;0.28380367;0.22663850;-0.19032541;62
LIGH;4.597;15079.001;29.0;0
GYRO;4.598;15079.003;1.36487;0.89562;-1.03277;3
MAGN;4.599;15079.005;11.80000;6.30000;-39.10000;3
GYRO;4.603;15079.010;1.33078;0.81067;-1.01786;3
ACCE;4.603;15079.011;-4.32932;4.58968;8.03075;3
AHRS;4.604;15079.011;25.935108;36.469398;-32.748871;0.29044980;0.23247778;-0.19355915;-114
LIGH;4.605;15079.012;39.0;0
MAGN;4.620;15079.017;6.90000;6.30000;-38.70000;3
GYRO;4.622;15079.018;1.24130;0.73051;-0.99522;3
LIGH;4.623;15079.021;39.0;0
ACCE;4.625;15079.023;-4.19943;5.11042;7.77457;3
AHRS;4.626;15079.023;26.153242;37.042557;-35.532902;0.29871923;0.22919989;-0.21338707;-94
GYRO;4.628;15079.024;1.11187;0.64928;-0.95554;3
MAGN;4.629;15079.025;11.80000;5.80000;-38.70000;3
GYRO;4.630;15079.031;0.95794;0.57977;-0.90041;3
LIGH;4.630;15079.031;39.0;0
MAGN;4.631;15079.035;12.60000;5.80000;-38.70000;3
ACCE;4.632;15079.036;-4.05997;5.48452;7.63930;3
AHRS;4.633;15079.036;26.407263;37.928410;-34.563648;0.30025235;0.23793124;-0.20264256;121
GYRO;4.635;15079.038;0.78324;0.50786;-0.83570;3
LIGH;4.635;15079.041;29.0;0
MAGN;4.636;15079.044;12.60000;5.40000;-38.20000;3
GYRO;4.637;15079.045;0.60960;0.41785;-0.76033;3
ACCE;4.638;15079.048;-3.98515;5.55096;7.47230;3
AHRS;4.645;15079.048;26.510258;38.602901;-34.639889;0.30236971;0.24272032;-0.20113647;101
LIGH;4.646;15079.051;29.0;0
GYRO;4.646;15079.053;0.43862;0.31851;-0.68763;3
MAGN;4.647;15079.055;12.60000;5.40000;-38.20000;3
ACCE;4.654;15079.059;-3.80858;5.28161;7.40227;3
AHRS;4.655;15079.059;26.531048;38.791203;-34.411587;0.30236775;0.24473828;-0.19877994;-16
GYRO;4.660;15079.060;0.26019;0.21465;-0.60534;3
LIGH;4.661;15079.061;29.0;0
MAGN;4.662;15079.065;12.10000;5.00000;-38.20000;3
GYRO;4.663;15079.067;0.14248;0.15340;-0.54675;3
LIGH;4.664;15079.071;26.0;0
ACCE;4.666;15079.073;-3.63380;4.71598;7.29872;3
AHRS;4.668;15079.073;26.397041;39.049599;-34.826584;0.30270991;0.24607423;-0.20179051;-119
GYRO;4.669;15079.074;0.02423;0.09721;-0.47324;3
MAGN;4.670;15079.075;12.70000;5.00000;-37.80000;3
SOUN;4.670;228.13;0.00696;50.83
GYRO;4.677;15079.080;-0.07057;0.04421;-0.39681;3
LIGH;4.678;15079.081;26.0;0
MAGN;4.679;15079.085;12.20000;5.00000;-37.80000;3
ACCE;4.679;15079.086;-3.49972;4.21439;7.24306;3
AHRS;4.680;15079.086;26.180944;39.107170;-34.719975;0.30097294;0.24746048;-0.20150982;-12
GYRO;4.681;15079.087;-0.13555;0.04421;-0.32757;3
LIGH;4.682;15079.091;29.0;0
GYRO;4.683;15079.093;-0.17124;-0.03755;-0.27324;3
MAGN;4.685;15079.095;13.00000;5.00000;-37.80000;3
ACCE;4.688;15079.098;-3.48656;3.94086;7.27299;3
AHRS;4.688;15079.098;25.948664;39.038662;-34.356117;0.29833370;0.24857281;-0.19959247;-125
GYRO;4.690;15079.100;-0.19042;-0.07510;-0.22184;3
LIGH;4.691;15079.101;29.0;0
MAGN;4.696;15079.105;13.00000;4.50000;-37.80000;3
GYRO;4.704;15079.106;-0.18882;-0.11478;-0.16299;3
ACCE;4.705;15079.110;-3.52965;3.73196;7.34900;3
AHRS;4.706;15079.110;25.738243;38.858791;-34.116486;0.29592898;0.24840878;-0.19886068;30
LIGH;4.706;15079.111;29.0;0
GYRO;4.707;15079.113;-0.17071;-0.14994;-0.11718;3
MAGN;4.707;15079.115;12.60000;4.50000;-37.80000;3
GYRO;4.709;15079.119;-0.13236;-0.19548;-0.06525;3
LIGH;4.711;15079.121;36.0;0
ACCE;4.712;15079.123;-3.56197;3.56736;7.42023;3
AHRS;4.713;15079.123;25.588173;38.602249;-34.052574;0.29422143;0.24700138;-0.19950394;-52
MAGN;4.715;15079.125;12.60000;4.50000;-37.40000;3
GYRO;4.716;15079.126;-0.07803;-0.25300;-0.01332;3
LIGH;4.721;15079.131;36.0;0
GYRO;4.722;15079.132;-0.02210;-0.30626;0.03036;3
MAGN;4.725;15079.135;12.60000;4.50000;-37.40000;3
ACCE;4.725;15079.136;-3.56437;3.48656;7.37654;3
AHRS;4.726;15079.136;25.538778;38.260609;-33.540886;0.29216018;0.24576591;-0.19650762;-26
GYRO;4.729;15079.139;0.05832;-0.35873;0.08602;3
LIGH;4.732;15079.142;36.0;0
MAGN;4.735;15079.145;12.60000;4.10000;-37.40000;3
GYRO;4.736;15079.146;0.13928;-0.41465;0.14301;3
ACCE;4.737;15079.148;-3.55778;3.57754;7.29394;3
AHRS;4.738;15079.148;25.642000;37.827469;-33.302834;0.29168883;0.24265529;-0.19540519;-96
LIGH;4.741;15079.151;26.0;0
GYRO;4.743;15079.153;0.21172;-0.48043;0.20586;3
MAGN;4.745;15079.155;12.60000;4.10000;-37.40000;3
GYRO;4.749;15079.159;0.25433;-0.54328;0.26152;3
ACCE;4.750;15079.160;-3.68288;3.73136;6.90248;3
AHRS;4.751;15079.160;25.875532;37.349171;-32.591866;0.29114866;0.24001084;-0.19026871;-20
LIGH;4.752;15079.161;26.0;0
MAGN;4.755;15079.165;12.60000;4.10000;-37.40000;3
GYRO;4.756;15079.166;0.27404;-0.60427;0.31692;3
LIGH;4.761;15079.171;29.0;0
ACCE;4.762;15079.173;-3.72657;3.88938;6.45836;3
AHRS;4.763;15079.173;26.035851;37.052094;-32.143028;0.29093581;0.23834319;-0.18697034;46
GYRO;4.764;15079.174;0.25966;-0.66606;0.36592;3
MAGN;4.765;15079.175;11.80000;4.10000;-37.40000;3
GYRO;4.770;15079.180;0.21652;-0.71932;0.40959;3
LIGH;4.771;15079.181;29.0;0
MAGN;4.775;15079.185;12.70000;3.70000;-37.40000;3
ACCE;4.776;15079.186;-3.64637;3.99772;6.30872;3
AHRS;4.776;15079.186;26.388647;36.364651;-30.948917;0.29005381;0.23493193;-0.17815189;-20
GYRO;4.777;15079.187;0.15420;-0.73370;0.44714;3
LIGH;4.781;15079.191;29.0;0
GYRO;4.783;15079.193;0.05779;-0.73290;0.49828;3
MAGN;4.785;15079.195;12.70000;3.70000;-37.40000;3
ACCE;4.787;15079.198;-3.65116;4.12880;6.19739;3
AHRS;4.788;15079.198;26.675045;35.647568;-29.650198;0.28851065;0.23172751;-0.16875754;-46
GYRO;4.789;15079.199;-0.04607;-0.74302;0.54595;3
LIGH;4.793;15079.201;36.0;0
MAGN;4.796;15079.205;12.30000;3.70000;-37.40000;3
GYRO;4.797;15079.206;-0.18349;-0.73743;0.60480;3
ACCE;4.802;15079.210;-3.67031;4.29161;6.35002;3
AHRS;4.804;15079.210;26.872461;34.829510;-28.912252;0.28736109;0.22653057;-0.16433501;-102
LIGH;4.807;15079.212;36.0;0
GYRO;4.808;15079.213;-0.32198;-0.70840;0.66526;3
MAGN;4.809;15079.216;12.90000;3.70000;-37.40000;3
GYRO;4.814;15079.220;-0.43117;-0.68976;0.72145;3
LIGH;4.816;15079.222;36.0;0
ACCE;4.817;15079.223;-3.94864;4.25809;6.79115;3
AHRS;4.819;15079.223;26.938166;33.946732;-27.177185;0.28324023;0.22361037;-0.15244126;-17
MAGN;4.823;15079.226;12.90000;3.70000;-37.40000;3
GYRO;4.825;15079.227;-0.53237;-0.71053;0.79282;3
LIGH;4.827;15079.231;36.0;0
GYRO;4.828;15079.233;-0.59096;-0.76832;0.86846;3
MAGN;4.830;15079.235;12.90000;3.70000;-37.40000;3
ACCE;4.833;15079.236;-4.35625;4.12641;7.23528;3
AHRS;4.835;15079.236;26.912565;32.953995;-25.005817;0.27757242;0.22099352;-0.13746318;109
GYRO;4.838;15079.240;-0.60267;-0.83277;0.93317;3
LIGH;4.847;15079.241;36.0;0
MAGN;4.848;15079.245;12.90000;3.70000;-37.40000;3
GYRO;4.851;15079.246;-0.58030;-0.93610;1.01653;3
ACCE;4.852;15079.248;-4.75788;3.92470;7.27358;3
AHRS;4.853;15079.248;26.895653;31.852226;-23.562805;0.27341211;0.21559100;-0.12848842;73
LIGH;4.854;15079.252;39.0;0
GYRO;4.854;15079.255;-0.52544;-1.06686;1.10841;3
MAGN;4.855;15079.257;6.70000;3.70000;-37.40000;3
LIGH;4.856;15079.261;39.0;0
ACCE;4.856;15079.261;-4.59447;3.66253;7.20715;3
AHRS;4.857;15079.261;26.917669;31.062685;-25.869556;0.27684864;0.20360813;-0.14900501;-38
GYRO;4.858;15079.262;-0.48656;-1.15155;1.17712;3
MAGN;4.858;15079.265;10.90000;3.70000;-37.40000;3
GYRO;4.859;15079.269;-0.47165;-1.18830;1.22532;3
LIGH;4.873;15079.272;39.0;0
ACCE;4.873;15079.274;-4.33710;3.53025;7.14250;3
AHRS;4.874;15079.274;27.028578;29.567429;-24.071270;0.27271998;0.19553638;-0.13771513;-123
MAGN;4.875;15079.276;10.20000;3.70000;-37.80000;3
GYRO;4.876;15079.277;-0.48976;-1.17925;1.27832;3
LIGH;4.877;15079.281;39.0;0
GYRO;4.878;15079.284;-0.52970;-1.15661;1.30894;3
MAGN;4.879;15079.285;10.20000;3.70000;-37.80000;3
ACCE;4.879;15079.286;-4.14736;3.53504;7.14011;3
AHRS;4.880;15079.286;27.133286;27.987703;-21.840952;0.26802579;0.18769294;-0.12299734;-126
GYRO;4.881;15079.291;-0.60534;-1.14489;1.32865;3
LIGH;4.882;15079.291;39.0;0
MAGN;4.885;15079.295;10.20000;3.70000;-37.80000;3
ACCE;4.888;15079.298;-4.00730;3.61884;7.26161;3
AHRS;4.889;15079.298;27.131359;27.169397;-20.790661;0.26545501;0.18344225;-0.11630815;110
GYRO;4.890;15079.299;-0.72198;-1.16247;1.32359;3
LIGH;4.891;15079.301;39.0;0
MAGN;4.895;15079.306;9.60000;3.70000;-37.80000;3
GYRO;4.896;15079.307;-0.80774;-1.18511;1.30708;3
ACCE;4.900;15079.310;-3.92350;3.51170;7.41544;3
AHRS;4.905;15079.310;26.994055;25.480375;-19.292747;0.26036292;0.17326142;-0.10818443;123
LIGH;4.909;15079.311;39.0;0
GYRO;4.910;15079.313;-0.87698;-1.21254;1.28364;3
MAGN;4.911;15079.315;8.90000;3.70000;-38.20000;3
GYRO;4.911;15079.320;-0.93184;-1.26687;1.26527;3
LIGH;4.912;15079.322;39.0;0
ACCE;4.919;15079.323;-3.93008;3.32136;7.32027;3
AHRS;4.920;15079.323;26.720802;23.961241;-17.815983;0.25458932;0.16452457;-0.09998742;-29
MAGN;4.921;15079.326;8.90000;3.70000;-38.20000;3
GYRO;4.921;15079.327;-0.97285;-1.33584;1.26154;3
LIGH;4.922;15079.331;42.0;0
GYRO;4.923;15079.334;-1.00960;-1.38964;1.26047;3
MAGN;4.925;15079.335;6.90000;3.70000;-38.60000;3
ACCE;4.926;15079.336;-3.62243;3.14119;7.23767;3
AHRS;4.927;15079.336;26.342535;22.308750;-17.286087;0.24932639;0.15262903;-0.09998049;-81
LIGH;4.931;15079.341;42.0;0
GYRO;4.932;15079.341;-1.06393;-1.42772;1.23997;3
MAGN;4.935;15079.345;7.70000;3.70000;-38.60000;3
ACCE;4.938;15079.348;-3.21960;2.98318;7.18859;3
AHRS;4.938;15079.348;26.064833;21.359888;-16.624243;0.24536945;0.14661744;-0.09705053;-45
GYRO;4.939;15079.349;-1.15501;-1.43837;1.18351;3
LIGH;4.941;15079.351;42.0;0
MAGN;4.945;15079.356;6.90000;3.70000;-38.60000;3
GYRO;4.947;15079.357;-1.24023;-1.42985;1.12226;3
ACCE;4.952;15079.360;-2.93469;2.73059;7.31548;3
AHRS;4.953;15079.360;25.377386;19.480556;-15.584733;0.23686640;0.13417427;-0.09354724;41
LIGH;4.955;15079.361;52.0;0
GYRO;4.975;15079.363;-1.32119;-1.41174;1.05541;3
MAGN;4.976;15079.365;5.30000;3.70000;-39.30000;3
GYRO;4.977;15079.370;-1.37499;-1.39097;0.98883;3
LIGH;4.979;15079.371;52.0;0
ACCE;4.982;15079.373;-2.60729;2.70485;7.74524;3
AHRS;4.982;15079.373;24.588171;17.898888;-15.159115;0.22854817;0.12292336;-0.09447440;59
MAGN;4.983;15079.375;4.40000;4.70000;-39.80000;3
GYRO;4.984;15079.377;-1.38511;-1.37552;0.93397;3
LIGH;4.985;15079.381;52.0;0
GYRO;4.986;15079.383;-1.34996;-1.36301;0.87698;3
MAGN;4.987;15079.385;3.50000;6.30000;-40.20000;3
ACCE;4.989;15079.386;-2.46722;2.83653;8.20074;3
AHRS;4.993;15079.386;23.732006;16.403492;-16.193638;0.22115524;0.10955385;-0.10738509;-114
GYRO;4.994;15079.390;-1.26633;-1.34969;0.82398;3
LIGH;4.995;15079.391;45.0;0
MAGN;4.996;15079.395;3.50000;7.10000;-40.20000;3
GYRO;4.997;15079.397;-1.16620;-1.34170;0.78963;3
ACCE;4.997;15079.399;-2.46782;3.10049;8.30309;3
AHRS;4.998;15079.399;22.955679;15.001725;-15.786689;0.21298558;0.09962522;-0.10770137;77
LIGH;4.998;15079.402;45.0;0
GYRO;4.999;15079.404;-1.01546;-1.35715;0.76619;3
MAGN;5.001;15079.407;1.80000;8.40000;-40.20000;3
LIGH;5.002;15079.411;71.0;0
GYRO;5.003;15079.411;-0.90148;-1.37446;0.76593;3
ACCE;5.003;15079.412;-2.39899;3.46441;8.08043;3
AHRS;5.004;15079.412;22.328072;13.547346;-15.390527;0.20603041;0.08892827;-0.10782218;122
GNSS;5.005;1490628685.000;40.313422;-3.483551;587.000;0.000;11.0;0.0;18;13
MAGN;5.012;15079.416;-4.90000;8.40000;-40.20000;3
GYRO;5.013;15079.420;-0.77791;-1.39630;0.76113;3
LIGH;5.014;15079.421;71.0;0
GNSS;5.014;1490628685.000;40.313422;-3.483551;587.000;0.000;11.0;0.0;18;13
ACCE;5.016;15079.425;-2.04285;3.50272;7.71112;3
AHRS;5.017;15079.425;22.049553;12.700555;-20.323997;0.20623298;0.07332945;-0.15129341;122
MAGN;5.018;15079.426;0.40000;9.20000;-40.20000;3
GYRO;5.018;15079.427;-0.70707;-1.38671;0.74222;3
LIGH;5.025;15079.431;71.0;0
GYRO;5.025;15079.433;-0.70654;-1.33531;0.70600;3
MAGN;5.026;15079.435;0.40000;9.20000;-40.20000;3
ACCE;5.027;15079.437;-1.55803;3.53384;7.45495;3
AHRS;5.027;15079.437;21.646772;11.387851;-17.801083;0.19968301;0.06736559;-0.13281122;46
GYRO;5.030;15079.440;-0.73636;-1.26260;0.66419;3
LIGH;5.032;15079.441;101.0;0
MAGN;5.035;15079.445;-0.80000;10.10000;-40.20000;3
GYRO;5.037;15079.446;-0.79229;-1.17206;0.60321;3
ACCE;5.038;15079.449;-1.29167;3.57035;7.38492;3
AHRS;5.039;15079.449;21.195436;10.247726;-17.372257;0.19433385;0.05911519;-0.13161562;99
LIGH;5.041;15079.451;101.0;0
GYRO;5.042;15079.453;-0.84768;-1.08604;0.55340;3
MAGN;5.045;15079.455;-0.40000;10.10000;-40.20000;3
GYRO;5.060;15079.459;-0.91053;-0.94888;0.50094;3
LIGH;5.061;15079.461;101.0;0
ACCE;5.061;15079.461;-1.20548;3.58532;7.73806;3
AHRS;5.062;15079.461;20.636364;9.288637;-16.146002;0.18794419;0.05379976;-0.12335080;20
MAGN;5.063;15079.465;-0.40000;9.50000;-40.20000;3
GYRO;5.063;15079.466;-0.96113;-0.83597;0.45700;3
LIGH;5.064;15079.471;86.0;0
GYRO;5.064;15079.472;-1.00960;-0.73636;0.39175;3
ACCE;5.065;15079.473;-1.34135;3.48596;8.14627;3
AHRS;5.066;15079.473;19.947691;8.517784;-15.605683;0.18105111;0.04901438;-0.12060045;-52
MAGN;5.067;15079.475;-0.90000;9.90000;-40.20000;3
WIFI;5.067;21242.117;SMC_LOPSI;00:13:f7:80:98:e4;-74
GYRO;5.074;15079.479;-1.03357;-0.67405;0.31958;3
LIGH;5.075;15079.481;86.0;0
MAGN;5.075;15079.485;-1.30000;10.50000;-40.20000;3
ACCE;5.076;15079.486;-1.49937;3.50571;8.75739;3
AHRS;5.077;15079.486;19.599731;8.217275;-15.705114;0.17782383;0.04674561;-0.12220414;-18
GYRO;5.078;15079.487;-1.01972;-0.62531;0.25114;3
LIGH;5.093;15079.491;98.0;0
GYRO;5.094;15079.493;-0.96593;-0.59442;0.20560;3
MAGN;5.103;15079.495;-1.30000;10.50000;-40.20000;3
ACCE;5.108;15079.498;-1.80702;3.59310;9.14884;3
AHRS;5.109;15079.498;18.835728;7.646012;-15.388097;0.17060582;0.04332464;-0.12097277;-63
GYRO;5.112;15079.500;-0.89509;-0.58962;0.19601;3
LIGH;5.113;15079.501;98.0;0
MAGN;5.113;15079.505;-1.30000;11.00000;-39.70000;3
GYRO;5.114;15079.506;-0.78537;-0.60906;0.20959;3
ACCE;5.114;15079.510;-1.99377;3.77386;9.38587;3
AHRS;5.115;15079.510;18.259735;7.169212;-15.164620;0.16512297;0.04029457;-0.12018995;71
LIGH;5.116;15079.511;98.0;0
GYRO;5.116;15079.512;-0.68310;-0.63729;0.23676;3
MAGN;5.117;15079.515;-1.30000;11.00000;-39.70000;3
GYRO;5.117;15079.519;-0.57551;-0.66792;0.27244;3
LIGH;5.117;15079.521;145.0;0
ACCE;5.118;15079.522;-1.91536;3.96061;9.39425;3
AHRS;5.118;15079.522;17.860001;6.653730;-14.625519;0.16100270;0.03713746;-0.11659578;-15
MAGN;5.119;15079.525;-0.50000;10.40000;-38.80000;3
GYRO;5.120;15079.526;-0.50893;-0.69269;0.30014;3
LIGH;5.127;15079.531;145.0;0
GYRO;5.127;15079.532;-0.47431;-0.71586;0.33076;3
MAGN;5.128;15079.535;-1.30000;10.40000;-38.80000;3
ACCE;5.128;15079.535;-1.61848;4.06176;9.20451;3
AHRS;5.129;15079.535;17.564657;6.059480;-13.320436;0.15749690;0.03419873;-0.10644570;-12
GYRO;5.130;15079.539;-0.48549;-0.72624;0.34914;3
LIGH;5.134;15079.541;145.0;0
MAGN;5.136;15079.545;-0.60000;10.40000;-38.40000;3
GYRO;5.136;15079.546;-0.53343;-0.71186;0.35846;3
SOUN;5.137;413.22;0.01261;55.99
ACCE;5.142;15079.547;-1.30185;3.99413;9.11353;3
AHRS;5.143;15079.547;17.257143;5.434560;-12.378418;0.15403949;0.03044124;-0.09940098;104
LIGH;5.143;15079.551;94.0;0
GYRO;5.144;15079.553;-0.61279;-0.67644;0.35500;3
MAGN;5.146;15079.555;-1.30000;10.40000;-38.40000;3
BLE4;5.149;2016;20;-83
BLE4;5.149;2016;19;-94
BLE4;5.149;2016;18;-96
GYRO;5.151;15079.559;-0.72198;-0.63144;0.33103;3
ACCE;5.152;15079.560;-1.09954;3.72179;8.97646;3
AHRS;5.156;15079.560;16.813690;4.848906;-11.722980;0.14958028;0.02671144;-0.09478389;-125
LIGH;5.161;15079.561;94.0;0
MAGN;5.162;15079.565;-1.30000;10.40000;-38.40000;3
GYRO;5.162;15079.566;-0.82265;-0.58989;0.29588;3
LIGH;5.163;15079.571;133.0;0
ACCE;5.163;15079.573;-0.97504;3.40216;9.12909;3
AHRS;5.164;15079.573;16.540642;4.592263;-11.552327;0.14698860;0.02498123;-0.09378206;95
GYRO;5.164;15079.574;-0.94516;-0.52012;0.22823;3
MAGN;5.165;15079.575;-5.90000;10.40000;-38.40000;3
GYRO;5.173;15079.580;-1.02185;-0.44608;0.16059;3
LIGH;5.174;15079.581;133.0;0
MAGN;5.175;15079.585;-1.20000;10.90000;-38.40000;3
ACCE;5.175;15079.586;-1.06303;3.13820;9.46069;3
AHRS;5.176;15079.586;15.768196;4.145978;-13.423784;0.14032815;0.01956364;-0.11076856;110
GYRO;5.177;15079.587;-1.04955;-0.37471;0.10999;3
LIGH;5.181;15079.591;133.0;0
GYRO;5.183;15079.593;-1.03677;-0.28336;0.06898;3
MAGN;5.185;15079.595;-1.60000;10.90000;-38.40000;3
ACCE;5.187;15079.598;-1.25995;2.99515;10.04128;3
AHRS;5.188;15079.598;14.999615;3.896725;-12.740548;0.13338196;0.01902624;-0.10553034;30
GYRO;5.189;15079.599;-0.98936;-0.21412;0.05007;3
LIGH;5.191;15079.601;170.0;0
MAGN;5.195;15079.605;-1.60000;10.90000;-38.40000;3
GYRO;5.196;15079.606;-0.90681;-0.15473;0.04181;3
ACCE;5.199;15079.610;-1.51314;3.05440;10.47762;3
AHRS;5.200;15079.610;14.314961;3.789378;-12.382962;0.12734053;0.01918291;-0.10285714;-54
LIGH;5.201;15079.611;170.0;0
GYRO;5.202;15079.612;-0.81413;-0.13076;0.04447;3
MAGN;5.205;15079.615;-1.60000;11.40000;-37.90000;3
GYRO;5.209;15079.619;-0.69269;-0.11771;0.05593;3
LIGH;5.211;15079.621;170.0;0
ACCE;5.212;15079.622;-1.62447;3.11306;10.76134;3
AHRS;5.213;15079.622;13.774858;3.736793;-12.131380;0.12260459;0.01952245;-0.10096236;125
MAGN;5.215;15079.625;-1.60000;11.40000;-37.90000;3
GYRO;5.216;15079.626;-0.56752;-0.11265;0.06924;3
LIGH;5.221;15079.631;139.0;0
GYRO;5.222;15079.632;-0.46312;-0.12330;0.08256;3
MAGN;5.224;15079.635;-1.60000;11.80000;-37.90000;3
ACCE;5.225;15079.636;-1.71126;2.94966;10.79845;3
AHRS;5.226;15079.636;13.392859;3.690775;-11.719425;0.11920461;0.01991693;-0.09760854;90
GYRO;5.229;15079.639;-0.36405;-0.15020;0.09721;3
LIGH;5.232;15079.642;139.0;0
MAGN;5.236;15079.646;-1.60000;11.80000;-37.40000;3
GYRO;5.237;15079.647;-0.23569;-0.19361;0.11185;3
ACCE;5.238;15079.648;-1.77231;2.83354;10.65958;3
AHRS;5.238;15079.648;13.160571;3.588866;-11.534351;0.11708528;0.01944029;-0.09620515;-102
LIGH;5.241;15079.651;178.0;0
GYRO;5.244;15079.654;-0.16698;-0.21518;0.11585;3
MAGN;5.245;15079.655;-6.10000;11.80000;-37.40000;3
ACCE;5.253;15079.662;-1.70647;2.84252;10.39981;3
AHRS;5.253;15079.662;13.118011;3.563651;-15.008842;0.11722758;0.01571455;-0.12616384;-107
GYRO;5.254;15079.663;-0.09827;-0.24741;0.11531;3
LIGH;5.254;15079.663;178.0;0
MAGN;5.257;15079.667;-2.10000;12.30000;-37.40000;3
GYRO;5.259;15079.669;-0.07910;-0.26765;0.10733;3
LIGH;5.261;15079.671;178.0;0
ACCE;5.264;15079.674;-1.58317;2.88920;10.03051;3
AHRS;5.264;15079.674;13.062475;3.367717;-13.962627;0.11640121;0.01515826;-0.11738708;-90
MAGN;5.266;15079.675;-2.10000;12.30000;-37.40000;3
GYRO;5.266;15079.677;-0.08922;-0.27803;0.09108;3
LIGH;5.271;15079.681;189.0;0
GYRO;5.273;15079.683;-0.12650;-0.27484;0.06445;3
MAGN;5.276;15079.685;-1.70000;12.30000;-37.00000;3
ACCE;5.276;15079.686;-1.40540;2.92452;9.70969;3
AHRS;5.277;15079.686;13.007188;3.179832;-12.153734;0.11550404;0.01542628;-0.10201588;63
GYRO;5.280;15079.690;-0.18189;-0.25646;0.03276;3
LIGH;5.282;15079.691;189.0;0
MAGN;5.285;15079.695;-1.70000;12.70000;-37.00000;3
GYRO;5.287;15079.697;-0.22770;-0.22743;0.00692;3
ACCE;5.289;15079.699;-1.26653;2.84850;9.58698;3
AHRS;5.290;15079.699;12.876244;3.029577;-11.476190;0.11415561;0.01492964;-0.09636676;44
LIGH;5.291;15079.701;189.0;0
GYRO;5.293;15079.703;-0.28256;-0.18136;-0.01917;3
MAGN;5.295;15079.705;-1.70000;12.70000;-37.00000;3
GYRO;5.304;15079.710;-0.32464;-0.13422;-0.03116;3
LIGH;5.304;15079.711;155.0;0
ACCE;5.305;15079.712;-1.17914;2.75393;9.56663;3
AHRS;5.307;15079.712;12.663047;2.945590;-10.923450;0.11217566;0.01493636;-0.09174736;-51
MAGN;5.313;15079.716;-2.40000;12.70000;-37.00000;3
GYRO;5.314;15079.717;-0.34808;-0.09055;-0.03941;3
LIGH;5.315;15079.721;155.0;0
GYRO;5.316;15079.724;-0.35287;-0.05193;-0.04794;3
ACCE;5.316;15079.725;-1.19231;2.60070;9.62349;3
AHRS;5.317;15079.725;12.406931;2.932405;-11.235033;0.10999532;0.01474111;-0.09453044;-34
MAGN;5.318;15079.726;-2.40000;13.10000;-37.00000;3
LIGH;5.321;15079.731;183.0;0
GYRO;5.322;15079.731;-0.33582;-0.01864;-0.05566;3
MAGN;5.325;15079.735;-7.80000;13.10000;-36.60000;3
ACCE;5.327;15079.737;-1.24858;2.44268;9.67078;3
AHRS;5.327;15079.737;12.269897;2.970602;-15.853971;0.10936806;0.01079210;-0.13433148;101
GYRO;5.329;15079.738;-0.29108;0.01039;-0.06232;3
LIGH;5.331;15079.741;183.0;0
MAGN;5.335;15079.745;-2.90000;13.10000;-36.60000;3
GYRO;5.336;15079.746;-0.21865;0.04181;-0.06471;3
ACCE;5.339;15079.749;-1.20787;2.34632;9.67018;3
AHRS;5.340;15079.749;12.057096;3.039357;-15.173619;0.10755004;0.01228150;-0.12849098;106
LIGH;5.341;15079.751;183.0;0
GYRO;5.343;15079.753;-0.15420;0.06605;-0.06471;3
MAGN;5.345;15079.755;-2.50000;13.50000;-36.60000;3
GYRO;5.349;15079.759;-0.07217;0.09747;-0.06152;3
LIGH;5.355;15079.761;195.0;0
ACCE;5.355;15079.763;-1.14503;2.28886;9.69652;3
AHRS;5.356;15079.763;11.968609;3.143595;-14.405007;0.10681473;0.01399852;-0.12180929;-72
MAGN;5.357;15079.765;-2.90000;13.50000;-36.60000;3
GYRO;5.362;15079.766;0.00879;0.12677;-0.05566;3
LIGH;5.362;15079.771;195.0;0
GYRO;5.363;15079.773;0.08016;0.15153;-0.04794;3
MAGN;5.372;15079.775;-2.90000;13.50000;-36.60000;3
ACCE;5.373;15079.776;-1.05824;2.32597;9.65582;3
AHRS;5.374;15079.776;12.004147;3.285995;-14.072122;0.10722721;0.01549663;-0.11879695;99
GYRO;5.375;15079.780;0.12970;0.17417;-0.04048;3
LIGH;5.376;15079.781;195.0;0
MAGN;5.376;15079.785;-2.90000;14.00000;-36.60000;3
GYRO;5.377;15079.786;0.17124;0.19814;-0.02743;3
ACCE;5.378;15079.788;-0.96067;2.41336;9.60793;3
AHRS;5.379;15079.788;12.125526;3.452862;-13.954823;0.10842738;0.01691254;-0.11758532;-57
LIGH;5.381;15079.791;178.0;0
GYRO;5.383;15079.793;0.18669;0.21225;-0.02077;3
MAGN;5.385;15079.795;-2.90000;14.00000;-36.60000;3
GYRO;5.390;15079.800;0.18882;0.22024;-0.01731;3
LIGH;5.391;15079.801;178.0;0
ACCE;5.394;15079.801;-0.84336;2.42652;9.49899;3
AHRS;5.395;15079.801;12.278608;3.634743;-14.005322;0.10993922;0.01826487;-0.11778889;-90
MAGN;5.396;15079.806;-2.90000;14.00000;-36.60000;3
GYRO;5.397;15079.807;0.17124;0.22717;-0.02796;3
LIGH;5.401;15079.811;183.0;0
ACCE;5.403;15079.814;-0.73083;2.33973;9.40622;3
AHRS;5.409;15079.814;12.353461;3.729960;-14.008763;0.11068161;0.01900007;-0.11769762;2
GYRO;5.415;15079.815;0.14035;0.24261;-0.05193;3
MAGN;5.416;15079.816;-8.30000;14.00000;-36.60000;3
LIGH;5.417;15079.821;183.0;0
GYRO;5.417;15079.823;0.10466;0.26791;-0.07217;3
MAGN;5.418;15079.825;-2.60000;14.00000;-36.60000;3
ACCE;5.418;15079.827;-0.70210;2.22900;9.46787;3
AHRS;5.419;15079.827;12.457199;3.979655;-16.927214;0.11232956;0.01818231;-0.14249796;30
GYRO;5.420;15079.830;0.08549;0.28762;-0.08389;3
LIGH;5.421;15079.831;183.0;0
MAGN;5.430;15079.835;-3.10000;14.00000;-36.20000;3
GYRO;5.431;15079.836;0.07750;0.30520;-0.09960;3
ACCE;5.432;15079.838;-0.72484;2.15239;9.61272;3
AHRS;5.433;15079.838;12.504495;4.219164;-16.467607;0.11295062;0.02062854;-0.13829696;-103
LIGH;5.434;15079.841;182.0;0
GYRO;5.434;15079.843;0.08282;0.31692;-0.11132;3
MAGN;5.435;15079.845;-3.10000;14.00000;-36.20000;3
ACCE;5.440;15079.850;-0.80685;2.16975;9.69053;3
AHRS;5.441;15079.850;12.527992;4.352008;-16.331820;0.11328650;0.02187318;-0.13698936;74
GYRO;5.442;15079.851;0.10466;0.31319;-0.10972;3
LIGH;5.443;15079.851;182.0;0
MAGN;5.445;15079.855;-3.10000;14.00000;-36.20000;3
GYRO;5.447;15079.858;0.14248;0.30200;-0.10067;3
LIGH;5.451;15079.861;182.0;0
ACCE;5.453;15079.863;-0.84515;2.18770;9.79408;3
AHRS;5.453;15079.863;12.609930;4.627031;-16.269764;0.11430440;0.02419224;-0.13614483;-77
GYRO;5.454;15079.864;0.18615;0.29721;-0.08229;3
MAGN;5.455;15079.865;-3.10000;14.00000;-36.20000;3
GYRO;5.461;15079.871;0.22770;0.29534;-0.06631;3
LIGH;5.461;15079.871;165.0;0
ACCE;5.464;15079.874;-0.85952;2.16675;9.82341;3
AHRS;5.465;15079.874;12.746147;4.860742;-16.358854;0.11576975;0.02593607;-0.13660794;89
MAGN;5.466;15079.876;-3.10000;14.00000;-36.20000;3
GYRO;5.467;15079.877;0.27457;0.28895;-0.04394;3
LIGH;5.471;15079.881;165.0;0
GYRO;5.474;15079.884;0.30760;0.27271;-0.02423;3
MAGN;5.475;15079.886;-3.10000;14.00000;-36.20000;3
ACCE;5.476;15079.886;-0.88526;2.16376;9.72345;3
AHRS;5.477;15079.886;12.950006;5.081460;-16.461092;0.11780408;0.02746526;-0.13715604;-53
GYRO;5.481;15079.891;0.32411;0.25486;-0.01119;3
LIGH;5.481;15079.891;178.0;0
MAGN;5.485;15079.895;-7.70000;14.00000;-36.20000;3
GYRO;5.487;15079.897;0.32517;0.23276;-0.00746;3
ACCE;5.489;15079.899;-0.82600;2.12545;9.59835;3
AHRS;5.489;15079.899;13.179408;5.266470;-19.801064;0.12077732;0.02524869;-0.16542819;48
LIGH;5.491;15079.901;178.0;0
GYRO;5.494;15079.904;0.31186;0.20959;-0.01571;3
MAGN;5.495;15079.905;-2.80000;14.00000;-36.20000;3
GYRO;5.501;15079.911;0.29002;0.19281;-0.02583;3
LIGH;5.502;15079.912;178.0;0
ACCE;5.503;15079.912;-0.79069;2.09852;9.45111;3
AHRS;5.504;15079.912;13.387833;5.417639;-18.715189;0.12251754;0.02738158;-0.15587129;7
MAGN;5.506;15079.916;-2.80000;14.00000;-36.20000;3
GYRO;5.507;15079.918;0.26445;0.17657;-0.03196;3
LIGH;5.511;15079.921;176.0;0
ACCE;5.514;15079.924;-0.75238;2.10750;9.37390;3
AHRS;5.515;15079.924;13.474647;5.479274;-17.905563;0.12314284;0.02865293;-0.14882998;59
GYRO;5.517;15079.925;0.22983;0.17204;-0.03728;3
MAGN;5.518;15079.927;-2.80000;14.00000;-36.20000;3
LIGH;5.521;15079.931;176.0;0
GYRO;5.523;15079.933;0.19947;0.17204;-0.03888;3
MAGN;5.525;15079.936;-2.40000;14.00000;-36.20000;3
ACCE;5.527;15079.936;-0.74639;2.20805;9.33559;3
AHRS;5.527;15079.936;13.642602;5.625495;-16.772993;0.12446796;0.03090144;-0.13887689;107
GYRO;5.529;15079.939;0.17177;0.16325;-0.02983;3
LIGH;5.531;15079.941;176.0;0
MAGN;5.535;15079.945;-2.40000;14.00000;-36.20000;3
GYRO;5.536;15079.946;0.14834;0.13902;-0.01811;3
ACCE;5.539;15079.949;-0.73741;2.25414;9.27813;3
AHRS;5.539;15079.949;13.751728;5.732764;-16.341911;0.12541126;0.03214930;-0.13500245;85
LIGH;5.541;15079.951;149.0;0
GYRO;5.543;15079.953;0.13502;0.12037;-0.00746;3
MAGN;5.545;15079.955;-2.40000;14.00000;-36.20000;3
GYRO;5.550;15079.960;0.12490;0.11478;-0.00053;3
ACCE;5.551;15079.961;-0.64524;2.10271;9.22845;3
AHRS;5.552;15079.961;13.830113;5.803070;-16.076866;0.12608895;0.03294322;-0.13260752;77
LIGH;5.554;15079.961;149.0;0
MAGN;5.556;15079.966;-2.80000;13.60000;-36.20000;3
GYRO;5.557;15079.967;0.11745;0.11558;0.00639;3
LIGH;5.561;15079.971;182.0;0
ACCE;5.563;15079.973;-0.61052;1.96803;9.14106;3
AHRS;5.564;15079.973;13.857001;5.829211;-16.220850;0.12639087;0.03297463;-0.13379753;30
GYRO;5.566;15079.974;0.10466;0.11904;0.01065;3
MAGN;5.567;15079.976;-7.30000;13.60000;-36.60000;3
GYRO;5.571;15079.981;0.09294;0.13289;0.01065;3
LIGH;5.572;15079.982;182.0;0
MAGN;5.576;15079.986;-2.30000;13.60000;-36.60000;3
ACCE;5.577;15079.987;-0.62848;1.92075;9.08839;3
AHRS;5.578;15079.987;13.909066;5.907290;-18.418743;0.12754817;0.03113709;-0.15249544;107
GYRO;5.579;15079.988;0.08282;0.14914;0.00586;3
LIGH;5.581;15079.991;182.0;0
GYRO;5.584;15079.994;0.06685;0.17364;-0.00346;3
MAGN;5.586;15079.996;-1.80000;13.60000;-36.60000;3
ACCE;5.589;15079.999;-0.70749;1.90578;9.10096;3
AHRS;5.592;15079.999;13.936995;6.013207;-17.333342;0.12761842;0.03321255;-0.14307588;110
LIGH;5.594;15080.004;173.0;0
GYRO;5.596;15080.006;0.05726;0.21359;-0.01491;3
LIGH;5.611;15080.017;173.0;0
MAGN;5.612;15080.017;-1.30000;13.20000;-36.60000;3
ACCE;5.619;15080.018;-0.93314;1.99557;9.32063;3
AHRS;5.621;15080.018;13.946869;6.151991;-16.381990;0.12758608;0.03544750;-0.13476728;-89
GYRO;5.623;15080.019;0.07697;0.21438;0.00399;3
LIGH;5.634;15080.022;173.0;0
MAGN;5.635;15080.023;-1.90000;13.20000;-36.60000;3
GYRO;5.637;15080.026;0.10413;0.20240;0.02264;3
MAGN;5.638;15080.028;-1.90000;13.20000;-36.60000;3
LIGH;5.640;15080.031;129.0;0
ACCE;5.641;15080.032;-0.98402;2.06260;9.51216;3
AHRS;5.642;15080.032;14.011495;6.378391;-16.063580;0.12830061;0.03766080;-0.13174558;6
GYRO;5.644;15080.033;0.13183;0.18855;0.04714;3
MAGN;5.646;15080.036;-1.90000;13.20000;-37.00000;3
GYRO;5.647;15080.040;0.14781;0.17284;0.06818;3
LIGH;5.648;15080.041;129.0;0
ACCE;5.655;15080.044;-1.05764;2.03986;9.47505;3
AHRS;5.666;15080.044;14.096129;6.506917;-15.960412;0.12913740;0.03877139;-0.13066357;123
MAGN;5.676;15080.046;-1.90000;13.20000;-37.00000;3
GYRO;5.678;15080.047;0.15579;0.15579;0.08096;3
LIGH;5.679;15080.052;169.0;0
GYRO;5.680;15080.055;0.13982;0.13049;0.08389;3
ACCE;5.681;15080.056;-1.06243;1.91297;9.36432;3
AHRS;5.683;15080.056;14.190078;6.605660;-15.879211;0.13002552;0.03959137;-0.12979588;50
MAGN;5.685;15080.057;-1.20000;13.20000;-37.00000;3
LIGH;5.686;15080.061;169.0;0
GYRO;5.687;15080.063;0.10786;0.10386;0.06871;3
MAGN;5.688;15080.065;-1.20000;12.80000;-37.00000;3
ACCE;5.690;15080.068;-1.05704;1.86209;9.25060;3
AHRS;5.691;15080.068;14.208529;6.641394;-15.154305;0.12996897;0.04069746;-0.12352777;-82
GYRO;5.692;15080.069;0.07270;0.08762;0.04607;3
LIGH;5.694;15080.071;169.0;0
GYRO;5.694;15080.090;0.04714;0.01917;0.00426;3
LIGH;5.695;15080.091;170.0;0
ACCE;5.695;15080.093;-1.19291;1.87107;9.23803;3
AHRS;5.696;15080.093;14.214479;6.719071;-14.402178;0.12982936;0.04220965;-0.11698178;44
MAGN;5.697;15080.095;-1.10000;12.80000;-37.00000;3
GYRO;5.697;15080.097;0.06471;-0.00586;0.00479;3
LIGH;5.698;15080.101;170.0;0
GYRO;5.698;15080.103;0.08975;-0.03862;0.00213;3
ACCE;5.699;15080.105;-1.19171;1.92075;9.14405;3
AHRS;5.700;15080.105;14.239658;6.704063;-14.367312;0.13001698;0.04209150;-0.11668342;53
MAGN;5.701;15080.106;-1.10000;12.80000;-37.00000;3
GYRO;5.701;15080.110;0.11372;-0.07697;0.00719;3
LIGH;5.702;15080.111;136.0;0
MAGN;5.715;15080.115;-1.10000;12.80000;-37.00000;3
GYRO;5.716;15080.117;0.12916;-0.09827;0.01598;3
ACCE;5.716;15080.118;-1.08098;2.10989;8.92798;3
AHRS;5.717;15080.118;14.312166;6.633642;-14.189209;0.13050203;0.04160696;-0.11518843;-28
LIGH;5.718;15080.121;136.0;0
GYRO;5.719;15080.124;0.13875;-0.10946;0.02583;3
MAGN;5.719;15080.126;-1.10000;12.80000;-37.00000;3
SOUN;5.720;130.53;0.00398;45.99
ACCE;5.726;15080.130;-0.94571;2.23020;8.66103;3
AHRS;5.727;15080.130;14.360249;6.584783;-14.001273;0.13079736;0.04134771;-0.11360022;35
GYRO;5.728;15080.131;0.12011;-0.10227;0.03755;3
LIGH;5.728;15080.132;159.0;0
MAGN;5.729;15080.136;-5.30000;12.80000;-37.00000;3
GYRO;5.729;15080.138;0.07270;-0.07936;0.03702;3
LIGH;5.731;15080.141;159.0;0
ACCE;5.733;15080.143;-0.84755;2.26252;8.54670;3
AHRS;5.733;15080.143;14.434653;6.489924;-16.989088;0.13235100;0.03701227;-0.13927643;64
MAGN;5.735;15080.145;-0.90000;12.80000;-37.00000;3
GYRO;5.736;15080.146;-0.00027;-0.04794;0.01758;3
LIGH;5.741;15080.151;159.0;0
GYRO;5.743;15080.153;-0.05246;-0.02450;-0.00879;3
MAGN;5.745;15080.155;-0.90000;12.80000;-37.00000;3
ACCE;5.746;15080.156;-0.86550;2.25594;8.61254;3
AHRS;5.747;15080.156;14.403342;6.443763;-15.018612;0.13137761;0.03892388;-0.12246603;-46
GYRO;5.749;15080.160;-0.09774;0.00293;-0.03302;3
LIGH;5.751;15080.161;160.0;0
MAGN;5.755;15080.165;-0.90000;12.80000;-37.00000;3
GYRO;5.756;15080.166;-0.11105;0.02503;-0.05060;3
ACCE;5.758;15080.168;-0.95529;2.23259;8.78373;3
AHRS;5.759;15080.168;14.306427;6.452399;-14.501076;0.13037904;0.03970258;-0.11807562;-80
LIGH;5.761;15080.171;160.0;0
GYRO;5.763;15080.173;-0.09135;0.03728;-0.04687;3
MAGN;5.765;15080.175;-0.90000;12.80000;-37.00000;3
GYRO;5.770;15080.180;-0.05992;0.04181;-0.03595;3
ACCE;5.771;15080.181;-1.06183;2.24337;8.99202;3
AHRS;5.771;15080.181;14.230840;6.485401;-14.189483;0.12965593;0.04042563;-0.11540993;-64
LIGH;5.772;15080.181;160.0;0
MAGN;5.775;15080.186;-0.90000;12.80000;-37.00000;3
GYRO;5.776;15080.187;-0.00879;0.03222;-0.01598;3
LIGH;5.781;15080.191;126.0;0
ACCE;5.783;15080.193;-1.08816;2.36787;8.99502;3
AHRS;5.784;15080.193;14.224447;6.500146;-13.958452;0.12953396;0.04082070;-0.11341313;-13
GYRO;5.784;15080.194;0.05140;0.01012;0.00533;3
MAGN;5.786;15080.196;-0.90000;12.80000;-37.00000;3
GYRO;5.792;15080.202;0.09188;-0.00213;0.02210;3
LIGH;5.793;15080.203;126.0;0
ACCE;5.795;15080.205;-1.01514;2.42952;8.91421;3
AHRS;5.796;15080.205;14.281767;6.495707;-13.781408;0.12995793;0.04091971;-0.11186203;-90
MAGN;5.797;15080.207;-0.90000;12.80000;-37.00000;3
GYRO;5.798;15080.209;0.11478;-0.00746;0.03489;3
LIGH;5.801;15080.211;176.0;0
MAGN;5.805;15080.215;-4.50000;12.40000;-37.00000;3
GYRO;5.806;15080.216;0.11798;-0.01225;0.04554;3
ACCE;5.807;15080.218;-0.99300;2.55521;8.85436;3
AHRS;5.808;15080.218;14.383352;6.474305;-16.278931;0.13166238;0.03776392;-0.13324706;83
LIGH;5.811;15080.221;176.0;0
GYRO;5.813;15080.223;0.10626;-0.01491;0.05593;3
MAGN;5.815;15080.225;-1.30000;12.40000;-37.00000;3
GYRO;5.820;15080.230;0.09028;-0.01065;0.06418;3
ACCE;5.821;15080.231;-0.98761;2.64140;8.83520;3
AHRS;5.822;15080.231;14.470044;6.448233;-15.677301;0.13217478;0.03812367;-0.12806693;19
LIGH;5.823;15080.231;176.0;0
MAGN;5.826;15080.236;-1.30000;12.40000;-37.00000;3
GYRO;5.827;15080.237;0.07004;0.00213;0.07057;3
LIGH;5.831;15080.241;167.0;0
ACCE;5.833;15080.243;-1.04627;2.64978;8.86992;3
AHRS;5.834;15080.243;14.512678;6.442057;-15.270676;0.13239683;0.03848792;-0.12456123;-70
GYRO;5.836;15080.244;0.04075;0.00799;0.07031;3
MAGN;5.837;15080.246;-0.90000;12.40000;-37.00000;3
GYRO;5.841;15080.251;0.01571;-0.00320;0.07217;3
LIGH;5.842;15080.252;167.0;0
MAGN;5.846;15080.256;-0.90000;12.40000;-37.00000;3
ACCE;5.847;15080.257;-1.11211;2.58813;8.93037;3
AHRS;5.848;15080.257;14.544146;6.429667;-14.282774;0.13231719;0.03948577;-0.11608059;-37
GYRO;5.849;15080.258;-0.00666;-0.02051;0.07404;3
LIGH;5.851;15080.261;167.0;0
GYRO;5.854;15080.264;-0.01891;-0.03675;0.07563;3
MAGN;5.856;15080.266;-1.60000;12.40000;-37.00000;3
ACCE;5.859;15080.269;-1.14323;2.51331;8.92918;3
AHRS;5.859;15080.269;14.538792;6.394948;-14.479510;0.13230322;0.03896675;-0.11781252;-41
GYRO;5.861;15080.271;-0.02690;-0.06258;0.08256;3
LIGH;5.862;15080.272;126.0;0
MAGN;5.866;15080.276;-1.20000;12.40000;-37.40000;3
GYRO;5.869;15080.278;-0.03862;-0.08176;0.08416;3
ACCE;5.871;15080.281;-1.08637;2.45525;8.87890;3
AHRS;5.872;15080.281;14.516765;6.322375;-14.290610;0.13197646;0.03858686;-0.11628842;-105
LIGH;5.873;15080.282;126.0;0
GYRO;5.874;15080.284;-0.05033;-0.09108;0.08416;3
MAGN;5.880;15080.286;-1.20000;12.40000;-37.40000;3
LIGH;5.881;15080.291;176.0;0
GYRO;5.883;15080.293;-0.07483;-0.09774;0.08602;3
ACCE;5.884;15080.294;-1.02232;2.42174;8.78313;3
AHRS;5.884;15080.294;14.464201;6.216910;-14.074620;0.13134755;0.03798882;-0.11458708;-74
MAGN;5.886;15080.295;-6.10000;12.40000;-37.40000;3
GYRO;5.889;15080.300;-0.10253;-0.09960;0.08203;3
LIGH;5.891;15080.301;176.0;0
MAGN;5.895;15080.305;-1.40000;12.40000;-37.40000;3
ACCE;5.908;15080.307;-0.98342;2.33135;8.73764;3
AHRS;5.919;15080.307;14.426662;6.169044;-16.616301;0.13178001;0.03470561;-0.13646007;-62
GYRO;5.928;15080.308;-0.12970;-0.09561;0.07350;3
LIGH;5.929;15080.311;176.0;0
GYRO;5.933;15080.314;-0.14408;-0.09055;0.06578;3
MAGN;5.934;15080.316;-1.40000;12.40000;-37.40000;3
LIGH;5.936;15080.322;160.0;0
ACCE;5.936;15080.322;-0.94631;2.28886;8.76637;3
AHRS;5.938;15080.322;14.306648;6.065119;-15.804529;0.13038650;0.03489702;-0.12969732;-108
GYRO;5.939;15080.324;-0.14088;-0.07404;0.06764;3
MAGN;5.939;15080.326;-1.40000;12.40000;-37.40000;3
GYRO;5.942;15080.331;-0.11638;-0.05566;0.07643;3
LIGH;5.943;15080.331;160.0;0
ACCE;5.943;15080.334;-0.95050;2.32417;8.85495;3
AHRS;5.944;15080.334;14.179610;5.975376;-15.219006;0.12902087;0.03494554;-0.12485324;101
MAGN;5.946;15080.335;-1.80000;12.40000;-37.40000;3
GYRO;5.947;15080.338;-0.08868;-0.02370;0.09507;3
LIGH;5.947;15080.341;160.0;0
MAGN;5.947;15080.345;-1.80000;12.40000;-37.40000;3
GYRO;5.948;15080.346;-0.05459;0.01678;0.12836;3
ACCE;5.949;15080.347;-1.04208;2.37265;8.92379;3
AHRS;5.952;15080.347;14.123755;5.948396;-15.064946;0.12846617;0.03495387;-0.12359449;-113
LIGH;5.953;15080.351;129.0;0
GYRO;5.953;15080.353;-0.04288;0.02184;0.15020;3
MAGN;5.954;15080.355;-1.80000;12.40000;-37.40000;3
ACCE;5.954;15080.359;-1.09415;2.36846;9.01357;3
AHRS;5.955;15080.359;14.111768;5.947851;-15.099672;0.12837350;0.03492454;-0.12390012;-26
GYRO;5.956;15080.361;-0.03702;0.00426;0.17177;3
LIGH;5.957;15080.361;129.0;0
MAGN;5.958;15080.365;-1.80000;12.40000;-37.40000;3
GYRO;5.958;15080.368;-0.04128;0.00426;0.17817;3
LIGH;5.971;15080.371;169.0;0
ACCE;5.971;15080.373;-0.99479;2.23439;9.02794;3
AHRS;5.972;15080.373;14.079082;5.910393;-14.995654;0.12802148;0.03475826;-0.12306846;35
GYRO;5.973;15080.375;-0.05992;0.00320;0.18509;3
MAGN;5.974;15080.376;-6.60000;12.40000;-37.40000;3
LIGH;5.974;15080.381;169.0;0
GYRO;5.975;15080.383;-0.08709;-0.00133;0.18722;3
MAGN;5.986;15080.386;-1.90000;12.40000;-37.40000;3
ACCE;5.987;15080.388;-1.00197;2.06201;9.08300;3
AHRS;5.987;15080.388;14.007575;5.867555;-17.593420;0.12811150;0.03157927;-0.14542158;35
GYRO;5.988;15080.390;-0.11745;-0.01891;0.17976;3
LIGH;5.990;15080.391;169.0;0
MAGN;5.991;15080.395;-1.90000;12.40000;-37.40000;3
GYRO;5.991;15080.396;-0.14621;-0.03435;0.16591;3
ACCE;5.992;15080.400;-0.94212;1.91117;9.12251;3
AHRS;5.993;15080.400;13.889917;5.806979;-16.800051;0.12681048;0.03210157;-0.13876632;70
LIGH;5.994;15080.401;153.0;0
GYRO;5.994;15080.403;-0.16964;-0.03515;0.15020;3
MAGN;5.995;15080.405;-1.90000;12.40000;-37.40000;3
GNSS;5.995;1490628686.000;40.313422;-3.483551;587.000;0.000;11.0;0.0;18;13
GYRO;6.000;15080.409;-0.19627;-0.01971;0.13076;3
GNSS;6.001;1490628686.000;40.313422;-3.483551;587.000;0.000;11.0;0.0;18;13
LIGH;6.004;15080.411;153.0;0
ACCE;6.005;15080.412;-0.92356;1.79924;9.20092;3
AHRS;6.005;15080.412;13.729639;5.752307;-16.267401;0.12522419;0.03242657;-0.13435505;29
MAGN;6.006;15080.415;-1.90000;12.40000;-37.40000;3
GYRO;6.007;15080.416;-0.21332;-0.00852;0.10839;3
LIGH;6.011;15080.421;153.0;0
GYRO;6.012;15080.423;-0.23516;-0.01758;0.08096;3
ACCE;6.014;15080.424;-1.01035;1.71664;9.28172;3
AHRS;6.015;15080.424;13.524776;5.719792;-15.883368;0.12332315;0.03282260;-0.13121429;-46
MAGN;6.016;15080.425;-1.90000;12.40000;-37.40000;3
GYRO;6.019;15080.429;-0.23622;-0.03276;0.05167;3
LIGH;6.021;15080.431;132.0;0
MAGN;6.025;15080.435;-1.90000;12.40000;-37.40000;3
GYRO;6.031;15080.436;-0.21758;-0.05193;0.03489;3
ACCE;6.032;15080.437;-0.99778;1.73460;9.31045;3
AHRS;6.033;15080.437;13.317486;5.674160;-15.562029;0.12140305;0.03302996;-0.12862268;119
LIGH;6.033;15080.441;132.0;0
GYRO;6.034;15080.442;-0.17923;-0.07457;0.03036;3
MAGN;6.045;15080.445;-1.90000;12.40000;-37.40000;3
ACCE;6.046;15080.449;-0.95768;1.82857;9.41400;3
AHRS;6.046;15080.449;13.224824;5.641342;-15.439610;0.12053681;0.03299019;-0.12765819;-61
GYRO;6.047;15080.450;-0.13023;-0.09028;0.03941;3
LIGH;6.048;15080.451;182.0;0
MAGN;6.048;15080.455;-7.00000;12.40000;-37.40000;3
GYRO;6.049;15080.456;-0.08123;-0.10839;0.05007;3
LIGH;6.051;15080.461;182.0;0
ACCE;6.052;15080.461;-0.89723;1.91357;9.31524;3
AHRS;6.052;15080.461;13.117270;5.547015;-19.197430;0.12050465;0.02837477;-0.16001183;-55
GYRO;6.053;15080.463;-0.04927;-0.12650;0.05673;3
MAGN;6.055;15080.465;-1.70000;12.80000;-37.00000;3
GYRO;6.059;15080.469;-0.02796;-0.13795;0.06418;3
LIGH;6.061;15080.471;182.0;0
ACCE;6.063;15080.473;-0.75657;1.96744;9.15004;3
AHRS;6.063;15080.473;13.072831;5.426034;-17.585901;0.11955927;0.02909128;-0.14637552;-94
MAGN;6.065;15080.475;-2.10000;12.80000;-37.00000;3
GYRO;6.066;15080.476;-0.02530;-0.14328;0.06258;3
LIGH;6.071;15080.481;156.0;0
GYRO;6.072;15080.482;-0.03968;-0.13662;0.05752;3
MAGN;6.075;15080.485;-2.10000;12.80000;-37.00000;3
ACCE;6.076;15080.486;-0.67038;2.03088;9.12849;3
AHRS;6.076;15080.486;13.035994;5.291479;-16.075134;0.11869291;0.02955651;-0.13358206;15
GYRO;6.079;15080.489;-0.06312;-0.12757;0.05220;3
LIGH;6.081;15080.491;156.0;0
MAGN;6.085;15080.495;-2.10000;12.80000;-37.00000;3
GYRO;6.085;15080.496;-0.09561;-0.11904;0.04634;3
ACCE;6.088;15080.498;-0.70509;2.07637;9.08959;3
AHRS;6.088;15080.498;12.966026;5.175101;-15.599362;0.11783760;0.02913502;-0.12965456;15
LIGH;6.091;15080.501;156.0;0
GYRO;6.092;15080.503;-0.12384;-0.11691;0.03782;3
MAGN;6.095;15080.505;-2.10000;12.80000;-37.00000;3
GYRO;6.100;15080.508;-0.14354;-0.12224;0.03222;3
ACCE;6.101;15080.510;-0.72125;2.03328;9.11413;3
AHRS;6.101;15080.510;12.857123;5.069038;-15.201021;0.11668424;0.02876266;-0.12639730;-116
LIGH;6.102;15080.511;145.0;0
MAGN;6.105;15080.515;-2.10000;12.80000;-37.00000;3
GYRO;6.106;15080.516;-0.15952;-0.14008;0.02237;3
LIGH;6.111;15080.521;145.0;0
ACCE;6.112;15080.523;-0.70569;1.95906;9.10934;3
AHRS;6.113;15080.523;12.779294;4.998800;-14.958232;0.11587866;0.02849715;-0.12442125;-59
GYRO;6.114;15080.524;-0.16538;-0.15926;0.00692;3
MAGN;6.115;15080.525;-2.10000;12.80000;-37.00000;3
GYRO;6.121;15080.530;-0.16538;-0.16299;0.00186;3
LIGH;6.122;15080.532;185.0;0
ACCE;6.124;15080.534;-0.65062;1.95786;9.07582;3
AHRS;6.124;15080.534;12.628155;4.850656;-14.658327;0.11434790;0.02769964;-0.12206607;75
MAGN;6.126;15080.536;-2.10000;13.20000;-36.60000;3
GYRO;6.128;15080.537;-0.15739;-0.15872;0.00320;3
LIGH;6.134;15080.541;185.0;0
GYRO;6.134;15080.543;-0.14727;-0.14594;0.01198;3
MAGN;6.135;15080.545;-2.10000;13.20000;-36.60000;3
ACCE;6.136;15080.546;-0.58778;2.05602;8.96868;3
AHRS;6.136;15080.546;12.505656;4.717382;-14.113225;0.11302520;0.02723159;-0.11756717;-7
GYRO;6.139;15080.549;-0.14248;-0.12916;0.02051;3
LIGH;6.141;15080.551;185.0;0
MAGN;6.144;15080.555;-2.10000;13.20000;-36.60000;3
GYRO;6.152;15080.556;-0.14514;-0.10493;0.02370;3
ACCE;6.154;15080.558;-0.54827;2.10989;8.94174;3
AHRS;6.155;15080.558;12.400974;4.612992;-13.936094;0.11197700;0.02662170;-0.11619372;-112
LIGH;6.156;15080.561;159.0;0
GYRO;6.157;15080.562;-0.15526;-0.07830;0.03276;3
MAGN;6.157;15080.565;-2.10000;13.20000;-36.60000;3
GYRO;6.163;15080.569;-0.16325;-0.06738;0.03595;3
ACCE;6.164;15080.570;-0.59855;2.06799;8.98963;3
AHRS;6.172;15080.570;12.276191;4.536942;-13.760744;0.11078656;0.02627235;-0.11481478;-111
LIGH;6.177;15080.571;159.0;0
MAGN;6.177;15080.575;-2.10000;13.20000;-36.60000;3
GYRO;6.178;15080.576;-0.16964;-0.05513;0.03915;3
LIGH;6.178;15080.581;159.0;0
ACCE;6.179;15080.582;-0.63386;2.02609;9.15124;3
AHRS;6.182;15080.582;12.206496;4.502316;-13.673882;0.11013248;0.02613257;-0.11413148;-52
GYRO;6.183;15080.583;-0.16645;-0.04554;0.04288;3
MAGN;6.185;15080.585;-2.10000;13.20000;-36.60000;3
GYRO;6.185;15080.590;-0.16219;-0.04474;0.04900;3
LIGH;6.187;15080.592;158.0;0
ACCE;6.189;15080.595;-0.67098;2.00215;9.27633;3
AHRS;6.190;15080.595;12.067129;4.447024;-13.591344;0.10885949;0.02588356;-0.11353545;-2
MAGN;6.192;15080.596;-2.10000;13.60000;-36.60000;3
GYRO;6.193;15080.597;-0.15047;-0.05246;0.05220;3
LIGH;6.194;15080.602;158.0;0
GYRO;6.195;15080.604;-0.13928;-0.06019;0.05673;3
MAGN;6.196;15080.606;-2.10000;13.60000;-36.60000;3
ACCE;6.197;15080.607;-0.73023;2.01352;9.35055;3
AHRS;6.197;15080.607;11.943116;4.385089;-13.371219;0.10768153;0.02568845;-0.11175170;33
GYRO;6.210;15080.611;-0.13609;-0.07137;0.06045;3
LIGH;6.211;15080.611;198.0;0
MAGN;6.212;15080.615;-6.10000;13.60000;-36.60000;3
GYRO;6.212;15080.618;-0.13822;-0.09348;0.06045;3
ACCE;6.213;15080.619;-0.75477;2.05303;9.30866;3
AHRS;6.214;15080.619;11.831690;4.305630;-16.372683;0.10726587;0.02231833;-0.13770241;85
LIGH;6.216;15080.621;198.0;0
GYRO;6.217;15080.624;-0.15100;-0.11505;0.06179;3
MAGN;6.217;15080.626;-2.00000;13.60000;-36.60000;3
BLE4;6.218;2016;20;-82
BLE4;6.218;2016;19;-93
BLE4;6.219;2016;18;-96
SOUN;6.221;11.78;0.00036;25.09
GYRO;6.227;15080.632;-0.17177;-0.13263;0.06072;3
LIGH;6.228;15080.632;198.0;0
ACCE;6.228;15080.633;-0.68773;2.03268;9.17278;3
AHRS;6.229;15080.633;11.700584;4.188386;-15.220466;0.10577848;0.02254205;-0.12796372;-104
MAGN;6.229;15080.636;-2.40000;13.60000;-36.60000;3
GYRO;6.230;15080.638;-0.19841;-0.14115;0.06045;3
LIGH;6.233;15080.641;172.0;0
MAGN;6.235;15080.645;-2.40000;14.00000;-36.60000;3
GYRO;6.236;15080.646;-0.23356;-0.14674;0.06019;3
ACCE;6.237;15080.648;-0.63566;1.97103;9.07462;3
AHRS;6.238;15080.648;11.515707;4.047297;-14.266964;0.10384876;0.02241122;-0.11996254;30
LIGH;6.241;15080.651;172.0;0
GYRO;6.243;15080.653;-0.26392;-0.14354;0.05566;3
MAGN;6.245;15080.655;-2.40000;14.00000;-36.20000;3
ACCE;6.249;15080.660;-0.58658;1.90159;9.14765;3
AHRS;6.250;15080.660;11.412896;3.980332;-13.877190;0.10281852;0.02229813;-0.11670659;-19
GYRO;6.251;15080.661;-0.30174;-0.12783;0.05433;3
LIGH;6.252;15080.661;172.0;0
MAGN;6.255;15080.665;-2.40000;14.00000;-36.20000;3
GYRO;6.257;15080.667;-0.32837;-0.11585;0.04820;3
LIGH;6.261;15080.671;181.0;0
ACCE;6.263;15080.673;-0.62309;1.79445;9.20630;3
AHRS;6.263;15080.673;11.144917;3.861891;-13.597977;0.10033703;0.02181058;-0.11451113;52
GYRO;6.264;15080.674;-0.34808;-0.11212;0.04155;3
MAGN;6.265;15080.675;-2.40000;14.00000;-36.20000;3
LIGH;6.271;15080.681;181.0;0
GYRO;6.272;15080.681;-0.35606;-0.11798;0.03302;3
MAGN;6.275;15080.685;-2.40000;14.00000;-36.20000;3
ACCE;6.276;15080.686;-0.66379;1.77051;9.41640;3
AHRS;6.277;15080.686;10.849695;3.756345;-13.286388;0.09762941;0.02147747;-0.11202829;26
GYRO;6.278;15080.688;-0.34754;-0.11611;0.03116;3
LIGH;6.282;15080.693;203.0;0
GYRO;6.285;15080.695;-0.32837;-0.11318;0.03995;3
MAGN;6.287;15080.697;-2.40000;14.50000;-36.20000;3
ACCE;6.288;15080.699;-0.73322;1.80523;9.42657;3
AHRS;6.289;15080.699;10.583607;3.662253;-13.060719;0.09520156;0.02112739;-0.11025919;36
LIGH;6.291;15080.701;203.0;0
GYRO;6.293;15080.703;-0.30919;-0.10706;0.05939;3
MAGN;6.295;15080.705;-2.40000;14.50000;-36.20000;3
GYRO;6.299;15080.710;-0.28256;-0.09934;0.07643;3
LIGH;6.301;15080.711;203.0;0
ACCE;6.302;15080.711;-0.72245;1.74118;9.56364;3
AHRS;6.302;15080.711;10.321219;3.561935;-12.879768;0.09280885;0.02067371;-0.10887423;-73
MAGN;6.305;15080.716;-2.40000;14.50000;-36.20000;3
GYRO;6.307;15080.717;-0.25327;-0.10067;0.07963;3
LIGH;6.311;15080.721;188.0;0
ACCE;6.313;15080.723;-0.84216;1.57479;9.56903;3
AHRS;6.314;15080.723;10.206441;3.526974;-12.775277;0.09176636;0.02057009;-0.10804068;55
GYRO;6.315;15080.724;-0.22397;-0.12517;0.08309;3
MAGN;6.315;15080.726;-2.40000;14.50000;-36.20000;3
LIGH;6.321;15080.731;188.0;0
GYRO;6.322;15080.731;-0.20107;-0.15233;0.08282;3
MAGN;6.325;15080.735;-2.40000;14.90000;-36.20000;3
ACCE;6.326;15080.737;-0.71168;1.42455;9.53551;3
AHRS;6.327;15080.737;10.003013;3.397883;-12.467249;0.08983535;0.01989797;-0.10555231;81
GYRO;6.328;15080.738;-0.18615;-0.17018;0.07856;3
LIGH;6.331;15080.741;188.0;0
MAGN;6.335;15080.745;-1.80000;14.90000;-36.20000;3
GYRO;6.336;15080.746;-0.18349;-0.17763;0.07244;3
ACCE;6.339;15080.749;-0.65601;1.54187;9.40442;3
AHRS;6.339;15080.749;9.833779;3.240111;-11.799464;0.08811784;0.01921181;-0.09995836;90
LIGH;6.343;15080.751;199.0;0
GYRO;6.344;15080.753;-0.19521;-0.18749;0.06658;3
MAGN;6.346;15080.756;-1.80000;14.90000;-36.20000;3
GYRO;6.350;15080.760;-0.21172;-0.19068;0.05832;3
ACCE;6.352;15080.761;-0.56443;1.68073;9.32721;3
AHRS;6.352;15080.761;9.664432;3.074050;-11.194089;0.08641314;0.01838725;-0.09490119;-54
LIGH;6.354;15080.762;199.0;0
MAGN;6.357;15080.767;-1.80000;14.90000;-36.20000;3
GYRO;6.358;15080.768;-0.23090;-0.18695;0.05087;3
LIGH;6.362;15080.772;202.0;0
ACCE;6.365;15080.774;-0.50637;1.77171;9.30746;3
AHRS;6.366;15080.774;9.566730;2.983433;-10.815524;0.08543408;0.01797016;-0.09172197;115
GYRO;6.367;15080.776;-0.25007;-0.16139;0.05673;3
MAGN;6.368;15080.777;-1.80000;14.90000;-36.20000;3
LIGH;6.372;15080.782;202.0;0
GYRO;6.375;15080.785;-0.26498;-0.12384;0.07084;3
ACCE;6.377;15080.787;-0.51296;1.77650;9.39545;3
AHRS;6.378;15080.787;9.321645;2.831900;-10.385794;0.08312792;0.01717542;-0.08818261;62
MAGN;6.380;15080.788;-1.80000;14.90000;-36.20000;3
LIGH;6.385;15080.791;202.0;0
GYRO;6.386;15080.793;-0.26445;-0.08016;0.08229;3
MAGN;6.395;15080.796;-1.80000;15.30000;-36.20000;3
ACCE;6.396;15080.799;-0.57341;1.68013;9.51097;3
AHRS;6.397;15080.799;9.195570;2.788406;-10.012585;0.08194737;0.01716707;-0.08501563;-54
GYRO;6.398;15080.800;-0.25859;-0.05912;0.09161;3
LIGH;6.399;15080.802;203.0;0
MAGN;6.399;15080.806;-1.80000;15.30000;-36.20000;3
GYRO;6.400;15080.807;-0.24048;-0.04341;0.10333;3
LIGH;6.412;15080.811;203.0;0
ACCE;6.412;15080.813;-0.64883;1.48560;9.69831;3
AHRS;6.413;15080.813;8.982695;2.738201;-9.843919;0.08004121;0.01701497;-0.08364675;-59
GYRO;6.414;15080.814;-0.21066;-0.03116;0.11398;3
MAGN;6.415;15080.816;-1.80000;15.30000;-35.80000;3
GYRO;6.416;15080.822;-0.18775;-0.02876;0.11958;3
LIGH;6.416;15080.822;203.0;0
ACCE;6.417;15080.826;-0.76734;1.28329;9.73961;3
AHRS;6.422;15080.826;8.789825;2.707842;-9.736260;0.07833200;0.01697246;-0.08278544;121
MAGN;6.435;15080.827;-1.80000;15.30000;-35.80000;3
GYRO;6.437;15080.829;-0.15739;-0.04128;0.11345;3
LIGH;6.438;15080.832;225.0;0
MAGN;6.443;15080.836;-1.80000;15.30000;-35.80000;3
GYRO;6.444;15080.837;-0.14514;-0.05779;0.10200;3
ACCE;6.445;15080.838;-0.69552;1.28090;9.69831;3
AHRS;6.446;15080.838;8.642429;2.659622;-9.640981;0.07700589;0.01672957;-0.08203030;-90
LIGH;6.447;15080.841;225.0;0
GYRO;6.447;15080.844;-0.14088;-0.08362;0.08948;3
MAGN;6.448;15080.846;-1.80000;15.30000;-35.80000;3
LIGH;6.448;15080.852;208.0;0
ACCE;6.449;15080.852;-0.64344;1.26115;9.54987;3
AHRS;6.450;15080.852;8.572793;2.630872;-9.593091;0.07637479;0.01656418;-0.08165208;16
GYRO;6.451;15080.853;-0.14674;-0.12011;0.07057;3
MAGN;6.452;15080.857;-1.80000;15.70000;-35.80000;3
GYRO;6.452;15080.860;-0.15952;-0.13209;0.05140;3
LIGH;6.453;15080.862;208.0;0
ACCE;6.462;15080.864;-0.53750;1.33237;9.45111;3
AHRS;6.462;15080.864;8.420801;2.509783;-9.421910;0.07494744;0.01573894;-0.08028531;91
MAGN;6.463;15080.866;-1.80000;15.70000;-35.80000;3
GYRO;6.464;15080.867;-0.17390;-0.12144;0.03835;3
LIGH;6.465;15080.872;208.0;0
GYRO;6.465;15080.874;-0.18349;-0.09854;0.03462;3
MAGN;6.466;15080.877;-1.80000;15.70000;-35.80000;3
ACCE;6.467;15080.877;-0.43934;1.54366;9.40263;3
AHRS;6.468;15080.877;8.273658;2.410931;-9.160363;0.07356786;0.01515668;-0.07811566;9
GYRO;6.471;15080.881;-0.18935;-0.06951;0.04155;3
LIGH;6.471;15080.882;209.0;0
MAGN;6.476;15080.886;-1.80000;15.70000;-35.80000;3
GYRO;6.478;15080.887;-0.18988;-0.04634;0.05033;3
ACCE;6.480;15080.890;-0.37888;1.64063;9.42298;3
AHRS;6.483;15080.890;8.133055;2.353788;-9.080579;0.07229906;0.01481080;-0.07749218;-83
LIGH;6.486;15080.891;209.0;0
GYRO;6.487;15080.894;-0.18775;-0.01465;0.05459;3
MAGN;6.488;15080.896;-1.80000;15.70000;-35.80000;3
LIGH;6.492;15080.902;209.0;0
GYRO;6.492;15080.902;-0.18402;0.02690;0.05832;3
ACCE;6.493;15080.904;-0.42318;1.57299;9.50019;3
AHRS;6.494;15080.904;7.982784;2.348333;-9.030582;0.07098529;0.01489985;-0.07709579;-49
MAGN;6.496;15080.906;-1.80000;15.70000;-35.80000;3
GYRO;6.498;15080.909;-0.17976;0.05699;0.06764;3
LIGH;6.501;15080.911;231.0;0
MAGN;6.506;15080.916;-1.80000;15.70000;-35.80000;3
ACCE;6.507;15080.917;-0.42796;1.43532;9.56304;3
AHRS;6.507;15080.917;7.914178;2.365581;-9.112690;0.07041249;0.01504693;-0.07781317;-84
GYRO;6.509;15080.918;-0.17710;0.06951;0.07031;3
LIGH;6.512;15080.922;231.0;0
GYRO;6.515;15080.925;-0.18189;0.07563;0.06605;3
MAGN;6.516;15080.926;-1.80000;15.70000;-35.80000;3
ACCE;6.519;15080.929;-0.41779;1.36948;9.62708;3
AHRS;6.520;15080.929;7.740958;2.416478;-9.239745;0.06896147;0.01553409;-0.07892435;27
LIGH;6.521;15080.931;231.0;0
GYRO;6.524;15080.933;-0.20320;0.07856;0.04128;3
MAGN;6.526;15080.936;-1.80000;16.10000;-35.80000;3
GYRO;6.530;15080.940;-0.23942;0.07963;0.01917;3
LIGH;6.531;15080.941;231.0;0
ACCE;6.533;15080.943;-0.36392;1.18034;9.60075;3
AHRS;6.534;15080.943;7.530427;2.471963;-9.252498;0.06717492;0.01615832;-0.07905089;-48
MAGN;6.536;15080.946;-1.80000;16.10000;-35.80000;3
GYRO;6.537;15080.947;-0.28842;0.08682;-0.01678;3
LIGH;6.544;15080.953;231.0;0
GYRO;6.546;15080.955;-0.34009;0.09135;-0.06179;3
ACCE;6.548;15080.956;-0.35135;1.11510;9.73243;3
AHRS;6.549;15080.956;7.242832;2.539032;-9.315773;0.06473505;0.01691015;-0.07962911;-108
MAGN;6.553;15080.958;-1.80000;16.10000;-35.80000;3
LIGH;6.554;15080.961;232.0;0
GYRO;6.555;15080.963;-0.37737;0.09428;-0.09294;3
MAGN;6.557;15080.966;-1.80000;16.10000;-35.80000;3
ACCE;6.558;15080.968;-0.28431;1.10911;9.92337;3
AHRS;6.560;15080.968;7.044629;2.575543;-9.563917;0.06307793;0.01723306;-0.08180963;-105
GYRO;6.562;15080.970;-0.40134;0.10892;-0.11771;3
LIGH;6.563;15080.972;232.0;0
MAGN;6.566;15080.976;-1.80000;16.10000;-35.80000;3
GYRO;6.568;15080.977;-0.38163;0.13742;-0.14115;3
ACCE;6.571;15080.981;-0.38427;0.99479;10.16997;3
AHRS;6.572;15080.981;6.700336;2.674447;-9.707786;0.06018399;0.01827000;-0.08308864;46
LIGH;6.574;15080.982;232.0;0
GYRO;6.575;15080.984;-0.34914;0.15073;-0.14940;3
MAGN;6.576;15080.986;-1.80000;16.10000;-35.80000;3
GYRO;6.581;15080.991;-0.29215;0.14141;-0.13955;3
LIGH;6.582;15080.992;257.0;0
ACCE;6.584;15080.994;-0.52313;1.17196;10.30285;3
AHRS;6.585;15080.994;6.434929;2.794896;-9.986504;0.05801553;0.01937316;-0.08551178;-51
MAGN;6.587;15080.996;-1.80000;16.10000;-35.80000;3
GYRO;6.588;15080.998;-0.21918;0.11345;-0.12117;3
LIGH;6.592;15081.002;257.0;0
GYRO;6.595;15081.004;-0.14195;0.08309;-0.09667;3
MAGN;6.598;15081.006;-1.80000;16.50000;-35.80000;3
ACCE;6.599;15081.007;-0.52373;1.44071;10.30644;3
AHRS;6.606;15081.007;6.296909;2.874582;-10.186363;0.05691256;0.02007176;-0.08724168;56
LIGH;6.607;15081.012;230.0;0
GYRO;6.607;15081.013;-0.04980;0.06791;-0.05992;3
MAGN;6.608;15081.016;-1.80000;16.50000;-35.40000;3
ACCE;6.610;15081.020;-0.48722;1.57000;10.21187;3
AHRS;6.610;15081.020;6.289073;2.906612;-10.195384;0.05687057;0.02035137;-0.08730610;-94
LIGH;6.612;15081.022;230.0;0
GYRO;6.612;15081.022;0.00879;0.06099;-0.03063;3
MAGN;6.616;15081.026;-1.80000;16.50000;-35.40000;3
GYRO;6.619;15081.029;0.06791;0.05593;-0.00373;3
LIGH;6.621;15081.031;230.0;0
ACCE;6.624;15081.033;-0.41061;1.58017;10.15441;3
AHRS;6.625;15081.033;6.332943;2.946710;-10.197801;0.05728213;0.02066362;-0.08729550;-71
MAGN;6.626;15081.036;-1.80000;16.50000;-35.40000;3
GYRO;6.627;15081.037;0.11531;0.06578;0.01917;3
LIGH;6.632;15081.042;238.0;0
GYRO;6.634;15081.044;0.14674;0.08336;0.04048;3
MAGN;6.636;15081.046;-1.80000;16.50000;-35.40000;3
ACCE;6.639;15081.047;-0.34477;1.44011;10.16458;3
AHRS;6.639;15081.047;6.449695;2.989324;-10.218296;0.05833109;0.02093109;-0.08742054;-92
LIGH;6.642;15081.052;238.0;0
GYRO;6.642;15081.052;0.16911;0.10067;0.04554;3
MAGN;6.649;15081.056;-1.80000;16.50000;-35.40000;3
ACCE;6.650;15081.058;-0.41420;1.37188;10.15141;3
AHRS;6.650;15081.058;6.533289;3.022106;-10.227571;0.05908290;0.02114482;-0.08746152;52
GYRO;6.652;15081.060;0.19201;0.10653;0.04101;3
LIGH;6.652;15081.061;238.0;0
MAGN;6.656;15081.066;-1.80000;16.50000;-35.40000;3
GYRO;6.657;15081.067;0.20320;0.08495;0.03409;3
ACCE;6.661;15081.071;-0.44113;1.41198;10.07480;3
AHRS;6.662;15081.071;6.705830;3.089711;-10.243205;0.06063388;0.02158681;-0.08751417;39
LIGH;6.663;15081.072;250.0;0
GYRO;6.673;15081.074;0.20480;0.06099;0.02743;3
MAGN;6.674;15081.077;-1.80000;16.50000;-35.40000;3
GYRO;6.674;15081.081;0.20320;0.04314;0.02530;3
LIGH;6.675;15081.082;250.0;0
ACCE;6.677;15081.084;-0.34836;1.54426;10.02153;3
AHRS;6.694;15081.084;6.877212;3.111467;-10.267946;0.06214141;0.02162650;-0.08766901;25
MAGN;6.709;15081.086;-1.80000;16.90000;-35.40000;3
GYRO;6.711;15081.090;0.19255;0.02557;0.01917;3
LIGH;6.712;15081.092;227.0;0
MAGN;6.714;15081.096;-1.80000;16.90000;-35.40000;3
ACCE;6.715;15081.097;-0.28850;1.61848;9.96527;3
AHRS;6.716;15081.097;6.998644;3.104931;-10.130993;0.06316367;0.02154896;-0.08645032;-4
GYRO;6.717;15081.098;0.17870;0.01385;0.01678;3
LIGH;6.717;15081.101;227.0;0
MAGN;6.718;15081.105;-1.80000;16.90000;-35.40000;3
GYRO;6.719;15081.107;0.16964;0.01545;0.02237;3
ACCE;6.719;15081.109;-0.24900;1.69031;9.86232;3
AHRS;6.720;15081.109;7.175790;3.092712;-10.046737;0.06467488;0.02135178;-0.08567632;73
LIGH;6.721;15081.111;227.0;0
GYRO;6.722;15081.113;0.16751;0.01305;0.03116;3
MAGN;6.723;15081.116;-1.80000;16.90000;-35.40000;3
GYRO;6.723;15081.121;0.17337;0.01145;0.03462;3
LIGH;6.724;15081.122;225.0;0
MAGN;6.724;15081.126;-1.80000;16.90000;-35.40000;3
GYRO;6.725;15081.127;0.18456;0.00320;0.04234;3
LIGH;6.726;15081.132;225.0;0
GYRO;6.726;15081.134;0.19414;0.00027;0.04101;3
MAGN;6.727;15081.136;-1.40000;16.90000;-35.40000;3
ACCE;6.728;15081.137;-0.22446;1.56880;9.75637;3
AHRS;6.728;15081.137;7.479451;3.051038;-9.528749;0.06718226;0.02105821;-0.08112159;-41
SOUN;6.729;5.97;0.00018;19.18
GYRO;6.736;15081.141;0.21225;0.00027;0.03888;3
LIGH;6.737;15081.142;225.0;0
MAGN;6.737;15081.146;-1.40000;16.90000;-35.40000;3
GYRO;6.738;15081.148;0.23249;0.00240;0.03755;3
ACCE;6.748;15081.149;-0.18914;1.52989;9.68754;3
AHRS;6.749;15081.149;7.655774;3.023778;-9.233425;0.06863870;0.02086852;-0.07852646;61
LIGH;6.750;15081.151;244.0;0
GYRO;6.750;15081.155;0.25273;0.00772;0.04021;3
MAGN;6.751;15081.156;-1.40000;16.90000;-35.40000;3
LIGH;6.752;15081.161;244.0;0
ACCE;6.753;15081.163;-0.19333;1.58855;9.56005;3
AHRS;6.754;15081.163;7.765213;3.003876;-9.000199;0.06953228;0.02075904;-0.07648453;-64
GYRO;6.755;15081.165;0.26392;0.02104;0.04687;3
MAGN;6.756;15081.166;-1.40000;16.90000;-35.40000;3
LIGH;6.762;15081.172;221.0;0
GYRO;6.764;15081.174;0.24315;0.02796;0.04527;3
ACCE;6.765;15081.176;-0.15323;1.58855;9.39904;3
AHRS;6.766;15081.176;8.042941;2.996827;-8.814979;0.07190359;0.02062011;-0.07480550;67
MAGN;6.767;15081.177;-1.40000;16.90000;-35.40000;3
GYRO;6.770;15081.180;0.20533;0.03569;0.03462;3
LIGH;6.772;15081.182;221.0;0
MAGN;6.776;15081.186;-1.40000;16.90000;-35.40000;3
GYRO;6.777;15081.187;0.16858;0.05033;0.02264;3
ACCE;6.778;15081.188;-0.17178;1.54007;9.42837;3
AHRS;6.779;15081.188;8.188615;3.003016;-8.644689;0.07314067;0.02068277;-0.07328390;-81
LIGH;6.782;15081.192;221.0;0
GYRO;6.784;15081.194;0.13289;0.06924;0.01625;3
MAGN;6.786;15081.196;-1.40000;16.90000;-35.40000;3
ACCE;6.791;15081.201;-0.26635;1.45208;9.51216;3
AHRS;6.791;15081.201;8.239211;3.012375;-8.617725;0.07358070;0.02074729;-0.07303002;-79
GYRO;6.792;15081.202;0.11052;0.07084;0.01571;3
LIGH;6.793;15081.202;219.0;0
MAGN;6.796;15081.206;-1.40000;16.90000;-35.40000;3
GYRO;6.799;15081.209;0.11052;0.06631;0.02290;3
LIGH;6.805;15081.213;219.0;0
ACCE;6.806;15081.215;-0.33220;1.41018;9.75458;3
AHRS;6.807;15081.215;8.320058;3.050439;-8.596626;0.07430243;0.02103708;-0.07279999;-29
GYRO;6.808;15081.216;0.12543;0.06365;0.03435;3
MAGN;6.808;15081.217;-1.40000;16.90000;-35.40000;3
LIGH;6.812;15081.222;219.0;0
GYRO;6.814;15081.224;0.15793;0.04714;0.05699;3
MAGN;6.816;15081.226;-1.40000;16.90000;-35.40000;3
ACCE;6.817;15081.227;-0.43096;1.33477;9.74859;3
AHRS;6.818;15081.227;8.425908;3.080542;-8.611725;0.07524253;0.02121755;-0.07288172;-101
GYRO;6.822;15081.232;0.17710;0.03276;0.07111;3
LIGH;6.824;15081.234;221.0;0
MAGN;6.828;15081.238;-1.40000;16.90000;-35.40000;3
GYRO;6.829;15081.239;0.18456;0.01784;0.07111;3
LIGH;6.831;15081.241;221.0;0
ACCE;6.832;15081.242;-0.39564;1.19590;9.70190;3
AHRS;6.833;15081.242;8.561337;3.080754;-8.564423;0.07640862;0.02116013;-0.07243303;2
MAGN;6.836;15081.246;-1.40000;16.90000;-35.40000;3
GYRO;6.837;15081.247;0.18509;-0.00293;0.05992;3
LIGH;6.841;15081.252;208.0;0
GYRO;6.844;15081.254;0.18456;-0.01411;0.04714;3
ACCE;6.845;15081.255;-0.39863;1.12946;9.65103;3
AHRS;6.846;15081.255;8.686784;3.054736;-8.522446;0.07747255;0.02087910;-0.07205103;-47
MAGN;6.847;15081.256;-1.40000;16.90000;-35.40000;3
LIGH;6.851;15081.261;208.0;0
GYRO;6.852;15081.261;0.18562;-0.02024;0.04075;3
MAGN;6.856;15081.265;-1.40000;16.90000;-35.40000;3
ACCE;6.863;15081.267;-0.37050;1.13545;9.68335;3
AHRS;6.863;15081.267;8.741835;3.032036;-8.444741;0.07792172;0.02069847;-0.07137690;-12
GYRO;6.865;15081.268;0.19947;-0.01332;0.04288;3
LIGH;6.869;15081.271;208.0;0
MAGN;6.869;15081.275;-1.40000;16.90000;-35.40000;3
GYRO;6.872;15081.276;0.21119;-0.01598;0.03622;3
ACCE;6.873;15081.279;-0.45011;1.17017;9.64684;3
AHRS;6.874;15081.279;8.889098;3.005194;-8.390608;0.07917257;0.02040610;-0.07088475;47
LIGH;6.875;15081.281;216.0;0
GYRO;6.876;15081.283;0.21971;-0.01864;0.03063;3
MAGN;6.877;15081.285;-1.40000;16.50000;-35.40000;3
GYRO;6.880;15081.290;0.22131;-0.01358;0.02530;3
LIGH;6.882;15081.291;216.0;0
ACCE;6.883;15081.293;-0.39744;1.20548;9.62469;3
AHRS;6.883;15081.293;9.029813;2.978413;-8.364175;0.08037171;0.02010029;-0.07063520;114
MAGN;6.885;15081.295;-1.40000;16.50000;-35.40000;3
GYRO;6.886;15081.296;0.21811;-0.00399;0.01971;3
LIGH;6.891;15081.301;216.0;0
GYRO;6.893;15081.303;0.21492;-0.00160;0.01864;3
MAGN;6.899;15081.305;-1.40000;16.50000;-35.40000;3
ACCE;6.914;15081.306;-0.47285;1.21087;9.61332;3
AHRS;6.914;15081.306;9.165746;2.967582;-8.335876;0.08153890;0.01993783;-0.07035994;-74
GYRO;6.916;15081.310;0.21865;-0.00266;0.01997;3
LIGH;6.916;15081.311;208.0;0
MAGN;6.917;15081.315;-1.40000;16.50000;-35.40000;3
GYRO;6.918;15081.317;0.21652;-0.00826;0.01678;3
ACCE;6.919;15081.318;-0.47525;1.18274;9.60434;3
AHRS;6.919;15081.318;9.300621;2.955070;-8.326644;0.08269913;0.01974829;-0.07025171;47
LIGH;6.920;15081.321;208.0;0
GYRO;6.921;15081.323;0.21598;-0.01039;0.01145;3
MAGN;6.922;15081.325;-1.40000;16.50000;-35.40000;3
GYRO;6.923;15081.330;0.21066;-0.01305;0.00453;3
LIGH;6.923;15081.331;202.0;0
ACCE;6.924;15081.331;-0.50518;1.16179;9.55287;3
AHRS;6.925;15081.331;9.423926;2.941679;-8.292173;0.08375415;0.01957725;-0.06992859;26
MAGN;6.926;15081.335;-1.40000;16.50000;-35.40000;3
GYRO;6.927;15081.337;0.20746;-0.02131;-0.00826;3
LIGH;6.935;15081.341;202.0;0
GYRO;6.936;15081.343;0.20320;-0.02450;-0.02237;3
ACCE;6.937;15081.344;-0.47645;1.11330;9.43435;3
AHRS;6.944;15081.344;9.546678;2.920482;-8.296215;0.08480614;0.01931101;-0.06994561;-122
MAGN;6.944;15081.346;-1.40000;16.50000;-35.40000;3
GYRO;6.945;15081.350;0.19681;-0.02850;-0.04155;3
LIGH;6.945;15081.351;202.0;0
MAGN;6.946;15081.355;-1.40000;16.50000;-35.40000;3
ACCE;6.947;15081.357;-0.47884;1.15700;9.33499;3
AHRS;6.947;15081.357;9.593241;2.910038;-8.193646;0.08518622;0.01926656;-0.06905114;-117
GYRO;6.952;15081.358;0.18509;-0.02077;-0.06125;3
LIGH;6.953;15081.361;193.0;0
GYRO;6.962;15081.364;0.18349;-0.00639;-0.07324;3
MAGN;6.963;15081.366;-1.40000;16.50000;-35.40000;3
ACCE;6.963;15081.369;-0.50518;1.29347;9.26017;3
AHRS;6.964;15081.369;9.713991;2.904538;-8.162376;0.08622451;0.01916516;-0.06875117;42
LIGH;6.965;15081.372;193.0;0
GYRO;6.967;15081.372;0.18509;0.00479;-0.07776;3
MAGN;6.968;15081.376;-1.40000;16.50000;-35.40000;3
GNSS;6.968;1490628687.000;40.313422;-3.483551;587.000;0.000;11.0;0.0;18;13
GYRO;6.973;15081.379;0.19521;0.02024;-0.07989;3
LIGH;6.974;15081.381;193.0;0
ACCE;6.974;15081.382;-0.55845;1.39103;9.27334;3
AHRS;6.975;15081.382;9.839720;2.925030;-8.200252;0.08733307;0.01923383;-0.06902970;120
MAGN;6.976;15081.385;-1.40000;16.50000;-35.40000;3
GYRO;6.977;15081.387;0.20639;0.03728;-0.07936;3
LIGH;6.992;15081.392;202.0;0
GYRO;6.994;15081.394;0.21865;0.04075;-0.07723;3
ACCE;6.994;15081.395;-0.65721;1.48500;9.18176;3
AHRS;6.995;15081.395;9.999956;2.975832;-8.259697;0.08876263;0.01952559;-0.06946161;-45
MAGN;6.995;15081.396;-1.40000;16.10000;-35.40000;3
GYRO;6.996;15081.400;0.22397;0.04368;-0.07057;3
LIGH;6.996;15081.401;202.0;0
MAGN;6.997;15081.405;-1.80000;16.10000;-35.40000;3
GYRO;6.997;15081.407;0.22770;0.05007;-0.06525;3
ACCE;6.998;15081.408;-0.70150;1.49937;9.16620;3
AHRS;6.998;15081.408;10.147813;3.028325;-8.647318;0.09014249;0.01958034;-0.07273854;61
GNSS;6.999;1490628687.000;40.313422;-3.483551;587.000;0.000;11.0;0.0;18;13
LIGH;7.001;15081.411;206.0;0
GYRO;7.003;15081.413;0.22450;0.05673;-0.06605;3
MAGN;7.005;15081.415;-4.30000;16.10000;-35.40000;3
ACCE;7.010;15081.420;-0.70809;1.50954;9.12490;3
AHRS;7.010;15081.420;10.216023;3.064125;-10.784523;0.09111043;0.01814848;-0.09119728;75
GYRO;7.011;15081.421;0.21385;0.05886;-0.07191;3
LIGH;7.012;15081.421;206.0;0
MAGN;7.015;15081.425;-2.30000;16.10000;-35.40000;3
GYRO;7.018;15081.428;0.19255;0.05886;-0.08602;3
LIGH;7.022;15081.431;206.0;0
ACCE;7.022;15081.432;-0.72903;1.50895;9.14465;3
AHRS;7.023;15081.432;10.359175;3.132780;-10.844741;0.09241276;0.01857402;-0.09161925;84
MAGN;7.024;15081.434;-2.30000;16.10000;-35.40000;3
GYRO;7.025;15081.435;0.17124;0.06019;-0.10280;3
LIGH;7.031;15081.441;188.0;0
GYRO;7.032;15081.442;0.16112;0.05113;-0.10919;3
MAGN;7.034;15081.444;-2.30000;16.10000;-35.40000;3
ACCE;7.035;15081.445;-0.78829;1.56341;9.16500;3
AHRS;7.036;15081.445;10.473320;3.206692;-10.885327;0.09346552;0.01908410;-0.09187452;-82
GYRO;7.039;15081.449;0.15579;0.03995;-0.10892;3
LIGH;7.041;15081.451;188.0;0
MAGN;7.045;15081.455;-2.80000;15.70000;-35.40000;3
GYRO;7.046;15081.456;0.15739;0.02557;-0.10573;3
ACCE;7.047;15081.457;-0.79547;1.63943;9.19613;3
AHRS;7.048;15081.457;10.572585;3.258065;-11.399431;0.09445114;0.01902088;-0.09624623;113
LIGH;7.051;15081.461;188.0;0
GYRO;7.052;15081.462;0.16006;0.01411;-0.09934;3
MAGN;7.055;15081.465;-2.80000;15.70000;-35.40000;3
GYRO;7.059;15081.469;0.15846;0.01172;-0.09721;3
ACCE;7.060;15081.470;-0.75118;1.64661;9.10575;3
AHRS;7.062;15081.470;10.671288;3.290088;-11.725725;0.09538518;0.01893878;-0.09900771;-41
LIGH;7.063;15081.471;196.0;0
MAGN;7.065;15081.475;-2.80000;15.70000;-35.40000;3
GYRO;7.066;15081.476;0.15207;-0.00266;-0.09641;3
LIGH;7.071;15081.481;196.0;0
ACCE;7.072;15081.482;-0.73442;1.61668;8.94055;3
AHRS;7.073;15081.482;10.719775;3.306297;-11.958723;0.09585648;0.01883985;-0.10099142;-38
GYRO;7.074;15081.483;0.13662;-0.01678;-0.10093;3
MAGN;7.075;15081.485;-2.80000;15.70000;-35.40000;3
GYRO;7.080;15081.490;0.12277;-0.01678;-0.10626;3
LIGH;7.082;15081.491;201.0;0
MAGN;7.084;15081.494;-6.50000;15.70000;-35.40000;3
ACCE;7.085;15081.495;-0.60274;1.58496;8.84897;3
AHRS;7.086;15081.495;10.800202;3.308547;-14.869745;0.09699893;0.01632607;-0.12607718;-83
GYRO;7.087;15081.496;0.10892;-0.00053;-0.11505;3
LIGH;7.091;15081.501;201.0;0
GYRO;7.093;15081.503;0.10360;0.01811;-0.11611;3
MAGN;7.095;15081.505;-3.30000;15.30000;-35.40000;3
ACCE;7.097;15081.507;-0.65242;1.65858;8.87710;3
AHRS;7.098;15081.507;10.860143;3.334300;-14.587853;0.09750240;0.01671903;-0.12360539;122
GYRO;7.099;15081.509;0.10519;0.03808;-0.11105;3
LIGH;7.101;15081.511;201.0;0
MAGN;7.105;15081.515;-3.30000;15.30000;-35.40000;3
GYRO;7.106;15081.516;0.12277;0.05806;-0.09401;3
ACCE;7.109;15081.519;-0.70090;1.81121;8.90942;3
AHRS;7.111;15081.519;10.933477;3.389820;-14.448791;0.09817284;0.01723394;-0.12233349;-19
LIGH;7.113;15081.521;185.0;0
GYRO;7.114;15081.523;0.14887;0.07377;-0.07563;3
MAGN;7.115;15081.525;-3.30000;15.30000;-35.40000;3
GYRO;7.119;15081.529;0.17231;0.09454;-0.05326;3
LIGH;7.121;15081.531;185.0;0
ACCE;7.122;15081.532;-0.73263;1.92015;8.98005;3
AHRS;7.123;15081.532;11.049554;3.469859;-14.358067;0.09924362;0.01787259;-0.12144066;98
MAGN;7.125;15081.535;-3.30000;15.30000;-35.40000;3
GYRO;7.126;15081.536;0.19627;0.11745;-0.02796;3
LIGH;7.131;15081.541;185.0;0
GYRO;7.132;15081.542;0.20107;0.13795;-0.00772;3
MAGN;7.134;15081.545;-3.30000;15.30000;-35.80000;3
ACCE;7.135;15081.545;-0.74160;1.89321;8.94593;3
AHRS;7.136;15081.545;11.194725;3.576592;-14.308592;0.10059857;0.01867446;-0.12086750;9
GYRO;7.139;15081.549;0.19308;0.15579;0.00346;3
LIGH;7.141;15081.551;183.0;0
MAGN;7.145;15081.555;-3.30000;14.90000;-35.80000;3
GYRO;7.146;15081.556;0.17177;0.17524;0.00453;3
ACCE;7.152;15081.557;-0.76734;1.80523;9.03452;3
AHRS;7.153;15081.557;11.321445;3.709252;-14.412491;0.10184715;0.01958470;-0.12159719;-98
LIGH;7.154;15081.561;183.0;0
GYRO;7.154;15081.562;0.13822;0.19814;-0.00506;3
MAGN;7.155;15081.565;-3.30000;14.90000;-35.80000;3
GYRO;7.159;15081.569;0.10200;0.20906;-0.01651;3
ACCE;7.161;15081.570;-0.81942;1.68073;9.18057;3
AHRS;7.162;15081.570;11.390202;3.871962;-14.630274;0.10265102;0.02071445;-0.12330071;-51
LIGH;7.163;15081.571;188.0;0
MAGN;7.172;15081.575;-3.30000;14.90000;-35.80000;3
GYRO;7.173;15081.576;0.06152;0.19894;-0.03382;3
LIGH;7.174;15081.581;188.0;0
ACCE;7.174;15081.582;-0.93553;1.72323;9.38467;3
AHRS;7.175;15081.582;11.397752;3.969674;-14.779924;0.10284913;0.02141305;-0.12449866;-99
GYRO;7.177;15081.583;0.03222;0.16884;-0.04767;3
MAGN;7.178;15081.585;-3.30000;14.90000;-35.80000;3
GYRO;7.180;15081.590;0.02370;0.14781;-0.05220;3
LIGH;7.181;15081.591;188.0;0
MAGN;7.184;15081.595;-3.30000;14.90000;-35.80000;3
ACCE;7.185;15081.596;-0.92356;1.80643;9.54449;3
AHRS;7.186;15081.596;11.397769;4.113180;-15.123814;0.10307263;0.02233938;-0.12733005;13
GYRO;7.187;15081.596;0.03009;0.12543;-0.04740;3
LIGH;7.192;15081.602;172.0;0
GYRO;7.193;15081.603;0.04021;0.10546;-0.04261;3
MAGN;7.196;15081.606;-3.30000;14.90000;-35.80000;3
ACCE;7.198;15081.608;-0.88047;1.82378;9.41999;3
AHRS;7.203;15081.608;11.405746;4.215717;-15.289687;0.10328860;0.02306302;-0.12866174;38
GYRO;7.214;15081.610;0.04767;0.08815;-0.03862;3
LIGH;7.215;15081.611;172.0;0
MAGN;7.218;15081.616;-3.30000;14.90000;-36.20000;3
GYRO;7.219;15081.617;0.05087;0.07910;-0.03622;3
ACCE;7.222;15081.620;-0.79667;1.81301;9.32063;3
AHRS;7.223;15081.620;11.425155;4.286594;-15.382889;0.10355419;0.02356564;-0.12939125;74
LIGH;7.224;15081.621;172.0;0
GYRO;7.224;15081.624;0.04181;0.08336;-0.04261;3
MAGN;7.225;15081.626;-3.30000;14.50000;-36.20000;3
LIGH;7.226;15081.631;181.0;0
GYRO;7.226;15081.631;0.03169;0.09454;-0.04900;3
ACCE;7.227;15081.633;-0.73682;1.79445;9.30985;3
AHRS;7.227;15081.633;11.434216;4.364314;-15.577733;0.10376084;0.02404709;-0.13099308;61
MAGN;7.229;15081.635;-3.30000;14.50000;-36.20000;3
GYRO;7.229;15081.638;0.02477;0.11052;-0.05886;3
LIGH;7.238;15081.641;181.0;0
MAGN;7.239;15081.645;-3.30000;14.50000;-36.20000;3
ACCE;7.239;15081.646;-0.76674;1.82139;9.31704;3
AHRS;7.240;15081.646;11.432152;4.411550;-15.797546;0.10384381;0.02425673;-0.13284166;30
GYRO;7.241;15081.647;0.03755;0.12330;-0.06205;3
LIGH;7.244;15081.651;195.0;0
GYRO;7.244;15081.654;0.06365;0.12597;-0.05673;3
SOUN;7.245;5.87;0.00018;19.05
MAGN;7.251;15081.656;-3.30000;14.50000;-36.20000;3
ACCE;7.251;15081.658;-0.81403;1.85311;9.42418;3
AHRS;7.252;15081.658;11.454219;4.533899;-16.008808;0.10422156;0.02508964;-0.13453692;14
GYRO;7.253;15081.661;0.10093;0.12251;-0.05007;3
LIGH;7.254;15081.661;195.0;0
MAGN;7.257;15081.666;-2.90000;14.50000;-36.20000;3
GYRO;7.260;15081.667;0.13342;0.11665;-0.04341;3
LIGH;7.262;15081.671;195.0;0
ACCE;7.263;15081.671;-0.80086;1.86568;9.35235;3
AHRS;7.264;15081.671;11.527169;4.632171;-15.826438;0.10492200;0.02601076;-0.13284548;-87
GYRO;7.265;15081.674;0.15526;0.10786;-0.04181;3
MAGN;7.266;15081.676;-2.90000;14.50000;-36.20000;3
BLE4;7.269;2016;20;-81
BLE4;7.269;2016;19;-93
BLE4;7.270;2016;18;-94
GYRO;7.273;15081.681;0.16538;0.09294;-0.04288;3
LIGH;7.274;15081.681;162.0;0
ACCE;7.274;15081.684;-0.75238;1.97342;9.21708;3
AHRS;7.275;15081.684;11.643847;4.714956;-15.743545;0.10600062;0.02665567;-0.13200159;103
MAGN;7.276;15081.686;-2.90000;14.50000;-36.20000;3
GYRO;7.278;15081.688;0.16165;0.08389;-0.04767;3
LIGH;7.281;15081.691;162.0;0
MAGN;7.285;15081.695;-2.90000;14.50000;-36.20000;3
GYRO;7.286;15081.696;0.14354;0.08975;-0.04607;3
ACCE;7.287;15081.697;-0.76255;2.03866;9.13328;3
AHRS;7.288;15081.697;11.763260;4.792964;-15.587228;0.10707865;0.02732618;-0.13052802;107
LIGH;7.291;15081.701;162.0;0
GYRO;7.293;15081.703;0.11691;0.09827;-0.04474;3
MAGN;7.295;15081.705;-2.90000;14.50000;-36.20000;3
ACCE;7.299;15081.710;-0.80505;2.10091;9.15184;3
AHRS;7.300;15081.710;11.810232;4.833640;-15.583097;0.10752735;0.02762279;-0.13043174;-124
GYRO;7.302;15081.711;0.08442;0.09987;-0.04261;3
LIGH;7.302;15081.711;178.0;0
MAGN;7.305;15081.715;-2.90000;14.50000;-36.20000;3
GYRO;7.307;15081.717;0.06312;0.09108;-0.03915;3
LIGH;7.313;15081.722;178.0;0
ACCE;7.314;15081.724;-0.85832;2.11827;9.23863;3
AHRS;7.315;15081.724;11.865548;4.919005;-15.613940;0.10810709;0.02826048;-0.13058962;-51
GYRO;7.317;15081.725;0.05459;0.07910;-0.03409;3
MAGN;7.317;15081.727;-2.90000;14.50000;-36.20000;3
LIGH;7.321;15081.731;182.0;0
GYRO;7.323;15081.733;0.05673;0.07244;-0.01997;3
MAGN;7.325;15081.735;-2.90000;14.50000;-36.20000;3
ACCE;7.326;15081.736;-0.89423;2.01352;9.31105;3
AHRS;7.327;15081.736;11.900970;4.990061;-15.682157;0.10850932;0.02876363;-0.13109136;-107
GYRO;7.329;15081.739;0.05726;0.06125;-0.01145;3
LIGH;7.331;15081.741;182.0;0
MAGN;7.335;15081.745;-2.90000;14.50000;-36.20000;3
GYRO;7.336;15081.746;0.04767;0.05033;-0.01119;3
ACCE;7.338;15081.749;-0.88286;1.90698;9.16381;3
AHRS;7.339;15081.749;11.926579;5.034607;-15.707314;0.10878650;0.02909135;-0.13125254;-119
LIGH;7.342;15081.751;182.0;0
GYRO;7.343;15081.753;0.03063;0.03649;-0.02743;3
MAGN;7.345;15081.755;-2.90000;14.10000;-36.20000;3
GYRO;7.350;15081.760;0.01838;0.03515;-0.04554;3
LIGH;7.351;15081.761;159.0;0
ACCE;7.352;15081.761;-0.85114;1.94708;9.08181;3
AHRS;7.352;15081.761;11.932012;5.065430;-15.840776;0.10890254;0.02922280;-0.13236758;-87
MAGN;7.355;15081.765;-2.90000;14.10000;-36.60000;3
GYRO;7.356;15081.766;0.01465;0.04048;-0.05326;3
LIGH;7.361;15081.771;159.0;0
ACCE;7.363;15081.773;-0.91219;1.97821;9.05427;3
AHRS;7.364;15081.773;11.932813;5.088893;-15.929734;0.10895932;0.02933887;-0.13310930;121
GYRO;7.365;15081.774;0.02264;0.04900;-0.04820;3
MAGN;7.366;15081.776;-2.90000;14.10000;-36.60000;3
GYRO;7.371;15081.781;0.04075;0.06258;-0.03515;3
LIGH;7.372;15081.782;159.0;0
MAGN;7.376;15081.786;-2.90000;14.10000;-36.60000;3
ACCE;7.377;15081.787;-0.95110;2.11109;9.03572;3
AHRS;7.377;15081.787;11.952751;5.144788;-16.087204;0.10923617;0.02964432;-0.13439886;97
GYRO;7.378;15081.788;0.06631;0.07963;-0.01252;3
LIGH;7.381;15081.791;168.0;0
GYRO;7.384;15081.794;0.09561;0.08549;0.01465;3
MAGN;7.386;15081.796;-2.90000;14.10000;-36.60000;3
ACCE;7.389;15081.799;-0.96486;2.17094;9.00340;3
AHRS;7.389;15081.799;12.016237;5.212148;-16.189259;0.10988661;0.03004552;-0.13517836;-41
LIGH;7.391;15081.801;168.0;0
GYRO;7.393;15081.803;0.11638;0.09241;0.04554;3
MAGN;7.395;15081.805;-2.90000;14.10000;-36.60000;3
GYRO;7.399;15081.810;0.11904;0.10892;0.07004;3
ACCE;7.405;15081.811;-0.95110;2.14520;9.02075;3
AHRS;7.406;15081.811;12.119331;5.290396;-16.226555;0.11087304;0.03055135;-0.13536942;-39
LIGH;7.407;15081.812;189.0;0
MAGN;7.407;15081.816;-2.90000;14.10000;-36.60000;3
GYRO;7.410;15081.817;0.10786;0.12543;0.08416;3
LIGH;7.411;15081.821;189.0;0
ACCE;7.422;15081.823;-0.96845;2.06859;9.00340;3
AHRS;7.423;15081.823;12.166995;5.340151;-16.271309;0.11135262;0.03087481;-0.13568030;-42
GYRO;7.424;15081.824;0.07963;0.13076;0.09241;3
MAGN;7.425;15081.826;-2.90000;14.10000;-36.60000;3
GYRO;7.425;15081.831;0.03542;0.13582;0.08495;3
LIGH;7.426;15081.832;189.0;0
MAGN;7.427;15081.836;-2.90000;14.10000;-36.60000;3
ACCE;7.427;15081.837;-0.96367;1.97701;9.00100;3
AHRS;7.428;15081.837;12.210122;5.434626;-16.493612;0.11189537;0.03141426;-0.13747376;92
GYRO;7.429;15081.838;-0.02370;0.15633;0.07004;3
LIGH;7.431;15081.841;149.0;0
MAGN;7.435;15081.845;-2.90000;14.10000;-37.00000;3
GYRO;7.436;15081.846;-0.07004;0.17364;0.05459;3
ACCE;7.439;15081.850;-1.03549;1.95546;9.24102;3
AHRS;7.440;15081.850;12.157547;5.568730;-16.582096;0.11163072;0.03254692;-0.13813114;-29
LIGH;7.442;15081.851;149.0;0
GYRO;7.443;15081.853;-0.10253;0.17044;0.04794;3
MAGN;7.445;15081.855;-2.90000;14.10000;-37.00000;3
GYRO;7.450;15081.860;-0.11904;0.15500;0.05113;3
LIGH;7.452;15081.861;149.0;0
ACCE;7.453;15081.863;-1.17555;1.96145;9.42478;3
AHRS;7.458;15081.863;12.060913;5.692838;-16.843748;0.11102884;0.03348387;-0.14030975;19
MAGN;7.466;15081.865;-2.90000;14.10000;-37.00000;3
GYRO;7.467;15081.866;-0.12703;0.13848;0.05113;3
LIGH;7.468;15081.871;175.0;0
GYRO;7.472;15081.873;-0.12970;0.11452;0.04581;3
MAGN;7.472;15081.875;-2.90000;14.10000;-37.00000;3
ACCE;7.473;15081.876;-1.17495;1.83216;9.51157;3
AHRS;7.474;15081.876;11.945434;5.786317;-17.176649;0.11025347;0.03411768;-0.14314076;-98
GYRO;7.475;15081.880;-0.12064;0.08203;0.03435;3
LIGH;7.476;15081.881;175.0;0
MAGN;7.476;15081.885;-2.90000;14.10000;-37.00000;3
GYRO;7.477;15081.886;-0.10679;0.05246;0.02450;3
ACCE;7.478;15081.888;-1.13784;1.74418;9.47326;3
AHRS;7.479;15081.888;11.833989;5.836601;-17.253407;0.10938504;0.03462509;-0.14381450;94
LIGH;7.481;15081.891;189.0;0
GYRO;7.492;15081.893;-0.07910;0.03116;0.02210;3
MAGN;7.493;15081.895;-2.90000;14.10000;-37.00000;3
ACCE;7.495;15081.900;-1.07440;1.81121;9.42178;3
AHRS;7.496;15081.900;11.789243;5.850157;-17.362028;0.10905176;0.03469822;-0.14475888;-116
LIGH;7.498;15081.901;189.0;0
GYRO;7.499;15081.902;-0.03595;0.02370;0.02796;3
MAGN;7.500;15081.906;-2.90000;14.10000;-37.00000;3
GYRO;7.502;15081.908;0.00719;0.02077;0.03941;3
LIGH;7.503;15081.911;189.0;0
ACCE;7.504;15081.913;-1.09595;1.96564;9.29908;3
AHRS;7.506;15081.913;11.764703;5.865807;-17.382986;0.10886777;0.03484575;-0.14493781;-49
MAGN;7.508;15081.915;-2.90000;14.10000;-37.00000;3
GYRO;7.509;15081.916;0.04714;0.02583;0.05140;3
LIGH;7.511;15081.921;149.0;0
GYRO;7.513;15081.923;0.07164;0.03782;0.06232;3
MAGN;7.515;15081.925;-2.90000;14.10000;-37.00000;3
ACCE;7.516;15081.926;-0.98521;2.11707;9.14525;3
AHRS;7.517;15081.926;11.816182;5.880010;-17.417736;0.10933711;0.03486464;-0.14519271;-30
GYRO;7.520;15081.930;0.08975;0.04767;0.07111;3
LIGH;7.526;15081.931;149.0;0
MAGN;7.526;15081.935;-2.90000;14.10000;-37.00000;3
GYRO;7.527;15081.936;0.09721;0.05699;0.07404;3
ACCE;7.528;15081.938;-0.95469;2.12066;9.04410;3
AHRS;7.529;15081.938;11.892563;5.905704;-17.395975;0.11001695;0.03500213;-0.14493741;15
LIGH;7.531;15081.941;149.0;0
GYRO;7.533;15081.943;0.09774;0.07697;0.07723;3
MAGN;7.535;15081.945;-2.90000;14.10000;-37.40000;3
GYRO;7.541;15081.950;0.09081;0.09614;0.07910;3
LIGH;7.542;15081.951;175.0;0
ACCE;7.543;15081.952;-0.92955;2.08715;9.00639;3
AHRS;7.543;15081.952;11.968279;5.955198;-17.427425;0.11073744;0.03529339;-0.14511545;90
MAGN;7.546;15081.956;-2.90000;14.10000;-37.40000;3
GYRO;7.547;15081.957;0.07537;0.11132;0.07537;3
LIGH;7.551;15081.961;175.0;0
GYRO;7.553;15081.964;0.05832;0.12517;0.07244;3
ACCE;7.558;15081.965;-0.96726;2.11767;9.08719;3
AHRS;7.564;15081.965;12.024110;6.031632;-17.436108;0.11131480;0.03586438;-0.14508308;9
MAGN;7.565;15081.966;-2.90000;14.10000;-37.40000;3
GYRO;7.566;15081.970;0.04501;0.13742;0.06631;3
LIGH;7.567;15081.971;179.0;0
MAGN;7.568;15081.976;-2.90000;14.10000;-37.40000;3
ACCE;7.569;15081.977;-1.05824;2.10630;9.16141;3
AHRS;7.569;15081.977;12.045990;6.082193;-17.660830;0.11163698;0.03604923;-0.14694734;10
GYRO;7.571;15081.978;0.02370;0.14061;0.05965;3
LIGH;7.572;15081.982;179.0;0
GYRO;7.575;15081.985;0.00879;0.13476;0.05726;3
MAGN;7.576;15081.986;-2.90000;14.10000;-37.40000;3
ACCE;7.579;15081.989;-1.10732;2.10271;9.20271;3
AHRS;7.580;15081.989;12.059099;6.186862;-17.819653;0.11193439;0.03677314;-0.14819849;-68
LIGH;7.581;15081.991;179.0;0
GYRO;7.583;15081.993;-0.01092;0.12570;0.05593;3
MAGN;7.585;15081.995;-2.90000;14.10000;-37.80000;3
GYRO;7.589;15081.999;-0.02690;0.12171;0.05220;3
LIGH;7.591;15082.001;149.0;0
ACCE;7.593;15082.003;-1.11929;2.13503;9.27813;3
AHRS;7.593;15082.003;12.043964;6.280856;-17.900450;0.11195295;0.03752068;-0.14880817;-76
MAGN;7.595;15082.005;-2.50000;14.10000;-37.80000;3
GYRO;7.596;15082.006;-0.03968;0.12011;0.05140;3
LIGH;7.601;15082.011;149.0;0
GYRO;7.603;15082.013;-0.04554;0.09534;0.06045;3
MAGN;7.605;15082.015;-2.50000;14.10000;-37.80000;3
ACCE;7.606;15082.016;-1.21745;2.21763;9.31943;3
AHRS;7.607;15082.016;12.015981;6.360765;-17.648100;0.11173289;0.03849058;-0.14658491;-52
GYRO;7.610;15082.020;-0.04181;0.07750;0.07164;3
LIGH;7.612;15082.021;149.0;0
MAGN;7.615;15082.025;-2.50000;14.10000;-37.80000;3
GYRO;7.616;15082.027;-0.03329;0.07270;0.08123;3
ACCE;7.618;15082.029;-1.15520;2.20087;9.32182;3
AHRS;7.619;15082.029;11.993630;6.406825;-17.530222;0.11156050;0.03903097;-0.14554347;-43
LIGH;7.622;15082.031;175.0;0
GYRO;7.623;15082.033;-0.02743;0.07883;0.09161;3
MAGN;7.625;15082.035;-2.50000;14.10000;-37.80000;3
GYRO;7.630;15082.040;-0.02850;0.08282;0.10493;3
LIGH;7.631;15082.041;175.0;0
ACCE;7.632;15082.041;-1.12946;2.15957;9.21708;3
AHRS;7.632;15082.041;11.979727;6.452341;-17.504288;0.11149042;0.03946541;-0.14528549;-71
MAGN;7.635;15082.045;-2.00000;14.10000;-37.80000;3
GYRO;7.636;15082.047;-0.03542;0.08922;0.11318;3
LIGH;7.641;15082.051;196.0;0
ACCE;7.643;15082.053;-1.10911;2.16256;9.17278;3
AHRS;7.644;15082.053;11.976670;6.478254;-17.111128;0.11136029;0.04007403;-0.14189112;-107
GYRO;7.645;15082.054;-0.04607;0.09907;0.11745;3
MAGN;7.646;15082.056;-2.00000;14.10000;-38.20000;3
SOUN;7.647;7.17;0.00022;20.79
LIGH;7.656;15082.061;196.0;0
GYRO;7.657;15082.063;-0.05459;0.11265;0.11824;3
MAGN;7.667;15082.065;-2.00000;14.10000;-38.20000;3
ACCE;7.673;15082.066;-1.05225;2.06859;9.18176;3
AHRS;7.674;15082.066;11.935145;6.545810;-16.838181;0.11099115;0.04097357;-0.13951007;59
GYRO;7.676;15082.069;-0.06152;0.13609;0.11878;3
LIGH;7.677;15082.071;196.0;0
MAGN;7.678;15082.075;-1.60000;14.10000;-38.20000;3
GYRO;7.679;15082.077;-0.06365;0.16352;0.11904;3
ACCE;7.681;15082.079;-1.07859;1.95546;9.23743;3
AHRS;7.682;15082.079;11.884880;6.638187;-16.422775;0.11052072;0.04223339;-0.13588730;114
LIGH;7.684;15082.081;149.0;0
GYRO;7.685;15082.083;-0.06365;0.17257;0.11851;3
MAGN;7.686;15082.085;-1.10000;14.10000;-38.20000;3
ACCE;7.687;15082.090;-1.10133;1.92614;9.32601;3
AHRS;7.688;15082.090;11.857607;6.692008;-15.996140;0.11019099;0.04314110;-0.13218948;78
GYRO;7.690;15082.091;-0.04874;0.16858;0.11851;3
LIGH;7.691;15082.091;149.0;0
MAGN;7.691;15082.095;-1.10000;14.10000;-38.20000;3
GYRO;7.692;15082.098;-0.03595;0.16352;0.11984;3
LIGH;7.693;15082.101;149.0;0
ACCE;7.693;15082.103;-1.10073;1.92614;9.43196;3
AHRS;7.694;15082.103;11.817784;6.801938;-15.585664;0.10981753;0.04452895;-0.12858292;77
GYRO;7.695;15082.104;-0.02850;0.16565;0.12224;3
MAGN;7.696;15082.106;-0.60000;14.10000;-38.20000;3
GYRO;7.710;15082.111;-0.02637;0.16139;0.11984;3
LIGH;7.711;15082.112;175.0;0
ACCE;7.711;15082.115;-1.10612;1.90279;9.46129;3
AHRS;7.716;15082.115;11.791556;6.899803;-15.058208;0.10949221;0.04590650;-0.12397256;70
MAGN;7.721;15082.116;-0.60000;14.10000;-38.20000;3
GYRO;7.722;15082.118;-0.02903;0.15047;0.11372;3
LIGH;7.723;15082.121;175.0;0
GYRO;7.724;15082.125;-0.03595;0.13795;0.10200;3
MAGN;7.725;15082.126;-0.20000;14.10000;-38.20000;3
ACCE;7.725;15082.127;-1.09595;1.86149;9.44872;3
AHRS;7.726;15082.127;11.758532;6.983734;-14.203693;0.10894851;0.04748107;-0.11656384;-108
LIGH;7.727;15082.131;196.0;0
GYRO;7.728;15082.133;-0.03755;0.12091;0.08815;3
MAGN;7.728;15082.135;-0.20000;14.10000;-38.20000;3
GYRO;7.737;15082.140;-0.03329;0.11691;0.08549;3
LIGH;7.738;15082.141;196.0;0
ACCE;7.738;15082.141;-1.06841;1.87346;9.41879;3
AHRS;7.739;15082.141;11.719085;7.057985;-13.792426;0.10851155;0.04855416;-0.11297883;-90
MAGN;7.740;15082.145;-0.20000;14.10000;-38.20000;3
GYRO;7.740;15082.147;-0.02477;0.12597;0.08815;3
LIGH;7.741;15082.151;196.0;0
ACCE;7.744;15082.154;-1.08577;1.95427;9.31225;3
AHRS;7.744;15082.154;11.707973;7.094557;-13.527706;0.10833888;0.04913156;-0.11067217;40
GYRO;7.745;15082.155;-0.02370;0.13822;0.09454;3
MAGN;7.746;15082.156;-0.20000;14.10000;-37.80000;3
LIGH;7.751;15082.161;149.0;0
GYRO;7.753;15082.163;-0.02477;0.14275;0.09907;3
MAGN;7.755;15082.165;-0.20000;14.10000;-37.80000;3
ACCE;7.756;15082.166;-1.02232;1.88603;9.30746;3
AHRS;7.757;15082.166;11.680341;7.189342;-13.392916;0.10813396;0.05010466;-0.10943966;110
GYRO;7.759;15082.169;-0.02423;0.12543;0.09934;3
LIGH;7.761;15082.171;149.0;0
MAGN;7.765;15082.175;-0.20000;14.10000;-37.80000;3
GYRO;7.766;15082.177;-0.02264;0.12304;0.10253;3
ACCE;7.768;15082.178;-1.05884;1.83156;9.33918;3
AHRS;7.769;15082.178;11.654017;7.257633;-13.279294;0.10792249;0.05082784;-0.10841376;-14
LIGH;7.771;15082.181;149.0;0
GYRO;7.773;15082.183;-0.01997;0.12384;0.11132;3
MAGN;7.775;15082.185;0.20000;14.10000;-37.40000;3
GYRO;7.780;15082.190;-0.02423;0.12330;0.11239;3
LIGH;7.781;15082.191;175.0;0
ACCE;7.782;15082.191;-0.96007;1.82737;9.30028;3
AHRS;7.782;15082.191;11.630976;7.315695;-12.982631;0.10764596;0.05163113;-0.10581873;-90
MAGN;7.785;15082.195;0.20000;14.10000;-37.40000;3
GYRO;7.787;15082.197;-0.03276;0.13689;0.10786;3
LIGH;7.791;15082.201;175.0;0
ACCE;7.793;15082.204;-0.96546;1.78129;9.30447;3
AHRS;7.794;15082.204;11.610349;7.342552;-12.736659;0.10738172;0.05211448;-0.10368767;-81
GYRO;7.795;15082.205;-0.05193;0.14674;0.09587;3
MAGN;7.796;15082.206;0.20000;14.10000;-37.40000;3
LIGH;7.801;15082.211;179.0;0
GYRO;7.803;15082.213;-0.06898;0.15260;0.08735;3
MAGN;7.805;15082.215;0.60000;14.10000;-37.00000;3
ACCE;7.806;15082.216;-1.03250;1.78428;9.34337;3
AHRS;7.807;15082.216;11.544693;7.443187;-12.356917;0.10673143;0.05340243;-0.10036372;77
GYRO;7.809;15082.219;-0.07004;0.14967;0.08149;3
LIGH;7.812;15082.222;179.0;0
MAGN;7.816;15082.226;0.60000;14.10000;-37.00000;3
GYRO;7.817;15082.227;-0.06205;0.14434;0.07617;3
ACCE;7.818;15082.229;-1.04567;1.75435;9.42717;3
AHRS;7.819;15082.229;11.476023;7.533790;-12.053705;0.10607576;0.05453222;-0.09771066;80
LIGH;7.821;15082.231;179.0;0
GYRO;7.824;15082.234;-0.04607;0.14088;0.07590;3
MAGN;7.825;15082.235;0.60000;14.10000;-37.00000;3
LIGH;7.831;15082.241;142.0;0
ACCE;7.832;15082.242;-1.07919;1.73340;9.44273;3
AHRS;7.833;15082.242;11.445731;7.568307;-12.023468;0.10582989;0.05488705;-0.09743802;-123
GYRO;7.835;15082.243;-0.01252;0.12543;0.07537;3
MAGN;7.837;15082.247;0.60000;14.10000;-37.00000;3
GYRO;7.839;15082.249;0.00506;0.12224;0.07697;3
LIGH;7.841;15082.251;142.0;0
ACCE;7.844;15082.254;-1.10612;1.74956;9.35953;3
AHRS;7.845;15082.254;11.428390;7.647746;-11.900486;0.10568839;0.05570220;-0.09631574;-67
MAGN;7.847;15082.255;1.00000;14.10000;-36.60000;3
GYRO;7.848;15082.256;0.02157;0.12783;0.07723;3
LIGH;7.851;15082.261;142.0;0
GYRO;7.853;15082.263;0.02157;0.13635;0.07617;3
MAGN;7.856;15082.266;1.00000;14.10000;-36.60000;3
ACCE;7.857;15082.267;-1.13964;1.78548;9.31045;3
AHRS;7.857;15082.267;11.435056;7.727081;-11.345961;0.10553837;0.05689132;-0.09145536;-102
GYRO;7.861;15082.270;0.00772;0.14408;0.07111;3
LIGH;7.862;15082.271;168.0;0
MAGN;7.865;15082.275;1.00000;14.10000;-36.60000;3
GYRO;7.867;15082.277;-0.00293;0.14461;0.06605;3
ACCE;7.869;15082.279;-1.18812;1.82797;9.24581;3
AHRS;7.870;15082.279;11.429110;7.816688;-11.163208;0.10546652;0.05783804;-0.08980017;115
LIGH;7.872;15082.281;168.0;0
GYRO;7.873;15082.283;-0.01305;0.13396;0.06258;3
MAGN;7.875;15082.285;1.00000;14.10000;-36.60000;3
GYRO;7.880;15082.290;-0.01518;0.12464;0.06392;3
ACCE;7.882;15082.291;-1.24917;1.87885;9.31165;3
AHRS;7.883;15082.291;11.412224;7.897711;-11.154006;0.10537981;0.05856077;-0.08965766;29
LIGH;7.885;15082.292;196.0;0
MAGN;7.886;15082.296;1.00000;14.10000;-36.60000;3
GYRO;7.887;15082.297;-0.01358;0.12730;0.06924;3
LIGH;7.894;15082.304;196.0;0
ACCE;7.895;15082.305;-1.29227;1.88723;9.29369;3
AHRS;7.897;15082.305;11.404328;7.939065;-11.106246;0.10531955;0.05896857;-0.08921295;-107
GYRO;7.899;15082.307;-0.01039;0.12597;0.08203;3
MAGN;7.902;15082.308;1.00000;14.10000;-36.60000;3
LIGH;7.904;15082.311;196.0;0
GYRO;7.905;15082.313;-0.01145;0.11505;0.08469;3
MAGN;7.908;15082.316;1.00000;14.10000;-36.60000;3
ACCE;7.912;15082.318;-1.32399;1.86987;9.20810;3
AHRS;7.914;15082.318;11.390190;8.033522;-11.233815;0.10533775;0.05967898;-0.09023640;-109
GYRO;7.915;15082.321;-0.01891;0.10040;0.08149;3
LIGH;7.927;15082.322;149.0;0
MAGN;7.929;15082.326;1.40000;14.10000;-36.60000;3
GYRO;7.940;15082.327;-0.02956;0.09827;0.07883;3
ACCE;7.944;15082.330;-1.31741;1.88843;9.21468;3
AHRS;7.945;15082.330;11.368990;8.093437;-10.906243;0.10502973;0.06051558;-0.08736987;69
LIGH;7.946;15082.331;149.0;0
GYRO;7.947;15082.334;-0.03702;0.10227;0.07883;3
MAGN;7.948;15082.335;1.40000;14.10000;-36.60000;3
LIGH;7.949;15082.341;149.0;0
GYRO;7.949;15082.342;-0.04501;0.09614;0.08629;3
ACCE;7.950;15082.344;-1.41198;1.95906;9.18536;3
AHRS;7.951;15082.344;11.337633;8.159975;-10.759318;0.10473181;0.06125177;-0.08606289;-32
MAGN;7.952;15082.346;1.40000;14.10000;-36.60000;3
GYRO;7.952;15082.348;-0.04927;0.08735;0.09534;3
LIGH;7.953;15082.352;175.0;0
GYRO;7.954;15082.355;-0.05140;0.07563;0.10227;3
ACCE;7.954;15082.356;-1.34853;2.03986;9.14824;3
AHRS;7.955;15082.356;11.308502;8.203011;-10.609486;0.10443237;0.06178519;-0.08475085;52
MAGN;7.956;15082.358;1.40000;14.10000;-36.60000;3
LIGH;7.957;15082.361;175.0;0
GYRO;7.957;15082.363;-0.05353;0.06764;0.10972;3
MAGN;7.958;15082.365;1.40000;14.10000;-36.60000;3
ACCE;7.959;15082.369;-1.32579;2.06919;9.12311;3
AHRS;7.960;15082.369;11.298220;8.219481;-10.600881;0.10435127;0.06194404;-0.08466878;-108
GYRO;7.961;15082.370;-0.05832;0.06924;0.12251;3
LIGH;7.961;15082.371;196.0;0
MAGN;7.970;15082.375;1.80000;14.10000;-36.60000;3
GYRO;7.970;15082.377;-0.06205;0.06365;0.13555;3
LIGH;7.971;15082.381;196.0;0
ACCE;7.972;15082.381;-1.25696;1.99497;9.14585;3
AHRS;7.978;15082.381;11.262423;8.240615;-10.195273;0.10383768;0.06252521;-0.08117338;-20
GYRO;7.983;15082.383;-0.06631;0.05087;0.14301;3
MAGN;7.984;15082.385;1.80000;14.10000;-36.20000;3
GYRO;7.985;15082.390;-0.07057;0.03968;0.14860;3
LIGH;7.986;15082.391;196.0;0
ACCE;7.988;15082.394;-1.18812;1.96684;9.12849;3
AHRS;7.989;15082.394;11.222328;8.238200;-9.921879;0.10334076;0.06278441;-0.07884292;-100
MAGN;7.990;15082.395;1.80000;14.10000;-36.20000;3
GYRO;7.991;15082.397;-0.07324;0.03063;0.15073;3
LIGH;7.991;15082.401;142.0;0
GYRO;7.999;15082.404;-0.08016;0.02716;0.14727;3
MAGN;8.001;15082.406;1.80000;14.10000;-36.20000;3
ACCE;8.002;15082.407;-1.04028;1.82558;9.11413;3
AHRS;8.002;15082.407;11.169386;8.214300;-9.618998;0.10270181;0.06289256;-0.07628530;-89
GYRO;8.003;15082.411;-0.09081;0.03116;0.13689;3
LIGH;8.004;15082.411;142.0;0
GNSS;8.004;1490628688.000;40.313422;-3.483551;587.000;0.000;11.0;0.0;18;13
MAGN;8.009;15082.415;1.80000;14.10000;-36.20000;3
GYRO;8.010;15082.418;-0.11691;0.02929;0.11425;3
ACCE;8.010;15082.419;-0.98881;1.73041;9.02494;3
AHRS;8.011;15082.419;11.085209;8.192307;-9.442274;0.10186397;0.06292599;-0.07483633;111
LIGH;8.012;15082.421;142.0;0
MAGN;8.025;15082.426;2.20000;13.70000;-36.20000;3
GYRO;8.026;15082.427;-0.14887;0.03755;0.07297;3
LIGH;8.027;15082.431;185.0;0
ACCE;8.027;15082.432;-0.98102;1.73580;9.03751;3
AHRS;8.028;15082.432;11.006244;8.179795;-9.081513;0.10097590;0.06319714;-0.07178438;20
GYRO;8.029;15082.433;-0.17124;0.05513;0.04447;3
MAGN;8.029;15082.435;2.20000;13.70000;-36.20000;3
GNSS;8.030;1490628688.000;40.313422;-3.483551;587.000;0.000;11.0;0.0;18;13
GYRO;8.032;15082.440;-0.17976;0.08895;0.01651;3
LIGH;8.032;15082.441;185.0;0
MAGN;8.034;15082.444;2.20000;13.70000;-36.20000;3
ACCE;8.035;15082.445;-1.02292;1.80822;9.15543;3
AHRS;8.036;15082.445;10.871762;8.202050;-8.816705;0.09968191;0.06372020;-0.06956805;-41
GYRO;8.037;15082.446;-0.17177;0.10946;-0.00240;3
LIGH;8.041;15082.451;179.0;0
GYRO;8.043;15082.453;-0.13715;0.12597;-0.01198;3
MAGN;8.045;15082.455;2.20000;13.70000;-36.20000;3
ACCE;8.049;15082.457;-1.22643;1.88903;9.37869;3
AHRS;8.050;15082.457;10.751447;8.273270;-8.835107;0.09869654;0.06440721;-0.06974792;-113
GYRO;8.052;15082.459;-0.08868;0.13369;-0.00692;3
LIGH;8.052;15082.461;179.0;0
MAGN;8.055;15082.465;2.20000;13.70000;-36.20000;3
GYRO;8.056;15082.466;-0.01731;0.13795;0.00985;3
ACCE;8.060;15082.469;-1.30664;2.07577;9.55646;3
AHRS;8.060;15082.469;10.716302;8.360729;-8.820222;0.09843781;0.06520157;-0.06956829;-85
LIGH;8.062;15082.471;179.0;0
GYRO;8.062;15082.472;0.04288;0.14301;0.03196;3
MAGN;8.065;15082.475;2.20000;13.70000;-36.20000;3
GYRO;8.069;15082.479;0.10573;0.14940;0.06179;3
LIGH;8.071;15082.481;152.0;0
ACCE;8.072;15082.482;-1.38026;2.20865;9.59237;3
AHRS;8.073;15082.482;10.786013;8.455798;-8.903199;0.09914515;0.06590093;-0.07015491;78
MAGN;8.075;15082.485;2.60000;13.70000;-36.20000;3
GYRO;8.075;15082.486;0.14354;0.14994;0.08948;3
LIGH;8.081;15082.491;152.0;0
GYRO;8.082;15082.492;0.14834;0.14594;0.10306;3
MAGN;8.084;15082.494;2.60000;13.70000;-36.20000;3
ACCE;8.085;15082.495;-1.42096;2.25354;9.54329;3
AHRS;8.086;15082.495;10.920120;8.552417;-8.500113;0.10012691;0.06699019;-0.06649241;-102
GYRO;8.088;15082.499;0.12543;0.14035;0.10866;3
LIGH;8.091;15082.501;152.0;0
MAGN;8.095;15082.505;2.60000;13.70000;-36.20000;3
GYRO;8.096;15082.506;0.08549;0.13502;0.10546;3
ACCE;8.097;15082.507;-1.45388;2.21344;9.51635;3
AHRS;8.097;15082.507;11.020771;8.639721;-8.336850;0.10095000;0.06781778;-0.06493315;53
LIGH;8.101;15082.511;185.0;0
GYRO;8.102;15082.512;0.04447;0.12597;0.10067;3
MAGN;8.105;15082.515;2.60000;13.70000;-36.20000;3
GYRO;8.109;15082.519;0.00613;0.10120;0.09268;3
ACCE;8.110;15082.520;-1.56401;2.12785;9.66060;3
AHRS;8.112;15082.520;11.052180;8.710930;-8.340659;0.10126378;0.06840810;-0.06488074;-82
LIGH;8.113;15082.521;185.0;0
MAGN;8.115;15082.525;2.60000;13.70000;-36.20000;3
GYRO;8.116;15082.526;-0.01838;0.06791;0.08709;3
LIGH;8.121;15082.531;196.0;0
ACCE;8.122;15082.532;-1.62925;2.07278;9.74380;3
AHRS;8.123;15082.532;11.052622;8.736497;-8.304546;0.10126044;0.06866068;-0.06454572;-4
GYRO;8.124;15082.533;-0.03382;0.04208;0.08948;3
MAGN;8.125;15082.535;2.60000;13.70000;-36.20000;3
GYRO;8.130;15082.540;-0.04714;0.02077;0.09428;3
LIGH;8.132;15082.541;196.0;0
MAGN;8.134;15082.545;2.60000;13.70000;-36.20000;3
ACCE;8.135;15082.545;-1.59933;2.06260;9.82760;3
AHRS;8.136;15082.545;11.027806;8.746453;-8.294712;0.10104589;0.06877255;-0.06446983;61
GYRO;8.137;15082.546;-0.05459;-0.00107;0.10093;3
LIGH;8.141;15082.551;196.0;0
GYRO;8.143;15082.553;-0.06418;-0.03462;0.10573;3
MAGN;8.145;15082.555;3.00000;13.70000;-35.80000;3
ACCE;8.148;15082.557;-1.55922;2.00095;9.81742;3
AHRS;8.149;15082.557;10.988677;8.714668;-7.849808;0.10042335;0.06891525;-0.06068003;109
GYRO;8.151;15082.559;-0.07590;-0.05806;0.10067;3
LIGH;8.152;15082.561;142.0;0
MAGN;8.155;15082.565;3.00000;13.70000;-35.80000;3
GYRO;8.156;15082.566;-0.08282;-0.08522;0.09721;3
ACCE;8.159;15082.569;-1.47722;1.95666;9.75937;3
AHRS;8.162;15082.569;10.933612;8.639765;-7.481104;0.09968776;0.06862485;-0.05759652;-83
LIGH;8.163;15082.571;142.0;0
GYRO;8.163;15082.572;-0.08815;-0.11531;0.09694;3
MAGN;8.165;15082.575;3.00000;13.70000;-35.80000;3
GYRO;8.169;15082.579;-0.08762;-0.13476;0.09161;3
LIGH;8.176;15082.581;142.0;0
ACCE;8.176;15082.582;-1.38864;1.89262;9.71567;3
AHRS;8.177;15082.582;10.868144;8.520239;-7.126253;0.09885203;0.06793863;-0.05467678;25
MAGN;8.178;15082.585;3.00000;13.70000;-35.80000;3
GYRO;8.179;15082.586;-0.07910;-0.14647;0.09028;3
LIGH;8.187;15082.591;178.0;0
GYRO;8.188;15082.592;-0.06951;-0.15340;0.09108;3
MAGN;8.189;15082.595;3.00000;13.70000;-35.80000;3
ACCE;8.194;15082.596;-1.33896;1.95008;9.59117;3
AHRS;8.195;15082.596;10.816284;8.379602;-6.594922;0.09802600;0.06720828;-0.05023615;34
GYRO;8.196;15082.599;-0.04874;-0.15926;0.09188;3
LIGH;8.196;15082.601;178.0;0
MAGN;8.197;15082.605;3.00000;13.70000;-35.80000;3
GYRO;8.198;15082.606;-0.02423;-0.15180;0.09534;3
ACCE;8.198;15082.607;-1.33297;2.04585;9.43854;3
AHRS;8.199;15082.607;10.800810;8.236370;-6.360111;0.09769392;0.06617770;-0.04833672;2
SOUN;8.199;7.41;0.00023;21.07
LIGH;8.207;15082.611;189.0;0
GYRO;8.207;15082.612;0.00186;-0.14994;0.09880;3
MAGN;8.208;15082.615;3.00000;13.70000;-35.80000;3
GYRO;8.209;15082.619;0.04181;-0.14088;0.10786;3
ACCE;8.210;15082.620;-1.40659;2.11228;9.38587;3
AHRS;8.212;15082.620;10.833835;8.112563;-6.068763;0.09776149;0.06533703;-0.04589848;-47
LIGH;8.212;15082.621;189.0;0
MAGN;8.215;15082.625;3.00000;13.70000;-35.80000;3
GYRO;8.216;15082.626;0.08655;-0.12703;0.12570;3
LIGH;8.222;15082.632;189.0;0
ACCE;8.223;15082.633;-1.51852;2.18950;9.33439;3
AHRS;8.228;15082.633;10.890020;8.062246;-5.920829;0.09814355;0.06499916;-0.04462403;-100
GYRO;8.237;15082.634;0.13236;-0.12597;0.15793;3
MAGN;8.238;15082.636;3.00000;13.70000;-35.80000;3
GYRO;8.239;15082.642;0.16698;-0.13769;0.18802;3
LIGH;8.239;15082.642;162.0;0
MAGN;8.243;15082.646;3.00000;13.70000;-35.80000;3
ACCE;8.244;15082.647;-1.57119;2.29843;9.23803;3
AHRS;8.245;15082.647;11.058640;7.926248;-5.538525;0.09933611;0.06406832;-0.04132239;44
GYRO;8.246;15082.648;0.18722;-0.15846;0.21465;3
LIGH;8.247;15082.651;162.0;0
MAGN;8.247;15082.655;3.00000;13.70000;-35.80000;3
GYRO;8.248;15082.657;0.18562;-0.18030;0.24288;3
ACCE;8.269;15082.659;-1.55683;2.28407;9.13448;3
AHRS;8.269;15082.659;11.253756;7.760375;-5.303648;0.10083603;0.06274609;-0.03931011;39
LIGH;8.270;15082.661;162.0;0
GYRO;8.271;15082.663;0.16165;-0.20853;0.26072;3
MAGN;8.271;15082.665;3.00000;13.70000;-35.80000;3
GYRO;8.272;15082.670;0.11798;-0.23862;0.26765;3
LIGH;8.275;15082.671;178.0;0
ACCE;8.275;15082.673;-1.45029;2.06081;8.93516;3
AHRS;8.277;15082.673;11.389041;7.560971;-4.941631;0.10174505;0.06127937;-0.03626820;-83
MAGN;8.278;15082.675;3.00000;13.70000;-35.80000;3
GYRO;8.279;15082.677;0.06365;-0.26818;0.26498;3
LIGH;8.279;15082.681;178.0;0
GYRO;8.280;15082.683;-0.00506;-0.29455;0.25167;3
MAGN;8.280;15082.685;3.00000;13.70000;-35.80000;3
ACCE;8.281;15082.686;-1.23122;1.88723;8.74183;3
AHRS;8.281;15082.686;11.431458;7.306453;-4.390633;0.10174622;0.05954706;-0.03169706;-43
GYRO;8.282;15082.690;-0.07217;-0.30573;0.23383;3
LIGH;8.283;15082.691;196.0;0
MAGN;8.289;15082.695;3.00000;13.70000;-35.80000;3
GYRO;8.290;15082.697;-0.13609;-0.30653;0.21465;3
ACCE;8.291;15082.698;-1.09595;1.77410;8.66402;3
AHRS;8.291;15082.698;11.363824;7.031491;-4.069291;0.10092348;0.05747462;-0.02919540;96
LIGH;8.292;15082.701;196.0;0
GYRO;8.293;15082.703;-0.17763;-0.30147;0.20320;3
MAGN;8.295;15082.705;3.00000;13.70000;-36.20000;3
BLE4;8.298;2016;20;-81
BLE4;8.299;2016;19;-93
BLE4;8.299;2016;18;-94
GYRO;8.300;15082.710;-0.21279;-0.28602;0.19654;3
LIGH;8.301;15082.711;196.0;0
ACCE;8.302;15082.711;-0.95409;1.69629;8.71849;3
AHRS;8.303;15082.711;11.219485;6.760730;-3.643564;0.09939826;0.05555002;-0.02582247;-63
MAGN;8.306;15082.716;3.00000;13.70000;-36.20000;3
GYRO;8.307;15082.717;-0.23356;-0.25753;0.18722;3
LIGH;8.311;15082.721;155.0;0
GYRO;8.313;15082.723;-0.23622;-0.23729;0.18349;3
ACCE;8.314;15082.725;-0.92237;1.62746;8.83820;3
AHRS;8.315;15082.725;11.042206;6.530704;-3.360934;0.09767749;0.05385477;-0.02366412;-107
MAGN;8.316;15082.726;3.00000;13.70000;-36.20000;3
GYRO;8.320;15082.730;-0.22664;-0.23809;0.18296;3
LIGH;8.321;15082.731;155.0;0
MAGN;8.325;15082.735;3.00000;14.10000;-36.20000;3
ACCE;8.327;15082.737;-0.85533;1.53049;8.95491;3
AHRS;8.327;15082.737;10.947218;6.412649;-2.957440;0.09664299;0.05320046;-0.02031439;99
GYRO;8.328;15082.738;-0.19361;-0.23809;0.18296;3
LIGH;8.331;15082.741;155.0;0
GYRO;8.334;15082.744;-0.15899;-0.23383;0.18163;3
MAGN;8.335;15082.745;2.60000;14.10000;-36.60000;3
ACCE;8.339;15082.749;-0.75956;1.41318;9.01776;3
AHRS;8.339;15082.749;10.793471;6.174791;-2.917767;0.09524979;0.05121198;-0.02024603;34
GYRO;8.341;15082.751;-0.11585;-0.21119;0.17870;3
LIGH;8.343;15082.753;191.0;0
MAGN;8.347;15082.757;2.60000;14.10000;-36.60000;3
GYRO;8.348;15082.758;-0.07377;-0.18962;0.18296;3
ACCE;8.351;15082.761;-0.72125;1.42036;9.07762;3
AHRS;8.352;15082.761;10.703580;5.963294;-2.886769;0.09441932;0.04942667;-0.02019536;82
LIGH;8.353;15082.762;191.0;0
GYRO;8.354;15082.765;-0.04021;-0.17923;0.18136;3
MAGN;8.356;15082.766;2.20000;14.50000;-36.60000;3
LIGH;8.361;15082.771;202.0;0
GYRO;8.363;15082.773;-0.00080;-0.16538;0.16884;3
ACCE;8.364;15082.774;-0.73442;1.42994;9.09497;3
AHRS;8.365;15082.774;10.675529;5.771037;-3.046604;0.09420852;0.04763466;-0.02175330;54
MAGN;8.366;15082.775;2.20000;14.50000;-37.10000;3
GYRO;8.370;15082.780;0.01092;-0.15526;0.15553;3
LIGH;8.371;15082.781;202.0;0
MAGN;8.375;15082.785;2.20000;14.50000;-37.10000;3
ACCE;8.377;15082.786;-0.75178;1.40659;9.06086;3
AHRS;8.378;15082.786;10.663580;5.688960;-3.444534;0.09425164;0.04659878;-0.02527856;-79
GYRO;8.379;15082.787;0.00027;-0.16006;0.13689;3
LIGH;8.381;15082.791;202.0;0
GYRO;8.384;15082.794;-0.02530;-0.16964;0.10653;3
MAGN;8.385;15082.795;1.50000;15.00000;-37.10000;3
ACCE;8.387;15082.798;-0.69851;1.47722;9.07103;3
AHRS;8.388;15082.798;10.639405;5.518179;-3.874166;0.09417270;0.04477161;-0.02915709;-69
GYRO;8.391;15082.801;-0.06099;-0.16805;0.07856;3
LIGH;8.392;15082.801;178.0;0
MAGN;8.395;15082.805;0.70000;15.00000;-37.10000;3
GYRO;8.397;15082.808;-0.08655;-0.17603;0.05406;3
ACCE;8.400;15082.810;-0.64883;1.53349;9.03452;3
AHRS;8.401;15082.810;10.568598;5.357725;-4.842739;0.09388113;0.04261102;-0.03772214;-33
LIGH;8.402;15082.811;178.0;0
GYRO;8.404;15082.814;-0.10892;-0.18536;0.03515;3
MAGN;8.405;15082.816;0.70000;15.00000;-37.10000;3
GYRO;8.412;15082.822;-0.12117;-0.17843;0.03063;3
LIGH;8.413;15082.822;143.0;0
ACCE;8.414;15082.823;-0.66679;1.61908;9.07103;3
AHRS;8.414;15082.823;10.462921;5.188737;-5.375235;0.09309939;0.04075560;-0.04252471;22
MAGN;8.416;15082.826;0.70000;15.00000;-37.10000;3
GYRO;8.418;15082.828;-0.12277;-0.17231;0.02743;3
LIGH;8.421;15082.831;193.0;0
MAGN;8.425;15082.835;0.00000;15.40000;-37.50000;3
GYRO;8.426;15082.836;-0.12224;-0.16645;0.02823;3
ACCE;8.434;15082.837;-0.63027;1.68253;9.06564;3
AHRS;8.435;15082.837;10.351423;5.024364;-6.587546;0.09248295;0.03840287;-0.05321872;62
LIGH;8.436;15082.841;193.0;0
GYRO;8.437;15082.843;-0.11372;-0.14994;0.03302;3
MAGN;8.438;15082.845;0.00000;15.40000;-37.50000;3
ACCE;8.440;15082.850;-0.60573;1.69150;9.06864;3
AHRS;8.442;15082.850;10.305971;4.950741;-6.993128;0.09218797;0.03746269;-0.05681362;87
GYRO;8.443;15082.851;-0.10253;-0.12783;0.04368;3
LIGH;8.458;15082.856;195.0;0
GYRO;8.459;15082.858;-0.09348;-0.10999;0.05673;3
LIGH;8.463;15082.861;195.0;0
MAGN;8.464;15082.862;0.00000;15.40000;-37.50000;3
ACCE;8.473;15082.863;-0.56922;1.74238;9.18954;3
AHRS;8.474;15082.863;10.219019;4.821906;-7.236664;0.09144767;0.03620040;-0.05906444;74
GYRO;8.476;15082.865;-0.08868;-0.09694;0.06791;3
MAGN;8.478;15082.867;0.00000;15.80000;-37.50000;3
LIGH;8.479;15082.872;195.0;0
GYRO;8.480;15082.873;-0.07750;-0.07324;0.07670;3
ACCE;8.481;15082.875;-0.59795;1.76213;9.33380;3
AHRS;8.493;15082.875;10.143516;4.717514;-7.371081;0.09078094;0.03523274;-0.06034369;-117
MAGN;8.499;15082.876;0.00000;15.80000;-37.50000;3
GYRO;8.502;15082.880;-0.06898;-0.06418;0.07883;3
LIGH;8.503;15082.882;191.0;0
MAGN;8.507;15082.886;0.00000;15.80000;-37.50000;3
GYRO;8.507;15082.887;-0.06258;-0.05939;0.07830;3
ACCE;8.508;15082.888;-0.59496;1.64841;9.48224;3
AHRS;8.509;15082.888;10.082890;4.639875;-7.550673;0.09026878;0.03445396;-0.06198643;-62
LIGH;8.512;15082.891;191.0;0
GYRO;8.512;15082.894;-0.05459;-0.04341;0.06924;3
MAGN;8.513;15082.896;0.00000;15.80000;-37.50000;3
ACCE;8.514;15082.901;-0.58179;1.65918;9.60015;3
AHRS;8.515;15082.901;10.055814;4.603219;-7.570391;0.09002021;0.03413701;-0.06219704;23
GYRO;8.516;15082.902;-0.04394;-0.03169;0.06418;3
LIGH;8.517;15082.902;206.0;0
MAGN;8.518;15082.907;-3.80000;15.80000;-37.50000;3
LIGH;8.518;15082.911;206.0;0
ACCE;8.519;15082.913;-0.70090;1.55863;9.71208;3
AHRS;8.521;15082.913;10.006382;4.547992;-10.450327;0.09038016;0.03142679;-0.08720551;117
MAGN;8.522;15082.915;-0.40000;15.80000;-37.50000;3
LIGH;8.523;15082.921;206.0;0
GYRO;8.523;15082.923;-0.00293;-0.08948;0.05220;3
MAGN;8.524;15082.925;-0.40000;16.20000;-37.10000;3
ACCE;8.525;15082.927;-0.70330;1.59155;9.71268;3
AHRS;8.526;15082.927;9.983832;4.466794;-9.356737;0.08982584;0.03160134;-0.07781144;-103
GYRO;8.528;15082.930;0.00719;-0.11025;0.04075;3
LIGH;8.528;15082.931;198.0;0
MAGN;8.529;15082.935;-0.40000;16.20000;-37.10000;3
GYRO;8.530;15082.936;0.01252;-0.13369;0.03009;3
ACCE;8.533;15082.939;-0.66499;1.60412;9.57322;3
AHRS;8.534;15082.939;9.977421;4.358973;-8.965367;0.08959181;0.03097844;-0.07450844;-31
LIGH;8.535;15082.942;198.0;0
GYRO;8.535;15082.944;0.01678;-0.15926;0.02157;3
MAGN;8.536;15082.946;-0.40000;16.20000;-37.10000;3
GYRO;8.551;15082.952;0.00932;-0.17444;0.01411;3
LIGH;8.552;15082.951;198.0;0
ACCE;8.552;15082.953;-0.61830;1.66277;9.39964;3
AHRS;8.553;15082.953;9.977456;4.200047;-8.546947;0.08938001;0.02992818;-0.07100721;15
MAGN;8.554;15082.957;-0.80000;16.20000;-36.60000;3
GYRO;8.554;15082.958;-0.02903;-0.17071;0.00453;3
LIGH;8.555;15082.961;193.0;0
MAGN;8.556;15082.965;-0.80000;16.20000;-36.60000;3
ACCE;8.557;15082.966;-0.47824;1.75555;9.25718;3
AHRS;8.557;15082.966;9.968052;4.119914;-8.541650;0.08924753;0.02924423;-0.07102725;20
GYRO;8.558;15082.967;-0.09827;-0.13183;-0.01491;3
LIGH;8.561;15082.971;193.0;0
GYRO;8.564;15082.974;-0.16006;-0.11292;-0.03675;3
MAGN;8.565;15082.975;-0.80000;16.20000;-36.60000;3
ACCE;8.568;15082.978;-0.58059;1.73340;9.28352;3
AHRS;8.569;15082.978;9.847788;3.999066;-8.430228;0.08810323;0.02836361;-0.07019873;79
GYRO;8.571;15082.981;-0.21492;-0.10253;-0.05353;3
LIGH;8.572;15082.981;193.0;0
MAGN;8.575;15082.985;-0.80000;16.20000;-36.20000;3
GYRO;8.578;15082.988;-0.27297;-0.09188;-0.08096;3
LIGH;8.581;15082.991;199.0;0
ACCE;8.582;15082.991;-0.62070;1.66577;9.32063;3
AHRS;8.582;15082.991;9.644686;3.921089;-8.433421;0.08629641;0.02782019;-0.07035767;-6
GYRO;8.585;15082.995;-0.30387;-0.08549;-0.10280;3
MAGN;8.586;15082.996;-0.80000;16.20000;-36.20000;3
LIGH;8.591;15083.001;199.0;0
GYRO;8.593;15083.003;-0.32730;-0.07643;-0.13422;3
ACCE;8.594;15083.004;-0.64524;1.44311;9.39844;3
AHRS;8.595;15083.004;9.344679;3.859393;-8.432654;0.08365834;0.02748491;-0.07050101;-74
MAGN;8.596;15083.006;-0.80000;16.20000;-36.20000;3
GYRO;8.600;15083.010;-0.32624;-0.05886;-0.15579;3
LIGH;8.602;15083.011;211.0;0
MAGN;8.606;15083.015;-0.40000;16.20000;-35.80000;3
ACCE;8.607;15083.017;-0.69611;1.31083;9.49780;3
AHRS;8.608;15083.017;9.196645;3.845672;-8.073607;0.08228029;0.02772199;-0.06744784;-75
GYRO;8.609;15083.018;-0.29055;-0.03169;-0.16698;3
LIGH;8.612;15083.021;211.0;0
GYRO;8.614;15083.024;-0.24581;-0.01891;-0.16725;3
MAGN;8.616;15083.026;-0.40000;16.20000;-35.80000;3
ACCE;8.619;15083.029;-0.78111;1.24558;9.65043;3
AHRS;8.619;15083.029;8.931646;3.845424;-7.902096;0.07994044;0.02800783;-0.06605004;-39
GYRO;8.622;15083.032;-0.17390;-0.00506;-0.16112;3
LIGH;8.623;15083.032;211.0;0
MAGN;8.626;15083.036;-0.40000;16.20000;-35.80000;3
GYRO;8.628;15083.038;-0.08922;-0.00506;-0.14088;3
ACCE;8.635;15083.043;-0.93733;1.39941;9.69592;3
AHRS;8.636;15083.043;8.799740;3.870243;-7.842467;0.07879594;0.02834620;-0.06556012;84
LIGH;8.637;15083.044;199.0;0
GYRO;8.637;15083.046;0.02690;-0.01838;-0.10493;3
MAGN;8.638;15083.048;-0.40000;15.80000;-35.80000;3
SOUN;8.639;10.67;0.00033;24.23
LIGH;8.649;15083.051;199.0;0
GYRO;8.649;15083.053;0.11798;-0.01891;-0.07031;3
MAGN;8.651;15083.055;-0.40000;15.80000;-35.80000;3
ACCE;8.652;15083.056;-0.91040;1.62566;9.65641;3
AHRS;8.653;15083.056;8.849128;3.875940;-7.696038;0.07919126;0.02846637;-0.06426883;-109
GYRO;8.654;15083.060;0.17337;-0.02264;-0.05246;3
LIGH;8.654;15083.061;182.0;0
MAGN;8.655;15083.065;-0.40000;15.80000;-35.80000;3
GYRO;8.656;15083.066;0.21172;-0.03435;-0.04075;3
ACCE;8.658;15083.069;-0.84994;1.69569;9.44932;3
AHRS;8.659;15083.069;8.994348;3.867961;-7.684956;0.08044370;0.02831685;-0.06412903;-38
LIGH;8.661;15083.071;222.0;0
GYRO;8.663;15083.073;0.21545;-0.04421;-0.03835;3
MAGN;8.665;15083.076;-0.40000;15.80000;-35.80000;3
GYRO;8.670;15083.080;0.18615;-0.03995;-0.04048;3
LIGH;8.671;15083.081;222.0;0
ACCE;8.672;15083.081;-0.73741;1.73400;9.31344;3
AHRS;8.672;15083.081;9.149113;3.842531;-7.599577;0.08175091;0.02806336;-0.06335394;-104
MAGN;8.675;15083.085;-0.40000;15.80000;-35.40000;3
GYRO;8.676;15083.087;0.14567;-0.02850;-0.04634;3
LIGH;8.682;15083.091;193.0;0
GYRO;8.683;15083.093;0.08922;-0.01358;-0.05406;3
ACCE;8.684;15083.094;-0.71048;1.85670;9.21648;3
AHRS;8.685;15083.094;9.244964;3.833122;-7.564199;0.08256841;0.02794976;-0.06302144;-61
MAGN;8.686;15083.096;-0.40000;15.80000;-35.40000;3
GYRO;8.690;15083.100;0.02690;0.01065;-0.05459;3
LIGH;8.691;15083.101;193.0;0
MAGN;8.703;15083.105;-0.40000;15.80000;-35.40000;3
ACCE;8.704;15083.107;-0.77452;1.94888;9.33320;3
AHRS;8.705;15083.107;9.272060;3.846522;-7.454484;0.08278389;0.02812912;-0.06205073;65
GYRO;8.706;15083.108;-0.04234;0.03728;-0.04953;3
LIGH;8.707;15083.111;193.0;0
GYRO;8.707;15083.115;-0.08868;0.04474;-0.04341;3
MAGN;8.708;15083.116;-0.40000;15.80000;-35.40000;3
ACCE;8.709;15083.119;-0.86191;1.97462;9.48583;3
AHRS;8.711;15083.119;9.228714;3.893014;-7.521821;0.08244986;0.02850958;-0.06261614;11
LIGH;8.712;15083.122;199.0;0
GYRO;8.713;15083.123;-0.14408;0.04634;-0.03435;3
MAGN;8.716;15083.126;-0.40000;15.80000;-35.40000;3
GYRO;8.720;15083.130;-0.16964;0.04953;-0.02557;3
LIGH;8.722;15083.132;199.0;0
ACCE;8.722;15083.132;-0.88346;1.82378;9.67257;3
AHRS;8.723;15083.132;9.093431;3.944658;-7.586765;0.08132116;0.02899195;-0.06318907;-41
MAGN;8.726;15083.136;-0.40000;15.80000;-35.40000;3
GYRO;8.727;15083.137;-0.17231;0.04474;-0.01252;3
LIGH;8.731;15083.141;182.0;0
ACCE;8.734;15083.144;-0.96067;1.67714;9.82042;3
AHRS;8.739;15083.144;9.024966;3.977049;-7.637395;0.08075813;0.02927832;-0.06362912;118
GYRO;8.741;15083.145;-0.14994;0.03862;0.01305;3
MAGN;8.741;15083.146;-0.40000;15.80000;-35.40000;3
LIGH;8.742;15083.151;222.0;0
GYRO;8.743;15083.153;-0.10306;0.02823;0.04634;3
MAGN;8.752;15083.155;-0.40000;15.80000;-35.40000;3
ACCE;8.752;15083.157;-1.02412;1.57898;9.99160;3
AHRS;8.753;15083.157;8.898755;4.015806;-7.752874;0.07971481;0.02961038;-0.06464794;8
GYRO;8.758;15083.160;-0.06152;0.01545;0.06818;3
LIGH;8.762;15083.161;222.0;0
MAGN;8.764;15083.165;-0.40000;15.80000;-35.40000;3
GYRO;8.765;15083.166;-0.01411;-0.00240;0.09241;3
ACCE;8.765;15083.169;-1.04088;1.61968;10.01854;3
AHRS;8.766;15083.169;8.866070;4.026759;-7.753066;0.07943754;0.02972527;-0.06465345;60
LIGH;8.767;15083.171;203.0;0
GYRO;8.767;15083.173;0.02583;-0.03356;0.11478;3
MAGN;8.768;15083.175;-0.40000;15.80000;-35.40000;3
GYRO;8.770;15083.180;0.05193;-0.06285;0.12437;3
LIGH;8.771;15083.181;203.0;0
ACCE;8.773;15083.183;-0.87448;1.58257;9.86770;3
AHRS;8.773;15083.183;8.893169;3.981936;-7.723049;0.07963961;0.02934064;-0.06441464;-15
MAGN;8.775;15083.185;-0.40000;15.80000;-35.40000;3
GYRO;8.776;15083.186;0.05513;-0.07910;0.12304;3
LIGH;8.781;15083.191;203.0;0
GYRO;8.783;15083.193;0.03915;-0.08682;0.11372;3
MAGN;8.785;15083.195;-0.40000;15.80000;-35.40000;3
ACCE;8.786;15083.196;-0.69611;1.57658;9.59716;3
AHRS;8.787;15083.196;8.928333;3.901354;-7.582999;0.07986426;0.02871765;-0.06324339;-32
GYRO;8.790;15083.200;0.00719;-0.09667;0.09721;3
LIGH;8.791;15083.201;202.0;0
MAGN;8.795;15083.205;-0.40000;15.80000;-35.40000;3
GYRO;8.796;15083.207;-0.03329;-0.09747;0.07856;3
ACCE;8.798;15083.208;-0.55785;1.49099;9.40263;3
AHRS;8.799;15083.208;8.912779;3.806696;-7.479473;0.07965182;0.02797750;-0.06241611;-50
LIGH;8.801;15083.211;202.0;0
GYRO;8.803;15083.213;-0.07963;-0.08549;0.05326;3
MAGN;8.805;15083.215;-0.40000;15.80000;-35.40000;3
ACCE;8.810;15083.220;-0.49979;1.42455;9.36073;3
AHRS;8.811;15083.220;8.876101;3.760829;-7.374122;0.07928322;0.02767396;-0.06154571;-39
GYRO;8.812;15083.221;-0.12064;-0.07697;0.02770;3
LIGH;8.813;15083.222;215.0;0
MAGN;8.816;15083.226;-0.40000;16.20000;-35.40000;3
GYRO;8.818;15083.228;-0.14727;-0.08549;0.00799;3
LIGH;8.821;15083.231;215.0;0
ACCE;8.823;15083.233;-0.45669;1.38505;9.36492;3
AHRS;8.823;15083.233;8.749842;3.674007;-7.259266;0.07811392;0.02707203;-0.06064936;-103
GYRO;8.825;15083.235;-0.15366;-0.08229;-0.00107;3
MAGN;8.826;15083.236;-0.40000;16.20000;-35.40000;3
LIGH;8.831;15083.241;215.0;0
GYRO;8.833;15083.243;-0.14567;-0.06711;-0.00506;3
MAGN;8.835;15083.245;-0.40000;16.20000;-35.40000;3
ACCE;8.836;15083.246;-0.51954;1.53708;9.35893;3
AHRS;8.837;15083.246;8.618077;3.600149;-7.068433;0.07688704;0.02663425;-0.05908433;-47
GYRO;8.839;15083.249;-0.11531;-0.06365;0.00932;3
LIGH;8.841;15083.251;206.0;0
MAGN;8.845;15083.255;-0.40000;16.20000;-35.40000;3
GYRO;8.846;15083.256;-0.07324;-0.05113;0.02503;3
ACCE;8.848;15083.258;-0.48123;1.48201;9.33799;3
AHRS;8.850;15083.258;8.539087;3.541094;-6.998285;0.07615490;0.02621208;-0.05853922;90
LIGH;8.851;15083.261;206.0;0
GYRO;8.853;15083.263;-0.03063;-0.03329;0.03409;3
MAGN;8.855;15083.265;-0.40000;16.20000;-35.40000;3
GYRO;8.860;15083.270;-0.00346;-0.01172;0.03782;3
ACCE;8.861;15083.271;-0.45250;1.30304;9.30028;3
AHRS;8.862;15083.271;8.511726;3.506899;-6.913815;0.07588077;0.02598616;-0.05783679;-50
LIGH;8.863;15083.271;206.0;0
MAGN;8.865;15083.276;-0.40000;16.20000;-35.40000;3
GYRO;8.867;15083.277;0.00453;0.02370;0.03196;3
LIGH;8.871;15083.281;215.0;0
ACCE;8.873;15083.283;-0.39744;1.17076;9.32601;3
AHRS;8.874;15083.283;8.496363;3.501273;-6.884097;0.07573782;0.02596530;-0.05758712;127
GYRO;8.876;15083.284;-0.01625;0.05832;0.00639;3
MAGN;8.877;15083.286;-0.40000;16.20000;-35.40000;3
GYRO;8.881;15083.291;-0.04927;0.06125;-0.02983;3
LIGH;8.882;15083.291;215.0;0
MAGN;8.886;15083.296;-0.80000;16.60000;-35.40000;3
ACCE;8.887;15083.297;-0.46088;1.07679;9.37390;3
AHRS;8.888;15083.297;8.440843;3.537724;-7.239240;0.07535530;0.02607853;-0.06066396;59
GYRO;8.889;15083.298;-0.08123;0.04953;-0.06631;3
LIGH;8.891;15083.301;198.0;0
GYRO;8.894;15083.304;-0.11265;0.03542;-0.10306;3
MAGN;8.896;15083.306;-0.80000;16.60000;-35.40000;3
ACCE;8.899;15083.309;-0.43335;1.10373;9.49720;3
AHRS;8.900;15083.309;8.334709;3.564348;-7.498491;0.07450758;0.02620159;-0.06293038;-7
GYRO;8.902;15083.311;-0.13023;0.02983;-0.13049;3
LIGH;8.903;15083.312;218.0;0
MAGN;8.906;15083.316;-0.80000;16.60000;-35.40000;3
GYRO;8.908;15083.318;-0.13662;0.02876;-0.14035;3
ACCE;8.911;15083.321;-0.44652;1.23002;9.57860;3
AHRS;8.912;15083.321;8.206497;3.585891;-7.707723;0.07345476;0.02633000;-0.06477306;34
LIGH;8.914;15083.322;218.0;0
GYRO;8.915;15083.324;-0.12757;0.01678;-0.13529;3
MAGN;8.916;15083.326;-0.80000;16.60000;-35.40000;3
GYRO;8.923;15083.331;-0.10253;0.01012;-0.12277;3
LIGH;8.925;15083.332;216.0;0
ACCE;8.926;15083.334;-0.44831;1.28628;9.57800;3
AHRS;8.927;15083.334;8.096478;3.594539;-7.848033;0.07253711;0.02638276;-0.06602023;20
MAGN;8.929;15083.337;-0.80000;16.60000;-35.40000;3
GYRO;8.932;15083.338;-0.07111;0.01465;-0.10759;3
LIGH;8.953;15083.341;216.0;0
GYRO;8.954;15083.345;-0.03755;0.01625;-0.09534;3
MAGN;8.955;15083.346;-1.20000;17.00000;-35.40000;3
ACCE;8.956;15083.347;-0.42198;1.22583;9.39545;3
AHRS;8.958;15083.347;8.032854;3.601255;-8.229795;0.07207661;0.02624019;-0.06935002;-83
LIGH;8.959;15083.351;216.0;0
GYRO;8.962;15083.353;0.01252;0.03089;-0.08336;3
MAGN;8.964;15083.355;-1.20000;17.00000;-35.40000;3
ACCE;8.965;15083.359;-0.39205;1.15460;9.32781;3
AHRS;8.967;15083.359;8.020522;3.606604;-8.460707;0.07202567;0.02614948;-0.07135472;-56
LIGH;8.968;15083.361;235.0;0
GYRO;8.968;15083.361;0.04767;0.05220;-0.07563;3
MAGN;8.971;15083.365;-1.20000;17.00000;-35.40000;3
GYRO;8.976;15083.368;0.08868;0.08895;-0.06365;3
LIGH;8.977;15083.371;235.0;0
ACCE;8.977;15083.373;-0.42018;1.23780;9.34218;3
AHRS;8.978;15083.373;8.056231;3.657711;-8.662890;0.07241407;0.02644167;-0.07306561;72
GYRO;8.981;15083.375;0.11372;0.12091;-0.05619;3
MAGN;8.982;15083.376;-1.20000;17.00000;-35.40000;3
LIGH;8.983;15083.381;228.0;0
GYRO;8.983;15083.383;0.14621;0.14647;-0.04314;3
MAGN;8.984;15083.385;-1.20000;17.40000;-35.40000;3
ACCE;8.986;15083.387;-0.50578;1.30963;9.38228;3
AHRS;8.995;15083.387;8.150476;3.765717;-8.960503;0.07337104;0.02712456;-0.07554808;81
GYRO;8.996;15083.390;0.15526;0.14807;-0.03888;3
LIGH;8.996;15083.391;228.0;0
MAGN;8.997;15083.395;-1.20000;17.40000;-35.40000;3
GYRO;8.997;15083.396;0.16006;0.13635;-0.03196;3
ACCE;8.998;15083.399;-0.55426;1.35153;9.46129;3
AHRS;8.998;15083.399;8.258686;3.870537;-9.062144;0.07440318;0.02789206;-0.07632556;1
LIGH;9.000;15083.401;228.0;0
GYRO;9.002;15083.403;0.16538;0.11878;-0.03036;3
MAGN;9.003;15083.406;-1.20000;17.40000;-35.40000;3
GYRO;9.004;15083.410;0.16112;0.10173;-0.02876;3
LIGH;9.005;15083.411;206.0;0
ACCE;9.006;15083.411;-0.52253;1.28269;9.42358;3
AHRS;9.007;15083.411;8.362598;3.944423;-9.189870;0.07538494;0.02837523;-0.07734904;19
MAGN;9.014;15083.415;-1.20000;17.40000;-35.80000;3
GYRO;9.014;15083.417;0.14354;0.09161;-0.03169;3
LIGH;9.015;15083.421;206.0;0
GYRO;9.021;15083.424;0.11638;0.09374;-0.03835;3
ACCE;9.022;15083.425;-0.42737;1.28628;9.38826;3
AHRS;9.022;15083.425;8.448691;4.005665;-9.267330;0.07619201;0.02879293;-0.07794991;44
MAGN;9.023;15083.426;-1.20000;17.40000;-35.80000;3
LIGH;9.023;15083.431;206.0;0
GYRO;9.024;15083.431;0.08815;0.09934;-0.04927;3
MAGN;9.028;15083.435;-1.20000;17.40000;-35.80000;3
ACCE;9.028;15083.437;-0.47764;1.34734;9.39185;3
AHRS;9.029;15083.437;8.474951;4.036345;-9.388094;0.07647104;0.02895933;-0.07896720;49
GYRO;9.031;15083.438;0.05140;0.10280;-0.05699;3
LIGH;9.032;15083.441;222.0;0
MAGN;9.042;15083.444;-1.20000;17.40000;-35.80000;3
GYRO;9.043;15083.445;0.01518;0.10280;-0.05939;3
ACCE;9.043;15083.449;-0.48183;1.44251;9.39305;3
AHRS;9.050;15083.449;8.487861;4.108889;-9.463629;0.07665237;0.02952828;-0.07956892;8
LIGH;9.051;15083.451;222.0;0
GYRO;9.051;15083.453;-0.00772;0.09800;-0.06125;3
MAGN;9.052;15083.455;-1.20000;17.40000;-35.80000;3
GYRO;9.052;15083.459;-0.02690;0.09561;-0.06045;3
LIGH;9.053;15083.461;215.0;0
ACCE;9.053;15083.461;-0.49380;1.46645;9.47924;3
AHRS;9.054;15083.461;8.462975;4.173829;-9.582211;0.07651293;0.03003053;-0.08056266;127
WIFI;9.055;21246.027;SMC_LOPSI;00:13:f7:80:98:e4;-74
MAGN;9.058;15083.465;-1.20000;17.40000;-35.80000;3
GYRO;9.059;15083.466;-0.04021;0.09241;-0.04927;3
GNSS;9.060;1490628689.000;40.313422;-3.483551;587.000;0.000;11.0;0.0;18;13
LIGH;9.064;15083.471;215.0;0
GYRO;9.065;15083.472;-0.04394;0.09108;-0.03728;3
ACCE;9.066;15083.473;-0.52792;1.38983;9.51875;3
AHRS;9.066;15083.473;8.416065;4.231996;-9.635206;0.07616148;0.03053473;-0.08100073;-19
MAGN;9.067;15083.475;-1.20000;17.40000;-35.80000;3
GYRO;9.086;15083.479;-0.04075;0.08629;-0.02450;3
LIGH;9.087;15083.481;215.0;0
MAGN;9.087;15083.485;-1.20000;17.40000;-35.80000;3
ACCE;9.088;15083.486;-0.56204;1.19710;9.51815;3
AHRS;9.088;15083.486;8.383307;4.253311;-9.759628;0.07592605;0.03066178;-0.08207738;14
GYRO;9.089;15083.487;-0.04075;0.08123;-0.02157;3
LIGH;9.090;15083.491;213.0;0
GYRO;9.090;15083.493;-0.03649;0.07750;-0.02370;3
MAGN;9.091;15083.495;-0.80000;17.40000;-35.80000;3
ACCE;9.091;15083.498;-0.57042;1.15161;9.53730;3
AHRS;9.092;15083.498;8.324921;4.304569;-9.555685;0.07540135;0.03128490;-0.08029768;-16
GYRO;9.094;15083.499;-0.03435;0.07457;-0.02796;3
LIGH;9.094;15083.501;213.0;0
GNSS;9.095;1490628689.000;40.313422;-3.483551;587.000;0.000;11.0;0.0;18;13
MAGN;9.096;15083.505;-0.80000;17.40000;-35.80000;3
GYRO;9.097;15083.506;-0.03009;0.07217;-0.03569;3
ACCE;9.099;15083.510;-0.59436;1.15700;9.47565;3
AHRS;9.100;15083.510;8.275976;4.348417;-9.394709;0.07496334;0.03180699;-0.07889185;104
LIGH;9.103;15083.511;213.0;0
GYRO;9.103;15083.512;-0.02477;0.07191;-0.04368;3
MAGN;9.105;15083.515;-0.80000;17.40000;-35.80000;3
GYRO;9.109;15083.519;-0.01305;0.07217;-0.04900;3
LIGH;9.111;15083.521;222.0;0
ACCE;9.115;15083.522;-0.63985;1.20967;9.46727;3
AHRS;9.115;15083.522;8.239148;4.395418;-9.333686;0.07465935;0.03228138;-0.07834613;-69
MAGN;9.116;15083.525;-0.80000;17.00000;-35.80000;3
GYRO;9.117;15083.526;0.00453;0.07590;-0.04794;3
LIGH;9.121;15083.531;222.0;0
GYRO;9.122;15083.532;0.01997;0.08203;-0.04634;3
MAGN;9.124;15083.535;-0.30000;17.00000;-35.80000;3
ACCE;9.125;15083.536;-0.64524;1.24139;9.37210;3
AHRS;9.127;15083.536;8.227532;4.450682;-8.979340;0.07449477;0.03299958;-0.07524180;-73
GYRO;9.129;15083.539;0.03169;0.09135;-0.03702;3
LIGH;9.131;15083.541;215.0;0
MAGN;9.135;15083.545;-0.30000;17.00000;-35.80000;3
GYRO;9.135;15083.546;0.04181;0.10386;-0.03116;3
ACCE;9.137;15083.547;-0.68414;1.23062;9.37450;3
AHRS;9.138;15083.547;8.235080;4.519845;-8.744564;0.07453661;0.03374686;-0.07315760;17
LIGH;9.141;15083.551;215.0;0
GYRO;9.142;15083.552;0.04874;0.11958;-0.02850;3
MAGN;9.145;15083.555;-0.30000;16.60000;-35.80000;3
GYRO;9.149;15083.559;0.05939;0.13822;-0.02423;3
ACCE;9.150;15083.560;-0.75238;1.23421;9.40622;3
AHRS;9.150;15083.560;8.255320;4.613951;-8.706315;0.07476060;0.03457415;-0.07275657;6
LIGH;9.151;15083.561;215.0;0
MAGN;9.155;15083.565;-0.30000;16.60000;-35.80000;3
GYRO;9.155;15083.566;0.06685;0.15100;-0.02423;3
LIGH;9.161;15083.571;203.0;0
ACCE;9.162;15083.573;-0.80864;1.28389;9.37031;3
AHRS;9.163;15083.573;8.269975;4.673646;-8.671774;0.07491497;0.03510446;-0.07241214;-78
GYRO;9.164;15083.573;0.07856;0.16805;-0.02184;3
MAGN;9.165;15083.575;0.10000;16.60000;-35.80000;3
GYRO;9.170;15083.580;0.08495;0.17710;-0.01625;3
LIGH;9.171;15083.581;203.0;0
MAGN;9.175;15083.585;0.10000;16.20000;-35.80000;3
ACCE;9.175;15083.586;-0.88885;1.27611;9.40861;3
AHRS;9.176;15083.586;8.316817;4.816460;-8.344787;0.07530733;0.03652617;-0.06946311;48
GYRO;9.177;15083.587;0.08602;0.18749;-0.01651;3
LIGH;9.181;15083.591;203.0;0
GYRO;9.183;15083.593;0.08975;0.20133;-0.01917;3
MAGN;9.188;15083.595;0.10000;16.20000;-35.80000;3
ACCE;9.189;15083.598;-0.88765;1.22463;9.44513;3
AHRS;9.190;15083.598;8.360409;4.962687;-8.413279;0.07579642;0.03772057;-0.06994267;-97
GYRO;9.192;15083.599;0.09348;0.20347;-0.02530;3
LIGH;9.197;15083.605;202.0;0
GYRO;9.198;15083.606;0.10147;0.19574;-0.03622;3
MAGN;9.199;15083.609;0.10000;16.20000;-35.80000;3
ACCE;9.200;15083.610;-1.00078;1.18573;9.49301;3
AHRS;9.201;15083.610;8.407887;5.121458;-8.539782;0.07634793;0.03898180;-0.07091409;40
LIGH;9.202;15083.611;202.0;0
GYRO;9.203;15083.613;0.10946;0.18988;-0.04181;3
MAGN;9.212;15083.615;0.60000;16.20000;-35.80000;3
GYRO;9.214;15083.619;0.11531;0.18296;-0.04794;3
LIGH;9.215;15083.622;219.0;0
ACCE;9.215;15083.623;-1.08038;1.30245;9.55107;3
AHRS;9.216;15083.623;8.470876;5.275088;-8.219324;0.07687596;0.04048663;-0.06800433;-32
MAGN;9.218;15083.626;-1.30000;16.20000;-35.80000;3
GYRO;9.218;15083.627;0.11372;0.17390;-0.04661;3
SOUN;9.219;4.98;0.00015;17.61
LIGH;9.231;15083.632;219.0;0
GYRO;9.231;15083.634;0.09880;0.15979;-0.04874;3
ACCE;9.232;15083.635;-1.15401;1.42096;9.53730;3
AHRS;9.233;15083.635;8.540956;5.428607;-9.531916;0.07804785;0.04088103;-0.07924798;55
MAGN;9.234;15083.637;0.50000;15.80000;-35.80000;3
GYRO;9.243;15083.642;0.07750;0.13316;-0.04980;3
LIGH;9.244;15083.642;219.0;0
MAGN;9.245;15083.647;0.50000;15.80000;-35.80000;3
ACCE;9.245;15083.648;-1.22583;1.43293;9.50199;3
AHRS;9.258;15083.648;8.566969;5.509524;-8.879137;0.07809103;0.04200811;-0.07352316;-60
GYRO;9.263;15083.649;0.04447;0.09987;-0.05699;3
LIGH;9.263;15083.652;191.0;0
MAGN;9.264;15083.656;0.50000;15.80000;-35.80000;3
GYRO;9.264;15083.657;0.02370;0.06099;-0.05965;3
ACCE;9.265;15083.660;-1.21745;1.43951;9.35055;3
AHRS;9.266;15083.660;8.578771;5.596960;-8.731836;0.07819431;0.04285827;-0.07218108;78
LIGH;9.266;15083.662;191.0;0
GYRO;9.268;15083.664;0.01358;0.03435;-0.06072;3
MAGN;9.268;15083.666;0.50000;15.80000;-35.40000;3
GYRO;9.269;15083.672;0.00559;0.02610;-0.05619;3
LIGH;9.269;15083.672;191.0;0
ACCE;9.270;15083.674;-1.15041;1.47543;9.25299;3
AHRS;9.270;15083.674;8.572786;5.637178;-8.613815;0.07812326;0.04329155;-0.07113332;100
MAGN;9.271;15083.676;0.50000;15.80000;-35.40000;3
GYRO;9.272;15083.679;0.00027;0.03489;-0.04740;3
LIGH;9.272;15083.681;199.0;0
MAGN;9.282;15083.686;0.50000;15.80000;-35.40000;3
GYRO;9.283;15083.687;-0.00985;0.04128;-0.03968;3
ACCE;9.283;15083.688;-1.09415;1.49937;9.05786;3
AHRS;9.284;15083.688;8.558635;5.680032;-8.414821;0.07795127;0.04380820;-0.06938559;-28
LIGH;9.285;15083.691;199.0;0
GYRO;9.285;15083.694;-0.01997;0.04101;-0.03675;3
MAGN;9.286;15083.696;0.50000;15.80000;-35.40000;3
LIGH;9.292;15083.701;209.0;0
ACCE;9.294;15083.702;-1.03130;1.54845;8.99382;3
AHRS;9.295;15083.702;8.553784;5.702506;-8.399830;0.07791708;0.04401651;-0.06924265;30
GYRO;9.298;15083.703;-0.02903;0.05406;-0.02983;3
MAGN;9.299;15083.707;-0.50000;15.40000;-35.40000;3
GYRO;9.300;15083.710;-0.03009;0.07723;-0.02690;3
LIGH;9.302;15083.711;209.0;0
ACCE;9.306;15083.714;-1.04567;1.48740;8.96269;3
AHRS;9.308;15083.714;8.517871;5.765511;-9.269512;0.07798008;0.04399627;-0.07675576;-85
MAGN;9.309;15083.716;0.70000;15.40000;-35.40000;3
GYRO;9.313;15083.717;-0.02743;0.10679;-0.02663;3
LIGH;9.316;15083.721;209.0;0
GYRO;9.317;15083.724;-0.01571;0.13769;-0.02344;3
MAGN;9.318;15083.726;0.70000;15.40000;-35.40000;3
ACCE;9.320;15083.727;-1.11809;1.40659;9.06325;3
AHRS;9.322;15083.727;8.488894;5.870318;-8.798549;0.07761400;0.04524516;-0.07261699;68
LIGH;9.323;15083.731;191.0;0
GYRO;9.323;15083.732;0.00133;0.15846;-0.01625;3
MAGN;9.328;15083.736;0.70000;15.40000;-35.40000;3
GYRO;9.329;15083.738;0.03169;0.16378;-0.00266;3
ACCE;9.329;15083.740;-1.19950;1.44430;9.19014;3
AHRS;9.330;15083.740;8.491581;6.015301;-8.737850;0.07770446;0.04654115;-0.07199126;-35
LIGH;9.331;15083.741;191.0;0
MAGN;9.335;15083.745;0.70000;15.40000;-35.40000;3
GYRO;9.337;15083.747;0.06738;0.15979;0.01332;3
BLE4;9.339;2016;20;-82
BLE4;9.340;2016;19;-93
BLE4;9.340;2016;18;-93
LIGH;9.343;15083.752;191.0;0
ACCE;9.343;15083.753;-1.26414;1.56162;9.33559;3
AHRS;9.344;15083.753;8.525421;6.103075;-8.715736;0.07804359;0.04729347;-0.07172275;17
GYRO;9.345;15083.754;0.09774;0.14168;0.03489;3
MAGN;9.346;15083.756;0.70000;15.40000;-35.40000;3
LIGH;9.351;15083.761;189.0;0
GYRO;9.353;15083.763;0.11851;0.11878;0.06818;3
MAGN;9.355;15083.765;1.10000;15.40000;-35.40000;3
ACCE;9.356;15083.767;-1.19531;1.65379;9.34936;3
AHRS;9.357;15083.767;8.629896;6.221465;-8.523920;0.07894169;0.04837914;-0.06992520;99
GYRO;9.359;15083.770;0.11318;0.10679;0.08309;3
LIGH;9.361;15083.771;189.0;0
MAGN;9.366;15083.776;1.10000;15.40000;-35.40000;3
GYRO;9.367;15083.777;0.08282;0.08442;0.08655;3
ACCE;9.369;15083.779;-1.14263;1.60172;9.20630;3
AHRS;9.369;15083.779;8.711885;6.289151;-8.278050;0.07958804;0.04908080;-0.06770440;-42
LIGH;9.371;15083.781;216.0;0
GYRO;9.373;15083.783;0.03116;0.06019;0.07457;3
MAGN;9.375;15083.785;1.10000;15.40000;-35.40000;3
GYRO;9.379;15083.789;-0.02850;0.04634;0.05459;3
ACCE;9.381;15083.791;-0.97683;1.45508;9.09378;3
AHRS;9.382;15083.791;8.710906;6.313837;-8.166330;0.07954604;0.04937301;-0.06671933;122
LIGH;9.382;15083.791;216.0;0
MAGN;9.386;15083.796;1.10000;15.40000;-35.40000;3
GYRO;9.387;15083.797;-0.10626;0.04820;0.01997;3
LIGH;9.391;15083.801;216.0;0
ACCE;9.393;15083.803;-0.90321;1.40599;9.13807;3
AHRS;9.394;15083.803;8.662569;6.322224;-8.054955;0.07908402;0.04955425;-0.06577338;111
GYRO;9.395;15083.804;-0.18402;0.07350;-0.01704;3
MAGN;9.396;15083.806;1.10000;15.40000;-35.40000;3
GYRO;9.401;15083.811;-0.22717;0.10413;-0.03728;3
LIGH;9.402;15083.812;198.0;0
MAGN;9.406;15083.816;1.50000;15.40000;-35.40000;3
ACCE;9.407;15083.817;-0.99180;1.41617;9.33499;3
AHRS;9.407;15083.817;8.480691;6.385940;-7.755757;0.07741326;0.05042653;-0.06323129;-1
GYRO;9.408;15083.818;-0.23622;0.12464;-0.04634;3
LIGH;9.411;15083.822;198.0;0
GYRO;9.415;15083.825;-0.21332;0.13609;-0.04101;3
MAGN;9.416;15083.826;1.50000;15.40000;-35.40000;3
ACCE;9.419;15083.829;-1.13844;1.51852;9.71986;3
AHRS;9.420;15083.829;8.296486;6.485756;-7.679679;0.07583765;0.05145733;-0.06260246;27
LIGH;9.422;15083.831;198.0;0
GYRO;9.424;15083.834;-0.12011;0.13875;-0.00613;3
MAGN;9.426;15083.837;1.50000;15.40000;-35.40000;3
GYRO;9.432;15083.842;-0.04501;0.12916;0.02237;3
LIGH;9.434;15083.841;199.0;0
ACCE;9.435;15083.843;-1.25636;1.61070;9.89344;3
AHRS;9.436;15083.843;8.210303;6.612593;-7.609871;0.07512784;0.05265636;-0.06195983;42
MAGN;9.438;15083.846;1.50000;15.40000;-35.40000;3
GYRO;9.442;15083.848;0.06365;0.10679;0.06951;3
LIGH;9.458;15083.851;199.0;0
MAGN;9.459;15083.855;1.50000;15.40000;-35.40000;3
GYRO;9.462;15083.857;0.15366;0.09454;0.10759;3
ACCE;9.463;15083.858;-1.21865;1.66577;9.93713;3
AHRS;9.463;15083.858;8.315758;6.686046;-7.502797;0.07603180;0.05329981;-0.06092527;-101
LIGH;9.464;15083.861;216.0;0
GYRO;9.465;15083.863;0.20586;0.08549;0.12943;3
MAGN;9.465;15083.866;-0.80000;15.40000;-35.40000;3
ACCE;9.466;15083.871;-1.15520;1.62087;9.89164;3
AHRS;9.467;15083.871;8.404260;6.709729;-9.439306;0.07770377;0.05214599;-0.07764502;-78
LIGH;9.467;15083.872;216.0;0
GYRO;9.468;15083.872;0.22557;0.08203;0.13476;3
MAGN;9.469;15083.877;1.70000;15.40000;-35.40000;3
GYRO;9.469;15083.879;0.20586;0.07377;0.12783;3
LIGH;9.477;15083.881;216.0;0
ACCE;9.478;15083.883;-1.14443;1.66996;9.84436;3
AHRS;9.479;15083.883;8.609640;6.758010;-8.643976;0.07914834;0.05296018;-0.07060650;-42
MAGN;9.480;15083.886;1.70000;15.40000;-35.40000;3
GYRO;9.480;15083.887;0.15793;0.06045;0.11745;3
LIGH;9.481;15083.891;198.0;0
GYRO;9.484;15083.894;0.11478;0.05752;0.11052;3
MAGN;9.486;15083.896;1.70000;15.00000;-35.40000;3
ACCE;9.490;15083.897;-1.16418;1.80882;9.94192;3
AHRS;9.495;15083.897;8.740509;6.787640;-7.845775;0.07992776;0.05368419;-0.06359482;63
GYRO;9.496;15083.901;0.06418;0.04075;0.10200;3
LIGH;9.497;15083.902;198.0;0
MAGN;9.498;15083.906;1.70000;15.00000;-35.40000;3
GYRO;9.499;15083.908;0.01891;0.04075;0.09561;3
ACCE;9.499;15083.909;-1.25157;1.84653;9.94013;3
AHRS;9.507;15083.909;8.788432;6.806374;-7.575313;0.08022606;0.05400572;-0.06121032;88
LIGH;9.508;15083.911;198.0;0
GYRO;9.509;15083.914;-0.01252;-0.05406;0.08842;3
MAGN;9.510;15083.916;1.70000;15.00000;-35.40000;3
GYRO;9.511;15083.921;-0.02850;-0.09641;0.08549;3
ACCE;9.512;15083.922;-1.20009;1.74358;9.95569;3
AHRS;9.513;15083.922;8.781206;6.733519;-7.377581;0.08003229;0.05351671;-0.05955097;-75
LIGH;9.520;15083.923;196.0;0
MAGN;9.522;15083.928;1.70000;15.00000;-35.40000;3
GYRO;9.523;15083.928;-0.03063;-0.13635;0.08123;3
LIGH;9.524;15083.932;196.0;0
ACCE;9.525;15083.934;-1.04806;1.60531;9.77313;3
AHRS;9.526;15083.934;8.771125;6.659657;-7.181695;0.07981601;0.05301882;-0.05790947;-11
GYRO;9.527;15083.936;-0.02743;-0.16299;0.07883;3
MAGN;9.528;15083.937;1.70000;15.00000;-35.40000;3
LIGH;9.558;15083.942;223.0;0
GYRO;9.563;15083.945;-0.02210;-0.18296;0.07457;3
ACCE;9.564;15083.947;-0.93853;1.54007;9.61691;3
AHRS;9.564;15083.947;8.746335;6.469294;-6.844010;0.07935306;0.05161644;-0.05512628;-103
MAGN;9.565;15083.948;-1.60000;15.00000;-35.40000;3
LIGH;9.566;15083.952;223.0;0
GYRO;9.567;15083.953;-0.01358;-0.19521;0.06764;3
MAGN;9.567;15083.956;2.10000;15.00000;-35.40000;3
ACCE;9.568;15083.959;-0.83498;1.62806;9.53132;3
AHRS;9.569;15083.959;8.745476;6.351457;-8.001222;0.07979577;0.04979149;-0.06524365;55
GYRO;9.570;15083.960;0.00133;-0.19681;0.06445;3
LIGH;9.570;15083.963;223.0;0
MAGN;9.571;15083.967;2.10000;15.00000;-35.40000;3
GYRO;9.572;15083.968;0.02796;-0.18163;0.06605;3
LIGH;9.572;15083.972;198.0;0
ACCE;9.573;15083.974;-0.76974;1.67355;9.42238;3
AHRS;9.574;15083.974;8.765030;6.158243;-6.961501;0.07941533;0.04882640;-0.05635124;2
GYRO;9.574;15083.975;0.05673;-0.15633;0.07457;3
MAGN;9.575;15083.977;2.10000;15.00000;-35.40000;3
LIGH;9.576;15083.982;198.0;0
GYRO;9.577;15083.983;0.09667;-0.12330;0.08575;3
MAGN;9.577;15083.986;2.10000;15.00000;-35.40000;3
ACCE;9.578;15083.987;-0.75357;1.65320;9.36971;3
AHRS;9.579;15083.987;8.837844;6.010021;-5.556376;0.07938530;0.04847666;-0.04422462;122
GYRO;9.582;15083.990;0.13289;-0.09454;0.09401;3
LIGH;9.582;15083.992;198.0;0
MAGN;9.586;15083.996;1.60000;15.00000;-35.40000;3
GYRO;9.588;15083.997;0.16698;-0.06685;0.10067;3
ACCE;9.588;15083.999;-0.82121;1.63704;9.38168;3
AHRS;9.589;15083.999;8.960989;5.921236;-5.541541;0.08041335;0.04766022;-0.04409804;5
LIGH;9.592;15084.001;189.0;0
GYRO;9.594;15084.004;0.19148;-0.04554;0.10759;3
MAGN;9.596;15084.006;1.60000;15.00000;-35.40000;3
GYRO;9.609;15084.012;0.20906;-0.03276;0.11159;3
LIGH;9.609;15084.015;189.0;0
ACCE;9.610;15084.016;-0.90920;1.66038;9.37270;3
AHRS;9.611;15084.016;9.137732;5.866309;-5.479700;0.08190022;0.04714721;-0.04351539;91
GYRO;9.612;15084.019;0.21652;-0.02370;0.11745;3
MAGN;9.613;15084.021;2.10000;15.00000;-35.40000;3
LIGH;9.615;15084.022;223.0;0
MAGN;9.616;15084.026;-3.60000;15.00000;-35.40000;3
GYRO;9.616;15084.027;0.20959;-0.01784;0.12037;3
ACCE;9.617;15084.028;-0.94631;1.73759;9.38407;3
AHRS;9.618;15084.028;9.323344;5.828751;-9.464958;0.08507086;0.04380603;-0.07800613;-85
LIGH;9.621;15084.032;223.0;0
GYRO;9.623;15084.033;0.19308;-0.01465;0.12490;3
MAGN;9.625;15084.035;2.10000;15.00000;-35.40000;3
SOUN;9.629;3.61;0.00011;14.82
GYRO;9.636;15084.040;0.17124;-0.00932;0.12836;3
ACCE;9.637;15084.044;-0.95828;1.68432;9.31165;3
AHRS;9.638;15084.044;9.465199;5.801285;-7.802135;0.08563998;0.04470878;-0.06354962;93
LIGH;9.639;15084.045;223.0;0
GYRO;9.639;15084.046;0.13928;-0.00533;0.12783;3
MAGN;9.640;15084.049;1.20000;15.00000;-35.40000;3
LIGH;9.641;15084.052;195.0;0
GYRO;9.643;15084.053;0.10573;0.00346;0.12677;3
MAGN;9.645;15084.055;2.00000;15.00000;-35.40000;3
ACCE;9.646;15084.056;-0.95170;1.55922;9.42298;3
AHRS;9.647;15084.056;9.555694;5.779806;-6.483977;0.08589482;0.04545687;-0.05209236;101
GYRO;9.649;15084.059;0.07697;0.01518;0.11745;3
LIGH;9.651;15084.061;195.0;0
MAGN;9.655;15084.065;1.60000;15.00000;-35.40000;3
GYRO;9.656;15084.066;0.05087;0.02051;0.10839;3
ACCE;9.657;15084.067;-0.99718;1.40719;9.46308;3
AHRS;9.658;15084.067;9.589281;5.776546;-6.125583;0.08604208;0.04568020;-0.04897004;76
LIGH;9.661;15084.071;195.0;0
GYRO;9.663;15084.073;0.03862;0.01811;0.09694;3
MAGN;9.665;15084.075;1.60000;15.00000;-35.40000;3
ACCE;9.669;15084.079;-1.05465;1.29945;9.60973;3
AHRS;9.670;15084.079;9.583569;5.779604;-5.942281;0.08592062;0.04584708;-0.04738033;-120
GYRO;9.671;15084.080;0.03968;0.01438;0.08016;3
LIGH;9.671;15084.081;186.0;0
MAGN;9.675;15084.085;1.60000;15.00000;-35.40000;3
GYRO;9.676;15084.087;0.05406;0.01039;0.06764;3
LIGH;9.681;15084.091;186.0;0
ACCE;9.682;15084.093;-1.03729;1.21266;9.63965;3
AHRS;9.683;15084.093;9.590275;5.778070;-5.772704;0.08591020;0.04595768;-0.04590711;-56
GYRO;9.684;15084.093;0.07856;0.00639;0.05992;3
MAGN;9.685;15084.095;1.60000;15.00000;-35.40000;3
GYRO;9.690;15084.100;0.10626;0.00453;0.05353;3
LIGH;9.691;15084.101;221.0;0
ACCE;9.694;15084.104;-1.09595;1.16238;9.67676;3
AHRS;9.695;15084.104;9.624988;5.777643;-5.666301;0.08616838;0.04601756;-0.04496782;-14
MAGN;9.696;15084.106;-3.10000;15.00000;-35.40000;3
GYRO;9.697;15084.106;0.14727;0.00266;0.04900;3
LIGH;9.702;15084.111;221.0;0
GYRO;9.703;15084.113;0.18402;-0.00932;0.04634;3
MAGN;9.705;15084.115;1.60000;15.00000;-35.40000;3
ACCE;9.706;15084.116;-1.09595;1.24020;9.59177;3
AHRS;9.707;15084.116;9.716774;5.773368;-8.199625;0.08795691;0.04400409;-0.06689260;-59
GYRO;9.709;15084.119;0.21119;-0.03063;0.04368;3
LIGH;9.711;15084.121;221.0;0
MAGN;9.722;15084.125;1.20000;15.00000;-35.40000;3
GYRO;9.723;15084.126;0.23409;-0.04527;0.03968;3
ACCE;9.724;15084.128;-1.02232;1.37966;9.49301;3
AHRS;9.724;15084.128;9.858573;5.741013;-7.658952;0.08895902;0.04405065;-0.06216323;-19
LIGH;9.725;15084.131;185.0;0
GYRO;9.727;15084.132;0.24634;-0.04980;0.03862;3
MAGN;9.728;15084.135;1.80000;15.00000;-35.40000;3
GYRO;9.729;15084.139;0.25060;-0.05087;0.03489;3
LIGH;9.731;15084.141;185.0;0
ACCE;9.731;15084.141;-0.98402;1.50236;9.30566;3
AHRS;9.732;15084.141;10.026103;5.699615;-6.722679;0.09002841;0.04432549;-0.05399926;24
MAGN;9.735;15084.145;1.80000;15.00000;-35.40000;3
GYRO;9.736;15084.146;0.24421;-0.05459;0.03276;3
LIGH;9.741;15084.151;185.0;0
GYRO;9.742;15084.152;0.22664;-0.05939;0.03009;3
ACCE;9.743;15084.153;-0.92356;1.60890;9.14884;3
AHRS;9.744;15084.153;10.196240;5.649512;-6.084223;0.09123358;0.04430705;-0.04842269;-56
MAGN;9.745;15084.154;1.00000;15.00000;-35.40000;3
GYRO;9.749;15084.159;0.20533;-0.06338;0.02796;3
LIGH;9.751;15084.161;183.0;0
MAGN;9.755;15084.165;1.00000;15.00000;-35.40000;3
ACCE;9.756;15084.166;-0.89304;1.68731;9.11832;3
AHRS;9.761;15084.166;10.269094;5.622374;-6.319056;0.09194359;0.04384704;-0.05044641;59
GYRO;9.762;15084.167;0.18882;-0.06312;0.02423;3
LIGH;9.763;15084.171;183.0;0
GYRO;9.763;15084.173;0.17231;-0.05779;0.02876;3
MAGN;9.771;15084.175;1.60000;15.00000;-35.40000;3
ACCE;9.772;15084.178;-0.88526;1.71964;9.04350;3
AHRS;9.773;15084.178;10.408462;5.565871;-5.834479;0.09294254;0.04367859;-0.04622559;22
GYRO;9.780;15084.180;0.15579;-0.05832;0.03435;3
LIGH;9.781;15084.181;198.0;0
MAGN;9.783;15084.185;-2.00000;15.00000;-35.40000;3
GYRO;9.784;15084.186;0.13076;-0.05912;0.03755;3
ACCE;9.785;15084.190;-0.85353;1.66517;9.03093;3
AHRS;9.786;15084.190;10.505234;5.512479;-8.390152;0.09469911;0.04106753;-0.06837060;-60
LIGH;9.786;15084.191;198.0;0
GYRO;9.791;15084.192;0.10413;-0.06179;0.03116;3
MAGN;9.792;15084.195;1.00000;15.00000;-35.40000;3
GYRO;9.793;15084.199;0.07537;-0.06418;0.01971;3
LIGH;9.793;15084.201;198.0;0
MAGN;9.795;15084.205;1.00000;15.00000;-35.40000;3
ACCE;9.796;15084.206;-0.81343;1.64182;8.98843;3
AHRS;9.796;15084.206;10.560167;5.455276;-7.292338;0.09474766;0.04144480;-0.05888270;75
GYRO;9.797;15084.207;0.04820;-0.06312;0.00533;3
LIGH;9.801;15084.211;172.0;0
GYRO;9.803;15084.213;0.02796;-0.05167;-0.00213;3
MAGN;9.805;15084.215;1.00000;15.00000;-35.40000;3
ACCE;9.808;15084.218;-0.81283;1.64482;9.00220;3
AHRS;9.813;15084.218;10.577779;5.399700;-6.922639;0.09473898;0.04125872;-0.05571692;-46
GYRO;9.814;15084.220;0.01944;-0.04048;-0.00613;3
LIGH;9.814;15084.221;172.0;0
MAGN;9.815;15084.225;1.00000;15.00000;-35.40000;3
GYRO;9.816;15084.226;0.02157;-0.02876;0.00027;3
ACCE;9.820;15084.230;-0.85293;1.70886;9.07283;3
AHRS;9.821;15084.230;10.582219;5.368996;-6.699532;0.09468253;0.04117456;-0.05380665;78
LIGH;9.822;15084.231;172.0;0
GYRO;9.823;15084.233;0.03542;-0.01917;0.01119;3
MAGN;9.825;15084.235;1.00000;15.00000;-35.40000;3
GYRO;9.829;15084.239;0.05939;-0.01385;0.03143;3
LIGH;9.831;15084.241;181.0;0
ACCE;9.832;15084.242;-0.94451;1.71604;9.08899;3
AHRS;9.833;15084.242;10.607932;5.354326;-6.513985;0.09483182;0.04118700;-0.05219890;-10
MAGN;9.835;15084.245;1.00000;15.00000;-35.40000;3
GYRO;9.835;15084.246;0.08176;-0.02024;0.04581;3
LIGH;9.841;15084.251;181.0;0
GYRO;9.842;15084.252;0.11212;-0.03116;0.05886;3
MAGN;9.844;15084.254;1.00000;15.00000;-35.40000;3
ACCE;9.845;15084.255;-0.92057;1.70826;9.06804;3
AHRS;9.846;15084.255;10.673369;5.327312;-6.290245;0.09530637;0.04110430;-0.05025250;-53
GYRO;9.849;15084.259;0.12437;-0.03356;0.06258;3
LIGH;9.852;15084.262;205.0;0
MAGN;9.855;15084.265;-3.00000;15.00000;-35.40000;3
GYRO;9.856;15084.266;0.12117;-0.02823;0.06019;3
ACCE;9.857;15084.267;-0.87149;1.68432;8.97466;3
AHRS;9.858;15084.267;10.762180;5.291558;-9.354386;0.09711528;0.03816585;-0.07678133;-71
LIGH;9.862;15084.272;205.0;0
GYRO;9.864;15084.274;0.10360;-0.01784;0.05406;3
MAGN;9.866;15084.276;0.50000;15.00000;-35.40000;3
ACCE;9.869;15084.279;-0.81762;1.67774;8.88309;3
AHRS;9.870;15084.279;10.800468;5.277071;-8.722914;0.09722569;0.03854832;-0.07131058;-49
GYRO;9.872;15084.281;0.06898;-0.00852;0.03569;3
LIGH;9.872;15084.281;205.0;0
MAGN;9.875;15084.285;0.50000;15.00000;-35.40000;3
GYRO;9.878;15084.288;0.01838;0.00080;0.01145;3
LIGH;9.881;15084.291;162.0;0
ACCE;9.883;15084.293;-0.80206;1.71006;8.86393;3
AHRS;9.883;15084.293;10.827557;5.263478;-8.291203;0.09730617;0.03877861;-0.06757214;-39
MAGN;9.885;15084.295;0.50000;15.00000;-35.40000;3
GYRO;9.886;15084.296;-0.04447;0.00932;-0.01704;3
LIGH;9.891;15084.301;162.0;0
GYRO;9.893;15084.303;-0.07643;0.00932;-0.02557;3
MAGN;9.895;15084.305;1.00000;15.00000;-35.40000;3
ACCE;9.896;15084.306;-0.77093;1.85910;8.90404;3
AHRS;9.897;15084.306;10.772269;5.264510;-7.425733;0.09653237;0.03955451;-0.06010062;74
GYRO;9.899;15084.309;-0.09454;0.00746;-0.02290;3
LIGH;9.901;15084.311;162.0;0
MAGN;9.905;15084.315;1.00000;15.00000;-35.40000;3
GYRO;9.906;15084.316;-0.10360;0.01625;-0.01145;3
ACCE;9.908;15084.318;-0.80804;1.91776;9.05068;3
AHRS;9.909;15084.318;10.694211;5.267378;-7.012140;0.09571436;0.03997188;-0.05654979;15
LIGH;9.912;15084.321;181.0;0
GYRO;9.913;15084.323;-0.09774;0.02823;0.00186;3
MAGN;9.915;15084.325;0.60000;15.00000;-35.40000;3
GYRO;9.920;15084.330;-0.08709;0.02929;0.01411;3
LIGH;9.921;15084.331;181.0;0
ACCE;9.922;15084.331;-0.77572;1.84174;9.09318;3
AHRS;9.923;15084.331;10.620240;5.277324;-7.055597;0.09509378;0.04006402;-0.05695127;56
MAGN;9.925;15084.335;1.00000;15.00000;-35.80000;3
GYRO;9.927;15084.337;-0.07483;0.01917;0.02237;3
LIGH;9.931;15084.341;205.0;0
GYRO;9.933;15084.343;-0.06312;0.01917;0.02530;3
ACCE;9.935;15084.344;-0.71048;1.73400;9.15483;3
AHRS;9.936;15084.344;10.558824;5.273834;-6.771877;0.09446060;0.04030286;-0.05452275;123
MAGN;9.937;15084.346;-3.30000;15.00000;-35.80000;3
GYRO;9.967;15084.350;-0.05939;0.02796;0.01598;3
LIGH;9.981;15084.354;205.0;0
ACCE;9.981;15084.357;-0.67337;1.57299;9.16620;3
AHRS;9.982;15084.357;10.523808;5.269934;-9.995438;0.09525134;0.03762402;-0.08245719;14
GYRO;9.983;15084.358;-0.05779;0.03515;-0.00373;3
MAGN;9.984;15084.359;0.30000;15.00000;-35.80000;3
LIGH;9.984;15084.361;205.0;0
GYRO;9.985;15084.365;-0.04980;0.03702;-0.02983;3
MAGN;9.986;15084.366;0.70000;15.00000;-35.80000;3
ACCE;9.986;15084.369;-0.66140;1.50954;9.18476;3
AHRS;9.987;15084.369;10.454188;5.284417;-8.724975;0.09423497;0.03885165;-0.07148176;36
LIGH;9.988;15084.371;172.0;0
GYRO;9.989;15084.373;-0.02743;0.04527;-0.05646;3
MAGN;9.989;15084.376;0.70000;15.00000;-35.80000;3
GYRO;9.992;15084.380;-0.00186;0.05699;-0.06631;3
LIGH;9.993;15084.391;172.0;0
GYRO;9.993;15084.393;0.07057;0.08389;-0.05513;3
MAGN;9.994;15084.395;0.70000;15.00000;-35.80000;3
ACCE;9.994;15084.397;-0.73921;1.90698;9.23324;3
AHRS;9.995;15084.397;10.457206;5.377032;-7.743694;0.09397581;0.04045768;-0.06290528;-104
GYRO;9.996;15084.400;0.09721;0.09454;-0.03675;3
LIGH;9.996;15084.402;181.0;0
MAGN;9.997;15084.406;0.70000;15.00000;-35.80000;3
GYRO;10.000;15084.407;0.10466;0.10599;-0.02796;3
ACCE;10.000;15084.409;-0.74520;2.03986;9.22905;3
AHRS;10.001;15084.409;10.539104;5.446002;-7.620400;0.09467856;0.04110598;-0.06174247;66
LIGH;10.002;15084.411;181.0;0
GNSS;10.002;1490628690.000;40.313422;-3.483551;587.000;0.000;11.0;0.0;18;13
GYRO;10.007;15084.414;0.08495;0.11212;-0.02397;3
MAGN;10.008;15084.415;0.70000;15.00000;-35.80000;3
GNSS;10.009;1490628690.000;40.313422;-3.483551;587.000;0.000;11.0;0.0;18;13
GYRO;10.013;15084.420;0.04501;0.10999;-0.02716;3
LIGH;10.013;15084.422;205.0;0
ACCE;10.014;15084.422;-0.73322;2.04824;9.21588;3
AHRS;10.018;15084.422;10.594104;5.520850;-7.601302;0.09518809;0.04173643;-0.06148926;94
MAGN;10.019;15084.426;-4.10000;15.00000;-35.80000;3
GYRO;10.019;15084.427;-0.00506;0.11398;-0.03755;3
LIGH;10.024;15084.431;205.0;0
GYRO;10.025;15084.434;-0.05033;0.12037;-0.04740;3
ACCE;10.025;15084.435;-0.75776;2.00455;9.34517;3
AHRS;10.026;15084.435;10.573278;5.600787;-11.343993;0.09638591;0.03931515;-0.09381592;85
MAGN;10.030;15084.436;0.80000;15.00000;-35.80000;3
GYRO;10.049;15084.441;-0.09827;0.12304;-0.05246;3
LIGH;10.050;15084.441;205.0;0
MAGN;10.052;15084.446;0.00000;15.00000;-35.80000;3
ACCE;10.052;15084.447;-0.89962;1.91656;9.45949;3
AHRS;10.053;15084.447;10.531897;5.650936;-10.028290;0.09560660;0.04088597;-0.08242019;-116
GYRO;10.054;15084.448;-0.13076;0.11185;-0.06152;3
LIGH;10.054;15084.451;162.0;0
MAGN;10.054;15084.455;0.70000;15.00000;-35.80000;3
GYRO;10.055;15084.456;-0.14141;0.09667;-0.07404;3
ACCE;10.055;15084.459;-0.97085;1.81301;9.59237;3
AHRS;10.056;15084.459;10.403659;5.739807;-9.406218;0.09433410;0.04226974;-0.07702836;38
LIGH;10.056;15084.461;162.0;0
GYRO;10.057;15084.462;-0.12916;0.08203;-0.07803;3
MAGN;10.057;15084.465;0.70000;15.00000;-35.80000;3
GYRO;10.059;15084.469;-0.10839;0.06578;-0.07750;3
LIGH;10.061;15084.471;162.0;0
ACCE;10.065;15084.472;-0.98462;1.76453;9.62649;3
AHRS;10.066;15084.472;10.299439;5.798304;-9.044563;0.09333647;0.04314905;-0.07390232;113
MAGN;10.067;15084.475;0.70000;15.00000;-35.80000;3
GYRO;10.067;15084.476;-0.07057;0.04368;-0.07164;3
LIGH;10.071;15084.481;191.0;0
GYRO;10.072;15084.482;-0.02583;0.02956;-0.06791;3
MAGN;10.074;15084.485;0.70000;15.00000;-35.80000;3
ACCE;10.075;15084.485;-0.92656;1.79984;9.59536;3
AHRS;10.076;15084.485;10.248388;5.826487;-8.522687;0.09271429;0.04385267;-0.06938654;-98
GYRO;10.079;15084.489;0.01145;0.02637;-0.05939;3
LIGH;10.081;15084.491;191.0;0
MAGN;10.084;15084.495;0.70000;15.00000;-35.80000;3
GYRO;10.085;15084.495;0.05087;0.02344;-0.04980;3
ACCE;10.087;15084.497;-0.87747;1.86508;9.53551;3
AHRS;10.088;15084.497;10.264746;5.840931;-8.378654;0.09280924;0.04408325;-0.06811940;30
LIGH;10.091;15084.501;205.0;0
GYRO;10.093;15084.503;0.07057;0.02264;-0.04128;3
MAGN;10.095;15084.505;-3.90000;15.00000;-35.80000;3
GYRO;10.099;15084.509;0.07430;0.03675;-0.03409;3
ACCE;10.101;15084.510;-0.79906;1.95068;9.46727;3
AHRS;10.102;15084.510;10.319738;5.853371;-11.882762;0.09459890;0.04128091;-0.09838975;73
LIGH;10.103;15084.511;205.0;0
MAGN;10.105;15084.515;0.80000;15.00000;-35.80000;3
GYRO;10.106;15084.516;0.06312;0.04474;-0.03116;3
LIGH;10.111;15084.521;205.0;0
ACCE;10.112;15084.523;-0.83917;1.96624;9.44991;3
AHRS;10.113;15084.523;10.350597;5.861927;-10.634013;0.09441657;0.04235723;-0.08757515;0
GYRO;10.115;15084.523;0.03808;0.04368;-0.03356;3
MAGN;10.116;15084.525;0.80000;15.00000;-35.80000;3
GYRO;10.121;15084.530;0.01678;0.04181;-0.03995;3
LIGH;10.122;15084.531;172.0;0
MAGN;10.125;15084.535;0.80000;15.00000;-35.80000;3
ACCE;10.125;15084.536;-0.86730;1.99138;9.46248;3
AHRS;10.126;15084.536;10.373434;5.889082;-9.189950;0.09409060;0.04376190;-0.07504919;95
GYRO;10.127;15084.537;-0.00399;0.03728;-0.04554;3
LIGH;10.131;15084.541;172.0;0
GYRO;10.133;15084.543;-0.01411;0.03356;-0.04474;3
MAGN;10.135;15084.545;0.80000;15.00000;-35.80000;3
ACCE;10.137;15084.548;-0.96247;1.96923;9.53491;3
AHRS;10.138;15084.548;10.365321;5.913849;-8.793328;0.09388385;0.04430744;-0.07159988;-58
GYRO;10.139;15084.549;-0.01731;0.02637;-0.04208;3
LIGH;10.142;15084.552;172.0;0
MAGN;10.146;15084.556;0.80000;15.00000;-35.80000;3
GYRO;10.147;15084.557;-0.01358;0.01864;-0.03382;3
ACCE;10.149;15084.560;-1.02232;1.92733;9.44872;3
AHRS;10.151;15084.560;10.350079;5.932676;-8.518582;0.09365684;0.04470586;-0.06921353;28
LIGH;10.152;15084.561;181.0;0
GYRO;10.153;15084.563;-0.01039;0.00879;-0.02663;3
MAGN;10.155;15084.565;0.80000;15.00000;-35.80000;3
GYRO;10.160;15084.570;-0.00719;0.00453;-0.02051;3
LIGH;10.162;15084.571;181.0;0
ACCE;10.162;15084.572;-1.01754;1.84713;9.46428;3
AHRS;10.163;15084.572;10.337741;5.936715;-8.321539;0.09347545;0.04491008;-0.06751027;80
MAGN;10.165;15084.575;0.80000;15.00000;-35.80000;3
GYRO;10.166;15084.576;-0.00772;-0.00293;-0.01385;3
LIGH;10.171;15084.581;195.0;0
GYRO;10.173;15084.583;-0.00879;-0.00080;-0.00453;3
MAGN;10.175;15084.585;-3.30000;15.00000;-35.80000;3
ACCE;10.175;15084.586;-1.03549;1.86209;9.44632;3
AHRS;10.176;15084.586;10.328039;5.933711;-11.290666;0.09452137;0.04245600;-0.09320369;103
GYRO;10.179;15084.589;-0.01039;-0.00213;0.00586;3
SOUN;10.181;5.44;0.00017;18.38
LIGH;10.188;15084.591;195.0;0
MAGN;10.189;15084.595;0.90000;15.00000;-35.80000;3
GYRO;10.189;15084.596;-0.01198;-0.00266;0.01172;3
ACCE;10.191;15084.598;-1.08338;1.83097;9.49301;3
AHRS;10.192;15084.598;10.315233;5.930551;-10.170744;0.09398897;0.04336076;-0.08353084;-77
LIGH;10.193;15084.601;195.0;0
GYRO;10.194;15084.602;-0.01198;-0.00559;0.01784;3
MAGN;10.195;15084.605;0.90000;15.00000;-35.80000;3
GYRO;10.199;15084.609;-0.00985;-0.01491;0.02051;3
ACCE;10.201;15084.610;-1.09714;1.78129;9.49540;3
AHRS;10.202;15084.610;10.300407;5.920940;-9.377629;0.09355198;0.04393819;-0.07668459;0
LIGH;10.203;15084.611;172.0;0
MAGN;10.205;15084.615;0.90000;15.00000;-35.80000;3
GYRO;10.206;15084.616;-0.00826;-0.02503;0.02131;3
LIGH;10.211;15084.621;172.0;0
ACCE;10.213;15084.623;-1.07619;1.65858;9.42717;3
AHRS;10.214;15084.623;10.288968;5.912664;-8.821944;0.09323365;0.04432778;-0.07188731;96
GYRO;10.215;15084.623;-0.00666;-0.03515;0.02264;3
MAGN;10.216;15084.625;0.90000;15.00000;-35.80000;3
GYRO;10.221;15084.630;-0.00506;-0.04261;0.01997;3
LIGH;10.227;15084.631;172.0;0
MAGN;10.227;15084.635;0.90000;15.00000;-35.80000;3
ACCE;10.228;15084.636;-1.06722;1.59274;9.34577;3
AHRS;10.229;15084.636;10.268206;5.877810;-8.096046;0.09275131;0.04462916;-0.06564022;-45
GYRO;10.230;15084.637;-0.00719;-0.05433;0.01864;3
LIGH;10.232;15084.641;191.0;0
GYRO;10.243;15084.643;-0.00453;-0.06551;0.01465;3
MAGN;10.244;15084.645;0.90000;15.00000;-35.80000;3
ACCE;10.245;15084.648;-1.01155;1.55922;9.27813;3
AHRS;10.247;15084.648;10.247449;5.828756;-7.832324;0.09244154;0.04443070;-0.06340576;-47
GYRO;10.248;15084.650;0.00027;-0.06844;0.01119;3
LIGH;10.248;15084.652;191.0;0
MAGN;10.249;15084.656;0.50000;15.00000;-35.80000;3
GYRO;10.252;15084.658;0.00559;-0.06258;0.00932;3
ACCE;10.253;15084.660;-0.99898;1.53588;9.22007;3
AHRS;10.254;15084.660;10.231501;5.770379;-7.973002;0.09232501;0.04382173;-0.06467934;-22
LIGH;10.255;15084.661;205.0;0
GYRO;10.256;15084.664;0.01358;-0.05859;0.01039;3
MAGN;10.256;15084.666;-4.00000;15.00000;-35.80000;3
GYRO;10.262;15084.672;0.02157;-0.05752;0.00533;3
LIGH;10.263;15084.671;205.0;0
ACCE;10.264;15084.673;-0.94990;1.49219;9.11532;3
AHRS;10.269;15084.673;10.226120;5.718794;-11.570848;0.09356557;0.04046106;-0.09585389;63
MAGN;10.272;15084.676;1.40000;15.00000;-35.80000;3
GYRO;10.272;15084.678;0.02317;-0.05087;-0.00772;3
LIGH;10.273;15084.681;205.0;0
MAGN;10.275;15084.685;1.40000;15.00000;-35.80000;3
GYRO;10.276;15084.686;0.01997;-0.04021;-0.02423;3
ACCE;10.277;15084.687;-0.90381;1.51852;9.08600;3
AHRS;10.278;15084.687;10.223723;5.677137;-8.644082;0.09245536;0.04247828;-0.07057059;-92
LIGH;10.284;15084.691;182.0;0
GYRO;10.285;15084.693;0.01838;-0.02237;-0.03542;3
MAGN;10.286;15084.695;0.90000;15.00000;-35.80000;3
ACCE;10.296;15084.700;-0.91937;1.61968;9.06205;3
AHRS;10.297;15084.700;10.222703;5.669331;-8.150298;0.09225812;0.04280933;-0.06630081;53
LIGH;10.298;15084.701;182.0;0
GYRO;10.298;15084.701;0.01838;0.00613;-0.03675;3
MAGN;10.299;15084.706;0.90000;15.00000;-35.80000;3
GYRO;10.299;15084.708;0.02370;0.02104;-0.03382;3
LIGH;10.301;15084.711;182.0;0
ACCE;10.306;15084.713;-1.02711;1.71664;9.08480;3
AHRS;10.308;15084.713;10.228967;5.686604;-7.866870;0.09221580;0.04318306;-0.06382860;6
MAGN;10.308;15084.715;0.50000;15.00000;-35.80000;3
GYRO;10.310;15084.716;0.03009;0.02237;-0.02690;3
LIGH;10.311;15084.721;173.0;0
GYRO;10.313;15084.723;0.03542;0.02210;-0.02610;3
MAGN;10.315;15084.725;1.10000;15.00000;-35.80000;3
ACCE;10.316;15084.726;-1.03489;1.67295;9.04948;3
AHRS;10.317;15084.726;10.243565;5.710810;-7.601354;0.09225490;0.04359739;-0.06150165;59
GYRO;10.319;15084.730;0.03968;0.02690;-0.02557;3
LIGH;10.321;15084.731;173.0;0
MAGN;10.325;15084.735;1.10000;15.00000;-35.80000;3
GYRO;10.326;15084.736;0.03862;0.02743;-0.02397;3
ACCE;10.328;15084.738;-1.03789;1.64242;9.03332;3
AHRS;10.329;15084.738;10.260565;5.737371;-7.355109;0.09232198;0.04401558;-0.05933833;59
LIGH;10.331;15084.741;205.0;0
GYRO;10.333;15084.743;0.03329;0.03116;-0.02397;3
MAGN;10.335;15084.745;-3.50000;15.00000;-35.80000;3
ACCE;10.340;15084.750;-1.01754;1.68432;9.04948;3
AHRS;10.341;15084.750;10.268746;5.754326;-10.832933;0.09369904;0.04133335;-0.08942520;119
LIGH;10.342;15084.751;205.0;0
GYRO;10.342;15084.751;0.01997;0.03888;-0.02557;3
MAGN;10.346;15084.756;0.50000;15.00000;-35.80000;3
GYRO;10.352;15084.758;0.00719;0.05593;-0.02610;3
LIGH;10.352;15084.761;205.0;0
ACCE;10.353;15084.763;-1.03489;1.79026;9.14585;3
AHRS;10.354;15084.763;10.273385;5.798591;-10.131607;0.09351661;0.04228519;-0.08332171;-44
MAGN;10.355;15084.765;1.10000;15.00000;-35.80000;3
GYRO;10.356;15084.766;-0.01039;0.08416;-0.02104;3
LIGH;10.361;15084.771;165.0;0
GYRO;10.363;15084.773;-0.02530;0.09641;-0.01704;3
BLE4;10.364;2016;20;-82
BLE4;10.365;2016;18;-89
BLE4;10.365;2016;19;-93
MAGN;10.370;15084.775;0.50000;15.00000;-35.80000;3
ACCE;10.371;15084.776;-1.16059;1.75076;9.30327;3
AHRS;10.371;15084.776;10.248420;5.882972;-9.061574;0.09295625;0.04390512;-0.07400642;26
GYRO;10.372;15084.780;-0.04021;0.09401;-0.00666;3
LIGH;10.374;15084.782;165.0;0
MAGN;10.376;15084.786;0.50000;15.00000;-35.80000;3
GYRO;10.377;15084.788;-0.04714;0.07803;-0.00826;3
ACCE;10.379;15084.789;-1.16777;1.67355;9.48224;3
AHRS;10.379;15084.789;10.196937;5.959197;-8.983125;0.09252958;0.04466567;-0.07329179;-9
LIGH;10.381;15084.791;165.0;0
GYRO;10.384;15084.794;-0.04554;0.05646;-0.01172;3
MAGN;10.385;15084.796;0.50000;15.00000;-35.80000;3
LIGH;10.391;15084.801;183.0;0
ACCE;10.392;15084.801;-1.12946;1.58496;9.48882;3
AHRS;10.392;15084.801;10.166303;5.986643;-8.984376;0.09228262;0.04492432;-0.07329618;-81
GYRO;10.393;15084.803;-0.03276;0.03302;-0.00852;3
MAGN;10.397;15084.807;0.50000;15.00000;-35.80000;3
GYRO;10.399;15084.809;-0.01997;0.02397;-0.00240;3
LIGH;10.403;15084.811;183.0;0
ACCE;10.404;15084.814;-1.04567;1.56940;9.50438;3
AHRS;10.405;15084.814;10.122475;6.008317;-8.947314;0.09190274;0.04517325;-0.07298043;-57
MAGN;10.407;15084.815;0.50000;15.00000;-35.80000;3
GYRO;10.407;15084.816;-0.00772;0.02503;0.00320;3
LIGH;10.411;15084.821;205.0;0
GYRO;10.413;15084.823;0.00027;0.03009;0.00799;3
MAGN;10.416;15084.826;-3.20000;15.00000;-35.80000;3
ACCE;10.417;15084.827;-1.03549;1.62866;9.51157;3
AHRS;10.418;15084.827;10.104298;6.025161;-11.823176;0.09286487;0.04301530;-0.09784827;-70
GYRO;10.420;15084.830;0.00133;0.03755;0.01598;3
LIGH;10.421;15084.831;205.0;0
MAGN;10.425;15084.835;0.70000;15.00000;-35.80000;3
GYRO;10.429;15084.837;-0.00240;0.03915;0.02184;3
ACCE;10.437;15084.839;-1.05105;1.69390;9.52593;3
AHRS;10.437;15084.839;10.093811;6.048748;-10.782486;0.09239809;0.04406980;-0.08884063;48
LIGH;10.438;15084.841;205.0;0
GYRO;10.439;15084.843;-0.01252;0.04101;0.02850;3
MAGN;10.440;15084.845;1.10000;15.00000;-35.80000;3
GYRO;10.441;15084.850;-0.01891;0.03622;0.03196;3
LIGH;10.442;15084.851;165.0;0
ACCE;10.442;15084.852;-1.10133;1.70587;9.56903;3
AHRS;10.443;15084.852;10.073040;6.073353;-9.761777;0.09183948;0.04512015;-0.08000319;-44
MAGN;10.446;15084.856;1.10000;15.00000;-35.80000;3
GYRO;10.447;15084.857;-0.02903;0.02583;0.03542;3
LIGH;10.451;15084.861;165.0;0
ACCE;10.453;15084.864;-1.09355;1.57299;9.55466;3
AHRS;10.454;15084.864;10.049745;6.082613;-9.039737;0.09135780;0.04579496;-0.07375874;112
GYRO;10.455;15084.865;-0.03649;0.01997;0.03649;3
MAGN;10.456;15084.866;1.10000;15.00000;-35.80000;3
LIGH;10.461;15084.871;165.0;0
GYRO;10.463;15084.873;-0.04820;0.01917;0.03409;3
MAGN;10.465;15084.875;1.10000;15.00000;-35.80000;3
ACCE;10.466;15084.877;-1.05285;1.44670;9.46428;3
AHRS;10.467;15084.877;9.988009;6.089905;-8.202538;0.09049065;0.04656518;-0.06653516;-60
GYRO;10.470;15084.880;-0.06791;0.00746;0.02716;3
LIGH;10.471;15084.881;183.0;0
MAGN;10.475;15084.885;1.50000;15.00000;-35.80000;3
GYRO;10.476;15084.886;-0.07697;0.00746;0.02210;3
ACCE;10.482;15084.889;-1.00377;1.48321;9.37091;3
AHRS;10.482;15084.889;9.914159;6.085797;-7.621548;0.08961167;0.04703335;-0.06154279;-90
LIGH;10.484;15084.891;183.0;0
GYRO;10.484;15084.893;-0.08123;-0.01012;0.01119;3
MAGN;10.485;15084.895;0.70000;15.00000;-35.80000;3
GYRO;10.490;15084.900;-0.08975;-0.00559;-0.00852;3
ACCE;10.491;15084.901;-0.96546;1.35632;9.32302;3
AHRS;10.492;15084.901;9.823163;6.071180;-7.869630;0.08891724;0.04677042;-0.06375026;109
LIGH;10.493;15084.902;205.0;0
MAGN;10.503;15084.906;-3.60000;15.00000;-35.80000;3
GYRO;10.506;15084.907;-0.09507;0.01598;-0.01385;3
LIGH;10.507;15084.911;205.0;0
ACCE;10.508;15084.913;-1.02951;1.41078;9.29788;3
AHRS;10.508;15084.913;9.765652;6.077437;-11.471236;0.08985164;0.04405935;-0.09494602;117
GYRO;10.512;15084.914;-0.09294;0.02823;-0.02503;3
MAGN;10.512;15084.916;1.20000;15.00000;-35.80000;3
LIGH;10.513;15084.922;205.0;0
GYRO;10.514;15084.922;-0.08016;0.02876;-0.02743;3
MAGN;10.516;15084.926;1.20000;15.00000;-35.80000;3
ACCE;10.517;15084.927;-1.11570;1.48201;9.22187;3
AHRS;10.523;15084.927;9.672985;6.105215;-9.324098;0.08822720;0.04604461;-0.07639901;41
GYRO;10.524;15084.929;-0.05087;0.02690;-0.03222;3
LIGH;10.525;15084.931;175.0;0
MAGN;10.525;15084.935;1.70000;15.00000;-35.80000;3
GYRO;10.526;15084.936;-0.00719;0.02344;-0.03116;3
ACCE;10.537;15084.939;-1.16298;1.46705;9.19912;3
AHRS;10.538;15084.939;9.629503;6.134286;-8.322045;0.08746193;0.04709529;-0.06772093;-87
LIGH;10.544;15084.941;175.0;0
GYRO;10.545;15084.943;0.03116;0.02184;-0.02317;3
MAGN;10.546;15084.945;1.10000;15.00000;-35.80000;3
GYRO;10.547;15084.950;0.07057;0.01917;-0.01092;3
LIGH;10.547;15084.952;175.0;0
ACCE;10.548;15084.952;-1.16957;1.47782;9.10036;3
AHRS;10.548;15084.952;9.651282;6.158210;-8.109556;0.08757678;0.04745046;-0.06585043;34
MAGN;10.549;15084.956;1.10000;15.00000;-35.80000;3
GYRO;10.550;15084.957;0.10839;0.02583;-0.00320;3
LIGH;10.551;15084.961;193.0;0
ACCE;10.554;15084.964;-1.15640;1.48859;9.01597;3
AHRS;10.554;15084.964;9.686801;6.177470;-7.955313;0.08783124;0.04771238;-0.06448086;-69
GYRO;10.555;15084.965;0.13555;0.04314;0.00293;3
MAGN;10.556;15084.966;1.10000;15.00000;-35.80000;3
LIGH;10.562;15084.972;193.0;0
GYRO;10.563;15084.974;0.13129;0.05673;0.00399;3
MAGN;10.566;15084.976;1.10000;15.00000;-35.80000;3
ACCE;10.567;15084.977;-1.16777;1.58496;8.86333;3
AHRS;10.568;15084.977;9.800228;6.230793;-7.809214;0.08878195;0.04821477;-0.06311486;89
GYRO;10.570;15084.980;0.11265;0.06578;-0.00160;3
LIGH;10.571;15084.981;205.0;0
MAGN;10.575;15084.986;-3.20000;15.00000;-35.80000;3
GYRO;10.577;15084.987;0.09028;0.07750;-0.00826;3
ACCE;10.579;15084.989;-1.19351;1.60531;8.80647;3
AHRS;10.580;15084.989;9.869267;6.294892;-11.240319;0.09083369;0.04602780;-0.09272265;-121
LIGH;10.581;15084.991;205.0;0
GYRO;10.583;15084.994;0.05459;0.10093;-0.02131;3
MAGN;10.585;15084.995;0.90000;15.00000;-35.80000;3
GYRO;10.590;15085.001;0.01518;0.13103;-0.04368;3
LIGH;10.591;15085.002;205.0;0
ACCE;10.593;15085.003;-1.26055;1.48979;8.82084;3
AHRS;10.594;15085.003;9.878643;6.400432;-10.462500;0.09067935;0.04754825;-0.08590892;-1
MAGN;10.596;15085.006;1.60000;15.00000;-35.80000;3
GYRO;10.597;15085.007;-0.01678;0.14514;-0.07004;3
LIGH;10.601;15085.011;165.0;0
GYRO;10.606;15085.014;-0.03489;0.14115;-0.09428;3
MAGN;10.606;15085.015;1.20000;15.00000;-35.80000;3
ACCE;10.607;15085.017;-1.39402;1.45747;8.86333;3
AHRS;10.608;15085.017;9.835203;6.537323;-9.045760;0.08979676;0.04988229;-0.07356656;-52
GYRO;10.612;15085.021;-0.03968;0.15020;-0.11851;3
LIGH;10.612;15085.021;165.0;0
MAGN;10.615;15085.026;1.70000;15.00000;-35.80000;3
GYRO;10.618;15085.028;-0.02530;0.18083;-0.13928;3
ACCE;10.619;15085.029;-1.43173;1.46465;8.93456;3
AHRS;10.621;15085.029;9.779721;6.704699;-8.493698;0.08917571;0.05180178;-0.06868701;-13
LIGH;10.622;15085.031;165.0;0
SOUN;10.623;5.85;0.00018;19.02
MAGN;10.628;15085.035;1.30000;15.00000;-35.80000;3
GYRO;10.628;15085.036;0.01252;0.19494;-0.14967;3
LIGH;10.631;15085.041;201.0;0
ACCE;10.634;15085.043;-1.55743;1.56581;8.89685;3
AHRS;10.634;15085.043;9.771126;6.832210;-8.467019;0.08916538;0.05293258;-0.06836163;-110
GYRO;10.636;15085.045;0.05886;0.21225;-0.14541;3
MAGN;10.637;15085.046;1.80000;15.00000;-35.80000;3
LIGH;10.641;15085.051;201.0;0
GYRO;10.643;15085.053;0.11212;0.24102;-0.12517;3
MAGN;10.645;15085.055;1.00000;15.00000;-35.80000;3
ACCE;10.646;15085.056;-1.61549;1.80882;8.96090;3
AHRS;10.647;15085.056;9.833803;7.091992;-8.690484;0.08996972;0.05496354;-0.07005680;-45
GYRO;10.649;15085.059;0.15846;0.26419;-0.09294;3
LIGH;10.651;15085.061;202.0;0
MAGN;10.655;15085.065;-3.20000;15.00000;-35.80000;3
GYRO;10.656;15085.066;0.18722;0.25806;-0.05220;3
ACCE;10.658;15085.069;-1.57359;1.97821;8.86752;3
AHRS;10.659;15085.069;9.971431;7.328556;-12.433244;0.09311420;0.05390215;-0.10213590;-39
LIGH;10.661;15085.071;202.0;0
GYRO;10.663;15085.073;0.19468;0.25939;-0.01811;3
MAGN;10.665;15085.075;1.40000;15.00000;-35.80000;3
GYRO;10.671;15085.080;0.18136;0.28416;0.02264;3
LIGH;10.672;15085.081;202.0;0
ACCE;10.672;15085.081;-1.52391;2.04884;8.93696;3
AHRS;10.673;15085.081;10.127594;7.554760;-11.551874;0.09423020;0.05642613;-0.09424252;13
MAGN;10.675;15085.085;1.40000;14.60000;-35.80000;3
GYRO;10.676;15085.086;0.13715;0.30573;0.05939;3
LIGH;10.681;15085.091;155.0;0
GYRO;10.683;15085.093;0.06738;0.30440;0.08229;3
ACCE;10.684;15085.094;-1.49278;2.01293;8.90583;3
AHRS;10.685;15085.094;10.222882;7.791930;-10.921538;0.09492411;0.05890881;-0.08854072;-70
MAGN;10.686;15085.096;1.40000;14.60000;-35.80000;3
GYRO;10.691;15085.100;-0.04447;0.28709;0.08655;3
LIGH;10.692;15085.101;155.0;0
MAGN;10.695;15085.105;1.40000;14.60000;-35.80000;3
ACCE;10.697;15085.107;-1.39881;1.77171;8.99502;3
AHRS;10.697;15085.107;10.212255;7.902186;-10.581210;0.09473936;0.06015209;-0.08551664;105
GYRO;10.698;15085.108;-0.19255;0.27164;0.07697;3
LIGH;10.701;15085.111;155.0;0
GYRO;10.704;15085.114;-0.31665;0.25407;0.05859;3
MAGN;10.706;15085.116;1.40000;14.60000;-35.80000;3
ACCE;10.709;15085.119;-1.34614;1.40540;9.14525;3
AHRS;10.709;15085.119;9.991150;8.102111;-10.713345;0.09305198;0.06196069;-0.08664359;43
GYRO;10.712;15085.122;-0.40560;0.22956;0.04794;3
LIGH;10.713;15085.121;181.0;0
MAGN;10.716;15085.126;1.40000;14.60000;-36.20000;3
GYRO;10.718;15085.128;-0.48603;0.18429;0.04314;3
LIGH;10.721;15085.131;181.0;0
ACCE;10.722;15085.131;-1.36051;1.11570;9.30925;3
AHRS;10.722;15085.131;9.603015;8.250463;-10.721127;0.08981902;0.06357110;-0.08685894;-49
MAGN;10.725;15085.135;1.40000;14.20000;-36.20000;3
GYRO;10.726;15085.136;-0.51692;0.13689;0.03489;3
LIGH;10.733;15085.141;202.0;0
GYRO;10.733;15085.143;-0.51106;0.11185;0.03249;3
ACCE;10.734;15085.144;-1.33596;0.89423;9.40682;3
AHRS;10.735;15085.144;9.128945;8.333432;-10.793985;0.08583096;0.06464204;-0.08775331;71
MAGN;10.736;15085.146;-3.20000;14.20000;-36.20000;3
GYRO;10.740;15085.150;-0.48336;0.08469;0.04607;3
LIGH;10.742;15085.151;202.0;0
MAGN;10.758;15085.155;0.90000;14.20000;-36.20000;3
ACCE;10.764;15085.157;-1.26653;0.89184;9.26795;3
AHRS;10.765;15085.157;8.910532;8.350873;-14.281628;0.08589724;0.06239685;-0.11799164;49
GYRO;10.766;15085.158;-0.44235;0.05273;0.06285;3
LIGH;10.767;15085.161;202.0;0
GYRO;10.767;15085.165;-0.40240;0.04128;0.07723;3
MAGN;10.768;15085.166;1.50000;14.20000;-36.20000;3
ACCE;10.769;15085.169;-1.16777;1.01335;9.15423;3
AHRS;10.777;15085.169;8.533990;8.357989;-13.446569;0.08220402;0.06348315;-0.11105468;-13
LIGH;10.778;15085.171;178.0;0
GYRO;10.779;15085.173;-0.36991;0.04607;0.09028;3
MAGN;10.779;15085.175;1.50000;14.20000;-36.20000;3
GYRO;10.782;15085.180;-0.35287;0.05353;0.10200;3
LIGH;10.782;15085.182;178.0;0
ACCE;10.783;15085.182;-1.08876;1.14144;8.94474;3
AHRS;10.784;15085.182;8.216955;8.363018;-12.740086;0.07908238;0.06435213;-0.10517779;17
MAGN;10.786;15085.186;1.50000;14.20000;-36.20000;3
GYRO;10.786;15085.187;-0.34754;0.07031;0.11425;3
LIGH;10.787;15085.191;178.0;0
GYRO;10.787;15085.194;-0.35500;0.09880;0.12011;3
ACCE;10.788;15085.195;-0.97923;1.14982;8.86333;3
AHRS;10.789;15085.195;7.932765;8.387617;-12.200373;0.07634807;0.06521121;-0.10069904;-2
MAGN;10.796;15085.196;1.00000;14.20000;-36.20000;3
GYRO;10.797;15085.201;-0.37417;0.13129;0.12304;3
LIGH;10.798;15085.202;216.0;0
MAGN;10.799;15085.206;1.00000;14.20000;-36.20000;3
ACCE;10.799;15085.207;-0.99659;1.07081;8.83041;3
AHRS;10.800;15085.207;7.780860;8.409579;-12.724741;0.07535576;0.06520356;-0.10531915;126
GYRO;10.802;15085.208;-0.40613;0.15819;0.12277;3
LIGH;10.802;15085.211;216.0;0
MAGN;10.805;15085.215;1.00000;14.20000;-36.20000;3
GYRO;10.816;15085.216;-0.45194;0.18536;0.12384;3
ACCE;10.817;15085.219;-1.05105;1.00736;8.85077;3
AHRS;10.817;15085.219;7.393906;8.520346;-12.807963;0.07216828;0.06649638;-0.10623837;-3
LIGH;10.818;15085.221;221.0;0
GYRO;10.818;15085.223;-0.49668;0.20853;0.10733;3
MAGN;10.819;15085.225;-2.90000;14.20000;-36.20000;3
GYRO;10.819;15085.230;-0.54036;0.22770;0.08549;3
LIGH;10.821;15085.231;221.0;0
ACCE;10.822;15085.233;-1.20009;0.80325;9.04769;3
AHRS;10.823;15085.233;6.984388;8.654801;-16.583216;0.07096533;0.06576896;-0.13898495;111
MAGN;10.827;15085.235;0.50000;14.20000;-36.20000;3
GYRO;10.827;15085.236;-0.57657;0.23409;0.06258;3
LIGH;10.831;15085.241;221.0;0
GYRO;10.833;15085.243;-0.60054;0.23303;0.04447;3
MAGN;10.835;15085.245;0.50000;14.20000;-36.20000;3
ACCE;10.836;15085.246;-1.30604;0.69851;9.16560;3
AHRS;10.837;15085.246;6.510578;8.809833;-16.453413;0.06700686;0.06779020;-0.13812092;-110
GYRO;10.839;15085.250;-0.61013;0.23569;0.02637;3
LIGH;10.841;15085.251;206.0;0
MAGN;10.845;15085.255;0.90000;14.20000;-36.20000;3
GYRO;10.846;15085.256;-0.59894;0.24075;0.01811;3
ACCE;10.848;15085.258;-1.44191;0.64284;9.32123;3
AHRS;10.849;15085.258;6.023048;8.975793;-16.052794;0.06277334;0.07006177;-0.13493828;77
LIGH;10.851;15085.261;206.0;0
GYRO;10.853;15085.263;-0.56965;0.23729;0.01838;3
MAGN;10.855;15085.265;0.90000;14.20000;-36.20000;3
ACCE;10.860;15085.270;-1.50715;0.68833;9.39904;3
AHRS;10.861;15085.270;5.787982;9.059891;-16.205126;0.06094574;0.07099811;-0.13637829;114
LIGH;10.862;15085.271;206.0;0
GYRO;10.862;15085.271;-0.50946;0.23542;0.02690;3
MAGN;10.865;15085.275;0.90000;14.20000;-36.20000;3
GYRO;10.868;15085.278;-0.44182;0.24315;0.04075;3
LIGH;10.871;15085.281;238.0;0
ACCE;10.872;15085.283;-1.61429;0.72125;9.31524;3
AHRS;10.873;15085.283;5.361799;9.256245;-16.183943;0.05750219;0.07323487;-0.13641348;-9
MAGN;10.875;15085.285;1.30000;14.70000;-36.20000;3
GYRO;10.876;15085.286;-0.35926;0.25247;0.05433;3
LIGH;10.881;15085.291;238.0;0
GYRO;10.883;15085.293;-0.29268;0.26738;0.06312;3
MAGN;10.885;15085.295;0.60000;14.70000;-35.80000;3
ACCE;10.886;15085.296;-1.66217;0.78829;9.26436;3
AHRS;10.886;15085.296;5.082757;9.465473;-16.391033;0.05548846;0.07528570;-0.13830461;35
GYRO;10.889;15085.299;-0.24048;0.29348;0.07217;3
LIGH;10.892;15085.303;222.0;0
MAGN;10.896;15085.306;0.60000;14.70000;-35.80000;3
GYRO;10.897;15085.307;-0.19947;0.32331;0.08735;3
ACCE;10.898;15085.309;-1.76692;0.96666;9.15004;3
AHRS;10.899;15085.309;4.908813;9.724753;-16.651304;0.05448287;0.07761379;-0.14055410;33
LIGH;10.902;15085.312;222.0;0
GYRO;10.904;15085.314;-0.18243;0.33023;0.10519;3
MAGN;10.907;15085.317;1.20000;15.10000;-35.80000;3
ACCE;10.911;15085.321;-1.79924;1.12288;9.11173;3
AHRS;10.911;15085.321;4.857769;9.860378;-16.700150;0.05424430;0.07882284;-0.14095014;-2
GYRO;10.912;15085.322;-0.18562;0.33582;0.11851;3
LIGH;10.913;15085.322;222.0;0
MAGN;10.919;15085.327;1.20000;15.10000;-35.40000;3
GYRO;10.924;15085.329;-0.20213;0.35074;0.12677;3
LIGH;10.926;15085.332;225.0;0
ACCE;10.927;15085.335;-1.82558;1.00497;9.16500;3
AHRS;10.928;15085.335;4.718746;10.138321;-16.475609;0.05323247;0.08149690;-0.13900065;-128
GYRO;10.932;15085.337;-0.25486;0.36752;0.12490;3
MAGN;10.934;15085.338;1.20000;15.10000;-35.40000;3
LIGH;10.936;15085.341;225.0;0
GYRO;10.937;15085.343;-0.31558;0.36778;0.11585;3
MAGN;10.938;15085.345;1.20000;15.60000;-35.40000;3
ACCE;10.942;15085.348;-1.80224;0.93793;9.18476;3
AHRS;10.942;15085.348;4.504175;10.432981;-16.775198;0.05196693;0.08416890;-0.14161798;-57
GYRO;10.944;15085.350;-0.39495;0.36432;0.09641;3
LIGH;10.945;15085.351;225.0;0
MAGN;10.963;15085.356;1.20000;15.60000;-34.90000;3
GYRO;10.965;15085.357;-0.46099;0.35713;0.07537;3
ACCE;10.966;15085.360;-1.93691;0.90441;9.44991;3
AHRS;10.967;15085.360;4.190042;10.707048;-16.716614;0.04956422;0.08695717;-0.14125773;105
LIGH;10.968;15085.361;244.0;0
GYRO;10.968;15085.364;-0.49774;0.34621;0.05433;3
MAGN;10.969;15085.365;1.20000;15.60000;-34.90000;3
GYRO;10.971;15085.370;-0.49988;0.32997;0.04740;3
LIGH;10.974;15085.372;244.0;0
ACCE;10.974;15085.373;-2.06979;0.90860;9.75877;3
AHRS;10.975;15085.373;3.819461;10.967928;-17.157322;0.04704881;0.08949724;-0.14525273;125
MAGN;10.976;15085.376;1.20000;16.10000;-34.90000;3
GYRO;10.977;15085.377;-0.47005;0.30227;0.05033;3
LIGH;10.984;15085.381;238.0;0
GYRO;10.984;15085.385;-0.41039;0.25300;0.07191;3
MAGN;10.985;15085.386;-1.80000;16.10000;-34.50000;3
ACCE;10.986;15085.388;-2.09792;0.89423;9.90182;3
AHRS;10.987;15085.388;3.474391;11.194074;-20.113890;0.04673081;0.09072011;-0.17080320;-77
LIGH;10.988;15085.391;238.0;0
GYRO;10.988;15085.392;-0.34754;0.19308;0.09854;3
MAGN;10.989;15085.395;1.50000;16.10000;-34.50000;3
ACCE;10.990;15085.399;-1.94828;0.89423;9.72884;3
AHRS;10.991;15085.399;3.349831;11.269826;-19.119818;0.04498363;0.09195355;-0.16237557;88
GYRO;10.991;15085.400;-0.30387;0.15233;0.11212;3
LIGH;10.992;15085.401;238.0;0
GNSS;10.992;1490628691.000;40.313422;-3.483551;587.000;0.000;12.0;0.0;18;13
MAGN;10.997;15085.405;1.50000;16.50000;-34.50000;3
GYRO;10.998;15085.406;-0.28203;0.12357;0.11372;3
GNSS;10.998;1490628691.000;40.313422;-3.483551;587.000;0.000;12.0;0.0;18;13
LIGH;11.015;15085.412;244.0;0
ACCE;11.015;15085.412;-1.71365;0.82001;9.42178;3
AHRS;11.016;15085.412;3.144445;11.356332;-18.248714;0.04264079;0.09332228;-0.15506002;56
GYRO;11.017;15085.413;-0.28576;0.11159;0.10093;3
MAGN;11.017;15085.415;1.50000;16.50000;-34.00000;3
GYRO;11.020;15085.419;-0.30067;0.11718;0.07483;3
LIGH;11.020;15085.421;244.0;0
ACCE;11.021;15085.424;-1.51852;0.76375;9.16201;3
AHRS;11.024;15085.424;2.949252;11.411278;-17.722269;0.04061036;0.09425409;-0.15069839;125
MAGN;11.025;15085.425;1.50000;16.90000;-34.00000;3
GYRO;11.027;15085.426;-0.32464;0.13848;0.04847;3
LIGH;11.027;15085.431;244.0;0
GYRO;11.028;15085.433;-0.35234;0.18829;0.02397;3
MAGN;11.028;15085.435;1.50000;16.90000;-34.00000;3
ACCE;11.029;15085.436;-1.46226;0.79966;9.11832;3
AHRS;11.029;15085.436;2.711632;11.503397;-17.105728;0.03818068;0.09557407;-0.14558682;-8
GYRO;11.030;15085.439;-0.37045;0.23968;0.00799;3
LIGH;11.031;15085.441;263.0;0
MAGN;11.038;15085.445;1.50000;16.90000;-34.00000;3
GYRO;11.039;15085.446;-0.38163;0.29854;-0.00479;3
ACCE;11.039;15085.448;-1.52690;0.92356;9.27334;3
AHRS;11.040;15085.448;2.455462;11.674265;-16.934439;0.03605426;0.09743091;-0.14429113;-50
LIGH;11.045;15085.451;263.0;0
GYRO;11.046;15085.453;-0.38483;0.35766;-0.00852;3
MAGN;11.046;15085.455;1.50000;17.30000;-33.50000;3
ACCE;11.049;15085.459;-1.70347;1.01155;9.62170;3
AHRS;11.049;15085.459;2.335528;11.794117;-17.078524;0.03529995;0.09857127;-0.14559999;-124
GYRO;11.050;15085.460;-0.37417;0.40347;-0.00639;3
LIGH;11.051;15085.461;254.0;0
MAGN;11.055;15085.465;-1.90000;17.30000;-33.50000;3
GYRO;11.056;15085.467;-0.36033;0.43090;-0.00133;3
LIGH;11.061;15085.471;254.0;0
ACCE;11.063;15085.473;-1.85012;1.00137;10.05385;3
AHRS;11.064;15085.473;2.076827;12.097800;-19.907488;0.03596235;0.10065887;-0.16998146;60
GYRO;11.064;15085.473;-0.34168;0.43729;0.01119;3
MAGN;11.065;15085.475;1.70000;17.30000;-33.50000;3
GYRO;11.070;15085.480;-0.33369;0.43596;0.01864;3
LIGH;11.071;15085.481;254.0;0
MAGN;11.075;15085.485;1.70000;17.80000;-33.50000;3
ACCE;11.075;15085.486;-1.97522;0.82181;10.43333;3
AHRS;11.076;15085.486;1.846175;12.404051;-18.684416;0.03333855;0.10398786;-0.15964235;113
GYRO;11.077;15085.487;-0.32144;0.41492;0.01944;3
LIGH;11.081;15085.491;270.0;0
GYRO;11.083;15085.493;-0.30866;0.38003;0.01571;3
MAGN;11.085;15085.495;2.60000;17.80000;-33.10000;3
ACCE;11.087;15085.498;-2.13862;0.60035;10.81640;3
AHRS;11.088;15085.498;1.628231;12.673589;-17.723825;0.03095471;0.10686850;-0.15154740;96
GYRO;11.089;15085.499;-0.28256;0.31905;0.00826;3
LIGH;11.091;15085.501;270.0;0
MAGN;11.095;15085.505;2.20000;17.80000;-33.10000;3
GYRO;11.096;15085.506;-0.25273;0.24688;0.00346;3
ACCE;11.099;15085.509;-2.19788;0.40163;11.01931;3
AHRS;11.105;15085.509;1.433810;12.854708;-17.174845;0.02900787;0.10882319;-0.14698319;-88
GYRO;11.107;15085.512;-0.20373;0.16139;-0.01385;3
MAGN;11.107;15085.515;2.20000;17.80000;-33.10000;3
LIGH;11.108;15085.511;270.0;0
GYRO;11.109;15085.519;-0.15526;0.10280;-0.02903;3
LIGH;11.111;15085.521;279.0;0
ACCE;11.112;15085.523;-2.14101;0.23643;11.03847;3
AHRS;11.113;15085.523;1.287903;12.921056;-16.974962;0.02765112;0.10963114;-0.14539604;-49
MAGN;11.115;15085.525;2.20000;18.30000;-33.10000;3
GYRO;11.117;15085.526;-0.09721;0.05273;-0.05060;3
LIGH;11.122;15085.532;279.0;0
GYRO;11.123;15085.533;-0.02796;0.00772;-0.06631;3
ACCE;11.124;15085.534;-2.10151;0.22565;10.91457;3
AHRS;11.125;15085.534;1.215041;12.913108;-16.575357;0.02663374;0.10975053;-0.14204125;-24
MAGN;11.134;15085.536;2.20000;18.30000;-32.70000;3
GYRO;11.136;15085.540;0.01997;-0.02530;-0.07963;3
LIGH;11.137;15085.541;267.0;0
MAGN;11.137;15085.545;-2.10000;18.30000;-32.70000;3
GYRO;11.138;15085.546;0.07324;-0.06099;-0.08123;3
ACCE;11.139;15085.547;-2.08715;0.44772;10.71286;3
AHRS;11.140;15085.547;1.239252;12.853002;-19.383595;0.02943485;0.10851549;-0.16608748;81
LIGH;11.141;15085.551;267.0;0
GYRO;11.143;15085.553;0.11745;-0.08229;-0.07856;3
MAGN;11.145;15085.555;2.40000;18.30000;-32.70000;3
ACCE;11.149;15085.559;-2.01293;0.72963;10.55005;3
AHRS;11.150;15085.559;1.301304;12.795612;-17.796625;0.02838439;0.10833706;-0.15245789;-81
LIGH;11.151;15085.561;267.0;0
GYRO;11.151;15085.561;0.16858;-0.08895;-0.06951;3
MAGN;11.155;15085.565;2.40000;18.70000;-32.70000;3
GYRO;11.157;15085.568;0.20959;-0.09001;-0.05273;3
LIGH;11.161;15085.571;273.0;0
ACCE;11.162;15085.573;-1.96624;0.83258;10.36689;3
AHRS;11.163;15085.573;1.466781;12.692342;-16.596313;0.02853973;0.10753304;-0.14202821;-106
GYRO;11.164;15085.574;0.23516;-0.08442;-0.03675;3
MAGN;11.165;15085.575;2.00000;18.70000;-32.70000;3
GYRO;11.171;15085.581;0.25593;-0.06844;-0.01332;3
LIGH;11.172;15085.581;273.0;0
SOUN;11.172;3.74;0.00011;15.13
MAGN;11.177;15085.585;2.00000;18.70000;-32.70000;3
ACCE;11.178;15085.586;-1.95008;0.86072;10.34235;3
AHRS;11.179;15085.586;1.673817;12.605421;-15.524002;0.02921030;0.10680308;-0.13263902;91
GYRO;11.179;15085.588;0.26179;-0.04527;0.00426;3
LIGH;11.181;15085.591;273.0;0
GYRO;11.184;15085.594;0.27244;-0.03169;0.01784;3
MAGN;11.185;15085.595;2.00000;18.70000;-32.70000;3
ACCE;11.187;15085.598;-2.10331;0.88526;10.43992;3
AHRS;11.188;15085.598;1.892465;12.557645;-15.139894;0.03067764;0.10623651;-0.12913799;-18
GYRO;11.191;15085.601;0.28522;-0.02983;0.04208;3
LIGH;11.192;15085.601;269.0;0
MAGN;11.195;15085.605;2.00000;18.70000;-32.70000;3
GYRO;11.198;15085.608;0.28895;-0.02237;0.07483;3
ACCE;11.199;15085.610;-2.19069;1.03848;10.61409;3
AHRS;11.200;15085.610;2.153973;12.519491;-14.886596;0.03264892;0.10567769;-0.12671769;78
LIGH;11.202;15085.612;269.0;0
GYRO;11.205;15085.615;0.28789;-0.03569;0.10839;3
MAGN;11.206;15085.616;1.60000;19.10000;-32.70000;3
LIGH;11.212;15085.621;254.0;0
GYRO;11.213;15085.623;0.28096;-0.06578;0.13955;3
ACCE;11.214;15085.624;-2.41874;1.03310;10.79905;3
AHRS;11.215;15085.624;2.442631;12.467135;-14.822364;0.03501403;0.10491716;-0.12590234;41
MAGN;11.216;15085.625;1.10000;19.10000;-32.70000;3
GYRO;11.219;15085.630;0.27883;-0.10173;0.16991;3
LIGH;11.221;15085.631;254.0;0
MAGN;11.225;15085.635;1.70000;19.10000;-32.70000;3
ACCE;11.227;15085.636;-2.42652;0.89004;11.01273;3
AHRS;11.228;15085.636;2.581828;12.422949;-14.977575;0.03630367;0.10432934;-0.12711738;-7
GYRO;11.229;15085.638;0.27830;-0.15287;0.19920;3
LIGH;11.237;15085.641;254.0;0
GYRO;11.237;15085.644;0.27990;-0.19814;0.21785;3
MAGN;11.238;15085.645;1.70000;19.10000;-32.70000;3
ACCE;11.239;15085.649;-2.46842;0.71108;11.06540;3
AHRS;11.240;15085.649;2.844742;12.270480;-14.550043;0.03801137;0.10285725;-0.12323651;46
GYRO;11.242;15085.651;0.28309;-0.26525;0.23569;3
LIGH;11.243;15085.651;277.0;0
MAGN;11.256;15085.655;1.70000;19.10000;-32.70000;3
GYRO;11.258;15085.658;0.28043;-0.34541;0.24688;3
LIGH;11.259;15085.661;277.0;0
ACCE;11.262;15085.661;-2.41336;0.56982;10.99956;3
AHRS;11.263;15085.661;3.093218;12.018186;-14.198682;0.03956952;0.10052847;-0.12006236;-117
GYRO;11.264;15085.665;0.27510;-0.43729;0.24714;3
MAGN;11.265;15085.666;1.70000;19.10000;-32.70000;3
LIGH;11.267;15085.671;277.0;0
GYRO;11.267;15085.673;0.25806;-0.53396;0.23782;3
ACCE;11.268;15085.674;-2.20147;0.44173;10.74278;3
AHRS;11.272;15085.674;3.332811;11.585357;-13.606395;0.04067890;0.09674890;-0.11489027;-86
MAGN;11.273;15085.675;2.20000;19.10000;-32.70000;3
GYRO;11.279;15085.680;0.23516;-0.58909;0.21971;3
LIGH;11.280;15085.681;256.0;0
MAGN;11.282;15085.685;2.20000;19.10000;-32.70000;3
ACCE;11.283;15085.686;-1.88484;0.31603;10.33816;3
AHRS;11.292;15085.686;3.414936;11.339229;-12.185937;0.03996460;0.09504315;-0.10264888;-79
GYRO;11.301;15085.688;0.19627;-0.62558;0.19308;3
LIGH;11.302;15085.691;256.0;0
GYRO;11.303;15085.694;0.16272;-0.63410;0.17071;3
MAGN;11.304;15085.696;2.20000;19.10000;-33.10000;3
ACCE;11.305;15085.699;-1.66038;0.33160;10.06522;3
AHRS;11.305;15085.699;3.563697;10.784705;-11.177484;0.03995695;0.09046873;-0.09400129;21
GYRO;11.307;15085.703;0.13396;-0.62611;0.14195;3
LIGH;11.308;15085.704;251.0;0
MAGN;11.308;15085.708;2.20000;18.70000;-33.10000;3
GYRO;11.309;15085.710;0.12703;-0.60081;0.11052;3
LIGH;11.310;15085.711;251.0;0
ACCE;11.311;15085.711;-1.49877;0.30646;9.99819;3
AHRS;11.312;15085.711;3.666254;10.212914;-10.586206;0.03993253;0.08564238;-0.08900251;126
MAGN;11.313;15085.716;2.20000;18.70000;-33.10000;3
GYRO;11.314;15085.717;0.15153;-0.57178;0.09161;3
LIGH;11.315;15085.722;251.0;0
GYRO;11.318;15085.723;0.19787;-0.54755;0.08788;3
ACCE;11.319;15085.724;-1.51074;0.32741;10.06642;3
AHRS;11.320;15085.724;3.781671;9.752590;-10.146667;0.04026003;0.08171834;-0.08526890;-46
MAGN;11.322;15085.726;2.20000;18.70000;-33.10000;3
GYRO;11.323;15085.730;0.27457;-0.52384;0.09028;3
LIGH;11.323;15085.731;260.0;0
MAGN;11.338;15085.735;2.20000;18.70000;-33.60000;3
ACCE;11.339;15085.737;-1.49159;0.36871;10.13525;3
AHRS;11.340;15085.737;3.868080;9.533254;-9.136423;0.04013999;0.08010756;-0.07652967;107
GYRO;11.342;15085.738;0.37790;-0.49721;0.09960;3
LIGH;11.344;15085.742;260.0;0
GYRO;11.345;15085.745;0.46312;-0.48017;0.10946;3
MAGN;11.346;15085.747;2.20000;18.30000;-33.60000;3
ACCE;11.346;15085.749;-1.56641;0.40881;10.08198;3
AHRS;11.347;15085.749;4.194128;9.114051;-8.477284;0.04224543;0.07648486;-0.07072844;-105
LIGH;11.348;15085.751;260.0;0
GYRO;11.349;15085.755;0.55314;-0.49348;0.12464;3
MAGN;11.349;15085.757;2.20000;18.30000;-33.60000;3
LIGH;11.352;15085.762;263.0;0
ACCE;11.353;15085.762;-1.59873;0.55545;9.97963;3
AHRS;11.354;15085.762;4.499986;8.825014;-8.006108;0.04441461;0.07395722;-0.06653593;-24
GYRO;11.355;15085.763;0.59362;-0.51532;0.12810;3
MAGN;11.356;15085.766;2.20000;18.30000;-34.00000;3
GYRO;11.360;15085.770;0.60800;-0.54009;0.12197;3
LIGH;11.362;15085.771;263.0;0
ACCE;11.364;15085.774;-1.58257;0.67098;9.83418;3
AHRS;11.364;15085.774;5.006412;8.368234;-7.613670;0.04830229;0.06983926;-0.06297319;-64
MAGN;11.366;15085.775;2.20000;17.90000;-34.00000;3
GYRO;11.366;15085.776;0.60587;-0.57045;0.11665;3
LIGH;11.375;15085.781;238.0;0
GYRO;11.376;15085.783;0.59522;-0.59415;0.11265;3
MAGN;11.377;15085.785;2.20000;17.90000;-34.00000;3
ACCE;11.377;15085.786;-1.53349;0.76734;9.68694;3
AHRS;11.378;15085.786;5.455365;7.923697;-6.638371;0.05139149;0.06614941;-0.05441200;61
GYRO;11.381;15085.790;0.57285;-0.61546;0.10812;3
LIGH;11.382;15085.791;238.0;0
MAGN;11.386;15085.795;2.60000;17.90000;-34.00000;3
GYRO;11.387;15085.797;0.54408;-0.63676;0.10733;3
BLE4;11.388;2016;20;-83
BLE4;11.389;2016;18;-90
BLE4;11.389;2016;19;-92
ACCE;11.395;15085.799;-1.45089;0.87329;9.46907;3
AHRS;11.396;15085.799;5.873808;7.447657;-5.953732;0.05442750;0.06211926;-0.04843187;-16
LIGH;11.397;15085.802;238.0;0
GYRO;11.398;15085.803;0.51319;-0.65514;0.10306;3
MAGN;11.398;15085.806;2.60000;17.50000;-34.00000;3
GYRO;11.400;15085.810;0.47431;-0.66446;0.09268;3
LIGH;11.401;15085.811;231.0;0
ACCE;11.402;15085.811;-1.32280;0.94930;9.37928;3
AHRS;11.402;15085.811;6.248373;6.936478;-4.954745;0.05696066;0.05799741;-0.03978762;9
MAGN;11.405;15085.815;2.60000;17.50000;-34.40000;3
GYRO;11.407;15085.817;0.43862;-0.67032;0.08282;3
LIGH;11.412;15085.822;231.0;0
GYRO;11.414;15085.824;0.40453;-0.66872;0.07963;3
ACCE;11.415;15085.825;-1.14682;1.01754;9.18835;3
AHRS;11.416;15085.825;6.575725;6.399833;-4.437371;0.05937763;0.05346952;-0.03539069;68
MAGN;11.417;15085.827;2.60000;17.10000;-34.40000;3
GYRO;11.421;15085.831;0.38003;-0.65221;0.07989;3
LIGH;11.421;15085.831;231.0;0
MAGN;11.425;15085.835;2.60000;17.10000;-34.40000;3
ACCE;11.427;15085.837;-1.01095;1.08996;9.09019;3
AHRS;11.428;15085.837;6.719187;6.147048;-3.078126;0.05993457;0.05193422;-0.02363279;59
GYRO;11.429;15085.838;0.36192;-0.62345;0.08123;3
LIGH;11.431;15085.841;241.0;0
MAGN;11.435;15085.845;3.00000;17.10000;-34.40000;3
GYRO;11.437;15085.846;0.35500;-0.59335;0.08815;3
ACCE;11.439;15085.849;-1.00018;1.07859;9.08181;3
AHRS;11.440;15085.849;7.030334;5.598253;-2.243980;0.06218231;0.04753418;-0.01652740;-7
LIGH;11.442;15085.851;241.0;0
GYRO;11.443;15085.853;0.35979;-0.57711;0.09694;3
MAGN;11.445;15085.855;3.00000;17.10000;-34.40000;3
GYRO;11.450;15085.860;0.38003;-0.56965;0.11398;3
LIGH;11.451;15085.861;219.0;0
ACCE;11.453;15085.863;-1.04806;1.06961;9.12550;3
AHRS;11.453;15085.863;7.305101;5.156598;-1.181026;0.06410066;0.04423496;-0.00740923;34
MAGN;11.455;15085.865;3.00000;16.70000;-34.40000;3
GYRO;11.456;15085.866;0.40453;-0.56219;0.13076;3
LIGH;11.461;15085.871;219.0;0
GYRO;11.463;15085.873;0.44182;-0.55846;0.14914;3
MAGN;11.465;15085.875;3.00000;16.70000;-34.40000;3
ACCE;11.466;15085.876;-1.00856;0.97564;9.11892;3
AHRS;11.467;15085.876;7.612862;4.726224;0.147314;0.06627650;0.04122668;0.00401888;-119
GYRO;11.469;15085.880;0.48177;-0.57072;0.16778;3
LIGH;11.471;15085.881;219.0;0
MAGN;11.475;15085.885;3.00000;16.70000;-34.80000;3
GYRO;11.476;15085.886;0.50733;-0.57231;0.17710;3
ACCE;11.478;15085.888;-0.86969;0.87388;9.01537;3
AHRS;11.479;15085.888;7.968963;4.280361;0.604650;0.06924027;0.03762012;0.00785501;47
LIGH;11.481;15085.891;215.0;0
GYRO;11.483;15085.893;0.52331;-0.55953;0.18136;3
MAGN;11.488;15085.895;3.00000;16.70000;-34.80000;3
GYRO;11.490;15085.900;0.52171;-0.53743;0.17923;3
ACCE;11.491;15085.901;-0.81104;0.85952;8.85555;3
AHRS;11.492;15085.901;8.350850;3.843521;1.359848;0.07236746;0.03430693;0.01426999;-52
LIGH;11.493;15085.901;215.0;0
MAGN;11.504;15085.905;3.00000;16.20000;-34.80000;3
GYRO;11.505;15085.907;0.49988;-0.52464;0.16911;3
LIGH;11.506;15085.911;215.0;0
ACCE;11.507;15085.913;-0.75836;0.92835;8.75440;3
AHRS;11.508;15085.913;8.523714;3.639849;1.734948;0.07378938;0.03279142;0.01745006;-3
GYRO;11.510;15085.914;0.46952;-0.51985;0.15819;3
MAGN;11.512;15085.916;3.00000;16.20000;-34.80000;3
GYRO;11.512;15085.921;0.43330;-0.50573;0.15020;3
LIGH;11.513;15085.922;225.0;0
MAGN;11.516;15085.926;3.00000;16.20000;-34.80000;3
ACCE;11.517;15085.927;-0.69312;1.02891;8.67719;3
AHRS;11.518;15085.927;8.872185;3.209700;2.752100;0.07662392;0.02977101;0.02609854;-51
GYRO;11.519;15085.928;0.39122;-0.48390;0.14647;3
LIGH;11.521;15085.931;225.0;0
GYRO;11.525;15085.935;0.34808;-0.46153;0.14754;3
MAGN;11.526;15085.936;2.60000;16.20000;-34.80000;3
ACCE;11.532;15085.939;-0.62010;1.01634;8.63469;3
AHRS;11.533;15085.939;9.139947;2.825203;3.052070;0.07896965;0.02668620;0.02850194;52
LIGH;11.534;15085.941;203.0;0
GYRO;11.534;15085.943;0.30067;-0.43516;0.14674;3
MAGN;11.535;15085.945;2.60000;16.20000;-34.80000;3
GYRO;11.539;15085.949;0.26498;-0.41066;0.14567;3
LIGH;11.541;15085.951;203.0;0
ACCE;11.543;15085.953;-0.59256;0.93015;8.66402;3
AHRS;11.549;15085.953;9.348631;2.454397;3.213184;0.08084254;0.02362163;0.02968161;43
MAGN;11.554;15085.955;2.60000;15.80000;-34.80000;3
GYRO;11.555;15085.956;0.23835;-0.38642;0.14168;3
LIGH;11.555;15085.961;203.0;0
GYRO;11.556;15085.963;0.21811;-0.35953;0.14168;3
MAGN;11.557;15085.965;2.60000;15.80000;-34.80000;3
ACCE;11.557;15085.966;-0.58179;0.86072;8.69275;3
AHRS;11.558;15085.966;9.489968;2.154220;3.683351;0.08206157;0.02138190;0.03357614;-39
GYRO;11.560;15085.970;0.20533;-0.33103;0.14434;3
LIGH;11.571;15085.971;216.0;0
MAGN;11.572;15085.975;2.10000;15.80000;-34.80000;3
GYRO;11.573;15085.977;0.20320;-0.30546;0.14514;3
ACCE;11.573;15085.978;-0.54827;0.81702;8.73465;3
AHRS;11.574;15085.978;9.607207;1.898325;3.476269;0.08318982;0.01903910;0.03160737;13
LIGH;11.577;15085.981;216.0;0
GYRO;11.577;15085.983;0.21012;-0.28363;0.14354;3
MAGN;11.578;15085.985;2.10000;15.80000;-34.80000;3
ACCE;11.582;15085.990;-0.54169;0.81582;8.83401;3
AHRS;11.582;15085.990;9.648846;1.792140;3.474739;0.08358120;0.01812569;0.03152172;50
LIGH;11.583;15085.991;216.0;0
GYRO;11.584;15085.991;0.22504;-0.25087;0.14834;3
MAGN;11.585;15085.996;2.10000;15.80000;-34.80000;3
GYRO;11.588;15085.998;0.23995;-0.21465;0.15313;3
LIGH;11.591;15086.001;209.0;0
ACCE;11.593;15086.003;-0.48961;0.81822;8.84478;3
AHRS;11.593;15086.003;9.800876;1.578743;3.490117;0.08495881;0.01632110;0.03151444;-97
MAGN;11.595;15086.005;1.70000;15.80000;-34.80000;3
GYRO;11.596;15086.006;0.24741;-0.17071;0.16192;3
LIGH;11.601;15086.011;209.0;0
GYRO;11.603;15086.013;0.25060;-0.13848;0.15446;3
MAGN;11.605;15086.015;1.70000;15.80000;-35.20000;3
ACCE;11.606;15086.016;-0.51236;0.69731;8.95072;3
AHRS;11.607;15086.016;9.955620;1.435319;2.983068;0.08640893;0.01473210;0.02701547;-70
GYRO;11.609;15086.020;0.25700;-0.11771;0.13982;3
LIGH;11.612;15086.021;198.0;0
SOUN;11.612;3.64;0.00011;14.90
MAGN;11.619;15086.025;1.70000;15.80000;-35.20000;3
GYRO;11.621;15086.026;0.25859;-0.10892;0.12437;3
ACCE;11.622;15086.029;-0.53630;0.62249;8.99921;3
AHRS;11.623;15086.029;10.095961;1.342528;2.852476;0.08766618;0.01385637;0.02582227;109
LIGH;11.624;15086.031;198.0;0
GYRO;11.625;15086.033;0.25966;-0.10147;0.10679;3
MAGN;11.626;15086.035;1.30000;15.40000;-35.20000;3
GYRO;11.630;15086.040;0.26552;-0.09534;0.09135;3
LIGH;11.631;15086.041;198.0;0
ACCE;11.632;15086.041;-0.59137;0.69671;9.01417;3
AHRS;11.632;15086.041;10.238399;1.271125;2.495093;0.08896088;0.01298813;0.02267342;-78
MAGN;11.635;15086.045;1.30000;15.40000;-35.20000;3
GYRO;11.636;15086.046;0.27564;-0.09880;0.08495;3
LIGH;11.641;15086.051;203.0;0
ACCE;11.643;15086.053;-0.63746;0.88226;8.96210;3
AHRS;11.644;15086.053;10.299044;1.250315;2.195912;0.08952511;0.01258457;0.02006242;99
GYRO;11.645;15086.054;0.28949;-0.11239;0.08309;3
MAGN;11.646;15086.056;1.30000;15.40000;-35.20000;3
GYRO;11.652;15086.062;0.29907;-0.13476;0.08709;3
LIGH;11.653;15086.063;203.0;0
ACCE;11.655;15086.065;-0.53151;1.06243;8.79749;3
AHRS;11.656;15086.065;10.515786;1.143171;2.090123;0.09143780;0.01160355;0.01907514;14
MAGN;11.657;15086.067;0.90000;15.40000;-35.20000;3
GYRO;11.658;15086.069;0.30280;-0.13742;0.09454;3
LIGH;11.661;15086.071;203.0;0
MAGN;11.665;15086.076;0.90000;15.40000;-35.20000;3
GYRO;11.666;15086.077;0.30174;-0.13609;0.10892;3
ACCE;11.668;15086.078;-0.46388;1.22284;8.59159;3
AHRS;11.668;15086.078;10.738437;1.023838;1.455723;0.09344915;0.01008328;0.01348297;-29
LIGH;11.671;15086.081;193.0;0
GYRO;11.673;15086.083;0.29641;-0.14301;0.12783;3
MAGN;11.675;15086.085;0.90000;15.40000;-35.20000;3
ACCE;11.680;15086.090;-0.29149;1.33477;8.39946;3
AHRS;11.681;15086.090;10.833351;0.965552;1.367167;0.09428792;0.00951388;0.01267213;-59
GYRO;11.683;15086.091;0.28309;-0.13982;0.14781;3
LIGH;11.684;15086.091;193.0;0
MAGN;11.685;15086.095;0.50000;15.40000;-35.20000;3
GYRO;11.688;15086.098;0.27351;-0.12224;0.17151;3
LIGH;11.691;15086.101;182.0;0
ACCE;11.693;15086.103;-0.14724;1.49398;8.23366;3
AHRS;11.694;15086.103;11.048055;0.827542;1.062917;0.09618983;0.00808063;0.00992740;-72
GYRO;11.695;15086.104;0.25753;-0.08868;0.19015;3
MAGN;11.697;15086.106;0.50000;15.40000;-35.20000;3
LIGH;11.702;15086.111;182.0;0
GYRO;11.702;15086.112;0.23303;-0.04341;0.21225;3
ACCE;11.705;15086.115;-0.02095;1.56102;8.23605;3
AHRS;11.706;15086.115;11.229185;0.734491;0.925889;0.09777963;0.00716913;0.00866796;-53
MAGN;11.707;15086.117;0.50000;15.00000;-35.60000;3
GYRO;11.708;15086.118;0.20160;0.00373;0.22877;3
LIGH;11.711;15086.121;182.0;0
MAGN;11.715;15086.125;0.50000;15.00000;-35.60000;3
GYRO;11.716;15086.126;0.16485;0.05886;0.24102;3
ACCE;11.718;15086.127;-0.02634;1.59933;8.36055;3
AHRS;11.719;15086.127;11.367643;0.713779;0.645508;0.09900037;0.00675602;0.00622218;69
LIGH;11.721;15086.131;195.0;0
GYRO;11.723;15086.133;0.13502;0.10200;0.24980;3
MAGN;11.725;15086.135;0.50000;15.00000;-35.60000;3
ACCE;11.730;15086.140;-0.06764;1.67774;8.57663;3
AHRS;11.732;15086.140;11.411272;0.728567;0.393202;0.09939333;0.00666750;0.00404634;123
GYRO;11.733;15086.141;0.10679;0.13742;0.25806;3
LIGH;11.746;15086.141;195.0;0
MAGN;11.747;15086.145;0.50000;15.00000;-35.60000;3
GYRO;11.748;15086.147;0.09135;0.15340;0.26925;3
LIGH;11.751;15086.154;178.0;0
ACCE;11.752;15086.155;-0.15323;1.81062;8.85196;3
AHRS;11.753;15086.155;11.484931;0.801045;0.360367;0.10003240;0.00726992;0.00382837;17
GYRO;11.754;15086.157;0.08602;0.16485;0.29907;3
MAGN;11.755;15086.158;-1.80000;15.00000;-35.60000;3
LIGH;11.756;15086.161;178.0;0
GYRO;11.757;15086.163;0.08975;0.16325;0.32597;3
MAGN;11.758;15086.166;-0.10000;15.00000;-35.60000;3
ACCE;11.759;15086.168;-0.10415;2.06620;8.93037;3
AHRS;11.760;15086.168;11.568184;0.885584;-1.777575;0.10088420;0.00612461;-0.01465347;87
GYRO;11.761;15086.170;0.08975;0.16698;0.36326;3
LIGH;11.762;15086.172;178.0;0
MAGN;11.774;15086.176;-0.10000;15.00000;-35.60000;3
GYRO;11.775;15086.177;0.07856;0.17683;0.40640;3
ACCE;11.778;15086.180;-0.03232;2.21404;8.98484;3
AHRS;11.779;15086.180;11.647419;0.947455;-1.636899;0.10157165;0.00677516;-0.01337110;-87
LIGH;11.780;15086.181;176.0;0
GYRO;11.781;15086.184;0.05246;0.19201;0.44448;3
MAGN;11.782;15086.186;-0.10000;15.00000;-35.60000;3
GYRO;11.787;15086.191;0.01145;0.20719;0.47857;3
LIGH;11.788;15086.192;176.0;0
ACCE;11.789;15086.194;-0.02215;2.22481;8.98963;3
AHRS;11.789;15086.194;11.686491;1.015290;-1.702560;0.10192290;0.00730046;-0.01387741;-100
MAGN;11.791;15086.196;-0.10000;14.60000;-36.00000;3
GYRO;11.793;15086.198;-0.04021;0.21998;0.50813;3
LIGH;11.794;15086.202;176.0;0
GYRO;11.795;15086.205;-0.09827;0.23542;0.53024;3
MAGN;11.796;15086.206;-0.10000;14.60000;-36.00000;3
ACCE;11.797;15086.207;0.03172;2.09971;9.10874;3
AHRS;11.801;15086.207;11.638626;1.094478;-2.102987;0.10154431;0.00763961;-0.01728736;123
LIGH;11.806;15086.211;192.0;0
GYRO;11.806;15086.213;-0.16432;0.26951;0.54728;3
MAGN;11.807;15086.215;0.40000;14.60000;-36.00000;3
ACCE;11.809;15086.220;0.00299;1.90938;9.38886;3
AHRS;11.810;15086.220;11.561639;1.150513;-1.804244;0.10086294;0.00840191;-0.01465236;102
GYRO;11.811;15086.221;-0.22024;0.30440;0.56166;3
LIGH;11.812;15086.222;192.0;0
MAGN;11.819;15086.226;0.40000;14.60000;-36.00000;3
GYRO;11.820;15086.227;-0.25646;0.31612;0.57018;3
LIGH;11.821;15086.231;192.0;0
ACCE;11.823;15086.233;-0.10475;1.68432;9.63786;3
AHRS;11.824;15086.233;11.349403;1.297484;-1.420550;0.09900612;0.01004041;-0.01121530;-115
GYRO;11.825;15086.234;-0.29055;0.30573;0.57631;3
MAGN;11.825;15086.235;0.80000;14.60000;-36.00000;3
GYRO;11.831;15086.241;-0.31612;0.28496;0.57151;3
LIGH;11.832;15086.241;185.0;0
MAGN;11.835;15086.245;0.80000;14.60000;-36.00000;3
ACCE;11.837;15086.247;-0.11013;1.47363;9.89284;3
AHRS;11.837;15086.247;11.088408;1.421499;-1.114906;0.09672180;0.01140608;-0.00848458;21
GYRO;11.838;15086.248;-0.33423;0.25886;0.55500;3
LIGH;11.841;15086.251;185.0;0
GYRO;11.844;15086.254;-0.34168;0.23356;0.53663;3
MAGN;11.845;15086.255;0.80000;14.60000;-36.00000;3
ACCE;11.849;15086.259;-0.10295;1.23840;10.00417;3
AHRS;11.850;15086.259;10.789103;1.512873;-1.025100;0.09411926;0.01230199;-0.00766406;43
GYRO;11.851;15086.261;-0.34435;0.19121;0.50920;3
LIGH;11.851;15086.261;179.0;0
MAGN;11.855;15086.265;1.20000;14.60000;-36.00000;3
GYRO;11.857;15086.267;-0.34381;0.14860;0.47857;3
LIGH;11.861;15086.271;179.0;0
ACCE;11.863;15086.273;-0.01437;1.10253;9.95210;3
AHRS;11.864;15086.273;10.479761;1.548977;-0.370630;0.09136046;0.01316505;-0.00198610;23
GYRO;11.865;15086.274;-0.32943;0.10386;0.43410;3
MAGN;11.865;15086.276;1.60000;14.60000;-36.00000;3
GYRO;11.871;15086.281;-0.30440;0.06099;0.38616;3
LIGH;11.871;15086.281;179.0;0
MAGN;11.876;15086.286;1.60000;14.60000;-36.00000;3
ACCE;11.877;15086.287;0.08739;1.16418;9.77193;3
AHRS;11.877;15086.287;10.197412;1.526495;0.602753;0.08879291;0.01373532;0.00642254;-108
GYRO;11.878;15086.288;-0.26925;0.03409;0.33849;3
LIGH;11.881;15086.291;198.0;0
GYRO;11.884;15086.295;-0.22131;0.02583;0.30120;3
MAGN;11.886;15086.296;1.60000;14.60000;-36.00000;3
ACCE;11.889;15086.299;0.16759;1.37607;9.61452;3
AHRS;11.891;15086.299;9.980642;1.473201;1.033719;0.08686119;0.01359113;0.01010408;-33
LIGH;11.892;15086.302;198.0;0
GYRO;11.894;15086.304;-0.14940;0.01598;0.27164;3
MAGN;11.896;15086.306;1.10000;14.60000;-36.00000;3
LIGH;11.901;15086.311;198.0;0
GYRO;11.906;15086.311;-0.09721;0.00533;0.26525;3
ACCE;11.907;15086.313;0.21428;1.75914;9.27095;3
AHRS;11.907;15086.313;9.858774;1.404542;1.056790;0.08580521;0.01300316;0.01024045;75
MAGN;11.908;15086.316;1.70000;14.60000;-36.00000;3
GYRO;11.912;15086.322;-0.02423;-0.01651;0.26259;3
LIGH;11.913;15086.321;191.0;0
ACCE;11.915;15086.325;0.32082;2.01831;8.99202;3
AHRS;11.916;15086.325;9.864078;1.332980;1.554981;0.08580305;0.01275458;0.01451817;7
MAGN;11.918;15086.327;1.70000;14.60000;-36.00000;3
GYRO;11.919;15086.328;0.01784;0.00559;0.26285;3
LIGH;11.921;15086.331;191.0;0
MAGN;11.925;15086.335;1.70000;14.60000;-36.00000;3
GYRO;11.927;15086.336;0.04820;0.06711;0.26685;3
ACCE;11.928;15086.337;0.40282;2.05602;8.68616;3
AHRS;11.928;15086.337;9.913656;1.286901;2.129280;0.08617686;0.01279150;0.01947992;86
LIGH;11.932;15086.341;182.0;0
GYRO;11.933;15086.343;0.04874;0.12650;0.26765;3
MAGN;11.941;15086.346;1.70000;14.60000;-36.00000;3
ACCE;11.942;15086.350;0.38008;2.00754;8.50540;3
AHRS;11.950;15086.350;9.955762;1.283792;2.130089;0.08654328;0.01277154;0.01948811;66
GYRO;11.954;15086.352;0.02850;0.19574;0.25939;3
LIGH;11.955;15086.351;182.0;0
MAGN;11.955;15086.356;1.70000;14.60000;-36.00000;3
GYRO;11.957;15086.358;0.00293;0.25753;0.24821;3
LIGH;11.961;15086.361;182.0;0
ACCE;11.962;15086.363;0.18196;2.06679;8.70113;3
AHRS;11.963;15086.363;9.990762;1.409478;2.249025;0.08681161;0.01395937;0.02061996;48
MAGN;11.964;15086.365;1.70000;14.60000;-36.00000;3
GYRO;11.965;15086.366;-0.02264;0.32544;0.24022;3
LIGH;11.966;15086.371;198.0;0
GYRO;11.967;15086.373;-0.03116;0.36192;0.24661;3
MAGN;11.967;15086.375;1.70000;14.60000;-36.00000;3
ACCE;11.968;15086.376;-0.10654;2.22421;9.04589;3
AHRS;11.969;15086.376;9.995665;1.646872;1.728138;0.08688326;0.01562854;0.01627324;111
GYRO;11.971;15086.380;-0.02104;0.37923;0.25966;3
LIGH;11.971;15086.381;198.0;0
MAGN;11.988;15086.385;1.70000;14.60000;-36.00000;3
GYRO;11.989;15086.386;0.00240;0.38083;0.27564;3
ACCE;11.994;15086.389;-0.36512;2.23080;9.49660;3
AHRS;11.995;15086.389;10.015191;1.899433;1.660505;0.08702740;0.01777456;0.01587948;-86
LIGH;11.996;15086.391;198.0;0
GYRO;11.996;15086.393;0.04607;0.36485;0.30014;3
MAGN;11.997;15086.395;1.70000;14.60000;-36.00000;3
GYRO;11.998;15086.400;0.09135;0.33156;0.32198;3
LIGH;11.998;15086.402;198.0;0
ACCE;11.998;15086.402;-0.45550;2.09253;9.67796;3
AHRS;11.999;15086.402;10.086792;2.125736;1.272996;0.08768443;0.01945293;0.01269444;-44
MAGN;12.000;15086.406;2.10000;14.60000;-36.00000;3
GYRO;12.000;15086.407;0.12224;0.28949;0.33662;3
GNSS;12.001;1490628692.000;40.313422;-3.483551;587.000;0.000;12.0;0.0;18;13
LIGH;12.007;15086.411;198.0;0
GYRO;12.007;15086.414;0.13502;0.24741;0.33849;3
ACCE;12.008;15086.415;-0.45849;2.00634;9.69293;3
AHRS;12.009;15086.415;10.201351;2.288496;1.566328;0.08860813;0.02110359;0.01538677;-58
MAGN;12.009;15086.416;2.10000;14.60000;-36.00000;3
GYRO;12.023;15086.421;0.13609;0.21385;0.33423;3
LIGH;12.024;15086.421;179.0;0
MAGN;12.024;15086.426;2.10000;14.60000;-36.00000;3
ACCE;12.025;15086.427;-0.42078;2.07517;9.65282;3
AHRS;12.026;15086.427;10.279952;2.355048;1.312681;0.08932998;0.02149227;0.01324754;5
GYRO;12.027;15086.428;0.12011;0.17896;0.32464;3
LIGH;12.028;15086.431;179.0;0
MAGN;12.028;15086.435;2.10000;14.60000;-36.40000;3
GYRO;12.029;15086.436;0.08815;0.14594;0.31985;3
ACCE;12.029;15086.439;-0.36751;2.18591;9.62708;3
AHRS;12.030;15086.439;10.388233;2.431385;1.470875;0.09023128;0.02228912;0.01470043;54
GNSS;12.031;1490628692.000;40.313422;-3.483551;587.000;0.000;12.0;0.0;18;13
LIGH;12.033;15086.441;179.0;0
GYRO;12.034;15086.442;0.05513;0.12117;0.31532;3
MAGN;12.035;15086.445;2.10000;14.60000;-36.40000;3
GYRO;12.039;15086.449;0.00772;0.09428;0.31372;3
LIGH;12.041;15086.451;178.0;0
ACCE;12.042;15086.453;-0.29987;2.23319;9.53850;3
AHRS;12.043;15086.453;10.438476;2.456537;1.428984;0.09067280;0.02247924;0.01436515;-97
MAGN;12.049;15086.455;2.10000;14.60000;-36.40000;3
GYRO;12.050;15086.456;-0.05140;0.06471;0.31292;3
LIGH;12.052;15086.461;178.0;0
GYRO;12.053;15086.462;-0.11478;0.03755;0.30440;3
MAGN;12.055;15086.465;2.10000;14.60000;-36.40000;3
ACCE;12.056;15086.466;-0.25618;2.19548;9.56903;3
AHRS;12.062;15086.466;10.398726;2.436516;1.410026;0.09033363;0.02228673;0.01417765;26
GYRO;12.068;15086.469;-0.16751;0.01971;0.29135;3
LIGH;12.069;15086.471;178.0;0
MAGN;12.069;15086.475;2.10000;15.00000;-36.40000;3
GYRO;12.072;15086.476;-0.22770;0.00053;0.27377;3
ACCE;12.072;15086.478;-0.28910;2.03687;9.64265;3
AHRS;12.073;15086.478;10.260944;2.390193;1.585249;0.08910863;0.02200809;0.01563997;78
LIGH;12.074;15086.481;195.0;0
GYRO;12.077;15086.482;-0.26765;-0.02290;0.25540;3
MAGN;12.077;15086.485;2.10000;15.00000;-36.40000;3
GYRO;12.088;15086.489;-0.28949;-0.06951;0.23489;3
ACCE;12.088;15086.490;-0.37769;1.89441;9.71926;3
AHRS;12.089;15086.490;10.059668;2.314508;1.686039;0.08735108;0.02140625;0.01642382;-115
LIGH;12.090;15086.491;195.0;0
MAGN;12.090;15086.495;2.10000;15.00000;-36.40000;3
GYRO;12.091;15086.496;-0.28895;-0.11665;0.21891;3
LIGH;12.092;15086.501;189.0;0
ACCE;12.093;15086.503;-0.38846;1.79266;9.73722;3
AHRS;12.094;15086.503;9.949169;2.250234;1.776235;0.08638350;0.02090322;0.01714108;-3
GYRO;12.095;15086.504;-0.25966;-0.15393;0.20613;3
MAGN;12.096;15086.505;2.10000;15.00000;-36.80000;3
GYRO;12.100;15086.510;-0.22717;-0.18163;0.20133;3
LIGH;12.101;15086.511;189.0;0
MAGN;12.108;15086.515;2.10000;15.00000;-36.80000;3
ACCE;12.108;15086.516;-0.38666;1.71724;9.61392;3
AHRS;12.109;15086.516;9.675147;1.979921;2.273478;0.08396059;0.01888503;0.02122164;14
GYRO;12.110;15086.517;-0.18402;-0.22078;0.19148;3
LIGH;12.111;15086.521;189.0;0
GYRO;12.113;15086.523;-0.14781;-0.25540;0.17870;3
MAGN;12.115;15086.525;2.10000;15.40000;-36.80000;3
ACCE;12.118;15086.528;-0.32322;1.68253;9.39365;3
AHRS;12.118;15086.528;9.622253;1.871682;2.450253;0.08349302;0.01806452;0.02267222;-118
GYRO;12.119;15086.530;-0.11265;-0.28736;0.15393;3
LIGH;12.121;15086.531;191.0;0
MAGN;12.125;15086.535;2.10000;15.40000;-36.80000;3
GYRO;12.126;15086.536;-0.08975;-0.30360;0.12757;3
ACCE;12.129;15086.539;-0.24600;1.66696;9.15303;3
AHRS;12.130;15086.539;9.546739;1.627938;2.694703;0.08285040;0.01610925;0.02461145;60
LIGH;12.131;15086.541;191.0;0
GYRO;12.132;15086.542;-0.07270;-0.31772;0.09507;3
MAGN;12.134;15086.545;2.10000;15.40000;-36.80000;3
GYRO;12.139;15086.549;-0.07111;-0.32304;0.06498;3
LIGH;12.141;15086.551;191.0;0
ACCE;12.142;15086.552;-0.13108;1.74178;8.90344;3
AHRS;12.143;15086.552;9.498140;1.370894;3.101610;0.08243313;0.01415805;0.02795859;-88
MAGN;12.145;15086.555;2.10000;15.40000;-36.80000;3
GYRO;12.146;15086.556;-0.07643;-0.32278;0.03009;3
LIGH;12.151;15086.561;198.0;0
GYRO;12.152;15086.562;-0.08709;-0.31878;0.00107;3
MAGN;12.154;15086.565;2.10000;15.80000;-36.80000;3
ACCE;12.155;15086.565;-0.07781;1.93751;8.68078;3
AHRS;12.156;15086.565;9.450460;1.110764;3.721287;0.08201642;0.01232961;0.03315484;14
GYRO;12.159;15086.569;-0.09667;-0.30999;-0.02770;3
LIGH;12.161;15086.571;198.0;0
SOUN;12.163;4.02;0.00012;15.75
MAGN;12.169;15086.575;2.10000;15.80000;-36.80000;3
GYRO;12.169;15086.576;-0.10626;-0.28949;-0.05060;3
ACCE;12.170;15086.577;-0.03352;2.05782;8.60715;3
AHRS;12.171;15086.577;9.392599;0.870312;3.890186;0.08156769;0.01034385;0.03444828;20
LIGH;12.172;15086.581;182.0;0
GYRO;12.172;15086.582;-0.11372;-0.26019;-0.06631;3
MAGN;12.175;15086.585;2.10000;15.80000;-36.80000;3
GYRO;12.179;15086.589;-0.11798;-0.23036;-0.08549;3
ACCE;12.180;15086.590;-0.04310;2.08595;8.53413;3
AHRS;12.180;15086.590;9.331201;0.688457;4.248364;0.08106081;0.00899872;0.03743034;-105
LIGH;12.181;15086.591;182.0;0
MAGN;12.185;15086.595;2.10000;15.80000;-36.80000;3
GYRO;12.185;15086.596;-0.11904;-0.21652;-0.10386;3
LIGH;12.192;15086.601;182.0;0
ACCE;12.193;15086.603;-0.02873;2.00574;8.50660;3
AHRS;12.193;15086.603;9.311229;0.605281;4.379819;0.08090483;0.00836225;0.03851363;21
GYRO;12.194;15086.604;-0.11478;-0.20054;-0.12783;3
MAGN;12.195;15086.605;2.10000;16.20000;-36.80000;3
GYRO;12.202;15086.612;-0.11265;-0.17577;-0.15500;3
LIGH;12.202;15086.612;201.0;0
MAGN;12.205;15086.615;2.10000;16.20000;-36.80000;3
ACCE;12.206;15086.616;-0.02993;1.75375;8.58082;3
AHRS;12.207;15086.616;9.211780;0.443959;4.794325;0.08006899;0.00721705;0.04200162;-38
GYRO;12.208;15086.618;-0.11105;-0.14115;-0.20400;3
LIGH;12.212;15086.622;201.0;0
GYRO;12.215;15086.625;-0.11159;-0.11638;-0.25300;3
MAGN;12.216;15086.626;2.10000;16.20000;-36.40000;3
ACCE;12.218;15086.628;-0.05507;1.66038;8.67778;3
AHRS;12.219;15086.628;9.130733;0.368975;4.923706;0.07938465;0.00662572;0.04307377;-73
LIGH;12.223;15086.632;191.0;0
GYRO;12.224;15086.634;-0.10306;-0.08389;-0.31985;3
MAGN;12.226;15086.636;2.10000;16.20000;-36.40000;3
ACCE;12.233;15086.640;-0.08440;1.83516;8.83221;3
AHRS;12.234;15086.640;9.092302;0.349765;4.956996;0.07905598;0.00646745;0.04334991;-75
LIGH;12.235;15086.642;191.0;0
GYRO;12.235;15086.642;-0.08389;-0.06072;-0.36432;3
MAGN;12.237;15086.647;2.10000;16.20000;-36.40000;3
GYRO;12.239;15086.649;-0.05246;-0.02743;-0.39148;3
LIGH;12.242;15086.651;191.0;0
ACCE;12.243;15086.653;-0.24481;2.24157;9.05248;3
AHRS;12.244;15086.653;9.061457;0.365843;4.806627;0.07879040;0.00649226;0.04205415;-72
MAGN;12.246;15086.656;2.10000;16.20000;-35.90000;3
GYRO;12.247;15086.657;-0.00666;-0.00692;-0.39335;3
LIGH;12.256;15086.661;185.0;0
GYRO;12.256;15086.664;0.03862;-0.00213;-0.37737;3
MAGN;12.257;15086.666;2.10000;16.20000;-35.90000;3
ACCE;12.258;15086.667;-0.37948;2.62165;9.10994;3
AHRS;12.259;15086.667;9.125530;0.426121;4.857965;0.07932201;0.00707492;0.04254199;86
GYRO;12.261;15086.671;0.07590;-0.00479;-0.35766;3
LIGH;12.262;15086.672;185.0;0
MAGN;12.276;15086.676;2.10000;16.20000;-35.90000;3
GYRO;12.277;15086.678;0.10466;-0.00479;-0.32278;3
ACCE;12.278;15086.679;-0.36931;2.78326;9.11353;3
AHRS;12.279;15086.679;9.259438;0.478354;4.653683;0.08047976;0.00743439;0.04080372;-41
LIGH;12.280;15086.682;185.0;0
GYRO;12.281;15086.685;0.10786;0.01651;-0.29881;3
MAGN;12.282;15086.686;2.10000;16.20000;-35.90000;3
LIGH;12.283;15086.691;211.0;0
ACCE;12.284;15086.693;-0.28012;2.98437;9.08659;3
AHRS;12.285;15086.693;9.379789;0.512819;4.677612;0.08151180;0.00779306;0.04103709;-119
GYRO;12.286;15086.694;0.09135;0.05965;-0.25087;3
MAGN;12.287;15086.696;2.10000;16.20000;-35.50000;3
LIGH;12.293;15086.702;211.0;0
GYRO;12.295;15086.703;0.04607;0.13769;-0.20613;3
MAGN;12.297;15086.706;2.10000;16.20000;-35.50000;3
ACCE;12.298;15086.707;-0.31663;2.87783;9.26736;3
AHRS;12.300;15086.707;9.515427;0.662462;4.431976;0.08265619;0.00896386;0.03901191;10
GYRO;12.301;15086.710;-0.00399;0.19707;-0.17550;3
LIGH;12.302;15086.711;211.0;0
MAGN;12.306;15086.716;2.10000;16.20000;-35.50000;3
GYRO;12.307;15086.717;-0.06205;0.23835;-0.15606;3
ACCE;12.309;15086.719;-0.46807;2.57257;9.49660;3
AHRS;12.314;15086.719;9.535789;0.867926;4.205902;0.08278412;0.01059271;0.03719627;-39
LIGH;12.318;15086.722;191.0;0
GYRO;12.319;15086.724;-0.12224;0.26419;-0.14940;3
MAGN;12.319;15086.726;2.10000;16.20000;-35.50000;3
LIGH;12.321;15086.731;191.0;0
GYRO;12.322;15086.732;-0.17177;0.27431;-0.15260;3
ACCE;12.323;15086.733;-0.57281;2.14101;9.86052;3
AHRS;12.324;15086.733;9.428297;1.133840;3.832325;0.08180490;0.01260335;0.03413508;-51
MAGN;12.326;15086.736;2.10000;16.20000;-35.50000;3
GYRO;12.335;15086.738;-0.22557;0.28949;-0.16725;3
LIGH;12.336;15086.741;185.0;0
MAGN;12.339;15086.745;2.10000;16.20000;-35.10000;3
GYRO;12.339;15086.747;-0.24528;0.30254;-0.18589;3
ACCE;12.340;15086.748;-0.73741;1.60471;10.40221;3
AHRS;12.341;15086.748;9.202728;1.443290;3.390063;0.07980984;0.01492143;0.03049183;15
LIGH;12.344;15086.751;185.0;0
GYRO;12.344;15086.754;-0.23143;0.29188;-0.19228;3
MAGN;12.346;15086.756;2.10000;16.20000;-35.10000;3
ACCE;12.350;15086.760;-0.89004;1.37846;10.73321;3
AHRS;12.351;15086.760;9.084288;1.605990;2.998683;0.07879192;0.01603755;0.02719018;127
GYRO;12.352;15086.761;-0.17497;0.25060;-0.19308;3
LIGH;12.353;15086.762;185.0;0
MAGN;12.356;15086.766;2.10000;16.20000;-35.10000;3
GYRO;12.358;15086.768;-0.09614;0.20906;-0.18908;3
LIGH;12.362;15086.772;196.0;0
ACCE;12.364;15086.774;-0.97264;1.37547;10.92654;3
AHRS;12.364;15086.774;8.932152;1.859936;2.675808;0.07745954;0.01799449;0.02453823;-87
GYRO;12.365;15086.775;0.00346;0.16085;-0.17044;3
MAGN;12.366;15086.776;2.10000;16.20000;-35.10000;3
LIGH;12.371;15086.781;196.0;0
GYRO;12.373;15086.783;0.12384;0.08495;-0.13396;3
MAGN;12.376;15086.786;2.10000;16.20000;-35.10000;3
ACCE;12.377;15086.787;-0.95170;1.43233;10.84933;3
AHRS;12.378;15086.787;8.959384;2.017283;2.349285;0.07771746;0.01914666;0.02180877;25
GYRO;12.380;15086.790;0.21652;0.00346;-0.09987;3
LIGH;12.382;15086.792;223.0;0
MAGN;12.386;15086.796;2.10000;16.20000;-35.10000;3
GYRO;12.387;15086.797;0.28576;-0.07670;-0.07111;3
ACCE;12.389;15086.799;-0.74460;1.58257;10.49798;3
AHRS;12.392;15086.799;9.141047;2.018957;2.243181;0.07931472;0.01911798;0.02091255;36
LIGH;12.394;15086.801;203.0;0
GYRO;12.395;15086.804;0.32677;-0.14354;-0.05167;3
MAGN;12.396;15086.806;2.10000;16.20000;-35.10000;3
LIGH;12.405;15086.812;203.0;0
GYRO;12.406;15086.812;0.33156;-0.18642;-0.04341;3
ACCE;12.407;15086.813;-0.36571;1.68133;9.92217;3
AHRS;12.409;15086.813;9.405999;1.885070;2.338549;0.08162798;0.01806369;0.02168325;28
MAGN;12.412;15086.816;2.10000;16.20000;-35.10000;3
GYRO;12.414;15086.819;0.30440;-0.20666;-0.03835;3
LIGH;12.415;15086.822;195.0;0
MAGN;12.416;15086.826;2.10000;16.20000;-35.10000;3
GYRO;12.417;15086.827;0.23569;-0.20533;-0.03622;3
ACCE;12.419;15086.828;-0.11133;1.75256;9.40442;3
AHRS;12.420;15086.828;9.634212;1.697304;2.588605;0.08361135;0.01665177;0.02374913;-38
LIGH;12.421;15086.831;195.0;0
GYRO;12.424;15086.834;0.17923;-0.19068;-0.03915;3
MAGN;12.426;15086.836;2.10000;16.20000;-35.10000;3
BLE4;12.432;2016;20;-86
BLE4;12.433;2016;18;-90
BLE4;12.434;2016;19;-92
LIGH;12.438;15086.842;195.0;0
ACCE;12.439;15086.842;0.01437;1.82618;9.17757;3
AHRS;12.440;15086.842;9.712842;1.607378;2.890836;0.08427127;0.01610704;0.02631870;-112
GYRO;12.443;15086.843;0.09081;-0.15207;-0.04261;3
MAGN;12.444;15086.847;2.10000;16.20000;-35.10000;3
GYRO;12.445;15086.850;0.03862;-0.12597;-0.03755;3
LIGH;12.445;15086.852;193.0;0
ACCE;12.446;15086.854;0.07542;1.82797;9.05427;3
AHRS;12.446;15086.854;9.778555;1.459893;3.026317;0.08485864;0.01493930;0.02739373;-106
MAGN;12.447;15086.856;2.10000;16.20000;-35.10000;3
GYRO;12.448;15086.857;0.00399;-0.09960;-0.02903;3
LIGH;12.451;15086.861;193.0;0
GYRO;12.454;15086.864;-0.01145;-0.06338;-0.01172;3
MAGN;12.455;15086.865;2.10000;16.20000;-35.10000;3
ACCE;12.456;15086.866;0.10834;1.76453;9.15842;3
AHRS;12.457;15086.866;9.775895;1.372309;3.257917;0.08482762;0.01434900;0.02934143;-78
LIGH;12.461;15086.871;211.0;0
GYRO;12.462;15086.871;-0.00985;-0.03329;0.00932;3
MAGN;12.465;15086.875;2.10000;16.20000;-35.10000;3
GYRO;12.468;15086.878;0.01198;-0.00879;0.04581;3
ACCE;12.469;15086.879;0.10175;1.67534;9.24401;3
AHRS;12.470;15086.879;9.771235;1.326287;3.335138;0.08478946;0.01400507;0.02997807;-4
LIGH;12.471;15086.881;191.0;0
MAGN;12.475;15086.885;2.10000;16.20000;-35.10000;3
GYRO;12.476;15086.886;0.04554;0.00506;0.07856;3
LIGH;12.481;15086.891;191.0;0
ACCE;12.483;15086.893;0.13827;1.47603;9.33619;3
AHRS;12.483;15086.893;9.780104;1.298465;3.398006;0.08486625;0.01381202;0.03050451;-80
GYRO;12.484;15086.894;0.08123;0.01172;0.10173;3
MAGN;12.485;15086.895;2.10000;16.20000;-35.10000;3
LIGH;12.491;15086.901;185.0;0
GYRO;12.492;15086.902;0.10040;0.02530;0.11025;3
ACCE;12.495;15086.905;0.23284;1.27252;9.35534;3
AHRS;12.495;15086.905;9.832119;1.266726;3.460828;0.08531930;0.01359596;0.03103077;72
MAGN;12.496;15086.906;2.10000;16.20000;-35.10000;3
GYRO;12.498;15086.908;0.11265;0.03755;0.10573;3
LIGH;12.503;15086.911;185.0;0
MAGN;12.505;15086.915;2.10000;16.20000;-35.10000;3
GYRO;12.506;15086.916;0.11745;0.03409;0.09721;3
ACCE;12.507;15086.917;0.25498;1.22404;9.36612;3
AHRS;12.508;15086.917;9.898026;1.249083;3.486197;0.08589383;0.01347842;0.03124282;-75
LIGH;12.511;15086.921;185.0;0
GYRO;12.519;15086.923;0.11265;0.02423;0.08282;3
MAGN;12.520;15086.925;2.10000;16.20000;-35.10000;3
ACCE;12.521;15086.929;0.28551;1.24558;9.38228;3
AHRS;12.522;15086.929;9.915462;1.221396;3.471465;0.08605459;0.01323125;0.03109527;82
GYRO;12.522;15086.931;0.11159;0.02264;0.07191;3
LIGH;12.523;15086.931;203.0;0
MAGN;12.526;15086.935;1.70000;16.20000;-35.10000;3
GYRO;12.527;15086.937;0.11052;0.02344;0.06285;3
LIGH;12.531;15086.941;203.0;0
ACCE;12.533;15086.943;0.31424;1.26773;9.36791;3
AHRS;12.533;15086.943;9.977036;1.194567;3.225283;0.08662469;0.01282778;0.02894017;-81
GYRO;12.534;15086.944;0.10679;0.01944;0.05673;3
MAGN;12.535;15086.945;1.70000;16.20000;-35.10000;3
LIGH;12.541;15086.951;221.0;0
GYRO;12.542;15086.951;0.10466;0.00799;0.05087;3
ACCE;12.545;15086.955;0.36093;1.29047;9.30387;3
AHRS;12.545;15086.955;10.033772;1.159420;3.045002;0.08714620;0.01239872;0.02735085;1
MAGN;12.546;15086.956;1.70000;16.20000;-35.10000;3
GYRO;12.549;15086.958;0.10253;0.00799;0.04394;3
LIGH;12.551;15086.961;191.0;0
MAGN;12.555;15086.965;1.70000;16.20000;-35.10000;3
GYRO;12.556;15086.966;0.09348;0.01678;0.03835;3
ACCE;12.557;15086.967;0.41899;1.28150;9.28531;3
AHRS;12.558;15086.967;10.085619;1.122355;2.840233;0.08762703;0.01193167;0.02554671;-64
LIGH;12.561;15086.971;191.0;0
GYRO;12.563;15086.973;0.07217;0.02929;0.03116;3
MAGN;12.565;15086.976;1.70000;16.20000;-35.10000;3
GYRO;12.569;15086.980;0.04927;0.03249;0.02264;3
ACCE;12.570;15086.981;0.46448;1.28748;9.25239;3
AHRS;12.576;15086.981;10.103452;1.098742;2.799275;0.08779144;0.01169881;0.02517389;-102
LIGH;12.582;15086.981;185.0;0
MAGN;12.582;15086.986;1.70000;16.20000;-35.10000;3
GYRO;12.583;15086.986;0.02104;0.04021;0.00879;3
LIGH;12.583;15086.991;185.0;0
ACCE;12.584;15086.993;0.51056;1.32459;9.35055;3
AHRS;12.584;15086.993;10.088065;1.069920;2.790486;0.08766494;0.01143848;0.02507448;-76
GYRO;12.585;15086.994;-0.00666;0.05673;-0.00293;3
MAGN;12.586;15086.995;1.70000;16.20000;-35.10000;3
GYRO;12.598;15087.002;-0.01678;0.06392;-0.00719;3
LIGH;12.599;15087.003;185.0;0
ACCE;12.600;15087.005;0.46208;1.29526;9.39784;3
AHRS;12.601;15087.005;10.046266;1.077625;2.761054;0.08730297;0.01147447;0.02482197;43
MAGN;12.604;15087.007;1.70000;16.20000;-35.10000;3
GYRO;12.605;15087.008;-0.01891;0.06471;-0.00613;3
LIGH;12.606;15087.011;193.0;0
MAGN;12.607;15087.016;1.70000;16.20000;-35.10000;3
GYRO;12.608;15087.017;-0.01252;0.06764;-0.00533;3
ACCE;12.609;15087.018;0.49141;1.25755;9.46488;3
AHRS;12.609;15087.018;9.997785;1.090465;2.707677;0.08688425;0.01153578;0.02436477;68
LIGH;12.612;15087.021;193.0;0
GYRO;12.614;15087.024;-0.00293;0.08416;-0.00639;3
MAGN;12.621;15087.025;1.70000;16.20000;-35.10000;3
LIGH;12.621;15087.031;211.0;0
ACCE;12.622;15087.031;0.49560;1.16837;9.52653;3
AHRS;12.623;15087.031;9.963243;1.079422;2.669219;0.08659021;0.01140390;0.02401995;-105
GYRO;12.624;15087.032;0.01252;0.10440;-0.00746;3
MAGN;12.626;15087.037;-2.20000;16.20000;-35.10000;3
GYRO;12.629;15087.039;0.02317;0.11372;-0.01305;3
LIGH;12.631;15087.041;191.0;0
ACCE;12.635;15087.044;0.37888;1.16478;9.71507;3
AHRS;12.635;15087.044;9.935934;1.132565;-0.393790;0.08662787;0.00954857;-0.00256750;108
MAGN;12.637;15087.046;1.40000;16.20000;-35.10000;3
GYRO;12.638;15087.047;0.04607;0.12277;-0.01704;3
LIGH;12.643;15087.051;191.0;0
GYRO;12.648;15087.054;0.07004;0.11505;-0.01332;3
MAGN;12.650;15087.056;1.40000;16.20000;-35.10000;3
ACCE;12.652;15087.057;0.23104;1.20548;9.83358;3
AHRS;12.652;15087.057;9.942546;1.201016;0.590733;0.08659652;0.01088778;0.00604362;-73
GYRO;12.653;15087.061;0.09348;0.09907;-0.01278;3
LIGH;12.654;15087.061;185.0;0
MAGN;12.655;15087.065;1.40000;16.20000;-35.10000;3
GYRO;12.658;15087.068;0.11531;0.06871;-0.01838;3
ACCE;12.659;15087.069;0.19273;1.20249;9.84436;3
AHRS;12.661;15087.069;9.984153;1.238957;0.892664;0.08692634;0.01144821;0.00870067;33
LIGH;12.662;15087.071;185.0;0
GYRO;12.665;15087.075;0.11851;0.04554;-0.02637;3
MAGN;12.666;15087.076;1.40000;16.20000;-35.10000;3
LIGH;12.672;15087.081;185.0;0
ACCE;12.674;15087.084;0.20830;1.19710;9.70909;3
AHRS;12.674;15087.084;9.995013;1.229502;1.106444;0.08700011;0.01152900;0.01055274;122
GYRO;12.676;15087.085;0.10892;0.02184;-0.05566;3
MAGN;12.676;15087.086;1.40000;16.20000;-35.50000;3
LIGH;12.681;15087.091;211.0;0
GYRO;12.683;15087.093;0.08655;-0.00053;-0.07910;3
MAGN;12.685;15087.095;1.40000;16.20000;-35.50000;3
ACCE;12.686;15087.096;0.19812;1.19830;9.57681;3
AHRS;12.687;15087.096;10.054240;1.220936;1.379744;0.08748815;0.01166771;0.01292681;-68
GYRO;12.689;15087.099;0.06418;-0.01944;-0.09667;3
LIGH;12.691;15087.101;211.0;0
MAGN;12.695;15087.105;1.40000;16.20000;-35.50000;3
GYRO;12.696;15087.107;0.04075;-0.02929;-0.11611;3
ACCE;12.698;15087.108;0.19333;1.33118;9.42777;3
AHRS;12.699;15087.108;10.063829;1.186383;1.450486;0.08756837;0.01142238;0.01351607;-14
LIGH;12.701;15087.111;228.0;0
GYRO;12.703;15087.113;0.02850;-0.02370;-0.13316;3
MAGN;12.705;15087.115;1.40000;15.80000;-35.50000;3
ACCE;12.710;15087.120;0.11492;1.47363;9.33380;3
AHRS;12.711;15087.120;10.058453;1.164870;1.613422;0.08750810;0.01135928;0.01491541;8
GYRO;12.712;15087.121;0.02264;-0.00932;-0.13822;3
LIGH;12.713;15087.122;198.0;0
SOUN;12.714;3.93;0.00012;15.55
MAGN;12.720;15087.126;1.40000;15.80000;-35.50000;3
GYRO;12.721;15087.128;0.02317;0.00027;-0.13609;3
LIGH;12.722;15087.131;198.0;0
ACCE;12.723;15087.133;0.07901;1.59214;9.31763;3
AHRS;12.723;15087.133;10.060495;1.157585;1.626902;0.08752548;0.01130649;0.01502716;-36
GYRO;12.724;15087.134;0.02796;0.01625;-0.13076;3
MAGN;12.726;15087.136;1.40000;15.80000;-35.50000;3
GYRO;12.731;15087.141;0.04181;0.03595;-0.12091;3
LIGH;12.732;15087.142;192.0;0
ACCE;12.735;15087.145;-0.04729;1.65080;9.29190;3
AHRS;12.735;15087.145;10.074749;1.179247;1.659235;0.08764328;0.01152114;0.01532585;-72
MAGN;12.736;15087.146;1.40000;15.80000;-35.50000;3
GYRO;12.738;15087.148;0.05673;0.04794;-0.10919;3
LIGH;12.741;15087.151;192.0;0
GYRO;12.744;15087.154;0.06951;0.05566;-0.09854;3
MAGN;12.746;15087.156;1.40000;15.80000;-35.50000;3
ACCE;12.747;15087.157;-0.08559;1.64182;9.35055;3
AHRS;12.748;15087.157;10.109531;1.219611;1.648491;0.08794130;0.01186781;0.01526617;-53
GYRO;12.751;15087.161;0.07803;0.07217;-0.09081;3
LIGH;12.756;15087.162;192.0;0
MAGN;12.757;15087.166;1.40000;15.80000;-35.50000;3
GYRO;12.758;15087.168;0.07643;0.08735;-0.08762;3
ACCE;12.759;15087.169;-0.13946;1.59035;9.34457;3
AHRS;12.760;15087.169;10.152214;1.281959;1.583850;0.08831093;0.01236484;0.01475590;-63
LIGH;12.761;15087.171;201.0;0
GYRO;12.771;15087.175;0.06898;0.09348;-0.08495;3
MAGN;12.772;15087.176;1.40000;15.80000;-35.50000;3
LIGH;12.772;15087.181;201.0;0
ACCE;12.773;15087.183;-0.30885;1.63105;9.46967;3
AHRS;12.774;15087.183;10.168904;1.325762;1.509300;0.08845861;0.01268984;0.01414326;54
GYRO;12.775;15087.184;0.05939;0.07750;-0.08842;3
MAGN;12.777;15087.185;1.40000;15.80000;-35.50000;3
LIGH;12.781;15087.191;178.0;0
GYRO;12.782;15087.192;0.05779;0.05539;-0.08922;3
ACCE;12.785;15087.195;-0.39325;1.61549;9.50498;3
AHRS;12.786;15087.195;10.205564;1.409160;1.387769;0.08878107;0.01332433;0.01315501;-83
MAGN;12.787;15087.196;-0.30000;15.80000;-35.50000;3
GYRO;12.788;15087.198;0.05566;0.03462;-0.09561;3
LIGH;12.791;15087.201;178.0;0
MAGN;12.795;15087.205;0.80000;15.80000;-35.50000;3
GYRO;12.797;15087.207;0.05033;-0.00133;-0.10200;3
ACCE;12.798;15087.208;-0.42856;1.63045;9.46009;3
AHRS;12.799;15087.208;10.233108;1.441324;-0.112047;0.08918720;0.01244027;0.00014788;-67
LIGH;12.801;15087.211;178.0;0
GYRO;12.804;15087.214;0.04447;-0.02477;-0.10440;3
MAGN;12.806;15087.216;1.30000;15.80000;-35.50000;3
ACCE;12.811;15087.221;-0.41061;1.69270;9.36911;3
AHRS;12.811;15087.221;10.244146;1.445935;0.268250;0.08924124;0.01277638;0.00345788;-64
LIGH;12.812;15087.222;182.0;0
GYRO;12.813;15087.223;0.02796;-0.04447;-0.11079;3
MAGN;12.817;15087.227;1.30000;15.80000;-35.90000;3
GYRO;12.819;15087.229;0.01358;-0.06072;-0.11798;3
LIGH;12.822;15087.232;182.0;0
ACCE;12.823;15087.234;-0.32980;1.76094;9.19134;3
AHRS;12.829;15087.234;10.254003;1.416272;0.463924;0.08930629;0.01267120;0.00513642;-5
MAGN;12.834;15087.236;1.30000;15.80000;-35.90000;3
GYRO;12.835;15087.237;-0.00133;-0.06791;-0.12543;3
LIGH;12.836;15087.241;182.0;0
GYRO;12.836;15087.244;-0.01305;-0.06312;-0.12890;3
MAGN;12.837;15087.246;1.30000;15.80000;-35.90000;3
ACCE;12.838;15087.247;-0.22146;1.75854;8.96688;3
AHRS;12.838;15087.247;10.241618;1.373423;0.881833;0.08915512;0.01262371;0.00873381;70
GYRO;12.841;15087.251;-0.02210;-0.05406;-0.13209;3
LIGH;12.842;15087.252;191.0;0
MAGN;12.857;15087.258;1.30000;15.80000;-35.90000;3
ACCE;12.858;15087.259;-0.16281;1.73580;8.84717;3
AHRS;12.859;15087.259;10.233590;1.355278;0.986780;0.08907528;0.01254713;0.00963100;66
GYRO;12.860;15087.261;-0.02317;-0.03276;-0.13822;3
LIGH;12.862;15087.261;191.0;0
MAGN;12.864;15087.265;1.30000;15.80000;-35.90000;3
GYRO;12.865;15087.268;-0.01625;-0.00186;-0.14275;3
LIGH;12.866;15087.271;195.0;0
ACCE;12.866;15087.273;-0.15862;1.76572;8.79749;3
AHRS;12.867;15087.273;10.206617;1.348057;1.007343;0.08883923;0.01249855;0.00980153;-110
GYRO;12.868;15087.275;-0.00346;0.02876;-0.14088;3
MAGN;12.869;15087.276;1.30000;15.80000;-35.90000;3
LIGH;12.871;15087.281;195.0;0
GYRO;12.873;15087.283;0.01571;0.08123;-0.13023;3
MAGN;12.875;15087.285;1.30000;15.80000;-35.90000;3
ACCE;12.876;15087.286;-0.21308;1.84593;8.88069;3
AHRS;12.877;15087.286;10.211417;1.409283;1.024219;0.08887377;0.01304407;0.00999614;-56
GYRO;12.879;15087.289;0.02796;0.11878;-0.11904;3
LIGH;12.881;15087.291;195.0;0
MAGN;12.885;15087.295;1.30000;15.80000;-35.90000;3
GYRO;12.886;15087.296;0.04075;0.14434;-0.10227;3
ACCE;12.888;15087.299;-0.37290;1.89920;9.03213;3
AHRS;12.889;15087.299;10.239869;1.527558;0.917996;0.08912368;0.01399129;0.00916782;0
LIGH;12.891;15087.301;182.0;0
GYRO;12.893;15087.303;0.06045;0.15153;-0.08629;3
MAGN;12.895;15087.305;1.30000;15.80000;-35.90000;3
GYRO;12.899;15087.310;0.07483;0.15207;-0.07750;3
ACCE;12.901;15087.311;-0.49321;1.93272;9.23204;3
AHRS;12.901;15087.311;10.293832;1.662129;0.729372;0.08960667;0.01501647;0.00763975;6
LIGH;12.902;15087.311;182.0;0
MAGN;12.906;15087.316;1.30000;15.80000;-35.90000;3
GYRO;12.907;15087.317;0.09614;0.15260;-0.06605;3
LIGH;12.912;15087.321;182.0;0
ACCE;12.914;15087.323;-0.51715;1.85970;9.39664;3
AHRS;12.915;15087.323;10.334807;1.739699;0.620041;0.08997248;0.01560651;0.00675553;-79
GYRO;12.917;15087.324;0.11159;0.15500;-0.05246;3
MAGN;12.918;15087.326;1.30000;15.80000;-35.90000;3
LIGH;12.953;15087.331;181.0;0
GYRO;12.954;15087.332;0.11105;0.15446;-0.05060;3
MAGN;12.955;15087.336;1.30000;15.80000;-35.90000;3
ACCE;12.956;15087.337;-0.57162;1.77769;9.52413;3
AHRS;12.957;15087.337;10.417606;1.887432;0.316347;0.09072765;0.01665272;0.00424413;-1
GYRO;12.958;15087.338;0.09827;0.15020;-0.05486;3
LIGH;12.959;15087.343;181.0;0
GYRO;12.959;15087.345;0.07697;0.14061;-0.06285;3
MAGN;12.962;15087.347;1.30000;15.80000;-35.90000;3
ACCE;12.963;15087.349;-0.65122;1.86808;9.61272;3
AHRS;12.964;15087.349;10.478000;2.020335;0.107716;0.09127970;0.01764200;0.00254571;-12
LIGH;12.965;15087.351;192.0;0
GYRO;12.966;15087.353;0.05673;0.12517;-0.06738;3
MAGN;12.967;15087.355;1.30000;15.80000;-35.90000;3
MAGN;12.967;15087.365;1.30000;15.80000;-35.90000;3
GYRO;12.968;15087.366;0.05033;0.09321;-0.04740;3
LIGH;12.969;15087.371;192.0;0
GYRO;12.969;15087.373;0.05300;0.07936;-0.03356;3
MAGN;12.970;15087.375;1.30000;15.80000;-35.90000;3
ACCE;12.972;15087.376;-0.66140;2.00993;9.85513;3
AHRS;12.972;15087.376;10.558839;2.229405;-0.232183;0.09203457;0.01918504;-0.00022719;-66
GYRO;12.973;15087.380;0.05832;0.07670;-0.02024;3
LIGH;12.974;15087.381;179.0;0
GNSS;12.974;1490628693.000;40.313422;-3.483551;587.000;0.000;11.0;0.0;18;13
MAGN;12.979;15087.385;1.30000;15.80000;-35.90000;3
GYRO;12.981;15087.386;0.06471;0.07004;-0.00479;3
ACCE;12.982;15087.388;-0.66439;1.93990;9.86651;3
AHRS;12.982;15087.388;10.599429;2.296245;-0.301997;0.09239934;0.01970808;-0.00077288;-41
LIGH;12.983;15087.391;179.0;0
GYRO;12.984;15087.392;0.06471;0.05832;0.00586;3
GNSS;12.985;1490628693.000;40.313422;-3.483551;587.000;0.000;11.0;0.0;18;13
MAGN;12.986;15087.395;1.30000;15.80000;-35.90000;3
WIFI;12.987;21250.029;SMC_LOPSI;00:13:f7:80:98:e4;-74
GYRO;12.992;15087.399;0.06738;0.04847;0.01145;3
ACCE;12.993;15087.400;-0.62668;1.91357;9.86890;3
AHRS;12.993;15087.400;10.642114;2.342849;-0.391624;0.09278616;0.02003871;-0.00150625;-2
LIGH;12.994;15087.401;179.0;0
MAGN;12.995;15087.405;1.30000;15.80000;-35.90000;3
GYRO;12.996;15087.406;0.06898;0.04581;0.00826;3
LIGH;13.001;15087.411;188.0;0
ACCE;13.002;15087.412;-0.59256;1.90100;9.84077;3
AHRS;13.003;15087.412;10.666897;2.369012;-0.437864;0.09300996;0.02022731;-0.00188222;85
GYRO;13.003;15087.413;0.07004;0.04847;0.00293;3
MAGN;13.008;15087.415;1.30000;15.80000;-35.90000;3
GYRO;13.010;15087.420;0.07697;0.05380;-0.00320;3
LIGH;13.011;15087.421;188.0;0
ACCE;13.027;15087.424;-0.60873;1.83755;9.84316;3
AHRS;13.028;15087.424;10.712404;2.415066;-0.510342;0.09341905;0.02056601;-0.00246596;73
MAGN;13.028;15087.425;1.30000;15.80000;-35.50000;3
GYRO;13.029;15087.426;0.08709;0.05859;-0.00692;3
LIGH;13.029;15087.431;182.0;0
GYRO;13.031;15087.433;0.10733;0.05806;-0.00905;3
MAGN;13.031;15087.435;1.30000;15.40000;-35.50000;3
ACCE;13.032;15087.436;-0.64404;1.88005;9.85872;3
AHRS;13.032;15087.436;10.774931;2.468047;-0.599057;0.09397954;0.02094996;-0.00318142;44
GYRO;13.033;15087.439;0.13928;0.04607;-0.00772;3
LIGH;13.034;15087.441;182.0;0
MAGN;13.035;15087.445;1.30000;15.40000;-35.50000;3
GYRO;13.036;15087.446;0.17710;0.02929;-0.00186;3
ACCE;13.038;15087.448;-0.62728;1.87825;9.84675;3
AHRS;13.039;15087.448;10.880797;2.503691;-0.644197;0.09490839;0.02121546;-0.00352370;-14
LIGH;13.041;15087.451;182.0;0
GYRO;13.043;15087.452;0.22450;0.00799;0.00772;3
MAGN;13.048;15087.455;1.30000;15.40000;-35.50000;3
GYRO;13.049;15087.459;0.27564;-0.01571;0.01385;3
LIGH;13.051;15087.461;169.0;0
ACCE;13.051;15087.461;-0.56922;1.93212;9.68574;3
AHRS;13.052;15087.461;11.062502;2.503749;-0.668485;0.09649087;0.02118333;-0.00369923;-5
MAGN;13.055;15087.465;1.30000;15.40000;-35.50000;3
GYRO;13.056;15087.466;0.31772;-0.03116;0.02370;3
LIGH;13.061;15087.471;169.0;0
GYRO;13.062;15087.473;0.34275;-0.04234;0.02610;3
ACCE;13.063;15087.473;-0.43215;2.05542;9.38886;3
AHRS;13.064;15087.473;11.320059;2.468533;-0.656569;0.09872388;0.02087002;-0.00357596;22
MAGN;13.065;15087.475;1.30000;15.40000;-35.50000;3
GYRO;13.069;15087.479;0.35447;-0.04261;0.02743;3
LIGH;13.071;15087.481;169.0;0
MAGN;13.075;15087.485;1.30000;15.40000;-35.50000;3
ACCE;13.076;15087.486;-0.33519;2.22361;9.25060;3
AHRS;13.081;15087.486;11.465338;2.445348;-0.567004;0.09996819;0.02073696;-0.00279079;73
GYRO;13.086;15087.487;0.35127;-0.02530;0.03143;3
LIGH;13.086;15087.491;175.0;0
GYRO;13.087;15087.493;0.33476;0.00186;0.03329;3
MAGN;13.087;15087.495;1.30000;15.40000;-35.50000;3
ACCE;13.088;15087.498;-0.34357;2.32357;9.05487;3
AHRS;13.089;15087.498;11.756967;2.422838;-0.524126;0.10249121;0.02056194;-0.00238349;-60
GYRO;13.089;15087.500;0.30333;0.01917;0.03222;3
LIGH;13.091;15087.501;175.0;0
MAGN;13.105;15087.505;1.30000;15.40000;-35.50000;3
GYRO;13.105;15087.506;0.23942;0.03808;0.02876;3
ACCE;13.106;15087.510;-0.27593;2.35470;8.95970;3
AHRS;13.107;15087.510;11.973228;2.428755;-0.516146;0.10436657;0.02060783;-0.00226828;-15
LIGH;13.107;15087.511;176.0;0
GYRO;13.108;15087.512;0.16591;0.05060;0.01438;3
MAGN;13.110;15087.515;1.30000;15.40000;-35.50000;3
GYRO;13.111;15087.519;0.07697;0.04075;-0.01971;3
LIGH;13.112;15087.521;176.0;0
ACCE;13.112;15087.523;-0.21249;2.11169;8.96629;3
AHRS;13.113;15087.523;12.063976;2.447846;-0.556703;0.10516167;0.02073096;-0.00258558;59
MAGN;13.115;15087.525;1.30000;15.40000;-35.50000;3
GYRO;13.116;15087.526;-0.00453;0.03755;-0.05806;3
LIGH;13.121;15087.531;176.0;0
GYRO;13.123;15087.532;-0.06205;0.00826;-0.07697;3
MAGN;13.125;15087.535;1.30000;15.40000;-35.50000;3
ACCE;13.126;15087.536;-0.24181;1.96085;9.10994;3
AHRS;13.126;15087.536;12.027712;2.461577;-0.589324;0.10485326;0.02082248;-0.00286295;49
GYRO;13.129;15087.539;-0.11318;0.02184;-0.10706;3
LIGH;13.131;15087.541;173.0;0
MAGN;13.135;15087.545;1.30000;15.00000;-35.50000;3
GYRO;13.136;15087.546;-0.12650;0.05779;-0.13715;3
ACCE;13.137;15087.547;-0.16101;1.92913;9.25119;3
AHRS;13.138;15087.547;11.921759;2.490082;-0.651087;0.10394598;0.02102061;-0.00339328;13
LIGH;13.141;15087.551;173.0;0
GYRO;13.142;15087.552;-0.11212;0.07057;-0.15846;3
MAGN;13.145;15087.555;0.90000;15.00000;-35.90000;3
ACCE;13.149;15087.559;-0.41420;1.90638;9.30447;3
AHRS;13.149;15087.559;11.868195;2.526608;-1.009481;0.10354853;0.02101751;-0.00648070;-60
GYRO;13.151;15087.560;-0.07057;0.07111;-0.14594;3
LIGH;13.151;15087.561;173.0;0
MAGN;13.155;15087.565;0.90000;15.00000;-35.90000;3
SOUN;13.155;3.99;0.00012;15.69
GYRO;13.161;15087.566;-0.01997;0.06685;-0.12836;3
ACCE;13.161;15087.571;-0.40522;2.04345;9.40263;3
AHRS;13.162;15087.571;11.820979;2.593777;-1.348002;0.10320596;0.02130016;-0.00936727;51
LIGH;13.163;15087.572;172.0;0
GYRO;13.164;15087.573;0.04980;0.05859;-0.10733;3
MAGN;13.165;15087.575;0.90000;15.00000;-35.90000;3
GYRO;13.169;15087.579;0.11318;0.06179;-0.09028;3
LIGH;13.171;15087.581;172.0;0
ACCE;13.173;15087.583;-0.42377;2.09134;9.39006;3
AHRS;13.173;15087.583;11.875937;2.650289;-1.593866;0.10373394;0.02156128;-0.01143813;-49
MAGN;13.175;15087.585;0.90000;15.00000;-35.90000;3
GYRO;13.176;15087.586;0.17976;0.06924;-0.06844;3
LIGH;13.182;15087.593;176.0;0
GYRO;13.184;15087.594;0.23835;0.07164;-0.04820;3
ACCE;13.185;15087.595;-0.41300;2.05063;9.33559;3
AHRS;13.186;15087.595;12.046928;2.713454;-1.770291;0.10525755;0.02192300;-0.01287421;-90
MAGN;13.187;15087.597;-0.90000;15.00000;-35.90000;3
LIGH;13.192;15087.602;176.0;0
GYRO;13.192;15087.602;0.26445;0.08123;-0.03755;3
MAGN;13.196;15087.606;0.70000;14.60000;-35.90000;3
ACCE;13.198;15087.608;-0.38427;2.04285;9.25658;3
AHRS;13.198;15087.608;12.158092;2.746272;-3.133800;0.10648199;0.02092486;-0.02464579;-13
GYRO;13.200;15087.609;0.26019;0.09747;-0.03808;3
LIGH;13.201;15087.611;176.0;0
MAGN;13.205;15087.616;0.70000;14.60000;-35.90000;3
GYRO;13.207;15087.617;0.22877;0.10946;-0.04927;3
ACCE;13.209;15087.619;-0.44173;2.03268;9.24880;3
AHRS;13.210;15087.619;12.353248;2.837243;-3.079818;0.10818336;0.02171397;-0.02404631;-62
LIGH;13.212;15087.622;163.0;0
GYRO;13.213;15087.624;0.17870;0.10360;-0.06631;3
MAGN;13.216;15087.626;0.70000;14.60000;-36.30000;3
GYRO;13.220;15087.630;0.12597;0.09428;-0.08602;3
LIGH;13.221;15087.631;163.0;0
ACCE;13.223;15087.633;-0.55905;2.07996;9.34756;3
AHRS;13.224;15087.633;12.457169;2.925002;-3.146983;0.10911577;0.02238424;-0.02452013;88
MAGN;13.225;15087.635;0.70000;14.60000;-36.30000;3
GYRO;13.227;15087.637;0.07963;0.08176;-0.10093;3
LIGH;13.231;15087.641;163.0;0
GYRO;13.234;15087.644;0.05140;0.07191;-0.10892;3
MAGN;13.235;15087.646;0.70000;14.60000;-36.30000;3
ACCE;13.237;15087.647;-0.69133;2.03208;9.45829;3
AHRS;13.237;15087.647;12.489866;3.008593;-3.198612;0.10942746;0.02305104;-0.02487982;-124
LIGH;13.242;15087.652;169.0;0
GYRO;13.242;15087.652;0.02796;0.05593;-0.11478;3
MAGN;13.246;15087.656;0.70000;14.60000;-36.30000;3
ACCE;13.248;15087.658;-0.77692;2.03028;9.47565;3
AHRS;13.249;15087.658;12.489746;3.058945;-3.246592;0.10944714;0.02344176;-0.02524769;41
GYRO;13.253;15087.660;0.02477;0.01625;-0.11105;3
LIGH;13.255;15087.661;169.0;0
GYRO;13.257;15087.667;0.04181;-0.01225;-0.10413;3
MAGN;13.279;15087.669;0.70000;14.60000;-36.30000;3
LIGH;13.283;15087.672;163.0;0
ACCE;13.284;15087.672;-0.75537;2.02011;9.45410;3
AHRS;13.287;15087.672;12.496911;3.089957;-3.279504;0.10952289;0.02367720;-0.02550152;-44
GYRO;13.290;15087.674;0.07217;-0.03915;-0.08735;3
MAGN;13.295;15087.676;-2.80000;14.20000;-36.30000;3
GYRO;13.295;15087.682;0.09774;-0.06019;-0.07537;3
LIGH;13.297;15087.682;163.0;0
ACCE;13.297;15087.684;-0.71706;2.01233;9.25299;3
AHRS;13.298;15087.684;12.552819;3.069203;-6.037944;0.11053617;0.02082747;-0.04940843;-115
MAGN;13.299;15087.686;0.80000;14.20000;-36.70000;3
GYRO;13.302;15087.688;0.12863;-0.08602;-0.06072;3
LIGH;13.303;15087.692;163.0;0
MAGN;13.304;15087.696;0.80000;14.20000;-36.70000;3
GYRO;13.305;15087.697;0.15153;-0.09641;-0.05673;3
ACCE;13.306;15087.698;-0.55246;1.98898;8.92080;3
AHRS;13.307;15087.698;12.659984;3.000221;-4.474928;0.11114860;0.02169644;-0.03590573;-33
LIGH;13.308;15087.702;153.0;0
GYRO;13.308;15087.705;0.16112;-0.08575;-0.05380;3
MAGN;13.309;15087.707;0.80000;14.20000;-36.70000;3
ACCE;13.312;15087.710;-0.44412;1.93631;8.69813;3
AHRS;13.313;15087.710;12.725152;2.963039;-3.873995;0.11158798;0.02193606;-0.03071757;-76
LIGH;13.315;15087.711;153.0;0
GYRO;13.316;15087.713;0.15473;-0.04820;-0.05806;3
MAGN;13.317;15087.715;0.80000;14.20000;-36.70000;3
GYRO;13.323;15087.720;0.15366;-0.00080;-0.05886;3
LIGH;13.324;15087.721;153.0;0
ACCE;13.325;15087.723;-0.38846;1.98300;8.67479;3
AHRS;13.326;15087.723;12.842862;2.942844;-3.560597;0.11254253;0.02203151;-0.02799149;-54
MAGN;13.327;15087.725;0.80000;14.20000;-36.70000;3
GYRO;13.328;15087.727;0.15686;0.06258;-0.05619;3
LIGH;13.329;15087.731;159.0;0
GYRO;13.332;15087.733;0.15952;0.11105;-0.04234;3
MAGN;13.332;15087.735;0.80000;14.20000;-36.70000;3
ACCE;13.333;15087.737;-0.53929;1.97043;8.81964;3
AHRS;13.345;15087.737;12.950915;3.018456;-3.279310;0.11344114;0.02293336;-0.02545195;58
GYRO;13.352;15087.740;0.16751;0.13529;-0.03302;3
LIGH;13.353;15087.741;159.0;0
MAGN;13.353;15087.745;1.30000;14.20000;-36.70000;3
GYRO;13.354;15087.747;0.17284;0.14248;-0.03435;3
ACCE;13.354;15087.748;-0.61770;1.93870;8.91601;3
AHRS;13.356;15087.748;13.063872;3.134836;-2.897126;0.11436510;0.02429231;-0.02199538;-109
LIGH;13.364;15087.751;160.0;0
GYRO;13.364;15087.753;0.17018;0.13609;-0.04607;3
MAGN;13.365;15087.756;-3.70000;13.80000;-36.70000;3
GYRO;13.366;15087.760;0.15846;0.09454;-0.05220;3
LIGH;13.366;15087.761;160.0;0
ACCE;13.367;15087.761;-0.73562;1.99437;9.01656;3
AHRS;13.367;15087.761;13.169198;3.238895;-6.628957;0.11605576;0.02140039;-0.05417672;30
MAGN;13.368;15087.766;1.30000;13.80000;-36.70000;3
GYRO;13.369;15087.767;0.14088;0.11452;-0.05433;3
LIGH;13.370;15087.771;160.0;0
GYRO;13.372;15087.773;0.12650;0.13689;-0.07004;3
ACCE;13.373;15087.775;-0.53391;1.88364;9.07223;3
AHRS;13.373;15087.775;13.245254;3.342181;-5.360005;0.11650874;0.02354537;-0.04306651;38
MAGN;13.374;15087.776;0.80000;13.80000;-36.70000;3
GYRO;13.375;15087.780;0.10519;0.10733;-0.07803;3
LIGH;13.376;15087.781;150.0;0
MAGN;13.379;15087.785;0.80000;13.80000;-36.70000;3
ACCE;13.379;15087.787;-0.74879;1.84354;9.15722;3
AHRS;13.382;15087.787;13.261363;3.400134;-4.549317;0.11649693;0.02486482;-0.03598405;-97
GYRO;13.382;15087.788;0.07803;0.08442;-0.07963;3
LIGH;13.383;15087.791;150.0;0
MAGN;13.398;15087.795;0.80000;13.80000;-36.70000;3
GYRO;13.399;15087.796;0.04021;0.04474;-0.09401;3
ACCE;13.401;15087.799;-0.64464;2.02789;9.10395;3
AHRS;13.402;15087.799;13.290586;3.475235;-4.397196;0.11673950;0.02565915;-0.03458169;-78
LIGH;13.403;15087.801;150.0;0
GYRO;13.403;15087.803;0.00666;0.02823;-0.10812;3
MAGN;13.404;15087.805;0.80000;13.80000;-36.70000;3
GYRO;13.404;15087.810;-0.03862;0.01971;-0.12251;3
LIGH;13.405;15087.811;156.0;0
ACCE;13.406;15087.811;-0.63027;2.13084;9.06145;3
AHRS;13.406;15087.811;13.262083;3.513131;-4.282760;0.11647816;0.02611397;-0.03356083;58
MAGN;13.407;15087.815;1.40000;13.80000;-36.70000;3
GYRO;13.407;15087.816;-0.08442;0.00985;-0.12810;3
LIGH;13.411;15087.821;156.0;0
GYRO;13.413;15087.823;-0.12384;0.00453;-0.12943;3
ACCE;13.414;15087.824;-0.59017;2.17214;9.08300;3
AHRS;13.415;15087.824;13.167500;3.536354;-3.758381;0.11554434;0.02687764;-0.02902455;107
MAGN;13.416;15087.826;0.80000;13.80000;-36.70000;3
GYRO;13.420;15087.830;-0.14674;0.00453;-0.12677;3
LIGH;13.421;15087.831;150.0;0
MAGN;13.425;15087.835;0.40000;13.80000;-36.70000;3
ACCE;13.426;15087.836;-0.62549;2.12725;9.23025;3
AHRS;13.427;15087.836;13.102196;3.548628;-4.114487;0.11506531;0.02664706;-0.03211623;60
GYRO;13.428;15087.837;-0.15686;0.01491;-0.12011;3
LIGH;13.431;15087.841;150.0;0
GYRO;13.434;15087.844;-0.14088;0.01571;-0.10866;3
MAGN;13.435;15087.845;1.20000;13.80000;-36.70000;3
ACCE;13.438;15087.848;-0.62369;2.06320;9.33978;3
AHRS;13.439;15087.848;12.958455;3.576873;-3.788989;0.11375152;0.02726408;-0.02931219;-65
GYRO;13.442;15087.852;-0.11478;0.00692;-0.09587;3
LIGH;13.442;15087.851;150.0;0
MAGN;13.445;15087.856;1.20000;13.40000;-36.70000;3
GYRO;13.449;15087.858;-0.07537;0.00133;-0.07963;3
LIGH;13.452;15087.861;150.0;0
ACCE;13.453;15087.861;-0.58658;2.01771;9.36253;3
AHRS;13.453;15087.861;12.859553;3.588866;-3.587526;0.11284962;0.02759779;-0.02758485;33
GYRO;13.455;15087.865;-0.04181;0.00133;-0.06977;3
MAGN;13.456;15087.866;1.20000;13.40000;-36.70000;3
LIGH;13.462;15087.871;150.0;0
GYRO;13.463;15087.873;-0.00240;0.00266;-0.06977;3
ACCE;13.464;15087.874;-0.58059;1.96744;9.29788;3
AHRS;13.466;15087.874;12.818740;3.596804;-3.431291;0.11246015;0.02783224;-0.02623566;-1
MAGN;13.467;15087.876;1.20000;13.40000;-36.70000;3
BLE4;13.469;2016;20;-83
BLE4;13.469;2016;19;-90
BLE4;13.474;2016;18;-90
GYRO;13.479;15087.880;0.01092;0.00533;-0.07137;3
LIGH;13.479;15087.884;116.0;0
ACCE;13.480;15087.886;-0.56862;2.09313;9.28890;3
AHRS;13.481;15087.886;12.814754;3.601048;-3.308894;0.11239675;0.02799024;-0.02517213;-6
GYRO;13.482;15087.888;0.00666;0.01625;-0.07430;3
MAGN;13.483;15087.889;1.20000;13.40000;-36.70000;3
LIGH;13.484;15087.891;166.0;0
GYRO;13.484;15087.894;-0.00613;0.02423;-0.07430;3
MAGN;13.486;15087.896;1.20000;13.40000;-36.70000;3
ACCE;13.488;15087.899;-0.63865;2.23020;9.35714;3
AHRS;13.489;15087.899;12.805816;3.627872;-3.179467;0.11229327;0.02835203;-0.02402699;-18
LIGH;13.492;15087.902;166.0;0
GYRO;13.492;15087.902;-0.01678;0.01944;-0.06977;3
MAGN;13.496;15087.906;1.20000;13.40000;-36.70000;3
GYRO;13.498;15087.908;-0.02104;0.00586;-0.05912;3
ACCE;13.501;15087.911;-0.69851;2.38822;9.45051;3
AHRS;13.501;15087.911;12.790087;3.649379;-3.184960;0.11216287;0.02853729;-0.02405829;-127
LIGH;13.502;15087.911;160.0;0
MAGN;13.505;15087.915;-3.30000;13.40000;-36.70000;3
GYRO;13.506;15087.916;-0.01944;-0.00985;-0.03835;3
LIGH;13.511;15087.921;160.0;0
ACCE;13.513;15087.923;-0.68714;2.37206;9.41041;3
AHRS;13.514;15087.923;12.787089;3.650326;-6.780847;0.11297753;0.02501397;-0.05520141;43
GYRO;13.515;15087.924;-0.01997;-0.03036;-0.01731;3
MAGN;13.520;15087.925;1.30000;13.40000;-36.70000;3
GYRO;13.521;15087.931;-0.02530;-0.04501;-0.00399;3
LIGH;13.522;15087.931;160.0;0
MAGN;13.525;15087.936;1.30000;13.40000;-36.70000;3
ACCE;13.526;15087.937;-0.63686;2.29724;9.34876;3
AHRS;13.527;15087.937;12.766807;3.617563;-4.695664;0.11231742;0.02678956;-0.03718530;3
GYRO;13.528;15087.938;-0.03755;-0.06099;0.00453;3
LIGH;13.537;15087.941;160.0;0
GYRO;13.537;15087.944;-0.05300;-0.06764;0.01039;3
MAGN;13.538;15087.946;1.30000;13.40000;-36.70000;3
ACCE;13.539;15087.949;-0.60394;2.28407;9.33978;3
AHRS;13.539;15087.949;12.731514;3.561073;-4.021397;0.11183667;0.02697234;-0.03141005;82
GYRO;13.541;15087.951;-0.07057;-0.06977;0.01332;3
LIGH;13.542;15087.952;160.0;0
MAGN;13.547;15087.957;1.30000;13.40000;-36.70000;3
GYRO;13.548;15087.958;-0.08709;-0.06898;0.02131;3
ACCE;13.551;15087.961;-0.64763;2.32836;9.31344;3
AHRS;13.551;15087.961;12.672927;3.501105;-3.553012;0.11120357;0.02692706;-0.02742727;-51
LIGH;13.552;15087.961;160.0;0
GYRO;13.555;15087.965;-0.09454;-0.07297;0.02770;3
MAGN;13.556;15087.966;1.30000;13.40000;-36.70000;3
LIGH;13.561;15087.971;159.0;0
GYRO;13.563;15087.973;-0.09188;-0.08842;0.04021;3
ACCE;13.564;15087.974;-0.71168;2.32657;9.32242;3
AHRS;13.565;15087.974;12.596864;3.425740;-3.153514;0.11043409;0.02668173;-0.02405983;-107
MAGN;13.566;15087.975;0.80000;13.40000;-36.70000;3
GYRO;13.570;15087.980;-0.07803;-0.10306;0.05193;3
LIGH;13.571;15087.981;159.0;0
MAGN;13.575;15087.985;0.80000;13.40000;-36.70000;3
ACCE;13.579;15087.987;-0.65841;2.24217;9.28232;3
AHRS;13.580;15087.987;12.571866;3.384182;-3.372532;0.11025883;0.02611750;-0.02600532;-97
GYRO;13.582;15087.988;-0.05726;-0.11292;0.06445;3
LIGH;13.583;15087.991;170.0;0
GYRO;13.584;15087.994;-0.03862;-0.11851;0.07617;3
MAGN;13.586;15087.996;-2.90000;13.40000;-36.70000;3
ACCE;13.589;15087.999;-0.60454;2.21763;9.16860;3
AHRS;13.594;15087.999;12.533945;3.273466;-6.287024;0.11050954;0.02236544;-0.05137395;3
GYRO;13.595;15088.002;-0.02210;-0.12437;0.08522;3
LIGH;13.596;15088.001;170.0;0
MAGN;13.596;15088.006;1.20000;13.40000;-36.70000;3
GYRO;13.605;15088.008;-0.01145;-0.11958;0.09694;3
LIGH;13.606;15088.011;170.0;0
ACCE;13.607;15088.012;-0.51655;2.19967;9.01656;3
AHRS;13.608;15088.012;12.524588;3.154758;-4.996932;0.11012800;0.02258343;-0.04031631;-17
GYRO;13.616;15088.015;-0.00879;-0.11265;0.10227;3
MAGN;13.616;15088.016;0.70000;13.40000;-36.70000;3
GYRO;13.617;15088.023;-0.01571;-0.10200;0.09987;3
LIGH;13.618;15088.021;153.0;0
ACCE;13.618;15088.024;-0.47704;2.17812;8.90344;3
AHRS;13.619;15088.024;12.518370;3.039194;-4.392576;0.10991804;0.02216467;-0.03519209;-40
MAGN;13.621;15088.025;0.70000;13.40000;-36.70000;3
GYRO;13.622;15088.030;-0.03489;-0.08229;0.09614;3
LIGH;13.623;15088.031;153.0;0
MAGN;13.625;15088.035;0.70000;13.40000;-36.70000;3
ACCE;13.626;15088.036;-0.40642;2.16017;8.87770;3
AHRS;13.627;15088.036;12.512048;2.992867;-3.780724;0.10973125;0.02235166;-0.02993522;56
GYRO;13.629;15088.038;-0.06045;-0.05433;0.08709;3
LIGH;13.631;15088.041;153.0;0
GYRO;13.634;15088.044;-0.08549;-0.03089;0.07936;3
MAGN;13.635;15088.046;0.70000;13.40000;-36.70000;3
ACCE;13.639;15088.049;-0.46866;2.13683;8.98664;3
AHRS;13.639;15088.049;12.452777;2.934076;-3.539528;0.10915595;0.02209026;-0.02791568;-100
LIGH;13.641;15088.051;169.0;0
GYRO;13.642;15088.051;-0.10040;-0.01518;0.07483;3
MAGN;13.645;15088.056;0.70000;13.40000;-36.70000;3
GYRO;13.648;15088.058;-0.10466;-0.00932;0.07057;3
ACCE;13.651;15088.061;-0.55126;2.14520;9.20391;3
AHRS;13.652;15088.061;12.370730;2.909259;-3.389090;0.10840990;0.02204141;-0.02665549;79
LIGH;13.653;15088.061;169.0;0
MAGN;13.655;15088.065;0.70000;13.40000;-36.70000;3
GYRO;13.656;15088.066;-0.08815;-0.01039;0.07590;3
LIGH;13.661;15088.071;163.0;0
ACCE;13.663;15088.073;-0.62549;2.18830;9.37689;3
AHRS;13.664;15088.073;12.333789;2.901975;-3.303706;0.10807154;0.02206914;-0.02593122;-16
GYRO;13.665;15088.074;-0.06312;-0.02210;0.09161;3
MAGN;13.666;15088.076;-4.40000;13.40000;-36.70000;3
GYRO;13.671;15088.081;-0.04607;-0.03143;0.10333;3
LIGH;13.672;15088.081;163.0;0
MAGN;13.675;15088.086;0.20000;13.40000;-36.70000;3
ACCE;13.676;15088.086;-0.64703;2.14042;9.44393;3
AHRS;13.677;15088.086;12.285270;2.865685;-6.495712;0.10820722;0.01876126;-0.05364117;-86
GYRO;13.679;15088.088;-0.02850;-0.04181;0.11665;3
LIGH;13.682;15088.092;163.0;0
GYRO;13.684;15088.094;-0.02210;-0.05167;0.12597;3
MAGN;13.687;15088.097;0.20000;13.40000;-36.70000;3
ACCE;13.689;15088.099;-0.61531;2.10091;9.38048;3
AHRS;13.689;15088.099;12.263701;2.812180;-5.798182;0.10788196;0.01896596;-0.04765483;-65
LIGH;13.692;15088.101;156.0;0
GYRO;13.692;15088.102;-0.02583;-0.06152;0.12757;3
MAGN;13.696;15088.106;0.20000;13.40000;-36.70000;3
GYRO;13.698;15088.108;-0.04021;-0.06764;0.12970;3
ACCE;13.701;15088.111;-0.60394;2.05901;9.40682;3
AHRS;13.704;15088.111;12.233260;2.741264;-5.266624;0.10750240;0.01886444;-0.04312313;39
LIGH;13.706;15088.111;156.0;0
MAGN;13.707;15088.115;0.20000;13.40000;-36.70000;3
GYRO;13.707;15088.116;-0.06099;-0.08682;0.12330;3
SOUN;13.708;4.41;0.00013;16.56
LIGH;13.720;15088.121;156.0;0
GYRO;13.721;15088.123;-0.08229;-0.10413;0.11931;3
ACCE;13.722;15088.124;-0.62848;2.00155;9.37809;3
AHRS;13.723;15088.124;12.165977;2.643320;-4.860465;0.10681789;0.01842259;-0.03971087;-36
MAGN;13.726;15088.126;0.20000;13.40000;-36.70000;3
GYRO;13.727;15088.130;-0.10093;-0.11558;0.10786;3
LIGH;13.728;15088.131;172.0;0
MAGN;13.729;15088.135;0.20000;13.80000;-36.70000;3
ACCE;13.730;15088.136;-0.53690;1.96145;9.31823;3
AHRS;13.731;15088.136;12.121985;2.593681;-4.327377;0.10633448;0.01850428;-0.03514589;109
GYRO;13.733;15088.138;-0.12916;-0.12224;0.09268;3
LIGH;13.734;15088.141;172.0;0
GYRO;13.735;15088.144;-0.14727;-0.12144;0.08442;3
MAGN;13.737;15088.146;-0.20000;13.80000;-36.70000;3
ACCE;13.739;15088.149;-0.48423;1.99557;9.31225;3
AHRS;13.740;15088.149;12.001547;2.474404;-4.343911;0.10525624;0.01749675;-0.03542664;-128
GYRO;13.742;15088.151;-0.16006;-0.11878;0.08309;3
LIGH;13.744;15088.154;166.0;0
MAGN;13.748;15088.158;-0.20000;13.80000;-36.70000;3
GYRO;13.749;15088.159;-0.18136;-0.10466;0.08762;3
ACCE;13.751;15088.161;-0.42557;2.09732;9.28292;3
AHRS;13.753;15088.161;11.853980;2.357768;-4.360296;0.10394299;0.01652177;-0.03570726;-3
LIGH;13.755;15088.162;166.0;0
MAGN;13.756;15088.166;-0.20000;13.80000;-36.70000;3
GYRO;13.757;15088.167;-0.19468;-0.09055;0.09534;3
LIGH;13.762;15088.172;166.0;0
ACCE;13.764;15088.174;-0.45969;2.09553;9.30387;3
AHRS;13.765;15088.174;11.770139;2.308300;-4.365599;0.10320128;0.01611718;-0.03581564;60
GYRO;13.766;15088.175;-0.19148;-0.08655;0.09934;3
MAGN;13.772;15088.177;0.30000;13.80000;-36.70000;3
LIGH;13.773;15088.182;169.0;0
GYRO;13.774;15088.183;-0.17231;-0.08522;0.10972;3
MAGN;13.776;15088.186;-0.20000;14.20000;-36.70000;3
ACCE;13.777;15088.187;-0.47106;1.93990;9.39904;3
AHRS;13.778;15088.187;11.593575;2.206267;-3.979348;0.10158592;0.01563610;-0.03259213;-21
GYRO;13.791;15088.190;-0.13822;-0.08016;0.12171;3
LIGH;13.794;15088.192;169.0;0
MAGN;13.795;15088.196;-0.20000;14.20000;-36.70000;3
GYRO;13.797;15088.197;-0.09614;-0.07483;0.13822;3
ACCE;13.798;15088.200;-0.48842;1.84533;9.44692;3
AHRS;13.803;15088.200;11.490464;2.125354;-3.967393;0.10066681;0.01497737;-0.03257987;-69
LIGH;13.806;15088.202;169.0;0
GYRO;13.808;15088.204;-0.05459;-0.07084;0.15047;3
MAGN;13.812;15088.209;-0.20000;14.20000;-36.70000;3
GYRO;13.813;15088.212;-0.02264;-0.07111;0.15713;3
LIGH;13.816;15088.212;185.0;0
ACCE;13.817;15088.213;-0.43754;1.80164;9.37569;3
AHRS;13.819;15088.213;11.448011;2.040961;-3.898930;0.10026594;0.01431844;-0.03206777;29
MAGN;13.824;15088.216;-0.20000;14.20000;-36.70000;3
GYRO;13.826;15088.218;0.00186;-0.06578;0.16245;3
LIGH;13.827;15088.221;185.0;0
MAGN;13.828;15088.225;0.20000;14.20000;-36.70000;3
GYRO;13.834;15088.227;0.00506;-0.06711;0.16085;3
ACCE;13.835;15088.228;-0.35674;1.81181;9.28052;3
AHRS;13.836;15088.228;11.441284;1.951522;-3.512197;0.10013624;0.01388246;-0.02879120;-14
LIGH;13.837;15088.231;169.0;0
GYRO;13.837;15088.234;-0.00613;-0.06605;0.15446;3
MAGN;13.838;15088.236;-3.60000;14.20000;-36.70000;3
ACCE;13.839;15088.240;-0.30586;1.86927;9.27394;3
AHRS;13.839;15088.240;11.435537;1.910471;-6.302288;0.10037573;0.01108739;-0.05303060;71
LIGH;13.843;15088.242;169.0;0
GYRO;13.845;15088.242;-0.02690;-0.06551;0.14807;3
MAGN;13.846;15088.246;0.00000;14.60000;-36.70000;3
GYRO;13.847;15088.249;-0.04554;-0.07404;0.14674;3
LIGH;13.849;15088.254;169.0;0
ACCE;13.852;15088.257;-0.27653;1.91237;9.18296;3
AHRS;13.864;15088.257;11.401697;1.817577;-5.235105;0.09993912;0.01122984;-0.04386356;90
GYRO;13.875;15088.258;-0.07377;-0.08868;0.14328;3
MAGN;13.876;15088.259;0.60000;14.60000;-36.70000;3
LIGH;13.878;15088.261;189.0;0
GYRO;13.882;15088.264;-0.10466;-0.09587;0.13183;3
MAGN;13.883;15088.266;0.60000;14.60000;-36.70000;3
ACCE;13.884;15088.268;-0.13707;1.88843;9.10036;3
AHRS;13.886;15088.268;11.318510;1.693567;-3.118870;0.09896504;0.01201781;-0.02562150;-24
LIGH;13.888;15088.272;189.0;0
GYRO;13.894;15088.273;-0.14834;-0.07510;0.10733;3
MAGN;13.895;15088.276;0.10000;14.60000;-36.30000;3
ACCE;13.897;15088.280;-0.09876;1.88723;9.00759;3
AHRS;13.898;15088.280;11.243724;1.630958;-2.867571;0.09827644;0.01170848;-0.02350499;11
LIGH;13.902;15088.282;189.0;0
GYRO;13.903;15088.282;-0.18243;-0.04128;0.09268;3
MAGN;13.904;15088.286;0.10000;14.60000;-36.30000;3
GYRO;13.905;15088.288;-0.19681;-0.00692;0.09321;3
LIGH;13.907;15088.291;188.0;0
ACCE;13.908;15088.293;-0.19333;1.90938;9.15722;3
AHRS;13.909;15088.293;11.077321;1.581335;-2.658019;0.09680079;0.01149283;-0.02175152;78
MAGN;13.912;15088.295;0.10000;14.60000;-36.30000;3
GYRO;13.913;15088.297;-0.19574;0.02477;0.10147;3
LIGH;13.914;15088.301;188.0;0
GYRO;13.915;15088.305;-0.17550;0.03089;0.11425;3
ACCE;13.917;15088.306;-0.30526;1.86448;9.26736;3
AHRS;13.918;15088.306;10.899401;1.582705;-2.493646;0.09523949;0.01167924;-0.02034766;-5
MAGN;13.920;15088.307;0.10000;14.60000;-36.30000;3
LIGH;13.922;15088.311;182.0;0
GYRO;13.923;15088.313;-0.14195;0.02051;0.12890;3
MAGN;13.924;15088.315;-4.00000;14.60000;-36.30000;3
ACCE;13.925;15088.318;-0.33339;1.72502;9.37210;3
AHRS;13.927;15088.318;10.826179;1.581337;-5.834411;0.09490369;0.00891943;-0.04936098;84
GYRO;13.929;15088.319;-0.11265;-0.00027;0.13689;3
LIGH;13.930;15088.321;182.0;0
MAGN;13.931;15088.325;0.90000;14.60000;-36.30000;3
GYRO;13.933;15088.326;-0.08495;-0.02637;0.14168;3
ACCE;13.934;15088.330;-0.25019;1.63464;9.30985;3
AHRS;13.936;15088.330;10.734749;1.543473;-4.101758;0.09395290;0.01005404;-0.03436770;-27
LIGH;13.939;15088.331;182.0;0
GYRO;13.939;15088.333;-0.06525;-0.04900;0.14461;3
MAGN;13.943;15088.335;0.30000;14.60000;-36.30000;3
GYRO;13.943;15088.340;-0.06258;-0.06498;0.14168;3
LIGH;13.944;15088.341;195.0;0
ACCE;13.947;15088.343;-0.15383;1.65918;9.14226;3
AHRS;13.948;15088.343;10.675520;1.468258;-3.329815;0.09335052;0.01004909;-0.02773425;47
MAGN;13.949;15088.346;0.30000;14.60000;-36.30000;3
GYRO;13.952;15088.347;-0.07430;-0.07910;0.13076;3
LIGH;13.953;15088.352;195.0;0
GYRO;13.954;15088.355;-0.10519;-0.09108;0.11745;3
ACCE;13.955;15088.356;-0.00479;1.69988;8.99382;3
AHRS;13.955;15088.356;10.587619;1.353254;-2.721776;0.09250981;0.00956434;-0.02255756;54
MAGN;13.957;15088.358;0.70000;14.60000;-36.30000;3
LIGH;13.958;15088.361;195.0;0
GYRO;13.958;15088.363;-0.13555;-0.08043;0.10733;3
MAGN;13.959;15088.365;0.70000;14.60000;-36.30000;3
ACCE;13.962;15088.368;0.08799;1.73400;8.91301;3
AHRS;13.963;15088.368;10.527630;1.288736;-1.430965;0.09186861;0.01005228;-0.01140210;65
GYRO;13.964;15088.370;-0.16059;-0.05939;0.09428;3
LIGH;13.964;15088.371;201.0;0
MAGN;13.966;15088.375;0.30000;15.00000;-36.30000;3
GYRO;13.966;15088.377;-0.17550;-0.03755;0.08895;3
ACCE;13.983;15088.380;0.12809;1.67055;8.95372;3
AHRS;13.984;15088.380;10.389219;1.212888;-1.304503;0.09064794;0.00950948;-0.01037808;-84
LIGH;13.985;15088.381;201.0;0
GYRO;13.986;15088.383;-0.17923;-0.01278;0.08735;3
MAGN;13.986;15088.385;0.30000;15.00000;-36.30000;3
GYRO;13.988;15088.390;-0.17497;0.00799;0.08815;3
LIGH;13.989;15088.391;185.0;0
ACCE;13.989;15088.393;0.12450;1.61489;9.05547;3
AHRS;13.991;15088.393;10.243282;1.174109;-1.207995;0.08936843;0.00926339;-0.00958431;-19
MAGN;13.991;15088.395;-4.40000;15.00000;-36.30000;3
GYRO;13.993;15088.397;-0.16805;0.03595;0.08469;3
LIGH;13.994;15088.401;185.0;0
GYRO;13.994;15088.403;-0.16964;0.06924;0.07750;3
MAGN;14.018;15088.405;1.60000;15.00000;-36.30000;3
ACCE;14.018;15088.406;0.15562;1.51074;9.23025;3
AHRS;14.019;15088.406;10.097706;1.176356;-2.865684;0.08822866;0.00802196;-0.02400374;90
GYRO;14.021;15088.410;-0.17018;0.09161;0.06392;3
LIGH;14.025;15088.411;185.0;0
MAGN;14.026;15088.415;1.10000;15.00000;-35.90000;3
GYRO;14.026;15088.417;-0.17444;0.10386;0.05433;3
ACCE;14.027;15088.418;0.04908;1.44729;9.41999;3
AHRS;14.027;15088.418;9.947484;1.220640;-1.715270;0.08684339;0.00931295;-0.01398738;30
LIGH;14.028;15088.421;208.0;0
GYRO;14.028;15088.423;-0.17497;0.10093;0.04474;3
MAGN;14.029;15088.425;1.10000;15.00000;-35.90000;3
GYRO;14.030;15088.430;-0.16591;0.08229;0.04368;3
LIGH;14.031;15088.431;208.0;0
ACCE;14.033;15088.431;-0.06404;1.49219;9.61571;3
AHRS;14.034;15088.431;9.802410;1.267336;-1.002136;0.08552575;0.01027138;-0.00776781;107
MAGN;14.035;15088.435;1.10000;15.00000;-35.90000;3
GYRO;14.035;15088.436;-0.14354;0.05752;0.04980;3
LIGH;14.036;15088.441;208.0;0
GYRO;14.036;15088.443;-0.11691;0.03515;0.05832;3
ACCE;14.037;15088.443;-0.11013;1.56581;9.83478;3
AHRS;14.037;15088.443;9.690916;1.281409;-0.440623;0.08450536;0.01081735;-0.00288663;117
MAGN;14.038;15088.445;1.60000;15.00000;-35.90000;3
GYRO;14.039;15088.449;-0.09081;0.00613;0.07217;3
LIGH;14.041;15088.451;206.0;0
GNSS;14.042;1490628694.000;40.313422;-3.483551;587.000;0.000;11.0;0.0;18;13
MAGN;14.046;15088.455;1.00000;15.40000;-35.90000;3
ACCE;14.046;15088.456;-0.08200;1.53408;9.77074;3
AHRS;14.047;15088.456;9.645763;1.267387;0.383417;0.08403330;0.01130189;0.00426374;102
GYRO;14.047;15088.457;-0.07324;-0.02131;0.07883;3
GNSS;14.048;1490628694.000;40.313422;-3.483551;587.000;0.000;11.0;0.0;18;13
LIGH;14.056;15088.461;206.0;0
GYRO;14.056;15088.463;-0.07111;-0.04368;0.08123;3
MAGN;14.057;15088.465;1.60000;15.40000;-35.90000;3
ACCE;14.058;15088.468;-0.04130;1.51792;9.66120;3
AHRS;14.059;15088.468;9.571661;1.213887;1.013402;0.08333011;0.01129340;0.00969591;-56
GYRO;14.060;15088.470;-0.08176;-0.05406;0.07537;3
LIGH;14.062;15088.471;198.0;0
MAGN;14.078;15088.475;-3.70000;15.40000;-35.90000;3
GYRO;14.078;15088.476;-0.10679;-0.05965;0.06898;3
ACCE;14.079;15088.480;-0.04968;1.53289;9.59297;3
AHRS;14.079;15088.480;9.490754;1.148701;-2.855155;0.08294685;0.00792575;-0.02399769;40
LIGH;14.081;15088.481;198.0;0
GYRO;14.082;15088.482;-0.13449;-0.06365;0.05513;3
MAGN;14.082;15088.485;1.30000;15.40000;-35.90000;3
GYRO;14.084;15088.489;-0.16911;-0.06791;0.04208;3
LIGH;14.085;15088.491;198.0;0
ACCE;14.085;15088.492;-0.07841;1.54127;9.50259;3
AHRS;14.086;15088.492;9.368211;1.081356;-1.431241;0.08176948;0.00838434;-0.01167680;-66
MAGN;14.087;15088.495;1.30000;15.40000;-35.90000;3
GYRO;14.087;15088.496;-0.20000;-0.07617;0.02290;3
LIGH;14.091;15088.501;213.0;0
GYRO;14.092;15088.503;-0.21652;-0.08842;0.00666;3
ACCE;14.094;15088.504;-0.07841;1.43951;9.53551;3
AHRS;14.095;15088.504;9.189397;1.002646;-0.445449;0.08013692;0.00841006;-0.00317372;-109
MAGN;14.096;15088.505;1.30000;15.40000;-35.90000;3
GYRO;14.099;15088.509;-0.21652;-0.09161;-0.00320;3
LIGH;14.101;15088.511;213.0;0
MAGN;14.105;15088.515;1.30000;15.40000;-35.90000;3
GYRO;14.106;15088.516;-0.20373;-0.10200;-0.00533;3
ACCE;14.106;15088.517;-0.09158;1.33716;9.54389;3
AHRS;14.114;15088.517;9.011002;0.919373;0.844074;0.07849123;0.00857655;0.00797309;78
LIGH;14.118;15088.521;213.0;0
GYRO;14.118;15088.523;-0.17763;-0.12144;-0.00240;3
MAGN;14.119;15088.525;0.90000;15.40000;-35.90000;3
ACCE;14.119;15088.528;-0.04669;1.38804;9.50977;3
AHRS;14.120;15088.528;8.929374;0.861997;1.007973;0.07777347;0.00818387;0.00935471;107
GYRO;14.120;15088.529;-0.14354;-0.13902;0.00879;3
LIGH;14.121;15088.531;219.0;0
MAGN;14.125;15088.535;1.30000;15.80000;-35.90000;3
GYRO;14.125;15088.536;-0.12064;-0.14594;0.02290;3
LIGH;14.134;15088.541;219.0;0
ACCE;14.134;15088.541;-0.04788;1.48381;9.34577;3
AHRS;14.135;15088.541;8.823018;0.742628;1.438797;0.07683050;0.00742664;0.01301652;-24
GYRO;14.136;15088.542;-0.10147;-0.14754;0.03782;3
MAGN;14.136;15088.545;1.30000;15.80000;-35.90000;3
GYRO;14.138;15088.549;-0.09614;-0.14994;0.04288;3
LIGH;14.141;15088.551;203.0;0
ACCE;14.144;15088.553;0.01676;1.54965;9.17937;3
AHRS;14.144;15088.553;8.748453;0.615086;1.885506;0.07617104;0.00660614;0.01681457;-31
MAGN;14.145;15088.555;-3.90000;15.80000;-35.90000;3
GYRO;14.146;15088.556;-0.10200;-0.15233;0.04155;3
SOUN;14.147;6.90;0.00021;20.45
LIGH;14.152;15088.561;203.0;0
GYRO;14.153;15088.562;-0.11585;-0.14461;0.03595;3
MAGN;14.155;15088.565;1.00000;15.80000;-35.90000;3
ACCE;14.156;15088.566;0.10415;1.52211;9.13208;3
AHRS;14.156;15088.566;8.660189;0.475446;-0.767037;0.07552783;0.00363172;-0.00636119;13
GYRO;14.159;15088.569;-0.12757;-0.13769;0.03489;3
LIGH;14.161;15088.571;203.0;0
MAGN;14.165;15088.575;0.60000;15.80000;-35.90000;3
GYRO;14.166;15088.576;-0.13769;-0.13582;0.03915;3
ACCE;14.167;15088.578;0.13467;1.52810;9.14046;3
AHRS;14.168;15088.578;8.555452;0.347405;-0.164247;0.07459497;0.00291631;-0.00120319;22
LIGH;14.171;15088.581;226.0;0
GYRO;14.172;15088.582;-0.14834;-0.12703;0.05193;3
MAGN;14.174;15088.585;0.60000;15.80000;-35.90000;3
GYRO;14.179;15088.589;-0.15420;-0.12197;0.06179;3
ACCE;14.180;15088.590;0.14066;1.56940;9.21947;3
AHRS;14.181;15088.590;8.445215;0.231888;0.390216;0.07362426;0.00226883;0.00354502;-113
LIGH;14.182;15088.591;226.0;0
MAGN;14.185;15088.595;0.60000;15.80000;-35.90000;3
GYRO;14.186;15088.596;-0.16805;-0.12570;0.07057;3
LIGH;14.191;15088.601;226.0;0
ACCE;14.193;15088.602;0.18974;1.42455;9.24701;3
AHRS;14.194;15088.602;8.377993;0.162879;0.734969;0.07303599;0.00188606;0.00650046;121
GYRO;14.195;15088.603;-0.18509;-0.14115;0.06844;3
MAGN;14.195;15088.605;1.00000;15.80000;-35.90000;3
GYRO;14.200;15088.610;-0.19894;-0.14195;0.05593;3
LIGH;14.202;15088.611;225.0;0
ACCE;14.205;15088.615;0.32860;1.23361;9.24940;3
AHRS;14.205;15088.615;8.207616;0.015079;1.465872;0.07155620;0.00104667;0.01276842;-99
MAGN;14.207;15088.616;1.00000;15.80000;-35.90000;3
GYRO;14.208;15088.617;-0.21119;-0.13236;0.03728;3
LIGH;14.212;15088.622;225.0;0
GYRO;14.214;15088.624;-0.21971;-0.12517;0.02184;3
MAGN;14.216;15088.626;0.60000;16.20000;-35.90000;3
ACCE;14.217;15088.627;0.35075;1.17615;9.32901;3
AHRS;14.218;15088.627;8.016539;-0.117923;2.036548;0.06990763;0.00021583;0.01765590;108
LIGH;14.221;15088.631;216.0;0
GYRO;14.222;15088.631;-0.22237;-0.12757;0.01252;3
MAGN;14.225;15088.635;-3.90000;16.20000;-35.90000;3
GYRO;14.228;15088.638;-0.21652;-0.13289;0.00826;3
ACCE;14.229;15088.639;0.29688;1.29047;9.43196;3
AHRS;14.231;15088.639;7.827249;-0.247487;-1.611924;0.06821531;-0.00311453;-0.01418079;108
LIGH;14.232;15088.641;216.0;0
MAGN;14.235;15088.645;0.50000;16.20000;-35.90000;3
GYRO;14.238;15088.646;-0.20746;-0.14834;0.00426;3
LIGH;14.241;15088.651;216.0;0
ACCE;14.243;15088.653;0.28551;1.42096;9.44453;3
AHRS;14.245;15088.653;7.733436;-0.333833;-0.502366;0.06742207;-0.00320221;-0.00457042;-36
GYRO;14.247;15088.654;-0.20320;-0.17444;0.00692;3
MAGN;14.248;15088.656;0.50000;16.20000;-35.90000;3
LIGH;14.251;15088.661;242.0;0
GYRO;14.252;15088.662;-0.20693;-0.19494;0.00879;3
MAGN;14.255;15088.665;0.50000;16.20000;-35.90000;3
ACCE;14.257;15088.667;0.34417;1.48680;9.37569;3
AHRS;14.258;15088.667;7.554535;-0.521146;1.124694;0.06591869;-0.00389118;0.00949364;2
GYRO;14.259;15088.668;-0.21438;-0.20719;0.01278;3
LIGH;14.261;15088.671;242.0;0
MAGN;14.265;15088.675;0.90000;16.20000;-35.50000;3
GYRO;14.266;15088.676;-0.23249;-0.20533;0.01278;3
ACCE;14.269;15088.679;0.48243;1.49398;9.37330;3
AHRS;14.269;15088.679;7.369821;-0.726088;1.973603;0.06436757;-0.00521540;0.01677896;-10
LIGH;14.272;15088.681;242.0;0
GYRO;14.273;15088.683;-0.24847;-0.19761;0.01917;3
MAGN;14.282;15088.685;0.20000;16.20000;-35.50000;3
GYRO;14.283;15088.690;-0.26818;-0.18109;0.02929;3
LIGH;14.284;15088.691;241.0;0
ACCE;14.285;15088.692;0.47465;1.51553;9.46368;3
AHRS;14.286;15088.692;7.179631;-0.900332;2.225936;0.06275168;-0.00662376;0.01889318;-81
MAGN;14.288;15088.696;0.20000;16.60000;-35.50000;3
GYRO;14.288;15088.697;-0.28363;-0.16405;0.03755;3
LIGH;14.291;15088.701;241.0;0
GYRO;14.294;15088.704;-0.29321;-0.14940;0.04208;3
ACCE;14.295;15088.705;0.39983;1.40540;9.65941;3
AHRS;14.297;15088.705;6.953577;-1.049215;2.317938;0.06081407;-0.00791071;0.01963323;-2
MAGN;14.298;15088.706;0.20000;16.60000;-35.50000;3
GYRO;14.317;15088.710;-0.29428;-0.13103;0.03915;3
LIGH;14.318;15088.711;232.0;0
MAGN;14.318;15088.716;-4.80000;16.60000;-35.50000;3
ACCE;14.319;15088.717;0.31783;1.16119;9.78929;3
AHRS;14.322;15088.717;6.834601;-1.112471;-1.620680;0.05946197;-0.01053273;-0.01469543;79
GYRO;14.323;15088.718;-0.28736;-0.11132;0.03489;3
LIGH;14.324;15088.721;232.0;0
GYRO;14.325;15088.725;-0.27564;-0.08735;0.02823;3
MAGN;14.326;15088.726;0.40000;16.60000;-35.50000;3
ACCE;14.327;15088.729;0.19273;0.89962;10.01255;3
AHRS;14.327;15088.729;6.574853;-1.204532;-0.052733;0.05733693;-0.01052042;-0.00106217;-124
LIGH;14.329;15088.731;232.0;0
GYRO;14.329;15088.733;-0.25220;-0.05246;0.01065;3
MAGN;14.332;15088.735;0.40000;16.60000;-35.50000;3
GYRO;14.333;15088.740;-0.21545;-0.02557;-0.01065;3
LIGH;14.334;15088.741;261.0;0
ACCE;14.334;15088.743;-0.03891;0.79787;10.29327;3
AHRS;14.336;15088.743;6.343254;-1.229160;0.967654;0.05541235;-0.01024226;0.00783743;-37
MAGN;14.337;15088.745;-0.20000;16.60000;-35.50000;3
GYRO;14.343;15088.746;-0.16112;-0.00905;-0.02743;3
LIGH;14.344;15088.751;261.0;0
GYRO;14.345;15088.753;-0.09667;-0.00586;-0.03116;3
MAGN;14.346;15088.755;0.30000;17.00000;-35.50000;3
ACCE;14.347;15088.756;-0.30406;0.79847;10.35492;3
AHRS;14.348;15088.756;6.212831;-1.205185;1.711319;0.05433840;-0.00969119;0.01434089;89
GYRO;14.351;15088.760;-0.03595;-0.00826;-0.02983;3
LIGH;14.352;15088.761;261.0;0
MAGN;14.355;15088.765;0.30000;17.00000;-35.50000;3
GYRO;14.356;15088.767;0.03435;-0.00613;-0.02530;3
ACCE;14.359;15088.769;-0.46986;0.95529;10.43752;3
AHRS;14.368;15088.769;6.191817;-1.170334;2.025354;0.05417649;-0.00924196;0.01709543;93
LIGH;14.379;15088.771;250.0;0
GYRO;14.379;15088.773;0.09880;-0.00826;-0.00772;3
MAGN;14.382;15088.776;0.30000;17.00000;-35.50000;3
GYRO;14.383;15088.780;0.14408;-0.01225;0.00746;3
LIGH;14.384;15088.781;250.0;0
ACCE;14.385;15088.782;-0.53391;1.24259;10.39323;3
AHRS;14.386;15088.782;6.281984;-1.136814;2.236935;0.05497341;-0.00883413;0.01894595;-113
MAGN;14.387;15088.786;0.30000;17.00000;-35.50000;3
GYRO;14.388;15088.787;0.17817;-0.01571;0.03196;3
LIGH;14.389;15088.791;238.0;0
GYRO;14.389;15088.794;0.18615;-0.02450;0.05726;3
ACCE;14.393;15088.795;-0.55306;1.41318;10.26275;3
AHRS;14.394;15088.795;6.428697;-1.114541;2.377926;0.05625832;-0.00854524;0.02017097;116
MAGN;14.395;15088.796;-5.10000;17.00000;-35.10000;3
GYRO;14.396;15088.802;0.17444;-0.04155;0.07404;3
LIGH;14.396;15088.803;238.0;0
MAGN;14.399;15088.807;-0.10000;17.00000;-35.10000;3
ACCE;14.401;15088.808;-0.53211;1.42575;10.11431;3
AHRS;14.402;15088.808;6.518213;-1.095288;-0.906188;0.05677164;-0.00999184;-0.00843812;-78
GYRO;14.403;15088.809;0.13449;-0.07563;0.08815;3
LIGH;14.403;15088.811;238.0;0
MAGN;14.423;15088.815;-0.10000;17.00000;-35.10000;3
GYRO;14.425;15088.816;0.09294;-0.10067;0.09161;3
LIGH;14.427;15088.821;271.0;0
ACCE;14.427;15088.821;-0.50697;1.38385;9.90661;3
AHRS;14.428;15088.821;6.617008;-1.141364;-0.111170;0.05769967;-0.00999950;-0.00154330;117
GYRO;14.429;15088.823;0.05353;-0.11958;0.09001;3
MAGN;14.429;15088.825;-0.10000;17.40000;-35.10000;3
GYRO;14.439;15088.830;0.00826;-0.14408;0.08682;3
LIGH;14.441;15088.831;271.0;0
ACCE;14.442;15088.834;-0.38966;1.28509;9.59357;3
AHRS;14.443;15088.834;6.639478;-1.221163;0.512469;0.05795167;-0.01037951;0.00384727;-41
MAGN;14.444;15088.835;-0.10000;17.40000;-35.10000;3
GYRO;14.446;15088.837;-0.04714;-0.15659;0.06924;3
LIGH;14.447;15088.841;271.0;0
GYRO;14.448;15088.843;-0.09507;-0.15553;0.05060;3
MAGN;14.449;15088.845;-0.10000;17.40000;-35.10000;3
ACCE;14.449;15088.846;-0.22505;1.20907;9.37928;3
AHRS;14.452;15088.846;6.583534;-1.323298;1.321734;0.05754589;-0.01086563;0.01085122;-87
GYRO;14.453;15088.850;-0.14408;-0.14488;0.02397;3
LIGH;14.454;15088.851;257.0;0
MAGN;14.455;15088.856;-0.10000;17.40000;-35.10000;3
GYRO;14.456;15088.857;-0.17550;-0.12916;0.00826;3
ACCE;14.457;15088.859;-0.10714;1.22463;9.22606;3
AHRS;14.457;15088.859;6.456476;-1.419438;1.598954;0.05647634;-0.01158007;0.01323238;65
LIGH;14.458;15088.861;257.0;0
GYRO;14.459;15088.863;-0.18935;-0.09454;-0.00133;3
MAGN;14.461;15088.865;-0.10000;17.40000;-35.10000;3
GYRO;14.462;15088.870;-0.17870;-0.06045;0.00320;3
LIGH;14.464;15088.872;238.0;0
ACCE;14.464;15088.872;-0.05088;1.22703;9.21528;3
AHRS;14.466;15088.872;6.315828;-1.468235;1.852486;0.05528317;-0.01190085;0.01543370;80
MAGN;14.468;15088.876;-1.60000;17.40000;-35.10000;3
GYRO;14.472;15088.877;-0.15207;-0.02956;0.01198;3
LIGH;14.473;15088.881;238.0;0
GYRO;14.474;15088.884;-0.11159;-0.00692;0.02397;3
ACCE;14.477;15088.885;0.01796;1.18812;9.12730;3
AHRS;14.477;15088.885;6.214148;-1.477121;0.749828;0.05428065;-0.01251609;0.00583463;32
MAGN;14.478;15088.886;0.00000;17.40000;-35.10000;3
LIGH;14.485;15088.891;238.0;0
GYRO;14.485;15088.892;-0.05673;0.02051;0.03649;3
MAGN;14.487;15088.896;-0.60000;17.40000;-35.10000;3
ACCE;14.490;15088.897;0.11253;1.13545;9.10575;3
AHRS;14.492;15088.897;6.190825;-1.466183;1.129596;0.05411775;-0.01224298;0.00915138;76
GYRO;14.493;15088.898;0.01198;0.06498;0.05859;3
LIGH;14.494;15088.901;274.0;0
MAGN;14.495;15088.905;0.00000;17.40000;-35.10000;3
GYRO;14.498;15088.906;0.08016;0.11265;0.08495;3
ACCE;14.505;15088.909;0.17298;1.16238;9.03751;3
AHRS;14.506;15088.909;6.229928;-1.399343;1.521043;0.05449261;-0.01147095;0.01258912;27
LIGH;14.508;15088.911;274.0;0
GYRO;14.511;15088.913;0.12277;0.15739;0.10706;3
MAGN;14.513;15088.915;0.00000;17.40000;-35.10000;3
GYRO;14.514;15088.920;0.15579;0.21012;0.12304;3
LIGH;14.515;15088.921;274.0;0
ACCE;14.516;15088.923;0.16520;1.19590;9.04649;3
AHRS;14.517;15088.923;6.335745;-1.271877;1.637959;0.05541099;-0.01029107;0.01365739;-73
MAGN;14.519;15088.926;0.00000;17.80000;-35.10000;3
GYRO;14.521;15088.927;0.16911;0.25433;0.13369;3
LIGH;14.522;15088.931;260.0;0
BLE4;14.523;2016;20;-81
BLE4;14.524;2016;18;-90
BLE4;14.524;2016;19;-91
GYRO;14.529;15088.933;0.16006;0.27883;0.12836;3
MAGN;14.539;15088.935;0.00000;17.80000;-35.10000;3
ACCE;14.540;15088.936;0.09996;1.20069;9.10934;3
AHRS;14.541;15088.936;6.461188;-1.078541;1.459464;0.05646725;-0.00867849;0.01218472;23
GYRO;14.542;15088.940;0.14354;0.29694;0.11984;3
LIGH;14.543;15088.941;260.0;0
MAGN;14.543;15088.945;0.00000;17.80000;-35.10000;3
GYRO;14.544;15088.947;0.11478;0.32011;0.10440;3
ACCE;14.544;15088.949;0.09098;1.16957;9.23084;3
AHRS;14.545;15088.949;6.555917;-0.853931;1.406612;0.05726539;-0.00673728;0.01182821;96
LIGH;14.546;15088.951;238.0;0
GYRO;14.547;15088.954;0.07910;0.33396;0.09215;3
MAGN;14.547;15088.956;-3.60000;17.80000;-35.10000;3
GYRO;14.556;15088.960;0.03915;0.33130;0.07537;3
ACCE;14.557;15088.961;0.07781;1.05225;9.33858;3
AHRS;14.558;15088.961;6.589586;-0.610399;-1.795534;0.05738210;-0.00621775;-0.01594834;102
LIGH;14.559;15088.962;238.0;0
MAGN;14.559;15088.966;0.30000;17.80000;-35.10000;3
GYRO;14.562;15088.967;0.00932;0.32251;0.05806;3
LIGH;14.563;15088.971;238.0;0
ACCE;14.564;15088.974;0.09038;0.93374;9.53790;3
AHRS;14.565;15088.974;6.578820;-0.493311;-0.857404;0.05734521;-0.00472704;-0.00771680;119
GYRO;14.566;15088.975;-0.02051;0.29907;0.03276;3
MAGN;14.567;15088.976;0.30000;17.80000;-35.10000;3
LIGH;14.571;15088.981;257.0;0
GYRO;14.573;15088.983;-0.02583;0.27084;0.01997;3
MAGN;14.575;15088.985;0.30000;17.80000;-35.10000;3
ACCE;14.576;15088.986;0.14066;0.96187;9.60973;3
AHRS;14.577;15088.986;6.538285;-0.248719;-0.116627;0.05702398;-0.00222498;-0.00113988;40
GYRO;14.579;15088.990;-0.01198;0.24741;0.02104;3
LIGH;14.582;15088.991;257.0;0
MAGN;14.585;15088.995;0.30000;17.80000;-35.10000;3
GYRO;14.586;15088.996;0.01145;0.22903;0.02716;3
ACCE;14.588;15088.999;0.28012;1.03549;9.52114;3
AHRS;14.589;15088.999;6.525554;-0.088306;0.146139;0.05691634;-0.00069678;0.00122937;-76
LIGH;14.592;15089.001;257.0;0
GYRO;14.593;15089.003;0.02796;0.22184;0.03356;3
MAGN;14.595;15089.005;0.30000;17.80000;-35.10000;3
GYRO;14.602;15089.010;0.04554;0.23143;0.03702;3
ACCE;14.604;15089.011;0.45370;1.05524;9.43495;3
AHRS;14.610;15089.011;6.542816;0.047462;0.183650;0.05706508;0.00050497;0.00162368;28
LIGH;14.611;15089.012;260.0;0
MAGN;14.611;15089.016;0.30000;17.80000;-35.10000;3
GYRO;14.612;15089.018;0.05886;0.26232;0.03622;3
LIGH;14.613;15089.021;260.0;0
ACCE;14.613;15089.023;0.54109;1.09235;9.40622;3
AHRS;14.619;15089.023;6.563996;0.124819;0.288689;0.05724740;0.00123169;0.00257751;65
GYRO;14.624;15089.024;0.07057;0.29801;0.03435;3
MAGN;14.625;15089.025;0.30000;17.80000;-35.10000;3
LIGH;14.625;15089.031;248.0;0
GYRO;14.626;15089.031;0.08495;0.33290;0.03968;3
MAGN;14.627;15089.035;-3.20000;17.80000;-35.10000;3
ACCE;14.627;15089.036;0.46986;1.16478;9.53611;3
AHRS;14.628;15089.036;6.619356;0.333485;-2.781043;0.05778591;0.00150351;-0.02405825;107
GYRO;14.629;15089.038;0.11105;0.36911;0.04874;3
LIGH;14.640;15089.043;248.0;0
GYRO;14.640;15089.044;0.14354;0.39415;0.06152;3
MAGN;14.641;15089.047;0.70000;17.80000;-34.70000;3
ACCE;14.642;15089.048;0.36272;1.19830;9.76894;3
AHRS;14.644;15089.048;6.707690;0.576615;-1.951253;0.05857853;0.00402644;-0.01670336;-58
GYRO;14.644;15089.051;0.17071;0.40826;0.07137;3
LIGH;14.645;15089.052;248.0;0
MAGN;14.646;15089.055;0.70000;17.80000;-34.70000;3
GYRO;14.647;15089.057;0.20373;0.40800;0.08549;3
ACCE;14.651;15089.060;0.22685;1.16657;9.98502;3
AHRS;14.652;15089.060;6.837170;0.844957;-1.260702;0.05970591;0.00670401;-0.01054194;-10
LIGH;14.653;15089.061;257.0;0
GYRO;14.656;15089.064;0.22237;0.40027;0.08815;3
MAGN;14.656;15089.065;1.30000;17.80000;-34.70000;3
GYRO;14.660;15089.070;0.22930;0.38563;0.08975;3
LIGH;14.662;15089.071;257.0;0
ACCE;14.662;15089.073;0.20171;1.08517;10.04427;3
AHRS;14.663;15089.073;6.982175;1.088180;-0.612601;0.06094034;0.00915274;-0.00475753;-76
MAGN;14.665;15089.075;1.30000;17.80000;-34.70000;3
GYRO;14.666;15089.076;0.20693;0.36725;0.07936;3
LIGH;14.671;15089.081;257.0;0
GYRO;14.672;15089.083;0.16645;0.35127;0.05912;3
MAGN;14.675;15089.085;1.30000;17.80000;-34.70000;3
ACCE;14.675;15089.086;0.19154;1.01215;10.09395;3
AHRS;14.676;15089.086;7.097597;1.314370;0.063544;0.06188819;0.01148212;0.00126339;-2
GYRO;14.679;15089.089;0.11105;0.33556;0.02823;3
LIGH;14.681;15089.091;257.0;0
MAGN;14.685;15089.095;1.30000;17.80000;-34.70000;3
GYRO;14.686;15089.096;0.06365;0.31718;0.00719;3
ACCE;14.687;15089.098;0.07661;1.02292;10.22983;3
AHRS;14.688;15089.098;7.138109;1.528664;0.279136;0.06221332;0.01346543;0.00326140;-65
LIGH;14.691;15089.101;257.0;0
GYRO;14.692;15089.103;0.02104;0.28709;-0.01172;3
MAGN;14.695;15089.105;1.30000;17.80000;-34.70000;3
SOUN;14.699;11.17;0.00034;24.63
GYRO;14.714;15089.109;0.00293;0.25566;-0.01891;3
ACCE;14.715;15089.110;-0.04848;1.06362;10.37587;3
AHRS;14.716;15089.110;7.123388;1.712245;0.201035;0.06209006;0.01502169;0.00267899;-24
LIGH;14.718;15089.111;235.0;0
MAGN;14.719;15089.115;-3.40000;17.80000;-34.70000;3
GYRO;14.720;15089.116;0.00559;0.20853;-0.01917;3
LIGH;14.722;15089.121;235.0;0
ACCE;14.723;15089.123;-0.04908;1.04926;10.35492;3
AHRS;14.724;15089.123;7.105680;1.774006;-3.408959;0.06239375;0.01360091;-0.02872478;37
GYRO;14.726;15089.124;0.02796;0.15793;-0.01198;3
MAGN;14.728;15089.125;1.60000;17.80000;-34.70000;3
GYRO;14.729;15089.130;0.05140;0.13076;-0.00985;3
LIGH;14.730;15089.131;235.0;0
MAGN;14.731;15089.135;1.60000;17.80000;-34.70000;3
ACCE;14.733;15089.136;0.00120;0.96486;10.26873;3
AHRS;14.734;15089.136;7.107542;1.865710;-1.194004;0.06214298;0.01560272;-0.00938894;116
GYRO;14.736;15089.137;0.08442;0.11212;0.00107;3
LIGH;14.737;15089.141;254.0;0
GYRO;14.738;15089.143;0.10839;0.09241;0.00719;3
MAGN;14.739;15089.145;1.60000;18.20000;-34.70000;3
ACCE;14.741;15089.148;-0.01856;0.95229;10.04308;3
AHRS;14.742;15089.148;7.152247;1.916233;-0.551914;0.06244555;0.01638838;-0.00376331;-47
GYRO;14.743;15089.150;0.13289;0.06578;0.01198;3
LIGH;14.743;15089.151;254.0;0
MAGN;14.745;15089.155;1.60000;18.20000;-34.70000;3
GYRO;14.746;15089.156;0.14940;0.03968;0.00959;3
ACCE;14.749;15089.160;0.04848;0.95289;9.87369;3
AHRS;14.750;15089.160;7.229831;1.924775;-0.052813;0.06304915;0.01673357;0.00059909;104
LIGH;14.752;15089.161;254.0;0
GYRO;14.752;15089.162;0.15579;0.01411;0.00293;3
MAGN;14.755;15089.165;1.60000;18.20000;-34.70000;3
GYRO;14.759;15089.169;0.15313;-0.00399;-0.00719;3
LIGH;14.761;15089.171;247.0;0
ACCE;14.762;15089.172;0.12450;0.99599;9.59656;3
AHRS;14.763;15089.172;7.321408;1.896319;0.302344;0.06379535;0.01668237;0.00368924;-21
MAGN;14.765;15089.175;1.00000;18.20000;-34.70000;3
GYRO;14.766;15089.176;0.14301;-0.01917;-0.01678;3
LIGH;14.771;15089.181;247.0;0
GYRO;14.772;15089.182;0.13236;-0.02583;-0.02397;3
MAGN;14.774;15089.185;1.00000;18.20000;-34.70000;3
ACCE;14.775;15089.186;0.20111;1.04507;9.38228;3
AHRS;14.776;15089.186;7.407600;1.845189;0.014641;0.06458807;0.01607624;0.00116762;-94
GYRO;14.779;15089.189;0.12490;-0.01997;-0.03036;3
LIGH;14.785;15089.191;242.0;0
MAGN;14.786;15089.195;-3.90000;18.20000;-34.70000;3
GYRO;14.787;15089.196;0.10946;-0.00692;-0.03569;3
ACCE;14.788;15089.197;0.22386;1.04327;9.21049;3
AHRS;14.789;15089.197;7.478151;1.802209;-3.786143;0.06568763;0.01353055;-0.03193491;-15
LIGH;14.791;15089.201;242.0;0
GYRO;14.792;15089.202;0.09241;0.00719;-0.04394;3
MAGN;14.805;15089.205;1.00000;18.20000;-34.70000;3
GYRO;14.806;15089.209;0.08123;0.01891;-0.04794;3
ACCE;14.807;15089.210;0.22027;1.07021;9.11233;3
AHRS;14.808;15089.210;7.525142;1.781129;-2.689322;0.06596002;0.01396514;-0.02239354;103
LIGH;14.811;15089.211;242.0;0
MAGN;14.812;15089.215;1.00000;18.20000;-34.70000;3
GYRO;14.812;15089.216;0.07004;0.03808;-0.05593;3
LIGH;14.813;15089.221;251.0;0
ACCE;14.814;15089.223;0.17298;1.07799;9.10455;3
AHRS;14.815;15089.223;7.540061;1.769630;-1.926252;0.06599385;0.01430164;-0.01575533;67
GYRO;14.822;15089.224;0.07324;0.05912;-0.05939;3
MAGN;14.822;15089.225;1.00000;18.20000;-34.70000;3
GYRO;14.823;15089.230;0.08389;0.07776;-0.05859;3
LIGH;14.824;15089.231;251.0;0
MAGN;14.825;15089.235;1.00000;18.20000;-34.70000;3
ACCE;14.826;15089.236;0.11791;1.08158;9.28112;3
AHRS;14.827;15089.236;7.583759;1.800501;-1.097459;0.06627143;0.01504330;-0.00851584;29
GYRO;14.828;15089.237;0.10413;0.10360;-0.05220;3
LIGH;14.831;15089.241;251.0;0
GYRO;14.833;15089.243;0.12597;0.11878;-0.04368;3
MAGN;14.835;15089.245;1.00000;18.20000;-34.70000;3
ACCE;14.838;15089.248;0.01676;1.04028;9.40502;3
AHRS;14.839;15089.248;7.646614;1.862842;-0.933780;0.06680093;0.01567565;-0.00704558;-22
GYRO;14.841;15089.250;0.14461;0.12197;-0.03888;3
LIGH;14.842;15089.251;251.0;0
MAGN;14.845;15089.255;1.40000;18.20000;-34.70000;3
GYRO;14.850;15089.256;0.16219;0.12677;-0.04261;3
ACCE;14.851;15089.260;-0.08380;0.99838;9.49660;3
AHRS;14.851;15089.260;7.733277;1.938518;-0.512258;0.06749948;0.01657587;-0.00331876;39
LIGH;14.852;15089.262;251.0;0
GYRO;14.853;15089.264;0.16911;0.12970;-0.05113;3
MAGN;14.856;15089.266;1.80000;18.20000;-35.10000;3
GYRO;14.862;15089.270;0.16272;0.12730;-0.07137;3
LIGH;14.862;15089.271;239.0;0
ACCE;14.863;15089.273;-0.16759;0.93075;9.52952;3
AHRS;14.864;15089.273;7.835459;2.033211;-0.028528;0.06831766;0.01768371;0.00096389;-106
MAGN;14.865;15089.276;-0.60000;18.20000;-35.10000;3
GYRO;14.867;15089.277;0.13822;0.11798;-0.09774;3
LIGH;14.871;15089.281;239.0;0
GYRO;14.873;15089.284;0.10413;0.10972;-0.12623;3
MAGN;14.875;15089.285;1.80000;18.20000;-35.10000;3
ACCE;14.876;15089.286;-0.26875;0.98701;9.53371;3
AHRS;14.881;15089.286;7.894802;2.118794;-0.723181;0.06894393;0.01801031;-0.00502209;-108
GYRO;14.885;15089.291;0.07270;0.10280;-0.15047;3
LIGH;14.886;15089.292;239.0;0
MAGN;14.886;15089.296;1.10000;18.20000;-35.10000;3
ACCE;14.888;15089.298;-0.35614;1.05824;9.62828;3
AHRS;14.889;15089.298;7.902659;2.168635;-0.726978;0.06901510;0.01844134;-0.00502383;-67
GYRO;14.889;15089.299;0.04820;0.08815;-0.16964;3
LIGH;14.891;15089.301;248.0;0
MAGN;14.905;15089.305;1.70000;18.20000;-35.10000;3
GYRO;14.906;15089.306;0.03489;0.07483;-0.17097;3
ACCE;14.907;15089.309;-0.41480;1.21087;9.64624;3
AHRS;14.908;15089.309;7.914080;2.253552;-0.372281;0.06905852;0.01939356;-0.00188337;18
LIGH;14.909;15089.311;248.0;0
GYRO;14.917;15089.313;0.03702;0.06631;-0.16671;3
MAGN;14.918;15089.315;1.30000;18.20000;-35.10000;3
GYRO;14.919;15089.320;0.04288;0.05566;-0.15073;3
LIGH;14.920;15089.321;248.0;0
ACCE;14.922;15089.323;-0.43395;1.32938;9.63846;3
AHRS;14.923;15089.323;7.928854;2.312963;-0.422036;0.06919670;0.01988003;-0.00227800;-61
MAGN;14.925;15089.325;1.90000;18.20000;-35.50000;3
GYRO;14.926;15089.327;0.05406;0.04527;-0.13129;3
LIGH;14.927;15089.331;248.0;0
GYRO;14.927;15089.333;0.06738;0.03755;-0.11745;3
MAGN;14.928;15089.335;1.90000;17.80000;-35.50000;3
ACCE;14.929;15089.337;-0.41001;1.26953;9.64325;3
AHRS;14.932;15089.337;7.957185;2.352512;0.338527;0.06930833;0.02068347;0.00437077;-71
GYRO;14.933;15089.340;0.07270;0.03782;-0.10946;3
LIGH;14.934;15089.341;248.0;0
MAGN;14.949;15089.346;1.90000;17.80000;-35.50000;3
GYRO;14.952;15089.347;0.07537;0.04101;-0.10466;3
ACCE;14.953;15089.349;-0.44532;1.15820;9.51516;3
AHRS;14.954;15089.349;7.990423;2.390304;0.501896;0.06956615;0.02111203;0.00582147;122
LIGH;14.954;15089.351;236.0;0
GYRO;14.955;15089.353;0.07643;0.04394;-0.11025;3
MAGN;14.956;15089.355;-1.10000;17.80000;-35.50000;3
GYRO;14.957;15089.361;0.07697;0.05273;-0.12677;3
LIGH;14.958;15089.361;236.0;0
ACCE;14.958;15089.362;-0.43395;1.00556;9.47805;3
AHRS;14.959;15089.362;8.020100;2.438773;-1.682800;0.07021981;0.02019962;-0.01315737;35
MAGN;14.962;15089.366;1.60000;17.80000;-35.50000;3
GYRO;14.963;15089.368;0.08176;0.07963;-0.15340;3
LIGH;14.964;15089.371;236.0;0
GNSS;14.964;1490628695.000;40.313422;-3.483551;587.000;0.000;11.0;0.0;17;12
ACCE;14.970;15089.375;-0.53211;0.97683;9.54030;3
AHRS;14.972;15089.375;8.022984;2.481341;-1.165230;0.07015616;0.02088676;-0.00862645;-65
GYRO;14.973;15089.376;0.09614;0.10093;-0.17790;3
MAGN;14.973;15089.377;1.60000;17.80000;-35.50000;3
LIGH;14.974;15089.381;245.0;0
GYRO;14.974;15089.382;0.12277;0.09721;-0.18323;3
MAGN;14.975;15089.385;1.60000;17.40000;-35.50000;3
GNSS;14.976;1490628695.000;40.313422;-3.483551;587.000;0.000;11.0;0.0;17;12
ACCE;14.978;15089.387;-0.65122;1.23481;9.68215;3
AHRS;14.979;15089.387;8.086266;2.589680;-0.647765;0.07061572;0.02214224;-0.00404403;-64
GYRO;14.979;15089.388;0.15686;0.09641;-0.17417;3
LIGH;14.981;15089.391;245.0;0
MAGN;15.006;15089.395;1.60000;17.40000;-35.50000;3
GYRO;15.007;15089.396;0.20054;0.09507;-0.15366;3
ACCE;15.007;15089.398;-0.69911;1.54067;9.67617;3
AHRS;15.008;15089.398;8.216331;2.689425;-0.606779;0.07174281;0.02302765;-0.00359888;71
LIGH;15.009;15089.401;245.0;0
GYRO;15.009;15089.403;0.23090;0.08069;-0.12916;3
MAGN;15.011;15089.405;1.60000;17.40000;-35.50000;3
GYRO;15.012;15089.409;0.23889;0.07057;-0.11478;3
ACCE;15.013;15089.410;-0.68235;1.54007;9.58160;3
AHRS;15.013;15089.410;8.387799;2.768298;-0.599187;0.07323565;0.02370831;-0.00344682;41
LIGH;15.014;15089.411;235.0;0
MAGN;15.014;15089.415;2.00000;17.00000;-35.50000;3
GYRO;15.015;15089.416;0.22237;0.06445;-0.11505;3
LIGH;15.015;15089.421;235.0;0
ACCE;15.016;15089.422;-0.54289;1.42335;9.37569;3
AHRS;15.016;15089.422;8.470800;2.801722;-0.254974;0.07388637;0.02421610;-0.00041280;-104
GYRO;15.017;15089.423;0.17177;0.05459;-0.13342;3
MAGN;15.017;15089.425;2.00000;17.00000;-35.50000;3
GYRO;15.019;15089.430;0.12330;0.05353;-0.15633;3
LIGH;15.021;15089.431;223.0;0
ACCE;15.024;15089.434;-0.47046;1.34075;9.32482;3
AHRS;15.024;15089.434;8.566691;2.853984;-0.089645;0.07468511;0.02477516;0.00108011;-61
MAGN;15.025;15089.435;-2.60000;17.00000;-35.90000;3
GYRO;15.026;15089.436;0.08123;0.06285;-0.18402;3
LIGH;15.032;15089.441;223.0;0
GYRO;15.033;15089.442;0.04501;0.08149;-0.21252;3
MAGN;15.037;15089.445;2.10000;17.00000;-35.90000;3
ACCE;15.038;15089.446;-0.48363;1.46645;9.44094;3
AHRS;15.039;15089.446;8.598004;2.922962;-2.272744;0.07542664;0.02394197;-0.01785840;-3
GYRO;15.040;15089.449;0.03808;0.10333;-0.22450;3
LIGH;15.041;15089.451;223.0;0
MAGN;15.049;15089.455;2.10000;16.60000;-35.90000;3
GYRO;15.051;15089.456;0.05832;0.11212;-0.21944;3
ACCE;15.052;15089.458;-0.62549;1.60052;9.60733;3
AHRS;15.052;15089.458;8.624037;3.031470;-1.562083;0.07551415;0.02534960;-0.01159934;86
LIGH;15.053;15089.461;222.0;0
GYRO;15.054;15089.462;0.10573;0.10227;-0.20347;3
MAGN;15.055;15089.465;2.10000;16.60000;-35.90000;3
GYRO;15.059;15089.469;0.16059;0.08389;-0.18775;3
ACCE;15.060;15089.470;-0.72245;1.63823;9.70969;3
AHRS;15.062;15089.470;8.714148;3.129448;-1.101046;0.07620178;0.02649633;-0.00750254;-121
LIGH;15.062;15089.471;222.0;0
MAGN;15.065;15089.475;2.10000;16.60000;-35.90000;3
GYRO;15.066;15089.476;0.23090;0.05806;-0.16778;3
LIGH;15.071;15089.481;222.0;0
ACCE;15.072;15089.483;-0.71527;1.54965;9.58100;3
AHRS;15.073;15089.483;8.800226;3.170914;-0.743623;0.07686903;0.02708811;-0.00434502;91
GYRO;15.074;15089.483;0.30760;0.03169;-0.14674;3
MAGN;15.075;15089.485;2.10000;16.60000;-35.90000;3
GYRO;15.081;15089.490;0.34914;0.01651;-0.13769;3
LIGH;15.082;15089.491;229.0;0
MAGN;15.085;15089.495;2.10000;16.60000;-35.90000;3
ACCE;15.086;15089.496;-0.57820;1.54665;9.23922;3
AHRS;15.086;15089.496;9.050656;3.206365;-0.254121;0.07893056;0.02771498;-0.00000245;72
GYRO;15.087;15089.497;0.37737;0.00879;-0.13103;3
LIGH;15.091;15089.501;229.0;0
GYRO;15.093;15089.503;0.37897;0.01731;-0.13342;3
MAGN;15.095;15089.505;2.10000;16.60000;-35.90000;3
ACCE;15.097;15089.507;-0.51116;1.63763;9.02075;3
AHRS;15.098;15089.507;9.327736;3.227951;-0.154868;0.08131559;0.02796234;0.00094366;59
GYRO;15.099;15089.510;0.36565;0.03941;-0.13769;3
LIGH;15.102;15089.511;208.0;0
MAGN;15.105;15089.515;-2.20000;16.20000;-35.90000;3
GYRO;15.106;15089.516;0.34701;0.05459;-0.14275;3
ACCE;15.110;15089.519;-0.60873;1.86927;8.88668;3
AHRS;15.111;15089.519;9.589365;3.280068;-3.465636;0.08437532;0.02598041;-0.02772947;-50
LIGH;15.112;15089.521;208.0;0
GYRO;15.112;15089.523;0.32357;0.07377;-0.14008;3
MAGN;15.115;15089.525;1.90000;16.20000;-35.90000;3
GYRO;15.119;15089.529;0.30706;0.11505;-0.12650;3
LIGH;15.121;15089.531;208.0;0
ACCE;15.122;15089.532;-0.61411;2.09971;8.94294;3
AHRS;15.123;15089.532;9.844347;3.369781;-2.651300;0.08642018;0.02730220;-0.02051747;114
MAGN;15.125;15089.535;1.90000;16.20000;-35.90000;3
GYRO;15.126;15089.536;0.29534;0.16192;-0.09587;3
LIGH;15.132;15089.542;196.0;0
GYRO;15.133;15089.543;0.27617;0.19548;-0.05353;3
ACCE;15.134;15089.544;-0.79787;2.13264;9.04649;3
AHRS;15.139;15089.544;10.091913;3.537014;-2.119940;0.08846651;0.02911021;-0.01570450;11
MAGN;15.145;15089.546;1.90000;16.20000;-35.90000;3
GYRO;15.146;15089.550;0.25060;0.20932;-0.02823;3
LIGH;15.147;15089.551;196.0;0
MAGN;15.147;15089.555;1.90000;16.20000;-35.90000;3
GYRO;15.148;15089.556;0.21279;0.21465;-0.01385;3
ACCE;15.149;15089.557;-0.83378;2.00933;9.09078;3
AHRS;15.149;15089.557;10.269901;3.704703;-1.676223;0.08991644;0.03088235;-0.01166821;-86
LIGH;15.160;15089.561;196.0;0
GYRO;15.162;15089.563;0.17497;0.21252;-0.01358;3
MAGN;15.162;15089.565;2.40000;16.20000;-35.90000;3
ACCE;15.163;15089.569;-0.85772;1.78069;9.15124;3
AHRS;15.164;15089.569;10.335164;3.796423;-1.333024;0.09039734;0.03193996;-0.00859568;-83
GYRO;15.165;15089.570;0.13183;0.20160;-0.01625;3
LIGH;15.165;15089.572;203.0;0
MAGN;15.166;15089.575;2.40000;15.80000;-35.90000;3
SOUN;15.166;71.08;0.00217;40.71
GYRO;15.174;15089.577;0.08975;0.20160;-0.01438;3
LIGH;15.174;15089.581;203.0;0
ACCE;15.175;15089.583;-0.91578;1.64721;9.25778;3
AHRS;15.177;15089.583;10.410707;3.970772;-1.086327;0.09099418;0.03364061;-0.00629207;-109
GYRO;15.178;15089.584;0.06152;0.19414;-0.00932;3
MAGN;15.179;15089.585;2.40000;15.80000;-35.90000;3
GYRO;15.181;15089.591;0.04501;0.16751;-0.00080;3
LIGH;15.182;15089.591;202.0;0
MAGN;15.185;15089.596;2.40000;15.80000;-35.90000;3
ACCE;15.187;15089.597;-1.03370;1.58616;9.28292;3
AHRS;15.187;15089.597;10.436780;4.138433;-0.961425;0.09119140;0.03519329;-0.00506581;83
GYRO;15.188;15089.598;0.04341;0.14434;0.00692;3
LIGH;15.191;15089.602;202.0;0
GYRO;15.195;15089.605;0.04554;0.11478;0.01491;3
MAGN;15.196;15089.606;2.40000;15.80000;-35.90000;3
ACCE;15.199;15089.609;-0.98641;1.52451;9.15064;3
AHRS;15.199;15089.609;10.451940;4.247702;-0.999789;0.09133992;0.03611012;-0.00530704;51
LIGH;15.201;15089.611;202.0;0
GYRO;15.203;15089.613;0.05992;0.08016;0.01944;3
MAGN;15.205;15089.615;2.40000;15.80000;-35.90000;3
GYRO;15.209;15089.619;0.06578;0.06605;0.01997;3
LIGH;15.212;15089.622;201.0;0
ACCE;15.212;15089.622;-0.84455;1.45687;8.99741;3
AHRS;15.213;15089.622;10.482979;4.309239;-0.971001;0.09160308;0.03666426;-0.00499765;99
MAGN;15.216;15089.626;3.00000;15.80000;-35.90000;3
GYRO;15.217;15089.627;0.07111;0.06951;0.02530;3
LIGH;15.221;15089.631;201.0;0
ACCE;15.224;15089.634;-0.70928;1.43413;8.77535;3
AHRS;15.225;15089.634;10.498983;4.336470;-0.479226;0.09158403;0.03729245;-0.00070001;-55
GYRO;15.226;15089.635;0.05939;0.09215;0.02477;3
MAGN;15.226;15089.636;2.50000;15.30000;-35.90000;3
LIGH;15.232;15089.642;201.0;0
GYRO;15.234;15089.644;0.02850;0.11904;0.01411;3
MAGN;15.236;15089.646;2.50000;15.30000;-36.30000;3
ACCE;15.237;15089.647;-0.67935;1.35093;8.66701;3
AHRS;15.238;15089.647;10.515431;4.428017;-0.733838;0.09181178;0.03788240;-0.00283219;-77
LIGH;15.241;15089.651;201.0;0
GYRO;15.242;15089.651;-0.00293;0.13049;-0.00479;3
MAGN;15.245;15089.655;2.50000;15.30000;-36.30000;3
GYRO;15.248;15089.658;-0.02956;0.13449;-0.02903;3
ACCE;15.250;15089.660;-0.71646;1.29466;8.67659;3
AHRS;15.251;15089.660;10.474909;4.531567;-0.857252;0.09150418;0.03868656;-0.00383501;78
LIGH;15.252;15089.661;201.0;0
MAGN;15.255;15089.665;2.50000;15.30000;-36.30000;3
GYRO;15.256;15089.666;-0.04714;0.14701;-0.05326;3
LIGH;15.261;15089.671;192.0;0
ACCE;15.263;15089.673;-0.73382;1.28150;8.72686;3
AHRS;15.264;15089.673;10.428132;4.601036;-0.973899;0.09114029;0.03920156;-0.00480903;-25
GYRO;15.266;15089.674;-0.04767;0.16884;-0.07191;3
MAGN;15.267;15089.676;2.50000;15.30000;-36.30000;3
LIGH;15.271;15089.681;192.0;0
GYRO;15.272;15089.681;-0.03862;0.18003;-0.07670;3
MAGN;15.276;15089.686;2.50000;15.30000;-36.30000;3
ACCE;15.277;15089.687;-0.82061;1.39821;8.76876;3
AHRS;15.278;15089.687;10.361797;4.763052;-1.355579;0.09070581;0.04031356;-0.00801884;59
GYRO;15.279;15089.688;-0.01997;0.18376;-0.07510;3
LIGH;15.281;15089.691;192.0;0
MAGN;15.285;15089.695;2.50000;15.30000;-36.30000;3
GYRO;15.286;15089.696;0.00985;0.17976;-0.07324;3
ACCE;15.296;15089.699;-0.85712;1.52152;8.83341;3
AHRS;15.297;15089.699;10.337055;4.924778;-1.527585;0.09056473;0.04158533;-0.00939379;-37
LIGH;15.298;15089.701;191.0;0
GYRO;15.299;15089.703;0.03222;0.18456;-0.06365;3
MAGN;15.300;15089.705;2.50000;15.30000;-36.30000;3
GYRO;15.302;15089.709;0.04820;0.19441;-0.05806;3
ACCE;15.303;15089.711;-0.83438;1.55982;8.82922;3
AHRS;15.304;15089.711;10.349689;5.071888;-1.793907;0.09078578;0.04264984;-0.01158478;18
LIGH;15.305;15089.711;191.0;0
MAGN;15.306;15089.716;2.90000;15.30000;-36.30000;3
GYRO;15.307;15089.717;0.04714;0.21039;-0.05220;3
LIGH;15.322;15089.721;191.0;0
ACCE;15.323;15089.723;-0.84695;1.55863;8.85316;3
AHRS;15.325;15089.723;10.358447;5.164958;-1.607087;0.09080022;0.04360445;-0.00988557;120
GYRO;15.327;15089.724;0.03435;0.22637;-0.05886;3
MAGN;15.327;15089.726;2.90000;15.30000;-36.30000;3
GYRO;15.328;15089.731;0.01731;0.24448;-0.06312;3
LIGH;15.329;15089.731;208.0;0
ACCE;15.331;15089.735;-0.93314;1.64182;9.04529;3
AHRS;15.332;15089.735;10.363273;5.365061;-1.713783;0.09090140;0.04525625;-0.01065122;-125
MAGN;15.333;15089.736;2.90000;14.90000;-36.30000;3
GYRO;15.334;15089.740;0.00240;0.26019;-0.06152;3
LIGH;15.334;15089.741;208.0;0
MAGN;15.335;15089.745;2.90000;14.90000;-36.30000;3
GYRO;15.337;15089.746;-0.00506;0.26845;-0.05752;3
ACCE;15.337;15089.748;-1.09176;1.77530;9.30387;3
AHRS;15.338;15089.748;10.349171;5.611872;-1.859568;0.09086196;0.04728555;-0.01172702;-59
LIGH;15.341;15089.751;182.0;0
GYRO;15.343;15089.753;-0.00506;0.26126;-0.04740;3
MAGN;15.345;15089.755;2.90000;14.90000;-36.30000;3
ACCE;15.351;15089.760;-1.21326;1.83516;9.51875;3
AHRS;15.352;15089.760;10.345065;5.728213;-2.133519;0.09095340;0.04807881;-0.01401438;-53
GYRO;15.353;15089.761;0.00080;0.24767;-0.03728;3
LIGH;15.353;15089.761;182.0;0
[truncated: 11,190,273 more chars]
