# Supplementary material for: Off-Line Evaluation of Mobile-Centric Indoor Positioning Systems: The Experiences from the 2017 IPIN Competition
Source: Sensors (Basel). 2018 Feb 6;18(2):487. doi: 10.3390/s18020487 (PMC5855053; doi:10.3390/s18020487)
Supplement: Supplementary file 1 [file sensors-18-00487-s001.zip › 01-Training/UJITI/logfile_UJITI_R01-2017_N5a.txt]

% LogFile created by the 'GetSensorData' App for Android.
% Date of creation: Wed Apr 12 10:11:36 GMT+02:00 2017
% Developed by LOPSI research group at CAR-CSIC, Spain (http://www.car.upm-csic.es/lopsi)
% Version 1.0 (development from 2013 to 2016)
% The 'GetSensorData' program stores information from Smartphone/Tablet internal sensors (Accelerometers, Gyroscopes, Magnetometers, Pressure, Ambient Light, Orientation, Sound level, GPS/GNSS positio, WiFi RSS, Cellular/GSM/3G signal strength,...) and also from external devices (e.g. RFCode RFID reader, XSens IMU or LPMS-B IMU)
%
% LogFile Data format:
% Accelerometer data: 	'ACCE;AppTimestamp(s);SensorTimestamp(s);Acc_X(m/s^2);Acc_Y(m/s^2);Acc_Z(m/s^2);Accuracy(integer)'
% Gyroscope data:     	'GYRO;AppTimestamp(s);SensorTimestamp(s);Gyr_X(rad/s);Gyr_Y(rad/s);Gyr_Z(rad/s);Accuracy(integer)'
% Magnetometer data:  	'MAGN;AppTimestamp(s);SensorTimestamp(s);Mag_X(uT);;Mag_Y(uT);Mag_Z(uT);Accuracy(integer)'
% Pressure data:      	'PRES;AppTimestamp(s);SensorTimestamp(s);Pres(mbar);Accuracy(integer)'
% Light data:         	'LIGH;AppTimestamp(s);SensorTimestamp(s);Light(lux);Accuracy(integer)'
% Proximity data:     	'PROX;AppTimestamp(s);SensorTimestamp(s);prox(?);Accuracy(integer)'
% Humidity data:      	'HUMI;AppTimestamp(s);SensorTimestamp(s);humi(Percentage);Accuracy(integer)'
% Temperature data:   	'TEMP;AppTimestamp(s);SensorTimestamp(s);temp(Celsius);Accuracy(integer)'
% Orientation data:   	'AHRS;AppTimestamp(s);SensorTimestamp(s);PitchX(deg);RollY(deg);YawZ(deg);RotVecX();RotVecY();RotVecZ();Accuracy(int)'
% GNSS/GPS data:      	'GNSS;AppTimestamp(s);SensorTimeStamp(s);Latit(deg);Long(deg);Altitude(m);Bearing(deg);Accuracy(m);Speed(m/s);SatInView;SatInUse'
% WIFI data:          	'WIFI;AppTimestamp(s);SensorTimeStamp(s);Name_SSID;MAC_BSSID;RSS(dBm);'
% Bluetooth data:     	'BLUE;AppTimestamp(s);Name;MAC_Address;RSS(dBm);'
% Sound data:         	'SOUN;AppTimestamp(s);RMS;Pressure(Pa);SPL(dB);'
% RFID Reader data:   	'RFID;AppTimestamp(s);ReaderNumber(int);TagID(int);RSS_A(dBm);RSS_B(dBm);'
% IMU XSens data:     	'IMUX;AppTimestamp(s);SensorTimestamp(s);Counter;Acc_X(m/s^2);Acc_Y(m/s^2);Acc_Z(m/s^2);Gyr_X(rad/s);Gyr_Y(rad/s);Gyr_Z(rad/s);Mag_X(uT);;Mag_Y(uT);Mag_Z(uT);Roll(deg);Pitch(deg);Yaw(deg);Quat(1);Quat(2);Quat(3);Quat(4);Pressure(mbar);Temp(Celsius)'
% IMU LPMS-B data:    	'IMUL;AppTimestamp(s);SensorTimestamp(s);Counter;Acc_X(m/s^2);Acc_Y(m/s^2);Acc_Z(m/s^2);Gyr_X(rad/s);Gyr_Y(rad/s);Gyr_Z(rad/s);Mag_X(uT);;Mag_Y(uT);Mag_Z(uT);Roll(deg);Pitch(deg);Yaw(deg);Quat(1);Quat(2);Quat(3);Quat(4);Pressure(mbar);Temp(Celsius)'
% POSI Reference:    		'POSI;Timestamp(s);Counter;Latitude(degrees); Longitude(degrees);floor ID(0,1,2..4);Building ID(0,1,2..3);'
% 
% Note that there are two timestamps: 
%  -'AppTimestamp' is set by the Android App as data is read. It is not representative of when data is actually captured by the sensor (but has a common time reference for all sensors)
%  -'SensorTimestamp' is set by the sensor itself (the delta_time=SensorTimestamp(k)-SensorTimestamp(k-1) between two consecutive samples is an accurate estimate of the sampling interval). This timestamp is better for integrating inertial data. 

ACCE;0.022;380306.869;2.46399;5.29800;7.85001;2
GYRO;0.023;380306.869;0.10841;1.69261;2.23538;2
MAGN;0.023;380306.869;-9.13239;0.86517;-12.08954;3
AHRS;0.023;380306.886;33.8297;-11.8107;-54.8388;0.21157;-0.22065;-0.46481;3
PRES;0.024;380306.869;1014.6510;3
ACCE;0.024;380306.889;1.72778;5.25742;8.51581;2
GYRO;0.024;380306.889;-0.42349;1.96735;2.17697;2
MAGN;0.024;380306.889;-8.45032;1.54724;-12.48779;3
AHRS;0.025;380306.905;32.7045;-11.0404;-51.9199;0.21155;-0.20566;-0.44244;3
ACCE;0.036;380306.910;1.20215;4.54926;10.47658;2
GYRO;0.037;380306.910;-0.76355;2.15823;2.30130;2
MAGN;0.037;380306.910;-7.13043;1.81122;-12.30316;3
PRES;0.037;380306.903;1014.6423;3
AHRS;0.038;380306.925;31.2754;-10.1668;-48.9057;0.20909;-0.18881;-0.41880;3
ACCE;0.058;380306.930;1.32329;3.79840;11.32275;2
GYRO;0.058;380306.930;-0.69086;1.89632;2.36279;2
MAGN;0.059;380306.930;-2.04926;3.29895;-11.55243;3
AHRS;0.059;380306.946;29.9513;-9.5560;-46.0424;0.20553;-0.17476;-0.39629;3
PRES;0.065;380306.936;1014.6423;3
ACCE;0.114;380306.950;1.49385;3.87489;11.24738;2
GYRO;0.115;380306.950;-0.49843;1.55885;2.17038;2
MAGN;0.115;380306.950;-0.34943;5.25970;-11.17096;3
AHRS;0.116;380306.965;28.9699;-9.1232;-43.6320;0.20286;-0.16415;-0.37714;3
LIGH;0.117;380306.920;24.6;3
LIGH;0.117;380306.970;27.6;3
ACCE;0.118;380306.970;0.81720;4.57124;10.47826;2
GYRO;0.118;380306.970;-0.42004;1.35297;1.90926;2
MAGN;0.118;380306.970;0.47913;5.03998;-11.46851;3
PRES;0.120;380306.970;1014.6423;3
AHRS;0.122;380306.985;28.1016;-8.7609;-41.3828;0.20028;-0.15485;-0.35911;3
ACCE;0.123;380306.990;-0.27278;4.73984;10.11989;2
GYRO;0.124;380306.990;-0.42690;0.95381;1.80849;2
MAGN;0.124;380306.990;3.03040;4.58984;-12.06665;3
AHRS;0.124;380307.005;27.2495;-8.8375;-39.1430;0.19621;-0.14923;-0.34169;3
PRES;0.125;380307.004;1014.6423;3
ACCE;0.136;380307.010;0.28064;4.28105;10.19708;2
GYRO;0.137;380307.010;-0.34058;0.40851;1.93243;2
MAGN;0.137;380307.010;3.53088;5.09033;-11.33575;3
AHRS;0.138;380307.025;26.5871;-9.4862;-36.9106;0.19189;-0.14888;-0.32506;3
ACCE;0.156;380307.030;0.97356;3.87965;9.28128;2
GYRO;0.157;380307.030;-0.10579;0.14153;1.99014;2
MAGN;0.158;380307.030;4.27094;5.53436;-10.99701;3
PRES;0.158;380307.037;1014.6423;3
AHRS;0.158;380307.044;26.0738;-10.3913;-34.5324;0.18834;-0.15093;-0.30748;3
ACCE;0.176;380307.051;2.00220;4.33557;8.62120;2
GYRO;0.177;380307.051;-0.06181;0.18457;1.84264;2
MAGN;0.177;380307.051;6.40869;6.36139;-10.71472;3
AHRS;0.178;380307.065;25.5851;-11.1035;-32.2453;0.18552;-0.15183;-0.29011;3
PRES;0.185;380307.071;1014.6423;3
LIGH;0.189;380307.020;25.4;3
LIGH;0.190;380307.071;22.4;3
ACCE;0.195;380307.071;2.20805;4.87781;9.19212;2
GYRO;0.196;380307.071;-0.09967;0.50076;1.57234;2
MAGN;0.196;380307.071;7.24335;5.76630;-11.99493;3
AHRS;0.197;380307.084;25.1679;-11.2571;-29.8948;0.18479;-0.14841;-0.27117;3
ACCE;0.215;380307.091;1.62210;4.89967;9.36055;2
GYRO;0.216;380307.091;-0.01297;0.79970;1.42775;2
MAGN;0.216;380307.091;7.07703;5.04608;-11.29303;3
AHRS;0.217;380307.104;24.8662;-11.0701;-27.6283;0.18561;-0.14264;-0.25225;3
ACCE;0.236;380307.111;1.56018;4.56006;8.94748;2
GYRO;0.236;380307.111;0.11055;0.80841;1.37679;2
MAGN;0.237;380307.111;7.23267;4.06647;-10.01434;3
AHRS;0.239;380307.125;24.7085;-10.8646;-25.8575;0.18690;-0.13779;-0.23732;3
PRES;0.245;380307.104;1014.6423;3
ACCE;0.255;380307.131;1.82533;4.25883;8.00439;2
GYRO;0.257;380307.131;0.18292;0.72102;1.28189;2
MAGN;0.258;380307.131;8.25653;5.09033;-10.34851;3
AHRS;0.259;380307.144;24.6438;-10.7313;-24.3186;0.18846;-0.13406;-0.22438;3
ACCE;0.275;380307.151;2.17848;4.42082;6.91806;2
GYRO;0.276;380307.151;0.11932;0.64958;1.09810;2
MAGN;0.276;380307.151;9.17358;4.66156;-10.52704;3
PRES;0.277;380307.138;1014.6423;3
AHRS;0.277;380307.164;24.5470;-10.5736;-22.9248;0.18956;-0.13030;-0.21255;3
LIGH;0.288;380307.121;21.1;3
LIGH;0.288;380307.171;20.1;3
ACCE;0.296;380307.171;2.13889;4.59079;6.55588;2
GYRO;0.296;380307.171;-0.06610;0.70981;0.85245;2
AHRS;0.296;380307.185;24.2916;-10.1562;-21.2725;0.19000;-0.12373;-0.19804;3
MAGN;0.297;380307.171;11.15112;3.66669;-10.84137;3
PRES;0.304;380307.171;1014.6423;3
ACCE;0.315;380307.192;1.99072;4.80650;7.04875;2
GYRO;0.315;380307.192;-0.25482;0.99049;0.65437;2
MAGN;0.316;380307.192;11.79962;3.23486;-10.84137;3
AHRS;0.317;380307.204;23.9203;-9.3246;-19.9179;0.18968;-0.11404;-0.18522;3
ACCE;0.336;380307.212;1.53926;4.79521;7.48866;2
GYRO;0.337;380307.212;-0.37990;1.42314;0.54129;2
MAGN;0.337;380307.212;11.99951;3.70331;-10.51331;3
PRES;0.337;380307.205;1014.6423;3
AHRS;0.338;380307.224;23.4182;-7.9039;-18.6965;0.18881;-0.09948;-0.17248;3
ACCE;0.355;380307.232;1.20831;4.67999;7.29588;2
GYRO;0.356;380307.232;-0.54121;1.69858;0.52280;2
MAGN;0.356;380307.232;12.70294;4.28314;-9.37195;3
AHRS;0.358;380307.244;22.7130;-6.1283;-17.4666;0.18639;-0.08166;-0.15905;3
PRES;0.364;380307.239;1014.6423;3
ACCE;0.375;380307.252;0.74789;4.34540;7.37814;2
GYRO;0.376;380307.252;-0.75821;1.69386;0.51926;2
MAGN;0.376;380307.252;13.31787;4.07867;-8.37250;3
AHRS;0.377;380307.264;21.8504;-4.4941;-16.2955;0.18201;-0.06495;-0.14641;3
LIGH;0.389;380307.222;19.6;3
LIGH;0.389;380307.272;19.1;3
ACCE;0.394;380307.272;0.32814;3.89925;7.44022;2
GYRO;0.395;380307.272;-0.89362;1.50043;0.48543;2
MAGN;0.395;380307.272;14.62860;3.78571;-8.51440;3
PRES;0.396;380307.272;1014.6423;3
AHRS;0.396;380307.283;20.8169;-2.9912;-15.1599;0.17564;-0.04927;-0.13437;3
SOUN;0.412;329.83;0.01007;54.04
ACCE;0.415;380307.292;0.08385;3.80563;7.89870;2
GYRO;0.416;380307.292;-0.91634;1.25237;0.43806;2
MAGN;0.416;380307.292;16.71600;3.90625;-7.36542;3
AHRS;0.417;380307.304;19.7404;-1.6989;-13.9395;0.16836;-0.03530;-0.12206;3
PRES;0.424;380307.306;1014.6423;3
ACCE;0.434;380307.312;0.06551;3.99330;8.55614;2
GYRO;0.435;380307.312;-0.83887;1.15121;0.44984;2
MAGN;0.435;380307.312;17.19971;4.58527;-5.57251;3
AHRS;0.435;380307.323;18.8421;-0.5977;-12.7002;0.16211;-0.02322;-0.10996;3
ACCE;0.454;380307.333;0.26212;4.09302;8.40607;2
GYRO;0.455;380307.333;-0.73218;1.38522;0.48601;2
MAGN;0.455;380307.333;17.75055;5.29327;-5.34210;3
PRES;0.456;380307.339;1014.6423;3
AHRS;0.456;380307.343;18.0413;0.8047;-11.3588;0.15670;-0.00861;-0.09664;3
ACCE;0.475;380307.353;-0.19261;3.69791;7.34183;2
GYRO;0.476;380307.353;-0.85118;1.80519;0.42375;2
MAGN;0.478;380307.353;18.92395;6.17981;-4.54712;3
AHRS;0.478;380307.364;17.0674;2.7725;-9.9833;0.14987;0.01093;-0.08245;3
PRES;0.484;380307.373;1014.6423;3
LIGH;0.490;380307.322;18.1;3
LIGH;0.490;380307.373;17.1;3
ACCE;0.495;380307.373;-1.15958;3.11084;6.86273;2
GYRO;0.495;380307.373;-1.24739;1.93793;0.45100;2
MAGN;0.496;380307.373;19.56177;6.27136;-3.92609;3
AHRS;0.497;380307.383;15.7547;4.7270;-8.5601;0.13960;0.03052;-0.06823;3
ACCE;0.514;380307.393;-1.57869;2.80595;7.67322;2
GYRO;0.515;380307.393;-1.62592;1.56168;0.62463;2
MAGN;0.516;380307.393;20.40863;6.27136;-2.60315;3
AHRS;0.517;380307.403;13.9907;6.2965;-6.8708;0.12465;0.04713;-0.05271;3
ACCE;0.535;380307.413;-1.27002;2.72467;9.06918;2
GYRO;0.535;380307.413;-1.74144;0.94745;0.67210;2
MAGN;0.536;380307.413;21.33179;5.85327;-0.39520;3
AHRS;0.536;380307.424;12.0579;7.1825;-4.9599;0.10742;0.05770;-0.03637;3
PRES;0.543;380307.406;1014.6435;3
ACCE;0.554;380307.433;-0.58852;2.43799;10.98094;2
GYRO;0.554;380307.433;-1.38994;0.39439;0.53964;2
MAGN;0.555;380307.433;21.41876;5.42908;0.51880;3
AHRS;0.555;380307.443;10.6345;7.4441;-3.2515;0.09427;0.06199;-0.02218;3
ACCE;0.574;380307.453;-0.41760;1.75021;11.46875;2
GYRO;0.575;380307.453;-0.52144;-0.03702;0.15602;2
MAGN;0.575;380307.453;21.69037;6.06232;1.31531;3
PRES;0.575;380307.440;1014.6523;3
AHRS;0.576;380307.463;10.0324;7.3269;-2.0127;0.08836;0.06211;-0.01187;3
LIGH;0.591;380307.423;16.1;3
LIGH;0.591;380307.474;15.1;3
ACCE;0.594;380307.474;-1.52362;1.06493;10.23389;2
GYRO;0.595;380307.474;0.39604;-0.69144;-0.19603;2
MAGN;0.595;380307.474;22.36938;7.41119;2.60925;3
AHRS;0.597;380307.483;10.4206;6.5652;-1.3499;0.09133;0.05595;-0.00651;3
PRES;0.603;380307.474;1014.6523;3
ACCE;0.614;380307.494;-2.45760;0.93242;9.08743;2
GYRO;0.615;380307.494;0.80765;-1.36784;0.10777;2
MAGN;0.615;380307.494;22.76917;8.12836;3.15247;3
AHRS;0.616;380307.502;11.2761;5.1381;-0.4908;0.09834;0.04419;0.00015;3
ACCE;0.634;380307.514;-0.17366;3.10963;8.66251;2
GYRO;0.635;380307.514;0.61090;-1.81786;0.72243;2
MAGN;0.635;380307.514;22.47925;8.03070;2.87170;3
PRES;0.636;380307.507;1014.6523;3
AHRS;0.636;380307.522;12.0435;3.0196;1.0930;0.10461;0.02720;0.01225;3
ACCE;0.654;380307.534;2.16600;5.39824;8.81807;2
GYRO;0.655;380307.534;0.42810;-2.52441;0.65475;2
MAGN;0.655;380307.534;22.54639;7.29370;1.45569;3
AHRS;0.656;380307.543;12.6750;-0.1146;2.8942;0.11037;0.00179;0.02499;3
PRES;0.663;380307.541;1014.6523;3
ACCE;0.673;380307.554;1.68137;6.00909;8.88025;2
GYRO;0.674;380307.554;0.24480;-3.38715;0.28104;2
MAGN;0.674;380307.554;22.76917;6.77795;0.51880;3
AHRS;0.675;380307.562;13.0807;-3.9160;4.2467;0.11502;-0.02970;0.03290;3
LIGH;0.691;380307.524;15.0;3
ACCE;0.693;380307.574;-0.57162;2.95271;11.33252;2
GYRO;0.694;380307.574;0.02255;-3.49055;0.14540;2
MAGN;0.694;380307.574;20.72296;6.16455;-0.87738;3
PRES;0.695;380307.574;1014.6523;3
AHRS;0.695;380307.582;13.2312;-7.9607;5.3119;0.11800;-0.06355;0.03793;3
ACCE;0.714;380307.594;0.07826;0.45235;9.87776;2
GYRO;0.714;380307.594;0.05919;-1.24600;0.81248;2
MAGN;0.715;380307.594;18.38684;6.77185;-2.37427;3
AHRS;0.715;380307.603;13.1066;-9.9152;6.7649;0.11857;-0.07900;0.04855;3
PRES;0.722;380307.608;1014.6523;3
ACCE;0.733;380307.615;1.63986;0.65779;6.83948;2
GYRO;0.733;380307.615;-0.03067;0.99959;1.60472;2
MAGN;0.734;380307.615;17.70630;7.45392;-2.77405;3
AHRS;0.734;380307.622;12.7604;-9.3695;9.1895;0.11690;-0.07203;0.07030;3
ACCE;0.753;380307.635;2.64496;2.81941;6.11314;2
GYRO;0.754;380307.635;-0.39127;1.74960;1.43590;2
MAGN;0.754;380307.635;18.03131;4.95911;-3.09143;3
PRES;0.755;380307.641;1014.6523;3
AHRS;0.755;380307.642;12.0866;-7.8350;11.6388;0.11138;-0.05694;0.09344;3
ACCE;0.773;380307.655;0.80563;2.49706;6.58401;2
GYRO;0.774;380307.655;-0.66750;1.08080;1.04039;2
MAGN;0.775;380307.655;19.38019;4.10309;-3.37219;3
AHRS;0.776;380307.662;11.2337;-6.6773;13.6468;0.10390;-0.04594;0.11238;3
LIGH;0.792;380307.625;15.9;3
LIGH;0.792;380307.675;16.9;3
ACCE;0.794;380307.675;0.73128;2.59760;6.94557;2
GYRO;0.794;380307.675;-1.02539;-0.07535;1.12177;2
MAGN;0.795;380307.675;20.06836;4.41589;-3.43323;3
AHRS;0.795;380307.682;10.0644;-6.7516;15.4488;0.09465;-0.04636;0.12854;3
ACCE;0.813;380307.695;1.51129;2.83459;7.74966;2
GYRO;0.813;380307.695;-1.25833;-1.16632;1.05481;2
MAGN;0.814;380307.695;21.09680;4.53033;-1.98059;3
PRES;0.814;380307.675;1014.6523;3
AHRS;0.815;380307.702;8.5752;-8.0679;17.3135;0.08429;-0.05813;0.14452;3
ACCE;0.833;380307.715;1.70160;1.68941;8.50304;2
GYRO;0.834;380307.715;-1.10435;-2.11150;0.92786;2
MAGN;0.834;380307.715;21.47369;4.91943;-1.18256;3
AHRS;0.835;380307.722;7.1163;-10.5353;19.0341;0.07610;-0.08015;0.15871;3
PRES;0.842;380307.709;1014.6523;3
ACCE;0.852;380307.735;3.46356;1.54578;11.26839;2
AHRS;0.854;380307.741;6.2277;-13.2613;20.6967;0.07379;-0.10373;0.17200;3
GYRO;0.855;380307.735;-0.52136;-2.38120;0.94824;2
MAGN;0.855;380307.735;21.41876;5.09033;-1.12762;3
ACCE;0.872;380307.756;4.65694;1.53349;12.23563;2
GYRO;0.873;380307.756;0.37289;-1.52786;0.61934;2
MAGN;0.873;380307.756;20.69702;4.37012;-1.12762;3
PRES;0.874;380307.742;1014.6523;3
AHRS;0.874;380307.761;6.2377;-15.4019;22.3502;0.07883;-0.12082;0.18462;3
ACCE;0.893;380307.776;3.91284;0.98972;10.66988;2
GYRO;0.894;380307.776;1.16286;-0.50290;-0.07524;2
MAGN;0.894;380307.776;19.70062;4.31213;-2.27356;3
LIGH;0.895;380307.725;17.0;3
AHRS;0.895;380307.782;7.3681;-16.3126;23.5468;0.09115;-0.12562;0.19264;3
PRES;0.901;380307.776;1014.6523;3
ACCE;0.912;380307.796;3.11926;2.26622;7.65331;2
GYRO;0.912;380307.796;1.27765;0.31146;-0.47086;2
MAGN;0.913;380307.796;19.39392;4.41589;-2.77405;3
AHRS;0.913;380307.801;8.8506;-16.1646;24.2123;0.10409;-0.12104;0.19641;3
ACCE;0.932;380307.816;1.52214;2.88431;6.91962;2
GYRO;0.933;380307.816;0.58913;0.89935;-0.32651;2
MAGN;0.933;380307.816;20.27588;3.28064;-2.89612;3
PRES;0.934;380307.809;1014.6523;3
AHRS;0.934;380307.821;9.9026;-15.2937;24.7029;0.11192;-0.11120;0.20000;3
ACCE;0.953;380307.836;2.18120;2.77129;8.48390;2
GYRO;0.953;380307.836;0.05579;0.80879;-0.09084;2
MAGN;0.954;380307.836;20.69855;2.52686;-3.78113;3
AHRS;0.954;380307.842;10.1736;-14.2108;25.2475;0.11278;-0.10100;0.20531;3
PRES;0.961;380307.843;1014.6523;3
SOUN;0.963;86.04;0.00263;42.37
ACCE;0.972;380307.856;3.28409;2.43774;10.21829;2
GYRO;0.972;380307.856;0.02148;0.22424;-0.08965;2
MAGN;0.973;380307.856;20.74432;2.39105;-4.09088;3
AHRS;0.973;380307.861;10.2158;-13.7735;25.9068;0.11291;-0.09658;0.21125;3
ACCE;0.992;380307.876;3.19958;2.31535;10.02631;2
GYRO;0.992;380307.876;0.27959;0.00819;-0.35118;2
MAGN;0.993;380307.876;20.21332;4.77142;-2.79999;3
PRES;0.993;380307.876;1014.6523;3
AHRS;0.994;380307.881;10.5120;-13.7237;26.4245;0.11573;-0.09504;0.21531;3
LIGH;0.994;380307.826;17.4;3
LIGH;0.995;380307.876;17.9;3
ACCE;1.012;380307.897;2.44173;2.60490;8.59821;2
GYRO;1.013;380307.897;0.40349;0.15369;-0.51628;2
MAGN;1.013;380307.897;20.32623;3.87726;-3.45154;3
AHRS;1.014;380307.901;11.0965;-13.5470;26.6222;0.12046;-0.09213;0.21646;3
PRES;1.029;380307.910;1014.6523;3
ACCE;1.031;380307.917;1.73438;2.83911;8.48378;2
GYRO;1.032;380307.917;0.23828;0.37910;-0.49770;2
MAGN;1.033;380307.917;20.40558;3.40271;-3.76129;3
AHRS;1.034;380307.921;11.5839;-13.1203;26.8176;0.12388;-0.08732;0.21799;3
ACCE;1.052;380307.937;1.67670;3.02293;9.58870;2
GYRO;1.053;380307.937;0.19301;0.64255;-0.33873;2
MAGN;1.053;380307.937;19.71436;4.09241;-3.35693;3
AHRS;1.054;380307.940;11.9311;-12.3955;27.0693;0.12558;-0.08021;0.22050;3
ACCE;1.072;380307.957;1.91254;3.12057;9.20129;2
GYRO;1.073;380307.957;0.41597;0.85870;-0.16092;2
MAGN;1.073;380307.957;20.23468;4.65088;-2.60925;3
AHRS;1.074;380307.961;12.3958;-11.4098;27.5038;0.12784;-0.07045;0.22473;3
PRES;1.081;380307.944;1014.6523;3
ACCE;1.091;380307.977;1.82278;3.18657;7.99750;2
GYRO;1.092;380307.977;0.45502;0.87845;-0.09320;2
MAGN;1.092;380307.977;20.40558;4.75311;-2.44446;3
AHRS;1.092;380307.980;12.9448;-10.4435;28.1279;0.13087;-0.06044;0.23050;3
LIGH;1.093;380307.927;17.6;3
LIGH;1.094;380307.977;17.1;3
ACCE;1.111;380307.997;1.39629;3.33238;8.73557;2
GYRO;1.112;380307.997;0.30136;0.64174;-0.04059;2
MAGN;1.112;380307.997;20.98083;5.90363;-2.72522;3
PRES;1.113;380307.977;1014.6523;3
AHRS;1.113;380308.000;13.4034;-9.6177;28.7728;0.13333;-0.05175;0.23642;3
ACCE;1.132;380308.017;1.18887;3.45102;9.30482;2
GYRO;1.132;380308.017;0.29324;0.56255;0.03415;2
MAGN;1.133;380308.017;20.51697;4.41589;-2.49939;3
AHRS;1.133;380308.021;13.7696;-8.9467;29.4512;0.13527;-0.04451;0.24255;3
PRES;1.140;380308.011;1014.6558;3
ACCE;1.151;380308.038;1.23582;3.40363;8.46008;2
GYRO;1.151;380308.038;0.30891;0.57240;0.15935;2
MAGN;1.152;380308.038;20.40558;4.07867;-2.44446;3
AHRS;1.152;380308.040;14.1115;-8.3632;30.2426;0.13714;-0.03790;0.24955;3
ACCE;1.171;380308.058;1.43069;3.31146;8.59737;2
GYRO;1.171;380308.058;0.20824;0.56740;0.19753;2
MAGN;1.172;380308.058;21.75446;4.82788;-2.29797;3
PRES;1.172;380308.044;1014.6624;3
AHRS;1.173;380308.060;14.4020;-7.7790;31.1209;0.13853;-0.03128;0.25733;3
ACCE;1.191;380308.078;1.61484;3.09056;8.67709;2
GYRO;1.192;380308.078;0.19626;0.56274;0.14748;2
MAGN;1.192;380308.078;21.63086;3.45917;-2.27966;3
AHRS;1.193;380308.081;14.6341;-7.1815;32.0136;0.13931;-0.02466;0.26530;3
LIGH;1.195;380308.027;16.1;3
LIGH;1.195;380308.078;15.1;3
PRES;1.200;380308.078;1014.6624;3
ACCE;1.210;380308.098;1.48372;3.28766;8.84636;2
GYRO;1.211;380308.098;0.25467;0.73306;0.04907;2
MAGN;1.211;380308.098;21.58661;3.23486;-2.27966;3
AHRS;1.212;380308.100;14.8911;-6.5160;32.8248;0.14003;-0.01750;0.27265;3
ACCE;1.231;380308.118;0.89224;3.44469;8.60541;2
GYRO;1.231;380308.118;0.28909;0.86555;0.01736;2
MAGN;1.232;380308.118;21.89789;3.54614;-1.36719;3
PRES;1.232;380308.111;1014.6624;3
AHRS;1.233;380308.120;15.2260;-5.6247;33.5544;0.14073;-0.00837;0.27954;3
ACCE;1.251;380308.138;0.90659;3.38942;8.66760;2
GYRO;1.252;380308.138;0.26167;0.90396;0.05296;2
MAGN;1.252;380308.138;21.77277;2.50854;-2.32849;3
AHRS;1.253;380308.140;15.5767;-4.5935;34.2673;0.14109;0.00195;0.28646;3
PRES;1.260;380308.145;1014.6624;3
ACCE;1.270;380308.158;1.08432;4.08772;8.98257;2
GYRO;1.271;380308.158;0.22305;0.70850;0.07227;2
MAGN;1.271;380308.158;21.75598;2.39105;-2.44446;3
AHRS;1.272;380308.159;15.8591;-3.7509;35.0155;0.14125;0.01057;0.29349;3
ACCE;1.290;380308.179;0.74356;3.25003;8.25566;2
GYRO;1.291;380308.179;0.14635;0.53319;0.04454;2
MAGN;1.292;380308.179;23.37036;0.77515;0.39215;3
PRES;1.293;380308.179;1014.6624;3
AHRS;1.293;380308.179;16.1061;-3.0947;35.7377;0.14149;0.01752;0.30010;3
LIGH;1.295;380308.128;14.6;3
LIGH;1.295;380308.179;14.1;3
ACCE;1.311;380308.199;0.84338;3.24840;8.55336;2
GYRO;1.311;380308.199;0.13402;0.33540;-0.03552;2
MAGN;1.312;380308.199;21.86737;2.90833;-0.40131;3
AHRS;1.312;380308.200;16.2926;-2.6070;36.4774;0.14160;0.02295;0.30668;3
ACCE;1.330;380308.219;0.72321;3.42619;9.43614;2
GYRO;1.331;380308.219;0.18890;0.40147;-0.11133;2
MAGN;1.331;380308.219;21.75598;3.06549;-0.46844;3
AHRS;1.332;380308.219;16.4939;-2.2038;37.0130;0.14204;0.02747;0.31146;3
ACCE;1.350;380308.239;-0.02811;3.53355;8.62144;2
GYRO;1.351;380308.239;0.35110;0.50160;-0.09256;2
MAGN;1.351;380308.239;24.26758;2.22778;0.67596;3
PRES;1.352;380308.212;1014.6624;3
AHRS;1.352;380308.239;16.8242;-1.6698;37.5063;0.14314;0.03338;0.31598;3
ACCE;1.371;380308.259;-0.32176;3.78539;8.11067;2
GYRO;1.371;380308.259;0.25418;0.44966;0.04608;2
MAGN;1.372;380308.259;23.30627;2.54669;-1.22681;3
AHRS;1.372;380308.260;17.2068;-1.0968;38.1616;0.14446;0.03996;0.32186;3
PRES;1.379;380308.246;1014.6624;3
AHRS;1.391;380308.279;17.3876;-0.7451;38.8941;0.14467;0.04426;0.32818;3
LIGH;1.396;380308.229;14.0;3
SOUN;1.403;27.08;0.00083;32.32
ACCE;1.410;380308.279;0.00484;3.63052;8.27266;2
GYRO;1.411;380308.279;0.01633;0.23514;0.17328;2
MAGN;1.411;380308.279;23.29407;2.55585;-1.28326;3
PRES;1.412;380308.279;1014.6624;3
AHRS;1.412;380308.299;17.4132;-0.6785;39.6971;0.14437;0.04589;0.33477;3
ACCE;1.430;380308.299;0.45569;3.40376;9.54971;2
GYRO;1.431;380308.299;-0.01569;-0.02330;0.15445;2
MAGN;1.431;380308.299;24.46442;2.36359;-0.79803;3
AHRS;1.432;380308.319;17.5043;-0.7192;40.5036;0.14490;0.04685;0.34121;3
PRES;1.439;380308.313;1014.6624;3
ACCE;1.449;380308.319;0.33951;3.24182;9.60667;2
GYRO;1.450;380308.319;0.15816;0.04948;0.08054;2
MAGN;1.450;380308.319;24.79401;1.37787;-0.79803;3
AHRS;1.451;380308.339;17.7533;-0.6875;41.2396;0.14651;0.04879;0.34707;3
ACCE;1.470;380308.340;0.12648;3.39461;8.95375;2
GYRO;1.470;380308.340;0.28659;0.04796;0.01688;2
MAGN;1.471;380308.340;24.76807;1.40228;-0.73853;3
PRES;1.471;380308.346;1014.6564;3
AHRS;1.471;380308.359;18.0760;-0.7005;41.9193;0.14885;0.05055;0.35237;3
ACCE;1.490;380308.360;0.01486;3.36009;8.21417;2
GYRO;1.491;380308.360;0.24463;-0.07042;0.02367;2
MAGN;1.491;380308.360;24.25537;1.91498;0.28534;3
AHRS;1.492;380308.379;18.2935;-0.8774;42.5724;0.15086;0.05066;0.35727;3
PRES;1.499;380308.380;1014.6523;3
ACCE;1.509;380308.380;0.11975;3.31624;8.33208;2
GYRO;1.510;380308.380;0.07764;-0.22804;0.03404;2
MAGN;1.510;380308.380;23.78082;2.39105;-0.79803;3
AHRS;1.511;380308.398;18.3471;-1.1912;43.1751;0.15201;0.04911;0.36166;3
ACCE;1.529;380308.400;0.47969;3.34938;8.91492;2
GYRO;1.530;380308.400;-0.01114;-0.32047;0.01306;2
MAGN;1.530;380308.400;23.75183;2.27356;-0.65613;3
PRES;1.531;380308.413;1014.6523;3
AHRS;1.531;380308.418;18.3495;-1.4824;43.7439;0.15271;0.04754;0.36582;3
ACCE;1.550;380308.420;0.59290;3.46448;9.05257;2
GYRO;1.551;380308.420;0.00462;-0.14525;-0.02766;2
MAGN;1.551;380308.420;23.45886;1.08795;0.55389;3
AHRS;1.552;380308.439;18.4096;-1.5484;44.2947;0.15318;0.04795;0.37010;3
PRES;1.558;380308.447;1014.6523;3
ACCE;1.569;380308.440;0.27998;3.52921;9.13335;2
GYRO;1.569;380308.440;0.08669;0.04761;-0.06288;2
MAGN;1.570;380308.440;23.61298;1.54724;-2.27966;3
AHRS;1.570;380308.458;18.5553;-1.4665;44.7783;0.15386;0.04972;0.37397;3
ACCE;1.589;380308.460;0.25076;3.57280;8.70645;2
GYRO;1.590;380308.460;0.15421;0.06248;-0.06758;2
MAGN;1.590;380308.460;23.61298;1.62811;-2.04010;3
AHRS;1.591;380308.478;18.7371;-1.3801;45.2478;0.15482;0.05165;0.37771;3
LIGH;1.598;380308.430;14.4;3
LIGH;1.598;380308.481;14.9;3
ACCE;1.609;380308.481;0.10048;3.48424;8.31659;2
GYRO;1.610;380308.481;0.11533;0.03387;-0.06885;2
MAGN;1.610;380308.481;23.74268;2.22168;-0.34637;3
AHRS;1.611;380308.499;18.8549;-1.3552;45.6815;0.15547;0.05283;0.38112;3
PRES;1.618;380308.481;1014.6523;3
ACCE;1.629;380308.501;0.30122;3.46048;8.59065;2
GYRO;1.629;380308.501;0.03371;-0.07388;-0.09639;2
MAGN;1.630;380308.501;24.62463;2.22168;-0.63324;3
AHRS;1.630;380308.518;18.9001;-1.4301;46.0963;0.15589;0.05295;0.38428;3
ACCE;1.649;380308.521;0.30075;3.52773;8.95285;2
GYRO;1.649;380308.521;0.02032;-0.13341;-0.14867;2
MAGN;1.650;380308.521;24.41101;2.00806;-0.63324;3
PRES;1.650;380308.514;1014.6523;3
AHRS;1.651;380308.538;18.9577;-1.4905;46.4510;0.15638;0.05315;0.38697;3
ACCE;1.669;380308.541;0.28488;3.49738;9.24954;2
GYRO;1.670;380308.541;0.07309;-0.03056;-0.16449;2
MAGN;1.670;380308.541;23.27423;0.81635;-0.74005;3
AHRS;1.671;380308.558;19.1006;-1.3895;46.7839;0.15701;0.05489;0.38964;3
PRES;1.678;380308.548;1014.6523;3
ACCE;1.688;380308.561;0.08022;3.58911;9.03374;2
GYRO;1.689;380308.561;0.17502;0.13208;-0.16278;2
MAGN;1.689;380308.561;23.27423;0.53406;-1.29242;3
AHRS;1.690;380308.578;19.3353;-1.1652;47.1412;0.15792;0.05796;0.39261;3
LIGH;1.698;380308.531;15.0;3
ACCE;1.709;380308.581;-0.00504;3.59732;8.30235;2
GYRO;1.710;380308.581;0.21877;0.14919;-0.13480;2
MAGN;1.710;380308.581;23.17657;0.82397;-1.26038;3
PRES;1.710;380308.581;1014.6523;3
AHRS;1.711;380308.597;19.5716;-0.9908;47.5056;0.15899;0.06066;0.39557;3
ACCE;1.730;380308.601;0.13785;3.61981;8.10670;2
GYRO;1.731;380308.601;0.12495;0.01096;-0.13136;2
MAGN;1.731;380308.601;22.90039;1.85394;-0.93384;3
AHRS;1.732;380308.618;19.7135;-0.9512;47.7933;0.15982;0.06187;0.39780;3
WIFI;1.732;380308.610;eduroam;00:13:c3:44:c7:21;-66
WIFI;1.732;380308.610;UJI;00:13:c3:44:c7:20;-66
WIFI;1.732;380308.610;UJI;00:14:69:f2:35:50;-61
WIFI;1.732;380308.610;eduroam;00:13:c3:44:b0:71;-61
WIFI;1.732;380308.610;eduroam;00:14:69:f2:35:51;-60
WIFI;1.732;380308.610;UJI;00:13:c3:44:b0:70;-61
WIFI;1.732;380308.610;eduroam;00:27:22:0b:35:81;-77
WIFI;1.732;380308.610;ti;80:49:71:16:5e:c9;-83
WIFI;1.732;380308.610;UJI;06:27:22:0b:35:81;-77
WIFI;1.732;380308.610;TP-LINK_1280;ec:08:6b:23:7b:1d;-84
WIFI;1.732;380308.610;eduroam;00:14:1c:dd:fa:a1;-70
WIFI;1.732;380308.610;UJI;00:14:1c:dd:fa:a0;-75
WIFI;1.732;380305.699;TP-LINK_1280_5G;ec:08:6b:23:7b:1c;-83
WIFI;1.732;380308.610;eduroam;00:1a:a1:5c:f9:61;-89
WIFI;1.732;380308.610;UJI;0a:18:d6:03:26:40;-91
PRES;1.741;380308.615;1014.6523;3
ACCE;1.749;380308.622;0.23767;3.59276;8.68652;2
GYRO;1.750;380308.622;0.06932;-0.04533;-0.16812;2
MAGN;1.750;380308.622;23.44360;1.04065;-0.14038;3
AHRS;1.751;380308.637;19.8315;-0.8991;48.0968;0.16040;0.06311;0.40017;3
ACCE;1.769;380308.642;0.04594;3.73221;8.69362;2
GYRO;1.769;380308.642;0.14629;0.07303;-0.19907;2
MAGN;1.770;380308.642;23.05908;1.26953;-0.21362;3
PRES;1.770;380308.648;1014.6523;3
AHRS;1.770;380308.657;20.0367;-0.6885;48.8783;0.16082;0.06659;0.40646;3
ACCE;1.789;380308.662;-0.26611;3.87656;8.40160;2
GYRO;1.789;380308.662;0.19034;0.20819;-0.15463;2
MAGN;1.790;380308.662;22.14355;1.81885;-0.61951;3
AHRS;1.790;380308.678;20.2736;-0.3642;49.5653;0.16110;0.07093;0.41212;3
PRES;1.797;380308.682;1014.6523;3
LIGH;1.799;380308.632;15.4;3
LIGH;1.799;380308.682;15.9;3
ACCE;1.808;380308.682;-0.53520;3.91234;7.77762;2
GYRO;1.809;380308.682;0.11307;0.20464;-0.05630;2
MAGN;1.810;380308.682;23.44360;1.04065;-1.12762;3
AHRS;1.810;380308.697;20.3530;-0.1674;50.4637;0.16044;0.07401;0.41934;3
ACCE;1.829;380308.702;-0.31715;3.80533;7.88574;2
GYRO;1.830;380308.702;-0.12560;0.01231;0.03357;2
MAGN;1.830;380308.702;23.53058;1.48315;-1.12762;3
AHRS;1.831;380308.717;20.1882;-0.2025;51.4142;0.15867;0.07446;0.42678;3
PRES;1.831;380308.716;1014.6523;3
ACCE;1.849;380308.722;0.02498;3.62668;8.91696;2
GYRO;1.849;380308.722;-0.23999;-0.11392;0.02760;2
MAGN;1.850;380308.722;23.69080;2.28119;-1.12762;3
AHRS;1.850;380308.738;19.9462;-0.3350;51.8396;0.15702;0.07311;0.43005;3
ACCE;1.867;380308.742;0.04216;3.65948;9.38304;2
GYRO;1.868;380308.742;-0.10512;-0.06532;-0.03101;2
MAGN;1.869;380308.742;23.44360;1.04065;-1.12762;3
AHRS;1.869;380308.757;19.8967;-0.3570;52.2344;0.15647;0.07330;0.43310;3
ACCE;1.888;380308.763;-0.12820;3.56485;8.96913;2
GYRO;1.888;380308.763;0.08160;0.06757;-0.05620;2
MAGN;1.889;380308.763;23.44360;1.34125;-0.93079;3
PRES;1.889;380308.749;1014.6523;3
AHRS;1.890;380308.777;20.0163;-0.2251;52.5996;0.15666;0.07527;0.43602;3
LIGH;1.899;380308.732;16.0;3
ACCE;1.908;380308.783;-0.58934;3.27069;8.05724;2
GYRO;1.909;380308.783;0.09174;0.18700;-0.01559;2
MAGN;1.909;380308.783;23.39325;1.90277;-0.32196;3
AHRS;1.910;380308.797;20.0983;0.0261;53.0138;0.15605;0.07808;0.43949;3
PRES;1.917;380308.783;1014.6523;3
ACCE;1.927;380308.803;-0.73820;3.16675;7.60954;2
GYRO;1.928;380308.803;-0.06012;0.19652;0.04935;2
MAGN;1.928;380308.803;23.27423;1.54724;0.02441;3
AHRS;1.929;380308.816;20.0045;0.2193;53.4438;0.15429;0.07978;0.44312;3
ACCE;1.947;380308.823;0.43452;4.24565;8.69455;2
GYRO;1.948;380308.823;-0.15359;0.03845;-0.01871;2
MAGN;1.949;380308.823;23.16132;1.88446;-0.41504;3
PRES;1.949;380308.816;1014.6523;3
AHRS;1.949;380308.836;19.8648;0.2513;53.8313;0.15282;0.08001;0.44623;3
SOUN;1.954;367.06;0.01120;54.97
ACCE;1.968;380308.843;-0.20706;3.66368;9.09775;2
GYRO;1.969;380308.843;-0.12488;0.08571;-0.04395;2
MAGN;1.969;380308.843;23.27271;2.55890;-1.18256;3
AHRS;1.970;380308.857;19.7578;0.3968;54.1204;0.15123;0.08109;0.44871;3
PRES;1.976;380308.850;1014.6523;3
ACCE;1.987;380308.863;-0.18726;3.72610;9.36673;2
GYRO;1.987;380308.863;0.03799;0.24939;-0.05898;2
MAGN;1.988;380308.863;23.95020;2.55890;-0.96283;3
AHRS;1.988;380308.876;19.8445;0.7513;54.4331;0.15028;0.08455;0.45151;3
ACCE;2.007;380308.883;-0.55391;3.90494;9.09384;2
GYRO;2.008;380308.883;0.22235;0.53169;-0.00273;2
MAGN;2.008;380308.883;23.76251;2.49634;-0.41504;3
PRES;2.008;380308.883;1014.6523;3
AHRS;2.009;380308.896;20.1304;1.3862;54.8054;0.14967;0.09100;0.45500;3
AHRS;2.032;380308.917;20.5142;2.0287;55.2939;0.14963;0.09804;0.45933;3
ACCE;2.033;380308.904;-0.68604;3.96176;8.62387;2
GYRO;2.034;380308.904;0.30438;0.58551;0.09645;2
MAGN;2.034;380308.904;23.38104;2.45209;0.57983;3
PRES;2.036;380308.917;1014.6523;3
ACCE;2.048;380308.924;-0.38556;3.88539;8.21651;2
GYRO;2.049;380308.924;0.25055;0.40381;0.15602;2
MAGN;2.049;380308.924;23.27423;2.55890;0.68359;3
AHRS;2.050;380308.936;20.7932;2.3792;55.8192;0.14988;0.10250;0.46360;3
ACCE;2.067;380308.944;-0.13503;3.85646;8.27798;2
GYRO;2.068;380308.944;0.11070;0.10812;0.09869;2
MAGN;2.069;380308.944;23.34137;1.80817;0.48523;3
PRES;2.069;380308.951;1014.6523;3
AHRS;2.070;380308.956;20.9345;2.4255;56.2710;0.15036;0.10400;0.46700;3
ACCE;2.087;380308.964;-0.21344;3.79431;8.71851;2
GYRO;2.088;380308.964;0.02100;-0.11397;-0.01360;2
MAGN;2.089;380308.964;23.71216;0.97198;0.58594;3
AHRS;2.089;380308.976;20.9654;2.2850;56.6272;0.15084;0.10354;0.46948;3
PRES;2.096;380308.984;1014.6523;3
ACCE;2.106;380308.984;-0.50768;3.86168;9.27739;2
GYRO;2.107;380308.984;0.02322;-0.08871;-0.07491;2
MAGN;2.107;380308.984;24.11804;1.37787;1.17798;3
AHRS;2.108;380308.996;21.0076;2.2389;56.9135;0.15109;0.10374;0.47155;3
ACCE;2.127;380309.004;-0.70180;3.93849;9.21205;2
GYRO;2.129;380309.004;0.15099;0.05647;-0.04881;2
MAGN;2.129;380309.004;24.11804;1.08032;0.88959;3
AHRS;2.131;380309.015;21.1937;2.3420;57.2181;0.15179;0.10567;0.47387;3
ACCE;2.148;380309.024;-0.63084;3.99750;8.43161;2
GYRO;2.149;380309.024;0.22488;0.10851;0.00951;2
MAGN;2.149;380309.024;23.97156;1.28937;0.23346;3
AHRS;2.149;380309.036;21.4730;2.4796;57.5910;0.15298;0.10834;0.47667;3
PRES;2.156;380309.018;1014.6523;3
ACCE;2.166;380309.045;-0.39246;3.93620;7.96022;2
GYRO;2.167;380309.045;0.13606;0.06126;0.02281;2
MAGN;2.167;380309.045;23.78082;2.05383;-0.14038;3
AHRS;2.168;380309.055;21.6359;2.5388;57.9290;0.15364;0.10991;0.47918;3
ACCE;2.186;380309.065;-0.31555;3.86499;8.08928;2
GYRO;2.187;380309.065;-0.00627;-0.01161;-0.03024;2
MAGN;2.188;380309.065;24.26147;1.25122;0.01678;3
PRES;2.188;380309.051;1014.6523;3
AHRS;2.189;380309.075;21.6443;2.5354;58.2106;0.15344;0.11029;0.48128;3
ACCE;2.207;380309.085;-0.48613;3.91902;8.38136;2
GYRO;2.208;380309.085;-0.06392;-0.04507;-0.07784;2
MAGN;2.208;380309.085;24.00360;0.68054;0.34485;3
AHRS;2.209;380309.096;21.5812;2.5174;58.4862;0.15278;0.11027;0.48335;3
PRES;2.215;380309.085;1014.6523;3
ACCE;2.226;380309.105;-0.61115;4.06569;8.60162;2
GYRO;2.227;380309.105;-0.04413;-0.05196;-0.06113;2
MAGN;2.227;380309.105;23.10638;1.04065;0.51880;3
AHRS;2.227;380309.115;21.5483;2.4931;58.7399;0.15239;0.11029;0.48523;3
ACCE;2.247;380309.125;-0.54880;4.07910;8.54834;2
GYRO;2.247;380309.125;0.00090;-0.05167;0.00110;2
MAGN;2.248;380309.125;23.53516;1.64185;0.43640;3
PRES;2.248;380309.118;1014.6478;3
AHRS;2.249;380309.135;21.5685;2.4428;59.0574;0.15245;0.11042;0.48752;3
ACCE;2.267;380309.145;-0.34264;3.99615;8.16641;2
GYRO;2.267;380309.145;0.00346;-0.08632;0.03258;2
MAGN;2.268;380309.145;24.28894;2.05078;0.18921;3
AHRS;2.268;380309.156;21.5937;2.3298;59.3983;0.15279;0.11014;0.48988;3
PRES;2.275;380309.152;1014.6423;3
ACCE;2.286;380309.165;-0.17020;3.97769;8.22794;2
GYRO;2.286;380309.165;-0.06569;-0.07822;0.00383;2
MAGN;2.287;380309.165;24.62463;1.88446;0.02441;3
AHRS;2.287;380309.175;21.5474;2.2369;59.7194;0.15254;0.10968;0.49217;3
ACCE;2.306;380309.186;-0.21832;4.02931;8.76955;2
GYRO;2.306;380309.186;-0.09401;0.00661;-0.04153;2
AHRS;2.307;380309.195;21.4547;2.2486;60.2987;0.15124;0.11014;0.49654;3
MAGN;2.308;380309.186;24.16382;1.60675;-0.06409;3
PRES;2.308;380309.186;1014.6423;3
ACCE;2.326;380309.206;-0.44598;4.07001;8.98727;2
GYRO;2.327;380309.206;-0.01938;0.08533;-0.04062;2
MAGN;2.328;380309.206;23.87085;1.64948;-0.40436;3
AHRS;2.329;380309.215;21.4401;2.3636;60.8464;0.15010;0.11165;0.50075;3
PRES;2.335;380309.219;1014.6423;3
ACCE;2.345;380309.226;-0.53113;4.02150;8.72974;2
GYRO;2.346;380309.226;0.06047;0.09529;-0.00426;2
MAGN;2.346;380309.226;23.95020;1.88446;-0.63324;3
AHRS;2.347;380309.234;21.5181;2.4798;61.3854;0.14964;0.11355;0.50482;3
ACCE;2.365;380309.246;-0.44003;3.99791;8.35497;2
GYRO;2.367;380309.246;0.05501;0.03581;0.02867;2
MAGN;2.368;380309.246;24.04633;1.00250;0.60883;3
PRES;2.369;380309.253;1014.6517;3
AHRS;2.369;380309.254;21.6033;2.5208;61.9493;0.14952;0.11495;0.50895;3
ACCE;2.387;380309.266;-0.31529;3.93848;8.27620;2
GYRO;2.387;380309.266;-0.01010;-0.04517;0.03107;2
MAGN;2.388;380309.266;24.11804;0.55847;1.31989;3
AHRS;2.388;380309.275;21.6206;2.4608;62.6257;0.14924;0.11547;0.51381;3
SOUN;2.394;184.27;0.00562;48.98
ACCE;2.406;380309.286;-0.27809;3.93344;8.57159;2
GYRO;2.406;380309.286;-0.08774;-0.08127;0.00560;2
MAGN;2.407;380309.286;24.11804;0.70343;1.17798;3
AHRS;2.407;380309.294;21.5490;2.3635;63.2363;0.14854;0.11524;0.51819;3
ACCE;2.426;380309.306;-0.31917;3.96429;9.05075;2
GYRO;2.427;380309.306;-0.07422;-0.08083;-0.01526;2
MAGN;2.427;380309.306;23.80676;1.42975;0.46844;3
PRES;2.427;380309.286;1014.6516;3
AHRS;2.428;380309.314;21.4691;2.2742;63.8005;0.14779;0.11496;0.52223;3
ACCE;2.446;380309.327;-0.42152;3.96664;9.06131;2
GYRO;2.446;380309.327;0.04257;-0.02211;-0.01590;2
MAGN;2.447;380309.327;24.32556;1.98669;-0.07477;3
AHRS;2.447;380309.335;21.5606;2.2382;64.2325;0.14819;0.11567;0.52525;3
PRES;2.454;380309.320;1014.6423;3
ACCE;2.465;380309.347;-0.60699;4.06282;8.64439;2
GYRO;2.465;380309.347;0.10735;0.04175;0.01535;2
MAGN;2.466;380309.347;24.79401;2.05383;-0.14038;3
AHRS;2.466;380309.354;21.7533;2.3027;64.6742;0.14884;0.11758;0.52839;3
ACCE;2.486;380309.367;-0.44978;4.05022;8.48210;2
GYRO;2.486;380309.367;0.06090;-0.04384;0.05620;2
MAGN;2.487;380309.367;23.91510;0.95520;-0.14038;3
PRES;2.487;380309.353;1014.6423;3
AHRS;2.488;380309.374;21.9722;2.3332;65.1101;0.14984;0.11937;0.53141;3
ACCE;2.505;380309.387;-0.28328;3.97787;8.64011;2
GYRO;2.506;380309.387;-0.00072;-0.10883;0.04163;2
MAGN;2.506;380309.387;23.44360;1.65710;0.28076;3
AHRS;2.507;380309.394;22.0910;2.1847;65.6330;0.15084;0.11954;0.53488;3
PRES;2.514;380309.387;1014.6423;3
ACCE;2.524;380309.407;-0.30885;4.01793;8.89626;2
GYRO;2.525;380309.407;-0.02678;-0.07401;0.00990;2
MAGN;2.526;380309.407;23.44360;2.39105;0.51880;3
AHRS;2.526;380309.414;22.1421;2.0735;66.0359;0.15131;0.11951;0.53759;3
ACCE;2.545;380309.427;-0.40894;4.02238;9.13750;2
GYRO;2.545;380309.427;0.01759;-0.01202;0.00526;2
MAGN;2.546;380309.427;23.78998;2.27356;0.18005;3
PRES;2.546;380309.421;1014.6423;3
AHRS;2.547;380309.434;22.2199;2.0479;66.4086;0.15160;0.12018;0.54016;3
ACCE;2.565;380309.447;-0.40172;3.96564;9.05736;2
GYRO;2.566;380309.447;0.09897;0.03403;0.01555;2
MAGN;2.566;380309.447;23.49548;1.99432;-0.19684;3
AHRS;2.567;380309.454;22.3613;2.0987;66.7883;0.15198;0.12171;0.54282;3
PRES;2.574;380309.454;1014.6423;3
ACCE;2.584;380309.468;-0.29662;3.92050;9.05217;2
GYRO;2.585;380309.468;0.17505;0.08838;-0.00337;2
MAGN;2.586;380309.468;23.27423;1.88446;-0.30518;3
AHRS;2.587;380309.473;22.5778;2.1924;67.1464;0.15270;0.12386;0.54532;3
ACCE;2.605;380309.488;-0.51241;4.07700;9.04724;2
GYRO;2.606;380309.488;0.24156;0.21935;-0.04263;2
MAGN;2.607;380309.488;23.15216;1.76239;1.00250;3
PRES;2.607;380309.488;1014.6423;3
AHRS;2.608;380309.493;22.8514;2.3965;67.4711;0.15332;0.12704;0.54768;3
ACCE;2.625;380309.508;-0.61832;4.07254;9.19341;2
GYRO;2.626;380309.508;0.30762;0.35045;-0.04642;2
MAGN;2.626;380309.508;23.81897;1.95312;0.11444;3
AHRS;2.627;380309.514;23.2447;2.8483;67.7549;0.15364;0.13247;0.54998;3
PRES;2.634;380309.521;1014.6423;3
ACCE;2.644;380309.528;-0.77725;4.07520;8.90561;2
GYRO;2.644;380309.528;0.37950;0.63228;-0.04170;2
MAGN;2.645;380309.528;24.11804;2.05383;-0.46844;3
AHRS;2.645;380309.533;23.6365;3.4969;67.8553;0.15319;0.13904;0.55124;3
ACCE;2.664;380309.548;-1.20267;4.23599;8.30533;2
GYRO;2.665;380309.548;0.35709;0.83681;-0.00641;2
MAGN;2.665;380309.548;24.88403;1.28632;0.02899;3
AHRS;2.666;380309.553;24.0849;4.4603;67.9546;0.15161;0.14807;0.55288;3
ACCE;2.685;380309.568;-1.15280;4.31056;8.28165;2
GYRO;2.685;380309.568;0.31065;0.75804;0.05611;2
MAGN;2.686;380309.568;24.25842;0.66528;-0.41809;3
AHRS;2.686;380309.574;24.5651;5.5161;68.0922;0.14974;0.15792;0.55489;3
PRES;2.693;380309.555;1014.6423;3
ACCE;2.704;380309.588;-1.03813;4.33272;7.75673;2
GYRO;2.704;380309.588;0.26932;0.74913;0.07422;2
MAGN;2.705;380309.588;23.95020;0.53406;-0.63324;3
LIGH;2.705;380309.538;15.6;3
LIGH;2.706;380309.588;15.1;3
AHRS;2.706;380309.593;24.9551;6.3395;68.3054;0.14821;0.16579;0.55719;3
ACCE;2.724;380309.609;-1.04619;4.53592;7.11459;2
GYRO;2.725;380309.609;0.05032;0.88193;0.06664;2
MAGN;2.725;380309.609;25.28229;0.80109;-0.37384;3
PRES;2.725;380309.588;1014.6423;3
AHRS;2.726;380309.613;25.2441;7.2775;68.5193;0.14538;0.17395;0.55969;3
ACCE;2.744;380309.629;-1.28070;4.47118;7.75789;2
GYRO;2.745;380309.629;-0.24394;0.98561;0.01015;2
MAGN;2.745;380309.629;24.46289;0.48065;-0.43030;3
AHRS;2.746;380309.633;25.0957;8.3879;68.7710;0.13850;0.18128;0.56290;3
PRES;2.753;380309.622;1014.6423;3
ACCE;2.763;380309.649;-1.37282;4.39233;9.14258;2
GYRO;2.764;380309.649;-0.22192;0.96083;-0.07312;2
MAGN;2.765;380309.649;24.11804;0.36621;-0.46844;3
AHRS;2.766;380309.653;24.8282;9.4658;68.9409;0.13102;0.18769;0.56549;3
ACCE;2.784;380309.669;-1.51436;4.27370;9.01288;2
GYRO;2.784;380309.669;0.08842;0.96136;-0.09801;2
MAGN;2.785;380309.669;26.34583;-0.47150;1.16272;3
PRES;2.785;380309.656;1014.6423;3
AHRS;2.786;380309.672;24.7818;10.5929;69.0127;0.12500;0.19534;0.56726;3
ACCE;2.804;380309.689;-1.63710;4.32571;8.20503;2
GYRO;2.805;380309.689;0.27948;0.96207;-0.12917;2
MAGN;2.805;380309.689;26.13831;0.84991;2.17133;3
AHRS;2.806;380309.693;25.0243;11.8088;69.0441;0.12064;0.20487;0.56869;3
LIGH;2.806;380309.639;15.0;3
PRES;2.813;380309.689;1014.6423;3
ACCE;2.823;380309.709;-1.89867;4.36980;8.08205;2
GYRO;2.824;380309.709;0.33052;0.81476;-0.15782;2
MAGN;2.824;380309.709;25.97504;1.21002;2.33002;3
AHRS;2.825;380309.712;25.3491;12.8708;68.9739;0.11780;0.21359;0.56921;3
ACCE;2.843;380309.729;-1.85895;4.50574;7.91721;2
GYRO;2.844;380309.729;0.34615;0.80409;-0.15723;2
MAGN;2.845;380309.729;26.55487;1.49994;2.89764;3
PRES;2.846;380309.723;1014.6423;3
AHRS;2.846;380309.732;25.6982;13.9046;68.8578;0.11536;0.22215;0.56938;3
ACCE;2.864;380309.750;-2.17345;4.54898;7.63293;2
GYRO;2.864;380309.750;0.23047;0.97554;-0.16367;2
MAGN;2.865;380309.750;26.79138;-0.58136;4.51202;3
AHRS;2.865;380309.753;25.9874;15.0966;68.7418;0.11172;0.23149;0.56970;3
PRES;2.872;380309.756;1014.6423;3
ACCE;2.883;380309.770;-2.44110;4.50285;8.17110;2
GYRO;2.883;380309.770;0.16490;0.96432;-0.14810;2
MAGN;2.884;380309.770;26.81885;-0.98419;4.80042;3
AHRS;2.884;380309.772;26.1553;16.2809;68.7432;0.10701;0.24030;0.57082;3
ACCE;2.903;380309.790;-2.63533;4.53441;8.51099;2
GYRO;2.904;380309.790;0.25089;0.94696;-0.13049;2
MAGN;2.904;380309.790;26.66626;-0.22888;4.94690;3
PRES;2.905;380309.790;1014.6423;3
AHRS;2.905;380309.792;26.3479;17.4709;68.7436;0.10245;0.24923;0.57190;3
LIGH;2.906;380309.739;15.4;3
LIGH;2.906;380309.790;15.9;3
ACCE;2.923;380309.810;-3.00644;4.52846;8.15825;2
GYRO;2.924;380309.810;0.37738;0.96991;-0.09323;2
MAGN;2.924;380309.810;28.12500;0.74463;4.67682;3
AHRS;2.925;380309.813;26.6804;18.7181;68.6996;0.09868;0.25909;0.57269;3
ACCE;2.942;380309.830;-2.86922;4.65576;7.74962;2
GYRO;2.943;380309.830;0.50273;0.68248;-0.06462;2
MAGN;2.944;380309.830;28.33710;0.87280;4.63562;3
AHRS;2.944;380309.832;27.1268;19.7366;68.6272;0.09692;0.26786;0.57309;3
SOUN;2.945;722.37;0.02205;60.85
ACCE;2.963;380309.850;-3.00739;4.66077;8.38252;2
GYRO;2.963;380309.850;0.61003;0.58258;-0.08337;2
MAGN;2.964;380309.850;27.39410;1.18561;5.24902;3
PRES;2.965;380309.823;1014.6423;3
AHRS;2.965;380309.852;27.7143;20.5932;68.4783;0.09716;0.27605;0.57287;3
ACCE;2.983;380309.870;-3.06427;4.68190;8.15063;2
GYRO;2.984;380309.870;0.79965;0.72073;-0.06454;2
MAGN;2.984;380309.870;27.63062;-0.01678;5.29327;3
AHRS;2.985;380309.872;28.4730;21.5631;68.2279;0.09832;0.28561;0.57211;3
PRES;2.992;380309.857;1014.6423;3
ACCE;3.002;380309.891;-2.93491;4.88159;7.38673;2
GYRO;3.003;380309.891;0.94640;0.91756;-0.09102;2
MAGN;3.003;380309.891;27.66266;-0.14038;5.29327;3
AHRS;3.004;380309.891;29.3385;22.7044;67.9353;0.09952;0.29665;0.57128;3
LIGH;3.007;380309.840;16.4;3
LIGH;3.008;380309.891;16.9;3
ACCE;3.023;380309.911;-3.48506;5.28679;6.12737;2
GYRO;3.023;380309.911;0.81123;1.06367;-0.12337;2
MAGN;3.024;380309.911;29.45557;0.34790;5.77240;3
PRES;3.024;380309.891;1014.6393;3
AHRS;3.025;380309.911;30.2233;24.1190;67.5554;0.09977;0.30940;0.57017;3
ACCE;3.045;380309.931;-3.76692;5.60791;5.86485;2
GYRO;3.045;380309.931;0.48822;0.68092;-0.13753;2
MAGN;3.046;380309.931;27.92664;-0.58899;6.71844;3
AHRS;3.047;380309.932;30.8763;25.4253;67.2075;0.09888;0.32039;0.56919;3
PRES;3.057;380309.924;1014.6323;3
ACCE;3.065;380309.951;-3.88419;5.25716;7.09424;2
GYRO;3.066;380309.951;0.25964;0.24321;-0.11403;2
MAGN;3.067;380309.951;27.83051;-0.64697;6.77490;3
AHRS;3.068;380309.951;31.2134;26.1239;67.0476;0.09826;0.32620;0.56885;3
PRES;3.084;380309.958;1014.6323;3
AHRS;3.085;380309.971;31.5179;26.5675;66.8998;0.09865;0.33021;0.56836;3
ACCE;3.105;380309.971;-3.42609;5.10809;8.49469;2
ACCE;3.111;380309.991;-3.54623;5.31602;7.61906;2
GYRO;3.112;380309.971;0.43724;0.21037;-0.11594;2
GYRO;3.114;380309.991;0.77832;0.65926;-0.14290;2
MAGN;3.115;380309.971;28.16925;-0.30823;6.77490;3
MAGN;3.116;380309.991;28.65906;0.83923;6.29730;3
AHRS;3.117;380309.992;32.0835;27.3487;66.5663;0.09978;0.33728;0.56707;3
LIGH;3.120;380309.941;17.9;3
LIGH;3.120;380309.991;18.9;3
PRES;3.121;380309.991;1014.6323;3
AHRS;3.124;380310.011;32.7875;28.4959;66.1054;0.10051;0.34710;0.56536;3
ACCE;3.146;380310.011;-3.91556;5.71754;5.75281;2
PRES;3.148;380310.025;1014.6323;3
GYRO;3.149;380310.011;0.80305;0.83255;-0.12939;2
MAGN;3.149;380310.011;28.69873;0.83008;6.26678;3
AHRS;3.150;380310.031;33.4070;29.6391;65.6737;0.10062;0.35651;0.56386;3
ACCE;3.165;380310.032;-4.17046;6.00874;5.54871;2
GYRO;3.166;380310.032;0.49287;0.57515;-0.11278;2
MAGN;3.167;380310.032;29.64478;-0.78583;5.66406;3
AHRS;3.168;380310.051;33.7406;30.4222;65.4608;0.09982;0.36263;0.56334;3
PRES;3.172;380310.058;1014.6323;3
ACCE;3.184;380310.052;-4.15359;5.77797;6.25734;2
AHRS;3.185;380310.071;33.8592;30.8799;65.3848;0.09866;0.36595;0.56332;3
GYRO;3.187;380310.052;0.18855;0.34526;-0.08641;2
MAGN;3.189;380310.052;28.50647;0.02899;6.77490;3
ACCE;3.204;380310.072;-3.84662;5.42331;6.89911;2
GYRO;3.205;380310.072;0.15451;0.23344;-0.13675;2
MAGN;3.206;380310.072;28.55682;-0.02289;6.76575;3
AHRS;3.207;380310.091;33.9398;31.3983;65.2005;0.09728;0.36942;0.56263;3
LIGH;3.210;380310.042;19.9;3
LIGH;3.210;380310.092;20.9;3
ACCE;3.225;380310.092;-4.11021;5.50017;7.17323;2
GYRO;3.226;380310.092;0.24597;0.36563;-0.24747;2
MAGN;3.236;380310.092;29.33807;-0.82703;6.59943;3
AHRS;3.256;380310.111;34.0966;32.1995;64.8403;0.09564;0.37482;0.56109;3
PRES;3.259;380310.092;1014.6323;3
ACCE;3.265;380310.112;-4.78020;5.76665;6.75090;2
GYRO;3.266;380310.112;0.40039;0.50412;-0.25941;2
MAGN;3.267;380310.112;29.18091;-0.98419;6.44684;3
AHRS;3.269;380310.130;34.3915;33.0281;64.4477;0.09499;0.38086;0.55947;3
ACCE;3.270;380310.132;-5.10814;6.09378;6.35063;2
GYRO;3.271;380310.132;0.50420;0.39258;-0.14651;2
AHRS;3.273;380310.150;34.8206;33.6810;64.1223;0.09596;0.38629;0.55825;3
MAGN;3.274;380310.132;29.26178;-0.83771;6.33545;3
PRES;3.276;380310.126;1014.6323;3
ACCE;3.283;380310.152;-5.03365;6.12878;5.73532;2
GYRO;3.283;380310.152;0.47009;0.18428;-0.00787;2
MAGN;3.283;380310.152;29.91791;0.39215;5.56946;3
AHRS;3.284;380310.171;35.2520;33.9799;63.9038;0.09834;0.38954;0.55742;3
PRES;3.296;380310.159;1014.6323;3
ACCE;3.302;380310.173;-4.45044;6.00357;5.50797;2
GYRO;3.303;380310.173;0.32088;-0.09398;0.03192;2
MAGN;3.303;380310.173;29.01306;-0.81482;7.92847;3
AHRS;3.303;380310.190;35.5018;33.9291;63.8718;0.10048;0.39008;0.55736;3
LIGH;3.314;380310.142;21.9;3
LIGH;3.315;380310.193;22.9;3
ACCE;3.323;380310.193;-4.46812;5.98170;6.01198;2
GYRO;3.323;380310.193;0.16301;-0.24742;-0.04745;2
MAGN;3.323;380310.193;29.03442;-0.74768;7.82013;3
PRES;3.323;380310.193;1014.6323;3
AHRS;3.324;380310.210;35.6320;33.8084;63.8439;0.10209;0.38975;0.55717;3
ACCE;3.343;380310.213;-4.72682;5.96294;6.99997;2
AHRS;3.343;380310.231;35.8665;33.8346;63.7420;0.10399;0.39066;0.55671;3
GYRO;3.344;380310.213;0.17935;-0.15224;-0.05846;2
MAGN;3.344;380310.213;29.27246;-0.35706;6.88019;3
PRES;3.351;380310.226;1014.6378;3
ACCE;3.361;380310.233;-4.98695;6.05945;6.93573;2
GYRO;3.362;380310.233;0.41042;-0.04947;0.01334;2
MAGN;3.362;380310.233;29.85535;-0.64697;5.45807;3
AHRS;3.362;380310.250;36.3478;33.9346;63.5560;0.10759;0.39281;0.55595;3
ACCE;3.382;380310.253;-4.80074;6.27589;6.18907;2
GYRO;3.382;380310.253;0.64847;-0.19839;0.11021;2
MAGN;3.383;380310.253;29.82635;-0.50507;5.76324;3
PRES;3.383;380310.260;1014.6423;3
AHRS;3.383;380310.270;37.0867;33.8490;63.2606;0.11431;0.39456;0.55450;3
SOUN;3.385;386.41;0.01179;55.41
ACCE;3.403;380310.273;-4.46698;6.20149;5.53186;2
GYRO;3.403;380310.273;0.74969;-0.50688;0.11855;2
MAGN;3.404;380310.273;29.54102;0.05035;7.12891;3
AHRS;3.404;380310.290;37.8793;33.5047;62.9179;0.12283;0.39476;0.55249;3
PRES;3.417;380310.293;1014.6423;3
LIGH;3.417;380310.243;23.0;3
ACCE;3.422;380310.293;-4.39006;6.43269;5.11510;2
GYRO;3.422;380310.293;0.62529;-0.60829;0.09360;2
MAGN;3.422;380310.293;28.84369;-0.64697;6.44684;3
AHRS;3.422;380310.309;38.4449;33.0751;62.7444;0.12955;0.39379;0.55125;3
ACCE;3.442;380310.314;-4.88272;6.55791;5.91422;2
GYRO;3.443;380310.314;0.35977;-0.54781;0.14621;2
AHRS;3.443;380310.329;38.9097;32.5096;62.8277;0.13532;0.39190;0.55137;3
MAGN;3.443;380310.314;28.74146;-0.74921;6.48041;3
PRES;3.443;380310.327;1014.6423;3
ACCE;3.463;380310.334;-4.80162;6.83159;6.09549;2
GYRO;3.464;380310.334;0.33998;-0.58932;0.31589;2
MAGN;3.464;380310.334;28.09906;-1.12000;6.51245;3
AHRS;3.464;380310.350;39.5194;31.6535;63.1291;0.14278;0.38896;0.55252;3
ACCE;3.483;380310.354;-4.25414;6.64178;5.57872;2
GYRO;3.483;380310.354;0.39487;-0.79460;0.46068;2
MAGN;3.484;380310.354;27.15607;-0.98419;6.11725;3
AHRS;3.484;380310.369;40.1497;30.6027;63.5707;0.15087;0.38508;0.55420;3
ACCE;3.503;380310.374;-3.59669;6.47154;5.24637;2
GYRO;3.503;380310.374;0.27371;-0.84703;0.50900;2
AHRS;3.503;380310.389;40.6852;29.3478;64.1515;0.15883;0.37985;0.55630;3
MAGN;3.504;380310.374;27.31323;-1.14288;5.73273;3
PRES;3.504;380310.361;1014.6423;3
LIGH;3.517;380310.344;22.2;3
LIGH;3.517;380310.394;21.2;3
AHRS;3.531;380310.410;41.0780;27.9869;64.7304;0.16633;0.37350;0.55807;3
ACCE;3.533;380310.394;-3.64009;6.42998;5.82985;2
GYRO;3.534;380310.394;0.14435;-0.90268;0.42819;2
MAGN;3.535;380310.394;28.06702;-2.13470;4.08478;3
PRES;3.535;380310.394;1014.6423;3
ACCE;3.543;380310.414;-3.99269;6.76550;6.80626;2
GYRO;3.544;380310.414;0.15779;-0.96312;0.40837;2
MAGN;3.545;380310.414;28.84369;-3.68347;2.82440;3
AHRS;3.546;380310.429;41.4938;26.6366;65.2888;0.17406;0.36734;0.55959;3
ACCE;3.563;380310.434;-3.97002;6.88806;6.07309;2
GYRO;3.564;380310.434;0.30101;-1.16077;0.54324;2
MAGN;3.565;380310.434;28.61176;-3.63770;2.41852;3
PRES;3.566;380310.428;1014.6423;3
AHRS;3.566;380310.449;42.1013;24.8794;65.9868;0.18472;0.35962;0.56117;3
ACCE;3.583;380310.454;-3.56982;6.90971;5.06569;2
AHRS;3.585;380310.470;42.6671;22.4397;66.9556;0.19767;0.34801;0.56304;3
GYRO;3.586;380310.454;0.24156;-1.50415;0.67490;2
MAGN;3.588;380310.454;28.32184;-3.65448;1.29852;3
PRES;3.590;380310.461;1014.6423;3
ACCE;3.602;380310.475;-3.20184;7.04300;4.93857;2
AHRS;3.603;380310.489;42.9269;19.6923;68.1533;0.20944;0.33382;0.56559;3
GYRO;3.605;380310.475;-0.03081;-1.82692;0.76169;2
MAGN;3.606;380310.475;29.18091;-4.02222;1.17798;3
LIGH;3.614;380310.444;19.7;3
LIGH;3.615;380310.495;18.2;3
ACCE;3.623;380310.495;-2.71227;7.24883;5.88321;2
GYRO;3.625;380310.495;-0.24506;-2.03865;0.85751;2
MAGN;3.626;380310.495;28.91998;-3.55377;1.02539;3
AHRS;3.628;380310.509;43.0229;16.4027;69.6575;0.22212;0.31622;0.56885;3
PRES;3.629;380310.495;1014.6423;3
ACCE;3.643;380310.515;-1.99667;7.29576;6.53423;2
GYRO;3.644;380310.515;-0.18871;-2.18655;0.92863;2
MAGN;3.646;380310.515;27.82135;-3.01819;0.38300;3
AHRS;3.650;380310.529;43.1722;12.7661;71.2588;0.23695;0.29701;0.57157;3
PRES;3.652;380310.528;1014.6423;3
ACCE;3.663;380310.535;-1.28113;7.06671;6.47842;2
GYRO;3.664;380310.535;-0.01651;-2.22583;0.91461;2
MAGN;3.665;380310.535;26.64948;-4.19006;-0.30518;3
AHRS;3.666;380310.548;43.4126;9.4468;72.6865;0.25156;0.28006;0.57326;3
ACCE;3.684;380310.555;-0.74396;6.91605;6.09901;2
GYRO;3.685;380310.555;0.08391;-2.14771;0.85483;2
AHRS;3.686;380310.568;43.6797;6.1246;74.0994;0.26661;0.26340;0.57433;3
MAGN;3.687;380310.555;26.42212;-4.53186;-1.52283;3
PRES;3.688;380310.562;1014.6423;3
ACCE;3.702;380310.575;-0.41325;7.07707;5.98984;2
GYRO;3.703;380310.575;0.09143;-2.09575;0.79755;2
MAGN;3.704;380310.575;25.34943;-5.71594;-4.20227;3
AHRS;3.705;380310.589;43.9075;2.7985;75.4442;0.28177;0.24658;0.57452;3
PRES;3.711;380310.595;1014.6423;3
LIGH;3.713;380310.545;18.0;3
ACCE;3.724;380310.595;-0.01274;7.08316;5.56012;2
GYRO;3.726;380310.595;0.05164;-2.07622;0.76595;2
MAGN;3.727;380310.595;24.11804;-6.72150;-4.75006;3
AHRS;3.728;380310.608;44.0056;-0.2679;76.7048;0.29515;0.23077;0.57461;3
ACCE;3.742;380310.616;0.32553;7.17047;5.88503;2
GYRO;3.743;380310.616;-0.09380;-1.97505;0.77878;2
MAGN;3.745;380310.616;23.35205;-6.97784;-5.61981;3
AHRS;3.747;380310.628;43.9172;-3.3613;78.0462;0.30751;0.21421;0.57518;3
ACCE;3.762;380310.636;0.68484;7.30687;7.29085;2
GYRO;3.763;380310.636;-0.06268;-1.88348;0.79596;2
AHRS;3.772;380310.649;43.8325;-6.4599;79.4254;0.32007;0.19789;0.57564;3
MAGN;3.774;380310.636;21.39282;-6.82526;-7.24030;3
PRES;3.775;380310.629;1014.6423;3
ACCE;3.784;380310.656;0.89507;7.22037;7.20731;2
GYRO;3.786;380310.656;0.27972;-1.92902;0.79503;2
MAGN;3.787;380310.656;20.23773;-5.87769;-7.54852;3
AHRS;3.789;380310.668;44.0863;-9.4825;80.7578;0.33455;0.18394;0.57480;3
ACCE;3.806;380310.676;0.96593;6.77039;5.91051;2
GYRO;3.807;380310.676;0.51111;-2.14983;0.89403;2
MAGN;3.809;380310.676;20.02869;-6.36597;-7.75146;3
PRES;3.810;380310.663;1014.6423;3
AHRS;3.812;380310.688;44.4868;-13.0254;82.3877;0.35215;0.16870;0.57336;3
LIGH;3.815;380310.646;23.1;3
LIGH;3.816;380310.696;29.2;3
ACCE;3.822;380310.696;1.25470;6.93402;5.98401;2
GYRO;3.824;380310.696;0.35564;-2.12717;1.10042;2
MAGN;3.825;380310.696;19.52362;-7.67975;-8.64563;3
AHRS;3.826;380310.708;44.5815;-16.8438;84.3945;0.36900;0.15163;0.57363;3
PRES;3.830;380310.696;1014.6423;3
ACCE;3.843;380310.716;-0.86443;4.51222;6.33046;2
GYRO;3.844;380310.716;0.35605;-2.03407;1.38391;2
MAGN;3.845;380310.716;19.22455;-8.57849;-9.52454;3
AHRS;3.847;380310.727;44.5266;-20.5878;86.6945;0.38459;0.13561;0.57579;3
ACCE;3.862;380310.736;0.47838;3.59656;5.64844;2
GYRO;3.864;380310.736;0.59851;-2.26430;1.86607;2
MAGN;3.865;380310.736;18.30902;-8.73108;-9.67255;3
AHRS;3.868;380310.747;44.3066;-25.1733;89.8336;0.40312;0.11693;0.58005;3
PRES;3.870;380310.730;1014.6423;3
ACCE;3.885;380310.757;6.24181;7.23178;6.85136;2
GYRO;3.890;380310.757;0.64079;-2.28766;1.98792;2
MAGN;3.891;380310.757;16.90063;-9.36432;-10.87494;3
AHRS;3.892;380310.768;43.9481;-30.2807;93.3760;0.42401;0.09667;0.58431;3
PRES;3.894;380310.763;1014.6423;3
ACCE;3.904;380310.777;6.77304;7.15506;6.75439;2
GYRO;3.906;380310.777;0.75722;-1.79260;1.50139;2
MAGN;3.909;380310.777;16.52527;-9.92737;-12.15973;3
AHRS;3.911;380310.787;43.7660;-34.0049;96.0444;0.44011;0.08348;0.58679;3
ACCE;3.923;380310.797;5.21964;6.98985;6.85301;2
GYRO;3.925;380310.797;0.88519;-1.39468;1.20670;2
AHRS;3.926;380310.807;43.7995;-37.2861;98.5487;0.45536;0.07432;0.58847;3
MAGN;3.930;380310.797;15.29236;-10.66742;-12.71973;3
PRES;3.931;380310.797;1014.6423;3
SOUN;3.937;1862.14;0.05683;69.07
ACCE;3.947;380310.817;4.00545;6.49078;7.21449;2
GYRO;3.950;380310.817;1.09795;-0.88918;1.36446;2
MAGN;3.951;380310.817;13.18054;-12.42218;-13.31177;3
AHRS;3.952;380310.828;43.7777;-40.2057;101.4781;0.46850;0.06923;0.59359;3
PRES;3.954;380310.830;1014.6423;3
ACCE;3.961;380310.837;4.40414;6.32260;3.83922;2
GYRO;3.963;380310.837;1.21071;-0.47922;1.73003;2
MAGN;3.964;380310.837;12.30621;-13.47198;-13.31177;3
AHRS;3.965;380310.847;43.5120;-42.8625;104.7494;0.47942;0.06609;0.60206;3
LIGH;3.973;380310.747;32.7;3
LIGH;3.975;380310.797;35.9;3
LIGH;3.975;380310.847;39.1;3
ACCE;3.982;380310.857;5.03679;5.89015;2.43431;2
GYRO;3.983;380310.857;0.60896;-0.50623;1.80406;2
AHRS;3.984;380310.867;42.6499;-45.3617;107.6139;0.48802;0.05868;0.61084;3
MAGN;3.986;380310.857;12.21619;-13.91449;-13.39722;3
PRES;3.987;380310.864;1014.6423;3
ACCE;4.006;380310.877;6.92508;6.88019;4.71149;2
AHRS;4.008;380310.888;41.2725;-47.4986;109.8103;0.49384;0.04725;0.61926;3
GYRO;4.010;380310.877;0.12018;-0.59070;1.72801;2
MAGN;4.011;380310.877;12.04987;-15.09399;-13.56049;3
ACCE;4.021;380310.898;7.18224;6.82520;6.40323;2
GYRO;4.022;380310.898;0.20096;-0.42862;1.49313;2
MAGN;4.024;380310.898;11.96899;-15.83405;-13.64136;3
AHRS;4.025;380310.907;40.1801;-49.0787;111.5876;0.49824;0.03915;0.62634;3
ACCE;4.042;380310.918;6.00441;5.68208;5.59946;2
GYRO;4.043;380310.918;0.44992;-0.05728;1.36159;2
MAGN;4.045;380310.918;11.87439;-16.68243;-13.54828;3
PRES;4.046;380310.898;1014.6423;3
AHRS;4.047;380310.927;39.2879;-50.2709;113.4797;0.50142;0.03509;0.63464;3
ACCE;4.070;380310.938;5.55266;5.11179;4.84039;2
GYRO;4.081;380310.938;0.40700;0.65645;1.45023;2
MAGN;4.081;380310.938;11.33575;-17.81616;-13.38501;3
AHRS;4.081;380310.947;38.2652;-50.7197;115.4919;0.50026;0.03452;0.64707;3
LIGH;4.082;380310.898;39.2;3
LIGH;4.082;380310.948;38.1;3
PRES;4.082;380310.931;1014.6423;3
AHRS;4.083;380310.966;37.2072;-50.2317;117.2794;0.49383;0.03731;0.66231;3
ACCE;4.083;380310.958;7.31110;6.40761;4.17532;2
GYRO;4.083;380310.958;0.33545;1.38103;1.48128;2
MAGN;4.083;380310.958;10.95581;-18.19611;-13.31177;3
ACCE;4.098;380310.978;6.72804;6.43214;4.48698;2
GYRO;4.098;380310.978;0.25360;2.00806;1.32127;2
MAGN;4.098;380310.978;11.65619;-17.89703;-13.21259;3
PRES;4.099;380310.965;1014.6423;3
AHRS;4.099;380310.986;36.2409;-49.0258;118.9691;0.48339;0.04356;0.67945;3
ACCE;4.118;380310.998;5.95369;5.91826;4.75766;2
GYRO;4.118;380310.998;0.02509;2.79469;1.23863;2
MAGN;4.119;380310.998;12.82349;-18.37921;-12.85858;3
AHRS;4.119;380311.007;35.1748;-46.5120;120.3194;0.46462;0.05352;0.70032;3
PRES;4.126;380310.998;1014.6423;3
ACCE;4.137;380311.018;5.49039;5.83977;5.11284;2
GYRO;4.138;380311.018;-0.29579;2.83807;1.07617;2
MAGN;4.138;380311.018;13.31787;-18.87207;-12.65259;3
AHRS;4.138;380311.026;34.1197;-43.8291;121.2351;0.44444;0.06210;0.71911;3
ACCE;4.158;380311.039;4.30809;5.08545;5.31677;2
GYRO;4.158;380311.039;-0.40826;2.08401;0.96008;2
MAGN;4.159;380311.039;14.80408;-19.72046;-11.82404;3
PRES;4.159;380311.032;1014.6423;3
AHRS;4.160;380311.046;33.0416;-41.6361;121.8988;0.42693;0.06691;0.73431;3
LIGH;4.166;380310.998;40.2;3
LIGH;4.167;380311.049;42.7;3
ACCE;4.179;380311.059;5.58492;5.09612;4.50632;2
GYRO;4.179;380311.059;-0.68294;1.66808;0.98801;2
AHRS;4.179;380311.067;31.7287;-39.8710;122.4679;0.41117;0.06743;0.74782;3
MAGN;4.180;380311.059;17.24091;-20.11871;-11.23352;3
PRES;4.190;380311.065;1014.6423;3
ACCE;4.203;380311.079;6.51112;4.85092;6.08987;2
GYRO;4.203;380311.079;-1.28296;1.98093;0.58380;2
MAGN;4.203;380311.079;18.21289;-20.05310;-11.17096;3
AHRS;4.203;380311.086;30.2689;-37.7116;122.2902;0.39248;0.06584;0.75937;3
ACCE;4.224;380311.099;5.54037;4.26909;7.48885;2
GYRO;4.224;380311.099;-1.90643;3.81104;-0.09488;2
MAGN;4.224;380311.099;19.43054;-19.49921;-9.98077;3
PRES;4.225;380311.099;1014.6423;3
AHRS;4.225;380311.106;28.5979;-33.1452;120.9701;0.35715;0.06984;0.77353;3
ACCE;4.238;380311.119;4.63281;5.39471;8.83032;2
AHRS;4.239;380311.126;26.7481;-26.4125;119.3730;0.30553;0.08222;0.79098;3
GYRO;4.239;380311.119;-1.98083;5.19801;-0.21341;2
MAGN;4.239;380311.119;21.70715;-18.00690;-8.18634;3
PRES;4.246;380311.133;1014.6423;3
ACCE;4.257;380311.139;2.67358;6.19597;8.81248;2
GYRO;4.257;380311.139;-1.03473;4.06833;-0.05058;2
MAGN;4.258;380311.139;22.59979;-17.35229;-7.54852;3
AHRS;4.258;380311.146;25.5744;-21.2312;118.7038;0.26545;0.09558;0.80383;3
LIGH;4.268;380311.099;40.8;3
LIGH;4.268;380311.149;38.3;3
ACCE;4.282;380311.159;2.88368;5.48439;9.18520;2
GYRO;4.283;380311.159;0.36746;1.68066;0.04387;2
MAGN;4.283;380311.159;23.88611;-17.00287;-4.92249;3
AHRS;4.283;380311.166;25.7196;-18.7550;118.8470;0.24847;0.10825;0.80969;3
ACCE;4.298;380311.180;4.45103;4.29329;10.53404;2
GYRO;4.298;380311.180;0.99823;1.35040;-0.23201;2
MAGN;4.299;380311.180;26.87073;-16.27350;-2.75116;3
AHRS;4.299;380311.186;26.8311;-17.4068;119.1570;0.24305;0.12323;0.81136;3
PRES;4.310;380311.166;1014.6423;3
ACCE;4.319;380311.200;1.68799;3.32759;13.16608;2
AHRS;4.320;380311.205;28.2725;-14.6312;119.3188;0.22893;0.14669;0.81438;3
GYRO;4.322;380311.200;1.41632;3.05505;-0.36028;2
MAGN;4.323;380311.200;27.99988;-16.00342;-2.27966;3
ACCE;4.343;380311.220;-0.35341;3.80150;12.76997;2
GYRO;4.344;380311.220;2.66698;4.26750;0.26630;2
MAGN;4.345;380311.220;27.99988;-17.23022;-1.32141;3
AHRS;4.345;380311.225;30.6859;-10.3077;120.2625;0.20636;0.18538;0.82104;3
PRES;4.347;380311.200;1014.6423;3
ACCE;4.359;380311.240;0.32646;3.94489;10.87721;2
GYRO;4.360;380311.240;4.01942;4.81454;0.99887;2
MAGN;4.361;380311.240;30.05219;-19.02008;0.57068;3
AHRS;4.362;380311.246;34.7052;-5.8227;122.5309;0.18571;0.23788;0.82859;3
PRES;4.371;380311.233;1014.6423;3
ACCE;4.379;380311.260;1.30287;4.33595;7.72278;2
GYRO;4.381;380311.260;4.63191;5.55159;1.56593;2
MAGN;4.382;380311.260;30.86853;-19.54651;1.17798;3
AHRS;4.383;380311.265;39.3755;-1.5275;125.4103;0.16563;0.29360;0.83458;3
SOUN;4.385;844.02;0.02576;62.20
ACCE;4.404;380311.280;1.72447;4.23677;6.37227;2
GYRO;4.407;380311.280;4.84077;5.82007;2.05019;2
AHRS;4.408;380311.285;44.7349;2.9414;128.8928;0.14268;0.35345;0.83824;3
MAGN;4.410;380311.280;32.67212;-21.86890;4.44946;3
PRES;4.412;380311.267;1014.6423;3
ACCE;4.428;380311.300;0.43047;3.91431;6.14548;2
GYRO;4.430;380311.300;5.47905;5.31384;2.58553;2
MAGN;4.432;380311.300;32.85370;-23.96545;10.47974;3
AHRS;4.433;380311.306;51.0223;6.4631;133.2097;0.12405;0.41485;0.83663;3
LIGH;4.440;380311.200;33.0;3
LIGH;4.441;380311.250;27.1;3
LIGH;4.442;380311.300;21.3;3
PRES;4.443;380311.300;1014.6423;3
ACCE;4.443;380311.321;-0.63663;3.51656;6.09753;2
GYRO;4.445;380311.321;6.40016;4.92784;3.33524;2
MAGN;4.446;380311.321;32.72552;-24.44000;12.20856;3
AHRS;4.447;380311.325;57.8509;8.0611;138.3162;0.11417;0.47279;0.82805;3
ACCE;4.461;380311.341;0.86604;3.49469;4.24890;2
GYRO;4.462;380311.341;6.84343;5.12170;3.92023;2
MAGN;4.463;380311.341;33.40302;-27.83203;17.90161;3
PRES;4.464;380311.334;1014.6423;3
AHRS;4.465;380311.345;65.7786;7.2838;146.0918;0.10701;0.53392;0.81166;3
AHRS;4.481;380311.365;74.0529;1.0610;159.7564;0.09855;0.59409;0.78688;3
ACCE;4.483;380311.361;3.37289;4.25050;2.08923;2
GYRO;4.484;380311.361;6.97287;5.33667;4.04216;2
MAGN;4.488;380311.361;32.24030;-29.19006;24.73145;3
PRES;4.489;380311.368;1014.6423;3
ACCE;4.503;380311.381;6.13663;5.19556;-2.70193;2
GYRO;4.504;380311.381;7.09236;5.23134;3.85953;2
AHRS;4.506;380311.384;80.8618;-20.1371;-172.3008;0.08991;0.64604;0.75539;3
MAGN;4.507;380311.381;31.88171;-29.33350;26.20392;3
ACCE;4.524;380311.401;6.19766;4.70036;-1.12817;2
GYRO;4.526;380311.401;7.05324;4.26186;3.60728;2
MAGN;4.527;380311.401;28.08838;-30.03693;32.37152;3
PRES;4.528;380311.401;1014.6423;3
AHRS;4.529;380311.405;82.5028;-81.6617;-104.7676;-0.08486;-0.69523;-0.71374;3
LIGH;4.531;380311.351;19.6;3
LIGH;4.532;380311.401;19.1;3
ACCE;4.542;380311.421;5.46542;3.53099;-1.13861;2
GYRO;4.544;380311.421;7.37221;4.01363;3.10413;2
MAGN;4.545;380311.421;25.25330;-29.21143;37.79144;3
AHRS;4.548;380311.425;76.4025;-117.8404;-63.1035;-0.08012;-0.74059;-0.66363;3
ACCE;4.562;380311.441;5.36273;2.41199;-0.97870;2
GYRO;4.563;380311.441;7.82086;4.06631;2.88206;2
MAGN;4.564;380311.441;24.79401;-28.99628;38.71765;3
AHRS;4.565;380311.444;68.7041;-128.8870;-46.8734;-0.07289;-0.78018;-0.60873;3
ACCE;4.583;380311.462;5.50792;0.55537;-3.42113;2
GYRO;4.585;380311.462;7.71498;4.82146;3.16780;2
MAGN;4.586;380311.462;20.69397;-25.48370;42.43164;3
AHRS;4.587;380311.464;59.9364;-131.9394;-37.7905;-0.06378;-0.81446;-0.54588;3
PRES;4.589;380311.435;1014.6423;3
ACCE;4.607;380311.482;5.72998;-0.20869;-5.60538;2
AHRS;4.609;380311.485;50.8764;-130.7511;-31.9884;-0.05415;-0.83846;-0.47904;3
GYRO;4.612;380311.482;7.22839;5.14268;3.43944;2
MAGN;4.613;380311.482;18.34106;-20.05463;47.49146;3
PRES;4.615;380311.468;1014.6423;3
ACCE;4.627;380311.502;5.49933;-0.36996;-6.85551;2
GYRO;4.628;380311.502;6.87440;4.28975;3.54404;2
MAGN;4.630;380311.502;18.04352;-19.20929;48.26660;3
AHRS;4.632;380311.504;42.6655;-128.6935;-27.7877;-0.04874;-0.85292;-0.41516;3
LIGH;4.634;380311.452;19.9;3
LIGH;4.635;380311.502;20.9;3
ACCE;4.645;380311.522;8.76816;1.06252;-12.31940;2
AHRS;4.649;380311.524;34.4627;-127.1696;-24.0889;-0.04961;-0.86407;-0.34813;3
GYRO;4.652;380311.522;6.56076;2.83519;3.61292;2
MAGN;4.653;380311.522;12.54425;-14.01672;49.16229;3
PRES;4.653;380311.502;1014.6423;3
ACCE;4.658;380311.542;10.11432;2.52484;-10.77522;2
GYRO;4.659;380311.542;6.18118;0.05666;3.02612;2
AHRS;4.659;380311.544;26.6507;-127.7200;-20.4539;-0.05517;-0.87770;-0.27974;3
MAGN;4.659;380311.542;10.91919;-8.22449;48.81744;3
PRES;4.665;380311.535;1014.6423;3
ACCE;4.676;380311.562;7.05501;2.33397;-10.87105;2
GYRO;4.676;380311.562;5.93097;-2.24538;1.67612;2
MAGN;4.676;380311.562;10.78796;-7.56531;48.76099;3
AHRS;4.677;380311.564;20.5159;-130.6672;-17.0610;-0.05915;-0.89536;-0.22096;3
ACCE;4.696;380311.582;3.10809;0.41550;-11.37746;2
GYRO;4.696;380311.582;5.53752;-3.44789;1.08948;2
MAGN;4.697;380311.582;10.62622;-2.60773;46.73309;3
PRES;4.697;380311.569;1014.6423;3
AHRS;4.697;380311.583;15.0522;-135.2847;-13.6055;-0.05913;-0.91631;-0.16495;3
ACCE;4.722;380311.603;2.12463;-0.80569;-10.91737;2
AHRS;4.722;380311.604;9.6461;-140.1279;-10.7544;-0.05924;-0.93531;-0.11053;3
GYRO;4.722;380311.603;4.90288;-3.24783;1.17383;2
MAGN;4.723;380311.603;12.47406;1.37787;44.20776;3
LIGH;4.723;380311.552;18.0;3
LIGH;4.723;380311.603;14.5;3
PRES;4.724;380311.603;1014.6423;3
ACCE;4.740;380311.623;2.90019;-2.29907;-12.02779;2
AHRS;4.740;380311.623;4.9067;-143.1408;-9.4081;-0.06424;-0.94576;-0.06638;3
GYRO;4.741;380311.623;4.04086;-1.74211;1.58655;2
MAGN;4.741;380311.623;12.64343;1.71661;43.98651;3
ACCE;4.756;380311.643;4.74323;-1.09328;-12.56177;2
GYRO;4.756;380311.643;3.07301;-0.59006;1.83052;2
MAGN;4.757;380311.643;15.46326;4.86755;37.99744;3
AHRS;4.757;380311.643;0.4482;-144.5380;-9.1590;-0.07486;-0.94954;-0.02803;3
PRES;4.758;380311.636;1014.6423;3
ACCE;4.778;380311.663;6.71577;-0.19215;-13.83942;2
GYRO;4.778;380311.663;2.34419;-0.44125;1.56967;2
MAGN;4.778;380311.663;18.41888;6.53687;35.37292;3
AHRS;4.779;380311.664;-3.3194;-145.1725;-9.5104;-0.08770;-0.94977;0.00274;3
PRES;4.785;380311.670;1014.6334;3
WIFI;4.785;380311.668;eduroam;00:13:c3:44:c7:21;-57
WIFI;4.785;380311.668;UJI;00:13:c3:44:c7:20;-56
WIFI;4.785;380311.668;UJI;00:14:69:f2:35:50;-67
WIFI;4.785;380311.668;eduroam;00:13:c3:44:b0:71;-64
WIFI;4.785;380311.668;eduroam;00:14:69:f2:35:51;-67
WIFI;4.785;380311.668;UJI;00:13:c3:44:b0:70;-64
WIFI;4.785;380311.668;eduroam;00:27:22:0b:35:81;-77
WIFI;4.785;380311.668;ti;80:49:71:16:5e:c9;-78
WIFI;4.785;380311.668;UJI;06:27:22:0b:35:81;-78
WIFI;4.785;380311.668;TP-LINK_1280;ec:08:6b:23:7b:1d;-85
WIFI;4.785;380308.610;eduroam;00:14:1c:dd:fa:a1;-70
WIFI;4.785;380308.610;UJI;00:14:1c:dd:fa:a0;-75
WIFI;4.785;380311.668;TP-LINK_1280_5G;ec:08:6b:23:7b:1c;-84
WIFI;4.785;380308.610;eduroam;00:1a:a1:5c:f9:61;-89
WIFI;4.785;380308.610;UJI;0a:18:d6:03:26:40;-91
WIFI;4.785;380311.668;RETA-Wifi;84:1b:5e:3f:88:6f;-80
WIFI;4.785;380311.668;;c0:c1:c0:5a:a0:54;-89
WIFI;4.785;380311.668;eduroam;04:18:d6:03:25:c9;-90
WIFI;4.785;380311.668;RNCS_24g;90:f6:52:ff:cd:71;-88
AHRS;4.795;380311.683;-5.8874;-145.9762;-9.9595;-0.09786;-0.95007;0.02356;3
ACCE;4.814;380311.683;7.45920;-0.67659;-13.20515;2
GYRO;4.815;380311.683;1.73491;-0.98566;0.96979;2
MAGN;4.816;380311.683;18.55774;6.62537;35.26154;3
AHRS;4.818;380311.703;-7.7167;-147.3292;-10.2878;-0.10469;-0.95190;0.03915;3
LIGH;4.821;380311.653;14.0;3
ACCE;4.835;380311.703;6.77831;-0.39076;-12.49734;2
ACCE;4.835;380311.723;5.70619;-1.17049;-12.41380;2
GYRO;4.835;380311.703;1.22675;-1.42030;0.47067;2
GYRO;4.836;380311.723;0.79356;-1.48174;0.06873;2
MAGN;4.836;380311.703;19.79675;8.79059;35.36072;3
MAGN;4.836;380311.723;23.41461;8.13293;31.82983;3
AHRS;4.837;380311.724;-8.8445;-149.0066;-10.5167;-0.10857;-0.95485;0.04958;3
PRES;4.843;380311.703;1014.6323;3
AHRS;4.854;380311.743;-9.2499;-150.8058;-10.6787;-0.10999;-0.95849;0.05432;3
ACCE;4.874;380311.744;4.03354;-1.08003;-10.61000;2
PRES;4.874;380311.737;1014.6323;3
GYRO;4.875;380311.744;0.30652;-1.88026;-0.38368;2
MAGN;4.875;380311.744;23.40088;8.09937;31.77643;3
AHRS;4.875;380311.763;-9.0854;-153.0651;-10.6237;-0.10811;-0.96358;0.05520;3
ACCE;4.894;380311.764;1.26822;-2.07391;-10.13992;2
GYRO;4.894;380311.764;0.02664;-2.20692;-0.75600;2
MAGN;4.895;380311.764;22.48077;7.45392;31.06079;3
AHRS;4.895;380311.783;-8.7160;-155.5443;-10.5994;-0.10603;-0.96883;0.05444;3
PRES;4.904;380311.770;1014.6323;3
ACCE;4.916;380311.784;1.52721;-1.49197;-10.14824;2
GYRO;4.917;380311.784;-0.15666;-1.96875;-0.42638;2
MAGN;4.917;380311.784;23.44360;7.45392;29.49677;3
AHRS;4.918;380311.802;-8.4166;-157.6481;-11.0618;-0.10846;-0.97247;0.05302;3
SOUN;4.929;243.88;0.00744;51.41
ACCE;4.937;380311.804;4.37199;0.11198;-10.53429;2
GYRO;4.937;380311.804;-0.26645;-1.77275;-0.01613;2
MAGN;4.938;380311.804;23.39172;7.45392;29.42200;3
PRES;4.939;380311.804;1014.6323;3
AHRS;4.939;380311.822;-7.9503;-159.7440;-11.6414;-0.11172;-0.97575;0.05010;3
ACCE;4.961;380311.824;4.62854;0.42300;-11.40483;2
AHRS;4.964;380311.843;-7.1087;-162.4221;-11.8323;-0.11109;-0.98013;0.04522;3
GYRO;4.966;380311.824;-0.42870;-2.00705;-0.34413;2
MAGN;4.969;380311.824;22.93854;7.48138;28.34320;3
PRES;4.970;380311.838;1014.6323;3
ACCE;4.978;380311.844;2.00893;-0.15147;-9.46568;2
GYRO;4.980;380311.844;-0.60739;-2.75526;-0.76610;2
AHRS;4.981;380311.862;-6.1349;-165.5357;-11.6670;-0.10739;-0.98481;0.04003;3
MAGN;4.984;380311.844;24.79401;7.79114;26.53351;3
ACCE;4.999;380311.864;0.07056;-2.03831;-9.91280;2
GYRO;5.000;380311.864;-0.64095;-3.10901;-1.04469;2
MAGN;5.002;380311.864;24.85046;7.84760;26.40533;3
PRES;5.003;380311.871;1014.6387;3
AHRS;5.004;380311.882;-5.1257;-169.0781;-11.2509;-0.10172;-0.98926;0.03498;3
ACCE;5.019;380311.885;-0.73329;-1.50653;-8.26534;2
GYRO;5.020;380311.885;-0.67442;-3.19098;-1.02533;2
MAGN;5.024;380311.885;25.27924;8.39691;25.28534;3
AHRS;5.025;380311.903;-4.3186;-172.8063;-10.8066;-0.09627;-0.99267;0.03153;3
LIGH;5.031;380311.854;13.6;3
LIGH;5.032;380311.905;13.1;3
PRES;5.037;380311.905;1014.6423;3
ACCE;5.038;380311.905;-1.19447;-0.37463;-8.57773;2
AHRS;5.040;380311.922;-4.1684;-176.2825;-10.6706;-0.09405;-0.99438;0.03318;3
GYRO;5.041;380311.905;-0.29785;-3.16588;-0.79639;2
MAGN;5.043;380311.905;25.13123;9.14154;24.55750;3
ACCE;5.057;380311.925;-0.88913;0.59035;-11.35950;2
GYRO;5.059;380311.925;0.24570;-3.16090;-0.29135;2
MAGN;5.060;380311.925;25.20447;9.21478;24.04938;3
PRES;5.061;380311.938;1014.6423;3
AHRS;5.062;380311.942;-4.4091;-179.8899;-10.9963;-0.09578;-0.99466;0.03820;3
ACCE;5.075;380311.945;0.23004;0.32822;-13.59496;2
GYRO;5.076;380311.945;0.16562;-3.12364;0.06755;2
MAGN;5.076;380311.945;25.58594;9.69696;20.79926;3
AHRS;5.076;380311.962;-4.2646;176.4223;-11.5081;0.09898;0.99390;-0.04013;3
ACCE;5.094;380311.965;1.00418;0.66669;-13.82132;2
GYRO;5.094;380311.965;-0.57124;-3.23044;-0.17400;2
MAGN;5.094;380311.965;25.30060;9.98535;19.12384;3
AHRS;5.095;380311.982;-3.3043;172.8308;-11.4326;0.09757;0.99285;-0.03486;3
ACCE;5.113;380311.985;0.55322;0.46950;-14.38771;2
GYRO;5.113;380311.985;-1.38821;-3.85478;-0.98949;2
MAGN;5.113;380311.985;25.33112;9.51996;18.85223;3
PRES;5.114;380311.972;1014.6423;3
AHRS;5.114;380312.002;-1.6484;168.1375;-10.2952;0.08775;0.99067;-0.02352;3
LIGH;5.122;380311.955;11.3;3
LIGH;5.122;380312.005;9.3;3
ACCE;5.133;380312.005;-1.38731;-1.93411;-15.44626;2
GYRO;5.134;380312.005;-2.02225;-5.14259;-1.47372;2
MAGN;5.134;380312.005;25.24719;8.23822;17.36755;3
AHRS;5.134;380312.022;0.6190;161.8567;-8.7711;0.07636;0.98452;-0.00674;3
PRES;5.142;380312.005;1014.6423;3
ACCE;5.152;380312.026;-3.62276;-3.17917;-12.93242;2
GYRO;5.153;380312.026;-2.75467;-5.84874;-0.64407;2
MAGN;5.153;380312.026;24.28741;11.67145;16.16058;3
AHRS;5.153;380312.041;3.5181;155.6771;-8.0981;0.07544;0.97420;0.01506;3
ACCE;5.173;380312.046;-5.16524;-3.74855;-11.45874;2
GYRO;5.174;380312.046;-3.19337;-5.32289;1.13196;2
MAGN;5.174;380312.046;24.06616;11.52344;15.66010;3
PRES;5.174;380312.039;1014.6423;3
AHRS;5.175;380312.061;7.4655;149.7043;-8.7290;0.09026;0.95912;0.04281;3
ACCE;5.193;380312.066;-6.12244;-3.55122;-11.12341;2
GYRO;5.194;380312.066;-3.24519;-4.90381;2.94223;2
MAGN;5.194;380312.066;23.34747;10.69946;13.71155;3
AHRS;5.195;380312.082;12.6788;144.3526;-10.6541;0.12150;0.93896;0.07642;3
PRES;5.207;380312.073;1014.6423;3
ACCE;5.213;380312.086;-4.01585;-2.05771;-9.60728;2
GYRO;5.214;380312.086;-3.53613;-4.01666;4.21663;2
AHRS;5.214;380312.101;18.5030;140.5894;-12.4727;0.15483;0.91781;0.11431;3
MAGN;5.214;380312.086;23.61298;9.64661;13.19733;3
LIGH;5.224;380312.056;7.3;3
LIGH;5.224;380312.106;5.3;3
ACCE;5.233;380312.106;0.48143;1.19861;-6.86679;2
GYRO;5.234;380312.106;-4.11229;-3.09346;3.70380;2
MAGN;5.234;380312.106;24.20959;9.39026;13.03101;3
AHRS;5.234;380312.121;24.4223;137.1178;-12.6810;0.17731;0.89563;0.15622;3
PRES;5.235;380312.106;1014.6423;3
ACCE;5.253;380312.126;0.65956;4.07736;-2.15714;2
GYRO;5.253;380312.126;-4.05208;-2.67526;1.59006;2
MAGN;5.254;380312.126;26.40533;7.77130;13.04321;3
AHRS;5.254;380312.142;28.6353;133.0405;-10.4040;0.17870;0.87612;0.19089;3
PRES;5.261;380312.140;1014.6423;3
AHRS;5.273;380312.161;29.9445;128.9298;-6.8357;0.16314;0.86350;0.20788;3
ACCE;5.274;380312.146;-3.58853;5.58411;0.31534;2
GYRO;5.274;380312.146;-3.22874;-2.13951;-0.72432;2
MAGN;5.274;380312.146;27.66266;5.25970;14.51416;3
ACCE;5.293;380312.167;-8.42770;5.29562;-0.38498;2
GYRO;5.294;380312.167;-1.85822;-2.06526;-2.16133;2
MAGN;5.294;380312.167;27.75879;4.96674;14.79950;3
PRES;5.294;380312.173;1014.6423;3
AHRS;5.294;380312.181;29.0890;124.6889;-3.4020;0.14196;0.85353;0.20901;3
ACCE;5.313;380312.187;-14.20041;5.63203;-1.49361;2
GYRO;5.313;380312.187;-0.69446;-2.59189;-2.16556;2
MAGN;5.313;380312.187;27.36664;4.97437;15.26489;3
AHRS;5.314;380312.201;27.5203;120.2635;-1.2607;0.12771;0.84093;0.20093;3
PRES;5.330;380312.207;1014.6423;3
LIGH;5.334;380312.156;5.9;3
LIGH;5.334;380312.207;6.8;3
ACCE;5.335;380312.207;-17.14500;5.42488;-4.33954;2
AHRS;5.336;380312.220;26.8359;115.8529;-0.5562;0.12722;0.82363;0.19412;3
GYRO;5.337;380312.207;-0.16696;-3.41122;-1.04982;2
MAGN;5.338;380312.207;25.80566;6.77795;14.67896;3
ACCE;5.355;380312.227;-16.27388;4.29019;-6.08307;2
GYRO;5.356;380312.227;-0.39600;-4.52263;0.33507;2
MAGN;5.357;380312.227;25.64087;7.05109;13.98468;3
PRES;5.358;380312.240;1014.6423;3
AHRS;5.358;380312.240;27.5105;110.3181;-0.3664;0.13839;0.79676;0.19338;3
ACCE;5.375;380312.247;-13.98868;3.48802;-4.62134;2
AHRS;5.378;380312.261;29.6412;103.4139;-0.2549;0.16020;0.75839;0.19943;3
GYRO;5.379;380312.247;-0.81380;-5.62527;1.52017;2
MAGN;5.380;380312.247;25.40894;7.62177;11.47308;3
ACCE;5.393;380312.267;-11.70937;2.31206;-2.29800;2
GYRO;5.394;380312.267;-0.73766;-6.26933;2.68100;2
MAGN;5.395;380312.267;25.63782;7.62177;9.24530;3
AHRS;5.397;380312.280;32.7518;96.5422;-0.4909;0.19073;0.71522;0.20767;3
ACCE;5.415;380312.287;-9.78993;1.96500;-2.11211;2
GYRO;5.416;380312.287;-0.12956;-6.48578;3.84323;2
MAGN;5.417;380312.287;24.66736;7.13654;8.53577;3
PRES;5.418;380312.274;1014.6423;3
AHRS;5.419;380312.300;37.1358;89.5164;-1.2059;0.23312;0.66505;0.21711;3
LIGH;5.429;380312.257;7.0;3
ACCE;5.434;380312.308;-7.22568;2.79300;-3.24014;2
GYRO;5.439;380312.308;0.23158;-6.39824;4.71243;2
MAGN;5.442;380312.308;23.35815;5.60760;6.03485;3
AHRS;5.443;380312.321;42.7021;82.3845;-1.7061;0.28307;0.60924;0.22932;3
PRES;5.445;380312.308;1014.6423;3
ACCE;5.456;380312.328;-4.27562;4.58803;-3.30533;2
AHRS;5.457;380312.340;48.4782;75.2131;-0.7539;0.32890;0.55429;0.24577;3
GYRO;5.459;380312.328;0.03288;-5.99193;5.26482;2
MAGN;5.460;380312.328;24.11804;4.41589;3.81165;3
ACCE;5.476;380312.348;-2.16447;6.38171;-2.10986;2
GYRO;5.478;380312.348;-0.54759;-5.27383;5.45589;2
MAGN;5.479;380312.348;23.91815;2.61993;1.41296;3
AHRS;5.481;380312.360;54.2940;66.4328;2.9606;0.36900;0.49715;0.26910;3
PRES;5.489;380312.341;1014.6423;3
ACCE;5.495;380312.368;-1.43990;7.51003;-1.81699;2
GYRO;5.497;380312.368;-1.25378;-4.24861;5.31541;2
MAGN;5.499;380312.368;23.08197;-1.86462;-3.18451;3
AHRS;5.503;380312.380;59.2757;55.1303;10.5224;0.39965;0.44072;0.29853;3
PRES;5.504;380312.375;1014.6423;3
SOUN;5.505;635.13;0.01938;59.73
ACCE;5.516;380312.388;-0.62746;7.85715;-2.07397;2
GYRO;5.517;380312.388;-2.08987;-3.32965;5.12759;2
MAGN;5.518;380312.388;22.26257;-4.52728;-4.58527;3
AHRS;5.519;380312.400;62.1999;41.8778;21.4106;0.41718;0.39029;0.32994;3
LIGH;5.527;380312.358;7.4;3
LIGH;5.529;380312.408;7.9;3
ACCE;5.535;380312.408;1.06320;7.61502;-0.40422;2
AHRS;5.536;380312.420;62.7062;25.5385;35.7102;0.42513;0.33525;0.36483;3
GYRO;5.540;380312.408;-3.04895;-3.05482;4.92818;2
MAGN;5.540;380312.408;21.96960;-4.96521;-5.15289;3
PRES;5.540;380312.408;1014.6486;3
ACCE;5.552;380312.428;2.09189;6.73047;2.89601;2
GYRO;5.552;380312.428;-3.79187;-2.90686;4.57228;2
MAGN;5.553;380312.428;21.65833;-6.62079;-5.97229;3
AHRS;5.553;380312.440;60.2918;9.6859;49.6132;0.42361;0.27622;0.40000;3
PRES;5.563;380312.442;1014.6523;3
ACCE;5.571;380312.449;1.40872;5.69812;5.72441;2
GYRO;5.572;380312.449;-4.10608;-2.58830;4.29636;2
MAGN;5.572;380312.449;21.75598;-8.07190;-6.06689;3
AHRS;5.572;380312.459;56.2169;-1.6759;59.5165;0.41537;0.22262;0.43177;3
ACCE;5.591;380312.469;0.61349;4.84410;7.00795;2
GYRO;5.591;380312.469;-4.12589;-2.09337;4.45387;2
MAGN;5.592;380312.469;20.33234;-7.59735;-6.68335;3
PRES;5.592;380312.475;1014.6523;3
AHRS;5.592;380312.479;51.0211;-10.5972;67.5367;0.40281;0.16908;0.46644;3
ACCE;5.612;380312.489;0.94542;3.55525;6.74275;2
AHRS;5.612;380312.500;44.8459;-17.6568;74.3409;0.38606;0.11468;0.50524;3
GYRO;5.613;380312.489;-4.15170;-1.60829;4.87451;2
MAGN;5.613;380312.489;19.34204;-6.59180;-7.68738;3
PRES;5.623;380312.509;1014.6523;3
ACCE;5.632;380312.509;2.61107;2.05296;6.56468;2
GYRO;5.632;380312.509;-4.29645;-1.42767;5.04926;2
AHRS;5.633;380312.519;38.5060;-22.6830;79.3701;0.36736;0.06357;0.54118;3
MAGN;5.633;380312.509;20.06836;-6.04706;-8.04291;3
ACCE;5.652;380312.529;4.39610;2.11783;8.66847;2
GYRO;5.652;380312.529;-4.28523;-1.66260;4.60547;2
MAGN;5.652;380312.529;20.06836;-5.53589;-7.37762;3
AHRS;5.653;380312.539;31.8258;-26.8022;83.0375;0.34744;0.00991;0.57253;3
ACCE;5.672;380312.549;6.03996;3.34776;9.99602;2
AHRS;5.672;380312.560;25.8365;-30.3451;85.4135;0.33158;-0.04111;0.59504;3
GYRO;5.673;380312.549;-3.69466;-1.97339;3.74113;2
MAGN;5.673;380312.549;19.64722;-5.11932;-6.31561;3
PRES;5.680;380312.543;1014.6523;3
LIGH;5.681;380312.459;19.7;3
LIGH;5.681;380312.509;33.3;3
LIGH;5.681;380312.559;46.8;3
ACCE;5.691;380312.569;7.42755;3.64981;8.71489;2
AHRS;5.691;380312.579;21.6107;-33.1360;86.6476;0.32290;-0.08048;0.60708;3
GYRO;5.692;380312.569;-2.83981;-2.06969;2.69688;2
MAGN;5.692;380312.569;19.22455;-5.20325;-5.90210;3
ACCE;5.716;380312.590;7.38782;2.68597;7.58571;2
GYRO;5.717;380312.590;-2.61397;-1.56670;1.74762;2
MAGN;5.717;380312.590;19.58466;-4.66309;-6.60400;3
AHRS;5.717;380312.599;17.9758;-35.1212;86.9043;0.31308;-0.11390;0.61343;3
PRES;5.718;380312.576;1014.6523;3
ACCE;5.737;380312.610;6.22575;1.52669;8.45743;2
GYRO;5.740;380312.610;-2.89101;-0.70621;1.25365;2
MAGN;5.741;380312.610;19.19556;-4.36707;-6.87561;3
AHRS;5.742;380312.620;14.3113;-35.8439;86.2767;0.29525;-0.14176;0.61755;3
PRES;5.744;380312.610;1014.6523;3
ACCE;5.752;380312.630;5.19603;0.80585;9.61502;2
GYRO;5.753;380312.630;-2.94025;0.04617;1.28131;2
MAGN;5.755;380312.630;18.55011;-4.52728;-6.56128;3
AHRS;5.756;380312.638;10.8762;-35.6662;85.6454;0.27340;-0.16228;0.62287;3
ACCE;5.773;380312.650;4.46059;0.50848;10.58833;2
GYRO;5.774;380312.650;-2.63892;0.78894;1.72453;2
AHRS;5.775;380312.658;7.2606;-34.7999;85.5604;0.24704;-0.17801;0.63291;3
MAGN;5.780;380312.650;18.64624;-3.84979;-6.27594;3
PRES;5.781;380312.643;1014.6523;3
LIGH;5.782;380312.610;44.0;3
LIGH;5.783;380312.660;36.2;3
ACCE;5.793;380312.670;3.06798;-0.39642;11.57025;2
GYRO;5.794;380312.670;-2.19025;1.68526;2.37112;2
AHRS;5.795;380312.679;3.5194;-32.9386;86.4385;0.21551;-0.18634;0.65004;3
MAGN;5.797;380312.670;20.24078;-2.39410;-4.20837;3
PRES;5.799;380312.677;1014.6523;3
ACCE;5.813;380312.690;1.55392;-2.23343;12.05190;2
GYRO;5.814;380312.690;-1.62608;2.66032;3.09055;2
MAGN;5.815;380312.690;21.41876;-1.65863;-2.77405;3
AHRS;5.816;380312.698;0.1386;-30.0970;88.3595;0.18178;-0.18539;0.67279;3
ACCE;5.832;380312.710;2.76611;-2.03853;11.23456;2
GYRO;5.834;380312.710;-0.93797;3.23068;3.62914;2
MAGN;5.834;380312.710;21.93298;-2.79083;-2.67334;3
PRES;5.835;380312.710;1014.6523;3
AHRS;5.836;380312.718;-2.9930;-26.2827;91.4748;0.14501;-0.17684;0.70130;3
ACCE;5.853;380312.730;5.00722;-0.24036;8.95067;2
AHRS;5.854;380312.739;-5.2326;-22.2102;95.0251;0.11163;-0.16299;0.72880;3
GYRO;5.856;380312.730;-0.37886;3.21660;3.33376;2
MAGN;5.860;380312.730;23.97766;-3.41492;-1.13220;3
PRES;5.862;380312.744;1014.6523;3
ACCE;5.876;380312.751;2.56992;0.63861;7.60222;2
GYRO;5.879;380312.751;-0.30626;2.61320;2.28320;2
AHRS;5.880;380312.758;-6.4837;-19.0713;97.4671;0.08754;-0.15101;0.74626;3
MAGN;5.882;380312.751;22.57385;10.05096;-17.49268;3
ACCE;5.896;380312.771;-1.38432;0.23094;7.51988;2
GYRO;5.897;380312.771;-0.82773;2.10709;1.58749;2
MAGN;5.899;380312.771;25.47760;8.00629;-16.12701;3
PRES;5.900;380312.777;1014.6523;3
AHRS;5.901;380312.778;-7.8316;-16.3948;98.7681;0.06398;-0.14391;0.75592;3
ACCE;5.913;380312.791;-1.52039;-0.34654;7.83012;2
GYRO;5.915;380312.791;-1.59215;2.28247;1.64233;2
MAGN;5.916;380312.791;27.55432;6.63147;-13.07068;3
AHRS;5.917;380312.799;-10.0051;-13.4755;99.9461;0.03380;-0.14148;0.76414;3
SOUN;5.922;623.51;0.01903;59.57
ACCE;5.935;380312.811;0.30188;-0.97191;9.28670;2
GYRO;5.936;380312.811;-2.10110;2.74739;1.82188;2
AHRS;5.937;380312.818;-12.6153;-10.2272;101.2001;-0.00100;-0.14079;0.77122;3
MAGN;5.939;380312.811;27.80457;6.50635;-11.72943;3
LIGH;5.941;380312.710;30.3;3
LIGH;5.942;380312.761;24.8;3
LIGH;5.943;380312.811;19.3;3
ACCE;5.957;380312.831;1.12578;-1.75903;10.22816;2
GYRO;5.960;380312.831;-1.93437;3.20976;1.69112;2
MAGN;5.961;380312.831;28.03192;4.45709;-11.50665;3
AHRS;5.962;380312.838;-15.1928;-6.2735;102.5977;-0.04020;-0.13693;0.77693;3
PRES;5.964;380312.811;1014.6523;3
ACCE;5.976;380312.851;-0.94521;-3.19522;12.35684;2
GYRO;5.980;380312.851;-0.92703;3.03198;1.41948;2
MAGN;5.982;380312.851;29.03137;3.91388;-8.58002;3
AHRS;5.984;380312.858;-16.6840;-2.1849;104.0770;-0.07436;-0.12597;0.78164;3
PRES;5.985;380312.845;1014.6523;3
ACCE;5.995;380312.871;-3.02483;-4.89218;13.69829;2
GYRO;5.996;380312.871;0.77409;2.39836;1.33916;2
MAGN;5.998;380312.871;29.49219;4.14429;-7.11975;3
AHRS;5.999;380312.877;-16.2645;1.0540;105.4516;-0.09291;-0.10705;0.78692;3
ACCE;6.014;380312.892;-4.61864;-5.31360;12.32027;2
GYRO;6.015;380312.892;2.65414;2.05449;1.50665;2
AHRS;6.017;380312.897;-13.7098;3.9893;107.0002;-0.09873;-0.07533;0.79516;3
MAGN;6.020;380312.892;30.94330;2.69165;-4.52271;3
PRES;6.021;380312.878;1014.6523;3
ACCE;6.041;380312.912;-6.79810;-5.50943;10.92477;2
GYRO;6.053;380312.912;3.87039;1.86453;1.96902;2
MAGN;6.054;380312.912;31.27899;1.17188;-3.49731;3
AHRS;6.055;380312.918;-9.3105;6.8147;108.8282;-0.09532;-0.03141;0.80632;3
LIGH;6.057;380312.861;16.8;3
LIGH;6.067;380312.912;15.2;3
PRES;6.072;380312.912;1014.6523;3
ACCE;6.073;380312.932;-6.58923;-4.83586;10.57030;2
GYRO;6.074;380312.932;4.47655;1.77292;2.67732;2
MAGN;6.075;380312.932;31.17981;0.76904;-3.49731;3
AHRS;6.078;380312.937;-4.3591;9.3051;110.9554;-0.08826;0.01470;0.81885;3
ACCE;6.080;380312.952;-4.92787;-3.61438;10.00499;2
GYRO;6.080;380312.952;4.97530;1.72922;3.29250;2
MAGN;6.081;380312.952;32.57751;-1.39313;-2.87628;3
PRES;6.081;380312.945;1014.6523;3
AHRS;6.081;380312.957;1.5436;11.6448;113.5468;-0.07751;0.06679;0.83287;3
ACCE;6.089;380312.972;-3.10753;-2.38397;8.87622;2
GYRO;6.089;380312.972;5.41925;1.65753;3.58427;2
MAGN;6.090;380312.972;31.66656;-3.46832;-0.12360;3
AHRS;6.090;380312.978;8.4077;13.6717;116.3446;-0.06247;0.12444;0.84593;3
PRES;6.097;380312.979;1014.6450;3
ACCE;6.108;380312.992;-0.49678;-1.13286;8.44356;2
GYRO;6.108;380312.992;5.75722;1.58052;3.49321;2
MAGN;6.109;380312.992;31.17981;-3.95508;0.78430;3
AHRS;6.109;380312.997;15.2288;15.1548;118.6663;-0.04543;0.17964;0.85403;3
ACCE;6.128;380313.012;0.51450;0.07410;6.40929;2
GYRO;6.129;380313.012;6.10745;1.69806;2.89833;2
MAGN;6.129;380313.012;30.64728;-7.15179;1.56403;3
PRES;6.129;380313.012;1014.6423;3
LIGH;6.129;380312.962;15.0;3
AHRS;6.130;380313.017;22.6601;16.6041;120.3343;-0.02611;0.23907;0.85577;3
ACCE;6.155;380313.033;-0.09718;1.51666;4.83588;2
GYRO;6.155;380313.033;6.03462;2.25798;2.48317;2
MAGN;6.155;380313.033;29.85992;-10.19897;3.66058;3
AHRS;6.155;380313.038;30.4277;18.7517;121.2774;-0.01006;0.30274;0.85073;3
PRES;6.158;380313.046;1014.6423;3
ACCE;6.169;380313.053;0.95097;1.49840;6.27379;2
GYRO;6.169;380313.053;5.77681;3.40233;2.48126;2
MAGN;6.169;380313.053;29.66156;-10.87494;4.24194;3
AHRS;6.169;380313.056;37.2697;21.8142;121.8122;-0.00411;0.36136;0.84245;3
ACCE;6.191;380313.073;2.74956;-0.34738;6.50943;2
GYRO;6.192;380313.073;6.37529;4.54462;2.60747;2
MAGN;6.192;380313.073;30.77393;-11.70959;8.03986;3
AHRS;6.193;380313.076;44.7586;26.5042;121.9798;-0.00565;0.42690;0.82946;3
ACCE;6.208;380313.093;3.22104;-0.42090;2.89227;2
GYRO;6.209;380313.093;7.50914;5.38661;2.50468;2
MAGN;6.209;380313.093;28.15704;-12.02393;11.10535;3
AHRS;6.210;380313.097;53.5432;33.8881;120.2992;-0.01121;0.50323;0.80608;3
PRES;6.216;380313.080;1014.6423;3
ACCE;6.227;380313.113;-0.94128;1.39590;0.69115;2
GYRO;6.228;380313.113;8.03973;6.17259;2.90512;2
MAGN;6.228;380313.113;27.46735;-12.05597;11.65009;3
AHRS;6.228;380313.116;62.3417;44.7034;115.3029;-0.01875;0.57852;0.77385;3
LIGH;6.230;380313.063;16.7;3
LIGH;6.231;380313.113;18.7;3
ACCE;6.248;380313.133;2.07495;2.27299;-2.36487;2
GYRO;6.249;380313.133;8.15002;7.01631;4.36876;2
MAGN;6.249;380313.133;25.43793;-11.47614;18.15796;3
PRES;6.249;380313.113;1014.6447;3
AHRS;6.249;380313.136;71.6198;62.9930;104.0859;-0.02721;0.65396;0.73323;3
ACCE;6.269;380313.153;8.00327;3.11102;-2.37634;2
GYRO;6.269;380313.153;8.00082;7.47539;4.97496;2
MAGN;6.269;380313.153;20.86334;-7.98798;24.46594;3
AHRS;6.270;380313.157;79.3418;105.5150;69.6905;-0.03304;0.72363;0.68324;3
PRES;6.277;380313.147;1014.6523;3
ACCE;6.289;380313.174;11.85774;1.97798;-4.77628;2
GYRO;6.290;380313.174;8.46391;7.18895;3.80325;2
MAGN;6.291;380313.174;20.04242;-7.33032;25.48065;3
AHRS;6.291;380313.176;76.9380;164.1946;18.3881;-0.03948;0.77921;0.62547;3
ACCE;6.310;380313.194;6.31737;2.04810;-9.70062;2
GYRO;6.311;380313.194;9.13570;5.85696;2.02631;2
MAGN;6.311;380313.194;15.36407;-2.95563;27.39563;3
PRES;6.312;380313.180;1014.6475;3
AHRS;6.313;380313.196;67.1621;-173.0348;2.3558;0.05069;-0.83070;-0.55094;3
ACCE;6.331;380313.214;3.82977;3.73578;-14.96754;2
AHRS;6.332;380313.217;56.1612;-165.4389;0.9670;0.06704;-0.87464;-0.46596;3
GYRO;6.333;380313.214;8.75293;5.05711;1.45526;2
MAGN;6.334;380313.214;9.80225;4.04358;29.05884;3
LIGH;6.335;380313.164;19.0;3
PRES;6.340;380313.214;1014.6423;3
AHRS;6.352;380313.236;47.1122;-161.5069;2.0242;0.08019;-0.90348;-0.39179;3
ACCE;6.354;380313.234;4.17363;4.95990;-17.00414;2
GYRO;6.355;380313.234;7.27390;3.85201;1.30392;2
MAGN;6.356;380313.234;9.07440;4.98810;29.26788;3
ACCE;6.373;380313.254;2.53224;3.28052;-14.76334;2
AHRS;6.374;380313.256;39.6049;-159.5413;3.6519;0.08964;-0.92352;-0.32790;3
GYRO;6.376;380313.254;5.79015;1.97914;0.55838;2
MAGN;6.377;380313.254;3.11279;11.57532;28.35083;3
PRES;6.379;380313.247;1014.6423;3
ACCE;6.392;380313.274;0.08070;2.61960;-13.31682;2
GYRO;6.393;380313.274;4.98914;-0.07985;-0.42743;2
MAGN;6.394;380313.274;2.50702;18.35022;24.84589;3
AHRS;6.398;380313.276;33.5330;-160.2928;6.2297;0.10055;-0.93929;-0.27489;3
PRES;6.400;380313.281;1014.6423;3
ACCE;6.411;380313.294;-1.73512;4.39911;-15.26967;2
GYRO;6.412;380313.294;4.25743;-1.43370;-0.90219;2
MAGN;6.414;380313.294;2.49176;18.99414;24.49341;3
AHRS;6.415;380313.295;28.9342;-162.8825;8.9467;0.11175;-0.95169;-0.23505;3
ACCE;6.433;380313.315;0.59233;5.80487;-16.33200;2
GYRO;6.435;380313.315;3.30817;-2.20593;-0.62448;2
AHRS;6.436;380313.315;25.0181;-166.2726;11.1800;0.12018;-0.96213;-0.20265;3
MAGN;6.440;380313.315;2.16522;22.57538;20.99915;3
PRES;6.441;380313.315;1014.6423;3
LIGH;6.442;380313.264;16.0;3
LIGH;6.442;380313.315;12.5;3
ACCE;6.452;380313.335;0.60857;3.71169;-13.13284;2
GYRO;6.453;380313.335;2.17224;-2.53452;-0.43375;2
AHRS;6.454;380313.336;22.0444;-169.7767;12.4753;0.12316;-0.97001;-0.17980;3
MAGN;6.456;380313.335;2.63062;24.77112;17.61780;3
ACCE;6.470;380313.355;-0.08795;0.90096;-8.29510;2
GYRO;6.472;380313.355;1.64249;-2.38136;-0.47209;2
MAGN;6.473;380313.355;2.66113;24.90082;17.41333;3
AHRS;6.475;380313.355;20.0791;-172.8460;13.1820;0.12361;-0.97503;-0.16579;3
SOUN;6.476;122.36;0.00373;45.42
ACCE;6.492;380313.375;-2.70941;-1.43585;-7.10733;2
AHRS;6.494;380313.375;17.8849;-175.7873;13.7709;0.12402;-0.97937;-0.14986;3
GYRO;6.495;380313.375;2.24933;-2.26619;-0.36905;2
MAGN;6.498;380313.375;3.84216;26.75629;14.28528;3
PRES;6.499;380313.348;1014.6423;3
ACCE;6.512;380313.395;-4.73065;-1.59830;-10.66710;2
AHRS;6.513;380313.396;14.7273;-178.4325;13.9076;0.12180;-0.98415;-0.12557;3
GYRO;6.517;380313.395;2.92824;-1.91736;0.25365;2
MAGN;6.518;380313.395;4.00696;26.59149;13.48267;3
PRES;6.520;380313.382;1014.6423;3
AHRS;6.528;380313.415;11.3188;179.5362;13.0119;0.11236;-0.98875;-0.09844;3
LIGH;6.533;380313.365;11.6;3
LIGH;6.535;380313.415;11.1;3
ACCE;6.555;380313.415;-4.78577;-0.68648;-13.16072;2
GYRO;6.557;380313.415;3.02013;-1.90846;1.28612;2
AHRS;6.560;380313.435;7.9771;177.3176;10.9552;-0.09358;0.99291;0.07145;3
MAGN;6.562;380313.415;4.05273;26.64490;13.38959;3
PRES;6.564;380313.415;1014.6423;3
ACCE;6.580;380313.435;-3.41115;-0.31194;-13.57689;2
GYRO;6.582;380313.435;2.69107;-2.44675;1.99734;2
MAGN;6.584;380313.435;5.73883;28.96729;10.34851;3
AHRS;6.593;380313.455;5.1216;174.3190;8.1440;-0.06864;0.99541;0.04803;3
PRES;6.595;380313.449;1014.6423;3
ACCE;6.600;380313.456;-4.00642;0.03873;-11.81664;2
GYRO;6.600;380313.456;2.21925;-3.14917;2.13518;2
AHRS;6.600;380313.475;3.1050;170.8823;5.2647;-0.04361;0.99552;0.03063;3
MAGN;6.601;380313.456;6.88019;29.45709;6.05316;3
ACCE;6.606;380313.476;-3.92708;0.18237;-12.71097;2
GYRO;6.606;380313.476;1.85440;-3.45610;2.29788;2
MAGN;6.607;380313.476;7.07092;29.42657;5.80750;3
PRES;6.607;380313.482;1014.6423;3
AHRS;6.607;380313.494;1.5545;166.9645;2.1873;-0.01742;0.99329;0.01564;3
ACCE;6.627;380313.496;-3.12485;0.62430;-13.58545;2
GYRO;6.627;380313.496;1.56642;-3.66522;2.17690;2
MAGN;6.627;380313.496;10.35461;28.86810;1.76544;3
AHRS;6.628;380313.515;0.4551;162.6833;-0.7296;0.00689;0.98857;0.00297;3
LIGH;6.633;380313.466;9.7;3
LIGH;6.633;380313.516;8.2;3
PRES;6.635;380313.516;1014.6423;3
ACCE;6.648;380313.516;-2.73402;1.10814;-13.21307;2
GYRO;6.648;380313.516;1.22746;-3.76370;1.69499;2
AHRS;6.648;380313.534;-0.1105;158.6383;-2.9957;0.02551;0.98234;-0.00579;3
MAGN;6.649;380313.516;13.96790;27.76947;-0.53253;3
ACCE;6.666;380313.536;-4.88783;0.89793;-12.99269;2
GYRO;6.666;380313.536;0.80376;-3.77785;1.37660;2
MAGN;6.667;380313.536;14.04877;27.78473;-1.02386;3
PRES;6.667;380313.550;1014.6423;3
AHRS;6.667;380313.554;-0.0943;154.4060;-5.1427;0.04357;0.97419;-0.01074;3
ACCE;6.687;380313.556;-5.90021;0.80927;-11.71204;2
GYRO;6.687;380313.556;0.31009;-3.67148;1.77831;2
MAGN;6.688;380313.556;14.88037;27.86865;-5.77393;3
AHRS;6.688;380313.575;0.8617;150.2717;-7.7119;0.06692;0.96419;-0.01000;3
PRES;6.694;380313.583;1014.6423;3
ACCE;6.707;380313.576;-6.41699;0.75061;-10.90012;2
AHRS;6.707;380313.594;2.6109;146.9037;-10.5259;0.09437;0.95370;-0.00437;3
GYRO;6.708;380313.576;-0.14209;-3.30357;2.51337;2
MAGN;6.708;380313.576;15.48615;27.26288;-6.95496;3
ACCE;6.729;380313.597;-5.14604;0.95190;-10.15839;2
GYRO;6.729;380313.597;-0.38573;-2.90515;3.13437;2
MAGN;6.730;380313.597;15.83710;27.04315;-7.12585;3
AHRS;6.730;380313.614;5.0263;144.0017;-13.6167;0.12609;0.94184;0.00481;3
LIGH;6.737;380313.566;5.8;3
LIGH;6.737;380313.617;3.3;3
ACCE;6.747;380313.617;-5.11209;0.83905;-9.19113;2
GYRO;6.747;380313.617;-0.53511;-2.42761;3.29979;2
MAGN;6.748;380313.617;18.27698;25.52948;-8.36029;3
AHRS;6.748;380313.635;7.8685;141.7448;-16.7686;0.15968;0.92921;0.01646;3
PRES;6.755;380313.617;1014.6432;3
ACCE;6.766;380313.637;-5.84119;1.15695;-8.00972;2
GYRO;6.767;380313.637;-0.61710;-1.83093;3.33475;2
MAGN;6.767;380313.637;18.86139;25.23804;-8.93097;3
AHRS;6.767;380313.654;10.5680;140.2992;-19.5213;0.18960;0.91773;0.02804;3
ACCE;6.786;380313.657;-5.81371;1.47408;-7.08192;2
GYRO;6.786;380313.657;-0.54791;-1.49921;3.09773;2
AHRS;6.787;380313.674;13.0912;139.0152;-22.0314;0.21699;0.90584;0.03836;3
MAGN;6.787;380313.657;19.30695;24.56818;-9.09424;3
PRES;6.788;380313.650;1014.6523;3
ACCE;6.809;380313.677;-5.86902;1.82368;-6.43916;2
GYRO;6.811;380313.677;-0.37494;-1.55005;2.50069;2
MAGN;6.812;380313.677;21.90399;20.95795;-10.30884;3
AHRS;6.813;380313.694;15.1028;137.6514;-24.2049;0.24022;0.89390;0.04475;3
PRES;6.815;380313.684;1014.6523;3
ACCE;6.831;380313.697;-5.84967;2.04379;-5.75266;2
AHRS;6.833;380313.713;16.2992;136.5894;-25.9280;0.25742;0.88451;0.04622;3
GYRO;6.835;380313.697;-0.10910;-1.44861;1.86626;2
MAGN;6.837;380313.697;23.58551;19.83795;-12.22382;3
LIGH;6.838;380313.667;3.0;3
ACCE;6.848;380313.717;-6.53658;2.12149;-5.58038;2
GYRO;6.849;380313.717;0.28854;-1.04042;1.26920;2
MAGN;6.850;380313.717;23.55042;19.66858;-12.05750;3
PRES;6.851;380313.717;1014.6523;3
AHRS;6.852;380313.733;16.8289;135.8909;-27.5433;0.27163;0.87741;0.04330;3
AHRS;6.870;380313.754;16.8711;135.4467;-29.2928;0.28525;0.87155;0.03652;3
ACCE;6.871;380313.738;-7.86844;2.35011;-6.11400;2
GYRO;6.872;380313.738;0.71948;-0.74149;0.93155;2
MAGN;6.874;380313.738;22.02148;19.35425;-12.21008;3
PRES;6.875;380313.751;1014.6523;3
ACCE;6.887;380313.758;-8.21693;2.61624;-6.76363;2
GYRO;6.889;380313.758;0.98143;-0.70543;0.92079;2
AHRS;6.890;380313.773;16.8036;135.0666;-31.1055;0.29891;0.86574;0.02872;3
MAGN;6.891;380313.758;22.96295;19.75861;-12.34131;3
ACCE;6.907;380313.778;-8.32370;2.71234;-7.30066;2
GYRO;6.909;380313.778;0.98770;-0.81523;1.04990;2
MAGN;6.910;380313.778;23.08197;19.16046;-12.53510;3
PRES;6.910;380313.785;1014.6523;3
AHRS;6.911;380313.793;16.8955;134.6120;-33.0223;0.31369;0.85883;0.02149;3
SOUN;6.914;54.25;0.00166;38.36
ACCE;6.928;380313.798;-8.81903;2.83116;-7.76781;2
GYRO;6.930;380313.798;0.75284;-0.80376;1.20312;2
MAGN;6.930;380313.798;23.26660;16.86249;-14.07013;3
AHRS;6.931;380313.814;17.3829;134.1985;-34.9528;0.32955;0.85091;0.01726;3
PRES;6.935;380313.818;1014.6523;3
ACCE;6.947;380313.818;-8.55405;3.14064;-7.88249;2
GYRO;6.948;380313.818;0.41241;-0.68111;1.46373;2
MAGN;6.949;380313.818;22.62573;15.70892;-16.95099;3
AHRS;6.950;380313.833;18.3143;133.9128;-36.7330;0.34538;0.84257;0.01722;3
AHRS;6.970;380313.853;19.5262;133.6637;-38.3771;0.36080;0.83377;0.01980;3
ACCE;6.972;380313.838;-7.02031;3.38527;-6.66245;2
GYRO;6.974;380313.838;0.11432;-0.63982;1.61720;2
MAGN;6.975;380313.838;23.13080;15.38544;-16.81519;3
PRES;6.976;380313.852;1014.6523;3
ACCE;6.988;380313.858;-6.84508;3.32414;-5.91690;2
GYRO;6.991;380313.858;0.04704;-0.56883;1.34354;2
MAGN;6.992;380313.858;24.15619;14.20288;-16.59241;3
AHRS;6.993;380313.873;20.5360;133.3762;-39.7891;0.37384;0.82572;0.02142;3
ACCE;7.007;380313.879;-8.22736;2.98463;-5.15099;2
GYRO;7.008;380313.879;0.19417;-0.60704;1.03059;2
MAGN;7.010;380313.879;23.30017;13.34534;-16.95099;3
AHRS;7.011;380313.893;21.1453;133.0311;-41.0564;0.38464;0.81871;0.02023;3
ACCE;7.033;380313.899;-9.57271;2.67101;-5.05473;2
GYRO;7.035;380313.899;0.44537;-0.65755;1.14009;2
AHRS;7.041;380313.913;21.7395;132.7101;-42.6962;0.39793;0.81035;0.01751;3
MAGN;7.048;380313.899;23.40393;13.34534;-16.95099;3
PRES;7.051;380313.885;1014.6523;3
ACCE;7.052;380313.919;-8.69879;2.64130;-5.33730;2
AHRS;7.054;380313.933;22.5354;132.5369;-44.8101;0.41490;0.80005;0.01493;3
GYRO;7.056;380313.919;0.59904;-0.70618;1.49840;2
MAGN;7.057;380313.919;23.42987;12.61902;-17.35535;3
PRES;7.059;380313.919;1014.6523;3
ACCE;7.070;380313.939;-7.31334;2.85327;-5.40927;2
GYRO;7.080;380313.939;0.64584;-0.68654;1.60246;2
MAGN;7.081;380313.939;22.96295;10.98328;-18.26935;3
AHRS;7.081;380313.952;23.2723;132.4843;-46.8793;0.43114;0.79015;0.01241;3
ACCE;7.084;380313.959;-6.79050;3.32480;-5.24371;2
GYRO;7.084;380313.959;0.66306;-0.61087;1.34052;2
MAGN;7.084;380313.959;23.42682;11.09772;-18.60809;3
PRES;7.085;380313.952;1014.6523;3
AHRS;7.085;380313.972;23.8151;132.4748;-48.8052;0.44570;0.78118;0.00908;3
ACCE;7.104;380313.979;-6.95270;3.84668;-5.67317;2
GYRO;7.104;380313.979;0.71077;-0.52780;1.04033;2
MAGN;7.105;380313.979;24.65973;10.62622;-19.48242;3
AHRS;7.105;380313.993;24.1003;132.4754;-50.5841;0.45846;0.77332;0.00440;3
PRES;7.112;380313.986;1014.6523;3
ACCE;7.123;380313.999;-7.04280;4.31227;-6.63683;2
GYRO;7.123;380313.999;0.67705;-0.55118;0.80273;2
MAGN;7.124;380313.999;25.32501;9.29565;-19.91577;3
AHRS;7.124;380314.012;24.2381;132.3438;-52.0258;0.46847;0.76657;-0.00064;3
ACCE;7.143;380314.020;-7.67688;4.43411;-7.55475;2
GYRO;7.144;380314.020;0.43723;-0.82312;0.66808;2
MAGN;7.144;380314.020;24.94049;8.39844;-19.78912;3
PRES;7.144;380314.020;1014.6523;3
AHRS;7.145;380314.032;24.4852;131.7497;-53.1987;0.47685;0.75869;-0.00580;3
ACCE;7.164;380314.040;-8.02466;4.49089;-6.77037;2
GYRO;7.164;380314.040;0.06802;-1.22420;0.72182;2
MAGN;7.164;380314.040;24.94812;6.67877;-20.32928;3
AHRS;7.165;380314.053;25.1017;130.5508;-54.0921;0.48410;0.74833;-0.00984;3
PRES;7.172;380314.053;1014.6523;3
ACCE;7.189;380314.060;-7.93947;4.57852;-6.20203;2
GYRO;7.189;380314.060;-0.26389;-1.40318;0.84775;2
MAGN;7.189;380314.060;26.00098;6.25916;-21.56219;3
AHRS;7.190;380314.072;26.0278;129.1585;-54.7580;0.49052;0.73696;-0.01173;3
ACCE;7.204;380314.080;-7.92699;4.79124;-6.10017;2
GYRO;7.204;380314.080;-0.53517;-1.57721;1.06165;2
MAGN;7.204;380314.080;25.03052;6.53534;-21.15631;3
PRES;7.205;380314.087;1014.6523;3
AHRS;7.205;380314.092;27.3786;127.4759;-55.3170;0.49721;0.72313;-0.01159;3
ACCE;7.225;380314.100;-7.53670;4.85320;-6.34425;2
GYRO;7.225;380314.100;-0.82924;-1.82094;1.34560;2
MAGN;7.225;380314.100;23.63739;6.38275;-20.84198;3
AHRS;7.226;380314.112;29.2663;125.3923;-55.7358;0.50433;0.70589;-0.00901;3
PRES;7.233;380314.120;1014.6619;3
ACCE;7.243;380314.120;-5.91760;5.14688;-5.76364;2
GYRO;7.244;380314.120;-1.21774;-2.03500;1.50327;2
MAGN;7.244;380314.120;23.63739;5.58319;-21.23260;3
AHRS;7.244;380314.131;31.3781;123.0895;-55.7905;0.50988;0.68780;-0.00449;3
ACCE;7.263;380314.140;-4.05287;5.56461;-4.46327;2
GYRO;7.264;380314.140;-1.61739;-1.97282;1.18144;2
MAGN;7.264;380314.140;23.10486;4.89960;-22.63947;3
AHRS;7.264;380314.151;33.5204;120.3588;-55.0105;0.51085;0.67061;0.00200;3
ACCE;7.283;380314.161;-3.58679;5.38089;-2.00781;2
GYRO;7.284;380314.161;-1.75945;-1.76346;0.45410;2
MAGN;7.284;380314.161;22.15729;4.06494;-23.92273;3
AHRS;7.285;380314.172;35.0312;117.2607;-53.3759;0.50568;0.65713;0.00664;3
PRES;7.297;380314.154;1014.6624;3
ACCE;7.308;380314.181;-3.87518;4.17607;1.05051;2
GYRO;7.308;380314.181;-1.37868;-1.42993;-0.33942;2
MAGN;7.308;380314.181;21.78192;4.06494;-23.37341;3
AHRS;7.309;380314.191;35.3870;114.6080;-51.6723;0.49716;0.65005;0.00593;3
ACCE;7.323;380314.201;-3.55843;2.79016;1.74413;2
GYRO;7.323;380314.201;-0.79811;-0.23576;-1.24725;2
MAGN;7.324;380314.201;20.80383;5.69153;-24.00818;3
PRES;7.324;380314.187;1014.6624;3
AHRS;7.324;380314.211;34.4692;113.2772;-50.0443;0.48505;0.65393;0.00208;3
LIGH;7.339;380314.171;3.8;3
LIGH;7.339;380314.221;4.8;3
ACCE;7.344;380314.221;-3.12723;3.51584;3.14755;2
GYRO;7.344;380314.221;-0.39436;1.41530;-2.08589;2
MAGN;7.345;380314.221;19.59534;8.56781;-25.00305;3
AHRS;7.345;380314.232;32.3820;114.0006;-48.4784;0.46914;0.67206;-0.00149;3
PRES;7.352;380314.221;1014.6624;3
ACCE;7.362;380314.241;-4.32411;2.16069;4.08180;2
GYRO;7.362;380314.241;0.82979;2.69646;-2.49217;2
MAGN;7.363;380314.241;19.41986;9.80225;-25.34790;3
AHRS;7.363;380314.251;29.6178;116.5898;-48.1513;0.45818;0.69616;-0.00874;3
ACCE;7.385;380314.261;-6.11049;-1.00835;1.80479;2
GYRO;7.385;380314.261;2.84720;4.13174;-2.44449;2
MAGN;7.386;380314.261;20.65125;9.80225;-24.65973;3
AHRS;7.388;380314.271;25.6257;121.8278;-49.9952;0.45780;0.72675;-0.02466;3
PRES;7.390;380314.255;1014.6624;3
ACCE;7.405;380314.281;-5.96378;-2.05544;-1.66704;2
GYRO;7.407;380314.281;4.64760;5.35381;-2.16566;2
MAGN;7.407;380314.281;21.60797;10.32257;-23.52295;3
AHRS;7.408;380314.291;20.4309;129.2621;-53.6127;0.46885;0.75942;-0.04713;3
PRES;7.413;380314.288;1014.6565;3
AHRS;7.425;380314.311;14.3629;136.5385;-57.6301;0.48477;0.78522;-0.07530;3
ACCE;7.427;380314.302;-3.94106;-3.23235;-5.89230;2
GYRO;7.428;380314.302;6.05798;5.72797;-2.02646;2
MAGN;7.429;380314.302;21.44470;10.81543;-23.04382;3
LIGH;7.445;380314.271;3.7;3
LIGH;7.446;380314.322;2.2;3
ACCE;7.450;380314.322;-2.10039;-4.63071;-9.53812;2
AHRS;7.451;380314.331;6.7490;143.4468;-61.2938;0.49907;0.80610;-0.11150;3
GYRO;7.453;380314.322;6.79295;5.55209;-2.35817;2
MAGN;7.454;380314.322;22.84698;9.03778;-21.30890;3
PRES;7.455;380314.322;1014.6523;3
ACCE;7.466;380314.342;-2.41516;-5.70581;-12.07614;2
GYRO;7.468;380314.342;6.99660;5.05298;-2.95148;2
AHRS;7.469;380314.351;-2.0781;149.4109;-63.6850;0.50475;0.82180;-0.15400;3
MAGN;7.472;380314.342;26.18256;6.68793;-19.91577;3
PRES;7.473;380314.355;1014.6606;3
SOUN;7.474;30.91;0.00094;33.47
ACCE;7.485;380314.362;-4.25070;-6.26730;-13.43388;2
AHRS;7.486;380314.370;-10.5315;154.2118;-64.6176;0.50150;0.83134;-0.19438;3
GYRO;7.488;380314.362;6.85872;4.56635;-3.35512;2
MAGN;7.489;380314.362;28.02582;5.92041;-19.91577;3
ACCE;7.506;380314.382;-5.70795;-6.59608;-13.72896;2
GYRO;7.510;380314.382;6.54794;4.32765;-3.09848;2
MAGN;7.511;380314.382;28.42255;5.72052;-17.38739;3
PRES;7.512;380314.389;1014.6624;3
AHRS;7.513;380314.390;-18.9072;158.9279;-64.8593;0.49471;0.83466;-0.23302;3
ACCE;7.529;380314.402;-6.47517;-6.93262;-13.38113;2
AHRS;7.531;380314.411;-26.8291;163.5983;-65.0227;-0.48955;-0.82968;0.26821;3
GYRO;7.533;380314.402;6.24240;4.14346;-2.36844;2
MAGN;7.534;380314.402;29.28772;4.79889;-15.25269;3
LIGH;7.546;380314.372;5.9;3
LIGH;7.548;380314.422;10.4;3
ACCE;7.548;380314.422;-6.56288;-7.33313;-12.95135;2
GYRO;7.550;380314.422;5.81781;4.01364;-1.39496;2
AHRS;7.551;380314.430;-33.4344;167.6462;-65.5527;-0.48945;-0.81734;0.29624;3
MAGN;7.553;380314.422;29.71344;4.23279;-14.97650;3
ACCE;7.566;380314.443;-4.81787;-7.37715;-12.04561;2
GYRO;7.568;380314.443;5.11903;3.92000;-0.36075;2
MAGN;7.570;380314.443;31.29578;5.39398;-12.40082;3
PRES;7.572;380314.422;1014.6523;3
AHRS;7.573;380314.450;-39.2493;171.3517;-66.7461;-0.49551;-0.79829;0.31875;3
ACCE;7.586;380314.463;-2.32301;-7.08919;-10.96388;2
GYRO;7.587;380314.463;4.19020;3.86578;0.34895;2
MAGN;7.588;380314.463;32.76367;4.94690;-8.73260;3
AHRS;7.590;380314.471;-44.1491;174.8139;-68.5032;-0.50698;-0.77477;0.33392;3
PRES;7.592;380314.456;1014.6523;3
ACCE;7.605;380314.483;-0.79344;-7.15048;-9.75279;2
AHRS;7.606;380314.490;-47.5940;177.7863;-70.3439;-0.52059;-0.75228;0.33995;3
GYRO;7.608;380314.483;3.18344;3.77953;0.74588;2
MAGN;7.610;380314.483;33.08868;4.23279;-7.40204;3
ACCE;7.631;380314.503;-0.01860;-7.35521;-7.97420;2
GYRO;7.632;380314.503;2.35710;3.78076;1.11511;2
MAGN;7.633;380314.503;33.53119;2.90222;-5.45654;3
PRES;7.635;380314.490;1014.6555;3
AHRS;7.635;380314.510;-50.2969;-179.4319;-72.5815;-0.53747;-0.72837;0.33987;3
LIGH;7.647;380314.473;12.3;3
LIGH;7.651;380314.523;13.8;3
ACCE;7.652;380314.523;0.96378;-7.41872;-5.92862;2
GYRO;7.653;380314.523;1.91896;3.92274;1.44104;2
MAGN;7.655;380314.523;33.97827;0.90942;-2.32697;3
AHRS;7.656;380314.531;-52.5664;-176.8975;-75.4640;-0.55798;-0.70152;0.33523;3
PRES;7.658;380314.523;1014.6624;3
ACCE;7.664;380314.543;1.84044;-7.89484;-5.04285;2
GYRO;7.666;380314.543;1.80136;4.11185;1.59908;2
MAGN;7.667;380314.543;34.10034;0.18311;-1.14594;3
AHRS;7.669;380314.550;-54.5883;-174.6280;-78.4395;-0.57793;-0.67413;0.32854;3
ACCE;7.686;380314.563;0.66693;-8.65460;-4.78564;2
AHRS;7.689;380314.569;-56.7896;-172.3575;-81.8346;-0.59884;-0.64251;0.32015;3
GYRO;7.691;380314.563;1.81476;4.30731;1.80179;2
MAGN;7.692;380314.563;34.45282;-1.81885;1.49841;3
PRES;7.693;380314.557;1014.6624;3
ACCE;7.709;380314.584;0.30696;-8.46873;-4.96094;2
GYRO;7.711;380314.584;1.84128;4.52454;2.33873;2
AHRS;7.712;380314.590;-59.2504;-170.8642;-86.6447;-0.62316;-0.60338;0.31098;3
MAGN;7.714;380314.584;34.03320;-3.48816;6.77795;3
PRES;7.715;380314.590;1014.6624;3
ACCE;7.726;380314.604;2.09937;-7.59541;-5.74072;2
GYRO;7.728;380314.604;1.77147;4.54991;2.51508;2
MAGN;7.729;380314.604;33.76312;-3.86658;8.73413;3
AHRS;7.731;380314.609;-61.5175;-170.2644;-91.9998;-0.64607;-0.56357;0.30153;3
AHRS;7.755;380314.629;-63.4961;-168.9562;-96.5756;-0.66554;-0.52540;0.28741;3
ACCE;7.761;380314.624;4.84172;-6.53802;-5.91959;2
GYRO;7.780;380314.624;1.43604;4.47559;1.81703;2
MAGN;7.800;380314.624;32.53632;-4.60358;11.36780;3
PRES;7.806;380314.624;1014.6624;3
LIGH;7.806;380314.573;16.6;3
LIGH;7.806;380314.624;19.5;3
ACCE;7.806;380314.644;4.82410;-7.20015;-7.15579;2
GYRO;7.807;380314.644;0.83276;4.64394;0.52136;2
MAGN;7.807;380314.644;32.07550;-5.59998;16.57410;3
AHRS;7.807;380314.650;-64.6976;-164.8242;-98.2538;-0.67945;-0.49456;0.26272;3
PRES;7.808;380314.657;1014.6624;3
ACCE;7.808;380314.664;2.17862;-8.26216;-5.71591;2
AHRS;7.808;380314.669;-64.7943;-158.9351;-98.0251;-0.69086;-0.47055;0.22899;3
GYRO;7.808;380314.664;0.05199;5.14560;-0.15402;2
MAGN;7.809;380314.664;32.07550;-5.89142;18.28308;3
ACCE;7.809;380314.684;2.56796;-10.59010;-3.17719;2
GYRO;7.809;380314.684;-0.46098;6.44113;0.38313;2
MAGN;7.809;380314.684;29.49982;-5.12085;20.04242;3
AHRS;7.810;380314.689;-64.4560;-152.7770;-99.0215;-0.70678;-0.43839;0.18514;3
ACCE;7.821;380314.704;7.10808;-8.43993;-3.25800;2
GYRO;7.822;380314.704;0.05865;7.51996;0.52441;2
MAGN;7.822;380314.704;25.02747;-5.00641;23.67706;3
AHRS;7.823;380314.710;-64.6269;-145.5069;-100.6770;-0.72251;-0.39315;0.13294;3
PRES;7.829;380314.691;1014.6624;3
ACCE;7.841;380314.725;6.06493;-8.31509;-10.20708;2
AHRS;7.841;380314.729;-64.8518;-134.9749;-99.4342;-0.72759;-0.34754;0.07372;3
GYRO;7.842;380314.725;0.69785;8.71315;-0.60957;2
MAGN;7.842;380314.725;23.80676;-5.04761;24.70398;3
LIGH;7.843;380314.674;20.0;3
ACCE;7.861;380314.745;0.49510;-9.14316;-17.78159;2
AHRS;7.861;380314.749;-63.9442;-121.7811;-96.3023;-0.72395;-0.30259;0.00124;3
GYRO;7.862;380314.745;0.43999;9.11290;-1.73772;2
MAGN;7.862;380314.745;18.78662;-4.91333;29.07257;3
PRES;7.863;380314.725;1014.6642;3
ACCE;7.887;380314.765;-2.05945;-9.45610;-12.60722;2
GYRO;7.887;380314.765;-0.52051;7.74640;-1.85741;2
MAGN;7.887;380314.765;10.98938;-4.09088;32.44629;3
AHRS;7.887;380314.769;-61.8524;-111.2152;-95.4620;-0.71908;-0.26130;-0.07332;3
PRES;7.889;380314.758;1014.6723;3
ACCE;7.900;380314.785;-1.33896;-10.98573;-1.28346;2
GYRO;7.901;380314.785;-1.00166;5.25748;-1.21817;2
MAGN;7.901;380314.785;9.12476;-3.86658;33.10089;3
AHRS;7.901;380314.788;-60.1420;-105.8619;-97.0128;-0.71733;-0.23126;-0.12584;3
SOUN;7.906;23.22;0.00071;30.99
ACCE;7.926;380314.805;2.79799;-10.79935;2.05482;2
AHRS;7.926;380314.808;-59.6842;-101.2849;-97.9326;-0.71308;-0.20226;-0.16234;3
GYRO;7.927;380314.805;-0.09937;4.32916;-0.03712;2
MAGN;7.927;380314.805;1.82800;-2.46429;33.37555;3
PRES;7.927;380314.792;1014.6723;3
ACCE;7.946;380314.825;6.15012;-9.13968;0.96593;2
GYRO;7.946;380314.825;1.45634;4.43530;1.05292;2
AHRS;7.947;380314.829;-60.7849;-94.3335;-96.0903;-0.70037;-0.16710;-0.18808;3
MAGN;7.947;380314.825;-3.20892;-3.82233;33.43048;3
LIGH;7.947;380314.775;23.8;3
LIGH;7.948;380314.825;28.3;3
PRES;7.948;380314.825;1014.6723;3
ACCE;7.965;380314.845;8.94522;-7.49643;-3.17464;2
GYRO;7.965;380314.845;2.23531;4.87457;1.13263;2
AHRS;7.966;380314.848;-62.1177;-85.1067;-91.6572;-0.68035;-0.13108;-0.20950;3
MAGN;7.966;380314.845;-4.03748;-4.20380;33.43048;3
ACCE;7.985;380314.866;7.24510;-9.38501;-6.00626;2
GYRO;7.986;380314.866;1.49887;4.62303;0.21201;2
MAGN;7.986;380314.866;-8.85620;-2.59857;33.28857;3
PRES;7.986;380314.859;1014.6723;3
AHRS;7.986;380314.868;-62.4206;-75.8996;-87.4116;-0.65880;-0.09789;-0.23563;3
ACCE;8.001;380314.886;6.11768;-9.73305;0.81593;2
GYRO;8.001;380314.886;0.74490;3.44664;-0.44781;2
MAGN;8.001;380314.886;-12.91504;0.09613;31.16150;3
AHRS;8.002;380314.889;-61.8737;-69.8139;-85.7484;-0.64293;-0.07286;-0.26300;3
PRES;8.009;380314.892;1014.6723;3
ACCE;8.019;380314.906;7.29727;-9.62759;2.49773;2
GYRO;8.020;380314.906;0.78937;2.60947;-0.82068;2
MAGN;8.020;380314.906;-13.48724;0.52032;30.79681;3
AHRS;8.020;380314.908;-60.8587;-65.8171;-84.9427;-0.62995;-0.05844;-0.28582;3
ACCE;8.040;380314.926;8.81876;-9.47429;0.59109;2
GYRO;8.040;380314.926;0.93057;2.24966;-1.17410;2
MAGN;8.040;380314.926;-15.17334;0.67291;28.85284;3
PRES;8.040;380314.926;1014.6723;3
AHRS;8.041;380314.928;-59.3189;-62.4442;-84.2483;-0.61599;-0.05025;-0.30819;3
LIGH;8.043;380314.876;25.2;3
LIGH;8.043;380314.926;20.6;3
ACCE;8.060;380314.946;8.31967;-9.57190;0.23500;2
GYRO;8.060;380314.946;0.43752;2.51535;-1.65326;2
MAGN;8.060;380314.946;-19.08264;1.13831;27.05231;3
AHRS;8.061;380314.948;-57.3813;-60.0259;-84.7290;-0.60283;-0.04408;-0.33442;3
ACCE;8.079;380314.966;6.41194;-10.40074;1.70645;2
GYRO;8.079;380314.966;-0.29575;2.53824;-2.14261;2
MAGN;8.079;380314.966;-19.56177;1.19629;26.84479;3
AHRS;8.080;380314.968;-55.5008;-58.9933;-86.9034;-0.59389;-0.03761;-0.36332;3
ACCE;8.099;380314.986;6.97244;-10.11642;3.13268;2
GYRO;8.099;380314.986;-0.85805;2.45752;-2.29008;2
MAGN;8.100;380314.986;-20.35828;0.71716;27.93274;3
PRES;8.100;380314.960;1014.6723;3
AHRS;8.100;380314.987;-53.6640;-58.8507;-90.3501;-0.58808;-0.03020;-0.39493;3
ACCE;8.119;380315.007;9.59479;-8.79451;1.86882;2
GYRO;8.119;380315.007;-0.68141;2.30530;-2.35104;2
MAGN;8.120;380315.007;-23.04688;-0.39825;25.72632;3
AHRS;8.120;380315.008;-51.7346;-58.9017;-94.0784;-0.58268;-0.02348;-0.42721;3
PRES;8.129;380314.993;1014.6723;3
AHRS;8.142;380315.027;-49.6590;-58.8324;-97.4773;-0.57630;-0.01901;-0.45825;3
ACCE;8.144;380315.027;9.64850;-8.08910;0.49368;2
GYRO;8.145;380315.027;-0.62735;2.50896;-2.64433;2
MAGN;8.146;380315.027;-23.27423;-0.49133;25.52795;3
LIGH;8.147;380314.976;19.1;3
LIGH;8.148;380315.027;18.1;3
ACCE;8.162;380315.047;7.40968;-8.44899;1.67825;2
GYRO;8.163;380315.047;-0.81911;2.95409;-2.84683;2
MAGN;8.164;380315.047;-24.26453;-3.13110;23.27576;3
PRES;8.165;380315.027;1014.6723;3
AHRS;8.165;380315.047;-47.3236;-58.4627;-101.1825;-0.56793;-0.01336;-0.49314;3
ACCE;8.182;380315.067;6.67354;-8.05141;3.06537;2
AHRS;8.184;380315.068;-44.9243;-57.5010;-104.9884;-0.55657;-0.00490;-0.53084;3
GYRO;8.185;380315.067;-0.74313;3.15392;-2.81465;2
MAGN;8.190;380315.067;-25.57526;-5.76782;21.96655;3
PRES;8.191;380315.060;1014.6723;3
AHRS;8.206;380315.087;-42.5560;-56.2227;-108.0374;-0.54335;0.00105;-0.56463;3
ACCE;8.222;380315.087;6.39534;-6.66032;3.68608;2
PRES;8.223;380315.094;1014.6723;3
AHRS;8.224;380315.107;-39.7854;-54.6055;-110.2407;-0.52674;0.00138;-0.59622;3
GYRO;8.226;380315.087;-0.17947;2.82014;-2.88069;2
MAGN;8.227;380315.087;-25.64545;-5.90057;21.89484;3
ACCE;8.242;380315.107;4.79800;-6.49774;3.15617;2
ACCE;8.242;380315.127;5.65199;-5.53934;2.23491;2
GYRO;8.242;380315.107;0.55336;2.46153;-2.69014;2
GYRO;8.243;380315.127;0.88242;2.40114;-2.22572;2
MAGN;8.243;380315.107;-28.18909;-8.43048;18.09540;3
MAGN;8.243;380315.127;-29.67072;-8.92487;16.32996;3
AHRS;8.243;380315.128;-36.9653;-52.5335;-111.6395;-0.50694;-0.00062;-0.62477;3
LIGH;8.244;380315.077;18.9;3
LIGH;8.244;380315.127;19.9;3
PRES;8.247;380315.127;1014.6723;3
AHRS;8.259;380315.147;-34.4954;-50.5220;-112.7311;-0.48785;-0.00248;-0.64903;3
ACCE;8.282;380315.147;8.57544;-3.85410;1.34163;2
PRES;8.283;380315.161;1014.6723;3
GYRO;8.283;380315.147;0.78146;2.39975;-2.26921;2
AHRS;8.283;380315.167;-31.7709;-48.8562;-114.5298;-0.46935;-0.00546;-0.67542;3
MAGN;8.283;380315.147;-29.68140;-9.01489;16.21246;3
ACCE;8.303;380315.168;5.91515;-4.81155;1.37009;2
GYRO;8.304;380315.168;0.32750;2.39351;-2.91245;2
MAGN;8.304;380315.168;-29.47845;-11.24573;13.75122;3
AHRS;8.304;380315.188;-29.2758;-47.1281;-116.9640;-0.45083;-0.00474;-0.70322;3
PRES;8.313;380315.194;1014.6723;3
ACCE;8.323;380315.188;3.18834;-4.94447;2.61241;2
GYRO;8.323;380315.188;-0.03767;2.59396;-2.37495;2
MAGN;8.324;380315.188;-28.67432;-13.65356;12.02698;3
AHRS;8.324;380315.207;-27.9021;-45.1278;-118.7701;-0.43387;0.00196;-0.72418;3
ACCE;8.339;380315.208;5.89746;-3.85217;2.83788;2
GYRO;8.339;380315.208;-0.12560;2.51353;-1.37024;2
AHRS;8.339;380315.226;-26.8553;-43.1695;-120.3692;-0.41782;0.00944;-0.74226;3
MAGN;8.340;380315.208;-28.71094;-13.73749;11.90033;3
LIGH;8.347;380315.178;18.3;3
LIGH;8.347;380315.228;16.3;3
ACCE;8.359;380315.228;10.13010;-2.42841;3.12292;2
GYRO;8.360;380315.228;-0.19328;2.20854;-1.67888;2
MAGN;8.360;380315.228;-29.22363;-14.90479;10.06622;3
AHRS;8.360;380315.247;-25.2924;-41.7148;-122.8745;-0.40294;0.01358;-0.76356;3
PRES;8.372;380315.228;1014.6723;3
AHRS;8.383;380315.266;-23.3725;-40.2020;-126.1311;-0.38621;0.01713;-0.78833;3
ACCE;8.383;380315.248;9.52684;-3.34641;3.89066;2
GYRO;8.383;380315.248;-0.40831;2.30843;-2.75450;2
MAGN;8.384;380315.248;-29.68750;-15.67841;8.40454;3
ACCE;8.403;380315.268;7.42313;-4.97505;4.54422;2
AHRS;8.404;380315.286;-21.1014;-37.8117;-129.9170;-0.36192;0.02212;-0.81752;3
GYRO;8.404;380315.268;-0.44490;3.11639;-3.40700;2
MAGN;8.404;380315.268;-29.68750;-15.85846;8.23059;3
PRES;8.405;380315.262;1014.6741;3
ACCE;8.423;380315.288;6.10400;-5.65176;5.51286;2
GYRO;8.424;380315.288;-0.29320;3.67813;-3.72922;2
AHRS;8.424;380315.307;-18.5240;-34.7245;-134.0653;-0.33112;0.02651;-0.84858;3
MAGN;8.424;380315.288;-29.46930;-17.76733;6.43921;3
PRES;8.427;380315.295;1014.6823;3
ACCE;8.438;380315.309;6.57082;-4.89136;4.65700;2
GYRO;8.438;380315.309;-0.12727;3.93021;-4.14700;2
MAGN;8.439;380315.309;-27.66266;-21.07849;3.79486;3
AHRS;8.439;380315.326;-15.9550;-31.7783;-138.4955;-0.30083;0.02875;-0.87723;3
LIGH;8.448;380315.278;15.2;3
LIGH;8.448;380315.329;14.2;3
ACCE;8.458;380315.329;7.60905;-3.80005;3.31079;2
GYRO;8.458;380315.329;-0.28061;3.92778;-4.97353;2
MAGN;8.458;380315.329;-27.29492;-21.35010;3.00446;3
PRES;8.458;380315.329;1014.6780;3
AHRS;8.459;380315.346;-13.1673;-28.9122;-144.3251;-0.27008;0.02972;-0.90694;3
SOUN;8.459;1040.73;0.03176;64.02
ACCE;8.483;380315.349;7.35484;-4.25589;3.94888;2
GYRO;8.484;380315.349;-0.82841;3.79599;-6.09032;2
MAGN;8.484;380315.349;-24.57733;-23.69232;-1.68762;3
AHRS;8.484;380315.367;-10.5565;-25.9002;-151.9524;-0.23823;0.03291;-0.93651;3
PRES;8.489;380315.362;1014.6723;3
ACCE;8.502;380315.369;5.30006;-5.30888;4.64575;2
AHRS;8.503;380315.386;-8.7140;-22.7299;-159.7371;-0.20653;0.03876;-0.95968;3
GYRO;8.503;380315.369;-1.37202;3.96449;-6.82918;2
MAGN;8.503;380315.369;-21.41876;-27.99835;-1.96838;3
ACCE;8.523;380315.389;4.25354;-5.19507;4.79630;2
GYRO;8.523;380315.389;-1.48541;4.13548;-6.95703;2
MAGN;8.524;380315.389;-20.60242;-28.46680;-2.65198;3
AHRS;8.524;380315.406;-7.2473;-19.0754;-167.9269;-0.17100;0.04459;-0.97765;3
PRES;8.524;380315.396;1014.6656;3
ACCE;8.543;380315.409;3.77600;-5.01492;3.64380;2
GYRO;8.544;380315.409;-1.48547;4.06601;-6.96371;2
MAGN;8.544;380315.409;-15.28778;-31.02722;-6.41632;3
AHRS;8.544;380315.426;-6.3590;-15.3417;-176.5521;-0.13487;0.05093;-0.98886;3
PRES;8.547;380315.429;1014.6624;3
LIGH;8.548;380315.379;25.5;3
LIGH;8.548;380315.429;39.1;3
AHRS;8.557;380315.445;-6.3019;-12.0543;175.4395;0.10258;-0.05879;0.99241;3
ACCE;8.558;380315.429;2.97513;-4.19415;4.47862;2
GYRO;8.558;380315.429;-1.70120;3.76643;-6.95322;2
MAGN;8.558;380315.429;-8.76160;-32.55463;-8.71887;3
ACCE;8.583;380315.450;3.54570;-2.55974;3.52512;2
AHRS;8.583;380315.465;-7.0519;-8.6199;167.0744;0.06763;-0.06938;0.98948;3
GYRO;8.584;380315.450;-1.99475;3.72302;-6.83458;2
MAGN;8.584;380315.450;-7.17163;-32.48291;-9.28345;3
PRES;8.584;380315.463;1014.6624;3
ACCE;8.603;380315.470;1.63208;-3.10025;3.31616;2
GYRO;8.603;380315.470;-2.46916;3.87192;-6.71442;2
AHRS;8.603;380315.486;-8.9612;-4.9404;158.6287;0.02775;-0.08466;0.97937;3
MAGN;8.604;380315.470;-0.01831;-31.96716;-11.66687;3
ACCE;8.621;380315.490;1.03322;-4.31128;4.49567;2
GYRO;8.622;380315.490;-2.98195;4.04083;-6.39984;2
MAGN;8.622;380315.490;4.90723;-31.03485;-12.83569;3
AHRS;8.622;380315.505;-11.7250;-1.7045;151.1607;-0.01110;-0.10260;0.96370;3
ACCE;8.637;380315.510;0.80014;-5.78621;6.27214;2
AHRS;8.638;380315.525;-15.1658;1.1027;143.6688;-0.05020;-0.12240;0.94141;3
GYRO;8.638;380315.510;-3.21165;3.88843;-6.24126;2
MAGN;8.639;380315.510;6.55365;-29.97894;-13.20648;3
PRES;8.639;380315.497;1014.6723;3
LIGH;8.649;380315.480;32.9;3
LIGH;8.649;380315.530;23.5;3
ACCE;8.658;380315.530;1.68292;-6.06937;7.10445;2
AHRS;8.658;380315.546;-18.7897;3.1848;135.7048;-0.08691;-0.14080;0.91173;3
GYRO;8.659;380315.530;-3.05399;3.59171;-6.28995;2
MAGN;8.659;380315.530;12.81586;-25.83008;-14.19067;3
PRES;8.666;380315.530;1014.6705;3
AHRS;8.681;380315.565;-22.1713;4.3433;127.8996;-0.11779;-0.15629;0.87781;3
ACCE;8.682;380315.550;2.03493;-6.07408;5.84637;2
GYRO;8.683;380315.550;-2.78229;3.43909;-6.57751;2
MAGN;8.684;380315.550;16.71906;-22.93549;-13.82294;3
ACCE;8.702;380315.570;0.03934;-7.70607;4.78011;2
GYRO;8.703;380315.570;-2.82545;3.32919;-6.79416;2
MAGN;8.704;380315.570;17.97638;-21.19446;-13.82294;3
PRES;8.705;380315.564;1014.6624;3
AHRS;8.705;380315.585;-25.9701;4.9264;119.5084;-0.14926;-0.17284;0.83614;3
ACCE;8.722;380315.591;-1.35240;-8.83003;5.10188;2
GYRO;8.723;380315.591;-2.89349;3.12616;-6.62341;2
MAGN;8.724;380315.591;22.14813;-15.06195;-13.36060;3
AHRS;8.726;380315.605;-29.9243;4.8016;110.9685;-0.17951;-0.18962;0.78921;3
PRES;8.731;380315.597;1014.6624;3
ACCE;8.743;380315.611;-2.08670;-9.50090;6.84508;2
AHRS;8.744;380315.625;-33.1633;4.0254;103.5349;-0.20294;-0.20320;0.74617;3
GYRO;8.746;380315.611;-2.65950;2.74091;-6.07838;2
MAGN;8.747;380315.611;24.81995;-10.44769;-12.17651;3
LIGH;8.750;380315.581;19.9;3
LIGH;8.751;380315.631;17.4;3
AHRS;8.761;380315.644;-35.5170;2.7287;96.6217;-0.21973;-0.21262;0.70615;3
ACCE;8.763;380315.631;-1.83554;-9.51370;8.42432;2
GYRO;8.765;380315.631;-1.97461;2.24489;-5.27139;2
MAGN;8.766;380315.631;25.52032;-8.55865;-11.59668;3
PRES;8.767;380315.631;1014.6624;3
ACCE;8.782;380315.651;-1.81146;-8.90178;7.82880;2
GYRO;8.784;380315.651;-1.16295;1.89975;-4.46414;2
MAGN;8.787;380315.651;26.90277;-2.80304;-9.94110;3
AHRS;8.793;380315.665;-36.9305;1.3153;90.3148;-0.23105;-0.21688;0.66993;3
PRES;8.828;380315.664;1014.6624;3
ACCE;8.829;380315.671;-1.42387;-7.82434;6.86288;2
GYRO;8.831;380315.671;-0.72165;1.78911;-3.77429;2
MAGN;8.833;380315.671;26.67542;0.85907;-9.04846;3
AHRS;8.834;380315.684;-37.7293;0.3108;85.2510;-0.23965;-0.21707;0.64018;3
ACCE;8.853;380315.691;-0.75670;-7.11761;5.63586;2
AHRS;8.853;380315.704;-38.3739;-0.4288;80.6250;-0.24832;-0.21532;0.61195;3
GYRO;8.853;380315.691;-0.58217;1.83286;-3.26816;2
MAGN;8.854;380315.691;26.00861;2.00958;-8.86993;3
PRES;8.854;380315.698;1014.6624;3
AHRS;8.854;380315.725;-38.9832;-1.0970;76.0339;-0.25730;-0.21261;0.58309;3
ACCE;8.855;380315.711;-0.07655;-7.17851;5.38770;2
GYRO;8.856;380315.711;-0.55762;1.82800;-3.03467;2
MAGN;8.856;380315.711;25.30060;5.02930;-7.84760;3
PRES;8.857;380315.732;1014.6624;3
LIGH;8.857;380315.681;17.0;3
ACCE;8.857;380315.732;-0.05403;-6.90051;4.85950;2
AHRS;8.858;380315.744;-39.5846;-1.6995;71.7482;-0.26617;-0.20971;0.55540;3
GYRO;8.858;380315.732;-0.60272;1.90581;-3.00630;2
MAGN;8.858;380315.732;26.16882;6.76422;-6.57806;3
WIFI;8.859;380315.702;eduroam;00:13:c3:44:c7:21;-54
WIFI;8.859;380315.702;UJI;00:13:c3:44:c7:20;-55
WIFI;8.859;380315.702;UJI;00:14:69:f2:35:50;-69
WIFI;8.859;380315.702;eduroam;00:13:c3:44:b0:71;-61
WIFI;8.859;380315.702;eduroam;00:14:69:f2:35:51;-69
WIFI;8.859;380315.702;UJI;00:13:c3:44:b0:70;-62
WIFI;8.859;380311.668;eduroam;00:27:22:0b:35:81;-77
WIFI;8.859;380315.702;ti;80:49:71:16:5e:c9;-79
WIFI;8.859;380311.668;UJI;06:27:22:0b:35:81;-78
WIFI;8.859;380311.668;TP-LINK_1280;ec:08:6b:23:7b:1d;-85
WIFI;8.859;380315.702;eduroam;00:14:1c:dd:fa:a1;-72
WIFI;8.859;380315.702;UJI;00:14:1c:dd:fa:a0;-71
WIFI;8.859;380311.668;TP-LINK_1280_5G;ec:08:6b:23:7b:1c;-84
WIFI;8.859;380311.668;RETA-Wifi;84:1b:5e:3f:88:6f;-80
WIFI;8.859;380311.668;;c0:c1:c0:5a:a0:54;-89
WIFI;8.859;380311.668;eduroam;04:18:d6:03:25:c9;-90
WIFI;8.859;380311.668;RNCS_24g;90:f6:52:ff:cd:71;-88
WIFI;8.859;380315.702;eduroam;00:19:56:ac:7b:01;-77
ACCE;8.875;380315.752;-0.32199;-6.60284;4.59723;2
GYRO;8.875;380315.752;-0.76057;1.62204;-3.05562;2
MAGN;8.876;380315.752;25.20447;7.90710;-5.67169;3
AHRS;8.876;380315.764;-40.3505;-2.8623;67.1589;-0.27428;-0.21023;0.52617;3
ACCE;8.896;380315.772;-1.30122;-7.04031;5.20860;2
GYRO;8.896;380315.772;-0.95676;1.10153;-3.10123;2
MAGN;8.897;380315.772;23.64349;10.71777;-3.81927;3
AHRS;8.897;380315.784;-41.2677;-4.7396;62.2470;-0.28141;-0.21512;0.49579;3
SOUN;8.898;271.94;0.00830;52.36
PRES;8.904;380315.765;1014.6624;3
ACCE;8.915;380315.792;-2.37883;-7.41861;5.60922;2
GYRO;8.915;380315.792;-1.04666;0.82664;-2.78755;2
MAGN;8.916;380315.792;23.43903;13.18359;-3.41949;3
AHRS;8.916;380315.804;-42.1553;-6.4686;58.1589;-0.28821;-0.22052;0.47051;3
ACCE;8.935;380315.812;-2.22391;-7.66289;6.97163;2
GYRO;8.935;380315.812;-0.94867;0.76208;-1.89835;2
MAGN;8.936;380315.812;23.00262;14.34479;-2.42767;3
PRES;8.936;380315.799;1014.6606;3
AHRS;8.936;380315.824;-42.9892;-7.4376;55.2673;-0.29594;-0.22306;0.45170;3
ACCE;8.955;380315.832;-0.88872;-7.10680;7.43994;2
GYRO;8.956;380315.832;-0.64912;0.96294;-0.92036;2
MAGN;8.956;380315.832;22.20917;16.24146;-1.04523;3
AHRS;8.957;380315.844;-43.5832;-7.2149;53.7850;-0.30400;-0.21969;0.44000;3
PRES;8.967;380315.832;1014.6523;3
ACCE;8.975;380315.852;0.29485;-6.11607;6.14806;2
GYRO;8.976;380315.852;-0.32878;1.08783;-0.27930;2
MAGN;8.976;380315.852;21.91925;16.72668;-0.95062;3
AHRS;8.976;380315.863;-43.8859;-6.2914;53.3594;-0.31054;-0.21301;0.43417;3
ACCE;8.996;380315.873;1.04199;-5.47673;4.98486;2
GYRO;8.996;380315.873;-0.22171;0.98402;-0.05388;2
AHRS;8.997;380315.883;-44.1454;-5.2778;53.2488;-0.31646;-0.20637;0.43032;3
MAGN;8.997;380315.873;21.68274;16.80450;-0.56610;3
PRES;8.997;380315.866;1014.6523;3
ACCE;9.016;380315.893;1.35884;-5.04192;5.03166;2
GYRO;9.016;380315.893;-0.32639;0.92360;-0.17427;2
MAGN;9.017;380315.893;21.41418;17.05017;0.17700;3
AHRS;9.017;380315.904;-44.5279;-4.4650;52.8851;-0.32293;-0.20086;0.42500;3
PRES;9.024;380315.899;1014.6523;3
ACCE;9.035;380315.913;1.35010;-4.98271;4.39494;2
GYRO;9.035;380315.913;-0.50319;1.09883;-0.55693;2
MAGN;9.035;380315.913;21.41418;17.23328;0.53101;3
AHRS;9.036;380315.923;-45.0176;-3.9617;51.9201;-0.33001;-0.19619;0.41605;3
AHRS;9.059;380315.943;-45.9461;-4.2581;50.1109;-0.33884;-0.19616;0.40277;3
ACCE;9.060;380315.933;0.49579;-6.39075;4.21571;2
GYRO;9.060;380315.933;-0.87140;0.89072;-1.03922;2
MAGN;9.061;380315.933;22.09167;16.89301;1.35803;3
PRES;9.061;380315.933;1014.6523;3
ACCE;9.076;380315.953;-0.13528;-8.00591;7.03014;2
GYRO;9.077;380315.953;-1.33603;0.44801;-1.32166;2
MAGN;9.078;380315.953;21.92841;16.89148;2.34070;3
AHRS;9.079;380315.964;-47.4274;-5.4778;47.6733;-0.34976;-0.20236;0.38716;3
PRES;9.083;380315.967;1014.6523;3
ACCE;9.095;380315.973;0.06335;-8.44676;9.58820;2
GYRO;9.096;380315.973;-1.11859;0.32877;-1.25584;2
AHRS;9.097;380315.983;-48.4664;-6.7244;45.4479;-0.35728;-0.20761;0.37385;3
MAGN;9.097;380315.973;21.07697;17.23328;2.50702;3
ACCE;9.115;380315.993;0.79128;-7.76244;8.37013;2
GYRO;9.116;380315.993;-0.28159;0.37541;-1.03957;2
MAGN;9.118;380315.993;20.25909;17.32330;3.48206;3
PRES;9.119;380316.000;1014.6432;3
AHRS;9.120;380316.003;-48.6085;-7.6347;43.6313;-0.35871;-0.20894;0.36337;3
ACCE;9.138;380316.014;1.61414;-6.97635;6.01382;2
GYRO;9.139;380316.014;0.25401;0.12126;-1.06029;2
MAGN;9.140;380316.014;19.91272;18.46924;3.62396;3
AHRS;9.141;380316.023;-48.1249;-8.8359;41.8236;-0.35464;-0.21080;0.35428;3
LIGH;9.152;380315.983;17.4;3
LIGH;9.156;380316.034;17.9;3
ACCE;9.157;380316.034;2.05290;-6.71075;4.42224;2
AHRS;9.157;380316.042;-47.5585;-10.8240;39.7718;-0.34812;-0.21770;0.34565;3
GYRO;9.159;380316.034;0.30902;-0.40862;-1.34882;2
MAGN;9.160;380316.034;20.23315;19.42749;3.00140;3
ACCE;9.181;380316.054;2.83546;-6.65784;5.73445;2
GYRO;9.182;380316.054;0.15205;-1.00771;-1.77150;2
MAGN;9.183;380316.054;19.65485;19.23370;3.94135;3
AHRS;9.185;380316.062;-47.0093;-14.0580;36.9549;-0.33986;-0.23188;0.33474;3
PRES;9.186;380316.034;1014.6427;3
ACCE;9.198;380316.074;4.05721;-7.12981;8.59959;2
GYRO;9.200;380316.074;0.27480;-1.43277;-2.30434;2
MAGN;9.201;380316.074;18.65234;20.22247;2.80457;3
AHRS;9.204;380316.083;-45.9780;-18.4118;33.3080;-0.32714;-0.25159;0.32029;3
PRES;9.205;380316.067;1014.6523;3
ACCE;9.217;380316.094;5.33864;-7.66057;11.16602;2
GYRO;9.221;380316.094;1.13440;-1.68311;-2.86148;2
MAGN;9.222;380316.094;18.20679;21.11359;1.35498;3
AHRS;9.223;380316.102;-43.8128;-22.7990;29.7466;-0.30641;-0.27111;0.30472;3
ACCE;9.239;380316.114;5.56400;-7.54155;11.20056;2
GYRO;9.241;380316.114;2.45717;-1.78015;-3.24565;2
MAGN;9.242;380316.114;17.48657;22.45026;1.45569;3
PRES;9.243;380316.101;1014.6523;3
AHRS;9.244;380316.122;-39.8329;-26.9546;26.7032;-0.27171;-0.28970;0.28838;3
LIGH;9.259;380316.084;17.6;3
LIGH;9.261;380316.134;17.1;3
ACCE;9.261;380316.134;3.88747;-7.49489;8.91716;2
GYRO;9.264;380316.134;3.31625;-1.59349;-3.47350;2
AHRS;9.266;380316.143;-34.4560;-30.3981;24.4255;-0.22637;-0.30521;0.27088;3
MAGN;9.268;380316.134;15.72266;24.60938;0.24872;3
PRES;9.269;380316.134;1014.6523;3
ACCE;9.277;380316.155;2.02190;-7.22307;7.30608;2
GYRO;9.278;380316.155;3.19736;-1.02725;-3.22647;2
MAGN;9.280;380316.155;14.83307;25.50201;-0.62103;3
AHRS;9.281;380316.162;-29.6528;-32.4373;22.9942;-0.18696;-0.31356;0.25505;3
ACCE;9.298;380316.175;4.80098;-4.60910;8.70837;2
GYRO;9.299;380316.175;1.86357;-0.01929;-2.21349;2
MAGN;9.301;380316.175;12.43896;26.58997;-2.74353;3
PRES;9.302;380316.168;1014.6523;3
AHRS;9.303;380316.182;-26.2439;-33.1469;21.9160;-0.16082;-0.31409;0.24101;3
ACCE;9.319;380316.195;8.29263;-4.04900;8.93118;2
AHRS;9.320;380316.202;-23.2501;-33.5173;20.6002;-0.13934;-0.31237;0.22486;3
GYRO;9.323;380316.195;1.59192;0.14246;-2.33238;2
MAGN;9.325;380316.195;10.05249;26.33514;-5.37109;3
PRES;9.326;380316.202;1014.6523;3
ACCE;9.337;380316.215;7.26895;-5.37450;8.77835;2
GYRO;9.339;380316.215;1.74902;-0.32538;-3.38351;2
AHRS;9.340;380316.222;-19.6944;-34.6604;18.6295;-0.11360;-0.31604;0.20251;3
MAGN;9.342;380316.215;9.43298;25.83923;-6.21948;3
ACCE;9.360;380316.235;6.70589;-5.25569;12.36110;2
GYRO;9.362;380316.235;1.86021;-0.65865;-4.04962;2
AHRS;9.364;380316.241;-15.4628;-36.2327;16.0137;-0.08370;-0.32293;0.17261;3
MAGN;9.366;380316.235;8.51135;27.21863;-8.46252;3
PRES;9.367;380316.235;1014.6523;3
LIGH;9.369;380316.185;16.6;3
LIGH;9.370;380316.235;16.1;3
ACCE;9.379;380316.255;5.86787;-4.96751;12.79959;2
GYRO;9.381;380316.255;2.76111;-0.15118;-4.46246;2
MAGN;9.383;380316.255;5.15289;27.86407;-10.39124;3
AHRS;9.385;380316.262;-10.0082;-37.1707;13.5918;-0.04453;-0.32505;0.13934;3
PRES;9.387;380316.269;1014.6523;3
ACCE;9.396;380316.275;3.32552;-4.63348;9.45367;2
GYRO;9.398;380316.275;3.77362;0.70905;-4.55348;2
MAGN;9.399;380316.275;3.69568;27.86407;-10.82916;3
AHRS;9.400;380316.281;-3.9494;-36.8422;11.9937;0.00048;-0.31750;0.10989;3
ACCE;9.418;380316.296;0.69513;-2.96130;6.43605;2
GYRO;9.419;380316.296;3.98499;0.91924;-4.01201;2
AHRS;9.425;380316.301;2.4165;-35.8969;10.9484;0.04936;-0.30477;0.08427;3
MAGN;9.427;380316.296;1.27563;28.10516;-13.18817;3
ACCE;9.437;380316.316;2.88417;-0.30284;8.12686;2
GYRO;9.439;380316.316;3.53156;0.70131;-3.05682;2
MAGN;9.440;380316.316;-1.81122;25.83313;-16.20026;3
AHRS;9.442;380316.322;8.1031;-34.9913;10.3568;0.09418;-0.29258;0.06471;3
PRES;9.444;380316.302;1014.6523;3
SOUN;9.450;304.45;0.00929;53.34
ACCE;9.461;380316.336;5.41724;0.09612;10.85046;2
AHRS;9.462;380316.341;12.8263;-33.8767;10.1025;0.13193;-0.27899;0.05128;3
GYRO;9.464;380316.336;3.45502;1.19449;-2.68896;2
MAGN;9.465;380316.336;-2.71759;24.82605;-17.08527;3
LIGH;9.466;380316.285;17.3;3
LIGH;9.469;380316.336;18.8;3
ACCE;9.480;380316.356;5.74263;-0.64012;12.31754;2
AHRS;9.481;380316.361;18.2207;-31.6512;9.9990;0.17522;-0.25497;0.03977;3
GYRO;9.483;380316.356;4.17926;2.30177;-2.86629;2
MAGN;9.484;380316.356;-4.24347;24.06311;-20.55664;3
PRES;9.485;380316.336;1014.6523;3
ACCE;9.498;380316.376;4.31216;-1.20776;9.99982;2
GYRO;9.499;380316.376;5.33211;3.18437;-2.83684;2
AHRS;9.500;380316.382;24.8872;-28.3479;10.3429;0.22962;-0.21931;0.03279;3
MAGN;9.503;380316.376;-4.99115;23.06824;-23.63434;3
PRES;9.505;380316.369;1014.6523;3
ACCE;9.516;380316.396;4.19981;0.67378;4.94901;2
GYRO;9.519;380316.396;6.11653;3.89240;-2.53737;2
MAGN;9.520;380316.396;-5.07965;22.80121;-24.33014;3
AHRS;9.521;380316.401;31.8025;-24.7527;11.1296;0.28634;-0.17921;0.03265;3
ACCE;9.538;380316.416;4.49529;2.84070;-0.77258;2
GYRO;9.540;380316.416;6.06982;3.92247;-2.55408;2
MAGN;9.541;380316.416;-4.54865;18.00995;-27.44598;3
PRES;9.542;380316.403;1014.6523;3
AHRS;9.543;380316.421;39.3013;-20.7574;11.7512;0.34641;-0.13491;0.03456;3
ACCE;9.557;380316.437;4.27377;4.73387;-2.33810;2
AHRS;9.559;380316.441;46.5918;-16.5333;10.9664;0.40220;-0.09406;0.03025;3
GYRO;9.563;380316.437;5.17256;2.93839;-2.87158;2
MAGN;9.564;380316.437;-2.71454;12.95319;-29.93164;3
PRES;9.565;380316.437;1014.6523;3
ACCE;9.586;380316.457;3.12897;4.74274;0.20372;2
GYRO;9.590;380316.457;4.02512;1.73958;-3.62169;2
AHRS;9.592;380316.461;52.3356;-11.9109;7.7339;0.44390;-0.06333;0.01455;3
MAGN;9.603;380316.457;-2.21100;11.83319;-30.42297;3
ACCE;9.605;380316.477;1.27646;6.25462;3.23346;2
GYRO;9.607;380316.477;3.33160;1.29436;-4.33641;2
MAGN;9.608;380316.477;-1.24512;7.00073;-31.90460;3
PRES;9.618;380316.470;1014.6523;3
AHRS;9.620;380316.480;57.1069;-4.9770;0.9865;0.47784;-0.03403;-0.01320;3
LIGH;9.625;380316.386;25.4;3
LIGH;9.626;380316.437;32.8;3
LIGH;9.630;380316.487;40.2;3
ACCE;9.633;380316.497;-1.30630;7.58656;3.16037;2
GYRO;9.634;380316.497;2.95863;1.99091;-4.58261;2
MAGN;9.635;380316.497;-2.37885;4.57764;-32.49512;3
AHRS;9.635;380316.501;60.7988;5.6695;-9.2242;0.50720;0.00188;-0.04433;3
PRES;9.636;380316.504;1014.6523;3
ACCE;9.636;380316.517;-2.15016;8.23206;1.53844;2
GYRO;9.636;380316.517;2.61186;2.74060;-4.15076;2
MAGN;9.636;380316.517;-2.71759;4.23889;-32.56226;3
AHRS;9.637;380316.520;62.8876;18.0828;-20.2910;0.53074;0.04123;-0.06772;3
ACCE;9.658;380316.537;-2.02399;7.79338;1.22038;2
GYRO;9.658;380316.537;2.22984;2.70042;-3.84639;2
AHRS;9.659;380316.540;63.6551;31.5756;-31.9341;0.55148;0.08265;-0.08696;3
MAGN;9.659;380316.537;-0.70190;0.78278;-32.56226;3
PRES;9.659;380316.537;1014.6523;3
ACCE;9.674;380316.557;-2.70308;7.35966;1.26433;2
GYRO;9.674;380316.557;1.96492;2.52274;-3.91507;2
MAGN;9.675;380316.557;2.33154;-0.23651;-32.69958;3
AHRS;9.675;380316.561;62.9150;44.6912;-43.2575;0.56823;0.12357;-0.10637;3
ACCE;9.697;380316.578;-3.81566;7.23239;0.79361;2
GYRO;9.697;380316.578;1.89743;1.97133;-3.94391;2
MAGN;9.697;380316.578;2.85187;-0.31738;-32.72705;3
AHRS;9.697;380316.580;61.0586;55.3850;-52.6486;0.58066;0.15933;-0.12663;3
ACCE;9.716;380316.598;-5.32703;6.24446;0.37108;2
GYRO;9.717;380316.598;1.64398;1.70758;-4.03432;2
AHRS;9.717;380316.600;58.1864;64.4049;-60.7611;0.59045;0.19365;-0.15041;3
MAGN;9.718;380316.598;4.65088;-1.21765;-32.14111;3
PRES;9.718;380316.571;1014.6520;3
ACCE;9.737;380316.618;-7.04942;5.10695;1.00040;2
GYRO;9.738;380316.618;1.42445;1.81447;-3.94347;2
MAGN;9.738;380316.618;5.02167;-2.94189;-31.63910;3
AHRS;9.738;380316.621;54.5159;71.7169;-67.0781;0.59710;0.22895;-0.17444;3
PRES;9.742;380316.604;1014.6423;3
AHRS;9.756;380316.640;50.9346;77.4620;-71.1842;0.60153;0.26411;-0.19113;3
ACCE;9.757;380316.638;-6.74385;5.14195;1.10692;2
GYRO;9.757;380316.638;1.11531;2.68776;-3.53342;2
MAGN;9.757;380316.638;5.04456;-3.18604;-31.57501;3
LIGH;9.762;380316.537;32.4;3
LIGH;9.762;380316.588;19.9;3
LIGH;9.762;380316.638;7.3;3
ACCE;9.772;380316.658;-6.70731;4.66531;-0.23070;2
GYRO;9.772;380316.658;0.88019;3.72981;-3.21364;2
MAGN;9.772;380316.658;6.93207;-1.92871;-31.57501;3
PRES;9.773;380316.638;1014.6451;3
AHRS;9.773;380316.659;47.3905;83.2722;-73.9955;0.60599;0.30515;-0.19860;3
ACCE;9.792;380316.678;-8.87213;4.94337;-0.65941;2
AHRS;9.793;380316.680;44.1241;89.4130;-75.8602;0.61133;0.35015;-0.19647;3
GYRO;9.793;380316.678;0.77466;4.26807;-2.52644;2
MAGN;9.793;380316.678;9.67865;-2.29797;-30.52673;3
PRES;9.801;380316.672;1014.6523;3
AHRS;9.814;380316.699;41.9219;95.0755;-76.9798;0.61779;0.38891;-0.18580;3
ACCE;9.814;380316.698;-9.80959;5.30421;-2.27042;2
GYRO;9.815;380316.698;0.76979;4.59201;-1.47673;2
MAGN;9.815;380316.698;9.93805;-2.34222;-30.42297;3
ACCE;9.831;380316.719;-7.96579;6.61436;-5.59486;2
GYRO;9.832;380316.719;0.61905;4.80243;-0.61098;2
MAGN;9.832;380316.719;13.20343;-1.68915;-28.82843;3
PRES;9.832;380316.705;1014.6523;3
AHRS;9.833;380316.719;40.6261;101.0553;-77.8944;0.62669;0.42429;-0.16634;3
ACCE;9.852;380316.739;-2.31349;7.86391;-6.41962;2
GYRO;9.852;380316.739;0.53238;4.34323;-0.49602;2
MAGN;9.852;380316.739;15.54413;-1.98669;-27.22168;3
AHRS;9.853;380316.740;39.8461;107.0311;-78.6495;0.63576;0.45634;-0.14232;3
LIGH;9.857;380316.688;3.2;3
LIGH;9.857;380316.739;2.1;3
PRES;9.861;380316.739;1014.6523;3
AHRS;9.873;380316.759;38.5269;112.0395;-79.0220;0.64030;0.48662;-0.12462;3
ACCE;9.874;380316.759;-0.44859;6.45038;-6.27364;2
GYRO;9.875;380316.759;0.65446;4.09866;-1.85020;2
MAGN;9.876;380316.759;15.67688;-2.00500;-27.13013;3
PRES;9.893;380316.772;1014.6523;3
AHRS;9.894;380316.779;35.7328;116.7970;-78.9826;0.63960;0.52335;-0.11552;3
SOUN;9.896;346.73;0.01058;54.47
ACCE;9.922;380316.779;-6.56091;5.95235;-5.00606;2
ACCE;9.924;380316.799;-8.15269;5.01480;-5.20647;2
AHRS;9.925;380316.800;32.3556;121.7938;-78.6124;0.63643;0.56346;-0.10754;3
GYRO;9.928;380316.779;1.08075;4.07576;-2.91174;2
GYRO;9.931;380316.799;1.06421;4.61430;-2.40009;2
MAGN;9.933;380316.779;20.74127;-1.66626;-24.81995;3
MAGN;9.935;380316.799;22.04895;-1.66626;-23.54584;3
PRES;9.939;380316.806;1014.6523;3
AHRS;9.940;380316.819;30.0646;127.2417;-78.0162;0.63414;0.59979;-0.08954;3
ACCE;9.954;380316.819;-4.93906;3.14299;-6.42737;2
GYRO;9.957;380316.819;0.41483;5.99557;-1.63222;2
AHRS;9.958;380316.839;28.0218;133.9179;-77.3831;0.63210;0.63765;-0.06350;3
MAGN;9.960;380316.819;22.18170;-1.62048;-23.36121;3
LIGH;9.961;380316.789;2.9;3
LIGH;9.962;380316.839;3.9;3
ACCE;9.972;380316.839;-1.87268;0.94420;-2.70544;2
GYRO;9.973;380316.839;0.99368;6.26997;-1.83478;2
MAGN;9.975;380316.839;25.52338;0.05341;-18.07404;3
AHRS;9.975;380316.859;24.6560;141.4018;-77.0923;0.62976;0.67716;-0.04360;3
PRES;9.981;380316.839;1014.6523;3
ACCE;9.993;380316.860;-3.28632;-2.80844;-5.11617;2
GYRO;9.994;380316.860;2.75375;6.63156;-2.52925;2
MAGN;9.994;380316.860;26.98212;0.86365;-14.12201;3
AHRS;9.994;380316.878;19.9524;148.9890;-77.5878;0.63069;0.71067;-0.03485;3
ACCE;10.010;380316.880;-3.61060;-3.72066;-6.21185;2
GYRO;10.010;380316.880;4.38499;7.09169;-1.90555;2
MAGN;10.010;380316.880;27.14386;1.00403;-13.79242;3
PRES;10.011;380316.873;1014.6523;3
AHRS;10.011;380316.898;14.1895;157.9410;-79.1284;0.63861;0.73583;-0.02747;3
ACCE;10.030;380316.900;-0.13023;-3.58899;-9.37505;2
GYRO;10.031;380316.900;5.43721;8.13643;-0.83743;2
MAGN;10.031;380316.900;29.69513;3.11737;-8.69598;3
AHRS;10.031;380316.919;7.5993;168.3040;-81.0890;0.65036;0.74990;-0.01599;3
PRES;10.038;380316.907;1014.6523;3
ACCE;10.049;380316.920;2.52722;-3.32852;-13.92400;2
GYRO;10.050;380316.920;5.86295;8.73198;-0.16849;2
MAGN;10.050;380316.920;32.04498;3.90167;-4.57306;3
AHRS;10.050;380316.938;1.3993;177.8231;-82.3447;0.65833;0.75239;-0.00331;3
LIGH;10.057;380316.890;5.7;3
LIGH;10.057;380316.940;7.7;3
ACCE;10.069;380316.940;1.54059;-3.60324;-19.54556;2
GYRO;10.070;380316.940;5.36366;8.02634;0.25841;2
MAGN;10.070;380316.940;32.09381;3.95050;-3.65143;3
PRES;10.070;380316.940;1014.6523;3
AHRS;10.071;380316.958;-4.3274;-174.0999;-83.2628;-0.66444;-0.74462;-0.00598;3
ACCE;10.090;380316.960;1.20074;-0.91377;-16.25363;2
GYRO;10.090;380316.960;4.38196;5.80406;1.05814;2
MAGN;10.090;380316.960;32.47833;4.29993;5.30243;3
AHRS;10.091;380316.979;-9.0056;-167.8499;-84.1942;-0.67073;-0.73000;-0.01280;3
PRES;10.098;380316.974;1014.6523;3
ACCE;10.109;380316.980;3.83350;0.17139;-16.28006;2
GYRO;10.109;380316.980;3.12758;4.79907;1.36147;2
MAGN;10.110;380316.980;31.87561;3.39508;9.42230;3
AHRS;10.110;380316.998;-11.9206;-162.9852;-84.9035;-0.67527;-0.71541;-0.02354;3
ACCE;10.135;380317.001;6.19881;1.09593;-14.64986;2
GYRO;10.136;380317.001;1.68941;4.33569;0.95540;2
MAGN;10.136;380317.001;31.65131;3.34930;9.98993;3
AHRS;10.136;380317.018;-13.3260;-157.9181;-85.2984;-0.67682;-0.70197;-0.04511;3
PRES;10.137;380317.007;1014.6523;3
ACCE;10.155;380317.021;5.07974;1.46732;-14.62453;2
GYRO;10.156;380317.021;0.28111;4.65878;0.35429;2
MAGN;10.156;380317.021;29.85229;3.48206;14.29443;3
AHRS;10.156;380317.039;-12.8982;-152.5169;-85.5628;-0.67517;-0.69031;-0.08024;3
LIGH;10.157;380316.990;9.7;3
LIGH;10.157;380317.041;11.7;3
PRES;10.158;380317.041;1014.6600;3
ACCE;10.170;380317.041;3.18008;-0.90689;-19.23581;2
GYRO;10.170;380317.041;-1.27460;4.42220;-0.22183;2
MAGN;10.170;380317.041;27.65808;6.26373;18.14880;3
AHRS;10.170;380317.058;-10.8371;-148.8173;-86.2056;-0.67376;-0.68278;-0.11643;3
ACCE;10.198;380317.061;3.47198;-1.39511;-13.16403;2
AHRS;10.200;380317.078;-7.4801;-146.2975;-87.4618;-0.67384;-0.67702;-0.15485;3
GYRO;10.201;380317.061;-2.80675;2.72820;-0.50972;2
MAGN;10.202;380317.061;27.14539;5.86548;18.42651;3
PRES;10.204;380317.074;1014.6624;3
ACCE;10.212;380317.081;6.96527;-1.91714;-8.47481;2
GYRO;10.215;380317.081;-3.40331;2.29265;-0.72534;2
AHRS;10.216;380317.098;-3.7578;-143.4171;-88.9019;-0.67190;-0.67021;-0.19745;3
MAGN;10.217;380317.081;24.62006;3.66821;20.47882;3
ACCE;10.230;380317.101;7.69783;-1.27339;-7.11304;2
GYRO;10.231;380317.101;-3.10844;3.12769;-0.78575;2
MAGN;10.232;380317.101;24.62006;2.55127;23.74725;3
AHRS;10.233;380317.117;-0.7023;-139.3562;-90.3847;-0.66680;-0.65934;-0.24234;3
ACCE;10.251;380317.121;7.30956;-0.39154;-8.87433;2
AHRS;10.252;380317.137;2.0891;-133.9312;-92.4277;-0.65932;-0.64184;-0.29404;3
GYRO;10.253;380317.121;-2.97917;4.62129;-0.35036;2
MAGN;10.253;380317.121;23.96698;2.10419;24.31793;3
PRES;10.254;380317.108;1014.6624;3
LIGH;10.259;380317.091;13.3;3
LIGH;10.260;380317.142;14.8;3
ACCE;10.270;380317.142;6.43498;-1.62683;-8.91975;2
AHRS;10.276;380317.158;4.6582;-128.7121;-94.7070;-0.65063;-0.62317;-0.34289;3
GYRO;10.279;380317.142;-3.00897;4.71992;-0.18587;2
MAGN;10.279;380317.142;20.82062;0.11292;26.92108;3
PRES;10.280;380317.142;1014.6624;3
ACCE;10.292;380317.162;7.34927;-1.60736;-5.98196;2
AHRS;10.293;380317.177;6.7414;-124.8616;-96.3178;-0.64111;-0.61057;-0.37897;3
GYRO;10.294;380317.162;-2.56004;3.63383;-0.58049;2
MAGN;10.296;380317.162;18.54553;-0.82397;28.35693;3
ACCE;10.311;380317.182;9.07362;-0.18449;-6.03738;2
GYRO;10.312;380317.182;-1.92378;3.04922;-0.78500;2
MAGN;10.314;380317.182;17.77802;-1.10626;29.18396;3
PRES;10.314;380317.175;1014.6624;3
AHRS;10.315;380317.197;8.6117;-121.0994;-97.6168;-0.62911;-0.59964;-0.41200;3
ACCE;10.331;380317.202;11.05139;1.23518;-7.90225;2
GYRO;10.332;380317.202;-1.91298;3.53308;-0.73659;2
MAGN;10.333;380317.202;14.60571;-2.57416;31.81458;3
AHRS;10.334;380317.218;10.6037;-116.4039;-99.2261;-0.61305;-0.58543;-0.45052;3
PRES;10.338;380317.209;1014.6624;3
ACCE;10.350;380317.222;12.44026;1.20485;-8.57704;2
GYRO;10.351;380317.222;-2.33623;4.11626;-1.01443;2
MAGN;10.352;380317.222;12.30164;-4.36707;31.81458;3
AHRS;10.353;380317.237;12.8920;-111.7553;-101.0627;-0.59500;-0.57151;-0.48939;3
LIGH;10.360;380317.192;20.6;3
LIGH;10.361;380317.242;27.1;3
ACCE;10.372;380317.242;12.41801;-0.09349;-5.75725;2
GYRO;10.373;380317.242;-2.31554;3.38937;-1.72519;2
AHRS;10.374;380317.257;15.6661;-107.8646;-102.6080;-0.57482;-0.56326;-0.52408;3
MAGN;10.375;380317.242;11.09619;-5.10864;32.26776;3
PRES;10.376;380317.242;1014.6675;3
ACCE;10.392;380317.262;13.34071;1.31250;-3.49776;2
GYRO;10.393;380317.262;-1.61214;2.48309;-2.41571;2
MAGN;10.394;380317.262;6.98395;-7.53174;33.55255;3
AHRS;10.395;380317.277;18.9985;-104.6316;-103.4868;-0.55045;-0.56252;-0.55432;3
PRES;10.399;380317.276;1014.6723;3
ACCE;10.411;380317.283;12.84125;2.95665;-7.01558;2
GYRO;10.412;380317.283;-1.39966;2.37314;-2.95868;2
MAGN;10.413;380317.283;4.53796;-8.75397;33.79059;3
AHRS;10.415;380317.296;22.5319;-101.8059;-104.3014;-0.52541;-0.56430;-0.58140;3
ACCE;10.431;380317.303;12.31326;3.37892;-7.53809;2
AHRS;10.433;380317.316;26.7767;-98.3628;-105.8841;-0.49631;-0.56445;-0.61307;3
GYRO;10.437;380317.303;-1.91365;2.49065;-3.36279;2
MAGN;10.438;380317.303;3.75061;-8.91266;33.63800;3
PRES;10.440;380317.309;1014.6723;3
SOUN;10.442;1003.36;0.03062;63.70
ACCE;10.456;380317.323;10.55095;2.44478;-5.67506;2
AHRS;10.461;380317.337;31.4753;-94.0968;-108.4630;-0.46359;-0.56174;-0.64818;3
GYRO;10.463;380317.323;-2.40471;2.59785;-3.75005;2
MAGN;10.465;380317.323;1.37939;-9.57489;33.19550;3
PRES;10.472;380317.343;1014.6723;3
LIGH;10.473;380317.293;29.7;3
LIGH;10.474;380317.343;31.7;3
ACCE;10.475;380317.343;9.13947;2.51218;-3.22551;2
AHRS;10.476;380317.356;35.6754;-89.7069;-111.5126;-0.43281;-0.55731;-0.67943;3
GYRO;10.478;380317.343;-2.57304;2.51942;-3.80286;2
MAGN;10.479;380317.343;-0.01831;-10.27374;32.96661;3
ACCE;10.491;380317.363;8.97551;3.72073;-2.80284;2
AHRS;10.493;380317.376;39.7533;-84.5521;-115.2349;-0.39952;-0.55126;-0.71012;3
GYRO;10.495;380317.363;-2.50650;2.46324;-3.72856;2
MAGN;10.496;380317.363;-1.18713;-11.67603;32.51190;3
ACCE;10.512;380317.383;9.63704;5.07323;-3.58531;2
AHRS;10.513;380317.397;43.7608;-78.2339;-120.1662;-0.36324;-0.54260;-0.74130;3
GYRO;10.517;380317.383;-2.66083;2.59991;-3.76727;2
MAGN;10.518;380317.383;-4.14734;-15.31219;31.48041;3
PRES;10.520;380317.376;1014.6624;3
ACCE;10.531;380317.403;10.04495;5.65393;-2.50523;2
GYRO;10.532;380317.403;-3.00975;2.36510;-4.26021;2
AHRS;10.533;380317.416;47.5488;-71.3167;-126.3847;-0.32842;-0.53295;-0.76963;3
MAGN;10.535;380317.403;-5.58624;-17.19208;31.15692;3
ACCE;10.552;380317.423;8.33449;5.28314;-1.89488;2
AHRS;10.554;380317.436;51.4667;-62.6428;-135.1840;-0.29153;-0.52141;-0.79748;3
GYRO;10.555;380317.423;-3.35774;1.76050;-5.08305;2
MAGN;10.557;380317.423;-4.75006;-17.77191;30.21545;3
PRES;10.558;380317.410;1014.6624;3
LIGH;10.561;380317.393;28.5;3
LIGH;10.562;380317.444;24.5;3
AHRS;10.572;380317.456;54.4838;-51.7602;-146.8322;-0.25438;-0.50547;-0.82367;3
ACCE;10.574;380317.444;5.60922;4.59599;-0.69571;2
GYRO;10.575;380317.444;-3.68587;1.28490;-5.37294;2
MAGN;10.578;380317.444;-2.88239;-20.37048;28.06396;3
PRES;10.579;380317.444;1014.6624;3
ACCE;10.591;380317.464;4.77788;4.32465;1.21170;2
AHRS;10.593;380317.476;55.6454;-40.5574;-158.8564;0.22099;0.48661;0.84518;3
GYRO;10.595;380317.464;-3.84009;1.13333;-5.12622;2
MAGN;10.596;380317.464;-2.04315;-23.09875;27.04010;3
ACCE;10.611;380317.484;4.84785;4.83855;0.85570;2
GYRO;10.613;380317.484;-3.90913;1.14172;-5.00758;2
AHRS;10.614;380317.496;55.2724;-28.6531;-171.5757;0.18561;0.46432;0.86447;3
MAGN;10.615;380317.484;-1.76239;-24.36371;25.39520;3
PRES;10.618;380317.477;1014.6624;3
AHRS;10.631;380317.516;53.1706;-17.0437;175.6152;0.14935;0.43719;0.88121;3
ACCE;10.634;380317.504;4.05798;4.33113;1.70569;2
GYRO;10.637;380317.504;-4.15631;0.94041;-5.12938;2
MAGN;10.638;380317.504;0.43945;-27.38800;22.00317;3
PRES;10.639;380317.511;1014.6624;3
ACCE;10.652;380317.524;2.17050;2.73251;4.85175;2
GYRO;10.654;380317.524;-4.20224;0.66405;-5.14273;2
MAGN;10.655;380317.524;3.01971;-29.17328;20.45441;3
AHRS;10.656;380317.535;49.9159;-8.0185;165.1568;0.11723;0.40921;0.89301;3
LIGH;10.670;380317.494;21.4;3
LIGH;10.672;380317.544;18.5;3
ACCE;10.673;380317.544;1.32249;2.48984;6.65913;2
AHRS;10.674;380317.555;45.9512;-0.7009;156.4093;0.08530;0.38094;0.90073;3
GYRO;10.676;380317.544;-3.81296;0.55075;-4.87608;2
MAGN;10.677;380317.544;4.01154;-29.70886;19.18793;3
PRES;10.678;380317.544;1014.6624;3
ACCE;10.691;380317.564;0.53738;3.12842;6.57347;2
AHRS;10.692;380317.576;41.7396;4.9768;149.0549;0.05585;0.35383;0.90381;3
GYRO;10.694;380317.564;-3.36826;0.38832;-4.62924;2
MAGN;10.698;380317.564;7.10144;-31.03485;15.96069;3
PRES;10.699;380317.578;1014.6624;3
ACCE;10.711;380317.585;-0.85260;3.20470;7.32027;2
GYRO;10.713;380317.585;-3.01953;0.13869;-4.30219;2
AHRS;10.714;380317.595;37.8632;8.8035;143.4843;0.03240;0.32994;0.90344;3
MAGN;10.717;380317.585;9.43298;-31.87256;13.86871;3
ACCE;10.731;380317.605;-0.64574;3.23073;8.03322;2
GYRO;10.732;380317.605;-2.61615;0.07385;-3.76575;2
MAGN;10.734;380317.605;10.42175;-31.21490;12.74261;3
PRES;10.735;380317.611;1014.6624;3
AHRS;10.736;380317.615;34.1109;11.6693;138.9627;0.01125;0.30733;0.90118;3
ACCE;10.752;380317.625;-0.24159;3.22957;8.29865;2
AHRS;10.754;380317.636;30.6353;13.8516;134.9990;-0.00709;0.28679;0.89675;3
GYRO;10.756;380317.625;-2.20601;-0.00175;-3.44466;2
MAGN;10.759;380317.625;12.35046;-29.95605;10.53314;3
LIGH;10.764;380317.595;17.2;3
LIGH;10.765;380317.645;16.1;3
ACCE;10.771;380317.645;-0.61520;3.08914;8.55489;2
AHRS;10.772;380317.655;27.7384;15.3302;131.4336;-0.02034;0.26980;0.89019;3
GYRO;10.774;380317.645;-1.79338;-0.26208;-3.45593;2
MAGN;10.775;380317.645;13.31329;-29.34265;9.42230;3
ACCE;10.790;380317.665;-1.40207;2.91344;8.20213;2
GYRO;10.792;380317.665;-1.41338;-0.53273;-3.50279;2
MAGN;10.795;380317.665;15.52277;-28.90167;8.47473;3
AHRS;10.796;380317.675;25.0392;16.4167;127.7375;-0.03064;0.25401;0.88109;3
PRES;10.798;380317.645;1014.6624;3
ACCE;10.811;380317.685;-2.57777;2.79797;8.01466;2
GYRO;10.812;380317.685;-1.16989;-0.56729;-3.30074;2
MAGN;10.814;380317.685;18.75153;-27.62909;6.59180;3
AHRS;10.820;380317.695;22.5454;17.2396;124.1475;-0.03935;0.23960;0.87044;3
PRES;10.822;380317.679;1014.6624;3
ACCE;10.829;380317.705;-2.57994;3.09702;8.56885;2
GYRO;10.830;380317.705;-0.96785;-0.42255;-2.90904;2
MAGN;10.831;380317.705;19.89441;-26.81122;5.63507;3
AHRS;10.832;380317.714;20.5325;17.8967;121.2407;-0.04700;0.22850;0.86060;3
ACCE;10.851;380317.726;-1.38980;3.42830;9.46219;2
GYRO;10.853;380317.726;-0.69478;-0.44571;-2.79155;2
AHRS;10.854;380317.734;18.7645;18.3780;118.3830;-0.05290;0.21891;0.84985;3
MAGN;10.856;380317.726;21.02509;-25.49133;4.89960;3
PRES;10.859;380317.712;1014.6624;3
LIGH;10.864;380317.695;15.6;3
LIGH;10.865;380317.746;15.1;3
ACCE;10.869;380317.746;-1.44162;3.21443;9.96625;2
AHRS;10.871;380317.755;17.1486;18.5391;114.8568;-0.05501;0.20975;0.83535;3
GYRO;10.872;380317.746;-0.34933;-0.77113;-3.20012;2
MAGN;10.874;380317.746;23.68011;-23.61450;3.32336;3
PRES;10.876;380317.746;1014.6624;3
SOUN;10.883;381.44;0.01164;55.30
ACCE;10.893;380317.766;-3.08093;2.82439;8.60246;2
GYRO;10.894;380317.766;-0.00224;-0.89514;-3.56436;2
MAGN;10.896;380317.766;25.12665;-22.92938;2.50702;3
AHRS;10.897;380317.774;15.8559;18.5931;111.0528;-0.05486;0.20278;0.81840;3
ACCE;10.910;380317.786;-3.50887;3.76527;6.28232;2
GYRO;10.912;380317.786;0.16472;-1.06409;-3.44827;2
MAGN;10.913;380317.786;26.42975;-21.22345;2.60620;3
PRES;10.914;380317.779;1014.6624;3
AHRS;10.915;380317.794;14.7399;18.4988;107.1310;-0.05305;0.19653;0.79976;3
ACCE;10.931;380317.806;-2.43454;4.08096;7.48277;2
AHRS;10.932;380317.815;13.6373;17.5991;103.1726;-0.04612;0.18631;0.78013;3
GYRO;10.935;380317.806;0.08771;-1.67224;-3.39458;2
MAGN;10.937;380317.806;27.02332;-17.99469;2.96173;3
PRES;10.938;380317.813;1014.6624;3
ACCE;10.950;380317.826;-1.84732;3.01776;9.55977;2
GYRO;10.951;380317.826;0.01115;-1.98155;-3.54369;2
AHRS;10.953;380317.834;12.5064;16.2583;99.4053;-0.03747;0.17315;0.76050;3
MAGN;10.954;380317.826;26.81427;-16.51764;3.16620;3
LIGH;10.971;380317.796;15.0;3
AHRS;10.973;380317.854;11.5880;14.8211;95.3917;-0.02752;0.16041;0.73842;3
ACCE;10.976;380317.846;-0.97264;2.64389;10.30650;2
GYRO;10.978;380317.846;0.27313;-1.96938;-3.55385;2
MAGN;10.979;380317.846;28.30200;-14.81628;1.09253;3
PRES;10.982;380317.846;1014.6624;3
ACCE;10.989;380317.867;-0.28978;3.01036;9.40685;2
GYRO;10.990;380317.867;0.85922;-2.32431;-3.60876;2
MAGN;10.992;380317.867;28.75977;-12.15057;-1.54877;3
AHRS;10.995;380317.875;11.3759;12.9406;90.9918;-0.01094;0.14884;0.71300;3
PRES;10.997;380317.880;1014.6624;3
ACCE;11.009;380317.887;-0.27917;2.93126;8.08685;2
GYRO;11.010;380317.887;1.28209;-3.04910;-3.96504;2
MAGN;11.012;380317.887;28.50189;-11.11755;-2.43225;3
AHRS;11.013;380317.894;11.7588;10.5386;86.4422;0.01177;0.13642;0.68519;3
ACCE;11.034;380317.907;-0.37259;2.49503;8.40662;2
GYRO;11.035;380317.907;1.09625;-3.62856;-4.33327;2
AHRS;11.041;380317.914;12.1585;7.4719;81.3226;0.03795;0.11801;0.65178;3
MAGN;11.043;380317.907;29.39758;-8.65021;-3.30658;3
ACCE;11.049;380317.927;-0.82736;2.22023;8.87631;2
GYRO;11.050;380317.927;0.54468;-3.67738;-4.37338;2
MAGN;11.051;380317.927;29.08020;-5.31616;-6.00128;3
AHRS;11.052;380317.934;12.1977;4.1820;75.9707;0.06135;0.09394;0.61462;3
PRES;11.055;380317.914;1014.6523;3
ACCE;11.069;380317.947;-1.47977;1.84019;9.53522;2
GYRO;11.081;380317.947;0.15567;-3.23601;-3.98978;2
MAGN;11.081;380317.947;28.66974;-4.19769;-7.20673;3
LIGH;11.086;380317.897;17.6;3
LIGH;11.086;380317.947;20.5;3
AHRS;11.086;380317.953;12.0593;1.5065;71.3875;0.07768;0.07190;0.58130;3
ACCE;11.087;380317.967;-2.08942;1.84888;9.10757;2
AHRS;11.087;380317.973;12.0411;-0.6776;67.3582;0.09054;0.05327;0.55096;3
GYRO;11.087;380317.967;0.12590;-2.55983;-3.34206;2
MAGN;11.088;380317.967;27.36816;-2.42310;-11.47919;3
PRES;11.088;380317.947;1014.6523;3
ACCE;11.105;380317.987;-1.09204;2.24269;8.50954;2
GYRO;11.105;380317.987;0.07465;-2.38066;-2.83168;2
MAGN;11.106;380317.987;26.69678;1.22986;-13.63678;3
AHRS;11.106;380317.994;12.1727;-2.6676;63.8370;0.10221;0.03640;0.52349;3
PRES;11.113;380317.981;1014.6523;3
ACCE;11.124;380318.008;-0.30624;2.80780;8.60045;2
GYRO;11.125;380318.008;-0.07277;-2.69916;-2.64191;2
MAGN;11.125;380318.008;26.64490;2.55127;-13.79242;3
AHRS;11.125;380318.013;12.2673;-4.8603;60.8508;0.11340;0.01771;0.49916;3
ACCE;11.144;380318.028;-0.69868;2.56378;9.60631;2
GYRO;11.145;380318.028;0.05560;-3.20868;-2.62013;2
MAGN;11.146;380318.028;25.65155;4.53644;-14.76135;3
PRES;11.147;380318.014;1014.6523;3
AHRS;11.147;380318.033;12.5347;-7.6856;57.8213;0.12755;-0.00566;0.47307;3
ACCE;11.169;380318.048;-0.70358;3.40187;10.15703;2
AHRS;11.169;380318.054;13.2653;-10.9666;54.9273;0.14579;-0.03119;0.44621;3
GYRO;11.170;380318.048;0.38504;-3.39276;-2.35141;2
MAGN;11.170;380318.048;22.98737;6.34308;-17.35992;3
LIGH;11.170;380317.998;24.4;3
LIGH;11.170;380318.048;28.4;3
PRES;11.177;380318.048;1014.6523;3
ACCE;11.187;380318.068;-0.66110;3.33882;9.19939;2
AHRS;11.188;380318.073;14.3794;-14.0314;52.8256;0.16516;-0.05327;0.42434;3
GYRO;11.188;380318.068;0.69484;-3.27243;-1.83446;2
MAGN;11.188;380318.068;22.08862;6.77032;-18.23883;3
ACCE;11.205;380318.088;1.49782;3.56508;8.59766;2
GYRO;11.206;380318.088;0.78496;-2.99442;-1.28944;2
MAGN;11.206;380318.088;20.65887;8.20007;-19.37866;3
AHRS;11.206;380318.093;15.6580;-17.0868;51.3923;0.18520;-0.07421;0.40656;3
PRES;11.207;380318.081;1014.6523;3
ACCE;11.225;380318.108;2.98460;3.64844;8.83467;2
GYRO;11.226;380318.108;0.89851;-2.92764;-1.24132;2
MAGN;11.226;380318.108;18.06641;9.26361;-21.83075;3
AHRS;11.226;380318.113;17.0804;-20.2134;50.2829;0.20608;-0.09498;0.39003;3
PRES;11.234;380318.115;1014.6523;3
ACCE;11.244;380318.128;2.48549;3.54907;8.68132;2
GYRO;11.245;380318.128;1.27254;-3.19435;-1.57404;2
MAGN;11.245;380318.128;17.36298;9.47113;-22.51892;3
AHRS;11.246;380318.133;18.8238;-23.2619;49.1644;0.22840;-0.11423;0.37199;3
ACCE;11.265;380318.149;1.22826;3.98326;8.34412;2
GYRO;11.265;380318.149;1.73482;-3.34944;-1.69936;2
AHRS;11.266;380318.152;21.2590;-26.6427;48.0426;0.25614;-0.13378;0.35051;3
MAGN;11.279;380318.149;16.13922;9.06219;-24.50867;3
PRES;11.279;380318.149;1014.6523;3
LIGH;11.280;380318.098;34.6;3
LIGH;11.281;380318.149;41.1;3
ACCE;11.287;380318.169;1.34404;5.22588;6.78049;2
GYRO;11.289;380318.169;2.04001;-3.72391;-1.29472;2
AHRS;11.290;380318.173;24.1236;-30.6225;47.4741;0.28845;-0.15526;0.32917;3
MAGN;11.291;380318.169;12.66022;10.29053;-26.54266;3
PRES;11.298;380318.182;1014.6523;3
ACCE;11.305;380318.189;4.38489;6.10086;4.57397;2
GYRO;11.306;380318.189;1.60654;-3.53166;-0.73972;2
MAGN;11.307;380318.189;11.79504;10.65216;-26.96533;3
AHRS;11.308;380318.192;26.3981;-34.6228;47.5656;0.31631;-0.17719;0.31266;3
ACCE;11.325;380318.209;5.97472;5.07379;5.12109;2
GYRO;11.325;380318.209;-0.28699;-2.18155;-0.66959;2
MAGN;11.327;380318.209;9.10034;8.80737;-29.31671;3
AHRS;11.328;380318.212;27.3121;-37.5856;47.2247;0.33018;-0.19731;0.29879;3
ACCE;11.344;380318.229;6.15509;4.76958;8.72108;2
GYRO;11.345;380318.229;-0.69261;-2.68787;-1.23073;2
MAGN;11.345;380318.229;6.92749;8.18024;-31.11267;3
AHRS;11.345;380318.233;27.4280;-39.7193;45.6617;0.33356;-0.21766;0.28030;3
PRES;11.352;380318.216;1014.6523;3
ACCE;11.363;380318.249;3.52438;5.64737;11.49400;2
GYRO;11.363;380318.249;-0.26364;-2.93233;-1.42610;2
MAGN;11.364;380318.249;6.56433;8.12073;-31.41022;3
AHRS;11.364;380318.252;27.9859;-42.0451;43.9506;0.33957;-0.23834;0.25849;3
ACCE;11.383;380318.269;5.09360;5.70828;8.44202;2
GYRO;11.383;380318.269;0.63351;-2.57660;-1.02727;2
MAGN;11.384;380318.269;3.90778;9.30023;-32.56073;3
PRES;11.384;380318.249;1014.6523;3
AHRS;11.384;380318.272;29.1382;-44.5218;42.9075;0.35077;-0.25609;0.23892;3
ACCE;11.404;380318.290;5.51559;5.99651;4.69185;2
GYRO;11.404;380318.290;0.70987;-2.67043;-1.03938;2
MAGN;11.404;380318.290;2.37274;9.47113;-32.16553;3
AHRS;11.405;380318.293;30.5943;-47.3993;42.5845;0.36587;-0.27351;0.22192;3
PRES;11.413;380318.283;1014.6523;3
LIGH;11.421;380318.199;42.0;3
ACCE;11.423;380318.310;4.79102;6.60178;4.78024;2
GYRO;11.423;380318.310;0.38063;-2.82747;-1.08310;2
MAGN;11.424;380318.310;2.17590;9.47113;-32.06940;3
AHRS;11.424;380318.312;31.8888;-50.2273;42.1809;0.37892;-0.29125;0.20451;3
SOUN;11.434;94.22;0.00288;43.15
ACCE;11.445;380318.330;4.78534;6.87479;5.87627;2
GYRO;11.446;380318.330;0.36314;-2.34358;-0.80894;2
MAGN;11.446;380318.330;-1.35498;9.93042;-32.21893;3
AHRS;11.446;380318.332;33.0245;-52.8894;41.7421;0.38990;-0.30829;0.18756;3
PRES;11.447;380318.316;1014.6523;3
ACCE;11.469;380318.350;6.07872;6.61943;5.09268;2
GYRO;11.469;380318.350;0.57788;-1.73807;-0.62344;2
MAGN;11.469;380318.350;-4.09546;8.78143;-31.94122;3
AHRS;11.469;380318.352;34.0751;-55.1420;41.6437;0.40007;-0.32131;0.17451;3
PRES;11.473;380318.350;1014.6523;3
ACCE;11.483;380318.370;6.80634;6.20013;4.93793;2
GYRO;11.484;380318.370;0.72186;-1.54855;-0.75514;2
MAGN;11.484;380318.370;-4.40521;8.62732;-31.90460;3
AHRS;11.484;380318.371;35.1303;-56.9893;41.8528;0.41019;-0.33010;0.16479;3
ACCE;11.509;380318.390;6.71608;6.11601;4.80106;2
GYRO;11.510;380318.390;0.90273;-1.75121;-1.12593;2
AHRS;11.510;380318.392;36.5682;-59.0141;42.1219;0.42286;-0.33831;0.15276;3
MAGN;11.511;380318.390;-7.72858;7.20215;-32.98340;3
PRES;11.511;380318.384;1014.6523;3
LIGH;11.523;380318.350;41.2;3
LIGH;11.523;380318.400;40.2;3
ACCE;11.524;380318.410;5.28198;6.84027;5.20096;2
GYRO;11.524;380318.410;1.10252;-1.71031;-1.31561;2
MAGN;11.524;380318.410;-9.03320;5.40314;-31.99768;3
AHRS;11.525;380318.412;38.4284;-61.2512;42.4832;0.43824;-0.34576;0.13814;3
PRES;11.532;380318.417;1014.6437;3
ACCE;11.545;380318.431;5.04242;7.65381;3.82022;2
GYRO;11.545;380318.431;1.42012;-1.08922;-1.13803;2
MAGN;11.545;380318.431;-9.12933;5.25208;-31.90460;3
AHRS;11.546;380318.431;40.2981;-63.1691;43.1933;0.45382;-0.34918;0.12661;3
AHRS;11.569;380318.451;42.1815;-64.9625;44.4796;0.47061;-0.34888;0.11902;3
ACCE;11.571;380318.451;5.50636;7.67163;2.10637;2
GYRO;11.571;380318.451;1.49449;-0.64601;-0.98520;2
MAGN;11.572;380318.451;-8.96759;5.08728;-32.06482;3
PRES;11.573;380318.451;1014.6423;3
ACCE;11.589;380318.471;5.70435;7.33334;1.98059;2
AHRS;11.590;380318.472;44.0263;-66.7512;45.9408;0.48722;-0.34743;0.11229;3
GYRO;11.592;380318.471;1.33144;-0.72919;-1.06906;2
MAGN;11.592;380318.471;-10.40039;3.32489;-31.91223;3
ACCE;11.614;380318.491;5.21881;7.50896;2.87070;2
GYRO;11.618;380318.491;1.28493;-0.82822;-1.22519;2
AHRS;11.620;380318.491;45.7630;-68.4568;47.1837;0.50202;-0.34625;0.10443;3
MAGN;11.630;380318.491;-10.47974;3.22723;-31.90460;3
LIGH;11.632;380318.451;39.2;3
LIGH;11.635;380318.501;38.2;3
PRES;11.636;380318.484;1014.6423;3
AHRS;11.638;380318.511;47.6129;-70.1728;48.6135;0.51749;-0.34333;0.09671;3
AHRS;11.663;380318.532;49.4781;-71.7362;50.3897;0.53340;-0.33716;0.09144;3
ACCE;11.663;380318.511;5.41061;8.64716;2.71155;2
ACCE;11.664;380318.531;5.80280;8.30139;1.74850;2
GYRO;11.664;380318.511;1.44295;-0.42059;-1.15701;2
GYRO;11.664;380318.531;1.45024;-0.01137;-1.11745;2
MAGN;11.665;380318.511;-13.17139;2.54517;-32.23572;3
MAGN;11.665;380318.531;-11.85455;1.88751;-32.55615;3
AHRS;11.665;380318.551;51.1708;-73.0658;52.1776;0.54776;-0.32961;0.08782;3
PRES;11.666;380318.518;1014.6423;3
ACCE;11.688;380318.551;5.89780;7.99168;2.10985;2
PRES;11.688;380318.551;1014.6459;3
GYRO;11.688;380318.551;1.39313;0.01854;-1.21307;2
MAGN;11.688;380318.551;-11.85455;1.74561;-32.52716;3
AHRS;11.689;380318.571;53.0816;-74.5946;54.0681;0.56301;-0.32130;0.08229;3
ACCE;11.708;380318.572;5.78094;7.66316;2.15926;2
AHRS;11.709;380318.591;55.3132;-76.5931;56.2537;0.58004;-0.31237;0.07402;3
GYRO;11.709;380318.572;1.43980;-0.16241;-1.46404;2
MAGN;11.709;380318.572;-12.47101;-1.87073;-31.52771;3
PRES;11.713;380318.585;1014.6523;3
AHRS;11.724;380318.611;57.5434;-78.6954;58.6413;0.59668;-0.30228;0.06586;3
LIGH;11.725;380318.551;38.0;3
ACCE;11.725;380318.592;4.67331;8.38596;1.50989;2
GYRO;11.725;380318.592;1.57185;-0.29555;-1.70070;2
MAGN;11.725;380318.592;-11.66077;-2.67944;-30.42297;3
ACCE;11.743;380318.612;4.13803;8.69676;0.62955;2
GYRO;11.743;380318.612;1.61853;0.05226;-1.75014;2
AHRS;11.743;380318.630;59.8452;-80.9002;61.4786;0.61367;-0.28928;0.05895;3
MAGN;11.744;380318.612;-11.73096;-2.81830;-30.53436;3
PRES;11.744;380318.619;1014.6523;3
ACCE;11.763;380318.632;3.80293;8.59399;0.35522;2
GYRO;11.763;380318.632;1.58893;0.34737;-1.76825;2
MAGN;11.764;380318.632;-12.63275;-4.85840;-32.02820;3
AHRS;11.764;380318.651;62.2065;-83.1796;64.7352;0.63061;-0.27322;0.05321;3
PRES;11.773;380318.652;1014.6523;3
ACCE;11.782;380318.652;3.45795;8.66164;-0.28090;2
GYRO;11.782;380318.652;1.50655;0.60864;-1.80780;2
MAGN;11.783;380318.652;-12.16736;-6.56128;-31.57501;3
AHRS;11.783;380318.670;64.3794;-85.2327;67.9359;0.64529;-0.25619;0.04882;3
ACCE;11.802;380318.672;2.97340;9.12329;-0.86101;2
AHRS;11.803;380318.690;66.6071;-87.5597;71.4506;0.65948;-0.23797;0.04393;3
GYRO;11.803;380318.672;1.37425;0.80035;-1.87036;2
MAGN;11.803;380318.672;-12.01935;-6.67419;-31.53839;3
PRES;11.804;380318.686;1014.6523;3
LIGH;11.822;380318.652;34.6;3
LIGH;11.822;380318.702;30.5;3
ACCE;11.822;380318.692;2.02185;9.58093;-1.99506;2
AHRS;11.824;380318.711;68.7795;-90.1078;74.8607;0.67184;-0.22128;0.03688;3
GYRO;11.824;380318.692;1.23880;0.63809;-1.82571;2
MAGN;11.824;380318.692;-10.65979;-7.80945;-31.24542;3
PRES;11.830;380318.719;1014.6523;3
ACCE;11.841;380318.713;1.73453;9.57687;-2.46777;2
GYRO;11.841;380318.713;0.76462;0.25528;-1.69855;2
MAGN;11.841;380318.713;-9.46808;-9.59778;-31.24542;3
AHRS;11.842;380318.730;70.6199;-92.0750;76.9615;0.67960;-0.21014;0.02681;3
ACCE;11.862;380318.733;1.58192;9.72745;-0.95097;2
GYRO;11.862;380318.733;0.25389;-0.39688;-1.56117;2
MAGN;11.863;380318.733;-9.49249;-9.86633;-31.03180;3
AHRS;11.863;380318.750;72.3577;-93.5949;78.0393;0.68441;-0.20271;0.01358;3
SOUN;11.875;322.43;0.00984;53.84
ACCE;11.886;380318.753;1.19365;10.01917;0.89314;2
AHRS;11.887;380318.770;73.9387;-94.9832;79.2746;0.68866;-0.19434;0.00298;3
GYRO;11.888;380318.753;0.14333;-0.43788;-1.38071;2
MAGN;11.889;380318.753;-8.85162;-10.93292;-30.24292;3
PRES;11.891;380318.753;1014.6523;3
ACCE;11.905;380318.773;1.10365;9.88538;0.29918;2
GYRO;11.906;380318.773;0.37149;0.25677;-1.20770;2
AHRS;11.906;380318.790;75.2259;-96.5098;81.4996;0.69365;-0.18249;-0.00069;3
MAGN;11.908;380318.773;-8.56323;-11.79352;-30.80444;3
ACCE;11.925;380318.793;1.19849;9.64073;-0.96062;2
GYRO;11.929;380318.793;0.48279;0.94490;-1.16103;2
MAGN;11.930;380318.793;-8.74329;-11.79352;-31.03790;3
PRES;11.931;380318.786;1014.6523;3
AHRS;11.932;380318.810;76.5282;-98.2475;84.5424;0.69923;-0.16670;-0.00087;3
ACCE;11.946;380318.813;1.31720;9.75452;-1.09221;2
GYRO;11.948;380318.813;0.41080;1.17700;-1.25113;2
MAGN;11.951;380318.813;-9.18121;-12.00714;-32.20978;3
AHRS;11.952;380318.830;77.9715;-100.0836;87.9490;0.70446;-0.14823;-0.00042;3
PRES;11.954;380318.820;1014.6523;3
ACCE;11.966;380318.833;1.02124;9.70973;-0.75159;2
AHRS;11.968;380318.849;79.3910;-102.1678;91.7328;0.70907;-0.12892;0.00086;3
GYRO;11.970;380318.833;0.35959;1.34248;-1.36681;2
MAGN;11.971;380318.833;-7.38220;-12.97455;-32.61566;3
LIGH;11.979;380318.753;24.5;3
LIGH;11.985;380318.803;18.1;3
LIGH;11.988;380318.854;11.7;3
ACCE;11.989;380318.854;0.38139;10.30775;-1.08220;2
GYRO;11.990;380318.854;0.39471;1.61075;-1.41040;2
AHRS;11.991;380318.869;80.8525;-105.1902;96.8072;0.71373;-0.10687;0.00383;3
MAGN;11.993;380318.854;-6.62689;-12.79602;-32.29828;3
PRES;11.994;380318.854;1014.6523;3
ACCE;12.005;380318.874;-0.23724;10.40291;-0.58940;2
GYRO;12.006;380318.874;0.36017;1.94084;-1.35591;2
MAGN;12.007;380318.874;-3.57971;-12.39166;-31.23932;3
AHRS;12.011;380318.890;82.2426;-108.6893;102.8672;0.71758;-0.08186;0.01020;3
PRES;12.013;380318.887;1014.6523;3
ACCE;12.023;380318.894;-0.26617;9.63419;-0.85054;2
GYRO;12.026;380318.894;0.29993;2.38800;-1.20325;2
MAGN;12.028;380318.894;-2.65656;-13.31329;-31.62689;3
AHRS;12.030;380318.909;83.3627;-112.2333;109.3616;0.72023;-0.05595;0.02058;3
ACCE;12.046;380318.914;-0.18466;9.37680;0.01097;2
AHRS;12.049;380318.929;84.4347;-117.5611;118.4987;0.72238;-0.02452;0.03608;3
GYRO;12.051;380318.914;0.30075;3.06821;-1.16916;2
MAGN;12.052;380318.914;-2.10724;-13.86414;-31.66809;3
PRES;12.053;380318.921;1014.6523;3
ACCE;12.065;380318.934;-0.37895;9.25667;-0.45583;2
GYRO;12.074;380318.934;0.50471;3.51871;-1.24013;2
AHRS;12.076;380318.950;85.2795;-129.1778;134.3625;0.72518;0.01024;0.05367;3
MAGN;12.078;380318.934;0.00458;-15.20844;-31.58264;3
PRES;12.079;380318.954;1014.6523;3
LIGH;12.084;380318.904;6.8;3
LIGH;12.084;380318.954;2.6;3
ACCE;12.085;380318.954;-0.69382;9.22586;-1.59413;2
GYRO;12.090;380318.954;0.69041;3.22868;-1.26311;2
AHRS;12.091;380318.969;85.6403;-145.7863;154.4942;0.72788;0.04025;0.06703;3
MAGN;12.095;380318.954;1.39313;-14.32495;-30.96924;3
ACCE;12.100;380318.974;-1.35805;9.31003;-1.92395;2
GYRO;12.101;380318.974;0.60556;2.64352;-1.26665;2
MAGN;12.101;380318.974;2.64893;-14.42261;-30.78003;3
PRES;12.101;380318.988;1014.6523;3
AHRS;12.101;380318.989;85.5850;-164.1591;175.8107;0.72975;0.06698;0.07646;3
ACCE;12.120;380318.995;-1.80782;9.65088;-1.43198;2
GYRO;12.120;380318.995;0.49788;2.10350;-1.13306;2
MAGN;12.121;380318.995;6.64978;-14.75983;-30.02625;3
AHRS;12.121;380319.009;85.1527;-179.2563;-166.5884;0.73081;0.09035;0.08375;3
ACCE;12.139;380319.015;-2.01039;9.86560;-0.86017;2
GYRO;12.140;380319.015;0.48451;1.88423;-0.93506;2
MAGN;12.140;380319.015;8.81805;-15.00092;-29.32129;3
AHRS;12.141;380319.028;84.5191;172.0094;-155.6874;0.73162;0.10967;0.09086;3
ACCE;12.160;380319.035;-1.88411;9.83253;-0.74739;2
GYRO;12.160;380319.035;0.58064;1.93890;-0.70436;2
MAGN;12.160;380319.035;9.08813;-14.73083;-28.84369;3
PRES;12.161;380319.021;1014.6423;3
AHRS;12.161;380319.048;83.6994;167.6867;-149.0753;0.73287;0.12848;0.09985;3
LIGH;12.172;380319.005;1.6;3
LIGH;12.173;380319.055;1.1;3
ACCE;12.181;380319.055;-1.37903;10.02708;-1.52541;2
GYRO;12.181;380319.055;0.67909;2.04727;-0.58446;2
MAGN;12.181;380319.055;10.25543;-14.64386;-27.89154;3
AHRS;12.181;380319.069;82.7322;165.9073;-144.7877;0.73447;0.14802;0.11063;3
PRES;12.191;380319.055;1014.6445;3
ACCE;12.199;380319.075;-1.05653;9.92276;-2.41856;2
GYRO;12.200;380319.075;0.69501;2.18436;-0.60690;2
MAGN;12.200;380319.075;11.51733;-15.67535;-28.00446;3
AHRS;12.200;380319.088;81.7938;164.9091;-141.2983;0.73550;0.16718;0.12141;3
ACCE;12.223;380319.095;-0.91013;10.18192;-2.48557;2
GYRO;12.223;380319.095;0.60852;2.38757;-0.66171;2
AHRS;12.223;380319.108;80.8959;164.1395;-137.7001;0.73524;0.18847;0.13392;3
MAGN;12.224;380319.095;12.24060;-15.91644;-27.65045;3
PRES;12.224;380319.089;1014.6523;3
ACCE;12.241;380319.115;-0.70938;10.12560;-2.89697;2
GYRO;12.241;380319.115;0.50435;2.62971;-0.67398;2
MAGN;12.241;380319.115;14.08234;-15.93018;-26.25580;3
AHRS;12.242;380319.129;80.0775;163.7699;-134.1018;0.73336;0.21191;0.14880;3
PRES;12.248;380319.122;1014.6523;3
ACCE;12.262;380319.136;-0.81595;9.73651;-3.03131;2
GYRO;12.262;380319.136;0.35806;2.70090;-0.69510;2
MAGN;12.263;380319.136;15.06195;-15.16876;-24.87640;3
AHRS;12.263;380319.148;79.4456;163.3258;-130.5988;0.73011;0.23383;0.16291;3
LIGH;12.278;380319.105;1.0;3
ACCE;12.280;380319.156;-1.74570;8.86034;-2.92900;2
GYRO;12.280;380319.156;0.16568;2.65555;-0.61420;2
MAGN;12.281;380319.156;16.18195;-15.10468;-24.42627;3
PRES;12.281;380319.156;1014.6523;3
AHRS;12.281;380319.168;79.0572;163.2513;-127.4176;0.72520;0.25489;0.17819;3
ACCE;12.303;380319.176;-2.17384;8.58784;-2.74751;2
AHRS;12.304;380319.188;79.2917;164.8662;-125.4671;0.71698;0.27501;0.19963;3
GYRO;12.305;380319.176;-0.24854;2.90948;-0.22931;2
MAGN;12.306;380319.176;18.45398;-15.65552;-23.33984;3
PRES;12.309;380319.189;1014.6523;3
ACCE;12.324;380319.196;-0.91814;9.63680;-1.41064;2
GYRO;12.325;380319.196;-0.84274;3.71834;0.03880;2
AHRS;12.326;380319.208;80.2277;167.6043;-123.9472;0.70382;0.29584;0.22809;3
MAGN;12.327;380319.196;19.28101;-16.68854;-22.73560;3
ACCE;12.343;380319.216;-0.75148;9.03543;-0.71066;2
GYRO;12.344;380319.216;-1.11473;4.64758;-0.06071;2
MAGN;12.345;380319.216;20.56732;-15.68756;-21.75751;3
PRES;12.346;380319.223;1014.6523;3
AHRS;12.348;380319.228;81.4761;170.6072;-121.4776;0.68492;0.32250;0.26379;3
ACCE;12.362;380319.236;-0.52083;8.96484;-0.69685;2
GYRO;12.363;380319.236;-0.85231;4.97537;0.09836;2
MAGN;12.364;380319.236;23.16284;-14.32495;-19.32831;3
AHRS;12.365;380319.248;82.4403;176.2434;-121.2180;0.66562;0.35013;0.30174;3
PRES;12.370;380319.256;1014.6523;3
LIGH;12.382;380319.206;5.6;3
LIGH;12.383;380319.256;11.0;3
AHRS;12.384;380319.267;82.4783;-177.3405;-122.7855;0.65266;0.37338;0.33086;3
ACCE;12.385;380319.256;1.22855;10.29048;-1.15938;2
GYRO;12.386;380319.256;-0.07808;4.40211;0.22150;2
MAGN;12.387;380319.256;24.34235;-14.32495;-17.79633;3
ACCE;12.403;380319.277;3.40721;10.84651;-2.34297;2
GYRO;12.404;380319.277;0.77338;3.26836;-0.36765;2
AHRS;12.405;380319.287;81.5556;-176.5106;-119.8509;0.64503;0.39651;0.34710;3
MAGN;12.411;380319.277;25.41809;-14.17236;-15.84473;3
ACCE;12.423;380319.297;2.76357;9.73970;-2.58784;2
GYRO;12.425;380319.297;1.23680;2.34445;-1.49406;2
MAGN;12.426;380319.297;27.08740;-14.21814;-12.69684;3
AHRS;12.428;380319.308;79.9976;175.8872;-109.3322;0.63788;0.42394;0.34908;3
PRES;12.430;380319.290;1014.6523;3
SOUN;12.432;432.53;0.01320;56.39
ACCE;12.442;380319.317;-0.90860;8.09589;-2.48430;2
GYRO;12.444;380319.317;1.60532;1.94849;-2.27344;2
MAGN;12.445;380319.317;27.54974;-14.49432;-11.70502;3
AHRS;12.446;380319.327;77.8158;167.2261;-98.3069;0.63069;0.45293;0.34275;3
ACCE;12.465;380319.337;-3.92154;7.25171;-3.32385;2
GYRO;12.468;380319.337;2.08174;1.89453;-1.92278;2
AHRS;12.469;380319.347;74.8594;162.9636;-91.7511;0.62642;0.48214;0.33405;3
MAGN;12.471;380319.337;28.80096;-13.40942;-10.15625;3
PRES;12.472;380319.324;1014.6545;3
LIGH;12.484;380319.307;17.7;3
LIGH;12.485;380319.357;24.9;3
ACCE;12.486;380319.357;-1.98325;6.97328;-3.30739;2
GYRO;12.488;380319.357;2.52692;1.80029;-1.11475;2
AHRS;12.492;380319.368;71.5330;163.6902;-90.3235;0.62801;0.50755;0.32634;3
MAGN;12.505;380319.357;30.65186;-12.38251;-7.69806;3
PRES;12.506;380319.357;1014.6624;3
ACCE;12.507;380319.377;-0.21518;6.47812;-3.81245;2
GYRO;12.508;380319.377;3.02896;1.71364;-0.72736;2
MAGN;12.509;380319.377;31.26221;-12.46948;-6.76575;3
AHRS;12.510;380319.387;68.1625;165.9999;-90.7610;0.63311;0.52881;0.31882;3
ACCE;12.521;380319.397;-0.42059;6.86034;-5.53270;2
AHRS;12.522;380319.407;63.9643;168.4833;-91.6033;0.64209;0.55024;0.30637;3
GYRO;12.523;380319.397;3.61314;1.49821;-0.56792;2
MAGN;12.523;380319.397;31.44226;-11.20300;-6.23474;3
PRES;12.524;380319.391;1014.6624;3
ACCE;12.538;380319.418;0.27600;7.19804;-6.67323;2
AHRS;12.539;380319.427;59.1937;170.3223;-92.1795;0.65309;0.57088;0.28847;3
GYRO;12.540;380319.418;3.95822;1.12334;-0.56911;2
MAGN;12.540;380319.418;31.95343;-9.92889;-4.39148;3
PRES;12.547;380319.424;1014.6624;3
ACCE;12.558;380319.438;0.83687;5.84796;-7.22574;2
GYRO;12.558;380319.438;3.93025;1.00685;-1.00621;2
MAGN;12.558;380319.438;32.27386;-9.76868;-3.14331;3
AHRS;12.559;380319.446;54.7078;171.0020;-91.6765;0.66031;0.59102;0.26915;3
LIGH;12.574;380319.407;21.3;3
LIGH;12.574;380319.458;15.7;3
ACCE;12.578;380319.458;-1.19749;4.55727;-7.02542;2
GYRO;12.578;380319.458;3.90836;1.15401;-1.34026;2
MAGN;12.578;380319.458;31.79169;-9.28802;-1.92261;3
PRES;12.579;380319.458;1014.6624;3
AHRS;12.579;380319.466;50.0015;171.3378;-90.5035;0.66429;0.61354;0.24807;3
ACCE;12.598;380319.478;-2.50687;4.03258;-7.27365;2
GYRO;12.598;380319.478;4.24220;1.33990;-1.04774;2
MAGN;12.599;380319.478;32.18536;-7.98035;0.47302;3
AHRS;12.599;380319.487;44.8140;172.2488;-89.7257;0.66892;0.63561;0.22548;3
PRES;12.606;380319.491;1014.6624;3
ACCE;12.618;380319.498;-0.96451;3.08223;-7.40434;2
GYRO;12.619;380319.498;4.72072;1.47778;-0.64244;2
MAGN;12.619;380319.498;32.78046;-7.23724;1.63116;3
AHRS;12.619;380319.506;39.5588;173.7503;-89.6272;0.67532;0.65356;0.20355;3
ACCE;12.639;380319.518;0.52362;1.22786;-6.94434;2
AHRS;12.639;380319.526;33.5792;175.3434;-89.5144;0.68187;0.67100;0.17756;3
GYRO;12.640;380319.518;5.20390;1.46538;-0.68283;2
MAGN;12.640;380319.518;33.29010;-6.11725;1.93024;3
PRES;12.640;380319.525;1014.6624;3
ACCE;12.663;380319.538;-0.67354;0.50966;-8.04919;2
GYRO;12.663;380319.538;5.79814;1.28212;-0.93887;2
MAGN;12.664;380319.538;33.12683;-4.68750;2.99835;3
AHRS;12.664;380319.547;26.5810;176.5805;-88.9458;0.68640;0.68936;0.14363;3
LIGH;12.681;380319.508;12.4;3
LIGH;12.682;380319.559;9.4;3
ACCE;12.682;380319.559;-1.97131;0.30981;-10.56779;2
GYRO;12.682;380319.559;6.27380;0.99049;-1.10417;2
MAGN;12.682;380319.559;32.78046;-4.20074;3.60718;3
AHRS;12.682;380319.566;19.6146;177.2615;-88.0929;0.68781;0.70524;0.10603;3
ACCE;12.703;380319.579;-1.39555;-0.34386;-12.90485;2
AHRS;12.704;380319.586;12.2909;177.8173;-87.2341;0.68722;0.71827;0.06443;3
GYRO;12.704;380319.579;6.25899;0.78711;-1.01793;2
MAGN;12.704;380319.579;33.63190;-3.34930;4.23126;3
PRES;12.705;380319.559;1014.6624;3
ACCE;12.723;380319.599;0.14647;-1.09502;-14.14766;2
GYRO;12.724;380319.599;5.77805;0.79660;-0.90271;2
AHRS;12.724;380319.607;5.2680;178.5396;-86.4275;0.68437;0.72757;0.02477;3
MAGN;12.724;380319.599;34.02557;-2.12250;5.30853;3
PRES;12.727;380319.592;1014.6624;3
ACCE;12.738;380319.619;1.31682;-1.89006;-14.03389;2
GYRO;12.738;380319.619;4.96631;0.98766;-0.96622;2
MAGN;12.738;380319.619;33.96149;-1.66931;5.74799;3
AHRS;12.738;380319.626;-0.3353;179.5161;-85.5460;0.67908;0.73405;-0.00502;3
ACCE;12.757;380319.639;1.48302;-2.72118;-12.71021;2
GYRO;12.757;380319.639;4.18437;1.26941;-1.06378;2
MAGN;12.757;380319.639;34.52911;0.26093;5.19562;3
AHRS;12.758;380319.646;-5.2799;-179.0484;-84.4051;-0.67130;-0.73971;0.02855;3
PRES;12.758;380319.626;1014.6624;3
LIGH;12.777;380319.609;9.4;3
LIGH;12.777;380319.659;9.9;3
ACCE;12.778;380319.659;0.61560;-3.67761;-12.02686;2
GYRO;12.778;380319.659;3.77167;1.55023;-1.00160;2
MAGN;12.778;380319.659;34.69238;2.64587;5.46875;3
AHRS;12.779;380319.666;-9.8077;-177.1161;-83.0995;-0.66224;-0.74398;0.04733;3
PRES;12.788;380319.659;1014.6624;3
ACCE;12.798;380319.679;0.31602;-3.95467;-13.34802;2
AHRS;12.798;380319.685;-13.5776;-175.1575;-81.9600;-0.65439;-0.74570;0.06165;3
GYRO;12.799;380319.679;3.37523;1.62073;-0.78876;2
MAGN;12.799;380319.679;34.63593;3.39355;5.74799;3
ACCE;12.818;380319.699;0.70392;-3.63148;-14.45714;2
GYRO;12.819;380319.699;2.53185;1.33394;-0.76584;2
MAGN;12.820;380319.699;35.35004;5.53589;5.51605;3
AHRS;12.830;380319.705;-16.6189;-173.2963;-80.7972;-0.64664;-0.74679;0.07238;3
PRES;12.832;380319.693;1014.6624;3
ACCE;12.846;380319.720;1.62764;-3.25629;-13.53580;2
GYRO;12.847;380319.720;1.38628;0.97151;-0.88857;2
MAGN;12.849;380319.720;34.24683;6.89697;6.55823;3
AHRS;12.850;380319.726;-18.3603;-171.7346;-79.4678;-0.63824;-0.74985;0.07689;3
PRES;12.851;380319.726;1014.6694;3
ACCE;12.858;380319.740;2.26924;-3.50122;-11.91353;2
AHRS;12.859;380319.745;-18.7780;-170.4188;-78.2849;-0.63119;-0.75392;0.07407;3
GYRO;12.861;380319.740;0.35724;0.88512;-0.91452;2
MAGN;12.861;380319.740;33.62427;7.10602;7.06482;3
WIFI;12.873;380319.715;eduroam;00:13:c3:44:c7:21;-55
WIFI;12.873;380319.715;UJI;00:13:c3:44:c7:20;-56
WIFI;12.873;380319.715;UJI;00:14:69:f2:35:50;-71
WIFI;12.873;380319.715;eduroam;00:13:c3:44:b0:71;-58
WIFI;12.873;380319.715;eduroam;00:14:69:f2:35:51;-70
WIFI;12.873;380319.715;UJI;00:13:c3:44:b0:70;-55
WIFI;12.873;380319.715;eduroam;00:27:22:0b:35:81;-77
WIFI;12.873;380319.715;ti;80:49:71:16:5e:c9;-88
WIFI;12.873;380319.715;UJI;06:27:22:0b:35:81;-76
WIFI;12.873;380319.715;eduroam;00:14:1c:dd:fa:a1;-74
WIFI;12.873;380319.715;UJI;00:14:1c:dd:fa:a0;-75
WIFI;12.873;380319.715;TP-LINK_1280_5G;ec:08:6b:23:7b:1c;-90
WIFI;12.873;380319.715;eduroam;00:19:56:ac:7b:01;-88
WIFI;12.873;380319.715;eduroam;04:18:d6:03:26:40;-95
WIFI;12.873;380319.715;UJI;0a:18:d6:03:25:c9;-88
ACCE;12.880;380319.760;2.17357;-3.42793;-9.33846;2
GYRO;12.880;380319.760;-0.02290;0.77933;-0.76378;2
MAGN;12.880;380319.760;35.06470;8.22296;7.91626;3
PRES;12.880;380319.760;1014.6723;3
LIGH;12.881;380319.710;10.9;3
LIGH;12.881;380319.760;11.9;3
AHRS;12.881;380319.765;-18.6342;-169.1703;-77.3043;-0.62553;-0.75767;0.06771;3
ACCE;12.897;380319.780;2.39539;-3.69522;-8.33276;2
GYRO;12.898;380319.780;0.05290;0.91801;-0.59296;2
MAGN;12.898;380319.780;33.98285;9.50928;8.21228;3
AHRS;12.898;380319.786;-18.5211;-167.8944;-76.5219;-0.62109;-0.76014;0.06121;3
PRES;12.906;380319.793;1014.6723;3
ACCE;12.916;380319.800;3.23090;-4.01271;-8.55783;2
GYRO;12.917;380319.800;0.16934;1.32176;-0.54175;2
MAGN;12.917;380319.800;33.43048;9.87854;8.21228;3
AHRS;12.917;380319.805;-18.5767;-166.3497;-75.8586;-0.61746;-0.76112;0.05432;3
ACCE;12.936;380319.820;4.22211;-3.68443;-7.63026;2
GYRO;12.936;380319.820;0.27023;1.74025;-0.55240;2
MAGN;12.937;380319.820;32.90558;10.13947;10.77423;3
AHRS;12.937;380319.825;-18.7226;-164.2333;-75.1371;-0.61359;-0.76107;0.04520;3
ACCE;12.956;380319.840;4.34468;-4.28325;-8.08005;2
GYRO;12.957;380319.840;0.47292;2.26527;-0.67621;2
MAGN;12.957;380319.840;33.52509;9.95789;11.00464;3
AHRS;12.957;380319.845;-19.0037;-161.3815;-74.2249;-0.60856;-0.76004;0.03364;3
PRES;12.965;380319.827;1014.6723;3
ACCE;12.976;380319.861;2.89331;-4.55002;-8.46164;2
GYRO;12.976;380319.861;0.78671;2.39235;-0.44597;2
MAGN;12.978;380319.861;33.76770;9.87854;10.84595;3
AHRS;12.978;380319.865;-19.5625;-158.4455;-73.3754;-0.60386;-0.75733;0.02374;3
LIGH;12.979;380319.810;12.0;3
SOUN;12.979;2530.58;0.07723;71.74
ACCE;12.999;380319.881;3.25557;-4.05493;-8.57715;2
GYRO;13.000;380319.881;0.89665;2.56750;0.24788;2
MAGN;13.000;380319.881;31.71234;11.65924;11.78131;3
PRES;13.000;380319.861;1014.6723;3
AHRS;13.000;380319.885;-20.5365;-155.4940;-73.0175;-0.60249;-0.75037;0.01577;3
ACCE;13.017;380319.901;6.92863;-2.58185;-8.99971;2
GYRO;13.017;380319.901;0.49265;3.09317;0.57240;2
MAGN;13.018;380319.901;30.16357;11.53564;13.56812;3
AHRS;13.018;380319.905;-21.4878;-152.1647;-73.2605;-0.60496;-0.73854;0.00422;3
PRES;13.025;380319.894;1014.6723;3
ACCE;13.036;380319.921;10.75505;-1.14502;-9.69586;2
GYRO;13.037;380319.921;-0.42397;4.13274;-0.27034;2
MAGN;13.037;380319.921;29.88739;11.39679;13.97400;3
AHRS;13.037;380319.924;-21.3660;-148.0278;-73.3762;-0.60534;-0.72703;-0.01879;3
ACCE;13.057;380319.941;7.57869;-4.31075;-11.65794;2
GYRO;13.058;380319.941;-1.11243;3.60466;-1.55592;2
MAGN;13.058;380319.941;28.74146;11.96899;17.32788;3
AHRS;13.059;380319.944;-19.7097;-143.2687;-72.7591;-0.59803;-0.72084;-0.05335;3
PRES;13.059;380319.928;1014.6723;3
ACCE;13.077;380319.961;4.29128;-4.51811;-8.82394;2
GYRO;13.079;380319.961;-1.50829;2.74352;-2.00961;2
MAGN;13.079;380319.961;26.30310;12.35046;22.28699;3
AHRS;13.080;380319.965;-17.0563;-139.4450;-71.9189;-0.58633;-0.72069;-0.08866;3
LIGH;13.081;380319.911;12.4;3
LIGH;13.082;380319.961;12.9;3
PRES;13.085;380319.961;1014.6723;3
ACCE;13.097;380319.981;4.21410;-4.12178;-6.35011;2
GYRO;13.098;380319.981;-1.74246;3.30649;-1.86789;2
MAGN;13.099;380319.981;25.83771;12.40997;23.19489;3
AHRS;13.099;380319.984;-14.3389;-136.0864;-71.5201;-0.57563;-0.71946;-0.12287;3
ACCE;13.120;380320.002;7.06017;-3.33842;-5.82802;2
AHRS;13.121;380320.004;-11.7128;-131.5764;-71.3932;-0.56337;-0.71240;-0.16247;3
GYRO;13.122;380320.002;-1.47780;4.32832;-1.67188;2
MAGN;13.123;380320.002;23.45428;11.81335;24.93896;3
PRES;13.124;380319.995;1014.6723;3
ACCE;13.140;380320.022;8.03362;-3.62555;-5.24432;2
GYRO;13.142;380320.022;-0.84100;3.69679;-1.52554;2
AHRS;13.143;380320.025;-9.5061;-126.7604;-71.1591;-0.54857;-0.70299;-0.19956;3
MAGN;13.145;380320.022;19.79370;12.46033;26.16425;3
PRES;13.146;380320.028;1014.6723;3
ACCE;13.158;380320.042;9.06186;-3.41737;-4.16856;2
GYRO;13.159;380320.042;-0.20456;2.87933;-1.19458;2
MAGN;13.160;380320.042;19.25507;12.57782;26.32294;3
AHRS;13.161;380320.044;-8.1079;-123.1736;-70.6958;-0.53501;-0.69614;-0.22388;3
ACCE;13.181;380320.062;8.31679;-3.00352;-6.54495;2
GYRO;13.182;380320.062;-0.07486;3.07542;-0.83234;2
MAGN;13.183;380320.062;16.00494;13.35144;29.19312;3
AHRS;13.185;380320.064;-7.1663;-119.7094;-70.1900;-0.52188;-0.68811;-0.24394;3
PRES;13.186;380320.062;1014.6723;3
LIGH;13.187;380320.012;14.7;3
LIGH;13.189;380320.062;16.7;3
ACCE;13.200;380320.082;11.02724;-0.66341;-8.25867;2
GYRO;13.202;380320.082;-0.26257;2.97572;-0.53404;2
MAGN;13.203;380320.082;12.08649;13.42163;30.63202;3
AHRS;13.204;380320.084;-6.4438;-116.1687;-69.9887;-0.51037;-0.67723;-0.26363;3
ACCE;13.222;380320.102;13.68384;-0.49164;-7.23911;2
GYRO;13.224;380320.102;-0.81209;3.05647;-1.02632;2
AHRS;13.225;380320.103;-5.3752;-112.9786;-70.1457;-0.49977;-0.66676;-0.28490;3
MAGN;13.227;380320.102;11.66229;13.42163;30.76935;3
ACCE;13.239;380320.122;14.36099;-0.58882;-6.85779;2
GYRO;13.240;380320.122;-1.26996;2.79057;-2.14938;2
MAGN;13.242;380320.122;8.76312;14.06555;31.39801;3
PRES;13.243;380320.096;1014.6723;3
AHRS;13.244;380320.123;-3.1775;-109.7202;-70.5289;-0.48498;-0.65822;-0.31367;3
ACCE;13.262;380320.143;13.49498;-0.83253;-4.69357;2
GYRO;13.263;380320.143;-1.48450;1.26019;-3.26006;2
MAGN;13.266;380320.143;6.59943;14.56299;32.18842;3
AHRS;13.269;380320.144;0.4835;-107.4126;-70.9690;-0.46583;-0.65774;-0.34637;3
PRES;13.270;380320.129;1014.6723;3
ACCE;13.279;380320.163;14.37625;-0.25006;-5.36894;2
AHRS;13.281;380320.163;4.8317;-106.6089;-71.4695;-0.44743;-0.66500;-0.37612;3
GYRO;13.283;380320.163;-1.79315;0.23468;-4.10809;2
MAGN;13.284;380320.163;6.43005;14.60266;32.25098;3
LIGH;13.285;380320.112;23.5;3
LIGH;13.286;380320.163;31.0;3
ACCE;13.298;380320.183;15.76176;1.05901;-8.63837;2
GYRO;13.300;380320.183;-2.11584;-0.28055;-4.75220;2
AHRS;13.301;380320.183;10.2438;-106.4892;-72.1746;-0.42686;-0.67635;-0.40886;3
MAGN;13.307;380320.183;2.42310;12.59918;31.59943;3
PRES;13.309;380320.163;1014.6723;3
ACCE;13.321;380320.203;14.47060;0.49416;-7.02122;2
GYRO;13.325;380320.203;-2.84232;-0.49147;-5.53522;2
MAGN;13.329;380320.203;0.92621;10.15320;32.69501;3
AHRS;13.331;380320.204;16.8699;-106.6386;-73.3276;-0.40341;-0.68867;-0.44720;3
PRES;13.333;380320.196;1014.6723;3
AHRS;13.336;380320.223;23.6331;-106.3459;-75.0627;-0.37996;-0.69610;-0.48740;3
ACCE;13.359;380320.223;11.81352;0.21248;-3.31865;2
PRES;13.360;380320.230;1014.6723;3
GYRO;13.361;380320.223;-3.49556;-0.22908;-5.85460;2
MAGN;13.362;380320.223;0.84686;10.02655;32.74078;3
AHRS;13.364;380320.243;30.8173;-105.0194;-77.4349;-0.35228;-0.69798;-0.53149;3
ACCE;13.384;380320.243;9.39508;1.00581;-0.67444;2
ACCE;13.386;380320.263;7.18823;2.27739;-1.27798;2
GYRO;13.393;380320.243;-3.45102;0.34171;-5.59009;2
GYRO;13.395;380320.263;-3.15332;1.11281;-5.01331;2
AHRS;13.400;380320.264;37.7717;-102.3355;-80.2778;-0.31997;-0.69430;-0.57522;3
MAGN;13.402;380320.243;-0.21057;8.58765;32.39136;3
MAGN;13.404;380320.263;-2.49634;4.34113;31.43463;3
LIGH;13.406;380320.213;33.3;3
LIGH;13.407;380320.263;34.8;3
PRES;13.408;380320.263;1014.6723;3
AHRS;13.410;380320.283;43.3931;-98.7780;-83.3286;-0.28913;-0.68691;-0.61171;3
ACCE;13.424;380320.284;7.08067;4.44727;-3.40926;2
PRES;13.426;380320.297;1014.6723;3
GYRO;13.427;380320.284;-2.99872;1.50058;-4.45006;2
MAGN;13.428;380320.284;-2.57721;4.10004;31.48956;3
AHRS;13.430;380320.303;48.7891;-94.7252;-87.0800;-0.25872;-0.67838;-0.64520;3
SOUN;13.433;789.37;0.02409;61.62
ACCE;13.447;380320.304;8.07037;5.90739;-2.88046;2
AHRS;13.447;380320.323;54.3123;-90.3489;-92.1364;-0.23125;-0.66955;-0.67631;3
GYRO;13.447;380320.304;-2.84271;0.61259;-4.46245;2
MAGN;13.447;380320.304;-3.97491;-0.29907;32.69043;3
PRES;13.448;380320.331;1014.6723;3
ACCE;13.459;380320.324;6.23653;5.06886;-2.44147;2
GYRO;13.459;380320.324;-2.98720;-0.11436;-4.76459;2
AHRS;13.459;380320.342;59.2815;-85.0608;-98.7015;-0.20835;-0.65924;-0.70373;3
MAGN;13.460;380320.324;-5.88837;-4.12750;31.75659;3
ACCE;13.480;380320.344;4.74013;4.71939;-1.01833;2
GYRO;13.480;380320.344;-3.28946;-0.40469;-4.71475;2
MAGN;13.480;380320.344;-5.86090;-4.40674;31.73065;3
AHRS;13.480;380320.362;63.8141;-76.9631;-108.3176;-0.18595;-0.64471;-0.73128;3
LIGH;13.484;380320.314;35.9;3
LIGH;13.485;380320.364;36.8;3
AHRS;13.500;380320.383;67.2631;-65.7546;-121.1850;-0.16535;-0.62714;-0.75679;3
ACCE;13.500;380320.364;3.89919;4.53989;1.16806;2
GYRO;13.501;380320.364;-3.38322;-0.47144;-4.41327;2
MAGN;13.501;380320.364;-5.43365;-8.00323;31.34155;3
PRES;13.503;380320.364;1014.6723;3
ACCE;13.514;380320.384;3.33981;5.00084;1.00352;2
AHRS;13.514;380320.402;69.2180;-54.0261;-134.8680;-0.15102;-0.61072;-0.77611;3
GYRO;13.515;380320.384;-3.16173;-0.68977;-4.03342;2
MAGN;13.515;380320.384;-4.20074;-13.24005;30.43976;3
ACCE;13.539;380320.404;4.51030;6.05545;0.82376;2
GYRO;13.540;380320.404;-2.99771;-1.35228;-3.84827;2
MAGN;13.540;380320.404;-3.81165;-13.71307;30.41992;3
AHRS;13.540;380320.422;70.0149;-40.8041;-150.8136;0.14085;0.59229;0.79332;3
PRES;13.540;380320.398;1014.6723;3
ACCE;13.560;380320.425;4.62914;5.99170;2.51308;2
GYRO;13.560;380320.425;-3.09953;-1.85292;-3.91951;2
MAGN;13.560;380320.425;-0.66528;-17.41180;29.87213;3
AHRS;13.561;380320.443;69.3437;-27.1175;-167.6528;0.13222;0.57055;0.80921;3
PRES;13.562;380320.431;1014.6723;3
AHRS;13.579;380320.462;67.5668;-16.0645;178.3969;0.12383;0.54892;0.82182;3
ACCE;13.579;380320.445;3.28174;5.56265;4.11316;2
GYRO;13.579;380320.445;-3.13403;-1.78067;-3.85657;2
MAGN;13.580;380320.445;1.70593;-19.48395;26.98212;3
LIGH;13.581;380320.415;33.6;3
LIGH;13.582;380320.465;29.5;3
AHRS;13.599;380320.482;64.8917;-7.0230;165.8735;0.11714;0.52508;0.83188;3
ACCE;13.600;380320.465;3.42421;5.92250;3.45660;2
GYRO;13.600;380320.465;-3.05060;-1.92361;-3.87979;2
MAGN;13.600;380320.465;2.29797;-19.81964;26.65558;3
PRES;13.600;380320.465;1014.6723;3
ACCE;13.620;380320.485;3.37695;5.89320;3.04768;2
GYRO;13.620;380320.485;-3.04857;-2.70096;-4.14764;2
AHRS;13.620;380320.502;61.4291;-0.5078;154.5776;0.11610;0.49740;0.83815;3
MAGN;13.621;380320.485;6.23932;-21.80939;24.51019;3
PRES;13.622;380320.498;1014.6723;3
AHRS;13.634;380320.521;57.8936;3.0647;145.4790;0.12121;0.46898;0.83920;3
ACCE;13.634;380320.505;3.42053;5.92706;3.98720;2
GYRO;13.634;380320.505;-3.04649;-3.66736;-4.40102;2
MAGN;13.635;380320.505;9.80530;-22.52197;22.70050;3
ACCE;13.659;380320.525;1.56143;5.02487;5.43469;2
GYRO;13.659;380320.525;-2.88170;-4.25951;-4.44972;2
MAGN;13.660;380320.525;10.45074;-23.10486;22.32361;3
PRES;13.660;380320.532;1014.6723;3
AHRS;13.660;380320.542;54.0039;5.0557;137.2768;0.12862;0.43673;0.83627;3
ACCE;13.679;380320.545;1.27489;4.98997;6.01099;2
AHRS;13.680;380320.562;49.9667;5.8739;130.2997;0.13512;0.40226;0.83052;3
GYRO;13.680;380320.545;-2.84085;-4.14445;-4.16318;2
MAGN;13.680;380320.545;14.13727;-25.55847;19.85321;3
PRES;13.687;380320.566;1014.6723;3
LIGH;13.688;380320.515;24.7;3
LIGH;13.688;380320.566;19.7;3
AHRS;13.698;380320.581;46.4062;5.6956;124.6134;0.14244;0.36965;0.82192;3
ACCE;13.698;380320.566;1.56247;5.03755;5.40407;2
GYRO;13.699;380320.566;-2.80247;-3.90559;-3.90250;2
MAGN;13.699;380320.566;18.24341;-25.55847;16.11481;3
ACCE;13.719;380320.586;1.08328;5.08553;5.11572;2
GYRO;13.719;380320.586;-2.57536;-4.54060;-3.85953;2
MAGN;13.719;380320.586;18.91937;-24.88251;15.16113;3
AHRS;13.720;380320.601;42.9555;4.1361;119.0384;0.15666;0.33237;0.80814;3
PRES;13.720;380320.599;1014.6723;3
ACCE;13.734;380320.606;-0.30136;4.60301;6.35008;2
GYRO;13.734;380320.606;-2.44577;-5.54375;-3.77116;2
MAGN;13.734;380320.606;22.07642;-22.56012;10.54077;3
AHRS;13.735;380320.622;39.6474;1.0152;113.7136;0.17843;0.28850;0.78930;3
ACCE;13.759;380320.626;-0.70445;4.20477;8.47084;2
AHRS;13.762;380320.641;36.8951;-2.6892;109.3091;0.20117;0.24516;0.76926;3
GYRO;13.764;380320.626;-2.40010;-6.01413;-3.34976;2
MAGN;13.765;380320.626;24.82452;-22.68982;6.07147;3
ACCE;13.775;380320.646;-0.17113;4.40871;9.83711;2
GYRO;13.777;380320.646;-2.14734;-5.65341;-2.88519;2
MAGN;13.777;380320.646;25.22278;-21.58051;4.55475;3
AHRS;13.779;380320.661;34.5443;-6.4951;105.2875;0.22287;0.20281;0.74761;3
PRES;13.781;380320.633;1014.6718;3
LIGH;13.783;380320.616;18.6;3
LIGH;13.784;380320.666;18.1;3
AHRS;13.795;380320.681;32.9117;-9.7136;101.5685;0.24137;0.16735;0.72520;3
ACCE;13.797;380320.666;0.02890;4.56346;10.38995;2
GYRO;13.798;380320.666;-1.74112;-4.81032;-2.54210;2
MAGN;13.799;380320.666;26.65100;-17.98706;-1.19781;3
PRES;13.802;380320.666;1014.6624;3
ACCE;13.814;380320.686;-0.52907;4.97014;10.27571;2
GYRO;13.815;380320.686;-1.07845;-3.81111;-2.23686;2
MAGN;13.816;380320.686;27.52380;-16.61530;-5.45349;3
AHRS;13.817;380320.701;32.2436;-11.9375;98.5782;0.25586;0.14419;0.70542;3
ACCE;13.833;380320.707;-0.72859;5.34706;7.72127;2
AHRS;13.836;380320.721;31.9591;-13.7498;96.0912;0.26830;0.12632;0.68777;3
GYRO;13.838;380320.707;-0.59059;-2.93958;-1.83284;2
MAGN;13.839;380320.707;28.23181;-15.70435;-6.63910;3
PRES;13.841;380320.700;1014.6624;3
ACCE;13.856;380320.727;0.06503;5.58293;5.77403;2
GYRO;13.858;380320.727;-0.86903;-2.65955;-1.44704;2
AHRS;13.859;380320.741;31.2181;-15.7292;93.8634;0.27829;0.10473;0.67184;3
MAGN;13.862;380320.727;29.17786;-13.07220;-10.29358;3
PRES;13.863;380320.733;1014.6624;3
ACCE;13.884;380320.747;1.04498;5.43881;6.92574;2
GYRO;13.885;380320.747;-1.46385;-2.99637;-1.22041;2
MAGN;13.886;380320.747;27.52380;-11.89117;-12.36877;3
AHRS;13.887;380320.760;30.0187;-18.0631;91.8166;0.28686;0.07820;0.65684;3
LIGH;13.888;380320.717;21.9;3
LIGH;13.889;380320.767;26.4;3
ACCE;13.908;380320.767;2.73152;5.43246;9.77441;2
AHRS;13.910;380320.780;28.8807;-20.6776;89.6291;0.29653;0.04962;0.63972;3
GYRO;13.911;380320.767;-1.51929;-3.33270;-1.27045;2
MAGN;13.913;380320.767;26.78833;-11.49597;-13.30719;3
PRES;13.913;380320.767;1014.6624;3
ACCE;13.914;380320.787;3.60219;5.36072;9.89703;2
GYRO;13.914;380320.787;-1.09256;-2.93451;-1.40982;2
MAGN;13.915;380320.787;25.27313;-10.31494;-16.10260;3
AHRS;13.915;380320.801;28.3315;-22.8884;87.3554;0.30633;0.02651;0.62117;3
PRES;13.920;380320.801;1014.6624;3
AHRS;13.935;380320.820;28.2608;-24.4377;85.3051;0.31455;0.01071;0.60416;3
ACCE;13.936;380320.807;2.49487;5.15697;7.96758;2
GYRO;13.936;380320.807;-0.71043;-2.38226;-1.50018;2
MAGN;13.936;380320.807;25.16174;-9.52759;-17.96722;3
ACCE;13.956;380320.827;1.42947;5.35735;6.75613;2
GYRO;13.956;380320.827;-0.70547;-2.06636;-1.35690;2
MAGN;13.958;380320.827;24.97253;-8.96606;-19.00330;3
PRES;13.959;380320.834;1014.6624;3
AHRS;13.959;380320.840;28.1527;-25.7648;83.3620;0.32088;-0.00385;0.58828;3
SOUN;13.970;1060.57;0.03237;64.18
ACCE;13.972;380320.848;2.57983;5.66295;6.90665;2
GYRO;13.973;380320.848;-0.87936;-1.72404;-1.07283;2
MAGN;13.973;380320.848;24.15771;-7.14111;-21.73462;3
AHRS;13.973;380320.861;27.7722;-26.8442;81.5689;0.32395;-0.01814;0.57462;3
PRES;13.980;380320.868;1014.6624;3
LIGH;13.984;380320.817;33.1;3
LIGH;13.984;380320.868;40.1;3
ACCE;13.990;380320.868;4.27290;5.72250;7.50346;2
GYRO;13.991;380320.868;-0.96722;-1.36885;-0.98633;2
MAGN;13.992;380320.868;23.30627;-5.64728;-23.40088;3
AHRS;13.992;380320.880;27.3556;-27.5482;79.9220;0.32462;-0.02982;0.56295;3
ACCE;14.013;380320.888;4.12547;5.26012;7.17528;2
AHRS;14.014;380320.900;27.0585;-28.0648;78.0335;0.32475;-0.04028;0.54974;3
GYRO;14.014;380320.888;-0.93611;-1.21704;-1.17924;2
MAGN;14.015;380320.888;22.34650;-5.09949;-23.66791;3
ACCE;14.033;380320.908;2.39989;5.01216;7.20920;2
GYRO;14.034;380320.908;-0.94073;-0.95595;-1.29053;2
MAGN;14.034;380320.908;20.73975;-4.09546;-24.12415;3
AHRS;14.034;380320.920;26.7974;-28.1569;75.9385;0.32278;-0.04826;0.53608;3
PRES;14.040;380320.901;1014.6618;3
ACCE;14.050;380320.928;3.71460;6.45900;8.23703;2
GYRO;14.051;380320.928;-0.92377;-0.23154;-1.10767;2
MAGN;14.051;380320.928;20.43762;-3.79028;-24.22333;3
AHRS;14.052;380320.940;26.5009;-27.4626;74.2154;0.31697;-0.04993;0.52708;3
ACCE;14.071;380320.948;4.70824;5.84862;8.89441;2
GYRO;14.071;380320.948;-0.94124;0.75346;-1.41763;2
MAGN;14.071;380320.948;20.28809;-2.74963;-24.22333;3
PRES;14.072;380320.935;1014.6523;3
AHRS;14.072;380320.959;26.3760;-25.6141;72.0480;0.30686;-0.04371;0.51747;3
ACCE;14.091;380320.968;2.60977;3.66847;8.76419;2
GYRO;14.092;380320.968;-0.81674;0.98671;-1.76544;2
MAGN;14.092;380320.968;20.61310;-0.91400;-24.43848;3
AHRS;14.093;380320.980;26.3551;-23.3001;69.5539;0.29554;-0.03415;0.50611;3
PRES;14.099;380320.968;1014.6523;3
ACCE;14.110;380320.989;2.79747;4.88974;7.69777;2
GYRO;14.111;380320.989;-0.45602;0.38551;-1.53717;2
MAGN;14.111;380320.989;21.28143;-0.24719;-24.71771;3
AHRS;14.111;380320.999;26.5731;-22.0367;67.6256;0.29094;-0.02901;0.49511;3
ACCE;14.130;380321.009;0.79309;4.70961;6.83470;2
GYRO;14.131;380321.009;-0.46172;-0.25427;-1.61624;2
MAGN;14.131;380321.009;21.36078;0.47607;-24.32556;3
PRES;14.132;380321.002;1014.6523;3
AHRS;14.132;380321.019;26.7878;-21.3552;65.5049;0.28896;-0.02844;0.48109;3
LIGH;14.139;380320.918;41.3;3
LIGH;14.140;380320.968;41.6;3
LIGH;14.140;380321.019;41.9;3
ACCE;14.151;380321.029;0.22762;5.02188;8.69127;2
GYRO;14.151;380321.029;-0.52095;-0.62827;-1.36699;2
MAGN;14.152;380321.029;20.81451;2.22321;-23.89526;3
AHRS;14.152;380321.040;26.8251;-21.1304;63.5424;0.28777;-0.03157;0.46733;3
PRES;14.159;380321.036;1014.6523;3
ACCE;14.170;380321.049;1.86549;5.12549;10.44366;2
GYRO;14.170;380321.049;-0.19894;-0.53319;-0.97874;2
MAGN;14.170;380321.049;20.09888;3.29742;-23.89526;3
AHRS;14.171;380321.059;27.0173;-21.0682;62.2899;0.28849;-0.03336;0.45787;3
ACCE;14.190;380321.069;3.29919;5.13965;9.77887;2
GYRO;14.190;380321.069;0.43633;-0.41542;-1.01175;2
MAGN;14.190;380321.069;19.75250;3.29742;-24.90387;3
PRES;14.191;380321.069;1014.6523;3
AHRS;14.191;380321.079;27.8644;-21.0413;61.2868;0.29400;-0.03181;0.44856;3
ACCE;14.210;380321.089;2.06606;5.29430;7.69121;2
GYRO;14.210;380321.089;0.83031;-0.59889;-1.30418;2
MAGN;14.211;380321.089;19.67926;3.21198;-25.62103;3
AHRS;14.211;380321.100;29.3244;-21.1716;60.0789;0.30436;-0.02930;0.43580;3
PRES;14.219;380321.103;1014.6523;3
ACCE;14.229;380321.109;0.13858;5.67297;7.19022;2
GYRO;14.230;380321.109;0.73997;-0.78099;-1.27095;2
MAGN;14.230;380321.109;19.93103;3.12805;-25.37689;3
AHRS;14.230;380321.119;30.6310;-21.3866;58.8878;0.31400;-0.02826;0.42320;3
LIGH;14.235;380321.069;42.4;3
LIGH;14.236;380321.119;42.9;3
ACCE;14.249;380321.130;0.86986;5.98546;8.63017;2
GYRO;14.250;380321.130;0.58530;-0.63188;-0.86449;2
MAGN;14.250;380321.130;18.82629;3.67889;-25.91400;3
PRES;14.250;380321.136;1014.6523;3
AHRS;14.250;380321.139;31.6571;-21.6018;58.0280;0.32175;-0.02771;0.41367;3
ACCE;14.270;380321.150;2.79066;5.88768;9.46643;2
GYRO;14.270;380321.150;0.83730;-0.45049;-0.74069;2
MAGN;14.270;380321.150;17.99622;3.86810;-25.74463;3
AHRS;14.271;380321.159;32.8772;-21.7938;57.4700;0.33083;-0.02539;0.40588;3
ACCE;14.289;380321.170;3.36740;5.58269;8.59798;2
GYRO;14.289;380321.170;1.34874;-0.62543;-1.11327;2
MAGN;14.290;380321.170;18.07404;3.63464;-25.21210;3
AHRS;14.290;380321.178;34.6321;-22.0840;56.8305;0.34395;-0.02181;0.39574;3
ACCE;14.309;380321.190;1.91904;5.80161;6.81154;2
GYRO;14.310;380321.190;1.62604;-1.07928;-1.51506;2
MAGN;14.310;380321.190;18.36700;3.73230;-26.83563;3
PRES;14.310;380321.170;1014.6523;3
AHRS;14.311;380321.198;36.9620;-22.6461;55.7732;0.36182;-0.01921;0.37996;3
ACCE;14.330;380321.210;0.50731;6.49390;5.36034;2
GYRO;14.330;380321.210;1.44458;-1.13831;-1.45204;2
MAGN;14.330;380321.210;17.90619;4.09088;-28.29132;3
AHRS;14.331;380321.219;39.2603;-23.2392;54.5444;0.37941;-0.01784;0.36260;3
LIGH;14.336;380321.170;43.0;3
PRES;14.338;380321.203;1014.6523;3
ACCE;14.349;380321.230;0.86906;7.04901;5.24995;2
GYRO;14.350;380321.230;1.04846;-0.71910;-1.07558;2
MAGN;14.351;380321.230;17.39960;4.30908;-28.50494;3
AHRS;14.351;380321.238;40.8965;-23.4659;53.6239;0.39123;-0.01576;0.35041;3
ACCE;14.369;380321.250;2.16147;6.76857;6.72252;2
GYRO;14.370;380321.250;0.89372;-0.21071;-0.85748;2
MAGN;14.370;380321.250;16.36047;4.10004;-28.30200;3
PRES;14.371;380321.237;1014.6523;3
AHRS;14.371;380321.258;42.2673;-23.2928;52.9328;0.40003;-0.01118;0.34198;3
ACCE;14.389;380321.271;2.87755;6.50322;7.86905;2
GYRO;14.390;380321.271;1.16486;0.21884;-1.02966;2
MAGN;14.391;380321.271;16.32385;2.95105;-28.37372;3
AHRS;14.391;380321.279;43.9240;-22.5508;52.1805;0.40915;-0.00156;0.33433;3
PRES;14.398;380321.271;1014.6523;3
ACCE;14.408;380321.291;-0.06612;5.65857;6.92429;2
GYRO;14.409;380321.291;1.73088;0.30139;-1.28378;2
MAGN;14.410;380321.291;16.72516;2.28424;-28.50494;3
AHRS;14.410;380321.298;46.0720;-21.6256;51.4131;0.42121;0.01117;0.32594;3
SOUN;14.411;1497.93;0.04571;67.18
ACCE;14.429;380321.311;-0.84337;7.75095;4.56203;2
GYRO;14.429;380321.311;2.05109;0.14542;-0.94621;2
MAGN;14.430;380321.311;15.62653;2.28424;-28.07465;3
PRES;14.430;380321.304;1014.6523;3
AHRS;14.431;380321.318;48.6535;-20.9973;50.9343;0.43708;0.02427;0.31749;3
LIGH;14.437;380321.271;40.4;3
LIGH;14.438;380321.321;37.4;3
ACCE;14.453;380321.331;0.58998;8.77721;2.46219;2
GYRO;14.453;380321.331;1.79102;-0.03156;-0.62779;2
MAGN;14.454;380321.331;15.25116;1.42365;-28.47443;3
AHRS;14.454;380321.338;51.0768;-21.0318;50.9917;0.45348;0.03382;0.31085;3
PRES;14.459;380321.338;1014.6523;3
ACCE;14.471;380321.351;1.66476;8.37785;3.28259;2
GYRO;14.472;380321.351;1.26648;-0.23511;-0.60019;2
MAGN;14.473;380321.351;15.37476;0.93384;-28.83453;3
AHRS;14.473;380321.358;52.7983;-21.1819;50.8959;0.46538;0.03914;0.30453;3
ACCE;14.491;380321.371;0.65633;8.15862;5.76488;2
GYRO;14.492;380321.371;1.06494;-0.27296;-0.71123;2
MAGN;14.493;380321.371;14.79645;0.35553;-28.94592;3
PRES;14.493;380321.371;1014.6523;3
AHRS;14.494;380321.378;54.2548;-21.1349;50.4424;0.47506;0.04334;0.29716;3
ACCE;14.512;380321.391;0.48441;8.40079;5.55919;2
GYRO;14.513;380321.391;1.30801;-0.13565;-0.63179;2
AHRS;14.514;380321.398;55.8948;-20.9272;49.9923;0.48549;0.04934;0.28993;3
MAGN;14.515;380321.391;15.32288;0.42877;-29.10919;3
PRES;14.518;380321.405;1014.6523;3
ACCE;14.531;380321.412;0.69524;8.56235;4.08093;2
GYRO;14.532;380321.412;1.44189;-0.24522;-0.55528;2
MAGN;14.533;380321.412;15.71198;0.59662;-29.16412;3
AHRS;14.533;380321.417;57.5987;-21.0725;49.9402;0.49700;0.05467;0.28384;3
ACCE;14.553;380321.432;1.03888;8.47804;4.95850;2
GYRO;14.554;380321.432;1.36769;-0.63037;-0.57079;2
MAGN;14.555;380321.432;14.61792;-0.98267;-28.57056;3
AHRS;14.557;380321.437;59.3491;-21.6032;49.8626;0.50962;0.05733;0.27562;3
ACCE;14.573;380321.452;1.51343;8.57854;9.11263;2
GYRO;14.574;380321.452;1.63290;-0.61690;-0.74954;2
AHRS;14.575;380321.458;61.3337;-22.1587;49.6335;0.52369;0.06006;0.26533;3
MAGN;14.577;380321.452;15.26337;-2.43073;-29.38385;3
PRES;14.581;380321.438;1014.6423;3
ACCE;14.591;380321.472;-0.18097;7.45148;7.78197;2
GYRO;14.593;380321.472;2.35481;0.38148;-1.24870;2
MAGN;14.598;380321.472;15.71198;-2.77863;-29.82178;3
AHRS;14.599;380321.477;63.8244;-21.4625;49.0298;0.53814;0.07169;0.25650;3
LIGH;14.602;380321.371;31.7;3
LIGH;14.603;380321.422;25.5;3
LIGH;14.604;380321.472;19.4;3
ACCE;14.613;380321.492;0.75327;8.13042;4.64862;2
GYRO;14.615;380321.492;3.34523;0.44041;-0.97263;2
MAGN;14.618;380321.492;15.07416;-2.90680;-28.95050;3
PRES;14.620;380321.472;1014.6423;3
AHRS;14.620;380321.497;67.4843;-20.8855;49.1222;0.55948;0.08998;0.24835;3
ACCE;14.632;380321.512;0.47130;8.26526;3.03680;2
GYRO;14.633;380321.512;3.55835;0.31857;-1.08188;2
MAGN;14.634;380321.512;14.74304;-4.81720;-29.51965;3
AHRS;14.635;380321.518;71.8128;-21.7219;50.4512;0.58608;0.10740;0.23905;3
PRES;14.638;380321.506;1014.6423;3
ACCE;14.651;380321.532;-0.80794;7.96521;2.50308;2
AHRS;14.652;380321.537;75.8657;-22.3932;51.3643;0.60984;0.12332;0.22774;3
GYRO;14.654;380321.532;3.52681;0.11017;-1.18167;2
MAGN;14.655;380321.532;14.69879;-5.47791;-29.82178;3
ACCE;14.672;380321.553;-0.73706;8.35602;2.08842;2
GYRO;14.673;380321.553;3.69395;-0.04225;-0.96860;2
MAGN;14.674;380321.553;14.96582;-7.08160;-28.77808;3
AHRS;14.676;380321.557;80.1317;-24.8070;53.8092;0.63498;0.13787;0.21493;3
PRES;14.678;380321.539;1014.6423;3
ACCE;14.693;380321.573;-1.74469;8.51833;-2.03738;2
GYRO;14.695;380321.573;3.75172;-0.18829;-0.64171;2
MAGN;14.699;380321.573;15.81879;-9.59015;-27.23236;3
LIGH;14.700;380321.522;14.0;3
LIGH;14.702;380321.573;8.7;3
AHRS;14.703;380321.577;84.4149;-35.5109;64.4332;0.66173;0.14999;0.20275;3
PRES;14.704;380321.573;1014.6423;3
ACCE;14.712;380321.593;-0.42403;10.53178;-0.48846;2
GYRO;14.713;380321.593;3.28137;-0.52614;-0.71432;2
MAGN;14.714;380321.593;16.04919;-10.20355;-26.85852;3
AHRS;14.716;380321.596;87.4594;-75.4040;103.9361;0.68504;0.15853;0.18988;3
ACCE;14.733;380321.613;-0.80040;9.16080;-1.36522;2
AHRS;14.735;380321.616;86.6860;-151.2945;179.2963;0.70559;0.16581;0.17619;3
GYRO;14.737;380321.613;3.06490;-0.49461;-0.70450;2
MAGN;14.738;380321.613;17.30347;-13.40790;-26.17798;3
PRES;14.739;380321.606;1014.6423;3
ACCE;14.753;380321.633;-1.20219;9.19928;-1.59315;2
GYRO;14.755;380321.633;2.92061;-0.70628;-0.72928;2
AHRS;14.756;380321.637;83.5210;-174.3971;-158.2498;0.72552;0.17253;0.16131;3
MAGN;14.761;380321.633;16.88843;-14.22119;-26.16730;3
PRES;14.762;380321.640;1014.6423;3
ACCE;14.772;380321.653;-0.52557;9.18332;-2.53008;2
GYRO;14.773;380321.653;2.92014;-0.53484;-0.70505;2
MAGN;14.774;380321.653;16.72516;-14.25323;-26.19934;3
AHRS;14.775;380321.656;80.3667;178.2022;-151.4745;0.74284;0.17839;0.14733;3
ACCE;14.793;380321.673;0.11392;9.04253;-5.35551;2
GYRO;14.795;380321.673;2.73021;-0.53732;-0.91089;2
MAGN;14.796;380321.673;15.26947;-16.87164;-24.49493;3
PRES;14.797;380321.673;1014.6423;3
AHRS;14.798;380321.676;77.0827;173.8941;-147.6866;0.75943;0.18547;0.13312;3
LIGH;14.800;380321.623;6.3;3
LIGH;14.801;380321.673;4.3;3
ACCE;14.814;380321.694;-0.07191;9.17981;-6.04562;2
GYRO;14.815;380321.694;2.24664;-0.67839;-1.25502;2
MAGN;14.818;380321.694;14.89410;-16.86554;-24.91608;3
AHRS;14.819;380321.697;73.9607;169.6521;-144.0791;0.77355;0.19372;0.11621;3
ACCE;14.831;380321.714;-0.77907;9.01392;-5.85423;2
GYRO;14.835;380321.714;1.74911;-0.48970;-1.54971;2
AHRS;14.837;380321.716;71.4797;165.5491;-140.4639;0.78263;0.20320;0.09991;3
MAGN;14.839;380321.714;14.86816;-16.78467;-25.04730;3
ACCE;14.852;380321.734;-1.88808;8.29782;-4.91408;2
GYRO;14.854;380321.734;1.43510;-0.30005;-1.69733;2
MAGN;14.856;380321.734;16.83655;-18.14728;-23.71674;3
PRES;14.857;380321.707;1014.6423;3
AHRS;14.859;380321.736;69.1871;161.5161;-136.6506;0.78874;0.21536;0.08411;3
ACCE;14.871;380321.754;-1.36682;7.95413;-4.43080;2
GYRO;14.873;380321.754;1.27733;-0.26387;-1.72089;2
MAGN;14.875;380321.754;14.56909;-18.13660;-23.59772;3
AHRS;14.884;380321.757;66.9580;157.7743;-132.9663;0.79290;0.22908;0.06857;3
PRES;14.890;380321.741;1014.6423;3
ACCE;14.892;380321.774;-0.71225;7.39618;-3.39738;2
AHRS;14.893;380321.776;64.8548;154.4479;-129.6667;0.79546;0.24273;0.05345;3
GYRO;14.895;380321.774;1.21797;-0.28882;-2.05400;2
MAGN;14.896;380321.774;14.23492;-18.05267;-23.59772;3
LIGH;14.897;380321.724;3.1;3
LIGH;14.899;380321.774;2.1;3
ACCE;14.914;380321.794;-0.41997;7.68716;-3.59262;2
GYRO;14.916;380321.794;1.37248;0.10812;-2.52426;2
MAGN;14.917;380321.794;15.01465;-17.58423;-24.05396;3
PRES;14.919;380321.774;1014.6423;3
AHRS;14.919;380321.796;62.3175;150.9911;-125.9158;0.79681;0.26124;0.03685;3
ACCE;14.934;380321.814;-1.27481;7.46939;-5.01170;2
GYRO;14.938;380321.814;1.50571;0.77167;-3.04462;2
MAGN;14.940;380321.814;17.05780;-18.61267;-24.53613;3
AHRS;14.941;380321.816;59.1587;148.0516;-121.8834;0.79683;0.28734;0.02129;3
PRES;14.942;380321.808;1014.6423;3
ACCE;14.950;380321.835;-3.12245;6.95567;-5.11020;2
GYRO;14.952;380321.835;1.42677;1.46718;-3.48320;2
MAGN;14.953;380321.835;17.27295;-18.72711;-24.58496;3
AHRS;14.954;380321.835;55.8445;146.0656;-118.0129;0.79483;0.31805;0.00960;3
SOUN;14.962;649.75;0.01983;59.93
ACCE;14.973;380321.855;-4.88428;6.23898;-6.13231;2
AHRS;14.974;380321.855;52.0885;144.9938;-114.2640;0.79136;0.35411;0.00029;3
GYRO;14.976;380321.855;1.66695;1.99786;-3.44380;2
MAGN;14.977;380321.855;18.90869;-18.07404;-22.35107;3
PRES;14.979;380321.841;1014.6423;3
ACCE;14.997;380321.875;-2.83463;5.99109;-7.59641;2
GYRO;14.999;380321.875;1.59738;2.55679;-3.32054;2
AHRS;15.001;380321.876;48.0891;145.1412;-110.9688;0.78708;0.39315;-0.00512;3
MAGN;15.002;380321.875;21.33942;-16.94336;-20.57800;3
LIGH;15.004;380321.824;1.6;3
LIGH;15.005;380321.875;1.1;3
PRES;15.010;380321.875;1014.6489;3
ACCE;15.011;380321.895;-1.10840;5.32964;-8.21234;2
GYRO;15.012;380321.895;1.35828;2.91899;-3.59990;2
AHRS;15.013;380321.895;44.5326;145.9734;-107.9256;0.78081;0.43096;-0.00580;3
MAGN;15.015;380321.895;21.49200;-16.87164;-20.46967;3
PRES;15.032;380321.908;1014.6523;3
AHRS;15.033;380321.915;40.7403;147.4784;-104.6117;0.77172;0.47315;-0.00339;3
ACCE;15.077;380321.915;-4.81319;3.93506;-5.01138;2
ACCE;15.079;380321.935;-5.23322;3.58698;-6.84233;2
GYRO;15.080;380321.915;1.53316;3.60522;-3.76474;2
GYRO;15.081;380321.935;2.12462;4.54343;-3.32948;2
MAGN;15.082;380321.915;23.53058;-16.18042;-18.81104;3
MAGN;15.083;380321.935;26.82190;-12.56104;-16.24146;3
AHRS;15.085;380321.936;36.5904;150.3251;-101.6066;0.76207;0.51773;0.00335;3
PRES;15.091;380321.942;1014.6523;3
AHRS;15.091;380321.955;32.6615;153.8765;-99.4482;0.75430;0.55585;0.01160;3
ACCE;15.094;380321.955;-2.15785;3.24605;-8.85199;2
GYRO;15.095;380321.955;2.41618;4.30383;-2.95573;2
MAGN;15.098;380321.955;26.98975;-12.36572;-16.03088;3
AHRS;15.100;380321.975;28.5858;157.2784;-97.3407;0.74554;0.59089;0.01650;3
LIGH;15.100;380321.925;1.9;3
LIGH;15.100;380321.976;2.9;3
ACCE;15.107;380321.976;0.39996;2.59244;-8.65797;2
GYRO;15.107;380321.976;2.46922;3.59387;-3.10284;2
MAGN;15.107;380321.976;30.21851;-8.57697;-10.95123;3
AHRS;15.108;380321.995;24.1621;160.3126;-94.6359;0.73252;0.62685;0.01690;3
PRES;15.115;380321.976;1014.6523;3
ACCE;15.125;380321.996;0.79799;1.55533;-9.57310;2
GYRO;15.126;380321.996;2.75148;3.55154;-3.61087;2
MAGN;15.127;380321.996;33.13599;-7.92694;-7.79114;3
AHRS;15.127;380322.014;19.7549;163.0345;-91.5146;0.71571;0.66171;0.01427;3
ACCE;15.146;380322.016;-0.44200;0.03189;-11.23828;2
GYRO;15.147;380322.016;2.89302;3.52098;-4.09642;2
MAGN;15.148;380322.016;33.12378;-7.65076;-7.56378;3
PRES;15.148;380322.009;1014.6523;3
AHRS;15.148;380322.034;15.0513;165.7774;-87.7605;0.69358;0.69785;0.00860;3
ACCE;15.167;380322.036;-2.44891;-2.13731;-7.86850;2
GYRO;15.168;380322.036;2.95154;3.38759;-4.32121;2
MAGN;15.168;380322.036;33.00171;-3.52936;-4.25110;3
AHRS;15.168;380322.055;9.9870;169.0956;-83.8623;0.66884;0.73225;0.00121;3
PRES;15.175;380322.043;1014.6523;3
ACCE;15.189;380322.056;-3.55942;-3.77618;-6.37584;2
GYRO;15.189;380322.056;3.63023;4.05664;-3.91103;2
MAGN;15.190;380322.056;33.47321;-1.17645;-3.18146;3
AHRS;15.190;380322.074;4.7738;173.4060;-80.7899;0.64824;0.75812;-0.00557;3
LIGH;15.195;380322.026;5.2;3
LIGH;15.195;380322.076;7.7;3
ACCE;15.209;380322.076;-1.17101;-4.29431;-11.15182;2
AHRS;15.210;380322.094;-0.7942;178.3357;-77.8920;0.62843;0.77770;-0.01452;3
GYRO;15.210;380322.076;4.44606;4.92699;-3.22726;2
MAGN;15.210;380322.076;33.47321;-0.77972;-2.82593;3
PRES;15.211;380322.076;1014.6523;3
ACCE;15.227;380322.096;-1.19861;-4.34184;-14.25777;2
GYRO;15.228;380322.096;4.33232;4.06895;-2.89673;2
AHRS;15.228;380322.115;-5.6933;-177.1142;-74.8837;-0.60801;-0.79198;0.02413;3
MAGN;15.228;380322.096;33.20770;3.45612;0.90790;3
PRES;15.235;380322.110;1014.6523;3
ACCE;15.246;380322.117;-2.27113;-4.15666;-13.24280;2
GYRO;15.246;380322.117;3.50629;3.62265;-2.26006;2
MAGN;15.247;380322.117;30.94177;8.44116;4.88739;3
AHRS;15.247;380322.134;-9.2221;-172.8374;-72.5973;-0.59297;-0.79879;0.02780;3
ACCE;15.271;380322.137;-0.15120;-3.42618;-13.00377;2
GYRO;15.272;380322.137;2.87317;4.06871;-1.27780;2
MAGN;15.272;380322.137;30.91888;8.94775;5.21088;3
PRES;15.272;380322.143;1014.6523;3
AHRS;15.272;380322.154;-12.1015;-167.8266;-70.9751;-0.58314;-0.79865;0.02413;3
ACCE;15.287;380322.157;3.15045;-2.84779;-12.50475;2
AHRS;15.287;380322.175;-14.3842;-162.0858;-69.4057;-0.57398;-0.79460;0.01373;3
GYRO;15.287;380322.157;2.32219;4.53857;-0.77626;2
MAGN;15.288;380322.157;30.41992;12.39319;7.47070;3
LIGH;15.295;380322.127;9.3;3
LIGH;15.295;380322.177;10.8;3
PRES;15.295;380322.177;1014.6523;3
ACCE;15.306;380322.177;3.14236;-3.21367;-11.42715;2
AHRS;15.309;380322.194;-15.8726;-156.6887;-67.8592;-0.56457;-0.78926;0.00051;3
GYRO;15.311;380322.177;1.88708;4.66290;-0.84906;2
MAGN;15.311;380322.177;28.24097;12.82959;8.18024;3
ACCE;15.332;380322.197;3.15004;-2.67581;-11.34212;2
GYRO;15.333;380322.197;1.36659;4.58118;-0.77902;2
MAGN;15.334;380322.197;28.18451;13.22327;9.06219;3
AHRS;15.335;380322.214;-16.7840;-151.1222;-66.5507;-0.55607;-0.78100;-0.01718;3
PRES;15.336;380322.211;1014.6523;3
ACCE;15.351;380322.217;5.61914;-2.35495;-12.23323;2
GYRO;15.352;380322.217;0.72198;4.68028;-0.50580;2
MAGN;15.353;380322.217;27.40173;15.46936;13.77563;3
AHRS;15.354;380322.234;-16.8672;-145.3601;-65.6825;-0.54881;-0.76973;-0.04207;3
ACCE;15.373;380322.237;6.44647;-2.74094;-12.35410;2
AHRS;15.374;380322.253;-15.9183;-140.3224;-65.1698;-0.54130;-0.75964;-0.07126;3
GYRO;15.376;380322.237;-0.15254;4.72729;-0.65549;2
MAGN;15.378;380322.237;24.86725;16.87927;15.42358;3
ACCE;15.390;380322.258;5.82317;-3.29404;-12.18053;2
GYRO;15.392;380322.258;-1.04253;4.23172;-1.12520;2
MAGN;15.393;380322.258;24.31641;16.87927;15.55786;3
AHRS;15.394;380322.273;-13.9157;-135.8460;-65.0184;-0.53276;-0.75125;-0.10584;3
PRES;15.398;380322.244;1014.6523;3
LIGH;15.400;380322.227;11.9;3
LIGH;15.401;380322.278;12.8;3
SOUN;15.403;114.73;0.00350;44.86
ACCE;15.414;380322.278;4.54689;-3.62416;-11.38898;2
GYRO;15.416;380322.278;-1.81967;3.51521;-1.31117;2
MAGN;15.418;380322.278;21.53778;16.80908;17.17377;3
AHRS;15.419;380322.294;-11.1891;-132.0453;-65.6142;-0.52600;-0.74285;-0.14426;3
PRES;15.421;380322.278;1014.6537;3
ACCE;15.429;380322.298;5.26398;-3.54323;-10.13971;2
GYRO;15.430;380322.298;-2.50986;3.28310;-1.11607;2
MAGN;15.431;380322.298;19.12842;16.54205;21.35162;3
AHRS;15.433;380322.313;-8.4480;-128.8613;-67.1207;-0.52381;-0.73208;-0.18258;3
ACCE;15.450;380322.318;7.00522;-2.99387;-7.83968;2
AHRS;15.452;380322.333;-5.5973;-125.2390;-69.4260;-0.52352;-0.71627;-0.22594;3
GYRO;15.454;380322.318;-3.09013;3.32634;-0.76794;2
MAGN;15.455;380322.318;18.15948;16.54205;22.14050;3
PRES;15.456;380322.311;1014.6624;3
ACCE;15.471;380322.338;7.84863;-2.46303;-6.60410;2
GYRO;15.473;380322.338;-3.25275;3.65201;-0.71796;2
AHRS;15.478;380322.354;-2.6764;-121.2065;-72.0513;-0.52155;-0.69769;-0.27216;3
MAGN;15.480;380322.338;14.55078;15.93323;25.31738;3
PRES;15.481;380322.345;1014.6624;3
ACCE;15.490;380322.358;9.25719;-1.55569;-6.98331;2
GYRO;15.492;380322.358;-3.21791;2.98409;-0.96698;2
MAGN;15.493;380322.358;12.88605;14.01062;27.44293;3
AHRS;15.494;380322.373;0.0880;-118.5118;-74.5612;-0.52028;-0.68409;-0.31017;3
LIGH;15.498;380322.328;14.7;3
LIGH;15.498;380322.378;16.7;3
ACCE;15.509;380322.378;11.03180;-0.81470;-5.96083;2
GYRO;15.510;380322.378;-3.45212;1.55458;-1.22830;2
MAGN;15.511;380322.378;12.23450;13.07983;28.07922;3
PRES;15.512;380322.378;1014.6624;3
AHRS;15.514;380322.393;3.2133;-116.8308;-77.3563;-0.52070;-0.67394;-0.34584;3
ACCE;15.531;380322.398;11.78854;0.07481;-5.07812;2
GYRO;15.534;380322.398;-3.51924;1.08296;-1.40700;2
MAGN;15.535;380322.398;9.87396;9.89380;30.11017;3
AHRS;15.538;380322.414;6.5510;-115.1058;-80.4197;-0.52050;-0.66320;-0.38263;3
PRES;15.540;380322.412;1014.6624;3
ACCE;15.550;380322.419;11.06021;0.58133;-5.05037;2
AHRS;15.552;380322.433;9.8550;-112.5591;-83.3277;-0.51525;-0.65077;-0.42104;3
GYRO;15.554;380322.419;-3.60501;1.65044;-1.55701;2
MAGN;15.555;380322.419;8.16040;7.93610;31.06537;3
ACCE;15.572;380322.439;10.57751;-1.02032;-4.70293;2
GYRO;15.573;380322.439;-3.65997;2.62831;-2.03551;2
MAGN;15.574;380322.439;7.69196;7.15485;31.52313;3
PRES;15.576;380322.445;1014.6624;3
AHRS;15.577;380322.453;13.5280;-108.7726;-86.3609;-0.50242;-0.63562;-0.46553;3
ACCE;15.589;380322.459;7.62138;0.54080;-3.05061;2
GYRO;15.591;380322.459;-3.45798;2.97014;-2.19945;2
MAGN;15.592;380322.459;5.81665;4.06342;32.84912;3
AHRS;15.594;380322.473;17.1330;-104.3815;-89.5636;-0.48550;-0.61884;-0.51054;3
PRES;15.597;380322.479;1014.6624;3
LIGH;15.598;380322.429;23.1;3
LIGH;15.600;380322.479;30.1;3
ACCE;15.607;380322.479;7.29430;1.80713;0.23050;2
GYRO;15.609;380322.479;-3.43672;3.00226;-1.94507;2
MAGN;15.610;380322.479;3.94135;1.01624;33.53577;3
AHRS;15.612;380322.492;20.0079;-99.9967;-92.9217;-0.46993;-0.60060;-0.55056;3
ACCE;15.628;380322.499;8.58035;3.51367;0.01624;2
AHRS;15.629;380322.512;22.4686;-95.5973;-96.2177;-0.45350;-0.58258;-0.58684;3
GYRO;15.631;380322.499;-3.08534;2.75116;-1.71750;2
MAGN;15.633;380322.499;3.00293;-0.39215;32.96356;3
ACCE;15.652;380322.519;9.06438;3.75604;0.78568;2
GYRO;15.655;380322.519;-2.43570;2.86305;-1.50795;2
MAGN;15.658;380322.519;-0.03204;-3.61328;31.77643;3
AHRS;15.659;380322.533;24.4387;-90.9188;-99.0960;-0.43376;-0.56493;-0.61953;3
PRES;15.661;380322.513;1014.6624;3
ACCE;15.667;380322.539;9.32658;3.64566;-0.09406;2
AHRS;15.669;380322.552;25.7937;-86.7754;-101.1985;-0.41446;-0.55036;-0.64471;3
GYRO;15.670;380322.539;-1.80960;3.00955;-1.27171;2
MAGN;15.671;380322.539;-2.47040;-4.72107;31.55975;3
ACCE;15.692;380322.560;9.45596;3.37163;-0.26352;2
AHRS;15.693;380322.572;26.9988;-82.6318;-103.3434;-0.39487;-0.53567;-0.66850;3
GYRO;15.695;380322.560;-1.60426;2.82245;-1.18385;2
MAGN;15.696;380322.560;-3.95203;-6.46057;31.74896;3
PRES;15.699;380322.546;1014.6624;3
LIGH;15.699;380322.529;31.4;3
LIGH;15.700;380322.580;31.9;3
ACCE;15.710;380322.580;11.49129;4.12822;-0.40462;2
AHRS;15.713;380322.593;28.4739;-79.1020;-105.8514;-0.37812;-0.52338;-0.69070;3
GYRO;15.715;380322.580;-1.67561;2.19003;-1.45351;2
MAGN;15.716;380322.580;-6.98853;-9.53217;31.80695;3
PRES;15.717;380322.580;1014.6624;3
ACCE;15.726;380322.600;13.52448;5.38704;-0.70015;2
GYRO;15.728;380322.600;-2.12074;1.24059;-2.46582;2
AHRS;15.729;380322.612;30.7301;-76.1865;-109.2777;-0.36446;-0.51434;-0.71349;3
MAGN;15.731;380322.600;-8.03986;-9.95178;31.39496;3
ACCE;15.751;380322.620;10.60327;3.39790;-1.10188;2
GYRO;15.752;380322.620;-2.96107;0.40535;-3.49309;2
MAGN;15.753;380322.620;-8.25195;-10.44464;30.64117;3
PRES;15.754;380322.613;1014.6624;3
AHRS;15.755;380322.632;33.6734;-73.0887;-114.4589;-0.35326;-0.50415;-0.73993;3
ACCE;15.771;380322.640;10.16093;2.77792;1.49286;2
GYRO;15.773;380322.640;-3.32544;-0.51001;-3.81242;2
MAGN;15.774;380322.640;-8.68530;-12.64648;28.77960;3
AHRS;15.775;380322.652;36.5900;-70.0787;-120.8401;-0.34720;-0.49261;-0.76502;3
PRES;15.777;380322.647;1014.6624;3
ACCE;15.790;380322.660;11.07109;4.26730;4.40834;2
AHRS;15.791;380322.671;39.3409;-67.2719;-127.1468;-0.34236;-0.48310;-0.78505;3
GYRO;15.793;380322.660;-3.20903;-1.02934;-4.08899;2
MAGN;15.794;380322.660;-8.88367;-14.84528;27.60773;3
LIGH;15.809;380322.630;28.3;3
LIGH;15.810;380322.680;24.0;3
AHRS;15.811;380322.691;42.5029;-64.4511;-133.8059;-0.33687;-0.47701;-0.80105;3
ACCE;15.813;380322.680;11.04660;4.53351;3.12798;2
GYRO;15.814;380322.680;-2.77826;-1.40776;-4.46199;2
MAGN;15.815;380322.680;-7.35321;-17.75665;27.01111;3
PRES;15.818;380322.680;1014.6624;3
ACCE;15.827;380322.701;9.72121;4.13744;0.26866;2
GYRO;15.829;380322.701;-2.67603;-1.84940;-4.86182;2
MAGN;15.830;380322.701;-4.21753;-22.24731;25.92163;3
AHRS;15.833;380322.712;45.9576;-61.2474;-141.5826;-0.33234;-0.47154;-0.81357;3
PRES;15.834;380322.714;1014.6624;3
ACCE;15.845;380322.721;6.94913;4.13329;-1.78575;2
GYRO;15.847;380322.721;-3.19211;-2.08607;-5.09253;2
MAGN;15.848;380322.721;-2.63977;-23.45276;25.46844;3
AHRS;15.849;380322.731;48.7542;-57.1347;-150.3490;-0.32831;-0.46187;-0.82383;3
ACCE;15.870;380322.741;5.32227;4.20599;-0.66573;2
AHRS;15.872;380322.751;50.4607;-51.1027;-161.1203;0.32182;0.44336;0.83523;3
GYRO;15.874;380322.741;-4.01495;-1.95506;-4.89406;2
MAGN;15.875;380322.741;-0.06104;-24.36829;24.73755;3
PRES;15.876;380322.748;1014.6534;3
ACCE;15.891;380322.761;6.24347;4.33237;1.93051;2
GYRO;15.892;380322.761;-4.35182;-1.93202;-4.56497;2
AHRS;15.894;380322.772;50.8002;-44.1286;-172.9837;0.31437;0.41754;0.84547;3
MAGN;15.896;380322.761;3.90472;-25.85907;22.50977;3
LIGH;15.899;380322.731;21.4;3
LIGH;15.904;380322.781;19.3;3
ACCE;15.905;380322.781;7.81476;4.37680;3.12486;2
GYRO;15.907;380322.781;-4.28427;-2.80318;-4.51248;2
MAGN;15.909;380322.781;5.47943;-26.73340;21.14410;3
AHRS;15.910;380322.791;50.3058;-38.9431;176.4033;0.31416;0.39106;0.84854;3
ACCE;15.928;380322.801;7.98895;3.31731;3.68526;2
GYRO;15.929;380322.801;-4.54184;-4.47650;-4.69185;2
MAGN;15.930;380322.801;8.42133;-28.78571;17.92603;3
PRES;15.931;380322.781;1014.6523;3
AHRS;15.933;380322.811;48.9889;-35.3071;165.1539;0.32470;0.35612;0.84364;3
ACCE;15.948;380322.821;6.85657;2.20303;5.15678;2
AHRS;15.949;380322.831;46.5610;-33.3760;153.3660;0.34389;0.30765;0.83009;3
GYRO;15.952;380322.821;-5.11008;-5.88588;-4.74818;2
MAGN;15.953;380322.821;13.24158;-29.65088;13.08441;3
PRES;15.955;380322.815;1014.6523;3
SOUN;15.956;214.33;0.00654;50.29
ACCE;15.967;380322.842;3.66438;2.04210;6.31834;2
AHRS;15.968;380322.850;43.6083;-32.3032;142.9332;0.35829;0.25618;0.81272;3
GYRO;15.970;380322.842;-5.54379;-5.89156;-4.53510;2
MAGN;15.971;380322.842;15.26642;-28.75824;11.26556;3
ACCE;15.988;380322.862;1.58397;2.96399;7.63405;2
GYRO;15.989;380322.862;-5.46799;-4.45036;-3.99498;2
MAGN;15.990;380322.862;18.31207;-28.18756;6.80695;3
PRES;15.991;380322.848;1014.6523;3
AHRS;15.992;380322.870;40.2730;-30.8159;133.3649;0.36044;0.20604;0.79500;3
LIGH;16.006;380322.832;19.4;3
LIGH;16.007;380322.882;19.9;3
AHRS;16.008;380322.891;37.1843;-29.4541;124.9412;0.35619;0.16207;0.77542;3
ACCE;16.010;380322.882;3.18193;4.02632;9.24025;2
GYRO;16.012;380322.882;-4.79187;-3.52112;-3.63901;2
MAGN;16.013;380322.882;21.60187;-26.24969;-0.47455;3
PRES;16.014;380322.882;1014.6523;3
ACCE;16.025;380322.902;4.97943;4.44604;9.12509;2
GYRO;16.026;380322.902;-3.95117;-4.14696;-3.67978;2
MAGN;16.027;380322.902;22.35413;-25.04578;-3.55377;3
AHRS;16.028;380322.910;35.0529;-29.6217;117.9581;0.35894;0.12388;0.75037;3
ACCE;16.045;380322.922;3.72536;4.23027;7.24565;2
GYRO;16.048;380322.922;-3.68515;-5.44698;-3.65088;2
MAGN;16.049;380322.922;23.56873;-23.62823;-7.11060;3
PRES;16.050;380322.915;1014.6523;3
AHRS;16.051;380322.930;33.2201;-31.7061;111.1398;0.37139;0.07881;0.71619;3
ACCE;16.072;380322.942;0.09427;4.11325;8.65794;2
GYRO;16.085;380322.942;-3.84961;-5.65045;-3.06366;2
AHRS;16.086;380322.951;31.1433;-34.7960;104.5992;0.38455;0.02654;0.67822;3
MAGN;16.088;380322.942;23.78235;-19.30389;-13.16681;3
PRES;16.089;380322.949;1014.6523;3
ACCE;16.090;380322.962;0.57896;4.54369;11.12015;2
GYRO;16.092;380322.962;-3.43999;-4.34962;-1.94499;2
MAGN;16.093;380322.962;23.36731;-16.94641;-15.73792;3
AHRS;16.095;380322.970;29.1835;-37.1011;99.7331;0.38934;-0.01585;0.64978;3
LIGH;16.100;380322.932;23.4;3
LIGH;16.101;380322.983;27.5;3
ACCE;16.102;380322.983;5.24361;5.35934;10.20677;2
GYRO;16.102;380322.983;-2.39568;-3.18546;-1.17677;2
MAGN;16.102;380322.983;21.21887;-14.58435;-19.50989;3
PRES;16.103;380322.983;1014.6523;3
AHRS;16.103;380322.990;27.6592;-39.0692;96.4104;0.39220;-0.04844;0.62899;3
ACCE;16.122;380323.003;6.46205;5.58954;7.45134;2
GYRO;16.122;380323.003;-1.66756;-2.96086;-1.22948;2
MAGN;16.122;380323.003;18.62030;-11.44257;-23.00110;3
AHRS;16.123;380323.010;26.9209;-41.2867;93.7172;0.39913;-0.07551;0.60795;3
PRES;16.130;380323.016;1014.6523;3
ACCE;16.141;380323.023;4.51486;5.31360;4.81686;2
GYRO;16.141;380323.023;-1.61810;-3.00296;-1.37263;2
MAGN;16.141;380323.023;17.79785;-10.36530;-23.80524;3
AHRS;16.142;380323.030;26.6116;-43.4089;91.1443;0.40669;-0.09922;0.58611;3
ACCE;16.162;380323.043;3.53728;5.12228;4.72191;2
GYRO;16.163;380323.043;-2.04457;-3.03973;-1.06461;2
AHRS;16.163;380323.050;25.9293;-45.6160;88.3637;0.41159;-0.12677;0.56370;3
MAGN;16.164;380323.043;17.34314;-8.55103;-25.13275;3
ACCE;16.182;380323.063;5.18413;4.93349;6.18637;2
GYRO;16.182;380323.063;-2.30687;-2.68010;-0.56438;2
MAGN;16.182;380323.063;15.67688;-6.21948;-27.84119;3
AHRS;16.183;380323.070;24.6225;-47.6734;85.5904;0.41136;-0.15722;0.54391;3
PRES;16.191;380323.050;1014.6523;3
ACCE;16.203;380323.083;7.74524;4.55206;6.80109;2
GYRO;16.204;380323.083;-2.16908;-2.16487;-0.45259;2
AHRS;16.204;380323.089;23.3374;-49.1658;83.2064;0.40804;-0.18253;0.52839;3
MAGN;16.204;380323.083;14.92920;-5.47028;-28.90930;3
ACCE;16.223;380323.103;8.29910;4.05081;6.33017;2
GYRO;16.223;380323.103;-1.87575;-2.30359;-0.84662;2
MAGN;16.224;380323.103;13.74817;-4.99878;-29.36859;3
PRES;16.224;380323.083;1014.6523;3
AHRS;16.224;380323.109;22.5109;-50.7549;80.7943;0.40671;-0.20583;0.51058;3
ACCE;16.242;380323.124;6.79971;3.74507;6.36678;2
GYRO;16.242;380323.124;-1.66916;-2.92824;-1.20216;2
MAGN;16.242;380323.124;11.49445;-2.58484;-31.04401;3
AHRS;16.243;380323.130;22.2611;-53.0199;78.2165;0.41030;-0.23087;0.48699;3
PRES;16.250;380323.117;1014.6523;3
LIGH;16.262;380323.033;33.5;3
LIGH;16.263;380323.083;39.9;3
LIGH;16.263;380323.134;46.3;3
AHRS;16.263;380323.149;22.2559;-55.3667;75.8875;0.41508;-0.25440;0.46355;3
ACCE;16.264;380323.144;5.08900;3.91286;7.01028;2
GYRO;16.264;380323.144;-1.48209;-2.90828;-1.09724;2
MAGN;16.264;380323.144;10.71014;-1.58997;-31.70776;3
ACCE;16.281;380323.164;7.06668;4.21925;7.31544;2
GYRO;16.282;380323.164;-1.07523;-1.95581;-0.73070;2
AHRS;16.282;380323.169;22.2703;-57.1099;74.0508;0.41785;-0.27229;0.44526;3
MAGN;16.282;380323.164;9.45892;-0.08850;-31.46210;3
PRES;16.282;380323.150;1014.6523;3
ACCE;16.303;380323.184;9.06035;4.37428;6.29758;2
GYRO;16.304;380323.184;-0.53250;-1.08340;-0.80586;2
MAGN;16.304;380323.184;7.32117;0.43488;-33.03833;3
AHRS;16.304;380323.190;22.5880;-58.0664;72.7800;0.42019;-0.28152;0.43217;3
PRES;16.310;380323.184;1014.6523;3
ACCE;16.320;380323.204;9.03519;4.67479;3.50955;2
GYRO;16.320;380323.204;-0.22554;-0.66083;-1.22621;2
MAGN;16.321;380323.204;6.66046;0.43488;-33.68378;3
AHRS;16.321;380323.209;23.4378;-58.4742;71.8380;0.42409;-0.28333;0.42090;3
ACCE;16.342;380323.224;7.13142;4.67747;2.29260;2
AHRS;16.342;380323.229;24.7030;-58.8707;70.5748;0.42939;-0.28424;0.40565;3
GYRO;16.343;380323.224;-0.42435;-0.86560;-1.58438;2
MAGN;16.343;380323.224;5.21698;2.14081;-33.29926;3
PRES;16.343;380323.218;1014.6523;3
LIGH;16.353;380323.184;47.2;3
LIGH;16.353;380323.234;46.2;3
ACCE;16.361;380323.244;6.87561;5.02977;2.47986;2
AHRS;16.362;380323.249;25.9469;-59.2158;68.6618;0.43271;-0.28750;0.38622;3
GYRO;16.362;380323.244;-0.85217;-0.97368;-1.64180;2
MAGN;16.362;380323.244;4.29077;1.60065;-33.18939;3
PRES;16.369;380323.251;1014.6523;3
ACCE;16.380;380323.265;7.53955;5.35022;3.54108;2
GYRO;16.381;380323.265;-1.18909;-0.15164;-1.69641;2
MAGN;16.381;380323.265;4.12903;1.27869;-33.18939;3
AHRS;16.381;380323.269;26.9257;-58.7561;66.4736;0.43118;-0.28785;0.36896;3
SOUN;16.395;239.96;0.00732;51.27
ACCE;16.405;380323.285;7.54984;5.12280;4.09766;2
GYRO;16.405;380323.285;-1.32397;1.28438;-1.89111;2
MAGN;16.406;380323.285;3.58124;3.46985;-33.45642;3
PRES;16.407;380323.285;1014.6523;3
AHRS;16.408;380323.288;27.9355;-56.6113;63.8714;0.42376;-0.27809;0.35482;3
ACCE;16.423;380323.305;5.96664;4.58736;5.63042;2
GYRO;16.425;380323.305;-1.29543;2.30316;-2.20778;2
MAGN;16.427;380323.305;2.39105;3.71246;-32.48138;3
AHRS;16.429;380323.309;29.1456;-52.7208;60.8371;0.41199;-0.25643;0.34273;3
PRES;16.431;380323.318;1014.6523;3
ACCE;16.444;380323.325;3.81421;4.45444;6.15855;2
AHRS;16.445;380323.328;30.3782;-48.2368;57.9025;0.40014;-0.22931;0.33269;3
GYRO;16.446;380323.325;-1.05850;2.84863;-2.37357;2
MAGN;16.448;380323.325;2.10419;3.64227;-32.20215;3
LIGH;16.453;380323.285;46.0;3
ACCE;16.462;380323.345;3.66071;5.48727;6.48825;2
GYRO;16.464;380323.345;-0.87361;3.12543;-2.34987;2
AHRS;16.464;380323.348;31.6555;-43.1167;54.8587;0.38800;-0.19692;0.32323;3
MAGN;16.466;380323.345;4.80804;4.92249;-32.34100;3
ACCE;16.483;380323.365;4.72099;5.77074;7.08827;2
GYRO;16.484;380323.365;-0.69681;3.34070;-2.43112;2
MAGN;16.485;380323.365;9.04236;6.12793;-31.42242;3
AHRS;16.486;380323.369;32.9294;-37.4455;51.6637;0.37573;-0.16011;0.31387;3
PRES;16.490;380323.352;1014.6523;3
ACCE;16.502;380323.385;4.69473;4.62384;7.27821;2
GYRO;16.503;380323.385;-0.27827;3.58398;-2.90430;2
MAGN;16.504;380323.385;9.86633;6.34155;-31.21490;3
AHRS;16.505;380323.388;34.2961;-31.8860;48.5675;0.36636;-0.12266;0.30404;3
ACCE;16.524;380323.406;1.98831;3.98912;4.72205;2
GYRO;16.525;380323.406;0.28781;3.80197;-3.34363;2
AHRS;16.526;380323.408;36.1995;-25.4469;44.8790;0.36001;-0.07782;0.29067;3
MAGN;16.527;380323.406;10.45685;8.70361;-30.63660;3
PRES;16.528;380323.385;1014.6523;3
ACCE;16.542;380323.426;0.54395;4.46524;1.00703;2
GYRO;16.543;380323.426;0.22754;4.22443;-3.40160;2
MAGN;16.544;380323.426;12.86316;8.45947;-29.70428;3
AHRS;16.545;380323.429;38.1427;-18.0341;40.5297;0.35404;-0.02718;0.27526;3
PRES;16.549;380323.419;1014.6523;3
ACCE;16.567;380323.446;-4.65308;7.05864;3.22774;2
GYRO;16.569;380323.446;-0.92499;4.74103;-3.00621;2
MAGN;16.570;380323.446;13.24158;8.36639;-29.56696;3
AHRS;16.571;380323.448;38.7962;-10.2963;36.1563;0.34072;0.02219;0.26319;3
ACCE;16.587;380323.466;-6.50534;6.75139;7.65137;2
AHRS;16.589;380323.468;37.9830;-3.3778;32.2169;0.32025;0.06348;0.25302;3
GYRO;16.591;380323.466;-1.33708;2.91908;-2.00233;2
MAGN;16.592;380323.466;13.85651;9.90448;-26.86462;3
PRES;16.593;380323.453;1014.6523;3
ACCE;16.604;380323.486;-4.27945;6.61884;9.20706;2
GYRO;16.606;380323.486;-1.03174;0.81464;-1.05128;2
AHRS;16.610;380323.488;36.6930;0.1746;29.8466;0.30377;0.08246;0.24490;3
MAGN;16.612;380323.486;16.02936;11.86523;-25.42572;3
LIGH;16.613;380323.385;39.3;3
LIGH;16.615;380323.436;31.5;3
LIGH;16.616;380323.486;23.8;3
PRES;16.617;380323.486;1014.6523;3
ACCE;16.622;380323.506;-2.54402;5.31956;7.43826;2
GYRO;16.623;380323.506;-0.66731;0.17039;-0.60995;2
AHRS;16.624;380323.507;35.7831;1.3324;28.7215;0.29485;0.08691;0.23948;3
MAGN;16.626;380323.506;16.27960;12.07886;-25.28687;3
ACCE;16.646;380323.526;-2.89323;5.22282;7.61687;2
GYRO;16.647;380323.526;-0.88058;0.62711;-0.53853;2
MAGN;16.649;380323.526;15.96069;14.63165;-24.04175;3
PRES;16.650;380323.520;1014.6523;3
AHRS;16.651;380323.528;34.8815;2.3153;27.9091;0.28617;0.09097;0.23590;3
ACCE;16.666;380323.547;-3.37085;5.45241;9.15257;2
GYRO;16.670;380323.547;-0.96306;0.92976;-0.41359;2
MAGN;16.671;380323.547;16.09650;14.62250;-23.51379;3
AHRS;16.672;380323.548;33.7558;3.7047;27.2310;0.27475;0.09837;0.23427;3
PRES;16.674;380323.553;1014.6523;3
ACCE;16.685;380323.567;-3.45346;5.36960;9.60030;2
AHRS;16.688;380323.567;32.8190;4.7949;26.8633;0.26521;0.10459;0.23412;3
GYRO;16.691;380323.567;-0.69643;0.57204;-0.19547;2
MAGN;16.693;380323.567;16.11023;14.61029;-23.47565;3
ACCE;16.704;380323.587;-2.81160;5.02344;8.60448;2
GYRO;16.706;380323.587;-0.40906;0.00110;-0.07338;2
MAGN;16.707;380323.587;17.27905;15.77759;-22.98584;3
AHRS;16.709;380323.587;32.1617;5.2654;26.6973;0.25904;0.10683;0.23399;3
PRES;16.711;380323.587;1014.6523;3
LIGH;16.712;380323.536;20.8;3
LIGH;16.713;380323.587;19.2;3
ACCE;16.723;380323.607;-2.45795;4.99216;8.85304;2
GYRO;16.724;380323.607;-0.32463;-0.12863;-0.06386;2
MAGN;16.725;380323.607;18.26782;17.41791;-22.02759;3
AHRS;16.728;380323.608;31.7147;5.2785;26.6167;0.25543;0.10594;0.23344;3
AHRS;16.744;380323.627;31.4136;5.3938;26.5739;0.25277;0.10623;0.23340;3
ACCE;16.775;380323.627;-2.59862;5.33186;8.79019;2
GYRO;16.792;380323.627;-0.19466;0.22308;-0.02187;2
MAGN;16.793;380323.627;18.29834;17.47589;-21.99860;3
PRES;16.794;380323.620;1014.6523;3
AHRS;16.796;380323.647;31.2411;5.9268;26.6123;0.25023;0.11034;0.23490;3
ACCE;16.824;380323.647;-2.69550;5.36349;7.80983;2
ACCE;16.825;380323.667;-2.61195;5.40526;7.29233;2
AHRS;16.828;380323.667;31.1100;6.6388;26.7873;0.24751;0.11628;0.23789;3
GYRO;16.830;380323.647;-0.10930;0.66750;0.08304;2
GYRO;16.830;380323.667;-0.16240;0.60606;0.18196;2
MAGN;16.831;380323.647;17.76886;17.32025;-22.48383;3
MAGN;16.834;380323.667;16.61835;17.81464;-22.32361;3
PRES;16.834;380323.654;1014.6523;3
AHRS;16.834;380323.687;30.9563;7.0425;27.0175;0.24517;0.11977;0.24063;3
LIGH;16.835;380323.637;19.0;3
ACCE;16.835;380323.688;-2.22372;5.27777;7.53755;2
AHRS;16.835;380323.707;30.7646;7.2279;27.2425;0.24297;0.12141;0.24286;3
GYRO;16.836;380323.688;-0.20424;0.27342;0.19530;2
MAGN;16.836;380323.688;16.65802;17.77344;-22.23358;3
PRES;16.838;380323.688;1014.6523;3
ACCE;16.839;380323.708;-2.56522;5.02080;7.92847;2
GYRO;16.839;380323.708;-0.20142;0.20953;0.14433;2
MAGN;16.839;380323.708;17.55676;17.03033;-20.49255;3
AHRS;16.840;380323.727;30.6030;7.4382;27.4863;0.24094;0.12334;0.24529;3
WIFI;16.843;380323.666;eduroam;00:13:c3:44:c7:21;-52
WIFI;16.843;380323.666;UJI;00:13:c3:44:c7:20;-52
WIFI;16.843;380323.666;UJI;00:14:69:f2:35:50;-56
WIFI;16.843;380323.666;eduroam;00:13:c3:44:b0:71;-66
WIFI;16.843;380323.666;eduroam;00:14:69:f2:35:51;-56
WIFI;16.843;380323.666;UJI;00:13:c3:44:b0:70;-58
WIFI;16.843;380319.715;eduroam;00:27:22:0b:35:81;-77
WIFI;16.843;380323.666;ti;80:49:71:16:5e:c9;-76
WIFI;16.843;380323.666;UJI;06:27:22:0b:35:81;-81
WIFI;16.843;380319.715;eduroam;00:14:1c:dd:fa:a1;-74
WIFI;16.843;380319.715;UJI;00:14:1c:dd:fa:a0;-75
WIFI;16.843;380319.715;TP-LINK_1280_5G;ec:08:6b:23:7b:1c;-90
WIFI;16.843;380319.715;eduroam;00:19:56:ac:7b:01;-88
WIFI;16.843;380319.715;eduroam;04:18:d6:03:26:40;-95
WIFI;16.843;380319.715;UJI;0a:18:d6:03:25:c9;-88
WIFI;16.843;380323.666;Tombatossals_wifi_low;c0:c1:c0:5a:a0:53;-79
WIFI;16.843;380323.666;eduroam;00:13:c3:44:d8:21;-87
PRES;16.850;380323.721;1014.6523;3
ACCE;16.857;380323.728;-2.87239;5.04372;8.74802;2
AHRS;16.859;380323.746;30.6151;7.7434;27.8050;0.24003;0.12651;0.24852;3
GYRO;16.859;380323.728;-0.11403;0.30026;0.21150;2
MAGN;16.859;380323.728;19.14825;17.98553;-20.18280;3
ACCE;16.878;380323.748;-2.29858;5.17001;8.18982;2
GYRO;16.878;380323.748;0.10143;0.46437;0.30794;2
MAGN;16.878;380323.748;19.00482;17.87109;-20.12634;3
PRES;16.879;380323.755;1014.6523;3
AHRS;16.879;380323.766;30.8260;8.1359;28.1704;0.24049;0.13085;0.25231;3
ACCE;16.898;380323.768;-1.86479;5.12294;7.60539;2
GYRO;16.898;380323.768;0.19142;0.48666;0.27136;2
MAGN;16.899;380323.768;17.53693;16.61835;-19.59839;3
AHRS;16.899;380323.787;31.0766;8.6281;28.4410;0.24113;0.13587;0.25554;3
PRES;16.906;380323.788;1014.6523;3
ACCE;16.917;380323.788;-1.83914;5.14081;7.13115;2
GYRO;16.917;380323.788;0.14633;0.54900;0.15399;2
MAGN;16.918;380323.788;18.30444;16.46729;-20.34760;3
AHRS;16.918;380323.806;31.2309;9.2287;28.5670;0.24090;0.14128;0.25783;3
ACCE;16.938;380323.808;-2.13847;5.26070;7.42371;2
GYRO;16.939;380323.808;0.05978;0.64803;0.06087;2
MAGN;16.939;380323.808;18.50586;16.46729;-20.30792;3
PRES;16.940;380323.822;1014.6523;3
AHRS;16.940;380323.826;31.3017;10.0439;28.6089;0.23958;0.14808;0.25988;3
SOUN;16.946;281.36;0.00859;52.66
ACCE;16.961;380323.829;-2.67110;5.28119;7.18886;2
GYRO;16.962;380323.829;0.01433;0.79359;0.02196;2
MAGN;16.962;380323.829;19.90509;16.55273;-20.10040;3
AHRS;16.962;380323.847;31.3188;10.9789;28.6545;0.23753;0.15573;0.26220;3
PRES;16.970;380323.855;1014.6523;3
ACCE;16.980;380323.849;-2.66769;5.37639;7.27849;2
GYRO;16.980;380323.849;-0.03683;0.71371;0.04694;2
MAGN;16.981;380323.849;19.31763;17.14172;-20.67719;3
AHRS;16.981;380323.866;31.2892;11.6447;28.6851;0.23572;0.16110;0.26381;3
ACCE;16.998;380323.869;-2.33943;5.20682;7.04883;2
GYRO;16.998;380323.869;-0.07231;0.40681;-0.01474;2
AHRS;16.999;380323.886;31.1997;12.0841;28.6070;0.23409;0.16431;0.26406;3
MAGN;16.999;380323.869;19.26422;16.93115;-20.47272;3
ACCE;17.018;380323.889;-2.12376;5.04015;7.49033;2
GYRO;17.019;380323.889;-0.08763;0.25415;-0.15514;2
MAGN;17.019;380323.889;19.08722;16.06140;-19.25201;3
AHRS;17.019;380323.906;31.0979;12.6094;28.3481;0.23242;0.16782;0.26302;3
PRES;17.029;380323.889;1014.6523;3
AHRS;17.040;380323.925;31.0599;13.4598;27.9422;0.23077;0.17377;0.26146;3
ACCE;17.042;380323.909;-2.28528;4.99292;7.13698;2
GYRO;17.043;380323.909;0.00821;0.45943;-0.28349;2
MAGN;17.044;380323.909;19.65485;17.47894;-18.70117;3
ACCE;17.059;380323.929;-2.50031;4.88800;7.08542;2
AHRS;17.060;380323.945;31.0786;14.7206;27.4056;0.22889;0.18285;0.25969;3
GYRO;17.061;380323.929;0.06602;0.77362;-0.36789;2
MAGN;17.061;380323.929;19.81506;17.38129;-18.79425;3
PRES;17.062;380323.923;1014.6523;3
ACCE;17.079;380323.949;-2.39493;4.86391;7.23247;2
GYRO;17.080;380323.949;0.19821;1.00639;-0.43295;2
AHRS;17.080;380323.966;31.2438;16.3752;26.6910;0.22769;0.19497;0.25735;3
MAGN;17.081;380323.949;20.59631;17.00439;-18.65234;3
PRES;17.087;380323.956;1014.6523;3
ACCE;17.098;380323.970;-2.02950;4.79941;7.57394;2
GYRO;17.098;380323.970;0.44333;1.26556;-0.56975;2
MAGN;17.099;380323.970;21.00525;17.14172;-16.39557;3
AHRS;17.100;380323.985;31.6456;18.4247;25.7543;0.22805;0.21014;0.25421;3
ACCE;17.118;380323.990;-1.96674;4.68855;7.25787;2
GYRO;17.119;380323.990;0.85413;1.80153;-0.79655;2
MAGN;17.119;380323.990;20.92743;17.06543;-16.46881;3
PRES;17.120;380323.990;1014.6523;3
AHRS;17.121;380324.005;32.3455;21.4485;24.2912;0.22994;0.23230;0.24921;3
ACCE;17.138;380324.010;-2.72354;4.63089;5.34770;2
GYRO;17.139;380324.010;1.12050;2.28864;-1.10095;2
MAGN;17.139;380324.010;20.74280;16.88080;-16.79993;3
AHRS;17.140;380324.026;33.0438;25.2546;22.2009;0.23196;0.25909;0.24112;3
PRES;17.146;380324.023;1014.6523;3
ACCE;17.161;380324.030;-3.58195;4.70500;5.15327;2
AHRS;17.162;380324.045;33.4451;28.8403;19.9770;0.23308;0.28322;0.23145;3
GYRO;17.164;380324.030;1.05484;2.18069;-1.35045;2
MAGN;17.165;380324.030;21.00525;17.14172;-17.05475;3
ACCE;17.181;380324.050;-3.41997;4.57047;7.07819;2
GYRO;17.183;380324.050;1.18198;2.30209;-1.46248;2
MAGN;17.184;380324.050;21.13647;17.44843;-16.49780;3
AHRS;17.185;380324.065;33.8877;33.1472;17.3247;0.23504;0.31182;0.22027;3
PRES;17.187;380324.057;1014.6523;3
ACCE;17.201;380324.070;-2.56624;3.30865;8.57072;2
GYRO;17.203;380324.070;1.89250;3.32591;-1.68576;2
MAGN;17.206;380324.070;21.46606;18.27850;-15.04211;3
AHRS;17.209;380324.086;34.8143;39.5405;13.5970;0.24134;0.35382;0.20678;3
PRES;17.212;380324.090;1014.6523;3
LIGH;17.213;380324.040;21.6;3
LIGH;17.215;380324.090;24.6;3
ACCE;17.219;380324.090;-1.47964;1.86826;7.92821;2
GYRO;17.220;380324.090;3.19101;5.03235;-2.08644;2
MAGN;17.223;380324.090;21.34247;18.15338;-15.40833;3
AHRS;17.225;380324.105;36.0445;48.4603;8.4293;0.25269;0.40995;0.19036;3
ACCE;17.241;380324.111;-0.35631;0.83313;4.16109;2
AHRS;17.243;380324.125;36.6653;60.8072;0.9257;0.26739;0.48258;0.16579;3
GYRO;17.245;380324.111;4.41312;6.90625;-2.81174;2
MAGN;17.246;380324.111;21.04034;18.35327;-15.11383;3
PRES;17.247;380324.124;1014.6523;3
ACCE;17.261;380324.131;-1.29288;-0.20425;-0.01918;2
GYRO;17.263;380324.131;4.95016;7.63708;-3.71751;2
AHRS;17.264;380324.145;35.1898;74.9434;-8.0986;0.28026;0.56152;0.13002;3
MAGN;17.266;380324.131;20.82977;18.92853;-13.63678;3
AHRS;17.281;380324.164;31.6997;87.1123;-15.9648;0.28806;0.62896;0.08956;3
ACCE;17.283;380324.151;-4.51753;-0.67401;-2.61128;2
GYRO;17.284;380324.151;5.09065;7.47890;-4.34544;2
MAGN;17.285;380324.151;22.01691;19.16656;-11.78589;3
ACCE;17.304;380324.171;-9.06184;-0.13858;-5.89017;2
AHRS;17.305;380324.184;26.8146;97.0000;-22.7259;0.29417;0.68399;0.04326;3
GYRO;17.309;380324.171;5.01289;6.21159;-4.32701;2
MAGN;17.310;380324.171;21.79413;19.83337;-11.13281;3
PRES;17.312;380324.158;1014.6523;3
LIGH;17.312;380324.141;25.4;3
LIGH;17.313;380324.191;25.9;3
ACCE;17.322;380324.191;-10.05298;0.59497;-8.43619;2
AHRS;17.326;380324.205;21.5484;103.3738;-27.6595;0.29679;0.72075;-0.00315;3
GYRO;17.328;380324.191;4.44196;4.13580;-3.89511;2
MAGN;17.329;380324.191;20.79163;22.39990;-9.70154;3
PRES;17.331;380324.191;1014.6523;3
ACCE;17.342;380324.211;-9.19873;0.17778;-7.81648;2
GYRO;17.343;380324.211;3.52710;2.27542;-3.66475;2
AHRS;17.345;380324.224;16.6757;106.5983;-30.5796;0.29279;0.74236;-0.04378;3
MAGN;17.347;380324.211;19.65485;24.90387;-9.48029;3
ACCE;17.360;380324.231;-8.72314;-1.08238;-5.67091;2
GYRO;17.362;380324.231;2.78494;1.45580;-3.73491;2
MAGN;17.363;380324.231;18.53790;25.27618;-10.32715;3
PRES;17.364;380324.225;1014.6523;3
AHRS;17.365;380324.244;11.5973;108.6875;-32.4480;0.28240;0.75972;-0.08321;3
ACCE;17.380;380324.252;-8.40376;-2.31375;-4.19504;2
GYRO;17.382;380324.252;2.56659;1.75601;-3.84459;2
MAGN;17.383;380324.252;15.99884;26.28632;-12.62665;3
AHRS;17.385;380324.265;6.2100;111.0252;-33.9276;0.26947;0.77828;-0.12226;3
PRES;17.387;380324.258;1014.6523;3
SOUN;17.388;129.42;0.00395;45.91
ACCE;17.399;380324.272;-9.10872;-3.36069;-4.86249;2
AHRS;17.400;380324.284;1.0435;113.8509;-35.2791;0.25865;0.79702;-0.15809;3
GYRO;17.402;380324.272;2.74368;2.51041;-3.89574;2
MAGN;17.403;380324.272;14.92920;26.92871;-14.08997;3
LIGH;17.410;380324.241;16.9;3
LIGH;17.411;380324.292;6.4;3
ACCE;17.424;380324.292;-10.26848;-4.06779;-7.11130;2
GYRO;17.428;380324.292;2.89095;2.71819;-3.74168;2
AHRS;17.429;380324.304;-4.2560;116.7698;-36.6195;0.24887;0.81403;-0.19459;3
MAGN;17.431;380324.292;13.08594;27.81525;-15.22064;3
PRES;17.432;380324.292;1014.6523;3
ACCE;17.440;380324.312;-10.00664;-4.35495;-9.53183;2
AHRS;17.441;380324.324;-9.3845;118.7138;-37.5316;0.23637;0.82531;-0.23006;3
GYRO;17.443;380324.312;2.64252;1.89334;-3.51305;2
MAGN;17.445;380324.312;9.96704;29.25720;-17.28516;3
PRES;17.447;380324.325;1014.6523;3
ACCE;17.459;380324.332;-9.26727;-5.34038;-10.10374;2
GYRO;17.461;380324.332;1.85785;0.30876;-3.55338;2
MAGN;17.462;380324.332;9.36127;29.46014;-17.87720;3
AHRS;17.463;380324.343;-13.7871;118.9828;-37.3489;0.21614;0.82980;-0.25934;3
ACCE;17.480;380324.352;-9.40050;-6.19579;-6.60690;2
AHRS;17.481;380324.363;-17.8457;117.2775;-36.0795;0.18448;0.82710;-0.28515;3
GYRO;17.483;380324.352;0.82904;-1.74866;-3.58209;2
MAGN;17.486;380324.352;8.83942;29.38538;-19.40155;3
PRES;17.488;380324.359;1014.6523;3
ACCE;17.497;380324.372;-10.46184;-5.63953;-2.30867;2
GYRO;17.501;380324.372;0.45465;-3.03755;-3.18486;2
AHRS;17.502;380324.384;-21.4623;114.0539;-34.7666;0.14955;0.81689;-0.30883;3
MAGN;17.505;380324.372;6.12030;28.70331;-21.76514;3
PRES;17.506;380324.393;1014.6523;3
LIGH;17.513;380324.342;4.1;3
LIGH;17.520;380324.393;3.2;3
ACCE;17.521;380324.393;-12.05809;-5.21690;-2.12187;2
GYRO;17.522;380324.393;0.87949;-2.42418;-2.51245;2
AHRS;17.524;380324.403;-24.3499;111.4492;-34.5461;0.12643;0.80659;-0.32987;3
MAGN;17.525;380324.393;3.45459;27.94189;-22.32361;3
ACCE;17.538;380324.413;-12.93481;-5.07700;-5.32259;2
GYRO;17.540;380324.413;1.18507;-1.17819;-1.58551;2
MAGN;17.541;380324.413;0.95825;28.18298;-23.18726;3
AHRS;17.542;380324.423;-26.4568;109.7799;-35.2237;0.11550;0.79884;-0.34783;3
ACCE;17.559;380324.433;-12.23543;-5.24655;-6.23883;2
AHRS;17.561;380324.444;-27.4340;108.0464;-35.8917;0.10971;0.79085;-0.35840;3
GYRO;17.563;380324.433;0.80594;-1.24687;-0.67775;2
MAGN;17.565;380324.433;-3.52325;28.28827;-24.28894;3
PRES;17.568;380324.426;1014.6523;3
ACCE;17.579;380324.453;-10.92166;-5.35167;-2.95322;2
GYRO;17.580;380324.453;0.29140;-1.96112;0.01747;2
AHRS;17.581;380324.463;-27.4742;105.7907;-36.2085;0.10458;0.78088;-0.36212;3
MAGN;17.583;380324.453;-5.48859;28.10974;-24.46289;3
ACCE;17.598;380324.473;-10.06715;-5.51482;-0.56976;2
GYRO;17.600;380324.473;0.41316;-1.95839;0.48802;2
MAGN;17.601;380324.473;-5.48859;27.41699;-25.13885;3
PRES;17.602;380324.460;1014.6523;3
AHRS;17.604;380324.483;-27.0712;103.1816;-36.8729;0.10298;0.76871;-0.36501;3
LIGH;17.612;380324.443;3.0;3
ACCE;17.620;380324.493;-9.04243;-5.70001;-1.37209;2
GYRO;17.621;380324.493;0.79172;-1.52483;0.81200;2
MAGN;17.622;380324.493;-6.00128;27.27051;-26.27869;3
AHRS;17.625;380324.503;-26.3679;100.7737;-38.1575;0.10774;0.75640;-0.36897;3
PRES;17.629;380324.493;1014.6523;3
ACCE;17.638;380324.513;-8.51422;-5.59315;-0.98553;2
GYRO;17.640;380324.513;0.94406;-1.53285;0.96222;2
MAGN;17.641;380324.513;-6.50177;27.77252;-26.76849;3
AHRS;17.642;380324.523;-25.5643;98.5548;-39.5255;0.11407;0.74437;-0.37293;3
ACCE;17.659;380324.534;-9.45511;-5.32840;0.78000;2
GYRO;17.661;380324.534;1.20822;-1.63342;1.08281;2
AHRS;17.662;380324.542;-24.5848;95.9570;-41.2352;0.12221;0.72956;-0.37835;3
MAGN;17.664;380324.534;-7.06024;27.21558;-26.40533;3
PRES;17.665;380324.527;1014.6523;3
ACCE;17.682;380324.554;-10.88629;-5.25746;0.28728;2
GYRO;17.685;380324.554;1.69084;-1.41174;1.39206;2
MAGN;17.686;380324.554;-7.42493;26.66931;-26.90125;3
AHRS;17.687;380324.563;-23.1600;93.2689;-43.6223;0.13664;0.71242;-0.38542;3
PRES;17.689;380324.560;1014.6583;3
ACCE;17.697;380324.574;-11.63116;-5.34946;-1.30070;2
GYRO;17.699;380324.574;2.03271;-1.26062;1.95271;2
MAGN;17.700;380324.574;-7.34558;26.59149;-27.59247;3
AHRS;17.702;380324.582;-21.2146;91.0233;-46.1377;0.15608;0.69568;-0.39071;3
ACCE;17.719;380324.594;-11.36058;-5.74843;-1.48756;2
GYRO;17.721;380324.594;2.14598;-1.39107;2.62979;2
MAGN;17.723;380324.594;-7.24792;25.50507;-27.68860;3
PRES;17.724;380324.594;1014.6624;3
AHRS;17.725;380324.602;-18.3447;88.6960;-48.8058;0.18130;0.67552;-0.39314;3
AHRS;17.742;380324.623;-14.6526;86.2515;-51.4856;0.21065;0.65115;-0.39293;3
ACCE;17.745;380324.614;-10.53471;-5.74136;-1.14395;2
GYRO;17.746;380324.614;2.20287;-1.55638;3.13791;2
MAGN;17.748;380324.614;-7.08160;23.86780;-28.60107;3
PRES;17.750;380324.627;1014.6624;3
ACCE;17.760;380324.634;-9.57597;-5.14348;-1.42261;2
GYRO;17.762;380324.634;2.16537;-1.56039;3.36197;2
AHRS;17.763;380324.642;-10.9544;84.2070;-53.7237;0.23839;0.62739;-0.39080;3
MAGN;17.765;380324.634;-7.00836;23.21625;-29.23889;3
ACCE;17.781;380324.654;-9.32704;-4.03833;-1.00145;2
GYRO;17.783;380324.654;1.88023;-1.36476;3.24754;2
MAGN;17.784;380324.654;-6.07452;21.65985;-29.94537;3
PRES;17.785;380324.661;1014.6624;3
AHRS;17.786;380324.662;-7.0820;82.4702;-55.6266;0.26589;0.60356;-0.38622;3
ACCE;17.801;380324.674;-9.58220;-2.79623;0.19261;2
GYRO;17.803;380324.674;1.53029;-1.09688;2.97548;2
AHRS;17.804;380324.683;-3.4044;81.1335;-57.0730;0.29072;0.58185;-0.37971;3
MAGN;17.806;380324.674;-5.48859;19.87457;-31.57654;3
LIGH;17.819;380324.644;2.6;3
LIGH;17.821;380324.695;2.1;3
AHRS;17.822;380324.702;-0.3317;80.1167;-58.0685;0.31041;0.56376;-0.37310;3
ACCE;17.823;380324.695;-10.00116;-1.70650;1.85335;2
GYRO;17.824;380324.695;1.24936;-0.96208;2.68750;2
MAGN;17.826;380324.695;-5.48859;19.33594;-32.36694;3
ACCE;17.838;380324.715;-10.60799;-0.96497;3.61522;2
GYRO;17.839;380324.715;1.27449;-1.01476;2.57138;2
MAGN;17.841;380324.715;-2.94189;19.22455;-32.90558;3
AHRS;17.842;380324.722;2.7499;79.0178;-59.0137;0.32937;0.54440;-0.36660;3
PRES;17.847;380324.695;1014.6624;3
ACCE;17.858;380324.735;-11.74051;-0.42630;4.34657;2
GYRO;17.860;380324.735;1.62930;-1.18149;2.71336;2
MAGN;17.861;380324.735;-2.80151;18.84003;-32.87201;3
AHRS;17.863;380324.742;6.1616;77.7461;-60.2735;0.35083;0.52097;-0.36114;3
PRES;17.865;380324.728;1014.6624;3
ACCE;17.876;380324.755;-12.37076;0.10161;3.61256;2
GYRO;17.877;380324.755;2.05356;-1.54425;3.13420;2
MAGN;17.878;380324.755;-3.29590;18.84460;-32.87506;3
AHRS;17.879;380324.761;9.8102;76.3576;-61.7541;0.37374;0.49407;-0.35658;3
ACCE;17.900;380324.775;-12.18938;0.36972;2.72424;2
GYRO;17.901;380324.775;2.35905;-2.09351;3.72275;2
AHRS;17.902;380324.781;14.3413;74.5431;-63.4519;0.40045;0.45884;-0.35089;3
MAGN;17.904;380324.775;-3.17993;17.55981;-32.98798;3
PRES;17.905;380324.762;1014.6624;3
LIGH;17.930;380324.745;2.4;3
LIGH;17.941;380324.795;2.9;3
PROX;17.942;380324.795;0.0;3
AHRS;17.945;380324.802;19.7431;72.0496;-65.1836;0.42893;0.41350;-0.34424;3
ACCE;17.949;380324.795;-10.95935;0.52649;2.08955;2
GYRO;17.960;380324.795;2.51685;-2.78780;4.22365;2
MAGN;17.962;380324.795;-2.44293;14.70337;-33.93097;3
PRES;17.964;380324.795;1014.6624;3
ACCE;17.965;380324.815;-10.16385;1.01089;1.86473;2
AHRS;17.972;380324.821;25.2118;69.2139;-66.6570;0.45461;0.36440;-0.33776;3
GYRO;17.972;380324.815;2.63568;-3.28922;4.54713;2
MAGN;17.972;380324.815;-2.11487;13.61389;-34.35669;3
ACCE;17.973;380324.836;-9.09082;1.63081;0.04234;2
GYRO;17.974;380324.836;2.67017;-3.37758;4.79695;2
MAGN;17.974;380324.836;-3.33405;12.63885;-35.06775;3
PRES;17.975;380324.829;1014.6624;3
AHRS;17.975;380324.841;31.2381;66.0894;-67.8798;0.48044;0.30967;-0.32893;3
ACCE;17.975;380324.856;-8.01062;2.78561;-0.03970;2
GYRO;17.976;380324.856;2.45749;-3.30545;4.92732;2
MAGN;17.976;380324.856;-5.11475;11.42883;-35.22644;3
AHRS;17.976;380324.862;37.6645;62.7456;-68.5498;0.50524;0.25196;-0.31622;3
SOUN;17.977;308.17;0.00940;53.45
PRES;17.982;380324.862;1014.6624;3
ACCE;17.992;380324.876;-8.31694;4.59183;-0.03873;2
GYRO;17.993;380324.876;2.24545;-2.92650;5.11961;2
MAGN;17.993;380324.876;-5.65948;11.08246;-35.17914;3
AHRS;17.993;380324.881;43.6299;59.4313;-68.3024;0.52543;0.19966;-0.30020;3
ACCE;18.014;380324.896;-6.93425;5.80751;-1.81712;2
GYRO;18.014;380324.896;1.95377;-2.22321;5.67317;2
MAGN;18.014;380324.896;-5.53131;8.11920;-34.80225;3
PRES;18.015;380324.896;1014.6624;3
AHRS;18.015;380324.901;50.1581;55.6599;-66.6688;0.54553;0.14729;-0.27482;3
LIGH;18.015;380324.846;3.0;3
ACCE;18.033;380324.916;-4.83371;5.69232;-2.11598;2
GYRO;18.033;380324.916;1.12491;-2.27356;6.05290;2
MAGN;18.034;380324.916;-5.74341;5.93872;-34.68628;3
AHRS;18.034;380324.921;56.8353;49.6014;-62.1544;0.56043;0.09297;-0.24115;3
PRES;18.041;380324.930;1014.6624;3
ACCE;18.052;380324.936;-2.62291;5.34094;1.28722;2
GYRO;18.052;380324.936;0.28145;-2.80563;6.09605;2
MAGN;18.052;380324.936;-5.82733;5.51300;-34.68628;3
AHRS;18.053;380324.941;62.0863;39.7910;-54.0425;0.56444;0.03944;-0.20969;3
ACCE;18.072;380324.956;-0.98599;5.76913;3.36780;2
GYRO;18.072;380324.956;0.20573;-2.64261;6.07811;2
MAGN;18.073;380324.956;-6.23322;6.18744;-34.29108;3
AHRS;18.073;380324.960;66.1357;25.0545;-41.1508;0.56255;-0.01702;-0.17670;3
ACCE;18.092;380324.977;1.00055;6.19417;1.57423;2
GYRO;18.092;380324.977;0.22427;-1.88785;6.00929;2
MAGN;18.093;380324.977;-8.17719;6.35681;-34.19189;3
AHRS;18.093;380324.981;68.4631;6.3050;-23.5653;0.55914;-0.07019;-0.13829;3
PRES;18.101;380324.963;1014.6624;3
ACCE;18.111;380324.997;2.82419;5.91364;1.67033;2
GYRO;18.112;380324.997;-0.26515;-1.28168;5.62433;2
MAGN;18.112;380324.997;-8.69598;6.35681;-34.19189;3
AHRS;18.112;380325.000;68.2279;-11.3156;-6.3220;0.55276;-0.11227;-0.10064;3
LIGH;18.114;380324.946;19.7;3
LIGH;18.114;380324.997;39.3;3
ACCE;18.136;380325.017;5.49930;5.30296;5.22894;2
AHRS;18.136;380325.020;65.8005;-25.4042;7.7135;0.54110;-0.14856;-0.06407;3
GYRO;18.137;380325.017;-0.68971;-0.86220;4.88135;2
MAGN;18.137;380325.017;-8.83789;7.34253;-32.95441;3
PRES;18.137;380324.997;1014.6624;3
ACCE;18.153;380325.037;5.69228;5.83971;8.25842;2
GYRO;18.153;380325.037;-0.40337;-0.35056;3.98866;2
MAGN;18.153;380325.037;-8.17871;7.40051;-33.64716;3
AHRS;18.154;380325.041;62.5777;-34.6622;17.2897;0.52841;-0.17716;-0.03034;3
PRES;18.161;380325.030;1014.6624;3
ACCE;18.172;380325.057;3.06653;7.22075;6.96732;2
GYRO;18.172;380325.057;0.33392;0.03893;3.59280;2
MAGN;18.173;380325.057;-8.02155;7.37000;-33.86230;3
AHRS;18.173;380325.060;59.9849;-40.6024;24.0273;0.52111;-0.19633;-0.00057;3
ACCE;18.200;380325.077;4.13109;6.61731;1.72148;2
GYRO;18.201;380325.077;0.41508;0.21698;3.82310;2
MAGN;18.202;380325.077;-7.87506;9.56726;-32.57446;3
PRES;18.203;380325.064;1014.6624;3
AHRS;18.203;380325.080;57.3834;-45.8565;30.4883;0.51646;-0.21346;0.03197;3
ACCE;18.214;380325.097;4.74980;6.65865;3.31113;2
AHRS;18.217;380325.101;53.9324;-50.3738;35.7739;0.50702;-0.23493;0.06407;3
GYRO;18.218;380325.097;-0.51097;-0.37669;3.79054;2
MAGN;18.219;380325.097;-6.13556;9.90143;-31.82068;3
PRES;18.221;380325.097;1014.6624;3
ACCE;18.233;380325.118;4.41092;6.43631;4.09480;2
GYRO;18.235;380325.118;-1.19705;-0.67775;3.68994;2
AHRS;18.235;380325.120;50.0670;-53.2490;38.5897;0.49120;-0.25824;0.08866;3
MAGN;18.238;380325.118;-5.82733;9.90143;-31.72150;3
ACCE;18.253;380325.138;5.02382;6.63991;-2.45667;2
GYRO;18.254;380325.138;-2.69615;-0.14073;3.79318;2
MAGN;18.255;380325.138;-5.82733;11.42731;-33.21075;3
PRES;18.256;380325.131;1014.6624;3
AHRS;18.256;380325.140;45.2449;-54.4559;39.5327;0.46471;-0.28177;0.11195;3
LIGH;18.269;380325.047;42.8;3
LIGH;18.270;380325.097;43.8;3
LIGH;18.279;380325.148;44.8;3
ACCE;18.279;380325.158;6.45801;5.68053;5.34357;2
GYRO;18.281;380325.158;-3.42690;-1.80278;3.55513;2
MAGN;18.282;380325.158;-4.18854;11.43799;-32.35016;3
AHRS;18.284;380325.160;39.6386;-55.5842;38.9941;0.42915;-0.31339;0.12874;3
PRES;18.285;380325.165;1014.6540;3
ACCE;18.293;380325.178;7.76982;3.70436;8.31393;2
GYRO;18.294;380325.178;-2.41286;-2.98524;2.58383;2
MAGN;18.295;380325.178;-3.97186;11.41968;-32.21588;3
AHRS;18.296;380325.179;35.0829;-57.8248;38.0153;0.39959;-0.34993;0.13407;3
ACCE;18.314;380325.198;7.08502;3.86926;5.79912;2
GYRO;18.316;380325.198;-1.01787;-3.32802;1.98930;2
AHRS;18.316;380325.199;31.8517;-61.2532;37.6893;0.38170;-0.38736;0.13498;3
MAGN;18.318;380325.198;-4.60663;15.86151;-31.59485;3
PRES;18.319;380325.198;1014.6523;3
PROX;18.320;380325.198;5.0;3
ACCE;18.334;380325.218;5.95718;5.03754;1.86356;2
GYRO;18.335;380325.218;-0.44289;-3.53899;1.99446;2
MAGN;18.335;380325.218;-4.95605;18.00232;-30.65033;3
AHRS;18.337;380325.220;29.3926;-65.5323;38.1372;0.37265;-0.42509;0.13596;3
ACCE;18.352;380325.238;4.35110;4.52658;-2.42926;2
GYRO;18.353;380325.238;-0.87286;-3.74168;2.55249;2
MAGN;18.354;380325.238;-4.98352;18.17017;-30.56946;3
AHRS;18.355;380325.239;26.8736;-69.7802;38.5881;0.36372;-0.46212;0.13815;3
ACCE;18.373;380325.259;6.25343;3.80423;-2.34300;2
GYRO;18.374;380325.259;-2.21317;-3.71436;3.66870;2
AHRS;18.375;380325.259;22.9793;-74.0113;38.1889;0.34327;-0.50534;0.14271;3
MAGN;18.377;380325.259;-7.29065;18.82782;-30.24750;3
PRES;18.377;380325.232;1014.6523;3
ACCE;18.394;380325.279;6.57851;0.96271;-0.06477;2
GYRO;18.396;380325.279;-3.03569;-3.27318;3.86868;2
MAGN;18.398;380325.279;-7.50732;20.60699;-27.89459;3
AHRS;18.402;380325.280;17.8428;-77.7173;36.3589;0.30811;-0.55120;0.14757;3
PRES;18.403;380325.265;1014.6523;3
ACCE;18.413;380325.299;7.24663;-1.30867;1.76396;2
GYRO;18.415;380325.299;-3.30664;-2.70500;4.07933;2
MAGN;18.416;380325.299;-7.51495;20.70160;-27.77100;3
AHRS;18.417;380325.299;12.8058;-80.4693;33.8098;0.26811;-0.58940;0.15168;3
LIGH;18.423;380325.198;38.6;3
LIGH;18.425;380325.249;30.4;3
LIGH;18.425;380325.299;22.1;3
PRES;18.433;380325.299;1014.6523;3
AHRS;18.434;380325.319;7.3363;-82.6585;30.9659;0.22223;-0.62229;0.15933;3
ACCE;18.455;380325.319;8.58026;-1.84821;3.94028;2
ACCE;18.456;380325.339;9.05902;-2.69415;5.80881;2
GYRO;18.458;380325.319;-3.15517;-1.76923;4.41696;2
GYRO;18.460;380325.339;-2.54823;-0.44168;4.50977;2
MAGN;18.461;380325.319;-9.17206;22.08710;-25.11597;3
MAGN;18.462;380325.339;-5.71289;26.20697;-23.02551;3
AHRS;18.464;380325.339;1.6099;-83.8165;28.2905;0.17335;-0.64507;0.17275;3
PRES;18.465;380325.332;1014.6523;3
AHRS;18.472;380325.359;-3.5688;-83.4297;26.5112;0.12988;-0.65271;0.19125;3
ACCE;18.494;380325.359;7.82903;-3.64484;5.39641;2
PRES;18.497;380325.366;1014.6465;3
AHRS;18.499;380325.379;-8.9248;-81.8735;25.5700;0.08724;-0.65005;0.21638;3
GYRO;18.502;380325.359;-1.65723;1.12183;4.42931;2
MAGN;18.503;380325.359;-5.47638;26.33362;-22.89581;3
SOUN;18.505;79.06;0.00241;41.63
ACCE;18.515;380325.379;8.10344;-4.21107;2.10262;2
AHRS;18.518;380325.399;-14.5539;-79.9536;24.8999;0.04261;-0.64324;0.24334;3
GYRO;18.521;380325.379;-1.09908;1.71336;4.58514;2
MAGN;18.522;380325.379;-0.33875;28.17078;-20.16602;3
LIGH;18.523;380325.349;20.0;3
PRES;18.524;380325.400;1014.6423;3
ACCE;18.533;380325.400;8.05099;-5.20889;1.64853;2
AHRS;18.535;380325.418;-19.8514;-77.9823;24.0290;-0.00203;-0.63409;0.26545;3
GYRO;18.536;380325.400;-1.42664;1.87997;4.56775;2
MAGN;18.539;380325.400;1.59760;29.13818;-19.53735;3
ACCE;18.554;380325.420;6.58023;-6.64201;4.21672;2
GYRO;18.555;380325.420;-1.79933;2.43973;4.58333;2
MAGN;18.557;380325.420;2.04773;29.13818;-19.42139;3
AHRS;18.559;380325.438;-25.5815;-75.1067;23.1695;-0.05258;-0.61751;0.28744;3
PRES;18.561;380325.433;1014.6506;3
ACCE;18.574;380325.440;4.29974;-7.70076;4.92749;2
GYRO;18.576;380325.440;-1.66634;3.27254;4.83145;2
MAGN;18.577;380325.440;8.32520;29.03137;-17.52930;3
AHRS;18.580;380325.459;-31.7682;-71.6852;22.9628;-0.10532;-0.59609;0.31225;3
PRES;18.582;380325.467;1014.6523;3
ACCE;18.593;380325.460;4.77426;-8.27359;5.04684;2
GYRO;18.594;380325.460;-1.33818;2.64316;4.99112;2
MAGN;18.596;380325.460;12.06055;27.78931;-13.28125;3
AHRS;18.599;380325.478;-37.3567;-68.5189;23.5236;-0.15042;-0.57605;0.33610;3
ACCE;18.614;380325.480;7.61128;-8.06949;4.67554;2
GYRO;18.616;380325.480;-1.13197;2.58563;4.68672;2
AHRS;18.620;380325.498;-42.5595;-64.7886;24.4164;-0.19395;-0.55273;0.35642;3
MAGN;18.622;380325.480;12.84485;27.68097;-13.07220;3
LIGH;18.623;380325.450;23.0;3
LIGH;18.624;380325.500;26.5;3
ACCE;18.633;380325.500;6.63889;-8.19876;3.77844;2
GYRO;18.635;380325.500;-1.25107;3.14993;4.07654;2
MAGN;18.637;380325.500;19.90204;26.43433;-10.97107;3
AHRS;18.640;380325.519;-47.3883;-60.4304;25.1152;-0.23876;-0.52530;0.36944;3
PRES;18.642;380325.500;1014.6523;3
ACCE;18.653;380325.520;5.07861;-8.64148;3.36147;2
GYRO;18.654;380325.520;-1.61647;3.54527;3.53400;2
MAGN;18.656;380325.520;23.19794;23.73810;-8.34198;3
AHRS;18.657;380325.538;-51.5335;-56.6850;25.2338;-0.27997;-0.50079;0.37452;3
ACCE;18.673;380325.541;5.53287;-8.96100;5.30244;2
AHRS;18.675;380325.558;-55.2735;-53.6115;24.9055;-0.31813;-0.47939;0.37477;3
GYRO;18.677;380325.541;-2.01210;3.15486;2.91823;2
MAGN;18.678;380325.541;23.62518;23.35663;-7.69196;3
PRES;18.679;380325.534;1014.6523;3
ACCE;18.693;380325.561;6.02643;-9.36539;8.57703;2
GYRO;18.695;380325.561;-1.74524;2.72037;2.17982;2
AHRS;18.696;380325.578;-57.9467;-50.2406;25.0678;-0.34754;-0.45772;0.37264;3
MAGN;18.701;380325.561;26.65253;20.47119;-3.32184;3
PRES;18.702;380325.567;1014.6523;3
ACCE;18.712;380325.581;4.36223;-9.37581;7.92567;2
GYRO;18.713;380325.581;-0.73541;2.67703;1.47675;2
MAGN;18.714;380325.581;29.10309;17.15698;-0.93231;3
AHRS;18.715;380325.597;-59.2542;-46.2200;26.2983;-0.36515;-0.43567;0.37082;3
LIGH;18.719;380325.551;32.2;3
LIGH;18.721;380325.601;38.2;3
ACCE;18.732;380325.601;1.50069;-9.30470;4.87735;2
GYRO;18.734;380325.601;0.03049;2.53502;1.07747;2
MAGN;18.735;380325.601;29.31213;16.94641;-0.31738;3
PRES;18.736;380325.601;1014.6523;3
AHRS;18.737;380325.617;-60.0352;-41.9015;28.2220;-0.37761;-0.41417;0.37062;3
ACCE;18.754;380325.621;1.62459;-9.79504;3.90678;2
GYRO;18.759;380325.621;0.17078;1.91174;0.91478;2
MAGN;18.760;380325.621;30.25360;15.88287;2.79541;3
AHRS;18.761;380325.638;-60.5898;-38.1941;30.0461;-0.38717;-0.39640;0.37089;3
PRES;18.764;380325.635;1014.6523;3
ACCE;18.772;380325.641;2.88583;-8.65591;5.68437;2
AHRS;18.774;380325.657;-60.6398;-34.9980;31.3705;-0.39336;-0.38006;0.36872;3
GYRO;18.775;380325.641;0.18961;1.70355;0.62195;2
MAGN;18.777;380325.641;30.11627;15.46936;4.00696;3
ACCE;18.794;380325.661;2.55293;-8.15956;5.47469;2
GYRO;18.795;380325.661;0.46666;2.23485;0.24075;2
MAGN;18.797;380325.661;29.97131;15.10925;4.84924;3
AHRS;18.799;380325.677;-60.2010;-31.3466;32.4344;-0.39838;-0.35928;0.36273;3
PRES;18.801;380325.668;1014.6523;3
ACCE;18.812;380325.682;0.30659;-7.75003;3.24644;2
GYRO;18.814;380325.682;0.55124;2.68523;0.04128;2
MAGN;18.815;380325.682;29.73175;14.43634;8.24432;3
AHRS;18.816;380325.698;-59.8057;-27.5639;33.1287;-0.40521;-0.33598;0.35386;3
PRES;18.820;380325.702;1014.6605;3
LIGH;18.821;380325.651;36.0;3
LIGH;18.822;380325.702;32.5;3
ACCE;18.833;380325.702;-0.52591;-7.31789;4.09724;2
GYRO;18.834;380325.702;0.27322;2.74004;0.08438;2
MAGN;18.835;380325.702;30.79071;16.81976;9.27582;3
AHRS;18.836;380325.717;-59.6574;-23.8679;33.7296;-0.41368;-0.31286;0.34467;3
ACCE;18.853;380325.722;0.18892;-7.34497;6.96576;2
GYRO;18.855;380325.722;0.43170;3.20094;0.26215;2
MAGN;18.856;380325.722;30.49622;16.10718;9.88922;3
PRES;18.859;380325.735;1014.6624;3
AHRS;18.860;380325.737;-59.0852;-18.8869;35.0297;-0.42088;-0.28251;0.33543;3
ACCE;18.873;380325.742;1.38048;-7.10245;7.32233;2
GYRO;18.874;380325.742;1.23618;3.78842;0.37573;2
AHRS;18.875;380325.758;-57.5140;-12.6628;36.8113;-0.42318;-0.24271;0.32545;3
MAGN;18.877;380325.742;30.24902;14.20746;11.89575;3
ACCE;18.892;380325.762;1.42200;-6.72980;4.68053;2
GYRO;18.894;380325.762;1.84433;4.31398;0.24837;2
MAGN;18.895;380325.762;28.98407;15.47394;13.13019;3
AHRS;18.896;380325.777;-55.5388;-7.0027;37.8825;-0.42232;-0.20206;0.31359;3
ACCE;18.913;380325.782;-0.60541;-6.67108;2.12852;2
AHRS;18.914;380325.797;-53.8303;-1.7746;38.1040;-0.42332;-0.16080;0.29766;3
GYRO;18.916;380325.782;1.69278;4.44397;-0.03331;2
MAGN;18.922;380325.782;28.69873;15.28320;13.78174;3
PRES;18.923;380325.769;1014.6523;3
LIGH;18.925;380325.752;28.1;3
LIGH;18.926;380325.802;23.6;3
ACCE;18.934;380325.802;-3.57484;-7.64523;0.75435;2
AHRS;18.936;380325.817;-52.9374;3.2393;38.2975;-0.42918;-0.12224;0.28162;3
GYRO;18.941;380325.802;1.00620;4.26122;-0.07913;2
MAGN;18.942;380325.802;27.05536;15.71503;16.42456;3
PRES;18.944;380325.802;1014.6543;3
SOUN;18.946;467.27;0.01426;57.06
ACCE;18.961;380325.823;-4.77988;-7.57458;1.81523;2
GYRO;18.963;380325.823;0.28687;3.37146;0.35266;2
AHRS;18.965;380325.836;-52.8670;7.6528;39.2847;-0.43841;-0.09303;0.27235;3
MAGN;18.972;380325.823;24.76501;18.00537;18.89343;3
AHRS;18.972;380325.856;-53.4016;12.9730;41.8441;-0.45306;-0.06516;0.26956;3
ACCE;18.973;380325.843;-5.74060;-8.39192;3.47867;2
GYRO;18.973;380325.843;-0.49026;2.82640;1.02040;2
MAGN;18.973;380325.843;24.22485;17.68036;19.42139;3
PRES;18.973;380325.836;1014.6624;3
ACCE;18.991;380325.863;-5.67412;-8.93480;5.40698;2
GYRO;18.992;380325.863;-0.97664;2.83693;1.78957;2
MAGN;18.992;380325.863;22.05505;16.61530;21.01288;3
AHRS;18.992;380325.877;-53.9740;19.9841;46.2381;-0.47172;-0.03327;0.27217;3
PRES;19.000;380325.870;1014.6624;3
ACCE;19.008;380325.883;-5.12019;-8.76051;6.61339;2
AHRS;19.009;380325.896;-53.6879;26.9810;50.8992;-0.48594;-0.00074;0.27771;3
GYRO;19.009;380325.883;-0.84576;2.98822;2.34383;2
MAGN;19.009;380325.883;19.87152;15.81116;22.02148;3
LIGH;19.020;380325.853;28.6;3
LIGH;19.020;380325.903;35.1;3
ACCE;19.028;380325.903;-5.31615;-8.51981;5.79094;2
GYRO;19.028;380325.903;-0.19234;2.73956;2.43040;2
MAGN;19.029;380325.903;19.87152;14.85138;23.19183;3
PRES;19.029;380325.903;1014.6624;3
AHRS;19.029;380325.916;-52.4582;33.4223;55.0859;-0.49460;0.03297;0.28460;3
ACCE;19.049;380325.923;-6.29825;-8.32097;5.33977;2
GYRO;19.049;380325.923;0.14809;2.55896;2.39575;2
MAGN;19.050;380325.923;19.15588;12.51526;26.01318;3
AHRS;19.051;380325.937;-50.6529;39.3081;58.7588;-0.50019;0.06728;0.29223;3
PRES;19.056;380325.937;1014.6624;3
ACCE;19.067;380325.943;-6.90129;-7.83223;5.67297;2
GYRO;19.068;380325.943;0.20757;2.25610;2.55466;2
MAGN;19.068;380325.943;17.84668;11.42426;27.29034;3
AHRS;19.068;380325.956;-48.5921;44.1127;61.9010;-0.50306;0.09740;0.30193;3
ACCE;19.087;380325.964;-6.67496;-7.60339;6.12535;2
GYRO;19.088;380325.964;0.47253;1.80479;2.79681;2
MAGN;19.088;380325.964;16.92352;11.55548;27.93427;3
PRES;19.088;380325.970;1014.6624;3
AHRS;19.088;380325.976;-45.8338;48.1494;64.6405;-0.50133;0.12744;0.31538;3
ACCE;19.107;380325.984;-6.29468;-7.42207;4.10236;2
GYRO;19.108;380325.984;1.09399;1.72015;2.92769;2
MAGN;19.108;380325.984;15.15656;11.17249;28.74603;3
AHRS;19.108;380325.996;-42.3122;51.4205;66.3511;-0.49356;0.16069;0.32875;3
PRES;19.116;380326.004;1014.6624;3
LIGH;19.120;380325.953;37.3;3
LIGH;19.121;380326.004;38.8;3
ACCE;19.127;380326.004;-7.29016;-5.71382;0.88947;2
GYRO;19.127;380326.004;1.60834;1.69266;2.77827;2
MAGN;19.128;380326.004;14.64081;10.24323;28.44238;3
AHRS;19.128;380326.016;-38.8915;53.7847;67.0512;-0.48309;0.19157;0.33895;3
ACCE;19.148;380326.024;-8.95886;-4.26332;0.80826;2
GYRO;19.148;380326.024;1.46634;1.19209;2.57310;2
MAGN;19.149;380326.024;14.99786;10.31342;28.79333;3
AHRS;19.149;380326.035;-35.5376;55.6200;67.6608;-0.47158;0.21878;0.35067;3
ACCE;19.173;380326.044;-9.39647;-4.81587;3.71196;2
AHRS;19.174;380326.056;-32.0633;57.3773;68.7296;-0.46041;0.24410;0.36648;3
GYRO;19.174;380326.044;1.06860;0.86931;2.74332;2
MAGN;19.174;380326.044;15.69519;10.76202;28.92303;3
PRES;19.176;380326.037;1014.6624;3
ACCE;19.189;380326.064;-8.56050;-5.46658;6.56866;2
GYRO;19.190;380326.064;1.15811;1.19815;3.20601;2
AHRS;19.191;380326.075;-28.3639;59.2125;69.6588;-0.44842;0.27151;0.38208;3
MAGN;19.192;380326.064;15.99121;11.25488;28.44238;3
ACCE;19.210;380326.084;-7.00507;-4.96492;6.79126;2
AHRS;19.211;380326.095;-23.4244;61.8013;70.1694;-0.43157;0.31137;0.39763;3
GYRO;19.212;380326.084;1.85352;2.03911;3.91803;2
MAGN;19.213;380326.084;16.37878;10.24323;28.06396;3
PRES;19.214;380326.071;1014.6624;3
LIGH;19.224;380326.054;37.7;3
LIGH;19.225;380326.105;36.2;3
ACCE;19.230;380326.105;-6.53886;-2.91696;2.51103;2
GYRO;19.231;380326.105;2.08955;3.15800;4.47292;2
MAGN;19.231;380326.105;16.29639;9.75189;28.44543;3
AHRS;19.232;380326.116;-17.6293;65.7459;70.5563;-0.41484;0.36354;0.41144;3
PRES;19.238;380326.105;1014.6624;3
ACCE;19.249;380326.125;-6.35008;0.01024;-2.02864;2
GYRO;19.249;380326.125;1.47891;3.25160;4.14182;2
MAGN;19.251;380326.125;15.65247;10.58044;29.43115;3
AHRS;19.251;380326.135;-12.8789;69.5630;71.0068;-0.40419;0.40797;0.42190;3
ACCE;19.270;380326.145;-6.73407;1.54578;-0.94690;2
GYRO;19.272;380326.145;0.59576;1.66174;2.92499;2
AHRS;19.273;380326.154;-9.4957;71.6647;71.5488;-0.39550;0.43410;0.43301;3
MAGN;19.274;380326.145;15.30914;10.23712;29.59900;3
PRES;19.275;380326.138;1014.6624;3
ACCE;19.291;380326.165;-7.07367;1.78409;2.17183;2
GYRO;19.292;380326.165;0.29509;0.00790;1.83243;2
MAGN;19.293;380326.165;14.47144;9.23004;29.43268;3
AHRS;19.294;380326.176;-7.2160;71.8037;71.9360;-0.38498;0.44372;0.44494;3
PRES;19.298;380326.172;1014.6624;3
ACCE;19.310;380326.185;-5.42603;2.41966;3.39082;2
GYRO;19.311;380326.185;0.58479;-0.95992;0.86610;2
MAGN;19.313;380326.185;13.96637;8.55560;29.10156;3
AHRS;19.315;380326.195;-6.0235;70.6643;71.6433;-0.37276;0.44319;0.45217;3
LIGH;19.324;380326.155;34.3;3
LIGH;19.331;380326.205;32.3;3
ACCE;19.332;380326.205;-6.32890;1.68687;1.95314;2
GYRO;19.333;380326.205;0.82260;-1.10381;-0.28546;2
MAGN;19.336;380326.205;14.14490;9.27277;29.62799;3
PRES;19.338;380326.205;1014.6624;3
AHRS;19.339;380326.215;-5.8881;69.2723;70.6637;-0.36273;0.43863;0.45138;3
ACCE;19.351;380326.225;-8.06583;-1.01015;-0.03111;2
AHRS;19.353;380326.235;-6.6566;68.2881;69.3727;-0.35838;0.43340;0.44340;3
GYRO;19.355;380326.225;0.75739;-0.72893;-1.04268;2
MAGN;19.357;380326.225;13.94958;9.90448;29.57458;3
PRES;19.358;380326.239;1014.6624;3
ACCE;19.370;380326.246;-9.16737;-2.26457;-0.84578;2
AHRS;19.371;380326.254;-7.8780;68.3171;68.6061;-0.36265;0.43069;0.43338;3
GYRO;19.373;380326.246;0.23418;0.03125;-1.25392;2
MAGN;19.375;380326.246;13.62762;9.90448;29.10156;3
ACCE;19.395;380326.266;-12.15921;-2.18466;1.49600;2
GYRO;19.400;380326.266;-0.31418;0.83571;-0.60341;2
MAGN;19.402;380326.266;15.15961;10.09521;28.91541;3
PRES;19.403;380326.272;1014.6717;3
AHRS;19.404;380326.274;-8.7363;69.3359;68.6564;-0.37158;0.43305;0.42669;3
ACCE;19.413;380326.286;-14.33415;-2.79416;2.93156;2
GYRO;19.414;380326.286;-0.07884;1.37018;0.91699;2
MAGN;19.416;380326.286;15.29236;11.08856;28.49731;3
AHRS;19.418;380326.295;-7.8993;71.0539;69.1696;-0.37521;0.44544;0.42791;3
LIGH;19.432;380326.256;30.7;3
LIGH;19.434;380326.306;29.2;3
AHRS;19.435;380326.314;-5.2143;72.9563;69.5161;-0.36864;0.46708;0.43573;3
ACCE;19.441;380326.306;-13.63710;-2.18282;2.57289;2
GYRO;19.442;380326.306;0.58730;1.66476;2.56126;2
MAGN;19.442;380326.306;14.47144;11.76147;28.27911;3
ACCE;19.450;380326.326;-11.30562;-0.36926;1.09033;2
GYRO;19.451;380326.326;0.89311;1.87160;3.37508;2
MAGN;19.451;380326.326;13.96332;10.64301;27.98309;3
AHRS;19.451;380326.334;-1.3053;75.1453;69.6889;-0.35578;0.49525;0.44711;3
PRES;19.451;380326.306;1014.6723;3
ACCE;19.472;380326.346;-9.83333;0.68825;0.11290;2
GYRO;19.472;380326.346;0.87772;1.69989;3.27809;2
MAGN;19.472;380326.346;13.23090;10.49957;28.75214;3
AHRS;19.472;380326.355;2.7726;77.3085;69.7076;-0.34135;0.52322;0.45856;3
PRES;19.475;380326.340;1014.6723;3
SOUN;19.482;70.48;0.00215;40.63
ACCE;19.486;380326.366;-9.92424;-0.58197;0.81001;2
GYRO;19.487;380326.366;1.07889;1.27872;3.02505;2
MAGN;19.487;380326.366;12.95319;10.91766;29.43115;3
AHRS;19.487;380326.374;6.2443;78.8654;69.3395;-0.32618;0.54555;0.46716;3
ACCE;19.511;380326.387;-12.89615;-0.16501;0.25060;2
GYRO;19.512;380326.387;1.52882;1.27542;3.25696;2
AHRS;19.512;380326.394;10.0763;80.4971;68.4098;-0.30637;0.56996;0.47433;3
MAGN;19.512;380326.387;13.06000;10.16846;29.95300;3
PRES;19.513;380326.373;1014.6723;3
LIGH;19.530;380326.356;27.3;3
LIGH;19.531;380326.407;25.3;3
ACCE;19.531;380326.407;-11.01639;1.76173;-1.36212;2
GYRO;19.531;380326.407;1.55318;1.61557;4.08604;2
AHRS;19.532;380326.415;14.9211;82.7427;67.3111;-0.28208;0.59950;0.48381;3
MAGN;19.532;380326.407;12.28790;9.94415;29.64478;3
PRES;19.539;380326.407;1014.6723;3
ACCE;19.550;380326.427;-9.53371;3.40480;-1.10774;2
GYRO;19.550;380326.427;1.20496;2.08183;4.59361;2
MAGN;19.551;380326.427;11.77216;10.07385;29.26636;3
AHRS;19.551;380326.434;20.0210;85.3194;66.5088;-0.25903;0.62815;0.49562;3
ACCE;19.571;380326.447;-10.95187;3.19023;0.20898;2
GYRO;19.571;380326.447;1.04233;2.33922;5.07155;2
MAGN;19.572;380326.447;12.33368;9.73511;29.37775;3
PRES;19.572;380326.440;1014.6723;3
AHRS;19.572;380326.454;25.7620;88.3810;65.7057;-0.23434;0.65754;0.50972;3
ACCE;19.587;380326.467;-8.73808;1.98187;-0.01698;2
AHRS;19.587;380326.474;32.4151;92.1519;64.2557;-0.20384;0.68869;0.52451;3
GYRO;19.587;380326.467;1.32814;2.58139;5.87389;2
MAGN;19.588;380326.467;13.05847;10.89783;29.43115;3
PRES;19.599;380326.474;1014.6723;3
ACCE;19.610;380326.487;-4.35228;3.45642;-0.19398;2
GYRO;19.610;380326.487;1.75331;3.01344;6.48619;2
AHRS;19.611;380326.493;39.2514;97.0654;61.5604;-0.17011;0.72020;0.53542;3
MAGN;19.611;380326.487;13.29041;11.59210;29.43115;3
ACCE;19.631;380326.507;-2.00124;5.66782;-2.07141;2
GYRO;19.632;380326.507;2.17593;3.33255;6.39442;2
MAGN;19.632;380326.507;12.22229;9.33838;31.16760;3
PRES;19.632;380326.507;1014.6723;3
AHRS;19.632;380326.513;46.2424;104.1956;56.8053;-0.13299;0.75307;0.54129;3
LIGH;19.633;380326.457;24.2;3
LIGH;19.633;380326.507;23.2;3
ACCE;19.651;380326.528;-1.72975;7.18864;-3.95915;2
GYRO;19.651;380326.528;2.24223;3.26984;5.90131;2
MAGN;19.651;380326.528;11.07483;8.38623;32.12738;3
AHRS;19.652;380326.534;52.3266;113.7578;49.6396;-0.09687;0.78341;0.54104;3
PRES;19.657;380326.541;1014.6723;3
ACCE;19.670;380326.548;-1.28860;7.90092;-4.89584;2
GYRO;19.670;380326.548;2.10182;2.75494;5.28648;2
MAGN;19.670;380326.548;10.75897;8.38623;32.22961;3
AHRS;19.670;380326.553;56.5652;123.8773;41.3004;-0.06548;0.80578;0.53735;3
ACCE;19.685;380326.568;-0.49139;8.00237;-5.16483;2
GYRO;19.686;380326.568;1.93306;2.18129;4.61307;2
AHRS;19.686;380326.573;59.4759;134.9562;31.5008;-0.03486;0.82354;0.53128;3
MAGN;19.689;380326.568;9.50165;9.64203;31.74133;3
ACCE;19.710;380326.588;1.21228;7.59236;-4.97562;2
GYRO;19.711;380326.588;1.84296;1.85434;4.08191;2
AHRS;19.712;380326.594;61.0289;146.6202;20.8149;-0.00565;0.83797;0.52306;3
MAGN;19.714;380326.588;8.70209;10.19592;32.41272;3
PRES;19.715;380326.575;1014.6718;3
ACCE;19.731;380326.608;1.40233;7.13348;-4.75891;2
GYRO;19.732;380326.608;1.95178;1.85393;3.54541;2
MAGN;19.733;380326.608;8.56628;10.24323;32.72400;3
LIGH;19.734;380326.558;21.7;3
LIGH;19.734;380326.608;20.2;3
AHRS;19.735;380326.613;61.1795;157.2273;11.1194;0.01823;0.84965;0.51299;3
AHRS;19.750;380326.633;60.1216;167.3580;2.0549;0.03972;0.86108;0.49950;3
ACCE;19.754;380326.628;0.81927;7.19708;-6.00720;2
GYRO;19.756;380326.628;2.16040;1.86383;3.26659;2
MAGN;19.757;380326.628;7.91321;11.67450;31.83594;3
PRES;19.758;380326.608;1014.6624;3
ACCE;19.771;380326.648;-0.30017;6.09189;-5.27451;2
GYRO;19.774;380326.648;2.26624;1.61162;3.28752;2
AHRS;19.775;380326.653;58.0528;176.6031;-6.2726;0.06218;0.87192;0.48285;3
MAGN;19.777;380326.648;7.46613;12.09869;31.07452;3
PRES;19.779;380326.642;1014.6653;3
ACCE;19.790;380326.669;-1.15840;3.97028;-4.24553;2
GYRO;19.792;380326.669;2.66508;1.41257;4.03737;2
MAGN;19.793;380326.669;7.38373;12.09869;30.91278;3
AHRS;19.795;380326.672;55.2870;-175.4855;-13.7449;0.08778;0.88099;0.46445;3
ACCE;19.808;380326.689;1.88092;3.14566;-4.64059;2
GYRO;19.809;380326.689;3.23291;1.47374;5.01564;2
MAGN;19.811;380326.689;7.24640;13.88702;29.16870;3
PRES;19.813;380326.675;1014.6723;3
AHRS;19.814;380326.692;51.0949;-167.3240;-21.7428;-0.12237;-0.88960;-0.43971;3
ACCE;19.829;380326.709;1.40504;1.39034;-5.91467;2
AHRS;19.831;380326.713;45.2014;-159.1693;-29.5330;-0.16425;-0.89571;-0.40803;3
GYRO;19.834;380326.709;3.70940;1.95895;5.72105;2
MAGN;19.839;380326.709;7.48444;18.06030;29.56085;3
LIGH;19.841;380326.658;17.8;3
LIGH;19.842;380326.709;15.3;3
PRES;19.848;380326.709;1014.6723;3
ACCE;19.849;380326.729;-0.75291;-2.10963;-7.48582;2
AHRS;19.850;380326.732;38.3763;-152.0134;-36.2021;-0.20918;-0.89576;-0.37409;3
GYRO;19.852;380326.729;3.88806;2.40730;7.09328;2
MAGN;19.853;380326.729;7.55310;19.01703;29.76074;3
ACCE;19.869;380326.749;5.74692;-3.07594;-6.81630;2
GYRO;19.870;380326.749;3.99767;1.82097;8.25990;2
MAGN;19.872;380326.749;9.70764;20.31097;27.65808;3
AHRS;19.873;380326.752;29.8000;-145.6945;-42.7991;-0.26631;-0.88740;-0.33275;3
PRES;19.875;380326.742;1014.6723;3
ACCE;19.890;380326.769;14.25809;-1.04791;-6.83217;2
GYRO;19.893;380326.769;4.38472;0.71025;7.13744;2
MAGN;19.894;380326.769;13.29346;19.83795;26.88293;3
AHRS;19.895;380326.773;20.2181;-141.8331;-47.8385;-0.32476;-0.87374;-0.28213;3
PRES;19.899;380326.776;1014.6723;3
ACCE;19.907;380326.789;14.55037;1.86069;-10.80602;2
GYRO;19.908;380326.789;4.82300;-0.68907;4.25920;2
MAGN;19.910;380326.789;13.96637;19.69299;26.79596;3
AHRS;19.911;380326.792;12.4837;-141.1087;-49.5009;-0.35957;-0.86642;-0.23166;3
ACCE;19.928;380326.810;8.93439;0.52876;-12.59108;2
AHRS;19.929;380326.812;6.2164;-142.0935;-48.9213;-0.37501;-0.86692;-0.18097;3
GYRO;19.931;380326.810;4.43555;-1.14824;2.36624;2
MAGN;19.932;380326.810;17.25769;21.18835;23.00110;3
PRES;19.934;380326.810;1014.6723;3
LIGH;19.934;380326.759;13.7;3
LIGH;19.936;380326.810;12.2;3
SOUN;19.937;72.38;0.00221;40.86
ACCE;19.949;380326.830;4.06390;-0.94550;-12.70078;2
AHRS;19.950;380326.832;1.2660;-143.1294;-48.0490;-0.38302;-0.86787;-0.13831;3
GYRO;19.952;380326.830;3.29468;-0.65259;1.85240;2
MAGN;19.953;380326.830;20.89081;21.96350;19.66705;3
ACCE;19.969;380326.850;3.17766;-2.33742;-9.37173;2
GYRO;19.970;380326.850;2.13950;-0.38780;2.13684;2
MAGN;19.971;380326.850;21.39130;22.05505;19.22302;3
AHRS;19.972;380326.852;-2.3247;-143.7336;-48.0948;-0.39294;-0.86510;-0.10919;3
ACCE;19.990;380326.870;3.59671;-3.51494;-6.20441;2
AHRS;19.991;380326.871;-5.8175;-144.5349;-48.8104;-0.40712;-0.85988;-0.08167;3
GYRO;19.993;380326.870;2.12064;-0.86157;2.34523;2
MAGN;19.994;380326.870;23.10181;23.14301;15.73181;3
PRES;19.996;380326.843;1014.6728;3
ACCE;20.007;380326.890;4.51646;-4.79279;-7.58997;2
GYRO;20.009;380326.890;2.62430;-1.09256;2.26392;2
MAGN;20.010;380326.890;26.28174;22.62878;14.54773;3
AHRS;20.012;380326.892;-9.7893;-145.7498;-49.4273;-0.42091;-0.85446;-0.04859;3
PRES;20.014;380326.877;1014.6823;3
ACCE;20.026;380326.910;5.04425;-4.98842;-8.91991;2
GYRO;20.028;380326.910;2.82298;-1.00580;2.17351;2
MAGN;20.030;380326.910;26.62201;22.56165;14.44855;3
AHRS;20.031;380326.911;-13.7293;-146.9186;-49.7914;-0.43152;-0.84898;-0.01506;3
LIGH;20.033;380326.860;12.4;3
LIGH;20.034;380326.910;12.9;3
ACCE;20.048;380326.930;3.74596;-5.03998;-9.22476;2
GYRO;20.051;380326.930;2.79874;-1.12822;2.14938;2
MAGN;20.052;380326.930;28.39661;20.78400;11.76910;3
PRES;20.053;380326.910;1014.6823;3
AHRS;20.054;380326.931;-17.8142;-148.1690;-50.1546;-0.44113;-0.84252;0.02004;3
ACCE;20.068;380326.950;1.48897;-5.68210;-8.31764;2
GYRO;20.076;380326.950;2.78630;-1.79906;2.19836;2
MAGN;20.077;380326.950;30.52521;21.17615;9.03625;3
AHRS;20.091;380326.952;-22.0080;-150.0665;-50.6853;-0.45046;-0.83595;0.05815;3
PRES;20.094;380326.944;1014.6823;3
ACCE;20.095;380326.971;-0.85757;-6.17828;-8.69356;2
AHRS;20.098;380326.971;-25.9803;-152.6011;-51.4581;-0.45893;-0.82972;0.09656;3
GYRO;20.100;380326.971;2.83266;-2.20787;2.38211;2
MAGN;20.100;380326.971;30.67169;21.21124;8.85010;3
ACCE;20.102;380326.991;1.05959;-4.90169;-8.13849;2
GYRO;20.103;380326.991;2.84099;-1.93977;3.03754;2
MAGN;20.103;380326.991;33.34656;18.20068;6.56586;3
PRES;20.103;380326.977;1014.6823;3
AHRS;20.104;380326.991;-30.3276;-155.7271;-53.0048;-0.47029;-0.81991;0.13831;3
ACCE;20.122;380327.011;1.98279;-4.71016;-8.68596;2
GYRO;20.123;380327.011;2.82039;-2.00955;2.98572;2
MAGN;20.123;380327.011;34.67712;16.21399;3.04108;3
AHRS;20.124;380327.012;-34.8062;-159.2500;-55.3599;-0.48372;-0.80618;0.18070;3
LIGH;20.128;380326.961;13.4;3
LIGH;20.128;380327.011;13.9;3
PRES;20.131;380327.011;1014.6823;3
AHRS;20.142;380327.031;-38.4663;-163.1122;-57.7246;-0.49319;-0.79459;0.21844;3
ACCE;20.163;380327.031;0.85072;-6.81317;-9.33401;2
PRES;20.163;380327.044;1014.6823;3
GYRO;20.164;380327.031;2.38280;-2.62556;2.52621;2
MAGN;20.164;380327.031;34.77020;16.09192;2.86865;3
AHRS;20.164;380327.051;-41.5104;-167.9980;-60.5772;-0.50103;-0.78435;0.25502;3
ACCE;20.182;380327.051;-2.05623;-7.97604;-7.63438;2
GYRO;20.183;380327.051;1.74173;-2.78299;2.59283;2
MAGN;20.183;380327.051;37.41150;12.96844;-0.12360;3
AHRS;20.183;380327.071;-44.0124;-173.5930;-65.1744;-0.51621;-0.76869;0.28732;3
PRES;20.191;380327.078;1014.6823;3
ACCE;20.202;380327.071;-4.15880;-8.51331;-8.49033;2
GYRO;20.202;380327.071;1.36426;-1.40508;3.67068;2
MAGN;20.202;380327.071;37.08496;8.04901;-3.00446;3
AHRS;20.203;380327.090;-45.8926;-179.3896;-71.9510;-0.54263;-0.74400;0.31262;3
ACCE;20.222;380327.091;-3.05272;-8.16403;-8.08170;2
GYRO;20.223;380327.091;1.45224;-0.45076;5.05019;2
MAGN;20.223;380327.091;37.23755;7.85828;-3.11890;3
AHRS;20.223;380327.110;-47.3094;173.8615;-80.9245;-0.57723;-0.70985;0.33665;3
LIGH;20.228;380327.061;14.0;3
ACCE;20.243;380327.112;-1.87859;-8.49704;-9.60066;2
GYRO;20.243;380327.112;1.50244;-0.13745;5.38014;2
MAGN;20.243;380327.112;39.94293;4.06494;-5.17426;3
AHRS;20.244;380327.131;-47.8514;166.8208;-90.2312;-0.61053;-0.67375;0.35862;3
PRES;20.250;380327.112;1014.6823;3
ACCE;20.262;380327.132;0.05431;-7.45117;-9.40994;2
GYRO;20.263;380327.132;1.17592;-0.46483;4.70346;2
MAGN;20.263;380327.132;39.78424;-2.75116;-5.63965;3
AHRS;20.264;380327.150;-47.6888;161.0520;-97.3912;-0.63380;-0.64547;0.37629;3
ACCE;20.284;380327.152;-2.62691;-7.76456;-8.64845;2
GYRO;20.284;380327.152;0.98466;-0.77541;3.68011;2
AHRS;20.284;380327.170;-47.2073;155.6899;-103.6219;-0.65195;-0.62010;0.39365;3
MAGN;20.285;380327.152;39.78424;-3.29895;-5.69458;3
PRES;20.285;380327.145;1014.6823;3
ACCE;20.303;380327.172;-4.48415;-8.56529;-6.63208;2
GYRO;20.304;380327.172;0.92380;-0.73903;3.37881;2
MAGN;20.304;380327.172;39.76898;-9.66034;-6.34003;3
AHRS;20.304;380327.191;-46.3187;150.7987;-109.6592;-0.67019;-0.59353;0.40868;3
PRES;20.316;380327.179;1014.6823;3
ACCE;20.323;380327.192;-5.11775;-8.92860;-5.95895;2
AHRS;20.324;380327.210;-45.0770;146.9528;-115.1113;-0.68878;-0.56704;0.41883;3
GYRO;20.325;380327.192;0.76816;-0.19118;3.46764;2
MAGN;20.326;380327.192;39.61639;-14.73236;-6.79169;3
AHRS;20.345;380327.230;-43.6823;143.3070;-120.5144;-0.70688;-0.53876;0.42887;3
ACCE;20.347;380327.212;-4.97426;-7.89241;-5.65262;2
GYRO;20.348;380327.212;0.76744;0.10776;3.48396;2
MAGN;20.349;380327.212;39.44855;-15.15198;-6.75049;3
PRES;20.350;380327.212;1014.6823;3
ACCE;20.365;380327.232;-5.16380;-7.24454;-5.64651;2
AHRS;20.366;380327.250;-42.4379;139.4800;-125.8266;-0.72154;-0.50979;0.44200;3
GYRO;20.368;380327.232;1.05252;-0.12737;3.27983;2
MAGN;20.370;380327.232;38.02338;-18.74390;-6.22559;3
PRES;20.372;380327.246;1014.6823;3
ACCE;20.384;380327.253;-5.88715;-7.19855;-5.62898;2
GYRO;20.385;380327.253;1.30017;-0.45221;2.99496;2
AHRS;20.386;380327.270;-41.2921;136.0741;-130.4604;-0.73277;-0.48335;0.45479;3
MAGN;20.388;380327.253;36.40900;-23.00110;-4.65088;3
ACCE;20.404;380327.273;-5.46809;-7.61130;-5.50140;2
GYRO;20.405;380327.273;1.18611;-0.29840;2.84813;2
MAGN;20.406;380327.273;36.27777;-23.65265;-4.47235;3
PRES;20.407;380327.279;1014.6823;3
AHRS;20.408;380327.290;-39.9988;133.1345;-134.7663;-0.74359;-0.45712;0.46563;3
ACCE;20.432;380327.293;-5.21545;-7.09064;-4.37558;2
GYRO;20.434;380327.293;1.19276;-0.09729;2.62941;2
MAGN;20.435;380327.293;35.06317;-27.82898;-3.47290;3
AHRS;20.436;380327.310;-38.8227;130.5128;-138.9950;-0.75359;-0.43031;0.47548;3
PRES;20.438;380327.313;1014.6823;3
LIGH;20.439;380327.263;14.4;3
LIGH;20.444;380327.313;14.9;3
ACCE;20.445;380327.313;-6.22144;-6.46120;-4.22293;2
GYRO;20.446;380327.313;1.50323;-0.00897;2.41750;2
MAGN;20.447;380327.313;32.35931;-31.10046;-3.33405;3
AHRS;20.449;380327.329;-37.9343;128.1308;-142.9812;-0.76135;-0.40478;0.48500;3
ACCE;20.465;380327.333;-6.21951;-6.44958;-3.88422;2
GYRO;20.467;380327.333;1.79459;-0.11690;2.28848;2
MAGN;20.468;380327.333;31.63605;-31.16760;-3.07617;3
PRES;20.470;380327.347;1014.6823;3
AHRS;20.470;380327.349;-37.2332;125.4515;-147.1594;-0.76661;-0.37843;0.49677;3
SOUN;20.474;17.80;0.00054;28.68
ACCE;20.486;380327.353;-7.04855;-5.84946;-3.61221;2
GYRO;20.487;380327.353;2.01935;-0.45723;1.99699;2
MAGN;20.489;380327.353;28.37677;-31.97784;-1.62201;3
AHRS;20.490;380327.370;-36.7444;122.3106;-151.4463;-0.76811;-0.35236;0.51179;3
ACCE;20.506;380327.373;-7.48997;-5.13115;-4.08401;2
GYRO;20.508;380327.373;2.15338;-0.79095;1.74815;2
MAGN;20.509;380327.373;27.29645;-34.13849;-0.04120;3
AHRS;20.510;380327.389;-36.3447;119.1958;-155.2714;-0.76667;-0.32964;0.52727;3
ACCE;20.530;380327.394;-7.54559;-4.23640;-4.68854;2
GYRO;20.533;380327.394;1.95450;-1.00435;1.56062;2
AHRS;20.534;380327.409;-35.7430;116.1410;-158.6446;-0.76369;-0.30916;0.54290;3
MAGN;20.536;380327.394;26.95160;-34.63745;0.29602;3
PRES;20.537;380327.380;1014.6823;3
LIGH;20.539;380327.363;15.9;3
LIGH;20.544;380327.414;16.9;3
ACCE;20.545;380327.414;-6.78146;-3.97731;-4.42517;2
GYRO;20.546;380327.414;1.41843;-1.12068;1.33130;2
AHRS;20.547;380327.430;-35.0594;113.4546;-161.0913;-0.75927;-0.29396;0.55741;3
MAGN;20.550;380327.414;25.39368;-36.41052;2.04163;3
PRES;20.552;380327.414;1014.6823;3
ACCE;20.566;380327.434;-6.54861;-3.72531;-3.41539;2
GYRO;20.569;380327.434;0.87859;-1.38846;0.81898;2
MAGN;20.570;380327.434;24.09058;-36.66992;4.07562;3
AHRS;20.571;380327.449;-34.7222;111.0689;-162.5076;-0.75208;-0.28656;0.57126;3
ACCE;20.584;380327.454;-6.72905;-4.01160;-2.96120;2
GYRO;20.585;380327.454;0.59270;-1.87393;0.18822;2
MAGN;20.588;380327.454;23.55652;-37.02545;4.16260;3
PRES;20.589;380327.447;1014.6823;3
AHRS;20.590;380327.469;-34.8310;108.4130;-163.3209;-0.74037;-0.28545;0.58737;3
ACCE;20.610;380327.474;-7.88289;-4.93715;-3.36768;2
AHRS;20.611;380327.489;-34.9787;105.8437;-163.5159;-0.72710;-0.28840;0.60347;3
GYRO;20.614;380327.474;0.26775;-2.17654;-0.13135;2
MAGN;20.615;380327.474;22.42279;-37.66327;3.96729;3
PRES;20.616;380327.481;1014.6823;3
ACCE;20.626;380327.494;-9.41470;-5.57841;-4.43376;2
GYRO;20.628;380327.494;-0.40581;-1.86508;0.21129;2
AHRS;20.630;380327.508;-34.2757;104.3815;-162.9174;-0.71977;-0.29077;0.61389;3
MAGN;20.633;380327.494;23.41614;-36.66992;2.75726;3
LIGH;20.635;380327.464;17.0;3
ACCE;20.647;380327.514;-9.87767;-5.26105;-5.73763;2
GYRO;20.649;380327.514;-1.39929;-1.22797;1.34554;2
MAGN;20.650;380327.514;22.90344;-36.87592;2.15912;3
AHRS;20.651;380327.528;-32.0343;104.0693;-161.3464;-0.72025;-0.29031;0.61874;3
PRES;20.653;380327.514;1014.6823;3
ACCE;20.667;380327.535;-9.76604;-3.85658;-6.36674;2
GYRO;20.670;380327.535;-2.50244;-0.59277;2.24422;2
MAGN;20.671;380327.535;21.27075;-37.49695;0.43640;3
AHRS;20.672;380327.549;-28.5152;104.9648;-158.4864;-0.72723;-0.29083;0.61633;3
PRES;20.674;380327.548;1014.6823;3
ACCE;20.683;380327.555;-8.28207;-3.20058;-6.80205;2
GYRO;20.685;380327.555;-3.66072;-0.31422;2.21562;2
MAGN;20.686;380327.555;20.20874;-37.85095;-0.37079;3
AHRS;20.689;380327.568;-25.1219;106.3469;-154.5853;-0.73348;-0.29902;0.60901;3
ACCE;20.707;380327.575;-9.04573;-3.68616;-5.98769;2
GYRO;20.709;380327.575;-4.75902;-0.72269;1.68611;2
AHRS;20.710;380327.588;-21.6513;107.5452;-149.3369;0.73478;0.31654;-0.59988;3
MAGN;20.712;380327.575;19.18640;-38.76038;-1.69830;3
PRES;20.713;380327.582;1014.6823;3
ACCE;20.727;380327.595;-9.89554;-4.79494;-4.58014;2
GYRO;20.730;380327.595;-5.44006;-1.00768;1.43784;2
MAGN;20.731;380327.595;16.33453;-40.27405;-6.11572;3
AHRS;20.733;380327.609;-17.9661;108.3343;-143.3616;0.73147;0.33847;-0.58873;3
PRES;20.735;380327.615;1014.6823;3
LIGH;20.736;380327.565;16.6;3
LIGH;20.742;380327.615;16.1;3
ACCE;20.743;380327.615;-10.51935;-5.36942;-4.20180;2
GYRO;20.744;380327.615;-5.67149;-0.86794;1.71817;2
MAGN;20.745;380327.615;14.64081;-39.70795;-9.75494;3
AHRS;20.746;380327.628;-14.1714;108.8594;-137.9787;0.72780;0.35640;-0.57485;3
ACCE;20.763;380327.635;-10.37816;-4.16193;-4.08868;2
GYRO;20.765;380327.635;-5.58060;-0.42894;2.28477;2
MAGN;20.766;380327.635;14.83002;-39.26544;-12.65717;3
AHRS;20.767;380327.648;-9.6357;109.3813;-132.8320;0.72582;0.36983;-0.55526;3
ACCE;20.796;380327.655;-10.81610;-2.33281;-4.45912;2
GYRO;20.809;380327.655;-5.37839;-0.01134;2.64166;2
AHRS;20.816;380327.669;-4.5615;109.8517;-127.8781;0.72457;0.37981;-0.53011;3
MAGN;20.846;380327.655;13.40027;-38.15308;-19.68384;3
PRES;20.846;380327.649;1014.6823;3
ACCE;20.847;380327.676;-11.31668;-1.05968;-5.38599;2
GYRO;20.854;380327.676;-5.31453;0.12675;2.70294;2
MAGN;20.854;380327.676;10.42175;-37.51373;-23.42072;3
AHRS;20.855;380327.688;0.1336;110.0324;-123.4117;0.72174;0.38776;-0.50439;3
ACCE;20.855;380327.696;-11.62567;-0.61098;-5.06686;2
GYRO;20.855;380327.696;-5.54587;-0.01607;2.48129;2
MAGN;20.856;380327.696;9.45587;-35.85968;-25.84229;3
PRES;20.856;380327.682;1014.6823;3
AHRS;20.861;380327.707;4.8591;109.6566;-118.4662;0.71424;0.39680;-0.47678;3
LIGH;20.861;380327.666;19.4;3
LIGH;20.861;380327.716;23.4;3
AHRS;20.862;380327.728;9.5145;108.6215;-113.0296;0.70175;0.40621;-0.44772;3
ACCE;20.862;380327.716;-11.91171;-0.20770;-3.85031;2
GYRO;20.863;380327.716;-5.67195;-0.16319;2.26694;2
MAGN;20.863;380327.716;6.61774;-31.19965;-31.55823;3
PRES;20.863;380327.716;1014.6823;3
ACCE;20.863;380327.736;-12.21339;0.73674;-3.40561;2
AHRS;20.863;380327.747;13.6813;107.1866;-108.0947;0.68837;0.41194;-0.42075;3
GYRO;20.864;380327.736;-5.42766;-0.25243;2.30510;2
MAGN;20.864;380327.736;4.51508;-27.89459;-34.78241;3
WIFI;20.864;380327.726;eduroam;00:13:c3:44:c7:21;-55
WIFI;20.864;380327.726;UJI;00:13:c3:44:c7:20;-55
WIFI;20.864;380327.726;UJI;00:14:69:f2:35:50;-65
WIFI;20.864;380327.726;eduroam;00:13:c3:44:b0:71;-61
WIFI;20.864;380327.726;eduroam;00:14:69:f2:35:51;-65
WIFI;20.864;380327.726;UJI;00:13:c3:44:b0:70;-61
WIFI;20.864;380327.726;eduroam;00:27:22:0b:35:81;-84
WIFI;20.864;380327.726;ti;80:49:71:16:5e:c9;-86
WIFI;20.864;380323.666;UJI;06:27:22:0b:35:81;-81
WIFI;20.864;380327.726;eduroam;00:14:1c:dd:fa:a1;-77
WIFI;20.864;380327.726;TP-LINK_1280_5G;ec:08:6b:23:7b:1c;-84
WIFI;20.864;380323.666;Tombatossals_wifi_low;c0:c1:c0:5a:a0:53;-79
WIFI;20.864;380323.666;eduroam;00:13:c3:44:d8:21;-87
WIFI;20.864;380327.726;TP-LINK_1280;ec:08:6b:23:7b:1d;-79
WIFI;20.864;380327.726;;c0:c1:c0:5a:a0:54;-89
WIFI;20.864;380327.726;eduroam;04:18:d6:04:25:c9;-86
WIFI;20.864;380327.726;UJI;00:13:c3:44:d9:b0;-88
ACCE;20.878;380327.756;-11.70221;2.07832;-4.50031;2
GYRO;20.879;380327.756;-5.14790;-0.54044;2.35771;2
MAGN;20.879;380327.756;4.28772;-24.49951;-35.59113;3
AHRS;20.880;380327.767;17.8495;105.0385;-103.1032;0.67266;0.41354;-0.39423;3
PRES;20.880;380327.749;1014.6823;3
ACCE;20.900;380327.776;-10.83128;2.54442;-5.79907;2
GYRO;20.901;380327.776;-5.28557;-1.10420;2.17082;2
MAGN;20.901;380327.776;4.08325;-16.50085;-38.26447;3
AHRS;20.901;380327.788;21.7838;101.6579;-97.3341;0.65047;0.41317;-0.36899;3
PRES;20.907;380327.783;1014.6823;3
SOUN;20.915;14.70;0.00045;27.02
ACCE;20.918;380327.796;-8.89752;1.81232;-5.75810;2
GYRO;20.918;380327.796;-5.90858;-1.67653;1.73663;2
MAGN;20.919;380327.796;4.17786;-11.69434;-40.37933;3
AHRS;20.919;380327.807;24.7214;97.2263;-90.7448;0.62100;0.41412;-0.34679;3
LIGH;20.935;380327.766;20.6;3
LIGH;20.935;380327.817;16.6;3
PROX;20.935;380327.817;0.0;3
ACCE;20.938;380327.817;-7.44189;0.63062;-3.52298;2
GYRO;20.938;380327.817;-6.56982;-2.12877;1.05025;2
MAGN;20.939;380327.817;3.28064;-8.84247;-40.77606;3
PRES;20.939;380327.817;1014.6823;3
AHRS;20.939;380327.827;26.5422;91.3341;-82.6642;0.58024;0.41682;-0.32590;3
ACCE;20.959;380327.837;-7.43782;-0.20622;-1.47404;2
GYRO;20.959;380327.837;-6.73065;-2.38626;0.45982;2
MAGN;20.959;380327.837;1.59760;-1.20697;-41.59393;3
AHRS;20.960;380327.848;26.8826;84.5182;-73.7476;0.53010;0.41999;-0.30689;3
PRES;20.967;380327.850;1014.6745;3
ACCE;20.978;380327.857;-7.25189;-0.27734;-0.09967;2
GYRO;20.979;380327.857;-6.39861;-2.60988;0.17574;2
MAGN;20.979;380327.857;0.80261;3.82996;-42.02576;3
AHRS;20.979;380327.867;26.0861;78.2332;-65.9239;0.48132;0.42042;-0.29178;3
ACCE;21.001;380327.877;-8.31981;-0.47736;0.75284;2
GYRO;21.002;380327.877;-5.85458;-2.71413;0.35646;2
MAGN;21.002;380327.877;-0.50812;7.23572;-40.23590;3
PRES;21.002;380327.884;1014.6723;3
AHRS;21.002;380327.887;24.8356;71.9980;-58.6218;0.43271;0.41536;-0.27658;3
ACCE;21.019;380327.897;-10.31612;-1.54379;1.51262;2
AHRS;21.020;380327.907;23.8311;65.9070;-51.3022;0.38658;0.40478;-0.25417;3
GYRO;21.020;380327.897;-5.58646;-2.59782;1.21388;2
MAGN;21.020;380327.897;-1.72882;14.37225;-36.55090;3
LIGH;21.033;380327.867;10.0;3
LIGH;21.034;380327.917;2.9;3
ACCE;21.039;380327.917;-10.82123;-3.15132;3.77367;2
GYRO;21.039;380327.917;-5.69986;-2.42406;2.55815;2
AHRS;21.040;380327.926;23.4326;60.1937;-43.8286;0.34625;0.38997;-0.22170;3
MAGN;21.041;380327.917;-1.72882;18.17322;-34.61761;3
ACCE;21.059;380327.937;-9.88463;-3.91759;7.40587;2
GYRO;21.059;380327.937;-5.66748;-2.19492;3.75874;2
MAGN;21.060;380327.937;-1.82190;20.69550;-32.70264;3
PRES;21.060;380327.917;1014.6723;3
AHRS;21.061;380327.946;23.3922;54.1332;-35.4042;0.30746;0.36959;-0.17727;3
ACCE;21.079;380327.958;-8.38866;-2.90331;10.08894;2
GYRO;21.080;380327.958;-4.94295;-1.97499;4.57545;2
MAGN;21.080;380327.958;-1.43738;24.66125;-28.55682;3
AHRS;21.080;380327.967;23.7662;47.9842;-26.6481;0.27476;0.34383;-0.12456;3
PRES;21.087;380327.951;1014.6723;3
ACCE;21.100;380327.978;-5.86270;-0.73695;9.89024;2
AHRS;21.104;380327.986;24.6330;42.5555;-19.1437;0.25496;0.31655;-0.07505;3
GYRO;21.105;380327.978;-3.69527;-1.94534;4.97240;2
MAGN;21.106;380327.978;-1.05286;26.27411;-26.38550;3
ACCE;21.120;380327.998;-4.75887;1.09689;9.04256;2
GYRO;21.121;380327.998;-2.46544;-2.24400;4.84425;2
MAGN;21.122;380327.998;1.43433;28.56140;-23.37494;3
AHRS;21.123;380328.006;25.9593;36.9292;-12.3277;0.24495;0.28397;-0.02852;3
PRES;21.125;380327.984;1014.6723;3
LIGH;21.136;380327.968;5.0;3
LIGH;21.141;380328.018;8.5;3
ACCE;21.141;380328.018;-5.33577;1.01686;8.73491;2
AHRS;21.142;380328.027;27.3452;31.1650;-5.7239;0.24043;0.24932;0.01669;3
GYRO;21.144;380328.018;-1.81653;-2.26056;4.75459;2
MAGN;21.145;380328.018;5.02167;29.66614;-20.61310;3
PRES;21.147;380328.018;1014.6723;3
ACCE;21.163;380328.038;-4.96574;1.30620;9.29921;2
GYRO;21.164;380328.038;-1.62215;-1.86601;4.80664;2
MAGN;21.165;380328.038;6.37207;29.31213;-20.12787;3
AHRS;21.166;380328.046;28.2790;26.1156;0.5057;0.23700;0.22014;0.05936;3
ACCE;21.184;380328.058;-4.29375;2.64775;9.84967;2
AHRS;21.185;380328.066;28.9091;21.2104;6.8724;0.23423;0.19260;0.10290;3
GYRO;21.187;380328.058;-1.40349;-1.55081;4.66258;2
MAGN;21.188;380328.058;8.35419;28.37219;-20.43304;3
PRES;21.189;380328.052;1014.6723;3
ACCE;21.204;380328.078;-3.78758;3.22926;7.78284;2
GYRO;21.205;380328.078;-1.19814;-1.32701;4.52600;2
AHRS;21.209;380328.087;29.2876;16.4931;13.2213;0.23256;0.16665;0.14625;3
MAGN;21.210;380328.078;11.72333;26.66779;-19.72351;3
PRES;21.212;380328.085;1014.6723;3
ACCE;21.223;380328.099;-3.28360;3.18243;6.08063;2
GYRO;21.225;380328.099;-1.40605;-1.36647;4.50359;2
MAGN;21.226;380328.099;13.12256;25.93689;-19.14062;3
AHRS;21.227;380328.106;29.1214;12.1642;19.1173;0.22949;0.14264;0.18609;3
LIGH;21.243;380328.068;12.9;3
LIGH;21.244;380328.119;17.4;3
AHRS;21.246;380328.125;28.0355;7.6210;25.2733;0.22173;0.11579;0.22749;3
ACCE;21.247;380328.119;-2.36745;3.43614;6.72252;2
GYRO;21.249;380328.119;-1.89439;-1.36607;4.51039;2
MAGN;21.250;380328.119;15.12146;23.93646;-19.35730;3
PRES;21.251;380328.119;1014.6723;3
ACCE;21.264;380328.139;-1.36307;3.64278;7.15739;2
GYRO;21.267;380328.139;-2.37181;-1.21094;4.64983;2
MAGN;21.268;380328.139;18.21747;23.44055;-18.51654;3
AHRS;21.270;380328.146;25.8890;3.1294;31.7624;0.20809;0.08687;0.27247;3
PRES;21.271;380328.152;1014.6723;3
ACCE;21.283;380328.159;-2.02383;3.41971;7.68425;2
AHRS;21.285;380328.165;23.0797;-0.4114;37.8887;0.19035;0.06162;0.31741;3
GYRO;21.288;380328.159;-2.80956;-0.73199;5.06071;2
MAGN;21.289;380328.159;19.36493;23.74268;-17.98706;3
ACCE;21.301;380328.179;-2.89444;3.23117;6.19290;2
AHRS;21.303;380328.185;19.2390;-3.1408;44.3583;0.16488;0.03804;0.36782;3
GYRO;21.305;380328.179;-3.34923;-0.15175;5.46609;2
MAGN;21.306;380328.179;21.12122;21.51794;-16.95862;3
ACCE;21.321;380328.199;-2.15195;2.51341;5.09497;2
GYRO;21.322;380328.199;-3.98642;-0.60721;5.35103;2
MAGN;21.323;380328.199;23.72894;18.24493;-15.38696;3
AHRS;21.324;380328.206;14.2478;-5.6417;50.7284;0.13284;0.00893;0.41903;3
PRES;21.327;380328.186;1014.6723;3
ACCE;21.344;380328.219;-1.66167;0.98680;4.62227;2
PROX;21.345;380328.219;5.0;3
AHRS;21.348;380328.225;8.9150;-8.1097;55.4010;0.10141;-0.02638;0.45742;3
GYRO;21.350;380328.219;-4.54384;-1.44168;4.38069;2
MAGN;21.351;380328.219;24.59717;17.16156;-14.85901;3
LIGH;21.353;380328.169;21.9;3
LIGH;21.353;380328.219;26.4;3
ACCE;21.361;380328.240;0.67323;-1.20024;5.59050;2
GYRO;21.363;380328.240;-5.00555;-1.75330;3.07323;2
AHRS;21.364;380328.245;2.8246;-10.5044;58.4463;0.06610;-0.06788;0.48405;3
MAGN;21.366;380328.240;27.06146;14.44855;-14.13727;3
PRES;21.367;380328.219;1014.6708;3
ACCE;21.380;380328.260;0.72545;-4.15184;6.20934;2
GYRO;21.382;380328.260;-5.36670;-1.76187;1.90228;2
MAGN;21.383;380328.260;27.12708;12.60376;-14.69421;3
AHRS;21.384;380328.266;-3.8428;-12.7311;59.8657;0.02642;-0.11266;0.49885;3
PRES;21.388;380328.253;1014.6624;3
ACCE;21.402;380328.280;-0.53902;-7.20981;8.07384;2
GYRO;21.404;380328.280;-5.42627;-1.59303;1.69943;2
MAGN;21.407;380328.280;26.79138;12.26807;-15.02380;3
AHRS;21.408;380328.285;-10.1947;-14.5439;60.3839;-0.01277;-0.15330;0.50660;3
ACCE;21.424;380328.300;-0.53993;-7.06673;11.58426;2
AHRS;21.426;380328.305;-16.3172;-16.1548;61.6805;-0.04933;-0.19145;0.51954;3
GYRO;21.428;380328.300;-4.44519;-1.66991;2.59320;2
MAGN;21.429;380328.300;26.79138;13.29193;-14.27307;3
PRES;21.431;380328.287;1014.6624;3
ACCE;21.446;380328.320;2.86270;-5.38196;12.16505;2
GYRO;21.448;380328.320;-2.94841;-1.43147;3.44679;2
AHRS;21.449;380328.325;-21.2255;-17.0648;64.5527;-0.07611;-0.22056;0.54216;3
MAGN;21.451;380328.320;26.41449;12.49084;-12.69226;3
LIGH;21.452;380328.270;22.3;3
LIGH;21.454;380328.320;16.8;3
PRES;21.454;380328.320;1014.6624;3
ACCE;21.461;380328.340;6.36073;-4.14482;8.72169;2
GYRO;21.462;380328.340;-1.70869;-0.49538;3.12724;2
AHRS;21.463;380328.344;-24.3132;-16.8200;67.6888;-0.09339;-0.23477;0.56418;3
MAGN;21.465;380328.340;26.28479;12.09869;-12.22534;3
SOUN;21.467;11.64;0.00036;24.99
ACCE;21.481;380328.360;4.43462;-4.13039;5.40536;2
AHRS;21.482;380328.364;-26.5277;-16.0277;70.1924;-0.10787;-0.24165;0.58032;3
GYRO;21.484;380328.360;-1.23183;0.02557;2.13503;2
MAGN;21.485;380328.360;27.91138;10.74219;-11.43036;3
PRES;21.487;380328.354;1014.6624;3
ACCE;21.503;380328.381;2.87389;-4.25580;7.17250;2
GYRO;21.506;380328.381;-1.41858;-0.05579;1.49731;2
MAGN;21.508;380328.381;29.09546;9.35974;-10.46753;3
AHRS;21.509;380328.385;-28.6213;-15.3696;71.8822;-0.12227;-0.24869;0.59039;3
PRES;21.511;380328.387;1014.6624;3
ACCE;21.520;380328.401;2.32793;-5.04327;8.79791;2
AHRS;21.522;380328.404;-30.5104;-14.8840;72.7853;-0.13588;-0.25539;0.59502;3
GYRO;21.524;380328.401;-1.52666;0.20682;0.96608;2
MAGN;21.525;380328.401;29.32129;9.06067;-10.24933;3
ACCE;21.542;380328.421;1.18710;-5.11655;8.38289;2
GYRO;21.544;380328.421;-1.47641;0.96121;0.78830;2
MAGN;21.545;380328.421;28.47900;7.93915;-10.79712;3
AHRS;21.548;380328.424;-32.4029;-13.8171;73.3777;-0.15310;-0.25812;0.59649;3
PRES;21.550;380328.421;1014.6624;3
LIGH;21.551;380328.370;16.0;3
ACCE;21.560;380328.441;-1.12225;-4.58348;7.05574;2
GYRO;21.562;380328.441;-1.82664;2.09528;1.23747;2
MAGN;21.563;380328.441;28.30963;6.88324;-10.09979;3
AHRS;21.564;380328.445;-34.6050;-11.3151;74.3195;-0.17902;-0.25379;0.59726;3
ACCE;21.580;380328.461;0.00410;-5.22397;4.21408;2
GYRO;21.582;380328.461;-2.42638;2.45377;1.61145;2
MAGN;21.583;380328.461;28.30963;6.69861;-9.91974;3
AHRS;21.584;380328.464;-37.2795;-7.7962;75.8382;-0.21197;-0.24678;0.59811;3
ACCE;21.603;380328.481;0.31174;-5.76994;7.66924;2
GYRO;21.604;380328.481;-2.48457;1.49246;1.19429;2
AHRS;21.606;380328.484;-40.3847;-4.6534;77.4562;-0.24522;-0.24549;0.59762;3
MAGN;21.609;380328.481;30.64728;6.99005;-7.92236;3
PRES;21.610;380328.454;1014.6624;3
ACCE;21.622;380328.501;-0.97668;-5.92139;8.01976;2
GYRO;21.626;380328.501;-2.01756;1.14923;0.75256;2
MAGN;21.628;380328.501;31.43616;5.46570;-5.24597;3
AHRS;21.630;380328.505;-43.0245;-2.4483;78.6559;-0.27099;-0.24772;0.59554;3
PRES;21.631;380328.488;1014.6624;3
AHRS;21.642;380328.524;-44.8622;-0.1847;79.9327;-0.29149;-0.24624;0.59421;3
ACCE;21.645;380328.522;-2.83992;-5.33286;5.42136;2
GYRO;21.647;380328.522;-1.51427;1.40750;0.99454;2
MAGN;21.648;380328.522;31.51550;5.18036;-4.81567;3
LIGH;21.649;380328.471;18.1;3
LIGH;21.650;380328.522;20.7;3
ACCE;21.662;380328.542;-3.13429;-4.49066;1.56517;2
GYRO;21.664;380328.542;-1.65572;2.05551;1.67053;2
MAGN;21.666;380328.542;29.98962;3.95813;-4.81567;3
PRES;21.667;380328.522;1014.6624;3
AHRS;21.669;380328.544;-46.6416;3.6079;82.3697;-0.31682;-0.23880;0.59502;3
ACCE;21.681;380328.562;-1.37976;-5.30424;0.05647;2
AHRS;21.683;380328.564;-48.9699;8.9023;86.1058;-0.35016;-0.23047;0.59590;3
GYRO;21.686;380328.562;-2.43494;2.22194;1.96669;2
MAGN;21.687;380328.562;31.02570;4.42810;-2.47803;3
PRES;21.689;380328.555;1014.6624;3
ACCE;21.701;380328.582;0.68962;-6.05812;2.69484;2
GYRO;21.703;380328.582;-3.25929;1.61206;1.41457;2
AHRS;21.704;380328.583;-51.9032;13.8986;89.9645;-0.38416;-0.23012;0.59349;3
MAGN;21.706;380328.582;31.17828;4.50439;-2.18201;3
ACCE;21.722;380328.602;0.01256;-6.69180;6.12315;2
GYRO;21.723;380328.602;-3.45200;0.98239;0.13737;2
MAGN;21.724;380328.602;32.28607;3.07770;0.13733;3
PRES;21.726;380328.589;1014.6624;3
AHRS;21.728;380328.603;-55.4746;17.6602;92.9699;-0.41519;-0.23997;0.58506;3
ACCE;21.743;380328.622;-1.19469;-6.58397;6.78500;2
GYRO;21.745;380328.622;-2.84842;0.44350;-0.80141;2
MAGN;21.747;380328.622;31.43311;0.20752;1.49384;3
AHRS;21.748;380328.624;-59.0973;19.4316;94.1787;-0.43848;-0.25606;0.57135;3
LIGH;21.750;380328.572;30.4;3
LIGH;21.752;380328.622;41.4;3
PRES;21.752;380328.622;1014.6624;3
ACCE;21.757;380328.642;-3.11171;-7.77715;5.03905;2
GYRO;21.758;380328.642;-1.81679;-0.20186;-1.18616;2
MAGN;21.759;380328.642;31.34766;-0.05188;1.60522;3
AHRS;21.760;380328.643;-61.7265;19.0529;93.6560;-0.44975;-0.27177;0.55931;3
ACCE;21.781;380328.663;-4.39510;-8.75601;4.21500;2
GYRO;21.782;380328.663;-1.27777;-0.26801;-0.58986;2
AHRS;21.783;380328.663;-63.6505;18.1109;92.9161;-0.45568;-0.28536;0.55104;3
MAGN;21.785;380328.663;32.00989;-0.05188;3.87268;3
PRES;21.787;380328.656;1014.6624;3
ACCE;21.798;380328.683;-2.80522;-7.47797;3.39751;2
GYRO;21.799;380328.683;-1.01242;0.07266;0.48897;2
MAGN;21.801;380328.683;31.37512;2.20947;1.07422;3
AHRS;21.802;380328.684;-64.8990;19.0413;94.0640;-0.46281;-0.29207;0.54849;3
PRES;21.805;380328.689;1014.6624;3
AHRS;21.817;380328.703;-65.5611;22.0023;97.0872;-0.47210;-0.29210;0.55013;3
ACCE;21.852;380328.703;-0.45576;-6.56761;1.87013;2
GYRO;21.874;380328.703;-0.93407;0.38745;1.09311;2
MAGN;21.880;380328.703;31.34766;2.31476;0.96130;3
AHRS;21.881;380328.723;-66.2295;25.9496;100.8579;-0.48410;-0.29057;0.55101;3
ACCE;21.884;380328.723;0.59662;-6.13409;2.05635;2
ACCE;21.893;380328.743;-0.20502;-6.36215;2.66910;2
AHRS;21.898;380328.743;-67.2498;29.9593;104.3032;-0.49817;-0.29035;0.54735;3
GYRO;21.899;380328.723;-1.17549;0.63708;0.89627;2
GYRO;21.899;380328.743;-1.37602;0.87999;0.40425;2
MAGN;21.899;380328.723;31.52924;2.76642;3.43170;3
MAGN;21.899;380328.743;32.34558;-0.01068;4.22974;3
PRES;21.900;380328.723;1014.6624;3
AHRS;21.900;380328.762;-68.3433;33.6557;107.1500;-0.51195;-0.29037;0.54067;3
ACCE;21.900;380328.763;-2.73798;-7.55901;3.00261;2
PRES;21.900;380328.757;1014.6624;3
AHRS;21.901;380328.782;-69.0451;38.6258;110.9445;-0.52764;-0.28618;0.53434;3
GYRO;21.901;380328.763;-1.35751;1.15892;0.31371;2
MAGN;21.901;380328.763;32.36542;-0.11139;4.27246;3
LIGH;21.901;380328.673;46.0;3
LIGH;21.902;380328.723;49.5;3
LIGH;21.902;380328.773;53.0;3
SOUN;21.907;137.85;0.00421;46.46
ACCE;21.920;380328.783;-4.34000;-8.49442;3.79959;2
GYRO;21.921;380328.783;-1.02969;1.43146;0.95027;2
AHRS;21.921;380328.803;-68.6177;45.1236;115.9706;-0.54467;-0.27334;0.53213;3
MAGN;21.921;380328.783;32.47223;-1.57928;5.11780;3
PRES;21.923;380328.790;1014.6624;3
ACCE;21.933;380328.804;-5.32864;-8.81853;3.93367;2
GYRO;21.934;380328.804;-0.44917;1.68784;1.78986;2
MAGN;21.934;380328.804;31.34766;-1.73798;6.21490;3
AHRS;21.935;380328.822;-66.8864;51.0222;120.3441;-0.55916;-0.25273;0.53525;3
ACCE;21.954;380328.824;-6.42566;-7.52797;3.37411;2
GYRO;21.954;380328.824;0.37265;1.70862;2.57352;2
MAGN;21.955;380328.824;31.50482;-1.92261;6.39648;3
PRES;21.955;380328.824;1014.6624;3
AHRS;21.955;380328.842;-63.6360;56.1485;123.9592;-0.57156;-0.22279;0.54530;3
ACCE;21.979;380328.844;-5.34697;-6.49068;2.35410;2
AHRS;21.979;380328.863;-59.3569;60.7176;126.9165;-0.58374;-0.18599;0.55885;3
GYRO;21.980;380328.844;0.95978;1.50154;3.49626;2
MAGN;21.980;380328.844;33.24127;-4.26178;8.64868;3
PRES;21.985;380328.857;1014.6624;3
LIGH;21.993;380328.824;54.8;3
LIGH;21.993;380328.874;55.9;3
ACCE;21.994;380328.864;-3.61372;-7.63835;1.55360;2
GYRO;21.994;380328.864;0.91399;1.86201;3.77893;2
MAGN;21.994;380328.864;31.85272;-5.95703;10.00214;3
AHRS;21.994;380328.882;-55.3755;64.6845;128.6732;-0.59700;-0.14869;0.56667;3
ACCE;22.014;380328.884;-2.88834;-7.68234;5.67110;2
GYRO;22.014;380328.884;1.26457;2.82239;3.40797;2
MAGN;22.015;380328.884;31.79321;-6.28662;10.09827;3
PRES;22.015;380328.891;1014.6624;3
AHRS;22.015;380328.902;-51.1992;67.9973;128.2243;-0.61008;-0.10209;0.56715;3
ACCE;22.036;380328.904;-3.60077;-6.01938;6.88295;2
GYRO;22.036;380328.904;2.53554;3.86674;3.05339;2
MAGN;22.036;380328.904;30.95856;-9.33685;11.24573;3
AHRS;22.036;380328.922;-46.5094;70.4628;124.9481;-0.61906;-0.04105;0.56026;3
PRES;22.042;380328.924;1014.6624;3
ACCE;22.054;380328.924;-3.90651;-4.15254;1.89104;2
GYRO;22.054;380328.924;3.88658;4.52209;2.81033;2
MAGN;22.055;380328.924;28.14026;-13.04474;14.28375;3
AHRS;22.055;380328.942;-42.3833;72.5141;120.9764;-0.62346;0.01795;0.54898;3
ACCE;22.073;380328.945;-7.09200;-3.81927;-6.27492;2
GYRO;22.073;380328.945;3.14375;3.98959;2.30356;2
MAGN;22.074;380328.945;27.76031;-12.76703;14.85291;3
PRES;22.074;380328.958;1014.6624;3
AHRS;22.074;380328.961;-39.2348;75.6508;118.9197;-0.63228;0.06513;0.53619;3
LIGH;22.091;380328.924;48.2;3
LIGH;22.091;380328.975;39.2;3
ACCE;22.093;380328.965;-8.09541;-3.47229;-3.79930;2
GYRO;22.093;380328.965;0.93347;3.29181;1.91205;2
MAGN;22.094;380328.965;25.11139;-11.26862;18.91479;3
AHRS;22.094;380328.982;-36.8213;79.5339;118.9373;-0.64610;0.09922;0.52556;3
ACCE;22.112;380328.985;-8.51189;-4.38719;2.07907;2
GYRO;22.112;380328.985;0.20238;2.95778;1.93140;2
MAGN;22.113;380328.985;22.40295;-11.69434;23.50311;3
AHRS;22.113;380329.001;-34.5549;82.7419;118.7282;-0.65660;0.12983;0.51654;3
ACCE;22.135;380329.005;-8.25328;-3.84886;1.04012;2
AHRS;22.137;380329.021;-32.1199;85.7078;117.3644;-0.66377;0.16647;0.50404;3
GYRO;22.138;380329.005;1.04865;3.20723;2.00093;2
MAGN;22.139;380329.005;21.77734;-11.75842;23.62518;3
PRES;22.140;380328.992;1014.6624;3
ACCE;22.157;380329.025;-8.18416;-2.36079;-4.59900;2
GYRO;22.158;380329.025;1.46759;3.37016;1.82553;2
AHRS;22.158;380329.042;-29.8938;89.0885;115.8902;-0.67196;0.20389;0.48759;3
MAGN;22.160;380329.025;18.58521;-11.90796;24.59564;3
PRES;22.162;380329.025;1014.6624;3
ACCE;22.174;380329.045;-7.53165;-1.67874;-7.86012;2
GYRO;22.175;380329.045;0.74156;3.33099;1.44200;2
MAGN;22.178;380329.045;16.66565;-11.35712;26.46790;3
AHRS;22.179;380329.061;-28.5196;92.6261;115.5800;-0.68367;0.22961;0.47147;3
ACCE;22.201;380329.065;-8.29935;-1.98843;-4.76164;2
GYRO;22.202;380329.065;-0.21797;2.75694;0.53314;2
MAGN;22.203;380329.065;15.77759;-11.21063;26.97296;3
AHRS;22.203;380329.081;-28.2036;95.8370;115.9856;-0.69695;0.24306;0.45533;3
PRES;22.205;380329.059;1014.6624;3
ACCE;22.222;380329.086;-9.85577;-3.64087;-1.83429;2
GYRO;22.225;380329.086;-0.15527;2.06668;-0.49837;2
MAGN;22.227;380329.086;12.20398;-10.94513;29.10156;3
AHRS;22.234;380329.102;-28.8809;98.1921;116.0597;-0.70737;0.24902;0.43813;3
PRES;22.236;380329.092;1014.6624;3
ACCE;22.237;380329.106;-11.89937;-4.86353;-3.83681;2
GYRO;22.237;380329.106;0.21504;1.78937;-0.64540;2
AHRS;22.238;380329.121;-29.2707;100.2078;116.0487;-0.71551;0.25563;0.42377;3
MAGN;22.240;380329.106;10.75897;-11.86371;30.25360;3
LIGH;22.249;380329.025;34.4;3
LIGH;22.249;380329.075;30.2;3
LIGH;22.250;380329.126;26.0;3
ACCE;22.254;380329.126;-11.57079;-5.94682;-3.17987;2
GYRO;22.255;380329.126;-0.17876;1.80273;0.24071;2
MAGN;22.256;380329.126;10.24017;-11.95068;30.50690;3
PRES;22.257;380329.126;1014.6624;3
AHRS;22.258;380329.141;-28.6836;102.3648;116.2943;-0.72313;0.26648;0.41400;3
ACCE;22.275;380329.146;-8.43964;-5.99287;1.62892;2
GYRO;22.275;380329.146;-0.11165;1.66629;0.91798;2
MAGN;22.277;380329.146;8.12683;-12.46185;31.07300;3
AHRS;22.278;380329.161;-27.6487;104.0561;115.8507;-0.72670;0.28191;0.40623;3
PRES;22.285;380329.159;1014.6624;3
ACCE;22.294;380329.166;-6.37700;-4.76190;2.18436;2
GYRO;22.295;380329.166;0.84196;1.84549;0.91199;2
MAGN;22.296;380329.166;6.37207;-13.21411;30.58319;3
AHRS;22.297;380329.180;-27.1757;105.3250;114.2142;-0.72631;0.30005;0.39358;3
ACCE;22.315;380329.186;-7.62244;-2.11578;-6.02380;2
GYRO;22.316;380329.186;1.47256;2.20532;0.48264;2
AHRS;22.317;380329.200;-27.0454;107.0581;112.4602;-0.72721;0.31907;0.37590;3
MAGN;22.318;380329.186;5.78156;-12.91962;30.77545;3
PRES;22.319;380329.193;1014.6624;3
ACCE;22.334;380329.206;-10.85301;-4.41226;-4.09506;2
GYRO;22.335;380329.206;0.92003;1.94298;0.59470;2
MAGN;22.336;380329.206;3.60870;-11.95526;31.09894;3
AHRS;22.337;380329.221;-26.3145;108.8498;111.1681;-0.72821;0.33839;0.36270;3
PRES;22.341;380329.226;1014.6624;3
LIGH;22.344;380329.176;22.6;3
LIGH;22.346;380329.226;19.4;3
ACCE;22.355;380329.226;-10.75592;-6.52184;2.83432;2
GYRO;22.355;380329.226;0.82372;2.11343;1.90012;2
MAGN;22.356;380329.226;1.81580;-11.35712;30.74799;3
AHRS;22.357;380329.240;-24.3642;110.2696;109.0144;-0.72304;0.36744;0.35442;3
ACCE;22.374;380329.247;-6.92690;-4.76790;2.26570;2
GYRO;22.375;380329.247;2.19254;2.77670;3.38293;2
MAGN;22.375;380329.247;1.09558;-10.74982;30.69458;3
AHRS;22.377;380329.260;-21.6678;111.6655;104.5528;-0.70737;0.41373;0.34114;3
ACCE;22.394;380329.267;-3.09555;-0.22495;-9.10231;2
GYRO;22.396;380329.267;3.26662;3.14964;3.42911;2
AHRS;22.397;380329.281;-19.4345;113.7828;99.3566;-0.68913;0.46395;0.31900;3
MAGN;22.399;380329.267;-1.86615;-8.23517;30.85327;3
PRES;22.401;380329.260;1014.6624;3
ACCE;22.415;380329.287;-3.96681;0.25529;-13.69478;2
GYRO;22.416;380329.287;2.44055;2.91142;2.09981;2
MAGN;22.417;380329.287;-4.93469;-5.61981;31.40717;3
AHRS;22.418;380329.300;-18.3785;116.3358;96.2630;-0.68077;0.49704;0.29717;3
ACCE;22.435;380329.307;-7.30917;-3.08119;-6.17044;2
GYRO;22.436;380329.307;1.35107;2.60666;1.04918;2
MAGN;22.440;380329.307;-5.91583;-4.64020;31.64673;3
PRES;22.441;380329.294;1014.6624;3
AHRS;22.442;380329.320;-17.9736;118.8461;94.2902;-0.67744;0.52013;0.27687;3
LIGH;22.446;380329.277;16.8;3
LIGH;22.446;380329.327;14.3;3
ACCE;22.455;380329.327;-9.88496;-4.85387;-2.07561;2
GYRO;22.456;380329.327;1.89848;2.69836;1.23851;2
MAGN;22.457;380329.327;-8.97217;-1.82648;31.59027;3
AHRS;22.462;380329.340;-17.8071;121.0710;91.1436;-0.66756;0.54776;0.25271;3
PRES;22.464;380329.327;1014.6624;3
SOUN;22.465;188.58;0.00576;49.18
ACCE;22.476;380329.347;-10.14041;-2.85681;-7.64760;2
AHRS;22.477;380329.360;-17.3695;123.0592;86.9424;-0.65009;0.58112;0.22788;3
GYRO;22.479;380329.347;2.85928;2.96767;2.07478;2
MAGN;22.480;380329.347;-11.34644;0.11749;30.74799;3
ACCE;22.496;380329.367;-8.15765;-1.37164;-11.42070;2
GYRO;22.497;380329.367;2.58617;2.74551;2.54402;2
MAGN;22.499;380329.367;-12.08801;0.99182;30.15747;3
AHRS;22.500;380329.379;-16.3429;125.1882;82.7955;-0.63018;0.61592;0.20664;3
PRES;22.502;380329.361;1014.6624;3
ACCE;22.514;380329.388;-7.21078;-2.72076;-7.84979;2
GYRO;22.516;380329.388;1.87595;2.60190;2.62015;2
MAGN;22.517;380329.388;-15.14130;3.84674;29.07104;3
AHRS;22.519;380329.400;-14.9976;127.4416;79.0644;-0.61041;0.64886;0.18915;3
PRES;22.522;380329.394;1014.6624;3
ACCE;22.535;380329.408;-6.64040;-3.57343;-4.46606;2
GYRO;22.539;380329.408;2.15128;2.61896;2.63817;2
MAGN;22.540;380329.408;-18.09692;6.19202;28.77197;3
AHRS;22.542;380329.419;-14.2312;129.3795;75.1433;-0.58895;0.67870;0.16992;3
LIGH;22.546;380329.378;13.1;3
LIGH;22.547;380329.428;12.1;3
ACCE;22.555;380329.428;-5.86502;-2.07253;-7.83667;2
AHRS;22.556;380329.439;-14.3737;131.0776;70.3282;-0.56246;0.70845;0.14351;3
GYRO;22.558;380329.428;3.16975;2.48283;2.49565;2
MAGN;22.559;380329.428;-18.82935;7.65381;27.20337;3
PRES;22.560;380329.428;1014.6686;3
ACCE;22.575;380329.448;-5.30585;-0.45164;-11.97485;2
GYRO;22.576;380329.448;3.36179;2.25159;2.21022;2
AHRS;22.577;380329.460;-14.8767;132.7579;65.4539;-0.53481;0.73624;0.11502;3
MAGN;22.581;380329.448;-20.51086;11.59821;24.01886;3
PRES;22.582;380329.461;1014.6723;3
ACCE;22.594;380329.468;-5.85158;-0.92892;-11.18730;2
GYRO;22.595;380329.468;2.59341;2.38161;2.09026;2
MAGN;22.596;380329.468;-21.47217;14.29291;22.51587;3
AHRS;22.597;380329.479;-14.9626;134.6443;61.6460;-0.51186;0.75989;0.09270;3
ACCE;22.614;380329.488;-5.89413;-2.17522;-8.07249;2
GYRO;22.615;380329.488;2.03351;2.64949;2.39444;2
MAGN;22.616;380329.488;-21.87042;16.12244;20.88623;3
PRES;22.617;380329.495;1014.6723;3
AHRS;22.619;380329.499;-14.5655;136.8448;57.9000;-0.48729;0.78459;0.07343;3
ACCE;22.634;380329.508;-4.51270;-2.65793;-6.80057;2
GYRO;22.642;380329.508;2.28741;2.64682;2.70703;2
MAGN;22.644;380329.508;-22.86682;19.03687;17.90924;3
AHRS;22.647;380329.520;-14.3514;138.9692;53.4759;-0.45717;0.81019;0.05196;3
PRES;22.657;380329.529;1014.6723;3
LIGH;22.659;380329.478;11.1;3
LIGH;22.661;380329.529;10.1;3
ACCE;22.662;380329.529;-2.90929;-2.09608;-9.94087;2
AHRS;22.665;380329.539;-14.6292;141.0421;49.1110;-0.42722;0.83288;0.02828;3
GYRO;22.674;380329.529;2.69183;2.73863;2.67696;2
MAGN;22.676;380329.529;-23.49701;20.03021;16.58783;3
ACCE;22.680;380329.549;-3.12508;-2.44489;-10.89296;2
GYRO;22.681;380329.549;2.43690;2.97493;2.53578;2
MAGN;22.685;380329.549;-23.06976;21.99707;15.17029;3
AHRS;22.688;380329.559;-14.9037;143.6257;44.9369;-0.39742;0.85504;0.00442;3
ACCE;22.692;380329.569;-4.85651;-4.39941;-7.64529;2
GYRO;22.692;380329.569;2.24986;3.25970;2.72581;2
MAGN;22.693;380329.569;-22.39990;25.85144;12.22534;3
AHRS;22.693;380329.579;-15.1087;146.4903;40.5516;-0.36450;0.87728;-0.01905;3
PRES;22.699;380329.562;1014.6723;3
ACCE;22.710;380329.589;-4.18509;-6.47060;-5.56129;2
GYRO;22.710;380329.589;2.93036;3.37988;3.32262;2
MAGN;22.710;380329.589;-22.14661;27.79236;10.66132;3
AHRS;22.711;380329.598;-15.8156;148.9190;35.4730;-0.32582;0.89769;-0.04541;3
ACCE;22.730;380329.609;-1.09096;-6.32750;-9.25760;2
GYRO;22.730;380329.609;4.00430;3.34892;3.73273;2
MAGN;22.731;380329.609;-21.41266;29.26025;7.61871;3
PRES;22.731;380329.596;1014.6748;3
AHRS;22.732;380329.618;-17.5621;151.1214;29.1483;-0.27767;0.91669;-0.08107;3
LIGH;22.746;380329.579;8.7;3
LIGH;22.747;380329.629;7.2;3
ACCE;22.750;380329.629;0.11833;-5.17914;-12.45137;2
GYRO;22.751;380329.629;4.29448;3.02477;3.31851;2
MAGN;22.751;380329.629;-19.44275;31.84814;2.15454;3
AHRS;22.751;380329.639;-20.0547;153.0617;22.7824;-0.22890;0.93077;-0.12069;3
PRES;22.758;380329.629;1014.6823;3
ACCE;22.769;380329.649;-2.11272;-6.40500;-11.16199;2
GYRO;22.770;380329.649;4.02740;2.74052;2.57730;2
MAGN;22.770;380329.649;-18.26630;33.02460;-0.37079;3
AHRS;22.770;380329.658;-22.6508;154.5528;17.7567;-0.19035;0.93831;-0.15593;3
ACCE;22.789;380329.670;-4.16934;-8.91486;-8.40685;2
GYRO;22.790;380329.670;4.23859;2.81342;2.69852;2
MAGN;22.790;380329.670;-16.31012;34.00116;-4.18854;3
PRES;22.790;380329.663;1014.6823;3
AHRS;22.791;380329.678;-25.6575;155.7363;12.4187;-0.14950;0.94262;-0.19364;3
ACCE;22.810;380329.690;-2.63470;-9.71152;-7.94897;2
GYRO;22.811;380329.690;4.94136;3.29863;3.40459;2
MAGN;22.811;380329.690;-12.87384;35.18982;-9.86176;3
AHRS;22.811;380329.699;-29.2848;156.5794;5.4427;-0.09623;0.94388;-0.23792;3
PRES;22.818;380329.696;1014.6823;3
ACCE;22.829;380329.710;0.37811;-8.45718;-10.06709;2
GYRO;22.830;380329.710;5.50223;3.75392;3.54076;2
MAGN;22.830;380329.710;-11.34644;35.55450;-12.06055;3
AHRS;22.830;380329.718;-33.1548;157.2681;-1.7690;-0.04172;0.94039;-0.28260;3
LIGH;22.847;380329.680;9.2;3
LIGH;22.847;380329.730;11.7;3
ACCE;22.849;380329.730;1.19666;-6.80859;-12.37024;2
AHRS;22.850;380329.738;-37.4743;157.9384;-8.5044;0.00763;0.93150;-0.32786;3
GYRO;22.851;380329.730;5.39368;3.63136;2.67949;2
MAGN;22.851;380329.730;-9.16595;35.03418;-16.41846;3
PRES;22.851;380329.730;1014.6823;3
ACCE;22.871;380329.750;0.01408;-6.01239;-12.70624;2
GYRO;22.871;380329.750;4.69675;3.13042;1.51414;2
MAGN;22.871;380329.750;-3.41949;32.56989;-23.01941;3
AHRS;22.871;380329.758;-41.7954;158.6803;-13.7310;0.04424;0.91940;-0.36869;3
PRES;22.878;380329.764;1014.6823;3
ACCE;22.890;380329.770;-1.73441;-6.25952;-11.03360;2
AHRS;22.890;380329.777;-45.3540;159.5418;-17.0153;0.06662;0.90816;-0.39947;3
GYRO;22.890;380329.770;3.82797;2.61621;0.62483;2
MAGN;22.891;380329.770;-0.54626;31.16760;-25.56152;3
ACCE;22.912;380329.790;-2.72231;-7.87836;-8.64114;2
GYRO;22.913;380329.790;3.28886;2.31702;0.23299;2
MAGN;22.913;380329.790;1.09711;29.30298;-28.02124;3
AHRS;22.913;380329.797;-48.6989;160.4894;-19.4808;0.08305;0.89675;-0.42660;3
PRES;22.914;380329.797;1014.6823;3
ACCE;22.933;380329.811;-3.29234;-9.62497;-6.36253;2
GYRO;22.933;380329.811;3.14906;2.18869;0.34259;2
MAGN;22.933;380329.811;3.81012;25.18311;-30.08118;3
AHRS;22.934;380329.818;-52.0319;161.1099;-22.1144;0.09938;0.88384;-0.45293;3
LIGH;22.948;380329.780;15.0;3
LIGH;22.949;380329.831;18.5;3
ACCE;22.950;380329.831;-2.82953;-10.18233;-4.74500;2
GYRO;22.950;380329.831;3.27625;2.25490;0.83701;2
MAGN;22.951;380329.831;4.85382;23.40546;-30.50079;3
AHRS;22.951;380329.837;-55.1058;160.8033;-25.5975;0.11844;0.86954;-0.47751;3
ACCE;22.971;380329.851;-0.64674;-9.28406;-4.94943;2
GYRO;22.972;380329.851;3.51836;2.44667;1.16289;2
AHRS;22.973;380329.857;-58.3679;159.5392;-30.4741;0.14224;0.85174;-0.50375;3
MAGN;22.974;380329.851;7.16553;21.55304;-32.30591;3
PRES;22.975;380329.831;1014.6823;3
ACCE;22.992;380329.871;1.16331;-8.10741;-5.60594;2
GYRO;22.993;380329.871;3.57790;2.41098;0.83841;2
MAGN;22.994;380329.871;10.26917;17.98248;-34.46198;3
AHRS;22.995;380329.878;-61.8531;157.9643;-35.7804;0.16519;0.83147;-0.53044;3
PRES;22.998;380329.864;1014.6847;3
ACCE;23.011;380329.891;1.15492;-8.17259;-5.30472;2
GYRO;23.012;380329.891;3.36624;2.18510;0.10814;2
MAGN;23.012;380329.891;11.26556;16.65497;-35.11047;3
AHRS;23.013;380329.897;-65.1428;157.1177;-39.6279;-0.17951;-0.81327;0.55308;3
SOUN;23.014;49.33;0.00151;37.53
ACCE;23.033;380329.911;0.02171;-9.09354;-4.09514;2
AHRS;23.034;380329.917;-68.4670;156.9775;-42.5129;-0.18908;-0.79571;0.57356;3
GYRO;23.035;380329.911;3.03825;2.15587;-0.30405;2
MAGN;23.038;380329.911;13.45978;13.97247;-35.34851;3
PRES;23.039;380329.898;1014.6923;3
ACCE;23.054;380329.931;0.20850;-9.28177;-2.65625;2
GYRO;23.055;380329.931;2.84825;2.43015;-0.21355;2
MAGN;23.056;380329.931;15.85388;11.38916;-34.39026;3
LIGH;23.057;380329.881;21.1;3
LIGH;23.058;380329.931;23.6;3
AHRS;23.058;380329.937;-71.6806;156.7251;-45.8102;-0.20023;-0.77735;0.59192;3
PRES;23.060;380329.931;1014.6923;3
ACCE;23.078;380329.952;2.23396;-8.83656;-2.26953;2
GYRO;23.079;380329.952;2.83864;2.88942;-0.27544;2
AHRS;23.080;380329.957;-74.6198;156.3370;-49.4785;-0.21291;-0.75903;0.60705;3
MAGN;23.081;380329.952;16.49628;10.74829;-33.95844;3
ACCE;23.091;380329.972;3.81560;-8.92220;-2.48555;2
AHRS;23.091;380329.977;-77.9152;157.4662;-52.0050;-0.22393;-0.73928;0.62082;3
GYRO;23.093;380329.972;2.85527;3.11522;-0.83350;2
MAGN;23.094;380329.972;19.18182;7.80640;-33.83331;3
PRES;23.095;380329.965;1014.6923;3
ACCE;23.110;380329.992;2.93605;-9.67899;-1.89055;2
GYRO;23.111;380329.992;2.73828;3.34026;-1.43904;2
MAGN;23.112;380329.992;20.91522;4.49066;-31.47278;3
AHRS;23.113;380329.997;-81.5409;163.2783;-50.1153;-0.23133;-0.71898;0.63192;3
PRES;23.117;380329.999;1014.6923;3
ACCE;23.130;380330.012;0.42783;-10.32036;-1.41246;2
AHRS;23.133;380330.016;-84.7712;176.6477;-40.6249;-0.23780;-0.69924;0.63943;3
GYRO;23.134;380330.012;2.67290;3.61583;-1.54187;2
MAGN;23.135;380330.012;21.22192;3.66211;-30.66559;3
ACCE;23.155;380330.032;0.82588;-9.55284;-2.06854;2
GYRO;23.157;380330.032;2.63115;3.61156;-1.19473;2
MAGN;23.158;380330.032;22.96143;2.18811;-29.75159;3
PRES;23.159;380330.032;1014.6923;3
LIGH;23.160;380329.982;21.9;3
LIGH;23.161;380330.032;19.3;3
AHRS;23.162;380330.036;-87.4788;-147.9869;-9.3669;-0.24671;-0.67660;0.64609;3
ACCE;23.172;380330.052;1.99783;-8.33632;-2.09422;2
GYRO;23.173;380330.052;2.31480;3.33612;-1.14545;2
MAGN;23.174;380330.052;26.68610;1.93634;-26.31989;3
AHRS;23.175;380330.057;-87.2309;-72.2275;62.3654;-0.25582;-0.65359;0.65066;3
PRES;23.181;380330.066;1014.6824;3
ACCE;23.191;380330.072;2.11830;-6.97839;-2.32971;2
GYRO;23.193;380330.072;1.69446;3.18613;-1.32300;2
MAGN;23.195;380330.072;27.63367;1.97449;-25.39673;3
AHRS;23.196;380330.076;-85.0339;-51.4630;79.5700;-0.26305;-0.63548;0.65036;3
ACCE;23.212;380330.093;1.96439;-7.11342;-6.79688;2
AHRS;23.214;380330.096;-83.1621;-49.1824;78.2009;-0.27201;-0.62217;0.64330;3
GYRO;23.217;380330.093;0.61441;3.16396;-1.31728;2
MAGN;23.219;380330.093;27.77252;2.11334;-23.89526;3
ACCE;23.231;380330.113;1.02095;-8.14528;-4.54884;2
GYRO;23.233;380330.113;-0.77151;2.36472;-1.06981;2
MAGN;23.234;380330.113;28.89709;1.59454;-23.05145;3
AHRS;23.235;380330.117;-82.3873;-56.4266;67.7027;-0.28382;-0.61872;0.62795;3
PRES;23.240;380330.099;1014.6823;3
ACCE;23.252;380330.133;0.99220;-9.76715;-1.64943;2
GYRO;23.253;380330.133;-1.98520;2.07854;-1.05406;2
AHRS;23.254;380330.136;-82.1795;-70.2401;51.3859;-0.29646;-0.62379;0.60799;3
MAGN;23.258;380330.133;29.15344;1.46790;-22.92786;3
LIGH;23.260;380330.083;18.1;3
LIGH;23.261;380330.133;17.1;3
ACCE;23.273;380330.153;1.84715;-9.52692;1.66315;2
GYRO;23.274;380330.153;-2.59969;2.01083;-1.18872;2
MAGN;23.276;380330.153;31.05164;3.94897;-18.51044;3
AHRS;23.277;380330.156;-81.3635;-88.4986;30.5669;-0.31094;-0.63352;0.58195;3
PRES;23.279;380330.133;1014.6847;3
ACCE;23.295;380330.173;4.39680;-7.18065;0.90916;2
AHRS;23.298;380330.177;-79.2141;-102.7316;12.9903;-0.32740;-0.64299;0.54921;3
GYRO;23.299;380330.173;-2.77327;2.82722;-1.62067;2
MAGN;23.301;380330.173;30.78003;5.18494;-17.26990;3
PRES;23.302;380330.166;1014.6923;3
ACCE;23.314;380330.193;4.99031;-8.92886;-7.14093;2
GYRO;23.315;380330.193;-3.26979;3.98863;-2.40768;2
AHRS;23.318;380330.196;-75.8901;-109.6917;1.7512;-0.34415;-0.65010;0.50963;3
MAGN;23.320;380330.193;30.67169;5.34821;-17.16461;3
ACCE;23.332;380330.213;4.05870;-13.62929;-9.59528;2
GYRO;23.333;380330.213;-4.51334;2.59886;-2.43115;2
MAGN;23.335;380330.213;32.34253;8.84094;-12.57019;3
PRES;23.336;380330.200;1014.6923;3
AHRS;23.337;380330.215;-71.2949;-116.4232;-9.2258;-0.36156;-0.66380;0.45934;3
ACCE;23.353;380330.234;0.75659;-18.42601;-1.44618;2
GYRO;23.355;380330.234;-5.46945;1.88289;-1.64856;2
AHRS;23.359;380330.236;-66.0486;-124.3575;-20.5362;-0.38246;-0.68431;0.40453;3
MAGN;23.361;380330.234;31.04401;12.19635;-9.16595;3
LIGH;23.362;380330.183;17.9;3
LIGH;23.363;380330.234;18.9;3
PRES;23.364;380330.234;1014.6923;3
AHRS;23.371;380330.255;-62.0830;-128.6155;-28.7799;-0.40842;-0.69231;0.35779;3
ACCE;23.373;380330.254;-2.19827;-19.15813;5.28502;2
GYRO;23.375;380330.254;-4.41452;3.59558;-0.56451;2
MAGN;23.376;380330.254;30.84106;12.60529;-8.76770;3
ACCE;23.395;380330.274;0.01273;-14.32109;2.12262;2
GYRO;23.396;380330.274;-1.75041;4.96104;0.61938;2
AHRS;23.397;380330.275;-60.3796;-128.1368;-34.1278;-0.43832;-0.67859;0.32141;3
MAGN;23.399;380330.274;31.62537;14.64539;-4.63104;3
PRES;23.400;380330.267;1014.6923;3
ACCE;23.414;380330.294;5.65059;-7.17924;-4.62125;2
GYRO;23.418;380330.294;-0.48570;5.99660;1.14915;2
MAGN;23.419;380330.294;30.92041;14.64539;0.89722;3
AHRS;23.420;380330.296;-60.7423;-124.2629;-37.3726;-0.46824;-0.64678;0.29419;3
PRES;23.422;380330.301;1014.6923;3
ACCE;23.430;380330.314;10.06648;-4.69080;-12.94443;2
GYRO;23.432;380330.314;-1.59999;7.49223;0.00662;2
MAGN;23.433;380330.314;30.84106;14.63013;1.44043;3
AHRS;23.434;380330.315;-60.5039;-119.1974;-40.1119;-0.49499;-0.61243;0.25827;3
ACCE;23.453;380330.334;3.71886;-10.57649;-15.65878;2
AHRS;23.456;380330.335;-57.7701;-114.8086;-44.3063;-0.51918;-0.58510;0.19906;3
GYRO;23.458;380330.334;-3.40782;6.60463;-1.82561;2
MAGN;23.459;380330.334;29.36249;13.48114;5.12390;3
PRES;23.460;380330.334;1014.6825;3
LIGH;23.461;380330.284;30.2;3
LIGH;23.462;380330.334;43.2;3
SOUN;23.462;62.46;0.00191;39.58
AHRS;23.475;380330.355;-53.7508;-112.4654;-49.7466;-0.53984;-0.56705;0.13240;3
ACCE;23.478;380330.354;0.22964;-12.63031;-3.98428;2
GYRO;23.479;380330.354;-3.69565;5.23067;-2.04124;2
MAGN;23.481;380330.354;27.24152;13.28735;12.25433;3
ACCE;23.490;380330.375;-0.59700;-12.08667;-1.23357;2
GYRO;23.491;380330.375;-2.78513;5.34596;-0.76418;2
MAGN;23.492;380330.375;27.12860;13.27972;12.63733;3
AHRS;23.494;380330.375;-51.1000;-110.2003;-54.2405;-0.55695;-0.54610;0.07953;3
ACCE;23.513;380330.395;4.74829;-8.91498;-1.02310;2
GYRO;23.515;380330.395;-1.40683;4.99165;0.75568;2
MAGN;23.516;380330.395;24.76501;15.64331;17.90619;3
PRES;23.519;380330.368;1014.6823;3
AHRS;23.520;380330.395;-50.4398;-107.0439;-57.8786;-0.57368;-0.51403;0.03958;3
ACCE;23.534;380330.415;6.38902;-7.96446;-4.48586;2
AHRS;23.537;380330.415;-51.0092;-103.0503;-60.1903;-0.58609;-0.47700;0.01008;3
GYRO;23.538;380330.415;-0.66122;4.75909;0.82242;2
MAGN;23.540;380330.415;19.16351;13.66425;21.76361;3
PRES;23.541;380330.401;1014.6823;3
AHRS;23.549;380330.434;-51.4524;-99.5184;-61.3382;-0.59196;-0.44846;-0.01185;3
LIGH;23.553;380330.385;39.8;3
LIGH;23.555;380330.435;33.8;3
ACCE;23.573;380330.435;6.14906;-7.31256;-1.65671;2
AHRS;23.575;380330.454;-51.3472;-96.1010;-61.6457;-0.59216;-0.42724;-0.03200;3
GYRO;23.578;380330.435;-0.24699;3.42798;0.23987;2
MAGN;23.579;380330.435;18.91479;13.58185;21.96808;3
PRES;23.580;380330.435;1014.6823;3
ACCE;23.594;380330.455;8.46729;-8.43736;-2.80357;2
GYRO;23.596;380330.455;-0.06866;2.93297;-0.39960;2
AHRS;23.597;380330.475;-50.4575;-92.8264;-61.8118;-0.58869;-0.41126;-0.05545;3
MAGN;23.599;380330.455;15.54871;12.61597;25.11597;3
PRES;23.600;380330.469;1014.6823;3
ACCE;23.611;380330.475;8.74013;-7.43614;-3.67033;2
GYRO;23.613;380330.475;-0.16745;2.89059;-1.06035;2
MAGN;23.614;380330.475;12.61597;12.94250;24.16229;3
AHRS;23.615;380330.494;-48.9525;-90.0890;-62.2852;-0.58364;-0.39985;-0.08163;3
ACCE;23.631;380330.495;7.01852;-6.51324;-2.75945;2
GYRO;23.632;380330.495;-0.38780;2.87762;-1.57036;2
MAGN;23.634;380330.495;12.53052;13.00507;24.26758;3
PRES;23.662;380330.502;1014.6823;3
AHRS;23.663;380330.514;-47.1835;-87.5056;-63.0298;-0.57772;-0.38916;-0.11007;3
ACCE;23.674;380330.516;6.12488;-7.23076;0.08585;2
AHRS;23.675;380330.535;-45.8229;-84.4200;-63.2481;-0.57002;-0.37575;-0.13502;3
GYRO;23.682;380330.516;-0.35204;2.76158;-1.45120;2
MAGN;23.682;380330.516;11.03210;13.87787;25.80872;3
LIGH;23.682;380330.485;34.7;3
LIGH;23.683;380330.536;36.7;3
PRES;23.683;380330.536;1014.6823;3
ACCE;23.683;380330.536;6.15639;-7.21632;-0.36182;2
AHRS;23.683;380330.554;-45.1829;-81.0086;-62.5615;-0.56100;-0.36083;-0.15127;3
GYRO;23.684;380330.536;0.28804;2.73256;-0.80582;2
MAGN;23.684;380330.536;8.22754;12.94250;25.80872;3
ACCE;23.685;380330.556;7.23122;-4.58932;-0.74918;2
GYRO;23.694;380330.556;0.76778;2.63701;-0.28040;2
MAGN;23.695;380330.556;7.78656;13.27667;25.96436;3
PRES;23.695;380330.569;1014.6823;3
AHRS;23.695;380330.574;-44.7050;-77.4178;-61.5955;-0.55105;-0.34487;-0.16523;3
ACCE;23.710;380330.576;9.28249;-2.85408;1.36630;2
GYRO;23.711;380330.576;0.45821;2.70366;-0.33110;2
MAGN;23.711;380330.576;3.74451;16.11023;27.06909;3
AHRS;23.711;380330.594;-43.9721;-73.8560;-61.6639;-0.54252;-0.32500;-0.18677;3
PRES;23.714;380330.603;1014.6725;3
ACCE;23.728;380330.596;11.24046;-4.64742;-5.04263;2
GYRO;23.728;380330.596;-0.50476;3.60182;-0.77762;2
MAGN;23.728;380330.596;1.64642;15.81116;25.31433;3
AHRS;23.729;380330.613;-43.0647;-71.0060;-63.2830;-0.53777;-0.30316;-0.21580;3
ACCE;23.745;380330.616;9.10535;-5.75497;-1.68860;2
GYRO;23.746;380330.616;-0.94785;4.02333;-1.25024;2
MAGN;23.746;380330.616;1.12457;15.47852;25.31433;3
AHRS;23.746;380330.633;-41.9416;-68.1064;-65.5630;-0.53240;-0.27905;-0.25039;3
LIGH;23.753;380330.586;37.4;3
LIGH;23.753;380330.636;37.9;3
ACCE;23.765;380330.636;6.85791;-5.32625;0.39293;2
GYRO;23.766;380330.636;-1.15317;3.86975;-1.46446;2
MAGN;23.766;380330.636;-2.43073;13.47198;25.38605;3
AHRS;23.766;380330.654;-40.8583;-65.4948;-68.3188;-0.52756;-0.25462;-0.28631;3
PRES;23.773;380330.636;1014.6723;3
ACCE;23.784;380330.657;6.36215;-5.44969;1.30618;2
GYRO;23.785;380330.657;-1.39301;3.67270;-1.36801;2
MAGN;23.785;380330.657;-4.59747;13.61694;25.80872;3
AHRS;23.785;380330.673;-40.3442;-63.0447;-70.8903;-0.52408;-0.22934;-0.31715;3
ACCE;23.804;380330.677;5.98578;-7.39751;2.69600;2
GYRO;23.805;380330.677;-1.29942;3.95338;-0.60849;2
MAGN;23.805;380330.677;-5.31158;13.61694;25.57831;3
PRES;23.805;380330.670;1014.6723;3
AHRS;23.806;380330.693;-40.6695;-59.5410;-72.5984;-0.51873;-0.19666;-0.34278;3
ACCE;23.826;380330.697;7.44098;-7.30339;4.11334;2
GYRO;23.827;380330.697;-0.66055;4.13721;0.27271;2
AHRS;23.827;380330.714;-41.2590;-54.9544;-72.8449;-0.50790;-0.16187;-0.36218;3
MAGN;23.827;380330.697;-9.43909;13.31177;24.25537;3
PRES;23.834;380330.704;1014.6723;3
ACCE;23.845;380330.717;9.57751;-6.29485;5.65582;2
GYRO;23.845;380330.717;0.28290;3.75571;0.37447;2
MAGN;23.846;380330.717;-13.03406;11.93085;23.17505;3
AHRS;23.846;380330.733;-40.9370;-50.5017;-71.9489;-0.49072;-0.13764;-0.37703;3
LIGH;23.854;380330.687;31.9;3
LIGH;23.854;380330.737;24.9;3
ACCE;23.866;380330.737;9.11511;-6.89595;3.35675;2
AHRS;23.866;380330.753;-39.7385;-46.1332;-70.5830;-0.46812;-0.12010;-0.39121;3
GYRO;23.866;380330.737;1.29163;3.19510;-0.11783;2
MAGN;23.867;380330.737;-13.46283;12.07275;22.75848;3
PRES;23.867;380330.737;1014.6723;3
ACCE;23.886;380330.757;7.95485;-8.23149;3.06544;2
GYRO;23.886;380330.757;1.63087;3.12877;-0.22658;2
MAGN;23.887;380330.757;-15.22827;12.78076;21.46301;3
AHRS;23.888;380330.774;-38.2320;-41.4282;-69.0377;-0.44177;-0.10178;-0.40538;3
PRES;23.893;380330.771;1014.6723;3
ACCE;23.909;380330.777;8.18599;-8.39323;4.55162;2
AHRS;23.909;380330.793;-36.3046;-36.6948;-67.4893;-0.41204;-0.08446;-0.41947;3
GYRO;23.910;380330.777;1.92548;3.46971;-0.19717;2
MAGN;23.911;380330.777;-17.08527;13.57727;20.42542;3
ACCE;23.929;380330.798;9.40446;-7.84328;4.49825;2
GYRO;23.930;380330.798;2.60587;3.67630;-0.71446;2
MAGN;23.930;380330.798;-17.28973;14.10675;19.90967;3
AHRS;23.931;380330.813;-33.1696;-32.0289;-66.4147;-0.37436;-0.07097;-0.43863;3
PRES;23.932;380330.804;1014.6723;3
ACCE;23.950;380330.818;9.34415;-7.31445;2.80243;2
GYRO;23.950;380330.818;2.99687;3.87781;-1.80219;2
MAGN;23.951;380330.818;-18.71643;15.97748;17.19666;3
AHRS;23.951;380330.833;-28.9476;-27.7628;-66.7871;-0.33043;-0.06040;-0.46729;3
PRES;23.953;380330.838;1014.6723;3
LIGH;23.960;380330.787;20.5;3
LIGH;23.961;380330.838;16.6;3
ACCE;23.967;380330.838;8.74951;-6.45674;2.10257;2
GYRO;23.970;380330.838;2.83168;4.24405;-2.92302;2
MAGN;23.971;380330.838;-21.13495;16.61530;13.83972;3
AHRS;23.972;380330.852;-24.7573;-24.1634;-68.7270;-0.28843;-0.05044;-0.50207;3
ACCE;23.988;380330.858;8.00702;-6.27632;1.59990;2
AHRS;23.989;380330.872;-20.2721;-20.3600;-72.2177;-0.24247;-0.03848;-0.54586;3
GYRO;23.992;380330.858;2.56252;4.68771;-3.97504;2
MAGN;23.993;380330.858;-21.70258;16.99371;12.45575;3
PRES;23.995;380330.871;1014.6626;3
SOUN;24.002;60.92;0.00186;39.37
ACCE;24.014;380330.878;6.94154;-6.44476;1.38986;2
GYRO;24.015;380330.878;2.28236;4.94144;-5.01012;2
AHRS;24.017;380330.893;-15.7390;-16.4434;-77.3786;-0.19432;-0.02586;-0.59756;3
MAGN;24.019;380330.878;-24.01276;17.30194;7.88422;3
ACCE;24.026;380330.898;5.76331;-6.70699;1.96078;2
GYRO;24.028;380330.898;2.00276;4.81006;-6.03003;2
MAGN;24.029;380330.898;-26.19781;15.60364;5.27802;3
AHRS;24.030;380330.912;-11.8308;-12.9682;-83.5469;-0.15120;-0.01555;-0.64972;3
ACCE;24.048;380330.918;3.88683;-6.78871;1.26099;2
AHRS;24.049;380330.932;-8.3683;-9.4429;-91.0379;-0.10952;-0.00564;-0.70496;3
GYRO;24.051;380330.918;1.69106;4.51453;-6.89357;2
MAGN;24.052;380330.918;-27.42462;13.94958;3.45764;3
PRES;24.053;380330.905;1014.6614;3
LIGH;24.068;380330.888;20.7;3
LIGH;24.076;380330.939;26.3;3
ACCE;24.077;380330.939;2.47705;-6.85486;1.20003;2
GYRO;24.079;380330.939;1.05536;4.15733;-7.40596;2
MAGN;24.080;380330.939;-30.39856;8.02765;-1.93787;3
AHRS;24.081;380330.953;-5.9685;-5.8101;-99.7358;-0.07221;0.00713;-0.76084;3
PRES;24.087;380330.939;1014.6523;3
ACCE;24.089;380330.959;1.77264;-6.87654;2.08353;2
AHRS;24.090;380330.972;-5.1069;-2.3937;-108.2818;-0.04300;0.02388;-0.80893;3
GYRO;24.100;380330.959;0.26790;3.91245;-7.67589;2
MAGN;24.102;380330.959;-31.09131;2.94647;-5.09491;3
ACCE;24.109;380330.979;1.19717;-7.25961;3.01527;2
GYRO;24.109;380330.979;-0.39082;3.88054;-7.70045;2
MAGN;24.110;380330.979;-30.20477;0.75684;-6.30646;3
PRES;24.110;380330.972;1014.6523;3
AHRS;24.110;380330.992;-5.4078;1.2356;-117.1780;-0.01539;0.04587;-0.85272;3
ACCE;24.123;380330.999;1.00525;-7.24542;3.94427;2
GYRO;24.124;380330.999;-0.74965;3.77603;-7.58025;2
MAGN;24.124;380330.999;-27.91290;-5.59235;-9.64203;3
AHRS;24.125;380331.012;-6.6687;4.7663;-126.2494;0.01076;0.07060;-0.89081;3
PRES;24.132;380331.006;1014.6523;3
ACCE;24.143;380331.019;1.56844;-7.14230;4.85706;2
GYRO;24.143;380331.019;-0.96193;3.30603;-7.64243;2
MAGN;24.143;380331.019;-26.70288;-9.87854;-11.68060;3
AHRS;24.144;380331.032;-8.5681;7.1663;-134.7941;0.02888;0.09278;-0.92061;3
ACCE;24.163;380331.039;0.49484;-7.81932;6.13417;2
GYRO;24.163;380331.039;-1.18430;2.53464;-7.99487;2
MAGN;24.163;380331.039;-25.20599;-12.68005;-12.25128;3
PRES;24.164;380331.039;1014.6523;3
AHRS;24.164;380331.051;-11.1664;8.4814;-143.9197;0.03993;0.11505;-0.94597;3
ACCE;24.184;380331.059;-0.71687;-8.07529;7.61179;2
GYRO;24.184;380331.059;-1.24579;2.01740;-7.92174;2
MAGN;24.184;380331.059;-21.08002;-19.00635;-14.35852;3
AHRS;24.185;380331.072;-14.0085;8.9234;-153.2700;0.04702;0.13613;-0.96492;3
PRES;24.192;380331.073;1014.6523;3
ACCE;24.203;380331.080;-0.75078;-7.49147;6.92947;2
GYRO;24.204;380331.080;-1.09087;1.84360;-7.42725;2
MAGN;24.204;380331.080;-18.26630;-22.02759;-16.29028;3
AHRS;24.204;380331.091;-16.4623;8.8919;-161.4964;0.05277;0.15321;-0.97567;3
LIGH;24.211;380330.989;33.4;3
LIGH;24.212;380331.039;40.9;3
LIGH;24.212;380331.090;48.3;3
ACCE;24.223;380331.100;0.22723;-6.84555;6.21440;2
GYRO;24.223;380331.100;-1.08144;1.62985;-7.07202;2
MAGN;24.224;380331.100;-14.93378;-23.66028;-16.49780;3
PRES;24.224;380331.106;1014.6523;3
AHRS;24.224;380331.111;-18.9097;8.2894;-169.7318;0.05635;0.16956;-0.98095;3
ACCE;24.244;380331.120;0.52452;-7.07687;6.33662;2
GYRO;24.244;380331.120;-1.18759;1.26833;-7.06816;2
AHRS;24.245;380331.132;-21.4411;6.8278;-178.4951;0.05607;0.18644;-0.98086;3
MAGN;24.245;380331.120;-8.15735;-26.40228;-16.98914;3
PRES;24.252;380331.140;1014.6427;3
ACCE;24.268;380331.140;0.53412;-7.54659;6.57132;2
GYRO;24.268;380331.140;-1.28084;0.87500;-7.12682;2
MAGN;24.269;380331.140;-5.10406;-27.09045;-17.27905;3
AHRS;24.269;380331.151;-23.7078;4.6221;173.0770;-0.05178;-0.20249;0.97559;3
AHRS;24.288;380331.171;-25.7376;1.4721;164.1166;-0.04317;-0.21883;0.96506;3
ACCE;24.289;380331.160;1.05386;-7.95374;7.38548;2
GYRO;24.289;380331.160;-1.31830;0.45772;-7.16864;2
MAGN;24.290;380331.160;-2.07062;-27.54669;-18.16559;3
ACCE;24.309;380331.180;1.17848;-8.63547;8.50287;2
GYRO;24.309;380331.180;-1.22212;0.10100;-7.21667;2
AHRS;24.310;380331.192;-27.1913;-2.6332;154.4794;-0.03012;-0.23414;0.94892;3
MAGN;24.310;380331.180;4.40826;-26.38702;-19.61670;3
LIGH;24.310;380331.140;45.2;3
LIGH;24.311;380331.190;38.9;3
PRES;24.311;380331.174;1014.6423;3
ACCE;24.323;380331.200;0.61601;-9.00046;9.16455;2
GYRO;24.323;380331.200;-0.87349;-0.16245;-7.00090;2
AHRS;24.324;380331.211;-27.6233;-6.6914;145.8422;-0.01582;-0.24446;0.93077;3
MAGN;24.324;380331.200;7.89032;-24.22180;-20.07751;3
ACCE;24.343;380331.220;0.91455;-8.15486;8.93839;2
GYRO;24.343;380331.220;-0.32524;-0.32021;-6.39771;2
MAGN;24.344;380331.220;9.13391;-23.80829;-19.50989;3
PRES;24.344;380331.207;1014.6423;3
AHRS;24.344;380331.231;-27.0090;-10.7494;137.6805;0.00101;-0.24970;0.91070;3
ACCE;24.364;380331.241;2.31693;-6.91228;8.90269;2
GYRO;24.364;380331.241;0.15689;-0.56660;-5.91151;2
MAGN;24.364;380331.241;11.97357;-21.66290;-19.80286;3
AHRS;24.364;380331.251;-25.4045;-14.7428;130.1437;0.02159;-0.25050;0.88922;3
PRES;24.371;380331.241;1014.6423;3
ACCE;24.390;380331.261;4.03868;-6.49792;9.62398;2
AHRS;24.391;380331.270;-23.0692;-18.5828;123.4929;0.04593;-0.24871;0.86703;3
GYRO;24.392;380331.261;0.55910;-0.96921;-5.91603;2
MAGN;24.393;380331.261;13.62762;-19.83490;-20.73669;3
ACCE;24.409;380331.281;4.81284;-6.68181;10.95030;2
GYRO;24.410;380331.281;1.04498;-1.39583;-6.35930;2
MAGN;24.411;380331.281;15.21454;-18.77747;-20.73669;3
AHRS;24.412;380331.291;-19.5444;-22.7854;116.5971;0.07819;-0.24386;0.83955;3
PRES;24.413;380331.274;1014.6423;3
LIGH;24.414;380331.241;39.7;3
LIGH;24.414;380331.291;41.7;3
ACCE;24.425;380331.301;4.63953;-6.37337;11.15828;2
GYRO;24.426;380331.301;1.72284;-1.73871;-6.85034;2
MAGN;24.427;380331.301;17.53387;-15.89966;-22.09167;3
AHRS;24.428;380331.311;-14.5475;-26.9411;109.7976;0.11825;-0.23361;0.80619;3
PRES;24.432;380331.308;1014.6423;3
ACCE;24.446;380331.321;3.53276;-6.02269;10.23830;2
GYRO;24.448;380331.321;2.59245;-2.15977;-7.21342;2
MAGN;24.449;380331.321;18.35327;-14.09760;-23.37036;3
AHRS;24.450;380331.330;-8.5270;-30.5914;104.0251;0.16320;-0.21843;0.77019;3
SOUN;24.451;22.92;0.00070;30.87
ACCE;24.465;380331.341;2.05049;-5.46263;9.84622;2
AHRS;24.466;380331.350;-1.0212;-34.1361;99.0653;0.21776;-0.19696;0.72894;3
GYRO;24.468;380331.341;3.57030;-2.59579;-7.21477;2
MAGN;24.469;380331.341;18.25714;-14.19220;-23.27728;3
PRES;24.470;380331.341;1014.6423;3
ACCE;24.505;380331.361;0.67250;-4.30933;9.04175;2
GYRO;24.507;380331.361;4.68126;-2.75270;-6.80835;2
AHRS;24.513;380331.371;7.8546;-37.4129;95.5262;0.28050;-0.16705;0.68485;3
MAGN;24.515;380331.361;18.46313;-11.74927;-22.75085;3
PRES;24.516;380331.375;1014.6340;3
ACCE;24.517;380331.382;-2.12358;-2.97867;8.11664;2
GYRO;24.518;380331.382;5.97646;-3.15237;-5.92587;2
MAGN;24.518;380331.382;18.69049;-9.70917;-22.38312;3
AHRS;24.519;380331.390;16.7950;-40.7234;94.2279;0.34539;-0.13393;0.64498;3
LIGH;24.527;380331.341;48.1;3
LIGH;24.529;380331.392;55.1;3
ACCE;24.529;380331.402;-3.48874;-2.59798;6.58327;2
AHRS;24.530;380331.410;26.1926;-45.3011;95.6798;0.41840;-0.09676;0.60774;3
GYRO;24.531;380331.402;7.15019;-3.44565;-4.40237;2
MAGN;24.533;380331.402;19.09332;-10.11353;-23.75946;3
PRES;24.534;380331.408;1014.6323;3
ACCE;24.543;380331.422;-1.29880;-1.33057;4.00983;2
GYRO;24.544;380331.422;7.68802;-2.97066;-2.84940;2
MAGN;24.544;380331.422;18.17627;-12.36420;-24.30115;3
AHRS;24.549;380331.430;34.8987;-51.4245;100.5343;0.49099;-0.05679;0.57784;3
ACCE;24.560;380331.442;-1.15732;0.50197;1.53612;2
GYRO;24.561;380331.442;7.78783;-2.10512;-1.74850;2
AHRS;24.561;380331.450;41.5367;-58.3872;107.8760;0.55090;-0.01824;0.55803;3
MAGN;24.562;380331.442;17.34009;-13.75885;-24.02954;3
ACCE;24.582;380331.462;-1.67352;3.44872;-0.31276;2
GYRO;24.583;380331.462;7.61934;-1.18452;-0.58414;2
MAGN;24.583;380331.462;16.80603;-15.78827;-22.88361;3
PRES;24.583;380331.442;1014.6323;3
AHRS;24.583;380331.470;46.4832;-66.9518;118.1075;0.60394;0.02167;0.54540;3
ACCE;24.601;380331.482;1.15266;6.71802;-4.38258;2
GYRO;24.602;380331.482;6.97456;-1.04086;0.82001;2
MAGN;24.602;380331.482;16.60004;-19.16504;-20.27740;3
AHRS;24.603;380331.490;48.5828;-77.0560;130.3601;0.65040;0.05377;0.53962;3
PRES;24.611;380331.476;1014.6323;3
ACCE;24.620;380331.502;6.76978;9.99615;-7.23109;2
GYRO;24.621;380331.502;5.80565;-2.02283;1.33897;2
MAGN;24.621;380331.502;16.66565;-20.50934;-19.09027;3
AHRS;24.622;380331.509;48.2811;-86.8470;140.8034;0.69056;0.06943;0.53008;3
ACCE;24.641;380331.523;10.07892;10.87907;-6.05400;2
GYRO;24.641;380331.523;4.56203;-3.29852;0.09666;2
MAGN;24.641;380331.523;17.00439;-22.65472;-16.33453;3
PRES;24.642;380331.509;1014.6290;3
AHRS;24.642;380331.529;47.8385;-96.7158;149.2093;0.73014;0.07839;0.50517;3
ACCE;24.661;380331.543;7.65144;9.82329;-3.07254;2
GYRO;24.661;380331.543;3.82805;-3.46167;-1.67139;2
MAGN;24.661;380331.543;16.72821;-24.60175;-12.81281;3
AHRS;24.662;380331.550;48.6548;-106.4697;156.6353;0.76477;0.09365;0.46727;3
LIGH;24.664;380331.442;46.5;3
LIGH;24.664;380331.492;35.5;3
LIGH;24.664;380331.543;24.5;3
PRES;24.669;380331.543;1014.6223;3
ACCE;24.679;380331.563;4.27922;8.61050;-2.81381;2
GYRO;24.680;380331.563;4.00250;-3.03085;-2.20236;2
MAGN;24.680;380331.563;16.49628;-25.06561;-11.68060;3
AHRS;24.680;380331.569;49.5773;-115.5338;164.1132;0.79148;0.11535;0.43056;3
ACCE;24.700;380331.583;3.71294;7.28560;-4.06281;2
GYRO;24.700;380331.583;4.29996;-2.18896;-1.41138;2
MAGN;24.700;380331.583;17.20886;-26.49231;-10.98328;3
PRES;24.701;380331.576;1014.6223;3
AHRS;24.701;380331.589;48.9407;-124.3717;172.1363;0.81638;0.13762;0.39857;3
ACCE;24.720;380331.603;4.72343;5.68193;-5.61066;2
GYRO;24.721;380331.603;4.39142;-1.63950;-0.81833;2
MAGN;24.721;380331.603;17.74139;-27.32391;-10.91766;3
AHRS;24.721;380331.610;46.6734;-131.7513;179.3845;0.83886;0.15740;0.37333;3
PRES;24.729;380331.610;1014.6223;3
ACCE;24.739;380331.623;5.59248;5.03824;-6.67488;2
GYRO;24.739;380331.623;4.38115;-1.36671;-1.18129;2
MAGN;24.740;380331.623;17.84668;-27.42767;-11.02142;3
AHRS;24.740;380331.629;44.0903;-137.6805;-174.4502;0.85682;0.17717;0.35113;3
ACCE;24.760;380331.643;5.17975;6.07870;-8.60487;2
GYRO;24.761;380331.643;4.19363;-1.10501;-2.03908;2
MAGN;24.762;380331.643;17.97180;-27.80304;-8.21991;3
PRES;24.762;380331.643;1014.6223;3
LIGH;24.762;380331.593;13.9;3
LIGH;24.762;380331.643;3.4;3
AHRS;24.763;380331.649;41.6456;-143.4696;-167.9415;0.87098;0.20403;0.32678;3
ACCE;24.780;380331.664;4.41400;6.69724;-10.04419;2
GYRO;24.780;380331.664;3.77625;-0.97908;-2.59230;2
MAGN;24.781;380331.664;19.11316;-28.78876;-5.92499;3
AHRS;24.781;380331.669;39.4539;-149.1056;-161.1956;0.88043;0.23692;0.30050;3
PRES;24.789;380331.677;1014.6223;3
ACCE;24.799;380331.684;4.34236;5.51250;-9.94617;2
GYRO;24.799;380331.684;3.25005;-1.14912;-3.09253;2
MAGN;24.800;380331.684;19.53430;-29.11530;-5.42297;3
AHRS;24.800;380331.688;37.7412;-154.1375;-155.1303;0.88503;0.26927;0.27466;3
ACCE;24.820;380331.704;4.41466;3.34015;-8.08151;2
GYRO;24.820;380331.704;2.84317;-1.41383;-3.94548;2
MAGN;24.820;380331.704;20.44830;-27.94037;-4.02069;3
AHRS;24.821;380331.708;36.3030;-159.6931;-148.5492;0.88546;0.30637;0.24435;3
WIFI;24.830;380331.719;eduroam;00:13:c3:44:c7:21;-50
WIFI;24.830;380331.719;UJI;00:13:c3:44:c7:20;-50
WIFI;24.830;380331.719;UJI;00:14:69:f2:35:50;-63
WIFI;24.830;380331.719;eduroam;00:13:c3:44:b0:71;-64
WIFI;24.830;380331.719;eduroam;00:14:69:f2:35:51;-63
WIFI;24.830;380331.719;UJI;00:13:c3:44:b0:70;-64
WIFI;24.830;380331.719;eduroam;00:27:22:0b:35:81;-80
WIFI;24.830;380331.719;ti;80:49:71:16:5e:c9;-81
WIFI;24.830;380331.719;UJI;06:27:22:0b:35:81;-79
WIFI;24.830;380331.719;eduroam;00:14:1c:dd:fa:a1;-73
WIFI;24.830;380331.719;TP-LINK_1280_5G;ec:08:6b:23:7b:1c;-84
WIFI;24.830;380331.719;Tombatossals_wifi_low;c0:c1:c0:5a:a0:53;-86
WIFI;24.830;380331.719;TP-LINK_1280;ec:08:6b:23:7b:1d;-83
WIFI;24.830;380331.719;;c0:c1:c0:5a:a0:54;-89
WIFI;24.830;380331.719;eduroam;04:18:d6:04:25:c9;-81
WIFI;24.830;380327.726;UJI;00:13:c3:44:d9:b0;-88
ACCE;24.840;380331.724;3.23349;1.30969;-6.34312;2
GYRO;24.840;380331.724;2.82668;-1.54047;-4.86801;2
MAGN;24.841;380331.724;23.39478;-25.17242;-2.49023;3
AHRS;24.842;380331.729;34.7591;-166.0297;-140.8329;0.88029;0.35173;0.20872;3
PRES;24.849;380331.711;1014.6223;3
ACCE;24.862;380331.744;2.41327;0.43173;-6.30650;2
AHRS;24.863;380331.748;32.6294;-171.8223;-133.0602;0.87012;0.39963;0.17436;3
GYRO;24.863;380331.744;3.11308;-1.13817;-5.47008;2
MAGN;24.863;380331.744;24.25842;-24.39117;-2.13013;3
LIGH;24.864;380331.694;1.1;3
LIGH;24.864;380331.744;0.1;3
ACCE;24.879;380331.764;1.80956;0.36072;-7.67880;2
GYRO;24.880;380331.764;3.56219;-0.44554;-5.58351;2
MAGN;24.880;380331.764;26.10016;-22.57233;-1.76239;3
PRES;24.880;380331.744;1014.6223;3
AHRS;24.881;380331.768;29.3282;-176.7940;-125.1349;0.85504;0.45181;0.14060;3
ACCE;24.900;380331.784;1.06412;-0.47614;-8.60542;2
GYRO;24.900;380331.784;3.91763;0.06895;-5.55470;2
MAGN;24.901;380331.784;29.65240;-18.15643;-0.04120;3
AHRS;24.901;380331.789;24.8696;179.4858;-117.5442;0.83554;0.50545;0.10789;3
PRES;24.908;380331.778;1014.6223;3
ACCE;24.919;380331.805;-0.40303;-1.64622;-8.98949;2
GYRO;24.922;380331.805;4.07645;0.25999;-5.64149;2
MAGN;24.922;380331.805;30.46722;-17.12952;0.40741;3
AHRS;24.922;380331.808;20.1269;177.0450;-110.9424;0.81345;0.55420;0.07810;3
ACCE;24.939;380331.825;-1.59990;-3.04018;-8.98111;2
GYRO;24.940;380331.825;4.05260;0.06068;-5.83937;2
MAGN;24.940;380331.825;32.60498;-12.42371;0.26855;3
PRES;24.940;380331.811;1014.6223;3
AHRS;24.940;380331.828;14.9053;174.9776;-104.3414;0.78590;0.60306;0.04516;3
ACCE;24.959;380331.845;-1.85919;-4.14761;-9.10617;2
GYRO;24.960;380331.845;3.89731;-0.11020;-6.06075;2
MAGN;24.960;380331.845;33.69141;-7.53784;0.10834;3
AHRS;24.961;380331.849;9.3542;173.1646;-97.5013;0.75122;0.65232;0.00900;3
LIGH;24.961;380331.795;3.0;3
LIGH;24.962;380331.845;6.5;3
PRES;24.968;380331.845;1014.6223;3
ACCE;24.979;380331.865;-2.12912;-5.35400;-9.18672;2
GYRO;24.979;380331.865;3.80273;-0.02705;-6.07397;2
MAGN;24.979;380331.865;33.84247;-6.66656;0.07782;3
AHRS;24.980;380331.868;4.2032;172.0923;-91.2987;0.71466;0.69511;-0.02370;3
SOUN;24.994;59.98;0.00183;39.23
ACCE;24.999;380331.885;-2.93489;-6.92189;-9.62593;2
GYRO;25.000;380331.885;3.77022;0.33717;-5.77757;2
MAGN;25.000;380331.885;34.28650;-2.36664;0.51270;3
PRES;25.000;380331.878;1014.6223;3
AHRS;25.000;380331.888;-1.1838;171.8580;-85.1938;0.67455;0.73473;-0.05563;3
ACCE;25.019;380331.905;-2.45401;-8.33089;-10.48604;2
GYRO;25.020;380331.905;3.75153;0.92661;-5.25066;2
MAGN;25.020;380331.905;32.89948;5.75714;0.57220;3
AHRS;25.020;380331.908;-6.6751;172.7683;-79.3700;0.63339;0.76908;-0.08492;3
PRES;25.028;380331.912;1014.6223;3
ACCE;25.039;380331.925;-2.14514;-7.44617;-11.73393;2
GYRO;25.039;380331.925;3.74512;2.20366;-4.35066;2
MAGN;25.039;380331.925;32.66144;7.00226;0.57220;3
AHRS;25.040;380331.927;-11.5678;175.1120;-74.5902;-0.59887;-0.79336;0.10580;3
ACCE;25.061;380331.946;-1.54912;-5.21397;-14.29590;2
GYRO;25.063;380331.946;3.77592;3.76884;-2.88322;2
MAGN;25.064;380331.946;32.35168;12.55493;0.27161;3
AHRS;25.065;380331.947;-16.2775;179.3629;-70.7913;-0.57274;-0.80740;0.11859;3
PRES;25.067;380331.946;1014.6223;3
LIGH;25.068;380331.895;8.7;3
LIGH;25.069;380331.946;10.7;3
ACCE;25.081;380331.966;-1.64812;-3.65242;-16.73207;2
GYRO;25.082;380331.966;3.12135;4.92899;-1.29449;2
MAGN;25.083;380331.966;30.51758;13.97858;0.83008;3
AHRS;25.083;380331.968;-20.3236;-174.7480;-68.3339;-0.55890;-0.80903;0.12050;3
ACCE;25.100;380331.986;-1.21671;-2.10606;-18.47540;2
GYRO;25.101;380331.986;1.49701;5.35162;0.21317;2
MAGN;25.101;380331.986;30.29785;14.08997;0.90179;3
AHRS;25.102;380331.987;-22.6039;-168.9482;-67.5968;-0.55863;-0.80060;0.10957;3
ACCE;25.127;380332.006;-1.35774;-2.07520;-19.31952;2
GYRO;25.128;380332.006;-0.78065;5.08287;1.20747;2
AHRS;25.129;380332.007;-22.9000;-163.5423;-68.5186;-0.56954;-0.78572;0.08341;3
MAGN;25.131;380332.006;29.17633;17.77496;3.55988;3
PRES;25.132;380331.979;1014.6323;3
ACCE;25.140;380332.026;0.19824;-2.33391;-13.84262;2
GYRO;25.142;380332.026;-2.92812;4.56273;1.87390;2
MAGN;25.143;380332.026;28.96118;16.56494;7.50885;3
AHRS;25.145;380332.028;-21.0118;-159.1570;-71.2052;-0.58978;-0.76706;0.04227;3
PRES;25.148;380332.013;1014.6323;3
ACCE;25.161;380332.046;6.15645;-1.48537;-8.68661;2
AHRS;25.162;380332.047;-18.0545;-155.1534;-74.4516;-0.61035;-0.74756;-0.00652;3
GYRO;25.166;380332.046;-3.76773;5.13066;1.40030;2
MAGN;25.169;380332.046;28.94897;16.45203;7.81708;3
LIGH;25.170;380331.996;11.9;3
LIGH;25.172;380332.046;12.9;3
ACCE;25.181;380332.066;10.06627;-2.24600;-11.40961;2
GYRO;25.182;380332.066;-3.42223;6.63458;0.12675;2
MAGN;25.183;380332.066;28.78113;14.95819;13.80615;3
PRES;25.184;380332.046;1014.6323;3
AHRS;25.187;380332.067;-14.6252;-149.1374;-77.0155;-0.62180;-0.72709;-0.06831;3
ACCE;25.200;380332.087;5.72166;-5.78957;-17.17253;2
AHRS;25.203;380332.087;-11.1110;-141.8563;-78.9787;-0.62262;-0.70584;-0.13621;3
GYRO;25.205;380332.087;-3.31357;6.34160;-0.31154;2
MAGN;25.208;380332.087;26.67542;11.85913;20.37964;3
PRES;25.209;380332.080;1014.6323;3
AHRS;25.220;380332.107;-8.5937;-136.1638;-81.5737;-0.62550;-0.68217;-0.19053;3
AHRS;25.242;380332.126;-7.2200;-130.6338;-84.9745;-0.63189;-0.65096;-0.23931;3
ACCE;25.244;380332.107;2.59346;-5.45337;-11.13275;2
PRES;25.245;380332.113;1014.6323;3
GYRO;25.246;380332.107;-3.23654;5.30605;0.96555;2
MAGN;25.248;380332.107;26.55334;11.70654;20.69550;3
ACCE;25.265;380332.127;7.77756;-3.50363;-7.99991;2
ACCE;25.266;380332.147;8.69748;-2.13417;-4.00743;2
GYRO;25.268;380332.127;-2.66927;5.65193;1.42412;2
GYRO;25.269;380332.147;-1.79691;6.74680;0.22008;2
MAGN;25.271;380332.127;22.43500;8.98438;25.33722;3
MAGN;25.273;380332.147;17.34314;6.84967;28.70331;3
AHRS;25.274;380332.147;-6.2988;-123.7001;-87.6855;-0.62852;-0.61702;-0.29136;3
LIGH;25.276;380332.097;14.7;3
LIGH;25.277;380332.147;16.7;3
PRES;25.279;380332.147;1014.6323;3
AHRS;25.280;380332.166;-4.9417;-115.6784;-88.8746;-0.60853;-0.58783;-0.34627;3
AHRS;25.301;380332.186;-3.2345;-106.4751;-89.7894;-0.57718;-0.55537;-0.40624;3
ACCE;25.304;380332.167;6.30011;-2.41321;-4.62978;2
PRES;25.308;380332.181;1014.6323;3
GYRO;25.309;380332.167;-1.39104;8.07294;-1.13875;2
MAGN;25.310;380332.167;17.10205;6.79016;28.84216;3
ACCE;25.321;380332.187;6.71294;-2.55183;-5.61661;2
GYRO;25.322;380332.187;-1.42923;8.25917;-0.88028;2
MAGN;25.324;380332.187;12.08649;5.66864;31.38885;3
AHRS;25.328;380332.207;-2.3565;-97.3593;-91.3691;-0.54674;-0.51485;-0.46154;3
PRES;25.330;380332.214;1014.6323;3
ACCE;25.340;380332.207;8.52039;-3.47549;-6.76616;2
GYRO;25.342;380332.207;-1.58916;7.40314;0.21408;2
MAGN;25.343;380332.207;3.29895;2.95258;31.85577;3
AHRS;25.344;380332.226;-3.1854;-89.9136;-93.0594;-0.52612;-0.47165;-0.49985;3
ACCE;25.366;380332.228;10.44267;-1.82668;-0.13136;2
GYRO;25.368;380332.228;-1.16910;6.71825;1.59482;2
AHRS;25.370;380332.246;-5.3135;-82.3177;-94.0942;-0.50497;-0.42244;-0.52967;3
MAGN;25.371;380332.228;2.59857;2.85950;31.89545;3
LIGH;25.373;380332.197;27.0;3
LIGH;25.373;380332.248;38.5;3
ACCE;25.382;380332.248;12.79648;-0.51204;-0.88153;2
AHRS;25.383;380332.267;-7.3026;-74.6716;-94.4919;-0.47880;-0.37370;-0.55641;3
GYRO;25.385;380332.248;-0.60063;6.81837;2.04601;2
MAGN;25.387;380332.248;-5.98450;1.78528;32.16400;3
PRES;25.389;380332.248;1014.6323;3
ACCE;25.400;380332.268;15.63705;0.05629;0.83606;2
GYRO;25.402;380332.268;-0.54556;6.31252;1.00475;2
MAGN;25.403;380332.268;-9.52606;1.93939;30.20935;3
AHRS;25.404;380332.286;-7.4846;-68.2815;-95.1846;-0.44994;-0.33780;-0.58511;3
ACCE;25.423;380332.288;15.49556;-0.40506;1.96602;2
AHRS;25.424;380332.306;-5.7439;-62.2530;-97.0913;-0.41534;-0.30964;-0.62363;3
GYRO;25.426;380332.288;-0.88107;5.73474;-1.28198;2
MAGN;25.428;380332.288;-10.39886;2.07520;29.81262;3
PRES;25.429;380332.281;1014.6323;3
SOUN;25.435;35.25;0.00108;34.61
ACCE;25.447;380332.308;15.50000;-0.41296;4.51707;2
GYRO;25.448;380332.308;-1.12398;5.45628;-3.12427;2
AHRS;25.450;380332.326;-2.4436;-56.0406;-100.1687;-0.37232;-0.28694;-0.67050;3
MAGN;25.451;380332.308;-17.71393;2.81525;26.29395;3
PRES;25.453;380332.315;1014.6323;3
ACCE;25.461;380332.328;16.73456;-1.68965;5.65509;2
GYRO;25.462;380332.328;-0.77124;5.62161;-4.52460;2
AHRS;25.464;380332.345;1.8574;-49.9883;-103.6698;-0.32308;-0.27261;-0.71674;3
MAGN;25.467;380332.328;-22.01385;0.59052;22.96448;3
LIGH;25.468;380332.298;30.5;3
LIGH;25.469;380332.348;19.5;3
ACCE;25.481;380332.348;17.56882;-3.14302;6.63638;2
GYRO;25.483;380332.348;0.26421;5.78072;-6.00449;2
AHRS;25.484;380332.365;7.9919;-43.2983;-107.9723;-0.25960;-0.26878;-0.76511;3
MAGN;25.486;380332.348;-22.64709;-0.04272;22.44568;3
PRES;25.488;380332.348;1014.6367;3
AHRS;25.501;380332.386;15.8224;-35.9784;-114.2210;-0.18578;-0.27604;-0.81415;3
ACCE;25.503;380332.369;15.08134;-4.34300;3.65755;2
GYRO;25.505;380332.369;1.37321;5.70653;-7.78267;2
MAGN;25.507;380332.369;-26.46942;-4.17938;18.66302;3
PRES;25.509;380332.382;1014.6423;3
ACCE;25.521;380332.389;10.56914;-5.85515;0.65112;2
AHRS;25.523;380332.405;22.9078;-28.3584;-122.8626;-0.11878;-0.28390;-0.85779;3
GYRO;25.524;380332.389;1.57718;5.04834;-9.45702;2
MAGN;25.526;380332.389;-27.75116;-7.17316;14.07318;3
ACCE;25.541;380332.409;7.65015;-6.33748;0.72621;2
GYRO;25.542;380332.409;0.60338;4.20476;-10.59587;2
MAGN;25.543;380332.409;-27.43683;-8.56171;13.33618;3
AHRS;25.545;380332.425;28.2833;-18.5782;-135.1149;-0.05262;-0.28261;-0.89955;3
PRES;25.549;380332.416;1014.6423;3
ACCE;25.560;380332.429;5.93449;-7.08749;1.80531;2
GYRO;25.563;380332.429;-0.67366;4.02303;-11.26628;2
MAGN;25.564;380332.429;-25.06714;-16.23840;9.59015;3
AHRS;25.565;380332.446;30.3804;-6.2906;-150.4315;0.01556;-0.26648;-0.93537;3
PRES;25.571;380332.449;1014.6423;3
LIGH;25.572;380332.399;17.1;3
LIGH;25.573;380332.449;16.1;3
ACCE;25.578;380332.449;2.02368;-7.82951;2.79437;2
GYRO;25.579;380332.449;-1.57260;4.15840;-11.42261;2
MAGN;25.581;380332.449;-20.83282;-23.20404;7.32269;3
AHRS;25.584;380332.465;28.8349;5.4854;-164.9174;0.07858;-0.24047;-0.95747;3
ACCE;25.601;380332.469;-1.41791;-7.13454;3.78984;2
GYRO;25.602;380332.469;-1.92902;3.90718;-10.93935;2
MAGN;25.603;380332.469;-18.99719;-24.81537;6.55518;3
PRES;25.605;380332.483;1014.6423;3
AHRS;25.605;380332.485;24.5462;15.9211;-178.2014;0.13861;-0.20837;-0.96715;3
ACCE;25.620;380332.489;-2.03491;-5.44754;5.59549;2
GYRO;25.621;380332.489;-1.95247;3.02164;-10.33551;2
AHRS;25.623;380332.505;18.3522;23.6773;170.0786;-0.18828;0.17301;0.96541;3
MAGN;25.626;380332.489;-10.40497;-31.33240;3.38593;3
ACCE;25.639;380332.510;0.62851;-5.09825;4.66579;2
GYRO;25.640;380332.510;-1.95271;1.84601;-10.29915;2
MAGN;25.642;380332.510;-2.94495;-34.34143;1.72424;3
AHRS;25.643;380332.525;11.2618;27.9259;160.0852;-0.22005;0.13531;0.95532;3
AHRS;25.660;380332.544;2.0503;29.1713;149.6735;-0.23849;0.08257;0.93511;3
ACCE;25.669;380332.530;1.44228;-7.71689;3.34700;2
GYRO;25.671;380332.530;-2.38229;0.22408;-11.38309;2
MAGN;25.673;380332.530;-0.76294;-34.51691;1.29852;3
PRES;25.674;380332.516;1014.6323;3
LIGH;25.682;380332.499;16.0;3
ACCE;25.683;380332.550;0.19919;-12.24109;6.60915;2
AHRS;25.687;380332.565;-8.9161;26.9288;138.5482;-0.24387;0.01145;0.90042;3
GYRO;25.690;380332.550;-3.15338;-1.42392;-12.45284;2
MAGN;25.691;380332.550;8.47473;-33.61206;-0.17853;3
PRES;25.693;380332.550;1014.6323;3
ACCE;25.700;380332.570;-0.74455;-14.99689;12.38766;2
GYRO;25.702;380332.570;-3.44496;-2.45973;-12.52457;2
MAGN;25.704;380332.570;16.96777;-29.61578;-0.90942;3
AHRS;25.705;380332.584;-18.3924;21.8420;127.5148;-0.23713;-0.05805;0.85598;3
ACCE;25.721;380332.590;-1.49577;-14.60150;15.29953;2
GYRO;25.723;380332.590;-2.40663;-2.91206;-11.66365;2
MAGN;25.725;380332.590;19.14978;-27.03705;-2.45819;3
PRES;25.726;380332.583;1014.6323;3
AHRS;25.727;380332.604;-25.2162;14.0401;115.1035;-0.21689;-0.11883;0.80304;3
ACCE;25.741;380332.610;-1.61850;-13.53049;14.79211;2
GYRO;25.743;380332.610;-0.69200;-3.13474;-10.56886;2
MAGN;25.746;380332.610;25.48370;-18.26324;-7.43561;3
AHRS;25.748;380332.625;-28.1488;4.3591;101.7467;-0.18196;-0.16523;0.74608;3
PRES;25.751;380332.617;1014.6323;3
ACCE;25.762;380332.630;-0.80746;-11.90793;13.42119;2
AHRS;25.764;380332.644;-27.4355;-4.7290;89.9150;-0.13934;-0.19578;0.69277;3
GYRO;25.769;380332.630;0.79221;-3.21707;-9.66673;2
MAGN;25.771;380332.630;28.10516;-12.06665;-10.45837;3
LIGH;25.772;380332.600;16.4;3
LIGH;25.780;380332.651;16.9;3
ACCE;25.782;380332.651;-3.19142;-9.80122;11.46432;2
GYRO;25.783;380332.651;1.99586;-3.06934;-8.99355;2
AHRS;25.785;380332.664;-23.8377;-12.9127;79.2824;-0.08784;-0.21565;0.63815;3
MAGN;25.788;380332.651;28.10516;-8.95081;-11.65161;3
PRES;25.790;380332.651;1014.6323;3
ACCE;25.801;380332.671;-7.12320;-8.35367;9.31154;2
GYRO;25.803;380332.671;2.93143;-2.84946;-7.71692;2
MAGN;25.806;380332.671;27.27051;-0.45013;-15.21912;3
AHRS;25.810;380332.685;-18.3701;-19.1380;71.3724;-0.03212;-0.22511;0.58941;3
PRES;25.812;380332.684;1014.6323;3
ACCE;25.820;380332.691;-5.20714;-6.41666;10.68359;2
GYRO;25.823;380332.691;3.63957;-2.68272;-5.47835;2
MAGN;25.825;380332.691;25.57373;3.96423;-17.53845;3
AHRS;25.827;380332.704;-12.7529;-22.9461;67.5250;0.01937;-0.22483;0.55964;3
ACCE;25.841;380332.711;1.49330;-3.48320;9.86369;2
AHRS;25.842;380332.724;-6.6622;-25.8809;66.0477;0.07436;-0.21831;0.54116;3
GYRO;25.845;380332.711;4.38657;-2.36288;-3.52675;2
MAGN;25.848;380332.711;24.40033;5.01404;-18.80341;3
PRES;25.851;380332.718;1014.6323;3
ACCE;25.862;380332.731;4.69438;-0.73485;8.84679;2
GYRO;25.870;380332.731;4.73705;-2.07797;-3.13347;2
MAGN;25.871;380332.731;21.75446;6.22101;-21.71326;3
AHRS;25.873;380332.744;0.0132;-28.5543;65.2100;0.13298;-0.20769;0.52218;3
PRES;25.890;380332.751;1014.6230;3
LIGH;25.892;380332.701;26.5;3
LIGH;25.893;380332.751;37.6;3
ACCE;25.899;380332.751;2.06326;0.07465;7.29321;2
GYRO;25.901;380332.751;4.82452;-1.96004;-3.65901;2
AHRS;25.903;380332.763;6.5979;-30.8080;64.2799;0.18805;-0.19503;0.49909;3
MAGN;25.908;380332.751;20.68024;5.14679;-22.97211;3
ACCE;25.910;380332.771;-0.78247;1.37994;5.96796;2
GYRO;25.912;380332.771;4.95633;-1.82230;-3.89264;2
MAGN;25.913;380332.771;19.59534;4.33350;-23.63129;3
AHRS;25.921;380332.783;13.7012;-32.7834;63.4512;0.24467;-0.17815;0.47225;3
ACCE;25.922;380332.792;0.36732;4.47633;4.28957;2
AHRS;25.922;380332.804;20.8191;-34.6032;63.2813;0.30031;-0.15853;0.44686;3
GYRO;25.922;380332.792;4.95145;-1.53720;-3.46046;2
MAGN;25.923;380332.792;17.44232;3.12195;-25.92621;3
PRES;25.923;380332.785;1014.6223;3
ACCE;25.935;380332.812;2.45279;6.35684;2.28934;2
GYRO;25.935;380332.812;4.37750;-1.66492;-2.81566;2
MAGN;25.936;380332.812;16.62903;3.12195;-27.91138;3
AHRS;25.938;380332.823;26.5128;-36.6946;63.5584;0.34638;-0.14583;0.42520;3
ACCE;25.954;380332.832;3.94743;5.66330;3.73349;2
GYRO;25.955;380332.832;3.29111;-2.08315;-2.48814;2
MAGN;25.955;380332.832;15.96375;1.86462;-28.12653;3
PRES;25.956;380332.818;1014.6223;3
AHRS;25.956;380332.843;31.2703;-39.1766;63.5634;0.38588;-0.14071;0.40103;3
ACCE;25.975;380332.852;4.02145;5.09045;7.26660;2
GYRO;25.975;380332.852;2.85030;-1.76158;-2.66499;2
MAGN;25.975;380332.852;14.30817;-0.55084;-28.75977;3
AHRS;25.976;380332.864;35.9054;-41.0598;63.2610;0.42074;-0.13268;0.37518;3
PRES;25.983;380332.852;1014.6223;3
SOUN;25.987;1028.18;0.03138;63.91
ACCE;25.994;380332.872;2.54866;6.01331;7.67122;2
GYRO;25.994;380332.872;3.46886;-0.86267;-2.55072;2
MAGN;25.995;380332.872;13.25531;-1.60370;-29.22821;3
AHRS;25.995;380332.883;40.5793;-42.2748;63.8762;0.45340;-0.11593;0.35668;3
ACCE;26.014;380332.892;2.44913;7.18816;3.84995;2
GYRO;26.014;380332.892;3.91573;-0.02135;-1.66502;2
MAGN;26.015;380332.892;12.61597;-2.40173;-29.53949;3
PRES;26.015;380332.886;1014.6223;3
AHRS;26.015;380332.903;45.1319;-43.7913;66.1755;0.48632;-0.09414;0.34786;3
LIGH;26.023;380332.802;38.4;3
LIGH;26.024;380332.852;37.8;3
LIGH;26.024;380332.902;37.1;3
ACCE;26.035;380332.912;3.27789;7.05397;2.04535;2
GYRO;26.035;380332.912;3.45010;0.50729;-0.87164;2
MAGN;26.035;380332.912;12.21924;-4.39301;-29.57916;3
AHRS;26.036;380332.923;48.8008;-45.5691;69.4642;0.51395;-0.07284;0.34688;3
PRES;26.043;380332.919;1014.6223;3
ACCE;26.054;380332.933;3.71024;6.08063;3.88084;2
GYRO;26.054;380332.933;3.20267;0.56970;-0.66788;2
MAGN;26.054;380332.933;12.57935;-5.65338;-29.22821;3
AHRS;26.055;380332.943;51.7600;-47.4728;72.8301;0.53653;-0.05425;0.34752;3
ACCE;26.074;380332.953;2.89888;5.65186;4.81158;2
GYRO;26.075;380332.953;3.79816;0.34438;-0.92970;2
MAGN;26.075;380332.953;12.66479;-7.45087;-29.14429;3
PRES;26.075;380332.953;1014.6223;3
AHRS;26.075;380332.963;55.3337;-50.5527;77.2460;0.56408;-0.03337;0.34500;3
ACCE;26.094;380332.973;2.29021;7.00081;2.86200;2
GYRO;26.094;380332.973;4.58528;0.39531;-1.03726;2
MAGN;26.095;380332.973;13.33771;-9.95636;-28.32336;3
AHRS;26.095;380332.983;59.5367;-55.6727;83.9770;0.59749;-0.00756;0.34119;3
PRES;26.102;380332.986;1014.6223;3
ACCE;26.113;380332.993;3.39268;8.65633;-1.09335;2
GYRO;26.113;380332.993;4.92606;0.47760;-0.91649;2
MAGN;26.114;380332.993;13.92975;-10.71625;-27.58179;3
AHRS;26.115;380333.002;63.1919;-62.8024;92.7589;0.62978;0.01757;0.33798;3
ACCE;26.136;380333.013;4.82245;8.90063;-2.95750;2
GYRO;26.137;380333.013;4.68338;0.25528;-1.13425;2
MAGN;26.138;380333.013;14.29443;-12.72888;-26.86768;3
PRES;26.139;380333.020;1014.6223;3
AHRS;26.139;380333.022;66.4502;-72.4174;103.6789;0.66171;0.04230;0.33072;3
ACCE;26.157;380333.033;4.62448;8.33310;-2.07869;2
AHRS;26.158;380333.043;69.5149;-84.6094;116.9795;0.69181;0.07045;0.31747;3
GYRO;26.159;380333.033;4.52119;0.14952;-1.77417;2
MAGN;26.160;380333.033;14.78271;-15.50903;-25.38605;3
ACCE;26.179;380333.053;3.46536;7.97672;-2.75687;2
GYRO;26.181;380333.053;4.72414;0.42340;-2.39621;2
MAGN;26.182;380333.053;14.94141;-16.45355;-24.61853;3
AHRS;26.183;380333.062;71.8976;-99.5073;133.2054;0.71771;0.10273;0.30208;3
LIGH;26.185;380332.953;29.3;3
LIGH;26.186;380333.003;19.3;3
LIGH;26.187;380333.053;9.3;3
ACCE;26.205;380333.074;2.78191;8.63683;-6.16350;2
GYRO;26.207;380333.074;4.86198;0.94597;-2.63013;2
MAGN;26.211;380333.074;15.52429;-17.42706;-23.48022;3
PRES;26.212;380333.053;1014.6223;3
AHRS;26.230;380333.082;72.8315;-118.5180;154.1283;0.74203;0.14091;0.28669;3
ACCE;26.233;380333.094;3.32526;9.28119;-8.82225;2
GYRO;26.234;380333.094;4.53957;1.16693;-2.65157;2
MAGN;26.234;380333.094;17.38892;-18.62030;-20.86792;3
AHRS;26.234;380333.103;71.7808;-137.2214;175.0764;0.76283;0.18120;0.27174;3
PRES;26.235;380333.087;1014.6223;3
ACCE;26.235;380333.114;3.94615;8.55092;-9.34756;2
GYRO;26.236;380333.114;3.81245;1.01134;-2.94739;2
MAGN;26.237;380333.114;18.48602;-18.98499;-19.51447;3
AHRS;26.237;380333.122;69.9442;-151.0275;-169.1617;0.77629;0.21767;0.25647;3
ACCE;26.253;380333.134;3.99263;6.46077;-7.19646;2
GYRO;26.253;380333.134;3.14261;0.70976;-3.72609;2
MAGN;26.254;380333.134;20.03784;-20.95184;-17.99927;3
AHRS;26.254;380333.142;67.9135;-163.8009;-154.6335;0.78387;0.25708;0.23543;3
PRES;26.255;380333.121;1014.6252;3
LIGH;26.271;380333.104;4.2;3
LIGH;26.271;380333.154;0.5;3
ACCE;26.273;380333.154;2.38608;3.89380;-4.88289;2
GYRO;26.273;380333.154;2.95433;0.58675;-4.73076;2
MAGN;26.274;380333.154;22.03217;-21.17615;-16.05377;3
AHRS;26.274;380333.162;65.2176;-176.8525;-139.6936;0.78540;0.30401;0.20732;3
PRES;26.282;380333.154;1014.6323;3
ACCE;26.294;380333.174;-0.62184;1.87469;-4.19196;2
GYRO;26.294;380333.174;3.25243;0.63731;-5.41426;2
MAGN;26.294;380333.174;22.70508;-20.50323;-15.39917;3
AHRS;26.294;380333.181;61.3704;172.3900;-126.9686;0.78295;0.35278;0.17626;3
ACCE;26.313;380333.194;-2.35190;0.86191;-5.40858;2
GYRO;26.313;380333.194;3.75165;0.73727;-5.52808;2
MAGN;26.314;380333.194;24.67651;-17.87415;-14.32800;3
PRES;26.314;380333.188;1014.6323;3
AHRS;26.314;380333.201;55.8352;164.2265;-116.6886;0.77876;0.40466;0.14019;3
ACCE;26.333;380333.215;-1.88159;0.09428;-7.36646;2
GYRO;26.334;380333.215;4.11296;0.76657;-5.50697;2
MAGN;26.334;380333.215;27.35291;-15.27252;-12.59766;3
AHRS;26.335;380333.222;49.0151;158.8396;-109.0565;0.77263;0.45702;0.10056;3
PRES;26.342;380333.221;1014.6323;3
ACCE;26.352;380333.235;-0.91182;-0.80013;-8.60927;2
GYRO;26.353;380333.235;4.19142;0.75063;-5.71791;2
MAGN;26.353;380333.235;28.27301;-14.59808;-11.94153;3
AHRS;26.353;380333.241;42.1631;155.5139;-103.4805;0.76323;0.50475;0.06230;3
ACCE;26.374;380333.255;-1.03119;-1.61662;-8.82893;2
GYRO;26.374;380333.255;4.07710;0.88374;-6.10899;2
MAGN;26.375;380333.255;30.12085;-11.13281;-11.94153;3
PRES;26.375;380333.255;1014.6323;3
LIGH;26.375;380333.204;1.7;3
LIGH;26.376;380333.255;3.7;3
AHRS;26.376;380333.261;34.7434;153.0525;-98.2806;0.74746;0.55457;0.02177;3
ACCE;26.393;380333.275;-1.74052;-2.70323;-8.67758;2
GYRO;26.393;380333.275;4.03023;1.27654;-6.37120;2
MAGN;26.394;380333.275;31.53839;-7.38678;-11.38763;3
AHRS;26.394;380333.282;26.8153;151.6658;-93.2354;0.72446;0.60657;-0.01861;3
PRES;26.402;380333.288;1014.6323;3
ACCE;26.413;380333.295;-3.68231;-4.68893;-9.53911;2
AHRS;26.413;380333.301;19.3632;151.6766;-88.9963;0.69925;0.65291;-0.05273;3
GYRO;26.414;380333.295;4.07454;1.80504;-6.28482;2
MAGN;26.414;380333.295;31.81763;-6.32935;-11.11755;3
SOUN;26.427;434.16;0.01325;56.42
ACCE;26.435;380333.315;-6.20517;-6.75706;-9.97324;2
GYRO;26.435;380333.315;4.07933;2.06548;-5.65472;2
MAGN;26.436;380333.315;32.66754;-2.80151;-9.57336;3
AHRS;26.436;380333.321;11.8470;152.7424;-85.3064;0.67285;0.69447;-0.08504;3
ACCE;26.455;380333.335;-7.88374;-7.72757;-10.01880;2
GYRO;26.456;380333.335;4.10005;2.25912;-4.61642;2
MAGN;26.457;380333.335;32.40204;2.25830;-9.32465;3
AHRS;26.459;380333.341;4.6427;154.6397;-82.4040;0.64881;0.72758;-0.11474;3
PRES;26.462;380333.322;1014.6323;3
ACCE;26.475;380333.356;-8.52829;-7.06102;-10.78537;2
AHRS;26.476;380333.361;-1.3878;157.0385;-80.8283;0.63345;0.74765;-0.13807;3
GYRO;26.478;380333.356;4.19507;2.54889;-3.21103;2
MAGN;26.479;380333.356;32.15485;3.79639;-9.47113;3
LIGH;26.480;380333.305;5.7;3
LIGH;26.481;380333.356;7.7;3
ACCE;26.495;380333.376;-6.91643;-5.32079;-12.83189;2
GYRO;26.495;380333.376;4.13403;2.48541;-1.70953;2
AHRS;26.497;380333.381;-6.8523;159.7263;-80.5099;0.62694;0.75672;-0.15842;3
MAGN;26.500;380333.376;33.68530;6.60400;-7.72552;3
PRES;26.501;380333.356;1014.6323;3
ACCE;26.554;380333.396;-4.57544;-2.86655;-14.45856;2
GYRO;26.556;380333.396;3.40511;2.00095;-0.73225;2
MAGN;26.557;380333.396;34.42841;7.50885;-6.67877;3
AHRS;26.566;380333.401;-11.3243;162.0880;-80.9577;0.62644;0.75768;-0.17470;3
PRES;26.568;380333.389;1014.6352;3
ACCE;26.568;380333.416;-0.95894;-2.12988;-15.70572;2
AHRS;26.569;380333.420;-13.8119;163.6487;-81.1884;0.62643;0.75729;-0.18224;3
GYRO;26.570;380333.416;1.78819;1.27243;-0.47910;2
MAGN;26.587;380333.416;34.51691;7.50885;-6.50787;3
ACCE;26.588;380333.436;-0.74763;-3.50797;-12.84193;2
AHRS;26.592;380333.440;-14.5695;164.7511;-80.5799;0.62293;0.76081;-0.18097;3
GYRO;26.592;380333.436;0.06557;0.52252;-0.76097;2
MAGN;26.592;380333.436;34.24988;8.84399;-5.20325;3
PRES;26.592;380333.423;1014.6423;3
ACCE;26.593;380333.456;-3.95122;-4.90511;-9.59947;2
GYRO;26.593;380333.456;-0.70020;0.53278;-0.63457;2
AHRS;26.593;380333.461;-14.1827;165.6337;-79.5282;0.61789;0.76669;-0.17352;3
MAGN;26.594;380333.456;34.30939;9.32617;-4.73328;3
LIGH;26.594;380333.406;9.7;3
LIGH;26.594;380333.456;11.7;3
PRES;26.594;380333.456;1014.6423;3
ACCE;26.594;380333.476;-3.64561;-5.85413;-7.95181;2
GYRO;26.595;380333.476;-0.60458;1.05698;0.31842;2
MAGN;26.595;380333.476;34.34906;9.36432;-4.69666;3
AHRS;26.595;380333.480;-13.5431;166.5615;-79.3112;0.61875;0.76808;-0.16430;3
ACCE;26.613;380333.496;0.30788;-6.24640;-6.98865;2
GYRO;26.613;380333.496;-0.21678;1.73875;1.18996;2
MAGN;26.613;380333.496;35.60486;9.78241;-4.28619;3
PRES;26.614;380333.490;1014.6423;3
AHRS;26.614;380333.500;-13.0257;168.0157;-80.2991;0.62807;0.76292;-0.15310;3
ACCE;26.632;380333.517;2.89168;-5.89595;-7.43452;2
GYRO;26.632;380333.517;0.31679;2.33920;0.94791;2
MAGN;26.632;380333.517;35.45685;9.18732;-0.60425;3
AHRS;26.636;380333.521;-13.0559;170.3344;-81.6576;-0.64001;-0.75535;0.14044;3
PRES;26.640;380333.523;1014.6423;3
ACCE;26.651;380333.537;0.99339;-5.56598;-9.24678;2
GYRO;26.651;380333.537;1.19913;2.45003;0.06889;2
MAGN;26.652;380333.537;35.36072;9.02710;0.24261;3
AHRS;26.652;380333.540;-14.0568;173.0196;-82.2798;-0.64614;-0.75096;0.13173;3
ACCE;26.671;380333.557;1.90233;-5.74905;-11.42447;2
GYRO;26.671;380333.557;1.67885;2.73177;-0.41287;2
MAGN;26.671;380333.557;35.65063;8.73566;1.09711;3
PRES;26.672;380333.557;1014.6423;3
AHRS;26.672;380333.560;-15.9146;176.0572;-82.1819;-0.64695;-0.74910;0.12666;3
LIGH;26.673;380333.507;12.0;3
ACCE;26.691;380333.577;5.28929;-6.12610;-9.76303;2
GYRO;26.691;380333.577;1.64317;3.58896;-0.45273;2
MAGN;26.692;380333.577;34.41620;7.40814;1.64795;3
AHRS;26.692;380333.580;-17.9916;-179.9053;-81.7296;-0.64633;-0.74687;0.11772;3
ACCE;26.710;380333.597;7.11984;-5.73096;-9.79082;2
GYRO;26.710;380333.597;1.83328;5.38287;0.09621;2
MAGN;26.711;380333.597;34.17969;7.17163;1.72424;3
AHRS;26.711;380333.599;-19.9761;-174.5750;-81.5230;-0.64851;-0.73976;0.10079;3
ACCE;26.730;380333.617;8.19920;-5.65556;-14.09625;2
GYRO;26.730;380333.617;1.56480;7.05692;0.48700;2
MAGN;26.731;380333.617;33.87604;8.68835;5.57404;3
PRES;26.731;380333.590;1014.6427;3
AHRS;26.731;380333.619;-21.9732;-167.1707;-81.7026;-0.65420;-0.72397;0.07151;3
ACCE;26.751;380333.637;2.43759;-5.65596;-15.70235;2
GYRO;26.751;380333.637;0.82399;6.98090;0.66528;2
MAGN;26.751;380333.637;32.06482;9.44977;10.91919;3
AHRS;26.752;380333.640;-23.3917;-158.8635;-82.0998;-0.66021;-0.70154;0.03234;3
PRES;26.759;380333.624;1014.6523;3
ACCE;26.770;380333.658;2.20078;-4.54347;-12.46465;2
GYRO;26.770;380333.658;0.40567;6.47556;0.81886;2
MAGN;26.770;380333.658;31.81763;9.53369;11.60431;3
AHRS;26.771;380333.659;-24.2274;-151.9680;-82.7878;-0.66539;-0.67803;-0.00384;3
LIGH;26.774;380333.607;12.4;3
LIGH;26.774;380333.658;12.9;3
ACCE;26.790;380333.678;6.96977;-4.97847;-8.84830;2
GYRO;26.790;380333.678;0.45381;6.96848;0.08711;2
MAGN;26.791;380333.678;29.92554;8.27179;18.98651;3
PRES;26.791;380333.658;1014.6523;3
AHRS;26.791;380333.679;-24.8609;-144.5611;-83.0757;-0.66589;-0.65285;-0.04361;3
ACCE;26.810;380333.698;6.33705;-6.61259;-14.33258;2
GYRO;26.811;380333.698;0.43970;8.25114;-0.21936;2
MAGN;26.811;380333.698;24.25385;8.48999;21.90857;3
AHRS;26.811;380333.700;-25.2132;-135.2970;-82.6561;-0.65836;-0.62297;-0.09349;3
PRES;26.819;380333.691;1014.6523;3
ACCE;26.829;380333.718;7.89914;-5.24402;-10.10986;2
GYRO;26.830;380333.718;0.28448;7.28983;0.60019;2
MAGN;26.830;380333.718;23.71674;8.52051;22.14203;3
AHRS;26.830;380333.719;-25.6461;-126.9481;-82.6426;-0.65048;-0.58976;-0.13839;3
ACCE;26.850;380333.738;10.52802;-4.41167;-8.67410;2
GYRO;26.850;380333.738;0.41528;7.14998;0.80385;2
MAGN;26.850;380333.738;18.80951;10.48431;25.33417;3
AHRS;26.851;380333.739;-26.5271;-118.9778;-82.9001;-0.64240;-0.55141;-0.17897;3
PRES;26.851;380333.725;1014.6523;3
ACCE;26.870;380333.758;9.93918;-2.68660;-7.77719;2
GYRO;26.871;380333.758;0.38033;6.56435;0.31606;2
MAGN;26.871;380333.758;12.28333;10.54688;28.23334;3
AHRS;26.872;380333.760;-27.2636;-110.9600;-82.8124;-0.62976;-0.51223;-0.21860;3
LIGH;26.875;380333.708;18.2;3
LIGH;26.875;380333.758;24.2;3
PRES;26.879;380333.758;1014.6523;3
ACCE;26.889;380333.778;9.43893;-2.72490;-4.94688;2
GYRO;26.890;380333.778;-0.15500;5.63014;-0.35851;2
MAGN;26.891;380333.778;11.90491;10.54688;28.39813;3
AHRS;26.892;380333.779;-27.1798;-104.3999;-82.7025;-0.61553;-0.48139;-0.25422;3
PRES;26.910;380333.792;1014.6523;3
AHRS;26.911;380333.799;-26.2701;-98.6632;-82.9466;-0.60015;-0.45537;-0.29115;3
ACCE;26.930;380333.799;8.49757;-3.93333;-3.03972;2
ACCE;26.931;380333.819;7.77820;-4.87549;-1.61256;2
GYRO;26.932;380333.799;-0.59189;4.81511;-0.98151;2
GYRO;26.932;380333.819;-0.95425;4.36424;-1.12311;2
MAGN;26.933;380333.799;5.64270;10.04333;29.55170;3
MAGN;26.933;380333.819;-0.11597;11.19385;29.71191;3
AHRS;26.934;380333.819;-24.8939;-93.6499;-83.7594;-0.58520;-0.43176;-0.32900;3
PRES;26.939;380333.825;1014.6523;3
AHRS;26.950;380333.838;-23.7864;-89.6838;-84.8239;-0.57327;-0.41089;-0.36067;3
ACCE;26.970;380333.839;6.74393;-5.58044;2.46130;2
GYRO;26.971;380333.839;-0.88814;3.73119;-0.83003;2
MAGN;26.971;380333.839;-0.36316;11.17859;29.71191;3
AHRS;26.972;380333.858;-23.2148;-85.8521;-85.4481;-0.56086;-0.39013;-0.38597;3
LIGH;26.977;380333.809;31.9;3
LIGH;26.979;380333.859;39.9;3
SOUN;26.983;46.77;0.00143;37.07
ACCE;26.990;380333.859;8.42535;-3.97112;2.96968;2
GYRO;26.991;380333.859;-0.13168;3.29018;-0.28845;2
MAGN;26.991;380333.859;-4.62799;9.71527;29.47845;3
AHRS;26.991;380333.879;-22.8518;-82.2169;-85.3295;-0.54651;-0.37273;-0.40473;3
PRES;26.999;380333.859;1014.6523;3
ACCE;27.009;380333.879;9.86263;-3.28967;1.29797;2
GYRO;27.010;380333.879;0.30688;2.67459;-0.33958;2
MAGN;27.010;380333.879;-8.85162;10.04028;27.57416;3
AHRS;27.010;380333.898;-22.1021;-79.3947;-85.1601;-0.53276;-0.36181;-0.42080;3
ACCE;27.030;380333.899;11.67860;-3.16425;-0.04292;2
GYRO;27.030;380333.899;0.07143;2.39931;-0.99146;2
MAGN;27.030;380333.899;-8.96606;10.07080;27.66571;3
PRES;27.030;380333.893;1014.6523;3
AHRS;27.031;380333.918;-20.6747;-76.9033;-85.5225;-0.51853;-0.35374;-0.44115;3
ACCE;27.067;380333.919;9.56526;-4.69702;1.94652;2
GYRO;27.096;380333.919;-0.28110;2.35762;-1.57645;2
AHRS;27.099;380333.939;-18.8638;-74.4933;-86.3843;-0.50377;-0.34601;-0.46517;3
MAGN;27.100;380333.919;-10.78949;10.58044;28.77197;3
PRES;27.100;380333.926;1014.6523;3
ACCE;27.100;380333.940;8.51259;-5.08675;3.75020;2
GYRO;27.101;380333.940;-0.39369;2.22643;-1.81868;2
MAGN;27.101;380333.940;-11.88965;11.05194;24.94049;3
AHRS;27.101;380333.958;-16.8991;-72.4903;-87.3747;-0.48964;-0.34104;-0.48820;3
LIGH;27.102;380333.909;36.2;3
LIGH;27.102;380333.960;30.7;3
ACCE;27.102;380333.960;10.67177;-3.97528;3.07675;2
AHRS;27.102;380333.978;-14.2347;-70.7623;-88.6198;-0.47363;-0.34057;-0.51381;3
GYRO;27.103;380333.960;-0.33907;1.89345;-2.31174;2
MAGN;27.103;380333.960;-12.21619;10.82306;24.94049;3
PRES;27.103;380333.960;1014.6523;3
ACCE;27.109;380333.980;10.64928;-4.44073;2.87570;2
GYRO;27.110;380333.980;-0.34192;1.76724;-2.92577;2
MAGN;27.110;380333.980;-15.54413;8.51440;24.73755;3
AHRS;27.111;380333.998;-11.1026;-68.9096;-90.2364;-0.45528;-0.34083;-0.54290;3
PRES;27.118;380333.993;1014.6523;3
ACCE;27.128;380334.000;9.75319;-5.36290;2.93820;2
GYRO;27.129;380334.000;-0.44881;2.03366;-3.06493;2
MAGN;27.129;380334.000;-17.96417;7.00226;22.96448;3
AHRS;27.130;380334.018;-8.2843;-66.9700;-92.0813;-0.43793;-0.33861;-0.57113;3
ACCE;27.149;380334.020;9.32941;-4.58838;2.32982;2
GYRO;27.150;380334.020;-0.78265;2.05424;-3.10603;2
MAGN;27.150;380334.020;-18.09845;6.77948;23.09570;3
PRES;27.150;380334.027;1014.6523;3
AHRS;27.151;380334.037;-5.5544;-65.0450;-94.5572;-0.42223;-0.33430;-0.60105;3
ACCE;27.171;380334.040;8.70537;-3.27748;2.78983;2
GYRO;27.171;380334.040;-1.33342;1.96265;-3.16888;2
MAGN;27.171;380334.040;-19.25507;4.71344;23.54736;3
AHRS;27.172;380334.058;-2.8869;-62.5380;-97.7137;-0.40493;-0.32519;-0.63487;3
LIGH;27.178;380334.010;26.1;3
LIGH;27.179;380334.060;21.6;3
PRES;27.179;380334.060;1014.6523;3
ACCE;27.189;380334.060;9.11325;-2.17122;4.54765;2
GYRO;27.190;380334.060;-1.44977;2.85933;-3.32808;2
MAGN;27.190;380334.060;-21.00220;0.92773;20.98846;3
AHRS;27.190;380334.077;-0.1540;-59.1332;-100.6575;-0.38055;-0.31410;-0.66907;3
ACCE;27.212;380334.081;9.26222;-1.31367;5.96561;2
AHRS;27.213;380334.097;3.5162;-55.0150;-103.3281;-0.34523;-0.30769;-0.70417;3
GYRO;27.213;380334.081;-0.63945;3.55424;-3.79324;2
MAGN;27.213;380334.081;-21.19751;0.78735;20.63599;3
PRES;27.213;380334.094;1014.6523;3
ACCE;27.232;380334.101;8.32538;-1.67560;5.26474;2
GYRO;27.233;380334.101;0.20143;3.43585;-4.38104;2
MAGN;27.235;380334.101;-22.97974;-0.65613;18.57300;3
AHRS;27.235;380334.118;8.0523;-50.8426;-106.2079;-0.30438;-0.30780;-0.73861;3
ACCE;27.249;380334.121;7.79236;-1.25473;3.57005;2
GYRO;27.249;380334.121;0.31998;3.09645;-4.97411;2
MAGN;27.250;380334.121;-26.90735;-4.30450;17.20123;3
AHRS;27.250;380334.137;12.4263;-47.0163;-109.7636;-0.26726;-0.30929;-0.77051;3
ACCE;27.268;380334.141;7.05605;-0.59369;2.86310;2
GYRO;27.269;380334.141;-0.15550;2.93791;-5.36855;2
MAGN;27.269;380334.141;-27.07825;-5.09033;16.50238;3
PRES;27.269;380334.128;1014.6523;3
AHRS;27.270;380334.157;16.5026;-42.5307;-114.2531;-0.22886;-0.30715;-0.80284;3
LIGH;27.277;380334.111;18.8;3
LIGH;27.278;380334.161;16.3;3
ACCE;27.288;380334.161;5.16391;0.28712;4.41458;2
GYRO;27.289;380334.161;-0.39778;3.28572;-4.89586;2
MAGN;27.289;380334.161;-27.64893;-9.19037;13.23700;3
AHRS;27.290;380334.178;19.7722;-37.0722;-118.8859;-0.18693;-0.29940;-0.83208;3
PRES;27.297;380334.161;1014.6523;3
ACCE;27.308;380334.181;5.14436;0.94022;5.03912;2
GYRO;27.308;380334.181;-0.31712;3.64238;-4.14339;2
MAGN;27.309;380334.181;-27.24609;-13.07831;11.27472;3
AHRS;27.309;380334.197;22.0984;-31.6626;-123.0160;-0.14736;-0.28978;-0.85481;3
ACCE;27.328;380334.201;5.15208;0.76419;5.76416;2
GYRO;27.328;380334.201;-0.38152;3.49193;-4.08574;2
MAGN;27.329;380334.201;-27.00806;-13.39722;10.65369;3
PRES;27.329;380334.195;1014.6523;3
AHRS;27.329;380334.217;24.0426;-26.0172;-127.7680;-0.10836;-0.27912;-0.87631;3
ACCE;27.351;380334.222;4.37531;0.32039;6.39714;2
GYRO;27.352;380334.222;-0.61583;3.00813;-4.49631;2
MAGN;27.354;380334.222;-26.03302;-15.75165;7.50580;3
AHRS;27.355;380334.237;25.5305;-20.1521;-133.5740;-0.07107;-0.26719;-0.89774;3
PRES;27.358;380334.228;1014.6523;3
ACCE;27.371;380334.242;3.70743;0.83720;6.53973;2
AHRS;27.372;380334.256;26.4228;-14.6362;-139.4409;-0.03775;-0.25561;-0.91584;3
GYRO;27.373;380334.242;-0.72270;2.73317;-4.79854;2
MAGN;27.374;380334.242;-25.38910;-19.99817;3.86505;3
LIGH;27.382;380334.212;16.0;3
AHRS;27.392;380334.277;26.8240;-8.7372;-145.6219;-0.00244;-0.24284;-0.93180;3
ACCE;27.394;380334.262;2.82516;0.96638;6.23920;2
GYRO;27.394;380334.262;-0.69946;2.73784;-4.80869;2
MAGN;27.395;380334.262;-24.79858;-20.95337;3.82080;3
PRES;27.396;380334.262;1014.6523;3
ACCE;27.411;380334.282;2.09270;0.45485;6.29968;2
GYRO;27.412;380334.282;-0.76698;2.75359;-4.65994;2
MAGN;27.414;380334.282;-22.74475;-24.35455;2.73285;3
AHRS;27.416;380334.297;26.5250;-2.7426;-151.8024;0.03328;-0.22811;-0.94508;3
PRES;27.418;380334.295;1014.6523;3
SOUN;27.419;27.92;0.00085;32.59
ACCE;27.432;380334.302;1.54729;0.66199;7.21667;2
GYRO;27.434;380334.302;-0.80020;2.72948;-4.50424;2
MAGN;27.434;380334.302;-21.50726;-26.57928;0.07782;3
AHRS;27.435;380334.316;25.7407;2.6210;-157.3176;0.06565;-0.21395;-0.95459;3
ACCE;27.454;380334.322;0.25279;1.68198;8.04251;2
AHRS;27.455;380334.336;24.7348;7.9587;-162.8353;0.09891;-0.20115;-0.96131;3
GYRO;27.457;380334.322;-0.58948;2.63130;-4.42149;2
MAGN;27.459;380334.322;-20.07294;-27.40021;-0.52185;3
PRES;27.459;380334.329;1014.6448;3
ACCE;27.474;380334.342;-0.56863;1.96643;7.52692;2
GYRO;27.475;380334.342;-0.37642;2.48045;-4.34187;2
AHRS;27.477;380334.357;23.4517;13.0688;-168.3019;0.13142;-0.18950;-0.96535;3
MAGN;27.479;380334.342;-15.27557;-30.08423;-2.19116;3
PRES;27.480;380334.363;1014.6423;3
ACCE;27.493;380334.363;-1.37885;1.55045;7.34927;2
GYRO;27.494;380334.363;-0.43463;2.24899;-4.25191;2
AHRS;27.495;380334.376;21.7917;17.2527;-173.0737;0.15831;-0.17765;-0.96738;3
MAGN;27.496;380334.363;-11.72028;-31.97937;-2.88544;3
ACCE;27.510;380334.383;-3.01913;1.24193;8.03603;2
GYRO;27.511;380334.383;-0.59204;1.82454;-4.03476;2
MAGN;27.512;380334.383;-10.64301;-32.37762;-3.27148;3
AHRS;27.513;380334.396;19.7112;20.7822;-177.3980;0.18148;-0.16428;-0.96813;3
ACCE;27.532;380334.403;-3.50359;1.10513;8.68651;2
AHRS;27.534;380334.417;17.5746;23.4904;178.9035;0.19973;-0.15149;-0.96782;3
GYRO;27.535;380334.403;-0.57843;1.33730;-3.50351;2
MAGN;27.540;380334.403;-7.76978;-33.79211;-4.31671;3
PRES;27.541;380334.396;1014.6423;3
ACCE;27.551;380334.423;-2.48225;1.43488;8.13068;2
GYRO;27.553;380334.423;-0.44891;0.99959;-2.92734;2
AHRS;27.554;380334.436;15.8335;25.3467;176.1409;-0.21265;0.14162;0.96681;3
MAGN;27.556;380334.423;-6.32019;-35.01587;-4.86145;3
ACCE;27.570;380334.443;-1.99242;1.99329;7.38280;2
GYRO;27.571;380334.443;-0.43436;0.92384;-2.54347;2
MAGN;27.573;380334.443;-3.96118;-34.69849;-5.04761;3
PRES;27.574;380334.430;1014.6437;3
AHRS;27.575;380334.456;14.1317;26.9871;173.7470;-0.22470;0.13207;0.96514;3
AHRS;27.591;380334.476;12.2825;28.5267;171.5963;-0.23671;0.12135;0.96295;3
ACCE;27.594;380334.463;-3.21028;1.83929;7.80377;2
GYRO;27.595;380334.463;-0.56531;0.90913;-2.33395;2
MAGN;27.599;380334.463;0.17700;-34.30023;-5.23071;3
PRES;27.600;380334.463;1014.6523;3
ACCE;27.610;380334.483;-3.59174;0.89218;8.89049;2
GYRO;27.613;380334.483;-0.62767;0.80550;-2.06226;2
MAGN;27.614;380334.483;0.59814;-34.50928;-5.02625;3
AHRS;27.615;380334.495;10.6088;29.7119;169.9641;-0.24650;0.11134;0.96082;3
ACCE;27.632;380334.504;-2.73129;0.62181;9.38673;2
GYRO;27.633;380334.504;-0.42377;0.71576;-1.87936;2
AHRS;27.634;380334.515;9.1111;30.7529;168.3462;-0.25518;0.10302;0.95833;3
MAGN;27.636;380334.504;2.06604;-34.30023;-5.63965;3
PRES;27.637;380334.497;1014.6523;3
ACCE;27.654;380334.524;-2.49854;1.16309;8.46994;2
GYRO;27.658;380334.524;-0.21262;0.67250;-2.00671;2
MAGN;27.659;380334.524;4.68903;-34.00421;-6.77338;3
AHRS;27.660;380334.536;7.6415;31.7557;166.3839;-0.26346;0.09600;0.95510;3
PRES;27.663;380334.530;1014.6472;3
ACCE;27.672;380334.544;-3.98862;1.17873;7.67252;2
GYRO;27.674;380334.544;-0.24875;0.65170;-2.16148;2
MAGN;27.676;380334.544;5.49164;-34.00421;-7.16553;3
AHRS;27.679;380334.555;6.1825;32.6460;164.5569;-0.27114;0.08899;0.95164;3
AHRS;27.690;380334.575;4.7019;33.5069;163.0531;-0.27908;0.08129;0.94805;3
ACCE;27.692;380334.564;-5.02696;0.44330;8.22021;2
GYRO;27.693;380334.564;-0.35411;0.61897;-1.86707;2
MAGN;27.694;380334.564;6.54907;-34.00421;-7.60803;3
PRES;27.696;380334.564;1014.6423;3
ACCE;27.714;380334.584;-4.18636;0.17409;8.88847;2
AHRS;27.718;380334.596;3.4898;34.2409;161.8614;-0.28598;0.07512;0.94472;3
GYRO;27.720;380334.584;-0.27786;0.56561;-1.43726;2
MAGN;27.721;380334.584;9.33533;-33.70819;-7.86438;3
PRES;27.723;380334.598;1014.6423;3
ACCE;27.730;380334.604;-3.23224;0.31648;8.57198;2
GYRO;27.732;380334.604;-0.11401;0.49516;-1.37503;2
AHRS;27.733;380334.615;2.5374;34.7664;160.6901;-0.29091;0.07092;0.94169;3
MAGN;27.735;380334.604;11.22894;-33.32825;-7.49512;3
ACCE;27.751;380334.624;-3.83710;0.45322;8.26933;2
AHRS;27.753;380334.635;1.4706;35.2450;159.2774;-0.29558;0.06648;0.93815;3
GYRO;27.755;380334.624;-0.05502;0.43097;-1.56935;2
MAGN;27.756;380334.624;10.82001;-32.91931;-6.93665;3
PRES;27.757;380334.631;1014.6423;3
ACCE;27.773;380334.645;-4.24377;0.47630;8.17296;2
GYRO;27.775;380334.645;-0.04872;0.42911;-1.60608;2
MAGN;27.776;380334.645;11.34796;-32.48444;-6.96716;3
AHRS;27.780;380334.655;0.3314;35.7457;157.7837;-0.30062;0.06183;0.93408;3
AHRS;27.790;380334.674;-0.7277;36.2275;156.4640;-0.30559;0.05750;0.93004;3
ACCE;27.792;380334.665;-3.71193;0.45003;7.88640;2
GYRO;27.794;380334.665;-0.07848;0.48694;-1.58482;2
MAGN;27.795;380334.665;12.41150;-32.48444;-7.65991;3
ACCE;27.813;380334.685;-3.74260;-0.02322;8.04907;2
GYRO;27.815;380334.685;-0.20358;0.52100;-1.72929;2
MAGN;27.816;380334.685;13.45673;-32.13654;-6.97937;3
AHRS;27.817;380334.695;-2.0665;36.7374;155.0375;-0.31133;0.05139;0.92524;3
PRES;27.819;380334.665;1014.6423;3
ACCE;27.830;380334.705;-4.39777;-0.66440;8.53998;2
GYRO;27.832;380334.705;-0.25279;0.48466;-1.83173;2
MAGN;27.833;380334.705;14.17847;-31.03790;-6.09131;3
AHRS;27.834;380334.715;-3.5867;37.1824;153.5072;-0.31698;0.04414;0.91986;3
PRES;27.839;380334.698;1014.6423;3
ACCE;27.850;380334.725;-4.72121;-0.98096;8.72942;2
AHRS;27.852;380334.734;-4.8097;37.5112;152.1279;-0.32136;0.03881;0.91497;3
GYRO;27.854;380334.725;-0.10852;0.43478;-1.68597;2
MAGN;27.855;380334.725;13.92975;-30.29175;-5.84869;3
ACCE;27.870;380334.745;-3.77864;-0.55435;8.22740;2
GYRO;27.874;380334.745;0.05304;0.48909;-1.51540;2
AHRS;27.875;380334.754;-5.8219;37.8797;150.7566;-0.32578;0.03535;0.90989;3
MAGN;27.877;380334.745;15.05585;-29.91638;-6.03180;3
PRES;27.879;380334.732;1014.6423;3
ACCE;27.891;380334.765;-3.06348;-0.22191;7.34750;2
GYRO;27.892;380334.765;0.02332;0.62830;-1.70699;2
AHRS;27.898;380334.775;-6.9932;38.3584;149.1660;-0.33143;0.03164;0.90349;3
MAGN;27.900;380334.765;16.60156;-29.70886;-5.72662;3
PRES;27.901;380334.765;1014.6423;3
ACCE;27.909;380334.786;-3.93439;-0.72072;7.37642;2
GYRO;27.910;380334.786;-0.15408;0.72983;-2.06284;2
MAGN;27.912;380334.786;17.13562;-29.78516;-5.35431;3
AHRS;27.913;380334.794;-8.4742;38.8708;147.5069;-0.33808;0.02595;0.89601;3
ACCE;27.929;380334.806;-4.96292;-1.51056;8.05676;2
GYRO;27.931;380334.806;-0.23541;0.72017;-2.19295;2
MAGN;27.933;380334.806;18.43872;-28.68195;-6.23474;3
PRES;27.935;380334.799;1014.6423;3
AHRS;27.936;380334.814;-10.2356;39.3695;145.7362;-0.34536;0.01857;0.88734;3
ACCE;27.953;380334.826;-4.72800;-1.94687;8.15036;2
AHRS;27.955;380334.835;-12.0142;39.7976;143.8812;-0.35232;0.01138;0.87802;3
GYRO;27.957;380334.826;-0.17110;0.69243;-2.13965;2
MAGN;27.959;380334.826;20.10956;-26.56250;-5.69458;3
PRES;27.960;380334.833;1014.6423;3
ACCE;27.969;380334.846;-4.17606;-1.93259;7.79424;2
GYRO;27.970;380334.846;-0.10207;0.71231;-2.15613;2
AHRS;27.971;380334.854;-13.5857;40.1204;142.1150;-0.35822;0.00548;0.86906;3
MAGN;27.973;380334.846;20.68024;-25.56610;-4.86145;3
SOUN;27.974;23.27;0.00071;31.01
AHRS;27.993;380334.874;-15.2908;40.3902;140.1876;-0.36422;-0.00091;0.85896;3
ACCE;27.995;380334.866;-5.04755;-2.04482;7.38089;2
GYRO;27.997;380334.866;-0.10054;0.69966;-2.22145;2
MAGN;27.998;380334.866;22.26257;-25.46234;-4.75769;3
PRES;27.999;380334.866;1014.6423;3
ACCE;28.009;380334.886;-5.94643;-2.40604;7.53349;2
GYRO;28.011;380334.886;-0.10817;0.63425;-2.01616;2
MAGN;28.012;380334.886;24.76654;-24.46442;-4.59442;3
AHRS;28.013;380334.894;-16.9311;40.6252;138.3757;-0.37001;-0.00705;0.84891;3
PRES;28.016;380334.900;1014.6423;3
ACCE;28.028;380334.906;-5.41537;-2.29842;7.34465;2
GYRO;28.029;380334.906;-0.07893;0.59904;-1.66545;2
MAGN;28.030;380334.906;25.74158;-23.87848;-4.53186;3
AHRS;28.032;380334.913;-18.1992;40.8382;136.9597;-0.37485;-0.01151;0.84062;3
ACCE;28.052;380334.927;-4.29933;-2.08827;7.20563;2
GYRO;28.055;380334.927;-0.11852;0.60699;-1.52835;2
AHRS;28.062;380334.933;-19.4038;41.0749;135.6710;-0.37979;-0.01569;0.83254;3
MAGN;28.068;380334.927;24.50714;-23.54279;-5.29633;3
ACCE;28.069;380334.947;-3.86255;-2.18584;7.30203;2
GYRO;28.070;380334.947;-0.20839;0.64299;-1.68568;2
MAGN;28.071;380334.947;25.64392;-21.61407;-5.03998;3
AHRS;28.073;380334.954;-20.8242;41.2870;134.3034;-0.38521;-0.02121;0.82343;3
PRES;28.089;380334.933;1014.6423;3
ACCE;28.090;380334.967;-3.64209;-2.49332;7.25055;2
GYRO;28.090;380334.967;-0.27841;0.73679;-1.95772;2
MAGN;28.090;380334.967;26.58539;-20.67261;-4.69666;3
LIGH;28.091;380334.916;16.4;3
LIGH;28.091;380334.967;16.9;3
AHRS;28.091;380334.973;-22.3887;41.4628;132.8184;-0.39089;-0.02742;0.81328;3
ACCE;28.104;380334.987;-3.30974;-2.52019;6.70140;2
GYRO;28.105;380334.987;-0.34769;0.88902;-2.24643;2
MAGN;28.105;380334.987;26.58539;-20.19958;-4.46472;3
PRES;28.105;380334.967;1014.6423;3
AHRS;28.106;380334.993;-24.2937;41.6722;131.0516;-0.39796;-0.03493;0.80057;3
ACCE;28.125;380335.007;-2.89389;-2.71048;6.04480;2
GYRO;28.125;380335.007;-0.53990;1.08560;-2.62056;2
MAGN;28.126;380335.007;28.20740;-19.30237;-3.46222;3
AHRS;28.126;380335.014;-26.6892;41.9628;128.9828;-0.40724;-0.04446;0.78434;3
PRES;28.133;380335.000;1014.6423;3
ACCE;28.144;380335.027;-3.35605;-3.51993;5.93613;2
GYRO;28.144;380335.027;-0.82509;1.25511;-3.04353;2
MAGN;28.145;380335.027;28.94897;-18.98499;-3.05023;3
AHRS;28.145;380335.033;-29.4445;42.2627;126.8509;-0.41788;-0.05602;0.76584;3
ACCE;28.165;380335.047;-4.25305;-4.55589;6.20074;2
GYRO;28.166;380335.047;-0.98434;1.32587;-3.23555;2
MAGN;28.166;380335.047;27.82898;-16.62445;-2.68555;3
PRES;28.166;380335.034;1014.6423;3
AHRS;28.166;380335.053;-32.6863;42.5388;124.5245;-0.43014;-0.07008;0.74396;3
ACCE;28.187;380335.068;-5.31973;-5.22359;6.15186;2
GYRO;28.187;380335.068;-0.98546;1.37505;-3.05238;2
MAGN;28.187;380335.068;29.25262;-14.92920;-2.19879;3
LIGH;28.188;380335.017;18.7;3
LIGH;28.188;380335.068;20.7;3
AHRS;28.188;380335.073;-36.0071;42.8122;122.1672;-0.44297;-0.08404;0.72050;3
PRES;28.195;380335.068;1014.6423;3
ACCE;28.207;380335.088;-5.86412;-5.55327;6.03329;2
AHRS;28.207;380335.092;-38.6956;43.2112;120.3330;-0.45461;-0.09437;0.70029;3
GYRO;28.208;380335.088;-0.89737;1.37871;-2.52896;2
MAGN;28.208;380335.088;29.96063;-14.59808;-2.06146;3
ACCE;28.227;380335.108;-5.02229;-5.47481;5.53964;2
GYRO;28.227;380335.108;-0.73047;1.19907;-1.96802;2
MAGN;28.228;380335.108;31.39648;-11.85760;-0.66071;3
AHRS;28.228;380335.112;-40.9492;43.7000;118.8854;-0.46530;-0.10231;0.68258;3
PRES;28.228;380335.101;1014.6423;3
ACCE;28.245;380335.128;-4.39772;-5.13425;5.15489;2
GYRO;28.245;380335.128;-0.72218;0.96574;-1.70811;2
MAGN;28.246;380335.128;30.92346;-9.65118;0.87128;3
AHRS;28.246;380335.133;-42.9583;44.0759;117.6663;-0.47442;-0.10972;0.66696;3
PRES;28.252;380335.135;1014.6423;3
ACCE;28.269;380335.148;-3.55460;-4.83195;4.87561;2
GYRO;28.269;380335.148;-0.84682;0.73875;-1.76163;2
MAGN;28.270;380335.148;30.63660;-9.19800;1.23138;3
AHRS;28.270;380335.152;-44.8831;44.2183;116.6337;-0.48178;-0.11825;0.65323;3
ACCE;28.290;380335.168;-3.23073;-5.37537;4.52365;2
GYRO;28.290;380335.168;-0.97467;0.57115;-1.99449;2
AHRS;28.290;380335.172;-47.1481;44.0309;115.4488;-0.48848;-0.13002;0.63837;3
MAGN;28.291;380335.168;30.90515;-7.03888;1.49536;3
PRES;28.291;380335.168;1014.6423;3
LIGH;28.291;380335.118;25.6;3
LIGH;28.291;380335.168;31.1;3
ACCE;28.310;380335.188;-2.98616;-6.19055;5.35631;2
GYRO;28.311;380335.188;-1.05936;0.32135;-2.18892;2
AHRS;28.311;380335.193;-49.7428;43.3856;113.9892;-0.49410;-0.14506;0.62228;3
MAGN;28.311;380335.188;31.37207;-5.56793;2.72827;3
PRES;28.312;380335.202;1014.6423;3
ACCE;28.329;380335.209;-2.73698;-6.87044;6.05467;2
GYRO;28.329;380335.209;-0.86623;-0.00969;-2.35291;2
MAGN;28.329;380335.209;31.48041;-5.31616;3.04260;3
AHRS;28.329;380335.212;-52.2028;42.0074;112.1189;-0.49636;-0.16103;0.60746;3
ACCE;28.345;380335.229;-1.86182;-7.37637;5.80116;2
GYRO;28.346;380335.229;-0.58134;-0.47717;-2.50974;2
MAGN;28.347;380335.229;32.18842;-2.90222;2.62756;3
AHRS;28.357;380335.232;-54.5782;39.4141;109.3909;-0.49401;-0.17906;0.59344;3
ACCE;28.365;380335.249;-0.94894;-8.40285;8.39040;2
GYRO;28.366;380335.249;-0.16724;-1.06810;-2.75819;2
AHRS;28.369;380335.252;-56.7864;34.9607;105.3151;-0.48520;-0.20031;0.58045;3
MAGN;28.370;380335.249;32.46155;-0.92163;1.60065;3
PRES;28.372;380335.235;1014.6423;3
ACCE;28.385;380335.269;-0.25511;-9.48944;9.09581;2
GYRO;28.390;380335.269;0.52217;-1.30396;-3.02634;2
MAGN;28.390;380335.269;32.49207;-0.59204;1.39618;3
AHRS;28.390;380335.272;-58.2055;28.8650;99.8349;-0.46991;-0.22017;0.56937;3
LIGH;28.391;380335.219;34.5;3
LIGH;28.391;380335.269;37.6;3
ACCE;28.404;380335.289;-0.67296;-10.14949;9.77106;2
GYRO;28.405;380335.289;1.09282;-1.24915;-3.16205;2
MAGN;28.405;380335.289;32.19604;0.00000;1.10779;3
PRES;28.405;380335.269;1014.6423;3
AHRS;28.405;380335.292;-58.7758;21.2227;92.7409;-0.44894;-0.23841;0.55754;3
SOUN;28.411;13.82;0.00042;26.48
AHRS;28.430;380335.312;-58.1263;13.0436;84.8253;-0.42329;-0.25222;0.54499;3
ACCE;28.430;380335.309;-0.87279;-9.97888;9.13762;2
GYRO;28.431;380335.309;1.74921;-0.98796;-3.12700;2
MAGN;28.431;380335.309;30.14526;1.80511;-0.05188;3
PRES;28.433;380335.303;1014.6460;3
AHRS;28.448;380335.331;-56.2991;6.1232;77.9886;-0.39578;-0.25984;0.53444;3
ACCE;28.449;380335.329;-1.48213;-8.97771;6.94237;2
GYRO;28.449;380335.329;2.45001;-0.97534;-3.03827;2
MAGN;28.449;380335.329;29.79279;2.10876;-0.25024;3
ACCE;28.464;380335.350;-1.50253;-7.34883;7.35744;2
GYRO;28.464;380335.350;2.90524;-1.31876;-2.86957;2
MAGN;28.464;380335.350;29.32892;7.19757;-2.20490;3
AHRS;28.465;380335.351;-53.4079;-0.2189;72.0052;-0.36254;-0.26554;0.52582;3
PRES;28.465;380335.336;1014.6523;3
ACCE;28.483;380335.370;-1.99687;-6.64735;7.06967;2
GYRO;28.483;380335.370;3.49321;-1.58905;-2.50673;2
MAGN;28.484;380335.370;29.58679;9.48334;-3.85895;3
AHRS;28.484;380335.372;-49.4180;-5.7428;67.3313;-0.32224;-0.26931;0.52039;3
LIGH;28.486;380335.319;30.6;3
LIGH;28.486;380335.370;22.1;3
PRES;28.491;380335.370;1014.6523;3
ACCE;28.503;380335.390;-1.96136;-6.10294;6.83789;2
GYRO;28.503;380335.390;3.75690;-1.75885;-1.85570;2
MAGN;28.504;380335.390;29.62341;9.70306;-4.03748;3
AHRS;28.504;380335.391;-45.1495;-9.5529;64.7716;-0.28187;-0.26983;0.51985;3
ACCE;28.523;380335.410;-1.25314;-6.16551;8.32797;2
GYRO;28.523;380335.410;3.27263;-1.65369;-1.05548;2
MAGN;28.523;380335.410;27.69775;11.94916;-6.85425;3
PRES;28.524;380335.403;1014.6523;3
AHRS;28.524;380335.411;-40.9451;-12.2572;63.7184;-0.24258;-0.26851;0.52338;3
ACCE;28.546;380335.430;0.54030;-5.74269;9.90482;2
GYRO;28.546;380335.430;3.21034;-1.37074;-0.38017;2
AHRS;28.547;380335.432;-37.0429;-13.9120;63.9157;-0.20675;-0.26433;0.53083;3
MAGN;28.547;380335.430;26.50452;11.90796;-11.72791;3
PRES;28.554;380335.437;1014.6523;3
ACCE;28.565;380335.450;3.09250;-3.49118;9.72963;2
GYRO;28.565;380335.450;3.62686;-1.46629;-0.24730;2
MAGN;28.565;380335.450;26.41754;11.89575;-12.10480;3
AHRS;28.566;380335.451;-33.3093;-14.9836;64.7821;-0.17303;-0.25770;0.54040;3
ACCE;28.585;380335.470;3.39255;-2.24461;8.01317;2
GYRO;28.586;380335.470;3.98390;-1.89430;-0.82677;2
MAGN;28.586;380335.470;26.24969;11.72943;-11.94305;3
PRES;28.588;380335.470;1014.6523;3
AHRS;28.589;380335.471;-28.8773;-16.6286;65.4842;-0.13178;-0.25123;0.54860;3
LIGH;28.590;380335.420;18.8;3
LIGH;28.590;380335.470;16.3;3
ACCE;28.605;380335.491;2.49161;-1.84561;6.66498;2
GYRO;28.606;380335.491;3.75104;-2.44077;-1.42067;2
MAGN;28.607;380335.491;24.95422;9.78851;-15.40680;3
AHRS;28.608;380335.491;-24.0482;-19.2847;65.5868;-0.08392;-0.24895;0.55158;3
AHRS;28.623;380335.510;-19.9225;-22.4953;65.3081;-0.03919;-0.25329;0.54963;3
ACCE;28.645;380335.511;2.94861;-1.27505;8.81660;2
GYRO;28.647;380335.511;3.13623;-3.06308;-1.69608;2
AHRS;28.649;380335.530;-15.5917;-26.4053;64.7298;0.00959;-0.26183;0.54251;3
MAGN;28.651;380335.511;24.87030;9.70001;-15.60516;3
PRES;28.652;380335.504;1014.6523;3
ACCE;28.667;380335.531;5.77904;-0.73639;9.86266;2
ACCE;28.669;380335.551;4.69371;-1.96349;10.60403;2
GYRO;28.672;380335.531;3.37770;-3.38579;-2.23735;2
GYRO;28.673;380335.551;3.83446;-4.42653;-2.62634;2
MAGN;28.674;380335.531;22.32819;9.51385;-19.74182;3
MAGN;28.675;380335.551;20.34912;8.52356;-22.95685;3
AHRS;28.676;380335.551;-10.4591;-31.2694;64.1358;0.06811;-0.27403;0.52997;3
PRES;28.678;380335.538;1014.6523;3
AHRS;28.683;380335.570;-5.2471;-35.9794;63.9845;0.12653;-0.28473;0.51537;3
LIGH;28.689;380335.521;21.6;3
LIGH;28.693;380335.571;28.1;3
ACCE;28.709;380335.571;4.24869;0.09216;8.72487;2
GYRO;28.711;380335.571;4.07983;-4.02422;-2.74960;2
MAGN;28.713;380335.571;20.23315;8.55103;-23.15063;3
PRES;28.715;380335.571;1014.6487;3
AHRS;28.716;380335.590;0.3613;-40.6502;64.4558;0.18774;-0.29225;0.49916;3
ACCE;28.726;380335.591;3.61778;0.64908;9.00879;2
GYRO;28.728;380335.591;4.18170;-3.96173;-2.40054;2
MAGN;28.729;380335.591;17.68341;8.96149;-27.05994;3
AHRS;28.730;380335.611;5.6449;-44.6634;65.8253;0.24445;-0.29385;0.48629;3
PRES;28.733;380335.605;1014.6423;3
ACCE;28.744;380335.611;3.96849;0.95689;7.37946;2
GYRO;28.745;380335.611;4.05237;-2.67566;-1.75621;2
MAGN;28.746;380335.611;11.56769;4.13361;-29.88739;3
AHRS;28.747;380335.630;9.5723;-47.1913;67.7552;0.28583;-0.28854;0.48131;3
ACCE;28.766;380335.632;7.31398;3.18367;3.34058;2
GYRO;28.769;380335.632;3.24852;-1.53995;-0.95972;2
AHRS;28.770;380335.650;12.5758;-49.4505;69.5117;0.31875;-0.28486;0.47707;3
MAGN;28.771;380335.632;11.44562;4.03900;-29.97894;3
PRES;28.773;380335.638;1014.6484;3
ACCE;28.786;380335.652;8.59869;4.09486;2.59192;2
GYRO;28.787;380335.652;2.13655;-1.78006;-1.00816;2
MAGN;28.788;380335.652;9.96094;2.57416;-31.15234;3
AHRS;28.791;380335.670;15.0434;-52.1965;70.2276;0.34702;-0.28914;0.46500;3
PRES;28.792;380335.672;1014.6523;3
ACCE;28.805;380335.672;8.21999;4.22620;3.49103;2
GYRO;28.806;380335.672;1.12198;-2.53792;-1.55247;2
MAGN;28.807;380335.672;9.03625;-1.43433;-32.35779;3
AHRS;28.809;380335.690;17.1743;-55.3274;69.9131;0.37142;-0.30048;0.44495;3
ACCE;28.830;380335.692;7.96442;4.47113;5.33032;2
AHRS;28.833;380335.710;19.5171;-58.9607;69.1189;0.39664;-0.31572;0.41798;3
GYRO;28.835;380335.692;0.54962;-3.32066;-1.97760;2
MAGN;28.879;380335.692;8.86536;-1.45416;-32.52411;3
PRES;28.881;380335.705;1014.6523;3
ACCE;28.881;380335.712;7.29944;4.55850;6.61850;2
GYRO;28.882;380335.712;0.65749;-3.61703;-2.27023;2
AHRS;28.882;380335.730;22.5114;-63.0923;68.5908;0.42655;-0.33018;0.38659;3
MAGN;28.882;380335.712;7.10144;-1.64642;-33.83942;3
LIGH;28.886;380335.621;33.2;3
LIGH;28.886;380335.672;38.0;3
LIGH;28.886;380335.722;42.9;3
PRES;28.887;380335.739;1014.6523;3
ACCE;28.887;380335.732;6.68582;5.36920;5.71176;2
AHRS;28.887;380335.749;25.7680;-67.1286;68.7886;0.45776;-0.33977;0.35712;3
GYRO;28.887;380335.732;1.30811;-3.81470;-2.55421;2
MAGN;28.888;380335.732;4.14276;-1.94092;-33.83942;3
ACCE;28.888;380335.752;5.68050;5.47333;0.94710;2
GYRO;28.888;380335.752;1.54366;-3.35899;-2.47710;2
MAGN;28.888;380335.752;3.48053;-1.13373;-33.87299;3
AHRS;28.889;380335.769;28.7809;-70.8154;69.2726;0.48564;-0.34662;0.33024;3
WIFI;28.893;380335.740;eduroam;00:13:c3:44:c7:21;-51
WIFI;28.893;380335.740;UJI;00:13:c3:44:c7:20;-51
WIFI;28.893;380335.740;UJI;00:14:69:f2:35:50;-58
WIFI;28.893;380335.740;eduroam;00:13:c3:44:b0:71;-64
WIFI;28.893;380335.740;eduroam;00:14:69:f2:35:51;-58
WIFI;28.893;380335.740;UJI;00:13:c3:44:b0:70;-67
WIFI;28.893;380335.740;eduroam;00:27:22:0b:35:81;-73
WIFI;28.893;380335.740;ti;80:49:71:16:5e:c9;-86
WIFI;28.893;380335.740;UJI;06:27:22:0b:35:81;-75
WIFI;28.893;380335.740;eduroam;00:14:1c:dd:fa:a1;-74
WIFI;28.893;380331.719;TP-LINK_1280_5G;ec:08:6b:23:7b:1c;-84
WIFI;28.893;380331.719;Tombatossals_wifi_low;c0:c1:c0:5a:a0:53;-86
WIFI;28.893;380335.740;TP-LINK_1280;ec:08:6b:23:7b:1d;-81
WIFI;28.893;380331.719;;c0:c1:c0:5a:a0:54;-89
WIFI;28.893;380331.719;eduroam;04:18:d6:04:25:c9;-81
WIFI;28.893;380335.740;UJI;00:14:1c:dd:fa:a0;-74
WIFI;28.893;380335.740;UJI;00:19:56:ac:7b:00;-84
ACCE;28.902;380335.773;7.04044;6.44890;0.47476;2
GYRO;28.902;380335.773;0.82166;-2.42534;-1.94856;2
MAGN;28.902;380335.773;-0.80109;-1.10016;-33.73413;3
AHRS;28.903;380335.790;31.2418;-73.4947;69.3767;0.50533;-0.35098;0.30671;3
PRES;28.909;380335.773;1014.6423;3
ACCE;28.921;380335.793;7.15884;6.20720;1.89005;2
GYRO;28.921;380335.793;0.46165;-1.80185;-1.84883;2
MAGN;28.921;380335.793;-3.07159;-1.66626;-33.73413;3
AHRS;28.921;380335.809;33.3629;-75.3294;69.3506;0.51988;-0.35209;0.28716;3
ACCE;28.941;380335.813;7.42574;6.21622;0.31131;2
GYRO;28.942;380335.813;0.45915;-1.50160;-1.83679;2
MAGN;28.942;380335.813;-3.32642;-2.04773;-33.54645;3
PRES;28.942;380335.806;1014.6447;3
LIGH;28.942;380335.773;42.8;3
LIGH;28.943;380335.823;41.2;3
AHRS;28.943;380335.829;35.5260;-76.8511;69.2751;0.53305;-0.35112;0.26805;3
ACCE;28.961;380335.833;6.88951;6.20531;-0.21216;2
GYRO;28.961;380335.833;0.14476;-1.09676;-1.81935;2
MAGN;28.961;380335.833;-4.71497;-3.78876;-32.90253;3
AHRS;28.962;380335.850;37.5938;-77.8062;68.9097;0.54311;-0.34835;0.24994;3
SOUN;28.962;73.01;0.00223;40.94
PRES;28.969;380335.840;1014.6523;3
ACCE;28.980;380335.853;5.94258;6.45805;1.12462;2
GYRO;28.980;380335.853;-0.02611;-0.73886;-1.61992;2
MAGN;28.981;380335.853;-5.94025;-4.19769;-33.56934;3
AHRS;28.981;380335.869;39.2850;-78.1994;68.5623;0.55011;-0.34385;0.23650;3
ACCE;29.001;380335.873;6.25639;6.32677;2.13525;2
GYRO;29.002;380335.873;0.18968;-0.28490;-1.40221;2
AHRS;29.002;380335.889;40.9264;-78.4056;68.6295;0.55760;-0.33639;0.22677;3
MAGN;29.002;380335.873;-5.90363;-4.53796;-33.45795;3
PRES;29.003;380335.873;1014.6523;3
ACCE;29.021;380335.893;6.78421;6.06331;2.06120;2
GYRO;29.021;380335.893;0.54506;-0.09624;-1.43527;2
MAGN;29.022;380335.893;-5.88684;-5.75562;-33.18634;3
AHRS;29.022;380335.909;42.8218;-78.8808;69.1797;0.56785;-0.32684;0.21725;3
PRES;29.029;380335.907;1014.6523;3
ACCE;29.040;380335.913;7.40877;5.72119;0.98694;2
GYRO;29.041;380335.913;0.68867;-0.45625;-1.78119;2
MAGN;29.041;380335.913;-6.27747;-5.88531;-33.56934;3
LIGH;29.041;380335.873;41.0;3
AHRS;29.041;380335.928;45.0026;-79.9276;69.7024;0.57981;-0.31935;0.20292;3
ACCE;29.060;380335.934;6.79520;5.82460;2.87505;2
GYRO;29.060;380335.934;0.61421;-1.15610;-2.32011;2
MAGN;29.061;380335.934;-6.01654;-6.14777;-33.05664;3
PRES;29.061;380335.940;1014.6523;3
AHRS;29.061;380335.948;47.8072;-81.6288;70.2214;0.59455;-0.31244;0.18131;3
ACCE;29.080;380335.954;6.11497;6.37120;2.51859;2
GYRO;29.080;380335.954;0.96642;-1.58958;-2.70128;2
MAGN;29.081;380335.954;-5.70526;-7.42340;-31.93512;3
AHRS;29.081;380335.969;51.2095;-84.4774;71.3802;0.61352;-0.30569;0.15356;3
PRES;29.089;380335.974;1014.6523;3
ACCE;29.099;380335.974;5.40651;7.26587;0.18480;2
GYRO;29.100;380335.974;1.08322;-2.22867;-3.01906;2
MAGN;29.100;380335.974;-6.95190;-8.92181;-32.91016;3
AHRS;29.100;380335.988;54.6279;-88.2021;72.8423;0.63227;-0.30192;0.12186;3
ACCE;29.122;380335.994;4.77248;8.13405;0.71709;2
GYRO;29.122;380335.994;0.82503;-2.83238;-3.14960;2
MAGN;29.123;380335.994;-6.65588;-8.72498;-32.42493;3
PRES;29.123;380336.007;1014.6523;3
AHRS;29.124;380336.008;58.2618;-92.8051;74.4238;0.64992;-0.30079;0.08352;3
ACCE;29.142;380336.014;5.00146;8.30289;1.64351;2
GYRO;29.143;380336.014;0.77191;-3.17657;-3.26147;2
MAGN;29.143;380336.014;-6.93054;-8.64410;-31.35986;3
LIGH;29.144;380335.974;40.6;3
LIGH;29.144;380336.024;40.1;3
AHRS;29.144;380336.029;62.1187;-98.5899;76.8080;0.66708;-0.29988;0.04055;3
ACCE;29.173;380336.034;4.32820;8.61151;1.21242;2
AHRS;29.175;380336.048;65.8034;-105.5134;80.7252;0.68335;-0.29638;-0.00042;3
GYRO;29.177;380336.034;0.93083;-3.19987;-3.54977;2
MAGN;29.192;380336.034;-9.31549;-9.59778;-31.59332;3
ACCE;29.194;380336.054;2.00417;9.43384;0.20320;2
GYRO;29.195;380336.054;1.11604;-2.96341;-3.80721;2
MAGN;29.196;380336.054;-9.59473;-9.76562;-30.77850;3
AHRS;29.197;380336.068;69.5508;-115.0662;87.5223;0.70045;-0.28874;-0.04257;3
PRES;29.212;380336.041;1014.6523;3
ACCE;29.212;380336.075;0.04404;9.79761;-1.41570;2
GYRO;29.212;380336.075;1.16364;-2.65599;-3.80014;2
MAGN;29.213;380336.075;-10.43854;-11.60583;-29.28619;3
AHRS;29.213;380336.088;72.8078;-128.3748;98.2679;0.71701;-0.27864;-0.08453;3
PRES;29.213;380336.075;1014.6523;3
ACCE;29.219;380336.095;-1.56348;9.98747;-2.35657;2
GYRO;29.220;380336.095;1.05872;-2.69310;-3.64658;2
MAGN;29.220;380336.095;-11.00311;-14.66064;-29.61731;3
AHRS;29.221;380336.108;74.8963;-143.9863;111.4068;0.72966;-0.27015;-0.12309;3
ACCE;29.239;380336.115;-2.72748;9.93633;-2.80246;2
GYRO;29.240;380336.115;0.82549;-2.95979;-3.36493;2
MAGN;29.240;380336.115;-11.55701;-14.84528;-29.07715;3
PRES;29.240;380336.108;1014.6523;3
AHRS;29.241;380336.128;75.9485;-162.4205;126.9386;0.73899;-0.26385;-0.16384;3
LIGH;29.241;380336.075;36.1;3
LIGH;29.242;380336.125;31.6;3
ACCE;29.260;380336.135;-3.12585;9.64178;-0.89809;2
GYRO;29.260;380336.135;0.69171;-2.94199;-3.22975;2
AHRS;29.261;380336.148;75.7901;178.2157;143.3867;0.74610;-0.25692;-0.20457;3
MAGN;29.261;380336.135;-13.19427;-16.32690;-27.36053;3
PRES;29.268;380336.142;1014.6523;3
ACCE;29.279;380336.155;-4.02663;9.38791;0.21513;2
GYRO;29.279;380336.155;0.98798;-2.22444;-3.21169;2
MAGN;29.279;380336.155;-14.37836;-18.37311;-25.99487;3
AHRS;29.280;380336.167;74.1940;163.1596;156.5780;0.75467;-0.24664;-0.23547;3
ACCE;29.299;380336.175;-5.52318;9.51909;-1.73767;2
GYRO;29.299;380336.175;1.51755;-1.25168;-3.07701;2
MAGN;29.300;380336.175;-13.77106;-18.44025;-25.92773;3
PRES;29.300;380336.175;1014.6523;3
AHRS;29.300;380336.187;71.2935;152.9206;165.8069;0.76713;-0.23300;-0.25879;3
ACCE;29.319;380336.195;-6.29645;9.38942;-4.31584;2
GYRO;29.319;380336.195;1.62869;-1.12062;-2.78629;2
MAGN;29.320;380336.195;-12.79297;-19.41071;-24.59106;3
AHRS;29.320;380336.208;67.9578;146.1106;171.5557;0.77910;-0.22085;-0.28039;3
PRES;29.328;380336.209;1014.6523;3
ACCE;29.339;380336.216;-6.87630;9.31445;-4.95654;2
GYRO;29.339;380336.216;1.34003;-1.69920;-2.43723;2
MAGN;29.339;380336.216;-12.69073;-20.73517;-22.70203;3
AHRS;29.340;380336.227;65.1546;140.9925;175.0466;0.78580;-0.21392;-0.30301;3
ACCE;29.360;380336.236;-7.42680;9.37741;-3.98999;2
GYRO;29.360;380336.236;1.06258;-1.99480;-2.03339;2
MAGN;29.360;380336.236;-11.95679;-21.02966;-22.27173;3
PRES;29.360;380336.242;1014.6523;3
AHRS;29.361;380336.247;62.6725;136.5285;177.4706;0.78896;-0.21006;-0.32689;3
ACCE;29.379;380336.256;-7.19527;8.93449;-3.23206;2
GYRO;29.379;380336.256;0.92639;-1.87778;-1.63658;2
MAGN;29.380;380336.256;-11.51123;-22.35413;-20.79315;3
AHRS;29.380;380336.268;60.4951;133.0137;178.9501;0.79038;-0.20806;-0.34859;3
PRES;29.387;380336.276;1014.6523;3
ACCE;29.399;380336.276;-6.39127;8.40327;-2.46655;2
GYRO;29.400;380336.276;0.91077;-1.75754;-1.31743;2
MAGN;29.400;380336.276;-12.18414;-23.60382;-19.57397;3
LIGH;29.400;380336.175;27.1;3
LIGH;29.400;380336.226;22.6;3
LIGH;29.400;380336.276;18.1;3
AHRS;29.401;380336.287;58.7153;130.5418;179.5574;0.79085;-0.20815;-0.36632;3
SOUN;29.402;17.90;0.00055;28.73
ACCE;29.421;380336.296;-5.39426;8.25366;-2.20010;2
GYRO;29.422;380336.296;1.04266;-1.76575;-1.14746;2
AHRS;29.423;380336.307;56.9347;128.4942;179.5852;0.79102;-0.20997;-0.38351;3
MAGN;29.424;380336.296;-12.26349;-24.95117;-19.49615;3
ACCE;29.441;380336.316;-4.91406;8.09200;-2.86171;2
GYRO;29.442;380336.316;1.10150;-1.93974;-1.13885;2
MAGN;29.443;380336.316;-12.50916;-26.62964;-18.79730;3
AHRS;29.444;380336.327;55.0776;126.3737;179.3729;0.79021;-0.21289;-0.40223;3
PRES;29.448;380336.310;1014.6624;3
ACCE;29.461;380336.336;-5.05296;7.90836;-2.99268;2
GYRO;29.462;380336.336;1.01851;-2.30290;-1.20790;2
MAGN;29.464;380336.336;-12.69073;-26.80969;-18.09235;3
AHRS;29.465;380336.347;53.3458;123.9797;179.2441;0.78751;-0.21601;-0.42226;3
ACCE;29.502;380336.357;-5.48203;7.56908;-3.07567;2
GYRO;29.503;380336.357;0.98773;-2.39087;-1.24318;2
MAGN;29.505;380336.357;-12.69073;-27.32239;-17.25922;3
PRES;29.511;380336.343;1014.6624;3
AHRS;29.513;380336.366;51.5518;121.3851;179.1010;0.78355;-0.21901;-0.44375;3
LIGH;29.515;380336.326;16.2;3
LIGH;29.516;380336.377;15.2;3
ACCE;29.520;380336.377;-5.74802;7.05191;-4.12343;2
AHRS;29.522;380336.387;49.7240;119.1444;178.8466;0.78017;-0.22079;-0.46314;3
GYRO;29.523;380336.377;0.94167;-2.10165;-1.22090;2
MAGN;29.524;380336.377;-12.60681;-28.07617;-15.37781;3
PRES;29.526;380336.377;1014.6624;3
ACCE;29.544;380336.397;-5.81793;6.72168;-3.91830;2
GYRO;29.546;380336.397;0.70090;-1.76524;-1.22227;2
MAGN;29.554;380336.397;-12.52136;-28.32947;-14.30511;3
AHRS;29.562;380336.406;48.1569;117.2883;178.8377;0.77745;-0.22019;-0.47858;3
ACCE;29.562;380336.417;-6.22342;6.38960;-2.39734;2
GYRO;29.562;380336.417;0.47681;-1.54153;-1.22601;2
MAGN;29.562;380336.417;-12.33978;-28.51257;-12.87537;3
PRES;29.563;380336.410;1014.6576;3
AHRS;29.563;380336.426;46.6454;115.3699;179.1236;0.77443;-0.21757;-0.49344;3
ACCE;29.563;380336.437;-7.37875;6.10233;-1.23154;2
AHRS;29.564;380336.447;45.1666;113.5350;179.2940;0.77101;-0.21521;-0.50798;3
GYRO;29.564;380336.437;0.48663;-1.44576;-1.14073;2
MAGN;29.564;380336.437;-12.09412;-28.93829;-12.46033;3
PRES;29.566;380336.444;1014.6523;3
ACCE;29.578;380336.457;-8.35599;6.00218;-1.38283;2
GYRO;29.578;380336.457;0.63257;-1.44797;-0.85611;2
MAGN;29.578;380336.457;-12.01477;-29.17328;-13.15308;3
AHRS;29.579;380336.466;43.9777;112.0913;179.0713;0.76742;-0.21536;-0.52040;3
LIGH;29.594;380336.427;13.7;3
LIGH;29.594;380336.477;12.2;3
ACCE;29.597;380336.477;-8.48068;5.59253;-1.86168;2
GYRO;29.598;380336.477;0.64629;-1.59505;-0.46991;2
MAGN;29.598;380336.477;-12.40540;-30.34363;-12.58087;3
PRES;29.598;380336.477;1014.6523;3
AHRS;29.598;380336.486;43.1235;110.6802;178.5201;0.76222;-0.21886;-0.53277;3
ACCE;29.617;380336.498;-9.06956;4.91470;-1.73680;2
GYRO;29.618;380336.498;0.53386;-1.72614;-0.17116;2
MAGN;29.618;380336.498;-12.02087;-31.86951;-10.94971;3
AHRS;29.619;380336.507;42.6274;109.0868;177.8946;0.75484;-0.22475;-0.54576;3
PRES;29.626;380336.511;1014.6523;3
ACCE;29.637;380336.518;-9.98512;4.62236;-1.77110;2
GYRO;29.637;380336.518;0.46901;-1.69310;0.15202;2
MAGN;29.637;380336.518;-11.50818;-32.37915;-10.02502;3
AHRS;29.638;380336.526;42.4902;107.6523;177.2540;0.74703;-0.23184;-0.55698;3
ACCE;29.658;380336.538;-9.31091;4.61450;-2.17096;2
GYRO;29.658;380336.538;0.40218;-1.71480;0.57652;2
MAGN;29.658;380336.538;-11.92322;-31.96564;-8.81348;3
PRES;29.658;380336.545;1014.6523;3
AHRS;29.659;380336.546;42.8053;106.2530;176.4786;0.73772;-0.24175;-0.56738;3
ACCE;29.678;380336.558;-7.41577;4.76578;-2.26453;2
GYRO;29.678;380336.558;0.23567;-1.88641;0.83125;2
MAGN;29.678;380336.558;-12.69226;-31.60248;-8.34503;3
AHRS;29.679;380336.566;43.5608;104.5844;175.7490;0.72574;-0.25404;-0.57847;3
LIGH;29.697;380336.528;8.1;3
LIGH;29.697;380336.578;3.6;3
ACCE;29.698;380336.578;-6.40398;5.73352;-1.91684;2
GYRO;29.698;380336.578;-0.01628;-2.04939;0.75935;2
MAGN;29.698;380336.578;-13.02795;-31.53534;-8.54340;3
AHRS;29.699;380336.585;44.3474;102.6123;175.4692;0.71288;-0.26433;-0.59012;3
ACCE;29.718;380336.598;-6.46022;7.20970;-1.26930;2
AHRS;29.718;380336.605;45.1355;100.1514;175.6426;0.69829;-0.27304;-0.60339;3
GYRO;29.719;380336.598;-0.24838;-2.11127;0.65814;2
MAGN;29.719;380336.598;-13.02795;-30.66101;-7.47681;3
PRES;29.719;380336.578;1014.6624;3
ACCE;29.741;380336.618;-6.34702;7.90005;0.26094;2
GYRO;29.741;380336.618;-0.48164;-2.10387;0.61610;2
AHRS;29.741;380336.626;45.9707;97.2598;176.2657;0.68210;-0.28046;-0.61767;3
MAGN;29.742;380336.618;-13.56506;-30.50690;-5.95398;3
PRES;29.749;380336.612;1014.6602;3
ACCE;29.759;380336.639;-6.30293;7.72084;1.96049;2
GYRO;29.760;380336.639;-0.61839;-1.95107;0.54416;2
MAGN;29.761;380336.639;-13.87177;-30.69153;-5.41382;3
AHRS;29.763;380336.645;46.6888;94.3997;177.2004;0.66689;-0.28561;-0.63074;3
ACCE;29.779;380336.659;-6.72479;7.07710;2.59021;2
GYRO;29.780;380336.659;-0.54543;-1.93469;0.51535;2
MAGN;29.781;380336.659;-14.79340;-30.92194;-6.08826;3
PRES;29.781;380336.645;1014.6523;3
AHRS;29.782;380336.665;47.3377;91.4363;178.2123;0.65124;-0.29048;-0.64386;3
LIGH;29.800;380336.629;3.4;3
LIGH;29.801;380336.679;3.9;3
PROX;29.802;380336.679;0.0;3
AHRS;29.803;380336.686;48.0224;88.3120;179.0710;0.63395;-0.29709;-0.65764;3
ACCE;29.804;380336.679;-6.91319;6.60654;1.49983;2
GYRO;29.807;380336.679;-0.40030;-2.13260;0.60898;2
MAGN;29.808;380336.679;-16.69006;-29.56085;-6.51245;3
PRES;29.809;380336.679;1014.6523;3
ACCE;29.819;380336.699;-6.25026;6.33966;-0.25208;2
AHRS;29.820;380336.705;48.7970;85.2147;179.8806;0.61620;-0.30467;-0.67057;3
GYRO;29.822;380336.699;-0.43872;-2.34312;0.78209;2
MAGN;29.822;380336.699;-17.41486;-28.83453;-6.56738;3
ACCE;29.840;380336.719;-5.37012;6.32901;0.23630;2
GYRO;29.841;380336.719;-0.72597;-2.39096;0.86099;2
MAGN;29.842;380336.719;-17.41486;-29.32129;-4.90723;3
AHRS;29.843;380336.725;49.6853;81.6071;-178.8158;0.59625;-0.31187;-0.68404;3
PRES;29.844;380336.712;1014.6523;3
ACCE;29.860;380336.739;-4.89249;6.71228;1.23549;2
GYRO;29.861;380336.739;-0.96243;-2.44360;0.86996;2
MAGN;29.862;380336.739;-18.12897;-28.32336;-4.02832;3
AHRS;29.863;380336.745;50.5329;77.2507;-176.8282;0.57352;-0.31771;-0.69886;3
PRES;29.870;380336.746;1014.6523;3
ACCE;29.879;380336.759;-4.38954;7.23625;2.90080;2
GYRO;29.882;380336.759;-1.11288;-2.64243;0.84021;2
MAGN;29.884;380336.759;-18.42804;-27.82288;-3.93219;3
AHRS;29.885;380336.765;51.1701;72.7251;-174.5912;0.55057;-0.32214;-0.71343;3
ACCE;29.905;380336.780;-4.35797;7.78845;4.27293;2
GYRO;29.907;380336.780;-1.16074;-2.52402;0.68504;2
AHRS;29.908;380336.784;51.5680;67.7919;-172.0517;0.52598;-0.32538;-0.72880;3
MAGN;29.910;380336.780;-18.93768;-29.09851;-4.67834;3
PRES;29.911;380336.780;1014.6523;3
LIGH;29.912;380336.729;6.2;3
LIGH;29.913;380336.780;8.7;3
ACCE;29.921;380336.800;-5.67279;7.99408;5.84035;2
GYRO;29.922;380336.800;-1.22777;-2.25504;0.51039;2
AHRS;29.923;380336.805;51.6119;62.9529;-169.3808;0.50242;-0.32618;-0.74347;3
MAGN;29.928;380336.800;-19.47784;-27.39258;-3.58276;3
PRES;29.929;380336.813;1014.6619;3
ACCE;29.939;380336.820;-6.77071;8.06482;6.15903;2
GYRO;29.941;380336.820;-1.13545;-2.12645;0.55814;2
MAGN;29.942;380336.820;-19.60907;-26.64185;-3.10974;3
AHRS;29.943;380336.824;51.4672;58.7129;-166.9889;0.48165;-0.32596;-0.75597;3
SOUN;29.953;37.45;0.00114;35.14
ACCE;29.963;380336.840;-5.04164;7.70737;3.70296;2
GYRO;29.966;380336.840;-0.92300;-2.35539;0.86650;2
MAGN;29.967;380336.840;-21.47980;-26.64185;-1.80664;3
AHRS;29.968;380336.844;51.5371;54.2940;-164.6185;0.45898;-0.32838;-0.76760;3
ACCE;29.981;380336.860;-3.31917;7.24660;2.85451;2
GYRO;29.982;380336.860;-0.90161;-2.66968;1.03554;2
AHRS;29.983;380336.865;51.8694;49.2883;-162.0642;0.43237;-0.33420;-0.77896;3
MAGN;29.988;380336.860;-21.97113;-26.90430;-1.71661;3
PRES;29.989;380336.847;1014.6624;3
ACCE;30.000;380336.880;-3.26823;7.20799;3.97832;2
GYRO;30.002;380336.880;-0.94278;-2.60698;1.00803;2
MAGN;30.003;380336.880;-21.97113;-26.97906;-1.79138;3
AHRS;30.004;380336.884;52.0695;44.4396;-159.5482;0.40653;-0.33955;-0.78912;3
LIGH;30.006;380336.830;5.5;3
LIGH;30.009;380336.880;1.5;3
ACCE;30.021;380336.900;-3.18864;6.98181;5.26877;2
GYRO;30.023;380336.900;-0.88892;-2.64201;1.04352;2
MAGN;30.025;380336.900;-22.66998;-26.84021;-0.02136;3
PRES;30.027;380336.880;1014.6624;3
AHRS;30.028;380336.904;52.1211;39.4250;-156.9268;0.37960;-0.34462;-0.79896;3
ACCE;30.041;380336.921;-2.66843;6.74266;4.61269;2
GYRO;30.043;380336.921;-0.79227;-3.02197;1.19954;2
MAGN;30.045;380336.921;-22.54333;-25.99335;1.14746;3
AHRS;30.046;380336.925;52.1741;33.8338;-154.1489;0.34882;-0.35159;-0.80887;3
PRES;30.048;380336.914;1014.6624;3
ACCE;30.061;380336.941;-2.11166;6.76024;5.39447;2
AHRS;30.069;380336.944;52.1981;28.2076;-151.4423;0.31730;-0.35951;-0.81762;3
GYRO;30.071;380336.941;-0.80489;-3.27327;1.28748;2
MAGN;30.072;380336.941;-22.47772;-25.79803;1.33667;3
ACCE;30.079;380336.961;-1.99818;7.64183;6.89491;2
GYRO;30.080;380336.961;-0.66624;-3.07312;1.32669;2
MAGN;30.082;380336.961;-23.49701;-24.19739;2.33002;3
[truncated: 14,904,122 more chars]
