# Supplementary material for: Off-Line Evaluation of Mobile-Centric Indoor Positioning Systems: The Experiences from the 2017 IPIN Competition
Source: Sensors (Basel). 2018 Feb 6;18(2):487. doi: 10.3390/s18020487 (PMC5855053; doi:10.3390/s18020487)
Supplement: Supplementary file 1 [file sensors-18-00487-s001.zip › 01-Training/UJITI/logfile_UJITI_R02-2017_E5.txt]

% LogFile created by the 'GetSensorData' App for Android.
% Date of creation: Wed Apr 12 10:12:05 CEST 2017
% Developed by LOPSI research group at CAR-CSIC, Spain (http://www.car.upm-csic.es/lopsi)
% Version 1.0 (development from 2013 to 2016)
% The 'GetSensorData' program stores information from Smartphone/Tablet internal sensors (Accelerometers, Gyroscopes, Magnetometers, Pressure, Ambient Light, Orientation, Sound level, GPS/GNSS positio, WiFi RSS, Cellular/GSM/3G signal strength,...) and also from external devices (e.g. RFCode RFID reader, XSens IMU or LPMS-B IMU)
%
% LogFile Data format:
% Accelerometer data: 	'ACCE;AppTimestamp(s);SensorTimestamp(s);Acc_X(m/s^2);Acc_Y(m/s^2);Acc_Z(m/s^2);Accuracy(integer)'
% Gyroscope data:     	'GYRO;AppTimestamp(s);SensorTimestamp(s);Gyr_X(rad/s);Gyr_Y(rad/s);Gyr_Z(rad/s);Accuracy(integer)'
% Magnetometer data:  	'MAGN;AppTimestamp(s);SensorTimestamp(s);Mag_X(uT);;Mag_Y(uT);Mag_Z(uT);Accuracy(integer)'
% Pressure data:      	'PRES;AppTimestamp(s);SensorTimestamp(s);Pres(mbar);Accuracy(integer)'
% Light data:         	'LIGH;AppTimestamp(s);SensorTimestamp(s);Light(lux);Accuracy(integer)'
% Proximity data:     	'PROX;AppTimestamp(s);SensorTimestamp(s);prox(?);Accuracy(integer)'
% Humidity data:      	'HUMI;AppTimestamp(s);SensorTimestamp(s);humi(Percentage);Accuracy(integer)'
% Temperature data:   	'TEMP;AppTimestamp(s);SensorTimestamp(s);temp(Celsius);Accuracy(integer)'
% Orientation data:   	'AHRS;AppTimestamp(s);SensorTimestamp(s);PitchX(deg);RollY(deg);YawZ(deg);RotVecX();RotVecY();RotVecZ();Accuracy(int)'
% GNSS/GPS data:      	'GNSS;AppTimestamp(s);SensorTimeStamp(s);Latit(deg);Long(deg);Altitude(m);Bearing(deg);Accuracy(m);Speed(m/s);SatInView;SatInUse'
% WIFI data:          	'WIFI;AppTimestamp(s);SensorTimeStamp(s);Name_SSID;MAC_BSSID;RSS(dBm);'
% Bluetooth data:     	'BLUE;AppTimestamp(s);Name;MAC_Address;RSS(dBm);'
% Sound data:         	'SOUN;AppTimestamp(s);RMS;Pressure(Pa);SPL(dB);'
% RFID Reader data:   	'RFID;AppTimestamp(s);ReaderNumber(int);TagID(int);RSS_A(dBm);RSS_B(dBm);'
% IMU XSens data:     	'IMUX;AppTimestamp(s);SensorTimestamp(s);Counter;Acc_X(m/s^2);Acc_Y(m/s^2);Acc_Z(m/s^2);Gyr_X(rad/s);Gyr_Y(rad/s);Gyr_Z(rad/s);Mag_X(uT);;Mag_Y(uT);Mag_Z(uT);Roll(deg);Pitch(deg);Yaw(deg);Quat(1);Quat(2);Quat(3);Quat(4);Pressure(mbar);Temp(Celsius)'
% IMU LPMS-B data:    	'IMUL;AppTimestamp(s);SensorTimestamp(s);Counter;Acc_X(m/s^2);Acc_Y(m/s^2);Acc_Z(m/s^2);Gyr_X(rad/s);Gyr_Y(rad/s);Gyr_Z(rad/s);Mag_X(uT);;Mag_Y(uT);Mag_Z(uT);Roll(deg);Pitch(deg);Yaw(deg);Quat(1);Quat(2);Quat(3);Quat(4);Pressure(mbar);Temp(Celsius)'
% POSI Reference:    		'POSI;Timestamp(s);Counter;Latitude(degrees); Longitude(degrees);floor ID(0,1,2..4);Building ID(0,1,2..3);'
% 
% Note that there are two timestamps: 
%  -'AppTimestamp' is set by the Android App as data is read. It is not representative of when data is actually captured by the sensor (but has a common time reference for all sensors)
%  -'SensorTimestamp' is set by the sensor itself (the delta_time=SensorTimestamp(k)-SensorTimestamp(k-1) between two consecutive samples is an accurate estimate of the sampling interval). This timestamp is better for integrating inertial data. 

AHRS;0.046;3281.436;30.7694;17.1671;70.6951;0.13072;0.26914;0.58385;3
GYRO;0.047;3281.436;-0.37840;-1.02647;0.30165;3
ACCE;0.047;3281.436;-2.98582;5.28548;7.57043;3
MAGN;0.047;3281.446;37.80000;-8.80000;-15.80000;3
AHRS;0.048;3281.456;30.2396;15.7144;71.2467;0.13317;0.25778;0.58600;3
GYRO;0.049;3281.456;-0.62675;-0.99343;0.23876;3
ACCE;0.050;3281.456;-2.23883;5.59194;8.67176;3
AHRS;0.050;3281.476;29.5414;14.6673;71.6009;0.13289;0.24803;0.58740;3
GYRO;0.051;3281.476;-0.63315;-0.68112;0.05010;3
ACCE;0.051;3281.476;-1.78872;5.32378;9.82098;3
AHRS;0.052;3281.496;29.1035;14.1698;72.1697;0.13119;0.24333;0.59078;3
MAGN;0.053;3281.496;36.40000;-8.80000;-18.20000;3
GYRO;0.053;3281.496;-0.27927;-0.32084;-0.08208;3
ACCE;0.054;3281.496;-1.56845;4.79706;10.37643;3
WIFI;0.060;755893.114;eduroam;00:13:c3:44:c7:21;-75
WIFI;0.060;755887.082;UJI;00:13:c3:44:c7:20;-77
WIFI;0.060;755893.114;UJI;00:14:69:f2:35:50;-83
WIFI;0.060;755893.114;eduroam;00:14:69:f2:35:51;-80
WIFI;0.060;755893.114;eduroam;00:13:c3:44:b0:71;-52
WIFI;0.060;755893.114;ti;80:49:71:16:5e:c9;-80
WIFI;0.060;755893.114;UJI;00:13:c3:44:b0:70;-52
WIFI;0.060;755890.991;eduroam;00:14:1c:dd:fa:a1;-51
WIFI;0.060;755893.114;UJI;00:14:1c:dd:fa:a0;-51
WIFI;0.060;755893.114;eduroam;00:27:22:0b:36:35;-71
WIFI;0.060;755893.114;eduroam;00:27:22:0b:c4:39;-57
WIFI;0.060;755893.114;UJI;06:27:22:0b:36:35;-71
WIFI;0.060;755893.114;Pruebas;2e:d9:9f:d9:fa:21;-88
WIFI;0.060;755893.114;UJI;06:27:22:0b:c4:39;-60
WIFI;0.060;755883.053;HP-Setup>4d-M277 LaserJet;42:49:0f:21:dc:4d;-86
WIFI;0.060;755889.103;D;00:90:4c:5f:00:2a;-93
WIFI;0.060;755890.991;UJI;00:13:c3:44:b5:60;-86
WIFI;0.060;755890.991;UJI;00:14:1c:dd:f3:40;-90
WIFI;0.060;755890.991;UJI;06:27:22:0b:c6:52;-92
WIFI;0.060;755893.114;eduroam;00:14:1c:dd:fc:41;-80
WIFI;0.060;755893.114;qMp;02:ca:ff:ee:ba:be;-76
WIFI;0.060;755893.114;UJI;00:13:80:43:d1:50;-80
WIFI;0.060;755893.114;UJI;c2:9f:db:1c:38:3e;-91
WIFI;0.060;755893.114;eduroam;00:13:c3:44:d6:71;-89
WIFI;0.060;755893.114;UJI;00:14:1c:dd:fc:40;-79
AHRS;0.074;3281.517;29.0368;14.0234;72.0550;0.13172;0.24192;0.58988;3
GYRO;0.075;3281.517;0.03837;-0.15669;-0.08741;3
ACCE;0.075;3281.517;-2.26756;5.00775;8.76753;3
AHRS;0.111;3281.538;29.1356;13.6516;72.5904;0.13320;0.24055;0.59295;3
GYRO;0.113;3281.538;0.08101;-0.41570;0.05649;3
ACCE;0.113;3281.538;-2.58359;5.05563;7.81942;3
MAGN;0.113;3281.548;36.00000;-8.10000;-18.60000;3
AHRS;0.114;3281.558;29.1807;12.8206;72.7425;0.13749;0.23545;0.59295;3
GYRO;0.115;3281.558;-0.01492;-0.71949;0.12471;3
ACCE;0.115;3281.558;-2.36333;5.27590;7.99181;3
AHRS;0.160;3281.579;29.0606;11.9042;72.9048;0.14108;0.22901;0.59298;3
GYRO;0.164;3281.579;-0.17268;-0.70776;0.09380;3
ACCE;0.165;3281.579;-1.83660;5.00775;8.50895;3
AHRS;0.165;3281.599;28.7562;11.2349;73.3442;0.14158;0.22364;0.59525;3
MAGN;0.166;3281.599;34.10000;-7.70000;-20.20000;3
GYRO;0.167;3281.599;-0.31551;-0.47220;0.00639;3
ACCE;0.168;3281.599;-1.15665;4.88325;8.66218;3
GNSS;0.169;1491984726.471;39.993356;-0.068393;98.000;211.600;23.0;0.9;19;12
AHRS;0.174;3281.619;28.2699;10.8854;73.3730;0.14000;0.21900;0.59531;3
GYRO;0.176;3281.619;-0.44981;-0.23876;-0.06502;3
ACCE;0.176;3281.619;-1.37691;5.21844;8.51853;3
GNSS;0.179;1491984726.471;39.993356;-0.068393;98.000;211.600;23.0;0.9;19;12
AHRS;0.192;3281.639;27.6856;10.6119;74.0223;0.13618;0.21511;0.59965;3
GYRO;0.194;3281.639;-0.52016;-0.25049;-0.06822;3
ACCE;0.195;3281.639;-1.58760;4.97902;8.31742;3
MAGN;0.202;3281.650;36.40000;-9.50000;-21.40000;3
AHRS;0.212;3281.660;27.0980;10.1922;74.0496;0.13430;0.20946;0.59970;3
GYRO;0.213;3281.660;-0.49778;-0.41144;-0.06715;3
ACCE;0.214;3281.660;-1.92279;4.73960;8.17377;3
AHRS;0.232;3281.680;26.6333;9.4428;74.1373;0.13488;0.20228;0.59970;3
GYRO;0.234;3281.680;-0.36774;-0.67792;0.01492;3
ACCE;0.234;3281.680;-1.66422;4.66299;8.56641;3
SOUN;0.252;27.73;0.00085;32.53
AHRS;0.257;3281.700;26.3544;8.6226;74.7031;0.13629;0.19610;0.60268;3
MAGN;0.260;3281.700;36.40000;-7.30000;-19.80000;3
GYRO;0.261;3281.700;-0.21744;-0.69071;-0.01812;3
ACCE;0.262;3281.700;-1.20453;4.53849;9.16975;3
AHRS;0.273;3281.720;26.1352;8.0422;74.7016;0.13785;0.19114;0.60213;3
GYRO;0.274;3281.720;-0.18866;-0.42956;-0.02345;3
ACCE;0.275;3281.720;-1.16623;4.43314;9.42833;3
AHRS;0.293;3281.740;25.9468;7.7354;75.2668;0.13725;0.18882;0.60566;3
GYRO;0.295;3281.740;-0.15988;-0.19506;0.03411;3
ACCE;0.295;3281.740;-1.21411;4.31822;9.15060;3
MAGN;0.303;3281.750;36.00000;-7.30000;-21.40000;3
AHRS;0.313;3281.761;25.8066;7.5801;75.3192;0.13703;0.18714;0.60592;3
GYRO;0.314;3281.761;-0.11618;-0.11085;0.01705;3
ACCE;0.315;3281.761;-1.34818;4.47145;8.54726;3
AHRS;0.333;3281.781;25.7183;7.3437;75.3321;0.13766;0.18514;0.60579;3
GYRO;0.334;3281.781;-0.07141;-0.23983;-0.00853;3
ACCE;0.335;3281.781;-1.44395;4.61510;8.48022;3
AHRS;0.354;3281.801;25.6777;6.9880;75.7899;0.13853;0.18312;0.60843;3
MAGN;0.355;3281.801;36.40000;-6.60000;-21.40000;3
GYRO;0.356;3281.801;-0.01812;-0.33150;-0.03837;3
ACCE;0.357;3281.801;-1.04173;4.58637;8.91118;3
AHRS;0.373;3281.821;25.6813;6.6932;75.7096;0.14025;0.18109;0.60754;3
GYRO;0.376;3281.821;0.02132;-0.26328;-0.07035;3
ACCE;0.376;3281.821;-0.91723;4.49060;9.09314;3
AHRS;0.394;3281.841;25.7243;6.5517;76.0232;0.14080;0.18075;0.60941;3
GYRO;0.396;3281.841;0.05330;-0.13217;-0.08421;3
ACCE;0.396;3281.841;-1.08961;4.43314;8.90160;3
MAGN;0.404;3281.851;34.50000;-6.50000;-21.40000;3
AHRS;0.414;3281.861;25.7951;6.5425;75.8996;0.14152;0.18091;0.60852;3
GYRO;0.415;3281.861;0.07248;-0.02878;-0.08954;3
ACCE;0.416;3281.861;-1.04173;4.38526;8.46107;3
AHRS;0.434;3281.882;25.8653;6.6079;75.7650;0.14186;0.18153;0.60765;3
GYRO;0.435;3281.882;0.06396;0.01172;-0.10446;3
ACCE;0.438;3281.882;-1.10876;4.43314;8.18334;3
AHRS;0.456;3281.902;25.8234;6.6775;75.9351;0.14094;0.18199;0.60890;3
MAGN;0.459;3281.902;35.30000;-6.50000;-23.10000;3
GYRO;0.460;3281.902;-0.04370;-0.00107;-0.13537;3
ACCE;0.461;3281.902;-1.18538;4.56722;8.10673;3
AHRS;0.474;3281.922;25.6152;6.7076;75.7562;0.13965;0.18090;0.60792;3
GYRO;0.476;3281.922;-0.20465;-0.05649;-0.17481;3
ACCE;0.476;3281.922;-1.10876;4.59595;8.20250;3
AHRS;0.495;3281.942;25.2612;6.6857;75.5098;0.13775;0.17864;0.60653;3
GYRO;0.496;3281.942;-0.36347;-0.15136;-0.24409;3
ACCE;0.497;3281.942;-1.12792;4.49060;8.38446;3
MAGN;0.505;3281.952;35.60000;-5.80000;-22.60000;3
AHRS;0.515;3281.962;24.7902;6.5824;75.2624;0.13548;0.17525;0.60512;3
GYRO;0.516;3281.962;-0.42956;-0.20039;-0.23130;3
ACCE;0.517;3281.962;-1.15665;4.26076;8.65261;3
AHRS;0.535;3281.983;24.2617;6.4134;75.1125;0.13300;0.17125;0.60431;3
GYRO;0.536;3281.983;-0.44235;-0.19719;-0.14923;3
ACCE;0.536;3281.983;-1.16623;4.06922;8.86330;3
AHRS;0.555;3282.003;23.7670;6.2345;75.0300;0.13069;0.16742;0.60392;3
MAGN;0.556;3282.003;34.20000;-6.20000;-23.10000;3
GYRO;0.557;3282.003;-0.41037;-0.18760;-0.11192;3
ACCE;0.558;3282.003;-1.09919;4.19372;8.71007;3
AHRS;0.576;3282.023;23.3671;6.0430;74.8779;0.12919;0.16392;0.60297;3
GYRO;0.577;3282.023;-0.36028;-0.24729;-0.18334;3
ACCE;0.577;3282.023;-0.94596;4.45230;8.55684;3
AHRS;0.596;3282.043;23.0797;5.8155;74.9028;0.12839;0.16095;0.60309;3
GYRO;0.597;3282.043;-0.34748;-0.32723;-0.28993;3
ACCE;0.598;3282.043;-0.82146;4.40441;8.58557;3
MAGN;0.605;3282.053;34.90000;-5.10000;-23.40000;3
AHRS;0.616;3282.063;22.6730;5.5366;74.5273;0.12759;0.15657;0.60053;3
GYRO;0.617;3282.063;-0.31018;-0.37946;-0.34109;3
ACCE;0.618;3282.063;-0.82146;3.97346;8.79626;3
AHRS;0.636;3282.084;22.3709;5.2080;74.2044;0.12767;0.15245;0.59820;3
GYRO;0.637;3282.084;-0.20892;-0.39545;-0.25582;3
ACCE;0.638;3282.084;-0.89807;3.69573;9.14102;3
AHRS;0.656;3282.104;22.2603;4.8902;74.3035;0.12844;0.14984;0.59859;3
MAGN;0.657;3282.104;35.60000;-4.00000;-23.50000;3
GYRO;0.658;3282.104;-0.04690;-0.30059;-0.09806;3
ACCE;0.658;3282.104;-0.81188;3.66700;9.39960;3
LIGH;0.672;294617.279;145.0;0
AHRS;0.676;3282.124;22.3280;4.6798;74.2756;0.13004;0.14873;0.59812;0
GYRO;0.677;3282.124;0.09167;-0.16095;-0.00213;3
ACCE;0.678;3282.124;-0.68738;3.88726;9.21764;3
SOUN;0.692;27.57;0.00084;32.48
AHRS;0.698;3282.144;22.4868;4.5712;74.3694;0.13157;0.14891;0.59851;0
GYRO;0.699;3282.144;0.15243;-0.09913;-0.02665;3
ACCE;0.699;3282.144;-0.69696;4.17457;8.75795;3
MAGN;0.706;3282.154;33.80000;-2.90000;-23.90000;3
AHRS;0.716;3282.164;22.6396;4.4881;74.2661;0.13319;0.14901;0.59760;3
GYRO;0.717;3282.164;0.13324;-0.11299;-0.08634;3
ACCE;0.718;3282.164;-0.62035;4.14584;8.71964;3
AHRS;0.737;3282.184;22.7143;4.4085;74.1038;0.13433;0.14866;0.59635;3
GYRO;0.738;3282.184;0.05223;-0.12365;-0.13431;3
ACCE;0.738;3282.184;-0.66823;4.02134;8.79626;3
AHRS;0.757;3282.205;22.7108;4.3717;73.9766;0.13466;0.14824;0.59544;3
MAGN;0.758;3282.205;33.40000;-2.50000;-24.60000;3
GYRO;0.758;3282.205;-0.01066;-0.07888;-0.11832;3
ACCE;0.759;3282.205;-0.82146;3.84896;8.91118;3
AHRS;0.777;3282.225;22.6539;4.3675;73.9163;0.13437;0.14786;0.59507;3
GYRO;0.779;3282.225;-0.05116;-0.00533;-0.02452;3
ACCE;0.780;3282.225;-1.13749;3.65742;9.23679;3
AHRS;0.798;3282.245;22.6286;4.4017;74.1825;0.13367;0.14827;0.59694;3
GYRO;0.799;3282.245;-0.01812;0.08207;0.10339;3
ACCE;0.800;3282.245;-1.08003;3.63827;9.23679;3
MAGN;0.807;3282.255;33.10000;-3.20000;-24.20000;3
AHRS;0.817;3282.265;22.6849;4.4419;74.3443;0.13364;0.14902;0.59804;3
GYRO;0.818;3282.265;0.05649;0.08527;0.13537;3
ACCE;0.819;3282.265;-0.81188;3.89684;9.22721;3
AHRS;0.838;3282.285;22.8141;4.4597;74.4473;0.13430;0.14992;0.59866;3
GYRO;0.839;3282.285;0.11725;0.03411;0.07568;3
ACCE;0.839;3282.285;-0.55331;4.14584;9.17933;3
AHRS;0.858;3282.305;22.9389;4.4785;74.4996;0.13498;0.15075;0.59894;3
MAGN;0.859;3282.305;34.50000;-2.10000;-23.90000;3
GYRO;0.860;3282.305;0.10339;0.00640;-0.02239;3
ACCE;0.860;3282.305;-0.51500;4.15541;9.07399;3
AHRS;0.878;3282.326;22.9943;4.5037;74.4350;0.13532;0.15113;0.59849;3
GYRO;0.879;3282.326;0.03731;0.00320;-0.05330;3
ACCE;0.880;3282.326;-0.60119;4.06922;9.00695;3
AHRS;0.899;3282.346;22.9875;4.5592;74.7189;0.13460;0.15180;0.60047;3
GYRO;0.900;3282.346;-0.01599;0.03944;-0.03518;3
ACCE;0.901;3282.346;-0.75442;3.93515;8.90160;3
MAGN;0.909;3282.356;34.50000;-4.00000;-24.20000;3
AHRS;0.919;3282.366;22.9896;4.6269;74.7301;0.13425;0.15228;0.60063;3
GYRO;0.920;3282.366;0.00107;0.06502;0.01919;3
ACCE;0.921;3282.366;-0.85977;3.88726;8.79626;3
AHRS;0.939;3282.387;23.0576;4.6697;74.7878;0.13441;0.15299;0.60101;3
GYRO;0.940;3282.387;0.05756;0.04264;0.05543;3
ACCE;0.941;3282.387;-0.71612;3.99261;8.64303;3
AHRS;0.961;3282.407;23.1541;4.6581;75.0228;0.13482;0.15368;0.60251;3
MAGN;0.962;3282.407;33.70000;-3.60000;-23.40000;3
GYRO;0.963;3282.407;0.06822;-0.02771;0.00213;3
ACCE;0.963;3282.407;-0.60119;4.19372;8.51853;3
AHRS;0.981;3282.428;23.1778;4.5809;74.9381;0.13550;0.15318;0.60183;3
GYRO;0.982;3282.428;0.00853;-0.12365;-0.09274;3
ACCE;0.983;3282.428;-0.56289;4.32780;8.52811;3
AHRS;1.004;3282.450;23.0872;4.4444;75.1255;0.13535;0.15202;0.60300;3
GYRO;1.006;3282.450;-0.09380;-0.19613;-0.18014;3
ACCE;1.006;3282.450;-0.61077;4.11711;8.79626;3
MAGN;1.014;3282.461;34.10000;-5.10000;-24.60000;3
AHRS;1.026;3282.472;22.9659;4.3055;74.9362;0.13550;0.15023;0.60166;3
GYRO;1.027;3282.472;-0.11192;-0.16841;-0.14283;3
ACCE;1.028;3282.472;-0.73527;3.79150;9.16018;3
AHRS;1.045;3282.492;22.8692;4.2277;74.8383;0.13538;0.14910;0.60098;3
GYRO;1.047;3282.492;-0.06182;-0.07461;-0.06076;3
ACCE;1.048;3282.492;-0.71612;3.79150;9.14102;3
AHRS;1.067;3282.513;22.8439;4.1888;74.8336;0.13541;0.14870;0.60093;3
MAGN;1.068;3282.513;33.70000;-3.60000;-25.10000;3
GYRO;1.070;3282.513;-0.01066;-0.04583;-0.05116;3
ACCE;1.070;3282.513;-0.64908;4.15541;9.14102;3
AHRS;1.088;3282.533;22.8373;4.1886;74.7365;0.13550;0.14855;0.60027;3
GYRO;1.091;3282.533;0.00107;-0.03304;-0.08421;3
ACCE;1.093;3282.533;-0.67781;4.11711;9.05483;3
AHRS;1.107;3282.553;22.8319;4.1705;74.6720;0.13564;0.14832;0.59982;3
GYRO;1.108;3282.553;-0.00533;-0.04797;-0.05330;3
ACCE;1.109;3282.553;-0.74485;3.92557;8.93033;3
MAGN;1.116;3282.563;33.30000;-2.90000;-25.10000;3
AHRS;1.126;3282.574;22.8232;4.1303;74.6185;0.13586;0.14794;0.59942;3
GYRO;1.127;3282.574;-0.02238;-0.06715;-0.04051;3
ACCE;1.129;3282.574;-0.77358;4.00219;8.91118;3
GNSS;1.144;1491984727.470;39.993646;-0.068857;133.000;199.500;19.0;1.3;19;12
AHRS;1.149;3282.594;22.7965;4.0781;74.5608;0.13602;0.14738;0.59899;3
GYRO;1.150;3282.594;-0.03304;-0.06609;-0.04797;3
ACCE;1.150;3282.594;-0.69696;4.02134;9.08356;3
AHRS;1.167;3282.614;22.7717;4.0397;74.5876;0.13602;0.14703;0.59914;3
MAGN;1.169;3282.614;33.30000;-3.20000;-24.60000;3
GYRO;1.169;3282.614;-0.02238;-0.05223;-0.04584;3
ACCE;1.170;3282.614;-0.64908;4.01176;9.10272;3
GNSS;1.173;1491984727.470;39.993646;-0.068857;133.000;199.500;19.0;1.3;19;12
AHRS;1.187;3282.634;22.7569;4.0217;74.5242;0.13609;0.14675;0.59871;3
GYRO;1.189;3282.634;-0.01066;-0.03091;-0.05649;3
ACCE;1.190;3282.634;-0.60119;3.94472;9.06441;3
AHRS;1.208;3282.655;22.7763;4.0100;74.4961;0.13632;0.14674;0.59849;3
GYRO;1.210;3282.655;0.02771;-0.02985;-0.02345;3
ACCE;1.210;3282.655;-0.80231;3.91599;8.98779;3
MAGN;1.217;3282.665;34.10000;-2.50000;-25.10000;3
AHRS;1.227;3282.675;22.8434;4.0184;74.4933;0.13674;0.14714;0.59842;3
GYRO;1.229;3282.675;0.06076;0.00426;0.01279;3
ACCE;1.229;3282.675;-0.87892;3.92557;8.94949;3
SOUN;1.244;28.70;0.00088;32.83
AHRS;1.250;3282.695;22.9364;4.0451;74.5041;0.13722;0.14781;0.59845;3
GYRO;1.252;3282.695;0.06502;0.00959;0.02238;3
ACCE;1.252;3282.695;-0.81188;3.93515;8.76753;3
AHRS;1.267;3282.715;22.9842;4.0592;74.4350;0.13757;0.14807;0.59796;3
MAGN;1.269;3282.715;32.20000;-2.10000;-27.10000;3
GYRO;1.270;3282.715;0.00640;0.00533;0.00639;3
ACCE;1.270;3282.715;-0.71612;4.06922;8.75795;3
LIGH;1.272;294617.879;90.0;0
AHRS;1.287;3282.735;22.9606;4.0615;74.4284;0.13740;0.14795;0.59794;0
GYRO;1.288;3282.735;-0.05862;-0.01172;-0.01173;3
ACCE;1.289;3282.735;-0.61077;4.03092;8.81541;3
AHRS;1.308;3282.755;22.9039;4.0715;74.6099;0.13673;0.14795;0.59923;0
GYRO;1.310;3282.755;-0.07141;-0.00426;-0.05756;3
ACCE;1.311;3282.755;-0.62035;4.16499;9.14102;3
MAGN;1.318;3282.766;33.80000;-3.60000;-24.20000;3
AHRS;1.328;3282.776;22.8522;4.0986;74.5402;0.13632;0.14778;0.59883;3
GYRO;1.330;3282.776;-0.02771;-0.00746;-0.05223;3
ACCE;1.330;3282.776;-0.79273;3.82980;9.13145;3
AHRS;1.349;3282.796;22.8771;4.1066;74.5197;0.13648;0.14794;0.59868;3
GYRO;1.350;3282.796;0.04584;0.00213;-0.00213;3
ACCE;1.350;3282.796;-0.87892;3.84896;9.05483;3
AHRS;1.369;3282.816;22.9464;4.1544;74.4765;0.13676;0.14857;0.59839;3
MAGN;1.370;3282.816;33.30000;-1.70000;-25.90000;3
GYRO;1.371;3282.816;0.05543;0.03624;0.01279;3
ACCE;1.372;3282.816;-0.82146;3.87769;8.85372;3
AHRS;1.389;3282.837;22.9855;4.1945;74.5152;0.13677;0.14909;0.59867;3
GYRO;1.390;3282.837;0.01706;0.03837;0.04264;3
ACCE;1.391;3282.837;-0.85977;3.92557;8.68134;3
AHRS;1.410;3282.857;22.9750;4.2011;74.5621;0.13660;0.14913;0.59900;3
GYRO;1.411;3282.857;-0.02238;0.01386;0.01599;3
ACCE;1.412;3282.857;-0.65865;4.01176;8.63345;3
MAGN;1.419;3282.867;31.60000;-2.50000;-23.90000;3
AHRS;1.429;3282.877;22.9070;4.1884;74.5602;0.13620;0.14869;0.59903;3
GYRO;1.431;3282.877;-0.07141;-0.02345;-0.01173;3
ACCE;1.431;3282.877;-0.71612;3.98303;8.76753;3
AHRS;1.449;3282.897;22.8125;4.1639;74.5441;0.13570;0.14803;0.59896;3
GYRO;1.451;3282.897;-0.09273;-0.02452;-0.02025;3
ACCE;1.452;3282.897;-0.75442;3.93515;9.10272;3
AHRS;1.470;3282.917;22.7194;4.1611;74.5645;0.13506;0.14755;0.59917;3
MAGN;1.472;3282.917;33.10000;-2.90000;-25.40000;3
GYRO;1.473;3282.917;-0.07781;0.00533;0.00320;3
ACCE;1.474;3282.917;-0.83104;3.82023;9.10272;3
AHRS;1.490;3282.937;22.6944;4.1465;74.6022;0.13491;0.14737;0.59943;3
GYRO;1.491;3282.937;-0.01279;-0.00320;0.02878;3
ACCE;1.492;3282.937;-0.72569;4.03092;9.08356;3
AHRS;1.511;3282.958;22.7022;4.1447;74.6103;0.13497;0.14741;0.59948;3
GYRO;1.512;3282.958;0.00853;-0.00107;0.00106;3
ACCE;1.513;3282.958;-0.67781;4.07880;9.06441;3
MAGN;1.520;3282.968;34.50000;-1.70000;-25.10000;3
AHRS;1.530;3282.978;22.7168;4.1615;74.6012;0.13499;0.14759;0.59942;3
GYRO;1.532;3282.978;-0.00746;0.01599;-0.01173;3
ACCE;1.533;3282.978;-0.77358;4.02134;9.02610;3
AHRS;1.550;3282.998;22.6966;4.2114;74.5922;0.13460;0.14781;0.59944;3
GYRO;1.551;3282.998;-0.03731;0.03091;-0.00853;3
ACCE;1.552;3282.998;-0.82146;3.89684;9.02610;3
AHRS;1.571;3283.018;22.6477;4.2372;74.6448;0.13406;0.14779;0.59986;3
MAGN;1.573;3283.018;31.60000;-2.90000;-24.60000;3
GYRO;1.574;3283.018;-0.05116;0.01705;0.04264;3
ACCE;1.575;3283.018;-0.90765;3.89684;9.13145;3
AHRS;1.591;3283.038;22.6191;4.2496;74.7138;0.13371;0.14781;0.60037;3
GYRO;1.592;3283.038;-0.02771;0.02665;0.05543;3
ACCE;1.592;3283.038;-0.76400;3.96388;9.17933;3
AHRS;1.611;3283.058;22.6380;4.2550;74.7531;0.13376;0.14799;0.60062;3
GYRO;1.613;3283.058;0.01386;0.01492;0.04796;3
ACCE;1.614;3283.058;-0.67781;3.97346;9.02610;3
MAGN;1.621;3283.069;31.30000;-2.10000;-25.10000;3
AHRS;1.631;3283.079;22.6808;4.2423;74.7914;0.13407;0.14817;0.60083;3
GYRO;1.632;3283.079;0.02345;-0.00746;0.03091;3
ACCE;1.633;3283.079;-0.69696;4.04049;8.99737;3
AHRS;1.651;3283.099;22.7080;4.2070;74.8210;0.13441;0.14811;0.60097;3
GYRO;1.652;3283.099;0.00746;-0.02878;0.02238;3
ACCE;1.653;3283.099;-0.66823;3.97346;8.98779;3
AHRS;1.672;3283.119;22.7138;4.1665;74.8452;0.13463;0.14789;0.60108;3
MAGN;1.673;3283.119;31.60000;-2.90000;-25.40000;3
GYRO;1.674;3283.119;-0.01172;-0.02345;0.01919;3
ACCE;1.675;3283.119;-0.62992;3.94472;9.04526;3
SOUN;1.685;17.70;0.00054;28.63
AHRS;1.692;3283.139;22.7210;4.1471;74.8730;0.13474;0.14783;0.60124;3
GYRO;1.693;3283.139;0.00320;-0.00533;0.02132;3
ACCE;1.694;3283.139;-0.70654;3.92557;9.07399;3
AHRS;1.712;3283.159;22.7475;4.1508;74.9093;0.13486;0.14803;0.60147;3
GYRO;1.714;3283.159;0.02985;0.02452;0.03304;3
ACCE;1.714;3283.159;-0.80231;3.99261;9.09314;3
MAGN;1.722;3283.169;34.20000;-2.10000;-25.40000;3
AHRS;1.732;3283.180;22.8048;4.2461;74.9204;0.13473;0.14899;0.60161;3
GYRO;1.733;3283.180;0.04157;0.11405;-0.00320;3
ACCE;1.734;3283.180;-1.16623;4.40441;9.48579;3
AHRS;1.752;3283.200;22.7827;4.6928;74.7490;0.13246;0.15169;0.60099;3
GYRO;1.754;3283.200;-0.03411;0.40718;-0.19080;3
ACCE;1.755;3283.200;-1.62591;4.51933;9.85928;3
AHRS;1.773;3283.220;22.5743;5.4747;74.4171;0.12739;0.15552;0.59979;3
MAGN;1.774;3283.220;32.30000;-2.50000;-25.40000;3
GYRO;1.775;3283.220;-0.19613;0.59797;-0.28673;3
ACCE;1.776;3283.220;-1.28115;3.39885;9.06441;3
AHRS;1.795;3283.241;22.1627;6.2431;74.1591;0.12089;0.15835;0.59915;3
GYRO;1.797;3283.241;-0.38479;0.55321;-0.22384;3
ACCE;1.798;3283.241;-1.10876;3.25519;8.71007;3
AHRS;1.819;3283.263;21.5870;6.5996;74.0695;0.11519;0.15774;0.59927;3
GYRO;1.821;3283.263;-0.49458;0.25262;-0.12258;3
ACCE;1.825;3283.263;-1.10876;3.59038;9.01653;3
MAGN;1.826;3283.273;32.70000;-2.50000;-24.20000;3
AHRS;1.836;3283.283;21.0681;6.6674;74.0441;0.11129;0.15554;0.59946;3
GYRO;1.839;3283.283;-0.41997;-0.02345;-0.06076;3
ACCE;1.843;3283.283;-1.10876;3.78192;9.23679;3
AHRS;1.856;3283.303;20.7570;6.4806;74.0478;0.11012;0.15269;0.59948;3
GYRO;1.857;3283.303;-0.21318;-0.18760;-0.01812;3
ACCE;1.858;3283.303;-1.33861;3.93515;9.31341;3
LIGH;1.875;294618.479;145.0;0
AHRS;1.879;3283.323;20.6635;6.1897;73.9870;0.11108;0.15018;0.59884;0
MAGN;1.880;3283.323;34.20000;-0.70000;-23.40000;3
GYRO;1.883;3283.323;-0.04264;-0.30911;-0.07142;3
ACCE;1.884;3283.323;-1.20453;3.65742;8.95906;3
WIFI;1.892;755893.114;eduroam;00:13:c3:44:c7:21;-75
WIFI;1.892;755887.082;UJI;00:13:c3:44:c7:20;-77
WIFI;1.892;755893.114;UJI;00:14:69:f2:35:50;-83
WIFI;1.892;755894.992;eduroam;00:14:69:f2:35:51;-80
WIFI;1.892;755894.992;eduroam;00:13:c3:44:b0:71;-48
WIFI;1.892;755894.992;ti;80:49:71:16:5e:c9;-83
WIFI;1.892;755893.114;UJI;00:13:c3:44:b0:70;-49
WIFI;1.892;755894.992;eduroam;00:14:1c:dd:fa:a1;-59
WIFI;1.892;755894.992;UJI;00:14:1c:dd:fa:a0;-59
WIFI;1.892;755894.992;eduroam;00:27:22:0b:36:35;-72
WIFI;1.892;755894.992;eduroam;00:27:22:0b:c4:39;-57
WIFI;1.892;755894.992;UJI;06:27:22:0b:36:35;-74
WIFI;1.892;755894.992;Pruebas;2e:d9:9f:d9:fa:21;-88
WIFI;1.892;755894.992;UJI;06:27:22:0b:c4:39;-60
WIFI;1.892;755890.991;UJI;00:13:c3:44:b5:60;-86
WIFI;1.892;755890.991;UJI;00:14:1c:dd:f3:40;-90
WIFI;1.892;755890.991;UJI;06:27:22:0b:c6:52;-92
WIFI;1.892;755894.992;eduroam;00:14:1c:dd:fc:41;-80
WIFI;1.892;755893.114;qMp;02:ca:ff:ee:ba:be;-76
WIFI;1.892;755894.992;UJI;00:13:80:43:d1:50;-84
WIFI;1.892;755893.114;UJI;c2:9f:db:1c:38:3e;-91
WIFI;1.892;755894.992;eduroam;00:13:c3:44:d6:71;-89
WIFI;1.892;755894.992;UJI;00:14:1c:dd:fc:40;-79
WIFI;1.892;755894.992;RETA-Wifi;84:1b:5e:3f:88:6f;-83
WIFI;1.892;755894.992;eduroam;00:27:22:0b:c4:21;-86
WIFI;1.892;755894.992;eduroam;04:18:d6:04:29:62;-87
WIFI;1.892;755894.992;qMp-AP;66:70:02:b5:f2:e9;-87
WIFI;1.892;755894.992;UJI;00:13:c3:44:d6:70;-90
AHRS;1.915;3283.344;20.5906;5.8356;73.7951;0.11267;0.14721;0.59723;0
GYRO;1.916;3283.344;-0.06822;-0.37840;-0.18760;3
ACCE;1.917;3283.344;-0.95554;3.29350;8.65261;3
AHRS;1.917;3283.364;20.3196;5.3952;73.6303;0.11330;0.14267;0.59583;0
GYRO;1.918;3283.364;-0.28886;-0.44555;-0.13004;3
ACCE;1.918;3283.364;-0.84061;2.89128;8.74837;3
MAGN;1.926;3283.374;33.80000;-0.30000;-25.00000;3
AHRS;1.937;3283.384;19.7544;4.9091;73.7241;0.11181;0.13657;0.59633;3
GYRO;1.937;3283.384;-0.56173;-0.36454;0.09060;3
ACCE;1.938;3283.384;-0.84061;3.08281;9.09314;3
AHRS;1.957;3283.405;19.0126;4.4479;74.0565;0.10870;0.12994;0.59861;3
GYRO;1.958;3283.405;-0.67898;-0.30272;0.25049;3
ACCE;1.958;3283.405;-0.69696;3.54250;9.44748;3
AHRS;1.978;3283.426;18.3359;4.0149;74.3553;0.10597;0.12378;0.60065;3
MAGN;1.979;3283.426;32.30000;-0.30000;-24.20000;3
GYRO;1.980;3283.426;-0.57452;-0.27607;0.18547;3
ACCE;1.980;3283.426;-0.10320;3.49462;9.47621;3
AHRS;1.999;3283.446;17.8014;3.8620;74.4524;0.10299;0.12006;0.60149;3
GYRO;2.000;3283.446;-0.44661;-0.04690;0.00533;3
ACCE;2.000;3283.446;0.01172;3.48504;9.35171;3
AHRS;2.021;3283.467;17.2921;3.9372;74.3652;0.09917;0.11786;0.60125;3
GYRO;2.023;3283.467;-0.44875;0.05010;-0.14177;3
ACCE;2.024;3283.467;-0.42881;3.40842;8.97822;3
MAGN;2.031;3283.477;32.80000;-0.30000;-24.60000;3
AHRS;2.042;3283.488;16.7092;3.9251;74.2460;0.09534;0.11466;0.60074;3
GYRO;2.043;3283.488;-0.51803;-0.08207;-0.11832;3
ACCE;2.044;3283.488;-0.72569;3.14027;8.96864;3
LIGH;2.057;294618.659;90.0;0
AHRS;2.061;3283.508;16.0985;3.6581;74.2539;0.09251;0.10967;0.60090;0
GYRO;2.062;3283.508;-0.53615;-0.28460;0.00853;3
ACCE;2.062;3283.508;-0.70654;2.78593;8.92076;3
AHRS;2.081;3283.529;15.5304;3.0928;74.3545;0.09146;0.10292;0.60143;0
MAGN;2.082;3283.529;32.70000;0.40000;-24.60000;3
GYRO;2.083;3283.529;-0.47753;-0.52762;0.04690;3
ACCE;2.083;3283.529;-0.36177;2.94874;9.08356;3
AHRS;2.102;3283.549;15.0917;2.4574;74.3405;0.09177;0.09626;0.60106;0
GYRO;2.104;3283.549;-0.34642;-0.53509;-0.06076;3
ACCE;2.105;3283.549;-0.07447;3.06366;9.68690;3
LIGH;2.112;294618.719;145.0;0
AHRS;2.124;3283.570;14.8341;2.1111;74.1882;0.09193;0.09242;0.59987;0
GYRO;2.128;3283.570;-0.16521;-0.27181;-0.15776;3
ACCE;2.128;3283.570;-0.17981;2.87212;10.13701;3
MAGN;2.138;3283.580;33.40000;1.20000;-25.80000;3
AHRS;2.151;3283.590;14.7967;2.0098;74.0235;0.09234;0.09139;0.59868;3
GYRO;2.153;3283.590;0.01599;-0.06822;-0.12791;3
ACCE;2.154;3283.590;-0.27558;2.57524;10.06997;3
GNSS;2.154;1491984728.450;39.994085;-0.068662;155.000;199.500;43.0;0.7;19;12
AHRS;2.169;3283.611;14.8924;2.1112;73.9302;0.09254;0.09251;0.59806;3
GYRO;2.170;3283.611;0.09487;0.10020;-0.05649;3
ACCE;2.170;3283.611;-0.28516;2.43159;9.56240;3
AHRS;2.187;3283.631;14.8747;2.3001;73.8032;0.09154;0.09362;0.59735;3
MAGN;2.189;3283.631;32.40000;3.40000;-26.20000;3
GYRO;2.190;3283.631;-0.07248;0.17801;0.01919;3
ACCE;2.190;3283.631;-0.35220;2.57524;9.03568;3
AHRS;2.204;3283.651;14.5721;2.4410;73.8731;0.08865;0.09308;0.59810;3
GYRO;2.206;3283.651;-0.32830;0.11512;0.05116;3
ACCE;2.207;3283.651;-0.40966;2.77635;8.68134;3
AHRS;2.230;3283.672;13.9632;2.4921;73.9727;0.08408;0.09035;0.59913;3
GYRO;2.232;3283.672;-0.61076;0.03731;0.00533;3
ACCE;2.233;3283.672;-0.44796;2.65186;8.90160;3
MAGN;2.239;3283.682;33.10000;1.50000;-25.90000;3
SOUN;2.240;23.74;0.00072;31.18
AHRS;2.248;3283.692;13.1278;2.5163;74.0103;0.07814;0.08621;0.59980;3
GYRO;2.249;3283.692;-0.79730;0.01812;-0.00959;3
ACCE;2.250;3283.692;-0.51500;2.35497;9.05483;3
GNSS;2.251;1491984728.450;39.994085;-0.068662;155.000;199.500;43.0;0.7;19;12
AHRS;2.265;3283.712;12.1301;2.5040;74.0664;0.07124;0.08097;0.60061;3
GYRO;2.266;3283.712;-0.89323;-0.00533;0.01919;3
ACCE;2.266;3283.712;-0.55331;2.11555;9.30383;3
AHRS;2.285;3283.732;11.1422;2.4844;74.1234;0.06445;0.07571;0.60137;3
MAGN;2.286;3283.732;29.80000;2.60000;-26.60000;3
GYRO;2.287;3283.732;-0.85166;0.01066;0.09700;3
ACCE;2.287;3283.732;-0.55331;1.79952;9.48579;3
AHRS;2.305;3283.753;10.2059;2.5138;74.3737;0.05764;0.07115;0.60343;3
GYRO;2.306;3283.753;-0.83141;0.09487;0.19719;3
ACCE;2.307;3283.753;-0.54373;1.55052;9.41875;3
AHRS;2.326;3283.773;9.1336;2.6656;74.2772;0.04946;0.06654;0.60314;3
GYRO;2.328;3283.773;-1.01048;0.19080;0.20252;3
ACCE;2.328;3283.773;-0.58204;1.58883;8.93033;3
MAGN;2.335;3283.783;29.40000;5.20000;-26.20000;3
AHRS;2.345;3283.793;7.6732;2.7375;74.6166;0.03876;0.05950;0.60584;3
GYRO;2.347;3283.793;-1.38355;0.05756;0.24942;3
ACCE;2.348;3283.793;-0.74485;1.39729;8.61430;3
AHRS;2.366;3283.813;5.9405;2.5032;75.0595;0.02780;0.04886;0.60911;3
GYRO;2.367;3283.813;-1.54450;-0.23024;0.33256;3
ACCE;2.368;3283.813;-0.72569;0.93761;9.22721;3
AHRS;2.386;3283.833;4.3707;2.0939;75.3130;0.01903;0.03775;0.61093;3
MAGN;2.387;3283.833;31.30000;6.30000;-24.60000;3
GYRO;2.387;3283.833;-1.30360;-0.33150;0.31444;3
ACCE;2.388;3283.833;-0.43839;0.82269;9.92632;3
AHRS;2.406;3283.854;3.3080;1.7585;75.6010;0.01340;0.02981;0.61294;3
GYRO;2.407;3283.854;-0.79943;-0.24942;0.19186;3
ACCE;2.407;3283.854;-0.31389;0.63115;10.95104;3
AHRS;2.427;3283.874;2.7591;1.6237;75.7426;0.01031;0.02596;0.61392;3
GYRO;2.428;3283.874;-0.41037;-0.05969;0.08634;3
ACCE;2.428;3283.874;-0.13193;0.50665;10.05082;3
MAGN;2.436;3283.884;32.30000;6.30000;-25.20000;3
AHRS;2.446;3283.894;2.2901;1.6886;75.7628;0.00672;0.02390;0.61407;3
GYRO;2.447;3283.894;-0.43596;0.08101;-0.01066;3
ACCE;2.448;3283.894;-0.28516;0.43004;9.75394;3
AHRS;2.466;3283.914;1.6466;1.6010;75.8280;0.00275;0.01985;0.61451;3
GYRO;2.467;3283.914;-0.61396;-0.16202;0.06395;3
ACCE;2.468;3283.914;-0.64908;0.38215;9.24637;3
AHRS;2.487;3283.934;0.7686;1.0398;75.9255;-0.00029;0.01128;0.61516;3
MAGN;2.488;3283.934;33.40000;7.80000;-24.70000;3
GYRO;2.489;3283.934;-0.80476;-0.53722;0.09700;3
ACCE;2.489;3283.934;-0.30431;0.34385;9.32298;3
AHRS;2.507;3283.955;-0.2985;0.4331;76.0616;-0.00438;0.00137;0.61607;3
GYRO;2.508;3283.955;-0.97637;-0.49671;0.11405;3
ACCE;2.508;3283.955;-0.07447;0.05654;9.52410;3
AHRS;2.530;3283.975;-1.5340;-0.1404;76.2678;-0.00977;-0.00923;0.61746;3
GYRO;2.531;3283.975;-1.11281;-0.53295;0.19186;3
ACCE;2.532;3283.975;-0.00743;-0.24034;9.53367;3
MAGN;2.537;3283.985;31.60000;7.00000;-25.20000;3
AHRS;2.547;3283.995;-2.8229;-0.8583;76.5187;-0.01470;-0.02113;0.61916;3
GYRO;2.548;3283.995;-1.11174;-0.65660;0.23663;3
ACCE;2.549;3283.995;-0.00743;-0.09669;10.40516;3
AHRS;2.567;3284.015;-3.9637;-1.5682;76.7948;-0.01861;-0.03220;0.62105;3
GYRO;2.569;3284.015;-0.94013;-0.59584;0.27500;3
ACCE;2.570;3284.015;0.33733;-0.27865;10.64458;3
AHRS;2.588;3284.035;-4.9302;-2.0069;77.1372;-0.02272;-0.04049;0.62337;3
MAGN;2.589;3284.035;30.90000;8.80000;-24.70000;3
GYRO;2.589;3284.035;-0.79517;-0.39012;0.35921;3
ACCE;2.590;3284.035;0.63421;-0.18288;10.70204;3
AHRS;2.608;3284.055;-5.8261;-2.5144;77.6268;-0.02585;-0.04892;0.62669;3
GYRO;2.609;3284.055;-0.78664;-0.49991;0.50417;3
ACCE;2.609;3284.055;0.60548;-0.39357;9.74436;3
AHRS;2.628;3284.076;-7.0158;-3.1294;78.1445;-0.03031;-0.05971;0.63018;3
GYRO;2.631;3284.076;-1.08509;-0.66300;0.73548;3
ACCE;2.632;3284.076;1.01729;-0.92987;9.05483;3
MAGN;2.638;3284.086;31.60000;11.40000;-25.50000;3
AHRS;2.648;3284.096;-8.5185;-3.8145;79.1206;-0.03609;-0.07286;0.63668;3
GYRO;2.649;3284.096;-1.28868;-0.71949;0.98277;3
ACCE;2.649;3284.096;1.18009;-0.93945;9.42833;3
LIGH;2.652;294619.259;225.0;0
AHRS;2.668;3284.116;-10.0182;-4.2698;80.3047;-0.04276;-0.08463;0.64440;0
GYRO;2.669;3284.116;-1.19915;-0.48499;1.14265;3
ACCE;2.670;3284.116;1.61105;-1.05437;9.60071;3
SOUN;2.678;22.02;0.00067;30.53
AHRS;2.689;3284.136;-11.3335;-4.0850;81.4802;-0.05162;-0.09127;0.65169;0
MAGN;2.689;3284.136;30.80000;11.00000;-25.90000;3
GYRO;2.690;3284.136;-1.02540;0.15882;1.15971;3
ACCE;2.691;3284.136;1.73555;-1.25548;9.47621;3
AHRS;2.708;3284.156;-12.4306;-2.9383;82.7637;-0.06436;-0.09067;0.65906;0
GYRO;2.709;3284.156;-0.82608;0.94439;1.14905;3
ACCE;2.710;3284.156;1.79301;-1.57152;10.21363;3
AHRS;2.729;3284.176;-13.0692;-1.1430;84.1397;-0.07784;-0.08360;0.66649;0
GYRO;2.730;3284.176;-0.39119;1.37715;1.23539;3
ACCE;2.731;3284.176;1.29501;-2.25147;9.82098;3
MAGN;2.739;3284.187;30.00000;10.30000;-26.30000;3
AHRS;2.749;3284.197;-13.0546;0.9925;85.6980;-0.08919;-0.07100;0.67491;3
GYRO;2.750;3284.197;0.13857;1.64896;1.35050;3
ACCE;2.750;3284.197;0.39479;-2.62496;9.84971;3
AHRS;2.769;3284.217;-12.4599;3.7133;87.2441;-0.10074;-0.05151;0.68292;3
GYRO;2.770;3284.217;0.56173;2.21069;1.32492;3
ACCE;2.771;3284.217;-0.07447;-2.44301;9.41875;3
AHRS;2.791;3284.238;-11.5544;7.0323;88.7025;-0.11450;-0.02660;0.68978;3
MAGN;2.793;3284.238;32.20000;9.90000;-24.00000;3
GYRO;2.793;3284.238;0.67366;2.71380;1.34624;3
ACCE;2.794;3284.238;-1.60676;-2.41427;8.49938;3
AHRS;2.815;3284.261;-10.8134;10.5128;90.2743;-0.13083;-0.00217;0.69659;3
GYRO;2.816;3284.261;0.34003;2.74045;1.43791;3
ACCE;2.816;3284.261;-1.79829;-2.03120;8.92076;3
AHRS;2.837;3284.282;-10.4440;13.8059;91.9765;-0.14886;0.01818;0.70342;3
GYRO;2.838;3284.282;-0.06502;2.62533;1.52638;3
ACCE;2.838;3284.282;-1.35776;-2.22274;11.09469;3
MAGN;2.847;3284.294;34.80000;5.60000;-20.70000;3
AHRS;2.859;3284.305;-9.8782;17.9101;93.9492;-0.17140;0.04364;0.71031;3
GYRO;2.861;3284.305;0.13004;3.63368;1.87173;3
ACCE;2.861;3284.305;-2.07602;-2.67285;11.05639;3
AHRS;2.880;3284.327;-8.3188;21.4997;95.6539;-0.18571;0.07208;0.71711;3
GYRO;2.882;3284.327;1.05845;2.49316;1.79605;3
ACCE;2.884;3284.327;-4.62345;-1.91628;7.48424;3
AHRS;2.900;3284.347;-6.3903;23.0250;96.4759;-0.18502;0.09198;0.72236;3
MAGN;2.902;3284.347;37.70000;1.90000;-15.50000;3
GYRO;2.902;3284.347;1.27270;0.74187;0.97317;3
ACCE;2.903;3284.347;-3.94350;0.27681;9.09314;3
AHRS;2.924;3284.370;-5.5948;23.8666;96.1240;-0.18554;0.10251;0.72018;3
GYRO;2.925;3284.370;0.66939;1.04459;-0.16095;3
ACCE;2.926;3284.370;-3.43593;0.49707;10.02209;3
AHRS;2.947;3284.393;-4.9861;25.9945;96.1179;-0.19546;0.11865;0.71755;3
GYRO;2.948;3284.393;0.58412;2.03802;0.07355;3
ACCE;2.949;3284.393;-4.57557;-1.44702;8.42276;3
MAGN;2.956;3284.403;41.10000;-3.10000;-11.00000;3
AHRS;2.967;3284.413;-4.4819;27.6156;96.0347;-0.20268;0.13130;0.71507;3
GYRO;2.968;3284.413;0.37627;1.06911;0.07355;3
ACCE;2.968;3284.413;-5.32256;-0.46061;7.35974;3
AHRS;2.987;3284.434;-4.1594;28.2317;95.5817;-0.20417;0.13767;0.71191;3
GYRO;2.989;3284.434;0.44555;0.45514;-0.28460;3
ACCE;2.990;3284.434;-5.93547;-0.56595;8.53768;3
AHRS;3.008;3284.455;-3.7005;28.1353;95.1813;-0.20050;0.14072;0.71054;3
MAGN;3.009;3284.455;41.10000;-2.40000;-9.00000;3
GYRO;3.009;3284.455;0.62249;-0.21745;-0.12258;3
ACCE;3.010;3284.455;-6.69204;-1.62898;9.23679;3
AHRS;3.029;3284.476;-2.7449;27.1010;94.7005;-0.18806;0.14157;0.71103;3
GYRO;3.030;3284.476;1.02754;-1.09789;0.03198;3
ACCE;3.030;3284.476;-5.19806;-0.18288;8.89203;3
AHRS;3.050;3284.496;-1.6870;25.4818;93.9582;-0.17102;0.13995;0.71081;3
GYRO;3.052;3284.496;1.08936;-1.44004;-0.28460;3
ACCE;3.053;3284.496;-4.27869;0.95676;8.34615;3
MAGN;3.062;3284.507;40.40000;-2.40000;-8.20000;3
AHRS;3.074;3284.517;-1.0179;23.7007;92.9797;-0.15491;0.13507;0.70851;3
GYRO;3.077;3284.517;0.82608;-1.57328;-0.59904;3
ACCE;3.078;3284.517;-4.29784;1.24407;7.64704;3
AHRS;3.090;3284.537;-0.6627;21.4766;91.8964;-0.13786;0.12547;0.70536;3
GYRO;3.091;3284.537;0.62569;-2.04121;-0.74933;3
ACCE;3.091;3284.537;-5.43748;0.50665;8.42276;3
AHRS;3.110;3284.558;-0.2033;18.3031;90.9973;-0.11467;0.11023;0.70396;3
MAGN;3.111;3284.558;41.50000;-3.10000;-10.70000;3
GYRO;3.112;3284.558;0.66939;-3.08580;-0.55534;3
ACCE;3.113;3284.558;-5.04483;-0.19246;7.89604;3
AHRS;3.131;3284.578;0.6182;13.4049;90.1059;-0.07882;0.08624;0.70336;3
GYRO;3.142;3284.578;1.00302;-4.70066;-0.56920;3
ACCE;3.143;3284.578;-3.65619;0.35342;8.44192;3
GNSS;3.148;1491984729.449;39.994085;-0.068661;156.000;199.500;42.0;0.5;19;12
AHRS;3.153;3284.599;1.9497;7.0485;89.1947;-0.03106;0.05569;0.70144;3
GYRO;3.155;3284.599;1.37183;-5.72606;-0.57026;3
ACCE;3.155;3284.599;-1.18538;0.89930;9.33256;3
MAGN;3.161;3284.609;38.90000;-2.00000;-15.00000;3
AHRS;3.172;3284.619;3.5249;0.3071;88.4844;0.02016;0.02338;0.69742;3
GYRO;3.173;3284.619;1.37609;-6.00639;-0.52230;3
ACCE;3.173;3284.619;-0.36177;1.44518;7.17778;3
GNSS;3.175;1491984729.449;39.994085;-0.068661;156.000;199.500;42.0;0.5;19;12
AHRS;3.192;3284.639;4.7638;-7.0449;87.8514;0.07246;-0.01544;0.68998;3
GYRO;3.193;3284.639;0.92414;-6.62888;-0.65021;3
ACCE;3.194;3284.639;0.82575;1.63671;5.46353;3
AHRS;3.214;3284.660;5.5561;-15.0380;87.1871;0.12492;-0.06153;0.67821;3
MAGN;3.215;3284.660;34.20000;-1.60000;-21.50000;3
GYRO;3.216;3284.660;0.48286;-7.11494;-0.68538;3
ACCE;3.216;3284.660;2.33889;1.23449;6.73725;3
SOUN;3.231;31.22;0.00095;33.56
AHRS;3.236;3284.682;6.2440;-23.4476;86.6220;0.17798;-0.11105;0.66260;3
GYRO;3.236;3284.682;0.42956;-7.44963;-0.64914;3
ACCE;3.237;3284.682;3.77541;0.72692;8.86330;3
AHRS;3.255;3284.702;7.2741;-32.0440;86.3867;0.23299;-0.15908;0.64379;3
GYRO;3.257;3284.702;0.80263;-7.54770;-0.59371;3
ACCE;3.257;3284.702;6.17919;1.28237;9.43790;3
MAGN;3.265;3284.712;26.90000;-3.50000;-32.30000;3
AHRS;3.276;3284.723;8.4788;-40.3453;86.2996;0.28582;-0.20345;0.62160;3
GYRO;3.277;3284.723;0.77492;-7.05205;-0.72695;3
ACCE;3.277;3284.723;7.54867;1.63671;8.17377;3
AHRS;3.297;3284.744;9.5630;-47.1843;86.1714;0.32823;-0.23910;0.59945;3
GYRO;3.298;3284.744;0.53829;-5.61094;-0.71203;3
ACCE;3.299;3284.744;7.41459;2.00063;6.61275;3
AHRS;3.317;3284.764;10.2033;-52.2625;85.8965;0.35733;-0.26671;0.58061;3
MAGN;3.318;3284.764;14.10000;-2.00000;-39.20000;3
GYRO;3.319;3284.764;0.08314;-4.23912;-0.54148;3
ACCE;3.320;3284.764;7.97005;1.50264;6.92878;3
AHRS;3.337;3284.785;10.2310;-56.0637;85.2474;0.37489;-0.29113;0.56452;3
GYRO;3.339;3284.785;-0.64594;-3.16468;-0.25262;3
ACCE;3.339;3284.785;7.99878;0.95676;6.76598;3
AHRS;3.360;3284.805;9.6590;-59.0999;84.3094;0.38411;-0.31516;0.55098;3
GYRO;3.362;3284.805;-1.02114;-2.66264;0.05223;3
ACCE;3.362;3284.805;8.98519;0.69819;6.93836;3
MAGN;3.369;3284.816;3.10000;-2.80000;-42.00000;3
AHRS;3.378;3284.826;8.9084;-61.3221;83.2795;0.38774;-0.33557;0.54023;3
GYRO;3.380;3284.826;-1.10535;-1.90371;0.13111;3
ACCE;3.380;3284.826;9.96202;1.27280;5.97110;3
AHRS;3.399;3284.846;8.1907;-62.6872;82.1018;0.38674;-0.35121;0.53144;3
GYRO;3.401;3284.846;-1.23006;-1.16504;0.05862;3
ACCE;3.402;3284.846;9.68430;1.49306;3.96955;3
AHRS;3.420;3284.867;7.6687;-63.6292;80.9302;0.38459;-0.36330;0.52343;3
MAGN;3.421;3284.867;-4.90000;-0.20000;-41.10000;3
GYRO;3.422;3284.867;-1.01581;-0.93160;-0.06396;3
ACCE;3.422;3284.867;9.55022;1.57925;4.21854;3
AHRS;3.444;3284.888;7.5564;-64.4622;80.1665;0.38532;-0.37128;0.51660;3
GYRO;3.445;3284.888;-0.52762;-0.78771;-0.23876;3
ACCE;3.446;3284.888;9.77049;1.49306;4.86977;3
AHRS;3.462;3284.908;7.6432;-65.1694;79.6156;0.38716;-0.37684;0.51067;3
GYRO;3.463;3284.908;-0.29952;-0.60117;-0.21851;3
ACCE;3.464;3284.908;9.71303;1.03338;4.63035;3
MAGN;3.471;3284.919;-8.20000;2.40000;-39.50000;3
AHRS;3.482;3284.929;7.5700;-65.6489;79.2869;0.38780;-0.38110;0.50742;3
GYRO;3.483;3284.929;-0.28140;-0.45088;-0.00640;3
ACCE;3.484;3284.929;9.57895;1.16745;4.21854;3
AHRS;3.503;3284.950;7.3796;-66.0637;79.0269;0.38773;-0.38534;0.50525;3
GYRO;3.504;3284.950;-0.27181;-0.34642;0.06502;3
ACCE;3.505;3284.950;9.50234;1.63671;3.82590;3
AHRS;3.523;3284.970;7.2554;-66.4808;78.5788;0.38737;-0.38989;0.50172;3
MAGN;3.524;3284.970;-10.50000;4.20000;-39.90000;3
GYRO;3.525;3284.970;-0.18547;-0.47859;-0.00533;3
ACCE;3.525;3284.970;8.73619;1.77079;2.96398;3
AHRS;3.544;3284.991;7.3802;-67.5096;78.4079;0.39195;-0.39585;0.49673;3
GYRO;3.545;3284.991;-0.07141;-1.06058;-0.21531;3
ACCE;3.546;3284.991;8.46804;2.07725;2.90652;3
AHRS;3.583;3285.012;7.7909;-69.2948;78.3875;0.40176;-0.40428;0.48875;3
GYRO;3.586;3285.012;0.20572;-1.74276;-0.37200;3
ACCE;3.586;3285.012;8.75535;1.88571;3.59605;3
MAGN;3.587;3285.022;-10.80000;6.00000;-39.90000;3
AHRS;3.587;3285.032;8.3113;-71.6305;78.7464;0.41567;-0.41389;0.48028;3
GYRO;3.588;3285.032;0.52976;-2.08492;-0.28034;3
ACCE;3.589;3285.032;8.83196;1.50264;3.42367;3
AHRS;3.606;3285.053;8.7502;-74.1132;79.3950;0.43062;-0.42342;0.47288;3
GYRO;3.607;3285.053;0.64594;-2.02736;-0.20039;3
ACCE;3.608;3285.053;9.69387;1.73248;2.73414;3
AHRS;3.628;3285.073;9.2410;-76.9244;80.0554;0.44704;-0.43417;0.46360;3
MAGN;3.629;3285.073;-14.20000;4.50000;-41.10000;3
GYRO;3.629;3285.073;0.67685;-2.51128;-0.33896;3
ACCE;3.630;3285.073;10.66113;2.18259;2.75329;3
AHRS;3.648;3285.094;10.2839;-80.2251;80.7312;0.46783;-0.44454;0.44933;3
GYRO;3.649;3285.094;0.78238;-2.88222;-0.92841;3
ACCE;3.650;3285.094;9.89499;2.73805;2.17869;3
AHRS;3.668;3285.115;11.8012;-83.8487;81.4468;0.49156;-0.45378;0.43078;3
GYRO;3.670;3285.115;0.76319;-3.07408;-1.28868;3
ACCE;3.672;3285.115;8.98519;3.14027;1.45085;3
MAGN;3.679;3285.125;-18.10000;3.50000;-38.20000;3
AHRS;3.690;3285.135;13.5103;-87.9236;82.1208;0.51665;-0.46417;0.40795;3
GYRO;3.691;3285.135;0.66086;-3.57079;-1.50187;3
ACCE;3.691;3285.135;9.55022;3.65742;0.60809;3
AHRS;3.709;3285.156;15.3869;-92.3882;82.8507;0.54269;-0.47495;0.38143;3
GYRO;3.711;3285.156;0.59051;-3.73707;-1.67241;3
ACCE;3.711;3285.156;9.43530;3.95430;0.26332;3
AHRS;3.730;3285.177;17.1461;-96.4165;83.5761;0.56535;-0.48350;0.35626;3
MAGN;3.731;3285.177;-22.80000;0.90000;-37.00000;3
GYRO;3.733;3285.177;0.46367;-3.18707;-1.52532;3
ACCE;3.734;3285.177;8.58296;3.93515;-0.14848;3
AHRS;3.750;3285.198;18.3813;-99.2349;84.2131;0.58097;-0.48849;0.33858;3
GYRO;3.752;3285.198;0.35495;-2.01563;-1.01475;3
ACCE;3.753;3285.198;8.02751;3.80107;-0.84759;3
AHRS;3.772;3285.218;18.9855;-101.0008;84.7517;0.59045;-0.49152;0.32883;3
GYRO;3.773;3285.218;0.36028;-1.25990;-0.46474;3
ACCE;3.774;3285.218;7.55825;3.68615;-1.49881;3
MAGN;3.783;3285.229;-28.20000;-2.00000;-31.30000;3
SOUN;3.784;33.04;0.00101;34.05
AHRS;3.794;3285.239;19.2890;-102.8413;85.3484;0.59921;-0.49582;0.32043;3
GYRO;3.795;3285.239;0.44342;-1.57648;-0.40185;3
ACCE;3.795;3285.239;9.29165;4.28949;-1.40304;3
AHRS;3.814;3285.261;20.0681;-105.4924;86.2074;0.61259;-0.50019;0.30606;3
GYRO;3.815;3285.261;0.52976;-2.13608;-0.94440;3
ACCE;3.816;3285.261;9.09053;4.06922;-0.87632;3
AHRS;3.834;3285.281;20.9296;-108.1338;87.1711;0.62616;-0.50326;0.29133;3
MAGN;3.836;3285.281;-30.70000;-4.20000;-29.70000;3
GYRO;3.836;3285.281;0.57346;-1.95381;-0.90069;3
ACCE;3.837;3285.281;7.82640;4.01176;-1.60415;3
AHRS;3.855;3285.302;21.4052;-110.6191;88.2498;0.63838;-0.50637;0.27975;3
GYRO;3.856;3285.302;0.73228;-1.77154;-0.62249;3
ACCE;3.857;3285.302;8.22862;3.99261;-1.71908;3
AHRS;3.876;3285.322;21.6462;-112.7131;89.3835;0.64903;-0.50813;0.27158;3
GYRO;3.877;3285.322;0.77278;-1.30574;-0.51377;3
ACCE;3.878;3285.322;8.42016;4.18414;-1.69992;3
MAGN;3.885;3285.332;-31.80000;-6.00000;-27.60000;3
AHRS;3.905;3285.344;21.6863;-113.6876;90.3787;0.65584;-0.50649;0.27009;3
GYRO;3.911;3285.344;0.71416;-0.11192;-0.26115;3
ACCE;3.912;3285.344;8.03709;4.23203;-1.73823;3
AHRS;3.917;3285.364;21.5499;-113.8025;91.3230;0.65995;-0.50215;0.27423;3
GYRO;3.918;3285.364;0.77918;0.40718;-0.16415;3
ACCE;3.918;3285.364;8.00836;4.47145;-1.71908;3
AHRS;3.937;3285.384;21.3662;-113.2452;92.4179;0.66294;-0.49425;0.28313;3
MAGN;3.939;3285.384;-35.00000;-7.80000;-25.50000;3
GYRO;3.939;3285.384;0.90176;0.92414;-0.23983;3
ACCE;3.940;3285.384;8.44889;4.30864;-1.77654;3
AHRS;3.961;3285.405;21.3819;-111.8782;93.6985;0.66496;-0.48095;0.29640;3
GYRO;3.963;3285.405;0.96145;1.89838;-0.45621;3
ACCE;3.963;3285.405;9.65557;4.90241;-1.05828;3
WIFI;3.973;755897.082;eduroam;00:13:c3:44:c7:21;-75
WIFI;3.973;755887.082;UJI;00:13:c3:44:c7:20;-77
WIFI;3.973;755893.114;UJI;00:14:69:f2:35:50;-83
WIFI;3.973;755897.082;eduroam;00:14:69:f2:35:51;-80
WIFI;3.973;755894.992;eduroam;00:13:c3:44:b0:71;-45
WIFI;3.973;755897.082;ti;80:49:71:16:5e:c9;-80
WIFI;3.973;755897.081;UJI;00:13:c3:44:b0:70;-45
WIFI;3.973;755897.081;eduroam;00:14:1c:dd:fa:a1;-51
WIFI;3.973;755897.081;UJI;00:14:1c:dd:fa:a0;-51
WIFI;3.973;755897.082;eduroam;00:27:22:0b:36:35;-69
WIFI;3.973;755897.082;eduroam;00:27:22:0b:c4:39;-57
WIFI;3.973;755897.082;UJI;06:27:22:0b:36:35;-68
WIFI;3.973;755897.082;Pruebas;2e:d9:9f:d9:fa:21;-92
WIFI;3.973;755897.082;UJI;06:27:22:0b:c4:39;-68
WIFI;3.973;755897.082;eduroam;00:14:1c:dd:fc:41;-80
WIFI;3.973;755893.114;qMp;02:ca:ff:ee:ba:be;-76
WIFI;3.973;755897.082;UJI;00:13:80:43:d1:50;-84
WIFI;3.973;755893.114;UJI;c2:9f:db:1c:38:3e;-91
WIFI;3.973;755897.082;eduroam;00:13:c3:44:d6:71;-89
WIFI;3.973;755897.082;UJI;00:14:1c:dd:fc:40;-79
WIFI;3.973;755897.082;RETA-Wifi;84:1b:5e:3f:88:6f;-83
WIFI;3.973;755897.082;eduroam;00:27:22:0b:c4:21;-86
WIFI;3.973;755897.082;eduroam;04:18:d6:04:29:62;-87
WIFI;3.973;755897.082;qMp-AP;66:70:02:b5:f2:e9;-87
WIFI;3.973;755897.082;UJI;00:13:c3:44:d6:70;-90
WIFI;3.973;755897.082;eduroam;00:13:80:43:d1:51;-86
WIFI;3.973;755897.082;UJI;0a:18:d6:04:29:62;-88
WIFI;3.973;755897.082;UJI;06:27:22:a7:2a:4f;-88
AHRS;3.994;3285.425;21.5725;-108.6058;95.0876;0.66230;-0.45795;0.32030;3
GYRO;3.995;3285.425;1.02434;3.80849;-0.55321;3
ACCE;3.995;3285.425;10.01948;4.66299;0.55063;3
MAGN;3.996;3285.435;-35.60000;-10.40000;-24.30000;3
AHRS;3.998;3285.445;21.5413;-103.2627;96.5624;0.65210;-0.42598;0.35765;3
GYRO;3.999;3285.445;1.20874;5.54166;-0.17588;3
ACCE;4.000;3285.445;9.25334;2.75720;2.14995;3
AHRS;4.018;3285.465;20.8250;-96.1374;98.2521;0.63231;-0.38750;0.40898;3
GYRO;4.019;3285.465;1.55196;7.17783;0.60330;3
ACCE;4.021;3285.465;8.55423;2.00063;1.59450;3
AHRS;4.038;3285.486;19.2213;-87.2371;100.3773;0.59986;-0.34264;0.47456;3
MAGN;4.039;3285.486;-31.60000;-11.10000;-28.70000;3
GYRO;4.040;3285.486;1.82164;8.80014;1.58287;3
ACCE;4.040;3285.486;9.72260;2.53693;1.48916;3
AHRS;4.059;3285.507;17.1850;-77.1461;102.7853;0.55465;-0.29341;0.54596;3
GYRO;4.060;3285.507;1.68840;9.61876;2.13715;3
ACCE;4.061;3285.507;11.38897;2.24005;1.98715;3
AHRS;4.082;3285.528;15.4031;-66.2356;105.2137;0.49833;-0.23963;0.61495;3
GYRO;4.083;3285.528;1.39954;10.28815;2.05294;3
ACCE;4.083;3285.528;12.87337;1.92402;3.58648;3
MAGN;4.090;3285.538;-22.10000;-17.00000;-35.10000;3
AHRS;4.101;3285.548;14.4616;-54.8771;107.5502;0.43478;-0.18003;0.67599;3
GYRO;4.102;3285.548;1.30574;10.47362;1.55516;3
ACCE;4.102;3285.548;12.15511;1.78994;4.46754;3
AHRS;4.122;3285.569;14.3055;-43.2192;109.6576;0.36538;-0.11586;0.72765;3
GYRO;4.122;3285.569;1.24925;10.68680;1.19915;3
ACCE;4.123;3285.569;10.62282;2.35497;5.68380;3
AHRS;4.142;3285.590;14.6604;-31.5547;111.5524;0.29204;-0.05015;0.76968;3
MAGN;4.145;3285.590;-6.10000;-17.60000;-38.30000;3
GYRO;4.145;3285.590;1.19808;10.46402;1.05738;3
ACCE;4.146;3285.590;7.60613;1.42602;6.04771;3
GNSS;4.146;1491984730.450;39.994078;-0.068663;156.000;199.500;42.0;0.5;19;12
AHRS;4.163;3285.610;15.1478;-21.1535;112.7830;0.22325;0.00719;0.79816;3
GYRO;4.164;3285.610;0.65447;8.90353;0.59584;3
ACCE;4.164;3285.610;6.07384;2.38371;5.12834;3
GNSS;4.168;1491984730.450;39.994078;-0.068663;156.000;199.500;42.0;0.5;19;12
AHRS;4.184;3285.630;14.9524;-12.5592;112.9622;0.16184;0.04794;0.81380;3
GYRO;4.185;3285.630;-0.34535;7.12560;0.06928;3
ACCE;4.186;3285.630;5.25981;2.99662;5.21453;3
MAGN;4.193;3285.640;14.20000;-21.70000;-33.50000;3
AHRS;4.203;3285.651;14.2668;-5.3916;112.5505;0.10768;0.07726;0.82112;3
GYRO;4.205;3285.651;-0.70670;5.93285;-0.37200;3
ACCE;4.206;3285.651;4.19679;2.81466;6.37333;3
AHRS;4.224;3285.671;13.0830;0.6596;111.8270;0.05911;0.09755;0.82315;3
GYRO;4.225;3285.671;-1.19168;4.82963;-0.59798;3
ACCE;4.225;3285.671;1.14179;1.36856;8.16419;3
SOUN;4.226;29.45;0.00090;33.05
AHRS;4.245;3285.692;11.5118;5.2662;111.3152;0.01878;0.10851;0.82325;3
MAGN;4.246;3285.692;27.30000;-24.60000;-26.00000;3
GYRO;4.246;3285.692;-1.32599;3.75520;-0.49565;3
ACCE;4.247;3285.692;0.43310;0.52580;10.28066;3
AHRS;4.268;3285.714;10.6044;9.0070;110.7691;-0.01201;0.12023;0.82105;3
GYRO;4.269;3285.714;-0.48072;3.00480;-0.57879;3
ACCE;4.270;3285.714;0.07876;-0.07753;11.69803;3
AHRS;4.289;3285.735;10.2820;12.2464;110.0038;-0.03593;0.13392;0.81670;3
GYRO;4.290;3285.735;-0.04477;2.60934;-0.77918;3
ACCE;4.291;3285.735;0.44268;0.44919;10.52966;3
MAGN;4.298;3285.745;33.80000;-21.00000;-20.00000;3
AHRS;4.308;3285.756;9.9400;15.3660;108.8330;-0.05836;0.14733;0.80968;3
GYRO;4.309;3285.756;-0.09700;2.50382;-1.13626;3
ACCE;4.310;3285.756;-0.41923;0.54496;8.77710;3
AHRS;4.329;3285.776;9.0361;18.1842;107.4740;-0.08101;0.15590;0.80107;3
GYRO;4.331;3285.776;-0.52549;2.18618;-1.40593;3
ACCE;4.331;3285.776;-2.32502;0.51623;8.38446;3
AHRS;4.350;3285.797;7.7490;20.3757;106.0257;-0.10095;0.15929;0.79157;3
MAGN;4.351;3285.797;36.00000;-19.60000;-16.00000;3
GYRO;4.352;3285.797;-0.57772;1.58607;-1.56689;3
ACCE;4.352;3285.797;-3.11989;-0.23076;10.59670;3
AHRS;4.372;3285.819;7.0238;22.0704;104.7469;-0.11461;0.16426;0.78306;3
GYRO;4.373;3285.819;-0.08740;1.25244;-1.12773;3
ACCE;4.374;3285.819;-5.15975;-1.73432;10.90316;3
AHRS;4.394;3285.840;6.7645;22.9915;103.7266;-0.12078;0.16833;0.77668;3
GYRO;4.395;3285.840;0.20146;0.52549;-0.90176;3
ACCE;4.396;3285.840;-4.20207;-0.14457;10.65416;3
MAGN;4.403;3285.851;39.30000;-17.30000;-13.10000;3
AHRS;4.414;3285.861;6.7145;23.2011;102.3966;-0.12050;0.17050;0.76947;3
GYRO;4.415;3285.861;0.47220;-0.10233;-1.14372;3
ACCE;4.415;3285.861;-4.15419;0.41088;10.21363;3
AHRS;4.435;3285.882;6.6326;22.6374;100.8895;-0.11495;0.16851;0.76198;3
GYRO;4.436;3285.882;0.40611;-0.86658;-1.24178;3
ACCE;4.437;3285.882;-5.11187;0.59284;8.65261;3
AHRS;4.455;3285.902;6.4799;21.0824;99.5359;-0.10355;0.16039;0.75603;3
MAGN;4.457;3285.902;38.90000;-13.30000;-10.60000;3
GYRO;4.457;3285.902;0.28566;-1.71398;-1.10748;3
ACCE;4.458;3285.902;-4.50853;0.78438;8.75795;3
AHRS;4.476;3285.923;6.4352;18.5715;98.2254;-0.08554;0.14733;0.75084;3
GYRO;4.478;3285.923;0.37840;-2.53580;-1.08296;3
ACCE;4.478;3285.923;-3.45508;0.91845;8.53768;3
AHRS;4.500;3285.945;6.3880;15.2864;96.7327;-0.06257;0.12950;0.74454;3
GYRO;4.501;3285.945;0.30485;-3.03677;-1.32173;3
ACCE;4.502;3285.945;-1.78872;1.35899;8.93991;3
MAGN;4.510;3285.957;39.70000;-11.10000;-11.80000;3
AHRS;4.521;3285.967;6.1660;12.0050;95.0803;-0.04093;0.10995;0.73644;3
GYRO;4.522;3285.967;0.09593;-3.03890;-1.46456;3
ACCE;4.523;3285.967;-1.87491;1.28237;7.90562;3
AHRS;4.544;3285.990;5.6878;8.3255;93.5217;-0.01892;0.08572;0.72815;3
GYRO;4.545;3285.990;-0.30485;-3.53988;-1.35797;3
ACCE;4.545;3285.990;-2.35375;1.03338;6.21052;3
AHRS;4.565;3286.011;4.8388;3.4743;92.1677;0.00745;0.05140;0.72027;3
MAGN;4.566;3286.011;37.40000;-9.00000;-16.60000;3
GYRO;4.567;3286.011;-0.65766;-4.57594;-1.23752;3
ACCE;4.567;3286.011;-0.99384;0.64073;6.38290;3
AHRS;4.585;3286.032;4.1882;-2.5662;90.6545;0.04160;0.01025;0.70991;3
GYRO;4.586;3286.032;-0.45514;-5.58536;-1.35690;3
ACCE;4.586;3286.032;1.21840;0.34385;9.49537;3
AHRS;4.606;3286.053;4.3188;-9.3399;89.1270;0.08385;-0.03161;0.69669;3
GYRO;4.608;3286.053;0.07035;-6.03837;-1.30680;3
ACCE;4.608;3286.053;2.22396;0.43961;10.74993;3
MAGN;4.616;3286.063;35.70000;-5.50000;-22.50000;3
AHRS;4.627;3286.073;4.7945;-15.6312;87.8883;0.12412;-0.06907;0.68281;3
GYRO;4.629;3286.073;0.16095;-5.44892;-1.09576;3
ACCE;4.629;3286.073;3.64133;0.84184;8.80583;3
AHRS;4.648;3286.093;5.1302;-22.0550;86.7444;0.16316;-0.10874;0.66716;3
GYRO;4.649;3286.093;-0.12258;-5.89980;-1.02327;3
ACCE;4.649;3286.093;3.67964;1.06211;6.37333;3
SOUN;4.664;39.60;0.00121;35.62
AHRS;4.670;3286.115;5.2110;-29.9697;85.5291;0.20762;-0.15981;0.64659;3
MAGN;4.671;3286.115;29.10000;-0.90000;-29.70000;3
GYRO;4.671;3286.115;-0.45088;-7.30147;-0.96465;3
ACCE;4.672;3286.115;5.95892;0.57369;6.60317;3
AHRS;4.689;3286.136;5.4342;-38.0921;84.2935;0.25195;-0.21161;0.62211;3
GYRO;4.690;3286.136;-0.40504;-6.94333;-1.02434;3
ACCE;4.690;3286.136;8.65958;1.09084;9.67732;3
AHRS;4.710;3286.156;5.7447;-44.4686;83.1706;0.28553;-0.25188;0.59943;3
GYRO;4.712;3286.156;-0.53615;-5.22828;-0.81436;3
ACCE;4.713;3286.156;8.11370;0.43961;8.17377;3
MAGN;4.719;3286.167;18.50000;1.00000;-37.00000;3
AHRS;4.730;3286.177;5.7023;-49.7081;81.9787;0.30942;-0.28726;0.57865;3
GYRO;4.731;3286.177;-0.86232;-4.49813;-0.64701;3
ACCE;4.731;3286.177;8.45847;1.30153;6.04771;3
AHRS;4.750;3286.198;5.6472;-54.5560;80.6486;0.32960;-0.32065;0.55724;3
GYRO;4.752;3286.198;-0.96891;-4.30094;-0.68325;3
ACCE;4.753;3286.198;8.96604;1.41645;5.62634;3
AHRS;4.772;3286.219;5.8528;-59.3586;79.2730;0.34961;-0.35252;0.53404;3
MAGN;4.774;3286.219;5.70000;3.20000;-39.80000;3
GYRO;4.774;3286.219;-0.83887;-4.37236;-0.86978;3
ACCE;4.775;3286.219;10.00991;1.84740;4.90807;3
AHRS;4.796;3286.242;6.5390;-64.2501;78.0525;0.37182;-0.38202;0.50884;3
GYRO;4.797;3286.242;-0.59797;-4.34144;-1.07977;3
ACCE;4.797;3286.242;10.40256;1.83783;4.45796;3
AHRS;4.817;3286.262;7.4141;-68.7277;76.8968;0.39204;-0.40794;0.48363;3
GYRO;4.818;3286.262;-0.64701;-3.87031;-1.08403;3
ACCE;4.818;3286.262;10.22060;1.17703;3.80674;3
MAGN;4.825;3286.273;-4.80000;4.30000;-39.50000;3
AHRS;4.836;3286.283;8.1696;-72.3703;75.7020;0.40675;-0.42972;0.46079;3
GYRO;4.837;3286.283;-0.77278;-3.19559;-0.92628;3
ACCE;4.837;3286.283;10.19187;1.16745;2.64795;3
AHRS;4.857;3286.304;8.8924;-75.4527;74.4164;0.41774;-0.44879;0.43907;3
GYRO;4.858;3286.304;-0.94120;-2.72553;-0.92841;3
ACCE;4.859;3286.304;11.24532;1.35899;1.97757;3
AHRS;4.877;3286.324;9.9714;-78.4196;73.0891;0.42909;-0.46586;0.41549;3
MAGN;4.878;3286.324;-14.30000;7.60000;-37.90000;3
GYRO;4.879;3286.324;-0.84740;-2.94404;-1.26630;3
ACCE;4.880;3286.324;11.10166;1.52179;0.79005;3
AHRS;4.899;3286.345;11.5236;-82.1660;71.9599;0.44536;-0.48464;0.38721;3
GYRO;4.900;3286.345;-0.68751;-3.55694;-1.56475;3
ACCE;4.900;3286.345;10.88140;1.60798;2.32234;3
AHRS;4.920;3286.366;13.3853;-85.7869;71.2076;0.46297;-0.49992;0.35911;3
GYRO;4.921;3286.366;-0.39438;-3.12098;-1.71931;3
ACCE;4.922;3286.366;10.29721;1.62714;1.72858;3
MAGN;4.930;3286.377;-19.20000;8.00000;-35.60000;3
AHRS;4.941;3286.388;15.2907;-89.0857;70.6408;0.47930;-0.51242;0.33226;3
GYRO;4.942;3286.388;-0.42956;-3.04317;-1.65749;3
ACCE;4.942;3286.388;9.81837;1.49306;-0.31128;3
AHRS;4.968;3286.410;17.1604;-92.4923;70.0347;0.49434;-0.52574;0.30414;3
GYRO;4.970;3286.410;-0.54468;-3.09007;-1.61485;3
ACCE;4.971;3286.410;10.19187;1.85698;0.18671;3
AHRS;4.986;3286.432;18.9611;-95.2403;69.4437;0.50626;-0.53562;0.27868;3
MAGN;4.987;3286.432;-26.40000;7.20000;-31.90000;3
GYRO;4.987;3286.432;-0.62462;-2.34713;-1.50293;3
ACCE;4.988;3286.432;9.13842;2.26878;0.11967;3
AHRS;5.006;3286.452;20.6560;-97.7196;68.9762;0.51674;-0.54389;0.25520;3
GYRO;5.007;3286.452;-0.50524;-2.30023;-1.39954;3
ACCE;5.007;3286.452;8.33397;2.56566;0.12925;3
AHRS;5.027;3286.473;22.1389;-100.3825;68.8158;0.52743;-0.55253;0.23336;3
GYRO;5.029;3286.473;-0.25688;-2.42601;-1.20235;3
ACCE;5.029;3286.473;7.76894;2.83382;-0.20594;3
MAGN;5.037;3286.484;-30.80000;6.50000;-29.20000;3
AHRS;5.048;3286.494;23.3987;-102.9428;68.8737;0.53737;-0.56037;0.21410;3
GYRO;5.049;3286.494;-0.17907;-2.07639;-1.03500;3
ACCE;5.049;3286.494;7.51036;2.88170;-0.75182;3
AHRS;5.067;3286.514;24.4793;-104.7050;68.7064;0.54355;-0.56575;0.19826;3
GYRO;5.068;3286.514;-0.42103;-1.44431;-0.84420;3
ACCE;5.069;3286.514;7.47205;3.26477;-1.72865;3
AHRS;5.087;3286.534;25.4079;-105.6034;68.2769;0.54612;-0.56854;0.18599;3
MAGN;5.088;3286.534;-33.60000;4.70000;-24.00000;3
GYRO;5.089;3286.534;-0.55001;-0.81968;-0.64701;3
ACCE;5.090;3286.534;6.90702;3.14027;-0.88589;3
AHRS;5.108;3286.555;25.9667;-105.7207;67.8059;0.54587;-0.56906;0.17951;3
GYRO;5.108;3286.555;-0.48605;-0.13217;-0.28247;3
ACCE;5.109;3286.555;5.72908;3.24562;-1.03912;3
AHRS;5.129;3286.575;26.1798;-104.9345;67.0581;0.54166;-0.56767;0.17805;3
GYRO;5.130;3286.575;-0.67259;0.58305;0.05649;3
ACCE;5.130;3286.575;5.80569;3.50419;-0.85716;3
MAGN;5.140;3286.586;-36.20000;2.80000;-23.20000;3
GNSS;5.146;1491984731.451;39.994067;-0.068665;157.000;199.500;42.0;0.6;19;12
AHRS;5.151;3286.596;26.0782;-103.2216;66.0243;0.53351;-0.56399;0.18132;3
GYRO;5.152;3286.596;-0.76639;1.18529;0.35388;3
ACCE;5.152;3286.596;5.60458;3.40842;-1.20193;3
GNSS;5.167;1491984731.451;39.994067;-0.068665;157.000;199.500;42.0;0.6;19;12
AHRS;5.174;3286.616;25.6463;-101.5372;65.0646;0.52451;-0.56128;0.18669;3
GYRO;5.175;3286.616;-0.61076;1.10748;0.58518;3
ACCE;5.176;3286.616;5.97807;3.40842;-0.79970;3
AHRS;5.189;3286.636;24.9144;-99.3342;64.1039;0.51335;-0.55680;0.19602;3
MAGN;5.190;3286.636;-36.20000;2.80000;-22.80000;3
GYRO;5.191;3286.636;-0.65873;1.78966;0.83993;3
ACCE;5.192;3286.636;6.16961;3.30308;-0.14848;3
AHRS;5.210;3286.657;23.7741;-95.9865;63.0376;0.49764;-0.54779;0.21187;3
GYRO;5.211;3286.657;-0.71096;2.69995;1.18422;3
ACCE;5.211;3286.657;6.23665;3.21689;-1.19235;3
SOUN;5.216;29.47;0.00090;33.06
AHRS;5.231;3286.678;22.2782;-92.7798;62.0306;0.48025;-0.54018;0.22883;3
GYRO;5.237;3286.678;-0.71416;2.29810;1.41339;3
ACCE;5.238;3286.678;7.07941;3.02535;-1.91061;3
LIGH;5.238;294621.839;300.0;0
MAGN;5.240;3286.688;-35.40000;5.40000;-25.10000;3
AHRS;5.250;3286.698;20.6499;-89.7017;61.0038;0.46165;-0.53333;0.24510;3
GYRO;5.251;3286.698;-0.85273;2.47291;1.42725;3
ACCE;5.252;3286.698;8.73619;3.12112;-1.10616;3
AHRS;5.270;3286.718;19.1071;-86.4071;59.8382;0.44158;-0.52479;0.26005;3
GYRO;5.271;3286.718;-1.02753;2.42068;1.25670;3
ACCE;5.272;3286.718;9.48318;3.58081;-1.50839;3
AHRS;5.291;3286.738;17.7940;-83.6799;58.8026;0.42391;-0.51758;0.27147;3
MAGN;5.292;3286.738;-32.60000;9.30000;-28.70000;3
GYRO;5.292;3286.738;-0.91455;2.08065;1.03286;3
ACCE;5.293;3286.738;8.64042;3.15943;1.13481;3
AHRS;5.312;3286.759;16.4695;-81.1265;58.0597;0.40745;-0.50993;0.28341;3
GYRO;5.312;3286.759;-0.70243;1.96127;1.07230;3
ACCE;5.313;3286.759;8.60212;3.16900;1.45085;3
AHRS;5.334;3286.780;15.3243;-79.1946;57.7751;0.39512;-0.50346;0.29451;3
GYRO;5.336;3286.780;-0.33896;1.56902;0.88044;3
ACCE;5.337;3286.780;10.39298;3.28393;1.41254;3
MAGN;5.348;3286.790;-30.30000;11.90000;-31.10000;3
AHRS;5.353;3286.800;14.5487;-77.2054;57.6138;0.38493;-0.49462;0.30431;3
GYRO;5.354;3286.800;-0.26861;1.75342;0.60330;3
ACCE;5.355;3286.800;10.39298;3.24562;2.80118;3
AHRS;5.373;3286.820;13.8912;-74.5137;57.5721;0.37374;-0.48034;0.31630;3
GYRO;5.375;3286.820;-0.11618;2.51128;0.56919;3
ACCE;5.376;3286.820;8.75535;2.30709;3.40452;3
AHRS;5.394;3286.841;13.1271;-71.9925;58.0495;0.36416;-0.46568;0.33123;3
MAGN;5.395;3286.841;-27.00000;16.20000;-32.00000;3
GYRO;5.396;3286.841;0.27181;2.17445;0.79623;3
ACCE;5.396;3286.841;8.37227;2.20175;2.27445;3
AHRS;5.415;3286.861;12.4106;-70.3127;58.9429;0.35857;-0.45488;0.34570;3
GYRO;5.416;3286.861;0.58945;1.50080;0.81862;3
ACCE;5.417;3286.861;10.32594;2.49863;1.92969;3
AHRS;5.436;3286.882;11.9418;-68.7135;59.0395;0.35128;-0.44611;0.35347;3
GYRO;5.437;3286.882;0.61077;1.67134;0.62995;3
ACCE;5.438;3286.882;11.37939;3.22646;2.33191;3
MAGN;5.444;3286.892;-22.60000;15.90000;-33.70000;3
AHRS;5.455;3286.902;11.5472;-66.2711;59.7205;0.34383;-0.42971;0.36712;3
GYRO;5.457;3286.902;0.32830;2.49849;0.53828;3
ACCE;5.458;3286.902;10.67071;3.27435;3.59605;3
AHRS;5.476;3286.923;10.8273;-62.4691;60.3244;0.32913;-0.40580;0.38541;3
GYRO;5.478;3286.923;0.15989;3.73281;0.89323;3
ACCE;5.479;3286.923;8.83196;2.69016;6.14348;3
AHRS;5.497;3286.943;9.8422;-57.7997;61.2254;0.30983;-0.37615;0.40849;3
MAGN;5.498;3286.943;-17.50000;14.80000;-35.70000;3
GYRO;5.499;3286.943;0.33043;4.31160;1.17889;3
ACCE;5.500;3286.943;9.43530;2.85297;8.02054;3
AHRS;5.517;3286.964;9.3105;-53.7754;62.9947;0.29722;-0.34652;0.43314;3
GYRO;5.518;3286.964;1.17463;3.50790;1.26310;3
ACCE;5.519;3286.964;7.94132;1.82825;7.72366;3
AHRS;5.539;3286.985;9.4234;-52.0974;65.8056;0.29970;-0.32736;0.45610;3
GYRO;5.541;3286.985;2.17978;1.41979;1.44857;3
ACCE;5.542;3286.985;6.49522;1.75164;5.88491;3
MAGN;5.548;3286.995;-10.40000;14.10000;-36.00000;3
AHRS;5.559;3287.005;9.4798;-51.8425;69.0854;0.30823;-0.31670;0.47848;3
GYRO;5.560;3287.005;2.20110;0.58518;1.80138;3
ACCE;5.561;3287.005;6.99321;1.55052;4.50585;3
AHRS;5.579;3287.026;8.9811;-51.2714;72.0112;0.31066;-0.30742;0.50097;3
GYRO;5.580;3287.026;1.53704;1.10961;1.87173;3
ACCE;5.581;3287.026;10.89097;2.14429;4.98469;3
AHRS;5.599;3287.046;8.2949;-49.6181;74.2582;0.30495;-0.29403;0.52228;3
MAGN;5.600;3287.046;-4.20000;10.80000;-37.60000;3
GYRO;5.601;3287.046;0.98383;1.90265;1.64470;3
ACCE;5.602;3287.046;10.85267;1.37814;4.84104;3
AHRS;5.620;3287.067;7.4560;-47.5444;75.8139;0.29408;-0.28082;0.54038;3
GYRO;5.621;3287.067;0.39439;1.95914;1.36863;3
ACCE;5.622;3287.067;10.25890;1.65587;4.65908;3
AHRS;5.644;3287.089;6.5146;-45.5899;76.8571;0.28145;-0.27046;0.55482;3
GYRO;5.646;3287.089;0.00640;1.79179;1.17356;3
ACCE;5.647;3287.089;9.86626;0.88015;6.47867;3
MAGN;5.652;3287.099;-2.70000;7.60000;-38.50000;3
AHRS;5.663;3287.110;5.5512;-43.5474;77.6853;0.26740;-0.26037;0.56776;3
GYRO;5.664;3287.110;-0.10019;1.88453;1.09149;3
ACCE;5.665;3287.110;9.60768;0.37258;7.93435;3
AHRS;5.684;3287.131;4.7172;-41.4660;78.6161;0.25385;-0.24930;0.58069;3
GYRO;5.685;3287.131;0.06396;1.86108;1.07230;3
ACCE;5.686;3287.131;10.14398;0.26723;9.05483;3
AHRS;5.705;3287.152;4.2642;-39.6357;79.6860;0.24394;-0.23770;0.59264;3
MAGN;5.706;3287.152;2.90000;7.50000;-38.50000;3
GYRO;5.706;3287.152;0.38479;1.59353;0.93373;3
ACCE;5.707;3287.152;10.20144;0.25765;9.06441;3
LIGH;5.712;294622.320;225.0;0
AHRS;5.726;3287.172;4.2157;-37.9738;80.8158;0.23724;-0.22503;0.60343;0
GYRO;5.727;3287.172;0.63315;1.56156;0.74187;3
ACCE;5.727;3287.172;10.29721;0.83226;8.42276;3
AHRS;5.746;3287.193;4.2764;-35.8994;81.7089;0.22830;-0.20972;0.61317;0
GYRO;5.748;3287.193;0.45728;1.98685;0.53722;3
ACCE;5.748;3287.193;9.81837;0.93761;8.02054;3
MAGN;5.755;3287.203;7.90000;6.40000;-37.70000;3
AHRS;5.766;3287.213;4.3166;-33.4729;82.2904;0.21650;-0.19297;0.62148;3
GYRO;5.768;3287.213;0.28034;2.17445;0.34109;3
ACCE;5.769;3287.213;9.34911;0.86099;7.95350;3
SOUN;5.771;34.68;0.00106;34.47
AHRS;5.787;3287.234;4.4859;-31.2667;82.6604;0.20613;-0.17731;0.62756;3
GYRO;5.788;3287.234;0.34216;1.92610;0.18227;3
ACCE;5.788;3287.234;7.67317;0.26723;7.32143;3
AHRS;5.808;3287.255;4.5662;-29.4483;82.9520;0.19707;-0.16476;0.63246;3
MAGN;5.809;3287.255;10.50000;3.90000;-37.00000;3
GYRO;5.809;3287.255;0.14177;1.47842;0.19186;3
ACCE;5.810;3287.255;6.45691;0.70776;7.14905;3
AHRS;5.828;3287.275;4.5956;-28.2435;83.3348;0.19112;-0.15626;0.63689;3
GYRO;5.829;3287.275;0.22384;0.95079;0.31551;3
ACCE;5.830;3287.275;6.10257;0.38215;8.47065;3
AHRS;5.850;3287.296;4.8826;-27.3189;83.9311;0.18854;-0.14775;0.64170;3
GYRO;5.851;3287.296;0.56067;0.85486;0.32403;3
ACCE;5.852;3287.296;7.20390;0.69819;8.07800;3
MAGN;5.860;3287.307;15.00000;2.70000;-35.80000;3
AHRS;5.870;3287.317;5.4304;-26.4647;84.3646;0.18770;-0.13846;0.64489;3
GYRO;5.871;3287.317;0.56067;0.71842;0.03731;3
ACCE;5.871;3287.317;6.70591;1.35899;5.85618;3
AHRS;5.891;3287.338;5.6353;-25.8603;84.3515;0.18556;-0.13346;0.64544;3
GYRO;5.893;3287.338;-0.02345;0.48499;-0.10339;3
ACCE;5.894;3287.338;4.89589;2.02936;6.17221;3
AHRS;5.912;3287.359;5.2938;-25.0412;84.0639;0.17848;-0.13067;0.64549;3
MAGN;5.914;3287.359;17.20000;1.30000;-35.00000;3
GYRO;5.914;3287.359;-0.39758;0.75679;-0.08421;3
ACCE;5.915;3287.359;4.79055;1.37814;8.09715;3
AHRS;5.934;3287.380;5.0950;-24.0312;83.8766;0.17133;-0.12565;0.64616;3
GYRO;5.936;3287.380;-0.13963;0.85379;-0.09274;3
ACCE;5.938;3287.380;4.56071;1.16745;8.53768;3
AHRS;5.964;3287.400;5.2153;-23.6400;83.8762;0.16988;-0.12245;0.64655;3
GYRO;5.965;3287.400;0.14496;0.10126;-0.00213;3
ACCE;5.966;3287.400;2.97096;1.00465;6.60317;3
MAGN;5.966;3287.410;17.20000;0.90000;-35.40000;3
AHRS;5.973;3287.421;5.2426;-24.4317;84.0511;0.17471;-0.12709;0.64643;3
GYRO;5.974;3287.421;0.03944;-0.96465;0.16735;3
ACCE;5.975;3287.421;3.61260;1.43560;7.25439;3
AHRS;5.993;3287.441;5.2744;-25.9586;84.0888;0.18355;-0.13659;0.64423;3
GYRO;5.994;3287.441;0.07675;-1.27376;-0.08741;3
ACCE;5.995;3287.441;7.29009;1.69418;10.48178;3
AHRS;6.014;3287.461;5.7720;-26.5910;83.7975;0.18986;-0.13824;0.64047;3
MAGN;6.019;3287.461;18.70000;0.90000;-35.00000;3
GYRO;6.019;3287.461;0.33576;-0.27607;-0.50311;3
ACCE;6.020;3287.461;5.84400;0.86099;10.77866;3
WIFI;6.030;755899.142;eduroam;00:13:c3:44:c7:21;-75
WIFI;6.030;755899.142;UJI;00:13:c3:44:c7:20;-82
WIFI;6.030;755899.142;eduroam;00:14:69:f2:35:51;-80
WIFI;6.030;755899.142;eduroam;00:13:c3:44:b0:71;-53
WIFI;6.030;755899.142;ti;80:49:71:16:5e:c9;-80
WIFI;6.030;755899.142;UJI;00:13:c3:44:b0:70;-53
WIFI;6.030;755899.142;eduroam;00:14:1c:dd:fa:a1;-50
WIFI;6.030;755899.142;UJI;00:14:1c:dd:fa:a0;-50
WIFI;6.030;755897.082;eduroam;00:27:22:0b:36:35;-68
WIFI;6.030;755899.142;eduroam;00:27:22:0b:c4:39;-57
WIFI;6.030;755899.142;UJI;06:27:22:0b:36:35;-73
WIFI;6.030;755899.142;Pruebas;2e:d9:9f:d9:fa:21;-86
WIFI;6.030;755899.142;UJI;06:27:22:0b:c4:39;-57
WIFI;6.030;755897.082;eduroam;00:14:1c:dd:fc:41;-80
WIFI;6.030;755899.142;UJI;00:13:80:43:d1:50;-82
WIFI;6.030;755897.082;eduroam;00:13:c3:44:d6:71;-89
WIFI;6.030;755897.082;UJI;00:14:1c:dd:fc:40;-79
WIFI;6.030;755899.142;RETA-Wifi;84:1b:5e:3f:88:6f;-83
WIFI;6.030;755899.142;eduroam;00:27:22:0b:c4:21;-86
WIFI;6.030;755899.142;eduroam;04:18:d6:04:29:62;-87
WIFI;6.030;755899.142;qMp-AP;66:70:02:b5:f2:e9;-87
WIFI;6.030;755899.142;UJI;00:13:c3:44:d6:70;-90
WIFI;6.030;755899.142;eduroam;00:13:80:43:d1:51;-82
WIFI;6.030;755897.082;UJI;0a:18:d6:04:29:62;-88
WIFI;6.030;755899.142;UJI;06:27:22:a7:2a:4f;-88
AHRS;6.048;3287.481;6.4009;-25.7398;83.8002;0.18903;-0.12918;0.64079;3
GYRO;6.050;3287.481;0.55641;0.97531;-0.05863;3
ACCE;6.050;3287.481;2.16650;0.72692;7.37889;3
AHRS;6.064;3287.502;6.8348;-25.1822;84.3721;0.18924;-0.12217;0.64460;3
GYRO;6.065;3287.502;0.51590;0.26435;0.33683;3
ACCE;6.066;3287.502;2.58788;1.90487;5.57845;3
MAGN;6.066;3287.512;14.00000;0.90000;-35.80000;3
AHRS;6.074;3287.522;7.1499;-26.2710;84.4297;0.19737;-0.12718;0.64256;3
GYRO;6.075;3287.522;0.17588;-1.29934;-0.28460;3
ACCE;6.076;3287.522;7.57740;3.53292;8.25038;3
AHRS;6.095;3287.542;7.5205;-27.7250;83.4921;0.20669;-0.13598;0.63332;3
GYRO;6.096;3287.542;-0.17374;-1.29295;-1.00089;3
ACCE;6.096;3287.542;7.65401;2.46032;8.46107;3
AHRS;6.115;3287.562;7.7142;-28.2275;82.5566;0.20953;-0.13980;0.62603;3
MAGN;6.116;3287.562;16.90000;-0.50000;-34.90000;3
GYRO;6.117;3287.562;-0.21958;-0.23237;-0.68538;3
ACCE;6.118;3287.562;5.28854;1.09084;7.52254;3
AHRS;6.136;3287.583;7.9163;-27.4818;82.0362;0.20611;-0.13478;0.62362;3
GYRO;6.137;3287.583;0.00959;0.80050;-0.46794;3
ACCE;6.138;3287.583;4.67563;1.16745;7.45551;3
GNSS;6.141;1491984732.450;39.994107;-0.068688;169.000;199.500;53.0;0.6;19;12
AHRS;6.158;3287.603;8.1765;-26.2163;81.6120;0.20039;-0.12585;0.62261;3
GYRO;6.159;3287.603;0.02239;1.02114;-0.38266;3
ACCE;6.162;3287.603;2.16650;0.57369;6.29671;3
GNSS;6.163;1491984732.450;39.994107;-0.068688;169.000;199.500;53.0;0.6;19;12
MAGN;6.165;3287.613;15.80000;0.50000;-36.60000;3
AHRS;6.175;3287.623;8.1873;-25.7800;81.3260;0.19778;-0.12344;0.62149;3
GYRO;6.176;3287.623;-0.14283;0.08740;-0.18867;3
ACCE;6.177;3287.623;2.93265;1.10999;7.16820;3
AHRS;6.196;3287.643;8.0413;-26.1940;81.2241;0.19898;-0.12714;0.62038;3
GYRO;6.197;3287.643;-0.11405;-0.47113;0.05010;3
ACCE;6.198;3287.643;4.37875;1.47391;8.07800;3
SOUN;6.208;31.79;0.00097;33.72
AHRS;6.216;3287.663;8.1772;-27.1070;81.2849;0.20485;-0.13223;0.61891;3
MAGN;6.217;3287.663;16.60000;0.90000;-36.10000;3
GYRO;6.217;3287.663;0.19506;-0.90602;-0.11086;3
ACCE;6.218;3287.663;6.63887;2.64228;8.57599;3
AHRS;6.236;3287.684;8.5893;-28.2910;80.9381;0.21341;-0.13827;0.61367;3
GYRO;6.237;3287.684;0.13644;-1.09682;-0.48925;3
ACCE;6.237;3287.684;5.38431;1.81867;7.54170;3
AHRS;6.257;3287.704;8.6113;-29.2373;80.4924;0.21805;-0.14516;0.60893;3
GYRO;6.257;3287.704;-0.30378;-0.78451;-0.29526;3
ACCE;6.258;3287.704;4.24467;1.14830;7.00540;3
MAGN;6.266;3287.714;14.80000;0.20000;-36.10000;3
AHRS;6.276;3287.724;7.9877;-29.5047;80.1956;0.21514;-0.15093;0.60778;3
GYRO;6.277;3287.724;-0.67046;-0.08634;0.16415;3
ACCE;6.278;3287.724;2.41550;0.77480;7.12989;3
AHRS;6.296;3287.744;7.0068;-29.0009;80.4097;0.20651;-0.15268;0.61211;3
GYRO;6.297;3287.744;-0.61396;0.63741;0.73121;3
ACCE;6.298;3287.744;2.25269;0.49707;7.55127;3
AHRS;6.316;3287.764;6.2060;-28.0963;81.0083;0.19736;-0.15019;0.61916;3
MAGN;6.318;3287.764;15.10000;1.30000;-36.50000;3
GYRO;6.318;3287.764;-0.31551;0.87618;0.72695;3
ACCE;6.319;3287.764;5.45135;1.66544;9.47621;3
AHRS;6.337;3287.784;5.6033;-26.9615;81.3859;0.18785;-0.14555;0.62464;3
GYRO;6.338;3287.784;-0.34109;1.05312;0.51803;3
ACCE;6.338;3287.784;5.56627;1.50264;8.89203;3
AHRS;6.357;3287.805;5.0149;-25.6080;81.7165;0.17711;-0.13955;0.62998;3
GYRO;6.358;3287.805;-0.31018;1.27696;0.47859;3
ACCE;6.359;3287.805;4.25425;0.96634;8.52811;3
MAGN;6.367;3287.815;15.40000;2.00000;-36.20000;3
AHRS;6.377;3287.825;4.6416;-24.0625;82.1613;0.16672;-0.13097;0.63580;3
GYRO;6.378;3287.825;-0.06182;1.39741;0.48712;3
ACCE;6.378;3287.825;3.13376;0.88015;8.46107;3
AHRS;6.400;3287.845;4.5107;-22.7427;82.8027;0.15923;-0.12227;0.64203;3
GYRO;6.401;3287.845;0.15349;1.08403;0.61076;3
ACCE;6.401;3287.845;2.75069;0.24808;8.99737;3
AHRS;6.420;3287.866;4.4623;-22.0744;83.4559;0.15585;-0.11734;0.64723;3
MAGN;6.421;3287.866;18.40000;3.10000;-34.90000;3
GYRO;6.421;3287.866;0.18547;0.54575;0.50098;3
ACCE;6.422;3287.866;3.89991;1.12914;10.15617;3
AHRS;6.441;3287.888;4.6393;-21.7131;83.8729;0.15534;-0.11343;0.65014;3
GYRO;6.443;3287.888;0.33256;0.31444;0.25582;3
ACCE;6.443;3287.888;3.43064;0.86099;9.95505;3
AHRS;6.464;3287.910;5.1160;-21.3862;84.4871;0.15708;-0.10774;0.65382;3
GYRO;6.465;3287.910;0.66300;0.34109;0.34109;3
ACCE;6.466;3287.910;3.29657;1.17703;9.33256;3
MAGN;6.474;3287.921;21.30000;1.30000;-34.10000;3
AHRS;6.485;3287.931;5.7461;-21.1378;85.2090;0.16027;-0.10148;0.65785;3
GYRO;6.486;3287.931;0.72162;0.26435;0.38586;3
ACCE;6.486;3287.931;3.51683;1.61756;8.68134;3
AHRS;6.505;3287.952;6.1561;-20.9006;85.7238;0.16191;-0.09684;0.66085;3
GYRO;6.506;3287.952;0.39332;0.25688;0.23556;3
ACCE;6.506;3287.952;3.86160;1.80910;8.92076;3
AHRS;6.525;3287.973;6.2989;-20.4783;86.2099;0.16076;-0.09264;0.66431;3
MAGN;6.527;3287.973;22.10000;-0.90000;-35.30000;3
GYRO;6.527;3287.973;0.14816;0.44022;0.13430;3
ACCE;6.528;3287.973;3.45937;1.34941;9.74436;3
AHRS;6.546;3287.993;6.4896;-20.0557;86.5044;0.15972;-0.08843;0.66648;3
GYRO;6.547;3287.993;0.30805;0.35175;0.21105;3
ACCE;6.548;3287.993;3.02842;0.80353;10.12743;3
AHRS;6.581;3288.014;6.9829;-20.2299;87.1851;0.16429;-0.08562;0.66980;3
GYRO;6.582;3288.014;0.62782;-0.30911;0.24942;3
ACCE;6.583;3288.014;3.23911;1.36856;8.75795;3
MAGN;6.592;3288.024;22.80000;-2.00000;-34.50000;3
AHRS;6.594;3288.034;7.5660;-21.0808;87.5578;0.17312;-0.08691;0.67001;3
GYRO;6.599;3288.034;0.53935;-0.86765;0.05649;3
ACCE;6.600;3288.034;4.06271;2.13471;7.91519;3
AHRS;6.608;3288.055;7.9400;-22.1995;87.5759;0.18195;-0.09163;0.66780;3
GYRO;6.609;3288.055;0.23237;-0.96038;-0.14283;3
ACCE;6.609;3288.055;4.19679;1.95275;8.21207;3
AHRS;6.627;3288.075;8.1068;-23.0528;87.8389;0.18815;-0.09553;0.66778;3
MAGN;6.629;3288.075;23.10000;-3.50000;-34.60000;3
GYRO;6.636;3288.075;0.09806;-0.66300;-0.04370;3
ACCE;6.637;3288.075;3.34445;1.33983;8.55684;3
AHRS;6.647;3288.095;8.1300;-23.7782;87.9833;0.19264;-0.09967;0.66744;3
GYRO;6.649;3288.095;0.05223;-0.65660;0.14070;3
ACCE;6.649;3288.095;3.17207;1.18660;8.27911;3
AHRS;6.669;3288.116;7.9056;-25.0545;88.2601;0.19897;-0.10846;0.66736;3
GYRO;6.670;3288.116;-0.19932;-1.30041;0.20678;3
ACCE;6.671;3288.116;3.50726;1.06211;7.62789;3
MAGN;6.678;3288.126;20.60000;-3.80000;-35.90000;3
AHRS;6.689;3288.136;7.5698;-27.5561;88.2212;0.21144;-0.12600;0.66326;3
GYRO;6.690;3288.136;-0.26221;-2.51128;0.03198;3
ACCE;6.691;3288.136;4.67563;1.36856;8.13546;3
AHRS;6.710;3288.157;7.7564;-31.6755;87.8896;0.23581;-0.15090;0.65280;3
GYRO;6.711;3288.157;0.07461;-3.92361;-0.43596;3
ACCE;6.712;3288.157;5.18320;1.33983;7.44593;3
AHRS;6.730;3288.177;8.2708;-36.7439;87.3522;0.26659;-0.18010;0.63724;3
MAGN;6.731;3288.177;19.50000;-3.70000;-37.10000;3
GYRO;6.732;3288.177;0.10126;-4.63031;-0.68005;3
ACCE;6.733;3288.177;6.02596;1.67502;6.69894;3
AHRS;6.751;3288.198;8.7212;-41.6018;86.6070;0.29458;-0.20894;0.61965;3
GYRO;6.752;3288.198;-0.19080;-4.11867;-0.76106;3
ACCE;6.753;3288.198;8.15201;2.36455;6.52656;3
SOUN;6.760;65.49;0.00200;39.99
AHRS;6.772;3288.219;8.9594;-45.0546;85.8147;0.31288;-0.23065;0.60503;3
GYRO;6.773;3288.219;-0.34855;-2.74258;-0.58518;3
ACCE;6.774;3288.219;7.55825;1.31110;6.82344;3
MAGN;6.782;3288.229;12.20000;-3.40000;-39.10000;3
AHRS;6.792;3288.239;9.0343;-47.4719;85.3478;0.32500;-0.24616;0.59525;3
GYRO;6.794;3288.239;-0.19399;-2.07213;-0.25689;3
ACCE;6.795;3288.239;7.29009;1.13872;6.80428;3
AHRS;6.814;3288.260;9.2695;-50.0023;85.1473;0.33892;-0.26067;0.58599;3
GYRO;6.816;3288.260;0.07675;-2.34820;-0.29739;3
ACCE;6.816;3288.260;7.26136;1.35899;6.05729;3
AHRS;6.837;3288.283;9.8921;-53.3315;85.0673;0.35903;-0.27738;0.57336;3
MAGN;6.838;3288.283;5.30000;-0.80000;-40.60000;3
GYRO;6.839;3288.283;0.34429;-3.08154;-0.49991;3
ACCE;6.839;3288.283;7.53909;1.76121;4.75485;3
AHRS;6.857;3288.304;10.7587;-57.3505;85.0309;0.38347;-0.29655;0.55714;3
GYRO;6.859;3288.304;0.40505;-3.64754;-0.70883;3
ACCE;6.859;3288.304;8.37227;2.50820;3.94082;3
AHRS;6.879;3288.324;11.8281;-61.7770;84.7589;0.40951;-0.31761;0.53628;3
GYRO;6.880;3288.324;0.20359;-3.97584;-0.98916;3
ACCE;6.880;3288.324;8.85111;2.56566;3.23213;3
MAGN;6.888;3288.335;0.50000;-1.50000;-40.20000;3
AHRS;6.899;3288.345;12.8217;-66.1678;84.3067;0.43341;-0.33936;0.51361;3
GYRO;6.900;3288.345;-0.02238;-3.83301;-0.89856;3
ACCE;6.900;3288.345;8.84154;2.20175;3.42367;3
AHRS;6.919;3288.366;13.5727;-70.0645;84.0611;0.45351;-0.35862;0.49400;3
GYRO;6.919;3288.366;0.13644;-3.34908;-0.63955;3
ACCE;6.920;3288.366;8.51593;2.24963;3.56732;3
AHRS;6.940;3288.387;14.5247;-73.9961;84.4220;0.47585;-0.37432;0.47594;3
MAGN;6.941;3288.387;-6.80000;-2.60000;-40.20000;3
GYRO;6.942;3288.387;0.64701;-3.45567;-0.72908;3
ACCE;6.942;3288.387;8.88942;2.34540;2.68626;3
AHRS;6.960;3288.408;15.8825;-78.9869;85.1552;0.50468;-0.39169;0.45241;3
GYRO;6.961;3288.408;0.93374;-4.46829;-1.13733;3
ACCE;6.962;3288.408;9.51191;2.96789;1.63281;3
AHRS;6.982;3288.428;17.7660;-85.1513;86.0737;0.53931;-0.41097;0.42017;3
GYRO;6.983;3288.428;0.99130;-5.33594;-1.63510;3
ACCE;6.983;3288.428;9.78964;3.78192;0.29205;3
MAGN;6.991;3288.439;-13.70000;-3.00000;-37.90000;3
AHRS;7.002;3288.449;19.8050;-91.8548;87.2558;0.57492;-0.42977;0.38334;3
GYRO;7.004;3288.449;1.04672;-5.53206;-1.75555;3
ACCE;7.004;3288.449;8.86069;3.65742;-0.43578;3
AHRS;7.024;3288.471;21.7321;-99.0561;88.9106;0.61056;-0.44757;0.34407;3
GYRO;7.025;3288.471;1.24178;-5.92432;-1.83976;3
ACCE;7.026;3288.471;7.38586;4.00219;-1.39346;3
AHRS;7.044;3288.491;23.5507;-107.9597;91.3742;0.65039;-0.46725;0.29662;3
MAGN;7.046;3288.491;-22.20000;-6.30000;-35.10000;3
GYRO;7.046;3288.491;1.68947;-7.35050;-2.09877;3
ACCE;7.048;3288.491;7.44332;4.38526;-2.08299;3
AHRS;7.070;3288.512;25.2405;-118.9566;95.0242;0.69484;-0.48596;0.23834;3
GYRO;7.072;3288.512;2.18831;-8.49103;-2.67223;3
ACCE;7.073;3288.512;8.14243;4.97902;-3.10771;3
AHRS;7.085;3288.532;26.3695;-130.4852;99.6476;0.73717;-0.49742;0.17791;3
GYRO;7.086;3288.532;2.50595;-8.20110;-2.92059;3
ACCE;7.087;3288.532;6.04511;5.30463;-5.35826;3
MAGN;7.095;3288.542;-29.90000;-10.70000;-25.00000;3
AHRS;7.105;3288.552;26.3068;-141.7928;104.5581;0.77339;-0.50405;0.12053;3
GYRO;7.106;3288.552;2.78735;-7.91863;-2.65944;3
ACCE;7.107;3288.552;4.25425;4.73002;-5.87541;3
AHRS;7.126;3288.573;24.8041;-152.6187;109.2554;0.80318;-0.50787;0.06769;3
GYRO;7.127;3288.573;3.24249;-7.58394;-2.32688;3
ACCE;7.127;3288.573;2.80815;3.70530;-5.89456;3
GNSS;7.143;1491984733.451;39.994125;-0.068695;169.000;199.500;80.0;0.4;19;12
AHRS;7.149;3288.593;21.8233;-162.8830;113.4936;0.82744;-0.50887;0.01956;3
MAGN;7.150;3288.593;-34.90000;-16.50000;-11.70000;3
GYRO;7.159;3288.593;3.84473;-7.42085;-2.12329;3
ACCE;7.160;3288.593;2.64534;3.60954;-5.38699;3
AHRS;7.166;3288.613;17.6807;-171.6474;116.8910;0.84564;-0.50618;-0.01889;3
GYRO;7.167;3288.613;4.23059;-6.36454;-1.88666;3
ACCE;7.168;3288.613;1.54401;2.85297;-7.38854;3
AHRS;7.187;3288.634;12.9871;-178.5008;119.3741;0.85842;-0.50016;-0.04585;3
GYRO;7.188;3288.634;4.23379;-5.08438;-1.66388;3
ACCE;7.189;3288.634;0.04045;1.94317;-9.39010;3
MAGN;7.196;3288.644;-32.70000;-22.00000;2.30000;3
SOUN;7.201;32.17;0.00098;33.82
AHRS;7.207;3288.654;8.3628;175.2842;121.1265;0.86637;-0.49235;-0.07154;3
GYRO;7.207;3288.654;3.87138;-5.22402;-1.62658;3
ACCE;7.208;3288.654;-0.60119;0.65030;-10.82662;3
GNSS;7.212;1491984733.451;39.994125;-0.068695;169.000;199.500;80.0;0.4;19;12
AHRS;7.227;3288.674;4.4921;169.3123;122.4259;-0.87018;0.48229;0.10035;3
GYRO;7.228;3288.674;2.93658;-4.96394;-1.48375;3
ACCE;7.228;3288.674;-2.42079;-0.02965;-11.48742;3
AHRS;7.247;3288.694;2.2135;164.9123;123.2793;-0.87099;0.47305;0.12460;3
MAGN;7.248;3288.694;-25.80000;-20.50000;14.50000;3
GYRO;7.248;3288.694;1.33239;-3.28833;-1.10535;3
ACCE;7.249;3288.694;-1.51099;0.24808;-12.01414;3
AHRS;7.268;3288.715;1.3180;161.3419;124.2728;-0.87144;0.46280;0.14861;3
GYRO;7.269;3288.715;0.33576;-3.21478;-1.01794;3
ACCE;7.270;3288.715;-4.23080;-1.24590;-8.04934;3
AHRS;7.289;3288.736;0.1206;157.3047;125.2776;-0.87067;0.45080;0.17522;3
GYRO;7.290;3288.736;0.89110;-3.47273;-1.28549;3
ACCE;7.291;3288.736;-5.98336;-1.73432;-7.64712;3
MAGN;7.299;3288.746;-18.50000;-17.60000;21.60000;3
AHRS;7.309;3288.756;-1.8627;153.5840;125.7433;-0.86802;0.44056;0.19611;3
GYRO;7.310;3288.756;1.61272;-3.19879;-0.98170;3
ACCE;7.311;3288.756;-7.64015;-1.71517;-7.86738;3
AHRS;7.331;3288.778;-4.6273;149.7283;125.6453;-0.86285;0.43116;0.21429;3
GYRO;7.333;3288.778;2.23841;-3.42370;-1.17996;3
ACCE;7.334;3288.778;-6.08870;-2.68243;-8.74845;3
AHRS;7.352;3288.799;-7.0607;145.5785;125.7192;-0.85674;0.41871;0.23598;3
MAGN;7.354;3288.799;-11.50000;-15.80000;25.50000;3
GYRO;7.354;3288.799;1.53065;-3.67312;-1.08083;3
ACCE;7.355;3288.799;-7.34327;-3.19000;-9.35179;3
AHRS;7.373;3288.820;-8.4413;141.3101;125.9498;-0.84931;0.40585;0.26273;3
GYRO;7.375;3288.820;0.67259;-3.66353;-0.87191;3
ACCE;7.376;3288.820;-7.98491;-2.84523;-7.40770;3
AHRS;7.395;3288.841;-9.5200;137.6998;126.3650;-0.84297;0.39259;0.28598;3
GYRO;7.396;3288.841;0.43276;-3.10712;-0.88364;3
ACCE;7.397;3288.841;-7.08469;-3.12296;-7.16828;3
MAGN;7.404;3288.851;-5.30000;-12.90000;28.10000;3
AHRS;7.414;3288.861;-10.7451;134.0101;127.0210;-0.83659;0.37605;0.30966;3
GYRO;7.416;3288.861;0.35282;-3.35441;-1.24072;3
ACCE;7.416;3288.861;-7.14215;-3.44857;-5.76049;3
AHRS;7.436;3288.882;-12.0769;130.6676;127.7884;-0.83084;0.35824;0.33061;3
GYRO;7.437;3288.882;0.29526;-2.84917;-1.31107;3
ACCE;7.438;3288.882;-6.78781;-2.55793;-5.37742;3
AHRS;7.456;3288.903;-13.5409;128.0046;128.3108;-0.82580;0.34258;0.34555;3
MAGN;7.457;3288.903;3.90000;-11.00000;29.90000;3
GYRO;7.458;3288.903;0.51377;-2.34287;-1.22899;3
ACCE;7.458;3288.903;-8.11899;-2.66327;-6.05737;3
AHRS;7.476;3288.923;-14.7107;125.2509;128.5517;-0.81898;0.32923;0.36148;3
GYRO;7.478;3288.923;0.39439;-2.56991;-0.82928;3
ACCE;7.479;3288.923;-10.34081;-4.27217;-6.57452;3
AHRS;7.498;3288.944;-15.4978;121.2637;128.4085;-0.80625;0.31624;0.38638;3
GYRO;7.499;3288.944;0.57879;-3.78397;-0.42956;3
ACCE;7.500;3288.944;-10.54192;-4.35837;-3.99835;3
MAGN;7.507;3288.955;10.70000;-10.80000;29.20000;3
AHRS;7.517;3288.965;-16.5347;116.3513;127.6963;-0.78818;0.30254;0.41457;3
GYRO;7.519;3288.965;1.08829;-4.17730;-0.57133;3
ACCE;7.520;3288.965;-9.00963;-3.47730;-2.62887;3
AHRS;7.538;3288.985;-18.1139;111.1211;126.3567;-0.76699;0.28804;0.43982;3
GYRO;7.539;3288.985;1.70439;-4.12933;-0.89536;3
ACCE;7.540;3288.985;-8.35841;-3.10380;-2.43734;3
AHRS;7.559;3289.006;-19.5489;106.6008;124.9852;-0.74768;0.27495;0.45950;3
MAGN;7.561;3289.006;18.00000;-8.70000;26.90000;3
GYRO;7.561;3289.006;1.32066;-3.44608;-0.74401;3
ACCE;7.562;3289.006;-9.04794;-4.03275;-1.69034;3
AHRS;7.580;3289.026;-20.2312;102.4043;124.5122;-0.73027;0.25977;0.48220;3
GYRO;7.582;3289.026;0.26648;-3.59957;-0.38586;3
ACCE;7.583;3289.026;-10.17800;-3.71672;-1.26897;3
AHRS;7.601;3289.047;-20.4018;97.8901;124.4094;-0.71077;0.24318;0.50954;3
GYRO;7.602;3289.047;0.18334;-3.99502;-0.07781;3
ACCE;7.603;3289.047;-9.97689;-2.23232;-0.38790;3
MAGN;7.609;3289.057;25.60000;-5.50000;24.20000;3
AHRS;7.620;3289.067;-20.4516;92.8600;123.9385;-0.68689;0.22708;0.53828;3
GYRO;7.622;3289.067;0.39865;-4.26044;-0.00959;3
ACCE;7.622;3289.067;-8.45417;-2.87396;-0.57944;3
AHRS;7.640;3289.088;-20.2876;88.6964;123.5724;-0.66588;0.21432;0.56209;3
GYRO;7.642;3289.088;0.28993;-3.23077;0.23023;3
ACCE;7.643;3289.088;-8.28179;-6.21627;1.92011;3
AHRS;7.662;3289.109;-19.7108;85.2450;123.0777;-0.64656;0.20722;0.58212;3
MAGN;7.663;3289.109;31.70000;-4.90000;19.40000;3
GYRO;7.664;3289.109;0.51803;-2.80654;0.51910;3
ACCE;7.665;3289.109;-7.58269;-3.82207;2.97356;3
AHRS;7.683;3289.130;-19.2922;83.1571;121.6733;-0.63241;0.20937;0.58980;3
GYRO;7.685;3289.130;1.58820;-0.62036;0.09806;3
ACCE;7.685;3289.130;-7.09427;-2.50047;6.38290;3
LIGH;7.696;294624.300;300.0;0
AHRS;7.704;3289.151;-18.6619;82.4066;119.8976;-0.62373;0.21992;0.58914;0
GYRO;7.705;3289.151;1.39741;0.06076;0.42743;3
ACCE;7.706;3289.151;-9.20117;-4.41583;5.47311;3
MAGN;7.713;3289.161;34.20000;-5.00000;15.60000;3
AHRS;7.724;3289.171;-17.9600;81.2679;118.3015;-0.61298;0.22815;0.59141;3
GYRO;7.725;3289.171;1.38675;-0.88577;0.33576;3
ACCE;7.725;3289.171;-10.63769;-3.65926;3.05017;3
AHRS;7.744;3289.191;-17.0458;79.5612;116.7348;-0.59850;0.23490;0.59736;3
GYRO;7.745;3289.191;1.39208;-1.03500;0.71629;3
ACCE;7.746;3289.191;-9.96731;-4.18598;2.97356;3
SOUN;7.753;26.70;0.00081;32.20
AHRS;7.764;3289.212;-16.0842;78.0926;115.6240;-0.58576;0.24032;0.60386;3
MAGN;7.765;3289.212;35.60000;-4.70000;14.90000;3
GYRO;7.766;3289.212;0.99876;-0.87831;0.60011;3
ACCE;7.766;3289.212;-5.74394;-2.21316;0.60809;3
AHRS;7.784;3289.232;-15.2939;77.1537;114.7809;-0.57666;0.24543;0.60796;3
GYRO;7.785;3289.232;0.87085;-0.69710;0.50844;3
ACCE;7.786;3289.232;-8.75106;-1.78221;3.44282;3
AHRS;7.807;3289.253;-14.8806;75.3607;113.3095;-0.56266;0.24755;0.61207;3
GYRO;7.808;3289.253;1.45816;-1.50186;-0.18760;3
ACCE;7.809;3289.253;-9.87154;-1.73432;4.56331;3
MAGN;7.816;3289.263;34.90000;-5.10000;13.80000;3
AHRS;7.826;3289.273;-15.2881;72.4676;111.1986;-0.54399;0.24245;0.61521;3
GYRO;7.826;3289.273;1.59034;-2.20323;-1.04672;3
ACCE;7.827;3289.273;-9.71831;-1.39913;3.36621;3
AHRS;7.855;3289.301;-16.3643;69.2980;109.5401;-0.52723;0.22900;0.61846;3
GYRO;7.856;3289.301;0.75466;-2.45798;-1.34731;3
ACCE;7.857;3289.301;-9.42143;-2.83565;4.91765;3
AHRS;7.874;3289.321;-17.0041;66.3128;108.3197;-0.51097;0.21638;0.62386;3
MAGN;7.875;3289.321;38.50000;-4.70000;12.20000;3
GYRO;7.876;3289.321;0.74614;-2.22988;-0.80689;3
ACCE;7.876;3289.321;-8.13814;-3.94656;4.78358;3
AHRS;7.899;3289.342;-17.0343;63.4708;107.1593;-0.49338;0.20748;0.63057;3
GYRO;7.900;3289.342;0.96465;-2.21283;-0.26541;3
ACCE;7.904;3289.342;-7.14215;-4.86594;5.47311;3
WIFI;7.911;755899.142;eduroam;00:13:c3:44:c7:21;-73
WIFI;7.911;755901.032;UJI;00:13:c3:44:c7:20;-82
WIFI;7.911;755901.032;eduroam;00:14:69:f2:35:51;-80
WIFI;7.911;755901.032;eduroam;00:13:c3:44:b0:71;-54
WIFI;7.911;755901.032;ti;80:49:71:16:5e:c9;-80
WIFI;7.911;755901.032;UJI;00:13:c3:44:b0:70;-54
WIFI;7.911;755901.031;eduroam;00:14:1c:dd:fa:a1;-51
WIFI;7.911;755901.032;UJI;00:14:1c:dd:fa:a0;-51
WIFI;7.911;755901.032;eduroam;00:27:22:0b:36:35;-75
WIFI;7.911;755901.032;eduroam;00:27:22:0b:c4:39;-57
WIFI;7.911;755901.032;UJI;06:27:22:0b:36:35;-72
WIFI;7.911;755901.032;Pruebas;2e:d9:9f:d9:fa:21;-86
WIFI;7.911;755901.032;UJI;06:27:22:0b:c4:39;-57
WIFI;7.911;755897.082;eduroam;00:14:1c:dd:fc:41;-80
WIFI;7.911;755901.032;UJI;00:13:80:43:d1:50;-82
WIFI;7.911;755897.082;eduroam;00:13:c3:44:d6:71;-89
WIFI;7.911;755897.082;UJI;00:14:1c:dd:fc:40;-79
WIFI;7.911;755901.032;RETA-Wifi;84:1b:5e:3f:88:6f;-83
WIFI;7.911;755899.142;eduroam;00:27:22:0b:c4:21;-86
WIFI;7.911;755899.142;eduroam;04:18:d6:04:29:62;-87
WIFI;7.911;755899.142;qMp-AP;66:70:02:b5:f2:e9;-87
WIFI;7.911;755899.142;UJI;00:13:c3:44:d6:70;-90
WIFI;7.911;755901.032;eduroam;00:13:80:43:d1:51;-82
WIFI;7.911;755897.082;UJI;0a:18:d6:04:29:62;-88
WIFI;7.911;755901.032;UJI;06:27:22:a7:2a:4f;-88
AHRS;7.933;3289.362;-16.1889;60.3500;105.7317;-0.47021;0.20337;0.63960;3
GYRO;7.936;3289.362;1.56262;-2.44839;0.18973;3
ACCE;7.936;3289.362;-8.16687;-6.13965;6.35417;3
MAGN;7.936;3289.372;39.50000;0.40000;7.40000;3
AHRS;7.937;3289.382;-14.6344;56.4965;104.0141;-0.43902;0.20055;0.65147;3
GYRO;7.938;3289.382;2.03695;-3.15296;0.43915;3
ACCE;7.939;3289.382;-8.36798;-4.09979;6.72767;3
AHRS;7.955;3289.403;-13.1268;52.3093;102.3534;-0.40549;0.19460;0.66314;3
GYRO;7.961;3289.403;1.80032;-3.29046;0.13537;3
ACCE;7.961;3289.403;-6.10786;-1.42786;5.88491;3
AHRS;7.976;3289.423;-12.6198;48.6871;100.9141;-0.37970;0.18363;0.66949;3
MAGN;7.976;3289.423;40.70000;1.20000;3.90000;3
GYRO;7.977;3289.423;0.98810;-2.82253;-0.59478;3
ACCE;7.977;3289.423;-3.19651;0.07570;5.21453;3
AHRS;7.996;3289.444;-12.5984;45.4944;99.7820;-0.35913;0.17021;0.67374;3
GYRO;7.997;3289.444;0.71629;-2.38977;-0.63422;3
ACCE;7.997;3289.444;-2.43994;-1.89713;7.91519;3
AHRS;8.017;3289.464;-12.4647;42.9830;98.9405;-0.34246;0.15989;0.67720;3
GYRO;8.018;3289.464;0.54255;-1.98152;-0.31551;3
ACCE;8.018;3289.464;-1.93237;-3.62095;7.93435;3
MAGN;8.027;3289.475;41.00000;0.80000;-2.10000;3
AHRS;8.037;3289.485;-11.8252;40.8018;98.4534;-0.32563;0.15332;0.68257;3
GYRO;8.038;3289.485;0.77598;-1.72677;0.18227;3
ACCE;8.038;3289.485;-3.26355;-2.69200;8.68134;3
LIGH;8.055;294624.660;225.0;0
AHRS;8.061;3289.505;-10.7820;38.6982;98.0322;-0.30715;0.14942;0.68869;0
GYRO;8.062;3289.505;0.96998;-1.87706;0.32936;3
ACCE;8.063;3289.505;-3.39762;-2.19401;8.24080;3
AHRS;8.078;3289.526;-9.8242;36.5343;97.5409;-0.28846;0.14467;0.69386;0
MAGN;8.079;3289.526;39.80000;1.50000;-6.80000;3
GYRO;8.080;3289.526;0.77705;-1.71291;0.07781;3
ACCE;8.081;3289.526;0.33733;-0.12542;7.27355;3
AHRS;8.099;3289.546;-9.8450;34.8919;97.4017;-0.27843;0.13564;0.69709;0
GYRO;8.100;3289.546;-0.13004;-1.25457;-0.14070;3
ACCE;8.101;3289.546;0.35649;-0.70960;8.66218;3
AHRS;8.121;3289.567;-10.1303;33.8907;97.8449;-0.27434;0.12710;0.70137;0
GYRO;8.122;3289.567;-0.40504;-0.93267;0.35921;3
ACCE;8.122;3289.567;-2.51655;-4.29133;9.92632;3
MAGN;8.129;3289.577;41.30000;1.20000;-9.60000;3
AHRS;8.142;3289.587;-9.4973;32.9537;98.4915;-0.26594;0.12439;0.70859;3
GYRO;8.143;3289.587;0.34109;-0.94333;0.84740;3
ACCE;8.144;3289.587;-3.01455;-4.16683;9.00695;3
AHRS;8.163;3289.609;-8.4087;31.9353;98.9632;-0.25436;0.12466;0.71580;3
GYRO;8.165;3289.609;0.59904;-0.97957;0.81009;3
ACCE;8.165;3289.609;-1.85576;-2.58666;8.22165;3
AHRS;8.183;3289.629;-7.5725;30.9167;99.1992;-0.24378;0.12390;0.72098;3
MAGN;8.184;3289.629;41.60000;0.80000;-11.50000;3
GYRO;8.185;3289.629;0.47753;-0.81542;0.44555;3
ACCE;8.185;3289.629;-0.26601;-1.69601;8.37488;3
SOUN;8.195;33.24;0.00101;34.10
AHRS;8.204;3289.650;-6.9517;30.1381;99.6585;-0.23606;0.12266;0.72632;3
GYRO;8.205;3289.650;0.21531;-0.74187;0.78877;3
ACCE;8.205;3289.650;-1.38649;-2.81650;8.97822;3
AHRS;8.226;3289.672;-5.4061;29.3212;101.2682;-0.22439;0.12508;0.73954;3
GYRO;8.227;3289.672;0.70030;-0.86765;2.31409;3
ACCE;8.228;3289.672;-3.91477;-2.70158;10.23278;3
MAGN;8.235;3289.682;39.80000;-2.10000;-13.20000;3
AHRS;8.245;3289.692;-2.9140;28.5386;102.9224;-0.20808;0.13424;0.75390;3
GYRO;8.246;3289.692;1.31746;-0.85592;2.14247;3
ACCE;8.247;3289.692;-1.80787;-0.53722;7.43635;3
AHRS;8.265;3289.712;-0.7595;27.4701;103.3815;-0.19029;0.14213;0.76125;3
GYRO;8.266;3289.712;1.45816;-0.91881;0.89643;3
ACCE;8.267;3289.712;-3.36889;0.71734;8.40361;3
AHRS;8.285;3289.732;0.1114;26.3754;103.1565;-0.17815;0.14252;0.76293;3
MAGN;8.286;3289.732;40.20000;-6.10000;-14.70000;3
GYRO;8.287;3289.732;0.46900;-0.93267;0.03624;3
ACCE;8.288;3289.732;-3.99138;2.31667;9.95505;3
AHRS;8.306;3289.753;-0.3414;25.4595;102.9815;-0.17424;0.13493;0.76286;3
GYRO;8.307;3289.753;-0.44448;-0.76745;-0.45301;3
ACCE;8.307;3289.753;-3.52212;1.05253;8.97822;3
AHRS;8.327;3289.774;-0.8644;24.6615;102.2042;-0.17083;0.12836;0.75928;3
GYRO;8.329;3289.774;0.12045;-0.63102;-0.91029;3
ACCE;8.337;3289.774;-3.63704;-0.14457;8.91118;3
MAGN;8.338;3289.784;39.30000;-9.10000;-16.60000;3
AHRS;8.347;3289.794;-0.5140;23.8912;101.0926;-0.16261;0.12814;0.75482;3
GYRO;8.348;3289.794;0.86765;-0.69710;-0.65340;3
ACCE;8.349;3289.794;-2.94751;-0.76706;9.39002;3
AHRS;8.367;3289.814;-0.1087;23.4407;101.0125;-0.15735;0.12848;0.75548;3
GYRO;8.369;3289.814;-0.20359;-0.24303;0.35495;3
ACCE;8.369;3289.814;-1.94195;2.22090;8.11631;3
AHRS;8.388;3289.835;-0.6722;22.1556;101.6996;-0.15264;0.11684;0.76032;3
MAGN;8.389;3289.835;37.50000;-8.00000;-16.30000;3
GYRO;8.389;3289.835;-0.70670;-1.01794;0.35921;3
ACCE;8.390;3289.835;-2.86132;1.25364;10.45305;3
AHRS;8.409;3289.856;-1.3542;21.0983;102.1114;-0.14968;0.10603;0.76320;3
GYRO;8.410;3289.856;-0.59478;-0.82395;-0.07888;3
ACCE;8.411;3289.856;-2.02814;-0.79579;9.34214;3
AHRS;8.431;3289.878;-1.5946;20.5334;101.5259;-0.14669;0.10212;0.76049;3
GYRO;8.433;3289.878;0.15562;-0.42210;-0.62569;3
ACCE;8.434;3289.878;-1.58760;-2.56750;10.35728;3
MAGN;8.441;3289.888;35.70000;-8.30000;-17.40000;3
AHRS;8.453;3289.900;-1.1364;20.0119;100.7464;-0.14005;0.10329;0.75736;3
GYRO;8.454;3289.900;0.77278;-0.48179;-0.45834;3
ACCE;8.454;3289.900;-2.02814;-1.69601;10.88400;3
AHRS;8.474;3289.921;-0.3132;19.3469;99.7713;-0.13024;0.10621;0.75359;3
GYRO;8.476;3289.921;1.03287;-0.60224;-0.56920;3
ACCE;8.476;3289.921;-1.84618;-0.88199;10.26151;3
AHRS;8.495;3289.942;0.8832;18.4137;99.0232;-0.11674;0.10967;0.75152;3
MAGN;8.496;3289.942;35.70000;-7.60000;-19.10000;3
GYRO;8.497;3289.942;1.18209;-0.85379;-0.20039;3
ACCE;8.497;3289.942;-0.87892;1.46433;10.01251;3
AHRS;8.515;3289.962;1.6564;17.4555;98.7869;-0.10589;0.10960;0.75176;3
GYRO;8.516;3289.962;0.54148;-0.80902;0.08740;3
ACCE;8.517;3289.962;0.03088;2.38371;9.24637;3
AHRS;8.536;3289.983;2.0822;16.9331;99.3667;-0.10061;0.10895;0.75578;3
GYRO;8.538;3289.983;0.28460;-0.34855;0.16628;3
ACCE;8.538;3289.983;0.92152;0.74607;8.46107;3
MAGN;8.546;3289.993;35.70000;-8.00000;-18.60000;3
AHRS;8.556;3290.004;2.3587;16.5933;99.5187;-0.09697;0.10874;0.75711;3
GYRO;8.557;3290.004;0.18760;-0.29632;0.21318;3
ACCE;8.558;3290.004;0.57675;0.48750;9.14102;3
AHRS;8.579;3290.024;2.4739;15.8251;99.6560;-0.09137;0.10512;0.75858;3
GYRO;8.582;3290.024;-0.02025;-0.83567;0.10766;3
ACCE;8.582;3290.024;2.15693;0.73649;8.84414;3
AHRS;8.598;3290.045;2.0234;14.4565;100.1498;-0.08523;0.09417;0.76210;3
MAGN;8.599;3290.045;36.00000;-8.70000;-19.90000;3
GYRO;8.600;3290.045;-0.52016;-1.27589;-0.12578;3
ACCE;8.601;3290.045;1.59190;1.24407;8.95906;3
AHRS;8.619;3290.066;1.0771;12.2749;99.7546;-0.07573;0.07604;0.76090;3
GYRO;8.620;3290.066;-0.74827;-2.22775;-0.67366;3
ACCE;8.621;3290.066;3.35403;0.96634;9.44748;3
SOUN;8.636;59.17;0.00181;39.11
AHRS;8.641;3290.087;0.0220;8.9497;99.1331;-0.05926;0.05075;0.75885;3
GYRO;8.642;3290.087;-0.78664;-3.08474;-0.80583;3
ACCE;8.643;3290.087;3.19122;-0.42230;6.59359;3
MAGN;8.650;3290.097;33.80000;-9.50000;-21.90000;3
AHRS;8.660;3290.108;-1.7856;2.2878;98.1881;-0.02529;0.00130;0.75534;3
GYRO;8.661;3290.108;-1.71505;-6.52336;-1.05632;3
ACCE;8.662;3290.108;4.39790;0.42046;3.68224;3
AHRS;8.681;3290.129;-3.9027;-5.0786;96.7526;0.01050;-0.05484;0.74736;3
GYRO;8.683;3290.129;-1.70332;-5.91046;-1.23645;3
ACCE;8.683;3290.129;3.34445;-2.15570;18.68910;3
AHRS;8.702;3290.149;-4.3725;-11.5578;95.2015;0.04871;-0.09587;0.73677;3
MAGN;8.705;3290.149;30.60000;-5.80000;-26.70000;3
GYRO;8.705;3290.149;-0.41570;-5.84864;-1.42512;3
ACCE;8.706;3290.149;6.27495;0.12358;11.97576;3
AHRS;8.723;3290.170;-4.1815;-19.8807;93.5897;0.10114;-0.14429;0.72180;3
GYRO;8.724;3290.170;-0.21211;-7.57008;-1.33026;3
ACCE;8.725;3290.170;5.95892;-0.82452;8.52811;3
AHRS;8.744;3290.190;-3.7802;-28.8162;92.3756;0.15734;-0.19522;0.70422;3
GYRO;8.745;3290.190;-0.10339;-7.69160;-1.09789;3
ACCE;8.747;3290.190;9.10011;0.31512;9.06441;3
MAGN;8.754;3290.201;21.50000;-1.80000;-32.70000;3
AHRS;8.766;3290.212;-3.0466;-38.3979;90.9026;0.21666;-0.24850;0.67891;3
GYRO;8.767;3290.212;-0.21851;-8.79907;-1.56369;3
ACCE;8.767;3290.212;8.01793;0.64073;7.88646;3
AHRS;8.785;3290.232;-2.0934;-50.1631;89.8493;0.28759;-0.31178;0.64496;3
GYRO;8.786;3290.232;0.06396;-10.58340;-1.02967;3
ACCE;8.787;3290.232;4.02440;-0.87241;7.13947;3
AHRS;8.806;3290.253;-1.7949;-61.4839;90.0713;0.35212;-0.37071;0.61370;3
MAGN;8.807;3290.253;8.70000;1.20000;-38.30000;3
GYRO;8.808;3290.253;0.38160;-9.39598;0.18547;3
ACCE;8.808;3290.253;6.08342;-1.31294;6.90963;3
AHRS;8.827;3290.274;-2.0864;-70.8421;90.8342;0.40231;-0.41733;0.58772;3
GYRO;8.828;3290.274;0.56173;-7.95701;0.49778;3
ACCE;8.830;3290.274;10.90055;1.46433;4.33347;3
AHRS;8.848;3290.294;-2.3040;-79.6670;91.7976;0.44916;-0.45678;0.56030;3
GYRO;8.850;3290.294;0.85806;-7.64789;0.40611;3
ACCE;8.850;3290.294;9.13842;-0.23076;1.38381;3
MAGN;8.858;3290.305;-12.90000;1.50000;-36.90000;3
AHRS;8.869;3290.315;-2.8953;-87.7042;93.0466;0.49004;-0.48976;0.53517;3
GYRO;8.870;3290.315;1.06804;-6.78664;0.71736;3
ACCE;8.871;3290.315;9.55980;-0.81495;-0.38790;3
AHRS;8.890;3290.337;-3.7679;-95.3643;93.9776;0.52529;-0.52030;0.50860;3
GYRO;8.891;3290.337;0.68005;-6.93906;0.73334;3
ACCE;8.892;3290.337;10.08652;0.76523;-3.51951;3
AHRS;8.912;3290.358;-4.8044;-103.9541;94.3265;0.55960;-0.55407;0.47374;3
MAGN;8.914;3290.358;-26.80000;2.20000;-28.90000;3
GYRO;8.914;3290.358;0.45621;-7.67134;0.87085;3
ACCE;8.915;3290.358;8.48720;-0.17330;-3.28967;3
AHRS;8.934;3290.380;-6.1626;-112.6114;94.7819;0.59128;-0.58440;0.43799;3
GYRO;8.935;3290.380;0.89750;-7.41126;1.07976;3
ACCE;8.936;3290.380;6.72506;-1.65771;-3.08856;3
AHRS;8.956;3290.402;-8.0541;-120.1151;95.7222;0.61744;-0.60594;0.41003;3
GYRO;8.958;3290.402;1.59353;-6.58412;1.05631;3
ACCE;8.959;3290.402;8.22862;-1.51405;-7.30235;3
MAGN;8.965;3290.412;-37.00000;4.40000;-18.80000;3
AHRS;8.978;3290.422;-9.9118;-127.1656;96.5645;0.64041;-0.62243;0.38233;3
GYRO;8.979;3290.422;1.41233;-6.06608;0.94013;3
ACCE;8.980;3290.422;7.21348;-2.38554;-10.14666;3
AHRS;8.996;3290.443;-11.1709;-133.1494;96.8798;0.65766;-0.63479;0.35531;3
GYRO;8.997;3290.443;0.71842;-4.95754;0.53402;3
ACCE;8.998;3290.443;6.47607;-2.10782;-12.27272;3
AHRS;9.016;3290.464;-11.3544;-137.5524;96.5733;0.66861;-0.64396;0.33027;3
MAGN;9.017;3290.464;-41.40000;6.30000;-4.90000;3
GYRO;9.018;3290.464;-0.21425;-3.59531;0.23770;3
ACCE;9.019;3290.464;4.51282;-1.09268;-9.94555;3
AHRS;9.039;3290.485;-11.0650;-141.0607;96.3537;0.67789;-0.64972;0.30784;3
GYRO;9.040;3290.485;-0.24622;-2.88648;-0.06396;3
ACCE;9.041;3290.485;2.53042;-1.60025;-7.45558;3
AHRS;9.060;3290.506;-11.2812;-144.2656;96.6370;0.68734;-0.65237;0.29024;3
GYRO;9.061;3290.506;0.48712;-2.96109;-0.08314;3
ACCE;9.062;3290.506;1.07475;-1.79178;-7.80035;3
MAGN;9.073;3290.516;-40.30000;8.80000;2.70000;3
AHRS;9.079;3290.526;-11.9841;-147.8261;97.0624;0.69689;-0.65448;0.27292;3
GYRO;9.080;3290.526;0.74507;-3.18707;0.08101;3
ACCE;9.087;3290.526;0.50972;-1.72474;-9.23687;3
AHRS;9.099;3290.547;-12.6760;-151.2379;97.2801;0.70449;-0.65675;0.25594;3
GYRO;9.100;3290.547;0.51057;-2.94084;0.14496;3
ACCE;9.101;3290.547;0.84490;-1.77263;-10.16582;3
AHRS;9.120;3290.567;-13.1037;-154.4666;97.4540;0.71157;-0.65809;0.23841;3
MAGN;9.121;3290.567;-38.50000;8.40000;8.80000;3
GYRO;9.121;3290.567;0.38586;-2.88008;-0.01066;3
ACCE;9.122;3290.567;0.83533;-1.80136;-8.91126;3
LIGH;9.132;294625.740;145.0;0
AHRS;9.140;3290.588;-13.6083;-158.0873;97.7850;0.71973;-0.65791;0.21867;0
GYRO;9.141;3290.588;0.58838;-3.34908;-0.10659;3
ACCE;9.142;3290.588;-0.19897;-2.24189;-7.81950;3
AHRS;9.165;3290.610;-14.5808;-161.9524;98.3173;0.72810;-0.65571;0.19966;0
GYRO;9.166;3290.610;1.12134;-3.49618;-0.13750;3
ACCE;9.167;3290.610;-0.96511;-2.36639;-7.38854;3
MAGN;9.173;3290.620;-35.20000;9.90000;13.20000;3
AHRS;9.184;3290.630;-15.9425;-165.8808;98.9339;-0.73591;0.65168;-0.18195;3
GYRO;9.185;3290.630;1.31746;-3.62835;-0.16948;3
ACCE;9.186;3290.630;-1.43438;-2.46216;-8.29834;3
AHRS;9.204;3290.651;-17.3696;-170.6093;99.3885;-0.74333;0.64673;-0.15906;3
GYRO;9.205;3290.651;1.28975;-4.49387;-0.08741;3
ACCE;9.206;3290.651;-2.38248;-2.62496;-8.68141;3
AHRS;9.224;3290.672;-18.9858;-175.9486;99.6470;-0.74937;0.64037;-0.13297;3
MAGN;9.226;3290.672;-31.90000;11.40000;19.30000;3
GYRO;9.227;3290.672;1.44324;-4.69000;-0.03731;3
ACCE;9.227;3290.672;-3.06243;-4.06149;-8.36538;3
AHRS;9.245;3290.692;-20.6502;178.9953;99.8069;-0.75356;0.63242;-0.10884;3
GYRO;9.246;3290.692;1.45070;-4.36596;-0.13537;3
ACCE;9.247;3290.692;-2.53571;-4.02318;-8.73887;3
AHRS;9.267;3290.712;-22.0925;174.1736;100.0179;-0.75724;0.62249;-0.08476;3
GYRO;9.268;3290.712;1.16824;-4.29668;-0.28566;3
ACCE;9.268;3290.712;-2.77513;-4.28175;-9.06449;3
MAGN;9.277;3290.724;-25.00000;13.60000;23.40000;3
AHRS;9.289;3290.735;-23.2753;169.2455;100.3700;-0.76112;0.60987;-0.05809;3
GYRO;9.290;3290.735;0.95079;-4.45550;-0.45088;3
ACCE;9.291;3290.735;-4.69049;-4.79890;-7.80992;3
SOUN;9.298;37.81;0.00115;35.22
AHRS;9.311;3290.758;-24.4168;164.6065;100.6491;-0.76357;0.59658;-0.03304;3
GYRO;9.313;3290.758;0.89963;-4.02594;-0.42743;3
ACCE;9.313;3290.758;-5.68648;-5.10536;-7.24489;3
AHRS;9.332;3290.779;-25.3636;160.5020;100.8286;-0.76470;0.58406;-0.01056;3
MAGN;9.333;3290.779;-16.60000;15.80000;27.50000;3
GYRO;9.334;3290.779;0.71416;-3.59851;-0.38479;3
ACCE;9.334;3290.779;-6.01209;-4.90424;-7.51304;3
AHRS;9.352;3290.799;-26.1053;156.4322;101.0414;-0.76539;0.57072;0.01299;3
GYRO;9.354;3290.799;0.48179;-3.72855;-0.38479;3
ACCE;9.354;3290.799;-6.28024;-4.45413;-7.30235;3
AHRS;9.374;3290.820;-26.4247;152.3734;101.3356;-0.76582;0.55698;0.03911;3
GYRO;9.375;3290.820;0.05863;-3.59318;-0.30272;3
ACCE;9.376;3290.820;-7.27623;-4.47329;-6.70859;3
MAGN;9.383;3290.830;-11.60000;17.00000;30.40000;3
AHRS;9.394;3290.841;-26.3234;148.0396;101.3667;-0.76394;0.54462;0.06870;3
GYRO;9.395;3290.841;-0.09380;-3.99716;0.15882;3
ACCE;9.396;3290.841;-10.76219;-4.56906;-5.47318;3
AHRS;9.414;3290.861;-25.8017;142.7314;101.0599;-0.75837;0.53208;0.10595;3
GYRO;9.415;3290.861;-0.30591;-4.74223;0.50950;3
ACCE;9.416;3290.861;-8.16687;-4.04233;-6.22975;3
AHRS;9.435;3290.882;-25.2375;136.5781;100.9216;-0.75062;0.51484;0.14918;3
MAGN;9.436;3290.882;-4.30000;18.20000;32.50000;3
GYRO;9.436;3290.882;-0.23663;-5.40629;0.33789;3
ACCE;9.437;3290.882;-7.13258;-4.40625;-3.99835;3
AHRS;9.456;3290.902;-25.0975;130.8175;100.8140;-0.74158;0.49601;0.18710;3
GYRO;9.457;3290.902;0.06715;-4.77740;0.09700;3
ACCE;9.458;3290.902;-7.39115;-4.06149;-2.64803;3
AHRS;9.477;3290.923;-25.0705;126.1899;100.5485;-0.73228;0.48081;0.21604;3
GYRO;9.479;3290.923;0.14390;-3.73281;0.19826;3
ACCE;9.480;3290.923;-8.64571;-4.30091;-0.93378;3
MAGN;9.487;3290.933;5.50000;17.80000;32.60000;3
AHRS;9.496;3290.943;-24.7788;121.9568;100.3343;-0.72253;0.46714;0.24369;3
GYRO;9.497;3290.943;-0.05329;-3.55800;0.33576;3
ACCE;9.498;3290.943;-9.28736;-4.21471;-0.63690;3
AHRS;9.517;3290.964;-24.4306;117.9778;100.1398;-0.71231;0.45406;0.26973;3
GYRO;9.518;3290.964;0.02239;-3.37147;0.33576;3
ACCE;9.519;3290.964;-10.09181;-4.44456;-0.31128;3
AHRS;9.537;3290.985;-24.2958;113.5947;99.4723;-0.69868;0.44075;0.29470;3
MAGN;9.538;3290.985;13.50000;16.30000;30.70000;3
GYRO;9.539;3290.985;0.53082;-3.61876;0.33363;3
ACCE;9.540;3290.985;-9.82366;-4.54033;-0.56028;3
LIGH;9.555;294626.159;225.0;0
AHRS;9.558;3291.005;-24.3121;109.1058;98.7156;-0.68383;0.42605;0.31846;0
GYRO;9.559;3291.005;0.54894;-3.62835;0.16521;3
ACCE;9.560;3291.005;-8.47333;-4.04233;-0.08144;3
AHRS;9.578;3291.025;-24.3270;105.2226;98.0229;-0.67020;0.41287;0.33826;0
GYRO;9.579;3291.025;0.56173;-2.92165;0.15456;3
ACCE;9.580;3291.025;-8.41587;-4.19556;2.36064;3
MAGN;9.588;3291.035;21.90000;16.30000;26.80000;3
AHRS;9.598;3291.045;-24.3126;102.1338;97.0687;-0.65746;0.40438;0.35188;3
GYRO;9.599;3291.045;0.77705;-2.22562;0.18973;3
ACCE;9.600;3291.045;-9.02878;-4.12852;2.67668;3
AHRS;9.618;3291.066;-24.3417;99.7860;95.8942;-0.64612;0.39994;0.35959;3
GYRO;9.619;3291.066;1.02327;-1.26630;0.14070;3
ACCE;9.620;3291.066;-8.87555;-4.06149;7.12032;3
AHRS;9.639;3291.086;-24.1085;97.8968;94.5546;-0.63484;0.39959;0.36498;3
MAGN;9.640;3291.086;27.00000;15.20000;22.80000;3
GYRO;9.641;3291.086;0.95719;-1.29082;0.40718;3
ACCE;9.643;3291.086;-9.74704;-4.29133;2.44684;3
AHRS;9.660;3291.107;-23.7064;95.7275;93.5792;-0.62330;0.39646;0.37426;3
GYRO;9.661;3291.107;0.67259;-1.50186;0.45301;3
ACCE;9.661;3291.107;-8.61698;-3.44857;1.75731;3
AHRS;9.681;3291.128;-23.1978;94.0045;92.9646;-0.61395;0.39390;0.38318;3
GYRO;9.682;3291.128;0.40078;-1.24924;0.48499;3
ACCE;9.684;3291.128;-8.31052;-3.40069;2.80118;3
MAGN;9.691;3291.138;28.70000;17.10000;20.10000;3
AHRS;9.702;3291.149;-22.7095;91.9805;92.3460;-0.60344;0.38961;0.39337;3
GYRO;9.704;3291.149;0.51377;-1.75768;0.42743;3
ACCE;9.704;3291.149;-9.00005;-3.23788;2.98314;3
AHRS;9.722;3291.170;-22.2413;89.0046;91.9477;-0.59013;0.37908;0.40924;3
GYRO;9.723;3291.170;0.23663;-2.72340;0.43489;3
ACCE;9.725;3291.170;-9.98646;-3.78376;3.73970;3
SOUN;9.739;67.61;0.00206;40.27
AHRS;9.746;3291.190;-21.4201;85.3753;91.7900;-0.57344;0.36556;0.43093;3
MAGN;9.747;3291.190;30.60000;16.70000;18.20000;3
GYRO;9.748;3291.190;0.14603;-3.19879;0.81222;3
ACCE;9.749;3291.190;-9.81408;-3.69757;4.77400;3
AHRS;9.764;3291.211;-20.2845;82.0453;91.8397;-0.55656;0.35403;0.45310;3
GYRO;9.765;3291.211;0.06929;-2.74578;0.95718;3
ACCE;9.766;3291.211;-7.48692;-2.76862;4.42923;3
AHRS;9.785;3291.232;-19.6732;79.2150;91.8943;-0.54297;0.34217;0.46984;3
GYRO;9.787;3291.232;0.08208;-2.53366;0.40931;3
ACCE;9.788;3291.232;-8.29137;-3.39111;6.01898;3
MAGN;9.795;3291.242;34.20000;16.30000;13.80000;3
AHRS;9.805;3291.252;-19.2951;75.6929;91.4234;-0.52539;0.32763;0.48547;3
GYRO;9.806;3291.252;0.55427;-3.17641;0.19719;3
ACCE;9.806;3291.252;-8.21476;-3.51561;5.90406;3
AHRS;9.834;3291.281;-18.7387;71.6686;90.7355;-0.50379;0.31190;0.50227;3
GYRO;9.835;3291.281;0.69604;-3.28193;0.36561;3
ACCE;9.836;3291.281;-7.66888;-4.00402;7.04370;3
AHRS;9.854;3291.301;-17.7939;67.7791;89.8570;-0.47994;0.29935;0.51814;3
MAGN;9.855;3291.301;36.40000;13.90000;9.90000;3
GYRO;9.856;3291.301;1.05205;-3.15189;0.52123;3
ACCE;9.864;3291.301;-5.87801;-2.91227;7.03413;3
AHRS;9.880;3291.327;-16.6217;64.1035;88.9393;-0.45528;0.28891;0.53277;3
GYRO;9.881;3291.327;1.11388;-2.92805;0.72588;3
ACCE;9.883;3291.327;-6.33770;-2.87396;6.96709;3
WIFI;9.890;755899.142;eduroam;00:13:c3:44:c7:21;-73
WIFI;9.890;755903.011;UJI;00:13:c3:44:c7:20;-82
WIFI;9.890;755901.032;eduroam;00:14:69:f2:35:51;-80
WIFI;9.890;755901.032;eduroam;00:13:c3:44:b0:71;-53
WIFI;9.890;755903.011;ti;80:49:71:16:5e:c9;-80
WIFI;9.890;755903.011;UJI;00:13:c3:44:b0:70;-54
WIFI;9.890;755903.011;eduroam;00:14:1c:dd:fa:a1;-45
WIFI;9.890;755903.011;UJI;00:14:1c:dd:fa:a0;-45
WIFI;9.890;755903.011;eduroam;00:27:22:0b:36:35;-70
WIFI;9.890;755903.011;eduroam;00:27:22:0b:c4:39;-60
WIFI;9.890;755903.011;UJI;06:27:22:0b:36:35;-69
WIFI;9.890;755903.011;Pruebas;2e:d9:9f:d9:fa:21;-86
WIFI;9.890;755903.011;UJI;06:27:22:0b:c4:39;-57
WIFI;9.890;755903.011;UJI;00:13:80:43:d1:50;-82
WIFI;9.890;755901.032;RETA-Wifi;84:1b:5e:3f:88:6f;-83
WIFI;9.890;755899.142;eduroam;00:27:22:0b:c4:21;-86
WIFI;9.890;755899.142;eduroam;04:18:d6:04:29:62;-87
WIFI;9.890;755903.011;qMp-AP;66:70:02:b5:f2:e9;-89
WIFI;9.890;755899.142;UJI;00:13:c3:44:d6:70;-90
WIFI;9.890;755903.011;eduroam;00:13:80:43:d1:51;-82
WIFI;9.890;755897.082;UJI;0a:18:d6:04:29:62;-88
WIFI;9.890;755901.032;UJI;06:27:22:a7:2a:4f;-88
WIFI;9.890;755903.011;IoT;d0:ae:ec:dd:ec:30;-85
WIFI;9.890;755903.011;D;00:90:4c:5f:00:2a;-89
AHRS;9.914;3291.347;-15.0699;60.6977;87.9521;-0.42924;0.28189;0.54635;3
GYRO;9.915;3291.347;1.47522;-2.68822;0.74720;3
ACCE;9.916;3291.347;-4.38403;-2.24189;8.00138;3
MAGN;9.917;3291.357;38.20000;12.40000;3.00000;3
AHRS;9.920;3291.367;-14.5383;56.9258;86.0101;-0.40380;0.26986;0.55070;3
GYRO;9.921;3291.367;1.62658;-2.93231;-1.06165;3
ACCE;9.922;3291.367;0.31818;-1.67686;7.10116;3
AHRS;9.943;3291.389;-16.5143;54.1365;84.6725;-0.39782;0.24676;0.54518;3
GYRO;9.949;3291.389;-0.62356;-1.85788;-1.87920;3
ACCE;9.949;3291.389;-6.58670;0.69819;7.95350;3
AHRS;9.963;3291.410;-18.2998;52.8506;85.4246;-0.40266;0.22624;0.54772;3
MAGN;9.964;3291.410;38.90000;11.00000;-3.70000;3
GYRO;9.964;3291.410;-1.55196;-1.23219;-0.61503;3
ACCE;9.964;3291.410;-5.83971;-1.21717;9.06441;3
AHRS;9.983;3291.431;-19.9825;51.7646;85.9891;-0.40733;0.20799;0.54883;3
GYRO;9.984;3291.431;-1.11707;-1.10748;-1.05738;3
ACCE;9.984;3291.431;-1.77914;-2.45258;8.93991;3
AHRS;10.006;3291.452;-21.2787;50.2979;85.6475;-0.40648;0.19273;0.54718;3
GYRO;10.008;3291.452;-0.27181;-1.16610;-0.93161;3
ACCE;10.008;3291.452;-1.65464;-1.32252;8.49938;3
MAGN;10.015;3291.462;37.10000;14.30000;-6.10000;3
AHRS;10.025;3291.472;-21.4504;49.2295;85.3942;-0.40186;0.18604;0.54876;3
GYRO;10.026;3291.472;0.13644;-0.72482;0.00426;3
ACCE;10.027;3291.472;-1.57803;-1.63855;8.67176;3
AHRS;10.046;3291.493;-20.7012;48.7414;85.5592;-0.39582;0.18678;0.55418;3
GYRO;10.047;3291.493;0.43702;-0.43169;0.72055;3
ACCE;10.048;3291.493;-2.50698;-4.52117;9.12187;3
AHRS;10.066;3291.513;-19.6347;48.2175;85.7910;-0.38798;0.18893;0.56117;3
MAGN;10.067;3291.513;37.10000;17.30000;-8.50000;3
GYRO;10.068;3291.513;0.42423;-0.56387;0.79836;3
ACCE;10.069;3291.513;-2.62190;-1.50448;8.42276;3
AHRS;10.086;3291.534;-19.1468;47.4421;85.9799;-0.38186;0.18634;0.56663;3
GYRO;10.087;3291.534;0.08527;-0.77918;0.26328;3
ACCE;10.088;3291.534;-1.44395;-1.33210;8.34615;3
AHRS;10.107;3291.554;-19.5371;46.4867;85.9624;-0.37920;0.17824;0.56836;3
GYRO;10.108;3291.554;-0.43382;-0.85166;-0.35601;3
ACCE;10.108;3291.554;-1.15665;-2.15570;8.66218;3
MAGN;10.116;3291.564;37.10000;14.70000;-8.40000;3
AHRS;10.127;3291.575;-20.6989;45.6054;86.3254;-0.38160;0.16480;0.56956;3
GYRO;10.128;3291.575;-1.07230;-0.94546;-0.54148;3
ACCE;10.128;3291.575;-1.16623;-2.34724;8.89203;3
AHRS;10.148;3291.595;-22.2428;44.5733;87.1876;-0.38585;0.14644;0.57307;3
GYRO;10.149;3291.595;-1.55729;-1.25351;-0.41251;3
ACCE;10.150;3291.595;-1.35776;-3.60180;9.53367;3
AHRS;10.170;3291.616;-23.9162;43.1880;88.3913;-0.38911;0.12383;0.57945;3
MAGN;10.171;3291.616;36.30000;14.00000;-9.60000;3
GYRO;10.171;3291.616;-1.80778;-1.71078;-0.24942;3
ACCE;10.172;3291.616;-1.08961;-3.97529;9.21764;3
SOUN;10.181;51.83;0.00158;37.96
AHRS;10.190;3291.637;-25.7385;41.8093;89.7802;-0.39290;0.09960;0.58643;3
GYRO;10.191;3291.637;-1.96873;-1.69053;-0.27820;3
ACCE;10.192;3291.637;-1.55887;-2.42385;9.15060;3
AHRS;10.213;3291.659;-27.7385;40.7115;91.0096;-0.39840;0.07637;0.59083;3
GYRO;10.215;3291.659;-2.18618;-1.55729;-0.17907;3
ACCE;10.216;3291.659;-2.67936;-2.14612;9.44748;3
MAGN;10.224;3291.671;34.10000;17.30000;-12.00000;3
AHRS;10.236;3291.682;-29.5453;39.8264;92.6989;-0.40378;0.05386;0.59787;3
GYRO;10.237;3291.682;-1.93569;-1.46776;0.03304;3
ACCE;10.237;3291.682;-3.28270;-4.39667;9.56240;3
AHRS;10.257;3291.704;-30.7891;38.9084;94.1111;-0.40559;0.03553;0.60522;3
GYRO;10.260;3291.704;-1.38248;-1.36756;0.15242;3
ACCE;10.260;3291.704;-1.31945;-6.01515;8.77710;3
AHRS;10.278;3291.724;-31.7134;38.4507;94.8410;-0.40780;0.02435;0.60794;3
MAGN;10.279;3291.724;33.80000;18.80000;-12.00000;3
GYRO;10.279;3291.724;-1.04459;-0.72482;0.15669;3
ACCE;10.280;3291.724;2.13777;-6.75257;6.37333;3
AHRS;10.301;3291.747;-31.7501;38.5831;95.6881;-0.40885;0.02188;0.61236;3
GYRO;10.302;3291.747;-0.10552;-0.11938;0.62569;3
ACCE;10.303;3291.747;-1.29072;-3.43899;7.98223;3
AHRS;10.324;3291.770;-30.6828;38.8284;95.6425;-0.40509;0.03032;0.61496;3
GYRO;10.325;3291.770;0.65447;0.12151;0.73441;3
ACCE;10.326;3291.770;-2.20052;-4.64567;9.62944;3
MAGN;10.332;3291.780;33.40000;20.20000;-13.30000;3
AHRS;10.343;3291.790;-30.0165;38.9642;95.8028;-0.40269;0.03482;0.61775;3
GYRO;10.344;3291.790;0.21318;-0.02771;0.34429;3
ACCE;10.345;3291.790;-1.08961;-4.62652;9.31341;3
AHRS;10.364;3291.811;-30.3351;38.9115;96.1295;-0.40402;0.03132;0.61875;3
GYRO;10.365;3291.811;-0.52016;-0.23770;-0.06715;3
ACCE;10.365;3291.811;-0.64908;-5.90981;9.20806;3
AHRS;10.385;3291.832;-30.9985;38.7271;96.1606;-0.40617;0.02587;0.61727;3
MAGN;10.386;3291.832;33.80000;18.40000;-14.40000;3
GYRO;10.387;3291.832;-0.46580;-0.12151;-0.32404;3
ACCE;10.387;3291.832;-0.23727;-5.52674;8.43234;3
AHRS;10.405;3291.852;-31.3071;38.7300;95.8553;-0.40758;0.02499;0.61438;3
GYRO;10.406;3291.852;0.09274;0.21318;-0.29313;3
ACCE;10.407;3291.852;0.71083;-4.25302;7.11074;3
AHRS;10.428;3291.874;-30.6592;39.0947;95.6105;-0.40640;0.03216;0.61392;3
GYRO;10.429;3291.874;0.60224;0.36028;0.52016;3
ACCE;10.431;3291.874;-2.74640;-2.92185;9.36129;3
MAGN;10.438;3291.884;34.20000;18.00000;-13.60000;3
AHRS;10.448;3291.895;-30.1046;38.9582;96.3959;-0.40325;0.03213;0.62095;3
GYRO;10.450;3291.895;-0.34322;-0.59265;0.77065;3
ACCE;10.450;3291.895;-1.52057;-3.18042;9.09314;3
AHRS;10.471;3291.917;-30.7997;38.8058;97.2797;-0.40590;0.02364;0.62423;3
GYRO;10.472;3291.917;-0.88683;-0.50844;-0.05010;3
ACCE;10.473;3291.917;0.03088;-4.48286;7.85773;3
AHRS;10.493;3291.940;-31.5240;38.5075;97.6385;-0.40771;0.01594;0.62484;3
MAGN;10.494;3291.940;33.80000;18.00000;-13.60000;3
GYRO;10.495;3291.940;-0.69391;-0.42743;-0.08314;3
ACCE;10.495;3291.940;-0.64908;-5.17239;7.85773;3
AHRS;10.514;3291.961;-31.9958;38.5177;98.4911;-0.41003;0.00990;0.62808;3
GYRO;10.516;3291.961;-0.72162;-0.38373;0.31124;3
ACCE;10.517;3291.961;-0.62035;-4.70313;8.36530;3
AHRS;10.536;3291.982;-32.4585;38.6738;99.5293;-0.41305;0.00404;0.63185;3
GYRO;10.537;3291.982;-0.95185;-0.47007;0.49032;3
ACCE;10.537;3291.982;-0.03616;-4.84678;7.84815;3
MAGN;10.545;3291.992;33.40000;18.40000;-14.40000;3
AHRS;10.556;3292.003;-33.0212;38.6501;100.9032;-0.41541;-0.00477;0.63776;3
GYRO;10.557;3292.003;-1.02753;-0.73441;0.47006;3
ACCE;10.557;3292.003;0.40437;-5.79489;7.61831;3
AHRS;10.576;3292.023;-33.8725;38.6132;102.1971;-0.41879;-0.01533;0.64212;3
GYRO;10.577;3292.023;-1.19915;-0.58092;0.20146;3
ACCE;10.578;3292.023;0.05961;-5.84277;7.56085;3
AHRS;10.596;3292.044;-35.1899;38.7185;102.6977;-0.42490;-0.02537;0.63975;3
MAGN;10.598;3292.044;32.40000;18.40000;-13.60000;3
GYRO;10.599;3292.044;-1.26630;-0.19293;-0.44342;3
ACCE;10.599;3292.044;-0.75442;-5.52674;7.89604;3
AHRS;10.617;3292.064;-37.0732;38.8100;102.8623;-0.43323;-0.03805;0.63334;3
GYRO;10.618;3292.064;-1.41233;0.07781;-1.06271;3
ACCE;10.619;3292.064;0.11707;-5.23943;7.69493;3
AHRS;10.644;3292.085;-39.6343;39.3749;102.8745;-0.44680;-0.05202;0.62142;3
GYRO;10.645;3292.085;-2.01457;0.41997;-1.35903;3
ACCE;10.646;3292.085;0.25114;-5.54589;6.60317;3
MAGN;10.649;3292.095;34.20000;19.10000;-13.30000;3
AHRS;10.659;3292.105;-42.4092;40.0933;103.5094;-0.46132;-0.06903;0.61108;3
GYRO;10.660;3292.105;-2.10090;0.24196;-1.15545;3
ACCE;10.661;3292.105;-0.34262;-6.10135;7.35016;3
AHRS;10.680;3292.127;-44.7872;40.8911;104.1283;-0.47419;-0.08298;0.60147;3
GYRO;10.681;3292.127;-1.79072;0.34002;-1.04886;3
ACCE;10.682;3292.127;1.01729;-6.82918;6.77555;3
AHRS;10.700;3292.148;-46.9684;41.9959;104.7034;-0.48746;-0.09382;0.59075;3
MAGN;10.701;3292.148;33.10000;22.80000;-11.60000;3
GYRO;10.702;3292.148;-1.79819;0.36667;-0.62782;3
ACCE;10.703;3292.148;-1.90364;-8.41893;8.41319;3
AHRS;10.721;3292.168;-48.0104;44.1034;106.5881;-0.50034;-0.09730;0.58750;3
GYRO;10.723;3292.168;-1.27696;0.66726;0.42956;3
ACCE;10.723;3292.168;-1.55887;-7.85390;7.11074;3
SOUN;10.733;37.14;0.00113;35.07
AHRS;10.743;3292.189;-47.9314;46.4931;108.5297;-0.51073;-0.09231;0.58789;3
GYRO;10.744;3292.189;-0.65340;0.85379;0.91348;3
ACCE;10.745;3292.189;-0.09362;-7.47083;6.22010;3
MAGN;10.752;3292.199;32.40000;28.60000;-10.80000;3
AHRS;10.763;3292.210;-47.5221;49.0705;110.5287;-0.52118;-0.08467;0.58888;3
GYRO;10.764;3292.210;-0.65553;1.00728;1.10428;3
ACCE;10.764;3292.210;-0.07447;-7.54744;5.98068;3
AHRS;10.784;3292.231;-47.0922;52.1841;112.9848;-0.53425;-0.07657;0.58949;3
GYRO;10.785;3292.231;-0.96784;1.20874;1.24072;3
ACCE;10.786;3292.231;-0.55331;-7.69109;5.62634;3
AHRS;10.805;3292.251;-47.8142;54.8771;114.8192;-0.54866;-0.07613;0.58302;3
MAGN;10.806;3292.251;33.10000;26.70000;-7.60000;3
GYRO;10.807;3292.251;-1.34411;0.95505;-0.47433;3
ACCE;10.807;3292.251;1.22798;-8.47639;3.22256;3
AHRS;10.824;3292.272;-49.9489;56.6787;115.8446;-0.56196;-0.08636;0.56961;3
GYRO;10.826;3292.272;-1.58074;1.02860;-1.34518;3
ACCE;10.826;3292.272;-1.49184;-7.30802;4.75485;3
AHRS;10.846;3292.292;-53.0100;58.3623;116.3888;-0.57616;-0.10117;0.54932;3
GYRO;10.847;3292.292;-1.71824;1.10748;-2.37804;3
ACCE;10.848;3292.292;0.64379;-5.58420;4.56331;3
MAGN;10.855;3292.303;33.80000;26.30000;-4.80000;3
AHRS;10.866;3292.313;-57.0269;59.5818;116.7313;-0.58899;-0.12374;0.52487;3
GYRO;10.867;3292.313;-2.04441;0.65127;-3.03251;3
ACCE;10.868;3292.313;0.99813;-7.92094;3.43325;3
AHRS;10.888;3292.334;-59.5600;61.0364;118.6703;-0.59734;-0.14325;0.51451;3
GYRO;10.889;3292.334;-1.70545;-0.45088;-0.73761;3
ACCE;10.889;3292.334;-3.26355;-11.51224;4.30474;3
AHRS;10.910;3292.357;-59.3370;62.7650;122.5390;-0.59990;-0.15304;0.52657;3
MAGN;10.912;3292.357;32.40000;29.90000;-1.20000;3
GYRO;10.912;3292.357;-1.37395;-1.62658;1.34944;3
ACCE;10.913;3292.357;-0.37135;-10.60244;4.26643;3
AHRS;10.933;3292.379;-58.2529;64.6299;126.9604;-0.60151;-0.15956;0.54440;3
GYRO;10.935;3292.379;-1.40593;-1.57435;1.74596;3
ACCE;10.936;3292.379;0.04045;-9.42450;3.73013;3
AHRS;10.956;3292.401;-57.1533;66.9901;131.4289;-0.60581;-0.16428;0.55897;3
GYRO;10.959;3292.401;-1.52851;-1.04459;1.72997;3
ACCE;10.960;3292.401;-0.12235;-7.80602;5.26242;3
MAGN;10.966;3292.412;30.90000;31.30000;-0.80000;3
AHRS;10.974;3292.422;-56.4011;69.8916;135.4578;-0.61395;-0.16714;0.56592;3
GYRO;10.975;3292.422;-1.54343;-0.22384;1.12347;3
ACCE;10.976;3292.422;0.96940;-8.20824;4.15151;3
AHRS;10.995;3292.442;-56.3243;72.4209;138.6148;-0.62178;-0.17221;0.56692;3
GYRO;10.997;3292.442;-1.36969;-0.11725;0.40398;3
ACCE;10.997;3292.442;1.02686;-9.42450;2.75329;3
AHRS;11.016;3292.463;-56.4935;73.9669;141.0138;-0.62572;-0.17954;0.56834;3
MAGN;11.017;3292.463;33.40000;29.00000;0.80000;3
GYRO;11.018;3292.463;-1.07657;-0.49032;0.15775;3
ACCE;11.018;3292.463;0.10749;-10.14276;2.75329;3
AHRS;11.038;3292.485;-56.5246;74.5880;142.8503;-0.62587;-0.18707;0.57281;3
GYRO;11.040;3292.485;-0.80263;-0.85059;0.22917;3
ACCE;11.041;3292.485;-0.68738;-10.33429;2.39895;3
AHRS;11.061;3292.507;-56.4976;74.6394;144.4145;-0.62353;-0.19520;0.57936;3
GYRO;11.062;3292.507;-0.71949;-1.22473;0.21425;3
ACCE;11.062;3292.507;-0.52458;-8.77327;2.00630;3
MAGN;11.072;3292.517;33.40000;26.70000;0.80000;3
AHRS;11.080;3292.528;-56.5515;74.7937;146.4070;-0.62080;-0.20572;0.58667;3
GYRO;11.081;3292.528;-1.03286;-1.27909;0.21211;3
ACCE;11.081;3292.528;-1.50141;-8.82116;2.24572;3
AHRS;11.101;3292.548;-56.7184;76.2503;149.1786;-0.62305;-0.21586;0.58944;3
GYRO;11.102;3292.548;-1.43471;-0.54148;0.19293;3
ACCE;11.102;3292.548;-1.66422;-9.53942;2.68626;3
AHRS;11.121;3292.569;-56.8054;80.0312;153.3019;-0.63442;-0.22387;0.58486;3
MAGN;11.122;3292.569;32.40000;26.70000;-0.40000;3
GYRO;11.123;3292.569;-2.09025;0.50631;0.37626;3
ACCE;11.124;3292.569;-1.21411;-9.70222;2.21699;3
AHRS;11.142;3292.589;-56.7864;85.2494;158.2776;-0.65099;-0.23137;0.57502;3
GYRO;11.144;3292.589;-2.41748;1.05312;0.28140;3
ACCE;11.144;3292.589;-0.93638;-9.99911;1.01989;3
AHRS;11.167;3292.612;-56.6251;91.4025;163.8770;-0.67032;-0.23960;0.56117;3
GYRO;11.168;3292.612;-2.80654;1.30574;0.21638;3
ACCE;11.169;3292.612;-0.73527;-9.72138;-0.39748;3
MAGN;11.174;3292.622;34.20000;25.50000;0.00000;3
SOUN;11.175;40.94;0.00125;35.91
AHRS;11.185;3292.632;-55.9279;97.8144;170.3155;-0.68929;-0.25092;0.54864;3
GYRO;11.187;3292.632;-3.28193;0.73335;0.43063;3
ACCE;11.187;3292.632;-1.29072;-10.44921;-1.69034;3
AHRS;11.208;3292.654;-54.3056;104.0849;177.1970;-0.70823;-0.26346;0.53833;3
GYRO;11.209;3292.654;-3.72322;0.57985;0.80689;3
ACCE;11.210;3292.654;-1.42480;-10.62160;-0.29213;3
AHRS;11.229;3292.676;-51.9812;109.9696;-176.4423;-0.72801;-0.27418;0.52666;3
MAGN;11.230;3292.676;35.30000;23.70000;4.80000;3
GYRO;11.232;3292.676;-3.73388;0.77598;0.97211;3
ACCE;11.233;3292.676;-0.65865;-9.21381;0.56978;3
AHRS;11.249;3292.696;-49.5999;114.7327;-171.3300;-0.74519;-0.28333;0.51483;3
GYRO;11.250;3292.696;-3.21798;0.59478;0.80902;3
ACCE;11.251;3292.696;-0.80231;-8.83074;-1.47008;3
AHRS;11.270;3292.716;-47.3944;117.6504;-167.9336;-0.75724;-0.28924;0.50752;3
GYRO;11.271;3292.716;-2.39509;0.26115;0.88897;3
ACCE;11.272;3292.716;-0.98427;-10.08530;-1.90103;3
MAGN;11.279;3292.727;36.00000;21.80000;10.10000;3
AHRS;11.289;3292.737;-45.4910;118.8623;-166.1853;-0.76465;-0.29070;0.50565;3
GYRO;11.292;3292.737;-1.49653;-0.17694;0.98490;3
ACCE;11.297;3292.737;-0.99384;-8.59131;-1.45092;3
LIGH;11.297;294627.899;145.0;0
AHRS;11.310;3292.757;-43.8273;118.6045;-165.4850;-0.76728;-0.28978;0.51037;0
GYRO;11.310;3292.757;-0.98596;-0.77385;1.09255;3
ACCE;11.311;3292.757;-1.63549;-8.90735;-2.86829;3
AHRS;11.331;3292.778;-42.4053;118.4590;-164.8931;-0.76979;-0.28872;0.51368;0
MAGN;11.332;3292.778;36.80000;16.70000;10.40000;3
GYRO;11.332;3292.778;-0.94972;-0.33470;0.80263;3
ACCE;11.333;3292.778;-0.95554;-8.96481;-3.94089;3
AHRS;11.351;3292.799;-41.1184;118.7566;-163.4458;-0.77160;-0.29301;0.51546;0
GYRO;11.352;3292.799;-1.47841;-0.70883;0.51910;3
ACCE;11.353;3292.799;-1.29072;-8.70624;-4.92731;3
AHRS;11.373;3292.819;-39.4592;118.9599;-161.4193;-0.77257;-0.30010;0.51871;0
GYRO;11.373;3292.819;-1.96767;-0.96784;0.63848;3
ACCE;11.374;3292.819;-2.20052;-9.66392;-4.31439;3
MAGN;11.382;3292.830;36.80000;14.00000;11.30000;3
AHRS;11.394;3292.840;-37.6710;119.6465;-159.2922;-0.77569;-0.30670;0.51817;3
GYRO;11.396;3292.840;-2.02416;-0.39012;0.65660;3
ACCE;11.396;3292.840;-2.79428;-8.88820;-3.52909;3
AHRS;11.414;3292.860;-35.9058;120.7928;-157.3141;-0.78103;-0.31197;0.51347;3
GYRO;11.415;3292.860;-1.94635;0.00426;0.62675;3
ACCE;11.416;3292.860;-2.53571;-8.72539;-5.78922;3
AHRS;11.435;3292.882;-34.2567;120.8556;-155.6857;-0.78191;-0.31713;0.51500;3
MAGN;11.436;3292.882;36.00000;11.70000;9.70000;3
GYRO;11.436;3292.882;-1.65535;-0.99343;0.62569;3
ACCE;11.437;3292.882;-2.50698;-8.13163;-6.26806;3
AHRS;11.456;3292.902;-33.0103;120.2519;-154.2511;-0.77896;-0.32320;0.52046;3
GYRO;11.457;3292.902;-1.40273;-1.22260;0.33576;3
ACCE;11.458;3292.902;-2.98582;-6.74299;-4.62085;3
AHRS;11.477;3292.923;-31.9683;120.1241;-152.6284;-0.77690;-0.33063;0.52260;3
GYRO;11.478;3292.923;-1.56155;-0.76319;0.15349;3
ACCE;11.479;3292.923;-3.05286;-8.33274;-6.10525;3
MAGN;11.486;3292.933;37.60000;7.10000;9.70000;3
AHRS;11.497;3292.944;-30.7497;119.8810;-150.7807;-0.77405;-0.33901;0.52524;3
GYRO;11.498;3292.944;-1.80032;-1.23859;0.26754;3
ACCE;11.498;3292.944;-3.09116;-7.77729;-6.88097;3
AHRS;11.517;3292.964;-29.3963;119.0071;-148.7304;-0.76792;-0.34862;0.53164;3
GYRO;11.518;3292.964;-1.96234;-1.78646;0.26648;3
ACCE;11.519;3292.964;-3.63704;-7.41337;-6.42129;3
AHRS;11.538;3292.985;-27.8897;117.8332;-146.6773;-0.76061;-0.35751;0.53921;3
MAGN;11.539;3292.985;37.60000;6.00000;8.60000;3
GYRO;11.539;3292.985;-2.01776;-1.87387;0.48499;3
ACCE;11.540;3292.985;-4.47980;-7.45167;-5.22419;3
AHRS;11.559;3293.005;-26.2668;116.9561;-144.8371;-0.75548;-0.36400;0.54387;3
GYRO;11.560;3293.005;-1.86854;-1.31320;0.61183;3
ACCE;11.561;3293.005;-4.65218;-6.58019;-4.15158;3
AHRS;11.580;3293.026;-24.8613;116.5101;-143.3511;-0.75274;-0.36861;0.54530;3
GYRO;11.581;3293.026;-1.49334;-0.90389;0.53402;3
ACCE;11.582;3293.026;-4.66176;-6.21627;-5.78922;3
MAGN;11.589;3293.036;40.90000;3.40000;6.60000;3
LIGH;11.593;294628.200;90.0;0
AHRS;11.599;3293.046;-23.7770;115.6005;-141.8515;0.74671;0.37435;-0.54978;0
GYRO;11.600;3293.046;-1.54557;-1.62231;0.19719;3
ACCE;11.600;3293.046;-3.67535;-5.44055;-8.72930;3
AHRS;11.620;3293.067;-22.9678;114.1092;-139.7681;0.73498;0.38451;-0.55790;0
GYRO;11.621;3293.067;-1.89945;-2.06680;-0.10126;3
ACCE;11.622;3293.067;-4.16377;-5.96727;-6.67986;3
AHRS;11.641;3293.088;-22.0171;113.0836;-137.3095;0.72444;0.39614;-0.56205;0
MAGN;11.642;3293.088;39.40000;0.50000;4.60000;3
GYRO;11.644;3293.088;-2.22775;-1.56049;0.00959;3
ACCE;11.644;3293.088;-4.47022;-6.23542;-4.88900;3
AHRS;11.662;3293.109;-21.0587;112.7026;-134.5594;0.71582;0.40950;-0.56125;0
GYRO;11.663;3293.109;-2.39936;-1.07763;-0.19293;3
ACCE;11.664;3293.109;-4.91076;-4.28175;-4.61127;3
AHRS;11.683;3293.129;-20.4754;112.6824;-131.9548;0.70805;0.42343;-0.55840;0
GYRO;11.686;3293.129;-2.03802;-0.78451;-0.34216;3
ACCE;11.687;3293.129;-5.88759;-4.89467;-5.24334;3
MAGN;11.692;3293.139;40.90000;0.80000;0.60000;3
AHRS;11.703;3293.150;-19.9142;112.4691;-129.9622;0.70133;0.43337;-0.55685;3
GYRO;11.704;3293.150;-1.60526;-0.79197;-0.13750;3
ACCE;11.705;3293.150;-5.51410;-5.09578;-6.32552;3
AHRS;11.723;3293.170;-19.3863;112.2928;-128.3559;0.69602;0.44100;-0.55520;3
GYRO;11.724;3293.170;-1.33452;-0.51697;-0.05543;3
ACCE;11.728;3293.170;-4.89160;-5.42139;-5.35826;3
SOUN;11.730;45.33;0.00138;36.80
AHRS;11.744;3293.191;-18.8772;112.5140;-126.8779;0.69297;0.44827;-0.55109;3
MAGN;11.745;3293.191;40.30000;1.20000;-1.00000;3
GYRO;11.752;3293.191;-1.31959;-0.15775;-0.07461;3
ACCE;11.752;3293.191;-4.56599;-4.60736;-6.80436;3
AHRS;11.765;3293.211;-18.4238;113.0737;-125.0541;0.68989;0.45821;-0.54452;3
GYRO;11.767;3293.211;-1.63723;0.05010;-0.27501;3
ACCE;11.767;3293.211;-4.93949;-3.84122;-6.75648;3
LIGH;11.772;294628.379;145.0;0
AHRS;11.785;3293.231;-17.9790;114.5434;-122.7274;0.68879;0.47236;-0.53169;0
GYRO;11.787;3293.231;-2.03055;0.85699;-0.44768;3
ACCE;11.787;3293.231;-5.38960;-4.20514;-6.91928;3
MAGN;11.795;3293.241;41.00000;1.40000;-2.50000;3
AHRS;11.805;3293.252;-17.3231;116.6944;-120.0509;0.68949;0.48890;-0.51345;3
GYRO;11.806;3293.252;-2.31089;1.29934;-0.46261;3
ACCE;11.807;3293.252;-5.04483;-4.81805;-7.61839;3
AHRS;11.825;3293.272;-16.5741;119.1905;-117.3553;0.69116;0.50599;-0.49245;3
GYRO;11.827;3293.272;-2.25440;1.54450;-0.44768;3
ACCE;11.827;3293.272;-4.72880;-4.65525;-7.31193;3
AHRS;11.845;3293.292;-15.7285;121.7632;-115.0529;0.69434;0.52081;-0.47085;3
MAGN;11.846;3293.292;40.60000;0.40000;0.40000;3
GYRO;11.847;3293.292;-1.96340;1.67987;-0.32084;3
ACCE;11.848;3293.292;-4.08715;-4.14768;-7.26405;3
AHRS;11.865;3293.312;-15.0270;123.9411;-113.0965;0.69629;0.53367;-0.45234;3
GYRO;11.867;3293.312;-1.63190;1.38462;-0.41890;3
ACCE;11.867;3293.312;-3.98181;-2.42385;-7.64712;3
AHRS;11.887;3293.334;-14.6940;125.7657;-111.2984;0.69592;0.54623;-0.43745;3
GYRO;11.888;3293.334;-1.38994;1.14585;-0.65234;3
ACCE;11.889;3293.334;-3.46466;-2.28978;-8.30792;3
MAGN;11.896;3293.344;39.10000;1.90000;1.50000;3
AHRS;11.906;3293.354;-14.5100;127.4615;-109.4736;0.69405;0.55920;-0.42386;3
GYRO;11.907;3293.354;-1.32705;1.11494;-0.83248;3
ACCE;11.908;3293.354;-4.01054;-2.75904;-9.36137;3
AHRS;11.929;3293.374;-14.2736;128.9697;-107.6705;0.69136;0.57164;-0.41122;3
GYRO;11.930;3293.374;-1.31426;0.75893;-0.73761;3
ACCE;11.930;3293.374;-3.36889;-4.82763;-10.98942;3
WIFI;11.941;755899.142;eduroam;00:13:c3:44:c7:21;-73
WIFI;11.941;755903.011;UJI;00:13:c3:44:c7:20;-82
WIFI;11.941;755905.061;eduroam;00:14:69:f2:35:51;-80
WIFI;11.941;755901.032;eduroam;00:13:c3:44:b0:71;-49
WIFI;11.941;755905.061;ti;80:49:71:16:5e:c9;-83
WIFI;11.941;755905.061;UJI;00:13:c3:44:b0:70;-49
WIFI;11.941;755903.011;eduroam;00:14:1c:dd:fa:a1;-52
WIFI;11.941;755905.061;UJI;00:14:1c:dd:fa:a0;-53
WIFI;11.941;755905.061;eduroam;00:27:22:0b:36:35;-72
WIFI;11.941;755905.061;eduroam;00:27:22:0b:c4:39;-60
WIFI;11.941;755905.061;UJI;06:27:22:0b:36:35;-72
WIFI;11.941;755905.061;Pruebas;2e:d9:9f:d9:fa:21;-88
WIFI;11.941;755905.061;UJI;06:27:22:0b:c4:39;-61
WIFI;11.941;755903.011;UJI;00:13:80:43:d1:50;-82
WIFI;11.941;755901.032;RETA-Wifi;84:1b:5e:3f:88:6f;-83
WIFI;11.941;755905.061;qMp-AP;66:70:02:b5:f2:e9;-89
WIFI;11.941;755903.011;eduroam;00:13:80:43:d1:51;-82
WIFI;11.941;755897.082;UJI;0a:18:d6:04:29:62;-88
WIFI;11.941;755901.032;UJI;06:27:22:a7:2a:4f;-88
WIFI;11.941;755905.061;IoT;d0:ae:ec:dd:ec:30;-85
WIFI;11.941;755905.061;D;00:90:4c:5f:00:2a;-89
WIFI;11.941;755905.061;UJI;00:14:69:f2:35:50;-80
WIFI;11.941;755905.061;UJI;0a:18:d6:04:26:40;-90
AHRS;11.959;3293.394;-13.9686;129.7087;-106.1815;0.68741;0.58092;-0.40334;3
MAGN;11.962;3293.394;39.10000;2.90000;3.90000;3
GYRO;11.963;3293.394;-1.05098;0.21638;-0.58625;3
ACCE;11.964;3293.394;-3.49339;-3.22830;-9.66782;3
AHRS;11.972;3293.414;-14.1740;130.0753;-105.0340;0.68223;0.58878;-0.40039;3
GYRO;11.973;3293.414;-0.49032;0.02878;-0.84207;3
ACCE;11.974;3293.414;-2.72724;-1.13098;-7.97273;3
AHRS;11.988;3293.435;-14.9306;130.2016;-103.7259;0.67360;0.59842;-0.40112;3
GYRO;11.989;3293.435;-0.20892;-0.15989;-1.13306;3
ACCE;11.989;3293.435;-2.56444;-1.55236;-8.15469;3
MAGN;11.997;3293.445;39.90000;4.40000;6.80000;3
AHRS;12.007;3293.455;-15.6937;130.0532;-102.5947;0.66477;0.60649;-0.40378;3
GYRO;12.008;3293.455;-0.34002;-0.47326;-1.06591;3
ACCE;12.009;3293.455;-3.20608;-4.00402;-9.48586;3
AHRS;12.027;3293.475;-15.8465;129.4298;-101.6439;0.65703;0.61140;-0.40668;3
GYRO;12.028;3293.475;-0.58731;-0.86019;-0.44662;3
ACCE;12.028;3293.475;-3.60831;-4.60736;-10.35735;3
AHRS;12.047;3293.495;-15.1888;128.6440;-100.5018;0.65023;0.61525;-0.40639;3
MAGN;12.049;3293.495;38.40000;6.60000;6.50000;3
GYRO;12.049;3293.495;-0.97637;-0.86445;0.21425;3
ACCE;12.049;3293.495;-4.54684;-1.99290;-10.45312;3
AHRS;12.069;3293.515;-14.1889;128.0181;-99.1686;0.64403;0.61950;-0.40307;3
GYRO;12.070;3293.515;-1.54983;-0.81116;-0.18440;3
ACCE;12.070;3293.515;-3.42635;-1.29379;-10.05090;3
LIGH;12.072;294628.679;90.0;0
AHRS;12.089;3293.535;-13.3747;127.5739;-97.2037;0.63439;0.62783;-0.39817;0
GYRO;12.091;3293.535;-1.59033;-0.73335;-0.34003;3
ACCE;12.091;3293.535;-4.06800;-1.98332;-8.76760;3
MAGN;12.098;3293.545;38.10000;6.90000;5.30000;3
AHRS;12.108;3293.556;-12.6837;127.2100;-95.7374;0.62729;0.63364;-0.39405;3
GYRO;12.109;3293.556;-1.26097;-0.56813;-0.25262;3
ACCE;12.110;3293.556;-3.33058;-2.28020;-7.76204;3
AHRS;12.128;3293.576;-12.1923;126.8890;-94.8023;0.62259;0.63698;-0.39153;3
GYRO;12.129;3293.576;-0.77598;-0.42210;-0.10339;3
ACCE;12.129;3293.576;-4.01054;-2.11739;-8.33665;3
AHRS;12.149;3293.596;-11.8065;126.7017;-94.0060;0.61877;0.64002;-0.38900;3
MAGN;12.150;3293.596;37.70000;7.30000;4.90000;3
GYRO;12.151;3293.596;-0.51377;-0.25369;0.05436;3
ACCE;12.151;3293.596;-4.30742;-2.66327;-9.28475;3
AHRS;12.171;3293.616;-11.1804;126.3519;-93.6018;0.61735;0.64002;-0.38690;3
GYRO;12.173;3293.616;-0.69923;-0.43382;0.26754;3
ACCE;12.179;3293.616;-4.12546;-1.43744;-10.13709;3
AHRS;12.190;3293.636;-9.5512;126.3407;-91.6487;0.61159;0.64664;-0.37435;3
GYRO;12.191;3293.636;-2.57523;-0.28033;0.17907;3
ACCE;12.193;3293.636;-3.96265;-1.97374;-11.04688;3
MAGN;12.199;3293.646;38.80000;7.20000;4.50000;3
AHRS;12.210;3293.657;-6.9657;126.6880;-88.4569;0.60270;0.65823;-0.35126;3
GYRO;12.211;3293.657;-3.82981;-0.04797;0.17374;3
ACCE;12.212;3293.657;-4.09673;-0.92029;-9.75402;3
AHRS;12.229;3293.677;-3.8095;127.0436;-84.8997;0.59288;0.67011;-0.32271;3
GYRO;12.231;3293.677;-4.07816;0.03517;0.39971;3
ACCE;12.231;3293.677;-5.53325;-0.57553;-8.28876;3
AHRS;12.250;3293.697;-0.9694;126.4557;-82.0529;0.58315;0.67602;-0.30136;3
MAGN;12.251;3293.697;37.70000;5.70000;4.80000;3
GYRO;12.252;3293.697;-3.23183;-0.82608;0.54041;3
ACCE;12.253;3293.697;-5.47579;0.77480;-7.89612;3
AHRS;12.270;3293.717;1.2189;125.5298;-80.1543;0.57613;0.67717;-0.28739;3
GYRO;12.271;3293.717;-2.23308;-0.79410;0.56173;3
ACCE;12.271;3293.717;-4.01054;0.84184;-7.74289;3
SOUN;12.276;38.22;0.00117;35.32
AHRS;12.290;3293.737;3.0466;124.5184;-78.6892;0.57049;0.67637;-0.27680;3
GYRO;12.291;3293.737;-1.96447;-0.85592;0.60330;3
ACCE;12.292;3293.737;-4.77668;1.24407;-9.08364;3
MAGN;12.300;3293.747;36.20000;4.00000;8.90000;3
AHRS;12.310;3293.757;5.6299;123.1091;-76.8407;0.56407;0.67352;-0.26181;3
GYRO;12.311;3293.757;-2.90780;-1.23006;1.15971;3
ACCE;12.312;3293.757;-5.87801;0.33427;-12.26314;3
AHRS;12.330;3293.778;9.8554;121.1691;-73.8774;0.55527;0.66831;-0.23426;3
GYRO;12.331;3293.778;-4.50559;-1.27696;1.91011;3
ACCE;12.332;3293.778;-5.60029;2.25921;-9.03576;3
GNSS;12.344;1491984737.739;39.993224;-0.068600;0.000;0.000;10.2;0.0;19;12
AHRS;12.352;3293.798;14.5071;119.6684;-69.9236;0.54346;0.66652;-0.19618;3
MAGN;12.353;3293.798;33.00000;2.60000;6.10000;3
GYRO;12.353;3293.798;-4.99911;-0.17907;1.69692;3
ACCE;12.354;3293.798;-3.89562;4.02134;-7.82908;3
GNSS;12.354;1491984737.739;39.993224;-0.068600;0.000;0.000;10.2;0.0;19;12
AHRS;12.370;3293.818;18.8887;119.1032;-65.2164;0.52832;0.67155;-0.15023;3
GYRO;12.371;3293.818;-5.42334;0.73335;1.36649;3
ACCE;12.371;3293.818;-4.85330;2.61355;-7.04378;3
LIGH;12.372;294628.979;65.0;0
AHRS;12.391;3293.838;23.3128;118.7279;-60.0948;0.51106;0.67788;-0.09942;0
GYRO;12.392;3293.838;-5.53206;1.49973;1.33238;3
ACCE;12.392;3293.838;-3.27312;4.14584;-5.87541;3
MAGN;12.400;3293.848;32.20000;-3.60000;2.70000;3
AHRS;12.410;3293.858;27.3717;118.3710;-54.8148;0.49170;0.68499;-0.04872;3
GYRO;12.411;3293.858;-5.24747;1.56262;1.03606;3
ACCE;12.412;3293.858;-3.11032;3.66700;-5.97118;3
AHRS;12.433;3293.880;30.7940;116.9102;-49.7719;0.47176;0.68690;-0.00699;3
GYRO;12.434;3293.880;-4.70065;0.71842;0.82928;3
ACCE;12.434;3293.880;-3.34974;5.86966;-4.61127;3
AHRS;12.453;3293.900;34.1205;114.4726;-44.2858;0.45007;0.68477;0.03351;3
MAGN;12.453;3293.900;33.60000;-7.20000;5.30000;3
GYRO;12.453;3293.900;-5.02682;0.36134;0.88577;3
ACCE;12.454;3293.900;-4.29784;8.11064;-3.23221;3
AHRS;12.473;3293.921;37.5241;110.8616;-37.9701;0.42622;0.67790;0.07566;3
GYRO;12.473;3293.921;-5.31142;0.02345;1.07550;3
ACCE;12.474;3293.921;-3.50297;6.94227;-3.63444;3
AHRS;12.493;3293.941;40.6716;106.3916;-31.3092;0.40306;0.66675;0.11635;3
GYRO;12.494;3293.941;-5.07372;-0.34535;1.14159;3
ACCE;12.495;3293.941;-2.93793;6.72200;-2.47564;3
MAGN;12.503;3293.951;36.60000;-11.90000;5.60000;3
AHRS;12.513;3293.961;42.9509;101.2664;-24.4917;0.37952;0.65380;0.15140;3
GYRO;12.514;3293.961;-4.68360;-0.50417;0.75040;3
ACCE;12.515;3293.961;-1.45353;7.73714;0.08136;3
AHRS;12.533;3293.981;44.3672;95.8195;-17.6387;0.35545;0.64023;0.18172;3
GYRO;12.534;3293.981;-4.44590;-0.60117;0.58198;3
ACCE;12.535;3293.981;-2.12391;7.95741;-0.92420;3
AHRS;12.553;3294.001;45.4831;89.9661;-9.9785;0.32909;0.62569;0.21550;3
MAGN;12.555;3294.001;37.30000;-16.10000;3.40000;3
GYRO;12.555;3294.001;-4.90105;-0.35921;0.75893;3
ACCE;12.556;3294.001;-3.48381;8.58948;0.11967;3
AHRS;12.574;3294.021;45.8005;82.1422;-0.7804;0.29748;0.60320;0.25092;3
GYRO;12.576;3294.021;-5.74098;-1.40487;0.59904;3
ACCE;12.577;3294.021;-3.18693;8.68524;1.88180;3
AHRS;12.594;3294.042;44.7963;72.9183;8.6166;0.26432;0.57089;0.28166;3
GYRO;12.596;3294.042;-5.79961;-2.35459;0.31124;3
ACCE;12.596;3294.042;-2.01856;7.33491;3.28959;3
MAGN;12.604;3294.052;35.80000;-17.10000;0.10000;3
AHRS;12.614;3294.062;42.7822;65.0785;16.9854;0.23014;0.54074;0.30995;3
GYRO;12.615;3294.062;-5.44466;-1.50719;0.30165;3
ACCE;12.616;3294.062;-2.97624;8.11064;3.76844;3
AHRS;12.634;3294.082;40.7761;58.9941;23.7427;0.20179;0.51404;0.33570;3
GYRO;12.635;3294.082;-4.37342;-1.45710;0.56493;3
ACCE;12.636;3294.082;-2.78471;7.47857;6.08602;3
AHRS;12.654;3294.102;39.1666;54.1419;28.4748;0.18384;0.48900;0.35418;3
MAGN;12.655;3294.102;36.20000;-16.90000;-6.60000;3
GYRO;12.656;3294.102;-3.17001;-1.56902;0.55747;3
ACCE;12.656;3294.102;-2.16221;7.98614;7.22566;3
AHRS;12.674;3294.122;37.5257;50.1381;32.4522;0.16764;0.46662;0.37051;3
GYRO;12.675;3294.122;-3.07514;-1.25457;0.55853;3
ACCE;12.676;3294.122;-1.58760;7.52645;6.46909;3
AHRS;12.695;3294.142;35.4098;45.9864;36.9609;0.14756;0.44167;0.39064;3
GYRO;12.696;3294.142;-3.76798;-1.35051;0.79623;3
ACCE;12.696;3294.142;-1.27157;6.43469;6.09560;3
MAGN;12.705;3294.152;35.50000;-14.90000;-10.20000;3
AHRS;12.715;3294.163;32.7536;41.5451;41.5395;0.12583;0.41164;0.41161;3
GYRO;12.715;3294.163;-3.95452;-1.73530;0.75679;3
ACCE;12.716;3294.163;-1.44395;6.49216;8.15461;3
SOUN;12.717;49.21;0.00150;37.51
AHRS;12.735;3294.183;30.0512;37.4564;45.2019;0.10749;0.38064;0.42837;3
GYRO;12.736;3294.183;-3.39705;-1.90371;0.56067;3
ACCE;12.736;3294.183;-0.95554;6.05162;8.77710;3
AHRS;12.755;3294.203;27.5990;34.1459;47.9987;0.09234;0.35321;0.44155;3
MAGN;12.756;3294.203;32.20000;-11.80000;-13.80000;3
GYRO;12.756;3294.203;-2.86729;-1.62658;0.46047;3
ACCE;12.757;3294.203;-0.23727;5.94628;8.60472;3
AHRS;12.775;3294.223;25.4233;31.6777;50.3333;0.07838;0.33099;0.45344;3
GYRO;12.776;3294.223;-2.48676;-1.07977;0.53828;3
ACCE;12.777;3294.223;-0.09362;5.03648;9.39002;3
AHRS;12.796;3294.243;23.7277;30.5865;52.4841;0.06373;0.31921;0.46603;3
GYRO;12.798;3294.243;-2.04654;0.22491;0.77385;3
ACCE;12.798;3294.243;0.31818;4.65341;9.34214;3
MAGN;12.806;3294.253;31.50000;-8.50000;-17.80000;3
AHRS;12.816;3294.263;22.3976;30.6479;54.6463;0.04742;0.31630;0.47986;3
GYRO;12.817;3294.263;-1.80778;0.96998;0.94653;3
ACCE;12.817;3294.263;0.25114;4.08838;8.34615;3
AHRS;12.836;3294.284;21.5104;31.4241;56.6582;0.03188;0.31943;0.49326;3
GYRO;12.837;3294.284;-1.38994;1.42192;0.99875;3
ACCE;12.837;3294.284;-0.23727;4.17457;9.07399;3
AHRS;12.856;3294.304;20.7780;32.2581;58.4682;0.01772;0.32305;0.50518;3
MAGN;12.857;3294.304;30.00000;-6.60000;-18.80000;3
GYRO;12.858;3294.304;-1.42405;1.10108;0.73441;3
ACCE;12.858;3294.304;-0.05532;5.00775;8.70049;3
AHRS;12.876;3294.324;18.7048;32.8388;59.2713;-0.00243;0.31950;0.50794;3
GYRO;12.877;3294.324;-2.02949;0.77278;-0.79837;3
ACCE;12.878;3294.324;0.81617;3.19773;7.82900;3
AHRS;12.898;3294.344;15.6042;33.4678;59.7106;-0.02926;0.31212;0.50622;3
GYRO;12.898;3294.344;-2.56244;0.49032;-1.10748;3
ACCE;12.899;3294.344;-2.62190;4.32780;9.50494;3
MAGN;12.907;3294.355;33.20000;-5.80000;-17.20000;3
LIGH;12.912;294629.519;90.0;0
AHRS;12.918;3294.365;13.0216;32.5158;60.8274;-0.04694;0.29499;0.51024;0
GYRO;12.919;3294.365;-2.28957;-0.92947;-0.24729;3
ACCE;12.920;3294.365;-1.20453;3.33181;10.85527;3
AHRS;12.940;3294.386;11.1890;30.7607;61.7329;-0.05474;0.27480;0.51450;0
GYRO;12.940;3294.386;-1.62125;-1.37609;-0.23450;3
ACCE;12.941;3294.386;-0.52458;2.46032;10.50093;3
AHRS;12.961;3294.408;9.8752;29.5631;62.1951;-0.06002;0.26064;0.51635;0
MAGN;12.962;3294.408;31.40000;0.10000;-16.90000;3
GYRO;12.963;3294.408;-1.05951;-0.78984;-0.17374;3
ACCE;12.963;3294.408;-0.74485;2.69974;9.83055;3
AHRS;12.982;3294.429;9.0698;29.0618;62.7851;-0.06495;0.25337;0.51959;0
GYRO;12.983;3294.429;-0.83887;-0.27820;0.19826;3
ACCE;12.983;3294.429;-0.68738;3.03493;9.56240;3
AHRS;13.005;3294.451;8.3693;28.6878;63.7165;-0.07037;0.24717;0.52536;0
GYRO;13.006;3294.451;-0.96251;-0.15136;0.48925;3
ACCE;13.006;3294.451;-0.19897;1.01422;10.20405;3
MAGN;13.015;3294.462;30.70000;2.90000;-18.10000;3
AHRS;13.026;3294.473;7.6241;28.9238;64.9325;-0.07945;0.24480;0.53265;3
GYRO;13.027;3294.473;-1.13839;0.61823;0.63315;3
ACCE;13.028;3294.473;0.27987;1.24407;10.99892;3
LIGH;13.032;294629.639;145.0;0
AHRS;13.046;3294.494;6.7201;30.2426;66.2374;-0.09490;0.24902;0.53936;0
GYRO;13.047;3294.494;-1.28229;1.62658;0.56706;3
ACCE;13.048;3294.494;0.23199;2.24963;11.65015;3
AHRS;13.067;3294.514;5.6525;32.7920;67.3605;-0.11698;0.26084;0.54294;0
MAGN;13.067;3294.514;28.80000;3.70000;-17.90000;3
GYRO;13.068;3294.514;-1.28655;2.36525;0.26967;3
ACCE;13.069;3294.514;-0.18939;1.90487;10.13701;3
AHRS;13.087;3294.534;4.6324;34.9718;68.2361;-0.13648;0.27017;0.54460;0
GYRO;13.088;3294.534;-1.10108;1.72890;0.10552;3
ACCE;13.089;3294.534;-1.23326;1.54095;9.16018;3
AHRS;13.108;3294.555;3.9699;35.6090;68.8143;-0.14547;0.27076;0.54642;0
GYRO;13.109;3294.555;-0.63208;0.20359;0.07035;3
ACCE;13.110;3294.555;-1.52057;0.73649;9.49537;3
MAGN;13.118;3294.565;31.00000;4.00000;-16.60000;3
AHRS;13.128;3294.576;3.7130;35.1468;69.0635;-0.14562;0.26611;0.54818;3
GYRO;13.129;3294.576;-0.23343;-0.46367;0.04157;3
ACCE;13.130;3294.576;-1.36734;0.22892;9.71563;3
AHRS;13.150;3294.597;3.5873;34.5954;69.3161;-0.14442;0.26145;0.55035;3
GYRO;13.151;3294.597;-0.22810;-0.50311;0.16415;3
ACCE;13.151;3294.597;-1.36734;0.54496;9.52410;3
AHRS;13.172;3294.618;3.4767;33.9718;69.6899;-0.14303;0.25622;0.55345;3
MAGN;13.173;3294.618;32.10000;4.70000;-13.20000;3
GYRO;13.174;3294.618;-0.25368;-0.53935;0.20892;3
ACCE;13.174;3294.618;-0.65865;0.80353;9.57198;3
AHRS;13.192;3294.639;3.4753;33.3862;69.9878;-0.14086;0.25186;0.55620;3
GYRO;13.193;3294.639;-0.09806;-0.44022;0.22597;3
ACCE;13.193;3294.639;-0.83104;0.81311;9.84013;3
AHRS;13.213;3294.660;3.6983;33.4490;70.2339;-0.14017;0.25304;0.55822;3
GYRO;13.214;3294.660;0.08954;0.28673;0.31231;3
ACCE;13.215;3294.660;-0.95554;0.62157;10.20405;3
MAGN;13.224;3294.671;30.70000;3.70000;-14.70000;3
AHRS;13.235;3294.682;3.9834;34.7354;70.5455;-0.14519;0.26271;0.55928;3
GYRO;13.236;3294.682;0.00746;1.32919;0.35281;3
ACCE;13.237;3294.682;-0.88850;0.83226;9.92632;3
AHRS;13.257;3294.704;3.9136;36.2023;71.0101;-0.15392;0.27163;0.56035;3
GYRO;13.258;3294.704;-0.35068;1.17463;0.27713;3
ACCE;13.258;3294.704;-1.31945;1.12914;9.86886;3
SOUN;13.269;53.88;0.00164;38.30
LIGH;13.276;294629.879;225.0;0
AHRS;13.277;3294.725;3.5907;36.8511;71.4561;-0.16035;0.27382;0.56177;0
MAGN;13.278;3294.725;32.10000;4.30000;-14.80000;3
GYRO;13.279;3294.725;-0.47326;0.39225;0.08847;3
ACCE;13.280;3294.725;-1.23326;0.89930;9.16975;3
AHRS;13.298;3294.746;3.2494;36.6608;71.7401;-0.16240;0.27052;0.56322;0
GYRO;13.299;3294.746;-0.34216;-0.28460;0.01812;3
ACCE;13.299;3294.746;-1.51099;0.36300;9.25595;3
AHRS;13.320;3294.766;3.1940;36.5951;71.9115;-0.16285;0.26957;0.56434;0
GYRO;13.320;3294.766;-0.05969;0.10126;0.12045;3
ACCE;13.321;3294.766;-1.50141;0.24808;10.52008;3
MAGN;13.332;3294.776;33.50000;4.30000;-14.10000;3
AHRS;13.339;3294.787;3.3466;37.0651;72.0605;-0.16449;0.27322;0.56498;3
GYRO;13.341;3294.787;0.02025;0.46793;0.19186;3
ACCE;13.342;3294.787;-1.55887;0.58327;9.86886;3
AHRS;13.360;3294.808;3.3241;37.5441;72.2500;-0.16746;0.27601;0.56549;3
GYRO;13.361;3294.808;-0.16308;0.39439;0.08954;3
ACCE;13.361;3294.808;-1.47268;0.93761;10.02209;3
AHRS;13.380;3294.828;3.0000;37.8815;72.4968;-0.17189;0.27632;0.56593;3
MAGN;13.382;3294.828;33.90000;3.90000;-12.40000;3
GYRO;13.383;3294.828;-0.41357;0.22277;-0.01919;3
ACCE;13.383;3294.828;-1.94195;0.64073;8.41319;3
AHRS;13.402;3294.848;2.4494;37.9189;72.9049;-0.17674;0.27328;0.56738;3
GYRO;13.405;3294.848;-0.63208;0.06182;0.00213;3
ACCE;13.405;3294.848;-1.94195;0.16189;9.30383;3
AHRS;13.422;3294.868;1.9184;38.0276;73.4173;-0.18203;0.27061;0.56943;3
GYRO;13.423;3294.868;-0.63741;0.10552;0.08527;3
ACCE;13.424;3294.868;-1.98025;0.31512;9.66775;3
MAGN;13.432;3294.880;33.50000;3.70000;-12.90000;3
AHRS;13.444;3294.891;1.4385;38.1079;73.8600;-0.18665;0.26807;0.57115;3
GYRO;13.445;3294.891;-0.53722;0.08207;0.02025;3
ACCE;13.445;3294.891;-2.04729;0.11400;9.64859;3
AHRS;13.464;3294.911;0.9563;38.2477;74.1187;-0.19113;0.26618;0.57155;3
GYRO;13.465;3294.911;-0.44555;0.16202;-0.11086;3
ACCE;13.466;3294.911;-2.40163;-0.39357;10.02209;3
AHRS;13.484;3294.932;0.5620;38.5542;74.2382;-0.19554;0.26604;0.57092;3
MAGN;13.486;3294.932;33.90000;5.40000;-12.50000;3
GYRO;13.486;3294.932;-0.34642;0.31871;-0.06822;3
ACCE;13.487;3294.932;-2.42079;-0.61383;10.43389;3
AHRS;13.504;3294.952;0.2885;39.3445;74.5085;-0.20190;0.26938;0.57069;3
GYRO;13.505;3294.952;-0.34748;0.82714;0.06715;3
ACCE;13.506;3294.952;-2.29629;-0.50849;9.45706;3
AHRS;13.525;3294.972;-0.1619;40.5072;74.9257;-0.21161;0.27397;0.57025;3
GYRO;13.526;3294.972;-0.73334;1.00622;0.14176;3
ACCE;13.527;3294.972;-2.43036;-0.32653;8.59515;3
MAGN;13.534;3294.982;32.80000;6.10000;-11.70000;3
AHRS;13.545;3294.992;-0.8176;41.2267;75.8204;-0.22158;0.27366;0.57309;3
GYRO;13.546;3294.992;-0.97850;0.45621;0.23770;3
ACCE;13.547;3294.992;-2.62190;-0.52764;9.06441;3
AHRS;13.566;3295.013;-1.3148;41.3655;76.6777;-0.22749;0.27035;0.57712;3
GYRO;13.567;3295.013;-0.72801;0.02452;0.27927;3
ACCE;13.567;3295.013;-2.35375;-0.60426;9.70605;3
AHRS;13.586;3295.033;-1.5367;41.4556;77.1040;-0.23037;0.26895;0.57912;3
MAGN;13.587;3295.033;34.30000;6.40000;-10.90000;3
GYRO;13.591;3295.033;-0.43382;0.11085;0.24622;3
ACCE;13.591;3295.033;-1.89406;-0.22119;10.02209;3
AHRS;13.606;3295.054;-1.7103;42.0841;77.5747;-0.23575;0.27112;0.58042;3
GYRO;13.607;3295.054;-0.41144;0.71629;0.18120;3
ACCE;13.608;3295.054;-1.61634;0.05654;10.02209;3
AHRS;13.628;3295.074;-2.0516;42.8670;78.0707;-0.24305;0.27330;0.58107;3
GYRO;13.629;3295.074;-0.56386;0.57559;0.11405;3
ACCE;13.629;3295.074;-2.10475;-0.44145;8.81541;3
MAGN;13.638;3295.084;33.20000;5.40000;-10.40000;3
AHRS;13.648;3295.095;-2.5139;43.3739;78.6597;-0.24992;0.27285;0.58251;3
GYRO;13.650;3295.095;-0.65447;0.41677;0.11085;3
ACCE;13.650;3295.095;-2.36333;-1.02564;9.39002;3
AHRS;13.669;3295.115;-2.8883;44.1315;79.3082;-0.25764;0.27424;0.58393;3
GYRO;13.670;3295.115;-0.61609;0.72695;0.19613;3
ACCE;13.670;3295.115;-2.57402;-1.08310;9.83055;3
AHRS;13.688;3295.136;-3.2238;44.9218;79.7355;-0.26476;0.27646;0.58391;3
MAGN;13.690;3295.136;33.90000;6.10000;-9.60000;3
GYRO;13.692;3295.136;-0.53615;0.55854;0.13857;3
ACCE;13.693;3295.136;-2.90920;-1.03521;9.01653;3
AHRS;13.709;3295.157;-3.3555;45.3075;80.1882;-0.26862;0.27712;0.58548;3
GYRO;13.710;3295.157;-0.30485;0.31018;0.23130;3
ACCE;13.711;3295.157;-2.50698;-1.53321;9.14102;3
SOUN;13.711;34.59;0.00106;34.45
AHRS;13.730;3295.177;-3.3216;45.8479;80.6862;-0.27239;0.27947;0.58738;3
GYRO;13.731;3295.177;-0.35495;0.50950;0.37413;3
ACCE;13.731;3295.177;-2.61232;-1.64813;9.22721;3
MAGN;13.739;3295.187;34.30000;5.70000;-8.10000;3
AHRS;13.750;3295.197;-3.2240;46.2684;81.3981;-0.27571;0.28088;0.59103;3
GYRO;13.751;3295.197;-0.37626;0.27607;0.55321;3
ACCE;13.752;3295.197;-2.08560;0.00866;8.85372;3
AHRS;13.770;3295.218;-3.0049;46.4391;82.0236;-0.27681;0.28158;0.59505;3
GYRO;13.771;3295.218;-0.22917;0.05862;0.46367;3
ACCE;13.772;3295.218;-3.01455;-1.80136;9.07399;3
AHRS;13.791;3295.239;-2.7692;46.2303;82.4966;-0.27547;0.28043;0.59908;3
MAGN;13.792;3295.239;35.00000;5.40000;-6.50000;3
GYRO;13.814;3295.239;-0.15988;-0.27714;0.46580;3
ACCE;13.815;3295.239;-2.98582;-1.26506;9.08356;3
AHRS;13.826;3295.259;-2.7364;46.2357;83.0154;-0.27657;0.27939;0.60231;3
GYRO;13.827;3295.259;-0.30698;-0.01705;0.33363;3
ACCE;13.827;3295.259;-2.79428;-0.85326;8.72922;3
AHRS;13.838;3295.280;-3.0665;46.5514;83.5264;-0.28143;0.27827;0.60374;3
GYRO;13.839;3295.280;-0.60863;0.34749;0.01812;3
ACCE;13.839;3295.280;-2.89005;-1.13098;8.31742;3
MAGN;13.852;3295.290;37.50000;4.60000;-7.80000;3
AHRS;13.853;3295.300;-3.8900;46.9433;84.2196;-0.29002;0.27443;0.60469;3
GYRO;13.854;3295.300;-1.04672;0.21105;-0.11512;3
ACCE;13.854;3295.300;-3.15820;-1.83967;8.51853;3
WIFI;13.867;755899.142;eduroam;00:13:c3:44:c7:21;-73
WIFI;13.867;755903.011;UJI;00:13:c3:44:c7:20;-82
WIFI;13.867;755906.980;eduroam;00:14:69:f2:35:51;-80
WIFI;13.867;755906.980;eduroam;00:13:c3:44:b0:71;-51
WIFI;13.867;755906.980;ti;80:49:71:16:5e:c9;-79
WIFI;13.867;755906.980;UJI;00:13:c3:44:b0:70;-51
WIFI;13.867;755903.011;eduroam;00:14:1c:dd:fa:a1;-51
WIFI;13.867;755906.980;UJI;00:14:1c:dd:fa:a0;-51
WIFI;13.867;755906.980;eduroam;00:27:22:0b:36:35;-76
WIFI;13.867;755906.980;eduroam;00:27:22:0b:c4:39;-60
WIFI;13.867;755906.980;UJI;06:27:22:0b:36:35;-76
WIFI;13.867;755906.980;Pruebas;2e:d9:9f:d9:fa:21;-84
WIFI;13.867;755906.980;UJI;06:27:22:0b:c4:39;-65
WIFI;13.867;755903.011;UJI;00:13:80:43:d1:50;-82
WIFI;13.867;755906.980;qMp-AP;66:70:02:b5:f2:e9;-89
WIFI;13.867;755903.011;eduroam;00:13:80:43:d1:51;-82
WIFI;13.867;755897.082;UJI;0a:18:d6:04:29:62;-88
WIFI;13.867;755906.980;IoT;d0:ae:ec:dd:ec:30;-85
WIFI;13.867;755906.980;D;00:90:4c:5f:00:2a;-89
WIFI;13.867;755906.980;UJI;00:14:69:f2:35:50;-80
WIFI;13.867;755906.980;UJI;0a:18:d6:04:26:40;-90
WIFI;13.867;755906.980;eduroam;00:14:1c:dd:fc:41;-85
AHRS;13.881;3295.320;-4.9686;47.0048;85.3838;-0.29936;0.26588;0.60852;3
GYRO;13.881;3295.320;-1.50186;-0.08207;0.04583;3
ACCE;13.884;3295.320;-3.31143;-2.15570;8.69091;3
AHRS;13.893;3295.340;-6.3475;46.8291;86.7317;-0.30938;0.25356;0.61315;3
MAGN;13.893;3295.340;34.70000;5.00000;-6.50000;3
GYRO;13.894;3295.340;-1.83443;-0.32510;-0.03837;3
ACCE;13.894;3295.340;-2.77513;-2.07909;8.88245;3
AHRS;13.913;3295.360;-7.9257;46.7417;88.2201;-0.32099;0.23998;0.61772;3
GYRO;13.914;3295.360;-1.86214;-0.20892;-0.13004;3
ACCE;13.915;3295.360;-3.05286;-2.31851;9.51452;3
AHRS;13.933;3295.381;-9.1225;46.4921;89.3986;-0.32867;0.22826;0.62193;3
GYRO;13.934;3295.381;-1.23858;-0.46793;-0.04370;3
ACCE;13.935;3295.381;-2.68894;-2.49089;10.51051;3
MAGN;13.943;3295.391;35.00000;4.20000;-7.00000;3
AHRS;13.953;3295.401;-9.7296;45.7837;89.8531;-0.32903;0.21925;0.62488;3
GYRO;13.954;3295.401;-0.40504;-0.73335;-0.14816;3
ACCE;13.954;3295.401;-2.74640;-2.81650;10.15617;3
AHRS;13.973;3295.421;-9.8041;44.9696;89.4484;-0.32423;0.21517;0.62460;3
GYRO;13.974;3295.421;0.36134;-0.60011;-0.33363;3
ACCE;13.974;3295.421;-2.98582;-2.59623;9.29425;3
AHRS;13.994;3295.441;-9.6608;44.2170;88.7454;-0.31803;0.21351;0.62295;3
MAGN;13.995;3295.441;35.40000;6.10000;-7.00000;3
GYRO;13.995;3295.441;0.39865;-0.58518;-0.23344;3
ACCE;13.996;3295.441;-2.61232;-2.60581;8.21207;3
AHRS;14.014;3295.461;-9.7221;43.6088;88.5255;-0.31466;0.21014;0.62314;3
GYRO;14.014;3295.461;-0.02025;-0.46367;-0.17161;3
ACCE;14.015;3295.461;-2.45909;-2.65369;7.99181;3
AHRS;14.037;3295.482;-10.1170;42.9919;88.4625;-0.31340;0.20431;0.62336;3
GYRO;14.038;3295.482;-0.46687;-0.62675;-0.08634;3
ACCE;14.039;3295.482;-3.10074;-3.43899;8.62388;3
MAGN;14.044;3295.492;35.70000;7.20000;-9.00000;3
AHRS;14.055;3295.502;-10.6959;42.4854;88.9228;-0.31468;0.19662;0.62589;3
GYRO;14.056;3295.502;-0.70030;-0.42317;-0.06182;3
ACCE;14.056;3295.502;-2.76555;-3.05592;8.72922;3
AHRS;14.075;3295.522;-11.5774;42.2984;89.3122;-0.31921;0.18923;0.62628;3
GYRO;14.076;3295.522;-0.81329;-0.19293;-0.35815;3
ACCE;14.077;3295.522;-1.86533;-2.67285;9.36129;3
AHRS;14.096;3295.543;-12.7308;41.9697;89.3416;-0.32383;0.18034;0.62412;3
MAGN;14.097;3295.543;34.60000;6.80000;-9.80000;3
GYRO;14.097;3295.543;-0.80156;-0.37520;-0.68431;3
ACCE;14.098;3295.543;-1.32903;-3.08465;9.16975;3
AHRS;14.116;3295.564;-13.9107;41.3606;89.2975;-0.32696;0.16978;0.62221;3
GYRO;14.117;3295.564;-0.70563;-0.54468;-0.68751;3
ACCE;14.118;3295.564;-2.17179;-3.44857;9.05483;3
AHRS;14.142;3295.584;-14.7675;40.7331;89.1048;-0.32799;0.16142;0.62038;3
GYRO;14.144;3295.584;-0.49565;-0.55854;-0.45728;3
ACCE;14.144;3295.584;-3.14862;-3.42942;9.56240;3
MAGN;14.147;3295.594;34.60000;7.90000;-9.40000;3
AHRS;14.158;3295.605;-15.4765;40.1249;89.2295;-0.32877;0.15314;0.62083;3
GYRO;14.159;3295.605;-0.57239;-0.56813;-0.29419;3
ACCE;14.160;3295.605;-2.28671;-4.12852;8.78668;3
AHRS;14.178;3295.625;-16.4028;39.6122;89.4967;-0.33142;0.14370;0.62125;3
GYRO;14.179;3295.625;-0.84100;-0.44768;-0.39226;3
ACCE;14.180;3295.625;-1.75041;-4.12852;8.48980;3
AHRS;14.198;3295.646;-17.7631;39.4806;89.4248;-0.33805;0.13491;0.61721;3
MAGN;14.199;3295.646;33.20000;10.40000;-9.80000;3
GYRO;14.200;3295.646;-1.11281;-0.13750;-0.59265;3
ACCE;14.201;3295.646;-1.99941;-4.20514;8.72922;3
AHRS;14.219;3295.667;-19.2696;39.5476;89.7170;-0.34691;0.12533;0.61427;3
GYRO;14.220;3295.667;-1.15864;-0.00640;-0.66833;3
ACCE;14.220;3295.667;-1.82702;-3.67841;8.95906;3
AHRS;14.240;3295.687;-20.6860;39.4908;89.6952;-0.35419;0.11646;0.60997;3
GYRO;14.241;3295.687;-1.07657;-0.23557;-0.55960;3
ACCE;14.241;3295.687;-1.56845;-3.92741;8.97822;3
MAGN;14.249;3295.697;33.50000;11.20000;-10.20000;3
AHRS;14.260;3295.707;-21.8089;38.9623;90.1142;-0.35777;0.10510;0.61068;3
GYRO;14.261;3295.707;-0.93587;-0.70776;-0.30485;3
ACCE;14.261;3295.707;-0.85019;-4.39667;8.66218;3
SOUN;14.262;35.66;0.00109;34.71
AHRS;14.280;3295.727;-22.7118;38.3860;90.5521;-0.35986;0.09469;0.61233;3
GYRO;14.281;3295.727;-0.81329;-0.51483;-0.19826;3
ACCE;14.281;3295.727;-1.13749;-4.66482;7.97265;3
AHRS;14.300;3295.748;-23.7282;38.7289;90.3696;-0.36690;0.09112;0.60691;3
MAGN;14.301;3295.748;32.80000;15.60000;-9.90000;3
GYRO;14.302;3295.748;-1.04672;0.30698;-0.24623;3
ACCE;14.302;3295.748;-0.48627;-5.21070;6.67978;3
AHRS;14.321;3295.769;-25.5062;39.6831;91.2451;-0.38184;0.08311;0.60333;3
GYRO;14.322;3295.769;-1.90371;0.52123;-0.53615;3
ACCE;14.322;3295.769;-0.46712;-5.20113;6.69894;3
AHRS;14.343;3295.789;-28.0486;40.7036;92.5170;-0.40086;0.06914;0.59891;3
GYRO;14.344;3295.789;-2.43027;0.31018;-0.70990;3
ACCE;14.345;3295.789;-0.88850;-5.70870;7.31185;3
MAGN;14.352;3295.800;31.70000;15.20000;-9.80000;3
AHRS;14.363;3295.810;-30.7149;41.4531;93.8125;-0.41844;0.05228;0.59455;3
GYRO;14.364;3295.810;-2.36845;0.06076;-0.81009;3
ACCE;14.364;3295.810;-0.46712;-6.88664;6.66063;3
AHRS;14.383;3295.830;-33.2502;42.2636;95.0036;-0.43498;0.03661;0.58929;3
GYRO;14.384;3295.830;-2.20536;0.23663;-0.81436;3
ACCE;14.384;3295.830;-0.14151;-6.62807;5.84660;3
AHRS;14.408;3295.851;-35.6809;43.6217;96.3166;-0.45323;0.02403;0.58247;3
MAGN;14.409;3295.851;33.20000;18.90000;-6.60000;3
GYRO;14.410;3295.851;-2.19790;0.56920;-0.73761;3
ACCE;14.410;3295.851;-0.00743;-6.10135;6.52656;3
AHRS;14.427;3295.871;-38.0326;45.2596;97.8665;-0.47184;0.01223;0.57556;3
GYRO;14.429;3295.871;-2.25333;0.66406;-0.63528;3
ACCE;14.429;3295.871;0.17453;-5.80446;6.40206;3
AHRS;14.445;3295.892;-40.3647;47.7544;100.0520;-0.49383;0.00231;0.56800;3
GYRO;14.447;3295.892;-2.56351;1.07017;-0.36774;3
ACCE;14.447;3295.892;-0.52458;-7.02072;4.83146;3
MAGN;14.456;3295.903;30.60000;21.70000;-5.10000;3
AHRS;14.466;3295.913;-42.3143;50.9268;103.1145;-0.51664;-0.00594;0.56300;3
GYRO;14.467;3295.913;-2.62960;0.87404;0.13963;3
ACCE;14.468;3295.913;-2.19094;-9.24254;6.91920;3
AHRS;14.486;3295.934;-44.1876;52.4103;106.3036;-0.52980;-0.02468;0.56565;3
GYRO;14.487;3295.934;-2.59016;-1.15971;-0.16841;3
ACCE;14.487;3295.934;-0.60119;-8.29443;6.40206;3
AHRS;14.507;3295.954;-46.5658;53.5160;109.1641;-0.54157;-0.04796;0.56529;3
MAGN;14.507;3295.954;30.60000;25.30000;-2.30000;3
GYRO;14.508;3295.954;-2.70741;-0.72269;-0.72588;3
ACCE;14.509;3295.954;-0.70654;-7.62406;5.91364;3
AHRS;14.528;3295.975;-49.2917;55.0395;112.5947;-0.55459;-0.07464;0.56367;3
GYRO;14.529;3295.975;-3.13377;-0.94333;-0.73335;3
ACCE;14.529;3295.975;0.14580;-7.27929;4.75485;3
AHRS;14.549;3295.995;-52.1993;57.5872;117.3127;-0.56996;-0.10428;0.56192;3
GYRO;14.550;3295.995;-3.74667;-1.03393;-0.64061;3
ACCE;14.550;3295.995;0.12664;-8.24655;3.28959;3
MAGN;14.558;3296.005;31.40000;26.10000;0.80000;3
AHRS;14.570;3296.017;-54.6583;60.8196;123.3018;-0.58376;-0.13493;0.56393;3
GYRO;14.571;3296.017;-3.71895;-1.48055;-0.01919;3
ACCE;14.571;3296.017;-2.36333;-10.62160;2.17869;3
AHRS;14.593;3296.037;-56.2511;64.8519;130.3244;-0.59629;-0.16246;0.56938;3
GYRO;14.601;3296.037;-3.77864;-1.57541;0.43169;3
ACCE;14.602;3296.037;-1.23326;-11.06213;1.39339;3
AHRS;14.610;3296.057;-57.3075;69.8232;138.1802;-0.60949;-0.18808;0.57427;3
MAGN;14.611;3296.057;31.10000;29.70000;2.80000;3
GYRO;14.612;3296.057;-3.79570;-1.33025;0.65447;3
ACCE;14.612;3296.057;-0.94596;-9.50111;2.42768;3
AHRS;14.630;3296.077;-57.6734;75.3632;146.0122;-0.62366;-0.20854;0.57684;3
GYRO;14.631;3296.077;-3.54201;-0.75040;0.82075;3
ACCE;14.631;3296.077;-0.50543;-9.40534;1.69027;3
AHRS;14.651;3296.098;-57.7010;81.2135;153.3638;-0.63913;-0.22516;0.57474;3
GYRO;14.653;3296.098;-3.29472;-0.12684;0.58838;3
ACCE;14.653;3296.098;-0.47670;-9.04142;2.18826;3
MAGN;14.661;3296.108;29.60000;28.50000;3.50000;3
AHRS;14.672;3296.119;-57.4869;86.8815;159.9277;-0.65450;-0.23876;0.56925;3
GYRO;14.673;3296.119;-2.89927;0.10872;0.48179;3
ACCE;14.674;3296.119;0.14580;-9.09889;0.31121;3
AHRS;14.694;3296.140;-56.8819;91.0661;165.2934;-0.66506;-0.25056;0.56739;3
GYRO;14.695;3296.140;-2.39296;-0.37200;0.63421;3
ACCE;14.695;3296.140;-1.20453;-9.59688;-0.42621;3
SOUN;14.702;36.69;0.00112;34.96
AHRS;14.713;3296.161;-55.9904;94.3675;169.3207;-0.67458;-0.25737;0.56547;3
MAGN;14.715;3296.161;30.30000;26.20000;5.50000;3
GYRO;14.716;3296.161;-1.88985;0.05116;0.65660;3
ACCE;14.716;3296.161;-1.63549;-9.63519;-0.92420;3
AHRS;14.734;3296.181;-55.1994;97.0569;172.4052;-0.68288;-0.26216;0.56261;3
GYRO;14.735;3296.181;-1.50293;0.12365;0.52656;3
ACCE;14.736;3296.181;-1.11834;-9.73096;-1.26897;3
AHRS;14.756;3296.202;-54.4315;99.6997;175.1261;-0.69166;-0.26572;0.55803;3
GYRO;14.757;3296.202;-1.48907;0.43276;0.41783;3
ACCE;14.757;3296.202;-0.89807;-9.41492;-2.32241;3
MAGN;14.765;3296.213;31.90000;23.90000;7.40000;3
AHRS;14.775;3296.223;-53.8210;103.0983;178.5126;-0.70193;-0.27236;0.54986;3
GYRO;14.776;3296.223;-1.96340;0.70883;0.10872;3
ACCE;14.777;3296.223;-0.90765;-9.41492;-2.86829;3
AHRS;14.796;3296.243;-53.0458;108.0525;-176.8219;-0.71656;-0.28229;0.53541;3
GYRO;14.797;3296.243;-2.67863;1.11601;0.00746;3
ACCE;14.797;3296.243;-1.77914;-10.18106;-3.68232;3
AHRS;14.817;3296.264;-51.7285;113.2703;-171.9866;-0.73292;-0.29184;0.51913;3
MAGN;14.818;3296.264;33.00000;21.60000;8.60000;3
GYRO;14.818;3296.264;-2.79694;1.19915;0.19719;3
ACCE;14.819;3296.264;-1.34818;-9.57773;-3.51951;3
AHRS;14.838;3296.285;-50.1751;117.5264;-167.8887;-0.74685;-0.30034;0.50528;3
GYRO;14.848;3296.285;-2.54219;0.82928;0.26967;3
ACCE;14.848;3296.285;-1.17580;-8.85947;-3.77809;3
AHRS;14.858;3296.305;-48.5597;120.4623;-164.7427;-0.75715;-0.30739;0.49596;3
GYRO;14.860;3296.305;-2.14887;0.35388;0.41464;3
ACCE;14.861;3296.305;-1.19496;-8.99354;-4.21862;3
MAGN;14.868;3296.315;33.00000;20.60000;13.80000;3
AHRS;14.878;3296.326;-46.8619;122.0852;-162.4816;-0.76415;-0.31253;0.49204;3
GYRO;14.879;3296.326;-1.83869;-0.16415;0.61396;3
ACCE;14.880;3296.326;-0.69696;-8.63920;-4.65915;3
AHRS;14.899;3296.346;-45.2915;123.3678;-160.4364;-0.76963;-0.31802;0.48899;3
GYRO;14.900;3296.346;-1.79605;-0.07355;0.40398;3
ACCE;14.900;3296.346;-0.16066;-8.21782;-4.80281;3
AHRS;14.920;3296.367;-44.0276;125.4968;-158.0477;-0.77643;-0.32542;0.48020;3
MAGN;14.921;3296.367;31.90000;17.90000;16.10000;3
GYRO;14.921;3296.367;-1.86321;0.58518;-0.05116;3
ACCE;14.922;3296.367;-0.42881;-8.10290;-4.82196;3
AHRS;14.940;3296.388;-42.9324;128.4433;-155.3386;-0.78470;-0.33444;0.46576;3
GYRO;14.941;3296.388;-1.98152;0.99662;-0.29526;3
ACCE;14.942;3296.388;-1.20453;-7.75813;-6.68944;3
LIGH;14.954;294631.559;145.0;0
AHRS;14.962;3296.409;-41.4758;130.6731;-152.6084;-0.79075;-0.34478;0.45534;0
GYRO;14.963;3296.409;-2.25546;0.05223;-0.06289;3
ACCE;14.964;3296.409;-1.49184;-7.73898;-7.19701;3
MAGN;14.971;3296.419;33.40000;15.00000;16.50000;3
AHRS;14.982;3296.429;-39.5217;131.9441;-150.0387;-0.79476;-0.35518;0.45000;3
GYRO;14.983;3296.429;-2.44839;-0.44662;0.22384;3
ACCE;14.983;3296.429;-1.04173;-7.40379;-6.58409;3
AHRS;15.002;3296.450;-37.3851;132.3968;-147.7725;-0.79674;-0.36480;0.44865;3
GYRO;15.003;3296.450;-2.35566;-0.99769;0.39758;3
ACCE;15.004;3296.450;-1.43438;-7.60490;-6.61282;3
AHRS;15.023;3296.470;-35.2485;131.7738;-146.2334;-0.79648;-0.37100;0.45284;3
MAGN;15.024;3296.470;31.90000;12.70000;17.70000;3
GYRO;15.024;3296.470;-1.93889;-1.41872;0.71203;3
ACCE;15.024;3296.470;-0.94596;-7.50914;-7.58008;3
AHRS;15.043;3296.491;-33.3566;130.9328;-144.9740;-0.79519;-0.37588;0.45789;3
GYRO;15.044;3296.491;-1.77260;-1.33132;0.60330;3
ACCE;15.045;3296.491;-1.89406;-8.06459;-9.05491;3
AHRS;15.065;3296.511;-31.2879;130.6172;-143.5043;-0.79564;-0.38094;0.45874;3
GYRO;15.066;3296.511;-2.09238;-0.87831;0.66086;3
ACCE;15.066;3296.511;-1.27157;-7.02072;-8.59522;3
MAGN;15.074;3296.521;32.10000;9.00000;18.10000;3
AHRS;15.084;3296.531;-29.0752;130.4293;-141.3468;-0.79447;-0.39015;0.45835;3
GYRO;15.085;3296.531;-2.65411;-1.21727;0.30272;3
ACCE;15.085;3296.531;-1.39607;-5.72785;-10.08920;3
AHRS;15.105;3296.552;-26.6478;130.1237;-138.2682;-0.78988;-0.40508;0.45781;3
GYRO;15.106;3296.552;-3.35548;-1.54663;0.01492;3
ACCE;15.106;3296.552;-2.03771;-6.22584;-9.19856;3
AHRS;15.125;3296.573;-24.1627;130.3300;-134.7341;-0.78525;-0.42264;0.45217;3
MAGN;15.126;3296.573;32.90000;4.50000;14.90000;3
GYRO;15.127;3296.573;-3.50790;-1.05418;-0.18334;3
ACCE;15.128;3296.573;-2.21967;-5.00959;-6.84267;3
SOUN;15.144;47.07;0.00144;37.13
AHRS;15.149;3296.593;-22.0875;130.5480;-131.6620;0.78055;0.43811;-0.44579;3
GYRO;15.149;3296.593;-2.85663;-0.77918;-0.22704;3
ACCE;15.150;3296.593;-2.97624;-4.32964;-6.49790;3
AHRS;15.168;3296.614;-20.7067;130.8408;-129.7164;0.77806;0.44774;-0.43985;3
GYRO;15.169;3296.614;-1.72357;-0.28247;-0.04690;3
ACCE;15.169;3296.614;-3.75196;-4.43498;-6.53621;3
MAGN;15.177;3296.625;35.60000;1.30000;14.20000;3
AHRS;15.188;3296.636;-19.7192;130.8268;-128.9465;0.77775;0.45036;-0.43701;3
GYRO;15.189;3296.636;-0.84846;-0.20679;0.33043;3
ACCE;15.190;3296.636;-4.08715;-4.05191;-7.69500;3
AHRS;15.210;3296.657;-18.7846;131.4363;-128.8071;0.78206;0.44905;-0.43016;3
GYRO;15.211;3296.657;-0.62249;0.71309;0.57772;3
ACCE;15.212;3296.657;-3.34016;-3.76460;-8.13554;3
AHRS;15.233;3296.679;-17.9645;132.4631;-128.1384;0.78543;0.45188;-0.42050;3
MAGN;15.234;3296.679;35.90000;-0.60000;12.60000;3
GYRO;15.235;3296.679;-1.01581;0.55427;-0.08101;3
ACCE;15.235;3296.679;-1.25242;-1.46617;-11.22884;3
AHRS;15.253;3296.701;-17.3868;133.1143;-126.3868;0.78234;0.46267;-0.41354;3
GYRO;15.254;3296.701;-1.53064;0.03411;-0.71203;3
ACCE;15.255;3296.701;-2.53571;-2.63454;-10.25201;3
AHRS;15.274;3296.721;-16.6773;133.6000;-124.2980;0.77739;0.47537;-0.40690;3
GYRO;15.275;3296.721;-1.70332;-0.15882;-0.73761;3
ACCE;15.276;3296.721;-2.70809;-2.89311;-9.11237;3
MAGN;15.284;3296.732;37.00000;-2.40000;12.70000;3
AHRS;15.294;3296.742;-16.0071;133.7290;-122.4748;0.77195;0.48613;-0.40268;3
GYRO;15.295;3296.742;-1.42725;-0.39652;-0.60011;3
ACCE;15.296;3296.742;-2.56444;-3.21873;-9.15068;3
AHRS;15.315;3296.762;-15.5938;133.6035;-121.0607;0.76654;0.49453;-0.40112;3
GYRO;15.316;3296.762;-0.98490;-0.44448;-0.54894;3
ACCE;15.316;3296.762;-2.63148;-2.73989;-8.36538;3
AHRS;15.336;3296.783;-15.5322;133.4804;-120.1314;0.76223;0.50049;-0.40103;3
MAGN;15.337;3296.783;36.60000;-1.30000;13.50000;3
GYRO;15.337;3296.783;-0.53615;-0.27394;-0.48286;3
ACCE;15.338;3296.783;-3.61789;-1.94501;-8.38453;3
AHRS;15.357;3296.805;-15.4786;133.4602;-119.3190;0.75874;0.50574;-0.40034;3
GYRO;15.358;3296.805;-0.58518;-0.26967;-0.45941;3
ACCE;15.359;3296.805;-2.72724;-1.52363;-10.33820;3
AHRS;15.378;3296.825;-15.1885;133.0683;-117.9705;0.75214;0.51360;-0.40074;3
GYRO;15.379;3296.825;-1.17889;-0.74933;-0.62356;3
ACCE;15.380;3296.825;-2.93793;-1.98332;-10.26159;3
MAGN;15.388;3296.835;35.20000;-1.80000;12.20000;3
AHRS;15.398;3296.846;-14.3941;132.5390;-116.0022;0.74352;0.52403;-0.39937;3
GYRO;15.399;3296.846;-1.82697;-0.92094;-0.63422;3
ACCE;15.400;3296.846;-2.59317;-1.89713;-9.92640;3
AHRS;15.419;3296.866;-13.5479;131.8893;-113.6291;0.73257;0.53656;-0.39771;3
GYRO;15.420;3296.866;-2.00284;-1.15864;-0.87191;3
ACCE;15.420;3296.866;-2.59317;-1.37998;-9.35179;3
AHRS;15.439;3296.887;-13.0426;131.1152;-111.1995;0.71975;0.54978;-0.39762;3
MAGN;15.440;3296.887;35.90000;-1.50000;12.30000;3
GYRO;15.441;3296.887;-1.76941;-1.10428;-1.07977;3
ACCE;15.441;3296.887;-3.04328;-1.60025;-7.75246;3
AHRS;15.460;3296.908;-12.7432;130.4855;-109.0217;0.70784;0.56177;-0.39738;3
GYRO;15.461;3296.908;-1.51359;-0.97957;-0.96571;3
ACCE;15.462;3296.908;-3.91477;-1.34167;-8.60480;3
AHRS;15.482;3296.928;-12.1695;129.7273;-107.1984;0.69784;0.57045;-0.39691;3
GYRO;15.483;3296.928;-1.55196;-1.01155;-0.45408;3
ACCE;15.484;3296.928;-4.23080;-1.68644;-8.61438;3
MAGN;15.491;3296.939;35.90000;0.00000;9.50000;3
AHRS;15.502;3296.949;-11.0543;128.8261;-105.4228;0.68903;0.57697;-0.39463;3
GYRO;15.503;3296.949;-1.88666;-1.17143;-0.15776;3
ACCE;15.504;3296.949;-3.19651;-0.76706;-9.62952;3
AHRS;15.522;3296.970;-9.7325;127.7974;-103.4022;0.67908;0.58384;-0.39124;3
GYRO;15.523;3296.970;-2.11689;-1.15758;-0.19613;3
ACCE;15.524;3296.970;-3.18693;-0.33611;-8.51861;3
AHRS;15.544;3296.991;-8.4941;127.0100;-101.3354;0.66941;0.59125;-0.38613;3
MAGN;15.545;3296.991;35.20000;2.20000;8.70000;3
GYRO;15.546;3296.991;-2.02842;-0.92414;-0.20679;3
ACCE;15.546;3296.991;-4.08715;-0.80537;-8.10680;3
LIGH;15.555;294632.160;90.0;0
AHRS;15.564;3297.011;-7.2762;126.1776;-99.5803;0.66107;0.59645;-0.38148;0
GYRO;15.565;3297.011;-1.78220;-1.00622;0.00639;3
ACCE;15.565;3297.011;-4.53726;0.25765;-8.31749;3
AHRS;15.585;3297.031;-6.3119;124.8977;-98.3295;0.65313;0.59812;-0.38134;0
GYRO;15.586;3297.031;-1.27376;-1.27163;-0.00426;3
ACCE;15.586;3297.031;-4.50853;1.00465;-8.17384;3
MAGN;15.596;3297.041;37.70000;1.10000;7.90000;3
AHRS;15.604;3297.052;-5.7487;123.4566;-97.4066;0.64517;0.59835;-0.38456;3
GYRO;15.605;3297.052;-0.84207;-1.39634;-0.01812;3
ACCE;15.606;3297.052;-5.66732;0.79396;-8.32707;3
AHRS;15.624;3297.072;-5.2040;121.7442;-96.8305;0.63804;0.59572;-0.39003;3
GYRO;15.625;3297.072;-0.65447;-1.59673;0.17054;3
ACCE;15.626;3297.072;-5.50452;1.30153;-8.62395;3
AHRS;15.644;3297.092;-4.4922;120.1176;-96.2207;0.63152;0.59270;-0.39395;3
MAGN;15.645;3297.092;37.00000;0.00000;5.80000;3
GYRO;15.646;3297.092;-1.03606;-1.42299;0.18120;3
ACCE;15.646;3297.092;-4.93949;0.73649;-9.00702;3
AHRS;15.666;3297.112;-3.3764;118.5053;-94.6723;0.62149;0.59326;-0.39294;3
GYRO;15.667;3297.112;-1.87813;-1.50613;0.19613;3
ACCE;15.667;3297.112;-5.18848;0.43961;-9.68698;3
AHRS;15.688;3297.133;-1.7846;116.9224;-92.2353;0.60858;0.59659;-0.38617;3
GYRO;15.689;3297.133;-2.74578;-1.45496;0.26115;3
ACCE;15.689;3297.133;-5.54283;0.96634;-8.48030;3
MAGN;15.696;3297.143;37.00000;0.40000;1.80000;3
AHRS;15.706;3297.153;-0.0132;115.4400;-89.2695;0.59396;0.60166;-0.37529;3
GYRO;15.707;3297.153;-3.05169;-1.32599;0.23770;3
ACCE;15.707;3297.153;-5.75352;2.00063;-7.80992;3
AHRS;15.726;3297.174;1.5427;114.0367;-86.1643;0.57827;0.60761;-0.36355;3
GYRO;15.727;3297.174;-2.98987;-1.09256;0.03624;3
ACCE;15.728;3297.174;-6.26109;2.65186;-7.07251;3
AHRS;15.747;3297.194;2.7068;112.9215;-83.1633;0.56279;0.61464;-0.35186;3
MAGN;15.748;3297.194;35.90000;-1.50000;0.20000;3
GYRO;15.749;3297.194;-2.87369;-0.80902;-0.18014;3
ACCE;15.749;3297.194;-6.81654;3.05408;-6.69901;3
AHRS;15.767;3297.215;3.8071;111.9076;-80.0349;0.54675;0.62226;-0.33873;3
GYRO;15.768;3297.215;-2.89714;-0.76852;-0.13537;3
ACCE;15.769;3297.215;-6.98892;2.70932;-7.31193;3
AHRS;15.789;3297.235;5.1694;110.4640;-77.0366;0.53118;0.62605;-0.32579;3
GYRO;15.790;3297.235;-2.82679;-1.16504;0.32936;3
ACCE;15.790;3297.235;-7.49649;2.30709;-6.50748;3
LIGH;15.792;294632.399;65.0;0
MAGN;15.798;3297.246;37.40000;0.40000;-0.30000;3
AHRS;15.815;3297.261;6.9309;108.6887;-74.3455;0.51813;0.62497;-0.31243;3
GYRO;15.816;3297.261;-2.64878;-1.33665;0.79836;3
ACCE;15.816;3297.261;-6.80696;3.72446;-5.09969;3
SOUN;15.817;35.32;0.00108;34.63
AHRS;15.834;3297.281;8.6224;107.2489;-71.8458;0.50714;0.62401;-0.29796;3
GYRO;15.835;3297.281;-2.49209;-0.78131;0.71949;3
ACCE;15.835;3297.281;-6.28982;4.95029;-4.88900;3
AHRS;15.855;3297.301;10.2740;106.1009;-69.2491;0.49655;0.62440;-0.28130;3
MAGN;15.856;3297.301;36.60000;1.10000;-3.40000;3
GYRO;15.859;3297.301;-2.52833;-0.49458;0.68964;3
ACCE;15.860;3297.301;-6.64416;4.22245;-4.96561;3
WIFI;15.866;755899.142;eduroam;00:13:c3:44:c7:21;-73
WIFI;15.866;755908.991;eduroam;00:14:69:f2:35:51;-80
WIFI;15.866;755908.991;eduroam;00:13:c3:44:b0:71;-48
WIFI;15.866;755908.991;ti;80:49:71:16:5e:c9;-82
WIFI;15.866;755908.991;UJI;00:13:c3:44:b0:70;-48
WIFI;15.866;755908.991;eduroam;00:14:1c:dd:fa:a1;-39
WIFI;15.866;755908.991;UJI;00:14:1c:dd:fa:a0;-39
WIFI;15.866;755908.991;eduroam;00:27:22:0b:36:35;-73
WIFI;15.866;755908.991;eduroam;00:27:22:0b:c4:39;-65
WIFI;15.866;755908.991;UJI;06:27:22:0b:36:35;-72
WIFI;15.866;755908.991;Pruebas;2e:d9:9f:d9:fa:21;-84
WIFI;15.866;755908.991;UJI;06:27:22:0b:c4:39;-65
WIFI;15.866;755906.980;qMp-AP;66:70:02:b5:f2:e9;-89
WIFI;15.866;755908.991;eduroam;00:13:80:43:d1:51;-83
WIFI;15.866;755908.991;IoT;d0:ae:ec:dd:ec:30;-85
WIFI;15.866;755906.980;D;00:90:4c:5f:00:2a;-89
WIFI;15.866;755908.991;UJI;00:14:69:f2:35:50;-80
WIFI;15.866;755908.991;UJI;0a:18:d6:04:26:40;-90
WIFI;15.866;755908.991;eduroam;00:14:1c:dd:fc:41;-85
WIFI;15.866;755908.991;PIROBOTNET;00:12:17:de:2b:03;-85
AHRS;15.879;3297.322;11.9453;105.0747;-66.4861;0.48570;0.62556;-0.26255;3
GYRO;15.880;3297.322;-2.71487;-0.49778;0.80050;3
ACCE;15.881;3297.322;-6.83569;4.57679;-4.71662;3
AHRS;15.895;3297.342;13.7910;103.8117;-64.1424;0.47762;0.62274;-0.24515;3
GYRO;15.896;3297.342;-2.26079;-0.60437;1.12880;3
ACCE;15.897;3297.342;-7.73591;5.88882;-3.08856;3
MAGN;15.907;3297.352;35.90000;-1.10000;-5.40000;3
AHRS;15.915;3297.362;15.8335;102.5524;-62.3055;0.47349;0.61673;-0.22857;3
GYRO;15.916;3297.362;-1.84828;-0.64168;1.48161;3
ACCE;15.916;3297.362;-7.75507;5.53447;-2.88745;3
AHRS;15.935;3297.383;18.0500;101.7306;-60.6308;0.47214;0.61134;-0.20960;3
GYRO;15.936;3297.383;-1.75555;-0.10020;1.60632;3
ACCE;15.936;3297.383;-7.53480;6.60708;-3.53867;3
AHRS;15.956;3297.403;20.4201;101.6898;-58.8566;0.47245;0.60970;-0.18561;3
MAGN;15.956;3297.403;35.90000;-2.20000;-5.90000;3
GYRO;15.957;3297.403;-1.97086;0.58838;1.76301;3
ACCE;15.957;3297.403;-7.07511;6.36766;-4.26651;3
AHRS;15.976;3297.424;23.2335;101.6471;-56.3690;0.47076;0.60921;-0.15466;3
GYRO;15.977;3297.424;-2.61894;0.79623;2.05294;3
ACCE;15.977;3297.424;-5.88759;5.92712;-4.31439;3
AHRS;15.998;3297.444;26.4074;101.3542;-53.2641;0.46699;0.60835;-0.11860;3
GYRO;15.999;3297.444;-3.05916;0.94333;2.26719;3
ACCE;15.999;3297.444;-5.30341;6.90396;-2.37987;3
MAGN;16.007;3297.455;35.20000;-5.10000;-6.40000;3
AHRS;16.019;3297.466;29.6033;101.2117;-49.7832;0.46155;0.60950;-0.07917;3
GYRO;16.020;3297.466;-3.19026;1.39314;2.16059;3
ACCE;16.021;3297.466;-5.22679;7.56476;-1.41262;3
AHRS;16.040;3297.487;32.5904;101.0407;-46.1628;0.45456;0.61160;-0.04001;3
GYRO;16.041;3297.487;-3.14869;1.45710;2.00071;3
ACCE;16.042;3297.487;-4.82457;7.61264;-1.12531;3
AHRS;16.060;3297.508;35.4307;100.3970;-42.4816;0.44669;0.61155;-0.00302;3
MAGN;16.061;3297.508;35.20000;-9.10000;-5.90000;3
GYRO;16.062;3297.508;-3.04743;1.18636;1.91970;3
ACCE;16.063;3297.508;-4.29784;7.94783;-0.78055;3
AHRS;16.080;3297.528;38.0451;99.2276;-38.7521;0.43813;0.60925;0.03098;3
GYRO;16.081;3297.528;-2.94510;0.82395;1.76621;3
ACCE;16.082;3297.528;-3.08159;7.50730;-0.63690;3
LIGH;16.092;294632.699;40.0;0
AHRS;16.102;3297.549;40.2806;96.9180;-34.6391;0.42718;0.60288;0.06068;0
GYRO;16.103;3297.549;-3.08367;0.12258;1.46562;3
ACCE;16.103;3297.549;-2.95709;7.96698;-0.32086;3
MAGN;16.111;3297.559;36.20000;-11.90000;-2.60000;3
AHRS;16.122;3297.569;41.9274;93.7413;-29.9016;0.41213;0.59533;0.08757;3
GYRO;16.123;3297.569;-3.27021;-0.06928;1.03606;3
ACCE;16.123;3297.569;-3.27312;8.78101;0.73259;3
AHRS;16.142;3297.590;43.0291;90.3428;-24.8793;0.39461;0.58862;0.11271;3
GYRO;16.144;3297.590;-3.26274;-0.01919;0.80902;3
ACCE;16.145;3297.590;-3.65619;8.88636;1.37423;3
AHRS;16.163;3297.610;43.9301;86.3892;-19.6524;0.37702;0.57894;0.13688;3
MAGN;16.164;3297.610;35.20000;-14.40000;-5.10000;3
GYRO;16.164;3297.610;-3.30325;-0.46154;0.91775;3
ACCE;16.165;3297.610;-3.85731;8.35963;1.37423;3
AHRS;16.184;3297.631;44.7013;81.2942;-14.1975;0.36077;0.56219;0.15909;3
GYRO;16.185;3297.631;-3.30218;-1.24924;1.03500;3
ACCE;16.185;3297.631;-2.20052;8.50328;2.95441;3
AHRS;16.205;3297.652;45.0384;75.9028;-8.9168;0.34525;0.54291;0.17820;3
GYRO;16.206;3297.652;-3.07941;-1.49334;0.90069;3
ACCE;16.207;3297.652;-1.79829;8.26386;3.78759;3
MAGN;16.214;3297.662;35.90000;-15.10000;-5.90000;3
AHRS;16.225;3297.672;45.0099;70.8477;-4.1324;0.33101;0.52389;0.19457;3
GYRO;16.225;3297.672;-2.75004;-1.42405;0.79943;3
ACCE;16.226;3297.672;-2.44952;8.74271;5.21453;3
AHRS;16.246;3297.693;44.8345;66.2775;0.0469;0.31912;0.50549;0.20879;3
GYRO;16.246;3297.693;-2.35566;-1.46882;0.81329;3
ACCE;16.247;3297.693;-2.53571;8.76186;5.74126;3
SOUN;16.256;35.45;0.00108;34.66
AHRS;16.267;3297.715;44.8446;61.8579;3.3663;0.31310;0.48452;0.21925;3
MAGN;16.268;3297.715;34.10000;-15.00000;-11.90000;3
GYRO;16.269;3297.715;-1.69373;-1.85894;0.92414;3
ACCE;16.270;3297.715;-1.76956;8.02444;5.73168;3
AHRS;16.289;3297.736;44.9117;58.1153;6.3325;0.30859;0.46662;0.22986;3
GYRO;16.291;3297.736;-1.59353;-1.24285;0.98703;3
ACCE;16.291;3297.736;-1.30030;8.12021;4.01743;3
AHRS;16.312;3297.758;44.5474;54.4060;9.8574;0.29952;0.45043;0.24334;3
GYRO;16.313;3297.758;-2.18298;-1.04566;0.93054;3
ACCE;16.314;3297.758;-0.62035;7.67010;4.77400;3
MAGN;16.323;3297.770;32.60000;-16.10000;-14.80000;3
AHRS;16.332;3297.780;43.5611;50.5129;13.7912;0.28559;0.43364;0.25800;3
GYRO;16.333;3297.780;-2.53047;-0.96784;0.77705;3
ACCE;16.334;3297.780;-0.59162;7.74672;6.03814;3
AHRS;16.355;3297.802;42.4480;47.6212;17.1033;0.27156;0.42140;0.27134;3
GYRO;16.356;3297.802;-2.09238;-0.44981;0.63102;3
ACCE;16.356;3297.802;-0.67781;7.32534;7.11074;3
AHRS;16.377;3297.824;41.6876;45.7162;19.6700;0.26105;0.41370;0.28328;3
MAGN;16.378;3297.824;32.60000;-15.70000;-18.40000;3
GYRO;16.379;3297.824;-1.57648;-0.10020;0.67046;3
ACCE;16.379;3297.824;-0.22770;7.24872;7.47466;3
LIGH;16.394;294633.000;65.0;0
AHRS;16.398;3297.845;41.0987;44.1102;22.0299;0.25215;0.40729;0.29519;0
GYRO;16.399;3297.845;-1.42299;-0.02771;0.75786;3
ACCE;16.399;3297.845;0.16495;7.40195;8.17377;3
AHRS;16.419;3297.866;40.6799;42.8888;24.2105;0.24444;0.40303;0.30727;0
GYRO;16.420;3297.866;-1.17250;0.26221;0.79303;3
ACCE;16.421;3297.866;-0.03616;7.34449;8.11631;3
MAGN;16.429;3297.876;30.10000;-13.50000;-19.90000;3
AHRS;16.439;3297.887;40.5284;42.2341;25.9418;0.23899;0.40187;0.31802;3
GYRO;16.440;3297.887;-0.76532;0.45834;0.72162;3
ACCE;16.440;3297.887;-0.02659;6.74115;7.86731;3
AHRS;16.460;3297.907;40.5246;42.3626;27.0187;0.23480;0.40502;0.32601;3
GYRO;16.461;3297.907;-0.40504;0.85806;0.46260;3
ACCE;16.461;3297.907;0.12664;6.76031;7.76196;3
AHRS;16.480;3297.928;40.6681;42.9440;27.9179;0.23103;0.41111;0.33394;3
MAGN;16.481;3297.928;30.40000;-11.90000;-19.50000;3
GYRO;16.482;3297.928;-0.31018;1.00515;0.60970;3
ACCE;16.482;3297.928;-0.84061;5.34294;6.90963;3
AHRS;16.502;3297.949;40.9624;42.6061;29.4531;0.22877;0.41202;0.34481;3
GYRO;16.503;3297.949;-0.60863;0.35921;0.96678;3
ACCE;16.503;3297.949;-0.31389;6.74115;6.33502;3
AHRS;16.523;3297.970;40.8079;41.1887;31.4704;0.22472;0.40583;0.35597;3
GYRO;16.524;3297.970;-1.16397;-0.19826;0.88257;3
ACCE;16.525;3297.970;-0.52458;6.25274;6.34460;3
MAGN;16.533;3297.980;29.70000;-13.40000;-18.80000;3
AHRS;16.543;3297.991;40.0083;39.1930;33.8699;0.21650;0.39537;0.36762;3
GYRO;16.544;3297.991;-1.72251;-0.44555;0.70670;3
ACCE;16.545;3297.991;-0.00743;6.26231;6.56486;3
AHRS;16.564;3298.011;38.2843;37.1901;36.3675;0.20126;0.38319;0.37876;3
GYRO;16.565;3298.011;-2.35139;-0.30592;0.30378;3
ACCE;16.565;3298.011;0.23199;5.96543;7.35974;3
AHRS;16.584;3298.032;35.9672;35.7985;38.5432;0.18086;0.37292;0.38830;3
MAGN;16.585;3298.032;31.10000;-13.00000;-20.00000;3
GYRO;16.586;3298.032;-2.55924;-0.00746;-0.07035;3
ACCE;16.586;3298.032;0.16495;5.68770;7.96308;3
AHRS;16.605;3298.052;33.6162;34.7028;40.3057;0.16075;0.36310;0.39576;3
GYRO;16.606;3298.052;-2.30449;-0.15669;-0.14390;3
ACCE;16.607;3298.052;-0.40966;5.40998;9.49537;3
AHRS;16.628;3298.074;32.0973;33.3845;41.5819;0.14958;0.35206;0.40099;3
GYRO;16.629;3298.074;-1.42405;-0.63635;0.07568;3
ACCE;16.629;3298.074;-0.15108;4.84494;10.13701;3
MAGN;16.638;3298.084;30.70000;-10.50000;-19.20000;3
AHRS;16.649;3298.096;31.2179;31.9871;42.5599;0.14471;0.34115;0.40509;3
GYRO;16.650;3298.096;-0.94120;-0.78771;0.24303;3
ACCE;16.650;3298.096;0.32776;4.25118;9.06441;3
AHRS;16.671;3298.117;30.4492;30.7395;43.5005;0.14042;0.33137;0.40942;3
GYRO;16.672;3298.117;-0.95932;-0.62036;0.23663;3
ACCE;16.673;3298.117;0.50972;4.30864;8.60472;3
AHRS;16.691;3298.138;29.4568;29.6918;44.3907;0.13393;0.32228;0.41347;3
MAGN;16.692;3298.138;29.70000;-6.40000;-21.20000;3
GYRO;16.693;3298.138;-1.12027;-0.51057;0.12684;3
ACCE;16.694;3298.138;0.62464;4.07880;8.28869;3
LIGH;16.694;294633.299;90.0;0
SOUN;16.696;35.03;0.00107;34.56
AHRS;16.712;3298.159;28.2301;28.7031;45.3128;0.12543;0.31284;0.41770;0
GYRO;16.713;3298.159;-1.31959;-0.47220;0.09273;3
ACCE;16.714;3298.159;0.83533;3.88726;8.51853;3
AHRS;16.735;3298.182;26.9177;27.8351;46.2554;0.11588;0.30386;0.42226;0
GYRO;16.736;3298.182;-1.34624;-0.33470;0.10233;3
ACCE;16.737;3298.182;0.90237;3.66700;9.25595;3
MAGN;16.746;3298.193;29.20000;-5.20000;-21.30000;3
AHRS;16.755;3298.203;25.7413;27.2301;47.1835;0.10655;0.29695;0.42725;3
GYRO;16.756;3298.203;-1.21833;-0.12045;0.18866;3
ACCE;16.757;3298.203;0.89279;3.33181;9.98378;3
AHRS;16.776;3298.224;24.8294;26.8627;48.1105;0.09848;0.29238;0.43280;3
GYRO;16.777;3298.224;-0.97530;0.04903;0.33789;3
ACCE;16.778;3298.224;0.87363;2.85297;10.14659;3
AHRS;16.797;3298.244;24.1519;26.1915;49.3021;0.09278;0.28636;0.44034;3
MAGN;16.798;3298.244;27.00000;-3.80000;-22.50000;3
GYRO;16.799;3298.244;-0.96784;-0.25688;0.67046;3
ACCE;16.800;3298.244;0.91194;2.10598;8.99737;3
AHRS;16.817;3298.265;23.5034;25.1838;50.7705;0.08808;0.27804;0.44974;3
GYRO;16.818;3298.265;-1.03286;-0.34216;0.83887;3
ACCE;16.819;3298.265;1.10348;2.69974;9.16975;3
AHRS;16.839;3298.286;22.7323;24.5714;52.3298;0.08084;0.27215;0.46005;3
GYRO;16.840;3298.286;-1.17996;0.18120;0.85166;3
ACCE;16.840;3298.286;0.96940;2.61355;9.58156;3
MAGN;16.848;3298.296;26.60000;-2.30000;-22.00000;3
AHRS;16.859;3298.306;14.9003;-6.7832;64.0514;0.14084;0.01891;0.51840;3
GYRO;16.859;3298.306;-1.35583;0.39865;0.89856;3
ACCE;16.860;3298.306;1.23755;2.46990;9.30383;3
LIGH;16.872;294633.479;145.0;0
AHRS;16.880;3298.327;13.2309;-6.4508;64.7863;0.12707;0.01443;0.52584;0
GYRO;16.881;3298.327;-1.36649;0.42317;0.74081;3
ACCE;16.882;3298.327;1.21840;2.20175;9.57198;3
AHRS;16.900;3298.348;11.8713;-6.3575;65.2945;0.11669;0.00926;0.53092;0
MAGN;16.901;3298.348;27.00000;-2.00000;-23.00000;3
GYRO;16.902;3298.348;-1.04352;0.14816;0.50737;3
ACCE;16.902;3298.348;1.32374;2.49863;10.55839;3
AHRS;16.921;3298.369;11.0898;-6.5341;65.5809;0.11182;0.00456;0.53353;0
GYRO;16.922;3298.369;-0.57559;-0.19826;0.29845;3
ACCE;16.923;3298.369;0.90237;1.59841;9.16975;3
AHRS;16.943;3298.389;10.4310;-6.9203;65.8614;0.10883;-0.00112;0.53578;0
GYRO;16.944;3298.389;-0.55853;-0.27607;0.31018;3
ACCE;16.944;3298.389;1.23755;1.70375;9.25595;3
MAGN;16.952;3298.400;27.40000;-1.20000;-22.60000;3
AHRS;16.963;3298.410;9.5768;-7.0203;66.1309;0.10311;-0.00567;0.53839;3
GYRO;16.963;3298.410;-0.76639;0.05116;0.32510;3
ACCE;16.964;3298.410;0.82575;1.38772;9.45706;3
AHRS;16.984;3298.431;8.4582;-6.7560;66.2921;0.09377;-0.00895;0.54070;3
GYRO;16.985;3298.431;-1.02007;0.28566;0.20359;3
ACCE;16.986;3298.431;1.47697;1.54095;8.96864;3
AHRS;17.004;3298.452;7.2454;-6.3524;66.1693;0.08305;-0.01189;0.54102;3
MAGN;17.005;3298.452;28.50000;-0.90000;-23.00000;3
GYRO;17.006;3298.452;-1.07657;0.37413;-0.04690;3
ACCE;17.006;3298.452;1.05559;1.33026;9.48579;3
AHRS;17.025;3298.472;6.1567;-5.9390;65.7521;0.07312;-0.01433;0.53898;3
GYRO;17.026;3298.472;-0.94866;0.29206;-0.33470;3
ACCE;17.026;3298.472;1.25671;1.10041;10.06040;3
AHRS;17.046;3298.493;5.3773;-5.6931;65.0620;0.06618;-0.01663;0.53454;3
GYRO;17.047;3298.493;-0.66193;0.08954;-0.58305;3
ACCE;17.048;3298.493;1.00771;0.75565;9.88801;3
MAGN;17.055;3298.503;28.40000;0.60000;-21.90000;3
AHRS;17.067;3298.514;4.7715;-5.6250;64.2629;0.06128;-0.01940;0.52903;3
GYRO;17.068;3298.514;-0.58092;-0.02665;-0.65340;3
ACCE;17.069;3298.514;0.96940;0.36300;9.61029;3
AHRS;17.087;3298.534;4.0872;-5.6419;63.4811;0.05616;-0.02309;0.52361;3
GYRO;17.088;3298.534;-0.69604;-0.08634;-0.59478;3
ACCE;17.088;3298.534;1.05559;0.10443;9.53367;3
AHRS;17.107;3298.555;3.3047;-5.7373;62.7933;0.05064;-0.02770;0.51886;3
MAGN;17.108;3298.555;27.70000;2.80000;-21.50000;3
GYRO;17.109;3298.555;-0.74187;-0.13857;-0.51270;3
ACCE;17.109;3298.555;1.11305;0.10443;9.89759;3
LIGH;17.112;294633.719;225.0;0
AHRS;17.127;3298.575;2.5423;-5.9437;62.1359;0.04572;-0.03296;0.51425;0
GYRO;17.128;3298.575;-0.71416;-0.22171;-0.50524;3
ACCE;17.129;3298.575;0.90237;0.09485;10.21363;3
AHRS;17.150;3298.595;2.0068;-5.8648;62.5378;0.04150;-0.03464;0.51753;0
GYRO;17.151;3298.595;-0.40291;0.18440;-0.50524;3
ACCE;17.151;3298.595;0.65337;-0.37441;11.32454;3
MAGN;17.159;3298.606;25.10000;5.00000;-21.90000;3
AHRS;17.168;3298.616;2.0389;-5.7839;62.2458;0.04128;-0.03400;0.51537;3
GYRO;17.169;3298.616;0.14816;-0.05756;-0.15349;3
ACCE;17.170;3298.616;1.25671;-0.59468;10.28066;3
AHRS;17.191;3298.638;2.5217;-6.2884;62.4787;0.04722;-0.03549;0.51668;3
GYRO;17.191;3298.638;0.51164;-0.49885;0.25475;3
ACCE;17.193;3298.638;1.29501;-0.43188;9.76352;3
AHRS;17.213;3298.660;3.1709;-6.8229;62.9674;0.05462;-0.03630;0.51973;3
MAGN;17.214;3298.660;25.80000;7.60000;-22.30000;3
GYRO;17.214;3298.660;0.62462;-0.43063;0.35068;3
ACCE;17.215;3298.660;1.45782;0.46834;9.49537;3
AHRS;17.234;3298.681;3.8285;-7.2643;63.4001;0.06163;-0.03635;0.52232;3
GYRO;17.235;3298.681;0.60864;-0.34749;0.29526;3
ACCE;17.236;3298.681;1.47697;0.48750;9.77309;3
SOUN;17.248;36.15;0.00110;34.83
AHRS;17.254;3298.701;4.2939;-7.6576;63.8234;0.06700;-0.03688;0.52494;3
GYRO;17.255;3298.701;0.38373;-0.29526;0.32510;3
ACCE;17.256;3298.701;1.43867;0.61200;9.74436;3
MAGN;17.264;3298.711;27.30000;6.10000;-22.40000;3
AHRS;17.274;3298.721;4.4734;-7.6532;64.3228;0.06846;-0.03572;0.52851;3
GYRO;17.275;3298.721;0.19719;0.25049;0.45621;3
ACCE;17.276;3298.721;1.07475;0.58327;10.21363;3
AHRS;17.294;3298.742;4.0774;-7.4365;64.8514;0.06472;-0.03567;0.53279;3
GYRO;17.295;3298.742;-0.36987;0.16522;0.47220;3
ACCE;17.296;3298.742;1.36205;-0.18288;9.10272;3
AHRS;17.314;3298.762;3.8119;-7.6981;65.0865;0.06406;-0.03871;0.53454;3
MAGN;17.315;3298.762;27.30000;4.30000;-22.80000;3
GYRO;17.316;3298.762;-0.19719;-0.33576;0.19719;3
ACCE;17.316;3298.762;1.05559;0.81311;9.78267;3
AHRS;17.335;3298.783;3.7086;-7.8479;65.1934;0.06404;-0.04023;0.53531;3
GYRO;17.336;3298.783;-0.02558;-0.05010;0.07888;3
ACCE;17.337;3298.783;1.38121;0.92803;10.24236;3
AHRS;17.358;3298.805;3.7411;-7.8189;65.3109;0.06419;-0.03980;0.53617;3
GYRO;17.359;3298.805;0.03731;0.03624;0.11512;3
ACCE;17.359;3298.805;1.16094;0.37258;9.61029;3
MAGN;17.367;3298.815;25.40000;5.00000;-23.70000;3
AHRS;17.377;3298.825;3.7284;-7.8421;65.4036;0.06424;-0.03998;0.53685;3
GYRO;17.378;3298.825;-0.01919;-0.04157;0.06182;3
ACCE;17.379;3298.825;1.34290;0.52580;9.40917;3
AHRS;17.398;3298.846;3.5847;-7.9688;65.4003;0.06378;-0.04159;0.53684;3
GYRO;17.399;3298.846;-0.16841;-0.11618;0.00959;3
ACCE;17.399;3298.846;1.36205;0.55454;9.31341;3
AHRS;17.419;3298.866;3.1904;-8.0047;65.3769;0.06105;-0.04372;0.53691;3
MAGN;17.420;3298.866;24.00000;3.80000;-23.20000;3
GYRO;17.420;3298.866;-0.39545;-0.01066;0.03624;3
ACCE;17.420;3298.866;1.31417;0.33427;9.39960;3
AHRS;17.439;3298.887;2.6740;-8.1253;65.3365;0.05782;-0.04706;0.53688;3
GYRO;17.440;3298.887;-0.44661;-0.16948;0.01812;3
ACCE;17.441;3298.887;1.56316;0.20019;9.51452;3
AHRS;17.461;3298.908;2.3019;-8.4868;65.2823;0.05677;-0.05149;0.53654;3
GYRO;17.463;3298.908;-0.27820;-0.33576;-0.00426;3
ACCE;17.464;3298.908;1.39078;0.00866;9.57198;3
MAGN;17.470;3298.918;25.40000;3.80000;-23.70000;3
AHRS;17.481;3298.928;2.0151;-8.7422;65.2925;0.05587;-0.05471;0.53667;3
GYRO;17.482;3298.928;-0.24729;-0.16415;0.07461;3
ACCE;17.482;3298.928;1.47697;0.24808;9.02610;3
AHRS;17.501;3298.949;1.6424;-8.8640;65.3780;0.05376;-0.05731;0.53748;3
GYRO;17.502;3298.949;-0.32084;-0.08634;0.12364;3
ACCE;17.503;3298.949;1.73555;0.34385;9.03568;3
AHRS;17.524;3298.971;1.2476;-8.8324;66.7428;0.05142;-0.05833;0.54770;3
MAGN;17.525;3298.971;24.40000;3.00000;-23.60000;3
GYRO;17.526;3298.971;-0.33150;0.09380;0.12897;3
ACCE;17.526;3298.971;1.52486;0.00866;9.60071;3
AHRS;17.544;3298.992;0.9701;-8.5627;66.8410;0.04816;-0.05766;0.54870;3
GYRO;17.545;3298.992;-0.17801;0.27500;0.12045;3
ACCE;17.546;3298.992;1.44824;-0.24992;10.25193;3
AHRS;17.565;3299.012;0.8980;-8.3109;67.5686;0.04679;-0.05588;0.55412;3
GYRO;17.566;3299.012;-0.01705;0.16202;0.12258;3
ACCE;17.567;3299.012;1.38121;-0.58510;9.97421;3
MAGN;17.575;3299.022;22.90000;6.70000;-24.00000;3
AHRS;17.585;3299.032;0.8259;-8.3026;67.6235;0.04625;-0.05615;0.55456;3
GYRO;17.586;3299.032;-0.08421;-0.00959;0.02878;3
ACCE;17.586;3299.032;1.52486;-0.04880;9.27510;3
AHRS;17.605;3299.053;0.5554;-8.2260;67.5453;0.04389;-0.05693;0.55417;3
GYRO;17.606;3299.053;-0.29739;0.10020;-0.04370;3
ACCE;17.607;3299.053;1.58232;-0.00092;9.35171;3
AHRS;17.625;3299.073;0.1503;-8.0464;68.1404;0.04039;-0.05738;0.55875;3
MAGN;17.626;3299.073;24.70000;6.30000;-24.00000;3
GYRO;17.627;3299.073;-0.37093;0.15349;-0.04903;3
ACCE;17.627;3299.073;1.72597;-0.27865;9.45706;3
AHRS;17.647;3299.093;-0.2015;-7.8547;68.0868;0.03689;-0.05774;0.55861;3
GYRO;17.648;3299.093;-0.27500;0.18867;0.01172;3
ACCE;17.648;3299.093;1.69724;-0.49891;10.01251;3
AHRS;17.669;3299.114;-0.3096;-7.3715;68.7341;0.03406;-0.05458;0.56347;3
GYRO;17.670;3299.114;-0.00746;0.53402;0.13111;3
ACCE;17.670;3299.114;1.37163;-0.55637;10.70204;3
MAGN;17.677;3299.124;23.60000;6.70000;-22.50000;3
AHRS;17.687;3299.134;-0.1847;-6.6543;68.9897;0.03154;-0.04874;0.56545;3
GYRO;17.687;3299.134;0.18760;0.62889;0.23237;3
ACCE;17.688;3299.134;1.29501;-0.47976;10.41474;3
SOUN;17.688;39.20;0.00120;35.54
AHRS;17.707;3299.155;0.0483;-6.0400;69.2637;0.03029;-0.04311;0.56749;3
GYRO;17.708;3299.155;0.21958;0.49778;0.19826;3
ACCE;17.709;3299.155;1.32374;-0.22119;9.44748;3
AHRS;17.728;3299.176;0.1213;-5.6087;70.1456;0.02898;-0.03943;0.57389;3
MAGN;17.729;3299.176;26.50000;6.30000;-22.00000;3
GYRO;17.729;3299.176;0.02985;0.35708;0.08527;3
ACCE;17.730;3299.176;1.35247;-0.10626;8.95906;3
AHRS;17.749;3299.196;-0.1005;-5.1509;70.1107;0.02509;-0.03729;0.57382;3
GYRO;17.750;3299.196;-0.24409;0.41357;-0.03518;3
ACCE;17.750;3299.196;1.25671;-0.30738;9.17933;3
AHRS;17.770;3299.217;-0.3651;-4.7203;70.7789;0.02125;-0.03542;0.57874;3
GYRO;17.771;3299.217;-0.20678;0.35921;-0.05223;3
ACCE;17.772;3299.217;0.89279;-0.52764;10.42432;3
MAGN;17.779;3299.227;26.50000;5.20000;-21.70000;3
AHRS;17.790;3299.237;-0.3996;-4.3878;70.7583;0.01932;-0.03323;0.57867;3
GYRO;17.791;3299.237;0.02771;0.27394;0.00426;3
ACCE;17.791;3299.237;0.83533;-0.67130;10.53924;3
AHRS;17.810;3299.258;-0.2474;-4.2293;70.7201;0.01959;-0.03134;0.57838;3
GYRO;17.811;3299.258;0.15349;0.03198;-0.08634;3
ACCE;17.812;3299.258;1.02686;-0.63299;9.65817;3
AHRS;17.832;3299.279;-0.1063;-4.6021;70.9668;0.02255;-0.03323;0.58003;3
MAGN;17.841;3299.279;25.40000;6.70000;-20.40000;3
GYRO;17.843;3299.279;0.07248;-0.38799;-0.17801;3
ACCE;17.843;3299.279;1.12263;-0.31695;9.17933;3
AHRS;17.851;3299.299;-0.2132;-5.2180;70.7283;0.02483;-0.03820;0.57824;3
GYRO;17.852;3299.299;-0.17907;-0.55214;-0.19933;3
ACCE;17.853;3299.299;1.24713;-0.06796;8.49938;3
AHRS;17.876;3299.319;-0.5945;-5.6451;71.1036;0.02442;-0.04308;0.58093;3
GYRO;17.878;3299.319;-0.39865;-0.29845;-0.17481;3
ACCE;17.879;3299.319;1.33332;-0.09669;8.73880;3
MAGN;17.885;3299.329;28.00000;6.00000;-21.20000;3
WIFI;17.885;755911.010;eduroam;00:13:c3:44:c7:21;-78
WIFI;17.885;755908.991;eduroam;00:14:69:f2:35:51;-80
WIFI;17.885;755911.010;eduroam;00:13:c3:44:b0:71;-45
WIFI;17.885;755911.010;ti;80:49:71:16:5e:c9;-82
WIFI;17.885;755911.010;UJI;00:13:c3:44:b0:70;-45
WIFI;17.885;755908.991;eduroam;00:14:1c:dd:fa:a1;-47
WIFI;17.885;755911.010;UJI;00:14:1c:dd:fa:a0;-47
WIFI;17.885;755911.010;eduroam;00:27:22:0b:36:35;-71
WIFI;17.885;755911.010;eduroam;00:27:22:0b:c4:39;-58
WIFI;17.885;755911.010;UJI;06:27:22:0b:36:35;-80
WIFI;17.885;755911.010;Pruebas;2e:d9:9f:d9:fa:21;-88
WIFI;17.885;755911.010;UJI;06:27:22:0b:c4:39;-59
WIFI;17.885;755906.980;qMp-AP;66:70:02:b5:f2:e9;-89
WIFI;17.885;755911.010;eduroam;00:13:80:43:d1:51;-83
WIFI;17.885;755911.010;IoT;d0:ae:ec:dd:ec:30;-85
WIFI;17.885;755906.980;D;00:90:4c:5f:00:2a;-89
WIFI;17.885;755908.991;UJI;00:14:69:f2:35:50;-80
WIFI;17.885;755911.010;UJI;0a:18:d6:04:26:40;-90
WIFI;17.885;755911.010;eduroam;00:14:1c:dd:fc:41;-85
WIFI;17.885;755911.010;PIROBOTNET;00:12:17:de:2b:03;-85
WIFI;17.885;755911.010;eduroam;00:27:22:0b:c6:52;-87
WIFI;17.885;755911.010;UJI;00:13:c3:44:c7:20;-77
AHRS;17.900;3299.339;-1.0802;-6.0870;70.8551;0.02311;-0.04872;0.57924;3
GYRO;17.901;3299.339;-0.44768;-0.48286;-0.19080;3
ACCE;17.902;3299.339;1.10348;-0.29780;9.86886;3
AHRS;17.912;3299.360;-1.5764;-6.7203;70.6017;0.02266;-0.05577;0.57748;3
GYRO;17.913;3299.360;-0.46047;-0.60970;-0.15776;3
ACCE;17.914;3299.360;0.51929;-0.66172;10.46262;3
AHRS;17.933;3299.380;-1.8460;-7.3787;70.8321;0.02418;-0.06175;0.57908;3
MAGN;17.934;3299.380;26.20000;7.40000;-22.50000;3
GYRO;17.934;3299.380;-0.19186;-0.50631;-0.07461;3
ACCE;17.934;3299.380;1.40994;-0.66172;9.64859;3
AHRS;17.953;3299.401;-1.8877;-7.7195;70.7522;0.02557;-0.06439;0.57845;3
GYRO;17.954;3299.401;-0.00639;-0.25902;-0.07568;3
ACCE;17.955;3299.401;1.68766;-0.84368;9.36129;3
AHRS;17.974;3299.421;-1.8431;-7.9861;70.9965;0.02737;-0.06600;0.58011;3
GYRO;17.975;3299.421;0.03198;-0.23557;-0.07355;3
ACCE;17.975;3299.421;1.21840;-0.46061;9.62944;3
MAGN;17.984;3299.431;23.60000;7.40000;-22.50000;3
AHRS;17.994;3299.441;-1.8368;-8.4517;70.9826;0.02976;-0.06927;0.57989;3
GYRO;17.995;3299.441;-0.01919;-0.47540;-0.00426;3
ACCE;17.996;3299.441;1.42909;-0.51807;9.33256;3
AHRS;18.014;3299.462;-2.0018;-9.1281;70.8876;0.03195;-0.07492;0.57911;3
GYRO;18.015;3299.462;-0.19186;-0.61396;-0.08527;3
ACCE;18.016;3299.462;1.54401;-0.46061;9.58156;3
AHRS;18.035;3299.482;-2.3207;-9.7889;71.0674;0.03316;-0.08114;0.58035;3
MAGN;18.036;3299.482;25.00000;8.20000;-23.30000;3
GYRO;18.043;3299.482;-0.29952;-0.54788;-0.04157;3
ACCE;18.043;3299.482;1.70682;-0.74791;9.77309;3
AHRS;18.061;3299.502;-2.6462;-10.0720;71.0009;0.03224;-0.08480;0.57996;3
GYRO;18.063;3299.502;-0.26967;-0.11938;-0.00746;3
ACCE;18.064;3299.502;1.95581;-1.14056;10.05082;3
AHRS;18.075;3299.522;-2.7922;-9.8542;71.0847;0.03016;-0.08398;0.58069;3
GYRO;18.076;3299.522;-0.08207;0.26328;-0.06502;3
ACCE;18.077;3299.522;1.93666;-1.20760;10.31897;3
MAGN;18.086;3299.533;23.60000;8.50000;-23.20000;3
AHRS;18.096;3299.543;-2.6943;-9.5463;70.9756;0.02922;-0.08134;0.57995;3
GYRO;18.096;3299.543;0.09487;0.25475;-0.10766;3
ACCE;18.097;3299.543;1.81216;-1.07352;9.92632;3
AHRS;18.116;3299.564;-2.5561;-9.3560;70.9187;0.02919;-0.07931;0.57953;3
GYRO;18.117;3299.564;0.10446;0.13644;-0.05649;3
ACCE;18.117;3299.564;1.53443;-0.68087;9.51452;3
AHRS;18.140;3299.584;-2.5269;-9.3314;71.1751;0.02945;-0.07892;0.58134;3
MAGN;18.141;3299.584;25.00000;8.50000;-22.80000;3
GYRO;18.142;3299.584;-0.02451;-0.02132;-0.06715;3
ACCE;18.143;3299.584;1.64936;-0.55637;9.12187;3
GNSS;18.146;1491984744.451;39.993978;-0.068333;204.000;177.200;161.0;1.6;19;12
GNSS;18.155;1491984744.451;39.993978;-0.068333;204.000;177.200;161.0;1.6;19;12
AHRS;18.159;3299.605;-2.6504;-9.4351;71.0426;0.02901;-0.08031;0.58043;3
GYRO;18.160;3299.605;-0.14390;-0.09060;-0.10339;3
ACCE;18.161;3299.605;1.77385;-0.67130;9.43790;3
AHRS;18.180;3299.625;-2.7467;-9.5508;70.9590;0.02886;-0.08164;0.57986;3
GYRO;18.180;3299.625;-0.06928;-0.09487;-0.07142;3
ACCE;18.181;3299.625;1.78343;-0.89156;9.78267;3
MAGN;18.187;3299.635;24.00000;9.60000;-23.70000;3
AHRS;18.198;3299.646;-2.7422;-9.5810;70.9027;0.02900;-0.08184;0.57945;3
GYRO;18.199;3299.646;0.01706;0.01599;-0.03518;3
ACCE;18.199;3299.646;1.71639;-0.82452;9.96463;3
AHRS;18.219;3299.666;-2.6381;-9.4441;70.9202;0.02906;-0.08034;0.57956;3
GYRO;18.220;3299.666;0.11299;0.13430;-0.00746;3
ACCE;18.220;3299.666;1.66851;-0.76706;9.66775;3
AHRS;18.240;3299.687;-2.5064;-9.2677;71.0207;0.02917;-0.07841;0.58025;3
MAGN;18.241;3299.687;24.70000;9.30000;-22.50000;3
GYRO;18.241;3299.687;0.09700;0.15349;-0.04584;3
ACCE;18.241;3299.687;1.64936;-0.65214;9.43790;3
SOUN;18.242;36.82;0.00112;34.99
AHRS;18.260;3299.708;-2.4929;-9.1154;70.9294;0.02843;-0.07729;0.57964;3
GYRO;18.261;3299.708;-0.03944;0.13004;-0.09060;3
ACCE;18.262;3299.708;1.61105;-0.55637;9.32298;3
AHRS;18.284;3299.730;-2.5959;-8.9713;71.0252;0.02704;-0.07676;0.58040;3
GYRO;18.285;3299.730;-0.11405;0.13750;-0.11832;3
ACCE;18.286;3299.730;1.63978;-0.84368;9.59113;3
MAGN;18.294;3299.741;25.80000;8.90000;-22.10000;3
AHRS;18.306;3299.752;-2.6866;-8.7611;70.9138;0.02526;-0.07576;0.57970;3
GYRO;18.307;3299.752;-0.05649;0.21105;-0.06715;3
ACCE;18.307;3299.752;1.57274;-0.85326;9.70605;3
AHRS;18.325;3299.773;-2.6474;-8.4816;70.8994;0.02411;-0.07359;0.57964;3
GYRO;18.326;3299.773;0.06396;0.25582;-0.00213;3
ACCE;18.327;3299.773;1.40994;-0.81495;9.88801;3
AHRS;18.346;3299.794;-2.4844;-8.1452;71.0351;0.02365;-0.07035;0.58060;3
MAGN;18.347;3299.794;25.00000;9.60000;-21.70000;3
GYRO;18.348;3299.794;0.17268;0.27820;0.06928;3
ACCE;18.348;3299.794;1.23755;-0.55637;9.67732;3
AHRS;18.367;3299.814;-2.3370;-7.9897;71.2225;0.02402;-0.06847;0.58190;3
GYRO;18.368;3299.814;0.11832;0.09167;0.17161;3
ACCE;18.368;3299.814;1.09390;-0.20203;9.22721;3
AHRS;18.388;3299.835;-2.3498;-7.7192;71.7663;0.02287;-0.06652;0.58580;3
GYRO;18.389;3299.835;0.03091;0.31977;0.49458;3
ACCE;18.390;3299.835;0.70125;0.00866;9.41875;3
MAGN;18.397;3299.845;26.20000;9.60000;-21.30000;3
AHRS;18.408;3299.855;-2.2911;-7.1329;72.5826;0.02073;-0.06194;0.59163;3
GYRO;18.409;3299.855;0.21851;0.53722;0.77811;3
ACCE;18.410;3299.855;1.04602;-0.31695;9.95505;3
AHRS;18.428;3299.876;-1.7805;-6.1589;73.8423;0.01986;-0.05226;0.60044;3
GYRO;18.429;3299.876;0.65340;0.89749;1.10961;3
ACCE;18.430;3299.876;1.07475;-0.79579;10.13701;3
AHRS;18.450;3299.897;-1.0814;-4.9022;75.5079;0.01873;-0.03958;0.61200;3
MAGN;18.451;3299.897;28.40000;8.90000;-22.60000;3
GYRO;18.452;3299.897;0.71629;1.08936;1.19062;3
ACCE;18.452;3299.897;0.34691;-0.09669;9.97421;3
AHRS;18.471;3299.919;-0.6016;-3.9136;76.8465;0.01711;-0.03001;0.62124;3
GYRO;18.472;3299.919;0.43702;0.72269;1.12560;3
ACCE;18.473;3299.919;-0.07447;0.32469;9.35171;3
AHRS;18.493;3299.939;-0.3938;-3.6057;78.8903;0.01734;-0.02648;0.63510;3
GYRO;18.494;3299.939;0.22064;0.14177;1.27056;3
ACCE;18.494;3299.939;0.04045;0.56411;9.13145;3
MAGN;18.502;3299.950;29.50000;4.80000;-20.90000;3
AHRS;18.512;3299.960;-0.1510;-3.6556;80.6266;0.01963;-0.02517;0.64667;3
GYRO;18.513;3299.960;0.38266;-0.13111;1.59353;3
ACCE;18.514;3299.960;0.53845;-0.20203;9.37087;3
AHRS;18.533;3299.981;0.8127;-3.6704;82.9030;0.02651;-0.01931;0.66146;3
GYRO;18.534;3299.981;1.20554;0.11938;2.05294;3
ACCE;18.535;3299.981;0.27030;-1.39913;11.26707;3
AHRS;18.554;3300.001;2.2531;-3.2166;85.6333;0.03349;-0.00723;0.67885;3
MAGN;18.556;3300.001;30.20000;2.30000;-20.90000;3
GYRO;18.556;3300.001;1.42512;0.56280;2.33860;3
ACCE;18.556;3300.001;-0.19897;-0.70003;11.35327;3
AHRS;18.577;3300.022;3.5286;-2.7956;88.3358;0.03907;0.00396;0.69569;3
GYRO;18.578;3300.022;1.13839;0.41784;2.28957;3
ACCE;18.579;3300.022;-0.00743;0.39173;9.67732;3
AHRS;18.596;3300.042;4.1709;-2.8932;91.0708;0.04349;0.00829;0.71234;3
GYRO;18.597;3300.042;0.50311;-0.04157;2.38337;3
ACCE;18.605;3300.042;0.56718;0.48750;8.39403;3
MAGN;18.607;3300.053;29.80000;-2.80000;-20.60000;3
AHRS;18.615;3300.063;4.1962;-2.9614;93.8531;0.04386;0.00910;0.72910;3
GYRO;18.617;3300.063;0.05330;0.26648;2.41854;3
ACCE;18.617;3300.063;1.46740;-1.14056;9.04526;3
AHRS;18.636;3300.083;3.9505;-2.1265;96.5989;0.03677;0.01339;0.74563;3
GYRO;18.637;3300.083;-0.14176;1.14905;2.36632;3
ACCE;18.637;3300.083;1.16094;-1.76305;10.42432;3
AHRS;18.656;3300.104;3.7762;-0.4476;99.0934;0.02435;0.02254;0.76043;3
MAGN;18.657;3300.104;29.40000;-9.40000;-20.10000;3
GYRO;18.658;3300.104;-0.06076;1.70759;2.11370;3
ACCE;18.659;3300.104;0.20326;-1.14056;11.12342;3
AHRS;18.678;3300.125;3.7308;1.0068;101.2743;0.01386;0.03074;0.77289;3
GYRO;18.680;3300.125;-0.07461;1.22047;1.82910;3
ACCE;18.680;3300.125;-0.08405;0.19062;10.48178;3
AHRS;18.699;3300.145;3.7304;1.5534;102.7726;0.00972;0.03389;0.78116;3
GYRO;18.700;3300.145;-0.00959;0.36134;0.96145;3
ACCE;18.700;3300.145;2.02285;0.35342;9.60071;3
MAGN;18.708;3300.156;30.60000;-13.70000;-18.10000;3
AHRS;18.719;3300.166;3.8255;1.9763;102.8785;0.00733;0.03684;0.78175;3
GYRO;18.720;3300.166;0.11619;0.38692;-0.08741;3
ACCE;18.720;3300.166;1.00771;-0.45103;9.16975;3
AHRS;18.740;3300.187;4.0221;2.3680;102.6665;0.00580;0.04030;0.78060;3
GYRO;18.741;3300.187;0.19826;0.30698;-0.17481;3
ACCE;18.742;3300.187;-0.85019;0.03739;10.74993;3
AHRS;18.763;3300.210;4.2784;2.5666;102.6449;0.00585;0.04312;0.78046;3
MAGN;18.764;3300.210;30.40000;-16.90000;-17.70000;3
GYRO;18.764;3300.210;0.20039;0.06928;0.07994;3
ACCE;18.765;3300.210;-1.40565;0.56411;10.02209;3
AHRS;18.785;3300.231;4.5794;2.5061;103.1108;0.00772;0.04487;0.78294;3
GYRO;18.785;3300.231;0.29206;-0.00213;0.53508;3
ACCE;18.786;3300.231;-1.31945;0.73649;10.73077;3
SOUN;18.791;35.62;0.00109;34.70
AHRS;18.805;3300.252;5.1032;2.0519;103.9220;0.01334;0.04608;0.78718;3
GYRO;18.806;3300.252;0.46580;-0.49778;0.77491;3
ACCE;18.807;3300.252;-0.22770;1.76121;9.36129;3
MAGN;18.814;3300.262;30.80000;-17.00000;-18.10000;3
AHRS;18.825;3300.273;5.5981;0.9782;104.8749;0.02301;0.04391;0.79197;3
GYRO;18.826;3300.273;0.35175;-0.91135;0.83993;3
ACCE;18.827;3300.273;-0.01701;1.47391;9.20806;3
AHRS;18.846;3300.293;5.7158;0.0926;105.7739;0.02944;0.04025;0.79648;3
GYRO;18.847;3300.293;-0.00959;-0.56067;0.76212;3
ACCE;18.847;3300.293;-0.41923;0.94718;9.37087;3
AHRS;18.866;3300.314;5.3325;-0.4392;106.7340;0.03083;0.03504;0.80149;3
MAGN;18.867;3300.314;30.80000;-17.70000;-17.00000;3
GYRO;18.868;3300.314;-0.45621;-0.36454;0.87831;3
ACCE;18.868;3300.314;-0.74485;1.66544;9.06441;3
AHRS;18.888;3300.335;4.3859;-0.9063;108.0309;0.02888;0.02632;0.80838;3
GYRO;18.888;3300.335;-0.92627;-0.26861;1.25031;3
ACCE;18.889;3300.335;-0.63950;1.14830;8.12588;3
AHRS;18.911;3300.357;2.8535;-1.1419;110.0819;0.02243;0.01470;0.81912;3
GYRO;18.912;3300.357;-1.41126;-0.02878;1.98046;3
ACCE;18.913;3300.357;-0.45754;-0.97775;7.96308;3
MAGN;18.920;3300.368;30.90000;-19.80000;-18.60000;3
AHRS;18.931;3300.379;0.8096;-1.2856;112.8145;0.01325;-0.00032;0.83287;3
GYRO;18.933;3300.379;-1.83336;-0.11618;2.54752;3
ACCE;18.933;3300.379;1.66851;-1.68644;11.11385;3
AHRS;18.954;3300.401;-0.1392;-2.0579;113.9942;0.01440;-0.01080;0.83852;3
GYRO;18.955;3300.401;-0.30591;-0.71629;0.25901;3
ACCE;18.955;3300.401;2.39635;-0.28822;12.35883;3
AHRS;18.975;3300.422;-0.2096;-2.6121;113.7652;0.01809;-0.01398;0.83736;3
MAGN;18.976;3300.422;28.40000;-22.00000;-19.00000;3
GYRO;18.977;3300.422;-0.12684;-0.51590;-0.10339;3
ACCE;18.977;3300.422;-0.64908;-1.23633;7.73323;3
AHRS;18.995;3300.443;-0.4530;-3.4954;114.1369;0.02345;-0.01990;0.83899;3
GYRO;18.996;3300.443;-0.13537;-0.76106;0.43809;3
ACCE;18.997;3300.443;1.25671;0.23850;10.47220;3
AHRS;19.017;3300.464;0.0750;-4.1563;114.8370;0.03091;-0.01898;0.84206;3
GYRO;19.018;3300.464;0.66513;-0.60117;0.67046;3
ACCE;19.019;3300.464;0.11707;-0.48934;10.14659;3
MAGN;19.026;3300.474;26.30000;-21.30000;-21.50000;3
AHRS;19.036;3300.484;1.0532;-4.9362;115.9898;0.04138;-0.01504;0.84697;3
GYRO;19.037;3300.484;0.96678;-0.62249;0.98170;3
ACCE;19.038;3300.484;0.49056;0.02781;9.86886;3
AHRS;19.057;3300.505;1.8279;-5.1752;117.0880;0.04682;-0.00996;0.85169;3
GYRO;19.058;3300.505;0.65980;-0.03624;0.83460;3
ACCE;19.059;3300.505;0.74914;-0.29780;9.90717;3
AHRS;19.078;3300.525;2.1009;-4.7302;117.7931;0.04479;-0.00563;0.85497;3
MAGN;19.079;3300.525;25.90000;-23.10000;-21.50000;3
GYRO;19.079;3300.525;0.20146;0.51057;0.54361;3
ACCE;19.080;3300.525;0.71083;-0.46061;9.20806;3
AHRS;19.098;3300.545;2.0372;-3.8114;118.2565;0.03766;-0.00181;0.85740;3
GYRO;19.099;3300.545;-0.06715;0.88577;0.36347;3
ACCE;19.099;3300.545;0.88321;-0.74791;9.37087;3
AHRS;19.119;3300.566;2.0501;-2.8200;118.5971;0.03029;0.00282;0.85922;3
GYRO;19.120;3300.566;0.08421;0.81222;0.31231;3
ACCE;19.121;3300.566;0.65337;-0.51807;9.67732;3
MAGN;19.128;3300.576;22.60000;-25.20000;-21.50000;3
AHRS;19.139;3300.586;2.3095;-2.3480;119.1387;0.02787;0.00700;0.86168;3
GYRO;19.140;3300.586;0.28034;0.35175;0.53082;3
ACCE;19.141;3300.586;-0.13193;0.13316;9.82098;3
GNSS;19.146;1491984745.452;39.993964;-0.068325;211.000;195.700;150.0;0.9;19;12
GNSS;19.159;1491984745.452;39.993964;-0.068325;211.000;195.700;150.0;0.9;19;12
AHRS;19.163;3300.607;2.4319;-1.8797;120.1821;0.02479;0.01022;0.86633;3
GYRO;19.164;3300.607;0.04264;0.45941;1.02434;3
ACCE;19.164;3300.607;-0.30431;1.86656;9.61986;3
AHRS;19.179;3300.627;1.8845;-1.2689;122.7999;0.01759;0.00914;0.87772;3
MAGN;19.180;3300.627;24.60000;-26.30000;-20.20000;3
GYRO;19.181;3300.627;-0.65340;0.62995;0.81542;3
ACCE;19.181;3300.627;-0.42881;2.80508;8.77710;3
AHRS;19.200;3300.647;0.5469;-0.8908;123.9089;0.00910;0.00056;0.88252;3
GYRO;19.201;3300.647;-1.29828;0.26115;1.11387;3
ACCE;19.202;3300.647;-1.31945;-1.13098;8.23123;3
AHRS;19.222;3300.669;-1.5942;-0.3690;127.1504;-0.00331;-0.01389;0.89545;3
GYRO;19.223;3300.669;-1.97300;0.47753;1.62871;3
ACCE;19.223;3300.669;-0.20854;-1.27463;9.73479;3
MAGN;19.232;3300.680;23.10000;-26.60000;-19.50000;3
SOUN;19.233;34.01;0.00104;34.30
AHRS;19.244;3300.691;-3.7805;-0.0648;128.7095;-0.01377;-0.02998;0.90101;3
GYRO;19.245;3300.691;-1.82483;0.11405;1.22686;3
ACCE;19.245;3300.691;0.75871;-1.05437;10.66374;3
AHRS;19.266;3300.713;-5.3332;0.3088;129.4248;-0.02231;-0.04092;0.90314;3
GYRO;19.267;3300.713;-1.13093;0.39439;0.34535;3
ACCE;19.267;3300.713;1.12263;-1.15971;11.66930;3
AHRS;19.287;3300.734;-5.8701;1.3579;130.6477;-0.03213;-0.04158;0.90717;3
MAGN;19.288;3300.734;23.60000;-26.30000;-21.50000;3
GYRO;19.288;3300.734;-0.27713;1.15012;0.22277;3
ACCE;19.289;3300.734;0.54802;-4.44456;10.61585;3
AHRS;19.307;3300.754;-5.5804;4.2605;132.6841;-0.05353;-0.02966;0.91351;3
GYRO;19.308;3300.754;0.29526;2.62853;2.26932;3
ACCE;19.308;3300.754;-0.59162;-2.71116;9.59113;3
AHRS;19.328;3300.775;-4.8238;7.3384;135.8681;-0.07503;-0.01490;0.92302;3
GYRO;19.329;3300.775;0.30485;2.47291;2.87369;3
ACCE;19.330;3300.775;-0.41923;-0.92029;9.28468;3
MAGN;19.338;3300.785;22.50000;-25.50000;-20.20000;3
AHRS;19.348;3300.796;-4.4184;9.9897;138.7031;-0.09495;-0.00526;0.93033;3
GYRO;19.349;3300.796;-0.15029;1.84935;2.22668;3
ACCE;19.350;3300.796;0.66294;-2.70158;9.17933;3
AHRS;19.369;3300.816;-4.4378;11.6860;140.5684;-0.10876;-0.00194;0.93445;3
GYRO;19.370;3300.816;-0.36774;1.25777;1.46989;3
ACCE;19.371;3300.816;-1.82702;-3.29534;9.29425;3
AHRS;19.389;3300.837;-4.6172;13.2603;143.5016;-0.12209;-0.00187;0.94113;3
MAGN;19.390;3300.837;23.60000;-29.50000;-19.50000;3
GYRO;19.391;3300.837;-0.54894;1.26204;1.66175;3
ACCE;19.392;3300.837;-2.41121;-1.61940;9.63902;3
AHRS;19.410;3300.857;-4.5836;15.2020;146.1513;-0.13798;0.00055;0.94599;3
GYRO;19.411;3300.857;-0.51696;1.59566;2.47717;3
ACCE;19.411;3300.857;-2.27713;-1.79178;10.02209;3
AHRS;19.431;3300.878;-3.6364;17.2008;149.9823;-0.15249;0.00841;0.95332;3
GYRO;19.432;3300.878;0.09593;1.67774;3.68484;3
ACCE;19.433;3300.878;-4.50853;-2.28978;11.95660;3
MAGN;19.440;3300.888;21.00000;-31.40000;-18.20000;3
AHRS;19.451;3300.898;-1.2640;19.7991;154.1638;-0.16999;0.02784;0.95970;3
GYRO;19.453;3300.898;1.07124;2.29277;4.37342;3
ACCE;19.454;3300.898;-5.45663;-3.10380;11.17131;3
AHRS;19.472;3300.919;1.7889;22.4170;158.5516;-0.18811;0.05121;0.96424;3
GYRO;19.473;3300.919;1.03713;2.18938;4.46189;3
ACCE;19.474;3300.919;-3.09116;-1.13098;8.35573;3
AHRS;19.492;3300.940;4.1867;24.2002;162.3458;-0.20152;0.06744;0.96673;3
MAGN;19.494;3300.940;18.90000;-34.70000;-17.00000;3
GYRO;19.494;3300.940;0.45834;1.60526;3.66672;3
ACCE;19.495;3300.940;-1.92279;2.01021;6.77555;3
AHRS;19.513;3300.960;5.7159;25.3831;165.6815;-0.21166;0.07561;0.96812;3
GYRO;19.514;3300.960;-0.16521;1.21300;3.06875;3
ACCE;19.515;3300.960;-2.08560;1.69418;7.11074;3
AHRS;19.534;3300.981;6.5898;26.2277;169.2782;-0.22029;0.07689;0.96928;3
GYRO;19.535;3300.981;-0.86338;1.04352;3.24569;3
ACCE;19.536;3300.981;-3.20608;-0.15415;7.03413;3
MAGN;19.543;3300.991;14.90000;-41.50000;-14.60000;3
AHRS;19.555;3301.001;7.1825;26.5681;173.6225;-0.22558;0.07362;0.97063;3
GYRO;19.556;3301.001;-1.31213;0.64914;3.71682;3
ACCE;19.556;3301.001;-4.53726;0.43961;7.08201;3
AHRS;19.574;3301.022;7.6591;26.4192;178.3600;0.22705;-0.06828;-0.97149;3
GYRO;19.575;3301.022;-1.47522;0.34322;3.84899;3
ACCE;19.576;3301.022;-4.54684;1.96233;7.62789;3
AHRS;19.594;3301.042;7.8450;25.8069;-177.0075;0.22445;-0.06084;-0.97173;3
MAGN;19.595;3301.042;12.80000;-43.00000;-13.80000;3
GYRO;19.596;3301.042;-1.71931;-0.14177;3.60277;3
ACCE;19.596;3301.042;-3.42635;2.55609;7.95350;3
AHRS;19.615;3301.062;7.5728;24.6005;-172.5060;0.21633;-0.05049;-0.97191;3
GYRO;19.616;3301.062;-1.89838;-0.61716;3.38426;3
ACCE;19.616;3301.062;-4.04884;1.56968;8.48980;3
AHRS;19.637;3301.082;7.3738;22.9633;-167.9745;0.20415;-0.04186;-0.97124;3
GYRO;19.638;3301.082;-1.66175;-0.97104;3.63475;3
ACCE;19.638;3301.082;-4.03927;1.46433;9.61986;3
MAGN;19.645;3301.092;5.50000;-42.40000;-16.70000;3
AHRS;19.655;3301.103;7.7800;21.1996;-162.9547;0.19138;-0.03875;-0.96799;3
GYRO;19.656;3301.103;-1.19168;-0.95505;4.31586;3
ACCE;19.656;3301.103;-4.90118;0.65030;8.81541;3
AHRS;19.676;3301.123;8.8623;19.2493;-157.3652;0.17840;-0.04198;-0.96133;3
GYRO;19.677;3301.123;-0.70243;-1.02967;4.94155;3
ACCE;19.678;3301.123;-4.93949;1.11957;8.43234;3
AHRS;19.696;3301.143;9.9587;16.7244;-151.7700;0.16145;-0.04795;-0.95280;3
MAGN;19.696;3301.143;-1.70000;-41.60000;-19.20000;3
GYRO;19.697;3301.143;-0.55640;-1.54663;4.82217;3
ACCE;19.698;3301.143;-4.03927;1.45476;8.95906;3
AHRS;19.716;3301.163;10.5942;14.1064;-146.5275;0.14347;-0.05253;-0.94307;3
GYRO;19.718;3301.163;-0.72375;-1.38035;4.34891;3
ACCE;19.718;3301.163;-2.47825;2.34540;9.87844;3
AHRS;19.738;3301.184;10.5081;11.9088;-141.8544;0.12739;-0.05232;-0.93295;3
GYRO;19.739;3301.184;-1.07443;-1.07550;3.75946;3
ACCE;19.739;3301.184;0.39479;3.22646;8.74837;3
MAGN;19.747;3301.194;-10.50000;-38.50000;-21.10000;3
AHRS;19.758;3301.204;9.7392;10.4128;-137.6070;0.11487;-0.04613;-0.92236;3
GYRO;19.759;3301.204;-1.44430;-0.52443;3.35974;3
ACCE;19.759;3301.204;1.61105;3.83938;9.19848;3
AHRS;19.778;3301.225;8.6150;9.4646;-133.6301;0.10509;-0.03642;-0.91108;3
GYRO;19.779;3301.225;-1.56902;-0.17481;3.18493;3
ACCE;19.779;3301.225;0.50972;3.98303;9.87844;3
SOUN;19.784;52.85;0.00161;38.13
AHRS;19.798;3301.246;7.4731;8.9504;-129.7206;0.09809;-0.02574;-0.89844;3
MAGN;19.799;3301.246;-20.00000;-31.10000;-21.70000;3
GYRO;19.799;3301.246;-1.50826;0.03517;3.16148;3
ACCE;19.800;3301.246;-1.94195;2.75720;9.88801;3
AHRS;19.819;3301.266;6.3461;8.5156;-126.0019;0.09111;-0.01553;-0.88533;3
GYRO;19.820;3301.266;-1.44644;-0.02452;2.99200;3
ACCE;19.820;3301.266;-2.32502;2.21132;9.83055;3
AHRS;19.844;3301.291;5.2953;7.9237;-122.0348;0.08270;-0.00687;-0.87020;3
GYRO;19.845;3301.291;-1.38461;-0.18653;3.53135;3
ACCE;19.846;3301.291;-3.21566;1.43560;9.13145;3
MAGN;19.854;3301.301;-24.80000;-24.90000;-22.50000;3
AHRS;19.864;3301.311;4.3109;7.1407;-116.8171;0.07267;0.00062;-0.84832;3
GYRO;19.865;3301.311;-1.47735;-0.39865;4.67614;3
ACCE;19.865;3301.311;-0.67781;0.53538;7.11074;3
AHRS;19.884;3301.332;3.3574;5.8314;-110.7225;0.05846;0.00483;-0.82049;3
GYRO;19.885;3301.332;-1.38355;-0.92627;5.26026;3
ACCE;19.886;3301.332;0.96940;-0.22119;7.61831;3
WIFI;19.889;755911.010;eduroam;00:13:c3:44:c7:21;-82
WIFI;19.889;755908.991;eduroam;00:14:69:f2:35:51;-80
WIFI;19.889;755913.021;eduroam;00:13:c3:44:b0:71;-49
WIFI;19.889;755913.021;ti;80:49:71:16:5e:c9;-82
WIFI;19.889;755913.021;UJI;00:13:c3:44:b0:70;-49
WIFI;19.889;755913.021;eduroam;00:14:1c:dd:fa:a1;-43
WIFI;19.889;755913.021;UJI;00:14:1c:dd:fa:a0;-43
WIFI;19.889;755913.021;eduroam;00:27:22:0b:36:35;-68
WIFI;19.889;755913.021;eduroam;00:27:22:0b:c4:39;-58
WIFI;19.889;755913.021;UJI;06:27:22:0b:36:35;-68
WIFI;19.889;755913.021;Pruebas;2e:d9:9f:d9:fa:21;-88
WIFI;19.889;755913.021;UJI;06:27:22:0b:c4:39;-59
WIFI;19.889;755913.021;eduroam;00:13:80:43:d1:51;-79
WIFI;19.889;755911.010;IoT;d0:ae:ec:dd:ec:30;-85
WIFI;19.889;755908.991;UJI;00:14:69:f2:35:50;-80
WIFI;19.889;755913.021;UJI;0a:18:d6:04:26:40;-90
WIFI;19.889;755913.021;eduroam;00:14:1c:dd:fc:41;-82
WIFI;19.889;755913.021;PIROBOTNET;00:12:17:de:2b:03;-85
WIFI;19.889;755913.021;eduroam;00:27:22:0b:c6:52;-87
WIFI;19.889;755913.021;UJI;00:13:c3:44:c7:20;-77
AHRS;19.904;3301.352;2.4804;4.3303;-105.0288;0.04313;0.00582;-0.79226;3
MAGN;19.905;3301.352;-28.80000;-18.30000;-22.80000;3
GYRO;19.906;3301.352;-1.16184;-0.99769;4.66122;3
ACCE;19.906;3301.352;0.53845;1.28237;10.47220;3
AHRS;19.926;3301.373;2.2623;2.8134;-100.6506;0.03149;0.00048;-0.76899;3
GYRO;19.932;3301.373;-0.15882;-1.13413;3.50684;3
ACCE;19.932;3301.373;-2.20052;1.10041;12.78021;3
AHRS;19.946;3301.393;2.4076;1.6209;-97.3080;0.02449;-0.00643;-0.75030;3
GYRO;19.947;3301.393;-0.06395;-0.91135;2.77456;3
ACCE;19.947;3301.393;-1.98983;0.53538;9.32298;3
MAGN;19.956;3301.403;-34.70000;-5.10000;-22.90000;3
AHRS;19.966;3301.413;1.7280;0.2373;-93.6513;0.01183;-0.00958;-0.72917;3
GYRO;19.966;3301.413;-0.86019;-1.13306;3.40984;3
ACCE;19.967;3301.413;-0.94596;0.04696;6.83301;3
AHRS;19.986;3301.434;0.5194;-1.7496;-88.9667;-0.00746;-0.01407;-0.70066;3
GYRO;19.988;3301.434;-0.91242;-1.90478;4.32546;3
ACCE;19.988;3301.434;0.43310;0.04696;8.49938;3
AHRS;20.007;3301.454;-0.0901;-3.6414;-84.0725;-0.02186;-0.02307;-0.66924;3
MAGN;20.008;3301.454;-35.90000;2.50000;-20.90000;3
GYRO;20.008;3301.454;-0.10659;-1.27163;4.04939;3
ACCE;20.009;3301.454;4.65647;0.64073;19.07217;3
AHRS;20.028;3301.475;0.5153;-3.9768;-81.4578;-0.01923;-0.02923;-0.65220;3
GYRO;20.028;3301.475;0.65447;-0.33363;1.78540;3
ACCE;20.029;3301.475;0.10749;-0.47018;10.06997;3
AHRS;20.049;3301.496;0.1072;-4.3309;-79.3449;-0.02340;-0.02968;-0.63797;3
GYRO;20.050;3301.496;-0.49351;-0.20998;2.06360;3
ACCE;20.051;3301.496;-1.88449;1.50264;9.54325;3
MAGN;20.063;3301.506;-36.80000;11.90000;-18.40000;3
AHRS;20.069;3301.516;-0.2971;-4.8215;-76.3311;-0.02803;-0.03147;-0.61730;3
GYRO;20.069;3301.516;0.10126;-0.53509;2.80121;3
ACCE;20.070;3301.516;0.30860;1.04295;11.16173;3
AHRS;20.089;3301.537;0.1963;-5.5255;-72.7321;-0.02720;-0.03983;-0.59232;3
GYRO;20.090;3301.537;0.85912;-0.58838;3.17747;3
ACCE;20.091;3301.537;1.33332;-0.13499;9.53367;3
AHRS;20.110;3301.557;1.1170;-6.2500;-69.1796;-0.02293;-0.05040;-0.56726;3
MAGN;20.111;3301.557;-36.10000;15.80000;-17.30000;3
GYRO;20.111;3301.557;1.16611;-0.60970;2.84064;3
ACCE;20.112;3301.557;0.98856;-0.58510;10.17532;3
AHRS;20.130;3301.578;1.9061;-6.6944;-66.6709;-0.01821;-0.05790;-0.54934;3
GYRO;20.131;3301.578;0.79837;-0.16522;1.85575;3
ACCE;20.132;3301.578;0.41395;0.46834;10.74035;3
GNSS;20.143;1491984746.452;39.993873;-0.068364;212.000;175.500;142.0;0.8;19;12
AHRS;20.151;3301.598;1.7699;-5.9029;-65.0804;-0.01469;-0.05170;-0.53778;3
GYRO;20.152;3301.598;-0.26008;1.07337;1.29188;3
ACCE;20.152;3301.598;0.43310;1.34941;10.17532;3
GNSS;20.157;1491984746.452;39.993873;-0.068364;212.000;175.500;142.0;0.8;19;12
MAGN;20.161;3301.608;-34.40000;22.00000;-16.50000;3
AHRS;20.170;3301.618;1.0895;-4.5788;-63.6155;-0.01298;-0.03895;-0.52695;3
GYRO;20.172;3301.618;-0.48179;1.14479;1.38781;3
ACCE;20.172;3301.618;0.74914;1.32068;9.78267;3
AHRS;20.191;3301.639;0.6887;-3.7497;-61.6209;-0.01160;-0.03118;-0.51209;3
GYRO;20.192;3301.639;-0.12471;0.61716;1.91117;3
ACCE;20.192;3301.639;0.57675;0.97591;9.76352;3
AHRS;20.213;3301.660;0.5794;-3.2222;-59.1022;-0.00947;-0.02695;-0.49312;3
MAGN;20.214;3301.660;-36.30000;24.10000;-18.10000;3
GYRO;20.214;3301.660;0.07568;0.43169;2.22988;3
ACCE;20.215;3301.660;0.71083;0.33427;9.63902;3
SOUN;20.225;31.37;0.00096;33.60
AHRS;20.233;3301.680;0.5129;-2.8015;-56.8593;-0.00770;-0.02363;-0.47603;3
GYRO;20.234;3301.680;-0.00106;0.40398;1.84615;3
ACCE;20.234;3301.680;0.44268;-0.35526;9.40917;3
AHRS;20.253;3301.700;0.3113;-2.5183;-55.1981;-0.00777;-0.02073;-0.46322;3
GYRO;20.254;3301.700;-0.12791;0.20146;1.32173;3
ACCE;20.255;3301.700;0.26072;-0.27865;9.17933;3
MAGN;20.263;3301.710;-30.10000;28.00000;-18.20000;3
AHRS;20.273;3301.720;0.0366;-2.2472;-53.9046;-0.00860;-0.01762;-0.45317;3
GYRO;20.274;3301.720;-0.22597;0.28780;1.08723;3
ACCE;20.274;3301.720;0.42352;0.21935;9.12187;3
AHRS;20.293;3301.741;-0.3336;-1.4973;-52.6748;-0.00841;-0.01042;-0.44358;3
GYRO;20.294;3301.741;-0.24729;0.68218;1.07550;3
ACCE;20.294;3301.741;0.95025;0.24808;8.88245;3
AHRS;20.314;3301.761;0.2503;-1.1785;-51.3805;-0.00249;-0.01021;-0.43350;3
MAGN;20.315;3301.761;-29.00000;31.20000;-18.60000;3
GYRO;20.315;3301.761;0.71203;0.29419;1.15864;3
ACCE;20.316;3301.761;-0.67781;-0.70960;8.68134;3
AHRS;20.337;3301.784;1.1386;-0.9623;-50.3504;0.00542;-0.01183;-0.42543;3
GYRO;20.337;3301.784;0.87831;0.08954;0.75893;3
ACCE;20.338;3301.784;-0.26601;-1.01606;8.93991;3
AHRS;20.359;3301.805;2.3007;-1.3159;-49.6036;0.01341;-0.01884;-0.41958;3
GYRO;20.360;3301.805;1.05205;-0.40291;0.60543;3
ACCE;20.360;3301.805;0.06918;0.12358;9.25595;3
MAGN;20.369;3301.816;-26.50000;31.60000;-19.00000;3
AHRS;20.380;3301.827;3.3294;-1.6285;-48.8315;0.02058;-0.02494;-0.41351;3
GYRO;20.381;3301.827;0.80156;-0.12151;0.67365;3
ACCE;20.382;3301.827;0.98856;1.02380;9.01653;3
AHRS;20.402;3301.849;3.7570;-1.4975;-48.0570;0.02462;-0.02528;-0.40733;3
GYRO;20.403;3301.849;0.24836;0.34429;0.69604;3
ACCE;20.403;3301.849;-0.06489;1.95275;9.98378;3
AHRS;20.423;3301.870;4.0359;-1.3576;-47.1255;0.02754;-0.02493;-0.39986;3
MAGN;20.424;3301.870;-26.50000;32.20000;-19.30000;3
GYRO;20.424;3301.870;0.25475;0.08847;0.83460;3
ACCE;20.425;3301.870;-0.27558;0.80353;9.93590;3
AHRS;20.445;3301.892;4.2147;-1.9152;-45.9874;0.02732;-0.02974;-0.39088;3
GYRO;20.446;3301.892;0.14923;-0.53082;1.02967;3
ACCE;20.447;3301.892;0.19368;1.24407;10.51051;3
AHRS;20.468;3301.915;4.1590;-2.6578;-44.7053;0.02474;-0.03523;-0.38073;3
GYRO;20.469;3301.915;-0.02878;-0.51910;1.12986;3
ACCE;20.469;3301.915;1.84089;0.71734;10.32855;3
MAGN;20.478;3301.925;-25.10000;31.50000;-20.20000;3
AHRS;20.489;3301.936;4.0082;-2.9854;-43.4673;0.02283;-0.03713;-0.37079;3
GYRO;20.490;3301.936;-0.08847;-0.09593;1.05738;3
ACCE;20.491;3301.936;1.40994;0.18104;10.18490;3
AHRS;20.512;3301.958;3.9640;-2.8405;-42.4827;0.02325;-0.03561;-0.36277;3
GYRO;20.513;3301.958;0.06822;0.25369;0.78557;3
ACCE;20.514;3301.958;0.15537;0.36300;10.41474;3
AHRS;20.532;3301.980;4.3749;-2.3955;-41.7816;0.02820;-0.03312;-0.35700;3
MAGN;20.534;3301.980;-25.80000;33.00000;-19.40000;3
GYRO;20.534;3301.980;0.44981;0.42743;0.56173;3
ACCE;20.535;3301.980;0.52887;0.37258;10.00294;3
AHRS;20.553;3302.000;4.9353;-2.2497;-41.1278;0.03342;-0.03348;-0.35165;3
GYRO;20.554;3302.000;0.51377;0.06502;0.57559;3
ACCE;20.554;3302.000;-0.51500;1.29195;10.27109;3
AHRS;20.574;3302.021;5.3406;-2.6583;-39.7460;0.03593;-0.03762;-0.34049;3
GYRO;20.575;3302.021;0.32937;-0.38053;1.40806;3
ACCE;20.576;3302.021;-1.58760;1.39729;9.87844;3
MAGN;20.584;3302.031;-22.90000;34.30000;-19.00000;3
AHRS;20.594;3302.041;5.4526;-3.2027;-37.8445;0.03593;-0.04182;-0.32505;3
GYRO;20.596;3302.041;0.13111;-0.18440;1.66921;3
ACCE;20.596;3302.041;-0.15108;0.35342;10.13701;3
AHRS;20.615;3302.062;5.4047;-2.7171;-36.1531;0.03746;-0.03714;-0.31092;3
GYRO;20.615;3302.062;0.01173;0.82075;1.38035;3
ACCE;20.616;3302.062;0.89279;-0.58510;9.53367;3
AHRS;20.636;3302.083;5.4554;-1.0697;-34.5692;0.04267;-0.02304;-0.29719;3
MAGN;20.637;3302.083;-22.20000;35.00000;-19.80000;3
GYRO;20.638;3302.083;0.14177;1.71718;1.46882;3
ACCE;20.638;3302.083;-1.18538;-1.45659;9.65817;3
AHRS;20.657;3302.104;5.7233;0.3118;-32.4945;0.04869;-0.01136;-0.27930;3
GYRO;20.658;3302.104;0.26435;1.11920;1.85894;3
ACCE;20.659;3302.104;-0.96511;0.27681;8.79626;3
AHRS;20.680;3302.125;6.2065;0.8710;-30.1260;0.05425;-0.00674;-0.25910;3
GYRO;20.680;3302.125;0.42850;0.64274;2.13288;3
ACCE;20.681;3302.125;-0.38093;0.93761;10.34770;3
MAGN;20.689;3302.136;-18.80000;37.20000;-20.20000;3
AHRS;20.699;3302.146;6.5044;1.1167;-27.6171;0.05741;-0.00409;-0.23775;3
GYRO;20.699;3302.146;0.14710;0.45195;2.16912;3
ACCE;20.700;3302.146;0.99813;1.56968;10.61585;3
AHRS;20.719;3302.167;6.5379;1.1333;-25.1341;0.05780;-0.00277;-0.21667;3
GYRO;20.720;3302.167;-0.09700;0.13324;2.17872;3
ACCE;20.720;3302.167;0.13622;0.67903;8.78668;3
AHRS;20.740;3302.187;6.2315;0.6297;-22.3782;0.05438;-0.00516;-0.19346;3
MAGN;20.741;3302.187;-16.30000;37.50000;-22.70000;3
GYRO;20.742;3302.187;-0.35068;-0.21958;2.46225;3
ACCE;20.742;3302.187;0.27030;0.89930;9.02610;3
AHRS;20.760;3302.208;5.5761;0.1563;-19.4840;0.04817;-0.00689;-0.16895;3
GYRO;20.761;3302.208;-0.69391;-0.06715;2.44946;3
ACCE;20.762;3302.208;1.71639;0.86099;8.06842;3
SOUN;20.777;43.21;0.00132;36.38
AHRS;20.782;3302.228;4.8068;0.1898;-17.1009;0.04171;-0.00460;-0.14848;3
GYRO;20.783;3302.228;-0.58305;0.25369;1.96660;3
ACCE;20.784;3302.228;1.22798;1.04295;10.29024;3
MAGN;20.792;3302.239;-12.70000;38.90000;-21.80000;3
AHRS;20.803;3302.250;4.7871;0.3195;-14.7675;0.04178;-0.00260;-0.12829;3
GYRO;20.804;3302.250;0.14496;0.24729;2.10410;3
ACCE;20.805;3302.250;0.65337;0.93761;10.91273;3
AHRS;20.825;3302.272;5.4022;0.6232;-12.6541;0.04744;0.00021;-0.10982;3
GYRO;20.826;3302.272;0.64594;0.54894;1.66921;3
ACCE;20.827;3302.272;3.89991;1.16745;9.56240;3
AHRS;20.845;3302.293;6.5921;1.0024;-11.1927;0.05807;0.00308;-0.09685;3
MAGN;20.847;3302.293;-9.30000;40.40000;-21.00000;3
GYRO;20.847;3302.293;1.15331;0.48392;1.20554;3
ACCE;20.848;3302.293;3.67006;2.31667;10.77866;3
AHRS;20.866;3302.313;8.5069;0.9919;-9.9748;0.07464;0.00215;-0.08605;3
GYRO;20.867;3302.313;1.74489;-0.08847;1.07976;3
ACCE;20.868;3302.313;1.58232;2.57524;10.98935;3
AHRS;20.887;3302.334;10.4766;-0.2200;-8.5345;0.09090;-0.00870;-0.07427;3
GYRO;20.888;3302.334;1.65216;-1.10854;1.34304;3
ACCE;20.889;3302.334;-0.95554;1.88571;9.44748;3
MAGN;20.896;3302.344;-5.60000;39.20000;-22.20000;3
AHRS;20.907;3302.354;12.1110;-2.0837;-6.7236;0.10423;-0.02424;-0.06022;3
GYRO;20.908;3302.354;1.42938;-1.26843;1.49760;3
ACCE;20.909;3302.354;0.95983;2.03894;10.29982;3
AHRS;20.930;3302.377;13.5929;-3.3539;-5.3317;0.11681;-0.03453;-0.04962;3
GYRO;20.931;3302.377;1.28655;-0.73548;1.03713;3
ACCE;20.931;3302.377;0.21283;1.64629;9.95505;3
AHRS;20.952;3302.399;14.4585;-4.2725;-4.1181;0.12434;-0.04147;-0.04031;3
MAGN;20.953;3302.399;-2.00000;37.00000;-23.30000;3
GYRO;20.954;3302.399;0.64168;-0.49778;1.01901;3
ACCE;20.954;3302.399;0.08834;0.66946;6.13391;3
AHRS;20.974;3302.421;14.4816;-5.2672;-2.8730;0.12472;-0.04872;-0.03063;3
GYRO;20.975;3302.421;-0.00639;-0.64274;0.97211;3
ACCE;20.976;3302.421;1.09390;0.64073;7.20651;3
AHRS;20.996;3302.442;14.2928;-6.0740;-2.0337;0.12328;-0.05477;-0.02417;3
GYRO;20.997;3302.442;-0.09913;-0.46793;0.69177;3
ACCE;20.997;3302.442;-0.26601;2.63270;10.88400;3
MAGN;21.006;3302.454;-1.20000;33.00000;-26.20000;3
AHRS;21.016;3302.464;13.9468;-7.0784;-1.0746;0.12060;-0.06241;-0.01678;3
GYRO;21.017;3302.464;-0.24836;-0.75147;0.86871;3
ACCE;21.017;3302.464;1.89835;3.09239;10.33812;3
AHRS;21.037;3302.484;13.7852;-8.1980;-0.1062;0.11964;-0.07107;-0.00950;3
GYRO;21.038;3302.484;0.09060;-0.79090;0.80796;3
ACCE;21.039;3302.484;2.68365;2.60397;10.36685;3
AHRS;21.057;3302.505;14.1627;-9.2979;0.8150;0.12344;-0.07956;-0.00296;3
MAGN;21.058;3302.505;-1.90000;32.60000;-26.70000;3
GYRO;21.059;3302.505;0.50204;-0.74507;0.69817;3
ACCE;21.059;3302.505;2.44423;2.25921;8.80583;3
AHRS;21.078;3302.526;14.6314;-10.3159;1.6199;0.12807;-0.08737;0.00252;3
GYRO;21.079;3302.526;0.48179;-0.70243;0.55321;3
ACCE;21.080;3302.526;1.74512;2.04852;8.97822;3
AHRS;21.100;3302.546;14.9208;-10.7637;2.1620;0.13100;-0.09054;0.00645;3
GYRO;21.101;3302.546;0.26648;-0.02878;0.35601;3
ACCE;21.101;3302.546;0.92152;1.75164;8.25996;3
MAGN;21.109;3302.556;-2.20000;33.00000;-27.00000;3
AHRS;21.119;3302.567;14.7025;-10.1315;2.3789;0.12924;-0.08491;0.00921;3
GYRO;21.120;3302.567;-0.30805;0.73974;0.18333;3
ACCE;21.121;3302.567;1.93666;2.23048;8.93033;3
AHRS;21.141;3302.587;14.1832;-9.2038;2.4800;0.12475;-0.07694;0.01150;3
GYRO;21.142;3302.587;-0.40078;0.77172;0.17801;3
ACCE;21.143;3302.587;1.72597;2.34540;10.95104;3
GNSS;21.146;1491984747.452;39.994066;-0.068260;233.000;166.300;167.0;1.0;19;12
GNSS;21.158;1491984747.452;39.994066;-0.068260;233.000;166.300;167.0;1.0;19;12
AHRS;21.170;3302.607;14.1049;-9.0397;2.9111;0.12434;-0.07507;0.01546;3
MAGN;21.171;3302.607;-1.80000;32.20000;-28.30000;3
GYRO;21.172;3302.607;0.14177;0.01919;0.45514;3
ACCE;21.172;3302.607;2.12820;2.52736;11.26707;3
AHRS;21.180;3302.627;14.4520;-9.7427;3.7153;0.12799;-0.08014;0.02137;3
GYRO;21.181;3302.627;0.45514;-0.52230;0.65020;3
ACCE;21.181;3302.627;2.84646;2.72847;10.50093;3
AHRS;21.201;3302.648;14.9253;-10.4925;4.4970;0.13279;-0.08552;0.02687;3
GYRO;21.201;3302.648;0.55214;-0.44235;0.52762;3
ACCE;21.202;3302.648;3.24868;1.98148;9.50494;3
MAGN;21.210;3302.658;-0.70000;31.80000;-27.80000;3
SOUN;21.218;35.17;0.00107;34.60
AHRS;21.222;3302.668;15.4805;-11.0718;5.0701;0.13815;-0.08957;0.03064;3
GYRO;21.223;3302.668;0.54788;-0.35282;0.35814;3
ACCE;21.223;3302.668;2.19523;1.98148;8.47065;3
AHRS;21.243;3302.689;15.7557;-11.5877;6.0165;0.14142;-0.09270;0.03790;3
GYRO;21.244;3302.689;0.33683;-0.33363;0.83674;3
ACCE;21.244;3302.689;1.04602;2.34540;9.33256;3
AHRS;21.262;3302.710;15.8517;-12.4998;7.1625;0.14354;-0.09905;0.04652;3
MAGN;21.263;3302.710;-2.90000;30.70000;-27.10000;3
GYRO;21.264;3302.710;0.29206;-0.49245;0.92094;3
ACCE;21.265;3302.710;1.89835;1.77079;9.72521;3
AHRS;21.283;3302.731;15.9901;-13.0693;8.0017;0.14571;-0.10278;0.05285;3
GYRO;21.284;3302.731;0.25156;-0.21318;0.58945;3
ACCE;21.285;3302.731;2.76027;2.19217;9.52410;3
AHRS;21.305;3302.751;16.0045;-13.2068;8.7460;0.14657;-0.10300;0.05904;3
GYRO;21.306;3302.751;0.12898;0.15562;0.61183;3
ACCE;21.307;3302.751;1.89835;2.61355;9.28468;3
MAGN;21.314;3302.761;-2.00000;31.10000;-26.40000;3
AHRS;21.324;3302.771;15.8633;-13.0747;9.4360;0.14590;-0.10110;0.06528;3
GYRO;21.325;3302.771;-0.04690;0.30698;0.55960;3
ACCE;21.326;3302.771;2.76027;2.32624;8.47065;3
AHRS;21.348;3302.795;15.5025;-12.8335;9.7780;0.14298;-0.09891;0.06890;3
GYRO;21.349;3302.795;-0.30911;0.27074;0.28779;3
ACCE;21.349;3302.795;2.66450;2.01021;9.07399;3
AHRS;21.368;3302.815;14.9991;-12.7240;10.0743;0.13886;-0.09805;0.07211;3
MAGN;21.369;3302.815;0.90000;29.90000;-27.60000;3
GYRO;21.369;3302.815;-0.38053;0.11618;0.38373;3
ACCE;21.370;3302.815;1.49613;2.56566;8.24080;3
AHRS;21.388;3302.836;14.4134;-13.0255;11.1489;0.13498;-0.09989;0.08159;3
GYRO;21.389;3302.836;-0.25262;-0.03731;1.25564;3
ACCE;21.390;3302.836;-0.08405;3.63827;8.30784;3
AHRS;21.410;3302.857;13.5698;-13.6031;13.1836;0.13004;-0.10336;0.09929;3
GYRO;21.411;3302.857;-0.37307;-0.08527;2.03375;3
ACCE;21.411;3302.857;2.38677;1.88571;8.06842;3
MAGN;21.419;3302.867;-0.20000;29.90000;-28.80000;3
AHRS;21.430;3302.877;12.4750;-14.3054;15.8388;0.12383;-0.10774;0.12250;3
GYRO;21.431;3302.877;-0.35068;-0.07994;2.49636;3
ACCE;21.432;3302.877;3.50726;1.97190;9.39960;3
AHRS;21.450;3302.898;11.6973;-14.9194;18.5394;0.12052;-0.11119;0.14583;3
GYRO;21.451;3302.898;0.03944;-0.02985;2.33967;3
ACCE;21.452;3302.898;3.67006;1.85698;10.32855;3
AHRS;21.471;3302.918;11.6441;-15.3743;20.9627;0.12306;-0.11257;0.16601;3
MAGN;21.472;3302.918;2.00000;31.10000;-27.60000;3
GYRO;21.473;3302.918;0.62569;0.03091;1.87493;3
ACCE;21.473;3302.918;3.34445;1.69418;9.94548;3
AHRS;21.492;3302.939;12.1591;-15.6037;22.9043;0.12964;-0.11146;0.18151;3
GYRO;21.493;3302.939;0.91348;0.19186;1.40913;3
ACCE;21.494;3302.939;3.20080;1.46433;9.68690;3
AHRS;21.513;3302.960;12.5397;-15.6110;24.9754;0.13483;-0.10841;0.19846;3
GYRO;21.514;3302.960;0.72056;0.46047;1.75662;3
ACCE;21.515;3302.960;1.77385;2.20175;8.93033;3
MAGN;21.522;3302.970;4.70000;29.50000;-28.40000;3
AHRS;21.533;3302.980;12.5595;-15.5363;27.5745;0.13728;-0.10465;0.22035;3
GYRO;21.534;3302.980;0.58518;0.59158;2.27358;3
ACCE;21.534;3302.980;1.55359;2.31667;8.70049;3
AHRS;21.554;3303.001;12.3555;-15.2949;30.8292;0.13799;-0.09920;0.24810;3
GYRO;21.555;3303.001;0.55321;0.94546;2.87156;3
ACCE;21.556;3303.001;0.97898;1.44518;9.16018;3
AHRS;21.579;3303.022;11.7391;-14.3803;34.8087;0.13406;-0.08846;0.28299;3
MAGN;21.581;3303.022;6.20000;26.20000;-28.30000;3
GYRO;21.581;3303.022;0.24623;1.70439;3.62196;3
ACCE;21.582;3303.022;2.04201;0.73649;9.57198;3
AHRS;21.594;3303.042;10.7256;-13.3985;39.0890;0.12633;-0.07840;0.32053;3
GYRO;21.596;3303.042;-0.03304;1.50719;3.72002;3
ACCE;21.597;3303.042;3.51683;0.44919;9.42833;3
AHRS;21.615;3303.062;9.6133;-12.3862;42.8509;0.11682;-0.06964;0.35347;3
GYRO;21.622;3303.062;-0.29632;1.43365;3.27447;3
ACCE;21.622;3303.062;2.31973;0.13316;9.75394;3
MAGN;21.624;3303.072;12.00000;22.50000;-28.50000;3
AHRS;21.635;3303.082;8.0785;-11.5066;46.6736;0.10396;-0.06405;0.38668;3
GYRO;21.636;3303.082;-0.75360;1.23006;3.66459;3
ACCE;21.636;3303.082;-0.21812;-1.34167;9.40917;3
AHRS;21.655;3303.103;6.1375;-10.6474;51.2046;0.08811;-0.06052;0.42516;3
GYRO;21.656;3303.103;-0.91561;1.30254;4.29668;3
ACCE;21.657;3303.103;0.53845;-1.25548;10.01251;3
SOUN;21.659;36.32;0.00111;34.87
AHRS;21.676;3303.123;4.6294;-9.3598;55.8459;0.07374;-0.05318;0.46343;3
MAGN;21.676;3303.123;16.80000;17.10000;-26.50000;3
GYRO;21.677;3303.123;-0.47753;1.52851;4.13999;3
ACCE;21.677;3303.123;1.09390;-1.12141;10.40516;3
AHRS;21.697;3303.144;3.7981;-7.8854;60.3442;0.06312;-0.04280;0.49916;3
GYRO;21.698;3303.144;-0.01599;1.58287;3.93533;3
ACCE;21.698;3303.144;1.08432;-1.32252;10.44347;3
AHRS;21.718;3303.164;3.5188;-6.3029;64.6704;0.05529;-0.03003;0.53238;3
GYRO;21.719;3303.164;0.28353;1.63617;3.72961;3
ACCE;21.719;3303.164;1.01729;-1.37998;10.32855;3
MAGN;21.727;3303.174;21.30000;13.80000;-24.90000;3
AHRS;21.737;3303.184;3.4920;-4.6032;68.9438;0.04782;-0.01586;0.56427;3
GYRO;21.738;3303.184;0.33043;1.72997;3.72215;3
ACCE;21.738;3303.184;0.35649;-1.17887;10.01251;3
AHRS;21.764;3303.211;3.4245;-3.0399;73.4152;0.03979;-0.00340;0.59662;3
GYRO;21.765;3303.211;0.12898;1.47628;3.99929;3
ACCE;21.766;3303.211;-1.28115;-0.74791;8.89203;3
AHRS;21.784;3303.232;3.3142;-2.0284;78.2457;0.03359;0.00452;0.63023;3
MAGN;21.785;3303.232;27.60000;6.10000;-22.90000;3
GYRO;21.786;3303.232;0.07994;1.05205;4.27429;3
ACCE;21.786;3303.232;-1.66422;-0.88199;8.94949;3
AHRS;21.804;3303.252;3.2894;-0.9990;82.9950;0.02727;0.01249;0.66210;3
GYRO;21.805;3303.252;0.11405;1.19062;4.02380;3
ACCE;21.806;3303.252;0.03088;-1.49490;10.32855;3
WIFI;21.811;755911.010;eduroam;00:13:c3:44:c7:21;-82
WIFI;21.811;755914.942;eduroam;00:14:69:f2:35:51;-82
WIFI;21.811;755914.942;eduroam;00:13:c3:44:b0:71;-47
WIFI;21.811;755914.942;ti;80:49:71:16:5e:c9;-82
WIFI;21.811;755913.021;UJI;00:13:c3:44:b0:70;-48
WIFI;21.811;755913.021;eduroam;00:14:1c:dd:fa:a1;-51
WIFI;21.811;755914.942;UJI;00:14:1c:dd:fa:a0;-51
WIFI;21.811;755914.942;eduroam;00:27:22:0b:36:35;-75
WIFI;21.811;755914.942;eduroam;00:27:22:0b:c4:39;-58
WIFI;21.811;755914.942;UJI;06:27:22:0b:36:35;-72
WIFI;21.811;755914.942;Pruebas;2e:d9:9f:d9:fa:21;-88
WIFI;21.811;755914.942;UJI;06:27:22:0b:c4:39;-59
WIFI;21.811;755914.942;eduroam;00:13:80:43:d1:51;-79
WIFI;21.811;755911.010;IoT;d0:ae:ec:dd:ec:30;-85
WIFI;21.811;755913.021;UJI;0a:18:d6:04:26:40;-90
WIFI;21.811;755914.942;eduroam;00:14:1c:dd:fc:41;-82
WIFI;21.811;755913.021;PIROBOTNET;00:12:17:de:2b:03;-85
WIFI;21.811;755914.942;eduroam;00:27:22:0b:c6:52;-87
WIFI;21.811;755914.942;UJI;00:13:c3:44:c7:20;-77
WIFI;21.811;755914.942;UJI;00:17:59:fb:19:50;-88
AHRS;21.825;3303.272;3.5756;-0.0627;87.0722;0.02299;0.02109;0.68846;3
GYRO;21.826;3303.272;0.34429;0.91135;3.40984;3
ACCE;21.827;3303.272;0.16495;-2.20358;11.35327;3
MAGN;21.835;3303.282;29.30000;-3.00000;-20.00000;3
AHRS;21.845;3303.292;4.0440;0.4393;90.8588;0.02203;0.02782;0.71203;3
GYRO;21.846;3303.292;0.35495;0.67046;3.33736;3
ACCE;21.846;3303.292;-0.73527;-2.08866;10.66374;3
AHRS;21.865;3303.313;4.3762;1.0021;95.0048;0.01935;0.03405;0.73697;3
GYRO;21.866;3303.313;0.20785;0.81862;3.72748;3
ACCE;21.866;3303.313;-1.61634;-0.52764;8.85372;3
AHRS;21.886;3303.334;4.5006;1.7591;99.8305;0.01355;0.03991;0.76480;3
MAGN;21.887;3303.334;31.70000;-11.40000;-19.60000;3
GYRO;21.888;3303.334;-0.02878;1.01901;4.32119;3
ACCE;21.888;3303.334;-1.44395;-0.46061;8.22165;3
AHRS;21.907;3303.354;4.4800;2.6057;104.8366;0.00583;0.04482;0.79222;3
GYRO;21.908;3303.354;-0.26434;1.07550;4.31053;3
ACCE;21.909;3303.354;0.60548;0.12358;8.07800;3
AHRS;21.929;3303.376;4.1028;3.1034;109.2644;-0.00136;0.04484;0.81519;3
GYRO;21.930;3303.376;-0.60117;0.58092;3.61236;3
ACCE;21.931;3303.376;1.86962;0.79396;8.94949;3
MAGN;21.940;3303.387;30.10000;-19.00000;-18.00000;3
AHRS;21.950;3303.397;3.4712;3.3496;112.7911;-0.00758;0.04138;0.83263;3
GYRO;21.951;3303.397;-0.75253;0.37413;2.85024;3
ACCE;21.951;3303.397;1.50570;0.61200;9.26552;3
AHRS;21.970;3303.418;2.6927;3.5344;115.7312;-0.01362;0.03629;0.84655;3
GYRO;21.972;3303.418;-0.86019;0.28460;2.43773;3
ACCE;21.972;3303.418;0.50014;-0.02965;8.26953;3
AHRS;21.991;3303.439;1.7345;3.7021;118.4249;-0.02000;0.02953;0.85877;3
MAGN;21.992;3303.439;29.50000;-27.10000;-18.10000;3
GYRO;21.992;3303.439;-1.01261;0.22277;2.26825;3
ACCE;21.993;3303.439;0.18410;-0.47018;8.33657;3
AHRS;22.012;3303.459;0.5935;3.8890;120.9554;-0.02697;0.02122;0.86974;3
GYRO;22.013;3303.459;-1.18529;0.17587;2.06786;3
ACCE;22.013;3303.459;-0.01701;-0.60426;8.80583;3
AHRS;22.033;3303.480;-0.5624;3.7647;122.9858;-0.03121;0.01137;0.87820;3
GYRO;22.035;3303.480;-1.06591;-0.18973;1.54663;3
ACCE;22.035;3303.480;-0.17024;-0.42230;9.59113;3
MAGN;22.042;3303.490;27.80000;-29.80000;-18.50000;3
AHRS;22.053;3303.500;-1.3842;3.5018;124.5326;-0.03266;0.00353;0.88447;3
GYRO;22.054;3303.500;-0.71842;-0.30059;1.20341;3
ACCE;22.054;3303.500;0.76829;-1.45659;10.31897;3
AHRS;22.074;3303.521;-2.0491;3.3209;125.8298;-0.03393;-0.00272;0.88958;3
GYRO;22.075;3303.521;-0.59584;-0.13111;1.14905;3
ACCE;22.075;3303.521;-0.57246;-1.78221;10.02209;3
AHRS;22.095;3303.542;-2.5355;3.4253;127.4725;-0.03658;-0.00661;0.89585;3
MAGN;22.096;3303.542;24.30000;-32.30000;-18.50000;3
GYRO;22.096;3303.542;-0.50524;0.08847;1.48374;3
ACCE;22.097;3303.542;-0.50543;-1.27463;9.30383;3
AHRS;22.115;3303.562;-3.1603;3.7227;129.1141;-0.04116;-0.01094;0.90181;3
GYRO;22.116;3303.562;-0.69177;0.18227;1.28762;3
ACCE;22.116;3303.562;0.67252;-0.85326;9.85928;3
AHRS;22.140;3303.583;-3.9750;3.4463;130.0124;-0.04188;-0.01872;0.90496;3
GYRO;22.141;3303.583;-0.74294;-0.50417;0.53402;3
ACCE;22.142;3303.583;-0.44796;-1.28421;10.25193;3
MAGN;22.146;3303.593;22.60000;-32.60000;-20.10000;3
GNSS;22.147;1491984748.452;39.994303;-0.068125;240.000;219.700;104.0;1.2;19;12
AHRS;22.155;3303.603;-4.9232;2.8252;130.5684;-0.04033;-0.02871;0.90684;3
GYRO;22.156;3303.603;-0.91775;-0.60544;0.43382;3
ACCE;22.157;3303.603;-1.35776;-2.34724;9.57198;3
GNSS;22.161;1491984748.452;39.994303;-0.068125;240.000;219.700;104.0;1.2;19;12
AHRS;22.175;3303.623;-6.0741;2.1440;131.0248;-0.03896;-0.04046;0.90820;3
GYRO;22.176;3303.623;-1.06271;-0.54468;0.30378;3
ACCE;22.177;3303.623;0.26072;-0.65214;8.74837;3
AHRS;22.197;3303.643;-7.2839;2.1647;131.0612;-0.04346;-0.05000;0.90769;3
MAGN;22.198;3303.643;20.80000;-32.50000;-19.80000;3
GYRO;22.198;3303.643;-0.99129;0.15136;-0.11512;3
ACCE;22.199;3303.643;0.98856;-1.97374;10.90316;3
SOUN;22.214;40.75;0.00124;35.87
AHRS;22.218;3303.664;-8.1048;2.2327;130.6962;-0.04713;-0.05611;0.90584;3
GYRO;22.218;3303.664;-0.61183;0.04264;-0.37946;3
ACCE;22.219;3303.664;0.84490;-2.34724;10.26151;3
AHRS;22.239;3303.685;-8.4850;2.1870;130.5937;-0.04820;-0.05924;0.90524;3
GYRO;22.240;3303.685;-0.22171;-0.00320;0.05010;3
ACCE;22.241;3303.685;-0.97469;-2.42385;8.89203;3
MAGN;22.249;3303.696;19.50000;-30.00000;-23.00000;3
AHRS;22.260;3303.707;-8.7168;2.2794;130.9995;-0.04956;-0.06091;0.90652;3
GYRO;22.261;3303.707;-0.27394;0.05543;0.42530;3
ACCE;22.262;3303.707;-1.47268;-1.93543;8.38446;3
AHRS;22.283;3303.730;-9.3998;2.4493;131.4915;-0.05307;-0.06594;0.90774;3
GYRO;22.284;3303.730;-0.74400;0.05330;0.37307;3
ACCE;22.284;3303.730;-2.63148;-1.48532;8.62388;3
AHRS;22.305;3303.752;-10.7080;2.3329;131.8801;-0.05654;-0.07692;0.90817;3
MAGN;22.306;3303.752;20.60000;-30.70000;-23.00000;3
GYRO;22.307;3303.752;-1.23219;-0.26328;0.23556;3
ACCE;22.307;3303.752;-2.12391;-1.14056;9.01653;3
AHRS;22.326;3303.773;-11.9055;1.5037;132.1769;-0.05396;-0.08951;0.90861;3
GYRO;22.327;3303.773;-0.96784;-0.90389;0.22171;3
ACCE;22.328;3303.773;-1.98983;-0.94902;10.51051;3
PROX;22.336;294638.943;0.0;0
AHRS;22.347;3303.794;-12.6158;0.4901;132.3357;-0.04828;-0.09878;0.90900;0
GYRO;22.348;3303.794;-0.53189;-0.77598;0.10766;3
ACCE;22.348;3303.794;1.21840;-2.26105;10.41474;3
MAGN;22.356;3303.804;20.60000;-30.60000;-22.50000;3
AHRS;22.367;3303.814;-13.2768;0.3515;132.7460;-0.04912;-0.10469;0.90989;3
GYRO;22.368;3303.814;-0.61290;-0.04157;0.43809;3
ACCE;22.368;3303.814;1.27586;-2.59623;10.87442;3
AHRS;22.387;3303.835;-13.9399;1.1096;133.5077;-0.05672;-0.10770;0.91152;3
GYRO;22.388;3303.835;-0.56813;0.66726;0.67792;3
ACCE;22.389;3303.835;-1.06088;-4.15725;10.91273;3
AHRS;22.408;3303.856;-14.4240;2.0169;134.3030;-0.06483;-0.10889;0.91324;3
MAGN;22.409;3303.856;19.20000;-28.10000;-24.20000;3
GYRO;22.410;3303.856;-0.38479;0.48925;0.65127;3
ACCE;22.410;3303.856;-1.28115;-4.53075;10.17532;3
AHRS;22.429;3303.876;-14.7854;2.1898;134.9482;-0.06679;-0.11157;0.91492;3
GYRO;22.430;3303.876;-0.35601;-0.13004;0.45727;3
ACCE;22.431;3303.876;0.39479;-4.73186;9.51452;3
AHRS;22.450;3303.897;-15.5187;2.0173;135.3188;-0.06744;-0.11823;0.91543;3
GYRO;22.452;3303.897;-0.76958;-0.21531;0.29312;3
ACCE;22.452;3303.897;-0.57246;-3.90826;9.56240;3
LIGH;22.453;294639.059;145.0;0
MAGN;22.460;3303.907;19.20000;-28.40000;-24.60000;3
AHRS;22.483;3303.917;-16.4515;2.1792;135.9449;-0.07110;-0.12555;0.91628;3
GYRO;22.484;3303.917;-0.81222;0.06502;0.59051;3
ACCE;22.485;3303.917;-0.60119;-3.63053;11.05639;3
AHRS;22.503;3303.941;-17.1390;2.3333;136.8564;-0.07350;-0.13114;0.91827;3
GYRO;22.505;3303.941;-0.64274;-0.13750;0.74613;3
ACCE;22.505;3303.941;-0.57246;-2.80692;9.74436;3
AHRS;22.523;3303.962;-18.0052;2.3243;137.8401;-0.07496;-0.13877;0.92025;3
MAGN;22.525;3303.962;18.10000;-28.40000;-24.60000;3
GYRO;22.525;3303.962;-0.83034;-0.35068;0.78344;3
ACCE;22.526;3303.962;-1.17580;-3.53476;9.77309;3
AHRS;22.544;3303.982;-18.8759;2.0352;139.2081;-0.07356;-0.14757;0.92346;3
GYRO;22.546;3303.982;-0.80263;-0.68751;1.27376;3
ACCE;22.546;3303.982;-0.97469;-3.51561;9.43790;3
AHRS;22.555;3304.002;-19.9347;1.6498;141.1728;-0.07090;-0.15852;0.92798;3
GYRO;22.557;3304.002;-1.05631;-0.97637;1.62551;3
ACCE;22.557;3304.002;0.71083;-4.63609;9.05483;3
MAGN;22.565;3304.012;18.50000;-27.70000;-30.60000;3
LIGH;22.572;294639.179;90.0;0
AHRS;22.575;3304.022;-21.3123;1.1450;143.3380;-0.06747;-0.17243;0.93226;0
GYRO;22.576;3304.022;-1.32173;-1.19169;1.79712;3
ACCE;22.576;3304.022;-0.49585;-4.11895;9.00695;3
AHRS;22.596;3304.042;-22.7171;0.2212;145.4824;-0.06024;-0.18752;0.93616;0
GYRO;22.597;3304.042;-1.14478;-1.54557;1.63190;3
ACCE;22.597;3304.042;-0.91723;-3.29534;9.88801;3
AHRS;22.616;3304.064;-23.7338;-0.4311;146.9044;-0.05504;-0.19817;0.93831;0
MAGN;22.617;3304.064;14.50000;-26.60000;-31.00000;3
GYRO;22.618;3304.064;-0.80369;-0.84740;0.98596;3
ACCE;22.618;3304.064;-2.13348;-3.32407;10.04124;3
LIGH;22.632;294639.239;65.0;0
AHRS;22.637;3304.084;-24.5334;-0.7273;148.0159;-0.05257;-0.20594;0.93971;0
GYRO;22.638;3304.084;-0.67578;-0.64914;0.90602;3
ACCE;22.638;3304.084;-0.68738;-3.77418;9.01653;3
AHRS;22.657;3304.104;-25.3408;-0.6620;149.2260;-0.05276;-0.21297;0.94100;0
GYRO;22.658;3304.104;-0.71416;-0.19719;0.99875;3
ACCE;22.658;3304.104;-0.09362;-5.17239;8.67176;3
MAGN;22.667;3304.114;7.90000;-25.10000;-33.50000;3
AHRS;22.677;3304.125;-26.0449;0.2407;150.7615;-0.05885;-0.21752;0.94262;3
GYRO;22.678;3304.125;-0.55534;0.15775;1.31746;3
ACCE;22.678;3304.125;0.45226;-5.11493;8.34615;3
AHRS;22.697;3304.145;-26.6324;1.4915;152.5337;-0.06698;-0.22071;0.94450;3
GYRO;22.698;3304.145;-0.53508;0.52549;1.35690;3
ACCE;22.698;3304.145;0.07876;-4.48286;7.80027;3
AHRS;22.717;3304.165;-27.0795;2.8211;154.2227;-0.07554;-0.22281;0.94614;3
MAGN;22.718;3304.165;9.00000;-24.40000;-34.60000;3
GYRO;22.718;3304.165;-0.42423;0.40505;1.30680;3
ACCE;22.718;3304.165;-0.86934;-4.36794;7.99181;3
AHRS;22.737;3304.185;-27.7108;3.6849;156.2201;-0.07986;-0.22778;0.94800;3
GYRO;22.738;3304.185;-0.78024;-0.09487;1.57435;3
ACCE;22.738;3304.185;-1.25242;-4.84678;7.49381;3
AHRS;22.758;3304.205;-28.9752;4.5121;158.2000;-0.08470;-0.23826;0.94814;3
GYRO;22.760;3304.205;-1.34411;-0.07781;1.34304;3
ACCE;22.761;3304.205;-0.70654;-4.92340;7.99181;3
SOUN;22.765;29.84;0.00091;33.17
MAGN;22.769;3304.215;9.00000;-23.30000;-34.60000;3
AHRS;22.778;3304.225;-30.5944;5.3069;159.9272;-0.08990;-0.25173;0.94666;3
GYRO;22.778;3304.225;-1.55729;-0.04797;1.15651;3
ACCE;22.779;3304.225;-1.32903;-4.56906;7.89604;3
AHRS;22.798;3304.246;-32.3096;6.2781;161.7133;-0.09608;-0.26593;0.94447;3
GYRO;22.799;3304.246;-1.64256;0.08314;1.19062;3
ACCE;22.799;3304.246;-1.07046;-4.91382;7.25439;3
LIGH;22.812;294639.419;40.0;0
AHRS;22.818;3304.266;-33.9232;7.7571;163.7248;-0.10525;-0.27897;0.94191;0
MAGN;22.819;3304.266;7.50000;-21.40000;-35.00000;3
GYRO;22.820;3304.266;-1.52958;0.41357;1.33132;3
ACCE;22.820;3304.266;-1.07046;-5.27774;7.13947;3
AHRS;22.838;3304.286;-35.0982;9.7253;165.9620;-0.11693;-0.28831;0.93978;0
GYRO;22.839;3304.286;-1.15544;0.65980;1.45603;3
ACCE;22.839;3304.286;-1.63549;-6.28330;6.63190;3
AHRS;22.859;3304.306;-35.7501;11.7679;168.2668;-0.12826;-0.29375;0.93854;0
GYRO;22.860;3304.306;-0.77491;0.54894;1.52851;3
ACCE;22.861;3304.306;-2.22925;-7.23141;6.41163;3
MAGN;22.869;3304.316;7.40000;-20.00000;-35.80000;3
AHRS;22.879;3304.327;-36.3135;13.6005;170.6446;-0.13737;-0.29922;0.93737;3
GYRO;22.880;3304.327;-0.97317;0.44981;1.45070;3
ACCE;22.880;3304.327;-2.53571;-3.29534;8.20250;3
AHRS;22.899;3304.347;-37.4392;15.5529;172.9166;-0.14755;-0.30946;0.93392;3
GYRO;22.904;3304.347;-1.37182;0.37733;1.34944;3
ACCE;22.904;3304.347;-3.13905;-6.51315;6.20094;3
AHRS;22.921;3304.368;-38.2626;17.5487;175.6036;-0.15644;-0.31813;0.93111;3
MAGN;22.923;3304.368;9.20000;-16.00000;-36.30000;3
GYRO;22.923;3304.368;-1.15544;0.38692;1.59993;3
ACCE;22.924;3304.368;-2.60275;-5.95769;6.36375;3
AHRS;22.947;3304.390;-38.8319;20.0809;178.1426;-0.16971;-0.32462;0.92762;3
GYRO;22.948;3304.390;-0.99449;0.93267;1.42725;3
ACCE;22.949;3304.390;-3.60831;-6.19711;6.45952;3
AHRS;22.964;3304.411;-39.3462;22.2416;-179.6468;-0.18060;-0.33089;0.92414;3
GYRO;22.966;3304.411;-0.99662;0.51697;1.18849;3
ACCE;22.966;3304.411;-4.35530;-7.20268;6.86174;3
MAGN;22.974;3304.421;7.40000;-14.10000;-37.60000;3
AHRS;22.984;3304.432;-40.1002;24.1604;-177.3463;-0.18878;-0.33971;0.92001;3
GYRO;22.985;3304.432;-1.26950;0.42743;1.18316;3
ACCE;22.986;3304.432;-5.44706;-6.02473;7.59916;3
LIGH;22.992;294639.600;65.0;0
AHRS;23.005;3304.452;-40.7684;26.4749;-175.0081;-0.19968;-0.34808;0.91508;0
GYRO;23.006;3304.452;-1.13839;0.79943;1.10641;3
ACCE;23.007;3304.452;-4.70964;-6.52272;7.09159;3
AHRS;23.026;3304.473;-41.2260;28.7569;-173.0279;-0.21126;-0.35453;0.91030;0
MAGN;23.027;3304.473;8.40000;-11.80000;-36.80000;3
GYRO;23.028;3304.473;-0.94120;0.77811;0.95932;3
ACCE;23.028;3304.473;-5.04483;-6.90580;5.90406;3
AHRS;23.048;3304.495;-41.7852;30.4588;-170.9738;-0.21758;-0.36234;0.90602;0
GYRO;23.049;3304.495;-1.17676;0.13111;0.89216;3
ACCE;23.049;3304.495;-5.08314;-6.35034;5.34861;3
AHRS;23.069;3304.515;-42.7569;31.7693;-168.8884;-0.21973;-0.37363;0.90109;0
GYRO;23.070;3304.515;-1.46562;-0.05756;0.64381;3
ACCE;23.070;3304.515;-4.26911;-5.34478;5.75083;3
MAGN;23.079;3304.525;10.30000;-10.00000;-37.70000;3
AHRS;23.088;3304.536;-43.7339;33.9623;-167.3270;-0.23007;-0.38395;0.89417;3
GYRO;23.089;3304.536;-1.15438;1.78220;0.27074;3
ACCE;23.090;3304.536;0.01172;-5.85235;11.70761;3
AHRS;23.109;3304.556;-44.2715;37.7187;-166.2155;-0.25447;-0.38993;0.88485;3
GYRO;23.110;3304.556;-0.66193;2.22348;0.32830;3
ACCE;23.111;3304.556;-3.90519;-8.79243;2.67668;3
AHRS;23.130;3304.577;-44.2447;40.7281;-165.1459;-0.27402;-0.39176;0.87814;3
MAGN;23.131;3304.577;8.10000;-7.10000;-38.10000;3
GYRO;23.131;3304.577;-0.32403;2.08705;0.57879;3
ACCE;23.132;3304.577;-3.53170;-7.22183;4.51543;3
AHRS;23.150;3304.597;-43.8236;43.6809;-164.2309;-0.29437;-0.39047;0.87207;3
GYRO;23.152;3304.597;-0.03411;1.96340;0.70243;3
ACCE;23.158;3304.597;-4.83414;-6.70468;3.16510;3
AHRS;23.171;3304.618;-43.2254;46.1908;-163.2332;-0.31139;-0.38836;0.86711;3
GYRO;23.173;3304.618;-0.10019;1.41020;0.84846;3
ACCE;23.174;3304.618;-5.20764;-6.43653;3.52901;3
MAGN;23.180;3304.628;12.00000;-4.90000;-36.60000;3
AHRS;23.191;3304.638;-42.7338;48.2283;-161.8517;-0.32327;-0.38839;0.86284;3
GYRO;23.192;3304.638;-0.44981;0.84740;0.93906;3
ACCE;23.193;3304.638;-6.29939;-6.78130;3.79717;3
GNSS;23.199;1491984749.452;39.994515;-0.067739;244.000;219.400;220.0;1.1;19;12
SOUN;23.205;33.67;0.00103;34.22
GNSS;23.211;1491984749.452;39.994515;-0.067739;244.000;219.400;220.0;1.1;19;12
AHRS;23.213;3304.658;-42.1582;50.2895;-160.0568;-0.33411;-0.38931;0.85837;3
GYRO;23.214;3304.658;-0.54468;0.73654;1.21620;3
ACCE;23.221;3304.658;-6.48135;-6.32161;3.50028;3
AHRS;23.231;3304.678;-40.9862;52.5812;-158.1766;0.34798;0.38674;-0.85399;3
MAGN;23.232;3304.678;15.70000;-4.50000;-36.60000;3
GYRO;23.233;3304.678;-0.22704;1.01048;1.67134;3
ACCE;23.234;3304.678;-7.36242;-5.32562;3.94082;3
AHRS;23.251;3304.699;-39.4467;55.0839;-156.4399;0.36501;0.38179;-0.84893;3
GYRO;23.255;3304.699;-0.17587;1.21514;1.77367;3
ACCE;23.256;3304.699;-6.34728;-5.45012;3.77801;3
AHRS;23.272;3304.719;-38.2304;57.6527;-154.5994;0.38135;0.38003;-0.84224;3
GYRO;23.273;3304.719;-0.53189;1.28016;1.46029;3
ACCE;23.273;3304.719;-6.13659;-6.42696;3.73970;3
MAGN;23.281;3304.729;16.30000;-6.30000;-36.70000;3
AHRS;23.291;3304.739;-37.6940;60.1543;-153.2359;0.39672;0.38173;-0.83419;3
GYRO;23.292;3304.739;-0.53722;1.50613;0.67152;3
ACCE;23.293;3304.739;-5.63859;-5.00001;3.82590;3
GNSS;23.303;1491984747.601;39.993224;-0.068600;0.000;0.000;10.2;0.0;19;12
AHRS;23.312;3304.759;-37.8444;62.0925;-152.7841;0.40880;0.38481;-0.82705;3
GYRO;23.312;3304.759;-0.26967;1.37289;-0.12045;3
ACCE;23.313;3304.759;-6.66331;-3.90826;2.34149;3
AHRS;23.332;3304.780;-38.1588;63.2598;-152.5430;0.41541;0.38799;-0.82237;3
MAGN;23.333;3304.780;14.50000;-6.00000;-36.70000;3
GYRO;23.333;3304.780;-0.28673;0.79090;-0.15989;3
ACCE;23.334;3304.780;-7.16131;-5.64166;3.05017;3
AHRS;23.352;3304.800;-38.4153;64.2260;-152.4854;0.42133;0.39004;-0.81850;3
GYRO;23.353;3304.800;-0.05329;0.86872;-0.19400;3
ACCE;23.353;3304.800;-6.87400;-5.28732;2.77245;3
AHRS;23.373;3304.820;-38.6086;65.4531;-152.8448;0.43069;0.39012;-0.81373;3
GYRO;23.373;3304.820;0.18867;1.43791;-0.27820;3
ACCE;23.374;3304.820;-6.87400;-5.70870;1.99673;3
MAGN;23.382;3304.830;21.10000;-5.70000;-34.20000;3
AHRS;23.393;3304.840;-39.5885;67.0221;-153.1058;0.43957;0.39542;-0.80649;3
GYRO;23.394;3304.840;-0.37413;1.45496;-1.18849;3
ACCE;23.394;3304.840;-4.08715;-5.48843;0.72301;3
AHRS;23.413;3304.860;-42.0281;68.6370;-152.7552;-0.44174;-0.41179;0.79691;3
GYRO;23.414;3304.860;-1.21620;1.16717;-1.99751;3
ACCE;23.415;3304.860;-5.90674;-5.20113;1.12524;3
AHRS;23.433;3304.881;-44.6152;70.9591;-151.4727;-0.44426;-0.43187;0.78444;3
MAGN;23.434;3304.881;17.50000;-6.00000;-33.50000;3
GYRO;23.434;3304.881;-1.61805;1.31959;-1.71825;3
ACCE;23.435;3304.881;-7.92745;-5.01917;1.03905;3
AHRS;23.453;3304.901;-46.6739;74.1947;-149.6003;-0.45161;-0.45012;0.76939;3
GYRO;23.454;3304.901;-1.61485;1.76408;-1.28975;3
ACCE;23.455;3304.901;-6.41432;-7.23141;1.14439;3
AHRS;23.474;3304.921;-48.3154;77.2867;-147.8257;-0.45890;-0.46501;0.75556;3
GYRO;23.475;3304.921;-1.23325;1.37076;-1.03500;3
ACCE;23.476;3304.921;-7.77422;-6.99199;1.41254;3
MAGN;23.483;3304.931;26.20000;-1.60000;-31.80000;3
AHRS;23.494;3304.941;-49.3952;79.6541;-146.4985;-0.46471;-0.47497;0.74525;3
GYRO;23.495;3304.941;-0.89216;1.18422;-0.71523;3
ACCE;23.495;3304.941;-7.09427;-7.41337;-0.13890;3
AHRS;23.514;3304.961;-50.0070;81.8579;-145.0403;-0.47039;-0.48293;0.73627;3
GYRO;23.515;3304.961;-0.91775;0.84100;-0.25369;3
ACCE;23.516;3304.961;-7.85084;-7.52829;-0.54113;3
AHRS;23.534;3304.982;-49.6791;83.8699;-143.1954;-0.47680;-0.48797;0.72919;3
MAGN;23.535;3304.982;25.20000;3.50000;-30.20000;3
GYRO;23.536;3304.982;-1.03180;0.43382;0.67152;3
ACCE;23.536;3304.982;-8.30095;-7.46125;-0.91462;3
AHRS;23.554;3305.002;-48.2218;85.8438;-140.5998;-0.48437;-0.49117;0.72305;3
GYRO;23.555;3305.002;-1.52105;-0.18547;1.59247;3
ACCE;23.556;3305.002;-6.42389;-7.72940;-1.63288;3
AHRS;23.575;3305.022;-47.0539;87.5504;-137.0401;-0.48472;-0.50049;0.71718;3
GYRO;23.576;3305.022;-2.20003;-0.92947;0.91668;3
ACCE;23.577;3305.022;-5.73436;-6.45569;-1.00081;3
MAGN;23.584;3305.032;29.20000;5.70000;-27.90000;3
AHRS;23.594;3305.042;-46.3858;89.3132;-132.9419;0.48050;0.51476;-0.70999;3
GYRO;23.595;3305.042;-2.47184;-1.06911;0.61076;3
ACCE;23.596;3305.042;-6.19405;-6.13965;-0.34959;3
AHRS;23.617;3305.062;-45.9009;91.2409;-128.9798;0.47653;0.52958;-0.70128;3
GYRO;23.618;3305.062;-2.35566;-0.70989;0.32723;3
ACCE;23.619;3305.062;-5.79182;-5.85235;-0.24425;3
AHRS;23.635;3305.082;-45.7347;93.6093;-125.2549;0.47422;0.54505;-0.69033;3
MAGN;23.636;3305.082;28.10000;6.10000;-28.60000;3
GYRO;23.637;3305.082;-2.28104;-0.13430;-0.04157;3
ACCE;23.638;3305.082;-6.30897;-5.80446;-0.93378;3
PROX;23.655;294640.262;5.0;0
AHRS;23.658;3305.103;-46.3318;97.2987;-120.9870;0.47263;0.56611;-0.67407;0
GYRO;23.658;3305.103;-2.61894;0.80689;-0.97851;3
ACCE;23.659;3305.103;-5.93547;-5.97685;-1.48923;3
AHRS;23.676;3305.123;-47.0746;102.1388;-116.1623;0.47267;0.59007;-0.65324;0
GYRO;23.677;3305.123;-2.78415;1.23965;-1.16717;3
ACCE;23.678;3305.123;-5.58113;-6.22584;-2.40861;3
MAGN;23.685;3305.133;27.70000;9.70000;-27.90000;3
AHRS;23.695;3305.143;-47.4211;107.1941;-110.9397;0.47183;0.61432;-0.63110;3
GYRO;23.696;3305.143;-2.95043;0.97104;-0.98490;3
ACCE;23.697;3305.143;-7.79338;-7.43252;-2.38945;3
AHRS;23.716;3305.163;-46.8887;112.1022;-105.7212;0.47254;0.63661;-0.60769;3
GYRO;23.716;3305.163;-3.14123;0.96358;-0.50204;3
ACCE;23.717;3305.163;-6.84527;-6.62807;-3.28967;3
AHRS;23.736;3305.183;-45.6841;117.1294;-100.1598;0.47314;0.65987;-0.58117;3
MAGN;23.737;3305.183;27.30000;15.90000;-26.00000;3
GYRO;23.738;3305.183;-3.63901;0.85699;-0.45834;3
ACCE;23.739;3305.183;-6.63458;-6.70468;-4.95604;3
SOUN;23.757;36.80;0.00112;34.99
AHRS;23.762;3305.205;-43.6489;122.5100;-93.8288;0.47231;0.68656;-0.54871;3
GYRO;23.762;3305.205;-4.55782;0.76639;-0.31764;3
ACCE;23.763;3305.205;-8.06153;-6.12050;-5.57853;3
AHRS;23.778;3305.225;-40.1621;127.8350;-87.4088;0.47372;0.71413;-0.50825;3
GYRO;23.780;3305.225;-5.34233;0.95719;0.18014;3
ACCE;23.780;3305.225;-7.50607;-6.12050;-4.37185;3
MAGN;23.788;3305.235;27.30000;22.80000;-22.80000;3
AHRS;23.803;3305.246;-35.9788;132.6677;-81.1848;0.47268;0.74216;-0.46321;3
GYRO;23.804;3305.246;-5.66637;0.82608;-0.14283;3
ACCE;23.805;3305.246;-6.03124;-5.91939;-3.78767;3
WIFI;23.809;755911.010;eduroam;00:13:c3:44:c7:21;-82
WIFI;23.809;755916.940;eduroam;00:14:69:f2:35:51;-82
WIFI;23.809;755914.942;eduroam;00:13:c3:44:b0:71;-47
WIFI;23.809;755916.940;ti;80:49:71:16:5e:c9;-79
WIFI;23.809;755916.940;UJI;00:13:c3:44:b0:70;-47
WIFI;23.809;755916.940;eduroam;00:14:1c:dd:fa:a1;-46
WIFI;23.809;755916.940;UJI;00:14:1c:dd:fa:a0;-46
WIFI;23.809;755916.940;eduroam;00:27:22:0b:36:35;-67
WIFI;23.809;755916.940;eduroam;00:27:22:0b:c4:39;-60
WIFI;23.809;755916.940;UJI;06:27:22:0b:36:35;-66
WIFI;23.809;755916.940;Pruebas;2e:d9:9f:d9:fa:21;-88
WIFI;23.809;755916.940;UJI;06:27:22:0b:c4:39;-61
WIFI;23.809;755916.940;eduroam;00:13:80:43:d1:51;-79
WIFI;23.809;755913.021;UJI;0a:18:d6:04:26:40;-90
WIFI;23.809;755916.940;eduroam;00:14:1c:dd:fc:41;-82
WIFI;23.809;755913.021;PIROBOTNET;00:12:17:de:2b:03;-85
WIFI;23.809;755914.942;eduroam;00:27:22:0b:c6:52;-87
WIFI;23.809;755916.940;UJI;00:13:c3:44:c7:20;-77
WIFI;23.809;755916.940;UJI;00:17:59:fb:19:50;-88
WIFI;23.809;755916.940;eduroam;00:27:22:a7:2a:4f;-85
WIFI;23.809;755916.940;TP-LINK_BFAA;60:e3:27:be:bf:aa;-90
AHRS;23.821;3305.266;-31.8012;136.8408;-75.2758;0.46634;0.76974;-0.41775;3
GYRO;23.822;3305.266;-5.57470;0.71203;-0.56280;3
ACCE;23.822;3305.266;-5.83013;-5.24901;-5.29122;3
AHRS;23.838;3305.286;-27.5376;140.0001;-69.8975;0.45611;0.79473;-0.37361;3
MAGN;23.839;3305.286;26.60000;29.00000;-16.40000;3
GYRO;23.840;3305.286;-5.47131;0.29419;-0.52230;3
ACCE;23.841;3305.286;-7.56353;-4.33921;-7.40770;3
AHRS;23.858;3305.306;-22.8028;141.4236;-65.7158;0.44715;0.81265;-0.33242;3
GYRO;23.859;3305.306;-5.21549;-0.52123;0.28033;3
ACCE;23.860;3305.306;-7.93703;-4.50202;-7.10124;3
AHRS;23.879;3305.326;-17.9036;141.5674;-62.6254;0.44102;0.82353;-0.29450;3
GYRO;23.880;3305.326;-4.80192;-0.91135;0.76212;3
ACCE;23.880;3305.326;-8.09026;-2.49089;-6.19144;3
MAGN;23.888;3305.336;26.60000;34.10000;-8.50000;3
AHRS;23.899;3305.346;-13.3622;140.8279;-60.4450;0.43731;0.82818;-0.26230;3
GYRO;23.899;3305.346;-4.01421;-1.18849;1.11920;3
ACCE;23.900;3305.346;-7.13258;-2.70158;-4.75492;3
AHRS;23.919;3305.367;-10.1977;140.4221;-58.5896;0.43235;0.83209;-0.23793;3
GYRO;23.920;3305.367;-2.80334;-0.44875;0.18760;3
ACCE;23.920;3305.367;-4.66176;-0.79579;-3.74936;3
AHRS;23.939;3305.387;-9.0628;140.5714;-56.6021;0.42145;0.83891;-0.22491;3
MAGN;23.940;3305.387;26.60000;35.80000;-4.60000;3
GYRO;23.941;3305.387;-1.63830;-0.16415;-0.84207;3
ACCE;23.941;3305.387;-6.53881;-1.68644;-6.36383;3
AHRS;23.959;3305.407;-8.2984;139.7340;-55.0104;0.41038;0.84209;-0.21880;3
GYRO;23.960;3305.407;-1.34304;-1.30787;-0.50098;3
ACCE;23.961;3305.407;-7.01765;-0.57553;-7.23532;3
AHRS;23.980;3305.427;-7.2967;137.5123;-53.7390;0.39983;0.84016;-0.21634;3
GYRO;23.981;3305.427;-1.45177;-2.19577;-0.21212;3
ACCE;23.982;3305.427;-6.28982;0.29596;-6.39256;3
MAGN;23.989;3305.437;27.30000;34.70000;-1.90000;3
AHRS;24.000;3305.447;-6.0850;135.4507;-52.1173;0.38786;0.83897;-0.21040;3
GYRO;24.000;3305.447;-1.86747;-1.82697;-0.32297;3
ACCE;24.001;3305.447;-6.51966;0.78438;-6.31594;3
AHRS;24.022;3305.468;-4.5731;134.1495;-49.8641;0.37384;0.84107;-0.19739;3
GYRO;24.023;3305.468;-2.47397;-1.14159;-0.48392;3
ACCE;24.024;3305.468;-5.87801;0.15231;-7.58008;3
AHRS;24.043;3305.490;-2.8758;133.4557;-47.3523;0.35970;0.84503;-0.17972;3
MAGN;24.044;3305.490;31.00000;35.30000;-2.20000;3
GYRO;24.045;3305.490;-2.61147;-0.59265;-0.40185;3
ACCE;24.045;3305.490;-5.67690;0.10443;-7.80992;3
AHRS;24.065;3305.511;-1.0591;132.9794;-45.1933;0.34893;0.84797;-0.16110;3
GYRO;24.066;3305.511;-2.38444;-0.46367;-0.02878;3
ACCE;24.067;3305.511;-6.70162;0.55454;-7.26405;3
AHRS;24.116;3305.531;0.7154;132.4287;-43.5743;0.34197;0.84875;-0.14439;3
GYRO;24.118;3305.531;-2.01563;-0.53722;0.22384;3
ACCE;24.119;3305.531;-7.90830;0.73649;-6.81394;3
MAGN;24.119;3305.541;31.00000;35.90000;0.10000;3
AHRS;24.120;3305.551;2.4909;131.0971;-42.4328;0.33774;0.84516;-0.13131;3
GYRO;24.121;3305.551;-1.70545;-1.30361;0.58412;3
ACCE;24.121;3305.551;-8.55952;1.68460;-4.38143;3
AHRS;24.124;3305.571;3.8763;129.9718;-41.6208;0.33514;0.84152;-0.12149;3
GYRO;24.130;3305.571;-1.22366;-0.85379;0.36774;3
ACCE;24.155;3305.571;-8.20518;2.02936;-4.95604;3
AHRS;24.156;3305.592;4.9925;128.9265;-40.6956;0.33105;0.83867;-0.11291;3
MAGN;24.157;3305.592;29.50000;35.40000;0.50000;3
GYRO;24.157;3305.592;-1.28442;-0.77065;0.22810;3
ACCE;24.158;3305.592;-8.60740;1.72291;-5.80837;3
AHRS;24.177;3305.612;6.1648;128.2983;-39.4106;0.32508;0.83810;-0.10125;3
GYRO;24.178;3305.612;-1.59993;-0.40398;0.06928;3
ACCE;24.179;3305.612;-8.25306;1.65587;-6.71817;3
GNSS;24.179;1491984750.452;39.994400;-0.068241;237.000;205.000;220.0;2.5;18;10
GNSS;24.185;1491984750.452;39.994400;-0.068241;237.000;205.000;220.0;2.5;18;10
AHRS;24.191;3305.632;7.5261;127.3656;-37.8282;0.31745;0.83670;-0.08775;3
GYRO;24.192;3305.632;-1.83123;-0.75147;0.10126;3
ACCE;24.193;3305.632;-9.34482;1.98148;-6.48832;3
MAGN;24.194;3305.642;27.70000;33.90000;2.10000;3
SOUN;24.198;28.23;0.00086;32.69
AHRS;24.205;3305.652;8.7443;125.6036;-36.1840;0.30852;0.83218;-0.07707;3
GYRO;24.205;3305.652;-1.69373;-1.44857;-0.07142;3
ACCE;24.206;3305.652;-9.54593;3.02535;-4.38143;3
AHRS;24.225;3305.672;9.4092;123.5460;-34.7461;0.29922;0.82647;-0.07178;3
GYRO;24.225;3305.672;-1.21940;-1.58501;-0.23237;3
ACCE;24.226;3305.672;-9.33524;2.81466;-3.84513;3
AHRS;24.245;3305.693;9.7637;121.8212;-33.6076;0.29132;0.82155;-0.06885;3
MAGN;24.246;3305.693;25.50000;33.80000;1.80000;3
GYRO;24.246;3305.693;-0.96358;-1.26417;-0.28034;3
ACCE;24.247;3305.693;-8.52121;2.98704;-4.64000;3
AHRS;24.265;3305.713;10.0717;120.4923;-32.5358;0.28408;0.81799;-0.06533;3
GYRO;24.266;3305.713;-0.90495;-0.95292;-0.19400;3
ACCE;24.274;3305.713;-8.90428;2.12513;-5.91372;3
AHRS;24.286;3305.733;10.6006;119.1886;-31.9154;0.28105;0.81283;-0.06195;3
GYRO;24.290;3305.733;-0.60224;-1.07763;0.19080;3
ACCE;24.290;3305.733;-8.93301;2.88170;-6.03821;3
MAGN;24.296;3305.743;28.10000;34.10000;3.40000;3
AHRS;24.306;3305.753;11.1325;117.8945;-31.4550;0.27928;0.80717;-0.05918;3
GYRO;24.307;3305.753;-0.59904;-1.02540;0.23663;3
ACCE;24.307;3305.753;-8.79894;2.40286;-5.67430;3
LIGH;24.312;294640.919;40.0;0
AHRS;24.326;3305.773;11.7221;116.5691;-30.7522;0.27614;0.80170;-0.05490;0
GYRO;24.326;3305.773;-0.84526;-1.07230;0.14816;3
ACCE;24.327;3305.773;-8.53079;2.56566;-5.38699;3
AHRS;24.346;3305.794;12.3673;115.1975;-29.8961;0.27228;0.79611;-0.04954;0
MAGN;24.347;3305.794;30.70000;31.50000;2.10000;3
GYRO;24.347;3305.794;-0.86552;-1.01474;0.24622;3
ACCE;24.348;3305.794;-10.35996;2.60397;-4.60169;3
AHRS;24.366;3305.814;13.1991;114.3800;-29.5370;0.27305;0.79145;-0.04381;0
GYRO;24.367;3305.814;-0.47966;-0.47540;0.58838;3
ACCE;24.367;3305.814;-10.43657;3.57123;-3.39502;3
LIGH;24.371;294640.979;10.0;0
AHRS;24.387;3305.834;13.8299;114.0014;-29.2676;0.27379;0.78900;-0.03890;0
GYRO;24.388;3305.834;-0.40824;-0.24303;0.35068;3
ACCE;24.388;3305.834;-10.30250;2.19217;-3.88343;3
MAGN;24.396;3305.844;32.20000;32.10000;1.80000;3
AHRS;24.406;3305.854;14.3001;113.3013;-28.9113;0.27316;0.78552;-0.03548;3
GYRO;24.407;3305.854;-0.47326;-0.66513;0.24409;3
ACCE;24.408;3305.854;-10.02477;2.55609;-3.68232;3
AHRS;24.427;3305.874;14.9814;112.0768;-28.4663;0.27278;0.77919;-0.03137;3
GYRO;24.428;3305.874;-0.61823;-0.99876;0.47326;3
ACCE;24.428;3305.874;-9.98646;2.12513;-2.93533;3
LIGH;24.432;294641.039;14.0;0
AHRS;24.447;3305.895;16.2015;111.3375;-27.7210;0.27301;0.77471;-0.02078;0
MAGN;24.449;3305.895;32.60000;31.40000;1.50000;3
GYRO;24.449;3305.895;-1.12560;-0.23983;0.87191;3
ACCE;24.450;3305.895;-10.49403;2.64228;-1.97765;3
AHRS;24.467;3305.915;18.0038;111.2609;-26.5222;0.27298;0.77325;-0.00220;0
GYRO;24.468;3305.915;-1.59566;0.31231;1.17570;3
ACCE;24.469;3305.915;-10.25461;3.08281;-2.85872;3
AHRS;24.489;3305.935;20.7137;110.7521;-25.1039;0.27563;0.76795;0.02293;0
GYRO;24.491;3305.935;-2.04334;-0.12684;1.94422;3
ACCE;24.491;3305.935;-10.07265;3.77234;-4.49635;3
LIGH;24.492;294641.099;10.0;0
MAGN;24.498;3305.945;33.30000;28.50000;3.50000;3
AHRS;24.508;3305.955;23.7450;109.6351;-23.0880;0.27621;0.75994;0.05191;3
GYRO;24.510;3305.955;-2.55392;-0.33576;1.79072;3
ACCE;24.511;3305.955;-7.86041;5.73559;-3.69190;3
AHRS;24.529;3305.976;25.9192;107.6215;-20.6085;0.27097;0.75014;0.07515;3
GYRO;24.530;3305.976;-2.38657;-1.13839;1.03180;3
ACCE;24.532;3305.976;-9.07667;5.63982;-3.42375;3
AHRS;24.548;3305.996;27.7540;104.4783;-18.2396;0.26666;0.73452;0.09299;3
MAGN;24.549;3305.996;36.20000;25.20000;4.30000;3
GYRO;24.550;3305.996;-2.20643;-1.95381;1.03713;3
ACCE;24.551;3305.996;-10.13012;5.40040;-2.02553;3
LIGH;24.552;294641.159;14.0;0
AHRS;24.568;3306.016;29.6000;100.7246;-15.5197;0.26199;0.71572;0.11164;0
GYRO;24.569;3306.016;-2.46651;-2.18085;1.18849;3
ACCE;24.570;3306.016;-10.99203;4.60552;-0.50282;3
AHRS;24.589;3306.036;31.9895;96.6377;-12.3434;0.25936;0.69408;0.13588;0
GYRO;24.590;3306.036;-2.72659;-2.11263;1.91117;3
ACCE;24.591;3306.036;-11.26976;4.50018;-0.14848;3
MAGN;24.601;3306.046;38.40000;21.20000;5.10000;3
AHRS;24.609;3306.056;35.0742;92.5102;-8.7527;0.26031;0.67094;0.16674;3
GYRO;24.611;3306.056;-2.81933;-1.78220;2.61147;3
ACCE;24.612;3306.056;-8.37756;5.04606;0.75174;3
LIGH;24.613;294641.219;10.0;0
AHRS;24.629;3306.076;38.0110;88.4687;-5.1384;0.26266;0.64844;0.19658;0
GYRO;24.630;3306.076;-2.47930;-1.58607;2.47504;3
ACCE;24.631;3306.076;-6.57712;5.63024;1.67111;3
AHRS;24.649;3306.097;40.4257;84.3606;-1.1791;0.26250;0.62745;0.22483;0
MAGN;24.650;3306.097;39.90000;16.40000;2.80000;3
GYRO;24.652;3306.097;-2.58909;-1.35477;2.20963;3
ACCE;24.652;3306.097;-6.38558;5.78347;0.91455;3
AHRS;24.669;3306.117;42.2509;79.9310;3.3555;0.25857;0.60699;0.25233;0
GYRO;24.670;3306.117;-2.76390;-1.22793;1.91330;3
ACCE;24.671;3306.117;-6.30897;5.86009;1.71900;3
AHRS;24.690;3306.137;43.6261;75.2498;8.1751;0.25315;0.58632;0.27868;0
GYRO;24.691;3306.137;-2.73086;-1.22686;1.82910;3
ACCE;24.692;3306.137;-6.63458;6.39639;2.39895;3
MAGN;24.699;3306.147;41.70000;8.30000;0.90000;3
AHRS;24.709;3306.157;44.7678;70.4168;13.0115;0.24874;0.56493;0.30374;3
GYRO;24.711;3306.157;-2.54752;-1.28335;1.85681;3
ACCE;24.712;3306.157;-6.43347;7.01888;2.82991;3
AHRS;24.730;3306.177;45.7025;65.5145;17.6612;0.24617;0.54284;0.32660;3
GYRO;24.731;3306.177;-2.27998;-1.46029;1.79072;3
ACCE;24.732;3306.177;-4.92033;6.75073;3.18425;3
LIGH;24.732;294641.339;65.0;0
SOUN;24.748;37.68;0.00115;35.19
AHRS;24.753;3306.198;45.8450;60.5666;21.7681;0.24259;0.51961;0.34305;0
MAGN;24.754;3306.198;41.10000;2.30000;-0.70000;3
GYRO;24.755;3306.198;-2.16699;-1.82590;1.07657;3
ACCE;24.755;3306.198;-3.73281;6.28147;3.90251;3
AHRS;24.770;3306.218;44.9276;55.4173;25.1586;0.23658;0.49305;0.35159;0
GYRO;24.771;3306.218;-2.20643;-2.53793;0.27820;3
ACCE;24.772;3306.218;-3.77112;5.07479;4.60162;3
AHRS;24.791;3306.238;43.4874;50.0480;28.1160;0.23019;0.46267;0.35645;0
GYRO;24.792;3306.238;-2.23521;-2.97815;0.10126;3
ACCE;24.794;3306.238;-4.47980;5.14183;5.58803;3
LIGH;24.795;294641.399;90.0;0
MAGN;24.800;3306.248;42.90000;-2.90000;-3.70000;3
AHRS;24.810;3306.258;41.9537;44.7598;30.8008;0.22473;0.43066;0.36070;3
GYRO;24.811;3306.258;-2.13395;-3.01545;0.22171;3
ACCE;24.812;3306.258;-4.16377;5.23759;6.09560;3
AHRS;24.831;3306.278;40.5668;39.8911;33.2293;0.22077;0.39979;0.36543;3
GYRO;24.832;3306.278;-1.91970;-2.77243;0.40398;3
ACCE;24.833;3306.278;-3.19651;4.89283;5.63591;3
LIGH;24.853;294641.460;145.0;0
AHRS;24.854;3306.299;39.1304;35.4499;35.5366;0.21622;0.37053;0.37099;3
MAGN;24.855;3306.299;43.00000;-3.90000;-8.50000;3
GYRO;24.855;3306.299;-1.96873;-2.53580;0.44128;3
ACCE;24.856;3306.299;-2.40163;4.48103;5.20496;3
AHRS;24.873;3306.320;37.1108;31.4580;37.5784;0.20721;0.34196;0.37558;0
GYRO;24.874;3306.320;-2.38337;-2.34180;0.10019;3
ACCE;24.875;3306.320;-1.75999;3.64784;6.01898;3
AHRS;24.894;3306.340;34.4150;27.8398;39.2779;0.19321;0.31294;0.37865;0
GYRO;24.895;3306.340;-2.70421;-2.30449;-0.17801;3
ACCE;24.895;3306.340;-1.51099;3.53292;6.53613;3
MAGN;24.903;3306.350;43.50000;-2.90000;-13.50000;3
AHRS;24.914;3306.361;31.5232;24.3804;40.5540;0.17863;0.28264;0.37981;3
GYRO;24.915;3306.361;-2.65731;-2.43667;-0.31125;3
ACCE;24.915;3306.361;-1.61634;3.77234;6.87132;3
AHRS;24.934;3306.381;28.8566;21.2843;41.3909;0.16588;0.25385;0.37941;3
GYRO;24.935;3306.381;-2.12862;-2.25759;-0.26328;3
ACCE;24.935;3306.381;-2.24840;3.71488;12.70360;3
AHRS;24.954;3306.402;27.1569;18.9579;42.4595;0.15789;0.23307;0.38322;3
MAGN;24.956;3306.402;40.90000;-2.80000;-17.00000;3
GYRO;24.956;3306.402;-1.52745;-1.49440;0.43489;3
ACCE;24.957;3306.402;-2.46867;2.88170;9.45706;3
LIGH;24.973;294641.580;225.0;0
AHRS;24.975;3306.422;26.2197;17.5078;43.6879;0.15293;0.22099;0.39020;0
GYRO;24.977;3306.422;-0.95718;-0.55107;0.70989;3
ACCE;24.977;3306.422;-2.40163;1.99106;10.32855;3
AHRS;24.997;3306.443;25.8286;16.7520;44.8172;0.15029;0.21555;0.39770;0
GYRO;24.998;3306.443;-0.51377;-0.20572;0.72588;3
ACCE;24.998;3306.443;-0.96511;3.51377;9.15060;3
MAGN;25.006;3306.454;39.30000;1.60000;-21.10000;3
AHRS;25.017;3306.464;25.4907;15.7010;45.7948;0.14949;0.20776;0.40370;3
GYRO;25.018;3306.464;-0.51803;-0.68645;0.61396;3
ACCE;25.018;3306.464;-0.73527;2.49863;9.20806;3
AHRS;25.037;3306.485;24.7649;14.5592;46.4440;0.14668;0.19761;0.40699;3
GYRO;25.038;3306.485;-0.83034;-0.73974;0.23450;3
ACCE;25.039;3306.485;-0.87892;2.80508;8.31742;3
AHRS;25.058;3306.505;23.7923;13.3873;46.8790;0.14247;0.18608;0.40863;3
MAGN;25.059;3306.505;38.60000;0.60000;-21.40000;3
GYRO;25.060;3306.505;-0.88577;-0.91988;0.14603;3
ACCE;25.061;3306.505;-1.35776;2.92001;8.81541;3
AHRS;25.079;3306.525;23.1753;11.8559;47.5894;0.14199;0.17318;0.41211;3
GYRO;25.082;3306.525;-0.58198;-1.12240;0.52016;3
ACCE;25.083;3306.525;-1.43438;2.82424;8.99737;3
AHRS;25.099;3306.546;23.0077;10.3744;48.7211;0.14439;0.16263;0.41896;3
GYRO;25.100;3306.546;-0.22064;-0.83994;0.95825;3
ACCE;25.100;3306.546;0.08834;4.00219;9.00695;3
MAGN;25.108;3306.556;36.80000;1.40000;-21.70000;3
AHRS;25.118;3306.566;23.3798;8.8444;49.7066;0.15157;0.15342;0.42453;3
GYRO;25.119;3306.566;0.30485;-1.02754;0.71736;3
ACCE;25.120;3306.566;0.46183;3.63827;8.62388;3
AHRS;25.141;3306.586;23.8765;7.9751;49.9648;0.15832;0.14882;0.42524;3
GYRO;25.142;3306.586;0.38693;-0.51910;0.14283;3
ACCE;25.144;3306.586;-0.24685;2.11555;8.71964;3
GNSS;25.148;1491984751.452;39.993912;-0.068527;209.000;153.800;203.0;2.5;17;9
AHRS;25.159;3306.606;24.0096;7.8029;50.0040;0.15994;0.14802;0.42527;3
MAGN;25.160;3306.606;35.70000;-0.10000;-23.30000;3
GYRO;25.161;3306.606;-0.01172;-0.00107;0.06822;3
ACCE;25.162;3306.606;-1.28115;2.05809;9.30383;3
GNSS;25.170;1491984751.452;39.993912;-0.068527;209.000;153.800;203.0;2.5;17;9
AHRS;25.179;3306.626;23.7611;8.1985;50.2389;0.15623;0.15051;0.42768;3
GYRO;25.180;3306.626;-0.26115;0.50417;0.16415;3
ACCE;25.181;3306.626;-0.70654;2.32624;10.31897;3
SOUN;25.189;42.78;0.00131;36.30
AHRS;25.199;3306.646;23.6352;8.8900;50.5263;0.15228;0.15574;0.43083;3
GYRO;25.200;3306.646;-0.10552;0.75999;0.21638;3
ACCE;25.201;3306.646;-0.71612;2.72847;10.34770;3
MAGN;25.209;3306.657;35.00000;-0.40000;-24.50000;3
AHRS;25.220;3306.667;23.4889;9.4734;50.7324;0.14866;0.15996;0.43319;3
GYRO;25.220;3306.667;-0.19399;0.50631;0.12897;3
ACCE;25.221;3306.667;-1.19496;3.05408;9.72521;3
AHRS;25.241;3306.688;23.1385;9.5979;51.0441;0.14503;0.16007;0.43577;3
GYRO;25.243;3306.688;-0.38373;0.14496;0.21211;3
ACCE;25.243;3306.688;-0.69696;2.96789;9.15060;3
AHRS;25.262;3306.709;22.5941;9.5834;51.3481;0.14045;0.15840;0.43812;3
MAGN;25.263;3306.709;34.60000;0.00000;-20.90000;3
GYRO;25.264;3306.709;-0.55534;0.09700;0.12578;3
ACCE;25.264;3306.709;-0.07447;2.57524;9.02610;3
AHRS;25.283;3306.730;21.7932;10.2582;51.6564;0.13122;0.16105;0.44132;3
GYRO;25.284;3306.730;-0.82608;1.12986;0.19293;3
ACCE;25.284;3306.730;0.26072;1.12914;11.42988;3
AHRS;25.304;3306.750;20.8639;11.8384;51.9106;0.11755;0.17002;0.44493;3
GYRO;25.305;3306.750;-0.73761;1.16291;-0.01919;3
ACCE;25.306;3306.750;-1.27157;2.78593;8.63345;3
MAGN;25.313;3306.760;37.40000;-0.70000;-22.10000;3
AHRS;25.323;3306.770;20.3898;11.9394;51.9078;0.11348;0.16908;0.44495;3
GYRO;25.324;3306.770;-0.30165;-0.15456;-0.09700;3
ACCE;25.325;3306.770;-2.62190;3.09239;10.05082;3
LIGH;25.339;294641.939;145.0;0
AHRS;25.348;3306.791;20.3360;11.5621;51.9206;0.11451;0.16603;0.44467;0
GYRO;25.350;3306.791;0.02239;-0.34322;0.07461;3
ACCE;25.350;3306.791;-2.14306;2.36455;10.27109;3
AHRS;25.364;3306.812;20.4842;10.9157;52.1448;0.11785;0.16187;0.44573;0
MAGN;25.365;3306.812;37.80000;-0.40000;-20.80000;3
GYRO;25.366;3306.812;0.10126;-0.58518;0.23450;3
ACCE;25.366;3306.812;-1.35776;2.66143;9.49537;3
AHRS;25.384;3306.832;20.5258;9.8830;52.3570;0.12190;0.15437;0.44627;0
GYRO;25.385;3306.832;-0.04690;-0.91881;0.16415;3
ACCE;25.386;3306.832;0.04045;1.38772;9.37087;3
AHRS;25.406;3306.852;20.5968;8.8483;52.7037;0.12603;0.14713;0.44779;0
GYRO;25.407;3306.852;0.10446;-0.69177;0.36134;3
ACCE;25.407;3306.852;-0.41923;2.01979;9.70605;3
MAGN;25.415;3306.863;36.00000;0.40000;-22.90000;3
AHRS;25.426;3306.873;21.1045;8.2282;53.2645;0.13167;0.14493;0.45129;3
GYRO;25.427;3306.873;0.42210;-0.23130;0.55321;3
ACCE;25.428;3306.873;-0.81188;2.14429;9.91675;3
AHRS;25.447;3306.894;21.7110;7.5728;53.9527;0.13805;0.14304;0.45562;3
GYRO;25.449;3306.894;0.42423;-0.47966;0.61503;3
ACCE;25.449;3306.894;-0.68738;3.20731;8.94949;3
AHRS;25.467;3306.914;21.9666;6.4690;54.7856;0.14341;0.13670;0.46049;3
MAGN;25.469;3306.914;36.70000;-0.40000;-24.10000;3
GYRO;25.469;3306.914;0.02558;-0.70776;0.74187;3
ACCE;25.470;3306.914;-0.67781;3.05408;9.21764;3
AHRS;25.487;3306.934;21.8205;5.1980;55.8660;0.14619;0.12791;0.46708;3
GYRO;25.488;3306.934;-0.26541;-0.79197;0.88897;3
ACCE;25.489;3306.934;-0.77358;2.77635;9.39960;3
AHRS;25.508;3306.954;21.5382;3.9098;58.7570;0.14629;0.12081;0.48721;3
GYRO;25.509;3306.954;-0.31551;-0.75999;0.86871;3
ACCE;25.510;3306.954;-0.00743;2.55609;9.58156;3
MAGN;25.517;3306.964;34.90000;-1.80000;-24.50000;3
AHRS;25.527;3306.974;21.3858;2.5635;59.8951;0.14976;0.11165;0.49401;3
GYRO;25.528;3306.974;-0.13004;-0.81116;0.95612;3
ACCE;25.529;3306.974;0.49056;2.11555;9.79225;3
AHRS;25.547;3306.995;21.5447;1.4371;61.3214;0.15448;0.10590;0.50294;3
GYRO;25.548;3306.995;0.18121;-0.40824;1.23965;3
ACCE;25.548;3306.995;0.40437;2.17302;10.32855;3
AHRS;25.567;3307.015;21.9958;0.6158;64.7958;0.15825;0.10667;0.52681;3
MAGN;25.568;3307.015;34.50000;-3.30000;-24.50000;3
GYRO;25.568;3307.015;0.39759;-0.14710;1.37715;3
ACCE;25.569;3307.015;0.21283;2.84339;9.92632;3
AHRS;25.587;3307.035;22.4216;-0.1803;66.3326;0.16359;0.10507;0.53638;3
GYRO;25.588;3307.035;0.31125;-0.24836;1.18849;3
ACCE;25.589;3307.035;0.80660;2.80508;9.03568;3
AHRS;25.608;3307.055;22.3462;-1.3896;69.1231;0.16631;0.10012;0.55456;3
GYRO;25.609;3307.055;-0.15988;-0.70137;1.05845;3
ACCE;25.609;3307.055;1.46740;2.00063;8.73880;3
MAGN;25.617;3307.065;31.60000;-5.80000;-27.30000;3
AHRS;25.628;3307.075;21.8517;-2.7482;70.5062;0.16833;0.09014;0.56285;3
GYRO;25.628;3307.075;-0.44128;-0.69604;1.19168;3
ACCE;25.629;3307.075;1.57274;1.35899;9.10272;3
AHRS;25.648;3307.095;21.2861;-3.6343;72.2519;0.16748;0.08366;0.57440;3
GYRO;25.649;3307.095;-0.37626;0.00213;1.51785;3
ACCE;25.649;3307.095;1.17052;1.74206;10.24236;3
AHRS;25.668;3307.116;21.0375;-3.7892;75.5866;0.16410;0.08613;0.59742;3
MAGN;25.669;3307.116;30.90000;-8.00000;-27.70000;3
GYRO;25.669;3307.116;-0.00106;0.55854;1.62018;3
ACCE;25.670;3307.116;0.67252;2.63270;10.33812;3
AHRS;25.688;3307.136;21.2694;-4.1486;77.2967;0.16625;0.08740;0.60819;3
GYRO;25.689;3307.136;0.37733;0.06715;1.26523;3
ACCE;25.689;3307.136;1.69724;2.87212;9.78267;3
AHRS;25.709;3307.156;21.5672;-4.7354;78.4801;0.17046;0.08682;0.61488;3
GYRO;25.709;3307.156;0.25689;-0.14816;0.85912;3
ACCE;25.710;3307.156;1.56316;2.19217;9.15060;3
MAGN;25.718;3307.166;25.40000;-8.80000;-28.90000;3
AHRS;25.728;3307.176;21.3176;-5.2053;79.5481;0.17056;0.08391;0.62162;3
GYRO;25.729;3307.176;-0.28353;-0.04370;0.91028;3
ACCE;25.729;3307.176;1.56316;1.86656;8.69091;3
SOUN;25.740;31.69;0.00097;33.69
AHRS;25.748;3307.196;20.5155;-5.5873;80.5977;0.16667;0.07846;0.62906;3
GYRO;25.749;3307.196;-0.71203;0.02345;0.89430;3
ACCE;25.749;3307.196;1.78343;1.65587;9.14102;3
AHRS;25.768;3307.216;19.6581;-5.4517;81.2813;0.15991;0.07550;0.63487;3
MAGN;25.769;3307.216;27.00000;-11.70000;-27.30000;3
GYRO;25.770;3307.216;-0.62462;0.43809;0.54255;3
ACCE;25.770;3307.216;1.22798;1.91444;10.29024;3
AHRS;25.789;3307.237;19.0966;-5.0632;81.8860;0.15372;0.07569;0.64006;3
GYRO;25.789;3307.237;-0.41144;0.45941;0.58305;3
ACCE;25.790;3307.237;0.76829;2.19217;10.02209;3
AHRS;25.809;3307.257;18.6326;-5.2346;82.7034;0.15117;0.07302;0.64574;3
GYRO;25.810;3307.257;-0.33150;-0.02238;0.73867;3
ACCE;25.810;3307.257;1.21840;1.87613;9.55283;3
MAGN;25.819;3307.267;30.20000;-13.90000;-26.90000;3
AHRS;25.829;3307.277;18.2298;-5.8136;83.5042;0.15137;0.06800;0.65066;3
GYRO;25.830;3307.277;-0.23983;-0.41144;0.63635;3
ACCE;25.830;3307.277;2.27185;2.24005;9.15060;3
AHRS;25.850;3307.297;18.0266;-6.2724;83.6950;0.15258;0.06411;0.65154;3
GYRO;25.851;3307.297;-0.22491;-0.16095;0.04583;3
ACCE;25.852;3307.297;1.13221;1.79952;8.87287;3
AHRS;25.870;3307.318;17.4892;-6.2985;83.7889;0.14926;0.06095;0.65278;3
MAGN;25.871;3307.318;31.00000;-13.50000;-27.30000;3
GYRO;25.872;3307.318;-0.53615;0.02665;0.17801;3
ACCE;25.873;3307.318;0.63421;2.25921;8.86330;3
AHRS;25.890;3307.338;16.5531;-6.5055;84.1109;0.14432;0.05458;0.65574;3
GYRO;25.891;3307.338;-0.85379;-0.15882;0.41357;3
ACCE;25.892;3307.338;0.83533;1.57925;9.61986;3
WIFI;25.894;755919.031;eduroam;00:13:c3:44:c7:21;-78
WIFI;25.894;755919.031;eduroam;00:14:69:f2:35:51;-82
WIFI;25.894;755919.031;eduroam;00:13:c3:44:b0:71;-54
WIFI;25.894;755919.031;ti;80:49:71:16:5e:c9;-82
WIFI;25.894;755919.031;UJI;00:13:c3:44:b0:70;-53
WIFI;25.894;755919.031;eduroam;00:14:1c:dd:fa:a1;-48
WIFI;25.894;755919.031;UJI;00:14:1c:dd:fa:a0;-48
WIFI;25.894;755919.031;eduroam;00:27:22:0b:36:35;-68
WIFI;25.894;755916.940;eduroam;00:27:22:0b:c4:39;-61
WIFI;25.894;755919.031;UJI;06:27:22:0b:36:35;-68
WIFI;25.894;755919.031;Pruebas;2e:d9:9f:d9:fa:21;-88
WIFI;25.894;755919.031;UJI;06:27:22:0b:c4:39;-56
WIFI;25.894;755916.940;eduroam;00:13:80:43:d1:51;-79
WIFI;25.894;755916.940;eduroam;00:14:1c:dd:fc:41;-82
WIFI;25.894;755919.031;eduroam;00:27:22:0b:c6:52;-87
WIFI;25.894;755916.940;UJI;00:13:c3:44:c7:20;-77
WIFI;25.894;755919.031;UJI;00:17:59:fb:19:50;-88
WIFI;25.894;755919.031;eduroam;00:27:22:a7:2a:4f;-85
WIFI;25.894;755919.031;TP-LINK_BFAA;60:e3:27:be:bf:aa;-90
WIFI;25.894;755919.031;;98:fc:11:6d:a7:5b;-85
WIFI;25.894;755919.031;UJI;00:13:c3:44:d6:70;-93
AHRS;25.911;3307.358;15.5206;-6.9844;84.4740;0.14036;0.04591;0.65872;3
GYRO;25.912;3307.358;-0.82075;-0.37413;0.37520;3
ACCE;25.915;3307.358;1.73555;1.10041;10.52008;3
MAGN;25.926;3307.368;31.00000;-13.50000;-27.70000;3
AHRS;25.931;3307.378;14.9126;-7.5749;84.7644;0.13980;0.03890;0.66058;3
GYRO;25.932;3307.378;-0.35495;-0.44981;0.30911;3
ACCE;25.932;3307.378;1.66851;0.88972;11.18088;3
AHRS;25.951;3307.398;14.9348;-8.0476;85.1861;0.14253;0.03652;0.66268;3
GYRO;25.952;3307.398;0.18547;-0.25688;0.35068;3
ACCE;25.953;3307.398;2.10904;0.56411;10.73077;3
AHRS;25.971;3307.418;15.1861;-8.2888;85.5038;0.14540;0.03686;0.66410;3
MAGN;25.972;3307.418;31.30000;-12.80000;-28.10000;3
GYRO;25.973;3307.418;0.24303;-0.09380;0.18547;3
ACCE;25.973;3307.418;2.28143;0.68861;9.29425;3
AHRS;25.991;3307.439;15.1681;-8.4770;85.6697;0.14633;0.03576;0.66494;3
GYRO;25.992;3307.439;-0.10339;-0.21425;0.15562;3
ACCE;25.993;3307.439;1.53443;0.56411;8.90160;3
AHRS;26.012;3307.459;14.7489;-9.1076;85.8921;0.14730;0.02954;0.66608;3
GYRO;26.013;3307.459;-0.38799;-0.56173;0.26328;3
ACCE;26.014;3307.459;1.78343;1.04295;9.62944;3
MAGN;26.021;3307.469;30.20000;-13.50000;-28.10000;3
AHRS;26.031;3307.479;14.2294;-9.8171;86.2570;0.14811;0.02240;0.66815;3
GYRO;26.033;3307.479;-0.37840;-0.48925;0.42956;3
ACCE;26.033;3307.479;1.91751;0.03739;10.14659;3
AHRS;26.052;3307.499;13.6507;-10.2707;86.7561;0.14707;0.01670;0.67147;3
GYRO;26.053;3307.499;-0.47966;-0.25262;0.51483;3
ACCE;26.054;3307.499;2.49211;-0.64257;9.17933;3
AHRS;26.077;3307.519;12.6396;-10.6225;87.1127;0.14283;0.00885;0.67456;3
MAGN;26.078;3307.519;31.00000;-13.50000;-28.10000;3
GYRO;26.079;3307.519;-0.87831;-0.24303;0.43489;3
ACCE;26.079;3307.519;2.87519;-0.26907;8.95906;3
AHRS;26.092;3307.540;11.4415;-10.5584;87.2546;0.13501;0.00222;0.67698;3
GYRO;26.093;3307.540;-0.99875;0.26328;0.25262;3
ACCE;26.093;3307.540;2.59746;0.04696;9.87844;3
LIGH;26.112;294642.719;225.0;0
AHRS;26.113;3307.560;10.8766;-10.1106;87.5854;0.12885;0.00201;0.68023;0
GYRO;26.114;3307.560;-0.17054;0.38479;0.51163;3
ACCE;26.115;3307.560;1.55359;1.12914;10.00294;3
MAGN;26.122;3307.570;28.80000;-13.40000;-28.90000;3
AHRS;26.132;3307.580;10.8235;-10.0947;88.5700;0.12841;0.00289;0.68648;3
GYRO;26.133;3307.580;0.07355;0.15989;0.90815;3
ACCE;26.134;3307.580;1.58232;0.58327;9.86886;3
GNSS;26.140;1491984752.452;39.994194;-0.068358;217.000;188.500;240.0;4.7;19;10
GNSS;26.150;1491984752.452;39.994194;-0.068358;217.000;188.500;240.0;4.7;19;10
AHRS;26.153;3307.600;10.2079;-10.0855;89.5618;0.12457;0.00028;0.69334;3
GYRO;26.154;3307.600;-0.53935;0.06289;0.96145;3
ACCE;26.155;3307.600;1.40994;0.34385;9.16975;3
AHRS;26.173;3307.620;8.8093;-10.6533;90.6563;0.11958;-0.01069;0.70097;3
MAGN;26.174;3307.620;28.40000;-13.00000;-29.30000;3
GYRO;26.175;3307.620;-1.18103;-0.39652;1.20661;3
ACCE;26.175;3307.620;2.07074;-0.16373;9.16975;3
SOUN;26.183;31.35;0.00096;33.60
AHRS;26.193;3307.641;6.6833;-11.0559;91.8633;0.10945;-0.02520;0.71005;3
GYRO;26.194;3307.641;-1.75981;-0.07248;1.42618;3
ACCE;26.194;3307.641;2.15693;-0.12542;8.65261;3
AHRS;26.214;3307.661;3.8092;-11.0530;93.1347;0.09264;-0.04215;0.72021;3
GYRO;26.215;3307.661;-2.39616;0.02238;1.63510;3
ACCE;26.215;3307.661;1.96539;-1.41829;7.80027;3
MAGN;26.223;3307.671;29.50000;-15.60000;-30.10000;3
AHRS;26.233;3307.681;0.4063;-11.6838;94.4296;0.07710;-0.06655;0.72984;3
GYRO;26.234;3307.681;-2.77562;-0.67792;1.61485;3
ACCE;26.235;3307.681;3.51683;-0.47018;8.75795;3
AHRS;26.254;3307.701;-3.2243;-13.0388;95.0329;0.06482;-0.09727;0.73457;3
GYRO;26.255;3307.701;-2.98774;-1.30361;1.06164;3
ACCE;26.256;3307.701;2.80815;-1.43744;9.28468;3
AHRS;26.274;3307.721;-6.4650;-14.1564;95.2394;0.05316;-0.12426;0.73657;3
MAGN;26.275;3307.721;28.40000;-12.70000;-30.10000;3
GYRO;26.276;3307.721;-2.59122;-0.83247;0.79730;3
ACCE;26.276;3307.721;2.05158;-2.73989;9.81140;3
AHRS;26.294;3307.741;-9.3079;-14.9060;95.4280;0.04151;-0.14651;0.73821;3
GYRO;26.296;3307.741;-2.31835;-0.67046;0.79410;3
ACCE;26.296;3307.741;2.81773;-3.14211;9.12187;3
AHRS;26.314;3307.762;-12.1703;-15.6022;97.1777;0.03175;-0.16804;0.74837;3
GYRO;26.316;3307.762;-2.36099;-0.62889;1.01688;3
ACCE;26.316;3307.762;3.04757;-4.04233;8.34615;3
MAGN;26.324;3307.772;25.50000;-9.80000;-30.90000;3
AHRS;26.334;3307.782;-15.3064;-15.7489;98.0629;0.01603;-0.18863;0.75325;3
GYRO;26.335;3307.782;-2.42174;-0.17907;1.64256;3
ACCE;26.336;3307.782;2.79857;-5.07663;9.21764;3
AHRS;26.354;3307.802;-18.4039;-14.9199;99.9579;-0.00382;-0.20384;0.76291;3
GYRO;26.355;3307.802;-2.08705;0.36561;2.45265;3
ACCE;26.356;3307.802;1.60147;-5.87150;9.28468;3
AHRS;26.374;3307.822;-21.2267;-12.9425;103.0919;-0.02706;-0.21220;0.77771;3
MAGN;26.376;3307.822;26.20000;-5.00000;-33.30000;3
GYRO;26.376;3307.822;-1.71398;0.85486;3.21904;3
ACCE;26.377;3307.822;1.63020;-5.70870;8.62388;3
AHRS;26.395;3307.842;-23.8593;-10.4131;106.9977;-0.05108;-0.21829;0.79440;3
GYRO;26.396;3307.842;-1.59460;0.89643;3.62622;3
ACCE;26.396;3307.842;1.48655;-5.78531;7.98223;3
AHRS;26.415;3307.863;-26.3749;-7.3969;111.5299;-0.07616;-0.22355;0.81154;3
GYRO;26.416;3307.863;-1.63084;0.95079;3.97477;3
ACCE;26.417;3307.863;1.22798;-5.77573;7.31185;3
MAGN;26.425;3307.873;25.00000;-4.20000;-31.70000;3
AHRS;26.435;3307.883;-28.8180;-3.9277;116.7667;-0.10211;-0.22918;0.82877;3
GYRO;26.436;3307.883;-1.73743;0.93693;4.30627;3
ACCE;26.437;3307.883;-0.62035;-5.15324;7.84815;3
AHRS;26.455;3307.903;-30.7880;0.4025;123.0590;-0.12952;-0.23174;0.84708;3
GYRO;26.456;3307.903;-1.53491;1.01794;5.01830;3
ACCE;26.457;3307.903;-1.20453;-6.53230;7.32143;3
AHRS;26.476;3307.923;-32.0744;5.3254;130.4627;-0.15616;-0.23187;0.86635;3
MAGN;26.477;3307.923;26.90000;-6.40000;-32.10000;3
GYRO;26.478;3307.923;-1.33345;0.87191;5.56830;3
ACCE;26.479;3307.923;-1.11834;-8.72539;6.94793;3
AHRS;26.496;3307.943;-32.3473;10.5138;138.6029;-0.18036;-0.22837;0.88563;3
GYRO;26.497;3307.943;-0.96678;0.71203;6.05649;3
ACCE;26.498;3307.943;-2.13348;-8.67751;6.71809;3
AHRS;26.518;3307.964;-31.5635;16.1896;147.5474;-0.20535;-0.22067;0.90406;3
GYRO;26.519;3307.964;-0.88257;0.85059;6.83141;3
ACCE;26.519;3307.964;-3.18693;-6.46526;6.44994;3
MAGN;26.527;3307.975;25.70000;-9.20000;-28.60000;3
AHRS;26.538;3307.985;-29.9994;22.0130;157.2477;-0.23090;-0.21269;0.91978;3
GYRO;26.539;3307.985;-1.17889;0.70989;7.44217;3
ACCE;26.540;3307.985;-3.26355;-5.99600;6.45952;3
AHRS;26.558;3308.005;-27.6981;27.5926;167.0509;-0.25627;-0.20487;0.93047;3
GYRO;26.560;3308.005;-1.35690;0.72695;7.71611;3
ACCE;26.560;3308.005;-3.11032;-6.06304;6.08602;3
AHRS;26.578;3308.026;-24.5178;32.3487;176.5641;-0.27820;-0.19567;0.93632;3
MAGN;26.579;3308.026;24.70000;-16.50000;-31.00000;3
GYRO;26.580;3308.026;-1.29828;0.39119;7.86427;3
ACCE;26.580;3308.026;-3.35931;-4.84678;6.34460;3
AHRS;26.603;3308.046;-20.5791;35.9569;-174.8345;-0.29573;-0.18341;0.93741;3
GYRO;26.604;3308.046;-0.97530;0.22597;7.60526;3
ACCE;26.605;3308.046;-3.75196;-4.27217;6.40206;3
AHRS;26.620;3308.066;-16.1437;38.3187;-167.1252;0.30803;0.16823;-0.93452;3
GYRO;26.621;3308.066;-0.73548;-0.18653;7.34624;3
ACCE;26.621;3308.066;-4.29784;-2.13655;6.22010;3
MAGN;26.632;3308.076;19.90000;-23.30000;-32.20000;3
AHRS;26.639;3308.086;-11.6468;39.6397;-160.0553;0.31569;0.15242;-0.92773;3
GYRO;26.640;3308.086;-0.73334;-0.29632;7.09575;3
ACCE;26.641;3308.086;-5.25552;-0.68087;6.43079;3
AHRS;26.660;3308.107;-7.2221;40.7496;-153.0868;0.32419;0.13828;-0.91499;3
GYRO;26.661;3308.107;-1.03180;0.04370;7.02114;3
ACCE;26.662;3308.107;-4.37446;-0.29780;5.76041;3
AHRS;26.681;3308.128;-3.4068;41.2549;-146.5358;0.32922;0.12802;-0.89889;3
MAGN;26.682;3308.128;13.30000;-27.30000;-33.50000;3
GYRO;26.682;3308.128;-1.26950;-0.12684;6.30165;3
ACCE;26.683;3308.128;-4.64261;-0.45103;6.03814;3
AHRS;26.705;3308.149;0.0132;41.1899;-140.5352;0.33114;0.11866;-0.88111;3
GYRO;26.706;3308.149;-1.16290;-0.26967;5.78682;3
ACCE;26.707;3308.149;-4.70007;-0.10626;6.34460;3
AHRS;26.723;3308.169;3.2521;40.5172;-135.1711;0.33012;0.10737;-0.86317;3
GYRO;26.724;3308.169;-0.83567;-0.48605;5.24320;3
ACCE;26.725;3308.169;-5.06399;2.06767;7.04370;3
MAGN;26.732;3308.180;6.40000;-28.20000;-34.70000;3
SOUN;26.734;33.53;0.00102;34.18
AHRS;26.743;3308.190;6.2643;39.6439;-130.2565;0.32881;0.09577;-0.84443;3
GYRO;26.744;3308.190;-0.74613;-0.36347;4.88292;3
ACCE;26.745;3308.190;-4.94906;3.67657;6.67978;3
AHRS;26.766;3308.212;8.6705;38.7826;-125.4884;0.32696;0.08823;-0.82465;3
GYRO;26.767;3308.212;-1.11068;-0.13111;4.37982;3
ACCE;26.767;3308.212;-5.39917;4.55764;6.98624;3
AHRS;26.789;3308.232;10.0486;38.0806;-120.8633;0.32351;0.08836;-0.80492;3
MAGN;26.790;3308.232;-1.40000;-24.80000;-35.60000;3
GYRO;26.790;3308.232;-1.67880;0.07781;3.66886;3
ACCE;26.791;3308.232;-5.18848;4.17457;7.07243;3
AHRS;26.806;3308.253;10.4321;37.5016;-116.6329;0.31763;0.09488;-0.78711;3
GYRO;26.807;3308.253;-2.02203;0.19613;2.90247;3
ACCE;26.808;3308.253;-5.69605;3.29350;7.21609;3
AHRS;26.828;3308.274;10.3713;37.0906;-112.8241;0.31127;0.10385;-0.77064;3
GYRO;26.830;3308.274;-1.99005;0.26008;2.50275;3
ACCE;26.831;3308.274;-6.94104;2.65186;7.51297;3
MAGN;26.838;3308.284;-5.40000;-18.80000;-36.80000;3
AHRS;26.849;3308.295;10.5239;36.8174;-109.1684;0.30670;0.11132;-0.75322;3
GYRO;26.850;3308.295;-1.70225;0.35921;2.63706;3
ACCE;26.850;3308.295;-7.38157;2.69974;7.51297;3
AHRS;26.868;3308.316;10.9849;36.5402;-105.5911;0.30351;0.11630;-0.73472;3
GYRO;26.871;3308.316;-1.44644;0.30485;2.69994;3
ACCE;26.872;3308.316;-6.85485;2.38371;7.70450;3
AHRS;26.889;3308.336;11.6438;36.0496;-102.3210;0.30027;0.11792;-0.71717;3
MAGN;26.890;3308.336;-9.30000;-12.50000;-37.30000;3
GYRO;26.891;3308.336;-1.10428;0.08847;2.54539;3
ACCE;26.892;3308.336;-6.02167;2.81466;8.00138;3
AHRS;26.910;3308.357;12.3669;35.5032;-99.5833;0.29772;0.11734;-0.70191;3
GYRO;26.911;3308.357;-0.76639;0.02238;2.15207;3
ACCE;26.912;3308.357;-5.56198;4.40441;8.55684;3
AHRS;26.932;3308.378;13.0078;35.3782;-97.4605;0.29809;0.11802;-0.68877;3
GYRO;26.933;3308.378;-0.53935;0.40505;1.65642;3
ACCE;26.934;3308.378;-4.62345;4.16499;8.83457;3
MAGN;26.941;3308.388;-10.10000;-7.00000;-38.00000;3
AHRS;26.952;3308.399;13.5498;35.8210;-96.1329;0.30220;0.12057;-0.67868;3
GYRO;26.954;3308.399;-0.15029;0.68538;1.04139;3
ACCE;26.954;3308.399;-4.25953;3.53292;8.84414;3
AHRS;26.976;3308.422;14.5305;36.5521;-95.9178;0.31144;0.11914;-0.67298;3
GYRO;26.977;3308.422;0.86339;0.75360;0.55960;3
ACCE;26.977;3308.422;-5.47579;3.51377;8.85372;3
AHRS;26.997;3308.444;16.2015;37.8955;-96.4908;0.32857;0.11465;-0.66807;3
MAGN;26.998;3308.444;-11.00000;-3.40000;-38.40000;3
GYRO;26.999;3308.444;1.53598;1.12986;0.51163;3
ACCE;27.000;3308.444;-8.00406;4.86410;6.61275;3
AHRS;27.019;3308.466;17.9153;39.4921;-97.0360;0.34709;0.11127;-0.66167;3
GYRO;27.020;3308.466;1.38142;1.17889;0.58731;3
ACCE;27.021;3308.466;-6.90273;5.03648;5.32945;3
AHRS;27.043;3308.488;19.3368;40.3215;-97.3322;0.35924;0.10601;-0.65663;3
GYRO;27.044;3308.488;1.01261;0.52230;0.57666;3
ACCE;27.045;3308.488;-6.58670;5.40998;5.79872;3
MAGN;27.051;3308.499;-9.10000;-5.30000;-38.00000;3
AHRS;27.071;3308.510;20.0924;41.2663;-97.6644;0.36867;0.10551;-0.65323;3
GYRO;27.073;3308.510;0.58092;0.92308;0.13324;3
ACCE;27.073;3308.510;-5.58113;6.52089;6.47867;3
AHRS;27.083;3308.530;20.5623;42.6280;-98.0210;0.37902;0.10908;-0.64936;3
GYRO;27.086;3308.530;0.47859;1.07763;0.03837;3
ACCE;27.087;3308.530;-5.16933;6.09951;6.50740;3
AHRS;27.103;3308.551;20.8105;44.1596;-98.5026;0.38933;0.11454;-0.64616;3
MAGN;27.104;3308.551;-6.60000;-7.40000;-38.10000;3
GYRO;27.105;3308.551;0.43276;1.20554;-0.25475;3
ACCE;27.105;3308.551;-4.30742;4.43314;6.11475;3
AHRS;27.124;3308.572;20.8820;45.7292;-99.7442;0.39979;0.11860;-0.64748;3
GYRO;27.125;3308.572;0.92841;0.94226;-0.76959;3
ACCE;27.125;3308.572;-5.47579;3.82980;7.11074;3
GNSS;27.145;1491984753.452;39.994105;-0.068429;223.000;188.100;247.0;4.9;19;10
AHRS;27.150;3308.592;21.4178;47.7456;-102.0038;0.41598;0.11819;-0.65098;3
GYRO;27.151;3308.592;1.95168;1.16291;-0.91988;3
ACCE;27.152;3308.592;-6.23236;4.26076;7.10116;3
MAGN;27.155;3308.602;-4.80000;-8.80000;-38.80000;3
GNSS;27.164;1491984753.452;39.994105;-0.068429;223.000;188.100;247.0;4.9;19;10
AHRS;27.169;3308.612;22.7753;50.7903;-104.6042;0.44172;0.11595;-0.64894;3
GYRO;27.171;3308.612;2.45479;2.19471;-0.17801;3
ACCE;27.171;3308.612;-11.24103;5.85051;2.80118;3
AHRS;27.185;3308.632;24.5666;53.2902;-105.9995;0.46440;0.11185;-0.64006;3
GYRO;27.186;3308.632;1.54770;1.18849;0.72055;3
ACCE;27.187;3308.632;-9.63212;5.65897;0.74216;3
AHRS;27.206;3308.653;25.6507;53.0148;-105.2256;0.46639;0.10641;-0.63313;3
MAGN;27.207;3308.653;-3.10000;-12.50000;-38.40000;3
GYRO;27.208;3308.653;-0.20572;-0.17374;1.19168;3
ACCE;27.208;3308.653;-7.88914;6.48258;2.37022;3
AHRS;27.226;3308.673;26.7816;51.9406;-104.1138;0.46397;0.09774;-0.62735;3
GYRO;27.229;3308.673;0.05116;-0.54681;1.35157;3
ACCE;27.229;3308.673;-6.96977;5.31421;5.82745;3
AHRS;27.257;3308.694;28.3569;51.3171;-103.7671;0.46658;0.08543;-0.62210;3
GYRO;27.258;3308.694;0.80796;-0.32084;1.14372;3
ACCE;27.259;3308.694;-5.65775;6.17612;5.60718;3
MAGN;27.259;3308.704;-1.30000;-16.50000;-38.40000;3
AHRS;27.268;3308.715;29.5974;51.4313;-104.1278;0.47235;0.07641;-0.61888;3
GYRO;27.269;3308.715;0.93054;0.19719;0.49138;3
ACCE;27.269;3308.715;-5.71521;6.54962;5.38692;3
SOUN;27.285;56.02;0.00171;38.64
AHRS;27.291;3308.735;30.5935;51.9960;-104.8522;0.47970;0.06989;-0.61661;3
GYRO;27.292;3308.735;0.94866;0.13004;0.33256;3
ACCE;27.292;3308.735;-7.48692;6.30062;3.73970;3
AHRS;27.309;3308.756;31.7793;52.4586;-105.4794;0.48701;0.06189;-0.61340;3
MAGN;27.315;3308.756;-0.90000;-17.30000;-38.00000;3
GYRO;27.315;3308.756;1.06804;0.15669;0.59904;3
ACCE;27.316;3308.756;-6.38558;7.21042;5.46353;3
AHRS;27.331;3308.776;33.2719;53.3936;-106.2446;0.49783;0.05373;-0.60754;3
GYRO;27.333;3308.776;1.25031;0.53189;0.73761;3
ACCE;27.333;3308.776;-6.02167;7.59349;4.65908;3
AHRS;27.351;3308.797;35.0067;54.0828;-106.0207;0.50750;0.04691;-0.59621;3
GYRO;27.353;3308.797;0.94013;0.47753;1.30360;3
ACCE;27.353;3308.797;-8.31052;6.78904;4.32389;3
MAGN;27.365;3308.807;-1.70000;-18.40000;-36.50000;3
AHRS;27.370;3308.817;37.1594;54.6676;-105.3686;0.51774;0.03874;-0.58100;3
GYRO;27.371;3308.817;0.64168;1.02647;1.99218;3
ACCE;27.372;3308.817;-9.22990;6.59750;5.86576;3
AHRS;27.390;3308.837;40.0008;55.5328;-104.4402;0.53141;0.02899;-0.55957;3
GYRO;27.397;3308.837;1.01368;1.37396;2.46118;3
ACCE;27.397;3308.837;-6.56754;8.65651;4.88892;3
AHRS;27.414;3308.858;43.0311;56.9187;-103.9407;0.54785;0.01914;-0.53658;3
MAGN;27.415;3308.858;-2.00000;-20.10000;-36.10000;3
GYRO;27.416;3308.858;1.37396;1.37502;2.23095;3
ACCE;27.417;3308.858;-5.45663;9.29816;3.89293;3
AHRS;27.431;3308.878;46.0190;58.6957;-104.1911;0.56527;0.00830;-0.51536;3
GYRO;27.432;3308.878;1.58927;1.40700;2.12968;3
ACCE;27.433;3308.878;-6.17489;8.66609;3.95039;3
AHRS;27.456;3308.898;49.6242;60.4417;-104.5766;0.58324;-0.00740;-0.49128;3
GYRO;27.457;3308.898;1.84083;1.34624;2.81187;3
ACCE;27.458;3308.898;-7.30496;7.89995;4.00785;3
MAGN;27.462;3308.908;-3.50000;-22.30000;-35.70000;3
AHRS;27.471;3308.919;54.4031;62.9530;-105.6705;0.60560;-0.03013;-0.46028;3
GYRO;27.473;3308.919;2.77243;1.44004;3.58785;3
ACCE;27.473;3308.919;-6.94104;6.35808;4.33347;3
AHRS;27.493;3308.940;60.4118;67.2592;-108.9388;0.63295;-0.06276;-0.42368;3
GYRO;27.494;3308.940;3.91402;1.26310;4.22419;3
ACCE;27.495;3308.940;-2.60275;7.68926;2.42768;3
AHRS;27.515;3308.961;66.6317;75.1758;-116.1906;0.66275;-0.10009;-0.38508;3
MAGN;27.516;3308.961;-2.70000;-25.90000;-35.30000;3
GYRO;27.517;3308.961;4.54184;1.23859;4.22419;3
ACCE;27.517;3308.961;-2.21010;8.20640;0.59851;3
AHRS;27.535;3308.982;72.0598;88.4817;-129.1403;0.69050;-0.13829;-0.34702;3
GYRO;27.536;3308.982;4.52052;0.87298;4.00568;3
ACCE;27.536;3308.982;-1.34818;7.94783;-0.65605;3
AHRS;27.556;3309.002;75.7584;109.1185;-149.3723;0.71426;-0.17356;-0.30932;3
GYRO;27.557;3309.002;4.28708;1.02860;3.85752;3
ACCE;27.557;3309.002;-0.85977;8.61821;-1.02954;3
MAGN;27.565;3309.012;-4.40000;-31.40000;-32.10000;3
AHRS;27.575;3309.022;76.7924;137.2855;-176.9987;0.73559;-0.20700;-0.27018;3
GYRO;27.576;3309.022;4.34678;1.18316;3.88843;3
ACCE;27.576;3309.022;-1.32903;8.16810;-1.35516;3
AHRS;27.595;3309.042;73.9500;165.3685;155.0127;0.75706;-0.24620;-0.22838;3
GYRO;27.596;3309.042;5.26559;0.61503;4.26043;3
ACCE;27.597;3309.042;-0.23727;7.42111;-1.87230;3
AHRS;27.615;3309.063;67.7576;-178.2031;137.9758;0.77805;-0.28949;-0.18770;3
MAGN;27.618;3309.063;-8.80000;-38.30000;-27.00000;3
GYRO;27.620;3309.063;6.04477;0.21638;4.23698;3
ACCE;27.621;3309.063;1.27586;5.90797;-3.62486;3
AHRS;27.636;3309.083;59.9608;-169.5494;128.7429;0.79742;-0.33207;-0.14412;3
GYRO;27.638;3309.083;6.43489;0.33683;4.25724;3
ACCE;27.638;3309.083;1.93666;4.06922;-4.25693;3
AHRS;27.659;3309.103;52.0060;-164.4169;123.2561;0.81175;-0.37085;-0.09920;3
GYRO;27.660;3309.103;5.97762;0.58092;4.14105;3
ACCE;27.660;3309.103;3.03799;3.88726;-6.02864;3
MAGN;27.667;3309.114;-14.30000;-39.70000;-20.20000;3
AHRS;27.678;3309.124;44.7152;-161.0546;119.5852;0.81984;-0.40486;-0.05724;3
GYRO;27.679;3309.124;5.20910;0.46474;3.81382;3
ACCE;27.681;3309.124;4.35959;4.25118;-7.61839;3
AHRS;27.701;3309.144;38.0165;-158.7005;116.8053;0.82297;-0.43558;-0.01889;3
GYRO;27.702;3309.144;4.75608;0.48605;3.71469;3
ACCE;27.703;3309.144;3.99567;3.34139;-7.49389;3
AHRS;27.719;3309.165;31.4238;-156.8064;114.2769;0.82163;-0.46595;0.01861;3
MAGN;27.720;3309.165;-20.20000;-37.40000;-10.90000;3
GYRO;27.721;3309.165;4.62604;0.34109;3.91828;3
ACCE;27.722;3309.165;3.12418;0.71734;-7.74289;3
SOUN;27.726;61.20;0.00187;39.41
AHRS;27.739;3309.185;24.7558;-155.2822;111.9783;0.81656;-0.49566;0.05617;3
GYRO;27.740;3309.185;4.60046;0.41037;3.97903;3
ACCE;27.740;3309.185;3.58387;-0.35526;-7.80035;3
AHRS;27.759;3309.206;18.1007;-154.0249;110.1389;0.80917;-0.52201;0.09419;3
GYRO;27.760;3309.206;4.60579;0.55427;3.76266;3
ACCE;27.761;3309.206;5.58542;-1.99290;-8.27919;3
MAGN;27.769;3309.217;-26.10000;-31.80000;-4.40000;3
AHRS;27.780;3309.227;11.8645;-152.8580;108.9661;0.80107;-0.54196;0.13160;3
GYRO;27.781;3309.227;4.33185;0.82395;3.13803;3
ACCE;27.781;3309.227;6.83041;-2.76862;-8.64311;3
AHRS;27.800;3309.248;6.9124;-151.7628;108.5193;0.79431;-0.55350;0.16348;3
GYRO;27.801;3309.248;3.41944;0.87937;2.14247;3
ACCE;27.802;3309.248;6.35157;-2.53877;-9.51460;3
AHRS;27.821;3309.268;3.1494;-150.7754;108.2957;0.78808;-0.56092;0.18883;3
MAGN;27.822;3309.268;-32.80000;-21.50000;1.00000;3
GYRO;27.823;3309.268;2.60828;0.82608;1.63297;3
ACCE;27.823;3309.268;5.90146;-2.97931;-8.64311;3
AHRS;27.842;3309.289;0.1757;-149.9252;108.0515;0.78180;-0.56698;0.20910;3
GYRO;27.843;3309.289;1.94315;0.70989;1.47415;3
ACCE;27.844;3309.289;4.70436;-3.40069;-8.13554;3
LIGH;27.854;294644.459;145.0;0
AHRS;27.873;3309.310;-1.7695;-149.4266;106.8024;0.77191;-0.57831;0.22052;0
GYRO;27.874;3309.310;0.63422;0.37840;1.90265;3
ACCE;27.875;3309.310;6.30368;-3.19957;-7.80992;3
MAGN;27.875;3309.320;-34.70000;-14.10000;1.30000;3
AHRS;27.892;3309.330;-3.5469;-149.1149;105.1706;0.76021;-0.59191;0.22951;3
GYRO;27.893;3309.330;0.69711;0.32404;2.03375;3
ACCE;27.894;3309.330;7.08898;-2.53877;-7.87696;3
AHRS;27.904;3309.350;-5.6756;-148.4177;104.0335;0.74922;-0.60210;0.24355;3
GYRO;27.905;3309.350;1.22473;0.91775;1.66601;3
ACCE;27.906;3309.350;6.41861;-2.70158;-6.23933;3
AHRS;27.923;3309.370;-8.6391;-147.3672;104.8539;0.74559;-0.60032;0.26611;3
MAGN;27.924;3309.370;-38.90000;-9.70000;1.50000;3
GYRO;27.924;3309.370;3.08794;0.82075;0.50311;3
ACCE;27.925;3309.370;5.25024;-3.64968;-8.12596;3
WIFI;27.931;755921.051;eduroam;00:13:c3:44:c7:21;-78
WIFI;27.931;755919.031;eduroam;00:14:69:f2:35:51;-82
WIFI;27.931;755921.051;eduroam;00:13:c3:44:b0:71;-56
WIFI;27.931;755921.051;ti;80:49:71:16:5e:c9;-82
WIFI;27.931;755921.051;UJI;00:13:c3:44:b0:70;-56
WIFI;27.931;755919.031;eduroam;00:14:1c:dd:fa:a1;-48
WIFI;27.931;755921.051;UJI;00:14:1c:dd:fa:a0;-52
WIFI;27.931;755921.051;eduroam;00:27:22:0b:36:35;-70
WIFI;27.931;755921.051;eduroam;00:27:22:0b:c4:39;-60
WIFI;27.931;755921.051;UJI;06:27:22:0b:36:35;-73
WIFI;27.931;755921.051;Pruebas;2e:d9:9f:d9:fa:21;-88
WIFI;27.931;755921.051;UJI;06:27:22:0b:c4:39;-62
WIFI;27.931;755916.940;eduroam;00:13:80:43:d1:51;-79
WIFI;27.931;755916.940;eduroam;00:14:1c:dd:fc:41;-82
WIFI;27.931;755921.051;eduroam;00:27:22:0b:c6:52;-87
WIFI;27.931;755916.940;UJI;00:13:c3:44:c7:20;-77
WIFI;27.931;755921.051;UJI;00:17:59:fb:19:50;-87
WIFI;27.931;755921.051;eduroam;00:27:22:a7:2a:4f;-85
WIFI;27.931;755921.051;TP-LINK_BFAA;60:e3:27:be:bf:aa;-90
WIFI;27.931;755921.051;;98:fc:11:6d:a7:5b;-85
WIFI;27.931;755921.051;UJI;00:13:c3:44:d6:70;-93
WIFI;27.931;755921.051;eduroam;04:18:d6:04:29:62;-87
WIFI;27.931;755921.051;D;00:90:4c:5f:00:2a;-90
WIFI;27.931;755921.051;UJI;0a:18:d6:04:29:62;-88
AHRS;27.951;3309.390;-12.8275;-145.6844;107.3364;0.74541;-0.58910;0.29940;3
GYRO;27.952;3309.390;4.48321;1.11068;0.22810;3
ACCE;27.952;3309.390;5.52796;-5.59377;-6.69901;3
AHRS;27.964;3309.411;-17.2217;-143.9595;109.7881;0.74255;-0.57861;0.33211;3
GYRO;27.964;3309.411;4.14532;0.87937;0.65127;3
ACCE;27.965;3309.411;5.43219;-6.17796;-7.36939;3
LIGH;27.971;294644.579;90.0;0
MAGN;27.973;3309.421;-38.30000;-5.00000;0.80000;3
AHRS;27.983;3309.431;-20.6450;-142.6141;111.1167;0.73608;-0.57442;0.35603;3
GYRO;27.984;3309.431;2.62427;0.75999;0.94439;3
ACCE;27.984;3309.431;6.38030;-5.96727;-7.03420;3
AHRS;28.003;3309.451;-22.5727;-141.9407;111.3756;0.72977;-0.57530;0.36840;3
GYRO;28.005;3309.451;1.12453;0.42530;0.80583;3
ACCE;28.005;3309.451;6.44734;-5.45012;-6.76605;3
AHRS;28.023;3309.471;-23.6332;-141.6422;111.2648;0.72512;-0.57740;0.37461;3
MAGN;28.024;3309.471;-40.60000;-2.80000;0.90000;3
GYRO;28.025;3309.471;0.61610;0.26115;0.56493;3
ACCE;28.026;3309.471;5.78654;-5.90981;-5.58810;3
PROX;28.035;294644.642;0.0;0
AHRS;28.044;3309.491;-24.4555;-141.3142;111.9309;0.72492;-0.57425;0.38011;0
GYRO;28.044;3309.491;1.04459;-0.02452;-0.16202;3
ACCE;28.045;3309.491;5.78654;-6.63765;-4.94646;3
AHRS;28.065;3309.512;-25.4195;-140.4854;113.7492;0.72822;-0.56399;0.38931;0
GYRO;28.066;3309.512;1.72358;0.06822;-0.69391;3
ACCE;28.066;3309.512;5.33643;-7.51871;-4.53466;3
MAGN;28.075;3309.522;-38.80000;0.40000;-1.00000;3
AHRS;28.084;3309.532;-26.7043;-139.5679;116.2693;-0.73330;0.54979;-0.39996;3
GYRO;28.085;3309.532;2.27465;-0.31657;-0.79837;3
ACCE;28.085;3309.532;4.37875;-8.14120;-5.52107;3
AHRS;28.104;3309.552;-28.4053;-138.3203;119.7443;-0.73981;0.53025;-0.41338;3
GYRO;28.105;3309.552;3.08261;-0.32084;-1.17783;3
ACCE;28.106;3309.552;5.82484;-6.21627;-3.79724;3
AHRS;28.124;3309.572;-30.1026;-136.6351;124.1144;-0.74779;0.50526;-0.42827;3
MAGN;28.125;3309.572;-40.70000;0.10000;1.20000;3
GYRO;28.126;3309.572;3.36294;-0.41784;-1.48908;3
ACCE;28.126;3309.572;5.58542;-5.56504;-4.10370;3
GNSS;28.144;1491984754.452;39.993846;-0.068580;204.000;180.300;236.0;4.1;18;10
AHRS;28.153;3309.592;-31.5422;-134.9884;128.5708;-0.75588;0.47949;-0.44083;3
GYRO;28.154;3309.592;3.15616;-0.60757;-1.49654;3
ACCE;28.155;3309.592;5.57585;-6.57061;-3.48121;3
LIGH;28.155;294644.759;65.0;0
GNSS;28.157;1491984754.452;39.993846;-0.068580;204.000;180.300;236.0;4.1;18;10
AHRS;28.167;3309.614;-32.6945;-133.7108;132.0414;-0.76123;0.45967;-0.44979;0
GYRO;28.168;3309.614;2.20004;-0.34642;-0.74827;3
ACCE;28.169;3309.614;6.75379;-6.22584;-4.01751;3
SOUN;28.169;42.32;0.00129;36.20
MAGN;28.177;3309.624;-37.40000;-2.10000;2.40000;3
AHRS;28.187;3309.634;-33.4781;-132.8374;134.3333;-0.76417;0.44677;-0.45551;3
GYRO;28.188;3309.634;1.57435;-0.37413;-0.65447;3
ACCE;28.188;3309.634;7.32840;-6.21627;-3.74936;3
AHRS;28.207;3309.655;-33.8509;-132.2746;136.6871;-0.76968;0.43234;-0.45796;3
GYRO;28.208;3309.655;1.47735;-0.78024;-1.00835;3
ACCE;28.209;3309.655;6.98364;-6.27373;-3.79724;3
AHRS;28.227;3309.675;-33.9239;-131.7923;139.2866;-0.77712;0.41542;-0.45887;3
MAGN;28.228;3309.675;-37.80000;-4.40000;2.20000;3
GYRO;28.229;3309.675;1.40913;-0.85806;-1.22366;3
ACCE;28.229;3309.675;7.04110;-6.34076;-3.60571;3
AHRS;28.247;3309.695;-33.8350;-131.7254;141.5516;-0.78521;0.39983;-0.45685;3
GYRO;28.248;3309.695;1.07977;-1.09575;-1.12880;3
ACCE;28.249;3309.695;7.25179;-5.93854;-4.18031;3
AHRS;28.268;3309.715;-33.6298;-132.0629;143.4290;-0.79366;0.38602;-0.45217;3
GYRO;28.269;3309.715;0.85379;-1.20128;-1.00835;3
ACCE;28.270;3309.715;7.27094;-6.34076;-3.75893;3
MAGN;28.278;3309.725;-37.10000;-5.40000;4.60000;3
AHRS;28.288;3309.735;-33.6071;-132.1621;145.1635;-0.79987;0.37379;-0.44944;3
GYRO;28.289;3309.735;0.96252;-0.80263;-0.79943;3
ACCE;28.289;3309.735;6.84956;-6.74299;-3.05025;3
AHRS;28.308;3309.756;-34.0858;-131.2479;147.0060;-0.80066;0.36328;-0.45416;3
GYRO;28.309;3309.756;1.38248;0.02345;-0.48712;3
ACCE;28.309;3309.756;6.19834;-5.85235;-3.07898;3
AHRS;28.328;3309.776;-34.5615;-130.4177;148.3426;-0.80002;0.35628;-0.45876;3
MAGN;28.329;3309.776;-34.60000;-7.30000;6.60000;3
GYRO;28.330;3309.776;0.83461;0.07675;-0.28780;3
ACCE;28.330;3309.776;6.73464;-5.66081;-3.37586;3
AHRS;28.348;3309.796;-34.7556;-130.0799;149.2306;-0.80078;0.35106;-0.46013;3
GYRO;28.349;3309.796;0.54255;-0.21638;-0.28353;3
ACCE;28.350;3309.796;7.13687;-6.17796;-3.02152;3
AHRS;28.369;3309.816;-34.8588;-130.1368;149.9051;-0.80273;0.34655;-0.45891;3
GYRO;28.370;3309.816;0.39012;-0.40611;-0.20785;3
ACCE;28.370;3309.816;7.20390;-6.17796;-2.79168;3
MAGN;28.378;3309.826;-35.30000;-8.30000;7.60000;3
AHRS;28.389;3309.836;-35.0444;-130.3861;150.2693;-0.80423;0.34416;-0.45682;3
GYRO;28.390;3309.836;0.29846;-0.41997;0.01919;3
ACCE;28.391;3309.836;7.79767;-7.34633;-2.88745;3
AHRS;28.411;3309.858;-35.5839;-130.8793;150.5503;-0.80530;0.34296;-0.45341;3
GYRO;28.412;3309.858;0.53935;-0.64274;0.32084;3
ACCE;28.413;3309.858;7.85513;-8.53385;-1.92976;3
AHRS;28.434;3309.881;-36.5722;-131.9888;150.6970;-0.80688;0.34289;-0.44622;3
MAGN;28.435;3309.881;-34.60000;-8.00000;9.20000;3
GYRO;28.436;3309.881;0.67046;-1.00302;0.63102;3
ACCE;28.437;3309.881;7.34756;-6.98241;-1.29770;3
AHRS;28.455;3309.902;-38.0247;-132.3996;151.1194;-0.80493;0.34303;-0.44381;3
GYRO;28.456;3309.902;1.16824;-0.60970;0.75466;3
ACCE;28.457;3309.902;6.58141;-8.58174;-2.67676;3
AHRS;28.477;3309.923;-39.8985;-132.8259;151.7390;-0.80207;0.34270;-0.44109;3
GYRO;28.478;3309.923;1.51039;-0.84100;1.02540;3
ACCE;28.479;3309.923;5.05870;-8.86904;-2.15961;3
MAGN;28.486;3309.933;-35.30000;-6.10000;10.40000;3
AHRS;28.497;3309.944;-42.9125;-133.6404;152.0008;-0.79532;0.34668;-0.43680;3
GYRO;28.498;3309.944;2.01883;-0.86872;2.05507;3
ACCE;28.498;3309.944;3.24868;-8.10290;-1.83400;3
AHRS;28.518;3309.964;-47.3760;-135.5332;151.1081;-0.78294;0.35867;-0.42832;3
GYRO;28.519;3309.964;2.42707;-1.21514;3.48339;3
ACCE;28.520;3309.964;3.77541;-7.60490;-2.69591;3
AHRS;28.541;3309.987;-52.7242;-139.5014;148.4503;-0.76719;0.37643;-0.41169;3
MAGN;28.542;3309.987;-35.30000;-3.60000;10.80000;3
GYRO;28.543;3309.987;2.40469;-1.86854;4.49067;3
ACCE;28.544;3309.987;4.13933;-7.58575;-3.26094;3
AHRS;28.562;3310.009;-57.6952;-145.7070;144.0272;-0.75215;0.39374;-0.38798;3
GYRO;28.563;3310.009;1.94528;-2.23201;4.29454;3
ACCE;28.564;3310.009;4.74266;-8.63920;-3.00237;3
LIGH;28.573;294645.180;40.0;0
PROX;28.574;294645.182;5.0;0
AHRS;28.586;3310.031;-61.7916;-153.7861;137.7722;-0.73770;0.40968;-0.36168;0
GYRO;28.587;3310.031;1.66602;-2.36205;4.13466;3
ACCE;28.587;3310.031;4.44578;-9.83630;-2.52353;3
MAGN;28.596;3310.043;-33.10000;7.40000;15.30000;3
AHRS;28.607;3310.054;-65.1224;-163.9589;129.7068;-0.72356;0.42262;-0.33291;3
GYRO;28.608;3310.054;1.56475;-2.64025;3.94812;3
ACCE;28.609;3310.054;3.65091;-10.15233;-2.59056;3
AHRS;28.627;3310.074;-67.7246;-176.9236;118.9508;-0.70744;0.43449;-0.30211;3
GYRO;28.628;3310.074;1.59886;-2.74471;4.15704;3
ACCE;28.628;3310.074;1.68766;-9.91291;-2.37987;3
LIGH;28.632;294645.239;65.0;0
AHRS;28.654;3310.096;-69.0792;165.8667;103.9283;-0.68684;0.44875;-0.26687;0
MAGN;28.656;3310.096;-29.80000;20.10000;17.90000;3
GYRO;28.656;3310.096;1.67348;-2.76390;4.86694;3
ACCE;28.657;3310.096;-0.96511;-9.94164;-0.58901;3
AHRS;28.671;3310.117;-68.6433;145.2078;85.2318;-0.65767;0.46584;-0.22877;0
GYRO;28.672;3310.117;2.33967;-2.82359;5.74418;3
ACCE;28.673;3310.117;-2.18137;-9.99911;0.64640;3
LIGH;28.693;294645.299;90.0;0
AHRS;28.694;3310.139;-65.8069;123.6410;65.7505;-0.61717;0.48231;-0.18694;0
GYRO;28.695;3310.139;3.14656;-3.30645;6.50524;3
ACCE;28.695;3310.139;-2.58359;-10.18106;0.26332;3
MAGN;28.704;3310.150;-24.40000;30.30000;20.20000;3
AHRS;28.713;3310.161;-60.5441;105.7717;50.3560;-0.56827;0.49386;-0.14210;3
GYRO;28.715;3310.161;3.77438;-3.56333;6.69177;3
ACCE;28.715;3310.161;-2.52613;-11.04298;0.46444;3
SOUN;28.719;37.53;0.00115;35.16
AHRS;28.734;3310.181;-53.9836;92.8304;39.6986;-0.51348;0.50086;-0.10063;3
GYRO;28.735;3310.181;4.06218;-3.43222;6.31764;3
ACCE;28.736;3310.181;-3.29228;-11.00467;0.57936;3
LIGH;28.752;294645.360;145.0;0
AHRS;28.754;3310.201;-47.2769;84.3538;33.3965;-0.46135;0.50377;-0.06280;0
MAGN;28.755;3310.201;-12.50000;40.40000;20.00000;3
GYRO;28.756;3310.201;3.51430;-2.99200;5.63546;3
ACCE;28.756;3310.201;-3.58916;-9.30000;0.17713;3
AHRS;28.776;3310.223;-41.1410;79.3422;30.5428;-0.41832;0.50534;-0.02657;0
GYRO;28.777;3310.223;2.21602;-2.58909;4.89998;3
ACCE;28.778;3310.223;-3.92435;-7.60490;0.92412;3
AHRS;28.800;3310.246;-36.0626;76.2168;29.9573;-0.38696;0.50395;0.00884;0
GYRO;28.801;3310.246;1.06378;-2.38444;4.00355;3
ACCE;28.802;3310.246;-3.06243;-6.35992;2.39895;3
MAGN;28.810;3310.257;2.60000;46.20000;15.60000;3
LIGH;28.812;294645.419;225.0;0
AHRS;28.821;3310.268;-32.1043;73.6763;30.4073;-0.36466;0.49798;0.04172;0
GYRO;28.822;3310.268;0.44235;-2.45052;3.23396;3
ACCE;28.823;3310.268;-3.12947;-5.38308;3.42367;3
AHRS;28.841;3310.288;-29.2491;71.3721;31.3297;-0.34986;0.48811;0.07039;0
GYRO;28.842;3310.288;0.00426;-2.38231;2.37164;3
ACCE;28.842;3310.288;-4.33615;-4.17641;5.38692;3
AHRS;28.862;3310.309;-27.0737;69.1020;32.3159;-0.33861;0.47595;0.09533;0
MAGN;28.863;3310.309;15.60000;44.70000;12.50000;3
GYRO;28.864;3310.309;-0.05756;-2.50062;2.03588;3
ACCE;28.864;3310.309;-7.83168;-4.54033;6.41163;3
AHRS;28.882;3310.330;-23.6825;66.4553;32.7225;-0.31577;0.46624;0.12273;0
GYRO;28.884;3310.330;1.10535;-2.23201;3.04530;3
ACCE;28.884;3310.330;-9.02878;-2.41427;7.88646;3
AHRS;28.904;3310.351;-19.6728;63.9666;32.8826;-0.28669;0.45953;0.14975;0
GYRO;28.906;3310.351;1.40274;-2.10943;3.27873;3
ACCE;28.907;3310.351;-6.23236;-3.52518;6.90005;3
MAGN;28.914;3310.361;22.40000;41.30000;9.80000;3
AHRS;28.925;3310.371;-15.9165;61.8640;33.1775;-0.25916;0.45398;0.17433;3
GYRO;28.926;3310.371;1.20448;-1.91011;2.92805;3
ACCE;28.926;3310.371;-5.84928;-2.72073;6.83301;3
LIGH;28.932;294645.540;300.0;0
AHRS;28.945;3310.392;-12.7461;59.6783;33.6057;-0.23512;0.44555;0.19633;0
GYRO;28.946;3310.392;0.98383;-2.05614;2.48357;3
ACCE;28.947;3310.392;-5.94505;-1.98332;5.73168;3
AHRS;28.968;3310.414;-10.0076;57.3586;34.3948;-0.21445;0.43408;0.21842;0
MAGN;28.969;3310.414;27.70000;35.70000;4.10000;3
GYRO;28.970;3310.414;0.52976;-2.18085;2.35992;3
ACCE;28.970;3310.414;-5.91632;-1.72474;5.18580;3
AHRS;28.988;3310.435;-7.8790;55.1474;35.7637;-0.19975;0.42079;0.24127;0
GYRO;28.990;3310.435;-0.15029;-2.06466;2.14994;3
ACCE;28.991;3310.435;-5.50452;-1.44702;5.33903;3
AHRS;29.011;3310.457;-6.5292;53.2147;37.8354;-0.19314;0.40649;0.26528;0
GYRO;29.012;3310.457;-0.95718;-1.98792;1.96127;3
ACCE;29.013;3310.457;-4.83414;-1.31294;6.32544;3
MAGN;29.022;3310.468;32.40000;31.00000;1.50000;3
AHRS;29.033;3310.480;-5.5808;51.0925;40.0393;-0.18873;0.38966;0.28878;3
GYRO;29.034;3310.480;-0.94546;-2.08385;1.77154;3
ACCE;29.035;3310.480;-3.95308;-0.47018;8.54726;3
AHRS;29.053;3310.501;-4.7557;48.9555;41.9027;-0.18329;0.37311;0.30910;3
GYRO;29.055;3310.501;-0.74294;-2.00604;1.51465;3
ACCE;29.055;3310.501;-4.07757;-0.51807;8.80583;3
AHRS;29.076;3310.522;-3.9722;46.8277;43.4968;-0.17669;0.35708;0.32703;3
MAGN;29.077;3310.522;34.10000;25.60000;-1.80000;3
GYRO;29.078;3310.522;-0.49991;-1.85681;1.49014;3
ACCE;29.078;3310.522;-6.23236;-1.15014;9.16975;3
AHRS;29.095;3310.543;-2.8140;44.7644;45.3919;-0.16782;0.34243;0.34804;3
GYRO;29.097;3310.543;-0.49991;-1.89412;1.99858;3
ACCE;29.098;3310.543;-3.14862;-1.77263;9.98378;3
AHRS;29.116;3310.563;-1.8121;43.3679;46.7757;-0.16014;0.33325;0.36345;3
GYRO;29.118;3310.563;-0.06182;-1.11387;1.21940;3
ACCE;29.119;3310.563;-0.68738;-1.83967;9.83055;3
MAGN;29.126;3310.573;36.30000;21.20000;-5.40000;3
AHRS;29.141;3310.584;-0.9623;42.0344;47.5608;-0.15179;0.32503;0.37364;3
GYRO;29.142;3310.584;0.09913;-1.26204;0.97637;3
ACCE;29.143;3310.584;-3.04328;-1.90670;7.09159;3
AHRS;29.157;3310.604;-0.2511;40.0337;48.4843;-0.14242;0.31127;0.38511;3
GYRO;29.159;3310.604;-0.16308;-1.81098;1.07124;3
ACCE;29.159;3310.604;-3.41677;-1.75347;7.83858;3
AHRS;29.180;3310.626;0.5384;37.6946;49.6450;-0.13158;0.29507;0.39867;3
MAGN;29.181;3310.626;37.20000;18.30000;-6.60000;3
GYRO;29.182;3310.626;0.03304;-2.17658;1.30574;3
ACCE;29.182;3310.626;-5.81098;-1.15971;12.22476;3
AHRS;29.200;3310.647;2.3703;35.3506;50.5872;-0.11188;0.28288;0.41268;3
GYRO;29.203;3310.647;1.08190;-1.85148;1.64789;3
ACCE;29.204;3310.647;-2.68894;-1.83967;12.85682;3
AHRS;29.221;3310.667;4.5422;34.0144;50.6873;-0.09085;0.28035;0.41948;3
GYRO;29.222;3310.667;1.50293;-1.04779;0.93373;3
ACCE;29.222;3310.667;-0.77358;-0.43188;8.87287;3
MAGN;29.230;3310.678;37.20000;16.20000;-10.30000;3
AHRS;29.240;3310.688;6.0216;33.0135;50.1196;-0.07456;0.27836;0.41907;3
GYRO;29.243;3310.688;1.22580;-0.83141;0.14176;3
ACCE;29.244;3310.688;-1.32903;-0.24034;7.56085;3
AHRS;29.261;3310.708;6.5723;32.9343;50.0411;-0.06988;0.27969;0.41965;3
GYRO;29.262;3310.708;0.16948;0.16948;0.30698;3
ACCE;29.263;3310.708;-3.20608;0.49707;7.66620;3
SOUN;29.270;34.81;0.00106;34.50
AHRS;29.281;3310.728;6.5583;33.0339;50.8013;-0.07221;0.27992;0.42526;3
MAGN;29.282;3310.728;37.20000;10.80000;-13.80000;3
GYRO;29.283;3310.728;-0.47539;0.12151;0.56600;3
ACCE;29.283;3310.728;-3.57958;1.44518;9.79225;3
LIGH;29.292;294645.899;225.0;0
AHRS;29.301;3310.748;6.0679;33.0268;51.8477;-0.07845;0.27746;0.43209;0
GYRO;29.301;3310.748;-1.01688;0.15456;0.50417;3
ACCE;29.302;3310.748;-2.87090;0.27681;9.03568;3
AHRS;29.322;3310.769;4.8606;33.4518;53.0671;-0.09212;0.27539;0.43836;0
GYRO;29.323;3310.769;-1.58927;0.56600;0.22704;3
ACCE;29.323;3310.769;-2.12391;-0.33611;8.90160;3
MAGN;29.334;3310.779;37.30000;9.60000;-13.80000;3
AHRS;29.341;3310.789;3.2763;34.2158;54.1312;-0.10947;0.27428;0.44219;3
GYRO;29.342;3310.789;-1.63830;0.76426;-0.05223;3
ACCE;29.343;3310.789;-2.81344;-0.36484;9.81140;3
AHRS;29.362;3310.810;1.9111;34.9998;54.8505;-0.12437;0.27420;0.44366;3
GYRO;29.363;3310.810;-1.20661;0.66832;-0.23876;3
ACCE;29.364;3310.810;-2.53571;0.54496;10.29024;3
AHRS;29.383;3310.830;0.6259;35.1528;55.0515;-0.13494;0.27020;0.44203;3
MAGN;29.384;3310.830;37.60000;9.30000;-13.30000;3
GYRO;29.385;3310.830;-1.01048;-0.11832;-0.60650;3
ACCE;29.385;3310.830;-0.00743;-1.42786;7.59916;3
AHRS;29.404;3310.851;-0.5151;34.5503;54.9801;-0.14088;0.26145;0.43958;3
GYRO;29.406;3310.851;-0.64701;-0.68005;-0.55001;3
ACCE;29.406;3310.851;-3.42635;-1.73432;10.76908;3
AHRS;29.425;3310.872;-0.9048;33.7915;54.8825;-0.14063;0.25444;0.43890;3
GYRO;29.428;3310.872;-0.03837;-0.57452;-0.14390;3
ACCE;29.428;3310.872;-5.33214;-2.23232;11.00850;3
MAGN;29.434;3310.882;36.20000;12.30000;-10.50000;3
AHRS;29.446;3310.892;-0.7780;33.2453;54.9750;-0.13780;0.25076;0.44053;3
GYRO;29.447;3310.892;0.05116;-0.46047;0.23237;3
ACCE;29.447;3310.892;-5.13102;-1.43744;10.15617;3
AHRS;29.466;3310.913;-0.5305;32.8196;55.3841;-0.13522;0.24808;0.44463;3
GYRO;29.467;3310.913;-0.02665;-0.35282;0.47753;3
ACCE;29.467;3310.913;-5.34171;-2.19401;10.36685;3
AHRS;29.486;3310.933;0.1605;32.2980;56.0534;-0.12950;0.24615;0.45169;3
MAGN;29.487;3310.933;36.60000;14.50000;-12.20000;3
GYRO;29.488;3310.933;0.33363;-0.50631;0.90922;3
ACCE;29.489;3310.933;-4.82457;-1.66728;11.06596;3
AHRS;29.507;3310.954;1.4532;31.8988;56.7700;-0.11990;0.24753;0.46012;3
GYRO;29.508;3310.954;0.67366;-0.23237;1.29401;3
ACCE;29.509;3310.954;-4.60430;0.98549;8.96864;3
AHRS;29.528;3310.975;2.8675;31.8243;58.0530;-0.11195;0.25133;0.47247;3
GYRO;29.529;3310.975;0.41038;0.04050;1.62551;3
ACCE;29.530;3310.975;-4.25953;0.45877;9.18891;3
MAGN;29.538;3310.985;36.60000;12.70000;-11.70000;3
AHRS;29.548;3310.996;4.1258;31.7803;59.3254;-0.10533;0.25489;0.48424;3
GYRO;29.549;3310.996;0.33683;0.00000;1.47202;3
ACCE;29.550;3310.996;-4.77668;-0.16373;9.61986;3
AHRS;29.570;3311.017;5.2722;31.7288;60.4315;-0.09920;0.25824;0.49444;3
GYRO;29.571;3311.017;0.33896;0.06822;1.31426;3
ACCE;29.571;3311.017;-4.88203;-0.67130;10.10828;3
AHRS;29.592;3311.038;6.2918;31.6592;62.3957;-0.09592;0.26033;0.51041;3
MAGN;29.594;3311.038;36.60000;7.90000;-13.00000;3
GYRO;29.595;3311.038;0.17588;0.02665;1.37715;3
ACCE;29.595;3311.038;-4.41276;-0.92987;9.95505;3
AHRS;29.613;3311.060;7.3290;31.5063;63.8223;-0.09100;0.26251;0.52244;3
GYRO;29.614;3311.060;0.10872;0.01386;1.60845;3
ACCE;29.617;3311.060;-2.94751;-1.28421;10.38601;3
AHRS;29.635;3311.081;8.5990;31.3084;66.3652;-0.08685;0.26470;0.54246;3
GYRO;29.636;3311.081;0.26541;-0.01066;1.88559;3
ACCE;29.637;3311.081;-2.64105;-2.45258;10.47220;3
MAGN;29.645;3311.091;38.40000;4.60000;-12.50000;3
AHRS;29.655;3311.101;10.2322;30.7635;68.0225;-0.07651;0.26709;0.55678;3
GYRO;29.656;3311.101;0.57772;-0.32297;1.96980;3
ACCE;29.657;3311.101;-2.92836;-2.70158;11.32454;3
AHRS;29.677;3311.123;12.0266;29.7375;69.5670;-0.06242;0.26736;0.57042;3
GYRO;29.679;3311.123;0.60224;-0.71416;1.91011;3
ACCE;29.679;3311.123;-1.72168;-2.89311;10.32855;3
AHRS;29.697;3311.143;13.1759;28.6293;72.4530;-0.05548;0.26383;0.59173;3
MAGN;29.698;3311.143;39.20000;-0.80000;-13.30000;3
GYRO;29.699;3311.143;0.05436;-0.61077;1.78326;3
ACCE;29.699;3311.143;-1.21411;-1.68644;9.38044;3
SOUN;29.712;26.49;0.00081;32.13
AHRS;29.718;3311.164;14.0101;27.7300;74.3169;-0.04930;0.26107;0.60534;3
GYRO;29.719;3311.164;-0.13963;-0.33789;1.75448;3
ACCE;29.719;3311.164;-1.31945;-1.91628;8.61430;3
AHRS;29.738;3311.184;14.8959;26.9726;76.4290;-0.04401;0.25967;0.62023;3
GYRO;29.739;3311.184;-0.08740;-0.17268;2.02736;3
ACCE;29.740;3311.184;-1.61634;-2.02163;8.84414;3
MAGN;29.747;3311.195;37.80000;-4.90000;-13.30000;3
AHRS;29.758;3311.205;16.1443;26.0411;78.6753;-0.03559;0.25925;0.63594;3
GYRO;29.759;3311.205;0.23130;-0.31871;2.20963;3
ACCE;29.760;3311.205;-1.28115;-1.04479;8.86330;3
AHRS;29.778;3311.225;17.9210;24.9837;80.7481;-0.02256;0.26128;0.65039;3
GYRO;29.779;3311.225;0.82501;-0.44555;2.21709;3
ACCE;29.780;3311.225;-0.82146;-0.69045;8.57599;3
AHRS;29.799;3311.246;20.4210;24.0741;82.2150;-0.00431;0.26863;0.66069;3
MAGN;29.800;3311.246;34.90000;-9.30000;-14.50000;3
GYRO;29.801;3311.246;1.71505;-0.29739;1.93569;3
ACCE;29.802;3311.246;0.28945;0.64073;7.75239;3
AHRS;29.819;3311.267;23.6857;23.3524;83.3036;0.01853;0.28157;0.66803;3
GYRO;29.821;3311.267;2.42175;-0.30485;2.02203;3
ACCE;29.821;3311.267;0.56718;2.33582;7.20651;3
AHRS;29.841;3311.287;27.8098;22.3884;84.7280;0.04720;0.29809;0.67612;3
GYRO;29.842;3311.287;3.00160;-0.25795;2.52087;3
ACCE;29.843;3311.287;-2.92836;0.60242;8.98779;3
MAGN;29.850;3311.298;34.60000;-15.50000;-15.00000;3
AHRS;29.861;3311.308;32.1478;21.2282;86.1853;0.07781;0.31517;0.68248;3
GYRO;29.862;3311.308;3.08367;-0.50204;2.29916;3
ACCE;29.863;3311.308;-3.41677;0.40131;9.34214;3
AHRS;29.881;3311.329;35.5149;20.4012;86.7158;0.10245;0.32871;0.68278;3
GYRO;29.883;3311.329;2.45905;-0.33789;1.18103;3
ACCE;29.883;3311.329;-2.12391;4.71087;8.78668;3
AHRS;29.915;3311.351;36.7142;19.5016;86.7317;0.11527;0.32999;0.68107;3
MAGN;29.916;3311.351;31.30000;-22.40000;-13.30000;3
GYRO;29.917;3311.351;-0.18120;-1.13199;-0.11192;3
ACCE;29.918;3311.351;0.27987;6.13781;6.70851;3
AHRS;29.932;3311.372;35.3756;18.5921;86.7991;0.11212;0.31784;0.68166;3
GYRO;29.934;3311.372;-1.62125;-0.50204;-0.47753;3
ACCE;29.935;3311.372;-2.21967;5.38125;7.77154;3
AHRS;29.946;3311.393;33.5359;18.1216;86.3525;0.10459;0.30490;0.68011;3
GYRO;29.947;3311.393;-1.18422;-0.67046;-0.89323;3
ACCE;29.948;3311.393;-1.26199;2.56566;8.13546;3
MAGN;29.955;3311.403;31.40000;-29.00000;-13.80000;3
AHRS;29.968;3311.413;32.8914;17.4676;85.6340;0.10628;0.29701;0.67583;3
GYRO;29.969;3311.413;-0.10126;-0.97531;-0.55427;3
ACCE;29.970;3311.413;-2.07602;1.76121;9.66775;3
WIFI;29.980;755923.092;eduroam;00:13:c3:44:c7:21;-75
WIFI;29.980;755923.092;eduroam;00:14:69:f2:35:51;-82
WIFI;29.980;755921.051;eduroam;00:13:c3:44:b0:71;-51
WIFI;29.980;755923.092;ti;80:49:71:16:5e:c9;-83
WIFI;29.980;755923.092;UJI;00:13:c3:44:b0:70;-51
WIFI;29.980;755923.092;eduroam;00:14:1c:dd:fa:a1;-43
WIFI;29.980;755923.092;UJI;00:14:1c:dd:fa:a0;-44
WIFI;29.980;755923.092;eduroam;00:27:22:0b:36:35;-72
WIFI;29.980;755923.092;eduroam;00:27:22:0b:c4:39;-57
WIFI;29.980;755923.092;UJI;06:27:22:0b:36:35;-73
WIFI;29.980;755923.092;Pruebas;2e:d9:9f:d9:fa:21;-88
WIFI;29.980;755923.092;UJI;06:27:22:0b:c4:39;-67
WIFI;29.980;755923.092;eduroam;00:13:80:43:d1:51;-84
WIFI;29.980;755923.092;eduroam;00:27:22:0b:c6:52;-87
WIFI;29.980;755923.092;UJI;00:13:c3:44:c7:20;-75
WIFI;29.980;755923.092;UJI;00:17:59:fb:19:50;-87
WIFI;29.980;755921.051;eduroam;00:27:22:a7:2a:4f;-85
WIFI;29.980;755921.051;TP-LINK_BFAA;60:e3:27:be:bf:aa;-90
WIFI;29.980;755923.092;;98:fc:11:6d:a7:5b;-85
WIFI;29.980;755923.092;UJI;00:13:c3:44:d6:70;-93
WIFI;29.980;755923.092;eduroam;04:18:d6:04:29:62;-87
WIFI;29.980;755923.092;D;00:90:4c:5f:00:2a;-90
WIFI;29.980;755923.092;UJI;0a:18:d6:04:29:62;-88
WIFI;29.980;755923.092;eduroam;00:1b:90:77:29:d1;-85
WIFI;29.980;755923.092;UJI;00:13:80:43:d1:50;-82
AHRS;30.004;3311.433;33.3523;16.4589;85.1378;0.11640;0.29311;0.67160;3
GYRO;30.005;3311.433;0.62249;-1.15225;-0.14283;3
ACCE;30.006;3311.433;-3.38804;3.79150;10.09870;3
AHRS;30.007;3311.453;33.8649;15.5989;84.4051;0.12654;0.29000;0.66597;3
MAGN;30.007;3311.453;31.10000;-26.00000;-15.30000;3
GYRO;30.008;3311.453;0.46261;-1.08190;-0.59051;3
ACCE;30.008;3311.453;-2.35375;4.15541;9.21764;3
AHRS;30.026;3311.473;33.2092;14.9595;83.0073;0.12953;0.28118;0.65749;3
GYRO;30.027;3311.473;-0.51590;-1.26843;-1.23113;3
ACCE;30.034;3311.473;-0.37135;4.42357;9.11229;3
AHRS;30.047;3311.494;32.2750;14.8949;81.7108;0.12700;0.27446;0.65033;3
GYRO;30.048;3311.494;-0.43702;-0.40078;-1.03926;3
ACCE;30.048;3311.494;1.10348;5.74516;8.48980;3
MAGN;30.056;3311.504;30.50000;-25.60000;-16.30000;3
AHRS;30.067;3311.514;32.0546;15.2384;81.1020;0.12508;0.27474;0.64715;3
GYRO;30.068;3311.514;0.04264;0.20039;-0.25795;3
ACCE;30.068;3311.514;1.83132;0.03739;8.80583;3
AHRS;30.088;3311.535;31.7446;14.8932;81.5742;0.12389;0.27154;0.64988;3
GYRO;30.089;3311.535;-0.47220;-0.47753;0.43915;3
ACCE;30.089;3311.535;-1.23326;1.55052;8.25038;3
AHRS;30.109;3311.556;31.5454;13.2518;82.8862;0.12890;0.26195;0.65621;3
MAGN;30.109;3311.556;29.80000;-22.70000;-17.10000;3
GYRO;30.110;3311.556;-0.48179;-0.62356;0.99236;3
ACCE;30.111;3311.556;-3.10074;5.32378;9.21764;3
AHRS;30.129;3311.577;30.1222;11.7901;84.2466;0.12519;0.24693;0.66406;3
GYRO;30.130;3311.577;-1.67134;-0.76639;0.53828;3
ACCE;30.131;3311.577;0.67252;4.44272;6.88090;3
AHRS;30.152;3311.598;29.0139;10.5051;84.6786;0.12469;0.23352;0.66626;3
GYRO;30.153;3311.598;-0.62782;-0.88790;0.07888;3
ACCE;30.154;3311.598;0.86406;2.98704;8.08757;3
MAGN;30.163;3311.609;30.20000;-23.80000;-18.30000;3
AHRS;30.175;3311.620;28.6436;9.7248;85.1047;0.12603;0.22719;0.66833;3
GYRO;30.176;3311.620;-0.37733;-0.38692;0.34535;3
ACCE;30.176;3311.620;2.11862;2.95831;7.75239;3
AHRS;30.195;3311.642;28.2437;9.2969;85.9139;0.12442;0.22324;0.67315;3
GYRO;30.196;3311.642;-0.43489;0.10446;0.60863;3
ACCE;30.197;3311.642;3.07630;1.97190;6.95751;3
AHRS;30.215;3311.662;27.9392;9.3132;86.8118;0.12067;0.22257;0.67888;3
MAGN;30.216;3311.662;29.10000;-23.00000;-20.30000;3
GYRO;30.217;3311.662;-0.28993;0.26648;0.63741;3
ACCE;30.217;3311.662;4.06271;3.21689;8.78668;3
AHRS;30.236;3311.683;28.1050;9.6989;87.1271;0.11880;0.22616;0.68102;3
GYRO;30.237;3311.683;0.22064;0.56706;-0.00853;3
ACCE;30.238;3311.683;5.83442;4.50976;8.74837;3
AHRS;30.257;3311.703;28.1283;9.8687;86.0932;0.11998;0.22624;0.67495;3
GYRO;30.259;3311.703;0.06929;-0.66832;-0.94440;3
ACCE;30.259;3311.703;4.00525;3.59038;10.22320;3
SOUN;30.263;28.94;0.00088;32.90
MAGN;30.268;3311.713;28.70000;-23.00000;-19.90000;3
AHRS;30.278;3311.725;28.0149;9.5653;84.8255;0.12352;0.22241;0.66703;3
GYRO;30.279;3311.725;0.10979;-0.74720;-0.95506;3
ACCE;30.280;3311.725;4.00525;2.35497;11.34369;3
AHRS;30.299;3311.746;28.2362;9.2558;83.7242;0.12885;0.22052;0.65973;3
GYRO;30.300;3311.746;0.38373;-0.71736;-0.77811;3
ACCE;30.301;3311.746;4.79055;2.81466;10.86485;3
AHRS;30.322;3311.769;28.7496;8.8613;82.5641;0.13663;0.21954;0.65161;3
MAGN;30.323;3311.769;28.70000;-22.30000;-19.90000;3
GYRO;30.323;3311.769;0.61716;-0.91562;-0.84313;3
ACCE;30.324;3311.769;5.44177;3.04451;9.78267;3
AHRS;30.345;3311.791;29.4124;8.3770;81.1219;0.14641;0.21831;0.64136;3
GYRO;30.346;3311.791;0.76319;-1.06484;-1.05099;3
ACCE;30.347;3311.791;5.41304;3.08281;9.09314;3
AHRS;30.368;3311.814;29.9963;7.9622;79.2794;0.15602;0.21634;0.62857;3
GYRO;30.369;3311.814;0.64701;-1.15758;-1.44324;3
ACCE;30.370;3311.814;5.83442;4.08838;8.97822;3
MAGN;30.378;3311.824;28.00000;-22.00000;-19.90000;3
AHRS;30.389;3311.836;30.0764;8.2233;76.8134;0.15978;0.21504;0.61300;3
GYRO;30.391;3311.836;0.21745;-0.71203;-1.94315;3
ACCE;30.391;3311.836;4.09144;3.08281;9.79225;3
AHRS;30.409;3311.857;29.6979;9.2132;74.4073;0.15652;0.21629;0.59896;3
GYRO;30.410;3311.857;-0.13324;-0.05116;-1.76301;3
ACCE;30.411;3311.857;2.12820;2.06767;9.82098;3
AHRS;30.430;3311.877;29.1968;10.1642;72.4953;0.15178;0.21757;0.58794;3
MAGN;30.432;3311.877;26.90000;-20.50000;-20.30000;3
GYRO;30.432;3311.877;-0.16841;0.07461;-1.46136;3
ACCE;30.433;3311.877;0.78744;1.94317;10.08913;3
AHRS;30.451;3311.898;28.6830;11.0128;70.8045;0.14711;0.21861;0.57804;3
GYRO;30.453;3311.898;-0.18014;-0.12471;-1.28975;3
ACCE;30.453;3311.898;-0.07447;1.35899;8.13546;3
AHRS;30.474;3311.920;28.3912;10.9163;69.3935;0.14822;0.21478;0.56853;3
GYRO;30.475;3311.920;0.00853;-0.83780;-1.05845;3
ACCE;30.476;3311.920;0.21283;1.64629;7.24482;3
MAGN;30.484;3311.931;28.00000;-17.90000;-21.50000;3
AHRS;30.495;3311.941;28.1120;10.4087;68.0194;0.15128;0.20823;0.55861;3
GYRO;30.496;3311.941;-0.10446;-1.01368;-1.12453;3
ACCE;30.496;3311.941;0.81617;2.66143;7.01497;3
AHRS;30.515;3311.962;27.2902;10.0759;66.2444;0.15018;0.19988;0.54630;3
GYRO;30.516;3311.962;-0.57666;-0.96465;-1.61592;3
ACCE;30.517;3311.962;0.38522;1.98148;8.62388;3
AHRS;30.536;3311.983;26.3388;10.3807;65.7188;0.14280;0.19710;0.54346;3
MAGN;30.537;3311.983;31.20000;-15.40000;-22.40000;3
GYRO;30.538;3311.983;-0.48392;-0.40824;-1.71931;3
ACCE;30.538;3311.983;-1.30988;1.44518;9.42833;3
AHRS;30.556;3312.003;25.8815;10.6386;64.0411;0.14115;0.19483;0.53213;3
GYRO;30.557;3312.003;-0.03624;-0.47433;-1.20661;3
ACCE;30.557;3312.003;-2.76555;0.55454;9.38044;3
AHRS;30.585;3312.024;26.0031;10.2294;64.1889;0.14368;0.19265;0.53263;3
GYRO;30.587;3312.024;0.36881;-0.86019;-0.72802;3
ACCE;30.588;3312.024;-1.82702;0.28638;9.15060;3
MAGN;30.588;3312.034;30.90000;-11.00000;-22.80000;3
AHRS;30.597;3312.044;26.4799;9.7140;63.3404;0.15095;0.18996;0.52574;3
GYRO;30.598;3312.044;0.51910;-0.73335;-0.58092;3
ACCE;30.598;3312.044;0.45226;1.35899;8.18334;3
AHRS;30.617;3312.064;26.6517;9.7551;62.3188;0.15371;0.18963;0.51844;3
GYRO;30.619;3312.064;0.18654;-0.17587;-0.82821;3
ACCE;30.620;3312.064;1.30459;1.94317;8.23123;3
AHRS;30.637;3312.085;26.2525;10.9683;62.2547;0.14540;0.19653;0.51971;3
MAGN;30.639;3312.085;30.60000;-9.20000;-23.20000;3
GYRO;30.653;3312.085;-0.25901;0.75999;-1.09682;3
ACCE;30.653;3312.085;0.96940;2.18259;7.93435;3
AHRS;30.658;3312.105;25.1461;12.8443;60.8195;0.13130;0.20365;0.51194;3
GYRO;30.659;3312.105;-0.88470;1.09042;-1.35051;3
ACCE;30.659;3312.105;-0.26601;1.58883;7.09159;3
AHRS;30.679;3312.126;23.6388;14.4315;60.5517;0.11351;0.20862;0.51178;3
GYRO;30.680;3312.126;-1.04352;0.90496;-1.20128;3
ACCE;30.681;3312.126;-2.30587;0.88972;9.37087;3
MAGN;30.688;3312.136;30.20000;-7.70000;-24.40000;3
AHRS;30.698;3312.146;22.6292;15.1839;59.7064;0.10418;0.20917;0.50631;3
GYRO;30.699;3312.146;-0.50844;0.12578;-0.73868;3
ACCE;30.700;3312.146;-1.75999;1.45476;10.67331;3
SOUN;30.704;30.42;0.00093;33.33
AHRS;30.720;3312.166;22.5259;14.9308;59.2822;0.10529;0.20653;0.50299;3
GYRO;30.723;3312.166;0.13217;-0.48499;-0.25475;3
ACCE;30.723;3312.166;-0.24685;2.36455;10.60627;3
AHRS;30.740;3312.187;22.6426;14.5084;58.9537;0.10861;0.20361;0.50021;3
MAGN;30.741;3312.187;31.20000;-4.80000;-23.20000;3
GYRO;30.742;3312.187;0.11405;-0.42530;-0.25795;3
ACCE;30.742;3312.187;2.31016;3.35096;9.17933;3
AHRS;30.760;3312.208;22.3101;14.7255;58.5013;0.10597;0.20345;0.49708;3
GYRO;30.761;3312.208;-0.31551;0.19932;-0.49352;3
ACCE;30.762;3312.208;2.99969;4.45230;8.78668;3
AHRS;30.782;3312.228;21.2432;15.6215;57.8702;0.09519;0.20525;0.49304;3
GYRO;30.784;3312.228;-0.90389;0.70563;-0.83141;3
ACCE;30.784;3312.228;1.53443;4.81621;8.25996;3
MAGN;30.791;3312.239;30.20000;-3.70000;-23.60000;3
AHRS;30.802;3312.249;19.6037;16.9056;57.0438;0.07879;0.20768;0.48740;3
GYRO;30.803;3312.249;-1.25777;0.87298;-1.10002;3
ACCE;30.804;3312.249;-0.46712;4.83537;8.84414;3
AHRS;30.824;3312.271;17.7718;17.5233;56.2970;0.06361;0.20472;0.48140;3
GYRO;30.825;3312.271;-1.33665;0.11832;-0.99236;3
ACCE;30.826;3312.271;-2.19094;3.31266;10.24236;3
AHRS;30.847;3312.293;16.3393;16.8450;56.0217;0.05601;0.19402;0.47824;3
MAGN;30.848;3312.293;32.00000;-1.50000;-21.20000;3
GYRO;30.849;3312.293;-1.04459;-0.86765;-0.49671;3
ACCE;30.849;3312.293;-0.87892;2.84339;13.30693;3
AHRS;30.867;3312.314;15.5108;15.6937;55.7473;0.05493;0.18208;0.47519;3
GYRO;30.868;3312.314;-0.45834;-1.04885;-0.42530;3
ACCE;30.869;3312.314;0.66294;2.85297;14.93499;3
AHRS;30.888;3312.334;15.2726;14.8904;55.0907;0.05744;0.17480;0.46975;3
GYRO;30.889;3312.334;0.03837;-0.79730;-0.68112;3
ACCE;30.890;3312.334;1.70682;3.18816;13.31651;3
MAGN;30.897;3312.345;32.10000;3.30000;-22.00000;3
AHRS;30.908;3312.355;15.0747;14.3694;53.9658;0.05972;0.16954;0.46089;3
GYRO;30.908;3312.355;0.05969;-0.71629;-1.03713;3
ACCE;30.909;3312.355;0.99813;2.55609;12.39714;3
AHRS;30.928;3312.376;14.9228;14.0823;52.6754;0.06158;0.16611;0.45085;3
GYRO;30.929;3312.376;0.18973;-0.46474;-1.07444;3
ACCE;30.930;3312.376;-0.09362;1.79952;12.52164;3
AHRS;30.951;3312.397;15.0603;14.0085;51.5651;0.06454;0.16543;0.44238;3
MAGN;30.952;3312.397;30.30000;4.30000;-24.40000;3
GYRO;30.952;3312.397;0.37733;-0.30059;-0.81649;3
ACCE;30.953;3312.397;-0.83104;1.25364;10.63500;3
AHRS;30.973;3312.420;15.3353;13.5931;50.7372;0.06946;0.16274;0.43589;3
GYRO;30.975;3312.420;0.37520;-0.69710;-0.55534;3
ACCE;30.975;3312.420;-0.40008;1.90487;8.68134;3
AHRS;30.995;3312.441;15.4620;12.2941;50.0991;0.07624;0.15276;0.43019;3
GYRO;30.997;3312.441;0.18440;-1.44537;-0.48606;3
ACCE;30.997;3312.441;0.45226;1.52179;9.99336;3
MAGN;31.005;3312.452;29.90000;5.80000;-24.40000;3
AHRS;31.015;3312.462;15.5002;10.8677;49.5756;0.08254;0.14147;0.42516;3
GYRO;31.016;3312.462;0.09700;-1.24178;-0.39652;3
ACCE;31.016;3312.462;0.96940;1.17703;11.40115;3
AHRS;31.035;3312.483;15.5263;9.9740;49.1721;0.08653;0.13431;0.42136;3
GYRO;31.037;3312.483;0.10126;-0.75573;-0.32510;3
ACCE;31.037;3312.483;1.73555;1.21534;11.88957;3
AHRS;31.057;3312.503;15.7835;9.4011;48.7590;0.09113;0.13042;0.41774;3
MAGN;31.058;3312.503;27.70000;5.80000;-25.60000;3
GYRO;31.059;3312.503;0.35601;-0.56173;-0.29846;3
ACCE;31.060;3312.503;1.76428;1.39729;11.53522;3
AHRS;31.080;3312.523;16.2680;8.9664;48.3876;0.09695;0.12839;0.41455;3
GYRO;31.081;3312.523;0.47646;-0.43382;-0.19506;3
ACCE;31.082;3312.523;1.38121;1.72291;10.09870;3
AHRS;31.098;3312.544;16.7811;8.4168;48.6151;0.10274;0.12607;0.41589;3
GYRO;31.099;3312.544;0.44875;-0.60011;-0.04157;3
ACCE;31.099;3312.544;1.20882;2.06767;9.51452;3
MAGN;31.107;3312.555;26.30000;7.60000;-25.60000;3
AHRS;31.118;3312.565;17.2223;7.6799;48.6195;0.10889;0.12184;0.41525;3
GYRO;31.119;3312.565;0.37094;-0.62142;0.08527;3
ACCE;31.119;3312.565;2.31016;2.35497;10.69247;3
AHRS;31.141;3312.585;17.7287;7.2001;48.6769;0.11455;0.11991;0.41522;3
GYRO;31.141;3312.585;0.47326;-0.33256;0.09593;3
ACCE;31.142;3312.585;3.13376;2.68059;11.04681;3
AHRS;31.160;3312.606;18.4706;7.0416;49.1649;0.12045;0.12176;0.41880;3
MAGN;31.161;3312.606;25.50000;5.80000;-25.60000;3
GYRO;31.162;3312.606;0.71096;-0.06609;-0.05010;3
ACCE;31.163;3312.606;3.44980;3.38927;10.14659;3
AHRS;31.182;3312.628;19.2938;7.1712;48.8856;0.12675;0.12533;0.41668;3
GYRO;31.183;3312.628;0.73868;0.06822;-0.17268;3
ACCE;31.184;3312.628;2.75069;3.62869;8.05884;3
AHRS;31.203;3312.648;20.0236;7.3466;48.7999;0.13193;0.12913;0.41612;3
GYRO;31.204;3312.648;0.63208;-0.01492;-0.23130;3
ACCE;31.205;3312.648;2.09947;3.95430;7.07243;3
MAGN;31.212;3312.659;23.70000;5.50000;-28.40000;3
AHRS;31.223;3312.669;20.6111;7.4343;48.4280;0.13665;0.13139;0.41326;3
GYRO;31.224;3312.669;0.50737;-0.00107;-0.23130;3
ACCE;31.224;3312.669;1.99412;3.82023;6.70851;3
AHRS;31.242;3312.690;20.9301;7.7022;48.0911;0.13859;0.13416;0.41092;3
GYRO;31.244;3312.690;0.24516;0.17907;-0.25262;3
ACCE;31.244;3312.690;2.35804;3.51377;6.64148;3
SOUN;31.256;30.31;0.00093;33.30
AHRS;31.263;3312.711;21.0373;8.0965;48.0123;0.13811;0.13749;0.41077;3
MAGN;31.264;3312.711;24.10000;4.40000;-28.00000;3
GYRO;31.265;3312.711;0.10020;0.20892;-0.38266;3
ACCE;31.265;3312.711;2.18566;3.71488;7.13947;3
AHRS;31.284;3312.731;20.9187;8.8017;47.4186;0.13538;0.14187;0.40700;3
GYRO;31.285;3312.731;-0.06289;0.51910;-0.51697;3
ACCE;31.286;3312.731;1.59190;3.13070;7.78112;3
AHRS;31.306;3312.752;20.7173;9.8321;47.3767;0.13019;0.14917;0.40787;3
GYRO;31.307;3312.752;-0.08527;0.73654;-0.53296;3
ACCE;31.307;3312.752;0.93110;2.40286;7.65662;3
MAGN;31.315;3312.762;25.30000;3.30000;-27.20000;3
AHRS;31.326;3312.773;20.5807;10.6985;46.9397;0.12661;0.15497;0.40543;3
GYRO;31.327;3312.773;-0.04690;0.54894;-0.29313;3
ACCE;31.328;3312.773;-0.47670;2.20175;7.15862;3
AHRS;31.347;3312.794;20.4332;10.9571;46.9893;0.12446;0.15656;0.40608;3
GYRO;31.349;3312.794;-0.17587;0.14603;0.11831;3
ACCE;31.350;3312.794;-0.23727;2.62313;7.57043;3
AHRS;31.368;3312.815;20.2458;10.8397;47.7958;0.12231;0.15590;0.41220;3
MAGN;31.369;3312.815;25.50000;4.80000;-27.20000;3
GYRO;31.370;3312.815;-0.21425;0.04050;0.32617;3
ACCE;31.370;3312.815;2.00370;3.26477;9.44748;3
AHRS;31.388;3312.836;20.1151;10.9650;48.1597;0.12033;0.15681;0.41513;3
GYRO;31.389;3312.836;-0.15882;0.26967;0.23876;3
ACCE;31.390;3312.836;3.01884;3.74361;9.70605;3
AHRS;31.410;3312.856;19.9915;11.2576;48.4695;0.11787;0.15899;0.41782;3
GYRO;31.411;3312.856;-0.11405;0.28993;0.03624;3
ACCE;31.412;3312.856;2.84646;3.90642;9.62944;3
MAGN;31.419;3312.866;23.80000;4.40000;-27.00000;3
AHRS;31.429;3312.876;19.9037;11.5090;48.4697;0.11626;0.16064;0.41806;3
GYRO;31.431;3312.876;-0.05329;0.19719;-0.02985;3
ACCE;31.431;3312.876;2.44423;3.76277;9.73479;3
AHRS;31.453;3312.899;19.9251;11.7313;48.4226;0.11568;0.16238;0.41793;3
GYRO;31.454;3312.899;0.03944;0.16308;-0.03304;3
ACCE;31.455;3312.899;2.24312;3.68615;9.39960;3
AHRS;31.475;3312.922;19.9410;11.9104;48.5740;0.11494;0.16397;0.41928;3
MAGN;31.476;3312.922;25.30000;5.50000;-25.60000;3
GYRO;31.477;3312.922;0.01706;0.14070;-0.07461;3
ACCE;31.477;3312.922;2.31016;3.43715;9.40917;3
AHRS;31.495;3312.942;19.9324;12.1625;48.4504;0.11413;0.16577;0.41858;3
GYRO;31.496;3312.942;0.02771;0.18547;-0.11192;3
ACCE;31.497;3312.942;2.19523;3.16900;9.60071;3
AHRS;31.516;3312.962;19.9978;12.3152;48.5897;0.11388;0.16730;0.41982;3
GYRO;31.518;3312.962;0.10020;0.04797;-0.13750;3
ACCE;31.518;3312.962;1.84089;2.93916;9.60071;3
MAGN;31.525;3312.973;24.90000;4.00000;-25.70000;3
AHRS;31.536;3312.983;20.1045;12.4651;48.4463;0.11438;0.16868;0.41889;3
GYRO;31.537;3312.983;0.11832;0.11085;-0.08208;3
ACCE;31.538;3312.983;1.79301;2.79551;9.44748;3
AHRS;31.556;3313.004;20.2412;12.6595;48.3286;0.11492;0.17052;0.41820;3
GYRO;31.557;3313.004;0.14816;0.13004;-0.06715;3
ACCE;31.558;3313.004;1.65893;2.78593;9.21764;3
AHRS;31.577;3313.024;20.4643;12.8025;48.6113;0.11572;0.17265;0.42058;3
MAGN;31.578;3313.024;26.70000;4.70000;-25.30000;3
GYRO;31.579;3313.024;0.22597;0.08527;-0.04797;3
ACCE;31.580;3313.024;1.57274;2.86255;9.05483;3
AHRS;31.598;3313.045;20.7343;12.9247;48.5067;0.11755;0.17439;0.41996;3
GYRO;31.599;3313.045;0.25262;0.06822;-0.03198;3
ACCE;31.599;3313.045;1.64936;3.14985;8.30784;3
AHRS;31.619;3313.065;20.9268;12.9712;48.4378;0.11900;0.17532;0.41953;3
GYRO;31.623;3313.065;0.15562;-0.02985;-0.07461;3
ACCE;31.624;3313.065;1.46740;3.24562;7.94392;3
MAGN;31.629;3313.076;25.60000;4.70000;-27.30000;3
AHRS;31.639;3313.086;20.9842;12.9545;48.3378;0.11966;0.17528;0.41875;3
GYRO;31.640;3313.086;0.04157;-0.03517;-0.05436;3
ACCE;31.641;3313.086;1.39078;2.97747;8.40361;3
AHRS;31.661;3313.108;21.0421;12.9894;48.3101;0.12003;0.17571;0.41859;3
GYRO;31.662;3313.108;0.07035;0.04370;-0.00959;3
ACCE;31.663;3313.108;1.40036;3.28393;8.46107;3
AHRS;31.683;3313.129;21.1059;13.0994;48.2578;0.12021;0.17672;0.41832;3
MAGN;31.684;3313.129;26.00000;5.50000;-27.70000;3
GYRO;31.685;3313.129;0.05223;0.10446;-0.04051;3
ACCE;31.686;3313.129;1.44824;3.36054;8.23123;3
SOUN;31.697;37.99;0.00116;35.26
AHRS;31.703;3313.150;21.0953;13.3299;48.2007;0.11938;0.17840;0.41812;3
GYRO;31.704;3313.150;-0.01492;0.20465;-0.04370;3
ACCE;31.704;3313.150;1.06517;3.55208;8.03011;3
AHRS;31.724;3313.170;21.0291;13.6069;48.3531;0.11760;0.18047;0.41956;3
GYRO;31.725;3313.170;-0.07355;0.24196;-0.01279;3
ACCE;31.726;3313.170;0.74914;3.76277;8.00138;3
MAGN;31.733;3313.181;27.10000;5.50000;-26.10000;3
AHRS;31.745;3313.192;20.8096;13.8332;48.4543;0.11489;0.18158;0.42050;3
GYRO;31.747;3313.192;-0.26221;0.23024;0.05116;3
ACCE;31.747;3313.192;0.50014;3.86811;8.15461;3
AHRS;31.765;3313.212;20.5018;13.9830;48.6372;0.11164;0.18189;0.42196;3
GYRO;31.767;3313.212;-0.28886;0.16095;0.09167;3
ACCE;31.767;3313.212;0.53845;4.00219;8.65261;3
AHRS;31.786;3313.233;20.2104;14.0241;48.8515;0.10886;0.18144;0.42356;3
MAGN;31.787;3313.233;26.40000;5.50000;-27.30000;3
GYRO;31.787;3313.233;-0.29312;0.10446;0.10872;3
ACCE;31.788;3313.233;0.73956;4.13626;9.09314;3
AHRS;31.810;3313.253;19.9601;14.2065;49.0578;0.10589;0.18219;0.42523;3
GYRO;31.812;3313.253;-0.22917;0.27500;0.10446;3
ACCE;31.812;3313.253;1.22798;4.11711;9.54325;3
AHRS;31.835;3313.275;19.7999;14.6564;49.4465;0.10234;0.18546;0.42856;3
GYRO;31.836;3313.275;-0.13643;0.47753;-0.00853;3
ACCE;31.844;3313.275;1.19925;4.05007;8.86330;3
MAGN;31.844;3313.285;27.10000;4.40000;-25.70000;3
AHRS;31.853;3313.295;19.5845;15.2380;49.4540;0.09847;0.18919;0.42904;3
GYRO;31.854;3313.295;-0.21318;0.51483;-0.05543;3
ACCE;31.854;3313.295;0.81617;3.71488;8.35573;3
AHRS;31.868;3313.316;19.2875;15.6986;49.4714;0.09439;0.19172;0.42943;3
GYRO;31.878;3313.316;-0.25901;0.35815;-0.05330;3
ACCE;31.879;3313.316;0.53845;3.47546;8.35573;3
AHRS;31.888;3313.336;18.9275;16.0184;49.8052;0.08981;0.19322;0.43207;3
MAGN;31.890;3313.336;28.20000;4.80000;-25.60000;3
GYRO;31.890;3313.336;-0.33683;0.28033;-0.05010;3
ACCE;31.891;3313.336;0.38522;2.94874;8.49938;3
WIFI;31.904;755925.013;eduroam;00:13:c3:44:c7:21;-75
WIFI;31.904;755925.013;eduroam;00:14:69:f2:35:51;-82
WIFI;31.904;755925.013;eduroam;00:13:c3:44:b0:71;-45
WIFI;31.904;755925.013;ti;80:49:71:16:5e:c9;-83
WIFI;31.904;755925.013;UJI;00:13:c3:44:b0:70;-45
WIFI;31.904;755923.092;eduroam;00:14:1c:dd:fa:a1;-47
WIFI;31.904;755925.013;UJI;00:14:1c:dd:fa:a0;-48
WIFI;31.904;755925.013;eduroam;00:27:22:0b:36:35;-80
WIFI;31.904;755925.013;eduroam;00:27:22:0b:c4:39;-57
WIFI;31.904;755925.013;UJI;06:27:22:0b:36:35;-81
WIFI;31.904;755923.092;Pruebas;2e:d9:9f:d9:fa:21;-88
WIFI;31.904;755925.013;UJI;06:27:22:0b:c4:39;-63
WIFI;31.904;755925.013;eduroam;00:13:80:43:d1:51;-84
WIFI;31.904;755923.092;eduroam;00:27:22:0b:c6:52;-87
WIFI;31.904;755925.013;UJI;00:13:c3:44:c7:20;-75
WIFI;31.904;755925.013;UJI;00:17:59:fb:19:50;-87
WIFI;31.904;755921.051;eduroam;00:27:22:a7:2a:4f;-85
WIFI;31.904;755921.051;TP-LINK_BFAA;60:e3:27:be:bf:aa;-90
WIFI;31.904;755923.092;;98:fc:11:6d:a7:5b;-85
WIFI;31.904;755925.013;UJI;00:13:c3:44:d6:70;-90
WIFI;31.904;755925.013;eduroam;04:18:d6:04:29:62;-87
WIFI;31.904;755925.013;D;00:90:4c:5f:00:2a;-90
WIFI;31.904;755925.013;UJI;0a:18:d6:04:29:62;-88
WIFI;31.904;755925.013;eduroam;00:1b:90:77:29:d1;-85
WIFI;31.904;755925.013;UJI;00:13:80:43:d1:50;-82
WIFI;31.904;755925.013;UJI;00:14:1c:dd:f3:40;-88
WIFI;31.904;755925.013;UJI;0a:18:d6:04:26:40;-91
AHRS;31.925;3313.356;18.4589;16.2797;49.9498;0.08492;0.19373;0.43314;3
GYRO;31.926;3313.356;-0.45194;0.27500;0.02132;3
ACCE;31.926;3313.356;0.45226;2.59440;9.15060;3
AHRS;31.929;3313.376;17.9924;16.5742;50.2016;0.07973;0.19456;0.43503;3
GYRO;31.930;3313.376;-0.44342;0.33683;0.09380;3
ACCE;31.931;3313.376;0.72041;2.55609;9.59113;3
MAGN;31.941;3313.386;28.20000;6.60000;-25.30000;3
AHRS;31.949;3313.396;17.5395;16.9997;50.4694;0.07412;0.19642;0.43710;3
GYRO;31.950;3313.396;-0.44235;0.48499;0.10339;3
ACCE;31.950;3313.396;1.12263;2.81466;9.81140;3
AHRS;31.969;3313.416;17.1075;17.5339;50.7560;0.06822;0.19918;0.43935;3
GYRO;31.970;3313.416;-0.41890;0.53189;0.11085;3
ACCE;31.970;3313.416;1.21840;3.01577;9.82098;3
AHRS;31.989;3313.437;16.7464;18.0671;50.9792;0.06297;0.20211;0.44112;3
MAGN;31.990;3313.437;27.80000;6.20000;-24.90000;3
GYRO;31.990;3313.437;-0.34109;0.51483;0.05756;3
ACCE;31.991;3313.437;0.74914;2.98704;9.90717;3
AHRS;32.009;3313.457;16.4149;18.5728;51.1340;0.05816;0.20488;0.44233;3
GYRO;32.010;3313.457;-0.33043;0.48179;0.01386;3
ACCE;32.010;3313.457;0.57675;2.40286;10.00294;3
AHRS;32.030;3313.477;16.0955;18.8619;51.3502;0.05417;0.20606;0.44388;3
GYRO;32.031;3313.477;-0.28993;0.23237;0.14390;3
ACCE;32.032;3313.477;0.10749;2.01021;10.68289;3
MAGN;32.039;3313.487;28.20000;7.30000;-24.50000;3
AHRS;32.049;3313.497;16.0814;18.7622;51.5982;0.05401;0.20537;0.44570;3
GYRO;32.050;3313.497;-0.00426;-0.12791;0.20039;3
ACCE;32.051;3313.497;0.13622;1.96233;10.75950;3
AHRS;32.071;3313.517;16.2657;18.3329;51.8268;0.05670;0.20288;0.44736;3
GYRO;32.072;3313.517;0.09274;-0.31764;0.24516;3
ACCE;32.073;3313.517;0.58633;1.89529;11.01808;3
AHRS;32.090;3313.538;16.4640;18.2294;52.2749;0.05785;0.20303;0.45084;3
MAGN;32.091;3313.538;31.10000;7.60000;-22.50000;3
GYRO;32.091;3313.538;0.08314;0.10446;0.29419;3
ACCE;32.092;3313.538;1.47697;1.76121;11.03723;3
AHRS;32.110;3313.558;16.6628;18.6488;52.4548;0.05742;0.20700;0.45255;3
GYRO;32.111;3313.558;0.14603;0.47540;0.14816;3
ACCE;32.111;3313.558;1.43867;2.65186;10.75950;3
AHRS;32.131;3313.578;16.9346;19.1979;52.2959;0.05764;0.21203;0.45182;3
GYRO;32.131;3313.578;0.29739;0.39225;-0.09700;3
ACCE;32.132;3313.578;0.50972;2.68059;9.92632;3
MAGN;32.142;3313.588;30.40000;8.80000;-23.30000;3
GNSS;32.145;1491984758.453;39.994162;-0.068015;191.000;202.400;100.0;1.1;19;10
AHRS;32.152;3313.598;17.2559;19.2523;51.9882;0.06048;0.21343;0.44977;3
GYRO;32.153;3313.598;0.36241;-0.19826;-0.13964;3
ACCE;32.153;3313.598;-1.49184;2.02936;8.91118;3
GNSS;32.154;1491984758.453;39.994162;-0.068015;191.000;202.400;100.0;1.1;19;10
AHRS;32.171;3313.618;17.5938;18.6336;51.8976;0.06569;0.20989;0.44898;3
GYRO;32.172;3313.618;0.27181;-0.62889;0.10019;3
ACCE;32.173;3313.618;-1.82702;1.55052;9.46663;3
AHRS;32.191;3313.638;17.8570;18.1060;52.2680;0.06913;0.20706;0.45164;3
MAGN;32.192;3313.638;31.50000;7.30000;-22.90000;3
GYRO;32.193;3313.638;0.08954;-0.23237;0.38906;3
ACCE;32.194;3313.638;0.19368;1.86656;10.90316;3
AHRS;32.211;3313.659;18.0883;18.1503;52.6570;0.07004;0.20846;0.45474;3
GYRO;32.212;3313.659;0.11086;0.24622;0.33363;3
ACCE;32.213;3313.659;0.92152;2.58482;11.00850;3
AHRS;32.232;3313.679;18.3353;18.3578;52.7822;0.07089;0.21098;0.45597;3
GYRO;32.233;3313.679;0.19719;0.11938;0.05543;3
ACCE;32.234;3313.679;0.05003;3.06366;9.78267;3
MAGN;32.241;3313.689;29.60000;5.80000;-23.60000;3
SOUN;32.248;44.67;0.00136;36.67
AHRS;32.254;3313.699;18.5485;18.1535;52.6523;0.07359;0.21012;0.45499;3
GYRO;32.255;3313.699;0.22064;-0.35175;-0.04797;3
ACCE;32.255;3313.699;-1.22369;2.54651;8.70049;3
AHRS;32.272;3313.719;18.7883;17.0022;52.6927;0.07994;0.20234;0.45466;3
GYRO;32.274;3313.719;0.16415;-1.23006;0.15988;3
ACCE;32.274;3313.719;-2.51655;2.25921;8.15461;3
AHRS;32.292;3313.739;18.9072;15.1833;53.0152;0.08753;0.18928;0.45581;3
MAGN;32.294;3313.739;31.50000;7.00000;-23.30000;3
GYRO;32.295;3313.739;0.02878;-1.40274;0.28779;3
ACCE;32.295;3313.739;-0.33304;2.31667;11.42988;3
AHRS;32.312;3313.759;19.2402;14.4857;53.2263;0.09253;0.18540;0.45698;3
GYRO;32.313;3313.759;0.28566;-0.32510;0.21318;3
ACCE;32.313;3313.759;1.80258;2.76678;12.13856;3
AHRS;32.333;3313.780;19.7210;14.5954;53.3516;0.09560;0.18809;0.45816;3
GYRO;32.333;3313.780;0.43702;0.19932;0.15029;3
ACCE;32.334;3313.780;1.58232;3.03493;10.62543;3
MAGN;32.342;3313.790;29.60000;4.80000;-25.70000;3
AHRS;32.353;3313.800;20.4035;14.6111;53.3592;0.10078;0.19070;0.45844;3
GYRO;32.353;3313.800;0.61716;-0.11832;0.16202;3
ACCE;32.354;3313.800;0.12664;2.93916;7.53212;3
AHRS;32.372;3313.820;21.0881;13.5297;53.4085;0.11029;0.18512;0.45798;3
GYRO;32.373;3313.820;0.52230;-1.23539;0.18120;3
ACCE;32.374;3313.820;-0.34262;3.41800;6.77555;3
AHRS;32.393;3313.840;21.4718;11.6423;53.3763;0.12082;0.17227;0.45588;3
MAGN;32.394;3313.840;29.30000;4.40000;-25.30000;3
GYRO;32.394;3313.840;0.29526;-1.72144;-0.12578;3
ACCE;32.395;3313.840;1.19925;3.94472;10.09870;3
AHRS;32.413;3313.860;21.7018;10.7895;52.8046;0.12681;0.16604;0.45064;3
GYRO;32.413;3313.860;0.30059;-0.58199;-0.49352;3
ACCE;32.414;3313.860;2.11862;3.66700;11.35327;3
AHRS;32.433;3313.880;21.9518;11.3476;52.2897;0.12731;0.17061;0.44736;3
GYRO;32.434;3313.880;0.32937;0.47326;-0.47113;3
ACCE;32.435;3313.880;1.50570;2.90085;9.58156;3
MAGN;32.443;3313.891;29.30000;3.60000;-26.50000;3
AHRS;32.453;3313.901;22.3740;12.1488;51.8270;0.12816;0.17768;0.44477;3
GYRO;32.454;3313.901;0.48499;0.49352;-0.23344;3
ACCE;32.455;3313.901;1.07475;2.87212;8.06842;3
AHRS;32.473;3313.921;22.9976;12.3079;51.6007;0.13272;0.18084;0.44328;3
GYRO;32.474;3313.921;0.56600;-0.10233;-0.01066;3
ACCE;32.475;3313.921;0.50972;3.67657;6.62232;3
AHRS;32.494;3313.941;23.2244;11.7354;51.8527;0.13630;0.17761;0.44453;3
MAGN;32.496;3313.941;28.90000;3.60000;-27.00000;3
GYRO;32.496;3313.941;0.02132;-0.60757;-0.02985;3
ACCE;32.497;3313.941;1.63020;4.90241;8.30784;3
AHRS;32.515;3313.961;22.5794;11.6964;51.5827;0.13188;0.17470;0.44242;3
GYRO;32.516;3313.961;-0.65447;0.16522;-0.44981;3
ACCE;32.517;3313.961;1.99412;4.71087;9.92632;3
AHRS;32.537;3313.983;21.7673;12.4138;51.4235;0.12306;0.17710;0.44194;3
GYRO;32.538;3313.983;-0.54468;0.44342;-0.53296;3
ACCE;32.539;3313.983;1.91751;3.45631;10.41474;3
MAGN;32.546;3313.993;28.60000;1.80000;-27.70000;3
AHRS;32.561;3314.004;21.5091;12.7800;51.0057;0.12030;0.17853;0.43911;3
GYRO;32.562;3314.004;0.00533;0.12365;-0.32191;3
ACCE;32.563;3314.004;2.29100;3.05408;9.94548;3
AHRS;32.578;3314.024;21.8960;13.1417;50.5917;0.12257;0.18219;0.43641;3
GYRO;32.579;3314.024;0.51590;0.24303;-0.25156;3
ACCE;32.580;3314.024;2.06116;3.83938;8.22165;3
AHRS;32.598;3314.045;22.2901;13.6143;50.3671;0.12420;0.18691;0.43528;3
MAGN;32.599;3314.045;28.60000;3.30000;-26.90000;3
GYRO;32.600;3314.045;0.35601;0.18440;-0.39545;3
ACCE;32.600;3314.045;1.35247;4.37568;7.68535;3
AHRS;32.619;3314.066;22.1898;13.5761;49.7446;0.12458;0.18560;0.43048;3
GYRO;32.620;3314.066;-0.04796;-0.38906;-0.50844;3
ACCE;32.624;3314.066;0.07876;3.65742;8.85372;3
AHRS;32.642;3314.087;22.1561;12.9428;49.4981;0.12708;0.18038;0.42789;3
GYRO;32.643;3314.087;0.12151;-0.70883;-0.13431;3
ACCE;32.644;3314.087;1.16094;2.89128;9.85928;3
MAGN;32.650;3314.097;28.20000;4.00000;-27.30000;3
AHRS;32.660;3314.107;22.7053;12.1912;49.5272;0.13413;0.17652;0.42734;3
GYRO;32.661;3314.107;0.57346;-0.61503;0.19080;3
ACCE;32.662;3314.107;2.46338;3.55208;9.15060;3
AHRS;32.684;3314.130;23.5512;11.8451;49.4970;0.14206;0.17671;0.42676;3
GYRO;32.685;3314.130;0.72908;-0.15562;0.05116;3
ACCE;32.686;3314.130;3.15291;5.23759;7.27355;3
SOUN;32.689;55.32;0.00169;38.53
AHRS;32.703;3314.150;23.9868;12.3305;49.0660;0.14433;0.18135;0.42411;3
MAGN;32.704;3314.150;27.80000;5.10000;-28.90000;3
GYRO;32.705;3314.150;0.30592;0.41784;-0.36987;3
ACCE;32.706;3314.150;1.86005;5.50574;6.72767;3
AHRS;32.723;3314.170;23.5956;13.3661;48.3596;0.13859;0.18710;0.41993;3
GYRO;32.724;3314.170;-0.38053;0.65340;-0.68645;3
ACCE;32.724;3314.170;-0.38093;4.66299;7.10116;3
AHRS;32.746;3314.192;22.7079;13.9299;47.8549;0.13040;0.18793;0.41653;3
GYRO;32.747;3314.192;-0.68858;0.18440;-0.47753;3
ACCE;32.747;3314.192;-2.28671;2.77635;8.70049;3
MAGN;32.756;3314.203;26.00000;3.30000;-28.50000;3
AHRS;32.768;3314.214;22.1949;13.8837;47.9707;0.12636;0.18603;0.41723;3
GYRO;32.769;3314.214;-0.33576;-0.04797;0.16415;3
ACCE;32.769;3314.214;-1.35776;2.31667;9.20806;3
AHRS;32.789;3314.236;22.2247;13.5175;48.5119;0.12706;0.18392;0.42099;3
GYRO;32.791;3314.236;0.00640;-0.15562;0.48179;3
ACCE;32.792;3314.236;-0.35220;3.29350;9.22721;3
AHRS;32.812;3314.258;22.5572;13.3307;48.9848;0.12959;0.18412;0.42448;3
MAGN;32.813;3314.258;27.40000;5.50000;-28.10000;3
GYRO;32.814;3314.258;0.22384;0.04370;0.40291;3
ACCE;32.814;3314.258;0.04045;4.02134;8.50895;3
AHRS;32.832;3314.280;22.7572;13.4302;49.2331;0.13038;0.18583;0.42653;3
GYRO;32.834;3314.280;0.05010;0.18760;0.19506;3
ACCE;32.834;3314.280;-0.26601;3.86811;8.20250;3
AHRS;32.854;3314.300;22.5609;13.4669;49.5752;0.12816;0.18584;0.42914;3
GYRO;32.855;3314.300;-0.29419;0.11405;0.23130;3
ACCE;32.856;3314.300;-0.78315;3.59038;9.15060;3
MAGN;32.863;3314.311;26.40000;3.60000;-28.10000;3
AHRS;32.874;3314.321;22.4341;13.3586;50.0902;0.12674;0.18515;0.43292;3
GYRO;32.875;3314.321;-0.12364;0.06928;0.43702;3
ACCE;32.876;3314.321;-1.10876;2.73805;10.50093;3
AHRS;32.895;3314.342;22.8719;13.2629;50.8261;0.12931;0.18675;0.43849;3
GYRO;32.896;3314.342;0.35175;0.21105;0.73974;3
ACCE;32.897;3314.342;-0.82146;2.78593;10.34770;3
AHRS;32.914;3314.362;23.6862;13.3241;51.7182;0.13391;0.19108;0.44542;3
MAGN;32.916;3314.362;26.80000;4.40000;-28.50000;3
GYRO;32.916;3314.362;0.53296;0.39652;0.88044;3
ACCE;32.917;3314.362;-0.02659;3.74361;8.91118;3
AHRS;32.935;3314.383;24.2827;13.5367;52.6087;0.13617;0.19584;0.45243;3
GYRO;32.937;3314.383;0.25049;0.50204;0.77918;3
ACCE;32.937;3314.383;0.56718;4.47145;8.08757;3
AHRS;32.957;3314.403;24.3297;13.6394;53.6382;0.13436;0.19799;0.46025;3
GYRO;32.958;3314.403;-0.23130;0.34535;0.61290;3
ACCE;32.958;3314.403;0.72998;4.60552;8.80583;3
MAGN;32.966;3314.413;28.90000;2.90000;-26.90000;3
AHRS;32.977;3314.424;24.0776;13.6478;54.4201;0.13104;0.19804;0.46607;3
GYRO;32.978;3314.424;-0.36347;0.28460;0.53935;3
ACCE;32.979;3314.424;0.61506;4.13626;10.64458;3
AHRS;32.999;3314.445;24.0953;13.7823;55.0469;0.12954;0.19982;0.47088;3
GYRO;33.000;3314.445;0.00746;0.35388;0.47859;3
ACCE;33.000;3314.445;0.49056;3.82980;11.30538;3
AHRS;33.020;3314.467;24.6304;14.1449;55.7508;0.13086;0.20530;0.47653;3
MAGN;33.021;3314.467;29.30000;0.00000;-28.10000;3
GYRO;33.021;3314.467;0.42956;0.52336;0.49458;3
ACCE;33.022;3314.467;0.28945;3.44673;10.84569;3
AHRS;33.040;3314.487;25.4249;14.5993;56.2549;0.13406;0.21221;0.48081;3
GYRO;33.042;3314.487;0.57772;0.57985;0.57772;3
ACCE;33.042;3314.487;0.29903;3.60954;9.32298;3
AHRS;33.063;3314.508;26.1000;14.9665;56.9943;0.13622;0.21832;0.48668;3
GYRO;33.064;3314.508;0.39972;0.50844;0.56067;3
ACCE;33.064;3314.508;0.52887;3.89684;8.79626;3
MAGN;33.071;3314.519;29.60000;-0.70000;-27.70000;3
AHRS;33.083;3314.529;26.4349;15.1987;57.5586;0.13666;0.22195;0.49107;3
GYRO;33.084;3314.529;0.08954;0.40398;0.47113;3
ACCE;33.085;3314.529;1.05559;4.36610;9.42833;3
AHRS;33.102;3314.550;26.6178;15.5006;57.9842;0.13591;0.22535;0.49452;3
GYRO;33.103;3314.550;0.07888;0.42103;0.32403;3
ACCE;33.105;3314.550;0.82575;4.02134;9.84971;3
AHRS;33.123;3314.570;26.9188;15.7447;58.5816;0.13592;0.22897;0.49912;3
MAGN;33.124;3314.570;32.60000;-2.20000;-27.30000;3
GYRO;33.124;3314.570;0.24623;0.28140;0.26541;3
ACCE;33.125;3314.570;0.46183;3.52335;9.96463;3
AHRS;33.144;3314.590;27.4760;15.8727;58.8370;0.13900;0.23236;0.50112;3
GYRO;33.145;3314.590;0.47433;0.20465;0.34855;3
ACCE;33.146;3314.590;0.88321;3.40842;9.34214;3
GNSS;33.148;1491984759.453;39.994071;-0.067976;194.000;0.000;75.0;0.0;19;10
GNSS;33.162;1491984759.453;39.994071;-0.067976;194.000;0.000;75.0;0.0;19;10
AHRS;33.168;3314.611;28.3052;16.0507;59.4012;0.14323;0.23755;0.50538;3
GYRO;33.169;3314.611;0.71523;0.23130;0.32510;3
ACCE;33.170;3314.611;0.97898;3.91599;8.48980;3
MAGN;33.173;3314.621;31.50000;-3.30000;-24.90000;3
AHRS;33.184;3314.631;29.2109;16.2282;59.4246;0.14912;0.24236;0.50574;3
GYRO;33.185;3314.631;0.74081;0.13111;0.20252;3
ACCE;33.185;3314.631;1.18967;4.62468;7.58000;3
AHRS;33.204;3314.651;29.8870;16.2922;59.3703;0.15396;0.24535;0.50540;3
GYRO;33.205;3314.651;0.50524;-0.00107;0.10872;3
ACCE;33.206;3314.651;0.95025;4.47145;7.60873;3
AHRS;33.225;3314.672;30.1794;16.1819;59.8680;0.15555;0.24638;0.50875;3
MAGN;33.226;3314.672;32.90000;-5.10000;-25.30000;3
GYRO;33.227;3314.672;0.15562;-0.07142;0.12897;3
ACCE;33.228;3314.672;0.79702;4.18414;8.14504;3
SOUN;33.240;34.25;0.00105;34.36
AHRS;33.246;3314.693;30.2645;16.0317;60.0741;0.15640;0.24593;0.51000;3
GYRO;33.247;3314.693;-0.00213;-0.02558;0.18120;3
ACCE;33.247;3314.693;0.73956;4.00219;8.60472;3
AHRS;33.267;3314.713;30.3141;15.8901;60.4256;0.15664;0.24560;0.51228;3
GYRO;33.268;3314.713;0.00213;-0.00213;0.20359;3
ACCE;33.269;3314.713;0.91194;4.16499;9.22721;3
MAGN;33.276;3314.724;31.50000;-5.80000;-26.50000;3
AHRS;33.287;3314.734;30.4836;16.0569;60.5497;0.15688;0.24761;0.51336;3
GYRO;33.288;3314.734;0.17588;0.32510;0.08314;3
ACCE;33.288;3314.734;1.18967;4.45230;9.03568;3
AHRS;33.309;3314.756;30.6948;16.8403;60.4471;0.15515;0.25381;0.51368;3
GYRO;33.310;3314.756;0.18440;0.71949;-0.04370;3
ACCE;33.311;3314.756;0.96940;4.47145;8.30784;3
LIGH;33.312;294649.919;145.0;0
AHRS;33.329;3314.776;30.7105;17.6473;60.5519;0.15140;0.25967;0.51549;0
MAGN;33.330;3314.776;32.60000;-5.80000;-26.10000;3
GYRO;33.330;3314.776;-0.04690;0.63848;-0.01173;3
ACCE;33.331;3314.776;0.20326;4.35653;8.25038;3
AHRS;33.350;3314.797;30.5014;17.9497;60.7552;0.14804;0.26124;0.51732;0
GYRO;33.351;3314.797;-0.24089;0.28566;0.12151;3
ACCE;33.351;3314.797;-0.19897;4.04049;9.00695;3
AHRS;33.371;3314.817;30.4509;18.2000;61.3988;0.14506;0.26361;0.52213;0
GYRO;33.373;3314.817;-0.05116;0.39652;0.21851;3
ACCE;33.373;3314.817;-0.11278;3.67657;9.73479;3
MAGN;33.380;3314.827;32.90000;-6.50000;-24.10000;3
AHRS;33.390;3314.837;30.6893;18.6198;61.6225;0.14437;0.26775;0.52421;3
GYRO;33.391;3314.837;0.19933;0.46687;0.22064;3
ACCE;33.391;3314.837;-0.08405;3.88726;9.11229;3
AHRS;33.410;3314.858;31.0354;18.8318;61.7529;0.14563;0.27074;0.52539;3
GYRO;33.411;3314.858;0.25156;0.13324;0.17694;3
ACCE;33.412;3314.858;-0.34262;4.20330;8.14504;3
AHRS;33.433;3314.879;31.2591;18.5165;61.8501;0.14848;0.26956;0.52565;3
MAGN;33.434;3314.879;32.90000;-5.80000;-25.30000;3
GYRO;33.435;3314.879;0.12791;-0.32190;0.10659;3
ACCE;33.435;3314.879;0.05961;4.45230;8.37488;3
AHRS;33.456;3314.902;31.2591;18.0780;61.8635;0.15046;0.26655;0.52517;3
GYRO;33.457;3314.902;-0.05329;-0.34642;-0.02665;3
ACCE;33.458;3314.902;0.22241;4.44272;8.99737;3
AHRS;33.477;3314.923;31.0198;18.0106;62.0906;0.14849;0.26543;0.52667;3
GYRO;33.478;3314.923;-0.26541;0.10659;-0.03518;3
ACCE;33.479;3314.923;0.17453;4.12668;9.09314;3
MAGN;33.485;3314.933;32.60000;-7.60000;-24.10000;3
AHRS;33.496;3314.943;30.5721;18.0766;62.2180;0.14463;0.26427;0.52766;3
GYRO;33.497;3314.943;-0.44448;0.05649;-0.03411;3
ACCE;33.498;3314.943;-0.17981;4.04049;8.91118;3
AHRS;33.517;3314.964;30.0831;17.8334;62.3393;0.14190;0.26078;0.52822;3
GYRO;33.518;3314.964;-0.40291;-0.20572;-0.04903;3
ACCE;33.519;3314.964;-0.19897;4.02134;9.31341;3
AHRS;33.538;3314.984;29.8471;17.5556;62.3603;0.14141;0.25792;0.52803;3
MAGN;33.539;3314.984;31.10000;-7.60000;-24.50000;3
GYRO;33.539;3314.984;-0.10126;-0.28247;-0.15349;3
ACCE;33.540;3314.984;0.01172;3.46588;9.45706;3
AHRS;33.558;3315.005;29.8792;17.4571;62.0822;0.14272;0.25702;0.52597;3
GYRO;33.559;3315.005;0.13750;-0.17374;-0.20892;3
ACCE;33.560;3315.005;0.17453;3.42758;9.24637;3
AHRS;33.585;3315.025;29.8757;17.5043;61.8398;0.14302;0.25704;0.52434;3
GYRO;33.588;3315.025;0.03837;-0.13430;-0.28566;3
ACCE;33.589;3315.025;0.21283;4.04049;9.43790;3
MAGN;33.589;3315.035;32.20000;-7.20000;-25.30000;3
AHRS;33.598;3315.045;29.7410;17.4244;61.5081;0.14314;0.25553;0.52193;3
GYRO;33.599;3315.045;-0.03944;-0.22384;-0.26541;3
ACCE;33.600;3315.045;0.17453;3.81065;9.76352;3
AHRS;33.619;3315.066;29.7204;17.3512;61.1878;0.14403;0.25453;0.51960;3
GYRO;33.620;3315.066;0.11086;-0.18973;-0.22704;3
ACCE;33.629;3315.066;0.54802;3.66700;10.00294;3
AHRS;33.639;3315.086;30.0730;17.4522;60.8294;0.14697;0.25617;0.51720;3
MAGN;33.640;3315.086;31.10000;-6.10000;-25.60000;3
GYRO;33.641;3315.086;0.44981;-0.05116;-0.15669;3
ACCE;33.641;3315.086;0.47141;3.45631;9.97421;3
AHRS;33.660;3315.107;30.8557;17.6126;60.2953;0.15321;0.25965;0.51364;3
GYRO;33.660;3315.107;0.85273;-0.10872;-0.20146;3
ACCE;33.661;3315.107;0.42352;3.91599;9.59113;3
AHRS;33.681;3315.128;31.8156;18.0051;59.4375;0.16050;0.26490;0.50813;3
GYRO;33.682;3315.128;1.01901;-0.00533;-0.41890;3
ACCE;33.683;3315.128;0.92152;4.62468;8.92076;3
MAGN;33.690;3315.138;30.80000;-5.40000;-25.30000;3
AHRS;33.701;3315.148;32.5991;18.9761;58.1954;0.16494;0.27287;0.50079;3
GYRO;33.702;3315.148;0.88684;0.37946;-0.72802;3
ACCE;33.703;3315.148;1.14179;5.17056;8.48980;3
AHRS;33.722;3315.169;32.9004;20.4377;56.8129;0.16419;0.28224;0.49320;3
GYRO;33.723;3315.169;0.45621;0.65980;-0.89217;3
ACCE;33.724;3315.169;0.27987;5.77389;8.14504;3
AHRS;33.743;3315.190;32.7182;21.4727;55.7730;0.16099;0.28742;0.48731;3
MAGN;33.744;3315.190;30.00000;-6.50000;-25.30000;3
GYRO;33.745;3315.190;0.01599;0.28247;-0.70457;3
ACCE;33.745;3315.190;-0.80231;5.42913;8.30784;3
AHRS;33.764;3315.211;32.3348;21.5918;55.3532;0.15866;0.28636;0.48440;3
GYRO;33.765;3315.211;-0.24409;-0.18653;-0.30379;3
ACCE;33.766;3315.211;-1.23326;4.64383;9.06441;3
AHRS;33.785;3315.232;32.1022;21.3748;55.5414;0.15736;0.28429;0.48537;3
GYRO;33.787;3315.232;-0.15242;-0.11299;0.03091;3
ACCE;33.788;3315.232;-0.44796;4.18414;9.46663;3
SOUN;33.791;28.70;0.00088;32.83
LIGH;33.799;294650.399;90.0;0
MAGN;33.800;3315.242;31.80000;-6.90000;-24.10000;3
AHRS;33.804;3315.252;32.1854;21.4347;55.5849;0.15763;0.28506;0.48579;3
GYRO;33.805;3315.252;0.13217;0.12897;0.05436;3
ACCE;33.806;3315.252;-0.22770;4.28949;9.08356;3
AHRS;33.825;3315.272;32.5218;21.7657;55.4738;0.15902;0.28840;0.48555;3
GYRO;33.826;3315.272;0.34536;0.26754;0.02558;3
ACCE;33.826;3315.272;-0.24685;4.57679;8.13546;3
AHRS;33.845;3315.292;32.9089;22.2033;55.3036;0.16050;0.29257;0.48507;3
MAGN;33.846;3315.292;32.20000;-5.40000;-24.50000;3
GYRO;33.847;3315.292;0.36028;0.27927;-0.01599;3
ACCE;33.847;3315.292;-0.33304;4.63425;7.58958;3
AHRS;33.874;3315.313;33.1155;22.5547;55.1392;0.16099;0.29551;0.48447;3
GYRO;33.876;3315.313;0.12258;0.20572;-0.04264;3
ACCE;33.876;3315.313;-0.52458;4.80664;7.37889;3
AHRS;33.886;3315.333;33.1369;22.8193;55.0615;0.16023;0.29734;0.48430;3
GYRO;33.898;3315.333;-0.02132;0.19826;-0.02771;3
ACCE;33.899;3315.333;-0.57246;4.98860;7.53212;3
MAGN;33.900;3315.344;31.10000;-6.10000;-25.30000;3
AHRS;33.923;3315.354;32.9801;23.0170;55.1612;0.15796;0.29835;0.48522;3
GYRO;33.924;3315.354;-0.18760;0.22597;0.02771;3
ACCE;33.925;3315.354;-0.66823;4.79706;7.83858;3
AHRS;33.933;3315.374;32.7890;23.1293;55.3838;0.15547;0.29880;0.48687;3
GYRO;33.937;3315.374;-0.20998;0.18760;0.10233;3
ACCE;33.943;3315.374;-0.57246;4.68214;7.98223;3
AHRS;33.947;3315.394;32.7419;23.1686;55.5301;0.15457;0.29911;0.48794;3
MAGN;33.948;3315.394;30.00000;-6.50000;-24.50000;3
GYRO;33.948;3315.394;-0.05436;0.09806;0.08207;3
ACCE;33.954;3315.394;-0.02659;4.50976;8.02054;3
AHRS;33.967;3315.414;32.7248;23.1870;55.5491;0.15431;0.29921;0.48809;3
GYRO;33.981;3315.414;-0.01812;0.00213;-0.01173;3
ACCE;33.982;3315.414;0.05961;4.50976;8.12588;3
WIFI;33.983;755927.051;eduroam;00:13:c3:44:c7:21;-75
WIFI;33.983;755927.051;eduroam;00:14:69:f2:35:51;-82
WIFI;33.983;755927.051;eduroam;00:13:c3:44:b0:71;-45
WIFI;33.983;755927.051;ti;80:49:71:16:5e:c9;-79
WIFI;33.983;755927.051;UJI;00:13:c3:44:b0:70;-45
WIFI;33.983;755927.051;eduroam;00:14:1c:dd:fa:a1;-50
WIFI;33.983;755927.051;UJI;00:14:1c:dd:fa:a0;-50
WIFI;33.983;755927.051;eduroam;00:27:22:0b:36:35;-76
WIFI;33.983;755927.051;eduroam;00:27:22:0b:c4:39;-57
WIFI;33.983;755927.051;UJI;06:27:22:0b:36:35;-75
WIFI;33.983;755927.051;Pruebas;2e:d9:9f:d9:fa:21;-90
WIFI;33.983;755927.051;UJI;06:27:22:0b:c4:39;-63
WIFI;33.983;755927.051;eduroam;00:13:80:43:d1:51;-84
WIFI;33.983;755923.092;eduroam;00:27:22:0b:c6:52;-87
WIFI;33.983;755927.051;UJI;00:13:c3:44:c7:20;-75
WIFI;33.983;755925.013;UJI;00:17:59:fb:19:50;-87
WIFI;33.983;755927.051;;98:fc:11:6d:a7:5b;-88
WIFI;33.983;755927.051;UJI;00:13:c3:44:d6:70;-90
WIFI;33.983;755925.013;eduroam;04:18:d6:04:29:62;-87
WIFI;33.983;755925.013;D;00:90:4c:5f:00:2a;-90
WIFI;33.983;755925.013;UJI;0a:18:d6:04:29:62;-88
WIFI;33.983;755927.051;eduroam;00:1b:90:77:29:d1;-85
WIFI;33.983;755927.051;UJI;00:13:80:43:d1:50;-82
WIFI;33.983;755927.051;UJI;00:14:1c:dd:f3:40;-88
WIFI;33.983;755927.051;UJI;0a:18:d6:04:26:40;-91
WIFI;33.983;755927.051;RETA-Wifi;84:1b:5e:3f:88:6f;-84
WIFI;33.983;755927.051;UJI;00:14:69:f2:35:50;-79
WIFI;33.983;755927.051;PIROBOTNET;00:12:17:de:2b:03;-84
AHRS;34.005;3315.435;32.7056;23.1624;55.5141;0.15437;0.29892;0.48780;3
GYRO;34.006;3315.435;0.00746;-0.04477;-0.03198;3
ACCE;34.008;3315.435;0.09791;4.24161;8.04927;3
MAGN;34.009;3315.445;32.60000;-5.80000;-24.50000;3
AHRS;34.010;3315.455;32.7288;23.1512;55.4218;0.15483;0.29880;0.48715;3
GYRO;34.010;3315.455;0.05116;-0.05010;-0.05756;3
ACCE;34.011;3315.455;0.01172;4.18414;7.97265;3
AHRS;34.027;3315.475;32.7710;23.1460;55.3728;0.15529;0.29884;0.48681;3
GYRO;34.028;3315.475;0.03624;-0.02558;-0.00533;3
ACCE;34.028;3315.475;-0.10320;4.37568;7.85773;3
AHRS;34.047;3315.495;29.2048;0.3343;67.2306;0.20839;0.14192;0.53634;3
MAGN;34.048;3315.495;31.50000;-6.10000;-23.60000;3
GYRO;34.049;3315.495;-0.10339;-0.06609;0.01386;3
ACCE;34.049;3315.495;0.05961;4.68214;7.93435;3
AHRS;34.070;3315.515;28.9455;0.3122;67.2573;0.20663;0.14060;0.53680;3
GYRO;34.070;3315.515;-0.26434;0.02132;0.02132;3
ACCE;34.071;3315.515;0.36606;4.76833;8.37488;3
AHRS;34.088;3315.535;28.5697;0.3952;68.1021;0.20256;0.14093;0.54332;3
GYRO;34.089;3315.535;-0.33896;0.10020;0.02771;3
ACCE;34.089;3315.535;0.21283;4.84494;8.53768;3
MAGN;34.098;3315.546;30.00000;-6.10000;-24.90000;3
AHRS;34.108;3315.556;28.2098;0.4855;68.1316;0.19957;0.13991;0.54411;3
GYRO;34.109;3315.556;-0.29952;0.08421;0.01492;3
ACCE;34.109;3315.556;0.06918;5.25675;8.78668;3
AHRS;34.128;3315.576;27.9583;0.5435;68.1238;0.19754;0.13911;0.54444;3
GYRO;34.129;3315.576;-0.18973;0.03944;-0.01599;3
ACCE;34.129;3315.576;0.05003;5.29505;8.71964;3
GNSS;34.139;1491984760.453;39.993909;-0.068238;184.000;217.100;56.0;1.5;19;10
GNSS;34.147;1491984760.453;39.993909;-0.068238;184.000;217.100;56.0;1.5;19;12
AHRS;34.148;3315.596;27.7670;0.5576;68.9886;0.19508;0.13978;0.55074;3
MAGN;34.149;3315.596;32.20000;-6.10000;-24.10000;3
GYRO;34.149;3315.596;-0.17587;-0.05543;-0.09806;3
ACCE;34.150;3315.596;0.16495;5.37167;8.50895;3
AHRS;34.168;3315.616;27.5330;0.4365;68.8786;0.19416;0.13763;0.55003;3
GYRO;34.169;3315.616;-0.32936;-0.13537;-0.09487;3
ACCE;34.169;3315.616;0.23199;5.20886;8.73880;3
AHRS;34.189;3315.636;27.1275;0.3219;69.4738;0.19117;0.13588;0.55446;3
GYRO;34.190;3315.636;-0.40718;-0.07781;-0.06289;3
ACCE;34.191;3315.636;0.27030;4.90241;9.26552;3
MAGN;34.199;3315.647;30.40000;-5.40000;-24.90000;3
AHRS;34.209;3315.657;26.7805;0.3523;69.4055;0.18868;0.13430;0.55442;3
GYRO;34.210;3315.657;-0.24836;0.03411;-0.05010;3
ACCE;34.210;3315.657;0.07876;4.87367;9.34214;3
AHRS;34.229;3315.677;26.8095;0.5204;69.3668;0.18812;0.13555;0.55440;3
GYRO;34.230;3315.677;0.10659;0.14816;-0.02665;3
ACCE;34.230;3315.677;0.01172;4.96944;8.71007;3
SOUN;34.236;43.66;0.00133;36.47
AHRS;34.249;3315.697;27.1013;0.6635;70.0303;0.18866;0.13905;0.55892;3
MAGN;34.250;3315.697;32.20000;-4.30000;-23.60000;3
GYRO;34.250;3315.697;0.28140;0.07142;-0.05756;3
ACCE;34.251;3315.697;-0.15108;5.22802;7.66620;3
AHRS;34.269;3315.717;27.3634;0.6809;69.9362;0.19052;0.14029;0.55800;3
GYRO;34.270;3315.717;0.19186;-0.04477;-0.07461;3
ACCE;34.270;3315.717;-0.12235;5.21844;7.38847;3
AHRS;34.290;3315.737;27.3538;0.6159;70.4810;0.19010;0.14070;0.56168;3
GYRO;34.291;3315.737;-0.08101;-0.10233;-0.07888;3
ACCE;34.292;3315.737;-0.03616;5.20886;7.92477;3
MAGN;34.300;3315.747;30.40000;-4.60000;-23.20000;3
AHRS;34.310;3315.757;27.0632;0.5715;70.4047;0.18839;0.13884;0.56141;3
GYRO;34.310;3315.757;-0.29526;-0.05010;-0.05649;3
ACCE;34.311;3315.757;0.03088;5.02690;8.51853;3
AHRS;34.330;3315.778;26.6935;0.6434;70.3591;0.18553;0.13746;0.56163;3
GYRO;34.332;3315.778;-0.31444;0.07568;-0.03304;3
ACCE;34.332;3315.778;-0.02659;4.71087;9.05483;3
AHRS;34.350;3315.798;26.4132;0.7988;70.9859;0.18207;0.13817;0.56653;3
MAGN;34.351;3315.798;32.60000;-4.60000;-24.10000;3
GYRO;34.352;3315.798;-0.21638;0.14070;-0.00746;3
ACCE;34.352;3315.798;-0.15108;4.64383;9.11229;3
AHRS;34.370;3315.818;26.2601;0.9583;70.9980;0.18020;0.13854;0.56703;3
GYRO;34.372;3315.818;-0.11085;0.14603;0.01492;3
ACCE;34.372;3315.818;-0.10320;4.51933;8.99737;3
AHRS;34.393;3315.839;26.1689;1.0858;71.6109;0.17819;0.13992;0.57156;3
GYRO;34.394;3315.839;-0.08314;0.11299;0.01279;3
ACCE;34.395;3315.839;-0.14151;4.58637;8.91118;3
MAGN;34.402;3315.849;33.30000;-3.60000;-23.30000;3
AHRS;34.413;3315.859;26.0492;1.1913;71.6456;0.17680;0.14011;0.57209;3
GYRO;34.414;3315.859;-0.11938;0.10659;0.03731;3
ACCE;34.415;3315.859;-0.33304;4.61510;9.09314;3
AHRS;34.436;3315.883;25.9578;1.3293;71.7321;0.17537;0.14074;0.57300;3
GYRO;34.437;3315.883;-0.07035;0.16202;0.07355;3
ACCE;34.438;3315.883;-0.35220;4.39483;9.15060;3
AHRS;34.458;3315.904;25.9457;1.5095;72.5468;0.17337;0.14315;0.57887;3
MAGN;34.459;3315.904;34.40000;-4.60000;-23.70000;3
GYRO;34.459;3315.904;0.00426;0.20679;0.09913;3
ACCE;34.460;3315.904;-0.36177;4.44272;9.07399;3
AHRS;34.480;3315.927;26.0062;1.6824;72.6666;0.17276;0.14482;0.57989;3
GYRO;34.482;3315.927;0.05969;0.18440;0.09167;3
ACCE;34.482;3315.927;-0.22770;4.47145;8.84414;3
AHRS;34.503;3315.948;26.0722;1.8271;72.7567;0.17237;0.14628;0.58065;3
GYRO;34.504;3315.948;0.04903;0.15242;0.06609;3
ACCE;34.505;3315.948;-0.22770;4.43314;8.68134;3
MAGN;34.513;3315.960;35.10000;-4.60000;-22.50000;3
AHRS;34.525;3315.971;26.0759;1.9405;72.8600;0.17169;0.14722;0.58152;3
GYRO;34.526;3315.971;-0.01386;0.12791;0.08740;3
ACCE;34.527;3315.971;-0.40966;4.49060;8.57599;3
AHRS;34.548;3315.994;26.0000;2.0071;72.9750;0.17068;0.14747;0.58249;3
GYRO;34.549;3315.994;-0.08847;0.09913;0.08847;3
ACCE;34.549;3315.994;-0.43839;4.54806;8.65261;3
AHRS;34.568;3316.015;25.9068;2.0640;73.1145;0.16957;0.14759;0.58362;3
MAGN;34.569;3316.015;34.10000;-3.20000;-22.80000;3
GYRO;34.570;3316.015;-0.11299;0.10552;0.10659;3
ACCE;34.572;3316.015;-0.22770;4.52891;8.71964;3
AHRS;34.589;3316.036;25.8174;2.1232;73.2429;0.16849;0.14773;0.58467;3
GYRO;34.590;3316.036;-0.10659;0.11405;0.08954;3
ACCE;34.591;3316.036;-0.12235;4.55764;8.86330;3
AHRS;34.611;3316.057;25.7389;2.1789;73.3554;0.16753;0.14788;0.58560;3
GYRO;34.612;3316.057;-0.09806;0.09593;0.06289;3
ACCE;34.613;3316.057;-0.06489;4.50976;8.89203;3
MAGN;34.620;3316.067;34.80000;-4.60000;-22.50000;3
AHRS;34.630;3316.077;25.6532;2.2003;73.4299;0.16674;0.14770;0.58623;3
GYRO;34.633;3316.077;-0.10659;0.06928;0.04157;3
ACCE;34.634;3316.077;-0.15108;4.57679;9.08356;3
AHRS;34.651;3316.098;25.5660;2.2574;73.4915;0.16577;0.14774;0.58682;3
GYRO;34.653;3316.098;-0.07994;0.07994;0.04264;3
ACCE;34.653;3316.098;-0.39050;4.39483;9.12187;3
AHRS;34.674;3316.120;25.5415;2.3032;73.5678;0.16527;0.14804;0.58743;3
MAGN;34.675;3316.120;35.10000;-4.60000;-22.90000;3
GYRO;34.676;3316.120;-0.00853;0.06289;0.06822;3
ACCE;34.676;3316.120;-0.53416;4.27991;9.10272;3
SOUN;34.677;100.52;0.00307;43.72
AHRS;34.694;3316.141;25.5907;2.3249;73.6929;0.16533;0.14861;0.58826;3
GYRO;34.695;3316.141;0.05649;0.07248;0.11085;3
ACCE;34.695;3316.141;-0.52458;4.30864;8.88245;3
AHRS;34.715;3316.161;25.6853;2.3407;73.8411;0.16570;0.14941;0.58919;3
GYRO;34.716;3316.161;0.07355;0.06502;0.11831;3
ACCE;34.717;3316.161;-0.40008;4.50976;8.54726;3
MAGN;34.724;3316.172;34.40000;-4.60000;-21.60000;3
AHRS;34.735;3316.182;25.7335;2.3740;73.9711;0.16569;0.15007;0.59007;3
GYRO;34.736;3316.182;0.01812;0.08634;0.09700;3
ACCE;34.737;3316.182;-0.31389;4.50018;8.42276;3
AHRS;34.756;3316.202;25.6873;2.4623;74.0560;0.16481;0.15056;0.59082;3
GYRO;34.757;3316.202;-0.06289;0.12045;0.05543;3
ACCE;34.757;3316.202;-0.41923;4.49060;8.38446;3
AHRS;34.776;3316.223;25.5299;2.5856;74.5374;0.16247;0.15128;0.59440;3
MAGN;34.777;3316.223;33.30000;-4.60000;-22.80000;3
GYRO;34.778;3316.223;-0.15882;0.11085;0.00106;3
ACCE;34.778;3316.223;-0.52458;4.35653;8.44192;3
AHRS;34.797;3316.244;25.2933;2.6324;74.5636;0.16058;0.15042;0.59488;3
GYRO;34.798;3316.244;-0.21958;0.02985;0.02238;3
ACCE;34.798;3316.244;-0.80231;4.12668;8.81541;3
AHRS;34.818;3316.265;25.0918;2.6075;75.0685;0.15868;0.14992;0.59845;3
GYRO;34.819;3316.265;-0.15882;0.00959;0.05969;3
ACCE;34.820;3316.265;-0.77358;4.04049;9.10272;3
MAGN;34.828;3316.275;34.10000;-4.30000;-22.10000;3
AHRS;34.839;3316.286;25.0019;2.5711;75.1546;0.15815;0.14933;0.59907;3
GYRO;34.840;3316.286;-0.06076;0.00746;0.06182;3
ACCE;34.840;3316.286;-0.73527;4.02134;9.07399;3
AHRS;34.860;3316.306;24.9735;2.5352;75.2395;0.15803;0.14906;0.59962;3
GYRO;34.861;3316.306;-0.02451;0.00533;0.06715;3
ACCE;34.861;3316.306;-0.61077;4.11711;8.92076;3
AHRS;34.882;3316.329;24.9317;2.5682;75.6919;0.15699;0.14968;0.60275;3
MAGN;34.883;3316.329;34.40000;-4.60000;-23.30000;3
GYRO;34.884;3316.329;-0.04370;0.05223;0.06182;3
ACCE;34.884;3316.329;-0.59162;4.13626;8.72922;3
AHRS;34.904;3316.350;24.8472;2.6059;75.7473;0.15615;0.14957;0.60325;3
GYRO;34.905;3316.350;-0.08527;0.05116;0.03517;3
ACCE;34.905;3316.350;-0.64908;4.15541;8.55684;3
AHRS;34.926;3316.371;24.7280;2.6479;76.2125;0.15451;0.14986;0.60654;3
GYRO;34.927;3316.371;-0.11405;0.06395;0.04583;3
ACCE;34.927;3316.371;-0.70654;4.14584;8.63345;3
MAGN;34.934;3316.382;34.40000;-4.30000;-21.60000;3
AHRS;34.945;3316.392;24.6162;2.7480;76.2794;0.15314;0.15004;0.60723;3
GYRO;34.946;3316.392;-0.11405;0.10020;0.05756;3
ACCE;34.946;3316.392;-0.73527;4.21288;8.61430;3
AHRS;34.966;3316.413;24.5492;2.8948;76.3094;0.15187;0.15071;0.60769;3
GYRO;34.967;3316.413;-0.10233;0.09380;0.02984;3
ACCE;34.968;3316.413;-0.71612;4.21288;8.39403;3
AHRS;34.987;3316.434;24.4443;3.0171;76.7338;0.14996;0.15153;0.61079;3
MAGN;34.988;3316.434;36.30000;-4.60000;-22.10000;3
GYRO;34.988;3316.434;-0.16415;0.05543;-0.00107;3
ACCE;34.990;3316.434;-0.70654;4.27034;8.44192;3
AHRS;35.007;3316.454;24.2670;3.1418;76.6987;0.14815;0.15138;0.61089;3
GYRO;35.008;3316.454;-0.20785;0.05116;-0.02345;3
ACCE;35.009;3316.454;-0.82146;4.17457;8.67176;3
AHRS;35.031;3316.477;24.0516;3.2338;76.8484;0.14601;0.15106;0.61220;3
GYRO;35.033;3316.477;-0.19613;0.04050;-0.03304;3
ACCE;35.033;3316.477;-0.96511;4.01176;8.87287;3
MAGN;35.042;3316.488;35.90000;-3.60000;-21.60000;3
AHRS;35.053;3316.500;23.8761;3.2844;76.8486;0.14456;0.15047;0.61243;3
GYRO;35.054;3316.500;-0.13537;0.04050;-0.00533;3
ACCE;35.055;3316.500;-1.04173;3.84896;8.85372;3
AHRS;35.073;3316.520;23.7765;3.3212;76.8723;0.14367;0.15022;0.61273;3
GYRO;35.074;3316.520;-0.07994;0.04370;0.02771;3
ACCE;35.074;3316.520;-1.00342;3.83938;8.79626;3
AHRS;35.093;3316.541;23.6857;3.3831;77.1098;0.14241;0.15045;0.61447;3
MAGN;35.094;3316.541;35.90000;-3.60000;-21.60000;3
GYRO;35.095;3316.541;-0.10233;0.03837;0.03411;3
ACCE;35.096;3316.541;-0.78315;4.04049;8.57599;3
AHRS;35.114;3316.561;23.5211;3.4230;77.1209;0.14108;0.14986;0.61474;3
GYRO;35.115;3316.561;-0.18547;0.02025;-0.00320;3
ACCE;35.115;3316.561;-0.68738;4.06922;8.62388;3
AHRS;35.135;3316.582;23.2427;3.4635;77.1161;0.13900;0.14865;0.61501;3
GYRO;35.144;3316.582;-0.24729;0.03837;-0.03198;3
ACCE;35.145;3316.582;-0.81188;3.95430;9.09314;3
MAGN;35.146;3316.592;35.90000;-2.40000;-22.10000;3
GNSS;35.150;1491984761.453;39.993704;-0.068430;193.000;195.800;55.0;1.4;19;12
AHRS;35.155;3316.602;22.9940;3.5717;77.0769;0.13680;0.14801;0.61510;3
GYRO;35.156;3316.602;-0.19719;0.09273;-0.04477;3
ACCE;35.157;3316.602;-0.98427;3.79150;9.22721;3
GNSS;35.171;1491984761.453;39.993704;-0.068430;193.000;195.800;55.0;1.4;19;12
AHRS;35.177;3316.622;22.8421;3.6618;77.0727;0.13530;0.14780;0.61531;3
GYRO;35.178;3316.622;-0.11085;0.06609;-0.00959;3
ACCE;35.179;3316.622;-1.11834;3.62869;9.11229;3
AHRS;35.195;3316.643;22.7585;3.7049;77.1158;0.13445;0.14770;0.61572;3
MAGN;35.196;3316.643;34.80000;-2.80000;-22.10000;3
GYRO;35.197;3316.643;-0.06502;0.03198;0.01172;3
ACCE;35.197;3316.643;-1.04173;3.67657;8.99737;3
AHRS;35.217;3316.664;22.6748;3.7451;77.1274;0.13366;0.14754;0.61592;3
GYRO;35.218;3316.664;-0.08527;0.02132;0.02025;3
ACCE;35.219;3316.664;-1.03215;3.83938;9.06441;3
SOUN;35.229;91.28;0.00279;42.88
AHRS;35.237;3316.684;22.5398;3.8719;77.3330;0.13180;0.14790;0.61754;3
GYRO;35.238;3316.684;-0.13750;0.07568;0.01279;3
ACCE;35.239;3316.684;-0.98427;3.81065;9.07399;3
MAGN;35.247;3316.694;36.90000;-3.60000;-22.50000;3
AHRS;35.257;3316.704;22.3690;4.0255;77.3406;0.12982;0.14803;0.61791;3
GYRO;35.258;3316.704;-0.15669;0.09806;0.01172;3
ACCE;35.259;3316.704;-1.03215;3.78192;9.13145;3
AHRS;35.277;3316.725;22.1917;4.1633;77.3358;0.12789;0.14800;0.61818;3
GYRO;35.278;3316.725;-0.15349;0.07248;-0.00000;3
ACCE;35.279;3316.725;-1.01300;3.63827;9.19848;3
AHRS;35.298;3316.745;22.0083;4.2638;77.3124;0.12615;0.14767;0.61828;3
MAGN;35.298;3316.745;35.50000;-1.40000;-22.10000;3
GYRO;35.299;3316.745;-0.14816;0.05010;-0.01173;3
ACCE;35.299;3316.745;-1.08961;3.59996;9.35171;3
AHRS;35.319;3316.766;21.8569;4.3542;77.3113;0.12464;0.14746;0.61849;3
GYRO;35.319;3316.766;-0.10233;0.05649;0.00853;3
ACCE;35.320;3316.766;-1.14707;3.44673;9.46663;3
AHRS;35.342;3316.788;21.8170;4.4224;77.5447;0.12371;0.14796;0.62015;3
GYRO;35.343;3316.788;-0.01919;0.07248;0.04264;3
ACCE;35.343;3316.788;-1.15665;3.42758;9.21764;3
MAGN;35.350;3316.798;34.00000;-3.60000;-21.30000;3
AHRS;35.361;3316.809;21.7683;4.5449;77.5857;0.12266;0.14856;0.62059;3
GYRO;35.362;3316.809;-0.01279;0.05649;0.06076;3
ACCE;35.362;3316.809;-1.12792;3.50419;9.07399;3
AHRS;35.381;3316.829;21.7440;4.5861;77.6623;0.12218;0.14878;0.62116;3
GYRO;35.382;3316.829;-0.03837;0.06182;0.06076;3
ACCE;35.384;3316.829;-0.98427;3.58081;9.01653;3
AHRS;35.403;3316.850;21.6245;4.6418;77.7384;0.12097;0.14860;0.62181;3
MAGN;35.405;3316.850;33.30000;-2.40000;-21.60000;3
GYRO;35.405;3316.850;-0.12684;0.06822;0.05010;3
ACCE;35.406;3316.850;-0.99384;3.58081;9.06441;3
AHRS;35.423;3316.870;21.4638;4.6942;77.8229;0.11950;0.14817;0.62255;3
GYRO;35.425;3316.870;-0.13217;0.04264;0.07141;3
ACCE;35.425;3316.870;-1.03215;3.50419;9.32298;3
AHRS;35.445;3316.891;21.3709;4.7241;77.9293;0.11858;0.14799;0.62335;3
GYRO;35.446;3316.891;-0.06609;0.07461;0.08421;3
ACCE;35.446;3316.891;-0.99384;3.56165;9.40917;3
MAGN;35.454;3316.901;35.10000;-1.80000;-21.60000;3
AHRS;35.465;3316.912;21.3576;4.8083;78.0417;0.11788;0.14859;0.62419;3
GYRO;35.466;3316.912;-0.00639;0.11725;0.09273;3
ACCE;35.467;3316.912;-0.91723;3.63827;9.16018;3
AHRS;35.485;3316.932;21.3528;4.9144;78.1494;0.11713;0.14938;0.62502;3
GYRO;35.486;3316.932;-0.02451;0.12578;0.08314;3
ACCE;35.487;3316.932;-0.70654;3.88726;8.98779;3
AHRS;35.505;3316.952;21.3024;5.0277;78.2119;0.11610;0.14992;0.62558;3
MAGN;35.506;3316.952;32.90000;-1.80000;-20.80000;3
GYRO;35.507;3316.952;-0.05543;0.12151;0.03624;3
ACCE;35.507;3316.952;-0.67781;3.97346;8.97822;3
AHRS;35.526;3316.972;21.2433;5.1733;78.2011;0.11492;0.15055;0.62570;3
GYRO;35.527;3316.972;-0.04583;0.12258;-0.02665;3
ACCE;35.528;3316.972;-0.80231;3.89684;8.95906;3
AHRS;35.547;3316.993;21.2159;5.2988;78.1397;0.11413;0.15118;0.62544;3
GYRO;35.548;3316.993;-0.02771;0.06928;-0.05969;3
ACCE;35.549;3316.993;-0.97469;3.73404;8.93033;3
MAGN;35.556;3317.003;34.80000;-2.80000;-20.80000;3
AHRS;35.566;3317.013;21.1741;5.3804;78.0676;0.11350;0.15142;0.62507;3
GYRO;35.567;3317.013;-0.03411;0.04477;-0.05863;3
ACCE;35.568;3317.013;-1.04173;3.51377;9.26552;3
AHRS;35.587;3317.034;21.1403;5.4916;78.0250;0.11273;0.15193;0.62493;3
GYRO;35.588;3317.034;-0.02345;0.10872;-0.02985;3
ACCE;35.589;3317.034;-1.00342;3.44673;9.39002;3
AHRS;35.607;3317.054;21.1429;5.7020;77.9866;0.11165;0.15330;0.62488;3
MAGN;35.608;3317.054;34.40000;-2.40000;-22.10000;3
GYRO;35.609;3317.054;0.02132;0.18760;-0.03198;3
ACCE;35.610;3317.054;-0.96511;3.59038;9.08356;3
AHRS;35.629;3317.075;21.1697;5.9334;77.9210;0.11065;0.15491;0.62465;3
GYRO;35.630;3317.075;0.02665;0.16522;-0.05969;3
ACCE;35.631;3317.075;-0.96511;3.65742;8.62388;3
AHRS;35.649;3317.095;21.1432;6.0604;77.8295;0.10991;0.15552;0.62418;3
GYRO;35.650;3317.095;-0.02878;0.04797;-0.09274;3
ACCE;35.651;3317.095;-1.17580;3.60954;8.32699;3
MAGN;35.659;3317.106;35.90000;-2.10000;-20.80000;3
AHRS;35.669;3317.116;21.0070;6.0497;77.7372;0.10918;0.15463;0.62365;3
GYRO;35.670;3317.116;-0.14390;-0.05756;-0.08314;3
ACCE;35.671;3317.116;-1.31945;3.39885;8.81541;3
AHRS;35.691;3317.138;20.7617;6.0304;77.7091;0.10767;0.15318;0.62360;3
GYRO;35.692;3317.138;-0.22171;-0.00746;-0.03518;3
ACCE;35.693;3317.138;-1.28115;3.29350;9.16018;3
AHRS;35.711;3317.158;20.5218;6.1186;77.7374;0.10554;0.15251;0.62402;3
MAGN;35.713;3317.158;35.10000;-2.10000;-20.80000;3
GYRO;35.714;3317.158;-0.19826;0.12151;0.01172;3
ACCE;35.715;3317.158;-1.40565;3.26477;9.45706;3
AHRS;35.732;3317.179;20.3634;6.3343;77.8154;0.10319;0.15317;0.62483;3
GYRO;35.733;3317.179;-0.12578;0.22917;0.05862;3
ACCE;35.734;3317.179;-1.49184;3.36054;9.22721;3
AHRS;35.755;3317.200;20.3057;6.5379;77.8792;0.10161;0.15427;0.62547;3
GYRO;35.757;3317.200;-0.04477;0.18547;0.05756;3
ACCE;35.759;3317.200;-1.53972;3.45631;8.82499;3
MAGN;35.763;3317.210;34.80000;-1.40000;-21.60000;3
LIGH;35.775;294652.380;145.0;0
AHRS;35.776;3317.220;20.2517;6.6019;77.9481;0.10080;0.15446;0.62601;3
GYRO;35.777;3317.220;-0.05969;0.04050;0.05116;3
ACCE;35.778;3317.220;-1.71210;3.47546;8.93991;3
SOUN;35.781;50.94;0.00155;37.81
AHRS;35.793;3317.241;20.1542;6.5272;78.0406;0.10043;0.15353;0.62662;0
GYRO;35.794;3317.241;-0.10659;-0.05756;0.06928;3
ACCE;35.795;3317.241;-1.58760;3.34139;9.35171;3
AHRS;35.814;3317.261;20.0497;6.4646;78.2731;0.09976;0.15276;0.62816;0
MAGN;35.815;3317.261;37.30000;-2.10000;-19.20000;3
GYRO;35.815;3317.261;-0.09273;0.00533;0.08527;3
ACCE;35.816;3317.261;-1.32903;3.24562;9.93590;3
AHRS;35.836;3317.283;20.0389;6.5995;78.4012;0.09878;0.15371;0.62913;0
GYRO;35.837;3317.283;-0.01279;0.17268;0.10659;3
ACCE;35.837;3317.283;-1.24284;3.21689;9.88801;3
AHRS;35.856;3317.303;20.0857;6.7933;78.5469;0.09783;0.15536;0.63023;0
GYRO;35.857;3317.303;0.03518;0.21745;0.12471;3
ACCE;35.858;3317.303;-1.35776;3.45631;9.31341;3
MAGN;35.866;3317.313;33.70000;-1.80000;-20.00000;3
AHRS;35.879;3317.326;20.1508;6.9244;78.6714;0.09737;0.15668;0.63112;3
GYRO;35.883;3317.326;0.04157;0.11405;0.10019;3
ACCE;35.889;3317.326;-1.32903;3.47546;8.92076;3
LIGH;35.892;294652.499;90.0;0
WIFI;35.897;755927.051;eduroam;00:13:c3:44:c7:21;-73
WIFI;35.897;755927.051;eduroam;00:14:69:f2:35:51;-82
WIFI;35.897;755929.011;eduroam;00:13:c3:44:b0:71;-50
WIFI;35.897;755929.011;ti;80:49:71:16:5e:c9;-83
WIFI;35.897;755929.011;UJI;00:13:c3:44:b0:70;-50
WIFI;35.897;755929.011;eduroam;00:14:1c:dd:fa:a1;-45
WIFI;35.897;755929.011;UJI;00:14:1c:dd:fa:a0;-45
WIFI;35.897;755929.011;eduroam;00:27:22:0b:36:35;-73
WIFI;35.897;755927.051;eduroam;00:27:22:0b:c4:39;-57
WIFI;35.897;755929.011;UJI;06:27:22:0b:36:35;-71
WIFI;35.897;755929.011;Pruebas;2e:d9:9f:d9:fa:21;-90
WIFI;35.897;755929.011;UJI;06:27:22:0b:c4:39;-59
WIFI;35.897;755927.051;eduroam;00:13:80:43:d1:51;-84
WIFI;35.897;755929.011;UJI;00:13:c3:44:c7:20;-74
WIFI;35.897;755925.013;UJI;00:17:59:fb:19:50;-87
WIFI;35.897;755929.011;;98:fc:11:6d:a7:5b;-88
WIFI;35.897;755929.011;UJI;00:13:c3:44:d6:70;-90
WIFI;35.897;755925.013;eduroam;04:18:d6:04:29:62;-87
WIFI;35.897;755925.013;D;00:90:4c:5f:00:2a;-90
WIFI;35.897;755925.013;UJI;0a:18:d6:04:29:62;-88
WIFI;35.897;755927.051;eduroam;00:1b:90:77:29:d1;-85
WIFI;35.897;755927.051;UJI;00:13:80:43:d1:50;-82
WIFI;35.897;755929.011;UJI;00:14:1c:dd:f3:40;-88
WIFI;35.897;755929.011;UJI;0a:18:d6:04:26:40;-91
WIFI;35.897;755929.011;RETA-Wifi;84:1b:5e:3f:88:6f;-85
WIFI;35.897;755929.011;UJI;00:14:69:f2:35:50;-79
WIFI;35.897;755929.011;PIROBOTNET;00:12:17:de:2b:03;-84
WIFI;35.897;755929.011;eduroam;00:27:22:a7:2a:4f;-88
AHRS;35.918;3317.347;20.1758;6.8884;78.7828;0.09759;0.15667;0.63181;0
GYRO;35.920;3317.347;0.00746;-0.02025;0.09273;3
ACCE;35.921;3317.347;-1.33861;3.48504;8.99737;3
AHRS;35.921;3317.367;20.1709;6.8416;78.9025;0.09765;0.15644;0.63256;0
MAGN;35.922;3317.367;35.90000;-2.10000;-21.30000;3
GYRO;35.923;3317.367;-0.02025;0.01492;0.09806;3
ACCE;35.923;3317.367;-1.31945;3.44673;9.35171;3
AHRS;35.939;3317.387;20.1521;6.8896;79.0412;0.09707;0.15677;0.63352;0
GYRO;35.940;3317.387;-0.02878;0.10872;0.11405;3
ACCE;35.941;3317.387;-1.30988;3.47546;9.41875;3
AHRS;35.961;3317.408;20.1336;7.0193;79.1934;0.09602;0.15765;0.63463;0
GYRO;35.962;3317.408;-0.02665;0.16095;0.11405;3
ACCE;35.962;3317.408;-1.25242;3.59038;9.27510;3
MAGN;35.970;3317.418;35.90000;-2.40000;-20.40000;3
AHRS;35.981;3317.428;20.1493;7.1432;79.3066;0.09528;0.15864;0.63547;3
GYRO;35.981;3317.428;-0.00426;0.12045;0.08954;3
ACCE;35.982;3317.428;-1.28115;3.60954;9.09314;3
AHRS;36.001;3317.449;20.1859;7.1915;79.3915;0.09514;0.15922;0.63605;3
GYRO;36.002;3317.449;0.01919;0.04157;0.06715;3
ACCE;36.002;3317.449;-1.22369;3.57123;9.12187;3
AHRS;36.022;3317.469;20.2459;7.1986;79.4479;0.09542;0.15964;0.63639;3
MAGN;36.023;3317.469;35.10000;-2.10000;-20.50000;3
GYRO;36.023;3317.469;0.04477;0.02132;0.05756;3
ACCE;36.024;3317.469;-1.25242;3.55208;9.25595;3
AHRS;36.043;3317.490;20.3246;7.2415;79.4995;0.09563;0.16039;0.63671;3
GYRO;36.044;3317.490;0.05436;0.05223;0.04690;3
ACCE;36.044;3317.490;-1.30030;3.53292;9.11229;3
AHRS;36.067;3317.513;20.3792;7.2844;79.5551;0.09568;0.16101;0.63708;3
GYRO;36.068;3317.513;0.02452;0.04050;0.06076;3
ACCE;36.068;3317.513;-1.32903;3.52335;9.05483;3
MAGN;36.081;3317.523;35.90000;-2.10000;-19.60000;3
AHRS;36.086;3317.533;20.4012;7.3070;79.6229;0.09561;0.16133;0.63753;3
GYRO;36.086;3317.533;-0.00853;0.03304;0.05649;3
ACCE;36.092;3317.533;-1.19496;3.57123;9.13145;3
AHRS;36.106;3317.554;20.3713;7.3319;79.6786;0.09519;0.16138;0.63793;3
GYRO;36.107;3317.554;-0.04264;0.04264;0.04157;3
ACCE;36.107;3317.554;-1.23326;3.58081;9.28468;3
AHRS;36.127;3317.574;20.3603;7.4170;79.7189;0.09459;0.16191;0.63827;3
MAGN;36.128;3317.574;37.30000;-2.80000;-20.50000;3
GYRO;36.128;3317.574;-0.00853;0.09487;0.02558;3
ACCE;36.129;3317.574;-1.36734;3.55208;9.34214;3
LIGH;36.132;294652.740;145.0;0
GNSS;36.145;1491984762.453;39.993320;-0.068693;154.000;195.800;30.0;0.6;19;12
AHRS;36.149;3317.595;20.4181;7.5208;79.7477;0.09435;0.16292;0.63851;0
GYRO;36.150;3317.595;0.05649;0.08101;0.03731;3
ACCE;36.151;3317.595;-1.49184;3.48504;9.17933;3
GNSS;36.164;1491984762.453;39.993320;-0.068693;154.000;195.800;30.0;0.6;19;12
AHRS;36.170;3317.615;20.5337;7.5758;79.9294;0.09455;0.16405;0.63967;0
GYRO;36.171;3317.615;0.09593;0.02238;0.06395;3
ACCE;36.172;3317.615;-1.48226;3.53292;8.97822;3
MAGN;36.178;3317.625;36.90000;-3.90000;-19.60000;3
AHRS;36.188;3317.635;20.6537;7.5179;80.0038;0.09557;0.16439;0.64004;3
GYRO;36.190;3317.635;0.08954;-0.03944;0.07355;3
ACCE;36.190;3317.635;-1.27157;3.59038;8.93991;3
AHRS;36.209;3317.656;20.7346;7.4409;80.0661;0.09644;0.16438;0.64034;3
GYRO;36.210;3317.656;0.05116;-0.04264;0.05543;3
ACCE;36.210;3317.656;-1.05130;3.65742;9.18891;3
SOUN;36.222;75.10;0.00229;41.18
AHRS;36.230;3317.677;20.7554;7.4317;80.2458;0.09637;0.16459;0.64148;3
MAGN;36.230;3317.677;37.30000;-3.90000;-18.80000;3
GYRO;36.231;3317.677;0.00959;0.02025;0.02025;3
ACCE;36.231;3317.677;-1.00342;3.64784;9.39960;3
AHRS;36.251;3317.698;20.7686;7.5404;80.2525;0.09584;0.16537;0.64161;3
GYRO;36.252;3317.698;0.02132;0.12258;0.00426;3
ACCE;36.253;3317.698;-1.14707;3.72446;9.40917;3
AHRS;36.272;3317.719;20.8561;7.7436;80.2433;0.09530;0.16715;0.64167;3
GYRO;36.274;3317.719;0.10126;0.17268;-0.02665;3
ACCE;36.275;3317.719;-1.35776;3.80107;8.93991;3
MAGN;36.281;3317.729;37.30000;-3.60000;-20.00000;3
AHRS;36.292;3317.739;20.9895;7.8778;80.1788;0.09552;0.16869;0.64129;3
GYRO;36.293;3317.739;0.12471;0.05862;-0.03731;3
ACCE;36.294;3317.739;-1.51099;3.86811;8.71007;3
LIGH;36.316;294652.920;90.0;0
AHRS;36.317;3317.761;21.0872;7.8596;80.1003;0.09639;0.16904;0.64071;0
GYRO;36.318;3317.761;0.07355;-0.08101;-0.05756;3
ACCE;36.318;3317.761;-1.58760;3.82023;8.77710;3
AHRS;36.334;3317.782;21.1166;7.7803;80.1088;0.09701;0.16869;0.64068;0
MAGN;36.335;3317.782;38.40000;-3.60000;-18.80000;3
GYRO;36.335;3317.782;0.01812;-0.07994;-0.03091;3
ACCE;36.336;3317.782;-1.53014;3.56165;9.12187;3
AHRS;36.355;3317.802;21.0891;7.7667;80.1009;0.09692;0.16845;0.64063;0
GYRO;36.355;3317.802;-0.03411;0.01279;-0.00107;3
ACCE;36.356;3317.802;-1.48226;3.57123;9.24637;3
AHRS;36.376;3317.823;21.0754;7.8084;80.1415;0.09653;0.16868;0.64094;0
GYRO;36.377;3317.823;-0.00533;0.04903;0.02238;3
ACCE;36.377;3317.823;-1.53014;3.59996;9.06441;3
MAGN;36.385;3317.833;36.30000;-3.90000;-20.00000;3
AHRS;36.396;3317.844;21.1123;7.8178;80.1657;0.09669;0.16896;0.64108;3
GYRO;36.397;3317.844;0.02239;-0.02985;0.02878;3
ACCE;36.397;3317.844;-1.53014;3.68615;8.84414;3
AHRS;36.417;3317.864;21.1570;7.7068;80.1788;0.09759;0.16850;0.64104;3
GYRO;36.418;3317.864;0.01919;-0.15029;0.01919;3
ACCE;36.419;3317.864;-1.40565;3.75319;9.16018;3
AHRS;36.438;3317.885;21.2101;7.5492;80.1864;0.09881;0.16777;0.64093;3
MAGN;36.439;3317.885;36.90000;-3.20000;-19.20000;3
GYRO;36.439;3317.885;0.05223;-0.13217;0.01066;3
ACCE;36.440;3317.885;-1.37691;3.64784;9.57198;3
AHRS;36.459;3317.906;21.3222;7.4850;80.1917;0.09990;0.16797;0.64084;3
GYRO;36.461;3317.906;0.11725;-0.02771;0.02025;3
ACCE;36.461;3317.906;-1.37691;3.61911;9.46663;3
AHRS;36.482;3317.928;21.5131;7.5079;80.2024;0.10102;0.16916;0.64081;3
GYRO;36.483;3317.928;0.17055;0.02665;0.03304;3
ACCE;36.484;3317.928;-1.33861;3.66700;8.93033;3
MAGN;36.492;3317.939;38.10000;-3.20000;-19.60000;3
AHRS;36.504;3317.951;21.6933;7.5086;80.2007;0.10221;0.17014;0.64069;3
GYRO;36.505;3317.951;0.14496;-0.00320;0.01172;3
ACCE;36.506;3317.951;-1.18538;3.79150;8.51853;3
AHRS;36.527;3317.973;21.7770;7.4964;80.1299;0.10294;0.17045;0.64017;3
GYRO;36.528;3317.973;0.05116;-0.04477;-0.06609;3
ACCE;36.529;3317.973;-1.30030;3.82980;8.54726;3
AHRS;36.549;3317.996;21.7718;7.4535;80.0265;0.10330;0.17006;0.63946;3
MAGN;36.550;3317.996;38.40000;-3.90000;-19.60000;3
GYRO;36.551;3317.996;-0.00320;-0.07248;-0.08634;3
ACCE;36.552;3317.996;-1.42480;3.70530;8.85372;3
AHRS;36.571;3318.018;21.7737;7.4840;79.9361;0.10327;0.17018;0.63890;3
GYRO;36.586;3318.018;0.02239;0.02452;-0.06609;3
ACCE;36.586;3318.018;-1.52057;3.56165;9.12187;3
AHRS;36.591;3318.038;21.8379;7.5828;79.8772;0.10324;0.17112;0.63857;3
GYRO;36.593;3318.038;0.07355;0.07781;-0.02878;3
ACCE;36.593;3318.038;-1.51099;3.69573;8.93991;3
MAGN;36.601;3318.048;38.80000;-3.60000;-18.80000;3
AHRS;36.612;3318.059;21.9247;7.7210;79.8421;0.10309;0.17245;0.63841;3
GYRO;36.613;3318.059;0.07675;0.10979;-0.01279;3
ACCE;36.614;3318.059;-1.42480;3.75319;8.70049;3
AHRS;36.633;3318.079;21.9800;7.8013;79.8167;0.10305;0.17325;0.63828;3
GYRO;36.635;3318.079;0.04157;0.03517;-0.01706;3
ACCE;36.635;3318.079;-1.36734;3.82023;8.42276;3
AHRS;36.653;3318.100;21.9705;7.7663;79.7862;0.10323;0.17294;0.63806;3
MAGN;36.654;3318.100;37.60000;-4.60000;-19.60000;3
GYRO;36.655;3318.100;-0.02451;-0.06182;-0.02558;3
ACCE;36.655;3318.100;-1.44395;3.82980;8.47065;3
AHRS;36.675;3318.121;21.8831;7.6339;79.7909;0.10338;0.17161;0.63803;3
GYRO;36.676;3318.121;-0.08527;-0.11618;-0.00320;3
ACCE;36.677;3318.121;-1.35776;3.74361;8.93033;3
AHRS;36.697;3318.143;21.7812;7.5212;79.8135;0.10330;0.17035;0.63813;3
GYRO;36.699;3318.143;-0.08954;-0.08207;0.01279;3
ACCE;36.699;3318.143;-1.30030;3.68615;9.26552;3
MAGN;36.708;3318.154;36.80000;-3.90000;-18.50000;3
AHRS;36.719;3318.165;21.7116;7.4427;79.8638;0.10320;0.16951;0.63843;3
GYRO;36.720;3318.165;-0.05329;-0.04477;0.03731;3
ACCE;36.720;3318.165;-1.32903;3.57123;9.23679;3
AHRS;36.741;3318.187;21.7229;7.3957;79.9264;0.10344;0.16933;0.63879;3
GYRO;36.742;3318.187;0.02345;-0.01705;0.05649;3
ACCE;36.743;3318.187;-1.42480;3.61911;9.14102;3
AHRS;36.763;3318.210;21.8251;7.3469;79.9990;0.10429;0.16963;0.63915;3
MAGN;36.765;3318.210;37.30000;-3.60000;-20.00000;3
GYRO;36.765;3318.210;0.09487;-0.02238;0.06609;3
ACCE;36.766;3318.210;-1.43438;3.77234;8.72922;3
SOUN;36.773;59.36;0.00181;39.14
AHRS;36.786;3318.232;21.9246;7.2727;80.0489;0.10528;0.16973;0.63934;3
GYRO;36.787;3318.232;0.07035;-0.06289;0.04796;3
ACCE;36.788;3318.232;-1.44395;3.87769;8.44192;3
AHRS;36.807;3318.253;21.9187;7.1576;80.0875;0.10583;0.16899;0.63949;3
GYRO;36.808;3318.253;-0.03731;-0.09593;0.02238;3
ACCE;36.808;3318.253;-1.40565;3.93515;8.60472;3
MAGN;36.815;3318.263;36.90000;-3.60000;-19.60000;3
AHRS;36.826;3318.273;21.8024;7.0494;80.1190;0.10562;0.16769;0.63967;3
GYRO;36.827;3318.273;-0.11938;-0.07888;0.01066;3
ACCE;36.827;3318.273;-1.37691;3.76277;9.11229;3
AHRS;36.847;3318.294;21.6777;6.9672;80.1580;0.10520;0.16651;0.63993;3
GYRO;36.848;3318.294;-0.09593;-0.05436;0.02238;3
ACCE;36.849;3318.294;-1.33861;3.55208;9.48579;3
AHRS;36.868;3318.315;21.6273;6.9058;80.2070;0.10513;0.16589;0.64023;3
MAGN;36.871;3318.315;37.70000;-4.30000;-19.20000;3
GYRO;36.872;3318.315;-0.03198;-0.02985;0.03837;3
ACCE;36.872;3318.315;-1.21411;3.46588;9.61029;3
AHRS;36.889;3318.335;21.6477;6.8852;80.2413;0.10534;0.16590;0.64042;3
GYRO;36.890;3318.335;0.02878;-0.00213;0.02665;3
ACCE;36.891;3318.335;-1.01300;3.55208;9.48579;3
AHRS;36.911;3318.357;21.6814;6.8898;80.2290;0.10555;0.16610;0.64032;3
GYRO;36.912;3318.357;0.02025;0.00426;-0.01279;3
ACCE;36.913;3318.357;-1.02257;3.44673;9.35171;3
MAGN;36.921;3318.367;38.00000;-3.60000;-18.80000;3
AHRS;36.933;3318.379;21.6740;6.8912;80.2192;0.10551;0.16606;0.64026;3
GYRO;36.934;3318.379;0.01386;-0.00746;-0.00640;3
ACCE;36.934;3318.379;-1.11834;3.39885;9.38044;3
AHRS;36.955;3318.401;21.6963;6.8998;80.2240;0.10560;0.16624;0.64028;3
GYRO;36.956;3318.401;0.05116;0.01599;0.01812;3
ACCE;36.957;3318.401;-1.19496;3.53292;9.22721;3
AHRS;36.975;3318.423;21.7832;6.9005;80.2418;0.10614;0.16673;0.64034;3
MAGN;36.977;3318.423;36.80000;-5.80000;-19.20000;3
GYRO;36.977;3318.423;0.07355;-0.00426;0.02345;3
ACCE;36.978;3318.423;-1.08961;3.65742;8.79626;3
AHRS;36.996;3318.443;21.8340;6.8398;80.2458;0.10681;0.16662;0.64028;3
GYRO;36.997;3318.443;0.03091;-0.06822;0.00746;3
ACCE;36.998;3318.443;-1.01300;3.71488;8.69091;3
AHRS;37.018;3318.464;21.8018;6.7404;80.2373;0.10717;0.16579;0.64015;3
GYRO;37.019;3318.464;-0.03624;-0.09273;-0.02025;3
ACCE;37.020;3318.464;-0.94596;3.69573;8.96864;3
MAGN;37.027;3318.475;37.30000;-3.60000;-18.50000;3
AHRS;37.038;3318.485;21.7588;6.6677;80.2097;0.10733;0.16506;0.63993;3
GYRO;37.038;3318.485;-0.02984;-0.06502;-0.02558;3
ACCE;37.039;3318.485;-1.03215;3.64784;9.15060;3
AHRS;37.059;3318.505;21.7710;6.6325;80.1976;0.10762;0.16489;0.63981;3
GYRO;37.060;3318.505;0.02345;-0.02771;-0.00746;3
ACCE;37.060;3318.505;-1.14707;3.59038;8.90160;3
AHRS;37.078;3318.526;21.8189;6.5895;80.1916;0.10819;0.16486;0.63970;3
MAGN;37.079;3318.526;36.80000;-4.30000;-19.60000;3
GYRO;37.080;3318.526;0.04157;-0.04583;0.00639;3
ACCE;37.080;3318.526;-1.20453;3.69573;8.62388;3
AHRS;37.098;3318.546;21.8159;6.4979;80.1919;0.10868;0.16425;0.63962;3
GYRO;37.099;3318.546;-0.02558;-0.09380;0.00639;3
ACCE;37.100;3318.546;-1.15665;3.78192;8.44192;3
AHRS;37.120;3318.567;21.6976;6.3802;80.2063;0.10854;0.16286;0.63968;3
GYRO;37.121;3318.567;-0.13111;-0.08954;-0.00640;3
ACCE;37.121;3318.567;-1.09919;3.81065;8.81541;3
MAGN;37.129;3318.577;37.20000;-4.60000;-19.20000;3
AHRS;37.150;3318.587;21.5283;6.3323;80.2021;0.10769;0.16162;0.63973;3
GYRO;37.160;3318.587;-0.14390;-0.02771;-0.02345;3
ACCE;37.161;3318.587;-1.21411;3.74361;8.94949;3
LIGH;37.161;294653.759;145.0;0
AHRS;37.162;3318.607;21.4007;6.2857;80.2094;0.10710;0.16063;0.63982;0
GYRO;37.169;3318.607;-0.10233;-0.04690;0.00426;3
ACCE;37.170;3318.607;-1.35776;3.67657;8.84414;3
AHRS;37.183;3318.627;21.3146;6.1778;80.2467;0.10708;0.15950;0.64002;0
MAGN;37.189;3318.627;36.80000;-3.90000;-20.80000;3
GYRO;37.190;3318.627;-0.09273;-0.12151;0.03198;3
ACCE;37.191;3318.627;-1.22369;3.72446;8.87287;3
AHRS;37.203;3318.648;21.2223;6.0193;80.2855;0.10730;0.15800;0.64019;0
GYRO;37.204;3318.648;-0.10552;-0.13430;0.02878;3
ACCE;37.204;3318.648;-0.96511;3.75319;9.31341;3
GNSS;37.205;1491984763.472;39.992927;-0.068943;119.000;195.800;28.0;0.9;19;12
SOUN;37.217;42.88;0.00131;36.32
AHRS;37.222;3318.668;21.0809;5.9279;80.3086;0.10685;0.15666;0.64035;0
GYRO;37.223;3318.668;-0.13324;-0.06182;-0.00213;3
ACCE;37.223;3318.668;-0.97469;3.64784;9.33256;3
MAGN;37.231;3318.678;35.00000;-3.90000;-20.50000;3
GNSS;37.237;1491984763.472;39.992927;-0.068943;119.000;195.800;28.0;0.9;19;12
AHRS;37.241;3318.688;20.9194;5.8629;80.3265;0.10612;0.15537;0.64052;3
GYRO;37.242;3318.688;-0.14816;-0.05223;-0.00746;3
ACCE;37.242;3318.688;-1.08961;3.29350;9.39002;3
AHRS;37.261;3318.709;20.7527;5.7701;80.3729;0.10548;0.15390;0.64085;3
GYRO;37.262;3318.709;-0.14709;-0.07248;0.03411;3
ACCE;37.262;3318.709;-1.20453;3.27435;9.52410;3
AHRS;37.282;3318.729;20.6187;5.6697;80.4757;0.10502;0.15261;0.64151;3
MAGN;37.282;3318.729;34.80000;-3.90000;-20.50000;3
GYRO;37.283;3318.729;-0.11512;-0.04157;0.08314;3
ACCE;37.283;3318.729;-1.05130;3.17858;9.81140;3
AHRS;37.303;3318.750;20.5523;5.6135;80.6131;0.10471;0.15200;0.64240;3
GYRO;37.303;3318.750;-0.05010;0.01066;0.11405;3
ACCE;37.304;3318.750;-0.96511;3.21689;9.83055;3
AHRS;37.325;3318.771;20.5660;5.6260;80.7617;0.10453;0.15230;0.64336;3
GYRO;37.326;3318.771;0.00959;0.06076;0.12258;3
ACCE;37.326;3318.771;-0.98427;3.47546;9.44748;3
MAGN;37.337;3318.781;33.70000;-2.80000;-21.60000;3
AHRS;37.344;3318.792;20.5904;5.6311;80.8999;0.10448;0.15259;0.64425;3
GYRO;37.345;3318.792;0.00213;0.03944;0.11085;3
ACCE;37.346;3318.792;-0.94596;3.56165;9.12187;3
AHRS;37.368;3318.815;20.5396;5.6218;81.0271;0.10403;0.15236;0.64510;3
GYRO;37.369;3318.815;-0.06928;0.02985;0.09593;3
ACCE;37.370;3318.815;-1.01300;3.53292;9.08356;3
AHRS;37.388;3318.836;20.4547;5.5889;81.1578;0.10348;0.15180;0.64597;3
MAGN;37.390;3318.836;36.30000;-3.60000;-20.80000;3
GYRO;37.390;3318.836;-0.08527;0.00959;0.10126;3
ACCE;37.391;3318.836;-1.14707;3.36054;9.15060;3
AHRS;37.409;3318.856;20.3974;5.5402;81.3168;0.10317;0.15131;0.64700;3
GYRO;37.410;3318.856;-0.04370;-0.01492;0.14496;3
ACCE;37.410;3318.856;-1.26199;3.25519;9.16975;3
AHRS;37.430;3318.877;20.4097;5.4651;81.5474;0.10337;0.15110;0.64841;3
GYRO;37.431;3318.877;0.01919;-0.03624;0.22064;3
ACCE;37.432;3318.877;-1.19496;3.29350;9.02610;3
MAGN;37.440;3318.887;35.50000;-3.20000;-20.50000;3
AHRS;37.451;3318.897;20.4805;5.3314;81.8392;0.10421;0.15090;0.65012;3
GYRO;37.452;3318.897;0.03944;-0.04157;0.25049;3
ACCE;37.453;3318.897;-0.99384;3.62869;8.73880;3
AHRS;37.473;3318.920;20.5173;5.1471;82.1320;0.10511;0.15019;0.65180;3
GYRO;37.474;3318.920;-0.00533;-0.07035;0.23556;3
ACCE;37.475;3318.920;-0.72569;3.77234;8.62388;3
AHRS;37.495;3318.942;20.4669;5.0020;82.3651;0.10531;0.14919;0.65320;3
MAGN;37.497;3318.942;35.50000;-3.20000;-20.40000;3
GYRO;37.498;3318.942;-0.08207;-0.06182;0.16948;3
ACCE;37.499;3318.942;-0.75442;3.82980;8.65261;3
AHRS;37.515;3318.962;20.3592;4.8477;82.5711;0.10522;0.14779;0.65446;3
GYRO;37.516;3318.962;-0.10979;-0.06928;0.16095;3
ACCE;37.517;3318.962;-0.93638;3.58081;8.89203;3
AHRS;37.536;3318.982;20.2868;4.6955;82.7859;0.10534;0.14660;0.65575;3
GYRO;37.537;3318.982;-0.07994;-0.07781;0.18014;3
ACCE;37.538;3318.982;-0.96511;3.32223;9.07399;3
MAGN;37.545;3318.993;34.40000;-4.30000;-20.80000;3
AHRS;37.557;3319.003;20.2460;4.5211;83.0322;0.10577;0.14548;0.65720;3
GYRO;37.558;3319.003;-0.04477;-0.07675;0.20465;3
ACCE;37.559;3319.003;-0.87892;3.38927;9.17933;3
AHRS;37.577;3319.023;20.2369;4.3902;83.2855;0.10614;0.14483;0.65870;3
GYRO;37.578;3319.023;-0.01705;-0.02238;0.20359;3
ACCE;37.578;3319.023;-0.70654;3.42758;9.03568;3
AHRS;37.596;3319.043;20.2129;4.3068;83.5294;0.10616;0.14439;0.66019;3
MAGN;37.598;3319.043;35.10000;-4.60000;-21.60000;3
GYRO;37.598;3319.043;-0.05329;0.00640;0.19613;3
ACCE;37.599;3319.043;-0.66823;3.49462;8.86330;3
AHRS;37.617;3319.064;20.1033;4.2123;83.7645;0.10570;0.14338;0.66169;3
GYRO;37.618;3319.064;-0.14709;-0.02132;0.17694;3
ACCE;37.619;3319.064;-0.58204;3.45631;9.03568;3
AHRS;37.638;3319.084;19.9178;4.1126;83.9764;0.10482;0.14189;0.66309;3
GYRO;37.640;3319.084;-0.18227;-0.01919;0.15669;3
ACCE;37.640;3319.084;-0.53416;3.38927;9.38044;3
MAGN;37.649;3319.095;35.50000;-5.00000;-21.30000;3
AHRS;37.659;3319.105;19.7299;4.0581;84.1676;0.10369;0.14064;0.66440;3
GYRO;37.660;3319.105;-0.17054;0.01812;0.14176;3
ACCE;37.661;3319.105;-0.58204;3.26477;9.71563;3
AHRS;37.679;3319.126;19.5837;4.0518;84.3514;0.10257;0.13993;0.66567;3
GYRO;37.681;3319.126;-0.12578;0.05756;0.14070;3
ACCE;37.681;3319.126;-0.54373;3.22646;9.82098;3
AHRS;37.702;3319.149;19.5034;4.1120;84.5036;0.10152;0.13999;0.66675;3
MAGN;37.706;3319.149;35.10000;-4.60000;-20.80000;3
GYRO;37.708;3319.149;-0.05969;0.10766;0.11299;3
ACCE;37.709;3319.149;-0.54373;3.24562;9.68690;3
AHRS;37.722;3319.169;19.4810;4.1545;84.6279;0.10098;0.14024;0.66759;3
GYRO;37.723;3319.169;-0.01492;0.05969;0.09700;3
ACCE;37.724;3319.169;-0.57246;3.27435;9.34214;3
AHRS;37.743;3319.190;19.4874;4.1135;84.7216;0.10114;0.14010;0.66814;3
GYRO;37.745;3319.190;-0.00320;-0.02878;0.07141;3
ACCE;37.745;3319.190;-0.52458;3.17858;9.27510;3
MAGN;37.753;3319.200;35.90000;-5.40000;-20.90000;3
AHRS;37.763;3319.210;19.4870;4.0481;84.8060;0.10142;0.13976;0.66861;3
GYRO;37.765;3319.210;-0.00639;-0.02452;0.06822;3
ACCE;37.765;3319.210;-0.66823;3.22646;9.36129;3
SOUN;37.766;35.79;0.00109;34.74
AHRS;37.784;3319.231;19.5001;4.0323;84.8890;0.10149;0.13981;0.66911;3
GYRO;37.785;3319.231;0.01492;0.01919;0.06928;3
ACCE;37.786;3319.231;-0.76400;3.22646;9.18891;3
AHRS;37.805;3319.251;19.4917;4.0303;84.9793;0.10134;0.13983;0.66969;3
MAGN;37.806;3319.251;35.90000;-5.40000;-22.50000;3
GYRO;37.807;3319.251;-0.02451;0.02238;0.07568;3
ACCE;37.807;3319.251;-0.78315;3.26477;8.91118;3
AHRS;37.826;3319.272;19.3927;3.9801;85.0918;0.10087;0.13904;0.67043;3
GYRO;37.827;3319.272;-0.11085;-0.02238;0.08847;3
ACCE;37.828;3319.272;-0.62992;3.37969;9.16975;3
AHRS;37.846;3319.292;19.2540;3.9051;85.1985;0.10029;0.13786;0.67114;3
GYRO;37.847;3319.292;-0.12684;-0.03624;0.07568;3
ACCE;37.848;3319.292;-0.52458;3.32223;9.51452;3
MAGN;37.865;3319.302;37.30000;-6.10000;-20.80000;3
AHRS;37.866;3319.312;19.2072;3.8210;85.2796;0.10039;0.13713;0.67161;3
GYRO;37.867;3319.312;-0.03731;-0.05116;0.06289;3
ACCE;37.867;3319.312;-0.56289;3.28393;9.77309;3
AHRS;37.885;3319.333;19.2744;3.7592;85.3468;0.10110;0.13719;0.67193;3
GYRO;37.886;3319.333;0.08101;-0.02665;0.05862;3
ACCE;37.887;3319.333;-0.58204;3.23604;9.62944;3
AHRS;37.905;3319.353;19.4199;3.7318;85.4054;0.10211;0.13791;0.67216;3
MAGN;37.906;3319.353;35.90000;-5.40000;-20.80000;3
GYRO;37.907;3319.353;0.12365;-0.00959;0.05649;3
ACCE;37.907;3319.353;-0.62035;3.24562;9.19848;3
WIFI;37.924;755927.051;eduroam;00:13:c3:44:c7:21;-81
WIFI;37.924;755927.051;eduroam;00:14:69:f2:35:51;-82
WIFI;37.924;755931.042;eduroam;00:13:c3:44:b0:71;-47
WIFI;37.924;755931.042;ti;80:49:71:16:5e:c9;-83
WIFI;37.924;755931.042;UJI;00:13:c3:44:b0:70;-47
WIFI;37.924;755931.042;eduroam;00:14:1c:dd:fa:a1;-41
WIFI;37.924;755931.042;UJI;00:14:1c:dd:fa:a0;-42
WIFI;37.924;755931.042;eduroam;00:27:22:0b:36:35;-76
WIFI;37.924;755931.042;eduroam;00:27:22:0b:c4:39;-52
WIFI;37.924;755929.011;UJI;06:27:22:0b:36:35;-71
WIFI;37.924;755931.042;Pruebas;2e:d9:9f:d9:fa:21;-90
WIFI;37.924;755931.042;UJI;06:27:22:0b:c4:39;-61
WIFI;37.924;755927.051;eduroam;00:13:80:43:d1:51;-84
WIFI;37.924;755931.042;UJI;00:13:c3:44:c7:20;-74
WIFI;37.924;755931.042;;98:fc:11:6d:a7:5b;-88
WIFI;37.924;755929.011;UJI;00:13:c3:44:d6:70;-90
WIFI;37.924;755927.051;eduroam;00:1b:90:77:29:d1;-85
WIFI;37.924;755927.051;UJI;00:13:80:43:d1:50;-82
WIFI;37.924;755929.011;UJI;00:14:1c:dd:f3:40;-88
WIFI;37.924;755929.011;UJI;0a:18:d6:04:26:40;-91
WIFI;37.924;755931.042;RETA-Wifi;84:1b:5e:3f:88:6f;-85
WIFI;37.924;755931.042;UJI;00:14:69:f2:35:50;-79
WIFI;37.924;755931.042;PIROBOTNET;00:12:17:de:2b:03;-84
WIFI;37.924;755931.042;eduroam;00:27:22:a7:2a:4f;-88
WIFI;37.924;755931.042;Edimax AP;74:da:38:2e:d5:d4;-92
AHRS;37.946;3319.373;19.5216;3.6642;85.4782;0.10307;0.13814;0.67248;3
GYRO;37.947;3319.373;0.06715;-0.04370;0.06715;3
ACCE;37.948;3319.373;-0.64908;3.31266;9.07399;3
AHRS;37.948;3319.393;19.5437;3.6074;85.5514;0.10345;0.13798;0.67287;3
GYRO;37.949;3319.393;0.00533;-0.01919;0.05329;3
ACCE;37.950;3319.393;-0.55331;3.37012;9.20806;3
MAGN;37.956;3319.403;35.50000;-5.40000;-20.80000;3
AHRS;37.966;3319.413;19.5475;3.5921;85.5990;0.10351;0.13795;0.67315;3
GYRO;37.967;3319.413;0.00213;0.00640;0.03517;3
ACCE;37.967;3319.413;-0.65865;3.35096;9.24637;3
AHRS;37.986;3319.433;19.5807;3.5826;85.6208;0.10375;0.13810;0.67325;3
GYRO;37.987;3319.433;0.03731;-0.01279;0.02132;3
ACCE;37.987;3319.433;-0.79273;3.27435;9.25595;3
AHRS;38.006;3319.454;19.6423;3.5394;85.6435;0.10437;0.13821;0.67330;3
MAGN;38.007;3319.454;32.90000;-6.10000;-21.30000;3
GYRO;38.008;3319.454;0.05330;-0.04264;0.02665;3
ACCE;38.009;3319.454;-0.75442;3.21689;9.27510;3
AHRS;38.026;3319.474;19.6826;3.5094;85.6745;0.10476;0.13828;0.67344;3
GYRO;38.027;3319.474;0.03518;-0.01492;0.03411;3
ACCE;38.028;3319.474;-0.72569;3.20731;9.35171;3
AHRS;38.047;3319.494;19.6851;3.5328;85.7109;0.10460;0.13847;0.67368;3
GYRO;38.048;3319.494;0.00640;0.02558;0.03837;3
ACCE;38.049;3319.494;-0.71612;3.14027;9.29425;3
MAGN;38.058;3319.504;32.60000;-5.40000;-17.20000;3
AHRS;38.067;3319.514;19.6726;3.5472;85.7762;0.10435;0.13855;0.67412;3
GYRO;38.067;3319.514;0.00959;0.01386;0.06502;3
ACCE;38.068;3319.514;-0.73527;3.13070;9.27510;3
AHRS;38.087;3319.534;19.6984;3.5285;85.8654;0.10452;0.13867;0.67464;3
GYRO;38.088;3319.534;0.03731;0.00320;0.08207;3
ACCE;38.089;3319.534;-0.64908;3.16900;9.18891;3
AHRS;38.107;3319.554;19.7584;3.4889;85.9591;0.10502;0.13885;0.67514;3
MAGN;38.108;3319.554;35.10000;-6.10000;-20.80000;3
GYRO;38.109;3319.554;0.04584;-0.01599;0.07781;3
ACCE;38.109;3319.554;-0.52458;3.31266;8.98779;3
AHRS;38.127;3319.575;19.7881;3.4376;86.0307;0.10542;0.13877;0.67551;3
GYRO;38.128;3319.575;0.01066;-0.02238;0.05329;3
ACCE;38.128;3319.575;-0.49585;3.35096;8.98779;3
GNSS;38.143;1491984764.461;39.993322;-0.068618;141.000;195.800;18.0;0.6;19;12
AHRS;38.156;3319.595;19.7670;3.4171;86.0936;0.10533;0.13858;0.67591;3
GYRO;38.157;3319.595;-0.03198;0.00746;0.05116;3
ACCE;38.158;3319.595;-0.62035;3.32223;9.00695;3
MAGN;38.159;3319.605;34.80000;-6.50000;-20.50000;3
GNSS;38.159;1491984764.461;39.993322;-0.068618;141.000;195.800;18.0;0.6;19;12
AHRS;38.167;3319.615;19.7105;3.3978;86.1651;0.10500;0.13819;0.67638;3
GYRO;38.169;3319.615;-0.06182;-0.00959;0.05969;3
ACCE;38.169;3319.615;-0.66823;3.31266;9.07399;3
AHRS;38.188;3319.635;19.6406;3.3618;86.2472;0.10468;0.13764;0.67692;3
GYRO;38.189;3319.635;-0.06822;-0.02771;0.06715;3
ACCE;38.189;3319.635;-0.80231;3.30308;9.23679;3
SOUN;38.206;58.08;0.00177;38.95
AHRS;38.210;3319.655;19.6235;3.2368;86.3379;0.10520;0.13684;0.67739;3
MAGN;38.210;3319.655;35.10000;-6.10000;-21.30000;3
GYRO;38.211;3319.655;0.00107;-0.07781;0.07781;3
ACCE;38.211;3319.655;-0.66823;3.32223;9.53367;3
AHRS;38.228;3319.676;19.6875;3.1008;86.4283;0.10630;0.13645;0.67777;3
GYRO;38.229;3319.676;0.06396;-0.10233;0.07674;3
ACCE;38.230;3319.676;-0.55331;3.21689;9.55283;3
AHRS;38.249;3319.696;19.7739;2.9616;86.5188;0.10756;0.13617;0.67813;3
GYRO;38.250;3319.696;0.06609;-0.07994;0.07781;3
ACCE;38.251;3319.696;-0.40008;3.15943;9.59113;3
MAGN;38.258;3319.706;35.10000;-7.20000;-19.60000;3
AHRS;38.268;3319.716;19.8484;2.8867;86.6066;0.10836;0.13622;0.67854;3
GYRO;38.270;3319.716;0.06609;-0.02665;0.07674;3
ACCE;38.270;3319.716;-0.50543;3.28393;9.35171;3
AHRS;38.289;3319.736;19.9174;2.8280;86.6877;0.10905;0.13634;0.67893;3
GYRO;38.290;3319.736;0.05330;-0.03304;0.06395;3
ACCE;38.291;3319.736;-0.45754;3.28393;9.08356;3
AHRS;38.309;3319.756;19.9436;2.7208;86.7532;0.10977;0.13589;0.67921;3
MAGN;38.309;3319.756;34.80000;-7.20000;-20.50000;3
GYRO;38.310;3319.756;0.01279;-0.08207;0.05543;3
ACCE;38.310;3319.756;-0.35220;3.24562;9.12187;3
AHRS;38.329;3319.776;19.9128;2.6160;86.8029;0.11014;0.13510;0.67945;3
GYRO;38.329;3319.776;-0.03837;-0.06928;0.03411;3
ACCE;38.330;3319.776;-0.28516;3.30308;9.31341;3
AHRS;38.349;3319.797;19.8806;2.5559;86.8311;0.11026;0.13457;0.67960;3
GYRO;38.350;3319.797;-0.01492;-0.03198;0.02132;3
ACCE;38.351;3319.797;-0.32347;3.17858;9.46663;3
MAGN;38.360;3319.807;35.90000;-7.20000;-21.60000;3
AHRS;38.372;3319.818;19.9119;2.5004;86.8634;0.11075;0.13444;0.67971;3
GYRO;38.373;3319.818;0.03731;-0.04264;0.02984;3
ACCE;38.373;3319.818;-0.35220;3.09239;9.24637;3
AHRS;38.391;3319.839;19.9720;2.4239;86.9195;0.11151;0.13437;0.67993;3
GYRO;38.392;3319.839;0.05330;-0.05116;0.05543;3
ACCE;38.393;3319.839;-0.34262;3.14027;8.97822;3
AHRS;38.412;3319.859;19.9955;2.3154;86.9887;0.11222;0.13390;0.68024;3
MAGN;38.414;3319.859;37.30000;-6.40000;-21.60000;3
GYRO;38.415;3319.859;-0.00106;-0.08314;0.05756;3
ACCE;38.415;3319.859;-0.32347;3.20731;8.77710;3
AHRS;38.433;3319.880;19.9355;2.1699;87.0678;0.11262;0.13272;0.68064;3
GYRO;38.434;3319.880;-0.07461;-0.10552;0.06289;3
ACCE;38.434;3319.880;-0.27558;3.23604;8.86330;3
AHRS;38.455;3319.901;19.8206;2.0260;87.1554;0.11266;0.13124;0.68115;3
GYRO;38.456;3319.901;-0.10659;-0.09060;0.07035;3
ACCE;38.457;3319.901;-0.23727;3.22646;9.14102;3
MAGN;38.464;3319.911;36.30000;-7.60000;-20.50000;3
AHRS;38.475;3319.922;19.7285;1.9074;87.2498;0.11268;0.13005;0.68170;3
GYRO;38.476;3319.922;-0.07248;-0.07035;0.07461;3
ACCE;38.476;3319.922;-0.36177;3.26477;9.10272;3
AHRS;38.498;3319.944;19.6671;1.7741;87.3596;0.11297;0.12897;0.68231;3
GYRO;38.499;3319.944;-0.05862;-0.10233;0.09486;3
ACCE;38.499;3319.944;-0.42881;3.30308;8.93033;3
AHRS;38.520;3319.967;19.5901;1.5294;87.4822;0.11381;0.12711;0.68290;3
MAGN;38.521;3319.967;36.30000;-6.80000;-21.60000;3
GYRO;38.523;3319.967;-0.08740;-0.20359;0.10126;3
ACCE;38.523;3319.967;-0.33304;3.40842;9.14102;3
AHRS;38.541;3319.987;19.4939;1.2891;87.6020;0.11451;0.12517;0.68350;3
GYRO;38.543;3319.987;-0.07994;-0.14816;0.09486;3
ACCE;38.543;3319.987;-0.24685;3.52335;9.69648;3
AHRS;38.564;3320.010;19.4698;1.1001;87.7113;0.11537;0.12397;0.68401;3
GYRO;38.565;3320.010;0.00959;-0.11938;0.09060;3
ACCE;38.566;3320.010;-0.24685;3.50419;9.85928;3
MAGN;38.575;3320.021;35.90000;-8.30000;-22.50000;3
AHRS;38.585;3320.032;19.5465;0.9351;87.8032;0.11673;0.12350;0.68433;3
GYRO;38.586;3320.032;0.07675;-0.12578;0.07035;3
ACCE;38.587;3320.032;-0.18939;3.53292;9.70605;3
AHRS;38.605;3320.052;19.6577;0.7565;87.8538;0.11843;0.12311;0.68435;3
GYRO;38.606;3320.052;0.10020;-0.14710;0.03624;3
ACCE;38.608;3320.052;-0.11278;3.47546;9.75394;3
AHRS;38.626;3320.073;19.7916;0.5908;87.8484;0.12026;0.12287;0.68401;3
MAGN;38.627;3320.073;34.10000;-8.30000;-21.60000;3
GYRO;38.628;3320.073;0.12791;-0.13963;-0.02025;3
ACCE;38.628;3320.073;-0.01701;3.51377;9.93590;3
AHRS;38.646;3320.093;19.9954;0.5385;87.7509;0.12194;0.12366;0.68315;3
GYRO;38.648;3320.093;0.19400;-0.05116;-0.09593;3
ACCE;38.648;3320.093;-0.17981;3.52335;9.79225;3
AHRS;38.671;3320.115;20.2363;0.5976;87.5833;0.12326;0.12528;0.68193;3
GYRO;38.672;3320.115;0.20892;0.00320;-0.14390;3
ACCE;38.673;3320.115;-0.41923;3.37969;9.28468;3
MAGN;38.679;3320.126;34.10000;-7.90000;-22.00000;3
AHRS;38.689;3320.136;20.4329;0.6217;87.4053;0.12453;0.12640;0.68065;3
GYRO;38.691;3320.136;0.15562;-0.04690;-0.14070;3
ACCE;38.691;3320.136;-0.47670;3.32223;9.10272;3
AHRS;38.712;3320.159;20.5759;0.6155;87.2348;0.12565;0.12703;0.67943;3
GYRO;38.713;3320.159;0.12365;-0.05116;-0.13857;3
ACCE;38.714;3320.159;-0.37135;3.25519;9.33256;3
AHRS;38.734;3320.180;20.7332;0.6944;87.0277;0.12639;0.12822;0.67807;3
MAGN;38.735;3320.180;35.90000;-9.10000;-22.50000;3
GYRO;38.736;3320.180;0.16309;-0.00107;-0.16522;3
ACCE;38.736;3320.180;-0.37135;3.34139;9.42833;3
AHRS;38.754;3320.201;20.9170;0.8725;86.7964;0.12675;0.13015;0.67663;3
GYRO;38.755;3320.201;0.18973;0.07355;-0.17801;3
ACCE;38.756;3320.201;-0.41923;3.40842;9.26552;3
SOUN;38.757;86.65;0.00264;42.43
AHRS;38.776;3320.222;21.1176;1.0824;86.5929;0.12699;0.13242;0.67539;3
GYRO;38.777;3320.222;0.17588;0.10872;-0.15136;3
ACCE;38.778;3320.222;-0.51500;3.55208;8.87287;3
MAGN;38.785;3320.232;35.10000;-8.70000;-21.30000;3
AHRS;38.795;3320.243;21.2611;1.2329;86.4045;0.12723;0.13399;0.67423;3
GYRO;38.797;3320.243;0.10872;0.05223;-0.15562;3
ACCE;38.797;3320.243;-0.41923;3.74361;8.81541;3
AHRS;38.817;3320.264;21.3361;1.3372;86.1963;0.12733;0.13485;0.67297;3
GYRO;38.818;3320.264;0.06396;0.02132;-0.17374;3
ACCE;38.818;3320.264;-0.40966;3.82023;9.04526;3
AHRS;38.837;3320.284;21.3996;1.4645;85.9540;0.12726;0.13575;0.67153;3
MAGN;38.838;3320.284;35.10000;-7.60000;-21.30000;3
GYRO;38.839;3320.284;0.06502;0.03517;-0.20252;3
ACCE;38.839;3320.284;-0.29474;3.77234;9.33256;3
AHRS;38.858;3320.305;21.4862;1.6113;85.6812;0.12728;0.13687;0.66990;3
GYRO;38.859;3320.305;0.08314;0.03837;-0.22278;3
ACCE;38.860;3320.305;-0.35220;3.74361;9.34214;3
AHRS;38.880;3320.326;21.5603;1.7521;85.3973;0.12726;0.13786;0.66820;3
GYRO;38.881;3320.326;0.06715;0.03517;-0.22811;3
ACCE;38.882;3320.326;-0.32347;3.64784;9.45706;3
MAGN;38.890;3320.337;35.10000;-8.70000;-22.80000;3
AHRS;38.901;3320.347;21.6475;1.9115;85.1204;0.12722;0.13906;0.66655;3
GYRO;38.902;3320.347;0.09593;0.05649;-0.21745;3
ACCE;38.903;3320.347;-0.42881;3.64784;9.60071;3
AHRS;38.923;3320.370;21.7948;2.0779;84.8638;0.12750;0.14068;0.66497;3
GYRO;38.924;3320.370;0.16095;0.04690;-0.19613;3
ACCE;38.925;3320.370;-0.55331;3.61911;9.38044;3
AHRS;38.946;3320.393;21.9895;2.1612;84.6337;0.12854;0.14206;0.66341;3
MAGN;38.948;3320.393;35.50000;-7.20000;-22.50000;3
GYRO;38.948;3320.393;0.18760;-0.02878;-0.16841;3
ACCE;38.949;3320.393;-0.59162;3.75319;9.31341;3
AHRS;38.967;3320.413;22.1799;2.1934;84.4224;0.12982;0.14312;0.66193;3
GYRO;38.968;3320.413;0.16095;-0.04370;-0.16202;3
ACCE;38.968;3320.413;-0.42881;3.89684;9.55283;3
AHRS;38.988;3320.434;22.3414;2.2989;84.2130;0.13051;0.14447;0.66056;3
GYRO;38.989;3320.434;0.15349;0.04370;-0.16309;3
ACCE;38.990;3320.434;-0.34262;3.82980;9.77309;3
MAGN;38.997;3320.444;35.90000;-7.60000;-21.60000;3
AHRS;39.008;3320.455;22.5780;2.4967;83.9954;0.13115;0.14683;0.65917;3
GYRO;39.009;3320.455;0.23663;0.10979;-0.16628;3
ACCE;39.010;3320.455;-0.35220;3.75319;9.58156;3
AHRS;39.029;3320.476;22.9142;2.6989;83.7662;0.13243;0.14976;0.65761;3
GYRO;39.030;3320.476;0.32084;0.08740;-0.17161;3
ACCE;39.030;3320.476;-0.34262;3.77234;9.07399;3
AHRS;39.051;3320.497;23.3373;2.8736;83.5265;0.13446;0.15298;0.65587;3
MAGN;39.052;3320.497;35.50000;-7.90000;-21.60000;3
GYRO;39.054;3320.497;0.39332;0.06822;-0.17588;3
ACCE;39.054;3320.497;-0.34262;3.74361;8.69091;3
AHRS;39.078;3320.517;23.7629;3.0624;83.2724;0.13645;0.15629;0.65404;3
GYRO;39.079;3320.517;0.37627;0.08101;-0.18334;3
ACCE;39.079;3320.517;-0.29474;3.75319;8.19292;3
AHRS;39.092;3320.538;24.0915;3.2613;83.0018;0.13780;0.15907;0.65223;3
GYRO;39.093;3320.538;0.26754;0.06928;-0.20359;3
ACCE;39.093;3320.538;-0.28516;3.78192;7.84815;3
MAGN;39.100;3320.548;37.30000;-8.30000;-21.60000;3
AHRS;39.111;3320.558;24.2464;3.3953;82.7178;0.13843;0.16045;0.65042;3
GYRO;39.112;3320.558;0.10872;0.00426;-0.21638;3
ACCE;39.113;3320.558;-0.32347;3.80107;8.05884;3
AHRS;39.134;3320.579;24.2762;3.5264;82.4375;0.13827;0.16111;0.64877;3
GYRO;39.143;3320.579;0.02771;0.01386;-0.22491;3
ACCE;39.143;3320.579;-0.32347;3.80107;8.38446;3
AHRS;39.151;3320.599;24.2843;3.6489;82.1397;0.13805;0.16158;0.64700;3
MAGN;39.154;3320.599;35.50000;-7.90000;-22.00000;3
GYRO;39.155;3320.599;0.01919;-0.00426;-0.23663;3
ACCE;39.156;3320.599;-0.40008;3.80107;8.59515;3
AHRS;39.172;3320.619;24.2875;3.7373;81.8415;0.13799;0.16181;0.64520;3
GYRO;39.173;3320.619;0.01386;-0.03944;-0.23770;3
ACCE;39.174;3320.619;-0.33304;3.77234;8.54726;3
AHRS;39.193;3320.639;24.2424;3.7694;81.5482;0.13793;0.16141;0.64340;3
GYRO;39.194;3320.639;-0.04796;-0.08954;-0.23450;3
ACCE;39.195;3320.639;-0.28516;3.81065;8.61430;3
SOUN;39.198;44.55;0.00136;36.65
MAGN;39.208;3320.649;35.50000;-7.20000;-21.30000;3
GNSS;39.210;1491984765.000;39.993316;-0.068620;140.000;195.800;18.0;0.3;19;12
AHRS;39.214;3320.660;24.0627;3.7617;81.2705;0.13719;0.16004;0.64178;3
GYRO;39.215;3320.660;-0.16735;-0.07568;-0.23983;3
ACCE;39.216;3320.660;-0.01701;3.83938;8.98779;3
GNSS;39.227;1491984765.000;39.993316;-0.068620;140.000;195.800;18.0;0.3;19;12
AHRS;39.233;3320.680;23.7728;3.8206;80.9777;0.13538;0.15847;0.64025;3
GYRO;39.234;3320.680;-0.25262;-0.03837;-0.25369;3
ACCE;39.234;3320.680;-0.15108;3.84896;9.38044;3
AHRS;39.255;3320.700;23.4797;4.0006;80.6930;0.13285;0.15769;0.63889;3
MAGN;39.256;3320.700;35.50000;-6.50000;-20.80000;3
GYRO;39.256;3320.700;-0.22384;0.08314;-0.23557;3
ACCE;39.256;3320.700;-0.50543;3.75319;9.67732;3
AHRS;39.272;3320.720;23.3399;4.2074;80.4565;0.13111;0.15799;0.63773;3
GYRO;39.273;3320.720;-0.05969;0.09167;-0.18654;3
ACCE;39.273;3320.720;-0.85977;3.80107;9.53367;3
AHRS;39.293;3320.740;23.4137;4.3460;80.2565;0.13110;0.15907;0.63652;3
GYRO;39.293;3320.740;0.11192;0.03091;-0.14496;3
ACCE;39.294;3320.740;-0.88850;3.80107;9.06441;3
MAGN;39.303;3320.750;34.80000;-4.60000;-22.10000;3
LIGH;39.312;294655.919;90.0;0
AHRS;39.314;3320.761;23.5475;4.3791;80.1305;0.13197;0.15987;0.63562;0
GYRO;39.315;3320.761;0.10979;-0.02985;-0.07248;3
ACCE;39.316;3320.761;-0.90765;4.05007;8.89203;3
AHRS;39.333;3320.781;23.5981;4.3968;80.0755;0.13228;0.16019;0.63524;0
GYRO;39.334;3320.781;0.02132;0.01599;-0.03198;3
ACCE;39.335;3320.781;-0.74485;4.26076;8.93033;3
AHRS;39.355;3320.801;23.5700;4.4890;80.0679;0.13160;0.16063;0.63532;0
MAGN;39.356;3320.801;33.30000;-4.30000;-21.60000;3
GYRO;39.356;3320.801;-0.03091;0.08421;-0.00533;3
ACCE;39.356;3320.801;-0.74485;4.32780;8.94949;3
LIGH;39.371;294655.979;145.0;0
AHRS;39.373;3320.821;23.5579;4.5465;80.0689;0.13120;0.16094;0.63541;0
GYRO;39.374;3320.821;-0.00213;0.03198;0.00106;3
ACCE;39.375;3320.821;-0.76400;4.31822;8.96864;3
AHRS;39.394;3320.841;23.6511;4.5045;80.0618;0.13205;0.16116;0.63523;0
GYRO;39.394;3320.841;0.08421;-0.06395;-0.00000;3
ACCE;39.395;3320.841;-0.69696;4.15541;9.11229;3
MAGN;39.404;3320.851;33.70000;-5.00000;-22.00000;3
AHRS;39.414;3320.861;23.8044;4.4157;80.0494;0.13357;0.16141;0.63491;3
GYRO;39.415;3320.861;0.14390;-0.07994;0.00959;3
ACCE;39.416;3320.861;-0.51500;4.01176;9.34214;3
LIGH;39.432;294656.039;90.0;0
AHRS;39.434;3320.882;23.9846;4.3713;80.0611;0.13499;0.16211;0.63477;0
GYRO;39.435;3320.882;0.15562;-0.01172;0.02665;3
ACCE;39.436;3320.882;-0.40008;4.01176;9.33256;3
AHRS;39.454;3320.902;24.1729;4.4400;80.0841;0.13581;0.16361;0.63483;0
MAGN;39.455;3320.902;33.30000;-4.30000;-22.00000;3
GYRO;39.456;3320.902;0.15882;0.08634;0.02771;3
ACCE;39.456;3320.902;-0.24685;4.21288;8.93033;3
AHRS;39.474;3320.922;24.3420;4.5439;80.0763;0.13636;0.16519;0.63474;0
GYRO;39.475;3320.922;0.13857;0.08527;-0.00746;3
ACCE;39.476;3320.922;-0.26601;4.39483;8.65261;3
AHRS;39.495;3320.942;24.4796;4.6307;80.0245;0.13686;0.16644;0.63438;0
GYRO;39.496;3320.942;0.11405;0.04797;-0.04370;3
ACCE;39.497;3320.942;-0.25643;4.37568;8.41319;3
MAGN;39.505;3320.952;36.30000;-5.80000;-21.60000;3
AHRS;39.515;3320.962;24.5827;4.6708;79.9190;0.13747;0.16713;0.63365;3
GYRO;39.516;3320.962;0.08847;-0.02132;-0.08421;3
ACCE;39.516;3320.962;-0.34262;4.29907;8.40361;3
AHRS;39.535;3320.983;24.6332;4.6630;79.8161;0.13799;0.16723;0.63293;3
GYRO;39.536;3320.983;0.04051;-0.05010;-0.07142;3
ACCE;39.536;3320.983;-0.31389;4.19372;8.62388;3
AHRS;39.559;3321.003;24.6749;4.6326;79.7582;0.13852;0.16719;0.63248;3
MAGN;39.560;3321.003;34.80000;-5.00000;-21.20000;3
GYRO;39.561;3321.003;0.01812;-0.00533;-0.05863;3
ACCE;39.561;3321.003;-0.17981;4.26076;8.79626;3
AHRS;39.585;3321.023;24.6990;4.6983;79.6623;0.13846;0.16763;0.63191;3
GYRO;39.589;3321.023;0.02985;0.03091;-0.08208;3
ACCE;39.589;3321.023;-0.16066;4.50018;8.67176;3
AHRS;39.598;3321.044;24.7911;4.6856;79.5507;0.13930;0.16790;0.63109;3
GYRO;39.599;3321.044;0.00426;-0.00426;-0.13004;3
ACCE;39.600;3321.044;-0.21812;4.51933;8.28869;3
MAGN;39.606;3321.054;35.90000;-5.40000;-21.30000;3
AHRS;39.617;3321.064;24.6923;4.6607;79.3492;0.13908;0.16697;0.62984;3
GYRO;39.618;3321.064;-0.09700;-0.10872;-0.17481;3
ACCE;39.619;3321.064;-0.26601;4.34695;8.60472;3
AHRS;39.639;3321.085;24.5068;4.6230;79.1347;0.13837;0.16546;0.62857;3
GYRO;39.640;3321.085;-0.15882;-0.11512;-0.18121;3
ACCE;39.642;3321.085;-0.63950;4.06922;9.22721;3
AHRS;39.659;3321.105;24.3777;4.5975;78.9941;0.13786;0.16444;0.62774;3
MAGN;39.660;3321.105;35.50000;-5.00000;-21.60000;3
GYRO;39.660;3321.105;-0.07674;-0.05330;-0.10233;3
ACCE;39.661;3321.105;-0.85977;3.83938;9.60071;3
AHRS;39.679;3321.126;24.4667;4.6548;78.9721;0.13816;0.16526;0.62758;3
GYRO;39.680;3321.126;0.14390;0.08421;0.02345;3
ACCE;39.681;3321.126;-0.87892;3.93515;9.40917;3
GNSS;39.698;1491984766.000;39.993295;-0.068633;144.000;0.000;14.0;0.0;19;12
AHRS;39.705;3321.146;24.7473;4.7634;79.0059;0.13938;0.16751;0.62768;3
GYRO;39.706;3321.146;0.27287;0.10126;0.04903;3
ACCE;39.707;3321.146;-0.73527;4.20330;8.67176;3
MAGN;39.709;3321.156;34.80000;-5.00000;-21.60000;3
AHRS;39.719;3321.166;25.0330;4.8356;79.0173;0.14086;0.16953;0.62758;3
GYRO;39.720;3321.166;0.22064;0.04903;0.01919;3
ACCE;39.721;3321.166;-0.43839;4.31822;7.90562;3
GNSS;39.726;1491984766.000;39.993295;-0.068633;144.000;0.000;14.0;0.0;19;12
AHRS;39.739;3321.186;25.1334;4.8704;78.9612;0.14141;0.17022;0.62716;3
GYRO;39.740;3321.186;0.04584;0.00000;-0.05543;3
ACCE;39.741;3321.186;-0.43839;4.30864;7.87688;3
SOUN;39.749;43.19;0.00132;36.38
AHRS;39.759;3321.206;25.0616;4.9468;78.8888;0.14063;0.17025;0.62685;3
MAGN;39.760;3321.206;35.10000;-5.80000;-21.60000;3
GYRO;39.760;3321.206;-0.07568;0.06502;-0.05330;3
ACCE;39.761;3321.206;-0.96511;3.92557;8.37488;3
AHRS;39.780;3321.227;24.9932;5.1035;78.8907;0.13931;0.17091;0.62711;3
GYRO;39.781;3321.227;-0.05010;0.15456;0.01386;3
ACCE;39.782;3321.227;-1.27157;3.78192;8.43234;3
AHRS;39.801;3321.248;24.9693;5.2637;78.9797;0.13815;0.17193;0.62791;3
GYRO;39.802;3321.248;-0.02558;0.17587;0.08421;3
ACCE;39.804;3321.248;-1.21411;3.90642;8.39403;3
MAGN;39.810;3321.258;34.40000;-5.40000;-21.60000;3
AHRS;39.821;3321.268;24.9220;5.4277;79.1089;0.13674;0.17290;0.62899;3
GYRO;39.822;3321.268;-0.05969;0.19613;0.09593;3
[truncated: 9,804,091 more chars]
