# Supplementary material for: Off-Line Evaluation of Mobile-Centric Indoor Positioning Systems: The Experiences from the 2017 IPIN Competition
Source: Sensors (Basel). 2018 Feb 6;18(2):487. doi: 10.3390/s18020487 (PMC5855053; doi:10.3390/s18020487)
Supplement: Supplementary file 1 [file sensors-18-00487-s001.zip › 01-Training/UJITI/logfile_UJITI_R03-2017_N5b.txt]

% LogFile created by the 'GetSensorData' App for Android.
% Date of creation: Wed Apr 12 10:12:30 GMT+02:00 2017
% Developed by LOPSI research group at CAR-CSIC, Spain (http://www.car.upm-csic.es/lopsi)
% Version 1.0 (development from 2013 to 2016)
% The 'GetSensorData' program stores information from Smartphone/Tablet internal sensors (Accelerometers, Gyroscopes, Magnetometers, Pressure, Ambient Light, Orientation, Sound level, GPS/GNSS positio, WiFi RSS, Cellular/GSM/3G signal strength,...) and also from external devices (e.g. RFCode RFID reader, XSens IMU or LPMS-B IMU)
%
% LogFile Data format:
% Accelerometer data: 	'ACCE;AppTimestamp(s);SensorTimestamp(s);Acc_X(m/s^2);Acc_Y(m/s^2);Acc_Z(m/s^2);Accuracy(integer)'
% Gyroscope data:     	'GYRO;AppTimestamp(s);SensorTimestamp(s);Gyr_X(rad/s);Gyr_Y(rad/s);Gyr_Z(rad/s);Accuracy(integer)'
% Magnetometer data:  	'MAGN;AppTimestamp(s);SensorTimestamp(s);Mag_X(uT);;Mag_Y(uT);Mag_Z(uT);Accuracy(integer)'
% Pressure data:      	'PRES;AppTimestamp(s);SensorTimestamp(s);Pres(mbar);Accuracy(integer)'
% Light data:         	'LIGH;AppTimestamp(s);SensorTimestamp(s);Light(lux);Accuracy(integer)'
% Proximity data:     	'PROX;AppTimestamp(s);SensorTimestamp(s);prox(?);Accuracy(integer)'
% Humidity data:      	'HUMI;AppTimestamp(s);SensorTimestamp(s);humi(Percentage);Accuracy(integer)'
% Temperature data:   	'TEMP;AppTimestamp(s);SensorTimestamp(s);temp(Celsius);Accuracy(integer)'
% Orientation data:   	'AHRS;AppTimestamp(s);SensorTimestamp(s);PitchX(deg);RollY(deg);YawZ(deg);RotVecX();RotVecY();RotVecZ();Accuracy(int)'
% GNSS/GPS data:      	'GNSS;AppTimestamp(s);SensorTimeStamp(s);Latit(deg);Long(deg);Altitude(m);Bearing(deg);Accuracy(m);Speed(m/s);SatInView;SatInUse'
% WIFI data:          	'WIFI;AppTimestamp(s);SensorTimeStamp(s);Name_SSID;MAC_BSSID;RSS(dBm);'
% Bluetooth data:     	'BLUE;AppTimestamp(s);Name;MAC_Address;RSS(dBm);'
% Sound data:         	'SOUN;AppTimestamp(s);RMS;Pressure(Pa);SPL(dB);'
% RFID Reader data:   	'RFID;AppTimestamp(s);ReaderNumber(int);TagID(int);RSS_A(dBm);RSS_B(dBm);'
% IMU XSens data:     	'IMUX;AppTimestamp(s);SensorTimestamp(s);Counter;Acc_X(m/s^2);Acc_Y(m/s^2);Acc_Z(m/s^2);Gyr_X(rad/s);Gyr_Y(rad/s);Gyr_Z(rad/s);Mag_X(uT);;Mag_Y(uT);Mag_Z(uT);Roll(deg);Pitch(deg);Yaw(deg);Quat(1);Quat(2);Quat(3);Quat(4);Pressure(mbar);Temp(Celsius)'
% IMU LPMS-B data:    	'IMUL;AppTimestamp(s);SensorTimestamp(s);Counter;Acc_X(m/s^2);Acc_Y(m/s^2);Acc_Z(m/s^2);Gyr_X(rad/s);Gyr_Y(rad/s);Gyr_Z(rad/s);Mag_X(uT);;Mag_Y(uT);Mag_Z(uT);Roll(deg);Pitch(deg);Yaw(deg);Quat(1);Quat(2);Quat(3);Quat(4);Pressure(mbar);Temp(Celsius)'
% POSI Reference:    		'POSI;Timestamp(s);Counter;Latitude(degrees); Longitude(degrees);floor ID(0,1,2..4);Building ID(0,1,2..3);'
% 
% Note that there are two timestamps: 
%  -'AppTimestamp' is set by the Android App as data is read. It is not representative of when data is actually captured by the sensor (but has a common time reference for all sensors)
%  -'SensorTimestamp' is set by the sensor itself (the delta_time=SensorTimestamp(k)-SensorTimestamp(k-1) between two consecutive samples is an accurate estimate of the sampling interval). This timestamp is better for integrating inertial data. 

ACCE;0.026;842794.610;-2.14799;5.76108;6.63206;2
GYRO;0.027;842794.610;-0.07591;-0.35600;0.20378;2
MAGN;0.027;842794.610;-16.46729;-1.52893;-43.30444;3
AHRS;0.027;842794.617;33.4577;12.4347;-50.8110;0.30297;-0.02908;-0.38029;3
PRES;0.028;842794.603;1015.0221;3
ACCE;0.028;842794.630;-1.51624;5.81836;6.79407;2
GYRO;0.028;842794.630;-0.46974;-0.42453;0.08737;2
MAGN;0.028;842794.630;-15.78064;-2.09351;-43.19611;3
AHRS;0.028;842794.637;33.1036;11.8150;-50.5316;0.29837;-0.03173;-0.38044;3
ACCE;0.037;842794.650;-2.16675;4.67181;6.98193;2
GYRO;0.038;842794.650;-1.00903;-0.20384;0.07484;2
MAGN;0.038;842794.650;-15.56091;-2.41852;-43.09082;3
AHRS;0.038;842794.656;32.1521;11.3405;-50.1848;0.28981;-0.03088;-0.38072;3
PRES;0.043;842794.637;1015.0221;3
ACCE;0.067;842794.671;-2.61574;3.92566;7.17166;2
GYRO;0.067;842794.671;-1.43411;-0.17874;0.25476;2
MAGN;0.067;842794.671;-17.48810;-0.97961;-44.02924;3
AHRS;0.068;842794.676;30.6881;10.8768;-49.6121;0.27746;-0.02755;-0.38001;3
LIGH;0.068;842794.620;409.6;3
LIGH;0.068;842794.671;411.6;3
PRES;0.073;842794.671;1015.0221;3
ACCE;0.078;842794.691;-2.15674;3.30124;7.81540;2
GYRO;0.078;842794.691;-1.54512;-0.59366;0.51155;2
MAGN;0.078;842794.691;-17.75818;1.81122;-43.67828;3
AHRS;0.078;842794.696;29.0562;9.9142;-48.7207;0.26217;-0.02688;-0.37804;3
ACCE;0.121;842794.711;-0.96089;4.26172;9.04659;2
GYRO;0.121;842794.711;-1.41180;-0.96722;0.62540;2
MAGN;0.122;842794.711;-17.57965;2.60925;-43.41888;3
AHRS;0.122;842794.716;27.5141;8.4112;-47.6670;0.24572;-0.03068;-0.37548;3
PRES;0.122;842794.704;1015.0221;3
ACCE;0.123;842794.731;0.91599;5.38197;10.62082;2
GYRO;0.123;842794.731;-1.12112;-1.12314;0.37910;2
MAGN;0.123;842794.731;-18.49213;3.25775;-43.79883;3
AHRS;0.124;842794.735;26.2354;6.7809;-46.8303;0.23079;-0.03718;-0.37403;3
PRES;0.132;842794.738;1015.0221;3
ACCE;0.136;842794.751;1.21332;4.64528;12.25497;2
GYRO;0.137;842794.751;-0.72018;-0.84015;-0.08279;2
MAGN;0.137;842794.751;-19.15741;6.24237;-43.51959;3
AHRS;0.137;842794.755;25.3109;5.5327;-46.5391;0.21964;-0.04319;-0.37530;3
ACCE;0.156;842794.771;1.09419;4.11897;10.81413;2
GYRO;0.156;842794.771;-0.25568;0.11520;-0.32451;2
MAGN;0.157;842794.771;-19.26117;6.96716;-43.41888;3
AHRS;0.158;842794.775;24.7912;5.3239;-46.7609;0.21482;-0.04346;-0.37801;3
PRES;0.163;842794.771;1015.0221;3
LIGH;0.164;842794.721;429.1;3
LIGH;0.164;842794.771;450.5;3
ACCE;0.176;842794.791;-0.33446;3.59448;8.25746;2
GYRO;0.176;842794.791;0.04288;0.76846;-0.37642;2
MAGN;0.177;842794.791;-20.66498;6.96716;-42.32178;3
AHRS;0.177;842794.795;24.6862;6.1036;-47.1338;0.21645;-0.03768;-0.37959;3
PRES;0.191;842794.805;1015.0221;3
AHRS;0.198;842794.814;24.6313;6.9859;-47.6051;0.21881;-0.03146;-0.38168;3
ACCE;0.199;842794.812;-1.54172;3.75951;5.45235;2
GYRO;0.199;842794.812;-0.06662;0.43478;-0.40312;2
MAGN;0.199;842794.812;-20.08209;6.96716;-41.54358;3
ACCE;0.215;842794.832;-2.17836;3.11382;4.12973;2
GYRO;0.216;842794.832;-0.49510;-0.08200;-0.32291;2
MAGN;0.217;842794.832;-19.93408;6.96716;-41.44897;3
AHRS;0.217;842794.834;24.2596;7.3076;-47.9957;0.21691;-0.02837;-0.38458;3
PRES;0.220;842794.838;1015.0221;3
ACCE;0.235;842794.852;-2.53448;3.08760;6.99760;2
GYRO;0.236;842794.852;-1.18456;-0.95717;-0.15030;2
MAGN;0.236;842794.852;-19.18182;6.21643;-41.30249;3
AHRS;0.236;842794.854;23.2451;6.7425;-48.1578;0.20711;-0.02947;-0.38812;3
ACCE;0.255;842794.872;-0.68430;1.31233;5.92981;2
GYRO;0.256;842794.872;-1.67216;-0.73682;0.12364;2
MAGN;0.257;842794.872;-19.40155;5.82123;-41.58478;3
AHRS;0.258;842794.874;21.5809;5.7225;-47.9984;0.19076;-0.03126;-0.39050;3
LIGH;0.264;842794.822;462.1;3
LIGH;0.264;842794.872;471.2;3
ACCE;0.275;842794.892;-1.51376;2.22667;8.85146;2
GYRO;0.275;842794.892;-2.08653;-0.68454;0.32585;2
MAGN;0.276;842794.892;-19.42902;5.79376;-41.61377;3
AHRS;0.276;842794.893;19.4258;4.7485;-47.5032;0.17074;-0.03052;-0.39026;3
PRES;0.280;842794.872;1015.0221;3
ACCE;0.294;842794.912;0.18997;2.49866;9.22058;2
GYRO;0.295;842794.912;-2.08270;-0.37326;0.41798;2
MAGN;0.295;842794.912;-21.83533;9.78699;-40.51666;3
AHRS;0.296;842794.913;17.0808;3.9765;-46.8864;0.14982;-0.02757;-0.38846;3
PRES;0.309;842794.906;1015.0221;3
ACCE;0.314;842794.932;0.89514;0.87640;11.12627;2
AHRS;0.315;842794.933;14.9414;3.4984;-46.3057;0.13139;-0.02327;-0.38602;3
GYRO;0.316;842794.932;-1.76608;-0.16891;0.24193;2
MAGN;0.317;842794.932;-22.93396;12.26654;-41.74194;3
SOUN;0.317;894.33;0.02729;62.70
ACCE;0.334;842794.953;0.10640;2.80701;11.27197;2
GYRO;0.335;842794.953;-1.21811;-0.27298;0.10458;2
MAGN;0.335;842794.953;-22.95990;12.32910;-41.77704;3
AHRS;0.335;842794.953;13.2194;3.1256;-45.9792;0.11650;-0.02000;-0.38493;3
PRES;0.339;842794.939;1015.0221;3
AHRS;0.354;842794.972;12.2534;2.7357;-45.8537;0.10751;-0.01970;-0.38487;3
LIGH;0.364;842794.922;494.9;3
LIGH;0.364;842794.973;522.4;3
PRES;0.369;842794.973;1015.0221;3
ACCE;0.373;842794.973;1.54153;2.54472;9.64893;2
GYRO;0.374;842794.973;-0.51611;-0.34084;-0.03036;2
MAGN;0.375;842794.973;-22.10999;14.50500;-40.61890;3
AHRS;0.375;842794.992;11.8836;2.3296;-45.9145;0.10319;-0.02175;-0.38593;3
ACCE;0.393;842794.993;0.48117;1.48335;9.79248;2
GYRO;0.394;842794.993;-0.14368;-0.31505;-0.22964;2
MAGN;0.394;842794.993;-21.27838;14.34021;-39.80865;3
AHRS;0.395;842795.012;11.8002;2.0451;-46.0978;0.10152;-0.02391;-0.38769;3
PRES;0.398;842795.006;1015.0221;3
ACCE;0.413;842795.013;-0.14531;1.78893;9.30652;2
GYRO;0.414;842795.013;0.04579;-0.20030;-0.08867;2
MAGN;0.414;842795.013;-21.35010;14.44550;-39.82544;3
AHRS;0.415;842795.032;11.8414;1.8713;-46.0910;0.10127;-0.02543;-0.38777;3
PRES;0.428;842795.040;1015.0221;3
ACCE;0.432;842795.033;-0.07314;1.50636;9.40335;2
AHRS;0.434;842795.051;12.0772;1.6811;-45.7198;0.10259;-0.02742;-0.38486;3
GYRO;0.434;842795.033;0.05917;-0.08891;0.15309;2
MAGN;0.436;842795.033;-22.69897;16.30249;-40.11230;3
ACCE;0.453;842795.053;-0.74530;0.78163;10.42830;2
GYRO;0.453;842795.053;0.45161;-0.15279;0.54654;2
MAGN;0.454;842795.053;-23.63281;15.67993;-39.80865;3
AHRS;0.454;842795.071;12.8873;1.1178;-45.0681;0.10737;-0.03405;-0.37978;3
PRES;0.458;842795.073;1015.0221;3
LIGH;0.463;842795.023;531.6;3
LIGH;0.464;842795.073;536.1;3
ACCE;0.472;842795.073;-0.76057;1.48460;8.56857;2
GYRO;0.473;842795.073;1.17152;-0.80135;0.75398;2
MAGN;0.473;842795.073;-23.44360;15.79285;-39.65912;3
AHRS;0.474;842795.091;14.4720;-0.5019;-44.2300;0.11505;-0.05144;-0.37398;3
ACCE;0.492;842795.094;-0.03264;2.23891;10.20470;2
GYRO;0.493;842795.094;1.84270;-2.01428;0.83269;2
MAGN;0.493;842795.094;-22.15271;16.52832;-38.64899;3
AHRS;0.494;842795.111;16.9330;-3.3545;-43.3130;0.12610;-0.08122;-0.36887;3
ACCE;0.512;842795.114;0.35504;1.84181;9.91846;2
GYRO;0.513;842795.114;2.83444;-2.99452;0.80890;2
MAGN;0.514;842795.114;-23.46497;15.51361;-39.64539;3
AHRS;0.514;842795.130;20.3657;-7.7375;-42.0569;0.14081;-0.12528;-0.36351;3
PRES;0.517;842795.107;1015.0221;3
ACCE;0.531;842795.134;-0.01173;2.54469;8.05760;2
GYRO;0.532;842795.134;3.75279;-4.54108;1.28470;2
MAGN;0.532;842795.134;-23.87085;14.82239;-39.36310;3
AHRS;0.533;842795.150;24.6168;-14.1793;-39.6602;0.15809;-0.18520;-0.35365;3
PRES;0.546;842795.141;1015.0221;3
ACCE;0.551;842795.154;2.48502;4.33994;7.63249;2
GYRO;0.551;842795.154;4.70166;-5.96413;2.02663;2
MAGN;0.552;842795.154;-26.53351;11.23199;-37.43286;3
AHRS;0.553;842795.170;29.4186;-23.3807;-35.4247;0.17724;-0.26234;-0.33717;3
LIGH;0.565;842795.124;515.5;3
LIGH;0.565;842795.174;488.5;3
ACCE;0.571;842795.174;2.70940;3.78914;5.22694;2
GYRO;0.572;842795.174;5.69583;-7.79681;2.65269;2
MAGN;0.572;842795.174;-29.51965;10.15015;-35.05096;3
AHRS;0.572;842795.190;34.2114;-36.1913;-28.7694;0.19707;-0.35702;-0.31419;3
PRES;0.576;842795.174;1015.0221;3
ACCE;0.591;842795.194;3.89931;4.03227;3.33496;2
GYRO;0.591;842795.194;6.81660;-9.64497;3.21629;2
MAGN;0.592;842795.194;-30.61218;9.52759;-33.90961;3
AHRS;0.592;842795.209;38.1670;-53.0460;-19.1102;0.21842;-0.46472;-0.28434;3
PRES;0.606;842795.208;1015.0221;3
GNSS;0.608;1491984752.000;39.993429;-0.067841;142.000;0.000;18.0;0.0;19;13
ACCE;0.611;842795.214;5.57130;5.12851;0.10178;2
GYRO;0.612;842795.214;7.67213;-10.76857;3.15471;2
MAGN;0.612;842795.214;-35.79559;7.08923;-27.60773;3
AHRS;0.613;842795.229;40.1100;-72.4263;-7.4225;0.24018;-0.57171;-0.25123;3
GNSS;0.620;1491984752.000;39.993429;-0.067841;142.000;0.000;18.0;0.0;19;13
ACCE;0.631;842795.235;5.81044;4.31947;-4.07726;2
GYRO;0.632;842795.235;7.51060;-10.69664;2.80573;2
MAGN;0.633;842795.235;-40.44952;5.96161;-20.12177;3
AHRS;0.633;842795.249;39.0026;-91.8028;4.1719;0.25680;-0.66804;-0.21570;3
PRES;0.635;842795.241;1015.0221;3
ACCE;0.650;842795.255;5.74066;2.65942;-3.09366;2
GYRO;0.650;842795.255;7.07907;-10.59045;2.90555;2
MAGN;0.651;842795.255;-41.37268;6.68640;-16.37726;3
AHRS;0.651;842795.269;35.0409;-109.4723;13.9271;0.26692;-0.75181;-0.17724;3
PRES;0.665;842795.275;1015.0221;3
LIGH;0.666;842795.224;405.9;3
LIGH;0.666;842795.275;308.9;3
ACCE;0.669;842795.275;6.40115;2.08876;-3.15414;2
GYRO;0.670;842795.275;7.69176;-10.62253;2.68788;2
MAGN;0.670;842795.275;-43.75000;9.93652;-2.86407;3
AHRS;0.670;842795.288;29.0220;-125.6988;22.3010;0.27877;-0.82305;-0.13331;3
ACCE;0.689;842795.295;3.99260;-1.07225;-2.40456;2
GYRO;0.690;842795.295;8.76128;-10.45807;2.02852;2
MAGN;0.690;842795.295;-43.98041;13.16681;6.62079;3
AHRS;0.690;842795.308;21.0822;-140.4671;29.5151;0.29550;-0.87892;-0.08179;3
PRES;0.694;842795.308;1015.0221;3
ACCE;0.709;842795.315;-0.10442;-5.78918;-1.77115;2
GYRO;0.709;842795.315;10.10309;-10.59032;1.68385;2
MAGN;0.709;842795.315;-41.79840;14.98871;10.24780;3
AHRS;0.710;842795.328;10.6414;-153.9150;35.5889;0.31636;-0.91720;-0.01735;3
PRES;0.724;842795.342;1015.0221;3
ACCE;0.728;842795.335;-1.85802;-9.54037;-3.71530;2
GYRO;0.729;842795.335;11.36240;-10.28496;1.57059;2
MAGN;0.729;842795.335;-35.64301;21.09222;18.41583;3
AHRS;0.730;842795.348;-2.0593;-165.6570;39.8325;0.33582;-0.93345;0.05928;3
ACCE;0.748;842795.355;-1.97510;-11.73051;-7.08733;2
GYRO;0.749;842795.355;11.67995;-9.15381;1.28215;2
MAGN;0.749;842795.355;-32.04193;25.73547;20.89386;3
AHRS;0.749;842795.367;-15.4369;-175.4170;41.9012;-0.34903;0.92661;-0.13949;3
LIGH;0.766;842795.325;263.1;3
LIGH;0.766;842795.376;232.2;3
ACCE;0.768;842795.376;0.05351;-11.74045;-10.18138;2
GYRO;0.769;842795.376;10.71805;-6.98106;0.92007;2
MAGN;0.769;842795.376;-28.39203;30.47028;20.69397;3
AHRS;0.770;842795.387;-27.6502;177.0069;41.9612;-0.35339;0.90411;-0.21396;3
PRES;0.783;842795.376;1015.0221;3
ACCE;0.788;842795.396;3.93980;-9.68178;-11.77197;2
GYRO;0.788;842795.396;8.56741;-3.93999;0.37512;2
MAGN;0.788;842795.396;-20.45593;40.24963;17.08984;3
AHRS;0.789;842795.407;-37.1326;172.4418;40.7606;-0.34908;0.87937;-0.27606;3
ACCE;0.808;842795.416;5.79269;-8.36815;-9.80042;2
GYRO;0.808;842795.416;6.06917;-0.62163;-0.35365;2
MAGN;0.808;842795.416;-16.90674;44.16962;12.69073;3
AHRS;0.809;842795.427;-43.8475;171.7866;39.9681;-0.34136;0.86045;-0.32729;3
PRES;0.813;842795.409;1015.0221;3
ACCE;0.827;842795.436;6.62558;-8.30081;-8.40050;2
AHRS;0.829;842795.446;-48.6545;174.9470;40.5524;-0.33250;0.84762;-0.37213;3
GYRO;0.829;842795.436;4.20267;2.07443;-0.96667;2
MAGN;0.829;842795.436;-16.27655;44.64111;7.15027;3
PRES;0.842;842795.443;1015.0221;3
ACCE;0.847;842795.456;7.38762;-8.62805;-9.77876;2
GYRO;0.848;842795.456;3.05473;3.54514;-1.50999;2
MAGN;0.848;842795.456;-16.71143;44.35577;-2.32544;3
AHRS;0.848;842795.466;-52.1679;-178.9584;42.7709;-0.32377;0.83773;-0.41237;3
SOUN;0.866;1249.15;0.03812;65.60
ACCE;0.869;842795.476;7.43304;-8.35217;-12.80652;2
GYRO;0.870;842795.476;2.04358;4.20612;-2.09947;2
MAGN;0.870;842795.476;-17.91534;43.49823;-5.68390;3
LIGH;0.870;842795.426;295.7;3
LIGH;0.871;842795.476;383.1;3
AHRS;0.871;842795.486;-54.2310;-170.6380;46.7797;-0.31803;0.82899;-0.44577;3
PRES;0.872;842795.476;1015.0221;3
ACCE;0.887;842795.496;8.23265;-7.01834;-16.63264;2
GYRO;0.887;842795.496;0.54875;5.00827;-2.60509;2
MAGN;0.888;842795.496;-18.18237;43.23273;-8.71887;3
AHRS;0.888;842795.506;-54.0566;-160.7202;51.6716;-0.31422;0.82359;-0.46824;3
PRES;0.902;842795.510;1015.0221;3
ACCE;0.906;842795.517;9.42569;-5.75029;-19.29745;2
GYRO;0.907;842795.517;-1.59045;6.10269;-3.09447;2
MAGN;0.907;842795.517;-17.96112;42.16919;-13.49182;3
AHRS;0.908;842795.525;-50.8743;-150.4149;55.5765;0.31004;-0.82356;0.47489;3
ACCE;0.927;842795.537;10.07578;-5.64001;-18.54051;2
GYRO;0.927;842795.537;-4.15811;7.58093;-3.70155;2
MAGN;0.927;842795.537;-17.57965;41.48712;-15.19928;3
AHRS;0.928;842795.545;-44.5531;-140.5939;57.0167;0.30350;-0.82655;0.46252;3
PRES;0.932;842795.543;1015.0221;3
ACCE;0.946;842795.557;10.46738;-6.40814;-15.67226;2
GYRO;0.947;842795.557;-6.40541;9.49031;-4.43474;2
MAGN;0.947;842795.557;-18.46924;40.20691;-15.67993;3
AHRS;0.948;842795.565;-35.7695;-130.5485;55.8620;0.29141;-0.82390;0.43291;3
PRES;0.961;842795.577;1015.0221;3
ACCE;0.966;842795.577;11.41466;-7.59259;-13.17979;2
GYRO;0.966;842795.577;-7.75639;11.24033;-5.09984;2
MAGN;0.967;842795.577;-20.11566;40.12299;-15.82031;3
AHRS;0.967;842795.585;-25.7603;-119.4852;52.5521;0.27205;-0.80476;0.39011;3
LIGH;0.968;842795.527;403.4;3
LIGH;0.969;842795.577;403.9;3
ACCE;0.985;842795.597;11.22159;-7.57254;-9.84918;2
GYRO;0.986;842795.597;-8.09299;12.00349;-5.52501;2
MAGN;0.987;842795.597;-20.77484;40.64941;-15.69214;3
AHRS;0.987;842795.604;-15.9110;-107.5338;47.5023;0.24687;-0.76414;0.33796;3
ACCE;1.006;842795.617;11.57758;-6.71353;-5.70726;2
GYRO;1.006;842795.617;-7.44424;11.57484;-5.64259;2
MAGN;1.006;842795.617;-21.86279;39.99786;-15.26642;3
AHRS;1.007;842795.624;-7.3591;-95.2949;41.3201;0.21975;-0.70532;0.28158;3
PRES;1.020;842795.611;1015.0221;3
ACCE;1.028;842795.637;12.74011;-4.20941;-0.84055;2
GYRO;1.029;842795.637;-6.15932;10.56456;-5.54436;2
MAGN;1.029;842795.637;-24.24927;38.75122;-14.59808;3
AHRS;1.030;842795.644;-0.6053;-83.3604;34.8522;0.19538;-0.63563;0.22702;3
ACCE;1.045;842795.658;14.30243;-2.02319;1.89525;2
GYRO;1.047;842795.658;-4.38959;9.72099;-5.46173;2
MAGN;1.047;842795.658;-25.14648;38.30414;-14.37988;3
AHRS;1.048;842795.664;4.7630;-71.8133;28.8772;0.17870;-0.55906;0.17819;3
PRES;1.050;842795.644;1015.0236;3
ACCE;1.065;842795.678;14.53024;-0.78532;0.77170;2
GYRO;1.065;842795.678;-2.71315;8.93159;-5.63359;2
MAGN;1.066;842795.678;-26.45416;37.94708;-15.19012;3
AHRS;1.066;842795.683;9.5450;-60.8045;23.7004;0.17379;-0.47883;0.13529;3
LIGH;1.068;842795.627;278.1;3
LIGH;1.068;842795.678;119.6;3
PRES;1.079;842795.678;1015.0321;3
ACCE;1.084;842795.698;12.56850;-0.71582;-1.53169;2
GYRO;1.085;842795.698;-1.95041;8.02762;-5.97626;2
MAGN;1.085;842795.698;-28.46527;34.87396;-19.10858;3
AHRS;1.086;842795.703;14.0791;-50.5281;18.5465;0.17764;-0.40018;0.09301;3
ACCE;1.104;842795.718;10.87846;-0.00526;-1.62334;2
GYRO;1.105;842795.718;-2.04721;6.88969;-6.17043;2
MAGN;1.105;842795.718;-29.01459;33.77838;-20.44983;3
AHRS;1.106;842795.723;17.8479;-40.7947;12.4534;0.18188;-0.32651;0.04669;3
PRES;1.109;842795.711;1015.0321;3
ACCE;1.124;842795.738;9.20961;-0.07175;1.06349;2
GYRO;1.125;842795.738;-2.30800;5.89854;-6.37782;2
MAGN;1.125;842795.738;-27.46735;29.92401;-25.48065;3
AHRS;1.126;842795.743;20.4020;-31.5249;5.1955;0.18238;-0.25936;-0.00513;3
PRES;1.139;842795.745;1015.0321;3
ACCE;1.143;842795.758;5.33891;-1.61458;3.45097;2
GYRO;1.144;842795.758;-2.47456;5.31866;-6.05305;2
MAGN;1.144;842795.758;-27.65961;27.03705;-29.98047;3
AHRS;1.145;842795.762;21.4641;-22.5716;-2.5466;0.17830;-0.19629;-0.05784;3
ACCE;1.164;842795.778;3.29097;-0.82202;4.59407;2
GYRO;1.164;842795.778;-2.49040;5.11673;-4.98364;2
MAGN;1.164;842795.778;-27.83813;26.57318;-30.78613;3
AHRS;1.165;842795.782;20.9142;-14.1034;-9.6677;0.16931;-0.13548;-0.10444;3
PRES;1.169;842795.778;1015.0321;3
LIGH;1.170;842795.728;210.0;3
LIGH;1.170;842795.778;364.9;3
ACCE;1.183;842795.799;5.43304;0.86841;4.21213;2
GYRO;1.184;842795.799;-2.33983;4.43541;-4.22476;2
MAGN;1.184;842795.799;-27.00500;24.63684;-31.86951;3
AHRS;1.185;842795.802;19.3339;-6.7210;-15.5624;0.15827;-0.07995;-0.14299;3
PRES;1.198;842795.812;1015.0321;3
ACCE;1.203;842795.819;4.60324;1.47198;7.55661;2
GYRO;1.203;842795.819;-2.16040;3.59662;-4.30692;2
MAGN;1.204;842795.819;-25.26245;22.94922;-35.29205;3
AHRS;1.204;842795.822;17.3199;-0.7571;-20.7209;0.14694;-0.03350;-0.17876;3
ACCE;1.223;842795.839;2.72269;0.80205;8.36021;2
GYRO;1.223;842795.839;-1.66934;2.81430;-4.47972;2
MAGN;1.224;842795.839;-24.97864;22.71881;-35.87189;3
AHRS;1.224;842795.841;15.1868;4.1449;-25.8699;0.13673;0.00538;-0.21708;3
PRES;1.228;842795.846;1015.0321;3
ACCE;1.242;842795.859;1.62747;-0.07568;8.71024;2
GYRO;1.243;842795.859;-1.26534;1.92371;-4.13690;2
MAGN;1.243;842795.859;-23.19183;23.01483;-36.16180;3
AHRS;1.244;842795.861;13.1579;7.8572;-30.7546;0.12826;0.03532;-0.25524;3
ACCE;1.262;842795.879;0.22112;0.07164;9.77972;2
GYRO;1.263;842795.879;-0.84845;1.56215;-3.61026;2
MAGN;1.263;842795.879;-22.19849;20.77332;-37.53815;3
AHRS;1.264;842795.881;11.3412;10.5953;-35.0154;0.12147;0.05802;-0.28938;3
LIGH;1.269;842795.829;456.8;3
LIGH;1.270;842795.879;531.7;3
ACCE;1.282;842795.899;-0.78676;-0.15442;8.89755;2
GYRO;1.283;842795.899;-0.33940;1.69479;-2.96577;2
MAGN;1.284;842795.899;-22.11914;20.53986;-37.67548;3
AHRS;1.284;842795.901;9.9786;13.0389;-38.6422;0.11896;0.07815;-0.31816;3
PRES;1.287;842795.879;1015.0321;3
ACCE;1.302;842795.919;-0.53705;-0.72391;9.29138;2
GYRO;1.302;842795.919;0.08723;1.27914;-2.44733;2
MAGN;1.303;842795.919;-23.07587;18.00385;-37.67548;3
AHRS;1.304;842795.920;9.1313;15.1637;-41.6960;0.12055;0.09483;-0.34184;3
SOUN;1.307;700.56;0.02138;60.58
PRES;1.316;842795.913;1015.0321;3
ACCE;1.321;842795.940;-2.38588;-1.40837;10.34856;2
GYRO;1.322;842795.940;0.43141;0.63557;-2.08611;2
MAGN;1.323;842795.940;-22.80426;16.56342;-39.57825;3
AHRS;1.323;842795.940;8.6945;16.5463;-44.3757;0.12364;0.10453;-0.36254;3
ACCE;1.341;842795.960;-2.27792;-1.53229;8.77698;2
GYRO;1.342;842795.960;0.86299;0.42419;-1.58456;2
MAGN;1.342;842795.960;-22.79205;16.51917;-39.64539;3
AHRS;1.343;842795.960;8.7191;17.4323;-46.7733;0.12894;0.10886;-0.38064;3
PRES;1.346;842795.946;1015.0321;3
AHRS;1.362;842795.980;9.0839;17.8117;-48.8703;0.13507;0.10814;-0.39623;3
LIGH;1.371;842795.929;568.1;3
LIGH;1.371;842795.980;594.6;3
PRES;1.376;842795.980;1015.0273;3
ACCE;1.380;842795.980;-0.92723;-0.20988;8.50774;2
GYRO;1.381;842795.980;0.90575;-0.22566;-1.36859;2
MAGN;1.381;842795.980;-21.78345;13.82599;-38.98926;3
AHRS;1.382;842795.999;9.4779;17.6009;-50.8167;0.13917;0.10269;-0.41115;3
ACCE;1.400;842796.000;-2.30385;-0.53453;9.08215;2
GYRO;1.401;842796.000;0.81902;-0.55435;-1.40433;2
MAGN;1.401;842796.000;-21.78345;12.16125;-38.98926;3
AHRS;1.402;842796.019;9.9139;17.2142;-52.6524;0.14270;0.09575;-0.42526;3
PRES;1.405;842796.013;1015.0221;3
ACCE;1.420;842796.020;-2.22815;-0.45418;10.06560;2
GYRO;1.421;842796.020;0.91362;-0.56767;-1.06602;2
MAGN;1.421;842796.020;-21.89331;12.14447;-39.03351;3
AHRS;1.421;842796.039;10.5483;16.9138;-54.1912;0.14764;0.08896;-0.43658;3
PRES;1.435;842796.047;1015.0221;3
ACCE;1.440;842796.040;-0.83177;-0.17361;9.01328;2
GYRO;1.440;842796.040;0.99710;-0.34552;-0.84940;2
MAGN;1.441;842796.040;-24.09363;11.64856;-39.95056;3
AHRS;1.441;842796.059;11.2737;16.5758;-55.6121;0.15289;0.08155;-0.44685;3
ACCE;1.460;842796.060;-1.06650;0.03223;9.41951;2
GYRO;1.460;842796.060;0.99942;-0.60413;-0.90190;2
MAGN;1.461;842796.060;-23.46497;9.14459;-39.64539;3
AHRS;1.461;842796.078;12.0852;16.0242;-57.1284;0.15783;0.07189;-0.45796;3
PRES;1.464;842796.080;1015.0221;3
LIGH;1.471;842796.030;586.1;3
LIGH;1.471;842796.080;568.6;3
ACCE;1.479;842796.080;-0.89009;0.74606;8.97710;2
GYRO;1.480;842796.080;1.19112;-0.80524;-0.96313;2
MAGN;1.480;842796.080;-23.46497;8.96454;-39.50500;3
AHRS;1.480;842796.098;13.0441;15.2709;-58.7496;0.16286;0.05982;-0.46987;3
ACCE;1.499;842796.101;-0.99568;1.41037;7.38263;2
GYRO;1.499;842796.101;1.20947;-1.03526;-1.04704;2
MAGN;1.500;842796.101;-23.76404;7.08618;-38.49792;3
AHRS;1.500;842796.118;13.9422;14.3678;-60.3321;0.16648;0.04681;-0.48176;3
ACCE;1.519;842796.121;-1.65903;1.53716;7.91312;2
GYRO;1.519;842796.121;0.97089;-1.06387;-0.91562;2
MAGN;1.520;842796.121;-25.81940;4.45251;-39.64539;3
AHRS;1.520;842796.138;14.7207;13.5587;-61.6493;0.16923;0.03535;-0.49165;3
PRES;1.524;842796.114;1015.0321;3
ACCE;1.538;842796.141;-1.20532;1.82649;8.34927;2
GYRO;1.539;842796.141;0.88097;-0.79268;-0.58188;2
MAGN;1.540;842796.141;-25.98724;3.95355;-39.48212;3
AHRS;1.541;842796.157;15.5501;12.8900;-62.6006;0.17264;0.02519;-0.49852;3
PRES;1.553;842796.148;1015.0306;3
ACCE;1.558;842796.161;-0.76935;1.98013;8.81482;2
GYRO;1.559;842796.161;0.96973;-0.75841;-0.44627;2
MAGN;1.559;842796.161;-27.04773;1.59149;-38.38654;3
AHRS;1.560;842796.177;16.5792;12.1499;-63.5461;0.17703;0.01354;-0.50516;3
LIGH;1.572;842796.131;550.7;3
LIGH;1.572;842796.181;532.7;3
ACCE;1.578;842796.181;-0.58875;2.57130;8.78745;2
GYRO;1.578;842796.181;1.29161;-1.00616;-0.55223;2
MAGN;1.579;842796.181;-28.00598;2.27509;-37.18414;3
AHRS;1.579;842796.197;17.9812;11.1394;-64.6945;0.18269;-0.00223;-0.51317;3
PRES;1.583;842796.181;1015.0221;3
ACCE;1.598;842796.201;-0.35802;3.29453;9.18883;2
GYRO;1.598;842796.201;1.74106;-1.43631;-0.73840;2
MAGN;1.599;842796.201;-27.89307;1.63574;-37.07275;3
AHRS;1.599;842796.217;19.9164;9.7783;-66.1820;0.19018;-0.02374;-0.52344;3
GNSS;1.609;1491984753.000;39.993428;-0.067861;141.000;0.000;16.0;0.0;18;12
PRES;1.613;842796.215;1015.0221;3
ACCE;1.617;842796.221;0.07208;3.79414;9.78336;2
GYRO;1.619;842796.221;2.40041;-1.86295;-0.99040;2
MAGN;1.619;842796.221;-27.91290;-1.22986;-36.52954;3
AHRS;1.620;842796.236;22.5901;8.1491;-68.0709;0.20090;-0.05161;-0.53595;3
GNSS;1.621;1491984753.000;39.993428;-0.067861;141.000;0.000;16.0;0.0;18;12
ACCE;1.638;842796.242;0.03294;4.13220;8.64870;2
GYRO;1.638;842796.242;3.09869;-2.28360;-1.09070;2
MAGN;1.639;842796.242;-29.18243;-3.25623;-36.03516;3
AHRS;1.640;842796.256;25.9905;6.0896;-70.0969;0.21356;-0.08658;-0.54899;3
PRES;1.642;842796.248;1015.0221;3
ACCE;1.657;842796.262;-1.43030;3.65982;8.48030;2
GYRO;1.657;842796.262;3.56526;-2.96318;-0.96617;2
MAGN;1.658;842796.262;-28.99017;-4.21448;-34.90906;3
AHRS;1.658;842796.276;29.9681;3.3584;-71.9551;0.22577;-0.12892;-0.56112;3
PRES;1.672;842796.282;1015.0221;3
LIGH;1.673;842796.232;514.5;3
LIGH;1.673;842796.282;496.2;3
ACCE;1.676;842796.282;-1.64145;3.53839;7.33481;2
GYRO;1.677;842796.282;4.07080;-3.68633;-0.63446;2
MAGN;1.677;842796.282;-29.69208;-7.47833;-31.24542;3
AHRS;1.678;842796.296;34.5915;-0.3720;-73.3163;0.23665;-0.17999;-0.57081;3
ACCE;1.696;842796.302;0.22508;4.44913;6.36464;2
GYRO;1.697;842796.302;4.59331;-4.61189;-0.40161;2
MAGN;1.697;842796.302;-32.37762;-9.45587;-29.30908;3
AHRS;1.698;842796.315;39.8648;-5.4036;-74.1126;0.24506;-0.24057;-0.57870;3
PRES;1.702;842796.315;1015.0221;3
ACCE;1.716;842796.322;2.94522;5.93205;5.80461;2
GYRO;1.716;842796.322;5.18840;-5.46825;-0.68042;2
MAGN;1.717;842796.322;-33.13293;-10.78644;-27.43988;3
AHRS;1.717;842796.335;45.8735;-11.4697;-74.6902;0.25245;-0.30838;-0.58682;3
PRES;1.731;842796.349;1015.0221;3
ACCE;1.736;842796.342;4.18683;6.55515;4.51450;2
GYRO;1.736;842796.342;5.71437;-6.00613;-1.42468;2
MAGN;1.736;842796.342;-35.61249;-15.70435;-21.06934;3
AHRS;1.737;842796.355;52.5607;-18.0435;-75.3963;0.26002;-0.37865;-0.59645;3
ACCE;1.755;842796.362;3.64932;6.27097;3.37201;2
GYRO;1.756;842796.362;5.91696;-6.26221;-2.01701;2
MAGN;1.756;842796.362;-37.42218;-19.84558;-16.18347;3
AHRS;1.757;842796.375;59.6384;-25.2366;-75.7623;0.26663;-0.44755;-0.60560;3
LIGH;1.773;842796.332;525.6;3
LIGH;1.773;842796.383;569.2;3
ACCE;1.775;842796.383;2.61723;5.66840;3.79514;2
GYRO;1.776;842796.383;6.20795;-6.39766;-2.26779;2
MAGN;1.776;842796.383;-37.42218;-20.66040;-11.93085;3
AHRS;1.776;842796.394;67.0800;-34.2978;-74.1201;0.27320;-0.51429;-0.60998;3
PRES;1.790;842796.383;1015.0221;3
ACCE;1.795;842796.403;0.96141;4.88043;5.10515;2
GYRO;1.795;842796.403;7.03964;-6.10820;-2.36967;2
MAGN;1.796;842796.403;-36.42273;-23.13995;0.17395;3
AHRS;1.796;842796.414;74.9822;-49.6957;-65.5817;0.28372;-0.57939;-0.60493;3
ACCE;1.815;842796.423;-0.35187;3.49760;4.93907;2
GYRO;1.816;842796.423;8.44067;-5.21742;-2.36060;2
MAGN;1.816;842796.423;-35.06775;-24.87335;8.09784;3
AHRS;1.817;842796.434;81.2753;-94.0416;-26.9330;0.30250;-0.64330;-0.58385;3
PRES;1.820;842796.416;1015.0221;3
ACCE;1.835;842796.443;-0.18265;0.36028;1.70544;2
GYRO;1.835;842796.443;9.93253;-4.24466;-2.35117;2
MAGN;1.836;842796.443;-45.71381;-26.76239;14.19373;3
AHRS;1.836;842796.454;76.7681;-157.6098;32.2123;0.32914;-0.70533;-0.54299;3
PRES;1.850;842796.450;1015.0221;3
ACCE;1.854;842796.463;-0.25414;-2.35898;-1.95905;2
GYRO;1.855;842796.463;10.96902;-3.86630;-2.46809;2
MAGN;1.855;842796.463;-41.41693;-24.07074;26.02692;3
AHRS;1.856;842796.473;65.2463;-178.8818;49.5357;0.35761;-0.76252;-0.48605;3
SOUN;1.857;1039.71;0.03173;64.01
ACCE;1.875;842796.483;-1.93597;-4.85823;-3.91272;2
GYRO;1.875;842796.483;11.51886;-3.53596;-2.63020;2
MAGN;1.876;842796.483;-39.32648;-20.59937;32.48291;3
LIGH;1.876;842796.433;508.3;3
LIGH;1.877;842796.483;420.9;3
AHRS;1.877;842796.493;52.0006;172.3325;54.6277;0.38546;-0.81024;-0.41620;3
PRES;1.879;842796.483;1015.0221;3
ACCE;1.894;842796.503;-3.84982;-7.84810;-5.31039;2
GYRO;1.894;842796.503;11.71661;-2.56706;-2.44212;2
MAGN;1.895;842796.503;-37.30316;-15.60364;35.83221;3
AHRS;1.895;842796.513;38.2145;168.1463;55.9968;0.41137;-0.84572;-0.33329;3
PRES;1.909;842796.517;1015.0221;3
ACCE;1.914;842796.524;-4.06332;-10.64310;-6.06158;2
GYRO;1.914;842796.524;11.60197;-1.12224;-1.53941;2
MAGN;1.915;842796.524;-33.90808;-4.04816;41.10870;3
AHRS;1.915;842796.533;24.6330;167.0393;55.2438;0.42874;-0.87126;-0.23891;3
ACCE;1.934;842796.544;-0.24582;-11.89355;-8.40945;2
GYRO;1.934;842796.544;11.10594;0.64279;-0.37660;2
MAGN;1.935;842796.544;-32.60040;1.85699;42.98401;3
AHRS;1.935;842796.552;11.8068;168.2668;53.1446;-0.43322;0.88967;0.13699;3
PRES;1.939;842796.550;1015.0221;3
ACCE;1.953;842796.564;4.93193;-11.28474;-10.25899;2
GYRO;1.954;842796.564;10.15382;1.83353;0.06293;2
MAGN;1.954;842796.564;-32.11212;10.14252;41.55273;3
AHRS;1.955;842796.572;0.0693;170.6747;50.9243;-0.42845;0.89990;0.03549;3
PRES;1.968;842796.584;1015.0221;3
ACCE;1.973;842796.584;7.81175;-10.10117;-10.84862;2
GYRO;1.973;842796.584;9.10056;2.18234;-0.26430;2
MAGN;1.974;842796.584;-32.67059;24.46289;34.50623;3
AHRS;1.974;842796.592;-10.5175;173.2331;49.5037;-0.42111;0.90047;-0.05848;3
LIGH;1.975;842796.534;381.5;3
LIGH;1.975;842796.584;356.2;3
ACCE;1.993;842796.604;7.73840;-9.59335;-11.07246;2
GYRO;1.993;842796.604;8.31271;2.45985;-0.86836;2
MAGN;1.994;842796.604;-33.27332;30.00946;30.51453;3
AHRS;1.994;842796.612;-20.2194;176.1340;49.2251;-0.41516;0.89205;-0.14566;3
ACCE;2.013;842796.624;6.53749;-10.33986;-11.67020;2
GYRO;2.013;842796.624;7.67957;3.21121;-1.12148;2
MAGN;2.014;842796.624;-34.13696;33.87909;23.35968;3
AHRS;2.014;842796.631;-29.1620;-179.9063;50.0156;-0.40894;0.87715;-0.22848;3
PRES;2.030;842796.618;1015.0222;3
ACCE;2.035;842796.644;6.72319;-10.21846;-11.23285;2
GYRO;2.036;842796.644;6.86040;3.94609;-0.99020;2
MAGN;2.036;842796.644;-36.06415;38.36975;11.87134;3
AHRS;2.037;842796.651;-37.1123;-174.6388;51.4880;-0.39791;0.85945;-0.30559;3
ACCE;2.053;842796.665;7.88194;-10.58951;-11.72484;2
GYRO;2.053;842796.665;5.96849;4.23447;-1.09515;2
MAGN;2.054;842796.665;-36.80420;39.56146;8.03833;3
AHRS;2.055;842796.671;-43.8384;-168.1036;53.9870;-0.38434;0.83975;-0.37448;3
PRES;2.057;842796.651;1015.0321;3
ACCE;2.072;842796.685;8.39917;-10.92407;-13.91386;2
GYRO;2.073;842796.685;5.10306;3.84798;-1.41135;2
MAGN;2.073;842796.685;-36.68671;39.67896;0.79803;3
AHRS;2.074;842796.691;-49.1883;-160.4791;58.1093;-0.37352;0.81761;-0.43341;3
LIGH;2.075;842796.634;367.7;3
LIGH;2.075;842796.685;388.7;3
PRES;2.087;842796.685;1015.0321;3
ACCE;2.092;842796.705;9.24599;-9.81322;-17.52142;2
GYRO;2.092;842796.705;4.10741;2.39603;-1.90224;2
MAGN;2.093;842796.705;-37.72736;36.95221;-9.74121;3
AHRS;2.093;842796.710;-52.7861;-152.7975;63.7952;-0.37130;0.79441;-0.47813;3
ACCE;2.111;842796.725;7.71165;-8.59108;-19.58597;2
GYRO;2.112;842796.725;2.77130;0.62988;-2.60599;2
MAGN;2.113;842796.725;-38.15002;35.87494;-12.63428;3
AHRS;2.113;842796.730;-54.1161;-146.2103;70.3849;-0.38306;0.77255;-0.50486;3
PRES;2.116;842796.718;1015.0321;3
ACCE;2.131;842796.745;6.73386;-8.56880;-19.92146;2
GYRO;2.132;842796.745;0.58687;-0.22035;-2.91736;2
MAGN;2.132;842796.745;-38.53302;34.21783;-18.24646;3
AHRS;2.133;842796.750;-52.9649;-142.0050;75.7091;-0.40474;0.75731;-0.51171;3
PRES;2.146;842796.752;1015.0321;3
ACCE;2.151;842796.765;6.75583;-9.33607;-19.32553;2
GYRO;2.152;842796.765;-2.58583;-0.22247;-2.86443;2
MAGN;2.152;842796.765;-39.44092;30.55573;-20.27130;3
AHRS;2.153;842796.770;-49.1730;-140.8869;77.4862;-0.42763;0.75549;-0.49629;3
ACCE;2.171;842796.785;7.37552;-10.28860;-15.19249;2
GYRO;2.171;842796.785;-5.51392;-0.05667;-2.77849;2
MAGN;2.172;842796.785;-39.66217;29.67377;-20.34454;3
AHRS;2.172;842796.789;-42.8573;-142.0133;76.0106;0.44827;-0.76676;0.45874;3
PRES;2.177;842796.785;1015.0321;3
LIGH;2.177;842796.735;451.5;3
LIGH;2.178;842796.785;525.0;3
ACCE;2.191;842796.806;7.69762;-11.55939;-11.03648;2
GYRO;2.191;842796.806;-7.11259;-0.00201;-2.89714;2
MAGN;2.192;842796.806;-42.69409;28.84979;-18.73169;3
AHRS;2.192;842796.809;-34.8606;-143.5424;73.3832;0.46633;-0.78264;0.40647;3
PRES;2.205;842796.819;1015.0402;3
ACCE;2.210;842796.826;5.81456;-11.71198;-10.73422;2
GYRO;2.211;842796.826;-7.74182;0.03957;-2.98495;2
MAGN;2.211;842796.826;-45.90454;28.66821;-14.24408;3
AHRS;2.212;842796.829;-26.1005;-144.6162;70.8707;0.48219;-0.79597;0.34692;3
ACCE;2.230;842796.846;4.44208;-9.82384;-11.19659;2
GYRO;2.231;842796.846;-8.17145;-0.01855;-2.57114;2
MAGN;2.231;842796.846;-46.38977;28.66821;-13.45367;3
AHRS;2.231;842796.849;-17.1130;-145.4608;68.2734;0.49335;-0.80638;0.28234;3
PRES;2.235;842796.853;1015.0421;3
ACCE;2.250;842796.866;5.69064;-8.62080;-10.90665;2
GYRO;2.250;842796.866;-8.40092;-0.08925;-2.18082;2
MAGN;2.251;842796.866;-46.68579;28.37372;-8.26569;3
AHRS;2.251;842796.868;-8.0725;-146.0968;65.2845;0.49740;-0.81454;0.21357;3
ACCE;2.270;842796.886;6.30214;-6.14781;-10.38448;2
GYRO;2.270;842796.886;-8.32869;-0.75273;-2.24292;2
MAGN;2.271;842796.886;-49.60022;25.77057;-1.20239;3
AHRS;2.271;842796.888;0.8977;-146.6398;62.2907;0.49736;-0.81866;0.14203;3
LIGH;2.276;842796.836;371.2;3
LIGH;2.277;842796.886;154.3;3
ACCE;2.289;842796.906;6.01151;-3.88426;-10.27899;2
GYRO;2.290;842796.906;-8.06451;-1.51363;-2.42380;2
MAGN;2.290;842796.906;-49.92065;25.48523;-0.49286;3
AHRS;2.291;842796.908;9.8376;-147.5076;59.5861;0.49609;-0.81818;0.06705;3
PRES;2.294;842796.886;1015.0421;3
ACCE;2.309;842796.926;5.80559;-2.45419;-11.90480;2
GYRO;2.310;842796.926;-7.78983;-1.84732;-2.17299;2
MAGN;2.310;842796.926;-51.02692;22.49603;5.51147;3
AHRS;2.311;842796.928;18.5529;-148.5723;56.9862;0.49159;-0.81414;-0.00887;3
PRES;2.324;842796.920;1015.0421;3
ACCE;2.329;842796.947;6.17093;-0.99402;-12.14230;2
GYRO;2.329;842796.947;-8.02538;-1.79356;-1.68498;2
MAGN;2.329;842796.947;-51.26038;15.70587;11.41663;3
AHRS;2.330;842796.947;27.0184;-149.2688;54.0310;0.48102;-0.80715;-0.08364;3
ACCE;2.349;842796.967;5.45312;-0.39360;-12.79987;2
GYRO;2.349;842796.967;-8.60550;-1.86475;-1.35069;2
MAGN;2.349;842796.967;-51.26648;15.42969;11.64703;3
AHRS;2.350;842796.967;35.6733;-149.0622;50.1232;0.46263;-0.79647;-0.15987;3
PRES;2.353;842796.953;1015.0421;3
ACCE;2.368;842796.987;5.18025;-1.50102;-11.98480;2
GYRO;2.368;842796.987;-9.26222;-1.97090;-0.90756;2
MAGN;2.369;842796.987;-51.77002;9.57184;17.05475;3
AHRS;2.369;842796.987;44.5723;-147.4592;44.6272;0.43554;-0.78139;-0.23836;3
LIGH;2.378;842796.937;82.5;3
LIGH;2.378;842796.987;48.0;3
PRES;2.383;842796.987;1015.0421;3
AHRS;2.388;842797.007;53.4729;-143.2027;36.2522;0.39859;-0.76120;-0.31801;3
ACCE;2.408;842797.007;5.30060;-0.37247;-10.65750;2
SOUN;2.409;677.15;0.02067;60.28
GYRO;2.411;842797.007;-9.85982;-2.11588;-0.44820;2
MAGN;2.412;842797.007;-51.43433;2.86102;21.32721;3
AHRS;2.412;842797.026;61.8872;-134.0074;22.7574;0.35270;-0.73436;-0.39792;3
PRES;2.413;842797.020;1015.0421;3
ACCE;2.427;842797.027;4.01001;0.48041;-8.05621;2
GYRO;2.428;842797.027;-10.29547;-2.19463;-0.29994;2
MAGN;2.429;842797.027;-51.37634;2.55585;21.35925;3
AHRS;2.429;842797.046;68.4559;-115.4776;-0.0369;0.30002;-0.69926;-0.47579;3
PRES;2.442;842797.054;1015.0421;3
ACCE;2.447;842797.047;4.11775;0.27365;-6.07050;2
GYRO;2.448;842797.047;-10.51782;-1.92026;-0.01001;2
MAGN;2.448;842797.047;-49.81232;-5.43823;22.33124;3
AHRS;2.449;842797.066;70.2778;-86.3118;-33.2041;0.24255;-0.65598;-0.54771;3
ACCE;2.467;842797.067;4.43648;0.57953;-3.09320;2
GYRO;2.467;842797.067;-10.46469;-1.60760;0.30191;2
MAGN;2.468;842797.067;-48.07129;-12.22076;25.26550;3
AHRS;2.468;842797.086;66.0897;-60.4522;-62.6866;0.18290;-0.60548;-0.61119;3
PRES;2.472;842797.088;1015.0421;3
LIGH;2.478;842797.037;224.5;3
LIGH;2.478;842797.088;454.7;3
ACCE;2.486;842797.088;5.05719;0.06180;2.59303;2
GYRO;2.487;842797.088;-10.00830;-1.02113;0.67091;2
MAGN;2.487;842797.088;-47.92480;-13.05389;24.96338;3
AHRS;2.488;842797.105;58.5428;-46.2947;-79.9318;0.12432;-0.55159;-0.66252;3
ACCE;2.506;842797.108;4.59122;0.72992;5.94064;2
GYRO;2.507;842797.108;-8.74384;-0.53487;1.27614;2
MAGN;2.508;842797.108;-46.63696;-21.35773;21.37756;3
AHRS;2.508;842797.125;50.4906;-39.6101;-88.8445;0.07208;-0.49974;-0.69885;3
ACCE;2.527;842797.128;5.96553;2.76096;7.59297;2
GYRO;2.528;842797.128;-7.16393;-0.01245;1.59955;2
MAGN;2.529;842797.128;-47.23053;-25.79346;15.58533;3
AHRS;2.529;842797.145;43.4427;-36.1885;-93.6954;0.03011;-0.45398;-0.72284;3
PRES;2.531;842797.121;1015.0421;3
ACCE;2.546;842797.148;6.74460;4.01601;8.68988;2
GYRO;2.546;842797.148;-5.52422;0.11856;1.22865;2
MAGN;2.547;842797.148;-47.41669;-25.76752;14.62860;3
AHRS;2.548;842797.165;38.0629;-34.1426;-96.8089;-0.00060;-0.41735;-0.73937;3
PRES;2.561;842797.155;1015.0421;3
ACCE;2.566;842797.168;5.92171;3.65314;9.49104;2
GYRO;2.566;842797.168;-3.93025;0.18066;0.69005;2
MAGN;2.567;842797.168;-48.43750;-25.65765;9.13696;3
AHRS;2.568;842797.184;34.3076;-32.7333;-98.8439;-0.02042;-0.39008;-0.75039;3
LIGH;2.579;842797.138;537.8;3
LIGH;2.580;842797.188;582.8;3
ACCE;2.585;842797.188;5.26689;2.99471;9.67270;2
GYRO;2.586;842797.188;-2.50728;0.37801;0.54645;2
MAGN;2.586;842797.188;-48.57483;-25.79346;7.38220;3
AHRS;2.587;842797.204;31.8131;-31.7433;-99.8018;-0.03138;-0.37106;-0.75588;3
PRES;2.590;842797.188;1015.0421;3
ACCE;2.605;842797.208;4.74194;2.28796;11.14276;2
GYRO;2.606;842797.208;-1.21176;0.66563;0.81601;2
MAGN;2.607;842797.208;-48.75946;-25.39368;6.70471;3
AHRS;2.608;842797.224;30.3297;-31.1108;-99.3970;-0.03439;-0.35961;-0.75451;3
GNSS;2.608;1491984754.000;39.993429;-0.067856;141.000;0.000;16.0;0.0;18;12
GNSS;2.614;1491984754.000;39.993429;-0.067856;141.000;0.000;16.0;0.0;18;12
PRES;2.622;842797.222;1015.0421;3
ACCE;2.625;842797.229;4.62656;1.45370;11.88524;2
GYRO;2.626;842797.229;0.26790;1.02690;1.49898;2
AHRS;2.626;842797.244;29.7948;-30.9550;-97.1661;-0.02949;-0.35641;-0.74381;3
MAGN;2.627;842797.229;-49.57733;-24.34692;3.72314;3
ACCE;2.645;842797.249;5.56984;1.33400;10.90321;2
GYRO;2.645;842797.249;1.79182;1.28984;2.30748;2
MAGN;2.646;842797.249;-50.08850;-25.62714;1.96838;3
AHRS;2.647;842797.263;30.2264;-31.4617;-93.1421;-0.01756;-0.36219;-0.72344;3
PRES;2.650;842797.255;1015.0421;3
ACCE;2.664;842797.269;8.36766;2.69943;10.02135;2
GYRO;2.665;842797.269;3.32889;1.14455;2.59843;2
MAGN;2.665;842797.269;-50.50812;-24.65363;1.74255;3
AHRS;2.666;842797.283;32.0823;-33.0972;-87.7918;0.00108;-0.38091;-0.69547;3
PRES;2.679;842797.289;1015.0354;3
LIGH;2.680;842797.239;599.8;3
LIGH;2.681;842797.289;609.7;3
ACCE;2.684;842797.289;7.42419;2.08484;9.75331;2
GYRO;2.684;842797.289;5.16862;0.44545;2.09926;2
MAGN;2.685;842797.289;-52.00195;-20.61615;1.24512;3
AHRS;2.685;842797.303;35.8301;-36.3714;-81.3500;0.02809;-0.41570;-0.66200;3
ACCE;2.704;842797.309;4.88792;0.42183;7.89156;2
GYRO;2.704;842797.309;7.19995;-0.36256;1.50568;2
MAGN;2.705;842797.309;-52.94800;-17.08069;1.47552;3
AHRS;2.705;842797.323;41.2913;-42.0264;-73.0887;0.06463;-0.46557;-0.62172;3
PRES;2.709;842797.323;1015.0321;3
ACCE;2.723;842797.329;2.90546;-0.82784;3.94846;2
GYRO;2.724;842797.329;8.77722;-1.30908;1.12285;2
MAGN;2.724;842797.329;-52.61078;-16.40625;2.13623;3
AHRS;2.725;842797.342;47.3022;-51.5546;-61.9732;0.10461;-0.52748;-0.57423;3
PRES;2.738;842797.356;1015.0415;3
ACCE;2.743;842797.349;2.69043;-1.47690;0.49654;2
GYRO;2.744;842797.349;9.35201;-2.64447;0.94666;2
MAGN;2.744;842797.349;-52.35901;-14.41498;5.01862;3
AHRS;2.744;842797.362;52.1265;-65.7834;-47.4639;0.14140;-0.59506;-0.52200;3
ACCE;2.763;842797.370;5.21683;-1.54848;-1.83537;2
GYRO;2.763;842797.370;9.27110;-3.47945;0.71924;2
MAGN;2.764;842797.370;-53.11584;-13.22632;7.87354;3
AHRS;2.764;842797.382;54.4085;-83.6256;-30.3287;0.17376;-0.66144;-0.46758;3
LIGH;2.780;842797.339;591.3;3
LIGH;2.780;842797.390;564.4;3
ACCE;2.783;842797.390;6.56123;-0.89488;-2.07088;2
GYRO;2.783;842797.390;9.11792;-4.06659;0.15431;2
MAGN;2.784;842797.390;-52.91748;-11.83472;10.40649;3
AHRS;2.784;842797.402;53.9927;-102.7395;-12.6766;0.20481;-0.72310;-0.41385;3
PRES;2.798;842797.390;1015.0414;3
ACCE;2.802;842797.410;5.50427;-1.36826;-1.67993;2
GYRO;2.803;842797.410;9.28426;-4.49379;-0.66762;2
MAGN;2.803;842797.410;-51.98212;-7.40814;17.61627;3
AHRS;2.804;842797.421;51.0531;-121.2756;3.9904;0.23855;-0.77863;-0.35994;3
ACCE;2.822;842797.430;3.44026;-2.27426;-1.72713;2
GYRO;2.823;842797.430;9.84636;-4.52588;-1.30634;2
MAGN;2.824;842797.430;-51.09863;-4.17633;22.31140;3
AHRS;2.825;842797.441;45.3634;-137.5514;18.6300;0.27697;-0.82614;-0.30065;3
PRES;2.827;842797.423;1015.0321;3
ACCE;2.842;842797.450;1.38374;-4.00223;-3.82613;2
GYRO;2.843;842797.450;10.55032;-4.23221;-1.52222;2
MAGN;2.843;842797.450;-50.10529;-1.35956;23.87848;3
AHRS;2.843;842797.461;36.8976;-150.1940;30.2571;0.31781;-0.86369;-0.23154;3
SOUN;2.848;149.48;0.00456;47.16
PRES;2.857;842797.457;1015.0321;3
ACCE;2.862;842797.470;-0.12340;-5.95830;-7.24344;2
GYRO;2.863;842797.470;10.86766;-3.75719;-1.32877;2
MAGN;2.863;842797.470;-47.23969;6.23016;27.23389;3
AHRS;2.863;842797.481;26.4294;-159.0226;38.6689;0.35620;-0.88949;-0.15343;3
LIGH;2.881;842797.440;405.5;3
LIGH;2.881;842797.490;213.1;3
ACCE;2.882;842797.490;-0.50542;-7.16167;-10.45804;2
GYRO;2.883;842797.490;10.62369;-3.04576;-0.94273;2
MAGN;2.883;842797.490;-45.38116;10.90546;28.87421;3
AHRS;2.884;842797.500;15.2160;-164.6204;44.3443;0.38711;-0.90296;-0.07145;3
PRES;2.887;842797.490;1015.0321;3
ACCE;2.901;842797.511;-0.11101;-7.82533;-12.99440;2
GYRO;2.902;842797.511;9.91367;-2.72902;-0.64700;2
MAGN;2.902;842797.511;-44.43207;14.08539;28.95966;3
AHRS;2.903;842797.520;4.2937;-168.5069;48.2717;0.40998;-0.90582;0.00690;3
PRES;2.916;842797.524;1015.0321;3
ACCE;2.921;842797.531;0.31963;-8.15651;-13.63367;2
GYRO;2.921;842797.531;8.98199;-2.85239;-0.58508;2
MAGN;2.922;842797.531;-42.72461;22.19696;26.67847;3
AHRS;2.922;842797.540;-5.7739;-171.8060;51.1129;0.42651;-0.90027;0.07610;3
ACCE;2.941;842797.551;0.72777;-8.24393;-13.71510;2
GYRO;2.941;842797.551;8.11601;-2.87329;-0.59450;2
MAGN;2.942;842797.551;-42.01660;26.65710;24.60938;3
AHRS;2.942;842797.560;-14.9636;-174.7876;53.2469;-0.43856;0.88810;-0.13649;3
PRES;2.946;842797.558;1015.0321;3
ACCE;2.960;842797.571;0.42082;-8.21440;-16.32512;2
GYRO;2.961;842797.571;7.16330;-2.62671;-0.61108;2
MAGN;2.961;842797.571;-40.76538;30.01556;21.50879;3
AHRS;2.962;842797.579;-23.1025;-177.3145;54.8347;-0.44685;0.87162;-0.18828;3
PRES;2.975;842797.591;1015.0321;3
ACCE;2.980;842797.591;-0.74048;-7.38741;-19.14490;2
GYRO;2.981;842797.591;5.51526;-2.41251;-0.60686;2
MAGN;2.981;842797.591;-39.73236;34.40857;15.01465;3
AHRS;2.982;842797.599;-29.4678;-179.6016;55.9111;-0.45259;0.85468;-0.22623;3
LIGH;2.982;842797.541;214.6;3
LIGH;2.983;842797.591;265.6;3
ACCE;3.000;842797.611;-2.11903;-6.78026;-19.28661;2
GYRO;3.001;842797.611;3.32695;-2.43829;-0.63762;2
MAGN;3.001;842797.611;-39.66217;35.70709;12.13989;3
AHRS;3.001;842797.619;-33.3445;178.0727;56.6458;-0.45868;0.84087;-0.24487;3
ACCE;3.020;842797.631;-3.45128;-7.26334;-17.17784;2
GYRO;3.020;842797.631;1.36063;-2.62775;-0.49246;2
MAGN;3.021;842797.631;-39.23798;37.18872;10.89630;3
AHRS;3.021;842797.639;-34.9975;175.4502;57.1737;-0.46647;0.83109;-0.24571;3
PRES;3.035;842797.625;1015.0321;3
ACCE;3.049;842797.652;-3.90445;-8.37749;-14.43396;2
AHRS;3.051;842797.659;-35.0838;172.3050;57.1749;-0.47298;0.82569;-0.23345;3
GYRO;3.051;842797.652;-0.00803;-2.77234;0.01436;2
MAGN;3.052;842797.652;-39.75525;37.94403;7.93610;3
ACCE;3.060;842797.672;-3.85016;-8.70525;-12.63019;2
GYRO;3.061;842797.672;-0.75876;-2.93726;0.68491;2
MAGN;3.062;842797.672;-40.16724;37.88605;6.72607;3
AHRS;3.062;842797.678;-34.2317;168.6139;56.5001;-0.47584;0.82391;-0.21310;3
PRES;3.065;842797.658;1015.0321;3
ACCE;3.080;842797.692;-3.55409;-8.73416;-12.60854;2
GYRO;3.087;842797.692;-1.15724;-3.20653;1.35577;2
MAGN;3.088;842797.692;-39.00604;38.34839;9.67255;3
AHRS;3.089;842797.698;-32.7447;164.2864;55.1556;-0.47416;0.82462;-0.18679;3
LIGH;3.091;842797.641;307.8;3
LIGH;3.091;842797.692;347.8;3
WIFI;3.091;842797.663;RNCS_5g;90:f6:52:ff:cd:72;-86
WIFI;3.091;842797.663;eduroam;00:13:c3:44:d8:e1;-81
WIFI;3.091;842797.663;RNCS_24g;90:f6:52:ff:cd:71;-81
WIFI;3.091;842793.655;FTE-1DDE;f8:3d:ff:7d:1d:e5;-79
WIFI;3.091;842797.663;UJI;00:13:c3:44:d8:e0;-81
WIFI;3.091;842797.663;eduroam;00:1a:6d:9b:9a:21;-75
WIFI;3.091;842797.663;eduroam;00:14:69:f2:31:41;-86
WIFI;3.091;842797.663;Pruebas;2e:d9:9f:d9:fa:21;-87
WIFI;3.091;842797.663;UJI;00:1a:6d:9b:9a:20;-80
WIFI;3.091;842793.655;eduroam;00:1a:a1:5c:f9:61;-86
WIFI;3.091;842793.655;UJI;00:1a:a1:5c:f9:60;-86
WIFI;3.091;842793.655;UJI;00:19:56:ac:7b:00;-89
WIFI;3.091;842797.663;Pruebas;c8:d1:5e:64:e1:d8;-88
WIFI;3.091;842797.663;eduroam;00:13:c3:44:d8:21;-88
WIFI;3.091;842797.663;;98:fc:11:6d:a7:5b;-70
PRES;3.103;842797.692;1015.0321;3
ACCE;3.103;842797.712;-3.79926;-8.15302;-13.06732;2
GYRO;3.103;842797.712;-1.53001;-3.01060;1.91917;2
MAGN;3.104;842797.712;-35.85510;39.03198;12.62512;3
AHRS;3.104;842797.718;-30.6240;159.8636;53.3786;-0.46778;0.82773;-0.15657;3
ACCE;3.119;842797.732;-3.21213;-7.26256;-13.89084;2
GYRO;3.119;842797.732;-2.10107;-2.44414;2.50871;2
MAGN;3.119;842797.732;-34.78546;39.22577;13.28888;3
AHRS;3.122;842797.737;-27.6290;155.9827;51.3713;-0.45646;0.83443;-0.12290;3
PRES;3.124;842797.725;1015.0321;3
ACCE;3.139;842797.752;-3.56062;-6.59669;-14.50069;2
GYRO;3.139;842797.752;-2.93298;-1.87030;2.97939;2
MAGN;3.140;842797.752;-32.13348;37.84027;16.86401;3
AHRS;3.140;842797.757;-23.5163;152.9401;49.4493;-0.44142;0.84465;-0.08416;3
PRES;3.153;842797.759;1015.0321;3
ACCE;3.158;842797.772;-4.44746;-7.31546;-13.78769;2
GYRO;3.158;842797.772;-3.98573;-1.38051;3.59059;2
MAGN;3.159;842797.772;-28.40576;37.89825;21.07849;3
AHRS;3.159;842797.777;-18.0711;150.6442;47.8224;-0.42361;0.85724;-0.03746;3
ACCE;3.178;842797.793;-3.93105;-7.51256;-11.98363;2
GYRO;3.178;842797.793;-5.04185;-0.90431;4.25299;2
MAGN;3.178;842797.793;-27.55432;38.05237;21.98334;3
AHRS;3.179;842797.797;-11.2729;148.9920;46.4840;-0.40254;0.87077;0.01801;3
PRES;3.184;842797.793;1015.0321;3
LIGH;3.184;842797.742;368.6;3
LIGH;3.185;842797.793;384.5;3
ACCE;3.198;842797.813;-3.63338;-6.58275;-9.76294;2
GYRO;3.198;842797.813;-5.83717;-0.47530;4.94420;2
MAGN;3.199;842797.813;-22.51740;37.37335;25.57220;3
AHRS;3.199;842797.816;-3.2732;147.9405;45.2678;-0.37701;0.88370;0.08089;3
PRES;3.213;842797.826;1015.0401;3
ACCE;3.217;842797.833;-2.43890;-4.90628;-9.30336;2
GYRO;3.218;842797.833;-6.33511;0.06680;5.36090;2
MAGN;3.218;842797.833;-17.56592;32.34711;31.45142;3
AHRS;3.218;842797.836;5.5934;147.5304;44.0763;-0.34719;0.89403;0.14820;3
ACCE;3.238;842797.853;-1.03580;-2.58533;-9.70078;2
GYRO;3.238;842797.853;-6.61351;0.23824;5.17441;2
MAGN;3.239;842797.853;-16.79230;31.35071;32.48291;3
AHRS;3.239;842797.856;14.8217;147.6654;43.0946;-0.31639;0.89906;0.21663;3
PRES;3.243;842797.860;1015.0421;3
ACCE;3.256;842797.873;-0.11185;-0.36874;-9.11969;2
GYRO;3.257;842797.873;-6.67557;0.14667;4.49730;2
MAGN;3.257;842797.873;-12.40387;27.55737;39.33563;3
AHRS;3.258;842797.876;23.9041;147.8508;42.5414;-0.28760;0.89683;0.28371;3
ACCE;3.276;842797.893;-0.72723;1.46001;-8.13441;2
GYRO;3.277;842797.893;-6.39703;-0.03256;3.94914;2
MAGN;3.277;842797.893;-8.75397;17.14630;44.44885;3
AHRS;3.277;842797.895;32.5165;147.7732;42.4591;-0.26154;0.88784;0.34719;3
LIGH;3.287;842797.843;401.0;3
LIGH;3.288;842797.893;417.6;3
ACCE;3.296;842797.913;-1.50107;2.81056;-7.62840;2
GYRO;3.296;842797.913;-6.05690;-0.02939;3.59665;2
MAGN;3.297;842797.913;-8.38470;15.93323;44.95239;3
AHRS;3.297;842797.915;40.5874;147.4634;42.7044;-0.23733;0.87395;0.40576;3
PRES;3.301;842797.893;1015.0421;3
ACCE;3.316;842797.934;-1.94279;2.29129;-5.99692;2
GYRO;3.316;842797.934;-5.93242;-0.00821;3.39055;2
MAGN;3.317;842797.934;-6.19507;6.88934;48.00568;3
AHRS;3.317;842797.935;48.2913;146.9769;43.1980;-0.21396;0.85624;0.46012;3
PRES;3.331;842797.927;1015.0421;3
ACCE;3.335;842797.954;-1.38930;3.55852;-4.23068;2
GYRO;3.336;842797.954;-5.94466;0.19829;3.31641;2
MAGN;3.337;842797.954;-7.78961;-2.54822;49.01428;3
AHRS;3.337;842797.955;55.8657;146.2457;44.1510;-0.19172;0.83458;0.51180;3
ACCE;3.355;842797.974;-3.41995;3.21567;-4.03404;2
GYRO;3.356;842797.974;-6.55940;1.43335;3.92285;2
MAGN;3.356;842797.974;-7.87964;-3.00293;49.05396;3
AHRS;3.357;842797.974;63.9590;145.9465;45.4723;-0.17043;0.80797;0.56305;3
PRES;3.360;842797.960;1015.0421;3
ACCE;3.375;842797.994;-1.08528;5.78864;-2.95932;2
GYRO;3.375;842797.994;-7.26370;2.63580;4.58157;2
MAGN;3.376;842797.994;-6.54907;-10.29816;47.43195;3
AHRS;3.376;842797.994;73.0283;146.5307;47.2006;0.15114;-0.77389;-0.61481;3
LIGH;3.384;842797.944;391.5;3
LIGH;3.384;842797.994;354.4;3
PRES;3.390;842797.994;1015.0374;3
AHRS;3.397;842798.014;82.7901;144.7188;52.2710;0.13501;-0.73007;-0.66586;3
SOUN;3.399;89.78;0.00274;42.73
ACCE;3.414;842798.014;-0.21068;5.22554;-3.32936;2
GYRO;3.415;842798.014;-7.86688;3.28908;4.14525;2
MAGN;3.415;842798.014;-8.72040;-20.59937;43.64014;3
AHRS;3.415;842798.034;87.0914;-2.6212;-157.1166;0.12038;-0.67835;-0.71336;3
PRES;3.420;842798.028;1015.0321;3
ACCE;3.434;842798.034;-0.37175;4.33733;-0.51559;2
GYRO;3.435;842798.034;-7.82353;2.56612;3.79901;2
MAGN;3.435;842798.034;-8.98743;-20.83588;43.49670;3
AHRS;3.435;842798.053;77.6418;-18.3664;-138.6023;0.10242;-0.62286;-0.75484;3
PRES;3.449;842798.061;1015.0321;3
ACCE;3.454;842798.054;-0.88025;3.65359;3.06984;2
GYRO;3.454;842798.054;-7.46112;2.51860;3.88054;2
MAGN;3.454;842798.054;-18.12439;-28.93219;38.35602;3
AHRS;3.455;842798.073;68.2394;-19.7822;-133.9991;0.08501;-0.56422;-0.78838;3
ACCE;3.474;842798.075;-1.15456;1.80933;4.37982;2
GYRO;3.474;842798.075;-7.20631;3.14197;4.30951;2
MAGN;3.474;842798.075;-24.52850;-34.67560;31.17065;3
AHRS;3.475;842798.093;58.5869;-19.9633;-129.6827;0.06803;-0.50043;-0.81350;3
PRES;3.479;842798.095;1015.0321;3
LIGH;3.484;842798.044;398.1;3
LIGH;3.485;842798.095;462.1;3
ACCE;3.493;842798.095;-0.37267;0.33240;5.65811;2
GYRO;3.494;842798.095;-7.27623;3.77612;5.26019;2
MAGN;3.494;842798.095;-25.04730;-34.95636;30.34973;3
AHRS;3.495;842798.113;48.3600;-19.4640;-125.1116;0.04921;-0.42935;-0.82986;3
PRES;3.509;842798.128;1015.0321;3
ACCE;3.513;842798.115;0.96730;-0.29997;7.37503;2
GYRO;3.514;842798.115;-7.54092;4.32039;5.99899;2
MAGN;3.514;842798.115;-31.13251;-37.89673;20.70007;3
AHRS;3.515;842798.132;37.6736;-17.9840;-120.4861;0.02986;-0.35027;-0.83659;3
ACCE;3.533;842798.135;2.34839;-0.88638;8.65144;2
GYRO;3.534;842798.135;-7.72772;4.79192;6.39723;2
MAGN;3.534;842798.135;-37.13989;-38.19427;11.31897;3
AHRS;3.534;842798.152;26.8682;-15.4746;-115.6385;0.01178;-0.26459;-0.83238;3
ACCE;3.553;842798.155;3.41632;-1.48470;10.22092;2
GYRO;3.553;842798.155;-7.56596;5.26564;6.65373;2
MAGN;3.554;842798.155;-38.34991;-37.53052;9.60999;3
AHRS;3.554;842798.172;16.5451;-11.8326;-110.4550;-0.00217;-0.17573;-0.81700;3
PRES;3.568;842798.162;1015.0321;3
ACCE;3.573;842798.175;3.14047;-2.86723;11.92389;2
GYRO;3.573;842798.175;-7.08160;5.80301;6.68706;2
MAGN;3.574;842798.175;-46.11206;-31.93665;-2.40936;3
AHRS;3.574;842798.192;7.2056;-6.8202;-104.6338;-0.00864;-0.08593;-0.79073;3
LIGH;3.586;842798.145;520.9;3
LIGH;3.586;842798.195;578.3;3
ACCE;3.593;842798.195;2.66006;-3.19618;12.40355;2
GYRO;3.594;842798.195;-6.34435;6.31078;6.61395;2
MAGN;3.594;842798.195;-49.75281;-23.28033;-12.79755;3
AHRS;3.594;842798.211;-0.6725;-0.5075;-98.0294;-0.00719;0.00153;-0.75484;3
PRES;3.598;842798.195;1015.0321;3
GNSS;3.607;1491984755.000;39.993430;-0.067856;141.000;0.000;15.0;0.0;19;13
ACCE;3.618;842798.216;3.61746;-2.81319;12.14824;2
GYRO;3.619;842798.216;-5.49408;6.41003;6.25620;2
MAGN;3.620;842798.216;-49.78790;-21.04187;-14.98871;3
AHRS;3.621;842798.231;-6.6584;6.6171;-91.2583;0.00064;0.08173;-0.71478;3
GNSS;3.622;1491984755.000;39.993430;-0.067856;141.000;0.000;15.0;0.0;19;13
PRES;3.628;842798.229;1015.0321;3
ACCE;3.632;842798.236;4.86041;-1.94342;11.22202;2
GYRO;3.634;842798.236;-4.41219;5.88722;5.11435;2
AHRS;3.634;842798.251;-10.6000;13.1994;-85.3977;0.01017;0.14633;-0.67857;3
MAGN;3.636;842798.236;-49.23859;-9.59167;-24.94202;3
ACCE;3.652;842798.256;4.22702;-1.13855;11.10181;2
GYRO;3.653;842798.256;-3.04128;4.21140;3.17706;2
MAGN;3.654;842798.256;-46.89331;0.01221;-30.02472;3
AHRS;3.654;842798.271;-12.7780;17.9203;-81.5644;0.01787;0.18900;-0.65433;3
PRES;3.657;842798.263;1015.0321;3
ACCE;3.672;842798.276;1.19585;-2.32381;10.17239;2
GYRO;3.673;842798.276;-1.62239;2.85951;1.41422;2
MAGN;3.673;842798.276;-45.06378;2.19116;-31.72150;3
AHRS;3.674;842798.290;-13.8361;21.2448;-79.7484;0.02646;0.21634;-0.64257;3
PRES;3.687;842798.296;1015.0321;3
ACCE;3.692;842798.296;-2.03885;-4.17268;8.92165;2
GYRO;3.693;842798.296;-0.85834;2.63124;0.81058;2
MAGN;3.693;842798.296;-38.90076;9.32007;-36.56158;3
AHRS;3.694;842798.310;-14.4062;24.5775;-78.5026;0.03873;0.24103;-0.63401;3
ACCE;3.711;842798.316;-2.88748;-4.80539;8.11981;2
GYRO;3.712;842798.316;-0.97319;3.22769;1.18823;2
MAGN;3.713;842798.316;-36.13129;12.07886;-36.91406;3
AHRS;3.713;842798.330;-14.9831;28.8426;-76.6619;0.05409;0.27201;-0.62100;3
PRES;3.716;842798.330;1015.0321;3
ACCE;3.731;842798.336;-2.20346;-4.05879;8.33220;2
GYRO;3.732;842798.336;-1.53929;4.02939;1.59439;2
MAGN;3.732;842798.336;-35.15472;12.61902;-37.55035;3
AHRS;3.733;842798.350;-15.7739;34.1243;-74.1536;0.07056;0.31096;-0.60302;3
LIGH;3.743;842798.246;638.0;3
LIGH;3.743;842798.296;698.2;3
LIGH;3.743;842798.346;758.4;3
PRES;3.746;842798.363;1015.0321;3
ACCE;3.751;842798.356;-1.16550;-3.26067;8.21912;2
GYRO;3.751;842798.356;-1.93173;4.43661;1.32623;2
MAGN;3.752;842798.356;-31.54755;14.04114;-39.27765;3
AHRS;3.753;842798.369;-16.8592;39.6191;-71.7054;0.08456;0.35250;-0.58536;3
ACCE;3.770;842798.377;-2.91640;-3.10416;8.51654;2
GYRO;3.771;842798.377;-1.87367;4.03986;0.52911;2
MAGN;3.772;842798.377;-28.56445;14.59198;-40.03143;3
AHRS;3.772;842798.389;-18.1580;44.4711;-69.9546;0.09453;0.38991;-0.57290;3
ACCE;3.790;842798.397;-4.90976;-3.62212;8.09232;2
GYRO;3.791;842798.397;-1.39049;3.40863;-0.17366;2
MAGN;3.792;842798.397;-26.18408;15.80963;-40.84778;3
AHRS;3.793;842798.409;-19.3985;48.4390;-69.0739;0.10268;0.42021;-0.56658;3
PRES;3.805;842798.397;1015.0321;3
ACCE;3.810;842798.417;-4.91914;-4.14055;6.79240;2
GYRO;3.811;842798.417;-0.83852;2.63907;-0.62885;2
MAGN;3.811;842798.417;-20.38269;18.65082;-42.23022;3
AHRS;3.812;842798.429;-20.5978;51.3099;-68.9448;0.10825;0.44239;-0.56580;3
ACCE;3.830;842798.437;-6.83376;-4.44218;6.44566;2
GYRO;3.831;842798.437;-0.60371;1.96736;-0.93068;2
MAGN;3.831;842798.437;-17.46521;19.95544;-42.32941;3
AHRS;3.832;842798.448;-21.8800;53.3999;-69.1385;0.11070;0.45946;-0.56790;3
PRES;3.835;842798.430;1015.0321;3
LIGH;3.838;842798.397;762.9;3
LIGH;3.838;842798.447;740.5;3
SOUN;3.839;62.55;0.00191;39.59
ACCE;3.850;842798.457;-7.75240;-4.78477;6.40590;2
GYRO;3.851;842798.457;-0.56279;1.64201;-0.96159;2
MAGN;3.851;842798.457;-10.80933;19.19861;-41.89758;3
AHRS;3.852;842798.468;-23.1308;55.1736;-69.3215;0.11186;0.47423;-0.57019;3
PRES;3.864;842798.464;1015.0321;3
ACCE;3.869;842798.477;-6.97464;-4.67221;6.63297;2
GYRO;3.870;842798.477;-0.47948;1.25731;-0.90277;2
MAGN;3.871;842798.477;-9.40552;19.56177;-40.89355;3
AHRS;3.872;842798.488;-24.2966;56.4699;-69.5358;0.11144;0.48565;-0.57293;3
ACCE;3.889;842798.497;-7.38733;-4.59415;7.71957;2
GYRO;3.890;842798.497;-0.25249;0.60449;-0.96237;2
MAGN;3.890;842798.497;-8.86078;20.64667;-40.36255;3
AHRS;3.891;842798.508;-25.3535;56.8944;-69.9641;0.10835;0.49140;-0.57746;3
PRES;3.894;842798.497;1015.0321;3
ACCE;3.909;842798.518;-8.14427;-5.31612;9.34103;2
GYRO;3.910;842798.518;0.26117;-0.33791;-1.06764;2
MAGN;3.910;842798.518;-8.10394;21.56830;-40.44495;3
AHRS;3.911;842798.528;-26.1829;55.9827;-70.9901;0.10259;0.48832;-0.58594;3
PRES;3.924;842798.531;1015.0321;3
ACCE;3.928;842798.538;-8.40181;-6.09372;11.73262;2
GYRO;3.929;842798.538;1.26849;-1.62810;-1.02757;2
MAGN;3.930;842798.538;-7.60956;22.22900;-40.27100;3
AHRS;3.930;842798.547;-26.3323;53.1505;-73.0342;0.09550;0.47131;-0.60010;3
LIGH;3.938;842798.497;730.4;3
LIGH;3.938;842798.548;723.4;3
ACCE;3.948;842798.558;-7.07983;-5.98628;14.15096;2
GYRO;3.949;842798.558;2.86963;-3.04474;-0.77348;2
MAGN;3.950;842798.558;-7.85065;21.98792;-40.03448;3
AHRS;3.950;842798.567;-25.0872;48.1351;-76.4541;0.09054;0.43542;-0.62108;3
PRES;3.953;842798.565;1015.0321;3
ACCE;3.968;842798.578;-5.45891;-5.95490;14.79080;2
GYRO;3.969;842798.578;4.67596;-4.26028;-0.65414;2
MAGN;3.969;842798.578;-8.69751;21.51947;-41.22467;3
AHRS;3.970;842798.587;-22.0893;41.2854;-81.2100;0.08909;0.37937;-0.64905;3
PRES;3.983;842798.598;1015.0321;3
ACCE;3.988;842798.598;-5.59145;-6.13962;13.68956;2
GYRO;3.988;842798.598;6.06013;-5.52365;-0.71304;2
MAGN;3.989;842798.598;-11.99036;17.37213;-43.20984;3
AHRS;3.990;842798.607;-17.4937;33.1984;-86.6371;0.08768;0.30541;-0.68142;3
ACCE;4.008;842798.618;-6.40752;-5.61575;12.07945;2
GYRO;4.008;842798.618;6.72514;-6.58406;-0.68872;2
MAGN;4.009;842798.618;-13.90533;14.61487;-43.97278;3
AHRS;4.009;842798.626;-11.6281;24.5585;-91.7196;0.08291;0.21838;-0.71262;3
PRES;4.012;842798.632;1015.0321;3
ACCE;4.028;842798.638;-6.16376;-4.26047;9.87373;2
AHRS;4.029;842798.646;-4.8913;16.0272;-95.5310;0.07472;0.12491;-0.73650;3
GYRO;4.030;842798.638;6.82971;-7.19574;-0.35699;2
MAGN;4.030;842798.638;-18.27240;10.88409;-43.97278;3
LIGH;4.039;842798.598;684.9;3
LIGH;4.039;842798.649;638.4;3
ACCE;4.048;842798.659;-4.00533;-2.54549;8.55057;2
GYRO;4.054;842798.659;6.63535;-7.86496;0.04849;2
MAGN;4.055;842798.659;-25.90637;2.59094;-40.82947;3
AHRS;4.056;842798.666;2.2456;7.3423;-97.7747;0.06109;0.02736;-0.75090;3
ACCE;4.069;842798.679;-0.94237;-0.85143;8.48087;2
GYRO;4.070;842798.679;6.46793;-8.51372;0.16562;2
MAGN;4.070;842798.679;-28.70331;-0.80261;-39.05029;3
AHRS;4.071;842798.686;9.4601;-2.0143;-98.7038;0.04042;-0.07397;-0.75697;3
PRES;4.074;842798.665;1015.0321;3
ACCE;4.088;842798.699;0.77516;0.61606;7.20634;2
GYRO;4.089;842798.699;6.31924;-8.62451;0.06145;2
MAGN;4.090;842798.699;-34.28192;-7.04193;-34.71832;3
AHRS;4.091;842798.705;16.5541;-11.8210;-98.4525;0.01635;-0.17499;-0.75510;3
PRES;4.102;842798.699;1015.0295;3
ACCE;4.108;842798.719;0.71776;1.35097;4.68535;2
GYRO;4.110;842798.719;5.99583;-8.17757;0.02426;2
MAGN;4.111;842798.719;-42.57050;-12.82349;-24.87488;3
AHRS;4.112;842798.725;23.2191;-21.6853;-97.0299;-0.00711;-0.27013;-0.74578;3
ACCE;4.128;842798.739;1.75487;3.31732;3.11523;2
AHRS;4.130;842798.745;28.9080;-31.3857;-94.2166;-0.02834;-0.35432;-0.72896;3
GYRO;4.133;842798.739;5.39503;-7.28130;0.31680;2
MAGN;4.135;842798.739;-45.01495;-14.04114;-21.49658;3
PRES;4.139;842798.732;1015.0221;3
ACCE;4.147;842798.759;4.33957;4.30920;0.97258;2
GYRO;4.149;842798.759;4.61865;-5.91025;0.46106;2
AHRS;4.150;842798.765;33.2777;-40.4675;-90.2910;-0.04541;-0.42418;-0.70715;3
MAGN;4.152;842798.759;-45.51086;-16.51001;-12.07581;3
PRES;4.162;842798.766;1015.0221;3
ACCE;4.166;842798.779;5.77042;4.46117;0.15074;2
GYRO;4.168;842798.779;3.94618;-5.23015;0.42596;2
MAGN;4.170;842798.779;-48.10791;-16.25214;-0.62561;3
AHRS;4.171;842798.784;36.4448;-48.9879;-86.0087;-0.06049;-0.48208;-0.68436;3
ACCE;4.211;842798.800;6.10153;4.51611;-0.43185;2
GYRO;4.213;842798.800;3.69638;-5.53221;0.30074;2
MAGN;4.215;842798.800;-48.88306;-15.88440;1.96533;3
AHRS;4.217;842798.804;38.8540;-57.8906;-81.5067;-0.07747;-0.53575;-0.66067;3
PRES;4.219;842798.800;1015.0287;3
LIGH;4.223;842798.699;568.4;3
LIGH;4.235;842798.749;492.5;3
LIGH;4.236;842798.800;416.5;3
ACCE;4.239;842798.820;6.14006;4.48122;-0.16122;2
AHRS;4.241;842798.824;40.7464;-67.8384;-76.6871;-0.09795;-0.58950;-0.63496;3
GYRO;4.244;842798.820;3.56956;-6.23904;0.14238;2
MAGN;4.251;842798.820;-48.88306;-14.28375;9.28192;3
PRES;4.251;842798.833;1015.0321;3
ACCE;4.251;842798.840;6.19405;4.68748;-0.14842;2
GYRO;4.251;842798.840;3.52011;-6.56815;0.00957;2
MAGN;4.252;842798.840;-45.44830;-12.91656;18.52722;3
AHRS;4.252;842798.843;42.0714;-78.5427;-71.6519;-0.12051;-0.64168;-0.60716;3
ACCE;4.252;842798.860;5.81020;4.33859;0.03702;2
AHRS;4.253;842798.863;42.7993;-89.5540;-66.2934;-0.14172;-0.69070;-0.57655;3
GYRO;4.253;842798.860;3.60562;-6.39902;-0.09851;2
MAGN;4.253;842798.860;-44.67926;-12.70142;20.17517;3
PRES;4.253;842798.867;1015.0228;3
ACCE;4.264;842798.880;6.05251;4.45807;-0.52626;2
GYRO;4.265;842798.880;3.92946;-5.96678;-0.18318;2
AHRS;4.266;842798.883;42.8370;-100.4080;-60.4997;-0.15842;-0.73562;-0.54255;3
MAGN;4.266;842798.880;-40.06653;-10.40192;28.05481;3
ACCE;4.284;842798.900;6.10164;4.22144;-1.86386;2
GYRO;4.284;842798.900;4.47075;-5.88672;-0.44856;2
MAGN;4.285;842798.900;-35.45990;-7.37305;36.85455;3
AHRS;4.285;842798.903;42.1389;-111.4131;-54.0968;-0.17018;-0.77872;-0.50361;3
LIGH;4.291;842798.850;383.3;3
LIGH;4.291;842798.900;368.1;3
AHRS;4.306;842798.923;40.6095;-123.0066;-47.0763;-0.17738;-0.82177;-0.45829;3
ACCE;4.306;842798.920;6.12666;3.80191;-3.49361;2
GYRO;4.307;842798.920;5.09058;-6.26866;-0.85262;2
MAGN;4.307;842798.920;-34.92584;-7.00378;37.89520;3
PRES;4.309;842798.900;1015.0227;3
ACCE;4.325;842798.941;3.99480;2.46866;-3.86713;2
AHRS;4.325;842798.942;38.0428;-135.1488;-39.6886;-0.17971;-0.86422;-0.40581;3
GYRO;4.325;842798.941;5.72092;-6.74730;-1.35301;2
MAGN;4.326;842798.941;-29.06036;-3.31268;42.71393;3
PRES;4.343;842798.934;1015.0321;3
ACCE;4.344;842798.961;2.57986;1.04457;-4.78185;2
GYRO;4.344;842798.961;6.44592;-6.91519;-1.71811;2
MAGN;4.344;842798.961;-21.91925;2.66876;44.37408;3
AHRS;4.345;842798.962;34.0922;-147.3679;-32.3116;-0.17621;-0.90424;-0.34496;3
ACCE;4.366;842798.981;1.99464;0.13075;-6.62737;2
GYRO;4.366;842798.981;7.15366;-6.98615;-2.10324;2
MAGN;4.367;842798.981;-21.47217;3.05176;44.45648;3
AHRS;4.367;842798.982;28.4932;-158.9377;-25.5021;-0.16645;-0.93935;-0.27508;3
PRES;4.368;842798.967;1015.0321;3
ACCE;4.383;842799.001;0.72951;-1.18672;-8.04791;2
GYRO;4.383;842799.001;7.72511;-7.47421;-2.82762;2
MAGN;4.384;842799.001;-12.43896;11.39832;46.54083;3
AHRS;4.384;842799.001;21.4198;-169.8512;-19.4674;-0.14927;-0.96742;-0.19714;3
SOUN;4.390;203.42;0.00621;49.84
LIGH;4.392;842798.951;339.9;3
LIGH;4.392;842799.001;308.4;3
PRES;4.398;842799.001;1015.0321;3
ACCE;4.402;842799.021;-4.30940;-2.84975;-8.34785;2
GYRO;4.403;842799.021;8.01375;-8.11185;-3.75592;2
MAGN;4.403;842799.021;-4.67987;19.78302;41.52069;3
AHRS;4.404;842799.021;13.1250;179.4626;-14.1273;0.12270;0.98583;0.11285;3
AHRS;4.423;842799.041;3.8282;169.6769;-9.7696;0.08775;0.99152;0.02549;3
PRES;4.427;842799.035;1015.0321;3
ACCE;4.443;842799.041;-8.04616;-5.24739;-8.84645;2
GYRO;4.443;842799.041;8.09874;-7.28510;-3.96690;2
MAGN;4.443;842799.041;-4.56848;19.98749;41.39099;3
AHRS;4.443;842799.061;-6.0789;161.5603;-7.0936;0.05250;0.98433;-0.06214;3
PRES;4.457;842799.068;1015.0321;3
ACCE;4.464;842799.061;-9.01671;-6.39545;-10.30312;2
GYRO;4.464;842799.061;8.07011;-6.21785;-3.50606;2
AHRS;4.465;842799.080;-15.7663;154.6169;-6.2900;0.02293;0.96655;-0.14554;3
MAGN;4.466;842799.061;0.59814;30.67017;34.46960;3
ACCE;4.485;842799.082;-8.10023;-7.16556;-12.11674;2
GYRO;4.486;842799.082;7.63716;-5.53923;-2.94978;2
MAGN;4.487;842799.082;1.73340;38.91296;26.08185;3
AHRS;4.488;842799.100;-24.4984;147.9688;-6.8975;-0.00193;0.94112;-0.21978;3
PRES;4.489;842799.102;1015.0321;3
LIGH;4.493;842799.051;327.9;3
LIGH;4.494;842799.102;360.4;3
ACCE;4.504;842799.102;-7.94263;-7.80626;-14.38718;2
GYRO;4.505;842799.102;6.58221;-5.31427;-2.58612;2
MAGN;4.506;842799.102;1.84937;39.36462;25.05798;3
AHRS;4.506;842799.120;-31.4205;141.3093;-8.3924;-0.02299;0.91242;-0.27813;3
PRES;4.518;842799.135;1015.0321;3
ACCE;4.523;842799.122;-8.73323;-8.88921;-15.61426;2
GYRO;4.524;842799.122;4.65851;-4.91029;-1.74989;2
MAGN;4.525;842799.122;2.87628;44.95392;11.80267;3
AHRS;4.526;842799.140;-34.9821;135.5353;-9.9203;-0.03696;0.88938;-0.30837;3
ACCE;4.543;842799.142;-7.31450;-8.53244;-18.14951;2
GYRO;4.544;842799.142;1.14438;-3.82326;-0.30244;2
AHRS;4.545;842799.159;-35.0641;131.7544;-9.8316;-0.04809;0.87763;-0.30732;3
MAGN;4.547;842799.142;-0.61951;46.62170;2.45667;3
ACCE;4.564;842799.162;-7.09285;-8.33847;-11.90556;2
GYRO;4.565;842799.162;-1.39597;-3.45010;0.11058;2
MAGN;4.566;842799.162;-0.68970;46.50726;1.63116;3
AHRS;4.568;842799.179;-33.5818;128.9414;-8.2519;-0.06202;0.87061;-0.28969;3
PRES;4.576;842799.169;1015.0321;3
ACCE;4.583;842799.182;-9.12199;-10.43324;-9.15762;2
GYRO;4.585;842799.182;-2.13428;-3.29242;0.56357;2
MAGN;4.586;842799.182;-0.88806;46.07086;-3.53546;3
AHRS;4.587;842799.199;-31.1846;126.1933;-6.7909;-0.07054;0.86465;-0.26509;3
LIGH;4.596;842799.152;417.6;3
LIGH;4.597;842799.202;481.0;3
ACCE;4.615;842799.202;-9.37213;-10.78081;-6.20764;2
AHRS;4.617;842799.219;-27.6296;123.8492;-5.9993;-0.06739;0.86151;-0.23431;3
GYRO;4.624;842799.202;-2.33054;-2.74226;1.88499;2
MAGN;4.625;842799.202;0.38910;47.62726;-3.12042;3
PRES;4.626;842799.202;1015.0321;3
ACCE;4.627;842799.223;-8.24957;-9.20284;-6.09109;2
GYRO;4.629;842799.223;-2.58611;-1.43121;3.03911;2
AHRS;4.630;842799.238;-22.9832;122.8601;-5.4492;-0.05426;0.86418;-0.19704;3
MAGN;4.633;842799.223;0.38910;47.62726;-2.34680;3
PRES;4.635;842799.236;1015.0321;3
GNSS;4.637;1491984756.000;39.993430;-0.067854;141.000;0.000;15.0;0.0;19;13
ACCE;4.648;842799.243;-7.28734;-8.25871;-7.73019;2
GYRO;4.649;842799.243;-3.14148;0.04092;3.71947;2
MAGN;4.650;842799.243;1.51672;47.15576;1.70441;3
AHRS;4.650;842799.258;-17.4152;123.6323;-4.4905;-0.03731;0.87341;-0.15163;3
ACCE;4.659;842799.263;-7.64873;-8.29750;-8.59071;2
GYRO;4.659;842799.263;-4.20076;1.37395;3.98274;2
MAGN;4.660;842799.263;5.60150;45.44830;4.91791;3
AHRS;4.661;842799.278;-10.9680;125.7281;-2.6839;-0.02283;0.88663;-0.09566;3
PRES;4.667;842799.270;1015.0321;3
ACCE;4.678;842799.283;-8.18576;-8.21358;-8.12607;2
GYRO;4.679;842799.283;-5.54669;2.05910;4.12862;2
MAGN;4.680;842799.283;6.94122;44.71588;6.30951;3
AHRS;4.680;842799.298;-3.4784;128.2694;-0.0034;-0.01321;0.89941;-0.02732;3
GNSS;4.683;1491984756.000;39.993430;-0.067854;141.000;0.000;15.0;0.0;19;13
PRES;4.694;842799.303;1015.0321;3
LIGH;4.695;842799.253;461.5;3
LIGH;4.695;842799.303;420.7;3
ACCE;4.699;842799.303;-7.25032;-7.31882;-8.82568;2
GYRO;4.699;842799.303;-6.86671;2.39943;4.38028;2
MAGN;4.700;842799.303;12.02850;41.57410;12.79297;3
AHRS;4.700;842799.317;5.1796;130.6087;3.3324;-0.00752;0.90778;0.05317;3
ACCE;4.718;842799.323;-6.48148;-6.70029;-8.97293;2
GYRO;4.719;842799.323;-7.95514;2.23447;4.55240;2
MAGN;4.719;842799.323;15.18707;38.91296;19.19098;3
AHRS;4.720;842799.337;14.7672;132.0528;7.1267;-0.00420;0.90765;0.14224;3
PRES;4.726;842799.337;1015.0321;3
ACCE;4.738;842799.343;-5.94398;-5.14139;-6.73927;2
GYRO;4.739;842799.343;-8.69775;1.99896;4.79553;2
MAGN;4.740;842799.343;16.57867;36.24420;22.43042;3
AHRS;4.741;842799.357;25.1422;132.4685;11.3816;-0.00130;0.89756;0.23722;3
PRES;4.753;842799.370;1015.0321;3
ACCE;4.757;842799.364;-4.53554;-3.42378;-4.74387;2
GYRO;4.758;842799.364;-9.07068;2.09970;4.90532;2
MAGN;4.760;842799.364;19.78607;26.44958;31.80695;3
AHRS;4.761;842799.377;35.8243;131.9282;16.3172;0.00068;0.87800;0.33305;3
ACCE;4.777;842799.384;-3.16293;-1.31824;-2.77110;2
GYRO;4.778;842799.384;-8.99858;2.08932;4.70061;2
MAGN;4.779;842799.384;20.23163;18.46924;36.58142;3
AHRS;4.781;842799.396;46.1853;129.9482;22.3692;0.00109;0.84986;0.42413;3
LIGH;4.794;842799.354;422.6;3
LIGH;4.795;842799.404;437.9;3
ACCE;4.797;842799.404;-2.02361;0.76096;-1.45505;2
GYRO;4.798;842799.404;-8.50241;1.92873;4.26843;2
MAGN;4.799;842799.404;20.23163;12.37640;38.56964;3
AHRS;4.800;842799.416;55.6400;125.8026;30.0706;0.00107;0.81553;0.50575;3
PRES;4.812;842799.404;1015.0321;3
ACCE;4.816;842799.424;-1.98100;2.23280;-0.26529;2
AHRS;4.818;842799.436;63.7507;118.4175;40.6043;0.00042;0.77797;0.57629;3
GYRO;4.818;842799.424;-7.74983;1.71985;3.79149;2
MAGN;4.819;842799.424;19.35883;-2.89764;42.42096;3
SOUN;4.830;853.00;0.02603;62.29
ACCE;4.836;842799.444;-3.55498;2.51572;0.17488;2
GYRO;4.837;842799.444;-7.24347;2.03630;3.64610;2
MAGN;4.837;842799.444;19.75555;-10.89630;43.08014;3
AHRS;4.838;842799.456;70.5809;105.6444;56.8758;-0.00271;0.73812;0.63965;3
PRES;4.842;842799.437;1015.0321;3
ACCE;4.856;842799.464;-4.66573;2.06750;-0.84059;2
GYRO;4.857;842799.464;-7.43481;2.96053;4.12047;2
MAGN;4.857;842799.464;17.69562;-16.61530;41.93268;3
AHRS;4.858;842799.475;75.5469;81.1205;85.8643;-0.00937;0.69329;0.70065;3
PRES;4.871;842799.471;1015.0321;3
ACCE;4.876;842799.484;-3.51967;1.71547;-0.94775;2
GYRO;4.876;842799.484;-8.07973;3.49777;4.66440;2
MAGN;4.877;842799.484;12.42676;-27.80762;39.25171;3
AHRS;4.877;842799.495;75.4782;43.1416;128.9067;-0.01685;0.63893;0.76056;3
LIGH;4.894;842799.454;439.4;3
LIGH;4.895;842799.505;437.4;3
ACCE;4.896;842799.505;-1.66747;1.70213;0.54092;2
GYRO;4.897;842799.505;-8.70500;3.34023;4.91544;2
MAGN;4.897;842799.505;9.32922;-32.34711;37.82959;3
AHRS;4.898;842799.515;69.1235;16.4342;160.5646;-0.02124;0.57328;0.81705;3
PRES;4.904;842799.505;1015.0275;3
ACCE;4.921;842799.525;0.02769;2.14352;2.83987;2
GYRO;4.922;842799.525;-9.00031;2.82411;4.82928;2
MAGN;4.925;842799.525;5.64117;-37.02545;33.90503;3
AHRS;4.928;842799.535;59.7960;4.5166;176.8698;-0.02054;0.49882;0.86645;3
PRES;4.934;842799.538;1015.0221;3
ACCE;4.941;842799.545;0.83789;1.72902;4.87550;2
AHRS;4.943;842799.554;49.5927;-0.8147;-173.9192;0.01580;-0.41914;-0.90666;3
GYRO;4.946;842799.545;-9.01404;2.27773;4.54721;2
MAGN;4.950;842799.545;-2.86713;-44.59991;24.42474;3
ACCE;4.959;842799.565;0.96715;0.20412;5.97958;2
GYRO;4.959;842799.565;-8.98033;1.79720;4.39467;2
MAGN;4.959;842799.565;-7.31964;-47.26105;19.29016;3
AHRS;4.959;842799.574;39.0711;-3.5369;-167.6051;0.00717;-0.33542;-0.93759;3
PRES;4.960;842799.572;1015.0221;3
ACCE;4.976;842799.585;1.70222;-1.42618;6.51468;2
GYRO;4.976;842799.585;-9.05084;1.33560;4.45749;2
MAGN;4.977;842799.585;-10.98022;-47.91718;12.42523;3
AHRS;4.977;842799.594;28.3200;-5.2029;-162.5972;-0.00653;-0.24822;-0.95915;3
PRES;4.990;842799.605;1015.0221;3
ACCE;4.995;842799.605;3.42633;-2.61188;6.99205;2
GYRO;4.995;842799.605;-9.24838;0.83873;4.44235;2
MAGN;4.995;842799.605;-17.57202;-46.30432;-0.59967;3
AHRS;4.996;842799.614;17.2735;-6.3481;-158.3265;-0.02558;-0.15756;-0.97110;3
LIGH;4.996;842799.555;492.4;3
LIGH;4.997;842799.605;561.7;3
ACCE;5.016;842799.625;5.07312;-2.74812;10.34422;2
AHRS;5.016;842799.633;6.2310;-6.8313;-154.8153;-0.04623;-0.06592;-0.97348;3
GYRO;5.016;842799.625;-9.20409;0.68088;4.08749;2
MAGN;5.017;842799.625;-20.26825;-44.74792;-6.13861;3
PRES;5.020;842799.639;1015.0221;3
ACCE;5.035;842799.646;4.91133;-2.85805;13.33383;2
GYRO;5.035;842799.646;-8.19414;0.50589;3.40950;2
MAGN;5.036;842799.646;-22.97211;-40.81268;-12.83264;3
AHRS;5.036;842799.653;-3.6990;-6.7294;-152.0597;-0.06470;0.01710;-0.96779;3
ACCE;5.054;842799.666;5.42293;-2.77631;13.22693;2
GYRO;5.054;842799.666;-6.32793;0.22336;2.69331;2
MAGN;5.054;842799.666;-27.21710;-32.38983;-23.66943;3
AHRS;5.055;842799.673;-11.4961;-6.4363;-149.7401;-0.08002;0.08195;-0.95750;3
ACCE;5.074;842799.686;6.25206;-2.62706;9.96165;2
GYRO;5.074;842799.686;-4.56213;-0.21420;2.02582;2
MAGN;5.075;842799.686;-28.67584;-28.99475;-27.46735;3
AHRS;5.075;842799.693;-17.1221;-6.3812;-147.8591;-0.09403;0.12759;-0.94645;3
PRES;5.079;842799.672;1015.0221;3
ACCE;5.094;842799.706;5.95674;-2.87579;6.23102;2
GYRO;5.094;842799.706;-3.87509;-0.71806;1.43365;2
MAGN;5.094;842799.706;-29.47540;-23.19641;-30.47180;3
AHRS;5.095;842799.712;-21.6839;-6.9030;-146.6179;-0.11056;0.16287;-0.93581;3
PRES;5.108;842799.706;1015.0221;3
ACCE;5.113;842799.726;4.79112;-3.57492;4.27289;2
GYRO;5.114;842799.726;-4.25862;-1.05191;1.04851;2
MAGN;5.114;842799.726;-30.20630;-16.35284;-33.15735;3
AHRS;5.114;842799.732;-26.4712;-7.9458;-145.9387;-0.13138;0.19864;-0.92387;3
ACCE;5.133;842799.746;3.65921;-4.88335;4.02069;2
GYRO;5.134;842799.746;-4.94388;-1.35809;0.95499;2
MAGN;5.134;842799.746;-30.35736;-14.58435;-33.70209;3
AHRS;5.135;842799.752;-32.0276;-9.4080;-145.6114;-0.15658;0.23935;-0.90846;3
PRES;5.138;842799.740;1015.0221;3
LIGH;5.153;842799.656;661.4;3
LIGH;5.153;842799.706;768.8;3
LIGH;5.153;842799.756;876.2;3
ACCE;5.153;842799.766;2.75078;-6.22957;6.72966;2
GYRO;5.154;842799.766;-5.24312;-1.62880;1.00102;2
MAGN;5.154;842799.766;-31.47430;-11.24878;-34.78851;3
AHRS;5.155;842799.772;-38.0629;-11.2434;-145.4799;-0.18472;0.28243;-0.88895;3
PRES;5.171;842799.773;1015.0221;3
ACCE;5.174;842799.787;3.55003;-6.32454;9.64037;2
AHRS;5.174;842799.791;-43.5484;-13.2134;-145.3938;-0.21161;0.32003;-0.86804;3
GYRO;5.174;842799.787;-4.52864;-1.65446;0.91254;2
MAGN;5.175;842799.787;-32.76520;-4.33960;-35.54993;3
ACCE;5.193;842799.807;6.70500;-6.48473;9.27008;2
GYRO;5.194;842799.807;-3.00185;-1.86258;0.40974;2
MAGN;5.194;842799.807;-33.04901;-2.51770;-35.67047;3
AHRS;5.194;842799.811;-47.3935;-15.5728;-145.6391;-0.23614;0.34378;-0.85068;3
PRES;5.199;842799.807;1015.0221;3
ACCE;5.215;842799.827;9.24557;-7.06430;9.25154;2
GYRO;5.215;842799.827;-1.61147;-2.12283;-0.65059;2
MAGN;5.216;842799.827;-33.98895;1.89362;-34.49097;3
AHRS;5.216;842799.831;-49.3446;-19.1642;-147.1872;-0.26136;0.35212;-0.83992;3
PRES;5.230;842799.840;1015.0300;3
AHRS;5.233;842799.851;-49.4086;-23.9777;-150.3680;-0.28698;0.34697;-0.83692;3
ACCE;5.234;842799.847;11.09129;-7.61333;10.04355;2
GYRO;5.234;842799.847;-0.41319;-1.93327;-2.00333;2
MAGN;5.234;842799.847;-35.19135;5.34363;-31.37054;3
LIGH;5.249;842799.807;957.8;3
LIGH;5.249;842799.857;1028.6;3
ACCE;5.253;842799.867;11.65585;-7.85185;8.83948;2
AHRS;5.253;842799.870;-47.6130;-29.1054;-154.4827;-0.31050;0.33028;-0.84130;3
GYRO;5.253;842799.867;0.64241;-1.55846;-3.03046;2
MAGN;5.254;842799.867;-35.40344;5.86090;-30.74799;3
PRES;5.257;842799.874;1015.0321;3
ACCE;5.273;842799.887;10.29915;-9.34645;9.44545;2
GYRO;5.273;842799.887;1.36107;-1.53078;-3.40471;2
AHRS;5.273;842799.890;-44.4928;-33.7601;-158.3961;-0.33189;0.30549;-0.84939;3
MAGN;5.274;842799.887;-37.86011;5.14069;-30.60760;3
ACCE;5.292;842799.907;10.31824;-9.63466;12.58096;2
GYRO;5.292;842799.907;2.44687;-1.68758;-3.28090;2
MAGN;5.292;842799.907;-40.48004;-0.43182;-28.99628;3
AHRS;5.293;842799.910;-40.4121;-37.4262;-160.9135;-0.35115;0.27269;-0.85817;3
ACCE;5.312;842799.928;13.36046;-8.79036;13.94058;2
AHRS;5.315;842799.930;-34.8489;-40.1492;-161.8014;-0.36785;0.22592;-0.86861;3
GYRO;5.316;842799.928;4.09610;-1.81287;-3.74429;2
MAGN;5.317;842799.928;-40.78369;-1.17798;-28.77960;3
PRES;5.319;842799.907;1015.0221;3
ACCE;5.332;842799.948;16.15793;-8.95830;14.08975;2
GYRO;5.333;842799.948;5.86508;-1.81003;-5.62131;2
AHRS;5.335;842799.949;-26.8821;-42.7143;-162.1802;-0.38346;0.15901;-0.88178;3
MAGN;5.337;842799.948;-41.40167;-4.87061;-26.67084;3
PRES;5.346;842799.941;1015.0240;3
LIGH;5.348;842799.907;1194.9;3
LIGH;5.349;842799.958;1387.8;3
ACCE;5.353;842799.968;15.16449;-9.31241;12.08134;2
GYRO;5.354;842799.968;7.47466;-1.76462;-8.11572;2
AHRS;5.355;842799.969;-15.9408;-45.5313;-162.7994;-0.39804;0.06911;-0.89490;3
MAGN;5.356;842799.968;-41.61530;-12.90436;-23.55804;3
ACCE;5.370;842799.988;12.41164;-8.17136;9.98631;2
GYRO;5.370;842799.988;8.55751;-1.64075;-9.91267;2
AHRS;5.371;842799.989;-2.4678;-48.4032;-163.4611;-0.40842;-0.03951;-0.90115;3
MAGN;5.371;842799.988;-41.62445;-13.41095;-23.36578;3
PRES;5.375;842799.975;1015.0321;3
SOUN;5.381;178.74;0.00545;48.72
ACCE;5.389;842800.008;8.37389;-6.64609;7.00699;2
GYRO;5.390;842800.008;8.96101;-1.60219;-10.51120;2
MAGN;5.391;842800.008;-36.02295;-25.89111;-15.64789;3
AHRS;5.391;842800.009;12.4243;-51.2325;-163.6651;-0.41158;-0.15765;-0.89397;3
PRES;5.404;842800.008;1015.0321;3
ACCE;5.409;842800.028;5.18224;-4.99715;5.75024;2
AHRS;5.410;842800.028;27.4096;-54.1772;-162.9595;-0.40627;-0.27415;-0.87139;3
GYRO;5.411;842800.028;8.80075;-1.36757;-10.02966;2
MAGN;5.411;842800.028;-28.84521;-39.88800;-5.31921;3
AHRS;5.430;842800.048;41.4534;-57.4738;-160.9456;0.39211;0.38047;0.83694;3
PRES;5.434;842800.042;1015.0262;3
ACCE;5.449;842800.048;3.34444;-2.71912;3.36523;2
GYRO;5.450;842800.048;8.11862;-0.91058;-9.01147;2
AHRS;5.451;842800.068;54.3185;-62.5634;-156.7293;0.37382;0.47527;0.79257;3
MAGN;5.451;842800.048;-28.59497;-40.00397;-5.10254;3
LIGH;5.452;842800.008;1559.6;3
LIGH;5.452;842800.058;1725.9;3
PRES;5.464;842800.075;1015.0221;3
ACCE;5.468;842800.069;1.26474;-2.31010;3.57622;2
GYRO;5.469;842800.069;7.92540;-1.21245;-8.19081;2
AHRS;5.469;842800.088;66.1220;-73.1735;-147.0283;0.35469;0.56179;0.73756;3
MAGN;5.470;842800.069;-14.85291;-46.12579;6.76270;3
ACCE;5.488;842800.089;-0.24292;-1.53304;2.08002;2
GYRO;5.489;842800.089;8.27934;-1.47388;-7.84099;2
AHRS;5.489;842800.107;75.6476;-101.7511;-119.4385;0.33406;0.64315;0.67031;3
MAGN;5.490;842800.089;-4.79736;-47.09320;18.47076;3
PRES;5.493;842800.109;1015.0221;3
ACCE;5.508;842800.109;-3.30896;-1.38297;-1.02118;2
GYRO;5.509;842800.109;8.64526;-1.62117;-7.50549;2
MAGN;5.509;842800.109;-3.96271;-46.65833;19.23370;3
AHRS;5.509;842800.127;75.8784;-156.3587;-65.9654;0.31458;0.71609;0.59275;3
PRES;5.523;842800.142;1015.0221;3
ACCE;5.527;842800.129;-6.87486;-2.31268;-2.30737;2
GYRO;5.528;842800.129;8.74504;-1.78252;-6.20956;2
MAGN;5.528;842800.129;6.42853;-40.66925;29.05884;3
AHRS;5.529;842800.147;67.1166;176.7726;-40.0832;0.30009;0.77722;0.51106;3
ACCE;5.548;842800.149;-5.50594;-0.85278;-4.61719;2
GYRO;5.548;842800.149;8.62254;-1.18578;-4.26602;2
MAGN;5.548;842800.149;12.18719;-32.51495;37.33826;3
AHRS;5.549;842800.166;57.0497;169.1669;-33.0035;0.29167;0.82586;0.43227;3
ACCE;5.568;842800.169;-2.67421;2.34792;-7.87563;2
GYRO;5.569;842800.169;7.94131;-0.41470;-2.95792;2
MAGN;5.569;842800.169;13.02795;-30.74341;37.47559;3
AHRS;5.569;842800.186;47.8862;167.0762;-30.7045;0.28448;0.86364;0.36163;3
PRES;5.582;842800.176;1015.0221;3
ACCE;5.587;842800.189;-1.58340;4.39845;-9.91112;2
GYRO;5.587;842800.189;6.87830;0.48441;-2.53214;2
AHRS;5.588;842800.206;39.9733;166.6213;-29.2775;0.27441;0.89301;0.30079;3
MAGN;5.589;842800.189;18.45551;-17.80548;38.74054;3
LIGH;5.604;842800.109;1389.8;3
LIGH;5.604;842800.159;914.4;3
LIGH;5.605;842800.210;439.0;3
ACCE;5.607;842800.210;-2.94801;2.36189;-11.44157;2
GYRO;5.608;842800.210;5.82452;0.72511;-2.33945;2
MAGN;5.609;842800.210;19.58618;-7.37762;40.94696;3
AHRS;5.609;842800.226;33.2062;166.5783;-28.1091;0.26352;0.91514;0.24809;3
GNSS;5.610;1491984757.000;39.993424;-0.067860;140.000;0.000;15.0;0.0;19;13
PRES;5.629;842800.210;1015.0221;3
ACCE;5.630;842800.230;-3.94325;0.19855;-12.17638;2
GYRO;5.630;842800.230;4.90553;0.56549;-1.65482;2
MAGN;5.631;842800.230;19.38629;-5.32684;41.07666;3
AHRS;5.631;842800.246;27.4741;166.9895;-27.8231;0.25816;0.93036;0.20256;3
GNSS;5.632;1491984757.000;39.993424;-0.067860;140.000;0.000;15.0;0.0;19;13
PRES;5.642;842800.243;1015.0221;3
ACCE;5.647;842800.250;-1.46422;0.20351;-9.14856;2
GYRO;5.648;842800.250;4.40500;0.63234;-0.57013;2
MAGN;5.648;842800.250;18.43109;4.46320;41.24908;3
AHRS;5.649;842800.265;22.4379;168.1147;-28.5704;0.26025;0.94048;0.16247;3
ACCE;5.666;842800.270;0.87346;1.74435;-6.04378;2
GYRO;5.667;842800.270;4.40787;1.11885;-0.08255;2
MAGN;5.667;842800.270;17.90466;9.71527;39.96277;3
AHRS;5.667;842800.285;17.4164;170.0375;-29.3765;0.26241;0.94922;0.12414;3
PRES;5.671;842800.277;1015.0221;3
ACCE;5.686;842800.290;1.72105;-0.42239;-4.22108;2
GYRO;5.686;842800.290;4.91901;1.79227;-0.72795;2
MAGN;5.686;842800.290;17.51251;11.14197;39.66675;3
AHRS;5.687;842800.305;11.4531;171.8945;-29.3012;0.25786;0.95847;0.07851;3
LIGH;5.701;842800.260;323.0;3
LIGH;5.702;842800.310;357.1;3
PRES;5.702;842800.310;1015.0221;3
ACCE;5.705;842800.310;2.28288;-2.31639;-9.84155;2
GYRO;5.706;842800.310;5.84387;1.06740;-1.65559;2
MAGN;5.707;842800.310;15.64178;16.82892;37.90131;3
AHRS;5.707;842800.324;4.4087;172.6763;-28.2150;0.24545;0.96655;0.02167;3
ACCE;5.725;842800.330;1.16354;-3.59138;-11.03716;2
GYRO;5.725;842800.330;6.25500;0.24869;-2.36803;2
MAGN;5.726;842800.330;13.70087;20.94269;35.53314;3
AHRS;5.726;842800.344;-3.1012;172.8076;-26.4003;0.22617;0.97169;-0.04061;3
PRES;5.730;842800.344;1015.0221;3
ACCE;5.745;842800.351;0.15295;-4.14310;-12.69096;2
GYRO;5.745;842800.351;6.28882;0.11543;-2.42419;2
MAGN;5.746;842800.351;12.79449;23.22540;34.33838;3
AHRS;5.746;842800.364;-10.4865;173.0418;-24.5983;0.20631;0.97235;-0.10199;3
PRES;5.760;842800.377;1015.0221;3
ACCE;5.765;842800.371;-0.34315;-3.61981;-15.42757;2
GYRO;5.765;842800.371;5.70140;0.00581;-2.09727;2
MAGN;5.766;842800.371;9.65271;30.23682;29.82635;3
AHRS;5.766;842800.384;-16.9567;173.2875;-22.8702;0.18729;0.96949;-0.15574;3
ACCE;5.785;842800.391;-1.14967;-2.92703;-17.33905;2
GYRO;5.785;842800.391;4.41914;-0.59460;-2.16385;2
MAGN;5.786;842800.391;7.31049;34.34906;26.01776;3
AHRS;5.786;842800.403;-21.8422;173.0967;-20.6201;0.16419;0.96632;-0.19664;3
LIGH;5.801;842800.361;361.6;3
LIGH;5.802;842800.411;358.6;3
ACCE;5.804;842800.411;-3.21123;-3.22046;-17.77069;2
GYRO;5.805;842800.411;2.83243;-1.62778;-2.56569;2
MAGN;5.805;842800.411;6.80237;36.74927;23.54431;3
AHRS;5.806;842800.423;-24.9937;172.1667;-17.6513;0.13484;0.96476;-0.22356;3
PRES;5.819;842800.411;1015.0221;3
SOUN;5.822;584.64;0.01784;59.01
ACCE;5.824;842800.431;-5.13329;-3.50636;-16.92250;2
AHRS;5.825;842800.443;-26.5707;170.4346;-14.2712;0.10146;0.96472;-0.23731;3
GYRO;5.826;842800.431;1.33919;-2.60168;-2.72505;2
MAGN;5.826;842800.431;4.82788;41.58325;17.82379;3
ACCE;5.844;842800.451;-6.10204;-4.97369;-14.67665;2
GYRO;5.844;842800.451;0.14131;-3.18517;-2.49139;2
MAGN;5.844;842800.451;3.10669;42.89551;15.35339;3
AHRS;5.845;842800.463;-26.9408;168.1039;-11.0288;0.06892;0.96510;-0.24030;3
PRES;5.849;842800.445;1015.0221;3
ACCE;5.864;842800.471;-5.39499;-6.97005;-12.32248;2
GYRO;5.865;842800.471;-0.65236;-3.14902;-1.64281;2
MAGN;5.865;842800.471;2.44446;43.11523;13.70392;3
AHRS;5.866;842800.482;-26.5192;165.4295;-8.7724;0.04484;0.96488;-0.23629;3
PRES;5.879;842800.478;1015.0221;3
ACCE;5.883;842800.492;-2.40439;-5.58934;-13.35574;2
GYRO;5.884;842800.492;-1.24785;-2.98599;-0.65204;2
MAGN;5.885;842800.492;1.28479;43.55164;12.18109;3
AHRS;5.885;842800.502;-25.3405;162.5476;-7.5224;0.03005;0.96446;-0.22604;3
LIGH;5.902;842800.461;360.4;3
LIGH;5.902;842800.512;363.4;3
ACCE;5.904;842800.512;-1.07642;-3.33124;-14.00233;2
GYRO;5.904;842800.512;-2.01111;-3.44353;-0.69742;2
MAGN;5.905;842800.512;0.92010;43.73322;12.89215;3
AHRS;5.906;842800.522;-23.3024;159.4702;-5.9216;0.01384;0.96429;-0.20747;3
PRES;5.908;842800.512;1015.0221;3
ACCE;5.923;842800.532;-3.60576;-4.40558;-12.47275;2
GYRO;5.924;842800.532;-2.78574;-4.06151;-1.43799;2
MAGN;5.925;842800.532;1.00403;43.64929;13.13782;3
AHRS;5.925;842800.542;-20.8600;156.0814;-3.0792;-0.01165;0.96279;-0.18252;3
PRES;5.938;842800.545;1015.0280;3
ACCE;5.943;842800.552;-4.24043;-5.64844;-12.45822;2
GYRO;5.944;842800.552;-3.12743;-4.12524;-1.74921;2
MAGN;5.944;842800.552;2.48108;42.35077;14.74457;3
AHRS;5.945;842800.561;-18.4190;152.6558;0.4061;-0.04123;0.95900;-0.15468;3
ACCE;5.963;842800.572;-3.94182;-6.49988;-12.84088;2
GYRO;5.963;842800.572;-3.03058;-4.43440;-1.42599;2
MAGN;5.964;842800.572;3.77960;41.22009;16.00952;3
AHRS;5.965;842800.581;-16.1556;148.7582;3.5683;-0.06751;0.95187;-0.12696;3
PRES;5.968;842800.579;1015.0321;3
ACCE;5.983;842800.592;-5.00531;-6.52536;-11.53067;2
GYRO;5.983;842800.592;-3.23773;-4.97618;-0.34717;2
MAGN;5.984;842800.592;3.03040;41.03241;18.38379;3
AHRS;5.984;842800.601;-13.4014;143.8967;5.9040;-0.08474;0.94117;-0.09494;3
PRES;5.998;842800.612;1015.0321;3
ACCE;6.005;842800.612;-6.80304;-5.94524;-8.52058;2
AHRS;6.009;842800.621;-9.7575;138.1615;7.6925;-0.09273;0.92657;-0.05540;3
GYRO;6.010;842800.612;-3.61977;-5.47369;0.77318;2
MAGN;6.010;842800.612;3.01514;40.11078;22.35718;3
LIGH;6.011;842800.562;366.8;3
LIGH;6.011;842800.612;370.3;3
AHRS;6.024;842800.640;-5.7521;132.0844;9.1480;-0.09309;0.90816;-0.01337;3
ACCE;6.025;842800.632;-7.91615;-5.20433;-7.35420;2
GYRO;6.026;842800.632;-3.50179;-5.44341;1.61497;2
MAGN;6.027;842800.632;3.44238;39.54468;23.88458;3
PRES;6.027;842800.646;1015.0321;3
ACCE;6.043;842800.653;-6.04556;-3.61925;-8.76115;2
GYRO;6.044;842800.653;-3.08221;-4.72069;2.08743;2
MAGN;6.044;842800.653;6.44836;37.78687;24.79553;3
AHRS;6.045;842800.660;-1.7816;126.6590;10.2685;-0.08691;0.88929;0.02633;3
ACCE;6.063;842800.673;-4.12877;-3.00793;-10.94514;2
GYRO;6.063;842800.673;-3.45248;-4.13589;1.92247;2
MAGN;6.064;842800.673;12.39319;34.34296;27.66418;3
AHRS;6.065;842800.680;2.1646;122.0117;11.8684;-0.08131;0.87077;0.06654;3
ACCE;6.083;842800.693;-4.63782;-3.24315;-8.91263;2
GYRO;6.083;842800.693;-4.80229;-3.89165;1.61331;2
AHRS;6.084;842800.700;6.3566;117.4907;15.0977;-0.08362;0.84994;0.11504;3
MAGN;6.085;842800.693;14.70947;33.00781;28.97034;3
PRES;6.086;842800.679;1015.0321;3
ACCE;6.104;842800.713;-6.83730;-2.97737;-4.27480;2
GYRO;6.105;842800.713;-5.86560;-3.61656;1.61664;2
MAGN;6.106;842800.713;18.12439;30.05829;27.19421;3
AHRS;6.107;842800.719;10.7740;112.6271;20.0942;-0.09325;0.82479;0.17326;3
LIGH;6.108;842800.663;406.4;3
LIGH;6.109;842800.713;450.9;3
PRES;6.116;842800.713;1015.0321;3
ACCE;6.122;842800.733;-9.77260;-2.16725;-2.14926;2
GYRO;6.123;842800.733;-5.98454;-3.24135;2.19554;2
MAGN;6.124;842800.733;23.50464;23.27728;28.86200;3
AHRS;6.125;842800.739;15.3187;107.4732;25.8176;-0.10168;0.79653;0.23571;3
ACCE;6.143;842800.753;-10.42311;-0.90614;-2.22879;2
GYRO;6.144;842800.753;-5.72252;-2.87767;3.28369;2
MAGN;6.144;842800.753;25.13580;20.94269;29.95453;3
AHRS;6.148;842800.759;20.2963;102.2110;31.5809;-0.10202;0.76732;0.30015;3
PRES;6.149;842800.747;1015.0321;3
ACCE;6.162;842800.773;-9.77998;-0.20555;-2.78975;2
AHRS;6.163;842800.779;25.9446;96.7633;37.6054;-0.09367;0.73768;0.36747;3
GYRO;6.166;842800.773;-5.67746;-2.46413;4.36737;2
MAGN;6.167;842800.773;28.35846;14.51721;32.13348;3
PRES;6.177;842800.780;1015.0321;3
AHRS;6.183;842800.798;31.9743;90.6051;44.7991;-0.08129;0.70560;0.43867;3
ACCE;6.185;842800.794;-8.66716;-0.25789;-2.70576;2
GYRO;6.186;842800.794;-6.03227;-2.13419;5.16975;2
MAGN;6.187;842800.794;31.80389;6.88934;31.41479;3
ACCE;6.202;842800.814;-7.27998;-0.53271;-0.99930;2
GYRO;6.203;842800.814;-6.57295;-2.02345;5.87053;2
MAGN;6.204;842800.814;32.53479;5.19104;30.93872;3
AHRS;6.206;842800.818;37.9667;82.7554;54.0752;-0.06673;0.66771;0.51407;3
PRES;6.208;842800.814;1015.0321;3
ACCE;6.223;842800.834;-6.07127;-1.02885;1.84143;2
GYRO;6.224;842800.834;-6.80966;-2.01846;6.57994;2
MAGN;6.226;842800.834;34.94873;-4.70428;29.89197;3
AHRS;6.227;842800.838;43.4059;72.3736;66.0265;-0.04861;0.62261;0.59164;3
PRES;6.236;842800.847;1015.0321;3
ACCE;6.242;842800.854;-4.98793;-0.60059;3.51210;2
AHRS;6.243;842800.858;47.6055;59.3298;80.8063;-0.02645;0.57214;0.66741;3
GYRO;6.244;842800.854;-6.69690;-1.86188;7.26213;2
MAGN;6.245;842800.854;35.56213;-17.09137;26.40381;3
ACCE;6.261;842800.874;-2.74101;0.66310;3.65846;2
GYRO;6.262;842800.874;-6.51228;-1.64490;7.77164;2
MAGN;6.266;842800.874;35.56213;-19.27643;25.68970;3
AHRS;6.266;842800.877;49.8179;44.1012;98.0397;-0.00105;0.51801;0.73832;3
LIGH;6.269;842800.763;535.5;3
LIGH;6.269;842800.814;630.2;3
LIGH;6.270;842800.864;724.9;3
PRES;6.270;842800.881;1015.0321;3
ACCE;6.281;842800.894;-1.91731;0.64099;3.88875;2
GYRO;6.282;842800.894;-6.49210;-1.56506;7.80777;2
MAGN;6.283;842800.894;31.66046;-28.92609;20.19043;3
AHRS;6.284;842800.897;49.2110;28.2262;116.0024;0.02596;0.45992;0.80158;3
ACCE;6.301;842800.914;-1.31110;-0.60222;4.00882;2
GYRO;6.302;842800.914;-6.54057;-1.63567;7.72820;2
MAGN;6.303;842800.914;24.95728;-38.90533;11.93390;3
AHRS;6.304;842800.917;45.5581;13.9747;132.3719;0.05256;0.39687;0.85626;3
ACCE;6.320;842800.935;-0.16226;-2.30013;4.61835;2
GYRO;6.321;842800.935;-6.56523;-1.78546;7.84094;2
AHRS;6.324;842800.937;39.5056;2.3751;146.0691;0.07994;0.32888;0.90205;3
MAGN;6.325;842800.935;24.12720;-40.05585;10.92377;3
PRES;6.326;842800.914;1015.0321;3
ACCE;6.342;842800.955;2.02368;-3.80034;5.69086;2
GYRO;6.343;842800.955;-6.63310;-1.97310;7.99432;2
MAGN;6.344;842800.955;15.15808;-45.29572;3.08075;3
AHRS;6.344;842800.956;31.7288;-6.6760;157.1395;0.10898;0.25639;0.93808;3
PRES;6.354;842800.948;1015.0321;3
LIGH;6.359;842800.914;731.7;3
LIGH;6.361;842800.965;699.5;3
ACCE;6.362;842800.975;4.89532;-3.39081;7.18581;2
GYRO;6.362;842800.975;-6.36485;-2.23105;7.87204;2
MAGN;6.363;842800.975;5.04913;-48.11554;-7.62787;3
AHRS;6.364;842800.976;22.8893;-13.6863;166.0564;0.13983;0.18138;0.96307;3
SOUN;6.372;870.93;0.02658;62.47
AHRS;6.381;842800.996;14.0120;-19.1183;173.1013;0.17176;0.11015;0.97576;3
ACCE;6.383;842800.995;6.54160;-2.58257;9.17694;2
GYRO;6.384;842800.995;-5.58145;-2.45168;7.28828;2
MAGN;6.385;842800.995;4.45251;-48.26660;-8.27179;3
PRES;6.386;842800.982;1015.0321;3
ACCE;6.400;842801.015;7.64128;-2.09996;9.39183;2
AHRS;6.402;842801.016;5.9390;-23.2888;178.6212;0.20216;0.04831;0.97791;3
GYRO;6.403;842801.015;-4.52261;-2.42886;6.41118;2
MAGN;6.404;842801.015;-7.74384;-45.31097;-17.27448;3
PRES;6.419;842801.015;1015.0321;3
AHRS;6.420;842801.035;-0.9590;-26.5925;-176.9998;-0.23011;0.00212;-0.97278;3
ACCE;6.439;842801.035;6.28426;-1.84389;8.13226;2
AHRS;6.441;842801.055;-6.9347;-29.4298;-173.3728;-0.25650;0.04374;-0.96293;3
GYRO;6.443;842801.035;-3.58434;-2.47424;5.38878;2
MAGN;6.444;842801.035;-16.90521;-40.05585;-21.56067;3
PRES;6.445;842801.049;1015.0321;3
ACCE;6.460;842801.055;4.68456;-2.31711;6.08582;2
AHRS;6.461;842801.075;-12.5990;-32.1217;-170.2063;-0.28299;0.08158;-0.94909;3
GYRO;6.462;842801.055;-3.07156;-2.54681;4.81421;2
MAGN;6.463;842801.055;-17.07764;-39.87122;-21.62933;3
LIGH;6.464;842801.015;790.0;3
LIGH;6.465;842801.066;911.7;3
PRES;6.471;842801.082;1015.0321;3
ACCE;6.480;842801.076;4.39127;-2.56415;4.65164;2
GYRO;6.481;842801.076;-3.03619;-2.82642;4.72629;2
MAGN;6.483;842801.076;-25.72479;-30.69153;-25.12360;3
AHRS;6.484;842801.095;-18.4320;-34.9701;-167.2672;-0.31169;0.11893;-0.93034;3
ACCE;6.498;842801.096;5.94223;-2.71165;3.70268;2
GYRO;6.499;842801.096;-3.20413;-3.26138;4.79387;2
AHRS;6.500;842801.114;-24.5355;-38.2638;-164.7295;-0.34409;0.15641;-0.90576;3
MAGN;6.504;842801.096;-31.53534;-27.15149;-27.95868;3
PRES;6.505;842801.116;1015.0321;3
ACCE;6.518;842801.116;6.63202;-4.24983;2.55798;2
AHRS;6.519;842801.134;-30.9900;-42.0032;-162.9274;-0.37856;0.19538;-0.87546;3
GYRO;6.522;842801.116;-3.43845;-3.75655;4.67488;2
MAGN;6.523;842801.116;-31.78406;-26.54877;-27.76947;3
PRES;6.532;842801.149;1015.0321;3
ACCE;6.538;842801.136;8.58746;-5.08270;1.16080;2
GYRO;6.539;842801.136;-3.91765;-3.80470;4.55002;2
AHRS;6.540;842801.154;-37.9206;-46.1704;-162.4384;-0.41211;0.23878;-0.84037;3
MAGN;6.542;842801.136;-35.07843;-19.02771;-25.52795;3
AHRS;6.561;842801.174;-45.1341;-50.9794;-163.6456;-0.44263;0.28636;-0.80158;3
ACCE;6.567;842801.156;8.58113;-6.41609;1.44040;2
GYRO;6.568;842801.156;-4.74559;-3.37935;4.27565;2
MAGN;6.569;842801.156;-39.60724;-12.40540;-24.34998;3
LIGH;6.570;842801.116;1147.5;3
LIGH;6.571;842801.166;1414.9;3
ACCE;6.578;842801.176;8.33429;-7.28523;2.40202;2
GYRO;6.580;842801.176;-5.09642;-3.03172;3.92871;2
MAGN;6.582;842801.176;-40.08179;-11.32050;-23.79456;3
AHRS;6.583;842801.193;-51.8858;-56.8123;-166.5446;-0.46991;0.33204;-0.76113;3
PRES;6.591;842801.183;1015.0321;3
ACCE;6.599;842801.196;9.59853;-7.29706;3.32579;2
AHRS;6.601;842801.213;-57.1817;-63.8917;-170.9639;-0.49514;0.36821;-0.72281;3
GYRO;6.603;842801.196;-4.73061;-2.92560;3.31215;2
MAGN;6.612;842801.196;-43.29834;-3.22571;-19.87762;3
ACCE;6.618;842801.217;10.37221;-7.14462;3.16177;2
GYRO;6.621;842801.217;-3.84593;-2.76460;2.04269;2
MAGN;6.622;842801.217;-44.98749;4.35333;-17.13104;3
AHRS;6.624;842801.233;-60.1928;-71.9767;-176.5940;-0.52023;0.39046;-0.69098;3
PRES;6.625;842801.217;1015.0321;3
GNSS;6.628;1491984758.000;39.993413;-0.067894;136.000;0.000;13.0;0.0;19;13
ACCE;6.639;842801.237;10.33264;-7.78374;1.50417;2
GYRO;6.640;842801.237;-3.01024;-2.59521;0.41315;2
MAGN;6.642;842801.237;-45.09125;5.54199;-16.63055;3
AHRS;6.643;842801.252;-60.8727;-80.4338;176.9298;-0.54614;0.40160;-0.66690;3
PRES;6.650;842801.250;1015.0321;3
ACCE;6.656;842801.257;9.07114;-8.78186;-0.43123;2
GYRO;6.661;842801.257;-2.87738;-2.03230;-0.94144;2
MAGN;6.663;842801.257;-46.01898;10.74066;-13.86261;3
AHRS;6.663;842801.272;-59.7847;-88.6210;169.8458;-0.57168;0.40881;-0.64874;3
LIGH;6.663;842801.217;1289.0;3
LIGH;6.663;842801.267;1063.2;3
GNSS;6.670;1491984758.000;39.993413;-0.067894;136.000;0.000;13.0;0.0;19;13
ACCE;6.673;842801.277;6.81248;-9.54950;-0.09358;2
GYRO;6.674;842801.277;-3.11877;-1.26807;-1.60347;2
MAGN;6.674;842801.277;-47.84698;12.56409;-11.06110;3
AHRS;6.674;842801.292;-57.9046;-95.6160;163.1248;-0.59358;0.41673;-0.63395;3
PRES;6.678;842801.284;1015.0374;3
ACCE;6.693;842801.297;5.30319;-8.58165;-0.25906;2
AHRS;6.695;842801.312;-56.1363;-101.3822;157.0601;-0.60983;0.42789;-0.62023;3
GYRO;6.695;842801.297;-3.19670;-0.71111;-1.29372;2
MAGN;6.696;842801.297;-47.66998;12.29706;-9.93347;3
PRES;6.711;842801.317;1015.0421;3
AHRS;6.715;842801.331;-54.6975;-106.0099;151.9591;-0.62131;0.44008;-0.60746;3
ACCE;6.715;842801.317;5.59799;-7.57381;-0.64902;2
GYRO;6.715;842801.317;-2.92644;-0.39844;-0.71313;2
MAGN;6.716;842801.317;-46.88721;11.36627;-6.14014;3
ACCE;6.735;842801.337;6.41168;-7.16548;-1.96558;2
GYRO;6.736;842801.337;-2.63728;-0.26231;-0.43237;2
MAGN;6.736;842801.337;-46.16547;10.88867;-4.49829;3
AHRS;6.737;842801.351;-53.2977;-109.9254;147.4281;-0.63023;0.45239;-0.59552;3
PRES;6.738;842801.351;1015.0421;3
ACCE;6.755;842801.358;6.74596;-7.02899;-2.74548;2
AHRS;6.755;842801.371;-51.7146;-113.3158;143.0894;-0.63722;0.46537;-0.58451;3
GYRO;6.756;842801.358;-2.64465;-0.03400;-0.40923;2
MAGN;6.756;842801.358;-46.49353;10.12573;-4.60358;3
LIGH;6.758;842801.317;877.6;3
LIGH;6.758;842801.368;702.4;3
PRES;6.770;842801.384;1015.0421;3
AHRS;6.773;842801.391;-50.0278;-116.1076;139.0488;-0.64211;0.47859;-0.57471;3
ACCE;6.773;842801.378;6.82892;-7.03221;-2.96602;2
GYRO;6.774;842801.378;-2.67929;0.24208;-0.38872;2
MAGN;6.774;842801.378;-47.87140;9.00421;-4.14581;3
ACCE;6.792;842801.398;7.08308;-7.18271;-3.48579;2
GYRO;6.793;842801.398;-2.55852;0.39159;-0.39418;2
MAGN;6.793;842801.398;-49.19281;9.88312;-2.85797;3
AHRS;6.794;842801.410;-48.2527;-118.3356;135.4655;-0.64584;0.49082;-0.56587;3
ACCE;6.812;842801.418;6.92798;-7.82713;-3.60039;2
GYRO;6.812;842801.418;-2.36948;0.38806;-0.48508;2
MAGN;6.812;842801.418;-49.32251;9.88312;-3.10974;3
AHRS;6.813;842801.430;-46.4512;-120.0852;132.4682;-0.64931;0.50109;-0.55767;3
SOUN;6.813;635.03;0.01938;59.73
PRES;6.830;842801.418;1015.0421;3
ACCE;6.831;842801.438;6.89870;-8.21722;-3.64310;2
GYRO;6.832;842801.438;-2.09586;0.29536;-0.55154;2
MAGN;6.832;842801.438;-47.97211;9.33228;-3.53394;3
AHRS;6.833;842801.450;-44.7215;-121.4420;130.0898;-0.65285;0.50902;-0.55007;3
ACCE;6.851;842801.458;6.88551;-8.64917;-3.55643;2
GYRO;6.852;842801.458;-1.76636;0.17307;-0.50475;2
MAGN;6.852;842801.458;-46.77277;7.93762;-3.34015;3
AHRS;6.853;842801.470;-43.2246;-122.5505;128.2181;-0.65616;0.51525;-0.54301;3
PRES;6.856;842801.452;1015.0421;3
LIGH;6.859;842801.418;651.0;3
LIGH;6.859;842801.468;631.0;3
ACCE;6.874;842801.478;7.52234;-8.66493;-3.00031;2
GYRO;6.874;842801.478;-1.38081;0.09369;-0.33353;2
MAGN;6.874;842801.478;-47.67151;8.08563;-3.19366;3
AHRS;6.874;842801.489;-42.1256;-123.3986;126.8199;-0.65848;0.52014;-0.53727;3
PRES;6.886;842801.485;1015.0421;3
ACCE;6.891;842801.499;8.53125;-8.12042;-2.77170;2
GYRO;6.891;842801.499;-0.90407;0.08424;-0.20139;2
MAGN;6.891;842801.499;-49.10431;8.58459;-3.01208;3
AHRS;6.891;842801.509;-41.4072;-123.8378;125.9891;-0.65975;0.52302;-0.53394;3
ACCE;6.912;842801.519;9.96188;-7.64139;-2.68747;2
AHRS;6.912;842801.529;-40.8584;-123.7526;125.7719;-0.66065;0.52312;-0.53348;3
GYRO;6.914;842801.519;-0.44733;0.16351;-0.28221;2
MAGN;6.914;842801.519;-49.46289;8.94318;-3.01208;3
PRES;6.915;842801.519;1015.0421;3
ACCE;6.933;842801.539;11.72076;-7.49352;-1.70340;2
GYRO;6.934;842801.539;0.01299;0.32307;-0.67070;2
AHRS;6.934;842801.549;-40.2008;-122.8652;126.4613;-0.66235;0.51820;-0.53688;3
MAGN;6.936;842801.539;-49.37897;9.19647;-3.09296;3
PRES;6.950;842801.552;1015.0421;3
AHRS;6.955;842801.568;-39.3318;-120.8662;128.4265;-0.66525;0.50583;-0.54572;3
ACCE;6.957;842801.559;12.74181;-7.67621;-0.74245;2
GYRO;6.959;842801.559;0.64690;0.58865;-1.28404;2
MAGN;6.961;842801.559;-50.00153;8.74176;-3.34625;3
ACCE;6.974;842801.579;13.49536;-7.84898;-0.94060;2
GYRO;6.976;842801.579;1.40488;0.86064;-1.89159;2
MAGN;6.977;842801.579;-50.63934;8.10547;-3.50342;3
AHRS;6.978;842801.588;-38.2385;-117.7838;131.7184;-0.66901;0.48527;-0.56015;3
PRES;6.982;842801.586;1015.0421;3
AHRS;6.992;842801.608;-36.8021;-114.0075;135.9259;-0.67318;0.45795;-0.57832;3
ACCE;6.999;842801.599;14.90318;-7.55049;-1.30290;2
GYRO;7.000;842801.599;2.03023;1.06485;-2.40308;2
MAGN;7.002;842801.599;-50.16479;6.87408;-4.70734;3
PRES;7.006;842801.619;1015.0508;3
ACCE;7.010;842801.619;15.94443;-7.34645;-0.87456;2
GYRO;7.019;842801.619;2.45959;1.26958;-2.90926;2
AHRS;7.021;842801.628;-34.7902;-109.7863;140.7036;-0.67740;0.42442;-0.59908;3
MAGN;7.022;842801.619;-49.01123;4.15802;-6.01959;3
LIGH;7.057;842801.519;599.1;3
LIGH;7.057;842801.569;564.3;3
LIGH;7.057;842801.619;529.4;3
AHRS;7.058;842801.647;-32.0994;-105.3257;145.9362;-0.68146;0.38413;-0.62169;3
ACCE;7.058;842801.640;16.10208;-7.79706;0.25104;2
GYRO;7.058;842801.640;2.89449;1.44261;-3.45303;2
MAGN;7.058;842801.640;-48.45428;2.90985;-6.29272;3
PRES;7.059;842801.653;1015.0521;3
ACCE;7.059;842801.660;15.90077;-8.36763;1.30659;2
AHRS;7.059;842801.667;-28.6801;-100.8094;151.6664;-0.68522;0.33578;-0.64543;3
GYRO;7.059;842801.660;3.48950;1.51422;-4.02126;2
MAGN;7.060;842801.660;-48.66486;-0.44708;-6.90765;3
ACCE;7.072;842801.680;15.84937;-8.50946;1.79268;2
GYRO;7.072;842801.680;4.07018;1.49271;-4.52119;2
MAGN;7.073;842801.680;-48.35510;-7.00684;-7.70111;3
AHRS;7.073;842801.687;-24.5066;-96.5573;157.7415;-0.68841;0.27938;-0.66869;3
WIFI;7.075;842797.663;RNCS_5g;90:f6:52:ff:cd:72;-86
WIFI;7.075;842801.658;eduroam;00:13:c3:44:d8:e1;-85
WIFI;7.075;842801.658;RNCS_24g;90:f6:52:ff:cd:71;-86
WIFI;7.075;842801.658;FTE-1DDE;f8:3d:ff:7d:1d:e5;-80
WIFI;7.075;842801.658;UJI;00:13:c3:44:d8:e0;-86
WIFI;7.075;842801.657;eduroam;00:1a:6d:9b:9a:21;-78
WIFI;7.075;842801.658;eduroam;00:14:69:f2:31:41;-86
WIFI;7.075;842797.663;Pruebas;2e:d9:9f:d9:fa:21;-87
WIFI;7.075;842801.657;UJI;00:1a:6d:9b:9a:20;-77
WIFI;7.075;842801.658;UJI;00:1a:a1:5c:f9:60;-90
WIFI;7.075;842801.658;Pruebas;c8:d1:5e:64:e1:d8;-88
WIFI;7.075;842797.663;eduroam;00:13:c3:44:d8:21;-88
WIFI;7.075;842801.658;;98:fc:11:6d:a7:5b;-71
WIFI;7.075;842801.657;UJI;00:14:69:f2:31:40;-86
ACCE;7.089;842801.700;16.23508;-7.56479;1.98450;2
GYRO;7.089;842801.700;4.45174;1.56404;-4.99954;2
MAGN;7.090;842801.700;-48.11707;-9.49097;-7.93304;3
AHRS;7.090;842801.707;-19.5216;-92.7476;163.8408;-0.68986;0.21607;-0.69046;3
PRES;7.093;842801.687;1015.0521;3
ACCE;7.107;842801.720;16.60423;-6.82565;2.18427;2
GYRO;7.108;842801.720;4.65643;1.78952;-5.60573;2
MAGN;7.108;842801.720;-46.38367;-13.29193;-8.94775;3
AHRS;7.108;842801.726;-13.6087;-89.3918;169.6245;-0.68791;0.14702;-0.71049;3
PRES;7.122;842801.720;1015.0521;3
ACCE;7.127;842801.740;15.23549;-7.33774;2.71349;2
GYRO;7.127;842801.740;5.01225;1.76012;-6.14719;2
MAGN;7.128;842801.740;-42.02423;-20.24078;-6.85425;3
AHRS;7.128;842801.746;-6.8135;-86.6818;175.2236;-0.68273;0.07173;-0.72707;3
ACCE;7.147;842801.760;13.51701;-7.24084;4.30692;2
GYRO;7.147;842801.760;5.70764;1.42935;-6.30875;2
MAGN;7.148;842801.760;-40.55023;-22.39380;-5.80139;3
AHRS;7.148;842801.766;0.4366;-84.9931;-178.8412;-0.67548;-0.00964;-0.73730;3
PRES;7.156;842801.754;1015.0521;3
LIGH;7.165;842801.670;671.9;3
LIGH;7.166;842801.720;889.7;3
LIGH;7.166;842801.771;1107.5;3
ACCE;7.167;842801.781;12.54997;-6.28477;4.52919;2
GYRO;7.167;842801.781;6.30377;1.20255;-6.27061;2
MAGN;7.167;842801.781;-37.53662;-28.15247;-5.06592;3
AHRS;7.168;842801.786;7.8324;-84.3966;-172.3281;-0.66524;-0.09531;-0.74051;3
PRES;7.182;842801.787;1015.0521;3
ACCE;7.187;842801.801;11.38968;-5.46545;3.18398;2
GYRO;7.187;842801.801;6.72903;0.84845;-6.36565;2
MAGN;7.188;842801.801;-30.96313;-36.92322;0.09766;3
AHRS;7.188;842801.805;15.2971;-85.1084;-165.2669;-0.65217;-0.18317;-0.73560;3
ACCE;7.206;842801.821;9.03992;-4.52812;0.76421;2
GYRO;7.207;842801.821;6.85194;0.54102;-6.57062;2
MAGN;7.207;842801.821;-29.28314;-38.98468;1.58234;3
AHRS;7.208;842801.825;22.8465;-87.3833;-157.5240;-0.63620;-0.27242;-0.72182;3
PRES;7.217;842801.821;1015.0521;3
ACCE;7.226;842801.841;6.98969;-2.57497;-0.47639;2
GYRO;7.227;842801.841;6.56546;0.17496;-6.52655;2
MAGN;7.227;842801.841;-20.87250;-41.41846;7.14264;3
AHRS;7.228;842801.845;30.1058;-91.2856;-149.2301;-0.61755;-0.35825;-0.70021;3
PRES;7.241;842801.854;1015.0521;3
ACCE;7.245;842801.861;4.69600;-2.00952;0.33083;2
GYRO;7.246;842801.861;6.20631;-0.20764;-6.08913;2
MAGN;7.247;842801.861;-15.09705;-42.97180;15.67383;3
AHRS;7.248;842801.865;36.4939;-96.8449;-140.1716;0.59718;0.43735;0.67236;3
LIGH;7.262;842801.821;1141.5;3
LIGH;7.262;842801.871;1098.3;3
ACCE;7.265;842801.881;3.28400;-1.50896;2.38379;2
GYRO;7.266;842801.881;6.42972;-0.38118;-5.31151;2
MAGN;7.267;842801.881;-14.31580;-43.17322;17.16766;3
AHRS;7.267;842801.884;41.3327;-104.1888;-129.6838;0.57604;0.51010;0.63868;3
PRES;7.270;842801.888;1015.0521;3
ACCE;7.285;842801.901;2.34225;-2.02689;1.92511;2
GYRO;7.286;842801.901;7.02721;-0.34259;-4.34961;2
MAGN;7.286;842801.901;-8.19397;-42.30194;24.28131;3
AHRS;7.287;842801.904;43.8782;-113.0982;-117.5536;0.55508;0.57730;0.59884;3
ACCE;7.305;842801.922;4.49736;-2.08333;-1.17438;2
GYRO;7.305;842801.922;7.48207;0.00137;-3.62334;2
MAGN;7.306;842801.922;-0.68054;-37.99896;31.20270;3
AHRS;7.306;842801.924;43.8404;-122.4958;-104.6067;-0.53375;-0.63942;-0.55323;3
ACCE;7.325;842801.942;7.67664;-0.83253;-4.05350;2
GYRO;7.325;842801.942;7.56544;-0.08841;-3.71407;2
MAGN;7.326;842801.942;0.14496;-37.47559;31.93359;3
AHRS;7.326;842801.944;41.8382;-131.4354;-91.9804;-0.51036;-0.69717;-0.50240;3
PRES;7.330;842801.922;1015.0515;3
ACCE;7.344;842801.962;6.75572;-1.19760;-4.22090;2
GYRO;7.344;842801.962;7.54247;-0.62881;-4.64325;2
MAGN;7.345;842801.962;3.57513;-30.01709;37.10785;3
AHRS;7.345;842801.963;38.8813;-140.1248;-79.8686;-0.48201;-0.75258;-0.44632;3
PRES;7.359;842801.955;1015.0421;3
ACCE;7.364;842801.982;4.68933;-3.68089;-2.97357;2
GYRO;7.364;842801.982;7.82271;-0.92917;-5.73277;2
MAGN;7.365;842801.982;6.71234;-19.58771;42.48657;3
AHRS;7.365;842801.983;35.1499;-148.8724;-67.6483;-0.44390;-0.80803;-0.38403;3
SOUN;7.366;480.37;0.01466;57.30
ACCE;7.384;842802.002;1.70345;-6.47424;-2.90248;2
GYRO;7.384;842802.002;8.42639;-1.19156;-6.11166;2
MAGN;7.385;842802.002;6.87256;-19.04144;42.76123;3
AHRS;7.385;842802.003;29.9199;-157.0864;-55.6607;-0.39670;-0.86128;-0.31332;3
PRES;7.389;842801.989;1015.0421;3
ACCE;7.403;842802.022;0.67595;-7.38861;-6.51340;2
GYRO;7.404;842802.022;8.91451;-1.28638;-5.66360;2
MAGN;7.404;842802.022;9.86023;-8.78143;43.73474;3
AHRS;7.405;842802.023;22.7691;-163.8525;-45.0523;-0.34624;-0.90718;-0.23327;3
LIGH;7.417;842801.922;907.9;3
LIGH;7.417;842801.972;677.6;3
LIGH;7.418;842802.022;447.3;3
PRES;7.418;842802.022;1015.0421;3
AHRS;7.424;842802.042;14.4275;-168.7699;-36.0776;-0.29405;-0.94260;-0.14888;3
ACCE;7.443;842802.042;0.42720;-7.89558;-10.16730;2
GYRO;7.443;842802.042;8.66751;-1.23563;-5.51797;2
MAGN;7.444;842802.042;10.06775;4.92096;42.59796;3
AHRS;7.444;842802.062;5.9875;-172.1982;-28.0644;-0.23813;-0.96745;-0.06702;3
PRES;7.448;842802.056;1015.0421;3
ACCE;7.463;842802.063;-2.55357;-9.33958;-9.26257;2
GYRO;7.463;842802.063;8.00484;-1.30421;-5.65352;2
MAGN;7.464;842802.063;10.02045;5.31158;42.51709;3
AHRS;7.464;842802.082;-2.2309;-174.6123;-20.7101;-0.18042;-0.98228;0.01068;3
PRES;7.478;842802.089;1015.0421;3
ACCE;7.482;842802.083;-4.14194;-10.20970;-9.72031;2
GYRO;7.483;842802.083;7.57964;-1.50906;-5.37144;2
MAGN;7.484;842802.083;8.31299;19.56787;39.25934;3
AHRS;7.484;842802.101;-10.3596;-176.5027;-13.8776;-0.12299;-0.98783;0.08591;3
ACCE;7.502;842802.103;-4.55846;-10.44089;-10.77170;2
GYRO;7.503;842802.103;7.38663;-2.15546;-4.99779;2
MAGN;7.503;842802.103;6.87256;30.89600;31.60553;3
AHRS;7.504;842802.121;-18.3716;-178.2363;-7.3535;-0.06575;-0.98487;0.15831;3
PRES;7.507;842802.123;1015.0421;3
LIGH;7.513;842802.073;364.2;3
LIGH;7.513;842802.123;343.2;3
ACCE;7.522;842802.123;-4.49692;-9.12534;-12.21130;2
GYRO;7.522;842802.123;7.08165;-2.78955;-4.86761;2
MAGN;7.523;842802.123;6.51703;31.51550;30.91278;3
AHRS;7.524;842802.141;-25.8984;-179.8069;-0.9036;-0.00806;-0.97453;0.22407;3
PRES;7.538;842802.157;1015.0421;3
ACCE;7.542;842802.143;-5.98824;-8.35849;-13.71758;2
GYRO;7.543;842802.143;6.34747;-3.35416;-4.83301;2
MAGN;7.544;842802.143;2.30865;38.45978;22.82562;3
AHRS;7.544;842802.161;-32.3418;178.9011;5.4676;-0.04847;0.95917;-0.27773;3
ACCE;7.562;842802.163;-7.09660;-8.18649;-14.52563;2
GYRO;7.562;842802.163;4.92307;-3.39122;-4.32832;2
MAGN;7.563;842802.163;-2.04010;42.79480;15.36255;3
AHRS;7.563;842802.180;-37.0100;177.8928;11.1364;-0.09781;0.94310;-0.31414;3
ACCE;7.581;842802.183;-7.29086;-7.65286;-15.25082;2
GYRO;7.582;842802.183;2.95033;-3.17674;-3.38518;2
MAGN;7.582;842802.183;-2.69012;43.14270;14.04877;3
AHRS;7.583;842802.200;-39.4675;176.6152;15.4614;-0.13644;0.93097;-0.33070;3
PRES;7.596;842802.190;1015.0421;3
ACCE;7.601;842802.204;-6.98851;-8.27727;-14.94272;2
GYRO;7.601;842802.204;0.96315;-3.26295;-2.32028;2
MAGN;7.602;842802.204;-7.17926;45.16754;5.97839;3
AHRS;7.602;842802.220;-39.9614;174.4884;18.4716;-0.16688;0.92391;-0.32963;3
GNSS;7.608;1491984759.000;39.993413;-0.067893;136.000;0.000;13.0;0.0;19;13
LIGH;7.618;842802.173;353.8;3
LIGH;7.618;842802.224;372.2;3
GNSS;7.619;1491984759.000;39.993413;-0.067893;136.000;0.000;13.0;0.0;19;13
ACCE;7.621;842802.224;-6.19530;-8.13705;-14.35475;2
GYRO;7.621;842802.224;-0.52988;-3.60989;-1.54416;2
MAGN;7.622;842802.224;-10.95276;45.30792;3.38593;3
AHRS;7.622;842802.240;-39.0331;171.4505;20.6759;-0.19317;0.92020;-0.31513;3
PRES;7.626;842802.224;1015.0421;3
ACCE;7.640;842802.244;-4.28886;-8.41035;-14.12784;2
GYRO;7.641;842802.244;-1.51254;-4.10004;-1.09337;2
MAGN;7.642;842802.244;-11.19995;45.48187;3.42102;3
AHRS;7.642;842802.259;-37.2152;167.7156;22.3867;-0.21641;0.91773;-0.29153;3
PRES;7.655;842802.257;1015.0421;3
ACCE;7.660;842802.264;-3.06897;-8.32614;-13.60074;2
GYRO;7.661;842802.264;-2.12462;-4.38861;-0.52481;2
MAGN;7.661;842802.264;-12.44049;45.68176;4.23126;3
AHRS;7.662;842802.279;-34.7652;163.4067;23.4555;-0.23416;0.91587;-0.26146;3
ACCE;7.680;842802.284;-2.71703;-7.72565;-12.69109;2
GYRO;7.681;842802.284;-2.63770;-4.41010;0.38153;2
MAGN;7.681;842802.284;-13.47504;44.13452;6.50330;3
AHRS;7.681;842802.299;-31.5142;158.5959;23.7028;-0.24357;0.91517;-0.22444;3
PRES;7.685;842802.291;1015.0421;3
ACCE;7.700;842802.304;-4.07394;-7.10201;-13.08392;2
GYRO;7.700;842802.304;-3.37514;-4.46167;1.51230;2
MAGN;7.701;842802.304;-13.11340;44.04449;7.65381;3
AHRS;7.701;842802.319;-27.0241;153.3065;23.2399;-0.24339;0.91581;-0.17747;3
PRES;7.715;842802.324;1015.0421;3
LIGH;7.716;842802.274;367.4;3
LIGH;7.716;842802.324;356.5;3
ACCE;7.719;842802.324;-5.06412;-6.57385;-14.24010;2
GYRO;7.720;842802.324;-4.32928;-4.52676;2.70235;2
MAGN;7.720;842802.324;-11.05652;43.11829;12.29553;3
AHRS;7.721;842802.338;-20.9729;147.8875;22.5150;-0.23384;0.91693;-0.11845;3
ACCE;7.739;842802.345;-5.09204;-7.57793;-14.48660;2
GYRO;7.740;842802.345;-5.40710;-4.18974;3.70685;2
MAGN;7.740;842802.345;-8.43048;41.45355;16.02020;3
AHRS;7.741;842802.358;-13.3584;143.1292;22.1623;-0.21719;0.91761;-0.04792;3
PRES;7.744;842802.358;1015.0421;3
ACCE;7.759;842802.365;-2.84830;-8.43103;-11.37077;2
GYRO;7.759;842802.365;-6.48643;-3.35503;4.49677;2
MAGN;7.760;842802.365;-6.37665;41.06598;18.24188;3
AHRS;7.760;842802.378;-4.4428;139.3533;22.4595;-0.19569;0.91648;0.03194;3
PRES;7.774;842802.392;1015.0421;3
ACCE;7.779;842802.385;-2.00027;-7.65326;-6.49268;2
GYRO;7.779;842802.385;-7.07533;-2.55458;5.28883;2
MAGN;7.780;842802.385;0.31738;37.87994;25.32501;3
AHRS;7.781;842802.398;5.3723;136.2958;23.0729;-0.16833;0.91189;0.11698;3
ACCE;7.799;842802.405;-1.00908;-4.75104;-3.47124;2
GYRO;7.799;842802.405;-7.14583;-1.50365;6.15363;2
MAGN;7.799;842802.405;5.02167;33.40912;30.12848;3
AHRS;7.800;842802.417;15.8728;134.2208;23.6965;-0.13478;0.90402;0.20359;3
SOUN;7.805;637.00;0.01944;59.75
LIGH;7.816;842802.375;379.4;3
LIGH;7.816;842802.425;412.4;3
ACCE;7.818;842802.425;-0.98274;-1.85963;-2.99892;2
AHRS;7.819;842802.437;26.9347;133.3120;24.4360;-0.09877;0.89220;0.29054;3
GYRO;7.820;842802.425;-7.24333;-0.27370;6.67409;2
MAGN;7.820;842802.425;7.83691;29.81873;31.72607;3
PRES;7.833;842802.425;1015.0421;3
ACCE;7.838;842802.445;-2.07910;-0.56245;-3.00395;2
GYRO;7.839;842802.445;-7.48792;0.92534;7.02388;2
AHRS;7.839;842802.457;38.4397;133.3827;25.4684;-0.06410;0.87458;0.37725;3
MAGN;7.840;842802.445;15.18555;19.36188;36.38153;3
ACCE;7.858;842802.465;-2.19257;0.45554;-3.11913;2
GYRO;7.858;842802.465;-7.80446;1.95622;7.23933;2
MAGN;7.859;842802.465;18.85681;12.14752;39.37988;3
AHRS;7.859;842802.477;50.4168;134.0847;26.9680;-0.03271;0.84887;0.46365;3
PRES;7.863;842802.459;1015.0421;3
ACCE;7.877;842802.486;-1.49103;1.03319;-2.09361;2
GYRO;7.878;842802.486;-8.24802;2.65138;7.18613;2
MAGN;7.878;842802.486;18.17627;6.05469;40.77911;3
AHRS;7.879;842802.496;62.5713;134.4326;29.4755;-0.00595;0.81315;0.54722;3
PRES;7.892;842802.492;1015.0421;3
ACCE;7.898;842802.506;-0.29688;1.46005;0.30795;2
GYRO;7.898;842802.506;-8.46065;3.05045;7.09290;2
MAGN;7.899;842802.506;15.83557;-7.35168;42.57507;3
AHRS;7.899;842802.516;74.8920;132.5895;34.5731;0.01739;0.76674;0.62641;3
LIGH;7.916;842802.475;413.8;3
LIGH;7.916;842802.526;407.3;3
ACCE;7.917;842802.526;1.07988;2.28531;2.38802;2
GYRO;7.918;842802.526;-8.32104;3.41486;7.04047;2
MAGN;7.918;842802.526;14.14795;-13.99536;42.66205;3
AHRS;7.919;842802.536;86.7268;106.3331;64.4139;0.03815;0.71174;0.69729;3
PRES;7.922;842802.526;1015.0421;3
ACCE;7.937;842802.546;2.78822;3.33972;4.15544;2
GYRO;7.937;842802.546;-7.98672;3.74364;6.92120;2
MAGN;7.938;842802.546;11.05957;-21.17615;40.31982;3
AHRS;7.938;842802.556;80.5345;-25.9500;-159.4360;0.05615;0.65032;0.75752;3
PRES;7.952;842802.559;1015.0421;3
ACCE;7.956;842802.566;4.82098;5.31882;5.40399;2
GYRO;7.957;842802.566;-7.56393;3.95050;6.53978;2
MAGN;7.957;842802.566;2.02332;-31.63147;34.23615;3
AHRS;7.958;842802.575;69.2753;-29.9657;-151.2362;-0.06967;-0.58469;-0.80638;3
ACCE;7.976;842802.586;5.33504;6.68300;6.49271;2
GYRO;7.977;842802.586;-7.09602;3.89018;5.87830;2
MAGN;7.977;842802.586;-3.34015;-34.77478;30.84869;3
AHRS;7.978;842802.595;58.7959;-29.1521;-147.7335;-0.07861;-0.51729;-0.84431;3
PRES;7.981;842802.593;1015.0421;3
ACCE;7.996;842802.606;3.63016;5.24866;7.46054;2
GYRO;7.997;842802.606;-6.55281;3.67691;5.47876;2
MAGN;7.997;842802.606;-8.99963;-37.54730;26.26495;3
AHRS;7.998;842802.615;49.1701;-27.6027;-144.9823;-0.08533;-0.45058;-0.87204;3
PRES;8.011;842802.627;1015.0421;3
ACCE;8.016;842802.627;2.36971;2.58321;8.02255;2
GYRO;8.016;842802.627;-5.94781;3.41966;5.81880;2
MAGN;8.016;842802.627;-17.73071;-39.93225;16.70837;3
AHRS;8.017;842802.635;40.0151;-26.4256;-141.5119;-0.09299;-0.38526;-0.88943;3
LIGH;8.018;842802.576;441.5;3
LIGH;8.018;842802.627;486.0;3
ACCE;8.036;842802.647;2.31535;0.33583;9.14886;2
GYRO;8.036;842802.647;-5.35301;3.14679;6.63478;2
MAGN;8.037;842802.647;-20.82977;-40.13672;12.47406;3
AHRS;8.038;842802.654;31.0561;-25.8004;-136.9021;-0.10422;-0.32172;-0.89549;3
ACCE;8.057;842802.667;3.37688;-1.58493;10.43452;2
AHRS;8.058;842802.674;22.2483;-25.2957;-131.2441;-0.11799;-0.26015;-0.88948;3
GYRO;8.059;842802.667;-4.70332;2.96410;7.58897;2
MAGN;8.059;842802.667;-24.96643;-38.34076;7.40509;3
PRES;8.070;842802.660;1015.0321;3
ACCE;8.075;842802.687;4.58208;-3.19823;10.85081;2
GYRO;8.075;842802.687;-3.95021;2.79880;8.46342;2
MAGN;8.076;842802.687;-32.31201;-33.47168;-0.36774;3
AHRS;8.076;842802.694;13.7709;-24.5436;-124.4849;-0.13218;-0.20194;-0.87034;3
ACCE;8.095;842802.707;5.39542;-4.29858;10.27411;2
GYRO;8.095;842802.707;-3.23811;2.55988;9.04948;2
MAGN;8.096;842802.707;-34.95483;-31.42242;-2.94800;3
AHRS;8.096;842802.714;5.8488;-23.2593;-116.7589;-0.14523;-0.14810;-0.83836;3
PRES;8.100;842802.694;1015.0334;3
ACCE;8.114;842802.727;5.47704;-5.55888;9.44472;2
GYRO;8.115;842802.727;-2.65096;2.02760;9.22501;2
MAGN;8.115;842802.727;-39.24866;-23.91052;-8.26569;3
AHRS;8.116;842802.733;-1.3193;-21.4950;-108.4370;-0.15789;-0.09985;-0.79571;3
LIGH;8.117;842802.677;554.8;3
LIGH;8.117;842802.727;629.7;3
PRES;8.130;842802.727;1015.0421;3
ACCE;8.134;842802.747;5.06555;-6.99255;8.75935;2
GYRO;8.134;842802.747;-2.07503;1.20125;9.21776;2
MAGN;8.135;842802.747;-44.51904;-12.20856;-13.45215;3
AHRS;8.135;842802.753;-7.5611;-19.5382;-99.5659;-0.17124;-0.05970;-0.74367;3
ACCE;8.154;842802.768;5.01198;-7.19469;8.82993;2
GYRO;8.154;842802.768;-1.44193;0.57790;9.10121;2
MAGN;8.155;842802.768;-45.88623;-8.79974;-14.59656;3
AHRS;8.155;842802.773;-12.7508;-17.3408;-90.1624;-0.18360;-0.02806;-0.68387;3
PRES;8.159;842802.761;1015.0421;3
ACCE;8.173;842802.788;5.61694;-7.40356;8.17209;2
GYRO;8.174;842802.788;-0.87552;0.19601;8.76933;2
MAGN;8.174;842802.788;-46.26617;2.37885;-14.71863;3
AHRS;8.175;842802.793;-16.7619;-14.7571;-80.5331;-0.19242;-0.00352;-0.61986;3
PRES;8.189;842802.794;1015.0421;3
ACCE;8.193;842802.808;6.40189;-8.06689;7.76175;2
GYRO;8.194;842802.808;-0.44386;-0.17384;8.35217;2
MAGN;8.194;842802.808;-43.02673;14.36920;-15.76843;3
AHRS;8.194;842802.812;-19.6910;-12.0005;-70.8068;-0.19828;0.01457;-0.55310;3
ACCE;8.213;842802.828;5.84630;-8.99825;7.52229;2
GYRO;8.213;842802.828;-0.08919;-0.36539;7.97725;2
MAGN;8.214;842802.828;-42.01813;16.83960;-16.07208;3
AHRS;8.214;842802.832;-21.6729;-9.1791;-61.1452;-0.20132;0.02765;-0.48501;3
PRES;8.219;842802.828;1015.0421;3
ACCE;8.233;842802.848;4.24576;-9.42067;7.25342;2
GYRO;8.233;842802.848;0.13530;-0.25764;7.78702;2
MAGN;8.234;842802.848;-39.29596;25.52490;-13.67950;3
AHRS;8.234;842802.852;-22.8869;-6.0805;-51.6371;-0.20098;0.03949;-0.41679;3
PRES;8.248;842802.862;1015.0421;3
ACCE;8.252;842802.868;3.79930;-9.03366;6.64317;2
GYRO;8.253;842802.868;0.18030;0.00473;7.67735;2
MAGN;8.254;842802.868;-33.91113;33.96301;-14.75220;3
AHRS;8.254;842802.872;-23.5002;-2.5539;-42.0954;-0.19785;0.05276;-0.34730;3
ACCE;8.272;842802.888;2.70502;-8.30237;6.19678;2
GYRO;8.273;842802.888;0.08769;-0.32123;7.17288;2
MAGN;8.273;842802.888;-32.93762;35.27374;-15.08789;3
AHRS;8.274;842802.891;-23.6303;0.7734;-32.8743;-0.19451;0.06427;-0.27829;3
LIGH;8.275;842802.778;649.1;3
LIGH;8.276;842802.828;654.2;3
LIGH;8.276;842802.878;659.4;3
PRES;8.277;842802.895;1015.0421;3
ACCE;8.292;842802.909;2.02739;-7.62584;7.51154;2
GYRO;8.293;842802.909;0.16862;-0.95493;6.26155;2
MAGN;8.293;842802.909;-24.59717;42.12494;-16.08734;3
AHRS;8.294;842802.911;-23.3262;3.1208;-24.6787;-0.19171;0.06924;-0.21459;3
ACCE;8.312;842802.929;2.10490;-7.07344;8.17841;2
GYRO;8.313;842802.929;0.61014;-1.59880;5.11714;2
MAGN;8.313;842802.929;-16.46729;44.34204;-15.06805;3
AHRS;8.313;842802.931;-22.4813;4.1662;-17.7829;-0.18695;0.06533;-0.15850;3
ACCE;8.332;842802.949;1.08330;-6.83368;8.59508;2
GYRO;8.332;842802.949;0.95157;-1.98471;4.06750;2
MAGN;8.333;842802.949;-15.61737;44.49005;-14.92462;3
AHRS;8.333;842802.951;-21.2051;4.0252;-12.2994;-0.17913;0.05402;-0.11166;3
PRES;8.337;842802.929;1015.0421;3
ACCE;8.351;842802.969;-1.45538;-7.33401;8.68808;2
GYRO;8.352;842802.969;0.97205;-1.98611;3.57504;2
MAGN;8.352;842802.969;-9.35822;45.42542;-14.92462;3
AHRS;8.353;842802.970;-19.8516;3.3063;-7.8355;-0.16996;0.04012;-0.07223;3
SOUN;8.355;1546.12;0.04719;67.46
PRES;8.366;842802.962;1015.0421;3
LIGH;8.369;842802.929;644.6;3
LIGH;8.369;842802.979;620.8;3
ACCE;8.371;842802.989;-2.91365;-7.10352;8.16747;2
GYRO;8.372;842802.989;0.84454;-1.80214;3.79376;2
MAGN;8.372;842802.989;-4.41437;45.49561;-16.17126;3
AHRS;8.373;842802.990;-18.6621;2.6656;-3.5133;-0.16132;0.02791;-0.03401;3
ACCE;8.391;842803.009;-1.29112;-5.46063;7.74275;2
GYRO;8.391;842803.009;0.67725;-1.85281;4.13432;2
MAGN;8.392;842803.009;-4.18091;45.49561;-16.23688;3
AHRS;8.392;842803.010;-17.6681;2.1709;1.1591;-0.15373;0.01717;0.00708;3
PRES;8.396;842802.996;1015.0421;3
ACCE;8.411;842803.029;1.14658;-3.89496;8.07503;2
GYRO;8.411;842803.029;0.52847;-2.07686;3.91142;2
MAGN;8.412;842803.029;0.81635;45.82672;-18.83698;3
AHRS;8.412;842803.030;-16.8480;1.4053;5.9097;-0.14692;0.00456;0.04920;3
PRES;8.426;842803.029;1015.0421;3
AHRS;8.431;842803.049;-16.1900;0.0279;10.0358;-0.14030;-0.01208;0.08656;3
ACCE;8.450;842803.049;3.07524;-2.84219;9.08916;2
GYRO;8.451;842803.049;0.47571;-2.35333;2.94653;2
MAGN;8.451;842803.049;4.05884;43.65234;-19.02618;3
AHRS;8.452;842803.069;-15.6491;-2.1386;12.7976;-0.13321;-0.03354;0.11292;3
PRES;8.455;842803.063;1015.0421;3
ACCE;8.470;842803.070;2.37299;-2.32654;9.68561;2
GYRO;8.471;842803.070;0.46069;-2.62985;1.51534;2
MAGN;8.471;842803.070;4.16260;43.60962;-19.06586;3
AHRS;8.472;842803.089;-15.1988;-4.7375;14.0464;-0.12613;-0.05682;0.12652;3
PRES;8.485;842803.096;1015.0421;3
ACCE;8.489;842803.090;1.87277;-1.89261;10.08311;2
GYRO;8.490;842803.090;0.38176;-2.43782;0.46198;2
MAGN;8.491;842803.090;7.42950;42.30194;-20.42999;3
AHRS;8.491;842803.109;-14.8091;-7.2997;14.2133;-0.11981;-0.07855;0.13058;3
ACCE;8.510;842803.110;2.55225;-2.08327;10.26395;2
GYRO;8.510;842803.110;0.27864;-2.08997;-0.33920;2
MAGN;8.511;842803.110;7.58972;42.14325;-22.14355;3
AHRS;8.511;842803.128;-14.3900;-9.6814;13.4608;-0.11413;-0.09777;0.12636;3
PRES;8.514;842803.130;1015.0421;3
LIGH;8.527;842803.029;562.7;3
LIGH;8.527;842803.080;496.1;3
LIGH;8.528;842803.130;429.4;3
ACCE;8.529;842803.130;2.91397;-2.44441;11.42947;2
GYRO;8.530;842803.130;0.28426;-1.70468;-1.15546;2
MAGN;8.530;842803.130;7.39288;42.09747;-22.33429;3
AHRS;8.530;842803.148;-13.6305;-12.0292;11.8533;-0.10664;-0.11567;0.11433;3
ACCE;8.549;842803.150;2.67517;-3.06741;12.49405;2
GYRO;8.549;842803.150;0.65781;-1.75717;-1.91103;2
MAGN;8.550;842803.150;5.08881;41.84265;-24.14856;3
AHRS;8.551;842803.168;-12.0662;-14.6481;9.6271;-0.09324;-0.13508;0.09612;3
ACCE;8.569;842803.170;2.06065;-3.72780;12.91774;2
GYRO;8.569;842803.170;1.46851;-2.06319;-2.45728;2
MAGN;8.570;842803.170;2.54517;43.48450;-23.12775;3
AHRS;8.570;842803.188;-9.3842;-17.4770;7.2413;-0.07113;-0.15622;0.07461;3
PRES;8.574;842803.164;1015.0421;3
ACCE;8.588;842803.190;1.61632;-3.96812;12.68272;2
GYRO;8.589;842803.190;2.41383;-2.21272;-2.59303;2
MAGN;8.589;842803.190;1.86310;43.25714;-23.49548;3
AHRS;8.590;842803.207;-5.6959;-20.2067;5.3441;-0.04069;-0.17730;0.05455;3
PRES;8.603;842803.197;1015.0421;3
ACCE;8.608;842803.211;0.07083;-3.67799;11.77347;2
GYRO;8.609;842803.211;3.21156;-1.99921;-2.22507;2
MAGN;8.609;842803.211;-2.59857;41.60461;-26.39771;3
AHRS;8.609;842803.227;-1.4319;-22.0060;4.4800;-0.00480;-0.19118;0.04075;3
GNSS;8.610;1491984760.000;39.993408;-0.067906;135.000;0.000;12.0;0.0;19;13
GNSS;8.619;1491984760.000;39.993408;-0.067906;135.000;0.000;12.0;0.0;19;13
LIGH;8.622;842803.180;472.7;3
LIGH;8.622;842803.231;564.4;3
ACCE;8.629;842803.231;-0.83705;-2.45422;13.10078;2
GYRO;8.629;842803.231;3.83533;-0.72667;-1.21724;2
MAGN;8.630;842803.231;-5.52673;39.79797;-30.34668;3
AHRS;8.630;842803.247;3.0347;-22.2357;5.1460;0.03461;-0.19140;0.03893;3
PRES;8.633;842803.231;1015.0421;3
ACCE;8.648;842803.251;-0.02164;-2.17429;11.29376;2
AHRS;8.649;842803.266;7.2920;-21.2798;7.4155;0.07428;-0.17984;0.05171;3
GYRO;8.650;842803.251;4.33333;0.58145;0.12019;2
MAGN;8.650;842803.251;-6.30646;38.87939;-30.96771;3
PRES;8.662;842803.264;1015.0421;3
ACCE;8.667;842803.271;0.85481;-1.39476;9.56639;2
GYRO;8.668;842803.271;4.26878;1.70520;1.19566;2
MAGN;8.668;842803.271;-9.34448;34.70154;-34.40094;3
AHRS;8.669;842803.286;10.9313;-19.3821;10.5807;0.10894;-0.15820;0.07451;3
ACCE;8.687;842803.291;3.07062;-0.51752;8.55106;2
GYRO;8.688;842803.291;3.57053;2.57495;1.75095;2
MAGN;8.688;842803.291;-9.73053;32.25708;-38.05695;3
AHRS;8.688;842803.306;13.7647;-17.0469;13.9336;0.13548;-0.13169;0.10146;3
PRES;8.692;842803.298;1015.0421;3
ACCE;8.707;842803.311;3.70197;0.87158;8.16707;2
GYRO;8.707;842803.311;2.82155;2.58229;1.67766;2
MAGN;8.708;842803.311;-8.49609;30.84259;-39.17236;3
AHRS;8.708;842803.326;16.0766;-14.9605;16.7835;0.15597;-0.10729;0.12527;3
PRES;8.722;842803.331;1015.0421;3
LIGH;8.723;842803.281;540.9;3
LIGH;8.723;842803.331;488.1;3
ACCE;8.727;842803.331;2.71184;1.86708;8.11591;2
GYRO;8.727;842803.331;2.27094;2.07051;1.26891;2
MAGN;8.728;842803.331;-4.01306;25.68970;-42.54150;3
AHRS;8.728;842803.345;18.0707;-13.3363;18.9434;0.17273;-0.08745;0.14343;3
ACCE;8.746;842803.352;1.58853;2.23070;8.30640;2
GYRO;8.747;842803.352;1.84207;1.73236;0.92020;2
MAGN;8.747;842803.352;-1.15509;22.36938;-43.47076;3
AHRS;8.748;842803.365;19.7671;-11.8500;20.5387;0.18612;-0.06963;0.15726;3
PRES;8.751;842803.365;1015.0341;3
ACCE;8.766;842803.372;1.18076;2.12206;8.43314;2
GYRO;8.767;842803.372;1.51822;1.73956;0.75623;2
MAGN;8.767;842803.372;-0.20599;20.64209;-43.63403;3
AHRS;8.768;842803.385;21.1962;-10.3031;21.8251;0.19657;-0.05199;0.16911;3
PRES;8.781;842803.399;1015.0321;3
ACCE;8.786;842803.392;0.70071;1.94118;8.42293;2
GYRO;8.786;842803.392;1.27914;1.72855;0.73366;2
MAGN;8.787;842803.392;3.54004;16.87927;-43.90411;3
AHRS;8.787;842803.405;22.3862;-8.7604;23.0235;0.20461;-0.03479;0.18067;3
ACCE;8.805;842803.412;0.63330;1.97972;8.93150;2
GYRO;8.806;842803.412;1.08124;1.65836;0.75351;2
MAGN;8.807;842803.412;6.91681;16.33759;-43.79883;3
AHRS;8.808;842803.424;23.3972;-7.3098;24.2211;0.21094;-0.01858;0.19239;3
LIGH;8.823;842803.382;479.1;3
LIGH;8.823;842803.432;483.2;3
ACCE;8.825;842803.432;0.37936;1.96477;9.42987;2
AHRS;8.826;842803.444;24.3899;-5.9403;25.3613;0.21693;-0.00310;0.20360;3
GYRO;8.827;842803.432;1.03191;1.58310;0.74454;2
MAGN;8.827;842803.432;7.77435;15.48157;-43.73322;3
PRES;8.840;842803.432;1015.0328;3
ACCE;8.845;842803.452;-0.12042;2.01628;9.25089;2
GYRO;8.845;842803.452;1.10814;1.51311;0.77625;2
MAGN;8.846;842803.452;10.25391;13.35754;-43.02063;3
AHRS;8.846;842803.464;25.4822;-4.6809;26.5466;0.22362;0.01183;0.21499;3
ACCE;8.865;842803.472;-0.38106;2.20906;8.55841;2
GYRO;8.865;842803.472;1.17464;1.41759;0.88698;2
MAGN;8.866;842803.472;11.73553;12.27570;-42.73224;3
AHRS;8.866;842803.484;26.6583;-3.5897;27.8597;0.23099;0.02589;0.22713;3
PRES;8.870;842803.466;1015.0421;3
ACCE;8.884;842803.493;-0.29581;2.47664;7.78798;2
GYRO;8.885;842803.493;1.10828;1.36778;1.00128;2
MAGN;8.885;842803.493;12.72430;11.13586;-43.10303;3
AHRS;8.886;842803.503;27.7728;-2.6350;29.2778;0.23779;0.03904;0.23994;3
PRES;8.899;842803.499;1015.0388;3
ACCE;8.904;842803.513;-0.37224;2.61110;7.43510;2
GYRO;8.904;842803.513;0.89496;1.26604;1.03970;2
MAGN;8.905;842803.513;15.43274;8.41370;-43.62946;3
AHRS;8.905;842803.523;28.6788;-1.8406;30.7311;0.24290;0.05061;0.25285;3
SOUN;8.906;621.72;0.01897;59.54
LIGH;8.923;842803.483;499.6;3
LIGH;8.923;842803.533;519.0;3
ACCE;8.924;842803.533;-0.71204;2.55455;8.13922;2
GYRO;8.925;842803.533;0.70059;0.93767;0.97740;2
MAGN;8.925;842803.533;17.11731;6.91223;-43.71643;3
AHRS;8.926;842803.543;29.3879;-1.3818;32.1102;0.24697;0.05894;0.26456;3
PRES;8.929;842803.533;1015.0321;3
ACCE;8.944;842803.553;-1.14192;2.47282;8.85059;2
GYRO;8.944;842803.553;0.74385;0.54956;0.94771;2
MAGN;8.945;842803.553;17.63306;6.05316;-42.87567;3
AHRS;8.945;842803.563;30.1267;-1.3368;33.4194;0.25213;0.06393;0.27472;3
PRES;8.959;842803.566;1015.0321;3
ACCE;8.963;842803.573;-1.56480;2.36597;8.63831;2
GYRO;8.964;842803.573;0.94054;0.31094;1.05295;2
MAGN;8.965;842803.573;18.57300;3.53851;-42.16309;3
AHRS;8.965;842803.582;31.0753;-1.6321;34.8645;0.25965;0.06715;0.28496;3
ACCE;8.983;842803.593;-1.66537;2.11235;9.07146;2
GYRO;8.984;842803.593;1.17805;0.13165;1.29634;2
MAGN;8.984;842803.593;18.96667;2.05383;-42.24091;3
AHRS;8.985;842803.602;32.2630;-2.3059;36.6477;0.26978;0.06898;0.29664;3
PRES;8.988;842803.600;1015.0321;3
ACCE;9.003;842803.613;-0.92621;2.09224;9.49825;2
GYRO;9.003;842803.613;1.61078;-0.04834;1.60353;2
MAGN;9.004;842803.613;18.96667;1.28479;-42.61627;3
AHRS;9.004;842803.622;33.8425;-3.4669;38.9280;0.28394;0.06965;0.31034;3
PRES;9.018;842803.634;1015.0321;3
ACCE;9.022;842803.634;-0.01492;2.61414;8.66760;2
GYRO;9.023;842803.634;2.05588;-0.11307;1.83130;2
MAGN;9.024;842803.634;18.66760;-1.17340;-42.21649;3
AHRS;9.024;842803.642;35.8631;-5.0564;41.7136;0.30237;0.07029;0.32572;3
LIGH;9.025;842803.583;525.8;3
LIGH;9.025;842803.634;529.3;3
ACCE;9.043;842803.654;0.30901;3.31442;7.74683;2
GYRO;9.044;842803.654;2.24525;0.09242;1.96336;2
MAGN;9.046;842803.654;18.46161;-2.47192;-41.74805;3
AHRS;9.047;842803.661;38.0714;-6.7719;44.8919;0.32224;0.07271;0.34250;3
ACCE;9.063;842803.674;0.11978;3.34857;6.72206;2
GYRO;9.063;842803.674;2.27136;0.41081;2.10779;2
MAGN;9.064;842803.674;19.20319;-5.32379;-41.85181;3
AHRS;9.064;842803.681;40.2397;-8.4664;48.4488;0.34128;0.07755;0.36107;3
PRES;9.077;842803.667;1015.0321;3
ACCE;9.082;842803.694;0.07982;3.25841;5.18623;2
GYRO;9.082;842803.694;2.14268;0.06186;2.28090;2
MAGN;9.083;842803.694;19.52972;-9.28802;-40.52277;3
AHRS;9.083;842803.701;42.1740;-10.7342;52.4135;0.35993;0.07989;0.38004;3
ACCE;9.102;842803.714;0.97801;3.87059;6.01541;2
GYRO;9.102;842803.714;1.88159;-0.96815;2.31616;2
MAGN;9.103;842803.714;19.47174;-10.51483;-39.77966;3
AHRS;9.103;842803.721;43.7386;-14.3376;56.6261;0.38029;0.07333;0.39579;3
PRES;9.107;842803.701;1015.0321;3
ACCE;9.122;842803.734;1.42137;4.05743;5.86040;2
GYRO;9.122;842803.734;1.80963;-1.48291;2.31937;2
MAGN;9.123;842803.734;18.65692;-13.64288;-40.57159;3
AHRS;9.123;842803.740;44.9328;-18.9007;61.0047;0.40180;0.06060;0.40862;3
LIGH;9.124;842803.684;512.9;3
LIGH;9.125;842803.734;491.4;3
PRES;9.137;842803.734;1015.0321;3
ACCE;9.141;842803.754;1.91377;4.34087;4.97086;2
GYRO;9.142;842803.754;1.79297;-1.82874;2.40300;2
MAGN;9.142;842803.754;15.54260;-17.30499;-40.11078;3
AHRS;9.143;842803.760;45.8609;-24.0697;65.6653;0.42430;0.04525;0.42011;3
ACCE;9.161;842803.775;1.92297;4.08105;4.34998;2
GYRO;9.161;842803.775;1.88211;-2.54279;2.47479;2
MAGN;9.162;842803.775;14.42566;-18.22357;-39.77966;3
AHRS;9.162;842803.780;46.5119;-30.2229;70.6465;0.44950;0.02498;0.42886;3
PRES;9.166;842803.768;1015.0281;3
ACCE;9.181;842803.795;1.36098;2.78311;4.24117;2
GYRO;9.181;842803.795;2.10260;-3.40599;2.71036;2
MAGN;9.182;842803.795;12.27875;-20.36438;-39.65454;3
AHRS;9.182;842803.800;46.8608;-37.7091;76.1323;0.47908;-0.00144;0.43421;3
PRES;9.196;842803.801;1015.0221;3
ACCE;9.200;842803.815;1.36272;1.24446;3.53574;2
GYRO;9.201;842803.815;2.41061;-4.22711;3.26701;2
MAGN;9.201;842803.815;8.32520;-25.33722;-39.48822;3
AHRS;9.202;842803.819;46.5893;-46.7197;82.5038;0.51308;-0.03442;0.43809;3
ACCE;9.220;842803.835;2.51932;-0.07057;1.78708;2
GYRO;9.221;842803.835;2.77045;-5.03291;4.00211;2
MAGN;9.221;842803.835;7.36389;-26.60217;-39.45160;3
AHRS;9.222;842803.839;45.2634;-57.2055;89.8440;0.55124;-0.07431;0.44179;3
PRES;9.226;842803.835;1015.0221;3
LIGH;9.227;842803.785;395.7;3
LIGH;9.227;842803.835;281.1;3
ACCE;9.240;842803.855;4.41013;-0.90543;-0.32062;2
GYRO;9.240;842803.855;3.11426;-5.70840;4.57436;2
MAGN;9.241;842803.855;1.50452;-28.64075;-38.25378;3
AHRS;9.241;842803.859;42.5835;-68.5681;97.5680;0.59249;-0.12013;0.44434;3
PRES;9.255;842803.869;1015.0221;3
ACCE;9.259;842803.875;5.28455;-1.41635;-2.19342;2
GYRO;9.260;842803.875;3.54147;-6.37323;4.95291;2
MAGN;9.261;842803.875;-7.68433;-32.17773;-36.06720;3
AHRS;9.261;842803.879;38.5576;-80.0704;104.9057;0.63546;-0.16960;0.44358;3
ACCE;9.280;842803.895;5.85234;-2.36942;-4.40147;2
GYRO;9.280;842803.895;3.92664;-6.81815;5.28922;2
AHRS;9.281;842803.898;33.2430;-91.1900;111.3707;0.67825;-0.22059;0.43859;3
MAGN;9.282;842803.895;-9.28497;-32.80334;-35.67810;3
PRES;9.284;842803.902;1015.0221;3
ACCE;9.299;842803.916;6.92244;-2.89885;-7.15282;2
GYRO;9.300;842803.916;4.07436;-6.66779;5.52985;2
MAGN;9.300;842803.916;-19.23676;-33.67920;-31.67877;3
AHRS;9.301;842803.918;26.7371;-101.2058;116.5638;0.71669;-0.27043;0.43133;3
ACCE;9.319;842803.936;8.37515;-2.74043;-8.73145;2
GYRO;9.319;842803.936;4.17584;-6.18326;5.59937;2
MAGN;9.320;842803.936;-29.56696;-32.16553;-22.45331;3
AHRS;9.321;842803.938;19.4341;-109.7181;120.2983;0.74742;-0.31692;0.42336;3
LIGH;9.326;842803.885;179.7;3
LIGH;9.326;842803.936;81.9;3
ACCE;9.339;842803.956;9.43756;-3.40791;-12.03511;2
GYRO;9.339;842803.956;4.06882;-5.89087;5.28244;2
MAGN;9.340;842803.956;-30.64117;-31.96564;-21.40503;3
AHRS;9.340;842803.958;11.9098;-117.0370;122.7738;0.77056;-0.35864;0.41360;3
PRES;9.344;842803.936;1015.0221;3
SOUN;9.346;762.06;0.02326;61.31
ACCE;9.359;842803.976;9.99152;-3.32771;-13.01862;2
GYRO;9.359;842803.976;3.68953;-5.74829;4.81551;2
MAGN;9.360;842803.976;-38.46588;-27.60010;-13.16071;3
AHRS;9.360;842803.977;4.7301;-123.7324;124.1664;0.78767;-0.39533;0.39927;3
PRES;9.373;842803.969;1015.0221;3
ACCE;9.378;842803.996;10.82951;-2.93649;-14.50572;2
GYRO;9.379;842803.996;3.11176;-5.06827;4.28751;2
MAGN;9.379;842803.996;-44.00635;-22.97211;-4.59137;3
AHRS;9.379;842803.997;-1.7266;-129.7757;124.5000;0.79827;-0.42722;0.38189;3
ACCE;9.398;842804.016;12.71274;-0.93896;-15.81429;2
GYRO;9.399;842804.016;2.14487;-4.18944;3.59511;2
MAGN;9.399;842804.016;-44.26270;-22.74780;-4.17786;3
AHRS;9.400;842804.017;-7.0349;-134.9887;123.8605;0.80259;-0.45461;0.36379;3
PRES;9.403;842804.003;1015.0221;3
ACCE;9.418;842804.036;13.13400;-0.07965;-16.45534;2
GYRO;9.418;842804.036;0.94716;-3.53532;2.45111;2
MAGN;9.419;842804.036;-46.42944;-15.27710;5.08881;3
AHRS;9.419;842804.037;-10.5734;-139.4924;122.5524;0.80389;-0.47693;0.34383;3
LIGH;9.428;842803.986;58.4;3
LIGH;9.428;842804.036;53.9;3
PRES;9.433;842804.036;1015.0221;3
AHRS;9.438;842804.056;-11.9827;-143.2925;120.7910;0.80448;-0.49490;0.32122;3
ACCE;9.457;842804.057;11.89162;-0.85690;-15.92809;2
GYRO;9.458;842804.057;-0.71021;-2.65123;1.46678;2
MAGN;9.459;842804.057;-46.95282;-11.01837;10.26001;3
AHRS;9.459;842804.076;-11.2605;-146.0282;118.6607;0.80401;-0.51013;0.29792;3
PRES;9.462;842804.070;1015.0221;3
ACCE;9.477;842804.077;11.27269;-1.46979;-13.53490;2
GYRO;9.478;842804.077;-2.34715;-1.40900;0.69160;2
MAGN;9.478;842804.077;-46.95892;-10.90088;10.40802;3
AHRS;9.478;842804.096;-8.7548;-147.0939;116.5149;0.80185;-0.52147;0.27867;3
PRES;9.492;842804.104;1015.0221;3
ACCE;9.496;842804.097;7.95982;-2.41551;-12.67906;2
GYRO;9.497;842804.097;-3.42110;0.17828;-0.03307;2
MAGN;9.498;842804.097;-47.08099;-7.22351;15.09094;3
AHRS;9.498;842804.116;-5.1887;-146.7896;114.3120;0.79727;-0.53007;0.26337;3
ACCE;9.516;842804.117;6.64217;-1.58395;-12.49648;2
GYRO;9.517;842804.117;-4.10312;0.84093;-0.14372;2
MAGN;9.517;842804.117;-46.28143;-8.33740;16.49475;3
AHRS;9.518;842804.135;-1.1133;-146.2730;111.9322;0.79146;-0.53793;0.24559;3
PRES;9.522;842804.137;1015.0221;3
LIGH;9.527;842804.087;82.5;3
LIGH;9.527;842804.137;119.5;3
ACCE;9.536;842804.137;6.74295;0.12772;-13.58125;2
GYRO;9.537;842804.137;-4.34190;0.19366;-0.30110;2
MAGN;9.538;842804.137;-46.37299;-8.33740;16.37726;3
AHRS;9.538;842804.155;3.2718;-146.6893;109.5611;0.78707;-0.54561;0.21828;3
ACCE;9.556;842804.157;6.00183;1.26425;-13.66403;2
GYRO;9.556;842804.157;-4.54501;-1.16580;-0.56160;2
MAGN;9.557;842804.157;-47.19849;-8.90808;14.98413;3
AHRS;9.557;842804.175;8.0733;-148.1507;107.1952;0.78352;-0.55372;0.18011;3
ACCE;9.576;842804.177;5.35402;0.08549;-13.27261;2
GYRO;9.576;842804.177;-4.97844;-1.77464;-0.65337;2
MAGN;9.577;842804.177;-46.44928;-13.53149;13.37738;3
AHRS;9.578;842804.195;13.2995;-149.4129;104.7974;0.77771;-0.56040;0.13941;3
PRES;9.581;842804.171;1015.0221;3
ACCE;9.595;842804.198;5.33482;0.30699;-11.58463;2
GYRO;9.596;842804.198;-5.48755;-0.99985;-0.56371;2
MAGN;9.596;842804.198;-46.29822;-13.83362;13.42773;3
AHRS;9.597;842804.214;18.9862;-149.3489;102.0342;0.76685;-0.56452;0.10257;3
GNSS;9.608;1491984761.000;39.993401;-0.067918;133.000;0.000;12.0;0.0;19;13
PRES;9.610;842804.204;1015.0221;3
GNSS;9.614;1491984761.000;39.993401;-0.067918;133.000;0.000;12.0;0.0;19;13
ACCE;9.618;842804.218;5.10210;2.16660;-10.84457;2
GYRO;9.619;842804.218;-6.03935;-0.11975;-0.42404;2
MAGN;9.620;842804.218;-45.09735;-15.77148;13.25836;3
AHRS;9.621;842804.234;25.0999;-148.0647;98.6878;0.75088;-0.56607;0.06760;3
LIGH;9.630;842804.187;189.2;3
LIGH;9.630;842804.238;267.2;3
ACCE;9.635;842804.238;4.75136;3.50816;-10.04422;2
GYRO;9.636;842804.238;-6.50703;0.19287;-0.39734;2
MAGN;9.636;842804.238;-43.42194;-16.88385;11.07941;3
AHRS;9.637;842804.254;31.5938;-145.7951;94.6674;0.73051;-0.56443;0.03174;3
PRES;9.640;842804.238;1015.0221;3
ACCE;9.655;842804.258;3.33539;3.73151;-10.00784;2
GYRO;9.655;842804.258;-6.97253;0.40776;-0.52087;2
MAGN;9.656;842804.258;-43.77899;-17.87872;10.45532;3
AHRS;9.656;842804.274;38.4021;-142.4232;89.7357;0.70580;-0.55892;-0.00610;3
PRES;9.670;842804.271;1015.0261;3
ACCE;9.674;842804.278;1.73997;3.38542;-9.57484;2
GYRO;9.675;842804.278;-7.54535;0.46672;-0.53867;2
MAGN;9.676;842804.278;-44.52057;-21.92535;7.17773;3
AHRS;9.676;842804.293;45.3780;-137.4104;83.0915;0.67496;-0.55046;-0.04676;3
ACCE;9.694;842804.298;0.61360;2.40135;-8.27220;2
GYRO;9.695;842804.298;-8.26778;0.46033;-0.30779;2
MAGN;9.696;842804.298;-42.58118;-23.08350;4.02527;3
AHRS;9.696;842804.313;52.0810;-129.3539;73.2732;0.63532;-0.53965;-0.08910;3
PRES;9.699;842804.305;1015.0321;3
ACCE;9.714;842804.318;1.75902;1.31384;-5.91455;2
GYRO;9.715;842804.318;-9.12299;0.71423;0.05421;2
MAGN;9.715;842804.318;-42.81006;-23.03925;2.38495;3
AHRS;9.715;842804.333;57.6942;-115.9839;58.1249;0.58433;-0.52501;-0.13209;3
PRES;9.729;842804.339;1015.0321;3
LIGH;9.730;842804.288;367.2;3
LIGH;9.730;842804.339;472.9;3
ACCE;9.733;842804.339;2.15953;-0.50597;-3.61980;2
GYRO;9.734;842804.339;-10.10747;0.80963;0.39069;2
MAGN;9.734;842804.339;-43.27545;-22.38159;-3.80707;3
AHRS;9.734;842804.353;60.4413;-96.3223;36.3348;0.51973;-0.50700;-0.17659;3
ACCE;9.753;842804.359;1.37877;-2.26521;-0.59175;2
GYRO;9.754;842804.359;-10.97522;0.42310;0.98584;2
MAGN;9.754;842804.359;-42.91687;-21.07239;-8.11462;3
AHRS;9.754;842804.372;58.1487;-75.1112;12.0834;0.43917;-0.48922;-0.22163;3
PRES;9.758;842804.372;1015.0241;3
ACCE;9.773;842804.379;0.04491;-3.36037;4.87082;2
GYRO;9.773;842804.379;-11.09506;-0.13792;1.88486;2
MAGN;9.773;842804.379;-43.36243;-19.96460;-10.50110;3
AHRS;9.774;842804.392;51.1173;-60.4806;-6.3902;0.34682;-0.47441;-0.26038;3
PRES;9.788;842804.406;1015.0221;3
ACCE;9.793;842804.399;-0.49998;-2.41615;11.08749;2
GYRO;9.793;842804.399;-9.90717;-0.47168;3.04924;2
MAGN;9.794;842804.399;-44.55872;-14.48822;-16.77246;3
AHRS;9.794;842804.412;41.8953;-53.4718;-17.3634;0.25222;-0.46353;-0.28489;3
ACCE;9.812;842804.419;-0.13377;-2.77112;11.44069;2
GYRO;9.813;842804.419;-8.12877;-0.45316;4.42816;2
MAGN;9.813;842804.419;-45.10345;-8.50372;-19.43512;3
AHRS;9.813;842804.432;32.1095;-51.0540;-22.7812;0.16285;-0.45526;-0.28810;3
LIGH;9.830;842804.389;518.1;3
LIGH;9.830;842804.439;545.5;3
ACCE;9.832;842804.439;2.48804;-3.71291;10.26244;2
GYRO;9.832;842804.439;-6.54396;-0.12195;5.74049;2
MAGN;9.833;842804.439;-44.69299;-4.91486;-19.39240;3
AHRS;9.833;842804.451;22.2563;-50.5906;-24.8455;0.08022;-0.44697;-0.27138;3
PRES;9.847;842804.439;1015.0321;3
ACCE;9.852;842804.459;4.30350;-5.41862;7.86499;2
GYRO;9.853;842804.459;-5.39304;-0.13060;6.48975;2
MAGN;9.853;842804.459;-44.50684;6.00281;-19.21997;3
AHRS;9.853;842804.471;12.5316;-51.0286;-25.0662;0.00324;-0.43934;-0.24056;3
ACCE;9.872;842804.480;3.95584;-7.24384;7.25314;2
GYRO;9.872;842804.480;-4.71165;-0.36916;7.06960;2
MAGN;9.872;842804.480;-42.62390;13.60168;-18.54401;3
AHRS;9.873;842804.491;2.7537;-51.8794;-24.2780;-0.07083;-0.43206;-0.19932;3
PRES;9.877;842804.473;1015.0321;3
ACCE;9.892;842804.500;4.29018;-8.84145;7.29230;2
GYRO;9.892;842804.500;-4.05093;-0.67642;7.82375;2
MAGN;9.892;842804.500;-41.41083;18.13965;-16.91437;3
AHRS;9.893;842804.511;-7.2718;-52.8264;-22.5424;-0.14247;-0.42428;-0.14703;3
SOUN;9.897;1591.38;0.04857;67.71
PRES;9.906;842804.506;1015.0321;3
ACCE;9.911;842804.520;6.47827;-9.56586;6.81882;2
GYRO;9.912;842804.520;-3.35634;-0.90031;8.48775;2
MAGN;9.912;842804.520;-37.00104;28.47443;-13.46436;3
AHRS;9.912;842804.530;-17.3950;-53.4690;-19.7255;-0.20923;-0.41498;-0.08420;3
LIGH;9.930;842804.490;558.2;3
LIGH;9.930;842804.540;567.2;3
ACCE;9.931;842804.540;9.10966;-10.18819;6.81816;2
GYRO;9.932;842804.540;-2.73721;-1.01202;8.60672;2
MAGN;9.932;842804.540;-33.71124;33.87909;-11.81793;3
AHRS;9.932;842804.550;-27.1453;-53.4647;-15.9921;-0.26838;-0.40385;-0.01623;3
PRES;9.936;842804.540;1015.0275;3
ACCE;9.951;842804.560;11.13475;-10.49924;7.58331;2
GYRO;9.951;842804.560;-2.02974;-0.97472;7.97742;2
MAGN;9.951;842804.560;-29.75464;37.99438;-9.29871;3
AHRS;9.952;842804.570;-35.7517;-52.5163;-11.6123;-0.31646;-0.39105;0.04876;3
PRES;9.966;842804.574;1015.0221;3
ACCE;9.970;842804.580;12.56250;-10.76300;8.21024;2
GYRO;9.971;842804.580;-1.03314;-0.89532;6.72214;2
MAGN;9.971;842804.580;-20.79163;44.77386;-3.75519;3
AHRS;9.971;842804.589;-42.4091;-50.5071;-6.5261;-0.34924;-0.37847;0.10606;3
ACCE;9.990;842804.600;12.89526;-11.42206;9.50002;2
GYRO;9.991;842804.600;0.33235;-1.24567;5.03496;2
MAGN;9.991;842804.600;-16.22314;47.28546;-0.99030;3
AHRS;9.991;842804.609;-46.4625;-47.9811;-0.7667;-0.36286;-0.37120;0.15475;3
PRES;9.995;842804.607;1015.0295;3
ACCE;10.010;842804.621;12.00316;-11.38068;11.46873;2
GYRO;10.010;842804.621;2.21399;-1.87228;3.12303;2
MAGN;10.010;842804.621;-9.68475;47.47620;-0.80261;3
AHRS;10.011;842804.629;-47.3514;-45.4919;5.4501;-0.35308;-0.37131;0.19524;3
PRES;10.025;842804.641;1015.0321;3
ACCE;10.030;842804.641;10.92183;-10.73398;11.41814;2
GYRO;10.030;842804.641;4.29352;-2.44617;1.14220;2
MAGN;10.030;842804.641;-2.40021;48.41309;-1.43890;3
AHRS;10.031;842804.649;-44.8667;-43.6769;11.6515;-0.31749;-0.37802;0.22831;3
LIGH;10.031;842804.590;565.0;3
LIGH;10.032;842804.641;560.0;3
ACCE;10.050;842804.661;9.67798;-10.06444;9.74533;2
GYRO;10.050;842804.661;5.82111;-3.00374;-0.77940;2
MAGN;10.051;842804.661;-0.75226;48.96088;-1.97449;3
AHRS;10.051;842804.668;-39.5860;-43.5757;16.8677;-0.25981;-0.39158;0.25247;3
ACCE;10.069;842804.681;8.63452;-9.19012;8.23424;2
GYRO;10.070;842804.681;6.66063;-3.32701;-2.50276;2
MAGN;10.071;842804.681;-0.43335;47.79663;-6.84357;3
AHRS;10.071;842804.688;-32.3985;-45.2089;20.7485;-0.18687;-0.40945;0.26512;3
PRES;10.084;842804.674;1015.0321;3
ACCE;10.089;842804.701;8.12134;-8.21101;6.62737;2
GYRO;10.090;842804.701;7.10399;-3.70343;-3.91362;2
MAGN;10.091;842804.701;-2.33154;46.35162;-15.99731;3
AHRS;10.091;842804.708;-23.8702;-48.2050;23.7897;-0.10237;-0.42987;0.26672;3
ACCE;10.109;842804.721;8.08606;-7.14555;6.49777;2
GYRO;10.109;842804.721;7.22816;-4.04405;-5.08076;2
MAGN;10.110;842804.721;-3.44238;45.94421;-19.36493;3
AHRS;10.111;842804.728;-14.4292;-52.3145;26.4381;-0.00973;-0.45153;0.25753;3
PRES;10.114;842804.708;1015.0321;3
ACCE;10.128;842804.741;8.76154;-5.81856;6.98184;2
GYRO;10.129;842804.741;7.38000;-3.98434;-6.20380;2
MAGN;10.130;842804.741;-9.36890;42.35535;-25.82550;3
AHRS;10.130;842804.747;-4.1797;-56.9286;28.9850;0.08816;-0.46916;0.23668;3
LIGH;10.131;842804.691;564.2;3
LIGH;10.132;842804.741;570.7;3
PRES;10.144;842804.741;1015.0321;3
ACCE;10.148;842804.762;8.28622;-4.65800;6.31207;2
GYRO;10.149;842804.762;7.73387;-3.97255;-7.19986;2
MAGN;10.149;842804.762;-18.36700;34.18732;-33.73871;3
AHRS;10.150;842804.767;6.9349;-62.0143;32.0642;0.19183;-0.47989;0.20633;3
ACCE;10.168;842804.782;6.48175;-3.87993;4.62686;2
GYRO;10.169;842804.782;8.01967;-4.03001;-7.98439;2
MAGN;10.169;842804.782;-20.93201;31.53381;-35.77118;3
AHRS;10.170;842804.787;18.7095;-68.1048;36.2683;0.29995;-0.48314;0.16795;3
PRES;10.173;842804.775;1015.0321;3
ACCE;10.188;842804.802;4.82712;-2.81221;2.15996;2
GYRO;10.188;842804.802;8.03288;-3.97652;-8.65996;2
MAGN;10.189;842804.802;-25.74005;22.20306;-37.00409;3
AHRS;10.189;842804.807;30.6582;-75.7038;42.0728;0.40726;-0.47742;0.12194;3
PRES;10.203;842804.809;1015.0321;3
ACCE;10.207;842804.822;4.97842;-0.15721;0.34140;2
GYRO;10.208;842804.822;7.76334;-3.80350;-9.34529;2
MAGN;10.209;842804.822;-32.65076;5.79376;-36.52344;3
AHRS;10.209;842804.826;42.4284;-85.7845;50.4962;0.51042;-0.46081;0.06856;3
ACCE;10.227;842804.842;4.57309;1.28838;-0.84108;2
GYRO;10.228;842804.842;7.41699;-3.61681;-10.26546;2
MAGN;10.229;842804.842;-34.21631;1.87225;-36.26251;3
AHRS;10.229;842804.846;53.4934;-100.4428;63.6740;0.60665;-0.43115;0.00756;3
PRES;10.234;842804.842;1015.0321;3
LIGH;10.234;842804.792;576.0;3
LIGH;10.234;842804.842;580.9;3
ACCE;10.247;842804.862;2.19595;0.11081;-2.05893;2
GYRO;10.248;842804.862;6.92200;-3.33688;-11.09489;2
MAGN;10.248;842804.862;-35.03571;-13.63525;-30.93567;3
AHRS;10.249;842804.866;62.2815;-124.0682;86.0415;0.69306;-0.38723;-0.06010;3
PRES;10.262;842804.876;1015.0321;3
ACCE;10.267;842804.882;-1.40273;-0.79480;-2.87167;2
GYRO;10.267;842804.882;6.25522;-2.88329;-11.03427;2
MAGN;10.268;842804.882;-30.06134;-30.72815;-21.66290;3
AHRS;10.268;842804.886;65.0013;-157.6612;118.8548;0.76533;-0.33123;-0.12745;3
ACCE;10.286;842804.903;-4.65915;0.49974;-4.62392;2
GYRO;10.287;842804.903;5.30693;-2.19551;-9.78802;2
MAGN;10.288;842804.903;-29.00391;-33.48694;-20.02106;3
AHRS;10.288;842804.905;60.4727;174.1964;146.7289;0.81944;-0.27144;-0.18588;3
PRES;10.292;842804.909;1015.0321;3
ACCE;10.306;842804.923;-5.96008;2.11824;-6.11046;2
GYRO;10.307;842804.923;4.36560;-1.29820;-8.16818;2
MAGN;10.308;842804.923;-19.18335;-44.73724;-10.72388;3
AHRS;10.308;842804.925;52.9314;158.6595;162.5070;0.85694;-0.21533;-0.23042;3
ACCE;10.326;842804.943;-5.63971;3.63617;-6.61470;2
GYRO;10.326;842804.943;3.52719;-0.92223;-7.02290;2
MAGN;10.327;842804.943;-7.07245;-51.03149;-2.46887;3
AHRS;10.327;842804.945;45.3178;150.3476;171.5444;0.88240;-0.16408;-0.26295;3
LIGH;10.333;842804.892;516.7;3
LIGH;10.333;842804.943;433.0;3
SOUN;10.337;934.72;0.02853;63.08
ACCE;10.346;842804.963;-4.55753;4.13005;-7.16621;2
GYRO;10.346;842804.963;2.70155;-0.91068;-6.67502;2
MAGN;10.347;842804.963;-5.79681;-51.58539;-1.64642;3
AHRS;10.348;842804.965;38.2647;144.8438;178.0252;0.89881;-0.11449;-0.29067;3
PRES;10.351;842804.943;1015.0321;3
ACCE;10.365;842804.983;-5.00403;3.11760;-7.08252;2
GYRO;10.366;842804.983;1.83186;-0.89265;-6.75780;2
MAGN;10.366;842804.983;4.07562;-52.99225;4.01306;3
AHRS;10.367;842804.984;31.6914;140.4864;-176.2488;0.90791;-0.06262;-0.31660;3
PRES;10.380;842804.976;1015.0321;3
ACCE;10.385;842805.003;-6.92033;1.64532;-5.90114;2
GYRO;10.386;842805.003;1.05464;-0.67867;-6.45534;2
MAGN;10.386;842805.003;14.08234;-50.86060;7.54852;3
AHRS;10.386;842805.004;25.5808;137.0106;-170.8210;0.91095;-0.00826;-0.33970;3
ACCE;10.405;842805.023;-9.11972;0.94658;-3.47614;2
GYRO;10.405;842805.023;0.72815;0.07024;-5.16965;2
MAGN;10.406;842805.023;14.55078;-50.74768;7.70569;3
AHRS;10.406;842805.024;20.2757;134.8878;-166.2958;0.91065;0.04142;-0.35551;3
PRES;10.410;842805.010;1015.0287;3
ACCE;10.425;842805.043;-8.83664;0.49838;-3.37871;2
GYRO;10.425;842805.043;0.67917;1.46185;-3.19794;2
MAGN;10.426;842805.043;24.21265;-45.10345;9.00726;3
AHRS;10.426;842805.044;16.3156;134.7126;-163.4527;0.91193;0.07740;-0.35829;3
LIGH;10.434;842804.993;426.0;3
LIGH;10.434;842805.043;438.5;3
PRES;10.440;842805.043;1015.0221;3
AHRS;10.445;842805.063;13.8524;136.6492;-162.1123;0.91822;0.09942;-0.34477;3
ACCE;10.464;842805.064;-5.34248;2.12521;-4.88419;2
GYRO;10.465;842805.064;0.63718;2.84973;-1.51363;2
MAGN;10.465;842805.064;29.51813;-43.20679;10.16693;3
AHRS;10.465;842805.083;12.3153;140.2075;-161.4784;0.92857;0.11442;-0.31771;3
PRES;10.469;842805.077;1015.0281;3
ACCE;10.484;842805.084;-2.14133;1.45195;-4.99103;2
GYRO;10.484;842805.084;0.65338;3.78494;-1.12587;2
MAGN;10.485;842805.084;29.59595;-43.15033;10.27374;3
AHRS;10.485;842805.103;10.7973;144.7922;-161.0899;0.94072;0.12782;-0.28227;3
PRES;10.499;842805.111;1015.0321;3
ACCE;10.503;842805.104;-0.89551;0.00998;-4.62625;2
GYRO;10.504;842805.104;1.10196;4.44217;-1.04173;2
MAGN;10.504;842805.104;31.97937;-41.21857;13.82294;3
AHRS;10.505;842805.123;8.8609;150.0864;-161.1796;0.95353;0.13782;-0.24165;3
ACCE;10.524;842805.124;0.96339;0.41423;-5.67448;2
GYRO;10.524;842805.124;1.89708;4.92825;-0.65637;2
MAGN;10.524;842805.124;30.86243;-38.51471;17.71393;3
AHRS;10.525;842805.142;6.4716;156.3106;-162.0286;0.96696;0.14117;-0.19379;3
PRES;10.528;842805.144;1015.0321;3
LIGH;10.534;842805.094;416.3;3
LIGH;10.534;842805.144;385.3;3
ACCE;10.543;842805.144;1.21309;-1.56921;-7.22426;2
GYRO;10.544;842805.144;2.66122;5.84004;0.13702;2
MAGN;10.544;842805.144;30.86243;-38.45367;18.16406;3
AHRS;10.544;842805.162;3.8043;163.6526;-163.9173;0.98023;0.13372;-0.13610;3
ACCE;10.563;842805.164;2.21664;-2.30862;-8.60799;2
GYRO;10.564;842805.164;2.98546;6.83051;1.43083;2
MAGN;10.564;842805.164;30.45044;-37.54730;23.47565;3
AHRS;10.564;842805.182;1.0645;172.1331;-166.8582;0.99112;0.11353;-0.06708;3
ACCE;10.583;842805.184;4.48434;-2.05057;-9.31410;2
GYRO;10.583;842805.184;3.03111;7.81134;2.53880;2
MAGN;10.584;842805.184;27.16370;-35.16235;30.18188;3
AHRS;10.584;842805.202;-1.9881;-178.7190;-170.3381;-0.99625;-0.08400;-0.00968;3
PRES;10.588;842805.178;1015.0321;3
ACCE;10.602;842805.205;7.66293;-1.11627;-10.90207;2
GYRO;10.603;842805.205;3.07274;8.05000;2.95085;2
MAGN;10.603;842805.205;25.71106;-35.08759;31.10199;3
AHRS;10.605;842805.221;-5.5287;-169.6301;-173.2775;-0.99329;-0.05397;-0.08729;3
GNSS;10.609;1491984762.000;39.993401;-0.067920;133.000;0.000;12.0;0.0;19;13
GNSS;10.614;1491984762.000;39.993401;-0.067920;133.000;0.000;12.0;0.0;19;13
PRES;10.618;842805.211;1015.0321;3
ACCE;10.622;842805.225;9.91545;-0.38229;-12.57416;2
GYRO;10.624;842805.225;3.04817;7.78300;2.54585;2
MAGN;10.624;842805.225;15.61584;-34.31549;37.32147;3
AHRS;10.625;842805.241;-9.3092;-161.1002;-175.1147;-0.98285;-0.02859;-0.16008;3
LIGH;10.636;842805.195;347.5;3
LIGH;10.636;842805.245;308.0;3
ACCE;10.642;842805.245;10.03134;-1.36450;-12.19725;2
GYRO;10.643;842805.245;2.99567;7.13821;2.03670;2
MAGN;10.643;842805.245;6.14319;-32.64923;42.48657;3
AHRS;10.644;842805.261;-13.1650;-153.2088;-176.1346;-0.96673;-0.00605;-0.22625;3
PRES;10.647;842805.245;1015.0321;3
ACCE;10.662;842805.265;10.06493;-1.57936;-11.11740;2
GYRO;10.662;842805.265;2.88943;6.80443;2.02309;2
MAGN;10.663;842805.265;3.68500;-31.55060;43.00842;3
AHRS;10.663;842805.281;-16.9672;-145.5727;-176.6590;-0.94563;0.01610;-0.28847;3
PRES;10.676;842805.278;1015.0321;3
ACCE;10.681;842805.285;11.46158;-1.70297;-10.80261;2
GYRO;10.682;842805.285;2.60660;6.87880;2.04137;2
MAGN;10.682;842805.285;-7.99561;-26.48468;44.37866;3
AHRS;10.682;842805.300;-20.4648;-137.6623;-176.8813;-0.91909;0.03915;-0.35073;3
ACCE;10.701;842805.305;13.06760;-2.33247;-11.19044;2
GYRO;10.701;842805.305;2.20291;7.11685;1.82214;2
MAGN;10.702;842805.305;-16.39099;-23.26508;42.48657;3
AHRS;10.702;842805.320;-23.3899;-129.6277;-176.7919;-0.88821;0.06142;-0.41143;3
PRES;10.706;842805.312;1015.0321;3
ACCE;10.721;842805.325;14.54219;-1.93343;-11.04558;2
GYRO;10.721;842805.325;1.78894;6.66911;1.27887;2
MAGN;10.721;842805.325;-19.41071;-21.98944;41.23840;3
AHRS;10.722;842805.340;-25.3947;-121.9588;-176.0352;-0.85624;0.07706;-0.46633;3
PRES;10.736;842805.346;1015.0388;3
LIGH;10.737;842805.295;213.5;3
LIGH;10.737;842805.346;105.0;3
ACCE;10.740;842805.346;13.53612;-2.66672;-9.95021;2
GYRO;10.741;842805.346;1.57173;6.03883;0.52385;2
MAGN;10.741;842805.346;-29.20990;-17.54608;36.79199;3
AHRS;10.741;842805.360;-26.5590;-114.7513;-174.8539;-0.82444;0.08692;-0.51550;3
ACCE;10.760;842805.366;13.11993;-2.47850;-8.05043;2
GYRO;10.761;842805.366;1.40126;5.68880;0.08147;2
MAGN;10.761;842805.366;-33.37555;-15.05432;34.12018;3
AHRS;10.761;842805.379;-27.0981;-107.7663;-173.5397;-0.79187;0.09362;-0.56146;3
PRES;10.765;842805.379;1015.0421;3
ACCE;10.780;842805.386;13.84515;-1.20956;-6.27625;2
GYRO;10.780;842805.386;1.10602;5.62695;-0.24808;2
MAGN;10.781;842805.386;-35.10895;-14.21967;31.88477;3
AHRS;10.781;842805.399;-26.9519;-100.9242;-172.2626;-0.75827;0.09741;-0.60553;3
PRES;10.795;842805.413;1015.0421;3
ACCE;10.800;842805.406;15.04819;-0.59424;-5.36888;2
GYRO;10.800;842805.406;0.77667;5.44418;-0.83890;2
MAGN;10.800;842805.406;-40.72266;-12.89520;25.31281;3
AHRS;10.801;842805.419;-25.8589;-94.4586;-171.3188;-0.72491;0.09736;-0.64752;3
ACCE;10.819;842805.426;15.18388;-1.07211;-4.48123;2
GYRO;10.820;842805.426;0.41707;5.32405;-1.64839;2
MAGN;10.820;842805.426;-44.64264;-13.54523;21.48743;3
AHRS;10.820;842805.439;-23.7569;-88.3342;-170.9516;-0.69136;0.09341;-0.68845;3
LIGH;10.837;842805.396;61.6;3
LIGH;10.837;842805.446;37.8;3
ACCE;10.839;842805.446;14.60701;-1.72549;-3.93007;2
GYRO;10.840;842805.446;-0.07806;5.47226;-2.42155;2
MAGN;10.840;842805.446;-45.30334;-13.28278;17.75208;3
AHRS;10.841;842805.458;-20.8322;-82.4014;-171.4455;-0.65618;0.08733;-0.72906;3
PRES;10.854;842805.446;1015.0421;3
ACCE;10.859;842805.466;12.77208;-3.09117;-4.18597;2
GYRO;10.860;842805.466;-0.74829;5.54330;-2.93973;2
MAGN;10.860;842805.466;-46.04797;-14.12048;9.26361;3
AHRS;10.861;842805.478;-17.5720;-76.7959;-173.2033;-0.61985;0.08311;-0.76753;3
ACCE;10.879;842805.487;9.83313;-4.63489;-4.01515;2
GYRO;10.879;842805.487;-1.67001;4.99335;-2.90091;2
MAGN;10.880;842805.487;-45.65125;-15.89203;5.40924;3
AHRS;10.880;842805.498;-14.9039;-72.1834;-176.3815;-0.58712;0.08631;-0.79844;3
PRES;10.884;842805.480;1015.0421;3
SOUN;10.888;465.91;0.01422;57.04
ACCE;10.898;842805.507;8.32965;-4.29335;-1.40163;2
GYRO;10.899;842805.507;-2.62169;3.87221;-2.41537;2
MAGN;10.899;842805.507;-45.65125;-17.56287;3.03192;3
AHRS;10.900;842805.518;-13.3116;-68.8852;179.6015;-0.56143;0.09754;-0.81936;3
PRES;10.913;842805.513;1015.0421;3
ACCE;10.918;842805.527;8.35358;-3.39502;1.30707;2
GYRO;10.919;842805.527;-3.11209;2.91568;-2.07010;2
MAGN;10.919;842805.527;-43.66455;-20.45135;-3.64227;3
AHRS;10.919;842805.537;-12.4262;-66.5642;175.2818;-0.54135;0.11285;-0.83281;3
LIGH;10.937;842805.497;144.7;3
LIGH;10.938;842805.547;284.6;3
ACCE;10.939;842805.547;9.32780;-3.11937;3.04539;2
GYRO;10.939;842805.547;-3.21332;2.52234;-2.16451;2
MAGN;10.940;842805.547;-41.44745;-21.42181;-7.87964;3
AHRS;10.940;842805.557;-11.6293;-64.5954;170.8208;0.52301;-0.12790;0.84257;3
PRES;10.943;842805.547;1015.0421;3
ACCE;10.958;842805.567;10.25391;-3.85008;4.08897;2
GYRO;10.958;842805.567;-3.09862;2.69971;-2.63661;2
MAGN;10.959;842805.567;-41.27655;-22.79816;-10.23712;3
AHRS;10.959;842805.577;-10.4508;-62.3610;166.3108;0.50262;-0.13881;0.85153;3
PRES;10.973;842805.581;1015.0421;3
ACCE;10.978;842805.587;10.92105;-3.65625;3.37550;2
GYRO;10.978;842805.587;-2.88112;2.98363;-3.12688;2
MAGN;10.979;842805.587;-38.60168;-24.10278;-15.27252;3
AHRS;10.979;842805.597;-8.8999;-59.7021;161.7432;0.47929;-0.14517;0.85988;3
ACCE;10.998;842805.607;10.86226;-2.69231;1.88649;2
GYRO;10.998;842805.607;-2.96632;2.56841;-3.51706;2
MAGN;10.998;842805.607;-36.40289;-24.10278;-17.72461;3
AHRS;10.999;842805.616;-7.1851;-57.4322;156.7079;0.45856;-0.15062;0.86335;3
PRES;11.002;842805.614;1015.0421;3
AHRS;11.019;842805.636;-5.7863;-56.0131;151.1250;0.44305;-0.16008;0.85983;3
ACCE;11.020;842805.628;8.63580;-3.57687;1.75400;2
GYRO;11.020;842805.628;-3.44873;1.74681;-3.66420;2
MAGN;11.021;842805.628;-33.70361;-25.64087;-19.98138;3
PRES;11.032;842805.648;1015.0421;3
ACCE;11.037;842805.648;6.03148;-4.86803;3.89174;2
GYRO;11.038;842805.648;-3.80257;1.12450;-3.11870;2
MAGN;11.038;842805.648;-30.29785;-27.58026;-24.38812;3
AHRS;11.039;842805.656;-5.2643;-55.1584;145.5764;0.42973;-0.17573;0.85208;3
LIGH;11.039;842805.597;458.0;3
LIGH;11.040;842805.648;639.9;3
WIFI;11.044;842805.651;RNCS_5g;90:f6:52:ff:cd:72;-87
WIFI;11.044;842805.651;eduroam;00:13:c3:44:d8:e1;-79
WIFI;11.044;842805.651;RNCS_24g;90:f6:52:ff:cd:71;-85
WIFI;11.044;842805.651;FTE-1DDE;f8:3d:ff:7d:1d:e5;-81
WIFI;11.044;842805.651;UJI;00:13:c3:44:d8:e0;-80
WIFI;11.044;842805.651;eduroam;00:1a:6d:9b:9a:21;-70
WIFI;11.044;842805.651;eduroam;00:14:69:f2:31:41;-87
WIFI;11.044;842805.651;Pruebas;2e:d9:9f:d9:fa:21;-83
WIFI;11.044;842805.651;UJI;00:1a:6d:9b:9a:20;-74
WIFI;11.044;842801.658;UJI;00:1a:a1:5c:f9:60;-90
WIFI;11.044;842801.658;Pruebas;c8:d1:5e:64:e1:d8;-88
WIFI;11.044;842805.651;;98:fc:11:6d:a7:5b;-76
WIFI;11.044;842805.651;UJI;00:14:69:f2:31:40;-87
ACCE;11.056;842805.668;5.75044;-4.23524;7.76129;2
GYRO;11.057;842805.668;-3.33302;1.12167;-1.99327;2
MAGN;11.058;842805.668;-29.33960;-28.12500;-26.25580;3
AHRS;11.058;842805.676;-5.6203;-54.2465;141.1728;0.41496;-0.19251;0.84584;3
ACCE;11.076;842805.688;7.73291;-2.70650;9.55807;2
GYRO;11.077;842805.688;-2.05728;1.51445;-1.08531;2
MAGN;11.078;842805.688;-26.57013;-26.85089;-27.50244;3
AHRS;11.078;842805.695;-6.0970;-52.7452;138.5846;0.39807;-0.20142;0.84521;3
PRES;11.092;842805.681;1015.0421;3
ACCE;11.097;842805.708;9.92398;-2.37579;7.40393;2
GYRO;11.098;842805.708;-0.92061;1.60861;-0.94016;2
MAGN;11.098;842805.708;-24.19891;-24.25232;-29.61731;3
AHRS;11.098;842805.715;-6.0209;-51.0067;137.1663;0.38297;-0.20113;0.84733;3
ACCE;11.116;842805.728;10.53677;-1.90208;6.25540;2
GYRO;11.116;842805.728;-0.43164;1.40913;-1.59946;2
AHRS;11.118;842805.735;-5.1296;-49.5588;135.7829;0.37263;-0.19523;0.84739;3
MAGN;11.119;842805.728;-23.78998;-23.26508;-30.35736;3
PRES;11.121;842805.715;1015.0421;3
ACCE;11.136;842805.748;10.17232;-1.80919;6.28860;2
GYRO;11.136;842805.748;-0.20715;0.99298;-2.61842;2
MAGN;11.136;842805.748;-21.57288;-24.07990;-32.29218;3
AHRS;11.137;842805.754;-3.2556;-48.5341;133.8855;0.36786;-0.18473;0.84305;3
LIGH;11.138;842805.698;670.6;3
LIGH;11.138;842805.748;662.6;3
PRES;11.150;842805.748;1015.0421;3
AHRS;11.158;842805.774;-0.4002;-48.0169;131.4523;0.36959;-0.17017;0.83330;3
ACCE;11.158;842805.769;10.76089;-2.12193;7.32300;2
GYRO;11.159;842805.769;0.07799;0.46727;-3.62334;2
MAGN;11.159;842805.769;-18.67523;-24.43848;-31.73981;3
ACCE;11.175;842805.789;12.25230;-2.29489;9.08983;2
GYRO;11.175;842805.789;0.59218;0.25931;-4.60335;2
MAGN;11.176;842805.789;-17.90466;-24.43848;-31.17676;3
AHRS;11.176;842805.794;3.5378;-47.6932;128.6987;0.37649;-0.14948;0.81870;3
PRES;11.180;842805.782;1015.0421;3
ACCE;11.195;842805.809;12.52177;-2.40659;10.75804;2
GYRO;11.195;842805.809;1.37286;0.39838;-5.46715;2
MAGN;11.195;842805.809;-14.48059;-26.33514;-32.04193;3
AHRS;11.196;842805.814;8.6819;-47.0892;125.8853;0.38629;-0.11939;0.80032;3
PRES;11.210;842805.816;1015.0421;3
ACCE;11.214;842805.829;11.65016;-2.04089;11.11046;2
GYRO;11.215;842805.829;2.48521;0.83908;-5.94159;2
MAGN;11.215;842805.829;-11.67297;-29.15802;-32.45087;3
AHRS;11.215;842805.833;14.9850;-45.8791;123.4163;0.39719;-0.07741;0.77990;3
AHRS;11.237;842805.853;22.3057;-44.1792;121.7170;0.40953;-0.02313;0.75860;3
ACCE;11.238;842805.849;10.49451;-1.36484;9.48827;2
GYRO;11.238;842805.849;3.80801;1.22305;-5.97881;2
MAGN;11.238;842805.849;-11.17859;-29.80042;-32.48901;3
PRES;11.240;842805.849;1015.0421;3
LIGH;11.240;842805.799;671.3;3
LIGH;11.241;842805.849;684.2;3
ACCE;11.254;842805.869;9.62900;-0.62428;7.66908;2
GYRO;11.254;842805.869;4.92049;1.23393;-5.93021;2
MAGN;11.254;842805.869;-6.93207;-33.48694;-30.48553;3
AHRS;11.255;842805.873;30.4817;-42.5006;120.7570;0.42509;0.04014;0.73461;3
PRES;11.269;842805.883;1015.0421;3
ACCE;11.273;842805.889;9.02106;-0.43907;7.45119;2
GYRO;11.274;842805.889;5.93161;0.95392;-6.15881;2
MAGN;11.274;842805.889;2.31476;-36.70349;-25.23499;3
AHRS;11.274;842805.893;39.5507;-41.2102;120.2446;0.44491;0.10963;0.70444;3
ACCE;11.293;842805.910;8.43658;-0.46991;5.30450;2
GYRO;11.294;842805.910;6.80074;0.93854;-6.69878;2
MAGN;11.294;842805.910;3.95660;-37.17346;-24.28589;3
AHRS;11.294;842805.912;49.6536;-40.0393;119.7847;0.46668;0.18542;0.66559;3
PRES;11.298;842805.916;1015.0421;3
ACCE;11.313;842805.930;6.65633;-0.81781;3.17099;2
GYRO;11.313;842805.930;7.16249;1.01019;-7.29756;2
MAGN;11.314;842805.930;11.00616;-41.27197;-17.98096;3
AHRS;11.314;842805.932;60.6750;-38.1156;118.4280;0.48645;0.26589;0.61639;3
SOUN;11.328;128.37;0.00392;45.84
ACCE;11.333;842805.950;4.31053;-1.35706;1.76514;2
GYRO;11.333;842805.950;7.29402;1.22800;-7.66176;2
MAGN;11.334;842805.950;18.19763;-42.91687;-10.16846;3
AHRS;11.334;842805.952;72.1242;-33.0562;113.9848;0.50028;0.34798;0.55867;3
ACCE;11.353;842805.970;2.60861;-2.12146;0.89046;2
GYRO;11.353;842805.970;7.36003;1.43303;-7.73486;2
MAGN;11.353;842805.970;18.92395;-43.03894;-9.35669;3
AHRS;11.354;842805.972;83.2233;-9.6629;91.3917;0.50725;0.42957;0.49409;3
PRES;11.358;842805.950;1015.0421;3
ACCE;11.372;842805.990;1.67990;-2.17720;-1.27277;2
GYRO;11.372;842805.990;7.44197;1.89682;-7.74254;2
MAGN;11.373;842805.990;24.88861;-37.72125;-1.08490;3
AHRS;11.374;842805.991;82.3298;104.0317;-21.2151;0.50741;0.50865;0.42465;3
PRES;11.387;842805.983;1015.0421;3
ACCE;11.392;842806.010;0.73146;-1.49542;-3.21283;2
GYRO;11.392;842806.010;7.46985;1.85733;-7.85690;2
MAGN;11.392;842806.010;33.65173;-30.94940;6.38733;3
AHRS;11.393;842806.011;70.7824;124.0051;-39.9392;0.50136;0.58368;0.34993;3
LIGH;11.395;842805.900;762.9;3
LIGH;11.395;842805.950;860.0;3
LIGH;11.395;842806.000;957.2;3
ACCE;11.412;842806.030;-1.62279;-2.06726;-6.24588;2
GYRO;11.412;842806.030;7.16829;1.95578;-7.97061;2
MAGN;11.412;842806.030;34.05762;-30.63812;6.72150;3
AHRS;11.413;842806.031;58.6433;129.0117;-43.6265;0.48812;0.65232;0.27093;3
PRES;11.418;842806.017;1015.0421;3
ACCE;11.432;842806.051;-4.80540;-2.98251;-6.85291;2
GYRO;11.432;842806.051;6.49774;1.94049;-7.51602;2
MAGN;11.432;842806.051;38.40332;-21.64612;12.91809;3
AHRS;11.433;842806.051;46.8334;131.4174;-44.5676;0.46843;0.71194;0.19203;3
PRES;11.447;842806.051;1015.0421;3
AHRS;11.452;842806.070;36.1757;133.3296;-44.6548;0.44535;0.76067;0.12066;3
ACCE;11.471;842806.071;-6.59830;-3.43614;-7.56653;2
GYRO;11.472;842806.071;5.70091;2.13876;-6.34404;2
MAGN;11.474;842806.071;39.77509;-6.50787;18.20526;3
AHRS;11.475;842806.090;27.2104;135.7803;-44.6488;0.42394;0.79934;0.06264;3
PRES;11.477;842806.084;1015.0421;3
ACCE;11.492;842806.091;-7.24567;-4.09785;-8.87817;2
GYRO;11.493;842806.091;4.82123;2.74228;-4.81104;2
AHRS;11.493;842806.110;20.2175;138.9881;-44.7692;0.40801;0.82920;0.02067;3
MAGN;11.494;842806.091;39.72168;-6.16608;18.17627;3
PRES;11.506;842806.118;1015.0421;3
ACCE;11.511;842806.111;-6.03749;-2.43900;-10.64281;2
GYRO;11.511;842806.111;3.77875;3.25002;-3.35594;2
MAGN;11.512;842806.111;37.94708;4.96979;17.38129;3
AHRS;11.512;842806.130;15.0467;142.7627;-44.8518;0.39705;0.85251;-0.00605;3
ACCE;11.531;842806.131;-4.28746;-1.80246;-10.90707;2
GYRO;11.531;842806.131;2.84796;3.56204;-2.25786;2
MAGN;11.531;842806.131;35.40344;12.26196;20.17365;3
AHRS;11.532;842806.149;11.3832;147.1335;-44.8761;0.39022;0.87146;-0.01952;3
PRES;11.535;842806.151;1015.0421;3
LIGH;11.547;842806.051;838.5;3
LIGH;11.547;842806.101;628.7;3
LIGH;11.547;842806.151;419.0;3
ACCE;11.550;842806.151;-2.30574;-2.03748;-9.66479;2
GYRO;11.551;842806.151;2.06839;4.22627;-1.32990;2
MAGN;11.551;842806.151;35.02197;12.57782;20.35980;3
AHRS;11.551;842806.169;8.9244;152.2878;-45.0456;0.38799;0.88699;-0.02168;3
ACCE;11.570;842806.171;-0.37544;-2.32501;-9.73036;2
GYRO;11.570;842806.171;1.47253;4.85701;-0.58046;2
MAGN;11.571;842806.171;31.09741;15.95764;22.25647;3
AHRS;11.571;842806.189;7.2719;158.0818;-45.3662;0.38896;0.89935;-0.01572;3
ACCE;11.590;842806.192;1.33742;-2.33624;-9.20439;2
GYRO;11.591;842806.192;1.16039;5.28650;-0.18576;2
MAGN;11.591;842806.192;29.01306;18.62946;23.12775;3
AHRS;11.591;842806.209;5.8445;164.4715;-45.6856;0.39049;0.90926;-0.00583;3
PRES;11.595;842806.185;1015.0421;3
GNSS;11.609;1491984763.000;39.993398;-0.067931;132.000;0.000;11.0;0.0;19;13
ACCE;11.611;842806.212;0.85576;-2.55103;-8.30956;2
GYRO;11.611;842806.212;1.23477;5.85371;-0.19907;2
MAGN;11.612;842806.212;28.36304;19.06891;23.45886;3
AHRS;11.612;842806.228;4.3364;171.2245;-45.9496;0.39157;0.91619;0.00489;3
GNSS;11.617;1491984763.000;39.993398;-0.067931;132.000;0.000;11.0;0.0;19;13
PRES;11.625;842806.218;1015.0421;3
ACCE;11.630;842806.232;1.52559;-2.88597;-9.61174;2
AHRS;11.630;842806.248;2.8377;178.1492;-46.2694;0.39309;0.91902;0.01642;3
GYRO;11.631;842806.232;1.29337;5.99524;0.03102;2
MAGN;11.631;842806.232;24.25079;21.33179;25.86365;3
LIGH;11.643;842806.202;337.8;3
LIGH;11.643;842806.252;313.0;3
ACCE;11.649;842806.252;4.69464;-2.27031;-11.66632;2
GYRO;11.649;842806.252;1.18196;6.12361;0.17796;2
MAGN;11.650;842806.252;21.61407;20.64056;28.70483;3
AHRS;11.650;842806.268;1.4941;-174.9163;-46.4024;-0.39301;-0.91837;-0.02944;3
PRES;11.654;842806.252;1015.0421;3
ACCE;11.669;842806.272;7.48114;-1.11073;-13.06387;2
GYRO;11.669;842806.272;0.94185;5.74985;-0.32634;2
MAGN;11.669;842806.272;20.71075;21.17920;29.30450;3
AHRS;11.670;842806.288;0.5527;-168.5374;-45.6560;-0.38558;-0.91724;-0.04317;3
PRES;11.684;842806.286;1015.0421;3
ACCE;11.688;842806.292;6.47136;-1.20157;-13.26450;2
GYRO;11.689;842806.292;0.60582;4.99734;-1.33357;2
MAGN;11.689;842806.292;15.98663;23.23151;31.64978;3
AHRS;11.690;842806.307;0.3182;-163.0011;-43.8454;-0.36887;-0.91765;-0.05773;3
ACCE;11.708;842806.312;4.97314;-2.13036;-12.19366;2
GYRO;11.709;842806.312;0.14983;4.63179;-1.78249;2
MAGN;11.709;842806.312;11.35559;23.48938;32.15027;3
AHRS;11.709;842806.327;0.7855;-157.6961;-41.8768;-0.34937;-0.91678;-0.07540;3
PRES;11.713;842806.319;1015.0421;3
ACCE;11.728;842806.333;5.78925;-1.88167;-11.70328;2
GYRO;11.728;842806.333;-0.38654;4.90211;-1.49791;2
MAGN;11.729;842806.333;9.96704;23.58093;32.33185;3
AHRS;11.729;842806.347;1.8668;-152.1712;-40.5931;-0.33298;-0.91163;-0.09823;3
PRES;11.743;842806.353;1015.0421;3
LIGH;11.744;842806.302;262.7;3
LIGH;11.744;842806.353;205.9;3
ACCE;11.747;842806.353;7.35594;-0.86275;-10.98764;2
GYRO;11.748;842806.353;-0.96413;5.05087;-1.12169;2
MAGN;11.748;842806.353;4.87061;23.77472;33.24280;3
AHRS;11.749;842806.367;3.4202;-146.4192;-39.9827;-0.31906;-0.90223;-0.12556;3
ACCE;11.767;842806.373;8.69733;-0.17638;-11.54010;2
GYRO;11.768;842806.373;-1.20895;5.18221;-1.08104;2
MAGN;11.768;842806.373;1.43433;23.65723;34.28345;3
AHRS;11.769;842806.386;5.2200;-140.6048;-39.6236;-0.30433;-0.89004;-0.15446;3
PRES;11.772;842806.386;1015.0421;3
ACCE;11.788;842806.393;8.90973;0.57753;-12.16307;2
GYRO;11.788;842806.393;-1.26698;4.88489;-1.29120;2
MAGN;11.789;842806.393;-1.09253;23.71216;34.77783;3
AHRS;11.789;842806.406;7.2458;-135.2545;-39.2843;-0.28757;-0.87726;-0.18272;3
PRES;11.802;842806.420;1015.0421;3
ACCE;11.807;842806.413;8.32750;1.56876;-12.47020;2
GYRO;11.807;842806.413;-1.41797;4.33228;-1.51500;2
MAGN;11.808;842806.413;-7.97882;23.52753;35.00671;3
AHRS;11.808;842806.426;9.6090;-130.5354;-39.0334;-0.26934;-0.86479;-0.21098;3
ACCE;11.827;842806.433;7.86911;2.01053;-12.18773;2
GYRO;11.827;842806.433;-1.85176;3.95099;-1.48006;2
MAGN;11.828;842806.433;-11.34644;22.98737;33.62732;3
AHRS;11.828;842806.446;12.2384;-126.1086;-39.3845;-0.25319;-0.85080;-0.24129;3
LIGH;11.844;842806.403;135.9;3
LIGH;11.844;842806.453;61.9;3
ACCE;11.846;842806.453;8.88428;2.32663;-11.32108;2
GYRO;11.847;842806.453;-2.52908;3.77771;-1.22466;2
MAGN;11.848;842806.453;-13.59711;21.66748;33.75702;3
AHRS;11.848;842806.465;15.0383;-121.6023;-40.7924;-0.24177;-0.83342;-0.27562;3
PRES;11.862;842806.453;1015.0521;3
ACCE;11.866;842806.474;10.12662;2.31366;-10.06137;2
GYRO;11.866;842806.474;-3.21097;3.58266;-1.20752;2
MAGN;11.867;842806.474;-18.38379;18.04352;33.61816;3
AHRS;11.867;842806.485;18.0836;-116.9538;-43.1446;-0.23311;-0.81308;-0.31443;3
SOUN;11.879;311.40;0.00950;53.54
ACCE;11.886;842806.494;10.20720;2.17076;-8.81090;2
GYRO;11.886;842806.494;-3.71912;3.32353;-1.51221;2
MAGN;11.887;842806.494;-20.25909;15.78064;33.13599;3
AHRS;11.888;842806.505;21.4412;-112.2092;-46.2308;-0.22477;-0.79082;-0.35713;3
PRES;11.891;842806.487;1015.0521;3
ACCE;11.906;842806.514;9.48161;2.49806;-7.93593;2
GYRO;11.906;842806.514;-4.03496;2.91162;-1.78601;2
MAGN;11.906;842806.514;-22.23969;14.71710;33.43353;3
AHRS;11.907;842806.525;24.9113;-107.5100;-49.9407;-0.21685;-0.76773;-0.40141;3
PRES;11.921;842806.521;1015.0521;3
ACCE;11.925;842806.534;8.81982;3.12592;-7.02040;2
GYRO;11.926;842806.534;-4.16669;2.38882;-1.92648;2
MAGN;11.926;842806.534;-25.98419;10.97717;33.24890;3
AHRS;11.927;842806.544;28.2737;-102.9519;-54.1613;-0.20993;-0.74473;-0.44509;3
LIGH;11.944;842806.504;40.6;3
LIGH;11.944;842806.554;32.6;3
ACCE;11.946;842806.554;7.95634;2.95059;-5.72476;2
GYRO;11.946;842806.554;-4.25868;1.92024;-1.86917;2
MAGN;11.946;842806.554;-27.49023;8.23975;32.64313;3
AHRS;11.947;842806.564;31.2624;-98.4044;-58.9883;-0.20569;-0.72122;-0.48733;3
PRES;11.950;842806.554;1015.0521;3
ACCE;11.965;842806.574;7.75824;2.65019;-4.97226;2
GYRO;11.965;842806.574;-4.37952;1.70746;-1.49564;2
MAGN;11.966;842806.574;-29.21143;5.49622;31.46973;3
AHRS;11.966;842806.584;33.4838;-93.5607;-64.4724;-0.20538;-0.69550;-0.52736;3
PRES;11.980;842806.588;1015.0521;3
ACCE;11.985;842806.594;7.88866;2.55057;-4.43958;2
GYRO;11.985;842806.594;-4.64490;1.78070;-1.22003;2
MAGN;11.985;842806.594;-31.83746;-0.41962;30.08575;3
AHRS;11.986;842806.604;34.9560;-88.1376;-70.6496;-0.20753;-0.66604;-0.56670;3
ACCE;12.005;842806.615;8.26520;2.78300;-3.92514;2
GYRO;12.005;842806.615;-5.13712;1.80763;-1.43451;2
MAGN;12.005;842806.615;-32.70264;-3.32336;29.85382;3
AHRS;12.006;842806.623;36.0845;-81.9809;-77.8073;-0.20975;-0.63217;-0.60882;3
PRES;12.009;842806.621;1015.0521;3
ACCE;12.024;842806.635;8.95467;2.91330;-3.02177;2
GYRO;12.025;842806.635;-5.72795;1.38676;-2.01756;2
MAGN;12.025;842806.635;-32.99103;-5.71594;28.07465;3
AHRS;12.025;842806.643;37.0320;-75.4417;-86.1224;-0.21258;-0.59538;-0.65408;3
PRES;12.039;842806.655;1015.0435;3
ACCE;12.044;842806.655;8.48645;2.62352;-0.77783;2
GYRO;12.044;842806.655;-6.16573;0.78122;-2.62328;2
MAGN;12.045;842806.655;-33.00934;-11.27319;24.80011;3
AHRS;12.045;842806.663;37.6490;-68.7901;-95.5505;-0.21700;-0.55649;-0.70086;3
LIGH;12.046;842806.604;52.9;3
LIGH;12.046;842806.655;80.4;3
ACCE;12.064;842806.675;6.69502;2.41647;2.79427;2
GYRO;12.064;842806.675;-6.18544;0.50743;-2.77721;2
MAGN;12.065;842806.675;-32.87048;-13.88092;23.45581;3
AHRS;12.065;842806.683;37.5627;-62.1987;-105.3577;-0.22175;-0.51572;-0.74552;3
ACCE;12.083;842806.695;5.61044;2.56390;3.97261;2
GYRO;12.084;842806.695;-5.74997;0.48448;-2.22910;2
MAGN;12.084;842806.695;-33.19092;-17.58575;21.90247;3
AHRS;12.085;842806.702;36.4169;-56.1931;-114.2365;-0.22605;-0.47437;-0.78363;3
PRES;12.098;842806.688;1015.0421;3
ACCE;12.103;842806.715;6.20331;2.85410;4.86259;2
GYRO;12.104;842806.715;-5.38734;0.37959;-1.38864;2
MAGN;12.105;842806.715;-32.06329;-22.80273;17.79022;3
AHRS;12.105;842806.722;34.1486;-51.4213;-121.6199;-0.23302;-0.43320;-0.81403;3
ACCE;12.123;842806.735;7.19981;3.42436;7.41975;2
GYRO;12.124;842806.735;-5.10809;0.69081;-0.86809;2
MAGN;12.124;842806.735;-31.35834;-24.43848;16.07208;3
AHRS;12.125;842806.742;31.1177;-47.4150;-127.7798;-0.23972;-0.39099;-0.83951;3
PRES;12.128;842806.722;1015.0421;3
ACCE;12.143;842806.756;7.98987;4.32794;9.13960;2
GYRO;12.143;842806.756;-4.44843;1.14087;-0.82532;2
MAGN;12.144;842806.756;-29.84772;-27.10266;13.23853;3
AHRS;12.145;842806.762;28.1033;-43.6568;-132.8434;-0.24043;-0.35085;-0.86145;3
LIGH;12.146;842806.705;258.6;3
LIGH;12.146;842806.756;475.2;3
PRES;12.158;842806.756;1015.0421;3
ACCE;12.162;842806.776;8.49368;4.58607;7.48331;2
GYRO;12.163;842806.776;-3.63292;1.19574;-1.19385;2
MAGN;12.163;842806.776;-30.48706;-29.60358;9.28802;3
AHRS;12.164;842806.781;25.7411;-40.2959;-137.1587;-0.23622;-0.31731;-0.88002;3
ACCE;12.182;842806.796;8.20798;3.90480;5.90924;2
GYRO;12.183;842806.796;-3.24738;1.02083;-1.81427;2
MAGN;12.183;842806.796;-31.02112;-30.13611;8.19702;3
AHRS;12.184;842806.801;24.0464;-37.3442;-141.3954;-0.23029;-0.28976;-0.89654;3
PRES;12.187;842806.789;1015.0421;3
ACCE;12.202;842806.816;7.80659;3.19252;5.91092;2
GYRO;12.202;842806.816;-3.09698;0.76118;-2.43509;2
MAGN;12.203;842806.816;-29.88586;-30.76477;4.13666;3
AHRS;12.203;842806.821;22.7255;-34.6214;-145.9912;-0.22396;-0.26519;-0.91222;3
PRES;12.217;842806.823;1015.0421;3
ACCE;12.222;842806.836;6.92326;2.41733;5.99213;2
GYRO;12.223;842806.836;-2.93858;0.48154;-2.80638;2
MAGN;12.223;842806.836;-27.69623;-32.78046;-0.24567;3
AHRS;12.223;842806.841;21.6108;-32.1974;-150.8496;-0.21828;-0.24287;-0.92646;3
ACCE;12.242;842806.856;7.05272;2.25835;6.25525;2
GYRO;12.242;842806.856;-3.02278;0.45712;-2.86906;2
MAGN;12.243;842806.856;-27.15302;-33.31909;-1.15356;3
AHRS;12.243;842806.860;20.3915;-29.9502;-155.7878;-0.21280;-0.22053;-0.93923;3
PRES;12.248;842806.856;1015.0421;3
ACCE;12.261;842806.876;7.78699;3.34496;8.34282;2
GYRO;12.262;842806.876;-2.99391;0.39392;-2.95964;2
MAGN;12.262;842806.876;-25.65613;-33.45642;-3.94287;3
AHRS;12.263;842806.880;18.9937;-27.8488;-160.6928;-0.20713;-0.19768;-0.95041;3
PRES;12.276;842806.890;1015.0421;3
ACCE;12.281;842806.897;9.68279;4.17525;10.04897;2
GYRO;12.281;842806.897;-2.45824;0.39261;-3.58398;2
MAGN;12.282;842806.897;-21.81549;-35.01740;-7.18536;3
AHRS;12.282;842806.900;18.0219;-25.8271;-165.7543;-0.20009;-0.17885;-0.95959;3
AHRS;12.303;842806.920;18.0670;-23.6615;-171.3998;-0.19039;-0.16843;-0.96631;3
ACCE;12.304;842806.917;8.68086;2.97212;9.40651;2
GYRO;12.304;842806.917;-1.59628;0.51645;-4.54333;2
MAGN;12.306;842806.917;-21.09985;-35.33020;-7.71637;3
LIGH;12.306;842806.806;616.6;3
LIGH;12.306;842806.856;739.0;3
LIGH;12.306;842806.907;861.4;3
PRES;12.307;842806.923;1015.0421;3
SOUN;12.319;371.00;0.01132;55.06
ACCE;12.322;842806.937;7.08841;1.79176;9.24908;2
GYRO;12.322;842806.937;-0.98390;0.81071;-5.08846;2
AHRS;12.322;842806.939;18.9414;-21.0560;-177.4706;0.17661;0.16571;0.97019;3
MAGN;12.322;842806.937;-18.32581;-36.93237;-9.28345;3
ACCE;12.344;842806.957;5.72705;1.45633;11.01367;2
GYRO;12.345;842806.957;-0.39430;1.33702;-5.25754;2
MAGN;12.345;842806.957;-14.46838;-37.62207;-11.41510;3
AHRS;12.345;842806.959;20.2349;-17.8021;176.3024;0.15784;0.16855;0.97121;3
ACCE;12.364;842806.977;4.94063;1.71518;12.31459;2
AHRS;12.365;842806.979;22.0636;-13.8376;170.1970;0.13403;0.17916;0.96884;3
GYRO;12.366;842806.977;0.62032;1.86105;-5.24309;2
MAGN;12.366;842806.977;-14.03656;-37.67700;-11.65314;3
PRES;12.366;842806.957;1015.0421;3
ACCE;12.380;842806.997;3.47348;0.78233;9.93759;2
GYRO;12.381;842806.997;1.62794;2.25952;-5.16780;2
AHRS;12.382;842806.999;24.5743;-9.2790;164.3040;0.10726;0.19934;0.96242;3
MAGN;12.382;842806.997;-9.66339;-38.61237;-13.17749;3
PRES;12.398;842806.991;1015.0421;3
LIGH;12.398;842806.957;870.3;3
LIGH;12.398;842807.007;827.0;3
ACCE;12.400;842807.017;2.42258;1.01176;9.80798;2
GYRO;12.400;842807.017;2.29167;2.56866;-5.04449;2
MAGN;12.400;842807.017;-1.49689;-40.75317;-10.01892;3
AHRS;12.401;842807.018;27.5109;-4.0885;158.3504;0.07866;0.22689;0.95184;3
ACCE;12.419;842807.038;1.63750;1.90419;9.57817;2
GYRO;12.420;842807.038;2.95406;2.87529;-4.88411;2
MAGN;12.420;842807.038;-1.08795;-40.85999;-9.84955;3
AHRS;12.420;842807.038;30.6487;1.8254;152.1289;0.04873;0.26017;0.93695;3
PRES;12.424;842807.024;1015.0421;3
ACCE;12.439;842807.058;0.56390;3.16826;10.59029;2
GYRO;12.440;842807.058;3.66621;3.20895;-4.69958;2
MAGN;12.440;842807.058;7.06177;-43.67828;-8.71277;3
AHRS;12.440;842807.058;33.9668;8.5651;145.5678;0.01799;0.29937;0.91744;3
PRES;12.454;842807.058;1015.0421;3
AHRS;12.460;842807.078;37.8324;15.9996;138.5988;-0.00967;0.34684;0.89226;3
ACCE;12.479;842807.078;-1.28606;1.27138;10.17317;2
GYRO;12.480;842807.078;5.08217;3.18053;-3.97302;2
MAGN;12.480;842807.078;12.70142;-42.53693;-3.94287;3
AHRS;12.480;842807.097;42.1324;24.2710;131.2362;-0.03361;0.40106;0.86214;3
PRES;12.483;842807.091;1015.0361;3
ACCE;12.500;842807.098;-1.12253;-0.92455;6.86000;2
GYRO;12.500;842807.098;5.60539;3.42961;-3.21751;2
AHRS;12.504;842807.117;46.1984;33.6656;123.5160;-0.05696;0.45685;0.82937;3
MAGN;12.505;842807.098;12.84637;-42.50488;-3.77350;3
LIGH;12.505;842807.058;731.9;3
LIGH;12.506;842807.108;623.2;3
PRES;12.514;842807.125;1015.0321;3
ACCE;12.520;842807.118;-1.19371;-1.23097;6.11510;2
GYRO;12.521;842807.118;5.62476;3.88240;-2.36696;2
AHRS;12.521;842807.137;49.8461;44.4088;115.3755;-0.08110;0.51293;0.79473;3
MAGN;12.522;842807.118;18.02521;-41.28418;2.52075;3
ACCE;12.539;842807.138;0.25768;-0.46918;3.95534;2
GYRO;12.540;842807.138;5.71089;4.57465;-1.56082;2
MAGN;12.541;842807.138;20.26825;-39.68811;10.33020;3
AHRS;12.542;842807.157;52.9554;57.1605;106.1040;-0.10688;0.57029;0.75639;3
PRES;12.544;842807.158;1015.0321;3
ACCE;12.559;842807.158;2.37717;0.99478;0.38556;2
GYRO;12.560;842807.158;5.86220;5.29520;-1.30699;2
MAGN;12.561;842807.158;20.32623;-39.33411;11.05499;3
AHRS;12.563;842807.176;54.7812;72.0823;95.0388;-0.13405;0.62715;0.71229;3
ACCE;12.578;842807.179;2.44560;3.17458;-3.44485;2
GYRO;12.579;842807.179;5.87854;5.42342;-1.57671;2
AHRS;12.582;842807.196;54.4637;87.9302;82.9397;-0.16199;0.68064;0.66185;3
MAGN;12.583;842807.179;20.75500;-35.26154;19.54346;3
ACCE;12.599;842807.199;0.55072;2.29837;-3.36375;2
GYRO;12.600;842807.199;5.86404;5.37234;-2.01543;2
MAGN;12.601;842807.199;19.25964;-31.97937;27.72064;3
AHRS;12.613;842807.216;51.9415;103.0962;71.7864;-0.19216;0.73001;0.60559;3
PRES;12.622;842807.192;1015.0321;3
ACCE;12.623;842807.219;-1.59094;0.12032;-3.58313;2
AHRS;12.625;842807.236;48.1533;117.1593;62.4846;-0.22227;0.77644;0.54451;3
GYRO;12.628;842807.219;6.00185;5.87633;-1.92230;2
MAGN;12.630;842807.219;18.83087;-31.20117;28.82843;3
PRES;12.633;842807.226;1015.0321;3
ACCE;12.645;842807.239;-1.12311;1.31499;-8.07938;2
AHRS;12.647;842807.255;44.0298;129.9623;54.7535;-0.24554;0.81891;0.48193;3
GYRO;12.650;842807.239;5.99840;6.35611;-1.04283;2
MAGN;12.652;842807.239;15.80048;-25.56000;35.91461;3
LIGH;12.661;842807.158;518.1;3
LIGH;12.661;842807.209;414.0;3
LIGH;12.662;842807.259;310.0;3
ACCE;12.662;842807.259;-2.42642;1.95444;-9.46860;2
GYRO;12.662;842807.259;5.49713;6.09612;-0.09990;2
AHRS;12.663;842807.275;40.0460;141.1585;48.5268;-0.26033;0.85461;0.42277;3
MAGN;12.663;842807.259;12.86926;-19.57855;39.86206;3
PRES;12.663;842807.259;1015.0321;3
GNSS;12.664;1491984764.000;39.993395;-0.067938;131.000;0.000;11.0;0.0;19;13
GNSS;12.673;1491984764.000;39.993395;-0.067938;131.000;0.000;11.0;0.0;19;13
ACCE;12.679;842807.279;-4.71179;0.18314;-9.48959;2
GYRO;12.679;842807.279;4.90031;6.02736;0.89516;2
MAGN;12.679;842807.279;11.31744;-17.82379;40.55023;3
AHRS;12.680;842807.295;36.4093;151.6104;43.2166;-0.26792;0.88443;0.36737;3
PRES;12.691;842807.293;1015.0321;3
ACCE;12.695;842807.299;-3.23833;-0.30540;-9.66927;2
GYRO;12.696;842807.299;4.29013;6.21477;2.01163;2
MAGN;12.697;842807.299;3.63007;-9.36737;43.66760;3
AHRS;12.697;842807.315;33.2612;161.6788;38.1389;-0.26599;0.90893;0.31688;3
ACCE;12.715;842807.319;0.59010;0.07230;-9.83470;2
GYRO;12.716;842807.319;3.61545;6.04306;2.85558;2
MAGN;12.716;842807.319;-2.60162;-3.15552;45.44067;3
AHRS;12.717;842807.334;30.2960;171.3542;33.2159;0.25623;-0.92798;-0.27050;3
PRES;12.720;842807.326;1015.0321;3
ACCE;12.735;842807.340;5.73874;3.10429;-10.02824;2
GYRO;12.736;842807.340;3.16164;6.00072;2.92886;2
MAGN;12.736;842807.340;-4.47845;-1.65253;45.21790;3
AHRS;12.736;842807.354;27.1432;-179.7321;29.0609;0.24442;-0.94084;-0.22658;3
PRES;12.750;842807.360;1015.0321;3
LIGH;12.751;842807.309;297.6;3
LIGH;12.751;842807.360;324.0;3
ACCE;12.755;842807.360;7.00433;4.42908;-10.45029;2
GYRO;12.755;842807.360;3.03140;5.59435;2.13109;2
MAGN;12.755;842807.360;-11.65924;4.03748;43.56537;3
AHRS;12.756;842807.374;23.6704;-172.2181;26.4545;0.23698;-0.94740;-0.18400;3
ACCE;12.774;842807.380;4.17177;1.14453;-10.64055;2
GYRO;12.775;842807.380;3.10555;5.33116;1.60800;2
MAGN;12.775;842807.380;-16.89606;8.07190;41.00952;3
AHRS;12.776;842807.394;19.8639;-165.4429;25.0372;0.23312;-0.94911;-0.13997;3
PRES;12.779;842807.393;1015.0321;3
ACCE;12.794;842807.400;3.84869;-1.69107;-10.46768;2
GYRO;12.794;842807.400;2.97775;5.64449;2.06834;2
MAGN;12.795;842807.400;-19.12079;9.84497;39.05640;3
AHRS;12.795;842807.413;15.9178;-158.4610;23.5171;0.22360;-0.94723;-0.09546;3
PRES;12.809;842807.427;1015.0321;3
ACCE;12.814;842807.420;6.26680;-2.97746;-9.96239;2
AHRS;12.815;842807.433;11.8602;-151.2858;21.4825;0.20476;-0.94193;-0.05237;3
GYRO;12.815;842807.420;2.55675;5.79939;2.93117;2
MAGN;12.816;842807.420;-25.21667;15.37476;33.20618;3
ACCE;12.833;842807.440;9.95215;-2.38852;-9.45334;2
GYRO;12.834;842807.440;2.27879;5.67152;3.39850;2
MAGN;12.834;842807.440;-28.16315;18.96515;29.69055;3
AHRS;12.835;842807.453;7.6074;-144.4413;19.4152;0.18018;-0.93312;-0.01089;3
LIGH;12.852;842807.410;246.7;3
LIGH;12.853;842807.460;138.7;3
ACCE;12.854;842807.460;12.06459;-0.65128;-9.27187;2
GYRO;12.854;842807.460;2.39330;5.04195;3.08783;2
MAGN;12.855;842807.460;-29.54407;20.47119;27.70233;3
AHRS;12.855;842807.473;3.3285;-138.5598;18.2300;0.15825;-0.92149;0.02920;3
PRES;12.869;842807.460;1015.0321;3
SOUN;12.870;792.82;0.02420;61.65
ACCE;12.875;842807.481;12.34695;-0.20039;-9.50436;2
GYRO;12.876;842807.481;2.84328;4.42747;2.40762;2
MAGN;12.877;842807.481;-31.48651;24.95422;21.56982;3
AHRS;12.877;842807.492;-0.8792;-133.4550;18.4065;0.14393;-0.90727;0.07015;3
ACCE;12.895;842807.501;11.87485;-0.15593;-9.53870;2
GYRO;12.895;842807.501;3.15332;4.20125;1.95154;2
AHRS;12.896;842807.512;-4.8925;-128.5882;19.5628;0.13469;-0.89027;0.11152;3
MAGN;12.897;842807.501;-31.18896;28.01361;17.22107;3
PRES;12.899;842807.494;1015.0321;3
ACCE;12.915;842807.521;12.26010;-0.07849;-9.71423;2
GYRO;12.916;842807.521;2.99452;4.26912;1.69467;2
MAGN;12.918;842807.521;-31.56891;29.29688;14.63470;3
AHRS;12.920;842807.532;-8.4117;-123.5497;21.0890;0.12671;-0.87023;0.14984;3
PRES;12.929;842807.528;1015.0321;3
ACCE;12.935;842807.541;12.67773;-0.51421;-10.21979;2
GYRO;12.937;842807.541;2.52602;4.45485;1.39667;2
MAGN;12.937;842807.541;-31.31866;32.36084;8.62427;3
AHRS;12.938;842807.551;-11.1977;-118.3001;22.7226;0.11927;-0.84753;0.18265;3
LIGH;12.955;842807.511;82.7;3
LIGH;12.956;842807.561;39.7;3
ACCE;12.958;842807.561;12.93102;-0.85570;-10.19629;2
GYRO;12.959;842807.561;1.88200;4.32669;1.08395;2
MAGN;12.960;842807.561;-30.51758;34.04694;5.40924;3
AHRS;12.961;842807.571;-13.1910;-113.2456;24.1832;0.11198;-0.82437;0.20827;3
PRES;12.962;842807.561;1015.0368;3
ACCE;12.975;842807.581;13.67688;-1.79266;-9.09853;2
AHRS;12.976;842807.591;-14.2981;-108.5623;25.4055;0.10626;-0.80184;0.22595;3
GYRO;12.978;842807.581;1.28633;4.03720;0.58707;2
MAGN;12.979;842807.581;-30.34515;34.73206;2.05231;3
PRES;12.989;842807.595;1015.0421;3
ACCE;12.995;842807.601;13.41730;-2.88576;-7.27142;2
GYRO;12.996;842807.601;0.85193;3.92831;-0.27330;2
AHRS;12.997;842807.611;-14.3064;-104.0089;26.5841;0.10517;-0.77860;0.23594;3
MAGN;12.999;842807.601;-30.18036;35.20813;-3.59955;3
ACCE;13.014;842807.622;11.35675;-3.33968;-5.15735;2
GYRO;13.015;842807.622;0.47485;3.88188;-0.93037;2
MAGN;13.016;842807.622;-30.18036;35.05249;-5.74799;3
AHRS;13.019;842807.630;-13.4357;-99.5427;27.5668;0.10728;-0.75440;0.23956;3
PRES;13.020;842807.628;1015.0421;3
ACCE;13.034;842807.642;9.92508;-2.78757;-3.82884;2
AHRS;13.035;842807.650;-12.4391;-95.0117;28.1267;0.10713;-0.72882;0.24067;3
GYRO;13.036;842807.642;0.18962;4.04132;-0.93965;2
MAGN;13.037;842807.642;-29.69971;35.53162;-8.47168;3
PRES;13.049;842807.662;1015.0421;3
ACCE;13.063;842807.662;10.03526;-1.25533;-3.50130;2
GYRO;13.064;842807.662;0.02274;4.28624;-0.73912;2
MAGN;13.065;842807.662;-28.94135;35.69031;-12.06207;3
PROX;13.065;842807.561;0.0;3
AHRS;13.066;842807.670;-11.6015;-90.2635;28.3835;0.10374;-0.70106;0.24152;3
LIGH;13.069;842807.612;25.0;3
LIGH;13.069;842807.662;17.5;3
ACCE;13.073;842807.682;10.96588;-0.07907;-3.59253;2
GYRO;13.074;842807.682;-0.09425;3.98430;-0.83936;2
MAGN;13.075;842807.682;-28.66669;35.55450;-13.13019;3
AHRS;13.076;842807.690;-10.6475;-85.8197;28.4223;0.10055;-0.67385;0.24027;3
ACCE;13.092;842807.702;11.13333;-0.76111;-2.86188;2
GYRO;13.093;842807.702;-0.28131;3.17868;-1.29477;2
MAGN;13.094;842807.702;-28.56140;33.74786;-15.10468;3
AHRS;13.096;842807.709;-9.2336;-82.3055;28.1482;0.10072;-0.65098;0.23389;3
PRES;13.106;842807.695;1015.0421;3
ACCE;13.111;842807.722;10.14529;-1.74690;-1.57213;2
GYRO;13.112;842807.722;-0.55786;2.96982;-1.81775;2
MAGN;13.113;842807.722;-28.82996;32.37610;-19.14215;3
AHRS;13.115;842807.729;-7.3566;-79.2201;27.4492;0.10294;-0.62981;0.22214;3
ACCE;13.130;842807.742;9.08824;-1.83701;0.17276;2
AHRS;13.131;842807.749;-5.2866;-75.9635;26.2459;0.10417;-0.60695;0.20641;3
GYRO;13.132;842807.742;-0.90068;3.10287;-2.07240;2
MAGN;13.132;842807.742;-29.00391;32.20367;-20.67719;3
PRES;13.136;842807.729;1015.0421;3
AHRS;13.154;842807.769;-3.3619;-72.8146;24.6006;0.10332;-0.58468;0.18839;3
ACCE;13.155;842807.763;8.84108;-1.31232;1.97064;2
GYRO;13.155;842807.763;-1.10323;2.83768;-2.02948;2
MAGN;13.155;842807.763;-28.18909;32.08618;-21.24481;3
LIGH;13.156;842807.712;20.4;3
LIGH;13.156;842807.763;25.9;3
PRES;13.165;842807.763;1015.0421;3
AHRS;13.174;842807.788;-1.5801;-70.2139;22.8675;0.10294;-0.56587;0.16993;3
ACCE;13.175;842807.783;9.12727;-0.80867;3.15263;2
GYRO;13.175;842807.783;-0.99721;2.22267;-1.99666;2
MAGN;13.176;842807.783;-27.10724;31.07758;-22.90192;3
ACCE;13.190;842807.803;9.73517;-0.25180;3.53346;2
GYRO;13.191;842807.803;-0.75826;1.62833;-2.11063;2
MAGN;13.191;842807.803;-26.81732;30.69458;-23.46649;3
AHRS;13.191;842807.808;0.2945;-68.2339;21.2552;0.10553;-0.55087;0.15127;3
PRES;13.195;842807.796;1015.0421;3
AHRS;13.214;842807.828;2.4244;-66.6836;19.6337;0.11111;-0.53845;0.13095;3
ACCE;13.214;842807.823;10.12621;0.26796;3.10744;2
GYRO;13.214;842807.823;-0.64609;1.25674;-2.37611;2
MAGN;13.215;842807.823;-25.93231;31.07300;-24.08142;3
PRES;13.225;842807.830;1015.0421;3
ACCE;13.229;842807.843;9.79015;0.23256;2.84099;2
GYRO;13.230;842807.843;-0.79433;1.14400;-2.68251;2
AHRS;13.230;842807.848;4.7724;-65.2822;17.7780;0.11791;-0.52702;0.10782;3
MAGN;13.230;842807.843;-27.59247;30.02930;-25.42725;3
ACCE;13.248;842807.863;8.89816;0.16081;2.95183;2
GYRO;13.248;842807.863;-1.15956;1.28223;-2.83360;2
AHRS;13.249;842807.867;7.1236;-63.6631;15.4550;0.12308;-0.51453;0.08155;3
MAGN;13.250;842807.863;-28.16315;29.68903;-25.76294;3
PRES;13.255;842807.863;1015.0421;3
LIGH;13.255;842807.813;32.9;3
LIGH;13.255;842807.863;40.4;3
ACCE;13.268;842807.883;8.74069;0.60960;3.40005;2
GYRO;13.269;842807.883;-1.54008;1.32784;-2.76117;2
MAGN;13.269;842807.883;-30.08118;27.23236;-26.29700;3
AHRS;13.269;842807.887;9.1957;-61.7529;12.6462;0.12472;-0.50085;0.05333;3
PRES;13.284;842807.897;1015.0421;3
ACCE;13.289;842807.904;8.85570;1.26167;3.37048;2
GYRO;13.289;842807.904;-1.79524;1.33743;-2.65598;2
MAGN;13.290;842807.904;-33.32520;26.39313;-25.87128;3
AHRS;13.290;842807.907;10.9073;-59.6720;9.5098;0.12321;-0.48673;0.02446;3
ACCE;13.308;842807.924;9.09833;1.40900;2.71741;2
GYRO;13.309;842807.924;-2.11900;1.13818;-2.67406;2
MAGN;13.309;842807.924;-33.88062;26.33820;-25.76294;3
AHRS;13.309;842807.927;12.3199;-57.5725;6.0223;0.11906;-0.47316;-0.00583;3
SOUN;13.310;335.31;0.01023;54.18
PRES;13.313;842807.930;1015.0421;3
AHRS;13.330;842807.946;13.5067;-55.5048;2.0149;0.11218;-0.46052;-0.03930;3
ACCE;13.331;842807.944;9.24222;1.04907;3.11240;2
GYRO;13.331;842807.944;-2.56204;0.97229;-2.92757;2
MAGN;13.331;842807.944;-32.55768;26.77612;-26.19324;3
ACCE;13.348;842807.964;7.85362;0.29579;3.69333;2
GYRO;13.349;842807.964;-2.91670;1.15703;-3.12358;2
MAGN;13.349;842807.964;-32.66754;25.64087;-25.96130;3
AHRS;13.349;842807.966;14.4798;-53.1544;-2.5788;0.10269;-0.44626;-0.07633;3
LIGH;13.355;842807.914;65.7;3
LIGH;13.355;842807.964;95.9;3
AHRS;13.370;842807.986;15.1293;-50.4687;-7.5088;0.09115;-0.42950;-0.11472;3
ACCE;13.371;842807.984;8.04378;0.78847;4.57204;2
GYRO;13.373;842807.984;-3.05043;1.22395;-3.06035;2
MAGN;13.373;842807.984;-32.70264;25.50049;-25.92773;3
PRES;13.374;842807.964;1015.0421;3
ACCE;13.390;842808.004;8.23701;1.48293;5.49840;2
GYRO;13.391;842808.004;-2.82491;0.95029;-3.07471;2
AHRS;13.392;842808.006;15.5837;-47.8937;-12.3839;0.07981;-0.41316;-0.15237;3
MAGN;13.393;842808.004;-34.59167;23.61908;-24.69940;3
PRES;13.403;842807.998;1015.0421;3
ACCE;13.408;842808.024;8.90295;2.03447;4.41379;2
GYRO;13.409;842808.024;-2.54233;0.50150;-3.07521;2
MAGN;13.410;842808.024;-35.52551;23.96851;-23.83118;3
AHRS;13.410;842808.025;16.0488;-45.7581;-17.0934;0.06997;-0.39982;-0.18925;3
ACCE;13.428;842808.045;9.80193;2.03041;3.35490;2
GYRO;13.429;842808.045;-2.81421;0.22195;-3.36891;2
MAGN;13.431;842808.045;-35.56213;23.99139;-23.79456;3
AHRS;13.436;842808.045;16.4711;-43.9938;-21.9034;0.05997;-0.38917;-0.22701;3
PRES;13.438;842808.031;1015.0421;3
ACCE;13.447;842808.065;8.94730;1.29285;5.96411;2
AHRS;13.450;842808.065;16.6882;-42.0330;-27.3758;0.04765;-0.37682;-0.26912;3
GYRO;13.452;842808.065;-3.40935;0.45139;-3.88669;2
MAGN;13.453;842808.065;-37.40387;21.48895;-25.26398;3
LIGH;13.456;842808.014;182.7;3
LIGH;13.456;842808.065;283.6;3
PRES;13.461;842808.065;1015.0468;3
AHRS;13.467;842808.085;16.8006;-39.6024;-33.4256;0.03527;-0.36049;-0.31507;3
ACCE;13.489;842808.085;8.29758;0.89119;7.59343;2
AHRS;13.490;842808.104;17.1404;-37.2814;-39.4261;0.02632;-0.34517;-0.36089;3
GYRO;13.491;842808.085;-3.18874;0.61688;-4.13831;2
MAGN;13.491;842808.085;-39.26086;20.30487;-23.46649;3
PRES;13.491;842808.098;1015.0521;3
ACCE;13.509;842808.105;7.70844;1.02945;7.20711;2
GYRO;13.510;842808.105;-2.54640;0.23448;-4.22751;2
AHRS;13.510;842808.124;17.8326;-35.3063;-45.1499;0.02137;-0.33333;-0.40479;3
MAGN;13.511;842808.105;-39.35852;20.23010;-23.43750;3
PRES;13.520;842808.132;1015.0521;3
ACCE;13.525;842808.125;7.63385;2.21297;6.74269;2
GYRO;13.525;842808.125;-2.09499;0.11177;-4.39664;2
MAGN;13.526;842808.125;-42.15698;17.89093;-22.57385;3
AHRS;13.526;842808.144;18.8529;-33.3013;-50.9466;0.02009;-0.32267;-0.44886;3
ACCE;13.549;842808.145;8.47194;3.12796;6.71579;2
GYRO;13.549;842808.145;-1.87634;0.13986;-4.82094;2
MAGN;13.549;842808.145;-42.79327;13.76953;-21.33331;3
AHRS;13.550;842808.164;20.1699;-31.0936;-57.2302;0.02172;-0.31245;-0.49547;3
PRES;13.550;842808.165;1015.0434;3
LIGH;13.559;842808.115;387.5;3
LIGH;13.560;842808.165;492.2;3
AHRS;13.569;842808.183;21.5403;-28.6271;-64.2942;0.02408;-0.30198;-0.54561;3
ACCE;13.569;842808.165;9.49896;4.04578;4.76268;2
GYRO;13.569;842808.165;-1.77129;0.01463;-5.47209;2
MAGN;13.570;842808.165;-42.96875;13.43689;-21.16241;3
ACCE;13.588;842808.186;8.18713;2.88625;3.55507;2
GYRO;13.588;842808.186;-2.18773;-0.10419;-6.17509;2
AHRS;13.589;842808.203;22.3261;-25.7563;-72.3191;0.02336;-0.28790;-0.59915;3
MAGN;13.589;842808.186;-44.66248;9.50165;-19.50836;3
ACCE;13.608;842808.206;5.79117;2.28992;4.93132;2
GYRO;13.609;842808.206;-2.74297;-0.16223;-6.31981;2
MAGN;13.609;842808.206;-44.81049;3.71552;-19.36493;3
AHRS;13.609;842808.223;22.2850;-22.7273;-80.6441;0.01935;-0.26999;-0.65147;3
PRES;13.611;842808.199;1015.0421;3
GNSS;13.612;1491984765.000;39.993395;-0.067940;131.000;0.000;11.0;0.0;19;13
ACCE;13.624;842808.226;3.77727;2.76050;8.23347;2
GYRO;13.624;842808.226;-2.79773;-0.19395;-5.93393;2
MAGN;13.624;842808.226;-44.70673;2.57111;-19.41528;3
AHRS;13.625;842808.243;21.8458;-19.8886;-88.3422;0.01572;-0.25167;-0.69737;3
GNSS;13.627;1491984765.000;39.993395;-0.067940;131.000;0.000;11.0;0.0;19;13
PRES;13.638;842808.233;1015.0421;3
ACCE;13.643;842808.246;3.51959;3.71735;9.64839;2
AHRS;13.644;842808.262;21.6162;-17.3859;-95.2231;0.01532;-0.23699;-0.73626;3
GYRO;13.645;842808.246;-2.22917;-0.12422;-5.39728;2
MAGN;13.645;842808.246;-43.95905;-4.73175;-19.80896;3
LIGH;13.660;842808.216;540.1;3
LIGH;13.660;842808.266;573.1;3
PROX;13.661;842808.165;5.0;3
AHRS;13.666;842808.282;21.9182;-15.0868;-101.6229;0.01919;-0.22751;-0.77012;3
ACCE;13.667;842808.266;4.48247;4.55336;9.44829;2
GYRO;13.668;842808.266;-1.42548;-0.10162;-5.07045;2
MAGN;13.669;842808.266;-43.12897;-9.69086;-20.34912;3
PRES;13.669;842808.266;1015.0448;3
ACCE;13.685;842808.286;5.93875;5.08455;8.42641;2
GYRO;13.686;842808.286;-0.77689;0.02426;-5.23572;2
MAGN;13.687;842808.286;-42.68951;-10.64148;-20.70618;3
AHRS;13.687;842808.302;22.6408;-12.5630;-108.1817;0.02754;-0.22096;-0.80202;3
PRES;13.700;842808.300;1015.0521;3
AHRS;13.705;842808.321;23.5822;-9.6453;-115.2467;0.03953;-0.21604;-0.83300;3
ACCE;13.706;842808.306;5.82866;5.05910;8.66685;2
GYRO;13.707;842808.306;-0.43863;0.23384;-5.70653;2
MAGN;13.707;842808.306;-40.83099;-15.44800;-21.63696;3
ACCE;13.724;842808.327;4.06551;4.84569;9.22411;2
AHRS;13.725;842808.341;24.8171;-6.5335;-122.5882;0.05423;-0.21490;-0.86110;3
GYRO;13.726;842808.327;0.07771;0.24646;-5.95389;2
MAGN;13.729;842808.327;-39.93378;-19.91272;-20.51392;3
PRES;13.730;842808.333;1015.0467;3
ACCE;13.745;842808.347;2.23372;4.48410;8.41113;2
GYRO;13.746;842808.347;0.72942;0.12621;-5.83913;2
AHRS;13.747;842808.361;26.3590;-3.4931;-129.7376;0.06992;-0.21893;-0.88403;3
MAGN;13.749;842808.347;-38.43689;-21.87195;-20.69550;3
PRES;13.759;842808.367;1015.0421;3
LIGH;13.760;842808.317;582.0;3
LIGH;13.761;842808.367;584.4;3
AHRS;13.765;842808.381;28.1425;-0.2926;-136.8663;0.08707;-0.22702;-0.90231;3
ACCE;13.766;842808.367;1.42599;4.42900;7.85728;2
GYRO;13.767;842808.367;1.28648;0.03516;-5.60571;2
MAGN;13.768;842808.367;-32.64771;-28.75214;-20.97321;3
ACCE;13.784;842808.387;0.62698;3.81310;6.80852;2
GYRO;13.785;842808.387;1.67334;0.35304;-5.54321;2
MAGN;13.786;842808.387;-28.16315;-32.98492;-20.51392;3
AHRS;13.789;842808.400;29.9128;3.5283;-144.1914;0.10761;-0.23632;-0.91646;3
PRES;13.791;842808.400;1015.0421;3
ACCE;13.804;842808.407;-0.95786;3.96825;6.84509;2
GYRO;13.805;842808.407;1.90907;0.62648;-5.36382;2
MAGN;13.806;842808.407;-26.39923;-35.31036;-19.79065;3
AHRS;13.807;842808.420;31.5691;7.7931;-151.4384;0.13032;-0.24687;-0.92584;3
PRES;13.818;842808.434;1015.0421;3
ACCE;13.825;842808.427;-1.59106;4.27498;7.47810;2
AHRS;13.826;842808.440;33.3814;12.2389;-158.9109;0.15265;-0.26206;-0.93072;3
GYRO;13.827;842808.427;2.42043;0.57251;-5.15440;2
MAGN;13.828;842808.427;-20.53375;-40.93933;-17.90924;3
ACCE;13.844;842808.447;-2.85069;3.39969;6.57310;2
GYRO;13.845;842808.447;3.15178;0.41214;-5.15605;2
MAGN;13.846;842808.447;-16.22314;-42.87109;-17.06848;3
AHRS;13.846;842808.460;35.4459;16.9685;-166.9736;0.17378;-0.28320;-0.93094;3
LIGH;13.859;842808.417;577.2;3
LIGH;13.861;842808.468;567.1;3
AHRS;13.865;842808.479;37.8909;21.7870;-175.0545;0.19234;-0.31081;-0.92527;3
ACCE;13.866;842808.468;-5.46863;3.35971;5.62390;2
GYRO;13.867;842808.468;3.89662;0.14223;-4.74948;2
MAGN;13.868;842808.468;-14.00299;-44.95239;-16.08276;3
SOUN;13.868;1017.29;0.03105;63.82
PRES;13.879;842808.468;1015.0414;3
ACCE;13.883;842808.488;-6.60419;4.07610;3.91464;2
AHRS;13.884;842808.499;40.7193;26.3590;177.3789;0.20595;-0.34355;-0.91441;3
GYRO;13.885;842808.488;4.40694;-0.13275;-3.74239;2
MAGN;13.886;842808.488;-7.50275;-48.98071;-12.33826;3
ACCE;13.904;842808.508;-6.67596;4.15987;1.69597;2
GYRO;13.906;842808.508;4.23317;-0.36662;-2.67123;2
AHRS;13.907;842808.519;43.4722;30.3808;170.7755;0.21387;-0.37581;-0.90134;3
MAGN;13.910;842808.508;-3.10669;-50.24567;-9.19342;3
PRES;13.911;842808.501;1015.0321;3
ACCE;13.924;842808.528;-6.93678;4.01759;1.49922;2
GYRO;13.925;842808.528;3.65999;-0.55798;-1.68785;2
MAGN;13.926;842808.528;-0.40131;-50.63171;-6.09894;3
AHRS;13.927;842808.539;45.9391;33.6255;165.4932;0.21702;-0.40420;-0.88855;3
PRES;13.937;842808.535;1015.0321;3
AHRS;13.943;842808.558;48.3017;36.1337;161.4070;-0.21643;0.42957;0.87659;3
ACCE;13.945;842808.548;-6.86044;3.81639;2.23950;2
GYRO;13.946;842808.548;3.16400;-0.58398;-0.79660;2
MAGN;13.948;842808.548;3.66974;-50.51880;0.61493;3
ACCE;13.962;842808.568;-6.27605;3.69066;2.68443;2
AHRS;13.966;842808.578;50.8298;38.1103;158.2804;-0.21317;0.45395;0.86484;3
GYRO;13.969;842808.568;2.91193;-0.50705;-0.02838;2
MAGN;13.969;842808.568;4.62952;-49.90997;3.93219;3
LIGH;13.970;842808.518;588.2;3
LIGH;13.971;842808.568;617.3;3
PRES;13.972;842808.568;1015.0321;3
ACCE;13.981;842808.588;-5.75931;3.65302;3.12233;2
AHRS;13.982;842808.598;53.7833;39.8124;155.7522;-0.20757;0.47957;0.85222;3
GYRO;13.985;842808.588;2.95705;-0.43181;0.62877;2
MAGN;13.986;842808.588;5.41992;-49.99847;4.70428;3
PRES;13.995;842808.602;1015.0321;3
AHRS;14.003;842808.618;57.4134;41.5819;153.3278;-0.19936;0.50875;0.83719;3
ACCE;14.004;842808.609;-4.96985;4.70961;2.36938;2
GYRO;14.005;842808.609;3.32394;-0.37994;1.24765;2
MAGN;14.006;842808.609;5.50385;-50.71564;8.52509;3
ACCE;14.021;842808.629;-3.30110;7.03459;0.45184;2
GYRO;14.022;842808.629;3.76254;-0.51495;1.66382;2
MAGN;14.023;842808.629;4.96521;-51.25122;11.15112;3
AHRS;14.026;842808.637;61.7605;43.8100;150.3339;-0.18761;0.54229;0.81876;3
PRES;14.028;842808.635;1015.0321;3
ACCE;14.040;842808.649;-2.35706;8.11610;-0.60030;2
GYRO;14.043;842808.649;3.99728;-0.73439;1.67995;2
MAGN;14.043;842808.649;3.69263;-49.78790;14.11133;3
AHRS;14.044;842808.657;66.3285;47.1071;145.9483;-0.17302;0.57743;0.79774;3
PRES;14.056;842808.669;1015.0321;3
ACCE;14.062;842808.669;-2.76120;7.03697;-0.14034;2
GYRO;14.063;842808.669;4.02937;-0.84828;1.61128;2
MAGN;14.064;842808.669;2.78015;-47.72644;18.81256;3
AHRS;14.065;842808.677;70.6951;52.3225;139.4945;-0.15764;0.61165;0.77513;3
LIGH;14.066;842808.619;617.4;3
LIGH;14.067;842808.669;608.7;3
ACCE;14.079;842808.689;-2.83517;6.04411;0.32326;2
GYRO;14.080;842808.689;4.07074;-0.85480;1.85799;2
AHRS;14.085;842808.697;74.9103;60.4083;130.1968;-0.14093;0.64487;0.75110;3
MAGN;14.087;842808.689;2.78015;-47.06116;20.50171;3
ACCE;14.099;842808.709;-2.00775;5.71313;0.14360;2
GYRO;14.100;842808.709;4.12958;-0.63092;2.32597;2
MAGN;14.101;842808.709;1.15814;-45.87708;23.98376;3
AHRS;14.103;842808.716;79.0264;74.3593;115.2985;-0.12259;0.67772;0.72501;3
PRES;14.113;842808.703;1015.0321;3
ACCE;14.119;842808.729;-0.35512;5.84984;0.24254;2
GYRO;14.120;842808.729;4.22131;-0.31549;2.72421;2
MAGN;14.121;842808.729;0.81482;-43.33038;27.76642;3
AHRS;14.122;842808.736;82.2220;102.7446;86.3444;0.10337;-0.71010;-0.69642;3
ACCE;14.138;842808.750;1.82405;6.88116;-1.14207;2
GYRO;14.139;842808.750;4.59897;-0.27045;2.64452;2
AHRS;14.142;842808.756;81.8524;146.0158;42.5405;0.08372;-0.74280;-0.66391;3
MAGN;14.144;842808.750;1.09863;-42.36908;28.70483;3
PRES;14.145;842808.736;1015.0336;3
ACCE;14.160;842808.770;2.47249;8.01326;-3.42110;2
GYRO;14.162;842808.770;5.03792;-0.62004;1.89084;2
MAGN;14.163;842808.770;-1.73340;-39.54773;33.08105;3
AHRS;14.166;842808.776;77.4547;169.6007;18.0551;0.06591;-0.77619;-0.62642;3
LIGH;14.167;842808.719;538.9;3
LIGH;14.168;842808.770;453.4;3
PRES;14.174;842808.770;1015.0421;3
ACCE;14.181;842808.790;0.89955;6.87637;-4.18445;2
GYRO;14.183;842808.790;5.10103;-1.07195;0.97691;2
AHRS;14.184;842808.795;71.8225;176.0968;10.2195;0.05220;-0.80802;-0.58632;3
MAGN;14.185;842808.790;-4.51813;-33.62274;38.61694;3
ACCE;14.199;842808.810;-1.18758;4.29787;-2.68330;2
GYRO;14.201;842808.810;4.92245;-0.89113;0.80775;2
MAGN;14.204;842808.810;-5.12390;-31.81152;40.02533;3
AHRS;14.205;842808.815;66.1885;177.9884;7.0454;0.04190;-0.83665;-0.54581;3
PRES;14.207;842808.803;1015.0421;3
ACCE;14.219;842808.830;1.01775;3.35962;-4.01477;2
AHRS;14.220;842808.835;60.6680;-179.5439;4.0478;0.03249;-0.86248;-0.50460;3
GYRO;14.223;842808.830;4.89806;-0.02066;1.39629;2
MAGN;14.224;842808.830;-3.97186;-27.34222;42.65137;3
PRES;14.233;842808.837;1015.0421;3
ACCE;14.240;842808.850;4.10025;5.26408;-6.74843;2
GYRO;14.241;842808.850;4.75664;0.69452;1.62500;2
AHRS;14.242;842808.855;55.1258;-176.1708;0.8614;0.02212;-0.88587;-0.46223;3
MAGN;14.243;842808.850;-4.00696;-20.03174;45.91675;3
ACCE;14.258;842808.870;3.69514;6.69919;-7.83891;2
GYRO;14.259;842808.870;4.22313;1.10265;1.19638;2
MAGN;14.260;842808.870;-4.11530;-18.40515;46.58813;3
AHRS;14.265;842808.874;49.9531;-173.3035;-1.2433;0.01484;-0.90515;-0.42208;3
PRES;14.266;842808.870;1015.0421;3
LIGH;14.267;842808.820;410.7;3
LIGH;14.268;842808.870;378.8;3
ACCE;14.277;842808.891;1.49974;4.31445;-8.24306;2
GYRO;14.278;842808.891;3.39221;1.88739;0.93437;2
MAGN;14.279;842808.891;-6.46973;-13.29803;46.45386;3
AHRS;14.281;842808.894;45.6567;-170.6846;-2.2476;0.01348;-0.91907;-0.38808;3
PRES;14.292;842808.904;1015.0421;3
ACCE;14.298;842808.911;0.49173;1.13033;-6.11252;2
GYRO;14.300;842808.911;2.73819;2.85599;1.76720;2
MAGN;14.303;842808.911;-8.53882;-6.11572;47.95074;3
AHRS;14.304;842808.914;42.0240;-166.8549;-3.5303;0.01246;-0.92819;-0.35933;3
SOUN;14.306;2986.57;0.09115;73.17
ACCE;14.318;842808.931;3.42381;0.97411;-4.97685;2
GYRO;14.320;842808.931;2.64073;3.93019;3.45804;2
AHRS;14.320;842808.934;38.2514;-160.8287;-6.4473;0.00209;-0.93320;-0.33140;3
MAGN;14.323;842808.931;-8.82416;-4.99878;48.22845;3
PRES;14.324;842808.938;1015.0421;3
ACCE;14.338;842808.951;9.45319;4.08130;-6.56023;2
GYRO;14.339;842808.951;2.78456;4.86807;4.51596;2
MAGN;14.339;842808.951;-10.46295;-0.99335;46.05103;3
AHRS;14.340;842808.953;33.6522;-153.1266;-10.5620;-0.01871;-0.93323;-0.30082;3
ACCE;14.359;842808.971;12.03853;6.54427;-8.19217;2
GYRO;14.360;842808.971;3.11575;4.71812;4.33920;2
MAGN;14.361;842808.971;-15.39459;3.92609;44.72809;3
AHRS;14.364;842808.973;28.2745;-145.6129;-14.0929;-0.04199;-0.92824;-0.26673;3
LIGH;14.365;842808.921;378.3;3
LIGH;14.366;842808.971;386.4;3
ACCE;14.377;842808.991;10.74765;7.05435;-9.13789;2
AHRS;14.379;842808.993;22.6675;-139.4069;-15.8202;-0.05904;-0.92025;-0.22937;3
GYRO;14.382;842808.991;3.47015;4.52794;3.60286;2
MAGN;14.383;842808.991;-15.88593;4.38538;44.61975;3
PRES;14.384;842808.971;1015.0421;3
ACCE;14.396;842809.011;9.45541;4.42633;-10.02049;2
GYRO;14.397;842809.011;3.20049;5.22069;3.25710;2
AHRS;14.398;842809.012;17.3876;-133.5778;-16.2440;-0.06938;-0.90780;-0.19257;3
MAGN;14.401;842809.011;-20.97626;9.45587;41.20636;3
PRES;14.409;842809.005;1015.0421;3
ACCE;14.416;842809.032;9.41824;2.02786;-9.62123;2
AHRS;14.417;842809.032;12.5173;-126.8074;-16.5922;-0.07996;-0.88659;-0.16067;3
GYRO;14.419;842809.032;2.15173;6.37445;3.67912;2
MAGN;14.420;842809.032;-25.49133;17.51709;38.15765;3
ACCE;14.435;842809.052;13.53636;3.06371;-8.65958;2
GYRO;14.437;842809.052;0.87363;7.18779;4.07899;2
MAGN;14.439;842809.052;-25.63934;17.79175;38.05695;3
AHRS;14.439;842809.052;7.9887;-118.9289;-17.6301;-0.09670;-0.85450;-0.13696;3
PRES;14.441;842809.038;1015.0421;3
AHRS;14.454;842809.072;3.8847;-110.5707;-19.1452;-0.11758;-0.81330;-0.12212;3
LIGH;14.462;842809.021;313.6;3
LIGH;14.463;842809.072;220.1;3
PRES;14.473;842809.072;1015.0421;3
ACCE;14.473;842809.072;15.21611;3.40295;-6.46866;2
GYRO;14.473;842809.072;0.06064;7.40765;3.81096;2
MAGN;14.474;842809.072;-30.36194;23.18726;30.14069;3
AHRS;14.475;842809.091;0.2228;-102.2713;-20.3205;-0.13615;-0.76664;-0.11218;3
ACCE;14.496;842809.092;15.67442;2.56047;-3.81430;2
AHRS;14.497;842809.111;-3.1857;-94.0136;-20.7353;-0.15023;-0.71580;-0.10267;3
GYRO;14.498;842809.092;-0.05859;7.34352;3.28362;2
MAGN;14.498;842809.092;-32.53479;28.68500;23.45581;3
PRES;14.498;842809.105;1015.0421;3
ACCE;14.513;842809.112;14.77318;1.02579;-1.90900;2
GYRO;14.513;842809.112;0.26584;7.41077;3.00835;2
AHRS;14.514;842809.131;-6.4427;-85.6372;-20.2342;-0.15978;-0.66081;-0.09105;3
MAGN;14.514;842809.112;-32.59583;28.81927;23.13232;3
PRES;14.531;842809.139;1015.0421;3
ACCE;14.533;842809.132;14.79175;0.37646;-0.62439;2
GYRO;14.533;842809.132;0.75824;7.49883;2.81862;2
MAGN;14.533;842809.132;-34.01489;31.87714;15.80200;3
AHRS;14.533;842809.151;-9.3084;-77.1731;-18.6794;-0.16347;-0.60311;-0.07650;3
ACCE;14.556;842809.152;14.96890;0.36115;0.16402;2
GYRO;14.556;842809.152;1.19952;7.24709;2.48888;2
MAGN;14.556;842809.152;-35.89783;34.38263;9.67407;3
AHRS;14.557;842809.170;-11.3905;-68.9318;-16.2833;-0.16074;-0.54586;-0.06059;3
PRES;14.558;842809.173;1015.0421;3
LIGH;14.568;842809.122;155.3;3
LIGH;14.569;842809.173;97.8;3
AHRS;14.575;842809.190;-12.3874;-61.4724;-13.5451;-0.15201;-0.49362;-0.04601;3
ACCE;14.576;842809.173;15.45866;0.78764;0.73117;2
GYRO;14.576;842809.173;1.54785;6.70311;1.95815;2
MAGN;14.576;842809.173;-35.56213;34.75189;8.79364;3
ACCE;14.594;842809.193;15.70645;1.34740;0.64943;2
GYRO;14.594;842809.193;1.79150;5.66147;1.22116;2
AHRS;14.595;842809.210;-12.0623;-55.2520;-10.8956;-0.13645;-0.45021;-0.03515;3
MAGN;14.595;842809.193;-32.59735;38.04932;0.16479;3
GNSS;14.608;1491984766.000;39.993396;-0.067940;131.000;0.000;11.0;0.0;19;13
ACCE;14.627;842809.213;15.83093;2.33189;-0.55936;2
GYRO;14.628;842809.213;1.87279;4.57259;0.00613;2
MAGN;14.628;842809.213;-31.86188;39.07471;-7.71637;3
PRES;14.628;842809.206;1015.0421;3
AHRS;14.628;842809.230;-10.2636;-50.6125;-9.2345;-0.11487;-0.41785;-0.03437;3
ACCE;14.631;842809.233;15.19852;1.63519;-1.49004;2
GYRO;14.631;842809.233;1.37692;3.42123;-1.67737;2
MAGN;14.631;842809.233;-31.21643;39.10217;-8.89282;3
AHRS;14.634;842809.249;-7.5020;-47.6217;-9.5385;-0.09314;-0.39648;-0.04958;3
GNSS;14.643;1491984766.000;39.993396;-0.067940;131.000;0.000;11.0;0.0;19;13
PRES;14.645;842809.240;1015.0436;3
ACCE;14.650;842809.253;12.13028;-0.53560;-1.18672;2
AHRS;14.651;842809.269;-4.7421;-45.7830;-11.8225;-0.07794;-0.38266;-0.07879;3
GYRO;14.652;842809.253;0.32137;2.37923;-3.09207;2
MAGN;14.652;842809.253;-28.37219;39.05182;-15.44495;3
LIGH;14.664;842809.223;114.7;3
LIGH;14.664;842809.273;150.7;3
AHRS;14.673;842809.289;-2.6982;-44.4070;-15.5406;-0.07268;-0.37138;-0.11633;3
ACCE;14.674;842809.273;8.65698;-1.94077;0.56284;2
GYRO;14.675;842809.273;-0.87546;1.66304;-3.71263;2
MAGN;14.676;842809.273;-30.01251;38.23547;-18.38074;3
PRES;14.676;842809.273;1015.0521;3
ACCE;14.692;842809.293;7.40341;-2.46513;2.98468;2
GYRO;14.693;842809.293;-1.81117;1.32347;-3.59804;2
MAGN;14.693;842809.293;-29.89807;37.58698;-18.34259;3
AHRS;14.694;842809.309;-1.5988;-43.1891;-19.8923;-0.07634;-0.36023;-0.15553;3
PRES;14.705;842809.307;1015.0480;3
ACCE;14.712;842809.314;9.16673;-1.79039;4.24066;2
GYRO;14.713;842809.314;-2.32939;0.91943;-3.28604;2
MAGN;14.713;842809.314;-30.29785;34.51538;-18.41888;3
AHRS;14.714;842809.328;-1.0802;-42.4603;-24.4178;-0.08516;-0.35205;-0.19378;3
ACCE;14.731;842809.334;11.43694;-0.91180;4.72794;2
AHRS;14.734;842809.348;-0.5236;-42.4766;-29.4051;-0.09606;-0.34930;-0.23496;3
GYRO;14.736;842809.334;-2.58575;0.23901;-3.48766;2
MAGN;14.737;842809.334;-32.70264;31.86798;-19.03687;3
PRES;14.739;842809.340;1015.0421;3
ACCE;14.751;842809.354;12.82069;-1.17078;4.58788;2
GYRO;14.752;842809.354;-2.85066;-0.43181;-4.26212;2
AHRS;14.753;842809.368;0.4150;-43.1480;-35.2397;-0.10809;-0.35147;-0.28276;3
MAGN;14.755;842809.354;-33.52509;31.33698;-18.80035;3
PRES;14.766;842809.374;1015.0421;3
LIGH;14.773;842809.324;244.5;3
LIGH;14.774;842809.374;352.9;3
ACCE;14.774;842809.374;12.14146;-1.63614;5.42365;2
GYRO;14.775;842809.374;-3.02643;-0.91277;-5.14221;2
AHRS;14.776;842809.388;1.9411;-44.0847;-41.8882;-0.11947;-0.35606;-0.33722;3
MAGN;14.777;842809.374;-36.02905;29.04510;-17.05475;3
ACCE;14.792;842809.394;11.30699;-1.20251;5.85907;2
GYRO;14.793;842809.394;-2.78343;-1.26411;-5.73550;2
MAGN;14.794;842809.394;-37.07581;26.84021;-14.44244;3
AHRS;14.795;842809.407;4.2074;-45.1673;-48.8147;-0.12772;-0.36348;-0.39412;3
PRES;14.797;842809.408;1015.0502;3
ACCE;14.811;842809.414;11.31401;-0.97150;5.34433;2
GYRO;14.813;842809.414;-2.48836;-1.76186;-6.09445;2
MAGN;14.814;842809.414;-38.48267;24.97253;-13.18512;3
AHRS;14.814;842809.427;7.0335;-46.5066;-55.7760;-0.13450;-0.37465;-0.45034;3
PRES;14.825;842809.441;1015.0521;3
AHRS;14.832;842809.447;10.4264;-47.8095;-63.1218;-0.14043;-0.38733;-0.50790;3
ACCE;14.833;842809.434;12.05777;-0.51711;5.98891;2
GYRO;14.834;842809.434;-2.41661;-2.16492;-6.53101;2
MAGN;14.835;842809.434;-42.41638;18.56842;-10.04486;3
ACCE;14.851;842809.455;12.95384;-0.22200;7.63161;2
GYRO;14.852;842809.455;-2.22421;-2.19006;-7.27432;2
MAGN;14.853;842809.455;-44.64264;13.60168;-8.70056;3
AHRS;14.854;842809.467;14.7234;-48.4979;-70.9980;-0.14141;-0.39945;-0.56793;3
SOUN;14.855;181.05;0.00553;48.83
LIGH;14.867;842809.424;465.4;3
LIGH;14.868;842809.475;579.0;3
AHRS;14.872;842809.486;20.1600;-48.1881;-79.1719;-0.13299;-0.41157;-0.62780;3
ACCE;14.873;842809.475;12.68633;0.08498;8.37564;2
GYRO;14.874;842809.475;-1.64360;-1.93852;-8.10471;2
MAGN;14.875;842809.475;-44.85016;10.65521;-6.62079;3
PRES;14.886;842809.475;1015.0521;3
ACCE;14.889;842809.495;11.64389;0.50804;7.13974;2
GYRO;14.890;842809.495;-0.89853;-1.84032;-8.67583;2
MAGN;14.892;842809.495;-45.14771;1.65405;-2.20795;3
AHRS;14.892;842809.506;26.4653;-47.0453;-87.5695;-0.11731;-0.42572;-0.68356;3
ACCE;14.911;842809.515;9.31540;0.91092;6.34871;2
GYRO;14.914;842809.515;-0.34726;-2.01553;-8.91731;2
AHRS;14.914;842809.526;33.1770;-45.1380;-96.4508;-0.09868;-0.44165;-0.73299;3
MAGN;14.916;842809.515;-45.14771;-4.66309;-0.33417;3
PRES;14.917;842809.508;1015.0521;3
ACCE;14.931;842809.535;6.89180;1.42198;6.78036;2
GYRO;14.933;842809.535;0.08676;-2.24368;-8.87582;2
MAGN;14.934;842809.535;-43.25867;-10.15778;0.58899;3
AHRS;14.935;842809.546;39.8864;-42.2797;-105.8257;-0.07860;-0.45822;-0.77360;3
PRES;14.944;842809.542;1015.0521;3
AHRS;14.950;842809.565;46.5745;-38.1783;-116.0731;-0.05708;-0.47598;-0.80486;3
ACCE;14.952;842809.555;6.47520;2.38466;7.90105;2
GYRO;14.952;842809.555;0.67876;-2.35645;-8.78438;2
MAGN;14.953;842809.555;-38.06915;-21.72394;3.16162;3
ACCE;14.970;842809.575;6.90567;2.87619;8.53595;2
AHRS;14.974;842809.585;53.5747;-31.9300;-128.0495;-0.03095;-0.49707;-0.82585;3
GYRO;14.975;842809.575;1.62999;-2.18758;-8.99628;2
MAGN;14.976;842809.575;-34.88922;-27.28729;4.75311;3
LIGH;14.980;842809.525;606.3;3
LIGH;14.981;842809.575;611.8;3
PRES;14.982;842809.575;1015.0473;3
ACCE;14.989;842809.595;6.08270;2.65341;7.86014;2
AHRS;14.994;842809.605;60.7741;-21.4634;-143.6046;0.00261;-0.52230;-0.83457;3
GYRO;14.997;842809.595;2.74518;-1.78828;-9.44566;2
MAGN;14.999;842809.595;-30.87921;-32.17468;6.40564;3
PRES;15.002;842809.609;1015.0421;3
ACCE;15.010;842809.616;3.40498;2.27512;6.67024;2
GYRO;15.011;842809.616;3.78311;-1.52072;-9.76021;2
AHRS;15.018;842809.625;67.0164;-3.3369;-166.4985;0.04076;-0.55085;-0.82956;3
MAGN;15.020;842809.616;-21.67816;-39.91547;10.30731;3
ACCE;15.034;842809.636;-0.41103;1.72285;5.18828;2
GYRO;15.034;842809.636;4.71942;-1.47362;-9.63608;2
MAGN;15.034;842809.636;-17.06390;-42.70325;12.29858;3
AHRS;15.035;842809.644;69.9703;24.5176;161.0178;-0.07919;0.58131;0.80973;3
PRES;15.037;842809.642;1015.0421;3
ACCE;15.045;842809.656;-3.57573;1.29240;3.32066;2
GYRO;15.046;842809.656;5.40654;-1.55750;-8.93472;2
MAGN;15.046;842809.656;-10.21423;-44.18793;15.30304;3
AHRS;15.046;842809.664;67.9253;53.0158;128.0800;-0.11399;0.61152;0.77647;3
WIFI;15.058;842805.651;RNCS_5g;90:f6:52:ff:cd:72;-87
WIFI;15.058;842809.656;eduroam;00:13:c3:44:d8:e1;-88
WIFI;15.058;842809.656;RNCS_24g;90:f6:52:ff:cd:71;-89
WIFI;15.058;842809.656;FTE-1DDE;f8:3d:ff:7d:1d:e5;-83
WIFI;15.058;842805.651;UJI;00:13:c3:44:d8:e0;-80
WIFI;15.058;842809.656;eduroam;00:1a:6d:9b:9a:21;-81
WIFI;15.058;842805.651;eduroam;00:14:69:f2:31:41;-87
WIFI;15.058;842809.656;Pruebas;2e:d9:9f:d9:fa:21;-81
WIFI;15.058;842809.656;UJI;00:1a:6d:9b:9a:20;-84
WIFI;15.058;842809.656;UJI;00:1a:a1:5c:f9:60;-88
WIFI;15.058;842809.656;;98:fc:11:6d:a7:5b;-84
WIFI;15.058;842805.651;UJI;00:14:69:f2:31:40;-87
WIFI;15.058;842809.656;eduroam;00:1a:a1:5c:f9:61;-89
WIFI;15.058;842809.656;guifi.net/CS-UJInuvolguifi5;00:15:6d:e4:7d:15;-89
PRES;15.069;842809.676;1015.0421;3
ACCE;15.069;842809.676;-5.47012;1.42424;1.65781;2
GYRO;15.069;842809.676;5.74030;-1.60501;-7.80798;2
MAGN;15.069;842809.676;2.63672;-43.68591;20.88623;3
AHRS;15.070;842809.684;62.5401;72.1100;104.5641;-0.14121;0.63971;0.73351;3
LIGH;15.070;842809.626;588.7;3
LIGH;15.070;842809.676;557.4;3
ACCE;15.085;842809.696;-6.21623;2.32162;-0.08566;2
GYRO;15.085;842809.696;5.75105;-1.36398;-6.60030;2
MAGN;15.086;842809.696;7.82471;-42.70325;23.12775;3
AHRS;15.086;842809.704;56.1534;83.4967;88.9857;-0.16125;0.66517;0.68489;3
ACCE;15.104;842809.716;-6.53371;2.59123;-2.23349;2
GYRO;15.105;842809.716;5.45325;-0.94165;-5.56929;2
AHRS;15.105;842809.723;49.8704;90.6758;78.2550;-0.17711;0.68734;0.63485;3
MAGN;15.106;842809.716;13.49182;-39.01215;28.23181;3
PRES;15.119;842809.710;1015.0421;3
ACCE;15.124;842809.736;-6.33281;1.78891;-2.71638;2
GYRO;15.125;842809.736;4.95630;-0.58421;-4.77200;2
MAGN;15.125;842809.736;21.29517;-29.82941;32.32117;3
AHRS;15.125;842809.743;43.9107;95.5302;70.3613;-0.19024;0.70606;0.58545;3
ACCE;15.144;842809.757;-6.44182;0.44681;-2.48874;2
GYRO;15.144;842809.757;4.56242;-0.22253;-4.14899;2
AHRS;15.145;842809.763;38.3714;99.0340;64.2617;-0.20138;0.72180;0.53779;3
MAGN;15.145;842809.757;23.63129;-26.28174;32.97119;3
PRES;15.149;842809.743;1015.0421;3
ACCE;15.163;842809.777;-7.00597;-0.50667;-2.59267;2
GYRO;15.164;842809.777;4.39827;0.08362;-3.45135;2
AHRS;15.165;842809.783;33.3382;101.9504;59.2000;-0.21056;0.73631;0.49170;3
MAGN;15.165;842809.777;23.98834;-20.21942;35.41565;3
LIGH;15.167;842809.726;510.4;3
LIGH;15.167;842809.777;459.4;3
PRES;15.178;842809.777;1015.0421;3
ACCE;15.183;842809.797;-7.71646;-0.77737;-3.19360;2
GYRO;15.184;842809.797;4.31049;0.43361;-2.53545;2
MAGN;15.184;842809.797;26.46637;-12.72430;37.49542;3
AHRS;15.184;842809.802;29.0591;104.7043;54.5685;-0.21516;0.75143;0.44758;3
ACCE;15.203;842809.817;-7.74625;-0.35983;-4.44075;2
GYRO;15.203;842809.817;4.09099;0.80457;-1.52171;2
MAGN;15.204;842809.817;27.33154;-10.86426;37.89368;3
AHRS;15.204;842809.822;25.7221;107.5308;50.1752;-0.21427;0.76797;0.40694;3
PRES;15.208;842809.810;1015.0421;3
ACCE;15.223;842809.837;-7.85754;-0.21811;-4.96042;2
GYRO;15.223;842809.837;3.67990;1.13557;-0.47176;2
MAGN;15.223;842809.837;24.35303;-5.06134;38.77716;3
AHRS;15.224;842809.842;23.4459;110.4965;46.0789;-0.20827;0.78565;0.37206;3
PRES;15.238;842809.844;1015.0421;3
ACCE;15.242;842809.857;-7.16557;-0.36662;-4.71391;2
GYRO;15.242;842809.857;3.20906;1.47971;0.70493;2
MAGN;15.243;842809.857;25.85754;0.12360;39.04114;3
AHRS;15.243;842809.861;22.3410;113.6680;42.2127;-0.19685;0.80430;0.34456;3
ACCE;15.262;842809.877;-5.92238;0.46242;-4.22453;2
GYRO;15.263;842809.877;2.90601;2.05609;1.71683;2
MAGN;15.263;842809.877;26.49078;1.03455;39.04114;3
AHRS;15.263;842809.881;22.3026;117.3988;38.2692;-0.17987;0.82494;0.32320;3
PRES;15.271;842809.877;1015.0421;3
LIGH;15.271;842809.827;479.9;3
LIGH;15.271;842809.877;518.8;3
ACCE;15.282;842809.898;-5.39845;1.10632;-4.36339;2
GYRO;15.282;842809.898;2.81076;2.54308;2.46233;2
MAGN;15.282;842809.898;23.69843;4.09393;38.76953;3
AHRS;15.283;842809.901;22.9514;121.8751;34.0361;-0.15830;0.84739;0.30561;3
PRES;15.297;842809.911;1015.0421;3
ACCE;15.301;842809.918;-5.36568;0.81212;-4.88303;2
GYRO;15.307;842809.918;2.66858;3.00906;3.18944;2
MAGN;15.307;842809.918;20.69550;6.00128;39.13269;3
AHRS;15.308;842809.921;24.0188;127.1076;29.3657;-0.13234;0.87065;0.29063;3
ACCE;15.322;842809.938;-5.20218;-0.74496;-3.99681;2
GYRO;15.322;842809.938;2.31059;3.75269;4.31773;2
MAGN;15.322;842809.938;20.26825;6.22864;39.20593;3
AHRS;15.323;842809.940;25.6729;133.4061;24.1188;-0.10117;0.89411;0.28012;3
PRES;15.327;842809.945;1015.0421;3
ACCE;15.341;842809.958;-1.59367;1.39990;-7.41234;2
GYRO;15.342;842809.958;1.76620;4.86418;5.85452;2
MAGN;15.342;842809.958;19.66858;8.31757;39.20593;3
AHRS;15.342;842809.960;28.1796;141.4133;17.8739;-0.06275;0.91683;0.27676;3
ACCE;15.361;842809.978;2.37373;4.74496;-7.02991;2
GYRO;15.361;842809.978;0.84082;5.43217;6.78072;2
MAGN;15.362;842809.978;17.60559;9.33685;39.35547;3
AHRS;15.362;842809.980;31.3423;151.3484;10.1609;-0.01604;0.93514;0.28178;3
LIGH;15.368;842809.928;491.4;3
LIGH;15.368;842809.978;446.2;3
ACCE;15.380;842809.998;3.23697;4.48308;-6.92024;2
GYRO;15.381;842809.998;0.13058;5.91510;6.78952;2
MAGN;15.381;842809.998;17.41028;9.41315;39.36920;3
AHRS;15.382;842810.000;34.3727;162.6223;1.5306;0.03202;0.94490;0.29399;3
PRES;15.386;842809.978;1015.0429;3
ACCE;15.400;842810.018;5.38759;5.19337;-6.19292;2
GYRO;15.400;842810.018;-0.46526;6.07709;6.78766;2
MAGN;15.401;842810.018;12.76703;7.65686;41.08887;3
AHRS;15.401;842810.019;36.5433;174.7972;-7.6433;0.07742;0.94554;0.30963;3
SOUN;15.404;208.16;0.00635;50.04
PRES;15.416;842810.012;1015.0521;3
ACCE;15.420;842810.039;6.81773;5.20354;-4.43466;2
GYRO;15.421;842810.039;-0.62065;5.75546;6.88231;2
MAGN;15.421;842810.039;7.46460;5.12390;43.88733;3
AHRS;15.421;842810.039;37.4890;-172.5567;-17.4541;-0.12276;-0.93719;-0.32628;3
ACCE;15.440;842810.059;11.60553;7.77490;-4.57196;2
GYRO;15.442;842810.059;-0.26501;5.40268;6.66881;2
MAGN;15.442;842810.059;7.31964;5.05524;43.96362;3
AHRS;15.443;842810.059;36.6173;-160.3246;-27.1605;-0.16747;-0.92187;-0.33895;3
PRES;15.445;842810.045;1015.0521;3
AHRS;15.461;842810.079;34.0115;-149.7279;-35.2650;-0.20684;-0.90286;-0.34469;3
LIGH;15.469;842810.029;408.7;3
LIGH;15.470;842810.079;373.1;3
PRES;15.475;842810.079;1015.0521;3
ACCE;15.480;842810.079;12.91698;10.24661;-4.02504;2
GYRO;15.480;842810.079;0.38034;4.84074;5.49350;2
MAGN;15.481;842810.079;0.53253;3.39355;44.61060;3
AHRS;15.482;842810.098;30.5806;-141.3551;-40.5351;-0.23347;-0.88413;-0.34401;3
ACCE;15.499;842810.099;11.25255;9.44830;-5.47968;2
AHRS;15.500;842810.118;26.9933;-134.2488;-43.6362;-0.24875;-0.86545;-0.34012;3
GYRO;15.501;842810.099;0.94432;4.63116;4.21188;2
MAGN;15.502;842810.099;-4.28314;4.55322;43.79883;3
PRES;15.504;842810.112;1015.0460;3
ACCE;15.519;842810.119;10.59624;8.64874;-5.74017;2
GYRO;15.520;842810.119;1.01421;5.00331;3.60683;2
MAGN;15.521;842810.119;-4.52271;4.63104;43.77441;3
AHRS;15.522;842810.138;23.5113;-127.3929;-45.7988;-0.25834;-0.84362;-0.33706;3
PRES;15.534;842810.146;1015.0421;3
ACCE;15.539;842810.139;12.73306;9.01060;-8.28833;2
GYRO;15.539;842810.139;0.74065;5.27704;3.37170;2
MAGN;15.540;842810.139;-9.19189;6.23016;43.04657;3
AHRS;15.540;842810.158;20.4365;-120.7927;-47.4674;-0.26417;-0.81858;-0.33687;3
ACCE;15.558;842810.159;14.11185;11.12006;-9.04614;2
GYRO;15.559;842810.159;0.13167;5.16986;2.77373;2
MAGN;15.560;842810.159;-13.86871;8.40759;39.69727;3
AHRS;15.560;842810.177;18.3593;-114.5436;-48.7703;-0.26432;-0.79200;-0.34259;3
PRES;15.563;842810.180;1015.0421;3
LIGH;15.570;842810.129;284.1;3
LIGH;15.570;842810.180;181.6;3
ACCE;15.578;842810.180;14.94801;11.49089;-10.05025;2
GYRO;15.578;842810.180;-0.55319;5.05571;1.78284;2
MAGN;15.579;842810.180;-14.45770;8.65326;39.45770;3
AHRS;15.579;842810.197;17.4719;-108.5640;-50.0188;-0.25891;-0.76472;-0.35570;3
ACCE;15.598;842810.200;13.96022;10.34363;-10.19753;2
GYRO;15.598;842810.200;-1.24474;4.90822;0.79488;2
MAGN;15.598;842810.200;-19.77539;10.69794;37.37030;3
AHRS;15.599;842810.217;17.6206;-102.7676;-51.5094;-0.24941;-0.73696;-0.37577;3
GNSS;15.609;1491984767.000;39.993396;-0.067941;131.000;0.000;11.0;0.0;19;13
GNSS;15.613;1491984767.000;39.993396;-0.067941;131.000;0.000;11.0;0.0;19;13
ACCE;15.619;842810.220;13.78340;9.78343;-9.73210;2
GYRO;15.619;842810.220;-1.94859;4.71834;-0.01880;2
MAGN;15.620;842810.220;-24.29504;11.42426;36.08856;3
AHRS;15.620;842810.237;18.5902;-96.9332;-53.5853;-0.23740;-0.70771;-0.40288;3
PRES;15.623;842810.213;1015.0422;3
ACCE;15.638;842810.240;11.93819;8.48230;-8.97221;2
GYRO;15.638;842810.240;-2.63840;4.65161;-0.69147;2
MAGN;15.639;842810.240;-25.08240;11.27777;35.20813;3
AHRS;15.639;842810.256;19.9536;-90.8503;-56.4896;-0.22489;-0.67557;-0.43583;3
PRES;15.652;842810.247;1015.0521;3
ACCE;15.657;842810.260;9.50272;7.41586;-7.80748;2
GYRO;15.658;842810.260;-3.24312;4.67160;-0.93159;2
MAGN;15.658;842810.260;-29.55627;9.73663;30.74799;3
AHRS;15.659;842810.276;21.0902;-84.3814;-60.2205;-0.21393;-0.63919;-0.47174;3
LIGH;15.671;842810.230;146.2;3
LIGH;15.671;842810.280;127.7;3
ACCE;15.677;842810.280;9.26530;7.11375;-6.27448;2
GYRO;15.677;842810.280;-3.75578;4.68779;-0.84731;2
MAGN;15.678;842810.280;-32.53479;6.22864;29.69055;3
AHRS;15.678;842810.296;21.6676;-77.5286;-64.6863;-0.20517;-0.59796;-0.50914;3
PRES;15.682;842810.280;1015.0521;3
ACCE;15.696;842810.300;11.24414;6.84612;-4.24637;2
GYRO;15.698;842810.300;-4.14709;4.74448;-0.98636;2
MAGN;15.698;842810.300;-33.32520;5.91278;28.30353;3
AHRS;15.698;842810.316;21.8951;-70.4343;-69.7353;-0.19638;-0.55324;-0.54841;3
PRES;15.711;842810.314;1015.0521;3
ACCE;15.716;842810.321;13.44461;6.01442;-2.28384;2
GYRO;15.717;842810.321;-4.37642;4.51994;-1.69412;2
MAGN;15.717;842810.321;-37.09717;3.86353;22.36481;3
AHRS;15.718;842810.335;22.2838;-63.3970;-75.3769;-0.18508;-0.50849;-0.59071;3
ACCE;15.736;842810.341;13.10112;4.40819;-0.73070;2
GYRO;15.736;842810.341;-4.44762;4.05582;-2.85808;2
MAGN;15.737;842810.341;-40.60669;0.86670;18.20526;3
AHRS;15.737;842810.355;23.0314;-56.4949;-81.8290;-0.17083;-0.46563;-0.63672;3
PRES;15.741;842810.347;1015.0521;3
ACCE;15.756;842810.361;10.18538;2.32936;0.42606;2
GYRO;15.756;842810.361;-4.49023;3.64230;-3.72119;2
MAGN;15.757;842810.361;-40.85388;-0.75836;17.00134;3
AHRS;15.757;842810.375;23.5814;-49.6280;-88.9747;-0.15557;-0.42305;-0.68381;3
PRES;15.771;842810.381;1015.0521;3
LIGH;15.772;842810.331;271.9;3
LIGH;15.772;842810.381;457.3;3
ACCE;15.775;842810.381;5.48853;0.66801;1.86639;2
GYRO;15.776;842810.381;-4.52847;3.52197;-3.60278;2
MAGN;15.777;842810.381;-41.76483;-6.34918;12.24823;3
AHRS;15.778;842810.395;23.0053;-42.8090;-96.0057;-0.14155;-0.37726;-0.72672;3
ACCE;15.795;842810.401;2.86391;0.32133;3.18523;2
GYRO;15.796;842810.401;-4.61513;3.78531;-2.58327;2
MAGN;15.796;842810.401;-42.45605;-10.02655;8.19702;3
AHRS;15.797;842810.414;20.8478;-36.1116;-102.0219;-0.12870;-0.32549;-0.76208;3
PRES;15.800;842810.415;1015.0521;3
ACCE;15.815;842810.421;2.82050;-0.17331;5.25130;2
AHRS;15.816;842810.434;17.3857;-29.6094;-106.7574;-0.11556;-0.26795;-0.79008;3
GYRO;15.817;842810.421;-4.73537;4.26425;-1.56477;2
MAGN;15.817;842810.421;-41.79993;-11.99341;6.15692;3
PRES;15.830;842810.448;1015.0521;3
ACCE;15.835;842810.441;2.37715;-1.46771;8.07867;2
AHRS;15.836;842810.454;13.3811;-23.6033;-110.2331;-0.10141;-0.20973;-0.81114;3
GYRO;15.837;842810.441;-4.51189;4.48587;-0.89418;2
MAGN;15.838;842810.441;-41.06750;-15.54565;-0.14343;3
SOUN;15.845;333.19;0.01017;54.12
ACCE;15.855;842810.462;2.53291;-1.92915;10.60962;2
GYRO;15.855;842810.462;-3.59564;4.09862;-0.42532;2
AHRS;15.856;842810.474;9.8435;-18.5878;-112.3109;-0.08648;-0.15994;-0.82434;3
MAGN;15.857;842810.462;-41.80145;-15.85846;-5.16357;3
LIGH;15.873;842810.431;531.7;3
LIGH;15.873;842810.482;574.9;3
ACCE;15.874;842810.482;4.27228;-0.89445;11.86266;2
GYRO;15.874;842810.482;-2.10547;3.40694;-0.30984;2
MAGN;15.875;842810.482;-40.54871;-16.27502;-7.20215;3
AHRS;15.875;842810.493;7.7654;-14.6302;-113.4535;-0.06936;-0.12585;-0.83209;3
PRES;15.889;842810.482;1015.0513;3
ACCE;15.894;842810.502;4.85213;0.17111;11.03329;2
GYRO;15.894;842810.502;-0.51164;2.89627;-0.82823;2
MAGN;15.894;842810.502;-38.26447;-16.20941;-12.86774;3
AHRS;15.895;842810.513;7.5061;-11.3243;-114.6232;-0.04768;-0.10799;-0.83921;3
ACCE;15.914;842810.522;2.57423;0.32870;9.17615;2
GYRO;15.914;842810.522;0.57388;2.32767;-1.43283;2
MAGN;15.914;842810.522;-37.59766;-15.35645;-16.48407;3
AHRS;15.915;842810.533;8.4596;-8.6110;-116.1727;-0.02467;-0.10201;-0.84707;3
PRES;15.919;842810.515;1015.0421;3
ACCE;15.933;842810.542;0.30647;0.30426;8.20665;2
GYRO;15.934;842810.542;1.02452;1.69427;-1.36870;2
MAGN;15.934;842810.542;-36.63788;-15.35645;-18.35785;3
AHRS;15.934;842810.553;9.8039;-6.4980;-117.5730;-0.00408;-0.10223;-0.85325;3
PRES;15.948;842810.549;1015.0421;3
ACCE;15.953;842810.562;0.13582;0.52138;7.91998;2
GYRO;15.954;842810.562;1.05373;1.60713;-0.80728;2
MAGN;15.954;842810.562;-34.57947;-17.35229;-20.58411;3
AHRS;15.954;842810.572;11.0545;-4.5219;-118.3779;0.01557;-0.10277;-0.85615;3
ACCE;15.973;842810.582;0.25598;1.17999;8.04295;2
GYRO;15.974;842810.582;0.88733;1.70132;-0.15880;2
MAGN;15.974;842810.582;-33.56171;-19.37866;-20.75043;3
LIGH;15.975;842810.532;562.4;3
LIGH;15.975;842810.582;535.1;3
AHRS;15.975;842810.592;12.0456;-2.5772;-118.5393;0.03438;-0.10160;-0.85583;3
PRES;15.978;842810.582;1015.0421;3
ACCE;15.993;842810.603;0.10059;2.27222;7.77347;2
GYRO;15.993;842810.603;0.72731;1.61363;0.50934;2
MAGN;15.994;842810.603;-33.56171;-20.09735;-21.45386;3
AHRS;15.994;842810.612;12.8405;-0.8722;-117.9335;0.05116;-0.09971;-0.85191;3
PRES;16.008;842810.616;1015.0421;3
ACCE;16.012;842810.623;0.56726;3.08096;6.83040;2
GYRO;16.013;842810.623;0.57979;1.53770;0.90242;2
MAGN;16.013;842810.623;-33.65631;-20.81299;-23.43292;3
AHRS;16.013;842810.631;13.5183;0.6299;-116.8331;0.06629;-0.09740;-0.84561;3
ACCE;16.033;842810.643;0.87053;3.81290;6.94260;2
GYRO;16.034;842810.643;0.43510;1.39050;0.83817;2
MAGN;16.035;842810.643;-33.72955;-20.88623;-24.52393;3
AHRS;16.036;842810.651;14.0801;1.9561;-115.7596;0.07950;-0.09478;-0.83931;3
PRES;16.038;842810.650;1015.0421;3
ACCE;16.053;842810.663;0.50809;3.86032;6.97653;2
GYRO;16.054;842810.663;0.36845;1.13301;0.61079;2
MAGN;16.054;842810.663;-31.72455;-20.48798;-25.30670;3
AHRS;16.055;842810.671;14.5883;3.0555;-114.9393;0.09055;-0.09278;-0.83417;3
PRES;16.067;842810.683;1015.0421;3
ACCE;16.072;842810.683;0.59840;3.38399;6.79593;2
AHRS;16.074;842810.691;15.0349;3.8857;-114.3385;0.09913;-0.09165;-0.83017;3
GYRO;16.075;842810.683;0.31604;0.83940;0.45866;2
MAGN;16.076;842810.683;-30.05676;-19.69910;-25.32806;3
LIGH;16.076;842810.633;514.5;3
LIGH;16.076;842810.683;495.8;3
ACCE;16.093;842810.703;0.93002;3.22896;6.62631;2
GYRO;16.094;842810.703;0.21230;0.58073;0.27092;2
AHRS;16.094;842810.710;15.3559;4.4518;-113.9470;0.10503;-0.09095;-0.82745;3
MAGN;16.095;842810.703;-29.86298;-19.37866;-25.01526;3
ACCE;16.113;842810.723;0.48639;2.88953;6.75764;2
GYRO;16.113;842810.723;0.04282;0.29742;0.03648;2
MAGN;16.114;842810.723;-30.74799;-18.93768;-26.74103;3
AHRS;16.115;842810.730;15.4864;4.7731;-113.8152;0.10807;-0.09025;-0.82637;3
PRES;16.141;842810.717;1015.0421;3
AHRS;16.145;842810.750;15.3742;4.9421;-113.7981;0.10878;-0.08862;-0.82626;3
ACCE;16.148;842810.744;0.35168;2.59412;7.18840;2
GYRO;16.150;842810.744;-0.15051;0.14980;-0.04750;2
MAGN;16.150;842810.744;-30.63812;-19.50378;-27.97394;3
ACCE;16.152;842810.764;0.23076;2.71272;8.25493;2
GYRO;16.152;842810.764;-0.24745;0.02530;0.03169;2
MAGN;16.153;842810.764;-30.36652;-19.88068;-28.13263;3
AHRS;16.153;842810.770;15.1239;4.9626;-113.7288;0.10780;-0.08664;-0.82620;3
PRES;16.156;842810.750;1015.0421;3
ACCE;16.172;842810.784;0.38435;3.09508;8.75243;2
AHRS;16.173;842810.789;14.9573;4.8399;-113.5435;0.10628;-0.08584;-0.82563;3
GYRO;16.173;842810.784;-0.12979;-0.06334;0.13321;2
MAGN;16.173;842810.784;-30.36652;-20.84503;-28.36761;3
LIGH;16.174;842810.734;489.2;3
LIGH;16.174;842810.784;485.7;3
PRES;16.189;842810.784;1015.0421;3
ACCE;16.190;842810.804;0.70309;3.40681;8.69502;2
GYRO;16.191;842810.804;0.03619;-0.14284;0.15436;2
MAGN;16.191;842810.804;-29.87061;-19.24133;-27.97546;3
AHRS;16.192;842810.809;14.9970;4.6175;-113.3299;0.10502;-0.08699;-0.82477;3
ACCE;16.211;842810.824;1.29813;3.72568;8.65060;2
GYRO;16.212;842810.824;0.11934;-0.18190;0.06271;2
MAGN;16.212;842810.824;-29.69360;-18.54095;-27.80457;3
AHRS;16.213;842810.829;15.1568;4.3480;-113.1717;0.10396;-0.08930;-0.82407;3
PRES;16.215;842810.817;1015.0421;3
AHRS;16.233;842810.849;15.3664;4.0650;-113.1873;0.10290;-0.09219;-0.82416;3
ACCE;16.234;842810.844;1.13586;3.66846;8.71751;2
GYRO;16.234;842810.844;0.16289;-0.22386;-0.10295;2
MAGN;16.234;842810.844;-30.47943;-19.58313;-28.05939;3
PRES;16.249;842810.851;1015.0421;3
ACCE;16.250;842810.864;0.61116;3.64642;8.57600;2
GYRO;16.250;842810.864;0.21837;-0.26247;-0.13272;2
MAGN;16.251;842810.864;-30.43518;-20.14923;-28.13263;3
AHRS;16.251;842810.868;15.6166;3.7768;-113.3202;0.10190;-0.09550;-0.82477;3
ACCE;16.274;842810.885;0.81976;3.90382;8.32503;2
GYRO;16.274;842810.885;0.22058;-0.23723;-0.02029;2
MAGN;16.274;842810.885;-30.36652;-20.21637;-28.13263;3
AHRS;16.274;842810.888;15.9010;3.4867;-113.3707;0.10111;-0.09899;-0.82494;3
PRES;16.276;842810.885;1015.0421;3
LIGH;16.276;842810.834;485.0;3
ACCE;16.290;842810.905;0.95015;4.05974;7.95766;2
GYRO;16.290;842810.905;0.06389;-0.11658;0.08372;2
MAGN;16.291;842810.905;-30.78918;-20.07599;-26.89667;3
AHRS;16.292;842810.908;16.0929;3.2464;-113.2651;0.10038;-0.10143;-0.82443;3
PRES;16.304;842810.918;1015.0421;3
ACCE;16.309;842810.925;0.44456;3.91154;7.74571;2
GYRO;16.309;842810.925;-0.19937;0.04048;0.19102;2
MAGN;16.309;842810.925;-30.43823;-19.90509;-25.38757;3
AHRS;16.311;842810.928;16.0404;3.1336;-113.0138;0.09954;-0.10137;-0.82338;3
ACCE;16.329;842810.945;0.06024;3.43811;7.75888;2
GYRO;16.330;842810.945;-0.41895;0.10020;0.34512;2
AHRS;16.331;842810.947;15.7225;3.1060;-112.5925;0.09820;-0.09885;-0.82174;3
MAGN;16.331;842810.945;-30.36652;-19.88068;-25.18005;3
PRES;16.333;842810.952;1015.0421;3
ACCE;16.352;842810.965;-0.15611;2.70355;8.04625;2
GYRO;16.353;842810.965;-0.45242;-0.03566;0.54070;2
MAGN;16.353;842810.965;-30.36652;-18.67828;-26.35803;3
AHRS;16.353;842810.967;15.2791;2.9686;-111.9655;0.09563;-0.09579;-0.81931;3
ACCE;16.372;842810.985;-0.13660;2.26166;8.34528;2
GYRO;16.372;842810.985;-0.15877;-0.46513;0.79445;2
MAGN;16.373;842810.985;-30.67780;-19.46564;-27.99988;3
AHRS;16.373;842810.987;15.0005;2.4345;-111.0925;0.09120;-0.09569;-0.81578;3
LIGH;16.376;842810.935;484.6;3
LIGH;16.376;842810.985;484.1;3
ACCE;16.389;842811.005;0.33212;2.39519;7.37773;2
AHRS;16.389;842811.007;15.2444;1.1639;-109.9895;0.08433;-0.10287;-0.81105;3
GYRO;16.390;842811.005;0.45522;-1.20494;1.02370;2
MAGN;16.390;842811.005;-30.70374;-19.54651;-28.13263;3
PRES;16.393;842810.985;1015.0321;3
SOUN;16.395;326.22;0.00996;53.94
ACCE;16.413;842811.026;1.41522;3.13919;5.38586;2
GYRO;16.414;842811.026;1.11626;-2.34293;1.07912;2
AHRS;16.415;842811.026;16.1983;-1.2237;-108.7358;0.07348;-0.12066;-0.80550;3
MAGN;16.416;842811.026;-33.44727;-18.42041;-27.02942;3
PRES;16.430;842811.019;1015.0321;3
ACCE;16.430;842811.046;3.56418;3.97353;4.24219;2
AHRS;16.435;842811.046;17.8662;-5.2062;-107.5983;0.05541;-0.15167;-0.80051;3
GYRO;16.436;842811.046;1.76923;-4.04915;0.66472;2
MAGN;16.437;842811.046;-32.90253;-17.71698;-26.01624;3
AHRS;16.450;842811.066;20.4225;-11.1829;-107.0288;0.02781;-0.19887;-0.79778;3
ACCE;16.450;842811.066;5.19414;4.68144;3.49603;2
GYRO;16.451;842811.066;2.67831;-6.04164;-0.25107;2
MAGN;16.451;842811.066;-32.88879;-17.70325;-25.99945;3
PRES;16.452;842811.052;1015.0321;3
AHRS;16.468;842811.086;24.1872;-19.1997;-107.0902;-0.00841;-0.26305;-0.79622;3
LIGH;16.477;842811.036;490.4;3
LIGH;16.477;842811.086;498.4;3
PRES;16.482;842811.086;1015.0321;3
ACCE;16.486;842811.086;6.54074;5.09169;3.18750;2
GYRO;16.487;842811.086;3.70732;-7.98022;-1.24834;2
MAGN;16.487;842811.086;-36.82251;-18.24951;-21.42792;3
AHRS;16.488;842811.105;29.1723;-28.9956;-107.2614;-0.05050;-0.33999;-0.79183;3
ACCE;16.506;842811.106;6.03242;4.41335;1.09703;2
GYRO;16.507;842811.106;4.46994;-9.20549;-1.96468;2
MAGN;16.507;842811.106;-39.95209;-20.38422;-14.51569;3
AHRS;16.507;842811.125;34.8771;-40.4107;-106.5983;-0.09611;-0.42242;-0.77970;3
PRES;16.512;842811.120;1015.0321;3
AHRS;16.528;842811.145;40.4414;-53.5518;-104.0653;-0.14343;-0.50334;-0.75625;3
ACCE;16.529;842811.126;5.80855;3.88467;-0.10130;2
GYRO;16.529;842811.126;4.78426;-9.93498;-2.05298;2
MAGN;16.529;842811.126;-39.97345;-20.46509;-13.58490;3
PRES;16.541;842811.153;1015.0321;3
AHRS;16.548;842811.165;45.2245;-68.7603;-99.0941;-0.19077;-0.57968;-0.72060;3
ACCE;16.549;842811.146;6.60860;4.01073;-1.97440;2
GYRO;16.549;842811.146;4.96471;-10.18045;-1.75427;2
MAGN;16.549;842811.146;-39.91089;-22.04895;2.12250;3
ACCE;16.568;842811.167;8.55978;5.88487;-3.51497;2
GYRO;16.568;842811.167;5.22682;-10.28171;-1.61719;2
MAGN;16.568;842811.167;-35.58044;-25.74615;16.00037;3
AHRS;16.568;842811.184;48.9894;-86.0965;-91.6029;-0.23411;-0.65027;-0.67407;3
PRES;16.571;842811.187;1015.0321;3
LIGH;16.577;842811.136;473.3;3
LIGH;16.577;842811.187;439.8;3
AHRS;16.588;842811.204;51.4889;-105.0976;-81.6587;-0.26767;-0.71375;-0.61902;3
ACCE;16.588;842811.187;9.07114;7.13283;-5.29921;2
GYRO;16.589;842811.187;5.56302;-9.94388;-2.06136;2
MAGN;16.589;842811.187;-34.79004;-25.48370;17.52319;3
ACCE;16.605;842811.207;8.06111;8.10977;-7.24716;2
GYRO;16.605;842811.207;5.75304;-9.39662;-2.69162;2
AHRS;16.607;842811.224;52.2237;-124.8963;-70.0502;-0.29020;-0.76877;-0.55792;3
MAGN;16.607;842811.207;-27.67334;-23.12012;30.22766;3
GNSS;16.608;1491984768.000;39.993395;-0.067942;131.000;0.000;11.0;0.0;19;13
GNSS;16.621;1491984768.000;39.993395;-0.067942;131.000;0.000;11.0;0.0;19;13
ACCE;16.625;842811.227;5.29018;8.46779;-9.34303;2
GYRO;16.626;842811.227;5.76099;-8.65894;-3.10516;2
MAGN;16.626;842811.227;-19.43665;-20.38422;39.95361;3
AHRS;16.627;842811.244;50.6841;-143.6801;-58.5756;-0.30375;-0.81424;-0.49251;3
PRES;16.630;842811.220;1015.0321;3
ACCE;16.644;842811.247;-0.00064;7.70276;-10.31799;2
GYRO;16.645;842811.247;5.60574;-7.72888;-2.80765;2
MAGN;16.646;842811.247;-17.24854;-19.29321;41.02325;3
AHRS;16.646;842811.263;46.8640;-158.8118;-49.7684;0.31318;0.84892;0.42557;3
PRES;16.663;842811.254;1015.0321;3
ACCE;16.664;842811.267;-3.35597;6.70068;-11.88301;2
GYRO;16.665;842811.267;5.28450;-6.49312;-1.47850;2
MAGN;16.665;842811.267;-4.89349;-13.54218;46.19141;3
AHRS;16.665;842811.283;41.7786;-168.8593;-45.3824;0.32677;0.87124;0.36240;3
LIGH;16.681;842811.237;412.3;3
LIGH;16.681;842811.287;386.3;3
AHRS;16.687;842811.303;37.0833;-175.2693;-44.7994;0.34884;0.88081;0.30866;3
ACCE;16.688;842811.287;-2.32349;6.14471;-15.50929;2
GYRO;16.689;842811.287;4.41435;-5.36043;0.15636;2
MAGN;16.690;842811.287;4.77905;-10.32867;47.50061;3
PRES;16.690;842811.287;1015.0350;3
ACCE;16.704;842811.308;0.13120;5.96129;-14.89581;2
AHRS;16.706;842811.322;33.7885;179.5537;-45.5811;0.37169;0.88169;0.26647;3
GYRO;16.706;842811.308;3.05305;-5.03391;0.86226;2
MAGN;16.707;842811.308;6.77795;-8.09326;47.22290;3
PRES;16.720;842811.321;1015.0421;3
ACCE;16.724;842811.328;1.22314;6.02429;-12.94530;2
GYRO;16.725;842811.328;1.98480;-4.88274;0.34055;2
MAGN;16.725;842811.328;14.60876;0.03204;46.09375;3
AHRS;16.726;842811.342;31.7022;174.1805;-45.9009;0.38739;0.87928;0.23215;3
ACCE;16.744;842811.348;1.11862;5.16322;-10.61769;2
AHRS;16.746;842811.362;30.1297;168.1234;-45.2856;0.39458;0.87607;0.20013;3
GYRO;16.747;842811.348;1.34929;-5.06026;-0.54990;2
MAGN;16.749;842811.348;19.07349;3.24402;45.36743;3
PRES;16.750;842811.355;1015.0421;3
ACCE;16.765;842811.368;1.25989;4.27948;-7.76981;2
GYRO;16.766;842811.368;1.32188;-5.16525;-1.20576;2
AHRS;16.768;842811.382;28.2765;161.8191;-44.1657;0.39574;0.87278;0.16590;3
MAGN;16.770;842811.368;20.65125;3.59802;43.82782;3
PRES;16.780;842811.388;1015.0421;3
LIGH;16.781;842811.338;388.1;3
LIGH;16.785;842811.388;397.1;3
ACCE;16.786;842811.388;0.44284;4.04868;-5.87228;2
GYRO;16.787;842811.388;1.83000;-4.74625;-1.38326;2
AHRS;16.788;842811.401;25.7509;156.3595;-43.3849;0.39510;0.86974;0.12885;3
MAGN;16.789;842811.388;26.34888;5.49927;38.58643;3
ACCE;16.804;842811.408;-2.11765;3.63377;-6.27440;2
GYRO;16.805;842811.408;2.33601;-3.49240;-1.04732;2
MAGN;16.807;842811.408;30.67627;7.76978;35.03113;3
AHRS;16.811;842811.421;22.9152;152.7596;-43.4907;0.39634;0.86740;0.09381;3
PRES;16.813;842811.422;1015.0421;3
ACCE;16.824;842811.428;-3.96918;1.75467;-6.46008;2
AHRS;16.827;842811.441;20.3599;151.2410;-44.4586;0.40132;0.86596;0.06601;3
GYRO;16.829;842811.428;2.41144;-1.88513;-0.36440;2
MAGN;16.830;842811.428;31.59180;8.80432;33.30383;3
SOUN;16.836;333.56;0.01018;54.13
PRES;16.844;842811.455;1015.0421;3
AHRS;16.845;842811.461;18.1349;151.3570;-46.1004;0.41050;0.86516;0.04487;3
ACCE;16.846;842811.449;-3.87355;0.00175;-5.30525;2
GYRO;16.849;842811.449;2.35097;-0.49498;0.27322;2
MAGN;16.851;842811.449;33.32367;11.46545;29.15649;3
ACCE;16.864;842811.469;-3.37677;-1.68573;-3.67221;2
GYRO;16.865;842811.469;2.58734;0.50069;0.70410;2
MAGN;16.866;842811.469;34.35974;12.70599;26.52740;3
AHRS;16.870;842811.480;15.8412;152.6716;-48.2965;0.42343;0.86489;0.02646;3
LIGH;16.881;842811.438;384.1;3
LIGH;16.885;842811.489;365.0;3
AHRS;16.886;842811.500;13.2296;155.2845;-51.2282;0.44171;0.86431;0.00956;3
ACCE;16.887;842811.489;-2.62450;-3.82869;-2.47058;2
GYRO;16.888;842811.489;3.07645;1.57068;1.20683;2
MAGN;16.889;842811.489;34.14612;13.20190;26.73645;3
PRES;16.897;842811.489;1015.0321;3
ACCE;16.903;842811.509;-0.96506;-5.86017;-2.28052;2
GYRO;16.904;842811.509;3.72829;2.89627;2.05559;2
MAGN;16.905;842811.509;34.07898;14.54926;26.65405;3
AHRS;16.906;842811.520;10.1664;159.5215;-55.2531;0.46848;0.86115;-0.00485;3
ACCE;16.923;842811.529;2.32434;-5.72255;-4.91338;2
GYRO;16.924;842811.529;4.32240;4.20891;2.95795;2
AHRS;16.927;842811.540;6.4890;165.2238;-60.2930;0.50354;0.85254;-0.01594;3
MAGN;16.928;842811.529;34.35974;15.38696;26.19934;3
PRES;16.929;842811.522;1015.0321;3
ACCE;16.943;842811.549;4.51262;-4.29951;-8.28850;2
GYRO;16.944;842811.549;4.46631;4.99091;3.09744;2
AHRS;16.957;842811.559;2.3485;171.5551;-65.0772;0.53757;0.83975;-0.02236;3
MAGN;16.963;842811.549;33.95081;15.79285;26.91803;3
PRES;16.964;842811.556;1015.0321;3
ACCE;16.965;842811.569;3.62485;-5.74341;-9.38564;2
GYRO;16.966;842811.569;4.17664;5.33716;2.69112;2
MAGN;16.970;842811.569;32.32422;15.37476;29.33960;3
AHRS;16.971;842811.579;-2.0146;177.8804;-68.8652;0.56498;0.82471;-0.02495;3
ACCE;16.982;842811.590;4.68102;-5.62039;-10.20599;2
GYRO;16.982;842811.590;3.61270;5.60713;2.76831;2
MAGN;16.982;842811.590;31.16455;14.54926;30.95703;3
LIGH;16.983;842811.539;351.1;3
LIGH;16.983;842811.590;338.7;3
AHRS;16.984;842811.599;-6.1789;-175.8399;-72.2523;-0.58990;-0.80486;0.02214;3
PRES;16.985;842811.590;1015.0321;3
ACCE;16.999;842811.610;8.32733;-3.78177;-10.77518;2
AHRS;17.001;842811.619;-10.1559;-169.6183;-75.4481;-0.61329;-0.77973;0.01458;3
GYRO;17.002;842811.610;3.24815;5.67334;3.00778;2
MAGN;17.002;842811.610;29.60052;15.73944;32.30286;3
PRES;17.015;842811.623;1015.0321;3
ACCE;17.019;842811.630;11.20174;-2.23175;-11.89276;2
GYRO;17.020;842811.630;3.22873;5.88042;2.87817;2
AHRS;17.021;842811.638;-14.3223;-163.2568;-78.0104;-0.63193;-0.75139;0.00492;3
MAGN;17.021;842811.630;26.68457;17.58118;35.18524;3
ACCE;17.039;842811.650;12.38913;-0.50479;-13.83186;2
GYRO;17.040;842811.650;2.99216;6.10774;2.46962;2
MAGN;17.041;842811.650;25.44708;18.23578;36.53412;3
AHRS;17.041;842811.658;-18.3007;-156.5843;-79.5998;-0.64361;-0.72207;-0.00860;3
PRES;17.044;842811.657;1015.0321;3
ACCE;17.059;842811.670;12.60953;0.96245;-15.11050;2
GYRO;17.059;842811.670;2.26764;6.17451;1.83070;2
MAGN;17.060;842811.670;21.97418;19.25201;37.13226;3
AHRS;17.060;842811.678;-21.3969;-149.7815;-80.2649;-0.64845;-0.69411;-0.02806;3
PRES;17.074;842811.690;1015.0321;3
ACCE;17.078;842811.690;12.27538;0.99770;-14.93831;2
GYRO;17.079;842811.690;1.21005;6.45430;1.09120;2
MAGN;17.079;842811.690;16.35284;21.17310;38.54980;3
AHRS;17.079;842811.698;-23.1161;-142.6564;-80.3062;-0.64753;-0.66805;-0.05717;3
LIGH;17.080;842811.640;289.4;3
LIGH;17.081;842811.690;230.0;3
ACCE;17.098;842811.710;11.73653;0.43056;-13.61755;2
GYRO;17.099;842811.710;0.15187;6.87801;0.51038;2
MAGN;17.099;842811.710;14.34937;21.92230;39.16016;3
AHRS;17.099;842811.717;-23.5364;-135.1416;-80.3304;-0.64314;-0.64134;-0.09685;3
ACCE;17.118;842811.731;11.09990;-0.36832;-12.14240;2
GYRO;17.118;842811.731;-0.60927;7.44858;0.24333;2
MAGN;17.119;842811.731;10.86731;23.59924;40.14587;3
AHRS;17.119;842811.737;-23.1348;-127.2148;-80.7600;-0.63644;-0.61076;-0.14531;3
PRES;17.133;842811.724;1015.0323;3
ACCE;17.138;842811.751;11.44119;-0.97682;-11.13008;2
GYRO;17.138;842811.751;-1.11269;8.23541;0.21271;2
MAGN;17.138;842811.751;3.35236;23.74268;42.66815;3
AHRS;17.139;842811.757;-22.4587;-118.6925;-81.7396;-0.62721;-0.57311;-0.20055;3
ACCE;17.157;842811.771;13.28427;-0.77568;-11.29115;2
GYRO;17.158;842811.771;-1.52859;8.60641;0.04790;2
MAGN;17.158;842811.771;0.72784;23.42987;43.58978;3
AHRS;17.159;842811.777;-21.6330;-109.7980;-83.2292;-0.61436;-0.52913;-0.26031;3
PRES;17.162;842811.757;1015.0421;3
ACCE;17.177;842811.791;15.51584;0.18787;-11.74120;2
GYRO;17.178;842811.791;-1.94994;7.75716;-0.68758;2
MAGN;17.178;842811.791;-6.74133;21.84448;43.23120;3
AHRS;17.178;842811.796;-20.2553;-101.6469;-85.0142;-0.59752;-0.48751;-0.31970;3
LIGH;17.181;842811.741;149.7;3
LIGH;17.181;842811.791;64.2;3
PRES;17.192;842811.791;1015.0421;3
ACCE;17.197;842811.811;16.74857;0.89561;-10.50461;2
GYRO;17.197;842811.811;-2.23671;6.27802;-2.00720;2
MAGN;17.198;842811.811;-18.08472;20.24841;40.64331;3
AHRS;17.198;842811.816;-17.7477;-95.0976;-87.0434;-0.57752;-0.45692;-0.37670;3
ACCE;17.217;842811.831;15.08354;-1.96880;-10.74786;2
GYRO;17.217;842811.831;-2.41708;5.42390;-3.30423;2
MAGN;17.218;842811.831;-20.96558;19.91119;39.81628;3
AHRS;17.218;842811.836;-13.9920;-89.6797;-89.4126;-0.55373;-0.43666;-0.43406;3
PRES;17.222;842811.825;1015.0421;3
ACCE;17.236;842811.851;12.24693;-3.51645;-8.49402;2
GYRO;17.237;842811.851;-3.19879;5.28839;-3.67169;2
MAGN;17.237;842811.851;-26.65710;16.87622;37.62207;3
AHRS;17.238;842811.856;-9.8842;-84.6380;-92.8971;-0.53002;-0.41599;-0.49394;3
PRES;17.252;842811.858;1015.0421;3
ACCE;17.256;842811.872;10.67664;-2.77618;-6.02214;2
GYRO;17.257;842811.872;-3.88550;5.42097;-3.44649;2
MAGN;17.258;842811.872;-34.16748;11.99951;33.32062;3
AHRS;17.258;842811.875;-6.3426;-79.3482;-97.6590;-0.50787;-0.38758;-0.55525;3
ACCE;17.276;842811.892;10.81372;-0.86847;-5.20996;2
GYRO;17.277;842811.892;-4.10326;5.10701;-3.24043;2
MAGN;17.277;842811.892;-35.59570;11.02905;32.43256;3
AHRS;17.278;842811.895;-3.5705;-73.9575;-103.0789;-0.48626;-0.35446;-0.61358;3
PRES;17.282;842811.892;1015.0421;3
LIGH;17.283;842811.841;64.1;3
LIGH;17.283;842811.892;85.6;3
ACCE;17.296;842811.912;11.19077;-0.27499;-6.36632;2
GYRO;17.297;842811.912;-4.48549;4.06308;-3.50919;2
MAGN;17.297;842811.912;-39.30054;3.93219;29.09851;3
AHRS;17.298;842811.915;-1.2502;-69.2432;-108.9516;-0.46759;-0.32280;-0.66611;3
PRES;17.311;842811.925;1015.0421;3
ACCE;17.316;842811.932;11.30902;-1.05722;-5.22533;2
GYRO;17.317;842811.932;-5.29530;2.98828;-4.16989;2
MAGN;17.319;842811.932;-43.61420;-3.30811;21.24176;3
AHRS;17.321;842811.935;0.8710;-65.5488;-115.9885;-0.45565;-0.29232;-0.71516;3
ACCE;17.336;842811.952;9.29364;-3.74960;-4.06165;2
GYRO;17.337;842811.952;-5.92210;2.54054;-4.60025;2
MAGN;17.338;842811.952;-44.17267;-4.22058;20.12787;3
AHRS;17.339;842811.954;2.7059;-62.2715;-124.2505;-0.44750;-0.25955;-0.76213;3
PRES;17.342;842811.959;1015.0517;3
ACCE;17.355;842811.972;6.48772;-5.44083;-2.60129;2
GYRO;17.356;842811.972;-6.46700;2.07378;-4.03847;2
MAGN;17.358;842811.972;-44.93561;-11.06262;16.11023;3
AHRS;17.359;842811.974;3.5413;-59.1672;-133.1007;-0.44201;-0.22102;-0.80350;3
ACCE;17.375;842811.992;6.11021;-4.36626;1.34122;2
GYRO;17.376;842811.992;-7.03902;1.57050;-2.94156;2
MAGN;17.378;842811.992;-43.92242;-17.82227;11.59058;3
AHRS;17.379;842811.994;2.6906;-56.5724;-141.9963;-0.44120;-0.17380;-0.83600;3
SOUN;17.387;792.22;0.02418;61.65
ACCE;17.399;842812.012;8.65628;-0.89725;6.72501;2
GYRO;17.402;842812.012;-6.85938;1.65189;-2.38078;2
AHRS;17.403;842812.014;0.6457;-54.3809;-150.3583;-0.44046;-0.12173;-0.86054;3
MAGN;17.406;842812.012;-43.83545;-18.29681;11.26862;3
PRES;17.429;842811.992;1015.0521;3
AHRS;17.432;842812.033;-1.1686;-52.3339;-157.6718;-0.43439;-0.07640;-0.87961;3
ACCE;17.443;842812.033;9.62021;1.88547;9.87672;2
GYRO;17.444;842812.033;-5.65250;1.69766;-2.67661;2
MAGN;17.446;842812.033;-41.39557;-25.91858;5.39703;3
PRES;17.448;842812.026;1015.0521;3
ACCE;17.450;842812.053;9.97223;2.88237;6.66530;2
GYRO;17.451;842812.053;-4.31383;2.02495;-3.38472;2
MAGN;17.452;842812.053;-39.81934;-28.98712;-1.44348;3
AHRS;17.452;842812.053;-1.8015;-50.1864;-164.1173;-0.42194;-0.04448;-0.89590;3
LIGH;17.452;842811.942;447.2;3
LIGH;17.453;842811.992;896.5;3
LIGH;17.453;842812.043;1345.8;3
AHRS;17.455;842812.073;-1.4425;-48.0968;-170.5119;-0.40703;-0.02224;-0.90958;3
PRES;17.460;842812.059;1015.0521;3
ACCE;17.474;842812.073;9.30731;0.19167;0.85420;2
GYRO;17.475;842812.073;-4.02722;1.76810;-4.15204;2
MAGN;17.475;842812.073;-39.78729;-29.03137;-1.56708;3
AHRS;17.475;842812.093;-1.1139;-46.5482;-177.4748;-0.39521;0.00022;-0.91827;3
PRES;17.489;842812.093;1015.0521;3
ACCE;17.494;842812.093;7.12512;-1.08679;2.53128;2
GYRO;17.494;842812.093;-4.56245;1.16582;-4.31094;2
MAGN;17.494;842812.093;-37.97455;-30.10712;-6.91833;3
AHRS;17.495;842812.112;-1.2318;-45.5008;175.4489;0.38600;-0.02526;0.92158;3
ACCE;17.513;842812.113;6.17790;-1.21422;6.08560;2
GYRO;17.514;842812.113;-4.49141;0.69084;-4.06668;2
MAGN;17.514;842812.113;-32.90558;-32.87659;-11.86371;3
AHRS;17.514;842812.132;-1.4290;-44.9107;169.0855;0.37911;-0.04780;0.92037;3
PRES;17.519;842812.127;1015.0521;3
ACCE;17.534;842812.133;7.17322;0.18463;7.74225;2
GYRO;17.534;842812.133;-3.69875;0.25449;-3.68080;2
MAGN;17.535;842812.133;-32.58667;-32.92236;-12.17499;3
LIGH;17.535;842812.093;1445.9;3
LIGH;17.535;842812.143;1397.2;3
AHRS;17.535;842812.152;-0.9696;-44.8166;163.6245;0.37619;-0.06203;0.91549;3
PRES;17.553;842812.160;1015.0521;3
ACCE;17.553;842812.153;10.23218;1.79314;8.87787;2
GYRO;17.554;842812.153;-2.53464;-0.17198;-3.99994;2
MAGN;17.554;842812.153;-27.87170;-33.60596;-16.89148;3
AHRS;17.554;842812.171;0.9759;-44.9165;158.4610;0.37674;-0.06365;0.90724;3
ACCE;17.576;842812.174;10.41083;0.81972;7.10478;2
GYRO;17.576;842812.174;-1.41193;-0.13719;-5.14586;2
MAGN;17.577;842812.174;-24.49646;-34.21631;-21.37909;3
AHRS;17.578;842812.191;4.5265;-44.8183;153.0762;0.37895;-0.05317;0.89488;3
PRES;17.578;842812.194;1015.0521;3
ACCE;17.593;842812.194;10.74602;-0.11496;6.71300;2
AHRS;17.594;842812.211;9.3824;-44.5450;147.5649;0.38385;-0.03283;0.87693;3
GYRO;17.594;842812.194;-0.65565;-0.19119;-6.24066;2
MAGN;17.594;842812.194;-23.85712;-34.55811;-21.46149;3
GNSS;17.608;1491984769.000;39.993395;-0.067942;131.000;0.000;11.0;0.0;19;13
ACCE;17.612;842812.214;9.07396;-0.78871;8.44522;2
GYRO;17.612;842812.214;0.26448;-0.43912;-7.02144;2
MAGN;17.613;842812.214;-18.62793;-37.22229;-21.96198;3
AHRS;17.615;842812.231;15.4287;-43.9645;142.3689;0.39126;-0.00181;0.85360;3
GNSS;17.621;1491984769.000;39.993395;-0.067942;131.000;0.000;11.0;0.0;19;13
ACCE;17.632;842812.234;8.15407;-0.62543;10.04018;2
GYRO;17.632;842812.234;1.50896;-0.36026;-7.29318;2
MAGN;17.632;842812.234;-13.90228;-39.07623;-21.54388;3
AHRS;17.633;842812.250;22.4928;-42.7517;137.8709;0.39887;0.04099;0.82675;3
LIGH;17.634;842812.194;1292.9;3
LIGH;17.634;842812.244;1174.0;3
PRES;17.637;842812.227;1015.0521;3
ACCE;17.652;842812.254;8.66884;1.00392;9.48074;2
AHRS;17.654;842812.270;30.4885;-40.8629;133.8847;0.40640;0.09480;0.79594;3
GYRO;17.655;842812.254;2.74699;0.10286;-7.29489;2
MAGN;17.655;842812.254;-12.50763;-39.77203;-21.60492;3
PRES;17.668;842812.261;1015.0521;3
AHRS;17.674;842812.290;39.6247;-38.0143;129.7658;0.41346;0.16010;0.75855;3
ACCE;17.675;842812.274;9.39891;2.28581;9.82065;2
GYRO;17.675;842812.274;3.91940;0.45267;-7.58997;2
MAGN;17.676;842812.274;-4.92554;-43.35785;-20.80994;3
ACCE;17.693;842812.294;7.99324;2.09911;9.76384;2
GYRO;17.694;842812.294;5.18048;0.92558;-8.12961;2
MAGN;17.695;842812.294;1.06354;-45.61157;-16.78619;3
AHRS;17.695;842812.310;49.8813;-33.7480;124.9759;0.41984;0.23631;0.71304;3
PRES;17.696;842812.294;1015.0521;3
ACCE;17.715;842812.315;4.44632;1.28241;7.54135;2
GYRO;17.716;842812.315;6.33524;1.13539;-8.12114;2
MAGN;17.717;842812.315;4.08020;-45.44525;-15.23132;3
AHRS;17.718;842812.329;60.6100;-27.3998;118.6475;0.42598;0.31732;0.66044;3
PRES;17.728;842812.328;1015.0521;3
AHRS;17.734;842812.349;70.7861;-16.5398;108.3166;0.43066;0.39597;0.60518;3
ACCE;17.737;842812.335;1.48407;1.14009;4.62358;2
GYRO;17.738;842812.335;6.88132;1.35683;-7.37282;2
MAGN;17.738;842812.335;15.80811;-44.58008;-8.06580;3
LIGH;17.739;842812.294;1409.6;3
LIGH;17.740;842812.345;1735.0;3
ACCE;17.754;842812.355;0.40163;1.30850;1.88339;2
AHRS;17.756;842812.369;78.8940;7.9575;84.9567;0.43129;0.46755;0.55274;3
GYRO;17.759;842812.355;6.69530;1.66267;-6.28951;2
MAGN;17.759;842812.355;22.92480;-43.60046;-1.36414;3
PRES;17.760;842812.362;1015.0521;3
ACCE;17.774;842812.375;0.35011;1.58609;0.49605;2
GYRO;17.775;842812.375;6.12627;2.02141;-5.43393;2
AHRS;17.776;842812.389;81.4724;62.8091;31.6329;0.42828;0.53169;0.50344;3
MAGN;17.778;842812.375;25.27466;-41.77856;1.23596;3
PRES;17.786;842812.395;1015.0521;3
AHRS;17.793;842812.408;76.6456;104.3597;-7.9728;0.42239;0.59180;0.45521;3
ACCE;17.795;842812.395;-1.06261;1.34222;0.38594;2
GYRO;17.795;842812.395;5.98042;2.24702;-4.92287;2
MAGN;17.796;842812.395;32.04956;-35.51941;9.60846;3
ACCE;17.813;842812.415;-2.31644;1.38141;-2.44672;2
GYRO;17.814;842812.415;6.09683;2.42374;-4.57047;2
MAGN;17.816;842812.415;35.20050;-31.03180;14.87885;3
AHRS;17.816;842812.428;69.2272;121.6081;-23.2221;0.41602;0.64797;0.40493;3
PRES;17.819;842812.429;1015.0521;3
SOUN;17.827;61.82;0.00189;39.49
ACCE;17.837;842812.435;-2.60208;1.46838;-3.89328;2
AHRS;17.838;842812.448;61.4078;130.2605;-30.0528;0.40964;0.69774;0.35366;3
GYRO;17.839;842812.435;5.99768;2.26822;-4.22021;2
MAGN;17.841;842812.435;35.82458;-28.42255;16.58325;3
LIGH;17.842;842812.395;1341.4;3
LIGH;17.843;842812.446;764.7;3
PRES;17.845;842812.462;1015.0521;3
ACCE;17.852;842812.456;-2.31326;2.02475;-4.45891;2
AHRS;17.854;842812.468;53.9171;136.0668;-33.6698;0.40172;0.74209;0.30585;3
GYRO;17.856;842812.456;5.71135;2.45157;-3.76901;2
MAGN;17.857;842812.456;36.78589;-20.14771;22.06116;3
ACCE;17.873;842812.476;-0.96960;2.18582;-5.82552;2
GYRO;17.874;842812.476;5.21561;3.02209;-3.36064;2
MAGN;17.875;842812.476;36.78589;-14.43176;26.05743;3
AHRS;17.876;842812.487;47.0035;140.9686;-35.5318;0.39061;0.78249;0.26447;3
ACCE;17.893;842812.496;-0.12027;1.71509;-7.41612;2
GYRO;17.894;842812.496;4.57423;3.55867;-3.23706;2
MAGN;17.895;842812.496;37.14600;-10.47974;27.11334;3
AHRS;17.895;842812.507;40.6530;145.3748;-36.0840;0.37556;0.81921;0.22890;3
PRES;17.905;842812.496;1015.0521;3
ACCE;17.913;842812.516;-1.17336;0.80127;-8.03232;2
AHRS;17.914;842812.527;34.7239;149.3032;-35.4990;0.35581;0.85251;0.19705;3
GYRO;17.915;842812.516;4.02794;3.81100;-3.30527;2
MAGN;17.916;842812.516;35.80780;-1.74255;29.70123;3
ACCE;17.931;842812.536;-2.92035;-0.12695;-8.32379;2
GYRO;17.932;842812.536;3.86171;3.71544;-3.24834;2
MAGN;17.934;842812.536;33.59070;2.49481;31.14319;3
AHRS;17.935;842812.547;28.9621;152.8659;-34.3675;0.33411;0.88187;0.16513;3
PRES;17.936;842812.529;1015.0521;3
ACCE;17.952;842812.556;-3.78276;-0.47006;-9.03484;2
GYRO;17.953;842812.556;4.06421;3.56696;-2.87253;2
MAGN;17.954;842812.556;31.60706;6.11725;32.91779;3
AHRS;17.955;842812.566;23.2714;156.3976;-33.4113;0.31510;0.90643;0.13151;3
PRES;17.965;842812.563;1015.0521;3
ACCE;17.971;842812.576;-3.08374;-0.55170;-10.58463;2
GYRO;17.972;842812.576;3.94119;3.64345;-2.16425;2
MAGN;17.973;842812.576;27.48566;13.47351;35.25848;3
AHRS;17.973;842812.586;18.0814;160.2263;-32.7665;0.30030;0.92580;0.10069;3
ACCE;17.993;842812.597;-1.33574;0.89955;-12.19618;2
GYRO;17.994;842812.597;3.25148;3.61984;-1.43004;2
AHRS;17.995;842812.606;13.9398;164.2279;-32.3348;0.28976;0.93970;0.07753;3
MAGN;17.996;842812.597;25.51880;16.90521;35.73761;3
LIGH;18.000;842812.496;572.6;3
LIGH;18.002;842812.546;478.0;3
LIGH;18.003;842812.597;383.4;3
PRES;18.004;842812.597;1015.0521;3
ACCE;18.011;842812.617;-0.71799;2.35052;-13.59061;2
GYRO;18.013;842812.617;2.36626;3.31055;-1.20726;2
AHRS;18.014;842812.626;10.9281;167.9028;-31.6743;0.27980;0.94960;0.06247;3
MAGN;18.016;842812.617;21.70258;20.52155;35.10284;3
PRES;18.024;842812.630;1015.0521;3
ACCE;18.030;842812.637;-1.43568;2.65843;-14.58551;2
AHRS;18.033;842812.645;8.9227;171.1442;-30.2813;0.26542;0.95792;0.05476;3
GYRO;18.035;842812.637;1.45227;3.02380;-1.45277;2
MAGN;18.036;842812.637;16.78772;24.88403;35.24933;3
ACCE;18.053;842812.657;-2.02676;2.51900;-14.32361;2
GYRO;18.055;842812.657;0.58592;2.81914;-1.56075;2
MAGN;18.056;842812.657;15.42816;25.95520;35.73761;3
AHRS;18.058;842812.665;7.9215;174.0927;-28.3995;0.24784;0.96497;0.05426;3
PRES;18.060;842812.664;1015.0521;3
ACCE;18.072;842812.677;-1.17578;2.48573;-14.06549;2
AHRS;18.082;842812.685;7.8105;176.9169;-26.7072;0.23212;0.96993;0.06004;3
GYRO;18.084;842812.677;-0.08904;2.70775;-1.24373;2
MAGN;18.099;842812.677;12.74109;26.36566;34.93195;3
PRES;18.101;842812.697;1015.0521;3
ACCE;18.102;842812.697;1.12999;3.00481;-13.76337;2
GYRO;18.103;842812.697;-0.64729;2.66769;-0.85481;2
AHRS;18.110;842812.705;8.4165;179.7782;-25.4599;0.21990;0.97276;0.07115;3
MAGN;18.111;842812.697;8.49152;27.90222;35.05096;3
LIGH;18.111;842812.647;346.6;3
LIGH;18.111;842812.697;334.5;3
ACCE;18.111;842812.717;3.18781;3.84802;-13.37057;2
GYRO;18.111;842812.717;-1.20164;2.74638;-0.80878;2
MAGN;18.112;842812.717;7.02057;28.63617;35.40955;3
AHRS;18.112;842812.724;9.7034;-177.2274;-24.4059;-0.20856;-0.97405;-0.08774;3
ACCE;18.125;842812.738;3.18724;4.29858;-13.34042;2
GYRO;18.125;842812.738;-1.79558;2.85587;-0.99785;2
MAGN;18.126;842812.738;5.31616;29.20074;36.62872;3
AHRS;18.126;842812.744;11.7034;-174.1122;-23.3160;-0.19562;-0.97404;-0.11004;3
PRES;18.140;842812.731;1015.0521;3
ACCE;18.145;842812.758;2.03960;4.09386;-13.46304;2
GYRO;18.145;842812.758;-2.40793;3.00261;-1.08145;2
MAGN;18.146;842812.758;1.57318;28.65753;38.01270;3
AHRS;18.146;842812.764;14.4293;-170.9217;-22.1992;-0.18064;-0.97238;-0.13797;3
ACCE;18.165;842812.778;1.49847;3.85114;-13.88887;2
GYRO;18.165;842812.778;-3.04932;3.09233;-0.90671;2
MAGN;18.166;842812.778;0.29297;28.30048;38.36212;3
AHRS;18.166;842812.783;17.8412;-167.6068;-21.3981;-0.16589;-0.96817;-0.17128;3
PRES;18.171;842812.764;1015.0521;3
ACCE;18.186;842812.798;1.48448;3.41141;-14.17018;2
GYRO;18.186;842812.798;-3.85611;2.97681;-0.51364;2
MAGN;18.187;842812.798;-1.68457;24.85352;39.80865;3
AHRS;18.187;842812.803;21.9875;-164.1633;-21.3940;-0.15466;-0.96027;-0.21070;3
LIGH;18.188;842812.748;286.3;3
LIGH;18.189;842812.798;228.7;3
PRES;18.204;842812.798;1015.0521;3
ACCE;18.205;842812.818;1.73593;2.97678;-13.09784;2
GYRO;18.205;842812.818;-4.65225;2.80762;-0.12628;2
MAGN;18.205;842812.818;-5.70068;21.07697;41.32233;3
AHRS;18.206;842812.823;26.7960;-160.5172;-22.4408;-0.14810;-0.94806;-0.25604;3
ACCE;18.226;842812.838;2.14355;3.37608;-10.70541;2
AHRS;18.226;842812.843;31.9907;-156.3424;-24.5679;-0.14498;-0.93135;-0.30546;3
GYRO;18.227;842812.838;-5.13567;2.77065;0.17001;2
MAGN;18.227;842812.838;-6.76880;20.25757;41.64276;3
PRES;18.229;842812.832;1015.0521;3
ACCE;18.244;842812.858;2.88882;4.31841;-8.85728;2
GYRO;18.244;842812.858;-5.20807;2.75690;0.45877;2
MAGN;18.245;842812.858;-8.91418;16.78467;42.69104;3
AHRS;18.245;842812.862;37.0677;-151.4012;-27.8056;-0.14455;-0.91071;-0.35526;3
PRES;18.258;842812.865;1015.0521;3
ACCE;18.264;842812.879;3.99614;5.45030;-7.81274;2
GYRO;18.264;842812.879;-5.06465;2.69034;0.71953;2
MAGN;18.264;842812.879;-13.17291;9.18579;44.43207;3
AHRS;18.265;842812.882;41.6495;-145.5603;-32.1811;-0.14632;-0.88697;-0.40296;3
ACCE;18.285;842812.899;5.14348;6.72620;-7.54955;2
GYRO;18.286;842812.899;-4.90016;2.62440;0.73071;2
MAGN;18.286;842812.899;-13.99994;7.68890;44.76013;3
AHRS;18.286;842812.902;45.6066;-138.8688;-37.5337;-0.14877;-0.86101;-0.44776;3
PRES;18.289;842812.899;1015.0521;3
LIGH;18.290;842812.848;171.6;3
LIGH;18.290;842812.899;114.7;3
ACCE;18.304;842812.919;5.57825;7.65610;-7.40324;2
GYRO;18.305;842812.919;-4.90182;2.46501;0.57112;2
MAGN;18.305;842812.919;-15.01160;2.65656;43.49518;3
AHRS;18.305;842812.922;49.0666;-131.4348;-43.7489;-0.15049;-0.83315;-0.49062;3
PRES;18.318;842812.932;1015.0604;3
ACCE;18.323;842812.939;5.20436;8.15205;-7.87543;2
GYRO;18.324;842812.939;-5.17549;2.27147;0.45573;2
MAGN;18.324;842812.939;-18.57452;-3.32642;43.14117;3
AHRS;18.324;842812.941;52.1359;-123.0700;-51.1505;-0.15198;-0.80272;-0.53329;3
ACCE;18.345;842812.959;4.18399;7.50862;-7.80103;2
GYRO;18.345;842812.959;-5.73868;2.29588;0.57346;2
MAGN;18.346;842812.959;-19.04602;-4.04205;43.11981;3
AHRS;18.346;842812.961;54.6313;-113.0638;-60.4236;-0.15426;-0.76784;-0.57737;3
PRES;18.348;842812.966;1015.0621;3
ACCE;18.363;842812.979;4.05331;6.35115;-7.41745;2
GYRO;18.363;842812.979;-6.47684;2.26807;0.89635;2
MAGN;18.364;842812.979;-21.67053;-9.11865;40.86151;3
AHRS;18.364;842812.981;55.9813;-100.9230;-72.1054;-0.15923;-0.72640;-0.62345;3
ACCE;18.387;842812.999;4.90463;5.11816;-5.19611;2
AHRS;18.388;842813.001;55.4523;-87.5257;-85.7305;-0.17023;-0.67733;-0.67076;3
GYRO;18.390;842812.999;-7.25688;1.72697;1.26257;2
MAGN;18.391;842812.999;-25.05951;-14.91852;37.27417;3
LIGH;18.392;842812.949;125.3;3
LIGH;18.392;842812.999;153.3;3
SOUN;18.393;430.57;0.01314;56.35
ACCE;18.404;842813.020;6.16524;6.09253;-0.41910;2
GYRO;18.405;842813.020;-7.49263;1.34044;1.12215;2
AHRS;18.407;842813.020;52.9285;-74.9549;-99.2949;-0.18611;-0.62219;-0.71697;3
MAGN;18.408;842813.020;-25.26703;-15.26947;37.04987;3
PRES;18.409;842812.999;1015.0621;3
ACCE;18.425;842813.040;7.27032;7.21414;-0.37337;2
AHRS;18.426;842813.040;49.3030;-64.7113;-111.0373;-0.20147;-0.56581;-0.75924;3
GYRO;18.432;842813.040;-7.05148;0.76398;0.47449;2
MAGN;18.432;842813.040;-27.07825;-22.97668;31.43311;3
PRES;18.436;842813.033;1015.0598;3
ACCE;18.442;842813.060;6.56285;7.61882;-1.03619;2
GYRO;18.443;842813.060;-6.79800;0.04982;-0.43906;2
MAGN;18.443;842813.060;-29.13513;-27.50244;25.72937;3
AHRS;18.443;842813.060;45.5149;-56.9976;-121.0009;-0.21555;-0.51255;-0.79624;3
AHRS;18.463;842813.080;41.7497;-50.9070;-130.1860;-0.22872;-0.46094;-0.82969;3
PRES;18.467;842813.067;1015.0521;3
ACCE;18.481;842813.080;4.11415;6.24641;-1.20009;2
GYRO;18.481;842813.080;-6.81158;-0.42664;-1.15050;2
MAGN;18.482;842813.080;-29.14276;-27.57111;25.62714;3
AHRS;18.482;842813.099;37.7473;-45.9926;-138.7270;-0.24100;-0.40895;-0.85969;3
LIGH;18.492;842813.050;257.2;3
LIGH;18.493;842813.100;380.2;3
PRES;18.499;842813.100;1015.0521;3
AHRS;18.501;842813.119;33.2197;-42.7844;-146.2086;-0.25709;-0.35625;-0.88404;3
ACCE;18.502;842813.100;2.51091;2.96703;-1.69548;2
GYRO;18.502;842813.100;-6.78639;-0.63179;-1.30843;2
MAGN;18.502;842813.100;-29.36707;-31.35834;19.89746;3
ACCE;18.521;842813.120;5.69817;1.54581;1.36816;2
GYRO;18.522;842813.120;-6.53720;-1.49101;-0.89697;2
AHRS;18.522;842813.139;28.4793;-41.8289;-152.4799;-0.28142;-0.30548;-0.90031;3
MAGN;18.522;842813.120;-26.78070;-35.54688;13.58948;3
PRES;18.526;842813.134;1015.0521;3
ACCE;18.541;842813.140;7.74057;2.94820;4.07884;2
GYRO;18.541;842813.140;-5.82890;-2.42467;-0.73122;2
MAGN;18.541;842813.140;-26.72882;-35.78491;13.15002;3
AHRS;18.542;842813.159;24.3555;-42.2893;-157.7226;-0.30796;-0.26115;-0.90921;3
PRES;18.555;842813.167;1015.0521;3
AHRS;18.564;842813.178;21.1312;-42.8855;-162.3759;-0.32899;-0.22371;-0.91447;3
ACCE;18.564;842813.161;9.13651;5.66476;5.81920;2
GYRO;18.565;842813.161;-4.92809;-2.35567;-0.86961;2
MAGN;18.565;842813.161;-25.87585;-38.59558;7.46002;3
ACCE;18.580;842813.181;10.30203;5.65785;5.50677;2
AHRS;18.581;842813.198;18.4084;-43.1947;-166.7701;-0.34379;-0.18959;-0.91849;3
GYRO;18.581;842813.181;-4.34634;-1.70177;-1.04269;2
MAGN;18.581;842813.181;-23.75336;-38.89771;2.43225;3
PRES;18.585;842813.201;1015.0521;3
AHRS;18.601;842813.218;15.8589;-43.3811;-170.6411;-0.35438;-0.15762;-0.92140;3
ACCE;18.601;842813.201;8.83141;3.90216;5.92728;2
GYRO;18.601;842813.201;-4.05864;-1.21799;-0.97493;2
MAGN;18.602;842813.201;-23.77777;-38.92212;2.04468;3
GNSS;18.608;1491984770.000;39.993394;-0.067944;131.000;0.000;11.0;0.0;19;13
ACCE;18.619;842813.221;9.50241;2.33781;8.44080;2
GYRO;18.619;842813.221;-3.50262;-0.99420;-0.67653;2
MAGN;18.620;842813.221;-23.65570;-39.17236;-0.93079;3
AHRS;18.620;842813.238;13.7204;-43.6750;-173.6674;-0.36262;-0.13111;-0.92264;3
GNSS;18.622;1491984770.000;39.993394;-0.067944;131.000;0.000;11.0;0.0;19;13
ACCE;18.639;842813.241;11.95511;2.33008;11.72809;2
AHRS;18.641;842813.257;12.8149;-43.8364;-175.7569;0.36686;0.11719;0.92283;3
GYRO;18.642;842813.241;-2.34901;-0.75941;-0.66052;2
MAGN;18.645;842813.241;-22.23969;-39.73541;-3.96576;3
PRES;18.647;842813.234;1015.0521;3
LIGH;18.648;842813.150;802.3;3
LIGH;18.649;842813.201;1300.0;3
LIGH;18.649;842813.251;1797.8;3
ACCE;18.659;842813.261;14.09813;3.55107;13.59064;2
AHRS;18.661;842813.277;13.8015;-43.5139;-176.9758;0.36491;0.12126;0.92289;3
GYRO;18.662;842813.261;-0.63029;-0.16060;-1.19565;2
MAGN;18.663;842813.261;-22.20764;-39.83612;-4.32434;3
PRES;18.674;842813.268;1015.0521;3
ACCE;18.678;842813.281;13.95119;3.06976;12.46335;2
AHRS;18.681;842813.297;16.6652;-42.8342;-177.4631;0.35822;0.14288;0.92206;3
GYRO;18.682;842813.281;1.11119;0.45512;-1.94194;2
MAGN;18.683;842813.281;-21.85059;-40.01923;-6.13098;3
ACCE;18.700;842813.302;12.81419;2.34192;12.11627;2
GYRO;18.701;842813.302;2.80362;0.76419;-2.49242;2
MAGN;18.701;842813.302;-21.06323;-39.23340;-7.41119;3
AHRS;18.703;842813.317;21.2227;-42.2244;-177.0200;0.34945;0.18093;0.91834;3
PRES;18.704;842813.302;1015.0521;3
ACCE;18.720;842813.322;10.75682;0.77144;10.86295;2
GYRO;18.721;842813.322;4.47289;0.73239;-2.71124;2
MAGN;18.721;842813.322;-20.58563;-39.53705;-6.94275;3
AHRS;18.722;842813.336;27.1222;-42.2886;-175.3518;0.34150;0.23274;0.90936;3
PRES;18.733;842813.335;1015.0521;3
AHRS;18.740;842813.356;34.2227;-43.1795;-172.6150;0.33332;0.29567;0.89381;3
ACCE;18.742;842813.342;9.78130;0.37886;9.28850;2
GYRO;18.743;842813.342;5.88106;0.57533;-2.85040;2
MAGN;18.744;842813.342;-18.07861;-41.34979;-4.49829;3
LIGH;18.744;842813.302;1850.8;3
LIGH;18.745;842813.352;1717.0;3
ACCE;18.760;842813.362;9.00705;0.77730;7.15845;2
GYRO;18.761;842813.362;6.69481;0.66748;-3.40027;2
AHRS;18.762;842813.376;42.2551;-44.7034;-169.3909;0.32239;0.36473;0.87168;3
MAGN;18.763;842813.362;-15.17792;-43.75763;-1.66931;3
PRES;18.764;842813.369;1015.0521;3
ACCE;18.779;842813.382;7.91563;0.96677;5.37444;2
GYRO;18.780;842813.382;6.86887;0.57317;-4.05156;2
MAGN;18.781;842813.382;-13.77106;-43.97430;0.97198;3
AHRS;18.781;842813.395;50.7919;-46.9606;-165.9402;0.30908;0.43445;0.84325;3
PRES;18.793;842813.402;1015.0521;3
AHRS;18.800;842813.415;59.6924;-50.1665;-162.0517;0.29289;0.50258;0.80886;3
ACCE;18.801;842813.402;6.92686;0.97351;4.09671;2
GYRO;18.802;842813.402;6.77922;0.36375;-4.66786;2
MAGN;18.804;842813.402;-9.76715;-44.08264;9.91211;3
ACCE;18.818;842813.422;5.79890;1.04376;2.78224;2
AHRS;18.822;842813.435;68.8361;-55.1224;-156.9346;0.27381;0.56728;0.76884;3
GYRO;18.823;842813.422;6.57706;0.11130;-5.31352;2
MAGN;18.824;842813.422;-7.77893;-43.42194;16.37726;3
PRES;18.825;842813.436;1015.0521;3
SOUN;18.825;39.81;0.00121;35.67
ACCE;18.840;842813.443;4.71858;0.98068;1.81889;2
GYRO;18.841;842813.443;6.34895;-0.37534;-5.84119;2
AHRS;18.842;842813.455;78.0674;-65.9978;-146.5866;0.25335;0.62750;0.72257;3
MAGN;18.844;842813.443;-5.26581;-42.33093;19.45953;3
LIGH;18.845;842813.402;1349.5;3
LIGH;18.846;842813.453;922.9;3
PRES;18.853;842813.469;1015.0521;3
ACCE;18.860;842813.463;3.23059;0.27477;2.28894;2
GYRO;18.861;842813.463;6.53877;-0.73531;-6.38408;2
AHRS;18.862;842813.474;85.4560;-124.9958;-88.4849;0.23013;0.68539;0.66783;3
MAGN;18.863;842813.463;1.90430;-38.81378;27.60010;3
ACCE;18.879;842813.483;1.37579;-1.71774;2.59097;2
GYRO;18.882;842813.483;7.21301;-0.98782;-6.77122;2
MAGN;18.883;842813.483;6.51550;-36.21674;32.29218;3
AHRS;18.885;842813.494;78.5546;158.8253;-13.5082;0.20500;0.74195;0.60125;3
ACCE;18.899;842813.503;-0.63281;-3.97842;1.58609;2
AHRS;18.900;842813.514;67.1022;147.2267;-3.2513;0.17854;0.79480;0.52335;3
GYRO;18.902;842813.503;7.87517;-1.10890;-6.85066;2
MAGN;18.902;842813.503;8.08105;-33.46710;34.84039;3
PRES;18.912;842813.503;1015.0521;3
ACCE;18.919;842813.523;-2.24789;-5.26437;-1.23965;2
GYRO;18.921;842813.523;8.21669;-0.82990;-6.65976;2
AHRS;18.921;842813.534;55.1271;143.7427;-0.9079;0.15065;0.84133;0.43756;3
MAGN;18.923;842813.523;12.70142;-23.94714;39.40582;3
ACCE;18.940;842813.543;-3.32561;-5.74588;-4.34503;2
GYRO;18.941;842813.543;8.04752;-0.53148;-6.22299;2
MAGN;18.942;842813.543;15.76538;-16.94489;40.98663;3
AHRS;18.943;842813.553;43.4314;142.3287;-0.4684;0.12305;0.87878;0.34896;3
PRES;18.944;842813.537;1015.0521;3
ACCE;18.957;842813.563;-3.46481;-5.49553;-6.77818;2
GYRO;18.959;842813.563;7.48503;-0.14519;-5.69029;2
MAGN;18.959;842813.563;17.29126;-10.85663;41.48407;3
AHRS;18.960;842813.573;32.5351;141.7955;-0.5260;0.09583;0.90667;0.26325;3
PRES;18.973;842813.570;1015.0521;3
ACCE;18.977;842813.584;-3.51648;-5.14156;-9.53717;2
AHRS;18.980;842813.593;22.7061;142.1620;-0.6912;0.06942;0.92707;0.18430;3
GYRO;18.982;842813.584;6.72327;0.54561;-5.14763;2
MAGN;18.983;842813.584;19.14368;3.56140;40.93933;3
ACCE;18.997;842813.604;-4.00758;-4.22855;-12.41473;2
GYRO;19.002;842813.604;5.71422;1.35759;-4.35376;2
MAGN;19.003;842813.604;19.46411;11.20758;40.00244;3
AHRS;19.004;842813.613;14.2800;143.5136;-0.8110;0.04558;0.94207;0.11585;3
LIGH;19.006;842813.503;706.8;3
LIGH;19.007;842813.553;543.8;3
LIGH;19.008;842813.604;380.8;3
PRES;19.009;842813.604;1015.0521;3
ACCE;19.018;842813.624;-4.21983;-2.79008;-13.66045;2
GYRO;19.019;842813.624;4.42772;2.14589;-3.34874;2
MAGN;19.021;842813.624;17.84668;17.17834;38.05389;3
AHRS;19.022;842813.632;7.7108;145.8313;-0.7745;0.02620;0.95355;0.06229;3
PRES;19.032;842813.637;1015.0521;3
ACCE;19.039;842813.644;-3.25861;-2.43388;-14.49571;2
AHRS;19.040;842813.652;2.8937;148.7321;-0.4235;0.01036;0.96266;0.02332;3
GYRO;19.042;842813.644;3.20747;2.60551;-2.54201;2
MAGN;19.043;842813.644;12.85553;25.89417;34.82513;3
ACCE;19.084;842813.664;-2.70915;-3.32162;-15.08334;2
AHRS;19.087;842813.672;-0.7309;151.5516;0.3837;-0.00481;0.96931;-0.00536;3
GYRO;19.097;842813.664;2.21718;2.36143;-2.21417;2
MAGN;19.097;842813.664;10.21576;28.80402;33.60443;3
PRES;19.098;842813.671;1015.0521;3
ACCE;19.098;842813.684;-3.58113;-4.25850;-13.68481;2
GYRO;19.098;842813.684;1.18979;1.71529;-2.13637;2
AHRS;19.098;842813.692;-3.2916;153.7330;1.8319;-0.02209;0.97321;-0.02433;3
MAGN;19.099;842813.684;7.68890;31.73981;32.16705;3
PRES;19.099;842813.704;1015.0521;3
ACCE;19.099;842813.704;-4.19447;-4.48033;-11.48828;2
GYRO;19.100;842813.704;0.25565;1.45111;-1.85475;2
MAGN;19.100;842813.704;3.56750;35.01282;29.18549;3
AHRS;19.100;842813.711;-4.7325;155.5374;3.7044;-0.04030;0.97567;-0.03349;3
LIGH;19.100;842813.654;345.6;3
LIGH;19.101;842813.704;365.0;3
WIFI;19.110;842813.688;RNCS_5g;90:f6:52:ff:cd:72;-89
WIFI;19.110;842813.688;eduroam;00:13:c3:44:d8:e1;-78
WIFI;19.110;842809.656;RNCS_24g;90:f6:52:ff:cd:71;-89
WIFI;19.110;842813.688;FTE-1DDE;f8:3d:ff:7d:1d:e5;-82
WIFI;19.110;842813.688;UJI;00:13:c3:44:d8:e0;-78
WIFI;19.110;842813.688;eduroam;00:1a:6d:9b:9a:21;-78
WIFI;19.110;842813.688;Pruebas;2e:d9:9f:d9:fa:21;-77
WIFI;19.110;842813.688;UJI;00:1a:6d:9b:9a:20;-76
WIFI;19.110;842809.656;UJI;00:1a:a1:5c:f9:60;-88
WIFI;19.110;842809.656;;98:fc:11:6d:a7:5b;-84
WIFI;19.110;842809.656;eduroam;00:1a:a1:5c:f9:61;-89
WIFI;19.110;842809.656;guifi.net/CS-UJInuvolguifi5;00:15:6d:e4:7d:15;-89
WIFI;19.110;842813.688;Pruebas;c8:d1:5e:64:e1:d8;-87
ACCE;19.123;842813.725;-3.46204;-3.32204;-10.88319;2
GYRO;19.123;842813.725;-0.30392;1.69046;-1.18378;2
MAGN;19.127;842813.725;2.14386;35.84137;28.02582;3
AHRS;19.128;842813.731;-5.2060;157.5150;5.3415;-0.05450;0.97832;-0.03542;3
ACCE;19.132;842813.745;-1.50168;-0.84070;-12.77258;2
GYRO;19.133;842813.745;-0.76208;2.04140;-0.48219;2
MAGN;19.133;842813.745;0.63934;36.87897;28.14026;3
AHRS;19.133;842813.751;-4.8162;159.8656;6.3794;-0.06207;0.98180;-0.03159;3
PRES;19.147;842813.738;1015.0521;3
ACCE;19.153;842813.765;-0.39723;2.10680;-15.49709;2
GYRO;19.153;842813.765;-1.47731;2.46225;-0.19615;2
AHRS;19.154;842813.771;-3.4849;162.7025;7.1555;-0.06623;0.98596;-0.02062;3
MAGN;19.155;842813.765;-1.23444;36.39984;29.58527;3
ACCE;19.171;842813.785;-1.08353;2.13150;-17.94792;2
GYRO;19.172;842813.785;-2.67186;2.79080;-0.17896;2
MAGN;19.172;842813.785;-1.72424;36.00922;30.15900;3
AHRS;19.173;842813.790;-0.8900;165.9398;8.1515;-0.07149;0.98987;0.00101;3
PRES;19.176;842813.772;1015.0521;3
ACCE;19.191;842813.805;-3.00113;0.68596;-19.58089;2
GYRO;19.192;842813.805;-4.37326;2.95863;0.04433;2
MAGN;19.192;842813.805;-3.73840;35.25543;30.65033;3
AHRS;19.193;842813.810;3.4384;169.2956;9.3302;-0.07815;0.99212;0.03735;3
LIGH;19.195;842813.755;363.8;3
LIGH;19.195;842813.805;357.3;3
PRES;19.206;842813.805;1015.0521;3
ACCE;19.211;842813.825;-3.97714;-1.39554;-18.35796;2
AHRS;19.212;842813.830;9.8691;172.5948;10.1247;-0.08220;0.99083;0.09118;3
GYRO;19.213;842813.825;-6.28217;3.06593;0.81033;2
MAGN;19.213;842813.825;-6.22711;32.16705;32.83539;3
ACCE;19.231;842813.845;-3.02715;-1.37196;-16.64282;2
GYRO;19.232;842813.845;-7.98830;3.70262;1.77232;2
MAGN;19.232;842813.845;-6.76880;31.31714;33.43964;3
AHRS;19.232;842813.850;18.3176;176.4625;9.8565;-0.07988;0.98355;0.16113;3
GNSS;19.233;1491984769.688;39.993645;-0.068326;0.000;0.000;19.0;0.0;19;13
PRES;19.241;842813.839;1015.0521;3
GNSS;19.244;1491984769.688;39.993645;-0.068326;0.000;0.000;19.0;0.0;19;13
ACCE;19.255;842813.866;-1.12291;-0.51132;-14.51151;2
GYRO;19.256;842813.866;-9.34483;3.98381;2.36169;2
MAGN;19.256;842813.866;-8.53729;27.93121;37.81738;3
AHRS;19.257;842813.869;28.3154;-178.5724;8.0839;0.07138;-0.96692;-0.24311;3
PRES;19.265;842813.872;1015.0521;3
ACCE;19.270;842813.886;0.62460;1.34749;-12.12418;2
GYRO;19.270;842813.886;-10.13260;3.90776;2.50392;2
MAGN;19.271;842813.886;-12.30469;19.34052;41.57715;3
AHRS;19.271;842813.889;39.1259;-172.2923;4.4810;0.05924;-0.93854;-0.33135;3
ACCE;19.290;842813.906;0.56476;2.70985;-9.56870;2
GYRO;19.290;842813.906;-10.31291;3.61046;2.40897;2
MAGN;19.290;842813.906;-12.99133;17.74292;42.13562;3
AHRS;19.291;842813.909;49.8975;-163.7905;-1.8172;0.04523;-0.89846;-0.41957;3
PRES;19.295;842813.906;1015.0521;3
LIGH;19.296;842813.855;347.2;3
LIGH;19.296;842813.906;336.2;3
ACCE;19.309;842813.926;0.41780;4.75319;-7.31650;2
GYRO;19.310;842813.926;-10.00986;3.28294;2.43314;2
MAGN;19.310;842813.926;-15.91797;6.66046;44.70520;3
AHRS;19.310;842813.929;59.5347;-151.0274;-12.8830;0.02912;-0.84908;-0.50202;3
PRES;19.324;842813.939;1015.0521;3
ACCE;19.329;842813.946;2.03656;6.36641;-5.70628;2
GYRO;19.329;842813.946;-9.48834;3.19855;2.52225;2
MAGN;19.330;842813.946;-19.64874;-5.13763;42.46063;3
AHRS;19.330;842813.948;66.5260;-130.3472;-32.0659;0.01174;-0.79297;-0.57540;3
ACCE;19.349;842813.966;4.17798;7.09093;-4.41367;2
GYRO;19.349;842813.966;-9.08412;3.40265;2.31139;2
AHRS;19.350;842813.968;68.9787;-101.2630;-59.4804;-0.00423;-0.73145;-0.63945;3
MAGN;19.350;842813.966;-20.05463;-6.38733;42.13562;3
PRES;19.354;842813.973;1015.0424;3
ACCE;19.368;842813.986;5.35965;6.23776;-3.49469;2
GYRO;19.369;842813.986;-9.10542;3.56129;1.80519;2
MAGN;19.369;842813.986;-24.75739;-14.19678;37.54883;3
AHRS;19.369;842813.988;66.4080;-72.7356;-86.1242;-0.01660;-0.66358;-0.69728;3
SOUN;19.372;74.92;0.00229;41.16
ACCE;19.388;842814.007;4.65030;5.06334;-1.40501;2
GYRO;19.388;842814.007;-9.36263;3.23784;1.24509;2
MAGN;19.389;842814.007;-30.22308;-21.78802;30.65491;3
AHRS;19.389;842814.007;60.2816;-52.0330;-105.0707;-0.02660;-0.58890;-0.75083;3
LIGH;19.396;842813.956;358.3;3
LIGH;19.396;842814.007;388.8;3
ACCE;19.408;842814.027;4.44432;4.29248;6.25282;2
GYRO;19.408;842814.027;-9.46675;2.96768;0.90196;2
MAGN;19.408;842814.027;-30.48096;-22.14050;30.32379;3
AHRS;19.409;842814.027;52.1294;-38.4207;-117.2839;-0.03648;-0.50813;-0.79961;3
PRES;19.413;842814.007;1015.0421;3
ACCE;19.428;842814.047;4.21516;4.20351;7.46823;2
GYRO;19.428;842814.047;-8.66283;2.99858;0.83459;2
MAGN;19.429;842814.047;-33.98590;-29.62341;18.76678;3
AHRS;19.429;842814.047;43.1436;-29.4630;-124.9191;-0.04527;-0.42463;-0.84070;3
PRES;19.443;842814.040;1015.0421;3
AHRS;19.448;842814.067;34.5514;-23.6621;-129.1102;-0.05191;-0.34658;-0.87010;3
ACCE;19.468;842814.067;3.73901;3.30220;9.57289;2
GYRO;19.468;842814.067;-7.43062;2.70105;1.10626;2
MAGN;19.468;842814.067;-36.03058;-30.35126;7.84607;3
AHRS;19.469;842814.086;26.8747;-19.7943;-131.0502;-0.05731;-0.27761;-0.88860;3
PRES;19.472;842814.074;1015.0421;3
ACCE;19.487;842814.087;3.87248;2.78099;9.55493;2
GYRO;19.487;842814.087;-6.14102;2.44884;1.34201;2
MAGN;19.488;842814.087;-36.11908;-30.30853;7.56989;3
AHRS;19.488;842814.106;20.2920;-16.9688;-131.7659;-0.06137;-0.21836;-0.89923;3
LIGH;19.498;842814.057;472.0;3
LIGH;19.498;842814.107;568.5;3
PRES;19.502;842814.107;1015.0421;3
ACCE;19.507;842814.107;3.88725;0.88704;9.64192;2
GYRO;19.507;842814.107;-5.12523;2.14285;1.31313;2
MAGN;19.507;842814.107;-38.64136;-28.82538;-1.14136;3
AHRS;19.508;842814.126;14.8307;-14.7761;-131.9014;-0.06429;-0.16884;-0.90480;3
ACCE;19.527;842814.127;4.50966;-0.80266;10.84923;2
GYRO;19.527;842814.127;-3.98131;1.74428;1.06442;2
MAGN;19.527;842814.127;-37.20703;-25.49133;-9.37958;3
AHRS;19.528;842814.146;10.7796;-13.0597;-131.8320;-0.06528;-0.13140;-0.90737;3
PRES;19.532;842814.141;1015.0421;3
ACCE;19.547;842814.148;5.40457;-0.95476;12.14258;2
GYRO;19.547;842814.148;-2.53781;1.42285;0.69763;2
MAGN;19.547;842814.148;-37.23907;-25.24414;-9.62219;3
AHRS;19.547;842814.165;8.4682;-11.6328;-131.7111;-0.06218;-0.10836;-0.90840;3
PRES;19.562;842814.174;1015.0421;3
ACCE;19.566;842814.168;5.89157;-0.60912;12.63084;2
GYRO;19.566;842814.168;-0.93198;1.28589;0.33728;2
MAGN;19.567;842814.168;-37.37335;-22.52808;-12.46796;3
AHRS;19.567;842814.185;7.9451;-10.3376;-131.5310;-0.05363;-0.09981;-0.90855;3
ACCE;19.586;842814.188;4.99141;0.10588;10.42509;2
GYRO;19.586;842814.188;0.48611;1.21115;0.10806;2
MAGN;19.586;842814.188;-36.03058;-20.29724;-16.10718;3
AHRS;19.587;842814.205;8.7009;-9.1835;-131.2772;-0.04153;-0.10181;-0.90793;3
PRES;19.591;842814.208;1015.0421;3
LIGH;19.598;842814.158;627.9;3
LIGH;19.598;842814.208;677.9;3
AHRS;19.607;842814.225;10.0262;-8.1793;-131.0476;-0.02855;-0.10876;-0.90693;3
ACCE;19.607;842814.208;4.48245;0.48517;8.53497;2
GYRO;19.609;842814.208;1.12323;1.02826;0.02946;2
MAGN;19.610;842814.208;-36.08246;-19.88831;-16.40778;3
GNSS;19.611;1491984771.000;39.993394;-0.067943;131.000;0.000;11.0;0.0;19;13
GNSS;19.614;1491984771.000;39.993394;-0.067943;131.000;0.000;11.0;0.0;19;13
ACCE;19.625;842814.228;4.34351;0.74147;8.50815;2
GYRO;19.626;842814.228;1.39491;0.97371;-0.07863;2
MAGN;19.626;842814.228;-36.07635;-18.25409;-18.13202;3
AHRS;19.628;842814.244;11.6693;-7.1957;-130.8704;-0.01460;-0.11823;-0.90565;3
ACCE;19.645;842814.248;3.81334;0.95610;8.53931;2
GYRO;19.646;842814.248;1.66489;0.99258;-0.10114;2
MAGN;19.646;842814.248;-34.68475;-21.30127;-18.40363;3
AHRS;19.646;842814.264;13.5939;-6.2097;-130.6689;0.00044;-0.12984;-0.90372;3
PRES;19.650;842814.241;1015.0421;3
ACCE;19.665;842814.268;3.27376;1.37314;8.19133;2
GYRO;19.665;842814.268;1.89775;0.97903;0.06836;2
MAGN;19.666;842814.268;-34.64966;-21.62323;-18.08777;3
AHRS;19.667;842814.284;15.7285;-5.2880;-130.2532;0.01603;-0.14322;-0.90041;3
PRES;19.680;842814.275;1015.0421;3
ACCE;19.684;842814.288;2.98441;1.83601;8.93021;2
GYRO;19.685;842814.288;2.11807;0.88924;0.24976;2
MAGN;19.685;842814.288;-34.12476;-22.96753;-16.92657;3
AHRS;19.686;842814.304;18.1901;-4.6034;-129.6253;0.03133;-0.15980;-0.89552;3
LIGH;19.699;842814.258;656.0;3
LIGH;19.699;842814.309;616.0;3
ACCE;19.704;842814.309;2.83095;1.62572;10.47163;2
GYRO;19.705;842814.309;2.70456;0.58760;0.39565;2
MAGN;19.705;842814.309;-32.83539;-23.48022;-16.92657;3
AHRS;19.705;842814.323;21.3994;-4.3581;-128.8423;0.04640;-0.18348;-0.88872;3
PRES;19.709;842814.309;1015.0421;3
ACCE;19.725;842814.329;3.33942;1.02313;10.84262;2
GYRO;19.726;842814.329;3.73477;0.17441;0.39841;2
MAGN;19.726;842814.329;-32.88269;-23.61908;-16.97083;3
AHRS;19.726;842814.343;25.7709;-4.6775;-128.0438;0.06184;-0.21773;-0.87958;3
PRES;19.739;842814.342;1015.0421;3
ACCE;19.744;842814.349;3.10359;0.34041;11.90781;2
GYRO;19.745;842814.349;5.07370;-0.26762;0.26968;2
MAGN;19.746;842814.349;-33.59680;-24.47662;-16.60919;3
AHRS;19.746;842814.363;31.6800;-5.5797;-127.1913;0.07930;-0.26501;-0.86655;3
ACCE;19.764;842814.369;2.38789;-0.91495;11.38133;2
GYRO;19.764;842814.369;6.83913;-0.65263;0.29793;2
MAGN;19.765;842814.369;-35.02045;-25.65918;-15.45105;3
AHRS;19.765;842814.383;39.5020;-7.2888;-125.8406;0.10026;-0.32751;-0.84608;3
PRES;19.769;842814.376;1015.0421;3
ACCE;19.783;842814.389;2.18298;-2.01550;9.15620;2
GYRO;19.784;842814.389;8.72272;-0.95021;0.37102;2
MAGN;19.784;842814.389;-34.51843;-26.49536;-14.08691;3
AHRS;19.785;842814.402;49.2832;-10.1882;-123.4079;0.12580;-0.40393;-0.81471;3
PRES;19.800;842814.409;1015.0421;3
LIGH;19.801;842814.359;617.2;3
LIGH;19.801;842814.409;628.7;3
ACCE;19.803;842814.409;2.35489;-3.05624;6.08311;2
GYRO;19.804;842814.409;10.38731;-0.99815;0.29140;2
MAGN;19.804;842814.409;-33.56781;-28.70483;-8.28400;3
AHRS;19.805;842814.422;60.6962;-15.3816;-118.6333;0.15619;-0.48954;-0.76998;3
SOUN;19.813;14.37;0.00044;26.82
ACCE;19.823;842814.429;2.50739;-4.07809;2.41811;2
AHRS;19.824;842814.442;72.4236;-27.2151;-106.9628;0.18914;-0.57442;-0.71294;3
GYRO;19.825;842814.429;11.25017;-0.85545;0.16692;2
MAGN;19.826;842814.429;-33.67615;-29.68140;-2.65350;3
PRES;19.828;842814.443;1015.0421;3
ACCE;19.842;842814.450;2.15408;-5.45593;-0.75864;2
GYRO;19.843;842814.450;11.31866;-0.74831;0.09642;2
MAGN;19.843;842814.450;-33.91113;-29.98657;1.63422;3
AHRS;19.845;842814.462;81.3542;-71.3650;-62.7958;0.22144;-0.65341;-0.64545;3
PRES;19.859;842814.476;1015.0421;3
ACCE;19.862;842814.470;1.73662;-6.45956;-3.57538;2
GYRO;19.863;842814.470;11.58113;-0.70612;0.33298;2
MAGN;19.863;842814.470;-34.66644;-29.15344;11.13129;3
AHRS;19.864;842814.481;76.4555;-140.5723;6.6915;0.25153;-0.72607;-0.56606;3
ACCE;19.883;842814.490;1.79030;-8.19928;-7.00783;2
GYRO;19.883;842814.490;11.57506;-0.18176;0.98180;2
MAGN;19.884;842814.490;-35.15930;-27.67639;15.85236;3
AHRS;19.885;842814.501;64.2786;-157.1189;24.2717;0.27764;-0.78920;-0.47445;3
LIGH;19.901;842814.460;562.0;3
LIGH;19.902;842814.510;475.4;3
ACCE;19.903;842814.510;2.59505;-8.70625;-9.71944;2
GYRO;19.903;842814.510;11.32243;0.44543;2.05937;2
MAGN;19.904;842814.510;-34.70459;-24.34845;20.00122;3
AHRS;19.905;842814.521;51.0464;-160.1583;29.0922;0.29511;-0.84178;-0.37178;3
PRES;19.917;842814.510;1015.0421;3
ACCE;19.926;842814.530;3.83479;-8.08269;-11.90337;2
GYRO;19.930;842814.530;10.99532;1.17339;3.20695;2
AHRS;19.932;842814.541;37.7429;-159.2020;30.5032;0.30116;-0.88257;-0.26200;3
MAGN;19.936;842814.530;-35.65674;-15.17029;26.66473;3
ACCE;19.944;842814.550;5.75314;-6.37379;-13.89220;2
GYRO;19.946;842814.550;10.43732;1.75908;4.06216;2
MAGN;19.948;842814.550;-37.34589;-9.41010;28.48511;3
AHRS;19.948;842814.560;24.7117;-156.7308;30.7964;0.29565;-0.91096;-0.14975;3
PRES;19.949;842814.544;1015.0421;3
ACCE;19.963;842814.570;7.72386;-4.97655;-14.50426;2
GYRO;19.964;842814.570;9.46989;1.94162;4.47728;2
MAGN;19.964;842814.570;-37.69226;-1.99280;28.99170;3
AHRS;19.965;842814.580;12.5975;-153.9634;30.7317;0.28044;-0.92725;-0.04374;3
PRES;19.986;842814.577;1015.0421;3
ACCE;19.988;842814.591;9.86707;-4.90129;-13.44666;2
AHRS;19.990;842814.600;1.8485;-151.1339;30.5392;0.25890;-0.93307;0.05056;3
GYRO;19.993;842814.591;8.22577;2.08963;4.39400;2
MAGN;19.995;842814.591;-38.64899;11.54327;26.22375;3
ACCE;20.009;842814.611;10.89636;-5.44945;-12.22220;2
GYRO;20.010;842814.611;7.03389;2.34789;3.95634;2
MAGN;20.012;842814.611;-39.19525;17.23480;23.39935;3
LIGH;20.015;842814.560;304.6;3
LIGH;20.016;842814.611;112.7;3
AHRS;20.019;842814.620;-7.4366;-148.1026;30.5596;0.23567;-0.93026;0.13241;3
PRES;20.038;842814.611;1015.0421;3
ACCE;20.044;842814.631;11.06824;-5.72186;-11.60959;2
GYRO;20.046;842814.631;6.04465;2.50302;3.53351;2
MAGN;20.049;842814.631;-37.93945;22.53265;19.90967;3
AHRS;20.050;842814.639;-15.4669;-144.9140;30.8930;0.21255;-0.92149;0.20322;3
PRES;20.050;842814.644;1015.0421;3
ACCE;20.050;842814.651;10.72627;-5.28802;-10.97725;2
GYRO;20.051;842814.651;5.26651;2.59410;3.05827;2
MAGN;20.051;842814.651;-35.40955;30.43976;11.86218;3
AHRS;20.051;842814.659;-22.3958;-141.5390;31.5775;0.19047;-0.90868;0.26436;3
ACCE;20.060;842814.671;10.13977;-4.87270;-10.91447;2
GYRO;20.061;842814.671;4.63704;2.47630;2.49026;2
MAGN;20.061;842814.671;-34.31854;33.15430;8.14056;3
AHRS;20.062;842814.679;-28.2709;-138.0365;32.7876;0.17165;-0.89329;0.31675;3
PRES;20.065;842814.678;1015.0421;3
ACCE;20.081;842814.691;8.45088;-5.95027;-10.66457;2
GYRO;20.081;842814.691;4.06834;2.25162;2.01836;2
AHRS;20.081;842814.699;-33.1859;-134.5406;34.4732;0.15654;-0.87693;0.36129;3
MAGN;20.082;842814.691;-31.11420;35.28290;3.13873;3
PRES;20.094;842814.711;1015.0421;3
ACCE;20.099;842814.711;7.27728;-7.00119;-9.41019;2
GYRO;20.100;842814.711;3.46819;2.10643;2.07571;2
MAGN;20.100;842814.711;-27.51160;37.16431;-3.38898;3
AHRS;20.100;842814.718;-37.5625;-131.2392;36.1014;0.14084;-0.86107;0.39991;3
LIGH;20.102;842814.661;67.8;3
LIGH;20.102;842814.711;61.3;3
ACCE;20.119;842814.732;7.47142;-7.57115;-6.71092;2
GYRO;20.120;842814.732;2.92032;1.98882;2.41368;2
MAGN;20.120;842814.732;-26.58386;37.51221;-5.31158;3
AHRS;20.121;842814.738;-41.7414;-128.2991;37.1990;0.12098;-0.84651;0.43381;3
ACCE;20.139;842814.752;7.84966;-8.38725;-3.98494;2
GYRO;20.139;842814.752;2.72195;1.81010;2.54059;2
MAGN;20.140;842814.752;-24.82758;37.16125;-9.31091;3
AHRS;20.140;842814.758;-45.8540;-125.4947;38.1515;0.09900;-0.83211;0.46513;3
PRES;20.154;842814.745;1015.0425;3
ACCE;20.159;842814.772;8.85301;-8.58336;-2.03723;2
GYRO;20.160;842814.772;3.02626;1.39989;2.39114;2
AHRS;20.160;842814.777;-49.9835;-122.3714;39.9171;0.07968;-0.81596;0.49706;3
MAGN;20.160;842814.772;-22.25342;37.84943;-12.58240;3
ACCE;20.179;842814.792;7.53072;-9.31325;-1.26375;2
GYRO;20.179;842814.792;3.62508;0.94998;2.07083;2
MAGN;20.179;842814.792;-21.53931;38.18207;-13.18665;3
AHRS;20.180;842814.797;-54.0373;-118.2271;43.4212;0.06615;-0.79656;0.53137;3
PRES;20.184;842814.779;1015.0521;3
ACCE;20.199;842814.812;7.15948;-9.40273;-2.56122;2
GYRO;20.199;842814.812;4.11789;0.80089;2.08806;2
MAGN;20.199;842814.812;-18.61267;38.05389;-16.04156;3
AHRS;20.200;842814.817;-58.0796;-112.5730;49.0075;0.05647;-0.77349;0.56868;3
LIGH;20.202;842814.762;88.7;3
LIGH;20.203;842814.812;124.7;3
PRES;20.213;842814.812;1015.0521;3
ACCE;20.218;842814.832;6.20705;-9.54727;-3.62442;2
GYRO;20.218;842814.832;4.15115;0.69179;2.26535;2
MAGN;20.218;842814.832;-15.97137;36.57990;-20.40253;3
AHRS;20.219;842814.837;-61.9421;-105.4102;56.2399;0.04649;-0.74855;0.60592;3
ACCE;20.238;842814.852;5.29033;-9.70047;-3.12587;2
GYRO;20.238;842814.852;3.88902;0.82156;2.53430;2
AHRS;20.239;842814.856;-65.5056;-96.8161;64.8459;0.03409;-0.72349;0.64088;3
MAGN;20.239;842814.852;-15.48462;36.17096;-21.38977;3
PRES;20.243;842814.846;1015.0521;3
ACCE;20.259;842814.873;5.46700;-9.05896;-2.43901;2
GYRO;20.259;842814.873;3.51671;0.92009;2.75294;2
MAGN;20.260;842814.873;-12.18567;34.25140;-25.14496;3
AHRS;20.261;842814.876;-68.6713;-86.4606;74.9645;0.01805;-0.69889;0.67268;3
PRES;20.274;842814.879;1015.0521;3
AHRS;20.280;842814.896;-70.9102;-74.9557;86.6439;0.00515;-0.67641;0.70029;3
ACCE;20.281;842814.893;6.10997;-8.87061;-0.64497;2
GYRO;20.282;842814.893;3.17087;0.09564;2.42105;2
MAGN;20.282;842814.893;-9.19647;31.57806;-28.45612;3
ACCE;20.298;842814.913;5.17667;-9.62042;1.18927;2
AHRS;20.301;842814.916;-71.6948;-63.5890;99.2084;0.00268;-0.65585;0.72465;3
GYRO;20.302;842814.913;3.11638;-0.87747;1.77348;2
MAGN;20.302;842814.913;-8.75854;31.14319;-28.93677;3
PRES;20.304;842814.913;1015.0521;3
LIGH;20.305;842814.863;235.4;3
LIGH;20.305;842814.913;364.9;3
ACCE;20.320;842814.933;4.67561;-9.80241;1.95973;2
AHRS;20.321;842814.935;-71.2015;-53.2928;111.4735;0.00845;-0.63531;0.74760;3
GYRO;20.328;842814.933;3.17812;-1.33821;1.41260;2
MAGN;20.329;842814.933;-5.95398;27.17133;-31.09741;3
PRES;20.332;842814.946;1015.0521;3
ACCE;20.337;842814.953;4.54007;-9.81668;2.19910;2
GYRO;20.338;842814.953;3.21362;-1.20396;1.28442;2
AHRS;20.342;842814.955;-69.8595;-44.3959;122.4433;0.01627;-0.61378;0.76948;3
MAGN;20.343;842814.953;-5.41382;24.65820;-32.72552;3
ACCE;20.357;842814.973;4.44026;-9.76924;2.65996;2
GYRO;20.359;842814.973;3.01625;-0.71729;1.42744;2
MAGN;20.359;842814.973;-5.39551;24.44000;-32.87506;3
AHRS;20.363;842814.975;-68.1263;-36.6313;131.8926;0.02100;-0.59167;0.78990;3
PRES;20.371;842814.980;1015.0521;3
SOUN;20.372;187.14;0.00571;49.11
ACCE;20.380;842814.993;5.49716;-8.85687;2.29822;2
GYRO;20.381;842814.993;2.64442;-0.54602;1.32942;2
MAGN;20.389;842814.993;-6.34460;20.97473;-34.72443;3
AHRS;20.390;842814.995;-66.2990;-30.2100;139.5907;0.02242;-0.57080;0.80779;3
ACCE;20.396;842815.014;5.35527;-8.26170;2.07147;2
GYRO;20.397;842815.014;2.24750;-0.66374;0.84248;2
AHRS;20.400;842815.014;-64.4202;-26.0175;144.9518;0.02524;-0.55259;0.82225;3
MAGN;20.401;842815.014;-5.75867;16.57104;-37.04681;3
LIGH;20.404;842814.963;485.6;3
LIGH;20.405;842815.014;604.0;3
ACCE;20.419;842815.034;5.27417;-7.98964;2.62520;2
AHRS;20.420;842815.034;-62.5416;-23.8493;148.3341;0.03134;-0.53680;0.83381;3
GYRO;20.421;842815.034;1.99005;-0.80090;0.42049;2
MAGN;20.421;842815.034;-5.73120;16.39709;-37.13989;3
PRES;20.421;842815.014;1015.0521;3
ACCE;20.435;842815.054;4.96133;-8.21744;3.02650;2
GYRO;20.435;842815.054;1.76862;-0.78229;0.12216;2
MAGN;20.436;842815.054;-6.40411;13.04932;-37.79449;3
AHRS;20.436;842815.054;-60.6988;-22.9321;150.4336;0.03951;-0.52257;0.84337;3
PRES;20.450;842815.047;1015.0521;3
AHRS;20.455;842815.074;-59.0329;-22.7308;151.6259;0.04788;-0.51031;0.85092;3
ACCE;20.475;842815.074;5.24174;-8.09103;2.95834;2
GYRO;20.475;842815.074;1.41917;-0.58412;-0.13918;2
MAGN;20.475;842815.074;-8.08563;14.05029;-37.46796;3
AHRS;20.476;842815.093;-57.6365;-23.1475;151.8712;0.05575;-0.50079;0.85611;3
PRES;20.483;842815.081;1015.0521;3
AHRS;20.500;842815.113;-56.5179;-24.2676;151.0513;0.06357;-0.49446;0.85868;3
ACCE;20.500;842815.094;5.48872;-7.59311;2.59688;2
GYRO;20.501;842815.094;0.99332;-0.39656;-0.48181;2
MAGN;20.501;842815.094;-8.15735;13.95264;-37.44812;3
LIGH;20.510;842815.064;629.2;3
LIGH;20.510;842815.114;630.7;3
PRES;20.510;842815.114;1015.0521;3
AHRS;20.518;842815.133;-55.6674;-26.1699;149.0931;0.07179;-0.49169;0.85837;3
ACCE;20.518;842815.114;5.84465;-7.53123;1.93596;2
GYRO;20.518;842815.114;0.55098;-0.25128;-0.90866;2
MAGN;20.519;842815.114;-9.84650;11.42883;-37.08191;3
ACCE;20.535;842815.134;6.08646;-7.96286;1.57784;2
GYRO;20.535;842815.134;0.03528;-0.07246;-1.38463;2
MAGN;20.535;842815.134;-8.42133;9.69391;-38.78021;3
AHRS;20.536;842815.153;-55.0662;-28.7892;145.9129;0.07953;-0.49270;0.85487;3
PRES;20.539;842815.148;1015.0521;3
ACCE;20.558;842815.155;6.18227;-8.79764;2.12843;2
GYRO;20.558;842815.155;-0.49902;0.24309;-1.84039;2
MAGN;20.558;842815.155;-8.58765;9.59320;-38.87634;3
AHRS;20.559;842815.172;-54.6286;-31.7483;141.7528;0.08502;-0.49663;0.84858;3
PRES;20.569;842815.181;1015.0521;3
ACCE;20.574;842815.175;6.95784;-9.34554;2.99014;2
GYRO;20.575;842815.175;-0.92476;0.76683;-2.11491;2
MAGN;20.575;842815.175;-10.26306;8.96301;-39.53400;3
AHRS;20.575;842815.192;-54.2865;-34.5288;136.8935;0.08558;-0.50222;0.84010;3
ACCE;20.597;842815.195;8.11855;-9.29637;2.54462;2
GYRO;20.598;842815.195;-1.35095;1.56329;-2.34709;2
AHRS;20.598;842815.212;-53.9431;-37.3160;131.0080;0.08129;-0.50925;0.82855;3
MAGN;20.599;842815.195;-11.44867;11.03363;-37.79602;3
PRES;20.599;842815.215;1015.0521;3
LIGH;20.605;842815.165;570.2;3
LIGH;20.605;842815.215;493.7;3
GNSS;20.608;1491984772.000;39.993394;-0.067945;130.000;0.000;11.0;0.0;19;13
ACCE;20.613;842815.215;9.51489;-8.37946;2.66725;2
GYRO;20.614;842815.215;-1.74268;2.05037;-2.92610;2
AHRS;20.614;842815.232;-53.0668;-40.7260;123.9248;0.07792;-0.51599;0.81339;3
MAGN;20.614;842815.215;-11.21063;11.11298;-37.97760;3
GNSS;20.628;1491984772.000;39.993394;-0.067945;130.000;0.000;11.0;0.0;19;13
ACCE;20.638;842815.235;8.44943;-8.57411;2.91817;2
GYRO;20.639;842815.235;-1.68378;1.93037;-3.73036;2
MAGN;20.640;842815.235;-9.69238;11.53717;-38.64746;3
AHRS;20.640;842815.251;-51.2942;-44.4608;116.5096;0.07923;-0.52016;0.79579;3
ACCE;20.653;842815.255;7.53647;-8.78276;2.67972;2
AHRS;20.655;842815.271;-48.7958;-47.9869;109.4583;0.08443;-0.52194;0.77627;3
GYRO;20.656;842815.255;-1.42448;1.73732;-4.22676;2
MAGN;20.658;842815.255;-8.59070;11.53717;-37.30469;3
PRES;20.659;842815.249;1015.0521;3
ACCE;20.672;842815.275;7.65915;-8.49110;3.12021;2
GYRO;20.673;842815.275;-1.37370;1.58911;-4.50406;2
MAGN;20.673;842815.275;-8.40607;11.57379;-37.55646;3
AHRS;20.673;842815.291;-45.8422;-51.1125;102.8260;0.09144;-0.52246;0.75430;3
PRES;20.687;842815.282;1015.0539;3
ACCE;20.691;842815.296;7.89284;-7.92641;3.97852;2
GYRO;20.692;842815.296;-1.44164;1.61336;-4.67244;2
MAGN;20.692;842815.296;-7.87201;12.39166;-38.56964;3
AHRS;20.693;842815.311;-42.5757;-53.5944;96.6120;0.09812;-0.52139;0.72991;3
LIGH;20.706;842815.265;318.2;3
LIGH;20.706;842815.316;116.9;3
PROX;20.707;842815.215;0.0;3
ACCE;20.712;842815.316;8.21214;-7.03558;3.98428;2
GYRO;20.712;842815.316;-1.48799;1.71513;-4.77440;2
MAGN;20.713;842815.316;-8.25348;14.55383;-38.94501;3
AHRS;20.713;842815.330;-39.0472;-55.5112;90.7212;0.10451;-0.51884;0.70283;3
PRES;20.716;842815.316;1015.0621;3
ACCE;20.732;842815.336;8.53687;-5.97932;3.88890;2
GYRO;20.733;842815.336;-1.57005;1.62384;-4.98506;2
MAGN;20.733;842815.336;-8.15887;14.74304;-38.94501;3
AHRS;20.733;842815.350;-35.2116;-57.1796;84.9856;0.11228;-0.51573;0.67208;3
PRES;20.746;842815.349;1015.0621;3
ACCE;20.754;842815.356;9.26248;-4.97124;3.39313;2
AHRS;20.755;842815.370;-31.0454;-58.8300;79.2276;0.12214;-0.51319;0.63641;3
GYRO;20.755;842815.356;-1.71748;1.35648;-5.29803;2
MAGN;20.756;842815.356;-7.96967;15.78064;-38.89465;3
ACCE;20.774;842815.376;11.31961;-4.01051;2.81311;2
GYRO;20.774;842815.376;-2.02791;1.00049;-5.81447;2
MAGN;20.774;842815.376;-8.08563;17.06696;-38.78021;3
AHRS;20.774;842815.390;-26.3405;-60.7048;73.0663;0.13491;-0.51239;0.59269;3
PRES;20.775;842815.383;1015.0621;3
ACCE;20.791;842815.396;12.07178;-4.56851;3.20833;2
GYRO;20.791;842815.396;-2.50978;0.82077;-6.59245;2
MAGN;20.792;842815.396;-8.60596;17.00897;-38.83667;3
AHRS;20.792;842815.409;-20.9968;-62.3278;66.3853;0.14809;-0.51116;0.53952;3
PRES;20.805;842815.416;1015.0621;3
LIGH;20.806;842815.366;59.2;3
LIGH;20.807;842815.416;38.2;3
AHRS;20.812;842815.429;-15.4715;-62.8681;59.4511;0.15650;-0.50572;0.48019;3
ACCE;20.813;842815.416;11.28227;-6.32188;2.94186;2
GYRO;20.813;842815.416;-3.03491;1.23793;-7.08604;2
MAGN;20.813;842815.416;-10.08911;18.36090;-38.58643;3
ACCE;20.833;842815.437;10.57475;-6.99423;2.64775;2
AHRS;20.833;842815.449;-10.1367;-62.3123;52.1479;0.15860;-0.49613;0.41572;3
GYRO;20.834;842815.437;-3.56258;1.74852;-7.19852;2
MAGN;20.834;842815.437;-10.94513;20.92133;-37.96082;3
PRES;20.835;842815.450;1015.0621;3
ACCE;20.853;842815.457;9.41982;-6.57759;3.57175;2
GYRO;20.853;842815.457;-4.07317;2.00072;-7.28006;2
AHRS;20.853;842815.468;-5.1182;-60.7882;44.3397;0.15506;-0.48261;0.34609;3
MAGN;20.854;842815.457;-12.33826;21.44318;-37.80518;3
PRES;20.865;842815.484;1015.0621;3
AHRS;20.872;842815.488;-0.5094;-58.6435;36.2474;0.14865;-0.46662;0.27328;3
ACCE;20.873;842815.477;9.24013;-5.84651;3.30525;2
GYRO;20.873;842815.477;-4.31206;2.00163;-7.25717;2
MAGN;20.873;842815.477;-15.78217;22.22595;-36.50665;3
ACCE;20.890;842815.497;8.72244;-4.69293;3.07947;2
GYRO;20.890;842815.497;-4.31937;1.85982;-7.13710;2
MAGN;20.891;842815.497;-17.32941;22.61200;-35.94208;3
AHRS;20.891;842815.508;3.6255;-56.0249;28.0142;0.14072;-0.44871;0.19916;3
LIGH;20.908;842815.467;103.1;3
LIGH;20.909;842815.517;189.6;3
ACCE;20.912;842815.517;9.50081;-3.07240;2.26932;2
AHRS;20.913;842815.528;7.3065;-52.9154;19.6117;0.13194;-0.42842;0.12419;3
GYRO;20.915;842815.517;-4.29912;1.79466;-7.05759;2
MAGN;20.916;842815.517;-18.26935;23.70300;-35.48279;3
SOUN;20.916;19.95;0.00061;29.67
PRES;20.924;842815.517;1015.0621;3
AHRS;20.935;842815.547;10.4700;-49.1020;10.6333;0.12098;-0.40430;0.04618;3
ACCE;20.936;842815.537;10.47061;-2.71049;-0.08318;2
GYRO;20.937;842815.537;-4.54243;1.91901;-7.20773;2
MAGN;20.938;842815.537;-21.46606;24.63379;-35.11658;3
ACCE;20.948;842815.557;11.51854;-2.87137;-1.52037;2
GYRO;20.949;842815.557;-5.38295;1.89436;-7.53099;2
MAGN;20.949;842815.557;-23.71979;24.28894;-35.28595;3
AHRS;20.950;842815.567;12.5744;-44.6711;0.5392;0.10307;-0.37726;-0.03729;3
PRES;20.954;842815.551;1015.0621;3
ACCE;20.968;842815.578;11.20998;-4.36137;0.13293;2
GYRO;20.968;842815.578;-6.37952;1.75490;-8.02220;2
MAGN;20.969;842815.578;-24.24927;24.99084;-33.39081;3
AHRS;20.969;842815.587;13.3841;-39.7620;-10.8900;0.07704;-0.34663;-0.12808;3
PRES;20.983;842815.584;1015.0621;3
ACCE;20.987;842815.598;8.50157;-6.07310;3.40157;2
GYRO;20.988;842815.598;-6.80356;1.68449;-7.98093;2
MAGN;20.988;842815.598;-27.02332;25.17090;-29.97437;3
AHRS;20.989;842815.607;12.6989;-34.6881;-22.9131;0.04461;-0.31134;-0.22074;3
ACCE;21.008;842815.618;7.16592;-4.07646;6.35431;2
GYRO;21.009;842815.618;-6.50281;1.47070;-7.07201;2
MAGN;21.009;842815.618;-28.93219;24.79095;-28.55988;3
LIGH;21.009;842815.567;355.5;3
LIGH;21.010;842815.618;541.4;3
AHRS;21.010;842815.626;10.7251;-30.3209;-34.0202;0.01009;-0.27538;-0.30450;3
PRES;21.013;842815.618;1015.0621;3
ACCE;21.028;842815.638;7.34111;-2.43921;7.86540;2
GYRO;21.029;842815.638;-5.87039;1.02701;-6.25728;2
MAGN;21.029;842815.638;-30.60760;25.08545;-26.92566;3
AHRS;21.029;842815.646;8.2555;-27.1775;-43.6516;-0.02217;-0.24356;-0.37614;3
PRES;21.042;842815.651;1015.0621;3
ACCE;21.047;842815.658;7.79872;-3.28041;7.92833;2
GYRO;21.047;842815.658;-5.28072;0.93860;-6.16533;2
MAGN;21.048;842815.658;-33.93097;23.77014;-24.87488;3
AHRS;21.048;842815.666;5.8377;-24.7656;-52.6411;-0.05038;-0.21401;-0.44230;3
ACCE;21.068;842815.678;7.72102;-3.85159;8.32379;2
GYRO;21.068;842815.678;-4.81105;0.80247;-6.65970;2
MAGN;21.069;842815.678;-35.32257;22.77985;-24.29352;3
AHRS;21.069;842815.686;3.7375;-22.8093;-61.7835;-0.07404;-0.18601;-0.50855;3
PRES;21.072;842815.685;1015.0621;3
ACCE;21.086;842815.698;7.05521;-2.97784;10.15489;2
GYRO;21.087;842815.698;-4.08023;0.52151;-7.24818;2
MAGN;21.088;842815.698;-37.17041;20.50629;-22.27936;3
AHRS;21.088;842815.705;2.2981;-21.4567;-71.1822;-0.09230;-0.16281;-0.57474;3
PRES;21.101;842815.719;1015.0621;3
ACCE;21.106;842815.719;5.67294;-2.14604;12.40097;2
GYRO;21.107;842815.719;-2.90131;0.40883;-7.38840;2
MAGN;21.107;842815.719;-39.52179;15.25421;-19.43207;3
AHRS;21.108;842815.725;1.9502;-20.4536;-80.4040;-0.10179;-0.14639;-0.63744;3
LIGH;21.109;842815.668;588.6;3
LIGH;21.110;842815.719;600.6;3
PROX;21.110;842815.618;5.0;3
ACCE;21.126;842815.739;2.69106;-1.93431;13.08447;2
GYRO;21.127;842815.739;-1.51169;0.54166;-6.58087;2
MAGN;21.127;842815.739;-40.19928;13.22784;-18.55164;3
AHRS;21.127;842815.745;2.6523;-19.4457;-88.4472;-0.10141;-0.13690;-0.69006;3
ACCE;21.146;842815.759;0.53830;-1.62846;11.75131;2
GYRO;21.147;842815.759;-0.32483;0.64075;-4.80046;2
MAGN;21.147;842815.759;-42.45758;8.37402;-19.12994;3
AHRS;21.148;842815.765;3.9370;-18.2853;-94.3308;-0.09339;-0.13283;-0.72729;3
PRES;21.161;842815.752;1015.0621;3
ACCE;21.165;842815.779;2.23868;-0.51326;10.13918;2
GYRO;21.166;842815.779;0.54221;0.53535;-3.08211;2
MAGN;21.166;842815.779;-42.78412;0.87891;-20.68176;3
AHRS;21.167;842815.784;5.4692;-17.2611;-97.9990;-0.08218;-0.13394;-0.75001;3
ACCE;21.185;842815.799;5.47676;0.97714;11.16608;2
GYRO;21.186;842815.799;1.37019;0.31871;-2.67825;2
MAGN;21.186;842815.799;-42.55371;-1.18408;-21.17615;3
AHRS;21.187;842815.804;7.5763;-16.5882;-100.5918;-0.06898;-0.14225;-0.76573;3
PRES;21.190;842815.786;1015.0621;3
ACCE;21.205;842815.819;5.90741;1.00388;10.69682;2
GYRO;21.205;842815.819;2.40974;0.53453;-3.52458;2
MAGN;21.206;842815.819;-41.00647;-3.49579;-19.66705;3
AHRS;21.207;842815.824;10.8779;-15.7941;-103.4831;-0.04926;-0.15841;-0.78234;3
LIGH;21.209;842815.769;605.4;3
LIGH;21.209;842815.819;608.4;3
PRES;21.220;842815.819;1015.0621;3
ACCE;21.224;842815.839;3.98163;0.84608;9.60664;2
GYRO;21.225;842815.839;3.15134;0.99786;-4.31453;2
MAGN;21.226;842815.839;-40.40375;-8.28705;-19.85321;3
AHRS;21.226;842815.844;15.2965;-14.2132;-107.2567;-0.02041;-0.17905;-0.80166;3
ACCE;21.244;842815.860;2.24770;0.74211;9.41673;2
GYRO;21.245;842815.860;3.76479;1.03276;-4.35861;2
MAGN;21.246;842815.860;-40.36713;-9.39484;-20.02869;3
AHRS;21.246;842815.863;20.3309;-11.9887;-111.4654;0.01388;-0.20294;-0.81938;3
PRES;21.249;842815.853;1015.0621;3
ACCE;21.264;842815.880;2.52246;0.41344;10.18095;2
GYRO;21.265;842815.880;4.52556;0.80801;-4.14458;2
MAGN;21.265;842815.880;-38.28278;-14.24561;-19.61975;3
AHRS;21.266;842815.883;25.8977;-9.5949;-115.6407;0.04994;-0.23240;-0.83195;3
PRES;21.279;842815.886;1015.0621;3
ACCE;21.284;842815.900;2.38834;0.37939;10.62993;2
GYRO;21.284;842815.900;5.63959;0.57169;-4.12834;2
MAGN;21.285;842815.900;-35.56671;-20.93811;-18.14575;3
AHRS;21.285;842815.903;32.3009;-7.0736;-120.0640;0.08735;-0.27011;-0.83910;3
ACCE;21.304;842815.920;0.98232;-0.67807;9.39655;2
GYRO;21.304;842815.920;6.74533;0.59059;-4.07332;2
MAGN;21.305;842815.920;-35.15472;-21.96350;-17.89551;3
AHRS;21.305;842815.923;39.7246;-3.9474;-125.0970;0.12779;-0.31626;-0.83951;3
PRES;21.309;842815.920;1015.0621;3
LIGH;21.310;842815.870;609.4;3
LIGH;21.311;842815.920;609.9;3
ACCE;21.323;842815.940;0.07689;-0.51793;8.21744;2
GYRO;21.324;842815.940;7.55959;0.69264;-3.71837;2
MAGN;21.325;842815.940;-31.87256;-29.69513;-14.40125;3
AHRS;21.325;842815.942;47.8896;0.3562;-130.9081;0.17119;-0.36800;-0.83081;3
PRES;21.339;842815.954;1015.0621;3
ACCE;21.344;842815.960;1.10262;0.23584;6.26118;2
GYRO;21.344;842815.960;8.20032;1.06215;-3.44762;2
AHRS;21.345;842815.962;56.4605;6.8291;-138.4372;0.21659;-0.42284;-0.81228;3
MAGN;21.345;842815.960;-27.33612;-37.21619;-8.44879;3
SOUN;21.355;13.57;0.00041;26.32
ACCE;21.363;842815.980;0.71323;0.23805;2.81139;2
GYRO;21.364;842815.980;8.63148;1.35228;-3.57301;2
MAGN;21.364;842815.980;-26.91498;-37.88300;-7.88727;3
AHRS;21.365;842815.982;64.9073;18.1596;-150.4858;0.26375;-0.47849;-0.78420;3
PRES;21.368;842815.987;1015.0621;3
ACCE;21.383;842816.001;-1.68297;-1.07329;0.89590;2
GYRO;21.384;842816.001;8.81667;1.46423;-3.71115;2
MAGN;21.384;842816.001;-22.93091;-41.53595;-0.27008;3
AHRS;21.384;842816.002;71.7067;40.3904;-173.1275;0.31225;-0.53195;-0.74720;3
ACCE;21.403;842816.021;-3.44656;-2.12914;-1.10541;2
GYRO;21.403;842816.021;9.00926;1.80727;-3.67889;2
MAGN;21.404;842816.021;-18.31818;-43.19611;8.88214;3
AHRS;21.405;842816.021;73.5854;76.9909;150.1468;0.36090;-0.58133;-0.70164;3
LIGH;21.411;842815.970;592.1;3
LIGH;21.411;842816.021;569.6;3
ACCE;21.422;842816.041;-3.09937;-2.29613;-3.52040;2
GYRO;21.423;842816.041;9.03548;1.66882;-3.50140;2
MAGN;21.423;842816.041;-18.17017;-43.24493;9.17511;3
AHRS;21.424;842816.041;68.9043;108.7905;118.3823;0.40714;-0.62626;-0.64791;3
PRES;21.428;842816.021;1015.0521;3
AHRS;21.442;842816.061;60.5859;126.2913;100.9975;0.44946;-0.66583;-0.58722;3
PRES;21.457;842816.054;1015.0521;3
ACCE;21.462;842816.061;-3.09282;-0.71565;-5.19124;2
GYRO;21.462;842816.061;9.06885;1.73550;-3.43217;2
MAGN;21.463;842816.061;-14.93683;-43.37921;19.26270;3
AHRS;21.464;842816.081;51.0399;135.8259;91.7216;0.48729;-0.69860;-0.52153;3
ACCE;21.481;842816.081;-5.10007;-1.77518;-7.20712;2
GYRO;21.482;842816.081;8.64166;1.91542;-3.30074;2
MAGN;21.482;842816.081;-9.93042;-39.05640;29.35486;3
AHRS;21.483;842816.100;41.6676;142.2638;86.0552;0.51939;-0.72500;-0.45226;3
PRES;21.486;842816.088;1015.0521;3
ACCE;21.501;842816.101;-6.97577;-3.07310;-7.81451;2
GYRO;21.502;842816.101;8.01988;2.50980;-2.27266;2
MAGN;21.502;842816.101;-9.91516;-38.70392;29.73328;3
AHRS;21.503;842816.120;33.2193;147.8529;81.7001;-0.54242;0.74829;0.38131;3
LIGH;21.513;842816.071;539.4;3
LIGH;21.513;842816.121;507.2;3
PRES;21.516;842816.121;1015.0521;3
ACCE;21.521;842816.121;-3.30437;0.15637;-11.07378;2
GYRO;21.521;842816.121;7.44881;2.67789;-0.98434;2
MAGN;21.522;842816.121;-9.73053;-31.11420;37.67700;3
AHRS;21.522;842816.140;25.5557;152.4183;77.9860;-0.55498;0.76930;0.31322;3
ACCE;21.541;842816.142;-0.03696;2.55438;-13.06992;2
GYRO;21.541;842816.142;6.87973;1.99147;-0.95811;2
MAGN;21.542;842816.142;-11.61194;-23.30322;43.79272;3
AHRS;21.542;842816.160;18.0515;155.3420;75.5917;-0.56483;0.78295;0.25035;3
PRES;21.546;842816.155;1015.0521;3
ACCE;21.560;842816.162;-1.61340;0.26703;-11.28738;2
GYRO;21.561;842816.162;6.51968;1.48224;-1.83006;2
MAGN;21.561;842816.162;-11.90338;-22.28851;43.93616;3
AHRS;21.562;842816.179;10.5523;157.2715;74.4873;-0.57640;0.78812;0.19052;3
PRES;21.575;842816.189;1015.0521;3
ACCE;21.580;842816.182;-4.37291;-3.54745;-9.46597;2
GYRO;21.580;842816.182;6.16289;1.58699;-1.77661;2
MAGN;21.581;842816.182;-14.60419;-12.84485;45.19043;3
AHRS;21.581;842816.199;3.6360;159.4040;73.4723;-0.58365;0.79148;0.13189;3
ACCE;21.600;842816.202;-2.58722;-5.46295;-9.68039;2
GYRO;21.600;842816.202;5.57123;2.23442;-0.79614;2
MAGN;21.601;842816.202;-16.65649;-5.54047;45.76111;3
AHRS;21.601;842816.219;-2.5390;161.9009;72.1566;-0.58423;0.79590;0.07492;3
PRES;21.605;842816.222;1015.0521;3
GNSS;21.609;1491984773.000;39.993390;-0.067953;130.000;0.000;12.0;0.0;19;13
LIGH;21.613;842816.172;454.9;3
LIGH;21.613;842816.222;396.8;3
GNSS;21.614;1491984773.000;39.993390;-0.067953;130.000;0.000;12.0;0.0;19;13
ACCE;21.620;842816.222;1.23822;-4.07317;-12.74576;2
GYRO;21.620;842816.222;5.22810;2.01942;-0.61006;2
MAGN;21.621;842816.222;-16.68549;-4.32739;45.62378;3
AHRS;21.621;842816.239;-8.5304;163.7184;71.4156;-0.58472;0.79545;0.02264;3
ACCE;21.640;842816.242;-0.33203;-3.28676;-12.65788;2
GYRO;21.640;842816.242;5.18733;0.80252;-1.63953;2
MAGN;21.641;842816.242;-17.58728;2.99377;44.56940;3
AHRS;21.641;842816.258;-14.8439;164.4708;71.9626;-0.59138;0.78482;-0.02486;3
ACCE;21.660;842816.262;-5.01514;-5.34647;-11.93779;2
GYRO;21.661;842816.262;5.30826;0.02986;-2.58998;2
MAGN;21.661;842816.262;-20.86029;8.70361;42.97180;3
AHRS;21.661;842816.278;-21.3551;164.4771;73.1734;-0.60044;0.76691;-0.06831;3
PRES;21.664;842816.256;1015.0521;3
ACCE;21.679;842816.283;-6.66965;-7.49323;-12.07544;2
GYRO;21.679;842816.283;5.14537;-0.63089;-2.19260;2
MAGN;21.680;842816.283;-21.32568;10.47821;42.36755;3
AHRS;21.680;842816.298;-27.4524;163.6428;73.8901;-0.60492;0.74820;-0.10465;3
PRES;21.694;842816.289;1015.0521;3
ACCE;21.698;842816.303;-5.13240;-5.64040;-13.41454;2
GYRO;21.699;842816.303;4.69098;-1.35977;-1.48874;2
MAGN;21.699;842816.303;-23.21625;17.58575;39.27917;3
AHRS;21.700;842816.317;-32.8051;161.7447;73.9849;-0.60569;0.72955;-0.13112;3
LIGH;21.713;842816.272;393.4;3
LIGH;21.714;842816.323;403.9;3
ACCE;21.718;842816.323;-5.26575;-4.33997;-13.00098;2
GYRO;21.719;842816.323;4.21133;-2.66385;-1.66052;2
MAGN;21.720;842816.323;-24.22333;21.10443;36.08093;3
AHRS;21.720;842816.337;-37.7052;158.6477;74.3985;-0.60993;0.70456;-0.14694;3
PRES;21.723;842816.323;1015.0521;3
ACCE;21.738;842816.343;-6.84814;-5.38161;-12.80128;2
GYRO;21.739;842816.343;3.59055;-3.88791;-2.05449;2
MAGN;21.739;842816.343;-23.97919;22.02911;36.03363;3
AHRS;21.739;842816.357;-41.8956;154.6163;75.2326;-0.61832;0.67374;-0.15104;3
PRES;21.753;842816.356;1015.0521;3
ACCE;21.758;842816.363;-8.11023;-8.40417;-11.90103;2
GYRO;21.758;842816.363;2.26125;-4.35553;-1.64977;2
MAGN;21.759;842816.363;-22.28699;25.17242;35.35767;3
AHRS;21.759;842816.377;-44.4040;150.2417;75.8931;-0.62676;0.64597;-0.14180;3
ACCE;21.778;842816.383;-6.78467;-9.19917;-9.42296;2
GYRO;21.778;842816.383;0.40025;-3.78923;-0.67088;2
MAGN;21.779;842816.383;-19.85168;27.13776;34.11255;3
AHRS;21.779;842816.396;-44.7329;146.5517;76.4887;-0.63423;0.62779;-0.12149;3
PRES;21.782;842816.390;1015.0521;3
ACCE;21.798;842816.403;-5.91547;-9.20354;-8.70860;2
GYRO;21.798;842816.403;-0.97685;-3.18800;-0.00366;2
MAGN;21.799;842816.403;-19.20319;26.84326;34.86176;3
AHRS;21.799;842816.416;-43.6985;143.5721;77.4369;-0.64224;0.61514;-0.09436;3
PRES;21.812;842816.424;1015.0521;3
LIGH;21.813;842816.373;420.8;3
LIGH;21.814;842816.424;439.3;3
ACCE;21.817;842816.424;-8.55823;-9.98387;-9.74567;2
AHRS;21.818;842816.436;-41.9613;140.1920;78.4060;-0.64937;0.60327;-0.05997;3
GYRO;21.819;842816.424;-1.50699;-3.45683;0.35570;2
MAGN;21.819;842816.424;-16.75415;26.30005;36.73401;3
ACCE;21.837;842816.444;-11.37369;-12.94580;-10.96764;2
GYRO;21.837;842816.444;-2.01744;-3.85468;1.12958;2
MAGN;21.838;842816.444;-14.63776;26.30005;37.55798;3
AHRS;21.838;842816.456;-39.2161;136.1274;79.0209;-0.65265;0.59439;-0.01627;3
PRES;21.842;842816.457;1015.0607;3
ACCE;21.857;842816.464;-11.02765;-14.14288;-11.35825;2
GYRO;21.857;842816.464;-2.72339;-3.96866;2.43694;2
MAGN;21.858;842816.464;-12.15057;25.74768;38.36823;3
AHRS;21.858;842816.475;-35.0084;131.6343;79.3157;-0.65009;0.59115;0.03810;3
PRES;21.871;842816.491;1015.0621;3
ACCE;21.876;842816.484;-8.66322;-13.22749;-11.19653;2
GYRO;21.877;842816.484;-3.26544;-4.61130;3.61362;2
MAGN;21.877;842816.484;-6.55518;23.22388;40.80048;3
AHRS;21.878;842816.495;-29.5752;126.3109;79.6274;-0.64090;0.58885;0.10463;3
ACCE;21.896;842816.504;-3.01205;-11.29100;-9.73473;2
GYRO;21.897;842816.504;-3.47331;-5.27800;3.97148;2
MAGN;21.897;842816.504;-3.87573;20.93658;42.48047;3
AHRS;21.898;842816.515;-23.8359;120.6409;80.6147;-0.62788;0.58211;0.17658;3
SOUN;21.905;12.41;0.00038;25.55
LIGH;21.915;842816.474;424.6;3
LIGH;21.915;842816.524;401.7;3
ACCE;21.916;842816.524;0.37505;-7.95425;-5.67549;2
GYRO;21.917;842816.524;-3.54871;-5.37471;3.10780;2
MAGN;21.918;842816.524;0.80109;19.11926;43.94989;3
AHRS;21.918;842816.535;-19.0520;115.3192;82.8251;-0.61756;0.56634;0.24411;3
PRES;21.931;842816.524;1015.0621;3
ACCE;21.935;842816.544;-3.80865;-5.57996;-2.27657;2
GYRO;21.936;842816.544;-3.28511;-5.23196;1.81410;2
MAGN;21.936;842816.544;9.51691;13.78632;45.59631;3
AHRS;21.937;842816.554;-15.7518;110.1950;85.7218;-0.61008;0.54216;0.30316;3
ACCE;21.955;842816.564;-9.83595;-4.99902;-1.63322;2
GYRO;21.956;842816.564;-2.54156;-4.64986;1.38165;2
MAGN;21.956;842816.564;13.10883;10.37903;45.59631;3
AHRS;21.957;842816.574;-13.3851;105.4191;88.2241;-0.60069;0.51817;0.35227;3
PRES;21.960;842816.558;1015.0621;3
ACCE;21.975;842816.585;-12.62737;-3.63866;-3.88870;2
GYRO;21.975;842816.585;-1.69131;-3.98909;1.84380;2
MAGN;21.976;842816.585;17.22107;6.45752;45.07446;3
AHRS;21.977;842816.594;-10.9436;101.1283;89.7295;-0.58528;0.50219;0.39386;3
PRES;21.990;842816.591;1015.0621;3
ACCE;21.995;842816.605;-10.53040;-1.90752;-5.80270;2
GYRO;21.995;842816.605;-1.31729;-3.66412;2.52161;2
MAGN;21.996;842816.605;23.44208;1.71051;42.98401;3
AHRS;21.996;842816.614;-7.9172;97.1997;90.8426;-0.56506;0.49272;0.43357;3
ACCE;22.015;842816.625;-7.15747;-0.97755;-5.03201;2
GYRO;22.015;842816.625;-1.71118;-3.47061;2.70633;2
MAGN;22.015;842816.625;25.55237;0.65918;41.65955;3
AHRS;22.016;842816.633;-4.6444;93.5318;92.5042;-0.54506;0.48333;0.47400;3
LIGH;22.017;842816.575;406.1;3
LIGH;22.018;842816.625;417.5;3
PRES;22.020;842816.625;1015.0621;3
ACCE;22.035;842816.645;-7.00148;-1.11673;-2.29425;2
GYRO;22.035;842816.645;-2.27750;-3.49361;2.29555;2
MAGN;22.036;842816.645;28.53851;-1.32446;39.52484;3
AHRS;22.036;842816.653;-1.8523;89.7974;95.0162;-0.52814;0.46829;0.51455;3
PRES;22.055;842816.658;1015.0621;3
ACCE;22.055;842816.665;-9.01251;-0.78505;0.59435;2
GYRO;22.056;842816.665;-2.24852;-3.60147;1.88194;2
MAGN;22.056;842816.665;32.65533;-7.20520;36.44409;3
AHRS;22.057;842816.673;0.2636;85.7608;97.7934;-0.51164;0.44862;0.55319;3
ACCE;22.074;842816.685;-10.61955;0.22081;1.07327;2
GYRO;22.074;842816.685;-1.83174;-3.25670;2.07224;2
MAGN;22.075;842816.685;33.96149;-10.06470;35.42480;3
AHRS;22.075;842816.693;2.3494;81.8839;100.3045;-0.49307;0.43168;0.58842;3
PRES;22.079;842816.692;1015.0621;3
ACCE;22.093;842816.705;-9.43286;1.50458;-0.11366;2
GYRO;22.094;842816.705;-1.61017;-2.69489;2.61876;2
MAGN;22.095;842816.705;34.83582;-12.02850;32.65076;3
AHRS;22.095;842816.712;4.9135;78.5985;102.6850;-0.47342;0.42118;0.62070;3
PRES;22.108;842816.726;1015.0529;3
ACCE;22.113;842816.726;-8.70097;1.61801;-1.50037;2
GYRO;22.114;842816.726;-2.00836;-2.17087;3.08702;2
MAGN;22.114;842816.726;36.88507;-15.10620;28.29895;3
AHRS;22.115;842816.732;7.8524;75.7490;105.6188;-0.45526;0.41329;0.65276;3
LIGH;22.116;842816.675;466.8;3
LIGH;22.116;842816.726;526.9;3
ACCE;22.133;842816.746;-8.88663;0.23483;-0.36838;2
GYRO;22.134;842816.746;-2.85657;-1.89529;3.47310;2
MAGN;22.134;842816.746;37.66022;-16.09802;26.89362;3
AHRS;22.135;842816.752;10.8109;72.9585;109.7600;-0.44056;0.40246;0.68699;3
ACCE;22.153;842816.766;-9.90955;-0.89369;1.76227;2
GYRO;22.153;842816.766;-3.40080;-1.79901;3.94055;2
MAGN;22.154;842816.766;37.77924;-19.55414;24.21112;3
AHRS;22.154;842816.772;13.7391;69.7793;114.9894;-0.42620;0.38791;0.72355;3
PRES;22.168;842816.759;1015.0521;3
ACCE;22.172;842816.786;-9.67104;-1.10945;2.21104;2
GYRO;22.173;842816.786;-3.47250;-1.79314;4.74347;2
MAGN;22.174;842816.786;35.86121;-25.61340;20.00275;3
AHRS;22.174;842816.791;16.9912;66.1169;121.0061;-0.40861;0.37341;0.76115;3
ACCE;22.192;842816.806;-8.41170;-1.32399;0.93468;2
GYRO;22.193;842816.806;-3.63425;-1.82289;5.53951;2
MAGN;22.193;842816.806;35.13794;-27.32544;18.85529;3
AHRS;22.194;842816.811;20.6421;61.7980;127.9281;-0.38647;0.35989;0.79890;3
PRES;22.197;842816.793;1015.0521;3
ACCE;22.212;842816.826;-6.25970;-1.72481;1.47501;2
GYRO;22.212;842816.826;-4.26198;-1.83937;6.29543;2
MAGN;22.213;842816.826;33.45184;-33.14209;15.44037;3
AHRS;22.213;842816.831;24.2153;56.4986;136.2413;-0.36059;0.34392;0.83626;3
LIGH;22.216;842816.776;572.5;3
LIGH;22.217;842816.826;614.5;3
PRES;22.227;842816.826;1015.0521;3
ACCE;22.232;842816.846;-4.35471;-2.50740;4.20853;2
GYRO;22.232;842816.846;-4.85031;-1.81477;6.95718;2
MAGN;22.233;842816.846;28.69263;-39.11133;9.75189;3
AHRS;22.233;842816.851;27.2110;49.9041;146.3083;-0.33062;0.32295;0.87216;3
ACCE;22.252;842816.867;-2.25072;-2.62456;6.12035;2
GYRO;22.252;842816.867;-4.86394;-1.72284;7.36813;2
MAGN;22.253;842816.867;27.57111;-40.22980;8.51898;3
AHRS;22.253;842816.870;29.3055;42.2824;157.5946;-0.29645;0.29923;0.90289;3
PRES;22.256;842816.860;1015.0521;3
ACCE;22.271;842816.887;-1.98450;-1.63763;6.28044;2
GYRO;22.272;842816.887;-4.63821;-1.55315;7.43402;2
MAGN;22.272;842816.887;20.17365;-43.98499;2.39258;3
AHRS;22.273;842816.890;30.3369;34.2950;169.1595;-0.25967;0.27579;0.92542;3
PRES;22.286;842816.893;1015.0521;3
AHRS;22.298;842816.910;30.1746;26.4213;-179.1702;0.22248;-0.25180;-0.93952;3
ACCE;22.299;842816.907;-2.50610;-2.32007;5.41350;2
GYRO;22.299;842816.907;-4.56026;-1.40605;7.54407;2
MAGN;22.299;842816.907;10.49652;-45.46814;-4.86908;3
WIFI;22.302;842816.915;RNCS_5g;90:f6:52:ff:cd:72;-85
WIFI;22.302;842816.915;eduroam;00:13:c3:44:d8:e1;-76
WIFI;22.302;842816.915;RNCS_24g;90:f6:52:ff:cd:71;-90
WIFI;22.302;842816.915;FTE-1DDE;f8:3d:ff:7d:1d:e5;-87
WIFI;22.302;842816.915;UJI;00:13:c3:44:d8:e0;-76
WIFI;22.302;842816.915;eduroam;00:1a:6d:9b:9a:21;-75
WIFI;22.302;842816.915;Pruebas;2e:d9:9f:d9:fa:21;-83
WIFI;22.302;842816.915;UJI;00:1a:6d:9b:9a:20;-74
WIFI;22.302;842816.915;;98:fc:11:6d:a7:5b;-73
WIFI;22.302;842813.688;Pruebas;c8:d1:5e:64:e1:d8;-87
WIFI;22.302;842816.915;UJI;06:27:22:0b:c3:f9;-90
ACCE;22.311;842816.927;-1.74110;-3.43645;4.56892;2
GYRO;22.312;842816.927;-4.78189;-1.40242;8.03316;2
MAGN;22.312;842816.927;9.07288;-45.59174;-5.91888;3
AHRS;22.317;842816.930;28.6599;18.6180;-167.1599;0.18305;-0.22519;-0.94565;3
PRES;22.318;842816.927;1015.0521;3
LIGH;22.318;842816.877;624.6;3
LIGH;22.319;842816.927;626.6;3
ACCE;22.330;842816.947;0.41376;-3.61287;3.93925;2
GYRO;22.331;842816.947;-5.26910;-1.49907;8.38806;2
MAGN;22.331;842816.947;-0.65613;-44.84711;-11.02753;3
AHRS;22.332;842816.949;25.5142;11.1205;-155.2706;0.13937;-0.19445;-0.94363;3
PRES;22.345;842816.961;1015.0521;3
SOUN;22.346;88.37;0.00270;42.60
ACCE;22.350;842816.967;3.37718;-3.75110;5.71062;2
GYRO;22.350;842816.967;-5.81104;-1.69769;8.26729;2
MAGN;22.351;842816.967;-11.97815;-40.17029;-16.74652;3
AHRS;22.351;842816.969;20.5442;4.3593;-144.0426;0.09060;-0.15794;-0.93316;3
ACCE;22.372;842816.987;4.87323;-3.58220;9.21382;2
GYRO;22.372;842816.987;-5.81924;-1.72873;7.69872;2
AHRS;22.373;842816.989;14.2053;-1.1470;-134.2449;0.03892;-0.11778;-0.91470;3
MAGN;22.373;842816.987;-12.95624;-39.72626;-17.23938;3
PRES;22.378;842816.994;1015.0521;3
ACCE;22.389;842817.008;3.21140;-4.46864;11.86555;2
GYRO;22.390;842817.008;-5.05576;-1.64018;7.09496;2
MAGN;22.391;842817.008;-22.40448;-31.90918;-23.01788;3
AHRS;22.391;842817.009;7.6218;-5.1954;-126.0699;-0.01020;-0.07968;-0.88976;3
ACCE;22.409;842817.028;1.84778;-5.00146;11.04874;2
GYRO;22.410;842817.028;-3.76088;-1.34123;7.15680;2
MAGN;22.410;842817.028;-29.89807;-21.91925;-25.06104;3
AHRS;22.410;842817.028;1.7493;-7.8975;-118.5058;-0.05139;-0.04829;-0.85783;3
LIGH;22.418;842816.977;608.3;3
LIGH;22.418;842817.028;584.8;3
ACCE;22.429;842817.048;3.30675;-4.47144;8.21638;2
GYRO;22.430;842817.048;-3.19592;-0.71434;7.56058;2
MAGN;22.430;842817.048;-30.10864;-21.62781;-25.11444;3
AHRS;22.430;842817.048;-3.4120;-9.2341;-110.7337;-0.08307;-0.02131;-0.81841;3
PRES;22.437;842817.028;1015.0509;3
AHRS;22.450;842817.068;-8.5075;-9.3215;-102.7684;-0.10945;0.00719;-0.77286;3
PRES;22.464;842817.061;1015.0421;3
ACCE;22.469;842817.068;4.51558;-4.79985;7.59779;2
GYRO;22.469;842817.068;-3.35506;-0.30232;7.68237;2
MAGN;22.469;842817.068;-36.52039;-9.44519;-26.10626;3
AHRS;22.470;842817.088;-13.7226;-8.3876;-94.6932;-0.13413;0.03843;-0.72232;3
ACCE;22.489;842817.088;4.64482;-5.07974;8.95978;2
GYRO;22.489;842817.088;-3.50526;-0.06271;7.43124;2
MAGN;22.490;842817.088;-38.34991;1.33057;-26.91803;3
AHRS;22.490;842817.107;-18.6524;-6.4033;-86.5427;-0.15559;0.07078;-0.66875;3
PRES;22.493;842817.095;1015.0421;3
ACCE;22.508;842817.108;2.23129;-6.29968;9.64188;2
GYRO;22.508;842817.108;-3.25874;0.33972;7.17558;2
MAGN;22.509;842817.108;-38.28278;1.91040;-26.85089;3
AHRS;22.509;842817.127;-22.9026;-3.2526;-78.1818;-0.17157;0.10355;-0.61338;3
PRES;22.523;842817.128;1015.0421;3
ACCE;22.527;842817.128;1.52556;-7.19949;9.35283;2
GYRO;22.528;842817.128;-2.86142;0.56009;7.13365;2
MAGN;22.528;842817.128;-36.82556;13.31024;-25.63934;3
AHRS;22.529;842817.147;-26.2287;0.6465;-69.4964;-0.18330;0.13384;-0.55615;3
ACCE;22.547;842817.149;2.50290;-7.17238;9.14735;2
GYRO;22.548;842817.149;-2.43678;0.45914;6.76176;2
MAGN;22.548;842817.149;-34.48181;20.93658;-26.09863;3
AHRS;22.548;842817.167;-28.4662;4.6470;-61.0769;-0.19162;0.15867;-0.50070;3
PRES;22.552;842817.162;1015.0421;3
ACCE;22.567;842817.169;2.02814;-6.12872;9.43402;2
GYRO;22.568;842817.169;-1.81416;0.30019;5.92178;2
MAGN;22.568;842817.169;-33.95844;21.86890;-25.95215;3
AHRS;22.568;842817.186;-29.4856;8.2669;-53.6044;-0.19512;0.17667;-0.45130;3
LIGH;22.574;842817.078;641.7;3
LIGH;22.575;842817.128;719.1;3
LIGH;22.575;842817.179;796.5;3
PRES;22.582;842817.196;1015.0421;3
ACCE;22.587;842817.189;1.39462;-5.28604;9.32292;2
GYRO;22.587;842817.189;-1.00766;0.08688;5.08948;2
MAGN;22.588;842817.189;-29.06647;30.15137;-24.56970;3
AHRS;22.588;842817.206;-29.3488;11.2902;-47.1562;-0.19299;0.18805;-0.40791;3
ACCE;22.607;842817.209;0.40756;-5.41484;8.38525;2
GYRO;22.607;842817.209;-0.20538;-0.00763;4.40314;2
MAGN;22.608;842817.209;-24.39117;35.68420;-23.14453;3
AHRS;22.608;842817.226;-28.3194;13.7212;-41.7298;-0.18569;0.19473;-0.37018;3
GNSS;22.610;1491984774.000;39.993390;-0.067954;130.000;0.000;12.0;0.0;19;13
PRES;22.615;842817.229;1015.0421;3
GNSS;22.616;1491984774.000;39.993390;-0.067954;130.000;0.000;12.0;0.0;19;13
ACCE;22.627;842817.229;-0.95171;-6.07326;8.51474;2
GYRO;22.628;842817.229;0.43179;-0.10403;3.90475;2
MAGN;22.628;842817.229;-23.15216;36.45935;-23.28491;3
AHRS;22.628;842817.246;-26.5847;15.6081;-37.2364;-0.17368;0.19796;-0.33742;3
ACCE;22.647;842817.249;-2.22177;-6.72647;9.32323;2
GYRO;22.647;842817.249;1.05779;-0.15634;3.59116;2
MAGN;22.648;842817.249;-16.54816;40.30457;-23.74420;3
AHRS;22.648;842817.265;-24.1503;17.1126;-33.4062;-0.15632;0.19881;-0.30774;3
ACCE;22.666;842817.269;-2.35756;-6.42735;9.00455;2
GYRO;22.667;842817.269;1.64015;-0.04356;3.39807;2
MAGN;22.667;842817.269;-13.96484;40.71045;-22.81647;3
AHRS;22.668;842817.285;-21.2426;18.4348;-30.1310;-0.13476;0.19931;-0.28068;3
LIGH;22.669;842817.229;811.2;3
LIGH;22.670;842817.280;796.9;3
PRES;22.671;842817.263;1015.0421;3
ACCE;22.686;842817.290;-2.21507;-5.83907;8.10655;2
GYRO;22.687;842817.290;1.80463;-0.02299;3.18263;2
MAGN;22.687;842817.290;-13.06915;40.67078;-22.77832;3
AHRS;22.688;842817.305;-18.2633;19.2100;-27.2622;-0.11325;0.19698;-0.25516;3
PRES;22.701;842817.296;1015.0421;3
ACCE;22.705;842817.310;-2.19429;-4.52968;8.55637;2
GYRO;22.706;842817.310;1.82047;-0.69455;3.07877;2
MAGN;22.706;842817.310;-9.20868;40.24811;-23.76862;3
AHRS;22.707;842817.325;-15.1787;19.0971;-24.5648;-0.09228;0.18837;-0.22935;3
ACCE;22.725;842817.330;-1.64973;-2.48724;8.52368;2
GYRO;22.726;842817.330;1.98827;-1.10686;3.08269;2
MAGN;22.726;842817.330;-6.56586;39.37073;-27.08282;3
AHRS;22.726;842817.344;-11.9102;18.4659;-21.9186;-0.07020;0.17614;-0.20298;3
PRES;22.730;842817.330;1015.0421;3
ACCE;22.745;842817.350;-0.33618;-0.93553;8.00734;2
GYRO;22.745;842817.350;1.85287;-1.24382;3.01921;2
MAGN;22.746;842817.350;-5.58472;38.68408;-27.56195;3
AHRS;22.746;842817.364;-8.9888;17.4990;-19.2909;-0.05095;0.16248;-0.17684;3
PRES;22.760;842817.363;1015.0421;3
ACCE;22.764;842817.370;-0.63023;-0.75697;9.42897;2
GYRO;22.765;842817.370;1.39546;-1.35567;2.65439;2
MAGN;22.765;842817.370;-3.04565;36.34338;-28.97797;3
AHRS;22.765;842817.384;-6.6003;16.2272;-16.8674;-0.03571;0.14774;-0.15299;3
LIGH;22.770;842817.330;751.7;3
LIGH;22.770;842817.380;698.7;3
ACCE;22.784;842817.390;-1.95248;-0.87985;9.87383;2
GYRO;22.785;842817.390;1.35167;-1.32373;2.32477;2
MAGN;22.785;842817.390;-2.69928;34.84650;-29.54407;3
AHRS;22.786;842817.403;-4.4086;14.9933;-14.7952;-0.02103;0.13420;-0.13254;3
PRES;22.789;842817.397;1015.0421;3
ACCE;22.804;842817.410;-1.89267;0.11702;8.99348;2
GYRO;22.804;842817.410;1.31110;-1.05844;2.12148;2
MAGN;22.805;842817.410;-1.57471;34.43298;-30.29480;3
AHRS;22.805;842817.423;-2.3881;13.9653;-12.8703;-0.00693;0.12309;-0.11374;3
PRES;22.819;842817.431;1015.0421;3
ACCE;22.824;842817.431;-0.69528;1.35564;8.14166;2
AHRS;22.825;842817.443;-0.8105;12.7698;-11.0246;0.00369;0.11137;-0.09624;3
GYRO;22.825;842817.431;0.99838;-1.06619;1.93080;2
MAGN;22.826;842817.431;1.05896;33.36029;-31.98090;3
ACCE;22.844;842817.451;1.56581;1.21817;9.24794;2
GYRO;22.844;842817.451;0.41794;-1.51765;1.40483;2
MAGN;22.844;842817.451;1.71356;32.78809;-32.83081;3
AHRS;22.845;842817.463;-0.0438;10.9290;-9.5500;0.00755;0.09493;-0.08290;3
PRES;22.849;842817.464;1015.0421;3
ACCE;22.863;842817.471;1.61409;-0.17448;11.93340;2
GYRO;22.864;842817.471;-0.00710;-1.74937;0.56346;2
MAGN;22.864;842817.471;0.94910;32.85675;-33.57544;3
AHRS;22.864;842817.482;0.0563;8.8514;-8.8598;0.00645;0.07690;-0.07697;3
PRES;22.878;842817.498;1015.0421;3
ACCE;22.883;842817.491;0.00488;-0.68423;12.54515;2
GYRO;22.883;842817.491;0.14633;-1.57843;0.05728;2
MAGN;22.884;842817.491;-0.72021;31.79169;-34.49249;3
AHRS;22.884;842817.502;0.2357;7.0084;-8.8046;0.00674;0.06078;-0.07649;3
SOUN;22.896;37.97;0.00116;35.26
ACCE;22.903;842817.511;-0.51233;-0.23384;11.32770;2
GYRO;22.903;842817.511;0.58554;-1.51540;0.04648;2
MAGN;22.904;842817.511;-1.48163;30.27344;-34.30786;3
AHRS;22.904;842817.522;0.9012;5.2814;-8.8691;0.01140;0.04533;-0.07687;3
ACCE;22.923;842817.531;0.09030;0.37520;10.10648;2
GYRO;22.923;842817.531;0.86267;-1.56139;0.11102;2
MAGN;22.924;842817.531;-2.11792;30.74799;-35.08301;3
AHRS;22.924;842817.542;1.8811;3.5033;-8.8639;0.01872;0.02920;-0.07673;3
LIGH;22.926;842817.431;617.3;3
LIGH;22.926;842817.481;528.7;3
LIGH;22.926;842817.531;440.1;3
PRES;22.938;842817.531;1015.0421;3
ACCE;22.942;842817.551;1.23807;0.60686;9.90535;2
GYRO;22.943;842817.551;0.89951;-1.57225;0.05894;2
MAGN;22.943;842817.551;-3.40881;31.19507;-36.19080;3
AHRS;22.944;842817.561;2.9037;1.7023;-8.8729;0.02641;0.01285;-0.07694;3
ACCE;22.962;842817.572;2.65906;0.90732;9.90067;2
GYRO;22.963;842817.572;0.87555;-1.38370;-0.16896;2
MAGN;22.963;842817.572;-4.00391;31.11115;-36.44104;3
AHRS;22.963;842817.581;3.8866;0.0840;-9.0675;0.03386;-0.00195;-0.07898;3
PRES;22.967;842817.565;1015.0421;3
ACCE;22.982;842817.592;3.39000;1.50764;9.64690;2
GYRO;22.982;842817.592;0.84241;-1.20801;-0.57753;2
MAGN;22.983;842817.592;-4.18396;30.57404;-37.14142;3
AHRS;22.983;842817.601;4.8503;-1.3347;-9.6212;0.04119;-0.01514;-0.08427;3
PRES;22.997;842817.598;1015.0421;3
ACCE;23.002;842817.612;2.81979;1.76546;8.95085;2
GYRO;23.002;842817.612;0.71750;-1.05074;-1.03665;2
MAGN;23.003;842817.612;-6.48651;29.26788;-38.93585;3
AHRS;23.003;842817.621;5.7226;-2.5300;-10.6648;0.04764;-0.02659;-0.09389;3
ACCE;23.022;842817.632;1.43982;1.72978;8.46489;2
GYRO;23.022;842817.632;0.47504;-0.73618;-1.27031;2
MAGN;23.022;842817.632;-8.20770;28.59802;-39.88495;3
AHRS;23.023;842817.640;6.3683;-3.3096;-12.0665;0.05218;-0.03451;-0.10649;3
LIGH;23.024;842817.582;442.6;3
LIGH;23.024;842817.632;483.1;3
PRES;23.026;842817.632;1015.0421;3
ACCE;23.042;842817.652;0.68134;1.64546;8.49892;2
AHRS;23.043;842817.660;6.7530;-3.5328;-13.4053;0.05488;-0.03743;-0.11826;3
GYRO;23.044;842817.652;0.23651;-0.27229;-1.14407;2
MAGN;23.044;842817.652;-8.30841;28.09906;-39.59198;3
PRES;23.056;842817.666;1015.0421;3
ACCE;23.061;842817.672;0.67986;1.56439;8.85417;2
GYRO;23.061;842817.672;0.07202;0.10796;-0.89194;2
MAGN;23.062;842817.672;-9.82056;27.14233;-39.19220;3
AHRS;23.062;842817.680;6.9312;-3.3284;-14.4490;0.05630;-0.03636;-0.12722;3
ACCE;23.081;842817.692;1.20386;1.69209;9.36440;2
GYRO;23.081;842817.692;0.00392;0.17255;-0.73955;2
MAGN;23.082;842817.692;-10.72998;26.75476;-39.06555;3
AHRS;23.082;842817.700;7.0008;-3.0257;-15.3145;0.05698;-0.03425;-0.13455;3
PRES;23.086;842817.699;1015.0342;3
ACCE;23.100;842817.713;1.82632;1.80942;9.60086;2
GYRO;23.101;842817.713;-0.00797;0.01047;-0.76260;2
MAGN;23.101;842817.713;-10.83984;25.98724;-37.88452;3
AHRS;23.102;842817.719;7.0539;-2.9037;-16.1375;0.05734;-0.03367;-0.14159;3
PRES;23.115;842817.733;1015.0321;3
ACCE;23.120;842817.733;2.01163;1.67963;9.71951;2
GYRO;23.120;842817.733;-0.06169;-0.10092;-0.88017;2
MAGN;23.121;842817.733;-11.35254;25.35553;-38.14545;3
AHRS;23.121;842817.739;7.0661;-2.9311;-17.0730;0.05713;-0.03439;-0.14967;3
LIGH;23.123;842817.682;486.5;3
LIGH;23.124;842817.733;479.4;3
ACCE;23.140;842817.753;1.72633;1.49670;9.66841;2
GYRO;23.141;842817.753;-0.13081;-0.01765;-0.94261;2
MAGN;23.141;842817.753;-11.57074;25.24719;-38.57269;3
AHRS;23.142;842817.759;6.9969;-2.8965;-18.1145;0.05627;-0.03452;-0.15860;3
ACCE;23.160;842817.773;1.21564;1.29353;9.25836;2
GYRO;23.160;842817.773;-0.20802;0.25772;-0.87013;2
MAGN;23.161;842817.773;-12.29095;27.16064;-39.04114;3
AHRS;23.161;842817.779;6.8400;-2.5923;-19.1172;0.05506;-0.03217;-0.16705;3
PRES;23.175;842817.766;1015.0321;3
ACCE;23.179;842817.793;0.72627;1.28995;8.86319;2
GYRO;23.180;842817.793;-0.28534;0.44797;-0.71199;2
MAGN;23.180;842817.793;-12.21008;26.81885;-39.59045;3
AHRS;23.181;842817.798;6.5800;-2.0393;-19.9668;0.05343;-0.02744;-0.17406;3
ACCE;23.199;842817.813;0.81483;1.35930;8.44656;2
GYRO;23.200;842817.813;-0.28078;0.34329;-0.57552;2
MAGN;23.200;842817.813;-12.07581;26.41907;-39.72168;3
AHRS;23.201;842817.818;6.2875;-1.5281;-20.6468;0.05156;-0.02293;-0.17964;3
PRES;23.204;842817.800;1015.0321;3
ACCE;23.219;842817.833;1.08972;1.32164;8.08574;2
GYRO;23.219;842817.833;-0.29771;0.00648;-0.59383;2
MAGN;23.220;842817.833;-11.94611;26.80817;-38.83057;3
AHRS;23.220;842817.838;5.9925;-1.3518;-21.2752;0.04919;-0.02123;-0.18494;3
LIGH;23.223;842817.783;482.4;3
LIGH;23.224;842817.833;487.9;3
PRES;23.234;842817.833;1015.0321;3
AHRS;23.240;842817.858;5.6142;-1.5665;-21.9882;0.04547;-0.02274;-0.19112;3
ACCE;23.241;842817.854;1.34465;1.22664;7.79602;2
GYRO;23.242;842817.854;-0.39743;-0.32698;-0.68503;2
MAGN;23.243;842817.854;-13.24463;26.92261;-38.83209;3
ACCE;23.259;842817.874;1.84169;1.09735;7.54605;2
GYRO;23.259;842817.874;-0.61218;-0.48369;-0.78082;2
MAGN;23.260;842817.874;-13.58948;26.92261;-38.90076;3
AHRS;23.260;842817.877;5.0444;-2.0211;-22.8317;0.03964;-0.02598;-0.19847;3
PRES;23.263;842817.867;1015.0321;3
ACCE;23.278;842817.894;2.18736;1.08275;7.49623;2
GYRO;23.278;842817.894;-0.97145;-0.39737;-0.90601;2
MAGN;23.279;842817.894;-13.44910;27.62299;-39.03809;3
AHRS;23.279;842817.897;4.1391;-2.4789;-23.8005;0.03087;-0.02860;-0.20679;3
PRES;23.293;842817.901;1015.0321;3
ACCE;23.297;842817.914;2.94258;0.99298;7.52563;2
GYRO;23.298;842817.914;-1.32697;-0.38002;-1.14302;2
MAGN;23.298;842817.914;-15.14893;27.47192;-38.78326;3
AHRS;23.299;842817.917;2.8491;-2.8727;-24.9852;0.01884;-0.02984;-0.21679;3
ACCE;23.317;842817.934;4.79631;1.21503;7.82236;2
GYRO;23.318;842817.934;-1.52953;-0.73485;-1.64842;2
MAGN;23.318;842817.934;-15.43884;27.42462;-38.73749;3
AHRS;23.319;842817.937;1.2975;-3.5256;-26.6345;0.00393;-0.03254;-0.23056;3
PRES;23.323;842817.934;1015.0321;3
LIGH;23.324;842817.884;492.6;3
LIGH;23.325;842817.934;497.1;3
SOUN;23.337;36.28;0.00111;34.86
ACCE;23.340;842817.954;5.91328;1.06575;7.77455;2
GYRO;23.340;842817.954;-1.70723;-1.29588;-2.59100;2
MAGN;23.340;842817.954;-15.28931;26.97449;-38.29498;3
AHRS;23.341;842817.956;-0.3615;-4.8073;-29.1087;-0.01359;-0.03980;-0.25095;3
PRES;23.352;842817.968;1015.0321;3
ACCE;23.357;842817.974;6.81810;0.55560;7.54373;2
GYRO;23.357;842817.974;-1.96535;-1.76204;-3.65112;2
MAGN;23.358;842817.974;-18.04504;30.30090;-34.33533;3
AHRS;23.358;842817.976;-2.1053;-6.7580;-32.7711;-0.03422;-0.05136;-0.28052;3
ACCE;23.377;842817.995;9.14761;0.21004;7.91826;2
GYRO;23.377;842817.995;-2.25734;-2.06621;-4.79691;2
MAGN;23.377;842817.995;-18.29681;30.60913;-33.97980;3
AHRS;23.378;842817.996;-3.8865;-9.2902;-37.7893;-0.05819;-0.06563;-0.31998;3
PRES;23.382;842818.001;1015.0321;3
ACCE;23.396;842818.015;10.91490;-0.36143;8.94470;2
GYRO;23.397;842818.015;-2.44116;-2.35100;-6.23784;2
MAGN;23.397;842818.015;-22.15881;31.57043;-33.35114;3
AHRS;23.398;842818.016;-5.4464;-12.4284;-44.3374;-0.08454;-0.08231;-0.36993;3
ACCE;23.416;842818.035;10.67174;-2.21162;8.72021;2
GYRO;23.417;842818.035;-2.35579;-2.37454;-7.75630;2
MAGN;23.417;842818.035;-29.39758;28.83148;-29.31671;3
AHRS;23.418;842818.035;-6.3051;-16.0289;-52.6495;-0.11054;-0.10063;-0.43159;3
LIGH;23.425;842817.984;518.8;3
LIGH;23.425;842818.035;544.8;3
ACCE;23.436;842818.055;8.91058;-4.12015;8.07547;2
GYRO;23.437;842818.055;-2.27692;-2.11606;-8.79181;2
MAGN;23.437;842818.055;-29.56390;28.76587;-29.22211;3
AHRS;23.438;842818.055;-6.1833;-19.6343;-62.5136;-0.13377;-0.11797;-0.50267;3
PRES;23.441;842818.035;1015.0421;3
AHRS;23.457;842818.075;-5.2141;-22.9289;-72.9622;-0.15390;-0.13314;-0.57482;3
PRES;23.471;842818.068;1015.0421;3
ACCE;23.476;842818.075;7.39445;-4.07347;8.75017;2
GYRO;23.477;842818.075;-2.18011;-2.02988;-8.87602;2
MAGN;23.477;842818.075;-35.56824;25.10681;-26.67389;3
AHRS;23.477;842818.095;-3.5740;-25.8351;-83.1033;-0.17095;-0.14705;-0.64098;3
ACCE;23.495;842818.095;7.76721;-2.10536;9.67169;2
GYRO;23.496;842818.095;-1.89137;-1.97043;-8.43350;2
MAGN;23.497;842818.095;-42.34467;17.03491;-21.67511;3
AHRS;23.497;842818.114;-1.1888;-28.3378;-92.6618;-0.18400;-0.16173;-0.69954;3
PRES;23.500;842818.102;1015.0421;3
ACCE;23.515;842818.115;9.03908;-1.19954;11.23343;2
GYRO;23.516;842818.115;-1.41507;-1.92744;-8.28745;2
MAGN;23.516;842818.115;-42.45758;16.45660;-21.51031;3
AHRS;23.517;842818.134;2.1267;-30.4163;-101.6512;-0.19201;-0.17956;-0.75102;3
LIGH;23.527;842818.085;567.8;3
LIGH;23.527;842818.136;590.1;3
PRES;23.530;842818.136;1015.0421;3
ACCE;23.535;842818.136;9.55370;-1.41402;12.17113;2
GYRO;23.535;842818.136;-0.68831;-1.94131;-8.33417;2
MAGN;23.536;842818.136;-44.53888;5.97076;-18.45245;3
AHRS;23.536;842818.154;6.4036;-31.9542;-110.1632;-0.19461;-0.20134;-0.79586;3
ACCE;23.555;842818.156;8.05019;-1.20335;13.02042;2
GYRO;23.555;842818.156;0.18291;-1.83727;-8.22389;2
MAGN;23.556;842818.156;-46.71783;-2.40326;-15.11230;3
AHRS;23.556;842818.174;11.6588;-32.8388;-117.9015;-0.19067;-0.22850;-0.83234;3
PRES;23.560;842818.169;1015.0421;3
ACCE;23.574;842818.176;5.99777;-0.58641;13.12872;2
GYRO;23.575;842818.176;1.38765;-1.75662;-7.77281;2
MAGN;23.575;842818.176;-46.42334;-4.03595;-14.82239;3
AHRS;23.576;842818.193;17.8456;-33.4710;-124.2854;-0.18210;-0.26425;-0.85729;3
PRES;23.589;842818.203;1015.0421;3
ACCE;23.594;842818.196;5.70625;0.45132;13.46346;2
GYRO;23.594;842818.196;2.75642;-2.10880;-7.01137;2
MAGN;23.595;842818.196;-43.32581;-17.72919;-12.24823;3
AHRS;23.595;842818.213;24.8812;-34.3848;-129.2767;-0.17267;-0.30960;-0.87025;3
GNSS;23.609;1491984775.000;39.993390;-0.067955;130.000;0.000;12.0;0.0;19;13
GNSS;23.613;1491984775.000;39.993390;-0.067955;130.000;0.000;12.0;0.0;19;13
ACCE;23.616;842818.216;6.78471;1.69926;13.50085;2
GYRO;23.617;842818.216;4.05711;-2.41402;-6.33994;2
MAGN;23.617;842818.216;-37.80518;-26.70288;-9.69849;3
AHRS;23.618;842818.233;32.6780;-35.6827;-133.0805;-0.16310;-0.36270;-0.87227;3
PRES;23.619;842818.236;1015.0328;3
LIGH;23.626;842818.186;593.0;3
LIGH;23.627;842818.236;590.5;3
ACCE;23.634;842818.236;6.12990;2.60114;11.59921;2
AHRS;23.635;842818.252;40.8561;-37.3270;-135.7911;-0.15341;-0.41922;-0.86461;3
GYRO;23.635;842818.236;4.92136;-2.54224;-5.87599;2
MAGN;23.636;842818.236;-36.93848;-27.98462;-8.73566;3
ACCE;23.654;842818.256;4.81554;3.95000;10.27759;2
GYRO;23.654;842818.256;5.30600;-2.57957;-5.36986;2
MAGN;23.655;842818.256;-31.82983;-35.00519;-2.56042;3
AHRS;23.656;842818.272;49.0983;-39.2989;-137.5218;-0.14335;-0.47551;-0.84906;3
ACCE;23.674;842818.277;4.41278;3.93539;10.53300;2
GYRO;23.675;842818.277;5.64857;-2.35083;-4.99730;2
AHRS;23.675;842818.292;57.5333;-41.7164;-138.1347;-0.13085;-0.53153;-0.82630;3
MAGN;23.675;842818.277;-27.37885;-39.43787;4.41132;3
PRES;23.678;842818.270;1015.0321;3
ACCE;23.693;842818.297;3.17784;2.35484;10.29688;2
GYRO;23.694;842818.297;6.22934;-1.90855;-4.92752;2
MAGN;23.694;842818.297;-25.48676;-39.96124;6.57349;3
AHRS;23.695;842818.312;66.3720;-45.1670;-136.8715;-0.11315;-0.58814;-0.79590;3
PRES;23.708;842818.303;1015.0321;3
ACCE;23.713;842818.317;1.95657;0.51413;9.15015;2
GYRO;23.713;842818.317;6.84445;-1.30594;-4.92224;2
MAGN;23.714;842818.317;-18.12134;-42.18292;15.43884;3
AHRS;23.714;842818.331;75.5934;-52.8401;-130.5908;-0.09003;-0.64556;-0.75686;3
LIGH;23.727;842818.287;547.7;3
LIGH;23.728;842818.337;494.7;3
ACCE;23.732;842818.337;1.83118;-0.42465;6.84163;2
GYRO;23.733;842818.337;7.64053;-0.72171;-4.92575;2
MAGN;23.733;842818.337;-14.26086;-43.79578;21.14563;3
AHRS;23.733;842818.351;84.0425;-90.0950;-94.0617;-0.06233;-0.70442;-0.70696;3
PRES;23.737;842818.337;1015.0321;3
ACCE;23.752;842818.357;2.07623;-1.75279;3.21024;2
GYRO;23.752;842818.357;8.49747;-0.27765;-5.03685;2
MAGN;23.753;842818.357;-12.24823;-42.59186;23.69995;3
AHRS;23.753;842818.371;80.3060;-178.6174;-5.8154;0.03100;0.76368;0.64442;3
PRES;23.767;842818.371;1015.0321;3
ACCE;23.772;842818.377;1.03630;-4.32762;0.49298;2
GYRO;23.772;842818.377;9.22229;0.04358;-5.15039;2
MAGN;23.773;842818.377;-5.50079;-38.06763;32.39441;3
AHRS;23.774;842818.391;69.0041;164.7277;10.8997;-0.00265;0.82025;0.56928;3
ACCE;23.792;842818.397;-0.73624;-7.80597;-1.58809;2
GYRO;23.792;842818.397;9.80663;0.53542;-4.97186;2
MAGN;23.793;842818.397;-1.14441;-34.41162;38.20801;3
AHRS;23.793;842818.410;56.5515;161.1378;15.1546;-0.03761;0.87142;0.48226;3
PRES;23.796;842818.404;1015.0321;3
ACCE;23.811;842818.418;-2.81000;-9.50577;-4.07445;2
AHRS;23.812;842818.430;43.7964;161.1587;16.4214;-0.07030;0.91467;0.38585;3
GYRO;23.813;842818.418;10.15605;1.18697;-4.42221;2
MAGN;23.813;842818.418;-0.42114;-30.68695;40.79742;3
PRES;23.826;842818.438;1015.0321;3
LIGH;23.827;842818.387;433.3;3
LIGH;23.828;842818.438;369.8;3
ACCE;23.831;842818.438;-5.19136;-10.29015;-6.87456;2
GYRO;23.831;842818.438;10.20819;1.86124;-3.44772;2
MAGN;23.832;842818.438;0.93536;-17.86804;47.10541;3
AHRS;23.832;842818.450;31.3218;163.0904;16.4617;-0.09707;0.94828;0.28453;3
ACCE;23.850;842818.458;-4.68719;-9.50340;-11.14220;2
GYRO;23.851;842818.458;9.67111;2.89540;-2.04280;2
MAGN;23.851;842818.458;1.04065;-7.76672;49.85657;3
AHRS;23.852;842818.470;19.9432;166.6920;15.5822;-0.11273;0.97195;0.18588;3
PRES;23.856;842818.471;1015.0321;3
ACCE;23.870;842818.478;-1.49242;-7.68678;-13.38463;2
GYRO;23.871;842818.478;8.48529;3.79694;-0.41740;2
MAGN;23.871;842818.478;-0.57983;-1.09863;49.23859;3
AHRS;23.871;842818.489;10.3006;171.4977;13.9228;-0.11377;0.98671;0.09781;3
PRES;23.885;842818.505;1015.0321;3
SOUN;23.888;158.13;0.00483;47.65
ACCE;23.890;842818.498;3.07681;-4.58031;-13.47888;2
GYRO;23.891;842818.498;7.23917;4.51514;0.91318;2
MAGN;23.891;842818.498;-5.18951;13.74359;46.07697;3
AHRS;23.892;842818.509;2.2160;177.0210;11.7536;-0.10184;0.99427;0.02189;3
ACCE;23.910;842818.518;6.50055;-1.43057;-12.33432;2
GYRO;23.910;842818.518;6.28841;5.10368;1.57297;2
MAGN;23.911;842818.518;-8.20770;20.88928;43.13049;3
AHRS;23.911;842818.529;-4.8059;-176.9392;9.5531;0.08205;-0.99539;0.04399;3
LIGH;23.929;842818.488;360.2;3
LIGH;23.929;842818.538;364.2;3
ACCE;23.930;842818.538;7.17729;-1.87848;-13.13968;2
GYRO;23.931;842818.538;5.39941;5.96548;1.81248;2
MAGN;23.931;842818.538;-9.89532;25.28992;40.38849;3
AHRS;23.932;842818.549;-10.9305;-170.1414;7.7745;0.05907;-0.99005;0.10047;3
PRES;23.945;842818.538;1015.0321;3
ACCE;23.949;842818.559;8.37938;-3.18198;-13.15236;2
GYRO;23.950;842818.559;3.90787;7.01302;2.01254;2
MAGN;23.950;842818.559;-13.91907;32.94525;32.97272;3
AHRS;23.951;842818.568;-15.6233;-162.3994;6.2787;0.03286;-0.97873;0.14242;3
ACCE;23.969;842818.579;10.89510;-3.40381;-11.81468;2
GYRO;23.970;842818.579;2.33751;7.86798;1.98578;2
MAGN;23.970;842818.579;-16.11176;35.80322;28.52783;3
AHRS;23.971;842818.588;-18.7971;-153.7648;4.9195;0.00421;-0.96154;0.16850;3
PRES;23.974;842818.572;1015.0321;3
ACCE;23.989;842818.599;12.19267;-3.41676;-11.00134;2
GYRO;23.990;842818.599;1.56592;8.35452;1.53398;2
MAGN;23.990;842818.599;-17.92145;38.14697;24.46899;3
AHRS;23.990;842818.608;-21.0942;-144.4816;4.1181;-0.02216;-0.93766;0.18498;3
PRES;24.004;842818.606;1015.0321;3
ACCE;24.009;842818.619;11.89330;-2.99852;-10.44878;2
GYRO;24.009;842818.619;1.41478;8.69556;1.04016;2
MAGN;24.009;842818.619;-19.56940;41.56189;18.32733;3
AHRS;24.010;842818.628;-22.9980;-134.6374;4.1802;-0.04384;-0.90635;0.19759;3
ACCE;24.028;842818.639;13.25865;-2.26140;-11.33757;2
GYRO;24.029;842818.639;1.33012;8.89812;0.71826;2
MAGN;24.030;842818.639;-19.64264;42.67426;16.22314;3
LIGH;24.030;842818.589;272.7;3
LIGH;24.030;842818.639;157.1;3
AHRS;24.031;842818.647;-24.5391;-124.4116;4.8768;-0.06223;-0.86786;0.20721;3
PRES;24.034;842818.639;1015.0321;3
ACCE;24.051;842818.659;15.10428;-1.53055;-11.99062;2
AHRS;24.051;842818.667;-25.2082;-114.3932;5.7237;-0.07712;-0.82516;0.20958;3
GYRO;24.052;842818.659;0.79266;8.71368;0.25841;2
MAGN;24.052;842818.659;-21.85669;42.47437;12.10327;3
PRES;24.063;842818.673;1015.0321;3
ACCE;24.068;842818.679;17.28969;-1.00452;-10.38289;2
GYRO;24.069;842818.679;-0.11710;8.39438;-0.36726;2
MAGN;24.069;842818.679;-23.13538;43.16711;5.47943;3
AHRS;24.070;842818.687;-24.7133;-105.0446;6.1117;-0.08870;-0.78105;0.20127;3
ACCE;24.088;842818.700;19.18100;-0.33379;-7.78114;2
GYRO;24.088;842818.700;-0.70773;8.29085;-1.17291;2
MAGN;24.089;842818.700;-23.00568;43.67981;3.09906;3
AHRS;24.089;842818.707;-23.1674;-96.0829;5.9028;-0.09657;-0.73443;0.18285;3
PRES;24.093;842818.706;1015.0400;3
ACCE;24.107;842818.720;19.13434;-0.32269;-6.24751;2
GYRO;24.108;842818.720;-0.83511;8.53691;-2.06956;2
MAGN;24.109;842818.720;-22.67456;43.56842;-0.46539;3
AHRS;24.109;842818.726;-20.6934;-87.0081;5.3587;-0.09847;-0.68256;0.15686;3
PRES;24.122;842818.740;1015.0421;3
AHRS;24.129;842818.746;-17.6663;-77.7483;4.4316;-0.09548;-0.62433;0.12605;3
ACCE;24.129;842818.740;17.54182;-1.57213;-4.88135;2
GYRO;24.130;842818.740;-0.91266;8.83200;-2.67894;2
MAGN;24.131;842818.740;-25.12665;43.39905;-5.54199;3
LIGH;24.131;842818.689;91.4;3
LIGH;24.132;842818.740;39.5;3
ACCE;24.147;842818.760;15.27042;-3.12556;-2.60507;2
GYRO;24.148;842818.760;-0.94934;8.67798;-3.05132;2
MAGN;24.148;842818.760;-26.36871;43.34564;-7.07245;3
AHRS;24.148;842818.766;-14.5397;-68.6433;2.9660;-0.09000;-0.56182;0.09253;3
ACCE;24.167;842818.780;12.76631;-3.90936;-1.36212;2
GYRO;24.167;842818.780;-0.65500;8.12444;-3.36533;2
MAGN;24.168;842818.780;-26.24817;42.74139;-10.49194;3
AHRS;24.168;842818.786;-11.3960;-60.0255;1.0764;-0.08129;-0.49851;0.05775;3
PRES;24.182;842818.773;1015.0421;3
ACCE;24.186;842818.800;11.49234;-3.55022;-1.12738;2
GYRO;24.187;842818.800;-0.45312;7.22464;-3.57712;2
MAGN;24.187;842818.800;-26.82343;41.63971;-17.28516;3
AHRS;24.188;842818.805;-8.2738;-52.2408;-1.1190;-0.06906;-0.43846;0.02301;3
ACCE;24.206;842818.820;9.94809;-2.51807;-0.56805;2
GYRO;24.207;842818.820;-0.61049;6.41220;-3.89034;2
MAGN;24.207;842818.820;-27.04163;41.33453;-19.21387;3
AHRS;24.208;842818.825;-5.3235;-45.3752;-3.9017;-0.05594;-0.38361;-0.01347;3
PRES;24.211;842818.807;1015.0402;3
ACCE;24.226;842818.840;8.08459;-1.44070;1.12833;2
GYRO;24.226;842818.840;-0.97809;5.67032;-4.05711;2
MAGN;24.227;842818.840;-25.60120;38.33160;-22.15271;3
AHRS;24.227;842818.845;-2.8185;-39.1927;-7.5396;-0.04516;-0.33304;-0.05369;3
LIGH;24.231;842818.790;60.9;3
LIGH;24.231;842818.840;100.9;3
PRES;24.241;842818.840;1015.0321;3
ACCE;24.245;842818.861;6.22713;-0.58560;2.62952;2
GYRO;24.246;842818.861;-1.22701;4.88942;-3.95032;2
MAGN;24.247;842818.861;-25.73090;36.13739;-26.66168;3
AHRS;24.247;842818.865;-1.0132;-33.6617;-11.6640;-0.03784;-0.28718;-0.09471;3
ACCE;24.265;842818.881;4.96812;-0.31609;3.86368;2
GYRO;24.266;842818.881;-1.42136;4.04573;-3.70609;2
MAGN;24.266;842818.881;-25.86517;35.80322;-27.58026;3
AHRS;24.267;842818.884;0.0697;-28.8622;-15.9325;-0.03396;-0.24689;-0.13437;3
PRES;24.270;842818.874;1015.0321;3
ACCE;24.285;842818.901;5.20393;-0.26718;4.50636;2
GYRO;24.285;842818.901;-1.69823;3.45471;-3.60384;2
MAGN;24.286;842818.901;-24.73602;33.83484;-27.30408;3
AHRS;24.287;842818.904;0.4521;-24.7453;-20.3037;-0.03397;-0.21159;-0.17299;3
PRES;24.300;842818.908;1015.0321;3
ACCE;24.305;842818.921;6.20683;-0.33839;5.86293;2
GYRO;24.305;842818.921;-2.04536;2.74638;-3.87358;2
MAGN;24.306;842818.921;-25.09918;33.16803;-29.22974;3
AHRS;24.306;842818.924;0.2465;-21.3346;-24.9634;-0.03794;-0.18119;-0.21278;3
ACCE;24.325;842818.941;6.54030;-1.17902;7.09888;2
GYRO;24.325;842818.941;-2.24648;2.07416;-4.45439;2
MAGN;24.326;842818.941;-25.19226;33.12225;-29.55017;3
AHRS;24.326;842818.944;-0.3263;-18.7302;-30.1989;-0.04510;-0.15637;-0.25657;3
SOUN;24.328;126.99;0.00388;45.75
PRES;24.330;842818.941;1015.0321;3
LIGH;24.332;842818.891;217.4;3
LIGH;24.332;842818.941;353.4;3
ACCE;24.344;842818.961;6.20543;-1.67854;8.40302;2
GYRO;24.345;842818.961;-2.20076;1.67314;-4.95628;2
MAGN;24.345;842818.961;-25.49438;31.01196;-29.25415;3
AHRS;24.346;842818.963;-1.0211;-16.7454;-36.0456;-0.05343;-0.13573;-0.30485;3
PRES;24.359;842818.975;1015.0321;3
ACCE;24.364;842818.981;5.61063;-1.30081;9.70148;2
GYRO;24.364;842818.981;-1.72804;1.12743;-5.17239;2
MAGN;24.365;842818.981;-27.07825;29.85077;-28.91846;3
AHRS;24.365;842818.983;-1.5032;-15.3417;-42.1562;-0.06013;-0.11986;-0.35476;3
ACCE;24.384;842819.002;5.71074;-1.06116;9.19092;2
GYRO;24.384;842819.002;-1.08786;0.42624;-5.22597;2
MAGN;24.385;842819.002;-27.21100;29.77142;-28.89404;3
AHRS;24.385;842819.003;-1.4618;-14.6730;-48.2532;-0.06374;-0.11136;-0.40389;3
PRES;24.389;842819.008;1015.0321;3
ACCE;24.403;842819.022;6.09317;-1.80553;7.77658;2
GYRO;24.404;842819.022;-0.81941;0.29378;-5.51187;2
MAGN;24.405;842819.022;-29.95911;29.28619;-27.47345;3
AHRS;24.405;842819.023;-0.9604;-14.4619;-54.3702;-0.06490;-0.10816;-0.45228;3
ACCE;24.424;842819.042;5.39331;-2.51585;9.92424;2
GYRO;24.425;842819.042;-0.85104;0.50189;-5.72350;2
MAGN;24.425;842819.042;-34.03015;23.34747;-28.06091;3
AHRS;24.425;842819.042;-0.3319;-14.1487;-60.7717;-0.06478;-0.10479;-0.50166;3
LIGH;24.432;842818.992;436.8;3
LIGH;24.432;842819.042;506.8;3
ACCE;24.443;842819.062;2.91612;-3.85457;11.09418;2
GYRO;24.444;842819.062;-0.27289;0.58708;-5.35559;2
MAGN;24.444;842819.062;-34.10492;23.23608;-28.07312;3
AHRS;24.445;842819.062;0.5057;-13.5670;-67.1135;-0.06164;-0.10085;-0.54932;3
PRES;24.448;842819.042;1015.0321;3
AHRS;24.464;842819.082;1.9035;-12.7549;-72.5717;-0.05242;-0.09929;-0.58956;3
PRES;24.478;842819.075;1015.0321;3
ACCE;24.483;842819.082;1.34047;-3.42632;10.69893;2
GYRO;24.483;842819.082;0.70770;0.67703;-4.41768;2
MAGN;24.484;842819.082;-37.34131;19.91730;-27.87628;3
AHRS;24.484;842819.102;3.9172;-11.9470;-76.8722;-0.03803;-0.10260;-0.62069;3
ACCE;24.502;842819.102;1.33167;-1.86490;8.69827;2
GYRO;24.503;842819.102;1.39270;0.39522;-3.52054;2
MAGN;24.504;842819.102;-39.14948;13.85193;-26.43280;3
AHRS;24.504;842819.121;6.2003;-11.2837;-80.2854;-0.02215;-0.10974;-0.64470;3
PRES;24.507;842819.109;1015.0321;3
ACCE;24.522;842819.122;0.96471;-0.28937;7.34229;2
GYRO;24.523;842819.122;1.51108;0.32927;-2.94821;2
MAGN;24.523;842819.122;-39.09760;13.48877;-26.66473;3
AHRS;24.523;842819.141;8.3211;-10.6070;-83.0496;-0.00703;-0.11691;-0.66339;3
LIGH;24.534;842819.092;520.2;3
LIGH;24.534;842819.143;519.2;3
PRES;24.537;842819.143;1015.0374;3
ACCE;24.542;842819.143;0.98300;1.40762;7.20416;2
GYRO;24.543;842819.143;1.28561;0.30452;-2.44136;2
MAGN;24.543;842819.143;-38.40637;7.61566;-30.27191;3
AHRS;24.544;842819.161;10.1267;-9.9185;-85.4143;0.00621;-0.12291;-0.67868;3
ACCE;24.562;842819.163;2.00722;2.26163;8.22984;2
GYRO;24.563;842819.163;1.08339;0.27563;-2.19043;2
MAGN;24.563;842819.163;-39.48669;3.46069;-31.02570;3
AHRS;24.563;842819.180;11.7722;-9.2079;-87.6925;0.01841;-0.12839;-0.69279;3
PRES;24.567;842819.176;1015.0421;3
ACCE;24.581;842819.183;2.73679;1.84004;8.79230;2
GYRO;24.582;842819.183;1.08865;0.28242;-2.23755;2
MAGN;24.582;842819.183;-39.50806;2.94800;-30.84412;3
AHRS;24.583;842819.200;13.4005;-8.4682;-90.0318;0.03039;-0.13414;-0.70664;3
PRES;24.596;842819.210;1015.0421;3
ACCE;24.601;842819.203;1.82846;1.57114;8.27794;2
GYRO;24.601;842819.203;1.11987;0.23308;-2.20126;2
MAGN;24.602;842819.203;-39.48822;-1.08643;-29.61884;3
AHRS;24.602;842819.220;14.9098;-7.7249;-92.2366;0.04159;-0.13960;-0.71912;3
GNSS;24.606;1491984776.000;39.993390;-0.067955;129.000;0.000;13.0;0.0;19;13
GNSS;24.612;1491984776.000;39.993390;-0.067955;129.000;0.000;13.0;0.0;19;13
ACCE;24.621;842819.223;0.26436;1.41142;7.70714;2
GYRO;24.622;842819.223;0.95012;0.21663;-1.72580;2
MAGN;24.622;842819.223;-38.47656;-3.24249;-30.04150;3
AHRS;24.623;842819.240;16.0576;-7.0708;-93.8297;0.05063;-0.14352;-0.72769;3
PRES;24.626;842819.243;1015.0421;3
LIGH;24.634;842819.193;505.2;3
LIGH;24.634;842819.243;487.6;3
ACCE;24.641;842819.243;0.31216;1.87494;7.56990;2
GYRO;24.642;842819.243;0.66789;0.15062;-0.98761;2
MAGN;24.643;842819.243;-38.41553;-3.73230;-30.10101;3
AHRS;24.643;842819.259;16.8285;-6.6827;-94.6996;0.05657;-0.14651;-0.73213;3
ACCE;24.660;842819.263;1.68318;2.85854;8.25603;2
GYRO;24.661;842819.263;0.48909;0.01878;-0.61241;2
MAGN;24.662;842819.263;-38.03864;-6.50177;-30.07050;3
AHRS;24.662;842819.279;17.4634;-6.4925;-95.3108;0.06072;-0.14972;-0.73516;3
ACCE;24.680;842819.284;2.05930;3.17151;8.44588;2
GYRO;24.681;842819.284;0.49010;-0.01323;-0.69748;2
MAGN;24.681;842819.284;-37.63580;-8.77228;-28.89404;3
AHRS;24.682;842819.299;18.1219;-6.3235;-96.0906;0.06462;-0.15335;-0.73908;3
PRES;24.685;842819.277;1015.0421;3
ACCE;24.700;842819.304;0.93274;3.29295;7.75555;2
GYRO;24.700;842819.304;0.49374;-0.09613;-0.84712;2
MAGN;24.701;842819.304;-37.75940;-8.97675;-29.01306;3
AHRS;24.701;842819.319;18.7835;-6.1879;-96.9662;0.06814;-0.15730;-0.74349;3
PRES;24.715;842819.310;1015.0421;3
ACCE;24.720;842819.324;0.45181;3.65239;7.55360;2
GYRO;24.720;842819.324;0.45448;-0.21872;-0.75296;2
MAGN;24.721;842819.324;-37.61292;-9.69849;-29.47083;3
AHRS;24.721;842819.339;19.3928;-6.1995;-97.6824;0.07056;-0.16170;-0.74704;3
LIGH;24.736;842819.294;477.7;3
LIGH;24.737;842819.344;469.8;3
ACCE;24.739;842819.344;0.85846;3.95212;7.57053;2
GYRO;24.740;842819.344;0.39290;-0.32936;-0.56133;2
MAGN;24.740;842819.344;-36.12366;-9.94415;-29.71344;3
AHRS;24.741;842819.358;19.9084;-6.3956;-98.2048;0.07147;-0.16643;-0.74966;3
PRES;24.744;842819.344;1015.0421;3
ACCE;24.759;842819.364;1.43022;4.00656;7.85298;2
GYRO;24.760;842819.364;0.29726;-0.42699;-0.52097;2
MAGN;24.760;842819.364;-36.37848;-10.60486;-29.26636;3
AHRS;24.761;842819.378;20.3207;-6.6965;-98.7088;0.07109;-0.17107;-0.75229;3
PRES;24.774;842819.378;1015.0421;3
ACCE;24.779;842819.384;1.55482;4.10384;7.83769;2
GYRO;24.779;842819.384;0.20264;-0.43521;-0.55344;2
MAGN;24.780;842819.384;-36.47614;-12.28638;-28.28979;3
AHRS;24.780;842819.398;20.6239;-6.9768;-99.2796;0.07009;-0.17492;-0.75534;3
ACCE;24.799;842819.404;1.34340;4.16998;7.98579;2
GYRO;24.799;842819.404;0.06671;-0.40376;-0.54907;2
MAGN;24.800;842819.404;-35.45074;-12.62665;-28.40118;3
AHRS;24.800;842819.417;20.7814;-7.2198;-99.8460;0.06850;-0.17761;-0.75845;3
PRES;24.803;842819.411;1015.0421;3
ACCE;24.818;842819.425;1.48744;4.11856;8.37759;2
AHRS;24.819;842819.437;20.8896;-7.4911;-100.4084;0.06643;-0.18011;-0.76157;3
GYRO;24.820;842819.425;-0.00084;-0.42557;-0.52419;2
MAGN;24.820;842819.425;-35.63385;-12.80975;-28.34167;3
PRES;24.833;842819.445;1015.0421;3
LIGH;24.834;842819.394;470.3;3
LIGH;24.835;842819.445;473.4;3
ACCE;24.838;842819.445;1.85132;4.19907;8.62752;2
GYRO;24.838;842819.445;0.07811;-0.50192;-0.61206;2
MAGN;24.839;842819.445;-36.01074;-13.94348;-28.09906;3
AHRS;24.840;842819.457;21.1035;-7.8267;-101.0762;0.06432;-0.18369;-0.76517;3
ACCE;24.858;842819.465;1.68913;4.24232;8.46648;2
GYRO;24.858;842819.465;0.14346;-0.56071;-0.72620;2
MAGN;24.859;842819.465;-36.11450;-14.87274;-27.18964;3
AHRS;24.859;842819.477;21.3976;-8.1725;-101.8825;0.06231;-0.18791;-0.76940;3
PRES;24.863;842819.478;1015.0421;3
ACCE;24.878;842819.485;1.38272;4.15199;8.04553;2
GYRO;24.878;842819.485;0.06863;-0.52655;-0.72702;2
MAGN;24.879;842819.485;-37.11395;-15.29999;-27.18964;3
AHRS;24.879;842819.496;21.5989;-8.4530;-102.6820;0.06020;-0.19114;-0.77359;3
SOUN;24.880;37.03;0.00113;35.04
PRES;24.892;842819.512;1015.0421;3
ACCE;24.898;842819.505;1.49605;4.12903;8.00333;2
GYRO;24.898;842819.505;-0.12029;-0.45299;-0.63492;2
MAGN;24.899;842819.505;-38.39417;-16.10107;-26.82343;3
AHRS;24.899;842819.516;21.5804;-8.6783;-103.4013;0.05737;-0.19256;-0.77748;3
ACCE;24.917;842819.525;1.72815;4.15398;8.28653;2
GYRO;24.918;842819.525;-0.28659;-0.37430;-0.57037;2
MAGN;24.918;842819.525;-38.29956;-16.38031;-26.36871;3
AHRS;24.918;842819.536;21.3774;-8.8393;-104.0726;0.05406;-0.19237;-0.78121;3
LIGH;24.936;842819.495;479.6;3
LIGH;24.936;842819.545;486.6;3
ACCE;24.938;842819.545;1.81894;4.02620;8.65358;2
GYRO;24.938;842819.545;-0.36395;-0.30640;-0.57280;2
MAGN;24.939;842819.545;-37.56561;-16.13617;-25.97046;3
AHRS;24.939;842819.556;21.0896;-8.9246;-104.7576;0.05079;-0.19120;-0.78502;3
PRES;24.952;842819.545;1015.0421;3
ACCE;24.956;842819.566;1.75822;3.86629;8.85028;2
GYRO;24.957;842819.566;-0.29610;-0.27800;-0.63020;2
MAGN;24.957;842819.566;-37.21161;-15.79285;-25.29907;3
AHRS;24.958;842819.575;20.8806;-8.9619;-105.5033;0.04818;-0.19031;-0.78902;3
ACCE;24.977;842819.586;1.44138;3.74223;8.64867;2
GYRO;24.977;842819.586;-0.16443;-0.27129;-0.69695;2
MAGN;24.978;842819.586;-37.62665;-15.71045;-25.05646;3
AHRS;24.978;842819.595;20.8244;-8.9687;-106.3050;0.04651;-0.19030;-0.79312;3
PRES;24.981;842819.579;1015.0421;3
WIFI;24.986;842819.597;RNCS_5g;90:f6:52:ff:cd:72;-90
WIFI;24.986;842819.597;eduroam;00:13:c3:44:d8:e1;-78
WIFI;24.986;842819.597;RNCS_24g;90:f6:52:ff:cd:71;-82
WIFI;24.986;842816.915;FTE-1DDE;f8:3d:ff:7d:1d:e5;-87
WIFI;24.986;842819.597;UJI;00:13:c3:44:d8:e0;-77
WIFI;24.986;842819.597;eduroam;00:1a:6d:9b:9a:21;-77
WIFI;24.986;842819.597;Pruebas;2e:d9:9f:d9:fa:21;-85
WIFI;24.986;842819.597;UJI;00:1a:6d:9b:9a:20;-83
WIFI;24.986;842819.597;;98:fc:11:6d:a7:5b;-74
WIFI;24.986;842816.915;UJI;06:27:22:0b:c3:f9;-90
WIFI;24.986;842819.597;TP-LINK_1280;ec:08:6b:23:7b:1d;-85
WIFI;24.986;842819.597;UJI;00:1a:a1:5c:f9:60;-87
ACCE;24.997;842819.606;1.09229;3.73427;8.34114;2
GYRO;24.998;842819.606;-0.09102;-0.29073;-0.68713;2
MAGN;25.001;842819.606;-36.89423;-16.80908;-25.59204;3
AHRS;25.001;842819.615;20.8526;-8.9925;-107.0826;0.04520;-0.19092;-0.79700;3
PRES;25.011;842819.613;1015.0381;3
ACCE;25.016;842819.626;1.05919;3.77391;8.17686;2
GYRO;25.018;842819.626;-0.09384;-0.34709;-0.60475;2
AHRS;25.018;842819.635;20.8739;-9.1015;-107.7815;0.04338;-0.19188;-0.80049;3
MAGN;25.019;842819.626;-35.71167;-18.10150;-24.92676;3
ACCE;25.036;842819.646;1.43800;3.95390;8.27057;2
GYRO;25.036;842819.646;-0.11618;-0.43025;-0.52032;2
MAGN;25.037;842819.646;-35.27222;-18.39142;-24.07227;3
AHRS;25.037;842819.654;20.8565;-9.3407;-108.3919;0.04059;-0.19316;-0.80360;3
LIGH;25.038;842819.596;492.4;3
LIGH;25.039;842819.646;497.8;3
PRES;25.040;842819.646;1015.0321;3
ACCE;25.055;842819.666;1.97562;4.22017;8.51302;2
GYRO;25.056;842819.666;-0.11304;-0.48421;-0.54358;2
MAGN;25.056;842819.666;-35.98633;-18.49365;-24.36981;3
AHRS;25.057;842819.674;20.8490;-9.6565;-109.0006;0.03731;-0.19485;-0.80668;3
PRES;25.070;842819.680;1015.0388;3
ACCE;25.075;842819.686;2.33218;4.15845;8.76247;2
GYRO;25.075;842819.686;-0.04881;-0.53751;-0.65050;2
MAGN;25.076;842819.686;-37.08344;-18.55927;-23.53516;3
AHRS;25.076;842819.694;20.9260;-10.0004;-109.7068;0.03406;-0.19727;-0.81014;3
ACCE;25.095;842819.707;2.65648;4.21338;8.82487;2
GYRO;25.095;842819.707;0.10822;-0.67963;-0.77721;2
MAGN;25.096;842819.707;-37.45880;-18.55927;-22.92328;3
AHRS;25.097;842819.714;21.1775;-10.4462;-110.5453;0.03070;-0.20138;-0.81405;3
PRES;25.100;842819.713;1015.0421;3
ACCE;25.114;842819.727;3.57484;4.84445;8.90497;2
GYRO;25.115;842819.727;0.37315;-1.02129;-0.99327;2
MAGN;25.115;842819.727;-37.12463;-19.34052;-23.03162;3
AHRS;25.116;842819.733;21.7469;-11.1696;-111.5562;0.02656;-0.20899;-0.81849;3
PRES;25.129;842819.747;1015.0421;3
ACCE;25.134;842819.747;4.92606;6.18611;9.71915;2
GYRO;25.135;842819.747;0.92340;-1.76822;-1.63164;2
MAGN;25.135;842819.747;-37.30164;-20.53833;-22.52350;3
AHRS;25.135;842819.753;22.9796;-12.4511;-113.0940;0.02049;-0.22380;-0.82470;3
LIGH;25.138;842819.697;504.9;3
LIGH;25.138;842819.747;512.5;3
ACCE;25.154;842819.767;5.12149;5.89296;10.23001;2
GYRO;25.154;842819.767;1.96092;-2.77060;-2.71257;2
MAGN;25.155;842819.767;-37.45880;-20.90454;-22.26715;3
AHRS;25.155;842819.773;25.4952;-14.4323;-115.6046;0.01297;-0.25053;-0.83359;3
ACCE;25.174;842819.787;4.94823;5.18701;10.21011;2
GYRO;25.174;842819.787;3.10146;-3.54834;-3.69324;2
MAGN;25.175;842819.787;-37.21466;-22.12524;-20.35522;3
AHRS;25.175;842819.793;29.5430;-16.8470;-119.0955;0.00572;-0.28921;-0.84350;3
PRES;25.189;842819.780;1015.0421;3
ACCE;25.193;842819.807;5.57745;5.83386;10.67989;2
GYRO;25.194;842819.807;4.13838;-4.08420;-4.32809;2
MAGN;25.194;842819.807;-35.61401;-26.59302;-15.46936;3
AHRS;25.194;842819.812;35.0084;-19.4344;-123.1592;-0.00047;-0.33734;-0.85088;3
ACCE;25.213;842819.827;6.16444;6.46217;10.62593;2
GYRO;25.214;842819.827;5.20367;-4.35545;-4.93335;2
MAGN;25.215;842819.827;-35.10437;-27.94342;-14.06403;3
AHRS;25.215;842819.832;41.8712;-21.9241;-127.6471;-0.00464;-0.39317;-0.85287;3
PRES;25.218;842819.814;1015.0421;3
ACCE;25.233;842819.848;5.05334;6.77034;8.66730;2
GYRO;25.233;842819.848;6.07478;-4.57698;-5.51607;2
MAGN;25.234;842819.848;-34.17816;-32.56683;-8.24432;3
AHRS;25.234;842819.852;50.0242;-23.9401;-132.6512;-0.00605;-0.45428;-0.84712;3
LIGH;25.238;842819.797;553.8;3
LIGH;25.238;842819.848;603.8;3
PRES;25.248;842819.848;1015.0421;3
ACCE;25.252;842819.868;2.29886;6.82570;6.69107;2
GYRO;25.253;842819.868;6.44032;-4.82974;-5.94777;2
MAGN;25.253;842819.868;-28.89862;-38.82141;0.61340;3
AHRS;25.253;842819.872;59.0182;-24.9041;-138.7610;-0.00625;-0.51625;-0.83277;3
ACCE;25.272;842819.888;-0.38646;5.92299;6.37451;2
GYRO;25.273;842819.888;6.55180;-4.93953;-6.10970;2
MAGN;25.273;842819.888;-27.70538;-40.00854;2.34222;3
AHRS;25.273;842819.891;68.3044;-23.3074;-147.3612;-0.00593;-0.57464;-0.80970;3
PRES;25.277;842819.881;1015.0421;3
ACCE;25.292;842819.908;0.03163;6.19978;6.24190;2
GYRO;25.292;842819.908;6.94434;-4.35492;-6.12874;2
MAGN;25.293;842819.908;-20.29724;-43.41736;12.35046;3
AHRS;25.293;842819.911;77.5539;-13.7562;-163.2253;-0.00167;-0.62875;-0.77664;3
PRES;25.307;842819.915;1015.0421;3
ACCE;25.311;842819.928;-0.29994;5.48344;4.10213;2
GYRO;25.312;842819.928;7.43291;-3.80199;-6.21330;2
MAGN;25.312;842819.928;-10.92987;-42.43011;22.56165;3
AHRS;25.313;842819.931;84.3647;39.0626;138.3178;-0.00637;0.67959;0.73255;3
SOUN;25.319;28.61;0.00087;32.80
ACCE;25.332;842819.948;-0.72208;4.01674;3.02974;2
GYRO;25.332;842819.948;7.57808;-3.18385;-6.30098;2
MAGN;25.332;842819.948;-9.71222;-42.18750;23.83423;3
AHRS;25.333;842819.951;78.6700;106.3957;65.9177;-0.01833;0.72622;0.67792;3
PRES;25.336;842819.948;1015.0421;3
LIGH;25.339;842819.898;565.4;3
LIGH;25.339;842819.948;504.3;3
ACCE;25.351;842819.968;-3.17644;0.89159;3.44394;2
GYRO;25.352;842819.968;7.74251;-2.60713;-6.51979;2
MAGN;25.352;842819.968;-0.71259;-40.21149;33.50983;3
AHRS;25.353;842819.970;68.4273;119.0382;48.8643;-0.03509;0.76681;0.61468;3
PRES;25.366;842819.982;1015.0421;3
ACCE;25.371;842819.989;-4.77597;-2.10350;2.43205;2
GYRO;25.371;842819.989;7.97618;-1.88771;-6.39360;2
MAGN;25.372;842819.989;6.13403;-32.55005;40.28015;3
AHRS;25.372;842819.990;57.4659;122.8360;41.2230;-0.05580;0.80168;0.54280;3
ACCE;25.391;842820.009;-4.84364;-4.59232;2.00591;2
GYRO;25.391;842820.009;8.25839;-0.85480;-5.96106;2
MAGN;25.391;842820.009;6.59943;-31.96564;40.73181;3
AHRS;25.392;842820.010;46.3905;125.1577;35.7565;-0.07785;0.83218;0.46268;3
PRES;25.396;842820.015;1015.0421;3
ACCE;25.411;842820.029;-5.10406;-6.77530;0.14442;2
GYRO;25.411;842820.029;8.53455;0.42834;-5.27838;2
MAGN;25.412;842820.029;13.10730;-18.99567;44.86084;3
AHRS;25.412;842820.029;35.4834;127.6485;31.0307;-0.09912;0.85957;0.37590;3
ACCE;25.430;842820.049;-4.42406;-7.69066;-3.98685;2
GYRO;25.431;842820.049;8.57498;1.85571;-4.17815;2
MAGN;25.431;842820.049;15.48462;-5.48553;46.45844;3
AHRS;25.432;842820.049;25.0418;130.8968;26.4573;-0.11551;0.88501;0.28479;3
LIGH;25.439;842819.999;460.9;3
LIGH;25.440;842820.049;421.9;3
AHRS;25.451;842820.069;15.4629;135.0301;22.0109;-0.12428;0.90856;0.19436;3
PRES;25.455;842820.049;1015.0421;3
ACCE;25.470;842820.069;-2.68532;-6.24986;-7.38266;2
GYRO;25.471;842820.069;8.08861;3.18292;-3.03995;2
MAGN;25.471;842820.069;15.49530;-5.19257;46.46149;3
AHRS;25.472;842820.089;7.0662;139.9428;18.0535;-0.12628;0.92943;0.11081;3
PRES;25.485;842820.083;1015.0421;3
ACCE;25.489;842820.089;-1.22496;-5.13797;-9.54564;2
GYRO;25.490;842820.089;7.13423;4.36446;-2.05658;2
MAGN;25.491;842820.089;13.36365;11.72638;44.45190;3
AHRS;25.493;842820.108;0.0441;145.9040;14.6587;-0.12186;0.94826;0.03777;3
ACCE;25.509;842820.109;-1.66814;-6.24408;-8.43451;2
GYRO;25.510;842820.109;5.95334;5.87480;-1.02289;2
AHRS;25.511;842820.128;-5.4215;153.2363;11.5632;-0.10878;0.96571;-0.02249;3
MAGN;25.511;842820.109;8.78601;21.82770;42.53693;3
PRES;25.514;842820.116;1015.0421;3
ACCE;25.529;842820.130;0.89177;-6.31761;-8.30788;2
GYRO;25.530;842820.130;4.83524;7.37709;0.58771;2
MAGN;25.530;842820.130;8.27026;22.38464;42.12494;3
AHRS;25.531;842820.148;-9.3909;161.6530;8.3626;-0.08475;0.98033;-0.06901;3
LIGH;25.541;842820.099;412.0;3
LIGH;25.541;842820.150;409.5;3
PRES;25.544;842820.150;1015.0421;3
ACCE;25.549;842820.150;5.64043;-4.01967;-11.12503;2
GYRO;25.549;842820.150;3.61969;8.02426;1.58226;2
MAGN;25.550;842820.150;0.65613;30.62744;36.03363;3
AHRS;25.550;842820.168;-12.3266;170.4224;5.5404;-0.05684;0.98916;-0.10285;3
ACCE;25.569;842820.170;7.90564;-2.25584;-11.67693;2
GYRO;25.569;842820.170;2.59102;7.89333;1.29944;2
MAGN;25.570;842820.170;-5.17120;36.74164;31.54449;3
AHRS;25.570;842820.187;-14.7575;179.2211;3.8532;-0.03421;0.99111;-0.12813;3
PRES;25.574;842820.183;1015.0421;3
ACCE;25.588;842820.190;7.10429;-2.14528;-12.25125;2
GYRO;25.589;842820.190;2.02972;7.85703;0.63564;2
MAGN;25.589;842820.190;-5.81818;37.21313;30.99976;3
AHRS;25.589;842820.207;-16.7605;-171.7770;3.1870;0.01700;-0.98669;0.14728;3
PRES;25.604;842820.217;1015.0421;3
GNSS;25.605;1491984777.000;39.993390;-0.067956;129.000;0.000;13.0;0.0;19;13
ACCE;25.608;842820.210;6.76825;-2.57191;-13.24301;2
GYRO;25.609;842820.210;1.44930;8.17143;0.47162;2
MAGN;25.609;842820.210;-10.88562;40.40222;26.38855;3
AHRS;25.610;842820.227;-18.1353;-162.3132;2.9066;0.00053;-0.97606;0.15953;3
GNSS;25.614;1491984777.000;39.993390;-0.067956;129.000;0.000;13.0;0.0;19;13
ACCE;25.628;842820.230;8.11620;-2.07095;-12.98500;2
GYRO;25.629;842820.230;0.78357;8.86647;0.57323;2
MAGN;25.629;842820.230;-14.75677;40.26184;21.20972;3
AHRS;25.630;842820.247;-18.8935;-152.1466;2.6150;-0.01765;-0.95809;0.16468;3
PRES;25.633;842820.250;1015.0421;3
LIGH;25.640;842820.200;349.2;3
LIGH;25.641;842820.250;273.3;3
ACCE;25.647;842820.250;9.51692;-3.04221;-14.23175;2
GYRO;25.648;842820.250;0.23553;9.44566;0.62589;2
MAGN;25.648;842820.250;-15.51819;40.45105;19.97375;3
AHRS;25.649;842820.266;-19.2329;-141.6440;2.1280;-0.03758;-0.93209;0.16377;3
ACCE;25.667;842820.271;10.90900;-4.48862;-14.36757;2
GYRO;25.668;842820.271;-0.28633;9.54695;0.77602;2
MAGN;25.668;842820.271;-19.39087;41.79077;13.86108;3
AHRS;25.669;842820.286;-19.3695;-131.4823;1.2768;-0.05910;-0.89942;0.15788;3
ACCE;25.687;842820.291;13.28076;-2.91499;-13.05000;2
GYRO;25.687;842820.291;-0.82275;8.94492;0.80020;2
MAGN;25.688;842820.291;-21.65222;43.78052;10.87341;3
AHRS;25.688;842820.306;-19.1630;-122.3361;0.1411;-0.07921;-0.86392;0.14640;3
PRES;25.692;842820.284;1015.0421;3
ACCE;25.706;842820.311;15.65054;-0.14134;-10.42287;2
GYRO;25.707;842820.311;-1.19305;7.72263;0.24542;2
MAGN;25.708;842820.311;-22.23816;43.78052;9.73053;3
AHRS;25.708;842820.326;-18.2682;-114.4964;-0.8589;-0.09210;-0.82969;0.12950;3
PRES;25.722;842820.318;1015.0421;3
ACCE;25.726;842820.331;16.06331;0.71228;-8.39938;2
GYRO;25.727;842820.331;-1.13478;6.43398;-0.70152;2
MAGN;25.728;842820.331;-23.78082;43.37463;5.61829;3
AHRS;25.728;842820.345;-16.6844;-107.7683;-1.3638;-0.09502;-0.79820;0.11025;3
LIGH;25.743;842820.301;178.2;3
LIGH;25.743;842820.351;78.2;3
ACCE;25.746;842820.351;16.49860;0.39532;-7.33194;2
GYRO;25.746;842820.351;-0.95105;5.83727;-1.50403;2
MAGN;25.747;842820.351;-23.16589;42.27142;3.81775;3
AHRS;25.747;842820.365;-14.3925;-101.3511;-1.5952;-0.09006;-0.76630;0.08814;3
PRES;25.751;842820.351;1015.0421;3
ACCE;25.766;842820.371;16.97977;-0.61275;-6.54872;2
GYRO;25.766;842820.371;-1.13664;6.27924;-2.37660;2
MAGN;25.767;842820.371;-24.31030;42.47894;2.70233;3
AHRS;25.767;842820.385;-11.2010;-94.3572;-2.1839;-0.08023;-0.72858;0.05868;3
PRES;25.781;842820.385;1015.0421;3
ACCE;25.786;842820.391;15.56451;-1.61140;-5.66951;2
GYRO;25.786;842820.391;-1.76241;7.18582;-3.08940;2
MAGN;25.787;842820.391;-27.91748;42.00439;-1.03302;3
AHRS;25.787;842820.405;-7.4620;-86.5289;-3.7273;-0.06960;-0.68201;0.02094;3
ACCE;25.806;842820.412;13.41168;-2.02858;-3.89731;2
GYRO;25.806;842820.412;-2.38722;7.82260;-3.30179;2
MAGN;25.806;842820.412;-30.05981;40.09399;-3.56445;3
AHRS;25.807;842820.424;-3.9421;-78.0496;-6.3647;-0.06161;-0.62683;-0.02148;3
PRES;25.810;842820.418;1015.0421;3
ACCE;25.825;842820.432;12.50703;-1.48648;-2.33287;2
AHRS;25.826;842820.444;-0.9710;-69.7353;-9.8021;-0.05577;-0.56898;-0.06527;3
GYRO;25.827;842820.432;-2.67839;7.69781;-3.28806;2
MAGN;25.827;842820.432;-30.49622;39.78424;-5.44281;3
PRES;25.840;842820.452;1015.0494;3
LIGH;25.842;842820.401;49.9;3
LIGH;25.842;842820.452;43.3;3
ACCE;25.845;842820.452;11.82268;-1.04799;-0.77184;2
GYRO;25.845;842820.452;-2.66304;6.57048;-3.45470;2
MAGN;25.846;842820.452;-31.59943;37.75330;-10.19440;3
AHRS;25.846;842820.464;1.6645;-62.5577;-13.6455;-0.04935;-0.51695;-0.10901;3
ACCE;25.865;842820.472;9.95273;-1.68626;0.59850;2
GYRO;25.865;842820.472;-2.36186;5.24980;-3.73288;2
MAGN;25.866;842820.472;-32.72858;35.60333;-12.10022;3
AHRS;25.866;842820.484;4.1512;-56.5713;-17.6694;-0.04122;-0.47284;-0.15212;3
SOUN;25.869;121.74;0.00372;45.38
PRES;25.872;842820.485;1015.0521;3
ACCE;25.884;842820.492;8.72041;-2.16206;1.38684;2
GYRO;25.885;842820.492;-1.95831;4.53842;-3.83778;2
MAGN;25.885;842820.492;-32.51343;35.38666;-13.57727;3
AHRS;25.886;842820.503;6.4565;-51.1307;-21.7227;-0.03130;-0.43271;-0.19358;3
ACCE;25.904;842820.512;7.87918;-1.93198;1.04085;2
GYRO;25.905;842820.512;-1.84976;4.39366;-3.92575;2
MAGN;25.905;842820.512;-33.35876;33.81958;-16.50391;3
AHRS;25.906;842820.523;8.4887;-45.6285;-26.0066;-0.02054;-0.39212;-0.23480;3
ACCE;25.924;842820.532;6.78590;-1.26965;0.54167;2
GYRO;25.925;842820.532;-2.29552;4.08810;-4.10114;2
MAGN;25.925;842820.532;-34.74579;32.25250;-17.67883;3
AHRS;25.925;842820.543;9.8603;-40.2318;-31.0168;-0.01386;-0.35175;-0.27862;3
PRES;25.929;842820.519;1015.0421;3
LIGH;25.943;842820.502;117.7;3
LIGH;25.944;842820.553;212.7;3
ACCE;25.945;842820.553;6.75107;-0.30775;1.68106;2
GYRO;25.945;842820.553;-3.03404;3.24036;-4.25388;2
MAGN;25.946;842820.553;-35.07538;30.29022;-19.75708;3
AHRS;25.946;842820.563;10.2395;-35.5341;-36.8249;-0.01537;-0.31521;-0.32543;3
PRES;25.959;842820.553;1015.0421;3
ACCE;25.963;842820.573;7.03285;-0.45995;3.33029;2
GYRO;25.964;842820.573;-3.67601;2.37846;-4.49484;2
MAGN;25.964;842820.573;-35.50568;26.95007;-21.35925;3
AHRS;25.965;842820.582;9.7092;-31.6479;-43.2841;-0.02453;-0.28258;-0.37501;3
ACCE;25.983;842820.593;7.05600;-1.33466;5.43456;2
GYRO;25.984;842820.593;-3.94678;1.78140;-4.77086;2
MAGN;25.984;842820.593;-35.58655;25.71716;-20.79620;3
AHRS;25.985;842820.602;8.5968;-28.4081;-50.2161;-0.03803;-0.25240;-0.42685;3
PRES;25.988;842820.586;1015.0421;3
ACCE;26.003;842820.613;6.19620;-2.49258;7.28549;2
GYRO;26.003;842820.613;-3.69034;1.48169;-4.86528;2
MAGN;26.004;842820.613;-36.41968;25.25635;-20.88470;3
AHRS;26.004;842820.622;7.3676;-25.6693;-57.0681;-0.05086;-0.22468;-0.47732;3
PRES;26.018;842820.620;1015.0421;3
ACCE;26.023;842820.633;6.21147;-2.60078;8.01555;2
GYRO;26.023;842820.633;-3.14844;1.14636;-4.60182;2
MAGN;26.024;842820.633;-38.73138;22.68066;-21.24023;3
AHRS;26.024;842820.642;6.2138;-23.4714;-63.4355;-0.06164;-0.20066;-0.52337;3
ACCE;26.043;842820.653;7.86725;-1.97217;8.27922;2
GYRO;26.044;842820.653;-2.73410;0.78943;-4.42465;2
MAGN;26.044;842820.653;-39.95972;21.02509;-21.45233;3
AHRS;26.045;842820.661;5.2120;-21.9217;-69.3272;-0.07132;-0.18162;-0.56491;3
LIGH;26.045;842820.603;356.4;3
LIGH;26.045;842820.653;512.5;3
PRES;26.047;842820.653;1015.0421;3
ACCE;26.062;842820.673;9.44170;-0.89331;8.82152;2
GYRO;26.063;842820.673;-2.43706;0.67047;-4.77054;2
MAGN;26.064;842820.673;-40.88287;19.08569;-20.15228;3
AHRS;26.064;842820.681;4.4982;-20.6716;-75.3104;-0.07896;-0.16552;-0.60611;3
PRES;26.077;842820.687;1015.0421;3
ACCE;26.082;842820.694;9.14919;-0.15036;8.68871;2
GYRO;26.082;842820.694;-2.06084;0.60515;-5.53391;2
MAGN;26.083;842820.694;-41.89758;14.88342;-19.73114;3
AHRS;26.084;842820.701;4.3539;-19.5253;-81.8717;-0.08274;-0.15253;-0.65012;3
ACCE;26.102;842820.714;6.05827;-0.18933;7.73000;2
GYRO;26.102;842820.714;-1.70934;0.52211;-6.11324;2
MAGN;26.103;842820.714;-42.14478;13.14850;-19.97528;3
AHRS;26.103;842820.721;4.7041;-18.4010;-89.0441;-0.08313;-0.14231;-0.69626;3
PRES;26.107;842820.720;1015.0421;3
ACCE;26.121;842820.734;3.10458;-0.22990;7.17125;2
GYRO;26.122;842820.734;-1.52037;0.44975;-5.99005;2
MAGN;26.123;842820.734;-43.94989;9.10339;-19.31458;3
AHRS;26.123;842820.740;5.1402;-17.2341;-96.1262;-0.08171;-0.13301;-0.73923;3
PRES;26.136;842820.754;1015.0421;3
ACCE;26.142;842820.754;3.42200;0.00044;7.54430;2
GYRO;26.143;842820.754;-1.34039;0.21286;-5.32950;2
MAGN;26.143;842820.754;-43.90717;3.64227;-19.89746;3
AHRS;26.143;842820.760;5.4224;-16.2580;-102.5693;-0.08092;-0.12488;-0.77574;3
LIGH;26.145;842820.704;558.2;3
LIGH;26.145;842820.754;573.8;3
ACCE;26.161;842820.774;6.14467;0.66718;8.13324;2
GYRO;26.161;842820.774;-1.07979;-0.16995;-4.78421;2
MAGN;26.162;842820.774;-43.49060;2.08893;-20.30334;3
AHRS;26.162;842820.780;5.6786;-15.7900;-108.2818;-0.08244;-0.12013;-0.80578;3
ACCE;26.181;842820.794;8.46167;1.10785;9.79016;2
GYRO;26.181;842820.794;-0.66734;-0.51076;-5.09880;2
MAGN;26.182;842820.794;-43.49060;-3.79333;-19.82269;3
AHRS;26.182;842820.800;6.3287;-15.7871;-113.9390;-0.08516;-0.12058;-0.83330;3
PRES;26.196;842820.788;1015.0421;3
ACCE;26.200;842820.814;8.76973;1.42426;10.75143;2
GYRO;26.201;842820.814;0.07652;-0.67583;-6.05481;2
MAGN;26.201;842820.814;-42.60712;-9.35516;-19.02924;3
AHRS;26.202;842820.819;7.9090;-15.8916;-120.4198;-0.08575;-0.12779;-0.86221;3
ACCE;26.220;842820.835;6.97839;1.24112;11.61409;2
GYRO;26.221;842820.835;0.97202;-0.69745;-6.83116;2
MAGN;26.221;842820.835;-42.31415;-10.47974;-18.82629;3
AHRS;26.222;842820.839;10.6712;-15.7470;-127.6726;-0.08180;-0.14281;-0.89084;3
PRES;26.225;842820.821;1015.0421;3
ACCE;26.240;842820.855;4.85144;-0.01593;11.40590;2
GYRO;26.240;842820.855;1.82738;-0.60191;-7.05440;2
MAGN;26.241;842820.855;-40.98358;-16.58020;-18.30597;3
AHRS;26.241;842820.859;14.4035;-15.0777;-135.1483;-0.07291;-0.16454;-0.91543;3
LIGH;26.245;842820.804;580.2;3
LIGH;26.245;842820.855;584.2;3
PRES;26.255;842820.855;1015.0421;3
ACCE;26.259;842820.875;2.84529;-0.67455;11.94891;2
GYRO;26.260;842820.875;2.61520;-0.39430;-6.70909;2
MAGN;26.260;842820.875;-36.26709;-25.26093;-14.97498;3
AHRS;26.261;842820.879;18.7835;-13.7814;-142.4332;-0.05990;-0.19149;-0.93361;3
ACCE;26.280;842820.895;1.19946;0.03641;12.55237;2
GYRO;26.280;842820.895;3.51335;-0.23279;-5.70081;2
MAGN;26.280;842820.895;-35.25085;-26.90277;-14.23340;3
AHRS;26.281;842820.898;23.6752;-12.0101;-148.9162;-0.04398;-0.22399;-0.94352;3
PRES;26.284;842820.888;1015.0421;3
ACCE;26.299;842820.915;1.92966;0.98740;11.78024;2
GYRO;26.300;842820.915;4.45859;0.00691;-4.69138;2
MAGN;26.300;842820.915;-30.38330;-34.60999;-12.27570;3
AHRS;26.301;842820.918;29.1680;-9.9462;-154.2074;-0.02579;-0.26325;-0.94469;3
PRES;26.314;842820.922;1015.0421;3
ACCE;26.319;842820.935;2.69847;2.42404;10.06903;2
GYRO;26.319;842820.935;5.43965;0.21886;-4.49493;2
MAGN;26.320;842820.935;-24.54224;-40.34119;-9.93042;3
AHRS;26.320;842820.938;35.4394;-7.4125;-159.2210;-0.00579;-0.30985;-0.93853;3
ACCE;26.339;842820.955;1.43483;3.98236;7.20084;2
GYRO;26.339;842820.955;6.28914;0.50525;-4.71776;2
MAGN;26.340;842820.955;-23.81592;-40.97900;-9.63898;3
AHRS;26.340;842820.958;42.5504;-3.6863;-165.1187;0.01725;-0.36349;-0.92503;3
PRES;26.344;842820.955;1015.0421;3
LIGH;26.346;842820.905;588.2;3
LIGH;26.346;842820.955;592.2;3
ACCE;26.358;842820.976;-1.40514;3.21486;5.28116;2
GYRO;26.359;842820.976;6.53693;0.74725;-4.37946;2
MAGN;26.359;842820.976;-17.07001;-44.64722;-3.35388;3
AHRS;26.360;842820.977;49.9055;1.8657;-172.2938;0.04307;-0.41987;-0.90403;3
PRES;26.373;842820.989;1015.0421;3
ACCE;26.378;842820.996;-3.90439;1.07922;4.34348;2
GYRO;26.378;842820.996;6.30249;1.20859;-3.26897;2
MAGN;26.379;842820.996;-11.71417;-47.18933;5.20325;3
AHRS;26.380;842820.997;56.6976;9.3396;179.5122;0.06963;-0.47356;-0.87731;3
ACCE;26.398;842821.016;-6.27299;-1.16861;5.13618;2
GYRO;26.398;842821.016;6.07986;1.99634;-1.36819;2
MAGN;26.399;842821.016;-11.37085;-47.34802;5.78308;3
AHRS;26.399;842821.017;62.8433;18.0980;171.4861;0.09563;-0.52339;-0.84649;3
ACCE;26.418;842821.036;-4.97946;-1.80733;2.98640;2
GYRO;26.418;842821.036;6.22037;3.05565;1.24139;2
MAGN;26.419;842821.036;-6.29578;-47.18475;13.29041;3
AHRS;26.419;842821.036;69.1237;26.8251;165.3824;0.11927;-0.57164;-0.81128;3
SOUN;26.420;14.56;0.00044;26.93
PRES;26.433;842821.023;1015.0421;3
ACCE;26.438;842821.056;-0.98380;-0.84001;-0.53851;2
GYRO;26.438;842821.056;6.46222;3.84860;3.56090;2
MAGN;26.439;842821.056;-6.82831;-44.84863;20.66803;3
AHRS;26.439;842821.056;76.5843;34.5210;161.8482;0.13662;-0.62109;-0.76914;3
LIGH;26.446;842821.006;585.0;3
LIGH;26.446;842821.056;575.0;3
AHRS;26.458;842821.076;85.2745;43.4668;157.6719;0.14542;-0.67004;-0.71900;3
PRES;26.462;842821.056;1015.0421;3
ACCE;26.477;842821.076;3.28531;1.51390;-4.32645;2
GYRO;26.477;842821.076;6.53159;3.82213;4.72337;2
MAGN;26.478;842821.076;-6.90155;-44.76471;20.78552;3
AHRS;26.478;842821.096;85.5116;-147.3711;-6.9596;0.14758;-0.71496;-0.66286;3
PRES;26.492;842821.090;1015.0394;3
ACCE;26.497;842821.096;4.32791;3.09201;-6.93274;2
GYRO;26.497;842821.096;6.21791;3.50597;4.65114;2
MAGN;26.498;842821.096;-12.12769;-39.57825;26.14136;3
AHRS;26.498;842821.115;77.2915;-139.1094;-10.8012;0.14830;-0.74911;-0.60824;3
ACCE;26.516;842821.116;4.76579;3.37398;-7.67976;2
GYRO;26.517;842821.116;4.66013;3.68555;4.30479;2
MAGN;26.517;842821.116;-19.27490;-33.10394;31.21185;3
AHRS;26.518;842821.135;70.3713;-133.1179;-12.3044;0.14755;-0.77009;-0.56047;3
PRES;26.521;842821.123;1015.0321;3
ACCE;26.536;842821.137;6.31319;5.62363;-5.31082;2
GYRO;26.537;842821.137;3.43488;3.80106;4.32753;2
MAGN;26.537;842821.137;-19.72198;-32.38068;31.39954;3
AHRS;26.538;842821.155;64.1545;-126.7348;-14.1636;0.14286;-0.78100;-0.51792;3
LIGH;26.548;842821.106;514.3;3
LIGH;26.548;842821.157;440.7;3
PRES;26.551;842821.157;1015.0321;3
ACCE;26.556;842821.157;5.50214;5.95052;-6.69215;2
GYRO;26.556;842821.157;2.59395;4.13638;4.59210;2
MAGN;26.557;842821.157;-25.80566;-22.87750;33.45337;3
AHRS;26.558;842821.175;58.2228;-119.6036;-16.5293;0.13363;-0.78244;-0.47929;3
ACCE;26.575;842821.177;6.83154;7.11081;-5.01656;2
GYRO;26.576;842821.177;1.29419;4.51157;5.20453;2
MAGN;26.577;842821.177;-31.88782;-16.51306;31.37665;3
AHRS;26.577;842821.194;52.3255;-111.7165;-19.5034;0.11806;-0.77404;-0.44498;3
PRES;26.580;842821.190;1015.0388;3
ACCE;26.595;842821.197;9.12360;6.72520;-3.08044;2
GYRO;26.596;842821.197;0.55095;4.84984;5.45355;2
MAGN;26.597;842821.197;-32.73468;-15.48767;30.81970;3
AHRS;26.597;842821.214;46.3747;-104.2002;-22.0268;0.09884;-0.75819;-0.41284;3
GNSS;26.608;1491984778.000;39.993390;-0.067956;129.000;0.000;13.0;0.0;19;13
PRES;26.618;842821.224;1015.0421;3
ACCE;26.618;842821.217;12.26775;7.06975;-2.26305;2
GYRO;26.619;842821.217;0.20706;4.85168;5.18384;2
MAGN;26.619;842821.217;-38.94958;-7.82166;26.45569;3
AHRS;26.620;842821.234;40.9338;-97.8470;-23.4098;0.08170;-0.73817;-0.38299;3
GNSS;26.620;1491984778.000;39.993390;-0.067956;129.000;0.000;13.0;0.0;19;13
ACCE;26.635;842821.237;13.67043;7.32265;-1.37866;2
GYRO;26.635;842821.237;0.11655;4.46846;4.12274;2
MAGN;26.636;842821.237;-43.49060;-1.59912;22.02454;3
AHRS;26.637;842821.254;36.6322;-92.5004;-23.8501;0.07092;-0.71587;-0.35776;3
PRES;26.640;842821.257;1015.0421;3
LIGH;26.647;842821.207;393.4;3
LIGH;26.648;842821.257;353.1;3
ACCE;26.654;842821.257;11.26093;5.90892;-0.76010;2
GYRO;26.655;842821.257;-0.00601;4.35269;3.13644;2
MAGN;26.656;842821.257;-43.85529;-0.24872;21.21887;3
AHRS;26.656;842821.273;33.1737;-87.4518;-23.9838;0.06415;-0.69085;-0.33691;3
ACCE;26.674;842821.278;8.89467;4.84785;0.51271;2
GYRO;26.675;842821.278;-0.19135;4.52623;2.93619;2
MAGN;26.675;842821.278;-45.26825;6.44073;16.13617;3
AHRS;26.676;842821.293;29.7316;-82.1822;-23.9587;0.05729;-0.66156;-0.31615;3
ACCE;26.694;842821.298;8.25003;4.21370;1.48528;2
GYRO;26.694;842821.298;-0.30350;5.04918;3.30994;2
MAGN;26.695;842821.298;-45.00427;10.63538;9.71985;3
AHRS;26.696;842821.313;25.8433;-76.3322;-23.6460;0.04868;-0.62554;-0.29226;3
PRES;26.699;842821.291;1015.0421;3
ACCE;26.713;842821.318;10.07864;3.39409;1.81651;2
AHRS;26.715;842821.333;21.5771;-70.1755;-23.0911;0.03705;-0.58390;-0.26630;3
GYRO;26.715;842821.318;-0.51320;5.65332;3.70465;2
MAGN;26.716;842821.318;-45.43915;11.58600;8.36639;3
PRES;26.728;842821.325;1015.0421;3
ACCE;26.733;842821.338;11.68634;2.86760;2.58757;2
GYRO;26.734;842821.338;-0.77014;5.53139;3.68376;2
MAGN;26.735;842821.338;-46.45233;15.76538;2.41699;3
AHRS;26.735;842821.352;17.4175;-64.3242;-22.3375;0.02383;-0.54104;-0.24116;3
LIGH;26.750;842821.308;300.9;3
LIGH;26.750;842821.358;245.5;3
ACCE;26.753;842821.358;12.52165;2.94841;4.30002;2
GYRO;26.754;842821.358;-0.93163;5.11052;3.19099;2
MAGN;26.754;842821.358;-45.84503;19.51599;-2.91290;3
AHRS;26.755;842821.372;13.8415;-58.9263;-21.5062;0.01197;-0.49928;-0.21949;3
PRES;26.758;842821.358;1015.0421;3
ACCE;26.773;842821.378;11.78871;2.44183;5.53983;2
GYRO;26.773;842821.378;-0.88564;4.58940;2.54402;2
MAGN;26.774;842821.378;-44.50684;21.17004;-4.84467;3
AHRS;26.774;842821.392;10.9753;-54.1138;-20.7444;0.00225;-0.46072;-0.20239;3
PRES;26.788;842821.392;1015.0421;3
ACCE;26.793;842821.398;9.95448;1.74016;5.68192;2
GYRO;26.793;842821.398;-0.74553;3.91696;1.97298;2
MAGN;26.794;842821.398;-40.61737;25.95825;-10.64758;3
AHRS;26.794;842821.412;8.7749;-49.9860;-19.9606;-0.00472;-0.42691;-0.18845;3
ACCE;26.813;842821.419;9.03839;1.54852;6.04559;2
GYRO;26.813;842821.419;-0.58943;3.43306;1.54675;2
MAGN;26.814;842821.419;-38.61389;28.39813;-13.90533;3
AHRS;26.814;842821.431;7.0403;-46.2905;-19.1975;-0.00975;-0.39624;-0.17683;3
PRES;26.817;842821.425;1015.0421;3
ACCE;26.832;842821.439;9.13432;1.33829;6.21187;2
GYRO;26.833;842821.439;-0.39899;3.21019;1.22591;2
MAGN;26.833;842821.439;-38.28583;28.72772;-15.27252;3
AHRS;26.834;842821.451;5.8369;-42.8383;-18.4132;-0.01156;-0.36760;-0.16711;3
PRES;26.847;842821.459;1015.0421;3
LIGH;26.849;842821.409;297.2;3
LIGH;26.849;842821.459;380.3;3
ACCE;26.852;842821.459;7.23677;-0.57567;6.43201;2
GYRO;26.852;842821.459;-0.22583;2.92754;0.98680;2
MAGN;26.853;842821.459;-35.24323;30.48248;-19.42139;3
AHRS;26.853;842821.471;4.8403;-39.7178;-17.6336;-0.01277;-0.34148;-0.15821;3
SOUN;26.860;203.24;0.00620;49.83
ACCE;26.872;842821.479;6.47411;-0.38211;7.32219;2
GYRO;26.872;842821.479;-0.23109;2.52147;1.17528;2
MAGN;26.873;842821.479;-33.01697;31.08826;-20.60547;3
AHRS;26.873;842821.491;3.7347;-36.9753;-16.6640;-0.01535;-0.31806;-0.14758;3
PRES;26.877;842821.492;1015.0421;3
ACCE;26.891;842821.499;7.23413;0.18358;7.45447;2
GYRO;26.892;842821.499;-0.21399;2.39253;1.40604;2
MAGN;26.892;842821.499;-31.91223;31.45447;-20.53375;3
AHRS;26.893;842821.510;2.5637;-34.3713;-15.4542;-0.01854;-0.29559;-0.13497;3
ACCE;26.911;842821.519;7.70294;0.37753;7.57491;2
GYRO;26.912;842821.519;-0.30389;2.20737;1.33855;2
MAGN;26.912;842821.519;-29.80194;32.15485;-22.01996;3
AHRS;26.913;842821.530;1.4313;-32.0184;-14.2932;-0.02240;-0.27512;-0.12299;3
ACCE;26.931;842821.539;7.35416;-0.01068;8.21204;2
GYRO;26.931;842821.539;-0.34496;1.78395;1.08270;2
MAGN;26.932;842821.539;-28.98102;32.42798;-23.88611;3
AHRS;26.932;842821.550;0.4624;-30.1059;-13.3403;-0.02630;-0.25840;-0.11321;3
PRES;26.936;842821.526;1015.0421;3
LIGH;26.950;842821.509;424.5;3
LIGH;26.950;842821.560;459.0;3
ACCE;26.952;842821.560;6.39763;-0.83070;8.67723;2
GYRO;26.952;842821.560;-0.27306;1.50327;0.87341;2
MAGN;26.953;842821.560;-27.89459;33.67767;-24.45679;3
AHRS;26.953;842821.570;-0.3105;-28.4713;-12.5766;-0.02955;-0.24414;-0.10551;3
PRES;26.965;842821.560;1015.0421;3
ACCE;26.970;842821.580;5.47401;-1.45985;8.98334;2
GYRO;26.971;842821.580;-0.23428;1.50578;0.85495;2
MAGN;26.971;842821.580;-25.57526;35.28900;-24.69482;3
AHRS;26.972;842821.589;-1.0349;-26.8032;-11.8158;-0.03259;-0.22963;-0.09804;3
ACCE;26.990;842821.600;4.93042;-1.73167;9.14247;2
GYRO;26.991;842821.600;-0.28195;1.74158;0.98468;2
MAGN;26.991;842821.600;-24.44153;35.61249;-24.37897;3
AHRS;26.992;842821.609;-1.8551;-24.8515;-10.9385;-0.03624;-0.21266;-0.08960;3
PRES;26.995;842821.593;1015.0421;3
ACCE;27.010;842821.620;4.31906;-1.85268;9.28195;2
GYRO;27.010;842821.620;-0.37643;2.05991;1.23846;2
MAGN;27.011;842821.620;-23.31390;35.23712;-25.11139;3
AHRS;27.011;842821.629;-2.8529;-22.5318;-9.8447;-0.04108;-0.19249;-0.07928;3
PRES;27.025;842821.627;1015.0421;3
ACCE;27.029;842821.640;4.15573;-1.48416;8.89296;2
GYRO;27.030;842821.640;-0.31387;2.19014;1.46494;2
MAGN;27.030;842821.640;-20.37659;35.42633;-25.78583;3
AHRS;27.031;842821.648;-3.8605;-19.9950;-8.4419;-0.04585;-0.17059;-0.06661;3
ACCE;27.050;842821.660;4.34479;-0.96968;8.23553;2
GYRO;27.050;842821.660;-0.18982;2.01630;1.37619;2
MAGN;27.051;842821.660;-18.89191;35.78033;-25.85602;3
AHRS;27.051;842821.668;-4.6247;-17.6247;-6.9493;-0.04907;-0.15038;-0.05367;3
LIGH;27.052;842821.610;490.2;3
LIGH;27.052;842821.660;520.6;3
PRES;27.054;842821.660;1015.0421;3
ACCE;27.069;842821.680;4.27563;-0.61543;8.14062;2
GYRO;27.070;842821.680;-0.18890;1.65526;1.02240;2
MAGN;27.070;842821.680;-17.53693;36.71417;-26.77002;3
AHRS;27.071;842821.688;-5.1881;-15.6685;-5.7890;-0.05166;-0.13373;-0.04381;3
PRES;27.084;842821.694;1015.0421;3
ACCE;27.089;842821.701;4.58943;-0.04703;8.79120;2
GYRO;27.089;842821.701;-0.11723;1.27699;0.46198;2
MAGN;27.090;842821.701;-14.44702;36.96594;-27.64587;3
AHRS;27.090;842821.708;-5.4943;-14.1784;-5.1674;-0.05307;-0.12100;-0.03877;3
ACCE;27.109;842821.721;3.97272;-0.37495;9.36588;2
GYRO;27.109;842821.721;0.12395;0.90852;-0.14044;2
MAGN;27.110;842821.721;-13.17444;36.78589;-27.82440;3
AHRS;27.110;842821.727;-5.3611;-13.1661;-5.1173;-0.05152;-0.11233;-0.03894;3
PRES;27.114;842821.727;1015.0421;3
ACCE;27.128;842821.741;2.82962;-1.23201;8.94749;2
GYRO;27.129;842821.741;0.27596;0.88461;-0.36662;2
MAGN;27.130;842821.741;-11.46545;38.03406;-27.26746;3
AHRS;27.130;842821.747;-4.9733;-12.2662;-5.4256;-0.04814;-0.10458;-0.04238;3
PRES;27.143;842821.761;1015.0421;3
ACCE;27.148;842821.761;2.08058;-1.69608;8.65434;2
AHRS;27.149;842821.767;-4.7020;-11.1741;-5.7130;-0.04562;-0.09512;-0.04557;3
GYRO;27.150;842821.761;0.15686;1.04335;-0.28833;2
MAGN;27.150;842821.761;-11.24115;38.27667;-26.65863;3
LIGH;27.152;842821.711;538.1;3
LIGH;27.152;842821.761;552.2;3
ACCE;27.168;842821.781;1.78616;-1.83957;9.28294;2
GYRO;27.168;842821.781;0.01915;1.04814;-0.17247;2
MAGN;27.169;842821.781;-11.49292;38.12561;-26.51215;3
AHRS;27.169;842821.787;-4.6440;-10.0017;-5.9315;-0.04481;-0.08489;-0.04797;3
ACCE;27.187;842821.801;1.78610;-1.69629;9.34734;2
GYRO;27.188;842821.801;0.08649;0.94270;-0.06398;2
MAGN;27.188;842821.801;-10.62012;37.25433;-28.09296;3
AHRS;27.189;842821.806;-4.5975;-8.9187;-6.0366;-0.04402;-0.07548;-0.04934;3
PRES;27.202;842821.795;1015.0421;3
ACCE;27.208;842821.821;2.22108;-1.11064;8.93810;2
GYRO;27.208;842821.821;0.18121;0.78888;-0.01683;2
MAGN;27.209;842821.821;-10.06012;37.46338;-28.64532;3
AHRS;27.209;842821.826;-4.4413;-7.9932;-6.0302;-0.04226;-0.06752;-0.04973;3
ACCE;27.227;842821.842;2.54155;-0.63722;8.65016;2
GYRO;27.228;842821.842;0.22279;0.62790;-0.16586;2
MAGN;27.228;842821.842;-9.97925;37.62360;-28.64532;3
AHRS;27.228;842821.846;-4.1915;-7.2753;-6.0946;-0.03981;-0.06137;-0.05070;3
PRES;27.232;842821.828;1015.0421;3
ACCE;27.247;842821.862;2.32605;-0.78313;9.01311;2
GYRO;27.247;842821.862;0.28555;0.49942;-0.39156;2
MAGN;27.248;842821.862;-9.30634;37.21924;-29.29993;3
AHRS;27.248;842821.866;-3.8471;-6.7412;-6.3923;-0.03673;-0.05680;-0.05366;3
LIGH;27.252;842821.811;557.8;3
LIGH;27.252;842821.862;561.3;3
PRES;27.262;842821.862;1015.0421;3
ACCE;27.266;842821.882;1.93434;-1.10516;9.14740;2
GYRO;27.267;842821.882;0.36546;0.46896;-0.44394;2
MAGN;27.267;842821.882;-8.72345;36.98120;-29.86908;3
AHRS;27.268;842821.885;-3.4160;-6.2760;-6.8242;-0.03297;-0.05285;-0.05777;3
ACCE;27.286;842821.902;1.89206;-1.18443;8.97173;2
GYRO;27.287;842821.902;0.34373;0.69777;-0.33389;2
MAGN;27.287;842821.902;-8.63342;36.95221;-29.95758;3
AHRS;27.288;842821.905;-2.9863;-5.6440;-7.1954;-0.02906;-0.04749;-0.06137;3
PRES;27.291;842821.895;1015.0421;3
ACCE;27.306;842821.922;2.18633;-0.57774;8.68340;2
GYRO;27.306;842821.922;0.25882;0.94783;-0.31209;2
MAGN;27.307;842821.922;-8.63342;35.79712;-29.39148;3
AHRS;27.307;842821.925;-2.6457;-4.7198;-7.4953;-0.02571;-0.03957;-0.06434;3
PRES;27.321;842821.929;1015.0421;3
ACCE;27.326;842821.942;1.27101;-1.05890;8.32945;2
GYRO;27.327;842821.942;0.06149;1.02080;-0.39960;2
MAGN;27.327;842821.942;-7.74384;36.49902;-30.45807;3
AHRS;27.327;842821.945;-2.4558;-3.6545;-7.8500;-0.02355;-0.03034;-0.06772;3
ACCE;27.346;842821.962;0.73729;-1.30995;8.66743;2
GYRO;27.346;842821.962;-0.10849;1.02704;-0.30154;2
MAGN;27.347;842821.962;-7.62482;36.61804;-30.61371;3
AHRS;27.347;842821.964;-2.5031;-2.5317;-8.2275;-0.02336;-0.02046;-0.07122;3
PRES;27.350;842821.962;1015.0421;3
LIGH;27.353;842821.912;558.8;3
LIGH;27.353;842821.962;554.8;3
ACCE;27.365;842821.983;0.82880;-1.34654;8.84062;2
GYRO;27.366;842821.983;-0.14607;1.03894;-0.18324;2
MAGN;27.366;842821.983;-7.93457;36.61804;-31.21796;3
AHRS;27.367;842821.984;-2.6730;-1.3886;-8.4873;-0.02416;-0.01036;-0.07369;3
PRES;27.380;842821.996;1015.0421;3
ACCE;27.385;842822.003;1.35576;-1.21361;9.29999;2
GYRO;27.385;842822.003;-0.15396;1.00879;-0.17215;2
MAGN;27.386;842822.003;-6.69556;35.98480;-30.34210;3
AHRS;27.386;842822.004;-2.8663;-0.2642;-8.6743;-0.02511;-0.00041;-0.07554;3
ACCE;27.405;842822.023;1.36732;-1.26244;10.04192;2
GYRO;27.405;842822.023;-0.10300;0.87131;-0.26237;2
MAGN;27.406;842822.023;-6.61621;35.94666;-30.28564;3
AHRS;27.406;842822.024;-3.0309;0.7373;-8.8794;-0.02587;0.00846;-0.07755;3
SOUN;27.411;12.69;0.00039;25.74
ACCE;27.424;842822.043;1.01318;-1.42151;9.73135;2
GYRO;27.425;842822.043;0.05235;0.80075;-0.36681;2
MAGN;27.425;842822.043;-6.61621;36.27625;-30.28564;3
AHRS;27.426;842822.043;-3.0831;1.6093;-9.1982;-0.02569;0.01615;-0.08052;3
PRES;27.439;842822.030;1015.0421;3
AHRS;27.445;842822.063;-3.0331;2.4247;-9.6367;-0.02459;0.02330;-0.08451;3
LIGH;27.453;842822.013;556.4;3
LIGH;27.454;842822.063;559.4;3
ACCE;27.464;842822.063;0.42616;-1.82674;9.28761;2
GYRO;27.464;842822.063;0.10405;0.75903;-0.44328;2
MAGN;27.465;842822.063;-6.44836;37.12006;-30.77698;3
AHRS;27.465;842822.083;-3.0123;3.2264;-10.1220;-0.02369;0.03035;-0.08889;3
PRES;27.469;842822.063;1015.0421;3
ACCE;27.483;842822.083;0.38878;-1.98143;9.40523;2
GYRO;27.484;842822.083;0.03906;0.75615;-0.41801;2
MAGN;27.484;842822.083;-6.41632;37.10785;-30.77240;3
AHRS;27.485;842822.103;-3.0630;4.0612;-10.5725;-0.02333;0.03773;-0.09298;3
PRES;27.499;842822.097;1015.0421;3
ACCE;27.503;842822.103;1.00752;-1.95862;10.74088;2
GYRO;27.504;842822.103;0.00279;0.81015;-0.38976;2
MAGN;27.504;842822.103;-4.96368;36.57532;-30.66711;3
AHRS;27.505;842822.122;-3.0313;4.7855;-11.0395;-0.02229;0.04408;-0.09717;3
ACCE;27.523;842822.124;2.34381;-1.17264;10.54233;2
GYRO;27.523;842822.124;0.22087;0.56503;-0.53754;2
MAGN;27.524;842822.124;-5.60608;35.61249;-31.92596;3
AHRS;27.524;842822.142;-2.7209;4.9292;-11.8360;-0.01916;0.04521;-0.10400;3
PRES;27.528;842822.130;1015.0421;3
ACCE;27.543;842822.144;4.40070;-0.36551;9.56239;2
GYRO;27.543;842822.144;0.51598;-0.19052;-1.04974;2
MAGN;27.544;842822.144;-5.62134;35.62622;-31.88477;3
AHRS;27.544;842822.162;-2.2490;4.0160;-13.4323;-0.01538;0.03709;-0.11754;3
LIGH;27.555;842822.114;563.6;3
LIGH;27.555;842822.164;568.1;3
PRES;27.558;842822.164;1015.0421;3
ACCE;27.562;842822.164;6.60783;0.26912;9.57672;2
GYRO;27.563;842822.164;0.53639;-1.14888;-2.11284;2
MAGN;27.564;842822.164;-5.70679;35.78033;-31.43311;3
AHRS;27.564;842822.182;-2.0308;2.1690;-16.3139;-0.01485;0.02125;-0.14217;3
ACCE;27.583;842822.184;5.28920;-2.12987;9.66058;2
GYRO;27.583;842822.184;0.06702;-1.55078;-3.43694;2
MAGN;27.584;842822.184;-5.10254;35.78033;-31.43311;3
AHRS;27.584;842822.201;-2.3644;0.1626;-20.2989;-0.02006;0.00503;-0.17621;3
PRES;27.587;842822.197;1015.0421;3
ACCE;27.602;842822.204;0.78798;-4.06139;9.89888;2
GYRO;27.603;842822.204;-0.35768;-1.30161;-3.72374;2
MAGN;27.603;842822.204;-5.77240;35.68420;-31.66504;3
AHRS;27.603;842822.221;-2.8263;-1.2439;-24.2602;-0.02639;-0.00543;-0.20979;3
GNSS;27.608;1491984779.000;39.993390;-0.067956;129.000;0.000;13.0;0.0;19;13
GNSS;27.616;1491984779.000;39.993390;-0.067956;129.000;0.000;13.0;0.0;19;13
PRES;27.619;842822.231;1015.0421;3
ACCE;27.622;842822.224;0.95203;-2.79422;7.89330;2
GYRO;27.622;842822.224;-0.24078;-0.77806;-2.97711;2
MAGN;27.623;842822.224;-10.76813;35.29816;-33.04749;3
AHRS;27.624;842822.241;-3.1267;-2.2762;-27.5593;-0.03122;-0.01279;-0.23753;3
ACCE;27.643;842822.244;4.11853;-0.88989;6.20355;2
GYRO;27.643;842822.244;-0.36110;-0.88826;-2.75238;2
MAGN;27.644;842822.244;-15.69672;36.28235;-32.91016;3
AHRS;27.644;842822.261;-3.5560;-3.7982;-30.8989;-0.03871;-0.02367;-0.26512;3
PRES;27.647;842822.265;1015.0421;3
LIGH;27.654;842822.214;567.4;3
LIGH;27.655;842822.265;565.4;3
ACCE;27.661;842822.265;6.96181;-0.15295;6.62856;2
GYRO;27.662;842822.265;-0.68034;-1.57167;-3.53444;2
MAGN;27.662;842822.265;-16.51917;35.59875;-32.50885;3
AHRS;27.663;842822.280;-4.0102;-6.2382;-35.3154;-0.04978;-0.04122;-0.30088;3
ACCE;27.681;842822.285;7.03735;-1.10164;10.48654;2
GYRO;27.681;842822.285;-0.52744;-2.14223;-4.93575;2
MAGN;27.682;842822.285;-20.74585;33.04291;-30.83191;3
AHRS;27.682;842822.300;-3.7023;-9.3364;-41.2090;-0.05876;-0.06481;-0.34810;3
ACCE;27.701;842822.305;6.03951;-2.92909;11.61824;2
GYRO;27.701;842822.305;0.20998;-2.43851;-5.89650;2
MAGN;27.701;842822.305;-24.27368;33.43353;-30.44891;3
AHRS;27.702;842822.320;-2.2320;-12.5315;-47.9378;-0.06202;-0.09184;-0.40180;3
PRES;27.706;842822.298;1015.0421;3
ACCE;27.720;842822.325;6.68315;-3.49246;10.07433;2
GYRO;27.721;842822.325;0.71704;-2.45442;-6.24930;2
MAGN;27.721;842822.325;-25.74005;31.97174;-30.05829;3
AHRS;27.722;842822.340;0.0428;-15.6654;-54.8126;-0.06240;-0.12116;-0.45605;3
PRES;27.735;842822.332;1015.0421;3
ACCE;27.740;842822.345;6.59001;-3.28740;11.00824;2
GYRO;27.740;842822.345;0.92207;-2.76292;-6.50072;2
MAGN;27.741;842822.345;-31.68793;26.13983;-28.27301;3
AHRS;27.741;842822.359;3.0260;-18.8663;-61.8075;-0.06180;-0.15396;-0.51019;3
LIGH;27.757;842822.315;572.5;3
LIGH;27.757;842822.365;581.9;3
ACCE;27.760;842822.365;6.08261;-2.64757;12.44501;2
GYRO;27.760;842822.365;1.44621;-3.09724;-6.69978;2
MAGN;27.761;842822.365;-36.38153;21.70258;-26.51215;3
AHRS;27.761;842822.379;7.0092;-21.9587;-68.7241;-0.05776;-0.19080;-0.56266;3
PRES;27.765;842822.365;1015.0421;3
ACCE;27.780;842822.385;7.19284;-0.36958;12.22470;2
GYRO;27.780;842822.385;2.26483;-3.36151;-6.83391;2
MAGN;27.780;842822.385;-38.02032;19.30847;-25.44556;3
AHRS;27.781;842822.399;12.3022;-24.9916;-75.2459;-0.04847;-0.23425;-0.61093;3
PRES;27.795;842822.399;1015.0421;3
ACCE;27.799;842822.406;8.27847;1.14227;11.10567;2
GYRO;27.800;842822.406;3.13152;-3.92703;-7.32904;2
MAGN;27.800;842822.406;-42.87567;10.92072;-21.81549;3
AHRS;27.801;842822.418;19.0029;-28.1511;-81.8496;-0.03615;-0.28612;-0.65702;3
ACCE;27.819;842822.426;6.89230;0.03998;10.82932;2
GYRO;27.820;842822.426;3.78088;-4.70862;-8.12289;2
MAGN;27.820;842822.426;-45.62988;4.44336;-19.12842;3
AHRS;27.820;842822.438;26.9616;-31.3201;-89.0073;-0.02390;-0.34455;-0.70122;3
PRES;27.824;842822.432;1015.0421;3
ACCE;27.839;842822.446;4.68608;-1.55127;12.61458;2
GYRO;27.840;842822.446;4.58243;-5.44818;-8.72144;2
MAGN;27.840;842822.446;-46.41876;-0.21515;-17.53845;3
AHRS;27.840;842822.458;36.2301;-34.2127;-96.4156;-0.01039;-0.40787;-0.73821;3
SOUN;27.851;92.27;0.00282;42.97
PRES;27.854;842822.466;1015.0421;3
LIGH;27.856;842822.416;606.4;3
LIGH;27.856;842822.466;635.2;3
ACCE;27.859;842822.466;2.71127;-2.44524;13.68161;2
GYRO;27.859;842822.466;5.84503;-5.77577;-8.95178;2
MAGN;27.860;842822.466;-46.11969;-12.96844;-10.82001;3
AHRS;27.860;842822.478;47.0422;-36.6913;-103.6667;0.00718;-0.47616;-0.76188;3
ACCE;27.878;842822.486;0.16437;-2.83496;13.33900;2
GYRO;27.879;842822.486;7.37447;-5.40971;-8.79007;2
MAGN;27.880;842822.486;-44.32068;-20.93353;-4.97284;3
AHRS;27.880;842822.497;59.3053;-38.5765;-110.0247;0.03258;-0.54718;-0.76573;3
PRES;27.883;842822.500;1015.0421;3
ACCE;27.898;842822.506;-1.98486;-3.77190;10.16014;2
GYRO;27.899;842822.506;8.91412;-4.26942;-8.18587;2
MAGN;27.899;842822.506;-40.65399;-25.93231;0.50507;3
AHRS;27.899;842822.517;72.6902;-40.8586;-113.6951;0.06833;-0.61872;-0.74506;3
ACCE;27.918;842822.526;-2.58995;-5.52176;4.80974;2
GYRO;27.918;842822.526;10.16551;-2.80550;-7.29440;2
MAGN;27.919;842822.526;-31.46667;-34.89075;13.20953;3
AHRS;27.919;842822.537;86.4296;-64.6200;-93.8004;0.11099;-0.68872;-0.69982;3
ACCE;27.938;842822.547;-2.39627;-7.93628;0.53392;2
GYRO;27.938;842822.547;11.04211;-1.41331;-6.36551;2
MAGN;27.939;842822.547;-26.15967;-38.02643;19.96460;3
AHRS;27.939;842822.557;78.3317;157.9821;41.4084;0.15625;-0.75454;-0.63225;3
PRES;27.943;842822.533;1015.0421;3
ACCE;27.958;842822.567;-3.46390;-10.62234;-2.74110;2
GYRO;27.959;842822.567;11.64973;-0.29132;-5.34271;2
MAGN;27.960;842822.567;-22.08099;-36.50208;26.26648;3
LIGH;27.960;842822.516;607.1;3
LIGH;27.960;842822.567;564.6;3
AHRS;27.960;842822.576;63.6831;155.6290;42.9136;0.20011;-0.81356;-0.54554;3
PRES;27.972;842822.567;1015.0421;3
ACCE;27.977;842822.587;-5.00525;-12.44682;-6.72586;2
GYRO;27.978;842822.587;11.76678;0.97406;-3.88216;2
MAGN;27.978;842822.587;-15.43274;-30.77698;37.44202;3
AHRS;27.978;842822.596;49.3577;158.0101;40.9639;-0.23752;0.86346;0.44460;3
ACCE;27.997;842822.607;-3.17448;-11.24767;-11.96545;2
GYRO;27.998;842822.607;10.96376;2.74683;-1.96594;2
MAGN;27.998;842822.607;-13.04169;-26.96686;41.94946;3
AHRS;27.998;842822.616;36.3576;162.8396;38.2396;-0.26373;0.90288;0.33790;3
PRES;28.002;842822.600;1015.0421;3
ACCE;28.017;842822.627;1.69290;-7.00380;-16.41882;2
GYRO;28.018;842822.627;9.42221;4.14102;-0.07974;2
MAGN;28.018;842822.627;-12.47101;-18.80188;44.36646;3
AHRS;28.018;842822.636;25.4821;169.1866;35.2827;-0.27448;0.93167;0.23709;3
PRES;28.032;842822.634;1015.0421;3
ACCE;28.036;842822.647;5.33633;-2.74109;-18.39085;2
GYRO;28.037;842822.647;7.54083;4.79420;1.04085;2
MAGN;28.037;842822.647;-16.08429;-3.79486;45.34760;3
AHRS;28.037;842822.655;16.7929;175.8562;32.5162;0.27171;-0.95058;-0.15010;3
ACCE;28.058;842822.667;4.80414;-0.36403;-16.96518;2
GYRO;28.058;842822.667;5.43532;5.29070;1.43910;2
MAGN;28.059;842822.667;-18.92853;2.36053;44.73724;3
AHRS;28.059;842822.675;10.3597;-177.4655;30.4476;0.26338;-0.96021;-0.08131;3
LIGH;28.060;842822.617;479.7;3
LIGH;28.060;842822.667;382.4;3
PRES;28.061;842822.667;1015.0421;3
ACCE;28.076;842822.688;2.95772;0.20979;-14.15059;2
GYRO;28.076;842822.688;3.63283;5.70502;2.03714;2
MAGN;28.077;842822.688;-22.30530;9.93042;42.06238;3
AHRS;28.077;842822.695;5.8855;-170.6566;28.5793;0.24973;-0.96354;-0.02951;3
PRES;28.091;842822.701;1015.0421;3
ACCE;28.095;842822.708;4.98526;1.42682;-13.65030;2
GYRO;28.096;842822.708;2.33232;6.13423;2.99693;2
MAGN;28.097;842822.708;-27.35901;17.89703;36.64856;3
AHRS;28.097;842822.715;2.5549;-163.5578;26.0424;0.22605;-0.96332;0.01071;3
ACCE;28.115;842822.728;10.29297;4.80159;-14.35654;2
GYRO;28.116;842822.728;1.29170;6.04294;3.43633;2
MAGN;28.116;842822.728;-29.01764;19.78760;34.56573;3
AHRS;28.117;842822.734;-0.0511;-156.5257;22.9060;0.19432;-0.95961;0.04082;3
PRES;28.120;842822.735;1015.0421;3
ACCE;28.135;842822.748;14.55725;7.24983;-15.95554;2
GYRO;28.136;842822.748;0.21562;5.64749;2.50771;2
MAGN;28.136;842822.748;-31.33698;23.94562;29.13818;3
AHRS;28.137;842822.754;-1.5364;-149.9807;20.1649;0.16566;-0.95149;0.05808;3
PRES;28.150;842822.768;1015.0516;3
ACCE;28.155;842822.768;13.50006;5.89893;-17.11732;2
GYRO;28.155;842822.768;-1.19771;5.64122;0.89348;2
MAGN;28.156;842822.768;-32.85828;28.43475;22.96753;3
AHRS;28.156;842822.774;-1.1247;-143.6097;18.4100;0.14894;-0.93821;0.05915;3
LIGH;28.159;842822.718;288.6;3
LIGH;28.159;842822.768;195.8;3
ACCE;28.175;842822.788;9.06583;3.41914;-15.18245;2
GYRO;28.175;842822.788;-2.84201;5.91013;0.12331;2
MAGN;28.176;842822.788;-33.05359;29.50745;21.44165;3
AHRS;28.176;842822.794;1.1228;-137.0777;16.7289;0.13892;-0.92020;0.04420;3
ACCE;28.194;842822.808;7.71794;3.14275;-12.24162;2
GYRO;28.195;842822.808;-4.07803;6.19127;0.44571;2
MAGN;28.195;842822.808;-33.81042;30.51147;18.49213;3
AHRS;28.196;842822.813;4.0946;-130.2087;13.8407;0.12415;-0.89808;0.01852;3
PRES;28.209;842822.802;1015.0513;3
ACCE;28.214;842822.829;10.20615;5.32631;-9.79692;2
GYRO;28.214;842822.829;-4.71788;6.27086;0.84933;2
MAGN;28.215;842822.829;-36.65314;29.81567;14.22119;3
AHRS;28.215;842822.833;6.8270;-122.8939;9.5790;0.10157;-0.87138;-0.01228;3
ACCE;28.234;842822.849;14.26106;6.91312;-7.80548;2
GYRO;28.234;842822.849;-4.93599;6.37939;0.42851;2
MAGN;28.235;842822.849;-37.42676;29.50745;13.23853;3
AHRS;28.235;842822.853;9.3357;-115.1560;4.7339;0.07834;-0.83880;-0.04657;3
PRES;28.239;842822.835;1015.0421;3
ACCE;28.254;842822.869;16.14804;5.58084;-7.95685;2
GYRO;28.254;842822.869;-5.15784;7.00586;-0.74052;2
MAGN;28.255;842822.869;-38.65204;29.10004;10.18372;3
AHRS;28.255;842822.873;12.1957;-106.5960;-0.2217;0.06194;-0.79734;-0.08632;3
LIGH;28.259;842822.818;124.8;3
LIGH;28.259;842822.869;59.3;3
PRES;28.268;842822.869;1015.0456;3
ACCE;28.274;842822.889;14.65556;2.14130;-6.87340;2
GYRO;28.274;842822.889;-5.67139;7.25630;-1.59903;2
MAGN;28.275;842822.889;-41.45203;28.44696;7.55920;3
AHRS;28.275;842822.892;15.3812;-97.1751;-5.5798;0.05224;-0.74665;-0.13215;3
ACCE;28.293;842822.909;10.66727;-0.05504;-2.95876;2
GYRO;28.294;842822.909;-5.99155;7.37688;-1.64879;2
MAGN;28.294;842822.909;-41.96625;28.33405;7.16705;3
AHRS;28.295;842822.912;17.9032;-87.0637;-11.8800;0.04179;-0.68839;-0.18071;3
PRES;28.298;842822.902;1015.0521;3
ACCE;28.313;842822.929;8.57637;1.11623;-1.91852;2
GYRO;28.314;842822.929;-5.40839;7.69531;-1.01262;2
MAGN;28.314;842822.929;-44.01550;23.95935;3.17078;3
AHRS;28.314;842822.932;18.7933;-76.4002;-18.4884;0.02863;-0.62280;-0.22420;3
PRES;28.328;842822.936;1015.0521;3
ACCE;28.333;842822.949;8.46143;3.01601;-0.91757;2
GYRO;28.333;842822.949;-4.84053;7.28902;-0.41917;2
MAGN;28.334;842822.949;-44.17267;22.86072;-3.68652;3
AHRS;28.334;842822.952;18.0256;-66.1184;-24.2230;0.01533;-0.55432;-0.25723;3
ACCE;28.353;842822.970;9.66574;3.70166;0.26767;2
GYRO;28.354;842822.970;-4.53928;6.57375;-0.50252;2
MAGN;28.354;842822.970;-44.15283;22.80426;-4.48151;3
AHRS;28.354;842822.971;16.3205;-56.9759;-29.0610;0.00231;-0.48834;-0.28382;3
PRES;28.357;842822.970;1015.0521;3
LIGH;28.360;842822.919;90.3;3
LIGH;28.360;842822.970;145.8;3
ACCE;28.372;842822.990;10.73805;2.29765;1.73952;2
GYRO;28.373;842822.990;-4.38129;6.26422;-1.14709;2
MAGN;28.373;842822.990;-44.31000;22.95990;-8.29773;3
AHRS;28.374;842822.991;14.3876;-48.6141;-33.6184;-0.00885;-0.42394;-0.31082;3
PRES;28.387;842823.003;1015.0521;3
ACCE;28.392;842823.010;9.74373;1.06013;4.45726;2
GYRO;28.392;842823.010;-4.26262;5.93933;-1.86531;2
MAGN;28.393;842823.010;-43.20374;22.17560;-13.10425;3
AHRS;28.393;842823.011;12.4309;-40.7245;-38.2379;-0.01739;-0.36007;-0.34085;3
SOUN;28.402;343.53;0.01048;54.39
ACCE;28.412;842823.030;7.58113;-0.60439;6.03973;2
GYRO;28.413;842823.030;-3.68779;5.45374;-2.11691;2
MAGN;28.413;842823.030;-43.14423;22.13440;-13.34076;3
AHRS;28.413;842823.031;10.4542;-33.4369;-42.7327;-0.02311;-0.29857;-0.37188;3
ACCE;28.432;842823.050;6.93724;0.31157;5.86183;2
GYRO;28.432;842823.050;-2.84305;4.77603;-2.12770;2
MAGN;28.433;842823.050;-41.14532;23.46039;-17.89093;3
AHRS;28.434;842823.050;8.6224;-27.0247;-46.7117;-0.02527;-0.24288;-0.40050;3
PRES;28.446;842823.037;1015.0521;3
AHRS;28.452;842823.070;7.1389;-21.6227;-50.2230;-0.02408;-0.19547;-0.42661;3
LIGH;28.460;842823.020;296.8;3
LIGH;28.460;842823.070;471.8;3
ACCE;28.471;842823.070;6.18690;1.55473;5.29753;2
GYRO;28.472;842823.070;-2.35722;3.99629;-2.43422;2
MAGN;28.472;842823.070;-38.77106;23.13995;-20.88776;3
AHRS;28.472;842823.090;5.7851;-17.0518;-53.6194;-0.02224;-0.15466;-0.45215;3
PRES;28.476;842823.070;1015.0536;3
ACCE;28.491;842823.090;5.11298;1.19846;8.22830;2
GYRO;28.491;842823.090;-2.17854;3.48901;-2.52092;2
MAGN;28.492;842823.090;-38.76648;23.13385;-21.02356;3
AHRS;28.492;842823.110;4.6326;-12.8554;-56.7808;-0.01785;-0.11750;-0.47608;3
PRES;28.506;842823.104;1015.0621;3
ACCE;28.510;842823.111;5.20050;0.48480;12.60764;2
GYRO;28.511;842823.111;-1.38255;3.48482;-2.39316;2
MAGN;28.511;842823.111;-38.46741;22.97211;-25.41656;3
AHRS;28.512;842823.129;4.3083;-8.7592;-59.5721;-0.00538;-0.08485;-0.49745;3
ACCE;28.530;842823.131;6.92177;-0.06711;10.54012;2
GYRO;28.531;842823.131;-0.14410;3.46262;-2.49492;2
MAGN;28.531;842823.131;-35.91309;22.97211;-27.28577;3
AHRS;28.531;842823.149;5.0244;-4.9199;-62.5465;0.01517;-0.05938;-0.51975;3
PRES;28.535;842823.137;1015.0621;3
ACCE;28.550;842823.151;5.91917;-1.02556;8.39879;2
GYRO;28.550;842823.151;0.74013;3.11450;-3.21092;2
MAGN;28.551;842823.151;-35.83679;22.77222;-27.51007;3
AHRS;28.551;842823.169;6.3861;-1.6083;-66.1827;0.03901;-0.04215;-0.54573;3
LIGH;28.562;842823.121;513.0;3
LIGH;28.562;842823.171;520.5;3
PRES;28.565;842823.171;1015.0621;3
ACCE;28.569;842823.171;0.26750;-2.17497;7.03868;2
GYRO;28.570;842823.171;1.28729;2.36650;-3.50838;2
MAGN;28.570;842823.171;-34.92279;20.19501;-30.07507;3
AHRS;28.571;842823.188;7.9213;1.3157;-69.9884;0.06315;-0.03023;-0.57144;3
ACCE;28.590;842823.191;-2.86082;-1.46689;6.15649;2
GYRO;28.590;842823.191;1.40369;2.06285;-2.96683;2
MAGN;28.590;842823.191;-33.72650;15.43121;-32.69958;3
AHRS;28.591;842823.208;9.1864;4.1290;-73.2069;0.08566;-0.01889;-0.59166;3
PRES;28.594;842823.205;1015.0621;3
GNSS;28.608;1491984780.000;39.993390;-0.067956;129.000;0.000;13.0;0.0;19;13
ACCE;28.617;842823.211;-3.48717;-0.45453;5.12306;2
GYRO;28.618;842823.211;0.93832;2.03531;-2.18018;2
MAGN;28.619;842823.211;-33.59985;14.89716;-32.92236;3
AHRS;28.620;842823.228;9.7111;6.8921;-75.5362;0.10347;-0.00440;-0.60514;3
GNSS;28.620;1491984780.000;39.993390;-0.067956;129.000;0.000;13.0;0.0;19;13
PRES;28.624;842823.238;1015.0621;3
ACCE;28.629;842823.231;-1.95235;0.81816;4.33775;2
GYRO;28.630;842823.231;0.09253;2.00122;-1.54987;2
MAGN;28.631;842823.231;-32.48291;11.33728;-34.57031;3
AHRS;28.631;842823.248;9.2798;9.3655;-77.1688;0.11377;0.01332;-0.61439;3
ACCE;28.648;842823.252;-0.81258;2.13841;6.02576;2
GYRO;28.649;842823.252;-0.74467;1.77249;-1.41808;2
AHRS;28.650;842823.267;8.0190;11.6433;-78.6009;0.11792;0.03424;-0.62309;3
MAGN;28.650;842823.252;-30.53131;8.56018;-36.47308;3
PRES;28.653;842823.272;1015.0621;3
LIGH;28.661;842823.221;510.1;3
LIGH;28.662;842823.272;495.0;3
ACCE;28.668;842823.272;-0.35100;1.71078;7.21526;2
GYRO;28.669;842823.272;-1.22575;1.85529;-1.67497;2
MAGN;28.669;842823.272;-30.31921;8.77228;-36.88965;3
AHRS;28.669;842823.287;6.2484;13.9232;-80.1033;0.11929;0.05783;-0.63273;3
ACCE;28.688;842823.292;-1.38297;0.59868;8.30748;2
GYRO;28.688;842823.292;-1.30014;1.87123;-1.72801;2
MAGN;28.689;842823.292;-29.40674;9.05914;-38.93585;3
AHRS;28.689;842823.307;4.4453;16.1798;-81.5102;0.12089;0.08145;-0.64171;3
ACCE;28.707;842823.312;-1.83415;0.32323;9.47403;2
GYRO;28.708;842823.312;-0.95433;1.88719;-1.47241;2
MAGN;28.708;842823.312;-29.01764;7.38678;-40.57465;3
AHRS;28.709;842823.327;3.1126;18.3689;-82.7199;0.12556;0.10204;-0.64882;3
PRES;28.713;842823.305;1015.0621;3
ACCE;28.727;842823.332;-1.75273;0.40094;9.92989;2
GYRO;28.728;842823.332;-0.33255;1.81041;-1.23067;2
MAGN;28.728;842823.332;-28.10364;7.38678;-40.57465;3
AHRS;28.729;842823.346;2.4994;20.3697;-83.9079;0.13415;0.11712;-0.65497;3
PRES;28.742;842823.339;1015.0599;3
ACCE;28.747;842823.352;-2.25204;0.25984;9.99670;2
GYRO;28.747;842823.352;0.36418;1.56226;-1.09642;2
MAGN;28.748;842823.352;-25.01526;7.82776;-40.81421;3
AHRS;28.748;842823.366;2.5992;22.0501;-85.1556;0.14575;0.12572;-0.66074;3
LIGH;28.764;842823.322;511.4;3
LIGH;28.764;842823.372;535.6;3
ACCE;28.766;842823.372;-3.15286;0.16046;9.30203;2
GYRO;28.767;842823.372;0.85609;1.25966;-0.74112;2
MAGN;28.767;842823.372;-23.46802;8.89587;-41.39557;3
AHRS;28.768;842823.386;3.2587;23.4416;-86.1705;0.15904;0.12929;-0.66435;3
PRES;28.772;842823.372;1015.0521;3
ACCE;28.786;842823.392;-2.90073;0.62289;8.86458;2
GYRO;28.787;842823.392;1.07684;1.08232;-0.28987;2
MAGN;28.787;842823.392;-22.46094;8.11310;-41.28571;3
AHRS;28.788;842823.406;4.2797;24.6895;-86.8740;0.17338;0.13005;-0.66539;3
PRES;28.802;842823.406;1015.0521;3
ACCE;28.806;842823.413;-2.21078;1.38377;8.40073;2
GYRO;28.807;842823.413;1.14424;1.05875;-0.12785;2
MAGN;28.807;842823.413;-20.85876;5.66101;-41.70380;3
AHRS;28.807;842823.425;5.3911;25.8771;-87.4824;0.18775;0.12990;-0.66549;3
ACCE;28.826;842823.433;-2.56300;1.92863;8.11314;2
GYRO;28.827;842823.433;1.02611;0.99042;-0.13892;2
MAGN;28.827;842823.433;-21.61865;4.03595;-42.87109;3
AHRS;28.827;842823.445;6.3707;27.0008;-88.0583;0.20085;0.13004;-0.66545;3
PRES;28.831;842823.439;1015.0521;3
SOUN;28.842;902.52;0.02754;62.78
ACCE;28.846;842823.453;-3.21735;1.98729;7.99857;2
GYRO;28.847;842823.453;0.84729;0.87833;-0.11417;2
MAGN;28.847;842823.453;-20.89386;3.96881;-43.32123;3
AHRS;28.848;842823.465;7.1828;28.0050;-88.5235;0.21207;0.13052;-0.66501;3
PRES;28.861;842823.473;1015.0596;3
LIGH;28.863;842823.423;521.7;3
LIGH;28.863;842823.473;497.0;3
ACCE;28.866;842823.473;-3.46982;2.18985;8.19254;2
GYRO;28.866;842823.473;0.77438;0.67430;-0.04988;2
MAGN;28.867;842823.473;-19.21539;3.17535;-44.29016;3
AHRS;28.867;842823.485;7.9563;28.7787;-88.9053;0.22159;0.12991;-0.66441;3
ACCE;28.886;842823.493;-3.33936;2.56255;8.33168;2
GYRO;28.886;842823.493;0.88542;0.39438;-0.08775;2
MAGN;28.887;842823.493;-18.42346;2.19269;-44.67621;3
AHRS;28.887;842823.504;8.8285;29.2530;-89.4156;0.23004;0.12654;-0.66486;3
PRES;28.890;842823.507;1015.0621;3
ACCE;28.905;842823.513;-3.50586;2.28128;8.20135;2
GYRO;28.906;842823.513;1.12137;0.09547;-0.26282;2
MAGN;28.906;842823.513;-17.73834;1.66016;-44.89899;3
AHRS;28.907;842823.524;9.8278;29.4526;-90.2353;0.23791;0.12002;-0.66740;3
ACCE;28.925;842823.533;-4.00008;1.72377;8.59045;2
GYRO;28.925;842823.533;1.41812;-0.25313;-0.30876;2
MAGN;28.926;842823.533;-17.07001;0.54321;-44.85779;3
AHRS;28.926;842823.544;11.0662;29.3292;-91.3059;0.24540;0.10943;-0.67154;3
ACCE;28.945;842823.554;-4.60045;1.35509;9.20613;2
GYRO;28.945;842823.554;1.89182;-0.70560;-0.12317;2
MAGN;28.946;842823.554;-17.24701;0.01373;-44.51141;3
AHRS;28.946;842823.564;12.8444;28.7546;-92.4964;0.25317;0.09237;-0.67612;3
PRES;28.950;842823.540;1015.0621;3
ACCE;28.965;842823.574;-5.49078;1.05692;9.22060;2
GYRO;28.966;842823.574;2.58917;-1.31964;0.20511;2
MAGN;28.966;842823.574;-17.59186;-0.84686;-44.51141;3
LIGH;28.967;842823.523;474.6;3
LIGH;28.967;842823.574;452.9;3
AHRS;28.968;842823.583;15.4571;27.5852;-93.7644;0.26171;0.06614;-0.68055;3
PRES;28.979;842823.574;1015.0606;3
ACCE;28.984;842823.594;-6.44977;0.89030;8.42134;2
GYRO;28.985;842823.594;3.49971;-2.18585;0.75737;2
MAGN;28.985;842823.594;-18.63708;-3.62854;-44.16046;3
AHRS;28.985;842823.603;19.2336;25.5684;-94.9817;0.27091;0.02732;-0.68381;3
ACCE;29.004;842823.614;-6.98840;0.65958;7.38937;2
GYRO;29.005;842823.614;4.62967;-3.30223;1.52284;2
MAGN;29.005;842823.614;-19.26422;-5.34821;-43.85529;3
AHRS;29.005;842823.623;24.5129;22.3866;-95.9242;0.28034;-0.02764;-0.68437;3
PRES;29.009;842823.607;1015.0521;3
ACCE;29.024;842823.634;-6.83774;0.55223;5.88846;2
GYRO;29.024;842823.634;6.21960;-4.61920;2.57956;2
MAGN;29.025;842823.634;-20.51697;-8.32367;-43.38531;3
AHRS;29.025;842823.643;31.8334;17.6186;-96.1585;0.29064;-0.10325;-0.67904;3
PRES;29.039;842823.641;1015.0521;3
ACCE;29.043;842823.654;-3.41702;2.60844;2.69518;2
GYRO;29.044;842823.654;8.04041;-6.11826;3.77090;2
MAGN;29.044;842823.654;-23.64502;-13.92212;-39.14490;3
AHRS;29.045;842823.662;41.4466;10.4446;-94.8218;0.30115;-0.20182;-0.66394;3
WIFI;29.049;842819.597;RNCS_5g;90:f6:52:ff:cd:72;-90
WIFI;29.049;842823.658;eduroam;00:13:c3:44:d8:e1;-86
WIFI;29.049;842823.658;RNCS_24g;90:f6:52:ff:cd:71;-86
WIFI;29.049;842823.658;FTE-1DDE;f8:3d:ff:7d:1d:e5;-83
WIFI;29.049;842823.658;UJI;00:13:c3:44:d8:e0;-86
WIFI;29.049;842823.658;eduroam;00:1a:6d:9b:9a:21;-72
WIFI;29.049;842823.658;Pruebas;2e:d9:9f:d9:fa:21;-77
WIFI;29.049;842823.658;UJI;00:1a:6d:9b:9a:20;-72
WIFI;29.049;842819.597;;98:fc:11:6d:a7:5b;-74
WIFI;29.049;842816.915;UJI;06:27:22:0b:c3:f9;-90
WIFI;29.049;842819.597;TP-LINK_1280;ec:08:6b:23:7b:1d;-85
WIFI;29.049;842819.597;UJI;00:1a:a1:5c:f9:60;-87
WIFI;29.049;842823.658;eduroam;00:14:69:f2:31:41;-85
WIFI;29.049;842823.658;UJI;00:14:69:f2:31:40;-85
ACCE;29.066;842823.674;2.54582;7.16223;-0.28853;2
GYRO;29.066;842823.674;9.39151;-7.41557;3.87971;2
MAGN;29.066;842823.674;-25.14954;-16.24146;-36.47308;3
AHRS;29.067;842823.682;52.5606;-0.2566;-90.9339;0.30909;-0.31703;-0.63986;3
LIGH;29.068;842823.624;413.9;3
LIGH;29.068;842823.674;370.0;3
PRES;29.068;842823.674;1015.0521;3
ACCE;29.086;842823.695;6.05986;8.61478;-3.26053;2
GYRO;29.087;842823.695;8.82591;-7.52823;2.22101;2
AHRS;29.087;842823.702;62.7639;-14.2024;-84.3280;0.31218;-0.42510;-0.61638;3
MAGN;29.088;842823.695;-29.62646;-19.00330;-31.89850;3
PRES;29.098;842823.708;1015.0521;3
ACCE;29.104;842823.715;5.14417;6.95302;-3.57411;2
GYRO;29.105;842823.715;7.20395;-6.97835;0.26636;2
MAGN;29.105;842823.715;-37.60834;-22.24579;-19.90814;3
AHRS;29.106;842823.722;70.7122;-30.2083;-75.5850;0.31125;-0.51029;-0.60167;3
ACCE;29.122;842823.735;4.15768;6.54398;-0.43683;2
GYRO;29.123;842823.735;6.84735;-6.32985;-0.73065;2
MAGN;29.123;842823.735;-40.45258;-23.11249;-14.98108;3
AHRS;29.124;842823.741;77.3063;-52.6991;-59.9467;0.31168;-0.57989;-0.58977;3
PRES;29.127;842823.742;1015.0521;3
ACCE;29.142;842823.755;3.15082;5.10133;0.56659;2
GYRO;29.143;842823.755;7.79341;-5.57294;-0.77490;2
MAGN;29.143;842823.755;-42.43774;-24.62463;-5.30243;3
AHRS;29.144;842823.761;80.7324;-101.1011;-17.4721;0.31739;-0.64402;-0.56785;3
PRES;29.162;842823.775;1015.0521;3
ACCE;29.163;842823.775;3.10201;3.34163;-2.96759;2
GYRO;29.163;842823.775;8.84615;-4.54625;-0.38559;2
MAGN;29.163;842823.775;-41.63208;-25.28992;9.03931;3
AHRS;29.164;842823.781;75.6485;-148.2596;24.9009;0.32756;-0.70576;-0.52943;3
LIGH;29.165;842823.725;393.2;3
LIGH;29.166;842823.775;433.8;3
ACCE;29.181;842823.795;3.42000;2.98048;-6.23956;2
GYRO;29.182;842823.795;9.20894;-3.42558;0.00708;2
MAGN;29.182;842823.795;-40.95764;-25.28992;13.07373;3
AHRS;29.183;842823.801;66.1184;-165.3620;38.4676;0.33946;-0.76199;-0.47569;3
ACCE;29.201;842823.815;3.16437;2.67601;-8.20490;2
GYRO;29.202;842823.815;9.08292;-2.39352;0.18883;2
MAGN;29.202;842823.815;-39.43329;-23.26508;21.00677;3
AHRS;29.204;842823.820;55.8713;-172.0065;42.7371;0.35153;-0.80884;-0.41278;3
PRES;29.216;842823.809;1015.0521;3
ACCE;29.221;842823.836;1.17117;-0.26056;-8.73384;2
GYRO;29.221;842823.836;8.49858;-0.88274;0.63878;2
MAGN;29.221;842823.836;-37.76855;-16.50848;30.81970;3
AHRS;29.222;842823.840;45.8996;-174.2953;43.8991;0.36177;-0.84579;-0.34408;3
ACCE;29.241;842823.856;0.83134;-3.25475;-7.55168;2
GYRO;29.242;842823.856;7.51541;0.67319;2.09628;2
MAGN;29.242;842823.856;-37.42676;-14.73236;32.92542;3
AHRS;29.242;842823.860;36.7200;-173.1564;42.9087;0.36402;-0.87488;-0.27192;3
PRES;29.246;842823.842;1015.0521;3
ACCE;29.260;842823.876;3.27609;-6.37004;-4.58835;2
GYRO;29.261;842823.876;6.67461;2.27148;4.03796;2
MAGN;29.261;842823.876;-37.83875;-6.66809;34.13086;3
AHRS;29.261;842823.880;28.2440;-169.1453;39.8788;0.35093;-0.89969;-0.19705;3
LIGH;29.267;842823.826;400.1;3
LIGH;29.268;842823.876;347.6;3
PRES;29.275;842823.876;1015.0521;3
ACCE;29.282;842823.896;8.00366;-7.54181;-3.97032;2
AHRS;29.283;842823.899;19.8069;-163.1799;35.5075;0.32111;-0.92043;-0.11810;3
GYRO;29.283;842823.896;6.18393;3.70807;5.51485;2
MAGN;29.283;842823.896;-38.35297;3.98102;33.16803;3
ACCE;29.300;842823.916;12.54593;-8.28616;-4.78577;2
GYRO;29.300;842823.916;5.81461;3.91046;5.76559;2
MAGN;29.301;842823.916;-38.43536;5.71136;32.92542;3
AHRS;29.301;842823.919;11.1646;-156.9879;31.1689;0.28070;-0.93419;-0.03848;3
PRES;29.305;842823.909;1015.0521;3
ACCE;29.320;842823.936;15.02315;-6.90840;-4.13899;2
GYRO;29.320;842823.936;6.00746;3.53610;4.88455;2
MAGN;29.320;842823.936;-38.58337;17.31262;27.31934;3
[truncated: 13,312,679 more chars]
