# Supplementary material for: Off-Line Evaluation of Mobile-Centric Indoor Positioning Systems: The Experiences from the 2017 IPIN Competition
Source: Sensors (Basel). 2018 Feb 6;18(2):487. doi: 10.3390/s18020487 (PMC5855053; doi:10.3390/s18020487)
Supplement: Supplementary file 1 [file sensors-18-00487-s001.zip › 01-Training/UJITI/logfile_UJITI_R04-2017_N5c.txt]

% LogFile created by the 'GetSensorData' App for Android.
% Date of creation: Wed Apr 12 10:29:13 GMT+02:00 2017
% Developed by LOPSI research group at CAR-CSIC, Spain (http://www.car.upm-csic.es/lopsi)
% Version 2.0 November 2016
% The 'GetSensorData' program stores information from Smartphone/Tablet internal sensors (Accelerometers, Gyroscopes, Magnetometers, Pressure, Ambient Light, Orientation, Sound level, GPS/GNSS positio, WiFi RSS, Cellular/GSM/3G signal strength,...) and also from external devices (e.g. RFCode RFID reader, XSens IMU or LPMS-B IMU)
%
% Phone used for this logfile:
% Manufacturer:            	LGE
% Model:                   	Nexus 5
% API Android version:     	25
% Android version Release: 	7.1
%
% LogFile Data format:
% Accelerometer data: 	'ACCE;AppTimestamp(s);SensorTimestamp(s);Acc_X(m/s^2);Acc_Y(m/s^2);Acc_Z(m/s^2);Accuracy(integer)'
% Gyroscope data:     	'GYRO;AppTimestamp(s);SensorTimestamp(s);Gyr_X(rad/s);Gyr_Y(rad/s);Gyr_Z(rad/s);Accuracy(integer)'
% Magnetometer data:  	'MAGN;AppTimestamp(s);SensorTimestamp(s);Mag_X(uT);;Mag_Y(uT);Mag_Z(uT);Accuracy(integer)'
% Pressure data:      	'PRES;AppTimestamp(s);SensorTimestamp(s);Pres(mbar);Accuracy(integer)'
% Light data:         	'LIGH;AppTimestamp(s);SensorTimestamp(s);Light(lux);Accuracy(integer)'
% Proximity data:     	'PROX;AppTimestamp(s);SensorTimestamp(s);prox(?);Accuracy(integer)'
% Humidity data:      	'HUMI;AppTimestamp(s);SensorTimestamp(s);humi(Percentage);Accuracy(integer)'
% Temperature data:   	'TEMP;AppTimestamp(s);SensorTimestamp(s);temp(Celsius);Accuracy(integer)'
% Orientation data:   	'AHRS;AppTimestamp(s);SensorTimestamp(s);PitchX(deg);RollY(deg);YawZ(deg);RotVecX();RotVecY();RotVecZ();Accuracy(int)'
% GNSS/GPS data:      	'GNSS;AppTimestamp(s);SensorTimeStamp(s);Latit(deg);Long(deg);Altitude(m);Bearing(deg);Accuracy(m);Speed(m/s);SatInView;SatInUse'
% WIFI data:          	'WIFI;AppTimestamp(s);SensorTimeStamp(s);Name_SSID;MAC_BSSID;RSS(dBm);'
% Bluetooth data:     	'BLUE;AppTimestamp(s);Name;MAC_Address;RSS(dBm);'
% BLE 4.0 data:       	'BLE4;AppTimestamp(s);MajorID;MinorID;RSS(dBm);'
% Sound data:         	'SOUN;AppTimestamp(s);RMS;Pressure(Pa);SPL(dB);'
% RFID Reader data:   	'RFID;AppTimestamp(s);ReaderNumber(int);TagID(int);RSS_A(dBm);RSS_B(dBm);'
% IMU XSens data:     	'IMUX;AppTimestamp(s);SensorTimestamp(s);Counter;Acc_X(m/s^2);Acc_Y(m/s^2);Acc_Z(m/s^2);Gyr_X(rad/s);Gyr_Y(rad/s);Gyr_Z(rad/s);Mag_X(uT);;Mag_Y(uT);Mag_Z(uT);Roll(deg);Pitch(deg);Yaw(deg);Quat(1);Quat(2);Quat(3);Quat(4);Pressure(mbar);Temp(Celsius)'
% IMU LPMS-B data:    	'IMUL;AppTimestamp(s);SensorTimestamp(s);Counter;Acc_X(m/s^2);Acc_Y(m/s^2);Acc_Z(m/s^2);Gyr_X(rad/s);Gyr_Y(rad/s);Gyr_Z(rad/s);Mag_X(uT);;Mag_Y(uT);Mag_Z(uT);Roll(deg);Pitch(deg);Yaw(deg);Quat(1);Quat(2);Quat(3);Quat(4);Pressure(mbar);Temp(Celsius)'
% POSI Reference:    		'POSI;Timestamp(s);Counter;Latitude(degrees); Longitude(degrees);floor ID(0,1,2..4);Building ID(0,1,2..3);'
% 
% Note that there are two timestamps: 
%  -'AppTimestamp' is set by the Android App as data is read. It is not representative of when data is actually captured by the sensor (but has a common time reference for all sensors)
%  -'SensorTimestamp' is set by the sensor itself (the delta_time=SensorTimestamp(k)-SensorTimestamp(k-1) between two consecutive samples is an accurate estimate of the sampling interval). This timestamp is better for integrating inertial data. 

ACCE;0.012;2774.011;-0.53386;5.46733;6.55983;2
GYRO;0.012;2774.011;0.11978;-0.06798;0.14841;2
MAGN;0.013;2774.011;36.80267;-24.56512;-18.04199;3
PRES;0.013;2774.004;1014.1926;3
AHRS;0.013;2774.029;37.1436;5.3533;97.9924;0.17533;0.26914;0.72435;3
ACCE;0.019;2774.031;-0.25328;5.47836;4.94876;2
GYRO;0.020;2774.031;-0.27899;0.08977;0.17796;2
MAGN;0.020;2774.031;36.64703;-24.58801;-17.93518;3
AHRS;0.020;2774.048;36.6993;5.2271;98.2605;0.17305;0.26614;0.72640;3
PRES;0.043;2774.038;1014.1957;3
ACCE;0.043;2774.051;0.06030;5.61548;5.43605;2
GYRO;0.044;2774.051;-0.75391;-0.02985;0.14433;2
MAGN;0.044;2774.051;35.69946;-24.56818;-17.17987;3
AHRS;0.044;2774.068;35.8263;4.8922;98.4819;0.16987;0.25928;0.72866;3
ACCE;0.056;2774.071;0.27499;5.21797;8.85353;2
GYRO;0.056;2774.071;-0.91965;-0.29453;0.04303;2
MAGN;0.057;2774.071;36.45325;-23.51379;-17.03644;3
AHRS;0.085;2774.088;34.9264;4.4206;98.6559;0.16753;0.25141;0.73050;3
PRES;0.086;2774.071;1014.2026;3
ACCE;0.086;2774.092;-0.40074;4.38287;10.41238;2
GYRO;0.087;2774.092;-0.46649;-0.27350;0.01302;2
MAGN;0.087;2774.092;36.45325;-23.57330;-17.03644;3
AHRS;0.088;2774.108;34.5171;4.1039;98.9004;0.16677;0.24752;0.73207;3
PRES;0.088;2774.105;1014.2026;3
SOUN;0.089;100.80;0.00308;43.74
LIGH;0.095;2774.071;643.6;3
LIGH;0.096;2774.122;647.6;3
ACCE;0.096;2774.112;-0.72517;4.22272;8.37515;2
GYRO;0.096;2774.112;0.04816;-0.04639;0.17860;2
MAGN;0.097;2774.112;36.35559;-23.76862;-17.19055;3
AHRS;0.097;2774.128;34.5538;3.9495;99.3140;0.16707;0.24753;0.73399;3
ACCE;0.116;2774.132;-0.31145;4.86955;6.03409;2
GYRO;0.116;2774.132;0.06171;0.12697;0.32765;2
MAGN;0.117;2774.132;35.92682;-23.33832;-17.87415;3
PRES;0.117;2774.139;1014.2026;3
AHRS;0.118;2774.148;34.5392;3.8653;99.7802;0.16652;0.24767;0.73637;3
ACCE;0.135;2774.152;0.08675;5.22397;5.05121;2
GYRO;0.136;2774.152;-0.34987;0.19261;0.28407;2
MAGN;0.136;2774.152;35.81390;-23.30170;-17.83752;3
AHRS;0.137;2774.168;34.0485;3.8513;100.1281;0.16320;0.24499;0.73906;3
PRES;0.145;2774.172;1014.2026;3
ACCE;0.155;2774.172;0.36253;5.01057;5.74484;2
GYRO;0.156;2774.172;-0.85130;0.11229;0.12155;2
MAGN;0.156;2774.172;35.56061;-23.32306;-17.70630;3
AHRS;0.157;2774.187;33.0641;3.7374;100.2847;0.15827;0.23835;0.74146;3
ACCE;0.175;2774.192;0.41135;4.62628;8.62523;2
GYRO;0.176;2774.192;-0.98036;-0.21994;-0.04169;2
MAGN;0.176;2774.192;36.10229;-23.86475;-17.70630;3
PRES;0.177;2774.206;1014.2026;3
AHRS;0.177;2774.207;32.0545;3.3610;100.3073;0.15519;0.22994;0.74279;3
LIGH;0.194;2774.172;653.0;3
LIGH;0.195;2774.222;658.5;3
ACCE;0.196;2774.212;0.16943;4.46443;10.79190;2
GYRO;0.196;2774.212;-0.51872;-0.40475;-0.12856;2
MAGN;0.197;2774.212;35.83374;-23.68622;-17.87720;3
AHRS;0.197;2774.227;31.5400;2.9823;100.2773;0.15491;0.22459;0.74299;3
ACCE;0.215;2774.233;-0.32138;4.46701;9.57985;2
GYRO;0.215;2774.233;-0.03732;-0.18054;-0.11452;2
MAGN;0.216;2774.233;35.09827;-23.21167;-18.69354;3
AHRS;0.216;2774.247;31.4587;2.9185;100.2267;0.15498;0.22367;0.74277;3
ACCE;0.235;2774.253;-0.57204;4.63744;7.65320;2
GYRO;0.235;2774.253;-0.00749;0.08693;-0.06364;2
MAGN;0.236;2774.253;35.22644;-23.33832;-19.54956;3
PRES;0.236;2774.239;1014.2026;3
AHRS;0.237;2774.267;31.3813;3.0857;100.1969;0.15353;0.22402;0.74296;3
ACCE;0.254;2774.273;-0.29248;4.77252;6.52094;2
GYRO;0.255;2774.273;-0.24464;0.13675;-0.03358;2
MAGN;0.256;2774.273;35.17303;-23.07739;-19.69910;3
AHRS;0.257;2774.287;31.0670;3.2441;100.1640;0.15086;0.22281;0.74352;3
PRES;0.264;2774.273;1014.2026;3
ACCE;0.274;2774.293;0.07027;4.65421;6.25024;2
GYRO;0.275;2774.293;-0.51080;-0.00575;-0.10490;2
AHRS;0.276;2774.307;30.4675;3.2267;100.0204;0.14798;0.21869;0.74370;3
MAGN;0.277;2774.293;35.65521;-22.29919;-19.99969;3
ACCE;0.295;2774.313;0.12175;4.52652;7.43466;2
GYRO;0.296;2774.313;-0.69289;-0.28050;-0.23419;2
MAGN;0.297;2774.313;36.97815;-21.93756;-19.88525;3
AHRS;0.297;2774.326;29.6845;2.9769;99.7203;0.14588;0.21195;0.74301;3
PRES;0.298;2774.306;1014.2026;3
LIGH;0.298;2774.273;661.3;3
LIGH;0.299;2774.323;663.7;3
ACCE;0.314;2774.333;0.12480;4.37044;9.05328;2
GYRO;0.315;2774.333;-0.62982;-0.46198;-0.35933;2
MAGN;0.315;2774.333;36.79810;-22.23816;-19.59839;3
AHRS;0.316;2774.346;28.9711;2.6464;99.2998;0.14487;0.20505;0.74142;3
PRES;0.323;2774.340;1014.2026;3
ACCE;0.334;2774.353;-0.24887;4.20746;9.07507;2
GYRO;0.335;2774.353;-0.42159;-0.41426;-0.43344;2
MAGN;0.335;2774.353;36.01532;-21.87653;-19.58466;3
AHRS;0.336;2774.366;28.4636;2.4378;98.8176;0.14427;0.20006;0.73930;3
ACCE;0.354;2774.374;-0.58954;4.04547;8.51303;2
GYRO;0.355;2774.374;-0.36476;-0.29626;-0.38531;2
MAGN;0.355;2774.374;35.22644;-20.18433;-20.55511;3
PRES;0.355;2774.374;1014.2026;3
AHRS;0.356;2774.386;27.9977;2.3454;98.3773;0.14304;0.19603;0.73747;3
ACCE;0.374;2774.394;-0.51367;3.83885;8.12978;2
GYRO;0.374;2774.394;-0.50439;-0.17392;-0.23735;2
MAGN;0.375;2774.394;34.95483;-20.05005;-20.81299;3
AHRS;0.376;2774.406;27.3756;2.2939;98.1433;0.14030;0.19149;0.73703;3
PRES;0.383;2774.407;1014.2026;3
ACCE;0.395;2774.414;-0.10184;3.89478;8.09892;2
GYRO;0.395;2774.414;-0.64256;-0.13208;-0.09891;2
MAGN;0.396;2774.414;34.87701;-20.46814;-21.42639;3
AHRS;0.396;2774.426;26.6259;2.1751;98.0811;0.13697;0.18597;0.73761;3
LIGH;0.397;2774.374;664.0;3
ACCE;0.413;2774.434;0.25699;4.28310;8.28825;2
GYRO;0.414;2774.434;-0.61214;-0.22852;-0.09979;2
MAGN;0.414;2774.434;35.40192;-21.41113;-21.72852;3
PRES;0.415;2774.441;1014.2109;3
AHRS;0.415;2774.446;25.9427;1.9289;98.0013;0.13486;0.18014;0.73783;3
ACCE;0.433;2774.454;0.18741;4.28560;8.68802;2
GYRO;0.434;2774.454;-0.46727;-0.37184;-0.21021;2
MAGN;0.434;2774.454;35.47516;-20.88470;-22.08710;3
AHRS;0.434;2774.465;25.4341;1.5812;97.7726;0.13460;0.17469;0.73685;3
PRES;0.442;2774.474;1014.2126;3
ACCE;0.453;2774.474;-0.05881;3.87514;9.05757;2
GYRO;0.453;2774.474;-0.25925;-0.45921;-0.27164;2
MAGN;0.454;2774.474;34.71985;-19.01855;-22.04437;3
AHRS;0.454;2774.485;25.1395;1.1927;97.4687;0.13589;0.17027;0.73510;3
ACCE;0.473;2774.494;-0.10841;3.69827;8.72713;2
GYRO;0.474;2774.494;-0.08507;-0.38617;-0.24199;2
MAGN;0.474;2774.494;33.64868;-17.55676;-21.39282;3
AHRS;0.475;2774.505;25.0186;0.8873;97.2016;0.13756;0.16747;0.73340;3
ACCE;0.493;2774.515;-0.15276;3.92303;8.18704;2
GYRO;0.493;2774.515;-0.06453;-0.24779;-0.21680;2
MAGN;0.494;2774.515;34.39331;-17.64069;-22.42126;3
AHRS;0.496;2774.525;24.9374;0.7232;96.9502;0.13852;0.16572;0.73190;3
LIGH;0.496;2774.474;662.6;3
LIGH;0.497;2774.525;661.1;3
PRES;0.502;2774.508;1014.2026;3
ACCE;0.513;2774.535;0.02376;4.12450;8.15485;2
GYRO;0.514;2774.535;-0.20604;-0.15295;-0.21350;2
MAGN;0.515;2774.535;34.62677;-17.81921;-22.50824;3
AHRS;0.515;2774.545;24.7085;0.6664;96.6857;0.13796;0.16363;0.73065;3
ACCE;0.533;2774.555;0.14685;3.99628;7.95944;2
GYRO;0.533;2774.555;-0.39993;-0.18889;-0.26651;2
MAGN;0.534;2774.555;33.99963;-17.90771;-21.39282;3
PRES;0.534;2774.541;1014.2047;3
AHRS;0.535;2774.565;24.2670;0.5737;96.3733;0.13649;0.15992;0.72936;3
ACCE;0.552;2774.575;0.03156;3.94966;8.13046;2
GYRO;0.553;2774.575;-0.60378;-0.37816;-0.32469;2
MAGN;0.553;2774.575;34.17969;-17.90771;-22.77374;3
AHRS;0.554;2774.585;23.5953;0.3065;95.9921;0.13487;0.15368;0.72777;3
PRES;0.562;2774.575;1014.2126;3
ACCE;0.572;2774.595;0.37701;3.95714;8.53207;2
GYRO;0.573;2774.595;-0.72534;-0.42261;-0.32997;2
MAGN;0.573;2774.595;34.44366;-16.88538;-23.62823;3
AHRS;0.574;2774.604;22.7879;-0.0175;95.5870;0.13283;0.14623;0.72611;3
ACCE;0.592;2774.615;0.73677;3.54982;8.54665;2
GYRO;0.593;2774.615;-0.70084;-0.27388;-0.38332;2
MAGN;0.593;2774.615;34.52606;-15.98053;-23.23608;3
PRES;0.594;2774.609;1014.2126;3
AHRS;0.594;2774.624;21.9981;-0.1856;95.1192;0.12992;0.13973;0.72421;3
LIGH;0.598;2774.575;658.7;3
LIGH;0.598;2774.625;656.2;3
ACCE;0.612;2774.635;0.51079;3.28355;8.77197;2
GYRO;0.612;2774.635;-0.60869;-0.26308;-0.48616;2
MAGN;0.613;2774.635;34.42688;-15.88287;-23.89069;3
AHRS;0.614;2774.644;21.2993;-0.2856;94.5516;0.12718;0.13410;0.72166;3
PRES;0.621;2774.642;1014.2126;3
SOUN;0.622;89.68;0.00274;42.72
ACCE;0.632;2774.656;0.09085;3.25444;9.10158;2
GYRO;0.632;2774.656;-0.54976;-0.12831;-0.47043;2
MAGN;0.633;2774.656;33.54645;-14.40125;-25.17700;3
AHRS;0.633;2774.664;20.6693;-0.2574;93.9848;0.12398;0.12968;0.71912;3
ACCE;0.652;2774.676;0.24959;3.19679;9.00314;2
GYRO;0.652;2774.676;-0.58952;0.45786;-0.39883;2
MAGN;0.653;2774.676;32.94830;-13.35297;-25.75073;3
PRES;0.653;2774.676;1014.2126;3
AHRS;0.654;2774.684;20.0042;0.3628;93.4884;0.11675;0.12863;0.71761;3
ACCE;0.671;2774.696;-0.06317;3.09821;8.84003;2
GYRO;0.672;2774.696;-0.62781;1.04831;-0.39659;2
MAGN;0.672;2774.696;33.68530;-12.40540;-25.64850;3
AHRS;0.673;2774.704;19.2903;1.6329;93.0264;0.10510;0.13122;0.71685;3
PRES;0.681;2774.709;1014.2126;3
ACCE;0.691;2774.716;-0.32753;3.34471;8.74094;2
GYRO;0.692;2774.716;-0.52838;1.38040;-0.36667;2
MAGN;0.692;2774.716;34.06677;-12.10022;-24.65210;3
AHRS;0.693;2774.724;18.6572;3.3113;92.5872;0.09135;0.13683;0.71627;3
LIGH;0.697;2774.676;654.6;3
LIGH;0.698;2774.726;653.1;3
ACCE;0.711;2774.736;-0.58508;3.40512;8.58107;2
GYRO;0.712;2774.736;-0.29193;1.55098;-0.39278;2
MAGN;0.713;2774.736;33.99963;-12.30164;-24.07379;3
PRES;0.713;2774.743;1014.2126;3
AHRS;0.713;2774.743;18.2823;5.1776;92.1492;0.07798;0.14524;0.71535;3
ACCE;0.731;2774.756;-1.09917;3.10316;8.24736;2
GYRO;0.732;2774.756;-0.04778;1.46851;-0.45518;2
MAGN;0.732;2774.756;35.24170;-10.83374;-23.74878;3
AHRS;0.733;2774.763;18.1638;7.0331;91.6287;0.06638;0.15519;0.71351;3
ACCE;0.751;2774.776;-1.49281;2.75496;8.04575;2
GYRO;0.751;2774.776;0.01532;1.33206;-0.43854;2
AHRS;0.752;2774.783;18.1323;8.7350;91.0823;0.05637;0.16481;0.71119;3
MAGN;0.753;2774.776;37.31232;-10.25543;-22.68677;3
ACCE;0.771;2774.797;-2.05083;2.75183;7.64021;2
GYRO;0.772;2774.797;-0.03870;1.22847;-0.39267;2
MAGN;0.773;2774.797;38.02948;-10.37445;-22.23053;3
AHRS;0.774;2774.803;18.0317;10.3046;90.6182;0.04671;0.17333;0.70919;3
PRES;0.775;2774.776;1014.2126;3
ACCE;0.791;2774.817;-2.41623;2.95453;7.56857;2
GYRO;0.791;2774.817;-0.02580;0.67673;-0.23581;2
MAGN;0.792;2774.817;38.02948;-10.13336;-21.53778;3
AHRS;0.792;2774.823;17.9460;11.3604;90.2903;0.04016;0.17898;0.70767;3
LIGH;0.799;2774.776;659.3;3
LIGH;0.799;2774.827;666.3;3
PRES;0.800;2774.810;1014.2126;3
ACCE;0.810;2774.837;-1.88567;2.41969;7.90269;2
GYRO;0.812;2774.837;0.07056;-0.09839;-0.06036;2
MAGN;0.812;2774.837;37.41302;-10.14709;-18.75000;3
AHRS;0.813;2774.843;17.9929;11.4969;90.1527;0.03982;0.18002;0.70688;3
ACCE;0.831;2774.857;-2.03802;1.88008;8.86568;2
GYRO;0.831;2774.857;0.29681;-0.66432;0.12265;2
MAGN;0.832;2774.857;37.15363;-10.19897;-17.70630;3
PRES;0.832;2774.844;1014.2126;3
AHRS;0.832;2774.863;18.2593;10.8490;90.2277;0.04534;0.17778;0.70699;3
ACCE;0.850;2774.877;-1.75890;2.18718;9.22067;2
GYRO;0.850;2774.877;0.58267;-1.00833;0.40834;2
MAGN;0.851;2774.877;38.69019;-10.45685;-18.93005;3
AHRS;0.851;2774.882;18.8593;9.7132;90.5669;0.05551;0.17477;0.70824;3
PRES;0.859;2774.877;1014.2126;3
ACCE;0.870;2774.897;-1.32098;2.27223;9.67943;2
GYRO;0.870;2774.897;0.79042;-1.26729;0.54295;2
MAGN;0.871;2774.897;39.51569;-10.02808;-20.62988;3
AHRS;0.871;2774.902;19.7647;8.1956;91.0944;0.06963;0.17150;0.71003;3
ACCE;0.890;2774.917;-0.72777;2.34068;10.13165;2
GYRO;0.891;2774.917;0.86102;-0.90791;0.29318;2
MAGN;0.891;2774.917;39.60571;-9.84802;-21.05865;3
PRES;0.892;2774.911;1014.2126;3
AHRS;0.892;2774.922;20.7378;6.8944;91.4656;0.08305;0.16994;0.71068;3
LIGH;0.899;2774.877;652.5;3
LIGH;0.900;2774.927;636.6;3
ACCE;0.910;2774.937;-0.01756;3.08540;9.93027;2
GYRO;0.911;2774.937;0.79747;0.07442;-0.12416;2
MAGN;0.911;2774.937;37.57477;-11.06720;-22.22290;3
AHRS;0.912;2774.942;21.6123;6.6618;91.3995;0.08988;0.17382;0.70942;3
PRES;0.919;2774.944;1014.2126;3
ACCE;0.929;2774.958;-0.95958;2.25529;6.15689;2
GYRO;0.930;2774.958;0.81168;0.48981;-0.38188;2
MAGN;0.930;2774.958;37.11548;-12.94403;-22.96143;3
AHRS;0.931;2774.962;22.4473;7.2859;90.9423;0.09179;0.18218;0.70652;3
ACCE;0.950;2774.978;-1.88329;3.50938;4.66707;2
GYRO;0.950;2774.978;0.11206;-1.03967;-0.35130;2
MAGN;0.951;2774.978;37.15363;-13.35297;-23.06976;3
PRES;0.951;2774.978;1014.2126;3
AHRS;0.951;2774.982;22.8120;6.9999;90.4409;0.09656;0.18226;0.70301;3
ACCE;0.969;2774.998;-0.67920;3.69701;8.84729;2
GYRO;0.970;2774.998;-0.55045;-1.65715;-0.54764;2
MAGN;0.970;2774.998;38.00812;-12.49847;-21.70563;3
AHRS;0.971;2775.002;22.3968;5.4669;89.8573;0.10430;0.17012;0.69855;3
PRES;0.979;2775.011;1014.2126;3
ACCE;0.989;2775.018;-1.14761;1.65692;12.78857;2
GYRO;0.990;2775.018;-0.80606;-1.38507;-0.66788;2
MAGN;0.990;2775.018;35.87646;-11.13892;-23.61755;3
AHRS;0.991;2775.021;21.4747;4.0021;89.1703;0.10853;0.15514;0.69389;3
LIGH;1.000;2774.978;620.6;3
LIGH;1.000;2775.028;604.6;3
ACCE;1.009;2775.038;-1.50632;1.37952;12.86336;2
GYRO;1.010;2775.038;-0.62428;-0.31523;-0.42790;2
MAGN;1.010;2775.038;35.40192;-10.89935;-24.07379;3
AHRS;1.010;2775.041;20.5047;3.4098;88.6579;0.10681;0.14526;0.69110;3
ACCE;1.029;2775.058;-1.85970;2.09030;10.36458;2
GYRO;1.031;2775.058;-0.36722;0.22765;-0.26561;2
AHRS;1.032;2775.061;19.8600;3.6459;88.3851;0.10174;0.14261;0.69022;3
MAGN;1.033;2775.058;35.85205;-9.84650;-23.64197;3
PRES;1.038;2775.045;1014.2126;3
ACCE;1.049;2775.078;-1.07903;2.45049;8.79587;2
GYRO;1.049;2775.078;-0.28935;0.28201;-0.06114;2
MAGN;1.050;2775.078;34.39789;-9.06219;-24.44763;3
AHRS;1.051;2775.081;19.4581;4.0612;88.2636;0.09690;0.14266;0.69016;3
SOUN;1.063;56.32;0.00172;38.68
ACCE;1.070;2775.099;-0.59654;2.68492;8.32480;2
GYRO;1.070;2775.099;-0.34192;0.36748;0.03128;2
MAGN;1.071;2775.099;34.17511;-8.97217;-24.57733;3
PRES;1.071;2775.078;1014.2126;3
AHRS;1.072;2775.101;19.0830;4.4368;88.3041;0.09225;0.14277;0.69102;3
ACCE;1.088;2775.119;-0.13887;2.71249;7.27931;2
GYRO;1.090;2775.119;-0.29176;-0.47813;0.11658;2
MAGN;1.090;2775.119;36.38153;-8.97217;-25.18005;3
AHRS;1.090;2775.121;18.7267;4.2818;88.4395;0.09081;0.13980;0.69200;3
PRES;1.098;2775.112;1014.2126;3
LIGH;1.100;2775.078;601.6;3
LIGH;1.100;2775.129;600.1;3
ACCE;1.108;2775.139;-0.64366;2.81281;9.76743;2
GYRO;1.109;2775.139;-0.24142;-0.94803;0.01578;2
MAGN;1.110;2775.139;35.82611;-8.81195;-23.56110;3
AHRS;1.110;2775.141;18.4457;3.3521;88.5365;0.09457;0.13250;0.69206;3
ACCE;1.128;2775.159;-0.39511;1.52364;10.03864;2
GYRO;1.129;2775.159;-0.25217;-0.36592;0.06395;2
MAGN;1.130;2775.159;35.75134;-8.79669;-23.40393;3
PRES;1.130;2775.146;1014.2126;3
AHRS;1.130;2775.160;18.1549;2.6004;88.6127;0.09722;0.12621;0.69213;3
ACCE;1.148;2775.179;-1.02724;1.66277;8.60849;2
GYRO;1.149;2775.179;-0.16266;-0.09526;0.14104;2
MAGN;1.150;2775.179;36.90796;-7.64160;-24.82605;3
AHRS;1.150;2775.180;17.8711;2.3288;88.8106;0.09689;0.12300;0.69335;3
PRES;1.157;2775.179;1014.2126;3
ACCE;1.168;2775.199;-0.72284;2.19209;8.43318;2
GYRO;1.169;2775.199;-0.20114;-0.14725;0.23230;2
MAGN;1.169;2775.199;35.63538;-7.90710;-25.87433;3
AHRS;1.170;2775.200;17.6428;2.1495;89.0639;0.09630;0.12074;0.69494;3
ACCE;1.188;2775.219;-1.27354;2.24759;8.65565;2
GYRO;1.189;2775.219;-0.13882;-0.42809;0.25902;2
MAGN;1.189;2775.219;35.57587;-7.92084;-25.91858;3
PRES;1.190;2775.213;1014.2126;3
AHRS;1.190;2775.220;17.4463;1.7389;89.3732;0.09726;0.11730;0.69665;3
LIGH;1.201;2775.179;600.0;3
ACCE;1.208;2775.240;-1.07962;2.26497;8.27106;2
GYRO;1.208;2775.240;-0.21683;-0.16826;0.36066;2
MAGN;1.209;2775.240;34.54132;-8.26721;-25.58746;3
AHRS;1.210;2775.240;17.2411;1.3207;89.7502;0.09817;0.11382;0.69877;3
PRES;1.217;2775.246;1014.2126;3
ACCE;1.227;2775.260;-0.50742;2.44138;7.84123;2
GYRO;1.228;2775.260;-0.37401;-0.27942;0.38145;2
MAGN;1.229;2775.260;34.70001;-7.04498;-26.42059;3
AHRS;1.229;2775.260;16.9063;0.9665;90.2022;0.09785;0.11001;0.70151;3
AHRS;1.248;2775.280;16.3652;0.4180;90.6469;0.09750;0.10375;0.70421;3
ACCE;1.267;2775.280;0.40303;2.28265;9.48792;2
GYRO;1.268;2775.280;-0.59424;-0.47176;0.38503;2
MAGN;1.268;2775.280;34.69238;-7.05261;-26.41754;3
AHRS;1.269;2775.299;15.7577;-0.1999;91.0307;0.09729;0.09659;0.70654;3
PRES;1.276;2775.280;1014.2126;3
ACCE;1.287;2775.300;-0.03323;1.66586;11.65599;2
GYRO;1.288;2775.300;-0.44540;-0.39784;0.25742;2
MAGN;1.289;2775.300;34.15070;-7.56683;-26.29395;3
AHRS;1.290;2775.319;15.3932;-0.6781;91.3398;0.09778;0.09170;0.70832;3
LIGH;1.303;2775.280;603.6;3
LIGH;1.303;2775.330;607.5;3
ACCE;1.307;2775.320;-0.37424;1.93057;11.58478;2
GYRO;1.308;2775.320;-0.08972;-0.31985;0.21672;2
MAGN;1.308;2775.320;33.29926;-7.39594;-27.76184;3
PRES;1.309;2775.313;1014.2126;3
AHRS;1.309;2775.339;15.3943;-1.1225;91.6375;0.10030;0.08928;0.70973;3
ACCE;1.327;2775.340;-0.89665;1.86078;10.77399;2
GYRO;1.327;2775.340;0.17725;-0.36411;0.26685;2
MAGN;1.328;2775.340;33.29926;-7.37762;-27.70538;3
AHRS;1.328;2775.359;15.5646;-1.6055;92.0486;0.10400;0.08780;0.71162;3
PRES;1.336;2775.347;1014.2126;3
ACCE;1.347;2775.360;-0.67308;2.13120;10.81873;2
GYRO;1.347;2775.360;0.19788;-0.36870;0.41594;2
MAGN;1.348;2775.360;33.32367;-7.19452;-26.82648;3
AHRS;1.348;2775.379;15.7491;-2.1359;92.6198;0.10797;0.08630;0.71438;3
ACCE;1.367;2775.381;-0.05463;2.50589;10.88130;2
GYRO;1.368;2775.381;0.20853;-0.36926;0.53445;2
MAGN;1.368;2775.381;33.64868;-9.14764;-27.76184;3
PRES;1.368;2775.381;1014.2126;3
AHRS;1.369;2775.399;15.9681;-2.7491;93.3019;0.11259;0.08467;0.71764;3
ACCE;1.386;2775.401;0.78004;3.23932;11.22714;2
GYRO;1.387;2775.401;0.26801;-0.42982;0.55098;2
MAGN;1.387;2775.401;33.56018;-9.20105;-27.77710;3
AHRS;1.388;2775.419;16.2871;-3.3734;93.9413;0.11792;0.08362;0.72047;3
PRES;1.396;2775.414;1014.2126;3
LIGH;1.403;2775.381;612.9;3
LIGH;1.403;2775.431;618.5;3
ACCE;1.406;2775.421;1.13902;2.99026;10.83200;2
GYRO;1.407;2775.421;0.35806;-0.31664;0.46281;2
MAGN;1.407;2775.421;32.79266;-9.73358;-28.06091;3
AHRS;1.408;2775.439;16.6654;-3.7676;94.5043;0.12220;0.08429;0.72297;3
ACCE;1.426;2775.441;0.77550;3.01614;10.23085;2
GYRO;1.427;2775.441;0.38475;-0.02403;0.40540;2
MAGN;1.427;2775.441;32.94830;-10.19897;-29.10156;3
PRES;1.428;2775.448;1014.2126;3
AHRS;1.428;2775.458;17.0865;-3.8704;95.0579;0.12488;0.08697;0.72563;3
ACCE;1.446;2775.461;0.70555;3.02660;9.12086;2
GYRO;1.446;2775.461;0.43195;0.13394;0.47148;2
MAGN;1.447;2775.461;32.87201;-10.32410;-28.88489;3
AHRS;1.447;2775.478;17.5400;-3.9372;95.6946;0.12743;0.09018;0.72874;3
PRES;1.455;2775.481;1014.2203;3
ACCE;1.466;2775.481;0.55429;3.22908;7.46512;2
GYRO;1.466;2775.481;0.40796;-0.02486;0.56377;2
MAGN;1.467;2775.481;32.42340;-11.51581;-27.64587;3
AHRS;1.467;2775.498;17.9076;-4.4238;96.4405;0.13205;0.09057;0.73207;3
ACCE;1.486;2775.501;1.08257;3.11026;6.60847;2
GYRO;1.486;2775.501;0.21039;-0.66188;0.64761;2
MAGN;1.487;2775.501;32.42340;-13.87787;-27.92816;3
PRES;1.487;2775.515;1014.2225;3
AHRS;1.487;2775.518;18.0164;-5.6913;97.1828;0.14021;0.08486;0.73471;3
LIGH;1.503;2775.481;626.2;3
LIGH;1.503;2775.532;634.2;3
ACCE;1.505;2775.522;1.84401;2.77660;7.26414;2
GYRO;1.506;2775.522;-0.04277;-1.33823;0.49446;2
MAGN;1.506;2775.522;32.13196;-13.78174;-28.14331;3
AHRS;1.507;2775.538;17.8996;-7.5071;97.6974;0.15085;0.07433;0.73551;3
ACCE;1.525;2775.542;2.07433;2.83223;8.00548;2
GYRO;1.526;2775.542;-0.10699;-1.58147;0.29303;2
MAGN;1.527;2775.542;30.77545;-13.21411;-29.50287;3
AHRS;1.527;2775.558;17.7612;-9.3906;97.9982;0.16198;0.06306;0.73486;3
ACCE;1.545;2775.562;2.42242;3.18050;8.21680;2
GYRO;1.546;2775.562;-0.03716;-1.47276;0.18684;2
MAGN;1.547;2775.562;30.49622;-12.65106;-31.11267;3
PRES;1.548;2775.548;1014.2223;3
AHRS;1.548;2775.577;17.7462;-11.0794;98.1658;0.17263;0.05354;0.73337;3
ACCE;1.565;2775.582;0.64861;2.76868;8.40120;2
GYRO;1.565;2775.582;0.10358;-1.15535;0.19969;2
MAGN;1.566;2775.582;29.93317;-12.97302;-31.34155;3
AHRS;1.566;2775.597;17.8528;-12.3303;98.5421;0.18106;0.04768;0.73342;3
PRES;1.578;2775.582;1014.2126;3
ACCE;1.585;2775.602;1.12944;2.56752;7.73627;2
GYRO;1.585;2775.602;0.26024;-0.70528;0.55782;2
MAGN;1.586;2775.602;27.82898;-14.26697;-31.91376;3
AHRS;1.586;2775.617;18.0092;-13.2330;99.3321;0.18738;0.04486;0.73620;3
LIGH;1.604;2775.582;642.2;3
LIGH;1.605;2775.632;650.2;3
ACCE;1.606;2775.622;2.17526;2.63823;7.01707;2
AHRS;1.607;2775.637;18.1745;-13.9312;100.2457;0.19241;0.04353;0.73992;3
GYRO;1.608;2775.622;0.30766;-0.39561;0.70218;2
MAGN;1.609;2775.622;27.16675;-14.92920;-31.28052;3
PRES;1.609;2775.616;1014.2126;3
SOUN;1.613;205.04;0.00626;49.91
ACCE;1.626;2775.642;2.03899;2.41052;6.88264;2
GYRO;1.626;2775.642;0.28642;-0.22969;0.65894;2
MAGN;1.627;2775.642;26.54724;-14.88190;-31.78101;3
AHRS;1.627;2775.657;18.2966;-14.4040;101.1026;0.19580;0.04316;0.74369;3
WIFI;1.628;2775.620;eduroam;00:13:c3:44:d8:e1;-75
WIFI;1.628;2775.620;UJI;00:13:c3:44:d8:e0;-75
WIFI;1.628;2775.620;Pruebas;2e:d9:9f:d9:fa:21;-82
WIFI;1.628;2775.620;FTE-1DDE;f8:3d:ff:7d:1d:e5;-76
WIFI;1.628;2775.620;UJI;00:17:59:fb:19:50;-62
WIFI;1.628;2775.620;eduroam;00:17:59:fb:19:51;-62
WIFI;1.628;2725.928;Pruebas;c8:d1:5e:64:e1:d8;-60
WIFI;1.628;2725.928;eduroam;00:1a:6d:9b:9a:21;-70
WIFI;1.628;2725.928;UJI;00:1a:6d:9b:9a:20;-71
WIFI;1.628;2725.928;RNCS_24g;90:f6:52:ff:cd:71;-76
WIFI;1.628;2725.928;TP-LINK_1280;ec:08:6b:23:7b:1d;-83
WIFI;1.628;2725.928;UJI;00:14:69:f2:31:40;-73
WIFI;1.628;2775.620;eduroam;00:14:1c:dd:fc:41;-82
WIFI;1.628;2725.928;eduroam;00:1a:a1:5c:f9:61;-77
WIFI;1.628;2725.928;UJI;00:1a:a1:5c:f9:60;-77
WIFI;1.628;2725.928;eduroam;00:14:69:f2:31:41;-72
WIFI;1.628;2725.928;eduroam;00:13:c3:44:d6:e1;-80
WIFI;1.628;2725.928;UJI;00:13:c3:44:d6:e0;-80
WIFI;1.628;2725.928;;98:fc:11:6d:a7:5b;-60
WIFI;1.628;2725.928;temporal-ap;ec:08:6b:6f:a7:6c;-84
WIFI;1.628;2725.928;eduroam;00:14:1c:dd:f3:41;-86
WIFI;1.628;2775.620;eduroam;24:a4:3c:04:9c:a2;-86
WIFI;1.628;2775.620;IoT;d0:ae:ec:dd:ec:30;-86
WIFI;1.628;2775.620;IRSLab2-2.4GHz;c8:d7:19:09:37:8d;-87
WIFI;1.628;2775.620;eduroam;00:14:1c:dd:f1:e1;-86
WIFI;1.628;2775.620;ARGLLAM1;00:26:5b:45:86:d8;-85
WIFI;1.628;2775.620;guifi.net/CS-UJInuvolguifi5;00:15:6d:e4:7d:15;-82
WIFI;1.628;2775.620;UJI;c2:9f:db:1c:91:57;-85
PRES;1.656;2775.649;1014.2126;3
ACCE;1.656;2775.663;2.35275;2.76283;7.16917;2
GYRO;1.657;2775.663;0.23709;-0.04163;0.58543;2
MAGN;1.657;2775.663;24.98932;-14.95514;-32.93152;3
AHRS;1.658;2775.677;18.3979;-14.6566;101.8327;0.19770;0.04369;0.74713;3
ACCE;1.668;2775.683;2.37866;2.89108;8.23819;2
GYRO;1.669;2775.683;0.22394;0.17052;0.50685;2
MAGN;1.669;2775.683;25.23956;-15.45410;-32.45392;3
PRES;1.670;2775.683;1014.2126;3
AHRS;1.670;2775.697;18.5108;-14.6024;102.4955;0.19768;0.04590;0.75067;3
ACCE;1.684;2775.703;2.37157;2.77762;9.56578;2
GYRO;1.685;2775.703;0.29810;0.56837;0.53052;2
AHRS;1.685;2775.716;18.7005;-14.0842;103.2627;0.19493;0.05133;0.75542;3
MAGN;1.686;2775.703;24.90845;-15.67535;-32.34711;3
PRES;1.693;2775.716;1014.2126;3
ACCE;1.704;2775.723;2.58833;2.61644;9.01616;2
GYRO;1.705;2775.723;0.45705;1.03458;0.56844;2
MAGN;1.705;2775.723;24.36066;-16.67633;-31.84204;3
LIGH;1.706;2775.683;660.5;3
LIGH;1.706;2775.733;671.0;3
AHRS;1.706;2775.736;19.0529;-13.0880;104.0703;0.18976;0.06049;0.76085;3
ACCE;1.724;2775.743;3.31796;2.54912;8.52870;2
GYRO;1.724;2775.743;0.43080;1.25693;0.31622;2
MAGN;1.725;2775.743;24.71466;-17.73224;-31.28052;3
PRES;1.725;2775.750;1014.2047;3
AHRS;1.725;2775.756;19.3985;-11.8459;104.5211;0.18301;0.07026;0.76470;3
ACCE;1.744;2775.763;2.42929;3.15822;7.40555;2
GYRO;1.744;2775.763;0.07826;0.99463;-0.11110;2
MAGN;1.744;2775.763;25.71716;-17.60712;-30.92041;3
AHRS;1.745;2775.776;19.4375;-10.8059;104.3700;0.17636;0.07587;0.76545;3
PRES;1.753;2775.783;1014.2026;3
ACCE;1.763;2775.783;1.45064;3.23206;7.99817;2
GYRO;1.764;2775.783;-0.36900;0.62999;-0.21178;2
MAGN;1.764;2775.783;27.38647;-17.77344;-30.39856;3
AHRS;1.765;2775.796;19.0556;-9.9751;104.0291;0.16907;0.07720;0.76549;3
ACCE;1.784;2775.804;1.90384;3.09964;8.38731;2
GYRO;1.784;2775.804;-0.51105;0.55650;-0.20703;2
MAGN;1.785;2775.804;27.16675;-18.43262;-30.61066;3
AHRS;1.785;2775.816;18.5286;-9.2628;103.6519;0.16182;0.07689;0.76532;3
ACCE;1.803;2775.824;1.50835;2.83646;9.40901;2
GYRO;1.804;2775.824;-0.50546;0.50023;-0.27759;2
AHRS;1.804;2775.836;18.0260;-8.5633;103.2348;0.15480;0.07667;0.76478;3
MAGN;1.805;2775.824;27.72675;-18.57300;-30.20782;3
LIGH;1.806;2775.783;677.0;3
LIGH;1.806;2775.834;682.5;3
PRES;1.812;2775.817;1014.2026;3
ACCE;1.823;2775.844;1.01413;2.46928;9.86661;2
GYRO;1.824;2775.844;-0.35268;0.56979;-0.17259;2
MAGN;1.824;2775.844;28.93066;-17.98706;-29.95148;3
AHRS;1.824;2775.855;17.6541;-7.8282;103.0213;0.14808;0.07785;0.76513;3
ACCE;1.843;2775.864;1.47337;2.72327;9.60510;2
GYRO;1.843;2775.864;-0.18130;0.62968;-0.14725;2
MAGN;1.844;2775.864;29.44489;-16.85638;-30.44281;3
PRES;1.844;2775.851;1014.2026;3
AHRS;1.845;2775.875;17.4668;-7.0288;102.8113;0.14189;0.08065;0.76526;3
ACCE;1.863;2775.884;1.29724;2.50398;8.95090;2
GYRO;1.863;2775.884;-0.04559;0.63060;-0.33458;2
MAGN;1.864;2775.884;28.97797;-16.23535;-29.99725;3
AHRS;1.864;2775.895;17.4732;-6.2320;102.4046;0.13690;0.08454;0.76401;3
PRES;1.872;2775.884;1014.2026;3
ACCE;1.882;2775.904;0.49184;2.09853;8.78374;2
GYRO;1.883;2775.904;0.13072;0.41682;-0.31801;2
AHRS;1.884;2775.915;17.6437;-5.6506;102.0693;0.13420;0.08847;0.76264;3
MAGN;1.884;2775.904;29.59595;-15.85541;-29.35944;3
ACCE;1.902;2775.924;0.81555;2.65022;8.72018;2
GYRO;1.903;2775.924;0.28937;0.20441;-0.18257;2
MAGN;1.903;2775.924;31.02112;-16.32996;-29.26941;3
PRES;1.904;2775.918;1014.2026;3
AHRS;1.904;2775.935;17.9784;-5.3600;101.9040;0.13419;0.09212;0.76164;3
LIGH;1.906;2775.884;692.5;3
LIGH;1.906;2775.935;703.0;3
ACCE;1.922;2775.945;2.31740;3.97572;8.51936;2
GYRO;1.923;2775.945;0.36534;0.04762;-0.32677;2
MAGN;1.923;2775.945;30.34058;-15.99121;-29.26941;3
AHRS;1.924;2775.955;18.4324;-5.2082;101.5532;0.13592;0.09559;0.75929;3
PRES;1.932;2775.951;1014.2026;3
ACCE;1.942;2775.965;2.46805;4.02908;8.01857;2
GYRO;1.942;2775.965;0.40251;-0.17421;-0.82765;2
MAGN;1.943;2775.965;30.49622;-15.45563;-28.93372;3
AHRS;1.943;2775.975;19.0288;-5.1998;100.5717;0.13992;0.09844;0.75309;3
ACCE;1.962;2775.985;0.14555;2.08702;8.38992;2
GYRO;1.963;2775.985;0.38304;-0.17290;-1.06799;2
MAGN;1.963;2775.985;31.37207;-15.28015;-28.59955;3
PRES;1.964;2775.985;1014.2026;3
AHRS;1.964;2775.995;19.5801;-5.0150;99.3093;0.14283;0.10156;0.74552;3
ACCE;1.982;2776.005;-0.86269;1.19572;8.23674;2
GYRO;1.983;2776.005;0.11176;0.44144;-0.55826;2
MAGN;1.984;2776.005;30.72205;-15.55939;-28.68805;3
AHRS;1.984;2776.014;19.7178;-4.2594;98.6511;0.13929;0.10591;0.74256;3
PRES;1.991;2776.018;1014.2026;3
ACCE;2.002;2776.025;-0.11459;2.36723;8.15646;2
GYRO;2.003;2776.025;-0.26323;0.73512;0.05084;2
MAGN;2.003;2776.025;30.52521;-15.80505;-28.58429;3
AHRS;2.004;2776.034;19.3906;-3.3759;98.7001;0.13169;0.10880;0.74431;3
LIGH;2.007;2775.985;707.6;3
LIGH;2.008;2776.035;711.6;3
ACCE;2.022;2776.045;0.74686;3.29582;8.47182;2
GYRO;2.023;2776.045;-0.21770;0.46269;0.16211;2
MAGN;2.023;2776.045;30.84564;-15.80505;-28.43170;3
PRES;2.024;2776.052;1014.2026;3
AHRS;2.024;2776.054;19.1191;-2.8925;98.8917;0.12685;0.10996;0.74628;3
ACCE;2.042;2776.065;0.69577;3.03130;8.03651;2
GYRO;2.043;2776.065;0.05197;0.02415;0.03056;2
MAGN;2.043;2776.065;31.54449;-15.70587;-27.95410;3
AHRS;2.044;2776.074;19.1695;-2.8565;98.9480;0.12684;0.11055;0.74657;3
SOUN;2.054;202.63;0.00618;49.80
ACCE;2.062;2776.086;0.25320;2.49571;8.23012;2
GYRO;2.063;2776.086;0.19557;-0.30910;-0.00926;2
MAGN;2.064;2776.086;32.07245;-15.01617;-27.98462;3
AHRS;2.064;2776.094;19.3866;-3.1922;98.9568;0.13023;0.11010;0.74597;3
ACCE;2.082;2776.106;0.43515;2.47481;8.14830;2
GYRO;2.083;2776.106;0.05371;0.04164;0.09186;2
MAGN;2.085;2776.106;32.07245;-14.57825;-28.26385;3
PRES;2.087;2776.086;1014.2026;3
AHRS;2.087;2776.114;19.4538;-3.2438;99.0707;0.13083;0.11038;0.74647;3
ACCE;2.102;2776.126;0.78719;2.82237;8.18962;2
AHRS;2.102;2776.134;19.3450;-2.8885;99.2395;0.12774;0.11185;0.74795;3
GYRO;2.103;2776.126;-0.08807;0.37798;0.13872;2
MAGN;2.103;2776.126;31.75049;-15.33051;-27.95563;3
LIGH;2.107;2776.086;716.5;3
LIGH;2.108;2776.136;721.5;3
PRES;2.111;2776.119;1014.2026;3
ACCE;2.121;2776.146;0.86218;3.08020;8.67967;2
GYRO;2.122;2776.146;-0.07361;0.35573;0.08084;2
MAGN;2.122;2776.146;31.54755;-14.70642;-26.91956;3
AHRS;2.123;2776.153;19.2497;-2.5219;99.3597;0.12470;0.11341;0.74915;3
ACCE;2.141;2776.166;0.87657;3.21153;8.65288;2
GYRO;2.142;2776.166;0.05196;0.26019;-0.00414;2
MAGN;2.142;2776.166;31.54755;-14.05334;-26.42059;3
AHRS;2.143;2776.173;19.2827;-2.2308;99.3711;0.12297;0.11526;0.74948;3
PRES;2.144;2776.153;1014.2026;3
ACCE;2.161;2776.186;-0.00015;3.63847;8.03654;2
GYRO;2.162;2776.186;0.17293;0.03174;-0.01759;2
MAGN;2.162;2776.186;31.54755;-15.20233;-26.85852;3
AHRS;2.163;2776.193;19.4701;-2.1546;99.3477;0.12353;0.11690;0.74920;3
PRES;2.170;2776.186;1014.2026;3
ACCE;2.181;2776.206;0.20929;3.15681;7.73009;2
GYRO;2.182;2776.206;0.02304;0.04189;0.16133;2
MAGN;2.182;2776.206;31.77948;-15.33813;-27.09045;3
AHRS;2.183;2776.213;19.5753;-2.1628;99.4750;0.12404;0.11768;0.74978;3
ACCE;2.201;2776.227;1.13614;2.82408;7.75430;2
GYRO;2.202;2776.227;-0.32047;0.41403;0.22102;2
MAGN;2.202;2776.227;31.89697;-15.10468;-27.09045;3
PRES;2.203;2776.220;1014.2026;3
AHRS;2.203;2776.233;19.2820;-1.8864;99.7408;0.12033;0.11757;0.75191;3
LIGH;2.209;2776.186;723.4;3
LIGH;2.209;2776.237;724.9;3
ACCE;2.220;2776.247;1.09575;2.99039;8.59537;2
AHRS;2.221;2776.253;18.7387;-1.3247;99.8339;0.11355;0.11721;0.75364;3
GYRO;2.222;2776.247;-0.49545;0.55225;0.04263;2
MAGN;2.223;2776.247;32.99713;-15.22827;-26.73950;3
PRES;2.230;2776.253;1014.2026;3
ACCE;2.240;2776.267;0.33662;2.89919;9.40150;2
GYRO;2.241;2776.267;-0.30351;0.32925;-0.14540;2
MAGN;2.241;2776.267;32.35016;-15.65552;-26.22833;3
AHRS;2.242;2776.273;18.3260;-0.8574;99.6913;0.10833;0.11694;0.75377;3
ACCE;2.260;2776.287;0.02821;2.73383;9.75143;2
GYRO;2.261;2776.287;0.08983;-0.13486;-0.19600;2
MAGN;2.262;2776.287;31.89697;-15.80505;-26.08490;3
PRES;2.262;2776.287;1014.2026;3
AHRS;2.263;2776.292;18.3129;-0.8025;99.4740;0.10812;0.11696;0.75262;3
ACCE;2.280;2776.307;-0.14484;2.57446;9.82690;2
GYRO;2.281;2776.307;0.47853;-0.45573;-0.17926;2
MAGN;2.281;2776.307;33.19244;-16.32385;-26.33209;3
AHRS;2.282;2776.312;18.7407;-1.1807;99.2862;0.11317;0.11748;0.75073;3
PRES;2.289;2776.321;1014.2026;3
ACCE;2.300;2776.327;-0.06671;3.05325;9.31519;2
GYRO;2.300;2776.327;0.64708;-0.47673;-0.03653;2
MAGN;2.301;2776.327;32.85522;-14.91852;-25.40741;3
AHRS;2.301;2776.332;19.4227;-1.6956;99.2446;0.12038;0.11904;0.74917;3
LIGH;2.309;2776.287;727.3;3
LIGH;2.309;2776.337;729.8;3
ACCE;2.320;2776.347;0.61049;3.33371;8.55362;2
GYRO;2.321;2776.347;0.62053;-0.42210;0.03061;2
MAGN;2.322;2776.347;32.59888;-14.40430;-25.07935;3
AHRS;2.323;2776.352;20.1452;-2.1976;99.3051;0.12760;0.12105;0.74808;3
ACCE;2.340;2776.368;0.79991;3.35428;8.42850;2
GYRO;2.341;2776.368;0.50508;-0.46745;-0.03691;2
MAGN;2.341;2776.368;32.73468;-15.36407;-26.52130;3
AHRS;2.342;2776.372;20.7657;-2.7231;99.3251;0.13444;0.12221;0.74678;3
PRES;2.349;2776.354;1014.2026;3
ACCE;2.359;2776.388;0.30600;3.03566;8.70726;2
AHRS;2.360;2776.392;21.3117;-3.3940;99.2753;0.14187;0.12198;0.74495;3
GYRO;2.361;2776.388;0.47472;-0.66821;-0.08052;2
MAGN;2.362;2776.388;31.51550;-15.21149;-27.85797;3
ACCE;2.380;2776.408;0.42569;2.90147;9.11800;2
GYRO;2.380;2776.408;0.50439;-0.90666;-0.06125;2
MAGN;2.381;2776.408;31.19659;-15.10468;-28.09601;3
PRES;2.381;2776.388;1014.2026;3
AHRS;2.382;2776.412;21.8603;-4.3081;99.2312;0.15088;0.12042;0.74275;3
ACCE;2.400;2776.428;0.70076;2.84569;9.73016;2
GYRO;2.401;2776.428;0.55727;-0.89400;-0.01399;2
MAGN;2.402;2776.428;32.06329;-16.54968;-28.37219;3
AHRS;2.402;2776.431;22.4487;-5.3437;99.2579;0.16078;0.11852;0.74060;3
PRES;2.408;2776.421;1014.2026;3
LIGH;2.410;2776.388;720.5;3
LIGH;2.410;2776.438;710.0;3
ACCE;2.419;2776.448;1.40688;3.08444;9.23929;2
GYRO;2.419;2776.448;0.63966;-0.68176;-0.00250;2
MAGN;2.420;2776.448;31.80542;-16.12091;-28.28979;3
AHRS;2.421;2776.451;23.1005;-6.2252;99.3641;0.16992;0.11802;0.73889;3
ACCE;2.440;2776.468;1.48174;3.19063;7.94919;2
GYRO;2.440;2776.468;0.65533;-0.51776;-0.06219;2
MAGN;2.441;2776.468;31.72150;-15.98053;-28.26385;3
AHRS;2.441;2776.471;23.8189;-6.9055;99.4348;0.17814;0.11904;0.73705;3
PRES;2.442;2776.455;1014.2026;3
ACCE;2.459;2776.488;1.70685;3.34554;6.69112;2
GYRO;2.459;2776.488;0.46254;-0.31985;-0.19040;2
MAGN;2.460;2776.488;30.04761;-17.04712;-29.28314;3
AHRS;2.460;2776.491;24.4418;-7.3334;99.3555;0.18435;0.12061;0.73485;3
PRES;2.468;2776.488;1014.2026;3
ACCE;2.478;2776.509;0.07056;2.57050;6.67290;2
GYRO;2.479;2776.509;0.07214;-0.14236;-0.25247;2
MAGN;2.479;2776.509;27.78320;-17.67120;-28.99170;3
AHRS;2.480;2776.511;24.7418;-7.4951;99.1076;0.18727;0.12127;0.73267;3
ACCE;2.499;2776.529;0.72728;3.00969;7.35776;2
GYRO;2.500;2776.529;-0.34738;0.23787;-0.05424;2
AHRS;2.501;2776.531;24.5411;-7.2842;98.9090;0.18504;0.12082;0.73225;3
MAGN;2.501;2776.529;27.51770;-17.73224;-28.93372;3
PRES;2.502;2776.522;1014.2026;3
LIGH;2.510;2776.488;697.3;3
LIGH;2.510;2776.539;684.3;3
ACCE;2.518;2776.549;0.84097;2.92906;8.45979;2
GYRO;2.519;2776.549;-0.47469;0.34924;-0.00456;2
MAGN;2.519;2776.549;29.27246;-16.61530;-29.08630;3
AHRS;2.520;2776.551;24.0431;-6.8835;98.8284;0.17985;0.11969;0.73330;3
PRES;2.528;2776.556;1014.2026;3
ACCE;2.538;2776.569;0.87752;2.88420;9.44415;2
GYRO;2.539;2776.569;-0.27028;0.39171;-0.01881;2
MAGN;2.539;2776.569;29.44489;-16.50543;-27.54974;3
AHRS;2.539;2776.570;23.6051;-6.4251;98.7681;0.17458;0.11931;0.73441;3
ACCE;2.558;2776.589;0.66776;2.93768;8.64417;2
GYRO;2.559;2776.589;0.07803;0.31122;-0.00810;2
MAGN;2.559;2776.589;29.44489;-16.50543;-27.42615;3
PRES;2.560;2776.589;1014.2026;3
AHRS;2.560;2776.590;23.4835;-6.0112;98.7715;0.17126;0.12085;0.73526;3
ACCE;2.578;2776.609;0.67694;3.09589;8.18842;2
GYRO;2.579;2776.609;0.22264;0.13548;0.01001;2
MAGN;2.579;2776.609;29.94537;-16.00494;-29.18701;3
AHRS;2.580;2776.610;23.6448;-5.7671;98.8200;0.17053;0.12335;0.73563;3
ACCE;2.598;2776.629;0.82104;3.32460;8.11205;2
GYRO;2.598;2776.629;0.15179;0.07576;0.02118;2
MAGN;2.599;2776.629;29.96979;-15.64178;-28.29437;3
AHRS;2.599;2776.630;23.8420;-5.6654;98.8701;0.17090;0.12528;0.73574;3
SOUN;2.604;1262.91;0.03854;65.70
LIGH;2.611;2776.589;686.6;3
LIGH;2.612;2776.639;690.6;3
ACCE;2.618;2776.650;0.91685;3.37843;8.05640;2
GYRO;2.618;2776.650;-0.01656;0.15182;-0.00055;2
AHRS;2.619;2776.650;23.9065;-5.5457;98.8924;0.17046;0.12641;0.73594;3
MAGN;2.620;2776.650;29.96979;-15.62958;-28.26385;3
PRES;2.620;2776.623;1014.2026;3
ACCE;2.638;2776.670;0.52687;3.42195;8.40668;2
GYRO;2.638;2776.670;-0.26643;0.22237;-0.06055;2
MAGN;2.639;2776.670;30.31921;-17.02881;-28.26385;3
AHRS;2.639;2776.670;23.7422;-5.3151;98.8339;0.16814;0.12654;0.73622;3
PRES;2.647;2776.656;1014.2026;3
AHRS;2.658;2776.690;23.3284;-5.0016;98.7351;0.16396;0.12546;0.73678;3
ACCE;2.677;2776.690;0.48979;3.44452;9.32292;2
PRES;2.678;2776.690;1014.2026;3
GYRO;2.678;2776.690;-0.46237;0.24292;-0.03802;2
MAGN;2.678;2776.690;30.84564;-16.85638;-27.09045;3
AHRS;2.679;2776.709;22.8069;-4.7304;98.6640;0.15942;0.12348;0.73757;3
ACCE;2.697;2776.710;0.28729;3.14774;10.75316;2
GYRO;2.697;2776.710;-0.43286;0.15958;-0.01350;2
MAGN;2.698;2776.710;30.84106;-16.82587;-27.10266;3
AHRS;2.698;2776.729;22.3843;-4.5306;98.6961;0.15577;0.12188;0.73867;3
PRES;2.706;2776.723;1014.2026;3
LIGH;2.712;2776.690;695.5;3
LIGH;2.713;2776.740;700.4;3
ACCE;2.716;2776.730;0.36655;3.30125;10.87021;2
GYRO;2.717;2776.730;-0.22969;0.16350;0.07799;2
MAGN;2.717;2776.730;30.62897;-15.58838;-27.61993;3
AHRS;2.717;2776.749;22.1804;-4.3256;98.8388;0.15317;0.12190;0.74006;3
ACCE;2.737;2776.750;0.43980;3.28271;10.83841;2
GYRO;2.737;2776.750;-0.03990;0.27112;0.15714;2
MAGN;2.737;2776.750;29.62036;-14.57825;-28.26385;3
PRES;2.737;2776.757;1014.2026;3
AHRS;2.738;2776.769;22.1502;-3.9775;99.0992;0.15047;0.12399;0.74202;3
ACCE;2.756;2776.770;0.56013;3.72961;9.75983;2
GYRO;2.757;2776.770;0.08833;0.49742;0.25061;2
MAGN;2.757;2776.770;29.67987;-14.78424;-28.25165;3
AHRS;2.757;2776.789;22.2492;-3.5421;99.4349;0.14782;0.12751;0.74432;3
PRES;2.766;2776.791;1014.2026;3
ACCE;2.776;2776.791;0.57663;4.03064;8.79756;2
GYRO;2.776;2776.791;0.14784;0.46735;0.28888;2
MAGN;2.777;2776.791;30.56793;-17.48505;-28.02582;3
AHRS;2.777;2776.809;22.4273;-3.2729;99.8308;0.14660;0.13069;0.74661;3
ACCE;2.796;2776.811;0.58826;4.09300;8.06668;2
GYRO;2.797;2776.811;0.19131;0.21698;0.31841;2
MAGN;2.797;2776.811;31.37207;-16.68091;-27.25830;3
PRES;2.797;2776.824;1014.2026;3
AHRS;2.797;2776.829;22.6499;-3.3192;100.2424;0.14765;0.13243;0.74850;3
LIGH;2.812;2776.791;706.8;3
LIGH;2.813;2776.841;713.4;3
ACCE;2.816;2776.831;0.61765;4.00029;7.99043;2
GYRO;2.816;2776.831;0.20061;-0.05789;0.34163;2
MAGN;2.816;2776.831;31.29272;-16.56342;-27.25830;3
AHRS;2.817;2776.848;22.8603;-3.6318;100.6859;0.15032;0.13267;0.75022;3
PRES;2.825;2776.858;1014.2026;3
ACCE;2.836;2776.851;0.78619;3.77255;8.51375;2
GYRO;2.836;2776.851;0.17096;-0.18086;0.38370;2
MAGN;2.837;2776.851;30.69305;-15.87372;-27.23694;3
AHRS;2.837;2776.868;23.0154;-3.9895;101.2010;0.15291;0.13242;0.75234;3
ACCE;2.856;2776.871;0.74646;3.55122;8.75227;2
GYRO;2.856;2776.871;0.13118;-0.01457;0.48026;2
MAGN;2.856;2776.871;30.84564;-17.55676;-27.09045;3
AHRS;2.857;2776.888;23.0796;-4.1372;101.8885;0.15343;0.13296;0.75579;3
ACCE;2.876;2776.891;1.11848;3.87158;8.49672;2
GYRO;2.876;2776.891;0.04639;0.29059;0.60828;2
MAGN;2.877;2776.891;31.14319;-17.58423;-26.85547;3
AHRS;2.877;2776.908;23.0517;-4.0443;102.6358;0.15179;0.13427;0.76000;3
PRES;2.885;2776.891;1014.2026;3
ACCE;2.895;2776.911;1.41287;4.35225;8.28160;2
GYRO;2.896;2776.911;-0.01352;0.39160;0.55951;2
MAGN;2.896;2776.911;32.47528;-17.85126;-25.80872;3
AHRS;2.897;2776.928;23.0438;-3.9720;103.2698;0.15052;0.13544;0.76351;3
LIGH;2.913;2776.891;720.3;3
LIGH;2.914;2776.942;727.3;3
ACCE;2.915;2776.932;1.23088;4.32254;8.53693;2
GYRO;2.916;2776.932;0.08659;0.11574;0.43236;2
MAGN;2.917;2776.932;31.02112;-18.43262;-26.92261;3
AHRS;2.917;2776.948;23.2084;-4.1922;103.7677;0.15227;0.13604;0.76562;3
PRES;2.918;2776.925;1014.2026;3
ACCE;2.935;2776.952;0.76546;3.79764;8.47446;2
GYRO;2.936;2776.952;0.26321;-0.17799;0.34659;2
MAGN;2.937;2776.952;31.05469;-18.67676;-26.49078;3
AHRS;2.937;2776.968;23.4815;-4.5741;104.2321;0.15569;0.13648;0.76714;3
PRES;2.945;2776.958;1014.2026;3
ACCE;2.955;2776.972;0.71198;3.67914;8.33542;2
GYRO;2.955;2776.972;0.24628;-0.14296;0.37833;2
MAGN;2.956;2776.972;31.38123;-19.54803;-24.92218;3
AHRS;2.956;2776.987;23.6942;-4.9068;104.7571;0.15839;0.13689;0.76911;3
ACCE;2.975;2776.992;1.16260;3.89804;8.71669;2
GYRO;2.976;2776.992;0.18169;-0.07867;0.40181;2
MAGN;2.976;2776.992;32.07245;-19.13452;-25.58289;3
PRES;2.977;2776.992;1014.1978;3
AHRS;2.977;2777.007;23.8733;-5.2121;105.2705;0.16075;0.13722;0.77109;3
ACCE;2.995;2777.012;1.48447;3.90367;8.94231;2
GYRO;2.995;2777.012;0.23708;-0.10225;0.35114;2
MAGN;2.996;2777.012;31.90308;-19.55566;-26.06506;3
AHRS;2.996;2777.027;24.1385;-5.5466;105.7162;0.16382;0.13791;0.77250;3
PRES;3.004;2777.026;1014.1926;3
LIGH;3.014;2776.992;730.3;3
LIGH;3.015;2777.042;732.8;3
ACCE;3.016;2777.032;1.27267;3.77721;8.70261;2
GYRO;3.018;2777.032;0.36313;-0.18961;0.27014;2
MAGN;3.019;2777.032;31.28204;-20.52917;-27.50702;3
AHRS;3.022;2777.047;24.5517;-5.9691;106.1024;0.16829;0.13911;0.77319;3
ACCE;3.035;2777.052;1.00539;3.55952;8.19333;2
GYRO;3.036;2777.052;0.47574;-0.31670;0.24289;2
AHRS;3.036;2777.067;25.0631;-6.5065;106.4778;0.17403;0.14039;0.77342;3
MAGN;3.037;2777.052;31.02112;-19.48395;-27.25830;3
PRES;3.037;2777.059;1014.1926;3
ACCE;3.054;2777.073;1.25833;3.54353;7.91530;2
GYRO;3.055;2777.073;0.49904;-0.36784;0.26004;2
MAGN;3.055;2777.073;30.82275;-20.27740;-27.06757;3
AHRS;3.056;2777.087;25.5754;-7.0913;106.8670;0.18005;0.14150;0.77359;3
PRES;3.064;2777.093;1014.1926;3
ACCE;3.074;2777.093;1.51500;3.62914;7.94829;2
GYRO;3.075;2777.093;0.45738;-0.31561;0.23860;2
AHRS;3.075;2777.107;26.0378;-7.5927;107.2539;0.18524;0.14273;0.77391;3
MAGN;3.076;2777.093;30.00641;-22.39227;-25.88654;3
ACCE;3.094;2777.113;1.63188;3.70924;7.81982;2
GYRO;3.095;2777.113;0.41196;-0.21169;0.19623;2
MAGN;3.096;2777.113;29.26941;-22.63794;-24.24164;3
PRES;3.097;2777.126;1014.2025;3
AHRS;3.097;2777.126;26.4573;-7.9697;107.5995;0.18942;0.14426;0.77425;3
ACCE;3.115;2777.133;1.67911;3.86296;7.38492;2
GYRO;3.115;2777.133;0.37541;-0.18472;0.14328;2
MAGN;3.116;2777.133;29.26941;-22.63794;-25.11749;3
LIGH;3.116;2777.093;733.0;3
AHRS;3.116;2777.146;26.8484;-8.3163;107.8608;0.19334;0.14564;0.77424;3
ACCE;3.134;2777.153;1.58655;3.90071;7.23622;2
GYRO;3.134;2777.153;0.29060;-0.21661;0.08879;2
MAGN;3.135;2777.153;29.32892;-22.93854;-26.86462;3
AHRS;3.135;2777.166;27.1392;-8.6463;108.0196;0.19678;0.14624;0.77390;3
ACCE;3.154;2777.173;1.57547;3.89615;7.41518;2
GYRO;3.154;2777.173;0.13507;-0.16241;0.05692;2
MAGN;3.155;2777.173;29.44489;-23.51379;-26.75629;3
AHRS;3.155;2777.186;27.2565;-8.8671;108.1198;0.19871;0.14610;0.77379;3
PRES;3.156;2777.160;1014.2026;3
SOUN;3.156;249.11;0.00760;51.60
ACCE;3.174;2777.193;1.70023;3.85364;7.73375;2
GYRO;3.174;2777.193;-0.01436;-0.04340;0.04311;2
MAGN;3.174;2777.193;28.86047;-23.44971;-26.69373;3
AHRS;3.175;2777.206;27.2132;-8.9360;108.1755;0.19889;0.14555;0.77404;3
PRES;3.183;2777.193;1014.2001;3
ACCE;3.193;2777.213;1.69553;3.82767;8.02544;2
GYRO;3.194;2777.213;-0.08974;0.03172;0.01378;2
MAGN;3.194;2777.213;27.46429;-23.20404;-26.20087;3
AHRS;3.195;2777.226;27.1006;-8.9144;108.1821;0.19819;0.14489;0.77434;3
ACCE;3.213;2777.234;1.64388;3.84335;8.40198;2
GYRO;3.214;2777.234;-0.06519;0.01945;-0.00627;2
MAGN;3.214;2777.234;26.81732;-22.98737;-25.58289;3
PRES;3.215;2777.227;1014.1926;3
AHRS;3.215;2777.246;27.0250;-8.8988;108.1861;0.19772;0.14445;0.77455;3
LIGH;3.216;2777.193;730.7;3
LIGH;3.216;2777.244;728.2;3
ACCE;3.233;2777.254;1.68675;3.92192;8.42213;2
GYRO;3.233;2777.254;0.05142;-0.03670;-0.01001;2
MAGN;3.234;2777.254;27.83051;-23.71216;-25.85907;3
AHRS;3.234;2777.265;27.0839;-8.9600;108.2064;0.19839;0.14458;0.77442;3
PRES;3.242;2777.260;1014.1976;3
ACCE;3.253;2777.274;1.59013;3.98787;8.23932;2
GYRO;3.253;2777.274;0.16837;-0.11151;-0.02579;2
MAGN;3.254;2777.274;29.34418;-24.66583;-26.60980;3
AHRS;3.254;2777.285;27.2728;-9.1039;108.2367;0.20024;0.14521;0.77394;3
ACCE;3.273;2777.294;1.65228;4.09775;8.04201;2
GYRO;3.274;2777.294;0.24217;-0.16920;-0.02716;2
MAGN;3.274;2777.294;29.44489;-24.56512;-27.09045;3
PRES;3.274;2777.294;1014.2026;3
AHRS;3.275;2777.305;27.5460;-9.3130;108.2707;0.20292;0.14611;0.77318;3
ACCE;3.293;2777.314;1.72589;4.20961;7.83797;2
GYRO;3.293;2777.314;0.28798;-0.20500;-0.04945;2
MAGN;3.294;2777.314;28.56445;-24.16687;-27.47192;3
AHRS;3.294;2777.325;27.8772;-9.5620;108.2823;0.20618;0.14716;0.77210;3
PRES;3.302;2777.328;1014.2026;3
ACCE;3.312;2777.334;1.57664;4.23688;7.65178;2
GYRO;3.313;2777.334;0.28714;-0.20308;-0.08781;2
MAGN;3.313;2777.334;27.76337;-23.77319;-27.53296;3
AHRS;3.314;2777.345;28.2150;-9.7778;108.2346;0.20931;0.14832;0.77075;3
LIGH;3.316;2777.294;728.0;3
ACCE;3.332;2777.354;1.45514;4.25725;7.58731;2
GYRO;3.333;2777.354;0.22696;-0.13715;-0.10596;2
MAGN;3.333;2777.354;28.04260;-23.86475;-27.09045;3
AHRS;3.334;2777.365;28.4896;-9.8990;108.1540;0.21155;0.14946;0.76953;3
PRES;3.334;2777.361;1014.2026;3
ACCE;3.352;2777.375;1.40396;4.33009;7.62691;2
GYRO;3.353;2777.375;0.14461;-0.05890;-0.11360;2
MAGN;3.354;2777.375;27.86713;-24.56512;-27.09045;3
AHRS;3.354;2777.385;28.6757;-9.9139;108.0420;0.21269;0.15047;0.76852;3
ACCE;3.372;2777.395;1.44229;4.40556;7.72791;2
GYRO;3.373;2777.395;0.09404;-0.03882;-0.12454;2
MAGN;3.373;2777.395;27.69318;-24.90692;-27.26288;3
AHRS;3.373;2777.404;28.8080;-9.8949;107.9174;0.21336;0.15125;0.76764;3
ACCE;3.392;2777.415;1.42291;4.46210;7.70137;2
GYRO;3.393;2777.415;0.07132;-0.03358;-0.14349;2
MAGN;3.393;2777.415;27.69318;-24.56512;-27.42615;3
PRES;3.394;2777.395;1014.2026;3
AHRS;3.394;2777.424;28.9184;-9.8568;107.7583;0.21384;0.15191;0.76665;3
ACCE;3.412;2777.435;1.30914;4.43474;7.72954;2
GYRO;3.412;2777.435;0.00813;0.03336;-0.15607;2
MAGN;3.413;2777.435;28.35541;-24.47052;-27.15302;3
AHRS;3.413;2777.444;28.9674;-9.7316;107.5662;0.21350;0.15253;0.76580;3
PRES;3.421;2777.428;1014.2026;3
ACCE;3.431;2777.455;1.27637;4.43335;7.89781;2
GYRO;3.432;2777.455;-0.06802;0.12823;-0.14294;2
MAGN;3.432;2777.455;28.82080;-24.09821;-27.20184;3
AHRS;3.433;2777.464;28.9229;-9.4925;107.3675;0.21195;0.15308;0.76532;3
ACCE;3.452;2777.475;1.36830;4.50243;7.98508;2
GYRO;3.452;2777.475;-0.09189;0.16095;-0.13138;2
MAGN;3.453;2777.475;28.74451;-23.86475;-27.42615;3
PRES;3.453;2777.462;1014.2026;3
AHRS;3.453;2777.484;28.8448;-9.2181;107.1735;0.21000;0.15359;0.76499;3
ACCE;3.472;2777.495;1.42926;4.50092;7.99956;2
GYRO;3.472;2777.495;-0.07721;0.13324;-0.13980;2
MAGN;3.472;2777.495;29.25568;-24.58191;-27.32697;3
AHRS;3.473;2777.504;28.7827;-8.9740;106.9746;0.20834;0.15406;0.76455;3
PRES;3.481;2777.495;1014.2026;3
ACCE;3.491;2777.516;1.27928;4.41898;8.06261;2
GYRO;3.492;2777.516;-0.05722;0.09570;-0.15408;2
MAGN;3.492;2777.516;29.51508;-24.77570;-27.55890;3
AHRS;3.493;2777.524;28.7482;-8.8098;106.7830;0.20733;0.15432;0.76393;3
ACCE;3.512;2777.536;1.22192;4.32596;8.08900;2
GYRO;3.512;2777.536;-0.05037;0.09210;-0.14629;2
MAGN;3.512;2777.536;29.44489;-24.56512;-27.76184;3
PRES;3.513;2777.529;1014.2026;3
AHRS;3.513;2777.543;28.6974;-8.5975;106.5964;0.20592;0.15473;0.76346;3
LIGH;3.517;2777.495;730.2;3
LIGH;3.517;2777.546;732.8;3
ACCE;3.531;2777.556;1.44098;4.10127;8.25363;2
GYRO;3.531;2777.556;-0.05440;0.12621;-0.16113;2
MAGN;3.532;2777.556;29.00391;-23.68469;-26.49689;3
AHRS;3.532;2777.563;28.6319;-8.3744;106.4187;0.20435;0.15512;0.76308;3
PRES;3.540;2777.563;1014.2026;3
ACCE;3.551;2777.576;0.96074;4.24492;8.35081;2
GYRO;3.551;2777.576;-0.02588;0.17751;-0.17433;2
MAGN;3.552;2777.576;29.08173;-23.05145;-25.64240;3
AHRS;3.552;2777.583;28.5066;-8.1566;106.3134;0.20242;0.15520;0.76318;3
ACCE;3.571;2777.596;0.80336;4.30087;8.02901;2
GYRO;3.572;2777.596;0.03131;0.16606;-0.10583;2
MAGN;3.572;2777.596;29.26941;-22.98737;-25.58289;3
AHRS;3.572;2777.603;28.5220;-7.7646;106.1585;0.20010;0.15707;0.76303;3
PRES;3.573;2777.596;1014.2026;3
ACCE;3.591;2777.616;0.95935;4.31752;7.84828;2
GYRO;3.591;2777.616;0.05933;0.09116;-0.05530;2
MAGN;3.591;2777.616;30.09186;-23.34137;-26.14441;3
AHRS;3.592;2777.623;28.5856;-7.5754;106.1023;0.19923;0.15839;0.76294;3
SOUN;3.595;104.03;0.00317;44.01
PRES;3.601;2777.630;1014.2026;3
ACCE;3.610;2777.636;0.87462;4.44115;7.84288;2
GYRO;3.611;2777.636;0.08263;0.00594;-0.03107;2
MAGN;3.612;2777.636;30.25513;-23.99445;-26.42059;3
AHRS;3.612;2777.643;28.6825;-7.5251;106.0713;0.19942;0.15926;0.76267;3
LIGH;3.618;2777.596;733.0;3
ACCE;3.630;2777.657;1.05556;4.46875;7.90355;2
GYRO;3.631;2777.657;0.06927;-0.01315;0.00354;2
MAGN;3.631;2777.657;30.14526;-24.21417;-26.42059;3
AHRS;3.632;2777.663;28.7967;-7.4949;106.0646;0.19980;0.16018;0.76245;3
ACCE;3.650;2777.677;1.18025;4.50139;8.05505;2
GYRO;3.651;2777.677;0.01009;0.05608;0.00061;2
MAGN;3.651;2777.677;29.26941;-23.33984;-25.82245;3
AHRS;3.651;2777.682;28.8337;-7.4866;106.0970;0.19988;0.16053;0.76256;3
PRES;3.659;2777.663;1014.1926;3
ACCE;3.670;2777.697;1.05286;4.53438;8.31517;2
GYRO;3.670;2777.697;-0.02379;0.12155;-0.01686;2
MAGN;3.671;2777.697;29.81110;-23.88153;-26.92413;3
AHRS;3.671;2777.702;28.8158;-7.3859;106.0962;0.19912;0.16093;0.76277;3
ACCE;3.690;2777.717;1.09534;4.61327;8.37230;2
GYRO;3.691;2777.717;-0.01158;0.14638;-0.00932;2
MAGN;3.691;2777.717;30.14526;-24.21417;-27.42615;3
PRES;3.692;2777.697;1014.1926;3
AHRS;3.692;2777.722;28.7792;-7.1994;106.0957;0.19770;0.16165;0.76316;3
ACCE;3.710;2777.737;1.06493;4.58449;8.49625;2
GYRO;3.710;2777.737;0.02838;0.12654;-0.02942;2
MAGN;3.711;2777.737;29.35028;-24.21417;-26.41144;3
AHRS;3.711;2777.742;28.8010;-7.0568;106.0847;0.19687;0.16251;0.76330;3
LIGH;3.718;2777.697;735.3;3
LIGH;3.719;2777.747;737.8;3
PRES;3.720;2777.730;1014.1926;3
ACCE;3.729;2777.757;1.02257;4.63492;8.52217;2
GYRO;3.730;2777.757;0.09862;0.06548;-0.04382;2
AHRS;3.730;2777.762;28.8620;-6.9424;106.0993;0.19639;0.16355;0.76345;3
MAGN;3.731;2777.757;29.36401;-23.13538;-26.08490;3
ACCE;3.750;2777.777;0.93953;4.57489;8.36055;2
GYRO;3.750;2777.777;0.16397;0.01523;-0.05751;2
MAGN;3.751;2777.777;29.44489;-22.81342;-26.08490;3
PRES;3.751;2777.764;1014.1926;3
AHRS;3.751;2777.782;29.0162;-6.8857;106.0684;0.19683;0.16484;0.76307;3
ACCE;3.769;2777.798;0.91843;4.55846;8.09114;2
GYRO;3.770;2777.798;0.18993;0.03049;-0.05989;2
MAGN;3.770;2777.798;29.72412;-24.49188;-25.54932;3
AHRS;3.771;2777.802;29.2101;-6.8195;106.0340;0.19740;0.16644;0.76261;3
PRES;3.779;2777.798;1014.1926;3
ACCE;3.789;2777.818;1.01126;4.58504;7.85997;2
GYRO;3.790;2777.818;0.14455;0.09055;-0.06314;2
MAGN;3.790;2777.818;29.93622;-24.20349;-25.27771;3
AHRS;3.791;2777.821;29.4035;-6.7068;106.0217;0.19763;0.16832;0.76234;3
ACCE;3.809;2777.838;1.17432;4.56528;7.94376;2
GYRO;3.810;2777.838;0.08391;0.12149;-0.09042;2
MAGN;3.810;2777.838;29.96979;-24.03870;-25.24719;3
PRES;3.810;2777.831;1014.1926;3
AHRS;3.811;2777.841;29.5530;-6.5658;105.9504;0.19754;0.16995;0.76191;3
LIGH;3.820;2777.798;737.1;3
LIGH;3.820;2777.848;736.1;3
ACCE;3.829;2777.858;1.25414;4.51984;8.27426;2
GYRO;3.830;2777.858;0.08701;0.11191;-0.14992;2
MAGN;3.830;2777.858;29.23126;-23.89374;-26.51672;3
AHRS;3.831;2777.861;29.6568;-6.4306;105.8437;0.19731;0.17117;0.76138;3
PRES;3.838;2777.865;1014.1926;3
ACCE;3.848;2777.878;1.35318;4.68541;8.58211;2
GYRO;3.849;2777.878;0.15991;0.04814;-0.22221;2
MAGN;3.850;2777.878;30.29327;-23.56567;-25.32043;3
AHRS;3.850;2777.881;29.7733;-6.3127;105.6816;0.19735;0.17229;0.76050;3
ACCE;3.869;2777.898;0.54877;5.27548;8.46503;2
GYRO;3.869;2777.898;0.24701;-0.05598;-0.21785;2
MAGN;3.870;2777.898;30.49622;-23.51379;-25.07935;3
PRES;3.871;2777.898;1014.1926;3
AHRS;3.871;2777.901;29.9859;-6.3024;105.5068;0.19861;0.17349;0.75917;3
ACCE;3.888;2777.918;1.54170;5.62502;8.78221;2
GYRO;3.889;2777.918;0.24603;-0.15984;-0.08617;2
MAGN;3.890;2777.918;29.40979;-23.97919;-25.82092;3
AHRS;3.890;2777.921;30.3638;-6.2434;105.2642;0.20048;0.17593;0.75722;3
ACCE;3.908;2777.939;2.93004;6.03824;9.57751;2
GYRO;3.909;2777.939;0.27034;-0.23393;-0.12207;2
MAGN;3.909;2777.939;30.99976;-23.25287;-26.06659;3
AHRS;3.910;2777.941;30.7293;-6.5942;105.1892;0.20474;0.17644;0.75544;3
LIGH;3.920;2777.898;738.3;3
LIGH;3.921;2777.949;740.8;3
ACCE;3.928;2777.959;3.07028;6.18738;10.29208;2
GYRO;3.929;2777.959;0.44382;-0.33551;-0.32880;2
MAGN;3.929;2777.959;31.19659;-23.16284;-26.08490;3
PRES;3.930;2777.932;1014.2026;3
AHRS;3.930;2777.960;31.1763;-6.8633;104.9403;0.20913;0.17760;0.75270;3
ACCE;3.948;2777.979;1.33681;6.03639;10.74118;2
GYRO;3.948;2777.979;0.72375;-0.47339;-0.46696;2
MAGN;3.949;2777.979;29.89655;-24.78790;-27.01721;3
AHRS;3.949;2777.980;31.8998;-7.1637;104.5131;0.21538;0.18010;0.74832;3
PRES;3.957;2777.965;1014.2009;3
ACCE;3.968;2777.999;1.47066;5.94313;9.59923;2
GYRO;3.968;2777.999;1.00479;-0.48244;-0.34146;2
MAGN;3.969;2777.999;29.62952;-23.43140;-25.03967;3
AHRS;3.969;2778.000;32.9280;-7.4976;104.1439;0.22329;0.18453;0.74343;3
ACCE;3.988;2778.019;1.84894;5.99727;9.46968;2
GYRO;3.989;2778.019;1.13933;-0.46603;-0.28514;2
MAGN;3.989;2778.019;29.62036;-23.33832;-24.91302;3
PRES;3.989;2777.999;1014.1926;3
AHRS;3.990;2778.020;34.1803;-7.9219;103.9418;0.23262;0.19026;0.73861;3
ACCE;4.008;2778.039;1.90042;6.01157;8.57875;2
GYRO;4.008;2778.039;1.28357;-0.37831;-0.28912;2
MAGN;4.008;2778.039;29.44946;-24.86725;-27.34833;3
AHRS;4.009;2778.040;35.5743;-8.3295;103.8159;0.24239;0.19712;0.73373;3
PRES;4.017;2778.033;1014.1926;3
LIGH;4.021;2777.999;735.1;3
LIGH;4.021;2778.049;728.6;3
ACCE;4.027;2778.059;1.54292;6.28848;7.88263;2
GYRO;4.028;2778.059;1.39314;-0.45758;-0.29562;2
MAGN;4.028;2778.059;29.27094;-24.74365;-24.95117;3
AHRS;4.029;2778.060;37.1162;-8.7499;103.7102;0.25288;0.20491;0.72839;3
ACCE;4.048;2778.080;1.41849;6.52811;7.89595;2
GYRO;4.048;2778.080;1.49823;-0.66364;-0.25626;2
MAGN;4.049;2778.080;29.26941;-24.74060;-24.91302;3
PRES;4.049;2778.066;1014.1926;3
AHRS;4.049;2778.080;38.7879;-9.3554;103.6575;0.26501;0.21265;0.72235;3
AHRS;4.068;2778.099;40.5561;-10.1875;103.7048;0.27873;0.22004;0.71576;3
PRES;4.076;2778.100;1014.1926;3
ACCE;4.087;2778.100;1.34363;6.85239;7.60629;2
GYRO;4.087;2778.100;1.58629;-0.75594;-0.21054;2
MAGN;4.088;2778.100;27.17896;-25.13428;-24.91302;3
AHRS;4.088;2778.119;42.3284;-11.1028;103.8686;0.29259;0.22729;0.70922;3
ACCE;4.107;2778.120;1.28244;7.06107;7.67641;2
GYRO;4.108;2778.120;1.52548;-0.67859;-0.14409;2
MAGN;4.108;2778.120;28.21808;-28.59497;-24.91302;3
PRES;4.109;2778.133;1014.1926;3
AHRS;4.109;2778.139;44.0533;-12.0193;104.1994;0.30570;0.23469;0.70335;3
LIGH;4.123;2778.100;708.8;3
LIGH;4.123;2778.150;687.5;3
ACCE;4.126;2778.140;1.58543;7.11319;8.13651;2
GYRO;4.127;2778.140;1.54721;-0.59375;-0.06853;2
MAGN;4.128;2778.140;28.13721;-28.61786;-24.94659;3
AHRS;4.129;2778.159;45.8573;-13.0411;104.7218;0.31919;0.24264;0.69757;3
PRES;4.136;2778.167;1014.1926;3
SOUN;4.146;12.59;0.00038;25.67
ACCE;4.152;2778.160;0.99300;6.87349;7.58633;2
AHRS;4.153;2778.179;47.8919;-14.4210;105.5116;0.33502;0.25112;0.69096;3
GYRO;4.153;2778.160;1.75302;-0.64005;-0.02005;2
MAGN;4.154;2778.160;26.35803;-29.16870;-25.70343;3
ACCE;4.167;2778.180;1.02499;6.86282;6.54329;2
GYRO;4.167;2778.180;2.03566;-0.92281;0.09689;2
MAGN;4.168;2778.180;27.51770;-29.99573;-24.91302;3
AHRS;4.168;2778.199;50.2076;-16.5595;106.7087;0.35521;0.25902;0.68251;3
ACCE;4.186;2778.200;1.24803;6.73453;5.61398;2
GYRO;4.187;2778.200;2.32732;-1.42500;0.17514;2
MAGN;4.187;2778.200;27.33917;-30.14374;-24.82758;3
AHRS;4.188;2778.219;52.7958;-19.6814;108.3369;0.38056;0.26554;0.67104;3
PRES;4.196;2778.200;1014.1926;3
ACCE;4.206;2778.221;1.04221;6.53735;4.75339;2
GYRO;4.207;2778.221;2.61163;-1.98167;0.17633;2
MAGN;4.207;2778.221;25.32806;-31.97174;-23.75793;3
AHRS;4.207;2778.238;55.5673;-23.8291;110.5022;0.41004;0.27064;0.65642;3
LIGH;4.223;2778.200;648.6;3
LIGH;4.223;2778.251;607.2;3
ACCE;4.226;2778.241;1.30063;6.52150;4.23831;2
GYRO;4.227;2778.241;2.78362;-2.38145;0.20280;2
MAGN;4.227;2778.241;24.53918;-34.02557;-22.39838;3
PRES;4.228;2778.234;1014.1926;3
AHRS;4.228;2778.258;58.3857;-28.9670;113.3752;0.44182;0.27474;0.63936;3
ACCE;4.246;2778.261;2.30176;6.80539;3.08464;2
GYRO;4.246;2778.261;2.88655;-2.59297;0.15637;2
MAGN;4.247;2778.261;24.14093;-34.33533;-22.43958;3
AHRS;4.247;2778.278;61.1657;-35.0453;116.8508;0.47487;0.27763;0.61920;3
PRES;4.255;2778.268;1014.1926;3
ACCE;4.265;2778.281;2.31493;6.92534;1.37492;2
GYRO;4.266;2778.281;2.87340;-2.96748;-0.06422;2
MAGN;4.267;2778.281;21.28601;-36.87439;-22.68524;3
AHRS;4.267;2778.298;63.8622;-42.1206;120.7822;0.50901;0.27844;0.59467;3
ACCE;4.286;2778.301;2.12001;6.76192;0.65974;2
GYRO;4.287;2778.301;2.74638;-3.44124;-0.28169;2
MAGN;4.287;2778.301;20.68481;-39.28070;-22.39838;3
PRES;4.288;2778.301;1014.1926;3
AHRS;4.288;2778.317;66.3264;-50.1386;125.1253;0.54311;0.27632;0.56616;3
ACCE;4.305;2778.321;1.75175;6.92981;0.16606;2
GYRO;4.306;2778.321;2.61949;-3.96962;-0.48149;2
MAGN;4.306;2778.321;20.25909;-39.70642;-21.92841;3
AHRS;4.307;2778.338;68.6478;-59.8018;130.3830;0.57880;0.27096;0.53192;3
PRES;4.315;2778.335;1014.1926;3
ACCE;4.325;2778.341;1.66174;6.77930;-0.63239;2
GYRO;4.326;2778.341;2.45981;-4.29781;-0.57434;2
AHRS;4.326;2778.358;70.5262;-70.5040;136.4621;0.61251;0.26306;0.49565;3
MAGN;4.327;2778.341;17.85736;-41.65649;-19.85321;3
ACCE;4.345;2778.362;2.23701;7.32451;-2.09306;2
GYRO;4.346;2778.362;2.20930;-4.51588;-0.63161;2
MAGN;4.346;2778.362;15.42969;-42.08374;-19.71741;3
PRES;4.347;2778.368;1014.1857;3
AHRS;4.347;2778.377;71.9343;-82.1734;143.1049;0.64465;0.25161;0.45654;3
ACCE;4.365;2778.382;2.82710;7.76839;-2.65651;2
GYRO;4.365;2778.382;1.89447;-5.02565;-0.74440;2
MAGN;4.366;2778.382;15.28015;-42.30804;-19.36188;3
AHRS;4.366;2778.397;73.0207;-94.8121;149.9373;0.67588;0.23544;0.41177;3
PRES;4.374;2778.402;1014.1826;3
LIGH;4.378;2778.301;575.6;3
LIGH;4.378;2778.351;545.2;3
LIGH;4.378;2778.402;514.8;3
ACCE;4.385;2778.402;4.73581;8.66396;-2.26723;2
GYRO;4.386;2778.402;1.75330;-5.98375;-1.03488;2
MAGN;4.387;2778.402;13.97400;-43.33344;-18.00385;3
AHRS;4.387;2778.417;73.9407;-109.5527;157.7830;0.70727;0.21462;0.35752;3
ACCE;4.405;2778.422;4.30757;8.46994;-0.61723;2
GYRO;4.406;2778.422;1.95055;-7.12744;-1.43687;2
MAGN;4.406;2778.422;11.39984;-44.01093;-17.87415;3
PRES;4.407;2778.435;1014.1826;3
AHRS;4.407;2778.437;74.4451;-127.8339;168.0861;0.73894;0.19030;0.29183;3
WIFI;4.409;2778.427;eduroam;00:13:c3:44:d8:e1;-81
WIFI;4.409;2778.427;UJI;00:13:c3:44:d8:e0;-82
WIFI;4.409;2778.427;Pruebas;2e:d9:9f:d9:fa:21;-80
WIFI;4.409;2778.427;FTE-1DDE;f8:3d:ff:7d:1d:e5;-73
WIFI;4.409;2778.427;UJI;00:17:59:fb:19:50;-66
WIFI;4.409;2778.427;eduroam;00:17:59:fb:19:51;-66
WIFI;4.409;2778.427;Pruebas;c8:d1:5e:64:e1:d8;-85
WIFI;4.409;2778.427;eduroam;00:14:1c:dd:fc:41;-79
WIFI;4.409;2775.620;eduroam;24:a4:3c:04:9c:a2;-86
WIFI;4.409;2775.620;IoT;d0:ae:ec:dd:ec:30;-86
WIFI;4.409;2775.620;IRSLab2-2.4GHz;c8:d7:19:09:37:8d;-87
WIFI;4.409;2775.620;eduroam;00:14:1c:dd:f1:e1;-86
WIFI;4.409;2775.620;ARGLLAM1;00:26:5b:45:86:d8;-85
WIFI;4.409;2778.427;guifi.net/CS-UJInuvolguifi5;00:15:6d:e4:7d:15;-85
WIFI;4.409;2775.620;UJI;c2:9f:db:1c:91:57;-85
WIFI;4.409;2778.427;eduroam;dc:9f:db:1c:91:57;-86
ACCE;4.428;2778.442;3.49884;8.58807;1.80435;2
AHRS;4.428;2778.457;73.7637;-148.1660;-179.6041;0.76863;0.16725;0.22135;3
GYRO;4.429;2778.442;2.46503;-7.64830;-1.61815;2
MAGN;4.429;2778.442;10.54993;-44.14520;-17.82990;3
ACCE;4.445;2778.462;2.53108;8.80801;1.51753;2
GYRO;4.445;2778.462;3.17027;-7.08369;-1.72899;2
MAGN;4.445;2778.462;7.69348;-45.19653;-17.61627;3
AHRS;4.446;2778.477;71.3749;-166.8122;-168.2996;0.79581;0.14888;0.15185;3
ACCE;4.465;2778.482;1.37318;8.62955;-2.71277;2
GYRO;4.465;2778.482;3.72809;-6.60501;-1.80887;2
MAGN;4.465;2778.482;6.66962;-46.98944;-17.37213;3
PRES;4.466;2778.469;1014.1826;3
AHRS;4.466;2778.497;67.5406;178.4056;-160.5195;0.82052;0.13300;0.08263;3
LIGH;4.474;2778.452;539.6;3
LIGH;4.474;2778.503;577.3;3
ACCE;4.484;2778.503;0.29074;8.41832;-5.44493;2
GYRO;4.485;2778.503;3.67955;-6.39648;-1.94164;2
MAGN;4.485;2778.503;6.25305;-47.19849;-15.67993;3
AHRS;4.485;2778.517;63.3190;166.9195;-155.8699;0.83946;0.11830;0.01419;3
PRES;4.494;2778.503;1014.1826;3
ACCE;4.504;2778.523;-0.59264;7.80559;-4.68846;2
GYRO;4.504;2778.523;3.25987;-6.08871;-2.09474;2
MAGN;4.505;2778.523;4.82941;-48.45734;-10.94208;3
AHRS;4.505;2778.536;59.1419;157.5251;-152.9959;0.85195;0.10566;-0.05179;3
ACCE;4.524;2778.543;-3.00323;6.58125;-4.30602;2
GYRO;4.524;2778.543;3.22916;-5.68724;-2.13092;2
MAGN;4.524;2778.543;3.86658;-50.14343;-9.32770;3
PRES;4.525;2778.536;1014.1826;3
AHRS;4.525;2778.556;54.8371;149.9290;-151.6393;0.86042;0.09419;-0.11431;3
ACCE;4.544;2778.563;-4.23926;6.24142;-5.14624;2
GYRO;4.544;2778.563;3.14072;-5.02838;-1.95969;2
MAGN;4.544;2778.563;4.88129;-50.20447;-8.01239;3
AHRS;4.545;2778.576;50.6387;144.0891;-151.4998;0.86591;0.08389;-0.16995;3
PRES;4.553;2778.570;1014.1826;3
ACCE;4.563;2778.583;-4.61125;6.49001;-5.28259;2
GYRO;4.564;2778.583;2.93469;-4.30919;-1.88934;2
MAGN;4.564;2778.583;7.15485;-50.38147;-4.34265;3
AHRS;4.564;2778.596;46.6698;139.4385;-151.8293;0.86880;0.07644;-0.21828;3
LIGH;4.574;2778.553;558.9;3
LIGH;4.574;2778.603;534.3;3
ACCE;4.583;2778.603;-5.62746;6.03389;-5.05115;2
GYRO;4.584;2778.603;2.85101;-3.79501;-1.98218;2
MAGN;4.584;2778.603;7.72095;-50.49438;-2.28882;3
PRES;4.584;2778.603;1014.1826;3
AHRS;4.584;2778.616;42.7116;135.4825;-152.4189;0.86997;0.07150;-0.26227;3
SOUN;4.586;64.88;0.00198;39.91
ACCE;4.603;2778.623;-6.57678;5.75972;-3.90366;2
GYRO;4.604;2778.623;2.90309;-3.42064;-2.04488;2
MAGN;4.604;2778.623;8.38928;-50.76294;-0.88043;3
AHRS;4.604;2778.636;38.6909;132.0924;-153.3499;0.87006;0.06786;-0.30299;3
PRES;4.613;2778.637;1014.1826;3
ACCE;4.623;2778.644;-7.33417;5.99503;-2.20206;2
GYRO;4.623;2778.644;3.11401;-2.88419;-2.06667;2
MAGN;4.624;2778.644;10.44312;-50.64087;1.92871;3
AHRS;4.624;2778.656;34.5663;129.5354;-154.7457;0.87054;0.06523;-0.33845;3
ACCE;4.643;2778.664;-7.77104;6.30264;-0.79607;2
GYRO;4.643;2778.664;3.52650;-2.02287;-2.15285;2
MAGN;4.644;2778.664;11.92474;-49.79248;2.73743;3
PRES;4.644;2778.670;1014.1826;3
AHRS;4.645;2778.675;30.1279;128.0723;-156.6407;0.87323;0.06432;-0.36670;3
ACCE;4.663;2778.684;-7.95027;5.50645;-0.81804;2
GYRO;4.663;2778.684;4.11795;-1.14250;-2.40482;2
MAGN;4.663;2778.684;13.86566;-49.49493;4.88129;3
AHRS;4.664;2778.695;25.1057;127.6064;-159.0081;0.87866;0.06521;-0.38817;3
PRES;4.672;2778.704;1014.1826;3
LIGH;4.675;2778.654;530.6;3
LIGH;4.675;2778.704;529.1;3
ACCE;4.682;2778.704;-8.35594;3.98991;-2.16049;2
GYRO;4.683;2778.704;4.85481;-0.80661;-2.69225;2
MAGN;4.683;2778.704;17.71545;-48.62976;9.39178;3
AHRS;4.683;2778.715;19.3047;127.4205;-161.8509;0.88452;0.06607;-0.40747;3
ACCE;4.703;2778.724;-8.92145;1.90718;-3.26300;2
GYRO;4.704;2778.724;5.55865;-1.04686;-2.87173;2
MAGN;4.704;2778.724;19.28406;-48.04077;11.45172;3
AHRS;4.704;2778.735;12.8576;126.8176;-165.1500;0.88763;0.06513;-0.42814;3
ACCE;4.723;2778.744;-8.65096;-0.33012;-3.45854;2
GYRO;4.723;2778.744;5.84679;-0.79698;-2.89915;2
MAGN;4.723;2778.744;20.59631;-46.72852;13.96484;3
AHRS;4.724;2778.755;6.2055;126.2272;-168.7108;0.88869;0.06324;-0.44462;3
PRES;4.732;2778.738;1014.1826;3
ACCE;4.742;2778.764;-7.58372;-2.58110;-3.71028;2
GYRO;4.743;2778.764;5.65491;0.46513;-2.84865;2
MAGN;4.743;2778.764;23.35510;-42.44537;19.81049;3
AHRS;4.743;2778.775;-0.2364;126.7177;-172.1698;0.89168;0.06195;-0.44748;3
ACCE;4.762;2778.785;-6.33571;-4.74948;-3.64137;2
GYRO;4.763;2778.785;5.35159;1.94881;-2.60435;2
MAGN;4.763;2778.785;24.71466;-39.45618;23.01483;3
PRES;4.763;2778.771;1014.1804;3
AHRS;4.763;2778.795;-6.3360;128.5604;-175.5123;-0.89792;-0.05918;0.43492;3
LIGH;4.776;2778.754;481.6;3
LIGH;4.776;2778.805;429.1;3
ACCE;4.782;2778.805;-5.82285;-6.34758;-4.53906;2
GYRO;4.782;2778.805;5.40741;2.65962;-2.14723;2
MAGN;4.783;2778.805;26.95770;-36.67450;25.50507;3
AHRS;4.783;2778.814;-12.1834;130.8812;-179.0725;-0.90401;-0.05143;0.41406;3
PRES;4.791;2778.805;1014.1726;3
ACCE;4.802;2778.825;-5.65889;-7.67172;-5.08578;2
GYRO;4.802;2778.825;5.69710;2.26627;-1.55557;2
MAGN;4.802;2778.825;28.26080;-30.60608;30.79376;3
AHRS;4.803;2778.834;-17.8627;132.3740;176.8723;-0.90515;-0.03800;0.39483;3
ACCE;4.822;2778.845;-4.90544;-8.38971;-4.88496;2
GYRO;4.822;2778.845;5.88068;1.75244;-0.99174;2
MAGN;4.823;2778.845;27.51770;-27.54364;33.40454;3
PRES;4.823;2778.838;1014.1726;3
AHRS;4.823;2778.854;-23.3074;132.7167;172.1864;-0.90062;-0.01969;0.37923;3
ACCE;4.841;2778.865;-4.50294;-8.64014;-6.03427;2
GYRO;4.842;2778.865;5.77426;1.59767;-0.63525;2
MAGN;4.842;2778.865;26.83411;-23.35510;35.73456;3
AHRS;4.842;2778.874;-28.3735;132.3779;167.1965;-0.89248;0.00057;0.36397;3
PRES;4.851;2778.872;1014.1726;3
ACCE;4.861;2778.885;-4.10321;-8.12749;-6.60205;2
GYRO;4.862;2778.885;5.34549;1.42833;-0.45906;2
MAGN;4.862;2778.885;24.89014;-15.20996;39.89105;3
AHRS;4.862;2778.894;-32.8914;131.5473;162.2507;-0.88207;0.02015;0.34901;3
LIGH;4.877;2778.855;386.4;3
LIGH;4.878;2778.905;344.8;3
ACCE;4.881;2778.905;-3.95337;-7.76234;-6.62024;2
GYRO;4.882;2778.905;4.86095;1.16402;-0.45393;2
MAGN;4.882;2778.905;23.83881;-11.59973;41.61682;3
PRES;4.882;2778.905;1014.1726;3
AHRS;4.883;2778.914;-36.9379;130.2253;157.4581;-0.86988;0.03742;0.33530;3
ACCE;4.901;2778.926;-4.69020;-7.83279;-6.36244;2
GYRO;4.902;2778.926;4.33937;1.04652;-0.46129;2
MAGN;4.903;2778.926;22.57690;-7.81708;41.81824;3
AHRS;4.904;2778.933;-40.5166;128.6437;152.9459;-0.85713;0.05189;0.32224;3
PRES;4.911;2778.939;1014.1726;3
ACCE;4.921;2778.946;-5.57101;-7.89694;-6.18811;2
GYRO;4.922;2778.946;3.67119;1.31247;-0.37288;2
MAGN;4.922;2778.946;20.87250;-0.33569;43.19000;3
AHRS;4.922;2778.953;-43.4600;127.3173;148.7280;-0.84595;0.06618;0.30751;3
ACCE;4.941;2778.966;-5.35788;-7.75002;-5.32092;2
GYRO;4.942;2778.966;2.94157;1.61284;-0.24557;2
MAGN;4.942;2778.966;20.33386;2.76489;43.96210;3
AHRS;4.943;2778.973;-45.7189;126.5961;144.9937;-0.83758;0.08110;0.29051;3
PRES;4.943;2778.973;1014.1726;3
ACCE;4.961;2778.986;-5.09822;-7.38649;-4.29631;2
GYRO;4.961;2778.986;2.46063;1.66959;-0.21986;2
MAGN;4.962;2778.986;18.97888;4.57153;44.39392;3
AHRS;4.962;2778.993;-47.5735;126.2215;141.7549;-0.83084;0.09500;0.27317;3
LIGH;4.977;2778.956;381.1;3
LIGH;4.978;2779.006;427.5;3
ACCE;4.980;2779.006;-5.55893;-7.79181;-4.61710;2
GYRO;4.981;2779.006;2.22113;1.42902;-0.25275;2
MAGN;4.981;2779.006;16.26892;9.14764;43.85986;3
AHRS;4.982;2779.013;-49.2723;125.7382;138.7372;-0.82406;0.10713;0.25721;3
ACCE;5.001;2779.026;-6.20107;-8.37300;-5.12090;2
GYRO;5.001;2779.026;1.98889;1.07025;-0.19612;2
MAGN;5.002;2779.026;15.25421;11.00006;43.46008;3
PRES;5.002;2779.006;1014.1726;3
AHRS;5.002;2779.033;-50.7659;124.9516;135.8853;-0.81696;0.11728;0.24419;3
ACCE;5.021;2779.046;-6.41759;-8.65863;-5.21748;2
GYRO;5.022;2779.046;1.61407;0.85916;-0.02151;2
MAGN;5.022;2779.046;13.92822;12.56561;43.11523;3
AHRS;5.023;2779.053;-51.8618;124.0452;133.3073;-0.81049;0.12639;0.23431;3
PRES;5.030;2779.040;1014.1726;3
ACCE;5.040;2779.067;-6.48853;-8.73761;-4.88327;2
GYRO;5.041;2779.067;1.14688;0.85170;0.14035;2
MAGN;5.043;2779.067;13.07983;13.52234;43.42804;3
AHRS;5.043;2779.072;-52.4933;123.4296;131.1800;-0.80581;0.13557;0.22608;3
ACCE;5.060;2779.087;-6.17299;-8.51227;-4.13310;2
GYRO;5.061;2779.087;0.61880;0.86208;0.24289;2
MAGN;5.061;2779.087;12.97607;13.62762;43.62640;3
AHRS;5.062;2779.092;-52.6994;123.3323;129.7004;-0.80350;0.14452;0.21895;3
PRES;5.062;2779.073;1014.1726;3
LIGH;5.078;2779.056;494.8;3
LIGH;5.079;2779.107;564.3;3
ACCE;5.080;2779.107;-5.46822;-8.51941;-2.26694;2
GYRO;5.080;2779.107;0.15097;0.76503;0.28590;2
MAGN;5.081;2779.107;11.31134;15.03448;42.28058;3
AHRS;5.081;2779.112;-52.5701;123.6915;128.9272;-0.80337;0.15224;0.21342;3
PRES;5.089;2779.107;1014.1726;3
ACCE;5.099;2779.127;-4.46295;-9.06569;-2.17453;2
GYRO;5.100;2779.127;0.15620;0.64227;0.23622;2
MAGN;5.100;2779.127;10.69946;16.86096;41.53442;3
AHRS;5.101;2779.132;-52.4327;124.0250;128.3309;-0.80338;0.15864;0.20893;3
ACCE;5.120;2779.147;-5.70123;-10.13187;-4.60211;2
AHRS;5.121;2779.152;-52.4846;124.3433;127.7879;-0.80311;0.16368;0.20393;3
GYRO;5.122;2779.147;0.21689;0.63840;0.10750;2
MAGN;5.122;2779.147;10.69946;17.30652;41.44897;3
PRES;5.123;2779.140;1014.1726;3
SOUN;5.137;986.68;0.03011;63.55
ACCE;5.144;2779.167;-7.25743;-10.52185;-6.32872;2
GYRO;5.144;2779.167;-0.20839;0.91774;0.24883;2
MAGN;5.145;2779.167;10.02045;17.17072;41.58020;3
AHRS;5.145;2779.172;-52.2725;125.2288;127.6420;-0.80476;0.16984;0.19802;3
PRES;5.149;2779.174;1014.1726;3
ACCE;5.159;2779.187;-7.23984;-10.03456;-5.74318;2
GYRO;5.160;2779.187;-0.81584;0.92953;0.62062;2
MAGN;5.161;2779.187;9.26819;17.40723;42.14630;3
AHRS;5.161;2779.192;-51.3476;126.6804;127.9972;-0.80915;0.17839;0.19372;3
ACCE;5.180;2779.208;-5.04308;-9.75481;-2.63998;2
GYRO;5.180;2779.208;-1.02493;0.41716;0.93321;2
MAGN;5.181;2779.208;9.12170;17.48199;42.28668;3
PRES;5.181;2779.208;1014.1726;3
LIGH;5.181;2779.157;578.2;3
LIGH;5.182;2779.208;586.1;3
AHRS;5.182;2779.211;-49.8783;127.7561;128.4182;-0.81381;0.18707;0.19474;3
ACCE;5.200;2779.228;-4.07391;-10.09135;-0.82611;2
GYRO;5.200;2779.228;-0.74376;0.02124;1.01627;2
AHRS;5.201;2779.231;-48.4629;127.9179;128.4655;-0.81618;0.19391;0.20022;3
MAGN;5.201;2779.228;8.40607;15.62042;43.79272;3
PRES;5.208;2779.241;1014.1726;3
ACCE;5.219;2779.248;-3.84467;-10.26559;-0.78386;2
GYRO;5.219;2779.248;-0.57954;0.31577;1.09955;2
MAGN;5.220;2779.248;7.08160;14.62097;43.85223;3
AHRS;5.220;2779.251;-47.2018;127.8114;128.1268;-0.81709;0.20158;0.20520;3
ACCE;5.239;2779.268;-3.77226;-10.52945;-0.47375;2
GYRO;5.239;2779.268;-0.60318;0.94673;1.18204;2
MAGN;5.240;2779.268;6.84509;14.50348;43.79425;3
AHRS;5.240;2779.271;-45.8941;128.2574;127.6752;-0.81870;0.21264;0.20598;3
ACCE;5.259;2779.288;-2.95721;-10.33908;-1.87894;2
GYRO;5.259;2779.288;-0.49356;1.41122;1.23563;2
MAGN;5.259;2779.288;8.65173;14.80408;43.79425;3
AHRS;5.260;2779.291;-44.5838;129.2243;127.0904;-0.82083;0.22679;0.20249;3
PRES;5.268;2779.275;1014.1726;3
ACCE;5.278;2779.308;-2.93825;-10.15305;-3.28542;2
GYRO;5.279;2779.308;-0.32225;1.42346;1.05846;2
AHRS;5.280;2779.311;-43.4529;130.3986;126.4639;-0.82285;0.24116;0.19656;3
MAGN;5.280;2779.308;8.18024;12.24976;43.35632;3
LIGH;5.281;2779.258;572.7;3
LIGH;5.281;2779.308;556.6;3
ACCE;5.298;2779.328;-3.62653;-11.26245;-4.19121;2
GYRO;5.299;2779.328;-0.37997;1.48312;1.01393;2
AHRS;5.300;2779.331;-42.4447;131.6567;125.9111;-0.82485;0.25467;0.18981;3
MAGN;5.301;2779.328;8.07037;11.87592;43.29224;3
PRES;5.301;2779.308;1014.1726;3
ACCE;5.318;2779.349;0.11284;-10.67007;-1.87245;2
GYRO;5.319;2779.349;-0.50386;2.06158;0.82259;2
MAGN;5.319;2779.349;6.64673;12.34894;44.95697;3
AHRS;5.320;2779.350;-41.4768;133.4613;125.5842;-0.82803;0.26840;0.17985;3
PRES;5.327;2779.342;1014.1726;3
ACCE;5.338;2779.369;-1.07051;-11.27109;-5.07446;2
GYRO;5.338;2779.369;-0.53569;3.11458;0.17346;2
MAGN;5.339;2779.369;5.20477;12.40082;44.52057;3
AHRS;5.339;2779.370;-40.9107;136.6090;125.8390;-0.83394;0.28129;0.16056;3
ACCE;5.358;2779.389;-1.74690;-9.65797;-6.23843;2
GYRO;5.360;2779.389;-1.07523;4.03023;-0.18015;2
MAGN;5.360;2779.389;5.09186;12.40082;44.46564;3
PRES;5.361;2779.375;1014.1726;3
AHRS;5.362;2779.390;-40.4203;141.4354;126.8586;-0.84326;0.29418;0.13130;3
ACCE;5.377;2779.409;-7.11620;-9.69908;-9.36621;2
GYRO;5.378;2779.409;-1.52518;4.37872;-0.12480;2
MAGN;5.378;2779.409;1.60522;11.57074;46.21277;3
AHRS;5.379;2779.410;-39.4450;147.2346;128.3233;-0.85432;0.30794;0.09786;3
LIGH;5.380;2779.359;584.3;3
LIGH;5.381;2779.409;616.8;3
PRES;5.387;2779.409;1014.1726;3
ACCE;5.397;2779.429;-6.56229;-7.43849;-7.78632;2
GYRO;5.398;2779.429;-2.00153;3.36494;0.58409;2
MAGN;5.398;2779.429;-4.83093;10.00671;45.50171;3
AHRS;5.399;2779.430;-37.5979;152.2144;129.2292;-0.86340;0.32406;0.07124;3
ACCE;5.418;2779.449;-4.67403;-6.43988;-3.78220;2
GYRO;5.419;2779.449;-1.97195;2.01067;1.11407;2
MAGN;5.420;2779.449;-5.06897;9.94873;45.46967;3
PRES;5.420;2779.442;1014.1726;3
AHRS;5.421;2779.450;-35.1402;155.2488;129.2462;-0.86907;0.34063;0.05824;3
ACCE;5.437;2779.469;-0.31387;-7.09656;1.12865;2
GYRO;5.438;2779.469;-1.62427;1.38792;1.20308;2
MAGN;5.438;2779.469;-9.40247;7.69501;45.63599;3
AHRS;5.439;2779.470;-32.8016;156.8099;128.7189;-0.87175;0.35548;0.05414;3
PRES;5.447;2779.476;1014.1726;3
AHRS;5.458;2779.489;-31.1456;158.5037;128.1651;-0.87309;0.36861;0.04630;3
ACCE;5.477;2779.489;-5.09869;-4.42229;1.02292;2
GYRO;5.478;2779.489;-1.01700;2.24472;0.92938;2
MAGN;5.478;2779.489;-11.37543;5.74341;45.80536;3
AHRS;5.478;2779.509;-29.8397;160.8817;127.1992;-0.87250;0.38539;0.03084;3
LIGH;5.481;2779.459;619.1;3
LIGH;5.481;2779.510;618.1;3
ACCE;5.497;2779.510;-3.41698;-3.14294;-3.62120;2
GYRO;5.497;2779.510;-0.84061;2.95938;1.09225;2
MAGN;5.498;2779.510;-11.43494;5.72357;45.80536;3
AHRS;5.498;2779.529;-28.6031;163.5300;126.2534;-0.87144;0.40193;0.01330;3
PRES;5.506;2779.510;1014.1726;3
ACCE;5.516;2779.530;-0.02797;-8.12231;3.57231;2
GYRO;5.517;2779.530;-0.79721;2.55795;0.77266;2
MAGN;5.517;2779.530;-14.64386;4.67987;45.75195;3
AHRS;5.518;2779.549;-28.3096;166.6883;125.5816;-0.86949;0.41516;-0.01111;3
ACCE;5.537;2779.550;0.14038;-9.24422;0.04016;2
GYRO;5.537;2779.550;0.23328;3.75113;0.61523;2
MAGN;5.538;2779.550;-18.03284;4.34265;44.12994;3
PRES;5.538;2779.543;1014.1726;3
AHRS;5.538;2779.569;-28.8113;170.8690;124.8420;-0.86495;0.42944;-0.04648;3
ACCE;5.556;2779.570;-0.00433;-9.10849;-5.92203;2
GYRO;5.557;2779.570;0.47218;4.30846;0.50142;2
MAGN;5.557;2779.570;-18.28156;4.28772;44.07959;3
AHRS;5.558;2779.589;-29.1726;175.5703;124.2009;-0.85920;0.44390;-0.08470;3
PRES;5.566;2779.577;1014.1726;3
ACCE;5.576;2779.590;-0.87344;-9.07384;-6.81764;2
GYRO;5.577;2779.590;-0.03014;4.52246;0.45682;2
MAGN;5.577;2779.590;-22.40753;3.59802;42.99011;3
AHRS;5.578;2779.609;-28.9209;-179.4606;123.5006;-0.85242;0.45935;-0.12221;3
SOUN;5.578;58.88;0.00180;39.07
LIGH;5.584;2779.560;646.9;3
LIGH;5.585;2779.610;678.9;3
ACCE;5.596;2779.610;-0.84328;-8.45187;-9.25807;2
GYRO;5.598;2779.610;-0.72136;4.87340;0.65187;2
MAGN;5.598;2779.610;-26.61743;5.21851;39.27002;3
AHRS;5.599;2779.628;-27.7542;-174.4613;122.5155;-0.84463;0.47645;-0.15632;3
PRES;5.599;2779.610;1014.1726;3
ACCE;5.616;2779.630;0.65375;-7.02463;-8.38425;2
GYRO;5.617;2779.630;-1.68736;4.75613;0.67346;2
AHRS;5.618;2779.648;-25.6203;-169.5408;121.4850;-0.83730;0.49222;-0.18545;3
MAGN;5.618;2779.630;-27.22168;5.16205;38.86871;3
PRES;5.625;2779.644;1014.1726;3
ACCE;5.636;2779.651;1.47816;-7.01767;-7.49100;2
GYRO;5.636;2779.651;-2.51482;4.76468;0.44295;2
MAGN;5.637;2779.651;-33.02307;4.56696;34.89990;3
AHRS;5.638;2779.668;-22.6283;-164.4984;120.4189;-0.83006;0.50569;-0.21135;3
ACCE;5.656;2779.671;1.94946;-7.07582;-6.90045;2
GYRO;5.657;2779.671;-3.37021;4.96938;0.15884;2
MAGN;5.657;2779.671;-37.65564;3.64227;31.05927;3
PRES;5.658;2779.677;1014.1726;3
AHRS;5.658;2779.688;-18.7054;-159.1965;119.1672;-0.82207;0.51664;-0.23455;3
ACCE;5.676;2779.691;2.59062;-7.46490;-5.97342;2
GYRO;5.677;2779.691;-4.27374;5.21292;-0.15169;2
MAGN;5.677;2779.691;-38.22632;3.53851;30.31769;3
AHRS;5.678;2779.708;-13.9465;-153.6722;117.6026;0.81242;-0.52431;0.25460;3
LIGH;5.682;2779.661;537.9;3
LIGH;5.683;2779.711;378.3;3
PRES;5.685;2779.711;1014.1726;3
ACCE;5.695;2779.711;3.62689;-7.15758;-4.89923;2
GYRO;5.696;2779.711;-5.00873;5.34735;-0.39500;2
MAGN;5.696;2779.711;-41.76788;2.45361;24.96643;3
AHRS;5.697;2779.728;-8.6336;-147.9586;115.5082;0.79953;-0.52895;0.27136;3
ACCE;5.716;2779.731;5.40970;-5.58292;-5.21288;2
GYRO;5.716;2779.731;-5.52444;5.39636;-0.59259;2
MAGN;5.717;2779.731;-43.08624;-0.03815;19.49615;3
PRES;5.717;2779.745;1014.1726;3
AHRS;5.718;2779.748;-2.8650;-142.0157;112.8111;0.78288;-0.52980;0.28408;3
ACCE;5.735;2779.751;7.35155;-3.00299;-6.74500;2
GYRO;5.736;2779.751;-6.14159;5.38168;-0.99158;2
MAGN;5.736;2779.751;-44.08722;-0.63934;18.15643;3
AHRS;5.737;2779.767;3.5837;-135.7498;109.4230;0.76258;-0.52528;0.29054;3
ACCE;5.755;2779.771;9.84305;-0.76904;-7.90170;2
GYRO;5.756;2779.771;-7.05971;5.48521;-1.71162;2
MAGN;5.756;2779.771;-48.19946;-3.83606;10.94971;3
AHRS;5.757;2779.787;11.0815;-128.6931;105.1457;0.73791;-0.51209;0.28930;3
ACCE;5.775;2779.792;10.81017;-0.98077;-10.18153;2
GYRO;5.776;2779.792;-8.24933;5.68369;-2.79558;2
MAGN;5.776;2779.792;-47.64099;-6.34460;5.08423;3
PRES;5.777;2779.778;1014.1726;3
AHRS;5.777;2779.807;19.7284;-120.4876;99.4224;0.70741;-0.48822;0.27681;3
LIGH;5.783;2779.761;369.3;3
LIGH;5.783;2779.812;376.3;3
ACCE;5.795;2779.812;10.27733;-2.63785;-10.63261;2
GYRO;5.795;2779.812;-9.75642;5.45410;-3.85417;2
MAGN;5.795;2779.812;-47.96906;-7.32727;2.89459;3
AHRS;5.796;2779.827;29.1138;-110.5674;90.9677;0.66766;-0.45573;0.24821;3
PRES;5.804;2779.812;1014.1726;3
ACCE;5.814;2779.832;8.89684;-5.69560;-5.83916;2
GYRO;5.815;2779.832;-11.26329;4.81329;-4.77081;2
MAGN;5.815;2779.832;-48.04840;-11.28540;-6.82373;3
AHRS;5.816;2779.847;37.9755;-97.5431;78.2170;0.61499;-0.41657;0.20323;3
ACCE;5.835;2779.852;7.84486;-7.18781;2.41920;2
GYRO;5.836;2779.852;-12.00664;4.13615;-5.43977;2
MAGN;5.836;2779.852;-45.01343;-13.52692;-14.52332;3
PRES;5.837;2779.845;1014.1726;3
AHRS;5.837;2779.867;44.2647;-80.3707;60.5978;0.55006;-0.37086;0.14713;3
ACCE;5.854;2779.872;4.83881;-5.99525;10.72165;2
GYRO;5.855;2779.872;-11.69441;3.76640;-5.84270;2
MAGN;5.855;2779.872;-43.69965;-13.18665;-16.80603;3
AHRS;5.856;2779.887;46.3755;-60.3806;39.8784;0.47757;-0.31848;0.08482;3
PRES;5.864;2779.879;1014.1685;3
ACCE;5.874;2779.892;2.04337;-2.21718;16.88467;2
GYRO;5.875;2779.892;-10.31004;3.25476;-5.76114;2
MAGN;5.875;2779.892;-39.46533;-10.97260;-25.27618;3
AHRS;5.875;2779.906;44.4985;-42.6891;21.0388;0.40824;-0.26683;0.02189;3
LIGH;5.884;2779.862;420.8;3
LIGH;5.884;2779.912;469.3;3
ACCE;5.894;2779.912;3.38362;3.84940;18.77428;2
GYRO;5.895;2779.912;-7.89061;2.19130;-5.45345;2
MAGN;5.895;2779.912;-37.48016;-7.74536;-31.44836;3
PRES;5.896;2779.912;1014.1626;3
AHRS;5.896;2779.926;41.3498;-30.2612;6.8769;0.35486;-0.22333;-0.03782;3
ACCE;5.914;2779.933;3.14218;6.56378;17.64163;2
GYRO;5.914;2779.933;-5.52127;1.27785;-5.53180;2
MAGN;5.915;2779.933;-35.12573;-6.51398;-32.84149;3
AHRS;5.915;2779.946;38.6515;-21.4757;-4.3012;0.31832;-0.18790;-0.09641;3
PRES;5.923;2779.946;1014.1693;3
ACCE;5.933;2779.953;1.28632;7.27231;14.94054;2
GYRO;5.934;2779.953;-4.21046;0.81372;-5.63937;2
MAGN;5.935;2779.953;-29.82941;-3.71704;-36.30981;3
AHRS;5.935;2779.966;36.1395;-14.4060;-14.0210;0.29088;-0.15587;-0.15372;3
ACCE;5.953;2779.973;-0.53560;7.29677;14.01352;2
GYRO;5.954;2779.973;-3.78609;1.27510;-5.58183;2
MAGN;5.954;2779.973;-29.24500;-3.36609;-37.31384;3
PRES;5.955;2779.980;1014.1726;3
AHRS;5.955;2779.986;33.1829;-7.5282;-22.8481;0.26682;-0.11810;-0.20779;3
ACCE;5.973;2779.993;-3.19852;6.37241;12.79938;2
GYRO;5.973;2779.993;-3.71803;2.50444;-5.52171;2
MAGN;5.974;2779.993;-28.16467;-3.04871;-38.22479;3
AHRS;5.974;2780.006;29.5590;-0.1510;-30.7819;0.24561;-0.06893;-0.25695;3
PRES;5.982;2780.013;1014.1726;3
ACCE;5.993;2780.013;-6.98828;4.81100;11.10097;2
GYRO;5.993;2780.013;-3.51202;3.53038;-5.21083;2
MAGN;5.994;2780.013;-26.13678;-1.96075;-39.06555;3
AHRS;5.994;2780.026;25.4509;7.2903;-37.4863;0.22810;-0.01191;-0.29954;3
ACCE;6.013;2780.033;-9.84721;3.81461;10.19991;2
GYRO;6.014;2780.033;-3.02132;3.75433;-4.55798;2
MAGN;6.014;2780.033;-25.91705;-1.08795;-37.81586;3
AHRS;6.015;2780.045;21.3688;13.8495;-42.7365;0.21456;0.04327;-0.33462;3
ACCE;6.033;2780.053;-11.18465;2.73987;10.79247;2
GYRO;6.034;2780.053;-2.23602;3.04170;-3.63687;2
MAGN;6.034;2780.053;-23.64044;-0.52032;-40.12909;3
AHRS;6.035;2780.065;17.9782;18.6600;-46.5605;0.20491;0.08616;-0.36194;3
LIGH;6.040;2779.963;555.1;3
LIGH;6.041;2780.013;645.0;3
LIGH;6.041;2780.064;734.8;3
PRES;6.042;2780.047;1014.1726;3
ACCE;6.053;2780.074;-10.68578;2.13048;11.63597;2
GYRO;6.053;2780.074;-1.22479;1.81935;-2.52165;2
MAGN;6.054;2780.074;-18.46771;-0.05646;-43.30139;3
AHRS;6.054;2780.085;15.7765;21.5291;-49.1628;0.19957;0.11215;-0.38149;3
ACCE;6.073;2780.094;-7.83852;2.48865;12.70427;2
GYRO;6.073;2780.094;-0.33562;0.74644;-1.55690;2
MAGN;6.074;2780.094;-15.93018;-0.56305;-43.01147;3
PRES;6.074;2780.080;1014.1743;3
AHRS;6.075;2780.105;14.7923;22.8456;-50.9370;0.19837;0.12306;-0.39497;3
ACCE;6.092;2780.114;-4.63051;2.82680;12.91936;2
GYRO;6.093;2780.114;0.44945;0.07921;-1.04485;2
MAGN;6.093;2780.114;-14.83002;0.22278;-43.46313;3
AHRS;6.094;2780.125;14.8110;23.2528;-52.4506;0.20156;0.12349;-0.40592;3
PRES;6.102;2780.114;1014.1826;3
ACCE;6.112;2780.134;-2.58011;2.96555;12.03305;2
GYRO;6.113;2780.134;1.14957;-0.26007;-0.91385;2
MAGN;6.113;2780.134;-13.72223;-0.03052;-44.71588;3
AHRS;6.114;2780.145;15.6045;23.2754;-54.0829;0.20929;0.11756;-0.41678;3
SOUN;6.128;49.54;0.00151;37.57
ACCE;6.134;2780.154;-1.94542;2.59920;10.16780;2
GYRO;6.135;2780.154;1.64996;-0.46663;-0.95741;2
MAGN;6.135;2780.154;-14.00299;-1.43890;-45.52460;3
PRES;6.136;2780.147;1014.1826;3
AHRS;6.136;2780.165;16.8846;23.1483;-56.0207;0.22018;0.10767;-0.42909;3
LIGH;6.136;2780.114;757.5;3
LIGH;6.137;2780.164;764.3;3
ACCE;6.152;2780.174;-2.14398;2.03729;8.48157;2
AHRS;6.153;2780.184;18.2865;22.9214;-58.0920;0.23139;0.09589;-0.44218;3
GYRO;6.154;2780.174;1.79181;-0.65025;-0.99040;2
MAGN;6.154;2780.174;-13.65967;-2.30255;-44.86389;3
PRES;6.161;2780.181;1014.1826;3
ACCE;6.172;2780.194;-2.22978;1.65541;7.45796;2
GYRO;6.172;2780.194;1.59767;-0.82649;-1.05168;2
MAGN;6.173;2780.194;-14.19220;-4.61426;-44.35272;3
AHRS;6.173;2780.204;19.4534;22.5544;-60.1716;0.23999;0.08372;-0.45596;3
ACCE;6.192;2780.215;-2.05121;1.60573;7.02499;2
GYRO;6.193;2780.215;1.29739;-1.18263;-0.98959;2
MAGN;6.194;2780.215;-15.05432;-5.99365;-44.51904;3
PRES;6.194;2780.215;1014.1826;3
AHRS;6.195;2780.224;20.3526;21.7752;-62.0845;0.24452;0.06982;-0.46983;3
ACCE;6.212;2780.235;-1.68375;1.44940;7.56241;2
GYRO;6.212;2780.235;1.08672;-1.67244;-0.88304;2
MAGN;6.212;2780.235;-14.86816;-6.93207;-44.51904;3
AHRS;6.213;2780.244;21.0918;20.3881;-63.7428;0.24485;0.05265;-0.48339;3
PRES;6.221;2780.248;1014.1826;3
ACCE;6.231;2780.255;-1.81010;1.25974;8.02806;2
GYRO;6.232;2780.255;1.05751;-1.89899;-0.91988;2
MAGN;6.232;2780.255;-16.24908;-9.86938;-43.59589;3
AHRS;6.233;2780.264;21.7938;18.7336;-65.4115;0.24330;0.03370;-0.49762;3
LIGH;6.237;2780.215;745.6;3
LIGH;6.237;2780.265;724.1;3
ACCE;6.251;2780.275;-1.76537;1.42046;7.97023;2
GYRO;6.252;2780.275;1.17749;-1.80304;-0.88162;2
MAGN;6.253;2780.275;-17.50793;-11.59973;-42.84363;3
PRES;6.253;2780.282;1014.1826;3
AHRS;6.253;2780.284;22.6583;17.2083;-67.1466;0.24295;0.01481;-0.51164;3
ACCE;6.271;2780.295;-1.64487;1.77142;7.60101;2
GYRO;6.272;2780.295;1.38107;-1.47632;-0.72075;2
MAGN;6.272;2780.295;-18.72559;-11.59973;-41.87317;3
AHRS;6.272;2780.304;23.8323;16.0019;-68.7168;0.24566;-0.00297;-0.52311;3
ACCE;6.291;2780.315;-1.77208;2.14400;7.35735;2
GYRO;6.291;2780.315;1.64064;-1.06946;-0.52362;2
MAGN;6.292;2780.315;-20.96405;-12.95319;-40.47089;3
AHRS;6.292;2780.323;25.3757;15.2327;-70.1241;0.25247;-0.01922;-0.53166;3
ACCE;6.311;2780.335;-1.42990;2.45988;6.95473;2
GYRO;6.312;2780.335;1.94705;-1.01659;-0.44270;2
MAGN;6.312;2780.335;-21.88721;-13.87787;-39.99481;3
PRES;6.312;2780.315;1014.1826;3
AHRS;6.313;2780.343;27.2970;14.6124;-71.5218;0.26214;-0.03650;-0.53894;3
ACCE;6.331;2780.356;-1.37099;2.64691;6.46512;2
GYRO;6.331;2780.356;2.20380;-1.30606;-0.49097;2
MAGN;6.332;2780.356;-22.54181;-15.18707;-39.16016;3
AHRS;6.332;2780.363;29.5176;13.7804;-73.0222;0.27230;-0.05723;-0.54663;3
LIGH;6.337;2780.315;694.5;3
LIGH;6.337;2780.366;663.9;3
PRES;6.340;2780.349;1014.1826;3
ACCE;6.350;2780.376;-1.29128;2.81042;6.26344;2
GYRO;6.351;2780.376;2.36276;-1.69490;-0.54384;2
MAGN;6.351;2780.376;-22.27020;-17.99011;-37.15973;3
AHRS;6.352;2780.383;31.9194;12.6446;-74.6705;0.28150;-0.08156;-0.55548;3
ACCE;6.371;2780.396;-1.44318;2.97000;5.73540;2
GYRO;6.371;2780.396;2.41710;-2.04237;-0.57341;2
MAGN;6.372;2780.396;-21.88721;-19.13452;-36.30829;3
PRES;6.372;2780.382;1014.1826;3
AHRS;6.372;2780.403;34.4144;11.1752;-76.3792;0.28891;-0.10893;-0.56515;3
ACCE;6.390;2780.416;-1.35931;3.55176;5.50838;2
GYRO;6.391;2780.416;2.42018;-2.37384;-0.55072;2
MAGN;6.391;2780.416;-23.98529;-20.76569;-35.41565;3
AHRS;6.392;2780.423;36.9566;9.3914;-78.0292;0.29431;-0.13853;-0.57490;3
PRES;6.400;2780.416;1014.1826;3
ACCE;6.410;2780.436;-1.20563;3.79208;5.14952;2
GYRO;6.411;2780.436;2.28764;-2.47527;-0.62505;2
MAGN;6.411;2780.436;-27.18658;-23.97003;-32.68738;3
AHRS;6.411;2780.442;39.4218;7.4638;-79.6612;0.29771;-0.16852;-0.58485;3
ACCE;6.430;2780.456;-1.48001;4.04192;4.16730;2
GYRO;6.431;2780.456;1.95732;-2.48347;-0.75864;2
MAGN;6.431;2780.456;-28.19519;-25.09003;-31.61621;3
PRES;6.432;2780.450;1014.1826;3
AHRS;6.432;2780.462;41.5818;5.6316;-81.4016;0.29873;-0.19637;-0.59569;3
LIGH;6.438;2780.416;629.8;3
LIGH;6.439;2780.466;595.3;3
ACCE;6.450;2780.476;-1.38162;4.38383;3.53679;2
GYRO;6.450;2780.476;1.46338;-2.71587;-0.79350;2
MAGN;6.451;2780.476;-29.31366;-27.45209;-29.35638;3
AHRS;6.452;2780.482;43.2750;3.6589;-83.0656;0.29556;-0.22215;-0.60720;3
PRES;6.459;2780.483;1014.1826;3
ACCE;6.469;2780.497;-0.69231;4.69702;3.91409;2
GYRO;6.470;2780.497;0.91212;-3.12943;-0.75424;2
MAGN;6.471;2780.497;-29.89960;-29.30603;-25.39978;3
AHRS;6.471;2780.502;44.4113;1.1679;-84.5736;0.28592;-0.24729;-0.62006;3
ACCE;6.490;2780.517;-0.05914;4.86728;4.18417;2
GYRO;6.490;2780.517;0.39963;-3.47171;-0.65894;2
MAGN;6.491;2780.517;-29.94690;-29.64478;-24.24164;3
PRES;6.491;2780.517;1014.1826;3
AHRS;6.491;2780.522;44.9919;-1.8946;-85.8694;0.26968;-0.27177;-0.63388;3
ACCE;6.510;2780.537;0.33241;5.62495;4.21713;2
GYRO;6.510;2780.537;-0.11539;-3.74525;-0.52800;2
MAGN;6.511;2780.537;-30.60608;-30.83191;-22.60284;3
AHRS;6.511;2780.542;45.0405;-5.4249;-86.9050;0.24767;-0.29486;-0.64775;3
PRES;6.519;2780.550;1014.1826;3
ACCE;6.529;2780.557;0.21490;5.82785;4.44092;2
GYRO;6.529;2780.557;-0.79691;-3.56720;-0.31427;2
MAGN;6.530;2780.557;-33.10699;-31.89392;-18.08167;3
AHRS;6.530;2780.562;44.4317;-9.0832;-87.7009;0.22102;-0.31398;-0.66093;3
LIGH;6.538;2780.517;573.9;3
LIGH;6.538;2780.567;554.0;3
ACCE;6.549;2780.577;0.30106;5.35608;5.32602;2
AHRS;6.551;2780.582;42.9220;-12.2033;-88.1854;0.19245;-0.32418;-0.67184;3
GYRO;6.552;2780.577;-1.60754;-2.69157;0.13817;2
MAGN;6.552;2780.577;-33.80127;-32.09839;-16.86859;3
SOUN;6.569;418.18;0.01276;56.10
ACCE;6.575;2780.597;0.81947;4.94620;5.91013;2
GYRO;6.575;2780.597;-2.22658;-1.63583;0.60860;2
MAGN;6.576;2780.597;-34.91669;-31.54144;-14.20288;3
AHRS;6.576;2780.601;40.5280;-14.4097;-88.2691;0.16468;-0.32371;-0.67926;3
PRES;6.579;2780.584;1014.1826;3
ACCE;6.589;2780.617;1.32376;4.83557;6.23630;2
GYRO;6.589;2780.617;-2.60220;-0.82138;0.92909;2
MAGN;6.590;2780.617;-36.62109;-29.41284;-12.97302;3
AHRS;6.590;2780.621;37.5371;-15.7757;-88.1041;0.13871;-0.31498;-0.68384;3
ACCE;6.609;2780.638;1.72319;4.54428;6.63263;2
GYRO;6.610;2780.638;-2.83290;0.09392;1.03117;2
MAGN;6.611;2780.638;-36.95374;-28.94440;-12.84637;3
PRES;6.611;2780.617;1014.1826;3
AHRS;6.611;2780.641;34.2044;-16.2096;-87.8664;0.11617;-0.29904;-0.68637;3
ACCE;6.629;2780.658;2.60593;4.58751;7.01317;2
GYRO;6.629;2780.658;-3.11720;0.37013;0.68243;2
MAGN;6.630;2780.658;-37.54272;-28.35846;-14.53247;3
AHRS;6.630;2780.661;30.6591;-15.8293;-87.9938;0.09613;-0.27742;-0.68971;3
PRES;6.638;2780.651;1014.1826;3
LIGH;6.639;2780.617;564.2;3
LIGH;6.640;2780.668;577.7;3
ACCE;6.648;2780.678;1.96568;5.41315;10.84084;2
GYRO;6.649;2780.678;-3.08487;-0.16684;0.17433;2
MAGN;6.649;2780.678;-38.85040;-24.65973;-16.28571;3
AHRS;6.650;2780.681;27.1525;-15.4814;-88.6788;0.07485;-0.25621;-0.69580;3
ACCE;6.669;2780.698;1.70811;5.67625;11.85362;2
GYRO;6.669;2780.698;-2.26132;-0.45311;-0.01541;2
AHRS;6.670;2780.701;24.2933;-15.5032;-89.5669;0.05510;-0.24046;-0.70251;3
MAGN;6.670;2780.698;-39.05640;-24.03870;-16.53290;3
PRES;6.671;2780.685;1014.1826;3
ACCE;6.688;2780.718;2.16599;5.95973;11.45815;2
GYRO;6.689;2780.718;-1.32477;-0.94846;-0.09605;2
MAGN;6.689;2780.718;-39.36615;-22.49603;-17.71393;3
AHRS;6.690;2780.720;22.4988;-16.0444;-90.2866;0.03922;-0.23348;-0.70765;3
PRES;6.697;2780.718;1014.1826;3
ACCE;6.708;2780.738;1.98912;6.36192;10.49792;2
GYRO;6.709;2780.738;-0.59682;-1.37265;-0.13896;2
MAGN;6.709;2780.738;-39.72168;-21.03271;-19.37408;3
AHRS;6.710;2780.740;21.6255;-17.2179;-90.7932;0.02556;-0.23531;-0.71118;3
ACCE;6.728;2780.758;2.46538;6.76401;9.25008;2
GYRO;6.729;2780.758;-0.22934;-1.52362;-0.12550;2
MAGN;6.729;2780.758;-39.75677;-20.88623;-19.54956;3
PRES;6.730;2780.752;1014.1826;3
AHRS;6.730;2780.760;21.3420;-18.7426;-91.1202;0.01367;-0.24248;-0.71338;3
LIGH;6.740;2780.718;605.2;3
LIGH;6.740;2780.768;634.2;3
ACCE;6.748;2780.779;2.63651;7.47008;8.75819;2
GYRO;6.748;2780.779;-0.25612;-1.49107;-0.20955;2
MAGN;6.749;2780.779;-39.59656;-22.34192;-16.91895;3
AHRS;6.749;2780.780;21.2445;-20.3314;-91.4248;0.00251;-0.25101;-0.71525;3
PRES;6.757;2780.785;1014.1826;3
ACCE;6.767;2780.799;3.95563;7.28905;8.44080;2
GYRO;6.768;2780.799;-0.57956;-1.33411;-0.31091;2
MAGN;6.768;2780.799;-41.06293;-20.98389;-14.34174;3
AHRS;6.769;2780.800;21.0049;-21.7278;-91.9302;-0.00880;-0.25751;-0.71808;3
ACCE;6.788;2780.819;4.96414;6.74757;9.91148;2
GYRO;6.788;2780.819;-1.12230;-1.11143;-0.45340;2
MAGN;6.789;2780.819;-41.15906;-20.88623;-14.18762;3
PRES;6.789;2780.819;1014.1826;3
AHRS;6.789;2780.820;20.3506;-22.8263;-92.7581;-0.02153;-0.25973;-0.72256;3
ACCE;6.807;2780.839;4.97118;5.81050;11.46021;2
GYRO;6.808;2780.839;-1.43633;-0.69006;-0.61604;2
MAGN;6.808;2780.839;-41.49933;-21.56372;-13.53912;3
AHRS;6.809;2780.840;19.3047;-23.4407;-93.9812;-0.03445;-0.25665;-0.72909;3
ACCE;6.827;2780.859;3.87169;4.53568;11.97205;2
GYRO;6.828;2780.859;-1.29962;-0.27626;-0.74416;2
MAGN;6.828;2780.859;-41.51001;-21.58661;-13.18817;3
AHRS;6.828;2780.859;18.2258;-23.5147;-95.4411;-0.04455;-0.25008;-0.73692;3
LIGH;6.841;2780.819;642.0;3
LIGH;6.841;2780.869;647.5;3
ACCE;6.847;2780.879;2.53096;3.42642;10.94688;2
GYRO;6.848;2780.879;-0.74274;-0.07343;-0.80061;2
MAGN;6.848;2780.879;-41.51001;-21.58661;-13.18207;3
PRES;6.849;2780.852;1014.1826;3
AHRS;6.849;2780.879;17.5248;-23.2532;-96.8681;-0.05003;-0.24379;-0.74466;3
AHRS;6.868;2780.899;17.5030;-23.0854;-98.0060;-0.05147;-0.24225;-0.75084;3
PRES;6.876;2780.886;1014.1826;3
ACCE;6.887;2780.899;1.74692;3.20168;9.65031;2
GYRO;6.887;2780.899;0.04066;-0.29355;-0.76341;2
MAGN;6.888;2780.899;-42.02728;-20.03174;-13.01880;3
AHRS;6.888;2780.919;18.2542;-23.4262;-98.7508;-0.05100;-0.24839;-0.75474;3
ACCE;6.907;2780.920;2.28288;3.57118;7.82434;2
GYRO;6.907;2780.920;0.76678;-0.79135;-0.75020;2
MAGN;6.908;2780.920;-41.15906;-22.28699;-13.51776;3
PRES;6.908;2780.920;1014.1826;3
AHRS;6.909;2780.939;19.6700;-24.4714;-99.2683;-0.05099;-0.26243;-0.75712;3
ACCE;6.927;2780.940;2.71144;3.95128;6.35797;2
GYRO;6.927;2780.940;1.22766;-1.36075;-0.86821;2
MAGN;6.927;2780.940;-41.08276;-22.35260;-13.45520;3
AHRS;6.928;2780.959;21.4903;-26.0741;-99.7263;-0.05235;-0.28172;-0.75885;3
PRES;6.936;2780.953;1014.1826;3
LIGH;6.942;2780.920;645.8;3
LIGH;6.943;2780.970;643.3;3
ACCE;6.946;2780.960;2.76540;4.28848;5.23074;2
GYRO;6.947;2780.960;1.37338;-1.71205;-1.01054;2
MAGN;6.947;2780.960;-39.06708;-24.10278;-11.72638;3
AHRS;6.948;2780.979;23.3865;-27.9324;-100.2587;-0.05531;-0.30246;-0.76071;3
ACCE;6.966;2780.980;2.28455;4.40135;5.17705;2
GYRO;6.967;2780.980;1.19533;-1.80588;-1.06464;2
MAGN;6.968;2780.980;-39.23187;-25.26550;-9.66339;3
PRES;6.969;2780.987;1014.1826;3
AHRS;6.969;2780.999;25.0272;-29.5703;-100.8500;-0.05856;-0.32020;-0.76279;3
ACCE;6.986;2781.000;1.63539;4.19618;4.75877;2
GYRO;6.986;2781.000;0.84663;-1.36195;-0.91835;2
MAGN;6.987;2781.000;-39.20441;-25.40588;-9.50165;3
AHRS;6.987;2781.018;26.1718;-30.5738;-101.3885;-0.06036;-0.33167;-0.76483;3
PRES;6.995;2781.020;1014.1826;3
ACCE;7.006;2781.020;1.59364;4.42229;3.89198;2
GYRO;7.006;2781.020;0.38268;-0.71318;-0.61876;2
AHRS;7.007;2781.038;26.6631;-30.9664;-101.8993;-0.06173;-0.33622;-0.76702;3
MAGN;7.007;2781.020;-38.91449;-27.15149;-7.23724;3
ACCE;7.027;2781.040;2.02832;4.73703;3.81346;2
AHRS;7.028;2781.058;26.4636;-30.9797;-102.4982;-0.06468;-0.33475;-0.76986;3
GYRO;7.028;2781.040;-0.21036;-0.30835;-0.32730;2
MAGN;7.029;2781.040;-39.23187;-28.41949;-3.29437;3
PRES;7.029;2781.054;1014.1826;3
LIGH;7.042;2781.020;632.3;3
LIGH;7.043;2781.071;620.2;3
ACCE;7.045;2781.061;2.91998;5.08833;4.87888;2
GYRO;7.046;2781.061;-0.73395;-0.13461;-0.14549;2
MAGN;7.046;2781.061;-39.12659;-28.65295;-3.27301;3
AHRS;7.047;2781.078;25.7866;-30.7991;-103.2266;-0.06931;-0.32936;-0.77344;3
PRES;7.055;2781.087;1014.1826;3
ACCE;7.065;2781.081;3.25723;5.32370;6.52438;2
GYRO;7.066;2781.081;-0.97940;-0.08414;-0.12083;2
MAGN;7.066;2781.081;-38.25989;-30.00793;-3.17230;3
AHRS;7.067;2781.098;24.9779;-30.5930;-104.0186;-0.07460;-0.32294;-0.77732;3
ACCE;7.086;2781.101;3.19279;5.41367;7.34695;2
GYRO;7.086;2781.101;-0.85942;-0.17339;-0.08810;2
MAGN;7.086;2781.101;-37.65564;-27.89307;-3.46222;3
AHRS;7.087;2781.118;24.3262;-30.6156;-104.6237;-0.07999;-0.31860;-0.78015;3
ACCE;7.105;2781.121;3.18004;5.62646;7.60098;2
GYRO;7.106;2781.121;-0.56340;-0.40511;-0.03542;2
MAGN;7.106;2781.121;-37.91962;-28.27454;-3.43323;3
AHRS;7.106;2781.138;23.9273;-30.9932;-104.9881;-0.08573;-0.31760;-0.78157;3
PRES;7.115;2781.121;1014.1826;3
SOUN;7.119;252.33;0.00770;51.71
ACCE;7.125;2781.141;3.51276;5.80891;7.27655;2
GYRO;7.126;2781.141;-0.30115;-0.62662;0.01024;2
MAGN;7.126;2781.141;-38.97858;-30.10864;-3.65906;3
AHRS;7.126;2781.157;23.7516;-31.6713;-105.1847;-0.09185;-0.31948;-0.78194;3
LIGH;7.142;2781.121;623.5;3
LIGH;7.143;2781.171;628.5;3
ACCE;7.145;2781.161;3.75394;5.92734;6.90755;2
AHRS;7.146;2781.177;23.7370;-32.4910;-105.3170;-0.09789;-0.32304;-0.78187;3
GYRO;7.147;2781.161;-0.12416;-0.75609;-0.00372;2
MAGN;7.147;2781.161;-37.82959;-29.82025;-5.30548;3
PRES;7.148;2781.155;1014.1826;3
ACCE;7.165;2781.181;4.13528;6.13719;6.57640;2
GYRO;7.165;2781.181;-0.06049;-0.79504;-0.07095;2
MAGN;7.166;2781.181;-37.58087;-25.31738;-5.94482;3
AHRS;7.166;2781.197;23.8072;-33.3330;-105.5046;-0.10379;-0.32715;-0.78199;3
PRES;7.174;2781.188;1014.1826;3
ACCE;7.184;2781.202;4.22830;6.20677;6.56943;2
GYRO;7.185;2781.202;-0.09393;-0.78825;-0.17867;2
MAGN;7.185;2781.202;-37.97607;-24.20959;-3.86505;3
AHRS;7.186;2781.217;23.9149;-34.0817;-105.7803;-0.10912;-0.33095;-0.78256;3
ACCE;7.205;2781.222;3.80484;6.15811;6.74051;2
GYRO;7.205;2781.222;-0.14622;-0.68089;-0.28738;2
MAGN;7.206;2781.222;-38.38348;-25.16022;-3.99628;3
PRES;7.206;2781.222;1014.1826;3
AHRS;7.206;2781.237;24.0274;-34.6095;-106.1898;-0.11331;-0.33361;-0.78389;3
ACCE;7.224;2781.242;3.41148;6.06581;6.66992;2
GYRO;7.225;2781.242;-0.22339;-0.46432;-0.30959;2
MAGN;7.226;2781.242;-38.16223;-25.47150;-3.86810;3
AHRS;7.226;2781.257;24.0593;-34.8239;-106.6795;-0.11604;-0.33427;-0.78586;3
PRES;7.234;2781.255;1014.1826;3
ACCE;7.245;2781.262;3.39345;5.96510;6.73761;2
GYRO;7.246;2781.262;-0.38776;-0.14406;-0.29805;2
AHRS;7.246;2781.276;23.9180;-34.5914;-107.2938;-0.11697;-0.33174;-0.78879;3
MAGN;7.247;2781.262;-37.50610;-25.91858;-3.04413;3
LIGH;7.247;2781.222;635.2;3
LIGH;7.248;2781.272;642.2;3
ACCE;7.264;2781.282;3.53816;5.84938;6.79865;2
GYRO;7.265;2781.282;-0.58257;0.22559;-0.29544;2
MAGN;7.265;2781.282;-37.50610;-24.63379;-1.81732;3
PRES;7.266;2781.289;1014.1826;3
AHRS;7.266;2781.296;23.6051;-33.9534;-108.0290;-0.11632;-0.32623;-0.79264;3
ACCE;7.284;2781.302;3.25839;5.79898;7.31821;2
GYRO;7.284;2781.302;-0.70074;0.39131;-0.33597;2
MAGN;7.285;2781.302;-37.29858;-25.05035;-2.51160;3
AHRS;7.285;2781.316;23.2286;-33.1308;-108.8544;-0.11490;-0.31942;-0.79705;3
PRES;7.293;2781.322;1014.1826;3
ACCE;7.304;2781.322;2.78604;5.63905;7.70271;2
GYRO;7.304;2781.322;-0.67644;0.42874;-0.35704;2
MAGN;7.305;2781.322;-37.02393;-26.03607;-3.95508;3
AHRS;7.305;2781.336;22.8814;-32.2573;-109.6703;-0.11284;-0.31258;-0.80145;3
ACCE;7.324;2781.343;2.75667;5.40729;7.97696;2
GYRO;7.324;2781.343;-0.67215;0.49358;-0.33752;2
MAGN;7.325;2781.343;-37.50610;-26.03607;-3.49274;3
AHRS;7.325;2781.356;22.4718;-31.3061;-110.4783;-0.11044;-0.30502;-0.80588;3
ACCE;7.343;2781.363;2.61281;5.22345;9.09564;2
GYRO;7.344;2781.363;-0.65269;0.56691;-0.29842;2
MAGN;7.344;2781.363;-37.38861;-26.15662;-3.83453;3
AHRS;7.345;2781.376;22.1065;-30.3377;-111.1729;-0.10729;-0.29780;-0.80982;3
LIGH;7.346;2781.322;645.2;3
LIGH;7.346;2781.373;647.7;3
PRES;7.353;2781.356;1014.1826;3
ACCE;7.363;2781.383;2.62698;5.35019;9.06645;2
GYRO;7.364;2781.383;-0.26311;0.51590;-0.20976;2
MAGN;7.365;2781.383;-36.72180;-26.44958;-5.27039;3
AHRS;7.365;2781.396;22.0585;-29.5563;-111.5225;-0.10290;-0.29379;-0.81205;3
ACCE;7.383;2781.403;2.76234;5.28656;8.53793;2
GYRO;7.384;2781.403;0.06206;0.45457;-0.13376;2
MAGN;7.384;2781.403;-35.92987;-26.56097;-6.67725;3
PRES;7.385;2781.390;1014.1826;3
AHRS;7.385;2781.415;22.2681;-28.9578;-111.6249;-0.09787;-0.29251;-0.81298;3
ACCE;7.403;2781.423;2.77608;5.34885;8.10634;2
GYRO;7.404;2781.423;0.26546;0.37265;-0.10855;2
MAGN;7.404;2781.423;-35.66284;-26.82953;-6.80542;3
AHRS;7.404;2781.435;22.6577;-28.5203;-111.5798;-0.09270;-0.29324;-0.81309;3
PRES;7.412;2781.423;1014.1826;3
ACCE;7.423;2781.443;2.85112;5.36302;7.92764;2
GYRO;7.423;2781.443;0.40726;0.29199;-0.06921;2
MAGN;7.424;2781.443;-36.13434;-27.05536;-7.07855;3
AHRS;7.424;2781.455;23.1623;-28.2195;-111.4221;-0.08763;-0.29540;-0.81254;3
ACCE;7.443;2781.463;3.05711;5.37819;7.89444;2
GYRO;7.444;2781.463;0.53174;0.23749;-0.04195;2
MAGN;7.444;2781.463;-37.50610;-26.73645;-7.17926;3
PRES;7.445;2781.457;1014.1826;3
AHRS;7.445;2781.475;23.7756;-28.0293;-111.1518;-0.08249;-0.29883;-0.81136;3
LIGH;7.445;2781.423;646.7;3
LIGH;7.446;2781.473;645.1;3
ACCE;7.463;2781.484;3.02348;5.37247;7.80327;2
GYRO;7.463;2781.484;0.67151;0.21115;-0.03667;2
MAGN;7.464;2781.484;-37.50610;-27.18506;-7.46460;3
AHRS;7.464;2781.495;24.5235;-27.9036;-110.7946;-0.07688;-0.30345;-0.80968;3
PRES;7.472;2781.490;1014.1826;3
ACCE;7.482;2781.504;3.03133;5.40530;7.53094;2
GYRO;7.483;2781.504;0.81189;0.20917;-0.01553;2
MAGN;7.484;2781.504;-36.27319;-27.48108;-7.99713;3
AHRS;7.484;2781.515;25.3929;-27.8318;-110.3435;-0.07075;-0.30911;-0.80748;3
ACCE;7.502;2781.524;3.16032;5.57829;7.21538;2
GYRO;7.503;2781.524;0.91774;0.20346;-0.00122;2
MAGN;7.503;2781.524;-34.70306;-27.08740;-8.18481;3
PRES;7.504;2781.524;1014.1826;3
AHRS;7.504;2781.535;26.3625;-27.8140;-109.8186;-0.06423;-0.31564;-0.80484;3
ACCE;7.522;2781.544;3.25989;5.67229;6.90671;2
GYRO;7.523;2781.544;0.97585;0.19188;-0.01663;2
MAGN;7.523;2781.544;-35.68878;-27.25220;-7.71332;3
AHRS;7.523;2781.554;27.3990;-27.8375;-109.2681;-0.05753;-0.32272;-0.80198;3
PRES;7.531;2781.557;1014.1826;3
ACCE;7.542;2781.564;3.32370;5.78151;6.78847;2
GYRO;7.543;2781.564;0.98271;0.21056;-0.02206;2
MAGN;7.543;2781.564;-36.55243;-27.01416;-6.93665;3
AHRS;7.544;2781.574;28.4394;-27.8533;-108.7071;-0.05064;-0.32971;-0.79903;3
LIGH;7.545;2781.524;637.8;3
LIGH;7.546;2781.574;629.8;3
SOUN;7.560;11.94;0.00036;25.21
ACCE;7.566;2781.584;3.82288;6.04582;6.80223;2
GYRO;7.566;2781.584;0.94684;0.30345;-0.00735;2
MAGN;7.567;2781.584;-36.28082;-26.56097;-6.67725;3
PRES;7.567;2781.591;1014.1826;3
AHRS;7.567;2781.594;29.4378;-27.7772;-108.1364;-0.04324;-0.33595;-0.79604;3
WIFI;7.572;2781.596;eduroam;00:13:c3:44:d8:e1;-74
WIFI;7.572;2781.596;UJI;00:13:c3:44:d8:e0;-74
WIFI;7.572;2781.596;Pruebas;2e:d9:9f:d9:fa:21;-78
WIFI;7.572;2781.596;FTE-1DDE;f8:3d:ff:7d:1d:e5;-77
WIFI;7.572;2781.596;UJI;00:17:59:fb:19:50;-58
WIFI;7.572;2781.596;eduroam;00:17:59:fb:19:51;-58
WIFI;7.572;2781.596;Pruebas;c8:d1:5e:64:e1:d8;-83
WIFI;7.572;2778.427;eduroam;00:14:1c:dd:fc:41;-79
WIFI;7.572;2775.620;eduroam;24:a4:3c:04:9c:a2;-86
WIFI;7.572;2775.620;IoT;d0:ae:ec:dd:ec:30;-86
WIFI;7.572;2775.620;IRSLab2-2.4GHz;c8:d7:19:09:37:8d;-87
WIFI;7.572;2775.620;eduroam;00:14:1c:dd:f1:e1;-86
WIFI;7.572;2775.620;ARGLLAM1;00:26:5b:45:86:d8;-85
WIFI;7.572;2778.427;guifi.net/CS-UJInuvolguifi5;00:15:6d:e4:7d:15;-85
WIFI;7.572;2775.620;UJI;c2:9f:db:1c:91:57;-85
WIFI;7.572;2781.596;eduroam;dc:9f:db:1c:91:57;-87
ACCE;7.588;2781.604;4.48593;6.28442;6.84131;2
GYRO;7.588;2781.604;0.87035;0.46883;-0.04570;2
MAGN;7.588;2781.604;-36.10229;-27.09961;-5.81970;3
AHRS;7.589;2781.614;30.3775;-27.5095;-107.6445;-0.03500;-0.34087;-0.79343;3
ACCE;7.602;2781.625;4.68280;6.47719;6.96072;2
GYRO;7.602;2781.625;0.77602;0.65729;-0.14645;2
MAGN;7.603;2781.625;-36.11603;-27.42920;-4.47235;3
AHRS;7.603;2781.634;31.2725;-26.9656;-107.3398;-0.02560;-0.34417;-0.79165;3
ACCE;7.622;2781.645;4.30661;6.72653;7.05785;2
GYRO;7.622;2781.645;0.71878;0.77847;-0.24695;2
MAGN;7.623;2781.645;-36.28082;-27.26288;-3.99628;3
PRES;7.623;2781.625;1014.1826;3
AHRS;7.623;2781.654;32.1617;-26.2003;-107.1939;-0.01518;-0.34639;-0.79050;3
ACCE;7.641;2781.665;3.97774;7.01057;7.02902;2
GYRO;7.642;2781.665;0.73112;0.69759;-0.30142;2
MAGN;7.642;2781.665;-36.57379;-27.36053;-4.27399;3
AHRS;7.642;2781.674;33.0955;-25.4566;-107.1213;-0.00490;-0.34895;-0.78949;3
LIGH;7.647;2781.625;621.8;3
LIGH;7.647;2781.675;613.8;3
PRES;7.650;2781.658;1014.1826;3
ACCE;7.661;2781.685;4.50499;7.17349;7.27879;2
GYRO;7.661;2781.685;0.73805;0.41356;-0.34146;2
MAGN;7.662;2781.685;-36.10687;-27.73743;-4.97589;3
AHRS;7.662;2781.693;34.0626;-24.9946;-107.0941;0.00348;-0.35294;-0.78851;3
ACCE;7.681;2781.705;5.52025;7.06995;7.89272;2
GYRO;7.682;2781.705;0.73872;0.13823;-0.43553;2
MAGN;7.682;2781.705;-35.57892;-27.96326;-5.33600;3
PRES;7.682;2781.692;1014.1826;3
AHRS;7.682;2781.713;35.0521;-24.8104;-107.2019;0.00964;-0.35829;-0.78801;3
ACCE;7.701;2781.725;5.85735;6.61613;7.99101;2
GYRO;7.701;2781.725;0.76457;0.11205;-0.61041;2
MAGN;7.701;2781.725;-35.26459;-28.48816;-4.63257;3
AHRS;7.702;2781.733;36.1140;-24.5981;-107.5282;0.01566;-0.36399;-0.78829;3
PRES;7.710;2781.725;1014.1826;3
ACCE;7.720;2781.745;4.87180;6.05412;7.46213;2
GYRO;7.721;2781.745;0.77676;0.23857;-0.78748;2
MAGN;7.721;2781.745;-34.94720;-29.16260;-4.88281;3
AHRS;7.722;2781.753;37.2586;-24.1087;-108.1128;0.02316;-0.36908;-0.78942;3
ACCE;7.741;2781.765;3.58466;5.53302;6.77049;2
GYRO;7.741;2781.765;0.74950;0.28961;-0.84753;2
MAGN;7.742;2781.765;-34.87854;-29.36401;-5.33600;3
PRES;7.742;2781.759;1014.1826;3
AHRS;7.742;2781.773;38.4175;-23.4127;-108.8408;0.03162;-0.37350;-0.79089;3
LIGH;7.747;2781.725;604.9;3
LIGH;7.747;2781.776;595.9;3
ACCE;7.760;2781.786;2.78731;5.17731;6.15994;2
GYRO;7.761;2781.786;0.72127;0.21542;-0.80405;2
MAGN;7.761;2781.786;-34.87854;-28.69110;-5.33600;3
AHRS;7.761;2781.793;39.5255;-22.7453;-109.5683;0.03954;-0.37783;-0.79222;3
PRES;7.770;2781.792;1014.1826;3
ACCE;7.780;2781.806;2.51573;4.87091;5.48463;2
GYRO;7.781;2781.806;0.73474;0.02788;-0.74168;2
MAGN;7.781;2781.806;-33.49762;-30.15594;-4.45557;3
AHRS;7.781;2781.813;40.6077;-22.2895;-110.2132;0.04607;-0.38295;-0.79312;3
ACCE;7.800;2781.826;2.22905;4.59846;4.79532;2
GYRO;7.801;2781.826;0.72745;-0.18422;-0.70326;2
MAGN;7.801;2781.826;-32.77588;-31.11725;-3.99628;3
PRES;7.801;2781.826;1014.1826;3
AHRS;7.802;2781.832;41.6742;-22.1006;-110.8467;0.05063;-0.38911;-0.79394;3
ACCE;7.820;2781.846;1.89999;4.24547;4.08926;2
GYRO;7.820;2781.846;0.63013;-0.23595;-0.65315;2
MAGN;7.821;2781.846;-31.33698;-31.59790;-3.99628;3
AHRS;7.821;2781.852;42.6444;-22.0046;-111.4629;0.05405;-0.39507;-0.79476;3
PRES;7.829;2781.859;1014.1826;3
ACCE;7.840;2781.866;1.72299;4.09787;3.36377;2
GYRO;7.840;2781.866;0.44662;-0.18512;-0.58348;2
MAGN;7.840;2781.866;-30.67474;-32.79877;-3.99628;3
AHRS;7.841;2781.872;43.4133;-21.8457;-112.0931;0.05680;-0.39956;-0.79585;3
LIGH;7.848;2781.826;586.4;3
LIGH;7.848;2781.876;576.9;3
ACCE;7.860;2781.886;1.88791;4.25182;2.91829;2
GYRO;7.860;2781.886;0.18477;-0.23410;-0.51134;2
MAGN;7.860;2781.886;-30.67474;-33.21838;-3.99628;3
AHRS;7.861;2781.892;43.9080;-21.6741;-112.7542;0.05812;-0.40232;-0.79747;3
ACCE;7.880;2781.906;1.96989;4.38815;3.53813;2
GYRO;7.880;2781.906;-0.13892;-0.32971;-0.50363;2
MAGN;7.880;2781.906;-30.92957;-33.72955;-2.77557;3
AHRS;7.880;2781.912;44.0727;-21.5220;-113.5337;0.05724;-0.40316;-0.80010;3
PRES;7.889;2781.893;1014.1826;3
ACCE;7.899;2781.927;1.76714;4.17413;4.83003;2
GYRO;7.900;2781.927;-0.39809;-0.31003;-0.49161;2
MAGN;7.900;2781.927;-29.85382;-34.04999;-0.95062;3
AHRS;7.900;2781.932;43.9204;-21.2640;-114.4931;0.05494;-0.40168;-0.80392;3
ACCE;7.920;2781.947;1.80135;4.18831;5.94366;2
GYRO;7.920;2781.947;-0.46031;-0.17548;-0.37099;2
MAGN;7.920;2781.947;-29.44794;-34.09424;-0.47760;3
PRES;7.921;2781.927;1014.1826;3
AHRS;7.921;2781.952;43.5754;-20.9001;-115.4404;0.05254;-0.39855;-0.80799;3
ACCE;7.939;2781.967;2.04076;4.56879;6.26042;2
GYRO;7.940;2781.967;-0.40550;-0.06230;-0.24756;2
AHRS;7.941;2781.971;43.1941;-20.5395;-116.1769;0.05074;-0.39507;-0.81131;3
MAGN;7.942;2781.967;-28.63617;-34.90753;-1.25275;3
PRES;7.949;2781.960;1014.1826;3
LIGH;7.949;2781.927;575.1;3
LIGH;7.950;2781.977;574.1;3
ACCE;7.959;2781.987;2.30771;4.90614;6.43022;2
GYRO;7.960;2781.987;-0.34016;-0.10411;-0.19174;2
MAGN;7.960;2781.987;-29.77753;-34.59473;-2.00958;3
AHRS;7.960;2781.991;42.8599;-20.2877;-116.7544;0.04897;-0.39221;-0.81400;3
ACCE;7.979;2782.007;2.70305;5.03421;6.65338;2
GYRO;7.979;2782.007;-0.32359;-0.26437;-0.20155;2
MAGN;7.980;2782.007;-30.14832;-34.44519;-2.15302;3
PRES;7.980;2781.994;1014.1826;3
AHRS;7.981;2782.011;42.5584;-20.2160;-117.2703;0.04632;-0.39019;-0.81646;3
ACCE;7.999;2782.027;3.27898;5.00552;6.91061;2
GYRO;7.999;2782.027;-0.38644;-0.48994;-0.24963;2
AHRS;8.000;2782.031;42.2281;-20.3442;-117.8558;0.04189;-0.38872;-0.81929;3
MAGN;8.001;2782.027;-28.14636;-35.30426;-2.97394;3
PRES;8.008;2782.027;1014.1826;3
ACCE;8.019;2782.047;3.80663;4.82538;7.70389;2
GYRO;8.020;2782.047;-0.47440;-0.67903;-0.32776;2
AHRS;8.020;2782.051;41.8266;-20.6319;-118.6040;0.03545;-0.38737;-0.82287;3
MAGN;8.021;2782.047;-29.15344;-36.37085;-3.15857;3
ACCE;8.038;2782.068;4.03831;4.57964;8.34018;2
GYRO;8.039;2782.068;-0.46771;-0.66278;-0.41655;2
MAGN;8.040;2782.068;-29.44794;-36.54785;-3.15857;3
PRES;8.040;2782.061;1014.1826;3
AHRS;8.041;2782.071;41.4042;-20.9055;-119.5024;0.02852;-0.38580;-0.82697;3
LIGH;8.049;2782.027;574.0;3
ACCE;8.058;2782.088;3.95473;4.48969;8.01978;2
GYRO;8.059;2782.088;-0.34065;-0.54594;-0.48634;2
MAGN;8.060;2782.088;-28.54462;-35.64453;-2.00500;3
AHRS;8.060;2782.091;41.0893;-21.0366;-120.4745;0.02289;-0.38438;-0.83102;3
PRES;8.067;2782.094;1014.1826;3
ACCE;8.078;2782.108;3.58667;4.48759;7.13004;2
GYRO;8.078;2782.108;-0.19157;-0.56476;-0.56932;2
MAGN;8.079;2782.108;-29.16412;-35.65063;-1.96381;3
AHRS;8.079;2782.110;40.9694;-21.1075;-121.4676;0.01851;-0.38400;-0.83471;3
ACCE;8.098;2782.128;3.25737;4.53082;6.28036;2
GYRO;8.099;2782.128;-0.08011;-0.69534;-0.66058;2
MAGN;8.099;2782.128;-29.27246;-35.67200;-1.98517;3
PRES;8.100;2782.128;1014.1826;3
AHRS;8.100;2782.130;41.0399;-21.2448;-122.4926;0.01438;-0.38509;-0.83808;3
SOUN;8.110;13.19;0.00040;26.08
ACCE;8.118;2782.148;2.98396;4.74034;5.87106;2
GYRO;8.118;2782.148;0.00768;-0.93863;-0.73141;2
MAGN;8.119;2782.148;-27.84882;-36.14655;-1.22833;3
AHRS;8.119;2782.150;41.2623;-21.5626;-123.5624;0.00941;-0.38777;-0.84125;3
ACCE;8.137;2782.168;2.30470;4.86499;5.60085;2
GYRO;8.138;2782.168;0.06490;-1.16707;-0.78011;2
MAGN;8.138;2782.168;-26.89209;-37.32452;-1.30157;3
AHRS;8.139;2782.170;41.5968;-22.1097;-124.6821;0.00300;-0.39188;-0.84425;3
LIGH;8.149;2782.128;567.7;3
LIGH;8.150;2782.178;560.7;3
ACCE;8.157;2782.188;2.16455;5.19592;4.76978;2
GYRO;8.158;2782.188;0.04834;-1.27780;-0.74303;2
MAGN;8.159;2782.188;-26.82037;-37.42371;-1.31531;3
AHRS;8.159;2782.190;41.9675;-22.8139;-125.8035;-0.00449;-0.39661;-0.84703;3
PRES;8.160;2782.162;1014.1826;3
ACCE;8.177;2782.209;2.36356;5.65622;4.54663;2
GYRO;8.178;2782.209;-0.18159;-1.35931;-0.70367;2
MAGN;8.178;2782.209;-26.98669;-36.92780;0.11292;3
AHRS;8.179;2782.210;42.2150;-23.6104;-126.9123;-0.01321;-0.40064;-0.84984;3
PRES;8.187;2782.195;1014.1826;3
ACCE;8.197;2782.229;3.17171;5.58493;4.91264;2
GYRO;8.198;2782.229;-0.57971;-1.28551;-0.72934;2
MAGN;8.198;2782.229;-25.47913;-38.41553;0.99945;3
AHRS;8.198;2782.230;42.1470;-24.2856;-128.1813;-0.02296;-0.40195;-0.85360;3
ACCE;8.217;2782.249;3.11534;5.30478;5.99339;2
GYRO;8.218;2782.249;-0.99519;-1.07922;-0.82422;2
MAGN;8.218;2782.249;-25.41809;-38.47504;1.03149;3
PRES;8.219;2782.229;1014.1826;3
AHRS;8.219;2782.249;41.6796;-24.5979;-129.8088;-0.03286;-0.39921;-0.85907;3
ACCE;8.237;2782.269;2.49806;5.30251;7.02266;2
GYRO;8.237;2782.269;-1.27704;-0.88554;-0.87608;2
MAGN;8.238;2782.269;-23.17352;-37.26654;1.19781;3
AHRS;8.238;2782.269;40.8690;-24.4722;-131.7527;-0.04181;-0.39258;-0.86605;3
PRES;8.246;2782.262;1014.1826;3
LIGH;8.251;2782.229;557.7;3
LIGH;8.251;2782.279;555.2;3
AHRS;8.257;2782.289;39.8916;-24.1134;-133.8090;-0.04975;-0.38389;-0.87355;3
ACCE;8.277;2782.289;1.74124;5.18500;8.59935;2
GYRO;8.277;2782.289;-1.33914;-0.82166;-0.88383;2
MAGN;8.278;2782.289;-22.09015;-39.35089;0.19379;3
AHRS;8.279;2782.309;39.0034;-23.8861;-135.7363;-0.05765;-0.37603;-0.88030;3
PRES;8.280;2782.296;1014.1826;3
ACCE;8.297;2782.309;1.55550;5.49687;9.36713;2
GYRO;8.297;2782.309;-1.00536;-0.97612;-0.79282;2
MAGN;8.297;2782.309;-22.07489;-39.34174;0.16632;3
AHRS;8.298;2782.329;38.4209;-24.0996;-137.3167;-0.06651;-0.37147;-0.88518;3
PRES;8.306;2782.329;1014.1826;3
ACCE;8.316;2782.329;0.73480;5.57471;9.62198;2
GYRO;8.317;2782.329;-0.65750;-1.22707;-0.69505;2
MAGN;8.317;2782.329;-21.17004;-38.88397;-1.24969;3
AHRS;8.318;2782.349;38.1453;-24.8318;-138.4805;-0.07690;-0.37043;-0.88798;3
ACCE;8.336;2782.350;0.29521;5.53369;9.49007;2
GYRO;8.337;2782.350;-0.30414;-1.50003;-0.48697;2
MAGN;8.337;2782.350;-19.81201;-40.57770;0.69580;3
PRES;8.338;2782.363;1014.1826;3
AHRS;8.338;2782.369;38.1184;-26.1290;-139.1717;-0.08929;-0.37264;-0.88864;3
LIGH;8.352;2782.329;564.4;3
LIGH;8.352;2782.380;574.8;3
ACCE;8.356;2782.370;0.33038;5.60239;7.93118;2
GYRO;8.356;2782.370;-0.01405;-1.73225;-0.23889;2
MAGN;8.357;2782.370;-19.94171;-40.53497;0.61493;3
AHRS;8.357;2782.388;38.1951;-28.0449;-139.4108;-0.10465;-0.37714;-0.88739;3
PRES;8.365;2782.397;1014.1826;3
ACCE;8.376;2782.390;1.41995;4.60747;5.00340;2
GYRO;8.376;2782.390;0.01591;-2.10606;-0.00580;2
MAGN;8.377;2782.390;-21.66443;-39.86359;-0.50354;3
AHRS;8.377;2782.408;38.0685;-30.5049;-139.3696;-0.12398;-0.38141;-0.88508;3
ACCE;8.396;2782.410;0.82950;6.80998;8.41327;2
GYRO;8.397;2782.410;-0.20946;-2.16966;0.19981;2
AHRS;8.398;2782.428;37.8451;-32.4503;-139.3329;-0.13964;-0.38382;-0.88317;3
MAGN;8.398;2782.410;-18.58521;-39.70184;1.19934;3
ACCE;8.416;2782.430;-0.32898;3.71510;7.93892;2
GYRO;8.416;2782.430;-0.13509;-1.21976;0.14865;2
MAGN;8.417;2782.430;-18.62335;-39.77509;1.37482;3
AHRS;8.417;2782.448;37.3987;-33.2585;-139.1889;-0.14695;-0.38243;-0.88263;3
PRES;8.425;2782.430;1014.1826;3
ACCE;8.435;2782.450;2.30943;6.33427;6.07512;2
GYRO;8.436;2782.450;-0.34023;-0.12639;0.52617;2
MAGN;8.436;2782.450;-19.02008;-40.27863;2.95563;3
AHRS;8.437;2782.468;36.7819;-33.3056;-138.9434;-0.14867;-0.37843;-0.88310;3
LIGH;8.452;2782.430;588.9;3
LIGH;8.453;2782.481;603.6;3
ACCE;8.456;2782.470;3.97122;7.28957;3.09644;2
GYRO;8.456;2782.470;-0.43245;0.12172;0.34288;2
MAGN;8.457;2782.470;-19.63654;-39.35089;3.54462;3
PRES;8.457;2782.464;1014.1826;3
AHRS;8.457;2782.488;36.3064;-33.5766;-139.0769;-0.15287;-0.37541;-0.88379;3
ACCE;8.475;2782.491;4.58556;7.32800;2.98735;2
GYRO;8.476;2782.491;-0.61505;-0.75456;-0.10155;2
MAGN;8.476;2782.491;-19.58618;-39.35089;3.39661;3
AHRS;8.477;2782.508;35.8110;-33.8549;-139.9355;-0.15954;-0.37124;-0.88593;3
PRES;8.484;2782.497;1014.1826;3
ACCE;8.495;2782.511;4.36972;7.07259;4.39226;2
GYRO;8.495;2782.511;-1.05296;-0.47981;-0.47134;2
MAGN;8.496;2782.511;-19.34357;-39.29443;2.70233;3
AHRS;8.496;2782.527;35.1489;-33.6516;-141.4998;-0.16524;-0.36384;-0.89031;3
ACCE;8.515;2782.531;3.47667;6.20839;7.26631;2
GYRO;8.516;2782.531;-1.23981;-0.80669;-0.75517;2
MAGN;8.516;2782.531;-19.63654;-38.99994;3.54462;3
PRES;8.516;2782.531;1014.1826;3
AHRS;8.517;2782.547;34.6326;-33.7277;-143.3295;-0.17328;-0.35751;-0.89440;3
ACCE;8.535;2782.551;3.17558;5.57848;6.70421;2
GYRO;8.536;2782.551;-0.82736;-1.49576;-0.92856;2
MAGN;8.536;2782.551;-19.50378;-39.06708;3.16162;3
AHRS;8.537;2782.567;34.5219;-34.7507;-144.9990;-0.18682;-0.35583;-0.89585;3
PRES;8.544;2782.564;1014.1826;3
SOUN;8.551;270.91;0.00827;52.33
LIGH;8.557;2782.531;615.8;3
LIGH;8.557;2782.581;627.8;3
ACCE;8.557;2782.571;3.86728;5.39378;6.90271;2
GYRO;8.558;2782.571;-0.63069;-2.18944;-0.93431;2
MAGN;8.558;2782.571;-18.68591;-39.60266;1.43127;3
AHRS;8.559;2782.587;34.5024;-36.2768;-146.6516;-0.20394;-0.35528;-0.89589;3
ACCE;8.575;2782.591;4.42186;5.86035;6.27469;2
GYRO;8.575;2782.591;-0.80283;-2.19450;-1.02582;2
MAGN;8.576;2782.591;-17.70935;-40.57770;1.03149;3
PRES;8.576;2782.598;1014.1826;3
AHRS;8.577;2782.607;34.4039;-37.6741;-148.6429;-0.22132;-0.35284;-0.89627;3
ACCE;8.594;2782.611;3.79991;5.26994;8.45708;2
GYRO;8.595;2782.611;-1.15546;-2.03918;-1.15640;2
MAGN;8.595;2782.611;-16.97388;-40.66010;1.34430;3
AHRS;8.596;2782.627;34.0615;-38.4171;-150.9591;-0.23519;-0.34662;-0.89824;3
PRES;8.604;2782.632;1014.1826;3
ACCE;8.614;2782.632;3.95175;4.54596;13.76466;2
GYRO;8.615;2782.632;-1.42494;-0.69162;-1.02402;2
MAGN;8.615;2782.632;-14.55688;-41.10107;2.12402;3
AHRS;8.616;2782.647;33.3160;-36.8801;-153.3105;-0.23209;-0.33454;-0.90523;3
ACCE;8.634;2782.652;1.28499;3.23503;13.77841;2
GYRO;8.635;2782.652;-1.52251;2.23549;-0.73706;2
MAGN;8.635;2782.652;-14.55688;-41.62903;1.36719;3
PRES;8.636;2782.665;1014.1826;3
AHRS;8.636;2782.666;32.2277;-32.4375;-155.3208;-0.20518;-0.31769;-0.91773;3
ACCE;8.655;2782.672;2.63232;5.12433;6.43402;2
GYRO;8.656;2782.672;-1.23875;3.15469;-0.56337;2
MAGN;8.656;2782.672;-14.16931;-41.24146;1.08948;3
LIGH;8.656;2782.632;669.7;3
LIGH;8.657;2782.682;714.7;3
AHRS;8.657;2782.686;31.5719;-28.5714;-156.8053;-0.17960;-0.30599;-0.92699;3
ACCE;8.674;2782.692;2.55690;5.80980;4.91209;2
GYRO;8.674;2782.692;-0.46233;0.86273;-0.80244;2
MAGN;8.675;2782.692;-13.00201;-40.48309;-0.46844;3
AHRS;8.675;2782.706;31.8014;-27.5857;-158.0770;-0.17451;-0.30482;-0.92938;3
ACCE;8.694;2782.712;1.76871;4.56590;6.65309;2
GYRO;8.694;2782.712;0.05913;-1.36838;-1.13074;2
MAGN;8.695;2782.712;-12.62970;-41.10260;-2.48718;3
PRES;8.695;2782.699;1014.1826;3
AHRS;8.696;2782.726;32.5206;-28.6267;-159.4505;-0.18514;-0.30929;-0.92763;3
ACCE;8.713;2782.732;0.89548;3.48207;8.59029;2
GYRO;8.714;2782.732;0.10779;-1.97188;-1.14919;2
MAGN;8.715;2782.732;-12.85400;-41.43982;-3.02277;3
AHRS;8.715;2782.746;33.1555;-29.9931;-160.7322;-0.19839;-0.31322;-0.92509;3
PRES;8.723;2782.732;1014.1826;3
ACCE;8.733;2782.752;1.43753;3.99915;9.10992;2
GYRO;8.734;2782.752;0.02446;-1.52756;-0.86417;2
MAGN;8.734;2782.752;-12.09717;-42.56592;-3.43323;3
AHRS;8.735;2782.766;33.5948;-30.9431;-161.7031;-0.20785;-0.31558;-0.92316;3
ACCE;8.753;2782.773;2.50771;4.66504;7.54433;2
GYRO;8.754;2782.773;-0.00186;-1.00519;-0.68451;2
MAGN;8.754;2782.773;-9.65118;-43.38074;-1.98517;3
PRES;8.755;2782.766;1014.1826;3
AHRS;8.755;2782.785;33.9451;-31.4869;-162.5645;-0.21393;-0.31705;-0.92193;3
LIGH;8.756;2782.732;703.6;3
LIGH;8.756;2782.783;685.0;3
ACCE;8.773;2782.793;2.90166;4.75677;6.81859;2
GYRO;8.773;2782.793;-0.23065;-0.61815;-0.65364;2
MAGN;8.774;2782.793;-9.65118;-43.12592;-1.61896;3
AHRS;8.774;2782.805;34.0551;-31.5505;-163.5730;-0.21702;-0.31605;-0.92209;3
PRES;8.782;2782.799;1014.1826;3
ACCE;8.793;2782.813;3.12160;4.72247;7.89084;2
GYRO;8.793;2782.813;-0.53375;-0.24431;-0.62880;2
MAGN;8.794;2782.813;-9.32007;-42.87872;-1.54877;3
AHRS;8.795;2782.825;33.8714;-31.1053;-164.7285;-0.21693;-0.31223;-0.92381;3
ACCE;8.813;2782.833;3.65030;4.91400;8.93964;2
GYRO;8.814;2782.833;-0.56900;0.03212;-0.58937;2
MAGN;8.814;2782.833;-8.77533;-43.20526;-2.48718;3
PRES;8.814;2782.833;1014.1826;3
AHRS;8.815;2782.845;33.6360;-30.3871;-165.8535;-0.21458;-0.30799;-0.92608;3
ACCE;8.833;2782.853;3.18449;4.95938;8.39131;2
GYRO;8.833;2782.853;-0.38641;0.15416;-0.57205;2
MAGN;8.833;2782.853;-7.63550;-43.34869;-2.21405;3
AHRS;8.834;2782.865;33.5663;-29.6554;-166.8230;-0.21137;-0.30540;-0.92789;3
PRES;8.842;2782.867;1014.1898;3
ACCE;8.852;2782.873;2.34790;4.74855;7.37216;2
GYRO;8.853;2782.873;-0.22284;0.04337;-0.49448;2
MAGN;8.853;2782.873;-6.04706;-44.07349;-2.59399;3
AHRS;8.854;2782.885;33.6132;-29.1681;-167.5872;-0.20938;-0.30424;-0.92888;3
LIGH;8.855;2782.833;689.7;3
LIGH;8.855;2782.883;697.3;3
ACCE;8.872;2782.893;2.82242;4.92590;6.67738;2
GYRO;8.873;2782.893;-0.05957;-0.27007;-0.34900;2
MAGN;8.873;2782.893;-6.14624;-44.78149;-3.66058;3
PRES;8.874;2782.900;1014.1926;3
AHRS;8.874;2782.905;33.7536;-29.2114;-168.0768;-0.21082;-0.30448;-0.92860;3
ACCE;8.893;2782.914;3.50435;5.06445;6.33362;2
GYRO;8.893;2782.914;0.14439;-0.64873;-0.27820;2
MAGN;8.894;2782.914;-6.30493;-43.99261;-3.66058;3
AHRS;8.894;2782.924;34.0677;-29.8331;-168.3518;-0.21613;-0.30658;-0.92679;3
PRES;8.901;2782.934;1014.1828;3
ACCE;8.913;2782.934;3.90688;5.19630;5.71838;2
AHRS;8.914;2782.944;34.5147;-30.7577;-168.4995;-0.22333;-0.30998;-0.92404;3
GYRO;8.915;2782.934;0.29765;-0.86867;-0.26718;2
MAGN;8.915;2782.934;-6.57959;-43.11218;-4.04968;3
ACCE;8.932;2782.954;4.15997;5.31821;4.78519;2
GYRO;8.933;2782.954;0.21007;-0.81088;-0.29332;2
MAGN;8.933;2782.954;-6.67267;-43.20526;-4.49829;3
AHRS;8.933;2782.964;34.9090;-31.5950;-168.7419;-0.23014;-0.31270;-0.92151;3
ACCE;8.952;2782.974;4.26260;5.14145;4.45354;2
GYRO;8.952;2782.974;-0.07899;-0.63821;-0.32248;2
MAGN;8.953;2782.974;-5.98145;-43.03284;-3.66974;3
AHRS;8.953;2782.984;35.0464;-32.1077;-169.2197;-0.23536;-0.31284;-0.92018;3
LIGH;8.955;2782.934;695.7;3
LIGH;8.956;2782.984;693.2;3
PRES;8.961;2782.967;1014.1836;3
ACCE;8.971;2782.994;4.89099;5.43658;4.53445;2
GYRO;8.972;2782.994;-0.33086;-0.52344;-0.35182;2
MAGN;8.973;2782.994;-5.36041;-43.29987;-2.90680;3
AHRS;8.973;2783.004;34.9614;-32.3784;-169.9252;0.23958;0.31071;0.91981;3
ACCE;8.992;2783.014;5.22403;5.73181;4.37387;2
GYRO;8.992;2783.014;-0.59579;-0.51779;-0.47697;2
MAGN;8.993;2783.014;-5.44586;-43.73016;-2.99072;3
AHRS;8.993;2783.024;34.7062;-32.4735;-170.9694;0.24351;0.30649;0.92014;3
PRES;8.994;2783.001;1014.1926;3
ACCE;9.011;2783.034;5.19841;5.40453;5.35678;2
GYRO;9.012;2783.034;-0.97266;-0.62173;-0.67122;2
MAGN;9.012;2783.034;-5.25970;-43.73016;-2.80914;3
AHRS;9.013;2783.044;34.2224;-32.4113;-172.5009;0.24768;0.29937;0.92117;3
PRES;9.021;2783.034;1014.1926;3
ACCE;9.032;2783.055;5.44620;4.92557;7.84312;2
GYRO;9.032;2783.055;-1.18484;-0.72333;-0.82527;2
AHRS;9.033;2783.063;33.5644;-32.2478;-174.3652;0.25193;0.29011;0.92258;3
MAGN;9.034;2783.055;-4.41895;-44.21539;-3.85742;3
ACCE;9.051;2783.075;5.85815;5.18683;9.08412;2
GYRO;9.052;2783.075;-0.96295;-0.86475;-0.90929;2
MAGN;9.053;2783.075;-3.86963;-44.60602;-4.83398;3
PRES;9.053;2783.068;1014.1926;3
AHRS;9.054;2783.083;33.0923;-32.2369;-176.1933;0.25689;0.28228;0.92303;3
LIGH;9.057;2783.034;707.4;3
LIGH;9.057;2783.085;723.4;3
ACCE;9.071;2783.095;5.89485;5.56050;8.43710;2
GYRO;9.071;2783.095;-0.62698;-1.03996;-1.02156;2
MAGN;9.072;2783.095;-3.46375;-43.99719;-5.02777;3
AHRS;9.072;2783.103;33.0284;-32.5165;-177.8796;0.26332;0.27781;0.92172;3
PRES;9.080;2783.102;1014.1926;3
ACCE;9.090;2783.115;5.24683;5.40607;7.58742;2
GYRO;9.091;2783.115;-0.48257;-1.14407;-1.12425;2
AHRS;9.092;2783.123;33.2120;-32.9286;-179.5682;0.27056;0.27509;0.91930;3
MAGN;9.092;2783.115;-2.85645;-43.65997;-4.86908;3
SOUN;9.101;795.47;0.02428;61.68
ACCE;9.111;2783.135;4.98149;5.14836;7.52084;2
GYRO;9.111;2783.135;-0.48920;-1.14850;-1.14975;2
MAGN;9.112;2783.135;-2.64282;-43.73016;-4.66614;3
PRES;9.112;2783.135;1014.1926;3
AHRS;9.113;2783.143;33.4357;-33.3148;178.7169;0.27760;0.27250;0.91656;3
ACCE;9.130;2783.155;5.45808;5.30713;7.42780;2
GYRO;9.131;2783.155;-0.58147;-0.92143;-1.14674;2
MAGN;9.131;2783.155;-1.77002;-43.07556;-5.91888;3
AHRS;9.132;2783.163;33.5759;-33.4460;176.9545;0.28273;0.26920;0.91436;3
PRES;9.140;2783.169;1014.1926;3
ACCE;9.150;2783.175;5.60048;5.60735;6.75768;2
AHRS;9.151;2783.183;33.6975;-33.2335;175.0567;0.28542;0.26568;0.91268;3
GYRO;9.152;2783.175;-0.63495;-0.67044;-1.21959;2
MAGN;9.152;2783.175;-0.57220;-43.57452;-7.31812;3
LIGH;9.157;2783.135;752.5;3
LIGH;9.157;2783.185;783.0;3
ACCE;9.170;2783.196;4.38184;4.98599;5.84111;2
GYRO;9.171;2783.196;-0.67415;-0.58629;-1.32336;2
MAGN;9.171;2783.196;-0.64850;-44.71130;-7.39746;3
PRES;9.172;2783.202;1014.1926;3
AHRS;9.172;2783.202;33.8647;-32.8250;172.9946;0.28687;0.26234;0.91093;3
ACCE;9.190;2783.216;3.47653;4.25204;5.78777;2
GYRO;9.190;2783.216;-0.82405;-0.52937;-1.28801;2
MAGN;9.191;2783.216;0.05188;-43.77747;-8.06732;3
AHRS;9.191;2783.222;33.8985;-32.2723;170.8655;0.28730;0.25798;0.90951;3
ACCE;9.210;2783.236;3.58195;3.99643;6.38177;2
GYRO;9.210;2783.236;-0.89429;-0.49898;-1.15482;2
MAGN;9.211;2783.236;2.43225;-43.42957;-8.51593;3
AHRS;9.211;2783.242;33.7288;-31.6965;168.8137;0.28730;0.25228;0.90851;3
ACCE;9.230;2783.256;4.02168;4.16377;6.63606;2
GYRO;9.230;2783.256;-0.74693;-0.63599;-1.09592;2
MAGN;9.231;2783.256;3.38135;-43.48450;-8.57086;3
PRES;9.231;2783.236;1014.1926;3
AHRS;9.232;2783.262;33.5813;-31.3328;166.9238;0.28851;0.24690;0.90692;3
ACCE;9.250;2783.276;4.21024;4.16316;5.79398;2
GYRO;9.250;2783.276;-0.51385;-0.86256;-1.11470;2
MAGN;9.251;2783.276;4.12750;-43.23730;-9.99908;3
AHRS;9.251;2783.282;33.6523;-31.3167;165.2017;0.29209;0.24313;0.90393;3
LIGH;9.258;2783.236;794.6;3
LIGH;9.258;2783.286;804.1;3
PRES;9.259;2783.269;1014.1926;3
ACCE;9.269;2783.296;4.11043;3.89886;5.44939;2
GYRO;9.270;2783.296;-0.46339;-0.92990;-1.14859;2
MAGN;9.270;2783.296;4.17786;-43.89801;-10.33783;3
AHRS;9.271;2783.302;33.8590;-31.4734;163.4943;0.29701;0.24013;0.89993;3
ACCE;9.290;2783.316;3.58087;3.84769;5.39322;2
GYRO;9.290;2783.316;-0.59583;-0.66908;-1.12845;2
MAGN;9.290;2783.316;4.08173;-44.18640;-10.24628;3
PRES;9.291;2783.303;1014.1964;3
AHRS;9.291;2783.322;33.9650;-31.3822;161.7459;0.29999;0.23661;0.89656;3
ACCE;9.309;2783.337;2.92235;3.75954;5.01015;2
GYRO;9.310;2783.337;-0.68831;-0.55165;-1.06822;2
MAGN;9.310;2783.337;6.59180;-43.26172;-10.87799;3
AHRS;9.311;2783.341;33.9319;-31.0393;159.9843;0.30089;0.23241;0.89401;3
PRES;9.318;2783.337;1014.2026;3
ACCE;9.329;2783.357;3.04884;3.83479;5.38634;2
GYRO;9.329;2783.357;-0.68681;-0.76920;-0.97061;2
MAGN;9.330;2783.357;7.00531;-43.09540;-12.75940;3
AHRS;9.330;2783.361;33.8305;-30.8851;158.2857;0.30302;0.22745;0.89110;3
ACCE;9.349;2783.377;3.41426;3.88959;6.09969;2
GYRO;9.350;2783.377;-0.62474;-0.99261;-0.91943;2
MAGN;9.350;2783.377;6.88477;-43.13507;-13.26294;3
PRES;9.351;2783.370;1014.1963;3
AHRS;9.351;2783.381;33.7236;-31.0788;156.7086;0.30752;0.22196;0.88736;3
LIGH;9.358;2783.337;810.9;3
LIGH;9.359;2783.387;817.4;3
ACCE;9.368;2783.397;3.48970;3.89008;7.09598;2
GYRO;9.369;2783.397;-0.47169;-1.17381;-0.85660;2
MAGN;9.370;2783.397;8.28400;-41.45660;-13.52844;3
AHRS;9.370;2783.401;33.6988;-31.5630;155.3007;0.31393;0.21681;0.88282;3
PRES;9.378;2783.404;1014.1926;3
ACCE;9.388;2783.417;3.69844;4.17342;7.03488;2
GYRO;9.389;2783.417;-0.31708;-1.11394;-0.75307;2
MAGN;9.390;2783.417;8.77838;-39.75067;-15.09705;3
AHRS;9.390;2783.421;33.7715;-32.1777;154.1100;0.32096;0.21259;0.87801;3
ACCE;9.408;2783.437;3.97491;4.33511;6.93890;2
GYRO;9.409;2783.437;-0.34181;-0.90479;-0.62558;2
MAGN;9.409;2783.437;8.81195;-39.45618;-15.44189;3
PRES;9.410;2783.437;1014.1926;3
AHRS;9.410;2783.441;33.8359;-32.7050;153.0739;0.32697;0.20884;0.87372;3
ACCE;9.428;2783.457;4.60440;4.73848;6.83963;2
GYRO;9.429;2783.457;-0.42020;-0.62540;-0.54572;2
MAGN;9.429;2783.457;8.66394;-39.60419;-16.71143;3
AHRS;9.429;2783.461;33.7805;-32.9834;152.1093;0.33076;0.20491;0.87058;3
ACCE;9.448;2783.478;5.01173;5.20648;6.32207;2
GYRO;9.448;2783.478;-0.47292;-0.52588;-0.60526;2
MAGN;9.449;2783.478;9.38568;-40.37933;-16.80603;3
AHRS;9.449;2783.480;33.6792;-33.0576;151.0762;0.33303;0.20092;0.86791;3
LIGH;9.459;2783.437;827.5;3
LIGH;9.460;2783.488;838.0;3
ACCE;9.468;2783.498;4.72487;5.31546;7.02225;2
GYRO;9.469;2783.498;-0.51416;-0.61325;-0.74368;2
MAGN;9.469;2783.498;9.51385;-40.50598;-16.78162;3
PRES;9.470;2783.471;1014.1926;3
AHRS;9.470;2783.500;33.6247;-33.0915;149.8809;0.33529;0.19691;0.86470;3
ACCE;9.488;2783.518;4.55019;5.33217;6.75302;2
GYRO;9.488;2783.518;-0.49846;-0.56517;-0.80603;2
MAGN;9.489;2783.518;11.06567;-39.57672;-16.48407;3
AHRS;9.489;2783.520;33.6142;-33.0534;148.5791;0.33720;0.19311;0.86118;3
PRES;9.497;2783.504;1014.1926;3
ACCE;9.507;2783.538;4.25522;5.26913;7.48671;2
GYRO;9.508;2783.538;-0.48904;-0.53691;-0.82222;2
MAGN;9.508;2783.538;11.26556;-40.08789;-17.65442;3
AHRS;9.509;2783.540;33.6440;-32.9541;147.2422;0.33873;0.18969;0.85750;3
ACCE;9.528;2783.558;4.34026;5.39287;7.11461;2
GYRO;9.528;2783.558;-0.43648;-0.38606;-0.82436;2
MAGN;9.529;2783.558;11.26556;-40.15656;-17.78717;3
PRES;9.529;2783.538;1014.1926;3
AHRS;9.530;2783.560;33.6950;-32.7315;145.9283;0.33931;0.18687;0.85408;3
ACCE;9.547;2783.578;4.24014;5.49799;7.09232;2
GYRO;9.548;2783.578;-0.28853;-0.45090;-0.86122;2
MAGN;9.548;2783.578;11.75385;-38.68866;-18.25562;3
AHRS;9.549;2783.580;33.8642;-32.5079;144.6718;0.33998;0.18517;0.85038;3
PRES;9.557;2783.572;1014.1926;3
LIGH;9.559;2783.538;831.8;3
LIGH;9.560;2783.588;823.8;3
ACCE;9.567;2783.598;3.49542;5.34274;6.45193;2
GYRO;9.568;2783.598;-0.10811;-0.59215;-0.89731;2
MAGN;9.568;2783.598;12.95013;-37.75024;-17.81311;3
AHRS;9.569;2783.599;34.2141;-32.4478;143.4835;0.34208;0.18456;0.84575;3
ACCE;9.587;2783.619;3.24783;5.28325;6.49995;2
GYRO;9.588;2783.619;0.03076;-0.85109;-0.84486;2
MAGN;9.588;2783.619;13.01727;-37.70294;-17.78717;3
PRES;9.589;2783.605;1014.1926;3
AHRS;9.589;2783.619;34.7193;-32.6694;142.4117;0.34637;0.18458;0.84005;3
ACCE;9.607;2783.639;3.57310;5.45966;6.50810;2
GYRO;9.608;2783.639;0.20361;-0.98637;-0.75522;2
MAGN;9.608;2783.639;13.01727;-37.70294;-18.43872;3
AHRS;9.609;2783.639;35.3278;-33.2070;141.5469;0.35284;0.18490;0.83364;3
PRES;9.616;2783.639;1014.1926;3
ACCE;9.626;2783.659;4.17780;5.69049;5.50511;2
GYRO;9.627;2783.659;0.16478;-0.73613;-0.65250;2
MAGN;9.627;2783.659;14.74915;-36.31744;-21.77277;3
AHRS;9.628;2783.659;35.9425;-33.7662;140.8493;0.35920;0.18562;0.82758;3
PRES;9.647;2783.672;1014.1926;3
AHRS;9.647;2783.679;36.3612;-33.9554;140.0208;0.36272;0.18560;0.82278;3
SOUN;9.652;371.25;0.01133;55.06
LIGH;9.661;2783.639;822.1;3
LIGH;9.661;2783.689;821.1;3
ACCE;9.666;2783.679;4.39247;5.87511;5.20860;2
GYRO;9.667;2783.679;-0.17514;-0.36504;-0.64607;2
MAGN;9.667;2783.679;14.76440;-36.30524;-21.80481;3
AHRS;9.668;2783.699;36.4940;-33.6322;138.9485;0.36240;0.18436;0.81963;3
PRES;9.676;2783.706;1014.1926;3
ACCE;9.686;2783.699;3.96942;5.50163;6.01047;2
GYRO;9.687;2783.699;-0.45389;-0.06668;-0.64783;2
MAGN;9.687;2783.699;13.54828;-36.82098;-20.64819;3
AHRS;9.688;2783.719;36.4280;-32.9898;137.8191;0.35948;0.18258;0.81786;3
ACCE;9.706;2783.719;3.68633;5.20259;6.62764;2
GYRO;9.707;2783.719;-0.49361;0.05261;-0.56888;2
MAGN;9.707;2783.719;13.89313;-36.47766;-21.30585;3
AHRS;9.708;2783.738;36.3342;-32.4108;136.8189;0.35674;0.18082;0.81636;3
ACCE;9.726;2783.739;3.82466;5.27303;6.56621;2
GYRO;9.726;2783.739;-0.35617;-0.09142;-0.49530;2
MAGN;9.727;2783.739;13.94043;-36.44562;-21.27380;3
AHRS;9.727;2783.758;36.3541;-32.1694;136.0080;0.35634;0.17933;0.81408;3
PRES;9.735;2783.739;1014.1926;3
ACCE;9.746;2783.760;3.99863;5.24234;6.53412;2
GYRO;9.746;2783.760;-0.17519;-0.33896;-0.46700;2
MAGN;9.747;2783.760;14.93225;-35.76508;-20.70770;3
AHRS;9.747;2783.778;36.5182;-32.2302;135.3806;0.35813;0.17841;0.81103;3
LIGH;9.762;2783.739;808.9;3
LIGH;9.762;2783.790;795.6;3
ACCE;9.766;2783.780;3.71040;5.09181;6.49345;2
GYRO;9.766;2783.780;-0.00528;-0.41302;-0.41234;2
MAGN;9.767;2783.780;14.76898;-35.60181;-21.80939;3
PRES;9.767;2783.773;1014.1926;3
AHRS;9.767;2783.798;36.7353;-32.4255;134.9567;0.36067;0.17801;0.80811;3
ACCE;9.786;2783.800;3.77303;5.17249;6.00183;2
GYRO;9.786;2783.800;0.03589;-0.35843;-0.26401;2
MAGN;9.786;2783.800;14.91089;-35.58655;-21.85364;3
AHRS;9.787;2783.818;36.8441;-32.5707;134.6543;0.36242;0.17734;0.80615;3
PRES;9.795;2783.807;1014.1926;3
ACCE;9.805;2783.820;4.15387;5.28635;5.47900;2
GYRO;9.806;2783.820;-0.11469;-0.17757;-0.17020;2
MAGN;9.806;2783.820;16.32690;-35.33478;-22.32819;3
AHRS;9.807;2783.838;36.7709;-32.5490;134.2782;0.36267;0.17567;0.80504;3
ACCE;9.825;2783.840;4.27583;5.35991;5.90915;2
GYRO;9.826;2783.840;-0.28391;-0.09824;-0.16977;2
MAGN;9.827;2783.840;16.17126;-34.55048;-22.47925;3
PRES;9.828;2783.840;1014.1926;3
AHRS;9.828;2783.858;36.6012;-32.4044;133.8004;0.36198;0.17342;0.80424;3
ACCE;9.845;2783.860;4.08095;5.23961;6.30344;2
GYRO;9.846;2783.860;-0.30116;-0.07597;-0.20302;2
MAGN;9.846;2783.860;16.24146;-34.62219;-22.59064;3
AHRS;9.846;2783.877;36.4396;-32.2115;133.3020;0.36098;0.17136;0.80347;3
PRES;9.854;2783.874;1014.1926;3
LIGH;9.863;2783.840;790.4;3
LIGH;9.864;2783.890;786.4;3
ACCE;9.865;2783.880;3.99374;5.04459;6.36427;2
GYRO;9.865;2783.880;-0.27419;-0.06357;-0.21309;2
AHRS;9.866;2783.897;36.3034;-32.0053;132.8156;0.35992;0.16959;0.80269;3
MAGN;9.867;2783.880;16.61682;-34.94568;-23.34137;3
ACCE;9.885;2783.901;3.95645;5.19989;5.84438;2
GYRO;9.886;2783.901;-0.25092;-0.05032;-0.23735;2
MAGN;9.886;2783.901;16.17126;-34.19952;-23.48480;3
PRES;9.886;2783.907;1014.1926;3
AHRS;9.887;2783.917;36.2136;-31.7642;132.2641;0.35882;0.16811;0.80160;3
ACCE;9.905;2783.921;4.31573;5.15436;5.39592;2
GYRO;9.905;2783.921;-0.30209;-0.05124;-0.33769;2
MAGN;9.906;2783.921;16.48102;-33.95233;-23.66180;3
AHRS;9.906;2783.937;36.1009;-31.4316;131.5012;0.35731;0.16618;0.80002;3
PRES;9.914;2783.941;1014.1926;3
ACCE;9.924;2783.941;4.38551;5.16121;5.48586;2
GYRO;9.925;2783.941;-0.45416;-0.13510;-0.48807;2
MAGN;9.925;2783.941;17.82074;-32.83234;-24.07074;3
AHRS;9.926;2783.957;35.9589;-31.1675;130.4667;0.35658;0.16293;0.79719;3
ACCE;9.945;2783.961;4.82674;5.59496;6.66528;2
GYRO;9.945;2783.961;-0.45308;-0.42097;-0.61308;2
MAGN;9.946;2783.961;17.39655;-32.97272;-22.31140;3
PRES;9.946;2783.974;1014.1926;3
AHRS;9.946;2783.977;35.9436;-31.0541;129.3768;0.35729;0.15988;0.79319;3
LIGH;9.962;2783.941;776.5;3
LIGH;9.963;2783.991;766.0;3
ACCE;9.964;2783.981;4.52580;4.76994;6.27583;2
GYRO;9.965;2783.981;-0.31094;-0.43135;-0.68503;2
MAGN;9.965;2783.981;17.55066;-32.74078;-22.60742;3
AHRS;9.965;2783.997;35.9885;-30.9444;128.3158;0.35813;0.15736;0.78903;3
ACCE;9.984;2784.001;4.81807;4.81989;6.42711;2
GYRO;9.984;2784.001;-0.43660;-0.37419;-0.63788;2
MAGN;9.985;2784.001;18.05573;-31.88019;-24.08905;3
AHRS;9.985;2784.016;35.8327;-30.6811;127.1717;0.35742;0.15371;0.78560;3
ACCE;10.004;2784.021;6.18575;5.19643;7.43083;2
GYRO;10.005;2784.021;-0.70763;-0.17546;-0.65681;2
MAGN;10.005;2784.021;17.92297;-31.74744;-25.49591;3
PRES;10.005;2784.008;1014.1926;3
AHRS;10.006;2784.036;35.4514;-30.0476;125.7493;0.35383;0.14913;0.78280;3
ACCE;10.024;2784.041;6.41066;5.18867;8.36252;2
GYRO;10.024;2784.041;-0.89990;0.02679;-0.92122;2
MAGN;10.025;2784.041;18.01453;-31.46973;-25.93842;3
AHRS;10.025;2784.056;35.0628;-28.9927;123.8988;0.34780;0.14514;0.77929;3
PRES;10.033;2784.041;1014.1926;3
ACCE;10.047;2784.062;4.71025;4.47839;9.11378;2
GYRO;10.047;2784.062;-0.89761;0.07237;-1.22844;2
MAGN;10.048;2784.062;18.46771;-30.50079;-27.26440;3
AHRS;10.048;2784.076;34.8148;-27.7275;121.7881;0.34105;0.14255;0.77455;3
ACCE;10.064;2784.082;3.46706;3.94914;9.39174;2
GYRO;10.065;2784.082;-0.68982;-0.04602;-1.29449;2
MAGN;10.066;2784.082;18.97430;-29.99420;-27.50702;3
PRES;10.066;2784.075;1014.1926;3
LIGH;10.066;2784.041;756.5;3
LIGH;10.067;2784.092;747.1;3
AHRS;10.067;2784.096;34.7700;-26.6545;119.7898;0.33614;0.14118;0.76881;3
ACCE;10.083;2784.102;3.41476;3.89714;9.59117;2
GYRO;10.084;2784.102;-0.39442;-0.28223;-1.25018;2
MAGN;10.085;2784.102;19.18945;-29.45404;-28.12805;3
AHRS;10.085;2784.116;34.9679;-25.9693;118.0399;0.33443;0.14068;0.76208;3
SOUN;10.092;53.32;0.00163;38.21
PRES;10.098;2784.109;1014.1969;3
ACCE;10.103;2784.122;3.34615;4.02797;9.16566;2
GYRO;10.103;2784.122;-0.13309;-0.46759;-1.25107;2
MAGN;10.104;2784.122;19.90051;-27.44904;-29.62494;3
AHRS;10.104;2784.135;35.3999;-25.5335;116.3880;0.33519;0.14104;0.75418;3
ACCE;10.123;2784.142;3.29546;4.12543;8.42528;2
GYRO;10.124;2784.142;-0.02444;-0.54703;-1.28755;2
MAGN;10.124;2784.142;20.37506;-25.79041;-29.85229;3
PRES;10.125;2784.142;1014.2026;3
AHRS;10.125;2784.155;35.9308;-25.1688;114.7024;0.33691;0.14166;0.74544;3
ACCE;10.143;2784.162;3.29601;4.32990;7.97337;2
GYRO;10.143;2784.162;-0.05600;-0.59227;-1.35275;2
MAGN;10.144;2784.162;20.55969;-25.35706;-30.14832;3
AHRS;10.144;2784.175;36.4580;-24.7773;112.8870;0.33870;0.14197;0.73599;3
PRES;10.152;2784.176;1014.1957;3
ACCE;10.162;2784.182;3.13844;4.42123;7.77731;2
GYRO;10.163;2784.182;-0.12740;-0.61746;-1.44994;2
MAGN;10.163;2784.182;21.47980;-24.75739;-31.24542;3
AHRS;10.164;2784.195;36.9484;-24.2856;110.8749;0.34004;0.14193;0.72578;3
LIGH;10.165;2784.142;731.7;3
LIGH;10.165;2784.193;715.6;3
ACCE;10.182;2784.203;2.62831;4.26546;7.68108;2
GYRO;10.183;2784.203;-0.23827;-0.50807;-1.55557;2
MAGN;10.184;2784.203;22.47772;-25.09003;-32.19910;3
PRES;10.184;2784.209;1014.1926;3
AHRS;10.184;2784.215;37.3508;-23.4792;108.6276;0.33944;0.14220;0.71536;3
ACCE;10.202;2784.223;2.26884;3.89772;8.12218;2
GYRO;10.203;2784.223;-0.40968;-0.24535;-1.63153;2
MAGN;10.203;2784.223;22.68524;-23.91052;-31.46820;3
AHRS;10.204;2784.235;37.5682;-22.2271;106.1862;0.33566;0.14306;0.70556;3
PRES;10.212;2784.243;1014.2020;3
ACCE;10.222;2784.243;1.96091;3.66165;8.75320;2
GYRO;10.223;2784.243;-0.51651;0.01205;-1.66579;2
MAGN;10.223;2784.243;22.64252;-21.75293;-31.11267;3
AHRS;10.223;2784.255;37.6387;-20.6137;103.6624;0.32928;0.14486;0.69649;3
ACCE;10.242;2784.263;1.38045;3.58725;8.56633;2
GYRO;10.243;2784.263;-0.45943;0.24423;-1.65736;2
MAGN;10.243;2784.263;22.12677;-21.23566;-32.19910;3
AHRS;10.244;2784.274;37.7159;-18.7548;101.1670;0.32161;0.14847;0.68787;3
ACCE;10.262;2784.283;0.71494;3.60992;7.41118;2
GYRO;10.262;2784.283;-0.36882;0.34689;-1.57500;2
MAGN;10.263;2784.283;22.58759;-21.08154;-32.49207;3
AHRS;10.263;2784.294;37.8062;-16.8859;98.8183;0.31399;0.15297;0.67969;3
LIGH;10.265;2784.243;703.6;3
LIGH;10.266;2784.293;692.1;3
PRES;10.271;2784.276;1014.2026;3
ACCE;10.282;2784.303;0.34183;3.72275;6.76476;2
GYRO;10.282;2784.303;-0.40210;0.19502;-1.48543;2
MAGN;10.283;2784.303;24.44916;-19.93103;-33.78143;3
AHRS;10.283;2784.314;37.8007;-15.2613;96.5387;0.30746;0.15598;0.67116;3
ACCE;10.302;2784.323;0.16791;3.57855;7.26729;2
GYRO;10.302;2784.323;-0.45309;-0.12804;-1.49394;2
MAGN;10.303;2784.323;25.98114;-18.78204;-34.88007;3
PRES;10.303;2784.310;1014.2026;3
AHRS;10.304;2784.334;37.6929;-13.9805;94.2032;0.30263;0.15648;0.66137;3
ACCE;10.321;2784.344;-0.07178;3.47725;7.77661;2
GYRO;10.322;2784.344;-0.34557;-0.52068;-1.48924;2
MAGN;10.322;2784.344;24.96643;-17.93823;-34.23309;3
AHRS;10.323;2784.354;37.6470;-13.1660;91.9346;0.30080;0.15502;0.65029;3
PRES;10.331;2784.344;1014.2026;3
ACCE;10.341;2784.364;-0.29979;3.63525;7.74649;2
GYRO;10.342;2784.364;-0.14125;-0.93460;-1.41858;2
MAGN;10.343;2784.364;25.09766;-16.68243;-33.87299;3
AHRS;10.344;2784.374;37.7822;-12.9057;89.8268;0.30291;0.15184;0.63801;3
ACCE;10.362;2784.384;-0.51503;3.16115;7.97426;2
GYRO;10.362;2784.384;-0.07245;-1.06523;-1.27888;2
MAGN;10.362;2784.384;26.33209;-16.32996;-34.21021;3
PRES;10.363;2784.377;1014.2026;3
AHRS;10.363;2784.394;37.9665;-12.9140;87.9119;0.30650;0.14780;0.62586;3
LIGH;10.365;2784.344;683.8;3
LIGH;10.365;2784.394;675.8;3
ACCE;10.381;2784.404;-0.52324;3.01338;8.15472;2
GYRO;10.382;2784.404;-0.30334;-0.59718;-0.90891;2
MAGN;10.382;2784.404;26.33209;-15.03906;-34.56116;3
AHRS;10.382;2784.413;37.7796;-12.6636;86.4750;0.30590;0.14440;0.61817;3
PRES;10.390;2784.411;1014.2026;3
ACCE;10.401;2784.424;0.03261;3.93703;7.80836;2
GYRO;10.401;2784.424;-0.52100;-0.15819;-0.56358;2
MAGN;10.402;2784.424;25.85754;-13.02490;-35.69489;3
AHRS;10.402;2784.433;37.2812;-12.1788;85.4395;0.30169;0.14177;0.61429;3
ACCE;10.421;2784.444;0.62445;4.55768;7.99179;2
AHRS;10.422;2784.453;36.7736;-11.8285;84.4417;0.29806;0.13843;0.61022;3
GYRO;10.423;2784.444;-0.53937;-0.22696;-0.54187;2
MAGN;10.424;2784.444;25.45624;-12.30011;-36.38916;3
PRES;10.424;2784.444;1014.2026;3
ACCE;10.441;2784.464;0.78989;4.78780;8.93243;2
GYRO;10.441;2784.464;-0.34831;-0.60916;-0.68248;2
MAGN;10.442;2784.464;25.75378;-11.40289;-35.91003;3
AHRS;10.442;2784.473;36.4782;-11.8252;83.3310;0.29761;0.13387;0.60394;3
PRES;10.450;2784.478;1014.2026;3
ACCE;10.460;2784.485;0.51573;4.65947;9.01967;2
GYRO;10.461;2784.485;-0.02620;-0.83551;-0.84279;2
MAGN;10.461;2784.485;25.36621;-11.13434;-35.94208;3
AHRS;10.462;2784.493;36.5545;-12.0319;82.0976;0.30056;0.12977;0.59535;3
LIGH;10.467;2784.444;672.3;3
LIGH;10.467;2784.495;669.3;3
ACCE;10.480;2784.505;0.03717;4.43483;7.94435;2
GYRO;10.481;2784.505;0.11453;-0.81204;-0.89453;2
MAGN;10.482;2784.505;24.92981;-11.42426;-36.22131;3
PRES;10.482;2784.511;1014.1930;3
AHRS;10.482;2784.513;36.8391;-12.1784;80.8103;0.30448;0.12702;0.58599;3
ACCE;10.500;2784.525;0.13904;4.57610;7.03307;2
GYRO;10.501;2784.525;0.01251;-0.76993;-0.83598;2
MAGN;10.501;2784.525;24.28589;-10.99548;-36.22131;3
AHRS;10.502;2784.533;37.0461;-12.2892;79.5526;0.30769;0.12408;0.57703;3
ACCE;10.520;2784.545;0.53400;4.73947;7.07565;2
GYRO;10.521;2784.545;-0.20857;-0.76465;-0.82626;2
MAGN;10.521;2784.545;24.31946;-10.06470;-37.90283;3
AHRS;10.522;2784.552;37.0330;-12.3895;78.2643;0.30948;0.11989;0.56836;3
ACCE;10.540;2784.565;0.80721;4.59174;7.79924;2
GYRO;10.541;2784.565;-0.39938;-0.74461;-0.89357;2
MAGN;10.541;2784.565;24.58038;-9.67255;-38.90228;3
PRES;10.542;2784.545;1014.1926;3
AHRS;10.542;2784.572;36.8055;-12.3992;76.8259;0.30958;0.11471;0.55939;3
ACCE;10.560;2784.585;0.81960;4.35593;8.61920;2
GYRO;10.560;2784.585;-0.44328;-0.73404;-0.95950;2
MAGN;10.561;2784.585;23.31543;-8.63800;-38.35144;3
AHRS;10.561;2784.592;36.4956;-12.3290;75.3016;0.30878;0.10942;0.55015;3
LIGH;10.567;2784.545;665.4;3
LIGH;10.567;2784.595;661.4;3
PRES;10.570;2784.579;1014.1926;3
ACCE;10.580;2784.605;0.64702;4.21274;9.37320;2
GYRO;10.580;2784.605;-0.34676;-0.77707;-0.96391;2
MAGN;10.581;2784.605;21.71173;-7.62634;-38.73901;3
AHRS;10.581;2784.612;36.2559;-12.2953;73.7854;0.30850;0.10431;0.54059;3
ACCE;10.600;2784.626;0.48419;4.19046;9.71660;2
GYRO;10.601;2784.626;-0.14659;-0.76965;-0.88957;2
MAGN;10.601;2784.626;21.25092;-7.39441;-39.07013;3
PRES;10.602;2784.612;1014.1926;3
AHRS;10.602;2784.632;36.1892;-12.3466;72.3997;0.30955;0.09988;0.53119;3
ACCE;10.619;2784.646;0.70615;4.48352;8.81628;2
GYRO;10.620;2784.646;0.08630;-0.70834;-0.76381;2
MAGN;10.620;2784.646;21.61865;-6.04858;-39.41956;3
AHRS;10.621;2784.652;36.3496;-12.4645;71.2509;0.31212;0.09677;0.52263;3
PRES;10.629;2784.646;1014.1926;3
ACCE;10.639;2784.666;1.16916;4.83690;7.24042;2
GYRO;10.640;2784.666;0.16110;-0.72328;-0.69858;2
MAGN;10.640;2784.666;20.27588;-5.21851;-40.52887;3
AHRS;10.640;2784.672;36.6557;-12.6828;70.2423;0.31595;0.09404;0.51437;3
SOUN;10.643;895.05;0.02732;62.71
ACCE;10.659;2784.686;1.61510;5.12959;6.33809;2
GYRO;10.660;2784.686;0.01804;-0.88286;-0.76799;2
MAGN;10.660;2784.686;19.67468;-5.11780;-40.91339;3
PRES;10.661;2784.679;1014.1926;3
AHRS;10.661;2784.691;36.9018;-13.0212;69.1327;0.31996;0.08984;0.50517;3
LIGH;10.668;2784.646;658.7;3
LIGH;10.669;2784.696;656.2;3
ACCE;10.679;2784.706;1.78670;4.87970;6.84853;2
GYRO;10.680;2784.706;-0.21736;-1.10635;-0.86436;2
AHRS;10.680;2784.711;36.9456;-13.4914;67.8265;0.32329;0.08310;0.49464;3
MAGN;10.681;2784.706;19.02313;-6.02875;-40.53802;3
PRES;10.688;2784.713;1014.1926;3
ACCE;10.699;2784.726;2.12766;4.52867;7.52783;2
GYRO;10.699;2784.726;-0.44286;-1.12196;-0.89555;2
MAGN;10.700;2784.726;18.66455;-5.14832;-42.06238;3
AHRS;10.700;2784.731;36.7294;-13.9656;66.4033;0.32485;0.07470;0.48379;3
ACCE;10.719;2784.746;2.27414;4.20450;8.12413;2
GYRO;10.720;2784.746;-0.59457;-0.88629;-0.87421;2
MAGN;10.720;2784.746;18.62335;-4.76685;-42.58881;3
PRES;10.720;2784.746;1014.1926;3
AHRS;10.721;2784.751;36.3104;-14.2343;64.9407;0.32406;0.06667;0.47363;3
ACCE;10.738;2784.767;2.18042;4.32988;7.55389;2
GYRO;10.739;2784.767;-0.61472;-0.65379;-0.83693;2
MAGN;10.739;2784.767;17.24548;-4.21753;-42.06085;3
AHRS;10.740;2784.771;35.8063;-14.2434;63.5351;0.32145;0.06029;0.46471;3
PRES;10.748;2784.780;1014.1926;3
ACCE;10.758;2784.787;1.84808;4.31888;7.16245;2
GYRO;10.759;2784.787;-0.57454;-0.68031;-0.82272;2
MAGN;10.759;2784.787;16.44897;-2.52228;-40.97748;3
AHRS;10.760;2784.791;35.3546;-14.2246;62.1667;0.31896;0.05454;0.45592;3
LIGH;10.768;2784.746;652.4;3
LIGH;10.768;2784.797;648.4;3
ACCE;10.778;2784.807;0.53230;3.34174;7.44485;2
GYRO;10.779;2784.807;-0.51381;-0.71904;-0.73759;2
MAGN;10.779;2784.807;16.34521;-2.13928;-40.74554;3
AHRS;10.780;2784.811;34.9540;-14.3255;60.8790;0.31716;0.04843;0.44718;3
ACCE;10.798;2784.827;1.83195;4.37038;7.71764;2
GYRO;10.799;2784.827;-0.45782;-0.52676;-0.42764;2
MAGN;10.799;2784.827;16.34521;-1.26648;-42.41486;3
AHRS;10.800;2784.830;34.5306;-14.4417;59.8979;0.31505;0.04299;0.44063;3
PRES;10.807;2784.814;1014.1926;3
ACCE;10.818;2784.847;4.03015;5.81874;7.77603;2
GYRO;10.818;2784.847;-0.39104;-0.33504;-0.47032;2
MAGN;10.819;2784.847;14.56909;-0.49744;-42.47284;3
AHRS;10.819;2784.850;34.1716;-14.4941;59.1302;0.31300;0.03893;0.43563;3
ACCE;10.838;2784.867;3.60619;4.97525;6.91475;2
GYRO;10.839;2784.867;-0.24469;-0.36865;-0.75504;2
MAGN;10.839;2784.867;14.24408;-0.38757;-42.42096;3
PRES;10.839;2784.847;1014.1926;3
AHRS;10.840;2784.870;34.0248;-14.4305;58.1682;0.31204;0.03614;0.42903;3
ACCE;10.858;2784.887;3.14897;4.64639;6.64349;2
GYRO;10.858;2784.887;-0.26527;-0.58037;-0.87347;2
MAGN;10.859;2784.887;13.63068;0.22430;-43.00537;3
AHRS;10.860;2784.890;33.9803;-14.3811;56.9603;0.31191;0.03302;0.42031;3
PRES;10.867;2784.881;1014.1926;3
LIGH;10.869;2784.847;644.4;3
LIGH;10.870;2784.898;640.4;3
ACCE;10.877;2784.908;2.90437;4.68767;7.41862;2
GYRO;10.878;2784.908;-0.41110;-0.65506;-0.92224;2
MAGN;10.878;2784.908;14.00909;1.71509;-42.34467;3
AHRS;10.879;2784.910;33.8385;-14.4138;55.6133;0.31137;0.02852;0.41048;3
ACCE;10.898;2784.928;3.42165;5.04388;8.27431;2
GYRO;10.898;2784.928;-0.40147;-0.38290;-0.98969;2
MAGN;10.899;2784.928;14.06860;1.89056;-42.25311;3
PRES;10.899;2784.914;1014.1926;3
AHRS;10.899;2784.930;33.6309;-14.2359;54.1627;0.30959;0.02508;0.40051;3
ACCE;10.920;2784.948;2.82701;4.80833;8.00613;2
AHRS;10.920;2784.950;33.4940;-13.9566;52.7439;0.30792;0.02281;0.39084;3
GYRO;10.921;2784.948;-0.30161;-0.43932;-0.96703;2
MAGN;10.921;2784.948;12.46185;0.92621;-43.78967;3
PRES;10.927;2784.948;1014.1926;3
ACCE;10.937;2784.968;2.73912;4.88574;7.18228;2
GYRO;10.938;2784.968;-0.26695;-0.48994;-0.95639;2
AHRS;10.938;2784.969;33.4223;-13.7669;51.3558;0.30702;0.02025;0.38096;3
MAGN;10.939;2784.968;11.66229;3.45154;-42.67883;3
ACCE;10.957;2784.988;3.39922;5.37967;7.96939;2
GYRO;10.957;2784.988;-0.34592;-0.75887;-0.89720;2
MAGN;10.958;2784.988;11.61499;3.64227;-42.58881;3
PRES;10.958;2784.981;1014.1926;3
AHRS;10.959;2784.989;33.3233;-13.7923;49.9837;0.30659;0.01600;0.37062;3
LIGH;10.969;2784.948;637.7;3
LIGH;10.970;2784.998;635.2;3
ACCE;10.977;2785.008;3.93047;5.50558;8.86980;2
GYRO;10.977;2785.008;-0.30232;-0.98520;-0.94617;2
MAGN;10.978;2785.008;11.44714;3.81012;-44.67926;3
AHRS;10.978;2785.009;33.2006;-14.1208;48.6375;0.30688;0.00942;0.35966;3
PRES;10.986;2785.015;1014.1926;3
ACCE;10.996;2785.028;3.35201;5.30536;8.97723;2
GYRO;10.997;2785.028;-0.21696;-0.97107;-1.05356;2
MAGN;10.997;2785.028;10.24323;5.01404;-44.93103;3
AHRS;10.998;2785.029;33.1666;-14.5239;47.2227;0.30794;0.00239;0.34773;3
ACCE;11.017;2785.049;3.08492;5.14478;8.52695;2
GYRO;11.018;2785.049;-0.22543;-0.76234;-1.05200;2
MAGN;11.018;2785.049;10.21423;5.04456;-44.93561;3
AHRS;11.019;2785.049;33.1920;-14.7399;45.7178;0.30877;-0.00324;0.33544;3
PRES;11.020;2785.049;1014.1926;3
AHRS;11.037;2785.069;33.2285;-14.7822;44.2285;0.30910;-0.00746;0.32367;3
ACCE;11.056;2785.069;2.79146;5.09709;8.00067;2
GYRO;11.057;2785.069;-0.20808;-0.66824;-1.04669;2
MAGN;11.057;2785.069;7.58667;5.57098;-45.43457;3
AHRS;11.058;2785.088;33.3303;-14.7741;42.7226;0.30972;-0.01112;0.31171;3
LIGH;11.071;2785.049;631.4;3
LIGH;11.071;2785.099;627.4;3
ACCE;11.076;2785.089;2.19717;4.93156;7.46078;2
GYRO;11.077;2785.089;-0.12459;-0.67590;-1.06293;2
MAGN;11.077;2785.089;7.76215;6.09589;-44.93561;3
PRES;11.078;2785.082;1014.1926;3
AHRS;11.078;2785.108;33.5253;-14.8095;41.2422;0.31114;-0.01477;0.29962;3
SOUN;11.083;2252.26;0.06874;70.72
ACCE;11.096;2785.109;1.62346;4.94991;6.76077;2
GYRO;11.096;2785.109;-0.04428;-0.74380;-1.02402;2
MAGN;11.097;2785.109;7.74994;6.04706;-44.92340;3
AHRS;11.097;2785.128;33.7812;-14.9840;39.8104;0.31333;-0.01923;0.28738;3
PRES;11.105;2785.116;1014.1926;3
ACCE;11.115;2785.129;1.25113;5.01036;6.19603;2
GYRO;11.116;2785.129;-0.02301;-0.90088;-0.98648;2
MAGN;11.117;2785.129;7.34406;4.80957;-44.61517;3
AHRS;11.118;2785.148;34.0469;-15.3975;38.4336;0.31612;-0.02546;0.27485;3
ACCE;11.136;2785.149;1.77011;5.07829;5.73604;2
GYRO;11.137;2785.149;-0.03848;-1.15082;-0.94022;2
MAGN;11.137;2785.149;6.00891;7.14722;-44.93561;3
AHRS;11.137;2785.168;34.2581;-16.1277;37.0342;0.31909;-0.03450;0.26132;3
PRES;11.138;2785.149;1014.1926;3
ACCE;11.155;2785.169;2.56839;5.21066;6.86040;2
GYRO;11.156;2785.169;-0.14610;-1.42610;-0.98399;2
MAGN;11.156;2785.169;5.83344;6.99921;-44.92188;3
AHRS;11.157;2785.188;34.4268;-16.9286;35.5763;0.32167;-0.04446;0.24716;3
PRES;11.165;2785.183;1014.1926;3
LIGH;11.171;2785.149;617.1;3
LIGH;11.172;2785.200;606.1;3
ACCE;11.175;2785.190;2.35439;5.15506;7.69206;2
GYRO;11.176;2785.190;-0.11865;-1.29361;-1.05234;2
MAGN;11.176;2785.190;3.62091;5.32990;-44.69147;3
AHRS;11.176;2785.208;34.6730;-17.4058;34.0902;0.32395;-0.05175;0.23348;3
ACCE;11.196;2785.210;1.21001;4.77565;6.69348;2
GYRO;11.196;2785.210;-0.02278;-0.89310;-1.02913;2
MAGN;11.197;2785.210;2.50549;6.44531;-43.93005;3
PRES;11.197;2785.216;1014.1926;3
AHRS;11.197;2785.227;34.9640;-17.5188;32.6854;0.32578;-0.05584;0.22136;3
ACCE;11.215;2785.230;0.39722;4.85411;5.21027;2
GYRO;11.215;2785.230;-0.05058;-0.64212;-0.87465;2
MAGN;11.216;2785.230;2.25220;6.44531;-43.84918;3
AHRS;11.216;2785.247;35.1566;-17.6002;31.4223;0.32680;-0.05958;0.21063;3
PRES;11.224;2785.250;1014.1926;3
ACCE;11.235;2785.250;0.75290;5.34073;5.09741;2
GYRO;11.235;2785.250;-0.20116;-0.77316;-0.76768;2
MAGN;11.236;2785.250;0.28381;6.51550;-43.37158;3
AHRS;11.236;2785.267;35.1846;-17.8492;30.1267;0.32675;-0.06520;0.19946;3
ACCE;11.255;2785.270;1.15500;5.32791;6.11838;2
AHRS;11.256;2785.287;35.0478;-18.0641;28.6897;0.32519;-0.07136;0.18753;3
GYRO;11.257;2785.270;-0.37369;-0.91754;-0.84198;2
MAGN;11.257;2785.270;-0.47302;6.97174;-44.09637;3
PRES;11.258;2785.284;1014.1926;3
LIGH;11.272;2785.250;601.9;3
LIGH;11.273;2785.300;598.3;3
ACCE;11.274;2785.290;1.20807;4.96498;6.99457;2
GYRO;11.275;2785.290;-0.52840;-0.75603;-0.85016;2
MAGN;11.275;2785.290;-0.64697;7.02820;-44.09637;3
AHRS;11.276;2785.307;34.6756;-17.9635;27.2871;0.32120;-0.07539;0.17719;3
ACCE;11.294;2785.310;0.72733;4.51526;7.35619;2
GYRO;11.295;2785.310;-0.71771;-0.27730;-0.60233;2
MAGN;11.295;2785.310;-1.83716;7.50732;-44.21539;3
AHRS;11.296;2785.327;34.0168;-17.5568;26.2691;0.31469;-0.07643;0.17128;3
ACCE;11.315;2785.331;1.50728;5.53268;8.19354;2
GYRO;11.315;2785.331;-0.75124;0.11922;-0.18236;2
MAGN;11.315;2785.331;-3.27606;8.37250;-44.76776;3
PRES;11.316;2785.317;1014.1927;3
AHRS;11.316;2785.347;33.2953;-17.0136;25.6205;0.30771;-0.07538;0.16877;3
ACCE;11.334;2785.351;2.52946;6.97954;7.73859;2
GYRO;11.335;2785.351;-0.65269;0.21765;-0.28314;2
MAGN;11.335;2785.351;-3.05786;8.59070;-44.69757;3
AHRS;11.336;2785.366;32.7754;-16.4224;24.7393;0.30211;-0.07402;0.16405;3
PRES;11.343;2785.351;1014.2026;3
ACCE;11.354;2785.371;1.54660;5.65379;7.62337;2
GYRO;11.354;2785.371;-0.66217;-0.08582;-0.73515;2
MAGN;11.355;2785.371;-2.22473;9.65729;-44.35577;3
AHRS;11.355;2785.386;32.3251;-15.9398;23.4098;0.29696;-0.07448;0.15518;3
LIGH;11.372;2785.351;603.9;3
LIGH;11.373;2785.401;610.4;3
ACCE;11.374;2785.391;1.34671;5.15939;8.68376;2
GYRO;11.375;2785.391;-0.62354;-0.39738;-0.81567;2
MAGN;11.375;2785.391;-2.22473;10.47516;-44.09637;3
AHRS;11.376;2785.406;31.9162;-15.7290;22.0716;0.29250;-0.07699;0.14539;3
PRES;11.377;2785.384;1014.2026;3
ACCE;11.394;2785.411;1.73042;4.82733;9.10672;2
GYRO;11.394;2785.411;-0.49542;-0.47832;-0.70529;2
MAGN;11.395;2785.411;-2.66418;11.08856;-43.92700;3
AHRS;11.395;2785.426;31.5936;-15.6727;20.9361;0.28903;-0.08001;0.13669;3
PRES;11.403;2785.418;1014.1986;3
ACCE;11.413;2785.431;1.48579;4.35211;8.40939;2
GYRO;11.414;2785.431;-0.40414;-0.39771;-0.59541;2
MAGN;11.414;2785.431;-4.25720;12.55341;-43.69354;3
AHRS;11.415;2785.446;31.2914;-15.6080;19.9818;0.28582;-0.08242;0.12945;3
ACCE;11.434;2785.451;1.80048;4.13895;7.09782;2
GYRO;11.434;2785.451;-0.50056;-0.21802;-0.37639;2
MAGN;11.435;2785.451;-5.02777;11.52649;-44.43207;3
PRES;11.435;2785.451;1014.1926;3
AHRS;11.435;2785.466;30.7484;-15.4526;19.2648;0.28070;-0.08384;0.12473;3
ACCE;11.453;2785.472;2.75441;4.53815;6.89891;2
GYRO;11.454;2785.472;-0.76390;-0.13014;-0.26266;2
MAGN;11.454;2785.472;-4.87366;11.57684;-44.48090;3
AHRS;11.455;2785.486;29.9959;-15.3692;18.5961;0.27396;-0.08603;0.12052;3
PRES;11.463;2785.485;1014.1990;3
ACCE;11.474;2785.492;3.70709;4.85698;7.41174;2
GYRO;11.475;2785.492;-0.71851;-0.44753;-0.50479;2
MAGN;11.475;2785.492;-4.88281;12.40540;-44.34052;3
LIGH;11.476;2785.451;616.9;3
LIGH;11.476;2785.502;623.3;3
AHRS;11.477;2785.505;29.4415;-15.5073;17.6138;0.26879;-0.09040;0.11285;3
ACCE;11.493;2785.512;2.73213;5.15077;7.98213;2
GYRO;11.494;2785.512;-0.46016;-0.67763;-0.92052;2
MAGN;11.494;2785.512;-5.72815;13.97858;-43.76221;3
PRES;11.495;2785.519;1014.2026;3
AHRS;11.495;2785.525;29.2894;-15.6757;16.2789;0.26662;-0.09515;0.10157;3
ACCE;11.513;2785.532;2.39828;4.40990;9.03513;2
GYRO;11.513;2785.532;-0.07104;-0.65814;-0.82919;2
MAGN;11.514;2785.532;-5.25513;13.97858;-43.64777;3
AHRS;11.514;2785.545;29.5382;-15.9043;15.1988;0.26795;-0.09921;0.09169;3
PRES;11.522;2785.552;1014.2026;3
ACCE;11.532;2785.552;2.85991;4.17624;9.95087;2
GYRO;11.533;2785.552;0.49052;-0.46719;-0.66553;2
MAGN;11.533;2785.552;-5.37720;14.65607;-43.95752;3
AHRS;11.534;2785.565;30.3147;-16.0758;14.5579;0.27392;-0.10107;0.08482;3
ACCE;11.553;2785.572;2.44279;4.50209;9.47412;2
GYRO;11.553;2785.572;1.07268;-0.18019;-0.50159;2
MAGN;11.554;2785.572;-7.30591;15.90576;-44.93561;3
AHRS;11.554;2785.585;31.6659;-16.1657;14.3288;0.28488;-0.10053;0.08073;3
ACCE;11.572;2785.592;2.57883;4.67148;7.98166;2
GYRO;11.573;2785.592;1.52051;-0.14836;-0.18980;2
MAGN;11.573;2785.592;-7.24030;15.03601;-44.48700;3
AHRS;11.574;2785.605;33.3698;-16.5564;14.6611;0.29939;-0.10054;0.07995;3
LIGH;11.574;2785.552;626.2;3
LIGH;11.575;2785.602;628.8;3
PRES;11.582;2785.586;1014.2026;3
ACCE;11.592;2785.613;3.08087;5.66866;6.83214;2
GYRO;11.593;2785.613;1.66664;-0.33688;-0.02776;2
MAGN;11.593;2785.613;-7.26929;12.79449;-43.22968;3
AHRS;11.594;2785.625;35.1873;-17.3470;15.2927;0.31528;-0.10271;0.08021;3
ACCE;11.613;2785.633;2.98906;6.38503;6.01514;2
GYRO;11.614;2785.633;1.52469;-0.42157;-0.00798;2
MAGN;11.614;2785.633;-7.47986;11.52649;-42.42096;3
PRES;11.615;2785.619;1014.2026;3
AHRS;11.615;2785.644;36.8406;-18.2208;15.9161;0.32979;-0.10558;0.08015;3
WIFI;11.616;2785.647;eduroam;00:13:c3:44:d8:e1;-82
WIFI;11.616;2785.647;UJI;00:13:c3:44:d8:e0;-83
WIFI;11.616;2785.647;Pruebas;2e:d9:9f:d9:fa:21;-85
WIFI;11.616;2785.647;FTE-1DDE;f8:3d:ff:7d:1d:e5;-77
WIFI;11.616;2785.647;UJI;00:17:59:fb:19:50;-65
WIFI;11.616;2785.647;eduroam;00:17:59:fb:19:51;-65
WIFI;11.616;2781.596;Pruebas;c8:d1:5e:64:e1:d8;-83
WIFI;11.616;2785.647;eduroam;00:14:1c:dd:fc:41;-85
WIFI;11.616;2785.647;eduroam;00:14:1c:dd:f1:e1;-87
WIFI;11.616;2785.647;UJI;c2:9f:db:1c:91:57;-86
WIFI;11.616;2781.596;eduroam;dc:9f:db:1c:91:57;-87
WIFI;11.616;2785.647;UJI;00:14:1c:dd:fc:40;-86
ACCE;11.632;2785.653;3.52977;6.29065;5.03578;2
GYRO;11.632;2785.653;1.18950;-0.47005;0.03615;2
MAGN;11.633;2785.653;-7.70416;10.70862;-43.62793;3
AHRS;11.633;2785.664;38.1207;-19.1708;16.5008;0.34126;-0.10955;0.07992;3
SOUN;11.634;995.67;0.03039;63.63
PRES;11.641;2785.653;1014.2026;3
ACCE;11.652;2785.673;3.68390;6.74731;4.39963;2
GYRO;11.652;2785.673;0.76910;-0.73083;-0.13010;2
MAGN;11.652;2785.673;-8.16040;8.98438;-44.97528;3
AHRS;11.653;2785.684;39.0107;-20.2002;16.7054;0.34925;-0.11580;0.07687;3
ACCE;11.671;2785.693;3.42137;7.09483;4.53975;2
GYRO;11.672;2785.693;0.40904;-0.98459;-0.37204;2
MAGN;11.672;2785.693;-8.35724;8.19702;-44.59991;3
PRES;11.672;2785.686;1014.2026;3
AHRS;11.673;2785.704;39.6610;-21.1981;16.4098;0.35473;-0.12367;0.07020;3
LIGH;11.675;2785.653;612.3;3
LIGH;11.675;2785.703;593.8;3
ACCE;11.691;2785.713;2.38519;6.04570;4.61391;2
GYRO;11.691;2785.713;0.28737;-1.09897;-0.57011;2
MAGN;11.692;2785.713;-8.27637;7.45850;-44.36340;3
AHRS;11.692;2785.724;40.2424;-22.0818;15.7626;0.35911;-0.13182;0.06111;3
PRES;11.701;2785.720;1014.2026;3
ACCE;11.711;2785.733;1.11624;5.39841;3.79279;2
GYRO;11.711;2785.733;0.25946;-1.13951;-0.51068;2
MAGN;11.712;2785.733;-9.62067;6.19659;-44.66248;3
AHRS;11.712;2785.744;40.7637;-23.0073;15.1472;0.36294;-0.14033;0.05222;3
ACCE;11.731;2785.754;1.11105;5.25420;2.65573;2
GYRO;11.732;2785.754;0.07901;-1.06215;-0.19037;2
MAGN;11.732;2785.754;-11.16028;5.74493;-45.26978;3
PRES;11.732;2785.754;1014.2026;3
AHRS;11.732;2785.764;40.9911;-24.0421;14.8168;0.36475;-0.14930;0.04582;3
ACCE;11.751;2785.774;1.72923;5.09633;2.14091;2
GYRO;11.751;2785.774;-0.24449;-1.22025;0.11247;2
MAGN;11.752;2785.774;-12.23602;5.38635;-45.09735;3
AHRS;11.752;2785.783;40.7585;-25.4525;14.7943;0.36344;-0.16105;0.04165;3
PRES;11.760;2785.787;1014.2026;3
ACCE;11.779;2785.794;2.49715;4.90221;2.58588;2
AHRS;11.779;2785.803;40.1862;-27.4624;14.8455;0.35973;-0.17794;0.03700;3
GYRO;11.780;2785.794;-0.48267;-1.70641;0.30161;2
MAGN;11.781;2785.794;-13.35449;5.68848;-44.67010;3
LIGH;11.781;2785.754;591.1;3
LIGH;11.781;2785.804;590.1;3
ACCE;11.794;2785.814;3.73322;4.34972;3.07860;2
AHRS;11.795;2785.823;39.4906;-30.0740;15.0087;0.35537;-0.19949;0.03181;3
GYRO;11.796;2785.814;-0.51373;-2.17191;0.39630;2
MAGN;11.796;2785.814;-13.43689;6.26984;-44.43207;3
PRES;11.796;2785.821;1014.1934;3
ACCE;11.811;2785.834;4.91008;3.43178;2.67310;2
GYRO;11.811;2785.834;-0.39825;-2.51173;0.20363;2
MAGN;11.812;2785.834;-15.09247;6.56128;-43.96667;3
AHRS;11.812;2785.843;38.9616;-32.9770;15.0396;0.35204;-0.22343;0.02447;3
ACCE;11.830;2785.854;4.01642;3.44806;1.68549;2
GYRO;11.831;2785.854;-0.18336;-2.95889;-0.06458;2
MAGN;11.832;2785.854;-17.71393;7.29523;-43.68896;3
AHRS;11.832;2785.863;38.7756;-36.2819;14.9138;0.35091;-0.25028;0.01385;3
ACCE;11.851;2785.874;1.56798;3.32558;1.61621;2
GYRO;11.852;2785.874;0.18816;-3.99663;0.02615;2
AHRS;11.852;2785.883;38.9484;-40.8421;15.0347;0.35278;-0.28525;0.00027;3
MAGN;11.853;2785.874;-18.69354;7.67212;-43.76221;3
PRES;11.854;2785.854;1014.1926;3
ACCE;11.870;2785.895;1.52724;1.75664;2.14494;2
GYRO;11.871;2785.895;1.02007;-5.42711;0.37569;2
MAGN;11.871;2785.895;-20.88928;7.98492;-42.86041;3
AHRS;11.872;2785.903;39.5176;-47.6237;16.1702;0.35965;-0.33269;-0.01403;3
LIGH;11.876;2785.854;599.5;3
LIGH;11.877;2785.905;610.0;3
PRES;11.879;2785.888;1014.1926;3
ACCE;11.890;2785.915;1.77306;0.73802;1.50688;2
GYRO;11.891;2785.915;2.21997;-6.76625;0.70531;2
MAGN;11.891;2785.915;-26.23749;8.41064;-38.96790;3
AHRS;11.892;2785.922;40.4642;-56.9923;19.0112;0.37368;-0.39132;-0.02655;3
ACCE;11.910;2785.935;1.07387;-0.23730;-0.72363;2
AHRS;11.912;2785.942;41.4109;-69.0267;23.7533;0.39417;-0.45870;-0.03741;3
GYRO;11.913;2785.935;3.34711;-7.91650;1.00848;2
MAGN;11.913;2785.935;-28.67889;8.54797;-36.89117;3
PRES;11.914;2785.921;1014.1926;3
ACCE;11.930;2785.955;0.59038;-1.74550;-1.89178;2
GYRO;11.930;2785.955;4.12643;-8.80899;1.38518;2
MAGN;11.931;2785.955;-32.61414;7.31049;-34.20258;3
AHRS;11.931;2785.962;41.4384;-83.2009;30.2041;0.41722;-0.53062;-0.04455;3
PRES;11.939;2785.955;1014.1926;3
ACCE;11.949;2785.975;0.63040;-2.92506;-0.82764;2
GYRO;11.950;2785.975;4.70317;-9.11478;1.80757;2
MAGN;11.950;2785.975;-38.61084;6.04401;-25.76447;3
AHRS;11.951;2785.982;39.8065;-98.1727;37.3158;0.43856;-0.60189;-0.04674;3
ACCE;11.970;2785.995;0.46284;-4.15289;0.97816;2
GYRO;11.970;2785.995;5.31879;-8.56735;2.16525;2
MAGN;11.970;2785.995;-40.59296;5.74493;-22.14355;3
PRES;11.971;2785.989;1014.1926;3
AHRS;11.971;2786.002;36.2875;-112.2067;44.0709;0.45691;-0.66600;-0.04076;3
LIGH;11.976;2785.955;596.5;3
LIGH;11.977;2786.005;580.6;3
ACCE;11.989;2786.015;-1.34622;-6.66608;1.30641;2
GYRO;11.990;2786.015;6.04022;-7.22885;2.59845;2
MAGN;11.990;2786.015;-44.07349;5.38483;-14.68048;3
AHRS;11.990;2786.022;30.8437;-123.8651;50.0077;0.47293;-0.71802;-0.02094;3
PRES;11.999;2786.022;1014.1926;3
ACCE;12.009;2786.036;-2.96611;-10.76897;-0.69881;2
GYRO;12.009;2786.036;6.41930;-5.28024;3.50761;2
MAGN;12.010;2786.036;-45.67261;6.68945;-5.61981;3
AHRS;12.010;2786.041;23.4444;-132.0965;54.3594;0.48211;-0.75834;0.01640;3
ACCE;12.030;2786.056;-1.43700;-15.08174;-2.89854;2
GYRO;12.030;2786.056;6.03856;-2.31964;5.09935;2
MAGN;12.031;2786.056;-45.67261;7.32117;-3.20740;3
AHRS;12.031;2786.061;14.3640;-135.8759;56.3112;0.47529;-0.78854;0.07369;3
PRES;12.032;2786.056;1014.1926;3
ACCE;12.049;2786.076;3.06680;-18.99089;-2.37057;2
GYRO;12.050;2786.076;4.95506;0.98299;7.00089;2
MAGN;12.050;2786.076;-45.92896;10.38055;0.45166;3
AHRS;12.050;2786.081;4.3575;-135.1097;55.5646;0.44333;-0.81035;0.14675;3
PRES;12.058;2786.089;1014.1926;3
ACCE;12.069;2786.096;11.03986;-20.00790;-0.03787;2
GYRO;12.070;2786.096;4.64006;2.53203;8.69113;2
AHRS;12.070;2786.101;-6.6622;-132.0416;53.0143;0.38597;-0.82680;0.22859;3
MAGN;12.071;2786.096;-45.63293;17.91382;-0.05035;3
SOUN;12.074;386.70;0.01180;55.42
ACCE;12.088;2786.116;17.89705;-20.00790;0.60590;2
GYRO;12.089;2786.116;5.64276;2.33086;9.32887;2
MAGN;12.089;2786.116;-45.49866;20.11108;-0.69427;3
AHRS;12.090;2786.121;-19.0282;-128.9314;50.5690;0.31567;-0.83509;0.31643;3
ACCE;12.108;2786.136;19.35857;-20.00790;0.07414;2
GYRO;12.109;2786.136;7.12000;1.41940;8.39287;2
MAGN;12.110;2786.136;-39.67743;26.47247;-6.52008;3
AHRS;12.110;2786.141;-31.8497;-126.0011;50.4236;0.25228;-0.82825;0.40714;3
PRES;12.118;2786.123;1014.1932;3
ACCE;12.128;2786.156;19.35857;-20.00790;-1.37625;2
GYRO;12.129;2786.156;8.34677;0.83211;6.64156;2
MAGN;12.129;2786.156;-31.47888;30.96619;-17.07764;3
AHRS;12.130;2786.161;-43.8166;-121.5531;54.2183;0.20682;-0.80375;0.49627;3
LIGH;12.132;2786.056;465.2;3
LIGH;12.133;2786.106;339.1;3
LIGH;12.133;2786.156;213.0;3
ACCE;12.148;2786.177;19.35857;-20.00790;-4.61900;2
AHRS;12.149;2786.180;-53.8301;-113.2210;63.0562;0.17697;-0.76487;0.57877;3
GYRO;12.150;2786.177;8.64101;0.77211;5.00612;2
MAGN;12.150;2786.177;-29.73022;31.67419;-19.46259;3
PRES;12.151;2786.156;1014.2026;3
ACCE;12.168;2786.197;17.95529;-20.00790;-4.13422;2
GYRO;12.168;2786.197;7.82101;1.33879;3.83105;2
MAGN;12.168;2786.197;-22.87140;27.10114;-27.93579;3
AHRS;12.169;2786.200;-60.8843;-99.9367;76.6869;0.15393;-0.71992;0.64829;3
PRES;12.177;2786.190;1014.2057;3
ACCE;12.188;2786.217;15.53999;-20.00790;-1.87958;2
GYRO;12.188;2786.217;7.14453;1.84991;3.21788;2
MAGN;12.189;2786.217;-18.26630;19.80896;-33.88824;3
AHRS;12.189;2786.220;-64.8016;-82.0150;94.2678;0.13098;-0.67326;0.70618;3
ACCE;12.208;2786.237;13.63243;-20.00790;-2.91142;2
GYRO;12.209;2786.237;7.16603;1.72984;3.05351;2
MAGN;12.209;2786.237;-17.64221;18.53485;-34.71222;3
PRES;12.209;2786.224;1014.2126;3
AHRS;12.210;2786.240;-65.5970;-61.1903;114.6592;0.10844;-0.62345;0.75791;3
ACCE;12.227;2786.257;12.38974;-20.00790;-6.20631;2
GYRO;12.228;2786.257;7.33774;0.83125;2.99675;2
MAGN;12.229;2786.257;-16.13922;8.90503;-38.45367;3
AHRS;12.229;2786.260;-63.2642;-42.3053;133.8903;0.09116;-0.57038;0.80476;3
LIGH;12.230;2786.207;338.1;3
LIGH;12.230;2786.257;522.3;3
PRES;12.237;2786.257;1014.2126;3
ACCE;12.247;2786.277;12.89557;-16.52797;-9.04944;2
GYRO;12.247;2786.277;7.03473;-0.28415;2.74432;2
MAGN;12.248;2786.277;-13.90076;-0.48676;-40.67993;3
AHRS;12.248;2786.280;-58.7933;-29.4753;148.3312;0.08370;-0.51717;0.84468;3
ACCE;12.267;2786.297;13.13937;-11.19958;-11.00217;2
GYRO;12.268;2786.297;6.11252;-1.13768;1.93434;2
MAGN;12.268;2786.297;-13.61237;-1.61285;-40.91339;3
PRES;12.268;2786.291;1014.2126;3
AHRS;12.268;2786.300;-53.5764;-22.8851;157.4498;0.08731;-0.46784;0.87553;3
ACCE;12.287;2786.318;12.17543;-7.63306;-11.87198;2
GYRO;12.287;2786.318;4.51949;-1.37149;0.67867;2
MAGN;12.288;2786.318;-16.77094;-7.61566;-37.28638;3
AHRS;12.288;2786.319;-48.9022;-20.9083;162.0728;0.09974;-0.42781;0.89597;3
PRES;12.296;2786.324;1014.2126;3
ACCE;12.307;2786.338;9.53142;-6.85120;-12.05991;2
GYRO;12.307;2786.338;2.25238;-0.63312;-0.60446;2
MAGN;12.307;2786.338;-20.48492;-13.88550;-37.04376;3
AHRS;12.308;2786.339;-45.7554;-21.4389;163.2129;0.11377;-0.40290;0.90612;3
ACCE;12.327;2786.358;6.80200;-7.46577;-9.96016;2
GYRO;12.327;2786.358;-0.26965;0.55814;-1.51030;2
MAGN;12.328;2786.358;-20.79468;-14.40277;-37.05902;3
PRES;12.328;2786.358;1014.2221;3
AHRS;12.328;2786.359;-44.7381;-22.8501;161.5713;0.12108;-0.39755;0.90680;3
ACCE;12.346;2786.378;4.39748;-9.34152;-6.19081;2
GYRO;12.347;2786.378;-2.18205;1.48186;-2.08159;2
MAGN;12.347;2786.378;-21.78802;-17.38281;-33.57544;3
AHRS;12.348;2786.379;-45.6041;-24.5829;157.6908;0.11928;-0.40948;0.89966;3
ACCE;12.366;2786.398;2.38983;-11.22368;-3.09296;2
GYRO;12.367;2786.398;-3.13254;1.87195;-2.27431;2
MAGN;12.367;2786.398;-20.67261;-17.38892;-34.81750;3
AHRS;12.367;2786.399;-47.5517;-26.6809;152.3527;0.11131;-0.43137;0.88687;3
LIGH;12.384;2786.307;1001.2;3
LIGH;12.384;2786.358;1511.6;3
LIGH;12.385;2786.408;2021.9;3
ACCE;12.386;2786.418;0.39676;-12.29576;-0.60953;2
GYRO;12.387;2786.418;-3.27521;1.64992;-2.18684;2
MAGN;12.387;2786.418;-20.62073;-17.38129;-34.88007;3
PRES;12.387;2786.391;1014.2225;3
AHRS;12.388;2786.419;-49.8041;-29.2884;146.3884;0.10173;-0.45629;0.87086;3
ACCE;12.406;2786.438;-0.19284;-11.98839;0.76039;2
GYRO;12.407;2786.438;-2.86636;1.09966;-1.74069;2
MAGN;12.407;2786.438;-17.33856;-15.13519;-38.02032;3
AHRS;12.408;2786.439;-51.8654;-32.2522;140.7705;0.09426;-0.47958;0.85457;3
PRES;12.415;2786.425;1014.2225;3
AHRS;12.427;2786.458;-53.5526;-35.2959;136.1427;0.09075;-0.49932;0.84021;3
ACCE;12.446;2786.458;1.10004;-10.82065;0.63806;2
PRES;12.446;2786.458;1014.2259;3
GYRO;12.447;2786.458;-2.25645;0.34021;-1.18164;2
MAGN;12.447;2786.458;-12.21161;-12.47559;-38.90228;3
AHRS;12.447;2786.478;-54.9112;-38.4274;132.4476;0.09171;-0.51616;0.82799;3
ACCE;12.466;2786.479;3.15050;-9.88708;0.52588;2
GYRO;12.466;2786.479;-1.82727;-0.27750;-0.77448;2
MAGN;12.466;2786.479;-12.20703;-12.46033;-38.92670;3
AHRS;12.467;2786.498;-56.0520;-41.6691;129.2788;0.09561;-0.53130;0.81709;3
PRES;12.475;2786.492;1014.2325;3
LIGH;12.482;2786.458;1537.8;3
LIGH;12.482;2786.509;817.1;3
ACCE;12.485;2786.499;5.13135;-8.99736;0.49365;2
GYRO;12.486;2786.499;-1.66460;-0.49028;-0.58566;2
MAGN;12.486;2786.499;-11.84998;-11.39221;-40.62805;3
AHRS;12.487;2786.518;-57.0448;-45.0660;125.9724;0.09964;-0.54586;0.80613;3
ACCE;12.505;2786.519;6.58589;-8.72801;0.42406;2
GYRO;12.506;2786.519;-1.75325;-0.28194;-0.64522;2
MAGN;12.506;2786.519;-11.50970;-10.37292;-42.25311;3
PRES;12.507;2786.526;1014.2325;3
AHRS;12.507;2786.538;-57.8880;-48.7352;121.9199;0.10167;-0.56068;0.79385;3
ACCE;12.525;2786.539;7.39565;-8.72472;0.10092;2
GYRO;12.526;2786.539;-2.03114;0.16682;-0.89970;2
MAGN;12.526;2786.539;-11.44714;-10.26917;-42.17224;3
AHRS;12.526;2786.558;-58.5046;-52.9187;116.7269;0.10151;-0.57637;0.77921;3
PRES;12.535;2786.559;1014.2325;3
ACCE;12.545;2786.559;7.36542;-9.32718;-0.19496;2
GYRO;12.545;2786.559;-2.35902;0.52448;-1.25043;2
MAGN;12.546;2786.559;-10.48431;-8.36334;-40.96222;3
AHRS;12.546;2786.578;-58.7743;-57.7368;110.4586;0.10049;-0.59290;0.76191;3
ACCE;12.565;2786.579;7.38187;-10.45529;-0.28407;2
GYRO;12.566;2786.579;-2.61000;0.63918;-1.57817;2
MAGN;12.566;2786.579;-10.80933;-5.11780;-41.58325;3
PRES;12.566;2786.593;1014.2325;3
AHRS;12.567;2786.597;-58.6031;-63.1158;103.4495;0.09997;-0.61010;0.74202;3
LIGH;12.581;2786.559;685.5;3
LIGH;12.581;2786.610;636.9;3
ACCE;12.585;2786.599;7.16624;-11.36603;-0.22893;2
GYRO;12.585;2786.599;-2.80771;0.61803;-1.82303;2
MAGN;12.585;2786.599;-10.62927;-4.64935;-41.58325;3
AHRS;12.586;2786.617;-57.9627;-68.8294;96.1010;0.10050;-0.62778;0.71978;3
PRES;12.594;2786.626;1014.2325;3
ACCE;12.604;2786.620;7.63031;-11.98801;0.18066;2
GYRO;12.605;2786.620;-2.98483;0.51689;-2.01260;2
MAGN;12.605;2786.620;-8.83331;-0.58289;-41.64124;3
AHRS;12.606;2786.637;-56.7866;-74.5854;88.7076;0.10212;-0.64558;0.69527;3
SOUN;12.625;670.24;0.02045;60.20
ACCE;12.631;2786.640;8.12798;-12.78934;0.48949;2
GYRO;12.631;2786.640;-3.11169;0.44485;-2.20935;2
MAGN;12.631;2786.640;-7.13043;-0.73700;-42.08679;3
AHRS;12.632;2786.657;-55.0480;-80.0622;81.5332;0.10447;-0.66306;0.66851;3
ACCE;12.644;2786.660;7.65244;-13.43568;0.45711;2
GYRO;12.645;2786.660;-3.26753;0.48076;-2.38268;2
MAGN;12.645;2786.660;-6.95190;0.05493;-42.06085;3
AHRS;12.646;2786.677;-52.8503;-85.0638;74.7253;0.10672;-0.68017;0.63958;3
PRES;12.654;2786.660;1014.2325;3
ACCE;12.664;2786.680;7.63783;-13.18796;0.77391;2
GYRO;12.665;2786.680;-3.44894;0.51607;-2.48557;2
MAGN;12.665;2786.680;-5.79224;5.64575;-41.81061;3
AHRS;12.666;2786.697;-50.2340;-89.4833;68.3741;0.10873;-0.69663;0.60853;3
ACCE;12.684;2786.700;7.65042;-12.77238;1.37134;2
GYRO;12.685;2786.700;-3.50636;0.47227;-2.58914;2
MAGN;12.685;2786.700;-5.20325;10.65063;-41.24756;3
PRES;12.685;2786.693;1014.2325;3
AHRS;12.686;2786.717;-47.2332;-93.2058;62.6786;0.11118;-0.71178;0.57603;3
ACCE;12.704;2786.720;7.65068;-12.03127;1.93936;2
GYRO;12.704;2786.720;-3.42709;0.42885;-2.69427;2
MAGN;12.705;2786.720;-5.36957;11.41205;-41.08887;3
AHRS;12.705;2786.736;-43.9247;-96.1167;57.8369;0.11478;-0.72470;0.54325;3
PRES;12.713;2786.727;1014.2361;3
ACCE;12.724;2786.740;7.21483;-11.55411;2.50270;2
GYRO;12.724;2786.740;-3.20947;0.45619;-2.78006;2
MAGN;12.724;2786.740;-6.33087;16.14685;-39.96429;3
AHRS;12.725;2786.756;-40.4503;-98.1170;53.8647;0.11907;-0.73454;0.51132;3
LIGH;12.736;2786.660;484.0;3
LIGH;12.737;2786.710;319.3;3
LIGH;12.737;2786.761;154.6;3
ACCE;12.744;2786.761;6.40598;-10.98140;2.91179;2
GYRO;12.744;2786.761;-2.90134;0.69264;-2.79440;2
MAGN;12.745;2786.761;-7.30591;21.86279;-38.23242;3
PRES;12.745;2786.761;1014.2426;3
AHRS;12.745;2786.776;-36.9719;-99.0627;50.6777;0.12279;-0.74016;0.48144;3
ACCE;12.763;2786.781;5.32390;-10.42795;2.82755;2
GYRO;12.764;2786.781;-2.53705;1.15021;-2.74687;2
MAGN;12.764;2786.781;-7.79419;22.67609;-37.68616;3
AHRS;12.765;2786.796;-33.6440;-98.9489;48.1882;0.12536;-0.74097;0.45473;3
PRES;12.773;2786.794;1014.2426;3
ACCE;12.783;2786.801;4.58604;-9.64590;2.10538;2
GYRO;12.784;2786.801;-2.18022;1.59723;-2.63095;2
MAGN;12.784;2786.801;-9.84192;26.49231;-35.22186;3
AHRS;12.784;2786.816;-30.5223;-98.0495;46.1691;0.12680;-0.73772;0.43085;3
ACCE;12.803;2786.821;4.00404;-8.92717;1.69882;2
GYRO;12.804;2786.821;-1.86972;1.85437;-2.50473;2
MAGN;12.804;2786.821;-11.16028;29.92249;-33.20465;3
PRES;12.805;2786.828;1014.2426;3
AHRS;12.805;2786.836;-27.6320;-96.6737;44.4953;0.12774;-0.73155;0.40952;3
ACCE;12.823;2786.841;3.71570;-8.48457;1.61365;2
GYRO;12.823;2786.841;-1.52560;1.93651;-2.36855;2
MAGN;12.824;2786.841;-11.79047;30.45502;-32.23114;3
AHRS;12.824;2786.856;-24.9886;-95.0056;43.2070;0.12915;-0.72309;0.39114;3
PRES;12.833;2786.861;1014.2426;3
LIGH;12.833;2786.811;130.2;3
LIGH;12.833;2786.861;139.1;3
ACCE;12.843;2786.861;3.25595;-8.36128;1.33423;2
GYRO;12.843;2786.861;-1.11316;1.89667;-2.18781;2
MAGN;12.843;2786.861;-14.19983;32.30591;-29.05273;3
AHRS;12.844;2786.875;-22.6533;-93.2087;42.3285;0.13140;-0.71313;0.37630;3
ACCE;12.863;2786.881;2.40599;-8.63182;0.86871;2
GYRO;12.863;2786.881;-0.69949;1.75351;-1.89316;2
MAGN;12.864;2786.881;-16.06445;33.42590;-27.50702;3
PRES;12.864;2786.895;1014.2426;3
AHRS;12.865;2786.895;-20.7743;-91.4410;41.8415;0.13388;-0.70273;0.36578;3
ACCE;12.883;2786.902;1.16750;-8.56924;0.40721;2
GYRO;12.883;2786.902;-0.35641;1.53532;-1.40053;2
MAGN;12.884;2786.902;-15.78674;33.48083;-27.56042;3
AHRS;12.884;2786.915;-19.5369;-89.8442;41.6821;0.13531;-0.69312;0.36023;3
ACCE;12.902;2786.922;0.18260;-8.55280;-0.11983;2
GYRO;12.903;2786.922;-0.05379;1.17474;-0.69942;2
MAGN;12.903;2786.922;-15.54108;34.18579;-27.33917;3
AHRS;12.904;2786.935;-19.1452;-88.6018;41.8432;0.13476;-0.68579;0.36049;3
ACCE;12.923;2786.942;0.02010;-8.54344;-0.62100;2
GYRO;12.924;2786.942;0.20856;0.65004;0.16672;2
MAGN;12.925;2786.942;-16.23993;35.35309;-26.66931;3
AHRS;12.928;2786.955;-19.7367;-87.8781;42.2951;0.13153;-0.68211;0.36685;3
PRES;12.929;2786.928;1014.2426;3
LIGH;12.933;2786.912;175.9;3
LIGH;12.934;2786.962;216.1;3
ACCE;12.942;2786.962;1.07867;-8.35251;-0.65709;2
GYRO;12.943;2786.962;0.38264;0.10593;1.03079;2
MAGN;12.943;2786.962;-16.43219;35.28900;-26.72882;3
AHRS;12.944;2786.975;-21.2540;-87.6669;42.9823;0.12559;-0.68210;0.37858;3
PRES;12.952;2786.962;1014.2426;3
ACCE;12.962;2786.982;2.81015;-8.03511;-0.38483;2
GYRO;12.963;2786.982;0.53703;-0.34706;1.70058;2
MAGN;12.963;2786.982;-15.44647;35.17761;-27.08893;3
AHRS;12.963;2786.995;-23.4306;-87.8262;43.8861;0.11810;-0.68458;0.39422;3
ACCE;12.982;2787.002;4.11484;-7.97919;-0.20433;2
GYRO;12.983;2787.002;0.71480;-0.67732;2.11177;2
MAGN;12.983;2787.002;-13.26141;35.17761;-27.50702;3
PRES;12.984;2786.996;1014.2462;3
AHRS;12.984;2787.014;-25.9998;-88.1937;45.0172;0.11032;-0.68823;0.41249;3
ACCE;13.002;2787.022;4.87038;-8.25906;0.01720;2
GYRO;13.002;2787.022;0.87495;-0.83273;2.37204;2
MAGN;13.003;2787.022;-13.40485;34.89227;-27.50702;3
AHRS;13.003;2787.034;-28.8365;-88.5523;46.3621;0.10226;-0.69172;0.43276;3
PRES;13.011;2787.029;1014.2526;3
ACCE;13.022;2787.043;5.34712;-8.61449;0.01627;2
GYRO;13.023;2787.043;1.00294;-0.81609;2.57985;2
MAGN;13.023;2787.043;-12.65259;34.55048;-27.85950;3
AHRS;13.025;2787.054;-31.8881;-88.7178;47.8991;0.09340;-0.69410;0.45459;3
LIGH;13.034;2787.012;173.0;3
LIGH;13.035;2787.063;121.0;3
ACCE;13.042;2787.063;5.81158;-8.92531;-0.25430;2
GYRO;13.042;2787.063;1.09596;-0.71230;2.75848;2
MAGN;13.043;2787.063;-11.33423;34.65271;-28.34473;3
PRES;13.043;2787.063;1014.2526;3
AHRS;13.043;2787.074;-35.1253;-88.6026;49.6049;0.08329;-0.69505;0.47754;3
ACCE;13.061;2787.083;6.45868;-9.27461;-0.57755;2
GYRO;13.062;2787.083;1.11610;-0.55521;2.89929;2
MAGN;13.062;2787.083;-9.91669;33.86230;-28.94745;3
AHRS;13.063;2787.094;-38.4926;-88.1848;51.3997;0.07155;-0.69461;0.50073;3
SOUN;13.065;13.02;0.00040;25.96
PRES;13.071;2787.096;1014.2526;3
ACCE;13.081;2787.103;7.31381;-9.61980;-0.72865;2
GYRO;13.082;2787.103;1.00832;-0.30365;2.97630;2
MAGN;13.082;2787.103;-6.64063;32.65533;-30.22766;3
AHRS;13.083;2787.114;-41.9149;-87.4439;53.1383;0.05750;-0.69289;0.52297;3
ACCE;13.101;2787.123;8.24725;-9.93932;-0.59784;2
GYRO;13.102;2787.123;0.79976;0.00752;2.97673;2
MAGN;13.102;2787.123;-4.85229;32.37457;-30.85785;3
PRES;13.103;2787.130;1014.2526;3
AHRS;13.103;2787.134;-45.2824;-86.4282;54.6577;0.04089;-0.69023;0.54298;3
ACCE;13.121;2787.143;9.28394;-10.41531;-0.28073;2
GYRO;13.122;2787.143;0.56941;0.28783;2.89658;2
MAGN;13.122;2787.143;-3.20892;31.42242;-31.93359;3
AHRS;13.122;2787.153;-48.5259;-85.1972;55.9355;0.02223;-0.68686;0.56038;3
LIGH;13.135;2787.113;110.1;3
LIGH;13.135;2787.163;103.6;3
ACCE;13.141;2787.163;10.05257;-10.87764;-0.02464;2
AHRS;13.142;2787.173;-51.5738;-83.8802;56.9470;0.00246;-0.68328;0.57490;3
GYRO;13.142;2787.163;0.33530;0.50395;2.74480;2
MAGN;13.143;2787.163;0.07782;29.91180;-33.20618;3
ACCE;13.161;2787.184;10.42253;-11.01762;0.64529;2
GYRO;13.161;2787.184;0.09062;0.69759;2.57947;2
MAGN;13.162;2787.184;1.62964;29.39606;-33.37250;3
PRES;13.162;2787.163;1014.2526;3
AHRS;13.163;2787.193;-54.4246;-82.5733;57.6161;-0.01833;-0.67975;0.58640;3
ACCE;13.181;2787.204;10.62317;-10.90294;1.76154;2
GYRO;13.181;2787.204;-0.01967;0.89767;2.42685;2
MAGN;13.182;2787.204;3.50647;27.89307;-33.91113;3
AHRS;13.183;2787.213;-57.0806;-81.0782;58.1788;-0.03970;-0.67549;0.59594;3
PRES;13.190;2787.197;1014.2526;3
ACCE;13.200;2787.224;10.78326;-10.40321;2.16373;2
GYRO;13.201;2787.224;0.14323;1.03677;2.26570;2
MAGN;13.201;2787.224;5.80750;25.14496;-35.02197;3
AHRS;13.202;2787.233;-59.4853;-78.9709;59.2165;-0.06011;-0.66919;0.60535;3
ACCE;13.220;2787.244;10.73061;-9.23334;1.44492;2
GYRO;13.221;2787.244;0.41817;1.09459;2.05138;2
MAGN;13.222;2787.244;6.35986;23.96545;-35.54993;3
PRES;13.222;2787.231;1014.2526;3
AHRS;13.222;2787.253;-61.5432;-76.1068;61.0412;-0.07808;-0.66083;0.61526;3
LIGH;13.236;2787.214;124.6;3
LIGH;13.236;2787.264;148.4;3
ACCE;13.240;2787.264;10.58096;-7.74539;0.64842;2
GYRO;13.241;2787.264;0.58528;1.14455;1.73875;2
MAGN;13.241;2787.264;8.79517;22.95074;-35.35614;3
AHRS;13.241;2787.273;-63.1484;-72.7364;63.3851;-0.09334;-0.65136;0.62459;3
PRES;13.250;2787.264;1014.2526;3
ACCE;13.260;2787.284;9.99283;-6.62062;0.09962;2
GYRO;13.260;2787.284;0.67140;1.24529;1.30978;2
AHRS;13.261;2787.292;-64.1874;-69.1220;65.8613;-0.10598;-0.64123;0.63225;3
MAGN;13.261;2787.284;10.35614;22.83783;-34.61761;3
ACCE;13.280;2787.304;8.88135;-6.02008;-0.98242;2
GYRO;13.281;2787.304;0.70718;1.40828;0.86935;2
MAGN;13.281;2787.304;10.21423;23.26508;-34.21021;3
PRES;13.282;2787.298;1014.2526;3
AHRS;13.282;2787.312;-64.6908;-65.4411;68.2230;-0.11657;-0.63053;0.63805;3
ACCE;13.300;2787.325;7.69749;-5.76900;-2.40208;2
GYRO;13.300;2787.325;0.56938;1.56314;0.51976;2
MAGN;13.301;2787.325;13.58948;22.72034;-34.31396;3
AHRS;13.301;2787.332;-64.8598;-62.1809;69.9870;-0.12625;-0.62043;0.64138;3
PRES;13.309;2787.331;1014.2526;3
ACCE;13.319;2787.345;6.96866;-5.75034;-3.21042;2
GYRO;13.320;2787.345;0.22760;1.65063;0.26775;2
MAGN;13.320;2787.345;16.42456;21.60797;-35.12268;3
AHRS;13.321;2787.352;-64.9462;-59.8126;70.6694;-0.13641;-0.61231;0.64133;3
LIGH;13.336;2787.315;302.4;3
LIGH;13.337;2787.365;472.5;3
ACCE;13.339;2787.365;6.66801;-5.94795;-3.29155;2
GYRO;13.340;2787.365;-0.16052;1.60678;0.06497;2
AHRS;13.341;2787.372;-65.0612;-58.5437;70.1956;-0.14676;-0.60699;0.63799;3
MAGN;13.341;2787.365;16.87164;21.16241;-35.54993;3
PRES;13.342;2787.365;1014.2526;3
ACCE;13.360;2787.385;6.36385;-6.54300;-2.90323;2
GYRO;13.360;2787.385;-0.41849;1.36787;-0.11841;2
MAGN;13.360;2787.385;17.33704;21.16241;-33.54492;3
AHRS;13.361;2787.392;-65.1698;-58.3156;68.8415;-0.15590;-0.60449;0.63238;3
PRES;13.369;2787.398;1014.2615;3
ACCE;13.379;2787.405;5.93005;-7.35291;-2.72513;2
GYRO;13.380;2787.405;-0.51855;0.93605;-0.19604;2
MAGN;13.380;2787.405;18.88123;21.99554;-32.19147;3
AHRS;13.380;2787.411;-65.2600;-58.8797;67.0887;-0.16265;-0.60448;0.62617;3
ACCE;13.400;2787.425;5.95314;-8.00349;-2.34166;2
GYRO;13.400;2787.425;-0.59306;0.36581;-0.13681;2
MAGN;13.400;2787.425;19.49921;22.38922;-32.03125;3
AHRS;13.401;2787.431;-65.4352;-60.1515;65.2359;-0.16668;-0.60726;0.62060;3
ACCE;13.419;2787.445;6.61530;-8.37555;-1.03085;2
GYRO;13.419;2787.445;-0.60274;-0.30252;-0.01747;2
AHRS;13.420;2787.451;-65.7112;-62.0715;63.4769;-0.16751;-0.61287;0.61652;3
MAGN;13.421;2787.445;20.36591;22.51129;-30.48859;3
PRES;13.428;2787.432;1014.2626;3
LIGH;13.437;2787.415;506.2;3
LIGH;13.437;2787.466;525.2;3
ACCE;13.439;2787.466;7.54829;-8.49615;0.22455;2
GYRO;13.439;2787.466;-0.37796;-0.99310;0.06410;2
MAGN;13.440;2787.466;22.87598;23.95325;-29.97284;3
AHRS;13.441;2787.471;-65.9350;-64.2392;62.2355;-0.16403;-0.62007;0.61491;3
ACCE;13.459;2787.486;8.27147;-8.26027;0.66472;2
GYRO;13.459;2787.486;0.01653;-1.61186;0.04831;2
MAGN;13.460;2787.486;23.70453;24.49036;-30.02014;3
AHRS;13.460;2787.491;-65.9358;-66.2459;61.9065;-0.15504;-0.62756;0.61640;3
PRES;13.461;2787.466;1014.2626;3
ACCE;13.478;2787.506;8.57481;-7.91695;0.54668;2
GYRO;13.479;2787.506;0.36580;-2.07210;-0.08284;2
MAGN;13.479;2787.506;21.20819;24.35913;-29.13971;3
AHRS;13.480;2787.511;-65.6345;-68.0564;62.4030;-0.14055;-0.63495;0.62023;3
PRES;13.488;2787.499;1014.2626;3
ACCE;13.498;2787.526;8.47388;-7.84505;0.45789;2
GYRO;13.499;2787.526;0.53996;-2.32535;-0.28766;2
MAGN;13.499;2787.526;19.03534;26.19019;-29.61426;3
AHRS;13.499;2787.531;-65.0433;-69.8795;63.2695;-0.12194;-0.64231;0.62469;3
ACCE;13.518;2787.546;8.10406;-7.94167;0.44040;2
GYRO;13.519;2787.546;0.58327;-2.40514;-0.51563;2
MAGN;13.519;2787.546;18.62335;26.76849;-29.85229;3
AHRS;13.520;2787.551;-64.2091;-71.8431;64.1418;-0.10084;-0.64965;0.62845;3
PRES;13.520;2787.533;1014.2626;3
ACCE;13.539;2787.566;7.60251;-8.04912;0.48357;2
GYRO;13.539;2787.566;0.57797;-2.40274;-0.71919;2
MAGN;13.539;2787.566;17.37366;29.12903;-29.45404;3
LIGH;13.540;2787.516;526.1;3
LIGH;13.540;2787.566;525.1;3
AHRS;13.541;2787.570;-63.1792;-73.9250;64.8944;-0.07841;-0.65680;0.63098;3
PRES;13.547;2787.566;1014.2626;3
ACCE;13.558;2787.586;7.15509;-8.11264;0.66460;2
GYRO;13.558;2787.586;0.59021;-2.42380;-0.88611;2
MAGN;13.559;2787.586;14.35699;28.47137;-30.56641;3
AHRS;13.559;2787.590;-61.9937;-76.0511;65.5876;-0.05502;-0.66361;0.63240;3
ACCE;13.578;2787.607;6.78455;-8.27139;0.59143;2
GYRO;13.578;2787.607;0.61827;-2.50679;-1.00671;2
MAGN;13.579;2787.607;13.71765;28.16925;-30.85785;3
PRES;13.579;2787.600;1014.2626;3
AHRS;13.580;2787.610;-60.6838;-78.1953;66.3707;-0.03020;-0.67008;0.63322;3
ACCE;13.598;2787.627;6.39703;-8.50284;0.78596;2
GYRO;13.598;2787.627;0.61467;-2.64064;-1.07011;2
MAGN;13.599;2787.627;13.13019;29.63562;-31.97937;3
AHRS;13.599;2787.630;-59.3187;-80.4305;67.1972;-0.00427;-0.67644;0.63333;3
PRES;13.607;2787.633;1014.2626;3
SOUN;13.616;262.29;0.00800;52.05
ACCE;13.622;2787.647;6.23450;-8.70776;1.39586;2
GYRO;13.622;2787.647;0.63383;-2.79889;-1.07047;2
MAGN;13.623;2787.647;8.84247;31.70929;-31.62842;3
AHRS;13.623;2787.650;-57.9644;-82.7557;68.1196;0.02264;-0.68267;0.63297;3
ACCE;13.637;2787.667;6.03802;-8.95506;1.91307;2
GYRO;13.638;2787.667;0.77974;-2.99535;-1.03394;2
MAGN;13.639;2787.667;8.11157;32.02362;-31.52924;3
PRES;13.639;2787.667;1014.2534;3
AHRS;13.639;2787.670;-56.6563;-85.0232;69.3509;0.05074;-0.68817;0.63286;3
LIGH;13.640;2787.617;439.0;3
LIGH;13.640;2787.667;341.9;3
ACCE;13.657;2787.687;6.02258;-9.10420;2.05159;2
GYRO;13.658;2787.687;1.03191;-3.23633;-0.96182;2
MAGN;13.658;2787.687;5.03235;34.79462;-32.70569;3
AHRS;13.659;2787.690;-55.4316;-87.1184;71.0855;0.08039;-0.69230;0.63370;3
ACCE;13.677;2787.707;6.06900;-9.24776;1.86807;2
GYRO;13.677;2787.707;1.28802;-3.47209;-0.87337;2
MAGN;13.678;2787.707;2.57111;35.64758;-33.91724;3
AHRS;13.678;2787.709;-54.3244;-89.0501;73.3664;0.11170;-0.69476;0.63565;3
PROX;13.689;2787.667;0.0;3
ACCE;13.697;2787.727;6.40709;-9.42499;1.59874;2
GYRO;13.698;2787.727;1.43782;-3.62071;-0.77087;2
MAGN;13.699;2787.727;2.33002;35.70404;-34.04236;3
PRES;13.699;2787.701;1014.2526;3
AHRS;13.700;2787.729;-53.3657;-90.9133;76.0340;0.14406;-0.69570;0.63815;3
ACCE;13.717;2787.748;6.61858;-9.59721;1.35654;2
GYRO;13.717;2787.748;1.45821;-3.61559;-0.66692;2
MAGN;13.718;2787.748;-1.70746;36.83319;-34.50470;3
AHRS;13.718;2787.749;-52.5732;-92.7640;78.8063;0.17596;-0.69548;0.64035;3
PRES;13.726;2787.734;1014.2526;3
ACCE;13.736;2787.768;6.70271;-9.48129;1.01295;2
GYRO;13.737;2787.768;1.31699;-3.44122;-0.52798;2
AHRS;13.737;2787.769;-51.9752;-94.6295;81.4375;0.20589;-0.69460;0.64168;3
MAGN;13.738;2787.768;-5.81970;37.09259;-35.64148;3
LIGH;13.739;2787.717;271.3;3
LIGH;13.739;2787.768;203.6;3
ACCE;13.757;2787.788;6.67358;-9.25320;1.01312;2
GYRO;13.757;2787.788;1.05066;-3.19812;-0.35571;2
MAGN;13.758;2787.788;-6.07910;37.10480;-35.71777;3
AHRS;13.758;2787.789;-51.5941;-96.5826;83.6622;0.23253;-0.69393;0.64159;3
PRES;13.759;2787.768;1014.2496;3
ACCE;13.776;2787.808;7.18611;-8.94299;1.34499;2
GYRO;13.777;2787.808;0.77835;-3.05904;-0.20172;2
MAGN;13.777;2787.808;-11.48682;37.44202;-36.04126;3
AHRS;13.778;2787.809;-51.4151;-98.7099;85.3448;0.25564;-0.69417;0.63979;3
PRES;13.786;2787.801;1014.2426;3
ACCE;13.796;2787.828;7.69411;-8.69913;2.06517;2
GYRO;13.797;2787.828;0.63718;-3.08261;-0.12950;2
MAGN;13.797;2787.828;-15.28625;38.65356;-37.85706;3
AHRS;13.797;2787.829;-51.3542;-101.0495;86.6712;0.27706;-0.69504;0.63648;3
ACCE;13.816;2787.848;7.89383;-8.44598;2.46812;2
GYRO;13.817;2787.848;0.63429;-3.16591;-0.12592;2
MAGN;13.817;2787.848;-15.36407;38.68103;-37.89673;3
PRES;13.818;2787.835;1014.2426;3
AHRS;13.818;2787.848;-51.3437;-103.5003;87.8996;0.29814;-0.69572;0.63219;3
AHRS;13.837;2787.868;-51.3508;-106.0031;89.1696;0.31957;-0.69568;0.62718;3
LIGH;13.840;2787.818;219.1;3
LIGH;13.840;2787.868;243.6;3
PRES;13.845;2787.868;1014.2426;3
ACCE;13.856;2787.868;7.92792;-8.29266;2.66843;2
GYRO;13.856;2787.868;0.67081;-3.28854;-0.15692;2
MAGN;13.857;2787.868;-17.66510;39.21661;-37.38556;3
AHRS;13.857;2787.888;-51.3829;-108.5136;90.5248;0.34130;-0.69470;0.62159;3
ACCE;13.876;2787.889;7.81516;-8.05461;3.01701;2
GYRO;13.877;2787.889;0.70645;-3.32527;-0.16481;2
MAGN;13.877;2787.889;-21.32111;40.78369;-36.22131;3
AHRS;13.877;2787.908;-51.4596;-110.9298;92.0130;0.36294;-0.69250;0.61581;3
PRES;13.878;2787.902;1014.2426;3
ACCE;13.895;2787.909;7.74303;-7.87160;3.38217;2
GYRO;13.896;2787.909;0.78748;-3.30450;-0.18623;2
MAGN;13.896;2787.909;-21.47064;40.75775;-36.10229;3
AHRS;13.897;2787.928;-51.6002;-113.1259;93.6986;0.38410;-0.68880;0.61033;3
PRES;13.905;2787.936;1014.2426;3
ACCE;13.915;2787.929;7.74849;-7.62775;3.48238;2
GYRO;13.916;2787.929;0.92221;-3.24666;-0.20187;2
MAGN;13.916;2787.929;-25.64850;40.08331;-32.93457;3
AHRS;13.917;2787.948;-51.8115;-115.0411;95.6477;0.40483;-0.68334;0.60542;3
ACCE;13.935;2787.949;7.81958;-7.29819;3.23184;2
GYRO;13.936;2787.949;1.04021;-3.15662;-0.22957;2
MAGN;13.936;2787.949;-27.97852;40.08331;-34.21021;3
AHRS;13.937;2787.968;-52.0445;-116.6994;97.7682;0.42493;-0.67647;0.60083;3
LIGH;13.940;2787.919;273.1;3
LIGH;13.941;2787.969;303.1;3
ACCE;13.955;2787.969;7.97066;-7.13632;3.04013;2
GYRO;13.956;2787.969;1.08717;-3.03090;-0.30072;2
MAGN;13.956;2787.969;-28.39050;40.13672;-33.94623;3
AHRS;13.957;2787.987;-52.2305;-118.1032;99.9772;0.44427;-0.66849;0.59639;3
PRES;13.964;2787.969;1014.2426;3
ACCE;13.975;2787.989;8.04196;-7.01413;2.97498;2
GYRO;13.975;2787.989;1.08244;-2.86079;-0.40813;2
MAGN;13.976;2787.989;-33.57391;40.70282;-30.90363;3
AHRS;13.976;2788.007;-52.3190;-119.2456;102.2682;-0.46302;0.65949;-0.59208;3
ACCE;13.995;2788.009;8.00728;-7.02010;2.86887;2
GYRO;13.996;2788.009;1.02571;-2.64389;-0.52888;2
MAGN;13.996;2788.009;-36.91406;39.90784;-31.36139;3
PRES;13.996;2788.003;1014.2426;3
AHRS;13.997;2788.027;-52.2747;-120.1484;104.5537;-0.48095;0.64988;-0.58785;3
AHRS;14.016;2788.047;-52.0779;-120.8246;106.7933;-0.49800;0.63989;-0.58376;3
ACCE;14.017;2788.030;7.98270;-7.01527;2.85338;2
GYRO;14.017;2788.030;0.93080;-2.40912;-0.65578;2
MAGN;14.018;2788.030;-37.18719;40.01160;-30.97839;3
PRES;14.024;2788.036;1014.2426;3
ACCE;14.035;2788.050;7.95309;-7.02159;3.01048;2
GYRO;14.035;2788.050;0.85785;-2.20322;-0.79326;2
AHRS;14.036;2788.067;-51.7300;-121.2664;109.0620;-0.51453;0.62928;-0.58000;3
MAGN;14.036;2788.050;-39.56604;40.54871;-27.95258;3
LIGH;14.041;2788.019;296.1;3
LIGH;14.042;2788.070;285.1;3
ACCE;14.054;2788.070;8.02580;-7.10063;2.94952;2
GYRO;14.055;2788.070;0.80237;-2.01797;-0.93938;2
MAGN;14.056;2788.070;-41.99371;39.03198;-26.50146;3
PRES;14.056;2788.070;1014.2426;3
AHRS;14.057;2788.087;-51.2145;-121.4927;111.3816;-0.53083;0.61793;-0.57655;3
SOUN;14.057;528.46;0.01613;58.13
ACCE;14.074;2788.090;8.07825;-7.20335;3.01447;2
GYRO;14.075;2788.090;0.74373;-1.83839;-1.09830;2
MAGN;14.075;2788.090;-42.42249;38.88855;-26.36414;3
AHRS;14.076;2788.107;-50.5225;-121.5086;113.7305;-0.54681;0.60591;-0.57352;3
PRES;14.084;2788.103;1014.2426;3
PROX;14.092;2788.070;5.0;3
ACCE;14.094;2788.110;8.10577;-7.43176;3.13832;2
GYRO;14.095;2788.110;0.71049;-1.67807;-1.26785;2
MAGN;14.095;2788.110;-44.83948;37.81433;-25.21820;3
AHRS;14.095;2788.126;-49.6602;-121.2954;116.1665;-0.56263;0.59294;-0.57112;3
ACCE;14.114;2788.130;7.91559;-7.57426;3.11998;2
GYRO;14.115;2788.130;0.68665;-1.49393;-1.43799;2
MAGN;14.115;2788.130;-45.84808;36.22894;-23.14911;3
AHRS;14.116;2788.146;-48.6208;-120.8791;118.6574;-0.57821;0.57906;-0.56937;3
PRES;14.116;2788.137;1014.2426;3
ACCE;14.134;2788.150;7.96579;-7.78511;3.11690;2
GYRO;14.135;2788.150;0.63780;-1.29752;-1.60330;2
MAGN;14.135;2788.150;-46.46149;36.04736;-22.83783;3
AHRS;14.135;2788.166;-47.3871;-120.2644;121.1490;-0.59332;0.56443;-0.56839;3
LIGH;14.142;2788.120;252.4;3
LIGH;14.142;2788.171;217.4;3
PRES;14.143;2788.171;1014.2426;3
ACCE;14.154;2788.171;7.90248;-8.13362;3.26993;2
AHRS;14.155;2788.186;-45.9786;-119.4232;123.7104;-0.60801;0.54865;-0.56848;3
GYRO;14.155;2788.171;0.62512;-1.09961;-1.78502;2
MAGN;14.156;2788.171;-49.56055;34.31244;-21.45691;3
ACCE;14.174;2788.191;7.79626;-8.64342;3.30545;2
GYRO;14.175;2788.191;0.65311;-0.89565;-1.95139;2
MAGN;14.175;2788.191;-52.27509;30.50079;-21.45081;3
PRES;14.176;2788.204;1014.2426;3
AHRS;14.176;2788.206;-44.4227;-118.3558;126.3933;-0.62228;0.53139;-0.56978;3
ACCE;14.193;2788.211;7.32306;-9.29147;3.33057;2
GYRO;14.194;2788.211;0.76064;-0.71172;-2.08023;2
MAGN;14.195;2788.211;-52.49329;29.58527;-21.40808;3
AHRS;14.195;2788.226;-42.8335;-117.0352;129.2042;-0.63539;0.51277;-0.57275;3
ACCE;14.213;2788.231;6.67268;-9.73485;2.64133;2
GYRO;14.214;2788.231;0.92778;-0.52095;-2.09831;2
MAGN;14.215;2788.231;-53.65906;25.85297;-21.41418;3
AHRS;14.216;2788.246;-41.3051;-115.5747;132.0563;-0.64703;0.49345;-0.57702;3
ACCE;14.233;2788.251;6.34682;-9.92285;2.00348;2
GYRO;14.234;2788.251;1.01680;-0.40384;-2.03697;2
MAGN;14.234;2788.251;-55.07813;23.14301;-21.78650;3
PRES;14.235;2788.238;1014.2432;3
AHRS;14.235;2788.265;-39.8406;-114.1366;134.8085;-0.65736;0.47420;-0.58175;3
LIGH;14.242;2788.221;195.5;3
LIGH;14.243;2788.271;175.0;3
ACCE;14.253;2788.271;6.20242;-10.05339;1.89258;2
GYRO;14.253;2788.271;1.07227;-0.33594;-1.94630;2
MAGN;14.254;2788.271;-55.43671;21.96655;-22.03064;3
AHRS;14.254;2788.285;-38.4628;-112.7344;137.4550;-0.66639;0.45522;-0.58683;3
PRES;14.262;2788.271;1014.2526;3
ACCE;14.273;2788.291;6.04700;-9.99281;1.81044;2
GYRO;14.273;2788.291;1.17355;-0.27924;-1.85326;2
MAGN;14.273;2788.291;-55.92957;17.55676;-22.46857;3
AHRS;14.274;2788.305;-37.1874;-111.3357;140.0899;-0.67431;0.43615;-0.59232;3
ACCE;14.294;2788.312;5.81416;-9.81677;1.72597;2
GYRO;14.294;2788.312;1.32477;-0.24844;-1.76689;2
MAGN;14.295;2788.312;-55.07813;14.03198;-22.12067;3
PRES;14.295;2788.305;1014.2526;3
AHRS;14.296;2788.325;-36.0129;-109.9096;142.8165;-0.68138;0.41648;-0.59829;3
ACCE;14.313;2788.332;5.49112;-9.55968;1.52216;2
GYRO;14.313;2788.332;1.52759;-0.22603;-1.68143;2
MAGN;14.313;2788.332;-55.31158;12.39624;-22.00928;3
AHRS;14.314;2788.345;-34.9666;-108.4336;145.6519;-0.68739;0.39631;-0.60481;3
PRES;14.322;2788.338;1014.2526;3
ACCE;14.332;2788.352;4.97992;-9.28072;0.83308;2
GYRO;14.333;2788.352;1.76547;-0.24217;-1.58641;2
MAGN;14.333;2788.352;-55.84106;7.46918;-21.84448;3
AHRS;14.334;2788.365;-34.0380;-106.9490;148.6694;-0.69282;0.37521;-0.61149;3
LIGH;14.343;2788.322;195.6;3
LIGH;14.343;2788.372;220.6;3
ACCE;14.352;2788.372;4.45224;-9.04645;0.04623;2
GYRO;14.353;2788.372;1.93227;-0.31558;-1.46924;2
MAGN;14.353;2788.372;-55.95398;4.39606;-21.95282;3
PRES;14.354;2788.372;1014.2526;3
AHRS;14.354;2788.385;-33.2240;-105.5877;151.7209;-0.69787;0.35408;-0.61752;3
ACCE;14.372;2788.392;4.05186;-8.82272;-0.10609;2
GYRO;14.373;2788.392;2.00786;-0.36987;-1.31949;2
MAGN;14.373;2788.392;-55.15900;3.20282;-21.69800;3
AHRS;14.374;2788.404;-32.5417;-104.3378;154.7170;-0.70220;0.33361;-0.62293;3
PRES;14.381;2788.406;1014.2526;3
ACCE;14.392;2788.412;3.79031;-8.55957;0.04567;2
GYRO;14.392;2788.412;2.12234;-0.38362;-1.15715;2
MAGN;14.393;2788.412;-53.50647;-0.20599;-21.08459;3
AHRS;14.393;2788.424;-32.0126;-103.0895;157.7856;-0.70560;0.31328;-0.62819;3
ACCE;14.412;2788.432;3.60773;-8.34940;-0.10983;2
GYRO;14.413;2788.432;2.32146;-0.37155;-1.00502;2
MAGN;14.413;2788.432;-52.97546;-2.43683;-20.78094;3
PRES;14.413;2788.439;1014.2526;3
AHRS;14.414;2788.444;-31.6341;-101.7444;161.0426;-0.70785;0.29257;-0.63369;3
ACCE;14.432;2788.453;3.11581;-8.22772;-0.78616;2
GYRO;14.432;2788.453;2.50546;-0.31947;-0.84448;2
MAGN;14.433;2788.453;-52.38342;-3.76892;-19.93103;3
AHRS;14.433;2788.464;-31.4035;-100.2895;164.4132;-0.70868;0.27204;-0.63941;3
PRES;14.441;2788.473;1014.2526;3
LIGH;14.444;2788.422;258.2;3
LIGH;14.444;2788.473;297.2;3
ACCE;14.451;2788.473;2.27516;-8.21275;-1.84396;2
GYRO;14.452;2788.473;2.54045;-0.23936;-0.60086;2
AHRS;14.452;2788.484;-31.3922;-98.8083;167.6970;-0.70793;0.25336;-0.64486;3
MAGN;14.453;2788.473;-51.57318;-7.73315;-18.91479;3
ACCE;14.472;2788.493;1.56404;-8.02145;-2.76720;2
GYRO;14.472;2788.493;2.35448;-0.13647;-0.22151;2
MAGN;14.473;2788.493;-51.57318;-10.49500;-19.10400;3
AHRS;14.474;2788.504;-31.7175;-97.4081;170.5971;-0.70550;0.23897;-0.64952;3
ACCE;14.491;2788.513;1.58154;-7.69450;-2.98929;2
GYRO;14.492;2788.513;2.01662;-0.07083;0.24547;2
MAGN;14.492;2788.513;-50.67902;-12.20551;-18.24646;3
AHRS;14.493;2788.524;-32.4550;-96.1966;172.9350;-0.70178;0.23031;-0.65284;3
PRES;14.501;2788.506;1014.2426;3
ACCE;14.511;2788.533;2.38757;-7.75462;-2.62230;2
GYRO;14.511;2788.533;1.69838;-0.10707;0.68413;2
AHRS;14.512;2788.543;-33.5818;-95.2146;174.8557;-0.69760;0.22630;-0.65439;3
MAGN;14.513;2788.533;-49.31030;-14.51111;-16.77704;3
ACCE;14.531;2788.553;3.32428;-8.60037;-2.23386;2
GYRO;14.532;2788.553;1.50124;-0.24484;1.02083;2
MAGN;14.532;2788.553;-48.94562;-14.87427;-16.25519;3
PRES;14.533;2788.540;1014.2426;3
AHRS;14.533;2788.563;-35.0266;-94.4625;176.5518;-0.69361;0.22531;-0.65392;3
LIGH;14.545;2788.523;268.5;3
LIGH;14.545;2788.573;232.5;3
ACCE;14.551;2788.573;3.77449;-9.94720;-1.78319;2
GYRO;14.551;2788.573;1.34253;-0.39311;1.32028;2
MAGN;14.552;2788.573;-48.94562;-15.58838;-16.25519;3
AHRS;14.552;2788.583;-36.7847;-93.9320;178.0624;-0.68987;0.22702;-0.65138;3
PRES;14.560;2788.573;1014.2460;3
ACCE;14.570;2788.594;3.67804;-10.97008;-0.74113;2
GYRO;14.571;2788.594;1.20351;-0.46033;1.71555;2
MAGN;14.571;2788.594;-49.31335;-15.72723;-16.07971;3
AHRS;14.572;2788.603;-38.9800;-93.5095;179.4238;-0.68553;0.23204;-0.64708;3
ACCE;14.591;2788.614;4.19646;-11.46373;0.07002;2
GYRO;14.591;2788.614;1.26563;-0.49834;2.26855;2
MAGN;14.592;2788.614;-49.64600;-15.22522;-15.92102;3
PRES;14.592;2788.607;1014.2526;3
AHRS;14.593;2788.623;-41.7922;-92.9367;-179.0373;-0.67935;0.23996;-0.64126;3
SOUN;14.607;373.19;0.01139;55.11
ACCE;14.613;2788.634;6.06895;-12.22350;0.07190;2
GYRO;14.613;2788.634;1.53839;-0.74643;2.83423;2
MAGN;14.614;2788.634;-50.03510;-14.06403;-14.62402;3
AHRS;14.614;2788.643;-45.1947;-92.1747;-176.9814;-0.67188;0.24889;-0.63280;3
PRES;14.620;2788.640;1014.2526;3
ACCE;14.630;2788.654;8.42001;-13.44377;0.27037;2
GYRO;14.631;2788.654;1.88434;-1.23837;3.21356;2
MAGN;14.631;2788.654;-50.54779;-11.93085;-12.62207;3
AHRS;14.631;2788.663;-48.9561;-91.2678;-174.1268;-0.66462;0.25601;-0.62038;3
LIGH;14.646;2788.624;164.7;3
LIGH;14.647;2788.674;93.5;3
ACCE;14.650;2788.674;9.56598;-13.99353;1.33203;2
GYRO;14.651;2788.674;2.36255;-1.74434;3.40283;2
MAGN;14.651;2788.674;-50.69733;-11.02142;-11.89880;3
PRES;14.652;2788.674;1014.2526;3
AHRS;14.652;2788.682;-52.8298;-89.8200;-170.0103;-0.65732;0.25882;-0.60452;3
ACCE;14.670;2788.694;9.50630;-13.03644;1.79579;2
GYRO;14.670;2788.694;3.19189;-2.17751;3.57344;2
MAGN;14.671;2788.694;-52.37122;-8.30231;-10.49652;3
AHRS;14.671;2788.702;-56.6773;-86.7856;-163.6063;-0.64767;0.25520;-0.58655;3
PRES;14.679;2788.708;1014.2526;3
ACCE;14.689;2788.714;9.68565;-11.45247;0.40018;2
GYRO;14.690;2788.714;4.24739;-2.66879;3.69757;2
MAGN;14.690;2788.714;-53.28674;-4.53491;-7.91016;3
AHRS;14.691;2788.722;-60.1645;-81.0805;-153.7450;-0.63425;0.24323;-0.56641;3
PROX;14.696;2788.674;0.0;3
ACCE;14.710;2788.734;10.07535;-10.18062;-2.24751;2
GYRO;14.710;2788.734;5.08484;-3.24803;3.56665;2
MAGN;14.711;2788.734;-53.15094;-3.31268;-6.87103;3
PRES;14.711;2788.741;1014.2526;3
AHRS;14.711;2788.742;-62.5601;-72.6275;-140.3136;-0.61809;0.22174;-0.54339;3
ACCE;14.729;2788.755;10.18710;-9.36728;-4.65018;2
GYRO;14.730;2788.755;5.39021;-3.78775;3.16595;2
MAGN;14.731;2788.755;-54.27246;0.72327;-3.86810;3
AHRS;14.732;2788.762;-63.3092;-63.2340;-125.3309;-0.60163;0.19209;-0.51761;3
LIGH;14.746;2788.724;166.5;3
LIGH;14.746;2788.775;259.1;3
ACCE;14.749;2788.775;9.93477;-8.93239;-6.23596;2
GYRO;14.750;2788.775;5.09743;-4.07436;2.59016;2
MAGN;14.750;2788.775;-54.21448;7.35779;1.33667;3
AHRS;14.751;2788.782;-62.6091;-55.3977;-111.5815;-0.58709;0.15716;-0.48984;3
ACCE;14.769;2788.795;9.12839;-8.90463;-7.00504;2
GYRO;14.770;2788.795;4.23421;-3.90285;2.01294;2
MAGN;14.770;2788.795;-53.85132;9.65271;3.18298;3
PRES;14.771;2788.775;1014.2626;3
AHRS;14.771;2788.801;-61.2803;-50.3885;-100.8916;-0.57606;0.12233;-0.46211;3
ACCE;14.789;2788.815;8.39908;-8.57402;-7.00003;2
GYRO;14.790;2788.815;2.86026;-3.21191;1.59172;2
MAGN;14.790;2788.815;-52.17285;11.57074;6.39648;3
AHRS;14.790;2788.821;-60.3046;-47.8866;-93.7179;-0.56997;0.09502;-0.43726;3
PRES;14.798;2788.808;1014.2626;3
ACCE;14.809;2788.835;8.20497;-8.06369;-5.51289;2
GYRO;14.810;2788.835;1.33444;-2.43553;1.28990;2
MAGN;14.810;2788.835;-50.54016;15.51971;11.27777;3
AHRS;14.811;2788.841;-60.1967;-47.2545;-89.6265;-0.57032;0.07783;-0.41607;3
ACCE;14.829;2788.855;8.25948;-7.86189;-3.39140;2
GYRO;14.829;2788.855;0.15562;-1.98735;1.01669;2
MAGN;14.830;2788.855;-50.17242;16.83502;12.73499;3
PRES;14.830;2788.842;1014.2590;3
AHRS;14.831;2788.861;-60.8283;-48.1182;-87.8877;-0.57682;0.06765;-0.39786;3
LIGH;14.847;2788.825;383.2;3
LIGH;14.847;2788.875;510.7;3
ACCE;14.848;2788.875;8.31274;-8.10289;-1.35141;2
GYRO;14.849;2788.875;-0.47801;-2.06114;0.73477;2
AHRS;14.849;2788.881;-61.7763;-50.3407;-87.7923;-0.58787;0.05913;-0.38118;3
MAGN;14.850;2788.875;-48.26050;18.49365;14.32190;3
PRES;14.858;2788.875;1014.2526;3
ACCE;14.868;2788.896;8.30783;-8.40468;0.24687;2
GYRO;14.869;2788.896;-0.64865;-2.47539;0.50890;2
MAGN;14.869;2788.896;-45.20264;19.37256;16.90674;3
AHRS;14.870;2788.901;-62.6713;-53.6872;-88.5069;-0.60150;0.04755;-0.36361;3
ACCE;14.889;2788.916;8.38525;-8.74721;1.59506;2
GYRO;14.889;2788.916;-0.50008;-2.99925;0.35457;2
MAGN;14.890;2788.916;-44.39087;19.46259;17.59491;3
PRES;14.890;2788.909;1014.2526;3
AHRS;14.890;2788.921;-63.3187;-57.7048;-89.3106;-0.61570;0.03092;-0.34381;3
ACCE;14.908;2788.936;8.10115;-8.70209;1.90569;2
GYRO;14.909;2788.936;-0.18457;-3.36319;0.29443;2
MAGN;14.909;2788.936;-43.17322;17.70325;19.01855;3
AHRS;14.910;2788.940;-63.6723;-61.7571;-89.6500;-0.62846;0.00990;-0.32199;3
PRES;14.917;2788.943;1014.2526;3
ACCE;14.928;2788.956;8.01704;-8.41931;1.39647;2
GYRO;14.928;2788.956;0.00238;-3.51411;0.30406;2
AHRS;14.929;2788.960;-63.8863;-65.5753;-89.4922;-0.63939;-0.01326;-0.29871;3
MAGN;14.930;2788.956;-40.60669;16.35742;24.71924;3
ACCE;14.949;2788.976;8.27673;-8.21237;0.94458;2
GYRO;14.949;2788.976;-0.07176;-3.45647;0.29170;2
AHRS;14.950;2788.980;-64.1048;-69.4377;-89.3430;-0.64959;-0.03662;-0.27483;3
MAGN;14.950;2788.976;-40.01007;16.13464;26.14136;3
PRES;14.951;2788.976;1014.2526;3
LIGH;14.951;2788.926;415.1;3
LIGH;14.951;2788.976;295.7;3
ACCE;14.968;2788.996;8.80833;-8.22989;0.86870;2
GYRO;14.968;2788.996;-0.34915;-3.23901;0.20296;2
MAGN;14.969;2788.996;-35.72388;15.56244;28.05634;3
AHRS;14.969;2789.000;-64.3387;-73.6817;-89.8552;-0.66011;-0.05842;-0.25240;3
PRES;14.977;2789.010;1014.2526;3
ACCE;14.987;2789.016;9.13161;-8.41774;1.13214;2
GYRO;14.988;2789.016;-0.69267;-2.95207;0.05963;2
MAGN;14.989;2789.016;-31.40717;16.74347;30.57709;3
AHRS;14.990;2789.020;-64.5006;-78.4689;-91.2881;-0.67143;-0.07844;-0.23242;3
ACCE;15.008;2789.037;9.19403;-8.81155;1.65027;2
GYRO;15.008;2789.037;-0.99561;-2.65456;-0.08839;2
MAGN;15.008;2789.037;-30.72510;17.01050;31.00128;3
AHRS;15.009;2789.040;-64.5012;-83.7190;-93.5883;-0.68345;-0.09668;-0.21533;3
ACCE;15.027;2789.057;9.42867;-9.19868;2.23917;2
GYRO;15.028;2789.057;-1.22148;-2.39221;-0.22301;2
MAGN;15.028;2789.057;-26.20697;14.29749;34.17206;3
AHRS;15.029;2789.060;-64.2792;-89.1781;-96.5259;-0.69578;-0.11302;-0.20136;3
PRES;15.037;2789.043;1014.2526;3
ACCE;15.047;2789.077;9.57867;-9.39873;2.61659;2
GYRO;15.047;2789.077;-1.33403;-2.19260;-0.36075;2
MAGN;15.048;2789.077;-22.86682;11.55853;33.37097;3
LIGH;15.048;2789.027;241.4;3
LIGH;15.049;2789.077;195.5;3
AHRS;15.049;2789.079;-63.7824;-94.5744;-99.6818;-0.70790;-0.12845;-0.18982;3
ACCE;15.067;2789.097;9.85522;-9.50258;2.67400;2
GYRO;15.068;2789.097;-1.40584;-2.05305;-0.50620;2
MAGN;15.068;2789.097;-22.49146;11.22894;33.18024;3
PRES;15.069;2789.077;1014.2501;3
AHRS;15.069;2789.099;-62.9953;-99.6895;-102.7784;-0.71948;-0.14340;-0.18047;3
ACCE;15.087;2789.117;10.09190;-9.45265;2.77258;2
GYRO;15.087;2789.117;-1.51749;-1.87074;-0.66783;2
MAGN;15.088;2789.117;-18.53485;11.38611;36.35864;3
AHRS;15.088;2789.119;-61.8977;-104.4729;-105.7589;-0.73068;-0.15804;-0.17343;3
PRES;15.096;2789.110;1014.2426;3
PROX;15.099;2789.077;5.0;3
ACCE;15.107;2789.137;10.39145;-9.26474;3.00595;2
GYRO;15.107;2789.137;-1.66109;-1.62811;-0.86494;2
MAGN;15.108;2789.137;-15.85999;9.15222;36.39069;3
AHRS;15.108;2789.139;-60.4595;-108.8123;-108.5408;-0.74147;-0.17240;-0.16916;3
ACCE;15.127;2789.157;10.42941;-8.99118;3.17445;2
GYRO;15.127;2789.157;-1.83817;-1.28050;-1.12505;2
AHRS;15.128;2789.159;-58.6180;-112.5668;-111.1083;-0.75184;-0.18618;-0.16885;3
MAGN;15.128;2789.157;-15.65857;8.95233;36.36322;3
PRES;15.129;2789.144;1014.2426;3
ACCE;15.146;2789.178;10.32661;-8.82362;3.49428;2
GYRO;15.147;2789.178;-2.02020;-0.86299;-1.45248;2
MAGN;15.147;2789.178;-13.33618;6.62689;35.09369;3
AHRS;15.148;2789.179;-56.3225;-115.5676;-113.4046;-0.76157;-0.19919;-0.17364;3
LIGH;15.149;2789.127;186.5;3
LIGH;15.149;2789.178;181.5;3
PRES;15.156;2789.178;1014.2426;3
SOUN;15.157;933.94;0.02850;63.08
ACCE;15.166;2789.198;10.10310;-8.70995;3.87814;2
GYRO;15.167;2789.198;-2.12424;-0.39481;-1.83990;2
MAGN;15.167;2789.198;-12.69989;4.30450;36.15417;3
AHRS;15.167;2789.198;-53.5555;-117.6413;-115.2897;-0.77005;-0.21172;-0.18416;3
ACCE;15.186;2789.218;9.67848;-8.90590;4.27359;2
GYRO;15.187;2789.218;-2.05168;0.02614;-2.26628;2
MAGN;15.187;2789.218;-12.68005;4.22058;36.19690;3
PRES;15.188;2789.211;1014.2426;3
AHRS;15.188;2789.218;-50.3653;-118.6576;-116.5973;-0.77629;-0.22435;-0.20043;3
ACCE;15.206;2789.238;8.89746;-9.08514;3.79675;2
GYRO;15.206;2789.238;-1.82660;0.41029;-2.65169;2
MAGN;15.207;2789.238;-9.55658;4.22058;34.53674;3
AHRS;15.207;2789.238;-46.8845;-118.6305;-117.2268;-0.77929;-0.23761;-0.22150;3
PRES;15.215;2789.245;1014.2426;3
AHRS;15.226;2789.258;-43.2285;-117.7921;-117.2962;-0.77880;-0.25166;-0.24604;3
ACCE;15.246;2789.258;8.00554;-9.14349;3.06480;2
GYRO;15.246;2789.258;-1.59680;0.74034;-2.95461;2
MAGN;15.247;2789.258;-8.12531;2.11945;33.51440;3
AHRS;15.248;2789.278;-39.4464;-116.3807;-117.0356;-0.77510;-0.26606;-0.27337;3
LIGH;15.250;2789.228;192.7;3
LIGH;15.250;2789.278;205.7;3
ACCE;15.265;2789.278;7.33191;-9.47157;2.83446;2
GYRO;15.266;2789.278;-1.38464;1.04872;-3.18512;2
MAGN;15.266;2789.278;-8.15125;2.11487;33.52509;3
AHRS;15.267;2789.298;-35.6557;-114.4682;-116.5224;-0.76796;-0.28019;-0.30274;3
PRES;15.275;2789.278;1014.2427;3
ACCE;15.285;2789.298;6.04840;-9.89586;2.77058;2
GYRO;15.286;2789.298;-1.06651;1.39790;-3.29460;2
MAGN;15.286;2789.298;-9.36584;1.86920;34.00726;3
AHRS;15.287;2789.318;-32.0383;-112.1087;-115.8127;-0.75738;-0.29309;-0.33307;3
ACCE;15.305;2789.319;4.97012;-9.81877;2.16139;2
GYRO;15.306;2789.319;-0.67578;1.70569;-3.21597;2
MAGN;15.306;2789.319;-9.70154;-0.15869;33.68225;3
PRES;15.307;2789.312;1014.2526;3
AHRS;15.307;2789.337;-28.7250;-109.4868;-114.9357;-0.74393;-0.30469;-0.36252;3
ACCE;15.325;2789.339;4.04054;-9.70621;1.92026;2
GYRO;15.325;2789.339;-0.22838;1.80946;-3.01700;2
MAGN;15.326;2789.339;-9.80377;-0.28381;33.67157;3
AHRS;15.326;2789.357;-25.8494;-106.8105;-113.7775;-0.72830;-0.31578;-0.38859;3
PRES;15.334;2789.345;1014.2526;3
ACCE;15.345;2789.359;3.33400;-9.66510;1.68016;2
GYRO;15.345;2789.359;0.37250;1.68657;-2.70314;2
MAGN;15.346;2789.359;-11.37695;-1.96228;33.47626;3
AHRS;15.346;2789.377;-23.5272;-104.2812;-112.2080;-0.71136;-0.32720;-0.40896;3
LIGH;15.350;2789.329;279.2;3
LIGH;15.351;2789.379;359.2;3
ACCE;15.365;2789.379;2.41721;-9.50177;0.93051;2
GYRO;15.365;2789.379;1.05466;1.35431;-2.29163;2
AHRS;15.366;2789.397;-21.8094;-102.0799;-110.1597;-0.69416;-0.33955;-0.42205;3
MAGN;15.367;2789.379;-12.50458;-0.50964;33.01239;3
PRES;15.367;2789.379;1014.2526;3
ACCE;15.385;2789.399;1.67516;-9.55289;-0.40355;2
GYRO;15.385;2789.399;1.63603;0.93669;-1.78200;2
MAGN;15.385;2789.399;-12.73193;-0.43488;32.94067;3
AHRS;15.386;2789.417;-20.7305;-100.3131;-107.7987;-0.67816;-0.35187;-0.42782;3
PRES;15.394;2789.413;1014.2526;3
ACCE;15.404;2789.419;1.29050;-9.51077;-1.44505;2
GYRO;15.405;2789.419;1.97049;0.56712;-1.19891;2
MAGN;15.405;2789.419;-14.75830;0.42877;32.48749;3
AHRS;15.406;2789.437;-20.2883;-98.9152;-105.3384;-0.66423;-0.36260;-0.42761;3
ACCE;15.424;2789.439;1.09547;-9.32353;-2.63306;2
GYRO;15.425;2789.439;2.07838;0.34436;-0.58749;2
MAGN;15.426;2789.439;-15.83405;2.11945;33.51440;3
PRES;15.426;2789.446;1014.2526;3
AHRS;15.426;2789.457;-20.4636;-97.7747;-102.9777;-0.65289;-0.37027;-0.42300;3
ACCE;15.444;2789.460;1.18161;-8.90688;-3.97478;2
GYRO;15.445;2789.460;1.92175;0.26385;0.01157;2
MAGN;15.445;2789.460;-15.62195;2.27814;33.41370;3
AHRS;15.446;2789.476;-21.1780;-96.8324;-101.0565;-0.64510;-0.37325;-0.41624;3
LIGH;15.451;2789.429;392.3;3
LIGH;15.451;2789.480;420.3;3
PRES;15.453;2789.480;1014.2526;3
ACCE;15.464;2789.480;1.64423;-8.31552;-5.07953;2
GYRO;15.464;2789.480;1.40309;0.32655;0.52998;2
AHRS;15.465;2789.496;-22.2914;-96.0655;-99.9279;-0.64169;-0.37030;-0.40988;3
MAGN;15.465;2789.480;-14.55078;3.69873;32.90100;3
ACCE;15.484;2789.500;2.22815;-7.54109;-5.04367;2
GYRO;15.485;2789.500;0.61552;0.50368;0.91937;2
MAGN;15.485;2789.500;-15.13367;6.32324;33.18024;3
PRES;15.485;2789.513;1014.2526;3
AHRS;15.486;2789.516;-23.6526;-95.4686;-99.7661;-0.64273;-0.36131;-0.40569;3
ACCE;15.504;2789.520;2.77097;-7.00737;-4.13712;2
GYRO;15.504;2789.520;-0.18571;0.67285;1.17215;2
MAGN;15.505;2789.520;-15.34119;6.25458;32.78656;3
AHRS;15.506;2789.536;-25.1462;-95.0627;-100.5311;-0.64761;-0.34719;-0.40413;3
ACCE;15.523;2789.540;3.21753;-6.94388;-2.60202;2
GYRO;15.524;2789.540;-0.80290;0.78976;1.31639;2
MAGN;15.524;2789.540;-16.18347;6.48804;31.59180;3
AHRS;15.525;2789.556;-26.7067;-94.8185;-101.9636;-0.65493;-0.32952;-0.40454;3
ACCE;15.544;2789.560;3.47884;-7.32274;-1.66031;2
GYRO;15.544;2789.560;-1.19731;0.84889;1.41614;2
MAGN;15.545;2789.560;-16.18347;8.42590;33.18024;3
PRES;15.545;2789.547;1014.2526;3
AHRS;15.545;2789.576;-28.3480;-94.7509;-103.8583;-0.66388;-0.30937;-0.40579;3
LIGH;15.554;2789.530;398.2;3
LIGH;15.555;2789.580;370.7;3
ACCE;15.563;2789.580;3.53090;-8.18326;-1.07526;2
GYRO;15.564;2789.580;-1.53503;0.89342;1.52890;2
MAGN;15.564;2789.580;-15.93018;8.25653;32.93762;3
AHRS;15.564;2789.595;-30.1038;-94.8909;-106.2346;-0.67440;-0.28646;-0.40757;3
WIFI;15.567;2785.647;eduroam;00:13:c3:44:d8:e1;-82
WIFI;15.567;2785.647;UJI;00:13:c3:44:d8:e0;-83
WIFI;15.567;2789.587;Pruebas;2e:d9:9f:d9:fa:21;-75
WIFI;15.567;2789.587;FTE-1DDE;f8:3d:ff:7d:1d:e5;-74
WIFI;15.567;2789.587;UJI;00:17:59:fb:19:50;-64
WIFI;15.567;2789.587;eduroam;00:17:59:fb:19:51;-64
WIFI;15.567;2789.587;Pruebas;c8:d1:5e:64:e1:d8;-85
WIFI;15.567;2785.647;eduroam;00:14:1c:dd:fc:41;-85
WIFI;15.567;2785.647;eduroam;00:14:1c:dd:f1:e1;-87
WIFI;15.567;2785.647;UJI;c2:9f:db:1c:91:57;-86
WIFI;15.567;2789.587;eduroam;dc:9f:db:1c:91:57;-87
WIFI;15.567;2785.647;UJI;00:14:1c:dd:fc:40;-86
WIFI;15.567;2789.587;temporal-ap;ec:08:6b:6f:a7:6c;-85
WIFI;15.567;2789.587;UJI;00:14:1c:dd:f1:e0;-85
PRES;15.586;2789.580;1014.2526;3
ACCE;15.587;2789.601;3.40706;-9.53406;-0.11110;2
AHRS;15.587;2789.615;-32.1101;-95.2059;-109.1548;-0.68640;-0.25938;-0.40965;3
GYRO;15.588;2789.601;-1.88913;1.00621;1.73006;2
MAGN;15.588;2789.601;-15.35950;7.22961;31.87408;3
SOUN;15.598;437.38;0.01335;56.49
ACCE;15.604;2789.621;3.23077;-10.79401;1.33652;2
GYRO;15.605;2789.621;-2.19298;1.16701;2.10043;2
MAGN;15.605;2789.621;-16.00952;5.79834;31.00128;3
PRES;15.606;2789.614;1014.2526;3
AHRS;15.606;2789.635;-34.5488;-95.6964;-112.5762;-0.69949;-0.22714;-0.41088;3
ACCE;15.623;2789.641;3.52525;-11.90240;3.35966;2
GYRO;15.623;2789.641;-2.23956;1.18558;2.62007;2
MAGN;15.624;2789.641;-16.05988;5.64728;31.05011;3
AHRS;15.624;2789.655;-37.5900;-96.3991;-116.0849;-0.71243;-0.19133;-0.40824;3
PRES;15.632;2789.648;1014.2526;3
ACCE;15.642;2789.661;4.49492;-12.81180;5.03619;2
GYRO;15.643;2789.661;-1.82100;0.86806;3.22755;2
MAGN;15.643;2789.661;-16.18347;4.22058;30.76782;3
AHRS;15.644;2789.675;-41.3380;-97.3418;-119.0534;-0.72375;-0.15542;-0.39811;3
LIGH;15.652;2789.631;298.9;3
LIGH;15.653;2789.681;222.4;3
ACCE;15.662;2789.681;5.92735;-13.64667;6.14307;2
GYRO;15.663;2789.681;-0.92422;0.22392;3.84422;2
MAGN;15.664;2789.681;-16.18347;1.76849;29.82788;3
PRES;15.664;2789.681;1014.2526;3
AHRS;15.664;2789.695;-45.8673;-98.3480;-120.8275;-0.73180;-0.12254;-0.37800;3
ACCE;15.683;2789.701;7.90826;-13.97134;6.37228;2
GYRO;15.683;2789.701;0.31537;-0.58594;4.38637;2
MAGN;15.684;2789.701;-16.64734;1.30463;29.60815;3
AHRS;15.684;2789.715;-51.0959;-98.9246;-120.6826;-0.73454;-0.09571;-0.34739;3
PRES;15.692;2789.715;1014.2526;3
ACCE;15.702;2789.721;10.11259;-13.89699;5.78423;2
GYRO;15.703;2789.721;1.69951;-1.38495;4.67270;2
MAGN;15.703;2789.721;-17.28516;1.27258;29.10156;3
AHRS;15.703;2789.734;-56.6873;-98.1672;-117.8342;-0.73012;-0.07706;-0.30845;3
ACCE;15.722;2789.742;12.04794;-13.07762;4.52579;2
GYRO;15.723;2789.742;3.03853;-2.00865;4.59015;2
MAGN;15.723;2789.742;-16.70990;2.99530;28.99017;3
PRES;15.723;2789.748;1014.2526;3
AHRS;15.724;2789.754;-62.0831;-94.6270;-111.1319;-0.71714;-0.06778;-0.26477;3
ACCE;15.742;2789.762;13.32176;-11.82066;2.49655;2
GYRO;15.742;2789.762;4.07664;-2.26534;4.11827;2
MAGN;15.743;2789.762;-16.05530;3.64990;29.36707;3
AHRS;15.743;2789.774;-66.4275;-86.8498;-99.7161;-0.69611;-0.06664;-0.22175;3
PRES;15.751;2789.782;1014.2526;3
LIGH;15.753;2789.732;190.6;3
LIGH;15.754;2789.782;163.6;3
ACCE;15.761;2789.782;13.56770;-10.13168;0.16940;2
GYRO;15.762;2789.782;4.57651;-2.12228;3.31046;2
MAGN;15.763;2789.782;-13.93585;6.45142;30.06134;3
AHRS;15.764;2789.794;-68.8338;-75.0636;-84.3646;-0.66960;-0.07143;-0.18414;3
ACCE;15.782;2789.802;12.76982;-8.56517;-2.22978;2
GYRO;15.782;2789.802;4.40877;-1.66278;2.32227;2
MAGN;15.783;2789.802;-12.33063;9.12628;30.16357;3
AHRS;15.783;2789.814;-69.0883;-62.8539;-69.1424;-0.64212;-0.07909;-0.15537;3
ACCE;15.801;2789.822;11.31418;-7.67273;-3.87283;2
GYRO;15.802;2789.822;3.56425;-0.95862;1.35588;2
MAGN;15.802;2789.822;-11.59821;11.47156;30.16357;3
AHRS;15.803;2789.834;-68.0796;-54.0838;-58.3946;-0.61901;-0.08566;-0.13788;3
PRES;15.811;2789.815;1014.2526;3
ACCE;15.821;2789.842;9.82521;-7.31458;-4.02199;2
GYRO;15.822;2789.842;2.31395;-0.12663;0.54919;2
MAGN;15.822;2789.842;-9.43756;16.17584;29.50897;3
AHRS;15.822;2789.854;-66.8905;-49.2837;-52.8428;-0.60343;-0.08866;-0.13168;3
ACCE;15.841;2789.862;8.80582;-7.30301;-2.88028;2
GYRO;15.842;2789.862;1.12665;0.58095;-0.10074;2
MAGN;15.842;2789.862;-7.94983;18.06183;28.65448;3
PRES;15.843;2789.849;1014.2526;3
AHRS;15.843;2789.873;-65.9387;-47.3699;-51.2596;-0.59510;-0.08829;-0.13523;3
LIGH;15.854;2789.832;313.2;3
LIGH;15.854;2789.883;481.7;3
ACCE;15.861;2789.883;7.94257;-7.68431;-1.42343;2
GYRO;15.861;2789.883;0.34309;0.99150;-0.66325;2
AHRS;15.862;2789.893;-65.0784;-47.2965;-52.2354;-0.59126;-0.08673;-0.14623;3
MAGN;15.862;2789.883;-8.27484;19.03381;28.65448;3
PRES;15.870;2789.883;1014.2526;3
ACCE;15.881;2789.903;6.61769;-8.38956;-0.60658;2
GYRO;15.881;2789.903;-0.04446;1.21994;-1.09865;2
MAGN;15.882;2789.903;-9.06982;20.74890;28.09601;3
AHRS;15.882;2789.913;-64.1509;-48.1356;-54.5698;-0.58933;-0.08484;-0.16220;3
ACCE;15.901;2789.923;5.34158;-9.14149;-0.22415;2
GYRO;15.902;2789.923;-0.27007;1.46762;-1.30089;2
MAGN;15.902;2789.923;-9.52606;21.38977;27.48260;3
PRES;15.902;2789.916;1014.2526;3
AHRS;15.903;2789.933;-63.2376;-49.1592;-57.5131;-0.58837;-0.08116;-0.18137;3
ACCE;15.920;2789.943;4.41246;-9.74001;0.19336;2
GYRO;15.921;2789.943;-0.41789;1.79898;-1.27760;2
MAGN;15.921;2789.943;-10.32715;20.94574;27.56805;3
AHRS;15.922;2789.953;-62.4512;-49.8315;-60.5393;-0.58765;-0.07414;-0.20231;3
PRES;15.930;2789.950;1014.2526;3
ACCE;15.940;2789.963;4.19135;-10.07614;0.47426;2
GYRO;15.941;2789.963;-0.43597;2.13560;-1.11037;2
MAGN;15.941;2789.963;-12.20093;20.14771;28.34930;3
AHRS;15.942;2789.973;-61.8346;-49.7877;-63.2444;-0.58621;-0.06314;-0.22386;3
LIGH;15.956;2789.933;525.0;3
LIGH;15.957;2789.983;554.9;3
ACCE;15.960;2789.983;4.44301;-10.33496;0.23045;2
GYRO;15.961;2789.983;-0.27104;2.32051;-0.92856;2
MAGN;15.961;2789.983;-13.20648;19.81354;28.99017;3
AHRS;15.962;2789.992;-61.2647;-48.9982;-65.3623;-0.58292;-0.04997;-0.24494;3
PRES;15.962;2789.983;1014.2526;3
ACCE;15.980;2790.003;4.38374;-10.49060;-0.98921;2
GYRO;15.980;2790.003;-0.03099;2.31963;-0.77850;2
MAGN;15.981;2790.003;-13.88245;19.52362;28.34473;3
AHRS;15.981;2790.012;-60.6840;-47.6521;-66.8338;-0.57771;-0.03650;-0.26445;3
PRES;15.989;2790.017;1014.2526;3
ACCE;16.000;2790.024;4.41080;-10.58759;-2.00366;2
GYRO;16.000;2790.024;0.06679;2.13399;-0.62642;2
MAGN;16.001;2790.024;-15.22675;19.08875;27.24762;3
AHRS;16.001;2790.032;-60.2026;-46.2133;-67.9728;-0.57228;-0.02366;-0.28161;3
ACCE;16.020;2790.044;4.76088;-10.80847;-1.97565;2
GYRO;16.021;2790.044;0.09857;1.76866;-0.48495;2
MAGN;16.022;2790.044;-15.83405;18.93768;26.81122;3
PRES;16.022;2790.050;1014.2526;3
AHRS;16.023;2790.052;-59.8381;-44.9789;-68.8897;-0.56757;-0.01275;-0.29561;3
ACCE;16.040;2790.064;5.14232;-11.04179;-1.74092;2
GYRO;16.042;2790.064;0.27798;1.28670;-0.41316;2
AHRS;16.043;2790.072;-59.4110;-43.9648;-69.4199;-0.56288;-0.00561;-0.30615;3
MAGN;16.044;2790.064;-18.02216;19.66553;26.51367;3
LIGH;16.056;2790.034;576.6;3
LIGH;16.056;2790.084;597.0;3
ACCE;16.059;2790.084;4.92604;-11.13980;-2.38005;2
GYRO;16.060;2790.084;0.55264;0.80656;-0.40927;2
MAGN;16.061;2790.084;-20.36743;20.16449;25.28992;3
AHRS;16.061;2790.092;-58.7736;-43.1523;-69.5530;-0.55757;-0.00291;-0.31394;3
ACCE;16.080;2790.104;4.28548;-10.84236;-3.54726;2
GYRO;16.080;2790.104;0.64194;0.44516;-0.39230;2
MAGN;16.081;2790.104;-20.91370;20.16449;24.63379;3
PRES;16.081;2790.084;1014.2526;3
AHRS;16.082;2790.112;-58.0765;-42.6309;-69.5455;-0.55269;-0.00316;-0.31959;3
ACCE;16.102;2790.124;3.74818;-10.15404;-4.20598;2
GYRO;16.103;2790.124;0.40298;0.25226;-0.32117;2
MAGN;16.104;2790.124;-21.13800;20.61005;24.42017;3
AHRS;16.104;2790.131;-57.6166;-42.5312;-69.7506;-0.55013;-0.00395;-0.32353;3
PRES;16.109;2790.118;1014.2526;3
ACCE;16.124;2790.144;3.65358;-9.37843;-3.99814;2
GYRO;16.125;2790.144;-0.05629;0.20587;-0.22415;2
MAGN;16.126;2790.144;-21.38062;21.66443;23.97156;3
AHRS;16.127;2790.151;-57.5919;-42.8951;-70.4192;-0.55106;-0.00331;-0.32638;3
ACCE;16.142;2790.165;3.47812;-8.95586;-3.22670;2
AHRS;16.144;2790.171;-57.9768;-43.7364;-71.5690;-0.55537;-0.00131;-0.32824;3
GYRO;16.146;2790.165;-0.48830;0.13785;-0.13658;2
MAGN;16.147;2790.165;-21.44012;22.09167;23.79608;3
PRES;16.150;2790.151;1014.2526;3
SOUN;16.151;735.68;0.02245;61.00
AHRS;16.166;2790.191;-58.6620;-45.0450;-72.9875;-0.56238;0.00065;-0.32810;3
LIGH;16.169;2790.134;562.1;3
LIGH;16.170;2790.185;521.0;3
ACCE;16.170;2790.185;3.53319;-8.63968;-2.20801;2
GYRO;16.171;2790.185;-0.76498;-0.11508;-0.02179;2
MAGN;16.172;2790.185;-21.20209;20.65735;23.56873;3
PRES;16.173;2790.185;1014.2526;3
ACCE;16.181;2790.205;3.79570;-8.47005;-0.92343;2
AHRS;16.183;2790.211;-59.4842;-46.8225;-74.4223;-0.57120;0.00057;-0.32488;3
GYRO;16.185;2790.205;-0.84406;-0.53757;0.09158;2
MAGN;16.186;2790.205;-21.21277;21.08612;22.87750;3
ACCE;16.202;2790.225;4.03975;-8.48639;0.10136;2
AHRS;16.205;2790.231;-60.3129;-48.8639;-75.6186;-0.58060;-0.00216;-0.31844;3
GYRO;16.206;2790.225;-0.77762;-0.90923;0.20958;2
MAGN;16.207;2790.225;-21.26465;21.56525;22.62268;3
PRES;16.209;2790.218;1014.2526;3
ACCE;16.221;2790.245;4.44279;-8.25813;0.85840;2
AHRS;16.223;2790.251;-61.1391;-50.9042;-76.5017;-0.58972;-0.00628;-0.30968;3
GYRO;16.225;2790.245;-0.69153;-1.09824;0.33781;2
MAGN;16.226;2790.245;-19.48547;19.02008;23.10944;3
PRES;16.229;2790.252;1014.2526;3
AHRS;16.241;2790.270;-61.9400;-52.8015;-77.1039;-0.59807;-0.01090;-0.29970;3
ACCE;16.244;2790.265;4.92944;-7.97522;1.54527;2
GYRO;16.245;2790.265;-0.59001;-1.14340;0.42036;2
MAGN;16.246;2790.265;-19.33136;18.06183;23.78998;3
LIGH;16.261;2790.235;486.8;3
LIGH;16.262;2790.285;453.3;3
AHRS;16.264;2790.290;-62.6402;-54.4523;-77.4471;-0.60511;-0.01577;-0.28966;3
ACCE;16.266;2790.285;5.44029;-7.89410;1.94188;2
GYRO;16.269;2790.285;-0.44824;-1.10721;0.43297;2
MAGN;16.271;2790.285;-19.51294;18.06183;23.96240;3
PRES;16.271;2790.285;1014.2526;3
ACCE;16.281;2790.306;5.65649;-7.95538;1.84740;2
AHRS;16.284;2790.310;-63.1917;-55.7887;-77.5110;-0.61055;-0.02089;-0.28011;3
GYRO;16.285;2790.306;-0.26755;-1.03687;0.41194;2
MAGN;16.289;2790.306;-17.89551;17.79022;23.96240;3
PRES;16.290;2790.319;1014.2526;3
ACCE;16.303;2790.326;5.83147;-8.04797;1.33990;2
AHRS;16.305;2790.330;-63.6157;-56.8254;-77.3205;-0.61460;-0.02615;-0.27110;3
GYRO;16.307;2790.326;-0.12894;-0.96767;0.38257;2
MAGN;16.308;2790.326;-16.86096;16.88538;25.27924;3
ACCE;16.321;2790.346;5.90053;-8.21078;1.00862;2
AHRS;16.324;2790.350;-63.9694;-57.7510;-77.0562;-0.61800;-0.03151;-0.26254;3
GYRO;16.325;2790.346;-0.07880;-0.93633;0.35391;2
MAGN;16.326;2790.346;-16.70990;16.65955;25.63934;3
ACCE;16.338;2790.366;6.23763;-8.50851;0.84851;2
GYRO;16.341;2790.366;-0.06323;-0.96426;0.33878;2
AHRS;16.343;2790.370;-64.2963;-58.6911;-76.8045;-0.62124;-0.03705;-0.25409;3
MAGN;16.345;2790.366;-14.56757;16.23077;23.86322;3
PRES;16.347;2790.353;1014.2526;3
ACCE;16.359;2790.386;6.58722;-8.67265;0.64989;2
GYRO;16.368;2790.386;-0.02646;-1.04700;0.29756;2
MAGN;16.369;2790.386;-12.91809;16.71600;25.13123;3
AHRS;16.372;2790.389;-64.5752;-59.7130;-76.5465;-0.62438;-0.04344;-0.24537;3
LIGH;16.375;2790.336;440.1;3
LIGH;16.376;2790.386;429.1;3
ACCE;16.379;2790.406;7.24049;-9.00169;0.07144;2
GYRO;16.381;2790.406;-0.02933;-1.17154;0.21741;2
MAGN;16.381;2790.406;-12.68005;16.83502;25.47150;3
AHRS;16.383;2790.409;-64.7777;-60.9371;-76.3471;-0.62759;-0.05127;-0.23630;3
PRES;16.385;2790.386;1014.2526;3
ACCE;16.398;2790.426;7.64087;-9.59659;-0.13268;2
GYRO;16.400;2790.426;-0.17352;-1.29631;0.07280;2
MAGN;16.401;2790.426;-11.62567;16.08124;23.88763;3
AHRS;16.402;2790.429;-64.9060;-62.6926;-76.5675;-0.63170;-0.06064;-0.22738;3
PRES;16.407;2790.420;1014.2526;3
ACCE;16.418;2790.447;7.57793;-9.93806;0.45369;2
AHRS;16.420;2790.449;-64.9934;-65.1343;-77.4733;-0.63727;-0.07082;-0.21920;3
GYRO;16.423;2790.447;-0.41237;-1.30963;-0.06061;2
MAGN;16.424;2790.447;-9.92279;16.26587;23.62823;3
ACCE;16.438;2790.467;7.99384;-9.66985;0.78406;2
GYRO;16.440;2790.467;-0.59256;-1.17422;-0.15939;2
MAGN;16.441;2790.467;-9.70154;16.31012;23.62823;3
AHRS;16.443;2790.469;-65.0418;-67.9994;-78.9532;-0.64379;-0.08059;-0.21238;3
PRES;16.445;2790.453;1014.2526;3
ACCE;16.460;2790.487;9.16821;-9.70915;0.68558;2
GYRO;16.462;2790.487;-0.73155;-1.11021;-0.36041;2
MAGN;16.463;2790.487;-8.75397;15.99274;23.93036;3
AHRS;16.465;2790.489;-64.9358;-71.2074;-80.9399;-0.65084;-0.09037;-0.20748;3
LIGH;16.467;2790.436;393.7;3
LIGH;16.468;2790.487;355.7;3
PRES;16.471;2790.487;1014.2526;3
ACCE;16.478;2790.507;9.97002;-10.53513;0.85300;2
GYRO;16.480;2790.507;-0.91435;-1.16100;-0.76274;2
MAGN;16.481;2790.507;-7.36389;17.24548;23.96240;3
AHRS;16.483;2790.509;-64.4651;-74.9628;-83.5201;-0.65853;-0.10207;-0.20497;3
ACCE;16.499;2790.527;9.57397;-11.36349;1.53395;2
AHRS;16.501;2790.528;-63.4965;-79.2255;-86.6785;-0.66693;-0.11613;-0.20560;3
GYRO;16.504;2790.527;-1.12633;-1.10730;-1.19443;2
MAGN;16.505;2790.527;-7.24945;17.36145;23.96240;3
PRES;16.506;2790.520;1014.2526;3
ACCE;16.519;2790.547;8.71132;-11.93979;2.09674;2
AHRS;16.524;2790.548;-62.0911;-83.4363;-90.0531;-0.67541;-0.13064;-0.20985;3
GYRO;16.527;2790.547;-1.26826;-0.90285;-1.48869;2
MAGN;16.531;2790.547;-6.91833;15.70282;23.32916;3
PRES;16.532;2790.554;1014.2526;3
ACCE;16.540;2790.567;7.90309;-11.30463;2.60048;2
AHRS;16.544;2790.568;-60.3961;-87.1266;-93.2130;-0.68321;-0.14436;-0.21694;3
GYRO;16.546;2790.567;-1.26727;-0.70734;-1.62822;2
MAGN;16.549;2790.567;-5.71899;16.78925;23.45428;3
ACCE;16.561;2790.588;7.46985;-10.02525;2.78123;2
AHRS;16.564;2790.588;-58.5047;-90.0433;-95.7327;-0.68940;-0.15789;-0.22544;3
GYRO;16.566;2790.588;-1.06274;-0.60962;-1.71115;2
MAGN;16.567;2790.588;-5.67322;16.83502;23.46039;3
PRES;16.572;2790.588;1014.2526;3
LIGH;16.573;2790.537;249.2;3
LIGH;16.574;2790.588;135.3;3
ACCE;16.579;2790.608;7.49977;-8.80977;2.04951;2
GYRO;16.580;2790.608;-0.78882;-0.63168;-1.84116;2
MAGN;16.581;2790.608;-6.54144;16.66107;23.29559;3
AHRS;16.583;2790.608;-56.4513;-92.1630;-97.4175;-0.69335;-0.17233;-0.23439;3
SOUN;16.590;1627.56;0.04967;67.90
AHRS;16.610;2790.628;-54.1670;-93.7988;-98.4520;-0.69547;-0.18897;-0.24360;3
ACCE;16.625;2790.628;7.67825;-7.96600;1.58600;2
GYRO;16.626;2790.628;-0.60846;-0.74648;-2.07735;2
AHRS;16.628;2790.648;-51.5389;-95.1576;-99.0572;-0.69608;-0.20839;-0.25383;3
MAGN;16.630;2790.628;-7.59888;16.65955;22.95685;3
PRES;16.631;2790.621;1014.2526;3
ACCE;16.639;2790.648;7.99583;-8.04532;1.25015;2
AHRS;16.643;2790.667;-48.4839;-96.2926;-99.4703;-0.69532;-0.22991;-0.26658;3
GYRO;16.645;2790.648;-0.52293;-0.78836;-2.43369;2
MAGN;16.646;2790.648;-7.62787;16.67328;22.96448;3
PRES;16.648;2790.655;1014.2526;3
ACCE;16.659;2790.668;8.00893;-8.82687;0.66347;2
AHRS;16.662;2790.687;-44.9911;-97.2112;-100.0047;-0.69358;-0.25168;-0.28352;3
GYRO;16.665;2790.668;-0.60567;-0.64548;-2.84673;2
MAGN;16.666;2790.668;-9.04999;17.38434;23.29254;3
LIGH;16.671;2790.638;177.1;3
LIGH;16.672;2790.688;236.1;3
ACCE;16.678;2790.688;7.55592;-9.53740;0.38301;2
GYRO;16.682;2790.688;-0.86159;-0.31194;-3.23744;2
MAGN;16.683;2790.688;-10.40344;18.06183;23.29254;3
PRES;16.685;2790.688;1014.2526;3
AHRS;16.686;2790.707;-41.1049;-97.8549;-100.8336;-0.69101;-0.27203;-0.30549;3
ACCE;16.697;2790.708;6.94791;-10.43936;0.75165;2
AHRS;16.700;2790.727;-36.9675;-98.0928;-101.9232;-0.68723;-0.28974;-0.33203;3
GYRO;16.704;2790.708;-1.17448;0.09972;-3.53787;2
MAGN;16.705;2790.708;-10.53925;17.92603;23.24982;3
PRES;16.708;2790.722;1014.2526;3
ACCE;16.718;2790.729;5.70863;-11.36414;0.91849;2
AHRS;16.723;2790.747;-32.8846;-97.8712;-103.2393;-0.68232;-0.30322;-0.36139;3
GYRO;16.725;2790.729;-1.39041;0.54817;-3.65242;2
MAGN;16.727;2790.729;-12.62817;15.97137;22.74170;3
ACCE;16.740;2790.749;3.99469;-11.96210;1.01210;2
AHRS;16.743;2790.767;-29.3163;-97.2961;-104.6798;-0.67707;-0.31136;-0.38995;3
GYRO;16.745;2790.749;-1.48344;0.93051;-3.42055;2
MAGN;16.747;2790.749;-14.08234;16.13464;24.13025;3
PRES;16.748;2790.755;1014.2526;3
ACCE;16.759;2790.769;2.71327;-11.47289;1.17830;2
AHRS;16.762;2790.787;-26.5238;-96.6434;-106.1059;-0.67268;-0.31506;-0.41426;3
GYRO;16.764;2790.769;-1.44072;1.10596;-2.82481;2
MAGN;16.766;2790.769;-14.45465;15.87372;24.13025;3
LIGH;16.771;2790.739;297.4;3
LIGH;16.772;2790.789;359.0;3
PRES;16.773;2790.789;1014.2526;3
AHRS;16.778;2790.806;-24.6252;-96.2511;-107.4118;-0.67060;-0.31589;-0.43163;3
ACCE;16.781;2790.789;2.51942;-10.74403;1.15233;2
GYRO;16.783;2790.789;-1.26427;0.90132;-2.06473;2
MAGN;16.784;2790.789;-18.02826;13.36517;24.15161;3
ACCE;16.798;2790.809;3.04103;-9.89406;1.32692;2
AHRS;16.802;2790.826;-23.5280;-96.3090;-108.4960;-0.67134;-0.31573;-0.44129;3
GYRO;16.804;2790.809;-1.01178;0.44562;-1.30791;2
MAGN;16.808;2790.809;-21.26465;11.05347;24.29810;3
PRES;16.811;2790.823;1014.2526;3
ACCE;16.820;2790.829;4.36320;-8.74333;1.73347;2
AHRS;16.823;2790.846;-22.9645;-96.8554;-109.1981;-0.67412;-0.31704;-0.44379;3
GYRO;16.825;2790.829;-0.72569;-0.11903;-0.71690;2
MAGN;16.826;2790.829;-21.63849;10.94666;24.50256;3
ACCE;16.838;2790.849;5.50784;-7.75758;2.12915;2
AHRS;16.841;2790.866;-22.6489;-97.7874;-109.4528;-0.67773;-0.32126;-0.44086;3
GYRO;16.843;2790.849;-0.38220;-0.66640;-0.42128;2
MAGN;16.845;2790.849;-23.71826;9.94415;25.63934;3
ACCE;16.858;2790.870;6.06038;-7.31468;2.07614;2
AHRS;16.861;2790.886;-22.4045;-98.9219;-109.3372;-0.68120;-0.32810;-0.43477;3
GYRO;16.863;2790.870;-0.04195;-1.05823;-0.33659;2
MAGN;16.866;2790.870;-23.71826;7.90100;25.63934;3
PRES;16.868;2790.856;1014.2526;3
ACCE;16.877;2790.890;6.08284;-7.09506;1.88126;2
AHRS;16.880;2790.906;-22.1525;-100.0502;-108.9998;-0.68393;-0.33624;-0.42779;3
GYRO;16.883;2790.890;0.17337;-1.19162;-0.36020;2
MAGN;16.884;2790.890;-23.78693;8.10394;25.63934;3
PRES;16.887;2790.890;1014.2526;3
ACCE;16.904;2790.910;5.81773;-7.05161;1.66319;2
GYRO;16.905;2790.910;0.24588;-1.12503;-0.39784;2
MAGN;16.908;2790.910;-23.81134;8.54797;25.88501;3
AHRS;16.910;2790.925;-21.8806;-101.0407;-108.5933;-0.68581;-0.34427;-0.42143;3
AHRS;16.925;2790.945;-21.6137;-101.8062;-108.2474;-0.68699;-0.35094;-0.41665;3
ACCE;16.927;2790.930;5.45924;-7.23059;1.51488;2
GYRO;16.929;2790.930;0.22746;-0.93011;-0.41208;2
MAGN;16.930;2790.930;-22.84088;7.02515;26.81122;3
PRES;16.931;2790.923;1014.2526;3
LIGH;16.933;2790.839;457.7;3
LIGH;16.934;2790.890;560.4;3
LIGH;16.935;2790.940;663.1;3
AHRS;16.945;2790.965;-21.3854;-102.2699;-107.9774;-0.68735;-0.35566;-0.41382;3
ACCE;16.947;2790.950;5.23541;-7.42809;1.49619;2
GYRO;16.948;2790.950;0.16599;-0.64853;-0.38496;2
MAGN;16.949;2790.950;-22.67456;7.35779;26.81122;3
PRES;16.951;2790.957;1014.2526;3
ACCE;16.957;2790.970;4.88554;-7.89517;1.60376;2
GYRO;16.960;2790.970;0.16599;-0.31476;-0.31366;2
MAGN;16.961;2790.970;-22.31903;8.06885;27.15302;3
AHRS;16.962;2790.985;-21.2856;-102.3221;-107.6903;-0.68643;-0.35811;-0.41278;3
ACCE;16.973;2790.990;4.29973;-7.99615;0.84267;2
GYRO;16.974;2790.990;0.23857;0.07774;-0.16542;2
MAGN;16.974;2790.990;-22.84088;7.02515;28.15247;3
AHRS;16.975;2791.005;-21.3878;-101.9541;-107.4088;-0.68444;-0.35773;-0.41332;3
PRES;16.976;2790.990;1014.2526;3
GNSS;16.977;1491985771.115;39.993402;-0.068428;111.000;123.900;27.0;1.7;19;4
ACCE;16.993;2791.010;3.69257;-8.01208;-0.45998;2
GYRO;16.994;2791.010;0.20815;0.44064;0.05484;2
MAGN;16.994;2791.010;-22.39532;7.07397;28.10516;3
AHRS;16.995;2791.025;-21.7336;-101.2848;-107.3100;-0.68247;-0.35372;-0.41524;3
PRES;17.002;2791.024;1014.2526;3
GNSS;17.009;1491985771.115;39.993402;-0.068428;111.000;123.900;27.0;1.7;19;4
ACCE;17.012;2791.031;3.24353;-7.81020;-1.43405;2
GYRO;17.013;2791.031;-0.03877;0.76691;0.33272;2
MAGN;17.014;2791.031;-21.57898;7.61719;27.78473;3
LIGH;17.014;2790.990;644.7;3
LIGH;17.015;2791.041;597.1;3
AHRS;17.016;2791.045;-22.3217;-100.4625;-107.6319;-0.68175;-0.34526;-0.41871;3
ACCE;17.033;2791.051;3.05392;-7.71379;-1.58463;2
GYRO;17.034;2791.051;-0.44200;1.03023;0.63159;2
AHRS;17.035;2791.064;-23.1530;-99.5833;-108.5096;-0.68291;-0.33192;-0.42377;3
MAGN;17.035;2791.051;-22.31598;8.60138;27.31476;3
PRES;17.036;2791.057;1014.2526;3
ACCE;17.052;2791.071;3.11317;-7.81223;-1.24460;2
GYRO;17.053;2791.071;-0.83971;1.25305;0.92952;2
AHRS;17.053;2791.084;-24.2483;-98.6860;-109.8960;-0.68577;-0.31395;-0.42996;3
MAGN;17.054;2791.071;-22.66083;8.25653;27.09656;3
PRES;17.061;2791.091;1014.2526;3
ACCE;17.072;2791.091;3.28368;-7.99992;-0.77177;2
AHRS;17.073;2791.104;-25.6437;-97.8482;-111.6719;-0.69008;-0.29212;-0.43617;3
GYRO;17.073;2791.091;-1.12372;1.38260;1.22813;2
MAGN;17.074;2791.091;-23.48785;7.55005;26.64490;3
ACCE;17.092;2791.111;3.52084;-8.25494;-0.20366;2
GYRO;17.092;2791.111;-1.31064;1.41499;1.52464;2
MAGN;17.093;2791.111;-23.71826;7.55005;26.64490;3
AHRS;17.093;2791.124;-27.3573;-97.1297;-113.7095;-0.69548;-0.26726;-0.44144;3
ACCE;17.111;2791.131;3.85411;-8.67430;0.32397;2
GYRO;17.112;2791.131;-1.43979;1.44077;1.82269;2
MAGN;17.112;2791.131;-23.91357;7.22351;25.83618;3
AHRS;17.112;2791.144;-29.4064;-96.5297;-115.9487;-0.70154;-0.23952;-0.44546;3
PRES;17.121;2791.125;1014.2526;3
ACCE;17.131;2791.151;4.43451;-9.23225;0.76312;2
GYRO;17.132;2791.151;-1.55736;1.49623;2.13422;2
MAGN;17.132;2791.151;-24.04175;6.87561;24.01428;3
AHRS;17.132;2791.164;-31.7951;-96.0470;-118.4123;-0.70797;-0.20866;-0.44831;3
SOUN;17.142;2105.76;0.06426;70.14
ACCE;17.151;2791.172;5.16048;-9.98495;1.13416;2
GYRO;17.151;2791.172;-1.70076;1.57875;2.44556;2
MAGN;17.152;2791.172;-23.71826;7.19910;23.29254;3
AHRS;17.152;2791.184;-34.5204;-95.7156;-121.1442;-0.71455;-0.17451;-0.44999;3
PRES;17.153;2791.158;1014.2526;3
LIGH;17.168;2791.091;462.6;3
LIGH;17.168;2791.141;317.5;3
LIGH;17.168;2791.192;172.4;3
ACCE;17.171;2791.192;5.98143;-10.79845;1.56953;2
GYRO;17.171;2791.192;-1.85556;1.65155;2.74448;2
MAGN;17.171;2791.192;-24.66278;7.56226;22.25037;3
AHRS;17.172;2791.203;-37.5555;-95.6153;-124.1919;-0.72108;-0.13722;-0.45033;3
PRES;17.180;2791.192;1014.2526;3
ACCE;17.191;2791.212;6.91832;-11.54483;2.15700;2
GYRO;17.191;2791.212;-1.97929;1.66055;3.02904;2
MAGN;17.191;2791.212;-25.77057;7.39746;19.98901;3
AHRS;17.192;2791.223;-40.8654;-95.8539;-127.5595;-0.72737;-0.09747;-0.44881;3
ACCE;17.211;2791.232;7.91994;-12.21191;2.85292;2
GYRO;17.211;2791.232;-2.01987;1.59315;3.29587;2
MAGN;17.211;2791.232;-25.46997;6.49872;18.93616;3
PRES;17.212;2791.225;1014.2526;3
AHRS;17.212;2791.243;-44.4245;-96.5090;-131.2025;-0.73303;-0.05611;-0.44485;3
ACCE;17.230;2791.252;8.94269;-12.54794;3.69861;2
GYRO;17.231;2791.252;-1.94034;1.47778;3.53101;2
MAGN;17.231;2791.252;-24.90845;7.54242;19.16656;3
AHRS;17.231;2791.263;-48.1784;-97.5774;-134.9818;-0.73740;-0.01449;-0.43809;3
PRES;17.240;2791.259;1014.2526;3
ACCE;17.250;2791.272;10.21272;-12.41260;4.45305;2
GYRO;17.250;2791.272;-1.70125;1.30687;3.69022;2
MAGN;17.251;2791.272;-23.82965;8.36182;18.56537;3
AHRS;17.251;2791.283;-52.0429;-98.9638;-138.6553;-0.73977;0.02551;-0.42850;3
LIGH;17.264;2791.242;142.4;3
LIGH;17.264;2791.292;139.3;3
ACCE;17.270;2791.292;11.55281;-11.83430;4.80989;2
GYRO;17.271;2791.292;-1.32515;1.11740;3.69211;2
MAGN;17.271;2791.292;-23.36731;7.90100;17.59491;3
PRES;17.272;2791.292;1014.2526;3
AHRS;17.272;2791.303;-55.8607;-100.4853;-142.0354;-0.73972;0.06234;-0.41719;3
ACCE;17.290;2791.313;12.63191;-10.82520;4.80458;2
GYRO;17.291;2791.313;-0.91571;1.03918;3.48575;2
MAGN;17.291;2791.313;-23.63129;8.51593;17.00592;3
AHRS;17.292;2791.323;-59.4226;-101.8259;-144.9313;-0.73697;0.09487;-0.40626;3
PRES;17.299;2791.326;1014.2526;3
ACCE;17.310;2791.333;13.20409;-9.66127;4.33255;2
GYRO;17.311;2791.333;-0.58757;1.15936;3.06277;2
MAGN;17.311;2791.333;-23.16895;8.94470;16.42151;3
AHRS;17.312;2791.342;-62.5022;-102.6714;-147.2989;-0.73177;0.12309;-0.39847;3
ACCE;17.330;2791.353;13.06824;-8.66710;3.37480;2
GYRO;17.331;2791.353;-0.45976;1.52437;2.48544;2
MAGN;17.331;2791.353;-22.49146;8.77686;16.42151;3
PRES;17.332;2791.360;1014.2526;3
AHRS;17.333;2791.362;-64.9362;-102.9103;-149.3645;-0.72480;0.14831;-0.39613;3
ACCE;17.352;2791.373;12.21843;-8.01523;2.21530;2
GYRO;17.352;2791.373;-0.61119;2.09004;1.86304;2
MAGN;17.353;2791.373;-22.39685;10.20966;15.41748;3
AHRS;17.353;2791.382;-66.6299;-102.8141;-151.7209;-0.71706;0.17267;-0.40061;3
LIGH;17.366;2791.343;209.6;3
LIGH;17.367;2791.393;287.6;3
ACCE;17.371;2791.393;10.90361;-7.84708;1.42900;2
AHRS;17.373;2791.402;-67.6213;-102.8913;-155.0145;-0.70940;0.19805;-0.41146;3
GYRO;17.375;2791.393;-0.98860;2.71005;1.31427;2
MAGN;17.377;2791.393;-23.00415;10.91309;14.48517;3
ACCE;17.392;2791.413;9.60898;-7.89810;1.14317;2
GYRO;17.394;2791.413;-1.41621;3.23468;0.92342;2
MAGN;17.396;2791.413;-23.54279;10.52856;14.41040;3
AHRS;17.397;2791.422;-68.0713;-103.4311;-159.4798;-0.70184;0.22537;-0.42696;3
PRES;17.400;2791.393;1014.2526;3
AHRS;17.415;2791.442;-68.1388;-104.4522;-164.8780;-0.69422;0.25401;-0.44473;3
ACCE;17.420;2791.433;8.54362;-7.95125;1.09050;2
GYRO;17.421;2791.433;-1.76657;3.55972;0.68085;2
MAGN;17.423;2791.433;-23.95630;11.35254;13.62152;3
PRES;17.424;2791.427;1014.2526;3
ACCE;17.432;2791.454;7.64389;-7.93965;1.07899;2
GYRO;17.434;2791.454;-2.02184;3.66652;0.54744;2
AHRS;17.437;2791.461;-67.9464;-105.9098;-170.9184;-0.68649;0.28319;-0.46273;3
MAGN;17.440;2791.454;-25.09155;9.38721;11.24725;3
ACCE;17.454;2791.474;6.95641;-7.89738;1.23061;2
AHRS;17.457;2791.481;-67.5913;-107.7696;-177.3559;-0.67872;0.31227;-0.47932;3
GYRO;17.459;2791.474;-2.18163;3.56340;0.50012;2
MAGN;17.460;2791.474;-25.64545;7.72552;10.05402;3
PRES;17.462;2791.460;1014.2526;3
LIGH;17.467;2791.444;415.8;3
LIGH;17.469;2791.494;550.7;3
AHRS;17.472;2791.501;-67.1599;-109.9229;176.1855;-0.67118;0.34008;-0.49312;3
ACCE;17.477;2791.494;6.57008;-7.92390;1.54128;2
GYRO;17.478;2791.494;-2.24074;3.30940;0.51866;2
MAGN;17.480;2791.494;-26.53351;8.61206;8.56781;3
PRES;17.482;2791.494;1014.2526;3
ACCE;17.492;2791.514;6.57310;-8.08102;1.89290;2
AHRS;17.495;2791.521;-66.7166;-112.2891;169.8851;-0.66392;0.36629;-0.50376;3
GYRO;17.497;2791.514;-2.21666;2.95230;0.58029;2
MAGN;17.498;2791.514;-28.52631;9.46655;5.85785;3
ACCE;17.512;2791.534;6.96300;-8.22316;2.19971;2
AHRS;17.515;2791.541;-66.2735;-114.8001;163.8443;-0.65706;0.39072;-0.51138;3
GYRO;17.517;2791.534;-2.15193;2.57817;0.63837;2
MAGN;17.519;2791.534;-29.32434;9.65271;4.85840;3
PRES;17.522;2791.527;1014.2526;3
ACCE;17.531;2791.554;7.28215;-8.09851;2.38464;2
GYRO;17.533;2791.554;-2.13655;2.31723;0.64766;2
MAGN;17.535;2791.554;-28.84827;8.93860;4.17786;3
AHRS;17.537;2791.561;-65.7612;-117.3676;158.0958;-0.65078;0.41334;-0.51666;3
PRES;17.540;2791.561;1014.2526;3
ACCE;17.554;2791.574;7.41862;-7.76840;2.72722;2
AHRS;17.558;2791.581;-65.0699;-119.9231;152.4209;-0.64463;0.43542;-0.52083;3
GYRO;17.561;2791.574;-2.24368;2.29985;0.61383;2
MAGN;17.562;2791.574;-29.96063;9.20868;2.11029;3
ACCE;17.573;2791.595;7.62140;-7.61066;3.01758;2
AHRS;17.577;2791.600;-64.1119;-122.2537;146.7080;-0.63766;0.45814;-0.52524;3
GYRO;17.579;2791.595;-2.42680;2.51582;0.54597;2
MAGN;17.581;2791.595;-30.54962;9.47723;1.33972;3
PRES;17.582;2791.595;1014.2606;3
SOUN;17.583;1310.12;0.03998;66.02
AHRS;17.613;2791.620;-62.8451;-124.1267;141.1006;-0.62955;0.48134;-0.53034;3
ACCE;17.615;2791.615;7.75139;-7.71562;3.37158;2
GYRO;17.617;2791.615;-2.61078;2.79721;0.43561;2
MAGN;17.619;2791.615;-30.04456;9.98230;1.09863;3
PRES;17.622;2791.628;1014.2626;3
AHRS;17.623;2791.640;-61.3332;-125.3426;135.8686;-0.62021;0.50407;-0.53619;3
ACCE;17.623;2791.635;7.73875;-7.96883;3.99402;2
GYRO;17.623;2791.635;-2.68422;3.01898;0.30164;2
MAGN;17.623;2791.635;-30.49622;10.04791;-0.10681;3
LIGH;17.624;2791.544;608.6;3
LIGH;17.624;2791.595;658.0;3
LIGH;17.624;2791.645;707.5;3
AHRS;17.631;2791.660;-59.7408;-125.7738;131.2230;-0.60926;0.52545;-0.54299;3
ACCE;17.631;2791.655;7.16728;-7.93608;4.66997;2
GYRO;17.631;2791.655;-2.57712;3.16425;0.20259;2
MAGN;17.632;2791.655;-30.72510;10.00214;-0.50354;3
ACCE;17.651;2791.675;6.74277;-7.48169;5.20284;2
AHRS;17.652;2791.680;-58.3323;-125.3933;127.3473;-0.59631;0.54447;-0.55105;3
GYRO;17.652;2791.675;-2.23370;3.23528;0.18991;2
MAGN;17.652;2791.675;-30.86090;9.86786;-2.68707;3
PRES;17.660;2791.662;1014.2626;3
AHRS;17.670;2791.700;-57.3482;-124.1368;124.5279;-0.58149;0.55969;-0.56105;3
ACCE;17.672;2791.695;6.61545;-6.86646;5.54448;2
GYRO;17.672;2791.695;-1.56720;3.09641;0.18073;2
MAGN;17.672;2791.695;-29.66919;8.86841;-3.74451;3
ACCE;17.688;2791.715;6.70453;-6.63550;4.55159;2
GYRO;17.689;2791.715;-0.61139;2.69720;0.11797;2
MAGN;17.690;2791.715;-29.32434;8.60138;-3.85437;3
PRES;17.690;2791.695;1014.2626;3
AHRS;17.691;2791.720;-56.9328;-121.9219;123.2556;-0.56632;0.56880;-0.57349;3
ACCE;17.710;2791.736;6.33759;-6.67680;2.48732;2
AHRS;17.711;2791.739;-56.9681;-118.8107;123.6735;-0.55245;0.57109;-0.58815;3
GYRO;17.711;2791.736;0.29172;2.23924;-0.04886;2
MAGN;17.712;2791.736;-29.89349;8.88519;-4.94080;3
PRES;17.719;2791.729;1014.2626;3
AHRS;17.730;2791.759;-57.1605;-115.0525;125.3885;-0.54046;0.56808;-0.60409;3
ACCE;17.731;2791.756;5.39221;-7.43742;0.36189;2
GYRO;17.731;2791.756;0.87134;1.90048;-0.23512;2
MAGN;17.732;2791.756;-30.60455;11.26709;-6.02570;3
ACCE;17.750;2791.776;4.68259;-8.13631;-1.65739;2
AHRS;17.751;2791.779;-57.3235;-111.0207;127.6259;-0.52914;0.56289;-0.62033;3
GYRO;17.751;2791.776;1.01285;1.87860;-0.30188;2
MAGN;17.752;2791.776;-30.72510;11.75537;-6.20117;3
PRES;17.752;2791.762;1014.2626;3
ACCE;17.770;2791.796;4.48219;-8.46501;-2.86755;2
AHRS;17.771;2791.799;-57.3496;-107.1737;129.4767;-0.51698;0.55891;-0.63579;3
GYRO;17.771;2791.796;0.72021;2.10077;-0.28482;2
MAGN;17.771;2791.796;-29.52881;10.85663;-8.48999;3
LIGH;17.773;2791.695;620.0;3
LIGH;17.773;2791.746;499.9;3
LIGH;17.773;2791.796;379.8;3
PRES;17.777;2791.796;1014.2626;3
ACCE;17.787;2791.816;4.74078;-9.15842;-2.80489;2
GYRO;17.787;2791.816;0.23701;2.38971;-0.22963;2
MAGN;17.787;2791.816;-31.00281;9.94110;-9.32007;3
AHRS;17.788;2791.819;-57.2245;-103.8473;130.3403;-0.50316;0.55822;-0.64965;3
ACCE;17.807;2791.836;5.04924;-9.67279;-1.82298;2
AHRS;17.808;2791.839;-57.0402;-100.9687;130.3065;-0.48743;0.56051;-0.66210;3
GYRO;17.810;2791.836;-0.14940;2.66628;-0.15114;2
MAGN;17.810;2791.836;-31.25153;9.82819;-9.38568;3
PRES;17.810;2791.830;1014.2626;3
ACCE;17.830;2791.856;5.14174;-9.44304;-1.26787;2
AHRS;17.831;2791.858;-56.9025;-98.2246;129.8482;-0.46987;0.56416;-0.67392;3
GYRO;17.831;2791.856;-0.25270;2.81337;-0.07100;2
MAGN;17.832;2791.856;-28.73688;9.19800;-9.98535;3
PRES;17.839;2791.863;1014.2626;3
AHRS;17.850;2791.878;-56.8331;-95.4197;129.4070;-0.45140;0.56752;-0.68548;3
ACCE;17.852;2791.877;5.49850;-9.17778;-1.16626;2
GYRO;17.853;2791.877;-0.16603;2.79738;-0.04140;2
MAGN;17.854;2791.877;-28.92914;9.92584;-11.12671;3
ACCE;17.871;2791.897;5.82045;-9.09186;-1.62000;2
AHRS;17.873;2791.898;-56.7582;-92.4948;129.0993;-0.43260;0.56990;-0.69693;3
GYRO;17.874;2791.897;-0.11365;2.81044;-0.08192;2
MAGN;17.878;2791.897;-28.97339;10.00214;-11.22894;3
PRES;17.879;2791.897;1014.2626;3
LIGH;17.880;2791.846;302.8;3
LIGH;17.881;2791.897;236.5;3
ACCE;17.889;2791.917;5.72462;-9.24814;-2.27052;2
AHRS;17.892;2791.918;-56.6102;-89.6550;128.6848;-0.41387;0.57189;-0.70760;3
GYRO;17.893;2791.917;-0.22383;2.84389;-0.16173;2
MAGN;17.894;2791.917;-27.98462;9.67255;-13.12103;3
ACCE;17.908;2791.937;5.30205;-9.46803;-2.26532;2
AHRS;17.911;2791.938;-56.4099;-87.1617;127.8647;-0.39527;0.57451;-0.71662;3
GYRO;17.912;2791.937;-0.43665;2.81517;-0.20947;2
MAGN;17.914;2791.937;-26.74713;9.48334;-15.00549;3
ACCE;17.929;2791.957;4.96608;-9.76053;-2.04916;2
AHRS;17.932;2791.958;-56.2373;-85.0645;126.6142;0.37667;-0.57811;0.72378;3
GYRO;17.934;2791.957;-0.62650;2.74664;-0.19066;2
MAGN;17.935;2791.957;-26.69525;9.47723;-15.08331;3
PRES;17.936;2791.930;1014.2626;3
ACCE;17.948;2791.977;4.77245;-10.00467;-1.40359;2
AHRS;17.951;2791.978;-56.1760;-83.3302;125.1026;0.35833;-0.58247;0.72914;3
GYRO;17.952;2791.977;-0.74730;2.64961;-0.10571;2
MAGN;17.953;2791.977;-27.90527;11.37695;-15.57770;3
PRES;17.955;2791.964;1014.2626;3
AHRS;17.969;2791.997;-56.2800;-81.7251;123.5636;0.33970;-0.58707;0.73353;3
LIGH;17.972;2791.947;212.4;3
LIGH;17.973;2791.997;192.9;3
ACCE;17.992;2791.997;4.70325;-9.74812;-0.81841;2
AHRS;17.994;2792.017;-56.5632;-80.0576;122.1652;0.32034;-0.59145;0.73760;3
GYRO;17.996;2791.997;-0.72423;2.56807;0.03883;2
MAGN;17.997;2791.997;-24.24316;10.52856;-18.43414;3
PRES;17.999;2791.997;1014.2626;3
ACCE;18.008;2792.018;4.73692;-9.48749;-0.71523;2
AHRS;18.011;2792.037;-57.0170;-78.2850;120.9947;0.30048;-0.59535;0.74154;3
GYRO;18.015;2792.018;-0.63760;2.50525;0.19702;2
MAGN;18.016;2792.018;-24.23248;10.52246;-18.47382;3
PRES;18.032;2792.031;1014.2626;3
AHRS;18.033;2792.057;-57.6150;-76.3836;120.0700;0.28020;-0.59870;0.74544;3
ACCE;18.035;2792.038;5.04567;-9.39223;-0.52347;2
GYRO;18.036;2792.038;-0.55846;2.44565;0.34518;2
MAGN;18.037;2792.038;-23.49854;10.26764;-20.80231;3
ACCE;18.047;2792.058;5.33781;-9.26123;-0.60201;2
AHRS;18.048;2792.077;-58.3211;-74.3769;119.4224;0.26000;-0.60140;0.74926;3
GYRO;18.048;2792.058;-0.44656;2.35182;0.47931;2
MAGN;18.049;2792.058;-22.14050;12.98065;-21.45081;3
PRES;18.049;2792.065;1014.2626;3
ACCE;18.064;2792.078;5.68677;-8.99776;-0.71317;2
GYRO;18.065;2792.078;-0.32892;2.19514;0.58441;2
AHRS;18.065;2792.097;-59.0811;-72.3320;119.0626;0.24068;-0.60341;0.75291;3
MAGN;18.066;2792.078;-22.10846;12.99133;-21.50116;3
LIGH;18.070;2792.048;232.3;3
LIGH;18.070;2792.098;278.2;3
PRES;18.073;2792.098;1014.2626;3
ACCE;18.084;2792.098;6.09514;-8.47357;-0.89865;2
AHRS;18.085;2792.116;-59.8250;-70.3799;118.8698;0.22287;-0.60493;0.75609;3
GYRO;18.086;2792.098;-0.24065;1.99574;0.63249;2
MAGN;18.086;2792.098;-21.58966;13.23395;-22.36328;3
ACCE;18.104;2792.118;6.58582;-7.98514;-1.11580;2
GYRO;18.105;2792.118;-0.20883;1.79214;0.61044;2
AHRS;18.105;2792.136;-60.4935;-68.6480;118.6161;0.20654;-0.60637;0.75848;3
MAGN;18.106;2792.118;-21.26465;14.20746;-23.29407;3
PRES;18.106;2792.132;1014.2626;3
ACCE;18.124;2792.138;6.91838;-7.61984;-1.69695;2
GYRO;18.124;2792.138;-0.29500;1.70248;0.49973;2
AHRS;18.125;2792.156;-61.0777;-67.4518;117.8773;0.19159;-0.60874;0.75918;3
MAGN;18.126;2792.138;-21.02356;14.15100;-23.45276;3
PRES;18.133;2792.165;1014.2626;3
SOUN;18.134;595.62;0.01818;59.17
ACCE;18.143;2792.159;7.15633;-7.31139;-2.17117;2
AHRS;18.144;2792.176;-61.5777;-67.2103;116.1642;0.17817;-0.61325;0.75709;3
GYRO;18.145;2792.159;-0.58644;1.61469;0.31435;2
MAGN;18.145;2792.159;-18.86292;13.76648;-24.72076;3
ACCE;18.164;2792.179;7.34485;-7.34177;-1.90315;2
GYRO;18.165;2792.179;-0.98923;1.51775;0.05772;2
MAGN;18.165;2792.179;-17.93671;14.38293;-24.13177;3
AHRS;18.165;2792.196;-61.9459;-68.0698;113.3229;0.16654;-0.62003;0.75191;3
LIGH;18.170;2792.148;348.2;3
LIGH;18.170;2792.199;421.1;3
ACCE;18.186;2792.199;7.38614;-7.79666;-1.50031;2
AHRS;18.187;2792.216;-62.1267;-69.9928;109.3976;0.15669;-0.62887;0.74370;3
GYRO;18.187;2792.199;-1.37254;1.42258;-0.23061;2
MAGN;18.188;2792.199;-17.72919;14.69574;-24.43085;3
PRES;18.196;2792.199;1014.2725;3
AHRS;18.206;2792.236;-62.1031;-73.0026;104.3130;0.14805;-0.64007;0.73206;3
ACCE;18.207;2792.219;7.43660;-9.02008;-1.29733;2
GYRO;18.208;2792.219;-1.76306;1.35500;-0.50812;2
MAGN;18.208;2792.219;-16.53442;16.59851;-26.08795;3
ACCE;18.227;2792.239;7.17000;-10.62045;0.06071;2
AHRS;18.227;2792.255;-61.8837;-76.6790;98.4245;0.13938;-0.65290;0.71770;3
GYRO;18.228;2792.239;-2.19185;1.32861;-0.72499;2
MAGN;18.228;2792.239;-16.53442;17.18597;-25.80719;3
PRES;18.228;2792.232;1014.2725;3
ACCE;18.245;2792.259;6.54242;-11.55751;1.98735;2
AHRS;18.245;2792.275;-61.5352;-80.0698;92.6402;0.12923;-0.66498;0.70305;3
GYRO;18.246;2792.259;-2.38902;1.46530;-0.77415;2
MAGN;18.247;2792.259;-16.50085;17.28668;-25.83923;3
PRES;18.255;2792.266;1014.2725;3
ACCE;18.264;2792.279;5.73781;-11.14876;3.30519;2
GYRO;18.264;2792.279;-2.18951;1.64465;-0.64566;2
AHRS;18.265;2792.295;-61.1993;-82.3942;87.8285;0.11729;-0.67406;0.69074;3
MAGN;18.265;2792.279;-16.25061;18.18237;-25.73090;3
LIGH;18.272;2792.249;395.4;3
LIGH;18.272;2792.300;359.4;3
ACCE;18.283;2792.300;5.38402;-9.55692;3.80730;2
AHRS;18.284;2792.315;-60.9451;-83.2438;84.5918;0.10483;-0.67856;0.68273;3
GYRO;18.286;2792.300;-1.64738;1.74767;-0.42337;2
MAGN;18.286;2792.300;-15.83405;19.98901;-24.80164;3
PRES;18.287;2792.300;1014.2725;3
ACCE;18.305;2792.320;5.41992;-8.04509;3.09222;2
AHRS;18.306;2792.335;-60.7173;-82.6928;83.1507;0.09443;-0.67822;0.67965;3
GYRO;18.307;2792.320;-0.88184;1.65739;-0.26382;2
MAGN;18.308;2792.320;-15.29999;20.11108;-24.83978;3
PRES;18.314;2792.333;1014.2725;3
AHRS;18.325;2792.355;-60.4041;-81.1720;83.1383;0.08726;-0.67416;0.68035;3
ACCE;18.327;2792.340;5.57152;-7.35645;1.55678;2
GYRO;18.328;2792.340;-0.14987;1.40997;-0.22919;2
MAGN;18.328;2792.340;-13.55591;20.86334;-24.96948;3
ACCE;18.344;2792.360;5.38989;-7.25021;-0.26302;2
GYRO;18.345;2792.360;0.31926;1.21327;-0.29436;2
AHRS;18.346;2792.375;-59.9486;-79.2483;83.8713;0.08293;-0.66814;0.68293;3
MAGN;18.347;2792.360;-13.55591;21.91620;-24.96948;3
PRES;18.348;2792.367;1014.2725;3
ACCE;18.363;2792.380;4.83559;-7.64305;-1.72215;2
GYRO;18.364;2792.380;0.47563;1.11661;-0.36105;2
MAGN;18.365;2792.380;-13.41095;22.25647;-25.10834;3
AHRS;18.366;2792.394;-59.4393;-77.3656;84.7098;0.07971;-0.66185;0.68572;3
PRES;18.374;2792.400;1014.2639;3
LIGH;18.375;2792.350;306.1;3
LIGH;18.376;2792.400;251.0;3
AHRS;18.384;2792.414;-59.0779;-75.9509;85.0030;0.07516;-0.65725;0.68700;3
ACCE;18.386;2792.400;4.21722;-8.05699;-3.17984;2
GYRO;18.387;2792.400;0.32188;1.13948;-0.32553;2
MAGN;18.387;2792.400;-12.51831;22.62726;-25.66833;3
ACCE;18.405;2792.420;4.20273;-8.10204;-3.88139;2
AHRS;18.406;2792.434;-58.9812;-75.4145;84.2538;0.06826;-0.65609;0.68523;3
GYRO;18.407;2792.420;-0.13719;1.19128;-0.21304;2
MAGN;18.407;2792.420;-11.27930;21.38977;-26.14288;3
PRES;18.408;2792.434;1014.2626;3
ACCE;18.424;2792.441;4.71942;-8.07613;-3.21564;2
AHRS;18.425;2792.454;-59.0574;-75.7941;82.5405;0.06022;-0.65824;0.68044;3
GYRO;18.427;2792.441;-0.64418;1.12756;-0.13806;2
MAGN;18.427;2792.441;-11.16791;21.05103;-26.78833;3
ACCE;18.443;2792.461;5.24318;-8.10085;-1.98917;2
GYRO;18.444;2792.461;-0.93767;0.92680;-0.14737;2
MAGN;18.445;2792.461;-10.75287;21.22345;-27.64587;3
AHRS;18.445;2792.474;-59.1484;-76.8298;80.3144;0.05294;-0.66240;0.67384;3
ACCE;18.463;2792.481;5.51956;-8.20427;-0.76852;2
GYRO;18.464;2792.481;-1.00996;0.71657;-0.19197;2
MAGN;18.465;2792.481;-10.40344;22.96753;-26.64490;3
PRES;18.465;2792.467;1014.2626;3
AHRS;18.466;2792.494;-59.1598;-78.1095;77.9944;0.04690;-0.66707;0.66670;3
LIGH;18.475;2792.451;222.6;3
LIGH;18.476;2792.501;197.6;3
AHRS;18.483;2792.514;-59.0798;-79.3398;75.8521;0.04201;-0.67135;0.65988;3
ACCE;18.485;2792.501;5.51813;-8.23587;-0.10464;2
GYRO;18.486;2792.501;-0.94882;0.60495;-0.23865;2
MAGN;18.486;2792.501;-9.82971;23.03009;-27.19421;3
PRES;18.493;2792.501;1014.2626;3
AHRS;18.503;2792.533;-58.9227;-80.3241;73.9808;0.03765;-0.67469;0.65373;3
ACCE;18.505;2792.521;5.39221;-8.17128;0.28235;2
GYRO;18.505;2792.521;-0.83916;0.58821;-0.26884;2
MAGN;18.506;2792.521;-9.48944;23.27423;-27.51923;3
ACCE;18.524;2792.541;5.14516;-8.08212;0.27501;2
PROX;18.525;2792.501;0.0;3
AHRS;18.526;2792.553;-58.7200;-81.0112;72.3663;0.03331;-0.67700;0.64826;3
GYRO;18.526;2792.541;-0.73047;0.66071;-0.28696;2
MAGN;18.527;2792.541;-10.57739;23.49243;-26.47858;3
PRES;18.528;2792.535;1014.2626;3
ACCE;18.542;2792.561;4.82054;-8.01234;0.12624;2
GYRO;18.545;2792.561;-0.64835;0.74080;-0.28259;2
AHRS;18.547;2792.573;-58.5089;-81.4508;70.9541;0.02877;-0.67849;0.64338;3
MAGN;18.551;2792.561;-10.57739;23.91968;-27.16064;3
PRES;18.553;2792.568;1014.2626;3
ACCE;18.561;2792.582;4.49164;-8.03207;-0.00427;2
AHRS;18.564;2792.593;-58.3259;-81.7150;69.7369;0.02419;-0.67940;0.63913;3
GYRO;18.566;2792.582;-0.57080;0.76511;-0.25403;2
MAGN;18.567;2792.582;-10.06012;24.76501;-27.51465;3
SOUN;18.575;646.14;0.01972;59.88
LIGH;18.593;2792.551;187.8;3
LIGH;18.593;2792.602;179.8;3
AHRS;18.594;2792.613;-58.2127;-81.8463;68.6876;0.01941;-0.67990;0.63553;3
ACCE;18.596;2792.602;4.22841;-8.11685;-0.00198;2
GYRO;18.598;2792.602;-0.49622;0.74605;-0.18895;2
MAGN;18.598;2792.602;-9.35211;25.07019;-26.64490;3
PRES;18.599;2792.602;1014.2626;3
ACCE;18.604;2792.622;4.14375;-8.29033;0.10497;2
GYRO;18.604;2792.622;-0.41176;0.70549;-0.08162;2
AHRS;18.605;2792.633;-58.2158;-81.8340;67.8722;0.01449;-0.67999;0.63292;3
MAGN;18.607;2792.622;-8.87909;24.91150;-27.09808;3
PRES;18.612;2792.635;1014.2626;3
ACCE;18.622;2792.642;4.30412;-8.41104;0.28975;2
GYRO;18.623;2792.642;-0.29988;0.63208;0.05824;2
MAGN;18.625;2792.642;-8.13751;24.71924;-27.18048;3
AHRS;18.629;2792.653;-58.3585;-81.6673;67.3398;0.00951;-0.67963;0.63155;3
ACCE;18.644;2792.662;4.67448;-8.47417;0.50180;2
AHRS;18.646;2792.672;-58.6164;-81.2817;67.1993;0.00491;-0.67861;0.63172;3
GYRO;18.648;2792.662;-0.13449;0.51747;0.19220;2
MAGN;18.651;2792.662;-7.94983;24.71924;-26.64490;3
PRES;18.652;2792.669;1014.2626;3
ACCE;18.663;2792.682;5.15619;-8.55089;0.51962;2
AHRS;18.665;2792.692;-58.9412;-80.6323;67.5424;0.00129;-0.67676;0.63361;3
GYRO;18.668;2792.682;0.07594;0.38358;0.29654;2
MAGN;18.669;2792.682;-7.60498;25.41046;-26.64490;3
LIGH;18.676;2792.652;180.8;3
LIGH;18.677;2792.702;182.8;3
ACCE;18.682;2792.702;5.51114;-8.52165;0.38165;2
GYRO;18.682;2792.702;0.28415;0.27193;0.36589;2
AHRS;18.684;2792.712;-59.2891;-79.7032;68.3425;-0.00136;-0.67406;0.63699;3
MAGN;18.687;2792.702;-6.80389;25.67291;-26.55945;3
ACCE;18.703;2792.723;5.73012;-8.28973;-0.03130;2
AHRS;18.706;2792.732;-59.6213;-78.4819;69.5799;-0.00303;-0.67045;0.64169;3
GYRO;18.707;2792.723;0.47672;0.19730;0.40118;2
MAGN;18.709;2792.723;-6.37360;25.24414;-26.47858;3
PRES;18.711;2792.702;1014.2626;3
ACCE;18.723;2792.743;5.97646;-7.95128;-0.71504;2
AHRS;18.725;2792.752;-59.8966;-77.0800;71.0985;-0.00382;-0.66627;0.64711;3
GYRO;18.726;2792.743;0.60901;0.15182;0.39818;2
MAGN;18.727;2792.743;-5.90363;24.39728;-26.74713;3
PRES;18.730;2792.736;1014.2626;3
ACCE;18.742;2792.763;6.29169;-7.63309;-1.41788;2
AHRS;18.744;2792.772;-60.0847;-75.7533;72.6103;-0.00378;-0.66228;0.65227;3
GYRO;18.747;2792.763;0.61996;0.10373;0.34373;2
MAGN;18.748;2792.763;-5.59540;23.37799;-27.81219;3
ACCE;18.763;2792.783;6.48946;-7.45485;-1.90445;2
AHRS;18.765;2792.792;-60.1503;-74.8028;73.8379;-0.00255;-0.65936;0.65629;3
GYRO;18.767;2792.783;0.52048;0.00272;0.22346;2
MAGN;18.767;2792.783;-5.67322;23.14301;-28.48816;3
PRES;18.773;2792.770;1014.2626;3
LIGH;18.778;2792.753;181.7;3
LIGH;18.780;2792.803;180.2;3
AHRS;18.783;2792.811;-60.0981;-74.4640;74.5689;0.00005;-0.65821;0.65854;3
ACCE;18.787;2792.803;6.42676;-7.58926;-2.04010;2
GYRO;18.790;2792.803;0.33684;-0.15652;0.07300;2
MAGN;18.791;2792.803;-5.57251;23.24371;-28.39050;3
PRES;18.793;2792.803;1014.2626;3
ACCE;18.803;2792.823;6.31535;-8.00581;-1.54372;2
AHRS;18.806;2792.831;-59.9919;-74.8233;74.7428;0.00379;-0.65918;0.65892;3
GYRO;18.808;2792.823;0.10849;-0.35176;-0.04236;2
MAGN;18.810;2792.823;-5.70679;23.10791;-28.92151;3
ACCE;18.823;2792.843;6.38313;-8.43742;-0.41423;2
AHRS;18.825;2792.851;-59.8632;-75.7025;74.6090;0.00889;-0.66176;0.65825;3
GYRO;18.830;2792.843;-0.02245;-0.58972;-0.10175;2
MAGN;18.832;2792.843;-5.84717;22.96753;-29.32739;3
PRES;18.833;2792.837;1014.2626;3
ACCE;18.843;2792.864;6.62062;-8.65605;0.47409;2
AHRS;18.846;2792.871;-59.6878;-76.7335;74.5991;0.01587;-0.66471;0.65782;3
GYRO;18.849;2792.864;0.03883;-0.85237;-0.12631;2
MAGN;18.852;2792.864;-5.73883;22.19849;-29.01154;3
PRES;18.853;2792.870;1014.2626;3
ACCE;18.863;2792.884;7.01666;-8.69266;1.02081;2
AHRS;18.867;2792.891;-59.4054;-77.6861;74.9807;0.02535;-0.66715;0.65834;3
GYRO;18.869;2792.884;0.23001;-1.09273;-0.18301;2
MAGN;18.871;2792.884;-5.78613;21.62781;-28.50037;3
LIGH;18.881;2792.853;163.6;3
LIGH;18.882;2792.904;144.8;3
AHRS;18.884;2792.911;-58.9461;-78.4406;75.7505;0.03708;-0.66854;0.65965;3
ACCE;18.891;2792.904;7.29607;-8.56728;0.48070;2
GYRO;18.892;2792.904;0.42288;-1.20184;-0.30046;2
MAGN;18.893;2792.904;-5.84717;21.56525;-28.32184;3
PRES;18.894;2792.904;1014.2626;3
AHRS;18.909;2792.930;-58.3115;-79.2651;76.3849;0.04953;-0.66979;0.66009;3
ACCE;18.911;2792.924;7.39088;-8.49878;-0.42065;2
GYRO;18.912;2792.924;0.35428;-1.10394;-0.47676;2
MAGN;18.914;2792.924;-6.67114;20.74127;-28.65753;3
PRES;18.917;2792.937;1014.2626;3
ACCE;18.922;2792.944;7.39424;-8.54218;-0.52458;2
AHRS;18.924;2792.950;-57.5361;-80.4411;76.2793;0.06055;-0.67214;0.65778;3
GYRO;18.925;2792.944;-0.01053;-0.79636;-0.67883;2
MAGN;18.927;2792.944;-7.67517;20.45898;-28.47900;3
ACCE;18.942;2792.964;7.32158;-8.69814;0.06085;2
AHRS;18.942;2792.970;-56.6156;-81.9330;75.2702;0.06890;-0.67575;0.65215;3
GYRO;18.943;2792.964;-0.44267;-0.41394;-0.88135;2
MAGN;18.943;2792.964;-7.94983;20.51392;-28.32184;3
ACCE;18.961;2792.984;6.99721;-8.98373;0.68584;2
AHRS;18.962;2792.990;-55.5165;-83.5282;73.6441;0.07517;-0.68003;0.64392;3
GYRO;18.962;2792.984;-0.74312;-0.11052;-1.07666;2
MAGN;18.963;2792.984;-9.57794;20.13855;-29.39758;3
PRES;18.970;2792.971;1014.2623;3
AHRS;18.979;2793.010;-54.2513;-85.0401;71.8389;0.08073;-0.68427;0.63438;3
LIGH;18.981;2792.954;142.5;3
LIGH;18.981;2793.005;142.0;3
ACCE;18.981;2793.005;6.62196;-9.17381;1.14279;2
GYRO;18.981;2793.005;-0.87454;0.05630;-1.22523;2
MAGN;18.982;2793.005;-10.61096;18.83850;-29.46320;3
ACCE;18.999;2793.025;6.09587;-9.16978;1.41367;2
GYRO;18.999;2793.025;-0.88864;0.15854;-1.29921;2
AHRS;19.000;2793.030;-52.8763;-86.3460;70.1076;0.08606;-0.68801;0.62443;3
MAGN;19.000;2793.025;-10.75287;18.41278;-29.32739;3
PRES;19.001;2793.005;1014.2526;3
ACCE;19.017;2793.045;5.79256;-8.92604;1.51059;2
GYRO;19.021;2793.045;-0.84749;0.22502;-1.29634;2
AHRS;19.021;2793.050;-51.4787;-87.3948;68.5616;0.09107;-0.69105;0.61473;3
MAGN;19.022;2793.045;-10.88715;18.54401;-30.72815;3
PRES;19.027;2793.038;1014.2554;3
ACCE;19.039;2793.065;5.65668;-8.59325;1.53296;2
GYRO;19.039;2793.065;-0.77582;0.24855;-1.27298;2
MAGN;19.039;2793.065;-12.42371;19.80896;-29.74091;3
AHRS;19.040;2793.069;-50.0936;-88.2152;67.2346;0.09596;-0.69340;0.60553;3
ACCE;19.057;2793.085;5.49623;-8.40134;1.61458;2
GYRO;19.058;2793.085;-0.67505;0.26576;-1.24072;2
MAGN;19.058;2793.085;-12.85553;20.16449;-29.32739;3
PRES;19.059;2793.072;1014.2626;3
AHRS;19.059;2793.089;-48.7285;-88.8202;66.1358;0.10086;-0.69501;0.59699;3
ACCE;19.077;2793.105;5.28615;-8.18286;1.67769;2
GYRO;19.078;2793.105;-0.55411;0.32707;-1.19319;2
AHRS;19.079;2793.109;-47.4101;-89.1675;65.2898;0.10560;-0.69565;0.58940;3
MAGN;19.079;2793.105;-11.16638;19.88220;-29.86450;3
LIGH;19.080;2793.055;154.1;3
LIGH;19.080;2793.105;167.5;3
PRES;19.086;2793.105;1014.2626;3
ACCE;19.096;2793.125;5.14420;-8.08051;1.60420;2
GYRO;19.097;2793.125;-0.41281;0.39709;-1.12825;2
AHRS;19.098;2793.129;-46.1622;-89.2341;64.6885;0.10993;-0.69519;0.58297;3
MAGN;19.098;2793.125;-11.04126;19.81354;-29.17328;3
ACCE;19.117;2793.146;4.91803;-8.01050;1.12387;2
GYRO;19.118;2793.146;-0.29791;0.47531;-1.04578;2
MAGN;19.118;2793.146;-11.10382;19.81354;-28.99170;3
AHRS;19.118;2793.149;-45.0040;-89.0561;64.3041;0.11378;-0.69371;0.57773;3
PRES;19.119;2793.139;1014.2626;3
SOUN;19.126;637.18;0.01945;59.76
ACCE;19.137;2793.166;4.85689;-8.00496;0.77792;2
GYRO;19.139;2793.166;-0.26379;0.52550;-0.94423;2
MAGN;19.140;2793.166;-11.69586;19.22150;-30.12238;3
AHRS;19.141;2793.169;-43.9586;-88.7507;64.0176;0.11690;-0.69173;0.57328;3
PRES;19.146;2793.172;1014.2626;3
ACCE;19.159;2793.186;4.86957;-8.04503;0.44411;2
AHRS;19.160;2793.189;-43.0474;-88.4047;63.7546;0.11917;-0.68966;0.56940;3
GYRO;19.162;2793.186;-0.27275;0.56544;-0.83607;2
MAGN;19.164;2793.186;-11.50208;18.50891;-32.64008;3
AHRS;19.181;2793.208;-42.2538;-88.0527;63.4604;0.12052;-0.68768;0.56579;3
ACCE;19.183;2793.206;4.90347;-8.07007;0.21233;2
GYRO;19.184;2793.206;-0.31116;0.60165;-0.73801;2
MAGN;19.184;2793.206;-11.45325;18.41278;-33.01392;3
PRES;19.186;2793.206;1014.2626;3
LIGH;19.186;2793.156;152.0;3
LIGH;19.187;2793.206;132.9;3
ACCE;19.197;2793.226;4.86559;-8.15530;0.12033;2
AHRS;19.200;2793.228;-41.5690;-87.7232;63.0621;0.12071;-0.68598;0.56211;3
GYRO;19.202;2793.226;-0.39899;0.65070;-0.65207;2
MAGN;19.203;2793.226;-11.29913;18.25562;-31.37360;3
ACCE;19.219;2793.246;4.92070;-8.26692;0.25452;2
AHRS;19.221;2793.248;-40.9961;-87.4452;62.5074;0.11955;-0.68475;0.55812;3
GYRO;19.222;2793.246;-0.50894;0.68333;-0.56255;2
MAGN;19.223;2793.246;-11.91406;19.18945;-31.17065;3
ACCE;19.238;2793.266;4.81981;-8.45239;0.65416;2
GYRO;19.241;2793.266;-0.56638;0.68616;-0.47766;2
AHRS;19.243;2793.268;-40.5273;-87.2129;61.8339;0.11728;-0.68393;0.55394;3
MAGN;19.245;2793.266;-11.97968;19.28864;-31.17065;3
PRES;19.246;2793.239;1014.2626;3
ACCE;19.259;2793.286;4.51913;-8.63904;0.89717;2
AHRS;19.263;2793.288;-40.1895;-86.9563;61.1630;0.11413;-0.68315;0.55023;3
GYRO;19.264;2793.286;-0.54662;0.70610;-0.35419;2
MAGN;19.265;2793.286;-10.99854;20.26978;-32.10907;3
PRES;19.267;2793.273;1014.2626;3
ACCE;19.279;2793.307;4.31999;-8.67601;0.91876;2
AHRS;19.281;2793.308;-40.0284;-86.6241;60.5662;0.10997;-0.68217;0.54750;3
GYRO;19.282;2793.307;-0.48915;0.71765;-0.18776;2
MAGN;19.283;2793.307;-9.93042;19.34052;-32.17621;3
LIGH;19.285;2793.256;131.0;3
ACCE;19.299;2793.327;4.25084;-8.64525;0.86868;2
AHRS;19.301;2793.328;-40.0708;-86.2153;60.0896;0.10493;-0.68098;0.54607;3
GYRO;19.303;2793.327;-0.41107;0.71408;-0.00031;2
MAGN;19.303;2793.327;-9.87701;19.28864;-32.17621;3
PRES;19.305;2793.307;1014.2626;3
ACCE;19.319;2793.347;4.13693;-8.62309;0.70630;2
AHRS;19.322;2793.347;-40.3266;-85.7410;59.7262;0.09892;-0.67964;0.54594;3
GYRO;19.324;2793.347;-0.35915;0.71706;0.19438;2
MAGN;19.325;2793.347;-9.36432;19.11621;-31.68335;3
PRES;19.327;2793.340;1014.2626;3
PROX;19.329;2793.307;5.0;3
ACCE;19.339;2793.367;4.10359;-8.72180;0.59857;2
AHRS;19.341;2793.367;-40.8016;-85.2345;59.4146;0.09170;-0.67834;0.54682;3
GYRO;19.342;2793.367;-0.36011;0.72772;0.38959;2
MAGN;19.344;2793.367;-8.13599;20.32928;-31.50482;3
PRES;19.359;2793.374;1014.2626;3
AHRS;19.360;2793.387;-41.5152;-84.7278;59.1025;0.08296;-0.67729;0.54851;3
AHRS;19.378;2793.407;-42.4590;-84.1777;58.8991;0.07319;-0.67618;0.55145;3
ACCE;19.383;2793.387;4.26514;-8.73691;0.95007;2
GYRO;19.385;2793.387;-0.36484;0.71153;0.61343;2
MAGN;19.385;2793.387;-8.11920;20.32928;-31.50330;3
LIGH;19.388;2793.357;122.4;3
LIGH;19.389;2793.407;112.9;3
PRES;19.390;2793.407;1014.2626;3
ACCE;19.398;2793.407;4.64235;-8.74376;1.32138;2
AHRS;19.401;2793.427;-43.5921;-83.4891;58.9421;0.06296;-0.67452;0.55607;3
GYRO;19.402;2793.407;-0.25839;0.67081;0.81998;2
MAGN;19.403;2793.407;-6.88782;18.79578;-31.34155;3
ACCE;19.419;2793.427;4.91124;-8.62314;0.65050;2
AHRS;19.423;2793.447;-44.8853;-82.7032;59.1290;0.05203;-0.67253;0.56171;3
GYRO;19.426;2793.427;-0.10054;0.65422;0.99770;2
MAGN;19.428;2793.427;-6.37360;20.33997;-31.50482;3
PRES;19.429;2793.441;1014.2626;3
ACCE;19.439;2793.448;5.07054;-8.57729;0.08638;2
AHRS;19.441;2793.466;-46.3278;-81.9197;59.2337;0.03960;-0.67075;0.56729;3
GYRO;19.446;2793.448;-0.10721;0.69034;1.14185;2
MAGN;19.447;2793.448;-6.30341;20.37506;-31.48651;3
PRES;19.449;2793.474;1014.2626;3
ACCE;19.457;2793.468;5.28464;-8.62526;-0.16167;2
GYRO;19.459;2793.468;-0.26468;0.79611;1.26653;2
AHRS;19.462;2793.486;-47.9182;-81.2126;59.0643;0.02493;-0.66947;0.57194;3
MAGN;19.464;2793.468;-4.89044;20.93506;-31.13708;3
ACCE;19.479;2793.488;5.63881;-8.71535;0.03485;2
AHRS;19.484;2793.506;-49.6413;-80.6158;58.6016;0.00818;-0.66868;0.57554;3
GYRO;19.486;2793.488;-0.46951;0.90727;1.37329;2
MAGN;19.487;2793.488;-3.74603;19.46259;-30.66711;3
LIGH;19.490;2793.458;114.7;3
LIGH;19.491;2793.508;117.7;3
ACCE;19.497;2793.508;6.15919;-8.97620;0.37834;2
GYRO;19.500;2793.508;-0.64328;0.98419;1.45821;2
MAGN;19.501;2793.508;-3.51563;19.56024;-30.76019;3
AHRS;19.503;2793.526;-51.4493;-80.1449;57.8930;-0.00996;-0.66826;0.57817;3
PRES;19.506;2793.508;1014.2725;3
ACCE;19.518;2793.528;6.55434;-9.46190;0.47649;2
AHRS;19.521;2793.546;-53.3478;-79.8787;56.8831;-0.02944;-0.66834;0.57971;3
GYRO;19.525;2793.528;-0.77731;1.02794;1.51672;2
MAGN;19.526;2793.528;-1.31226;20.57190;-31.39343;3
ACCE;19.539;2793.548;7.09219;-9.81195;0.83658;2
AHRS;19.544;2793.566;-55.3090;-79.9543;55.4528;-0.05006;-0.66922;0.57975;3
GYRO;19.546;2793.548;-0.96204;1.04251;1.57013;2
MAGN;19.547;2793.548;-1.46790;21.04034;-29.15955;3
PRES;19.550;2793.542;1014.2725;3
ACCE;19.557;2793.568;7.61290;-10.17131;1.66736;2
AHRS;19.560;2793.586;-57.3023;-80.3468;53.6696;-0.07136;-0.67053;0.57870;3
GYRO;19.563;2793.568;-1.15077;1.02519;1.59666;2
MAGN;19.565;2793.568;-1.05591;21.20972;-29.32129;3
PRES;19.567;2793.575;1014.2725;3
SOUN;19.569;542.35;0.01655;58.36
ACCE;19.594;2793.589;8.09358;-10.14384;2.97466;2
AHRS;19.594;2793.605;-59.2678;-80.7615;51.8544;-0.09253;-0.67113;0.57760;3
GYRO;19.595;2793.589;-1.20131;1.02235;1.62648;2
MAGN;19.595;2793.589;1.80664;22.29309;-30.20325;3
LIGH;19.595;2793.558;129.7;3
LIGH;19.595;2793.609;142.7;3
ACCE;19.596;2793.609;8.79968;-10.05650;3.73515;2
GYRO;19.596;2793.609;-1.01558;0.98495;1.60553;2
MAGN;19.596;2793.609;3.43781;22.44110;-29.49371;3
PRES;19.596;2793.609;1014.2725;3
AHRS;19.597;2793.625;-61.1077;-80.8568;50.4375;-0.11214;-0.67010;0.57754;3
ACCE;19.617;2793.629;9.07091;-9.65529;3.82028;2
AHRS;19.618;2793.645;-62.7743;-80.3785;49.6958;-0.12954;-0.66707;0.57901;3
GYRO;19.619;2793.629;-0.69278;0.95834;1.52399;2
MAGN;19.619;2793.629;3.53241;22.66388;-29.40063;3
PRES;19.623;2793.642;1014.2725;3
ACCE;19.633;2793.649;9.23880;-8.70070;3.37064;2
GYRO;19.633;2793.649;-0.37296;0.98837;1.40572;2
MAGN;19.634;2793.649;4.57916;23.66791;-28.99170;3
AHRS;19.634;2793.665;-64.1972;-79.2660;49.6553;-0.14452;-0.66225;0.58157;3
ACCE;19.657;2793.669;9.25925;-7.51387;2.79979;2
AHRS;19.658;2793.685;-65.3077;-77.5180;50.3118;-0.15678;-0.65595;0.58484;3
GYRO;19.659;2793.669;-0.07141;0.99493;1.20897;2
MAGN;19.659;2793.669;7.11670;23.66791;-28.99170;3
PRES;19.659;2793.676;1014.2725;3
ACCE;19.673;2793.689;9.33488;-6.50833;1.89987;2
AHRS;19.674;2793.705;-66.0090;-75.2397;51.5467;-0.16594;-0.64859;0.58825;3
GYRO;19.675;2793.689;0.20279;1.00490;0.94371;2
MAGN;19.675;2793.689;7.23419;23.86475;-28.34930;3
LIGH;19.681;2793.659;183.7;3
LIGH;19.681;2793.709;227.7;3
PRES;19.682;2793.709;1014.2725;3
ACCE;19.693;2793.709;9.24603;-5.48865;0.55998;2
AHRS;19.694;2793.725;-66.2461;-72.7745;52.8740;-0.17270;-0.64073;0.59044;3
GYRO;19.694;2793.709;0.38431;1.09109;0.59230;2
MAGN;19.694;2793.709;7.81097;24.03564;-26.30310;3
WIFI;19.707;2793.736;eduroam;00:13:c3:44:d8:e1;-78
WIFI;19.707;2793.736;UJI;00:13:c3:44:d8:e0;-77
WIFI;19.707;2793.736;Pruebas;2e:d9:9f:d9:fa:21;-71
WIFI;19.707;2793.736;FTE-1DDE;f8:3d:ff:7d:1d:e5;-79
WIFI;19.707;2793.736;UJI;00:17:59:fb:19:50;-56
WIFI;19.707;2793.736;eduroam;00:17:59:fb:19:51;-55
WIFI;19.707;2793.736;Pruebas;c8:d1:5e:64:e1:d8;-87
WIFI;19.707;2793.736;eduroam;00:14:1c:dd:fc:41;-82
WIFI;19.707;2789.587;eduroam;dc:9f:db:1c:91:57;-87
WIFI;19.707;2793.736;UJI;00:14:1c:dd:fc:40;-83
WIFI;19.707;2789.587;temporal-ap;ec:08:6b:6f:a7:6c;-85
WIFI;19.707;2789.587;UJI;00:14:1c:dd:f1:e0;-85
WIFI;19.707;2793.736;guifi.net/CS-UJInuvolguifi5;00:15:6d:e4:7d:15;-87
AHRS;19.722;2793.744;-65.9958;-71.0444;53.4308;-0.17687;-0.63454;0.58952;3
ACCE;19.722;2793.730;9.20206;-4.75764;-1.74580;2
GYRO;19.723;2793.730;0.34378;1.16859;0.14243;2
MAGN;19.723;2793.730;8.34351;22.44110;-26.81274;3
PRES;19.723;2793.743;1014.2725;3
ACCE;19.732;2793.750;9.07321;-4.67282;-4.11636;2
GYRO;19.733;2793.750;-0.02216;1.12288;-0.43112;2
AHRS;19.734;2793.764;-65.2924;-71.1111;52.1963;-0.17873;-0.63277;0.58305;3
MAGN;19.734;2793.750;9.04999;22.86530;-26.40686;3
ACCE;19.752;2793.770;8.75624;-5.48071;-5.47748;2
AHRS;19.753;2793.784;-64.2258;-73.4456;48.5215;-0.18036;-0.63681;0.56874;3
GYRO;19.753;2793.770;-0.74303;1.03813;-1.05025;2
MAGN;19.754;2793.770;10.82153;23.86780;-25.63782;3
ACCE;19.772;2793.790;8.68407;-6.84953;-5.07565;2
GYRO;19.773;2793.790;-1.65535;1.13998;-1.61449;2
MAGN;19.773;2793.790;10.44617;23.49243;-26.47858;3
AHRS;19.774;2793.804;-62.7260;-77.5334;42.6705;-0.18347;-0.64566;0.54578;3
PRES;19.775;2793.777;1014.2626;3
LIGH;19.781;2793.760;284.8;3
LIGH;19.782;2793.810;343.4;3
ACCE;19.792;2793.810;8.60196;-8.04797;-3.53853;2
AHRS;19.793;2793.824;-60.6716;-82.0856;35.6441;-0.18920;-0.65611;0.51496;3
GYRO;19.793;2793.810;-2.43866;1.46570;-2.10283;2
MAGN;19.793;2793.810;11.10382;24.04022;-25.95215;3
PRES;19.801;2793.810;1014.2626;3
ACCE;19.811;2793.830;9.17082;-8.73451;-2.39896;2
GYRO;19.811;2793.830;-2.99330;2.03088;-2.52112;2
MAGN;19.812;2793.830;12.31689;25.58746;-23.92273;3
AHRS;19.812;2793.844;-57.9286;-86.0249;28.2672;-0.19764;-0.66523;0.47656;3
ACCE;19.831;2793.850;9.83679;-9.14812;-1.46330;2
GYRO;19.832;2793.850;-3.37335;2.77014;-3.00357;2
MAGN;19.832;2793.850;11.84692;26.29547;-22.12067;3
PRES;19.833;2793.844;1014.2626;3
AHRS;19.833;2793.864;-54.4154;-88.6166;21.1401;-0.20767;-0.67071;0.43070;3
ACCE;19.851;2793.871;10.77409;-9.36075;-0.74495;2
GYRO;19.852;2793.871;-3.41187;3.48532;-3.48047;2
MAGN;19.852;2793.871;11.59668;27.41547;-22.23969;3
AHRS;19.853;2793.883;-50.2580;-89.3486;15.0151;-0.21622;-0.67053;0.38013;3
PRES;19.860;2793.877;1014.2626;3
ACCE;19.871;2793.891;11.15186;-9.43015;-0.96922;2
GYRO;19.871;2793.891;-2.98923;3.85942;-3.94679;2
MAGN;19.872;2793.891;10.75592;30.22766;-20.09430;3
AHRS;19.872;2793.903;-45.5922;-88.4379;10.2786;-0.21897;-0.66522;0.32831;3
LIGH;19.882;2793.861;258.1;3
LIGH;19.882;2793.911;157.6;3
ACCE;19.891;2793.911;10.12253;-9.55518;-1.48523;2
GYRO;19.892;2793.911;-2.25819;3.69397;-4.25728;2
MAGN;19.892;2793.911;10.09521;31.55212;-16.08887;3
PRES;19.892;2793.911;1014.2626;3
AHRS;19.893;2793.923;-40.7721;-86.6118;6.9000;-0.21434;-0.65702;0.27954;3
ACCE;19.911;2793.931;9.28659;-9.18031;-2.11685;2
GYRO;19.911;2793.931;-1.41998;3.03482;-4.23611;2
MAGN;19.912;2793.931;9.67407;33.23059;-15.15045;3
AHRS;19.912;2793.943;-36.1038;-84.6780;4.7635;-0.20224;-0.64933;0.23773;3
PRES;19.920;2793.944;1014.2626;3
ACCE;19.930;2793.951;8.27907;-8.68175;-2.88664;2
GYRO;19.931;2793.951;-0.73103;2.16464;-3.97908;2
MAGN;19.931;2793.951;8.02765;37.35046;-12.90894;3
AHRS;19.932;2793.963;-31.7952;-83.1752;3.4758;-0.18542;-0.64430;0.20355;3
ACCE;19.951;2793.971;7.89970;-7.75276;-3.34276;2
GYRO;19.951;2793.971;-0.40103;1.42422;-3.59697;2
MAGN;19.952;2793.971;6.59180;39.61029;-11.73096;3
PRES;19.952;2793.978;1014.2626;3
AHRS;19.953;2793.983;-27.9243;-82.2489;2.5570;-0.16747;-0.64216;0.17496;3
ACCE;19.970;2793.991;8.25897;-6.75708;-2.84889;2
GYRO;19.970;2793.991;-0.48013;1.09012;-3.26617;2
MAGN;19.971;2793.991;5.42755;39.22272;-11.36017;3
AHRS;19.972;2794.003;-24.4230;-81.6447;1.5502;-0.15141;-0.64103;0.14827;3
PRES;19.979;2794.012;1014.2626;3
LIGH;19.983;2793.961;268.8;3
LIGH;19.983;2794.012;402.3;3
ACCE;19.990;2794.012;8.24780;-6.04723;-1.56256;2
GYRO;19.991;2794.012;-0.80319;1.20366;-3.06471;2
MAGN;19.992;2794.012;1.96075;40.09399;-11.27472;3
AHRS;19.993;2794.022;-21.2007;-80.9372;0.1685;-0.13901;-0.63816;0.12049;3
ACCE;20.010;2794.032;7.72830;-5.35680;0.21892;2
GYRO;20.011;2794.032;-1.01460;1.64438;-2.85831;2
MAGN;20.011;2794.032;-0.41656;41.71295;-11.73096;3
AHRS;20.012;2794.042;-18.2545;-79.6633;-1.4342;-0.12972;-0.63085;0.09211;3
ACCE;20.032;2794.052;7.30592;-5.09360;1.52299;2
GYRO;20.032;2794.052;-0.88882;2.00105;-2.57712;2
MAGN;20.033;2794.052;-2.37274;42.30804;-11.32355;3
AHRS;20.033;2794.062;-15.6304;-77.8274;-2.8862;-0.12144;-0.61945;0.06597;3
PRES;20.041;2794.045;1014.2626;3
ACCE;20.050;2794.072;7.28830;-4.73187;2.02122;2
GYRO;20.051;2794.072;-0.59778;2.02077;-2.28403;2
MAGN;20.051;2794.072;-6.28662;42.85126;-10.13947;3
AHRS;20.052;2794.082;-13.3277;-75.8239;-4.0180;-0.11289;-0.60671;0.04379;3
ACCE;20.070;2794.092;7.89479;-3.87851;2.94580;2
GYRO;20.070;2794.092;-0.27571;1.81812;-2.07292;2
MAGN;20.071;2794.092;-8.12531;42.76428;-9.38568;3
PRES;20.071;2794.079;1014.2626;3
AHRS;20.071;2794.102;-11.1913;-73.9303;-4.8215;-0.10301;-0.59466;0.02513;3
LIGH;20.084;2794.062;464.3;3
LIGH;20.084;2794.112;518.7;3
ACCE;20.089;2794.112;8.21202;-3.48581;3.66183;2
GYRO;20.090;2794.112;0.14653;1.55719;-1.96884;2
MAGN;20.090;2794.112;-10.15930;42.76428;-10.26917;3
AHRS;20.091;2794.122;-9.0531;-72.2135;-5.2035;-0.09036;-0.58395;0.00990;3
PRES;20.099;2794.112;1014.2626;3
ACCE;20.109;2794.132;8.03159;-3.25679;3.27267;2
GYRO;20.110;2794.132;0.49219;1.52098;-1.86372;2
MAGN;20.110;2794.132;-12.74109;42.19208;-11.06110;3
AHRS;20.111;2794.142;-6.9336;-70.4963;-5.2122;-0.07553;-0.57322;-0.00220;3
SOUN;20.120;1559.68;0.04760;67.53
ACCE;20.129;2794.153;8.16374;-2.81062;2.66335;2
GYRO;20.130;2794.153;0.49498;1.50787;-1.88501;2
MAGN;20.130;2794.153;-13.38043;41.71295;-11.06110;3
PRES;20.131;2794.146;1014.2626;3
AHRS;20.132;2794.161;-4.7907;-68.8021;-5.2509;-0.06031;-0.56232;-0.01417;3
ACCE;20.149;2794.173;7.62378;-2.40298;3.31717;2
GYRO;20.150;2794.173;0.30849;1.42212;-1.85376;2
MAGN;20.150;2794.173;-14.88190;42.01202;-12.11243;3
AHRS;20.150;2794.181;-2.7464;-67.2433;-5.5313;-0.04664;-0.55194;-0.02691;3
PRES;20.158;2794.179;1014.2626;3
ACCE;20.169;2794.193;7.50363;-2.33003;4.57310;2
GYRO;20.169;2794.193;0.31686;1.39450;-1.57951;2
MAGN;20.170;2794.193;-17.96112;42.13562;-14.37683;3
AHRS;20.170;2794.201;-0.9862;-65.6561;-5.8090;-0.03469;-0.54104;-0.03792;3
LIGH;20.185;2794.163;539.7;3
LIGH;20.185;2794.213;557.1;3
ACCE;20.189;2794.213;8.17653;-1.85370;5.12680;2
GYRO;20.189;2794.213;0.64117;1.09708;-1.35841;2
AHRS;20.190;2794.221;0.6433;-64.3273;-5.7200;-0.02181;-0.53190;-0.04522;3
MAGN;20.190;2794.213;-19.33746;42.06390;-15.41748;3
PRES;20.191;2794.213;1014.2626;3
ACCE;20.209;2794.233;8.62665;-1.33469;5.06998;2
GYRO;20.209;2794.233;0.91193;0.87639;-1.45096;2
AHRS;20.210;2794.241;2.4896;-63.3198;-5.3876;-0.00619;-0.52504;-0.05138;3
MAGN;20.210;2794.233;-20.73822;41.95557;-14.90173;3
PRES;20.218;2794.247;1014.2626;3
ACCE;20.228;2794.253;9.32315;-0.37234;4.92162;2
GYRO;20.229;2794.253;1.15233;0.84491;-1.60701;2
AHRS;20.229;2794.261;4.6174;-62.3852;-4.9654;0.01201;-0.51850;-0.05787;3
MAGN;20.230;2794.253;-22.49756;40.12451;-15.84473;3
ACCE;20.248;2794.273;8.94283;0.40306;4.31882;2
GYRO;20.250;2794.273;1.31718;1.02779;-1.87199;2
MAGN;20.250;2794.273;-23.01636;39.08539;-16.59088;3
AHRS;20.251;2794.281;7.1074;-61.3379;-4.4818;0.03337;-0.51079;-0.06516;3
PRES;20.251;2794.280;1014.2626;3
ACCE;20.268;2794.294;7.95126;1.18434;4.00722;2
GYRO;20.269;2794.294;1.38434;1.41003;-1.96704;2
MAGN;20.269;2794.294;-25.66681;38.04779;-17.58118;3
AHRS;20.270;2794.300;9.7995;-59.9072;-4.0460;0.05640;-0.49978;-0.07309;3
LIGH;20.285;2794.263;560.3;3
LIGH;20.285;2794.314;561.9;3
ACCE;20.288;2794.314;7.37653;2.08032;3.93843;2
GYRO;20.288;2794.314;1.39867;1.98935;-1.68919;2
MAGN;20.289;2794.314;-26.22223;35.97717;-18.66150;3
AHRS;20.289;2794.320;12.3134;-57.8945;-3.5408;0.07894;-0.48388;-0.07876;3
ACCE;20.308;2794.334;7.05986;2.77899;3.75700;2
GYRO;20.309;2794.334;1.30157;2.50909;-1.27321;2
MAGN;20.309;2794.334;-25.81940;35.23102;-18.93768;3
PRES;20.309;2794.314;1014.2626;3
AHRS;20.310;2794.340;14.4262;-55.2917;-2.9219;0.09945;-0.46302;-0.08065;3
ACCE;20.328;2794.354;7.69104;2.86548;3.79659;2
GYRO;20.328;2794.354;1.07851;2.82143;-1.04965;2
MAGN;20.329;2794.354;-27.78320;32.77588;-21.51947;3
AHRS;20.329;2794.360;16.1849;-52.2896;-2.3980;0.11721;-0.43880;-0.08061;3
PRES;20.337;2794.347;1014.2626;3
ACCE;20.347;2794.374;7.39328;3.28329;2.19212;2
GYRO;20.348;2794.374;0.89203;3.16925;-1.13217;2
MAGN;20.349;2794.374;-28.49884;31.60095;-25.84991;3
AHRS;20.349;2794.380;17.8200;-48.8753;-2.1394;0.13335;-0.41127;-0.08086;3
ACCE;20.368;2794.394;5.39980;4.33884;2.32652;2
GYRO;20.368;2794.394;0.18155;2.37108;-1.13527;2
MAGN;20.368;2794.394;-28.44849;31.55212;-27.14844;3
PRES;20.369;2794.381;1014.2626;3
AHRS;20.369;2794.400;19.1300;-45.8103;-2.4319;0.14489;-0.38696;-0.08393;3
LIGH;20.386;2794.364;564.3;3
LIGH;20.386;2794.414;566.8;3
ACCE;20.387;2794.414;5.17737;3.91605;3.42993;2
GYRO;20.388;2794.414;-0.17775;1.70218;-1.01717;2
MAGN;20.388;2794.414;-27.79694;29.59442;-27.27203;3
AHRS;20.389;2794.419;19.9478;-43.4651;-3.2955;0.15034;-0.36915;-0.09041;3
PRES;20.397;2794.414;1014.2576;3
ACCE;20.407;2794.435;4.33284;3.29164;4.24481;2
GYRO;20.407;2794.435;-0.26375;1.43715;-0.94443;2
MAGN;20.408;2794.435;-26.90735;27.99225;-29.22211;3
AHRS;20.408;2794.439;20.5255;-41.4523;-4.2450;0.15362;-0.35417;-0.09709;3
ACCE;20.427;2794.455;3.56891;2.45172;4.49129;2
GYRO;20.428;2794.455;-0.26410;1.19173;-0.68227;2
MAGN;20.428;2794.455;-26.69525;27.69775;-29.82941;3
PRES;20.429;2794.448;1014.2526;3
AHRS;20.429;2794.459;20.8984;-39.6972;-5.0948;0.15558;-0.34116;-0.10263;3
ACCE;20.447;2794.475;3.48372;2.20717;5.37222;2
GYRO;20.447;2794.475;0.06250;0.51363;-0.01974;2
MAGN;20.448;2794.475;-25.73090;27.55890;-32.07245;3
AHRS;20.448;2794.479;21.0220;-38.7573;-5.3148;0.15678;-0.33387;-0.10347;3
PRES;20.456;2794.482;1014.2526;3
ACCE;20.466;2794.495;4.62230;2.25592;6.92079;2
GYRO;20.467;2794.495;0.57396;-0.15703;0.39032;2
MAGN;20.468;2794.495;-26.59607;27.52228;-31.33240;3
AHRS;20.468;2794.499;21.1681;-38.9080;-4.6736;0.15970;-0.33417;-0.09892;3
ACCE;20.487;2794.515;6.05386;2.17467;8.06465;2
GYRO;20.488;2794.515;1.39296;-0.64972;0.56717;2
MAGN;20.488;2794.515;-26.87073;27.52228;-31.00281;3
PRES;20.489;2794.515;1014.2526;3
LIGH;20.489;2794.465;579.1;3
LIGH;20.489;2794.515;592.5;3
AHRS;20.490;2794.519;21.7446;-39.9463;-3.3149;0.16750;-0.34044;-0.09110;3
ACCE;20.506;2794.535;5.60614;1.55594;6.81413;2
GYRO;20.507;2794.535;2.27451;-0.79710;0.60094;2
MAGN;20.507;2794.535;-26.72577;27.08588;-32.25555;3
AHRS;20.508;2794.539;22.9675;-41.6035;-1.1711;0.18255;-0.34991;-0.08006;3
ACCE;20.526;2794.555;-0.90414;-0.02579;2.51437;2
GYRO;20.527;2794.555;2.84241;-0.95940;0.94510;2
MAGN;20.527;2794.555;-26.40076;24.92065;-33.07800;3
AHRS;20.527;2794.558;24.5368;-43.7791;1.8168;0.20292;-0.36113;-0.06484;3
ACCE;20.546;2794.576;4.45375;0.97618;3.20049;2
GYRO;20.547;2794.576;2.82434;-1.49095;1.78377;2
MAGN;20.547;2794.576;-26.34583;24.54376;-33.18176;3
PRES;20.548;2794.549;1014.2526;3
AHRS;20.548;2794.578;25.6906;-46.7273;5.5961;0.22272;-0.37622;-0.04437;3
SOUN;20.560;1489.50;0.04546;67.13
ACCE;20.567;2794.596;6.86488;1.33426;4.03470;2
GYRO;20.567;2794.596;3.03804;-1.84312;1.88002;2
MAGN;20.568;2794.596;-27.26746;24.85046;-33.76770;3
AHRS;20.568;2794.598;26.2989;-50.5693;10.0369;0.24129;-0.39633;-0.01977;3
PRES;20.575;2794.582;1014.2626;3
ACCE;20.585;2794.616;8.36575;1.53799;4.03180;2
GYRO;20.586;2794.616;3.33189;-1.92340;1.74086;2
MAGN;20.586;2794.616;-28.17688;22.86835;-34.59625;3
AHRS;20.587;2794.618;26.8973;-54.7740;14.7396;0.26219;-0.41720;0.00467;3
LIGH;20.587;2794.565;571.1;3
LIGH;20.588;2794.616;545.5;3
ACCE;20.606;2794.636;8.66606;1.88742;3.00595;2
GYRO;20.606;2794.636;3.54672;-1.79257;1.49640;2
MAGN;20.607;2794.636;-28.27301;22.61658;-34.68933;3
PRES;20.607;2794.616;1014.2599;3
AHRS;20.608;2794.638;27.5199;-59.0605;19.6404;0.28558;-0.43643;0.02863;3
ACCE;20.625;2794.656;7.91780;1.47646;1.74942;2
GYRO;20.626;2794.656;3.55252;-1.68578;1.29739;2
MAGN;20.626;2794.656;-28.43475;19.55872;-35.45837;3
AHRS;20.627;2794.658;28.0992;-63.2791;24.5875;0.31029;-0.45321;0.05143;3
PRES;20.635;2794.649;1014.2526;3
ACCE;20.645;2794.676;7.46831;1.26373;0.76416;2
GYRO;20.646;2794.676;3.29536;-1.53119;1.33665;2
MAGN;20.646;2794.676;-29.59137;18.79730;-35.05859;3
AHRS;20.647;2794.678;28.3616;-67.3316;29.4194;0.33368;-0.46807;0.07354;3
ACCE;20.665;2794.696;8.37537;1.62733;1.64612;2
GYRO;20.666;2794.696;2.93419;-1.42255;1.41946;2
MAGN;20.666;2794.696;-29.67377;18.76221;-35.02502;3
PRES;20.667;2794.683;1014.2526;3
AHRS;20.667;2794.697;28.1309;-71.0892;33.9128;0.35361;-0.48172;0.09504;3
ACCE;20.685;2794.717;9.21126;1.98286;3.08003;2
GYRO;20.686;2794.717;2.80585;-1.28859;1.37669;2
MAGN;20.686;2794.717;-30.85480;14.21356;-35.82916;3
AHRS;20.687;2794.717;27.5469;-74.4938;38.0379;0.37074;-0.49400;0.11572;3
LIGH;20.688;2794.666;497.0;3
LIGH;20.688;2794.717;445.9;3
PRES;20.694;2794.717;1014.2526;3
ACCE;20.705;2794.737;9.75650;2.33110;2.74690;2
GYRO;20.709;2794.737;2.81923;-1.06015;1.26212;2
MAGN;20.710;2794.737;-31.92902;12.31995;-35.86273;3
AHRS;20.710;2794.737;26.8283;-77.5306;41.9773;0.38703;-0.50385;0.13604;3
ACCE;20.725;2794.757;10.05165;2.49939;1.95003;2
GYRO;20.725;2794.757;2.70959;-0.78714;1.13776;2
MAGN;20.726;2794.757;-31.95190;12.28027;-35.86273;3
PRES;20.727;2794.750;1014.2526;3
AHRS;20.727;2794.757;26.0587;-80.1785;45.7703;0.40289;-0.51094;0.15610;3
AHRS;20.745;2794.777;25.2001;-82.3552;49.2783;0.41712;-0.51558;0.17569;3
PRES;20.754;2794.784;1014.2526;3
ACCE;20.764;2794.777;9.99075;2.91370;0.82811;2
GYRO;20.765;2794.777;2.46625;-0.50365;1.10815;2
MAGN;20.765;2794.777;-32.48138;11.40137;-36.03516;3
AHRS;20.766;2794.797;24.3041;-84.0067;52.3044;0.42875;-0.51826;0.19375;3
ACCE;20.785;2794.797;9.63065;3.12346;0.20908;2
GYRO;20.786;2794.797;2.02580;-0.25026;0.95613;2
MAGN;20.786;2794.797;-33.17871;11.05347;-37.03613;3
AHRS;20.787;2794.817;23.4462;-85.1094;54.6994;0.43716;-0.51941;0.20931;3
LIGH;20.789;2794.767;430.2;3
LIGH;20.789;2794.817;418.2;3
ACCE;20.804;2794.817;9.28601;2.71922;1.01373;2
GYRO;20.806;2794.817;1.52847;-0.00960;0.85481;2
MAGN;20.806;2794.817;-33.22144;10.95276;-37.04071;3
AHRS;20.807;2794.836;22.5296;-85.5490;56.4742;0.44144;-0.51893;0.22372;3
PRES;20.813;2794.817;1014.2526;3
ACCE;20.824;2794.837;9.40289;2.73296;1.62997;2
GYRO;20.824;2794.837;1.12515;0.42407;0.91780;2
MAGN;20.825;2794.837;-34.36279;7.98187;-37.19330;3
AHRS;20.825;2794.856;21.5783;-85.3367;57.8324;0.44240;-0.51622;0.23820;3
ACCE;20.844;2794.858;10.00374;3.35634;2.06096;2
GYRO;20.845;2794.858;0.90346;0.78499;0.84366;2
MAGN;20.845;2794.858;-33.52814;6.14777;-37.03613;3
PRES;20.846;2794.851;1014.2526;3
AHRS;20.846;2794.876;20.7910;-84.7797;59.0420;0.44271;-0.51135;0.25210;3
ACCE;20.864;2794.878;9.47897;3.07309;2.30396;2
GYRO;20.864;2794.878;0.92308;0.88522;0.65375;2
MAGN;20.865;2794.878;-33.46100;6.07910;-37.17651;3
AHRS;20.865;2794.896;20.0989;-84.0702;60.2734;0.44310;-0.50512;0.26613;3
PRES;20.873;2794.884;1014.2526;3
ACCE;20.884;2794.898;9.24385;2.98694;1.47646;2
GYRO;20.884;2794.898;0.97090;1.00858;0.71281;2
MAGN;20.885;2794.898;-32.50732;5.22308;-38.89465;3
AHRS;20.885;2794.916;19.4144;-83.4457;61.6040;0.44402;-0.49902;0.28034;3
LIGH;20.889;2794.868;406.2;3
LIGH;20.890;2794.918;394.2;3
ACCE;20.904;2794.918;9.28981;3.60847;0.98586;2
GYRO;20.905;2794.918;1.01189;0.75945;0.66846;2
MAGN;20.905;2794.918;-31.07605;4.74701;-39.04572;3
PRES;20.905;2794.918;1014.2526;3
AHRS;20.906;2794.936;18.8175;-83.1122;62.9448;0.44600;-0.49429;0.29294;3
ACCE;20.923;2794.938;8.57866;2.74834;0.98175;2
GYRO;20.924;2794.938;0.96846;0.53732;0.63603;2
MAGN;20.924;2794.938;-30.92804;4.64020;-39.26849;3
AHRS;20.925;2794.956;18.1943;-82.8573;64.1633;0.44746;-0.49063;0.30458;3
PRES;20.933;2794.952;1014.2526;3
ACCE;20.943;2794.958;8.51840;3.06885;1.05345;2
GYRO;20.944;2794.958;0.79849;0.54106;0.67747;2
MAGN;20.944;2794.958;-29.77905;3.75214;-41.00189;3
AHRS;20.945;2794.975;17.5451;-82.5953;65.2147;0.44801;-0.48770;0.31533;3
ACCE;20.963;2794.978;8.90939;3.12123;0.77441;2
GYRO;20.964;2794.978;0.70493;0.38309;0.66858;2
MAGN;20.964;2794.978;-29.32434;2.99530;-41.72821;3
PRES;20.965;2794.985;1014.2526;3
AHRS;20.965;2794.995;16.9293;-82.5697;66.1959;0.44904;-0.48632;0.32451;3
ACCE;20.983;2794.999;8.97012;2.97005;0.47665;2
GYRO;20.983;2794.999;0.66927;0.05707;0.61696;2
MAGN;20.984;2794.999;-29.12140;2.90680;-41.86707;3
AHRS;20.984;2795.015;16.3270;-82.8613;67.0902;0.45069;-0.48709;0.33180;3
LIGH;20.990;2794.968;382.2;3
LIGH;20.990;2795.019;370.2;3
PRES;20.992;2795.019;1014.2526;3
ACCE;21.002;2795.019;8.97940;2.74524;0.21396;2
GYRO;21.003;2795.019;0.53662;-0.18315;0.65509;2
MAGN;21.003;2795.019;-28.00446;2.37427;-42.59491;3
AHRS;21.004;2795.035;15.6210;-83.3000;67.8040;0.45153;-0.48984;0.33795;3
ACCE;21.023;2795.039;9.65833;2.87274;0.57260;2
GYRO;21.023;2795.039;0.33086;-0.19403;0.73541;2
MAGN;21.024;2795.039;-27.57263;1.94397;-42.73376;3
PRES;21.025;2795.052;1014.2526;3
AHRS;21.025;2795.055;14.8554;-83.5555;68.3074;0.45068;-0.49259;0.34388;3
ACCE;21.046;2795.059;10.35580;2.59811;1.17722;2
GYRO;21.046;2795.059;0.23126;0.07129;0.66904;2
MAGN;21.047;2795.059;-27.61078;1.61133;-42.83905;3
AHRS;21.047;2795.075;14.1811;-83.5030;68.7061;0.44892;-0.49358;0.34990;3
ACCE;21.062;2795.079;10.21700;2.10144;0.35620;2
GYRO;21.062;2795.079;0.18076;0.16566;0.49097;2
MAGN;21.063;2795.079;-28.02429;0.95978;-42.74292;3
AHRS;21.063;2795.094;13.7101;-83.4258;69.0102;0.44766;-0.49395;0.35440;3
ACCE;21.082;2795.099;9.93498;1.50227;0.34050;2
GYRO;21.083;2795.099;-0.02217;0.08434;0.26270;2
MAGN;21.083;2795.099;-28.97339;2.99530;-41.05682;3
PRES;21.084;2795.086;1014.2526;3
AHRS;21.084;2795.114;13.4302;-83.3262;69.0025;0.44594;-0.49459;0.35619;3
LIGH;21.091;2795.069;375.8;3
LIGH;21.091;2795.119;383.3;3
ACCE;21.102;2795.119;9.53386;0.81717;0.56805;2
GYRO;21.102;2795.119;-0.28918;0.17288;0.12433;2
MAGN;21.103;2795.119;-28.57208;2.68097;-41.69769;3
AHRS;21.103;2795.134;13.2172;-82.9988;68.6749;0.44245;-0.49488;0.35669;3
SOUN;21.111;693.65;0.02117;60.49
PRES;21.117;2795.119;1014.2526;3
ACCE;21.122;2795.140;9.58772;0.41962;0.91838;2
GYRO;21.122;2795.140;-0.56160;0.38362;0.05983;2
AHRS;21.123;2795.154;13.0422;-82.3658;68.0755;0.43701;-0.49428;0.35657;3
MAGN;21.123;2795.140;-27.53906;1.62659;-43.61572;3
ACCE;21.142;2795.160;9.87804;0.23425;1.94090;2
GYRO;21.143;2795.160;-0.69768;0.57486;-0.06201;2
MAGN;21.143;2795.160;-27.92206;1.24359;-43.73779;3
AHRS;21.144;2795.174;12.9859;-81.4938;67.3904;0.43107;-0.49205;0.35619;3
PRES;21.144;2795.153;1014.2526;3
ACCE;21.161;2795.180;9.80782;0.34137;2.69713;2
GYRO;21.162;2795.180;-0.51416;0.66896;-0.18779;2
MAGN;21.162;2795.180;-27.60925;1.86920;-43.83698;3
AHRS;21.163;2795.194;13.0740;-80.5775;66.9406;0.42675;-0.48801;0.35654;3
PRES;21.171;2795.187;1014.2526;3
ACCE;21.181;2795.200;9.52837;0.05037;2.30482;2
GYRO;21.182;2795.200;-0.16925;0.65433;-0.19620;2
MAGN;21.182;2795.200;-26.92719;3.61938;-44.02008;3
AHRS;21.182;2795.214;13.1981;-79.7778;66.8733;0.42461;-0.48303;0.35849;3
LIGH;21.191;2795.170;393.0;3
LIGH;21.192;2795.220;403.0;3
ACCE;21.201;2795.220;9.43347;0.19206;1.50082;2
GYRO;21.202;2795.220;0.08644;0.61591;-0.16225;2
AHRS;21.203;2795.233;13.3363;-79.1100;67.0708;0.42406;-0.47777;0.36143;3
MAGN;21.203;2795.220;-27.04620;4.22058;-43.90564;3
PRES;21.204;2795.220;1014.2526;3
ACCE;21.221;2795.240;9.09479;0.35165;0.72777;2
GYRO;21.221;2795.240;0.16325;0.56323;-0.14775;2
MAGN;21.222;2795.240;-26.50757;4.40063;-44.07806;3
AHRS;21.222;2795.253;13.4787;-78.5411;67.3311;0.42408;-0.47282;0.36436;3
PRES;21.230;2795.254;1014.2526;3
ACCE;21.241;2795.260;8.90109;0.36409;0.67784;2
GYRO;21.241;2795.260;0.09216;0.53462;-0.10904;2
MAGN;21.242;2795.260;-24.72076;3.87115;-44.88678;3
AHRS;21.242;2795.273;13.5533;-77.9914;67.5084;0.42344;-0.46858;0.36708;3
ACCE;21.261;2795.281;9.25952;0.74078;1.49275;2
GYRO;21.261;2795.281;0.00122;0.55742;-0.07310;2
MAGN;21.262;2795.281;-23.36731;2.29492;-45.74890;3
PRES;21.262;2795.287;1014.2526;3
AHRS;21.263;2795.293;13.5891;-77.3694;67.6204;0.42209;-0.46430;0.36987;3
ACCE;21.281;2795.301;9.42188;1.15639;1.89684;2
GYRO;21.281;2795.301;0.01720;0.63350;-0.10544;2
MAGN;21.281;2795.301;-23.16437;2.63214;-46.07086;3
AHRS;21.282;2795.313;13.6814;-76.6438;67.7316;0.42067;-0.45914;0.37275;3
PRES;21.290;2795.321;1014.2526;3
LIGH;21.292;2795.270;395.0;3
LIGH;21.292;2795.321;385.0;3
ACCE;21.300;2795.321;8.99799;1.37706;1.32626;2
GYRO;21.301;2795.321;0.04161;0.76093;-0.13141;2
MAGN;21.301;2795.321;-22.27936;2.18506;-46.85516;3
AHRS;21.302;2795.333;13.8056;-75.7809;67.8391;0.41894;-0.45302;0.37595;3
ACCE;21.320;2795.341;8.79178;1.66121;0.56549;2
GYRO;21.321;2795.341;-0.07869;0.82352;-0.08133;2
MAGN;21.321;2795.341;-21.44012;0.71716;-47.25800;3
AHRS;21.322;2795.353;13.8414;-74.8679;67.8498;0.41616;-0.44730;0.37916;3
ACCE;21.340;2795.361;8.98250;2.04485;0.63708;2
GYRO;21.340;2795.361;-0.28749;0.71165;-0.02348;2
MAGN;21.341;2795.361;-21.36536;0.64087;-47.04132;3
AHRS;21.341;2795.372;13.7708;-74.0511;67.6321;0.41223;-0.44343;0.38113;3
PRES;21.350;2795.354;1014.2526;3
ACCE;21.360;2795.381;9.04079;2.25705;1.49886;2
GYRO;21.360;2795.381;-0.42827;0.50560;-0.00330;2
AHRS;21.361;2795.392;13.6378;-73.4291;67.2577;0.40799;-0.44155;0.38171;3
MAGN;21.361;2795.381;-21.03271;0.61951;-47.72186;3
ACCE;21.380;2795.401;9.10387;2.48076;2.34630;2
GYRO;21.381;2795.401;-0.43465;0.31462;0.02939;2
MAGN;21.381;2795.401;-20.73975;0.71716;-48.93341;3
PRES;21.381;2795.388;1014.2526;3
AHRS;21.382;2795.412;13.4671;-72.9804;66.8734;0.40409;-0.44090;0.38175;3
LIGH;21.393;2795.371;373.2;3
LIGH;21.393;2795.422;361.2;3
ACCE;21.400;2795.422;9.22983;2.76239;2.34320;2
GYRO;21.400;2795.422;-0.40701;0.21004;0.04843;2
MAGN;21.401;2795.422;-19.82727;0.63324;-49.01276;3
AHRS;21.401;2795.432;13.2898;-72.6558;66.5183;0.40066;-0.44091;0.38154;3
PRES;21.409;2795.422;1014.2526;3
ACCE;21.419;2795.442;9.32391;3.01102;2.41635;2
GYRO;21.420;2795.442;-0.49886;0.21286;0.00893;2
MAGN;21.420;2795.442;-19.58466;1.14136;-49.51019;3
AHRS;21.421;2795.452;13.1309;-72.3061;66.0547;0.39684;-0.44105;0.38065;3
ACCE;21.440;2795.462;9.32845;3.12480;2.84845;2
GYRO;21.440;2795.462;-0.65388;0.29884;-0.06422;2
MAGN;21.441;2795.462;-20.38879;1.76849;-49.93896;3
PRES;21.441;2795.455;1014.2526;3
AHRS;21.441;2795.472;12.9983;-71.8119;65.3757;0.39185;-0.44089;0.37876;3
ACCE;21.459;2795.482;9.13116;3.23923;3.16389;2
GYRO;21.460;2795.482;-0.75589;0.40329;-0.13460;2
MAGN;21.460;2795.482;-20.02716;1.40533;-50.28534;3
AHRS;21.461;2795.491;12.8991;-71.1573;64.5551;0.38598;-0.44001;0.37632;3
PRES;21.468;2795.489;1014.2526;3
ACCE;21.479;2795.502;8.95395;3.50319;3.23100;2
GYRO;21.480;2795.502;-0.83208;0.42615;-0.18587;2
MAGN;21.480;2795.502;-18.75458;1.62811;-50.43030;3
AHRS;21.480;2795.511;12.8251;-70.4508;63.6454;0.37976;-0.43892;0.37331;3
LIGH;21.495;2795.472;361.3;3
LIGH;21.496;2795.522;362.8;3
ACCE;21.499;2795.522;9.06451;3.75319;3.52908;2
GYRO;21.500;2795.522;-0.92310;0.34314;-0.26372;2
MAGN;21.501;2795.522;-17.93671;2.11945;-50.27466;3
AHRS;21.501;2795.531;12.7934;-69.8057;62.5996;0.37348;-0.43840;0.36894;3
PRES;21.502;2795.522;1014.2526;3
ACCE;21.519;2795.542;9.07515;3.48021;4.50131;2
GYRO;21.519;2795.542;-0.99248;0.26675;-0.38484;2
MAGN;21.520;2795.542;-18.33191;2.11945;-51.02844;3
AHRS;21.520;2795.551;12.8500;-69.2144;61.4283;0.36744;-0.43817;0.36310;3
PRES;21.528;2795.556;1014.2526;3
ACCE;21.538;2795.562;8.64279;3.02635;5.70454;2
GYRO;21.539;2795.562;-0.92282;0.36826;-0.46896;2
MAGN;21.539;2795.562;-18.63708;2.92969;-52.58331;3
AHRS;21.540;2795.571;12.9886;-68.4950;60.2779;0.36161;-0.43662;0.35733;3
ACCE;21.559;2795.583;8.24927;2.80586;5.64313;2
GYRO;21.559;2795.583;-0.67326;0.60236;-0.45981;2
AHRS;21.560;2795.591;13.2018;-67.5349;59.3626;0.35643;-0.43238;0.35340;3
MAGN;21.560;2795.583;-18.63708;3.52020;-53.28979;3
PRES;21.561;2795.589;1014.2526;3
ACCE;21.578;2795.603;8.04312;2.74844;4.34961;2
GYRO;21.579;2795.603;-0.41899;0.75757;-0.42203;2
MAGN;21.579;2795.603;-18.21442;4.36859;-53.28979;3
AHRS;21.580;2795.611;13.4682;-66.4817;58.7776;0.35260;-0.42619;0.35160;3
LIGH;21.594;2795.573;378.0;3
LIGH;21.594;2795.623;395.3;3
ACCE;21.598;2795.623;7.83380;2.73364;3.35249;2
GYRO;21.598;2795.623;-0.30901;0.74915;-0.40643;2
MAGN;21.599;2795.623;-17.39349;4.81262;-52.35138;3
AHRS;21.599;2795.630;13.7668;-65.4921;58.3543;0.34981;-0.41974;0.35048;3
ACCE;21.618;2795.643;7.73906;2.59445;3.23752;2
GYRO;21.619;2795.643;-0.27858;0.61174;-0.39342;2
MAGN;21.619;2795.643;-17.06085;4.74701;-51.78223;3
AHRS;21.620;2795.650;14.0613;-64.6643;57.9750;0.34771;-0.41419;0.34914;3
PRES;21.620;2795.623;1014.2526;3
ACCE;21.638;2795.663;7.79527;2.37276;3.74109;2
GYRO;21.638;2795.663;-0.19742;0.41838;-0.34448;2
MAGN;21.639;2795.663;-15.80811;5.08728;-52.32697;3
AHRS;21.640;2795.670;14.3317;-64.0669;57.6826;0.34650;-0.40998;0.34778;3
PRES;21.647;2795.656;1014.2526;3
ACCE;21.657;2795.683;7.94836;2.22084;4.25935;2
GYRO;21.658;2795.683;-0.03302;0.26964;-0.24808;2
MAGN;21.658;2795.683;-15.95001;6.08826;-52.28424;3
AHRS;21.659;2795.690;14.5722;-63.6840;57.5905;0.34649;-0.40671;0.34725;3
SOUN;21.661;961.87;0.02935;63.33
ACCE;21.678;2795.703;8.28738;2.35275;4.05496;2
GYRO;21.678;2795.703;0.14529;0.23660;-0.15828;2
MAGN;21.679;2795.703;-16.35895;6.49872;-52.11792;3
PRES;21.679;2795.690;1014.2526;3
AHRS;21.679;2795.710;14.7994;-63.4139;57.7123;0.34750;-0.40360;0.34788;3
LIGH;21.695;2795.673;402.0;3
LIGH;21.695;2795.724;407.5;3
ACCE;21.697;2795.724;8.39418;2.51779;3.38483;2
GYRO;21.698;2795.724;0.20699;0.26860;-0.13040;2
MAGN;21.698;2795.724;-16.11786;6.49872;-51.41907;3
AHRS;21.699;2795.730;15.0356;-63.1655;57.9601;0.34907;-0.40021;0.34925;3
PRES;21.707;2795.724;1014.2526;3
ACCE;21.717;2795.744;8.25833;2.28044;3.10741;2
GYRO;21.718;2795.744;0.12843;0.32831;-0.13744;2
MAGN;21.718;2795.744;-15.51208;6.74744;-51.58691;3
AHRS;21.719;2795.750;15.2545;-62.8626;58.1554;0.35017;-0.39668;0.35052;3
ACCE;21.737;2795.764;8.33627;2.48279;3.37975;2
GYRO;21.738;2795.764;-0.05426;0.48125;-0.13466;2
MAGN;21.738;2795.764;-15.30762;6.84967;-51.78223;3
PRES;21.739;2795.757;1014.2526;3
AHRS;21.739;2795.769;15.3821;-62.3732;58.1859;0.34956;-0.39275;0.35166;3
ACCE;21.757;2795.784;8.42958;2.65773;3.82277;2
GYRO;21.757;2795.784;-0.15622;0.55679;-0.15991;2
MAGN;21.758;2795.784;-13.62762;6.97784;-51.65710;3
AHRS;21.759;2795.789;15.4623;-61.7155;58.0519;0.34758;-0.38838;0.35240;3
PRES;21.766;2795.791;1014.2526;3
ACCE;21.776;2795.804;8.23520;2.52809;3.85010;2
GYRO;21.777;2795.804;-0.19952;0.63148;-0.19867;2
AHRS;21.778;2795.809;15.5512;-60.9618;57.8441;0.34512;-0.38352;0.35288;3
MAGN;21.778;2795.804;-14.21967;7.15485;-50.98267;3
LIGH;21.796;2795.774;409.4;3
LIGH;21.796;2795.824;410.9;3
ACCE;21.797;2795.824;8.06807;2.60905;3.75325;2
GYRO;21.798;2795.824;-0.26088;0.68089;-0.19995;2
MAGN;21.798;2795.824;-14.60724;7.19910;-50.77667;3
AHRS;21.799;2795.829;15.6179;-60.1207;57.5608;0.34200;-0.37835;0.35318;3
PRES;21.800;2795.824;1014.2526;3
ACCE;21.817;2795.844;8.08647;2.70799;3.90759;2
GYRO;21.817;2795.844;-0.35028;0.70522;-0.20163;2
MAGN;21.817;2795.844;-15.29236;7.06177;-50.38300;3
AHRS;21.818;2795.849;15.6365;-59.2319;57.1922;0.33817;-0.37327;0.35321;3
PRES;21.826;2795.858;1014.2526;3
ACCE;21.836;2795.865;8.12276;2.86501;4.29793;2
GYRO;21.837;2795.865;-0.38954;0.70966;-0.21216;2
MAGN;21.837;2795.865;-14.50653;8.56018;-50.67444;3
AHRS;21.838;2795.869;15.6235;-58.3135;56.7491;0.33382;-0.36828;0.35290;3
ACCE;21.856;2795.885;8.09189;2.98380;4.45058;2
GYRO;21.857;2795.885;-0.36139;0.65680;-0.22928;2
MAGN;21.857;2795.885;-14.25629;8.95233;-50.77667;3
AHRS;21.858;2795.889;15.6252;-57.4243;56.2862;0.32962;-0.36345;0.35226;3
ACCE;21.876;2795.905;7.96732;3.02280;4.50914;2
GYRO;21.876;2795.905;-0.35107;0.62773;-0.27153;2
MAGN;21.877;2795.905;-12.66632;9.09576;-50.91400;3
AHRS;21.877;2795.908;15.6666;-56.5864;55.8229;0.32585;-0.35876;0.35125;3
PRES;21.885;2795.891;1014.2526;3
ACCE;21.896;2795.925;7.90884;3.19922;4.67850;2
GYRO;21.896;2795.925;-0.36220;0.63229;-0.31566;2
MAGN;21.897;2795.925;-11.74011;8.83179;-50.37994;3
AHRS;21.897;2795.928;15.7410;-55.7448;55.3319;0.32223;-0.35395;0.34989;3
LIGH;21.898;2795.875;407.9;3
LIGH;21.898;2795.925;404.4;3
ACCE;21.916;2795.945;7.54601;3.36607;4.53760;2
GYRO;21.917;2795.945;-0.34886;0.59999;-0.37634;2
MAGN;21.917;2795.945;-11.62872;8.77686;-50.27466;3
PRES;21.917;2795.925;1014.2502;3
AHRS;21.918;2795.948;15.8634;-54.9070;54.8049;0.31887;-0.34903;0.34802;3
ACCE;21.936;2795.965;7.25407;3.46533;4.24382;2
GYRO;21.936;2795.965;-0.35832;0.53021;-0.40866;2
MAGN;21.937;2795.965;-11.01990;9.08051;-49.69025;3
AHRS;21.937;2795.968;16.0283;-54.1251;54.2426;0.31588;-0.34438;0.34554;3
PRES;21.945;2795.959;1014.2426;3
ACCE;21.955;2795.985;7.12241;3.59474;4.23140;2
GYRO;21.956;2795.985;-0.39510;0.44690;-0.41403;2
MAGN;21.956;2795.985;-10.46448;10.52094;-48.86169;3
AHRS;21.957;2795.988;16.1853;-53.4273;53.6408;0.31303;-0.34044;0.34255;3
ACCE;21.976;2796.006;7.03062;3.74062;4.37401;2
GYRO;21.976;2796.006;-0.39581;0.33073;-0.42868;2
MAGN;21.977;2796.006;-10.40344;10.70404;-48.76556;3
PRES;21.977;2795.992;1014.2426;3
AHRS;21.977;2796.008;16.3350;-52.8344;52.9944;0.31035;-0.33737;0.33895;3
ACCE;21.995;2796.026;6.90659;3.73796;4.85233;2
GYRO;21.996;2796.026;-0.37686;0.28072;-0.45078;2
MAGN;21.996;2796.026;-11.52191;10.86273;-48.61145;3
AHRS;21.997;2796.027;16.5071;-52.3264;52.3384;0.30808;-0.33481;0.33493;3
LIGH;21.997;2795.975;394.6;3
LIGH;21.997;2796.026;384.0;3
PRES;22.004;2796.026;1014.2426;3
ACCE;22.015;2796.046;6.76524;3.89528;4.85477;2
GYRO;22.016;2796.046;-0.31761;0.24535;-0.43094;2
AHRS;22.017;2796.047;16.6981;-51.8584;51.7043;0.30616;-0.33239;0.33086;3
MAGN;22.018;2796.046;-11.14197;10.71625;-48.75336;3
ACCE;22.035;2796.066;6.75957;4.07578;4.77753;2
GYRO;22.036;2796.066;-0.24173;0.12923;-0.40511;2
MAGN;22.036;2796.066;-11.10382;10.70404;-48.76556;3
PRES;22.037;2796.059;1014.2426;3
AHRS;22.037;2796.067;16.9161;-51.4994;51.1533;0.30501;-0.33041;0.32698;3
ACCE;22.055;2796.086;6.88513;4.26387;4.59982;2
GYRO;22.055;2796.086;-0.16269;-0.04340;-0.39850;2
MAGN;22.056;2796.086;-11.10382;12.04376;-49.08600;3
AHRS;22.057;2796.087;17.1756;-51.3325;50.6851;0.30495;-0.32945;0.32302;3
PRES;22.064;2796.093;1014.2426;3
ACCE;22.074;2796.106;7.20042;4.31348;4.61284;2
GYRO;22.075;2796.106;-0.13754;-0.21883;-0.44389;2
MAGN;22.076;2796.106;-12.63428;12.95471;-46.98486;3
AHRS;22.076;2796.107;17.4922;-51.3759;50.2390;0.30594;-0.32974;0.31843;3
ACCE;22.095;2796.126;7.02194;4.02130;5.12753;2
GYRO;22.095;2796.126;-0.11899;-0.31868;-0.54005;2
MAGN;22.096;2796.126;-12.68005;12.98065;-46.92230;3
PRES;22.096;2796.126;1014.2426;3
AHRS;22.097;2796.127;17.8835;-51.5637;49.7390;0.30767;-0.33096;0.31275;3
LIGH;22.098;2796.076;377.1;3
LIGH;22.098;2796.126;370.6;3
SOUN;22.102;737.33;0.02250;61.02
ACCE;22.114;2796.147;6.94791;3.50302;4.92528;2
GYRO;22.115;2796.147;-0.17854;-0.15872;-0.52217;2
MAGN;22.115;2796.147;-13.03101;11.22894;-45.24689;3
AHRS;22.116;2796.147;18.2842;-51.6793;49.1849;0.30911;-0.33177;0.30683;3
AHRS;22.135;2796.166;18.5896;-51.6203;48.5978;0.30933;-0.33178;0.30149;3
ACCE;22.154;2796.167;7.09784;4.09076;5.16795;2
GYRO;22.155;2796.167;-0.27708;-0.04350;-0.48572;2
MAGN;22.155;2796.167;-13.38043;12.98065;-46.25244;3
AHRS;22.155;2796.186;18.9013;-51.5233;47.9590;0.30935;-0.33163;0.29584;3
PRES;22.156;2796.160;1014.2426;3
ACCE;22.174;2796.187;6.78732;3.61034;4.85492;2
GYRO;22.174;2796.187;-0.22754;-0.12265;-0.54523;2
MAGN;22.175;2796.187;-13.39722;13.00507;-46.18835;3
AHRS;22.175;2796.206;19.2155;-51.5066;47.3050;0.30957;-0.33211;0.28984;3
PRES;22.183;2796.194;1014.2426;3
ACCE;22.194;2796.207;6.67995;3.29750;4.90295;2
GYRO;22.194;2796.207;-0.30000;-0.20036;-0.53047;2
MAGN;22.195;2796.207;-13.95416;13.82446;-44.08722;3
AHRS;22.195;2796.226;19.4383;-51.4858;46.5461;0.30884;-0.33318;0.28343;3
LIGH;22.198;2796.177;363.2;3
LIGH;22.199;2796.227;355.7;3
ACCE;22.214;2796.227;6.83781;3.21130;5.20049;2
GYRO;22.214;2796.227;-0.43222;-0.18008;-0.52428;2
AHRS;22.215;2796.246;19.5864;-51.4518;45.7183;0.30736;-0.33462;0.27683;3
MAGN;22.215;2796.227;-14.95819;13.15613;-44.40918;3
PRES;22.216;2796.227;1014.2426;3
ACCE;22.233;2796.247;6.55440;2.89565;5.39211;2
GYRO;22.234;2796.247;-0.45859;-0.23486;-0.49753;2
MAGN;22.235;2796.247;-15.06195;13.07831;-44.31000;3
AHRS;22.235;2796.266;19.6446;-51.4837;44.9237;0.30551;-0.33677;0.27064;3
PRES;22.243;2796.261;1014.2426;3
ACCE;22.253;2796.267;6.41005;2.45561;5.67993;2
GYRO;22.254;2796.267;-0.47864;-0.28053;-0.35588;2
MAGN;22.254;2796.267;-16.46729;12.36572;-42.90619;3
AHRS;22.254;2796.286;19.5083;-51.5013;44.2296;0.30256;-0.33923;0.26599;3
ACCE;22.273;2796.288;6.65640;2.34508;6.17665;2
GYRO;22.274;2796.288;-0.51743;-0.15895;-0.12349;2
MAGN;22.275;2796.288;-17.58575;15.08331;-41.22467;3
PRES;22.275;2796.294;1014.2426;3
AHRS;22.276;2796.305;19.1560;-51.4975;43.6751;0.29846;-0.34188;0.26327;3
ACCE;22.294;2796.308;7.66641;2.94833;6.44855;2
GYRO;22.294;2796.308;-0.45337;-0.17622;0.10532;2
MAGN;22.295;2796.308;-17.75055;15.00092;-41.30249;3
AHRS;22.295;2796.325;18.7394;-51.6609;43.3655;0.29500;-0.34534;0.26220;3
LIGH;22.300;2796.278;355.5;3
LIGH;22.300;2796.328;356.0;3
PRES;22.302;2796.328;1014.2426;3
ACCE;22.313;2796.328;9.07001;3.39265;6.86765;2
GYRO;22.313;2796.328;-0.29256;-0.28546;0.19435;2
MAGN;22.314;2796.328;-19.10400;14.59045;-41.60614;3
AHRS;22.314;2796.345;18.3765;-51.9334;43.2166;0.29264;-0.34899;0.26183;3
ACCE;22.333;2796.348;10.16388;3.85281;7.36021;2
GYRO;22.333;2796.348;-0.23383;-0.17404;0.14833;2
MAGN;22.334;2796.348;-19.86389;15.95917;-39.71710;3
PRES;22.334;2796.361;1014.2426;3
AHRS;22.334;2796.365;18.1120;-51.9128;42.9993;0.29009;-0.35029;0.26132;3
ACCE;22.352;2796.368;11.78929;4.72340;8.64697;2
GYRO;22.353;2796.368;-0.32352;0.44157;-0.05232;2
MAGN;22.353;2796.368;-20.11871;16.15601;-39.47296;3
AHRS;22.354;2796.385;17.9696;-50.7175;42.4110;0.28458;-0.34334;0.26049;3
ACCE;22.372;2796.388;13.00809;5.22475;8.86102;2
GYRO;22.373;2796.388;-0.77971;2.05168;-0.49008;2
AHRS;22.374;2796.405;17.7832;-47.0959;40.8596;0.27056;-0.32043;0.25828;3
MAGN;22.374;2796.388;-21.31653;17.06085;-37.96997;3
ACCE;22.393;2796.408;13.08188;5.67044;8.45006;2
GYRO;22.393;2796.408;-1.77325;4.40619;-1.14961;2
MAGN;22.394;2796.408;-20.73975;16.48560;-36.86829;3
AHRS;22.394;2796.424;17.3511;-40.6099;37.9931;0.24543;-0.27831;0.25230;3
PRES;22.395;2796.395;1014.2426;3
LIGH;22.400;2796.378;375.0;3
LIGH;22.400;2796.429;396.0;3
ACCE;22.412;2796.429;11.41266;4.80365;8.90866;2
GYRO;22.413;2796.429;-2.61978;6.31902;-1.90662;2
MAGN;22.413;2796.429;-20.41473;16.88232;-37.45422;3
AHRS;22.413;2796.444;16.5183;-31.8855;34.0744;0.21171;-0.21943;0.24108;3
PRES;22.421;2796.429;1014.2426;3
ACCE;22.432;2796.449;8.14938;2.88516;8.97557;2
GYRO;22.432;2796.449;-2.97403;7.63838;-2.49477;2
MAGN;22.433;2796.449;-17.68951;18.56689;-39.56757;3
AHRS;22.433;2796.464;15.1536;-21.7921;29.7349;0.17322;-0.14788;0.22567;3
ACCE;22.452;2796.469;3.82942;0.56519;9.61755;2
GYRO;22.452;2796.469;-2.85684;8.26645;-2.66872;2
MAGN;22.453;2796.469;-12.50458;19.11316;-39.04572;3
PRES;22.453;2796.462;1014.2426;3
AHRS;22.454;2796.484;13.2975;-11.4134;25.8079;0.13436;-0.07055;0.20949;3
ACCE;22.472;2796.489;0.83592;-0.54410;9.48412;2
GYRO;22.472;2796.489;-2.25717;8.06334;-2.30128;2
MAGN;22.473;2796.489;-10.89020;19.67926;-39.00299;3
AHRS;22.473;2796.504;11.3951;-1.7925;22.8830;0.10038;0.00444;0.19584;3
PRES;22.481;2796.496;1014.2426;3
ACCE;22.491;2796.509;-1.01852;-0.67599;8.50349;2
GYRO;22.492;2796.509;-1.45416;7.28262;-1.75714;2
MAGN;22.492;2796.509;-4.40063;22.54791;-38.56812;3
AHRS;22.493;2796.524;9.9597;6.5764;20.9288;0.07484;0.07193;0.18554;3
LIGH;22.501;2796.479;493.2;3
LIGH;22.501;2796.529;598.8;3
ACCE;22.511;2796.529;-2.78729;-0.69980;6.17786;2
GYRO;22.512;2796.529;-0.67720;6.14081;-1.29398;2
MAGN;22.513;2796.529;0.10834;25.77057;-37.70599;3
PRES;22.513;2796.529;1014.2426;3
AHRS;22.513;2796.544;9.1104;13.4709;19.5825;0.05784;0.12862;0.17753;3
ACCE;22.531;2796.549;-4.20152;-0.54764;4.01274;2
GYRO;22.532;2796.549;-0.24501;4.73051;-0.87003;2
MAGN;22.532;2796.549;2.06451;26.07880;-36.81946;3
AHRS;22.533;2796.563;8.6293;18.6982;18.6019;0.04708;0.17186;0.17108;3
PRES;22.540;2796.563;1014.2426;3
ACCE;22.551;2796.570;-5.43672;-0.39758;3.29410;2
GYRO;22.552;2796.570;-0.07660;3.23120;-0.53014;2
AHRS;22.552;2796.583;8.3649;22.2305;17.9480;0.04070;0.20108;0.16654;3
MAGN;22.553;2796.570;8.60748;27.03705;-34.27429;3
ACCE;22.571;2796.590;-6.19669;-0.67950;3.57767;2
GYRO;22.572;2796.590;0.00098;1.81523;-0.21446;2
MAGN;22.572;2796.590;12.72278;27.52228;-33.34808;3
PRES;22.573;2796.596;1014.2348;3
AHRS;22.573;2796.603;8.2612;24.1994;17.6088;0.03760;0.21739;0.16419;3
ACCE;22.591;2796.610;-6.41136;-0.89276;4.85335;2
GYRO;22.591;2796.610;0.03348;0.70270;0.09756;2
MAGN;22.592;2796.610;12.95929;27.52228;-32.32727;3
AHRS;22.592;2796.623;8.3181;24.9516;17.5564;0.03710;0.22374;0.16410;3
PRES;22.600;2796.630;1014.2325;3
ACCE;22.610;2796.630;-6.26254;-1.01259;6.17419;2
GYRO;22.611;2796.630;0.07904;0.00716;0.43494;2
MAGN;22.611;2796.630;13.54675;28.14178;-31.16150;3
AHRS;22.612;2796.643;8.5775;24.9129;17.8491;0.03877;0.22382;0.16699;3
ACCE;22.631;2796.650;-5.54575;-0.96239;7.13184;2
GYRO;22.631;2796.650;0.12468;-0.30084;0.74164;2
MAGN;22.632;2796.650;13.77411;29.27399;-32.67822;3
AHRS;22.632;2796.663;9.0048;24.5384;18.4154;0.04182;0.22139;0.17234;3
ACCE;22.650;2796.670;-4.33803;-0.86082;7.26595;2
GYRO;22.651;2796.670;0.12648;-0.24239;0.87265;2
MAGN;22.651;2796.670;14.17542;28.33405;-32.93457;3
AHRS;22.652;2796.683;9.4766;24.1800;19.1354;0.04496;0.21925;0.17903;3
SOUN;22.652;252.51;0.00771;51.72
LIGH;22.659;2796.580;870.2;3
LIGH;22.659;2796.630;1159.4;3
LIGH;22.660;2796.680;1448.6;3
PRES;22.660;2796.664;1014.2325;3
ACCE;22.670;2796.690;-4.48695;-0.87177;7.04057;2
GYRO;22.670;2796.690;0.09027;-0.09714;0.85573;2
MAGN;22.671;2796.690;15.03448;26.75171;-33.54797;3
AHRS;22.671;2796.702;9.8919;23.9658;19.8784;0.04737;0.21830;0.18584;3
ACCE;22.690;2796.711;-4.80594;-0.80064;6.76793;2
GYRO;22.691;2796.711;0.01646;-0.04597;0.89288;2
MAGN;22.691;2796.711;15.35034;26.64642;-33.85162;3
PRES;22.692;2796.697;1014.2325;3
AHRS;22.692;2796.722;10.2486;23.7960;20.6948;0.04909;0.21770;0.19317;3
ACCE;22.710;2796.731;-4.57549;-0.64149;7.02171;2
GYRO;22.710;2796.731;-0.05463;-0.14452;1.00363;2
MAGN;22.711;2796.731;14.37531;26.42059;-33.92334;3
AHRS;22.711;2796.742;10.5844;23.4668;21.6546;0.05066;0.21585;0.20156;3
PRES;22.720;2796.731;1014.2325;3
ACCE;22.729;2796.751;-3.94330;-0.28523;7.72827;2
GYRO;22.730;2796.751;-0.00075;-0.35307;1.05440;2
MAGN;22.730;2796.751;13.38348;25.80872;-33.86993;3
AHRS;22.731;2796.762;11.0055;22.8765;22.6234;0.05344;0.21200;0.21001;3
ACCE;22.750;2796.771;-3.27927;0.01982;7.95168;2
GYRO;22.750;2796.771;0.18675;-0.53351;0.97084;2
MAGN;22.751;2796.771;13.77411;25.41962;-33.68378;3
PRES;22.751;2796.764;1014.2325;3
AHRS;22.752;2796.782;11.5815;22.0838;23.4503;0.05824;0.20670;0.21736;3
LIGH;22.753;2796.731;1242.3;3
LIGH;22.753;2796.781;918.6;3
ACCE;22.769;2796.791;-3.17896;0.20891;7.62944;2
GYRO;22.770;2796.791;0.32979;-0.57388;0.82329;2
MAGN;22.770;2796.791;14.43329;25.41962;-33.99811;3
AHRS;22.771;2796.802;12.2332;21.2824;24.0704;0.06413;0.20141;0.22300;3
PRES;22.779;2796.798;1014.2325;3
ACCE;22.789;2796.811;-3.47635;0.34546;7.25259;2
GYRO;22.790;2796.811;0.35979;-0.48909;0.73767;2
AHRS;22.790;2796.821;12.8704;20.6059;24.5892;0.06990;0.19713;0.22777;3
MAGN;22.791;2796.811;15.00549;25.25024;-35.32715;3
ACCE;22.809;2796.831;-4.01897;0.42049;6.73981;2
GYRO;22.810;2796.831;0.38545;-0.52629;0.75375;2
MAGN;22.810;2796.831;14.82544;25.07019;-36.36475;3
PRES;22.811;2796.831;1014.2325;3
AHRS;22.811;2796.841;13.5378;19.8905;25.0994;0.07605;0.19263;0.23240;3
ACCE;22.829;2796.852;-4.19008;0.63771;6.45134;2
GYRO;22.829;2796.852;0.42921;-0.76857;0.88148;2
AHRS;22.830;2796.861;14.2924;18.8974;25.7099;0.08340;0.18611;0.23767;3
MAGN;22.831;2796.852;14.55383;24.79858;-36.45020;3
PRES;22.838;2796.865;1014.2325;3
ACCE;22.849;2796.872;-3.31679;1.28600;6.93979;2
GYRO;22.849;2796.872;0.50468;-1.10071;1.02101;2
MAGN;22.850;2796.872;14.39209;24.07837;-36.79962;3
AHRS;22.850;2796.881;15.1695;17.4836;26.4604;0.09252;0.17651;0.24375;3
LIGH;22.853;2796.831;863.1;3
LIGH;22.853;2796.882;836.6;3
ACCE;22.869;2796.892;-2.72960;1.87047;7.45645;2
GYRO;22.869;2796.892;0.67163;-1.39897;1.03001;2
AHRS;22.870;2796.901;16.2236;15.6780;27.2341;0.10407;0.16414;0.24960;3
MAGN;22.870;2796.892;14.47449;23.66791;-37.03613;3
PRES;22.871;2796.899;1014.2325;3
ACCE;22.888;2796.912;-3.02585;1.72493;7.73871;2
GYRO;22.889;2796.912;0.88306;-1.56148;1.06798;2
MAGN;22.890;2796.912;15.06195;23.07892;-37.97150;3
AHRS;22.890;2796.921;17.4875;13.6736;28.0014;0.11799;0.15068;0.25498;3
ACCE;22.909;2796.932;-3.28525;1.43794;7.82332;2
GYRO;22.909;2796.932;1.03279;-1.57326;1.26448;2
MAGN;22.910;2796.932;14.01672;22.11304;-39.95972;3
AHRS;22.910;2796.941;18.9122;11.5824;28.9926;0.13334;0.13728;0.26171;3
ACCE;22.928;2796.952;-3.03183;1.54610;8.09122;2
GYRO;22.929;2796.952;1.10100;-1.55934;1.51443;2
MAGN;22.929;2796.952;12.89825;21.74072;-40.88898;3
PRES;22.930;2796.932;1014.2225;3
AHRS;22.930;2796.960;20.4238;9.3835;30.2965;0.14952;0.12388;0.27031;3
ACCE;22.948;2796.972;-2.18951;2.16115;8.53174;2
GYRO;22.949;2796.972;1.25020;-1.58005;1.74397;2
MAGN;22.949;2796.972;12.26349;20.68329;-41.29333;3
AHRS;22.950;2796.980;22.0588;7.0062;31.9474;0.16708;0.11021;0.28085;3
LIGH;22.954;2796.932;784.8;3
LIGH;22.955;2796.982;730.3;3
PRES;22.957;2796.966;1014.2225;3
ACCE;22.968;2796.993;-1.93842;2.95676;8.55566;2
GYRO;22.968;2796.993;1.30940;-1.31009;1.87361;2
MAGN;22.969;2796.993;10.22339;17.71698;-43.31818;3
AHRS;22.969;2797.000;23.7518;4.6975;33.8845;0.18501;0.09828;0.29300;3
ACCE;22.988;2797.013;-1.38216;2.90543;8.24774;2
GYRO;22.989;2797.013;1.31720;-0.72472;2.14618;2
MAGN;22.989;2797.013;9.21936;16.31012;-44.40918;3
PRES;22.990;2796.999;1014.2225;3
AHRS;22.990;2797.020;25.3932;2.8221;36.1786;0.20140;0.09106;0.30796;3
ACCE;23.007;2797.033;0.16962;2.53725;8.05569;2
GYRO;23.008;2797.033;1.18890;-0.35062;2.29463;2
MAGN;23.009;2797.033;8.87909;16.19568;-44.08264;3
AHRS;23.009;2797.040;26.8429;1.1968;38.8680;0.21550;0.08680;0.32590;3
PRES;23.017;2797.033;1014.2225;3
ACCE;23.029;2797.053;0.63412;3.56020;8.24498;2
GYRO;23.030;2797.053;0.69731;-0.14374;2.08640;2
AHRS;23.033;2797.060;27.7273;-0.2608;41.5040;0.22485;0.08283;0.34349;3
MAGN;23.033;2797.053;9.61914;13.81683;-44.12689;3
ACCE;23.048;2797.073;1.37198;4.25031;9.32642;2
GYRO;23.048;2797.073;0.07640;0.11560;1.89900;2
MAGN;23.049;2797.073;10.09521;12.63123;-44.24133;3
PRES;23.049;2797.066;1014.2225;3
AHRS;23.050;2797.080;27.8954;-1.3496;43.8760;0.22784;0.07944;0.35993;3
LIGH;23.054;2797.033;692.5;3
LIGH;23.055;2797.083;656.5;3
ACCE;23.067;2797.093;2.33748;4.32565;11.36728;2
GYRO;23.067;2797.093;-0.29488;0.19510;1.74062;2
MAGN;23.068;2797.093;9.85260;12.38861;-45.62836;3
AHRS;23.068;2797.099;27.5272;-2.2290;46.0648;0.22630;0.07568;0.37569;3
PRES;23.076;2797.100;1014.2225;3
ACCE;23.087;2797.113;2.44391;3.90681;13.01315;2
GYRO;23.087;2797.113;-0.23116;0.14497;1.59242;2
MAGN;23.088;2797.113;10.98022;10.54840;-45.77942;3
AHRS;23.089;2797.119;27.0798;-3.0633;48.0629;0.22434;0.07158;0.39006;3
SOUN;23.093;300.07;0.00916;53.22
ACCE;23.107;2797.134;1.72040;2.76024;12.18317;2
GYRO;23.107;2797.134;0.09564;0.47581;1.58704;2
MAGN;23.108;2797.134;11.49597;9.82819;-45.58258;3
PRES;23.108;2797.134;1014.2225;3
AHRS;23.109;2797.139;26.9009;-3.6097;50.0544;0.22362;0.07060;0.40460;3
ACCE;23.127;2797.154;0.92696;2.04866;11.26016;2
GYRO;23.127;2797.154;0.59091;1.00195;1.93663;2
MAGN;23.128;2797.154;10.85205;9.95483;-46.19751;3
AHRS;23.128;2797.159;27.1813;-3.7072;52.3963;0.22461;0.07548;0.42207;3
PRES;23.136;2797.167;1014.2225;3
ACCE;23.146;2797.174;1.60841;3.30936;9.26958;2
AHRS;23.147;2797.179;28.1554;-3.2303;55.1966;0.22814;0.08841;0.44310;3
GYRO;23.148;2797.174;1.30794;1.77470;2.17924;2
MAGN;23.148;2797.174;12.45728;9.73969;-46.16852;3
LIGH;23.156;2797.134;653.0;3
ACCE;23.166;2797.194;0.91624;4.28004;4.30658;2
GYRO;23.167;2797.194;1.16508;1.66852;1.50972;2
MAGN;23.167;2797.194;13.07373;9.65271;-46.08459;3
AHRS;23.168;2797.199;29.4495;-2.3822;57.5569;0.23241;0.10472;0.46088;3
ACCE;23.186;2797.214;-0.47844;3.19943;5.52573;2
GYRO;23.187;2797.214;0.32689;1.11140;0.88914;2
MAGN;23.187;2797.214;15.11383;7.06482;-46.47369;3
AHRS;23.188;2797.219;30.1324;-1.6324;58.7837;0.23321;0.11557;0.47064;3
PRES;23.195;2797.201;1014.2225;3
ACCE;23.206;2797.234;-0.47810;2.57249;6.35770;2
GYRO;23.206;2797.234;0.23285;0.99255;0.89366;2
MAGN;23.207;2797.234;16.94794;4.24347;-45.65887;3
AHRS;23.207;2797.238;30.2952;-1.0420;59.7712;0.23092;0.12259;0.47888;3
ACCE;23.226;2797.254;-0.83047;2.47980;6.25371;2
GYRO;23.227;2797.254;0.23615;0.89188;0.88472;2
MAGN;23.227;2797.254;17.27753;3.69568;-45.41473;3
PRES;23.227;2797.234;1014.2225;3
AHRS;23.228;2797.258;30.5190;-0.5687;60.8594;0.22936;0.12917;0.48749;3
ACCE;23.246;2797.275;-0.97493;2.56448;6.11328;2
GYRO;23.246;2797.275;0.03241;1.04620;0.86354;2
MAGN;23.247;2797.275;18.56995;2.68860;-43.90259;3
AHRS;23.247;2797.278;30.5971;-0.0091;61.8743;0.22635;0.13558;0.49586;3
PRES;23.255;2797.268;1014.2225;3
ACCE;23.265;2797.295;-1.36867;2.80458;6.00789;2
GYRO;23.266;2797.295;-0.14984;1.07227;0.76929;2
MAGN;23.267;2797.295;19.73114;1.88446;-43.84918;3
AHRS;23.267;2797.298;30.4593;0.7075;62.8198;0.22109;0.14198;0.50423;3
ACCE;23.286;2797.315;-2.71686;2.25299;6.53867;2
GYRO;23.286;2797.315;-0.21461;0.71638;0.67857;2
MAGN;23.286;2797.315;19.90662;1.76849;-43.90564;3
PRES;23.287;2797.301;1014.2181;3
AHRS;23.287;2797.318;30.2217;1.2593;63.6169;0.21593;0.14641;0.51126;3
ACCE;23.305;2797.335;-3.76543;1.44878;7.51881;2
GYRO;23.306;2797.335;-0.25349;0.48276;0.79628;2
MAGN;23.307;2797.335;21.86737;1.31531;-44.04907;3
AHRS;23.307;2797.338;29.9184;1.4935;64.4247;0.21167;0.14824;0.51780;3
PRES;23.315;2797.335;1014.2126;3
ACCE;23.325;2797.355;-3.27808;2.02882;7.57071;2
GYRO;23.326;2797.355;-0.29887;0.31609;0.88084;2
MAGN;23.326;2797.355;22.64404;1.70288;-42.75208;3
AHRS;23.327;2797.358;29.5376;1.4884;65.3885;0.20773;0.14825;0.52505;3
ACCE;23.345;2797.375;-3.91838;0.89714;8.45561;2
GYRO;23.346;2797.375;-0.23904;0.13194;1.00008;2
MAGN;23.346;2797.375;22.70966;1.76849;-42.56592;3
PRES;23.347;2797.369;1014.2126;3
AHRS;23.348;2797.377;29.1986;1.2094;66.4774;0.20521;0.14669;0.53263;3
LIGH;23.357;2797.335;652.1;3
LIGH;23.358;2797.385;651.1;3
ACCE;23.365;2797.395;-3.69456;0.77000;9.09912;2
GYRO;23.365;2797.395;-0.28886;0.30089;1.28336;2
AHRS;23.366;2797.397;28.8125;0.8500;67.8502;0.20243;0.14481;0.54208;3
MAGN;23.367;2797.395;21.91620;2.24457;-43.62488;3
PRES;23.374;2797.402;1014.2126;3
ACCE;23.385;2797.416;-2.61624;1.66484;9.76306;2
GYRO;23.385;2797.416;-0.34991;0.48766;1.68071;2
MAGN;23.386;2797.416;23.92426;0.20142;-43.89191;3
AHRS;23.386;2797.417;28.3418;0.4958;69.6729;0.19854;0.14329;0.55472;3
ACCE;23.405;2797.436;-2.29500;2.08572;10.36737;2
GYRO;23.406;2797.436;-0.15462;0.25745;1.70644;2
MAGN;23.406;2797.436;24.11041;0.01678;-43.90564;3
PRES;23.406;2797.436;1014.2126;3
AHRS;23.407;2797.437;27.9658;-0.0426;71.7872;0.19596;0.14137;0.56884;3
ACCE;23.425;2797.456;-1.76634;1.96387;10.42758;2
GYRO;23.425;2797.456;-0.06721;0.34090;1.76767;2
MAGN;23.425;2797.456;25.43793;0.01678;-43.26935;3
AHRS;23.426;2797.457;27.7404;-0.6743;73.9289;0.19497;0.13958;0.58265;3
ACCE;23.444;2797.476;-1.47714;2.09769;10.37376;2
GYRO;23.445;2797.476;-0.13509;0.63408;1.78238;2
MAGN;23.445;2797.476;24.33167;-0.48981;-44.36340;3
AHRS;23.446;2797.477;27.4901;-1.1038;76.1383;0.19282;0.13913;0.59712;3
LIGH;23.457;2797.436;637.5;3
LIGH;23.458;2797.486;622.5;3
ACCE;23.464;2797.496;-1.87537;2.27286;9.44051;2
GYRO;23.465;2797.496;-0.34425;0.97270;1.85576;2
MAGN;23.466;2797.496;24.28589;-0.50964;-44.40918;3
PRES;23.466;2797.469;1014.2126;3
AHRS;23.466;2797.497;27.0672;-1.1915;78.3801;0.18775;0.14003;0.61243;3
ACCE;23.484;2797.516;-2.87619;3.26057;9.18356;2
GYRO;23.485;2797.516;-0.68280;1.14709;2.24809;2
MAGN;23.485;2797.516;25.50049;-2.07214;-43.24646;3
AHRS;23.485;2797.516;26.3419;-1.0899;80.8604;0.17944;0.14071;0.62978;3
PRES;23.493;2797.503;1014.2126;3
AHRS;23.505;2797.536;25.2625;-0.9702;83.6576;0.16845;0.13968;0.64936;3
ACCE;23.524;2797.536;-0.05394;2.25609;9.12567;2
PRES;23.525;2797.536;1014.2126;3
GYRO;23.525;2797.536;-1.01836;1.17227;2.45181;2
MAGN;23.525;2797.536;26.91345;-2.08588;-41.56036;3
AHRS;23.526;2797.556;23.9524;-0.8046;86.3733;0.15599;0.13700;0.66840;3
ACCE;23.544;2797.557;0.70427;2.33902;10.98441;2
GYRO;23.544;2797.557;-1.06897;1.19585;2.05632;2
MAGN;23.545;2797.557;26.94397;-2.11182;-41.56342;3
AHRS;23.545;2797.576;22.8396;-0.5107;88.6174;0.14473;0.13518;0.68406;3
PRES;23.553;2797.570;1014.2126;3
LIGH;23.560;2797.536;621.0;3
ACCE;23.563;2797.577;-0.25401;2.20578;11.47450;2
GYRO;23.564;2797.577;-0.66975;0.98820;1.68723;2
MAGN;23.565;2797.577;28.53851;-3.33710;-41.68243;3
AHRS;23.565;2797.596;22.1827;-0.2691;90.5410;0.13702;0.13505;0.69685;3
ACCE;23.584;2797.597;-1.04562;1.72968;10.59518;2
GYRO;23.584;2797.597;-0.29355;0.76193;1.55176;2
MAGN;23.585;2797.597;29.89197;-4.01306;-40.38696;3
PRES;23.585;2797.604;1014.2126;3
AHRS;23.585;2797.616;21.8285;-0.1598;92.4072;0.13203;0.13572;0.70856;3
ACCE;23.603;2797.617;-1.16585;1.67825;10.22339;2
GYRO;23.604;2797.617;-0.16252;0.63647;1.59317;2
MAGN;23.604;2797.617;29.97894;-4.10156;-40.34424;3
AHRS;23.605;2797.636;21.5599;-0.1465;94.3468;0.12807;0.13632;0.72031;3
PRES;23.613;2797.637;1014.2126;3
ACCE;23.623;2797.637;-0.77919;1.59839;10.18272;2
GYRO;23.624;2797.637;-0.16312;0.63316;1.70111;2
MAGN;23.624;2797.637;31.34918;-5.66254;-39.63776;3
AHRS;23.624;2797.655;21.2849;-0.1467;96.4119;0.12402;0.13685;0.73256;3
WIFI;23.628;2797.660;eduroam;00:13:c3:44:d8:e1;-80
WIFI;23.628;2797.660;UJI;00:13:c3:44:d8:e0;-81
WIFI;23.628;2797.660;Pruebas;2e:d9:9f:d9:fa:21;-79
WIFI;23.628;2797.660;FTE-1DDE;f8:3d:ff:7d:1d:e5;-83
WIFI;23.628;2797.660;UJI;00:17:59:fb:19:50;-68
WIFI;23.628;2797.660;eduroam;00:17:59:fb:19:51;-68
WIFI;23.628;2797.660;Pruebas;c8:d1:5e:64:e1:d8;-86
WIFI;23.628;2797.660;eduroam;00:14:1c:dd:fc:41;-86
WIFI;23.628;2797.660;eduroam;dc:9f:db:1c:91:57;-87
WIFI;23.628;2793.736;UJI;00:14:1c:dd:fc:40;-83
WIFI;23.628;2797.660;guifi.net/CS-UJInuvolguifi5;00:15:6d:e4:7d:15;-85
ACCE;23.646;2797.657;-0.09424;1.75336;9.83345;2
AHRS;23.647;2797.675;21.0074;-0.1445;98.5152;0.11992;0.13731;0.74480;3
GYRO;23.650;2797.657;-0.17131;0.68579;1.76501;2
MAGN;23.650;2797.657;31.99463;-8.56781;-38.71155;3
PRES;23.651;2797.671;1014.2126;3
SOUN;23.651;999.10;0.03049;63.66
ACCE;23.663;2797.677;0.36588;1.93724;10.04111;2
GYRO;23.663;2797.677;-0.17101;0.65675;1.70465;2
MAGN;23.664;2797.677;32.12585;-8.47473;-38.40332;3
AHRS;23.664;2797.695;20.7962;-0.1527;100.4997;0.11642;0.13793;0.75606;3
PRES;23.672;2797.704;1014.2126;3
ACCE;23.682;2797.697;0.39841;1.93915;9.82533;2
GYRO;23.683;2797.697;-0.05493;0.61409;1.59802;2
MAGN;23.683;2797.697;33.37097;-7.88727;-35.92377;3
AHRS;23.683;2797.715;20.7001;-0.1568;102.3655;0.11367;0.13914;0.76632;3
ACCE;23.702;2797.718;0.07542;1.94679;9.47200;2
GYRO;23.703;2797.718;0.01512;0.59477;1.54655;2
MAGN;23.703;2797.718;34.44672;-9.26819;-36.36475;3
AHRS;23.704;2797.735;20.6653;-0.1508;104.2022;0.11120;0.14074;0.77615;3
ACCE;23.722;2797.738;0.04066;2.08882;9.10806;2
GYRO;23.723;2797.738;0.03835;0.58005;1.55852;2
MAGN;23.723;2797.738;34.44672;-9.64203;-36.31287;3
AHRS;23.723;2797.755;20.6589;-0.1879;106.0260;0.10917;0.14226;0.78565;3
PRES;23.731;2797.738;1014.2126;3
ACCE;23.742;2797.758;0.20941;2.06636;9.11377;2
GYRO;23.742;2797.758;0.05605;0.50212;1.54858;2
MAGN;23.743;2797.758;34.41772;-11.86829;-35.83527;3
AHRS;23.743;2797.774;20.6935;-0.3144;107.8285;0.10797;0.14356;0.79470;3
LIGH;23.760;2797.738;620.1;3
LIGH;23.760;2797.788;619.1;3
ACCE;23.762;2797.778;0.34074;2.24957;9.38138;2
GYRO;23.762;2797.778;0.14073;0.40219;1.48729;2
MAGN;23.763;2797.778;34.27277;-12.59766;-34.85718;3
PRES;23.763;2797.771;1014.2126;3
AHRS;23.763;2797.794;20.8524;-0.5317;109.5628;0.10809;0.14521;0.80298;3
ACCE;23.782;2797.798;0.48636;2.40199;9.22234;2
GYRO;23.782;2797.798;0.29141;0.30731;1.42006;2
MAGN;23.783;2797.798;34.10034;-12.83722;-34.69238;3
AHRS;23.783;2797.814;21.1708;-0.8253;111.2014;0.10962;0.14757;0.81031;3
PRES;23.791;2797.805;1014.2126;3
ACCE;23.802;2797.818;0.47627;2.66156;8.81653;2
GYRO;23.802;2797.818;0.41147;0.23914;1.33926;2
MAGN;23.802;2797.818;33.35876;-14.22882;-33.98285;3
AHRS;23.803;2797.834;21.6067;-1.1655;112.7468;0.11211;0.15053;0.81681;3
ACCE;23.822;2797.838;0.56317;2.89247;8.75526;2
GYRO;23.822;2797.838;0.47510;0.18214;1.26132;2
MAGN;23.823;2797.838;33.22144;-15.75165;-33.85162;3
PRES;23.823;2797.838;1014.2126;3
AHRS;23.823;2797.854;22.1049;-1.5495;114.2162;0.11524;0.15376;0.82264;3
ACCE;23.841;2797.859;0.61168;3.10194;8.75340;2
GYRO;23.842;2797.859;0.51385;0.13245;1.19046;2
MAGN;23.842;2797.859;33.26263;-16.37878;-33.33130;3
AHRS;23.842;2797.874;22.6364;-1.9737;115.5946;0.11886;0.15704;0.82779;3
PRES;23.851;2797.872;1014.2126;3
LIGH;23.860;2797.838;619.9;3
LIGH;23.860;2797.889;620.9;3
ACCE;23.861;2797.879;0.88591;3.29222;8.83130;2
GYRO;23.862;2797.879;0.53607;0.10016;1.12758;2
MAGN;23.862;2797.879;33.52814;-18.95752;-31.71387;3
AHRS;23.863;2797.894;23.1869;-2.4016;116.9274;0.12259;0.16051;0.83253;3
ACCE;23.882;2797.899;1.06873;3.49419;8.96971;2
GYRO;23.882;2797.899;0.55055;0.12994;1.04948;2
MAGN;23.882;2797.899;33.92181;-20.65582;-31.84052;3
PRES;23.882;2797.906;1014.2126;3
AHRS;23.883;2797.913;23.7444;-2.7856;118.1667;0.12608;0.16423;0.83675;3
ACCE;23.901;2797.919;1.11899;3.78644;8.92418;2
GYRO;23.901;2797.919;0.55042;0.13948;0.94115;2
MAGN;23.902;2797.919;33.52509;-20.85571;-31.46057;3
AHRS;23.902;2797.933;24.3007;-3.1137;119.2682;0.12928;0.16811;0.84028;3
PRES;23.910;2797.939;1014.2126;3
ACCE;23.921;2797.939;1.20343;3.88354;8.41319;2
GYRO;23.921;2797.939;0.50327;0.14711;0.84053;2
MAGN;23.921;2797.939;32.25861;-21.51489;-30.34973;3
AHRS;23.922;2797.953;24.7874;-3.4163;120.2457;0.13211;0.17152;0.84333;3
ACCE;23.941;2797.959;1.21768;4.06438;8.31378;2
GYRO;23.941;2797.959;0.39169;0.06660;0.73654;2
MAGN;23.942;2797.959;31.64368;-21.88263;-29.99725;3
PRES;23.942;2797.973;1014.2126;3
AHRS;23.942;2797.973;25.1640;-3.7822;121.0864;0.13511;0.17373;0.84582;3
ACCE;23.962;2797.979;1.26340;4.09688;8.51982;2
GYRO;23.962;2797.979;0.32217;-0.07448;0.62312;2
MAGN;23.962;2797.979;31.41479;-22.22595;-29.55933;3
LIGH;23.962;2797.939;621.0;3
AHRS;23.963;2797.993;25.4828;-4.2460;121.7681;0.13881;0.17497;0.84756;3
ACCE;23.980;2798.000;1.07813;3.88960;8.75119;2
GYRO;23.981;2798.000;0.31825;-0.15370;0.51352;2
MAGN;23.981;2798.000;31.12030;-23.70758;-28.82538;3
AHRS;23.981;2798.013;25.7962;-4.7217;122.3509;0.14271;0.17604;0.84884;3
ACCE;24.000;2798.020;0.72073;3.83990;8.66545;2
GYRO;24.001;2798.020;0.32893;-0.12544;0.47444;2
MAGN;24.001;2798.020;31.46820;-25.21210;-29.15955;3
PRES;24.002;2798.006;1014.2126;3
AHRS;24.002;2798.033;26.1059;-5.1308;122.9176;0.14611;0.17737;0.85009;3
ACCE;24.020;2798.040;0.69012;4.17239;8.22379;2
GYRO;24.021;2798.040;0.30200;-0.10329;0.50681;2
MAGN;24.024;2798.040;31.33850;-24.69482;-29.28162;3
AHRS;24.025;2798.052;26.3788;-5.5465;123.5190;0.14934;0.17849;0.85150;3
PRES;24.030;2798.040;1014.2126;3
ACCE;24.040;2798.060;1.08046;4.46190;8.01384;2
GYRO;24.041;2798.060;0.27145;-0.23064;0.51796;2
AHRS;24.041;2798.072;26.6466;-6.1477;124.0816;0.15398;0.17879;0.85248;3
MAGN;24.042;2798.060;30.44586;-24.34845;-28.97797;3
ACCE;24.060;2798.080;1.15616;4.03908;8.39604;2
AHRS;24.061;2798.092;26.9215;-6.9452;124.6173;0.16014;0.17836;0.85301;3
GYRO;24.062;2798.080;0.28984;-0.43509;0.46127;2
MAGN;24.062;2798.080;29.36707;-25.21210;-28.15399;3
PRES;24.063;2798.073;1014.2126;3
LIGH;24.063;2798.040;626.0;3
LIGH;24.064;2798.090;631.5;3
ACCE;24.080;2798.100;0.68407;4.08644;8.62981;2
GYRO;24.080;2798.100;0.33638;-0.41331;0.47281;2
MAGN;24.081;2798.100;29.43878;-25.71869;-28.63770;3
AHRS;24.081;2798.112;27.2203;-7.6839;125.2099;0.16585;0.17849;0.85373;3
SOUN;24.084;58.80;0.00179;39.06
PRES;24.090;2798.107;1014.2126;3
ACCE;24.100;2798.120;0.75040;4.03293;8.04779;2
GYRO;24.100;2798.120;0.33231;-0.17281;0.64825;2
MAGN;24.101;2798.120;29.46625;-27.41089;-29.11224;3
AHRS;24.101;2798.132;27.4851;-8.2433;126.0249;0.16974;0.17946;0.85561;3
ACCE;24.120;2798.141;1.32446;3.71613;8.00914;2
GYRO;24.120;2798.141;0.22316;0.04584;0.77715;2
MAGN;24.121;2798.141;29.36707;-28.71552;-28.82385;3
PRES;24.122;2798.141;1014.2126;3
AHRS;24.122;2798.152;27.5843;-8.6566;126.9910;0.17168;0.18003;0.85859;3
ACCE;24.140;2798.161;1.26407;3.80502;8.28951;2
GYRO;24.140;2798.161;0.14517;0.24585;0.75452;2
MAGN;24.141;2798.161;28.72772;-28.55682;-28.36456;3
AHRS;24.141;2798.172;27.5992;-8.8205;127.9104;0.17151;0.18088;0.86188;3
PRES;24.149;2798.174;1014.2050;3
ACCE;24.159;2798.181;1.25467;3.76399;8.17847;2
GYRO;24.160;2798.181;0.14012;0.37811;0.74400;2
MAGN;24.160;2798.181;27.88086;-29.93011;-27.10876;3
AHRS;24.161;2798.191;27.6076;-8.8377;128.8192;0.17023;0.18223;0.86531;3
LIGH;24.163;2798.141;641.5;3
LIGH;24.164;2798.191;652.0;3
ACCE;24.179;2798.201;1.13939;3.80797;7.92970;2
GYRO;24.180;2798.201;0.15227;0.42000;0.73763;2
MAGN;24.181;2798.201;27.78931;-31.69403;-26.31073;3
PRES;24.181;2798.208;1014.2026;3
AHRS;24.181;2798.211;27.6327;-8.8045;129.7503;0.16858;0.18393;0.86881;3
ACCE;24.199;2798.221;1.11473;3.86717;7.54041;2
GYRO;24.200;2798.221;0.14511;0.37488;0.75208;2
MAGN;24.200;2798.221;27.70233;-30.90668;-26.05896;3
AHRS;24.200;2798.231;27.6549;-8.8289;130.6875;0.16733;0.18538;0.87220;3
ACCE;24.219;2798.241;1.14545;3.87131;7.56215;2
GYRO;24.219;2798.241;0.07805;0.26811;0.78632;2
MAGN;24.220;2798.241;26.71356;-30.83801;-25.80719;3
AHRS;24.220;2798.251;27.6033;-8.9906;131.6313;0.16687;0.18577;0.87551;3
ACCE;24.239;2798.261;1.09479;3.71106;7.88789;2
GYRO;24.239;2798.261;-0.01379;0.20715;0.86188;2
MAGN;24.240;2798.261;25.86212;-31.51855;-25.80719;3
PRES;24.240;2798.241;1014.2026;3
AHRS;24.240;2798.271;27.4276;-9.2517;132.6701;0.16661;0.18498;0.87922;3
ACCE;24.258;2798.282;1.14276;3.52933;8.21935;2
GYRO;24.259;2798.282;-0.10397;0.20314;1.02013;2
MAGN;24.259;2798.282;25.95673;-31.61469;-25.17090;3
AHRS;24.260;2798.291;27.1097;-9.5878;133.8803;0.16623;0.18307;0.88367;3
LIGH;24.263;2798.241;659.3;3
LIGH;24.264;2798.292;666.2;3
PRES;24.268;2798.275;1014.2026;3
ACCE;24.278;2798.302;1.78494;3.32013;8.61858;2
GYRO;24.279;2798.302;-0.13223;0.22798;1.20723;2
MAGN;24.279;2798.302;25.74463;-31.59637;-24.72687;3
AHRS;24.280;2798.311;26.7041;-9.9915;135.3136;0.16582;0.18058;0.88886;3
ACCE;24.298;2798.322;2.27353;3.22621;8.74680;2
GYRO;24.299;2798.322;-0.05130;0.31032;1.26099;2
MAGN;24.300;2798.322;25.51270;-31.51855;-24.80164;3
PRES;24.300;2798.308;1014.2026;3
AHRS;24.300;2798.330;26.3435;-10.3702;136.8409;0.16529;0.17867;0.89416;3
ACCE;24.318;2798.342;2.10649;3.28697;8.23430;2
GYRO;24.318;2798.342;0.07664;0.44759;1.21007;2
MAGN;24.319;2798.342;24.79248;-32.44324;-24.50714;3
AHRS;24.319;2798.350;26.1284;-10.5739;138.3185;0.16396;0.17842;0.89910;3
PRES;24.327;2798.342;1014.2026;3
ACCE;24.338;2798.362;1.80157;3.34265;7.57047;2
GYRO;24.338;2798.362;0.14169;0.52083;1.17419;2
MAGN;24.339;2798.362;23.86322;-33.51746;-24.09668;3
AHRS;24.339;2798.370;26.0137;-10.6555;139.7689;0.16202;0.17931;0.90377;3
ACCE;24.358;2798.382;1.48909;3.35818;7.18637;2
GYRO;24.359;2798.382;0.12769;0.48209;1.18820;2
MAGN;24.359;2798.382;23.58551;-33.79669;-23.96393;3
PRES;24.360;2798.376;1014.2026;3
AHRS;24.360;2798.390;25.8958;-10.7632;141.2277;0.16027;0.18009;0.90829;3
LIGH;24.364;2798.342;675.1;3
LIGH;24.365;2798.392;684.1;3
ACCE;24.377;2798.402;1.48038;3.39886;7.14630;2
GYRO;24.378;2798.402;0.10739;0.31552;1.24210;2
MAGN;24.379;2798.402;23.58551;-34.67865;-23.33069;3
AHRS;24.379;2798.410;25.7437;-11.0477;142.7257;0.15978;0.18012;0.91261;3
PRES;24.387;2798.409;1014.2026;3
ACCE;24.397;2798.423;1.72874;3.29865;7.43590;2
GYRO;24.398;2798.423;0.13235;0.05188;1.30098;2
MAGN;24.398;2798.423;21.89026;-35.98938;-23.93036;3
AHRS;24.399;2798.430;25.5908;-11.6486;144.3029;0.16173;0.17939;0.91655;3
ACCE;24.417;2798.443;1.86380;3.23241;7.58092;2
GYRO;24.418;2798.443;0.17715;-0.18175;1.33864;2
MAGN;24.418;2798.443;20.95795;-36.42426;-24.46747;3
AHRS;24.419;2798.450;25.4510;-12.5498;145.9600;0.16604;0.17816;0.92008;3
PRES;24.419;2798.443;1014.2026;3
ACCE;24.437;2798.463;2.04126;3.30301;7.35640;2
GYRO;24.438;2798.463;0.12947;-0.31897;1.42368;2
MAGN;24.439;2798.463;20.36591;-36.54327;-22.32056;3
AHRS;24.440;2798.469;25.2429;-13.6459;147.6796;0.17174;0.17612;0.92341;3
PRES;24.447;2798.476;1014.2026;3
ACCE;24.457;2798.483;2.52274;3.34785;6.97423;2
GYRO;24.458;2798.483;-0.03462;-0.45717;1.54037;2
AHRS;24.459;2798.489;24.8215;-14.9231;149.4946;0.17842;0.17223;0.92691;3
MAGN;24.459;2798.483;18.51349;-35.99701;-21.85822;3
LIGH;24.464;2798.443;695.8;3
LIGH;24.465;2798.493;707.8;3
ACCE;24.477;2798.503;3.14388;3.46333;7.18521;2
GYRO;24.478;2798.503;-0.22270;-0.63452;1.59468;2
MAGN;24.478;2798.503;17.80396;-35.72388;-22.12067;3
AHRS;24.478;2798.509;24.1413;-16.3976;151.3029;0.18640;0.16596;0.93031;3
ACCE;24.496;2798.523;3.79903;3.42653;7.77419;2
GYRO;24.497;2798.523;-0.29826;-0.70720;1.51808;2
MAGN;24.497;2798.523;16.92352;-36.85455;-21.76056;3
AHRS;24.498;2798.529;23.3200;-17.9273;152.9684;0.19502;0.15844;0.93325;3
PRES;24.506;2798.510;1014.2026;3
ACCE;24.516;2798.543;4.44278;3.55563;7.97862;2
GYRO;24.517;2798.543;-0.30986;-0.68443;1.34404;2
MAGN;24.517;2798.543;14.26697;-39.09607;-23.09113;3
AHRS;24.518;2798.549;22.4857;-19.3451;154.4192;0.20325;0.15094;0.93562;3
ACCE;24.537;2798.564;4.75076;3.39632;8.43663;2
GYRO;24.537;2798.564;-0.29504;-0.64485;1.16179;2
MAGN;24.537;2798.564;13.42316;-39.75220;-23.62976;3
PRES;24.538;2798.543;1014.2026;3
AHRS;24.538;2798.569;21.7036;-20.6216;155.6393;0.21091;0.14397;0.93740;3
ACCE;24.556;2798.584;4.74767;3.07558;8.60861;2
GYRO;24.557;2798.584;-0.24327;-0.58711;1.02141;2
MAGN;24.557;2798.584;12.48932;-38.81989;-22.22595;3
AHRS;24.558;2798.588;20.9903;-21.7494;156.6707;0.21784;0.13768;0.93872;3
LIGH;24.566;2798.543;734.3;3
LIGH;24.566;2798.594;762.3;3
PRES;24.567;2798.577;1014.2026;3
ACCE;24.576;2798.604;4.58589;2.99838;8.84383;2
GYRO;24.576;2798.604;-0.12518;-0.43787;0.92175;2
MAGN;24.577;2798.604;10.42938;-38.11951;-22.95532;3
AHRS;24.577;2798.608;20.3987;-22.6896;157.6146;0.22362;0.13273;0.93985;3
ACCE;24.596;2798.624;4.61525;3.35413;7.98770;2
GYRO;24.597;2798.624;0.07452;-0.18199;0.84927;2
MAGN;24.597;2798.624;9.91974;-38.00049;-23.29407;3
PRES;24.598;2798.611;1014.2026;3
AHRS;24.598;2798.628;20.0096;-23.3448;158.5454;0.22743;0.13008;0.94103;3
ACCE;24.616;2798.644;4.76254;3.18387;7.59612;2
GYRO;24.616;2798.644;0.15126;-0.08156;0.75288;2
MAGN;24.617;2798.644;8.50830;-38.00049;-23.56415;3
AHRS;24.617;2798.648;19.8054;-23.8104;159.4138;0.23002;0.12926;0.94206;3
PRES;24.625;2798.644;1014.2026;3
SOUN;24.634;244.51;0.00746;51.44
ACCE;24.641;2798.664;4.42671;2.85432;7.77507;2
GYRO;24.641;2798.664;0.14058;0.10228;0.70047;2
MAGN;24.642;2798.664;8.16803;-38.00049;-22.25342;3
AHRS;24.643;2798.668;19.6287;-24.1015;160.2093;0.23131;0.12887;0.94320;3
ACCE;24.656;2798.684;4.10356;2.84575;8.11848;2
GYRO;24.656;2798.684;0.16956;0.46602;0.72012;2
MAGN;24.657;2798.684;8.16803;-38.00049;-21.95282;3
PRES;24.657;2798.678;1014.2026;3
AHRS;24.657;2798.688;19.4494;-24.0315;161.0147;0.22963;0.12911;0.94504;3
LIGH;24.666;2798.644;784.0;3
LIGH;24.666;2798.695;805.0;3
ACCE;24.675;2798.705;4.55923;3.21951;8.08386;2
GYRO;24.676;2798.705;0.34482;0.78244;0.73900;2
MAGN;24.676;2798.705;8.01849;-38.15002;-22.66388;3
AHRS;24.677;2798.708;19.3832;-23.5849;161.9042;0.22486;0.13106;0.94751;3
PRES;24.685;2798.711;1014.2026;3
ACCE;24.695;2798.725;4.17921;2.84358;7.61253;2
GYRO;24.695;2798.725;0.51233;0.91765;0.64352;2
MAGN;24.696;2798.725;7.53784;-39.54010;-21.48590;3
AHRS;24.696;2798.727;19.5426;-22.9439;162.8033;0.21867;0.13515;0.94990;3
ACCE;24.715;2798.745;3.63097;2.81227;7.55177;2
GYRO;24.716;2798.745;0.54796;0.93933;0.57658;2
MAGN;24.716;2798.745;7.46765;-39.75220;-21.28296;3
AHRS;24.717;2798.747;19.8338;-22.2165;163.6698;0.21186;0.14033;0.95209;3
PRES;24.717;2798.745;1014.2026;3
ACCE;24.735;2798.765;3.15262;3.06003;7.44684;2
GYRO;24.735;2798.765;0.59286;1.05588;0.63150;2
MAGN;24.736;2798.765;6.52771;-39.75220;-22.77985;3
AHRS;24.736;2798.767;20.1687;-21.4103;164.5537;0.20435;0.14591;0.95427;3
ACCE;24.755;2798.785;3.22913;3.28362;6.79140;2
GYRO;24.755;2798.785;0.63876;1.13272;0.70395;2
MAGN;24.755;2798.785;6.89240;-39.27612;-21.58661;3
AHRS;24.756;2798.787;20.5443;-20.5210;165.5332;0.19597;0.15201;0.95653;3
LIGH;24.767;2798.745;793.0;3
LIGH;24.767;2798.795;777.5;3
ACCE;24.775;2798.805;3.15157;3.38217;6.67888;2
GYRO;24.775;2798.805;0.59550;1.02367;0.70551;2
AHRS;24.776;2798.807;20.9298;-19.6956;166.5345;0.18801;0.15800;0.95855;3
MAGN;24.777;2798.805;6.94122;-39.22729;-21.45081;3
PRES;24.777;2798.778;1014.2026;3
ACCE;24.794;2798.825;2.98770;3.77298;7.61755;2
GYRO;24.795;2798.825;0.60158;0.86972;0.73216;2
MAGN;24.795;2798.825;6.28357;-38.89923;-20.50629;3
AHRS;24.796;2798.827;21.3046;-19.0377;167.5320;0.18136;0.16358;0.96018;3
PRES;24.804;2798.812;1014.2026;3
ACCE;24.814;2798.846;3.69264;3.92305;7.90189;2
GYRO;24.815;2798.846;0.81619;0.92647;0.76144;2
MAGN;24.815;2798.846;6.57501;-41.55121;-18.20526;3
AHRS;24.816;2798.846;21.8053;-18.4503;168.6231;0.17515;0.17017;0.96147;3
ACCE;24.834;2798.866;3.93457;4.36447;6.99353;2
GYRO;24.835;2798.866;0.97849;0.95448;0.71109;2
MAGN;24.835;2798.866;6.59180;-41.67938;-18.09845;3
PRES;24.836;2798.846;1014.2026;3
AHRS;24.836;2798.866;22.5224;-17.8647;169.7781;0.16886;0.17858;0.96230;3
ACCE;24.854;2798.886;4.11934;5.07632;5.35760;2
GYRO;24.854;2798.886;0.71161;1.05927;0.54767;2
MAGN;24.855;2798.886;4.86755;-39.61487;-17.43927;3
AHRS;24.856;2798.886;23.2434;-17.1813;170.7613;0.16188;0.18676;0.96294;3
PRES;24.863;2798.879;1014.2026;3
LIGH;24.867;2798.846;747.1;3
LIGH;24.867;2798.896;715.1;3
ACCE;24.874;2798.906;2.65121;4.20895;5.31093;2
GYRO;24.874;2798.906;-0.27104;1.34793;0.30600;2
MAGN;24.874;2798.906;6.06232;-41.15295;-15.25269;3
AHRS;24.875;2798.906;23.4023;-16.1240;171.2566;0.15224;0.18975;0.96455;3
PRES;24.894;2798.913;1014.2026;3
AHRS;24.895;2798.926;22.9386;-14.9253;171.4362;0.14165;0.18710;0.96709;3
ACCE;24.914;2798.926;1.96985;3.89481;7.78540;2
GYRO;24.914;2798.926;-0.47034;1.00426;0.34782;2
MAGN;24.915;2798.926;6.06079;-41.17737;-15.26947;3
AHRS;24.915;2798.946;22.6000;-14.1286;171.7413;0.13429;0.18527;0.96891;3
PRES;24.923;2798.946;1014.2026;3
ACCE;24.933;2798.946;2.88422;4.01529;9.20299;2
GYRO;24.934;2798.946;0.04051;0.64647;0.39078;2
MAGN;24.934;2798.946;5.72968;-42.84363;-16.90216;3
AHRS;24.935;2798.966;22.7590;-13.6008;172.2119;0.12912;0.18758;0.96961;3
ACCE;24.953;2798.966;3.37871;4.29623;8.32877;2
GYRO;24.954;2798.966;0.45027;0.68138;0.37747;2
MAGN;24.954;2798.966;6.24084;-40.62805;-16.08887;3
PRES;24.955;2798.980;1014.2026;3
AHRS;24.955;2798.985;23.0952;-13.0415;172.6558;0.12377;0.19135;0.96997;3
LIGH;24.970;2798.946;702.6;3
LIGH;24.970;2798.997;692.3;3
ACCE;24.973;2798.987;3.51164;4.57465;7.36557;2
GYRO;24.973;2798.987;0.26582;0.73636;0.30141;2
MAGN;24.974;2798.987;6.25000;-40.69824;-16.05988;3
AHRS;24.974;2799.005;23.1051;-12.4462;172.8569;0.11840;0.19208;0.97072;3
PRES;24.982;2799.013;1014.2026;3
ACCE;24.993;2799.007;3.42511;4.41882;8.12973;2
GYRO;24.993;2799.007;-0.26013;0.61246;0.14955;2
MAGN;24.994;2799.007;6.26678;-41.70685;-15.53650;3
AHRS;24.994;2799.025;22.6170;-11.7995;172.7478;0.11293;0.18829;0.97216;3
ACCE;25.013;2799.027;4.10771;4.28601;10.39825;2
GYRO;25.013;2799.027;-0.66742;0.63385;-0.01837;2
MAGN;25.014;2799.027;4.31366;-39.75220;-14.91547;3
AHRS;25.014;2799.045;21.8561;-10.8970;172.3168;0.10566;0.18205;0.97403;3
ACCE;25.033;2799.047;3.49185;3.47708;11.53844;2
GYRO;25.034;2799.047;-0.75513;0.87285;-0.31270;2
MAGN;25.034;2799.047;4.52271;-39.89258;-14.98108;3
AHRS;25.037;2799.065;21.1150;-9.6768;171.6189;0.09604;0.17602;0.97582;3
PRES;25.042;2799.047;1014.2026;3
ACCE;25.052;2799.067;1.50182;2.06894;11.64174;2
GYRO;25.053;2799.067;-0.63628;0.98628;-0.45941;2
MAGN;25.053;2799.067;6.61774;-41.07513;-15.73944;3
AHRS;25.054;2799.085;20.4899;-8.2978;170.9555;0.08496;0.17122;0.97741;3
LIGH;25.069;2799.047;684.8;3
LIGH;25.069;2799.097;677.7;3
ACCE;25.072;2799.087;0.64145;1.77364;10.81363;2
GYRO;25.073;2799.087;-0.45822;1.03587;-0.32343;2
MAGN;25.073;2799.087;8.16803;-40.45410;-16.92657;3
PRES;25.074;2799.081;1014.2026;3
AHRS;25.074;2799.105;20.0107;-7.0284;170.4866;0.07454;0.16781;0.97867;3
SOUN;25.075;545.86;0.01666;58.41
ACCE;25.092;2799.107;1.19003;2.70357;10.14485;2
GYRO;25.093;2799.107;-0.30608;0.81729;-0.24846;2
MAGN;25.093;2799.107;8.11768;-40.30457;-17.16614;3
AHRS;25.093;2799.124;19.7675;-6.1297;169.9973;0.06742;0.16616;0.97920;3
PRES;25.101;2799.114;1014.2026;3
ACCE;25.112;2799.128;-0.71915;1.20872;10.36594;2
GYRO;25.112;2799.128;-0.06738;0.45432;-0.37132;2
MAGN;25.113;2799.128;7.84454;-39.48669;-18.36243;3
AHRS;25.114;2799.144;19.8265;-5.5153;169.6261;0.06275;0.16697;0.97915;3
ACCE;25.132;2799.148;-1.33324;0.28716;9.59744;2
GYRO;25.133;2799.148;0.36934;0.26253;-0.09871;2
MAGN;25.133;2799.148;7.99255;-39.92767;-17.09290;3
PRES;25.134;2799.148;1014.2026;3
AHRS;25.134;2799.164;20.3009;-5.2701;169.7598;0.06078;0.17131;0.97866;3
ACCE;25.152;2799.168;-0.85439;0.72374;9.18384;2
GYRO;25.152;2799.168;0.76379;0.08224;0.36679;2
MAGN;25.153;2799.168;8.31757;-39.79797;-17.09290;3
AHRS;25.153;2799.184;21.1175;-5.3421;170.4302;0.06092;0.17859;0.97786;3
PRES;25.161;2799.181;1014.2026;3
LIGH;25.170;2799.148;671.1;3
LIGH;25.170;2799.198;664.6;3
ACCE;25.171;2799.188;-0.25964;1.33195;8.47107;2
GYRO;25.172;2799.188;0.95575;0.13976;0.66832;2
MAGN;25.172;2799.188;9.46198;-39.29901;-17.16003;3
AHRS;25.173;2799.204;22.0496;-5.4250;171.3831;0.06067;0.18699;0.97699;3
ACCE;25.192;2799.208;-0.36345;1.62405;7.16853;2
GYRO;25.192;2799.208;0.87869;0.33423;0.81113;2
MAGN;25.193;2799.208;8.34351;-39.57825;-17.42859;3
PRES;25.193;2799.215;1014.2026;3
AHRS;25.193;2799.224;22.8266;-5.4115;172.5032;0.05910;0.19422;0.97643;3
ACCE;25.211;2799.228;0.09512;2.05974;7.19547;2
GYRO;25.212;2799.228;0.63907;0.35347;0.89763;2
MAGN;25.212;2799.228;8.62274;-39.69879;-16.93115;3
AHRS;25.213;2799.244;23.3709;-5.4798;173.6365;0.05797;0.19940;0.97611;3
PRES;25.220;2799.248;1014.2026;3
ACCE;25.231;2799.248;1.02963;2.54768;8.02563;2
GYRO;25.231;2799.248;0.51604;0.16051;0.82309;2
AHRS;25.232;2799.263;23.8376;-5.7966;174.5968;0.05914;0.20370;0.97561;3
MAGN;25.233;2799.248;9.14001;-40.36102;-15.08484;3
ACCE;25.251;2799.269;1.75154;2.71092;8.94569;2
GYRO;25.252;2799.269;0.49069;-0.13083;0.61790;2
MAGN;25.252;2799.269;7.81708;-41.15448;-14.57977;3
PRES;25.253;2799.282;1014.2026;3
AHRS;25.253;2799.283;24.2718;-6.3225;175.2994;0.06248;0.20752;0.97487;3
ACCE;25.271;2799.289;2.09857;2.44478;9.85095;2
GYRO;25.272;2799.289;0.39243;-0.22206;0.38823;2
MAGN;25.272;2799.289;7.52869;-40.96375;-14.30359;3
LIGH;25.273;2799.248;653.3;3
LIGH;25.273;2799.299;641.4;3
AHRS;25.274;2799.303;24.5799;-6.7634;175.7079;0.06555;0.21018;0.97423;3
ACCE;25.291;2799.309;1.78304;1.80083;10.44861;2
GYRO;25.291;2799.309;0.23070;0.03653;0.23300;2
MAGN;25.292;2799.309;6.71539;-40.70892;-13.33160;3
AHRS;25.292;2799.323;24.6885;-6.7560;175.9543;0.06506;0.21125;0.97413;3
ACCE;25.311;2799.329;0.93159;1.28900;10.24837;2
GYRO;25.311;2799.329;0.08237;0.52621;0.23599;2
MAGN;25.312;2799.329;6.59180;-41.32996;-12.73651;3
PRES;25.312;2799.316;1014.2126;3
AHRS;25.313;2799.343;24.6313;-6.1984;176.2299;0.05980;0.21113;0.97465;3
ACCE;25.330;2799.349;0.41316;1.26151;9.40913;2
GYRO;25.331;2799.349;0.05563;0.81108;0.33600;2
MAGN;25.331;2799.349;6.25610;-41.32996;-13.26904;3
AHRS;25.332;2799.363;24.5795;-5.4552;176.6261;0.05274;0.21115;0.97526;3
PRES;25.340;2799.349;1014.2104;3
ACCE;25.350;2799.369;0.39128;1.63788;8.46031;2
GYRO;25.351;2799.369;0.18228;0.65343;0.38541;2
MAGN;25.351;2799.369;5.77240;-41.21399;-14.18915;3
AHRS;25.352;2799.382;24.7066;-4.9781;177.0817;0.04785;0.21259;0.97537;3
ACCE;25.370;2799.389;0.71695;2.06343;7.82355;2
GYRO;25.371;2799.389;0.32916;0.24355;0.32716;2
MAGN;25.371;2799.389;6.24084;-40.97900;-13.74207;3
PRES;25.372;2799.383;1014.2026;3
AHRS;25.372;2799.402;25.0153;-4.9516;177.4500;0.04698;0.21538;0.97491;3
LIGH;25.373;2799.349;638.7;3
LIGH;25.373;2799.399;637.2;3
ACCE;25.390;2799.410;1.14104;2.29669;7.99942;2
GYRO;25.390;2799.410;0.39243;-0.15179;0.20366;2
MAGN;25.391;2799.410;5.98755;-41.74042;-13.49945;3
AHRS;25.391;2799.422;25.4051;-5.2962;177.6640;0.04954;0.21869;0.97407;3
PRES;25.399;2799.416;1014.2026;3
ACCE;25.409;2799.430;1.50861;2.43172;8.30319;2
GYRO;25.410;2799.430;0.39412;-0.31119;0.08435;2
MAGN;25.411;2799.430;5.87006;-43.01605;-12.75635;3
AHRS;25.411;2799.442;25.7898;-5.7173;177.7423;0.05300;0.22188;0.97316;3
ACCE;25.430;2799.450;1.55885;2.53415;8.16881;2
GYRO;25.430;2799.450;0.29558;-0.16588;0.00276;2
MAGN;25.431;2799.450;6.41632;-42.90619;-12.23450;3
PRES;25.432;2799.450;1014.2026;3
AHRS;25.432;2799.462;26.0600;-5.9166;177.6989;0.05479;0.22411;0.97252;3
ACCE;25.449;2799.470;1.45467;2.67084;7.94957;2
GYRO;25.450;2799.470;0.10616;0.09288;-0.03731;2
MAGN;25.450;2799.470;6.48651;-42.26685;-12.16583;3
AHRS;25.451;2799.482;26.1236;-5.7860;177.5864;0.05391;0.22463;0.97243;3
PRES;25.459;2799.483;1014.2026;3
ACCE;25.470;2799.490;1.69260;2.86591;8.01280;2
AHRS;25.470;2799.502;25.9534;-5.3669;177.4117;0.05068;0.22322;0.97291;3
GYRO;25.471;2799.490;-0.11252;0.34004;-0.05713;2
MAGN;25.471;2799.490;6.51703;-42.14172;-12.27722;3
LIGH;25.472;2799.450;629.8;3
LIGH;25.472;2799.500;621.8;3
ACCE;25.490;2799.510;1.76974;2.98717;8.06888;2
AHRS;25.490;2799.521;25.6013;-4.7341;177.1519;0.04576;0.22030;0.97379;3
GYRO;25.491;2799.510;-0.28877;0.51895;-0.10452;2
MAGN;25.491;2799.510;6.41632;-43.25714;-12.56866;3
PRES;25.492;2799.517;1014.2026;3
ACCE;25.509;2799.530;1.69908;3.08670;7.98337;2
GYRO;25.510;2799.530;-0.40259;0.58221;-0.19528;2
MAGN;25.510;2799.530;6.33698;-42.70630;-12.49237;3
AHRS;25.510;2799.541;25.1365;-3.9806;176.7716;0.04001;0.21643;0.97485;3
PRES;25.518;2799.551;1014.2026;3
ACCE;25.529;2799.551;1.70688;3.13278;8.35919;2
GYRO;25.529;2799.551;-0.48668;0.54041;-0.34435;2
MAGN;25.530;2799.551;5.99670;-42.11273;-12.63428;3
AHRS;25.530;2799.561;24.5940;-3.2122;176.2028;0.03442;0.21187;0.97594;3
ACCE;25.549;2799.571;1.34715;2.87100;8.66441;2
GYRO;25.549;2799.571;-0.51723;0.54135;-0.47939;2
MAGN;25.550;2799.571;5.71594;-42.20581;-12.90436;3
AHRS;25.550;2799.581;24.0121;-2.3697;175.4897;0.02839;0.20701;0.97699;3
ACCE;25.569;2799.591;1.24350;2.78691;8.75777;2
GYRO;25.569;2799.591;-0.53505;0.64410;-0.53111;2
MAGN;25.570;2799.591;6.57959;-41.68701;-12.90436;3
AHRS;25.570;2799.601;23.3972;-1.3896;174.7333;0.02118;0.20199;0.97801;3
LIGH;25.573;2799.551;613.8;3
LIGH;25.573;2799.601;605.8;3
PRES;25.578;2799.584;1014.2026;3
ACCE;25.588;2799.611;1.17776;2.91127;8.69850;2
GYRO;25.589;2799.611;-0.56700;0.74422;-0.58484;2
MAGN;25.589;2799.611;7.73315;-41.42151;-13.49945;3
AHRS;25.590;2799.621;22.7434;-0.2927;173.9036;0.01299;0.19676;0.97895;3
ACCE;25.608;2799.631;0.81761;2.95251;8.39955;2
GYRO;25.609;2799.631;-0.56854;0.70541;-0.68652;2
MAGN;25.610;2799.631;7.99255;-41.67938;-14.07776;3
PRES;25.610;2799.618;1014.2026;3
AHRS;25.610;2799.641;22.0823;0.8012;172.9683;0.00489;0.19157;0.97970;3
SOUN;25.625;1626.69;0.04964;67.90
ACCE;25.632;2799.651;0.47646;2.82129;8.32932;2
GYRO;25.632;2799.651;-0.57649;0.54439;-0.80650;2
MAGN;25.633;2799.651;9.30939;-40.73944;-13.71613;3
AHRS;25.634;2799.660;21.4055;1.7636;171.9180;-0.00200;0.18630;0.98025;3
PRES;25.637;2799.651;1014.2026;3
ACCE;25.648;2799.671;0.21144;2.54135;8.90990;2
GYRO;25.648;2799.671;-0.58789;0.35423;-0.92355;2
MAGN;25.649;2799.671;10.63843;-40.50751;-14.14490;3
AHRS;25.649;2799.680;20.6872;2.5527;170.7250;-0.00733;0.18069;0.98061;3
ACCE;25.668;2799.692;-0.08339;2.16974;9.53598;2
GYRO;25.669;2799.692;-0.52563;0.24982;-0.97955;2
MAGN;25.669;2799.692;10.79559;-40.97900;-14.74762;3
PRES;25.670;2799.685;1014.2026;3
AHRS;25.670;2799.700;20.0009;3.2268;169.4820;-0.01170;0.17540;0.98072;3
LIGH;25.673;2799.651;599.1;3
LIGH;25.673;2799.702;592.6;3
ACCE;25.687;2799.712;-0.29918;2.07779;9.53798;2
GYRO;25.688;2799.712;-0.42393;0.31221;-0.94496;2
MAGN;25.688;2799.712;11.91406;-40.47089;-15.23285;3
AHRS;25.689;2799.720;19.4044;3.9363;168.2930;-0.01650;0.17100;0.98057;3
PRES;25.697;2799.718;1014.2026;3
ACCE;25.707;2799.732;-0.49397;2.22313;9.07437;2
GYRO;25.708;2799.732;-0.34357;0.43613;-0.91057;2
MAGN;25.708;2799.732;12.93030;-40.31219;-15.18555;3
AHRS;25.709;2799.740;18.9019;4.7590;167.1436;-0.02233;0.16762;0.98014;3
ACCE;25.728;2799.752;-0.70738;2.34866;8.59056;2
GYRO;25.728;2799.752;-0.28767;0.49670;-0.92622;2
MAGN;25.728;2799.752;13.07373;-40.45410;-14.91547;3
PRES;25.729;2799.752;1014.2026;3
AHRS;25.729;2799.760;18.4597;5.6592;165.9914;-0.02883;0.16495;0.97946;3
ACCE;25.747;2799.772;-1.11510;2.37503;8.38547;2
GYRO;25.748;2799.772;-0.25999;0.44133;-0.97209;2
MAGN;25.748;2799.772;13.51013;-38.92212;-16.58936;3
AHRS;25.749;2799.780;18.0415;6.5229;164.8063;-0.03500;0.16259;0.97856;3
PRES;25.757;2799.786;1014.2026;3
ACCE;25.767;2799.792;-1.62668;2.32559;8.27046;2
GYRO;25.767;2799.792;-0.22978;0.30634;-1.01811;2
MAGN;25.768;2799.792;15.11841;-37.55341;-16.52374;3
AHRS;25.768;2799.799;17.6322;7.2633;163.5752;-0.04010;0.16033;0.97747;3
LIGH;25.774;2799.752;587.5;3
LIGH;25.774;2799.802;582.5;3
ACCE;25.787;2799.812;-2.02509;2.33290;8.34195;2
GYRO;25.788;2799.812;-0.17329;0.10991;-1.04181;2
MAGN;25.788;2799.812;15.87677;-37.30011;-15.92102;3
PRES;25.789;2799.819;1014.2026;3
AHRS;25.789;2799.819;17.2630;7.8108;162.3033;-0.04351;0.15831;0.97621;3
ACCE;25.807;2799.833;-2.00754;2.24037;8.65271;2
GYRO;25.807;2799.833;-0.11366;-0.08958;-1.02663;2
MAGN;25.808;2799.833;16.81213;-36.83319;-16.14380;3
AHRS;25.808;2799.839;16.9529;8.1279;161.0528;-0.04494;0.15656;0.97485;3
ACCE;25.827;2799.853;-1.48676;2.31187;9.36783;2
GYRO;25.827;2799.853;-0.06459;-0.15344;-1.01233;2
MAGN;25.827;2799.853;19.43054;-36.83929;-15.79742;3
AHRS;25.828;2799.859;16.6900;8.3171;159.8129;-0.04527;0.15508;0.97338;3
ACCE;25.847;2799.873;-1.33604;2.36000;9.29623;2
GYRO;25.847;2799.873;0.00325;-0.01070;-1.05424;2
MAGN;25.848;2799.873;20.43152;-36.94916;-15.58533;3
PRES;25.848;2799.853;1014.2026;3
AHRS;25.848;2799.879;16.4864;8.6020;158.4933;-0.04624;0.15431;0.97156;3
ACCE;25.866;2799.893;-1.52983;2.38789;8.80319;2
GYRO;25.867;2799.893;-0.02597;0.17647;-1.10831;2
MAGN;25.867;2799.893;20.30640;-36.82556;-15.46478;3
AHRS;25.868;2799.899;16.2741;9.1191;157.1203;-0.04915;0.15390;0.96943;3
LIGH;25.874;2799.853;579.3;3
LIGH;25.875;2799.903;576.3;3
PRES;25.876;2799.886;1014.2026;3
ACCE;25.886;2799.913;-1.71715;2.30736;8.93854;2
GYRO;25.886;2799.913;-0.10858;0.24007;-1.15120;2
MAGN;25.887;2799.913;21.14868;-36.13739;-16.02631;3
AHRS;25.888;2799.918;15.9605;9.7573;155.7245;-0.05325;0.15295;0.96715;3
ACCE;25.906;2799.933;-2.03915;2.15227;9.02151;2
GYRO;25.907;2799.933;-0.08243;0.21490;-1.21268;2
MAGN;25.907;2799.933;21.48285;-35.89783;-16.25519;3
PRES;25.908;2799.920;1014.2026;3
AHRS;25.908;2799.938;15.6061;10.3915;154.2672;-0.05736;0.15179;0.96463;3
ACCE;25.926;2799.953;-2.55360;2.02042;8.76433;2
GYRO;25.926;2799.953;0.01309;0.12439;-1.25215;2
MAGN;25.927;2799.953;23.33832;-34.83887;-16.25519;3
AHRS;25.927;2799.958;15.3185;10.9602;152.7607;-0.06075;0.15123;0.96180;3
PRES;25.935;2799.953;1014.2026;3
ACCE;25.946;2799.973;-2.92096;2.02269;8.39204;2
GYRO;25.946;2799.973;0.06958;0.02455;-1.24104;2
MAGN;25.947;2799.973;24.87946;-34.09119;-15.86761;3
AHRS;25.948;2799.978;15.0960;11.4286;151.2266;-0.06313;0.15113;0.95873;3
ACCE;25.966;2799.994;-2.98828;2.03755;8.39337;2
GYRO;25.966;2799.994;0.04611;-0.07637;-1.21887;2
MAGN;25.967;2799.994;25.16174;-33.97064;-15.75317;3
AHRS;25.967;2799.998;14.8717;11.7816;149.7250;-0.06462;0.15084;0.95560;3
PRES;25.968;2799.987;1014.2026;3
LIGH;25.976;2799.953;575.1;3
LIGH;25.976;2800.004;574.1;3
ACCE;25.985;2800.014;-3.02968;1.93431;8.72780;2
GYRO;25.986;2800.014;0.00729;-0.12605;-1.19550;2
MAGN;25.986;2800.014;26.84326;-33.41064;-16.28876;3
AHRS;25.987;2800.018;14.6008;12.0405;148.2718;-0.06552;0.14999;0.95250;3
PRES;25.995;2800.020;1014.2026;3
ACCE;26.005;2800.034;-3.07895;1.91011;8.90233;2
GYRO;26.006;2800.034;-0.00801;-0.07561;-1.16119;2
MAGN;26.006;2800.034;27.54974;-32.12891;-15.33051;3
AHRS;26.007;2800.038;14.3000;12.2997;146.8535;-0.06658;0.14893;0.94933;3
ACCE;26.025;2800.054;-3.16475;1.90265;8.97762;2
GYRO;26.026;2800.054;-0.01422;-0.01830;-1.10664;2
MAGN;26.027;2800.054;27.61536;-31.86951;-15.08331;3
PRES;26.027;2800.054;1014.2026;3
AHRS;26.027;2800.057;13.9969;12.6076;145.4914;-0.06816;0.14798;0.94612;3
ACCE;26.045;2800.074;-3.24089;1.69595;9.15544;2
GYRO;26.046;2800.074;0.00111;0.00705;-1.07245;2
MAGN;26.046;2800.074;28.20587;-30.09491;-16.78009;3
AHRS;26.047;2800.077;13.7069;12.9383;144.1938;-0.07000;0.14722;0.94290;3
ACCE;26.065;2800.094;-3.54472;1.68484;9.23732;2
GYRO;26.065;2800.094;0.07483;0.00636;-1.03674;2
AHRS;26.066;2800.097;13.4672;13.2642;142.8279;-0.07159;0.14695;0.93933;3
MAGN;26.067;2800.094;29.82178;-30.36957;-16.80450;3
SOUN;26.067;493.76;0.01507;57.54
LIGH;26.076;2800.054;574.0;3
ACCE;26.085;2800.114;-3.89198;1.61427;8.86908;2
GYRO;26.085;2800.114;0.15450;0.04497;-0.93643;2
MAGN;26.086;2800.114;30.06744;-30.46722;-16.75873;3
PRES;26.086;2800.088;1014.2026;3
AHRS;26.086;2800.117;13.3291;13.6024;141.5248;-0.07309;0.14756;0.93571;3
ACCE;26.105;2800.135;-4.08521;1.77467;8.41537;2
GYRO;26.105;2800.135;0.20699;0.06769;-0.81459;2
MAGN;26.106;2800.135;30.99976;-28.91235;-15.86456;3
AHRS;26.106;2800.137;13.2855;13.9602;140.3666;-0.07464;0.14894;0.93231;3
PRES;26.114;2800.121;1014.2026;3
ACCE;26.124;2800.155;-4.54485;1.81134;7.93069;2
GYRO;26.125;2800.155;0.23842;0.04669;-0.72473;2
AHRS;26.125;2800.157;13.3151;14.2962;139.3850;-0.07599;0.15078;0.92929;3
MAGN;26.126;2800.155;31.27594;-27.29340;-16.81213;3
ACCE;26.144;2800.175;-4.68382;1.92865;7.60031;2
GYRO;26.145;2800.175;0.23730;-0.00281;-0.58432;2
MAGN;26.146;2800.175;31.29425;-27.13928;-16.92657;3
AHRS;26.146;2800.177;13.3881;14.5782;138.5317;-0.07691;0.15275;0.92659;3
PRES;26.147;2800.155;1014.2026;3
ACCE;26.164;2800.195;-4.46576;2.21651;7.76772;2
GYRO;26.165;2800.195;0.17621;-0.05785;-0.44191;2
MAGN;26.165;2800.195;32.27386;-28.11890;-15.67535;3
AHRS;26.165;2800.196;13.4654;14.7665;137.8576;-0.07729;0.15437;0.92443;3
PRES;26.173;2800.188;1014.2026;3
LIGH;26.177;2800.155;570.4;3
LIGH;26.177;2800.205;566.4;3
ACCE;26.184;2800.215;-4.34120;2.26369;7.92589;2
GYRO;26.184;2800.215;0.09296;-0.04132;-0.34351;2
MAGN;26.185;2800.215;33.33893;-27.85950;-16.53595;3
AHRS;26.185;2800.216;13.5011;14.8917;137.3341;-0.07747;0.15539;0.92277;3
ACCE;26.204;2800.235;-4.43118;2.19427;8.08513;2
GYRO;26.205;2800.235;-0.00087;-0.02066;-0.25012;2
MAGN;26.205;2800.235;33.39539;-27.83966;-16.59088;3
PRES;26.206;2800.222;1014.2026;3
AHRS;26.206;2800.236;13.4664;15.0049;136.9359;-0.07796;0.15572;0.92151;3
ACCE;26.224;2800.255;-4.16106;2.42130;8.30479;2
GYRO;26.224;2800.255;-0.09926;0.03430;-0.12990;2
MAGN;26.225;2800.255;33.56628;-27.66876;-15.44495;3
AHRS;26.225;2800.256;13.3549;15.1279;136.6930;-0.07898;0.15538;0.92074;3
PRES;26.233;2800.255;1014.2026;3
ACCE;26.243;2800.276;-3.97020;2.34689;8.60025;2
GYRO;26.244;2800.276;-0.19688;0.03568;-0.06241;2
MAGN;26.244;2800.276;34.43756;-27.49176;-14.92004;3
AHRS;26.245;2800.276;13.1715;15.2402;136.5771;-0.08033;0.15434;0.92040;3
PRES;26.264;2800.289;1014.2026;3
AHRS;26.264;2800.296;12.9300;15.3148;136.5424;-0.08168;0.15268;0.92036;3
LIGH;26.277;2800.255;564.6;3
LIGH;26.277;2800.306;563.1;3
ACCE;26.283;2800.296;-4.03273;2.13155;8.99437;2
GYRO;26.284;2800.296;-0.23401;0.01955;-0.00690;2
MAGN;26.284;2800.296;34.43909;-27.48566;-14.91852;3
AHRS;26.284;2800.316;12.6934;15.3479;136.6015;-0.08281;0.15086;0.92063;3
PRES;26.293;2800.323;1014.2026;3
ACCE;26.303;2800.316;-4.02827;2.04765;9.21809;2
GYRO;26.303;2800.316;-0.21474;-0.00125;0.08847;2
MAGN;26.304;2800.316;32.88422;-26.64795;-15.75317;3
AHRS;26.304;2800.335;12.5243;15.3307;136.7634;-0.08344;0.14935;0.92121;3
ACCE;26.323;2800.336;-4.03319;1.88445;9.27759;2
GYRO;26.324;2800.336;-0.15291;-0.03372;0.18115;2
MAGN;26.324;2800.336;33.57086;-28.36456;-15.75317;3
AHRS;26.325;2800.355;12.4620;15.2274;137.0259;-0.08315;0.14835;0.92212;3
ACCE;26.343;2800.356;-3.76106;1.87819;9.57436;2
GYRO;26.343;2800.356;-0.05771;-0.12659;0.28592;2
MAGN;26.344;2800.356;33.61359;-28.30505;-15.74402;3
AHRS;26.344;2800.375;12.5590;14.9780;137.3518;-0.08125;0.14813;0.92323;3
PRES;26.352;2800.356;1014.2026;3
ACCE;26.362;2800.376;-3.29330;1.71651;9.73563;2
GYRO;26.363;2800.376;0.09933;-0.24680;0.36206;2
MAGN;26.364;2800.376;34.43451;-27.15149;-15.61737;3
AHRS;26.364;2800.395;12.8343;14.6493;137.6849;-0.07814;0.14911;0.92433;3
LIGH;26.379;2800.356;563.0;3
ACCE;26.382;2800.396;-3.26208;1.78003;9.31348;2
GYRO;26.383;2800.396;0.24498;-0.21796;0.41147;2
MAGN;26.384;2800.396;34.27277;-27.31323;-16.08887;3
PRES;26.384;2800.390;1014.2026;3
AHRS;26.384;2800.415;13.2364;14.3642;138.0590;-0.07504;0.15122;0.92542;3
ACCE;26.402;2800.417;-3.13005;1.93556;8.85390;2
GYRO;26.403;2800.417;0.28810;-0.15703;0.47929;2
MAGN;26.404;2800.417;34.22394;-27.33002;-15.98053;3
AHRS;26.404;2800.435;13.6781;14.1223;138.4884;-0.07225;0.15376;0.92659;3
PRES;26.412;2800.423;1014.2026;3
ACCE;26.423;2800.437;-2.87236;2.04521;8.59560;2
GYRO;26.423;2800.437;0.27524;-0.12224;0.51801;2
MAGN;26.424;2800.437;33.58002;-27.58179;-15.03754;3
AHRS;26.424;2800.454;14.1121;13.8719;138.9461;-0.06948;0.15622;0.92781;3
ACCE;26.442;2800.457;-2.89601;2.10437;8.50197;2
GYRO;26.443;2800.457;0.26183;-0.15396;0.52841;2
MAGN;26.443;2800.457;32.17010;-28.36456;-16.08887;3
PRES;26.444;2800.457;1014.2067;3
AHRS;26.444;2800.474;14.5303;13.5704;139.4491;-0.06642;0.15841;0.92917;3
ACCE;26.462;2800.477;-2.67761;2.31319;8.44308;2
GYRO;26.462;2800.477;0.22778;-0.19041;0.54852;2
MAGN;26.463;2800.477;32.00226;-28.24554;-16.24756;3
AHRS;26.463;2800.494;14.8876;13.2478;139.9764;-0.06343;0.16006;0.93060;3
PRES;26.471;2800.490;1014.2126;3
LIGH;26.479;2800.457;559.4;3
LIGH;26.479;2800.507;555.4;3
ACCE;26.483;2800.497;-2.49876;2.41356;8.62370;2
GYRO;26.483;2800.497;0.12669;-0.14447;0.54774;2
MAGN;26.483;2800.497;31.02112;-27.67487;-17.13409;3
AHRS;26.484;2800.514;15.1258;12.9742;140.5178;-0.06124;0.16092;0.93209;3
ACCE;26.502;2800.517;-2.28513;2.42802;9.12160;2
GYRO;26.503;2800.517;0.03613;-0.08664;0.52036;2
AHRS;26.504;2800.534;15.2939;12.7368;141.0307;-0.05953;0.16134;0.93350;3
MAGN;26.505;2800.517;31.46820;-28.71552;-16.42303;3
PRES;26.505;2800.524;1014.2126;3
ACCE;26.521;2800.537;-2.36473;2.25227;9.38129;2
GYRO;26.522;2800.537;0.05167;-0.07074;0.47736;2
AHRS;26.523;2800.554;15.4757;12.5418;141.4909;-0.05805;0.16204;0.93472;3
MAGN;26.524;2800.537;31.46820;-28.77960;-16.30096;3
PRES;26.531;2800.558;1014.2126;3
ACCE;26.541;2800.558;-2.63628;2.14046;9.15788;2
GYRO;26.542;2800.558;0.10268;-0.02629;0.45592;2
AHRS;26.543;2800.574;15.6953;12.4089;141.9399;-0.05695;0.16323;0.93582;3
MAGN;26.543;2800.558;31.15997;-29.51202;-16.17737;3
ACCE;26.561;2800.578;-2.97549;2.12184;8.83452;2
GYRO;26.562;2800.578;0.12694;0.01477;0.48474;2
MAGN;26.563;2800.578;29.89197;-31.34308;-17.93213;3
PRES;26.563;2800.591;1014.2126;3
AHRS;26.564;2800.593;15.9513;12.3160;142.4607;-0.05620;0.16480;0.93704;3
LIGH;26.580;2800.558;552.7;3
LIGH;26.580;2800.608;550.2;3
ACCE;26.581;2800.598;-3.29224;2.03752;8.32846;2
GYRO;26.582;2800.598;0.13913;0.02577;0.55232;2
MAGN;26.583;2800.598;29.57916;-31.18744;-17.55676;3
AHRS;26.583;2800.613;16.2173;12.2004;143.0235;-0.05530;0.16637;0.93834;3
ACCE;26.601;2800.618;-3.34825;2.07945;8.16037;2
GYRO;26.601;2800.618;0.09512;-0.01393;0.63992;2
MAGN;26.602;2800.618;28.74146;-30.97687;-16.17432;3
AHRS;26.602;2800.633;16.4463;12.0243;143.7046;-0.05420;0.16745;0.93998;3
SOUN;26.616;503.55;0.01537;57.71
ACCE;26.624;2800.638;-3.35979;2.13805;8.34033;2
GYRO;26.625;2800.638;0.03413;-0.01231;0.71094;2
MAGN;26.625;2800.638;29.54254;-32.04346;-15.92102;3
PRES;26.625;2800.625;1014.2126;3
AHRS;26.626;2800.653;16.6289;11.8310;144.4749;-0.05324;0.16809;0.94185;3
ACCE;26.640;2800.658;-3.24643;2.14470;8.57507;2
GYRO;26.641;2800.658;-0.00125;0.01711;0.76814;2
MAGN;26.641;2800.658;29.58832;-31.90460;-15.87524;3
AHRS;26.642;2800.673;16.7863;11.6474;145.2990;-0.05251;0.16854;0.94382;3
PRES;26.650;2800.658;1014.2126;3
ACCE;26.660;2800.678;-3.33354;2.02425;8.58559;2
GYRO;26.661;2800.678;-0.02081;0.06874;0.80394;2
MAGN;26.662;2800.678;29.07410;-31.66656;-15.42206;3
AHRS;26.663;2800.693;16.9199;11.5160;146.1530;-0.05233;0.16892;0.94581;3
ACCE;26.681;2800.699;-3.65009;1.89871;8.48924;2
GYRO;26.682;2800.699;-0.05913;0.13620;0.86581;2
MAGN;26.682;2800.699;27.43988;-32.04346;-14.57977;3
PRES;26.683;2800.692;1014.2126;3
LIGH;26.683;2800.658;550.9;3
LIGH;26.683;2800.709;551.9;3
AHRS;26.684;2800.713;17.0147;11.4279;147.1949;-0.05289;0.16902;0.94819;3
ACCE;26.700;2800.719;-3.91632;1.73309;8.59024;2
GYRO;26.701;2800.719;-0.11101;0.15656;0.98375;2
MAGN;26.701;2800.719;27.38495;-31.77185;-14.73541;3
AHRS;26.702;2800.732;17.0801;11.3188;148.3919;-0.05359;0.16875;0.95088;3
PRES;26.709;2800.725;1014.2126;3
ACCE;26.720;2800.739;-4.11478;1.51109;8.79604;2
GYRO;26.720;2800.739;-0.12524;0.16902;1.14352;2
MAGN;26.721;2800.739;26.75018;-31.68335;-15.13672;3
AHRS;26.722;2800.752;17.1624;11.1772;149.7800;-0.05425;0.16847;0.95387;3
ACCE;26.740;2800.759;-3.96655;1.33076;9.04050;2
GYRO;26.741;2800.759;-0.09912;0.17175;1.32784;2
MAGN;26.741;2800.759;25.68817;-32.74536;-15.24963;3
PRES;26.742;2800.759;1014.2126;3
AHRS;26.742;2800.772;17.3056;10.9618;151.4017;-0.05451;0.16844;0.95716;3
ACCE;26.760;2800.779;-3.58141;1.35201;9.36136;2
GYRO;26.760;2800.779;-0.03725;0.13605;1.49498;2
MAGN;26.761;2800.779;25.18921;-33.61816;-15.84473;3
AHRS;26.761;2800.792;17.5446;10.6408;153.1791;-0.05392;0.16896;0.96049;3
PRES;26.769;2800.793;1014.2126;3
ACCE;26.779;2800.799;-3.21422;1.32181;9.51323;2
GYRO;26.780;2800.799;0.01688;0.13882;1.61342;2
MAGN;26.780;2800.799;23.76709;-34.80835;-16.30554;3
AHRS;26.781;2800.812;17.8435;10.2778;155.1032;-0.05311;0.16990;0.96379;3
LIGH;26.782;2800.759;556.9;3
LIGH;26.782;2800.809;562.5;3
ACCE;26.800;2800.819;-2.99089;1.23215;9.58421;2
GYRO;26.800;2800.819;-0.01759;0.22423;1.72942;2
MAGN;26.801;2800.819;22.88513;-34.14612;-15.24963;3
PRES;26.801;2800.826;1014.2126;3
AHRS;26.801;2800.832;18.0960;9.9552;157.1697;-0.05298;0.17053;0.96707;3
ACCE;26.819;2800.840;-2.82933;1.05807;9.87431;2
GYRO;26.820;2800.840;-0.11163;0.34087;1.86264;2
MAGN;26.821;2800.840;22.25494;-34.77631;-15.18250;3
AHRS;26.821;2800.852;18.2561;9.6925;159.4036;-0.05381;0.17044;0.97035;3
PRES;26.829;2800.860;1014.2126;3
ACCE;26.839;2800.860;-2.65631;0.79259;10.15390;2
GYRO;26.840;2800.860;-0.15144;0.44664;2.01540;2
MAGN;26.840;2800.860;20.65430;-36.23199;-15.15198;3
AHRS;26.841;2800.871;18.3855;9.4745;161.8331;-0.05537;0.17008;0.97353;3
ACCE;26.859;2800.880;-2.27979;0.70845;10.18625;2
GYRO;26.860;2800.880;-0.12088;0.50151;2.16902;2
MAGN;26.860;2800.880;19.73114;-36.94916;-15.24963;3
AHRS;26.861;2800.891;18.5613;9.2435;164.4441;-0.05704;0.17003;0.97641;3
ACCE;26.879;2800.900;-1.86607;0.70863;10.04738;2
GYRO;26.880;2800.900;-0.05878;0.49274;2.27560;2
MAGN;26.881;2800.900;18.41125;-36.71722;-15.47241;3
AHRS;26.881;2800.911;18.8167;8.9401;167.1370;-0.05815;0.17056;0.97878;3
LIGH;26.882;2800.860;572.5;3
LIGH;26.882;2800.910;583.0;3
PRES;26.888;2800.893;1014.2126;3
ACCE;26.899;2800.920;-1.71535;0.59558;9.73538;2
GYRO;26.900;2800.920;0.00371;0.47737;2.33914;2
MAGN;26.900;2800.920;15.70740;-37.30927;-15.98206;3
AHRS;26.900;2800.931;19.1333;8.5845;169.9089;-0.05894;0.17158;0.98061;3
ACCE;26.919;2800.940;-1.53877;0.53758;9.44545;2
GYRO;26.919;2800.940;0.03326;0.47478;2.39247;2
MAGN;26.920;2800.940;14.47449;-38.35144;-16.25519;3
PRES;26.921;2800.927;1014.2126;3
AHRS;26.921;2800.951;19.4727;8.1895;172.7620;-0.05959;0.17279;0.98188;3
ACCE;26.938;2800.960;-1.18008;0.47655;9.40152;2
GYRO;26.939;2800.960;0.02681;0.48657;2.43604;2
MAGN;26.939;2800.960;12.85248;-39.29138;-15.51971;3
AHRS;26.940;2800.971;19.7913;7.7674;175.6519;-0.06017;0.17387;0.98259;3
PRES;26.948;2800.960;1014.2126;3
ACCE;26.958;2800.981;-1.32985;-0.19319;9.32382;2
GYRO;26.959;2800.981;-0.02914;0.58064;2.44986;2
MAGN;26.959;2800.981;10.26764;-40.63110;-14.57825;3
AHRS;26.960;2800.990;20.0233;7.4125;178.5805;-0.06150;0.17426;0.98278;3
ACCE;26.978;2801.001;-1.51385;-0.43443;9.39708;2
GYRO;26.979;2801.001;-0.52151;1.15285;2.53712;2
MAGN;26.979;2801.001;9.39484;-40.97900;-14.41193;3
PRES;26.980;2800.994;1014.2170;3
AHRS;26.980;2801.010;19.6754;7.6458;-178.3079;0.06820;-0.16949;-0.98283;3
LIGH;26.983;2800.960;593.5;3
LIGH;26.983;2801.011;604.0;3
ACCE;26.999;2801.021;-0.91974;0.08272;9.91342;2
GYRO;27.000;2801.021;-0.88506;1.53151;2.63817;2
MAGN;27.000;2801.021;7.53326;-40.97900;-14.41193;3
AHRS;27.001;2801.030;18.9445;8.2741;-175.0663;0.07816;-0.16093;-0.98237;3
PRES;27.007;2801.028;1014.2225;3
AHRS;27.020;2801.050;18.6631;8.3682;-171.9883;0.08312;-0.15629;-0.98091;3
ACCE;27.020;2801.041;-0.62436;0.08418;10.35056;2
GYRO;27.021;2801.041;-0.48544;0.96791;2.54211;2
MAGN;27.021;2801.041;4.83704;-40.88440;-14.86816;3
ACCE;27.038;2801.061;-0.59543;-0.08694;10.19971;2
GYRO;27.039;2801.061;0.11038;0.20660;2.38689;2
MAGN;27.040;2801.061;3.96271;-40.80353;-15.24963;3
PRES;27.041;2801.061;1014.2225;3
AHRS;27.041;2801.070;19.0208;7.7039;-169.1839;0.08150;-0.15788;-0.97860;3
ACCE;27.058;2801.081;-0.38335;-0.05090;9.78242;2
GYRO;27.059;2801.081;0.44272;-0.15067;2.28156;2
MAGN;27.060;2801.081;1.75018;-40.80353;-15.82642;3
AHRS;27.060;2801.090;19.7286;6.6465;-166.5750;0.07671;-0.16318;-0.97566;3
PRES;27.067;2801.095;1014.2225;3
ACCE;27.077;2801.101;-0.14975;0.06277;9.54292;2
GYRO;27.078;2801.101;0.52216;-0.12334;2.19826;2
MAGN;27.078;2801.101;-1.85394;-40.90729;-15.76080;3
AHRS;27.079;2801.110;20.4847;5.5915;-164.0307;0.07220;-0.16921;-0.97216;3
LIGH;27.083;2801.061;613.6;3
LIGH;27.083;2801.111;623.1;3
ACCE;27.098;2801.122;0.12357;0.27484;9.33618;2
GYRO;27.099;2801.122;0.50575;0.08076;2.10716;2
MAGN;27.101;2801.122;-3.21960;-40.97900;-15.41748;3
PRES;27.103;2801.128;1014.2225;3
AHRS;27.104;2801.129;21.1774;4.7476;-161.5489;0.06962;-0.17470;-0.96820;3
ACCE;27.123;2801.142;0.07933;0.32086;8.99063;2
GYRO;27.135;2801.142;0.44450;0.34007;1.99362;2
MAGN;27.137;2801.142;-5.27954;-40.65552;-14.89868;3
AHRS;27.146;2801.149;21.7690;4.1960;-159.2007;0.06942;-0.17911;-0.96398;3
ACCE;27.149;2801.162;-0.19896;0.36284;8.64342;2
AHRS;27.152;2801.169;22.2722;3.9049;-156.9180;0.07137;-0.18244;-0.95946;3
GYRO;27.155;2801.162;0.39543;0.54092;1.91391;2
MAGN;27.164;2801.162;-8.32367;-40.67535;-15.21606;3
ACCE;27.165;2801.182;-0.46838;0.43095;8.18929;2
AHRS;27.168;2801.189;22.7110;3.7689;-154.6754;0.07459;-0.18494;-0.95464;3
GYRO;27.172;2801.182;0.34315;0.66014;1.85933;2
MAGN;27.172;2801.182;-9.35211;-40.80353;-15.58533;3
PRES;27.173;2801.162;1014.2225;3
SOUN;27.173;931.89;0.02844;63.06
ACCE;27.177;2801.202;-0.62135;0.57602;8.09308;2
GYRO;27.178;2801.202;0.27600;0.66104;1.80580;2
MAGN;27.178;2801.202;-10.04944;-40.10773;-15.13977;3
AHRS;27.178;2801.209;23.0728;3.6736;-152.4987;0.07802;-0.18669;-0.94970;3
LIGH;27.188;2801.162;622.6;3
LIGH;27.189;2801.212;621.1;3
PRES;27.189;2801.195;1014.2204;3
AHRS;27.201;2801.229;23.3991;3.5248;-150.3641;0.08095;-0.18824;-0.94462;3
ACCE;27.202;2801.222;-0.83484;0.70869;8.35164;2
GYRO;27.202;2801.222;0.26021;0.60469;1.76646;2
MAGN;27.202;2801.222;-12.30316;-39.04114;-14.45923;3
ACCE;27.217;2801.242;-0.97261;0.85129;8.25883;2
GYRO;27.218;2801.242;0.23485;0.61159;1.74948;2
AHRS;27.219;2801.249;23.6985;3.3690;-148.2319;0.08385;-0.18954;-0.93926;3
MAGN;27.220;2801.242;-13.20648;-38.70087;-14.24408;3
PRES;27.220;2801.229;1014.2126;3
ACCE;27.240;2801.263;-1.11121;1.02211;8.39197;2
AHRS;27.241;2801.268;23.8922;3.2129;-146.0951;0.08657;-0.18992;-0.93377;3
GYRO;27.242;2801.263;0.11807;0.61259;1.75932;2
MAGN;27.242;2801.263;-14.56604;-38.57880;-14.83459;3
PRES;27.246;2801.263;1014.2173;3
AHRS;27.257;2801.288;23.9538;2.9568;-143.9070;0.08826;-0.18942;-0.92814;3
ACCE;27.258;2801.283;-0.82494;1.22885;8.72253;2
GYRO;27.258;2801.283;0.01837;0.51729;1.79779;2
MAGN;27.259;2801.283;-15.89203;-38.02185;-15.08331;3
ACCE;27.279;2801.303;-0.15253;1.48192;9.40680;2
AHRS;27.280;2801.308;23.9569;2.4491;-141.6848;0.08784;-0.18914;-0.92238;3
GYRO;27.281;2801.303;-0.01439;0.28645;1.80745;2
MAGN;27.281;2801.303;-16.18347;-37.82501;-15.08331;3
PRES;27.281;2801.296;1014.2225;3
LIGH;27.288;2801.263;618.7;3
LIGH;27.288;2801.313;616.2;3
AHRS;27.300;2801.328;23.9777;1.6757;-139.5037;0.08530;-0.18991;-0.91659;3
ACCE;27.301;2801.323;0.31902;1.70099;9.94948;2
GYRO;27.301;2801.323;0.04411;0.08247;1.78471;2
MAGN;27.301;2801.323;-18.02368;-35.98785;-15.08331;3
PRES;27.310;2801.330;1014.2225;3
AHRS;27.319;2801.348;24.0689;0.8027;-137.3008;0.08228;-0.19169;-0.91035;3
ACCE;27.321;2801.343;0.64618;1.96765;9.96875;2
GYRO;27.321;2801.343;0.13358;0.05331;1.80852;2
MAGN;27.321;2801.343;-20.51239;-36.17706;-14.56909;3
ACCE;27.340;2801.363;0.82785;2.37727;9.12691;2
AHRS;27.341;2801.368;24.2050;-0.0397;-135.0114;0.07990;-0.19384;-0.90341;3
GYRO;27.341;2801.363;0.17715;0.14294;1.88379;2
MAGN;27.341;2801.363;-21.08917;-36.42426;-14.41193;3
PRES;27.342;2801.363;1014.2225;3
ACCE;27.360;2801.383;0.90608;3.05580;8.39198;2
AHRS;27.361;2801.388;24.3182;-0.8450;-132.6236;0.07802;-0.19577;-0.89580;3
GYRO;27.361;2801.383;0.13951;0.19583;1.95494;2
MAGN;27.361;2801.383;-23.45123;-34.61914;-14.27765;3
PRES;27.365;2801.397;1014.2225;3
ACCE;27.376;2801.404;0.98581;3.77011;7.22038;2
AHRS;27.377;2801.407;24.2700;-1.5758;-130.1415;0.07641;-0.19628;-0.88770;3
GYRO;27.377;2801.404;-0.05086;0.31482;1.99374;2
MAGN;27.378;2801.404;-25.34485;-34.28955;-15.46478;3
LIGH;27.386;2801.363;616.0;3
ACCE;27.402;2801.424;1.49878;4.30211;6.50122;2
GYRO;27.405;2801.424;-0.53038;0.41052;1.97682;2
AHRS;27.407;2801.427;23.8016;-2.1736;-127.6429;0.07431;-0.19322;-0.87970;3
MAGN;27.409;2801.424;-25.64545;-34.32159;-15.75317;3
ACCE;27.419;2801.444;1.95152;4.44638;7.11304;2
AHRS;27.421;2801.447;22.6362;-2.6738;-125.2720;0.06987;-0.18476;-0.87270;3
GYRO;27.422;2801.444;-1.22220;0.42554;1.91011;2
MAGN;27.424;2801.444;-26.96686;-31.82526;-15.33051;3
PRES;27.426;2801.430;1014.2225;3
AHRS;27.441;2801.467;20.6776;-3.0503;-123.0579;0.06251;-0.17019;-0.86676;3
ACCE;27.443;2801.464;2.27831;3.57545;9.21019;2
GYRO;27.444;2801.464;-1.90289;0.46109;1.82706;2
MAGN;27.445;2801.464;-29.16565;-30.29633;-16.53748;3
ACCE;27.456;2801.484;1.84903;1.96370;12.20847;2
GYRO;27.458;2801.484;-2.23830;0.49132;1.88821;2
AHRS;27.461;2801.487;18.1350;-3.2970;-120.9355;0.05293;-0.15107;-0.86108;3
MAGN;27.463;2801.484;-29.49829;-30.11627;-16.75873;3
PRES;27.464;2801.464;1014.2202;3
ACCE;27.478;2801.504;1.92911;1.21410;13.91685;2
AHRS;27.481;2801.507;15.5368;-3.3768;-118.6562;0.04381;-0.13110;-0.85387;3
GYRO;27.482;2801.504;-1.98079;0.66005;2.20398;2
MAGN;27.483;2801.504;-30.89294;-26.86768;-18.08929;3
PRES;27.485;2801.498;1014.2126;3
LIGH;27.487;2801.464;632.6;3
LIGH;27.488;2801.514;651.1;3
ACCE;27.496;2801.524;2.59813;1.95372;13.08086;2
AHRS;27.501;2801.526;13.5782;-3.3740;-115.9762;0.03785;-0.11569;-0.84347;3
GYRO;27.503;2801.524;-1.16925;0.65497;2.52010;2
MAGN;27.504;2801.524;-32.49512;-25.01984;-19.92493;3
ACCE;27.517;2801.545;3.32841;2.80429;9.89409;2
GYRO;27.519;2801.545;-0.06348;-0.10283;2.56155;2
MAGN;27.520;2801.545;-32.65228;-24.86115;-20.10956;3
PRES;27.521;2801.531;1014.2175;3
AHRS;27.522;2801.546;12.7651;-3.8438;-113.0183;0.03351;-0.11105;-0.83040;3
ACCE;27.537;2801.565;5.01489;3.33623;6.43146;2
AHRS;27.539;2801.566;13.0908;-5.6520;-110.1342;0.02504;-0.12139;-0.81671;3
GYRO;27.542;2801.565;0.80386;-1.64937;2.29991;2
MAGN;27.543;2801.565;-34.27887;-22.26105;-21.04187;3
PRES;27.544;2801.565;1014.2225;3
ACCE;27.557;2801.585;6.55089;3.09555;6.84775;2
AHRS;27.560;2801.586;14.0050;-9.1605;-107.6898;0.00770;-0.14488;-0.80458;3
GYRO;27.561;2801.585;1.06369;-3.16138;1.67419;2
MAGN;27.563;2801.585;-35.39734;-18.75000;-22.38159;3
ACCE;27.578;2801.605;6.64052;2.23184;8.86185;2
AHRS;27.580;2801.606;15.0127;-13.6497;-105.8616;-0.01582;-0.17451;-0.79482;3
GYRO;27.582;2801.605;1.11426;-3.59612;1.08458;2
MAGN;27.582;2801.605;-35.45532;-18.55469;-22.45636;3
PRES;27.583;2801.598;1014.2225;3
LIGH;27.591;2801.565;665.1;3
LIGH;27.592;2801.615;678.6;3
ACCE;27.596;2801.625;5.66959;2.06168;9.34688;2
GYRO;27.597;2801.625;1.20442;-2.93587;0.93282;2
MAGN;27.598;2801.625;-38.86871;-14.80255;-19.19098;3
AHRS;27.600;2801.626;15.9979;-17.8478;-104.4093;-0.03714;-0.20277;-0.78627;3
PRES;27.604;2801.632;1014.2225;3
SOUN;27.610;344.73;0.01052;54.42
AHRS;27.625;2801.646;16.9294;-21.0454;-102.8363;-0.05095;-0.22578;-0.77696;3
ACCE;27.629;2801.645;6.08479;2.14029;7.57344;2
GYRO;27.630;2801.645;1.22154;-1.84535;1.04317;2
MAGN;27.631;2801.645;-41.20636;-15.56549;-15.30151;3
AHRS;27.644;2801.665;17.6594;-23.3348;-101.1784;-0.05896;-0.24301;-0.76739;3
ACCE;27.653;2801.665;6.76534;2.17409;6.45638;2
GYRO;27.654;2801.665;1.01974;-1.21799;1.04984;2
MAGN;27.654;2801.665;-41.24146;-15.57617;-15.23743;3
AHRS;27.655;2801.685;18.0425;-25.2187;-99.6583;-0.06604;-0.25600;-0.75855;3
PRES;27.662;2801.665;1014.2126;3
ACCE;27.673;2801.686;6.24464;1.96654;3.54227;2
GYRO;27.673;2801.686;0.61719;-1.12634;0.96030;2
MAGN;27.674;2801.686;-42.48047;-15.37170;-11.36627;3
AHRS;27.674;2801.705;17.9070;-27.3038;-98.5290;-0.07797;-0.26674;-0.75132;3
WIFI;27.678;2801.680;eduroam;00:13:c3:44:d8:e1;-79
WIFI;27.678;2801.680;UJI;00:13:c3:44:d8:e0;-78
WIFI;27.678;2801.680;Pruebas;2e:d9:9f:d9:fa:21;-86
WIFI;27.678;2801.680;FTE-1DDE;f8:3d:ff:7d:1d:e5;-76
WIFI;27.678;2801.680;UJI;00:17:59:fb:19:50;-62
WIFI;27.678;2801.680;eduroam;00:17:59:fb:19:51;-62
WIFI;27.678;2797.660;Pruebas;c8:d1:5e:64:e1:d8;-86
WIFI;27.678;2801.680;eduroam;00:14:1c:dd:fc:41;-83
WIFI;27.678;2797.660;eduroam;dc:9f:db:1c:91:57;-87
WIFI;27.678;2801.680;UJI;00:14:1c:dd:fc:40;-84
WIFI;27.678;2797.660;guifi.net/CS-UJInuvolguifi5;00:15:6d:e4:7d:15;-85
WIFI;27.678;2801.680;vodafone2428;28:6c:07:33:60:61;-87
LIGH;27.690;2801.665;675.1;3
LIGH;27.690;2801.716;669.7;3
ACCE;27.693;2801.706;7.18314;2.53101;4.49702;2
GYRO;27.693;2801.706;-0.08846;-1.74483;0.77370;2
MAGN;27.694;2801.706;-43.33954;-13.82446;-9.88770;3
PRES;27.694;2801.699;1014.2126;3
AHRS;27.694;2801.725;17.1805;-29.5355;-98.0450;-0.09557;-0.27432;-0.74681;3
AHRS;27.716;2801.745;16.3775;-31.4140;-98.0296;-0.11235;-0.27925;-0.74457;3
ACCE;27.718;2801.726;6.63699;2.32214;6.52655;2
GYRO;27.718;2801.726;-0.73660;-1.70091;0.43449;2
MAGN;27.719;2801.726;-43.37311;-13.80920;-9.74274;3
PRES;27.722;2801.733;1014.2126;3
ACCE;27.732;2801.746;6.86145;2.69545;7.45497;2
GYRO;27.733;2801.746;-0.44234;-1.44202;0.22610;2
MAGN;27.733;2801.746;-44.11774;-13.39722;-6.73218;3
AHRS;27.733;2801.765;16.0260;-32.9439;-98.0119;-0.12424;-0.28508;-0.74266;3
ACCE;27.752;2801.766;7.13547;2.62961;6.55995;2
GYRO;27.753;2801.766;-0.02332;-1.13814;0.08031;2
MAGN;27.753;2801.766;-45.26672;-12.24670;-4.69208;3
PRES;27.753;2801.766;1014.2126;3
AHRS;27.754;2801.784;16.1025;-34.3696;-97.9125;-0.13278;-0.29301;-0.74061;3
ACCE;27.772;2801.786;7.61542;2.36501;5.63087;2
GYRO;27.772;2801.786;0.23868;-1.22217;-0.07701;2
MAGN;27.772;2801.786;-45.26672;-12.24670;-4.69208;3
AHRS;27.773;2801.804;16.4489;-35.9004;-97.8791;-0.14060;-0.30297;-0.73890;3
PRES;27.781;2801.800;1014.2126;3
LIGH;27.788;2801.766;676.1;3
LIGH;27.789;2801.816;684.2;3
ACCE;27.792;2801.806;8.09149;2.29478;4.78333;2
GYRO;27.792;2801.806;0.30208;-1.35966;-0.30635;2
AHRS;27.792;2801.824;17.0133;-37.6891;-98.0630;-0.14942;-0.31515;-0.73806;3
MAGN;27.793;2801.806;-45.32318;-11.93085;-4.28162;3
ACCE;27.812;2801.827;9.04953;2.96011;4.38393;2
GYRO;27.812;2801.827;0.34734;-1.83275;-0.65685;2
MAGN;27.813;2801.827;-45.79163;-9.26819;-0.83923;3
PRES;27.813;2801.833;1014.2126;3
AHRS;27.813;2801.844;17.9705;-40.0839;-98.5214;-0.16073;-0.33208;-0.73800;3
ACCE;27.831;2801.847;9.41736;3.23767;4.28893;2
GYRO;27.832;2801.847;0.49977;-2.58521;-1.19357;2
MAGN;27.832;2801.847;-45.67413;-9.81445;-0.99640;3
AHRS;27.832;2801.864;19.4714;-43.1381;-99.3465;-0.17445;-0.35437;-0.73900;3
PRES;27.841;2801.867;1014.2126;3
ACCE;27.851;2801.867;9.57906;3.44054;3.84024;2
GYRO;27.852;2801.867;0.61629;-3.21289;-1.80275;2
MAGN;27.853;2801.867;-44.59991;-13.45673;-1.25275;3
AHRS;27.853;2801.884;21.5468;-46.6910;-100.6487;-0.19005;-0.38063;-0.74150;3
ACCE;27.871;2801.887;9.62845;3.97810;3.11395;2
GYRO;27.872;2801.887;0.57431;-3.73438;-2.48943;2
MAGN;27.872;2801.887;-42.81311;-14.34937;3.01514;3
PRES;27.873;2801.900;1014.2126;3
AHRS;27.873;2801.904;24.1709;-50.4559;-102.5653;-0.20672;-0.40846;-0.74599;3
LIGH;27.889;2801.867;687.7;3
LIGH;27.889;2801.917;690.7;3
ACCE;27.891;2801.907;9.77502;4.69876;2.67416;2
GYRO;27.891;2801.907;0.31488;-4.01971;-3.22940;2
AHRS;27.892;2801.923;27.3443;-54.1083;-105.1508;-0.22305;-0.43575;-0.75255;3
MAGN;27.893;2801.907;-42.87720;-14.79187;3.73993;3
ACCE;27.911;2801.927;9.77275;5.26173;3.12877;2
GYRO;27.912;2801.927;0.12331;-4.17265;-3.95647;2
MAGN;27.912;2801.927;-42.24243;-17.58881;8.05206;3
AHRS;27.912;2801.943;31.2273;-57.4200;-108.2983;-0.23674;-0.46230;-0.76039;3
ACCE;27.931;2801.947;9.99454;5.86562;2.63196;2
GYRO;27.932;2801.947;0.20175;-4.21059;-4.71855;2
MAGN;27.932;2801.947;-38.43384;-20.83130;12.23297;3
PRES;27.933;2801.934;1014.2126;3
AHRS;27.933;2801.963;36.0717;-60.5040;-111.8282;-0.24686;-0.48998;-0.76768;3
ACCE;27.950;2801.968;10.17549;5.81187;2.53932;2
GYRO;27.951;2801.968;0.43309;-4.64034;-5.70901;2
MAGN;27.951;2801.968;-37.72736;-22.01080;13.51166;3
AHRS;27.952;2801.983;42.2385;-63.7025;-115.8116;-0.25443;-0.52083;-0.77230;3
PRES;27.960;2801.968;1014.2126;3
ACCE;27.970;2801.988;10.27936;5.82933;3.65833;2
GYRO;27.971;2801.988;0.76956;-5.41289;-7.12282;2
MAGN;27.971;2801.988;-33.52661;-27.34222;18.96973;3
AHRS;27.972;2802.003;50.1636;-66.8943;-120.4669;-0.25772;-0.55487;-0.77200;3
LIGH;27.990;2801.968;717.2;3
LIGH;27.991;2802.018;746.2;3
ACCE;27.991;2802.008;9.57275;6.09315;5.00888;2
GYRO;27.992;2802.008;1.33705;-5.85046;-8.77071;2
AHRS;27.993;2802.023;60.1485;-69.4919;-125.8479;-0.25173;-0.59113;-0.76314;3
MAGN;27.993;2802.008;-27.92206;-31.34308;22.28699;3
PRES;27.994;2802.001;1014.2126;3
ACCE;28.010;2802.028;6.87857;4.98828;4.71336;2
GYRO;28.011;2802.028;2.05675;-5.84776;-10.29187;2
MAGN;28.011;2802.028;-24.17145;-32.65686;23.72284;3
AHRS;28.012;2802.042;71.9825;-70.7532;-132.0728;0.23344;0.62811;0.74104;3
PRES;28.019;2802.035;1014.2126;3
AHRS;28.031;2802.062;85.1581;-64.2026;-145.7239;0.20504;0.66302;0.70202;3
ACCE;28.033;2802.048;4.03598;3.75522;3.91154;2
GYRO;28.033;2802.048;2.84178;-5.62613;-11.32164;2
MAGN;28.034;2802.048;-9.99603;-36.59668;28.55072;3
ACCE;28.050;2802.068;2.09837;2.81177;2.88730;2
GYRO;28.051;2802.068;3.49654;-5.37344;-12.04848;2
MAGN;28.051;2802.068;-0.06561;-37.47559;30.83344;3
PRES;28.052;2802.068;1014.2126;3
AHRS;28.052;2802.082;80.4304;94.8361;48.4613;0.16763;0.69203;0.64558;3
ACCE;28.070;2802.088;-1.04880;0.54784;0.91385;2
GYRO;28.070;2802.088;3.75751;-4.86284;-12.64111;2
MAGN;28.071;2802.088;5.06897;-36.16486;31.46057;3
AHRS;28.071;2802.102;65.5302;95.8518;41.1699;0.12004;0.71183;0.57419;3
PRES;28.079;2802.102;1014.2126;3
ACCE;28.090;2802.109;-5.65129;-2.21394;-0.65344;2
GYRO;28.091;2802.109;3.54984;-4.38969;-12.69182;2
MAGN;28.091;2802.109;20.62225;-28.59344;32.40967;3
AHRS;28.092;2802.122;50.6718;93.7868;37.1978;0.06670;0.71867;0.49309;3
LIGH;28.092;2802.068;911.8;3
LIGH;28.092;2802.119;1092.3;3
ACCE;28.111;2802.129;-10.86774;-4.06128;-0.47302;2
GYRO;28.111;2802.129;3.07196;-4.13219;-11.91057;2
MAGN;28.112;2802.129;29.36707;-18.90411;31.50482;3
PRES;28.112;2802.135;1014.2126;3
AHRS;28.113;2802.142;36.8787;90.9823;34.0180;0.01413;0.71180;0.41024;3
ACCE;28.130;2802.149;-16.22665;-4.38869;0.89922;2
GYRO;28.131;2802.149;2.67719;-3.67387;-10.23956;2
MAGN;28.131;2802.149;32.03888;-13.62152;30.25665;3
AHRS;28.131;2802.162;25.1953;88.2665;31.0243;-0.03091;0.69668;0.33367;3
PRES;28.139;2802.169;1014.2126;3
ACCE;28.149;2802.169;-19.47118;-3.74802;1.23257;2
AHRS;28.150;2802.181;16.6982;86.3386;27.7599;-0.05957;0.68254;0.26955;3
GYRO;28.151;2802.169;2.60686;-2.71762;-7.66721;2
MAGN;28.151;2802.169;37.28790;1.93787;25.75836;3
SOUN;28.159;1200.18;0.03663;65.26
ACCE;28.169;2802.189;-18.62711;-2.96132;-0.73338;2
GYRO;28.170;2802.189;2.69041;-1.68289;-4.69524;2
MAGN;28.171;2802.189;37.95166;12.10480;21.95282;3
AHRS;28.171;2802.201;11.6889;85.2850;24.3030;-0.06863;0.67457;0.22147;3
ACCE;28.189;2802.209;-15.10030;-2.49310;-2.01996;2
GYRO;28.189;2802.209;2.67508;-1.26826;-2.34380;2
AHRS;28.190;2802.221;9.2868;84.4879;20.9992;-0.06318;0.66978;0.18797;3
MAGN;28.191;2802.209;37.32147;16.50238;20.41779;3
LIGH;28.191;2802.169;1363.0;3
LIGH;28.191;2802.219;1643.6;3
PRES;28.198;2802.203;1014.2126;3
ACCE;28.208;2802.229;-10.98265;-2.05127;-1.44107;2
GYRO;28.209;2802.229;2.59538;-1.44762;-1.26463;2
MAGN;28.210;2802.229;35.64758;24.59259;16.71143;3
AHRS;28.210;2802.241;8.0369;83.3406;17.8695;-0.05129;0.66329;0.16175;3
ACCE;28.229;2802.249;-8.81390;-1.34955;-0.91957;2
GYRO;28.229;2802.249;2.33672;-1.65759;-1.13342;2
MAGN;28.230;2802.249;34.62219;26.64642;14.74609;3
PRES;28.230;2802.236;1014.2126;3
AHRS;28.230;2802.261;6.9566;81.8598;15.0223;-0.04004;0.65431;0.13798;3
ACCE;28.248;2802.270;-8.44176;-0.70143;0.47810;2
GYRO;28.249;2802.270;1.96237;-1.65837;-1.23395;2
MAGN;28.249;2802.270;34.46655;28.35388;13.41095;3
AHRS;28.250;2802.281;5.8201;80.2784;12.6210;-0.03219;0.64418;0.11645;3
PRES;28.258;2802.270;1014.2126;3
ACCE;28.268;2802.290;-8.23232;-0.52748;1.76291;2
GYRO;28.269;2802.290;1.74454;-1.32155;-1.24469;2
MAGN;28.269;2802.290;33.14667;30.98145;10.50110;3
AHRS;28.270;2802.301;4.7228;78.9894;10.4366;-0.02613;0.63573;0.09622;3
ACCE;28.288;2802.310;-7.66379;-0.97559;2.81071;2
GYRO;28.289;2802.310;1.74164;-0.88530;-1.32135;2
MAGN;28.289;2802.310;31.81915;31.55212;9.04846;3
PRES;28.290;2802.303;1014.2126;3
AHRS;28.290;2802.320;3.5816;78.1073;8.2449;-0.02107;0.62986;0.07544;3
LIGH;28.291;2802.270;1835.2;3
LIGH;28.292;2802.320;2017.1;3
ACCE;28.308;2802.330;-8.01404;-1.61537;2.87149;2
GYRO;28.308;2802.330;1.91559;-0.43942;-1.50110;2
MAGN;28.309;2802.330;31.81915;32.06329;7.41730;3
AHRS;28.309;2802.340;2.3046;77.6637;5.8515;-0.01635;0.62689;0.05235;3
PRES;28.317;2802.337;1014.2126;3
ACCE;28.328;2802.350;-9.35435;-1.94812;2.08655;2
GYRO;28.328;2802.350;2.14439;0.02626;-1.51797;2
MAGN;28.329;2802.350;31.02722;33.04138;5.11017;3
AHRS;28.329;2802.360;1.0744;77.7182;3.1600;-0.01000;0.62734;0.02735;3
ACCE;28.348;2802.370;-10.72897;-2.17563;0.75058;2
GYRO;28.348;2802.370;2.29114;0.51715;-1.23587;2
MAGN;28.349;2802.370;30.24292;33.47931;4.52423;3
PRES;28.349;2802.370;1014.2058;3
AHRS;28.350;2802.380;0.1851;78.3127;0.3425;-0.00063;0.63144;0.00334;3
ACCE;28.367;2802.390;-10.96759;-2.29147;-0.39070;2
GYRO;28.368;2802.390;2.31862;0.92767;-0.77017;2
MAGN;28.368;2802.390;29.03290;35.06012;2.47955;3
AHRS;28.369;2802.400;-0.2258;79.4016;-2.4128;0.01193;0.63867;-0.01746;3
PRES;28.377;2802.404;1014.2026;3
ACCE;28.387;2802.411;-10.25505;-2.01701;-1.03261;2
GYRO;28.388;2802.411;2.24783;1.18489;-0.36853;2
MAGN;28.388;2802.411;27.10266;36.16943;1.12762;3
AHRS;28.389;2802.420;-0.2489;80.7924;-5.0389;0.02684;0.64751;-0.03488;3
LIGH;28.392;2802.370;2035.0;3
ACCE;28.407;2802.431;-9.35460;-1.48192;-1.44308;2
GYRO;28.408;2802.431;2.16820;1.25569;-0.12903;2
MAGN;28.408;2802.431;26.38855;35.93140;1.50757;3
PRES;28.409;2802.437;1014.2026;3
AHRS;28.409;2802.440;-0.0664;82.2956;-7.5164;0.04269;0.65662;-0.04974;3
ACCE;28.427;2802.451;-9.00244;-0.72945;-2.29633;2
GYRO;28.428;2802.451;2.12907;1.19237;-0.03638;2
MAGN;28.428;2802.451;27.09351;36.03210;0.06256;3
AHRS;28.429;2802.459;0.1776;83.7373;-9.9156;0.05883;0.66483;-0.06333;3
ACCE;28.447;2802.471;-9.07025;-0.02739;-3.51871;2
GYRO;28.447;2802.471;1.99126;1.01851;-0.01666;2
MAGN;28.448;2802.471;27.09656;35.58807;-1.89667;3
AHRS;28.448;2802.479;0.3928;85.0411;-12.2245;0.07447;0.67174;-0.07617;3
ACCE;28.467;2802.491;-9.11829;0.62004;-4.18100;2
GYRO;28.467;2802.491;1.62048;0.78772;0.03859;2
MAGN;28.468;2802.491;26.73798;35.23102;-2.51465;3
PRES;28.468;2802.471;1014.2026;3
AHRS;28.469;2802.499;0.5948;86.1221;-14.1811;0.08804;0.67708;-0.08667;3
ACCE;28.487;2802.511;-9.18127;1.07820;-3.76456;2
GYRO;28.487;2802.511;1.11403;0.55772;0.13147;2
MAGN;28.487;2802.511;27.17133;35.44769;-2.92816;3
AHRS;28.488;2802.519;0.8441;86.9529;-15.5624;0.09845;0.68098;-0.09322;3
LIGH;28.492;2802.471;1910.3;3
LIGH;28.493;2802.521;1772.1;3
PRES;28.496;2802.505;1014.2026;3
ACCE;28.506;2802.531;-9.10770;1.22446;-2.86745;2
GYRO;28.507;2802.531;0.68744;0.38141;0.23254;2
MAGN;28.507;2802.531;27.66113;36.46851;-3.39661;3
AHRS;28.508;2802.539;1.1683;87.5412;-16.4045;0.10598;0.68361;-0.09604;3
ACCE;28.526;2802.552;-9.11833;1.21922;-2.09459;2
GYRO;28.527;2802.552;0.42093;0.25462;0.27693;2
MAGN;28.527;2802.552;27.78931;36.98273;-3.52020;3
PRES;28.528;2802.538;1014.2026;3
AHRS;28.528;2802.559;1.5339;87.9517;-16.8902;0.11149;0.68535;-0.09648;3
ACCE;28.546;2802.572;-9.53807;1.18623;-1.59039;2
GYRO;28.546;2802.572;0.29633;0.22609;0.30939;2
MAGN;28.547;2802.572;27.55737;36.28540;-3.74146;3
AHRS;28.548;2802.578;1.9176;88.2816;-17.1898;0.11594;0.68671;-0.09571;3
PRES;28.555;2802.572;1014.2026;3
ACCE;28.566;2802.592;-10.55338;1.05873;-1.61876;2
GYRO;28.566;2802.592;0.25702;0.36699;0.46582;2
MAGN;28.567;2802.592;27.79541;35.33630;-3.51257;3
AHRS;28.567;2802.598;2.4366;88.7218;-17.4253;0.12091;0.68865;-0.09358;3
ACCE;28.586;2802.612;-11.72133;0.92776;-2.25026;2
GYRO;28.587;2802.612;0.21384;0.65730;0.87721;2
MAGN;28.587;2802.612;27.96478;35.05554;-3.35236;3
PRES;28.588;2802.605;1014.2026;3
AHRS;28.588;2802.618;3.3428;89.4674;-17.6164;0.12820;0.69204;-0.08845;3
LIGH;28.594;2802.572;1707.4;3
LIGH;28.594;2802.622;1650.5;3
SOUN;28.600;124.02;0.00378;45.54
ACCE;28.606;2802.632;-11.89494;1.01355;-2.90543;2
GYRO;28.607;2802.632;0.06836;0.97659;1.51585;2
MAGN;28.607;2802.632;28.58276;34.43604;-3.23334;3
AHRS;28.608;2802.638;4.9032;90.5886;-17.6974;0.13896;0.69700;-0.07807;3
PRES;28.615;2802.639;1014.2095;3
ACCE;28.625;2802.652;-11.42352;1.00475;-3.23659;2
GYRO;28.626;2802.652;-0.26421;1.27940;2.20474;2
MAGN;28.626;2802.652;30.48401;33.79974;-2.57874;3
AHRS;28.627;2802.658;7.2273;92.0275;-17.5030;0.15252;0.70306;-0.06063;3
ACCE;28.646;2802.672;-10.61229;1.03650;-3.17979;2
GYRO;28.646;2802.672;-0.70432;1.53802;2.83754;2
MAGN;28.647;2802.672;31.11877;33.65479;-2.34680;3
PRES;28.647;2802.672;1014.2126;3
AHRS;28.647;2802.678;10.2836;93.6867;-16.9045;0.16743;0.70965;-0.03547;3
ACCE;28.665;2802.693;-9.44179;1.19182;-2.75281;2
GYRO;28.666;2802.693;-1.06346;1.64723;3.27875;2
MAGN;28.666;2802.693;32.03888;30.89142;-1.46484;3
AHRS;28.667;2802.698;13.9189;95.3827;-15.9713;0.18275;0.71563;-0.00409;3
PRES;28.675;2802.706;1014.2126;3
ACCE;28.685;2802.713;-8.65187;1.69283;-2.28058;2
GYRO;28.686;2802.713;-1.25108;1.66405;3.56694;2
MAGN;28.686;2802.713;34.75952;28.63159;0.36774;3
AHRS;28.687;2802.717;17.9524;96.9840;-14.8836;0.19833;0.72007;0.03107;3
LIGH;28.694;2802.672;1608.9;3
LIGH;28.694;2802.723;1568.9;3
ACCE;28.705;2802.733;-8.77666;1.88771;-1.72028;2
GYRO;28.706;2802.733;-1.31822;1.77707;3.82977;2
MAGN;28.706;2802.733;35.49805;28.22266;0.83771;3
AHRS;28.707;2802.737;22.3244;98.5778;-13.7876;0.21462;0.72314;0.06887;3
ACCE;28.725;2802.753;-8.46487;2.47897;-2.08632;2
GYRO;28.725;2802.753;-1.44254;2.12732;4.28036;2
MAGN;28.726;2802.753;36.89117;25.15564;2.70386;3
AHRS;28.726;2802.757;27.1304;100.3831;-12.7234;0.23198;0.72552;0.11011;3
PRES;28.734;2802.740;1014.2126;3
ACCE;28.744;2802.773;-7.93147;2.55188;-2.36568;2
GYRO;28.745;2802.773;-1.67264;2.47214;4.80783;2
MAGN;28.745;2802.773;39.94446;19.12079;6.57501;3
AHRS;28.746;2802.777;32.5790;102.5163;-11.6606;0.25068;0.72696;0.15662;3
ACCE;28.765;2802.793;-7.14638;2.68535;-2.47020;2
GYRO;28.765;2802.793;-1.97438;2.81055;5.37141;2
MAGN;28.766;2802.793;40.57922;17.88635;7.37305;3
PRES;28.766;2802.773;1014.2126;3
AHRS;28.766;2802.797;38.6962;104.8867;-10.5432;0.26981;0.72626;0.20869;3
ACCE;28.784;2802.813;-6.30325;3.15338;-2.26686;2
GYRO;28.785;2802.813;-2.29858;3.13316;5.91856;2
MAGN;28.785;2802.813;41.90216;12.73499;9.20410;3
AHRS;28.786;2802.817;45.5260;107.4903;-9.4180;0.28909;0.72229;0.26619;3
PRES;28.794;2802.807;1014.2126;3
LIGH;28.795;2802.773;1601.1;3
LIGH;28.796;2802.824;1641.1;3
ACCE;28.804;2802.834;-4.83057;3.26695;-1.48421;2
AHRS;28.806;2802.836;53.0488;110.4326;-8.4604;0.30828;0.71407;0.32813;3
GYRO;28.807;2802.834;-2.51723;3.42369;6.45445;2
MAGN;28.807;2802.834;42.75513;3.96118;13.85193;3
ACCE;28.825;2802.854;-3.33310;3.15245;-0.70073;2
GYRO;28.825;2802.854;-2.59178;3.69391;6.91110;2
MAGN;28.826;2802.854;42.85736;2.64435;14.57825;3
PRES;28.826;2802.840;1014.2126;3
AHRS;28.826;2802.856;61.2135;114.1741;-8.1483;0.32729;0.70106;0.39312;3
ACCE;28.844;2802.874;-1.80748;3.21193;-0.01862;2
GYRO;28.844;2802.874;-2.62346;4.00688;7.32188;2
MAGN;28.845;2802.874;41.92657;-2.93274;18.43262;3
AHRS;28.845;2802.876;69.7712;119.8916;-9.7119;0.34551;0.68321;0.45849;3
PRES;28.853;2802.874;1014.2126;3
ACCE;28.864;2802.894;-0.18950;3.54726;0.51303;2
GYRO;28.864;2802.894;-2.67946;4.29663;7.65883;2
MAGN;28.865;2802.894;38.65509;-13.42468;21.94824;3
AHRS;28.865;2802.896;78.5788;132.2316;-17.6598;0.36198;0.65994;0.52405;3
ACCE;28.884;2802.914;1.11368;4.16820;1.78506;2
GYRO;28.884;2802.914;-2.63864;4.57471;7.87973;2
MAGN;28.885;2802.914;38.30109;-14.52484;22.28699;3
PRES;28.885;2802.907;1014.2126;3
AHRS;28.886;2802.916;85.3910;-170.4110;-70.3856;0.37578;0.63119;0.58762;3
LIGH;28.896;2802.874;1763.7;3
LIGH;28.896;2802.924;1895.2;3
ACCE;28.903;2802.934;3.26794;5.10977;1.42966;2
GYRO;28.904;2802.934;-2.29527;4.78197;7.86607;2
AHRS;28.904;2802.936;80.1266;-94.8536;-141.0442;0.38615;0.59845;0.64619;3
MAGN;28.905;2802.934;31.47430;-23.30170;25.08698;3
PRES;28.913;2802.941;1014.2126;3
ACCE;28.923;2802.954;4.87526;5.99144;0.41855;2
GYRO;28.924;2802.954;-1.92737;4.72574;7.56242;2
MAGN;28.924;2802.954;21.52557;-32.74231;26.41144;3
AHRS;28.925;2802.956;71.2946;-80.0781;-150.7293;0.39307;0.56380;0.69669;3
ACCE;28.943;2802.975;7.53679;6.85146;0.06815;2
GYRO;28.944;2802.975;-1.65939;4.57430;7.11493;2
MAGN;28.945;2802.975;20.95795;-33.27026;26.47705;3
PRES;28.945;2802.975;1014.2126;3
AHRS;28.945;2802.975;62.6866;-73.8744;-151.7845;0.39642;0.52833;0.73825;3
ACCE;28.963;2802.995;9.30037;6.59166;0.32584;2
GYRO;28.963;2802.995;-1.48938;4.27170;6.45070;2
MAGN;28.964;2802.995;9.20258;-35.82611;25.01068;3
AHRS;28.965;2802.995;54.7463;-69.7372;-150.9161;0.39670;0.49263;0.77126;3
ACCE;28.983;2803.015;10.08910;6.24518;2.76314;2
GYRO;28.983;2803.015;-1.41112;4.26221;5.77611;2
MAGN;28.984;2803.015;-1.67236;-37.10785;23.15063;3
AHRS;28.984;2803.015;47.5938;-66.1339;-149.5140;0.39277;0.45750;0.79769;3
LIGH;28.997;2802.975;1668.0;3
LIGH;28.997;2803.025;1402.0;3
ACCE;29.003;2803.035;11.62057;5.86197;3.28758;2
GYRO;29.004;2803.035;-1.18684;4.43845;5.19759;2
MAGN;29.004;2803.035;-1.81885;-37.12463;23.12469;3
PRES;29.004;2803.008;1014.2126;3
AHRS;29.005;2803.035;41.2137;-62.4429;-147.8414;-0.38284;-0.42359;-0.81967;3
AHRS;29.023;2803.055;35.6414;-58.9402;-146.0623;-0.37021;-0.39153;-0.83670;3
PRES;29.032;2803.042;1014.2126;3
ACCE;29.043;2803.055;11.12187;5.53110;3.93219;2
GYRO;29.043;2803.055;-1.11383;3.92177;4.50002;2
MAGN;29.044;2803.055;-11.57227;-36.23810;21.90247;3
AHRS;29.044;2803.075;30.9000;-55.6231;-144.3710;-0.35606;-0.36191;-0.84967;3
ACCE;29.062;2803.075;9.98798;5.08138;4.96419;2
GYRO;29.063;2803.075;-1.08757;3.74251;3.79486;2
MAGN;29.064;2803.075;-19.16199;-35.54840;18.60046;3
PRES;29.064;2803.075;1014.2126;3
AHRS;29.065;2803.095;26.8443;-52.0568;-142.8249;-0.33808;-0.33375;-0.86091;3
ACCE;29.082;2803.095;10.28279;5.27611;4.86327;2
GYRO;29.083;2803.095;-1.06029;3.96249;3.29495;2
MAGN;29.083;2803.095;-19.50684;-35.37750;18.49670;3
AHRS;29.083;2803.114;23.2967;-48.2138;-141.4637;-0.31681;-0.30598;-0.87112;3
PRES;29.091;2803.109;1014.2126;3
LIGH;29.098;2803.075;1180.4;3
LIGH;29.098;2803.126;963.7;3
ACCE;29.102;2803.116;9.92303;4.46979;5.45782;2
GYRO;29.102;2803.116;-1.17468;4.02156;2.88026;2
MAGN;29.103;2803.116;-27.08130;-31.52618;15.93475;3
AHRS;29.103;2803.134;20.0282;-44.1504;-140.2738;-0.29333;-0.27731;-0.88049;3
ACCE;29.122;2803.136;9.75291;3.87808;6.96404;2
GYRO;29.123;2803.136;-1.36700;4.09747;2.55931;2
MAGN;29.123;2803.136;-30.37567;-28.89099;10.89172;3
PRES;29.123;2803.142;1014.2126;3
AHRS;29.124;2803.154;16.9504;-39.8160;-139.3282;-0.26764;-0.24698;-0.88945;3
ACCE;29.142;2803.156;8.13095;3.38106;8.62788;2
GYRO;29.142;2803.156;-1.56267;4.33112;2.19075;2
MAGN;29.143;2803.156;-30.64117;-28.68958;10.51941;3
AHRS;29.143;2803.174;14.0614;-34.8157;-138.6147;-0.23650;-0.21418;-0.89887;3
SOUN;29.150;11.96;0.00037;25.23
PRES;29.157;2803.176;1014.2126;3
ACCE;29.161;2803.176;7.74461;2.99948;8.42825;2
GYRO;29.162;2803.176;-1.72752;4.97223;1.79724;2
MAGN;29.162;2803.176;-33.60596;-26.46942;6.18591;3
AHRS;29.163;2803.194;11.3139;-29.3381;-138.2521;-0.20148;-0.17889;-0.90840;3
ACCE;29.182;2803.196;6.16045;2.85486;8.73851;2
GYRO;29.182;2803.196;-2.06229;5.02048;1.29509;2
MAGN;29.182;2803.196;-35.80627;-25.21210;1.67542;3
PRES;29.183;2803.210;1014.2126;3
AHRS;29.183;2803.214;8.5605;-23.6024;-138.1778;-0.16444;-0.14104;-0.91729;3
LIGH;29.199;2803.176;895.7;3
LIGH;29.200;2803.226;847.6;3
ACCE;29.201;2803.216;5.24420;2.54320;8.98355;2
GYRO;29.202;2803.216;-2.25789;5.25592;1.00340;2
MAGN;29.202;2803.216;-35.92224;-24.81842;0.58899;3
AHRS;29.203;2803.234;5.8577;-17.7137;-138.2129;-0.12565;-0.10200;-0.92470;3
PRES;29.211;2803.243;1014.2126;3
ACCE;29.221;2803.236;5.23325;2.92641;9.27344;2
GYRO;29.221;2803.236;-2.22374;5.16368;0.57816;2
MAGN;29.222;2803.236;-36.78589;-22.13135;-7.12891;3
AHRS;29.223;2803.253;3.4948;-12.1169;-138.5428;-0.08793;-0.06570;-0.93075;3
ACCE;29.241;2803.257;3.40700;2.36697;9.70784;2
GYRO;29.242;2803.257;-1.97609;4.62553;-0.17041;2
MAGN;29.242;2803.257;-37.38251;-21.53168;-10.55756;3
AHRS;29.242;2803.273;1.6013;-7.1491;-139.3148;-0.05360;-0.03475;-0.93602;3
ACCE;29.261;2803.277;1.73911;0.80377;9.85480;2
GYRO;29.262;2803.277;-1.58365;3.87015;-0.74779;2
MAGN;29.262;2803.277;-36.92169;-21.25549;-11.93848;3
AHRS;29.263;2803.293;0.1209;-3.1250;-140.3725;-0.02530;-0.01023;-0.94046;3
PRES;29.270;2803.277;1014.2126;3
ACCE;29.280;2803.297;0.97572;-0.06366;10.24905;2
GYRO;29.281;2803.297;-1.14685;2.90347;-1.02057;2
MAGN;29.281;2803.297;-34.38873;-19.72198;-19.55261;3
AHRS;29.282;2803.313;-0.9573;-0.1363;-141.5716;-0.00387;0.00750;-0.94426;3
LIGH;29.298;2803.277;824.2;3
LIGH;29.299;2803.327;804.0;3
ACCE;29.300;2803.317;0.32547;-0.42540;10.16304;2
GYRO;29.301;2803.317;-0.72952;2.13913;-1.17792;2
MAGN;29.302;2803.317;-32.82776;-18.72864;-24.29962;3
PRES;29.302;2803.310;1014.2126;3
AHRS;29.302;2803.333;-1.6755;2.0599;-142.8735;0.01238;0.01958;-0.94780;3
ACCE;29.320;2803.337;-0.40378;-1.03116;9.81885;2
GYRO;29.321;2803.337;-0.43152;1.55896;-1.28174;2
MAGN;29.321;2803.337;-32.17316;-18.53638;-24.92523;3
AHRS;29.322;2803.353;-2.1758;3.5899;-144.2008;0.02397;0.02768;-0.95114;3
PRES;29.330;2803.344;1014.2126;3
ACCE;29.340;2803.357;-0.53673;-1.22575;10.16664;2
GYRO;29.340;2803.357;-0.23251;0.92848;-1.27544;2
AHRS;29.341;2803.372;-2.4884;4.3780;-145.5365;0.03004;0.03204;-0.95444;3
MAGN;29.342;2803.357;-29.19159;-18.42957;-27.54211;3
ACCE;29.360;2803.377;-0.41100;-1.42943;10.59903;2
GYRO;29.361;2803.377;0.00801;0.31087;-1.28137;2
MAGN;29.361;2803.377;-27.04620;-20.30640;-28.82385;3
PRES;29.362;2803.377;1014.2175;3
AHRS;29.362;2803.392;-2.5299;4.5477;-146.9141;0.03174;0.03244;-0.95787;3
ACCE;29.380;2803.398;-0.29272;-1.65135;10.16573;2
GYRO;29.380;2803.398;0.25864;-0.00912;-1.23550;2
MAGN;29.381;2803.398;-26.81580;-19.89136;-29.13208;3
AHRS;29.381;2803.412;-2.3591;4.4204;-148.2311;0.03146;0.03034;-0.96111;3
PRES;29.389;2803.411;1014.2225;3
ACCE;29.401;2803.418;0.04675;-1.82347;10.28911;2
GYRO;29.401;2803.418;0.34470;-0.11937;-1.15353;2
MAGN;29.402;2803.418;-25.58594;-19.11926;-29.43573;3
LIGH;29.402;2803.377;798.4;3
LIGH;29.402;2803.428;794.5;3
AHRS;29.403;2803.432;-2.0895;4.2100;-149.4553;0.03063;0.02725;-0.96405;3
ACCE;29.420;2803.438;-0.02180;-1.94711;10.19537;2
GYRO;29.420;2803.438;0.44576;-0.11510;-1.02295;2
MAGN;29.421;2803.438;-24.06769;-20.13092;-27.98615;3
PRES;29.421;2803.445;1014.2150;3
AHRS;29.421;2803.452;-1.6814;4.0050;-150.5400;0.03006;0.02306;-0.96657;3
ACCE;29.439;2803.458;0.13901;-1.74704;9.54131;2
GYRO;29.440;2803.458;0.58141;-0.20940;-0.83446;2
MAGN;29.440;2803.458;-24.39117;-20.99304;-28.19061;3
AHRS;29.441;2803.472;-1.1145;3.6735;-151.4195;0.02866;0.01733;-0.96859;3
PRES;29.449;2803.478;1014.2126;3
ACCE;29.459;2803.478;0.84319;-1.34833;8.66853;2
GYRO;29.460;2803.478;0.66034;-0.47107;-0.72939;2
MAGN;29.460;2803.478;-24.33167;-23.15979;-28.87115;3
AHRS;29.461;2803.492;-0.4547;3.0177;-152.2147;0.02461;0.01017;-0.97043;3
ACCE;29.479;2803.498;1.73131;-1.11890;8.31851;2
GYRO;29.480;2803.498;0.67090;-0.86401;-0.76459;2
MAGN;29.481;2803.498;-22.66693;-23.63434;-29.32739;3
AHRS;29.481;2803.511;0.2201;1.8901;-153.0960;0.01649;0.00197;-0.97242;3
ACCE;29.499;2803.518;2.46524;-0.96974;8.34528;2
GYRO;29.499;2803.518;0.65997;-1.27798;-0.88014;2
MAGN;29.500;2803.518;-23.03619;-24.24927;-28.97339;3
AHRS;29.500;2803.531;0.9034;0.3146;-154.1021;0.00444;-0.00707;-0.97453;3
LIGH;29.501;2803.478;790.4;3
LIGH;29.501;2803.528;786.4;3
PRES;29.508;2803.512;1014.2126;3
ACCE;29.519;2803.539;2.83064;-1.04422;8.35341;2
AHRS;29.520;2803.551;1.5868;-1.5657;-155.2133;-0.01037;-0.01646;-0.97655;3
GYRO;29.520;2803.539;0.64603;-1.57176;-0.99867;2
MAGN;29.521;2803.539;-24.16840;-25.83618;-27.64587;3
ACCE;29.539;2803.559;2.89470;-1.23846;8.81674;2
GYRO;29.539;2803.559;0.62477;-1.76981;-1.06680;2
MAGN;29.540;2803.559;-24.94354;-26.61285;-26.47858;3
PRES;29.540;2803.545;1014.2126;3
AHRS;29.541;2803.571;2.2881;-3.6400;-156.3646;-0.02699;-0.02604;-0.97825;3
ACCE;29.558;2803.579;2.60654;-1.40518;9.14919;2
GYRO;29.559;2803.579;0.68132;-1.89403;-1.01062;2
MAGN;29.559;2803.579;-25.01373;-26.82190;-26.41144;3
AHRS;29.560;2803.591;3.0878;-5.8194;-157.3774;-0.04448;-0.03634;-0.97922;3
PRES;29.568;2803.579;1014.2126;3
ACCE;29.578;2803.599;2.96211;-1.09404;9.09453;2
GYRO;29.579;2803.599;0.80116;-2.08667;-0.82864;2
AHRS;29.580;2803.611;4.0378;-8.2139;-158.1259;-0.06361;-0.04808;-0.97919;3
MAGN;29.580;2803.599;-25.33569;-27.64130;-25.28076;3
SOUN;29.591;600.69;0.01833;59.24
ACCE;29.599;2803.619;3.88159;-0.33980;9.28253;2
GYRO;29.599;2803.619;0.97617;-2.49312;-0.74823;2
MAGN;29.599;2803.619;-25.64545;-28.36456;-23.79608;3
PRES;29.600;2803.612;1014.2126;3
AHRS;29.600;2803.631;5.2319;-11.1061;-158.7397;-0.08663;-0.06248;-0.97802;3
LIGH;29.601;2803.579;789.6;3
LIGH;29.601;2803.629;793.6;3
ACCE;29.618;2803.639;4.39178;0.46021;9.27103;2
GYRO;29.619;2803.639;1.23303;-3.10278;-0.83002;2
MAGN;29.619;2803.639;-25.72174;-28.90167;-23.28186;3
AHRS;29.620;2803.650;6.7789;-14.6809;-159.3214;-0.11495;-0.08058;-0.97535;3
PRES;29.627;2803.646;1014.2126;3
ACCE;29.638;2803.659;4.34915;1.20465;9.72650;2
GYRO;29.638;2803.659;1.46120;-3.90138;-0.93651;2
MAGN;29.639;2803.659;-25.81940;-30.06744;-20.80383;3
AHRS;29.639;2803.670;8.6443;-19.1395;-159.8462;-0.15022;-0.10217;-0.97030;3
ACCE;29.659;2803.680;3.62798;2.17654;11.41478;2
GYRO;29.659;2803.680;1.70229;-4.85289;-0.90057;2
MAGN;29.660;2803.680;-25.81940;-30.64270;-18.60199;3
PRES;29.660;2803.680;1014.2126;3
AHRS;29.660;2803.690;10.8045;-24.6399;-160.0410;-0.19327;-0.12740;-0.96140;3
ACCE;29.678;2803.700;3.60645;3.33609;13.48654;2
GYRO;29.678;2803.700;2.05466;-5.57355;-0.63770;2
MAGN;29.679;2803.700;-25.90485;-31.73981;-16.74500;3
AHRS;29.679;2803.710;13.2303;-30.9510;-159.5140;-0.24108;-0.15639;-0.94754;3
PRES;29.687;2803.713;1014.2126;3
ACCE;29.697;2803.720;5.74980;4.37611;14.73720;2
GYRO;29.698;2803.720;2.60757;-5.75220;-0.32642;2
MAGN;29.698;2803.720;-26.95313;-33.35724;-12.16431;3
AHRS;29.699;2803.730;15.9582;-37.6354;-158.0443;-0.28857;-0.18982;-0.92876;3
LIGH;29.701;2803.680;832.4;3
LIGH;29.701;2803.730;874.9;3
ACCE;29.718;2803.740;9.54858;5.27658;14.53554;2
GYRO;29.719;2803.740;3.50858;-5.87428;-0.34987;2
AHRS;29.719;2803.750;19.3181;-44.8424;-155.5935;-0.33472;-0.23108;-0.90424;3
MAGN;29.720;2803.740;-27.92206;-33.79669;-9.55200;3
PRES;29.720;2803.747;1014.2126;3
ACCE;29.737;2803.760;12.19821;5.77823;13.49084;2
GYRO;29.738;2803.760;4.67686;-6.29868;-0.89841;2
MAGN;29.739;2803.760;-28.47443;-33.79669;-5.14984;3
AHRS;29.739;2803.770;23.6821;-53.1104;-152.1515;-0.38052;-0.28345;-0.87182;3
ACCE;29.757;2803.780;12.00734;5.24774;11.51888;2
GYRO;29.758;2803.780;5.89400;-6.78561;-1.71620;2
MAGN;29.758;2803.780;-27.83813;-34.17511;4.07562;3
AHRS;29.758;2803.789;29.0223;-62.8426;-147.2522;-0.42395;-0.34743;-0.82945;3
ACCE;29.777;2803.800;10.65335;3.48180;8.15057;2
GYRO;29.778;2803.800;7.00240;-7.07249;-2.46202;2
MAGN;29.778;2803.800;-26.87073;-34.49707;8.54645;3
PRES;29.779;2803.780;1014.2126;3
AHRS;29.779;2803.809;34.7733;-74.5585;-140.1319;-0.46233;-0.42059;-0.77555;3
ACCE;29.797;2803.821;8.92976;1.43715;4.07352;2
GYRO;29.797;2803.821;7.85034;-7.15921;-3.06747;2
MAGN;29.798;2803.821;-24.87793;-34.29871;15.03448;3
AHRS;29.798;2803.829;39.8910;-88.7998;-130.1641;-0.49378;-0.49814;-0.70966;3
LIGH;29.802;2803.780;1114.1;3
LIGH;29.803;2803.831;1374.4;3
PRES;29.806;2803.814;1014.2111;3
ACCE;29.816;2803.841;6.35524;0.23048;-0.27397;2
GYRO;29.817;2803.841;8.32823;-7.36740;-3.67516;2
MAGN;29.817;2803.841;-18.75916;-32.20062;25.52643;3
AHRS;29.818;2803.849;43.3380;-105.9224;-117.2572;-0.51759;-0.57608;-0.63139;3
ACCE;29.837;2803.861;2.68607;-0.82523;-4.28056;2
GYRO;29.837;2803.861;8.38785;-7.73898;-4.20120;2
MAGN;29.838;2803.861;-15.48309;-30.81818;29.49371;3
AHRS;29.839;2803.869;44.1694;-125.2591;-102.4984;-0.53356;-0.64988;-0.54123;3
PRES;29.839;2803.847;1014.2026;3
ACCE;29.856;2803.881;-0.65077;-2.31581;-7.79498;2
GYRO;29.857;2803.881;7.84834;-7.59538;-4.24562;2
MAGN;29.857;2803.881;-8.17108;-26.51672;35.66589;3
AHRS;29.858;2803.889;41.9076;-143.8519;-88.6902;0.54120;0.71245;0.44564;3
PRES;29.866;2803.881;1014.2026;3
ACCE;29.876;2803.901;-2.18307;-3.58055;-9.90479;2
AHRS;29.878;2803.908;37.3150;-158.5723;-78.4353;0.54252;0.75884;0.35489;3
GYRO;29.878;2803.901;6.79996;-6.65007;-3.59305;2
MAGN;29.879;2803.901;2.60162;-16.75568;42.71240;3
ACCE;29.897;2803.921;-1.79442;-2.86642;-11.53720;2
GYRO;29.897;2803.921;5.45728;-5.00641;-2.59283;2
AHRS;29.898;2803.928;32.0270;-168.4577;-72.1484;0.54069;0.78929;0.27875;3
MAGN;29.898;2803.921;6.24084;-12.59766;44.57550;3
PRES;29.899;2803.915;1014.2026;3
LIGH;29.903;2803.881;1425.3;3
LIGH;29.903;2803.931;1453.3;3
ACCE;29.917;2803.941;-0.71733;-2.12215;-12.51884;2
GYRO;29.918;2803.941;3.75050;-3.00621;-1.84975;2
MAGN;29.918;2803.941;12.22839;-5.45654;43.03284;3
AHRS;29.918;2803.948;27.6848;-174.1646;-68.6350;0.53664;0.80777;0.22521;3
PRES;29.925;2803.948;1014.2026;3
ACCE;29.936;2803.962;-0.29193;-1.71753;-11.27071;2
GYRO;29.936;2803.962;2.22322;-1.73184;-1.46910;2
MAGN;29.937;2803.962;20.06073;2.26746;41.32843;3
AHRS;29.937;2803.968;24.8496;-177.3540;-66.4240;0.53061;0.81956;0.19231;3
ACCE;29.956;2803.982;-0.51469;-1.88544;-9.80751;2
GYRO;29.956;2803.982;1.49641;-1.32100;-1.30911;2
MAGN;29.957;2803.982;22.35870;4.22058;40.88898;3
PRES;29.957;2803.982;1014.2026;3
AHRS;29.958;2803.988;22.9500;-179.6361;-64.6713;0.52365;0.82837;0.16975;3
ACCE;29.975;2804.002;-0.87263;-2.30496;-9.39346;2
GYRO;29.976;2804.002;1.32591;-1.39622;-1.19789;2
MAGN;29.977;2804.002;22.97211;7.78503;40.77148;3
AHRS;29.977;2804.008;21.2702;178.2248;-63.1650;0.51710;0.83566;0.14923;3
PRES;29.985;2804.015;1014.2026;3
ACCE;29.995;2804.022;-1.14189;-2.57294;-9.57124;2
GYRO;29.995;2804.022;1.20059;-1.50995;-1.12428;2
AHRS;29.996;2804.028;19.6583;176.0365;-61.8069;0.51082;0.84190;0.12889;3
MAGN;29.997;2804.022;24.36371;10.43091;39.39972;3
LIGH;30.004;2803.982;1095.1;3
LIGH;30.004;2804.032;695.3;3
ACCE;30.015;2804.042;-1.99220;-2.91380;-9.89229;2
GYRO;30.016;2804.042;0.89214;-1.34412;-1.02031;2
MAGN;30.016;2804.042;24.81079;10.87799;38.87787;3
AHRS;30.017;2804.047;18.2947;174.0375;-60.6178;0.50471;0.84701;0.11115;3
AHRS;30.037;2804.067;17.4101;172.5448;-59.6729;0.49929;0.85075;0.09904;3
ACCE;30.038;2804.062;-2.34808;-3.14963;-10.09038;2
GYRO;30.038;2804.062;0.40359;-0.90546;-0.76381;2
MAGN;30.039;2804.062;24.94049;12.31079;37.25739;3
PRES;30.044;2804.049;1014.2026;3
ACCE;30.055;2804.082;-2.45624;-3.30023;-9.78462;2
GYRO;30.055;2804.082;-0.13588;-0.48695;-0.46271;2
MAGN;30.056;2804.082;25.65155;13.73596;35.80780;3
AHRS;30.056;2804.087;17.1410;171.6617;-59.0276;0.49527;0.85290;0.09393;3
ACCE;30.075;2804.103;-2.15091;-3.02333;-8.94502;2
GYRO;30.075;2804.103;-0.55884;-0.17282;-0.17900;2
MAGN;30.076;2804.103;25.86212;14.03198;35.52551;3
PRES;30.076;2804.082;1014.2026;3
AHRS;30.077;2804.107;17.4219;171.2325;-58.6423;0.49273;0.85364;0.09466;3
ACCE;30.095;2804.123;-1.15817;-2.48058;-8.41566;2
GYRO;30.095;2804.123;-0.70665;-0.13045;0.00409;2
MAGN;30.096;2804.123;26.69220;14.86206;35.52551;3
AHRS;30.096;2804.127;18.0149;171.0193;-58.4628;0.49153;0.85326;0.09844;3
PRES;30.104;2804.116;1014.2026;3
LIGH;30.105;2804.082;621.4;3
LIGH;30.105;2804.133;583.0;3
ACCE;30.114;2804.143;-0.31592;-1.91933;-8.38846;2
GYRO;30.115;2804.143;-0.68376;-0.23256;-0.00565;2
MAGN;30.115;2804.143;26.20850;14.66064;35.66132;3
AHRS;30.116;2804.147;18.6513;170.7727;-58.3474;0.49084;0.85246;0.10234;3
ACCE;30.135;2804.163;-0.33507;-0.78336;-8.43748;2
GYRO;30.135;2804.163;-0.61557;-0.29878;-0.09108;2
MAGN;30.136;2804.163;26.03760;14.55841;35.69336;3
PRES;30.136;2804.150;1014.1983;3
AHRS;30.137;2804.167;19.2214;170.4276;-58.1612;0.48972;0.85190;0.10541;3
SOUN;30.141;416.65;0.01272;56.07
ACCE;30.154;2804.183;-1.11209;0.88348;-9.50119;2
GYRO;30.154;2804.183;-0.61774;-0.25839;-0.18077;2
MAGN;30.155;2804.183;26.32904;13.09509;35.41412;3
AHRS;30.155;2804.186;19.7754;170.0463;-57.8357;0.48762;0.85186;0.10841;3
PRES;30.163;2804.183;1014.1926;3
ACCE;30.174;2804.203;-2.07225;2.20728;-9.90164;2
GYRO;30.174;2804.203;-1.03528;0.17334;-0.28874;2
MAGN;30.175;2804.203;26.53656;12.35809;35.50110;3
AHRS;30.175;2804.206;20.6218;169.8974;-57.3074;0.48377;0.85245;0.11492;3
ACCE;30.194;2804.223;-3.01384;0.13507;-8.93051;2
GYRO;30.195;2804.223;-1.60219;0.81898;-0.31271;2
MAGN;30.195;2804.223;26.56403;12.28027;35.52551;3
PRES;30.195;2804.217;1014.1926;3
AHRS;30.196;2804.226;22.0725;170.2983;-56.5415;0.47747;0.85367;0.12868;3
LIGH;30.205;2804.183;606.4;3
LIGH;30.206;2804.233;637.0;3
ACCE;30.213;2804.244;-1.41501;-1.72572;-6.90408;2
GYRO;30.214;2804.244;-1.68689;1.09705;0.02484;2
MAGN;30.214;2804.244;27.48718;12.28027;36.40900;3
AHRS;30.215;2804.246;23.8160;171.2007;-55.9600;0.47169;0.85413;0.14647;3
PRES;30.223;2804.250;1014.1926;3
ACCE;30.233;2804.264;-0.35289;0.31520;-7.02869;2
GYRO;30.234;2804.264;-1.09682;1.10391;0.32854;2
MAGN;30.234;2804.264;26.83105;11.18317;37.88147;3
AHRS;30.235;2804.266;25.2364;172.4544;-55.9452;0.46942;0.85323;0.16240;3
ACCE;30.254;2804.284;-1.06329;3.80644;-9.97632;2
GYRO;30.254;2804.284;-0.65234;0.80591;0.47443;2
MAGN;30.255;2804.284;26.73798;11.05347;38.04016;3
PRES;30.255;2804.284;1014.1926;3
AHRS;30.255;2804.286;26.1456;173.7083;-56.2942;0.46976;0.85174;0.17392;3
ACCE;30.273;2804.304;1.59038;2.24709;-10.41800;2
GYRO;30.274;2804.304;-0.95299;0.48448;0.58162;2
MAGN;30.274;2804.304;24.31488;8.30688;38.50403;3
AHRS;30.275;2804.305;27.0831;174.6567;-56.7605;0.47121;0.84924;0.18424;3
ACCE;30.293;2804.324;2.87115;0.73741;-8.11330;2
GYRO;30.293;2804.324;-1.26598;0.76894;0.61777;2
MAGN;30.294;2804.324;23.45276;7.41730;39.17084;3
AHRS;30.294;2804.325;28.3352;175.7482;-57.4457;0.47360;0.84533;0.19721;3
LIGH;30.305;2804.284;744.2;3
LIGH;30.306;2804.334;859.7;3
ACCE;30.313;2804.344;2.81725;1.95705;-7.76942;2
GYRO;30.313;2804.344;-1.21098;1.29350;0.71309;2
MAGN;30.314;2804.344;23.41003;7.37457;39.21204;3
PRES;30.314;2804.317;1014.1926;3
AHRS;30.315;2804.345;29.7026;177.4218;-58.2754;0.47556;0.84125;0.21323;3
ACCE;30.333;2804.364;2.85220;0.51616;-7.10428;2
GYRO;30.333;2804.364;-1.18237;1.73335;0.60234;2
MAGN;30.334;2804.364;22.56317;5.51147;39.37531;3
AHRS;30.334;2804.365;31.0207;179.6638;-59.1069;0.47595;0.83783;0.23123;3
PRES;30.342;2804.351;1014.1907;3
ACCE;30.353;2804.385;1.36302;-0.82408;-6.38972;2
GYRO;30.353;2804.385;-0.98651;2.02043;0.54587;2
MAGN;30.354;2804.385;22.53418;3.03955;40.03906;3
AHRS;30.355;2804.385;32.1468;-177.7072;-59.9187;0.47497;0.83511;0.24943;3
ACCE;30.372;2804.405;-1.10309;-2.05194;-6.81505;2
GYRO;30.373;2804.405;-0.60329;1.91713;0.70117;2
MAGN;30.374;2804.405;22.53418;2.99530;40.05127;3
PRES;30.374;2804.385;1014.1826;3
AHRS;30.374;2804.405;32.8863;-174.9624;-60.8318;0.47437;0.83260;0.26521;3
AHRS;30.393;2804.425;33.0989;-172.4642;-62.0722;0.47711;0.82922;0.27602;3
PRES;30.401;2804.418;1014.1826;3
LIGH;30.407;2804.385;972.1;3
LIGH;30.407;2804.435;1084.1;3
ACCE;30.412;2804.425;-2.55705;-3.69397;-7.02547;2
GYRO;30.413;2804.425;-0.23314;1.38051;1.12062;2
MAGN;30.413;2804.425;20.24231;2.44293;42.56744;3
AHRS;30.413;2804.444;32.7733;-170.3707;-63.9166;0.48592;0.82363;0.28113;3
ACCE;30.432;2804.445;-2.76967;-3.55678;-8.05453;2
GYRO;30.433;2804.445;0.05110;0.68883;1.72661;2
MAGN;30.433;2804.445;19.03076;0.19226;42.73224;3
PRES;30.434;2804.452;1014.1826;3
AHRS;30.434;2804.464;32.0960;-168.5850;-66.4954;0.50129;0.81481;0.28244;3
ACCE;30.452;2804.465;-2.08751;-2.71681;-9.43529;2
GYRO;30.452;2804.465;0.03110;0.23131;2.27415;2
MAGN;30.453;2804.465;18.89038;0.19226;42.77344;3
AHRS;30.453;2804.484;31.5125;-166.7565;-69.7344;0.52083;0.80228;0.28476;3
PRES;30.461;2804.485;1014.1826;3
ACCE;30.471;2804.485;-1.93112;-2.14119;-10.85887;2
GYRO;30.472;2804.485;-0.50491;0.24576;2.65428;2
MAGN;30.472;2804.485;15.61279;0.10376;43.65540;3
AHRS;30.473;2804.504;31.5553;-164.5064;-73.6664;0.54230;0.78517;0.29341;3
ACCE;30.492;2804.505;-1.20758;-3.10429;-9.74376;2
GYRO;30.492;2804.505;-1.53284;0.44995;3.04208;2
MAGN;30.493;2804.505;17.10358;-1.38550;42.22870;3
PRES;30.493;2804.519;1014.1826;3
AHRS;30.494;2804.524;32.4132;-161.4492;-78.5747;0.56528;0.76199;0.31120;3
LIGH;30.507;2804.485;1035.2;3
LIGH;30.508;2804.536;969.0;3
ACCE;30.511;2804.526;1.57861;-3.50424;-7.84297;2
GYRO;30.512;2804.526;-2.52550;0.83992;3.39305;2
MAGN;30.512;2804.526;16.98456;-1.53503;42.17224;3
AHRS;30.513;2804.544;33.8820;-157.3661;-84.4379;0.58796;0.73309;0.33774;3
PRES;30.521;2804.552;1014.1826;3
ACCE;30.531;2804.546;3.57941;-4.66307;-7.03085;2
GYRO;30.532;2804.546;-3.31998;1.12611;3.58377;2
MAGN;30.532;2804.546;15.49072;-3.83911;41.65955;3
AHRS;30.532;2804.563;35.6158;-152.3883;-91.3892;0.61068;0.69803;0.37003;3
ACCE;30.551;2804.566;6.50125;-5.89542;-6.18942;2
GYRO;30.552;2804.566;-4.07962;1.08447;3.93636;2
MAGN;30.552;2804.566;13.59863;-10.14404;42.56439;3
AHRS;30.553;2804.583;37.2917;-146.5502;-99.7884;0.63478;0.65494;0.40580;3
ACCE;30.571;2804.586;11.10901;-6.00508;-3.91649;2
GYRO;30.571;2804.586;-4.78468;0.87907;4.28734;2
MAGN;30.572;2804.586;13.36975;-10.92224;42.39044;3
AHRS;30.572;2804.603;38.5620;-139.9910;-109.3973;0.65859;0.60474;0.44283;3
PRES;30.580;2804.586;1014.1826;3
SOUN;30.582;720.04;0.02197;60.82
ACCE;30.591;2804.606;15.52620;-5.39420;-1.64926;2
GYRO;30.591;2804.606;-5.10274;0.56851;4.33649;2
AHRS;30.592;2804.623;39.1544;-133.2583;-119.4367;0.67986;0.55090;0.47785;3
MAGN;30.592;2804.606;11.41510;-16.98914;40.95764;3
LIGH;30.608;2804.586;1046.5;3
LIGH;30.609;2804.636;1140.9;3
ACCE;30.612;2804.626;18.58409;-3.19763;0.67972;2
GYRO;30.612;2804.626;-5.08182;0.34529;4.00323;2
MAGN;30.613;2804.626;8.86841;-22.23358;39.37988;3
PRES;30.614;2804.619;1014.1826;3
AHRS;30.614;2804.643;39.1657;-126.7394;-129.0614;0.69576;0.49781;0.51011;3
ACCE;30.630;2804.646;18.50568;-1.80280;2.44707;2
GYRO;30.631;2804.646;-4.84262;0.34402;3.51445;2
AHRS;30.632;2804.663;38.6071;-120.6515;-137.8319;0.70624;0.44769;0.53928;3
MAGN;30.633;2804.646;7.92389;-23.23914;38.47809;3
PRES;30.640;2804.653;1014.1826;3
ACCE;30.650;2804.666;18.22151;-0.68895;2.98785;2
AHRS;30.652;2804.683;37.3670;-115.1683;-145.8628;0.71407;0.39888;0.56482;3
GYRO;30.652;2804.666;-4.51512;0.34744;3.32216;2
MAGN;30.653;2804.666;3.00598;-28.91083;33.01239;3
ACCE;30.670;2804.687;19.13765;1.37038;3.03186;2
GYRO;30.671;2804.687;-4.23096;0.24971;3.21820;2
AHRS;30.672;2804.702;35.6603;-110.3806;-153.1506;0.71968;0.35148;0.58695;3
MAGN;30.673;2804.687;1.15967;-32.74536;27.98462;3
PRES;30.673;2804.687;1014.1826;3
ACCE;30.690;2804.707;18.14877;3.07640;3.03331;2
GYRO;30.691;2804.707;-4.05859;0.21024;2.90520;2
MAGN;30.691;2804.707;0.24109;-33.74176;27.25372;3
AHRS;30.692;2804.722;33.8867;-106.2169;-159.6869;0.72222;0.30711;0.60635;3
PRES;30.699;2804.720;1014.1826;3
LIGH;30.708;2804.687;1164.5;3
LIGH;30.709;2804.737;1180.4;3
ACCE;30.710;2804.727;15.56142;3.45361;3.77951;2
GYRO;30.711;2804.727;-4.02869;0.33629;2.62059;2
MAGN;30.711;2804.727;-3.41339;-37.42371;23.18420;3
AHRS;30.712;2804.742;31.9820;-102.1603;-165.8415;0.72089;0.26393;0.62573;3
ACCE;30.730;2804.747;14.89546;4.71098;3.41582;2
GYRO;30.730;2804.747;-4.12993;0.78716;2.62497;2
MAGN;30.731;2804.747;-4.62189;-37.82501;18.43262;3
PRES;30.731;2804.754;1014.1826;3
AHRS;30.732;2804.762;29.8779;-97.9609;-171.9310;0.71527;0.22006;0.64625;3
ACCE;30.750;2804.767;13.70062;4.76436;1.64276;2
GYRO;30.750;2804.767;-4.42148;0.72180;2.50526;2
MAGN;30.751;2804.767;-5.36041;-38.28735;17.37518;3
AHRS;30.752;2804.782;27.5559;-94.4263;-177.9906;0.70982;0.17425;0.66269;3
PRES;30.759;2804.787;1014.1826;3
ACCE;30.769;2804.787;14.17924;4.91357;2.27901;2
GYRO;30.770;2804.787;-4.59491;-0.02481;2.47644;2
MAGN;30.771;2804.787;-8.64563;-39.92004;12.87079;3
AHRS;30.772;2804.802;25.0344;-92.0142;176.0199;0.70713;0.12606;0.67224;3
ACCE;30.790;2804.807;15.33086;5.36684;4.71303;2
GYRO;30.790;2804.807;-4.71716;-0.51729;2.24783;2
MAGN;30.791;2804.807;-11.80420;-40.80353;8.88062;3
PRES;30.791;2804.821;1014.1826;3
AHRS;30.792;2804.822;22.6045;-90.1683;170.1668;0.70372;0.07835;0.67793;3
ACCE;30.810;2804.828;15.38815;5.76637;5.67310;2
GYRO;30.811;2804.828;-4.73366;-0.28642;1.85916;2
MAGN;30.811;2804.828;-12.28943;-40.85846;6.56128;3
LIGH;30.812;2804.787;1071.0;3
LIGH;30.812;2804.838;947.9;3
AHRS;30.812;2804.841;20.5149;-88.1620;164.5205;0.69555;0.03456;0.68375;3
ACCE;30.829;2804.848;14.41971;6.15178;5.33514;2
GYRO;30.830;2804.848;-4.81229;0.28746;1.33444;2
MAGN;30.830;2804.848;-14.73999;-40.29999;-0.17548;3
AHRS;30.831;2804.861;18.8661;-85.7242;158.8060;0.68169;-0.00532;0.69025;3
ACCE;30.849;2804.868;12.82623;6.39268;4.96797;2
GYRO;30.849;2804.868;-4.95105;0.72580;0.77475;2
MAGN;30.850;2804.868;-17.58575;-38.87634;-3.35236;3
PRES;30.850;2804.854;1014.1837;3
AHRS;30.851;2804.881;17.6397;-82.9310;152.9463;0.66306;-0.04134;0.69620;3
ACCE;30.869;2804.888;11.10849;6.12189;4.92378;2
GYRO;30.869;2804.888;-4.99825;1.03426;0.20000;2
MAGN;30.870;2804.888;-17.34009;-38.25989;-5.35889;3
AHRS;30.870;2804.901;16.8027;-79.9071;147.0997;0.64099;-0.07248;0.70073;3
PRES;30.878;2804.888;1014.1926;3
ACCE;30.888;2804.908;9.92805;5.43655;5.33066;2
GYRO;30.889;2804.908;-4.88660;1.21672;-0.33199;2
MAGN;30.889;2804.908;-16.75720;-36.35254;-11.39069;3
AHRS;30.890;2804.921;16.2644;-76.7670;141.3383;0.61673;-0.09884;0.70317;3
ACCE;30.909;2804.928;9.20403;4.65323;5.45473;2
GYRO;30.909;2804.928;-4.75212;1.41516;-0.81328;2
MAGN;30.910;2804.928;-16.53442;-35.02197;-15.41748;3
PRES;30.910;2804.922;1014.1926;3
AHRS;30.910;2804.941;15.9733;-73.3981;135.5901;0.59003;-0.12052;0.70374;3
LIGH;30.911;2804.888;896.8;3
LIGH;30.911;2804.938;854.2;3
ACCE;30.928;2804.948;8.04991;3.71786;5.61159;2
GYRO;30.929;2804.948;-4.64359;1.74992;-1.27629;2
MAGN;30.929;2804.948;-16.04767;-34.25751;-17.74445;3
AHRS;30.930;2804.960;15.8608;-69.6850;129.9193;0.56060;-0.13691;0.70311;3
PRES;30.937;2804.955;1014.1926;3
ACCE;30.948;2804.969;6.86942;3.36052;5.10326;2
AHRS;30.949;2804.980;15.7446;-65.8587;124.3346;0.52986;-0.14975;0.70048;3
GYRO;30.950;2804.969;-4.46341;1.89703;-1.57394;2
MAGN;30.951;2804.969;-14.80255;-31.57806;-23.69995;3
[truncated: 12,228,419 more chars]
