# Supplementary material for: Off-Line Evaluation of Mobile-Centric Indoor Positioning Systems: The Experiences from the 2017 IPIN Competition
Source: Sensors (Basel). 2018 Feb 6;18(2):487. doi: 10.3390/s18020487 (PMC5855053; doi:10.3390/s18020487)
Supplement: Supplementary file 1 [file sensors-18-00487-s001.zip › 01-Training/UJIUB/logfile_UJIUB_R01-2017_A5.txt]

% LogFile created by the 'GetSensorData' App for Android.
% Date of creation: Wed Apr 05 10:36:19 GMT+02:00 2017
% Developed by LOPSI research group at CAR-CSIC, Spain (http://www.car.upm-csic.es/lopsi)
% Version 2.0 November 2016
% The 'GetSensorData' program stores information from Smartphone/Tablet internal sensors (Accelerometers, Gyroscopes, Magnetometers, Pressure, Ambient Light, Orientation, Sound level, GPS/GNSS positio, WiFi RSS, Cellular/GSM/3G signal strength,...) and also from external devices (e.g. RFCode RFID reader, XSens IMU or LPMS-B IMU)
%
% Phone used for this logfile:
% Manufacturer:            	samsung
% Model:                   	SM-A500FU
% API Android version:     	23
% Android version Release: 	6.0.1
%
% LogFile Data format:
% Accelerometer data: 	'ACCE;AppTimestamp(s);SensorTimestamp(s);Acc_X(m/s^2);Acc_Y(m/s^2);Acc_Z(m/s^2);Accuracy(integer)'
% Gyroscope data:     	'GYRO;AppTimestamp(s);SensorTimestamp(s);Gyr_X(rad/s);Gyr_Y(rad/s);Gyr_Z(rad/s);Accuracy(integer)'
% Magnetometer data:  	'MAGN;AppTimestamp(s);SensorTimestamp(s);Mag_X(uT);;Mag_Y(uT);Mag_Z(uT);Accuracy(integer)'
% Pressure data:      	'PRES;AppTimestamp(s);SensorTimestamp(s);Pres(mbar);Accuracy(integer)'
% Light data:         	'LIGH;AppTimestamp(s);SensorTimestamp(s);Light(lux);Accuracy(integer)'
% Proximity data:     	'PROX;AppTimestamp(s);SensorTimestamp(s);prox(?);Accuracy(integer)'
% Humidity data:      	'HUMI;AppTimestamp(s);SensorTimestamp(s);humi(Percentage);Accuracy(integer)'
% Temperature data:   	'TEMP;AppTimestamp(s);SensorTimestamp(s);temp(Celsius);Accuracy(integer)'
% Orientation data:   	'AHRS;AppTimestamp(s);SensorTimestamp(s);PitchX(deg);RollY(deg);YawZ(deg);RotVecX();RotVecY();RotVecZ();Accuracy(int)'
% GNSS/GPS data:      	'GNSS;AppTimestamp(s);SensorTimeStamp(s);Latit(deg);Long(deg);Altitude(m);Bearing(deg);Accuracy(m);Speed(m/s);SatInView;SatInUse'
% WIFI data:          	'WIFI;AppTimestamp(s);SensorTimeStamp(s);Name_SSID;MAC_BSSID;RSS(dBm);'
% Bluetooth data:     	'BLUE;AppTimestamp(s);Name;MAC_Address;RSS(dBm);'
% BLE 4.0 data:       	'BLE4;AppTimestamp(s);MajorID;MinorID;RSS(dBm);'
% Sound data:         	'SOUN;AppTimestamp(s);RMS;Pressure(Pa);SPL(dB);'
% RFID Reader data:   	'RFID;AppTimestamp(s);ReaderNumber(int);TagID(int);RSS_A(dBm);RSS_B(dBm);'
% IMU XSens data:     	'IMUX;AppTimestamp(s);SensorTimestamp(s);Counter;Acc_X(m/s^2);Acc_Y(m/s^2);Acc_Z(m/s^2);Gyr_X(rad/s);Gyr_Y(rad/s);Gyr_Z(rad/s);Mag_X(uT);;Mag_Y(uT);Mag_Z(uT);Roll(deg);Pitch(deg);Yaw(deg);Quat(1);Quat(2);Quat(3);Quat(4);Pressure(mbar);Temp(Celsius)'
% IMU LPMS-B data:    	'IMUL;AppTimestamp(s);SensorTimestamp(s);Counter;Acc_X(m/s^2);Acc_Y(m/s^2);Acc_Z(m/s^2);Gyr_X(rad/s);Gyr_Y(rad/s);Gyr_Z(rad/s);Mag_X(uT);;Mag_Y(uT);Mag_Z(uT);Roll(deg);Pitch(deg);Yaw(deg);Quat(1);Quat(2);Quat(3);Quat(4);Pressure(mbar);Temp(Celsius)'
% POSI Reference:    		'POSI;Timestamp(s);Counter;Latitude(degrees); Longitude(degrees);floor ID(0,1,2..4);Building ID(0,1,2..3);'
% 
% Note that there are two timestamps: 
%  -'AppTimestamp' is set by the Android App as data is read. It is not representative of when data is actually captured by the sensor (but has a common time reference for all sensors)
%  -'SensorTimestamp' is set by the sensor itself (the delta_time=SensorTimestamp(k)-SensorTimestamp(k-1) between two consecutive samples is an accurate estimate of the sampling interval). This timestamp is better for integrating inertial data. 

LIGH;0.024;63921.477;1792.0;3
ACCE;0.024;63921.481;-1.80044;6.43561;8.18817;3
MAGN;0.025;63921.484;24.13163;-36.11863;-0.67340;0
LIGH;0.025;63921.488;1792.0;3
ACCE;0.025;63921.490;-1.63763;6.35900;8.24563;3
LIGH;0.025;63921.496;1792.0;3
ACCE;0.026;63921.501;-1.77171;6.34942;7.88171;3
MAGN;0.026;63921.507;24.44644;-36.72075;-0.90904;0
LIGH;0.026;63921.511;1792.0;3
ACCE;0.031;63921.514;-2.01113;6.45477;7.41245;3
LIGH;0.039;63921.519;1792.0;3
ACCE;0.040;63921.521;-2.20267;6.49307;7.15387;3
MAGN;0.040;63921.523;24.44644;-36.72075;-0.90904;0
LIGH;0.040;63921.526;1792.0;3
ACCE;0.045;63921.530;-2.34632;6.43561;6.96234;3
LIGH;0.081;63921.536;1787.0;3
ACCE;0.083;63921.541;-2.30801;6.42604;7.09641;3
MAGN;0.083;63921.543;24.44644;-36.72075;-0.90904;0
LIGH;0.084;63921.546;1806.0;3
ACCE;0.084;63921.551;-2.15478;6.44519;7.18261;3
LIGH;0.084;63921.556;1806.0;3
ACCE;0.084;63921.560;-2.04944;6.46434;7.35499;3
MAGN;0.085;63921.563;24.78534;-36.90296;-0.87555;0
LIGH;0.085;63921.566;1806.0;3
ACCE;0.085;63921.570;-1.94409;6.46434;7.30710;3
LIGH;0.091;63921.577;1806.0;3
ACCE;0.098;63921.580;-1.95367;6.42604;7.30710;3
MAGN;0.099;63921.584;24.78534;-36.90296;-0.87555;0
LIGH;0.103;63921.589;1806.0;3
ACCE;0.105;63921.590;-1.95367;6.41646;7.26880;3
LIGH;0.110;63921.596;1806.0;3
ACCE;0.118;63921.600;-1.86748;6.41646;7.50822;3
MAGN;0.119;63921.605;24.78534;-36.90296;-0.87555;0
LIGH;0.121;63921.608;1809.0;3
ACCE;0.125;63921.611;-1.83875;6.38773;7.65187;3
LIGH;0.130;63921.616;1809.0;3
ACCE;0.137;63921.620;-2.08774;6.37815;7.67102;3
MAGN;0.138;63921.624;24.77149;-36.58012;-0.83661;0
LIGH;0.141;63921.627;1809.0;3
ACCE;0.145;63921.630;-2.23140;6.33027;7.59441;3
LIGH;0.150;63921.636;1809.0;3
ACCE;0.159;63921.640;-2.33674;6.37815;7.55610;3
MAGN;0.160;63921.645;24.77149;-36.58012;-0.83661;0
LIGH;0.162;63921.648;1809.0;3
ACCE;0.167;63921.650;-2.29843;6.45477;7.39329;3
LIGH;0.170;63921.656;1809.0;3
ACCE;0.179;63921.660;-2.12605;6.44519;7.26880;3
MAGN;0.181;63921.665;24.77149;-36.58012;-0.83661;0
LIGH;0.185;63921.671;1815.0;3
ACCE;0.186;63921.671;-2.10690;6.39731;7.15387;3
LIGH;0.190;63921.676;1815.0;3
ACCE;0.196;63921.680;-2.07817;6.45477;7.07726;3
MAGN;0.197;63921.683;24.49607;-37.47584;-0.19192;0
LIGH;0.201;63921.687;1815.0;3
ACCE;0.205;63921.691;-1.93451;6.31112;7.46991;3
LIGH;0.210;63921.696;1815.0;3
ACCE;0.219;63921.700;-1.96325;6.33985;7.46033;3
MAGN;0.220;63921.707;24.49607;-37.47584;-0.19192;0
LIGH;0.223;63921.709;1815.0;3
ACCE;0.225;63921.710;-2.01113;6.34942;7.48906;3
LIGH;0.230;63921.716;1815.0;3
ACCE;0.238;63921.720;-2.04944;6.32069;7.46991;3
MAGN;0.239;63921.725;24.49607;-37.47584;-0.19192;0
LIGH;0.242;63921.728;1826.0;3
ACCE;0.245;63921.730;-2.09732;6.28239;7.52737;3
LIGH;0.251;63921.737;1826.0;3
ACCE;0.258;63921.740;-2.13563;6.35900;7.56568;3
MAGN;0.259;63921.745;24.52392;-36.64709;0.28778;0
LIGH;0.262;63921.748;1826.0;3
ACCE;0.266;63921.750;-2.04944;6.40688;7.61356;3
LIGH;0.270;63921.757;1826.0;3
ACCE;0.278;63921.760;-1.92494;6.41646;7.54652;3
MAGN;0.279;63921.765;24.52392;-36.64709;0.28778;0
LIGH;0.282;63921.768;1826.0;3
ACCE;0.286;63921.771;-1.76213;6.37815;7.50822;3
LIGH;0.290;63921.777;1826.0;3
ACCE;0.298;63921.780;-1.84832;6.40688;7.52737;3
MAGN;0.300;63921.786;24.52392;-36.64709;0.28778;0
LIGH;0.303;63921.789;1835.0;3
ACCE;0.305;63921.790;-1.92494;6.42604;7.46991;3
LIGH;0.310;63921.797;1835.0;3
ACCE;0.318;63921.800;-1.97282;6.39731;7.56568;3
MAGN;0.319;63921.804;23.98667;-37.47019;0.42802;0
LIGH;0.322;63921.808;1835.0;3
ACCE;0.325;63921.810;-1.97282;6.38773;7.46991;3
LIGH;0.330;63921.816;1835.0;3
ACCE;0.339;63921.820;-1.98240;6.34942;7.54652;3
MAGN;0.340;63921.825;23.98667;-37.47019;0.42802;0
LIGH;0.342;63921.828;1835.0;3
ACCE;0.345;63921.830;-1.89621;6.30154;7.49864;3
LIGH;0.352;63921.838;1835.0;3
ACCE;0.356;63921.840;-1.85790;6.31112;7.51779;3
MAGN;0.357;63921.843;23.98667;-37.47019;0.42802;0
LIGH;0.360;63921.846;1842.0;3
ACCE;0.368;63921.850;-1.88663;6.31112;7.41245;3
LIGH;0.371;63921.857;1842.0;3
ACCE;0.378;63921.860;-1.89621;6.35900;7.48906;3
MAGN;0.379;63921.865;23.51809;-36.83035;0.42579;0
LIGH;0.382;63921.868;1842.0;3
ACCE;0.385;63921.870;-1.94409;6.36858;7.48906;3
LIGH;0.391;63921.877;1842.0;3
ACCE;0.398;63921.881;-1.91536;6.27281;7.69018;3
MAGN;0.399;63921.885;23.51809;-36.83035;0.42579;0
LIGH;0.402;63921.888;1842.0;3
ACCE;0.405;63921.890;-1.88663;6.24408;7.63272;3
LIGH;0.410;63921.897;1842.0;3
ACCE;0.418;63921.900;-1.95367;6.21535;7.59441;3
MAGN;0.419;63921.905;23.51809;-36.83035;0.42579;0
LIGH;0.422;63921.908;1852.0;3
ACCE;0.425;63921.910;-2.00155;6.27281;7.62314;3
LIGH;0.430;63921.917;1852.0;3
ACCE;0.438;63921.920;-2.00155;6.25365;7.44118;3
MAGN;0.439;63921.925;23.27992;-36.18859;0.22123;0
LIGH;0.442;63921.928;1852.0;3
ACCE;0.445;63921.930;-1.95367;6.27281;7.36456;3
LIGH;0.450;63921.936;1852.0;3
ACCE;0.458;63921.940;-1.89621;6.31112;7.44118;3
MAGN;0.459;63921.945;23.27992;-36.18859;0.22123;0
LIGH;0.462;63921.948;1852.0;3
ACCE;0.465;63921.950;-1.81002;6.31112;7.46033;3
LIGH;0.470;63921.956;1852.0;3
ACCE;0.479;63921.960;-1.65679;6.32069;7.57525;3
MAGN;0.479;63921.965;23.27992;-36.18859;0.22123;0
LIGH;0.482;63921.968;1846.0;3
ACCE;0.485;63921.970;-1.67594;6.27281;7.60398;3
LIGH;0.490;63921.976;1863.0;3
SOUN;0.495;428.64;0.01308;56.31
ACCE;0.498;63921.980;-1.75256;6.19619;7.73806;3
MAGN;0.499;63921.985;23.70251;-36.19073;-0.09332;0
LIGH;0.502;63921.988;1863.0;3
ACCE;0.505;63921.990;-1.90578;6.13873;7.74764;3
LIGH;0.510;63921.996;1863.0;3
ACCE;0.516;63922.000;-2.03028;6.15789;7.63272;3
MAGN;0.518;63922.003;23.70251;-36.19073;-0.09332;0
LIGH;0.520;63922.006;1863.0;3
ACCE;0.525;63922.010;-1.99198;6.17704;7.53695;3
LIGH;0.530;63922.016;1863.0;3
ACCE;0.538;63922.020;-1.94409;6.19619;7.54652;3
MAGN;0.539;63922.025;23.70251;-36.19073;-0.09332;0
LIGH;0.542;63922.028;1863.0;3
ACCE;0.545;63922.030;-1.85790;6.23450;7.58483;3
LIGH;0.550;63922.036;1882.0;3
ACCE;0.559;63922.040;-1.46525;6.08127;8.04452;3
MAGN;0.559;63922.045;23.44711;-36.24335;-0.40969;0
LIGH;0.562;63922.048;1882.0;3
ACCE;0.565;63922.050;-1.44610;6.04296;7.92960;3
LIGH;0.570;63922.056;1882.0;3
ACCE;0.578;63922.060;-1.56102;6.07170;7.94875;3
MAGN;0.579;63922.065;23.44711;-36.24335;-0.40969;0
LIGH;0.582;63922.068;1882.0;3
ACCE;0.585;63922.070;-1.80044;6.11958;7.88171;3
LIGH;0.590;63922.076;1882.0;3
ACCE;0.598;63922.080;-1.85790;6.08127;7.85298;3
MAGN;0.599;63922.085;23.44711;-36.24335;-0.40969;0
LIGH;0.602;63922.088;1882.0;3
ACCE;0.605;63922.090;-1.89621;6.08127;7.74764;3
LIGH;0.610;63922.096;1897.0;3
ACCE;0.616;63922.100;-1.84832;6.11958;7.73806;3
MAGN;0.617;63922.103;23.64407;-35.89075;-0.81435;0
LIGH;0.620;63922.106;1897.0;3
ACCE;0.625;63922.110;-1.57060;6.17704;7.69018;3
LIGH;0.631;63922.118;1897.0;3
ACCE;0.636;63922.120;-1.44610;6.18662;7.69018;3
MAGN;0.637;63922.123;23.64407;-35.89075;-0.81435;0
LIGH;0.640;63922.126;1897.0;3
ACCE;0.645;63922.130;-1.45567;6.18662;7.63272;3
LIGH;0.651;63922.138;1897.0;3
ACCE;0.656;63922.140;-1.52271;6.06212;7.54652;3
MAGN;0.657;63922.143;23.64407;-35.89075;-0.81435;0
LIGH;0.660;63922.146;1897.0;3
ACCE;0.665;63922.150;-1.62806;6.06212;7.57525;3
LIGH;0.671;63922.158;1908.0;3
ACCE;0.676;63922.160;-1.73340;6.06212;7.69975;3
MAGN;0.677;63922.163;23.59067;-35.81898;-1.22383;0
LIGH;0.680;63922.166;1908.0;3
ACCE;0.685;63922.170;-1.77171;6.03339;7.73806;3
LIGH;0.690;63922.176;1908.0;3
ACCE;0.696;63922.180;-1.66636;5.97593;8.05409;3
MAGN;0.697;63922.183;23.59067;-35.81898;-1.22383;0
LIGH;0.701;63922.186;1908.0;3
ACCE;0.705;63922.190;-1.55144;5.96635;8.12113;3
LIGH;0.712;63922.198;1908.0;3
ACCE;0.716;63922.200;-1.49398;5.94720;8.25521;3
MAGN;0.717;63922.203;23.59067;-35.81898;-1.22383;0
LIGH;0.720;63922.206;1908.0;3
ACCE;0.725;63922.210;-1.54187;5.95677;8.12113;3
LIGH;0.732;63922.218;1926.0;3
ACCE;0.737;63922.220;-1.73340;5.93762;8.07325;3
MAGN;0.737;63922.223;23.15888;-35.51613;-1.05315;0
LIGH;0.740;63922.227;1926.0;3
ACCE;0.745;63922.230;-1.78129;5.92804;7.96790;3
LIGH;0.752;63922.238;1926.0;3
ACCE;0.756;63922.240;-1.71425;5.92804;8.05409;3
MAGN;0.757;63922.243;23.15888;-35.51613;-1.05315;0
LIGH;0.760;63922.246;1926.0;3
ACCE;0.765;63922.250;-1.65679;5.94720;8.04452;3
LIGH;0.772;63922.258;1926.0;3
ACCE;0.776;63922.260;-1.49398;5.99508;8.12113;3
MAGN;0.778;63922.263;23.15888;-35.51613;-1.05315;0
LIGH;0.780;63922.266;1926.0;3
ACCE;0.785;63922.270;-1.47483;6.04296;7.92960;3
LIGH;0.792;63922.278;1922.0;3
ACCE;0.797;63922.280;-1.50356;6.08127;7.89129;3
MAGN;0.798;63922.283;23.09608;-35.82016;-1.10998;0
LIGH;0.800;63922.287;1936.0;3
ACCE;0.805;63922.290;-1.56102;6.07170;7.84340;3
LIGH;0.812;63922.298;1936.0;3
ACCE;0.817;63922.300;-1.62806;6.11000;7.87214;3
MAGN;0.817;63922.303;23.09608;-35.82016;-1.10998;0
LIGH;0.820;63922.306;1936.0;3
ACCE;0.825;63922.310;-1.64721;6.07170;7.77637;3
LIGH;0.832;63922.318;1936.0;3
ACCE;0.837;63922.321;-1.57060;6.07170;7.89129;3
MAGN;0.837;63922.323;23.09608;-35.82016;-1.10998;0
LIGH;0.840;63922.327;1936.0;3
ACCE;0.845;63922.330;-1.51314;6.06212;7.86256;3
LIGH;0.850;63922.336;1936.0;3
ACCE;0.857;63922.340;-1.38864;6.06212;8.03494;3
MAGN;0.858;63922.343;23.09294;-36.07481;-0.91774;0
LIGH;0.860;63922.347;1937.0;3
ACCE;0.865;63922.350;-1.36948;6.07170;7.87214;3
LIGH;0.872;63922.358;1937.0;3
ACCE;0.876;63922.360;-1.35991;6.03339;7.94875;3
MAGN;0.877;63922.363;23.09294;-36.07481;-0.91774;0
LIGH;0.880;63922.366;1937.0;3
ACCE;0.885;63922.370;-1.34075;5.98550;7.96790;3
LIGH;0.891;63922.378;1937.0;3
ACCE;0.896;63922.380;-1.47483;5.97593;7.89129;3
MAGN;0.897;63922.383;23.09294;-36.07481;-0.91774;0
LIGH;0.900;63922.387;1937.0;3
ACCE;0.909;63922.391;-1.58975;6.00466;7.84340;3
LIGH;0.912;63922.399;1937.0;3
ACCE;0.917;63922.400;-1.68552;6.02381;7.86256;3
MAGN;0.918;63922.403;22.95208;-35.62727;-1.42184;0
LIGH;0.920;63922.406;1949.0;3
ACCE;0.925;63922.410;-1.71425;5.96635;7.86256;3
LIGH;0.930;63922.417;1949.0;3
SOUN;0.936;469.75;0.01434;57.11
ACCE;0.938;63922.421;-1.63763;6.04296;7.93917;3
MAGN;0.939;63922.423;22.95208;-35.62727;-1.42184;0
LIGH;0.941;63922.427;1949.0;3
ACCE;0.945;63922.430;-1.48441;6.09085;7.86256;3
LIGH;0.952;63922.438;1949.0;3
ACCE;0.957;63922.441;-1.35991;6.09085;7.80510;3
MAGN;0.957;63922.443;22.95208;-35.62727;-1.42184;0
LIGH;0.960;63922.447;1949.0;3
ACCE;0.965;63922.450;-1.27372;6.07170;7.60398;3
LIGH;0.972;63922.458;1949.0;3
ACCE;0.980;63922.460;-1.32160;6.00466;7.77637;3
MAGN;0.983;63922.464;23.58781;-35.14638;-1.93169;0
LIGH;0.988;63922.469;1963.0;3
ACCE;0.989;63922.470;-1.38864;5.92804;7.83383;3
GNSS;0.990;1491381380.000;39.993978;-0.073781;118.000;0.000;8.0;0.0;21;10
GNSS;0.992;1491381380.000;39.993978;-0.073781;118.000;0.000;8.0;0.0;21;10
LIGH;0.994;63922.480;1963.0;3
ACCE;0.997;63922.481;-1.64721;5.90889;8.12113;3
MAGN;0.998;63922.484;23.58781;-35.14638;-1.93169;0
LIGH;1.001;63922.487;1963.0;3
ACCE;1.005;63922.490;-1.63763;5.88974;8.05409;3
LIGH;1.010;63922.496;1963.0;3
ACCE;1.017;63922.500;-1.55144;5.91847;8.13071;3
MAGN;1.017;63922.503;23.58781;-35.14638;-1.93169;0
LIGH;1.021;63922.507;1963.0;3
ACCE;1.029;63922.510;-1.38864;5.95677;8.00621;3
LIGH;1.030;63922.516;1963.0;3
ACCE;1.039;63922.521;-1.24498;5.91847;8.05409;3
MAGN;1.040;63922.523;23.98052;-35.42165;-2.19727;0
LIGH;1.042;63922.527;1986.0;3
ACCE;1.046;63922.531;-1.27372;5.89931;8.02536;3
LIGH;1.052;63922.539;1986.0;3
ACCE;1.057;63922.541;-1.35991;5.90889;8.03494;3
MAGN;1.057;63922.543;23.98052;-35.42165;-2.19727;0
LIGH;1.060;63922.547;1986.0;3
ACCE;1.065;63922.550;-1.43652;5.97593;7.82425;3
LIGH;1.072;63922.558;1986.0;3
ACCE;1.076;63922.560;-1.57060;6.10043;7.87214;3
MAGN;1.077;63922.563;23.98052;-35.42165;-2.19727;0
LIGH;1.080;63922.566;1986.0;3
ACCE;1.085;63922.570;-1.57060;6.15789;7.82425;3
LIGH;1.091;63922.578;1986.0;3
ACCE;1.096;63922.580;-1.49398;6.12916;7.93917;3
MAGN;1.097;63922.583;24.40529;-34.90528;-2.74782;0
LIGH;1.100;63922.586;1973.0;3
ACCE;1.105;63922.590;-1.30245;6.08127;8.00621;3
LIGH;1.111;63922.598;2008.0;3
ACCE;1.116;63922.600;-0.81403;5.88974;8.22648;3
MAGN;1.117;63922.603;24.40529;-34.90528;-2.74782;0
LIGH;1.120;63922.606;2008.0;3
ACCE;1.125;63922.610;-0.62249;5.74608;8.20732;3
LIGH;1.132;63922.618;2008.0;3
ACCE;1.136;63922.620;-0.47884;5.62159;8.40844;3
MAGN;1.137;63922.623;24.40529;-34.90528;-2.74782;0
LIGH;1.140;63922.626;2008.0;3
ACCE;1.145;63922.630;-0.71826;5.66947;8.46590;3
LIGH;1.151;63922.638;2008.0;3
ACCE;1.156;63922.640;-1.35991;5.77481;8.43717;3
MAGN;1.157;63922.643;24.24473;-35.19744;-3.92091;0
LIGH;1.160;63922.646;2008.0;3
ACCE;1.165;63922.650;-1.12049;5.75566;8.26478;3
LIGH;1.170;63922.656;2070.0;3
ACCE;1.176;63922.660;-0.96726;5.67905;8.37971;3
MAGN;1.177;63922.663;24.24473;-35.19744;-3.92091;0
LIGH;1.180;63922.666;2070.0;3
ACCE;1.185;63922.670;-0.97683;5.65989;8.45632;3
LIGH;1.191;63922.678;2070.0;3
ACCE;1.196;63922.681;-1.02472;5.65989;8.45632;3
MAGN;1.197;63922.683;24.24473;-35.19744;-3.92091;0
LIGH;1.200;63922.686;2070.0;3
ACCE;1.205;63922.690;-1.04387;5.79397;8.25521;3
LIGH;1.210;63922.696;2070.0;3
ACCE;1.216;63922.700;-1.10133;5.89931;8.21690;3
MAGN;1.217;63922.703;23.39442;-35.41404;-4.72472;0
LIGH;1.220;63922.706;2070.0;3
ACCE;1.226;63922.710;-1.00556;5.88974;8.20732;3
LIGH;1.230;63922.716;2105.0;3
ACCE;1.237;63922.720;-0.67038;5.71735;8.31267;3
MAGN;1.237;63922.723;23.39442;-35.41404;-4.72472;0
LIGH;1.240;63922.726;2105.0;3
ACCE;1.245;63922.730;-0.67038;5.64074;8.22648;3
LIGH;1.250;63922.736;2105.0;3
ACCE;1.259;63922.740;-0.70868;5.60243;8.38928;3
MAGN;1.260;63922.746;23.39442;-35.41404;-4.72472;0
LIGH;1.263;63922.749;2105.0;3
ACCE;1.265;63922.750;-0.70868;5.59285;8.46590;3
LIGH;1.270;63922.756;2105.0;3
ACCE;1.279;63922.760;-0.73741;5.55455;8.38928;3
MAGN;1.280;63922.766;23.85707;-35.37663;-5.16116;0
LIGH;1.283;63922.769;2105.0;3
ACCE;1.285;63922.770;-0.83318;5.57370;8.28394;3
LIGH;1.290;63922.776;2159.0;3
ACCE;1.299;63922.780;-0.86191;5.62159;8.19775;3
MAGN;1.300;63922.786;23.85707;-35.37663;-5.16116;0
LIGH;1.303;63922.789;2159.0;3
ACCE;1.305;63922.790;-0.63207;5.66947;8.19775;3
LIGH;1.310;63922.796;2159.0;3
ACCE;1.319;63922.800;-0.62249;5.67905;8.20732;3
MAGN;1.320;63922.806;23.85707;-35.37663;-5.16116;0
LIGH;1.323;63922.809;2159.0;3
ACCE;1.325;63922.810;-0.69911;5.60243;8.29351;3
LIGH;1.330;63922.816;2159.0;3
ACCE;1.337;63922.820;-0.79487;5.58328;8.30309;3
MAGN;1.338;63922.823;23.62669;-35.00085;-4.97472;0
LIGH;1.340;63922.827;2159.0;3
ACCE;1.345;63922.830;-0.86191;5.69820;8.34140;3
LIGH;1.350;63922.836;2188.0;3
ACCE;1.359;63922.840;-0.85234;5.66947;8.40844;3
MAGN;1.360;63922.846;23.62669;-35.00085;-4.97472;0
LIGH;1.363;63922.850;2188.0;3
ACCE;1.365;63922.850;-0.84276;5.64074;8.32224;3
LIGH;1.370;63922.856;2188.0;3
ACCE;1.379;63922.861;-0.71826;5.65032;8.23605;3
MAGN;1.380;63922.866;23.62669;-35.00085;-4.97472;0
LIGH;1.383;63922.869;2188.0;3
ACCE;1.385;63922.870;-0.64165;5.57370;8.06367;3
LIGH;1.390;63922.876;2188.0;3
ACCE;1.399;63922.881;-0.62249;5.50666;8.32224;3
MAGN;1.400;63922.886;23.64345;-35.45039;-5.21194;0
LIGH;1.403;63922.889;2188.0;3
ACCE;1.406;63922.890;-0.58419;5.52582;8.61913;3
LIGH;1.410;63922.896;2176.0;3
ACCE;1.419;63922.900;-0.61292;5.68862;8.63828;3
MAGN;1.420;63922.906;23.64345;-35.45039;-5.21194;0
LIGH;1.422;63922.909;2201.0;3
ACCE;1.425;63922.910;-0.65122;5.67905;8.44674;3
LIGH;1.430;63922.916;2201.0;3
ACCE;1.439;63922.920;-0.67038;5.67905;8.45632;3
MAGN;1.440;63922.926;23.64345;-35.45039;-5.21194;0
LIGH;1.443;63922.929;2201.0;3
ACCE;1.445;63922.930;-0.58419;5.68862;8.34140;3
LIGH;1.450;63922.936;2201.0;3
ACCE;1.459;63922.940;-0.32561;5.65989;8.21690;3
MAGN;1.460;63922.945;23.47994;-35.22216;-5.36919;0
LIGH;1.462;63922.949;2201.0;3
ACCE;1.465;63922.950;-0.37350;5.71735;8.30309;3
LIGH;1.470;63922.956;2201.0;3
ACCE;1.479;63922.960;-0.45969;5.81312;8.44674;3
MAGN;1.480;63922.966;23.47994;-35.22216;-5.36919;0
LIGH;1.483;63922.969;2233.0;3
ACCE;1.485;63922.970;-0.53630;5.80354;8.52336;3
SOUN;1.487;377.02;0.01151;55.20
LIGH;1.490;63922.976;2233.0;3
ACCE;1.497;63922.980;-0.46926;5.39174;8.62870;3
MAGN;1.497;63922.983;23.47994;-35.22216;-5.36919;0
LIGH;1.500;63922.987;2233.0;3
ACCE;1.505;63922.990;-0.67038;5.24809;8.17859;3
LIGH;1.510;63922.996;2233.0;3
ACCE;1.519;63923.000;-0.79487;5.24809;8.33182;3
MAGN;1.520;63923.006;24.34048;-35.19327;-5.68456;0
LIGH;1.523;63923.009;2233.0;3
ACCE;1.525;63923.010;-0.67995;5.47793;8.30309;3
LIGH;1.530;63923.016;2233.0;3
ACCE;1.539;63923.020;-0.50757;5.85143;8.34140;3
MAGN;1.541;63923.026;24.34048;-35.19327;-5.68456;0
LIGH;1.543;63923.029;2275.0;3
ACCE;1.545;63923.030;-0.34477;5.96635;8.26478;3
LIGH;1.550;63923.036;2275.0;3
ACCE;1.559;63923.041;-0.20111;6.01423;8.34140;3
MAGN;1.560;63923.046;24.34048;-35.19327;-5.68456;0
LIGH;1.563;63923.049;2275.0;3
ACCE;1.565;63923.050;-0.10534;5.92804;8.65743;3
LIGH;1.570;63923.056;2275.0;3
ACCE;1.579;63923.060;-0.26815;5.77481;8.71489;3
MAGN;1.580;63923.065;24.24590;-35.72219;-5.57320;0
LIGH;1.582;63923.069;2275.0;3
ACCE;1.585;63923.070;-0.15323;5.38217;7.97748;3
LIGH;1.590;63923.076;2275.0;3
ACCE;1.599;63923.081;-0.03831;5.01825;7.65187;3
MAGN;1.600;63923.086;24.24590;-35.72219;-5.57320;0
LIGH;1.603;63923.089;2336.0;3
ACCE;1.605;63923.090;-0.15323;5.14275;7.97748;3
LIGH;1.610;63923.096;2336.0;3
ACCE;1.619;63923.101;-0.37350;6.29196;8.29351;3
MAGN;1.620;63923.106;24.24590;-35.72219;-5.57320;0
LIGH;1.623;63923.109;2336.0;3
ACCE;1.625;63923.110;-0.35434;6.15789;8.21690;3
LIGH;1.630;63923.116;2336.0;3
ACCE;1.639;63923.120;-0.31603;5.94720;8.28394;3
MAGN;1.640;63923.126;24.36030;-35.12985;-6.15316;0
LIGH;1.643;63923.129;2336.0;3
ACCE;1.645;63923.130;-0.12450;6.03339;8.50420;3
LIGH;1.650;63923.136;2336.0;3
ACCE;1.656;63923.140;0.07661;6.16746;8.82024;3
MAGN;1.658;63923.143;24.36030;-35.12985;-6.15316;0
LIGH;1.660;63923.147;2402.0;3
ACCE;1.665;63923.150;0.02873;5.85143;9.09797;3
LIGH;1.670;63923.156;2402.0;3
ACCE;1.679;63923.160;-0.00958;5.69820;9.06924;3
MAGN;1.680;63923.166;24.36030;-35.12985;-6.15316;0
LIGH;1.683;63923.169;2402.0;3
ACCE;1.685;63923.170;-0.14365;5.60243;8.09240;3
LIGH;1.690;63923.176;2402.0;3
ACCE;1.699;63923.180;-0.21069;5.39174;7.58483;3
MAGN;1.700;63923.186;24.62851;-34.39614;-6.31804;0
LIGH;1.703;63923.189;2402.0;3
ACCE;1.705;63923.190;0.01915;5.17148;7.29753;3
LIGH;1.710;63923.196;2402.0;3
ACCE;1.719;63923.200;0.34477;5.64074;7.98706;3
MAGN;1.720;63923.206;24.62851;-34.39614;-6.31804;0
LIGH;1.723;63923.209;2508.0;3
ACCE;1.725;63923.210;0.35434;5.86101;7.73806;3
LIGH;1.730;63923.216;2508.0;3
ACCE;1.739;63923.221;0.42138;5.94720;7.63272;3
MAGN;1.740;63923.226;24.62851;-34.39614;-6.31804;0
LIGH;1.743;63923.230;2508.0;3
ACCE;1.745;63923.230;0.53630;6.02381;7.71891;3
LIGH;1.750;63923.236;2508.0;3
ACCE;1.759;63923.240;0.59376;6.09085;8.71489;3
MAGN;1.760;63923.245;23.67628;-34.67530;-6.85057;0
LIGH;1.763;63923.249;2508.0;3
ACCE;1.765;63923.250;0.83318;5.82270;8.62870;3
LIGH;1.770;63923.257;2508.0;3
ACCE;1.779;63923.260;1.17795;6.15789;8.63828;3
MAGN;1.780;63923.266;23.67628;-34.67530;-6.85057;0
LIGH;1.783;63923.269;2689.0;3
ACCE;1.785;63923.270;1.35033;6.33027;8.71489;3
LIGH;1.790;63923.276;2689.0;3
ACCE;1.799;63923.280;0.94810;5.15232;8.39886;3
MAGN;1.800;63923.286;23.67628;-34.67530;-6.85057;0
LIGH;1.803;63923.289;2689.0;3
ACCE;1.805;63923.290;0.82361;4.96079;7.92002;3
LIGH;1.810;63923.296;2689.0;3
ACCE;1.817;63923.300;0.90022;4.80756;8.14986;3
MAGN;1.818;63923.303;22.74749;-34.90149;-7.73290;0
LIGH;1.820;63923.307;2689.0;3
ACCE;1.825;63923.310;1.12049;4.96079;8.63828;3
LIGH;1.830;63923.316;2689.0;3
ACCE;1.839;63923.320;1.56102;5.88016;9.16500;3
MAGN;1.840;63923.326;22.74749;-34.90149;-7.73290;0
LIGH;1.843;63923.329;2520.0;3
ACCE;1.845;63923.330;1.68552;6.17704;9.10754;3
LIGH;1.850;63923.336;2883.0;3
ACCE;1.859;63923.340;1.77171;6.08127;9.14585;3
MAGN;1.860;63923.346;22.74749;-34.90149;-7.73290;0
LIGH;1.863;63923.349;2883.0;3
ACCE;1.865;63923.350;1.96325;5.73651;9.03093;3
LIGH;1.870;63923.356;2883.0;3
ACCE;1.879;63923.360;2.03986;4.83629;9.06924;3
MAGN;1.880;63923.366;20.97039;-34.43887;-9.13169;0
LIGH;1.883;63923.369;2883.0;3
ACCE;1.885;63923.370;2.07817;4.36702;9.13627;3
LIGH;1.890;63923.376;2883.0;3
ACCE;1.896;63923.380;1.93451;4.10845;9.19373;3
MAGN;1.898;63923.383;20.97039;-34.43887;-9.13169;0
LIGH;1.900;63923.386;2883.0;3
ACCE;1.905;63923.390;1.93451;4.07014;9.19373;3
LIGH;1.911;63923.397;3290.0;3
ACCE;1.917;63923.400;2.77727;4.51068;8.14029;3
MAGN;1.917;63923.403;20.97039;-34.43887;-9.13169;0
LIGH;1.920;63923.407;3290.0;3
ACCE;1.925;63923.410;3.04542;4.81713;7.92960;3
SOUN;1.928;236.35;0.00721;51.14
LIGH;1.931;63923.418;3290.0;3
ACCE;1.937;63923.421;3.03585;4.91290;8.20732;3
MAGN;1.938;63923.423;19.16244;-33.32721;-11.77238;0
LIGH;1.940;63923.427;3290.0;3
ACCE;1.945;63923.430;2.88262;4.59687;8.84897;3
LIGH;1.952;63923.438;3290.0;3
ACCE;1.957;63923.441;2.48997;3.42850;10.25676;3
MAGN;1.957;63923.443;19.16244;-33.32721;-11.77238;0
LIGH;1.960;63923.447;3290.0;3
ACCE;1.965;63923.450;2.53785;3.03585;10.37168;3
LIGH;1.972;63923.458;3844.0;3
ACCE;1.977;63923.460;2.96881;3.02627;9.80665;3
MAGN;1.980;63923.463;19.16244;-33.32721;-11.77238;0
LIGH;1.983;63923.468;3844.0;3
ACCE;1.988;63923.470;3.26569;3.43807;8.45632;3
GNSS;1.989;1491381381.000;39.993968;-0.073779;117.000;0.000;7.0;0.0;21;11
LIGH;1.993;63923.478;3844.0;3
GNSS;1.995;1491381381.000;39.993968;-0.073779;117.000;0.000;7.0;0.0;21;11
ACCE;1.997;63923.481;3.38061;4.35745;7.23049;3
MAGN;1.998;63923.483;17.54783;-33.08121;-15.30890;0
LIGH;2.000;63923.487;3844.0;3
ACCE;2.005;63923.490;3.17950;4.81713;7.18261;3
LIGH;2.012;63923.498;3844.0;3
ACCE;2.017;63923.500;3.41892;4.63517;7.41245;3
MAGN;2.017;63923.503;17.54783;-33.08121;-15.30890;0
LIGH;2.039;63923.507;3844.0;3
ACCE;2.039;63923.510;3.62003;3.44765;8.66701;3
LIGH;2.040;63923.519;4210.0;3
ACCE;2.040;63923.521;3.60088;3.14119;9.22246;3
MAGN;2.040;63923.523;17.54783;-33.08121;-15.30890;0
ACCE;2.051;63923.530;3.62003;3.32315;9.18416;3
LIGH;2.053;63923.536;4210.0;3
LIGH;2.053;63923.539;4210.0;3
ACCE;2.057;63923.541;3.66792;3.49553;9.00220;3
MAGN;2.060;63923.543;15.42770;-32.01455;-17.36355;0
LIGH;2.061;63923.547;4210.0;3
ACCE;2.065;63923.550;3.61046;3.06458;9.29908;3
LIGH;2.072;63923.558;4210.0;3
ACCE;2.077;63923.561;3.52426;2.87304;9.75877;3
MAGN;2.077;63923.563;15.42770;-32.01455;-17.36355;0
LIGH;2.080;63923.567;4210.0;3
ACCE;2.086;63923.571;3.65834;2.33674;10.02692;3
LIGH;2.091;63923.578;4307.0;3
ACCE;2.097;63923.580;3.98395;1.56102;10.41957;3
MAGN;2.097;63923.583;15.42770;-32.01455;-17.36355;0
LIGH;2.102;63923.588;4307.0;3
ACCE;2.105;63923.590;3.95522;1.80044;9.92157;3
LIGH;2.111;63923.598;4307.0;3
ACCE;2.118;63923.600;4.08930;2.14520;8.90643;3
MAGN;2.119;63923.605;14.66880;-31.44224;-19.27342;0
LIGH;2.122;63923.608;4307.0;3
ACCE;2.125;63923.610;4.24253;2.55701;7.65187;3
LIGH;2.131;63923.618;4307.0;3
ACCE;2.137;63923.621;4.26168;3.81157;6.97192;3
MAGN;2.138;63923.624;14.66880;-31.44224;-19.27342;0
LIGH;2.141;63923.627;4307.0;3
ACCE;2.145;63923.630;4.20422;4.26168;6.90488;3
LIGH;2.152;63923.638;4122.0;3
ACCE;2.156;63923.640;4.43406;4.26168;6.77080;3
MAGN;2.157;63923.643;14.66880;-31.44224;-19.27342;0
LIGH;2.160;63923.647;4122.0;3
ACCE;2.165;63923.650;4.57771;4.33829;6.84742;3
LIGH;2.172;63923.658;83775.0;3
ACCE;2.183;63923.662;4.69264;4.11803;6.92403;3
MAGN;2.185;63923.670;14.43106;-30.17618;-20.73497;0
ACCE;2.189;63923.670;4.94163;3.84988;6.97192;3
LIGH;2.192;63923.678;83775.0;3
LIGH;2.195;63923.681;83775.0;3
ACCE;2.196;63923.680;4.96079;3.67749;6.71334;3
LIGH;2.202;63923.688;83775.0;3
ACCE;2.209;63923.690;4.71179;3.73495;6.78038;3
MAGN;2.209;63923.695;14.43106;-30.17618;-20.73497;0
LIGH;2.212;63923.698;122501.0;3
ACCE;2.218;63923.700;4.59687;3.78284;7.25922;3
LIGH;2.220;63923.707;7074.0;3
WIFI;2.227;63923.661;WAP123;20:17:FF:FF:F1:23;-64
WIFI;2.227;63923.661;WAP130;20:17:FF:FF:F1:30;-64
WIFI;2.227;63923.661;WAP067;20:17:FF:FF:F0:67;-77
WIFI;2.227;63923.661;WAP267;20:17:FF:FF:F2:67;-77
WIFI;2.227;63923.661;WAP129;20:17:FF:FF:F1:29;-67
WIFI;2.227;63923.661;WAP122;20:17:FF:FF:F1:22;-67
WIFI;2.227;63923.661;WAP108;20:17:FF:FF:F1:08;-78
WIFI;2.227;63923.661;WAP114;20:17:FF:FF:F1:14;-71
WIFI;2.227;63923.661;WAP312;20:17:FF:FF:F3:12;-78
WIFI;2.227;63923.661;WAP318;20:17:FF:FF:F3:18;-73
WIFI;2.227;63923.661;WAP105;20:17:FF:FF:F1:05;-91
WIFI;2.227;63923.661;WAP078;20:17:FF:FF:F0:78;-84
WIFI;2.227;63923.661;WAP180;20:17:FF:FF:F1:80;-79
WIFI;2.227;63923.661;WAP044;20:17:FF:FF:F0:44;-88
WIFI;2.227;63923.661;WAP015;20:17:FF:FF:F0:15;-75
WIFI;2.227;63923.661;WAP079;20:17:FF:FF:F0:79;-93
WIFI;2.227;63923.661;WAP281;20:17:FF:FF:F2:81;-81
WIFI;2.227;63923.661;WAP165;20:17:FF:FF:F1:65;-76
WIFI;2.227;63923.661;WAP320;20:17:FF:FF:F3:20;-91
WIFI;2.227;63923.661;WAP012;20:17:FF:FF:F0:12;-79
WIFI;2.227;63923.661;WAP329;20:17:FF:FF:F3:29;-91
WIFI;2.227;63923.661;WAP116;20:17:FF:FF:F1:16;-89
WIFI;2.227;63923.661;WAP315;20:17:FF:FF:F3:15;-78
WIFI;2.227;63923.661;WAP282;20:17:FF:FF:F2:82;-92
WIFI;2.227;63923.661;WAP124;20:17:FF:FF:F1:24;-90
ACCE;2.252;63923.711;4.38618;4.10845;7.27837;3
MAGN;2.252;63923.714;14.43106;-30.17618;-20.73497;0
LIGH;2.253;63923.720;7074.0;3
ACCE;2.253;63923.720;4.24253;4.34787;7.00065;3
LIGH;2.254;63923.727;7074.0;3
ACCE;2.254;63923.730;4.21380;4.41491;6.54096;3
MAGN;2.254;63923.736;13.43713;-29.55833;-21.89111;0
LIGH;2.255;63923.739;7074.0;3
ACCE;2.257;63923.740;4.87459;4.17549;6.48350;3
LIGH;2.263;63923.749;7074.0;3
ACCE;2.269;63923.750;5.15232;4.13718;6.28239;3
MAGN;2.270;63923.755;13.43713;-29.55833;-21.89111;0
LIGH;2.272;63923.758;7074.0;3
ACCE;2.275;63923.760;5.31513;4.34787;5.91847;3
LIGH;2.280;63923.766;6855.0;3
ACCE;2.288;63923.770;5.24809;5.68862;6.00466;3
MAGN;2.289;63923.775;13.43713;-29.55833;-21.89111;0
LIGH;2.292;63923.778;6855.0;3
ACCE;2.295;63923.780;4.95121;6.32069;5.86101;3
LIGH;2.301;63923.787;6855.0;3
ACCE;2.306;63923.790;4.37660;6.80911;5.91847;3
MAGN;2.307;63923.793;14.01180;-28.95290;-22.75587;0
LIGH;2.311;63923.797;6855.0;3
ACCE;2.318;63923.800;4.12760;7.01022;5.91847;3
LIGH;2.321;63923.807;6855.0;3
ACCE;2.329;63923.810;3.96480;6.34942;6.11958;3
MAGN;2.330;63923.815;14.01180;-28.95290;-22.75587;0
LIGH;2.335;63923.821;6855.0;3
ACCE;2.335;63923.820;3.97437;5.92804;5.82270;3
LIGH;2.340;63923.826;6912.0;3
ACCE;2.351;63923.830;4.08930;5.44920;5.52582;3
MAGN;2.354;63923.837;14.01180;-28.95290;-22.75587;0
LIGH;2.356;63923.841;6912.0;3
ACCE;2.357;63923.841;4.61602;5.15232;4.94163;3
LIGH;2.360;63923.846;6912.0;3
ACCE;2.369;63923.850;6.74207;5.27682;4.48195;3
MAGN;2.370;63923.856;14.43611;-28.39908;-23.56623;0
LIGH;2.373;63923.859;6912.0;3
ACCE;2.375;63923.861;7.24007;5.44920;4.51068;3
LIGH;2.385;63923.871;6912.0;3
ACCE;2.390;63923.871;6.48350;6.45477;3.93607;3
MAGN;2.391;63923.877;14.43611;-28.39908;-23.56623;0
LIGH;2.394;63923.880;6912.0;3
ACCE;2.395;63923.880;6.48350;6.45477;3.93607;3
LIGH;2.400;63923.886;6623.0;3
ACCE;2.409;63923.890;5.66947;7.18261;4.02226;3
MAGN;2.410;63923.896;14.43611;-28.39908;-23.56623;0
LIGH;2.413;63923.899;6623.0;3
ACCE;2.415;63923.900;5.04698;7.38372;3.68707;3
LIGH;2.420;63923.906;6623.0;3
ACCE;2.429;63923.910;4.50110;7.68060;3.26569;3
MAGN;2.430;63923.916;14.83672;-28.01921;-23.21527;0
LIGH;2.433;63923.919;6623.0;3
ACCE;2.435;63923.920;4.12760;7.71891;3.18908;3
LIGH;2.440;63923.926;6623.0;3
ACCE;2.450;63923.930;4.14676;7.21134;3.17950;3
MAGN;2.452;63923.938;14.83672;-28.01921;-23.21527;0
LIGH;2.454;63923.940;6623.0;3
ACCE;2.455;63923.940;4.36702;6.80911;2.76770;3
LIGH;2.460;63923.947;6843.0;3
ACCE;2.466;63923.951;4.90333;6.62715;1.98240;3
MAGN;2.467;63923.953;14.83672;-28.01921;-23.21527;0
LIGH;2.470;63923.956;5976.0;3
ACCE;2.475;63923.960;5.64074;7.26880;1.97282;3
SOUN;2.479;3606.38;0.11006;74.81
LIGH;2.482;63923.966;5976.0;3
ACCE;2.490;63923.970;5.48751;8.79151;1.78129;3
MAGN;2.492;63923.976;15.37914;-27.83560;-22.21986;0
LIGH;2.494;63923.981;5976.0;3
ACCE;2.495;63923.980;4.96079;9.09797;1.33118;3
LIGH;2.504;63923.988;5976.0;3
ACCE;2.510;63923.991;4.40533;9.05966;1.14922;3
MAGN;2.511;63923.996;15.37914;-27.83560;-22.21986;0
LIGH;2.515;63924.001;5976.0;3
ACCE;2.517;63924.001;3.12204;8.79151;1.02472;3
LIGH;2.522;63924.008;6485.0;3
ACCE;2.528;63924.012;2.42293;8.49463;1.40779;3
MAGN;2.529;63924.015;15.37914;-27.83560;-22.21986;0
LIGH;2.534;63924.018;4970.0;3
ACCE;2.537;63924.020;1.77171;8.18817;1.58975;3
LIGH;2.545;63924.030;4970.0;3
ACCE;2.549;63924.031;1.58975;8.28394;1.32160;3
MAGN;2.554;63924.034;15.09655;-29.29182;-22.89870;0
LIGH;2.556;63924.039;4970.0;3
ACCE;2.556;63924.040;1.68552;8.56167;0.86191;3
LIGH;2.562;63924.048;4970.0;3
ACCE;2.568;63924.051;1.61848;8.83939;0.02873;3
MAGN;2.569;63924.054;15.09655;-29.29182;-22.89870;0
LIGH;2.572;63924.058;4970.0;3
ACCE;2.579;63924.061;1.54187;9.15543;-0.62249;3
LIGH;2.583;63924.069;4970.0;3
ACCE;2.587;63924.071;1.50356;9.87369;-1.16837;3
MAGN;2.588;63924.074;15.09655;-29.29182;-22.89870;0
LIGH;2.592;63924.078;3514.0;3
ACCE;2.595;63924.080;1.09176;10.04607;-1.54187;3
LIGH;2.601;63924.087;3514.0;3
ACCE;2.606;63924.090;0.86191;9.97903;-1.64721;3
MAGN;2.607;63924.093;15.74760;-31.18825;-21.51363;0
LIGH;2.610;63924.096;3514.0;3
ACCE;2.615;63924.100;0.76614;9.84496;-1.91536;3
LIGH;2.621;63924.107;3514.0;3
ACCE;2.626;63924.110;0.45969;9.79707;-2.04944;3
MAGN;2.627;63924.113;15.74760;-31.18825;-21.51363;0
LIGH;2.630;63924.116;3514.0;3
ACCE;2.635;63924.120;0.17238;9.95030;-1.69509;3
LIGH;2.640;63924.126;3514.0;3
ACCE;2.646;63924.130;0.01915;9.92157;-1.76213;3
MAGN;2.647;63924.133;15.74760;-31.18825;-21.51363;0
LIGH;2.650;63924.136;1872.0;3
ACCE;2.655;63924.140;-0.29688;9.87369;-2.04944;3
LIGH;2.661;63924.147;1872.0;3
ACCE;2.666;63924.150;-0.38307;9.75877;-1.78129;3
MAGN;2.667;63924.153;17.07284;-32.06561;-20.10028;0
LIGH;2.670;63924.156;1872.0;3
ACCE;2.675;63924.160;-0.30646;9.49062;-1.87705;3
LIGH;2.681;63924.167;1872.0;3
ACCE;2.687;63924.171;-0.55545;9.11712;-1.67594;3
MAGN;2.689;63924.173;17.07284;-32.06561;-20.10028;0
LIGH;2.692;63924.178;1872.0;3
ACCE;2.695;63924.180;-0.89064;8.82982;-1.56102;3
LIGH;2.702;63924.188;1872.0;3
ACCE;2.706;63924.190;-1.35033;9.21289;-1.43652;3
MAGN;2.707;63924.193;17.07284;-32.06561;-20.10028;0
LIGH;2.710;63924.196;1075.0;3
ACCE;2.715;63924.200;-1.89621;9.39485;-1.82917;3
LIGH;2.723;63924.209;1075.0;3
ACCE;2.730;63924.210;-2.47082;9.50019;-2.14520;3
MAGN;2.733;63924.215;19.11189;-31.91231;-19.26708;0
ACCE;2.746;63924.221;-3.30400;9.34696;-2.65278;3
LIGH;2.748;63924.232;1075.0;3
ACCE;2.752;63924.231;-3.65834;9.09797;-2.92093;3
MAGN;2.753;63924.238;19.11189;-31.91231;-19.26708;0
LIGH;2.756;63924.240;1075.0;3
ACCE;2.757;63924.241;-3.83072;8.65743;-2.84431;3
LIGH;2.759;63924.245;1075.0;3
LIGH;2.764;63924.250;1075.0;3
ACCE;2.767;63924.251;-4.03184;8.10198;-2.78685;3
MAGN;2.768;63924.253;19.11189;-31.91231;-19.26708;0
LIGH;2.773;63924.259;647.0;3
ACCE;2.779;63924.260;-4.09887;7.80510;-2.83473;3
LIGH;2.784;63924.269;647.0;3
ACCE;2.788;63924.271;-4.11803;7.84340;-2.70066;3
MAGN;2.789;63924.274;22.24531;-32.32614;-17.05623;0
LIGH;2.791;63924.277;647.0;3
ACCE;2.797;63924.280;-3.99353;7.62314;-2.83473;3
LIGH;2.803;63924.289;647.0;3
ACCE;2.807;63924.291;-3.89776;7.29753;-2.75812;3
MAGN;2.808;63924.293;22.24531;-32.32614;-17.05623;0
LIGH;2.812;63924.297;647.0;3
ACCE;2.817;63924.300;-3.39977;6.98149;-2.60489;3
LIGH;2.824;63924.310;647.0;3
ACCE;2.828;63924.311;-4.19464;6.25365;-1.54187;3
MAGN;2.829;63924.315;22.24531;-32.32614;-17.05623;0
LIGH;2.835;63924.321;508.0;3
ACCE;2.836;63924.321;-5.66947;5.66947;-1.83875;3
GNSS;2.841;1491381381.942;39.993762;-0.073545;0.000;0.000;20.3;0.0;21;11
LIGH;2.849;63924.328;508.0;3
ACCE;2.850;63924.331;-5.85143;5.43963;-2.12605;3
MAGN;2.850;63924.334;25.59424;-33.01870;-14.50037;0
LIGH;2.851;63924.338;508.0;3
GNSS;2.852;1491381381.942;39.993762;-0.073545;0.000;0.000;20.3;0.0;21;11
ACCE;2.855;63924.340;-6.26323;5.40132;-2.23140;3
LIGH;2.861;63924.348;508.0;3
ACCE;2.866;63924.351;-5.88016;5.43963;-2.71024;3
MAGN;2.867;63924.353;25.59424;-33.01870;-14.50037;0
LIGH;2.870;63924.356;508.0;3
ACCE;2.875;63924.360;-5.93762;5.11401;-2.56658;3
LIGH;2.881;63924.368;508.0;3
ACCE;2.886;63924.371;-6.08127;4.48195;-2.87304;3
MAGN;2.887;63924.373;25.59424;-33.01870;-14.50037;0
LIGH;2.890;63924.376;508.0;3
ACCE;2.896;63924.380;-6.11000;3.88818;-4.81713;3
LIGH;2.900;63924.387;439.0;3
ACCE;2.907;63924.391;-6.12916;3.83072;-6.03339;3
MAGN;2.908;63924.393;30.04091;-32.87313;-10.07172;0
LIGH;2.914;63924.400;439.0;3
ACCE;2.916;63924.401;-6.12916;4.00311;-7.01022;3
SOUN;2.920;4115.90;0.12561;75.96
LIGH;2.922;63924.407;439.0;3
ACCE;2.926;63924.410;-6.07170;4.45322;-7.32626;3
MAGN;2.927;63924.413;30.04091;-32.87313;-10.07172;0
LIGH;2.930;63924.416;439.0;3
ACCE;2.935;63924.420;-6.12916;4.15633;-7.34541;3
LIGH;2.941;63924.428;439.0;3
ACCE;2.947;63924.430;-5.88974;3.59130;-7.14430;3
MAGN;2.947;63924.434;30.04091;-32.87313;-10.07172;0
LIGH;2.950;63924.437;439.0;3
ACCE;2.955;63924.440;-5.82270;3.26569;-7.04853;3
LIGH;2.960;63924.446;427.0;3
ACCE;2.966;63924.450;-5.48751;2.65278;-6.26323;3
MAGN;2.967;63924.453;32.15301;-32.05839;-4.64300;0
LIGH;2.970;63924.456;427.0;3
ACCE;2.975;63924.460;-4.94163;2.32716;-5.77481;3
GNSS;2.983;1491381382.000;39.993963;-0.073783;118.000;0.000;5.0;0.0;21;11
LIGH;2.988;63924.469;427.0;3
GNSS;2.988;1491381382.000;39.993963;-0.073783;118.000;0.000;5.0;0.0;21;11
ACCE;2.992;63924.471;-4.18506;1.88663;-5.08528;3
MAGN;2.992;63924.476;32.15301;-32.05839;-4.64300;0
ACCE;2.999;63924.480;-3.01669;1.03430;-5.32470;3
LIGH;3.001;63924.487;427.0;3
LIGH;3.004;63924.491;427.0;3
ACCE;3.007;63924.490;-1.76213;0.92895;-7.81467;3
MAGN;3.008;63924.494;32.15301;-32.05839;-4.64300;0
LIGH;3.011;63924.497;427.0;3
ACCE;3.015;63924.500;-2.46124;1.53229;-9.58638;3
LIGH;3.023;63924.509;439.0;3
ACCE;3.026;63924.511;-3.33273;2.15478;-10.58237;3
MAGN;3.027;63924.513;31.86454;-31.24518;4.06794;0
LIGH;3.030;63924.517;439.0;3
ACCE;3.036;63924.521;-3.46680;2.81558;-11.13783;3
ACCE;3.047;63924.530;-3.67749;2.74854;-12.01889;3
MAGN;3.048;63924.534;31.86454;-31.24518;4.06794;0
LIGH;3.051;63924.537;439.0;3
LIGH;3.054;63924.540;439.0;3
ACCE;3.055;63924.540;-3.48596;2.09732;-12.29662;3
LIGH;3.060;63924.546;439.0;3
ACCE;3.067;63924.551;-2.75812;1.00556;-11.78905;3
MAGN;3.068;63924.553;31.86454;-31.24518;4.06794;0
LIGH;3.070;63924.557;439.0;3
ACCE;3.075;63924.560;-1.69509;0.29688;-10.19930;3
LIGH;3.082;63924.568;473.0;3
ACCE;3.087;63924.571;0.75657;-0.69911;-7.72848;3
MAGN;3.088;63924.574;29.65048;-30.29444;13.75620;0
LIGH;3.091;63924.577;473.0;3
ACCE;3.095;63924.580;1.67594;-0.99599;-8.00621;3
LIGH;3.100;63924.587;473.0;3
ACCE;3.107;63924.590;2.04944;-1.38864;-8.68616;3
MAGN;3.107;63924.593;29.65048;-30.29444;13.75620;0
LIGH;3.110;63924.597;473.0;3
ACCE;3.115;63924.600;2.12605;-1.33118;-9.52892;3
LIGH;3.120;63924.606;473.0;3
ACCE;3.127;63924.611;2.19309;-1.23541;-10.67814;3
MAGN;3.128;63924.613;29.65048;-30.29444;13.75620;0
LIGH;3.130;63924.617;473.0;3
ACCE;3.135;63924.620;2.21224;-1.37906;-11.04206;3
LIGH;3.142;63924.628;450.0;3
ACCE;3.146;63924.630;2.36547;-1.46525;-11.02290;3
MAGN;3.147;63924.633;23.64113;-27.82105;22.85629;0
LIGH;3.150;63924.636;450.0;3
ACCE;3.155;63924.640;2.41336;-1.44610;-10.87925;3
LIGH;3.160;63924.646;450.0;3
ACCE;3.166;63924.650;2.92093;-1.75256;-10.30464;3
MAGN;3.167;63924.653;23.64113;-27.82105;22.85629;0
LIGH;3.170;63924.656;450.0;3
ACCE;3.175;63924.660;3.28484;-1.88663;-10.05565;3
LIGH;3.180;63924.666;450.0;3
ACCE;3.189;63924.670;3.45723;-1.92494;-10.22803;3
MAGN;3.190;63924.676;23.64113;-27.82105;22.85629;0
LIGH;3.193;63924.679;450.0;3
ACCE;3.195;63924.680;3.54342;-1.92494;-10.86968;3
LIGH;3.200;63924.686;450.0;3
ACCE;3.209;63924.690;3.59130;-0.79487;-11.44428;3
MAGN;3.210;63924.696;16.75664;-24.25308;29.60528;0
LIGH;3.213;63924.699;393.0;3
ACCE;3.215;63924.700;3.64876;-0.78530;-11.60709;3
LIGH;3.220;63924.706;393.0;3
ACCE;3.229;63924.710;3.74453;-0.79487;-11.53048;3
MAGN;3.230;63924.716;16.75664;-24.25308;29.60528;0
LIGH;3.233;63924.719;393.0;3
ACCE;3.235;63924.720;3.92649;-0.81403;-11.38682;3
LIGH;3.240;63924.726;393.0;3
ACCE;3.249;63924.730;4.67348;-1.42694;-10.63983;3
MAGN;3.250;63924.736;16.75664;-24.25308;29.60528;0
LIGH;3.253;63924.739;393.0;3
ACCE;3.255;63924.740;5.12359;-1.46525;-10.06522;3
LIGH;3.260;63924.746;393.0;3
ACCE;3.269;63924.750;5.43963;-1.39821;-9.44273;3
MAGN;3.270;63924.756;9.31469;-21.06216;34.51067;0
LIGH;3.273;63924.759;335.0;3
ACCE;3.275;63924.760;5.96635;-1.45567;-8.72447;3
LIGH;3.280;63924.766;335.0;3
ACCE;3.286;63924.770;6.11000;-1.57060;-8.29351;3
MAGN;3.287;63924.773;9.31469;-21.06216;34.51067;0
LIGH;3.290;63924.776;335.0;3
ACCE;3.295;63924.780;6.25365;-1.59933;-7.93917;3
LIGH;3.300;63924.786;335.0;3
ACCE;3.309;63924.790;6.25365;-1.65679;-7.62314;3
MAGN;3.310;63924.796;9.31469;-21.06216;34.51067;0
LIGH;3.313;63924.799;335.0;3
ACCE;3.315;63924.800;6.35900;-1.53229;-7.10599;3
LIGH;3.320;63924.806;335.0;3
ACCE;3.329;63924.811;6.42604;-1.23541;-6.89530;3
MAGN;3.330;63924.816;0.88828;-19.48105;36.67398;0
LIGH;3.333;63924.819;265.0;3
ACCE;3.335;63924.820;6.57927;-1.01514;-6.91445;3
LIGH;3.340;63924.826;265.0;3
ACCE;3.349;63924.830;6.73250;-0.71826;-7.00065;3
MAGN;3.350;63924.836;0.88828;-19.48105;36.67398;0
LIGH;3.353;63924.839;265.0;3
ACCE;3.356;63924.841;6.76123;-0.50757;-7.17303;3
LIGH;3.361;63924.847;265.0;3
ACCE;3.369;63924.850;6.91445;-0.28730;-7.20176;3
MAGN;3.369;63924.855;0.88828;-19.48105;36.67398;0
LIGH;3.372;63924.859;265.0;3
ACCE;3.375;63924.860;7.24007;-0.19154;-7.26880;3
LIGH;3.381;63924.867;265.0;3
ACCE;3.390;63924.871;7.92960;0.19154;-7.12514;3
MAGN;3.391;63924.877;-6.35620;-18.54766;36.18753;0
LIGH;3.394;63924.881;184.0;3
ACCE;3.395;63924.880;8.40844;0.22984;-6.94318;3
LIGH;3.400;63924.887;184.0;3
ACCE;3.409;63924.890;8.95431;0.29688;-6.51223;3
MAGN;3.410;63924.896;-6.35620;-18.54766;36.18753;0
LIGH;3.413;63924.899;184.0;3
ACCE;3.415;63924.900;9.47146;0.33519;-6.06212;3
LIGH;3.420;63924.907;184.0;3
ACCE;3.429;63924.910;10.20888;0.11492;-5.48751;3
MAGN;3.430;63924.915;-6.35620;-18.54766;36.18753;0
LIGH;3.433;63924.919;184.0;3
ACCE;3.435;63924.920;10.46745;0.22984;-5.26724;3
LIGH;3.440;63924.926;184.0;3
ACCE;3.447;63924.930;10.57279;0.34477;-5.10444;3
MAGN;3.447;63924.933;-12.62079;-19.21811;33.89860;0
LIGH;3.450;63924.937;138.0;3
ACCE;3.455;63924.940;10.52491;0.67038;-5.03740;3
LIGH;3.460;63924.946;138.0;3
ACCE;3.469;63924.950;10.39084;1.31202;-4.91290;3
MAGN;3.470;63924.955;-12.62079;-19.21811;33.89860;0
SOUN;3.471;1145.40;0.03496;64.85
LIGH;3.474;63924.959;138.0;3
ACCE;3.475;63924.960;10.23761;1.61848;-4.79798;3
LIGH;3.480;63924.966;138.0;3
ACCE;3.489;63924.970;10.06522;1.94409;-4.52025;3
MAGN;3.490;63924.975;-12.62079;-19.21811;33.89860;0
LIGH;3.492;63924.979;138.0;3
ACCE;3.495;63924.980;9.94073;2.16436;-4.32872;3
LIGH;3.500;63924.986;138.0;3
ACCE;3.509;63924.990;9.57681;1.91536;-4.29041;3
MAGN;3.510;63924.995;-17.33598;-20.36706;31.74816;0
LIGH;3.512;63924.999;138.0;3
ACCE;3.515;63925.000;9.44273;1.87705;-4.25210;3
LIGH;3.520;63925.006;138.0;3
ACCE;3.529;63925.010;9.38527;1.93451;-4.03184;3
MAGN;3.529;63925.015;-17.33598;-20.36706;31.74816;0
LIGH;3.532;63925.019;138.0;3
ACCE;3.535;63925.020;9.28950;2.10690;-3.73495;3
LIGH;3.540;63925.026;138.0;3
ACCE;3.549;63925.030;9.18416;2.44209;-3.15077;3
MAGN;3.549;63925.035;-17.33598;-20.36706;31.74816;0
LIGH;3.552;63925.039;138.0;3
ACCE;3.555;63925.040;9.11712;2.53785;-3.03585;3
LIGH;3.560;63925.047;138.0;3
ACCE;3.569;63925.050;9.06924;2.58574;-2.94966;3
MAGN;3.570;63925.055;-19.66392;-22.20278;29.77701;0
LIGH;3.572;63925.059;115.0;3
ACCE;3.575;63925.060;8.99262;2.72939;-2.77727;3
LIGH;3.580;63925.066;161.0;3
ACCE;3.589;63925.070;8.73405;2.92093;-2.39420;3
MAGN;3.590;63925.076;-19.66392;-22.20278;29.77701;0
LIGH;3.593;63925.079;161.0;3
ACCE;3.595;63925.080;8.62870;3.05500;-2.24097;3
LIGH;3.600;63925.086;161.0;3
ACCE;3.607;63925.090;8.53294;3.16035;-2.03986;3
MAGN;3.608;63925.093;-19.66392;-22.20278;29.77701;0
LIGH;3.610;63925.096;161.0;3
ACCE;3.615;63925.100;8.46590;3.28484;-1.81959;3
LIGH;3.620;63925.106;161.0;3
ACCE;3.629;63925.110;8.55209;3.34231;-1.41737;3
MAGN;3.630;63925.115;-20.49148;-23.88431;28.23835;0
LIGH;3.632;63925.119;161.0;3
ACCE;3.635;63925.120;8.65743;3.35188;-1.32160;3
LIGH;3.640;63925.126;173.0;3
ACCE;3.649;63925.130;8.82982;3.33273;-1.26414;3
MAGN;3.650;63925.135;-20.49148;-23.88431;28.23835;0
LIGH;3.652;63925.139;173.0;3
ACCE;3.655;63925.140;8.95431;3.43807;-1.15879;3
LIGH;3.660;63925.146;173.0;3
ACCE;3.669;63925.150;9.04051;3.59130;-0.97683;3
MAGN;3.669;63925.155;-20.49148;-23.88431;28.23835;0
LIGH;3.672;63925.159;173.0;3
ACCE;3.675;63925.160;9.08839;3.59130;-0.96726;3
LIGH;3.680;63925.166;173.0;3
ACCE;3.689;63925.170;9.07881;3.61046;-1.06303;3
MAGN;3.689;63925.175;-20.56177;-25.37036;26.94485;0
LIGH;3.692;63925.179;173.0;3
ACCE;3.695;63925.180;9.12670;3.87861;-1.15879;3
LIGH;3.700;63925.187;196.0;3
ACCE;3.709;63925.190;9.12670;4.04141;-1.10133;3
MAGN;3.709;63925.195;-20.56177;-25.37036;26.94485;0
LIGH;3.712;63925.199;196.0;3
ACCE;3.715;63925.200;9.10754;4.18506;-1.24498;3
LIGH;3.720;63925.206;196.0;3
ACCE;3.729;63925.210;8.99262;4.23295;-1.25456;3
MAGN;3.729;63925.215;-20.56177;-25.37036;26.94485;0
LIGH;3.732;63925.219;196.0;3
ACCE;3.735;63925.220;8.93516;4.27126;-1.18752;3
LIGH;3.740;63925.227;196.0;3
ACCE;3.749;63925.231;8.98304;4.40533;-0.97683;3
MAGN;3.750;63925.236;-20.00975;-27.56747;26.33984;0
LIGH;3.753;63925.239;196.0;3
ACCE;3.755;63925.240;9.05008;4.54898;-0.89064;3
LIGH;3.760;63925.247;208.0;3
ACCE;3.766;63925.250;9.05966;4.78840;-0.96726;3
MAGN;3.767;63925.253;-20.00975;-27.56747;26.33984;0
LIGH;3.771;63925.257;208.0;3
ACCE;3.775;63925.260;8.94474;5.05655;-1.21625;3
LIGH;3.780;63925.267;208.0;3
ACCE;3.789;63925.271;8.80109;5.36301;-1.26414;3
MAGN;3.790;63925.275;-20.00975;-27.56747;26.33984;0
LIGH;3.793;63925.279;208.0;3
ACCE;3.795;63925.280;8.61913;5.78439;-1.40779;3
LIGH;3.800;63925.287;208.0;3
ACCE;3.806;63925.290;8.31267;6.02381;-1.07260;3
MAGN;3.807;63925.293;-19.62491;-28.67086;24.97632;0
LIGH;3.810;63925.297;208.0;3
ACCE;3.815;63925.300;8.33182;5.77481;-0.95768;3
LIGH;3.822;63925.308;254.0;3
ACCE;3.826;63925.310;8.34140;5.59285;-0.58419;3
MAGN;3.827;63925.313;-19.62491;-28.67086;24.97632;0
LIGH;3.830;63925.316;254.0;3
ACCE;3.835;63925.320;8.19775;5.62159;-0.22027;3
LIGH;3.841;63925.327;254.0;3
ACCE;3.846;63925.330;7.91044;5.88016;0.65122;3
MAGN;3.848;63925.333;-19.62491;-28.67086;24.97632;0
LIGH;3.850;63925.336;254.0;3
ACCE;3.855;63925.340;7.94875;5.85143;0.91937;3
LIGH;3.862;63925.348;254.0;3
ACCE;3.866;63925.350;7.85298;5.85143;1.28329;3
MAGN;3.867;63925.353;-19.15017;-31.07712;21.85460;3
LIGH;3.870;63925.356;254.0;3
ACCE;3.875;63925.360;7.60398;5.91847;1.37906;3
LIGH;3.882;63925.368;184.0;3
ACCE;3.886;63925.370;6.92403;6.10043;1.85790;3
MAGN;3.887;63925.373;-19.15017;-31.07712;21.85460;3
LIGH;3.890;63925.376;439.0;3
ACCE;3.895;63925.380;6.69419;6.18662;1.93451;3
LIGH;3.902;63925.388;439.0;3
ACCE;3.906;63925.390;6.56969;6.10043;2.17394;3
MAGN;3.907;63925.393;-19.15017;-31.07712;21.85460;3
LIGH;3.910;63925.396;439.0;3
ACCE;3.915;63925.400;6.47392;5.87058;2.55701;3
LIGH;3.922;63925.408;439.0;3
ACCE;3.926;63925.410;6.15789;5.78439;3.59130;3
MAGN;3.927;63925.413;-18.08011;-33.77660;17.21066;3
LIGH;3.930;63925.416;439.0;3
ACCE;3.935;63925.420;5.95677;5.92804;3.72538;3
LIGH;3.940;63925.426;439.0;3
ACCE;3.946;63925.430;5.69820;5.88016;3.93607;3
MAGN;3.947;63925.433;-18.08011;-33.77660;17.21066;3
LIGH;3.950;63925.436;855.0;3
ACCE;3.955;63925.440;5.54497;5.46836;4.07972;3
LIGH;3.962;63925.448;855.0;3
ACCE;3.966;63925.450;5.65989;4.75967;4.94163;3
MAGN;3.967;63925.453;-18.08011;-33.77660;17.21066;3
LIGH;3.970;63925.456;855.0;3
ACCE;3.975;63925.460;5.78439;4.70221;5.52582;3
LIGH;3.982;63925.469;855.0;3
GNSS;3.986;1491381383.000;39.993963;-0.073787;118.000;0.000;5.0;0.0;22;11
ACCE;3.991;63925.471;5.70778;4.83629;6.16746;3
MAGN;3.993;63925.476;-15.60405;-36.93179;9.68203;3
GNSS;3.993;1491381383.000;39.993963;-0.073787;118.000;0.000;5.0;0.0;22;11
LIGH;3.996;63925.480;855.0;3
ACCE;3.996;63925.480;5.48751;4.96079;6.66546;3
LIGH;4.001;63925.488;855.0;3
ACCE;4.007;63925.490;5.41090;4.71179;6.78996;3
MAGN;4.007;63925.493;-15.60405;-36.93179;9.68203;3
LIGH;4.010;63925.497;1664.0;3
ACCE;4.015;63925.500;5.23851;4.50110;6.86657;3
LIGH;4.022;63925.508;1664.0;3
ACCE;4.027;63925.510;4.94163;4.49152;6.91445;3
MAGN;4.027;63925.513;-15.60405;-36.93179;9.68203;3
LIGH;4.030;63925.517;1664.0;3
SOUN;4.034;2498.51;0.07625;71.62
ACCE;4.046;63925.520;4.41491;4.42448;6.70376;3
LIGH;4.047;63925.528;1664.0;3
ACCE;4.047;63925.531;4.19464;4.39575;6.90488;3
MAGN;4.048;63925.533;-12.86002;-38.51295;0.83236;3
LIGH;4.050;63925.537;1664.0;3
ACCE;4.055;63925.540;4.12760;4.33829;7.07726;3
LIGH;4.062;63925.548;1664.0;3
ACCE;4.067;63925.550;4.00311;4.16591;7.63272;3
MAGN;4.067;63925.553;-12.86002;-38.51295;0.83236;3
LIGH;4.070;63925.557;2392.0;3
ACCE;4.075;63925.560;3.78284;4.15633;7.78594;3
LIGH;4.082;63925.568;2392.0;3
ACCE;4.086;63925.570;3.60088;4.05099;7.94875;3
MAGN;4.087;63925.573;-12.86002;-38.51295;0.83236;3
LIGH;4.090;63925.576;2392.0;3
ACCE;4.095;63925.580;3.47638;3.90734;7.92002;3
LIGH;4.100;63925.586;2392.0;3
ACCE;4.106;63925.590;3.33273;3.49553;8.19775;3
MAGN;4.107;63925.593;-9.39569;-37.62523;-6.89914;3
LIGH;4.110;63925.597;2392.0;3
ACCE;4.115;63925.600;3.29442;3.45723;8.39886;3
LIGH;4.122;63925.608;2392.0;3
ACCE;4.126;63925.610;3.29442;3.41892;8.86812;3
MAGN;4.127;63925.613;-9.39569;-37.62523;-6.89914;3
LIGH;4.130;63925.617;2739.0;3
ACCE;4.135;63925.620;3.28484;3.35188;9.09797;3
LIGH;4.141;63925.627;2739.0;3
ACCE;4.147;63925.630;3.26569;3.20823;9.04051;3
MAGN;4.147;63925.633;-9.39569;-37.62523;-6.89914;3
LIGH;4.150;63925.637;2739.0;3
ACCE;4.155;63925.640;3.10289;3.10289;8.77236;3
LIGH;4.162;63925.648;2739.0;3
ACCE;4.167;63925.651;3.01669;2.98796;8.69574;3
MAGN;4.167;63925.653;-7.05661;-37.11010;-13.47008;3
LIGH;4.170;63925.656;2739.0;3
ACCE;4.175;63925.660;3.07416;2.89220;8.55209;3
LIGH;4.182;63925.668;2739.0;3
ACCE;4.187;63925.670;3.24654;2.66235;8.49463;3
MAGN;4.187;63925.673;-7.05661;-37.11010;-13.47008;3
LIGH;4.190;63925.676;2612.0;3
ACCE;4.195;63925.680;3.50511;2.69108;8.59997;3
LIGH;4.202;63925.688;2959.0;3
ACCE;4.206;63925.690;3.77326;2.59531;8.72447;3
MAGN;4.207;63925.693;-7.05661;-37.11010;-13.47008;3
LIGH;4.210;63925.696;2959.0;3
ACCE;4.215;63925.700;3.95522;2.51870;8.66701;3
LIGH;4.222;63925.708;2959.0;3
ACCE;4.227;63925.710;4.07972;2.19309;8.59040;3
MAGN;4.227;63925.713;-4.34631;-34.52005;-19.72212;3
LIGH;4.230;63925.716;2959.0;3
ACCE;4.235;63925.720;4.05099;1.95367;8.35098;3
LIGH;4.242;63925.728;2959.0;3
ACCE;4.246;63925.730;4.11803;1.81002;8.50420;3
MAGN;4.247;63925.733;-4.34631;-34.52005;-19.72212;3
LIGH;4.250;63925.736;2959.0;3
ACCE;4.255;63925.740;4.20422;1.86748;8.54251;3
LIGH;4.260;63925.746;3306.0;3
ACCE;4.267;63925.750;4.04141;2.16436;8.37013;3
MAGN;4.268;63925.753;-4.34631;-34.52005;-19.72212;3
LIGH;4.270;63925.757;3306.0;3
ACCE;4.275;63925.760;3.72538;2.18351;8.01579;3
LIGH;4.282;63925.768;3306.0;3
ACCE;4.286;63925.770;3.51469;2.04944;7.97748;3
MAGN;4.287;63925.773;-1.89926;-31.66322;-24.38766;3
LIGH;4.290;63925.776;3306.0;3
ACCE;4.295;63925.780;3.42850;1.77171;7.98706;3
LIGH;4.302;63925.788;3306.0;3
ACCE;4.307;63925.790;3.39019;1.25456;8.13071;3
MAGN;4.307;63925.793;-1.89926;-31.66322;-24.38766;3
LIGH;4.310;63925.797;3306.0;3
ACCE;4.315;63925.800;3.49553;1.00556;8.02536;3
LIGH;4.322;63925.808;3560.0;3
ACCE;4.326;63925.810;3.69665;0.69911;8.14029;3
MAGN;4.327;63925.813;-1.89926;-31.66322;-24.38766;3
LIGH;4.330;63925.816;3560.0;3
ACCE;4.335;63925.820;3.98395;0.57461;8.26478;3
LIGH;4.341;63925.827;3560.0;3
ACCE;4.346;63925.831;4.02226;0.43096;8.26478;3
MAGN;4.347;63925.833;0.12015;-27.32433;-29.51883;3
LIGH;4.350;63925.836;3560.0;3
ACCE;4.355;63925.840;3.90734;0.24900;8.06367;3
LIGH;4.362;63925.848;3560.0;3
ACCE;4.366;63925.850;3.77326;-0.01915;8.06367;3
MAGN;4.368;63925.853;0.12015;-27.32433;-29.51883;3
LIGH;4.370;63925.856;3560.0;3
ACCE;4.375;63925.860;3.60088;-0.45969;8.02536;3
LIGH;4.382;63925.868;3537.0;3
ACCE;4.387;63925.870;3.37104;-0.71826;8.18817;3
MAGN;4.387;63925.873;0.12015;-27.32433;-29.51883;3
LIGH;4.390;63925.876;3537.0;3
ACCE;4.395;63925.880;3.22738;-0.97683;8.37971;3
LIGH;4.402;63925.888;3537.0;3
ACCE;4.406;63925.890;3.27527;-1.36948;8.58082;3
MAGN;4.407;63925.893;1.80803;-21.82954;-34.48029;3
LIGH;4.410;63925.896;3537.0;3
ACCE;4.416;63925.901;3.29442;-1.67594;8.39886;3
LIGH;4.420;63925.906;3537.0;3
ACCE;4.426;63925.910;3.25611;-2.03986;8.29351;3
MAGN;4.427;63925.913;1.80803;-21.82954;-34.48029;3
LIGH;4.430;63925.916;3537.0;3
ACCE;4.435;63925.920;3.15077;-2.37505;8.10198;3
LIGH;4.441;63925.928;3271.0;3
ACCE;4.446;63925.931;3.08373;-2.63362;8.27436;3
MAGN;4.447;63925.933;1.80803;-21.82954;-34.48029;3
LIGH;4.450;63925.936;3271.0;3
ACCE;4.455;63925.940;2.94966;-2.83473;8.16902;3
LIGH;4.460;63925.946;3271.0;3
SOUN;4.465;209.96;0.00641;50.11
ACCE;4.469;63925.950;2.75812;-3.10289;8.14029;3
MAGN;4.469;63925.956;2.51521;-16.91178;-37.71867;3
LIGH;4.472;63925.959;3271.0;3
ACCE;4.475;63925.960;2.82516;-3.37104;8.08282;3
LIGH;4.480;63925.966;3271.0;3
ACCE;4.489;63925.970;3.70622;-3.67749;8.19775;3
MAGN;4.489;63925.975;2.51521;-16.91178;-37.71867;3
LIGH;4.492;63925.978;3271.0;3
ACCE;4.495;63925.980;3.91691;-3.61046;8.14029;3
LIGH;4.500;63925.986;3525.0;3
ACCE;4.509;63925.990;3.85945;-3.57215;8.14029;3
MAGN;4.509;63925.995;2.51521;-16.91178;-37.71867;3
LIGH;4.512;63925.998;2970.0;3
ACCE;4.515;63926.000;3.72538;-3.62003;8.03494;3
LIGH;4.520;63926.006;2970.0;3
ACCE;4.529;63926.010;3.46680;-4.06057;8.05409;3
MAGN;4.529;63926.015;1.89248;-12.28870;-40.41678;3
LIGH;4.532;63926.018;2970.0;3
ACCE;4.535;63926.020;3.57215;-3.87861;8.01579;3
LIGH;4.540;63926.026;2970.0;3
ACCE;4.549;63926.030;3.53384;-4.18506;8.26478;3
MAGN;4.549;63926.035;1.89248;-12.28870;-40.41678;3
LIGH;4.552;63926.038;2970.0;3
ACCE;4.555;63926.040;3.49553;-4.56814;8.78193;3
LIGH;4.560;63926.046;2970.0;3
ACCE;4.569;63926.050;3.27527;-5.18105;8.88728;3
MAGN;4.570;63926.055;1.89248;-12.28870;-40.41678;3
LIGH;4.572;63926.058;2774.0;3
ACCE;4.575;63926.060;3.24654;-5.20978;8.63828;3
LIGH;4.580;63926.066;2774.0;3
ACCE;4.586;63926.070;3.19865;-5.20978;8.50420;3
MAGN;4.587;63926.073;0.79027;-8.32428;-42.40058;3
LIGH;4.590;63926.076;2774.0;3
ACCE;4.595;63926.080;3.23696;-5.21936;8.37971;3
LIGH;4.600;63926.086;2774.0;3
ACCE;4.609;63926.090;3.43807;-5.17148;8.11156;3
MAGN;4.609;63926.095;0.79027;-8.32428;-42.40058;3
LIGH;4.612;63926.098;2774.0;3
ACCE;4.615;63926.100;3.85945;-4.90333;7.66145;3
LIGH;4.620;63926.106;2774.0;3
ACCE;4.629;63926.110;4.08930;-5.03740;7.58483;3
MAGN;4.630;63926.116;0.79027;-8.32428;-42.40058;3
LIGH;4.632;63926.119;2797.0;3
ACCE;4.635;63926.120;4.23295;-5.05655;7.71891;3
LIGH;4.640;63926.126;2797.0;3
ACCE;4.649;63926.131;4.58729;-5.05655;7.47949;3
MAGN;4.650;63926.135;-0.97324;-6.02747;-42.55900;3
LIGH;4.652;63926.139;2797.0;3
ACCE;4.655;63926.140;4.49152;-5.15232;7.30710;3
LIGH;4.660;63926.146;2797.0;3
ACCE;4.669;63926.150;4.30956;-5.32470;7.33583;3
MAGN;4.669;63926.155;-0.97324;-6.02747;-42.55900;3
LIGH;4.672;63926.159;2797.0;3
ACCE;4.675;63926.160;4.31914;-5.39174;7.89129;3
LIGH;4.680;63926.166;2797.0;3
ACCE;4.689;63926.170;3.95522;-5.55455;10.54406;3
MAGN;4.690;63926.175;-0.97324;-6.02747;-42.55900;3
LIGH;4.692;63926.179;2739.0;3
ACCE;4.695;63926.180;3.74453;-5.93762;11.71243;3
LIGH;4.700;63926.186;2739.0;3
ACCE;4.709;63926.190;3.50511;-6.58884;12.65096;3
MAGN;4.709;63926.195;-0.59916;-5.83054;-42.87936;3
LIGH;4.712;63926.199;2739.0;3
ACCE;4.715;63926.200;3.16992;-7.07726;11.21444;3
LIGH;4.720;63926.206;2739.0;3
ACCE;4.729;63926.210;2.83473;-5.72693;9.81623;3
MAGN;4.730;63926.216;-0.59916;-5.83054;-42.87936;3
LIGH;4.733;63926.219;2739.0;3
ACCE;4.735;63926.220;2.79643;-5.12359;9.65342;3
LIGH;4.740;63926.227;2739.0;3
ACCE;4.746;63926.230;3.01669;-5.32470;9.68215;3
MAGN;4.747;63926.233;-0.59916;-5.83054;-42.87936;3
LIGH;4.751;63926.237;2369.0;3
ACCE;4.755;63926.240;3.01669;-5.76524;10.11311;3
LIGH;4.760;63926.247;2369.0;3
ACCE;4.769;63926.250;2.69108;-5.57370;9.77792;3
MAGN;4.770;63926.255;0.67836;-5.56013;-42.72290;3
LIGH;4.773;63926.259;2369.0;3
ACCE;4.775;63926.260;2.54743;-5.24809;9.27035;3
LIGH;4.780;63926.267;2369.0;3
ACCE;4.789;63926.270;2.12605;-5.30555;9.14585;3
MAGN;4.789;63926.275;0.67836;-5.56013;-42.72290;3
LIGH;4.792;63926.279;2369.0;3
ACCE;4.799;63926.280;2.01113;-5.44920;9.06924;3
LIGH;4.802;63926.288;2369.0;3
ACCE;4.809;63926.291;1.96325;-5.55455;9.17458;3
MAGN;4.809;63926.295;0.67836;-5.56013;-42.72290;3
LIGH;4.812;63926.299;2115.0;3
ACCE;4.815;63926.300;1.93451;-5.36301;9.30866;3
LIGH;4.820;63926.307;2115.0;3
ACCE;4.829;63926.311;1.63763;-5.69820;10.37168;3
MAGN;4.830;63926.315;1.46295;-4.98163;-43.56339;3
LIGH;4.833;63926.319;2115.0;3
ACCE;4.835;63926.320;1.49398;-5.79397;10.29507;3
LIGH;4.840;63926.326;2115.0;3
ACCE;4.849;63926.330;1.43652;-5.72693;10.45787;3
MAGN;4.849;63926.335;1.46295;-4.98163;-43.56339;3
LIGH;4.852;63926.339;2115.0;3
ACCE;4.855;63926.340;1.58975;-5.75566;10.65899;3
LIGH;4.860;63926.346;2115.0;3
ACCE;4.869;63926.351;1.62806;-5.72693;10.44830;3
MAGN;4.870;63926.355;1.46295;-4.98163;-43.56339;3
LIGH;4.872;63926.359;1838.0;3
ACCE;4.875;63926.360;1.58017;-5.65032;10.13226;3
LIGH;4.880;63926.366;1838.0;3
ACCE;4.889;63926.370;1.47483;-5.59285;10.04607;3
MAGN;4.890;63926.375;4.08750;-5.47217;-44.32021;3
LIGH;4.892;63926.379;1838.0;3
ACCE;4.895;63926.380;1.25456;-5.35344;9.92157;3
LIGH;4.900;63926.386;1838.0;3
ACCE;4.906;63926.390;0.93853;-4.75967;9.50977;3
MAGN;4.907;63926.393;4.08750;-5.47217;-44.32021;3
LIGH;4.910;63926.396;1838.0;3
ACCE;4.915;63926.400;0.95768;-4.75967;9.55765;3
LIGH;4.920;63926.407;1838.0;3
ACCE;4.929;63926.410;1.12049;-4.77883;9.79707;3
MAGN;4.930;63926.416;4.08750;-5.47217;-44.32021;3
LIGH;4.933;63926.419;1757.0;3
ACCE;4.935;63926.420;1.25456;-4.73094;9.91199;3
LIGH;4.940;63926.426;1930.0;3
ACCE;4.949;63926.430;1.19710;-4.72137;10.28549;3
MAGN;4.950;63926.435;4.97546;-7.49277;-43.65105;3
LIGH;4.952;63926.439;1930.0;3
ACCE;4.955;63926.440;1.01514;-4.75010;10.37168;3
LIGH;4.960;63926.446;1930.0;3
ACCE;4.969;63926.450;0.84276;-4.67348;10.72602;3
MAGN;4.969;63926.455;4.97546;-7.49277;-43.65105;3
LIGH;4.972;63926.459;1930.0;3
ACCE;4.975;63926.460;0.77572;-4.63517;11.26232;3
LIGH;4.981;63926.467;1930.0;3
GNSS;4.988;1491381384.000;39.993964;-0.073791;119.000;0.000;5.0;0.0;22;12
ACCE;4.991;63926.471;0.85234;-4.75010;12.31577;3
GNSS;4.992;1491381384.000;39.993964;-0.073791;119.000;0.000;5.0;0.0;22;12
MAGN;4.994;63926.480;4.97546;-7.49277;-43.65105;3
ACCE;4.996;63926.481;0.93853;-4.77883;12.29662;3
LIGH;4.997;63926.484;2207.0;3
LIGH;5.001;63926.487;2207.0;3
ACCE;5.005;63926.490;0.92895;-4.68306;11.89439;3
LIGH;5.012;63926.498;2207.0;3
SOUN;5.016;805.41;0.02458;61.79
ACCE;5.020;63926.501;1.19710;-4.08930;10.79306;3
MAGN;5.020;63926.503;4.05028;-11.40189;-41.26902;3
LIGH;5.021;63926.506;2207.0;3
ACCE;5.025;63926.510;1.43652;-3.72538;10.15141;3
LIGH;5.034;63926.518;2207.0;3
ACCE;5.037;63926.521;1.59933;-3.13162;9.80665;3
MAGN;5.038;63926.524;4.05028;-11.40189;-41.26902;3
ACCE;5.046;63926.530;1.76213;-2.55701;9.62469;3
LIGH;5.050;63926.536;2207.0;3
LIGH;5.053;63926.540;2207.0;3
ACCE;5.056;63926.540;2.18351;-1.84832;9.57681;3
MAGN;5.057;63926.543;4.05028;-11.40189;-41.26902;3
LIGH;5.060;63926.546;2947.0;3
ACCE;5.065;63926.550;2.43251;-1.58017;9.54808;3
LIGH;5.070;63926.556;2947.0;3
ACCE;5.076;63926.560;2.54743;-1.19710;9.81623;3
MAGN;5.077;63926.563;1.31213;-18.38571;-35.95733;3
LIGH;5.080;63926.566;2947.0;3
ACCE;5.085;63926.570;2.59531;-0.91937;9.85453;3
LIGH;5.090;63926.577;2947.0;3
ACCE;5.099;63926.580;2.98796;-0.82361;9.95988;3
MAGN;5.100;63926.585;1.31213;-18.38571;-35.95733;3
LIGH;5.103;63926.589;2947.0;3
ACCE;5.105;63926.590;3.13162;-0.45011;9.93115;3
LIGH;5.111;63926.597;2947.0;3
ACCE;5.119;63926.600;3.16035;0.00958;9.76834;3
MAGN;5.119;63926.605;1.31213;-18.38571;-35.95733;3
LIGH;5.122;63926.609;3560.0;3
ACCE;5.125;63926.610;3.10289;0.57461;9.51935;3
LIGH;5.130;63926.617;3560.0;3
ACCE;5.139;63926.621;3.24654;1.32160;8.46590;3
MAGN;5.140;63926.625;-1.60074;-26.43928;-28.35287;3
LIGH;5.142;63926.629;3560.0;3
ACCE;5.145;63926.630;3.39977;1.74298;8.03494;3
LIGH;5.150;63926.636;3560.0;3
ACCE;5.159;63926.640;3.50511;2.22182;7.80510;3
MAGN;5.159;63926.645;-1.60074;-26.43928;-28.35287;3
LIGH;5.162;63926.649;3560.0;3
ACCE;5.165;63926.650;3.55300;2.71024;7.69018;3
LIGH;5.170;63926.656;3560.0;3
ACCE;5.179;63926.660;3.63919;2.94966;7.18261;3
MAGN;5.180;63926.665;-1.60074;-26.43928;-28.35287;3
LIGH;5.182;63926.669;3410.0;3
ACCE;5.185;63926.670;3.71580;2.98796;7.04853;3
LIGH;5.190;63926.676;3410.0;3
ACCE;5.199;63926.680;3.85945;3.18908;6.90488;3
MAGN;5.200;63926.685;-3.94542;-33.11271;-18.98314;3
LIGH;5.202;63926.689;3410.0;3
ACCE;5.205;63926.690;4.01268;3.55300;6.92403;3
LIGH;5.210;63926.696;3410.0;3
ACCE;5.219;63926.700;4.13718;4.62560;6.48350;3
MAGN;5.219;63926.705;-3.94542;-33.11271;-18.98314;3
LIGH;5.222;63926.709;3410.0;3
ACCE;5.225;63926.710;4.12760;5.03740;6.18662;3
LIGH;5.230;63926.716;3410.0;3
ACCE;5.236;63926.720;4.10845;5.17148;5.82270;3
MAGN;5.237;63926.723;-3.94542;-33.11271;-18.98314;3
LIGH;5.240;63926.726;3410.0;3
ACCE;5.245;63926.730;4.25210;5.02782;5.37259;3
LIGH;5.250;63926.737;2855.0;3
ACCE;5.259;63926.740;4.40533;5.08528;5.25767;3
MAGN;5.260;63926.745;-6.07919;-36.95248;-9.40965;3
LIGH;5.262;63926.749;2855.0;3
ACCE;5.265;63926.750;4.42448;5.22894;5.01825;3
LIGH;5.270;63926.756;2855.0;3
ACCE;5.279;63926.760;4.48195;5.20021;4.77883;3
MAGN;5.279;63926.765;-6.07919;-36.95248;-9.40965;3
LIGH;5.282;63926.769;2855.0;3
ACCE;5.285;63926.770;4.57771;5.88974;4.52983;3
LIGH;5.290;63926.776;2855.0;3
ACCE;5.299;63926.780;4.53941;5.94720;4.46279;3
MAGN;5.299;63926.785;-6.07919;-36.95248;-9.40965;3
LIGH;5.302;63926.789;3202.0;3
ACCE;5.305;63926.790;4.48195;6.03339;4.18506;3
LIGH;5.310;63926.796;2115.0;3
ACCE;5.319;63926.800;4.35745;6.01423;3.68707;3
MAGN;5.319;63926.805;-6.78788;-38.96247;-0.28714;3
LIGH;5.322;63926.809;2115.0;3
ACCE;5.325;63926.810;4.35745;5.99508;3.43807;3
LIGH;5.330;63926.816;2115.0;3
ACCE;5.339;63926.820;4.29041;6.01423;3.26569;3
MAGN;5.339;63926.825;-6.78788;-38.96247;-0.28714;3
LIGH;5.342;63926.829;2115.0;3
ACCE;5.345;63926.830;4.25210;6.10043;3.03585;3
LIGH;5.350;63926.837;2115.0;3
ACCE;5.359;63926.840;4.22337;6.20577;2.63362;3
MAGN;5.359;63926.845;-6.78788;-38.96247;-0.28714;3
LIGH;5.362;63926.849;2115.0;3
ACCE;5.365;63926.850;4.28083;6.11000;2.32716;3
LIGH;5.370;63926.856;1398.0;3
ACCE;5.379;63926.860;4.38618;6.11958;2.20267;3
MAGN;5.379;63926.865;-6.37039;-39.52529;7.87649;3
LIGH;5.382;63926.869;1398.0;3
ACCE;5.385;63926.870;4.50110;6.19619;1.94409;3
LIGH;5.390;63926.876;1398.0;3
ACCE;5.396;63926.880;4.67348;6.32069;1.22583;3
MAGN;5.398;63926.883;-6.37039;-39.52529;7.87649;3
LIGH;5.400;63926.886;1398.0;3
ACCE;5.405;63926.890;4.64475;6.31112;0.67995;3
LIGH;5.410;63926.896;1398.0;3
ACCE;5.419;63926.900;4.56814;6.42604;0.27773;3
MAGN;5.420;63926.905;-6.37039;-39.52529;7.87649;3
LIGH;5.422;63926.909;1398.0;3
ACCE;5.425;63926.910;4.38618;6.51223;-0.22984;3
LIGH;5.430;63926.916;797.0;3
ACCE;5.439;63926.920;4.05099;6.11958;-1.35033;3
MAGN;5.439;63926.925;-4.95921;-37.54218;16.89287;3
LIGH;5.442;63926.929;797.0;3
ACCE;5.445;63926.930;4.07014;5.88974;-1.81959;3
LIGH;5.450;63926.936;797.0;3
SOUN;5.457;5076.70;0.15493;77.78
ACCE;5.460;63926.940;4.27126;5.85143;-1.81959;3
MAGN;5.460;63926.945;-4.95921;-37.54218;16.89287;3
LIGH;5.462;63926.949;797.0;3
ACCE;5.465;63926.950;4.39575;5.86101;-1.81959;3
LIGH;5.470;63926.957;797.0;3
ACCE;5.479;63926.960;4.57771;5.44920;-2.13563;3
MAGN;5.480;63926.965;-4.95921;-37.54218;16.89287;3
LIGH;5.482;63926.969;797.0;3
ACCE;5.485;63926.970;4.73094;5.15232;-2.43251;3
LIGH;5.490;63926.976;427.0;3
ACCE;5.499;63926.981;4.87459;4.86502;-2.70066;3
MAGN;5.500;63926.985;-3.04189;-32.56328;23.90560;3
LIGH;5.502;63926.989;427.0;3
ACCE;5.505;63926.990;4.94163;4.71179;-2.89220;3
LIGH;5.510;63926.996;427.0;3
ACCE;5.519;63927.000;4.99909;4.41491;-3.92649;3
MAGN;5.519;63927.005;-3.04189;-32.56328;23.90560;3
LIGH;5.522;63927.009;427.0;3
ACCE;5.525;63927.010;4.91290;4.33829;-4.67348;3
LIGH;5.530;63927.016;427.0;3
ACCE;5.539;63927.020;4.72137;4.26168;-5.37259;3
MAGN;5.539;63927.025;-3.04189;-32.56328;23.90560;3
LIGH;5.542;63927.029;427.0;3
ACCE;5.545;63927.030;4.44364;4.16591;-6.00466;3
LIGH;5.550;63927.037;508.0;3
ACCE;5.556;63927.040;3.97437;4.06057;-7.26880;3
MAGN;5.557;63927.043;-0.18040;-25.99059;28.78393;3
LIGH;5.560;63927.047;254.0;3
ACCE;5.565;63927.050;3.74453;3.98395;-7.75721;3
LIGH;5.570;63927.056;254.0;3
ACCE;5.579;63927.060;3.56257;3.86903;-7.95833;3
MAGN;5.580;63927.065;-0.18040;-25.99059;28.78393;3
LIGH;5.582;63927.069;254.0;3
ACCE;5.585;63927.070;3.47638;3.55300;-8.08282;3
LIGH;5.590;63927.076;254.0;3
ACCE;5.599;63927.080;3.52426;2.84431;-7.96790;3
MAGN;5.599;63927.085;-0.18040;-25.99059;28.78393;3
LIGH;5.602;63927.089;254.0;3
ACCE;5.605;63927.090;3.74453;2.47082;-7.94875;3
LIGH;5.610;63927.096;254.0;3
ACCE;5.619;63927.100;4.09887;2.02071;-7.87214;3
MAGN;5.619;63927.105;2.48711;-17.98130;32.15791;3
LIGH;5.622;63927.109;184.0;3
ACCE;5.625;63927.110;4.67348;1.10133;-7.50822;3
LIGH;5.630;63927.117;184.0;3
ACCE;5.639;63927.120;4.82671;0.77572;-7.20176;3
MAGN;5.639;63927.125;2.48711;-17.98130;32.15791;3
LIGH;5.642;63927.129;184.0;3
ACCE;5.645;63927.130;4.84586;0.45011;-7.17303;3
LIGH;5.650;63927.136;184.0;3
ACCE;5.659;63927.140;4.80756;-0.03831;-7.23049;3
MAGN;5.660;63927.145;2.48711;-17.98130;32.15791;3
LIGH;5.662;63927.149;184.0;3
ACCE;5.665;63927.150;4.60644;-0.45011;-7.76679;3
LIGH;5.670;63927.156;184.0;3
ACCE;5.679;63927.160;4.38618;-0.68953;-8.26478;3
MAGN;5.680;63927.165;4.81870;-10.72553;34.32003;3
LIGH;5.682;63927.169;184.0;3
ACCE;5.685;63927.170;4.29999;-1.07260;-8.49463;3
LIGH;5.690;63927.176;184.0;3
ACCE;5.699;63927.180;4.42448;-1.49398;-8.89685;3
MAGN;5.700;63927.185;4.81870;-10.72553;34.32003;3
LIGH;5.702;63927.189;184.0;3
ACCE;5.705;63927.190;4.32872;-1.69509;-9.36612;3
LIGH;5.710;63927.196;184.0;3
ACCE;5.716;63927.200;4.12760;-2.02071;-9.84496;3
MAGN;5.717;63927.203;4.81870;-10.72553;34.32003;3
LIGH;5.720;63927.206;184.0;3
ACCE;5.725;63927.210;3.84988;-2.44209;-10.22803;3
LIGH;5.730;63927.216;184.0;3
ACCE;5.736;63927.220;3.93607;-2.92093;-10.55364;3
MAGN;5.737;63927.223;7.58825;-3.98881;34.91539;3
LIGH;5.740;63927.226;208.0;3
ACCE;5.745;63927.230;4.26168;-3.18908;-10.40999;3
LIGH;5.752;63927.238;208.0;3
ACCE;5.756;63927.240;4.48195;-3.49553;-9.97903;3
MAGN;5.757;63927.243;7.58825;-3.98881;34.91539;3
LIGH;5.760;63927.246;208.0;3
ACCE;5.765;63927.250;4.71179;-3.83072;-9.81623;3
LIGH;5.772;63927.258;208.0;3
ACCE;5.776;63927.260;4.89375;-4.70221;-9.35654;3
MAGN;5.777;63927.263;7.58825;-3.98881;34.91539;3
LIGH;5.780;63927.266;208.0;3
ACCE;5.785;63927.270;4.77883;-5.02782;-9.19373;3
LIGH;5.791;63927.278;208.0;3
ACCE;5.796;63927.280;4.55856;-5.38217;-9.06924;3
MAGN;5.797;63927.283;11.89546;0.96075;34.13963;3
LIGH;5.800;63927.286;265.0;3
ACCE;5.805;63927.290;4.31914;-5.45878;-9.08839;3
LIGH;5.812;63927.298;265.0;3
ACCE;5.816;63927.300;4.07972;-5.08528;-9.94073;3
MAGN;5.817;63927.303;11.89546;0.96075;34.13963;3
LIGH;5.820;63927.306;265.0;3
ACCE;5.825;63927.310;3.85945;-4.81713;-10.60153;3
LIGH;5.832;63927.318;265.0;3
ACCE;5.836;63927.320;3.56257;-4.57771;-10.84095;3
MAGN;5.837;63927.323;11.89546;0.96075;34.13963;3
LIGH;5.840;63927.326;265.0;3
ACCE;5.845;63927.330;3.43807;-4.49152;-11.07079;3
LIGH;5.851;63927.337;265.0;3
ACCE;5.856;63927.341;3.28484;-4.61602;-10.76433;3
MAGN;5.857;63927.343;17.09021;3.63156;32.76255;3
LIGH;5.860;63927.346;335.0;3
ACCE;5.865;63927.350;3.24654;-4.86502;-10.36211;3
LIGH;5.872;63927.358;335.0;3
ACCE;5.876;63927.360;3.42850;-5.13317;-10.05565;3
MAGN;5.877;63927.363;17.09021;3.63156;32.76255;3
LIGH;5.880;63927.366;335.0;3
ACCE;5.885;63927.370;3.44765;-5.30555;-9.81623;3
LIGH;5.890;63927.376;335.0;3
ACCE;5.896;63927.380;2.82516;-5.18105;-9.48104;3
MAGN;5.897;63927.383;17.09021;3.63156;32.76255;3
LIGH;5.900;63927.386;335.0;3
ACCE;5.905;63927.390;1.99198;-5.00867;-9.52892;3
LIGH;5.912;63927.398;335.0;3
ACCE;5.917;63927.400;1.21625;-4.75967;-9.30866;3
MAGN;5.918;63927.403;21.92649;5.36607;29.93436;3
LIGH;5.920;63927.407;312.0;3
ACCE;5.925;63927.410;0.51715;-4.82671;-9.52892;3
LIGH;5.932;63927.418;416.0;3
ACCE;5.936;63927.420;-0.29688;-5.47793;-10.19930;3
MAGN;5.937;63927.423;21.92649;5.36607;29.93436;3
LIGH;5.940;63927.426;416.0;3
ACCE;5.945;63927.430;-0.27773;-5.46836;-10.06522;3
LIGH;5.952;63927.438;416.0;3
ACCE;5.956;63927.440;-0.21069;-5.48751;-9.88326;3
MAGN;5.957;63927.443;21.92649;5.36607;29.93436;3
LIGH;5.960;63927.446;416.0;3
ACCE;5.965;63927.450;-0.21069;-5.16190;-10.19930;3
LIGH;5.972;63927.458;416.0;3
ACCE;5.976;63927.460;-0.34477;-4.94163;-10.42914;3
MAGN;5.978;63927.463;27.29268;5.56912;27.33961;3
LIGH;5.985;63927.467;416.0;3
ACCE;5.990;63927.471;-0.36392;-5.15232;-11.25275;3
LIGH;5.991;63927.477;473.0;3
GNSS;5.991;1491381385.000;39.993961;-0.073797;119.000;0.000;4.0;0.0;22;12
GNSS;5.993;1491381385.000;39.993961;-0.073797;119.000;0.000;4.0;0.0;22;12
ACCE;5.997;63927.481;-0.20111;-5.13317;-11.31979;3
MAGN;5.997;63927.483;27.29268;5.56912;27.33961;3
LIGH;6.000;63927.487;473.0;3
ACCE;6.005;63927.490;-0.70868;-5.20978;-9.75877;3
SOUN;6.009;3959.24;0.12083;75.62
LIGH;6.012;63927.498;473.0;3
ACCE;6.016;63927.501;-0.94810;-5.36301;-9.18416;3
MAGN;6.017;63927.503;27.29268;5.56912;27.33961;3
LIGH;6.020;63927.506;473.0;3
ACCE;6.025;63927.510;-1.35991;-5.20978;-8.90643;3
LIGH;6.030;63927.516;473.0;3
ACCE;6.037;63927.521;-2.82516;-4.48195;-9.07881;3
MAGN;6.038;63927.524;32.76549;3.44019;24.37702;3
ACCE;6.045;63927.530;-3.69665;-5.10444;-10.28549;3
LIGH;6.046;63927.532;450.0;3
LIGH;6.052;63927.538;485.0;3
ACCE;6.057;63927.540;-3.67749;-5.82270;-10.84095;3
MAGN;6.057;63927.543;32.76549;3.44019;24.37702;3
LIGH;6.060;63927.546;485.0;3
ACCE;6.065;63927.550;-2.65278;-5.73651;-9.79707;3
LIGH;6.070;63927.556;485.0;3
ACCE;6.077;63927.561;-2.14520;-5.72693;-8.83939;3
MAGN;6.078;63927.563;32.76549;3.44019;24.37702;3
LIGH;6.080;63927.567;485.0;3
ACCE;6.085;63927.570;-2.11647;-5.44920;-8.76278;3
LIGH;6.091;63927.577;485.0;3
ACCE;6.097;63927.580;-2.25055;-4.90333;-8.69574;3
MAGN;6.097;63927.583;37.05988;0.41858;20.21504;3
LIGH;6.100;63927.587;485.0;3
ACCE;6.105;63927.590;-3.01669;-4.11803;-8.94474;3
LIGH;6.112;63927.598;508.0;3
ACCE;6.116;63927.600;-5.41090;-2.49955;-9.12670;3
MAGN;6.117;63927.603;37.05988;0.41858;20.21504;3
LIGH;6.120;63927.606;508.0;3
ACCE;6.125;63927.610;-6.25365;-2.09732;-9.51935;3
LIGH;6.132;63927.618;508.0;3
ACCE;6.137;63927.621;-7.04853;-2.17394;-9.95988;3
MAGN;6.137;63927.623;37.05988;0.41858;20.21504;3
LIGH;6.140;63927.626;508.0;3
ACCE;6.145;63927.630;-7.66145;-2.47082;-10.57279;3
LIGH;6.152;63927.638;508.0;3
ACCE;6.156;63927.640;-7.08684;-3.84988;-11.60709;3
MAGN;6.157;63927.643;40.97469;-3.00007;15.36286;3
LIGH;6.160;63927.646;508.0;3
ACCE;6.165;63927.650;-6.11958;-4.16591;-10.32380;3
LIGH;6.172;63927.658;508.0;3
ACCE;6.176;63927.660;-5.47793;-4.33829;-9.09797;3
MAGN;6.178;63927.663;40.97469;-3.00007;15.36286;3
LIGH;6.180;63927.666;508.0;3
ACCE;6.185;63927.670;-5.13317;-4.50110;-8.35098;3
LIGH;6.192;63927.678;508.0;3
ACCE;6.196;63927.680;-5.08528;-4.28083;-7.26880;3
MAGN;6.197;63927.683;40.97469;-3.00007;15.36286;3
LIGH;6.200;63927.686;508.0;3
ACCE;6.205;63927.690;-5.36301;-3.77326;-7.26880;3
LIGH;6.210;63927.696;508.0;3
ACCE;6.216;63927.700;-5.75566;-2.86347;-7.31668;3
MAGN;6.217;63927.703;43.55603;-8.02553;10.52852;3
LIGH;6.220;63927.706;508.0;3
ACCE;6.225;63927.710;-6.34942;-2.11647;-7.44118;3
LIGH;6.232;63927.718;485.0;3
ACCE;6.236;63927.720;-7.10599;-1.03430;-7.53695;3
MAGN;6.237;63927.723;43.55603;-8.02553;10.52852;3
LIGH;6.240;63927.726;485.0;3
ACCE;6.245;63927.730;-7.13472;-0.79487;-8.07325;3
LIGH;6.252;63927.738;485.0;3
ACCE;6.256;63927.740;-7.14430;-0.86191;-8.31267;3
MAGN;6.257;63927.743;43.55603;-8.02553;10.52852;3
LIGH;6.260;63927.746;485.0;3
ACCE;6.265;63927.750;-7.51779;-1.19710;-8.93516;3
LIGH;6.272;63927.758;485.0;3
ACCE;6.276;63927.760;-7.69018;-0.84276;-7.80510;3
MAGN;6.277;63927.763;43.92764;-12.68731;5.18408;3
LIGH;6.280;63927.766;485.0;3
ACCE;6.285;63927.770;-7.53695;-0.77572;-7.06768;3
LIGH;6.292;63927.778;485.0;3
ACCE;6.296;63927.780;-7.27837;-0.89064;-6.48350;3
MAGN;6.297;63927.783;43.92764;-12.68731;5.18408;3
LIGH;6.300;63927.786;485.0;3
ACCE;6.305;63927.790;-7.00065;-0.84276;-5.99508;3
LIGH;6.312;63927.798;485.0;3
ACCE;6.316;63927.800;-6.78996;-0.19154;-5.25767;3
MAGN;6.317;63927.803;43.92764;-12.68731;5.18408;3
LIGH;6.320;63927.806;485.0;3
ACCE;6.325;63927.810;-6.63673;0.23942;-5.16190;3
LIGH;6.332;63927.818;485.0;3
ACCE;6.336;63927.820;-6.88572;0.43096;-4.66391;3
MAGN;6.337;63927.823;42.31210;-16.47435;0.20417;3
LIGH;6.340;63927.826;485.0;3
ACCE;6.345;63927.830;-7.46991;0.67995;-4.60644;3
LIGH;6.352;63927.838;485.0;3
ACCE;6.356;63927.840;-7.73806;1.13006;-4.35745;3
MAGN;6.357;63927.843;42.31210;-16.47435;0.20417;3
LIGH;6.360;63927.846;473.0;3
ACCE;6.365;63927.850;-8.18817;1.34075;-4.68306;3
LIGH;6.370;63927.856;473.0;3
ACCE;6.376;63927.860;-8.45632;1.19710;-4.94163;3
MAGN;6.377;63927.863;42.31210;-16.47435;0.20417;3
LIGH;6.380;63927.867;473.0;3
ACCE;6.385;63927.870;-8.53294;1.50356;-4.31914;3
LIGH;6.390;63927.876;473.0;3
ACCE;6.399;63927.880;-8.31267;1.51314;-4.01268;3
MAGN;6.400;63927.885;40.30505;-19.23762;-4.90023;3
LIGH;6.402;63927.889;473.0;3
ACCE;6.405;63927.890;-8.03494;1.50356;-3.69665;3
LIGH;6.410;63927.896;473.0;3
ACCE;6.419;63927.900;-7.69018;1.65679;-3.06458;3
MAGN;6.420;63927.905;40.30505;-19.23762;-4.90023;3
LIGH;6.422;63927.909;473.0;3
ACCE;6.425;63927.910;-7.76679;1.95367;-3.32315;3
LIGH;6.430;63927.916;473.0;3
ACCE;6.439;63927.920;-7.83383;2.46124;-3.45723;3
MAGN;6.440;63927.925;40.30505;-19.23762;-4.90023;3
LIGH;6.442;63927.929;473.0;3
ACCE;6.445;63927.930;-7.92960;3.21781;-3.58173;3
SOUN;6.449;611.25;0.01865;59.39
LIGH;6.452;63927.936;473.0;3
ACCE;6.459;63927.940;-8.17859;3.53384;-4.06057;3
MAGN;6.459;63927.945;36.78206;-22.32063;-9.14847;3
LIGH;6.462;63927.949;473.0;3
ACCE;6.465;63927.950;-8.22648;3.69665;-4.25210;3
LIGH;6.470;63927.957;473.0;3
ACCE;6.479;63927.960;-8.37013;3.86903;-4.22337;3
MAGN;6.480;63927.965;36.78206;-22.32063;-9.14847;3
LIGH;6.482;63927.969;473.0;3
ACCE;6.485;63927.970;-8.48505;4.03184;-4.44364;3
LIGH;6.490;63927.976;473.0;3
ACCE;6.499;63927.980;-8.84897;4.63517;-4.92248;3
MAGN;6.499;63927.985;36.78206;-22.32063;-9.14847;3
LIGH;6.502;63927.989;473.0;3
ACCE;6.505;63927.990;-9.09797;5.19063;-4.99909;3
LIGH;6.510;63927.996;473.0;3
ACCE;6.519;63928.000;-9.12670;5.52582;-5.00867;3
MAGN;6.520;63928.005;32.38084;-25.34137;-11.62506;3
LIGH;6.522;63928.009;473.0;3
ACCE;6.525;63928.010;-8.87770;5.47793;-4.97994;3
LIGH;6.530;63928.016;473.0;3
ACCE;6.536;63928.020;-8.24563;4.97036;-3.94564;3
MAGN;6.537;63928.023;32.38084;-25.34137;-11.62506;3
LIGH;6.540;63928.026;450.0;3
ACCE;6.545;63928.030;-8.14029;4.84586;-3.25611;3
LIGH;6.550;63928.036;450.0;3
ACCE;6.559;63928.040;-7.98706;4.80756;-2.71981;3
MAGN;6.560;63928.045;32.38084;-25.34137;-11.62506;3
LIGH;6.562;63928.049;450.0;3
ACCE;6.565;63928.050;-7.64229;4.90333;-2.14520;3
LIGH;6.570;63928.056;450.0;3
ACCE;6.579;63928.060;-6.57927;5.61201;-2.12605;3
MAGN;6.579;63928.065;26.51794;-27.86717;-15.02716;3
LIGH;6.582;63928.069;450.0;3
ACCE;6.594;63928.072;-6.11000;6.33027;-2.59531;3
MAGN;6.600;63928.086;26.51794;-27.86717;-15.02716;3
LIGH;6.602;63928.088;450.0;3
ACCE;6.605;63928.081;-5.30555;7.42203;-2.75812;3
ACCE;6.606;63928.090;-5.30555;7.42203;-2.75812;3
LIGH;6.606;63928.092;450.0;3
LIGH;6.613;63928.096;450.0;3
ACCE;6.619;63928.101;-4.52983;7.65187;-1.69509;3
MAGN;6.620;63928.106;26.51794;-27.86717;-15.02716;3
LIGH;6.624;63928.110;450.0;3
ACCE;6.626;63928.111;-4.37660;7.28795;-1.43652;3
LIGH;6.630;63928.116;450.0;3
WIFI;6.639;63928.072;WAP123;20:17:FF:FF:F1:23;-64
WIFI;6.639;63928.072;WAP130;20:17:FF:FF:F1:30;-64
WIFI;6.639;63928.072;WAP129;20:17:FF:FF:F1:29;-66
WIFI;6.639;63928.072;WAP122;20:17:FF:FF:F1:22;-70
WIFI;6.639;63928.072;WAP108;20:17:FF:FF:F1:08;-77
WIFI;6.639;63928.072;WAP114;20:17:FF:FF:F1:14;-72
WIFI;6.639;63928.072;WAP312;20:17:FF:FF:F3:12;-81
WIFI;6.639;63928.072;WAP318;20:17:FF:FF:F3:18;-76
WIFI;6.639;63928.072;WAP105;20:17:FF:FF:F1:05;-87
WIFI;6.639;63928.072;WAP078;20:17:FF:FF:F0:78;-78
WIFI;6.639;63928.072;WAP044;20:17:FF:FF:F0:44;-88
WIFI;6.639;63928.072;WAP015;20:17:FF:FF:F0:15;-78
WIFI;6.639;63928.072;WAP281;20:17:FF:FF:F2:81;-81
WIFI;6.639;63928.072;WAP165;20:17:FF:FF:F1:65;-82
WIFI;6.639;63928.072;WAP012;20:17:FF:FF:F0:12;-85
WIFI;6.639;63928.072;WAP116;20:17:FF:FF:F1:16;-90
WIFI;6.639;63928.072;WAP315;20:17:FF:FF:F3:15;-76
WIFI;6.639;63928.072;WAP111;20:17:FF:FF:F1:11;-77
WIFI;6.639;63928.072;WAP181;20:17:FF:FF:F1:81;-90
WIFI;6.639;63928.072;WAP025;20:17:FF:FF:F0:25;-91
WIFI;6.639;63928.072;WAP070;20:17:FF:FF:F0:70;-86
WIFI;6.639;63928.072;WAP309;20:17:FF:FF:F3:09;-89
WIFI;6.639;63928.072;WAP272;20:17:FF:FF:F2:72;-85
WIFI;6.639;63928.072;WAP126;20:17:FF:FF:F1:26;-88
ACCE;6.657;63928.122;-4.41491;6.97192;-0.90980;3
MAGN;6.658;63928.127;19.89630;-28.99699;-19.60629;3
LIGH;6.658;63928.130;450.0;3
ACCE;6.659;63928.130;-4.41491;6.97192;-0.90980;3
LIGH;6.659;63928.137;450.0;3
ACCE;6.659;63928.141;-3.44765;7.21134;-0.53630;3
MAGN;6.660;63928.145;19.89630;-28.99699;-19.60629;3
LIGH;6.662;63928.148;369.0;3
ACCE;6.667;63928.150;-2.67193;7.48906;-0.42138;3
LIGH;6.671;63928.157;601.0;3
ACCE;6.678;63928.160;-2.37505;7.89129;-0.69911;3
MAGN;6.679;63928.165;19.89630;-28.99699;-19.60629;3
LIGH;6.682;63928.168;601.0;3
ACCE;6.685;63928.170;-3.31358;8.73405;-0.25857;3
LIGH;6.690;63928.176;601.0;3
ACCE;6.696;63928.180;-3.03585;8.55209;-0.15323;3
MAGN;6.697;63928.183;15.57634;-27.88882;-24.76961;3
LIGH;6.700;63928.186;601.0;3
ACCE;6.705;63928.190;-2.66235;8.49463;-0.04788;3
LIGH;6.710;63928.196;601.0;3
ACCE;6.719;63928.200;-2.07817;8.79151;0.11492;3
MAGN;6.720;63928.205;15.57634;-27.88882;-24.76961;3
LIGH;6.722;63928.208;601.0;3
ACCE;6.725;63928.210;-0.70868;10.06522;0.75657;3
LIGH;6.730;63928.216;867.0;3
ACCE;6.739;63928.220;-1.77171;8.47547;0.34477;3
MAGN;6.741;63928.225;15.57634;-27.88882;-24.76961;3
LIGH;6.745;63928.229;867.0;3
ACCE;6.747;63928.231;-2.39420;8.48505;0.91937;3
LIGH;6.750;63928.237;867.0;3
ACCE;6.759;63928.240;-1.43652;8.29351;1.44610;3
MAGN;6.759;63928.245;12.69810;-24.78154;-29.46926;3
LIGH;6.763;63928.248;867.0;3
ACCE;6.765;63928.250;-0.47884;8.26478;1.47483;3
LIGH;6.770;63928.256;867.0;3
ACCE;6.779;63928.260;0.33519;8.23605;2.37505;3
MAGN;6.779;63928.265;12.69810;-24.78154;-29.46926;3
LIGH;6.782;63928.268;867.0;3
ACCE;6.785;63928.271;0.40223;8.29351;2.35589;3
LIGH;6.790;63928.276;1468.0;3
ACCE;6.801;63928.280;-0.19154;8.82982;1.75256;3
MAGN;6.802;63928.287;12.69810;-24.78154;-29.46926;3
LIGH;6.804;63928.290;1468.0;3
ACCE;6.805;63928.290;0.15323;8.83939;2.25055;3
LIGH;6.810;63928.296;1468.0;3
ACCE;6.819;63928.300;0.44053;8.62870;2.37505;3
MAGN;6.820;63928.305;9.92475;-20.46182;-33.07599;3
LIGH;6.822;63928.309;1468.0;3
ACCE;6.825;63928.310;0.74699;8.54251;2.84431;3
LIGH;6.830;63928.316;1468.0;3
ACCE;6.839;63928.320;1.05345;8.59997;3.26569;3
MAGN;6.839;63928.325;9.92475;-20.46182;-33.07599;3
LIGH;6.842;63928.328;1468.0;3
ACCE;6.845;63928.330;1.24498;8.40844;3.53384;3
LIGH;6.850;63928.336;1988.0;3
ACCE;6.856;63928.340;1.45567;8.14986;4.21380;3
MAGN;6.857;63928.343;9.92475;-20.46182;-33.07599;3
LIGH;6.860;63928.346;1988.0;3
ACCE;6.866;63928.350;1.51314;7.86256;4.65433;3
LIGH;6.870;63928.356;1988.0;3
ACCE;6.879;63928.360;1.66636;7.55610;5.15232;3
MAGN;6.879;63928.365;8.73100;-14.61457;-37.64805;3
LIGH;6.882;63928.369;1988.0;3
ACCE;6.885;63928.370;1.77171;7.43160;5.42047;3
LIGH;6.890;63928.376;1988.0;3
ACCE;6.899;63928.380;1.87705;7.24007;5.77481;3
MAGN;6.900;63928.385;8.73100;-14.61457;-37.64805;3
LIGH;6.902;63928.389;1988.0;3
ACCE;6.905;63928.390;1.90578;7.00065;6.06212;3
LIGH;6.910;63928.396;1745.0;3
ACCE;6.919;63928.400;2.07817;6.26323;6.63673;3
MAGN;6.920;63928.406;8.73100;-14.61457;-37.64805;3
LIGH;6.923;63928.409;2392.0;3
ACCE;6.925;63928.410;2.10690;5.99508;6.48350;3
LIGH;6.930;63928.416;2392.0;3
ACCE;6.939;63928.420;2.25055;5.88016;6.54096;3
MAGN;6.940;63928.425;8.33262;-7.56379;-40.91876;3
LIGH;6.942;63928.429;2392.0;3
ACCE;6.945;63928.430;2.51870;5.80354;6.69419;3
LIGH;6.950;63928.436;2392.0;3
ACCE;6.959;63928.440;2.86347;5.50666;7.00065;3
MAGN;6.960;63928.445;8.33262;-7.56379;-40.91876;3
LIGH;6.962;63928.449;2392.0;3
ACCE;6.965;63928.450;2.91135;5.38217;6.97192;3
LIGH;6.970;63928.456;2392.0;3
ACCE;6.979;63928.460;2.90177;5.22894;7.33583;3
MAGN;6.981;63928.466;8.33262;-7.56379;-40.91876;3
LIGH;6.983;63928.469;2231.0;3
GNSS;6.984;1491381386.000;39.993957;-0.073794;120.000;0.000;4.0;0.0;22;12
ACCE;6.987;63928.470;2.92093;5.10444;7.47949;3
LIGH;6.993;63928.477;2231.0;3
GNSS;6.994;1491381386.000;39.993957;-0.073794;120.000;0.000;4.0;0.0;22;12
ACCE;7.000;63928.483;2.66235;5.48751;7.79552;3
MAGN;7.001;63928.487;9.14909;-0.10511;-42.94741;3
SOUN;7.002;2132.67;0.06509;70.25
LIGH;7.004;63928.490;2231.0;3
ACCE;7.005;63928.490;2.50912;5.14275;8.05409;3
LIGH;7.010;63928.496;2231.0;3
ACCE;7.016;63928.501;2.60489;4.57771;8.17859;3
MAGN;7.017;63928.503;9.14909;-0.10511;-42.94741;3
LIGH;7.020;63928.506;2231.0;3
ACCE;7.025;63928.510;2.80600;3.88818;8.36055;3
LIGH;7.030;63928.516;2231.0;3
ACCE;7.037;63928.521;3.06458;2.75812;8.69574;3
MAGN;7.038;63928.523;9.14909;-0.10511;-42.94741;3
ACCE;7.050;63928.530;3.11246;2.34632;8.62870;3
LIGH;7.051;63928.536;1722.0;3
LIGH;7.053;63928.539;1722.0;3
ACCE;7.056;63928.540;3.18908;1.87705;8.49463;3
MAGN;7.057;63928.543;9.57485;8.79804;-44.76695;3
LIGH;7.060;63928.546;1722.0;3
ACCE;7.065;63928.550;3.42850;1.35991;8.65743;3
LIGH;7.072;63928.558;1722.0;3
ACCE;7.077;63928.561;3.48596;1.48441;8.81066;3
MAGN;7.077;63928.564;9.57485;8.79804;-44.76695;3
LIGH;7.080;63928.567;1722.0;3
ACCE;7.085;63928.570;3.54342;1.62806;8.69574;3
LIGH;7.092;63928.578;1722.0;3
ACCE;7.096;63928.580;3.55300;1.64721;8.83939;3
MAGN;7.097;63928.583;9.57485;8.79804;-44.76695;3
LIGH;7.100;63928.586;1271.0;3
ACCE;7.105;63928.590;3.78284;0.89064;8.85855;3
LIGH;7.111;63928.597;1271.0;3
ACCE;7.116;63928.600;3.96480;0.27773;8.87770;3
MAGN;7.117;63928.603;10.53298;16.75923;-44.40038;3
LIGH;7.120;63928.606;1271.0;3
ACCE;7.125;63928.610;4.08930;-0.25857;8.91601;3
LIGH;7.132;63928.618;1271.0;3
ACCE;7.137;63928.621;4.27126;-0.56503;9.04051;3
MAGN;7.137;63928.623;10.53298;16.75923;-44.40038;3
LIGH;7.140;63928.626;1271.0;3
ACCE;7.145;63928.630;4.24253;-0.63207;9.05008;3
LIGH;7.152;63928.638;1271.0;3
ACCE;7.157;63928.641;4.26168;-0.99599;9.10754;3
MAGN;7.157;63928.643;10.53298;16.75923;-44.40038;3
LIGH;7.160;63928.646;1028.0;3
ACCE;7.165;63928.650;4.35745;-1.41737;8.93516;3
LIGH;7.172;63928.658;1028.0;3
ACCE;7.176;63928.660;4.46279;-1.93451;8.82982;3
MAGN;7.177;63928.663;11.07380;24.27970;-43.31487;3
LIGH;7.180;63928.666;1028.0;3
ACCE;7.185;63928.670;4.38618;-1.99198;8.70532;3
LIGH;7.190;63928.676;1028.0;3
ACCE;7.197;63928.680;4.22337;-1.86748;8.71489;3
MAGN;7.197;63928.683;11.07380;24.27970;-43.31487;3
LIGH;7.200;63928.687;1028.0;3
ACCE;7.205;63928.690;4.12760;-1.82917;8.35098;3
LIGH;7.212;63928.698;1028.0;3
ACCE;7.216;63928.700;4.05099;-2.08774;8.01579;3
MAGN;7.218;63928.703;11.07380;24.27970;-43.31487;3
LIGH;7.220;63928.706;901.0;3
ACCE;7.225;63928.710;4.05099;-2.41336;7.70933;3
LIGH;7.232;63928.718;901.0;3
ACCE;7.236;63928.720;4.13718;-2.75812;7.79552;3
MAGN;7.237;63928.723;12.56964;29.83508;-41.54089;3
LIGH;7.240;63928.726;901.0;3
ACCE;7.245;63928.730;4.26168;-3.17950;7.76679;3
LIGH;7.252;63928.738;901.0;3
ACCE;7.257;63928.740;4.35745;-4.06057;7.48906;3
MAGN;7.257;63928.743;12.56964;29.83508;-41.54089;3
LIGH;7.260;63928.746;901.0;3
ACCE;7.265;63928.750;4.29999;-4.64475;7.25922;3
LIGH;7.272;63928.758;901.0;3
ACCE;7.276;63928.760;4.41491;-5.38217;7.09641;3
MAGN;7.277;63928.763;12.56964;29.83508;-41.54089;3
LIGH;7.280;63928.766;947.0;3
ACCE;7.285;63928.770;4.55856;-6.11000;6.81869;3
LIGH;7.292;63928.778;820.0;3
ACCE;7.296;63928.780;4.77883;-6.42604;6.80911;3
MAGN;7.297;63928.783;13.75988;34.39067;-38.97935;3
LIGH;7.300;63928.786;820.0;3
ACCE;7.305;63928.790;4.70221;-6.34942;6.69419;3
LIGH;7.312;63928.798;820.0;3
ACCE;7.317;63928.800;4.70221;-6.32069;6.60800;3
MAGN;7.317;63928.803;13.75988;34.39067;-38.97935;3
LIGH;7.320;63928.807;820.0;3
ACCE;7.325;63928.810;4.71179;-6.17704;6.41646;3
LIGH;7.332;63928.818;820.0;3
ACCE;7.336;63928.820;4.82671;-6.96234;6.52181;3
MAGN;7.337;63928.823;13.75988;34.39067;-38.97935;3
LIGH;7.340;63928.826;820.0;3
ACCE;7.345;63928.830;4.94163;-7.51779;5.92804;3
LIGH;7.350;63928.836;786.0;3
ACCE;7.356;63928.840;4.95121;-7.92002;6.07170;3
MAGN;7.357;63928.843;14.69036;38.55160;-36.43234;3
LIGH;7.360;63928.846;786.0;3
ACCE;7.365;63928.850;5.05655;-7.94875;6.19619;3
LIGH;7.372;63928.858;786.0;3
ACCE;7.376;63928.860;5.23851;-7.96790;6.17704;3
MAGN;7.377;63928.863;14.69036;38.55160;-36.43234;3
LIGH;7.380;63928.866;786.0;3
ACCE;7.385;63928.870;5.32470;-8.28394;6.07170;3
LIGH;7.391;63928.878;786.0;3
ACCE;7.396;63928.881;5.64074;-8.53294;5.77481;3
MAGN;7.397;63928.883;14.69036;38.55160;-36.43234;3
LIGH;7.400;63928.887;786.0;3
ACCE;7.405;63928.890;5.84185;-8.41801;5.70778;3
LIGH;7.412;63928.898;774.0;3
ACCE;7.416;63928.900;5.53539;-8.07325;5.87058;3
MAGN;7.417;63928.903;15.10542;40.77971;-33.95706;3
LIGH;7.420;63928.907;774.0;3
ACCE;7.425;63928.910;5.18105;-7.79552;5.84185;3
LIGH;7.432;63928.918;774.0;3
ACCE;7.436;63928.920;4.96079;-7.69975;5.94720;3
MAGN;7.437;63928.923;15.10542;40.77971;-33.95706;3
LIGH;7.440;63928.926;774.0;3
SOUN;7.442;4474.20;0.13655;76.68
ACCE;7.445;63928.930;4.73094;-7.41245;5.88974;3
LIGH;7.452;63928.938;774.0;3
ACCE;7.457;63928.941;4.76925;-7.40287;6.00466;3
MAGN;7.457;63928.943;15.10542;40.77971;-33.95706;3
LIGH;7.460;63928.947;774.0;3
ACCE;7.465;63928.950;4.84586;-7.39329;5.96635;3
LIGH;7.472;63928.958;774.0;3
ACCE;7.476;63928.960;4.99909;-7.30710;5.99508;3
MAGN;7.478;63928.963;14.32003;42.79170;-32.14765;3
LIGH;7.480;63928.966;774.0;3
ACCE;7.485;63928.970;5.03740;-7.04853;5.96635;3
LIGH;7.492;63928.978;774.0;3
ACCE;7.496;63928.980;5.03740;-6.79953;6.03339;3
MAGN;7.497;63928.983;14.32003;42.79170;-32.14765;3
LIGH;7.500;63928.986;774.0;3
ACCE;7.505;63928.990;5.03740;-6.74207;5.96635;3
LIGH;7.510;63928.996;774.0;3
ACCE;7.517;63929.001;5.05655;-6.79953;5.97593;3
MAGN;7.517;63929.003;14.32003;42.79170;-32.14765;3
LIGH;7.520;63929.007;774.0;3
ACCE;7.525;63929.010;5.08528;-6.67503;5.95677;3
LIGH;7.532;63929.018;774.0;3
ACCE;7.536;63929.020;4.98952;-6.41646;6.12916;3
MAGN;7.537;63929.023;14.72758;39.40464;-30.63602;3
LIGH;7.540;63929.026;774.0;3
ACCE;7.545;63929.030;4.90333;-6.24408;6.08127;3
LIGH;7.552;63929.038;774.0;3
ACCE;7.556;63929.041;5.18105;-6.02381;6.16746;3
MAGN;7.557;63929.043;14.72758;39.40464;-30.63602;3
LIGH;7.560;63929.047;774.0;3
ACCE;7.565;63929.050;5.25767;-5.90889;6.13873;3
LIGH;7.572;63929.058;774.0;3
ACCE;7.578;63929.061;5.21936;-5.91847;6.33027;3
MAGN;7.580;63929.065;14.72758;39.40464;-30.63602;3
LIGH;7.582;63929.068;774.0;3
ACCE;7.585;63929.070;5.20978;-6.19619;6.31112;3
LIGH;7.592;63929.078;774.0;3
ACCE;7.596;63929.080;5.19063;-6.71334;6.48350;3
MAGN;7.597;63929.083;14.50695;36.39545;-30.35380;3
LIGH;7.600;63929.086;774.0;3
ACCE;7.605;63929.090;5.15232;-6.84742;6.43561;3
LIGH;7.612;63929.098;774.0;3
ACCE;7.617;63929.100;5.17148;-6.82826;6.63673;3
MAGN;7.617;63929.103;14.50695;36.39545;-30.35380;3
LIGH;7.620;63929.107;774.0;3
ACCE;7.625;63929.110;5.20021;-6.66546;6.63673;3
LIGH;7.632;63929.118;774.0;3
ACCE;7.637;63929.121;5.09486;-6.37815;6.72292;3
MAGN;7.637;63929.123;14.50695;36.39545;-30.35380;3
LIGH;7.640;63929.126;774.0;3
ACCE;7.645;63929.130;5.05655;-6.34942;6.74207;3
LIGH;7.650;63929.136;774.0;3
ACCE;7.659;63929.140;4.96079;-6.32069;6.83784;3
MAGN;7.660;63929.145;13.76596;34.86090;-30.64140;3
LIGH;7.662;63929.149;774.0;3
ACCE;7.665;63929.150;5.03740;-6.24408;6.77080;3
LIGH;7.670;63929.156;774.0;3
ACCE;7.677;63929.160;5.40132;-5.69820;7.07726;3
MAGN;7.677;63929.163;13.76596;34.86090;-30.64140;3
LIGH;7.680;63929.167;774.0;3
ACCE;7.685;63929.170;5.50666;-5.52582;7.19218;3
LIGH;7.690;63929.176;774.0;3
ACCE;7.699;63929.180;5.49709;-5.49709;7.26880;3
MAGN;7.699;63929.185;13.76596;34.86090;-30.64140;3
LIGH;7.702;63929.189;774.0;3
ACCE;7.705;63929.190;5.44920;-5.38217;7.37414;3
LIGH;7.710;63929.196;774.0;3
ACCE;7.719;63929.200;5.17148;-4.92248;7.61356;3
MAGN;7.719;63929.205;13.00302;33.02891;-31.89254;3
LIGH;7.722;63929.209;797.0;3
ACCE;7.725;63929.210;5.19063;-4.66391;7.65187;3
LIGH;7.734;63929.216;797.0;3
ACCE;7.739;63929.221;5.24809;-4.35745;7.71891;3
MAGN;7.742;63929.228;13.00302;33.02891;-31.89254;3
ACCE;7.746;63929.230;5.20021;-3.72538;7.88171;3
LIGH;7.749;63929.235;797.0;3
LIGH;7.753;63929.239;797.0;3
ACCE;7.760;63929.241;5.07571;-3.49553;7.97748;3
MAGN;7.761;63929.247;13.00302;33.02891;-31.89254;3
LIGH;7.764;63929.250;797.0;3
ACCE;7.765;63929.250;5.02782;-3.26569;8.04452;3
LIGH;7.770;63929.256;797.0;3
ACCE;7.779;63929.260;4.89375;-3.06458;8.10198;3
MAGN;7.779;63929.265;11.74054;31.04447;-34.01221;3
LIGH;7.782;63929.269;797.0;3
ACCE;7.785;63929.270;4.85544;-2.82516;8.16902;3
LIGH;7.790;63929.276;797.0;3
ACCE;7.799;63929.280;4.86502;-2.74854;8.23605;3
MAGN;7.800;63929.285;11.74054;31.04447;-34.01221;3
LIGH;7.802;63929.289;797.0;3
ACCE;7.805;63929.290;4.92248;-2.65278;8.21690;3
LIGH;7.810;63929.296;797.0;3
ACCE;7.819;63929.300;5.00867;-2.53785;8.22648;3
MAGN;7.819;63929.305;11.74054;31.04447;-34.01221;3
LIGH;7.822;63929.309;797.0;3
ACCE;7.825;63929.310;4.98952;-2.10690;8.62870;3
LIGH;7.830;63929.316;797.0;3
ACCE;7.836;63929.320;4.97994;-1.80044;8.69574;3
MAGN;7.837;63929.323;10.27608;28.51237;-35.80793;3
LIGH;7.840;63929.326;843.0;3
ACCE;7.845;63929.330;4.92248;-1.58975;8.66701;3
LIGH;7.850;63929.337;843.0;3
ACCE;7.859;63929.340;4.74052;-1.37906;8.66701;3
MAGN;7.860;63929.345;10.27608;28.51237;-35.80793;3
LIGH;7.862;63929.349;843.0;3
ACCE;7.865;63929.350;4.69264;-1.27372;8.38928;3
LIGH;7.870;63929.356;843.0;3
ACCE;7.879;63929.360;4.87459;-0.90980;8.37013;3
MAGN;7.880;63929.365;10.27608;28.51237;-35.80793;3
LIGH;7.882;63929.369;843.0;3
ACCE;7.885;63929.370;4.86502;-0.41180;8.73405;3
LIGH;7.890;63929.376;843.0;3
ACCE;7.899;63929.380;4.38618;0.26815;8.75320;3
MAGN;7.899;63929.385;8.25041;25.47187;-38.25178;3
LIGH;7.902;63929.389;924.0;3
ACCE;7.905;63929.390;4.21380;0.53630;8.76278;3
LIGH;7.910;63929.396;924.0;3
ACCE;7.919;63929.400;4.05099;0.71826;8.82982;3
MAGN;7.920;63929.405;8.25041;25.47187;-38.25178;3
LIGH;7.922;63929.409;924.0;3
ACCE;7.925;63929.410;3.89776;0.80445;8.82024;3
LIGH;7.930;63929.416;924.0;3
ACCE;7.939;63929.420;3.98395;1.17795;8.83939;3
MAGN;7.939;63929.425;8.25041;25.47187;-38.25178;3
LIGH;7.942;63929.429;924.0;3
ACCE;7.945;63929.430;3.89776;1.61848;8.95431;3
LIGH;7.950;63929.437;924.0;3
ACCE;7.959;63929.440;3.75411;1.96325;9.01178;3
MAGN;7.960;63929.446;6.76816;21.59413;-40.58244;3
LIGH;7.963;63929.449;1051.0;3
ACCE;7.965;63929.450;3.55300;2.15478;8.98304;3
LIGH;7.970;63929.456;1051.0;3
ACCE;7.979;63929.460;3.36146;2.32716;8.69574;3
MAGN;7.981;63929.467;6.76816;21.59413;-40.58244;3
GNSS;7.985;1491381387.000;39.993958;-0.073794;120.000;355.100;4.0;0.3;22;11
ACCE;7.992;63929.470;3.27527;2.55701;8.39886;3
LIGH;7.997;63929.475;1051.0;3
LIGH;7.998;63929.478;1051.0;3
ACCE;7.998;63929.481;3.19865;2.83473;8.27436;3
MAGN;7.998;63929.484;6.76816;21.59413;-40.58244;3
GNSS;7.999;1491381387.000;39.993958;-0.073794;120.000;355.100;4.0;0.3;22;11
SOUN;8.000;2313.25;0.07060;70.96
LIGH;8.003;63929.487;1051.0;3
ACCE;8.005;63929.490;3.16035;3.22738;8.30309;3
LIGH;8.010;63929.496;1051.0;3
ACCE;8.019;63929.500;2.84431;3.72538;8.38928;3
MAGN;8.019;63929.505;5.46486;16.43873;-42.31332;3
LIGH;8.023;63929.509;994.0;3
ACCE;8.025;63929.510;2.83473;3.85945;8.14986;3
LIGH;8.030;63929.516;1190.0;3
ACCE;8.040;63929.521;2.63362;4.16591;8.41801;3
MAGN;8.041;63929.527;5.46486;16.43873;-42.31332;3
ACCE;8.046;63929.531;2.63362;4.16591;8.41801;3
LIGH;8.047;63929.533;1190.0;3
LIGH;8.050;63929.537;1190.0;3
ACCE;8.059;63929.540;2.24097;4.57771;8.35098;3
MAGN;8.059;63929.545;5.46486;16.43873;-42.31332;3
LIGH;8.062;63929.549;1190.0;3
ACCE;8.066;63929.550;2.29843;4.53941;8.26478;3
LIGH;8.070;63929.556;1190.0;3
ACCE;8.080;63929.561;2.22182;4.61602;8.16902;3
MAGN;8.081;63929.567;4.41746;11.73571;-43.21340;3
LIGH;8.083;63929.570;1109.0;3
ACCE;8.085;63929.570;2.22182;4.61602;8.16902;3
LIGH;8.090;63929.576;1294.0;3
ACCE;8.099;63929.580;1.83875;5.09486;7.93917;3
MAGN;8.100;63929.585;4.41746;11.73571;-43.21340;3
LIGH;8.102;63929.589;1294.0;3
ACCE;8.105;63929.590;1.53229;5.11401;7.76679;3
LIGH;8.110;63929.596;1294.0;3
ACCE;8.119;63929.600;1.16837;5.21936;7.88171;3
MAGN;8.119;63929.605;4.41746;11.73571;-43.21340;3
LIGH;8.122;63929.609;1294.0;3
ACCE;8.125;63929.610;0.55545;5.43963;7.70933;3
LIGH;8.130;63929.616;1294.0;3
ACCE;8.139;63929.620;0.36392;5.50666;7.70933;3
MAGN;8.139;63929.625;4.03729;7.21433;-43.08698;3
LIGH;8.142;63929.628;1294.0;3
ACCE;8.145;63929.630;0.19154;5.55455;7.56568;3
LIGH;8.150;63929.637;1398.0;3
ACCE;8.157;63929.640;0.27773;5.50666;7.25922;3
MAGN;8.159;63929.643;4.03729;7.21433;-43.08698;3
LIGH;8.161;63929.647;1398.0;3
ACCE;8.165;63929.650;0.51715;5.88016;7.21134;3
LIGH;8.170;63929.656;1398.0;3
ACCE;8.179;63929.660;0.44053;6.06212;7.14430;3
MAGN;8.180;63929.665;4.03729;7.21433;-43.08698;3
LIGH;8.182;63929.669;1398.0;3
ACCE;8.185;63929.670;0.01915;6.26323;6.92403;3
LIGH;8.190;63929.676;1398.0;3
ACCE;8.199;63929.680;-1.16837;6.81869;6.80911;3
MAGN;8.199;63929.685;4.42098;2.09374;-43.37112;3
LIGH;8.203;63929.689;1398.0;3
ACCE;8.205;63929.690;-1.75256;6.95276;6.52181;3
LIGH;8.210;63929.696;1445.0;3
ACCE;8.219;63929.700;-2.26013;6.99107;6.42604;3
MAGN;8.219;63929.705;4.42098;2.09374;-43.37112;3
LIGH;8.222;63929.709;1445.0;3
ACCE;8.225;63929.710;-2.61447;6.98149;6.29196;3
LIGH;8.230;63929.716;1445.0;3
ACCE;8.239;63929.721;-3.05500;6.92403;6.01423;3
MAGN;8.240;63929.725;4.42098;2.09374;-43.37112;3
LIGH;8.242;63929.729;1445.0;3
ACCE;8.245;63929.730;-3.33273;6.91445;5.33428;3
LIGH;8.250;63929.736;1445.0;3
ACCE;8.259;63929.740;-3.62961;7.01022;5.02782;3
MAGN;8.259;63929.745;4.68160;-4.50490;-42.78371;3
LIGH;8.262;63929.749;1445.0;3
ACCE;8.265;63929.750;-3.66792;7.14430;4.98952;3
LIGH;8.270;63929.756;1664.0;3
ACCE;8.279;63929.760;-3.37104;7.56568;4.22337;3
MAGN;8.279;63929.765;4.68160;-4.50490;-42.78371;3
LIGH;8.282;63929.769;1167.0;3
ACCE;8.285;63929.770;-3.66792;8.03494;3.75411;3
LIGH;8.290;63929.776;1167.0;3
ACCE;8.296;63929.780;-4.02226;8.20732;3.70622;3
MAGN;8.297;63929.783;4.68160;-4.50490;-42.78371;3
LIGH;8.300;63929.786;1167.0;3
ACCE;8.305;63929.790;-4.23295;8.00621;3.35188;3
LIGH;8.312;63929.798;1167.0;3
ACCE;8.316;63929.800;-4.78840;7.44118;3.24654;3
MAGN;8.317;63929.803;5.95928;-13.04644;-40.24854;3
LIGH;8.320;63929.806;1167.0;3
ACCE;8.325;63929.810;-4.73094;7.10599;3.21781;3
LIGH;8.330;63929.816;1167.0;3
ACCE;8.337;63929.820;-4.60644;6.72292;3.26569;3
MAGN;8.337;63929.823;5.95928;-13.04644;-40.24854;3
LIGH;8.340;63929.826;762.0;3
ACCE;8.345;63929.830;-4.75010;6.56011;3.03585;3
LIGH;8.352;63929.838;762.0;3
ACCE;8.356;63929.840;-5.67905;6.56011;2.64320;3
MAGN;8.357;63929.843;5.95928;-13.04644;-40.24854;3
LIGH;8.360;63929.846;762.0;3
ACCE;8.365;63929.850;-6.02381;6.50265;2.40378;3
LIGH;8.372;63929.858;762.0;3
ACCE;8.376;63929.860;-5.96635;6.50265;2.53785;3
MAGN;8.377;63929.863;9.05704;-20.04347;-36.47043;3
LIGH;8.380;63929.867;762.0;3
ACCE;8.385;63929.870;-5.89931;6.51223;2.23140;3
LIGH;8.392;63929.878;762.0;3
ACCE;8.396;63929.880;-6.47392;6.37815;1.50356;3
MAGN;8.397;63929.883;9.05704;-20.04347;-36.47043;3
LIGH;8.400;63929.886;601.0;3
ACCE;8.405;63929.890;-6.88572;6.47392;1.10133;3
LIGH;8.411;63929.897;601.0;3
ACCE;8.416;63929.900;-7.08684;6.56969;0.92895;3
MAGN;8.417;63929.903;9.05704;-20.04347;-36.47043;3
LIGH;8.420;63929.907;601.0;3
ACCE;8.425;63929.910;-7.21134;6.57927;0.58419;3
LIGH;8.432;63929.918;601.0;3
SOUN;8.434;1520.66;0.04641;67.31
ACCE;8.437;63929.921;-7.82425;6.72292;-0.06704;3
MAGN;8.437;63929.923;13.30948;-25.19037;-32.72638;3
LIGH;8.440;63929.927;601.0;3
ACCE;8.445;63929.930;-8.15944;6.71334;-0.31603;3
LIGH;8.452;63929.938;601.0;3
ACCE;8.457;63929.940;-8.12113;6.99107;-0.42138;3
MAGN;8.457;63929.943;13.30948;-25.19037;-32.72638;3
LIGH;8.460;63929.946;508.0;3
ACCE;8.465;63929.950;-8.06367;6.78996;-0.50757;3
LIGH;8.471;63929.957;508.0;3
ACCE;8.477;63929.960;-8.31267;5.65032;-0.51715;3
MAGN;8.477;63929.963;13.30948;-25.19037;-32.72638;3
LIGH;8.480;63929.966;508.0;3
ACCE;8.485;63929.970;-8.52336;5.46836;-0.52672;3
LIGH;8.490;63929.976;508.0;3
ACCE;8.496;63929.980;-8.37971;5.38217;-0.45969;3
MAGN;8.498;63929.983;17.43713;-28.19874;-29.15019;3
LIGH;8.500;63929.986;508.0;3
ACCE;8.505;63929.990;-8.18817;4.93206;0.06704;3
LIGH;8.512;63929.998;508.0;3
ACCE;8.516;63930.001;-8.26478;4.50110;0.11492;3
MAGN;8.517;63930.003;17.43713;-28.19874;-29.15019;3
LIGH;8.520;63930.007;485.0;3
ACCE;8.525;63930.010;-8.44674;4.28083;0.04788;3
LIGH;8.532;63930.018;485.0;3
ACCE;8.537;63930.020;-8.70532;4.07972;-0.00958;3
MAGN;8.537;63930.023;17.43713;-28.19874;-29.15019;3
LIGH;8.540;63930.027;485.0;3
ACCE;8.545;63930.030;-8.90643;3.67749;-1.08218;3
LIGH;8.552;63930.038;485.0;3
ACCE;8.556;63930.040;-9.14585;3.73495;-1.18752;3
MAGN;8.557;63930.043;21.15752;-30.74402;-24.85601;3
LIGH;8.560;63930.046;485.0;3
ACCE;8.565;63930.050;-9.37569;3.79242;-1.13964;3
LIGH;8.572;63930.058;485.0;3
ACCE;8.577;63930.060;-9.39485;3.76368;-1.24498;3
MAGN;8.577;63930.063;21.15752;-30.74402;-24.85601;3
LIGH;8.580;63930.066;485.0;3
ACCE;8.585;63930.070;-9.24162;3.63919;-1.27372;3
LIGH;8.592;63930.078;485.0;3
ACCE;8.596;63930.080;-8.88728;3.42850;-1.18752;3
MAGN;8.597;63930.083;21.15752;-30.74402;-24.85601;3
LIGH;8.600;63930.086;485.0;3
ACCE;8.605;63930.090;-8.42759;3.07416;-1.65679;3
LIGH;8.612;63930.098;485.0;3
ACCE;8.617;63930.100;-7.72848;2.93050;-2.05901;3
MAGN;8.617;63930.103;23.87554;-33.56651;-20.26159;3
LIGH;8.620;63930.107;485.0;3
ACCE;8.625;63930.110;-7.59441;3.11246;-2.12605;3
LIGH;8.632;63930.118;485.0;3
ACCE;8.636;63930.120;-7.40287;3.12204;-2.16436;3
MAGN;8.637;63930.123;23.87554;-33.56651;-20.26159;3
LIGH;8.640;63930.126;485.0;3
ACCE;8.645;63930.130;-7.38372;3.07416;-2.32716;3
LIGH;8.650;63930.136;473.0;3
ACCE;8.656;63930.140;-8.04452;2.72939;-2.64320;3
MAGN;8.657;63930.143;23.87554;-33.56651;-20.26159;3
LIGH;8.660;63930.146;473.0;3
ACCE;8.665;63930.150;-8.39886;2.33674;-3.03585;3
LIGH;8.672;63930.158;473.0;3
ACCE;8.676;63930.160;-8.70532;2.23140;-2.82516;3
MAGN;8.677;63930.163;24.96872;-36.35239;-15.25647;3
LIGH;8.680;63930.166;473.0;3
ACCE;8.685;63930.170;-8.90643;2.33674;-2.62405;3
LIGH;8.692;63930.178;473.0;3
ACCE;8.697;63930.180;-8.55209;2.37505;-2.98796;3
MAGN;8.697;63930.183;24.96872;-36.35239;-15.25647;3
LIGH;8.700;63930.186;473.0;3
ACCE;8.705;63930.190;-7.97748;2.48039;-3.44765;3
LIGH;8.711;63930.198;473.0;3
ACCE;8.716;63930.200;-7.55610;2.65278;-3.70622;3
MAGN;8.717;63930.203;24.96872;-36.35239;-15.25647;3
LIGH;8.720;63930.206;473.0;3
ACCE;8.725;63930.210;-7.35499;2.71024;-4.14676;3
LIGH;8.734;63930.220;473.0;3
ACCE;8.737;63930.221;-7.35499;2.90177;-4.83629;3
MAGN;8.737;63930.223;25.79119;-38.03811;-8.49296;3
LIGH;8.740;63930.227;473.0;3
ACCE;8.745;63930.230;-7.39329;2.98796;-4.95121;3
LIGH;8.752;63930.238;473.0;3
ACCE;8.756;63930.240;-7.42203;2.77727;-4.85544;3
MAGN;8.758;63930.243;25.79119;-38.03811;-8.49296;3
LIGH;8.760;63930.246;473.0;3
ACCE;8.765;63930.250;-7.39329;2.33674;-4.59687;3
LIGH;8.772;63930.258;473.0;3
ACCE;8.777;63930.260;-6.94318;1.23541;-4.29999;3
MAGN;8.777;63930.263;25.79119;-38.03811;-8.49296;3
LIGH;8.780;63930.267;473.0;3
ACCE;8.785;63930.270;-6.86657;0.90022;-4.79798;3
LIGH;8.792;63930.278;473.0;3
ACCE;8.798;63930.281;-7.07726;1.01514;-5.75566;3
MAGN;8.800;63930.286;25.71722;-39.78668;-1.66726;3
LIGH;8.803;63930.289;473.0;3
ACCE;8.805;63930.290;-7.27837;1.78129;-6.76123;3
LIGH;8.810;63930.296;473.0;3
ACCE;8.816;63930.300;-7.68060;2.95923;-7.70933;3
MAGN;8.817;63930.303;25.71722;-39.78668;-1.66726;3
LIGH;8.820;63930.306;473.0;3
ACCE;8.825;63930.310;-7.75721;2.79643;-8.12113;3
LIGH;8.832;63930.318;485.0;3
ACCE;8.837;63930.321;-7.57525;2.56658;-8.14029;3
MAGN;8.838;63930.324;25.71722;-39.78668;-1.66726;3
LIGH;8.841;63930.327;485.0;3
ACCE;8.845;63930.330;-7.04853;2.08774;-7.74764;3
LIGH;8.852;63930.338;485.0;3
ACCE;8.857;63930.340;-5.88016;1.20668;-7.55610;3
MAGN;8.857;63930.343;24.11904;-40.60496;5.67908;3
LIGH;8.860;63930.346;485.0;3
ACCE;8.865;63930.350;-5.64074;0.84276;-7.71891;3
LIGH;8.872;63930.358;485.0;3
ACCE;8.877;63930.361;-5.31513;0.63207;-7.82425;3
MAGN;8.877;63930.363;24.11904;-40.60496;5.67908;3
LIGH;8.880;63930.366;485.0;3
ACCE;8.885;63930.370;-4.72137;0.40223;-7.06768;3
LIGH;8.892;63930.378;485.0;3
ACCE;8.896;63930.380;-4.75010;0.26815;-6.86657;3
MAGN;8.897;63930.383;24.11904;-40.60496;5.67908;3
LIGH;8.900;63930.386;485.0;3
ACCE;8.905;63930.390;-4.69264;-0.17238;-6.82826;3
LIGH;8.912;63930.398;485.0;3
ACCE;8.916;63930.401;-4.55856;-0.45011;-7.10599;3
MAGN;8.917;63930.403;21.48604;-40.33204;12.94883;3
LIGH;8.920;63930.406;485.0;3
ACCE;8.925;63930.410;-5.07571;0.14365;-9.14585;3
LIGH;8.930;63930.416;485.0;3
ACCE;8.939;63930.420;-5.13317;0.35434;-9.87369;3
MAGN;8.940;63930.425;21.48604;-40.33204;12.94883;3
LIGH;8.942;63930.429;485.0;3
ACCE;8.945;63930.430;-5.08528;0.32561;-10.52491;3
LIGH;8.950;63930.436;485.0;3
ACCE;8.959;63930.440;-4.54898;0.08619;-10.82179;3
MAGN;8.959;63930.445;21.48604;-40.33204;12.94883;3
LIGH;8.962;63930.449;485.0;3
ACCE;8.965;63930.450;-4.01268;-0.18196;-10.69729;3
LIGH;8.970;63930.456;485.0;3
ACCE;8.976;63930.460;-3.34231;-0.84276;-10.20888;3
MAGN;8.977;63930.463;18.78610;-38.18283;19.07497;3
LIGH;8.983;63930.469;485.0;3
GNSS;8.986;1491381388.000;39.993947;-0.073788;121.000;82.300;4.0;0.2;22;10
ACCE;8.992;63930.471;-2.73897;-1.47483;-9.64384;3
LIGH;8.993;63930.478;485.0;3
SOUN;8.993;10526.35;0.32125;84.12
GNSS;8.997;1491381388.000;39.993947;-0.073788;121.000;82.300;4.0;0.2;22;10
ACCE;8.999;63930.481;-2.46124;-2.17394;-9.02135;3
MAGN;9.000;63930.486;18.78610;-38.18283;19.07497;3
LIGH;9.003;63930.489;485.0;3
ACCE;9.005;63930.490;-2.28886;-2.04944;-8.85855;3
LIGH;9.010;63930.496;485.0;3
ACCE;9.019;63930.501;-2.03986;-2.02071;-8.82982;3
MAGN;9.020;63930.505;18.78610;-38.18283;19.07497;3
LIGH;9.024;63930.509;485.0;3
ACCE;9.025;63930.510;-1.93451;-1.94409;-9.25119;3
LIGH;9.030;63930.516;485.0;3
ACCE;9.038;63930.521;-2.30801;-1.87705;-10.16099;3
MAGN;9.039;63930.524;15.21678;-35.33113;24.56908;3
LIGH;9.041;63930.527;485.0;3
ACCE;9.046;63930.531;-2.57616;-1.94409;-10.41957;3
LIGH;9.051;63930.537;485.0;3
ACCE;9.059;63930.540;-2.65278;-2.01113;-10.17057;3
MAGN;9.060;63930.545;15.21678;-35.33113;24.56908;3
LIGH;9.062;63930.549;485.0;3
ACCE;9.065;63930.550;-2.65278;-1.86748;-9.95030;3
LIGH;9.070;63930.556;485.0;3
ACCE;9.080;63930.561;-2.26970;-2.45166;-9.89284;3
MAGN;9.081;63930.567;15.21678;-35.33113;24.56908;3
LIGH;9.083;63930.570;473.0;3
ACCE;9.085;63930.570;-1.68552;-2.74854;-9.40442;3
LIGH;9.090;63930.576;473.0;3
ACCE;9.099;63930.580;-0.96726;-2.77727;-8.77236;3
MAGN;9.100;63930.585;11.56318;-32.16006;29.05545;3
LIGH;9.102;63930.589;473.0;3
ACCE;9.105;63930.590;-0.59376;-3.22738;-8.57124;3
LIGH;9.110;63930.596;473.0;3
ACCE;9.119;63930.600;0.30646;-3.30400;-8.47547;3
MAGN;9.120;63930.605;11.56318;-32.16006;29.05545;3
LIGH;9.122;63930.609;473.0;3
ACCE;9.125;63930.610;0.64165;-3.20823;-9.04051;3
LIGH;9.130;63930.616;473.0;3
ACCE;9.137;63930.621;0.91937;-3.13162;-9.43316;3
MAGN;9.137;63930.623;11.56318;-32.16006;29.05545;3
LIGH;9.140;63930.627;439.0;3
ACCE;9.145;63930.630;0.81403;-3.02627;-9.89284;3
LIGH;9.150;63930.636;439.0;3
ACCE;9.159;63930.640;0.20111;-3.05500;-10.34295;3
MAGN;9.160;63930.645;6.63257;-28.85354;32.60374;3
LIGH;9.162;63930.649;439.0;3
ACCE;9.165;63930.650;0.35434;-3.31358;-10.51533;3
LIGH;9.170;63930.656;439.0;3
ACCE;9.179;63930.660;0.60334;-3.58173;-10.39084;3
MAGN;9.179;63930.665;6.63257;-28.85354;32.60374;3
LIGH;9.182;63930.669;439.0;3
ACCE;9.185;63930.670;0.90980;-3.74453;-10.12268;3
LIGH;9.190;63930.676;439.0;3
ACCE;9.199;63930.680;1.58975;-4.19464;-9.92157;3
MAGN;9.199;63930.685;6.63257;-28.85354;32.60374;3
LIGH;9.202;63930.688;404.0;3
ACCE;9.205;63930.690;1.88663;-4.62560;-9.39485;3
LIGH;9.210;63930.697;404.0;3
ACCE;9.219;63930.700;2.32716;-4.69264;-8.81066;3
MAGN;9.219;63930.705;0.03048;-24.77132;35.33381;3
LIGH;9.222;63930.709;404.0;3
ACCE;9.225;63930.710;2.80600;-4.81713;-8.50420;3
LIGH;9.230;63930.716;404.0;3
ACCE;9.239;63930.720;3.04542;-4.70221;-8.24563;3
MAGN;9.239;63930.725;0.03048;-24.77132;35.33381;3
LIGH;9.242;63930.729;404.0;3
ACCE;9.245;63930.730;3.16035;-4.64475;-8.26478;3
LIGH;9.250;63930.736;404.0;3
ACCE;9.259;63930.740;3.22738;-4.68306;-8.41801;3
MAGN;9.259;63930.745;0.03048;-24.77132;35.33381;3
LIGH;9.262;63930.749;335.0;3
ACCE;9.265;63930.750;3.35188;-4.49152;-8.73405;3
LIGH;9.270;63930.756;335.0;3
ACCE;9.279;63930.760;3.60088;-4.33829;-8.99262;3
MAGN;9.280;63930.765;-7.52031;-22.63451;36.87999;3
LIGH;9.282;63930.769;335.0;3
ACCE;9.285;63930.770;3.96480;-4.25210;-9.26077;3
LIGH;9.290;63930.776;335.0;3
ACCE;9.296;63930.780;4.86502;-4.30956;-8.92558;3
MAGN;9.297;63930.783;-7.52031;-22.63451;36.87999;3
LIGH;9.300;63930.786;335.0;3
ACCE;9.305;63930.790;5.16190;-4.43406;-8.80109;3
LIGH;9.310;63930.796;335.0;3
ACCE;9.319;63930.800;5.47793;-4.58729;-8.60955;3
MAGN;9.320;63930.805;-7.52031;-22.63451;36.87999;3
LIGH;9.322;63930.809;265.0;3
ACCE;9.325;63930.810;5.95677;-4.60644;-8.59997;3
LIGH;9.330;63930.816;265.0;3
ACCE;9.339;63930.820;7.17303;-4.73094;-8.57124;3
MAGN;9.339;63930.825;-15.36263;-21.58300;37.68529;3
LIGH;9.342;63930.829;265.0;3
ACCE;9.345;63930.830;7.48906;-4.56814;-8.71489;3
LIGH;9.350;63930.836;265.0;3
ACCE;9.359;63930.840;7.83383;-4.44364;-8.82982;3
MAGN;9.359;63930.845;-15.36263;-21.58300;37.68529;3
LIGH;9.362;63930.848;265.0;3
ACCE;9.365;63930.850;8.04452;-4.31914;-8.92558;3
LIGH;9.370;63930.857;265.0;3
ACCE;9.379;63930.860;8.11156;-4.16591;-8.92558;3
MAGN;9.379;63930.865;-15.36263;-21.58300;37.68529;3
LIGH;9.382;63930.869;335.0;3
ACCE;9.385;63930.870;8.14986;-4.13718;-8.91601;3
LIGH;9.390;63930.876;196.0;3
ACCE;9.399;63930.880;8.19775;-4.17549;-8.64786;3
MAGN;9.399;63930.885;-22.43995;-21.79504;36.84478;3
LIGH;9.402;63930.889;196.0;3
ACCE;9.405;63930.890;8.22648;-4.07972;-8.28394;3
LIGH;9.410;63930.896;196.0;3
ACCE;9.419;63930.901;8.56167;-3.65834;-7.68060;3
MAGN;9.419;63930.905;-22.43995;-21.79504;36.84478;3
LIGH;9.423;63930.909;196.0;3
ACCE;9.425;63930.910;8.64786;-3.49553;-7.45076;3
LIGH;9.430;63930.917;196.0;3
ACCE;9.439;63930.920;8.78193;-3.49553;-7.01022;3
MAGN;9.440;63930.925;-22.43995;-21.79504;36.84478;3
LIGH;9.442;63930.928;196.0;3
ACCE;9.445;63930.930;8.95431;-3.54342;-6.56969;3
LIGH;9.450;63930.936;115.0;3
ACCE;9.456;63930.940;9.27035;-3.31358;-5.43963;3
MAGN;9.457;63930.943;-28.89096;-23.78238;34.26004;3
LIGH;9.460;63930.946;115.0;3
ACCE;9.465;63930.950;9.43316;-3.15077;-5.07571;3
LIGH;9.470;63930.956;115.0;3
ACCE;9.479;63930.960;9.49062;-2.99754;-4.72137;3
MAGN;9.479;63930.965;-28.89096;-23.78238;34.26004;3
LIGH;9.482;63930.968;115.0;3
ACCE;9.485;63930.970;9.55765;-2.78685;-4.56814;3
LIGH;9.490;63930.976;115.0;3
ACCE;9.499;63930.980;9.66300;-2.07817;-4.17549;3
MAGN;9.499;63930.985;-28.89096;-23.78238;34.26004;3
LIGH;9.502;63930.988;115.0;3
ACCE;9.505;63930.990;9.61511;-1.93451;-4.09887;3
LIGH;9.510;63930.996;150.0;3
ACCE;9.519;63931.000;9.50977;-1.73340;-3.74453;3
MAGN;9.519;63931.005;-33.44338;-27.45383;30.32844;3
LIGH;9.522;63931.008;150.0;3
ACCE;9.525;63931.010;9.49062;-1.37906;-3.32315;3
LIGH;9.530;63931.016;150.0;3
SOUN;9.537;1553.56;0.04741;67.50
ACCE;9.539;63931.020;9.66300;-0.70868;-2.72939;3
MAGN;9.540;63931.026;-33.44338;-27.45383;30.32844;3
LIGH;9.542;63931.029;150.0;3
ACCE;9.545;63931.030;9.60554;-0.33519;-2.60489;3
LIGH;9.550;63931.036;150.0;3
ACCE;9.559;63931.040;9.52892;-0.33519;-2.44209;3
MAGN;9.559;63931.045;-33.44338;-27.45383;30.32844;3
LIGH;9.562;63931.048;150.0;3
ACCE;9.565;63931.050;9.60554;0.11492;-2.18351;3
LIGH;9.570;63931.056;358.0;3
ACCE;9.576;63931.060;9.96946;0.28730;-1.64721;3
MAGN;9.577;63931.063;-35.75476;-31.65771;25.92026;3
LIGH;9.580;63931.066;358.0;3
ACCE;9.585;63931.070;10.07480;0.58419;-1.39821;3
LIGH;9.592;63931.078;358.0;3
ACCE;9.596;63931.080;9.98861;0.91937;-1.06303;3
MAGN;9.597;63931.083;-35.75476;-31.65771;25.92026;3
LIGH;9.600;63931.086;358.0;3
ACCE;9.605;63931.090;9.62469;1.03430;-0.75657;3
LIGH;9.612;63931.098;358.0;3
ACCE;9.616;63931.100;9.49062;1.10133;-0.37350;3
MAGN;9.617;63931.103;-35.75476;-31.65771;25.92026;3
LIGH;9.620;63931.106;358.0;3
ACCE;9.626;63931.110;9.19373;1.37906;-0.19154;3
LIGH;9.630;63931.117;531.0;3
ACCE;9.637;63931.121;8.99262;1.58017;-0.19154;3
MAGN;9.638;63931.123;-36.34539;-35.51832;22.34188;3
LIGH;9.640;63931.127;531.0;3
ACCE;9.654;63931.130;8.69574;1.73340;0.18196;3
LIGH;9.655;63931.138;531.0;3
ACCE;9.657;63931.140;8.68616;1.84832;0.33519;3
MAGN;9.657;63931.143;-36.34539;-35.51832;22.34188;3
LIGH;9.660;63931.146;531.0;3
ACCE;9.665;63931.150;8.75320;1.96325;0.42138;3
LIGH;9.672;63931.158;531.0;3
ACCE;9.676;63931.160;8.72447;2.34632;0.66080;3
MAGN;9.677;63931.163;-36.34539;-35.51832;22.34188;3
LIGH;9.680;63931.167;531.0;3
ACCE;9.685;63931.170;8.70532;2.63362;0.76614;3
LIGH;9.692;63931.178;716.0;3
ACCE;9.696;63931.180;8.82024;2.84431;1.00556;3
MAGN;9.697;63931.183;-34.59486;-38.45838;19.05951;3
LIGH;9.700;63931.186;716.0;3
ACCE;9.705;63931.190;8.99262;3.04542;1.15879;3
LIGH;9.712;63931.198;716.0;3
ACCE;9.717;63931.201;8.73405;3.65834;1.23541;3
MAGN;9.717;63931.203;-34.59486;-38.45838;19.05951;3
LIGH;9.720;63931.206;716.0;3
ACCE;9.725;63931.210;8.50420;3.86903;1.19710;3
LIGH;9.732;63931.218;716.0;3
ACCE;9.736;63931.220;8.37013;4.04141;1.49398;3
MAGN;9.737;63931.223;-34.59486;-38.45838;19.05951;3
LIGH;9.740;63931.226;716.0;3
ACCE;9.745;63931.230;8.22648;4.09887;1.64721;3
LIGH;9.752;63931.238;554.0;3
ACCE;9.756;63931.240;7.99663;4.29041;2.36547;3
MAGN;9.757;63931.243;-32.34528;-41.88156;15.60036;3
LIGH;9.760;63931.246;1005.0;3
ACCE;9.765;63931.250;7.77637;4.37660;2.71024;3
LIGH;9.772;63931.258;1005.0;3
ACCE;9.776;63931.260;7.62314;4.36702;3.00712;3
MAGN;9.777;63931.263;-32.34528;-41.88156;15.60036;3
LIGH;9.780;63931.266;1005.0;3
ACCE;9.785;63931.270;7.53695;4.36702;3.14119;3
LIGH;9.790;63931.276;1005.0;3
ACCE;9.796;63931.280;7.24964;4.36702;3.59130;3
MAGN;9.798;63931.283;-32.34528;-41.88156;15.60036;3
LIGH;9.800;63931.286;1005.0;3
ACCE;9.805;63931.290;7.11557;4.43406;3.68707;3
LIGH;9.812;63931.298;1005.0;3
ACCE;9.816;63931.300;7.00065;4.57771;3.89776;3
MAGN;9.817;63931.303;-25.90358;-43.74827;12.82745;3
LIGH;9.820;63931.306;1329.0;3
ACCE;9.825;63931.310;6.72292;4.76925;4.01268;3
LIGH;9.832;63931.318;1329.0;3
ACCE;9.837;63931.321;5.81312;4.97994;4.35745;3
MAGN;9.837;63931.323;-25.90358;-43.74827;12.82745;3
LIGH;9.840;63931.326;1329.0;3
ACCE;9.845;63931.330;5.40132;4.85544;4.53941;3
LIGH;9.852;63931.338;1329.0;3
ACCE;9.856;63931.340;5.17148;4.81713;5.02782;3
MAGN;9.857;63931.343;-25.90358;-43.74827;12.82745;3
LIGH;9.860;63931.346;1329.0;3
ACCE;9.865;63931.350;5.06613;4.92248;5.51624;3
LIGH;9.871;63931.358;1329.0;3
ACCE;9.876;63931.360;4.98952;5.20978;6.12916;3
MAGN;9.877;63931.363;-19.62653;-45.12244;8.94444;3
LIGH;9.880;63931.367;1606.0;3
ACCE;9.885;63931.370;5.01825;5.46836;6.20577;3
LIGH;9.892;63931.378;1606.0;3
ACCE;9.896;63931.380;5.10444;5.56412;6.21535;3
MAGN;9.897;63931.383;-19.62653;-45.12244;8.94444;3
LIGH;9.900;63931.386;1606.0;3
ACCE;9.905;63931.390;5.02782;5.68862;6.06212;3
LIGH;9.912;63931.398;1606.0;3
ACCE;9.916;63931.400;4.58729;6.03339;6.31112;3
MAGN;9.917;63931.403;-19.62653;-45.12244;8.94444;3
LIGH;9.920;63931.406;1606.0;3
ACCE;9.925;63931.410;4.28083;6.09085;6.44519;3
LIGH;9.932;63931.418;1606.0;3
ACCE;9.936;63931.420;4.02226;6.00466;6.48350;3
MAGN;9.937;63931.423;-14.11963;-45.89360;6.16447;3
LIGH;9.940;63931.426;1757.0;3
ACCE;9.945;63931.430;3.69665;5.96635;6.48350;3
LIGH;9.950;63931.436;1757.0;3
ACCE;9.957;63931.441;3.23696;6.33027;6.35900;3
MAGN;9.957;63931.443;-14.11963;-45.89360;6.16447;3
LIGH;9.960;63931.446;1757.0;3
ACCE;9.965;63931.450;2.91135;6.54096;6.03339;3
LIGH;9.972;63931.458;1757.0;3
ACCE;9.976;63931.460;2.69108;6.56969;5.73651;3
MAGN;9.980;63931.463;-14.11963;-45.89360;6.16447;3
LIGH;9.981;63931.467;1757.0;3
SOUN;9.982;4450.48;0.13582;76.64
ACCE;9.990;63931.470;2.45166;6.29196;5.90889;3
GNSS;9.991;1491381389.000;39.993936;-0.073793;121.000;173.200;3.0;0.3;22;10
LIGH;9.993;63931.478;1757.0;3
GNSS;9.993;1491381389.000;39.993936;-0.073793;121.000;173.200;3.0;0.3;22;10
ACCE;9.997;63931.481;2.37505;6.22492;6.33027;3
MAGN;9.998;63931.483;-9.15766;-47.92637;4.13513;3
LIGH;10.000;63931.487;1699.0;3
ACCE;10.005;63931.490;2.26970;6.18662;6.60800;3
LIGH;10.012;63931.498;1849.0;3
ACCE;10.017;63931.501;2.12605;6.28239;7.01022;3
MAGN;10.017;63931.503;-9.15766;-47.92637;4.13513;3
LIGH;10.020;63931.507;1849.0;3
ACCE;10.025;63931.510;2.19309;6.42604;7.44118;3
LIGH;10.030;63931.516;1849.0;3
ACCE;10.037;63931.521;2.38462;6.65588;7.76679;3
MAGN;10.038;63931.524;-9.15766;-47.92637;4.13513;3
LIGH;10.041;63931.527;1849.0;3
ACCE;10.045;63931.530;2.65278;6.38773;7.89129;3
LIGH;10.053;63931.539;1849.0;3
ACCE;10.057;63931.540;2.66235;6.21535;7.24007;3
MAGN;10.058;63931.543;-4.89302;-48.84433;1.93992;3
LIGH;10.060;63931.546;1849.0;3
ACCE;10.066;63931.550;2.52828;6.17704;6.79953;3
LIGH;10.072;63931.558;1976.0;3
ACCE;10.077;63931.561;2.42293;6.14831;6.56011;3
MAGN;10.078;63931.563;-4.89302;-48.84433;1.93992;3
LIGH;10.080;63931.567;1976.0;3
ACCE;10.085;63931.570;2.25055;6.09085;6.27281;3
LIGH;10.092;63931.578;1976.0;3
ACCE;10.096;63931.580;1.90578;6.05254;6.39731;3
MAGN;10.097;63931.583;-4.89302;-48.84433;1.93992;3
LIGH;10.100;63931.586;1976.0;3
ACCE;10.105;63931.590;1.79086;6.14831;6.61757;3
LIGH;10.110;63931.596;1976.0;3
ACCE;10.116;63931.600;1.69509;6.12916;7.01022;3
MAGN;10.117;63931.603;-0.23520;-48.84849;0.44914;3
LIGH;10.120;63931.606;1976.0;3
ACCE;10.125;63931.610;1.59933;6.09085;7.17303;3
LIGH;10.132;63931.618;2069.0;3
ACCE;10.136;63931.621;1.31202;6.01423;7.13472;3
MAGN;10.137;63931.623;-0.23520;-48.84849;0.44914;3
LIGH;10.140;63931.627;2069.0;3
ACCE;10.145;63931.630;1.22583;6.01423;7.02938;3
LIGH;10.152;63931.638;2069.0;3
ACCE;10.157;63931.641;1.15879;6.01423;7.17303;3
MAGN;10.157;63931.643;-0.23520;-48.84849;0.44914;3
LIGH;10.160;63931.647;2069.0;3
ACCE;10.165;63931.650;1.02472;5.77481;7.17303;3
LIGH;10.172;63931.658;2069.0;3
ACCE;10.177;63931.661;0.94810;5.34386;7.25922;3
MAGN;10.177;63931.663;5.67432;-47.38555;-2.18971;3
LIGH;10.180;63931.667;2069.0;3
ACCE;10.185;63931.670;0.85234;5.18105;7.24964;3
LIGH;10.192;63931.678;2254.0;3
ACCE;10.196;63931.680;0.74699;5.10444;7.25922;3
MAGN;10.197;63931.683;5.67432;-47.38555;-2.18971;3
LIGH;10.200;63931.687;2254.0;3
ACCE;10.205;63931.690;0.61292;5.05655;7.11557;3
LIGH;10.210;63931.696;2254.0;3
ACCE;10.219;63931.700;0.16281;5.29597;7.16345;3
MAGN;10.219;63931.705;5.67432;-47.38555;-2.18971;3
LIGH;10.222;63931.709;2254.0;3
ACCE;10.225;63931.710;0.01915;5.59285;6.97192;3
LIGH;10.230;63931.716;2254.0;3
ACCE;10.239;63931.720;0.06704;5.71735;7.05811;3
MAGN;10.239;63931.725;12.39941;-44.53945;-6.67776;3
LIGH;10.242;63931.729;2254.0;3
ACCE;10.245;63931.730;0.19154;5.48751;7.13472;3
LIGH;10.250;63931.737;2416.0;3
ACCE;10.259;63931.740;0.25857;4.75010;7.80510;3
MAGN;10.259;63931.745;12.39941;-44.53945;-6.67776;3
LIGH;10.262;63931.749;2416.0;3
ACCE;10.265;63931.750;0.31603;4.29999;8.32224;3
LIGH;10.270;63931.756;2416.0;3
ACCE;10.276;63931.760;0.24900;3.94564;8.59040;3
MAGN;10.277;63931.763;12.39941;-44.53945;-6.67776;3
LIGH;10.280;63931.766;2416.0;3
ACCE;10.285;63931.770;0.03831;3.74453;8.64786;3
LIGH;10.290;63931.776;2416.0;3
ACCE;10.299;63931.781;-0.48842;3.52426;8.67659;3
MAGN;10.300;63931.785;18.93770;-40.83683;-11.51148;3
LIGH;10.302;63931.789;2416.0;3
ACCE;10.305;63931.790;-0.71826;3.39977;8.60955;3
LIGH;10.310;63931.796;2462.0;3
ACCE;10.319;63931.800;-0.92895;3.20823;8.58082;3
MAGN;10.320;63931.805;18.93770;-40.83683;-11.51148;3
LIGH;10.322;63931.809;2462.0;3
ACCE;10.325;63931.810;-1.05345;3.04542;8.59040;3
LIGH;10.330;63931.816;2462.0;3
ACCE;10.339;63931.820;-1.09176;2.92093;8.61913;3
MAGN;10.339;63931.825;18.93770;-40.83683;-11.51148;3
LIGH;10.342;63931.829;2462.0;3
ACCE;10.345;63931.830;-0.99599;2.70066;8.57124;3
LIGH;10.350;63931.837;2462.0;3
ACCE;10.359;63931.840;-0.89064;2.48039;8.72447;3
MAGN;10.360;63931.845;24.33867;-35.86694;-16.54867;3
LIGH;10.362;63931.849;2462.0;3
ACCE;10.365;63931.850;-0.82361;2.19309;9.01178;3
LIGH;10.370;63931.856;2496.0;3
ACCE;10.379;63931.860;-0.97683;2.06859;9.20331;3
MAGN;10.379;63931.865;24.33867;-35.86694;-16.54867;3
LIGH;10.382;63931.869;2346.0;3
ACCE;10.385;63931.870;-1.20668;1.92494;9.28950;3
LIGH;10.390;63931.876;2346.0;3
ACCE;10.399;63931.880;-1.76213;1.60890;9.51935;3
MAGN;10.399;63931.885;24.33867;-35.86694;-16.54867;3
LIGH;10.402;63931.889;2346.0;3
ACCE;10.405;63931.890;-1.97282;1.46525;9.39485;3
LIGH;10.410;63931.896;2346.0;3
ACCE;10.419;63931.900;-1.90578;1.08218;9.20331;3
MAGN;10.419;63931.905;28.20819;-31.16522;-20.81628;3
ACCE;10.427;63931.912;-1.57060;0.58419;9.13627;3
LIGH;10.429;63931.914;2346.0;3
LIGH;10.432;63931.918;2462.0;3
ACCE;10.437;63931.921;-0.83318;0.58419;10.14184;3
MAGN;10.437;63931.923;28.20819;-31.16522;-20.81628;3
LIGH;10.440;63931.927;2138.0;3
ACCE;10.445;63931.930;-0.66080;-0.12450;10.38126;3
LIGH;10.450;63931.936;2138.0;3
ACCE;10.459;63931.940;-0.47884;-0.34477;10.40999;3
MAGN;10.460;63931.945;28.20819;-31.16522;-20.81628;3
LIGH;10.463;63931.949;2138.0;3
ACCE;10.465;63931.950;-0.42138;-0.34477;10.41957;3
LIGH;10.470;63931.957;2138.0;3
ACCE;10.480;63931.961;-0.66080;-0.19154;11.12825;3
WIFI;10.481;63931.911;WAP123;20:17:FF:FF:F1:23;-71
WIFI;10.481;63931.911;WAP130;20:17:FF:FF:F1:30;-73
WIFI;10.481;63931.911;WAP129;20:17:FF:FF:F1:29;-69
WIFI;10.481;63931.911;WAP122;20:17:FF:FF:F1:22;-67
WIFI;10.481;63931.911;WAP108;20:17:FF:FF:F1:08;-78
WIFI;10.481;63931.911;WAP114;20:17:FF:FF:F1:14;-73
WIFI;10.481;63931.911;WAP312;20:17:FF:FF:F3:12;-80
WIFI;10.481;63931.911;WAP318;20:17:FF:FF:F3:18;-72
WIFI;10.481;63931.911;WAP105;20:17:FF:FF:F1:05;-87
WIFI;10.481;63931.911;WAP044;20:17:FF:FF:F0:44;-86
WIFI;10.481;63931.911;WAP015;20:17:FF:FF:F0:15;-84
WIFI;10.481;63931.911;WAP281;20:17:FF:FF:F2:81;-85
WIFI;10.481;63931.911;WAP165;20:17:FF:FF:F1:65;-81
WIFI;10.481;63931.911;WAP012;20:17:FF:FF:F0:12;-78
WIFI;10.481;63931.911;WAP116;20:17:FF:FF:F1:16;-90
WIFI;10.481;63931.911;WAP315;20:17:FF:FF:F3:15;-79
WIFI;10.481;63931.911;WAP111;20:17:FF:FF:F1:11;-82
WIFI;10.481;63931.911;WAP181;20:17:FF:FF:F1:81;-88
WIFI;10.481;63931.911;WAP070;20:17:FF:FF:F0:70;-88
WIFI;10.481;63931.911;WAP309;20:17:FF:FF:F3:09;-89
WIFI;10.481;63931.911;WAP180;20:17:FF:FF:F1:80;-76
WIFI;10.481;63931.911;WAP211;20:17:FF:FF:F2:11;-92
WIFI;10.481;63931.911;WAP112;20:17:FF:FF:F1:12;-91
WIFI;10.481;63931.911;WAP316;20:17:FF:FF:F3:16;-90
WIFI;10.481;63931.911;WAP320;20:17:FF:FF:F3:20;-90
WIFI;10.481;63931.911;WAP124;20:17:FF:FF:F1:24;-92
WIFI;10.481;63931.911;WAP248;20:17:FF:FF:F2:48;-91
MAGN;10.505;63931.968;31.34582;-26.86978;-25.03788;3
ACCE;10.505;63931.971;-0.86191;-0.50757;11.25275;3
LIGH;10.506;63931.978;2138.0;3
ACCE;10.506;63931.981;-1.37906;-0.97683;11.29106;3
LIGH;10.506;63931.986;2300.0;3
MAGN;10.507;63931.987;31.34582;-26.86978;-25.03788;3
LIGH;10.507;63931.990;1965.0;3
ACCE;10.507;63931.990;-1.37906;-0.97683;11.29106;3
LIGH;10.510;63931.996;1965.0;3
ACCE;10.518;63932.000;-1.69509;-1.49398;11.56878;3
MAGN;10.519;63932.005;31.34582;-26.86978;-25.03788;3
ACCE;10.525;63932.010;-1.74298;-1.97282;11.88482;3
LIGH;10.526;63932.012;1965.0;3
SOUN;10.530;7341.16;0.22404;80.99
LIGH;10.531;63932.017;1965.0;3
ACCE;10.539;63932.020;-1.68552;-2.42293;12.35408;3
MAGN;10.540;63932.026;34.26284;-21.64465;-28.18942;3
LIGH;10.543;63932.029;1965.0;3
ACCE;10.545;63932.030;-1.62806;-2.74854;12.67012;3
LIGH;10.550;63932.036;1965.0;3
ACCE;10.559;63932.040;-1.77171;-2.90177;12.98615;3
MAGN;10.560;63932.045;34.26284;-21.64465;-28.18942;3
LIGH;10.562;63932.048;1814.0;3
ACCE;10.565;63932.050;-1.83875;-2.93050;13.05319;3
LIGH;10.570;63932.056;1814.0;3
ACCE;10.579;63932.060;-1.98240;-2.96881;13.18726;3
MAGN;10.580;63932.065;34.26284;-21.64465;-28.18942;3
LIGH;10.582;63932.068;1814.0;3
ACCE;10.585;63932.070;-2.03986;-3.03585;13.12022;3
LIGH;10.590;63932.076;1814.0;3
ACCE;10.596;63932.080;-2.24097;-2.74854;12.61265;3
MAGN;10.597;63932.083;36.19404;-18.32521;-29.45463;3
LIGH;10.600;63932.086;1814.0;3
ACCE;10.605;63932.090;-2.22182;-2.55701;12.46900;3
LIGH;10.610;63932.096;1814.0;3
ACCE;10.619;63932.100;-2.11647;-2.40378;12.54562;3
MAGN;10.620;63932.105;36.19404;-18.32521;-29.45463;3
LIGH;10.622;63932.108;1814.0;3
ACCE;10.625;63932.111;-2.00155;-2.26970;12.58392;3
LIGH;10.630;63932.116;1814.0;3
ACCE;10.639;63932.120;-1.70467;-2.10690;12.36366;3
MAGN;10.640;63932.125;36.19404;-18.32521;-29.45463;3
LIGH;10.642;63932.128;1814.0;3
ACCE;10.645;63932.130;-1.58017;-1.94409;12.16254;3
LIGH;10.650;63932.136;1814.0;3
ACCE;10.659;63932.140;-1.51314;-1.74298;12.03805;3
MAGN;10.660;63932.145;36.68740;-17.51955;-29.14562;3
LIGH;10.662;63932.148;1814.0;3
ACCE;10.665;63932.150;-1.46525;-1.49398;11.95185;3
LIGH;10.670;63932.156;1814.0;3
ACCE;10.679;63932.160;-1.35033;-0.58419;11.90397;3
MAGN;10.679;63932.165;36.68740;-17.51955;-29.14562;3
LIGH;10.682;63932.168;2115.0;3
ACCE;10.685;63932.170;-1.06303;-0.17238;11.73159;3
LIGH;10.690;63932.176;2115.0;3
ACCE;10.699;63932.180;-0.86191;0.17238;11.42513;3
MAGN;10.699;63932.185;36.68740;-17.51955;-29.14562;3
LIGH;10.702;63932.188;2115.0;3
ACCE;10.706;63932.190;-0.69911;1.13006;10.58237;3
LIGH;10.710;63932.196;2115.0;3
ACCE;10.719;63932.200;-0.66080;1.62806;10.30464;3
MAGN;10.719;63932.205;34.86091;-20.22972;-27.46700;3
LIGH;10.722;63932.209;2115.0;3
ACCE;10.725;63932.210;-0.56503;2.09732;9.96946;3
LIGH;10.730;63932.216;2115.0;3
ACCE;10.739;63932.220;-0.39265;2.45166;9.58638;3
MAGN;10.739;63932.225;34.86091;-20.22972;-27.46700;3
LIGH;10.742;63932.229;2878.0;3
ACCE;10.745;63932.230;-0.24900;3.09331;8.96389;3
LIGH;10.750;63932.237;2878.0;3
ACCE;10.756;63932.240;-0.15323;3.47638;8.69574;3
MAGN;10.757;63932.243;34.86091;-20.22972;-27.46700;3
LIGH;10.760;63932.246;2878.0;3
ACCE;10.768;63932.250;-0.05746;3.82115;8.23605;3
LIGH;10.771;63932.257;2878.0;3
ACCE;10.779;63932.260;0.22984;4.37660;7.14430;3
MAGN;10.780;63932.266;32.52555;-25.80826;-24.32455;3
LIGH;10.783;63932.269;2878.0;3
ACCE;10.785;63932.270;0.26815;4.76925;6.67503;3
LIGH;10.790;63932.276;2878.0;3
ACCE;10.799;63932.280;0.38307;5.38217;6.55054;3
MAGN;10.802;63932.286;32.52555;-25.80826;-24.32455;3
LIGH;10.805;63932.291;3988.0;3
ACCE;10.806;63932.290;0.54588;5.97593;6.23450;3
LIGH;10.810;63932.296;3988.0;3
ACCE;10.819;63932.301;0.97683;6.74207;5.62159;3
MAGN;10.819;63932.305;32.52555;-25.80826;-24.32455;3
LIGH;10.822;63932.309;3988.0;3
ACCE;10.825;63932.310;1.08218;6.98149;5.17148;3
LIGH;10.830;63932.317;3988.0;3
ACCE;10.839;63932.320;1.18752;7.19218;4.90333;3
MAGN;10.841;63932.326;30.83846;-32.25058;-17.67737;3
LIGH;10.843;63932.329;3988.0;3
ACCE;10.845;63932.330;1.30245;7.42203;4.66391;3
LIGH;10.850;63932.336;3988.0;3
ACCE;10.857;63932.340;1.30245;7.53695;4.43406;3
MAGN;10.857;63932.343;30.83846;-32.25058;-17.67737;3
LIGH;10.860;63932.347;3988.0;3
ACCE;10.865;63932.350;1.34075;7.56568;4.31914;3
LIGH;10.871;63932.358;4300.0;3
ACCE;10.876;63932.360;1.45567;7.54652;4.42448;3
MAGN;10.877;63932.363;30.83846;-32.25058;-17.67737;3
LIGH;10.880;63932.366;4300.0;3
ACCE;10.885;63932.370;1.52271;7.64229;4.42448;3
LIGH;10.892;63932.378;4300.0;3
ACCE;10.896;63932.380;1.46525;7.96790;4.40533;3
MAGN;10.897;63932.383;28.18903;-37.39769;-11.15646;3
LIGH;10.900;63932.387;4300.0;3
ACCE;10.905;63932.390;1.42694;7.98706;4.33829;3
LIGH;10.912;63932.398;4300.0;3
ACCE;10.916;63932.401;1.40779;7.86256;4.36702;3
MAGN;10.917;63932.403;28.18903;-37.39769;-11.15646;3
LIGH;10.920;63932.407;4300.0;3
ACCE;10.925;63932.410;1.45567;7.79552;4.29999;3
LIGH;10.930;63932.416;3768.0;3
ACCE;10.937;63932.421;1.54187;7.75721;4.41491;3
MAGN;10.937;63932.423;28.18903;-37.39769;-11.15646;3
LIGH;10.940;63932.426;3768.0;3
ACCE;10.945;63932.430;1.48441;7.75721;4.22337;3
LIGH;10.952;63932.438;3768.0;3
ACCE;10.956;63932.440;1.45567;7.71891;4.07014;3
MAGN;10.957;63932.443;25.91834;-40.64257;-5.80769;3
LIGH;10.960;63932.446;3768.0;3
ACCE;10.965;63932.450;1.41737;7.81467;3.84030;3
SOUN;10.971;901.65;0.02752;62.77
LIGH;10.973;63932.458;3768.0;3
ACCE;10.976;63932.460;1.46525;7.96790;3.42850;3
MAGN;10.977;63932.463;25.91834;-40.64257;-5.80769;3
LIGH;10.984;63932.470;3768.0;3
GNSS;10.987;1491381390.000;39.993935;-0.073796;121.000;0.000;3.0;0.0;22;12
ACCE;10.990;63932.471;1.56102;7.87214;3.20823;3
GNSS;10.991;1491381390.000;39.993935;-0.073796;121.000;0.000;3.0;0.0;22;12
LIGH;10.993;63932.480;3179.0;3
ACCE;10.996;63932.480;1.78129;7.74764;3.19865;3
MAGN;10.997;63932.483;25.91834;-40.64257;-5.80769;3
LIGH;11.000;63932.486;3179.0;3
ACCE;11.005;63932.490;2.03986;7.69018;3.06458;3
LIGH;11.011;63932.497;3179.0;3
ACCE;11.016;63932.500;2.47082;7.79552;2.93050;3
MAGN;11.017;63932.503;23.27988;-42.89772;-0.04809;3
LIGH;11.020;63932.506;3179.0;3
ACCE;11.025;63932.510;2.62405;7.73806;2.51870;3
LIGH;11.031;63932.517;3179.0;3
ACCE;11.037;63932.521;2.71981;7.73806;2.23140;3
MAGN;11.038;63932.524;23.27988;-42.89772;-0.04809;3
ACCE;11.046;63932.531;2.82516;7.69975;1.66636;3
LIGH;11.049;63932.533;3179.0;3
LIGH;11.052;63932.538;3410.0;3
ACCE;11.057;63932.540;2.83473;7.64229;1.48441;3
MAGN;11.057;63932.543;23.27988;-42.89772;-0.04809;3
LIGH;11.060;63932.547;2543.0;3
ACCE;11.069;63932.550;2.82516;7.64229;1.23541;3
LIGH;11.070;63932.557;2543.0;3
ACCE;11.077;63932.561;2.78685;7.59441;1.04387;3
MAGN;11.078;63932.564;20.24646;-44.42323;6.24376;3
LIGH;11.081;63932.567;2543.0;3
ACCE;11.086;63932.570;2.98796;7.52737;0.36392;3
LIGH;11.090;63932.576;2543.0;3
ACCE;11.096;63932.580;3.12204;7.46991;0.06704;3
MAGN;11.098;63932.583;20.24646;-44.42323;6.24376;3
LIGH;11.100;63932.586;2543.0;3
ACCE;11.105;63932.590;3.28484;7.36456;-0.22984;3
LIGH;11.112;63932.598;2843.0;3
ACCE;11.117;63932.601;3.28484;6.97192;-1.09176;3
MAGN;11.118;63932.603;20.24646;-44.42323;6.24376;3
LIGH;11.120;63932.606;1583.0;3
ACCE;11.125;63932.610;3.37104;6.58884;-1.49398;3
LIGH;11.132;63932.618;1583.0;3
ACCE;11.136;63932.620;3.49553;6.15789;-1.67594;3
MAGN;11.137;63932.623;15.32549;-44.67812;12.24610;3
LIGH;11.140;63932.626;1583.0;3
ACCE;11.145;63932.630;3.54342;5.77481;-2.01113;3
LIGH;11.152;63932.638;1583.0;3
ACCE;11.156;63932.640;3.92649;4.91290;-2.33674;3
MAGN;11.157;63932.643;15.32549;-44.67812;12.24610;3
LIGH;11.160;63932.646;1583.0;3
ACCE;11.165;63932.650;4.24253;4.34787;-2.71024;3
LIGH;11.172;63932.658;1583.0;3
ACCE;11.176;63932.660;4.77883;3.83072;-2.98796;3
MAGN;11.177;63932.663;15.32549;-44.67812;12.24610;3
LIGH;11.180;63932.666;739.0;3
ACCE;11.185;63932.670;5.39174;3.41892;-3.49553;3
LIGH;11.192;63932.678;739.0;3
ACCE;11.196;63932.680;6.33985;3.26569;-4.21380;3
MAGN;11.197;63932.683;9.20758;-43.79702;19.23216;3
LIGH;11.200;63932.686;739.0;3
ACCE;11.205;63932.690;6.49307;3.14119;-5.00867;3
LIGH;11.212;63932.698;739.0;3
ACCE;11.217;63932.700;6.37815;3.14119;-5.70778;3
MAGN;11.217;63932.703;9.20758;-43.79702;19.23216;3
LIGH;11.220;63932.707;739.0;3
ACCE;11.225;63932.710;6.14831;3.08373;-6.75165;3
LIGH;11.232;63932.718;739.0;3
ACCE;11.236;63932.720;5.51624;2.87304;-8.29351;3
MAGN;11.237;63932.723;9.20758;-43.79702;19.23216;3
LIGH;11.240;63932.726;138.0;3
ACCE;11.245;63932.730;5.34386;2.92093;-8.70532;3
LIGH;11.250;63932.736;138.0;3
ACCE;11.257;63932.740;5.27682;2.84431;-8.78193;3
MAGN;11.258;63932.743;5.21051;-40.31996;26.15961;3
LIGH;11.260;63932.747;138.0;3
ACCE;11.265;63932.750;5.22894;2.71981;-8.82982;3
LIGH;11.272;63932.758;138.0;3
ACCE;11.276;63932.760;5.30555;2.29843;-8.40844;3
MAGN;11.277;63932.763;5.21051;-40.31996;26.15961;3
LIGH;11.280;63932.766;138.0;3
ACCE;11.285;63932.770;5.43963;1.92494;-8.28394;3
LIGH;11.292;63932.778;138.0;3
ACCE;11.296;63932.780;5.66947;1.73340;-7.97748;3
MAGN;11.297;63932.783;5.21051;-40.31996;26.15961;3
LIGH;11.300;63932.786;92.0;3
ACCE;11.305;63932.790;5.86101;1.62806;-8.03494;3
LIGH;11.312;63932.798;92.0;3
ACCE;11.317;63932.800;5.75566;1.15879;-8.45632;3
MAGN;11.317;63932.803;1.76570;-36.00021;31.91719;3
LIGH;11.320;63932.806;92.0;3
ACCE;11.325;63932.810;5.59285;0.83318;-8.95431;3
LIGH;11.332;63932.818;92.0;3
ACCE;11.336;63932.820;5.60243;0.41180;-9.10754;3
MAGN;11.338;63932.823;1.76570;-36.00021;31.91719;3
LIGH;11.343;63932.829;92.0;3
ACCE;11.345;63932.830;5.75566;0.10534;-9.19373;3
LIGH;11.352;63932.838;92.0;3
ACCE;11.356;63932.840;5.79397;-0.63207;-9.16500;3
MAGN;11.358;63932.843;1.76570;-36.00021;31.91719;3
LIGH;11.360;63932.846;92.0;3
ACCE;11.365;63932.850;5.92804;-1.02472;-9.11712;3
LIGH;11.371;63932.857;92.0;3
ACCE;11.376;63932.861;6.10043;-1.29287;-8.90643;3
MAGN;11.377;63932.863;-0.55742;-31.14253;35.58555;3
LIGH;11.380;63932.866;92.0;3
ACCE;11.385;63932.870;6.16746;-1.57060;-8.92558;3
LIGH;11.391;63932.877;92.0;3
ACCE;11.396;63932.880;6.21535;-2.47082;-9.31823;3
MAGN;11.397;63932.883;-0.55742;-31.14253;35.58555;3
LIGH;11.400;63932.886;92.0;3
ACCE;11.405;63932.890;6.25365;-2.58574;-9.55765;3
LIGH;11.410;63932.896;92.0;3
ACCE;11.416;63932.900;6.11958;-2.63362;-9.55765;3
MAGN;11.417;63932.903;-0.55742;-31.14253;35.58555;3
LIGH;11.420;63932.907;69.0;3
ACCE;11.425;63932.910;5.98550;-3.02627;-10.06522;3
LIGH;11.430;63932.917;150.0;3
ACCE;11.436;63932.921;6.02381;-3.17950;-10.24718;3
MAGN;11.437;63932.923;-0.95571;-25.98150;38.28596;3
LIGH;11.440;63932.927;150.0;3
ACCE;11.445;63932.930;6.04296;-3.21781;-10.63983;3
LIGH;11.451;63932.938;150.0;3
ACCE;11.457;63932.941;6.02381;-3.12204;-10.92714;3
MAGN;11.457;63932.943;-0.95571;-25.98150;38.28596;3
LIGH;11.460;63932.947;150.0;3
ACCE;11.465;63932.950;5.66947;-2.80600;-11.47301;3
LIGH;11.472;63932.958;150.0;3
ACCE;11.476;63932.960;5.04698;-2.62405;-11.60709;3
MAGN;11.477;63932.963;-0.95571;-25.98150;38.28596;3
LIGH;11.480;63932.966;150.0;3
ACCE;11.485;63932.970;4.46279;-2.64320;-11.62624;3
LIGH;11.490;63932.976;219.0;3
ACCE;11.499;63932.980;4.27126;-2.93050;-11.63582;3
MAGN;11.500;63932.985;1.43917;-21.54550;39.99673;3
LIGH;11.502;63932.989;219.0;3
ACCE;11.505;63932.990;3.99353;-2.94008;-11.44428;3
LIGH;11.510;63932.996;219.0;3
ACCE;11.519;63933.000;3.57215;-3.03585;-11.29106;3
MAGN;11.520;63933.005;1.43917;-21.54550;39.99673;3
SOUN;11.522;5496.46;0.16774;78.47
LIGH;11.525;63933.009;219.0;3
ACCE;11.526;63933.010;3.67749;-3.17950;-11.28148;3
LIGH;11.530;63933.017;219.0;3
ACCE;11.539;63933.020;4.76925;-3.61046;-10.41957;3
MAGN;11.540;63933.025;1.43917;-21.54550;39.99673;3
LIGH;11.542;63933.029;219.0;3
ACCE;11.545;63933.030;5.08528;-3.53384;-10.40999;3
LIGH;11.550;63933.036;335.0;3
ACCE;11.559;63933.041;5.37259;-3.38061;-10.68772;3
MAGN;11.560;63933.045;6.36396;-19.29678;39.41516;3
LIGH;11.562;63933.049;335.0;3
ACCE;11.565;63933.050;5.43963;-3.11246;-11.01333;3
LIGH;11.570;63933.056;335.0;3
ACCE;11.576;63933.060;4.27126;-2.67193;-11.21444;3
MAGN;11.577;63933.063;6.36396;-19.29678;39.41516;3
LIGH;11.580;63933.066;335.0;3
ACCE;11.585;63933.070;3.39019;-2.51870;-11.08994;3
LIGH;11.590;63933.076;335.0;3
ACCE;11.599;63933.080;2.56658;-2.66235;-10.70687;3
MAGN;11.599;63933.085;6.36396;-19.29678;39.41516;3
LIGH;11.602;63933.089;335.0;3
ACCE;11.605;63933.090;1.63763;-2.94008;-10.50576;3
LIGH;11.610;63933.096;393.0;3
ACCE;11.619;63933.100;0.21069;-2.89220;-9.92157;3
MAGN;11.620;63933.105;12.72724;-19.64643;37.96936;3
LIGH;11.622;63933.109;393.0;3
ACCE;11.625;63933.110;-0.22027;-2.70066;-9.91199;3
LIGH;11.630;63933.117;393.0;3
ACCE;11.639;63933.120;-0.68953;-2.64320;-9.93115;3
MAGN;11.640;63933.125;12.72724;-19.64643;37.96936;3
LIGH;11.642;63933.129;393.0;3
ACCE;11.645;63933.130;-1.03430;-2.29843;-9.98861;3
LIGH;11.650;63933.136;393.0;3
ACCE;11.659;63933.140;-0.91937;-1.58017;-10.19930;3
MAGN;11.660;63933.146;12.72724;-19.64643;37.96936;3
LIGH;11.663;63933.149;393.0;3
ACCE;11.665;63933.150;-1.16837;-1.46525;-10.14184;3
LIGH;11.670;63933.156;427.0;3
ACCE;11.679;63933.161;-1.50356;-1.50356;-9.77792;3
MAGN;11.680;63933.165;19.65523;-21.33212;34.74841;3
LIGH;11.682;63933.169;427.0;3
ACCE;11.685;63933.170;-1.77171;-1.47483;-9.66300;3
LIGH;11.690;63933.176;427.0;3
ACCE;11.699;63933.180;-2.70066;-1.97282;-10.36211;3
MAGN;11.700;63933.185;19.65523;-21.33212;34.74841;3
LIGH;11.702;63933.189;427.0;3
ACCE;11.705;63933.190;-2.92093;-1.94409;-10.28549;3
LIGH;11.710;63933.196;427.0;3
ACCE;11.719;63933.200;-3.21781;-2.11647;-10.09395;3
MAGN;11.719;63933.205;19.65523;-21.33212;34.74841;3
LIGH;11.722;63933.209;427.0;3
ACCE;11.725;63933.210;-3.41892;-2.13563;-9.70131;3
LIGH;11.730;63933.216;416.0;3
ACCE;11.736;63933.221;-3.19865;-1.60890;-9.62469;3
MAGN;11.737;63933.223;26.03896;-23.65956;30.09949;3
LIGH;11.740;63933.227;450.0;3
ACCE;11.745;63933.230;-3.08373;-1.31202;-9.89284;3
LIGH;11.750;63933.236;450.0;3
ACCE;11.759;63933.240;-2.91135;-0.93853;-9.88326;3
MAGN;11.760;63933.245;26.03896;-23.65956;30.09949;3
LIGH;11.762;63933.249;450.0;3
ACCE;11.765;63933.250;-2.70066;-0.60334;-9.80665;3
LIGH;11.770;63933.256;450.0;3
ACCE;11.779;63933.260;-3.12204;0.15323;-10.16099;3
MAGN;11.779;63933.265;26.03896;-23.65956;30.09949;3
LIGH;11.782;63933.269;450.0;3
ACCE;11.785;63933.270;-3.96480;0.42138;-10.05565;3
LIGH;11.790;63933.276;450.0;3
ACCE;11.799;63933.280;-4.92248;0.60334;-9.59596;3
MAGN;11.800;63933.286;32.14696;-26.16916;23.00783;3
LIGH;11.803;63933.289;473.0;3
ACCE;11.805;63933.290;-5.96635;0.97683;-9.66300;3
LIGH;11.810;63933.297;473.0;3
ACCE;11.819;63933.300;-5.96635;0.34477;-10.18015;3
MAGN;11.820;63933.306;32.14696;-26.16916;23.00783;3
LIGH;11.823;63933.309;473.0;3
ACCE;11.825;63933.310;-5.71735;-0.18196;-9.81623;3
LIGH;11.830;63933.317;473.0;3
ACCE;11.839;63933.320;-5.31513;-0.46926;-9.08839;3
MAGN;11.839;63933.325;32.14696;-26.16916;23.00783;3
LIGH;11.842;63933.329;473.0;3
ACCE;11.845;63933.330;-4.94163;-0.03831;-7.96790;3
LIGH;11.850;63933.337;473.0;3
ACCE;11.859;63933.340;-4.99909;0.15323;-7.81467;3
MAGN;11.859;63933.345;36.02106;-28.68874;15.28474;3
LIGH;11.863;63933.349;450.0;3
ACCE;11.865;63933.350;-5.07571;0.64165;-7.83383;3
LIGH;11.870;63933.357;450.0;3
ACCE;11.879;63933.360;-5.45878;1.80044;-7.88171;3
MAGN;11.880;63933.366;36.02106;-28.68874;15.28474;3
LIGH;11.882;63933.369;450.0;3
ACCE;11.885;63933.370;-5.65032;2.66235;-7.71891;3
LIGH;11.890;63933.376;450.0;3
ACCE;11.896;63933.380;-6.11000;3.16035;-7.32626;3
MAGN;11.897;63933.383;36.02106;-28.68874;15.28474;3
LIGH;11.900;63933.386;450.0;3
ACCE;11.905;63933.390;-6.93361;3.13162;-6.91445;3
LIGH;11.910;63933.396;450.0;3
ACCE;11.919;63933.400;-8.22648;2.69108;-6.31112;3
MAGN;11.919;63933.405;38.38488;-30.19171;6.70622;3
LIGH;11.922;63933.409;439.0;3
ACCE;11.925;63933.410;-8.38928;2.22182;-6.42604;3
LIGH;11.930;63933.416;439.0;3
ACCE;11.939;63933.420;-8.22648;2.06859;-5.93762;3
MAGN;11.940;63933.425;38.38488;-30.19171;6.70622;3
LIGH;11.942;63933.429;439.0;3
ACCE;11.945;63933.430;-7.79552;2.24097;-5.19063;3
LIGH;11.950;63933.436;439.0;3
ACCE;11.959;63933.440;-6.93361;2.57616;-4.75967;3
MAGN;11.959;63933.445;38.38488;-30.19171;6.70622;3
SOUN;11.963;6690.18;0.20417;80.18
LIGH;11.965;63933.449;439.0;3
ACCE;11.966;63933.450;-6.82826;2.92093;-4.76925;3
LIGH;11.970;63933.456;439.0;3
ACCE;11.979;63933.460;-6.81869;3.16035;-4.83629;3
MAGN;11.981;63933.466;38.72525;-30.69993;-1.51905;3
LIGH;11.983;63933.469;427.0;3
GNSS;11.984;1491381391.000;39.993931;-0.073799;121.000;0.000;3.0;0.0;22;12
ACCE;11.991;63933.471;-6.86657;3.40934;-4.74052;3
LIGH;11.992;63933.477;427.0;3
GNSS;11.994;1491381391.000;39.993931;-0.073799;121.000;0.000;3.0;0.0;22;12
ACCE;12.000;63933.482;-7.29753;3.96480;-4.52983;3
MAGN;12.002;63933.488;38.72525;-30.69993;-1.51905;3
LIGH;12.004;63933.491;427.0;3
ACCE;12.005;63933.490;-7.85298;4.14676;-4.29041;3
LIGH;12.010;63933.496;427.0;3
ACCE;12.019;63933.500;-8.07325;4.14676;-4.59687;3
MAGN;12.019;63933.505;38.72525;-30.69993;-1.51905;3
LIGH;12.022;63933.509;427.0;3
ACCE;12.026;63933.511;-8.24563;3.58173;-5.49709;3
LIGH;12.030;63933.516;427.0;3
ACCE;12.040;63933.521;-8.06367;4.65433;-4.72137;3
MAGN;12.041;63933.527;37.58836;-29.78062;-9.17593;3
ACCE;12.045;63933.530;-7.62314;5.16190;-4.68306;3
LIGH;12.046;63933.532;450.0;3
LIGH;12.051;63933.537;450.0;3
ACCE;12.056;63933.541;-7.29753;5.66947;-3.85945;3
MAGN;12.057;63933.543;37.58836;-29.78062;-9.17593;3
LIGH;12.060;63933.546;450.0;3
ACCE;12.066;63933.551;-7.28795;5.84185;-3.32315;3
LIGH;12.070;63933.556;450.0;3
ACCE;12.080;63933.560;-7.47949;5.40132;-2.67193;3
MAGN;12.081;63933.566;37.58836;-29.78062;-9.17593;3
LIGH;12.083;63933.570;450.0;3
ACCE;12.085;63933.570;-7.23049;5.24809;-2.22182;3
LIGH;12.090;63933.576;450.0;3
ACCE;12.099;63933.581;-6.79953;5.29597;-1.58017;3
MAGN;12.100;63933.585;35.34300;-28.80438;-16.42403;3
LIGH;12.102;63933.589;520.0;3
ACCE;12.105;63933.590;-6.42604;5.54497;-1.00556;3
LIGH;12.110;63933.596;520.0;3
ACCE;12.119;63933.600;-5.73651;5.65989;-0.36392;3
MAGN;12.120;63933.605;35.34300;-28.80438;-16.42403;3
LIGH;12.122;63933.609;520.0;3
ACCE;12.125;63933.610;-5.59285;6.07170;-0.17238;3
LIGH;12.130;63933.616;520.0;3
ACCE;12.136;63933.620;-5.55455;6.59842;-0.37350;3
MAGN;12.138;63933.623;35.34300;-28.80438;-16.42403;3
LIGH;12.140;63933.626;520.0;3
ACCE;12.145;63933.630;-6.48350;7.04853;-0.36392;3
LIGH;12.152;63933.638;520.0;3
ACCE;12.157;63933.641;-6.77080;6.72292;-0.18196;3
MAGN;12.157;63933.643;31.30273;-26.75618;-21.88835;3
LIGH;12.160;63933.646;520.0;3
ACCE;12.165;63933.650;-6.80911;6.45477;-0.25857;3
LIGH;12.172;63933.658;716.0;3
ACCE;12.176;63933.660;-6.86657;6.43561;0.02873;3
MAGN;12.177;63933.663;31.30273;-26.75618;-21.88835;3
LIGH;12.180;63933.666;716.0;3
ACCE;12.185;63933.670;-6.54096;6.46434;1.01514;3
LIGH;12.192;63933.678;716.0;3
ACCE;12.197;63933.680;-6.02381;6.57927;0.96726;3
MAGN;12.197;63933.683;31.30273;-26.75618;-21.88835;3
LIGH;12.200;63933.686;716.0;3
ACCE;12.205;63933.690;-5.67905;6.90488;1.06303;3
LIGH;12.211;63933.697;716.0;3
ACCE;12.216;63933.701;-5.38217;7.38372;1.44610;3
MAGN;12.217;63933.703;28.43420;-23.20536;-26.41109;3
LIGH;12.220;63933.706;716.0;3
ACCE;12.225;63933.710;-5.26724;7.40287;1.67594;3
LIGH;12.230;63933.716;1098.0;3
ACCE;12.236;63933.720;-5.20021;7.21134;2.06859;3
MAGN;12.237;63933.723;28.43420;-23.20536;-26.41109;3
LIGH;12.240;63933.726;1098.0;3
ACCE;12.245;63933.730;-5.18105;7.00065;2.19309;3
LIGH;12.252;63933.738;1098.0;3
ACCE;12.257;63933.740;-5.28640;7.27837;2.39420;3
MAGN;12.257;63933.743;28.43420;-23.20536;-26.41109;3
LIGH;12.260;63933.746;1098.0;3
ACCE;12.265;63933.750;-5.22894;7.42203;2.47082;3
LIGH;12.272;63933.758;1098.0;3
ACCE;12.276;63933.760;-5.14275;7.59441;2.46124;3
MAGN;12.277;63933.763;26.26830;-20.32672;-29.45559;3
LIGH;12.280;63933.766;1098.0;3
ACCE;12.285;63933.770;-5.30555;7.82425;2.26970;3
LIGH;12.292;63933.778;1583.0;3
ACCE;12.296;63933.780;-5.08528;8.18817;2.35589;3
MAGN;12.297;63933.783;26.26830;-20.32672;-29.45559;3
LIGH;12.300;63933.787;1583.0;3
ACCE;12.305;63933.790;-4.83629;8.26478;2.32716;3
LIGH;12.312;63933.798;1583.0;3
ACCE;12.316;63933.800;-4.75010;8.20732;2.53785;3
MAGN;12.317;63933.803;26.26830;-20.32672;-29.45559;3
LIGH;12.320;63933.806;1583.0;3
ACCE;12.325;63933.810;-4.73094;8.11156;2.73897;3
LIGH;12.332;63933.818;1583.0;3
ACCE;12.336;63933.820;-4.44364;7.34541;2.95923;3
MAGN;12.337;63933.823;24.52625;-17.44360;-31.92847;3
LIGH;12.340;63933.826;1583.0;3
ACCE;12.345;63933.830;-4.31914;7.26880;3.18908;3
LIGH;12.352;63933.838;2115.0;3
ACCE;12.356;63933.840;-4.40533;7.42203;3.63919;3
MAGN;12.357;63933.843;24.52625;-17.44360;-31.92847;3
LIGH;12.360;63933.846;2115.0;3
ACCE;12.365;63933.850;-4.54898;7.49864;3.73495;3
LIGH;12.372;63933.858;2115.0;3
ACCE;12.376;63933.860;-4.53941;7.19218;4.17549;3
MAGN;12.377;63933.863;24.52625;-17.44360;-31.92847;3
LIGH;12.380;63933.866;2115.0;3
ACCE;12.385;63933.870;-4.34787;7.02938;4.14676;3
LIGH;12.390;63933.876;2115.0;3
ACCE;12.396;63933.880;-4.25210;7.13472;4.68306;3
MAGN;12.398;63933.883;24.08628;-13.78402;-34.08064;3
ACCE;12.405;63933.890;-4.04141;7.28795;4.71179;3
LIGH;12.410;63933.896;1722.0;3
LIGH;12.413;63933.899;3028.0;3
ACCE;12.417;63933.901;-3.66792;8.07325;4.57771;3
MAGN;12.419;63933.903;24.08628;-13.78402;-34.08064;3
LIGH;12.421;63933.907;3028.0;3
ACCE;12.429;63933.911;-3.46680;8.43717;4.52983;3
LIGH;12.433;63933.917;3028.0;3
ACCE;12.437;63933.921;-3.47638;8.52336;4.69264;3
MAGN;12.437;63933.923;24.08628;-13.78402;-34.08064;3
LIGH;12.440;63933.927;3028.0;3
ACCE;12.445;63933.930;-3.73495;8.31267;4.75967;3
LIGH;12.452;63933.938;3028.0;3
ACCE;12.456;63933.940;-4.07014;7.34541;5.43963;3
MAGN;12.457;63933.943;23.91367;-8.79493;-36.75811;3
LIGH;12.460;63933.946;3028.0;3
ACCE;12.465;63933.950;-3.94564;6.70376;5.65032;3
LIGH;12.472;63933.958;2427.0;3
ACCE;12.476;63933.960;-3.70622;6.30154;5.88974;3
MAGN;12.477;63933.963;23.91367;-8.79493;-36.75811;3
LIGH;12.480;63933.966;3837.0;3
ACCE;12.485;63933.970;-3.42850;6.24408;6.02381;3
LIGH;12.492;63933.978;3837.0;3
ACCE;12.496;63933.980;-2.00155;6.99107;6.32069;3
MAGN;12.497;63933.983;23.91367;-8.79493;-36.75811;3
LIGH;12.500;63933.986;3837.0;3
ACCE;12.505;63933.990;-2.03028;7.23049;6.68461;3
LIGH;12.512;63933.998;3837.0;3
SOUN;12.514;805.09;0.02457;61.79
ACCE;12.517;63934.001;-2.33674;7.03895;6.78996;3
MAGN;12.517;63934.003;23.31730;-5.03823;-38.43242;3
LIGH;12.520;63934.006;3837.0;3
ACCE;12.525;63934.010;-2.90177;6.27281;6.62715;3
LIGH;12.531;63934.018;3837.0;3
ACCE;12.536;63934.020;-2.71981;5.95677;6.75165;3
MAGN;12.537;63934.023;23.31730;-5.03823;-38.43242;3
LIGH;12.540;63934.026;4115.0;3
ACCE;12.545;63934.030;-2.83473;5.97593;6.63673;3
LIGH;12.550;63934.036;4115.0;3
ACCE;12.557;63934.041;-2.95923;6.09085;6.40688;3
MAGN;12.557;63934.043;23.31730;-5.03823;-38.43242;3
LIGH;12.560;63934.047;4115.0;3
ACCE;12.565;63934.050;-2.42293;6.26323;6.10043;3
LIGH;12.572;63934.058;4115.0;3
ACCE;12.576;63934.060;-2.00155;6.26323;6.27281;3
MAGN;12.577;63934.063;23.21329;-2.46335;-39.46280;3
LIGH;12.580;63934.066;4115.0;3
ACCE;12.585;63934.070;-1.62806;6.10043;6.44519;3
LIGH;12.592;63934.078;4115.0;3
ACCE;12.597;63934.080;-0.74699;5.51624;7.18261;3
MAGN;12.597;63934.083;23.21329;-2.46335;-39.46280;3
LIGH;12.600;63934.087;3918.0;3
ACCE;12.605;63934.090;-0.50757;5.32470;7.38372;3
LIGH;12.612;63934.098;3918.0;3
ACCE;12.616;63934.100;-0.40223;5.23851;7.77637;3
MAGN;12.617;63934.103;23.21329;-2.46335;-39.46280;3
LIGH;12.620;63934.106;3918.0;3
ACCE;12.625;63934.110;-0.37350;5.10444;7.85298;3
LIGH;12.630;63934.116;3918.0;3
ACCE;12.636;63934.120;-0.19154;4.46279;8.19775;3
MAGN;12.637;63934.123;22.67059;0.70105;-40.85909;3
LIGH;12.640;63934.127;3918.0;3
ACCE;12.645;63934.130;0.10534;4.12760;8.25521;3
LIGH;12.652;63934.138;3918.0;3
ACCE;12.656;63934.140;0.49799;3.88818;8.46590;3
MAGN;12.658;63934.143;22.67059;0.70105;-40.85909;3
LIGH;12.660;63934.146;3086.0;3
ACCE;12.665;63934.150;0.91937;3.71580;8.50420;3
LIGH;12.672;63934.158;3086.0;3
ACCE;12.676;63934.160;1.55144;3.24654;8.61913;3
MAGN;12.677;63934.163;22.67059;0.70105;-40.85909;3
LIGH;12.680;63934.166;3086.0;3
ACCE;12.685;63934.170;1.86748;3.12204;8.51378;3
LIGH;12.692;63934.178;3086.0;3
ACCE;12.696;63934.180;2.12605;2.49955;8.92558;3
MAGN;12.697;63934.183;21.39329;3.06570;-41.47043;3
LIGH;12.700;63934.186;3086.0;3
ACCE;12.705;63934.190;2.35589;1.50356;8.69574;3
LIGH;12.710;63934.196;3086.0;3
ACCE;12.716;63934.200;2.70066;0.84276;8.66701;3
MAGN;12.717;63934.203;21.39329;3.06570;-41.47043;3
LIGH;12.720;63934.206;2127.0;3
ACCE;12.725;63934.210;2.82516;0.85234;8.55209;3
LIGH;12.732;63934.218;2127.0;3
ACCE;12.737;63934.221;3.01669;0.99599;8.50420;3
MAGN;12.737;63934.223;21.39329;3.06570;-41.47043;3
LIGH;12.740;63934.227;2127.0;3
ACCE;12.745;63934.230;3.24654;1.09176;8.42759;3
LIGH;12.752;63934.238;2127.0;3
ACCE;12.756;63934.240;3.81157;0.78530;8.66701;3
MAGN;12.757;63934.243;19.37433;5.09534;-41.72554;3
LIGH;12.760;63934.246;2127.0;3
ACCE;12.765;63934.250;4.00311;0.63207;8.59040;3
LIGH;12.770;63934.256;2127.0;3
ACCE;12.779;63934.260;4.08930;0.53630;8.79151;3
MAGN;12.780;63934.265;19.37433;5.09534;-41.72554;3
LIGH;12.782;63934.269;1537.0;3
ACCE;12.785;63934.270;3.96480;0.48842;8.75320;3
LIGH;12.790;63934.276;1537.0;3
ACCE;12.802;63934.280;3.71580;0.26815;8.44674;3
MAGN;12.804;63934.290;19.37433;5.09534;-41.72554;3
ACCE;12.806;63934.290;3.71580;0.26815;8.44674;3
LIGH;12.808;63934.294;1537.0;3
LIGH;12.811;63934.297;1537.0;3
ACCE;12.819;63934.300;4.12760;-0.40223;8.76278;3
MAGN;12.819;63934.305;17.54513;6.79595;-41.63769;3
LIGH;12.822;63934.309;1537.0;3
ACCE;12.825;63934.310;4.36702;-1.68552;8.71489;3
LIGH;12.830;63934.317;1537.0;3
ACCE;12.839;63934.320;4.19464;-2.48039;8.18817;3
MAGN;12.839;63934.325;17.54513;6.79595;-41.63769;3
LIGH;12.842;63934.329;1838.0;3
ACCE;12.845;63934.330;4.11803;-2.70066;8.34140;3
LIGH;12.850;63934.337;1190.0;3
ACCE;12.859;63934.340;4.02226;-3.24654;8.35098;3
MAGN;12.860;63934.345;17.54513;6.79595;-41.63769;3
LIGH;12.862;63934.349;1190.0;3
ACCE;12.865;63934.350;3.87861;-3.91691;8.44674;3
LIGH;12.870;63934.357;1190.0;3
ACCE;12.876;63934.361;3.56257;-4.21380;8.23605;3
MAGN;12.877;63934.363;16.03313;7.02994;-42.23657;3
LIGH;12.881;63934.367;1190.0;3
ACCE;12.885;63934.370;3.31358;-3.94564;8.29351;3
LIGH;12.890;63934.377;1190.0;3
ACCE;12.899;63934.380;3.30400;-3.71580;8.46590;3
MAGN;12.900;63934.385;16.03313;7.02994;-42.23657;3
LIGH;12.902;63934.389;1190.0;3
ACCE;12.905;63934.390;3.28484;-3.62003;8.54251;3
LIGH;12.910;63934.397;1040.0;3
ACCE;12.919;63934.400;3.03585;-3.78284;8.51378;3
MAGN;12.920;63934.405;16.03313;7.02994;-42.23657;3
LIGH;12.922;63934.409;1040.0;3
ACCE;12.925;63934.410;2.88262;-4.07972;8.50420;3
LIGH;12.930;63934.417;1040.0;3
ACCE;12.939;63934.420;2.64320;-4.18506;8.37013;3
MAGN;12.940;63934.425;14.88827;6.31429;-42.41093;3
LIGH;12.942;63934.429;1040.0;3
ACCE;12.945;63934.430;2.08774;-5.43005;8.71489;3
LIGH;12.950;63934.436;1040.0;3
SOUN;12.955;5944.46;0.18142;79.15
ACCE;12.959;63934.440;2.13563;-6.38773;9.07881;3
MAGN;12.959;63934.446;14.88827;6.31429;-42.41093;3
LIGH;12.962;63934.449;1040.0;3
ACCE;12.965;63934.450;2.16436;-7.24964;8.84897;3
LIGH;12.970;63934.456;1017.0;3
ACCE;12.979;63934.460;2.52828;-8.18817;8.73405;3
MAGN;12.982;63934.468;14.88827;6.31429;-42.41093;3
GNSS;12.984;1491381392.000;39.993924;-0.073805;121.000;0.000;3.0;0.0;22;11
ACCE;12.991;63934.471;2.51870;-8.24563;9.08839;3
LIGH;12.992;63934.477;1017.0;3
GNSS;12.992;1491381392.000;39.993924;-0.073805;121.000;0.000;3.0;0.0;22;11
LIGH;12.994;63934.480;1017.0;3
ACCE;12.998;63934.480;2.47082;-8.03494;9.36612;3
MAGN;12.999;63934.485;13.69831;1.83418;-42.56363;3
LIGH;13.002;63934.488;1017.0;3
ACCE;13.005;63934.490;2.41336;-7.97748;9.32781;3
LIGH;13.010;63934.496;1017.0;3
ACCE;13.018;63934.500;2.47082;-7.18261;9.63427;3
MAGN;13.019;63934.505;13.69831;1.83418;-42.56363;3
LIGH;13.022;63934.508;1017.0;3
ACCE;13.025;63934.510;2.34632;-7.10599;9.89284;3
LIGH;13.030;63934.516;1340.0;3
ACCE;13.037;63934.521;2.02071;-7.00065;10.00776;3
MAGN;13.038;63934.523;13.69831;1.83418;-42.56363;3
LIGH;13.042;63934.527;1340.0;3
ACCE;13.045;63934.530;1.88663;-6.71334;9.85453;3
LIGH;13.051;63934.537;1340.0;3
ACCE;13.058;63934.540;2.41336;-5.92804;10.42914;3
MAGN;13.059;63934.545;11.68392;-4.97264;-41.39331;3
LIGH;13.062;63934.548;1340.0;3
ACCE;13.065;63934.550;3.09331;-5.69820;10.98460;3
LIGH;13.070;63934.556;1340.0;3
ACCE;13.078;63934.560;3.49553;-5.63116;10.93671;3
MAGN;13.079;63934.565;11.68392;-4.97264;-41.39331;3
LIGH;13.082;63934.568;1340.0;3
ACCE;13.085;63934.570;3.59130;-5.35344;10.58237;3
LIGH;13.090;63934.576;2057.0;3
ACCE;13.098;63934.580;3.18908;-4.55856;10.31422;3
MAGN;13.099;63934.585;11.68392;-4.97264;-41.39331;3
LIGH;13.102;63934.588;2057.0;3
ACCE;13.105;63934.590;2.86347;-4.14676;10.02692;3
LIGH;13.110;63934.596;2057.0;3
ACCE;13.120;63934.601;2.56658;-3.32315;9.97903;3
MAGN;13.121;63934.607;6.68249;-13.73832;-38.56689;3
LIGH;13.124;63934.610;2057.0;3
ACCE;13.125;63934.610;2.56658;-3.32315;9.97903;3
LIGH;13.130;63934.616;2057.0;3
ACCE;13.139;63934.621;2.46124;-2.70066;9.81623;3
MAGN;13.139;63934.625;6.68249;-13.73832;-38.56689;3
LIGH;13.142;63934.629;2057.0;3
ACCE;13.145;63934.630;2.50912;-2.26970;9.87369;3
LIGH;13.150;63934.636;1699.0;3
ACCE;13.159;63934.640;2.48997;-1.91536;10.01734;3
MAGN;13.159;63934.645;6.68249;-13.73832;-38.56689;3
LIGH;13.162;63934.649;2797.0;3
ACCE;13.165;63934.650;2.37505;-1.78129;9.94073;3
LIGH;13.170;63934.656;2797.0;3
ACCE;13.179;63934.660;2.38462;-1.36948;9.82580;3
MAGN;13.180;63934.665;1.05878;-21.62118;-34.42067;3
LIGH;13.183;63934.669;2797.0;3
ACCE;13.185;63934.670;2.60489;-1.11091;9.77792;3
LIGH;13.190;63934.676;2797.0;3
ACCE;13.197;63934.680;2.79643;-1.00556;9.73004;3
MAGN;13.197;63934.683;1.05878;-21.62118;-34.42067;3
LIGH;13.200;63934.687;2797.0;3
ACCE;13.205;63934.690;3.00712;-0.83318;9.60554;3
LIGH;13.210;63934.696;2797.0;3
ACCE;13.219;63934.700;3.16035;-0.52672;9.19373;3
MAGN;13.219;63934.705;1.05878;-21.62118;-34.42067;3
LIGH;13.222;63934.709;3190.0;3
ACCE;13.225;63934.710;3.20823;-0.23942;9.12670;3
LIGH;13.230;63934.716;3190.0;3
ACCE;13.239;63934.720;3.16035;0.05746;9.26077;3
MAGN;13.239;63934.725;-4.07533;-27.23364;-29.71105;3
LIGH;13.242;63934.728;3190.0;3
ACCE;13.245;63934.730;2.69108;0.15323;8.82982;3
LIGH;13.250;63934.737;3190.0;3
ACCE;13.259;63934.740;2.58574;0.08619;8.89685;3
MAGN;13.260;63934.745;-4.07533;-27.23364;-29.71105;3
LIGH;13.262;63934.749;3190.0;3
ACCE;13.265;63934.750;2.65278;0.20111;9.14585;3
LIGH;13.270;63934.756;3190.0;3
ACCE;13.279;63934.760;2.79643;0.33519;9.13627;3
MAGN;13.279;63934.765;-4.07533;-27.23364;-29.71105;3
LIGH;13.282;63934.769;3167.0;3
ACCE;13.285;63934.770;3.34231;0.89064;9.61511;3
LIGH;13.290;63934.777;3167.0;3
ACCE;13.299;63934.780;3.27527;1.17795;10.07480;3
MAGN;13.299;63934.785;-8.76990;-32.61049;-24.00098;3
LIGH;13.302;63934.789;3167.0;3
ACCE;13.305;63934.790;3.06458;1.46525;10.07480;3
LIGH;13.310;63934.796;3167.0;3
ACCE;13.319;63934.800;3.21781;2.29843;9.47146;3
MAGN;13.319;63934.805;-8.76990;-32.61049;-24.00098;3
LIGH;13.322;63934.809;3167.0;3
ACCE;13.325;63934.810;3.44765;2.75812;9.33739;3
LIGH;13.330;63934.816;3167.0;3
ACCE;13.339;63934.820;3.69665;3.03585;9.28950;3
MAGN;13.340;63934.825;-8.76990;-32.61049;-24.00098;3
LIGH;13.342;63934.829;2843.0;3
ACCE;13.345;63934.830;3.87861;3.18908;8.90643;3
LIGH;13.350;63934.836;2843.0;3
ACCE;13.356;63934.840;3.86903;3.43807;8.15944;3
MAGN;13.357;63934.843;-13.43192;-37.78761;-16.96770;3
LIGH;13.360;63934.847;2843.0;3
ACCE;13.365;63934.850;3.70622;3.71580;7.95833;3
LIGH;13.370;63934.856;2843.0;3
ACCE;13.379;63934.860;3.56257;4.04141;7.90087;3
MAGN;13.379;63934.865;-13.43192;-37.78761;-16.96770;3
LIGH;13.382;63934.869;2843.0;3
ACCE;13.385;63934.870;3.39977;4.47237;7.60398;3
LIGH;13.390;63934.876;2843.0;3
ACCE;13.399;63934.880;3.40934;4.92248;6.82826;3
MAGN;13.399;63934.885;-13.43192;-37.78761;-16.96770;3
LIGH;13.402;63934.889;2520.0;3
ACCE;13.405;63934.890;3.56257;5.07571;6.64630;3
LIGH;13.410;63934.897;2520.0;3
ACCE;13.416;63934.900;3.61046;5.15232;6.46434;3
MAGN;13.417;63934.903;-17.67756;-41.80772;-8.98054;3
LIGH;13.420;63934.907;2520.0;3
ACCE;13.425;63934.910;3.83072;5.05655;6.33027;3
LIGH;13.432;63934.918;2520.0;3
ACCE;13.437;63934.921;4.87459;4.18506;6.58884;3
MAGN;13.438;63934.923;-17.67756;-41.80772;-8.98054;3
LIGH;13.440;63934.927;2520.0;3
ACCE;13.445;63934.930;5.88974;3.85945;6.95276;3
LIGH;13.452;63934.938;2520.0;3
ACCE;13.457;63934.941;6.69419;3.56257;7.27837;3
MAGN;13.457;63934.943;-17.67756;-41.80772;-8.98054;3
LIGH;13.460;63934.946;2531.0;3
ACCE;13.465;63934.950;6.84742;3.08373;7.15387;3
LIGH;13.472;63934.958;2381.0;3
ACCE;13.476;63934.960;7.55610;3.08373;6.69419;3
MAGN;13.477;63934.963;-21.09998;-43.80563;-2.06291;3
LIGH;13.480;63934.966;2381.0;3
ACCE;13.485;63934.970;8.10198;3.49553;6.10043;3
LIGH;13.492;63934.978;2381.0;3
ACCE;13.497;63934.981;8.17859;3.70622;5.58328;3
MAGN;13.497;63934.983;-21.09998;-43.80563;-2.06291;3
LIGH;13.500;63934.986;2381.0;3
ACCE;13.505;63934.990;7.85298;3.65834;4.89375;3
SOUN;13.509;1178.86;0.03598;65.10
LIGH;13.512;63934.998;2381.0;3
ACCE;13.516;63935.001;7.55610;3.54342;3.95522;3
MAGN;13.517;63935.003;-21.09998;-43.80563;-2.06291;3
LIGH;13.520;63935.006;2381.0;3
ACCE;13.525;63935.010;7.25922;3.73495;3.56257;3
LIGH;13.530;63935.016;2069.0;3
ACCE;13.537;63935.021;7.07726;3.97437;3.19865;3
MAGN;13.537;63935.023;-23.34179;-44.34676;5.19270;3
LIGH;13.540;63935.027;2069.0;3
ACCE;13.545;63935.030;7.31668;4.15633;2.98796;3
LIGH;13.552;63935.038;2069.0;3
ACCE;13.556;63935.040;8.01579;3.98395;2.60489;3
MAGN;13.557;63935.043;-23.34179;-44.34676;5.19270;3
LIGH;13.560;63935.046;2069.0;3
ACCE;13.565;63935.050;8.30309;3.73495;1.87705;3
LIGH;13.572;63935.058;2069.0;3
ACCE;13.576;63935.060;8.72447;3.96480;1.52271;3
MAGN;13.577;63935.063;-23.34179;-44.34676;5.19270;3
LIGH;13.580;63935.066;2069.0;3
ACCE;13.585;63935.070;9.00220;4.41491;1.40779;3
LIGH;13.592;63935.078;1306.0;3
ACCE;13.596;63935.080;8.48505;4.17549;0.76614;3
MAGN;13.597;63935.083;-24.50907;-43.50361;12.78465;3
LIGH;13.600;63935.086;1306.0;3
ACCE;13.605;63935.090;7.98706;3.97437;0.30646;3
LIGH;13.612;63935.098;1306.0;3
ACCE;13.616;63935.100;7.59441;4.17549;0.47884;3
MAGN;13.617;63935.103;-24.50907;-43.50361;12.78465;3
LIGH;13.620;63935.106;1306.0;3
ACCE;13.625;63935.110;6.63673;4.68306;0.46926;3
LIGH;13.632;63935.118;1306.0;3
ACCE;13.636;63935.120;6.25365;4.32872;0.32561;3
MAGN;13.637;63935.123;-24.50907;-43.50361;12.78465;3
LIGH;13.640;63935.126;1306.0;3
ACCE;13.645;63935.130;6.52181;4.02226;0.20111;3
LIGH;13.652;63935.138;774.0;3
ACCE;13.657;63935.140;6.80911;4.25210;0.22027;3
MAGN;13.657;63935.143;-24.45410;-40.89042;19.20738;3
LIGH;13.660;63935.147;774.0;3
ACCE;13.665;63935.150;6.93361;4.29999;-0.89064;3
LIGH;13.671;63935.157;774.0;3
ACCE;13.676;63935.160;7.15387;4.16591;-1.07260;3
MAGN;13.677;63935.163;-24.45410;-40.89042;19.20738;3
LIGH;13.680;63935.166;774.0;3
ACCE;13.685;63935.170;7.11557;4.18506;-1.47483;3
LIGH;13.690;63935.176;774.0;3
ACCE;13.696;63935.180;6.42604;4.08930;-2.36547;3
MAGN;13.698;63935.183;-24.45410;-40.89042;19.20738;3
LIGH;13.700;63935.186;774.0;3
ACCE;13.705;63935.190;6.11958;4.16591;-2.50912;3
LIGH;13.712;63935.198;450.0;3
ACCE;13.716;63935.200;5.86101;4.26168;-2.48039;3
MAGN;13.717;63935.203;-22.55173;-37.27797;25.42966;3
LIGH;13.720;63935.206;450.0;3
ACCE;13.725;63935.210;5.57370;4.24253;-2.57616;3
LIGH;13.732;63935.218;450.0;3
ACCE;13.736;63935.220;5.81312;3.34231;-3.30400;3
MAGN;13.737;63935.223;-22.55173;-37.27797;25.42966;3
LIGH;13.740;63935.226;450.0;3
ACCE;13.745;63935.230;6.00466;3.19865;-3.88818;3
LIGH;13.752;63935.238;450.0;3
ACCE;13.756;63935.240;6.05254;3.12204;-4.43406;3
MAGN;13.757;63935.243;-22.55173;-37.27797;25.42966;3
LIGH;13.760;63935.246;450.0;3
ACCE;13.765;63935.250;6.05254;2.94008;-5.20978;3
LIGH;13.772;63935.258;265.0;3
ACCE;13.776;63935.260;5.85143;2.97839;-6.41646;3
MAGN;13.777;63935.263;-19.25471;-32.67955;30.85720;3
LIGH;13.780;63935.266;265.0;3
ACCE;13.785;63935.270;6.41646;2.59531;-7.19218;3
LIGH;13.792;63935.278;265.0;3
ACCE;13.797;63935.280;6.70376;1.97282;-7.81467;3
MAGN;13.797;63935.283;-19.25471;-32.67955;30.85720;3
LIGH;13.800;63935.286;265.0;3
ACCE;13.805;63935.290;6.78038;1.59933;-8.23605;3
LIGH;13.812;63935.298;265.0;3
ACCE;13.816;63935.300;7.02938;0.92895;-9.16500;3
MAGN;13.817;63935.303;-19.25471;-32.67955;30.85720;3
LIGH;13.820;63935.306;265.0;3
ACCE;13.825;63935.310;7.18261;0.74699;-9.48104;3
LIGH;13.832;63935.318;208.0;3
ACCE;13.837;63935.320;7.18261;0.79487;-9.48104;3
MAGN;13.837;63935.323;-13.30069;-27.56949;34.19195;3
LIGH;13.840;63935.327;208.0;3
ACCE;13.845;63935.330;6.97192;0.89064;-9.64384;3
LIGH;13.850;63935.336;208.0;3
ACCE;13.856;63935.340;6.12916;1.02472;-9.67257;3
MAGN;13.857;63935.343;-13.30069;-27.56949;34.19195;3
LIGH;13.860;63935.346;208.0;3
ACCE;13.865;63935.350;5.26724;1.28329;-9.67257;3
LIGH;13.872;63935.358;208.0;3
ACCE;13.877;63935.360;4.62560;1.33118;-9.50019;3
MAGN;13.877;63935.363;-13.30069;-27.56949;34.19195;3
LIGH;13.880;63935.366;208.0;3
ACCE;13.885;63935.370;4.30956;1.09176;-9.45231;3
LIGH;13.891;63935.377;208.0;3
ACCE;13.896;63935.380;4.41491;0.16281;-9.31823;3
MAGN;13.897;63935.383;-7.16004;-24.67933;35.85460;3
LIGH;13.900;63935.386;231.0;3
ACCE;13.905;63935.390;4.92248;-0.39265;-9.41400;3
LIGH;13.912;63935.398;231.0;3
ACCE;13.916;63935.400;5.52582;-1.03430;-9.43316;3
MAGN;13.917;63935.403;-7.16004;-24.67933;35.85460;3
LIGH;13.920;63935.406;231.0;3
ACCE;13.925;63935.410;6.08127;-1.41737;-9.30866;3
LIGH;13.932;63935.418;231.0;3
ACCE;13.937;63935.420;6.29196;-1.05345;-9.29908;3
MAGN;13.938;63935.423;-7.16004;-24.67933;35.85460;3
LIGH;13.940;63935.427;231.0;3
ACCE;13.945;63935.430;6.20577;-0.92895;-9.37569;3
LIGH;13.952;63935.438;231.0;3
ACCE;13.956;63935.440;5.92804;-0.81403;-9.20331;3
MAGN;13.957;63935.443;0.41603;-24.36204;34.80940;3
LIGH;13.960;63935.446;312.0;3
ACCE;13.965;63935.450;5.23851;-0.58419;-9.49062;3
LIGH;13.972;63935.458;312.0;3
ACCE;13.976;63935.460;2.98796;0.90980;-10.15141;3
MAGN;13.977;63935.463;0.41603;-24.36204;34.80940;3
LIGH;13.983;63935.469;312.0;3
GNSS;13.985;1491381393.000;39.993927;-0.073808;121.000;0.000;3.0;0.0;22;11
ACCE;13.989;63935.471;1.98240;1.64721;-10.43872;3
GNSS;13.992;1491381393.000;39.993927;-0.073808;121.000;0.000;3.0;0.0;22;11
LIGH;13.996;63935.480;312.0;3
ACCE;13.997;63935.481;1.06303;1.98240;-10.70687;3
MAGN;13.998;63935.483;0.41603;-24.36204;34.80940;3
LIGH;14.001;63935.488;312.0;3
ACCE;14.005;63935.490;0.18196;0.42138;-12.59350;3
LIGH;14.010;63935.496;312.0;3
ACCE;14.016;63935.500;0.97683;0.78530;-11.82736;3
MAGN;14.017;63935.503;8.64642;-26.13088;31.74528;3
LIGH;14.020;63935.506;393.0;3
ACCE;14.025;63935.510;1.83875;1.26414;-11.32936;3
LIGH;14.030;63935.517;393.0;3
ACCE;14.037;63935.521;2.58574;1.09176;-12.13381;3
MAGN;14.038;63935.524;8.64642;-26.13088;31.74528;3
LIGH;14.043;63935.529;393.0;3
ACCE;14.045;63935.530;3.26569;0.49799;-12.73715;3
LIGH;14.050;63935.537;393.0;3
SOUN;14.057;1197.89;0.03656;65.24
ACCE;14.060;63935.540;3.43807;0.94810;-12.02847;3
MAGN;14.060;63935.545;8.64642;-26.13088;31.74528;3
LIGH;14.062;63935.549;393.0;3
ACCE;14.066;63935.551;3.09331;1.93451;-10.93671;3
LIGH;14.070;63935.556;393.0;3
ACCE;14.079;63935.561;1.73340;3.13162;-10.19930;3
MAGN;14.080;63935.566;17.87457;-28.80156;26.00641;3
LIGH;14.083;63935.569;450.0;3
ACCE;14.085;63935.570;0.49799;3.22738;-10.57279;3
LIGH;14.090;63935.576;450.0;3
ACCE;14.099;63935.580;-0.81403;2.64320;-10.88883;3
MAGN;14.099;63935.585;17.87457;-28.80156;26.00641;3
LIGH;14.102;63935.589;450.0;3
ACCE;14.105;63935.590;-1.61848;2.01113;-10.85052;3
LIGH;14.110;63935.596;450.0;3
ACCE;14.119;63935.600;-1.72383;0.37350;-11.14740;3
MAGN;14.120;63935.605;17.87457;-28.80156;26.00641;3
LIGH;14.122;63935.609;450.0;3
ACCE;14.125;63935.610;-0.99599;1.15879;-10.08438;3
LIGH;14.130;63935.616;450.0;3
ACCE;14.139;63935.621;-0.86191;2.00155;-8.95431;3
MAGN;14.139;63935.625;25.53703;-31.27047;19.20823;3
LIGH;14.142;63935.629;473.0;3
ACCE;14.145;63935.630;-1.19710;2.26013;-8.81066;3
LIGH;14.150;63935.636;473.0;3
ACCE;14.159;63935.640;-1.97282;2.86347;-8.92558;3
MAGN;14.159;63935.645;25.53703;-31.27047;19.20823;3
LIGH;14.162;63935.648;473.0;3
ACCE;14.165;63935.650;-2.30801;3.44765;-8.73405;3
LIGH;14.170;63935.657;473.0;3
ACCE;14.176;63935.660;-2.49955;3.98395;-8.67659;3
MAGN;14.177;63935.663;25.53703;-31.27047;19.20823;3
LIGH;14.180;63935.667;473.0;3
ACCE;14.185;63935.670;-2.68151;4.32872;-8.84897;3
LIGH;14.190;63935.676;473.0;3
ACCE;14.199;63935.680;-3.59130;4.68306;-8.89685;3
MAGN;14.200;63935.685;32.08426;-30.90616;9.82842;3
LIGH;14.202;63935.689;485.0;3
ACCE;14.205;63935.690;-4.05099;4.88417;-8.42759;3
LIGH;14.210;63935.696;485.0;3
ACCE;14.219;63935.700;-4.52025;5.05655;-7.71891;3
MAGN;14.220;63935.705;32.08426;-30.90616;9.82842;3
LIGH;14.222;63935.709;485.0;3
ACCE;14.225;63935.710;-4.95121;5.03740;-7.14430;3
LIGH;14.230;63935.716;485.0;3
ACCE;14.239;63935.720;-5.40132;4.23295;-7.24007;3
MAGN;14.239;63935.725;32.08426;-30.90616;9.82842;3
LIGH;14.242;63935.729;485.0;3
ACCE;14.245;63935.730;-5.41090;3.85945;-7.37414;3
LIGH;14.250;63935.737;485.0;3
ACCE;14.259;63935.740;-5.38217;4.04141;-6.76123;3
MAGN;14.260;63935.745;36.83960;-29.43406;2.20040;3
LIGH;14.262;63935.749;473.0;3
ACCE;14.265;63935.750;-5.71735;4.26168;-6.21535;3
LIGH;14.270;63935.756;473.0;3
ACCE;14.279;63935.760;-6.35900;4.06057;-6.15789;3
MAGN;14.280;63935.765;36.83960;-29.43406;2.20040;3
LIGH;14.282;63935.769;473.0;3
ACCE;14.285;63935.770;-6.33985;4.08930;-6.25365;3
LIGH;14.290;63935.776;473.0;3
ACCE;14.299;63935.780;-6.21535;4.25210;-6.15789;3
MAGN;14.300;63935.785;36.83960;-29.43406;2.20040;3
LIGH;14.302;63935.789;473.0;3
ACCE;14.305;63935.790;-6.12916;4.46279;-6.07170;3
LIGH;14.310;63935.796;473.0;3
ACCE;14.319;63935.800;-6.18662;5.02782;-5.95677;3
MAGN;14.319;63935.805;40.70502;-26.61194;-5.37004;3
LIGH;14.322;63935.809;473.0;3
ACCE;14.325;63935.810;-6.44519;5.21936;-6.02381;3
LIGH;14.330;63935.816;497.0;3
ACCE;14.336;63935.821;-6.86657;5.43963;-5.83228;3
MAGN;14.337;63935.823;40.70502;-26.61194;-5.37004;3
LIGH;14.340;63935.827;497.0;3
ACCE;14.345;63935.830;-7.75721;5.65989;-5.24809;3
LIGH;14.350;63935.836;497.0;3
ACCE;14.359;63935.840;-8.04452;5.41090;-4.84586;3
MAGN;14.359;63935.845;40.70502;-26.61194;-5.37004;3
LIGH;14.362;63935.849;497.0;3
ACCE;14.365;63935.850;-8.21690;4.82671;-4.89375;3
LIGH;14.370;63935.856;497.0;3
ACCE;14.379;63935.860;-8.22648;4.07014;-5.11401;3
MAGN;14.379;63935.865;42.54785;-22.92444;-12.03805;3
LIGH;14.382;63935.869;497.0;3
ACCE;14.385;63935.870;-8.16902;3.98395;-4.53941;3
LIGH;14.390;63935.876;543.0;3
ACCE;14.399;63935.880;-8.33182;4.33829;-3.72538;3
MAGN;14.400;63935.885;42.54785;-22.92444;-12.03805;3
LIGH;14.402;63935.889;543.0;3
ACCE;14.405;63935.890;-8.40844;4.22337;-3.33273;3
LIGH;14.410;63935.896;543.0;3
ACCE;14.419;63935.900;-8.22648;3.71580;-3.12204;3
MAGN;14.419;63935.905;42.54785;-22.92444;-12.03805;3
LIGH;14.422;63935.908;543.0;3
ACCE;14.425;63935.910;-8.37013;3.84030;-3.06458;3
LIGH;14.430;63935.916;543.0;3
ACCE;14.439;63935.920;-8.67659;4.09887;-2.98796;3
MAGN;14.440;63935.925;42.19231;-18.82571;-19.27323;3
LIGH;14.442;63935.929;543.0;3
ACCE;14.445;63935.930;-9.04051;4.30956;-2.93050;3
LIGH;14.450;63935.936;682.0;3
ACCE;14.459;63935.940;-9.29908;4.14676;-2.38462;3
MAGN;14.460;63935.945;42.19231;-18.82571;-19.27323;3
LIGH;14.462;63935.949;682.0;3
ACCE;14.471;63935.952;-9.35654;4.14676;-1.93451;3
ACCE;14.480;63935.960;-9.27035;4.23295;-0.95768;3
LIGH;14.481;63935.967;682.0;3
MAGN;14.481;63935.967;42.19231;-18.82571;-19.27323;3
LIGH;14.484;63935.970;682.0;3
ACCE;14.485;63935.971;-9.27035;4.23295;-0.95768;3
LIGH;14.490;63935.976;682.0;3
ACCE;14.496;63935.980;-9.18416;4.67348;-0.55545;3
MAGN;14.497;63935.983;40.82356;-12.96547;-25.86489;3
SOUN;14.498;396.18;0.01209;55.63
LIGH;14.501;63935.987;682.0;3
ACCE;14.505;63935.990;-9.24162;4.94163;-0.37350;3
LIGH;14.511;63935.997;416.0;3
ACCE;14.521;63936.001;-9.16500;4.92248;-0.00958;3
MAGN;14.523;63936.007;40.82356;-12.96547;-25.86489;3
WIFI;14.528;63935.952;WAP123;20:17:FF:FF:F1:23;-70
WIFI;14.528;63935.952;WAP130;20:17:FF:FF:F1:30;-73
WIFI;14.528;63935.952;WAP129;20:17:FF:FF:F1:29;-65
WIFI;14.528;63935.952;WAP122;20:17:FF:FF:F1:22;-64
WIFI;14.528;63935.952;WAP108;20:17:FF:FF:F1:08;-79
WIFI;14.528;63935.952;WAP114;20:17:FF:FF:F1:14;-75
WIFI;14.528;63935.952;WAP312;20:17:FF:FF:F3:12;-80
WIFI;14.528;63935.952;WAP318;20:17:FF:FF:F3:18;-77
WIFI;14.528;63935.952;WAP105;20:17:FF:FF:F1:05;-89
WIFI;14.528;63935.952;WAP015;20:17:FF:FF:F0:15;-81
WIFI;14.528;63935.952;WAP165;20:17:FF:FF:F1:65;-81
WIFI;14.528;63935.952;WAP012;20:17:FF:FF:F0:12;-78
WIFI;14.528;63935.952;WAP116;20:17:FF:FF:F1:16;-90
WIFI;14.528;63935.952;WAP181;20:17:FF:FF:F1:81;-90
WIFI;14.528;63935.952;WAP309;20:17:FF:FF:F3:09;-89
WIFI;14.528;63935.952;WAP180;20:17:FF:FF:F1:80;-79
WIFI;14.528;63935.952;WAP320;20:17:FF:FF:F3:20;-90
WIFI;14.528;63935.952;WAP078;20:17:FF:FF:F0:78;-82
WIFI;14.528;63935.952;WAP067;20:17:FF:FF:F0:67;-83
WIFI;14.528;63935.952;WAP022;20:17:FF:FF:F0:22;-91
WIFI;14.528;63935.952;WAP133;20:17:FF:FF:F1:33;-89
WIFI;14.528;63935.952;WAP267;20:17:FF:FF:F2:67;-81
WIFI;14.528;63935.952;WAP127;20:17:FF:FF:F1:27;-91
ACCE;14.549;63936.010;-9.57681;4.66391;0.06704;3
LIGH;14.549;63936.019;1271.0;3
ACCE;14.550;63936.021;-9.82580;4.70221;0.29688;3
MAGN;14.550;63936.026;40.82356;-12.96547;-25.86489;3
LIGH;14.551;63936.028;1271.0;3
ACCE;14.551;63936.030;-9.92157;4.88417;0.61292;3
LIGH;14.551;63936.032;1271.0;3
LIGH;14.552;63936.036;1271.0;3
ACCE;14.556;63936.040;-9.67257;4.92248;0.80445;3
MAGN;14.557;63936.043;38.83075;-8.24123;-30.92108;3
LIGH;14.562;63936.048;1271.0;3
ACCE;14.565;63936.050;-9.36612;4.92248;0.88107;3
LIGH;14.570;63936.056;1271.0;3
ACCE;14.578;63936.060;-9.17458;5.48751;1.06303;3
MAGN;14.579;63936.065;38.83075;-8.24123;-30.92108;3
LIGH;14.581;63936.068;2462.0;3
ACCE;14.585;63936.070;-9.16500;5.76524;1.21625;3
LIGH;14.590;63936.076;2462.0;3
ACCE;14.598;63936.081;-9.16500;6.20577;1.51314;3
MAGN;14.599;63936.085;38.83075;-8.24123;-30.92108;3
LIGH;14.602;63936.088;2462.0;3
ACCE;14.605;63936.090;-9.18416;6.48350;1.75256;3
LIGH;14.610;63936.096;2462.0;3
ACCE;14.618;63936.100;-9.50019;6.00466;2.64320;3
MAGN;14.619;63936.105;36.97657;-2.80350;-32.85146;3
LIGH;14.621;63936.108;2462.0;3
ACCE;14.625;63936.110;-9.47146;5.53539;2.78685;3
LIGH;14.630;63936.116;2462.0;3
ACCE;14.638;63936.120;-9.33739;4.95121;3.04542;3
MAGN;14.639;63936.125;36.97657;-2.80350;-32.85146;3
LIGH;14.641;63936.128;4173.0;3
ACCE;14.645;63936.130;-9.18416;4.63517;3.24654;3
LIGH;14.650;63936.136;4173.0;3
ACCE;14.656;63936.140;-8.73405;4.46279;3.34231;3
MAGN;14.657;63936.143;36.97657;-2.80350;-32.85146;3
LIGH;14.660;63936.146;4173.0;3
ACCE;14.665;63936.151;-8.25521;4.62560;2.98796;3
LIGH;14.670;63936.156;4173.0;3
ACCE;14.678;63936.160;-7.62314;4.87459;3.20823;3
MAGN;14.679;63936.165;35.15948;0.12920;-34.70919;3
LIGH;14.681;63936.168;4173.0;3
ACCE;14.686;63936.170;-6.92403;5.26724;3.75411;3
LIGH;14.690;63936.176;4173.0;3
ACCE;14.696;63936.180;-5.84185;5.68862;4.43406;3
MAGN;14.697;63936.183;35.15948;0.12920;-34.70919;3
LIGH;14.700;63936.186;5444.0;3
ACCE;14.705;63936.190;-5.75566;5.88016;4.50110;3
LIGH;14.712;63936.198;5444.0;3
ACCE;14.716;63936.200;-5.69820;6.04296;4.74052;3
MAGN;14.717;63936.203;35.15948;0.12920;-34.70919;3
LIGH;14.720;63936.206;5444.0;3
ACCE;14.725;63936.210;-5.34386;6.00466;5.14275;3
LIGH;14.732;63936.218;5444.0;3
ACCE;14.736;63936.220;-5.04698;5.71735;5.65989;3
MAGN;14.737;63936.223;33.11357;0.78180;-36.10140;3
LIGH;14.740;63936.226;5444.0;3
ACCE;14.749;63936.230;-4.69264;5.47793;5.71735;3
LIGH;14.752;63936.238;5444.0;3
ACCE;14.756;63936.240;-4.50110;5.26724;6.19619;3
MAGN;14.757;63936.243;33.11357;0.78180;-36.10140;3
LIGH;14.760;63936.246;5595.0;3
ACCE;14.765;63936.250;-3.72538;4.93206;5.90889;3
LIGH;14.772;63936.258;5595.0;3
ACCE;14.776;63936.260;-3.12204;4.61602;6.33027;3
MAGN;14.777;63936.263;33.11357;0.78180;-36.10140;3
LIGH;14.780;63936.266;5595.0;3
ACCE;14.792;63936.270;-2.48039;3.92649;7.03895;3
LIGH;14.793;63936.279;5595.0;3
ACCE;14.797;63936.281;-1.67594;3.23696;7.20176;3
MAGN;14.798;63936.283;31.11938;-0.06926;-37.65211;3
LIGH;14.801;63936.287;5595.0;3
ACCE;14.805;63936.290;-1.54187;3.24654;7.06768;3
LIGH;14.811;63936.298;5595.0;3
ACCE;14.817;63936.301;-1.35991;3.51469;7.39329;3
MAGN;14.817;63936.304;31.11938;-0.06926;-37.65211;3
LIGH;14.821;63936.307;4982.0;3
ACCE;14.825;63936.310;-1.13006;3.99353;7.60398;3
LIGH;14.830;63936.316;4982.0;3
ACCE;14.836;63936.320;-0.83318;5.08528;7.46033;3
MAGN;14.837;63936.323;31.11938;-0.06926;-37.65211;3
LIGH;14.840;63936.327;4982.0;3
ACCE;14.845;63936.330;-0.72784;5.65032;7.29753;3
LIGH;14.852;63936.338;4982.0;3
ACCE;14.856;63936.340;-0.66080;6.05254;7.19218;3
MAGN;14.857;63936.343;29.17455;-1.11210;-38.95115;3
LIGH;14.860;63936.347;4982.0;3
ACCE;14.865;63936.350;-0.62249;6.07170;6.79953;3
LIGH;14.872;63936.358;4982.0;3
ACCE;14.876;63936.360;-0.25857;5.44920;6.50265;3
MAGN;14.877;63936.363;29.17455;-1.11210;-38.95115;3
LIGH;14.880;63936.366;5317.0;3
ACCE;14.885;63936.370;0.25857;5.05655;7.01980;3
LIGH;14.892;63936.378;4173.0;3
ACCE;14.896;63936.380;0.68953;4.51068;7.47949;3
MAGN;14.897;63936.383;29.17455;-1.11210;-38.95115;3
LIGH;14.900;63936.386;4173.0;3
ACCE;14.905;63936.390;1.17795;3.33273;8.83939;3
LIGH;14.912;63936.398;4173.0;3
ACCE;14.917;63936.400;1.20668;1.68552;9.04051;3
MAGN;14.917;63936.403;26.48718;-2.34172;-40.27853;3
LIGH;14.920;63936.407;4173.0;3
ACCE;14.925;63936.410;1.11091;1.58017;8.41801;3
LIGH;14.932;63936.418;4173.0;3
ACCE;14.936;63936.420;1.35991;1.83875;8.64786;3
MAGN;14.938;63936.423;26.48718;-2.34172;-40.27853;3
LIGH;14.940;63936.427;4173.0;3
ACCE;14.945;63936.430;1.66636;2.09732;8.74362;3
LIGH;14.952;63936.438;3618.0;3
ACCE;14.956;63936.440;2.14520;2.40378;8.45632;3
MAGN;14.957;63936.443;26.48718;-2.34172;-40.27853;3
LIGH;14.960;63936.446;3618.0;3
ACCE;14.965;63936.450;2.27928;2.49955;8.41801;3
LIGH;14.972;63936.458;3618.0;3
ACCE;14.976;63936.460;2.29843;2.62405;8.72447;3
MAGN;14.978;63936.463;24.83834;-3.52406;-41.30703;3
LIGH;14.981;63936.466;3618.0;3
GNSS;14.985;1491381394.000;39.993927;-0.073808;121.000;9.400;3.0;0.2;22;11
ACCE;14.993;63936.470;2.23140;2.69108;8.71489;3
LIGH;14.993;63936.477;3618.0;3
GNSS;14.994;1491381394.000;39.993927;-0.073808;121.000;9.400;3.0;0.2;22;11
ACCE;14.997;63936.481;1.83875;2.73897;8.50420;3
MAGN;14.998;63936.483;24.83834;-3.52406;-41.30703;3
LIGH;15.000;63936.487;3618.0;3
ACCE;15.005;63936.490;1.77171;2.70066;8.38928;3
LIGH;15.012;63936.498;3040.0;3
ACCE;15.017;63936.501;1.76213;2.55701;8.49463;3
MAGN;15.017;63936.503;24.83834;-3.52406;-41.30703;3
LIGH;15.020;63936.507;3040.0;3
ACCE;15.025;63936.510;1.81002;2.26970;8.76278;3
LIGH;15.032;63936.518;3040.0;3
ACCE;15.037;63936.521;2.07817;1.53229;8.99262;3
MAGN;15.038;63936.524;23.29603;-4.99910;-41.72194;3
LIGH;15.041;63936.527;3040.0;3
ACCE;15.045;63936.530;2.34632;0.80445;9.50019;3
SOUN;15.050;3229.62;0.09856;73.85
LIGH;15.053;63936.539;3040.0;3
ACCE;15.056;63936.540;2.34632;0.38307;9.52892;3
MAGN;15.057;63936.543;23.29603;-4.99910;-41.72194;3
LIGH;15.060;63936.546;3040.0;3
ACCE;15.065;63936.550;2.12605;0.37350;9.00220;3
LIGH;15.072;63936.558;2785.0;3
ACCE;15.076;63936.561;2.22182;0.45969;8.16902;3
MAGN;15.077;63936.563;23.29603;-4.99910;-41.72194;3
LIGH;15.080;63936.567;2785.0;3
ACCE;15.085;63936.570;2.23140;0.55545;8.13071;3
LIGH;15.090;63936.577;2785.0;3
ACCE;15.096;63936.580;2.04944;0.74699;8.10198;3
MAGN;15.097;63936.583;20.19855;-8.47754;-41.45660;3
LIGH;15.100;63936.586;2785.0;3
ACCE;15.105;63936.590;1.94409;0.76614;7.69975;3
LIGH;15.112;63936.598;2785.0;3
ACCE;15.117;63936.601;2.14520;0.17238;7.88171;3
MAGN;15.117;63936.603;20.19855;-8.47754;-41.45660;3
LIGH;15.120;63936.607;2785.0;3
ACCE;15.125;63936.610;2.20267;-0.35434;7.91044;3
LIGH;15.132;63936.618;2901.0;3
ACCE;15.136;63936.621;2.30801;-1.22583;8.03494;3
MAGN;15.137;63936.623;20.19855;-8.47754;-41.45660;3
LIGH;15.140;63936.626;2901.0;3
ACCE;15.145;63936.630;2.67193;-1.73340;8.06367;3
LIGH;15.150;63936.636;2901.0;3
ACCE;15.156;63936.640;3.24654;-2.28886;8.23605;3
MAGN;15.157;63936.643;17.35945;-11.93460;-41.31221;3
LIGH;15.160;63936.647;2901.0;3
ACCE;15.165;63936.650;3.62003;-2.62405;8.40844;3
LIGH;15.172;63936.658;2901.0;3
ACCE;15.176;63936.660;4.30956;-2.87304;8.78193;3
MAGN;15.177;63936.663;17.35945;-11.93460;-41.31221;3
LIGH;15.180;63936.666;2901.0;3
ACCE;15.185;63936.670;4.47237;-2.74854;8.92558;3
LIGH;15.192;63936.678;2797.0;3
ACCE;15.196;63936.680;4.30956;-2.58574;9.69173;3
MAGN;15.197;63936.683;17.35945;-11.93460;-41.31221;3
LIGH;15.200;63936.686;2797.0;3
ACCE;15.205;63936.690;4.11803;-2.67193;10.68772;3
LIGH;15.211;63936.698;2797.0;3
ACCE;15.217;63936.700;3.40934;-3.33273;10.86968;3
MAGN;15.217;63936.703;14.17579;-15.60255;-39.71080;3
LIGH;15.220;63936.707;2797.0;3
ACCE;15.225;63936.710;3.19865;-3.56257;10.65899;3
LIGH;15.232;63936.718;2797.0;3
ACCE;15.236;63936.720;2.94966;-3.62961;10.94629;3
MAGN;15.238;63936.723;14.17579;-15.60255;-39.71080;3
LIGH;15.240;63936.726;2797.0;3
ACCE;15.245;63936.730;2.61447;-3.56257;11.27190;3
LIGH;15.252;63936.738;2890.0;3
ACCE;15.257;63936.741;2.11647;-2.99754;11.97101;3
MAGN;15.258;63936.743;14.17579;-15.60255;-39.71080;3
LIGH;15.260;63936.747;2496.0;3
ACCE;15.265;63936.750;1.92494;-2.63362;11.93270;3
LIGH;15.272;63936.758;2496.0;3
ACCE;15.276;63936.760;1.76213;-2.38462;11.85609;3
MAGN;15.277;63936.763;11.82072;-20.02277;-37.84950;3
LIGH;15.280;63936.766;2496.0;3
ACCE;15.285;63936.770;1.59933;-2.21224;11.61667;3
LIGH;15.292;63936.778;2496.0;3
ACCE;15.296;63936.780;1.55144;-1.73340;11.35809;3
MAGN;15.297;63936.783;11.82072;-20.02277;-37.84950;3
LIGH;15.300;63936.786;2496.0;3
ACCE;15.305;63936.790;1.48441;-1.36948;11.32936;3
LIGH;15.310;63936.796;2496.0;3
ACCE;15.316;63936.800;1.65679;-1.09176;11.46344;3
MAGN;15.317;63936.803;11.82072;-20.02277;-37.84950;3
LIGH;15.320;63936.806;2635.0;3
ACCE;15.325;63936.810;1.94409;-0.87149;11.48259;3
LIGH;15.330;63936.816;2635.0;3
ACCE;15.339;63936.820;2.40378;-0.39265;11.50175;3
MAGN;15.340;63936.825;8.64637;-26.41346;-34.12484;3
LIGH;15.342;63936.829;2635.0;3
ACCE;15.345;63936.830;2.28886;-0.06704;11.31979;3
LIGH;15.350;63936.836;2635.0;3
ACCE;15.359;63936.840;1.98240;0.17238;11.24317;3
MAGN;15.359;63936.845;8.64637;-26.41346;-34.12484;3
LIGH;15.362;63936.849;2635.0;3
ACCE;15.365;63936.850;1.62806;0.53630;11.21444;3
LIGH;15.370;63936.856;2635.0;3
ACCE;15.379;63936.860;1.28329;1.28329;11.23359;3
MAGN;15.379;63936.865;8.64637;-26.41346;-34.12484;3
LIGH;15.382;63936.869;2832.0;3
ACCE;15.385;63936.870;1.14922;1.49398;10.92714;3
LIGH;15.390;63936.876;2832.0;3
ACCE;15.399;63936.881;0.98641;1.50356;12.19127;3
MAGN;15.399;63936.886;5.77816;-32.77426;-28.67894;3
LIGH;15.402;63936.889;2832.0;3
ACCE;15.405;63936.890;1.25456;1.54187;12.53604;3
LIGH;15.410;63936.896;2832.0;3
ACCE;15.419;63936.900;0.98641;2.31759;9.62469;3
MAGN;15.419;63936.905;5.77816;-32.77426;-28.67894;3
LIGH;15.422;63936.909;2832.0;3
ACCE;15.425;63936.910;0.90022;2.71981;9.54808;3
LIGH;15.430;63936.916;2832.0;3
ACCE;15.439;63936.920;1.31202;2.98796;9.72046;3
MAGN;15.440;63936.925;5.77816;-32.77426;-28.67894;3
LIGH;15.442;63936.929;2878.0;3
ACCE;15.445;63936.930;2.00155;2.81558;9.83538;3
LIGH;15.450;63936.936;2878.0;3
ACCE;15.459;63936.940;2.09732;2.86347;9.78750;3
MAGN;15.459;63936.945;2.72719;-37.75948;-23.64538;3
LIGH;15.462;63936.949;2878.0;3
ACCE;15.465;63936.950;2.22182;2.93050;9.68215;3
LIGH;15.470;63936.956;2878.0;3
ACCE;15.476;63936.960;2.36547;2.97839;9.63427;3
MAGN;15.477;63936.963;2.72719;-37.75948;-23.64538;3
LIGH;15.480;63936.966;2878.0;3
ACCE;15.485;63936.970;2.40378;3.22738;9.50019;3
LIGH;15.490;63936.976;2878.0;3
SOUN;15.491;4031.18;0.12303;75.78
ACCE;15.499;63936.981;2.48997;3.33273;9.62469;3
MAGN;15.500;63936.986;2.72719;-37.75948;-23.64538;3
LIGH;15.503;63936.989;3005.0;3
ACCE;15.505;63936.990;2.63362;3.32315;9.50977;3
LIGH;15.510;63936.996;3005.0;3
ACCE;15.519;63937.000;3.03585;3.39019;9.59596;3
MAGN;15.519;63937.005;-1.75394;-41.24975;-19.38091;3
LIGH;15.522;63937.008;3005.0;3
ACCE;15.525;63937.010;3.23696;3.45723;9.53850;3
LIGH;15.530;63937.016;3005.0;3
ACCE;15.539;63937.020;3.32315;3.33273;9.50019;3
MAGN;15.539;63937.025;-1.75394;-41.24975;-19.38091;3
LIGH;15.542;63937.029;3005.0;3
ACCE;15.545;63937.030;3.35188;3.18908;9.56723;3
LIGH;15.550;63937.036;3005.0;3
ACCE;15.559;63937.041;3.33273;3.42850;9.97903;3
MAGN;15.559;63937.045;-1.75394;-41.24975;-19.38091;3
LIGH;15.562;63937.049;3098.0;3
ACCE;15.565;63937.050;3.22738;3.66792;9.64384;3
LIGH;15.570;63937.057;3098.0;3
ACCE;15.579;63937.060;3.29442;3.91691;9.45231;3
MAGN;15.579;63937.065;-5.54254;-45.05709;-14.92092;3
LIGH;15.582;63937.069;3098.0;3
ACCE;15.585;63937.070;3.45723;4.10845;9.23204;3
LIGH;15.590;63937.076;3098.0;3
ACCE;15.599;63937.080;3.72538;4.54898;8.37013;3
MAGN;15.600;63937.085;-5.54254;-45.05709;-14.92092;3
LIGH;15.602;63937.089;3098.0;3
ACCE;15.605;63937.090;3.72538;4.79798;7.61356;3
LIGH;15.610;63937.096;3098.0;3
ACCE;15.619;63937.101;3.68707;4.95121;6.93361;3
MAGN;15.619;63937.105;-5.54254;-45.05709;-14.92092;3
LIGH;15.622;63937.109;3028.0;3
ACCE;15.625;63937.110;3.55300;5.01825;6.51223;3
LIGH;15.630;63937.116;3248.0;3
ACCE;15.636;63937.120;3.70622;5.88974;5.33428;3
MAGN;15.637;63937.123;-7.31321;-47.87828;-8.26608;3
LIGH;15.640;63937.126;3248.0;3
ACCE;15.645;63937.130;3.41892;6.14831;4.96079;3
LIGH;15.650;63937.137;3248.0;3
ACCE;15.659;63937.140;2.97839;5.94720;4.75967;3
MAGN;15.659;63937.145;-7.31321;-47.87828;-8.26608;3
LIGH;15.662;63937.149;3248.0;3
ACCE;15.665;63937.150;3.26569;6.31112;4.04141;3
LIGH;15.670;63937.156;3248.0;3
ACCE;15.679;63937.160;3.74453;7.02938;2.00155;3
MAGN;15.679;63937.165;-7.31321;-47.87828;-8.26608;3
LIGH;15.682;63937.169;3248.0;3
ACCE;15.685;63937.170;3.87861;7.65187;1.06303;3
LIGH;15.690;63937.176;3317.0;3
ACCE;15.699;63937.180;4.77883;8.20732;0.67995;3
MAGN;15.700;63937.185;-6.15252;-49.65040;-0.93397;3
LIGH;15.702;63937.189;3317.0;3
ACCE;15.705;63937.190;4.96079;8.01579;0.34477;3
LIGH;15.710;63937.196;3317.0;3
ACCE;15.719;63937.200;4.77883;6.95276;-0.17238;3
MAGN;15.719;63937.205;-6.15252;-49.65040;-0.93397;3
LIGH;15.722;63937.209;3317.0;3
ACCE;15.725;63937.210;4.55856;6.57927;-0.44053;3
LIGH;15.730;63937.216;3317.0;3
ACCE;15.739;63937.220;4.51068;6.70376;-0.56503;3
MAGN;15.739;63937.225;-6.15252;-49.65040;-0.93397;3
LIGH;15.742;63937.229;3317.0;3
ACCE;15.745;63937.230;4.63517;7.33583;-0.61292;3
LIGH;15.750;63937.237;3363.0;3
ACCE;15.759;63937.240;4.29999;7.75721;-1.47483;3
MAGN;15.760;63937.245;-3.15446;-49.76798;4.08490;3
LIGH;15.762;63937.249;3363.0;3
ACCE;15.765;63937.250;4.32872;7.75721;-1.88663;3
LIGH;15.770;63937.256;3363.0;3
ACCE;15.779;63937.260;4.34787;7.66145;-2.09732;3
MAGN;15.779;63937.265;-3.15446;-49.76798;4.08490;3
LIGH;15.782;63937.269;3363.0;3
ACCE;15.785;63937.270;4.37660;7.52737;-2.00155;3
LIGH;15.790;63937.276;3363.0;3
ACCE;15.797;63937.280;4.38618;7.16345;-1.98240;3
MAGN;15.798;63937.283;-3.15446;-49.76798;4.08490;3
LIGH;15.800;63937.286;3363.0;3
ACCE;15.805;63937.290;4.27126;6.91445;-2.19309;3
LIGH;15.810;63937.296;3132.0;3
ACCE;15.819;63937.300;4.18506;6.64630;-2.33674;3
MAGN;15.820;63937.305;0.61553;-49.55276;6.94166;3
LIGH;15.822;63937.309;3132.0;3
ACCE;15.825;63937.310;4.36702;6.56011;-2.63362;3
LIGH;15.830;63937.316;3132.0;3
ACCE;15.839;63937.320;4.34787;6.66546;-2.85389;3
MAGN;15.840;63937.325;0.61553;-49.55276;6.94166;3
LIGH;15.842;63937.329;3132.0;3
ACCE;15.845;63937.330;4.36702;6.79953;-3.55300;3
LIGH;15.850;63937.336;3132.0;3
ACCE;15.859;63937.340;4.30956;6.95276;-4.18506;3
MAGN;15.859;63937.345;0.61553;-49.55276;6.94166;3
LIGH;15.862;63937.349;3132.0;3
ACCE;15.865;63937.350;3.96480;6.69419;-4.68306;3
LIGH;15.870;63937.356;3560.0;3
ACCE;15.879;63937.360;3.71580;6.63673;-4.99909;3
MAGN;15.880;63937.366;5.75767;-48.55022;7.19820;3
LIGH;15.883;63937.369;2450.0;3
ACCE;15.885;63937.370;3.15077;6.67503;-5.49709;3
LIGH;15.890;63937.377;2450.0;3
ACCE;15.899;63937.380;2.02071;7.54652;-6.09085;3
MAGN;15.900;63937.385;5.75767;-48.55022;7.19820;3
LIGH;15.902;63937.389;2450.0;3
ACCE;15.905;63937.390;1.62806;7.70933;-6.42604;3
LIGH;15.910;63937.396;2450.0;3
ACCE;15.919;63937.400;1.34075;7.79552;-6.64630;3
MAGN;15.920;63937.405;5.75767;-48.55022;7.19820;3
LIGH;15.922;63937.409;2450.0;3
ACCE;15.925;63937.410;1.14922;8.01579;-6.47392;3
LIGH;15.930;63937.416;2450.0;3
ACCE;15.939;63937.420;1.39821;7.95833;-7.34541;3
MAGN;15.940;63937.425;12.62136;-47.38991;4.67559;3
LIGH;15.942;63937.429;1653.0;3
ACCE;15.945;63937.430;1.63763;8.24563;-7.93917;3
LIGH;15.950;63937.436;1653.0;3
ACCE;15.956;63937.440;1.78129;8.46590;-8.14986;3
MAGN;15.958;63937.443;12.62136;-47.38991;4.67559;3
LIGH;15.960;63937.447;1653.0;3
ACCE;15.965;63937.450;1.72383;8.69574;-8.34140;3
LIGH;15.970;63937.456;1653.0;3
ACCE;15.976;63937.460;0.90022;9.18416;-9.04051;3
MAGN;15.981;63937.463;12.62136;-47.38991;4.67559;3
LIGH;15.983;63937.467;1653.0;3
GNSS;15.983;1491381395.000;39.993935;-0.073808;121.000;0.000;3.0;0.0;22;11
ACCE;15.991;63937.471;0.22984;9.04051;-8.74362;3
LIGH;15.992;63937.477;1653.0;3
GNSS;15.994;1491381395.000;39.993935;-0.073808;121.000;0.000;3.0;0.0;22;11
ACCE;15.997;63937.481;-0.34477;9.33739;-7.89129;3
MAGN;15.997;63937.483;18.48820;-45.57393;1.12550;3
LIGH;16.000;63937.486;1236.0;3
ACCE;16.005;63937.490;-1.13006;9.30866;-7.00065;3
LIGH;16.012;63937.498;1236.0;3
ACCE;16.017;63937.501;-1.87705;7.51779;-5.15232;3
MAGN;16.018;63937.503;18.48820;-45.57393;1.12550;3
LIGH;16.020;63937.507;1236.0;3
ACCE;16.025;63937.510;-2.00155;7.05811;-5.22894;3
LIGH;16.032;63937.518;1236.0;3
ACCE;16.037;63937.521;-2.10690;6.96234;-5.34386;3
MAGN;16.038;63937.523;18.48820;-45.57393;1.12550;3
LIGH;16.040;63937.527;1236.0;3
SOUN;16.042;2025.37;0.06181;69.80
ACCE;16.047;63937.530;-2.26970;6.94318;-5.54497;3
LIGH;16.051;63937.537;1236.0;3
ACCE;16.057;63937.540;-3.59130;7.08684;-5.16190;3
MAGN;16.057;63937.543;23.61922;-42.51316;-3.05875;3
LIGH;16.060;63937.547;982.0;3
ACCE;16.066;63937.550;-4.07014;7.17303;-4.91290;3
LIGH;16.070;63937.556;982.0;3
ACCE;16.077;63937.561;-4.40533;7.21134;-4.75967;3
MAGN;16.078;63937.563;23.61922;-42.51316;-3.05875;3
LIGH;16.080;63937.567;982.0;3
ACCE;16.085;63937.570;-4.64475;7.10599;-4.75967;3
LIGH;16.092;63937.578;982.0;3
ACCE;16.096;63937.580;-5.29597;6.73250;-4.67348;3
MAGN;16.098;63937.583;23.61922;-42.51316;-3.05875;3
LIGH;16.100;63937.586;982.0;3
ACCE;16.105;63937.590;-5.70778;6.31112;-4.77883;3
LIGH;16.112;63937.598;982.0;3
ACCE;16.117;63937.601;-6.03339;6.05254;-4.24253;3
MAGN;16.117;63937.603;28.67647;-38.46999;-8.88529;3
LIGH;16.120;63937.607;739.0;3
ACCE;16.125;63937.610;-6.44519;5.92804;-3.68707;3
LIGH;16.130;63937.616;739.0;3
ACCE;16.136;63937.621;-7.35499;5.51624;-2.91135;3
MAGN;16.137;63937.623;28.67647;-38.46999;-8.88529;3
LIGH;16.140;63937.627;739.0;3
ACCE;16.145;63937.630;-7.49864;5.31513;-2.51870;3
LIGH;16.151;63937.637;739.0;3
ACCE;16.156;63937.640;-7.51779;5.55455;-2.47082;3
MAGN;16.157;63937.643;28.67647;-38.46999;-8.88529;3
LIGH;16.160;63937.646;739.0;3
ACCE;16.165;63937.650;-7.97748;5.79397;-2.92093;3
LIGH;16.172;63937.658;739.0;3
ACCE;16.176;63937.660;-8.15944;5.88974;-2.95923;3
MAGN;16.177;63937.663;31.92435;-32.30494;-16.60647;3
LIGH;16.180;63937.667;589.0;3
ACCE;16.185;63937.670;-8.37971;5.96635;-2.94966;3
LIGH;16.192;63937.678;589.0;3
ACCE;16.196;63937.680;-8.74362;5.89931;-2.96881;3
MAGN;16.197;63937.683;31.92435;-32.30494;-16.60647;3
LIGH;16.200;63937.686;589.0;3
ACCE;16.205;63937.690;-9.39485;5.59285;-2.79643;3
LIGH;16.211;63937.697;589.0;3
ACCE;16.217;63937.701;-9.43316;5.37259;-2.81558;3
MAGN;16.217;63937.703;31.92435;-32.30494;-16.60647;3
LIGH;16.220;63937.706;589.0;3
ACCE;16.225;63937.710;-9.27993;5.24809;-2.89220;3
LIGH;16.232;63937.718;589.0;3
ACCE;16.236;63937.720;-9.13627;5.20021;-2.69108;3
MAGN;16.237;63937.723;32.41249;-27.58536;-23.02906;3
LIGH;16.240;63937.726;612.0;3
ACCE;16.245;63937.730;-8.76278;5.20021;-2.38462;3
LIGH;16.252;63937.738;520.0;3
ACCE;16.256;63937.740;-8.55209;5.12359;-2.10690;3
MAGN;16.257;63937.743;32.41249;-27.58536;-23.02906;3
LIGH;16.260;63937.746;520.0;3
ACCE;16.265;63937.750;-8.45632;5.02782;-1.92494;3
LIGH;16.271;63937.758;520.0;3
ACCE;16.276;63937.760;-8.43717;4.66391;-1.27372;3
MAGN;16.278;63937.763;32.41249;-27.58536;-23.02906;3
LIGH;16.280;63937.766;520.0;3
ACCE;16.285;63937.770;-8.37013;4.52983;-1.12049;3
LIGH;16.290;63937.776;520.0;3
ACCE;16.296;63937.780;-8.45632;4.62560;-1.13964;3
MAGN;16.297;63937.783;31.53355;-25.96683;-26.40892;3
LIGH;16.300;63937.786;520.0;3
ACCE;16.305;63937.790;-8.75320;4.93206;-1.42694;3
LIGH;16.312;63937.798;508.0;3
ACCE;16.316;63937.800;-9.14585;5.20021;-1.65679;3
MAGN;16.317;63937.803;31.53355;-25.96683;-26.40892;3
LIGH;16.320;63937.806;508.0;3
ACCE;16.325;63937.810;-9.25119;5.14275;-1.83875;3
LIGH;16.332;63937.818;508.0;3
ACCE;16.337;63937.820;-9.30866;5.16190;-1.77171;3
MAGN;16.338;63937.823;31.53355;-25.96683;-26.40892;3
LIGH;16.340;63937.827;508.0;3
ACCE;16.345;63937.830;-9.26077;5.09486;-1.95367;3
LIGH;16.352;63937.838;508.0;3
ACCE;16.357;63937.841;-8.40844;4.95121;-1.89621;3
MAGN;16.357;63937.843;30.96713;-26.28527;-27.49103;3
LIGH;16.360;63937.847;508.0;3
ACCE;16.365;63937.850;-8.06367;5.07571;-1.60890;3
LIGH;16.372;63937.858;497.0;3
ACCE;16.377;63937.860;-7.91044;5.10444;-1.30245;3
MAGN;16.377;63937.863;30.96713;-26.28527;-27.49103;3
LIGH;16.380;63937.866;497.0;3
ACCE;16.385;63937.870;-7.88171;5.04698;-1.20668;3
LIGH;16.392;63937.878;497.0;3
ACCE;16.396;63937.880;-7.77637;5.47793;-1.57060;3
MAGN;16.397;63937.883;30.96713;-26.28527;-27.49103;3
LIGH;16.400;63937.886;497.0;3
ACCE;16.405;63937.890;-7.68060;5.77481;-2.14520;3
LIGH;16.412;63937.898;497.0;3
ACCE;16.416;63937.900;-7.65187;6.09085;-2.64320;3
MAGN;16.417;63937.903;31.12960;-28.23781;-26.52590;3
LIGH;16.420;63937.907;497.0;3
ACCE;16.425;63937.910;-7.70933;6.33985;-3.30400;3
LIGH;16.432;63937.918;497.0;3
ACCE;16.436;63937.921;-7.73806;6.76123;-4.04141;3
MAGN;16.437;63937.923;31.12960;-28.23781;-26.52590;3
LIGH;16.440;63937.926;497.0;3
ACCE;16.445;63937.930;-7.69018;6.85699;-4.25210;3
LIGH;16.450;63937.936;497.0;3
ACCE;16.456;63937.940;-7.56568;6.83784;-4.15633;3
MAGN;16.457;63937.943;31.12960;-28.23781;-26.52590;3
LIGH;16.460;63937.947;497.0;3
ACCE;16.465;63937.950;-7.20176;6.77080;-4.04141;3
LIGH;16.472;63937.958;497.0;3
ACCE;16.476;63937.960;-6.36858;6.97192;-3.28484;3
MAGN;16.477;63937.963;30.74439;-31.30387;-23.26826;3
LIGH;16.480;63937.966;497.0;3
SOUN;16.483;3162.75;0.09652;73.67
ACCE;16.485;63937.970;-5.75566;7.08684;-3.18908;3
LIGH;16.492;63937.978;543.0;3
ACCE;16.497;63937.981;-5.20021;7.33583;-3.26569;3
MAGN;16.497;63937.983;30.74439;-31.30387;-23.26826;3
LIGH;16.500;63937.986;543.0;3
ACCE;16.505;63937.990;-4.92248;7.81467;-3.49553;3
LIGH;16.512;63937.998;543.0;3
ACCE;16.516;63938.000;-3.81157;8.56167;-3.96480;3
MAGN;16.517;63938.003;30.74439;-31.30387;-23.26826;3
LIGH;16.520;63938.006;543.0;3
ACCE;16.525;63938.010;-2.88262;8.82982;-4.21380;3
LIGH;16.532;63938.018;543.0;3
ACCE;16.536;63938.020;-2.16436;8.82024;-4.17549;3
MAGN;16.538;63938.023;28.24427;-35.86730;-17.79088;3
LIGH;16.540;63938.026;543.0;3
ACCE;16.545;63938.030;-0.84276;8.23605;-3.67749;3
LIGH;16.552;63938.038;913.0;3
ACCE;16.557;63938.041;-0.20111;8.11156;-3.38061;3
MAGN;16.557;63938.043;28.24427;-35.86730;-17.79088;3
LIGH;16.560;63938.047;913.0;3
ACCE;16.565;63938.050;0.27773;7.98706;-3.31358;3
LIGH;16.572;63938.058;913.0;3
ACCE;16.577;63938.060;0.67995;7.94875;-3.12204;3
MAGN;16.579;63938.063;28.24427;-35.86730;-17.79088;3
LIGH;16.581;63938.067;913.0;3
ACCE;16.585;63938.070;1.29287;7.99663;-2.72939;3
LIGH;16.592;63938.078;913.0;3
ACCE;16.596;63938.080;1.38864;8.00621;-2.75812;3
MAGN;16.597;63938.083;24.32701;-40.13607;-14.18907;3
LIGH;16.600;63938.086;913.0;3
ACCE;16.605;63938.090;1.29287;8.21690;-2.91135;3
LIGH;16.610;63938.096;508.0;3
ACCE;16.617;63938.101;1.55144;8.57124;-2.90177;3
MAGN;16.618;63938.103;24.32701;-40.13607;-14.18907;3
LIGH;16.620;63938.107;1583.0;3
ACCE;16.625;63938.110;1.80044;8.63828;-3.16992;3
LIGH;16.630;63938.116;1583.0;3
ACCE;16.639;63938.120;1.89621;8.73405;-3.17950;3
MAGN;16.640;63938.125;24.32701;-40.13607;-14.18907;3
LIGH;16.642;63938.129;1583.0;3
ACCE;16.645;63938.130;1.97282;8.59997;-3.16035;3
LIGH;16.650;63938.136;1583.0;3
ACCE;16.659;63938.140;2.58574;8.52336;-3.15077;3
MAGN;16.660;63938.145;20.54467;-43.53226;-10.25817;3
LIGH;16.662;63938.149;1583.0;3
ACCE;16.665;63938.150;3.06458;8.65743;-3.43807;3
LIGH;16.670;63938.156;1583.0;3
ACCE;16.679;63938.160;3.36146;8.80109;-3.76368;3
MAGN;16.680;63938.166;20.54467;-43.53226;-10.25817;3
LIGH;16.682;63938.169;2566.0;3
ACCE;16.685;63938.170;3.50511;8.81066;-4.11803;3
LIGH;16.690;63938.176;2566.0;3
ACCE;16.699;63938.180;3.53384;8.82982;-4.00311;3
MAGN;16.700;63938.185;20.54467;-43.53226;-10.25817;3
LIGH;16.702;63938.189;2566.0;3
ACCE;16.705;63938.190;3.63919;8.82024;-3.91691;3
LIGH;16.710;63938.196;2566.0;3
ACCE;16.719;63938.201;3.64876;8.50420;-3.65834;3
MAGN;16.720;63938.205;15.13264;-46.09247;-6.31578;3
LIGH;16.722;63938.209;2566.0;3
ACCE;16.725;63938.210;3.69665;8.05409;-3.22738;3
LIGH;16.730;63938.216;2566.0;3
ACCE;16.739;63938.221;3.72538;8.15944;-2.91135;3
MAGN;16.739;63938.225;15.13264;-46.09247;-6.31578;3
LIGH;16.742;63938.229;3618.0;3
ACCE;16.745;63938.230;3.51469;8.25521;-2.46124;3
LIGH;16.750;63938.236;3618.0;3
ACCE;16.759;63938.240;3.38061;8.02536;-1.91536;3
MAGN;16.760;63938.246;15.13264;-46.09247;-6.31578;3
LIGH;16.763;63938.249;3618.0;3
ACCE;16.765;63938.250;3.40934;7.71891;-1.17795;3
LIGH;16.770;63938.256;3618.0;3
ACCE;16.776;63938.260;4.20422;7.49864;0.46926;3
MAGN;16.777;63938.263;9.69201;-47.74091;-3.40081;3
LIGH;16.780;63938.267;3618.0;3
ACCE;16.785;63938.270;4.82671;7.19218;0.61292;3
LIGH;16.790;63938.277;3618.0;3
ACCE;16.799;63938.280;5.62159;6.80911;0.78530;3
MAGN;16.800;63938.286;9.69201;-47.74091;-3.40081;3
LIGH;16.803;63938.289;4728.0;3
ACCE;16.805;63938.290;6.32069;6.51223;0.90022;3
LIGH;16.810;63938.296;4728.0;3
ACCE;16.819;63938.301;7.03895;6.54096;1.52271;3
MAGN;16.820;63938.306;9.69201;-47.74091;-3.40081;3
LIGH;16.823;63938.309;4728.0;3
ACCE;16.825;63938.310;6.79953;6.69419;1.61848;3
LIGH;16.830;63938.317;4728.0;3
ACCE;16.839;63938.321;6.44519;6.78038;1.52271;3
MAGN;16.840;63938.326;3.88460;-49.10115;-2.39923;3
LIGH;16.843;63938.329;4728.0;3
ACCE;16.845;63938.330;6.17704;6.87615;1.51314;3
LIGH;16.850;63938.337;4728.0;3
ACCE;16.859;63938.340;6.41646;6.78996;1.88663;3
MAGN;16.859;63938.345;3.88460;-49.10115;-2.39923;3
LIGH;16.863;63938.349;4936.0;3
ACCE;16.865;63938.350;6.49307;6.76123;2.37505;3
LIGH;16.870;63938.357;4936.0;3
ACCE;16.879;63938.360;6.55054;6.74207;2.67193;3
MAGN;16.880;63938.365;3.88460;-49.10115;-2.39923;3
LIGH;16.883;63938.369;4936.0;3
ACCE;16.885;63938.370;6.33027;6.62715;2.71024;3
LIGH;16.890;63938.377;4936.0;3
ACCE;16.899;63938.380;5.24809;6.45477;2.90177;3
MAGN;16.900;63938.385;-1.03660;-49.54542;-2.89547;3
LIGH;16.903;63938.389;4936.0;3
ACCE;16.905;63938.390;4.93206;6.15789;3.42850;3
LIGH;16.910;63938.397;4936.0;3
ACCE;16.919;63938.400;4.90333;5.86101;4.19464;3
MAGN;16.919;63938.405;-1.03660;-49.54542;-2.89547;3
LIGH;16.922;63938.409;4392.0;3
ACCE;16.925;63938.410;4.74052;5.24809;5.16190;3
LIGH;16.930;63938.417;4392.0;3
ACCE;16.936;63938.420;4.59687;5.09486;5.69820;3
MAGN;16.937;63938.423;-1.03660;-49.54542;-2.89547;3
LIGH;16.940;63938.427;4392.0;3
ACCE;16.945;63938.430;4.45322;5.00867;5.94720;3
LIGH;16.950;63938.437;4392.0;3
ACCE;16.959;63938.441;4.26168;4.91290;6.11000;3
MAGN;16.960;63938.445;-4.72473;-49.31916;-5.67334;3
LIGH;16.962;63938.449;4392.0;3
ACCE;16.965;63938.450;3.73495;4.75967;5.87058;3
LIGH;16.970;63938.456;4392.0;3
ACCE;16.979;63938.460;3.19865;4.97036;5.55455;3
MAGN;16.980;63938.466;-4.72473;-49.31916;-5.67334;3
GNSS;16.984;1491381396.000;39.993932;-0.073813;120.000;0.000;3.0;0.0;22;11
LIGH;16.992;63938.470;3410.0;3
ACCE;16.993;63938.470;3.00712;5.63116;6.07170;3
LIGH;16.993;63938.477;3410.0;3
GNSS;16.994;1491381396.000;39.993932;-0.073813;120.000;0.000;3.0;0.0;22;11
ACCE;16.999;63938.481;2.87304;5.26724;6.07170;3
MAGN;17.000;63938.486;-4.72473;-49.31916;-5.67334;3
LIGH;17.003;63938.489;3410.0;3
ACCE;17.005;63938.490;2.76770;5.00867;5.84185;3
LIGH;17.010;63938.496;3410.0;3
ACCE;17.019;63938.501;2.63362;4.77883;5.99508;3
MAGN;17.019;63938.505;-5.34391;-48.13986;-8.74037;3
LIGH;17.022;63938.509;3410.0;3
ACCE;17.025;63938.510;2.82516;4.92248;6.72292;3
LIGH;17.030;63938.516;3410.0;3
SOUN;17.035;426.64;0.01302;56.27
ACCE;17.040;63938.521;2.11647;4.10845;7.26880;3
MAGN;17.040;63938.524;-5.34391;-48.13986;-8.74037;3
LIGH;17.041;63938.528;3410.0;3
ACCE;17.045;63938.531;2.06859;3.73495;7.80510;3
LIGH;17.051;63938.538;2890.0;3
ACCE;17.059;63938.540;1.80044;3.49553;8.52336;3
MAGN;17.060;63938.545;-5.34391;-48.13986;-8.74037;3
LIGH;17.062;63938.549;2890.0;3
ACCE;17.066;63938.550;1.56102;3.25611;8.95431;3
LIGH;17.070;63938.556;2890.0;3
ACCE;17.080;63938.561;0.80445;2.85389;9.96946;3
MAGN;17.081;63938.567;-4.31637;-46.34639;-14.00636;3
LIGH;17.084;63938.570;2890.0;3
ACCE;17.085;63938.570;0.32561;2.79643;10.19930;3
LIGH;17.090;63938.576;2890.0;3
ACCE;17.096;63938.580;-0.17238;2.66235;10.40999;3
MAGN;17.097;63938.583;-4.31637;-46.34639;-14.00636;3
LIGH;17.100;63938.586;2890.0;3
ACCE;17.105;63938.590;-0.45011;2.44209;10.66856;3
LIGH;17.110;63938.596;2439.0;3
ACCE;17.119;63938.601;-1.07260;2.06859;11.57836;3
MAGN;17.120;63938.605;-4.31637;-46.34639;-14.00636;3
LIGH;17.123;63938.609;2439.0;3
ACCE;17.125;63938.610;-1.50356;1.66636;11.73159;3
LIGH;17.130;63938.617;2439.0;3
ACCE;17.139;63938.621;-1.46525;1.47483;12.03805;3
MAGN;17.140;63938.625;-1.44231;-44.21264;-19.12858;3
ACCE;17.146;63938.630;-1.09176;1.17795;12.11466;3
LIGH;17.147;63938.634;2439.0;3
LIGH;17.151;63938.637;2439.0;3
ACCE;17.160;63938.641;-0.43096;0.54588;11.38682;3
MAGN;17.162;63938.646;-1.44231;-44.21264;-19.12858;3
LIGH;17.165;63938.650;2439.0;3
ACCE;17.166;63938.651;-0.42138;0.39265;11.83693;3
LIGH;17.171;63938.657;2184.0;3
ACCE;17.179;63938.660;-0.44053;0.40223;12.12424;3
MAGN;17.180;63938.665;-1.44231;-44.21264;-19.12858;3
LIGH;17.183;63938.669;2184.0;3
ACCE;17.185;63938.670;-0.43096;0.45969;12.00932;3
LIGH;17.190;63938.676;2184.0;3
ACCE;17.199;63938.680;-0.85234;0.94810;11.58794;3
MAGN;17.199;63938.685;0.77592;-41.92388;-22.59664;3
LIGH;17.202;63938.689;2184.0;3
ACCE;17.205;63938.690;-0.96726;1.24498;11.36767;3
LIGH;17.210;63938.696;2184.0;3
ACCE;17.219;63938.700;-0.91937;1.44610;11.29106;3
MAGN;17.219;63938.705;0.77592;-41.92388;-22.59664;3
LIGH;17.222;63938.709;2184.0;3
ACCE;17.225;63938.710;-0.70868;1.46525;11.40598;3
LIGH;17.230;63938.717;2184.0;3
ACCE;17.239;63938.720;-0.20111;1.54187;11.00375;3
MAGN;17.240;63938.725;0.77592;-41.92388;-22.59664;3
LIGH;17.242;63938.729;2184.0;3
ACCE;17.245;63938.730;-0.06704;1.65679;10.89841;3
LIGH;17.250;63938.736;2184.0;3
ACCE;17.256;63938.740;0.04788;1.80044;10.86968;3
MAGN;17.257;63938.743;1.49294;-41.63332;-23.83570;3
LIGH;17.260;63938.746;2184.0;3
ACCE;17.265;63938.750;0.09577;1.95367;10.80264;3
LIGH;17.270;63938.756;2184.0;3
ACCE;17.276;63938.760;0.12450;1.94409;11.08994;3
MAGN;17.277;63938.763;1.49294;-41.63332;-23.83570;3
LIGH;17.280;63938.766;2184.0;3
ACCE;17.285;63938.770;0.17238;1.94409;11.05163;3
LIGH;17.292;63938.778;2300.0;3
ACCE;17.296;63938.780;0.17238;1.99198;11.11867;3
MAGN;17.297;63938.783;1.49294;-41.63332;-23.83570;3
LIGH;17.300;63938.786;2300.0;3
ACCE;17.305;63938.790;0.06704;2.17394;10.90798;3
LIGH;17.312;63938.798;2300.0;3
ACCE;17.316;63938.800;0.03831;2.07817;10.71645;3
MAGN;17.318;63938.803;1.12169;-41.69008;-23.53369;3
LIGH;17.320;63938.806;2300.0;3
ACCE;17.325;63938.810;0.13408;2.09732;10.26634;3
LIGH;17.332;63938.818;2300.0;3
ACCE;17.337;63938.820;0.45011;2.31759;10.12268;3
MAGN;17.337;63938.823;1.12169;-41.69008;-23.53369;3
LIGH;17.340;63938.827;2300.0;3
ACCE;17.345;63938.830;0.66080;2.41336;10.20888;3
LIGH;17.352;63938.838;2150.0;3
ACCE;17.357;63938.841;0.86191;2.42293;10.37168;3
MAGN;17.357;63938.843;1.12169;-41.69008;-23.53369;3
LIGH;17.360;63938.847;2543.0;3
ACCE;17.365;63938.850;1.07260;2.31759;10.42914;3
LIGH;17.372;63938.858;2543.0;3
ACCE;17.376;63938.860;1.51314;2.16436;10.43872;3
MAGN;17.377;63938.863;1.22558;-41.93939;-23.44536;3
LIGH;17.380;63938.866;2543.0;3
ACCE;17.385;63938.870;1.73340;2.16436;10.09395;3
LIGH;17.392;63938.878;2543.0;3
ACCE;17.396;63938.880;2.03986;2.06859;9.70131;3
MAGN;17.397;63938.883;1.22558;-41.93939;-23.44536;3
LIGH;17.400;63938.886;2543.0;3
ACCE;17.405;63938.890;2.25055;1.94409;8.99262;3
LIGH;17.412;63938.898;2543.0;3
ACCE;17.416;63938.900;2.65278;2.18351;8.33182;3
MAGN;17.417;63938.903;1.22558;-41.93939;-23.44536;3
LIGH;17.420;63938.906;3179.0;3
ACCE;17.425;63938.910;2.84431;2.55701;7.97748;3
LIGH;17.430;63938.916;3179.0;3
ACCE;17.437;63938.921;3.15077;2.84431;7.91044;3
MAGN;17.437;63938.923;0.69361;-41.98843;-23.27252;3
LIGH;17.440;63938.927;3179.0;3
ACCE;17.445;63938.930;3.65834;2.98796;7.71891;3
LIGH;17.452;63938.938;3179.0;3
ACCE;17.456;63938.940;4.45322;3.29442;7.81467;3
MAGN;17.457;63938.943;0.69361;-41.98843;-23.27252;3
LIGH;17.460;63938.946;3179.0;3
ACCE;17.465;63938.950;4.52025;3.40934;7.93917;3
LIGH;17.472;63938.958;3179.0;3
SOUN;17.475;574.06;0.01752;58.85
ACCE;17.478;63938.961;4.34787;3.45723;8.09240;3
MAGN;17.478;63938.963;0.69361;-41.98843;-23.27252;3
LIGH;17.480;63938.967;3976.0;3
ACCE;17.485;63938.970;3.96480;3.44765;8.26478;3
LIGH;17.492;63938.978;3976.0;3
ACCE;17.496;63938.980;3.22738;2.93050;9.42358;3
MAGN;17.497;63938.983;0.22212;-41.61391;-23.75189;3
LIGH;17.500;63938.986;3976.0;3
ACCE;17.505;63938.990;3.05500;2.50912;9.94073;3
LIGH;17.512;63938.998;3976.0;3
ACCE;17.516;63939.000;3.06458;2.06859;10.41957;3
MAGN;17.517;63939.003;0.22212;-41.61391;-23.75189;3
LIGH;17.520;63939.006;3976.0;3
ACCE;17.525;63939.010;3.14119;1.75256;10.19930;3
LIGH;17.532;63939.018;3976.0;3
ACCE;17.536;63939.020;3.45723;1.78129;9.89284;3
MAGN;17.537;63939.023;0.22212;-41.61391;-23.75189;3
LIGH;17.540;63939.026;4311.0;3
ACCE;17.545;63939.030;3.51469;1.92494;9.51935;3
LIGH;17.552;63939.038;4311.0;3
ACCE;17.556;63939.040;3.50511;2.05901;9.21289;3
MAGN;17.557;63939.043;0.79778;-40.28127;-24.86933;3
LIGH;17.560;63939.046;4311.0;3
ACCE;17.565;63939.050;3.41892;2.15478;8.86812;3
LIGH;17.572;63939.058;4311.0;3
ACCE;17.576;63939.060;3.67749;2.12605;9.06924;3
MAGN;17.578;63939.063;0.79778;-40.28127;-24.86933;3
LIGH;17.580;63939.066;4311.0;3
ACCE;17.585;63939.070;3.92649;2.04944;9.02135;3
LIGH;17.590;63939.076;4311.0;3
ACCE;17.597;63939.081;4.03184;2.10690;8.78193;3
MAGN;17.597;63939.083;0.79778;-40.28127;-24.86933;3
LIGH;17.600;63939.087;3884.0;3
ACCE;17.605;63939.090;4.17549;2.41336;8.57124;3
LIGH;17.612;63939.098;5155.0;3
ACCE;17.616;63939.100;4.79798;2.76770;8.57124;3
MAGN;17.617;63939.103;1.75690;-38.93565;-26.50945;3
LIGH;17.620;63939.106;5155.0;3
ACCE;17.625;63939.110;4.92248;3.00712;7.86256;3
LIGH;17.632;63939.118;5155.0;3
ACCE;17.637;63939.120;4.90333;3.40934;7.32626;3
MAGN;17.637;63939.123;1.75690;-38.93565;-26.50945;3
LIGH;17.640;63939.126;5155.0;3
ACCE;17.645;63939.130;4.88417;4.15633;6.85699;3
LIGH;17.652;63939.138;5155.0;3
ACCE;17.656;63939.140;4.94163;4.43406;6.76123;3
MAGN;17.657;63939.143;1.75690;-38.93565;-26.50945;3
LIGH;17.660;63939.146;5155.0;3
ACCE;17.665;63939.150;5.07571;4.67348;6.51223;3
LIGH;17.672;63939.158;6219.0;3
ACCE;17.676;63939.160;5.25767;4.64475;6.53138;3
MAGN;17.677;63939.163;3.82232;-37.13089;-27.74013;3
LIGH;17.680;63939.166;6219.0;3
ACCE;17.685;63939.170;4.97036;4.54898;6.04296;3
LIGH;17.692;63939.178;6219.0;3
ACCE;17.696;63939.180;4.79798;4.82671;5.75566;3
MAGN;17.697;63939.183;3.82232;-37.13089;-27.74013;3
LIGH;17.700;63939.187;6219.0;3
ACCE;17.705;63939.190;4.69264;5.24809;5.58328;3
LIGH;17.712;63939.198;6219.0;3
ACCE;17.717;63939.201;4.72137;5.74608;6.03339;3
MAGN;17.717;63939.204;3.82232;-37.13089;-27.74013;3
LIGH;17.721;63939.207;6219.0;3
ACCE;17.725;63939.210;4.69264;5.83228;5.74608;3
LIGH;17.732;63939.218;6681.0;3
ACCE;17.737;63939.220;4.53941;5.88016;5.66947;3
MAGN;17.738;63939.225;6.90484;-36.29968;-28.97132;3
LIGH;17.742;63939.228;6681.0;3
ACCE;17.745;63939.230;4.46279;5.76524;5.78439;3
LIGH;17.750;63939.236;6681.0;3
ACCE;17.756;63939.240;4.23295;5.40132;6.01423;3
MAGN;17.757;63939.243;6.90484;-36.29968;-28.97132;3
LIGH;17.760;63939.246;6681.0;3
ACCE;17.765;63939.250;4.23295;5.41090;5.78439;3
LIGH;17.771;63939.257;6681.0;3
ACCE;17.776;63939.260;4.20422;5.73651;5.72693;3
MAGN;17.777;63939.263;6.90484;-36.29968;-28.97132;3
LIGH;17.780;63939.266;6681.0;3
ACCE;17.785;63939.270;3.89776;6.30154;5.78439;3
LIGH;17.790;63939.276;6670.0;3
ACCE;17.796;63939.280;3.33273;6.97192;5.69820;3
MAGN;17.797;63939.283;11.85312;-33.20934;-30.66758;3
LIGH;17.801;63939.287;6670.0;3
ACCE;17.805;63939.290;3.17950;7.00065;5.72693;3
LIGH;17.812;63939.298;6670.0;3
ACCE;17.816;63939.300;2.99754;7.08684;6.11000;3
MAGN;17.817;63939.303;11.85312;-33.20934;-30.66758;3
LIGH;17.820;63939.306;6670.0;3
ACCE;17.825;63939.310;2.97839;6.95276;6.25365;3
LIGH;17.832;63939.318;6670.0;3
ACCE;17.837;63939.321;2.96881;6.69419;5.88016;3
MAGN;17.838;63939.324;11.85312;-33.20934;-30.66758;3
LIGH;17.841;63939.327;6670.0;3
ACCE;17.845;63939.330;2.82516;7.08684;6.24408;3
LIGH;17.852;63939.338;6311.0;3
ACCE;17.856;63939.340;2.46124;7.38372;6.64630;3
MAGN;17.857;63939.343;17.31148;-28.44563;-34.08284;3
LIGH;17.860;63939.346;6311.0;3
ACCE;17.865;63939.350;2.03028;7.62314;6.89530;3
LIGH;17.872;63939.358;6311.0;3
ACCE;17.876;63939.360;1.30245;7.52737;7.14430;3
MAGN;17.878;63939.363;17.31148;-28.44563;-34.08284;3
LIGH;17.880;63939.366;6311.0;3
ACCE;17.885;63939.370;1.29287;7.11557;7.14430;3
LIGH;17.890;63939.376;6311.0;3
ACCE;17.899;63939.380;1.31202;6.61757;7.21134;3
MAGN;17.900;63939.385;17.31148;-28.44563;-34.08284;3
LIGH;17.902;63939.388;6311.0;3
ACCE;17.905;63939.390;1.14922;6.33027;7.02938;3
LIGH;17.910;63939.396;5837.0;3
ACCE;17.916;63939.400;0.61292;6.64630;7.12514;3
MAGN;17.917;63939.403;22.11064;-21.94663;-36.09230;3
LIGH;17.920;63939.406;5837.0;3
ACCE;17.925;63939.410;0.45969;6.90488;7.22091;3
LIGH;17.930;63939.416;5837.0;3
ACCE;17.940;63939.420;0.30646;7.16345;7.27837;3
MAGN;17.941;63939.427;22.11064;-21.94663;-36.09230;3
LIGH;17.944;63939.430;5837.0;3
ACCE;17.945;63939.430;0.30646;7.16345;7.27837;3
LIGH;17.950;63939.436;5837.0;3
ACCE;17.959;63939.441;-0.08619;6.74207;7.46991;3
MAGN;17.959;63939.445;22.11064;-21.94663;-36.09230;3
LIGH;17.962;63939.449;5837.0;3
ACCE;17.965;63939.450;-0.37350;6.63673;7.55610;3
LIGH;17.970;63939.456;5976.0;3
ACCE;17.979;63939.460;-0.58419;6.58884;7.45076;3
MAGN;17.981;63939.467;25.84947;-14.73233;-37.93676;3
ACCE;17.987;63939.471;-1.14922;6.79953;7.74764;3
LIGH;17.988;63939.473;5433.0;3
GNSS;17.989;1491381397.000;39.993929;-0.073813;120.000;0.000;3.0;0.0;22;11
LIGH;17.992;63939.477;5433.0;3
GNSS;17.994;1491381397.000;39.993929;-0.073813;120.000;0.000;3.0;0.0;22;11
ACCE;17.998;63939.480;-1.36948;6.81869;7.64229;3
MAGN;17.999;63939.485;25.84947;-14.73233;-37.93676;3
LIGH;18.002;63939.488;5433.0;3
ACCE;18.005;63939.490;-1.54187;6.46434;7.56568;3
LIGH;18.010;63939.496;5433.0;3
ACCE;18.018;63939.500;-1.64721;6.10043;8.05409;3
MAGN;18.019;63939.505;25.84947;-14.73233;-37.93676;3
LIGH;18.022;63939.508;5433.0;3
ACCE;18.025;63939.510;-1.73340;5.97593;8.47547;3
LIGH;18.030;63939.516;5433.0;3
SOUN;18.034;557.15;0.01700;58.59
ACCE;18.043;63939.521;-1.96325;5.71735;8.66701;3
MAGN;18.044;63939.523;29.48483;-7.22767;-39.36267;3
LIGH;18.044;63939.527;4947.0;3
ACCE;18.045;63939.530;-2.25055;5.49709;8.76278;3
LIGH;18.050;63939.536;4947.0;3
ACCE;18.058;63939.540;-2.32716;5.37259;8.82982;3
MAGN;18.059;63939.545;29.48483;-7.22767;-39.36267;3
LIGH;18.062;63939.548;4947.0;3
ACCE;18.066;63939.550;-2.38462;4.90333;9.03093;3
LIGH;18.070;63939.556;4947.0;3
ACCE;18.077;63939.560;-2.26970;4.59687;9.34696;3
MAGN;18.077;63939.564;29.48483;-7.22767;-39.36267;3
LIGH;18.080;63939.567;4947.0;3
ACCE;18.085;63939.570;-2.43251;4.42448;9.66300;3
LIGH;18.090;63939.576;4947.0;3
ACCE;18.098;63939.580;-2.49955;4.44364;9.43316;3
MAGN;18.099;63939.585;31.70294;0.68199;-38.63066;3
LIGH;18.102;63939.588;4300.0;3
ACCE;18.105;63939.590;-2.38462;4.30956;9.25119;3
LIGH;18.110;63939.596;4300.0;3
ACCE;18.120;63939.601;-2.43251;3.62003;9.27035;3
MAGN;18.121;63939.607;31.70294;0.68199;-38.63066;3
LIGH;18.124;63939.610;4300.0;3
ACCE;18.125;63939.610;-2.43251;3.62003;9.27035;3
LIGH;18.130;63939.616;4300.0;3
ACCE;18.139;63939.621;-2.41336;2.89220;9.51935;3
MAGN;18.139;63939.625;31.70294;0.68199;-38.63066;3
LIGH;18.142;63939.629;4300.0;3
ACCE;18.145;63939.630;-2.48039;2.76770;9.18416;3
LIGH;18.150;63939.636;4300.0;3
ACCE;18.159;63939.640;-2.55701;2.75812;9.20331;3
MAGN;18.159;63939.645;32.35898;6.45941;-36.78138;3
LIGH;18.162;63939.649;3872.0;3
ACCE;18.165;63939.650;-2.65278;2.58574;9.29908;3
LIGH;18.170;63939.656;3872.0;3
ACCE;18.179;63939.660;-2.90177;2.28886;9.67257;3
MAGN;18.179;63939.665;32.35898;6.45941;-36.78138;3
LIGH;18.182;63939.669;3872.0;3
ACCE;18.185;63939.670;-3.07416;2.14520;9.62469;3
LIGH;18.190;63939.677;3872.0;3
ACCE;18.199;63939.681;-3.19865;1.90578;9.52892;3
MAGN;18.199;63939.685;32.35898;6.45941;-36.78138;3
LIGH;18.202;63939.689;3872.0;3
ACCE;18.205;63939.690;-3.19865;1.75256;9.36612;3
LIGH;18.210;63939.696;3872.0;3
ACCE;18.219;63939.700;-3.04542;1.76213;9.56723;3
MAGN;18.219;63939.705;33.29515;10.44508;-34.72238;3
LIGH;18.222;63939.709;3537.0;3
ACCE;18.225;63939.710;-3.16992;2.01113;9.27035;3
LIGH;18.230;63939.717;3537.0;3
ACCE;18.236;63939.720;-3.37104;2.10690;9.55765;3
MAGN;18.237;63939.723;33.29515;10.44508;-34.72238;3
LIGH;18.240;63939.726;3537.0;3
ACCE;18.245;63939.730;-3.46680;2.14520;10.02692;3
LIGH;18.250;63939.736;3537.0;3
ACCE;18.259;63939.740;-3.71580;2.09732;10.12268;3
MAGN;18.260;63939.745;33.29515;10.44508;-34.72238;3
LIGH;18.262;63939.749;3537.0;3
ACCE;18.265;63939.750;-3.70622;1.80044;9.95030;3
LIGH;18.270;63939.756;3537.0;3
ACCE;18.279;63939.760;-3.64876;1.54187;9.72046;3
MAGN;18.280;63939.765;34.90837;13.52630;-32.62692;3
LIGH;18.282;63939.769;3190.0;3
ACCE;18.285;63939.770;-3.53384;1.40779;9.58638;3
LIGH;18.290;63939.776;3190.0;3
ACCE;18.299;63939.780;-3.62003;1.02472;9.31823;3
MAGN;18.299;63939.785;34.90837;13.52630;-32.62692;3
LIGH;18.302;63939.789;3190.0;3
ACCE;18.305;63939.790;-3.71580;0.70868;8.96389;3
LIGH;18.310;63939.796;3190.0;3
ACCE;18.319;63939.801;-3.82115;0.34477;8.79151;3
MAGN;18.319;63939.805;34.90837;13.52630;-32.62692;3
LIGH;18.322;63939.809;3190.0;3
ACCE;18.325;63939.810;-3.98395;0.00958;9.05008;3
LIGH;18.330;63939.817;3190.0;3
ACCE;18.339;63939.820;-3.53384;0.35434;9.70131;3
MAGN;18.339;63939.825;35.94542;15.34417;-30.62236;3
LIGH;18.342;63939.829;2866.0;3
ACCE;18.345;63939.830;-3.70622;0.64165;10.26634;3
LIGH;18.350;63939.836;2866.0;3
ACCE;18.359;63939.840;-3.97437;1.02472;9.88326;3
MAGN;18.360;63939.845;35.94542;15.34417;-30.62236;3
LIGH;18.362;63939.849;2866.0;3
ACCE;18.365;63939.850;-4.16591;0.30646;9.39485;3
LIGH;18.370;63939.856;2866.0;3
ACCE;18.379;63939.860;-3.97437;0.28730;9.44273;3
MAGN;18.379;63939.865;35.94542;15.34417;-30.62236;3
LIGH;18.382;63939.868;2866.0;3
ACCE;18.385;63939.870;-3.85945;0.29688;9.49062;3
LIGH;18.390;63939.876;2866.0;3
ACCE;18.396;63939.880;-3.82115;0.21069;9.73961;3
MAGN;18.397;63939.883;37.49458;16.66840;-28.53127;3
LIGH;18.400;63939.886;2866.0;3
ACCE;18.405;63939.890;-3.83072;0.28730;9.98861;3
LIGH;18.410;63939.896;2670.0;3
ACCE;18.419;63939.900;-3.82115;0.28730;9.74919;3
MAGN;18.419;63939.905;37.49458;16.66840;-28.53127;3
LIGH;18.422;63939.909;2670.0;3
ACCE;18.425;63939.910;-3.92649;0.04788;9.52892;3
LIGH;18.430;63939.916;2670.0;3
ACCE;18.439;63939.920;-4.07972;-0.03831;9.19373;3
MAGN;18.439;63939.925;37.49458;16.66840;-28.53127;3
LIGH;18.447;63939.933;2670.0;3
ACCE;18.450;63939.934;-3.69665;-0.34477;9.39485;3
LIGH;18.452;63939.938;2670.0;3
ACCE;18.459;63939.940;-3.42850;-0.45011;9.46189;3
MAGN;18.460;63939.946;38.48512;16.69351;-26.28497;3
LIGH;18.463;63939.949;2670.0;3
ACCE;18.465;63939.950;-3.48596;-0.49799;9.32781;3
SOUN;18.467;7235.31;0.22081;80.86
LIGH;18.471;63939.957;2520.0;3
ACCE;18.479;63939.961;-3.72538;-0.55545;9.05966;3
MAGN;18.480;63939.966;38.48512;16.69351;-26.28497;3
LIGH;18.483;63939.969;2520.0;3
ACCE;18.487;63939.970;-3.94564;-0.60334;8.83939;3
WIFI;18.489;63939.929;WAP123;20:17:FF:FF:F1:23;-67
WIFI;18.489;63939.929;WAP130;20:17:FF:FF:F1:30;-67
WIFI;18.489;63939.930;WAP129;20:17:FF:FF:F1:29;-68
WIFI;18.489;63939.930;WAP122;20:17:FF:FF:F1:22;-66
WIFI;18.489;63939.930;WAP108;20:17:FF:FF:F1:08;-72
WIFI;18.489;63939.930;WAP312;20:17:FF:FF:F3:12;-72
WIFI;18.489;63939.930;WAP105;20:17:FF:FF:F1:05;-91
WIFI;18.489;63939.930;WAP015;20:17:FF:FF:F0:15;-84
WIFI;18.489;63939.930;WAP012;20:17:FF:FF:F0:12;-74
WIFI;18.489;63939.930;WAP181;20:17:FF:FF:F1:81;-87
WIFI;18.489;63939.930;WAP309;20:17:FF:FF:F3:09;-91
WIFI;18.489;63939.930;WAP180;20:17:FF:FF:F1:80;-80
WIFI;18.489;63939.930;WAP133;20:17:FF:FF:F1:33;-89
WIFI;18.489;63939.930;WAP267;20:17:FF:FF:F2:67;-80
WIFI;18.489;63939.930;WAP044;20:17:FF:FF:F0:44;-88
WIFI;18.489;63939.930;WAP315;20:17:FF:FF:F3:15;-81
WIFI;18.489;63939.930;WAP281;20:17:FF:FF:F2:81;-87
WIFI;18.489;63939.930;WAP126;20:17:FF:FF:F1:26;-89
LIGH;18.503;63939.979;2520.0;3
ACCE;18.504;63939.985;-3.75411;-0.21069;9.43316;3
MAGN;18.505;63939.989;38.48512;16.69351;-26.28497;3
LIGH;18.505;63939.990;2520.0;3
ACCE;18.507;63939.990;-3.75411;-0.21069;9.43316;3
LIGH;18.511;63939.997;2520.0;3
ACCE;18.518;63940.000;-4.16591;-0.03831;9.63427;3
MAGN;18.519;63940.005;39.67550;15.69063;-24.28848;3
LIGH;18.524;63940.010;2520.0;3
ACCE;18.525;63940.010;-4.74052;-0.10534;9.24162;3
LIGH;18.530;63940.016;2381.0;3
ACCE;18.536;63940.020;-5.36301;-0.26815;8.85855;3
MAGN;18.537;63940.023;39.67550;15.69063;-24.28848;3
LIGH;18.540;63940.026;2381.0;3
ACCE;18.545;63940.030;-5.62159;-0.51715;8.55209;3
LIGH;18.551;63940.037;2381.0;3
ACCE;18.556;63940.040;-5.34386;-0.42138;8.70532;3
MAGN;18.557;63940.043;39.67550;15.69063;-24.28848;3
LIGH;18.560;63940.046;2381.0;3
ACCE;18.565;63940.050;-4.97036;-0.34477;8.73405;3
LIGH;18.570;63940.056;2381.0;3
ACCE;18.576;63940.060;-4.71179;-0.36392;9.00220;3
MAGN;18.577;63940.063;40.69450;15.08690;-23.12629;3
LIGH;18.580;63940.066;2381.0;3
ACCE;18.585;63940.070;-4.68306;-0.40223;9.09797;3
LIGH;18.591;63940.077;2231.0;3
ACCE;18.596;63940.080;-4.62560;-0.53630;9.09797;3
MAGN;18.597;63940.083;40.69450;15.08690;-23.12629;3
LIGH;18.600;63940.086;2231.0;3
ACCE;18.605;63940.090;-4.62560;-0.67995;8.93516;3
LIGH;18.611;63940.097;2231.0;3
ACCE;18.616;63940.100;-4.53941;-0.84276;9.03093;3
MAGN;18.617;63940.103;40.69450;15.08690;-23.12629;3
LIGH;18.620;63940.106;2231.0;3
ACCE;18.625;63940.110;-4.22337;-0.78530;9.06924;3
LIGH;18.631;63940.117;2231.0;3
ACCE;18.637;63940.121;-3.92649;-0.72784;9.82580;3
MAGN;18.638;63940.123;41.59466;14.13289;-22.73270;3
LIGH;18.640;63940.126;2231.0;3
ACCE;18.645;63940.130;-4.34787;-0.77572;9.77792;3
LIGH;18.652;63940.138;2080.0;3
ACCE;18.656;63940.140;-4.78840;-0.98641;9.31823;3
MAGN;18.657;63940.143;41.59466;14.13289;-22.73270;3
LIGH;18.660;63940.146;2080.0;3
ACCE;18.665;63940.150;-4.92248;-1.14922;9.00220;3
LIGH;18.672;63940.158;2080.0;3
ACCE;18.676;63940.160;-4.95121;-1.64721;9.06924;3
MAGN;18.677;63940.163;41.59466;14.13289;-22.73270;3
LIGH;18.680;63940.166;2080.0;3
ACCE;18.685;63940.170;-4.34787;-2.26970;7.92960;3
LIGH;18.691;63940.177;2080.0;3
ACCE;18.696;63940.180;-3.70622;-2.71024;7.25922;3
MAGN;18.697;63940.183;41.33324;12.64878;-24.36551;3
LIGH;18.700;63940.186;2080.0;3
ACCE;18.709;63940.190;-3.39019;-3.46680;7.64229;3
LIGH;18.712;63940.198;2173.0;3
ACCE;18.716;63940.200;-3.26569;-3.48596;7.94875;3
MAGN;18.717;63940.203;41.33324;12.64878;-24.36551;3
LIGH;18.720;63940.206;1814.0;3
ACCE;18.725;63940.210;-3.20823;-3.47638;7.98706;3
LIGH;18.730;63940.216;1814.0;3
ACCE;18.736;63940.220;-3.19865;-3.47638;8.33182;3
MAGN;18.737;63940.223;41.33324;12.64878;-24.36551;3
LIGH;18.740;63940.226;1814.0;3
ACCE;18.745;63940.230;-2.85389;-3.69665;8.54251;3
LIGH;18.752;63940.238;1814.0;3
ACCE;18.756;63940.240;-2.41336;-3.80199;7.85298;3
MAGN;18.757;63940.243;40.38437;12.60264;-26.38470;3
LIGH;18.760;63940.247;1814.0;3
ACCE;18.765;63940.250;-1.81959;-4.01268;7.39329;3
LIGH;18.772;63940.258;1814.0;3
ACCE;18.776;63940.260;-1.38864;-4.14676;7.40287;3
MAGN;18.777;63940.263;40.38437;12.60264;-26.38470;3
LIGH;18.780;63940.266;1479.0;3
ACCE;18.785;63940.270;-1.47483;-4.16591;7.76679;3
LIGH;18.792;63940.278;1479.0;3
ACCE;18.800;63940.281;-2.04944;-4.23295;7.92002;3
MAGN;18.804;63940.286;40.38437;12.60264;-26.38470;3
LIGH;18.805;63940.290;1479.0;3
ACCE;18.811;63940.294;-2.01113;-5.31513;7.32626;3
LIGH;18.814;63940.300;1479.0;3
ACCE;18.817;63940.301;-1.52271;-5.58328;6.17704;3
MAGN;18.818;63940.303;37.86796;13.31768;-29.09758;3
LIGH;18.821;63940.307;1479.0;3
ACCE;18.825;63940.310;-1.20668;-6.22492;4.83629;3
LIGH;18.830;63940.316;1479.0;3
ACCE;18.837;63940.321;-0.69911;-7.10599;5.88974;3
MAGN;18.838;63940.324;37.86796;13.31768;-29.09758;3
LIGH;18.841;63940.327;1144.0;3
ACCE;18.845;63940.330;-0.42138;-7.00065;6.52181;3
LIGH;18.850;63940.336;1144.0;3
ACCE;18.856;63940.340;-0.33519;-6.44519;6.74207;3
MAGN;18.857;63940.343;37.86796;13.31768;-29.09758;3
LIGH;18.860;63940.346;1144.0;3
ACCE;18.865;63940.350;0.01915;-6.33985;6.86657;3
LIGH;18.871;63940.358;1144.0;3
ACCE;18.876;63940.360;0.10534;-6.01423;6.98149;3
MAGN;18.877;63940.363;35.85803;15.43040;-29.89177;3
LIGH;18.881;63940.367;1144.0;3
ACCE;18.885;63940.370;0.01915;-5.33428;6.95276;3
LIGH;18.892;63940.378;1144.0;3
ACCE;18.897;63940.381;-0.29688;-4.99909;7.23049;3
MAGN;18.897;63940.383;35.85803;15.43040;-29.89177;3
LIGH;18.905;63940.391;959.0;3
ACCE;18.908;63940.390;-0.07661;-4.85544;6.96234;3
LIGH;18.912;63940.398;959.0;3
ACCE;18.917;63940.400;0.10534;-5.57370;7.24007;3
MAGN;18.918;63940.404;35.85803;15.43040;-29.89177;3
LIGH;18.921;63940.407;959.0;3
ACCE;18.925;63940.410;0.49799;-6.62715;7.01022;3
LIGH;18.931;63940.418;959.0;3
ACCE;18.937;63940.420;0.98641;-7.22091;5.27682;3
MAGN;18.937;63940.423;33.74939;17.88882;-30.34326;3
LIGH;18.941;63940.427;959.0;3
ACCE;18.945;63940.430;1.01514;-7.53695;5.22894;3
LIGH;18.952;63940.439;959.0;3
ACCE;18.957;63940.441;0.90980;-7.73806;5.16190;3
MAGN;18.957;63940.443;33.74939;17.88882;-30.34326;3
LIGH;18.960;63940.447;832.0;3
ACCE;18.965;63940.450;0.64165;-7.50822;4.45322;3
LIGH;18.972;63940.458;832.0;3
ACCE;18.976;63940.460;0.67038;-6.81869;5.40132;3
MAGN;18.978;63940.463;33.74939;17.88882;-30.34326;3
GNSS;18.981;1491381398.000;39.993931;-0.073812;120.000;0.000;3.0;0.0;22;11
LIGH;18.988;63940.468;832.0;3
GNSS;18.989;1491381398.000;39.993931;-0.073812;120.000;0.000;3.0;0.0;22;11
ACCE;18.990;63940.470;0.92895;-6.38773;5.39174;3
LIGH;18.993;63940.479;832.0;3
ACCE;18.996;63940.481;1.31202;-6.40688;5.33428;3
MAGN;18.997;63940.483;31.34899;20.39487;-30.55061;3
LIGH;19.000;63940.486;832.0;3
ACCE;19.005;63940.490;1.71425;-6.71334;5.27682;3
LIGH;19.010;63940.496;832.0;3
ACCE;19.017;63940.501;2.02071;-6.99107;4.71179;3
MAGN;19.017;63940.503;31.34899;20.39487;-30.55061;3
SOUN;19.019;1933.29;0.05900;69.40
LIGH;19.021;63940.507;855.0;3
ACCE;19.028;63940.510;2.15478;-7.24007;4.72137;3
LIGH;19.030;63940.516;774.0;3
ACCE;19.037;63940.521;2.25055;-7.30710;4.67348;3
MAGN;19.039;63940.524;31.34899;20.39487;-30.55061;3
LIGH;19.041;63940.527;774.0;3
ACCE;19.045;63940.530;2.48039;-7.16345;4.39575;3
LIGH;19.051;63940.538;774.0;3
ACCE;19.057;63940.540;2.62405;-7.30710;3.39977;3
MAGN;19.057;63940.543;28.68544;24.53381;-28.71891;3
LIGH;19.060;63940.547;774.0;3
ACCE;19.066;63940.550;3.24654;-7.72848;3.41892;3
LIGH;19.070;63940.557;774.0;3
ACCE;19.077;63940.561;3.91691;-8.65743;3.67749;3
MAGN;19.077;63940.563;28.68544;24.53381;-28.71891;3
LIGH;19.080;63940.567;774.0;3
ACCE;19.085;63940.570;3.79242;-9.10754;3.07416;3
LIGH;19.092;63940.578;774.0;3
ACCE;19.096;63940.580;4.53941;-8.64786;3.78284;3
MAGN;19.097;63940.583;28.68544;24.53381;-28.71891;3
LIGH;19.100;63940.586;774.0;3
ACCE;19.105;63940.590;4.48195;-7.97748;3.61046;3
LIGH;19.112;63940.598;774.0;3
ACCE;19.117;63940.601;4.59687;-7.81467;3.52426;3
MAGN;19.117;63940.603;25.93535;28.59270;-25.77930;3
LIGH;19.120;63940.607;774.0;3
ACCE;19.125;63940.610;4.64475;-8.49463;2.57616;3
LIGH;19.132;63940.618;774.0;3
ACCE;19.137;63940.621;4.39575;-9.10754;2.03028;3
MAGN;19.138;63940.623;25.93535;28.59270;-25.77930;3
LIGH;19.140;63940.627;774.0;3
ACCE;19.145;63940.630;4.14676;-9.67257;1.43652;3
LIGH;19.152;63940.638;797.0;3
ACCE;19.156;63940.640;4.19464;-9.89284;1.21625;3
MAGN;19.157;63940.643;25.93535;28.59270;-25.77930;3
LIGH;19.160;63940.646;797.0;3
ACCE;19.165;63940.650;4.51068;-10.52491;0.68953;3
LIGH;19.170;63940.656;797.0;3
ACCE;19.179;63940.660;4.37660;-10.49618;0.45969;3
MAGN;19.179;63940.665;22.91437;33.19291;-21.85807;3
LIGH;19.182;63940.669;797.0;3
ACCE;19.185;63940.670;4.17549;-10.49618;-0.30646;3
LIGH;19.190;63940.676;797.0;3
ACCE;19.199;63940.680;4.39575;-11.08994;-0.44053;3
MAGN;19.199;63940.685;22.91437;33.19291;-21.85807;3
LIGH;19.202;63940.689;797.0;3
ACCE;19.205;63940.690;4.39575;-11.16656;-1.01514;3
LIGH;19.210;63940.697;832.0;3
ACCE;19.217;63940.700;4.80756;-11.34852;-1.12049;3
MAGN;19.217;63940.703;22.91437;33.19291;-21.85807;3
LIGH;19.220;63940.706;832.0;3
ACCE;19.225;63940.710;5.09486;-11.34852;-0.98641;3
LIGH;19.230;63940.716;832.0;3
ACCE;19.239;63940.720;5.57370;-10.77391;-0.99599;3
MAGN;19.240;63940.725;19.35380;36.82833;-17.10050;3
LIGH;19.242;63940.729;832.0;3
ACCE;19.245;63940.730;5.65989;-10.64941;-1.29287;3
LIGH;19.250;63940.736;832.0;3
ACCE;19.259;63940.740;5.69820;-10.90798;-1.43652;3
MAGN;19.260;63940.745;19.35380;36.82833;-17.10050;3
LIGH;19.262;63940.749;832.0;3
ACCE;19.265;63940.750;5.99508;-11.27190;-1.93451;3
LIGH;19.270;63940.756;855.0;3
ACCE;19.279;63940.760;6.35900;-11.44428;-1.87705;3
MAGN;19.279;63940.765;19.35380;36.82833;-17.10050;3
LIGH;19.282;63940.769;855.0;3
ACCE;19.285;63940.770;6.61757;-11.55921;-1.85790;3
LIGH;19.290;63940.776;855.0;3
ACCE;19.299;63940.780;6.86657;-11.76032;-1.63763;3
MAGN;19.299;63940.785;15.73113;38.01757;-13.55165;3
LIGH;19.302;63940.788;855.0;3
ACCE;19.305;63940.790;7.13472;-11.85609;-1.54187;3
LIGH;19.310;63940.797;855.0;3
ACCE;19.319;63940.800;7.29753;-11.75074;-1.26414;3
MAGN;19.320;63940.805;15.73113;38.01757;-13.55165;3
LIGH;19.322;63940.809;855.0;3
ACCE;19.325;63940.810;7.27837;-11.59751;-1.16837;3
LIGH;19.330;63940.816;843.0;3
ACCE;19.339;63940.820;7.21134;-11.33894;-0.95768;3
MAGN;19.340;63940.825;15.73113;38.01757;-13.55165;3
LIGH;19.342;63940.829;913.0;3
ACCE;19.345;63940.830;7.12514;-10.99417;-0.76614;3
LIGH;19.350;63940.836;913.0;3
ACCE;19.359;63940.840;6.59842;-9.81623;0.09577;3
MAGN;19.359;63940.845;12.06637;39.49628;-11.46695;3
LIGH;19.362;63940.849;913.0;3
ACCE;19.365;63940.850;6.33027;-9.43316;0.51715;3
LIGH;19.370;63940.856;913.0;3
ACCE;19.376;63940.861;6.09085;-9.14585;0.64165;3
MAGN;19.377;63940.863;12.06637;39.49628;-11.46695;3
LIGH;19.380;63940.867;913.0;3
ACCE;19.385;63940.870;5.84185;-9.16500;0.74699;3
LIGH;19.390;63940.876;913.0;3
ACCE;19.399;63940.880;5.65032;-9.95988;0.81403;3
MAGN;19.400;63940.885;12.06637;39.49628;-11.46695;3
LIGH;19.402;63940.889;982.0;3
ACCE;19.405;63940.890;5.70778;-10.44830;0.57461;3
LIGH;19.410;63940.896;982.0;3
ACCE;19.419;63940.900;5.92804;-10.80264;0.50757;3
MAGN;19.419;63940.905;10.01333;39.80836;-11.41204;3
LIGH;19.422;63940.909;982.0;3
ACCE;19.425;63940.910;6.32069;-10.88883;0.69911;3
LIGH;19.430;63940.916;982.0;3
ACCE;19.439;63940.920;6.16746;-10.73560;1.04387;3
MAGN;19.439;63940.925;10.01333;39.80836;-11.41204;3
LIGH;19.442;63940.929;982.0;3
ACCE;19.445;63940.930;5.99508;-10.63026;0.97683;3
LIGH;19.450;63940.936;982.0;3
ACCE;19.459;63940.940;5.79397;-10.50576;1.00556;3
MAGN;19.460;63940.945;10.01333;39.80836;-11.41204;3
SOUN;19.460;1016.65;0.03103;63.81
LIGH;19.463;63940.949;1063.0;3
ACCE;19.465;63940.950;5.58328;-10.25676;1.28329;3
LIGH;19.470;63940.956;1063.0;3
ACCE;19.479;63940.960;5.49709;-10.04607;1.63763;3
MAGN;19.479;63940.965;9.55469;40.21332;-13.65787;3
LIGH;19.482;63940.969;1063.0;3
ACCE;19.485;63940.970;5.43963;-9.89284;1.83875;3
LIGH;19.490;63940.976;1063.0;3
ACCE;19.499;63940.980;5.43963;-9.66300;2.20267;3
MAGN;19.499;63940.985;9.55469;40.21332;-13.65787;3
LIGH;19.502;63940.989;1063.0;3
ACCE;19.505;63940.990;4.95121;-8.83939;3.03585;3
LIGH;19.510;63940.997;1063.0;3
ACCE;19.519;63941.000;4.66391;-8.27436;3.79242;3
MAGN;19.520;63941.006;9.55469;40.21332;-13.65787;3
LIGH;19.523;63941.009;1109.0;3
ACCE;19.525;63941.010;4.35745;-7.67102;4.24253;3
LIGH;19.530;63941.016;1109.0;3
ACCE;19.537;63941.020;4.23295;-7.29753;5.05655;3
MAGN;19.537;63941.023;10.88375;38.84732;-17.93776;3
LIGH;19.540;63941.027;1109.0;3
ACCE;19.545;63941.030;4.15633;-7.31668;5.25767;3
LIGH;19.551;63941.037;1109.0;3
ACCE;19.559;63941.040;3.95522;-7.30710;5.42047;3
MAGN;19.560;63941.045;10.88375;38.84732;-17.93776;3
LIGH;19.562;63941.048;1109.0;3
ACCE;19.565;63941.050;3.65834;-7.26880;5.50666;3
LIGH;19.570;63941.056;1109.0;3
ACCE;19.579;63941.060;3.23696;-7.12514;6.19619;3
MAGN;19.579;63941.065;10.88375;38.84732;-17.93776;3
LIGH;19.582;63941.068;1028.0;3
ACCE;19.585;63941.070;3.17950;-6.94318;6.52181;3
LIGH;19.590;63941.076;1028.0;3
ACCE;19.599;63941.080;2.87304;-6.64630;6.74207;3
MAGN;19.599;63941.085;14.06987;35.49933;-24.21403;3
LIGH;19.602;63941.088;1028.0;3
ACCE;19.605;63941.090;2.56658;-6.36858;6.98149;3
LIGH;19.610;63941.096;1028.0;3
ACCE;19.619;63941.100;2.49955;-5.27682;8.05409;3
MAGN;19.619;63941.105;14.06987;35.49933;-24.21403;3
LIGH;19.622;63941.108;1028.0;3
ACCE;19.625;63941.110;2.70066;-4.62560;8.19775;3
LIGH;19.630;63941.116;1028.0;3
ACCE;19.639;63941.120;2.71024;-4.09887;8.40844;3
MAGN;19.640;63941.125;14.06987;35.49933;-24.21403;3
LIGH;19.642;63941.128;1040.0;3
ACCE;19.645;63941.130;2.53785;-3.67749;8.58082;3
LIGH;19.650;63941.136;1040.0;3
ACCE;19.659;63941.140;1.80044;-3.15077;8.79151;3
MAGN;19.660;63941.145;18.75522;28.75181;-30.61340;3
LIGH;19.662;63941.148;1040.0;3
ACCE;19.665;63941.150;1.59933;-2.82516;8.96389;3
LIGH;19.670;63941.156;1040.0;3
ACCE;19.679;63941.160;1.43652;-2.53785;9.13627;3
MAGN;19.680;63941.165;18.75522;28.75181;-30.61340;3
LIGH;19.682;63941.169;1040.0;3
ACCE;19.685;63941.170;1.31202;-2.25055;9.18416;3
LIGH;19.690;63941.176;1040.0;3
ACCE;19.696;63941.180;0.52672;-1.76213;9.35654;3
MAGN;19.698;63941.183;18.75522;28.75181;-30.61340;3
LIGH;19.700;63941.186;901.0;3
ACCE;19.705;63941.190;0.23942;-1.35033;8.74362;3
LIGH;19.710;63941.196;1421.0;3
ACCE;19.719;63941.200;0.43096;-1.04387;8.41801;3
MAGN;19.719;63941.205;22.46355;19.11514;-35.48692;3
LIGH;19.722;63941.208;1421.0;3
ACCE;19.725;63941.210;0.90980;-0.48842;8.43717;3
LIGH;19.730;63941.216;1421.0;3
ACCE;19.739;63941.220;1.82917;1.30245;9.43316;3
MAGN;19.740;63941.225;22.46355;19.11514;-35.48692;3
LIGH;19.742;63941.228;1421.0;3
ACCE;19.746;63941.230;1.67594;1.89621;9.41400;3
LIGH;19.750;63941.236;1421.0;3
ACCE;19.759;63941.240;1.55144;2.38462;9.54808;3
MAGN;19.760;63941.246;22.46355;19.11514;-35.48692;3
LIGH;19.763;63941.249;543.0;3
ACCE;19.765;63941.250;1.35033;2.69108;9.44273;3
LIGH;19.770;63941.256;2369.0;3
ACCE;19.779;63941.260;0.92895;2.90177;9.12670;3
MAGN;19.779;63941.265;25.56171;8.83294;-37.46708;3
LIGH;19.782;63941.269;2369.0;3
ACCE;19.785;63941.270;0.75657;3.25611;8.86812;3
LIGH;19.790;63941.276;2369.0;3
ACCE;19.799;63941.280;0.41180;3.64876;8.41801;3
MAGN;19.800;63941.285;25.56171;8.83294;-37.46708;3
LIGH;19.802;63941.289;2369.0;3
ACCE;19.805;63941.290;0.06704;4.00311;8.07325;3
LIGH;19.810;63941.296;2369.0;3
ACCE;19.816;63941.300;-0.12450;4.76925;8.10198;3
MAGN;19.817;63941.303;25.56171;8.83294;-37.46708;3
LIGH;19.820;63941.306;2369.0;3
ACCE;19.825;63941.310;0.00958;4.85544;7.93917;3
LIGH;19.832;63941.318;4161.0;3
ACCE;19.836;63941.321;0.10534;4.82671;7.88171;3
MAGN;19.837;63941.323;28.13194;-1.55745;-36.68130;3
LIGH;19.840;63941.326;4161.0;3
ACCE;19.845;63941.330;-0.19154;4.94163;7.90087;3
LIGH;19.852;63941.338;4161.0;3
ACCE;19.856;63941.340;-0.38307;5.13317;7.97748;3
MAGN;19.857;63941.343;28.13194;-1.55745;-36.68130;3
LIGH;19.860;63941.347;4161.0;3
ACCE;19.865;63941.350;-0.43096;5.25767;7.56568;3
LIGH;19.870;63941.356;4161.0;3
ACCE;19.877;63941.360;-0.35434;5.40132;7.25922;3
MAGN;19.877;63941.363;28.13194;-1.55745;-36.68130;3
LIGH;19.880;63941.367;4161.0;3
ACCE;19.885;63941.370;0.00958;6.05254;7.14430;3
LIGH;19.892;63941.378;5479.0;3
ACCE;19.896;63941.380;0.16281;5.87058;7.01022;3
MAGN;19.897;63941.383;30.00223;-11.52911;-32.83541;3
LIGH;19.900;63941.387;5479.0;3
ACCE;19.905;63941.390;0.18196;5.83228;6.83784;3
LIGH;19.912;63941.398;5479.0;3
ACCE;19.916;63941.400;0.11492;6.48350;6.14831;3
MAGN;19.918;63941.403;30.00223;-11.52911;-32.83541;3
LIGH;19.920;63941.407;5479.0;3
ACCE;19.925;63941.410;0.02873;6.73250;5.67905;3
LIGH;19.932;63941.418;5479.0;3
ACCE;19.936;63941.420;0.13408;6.91445;5.70778;3
MAGN;19.937;63941.423;30.00223;-11.52911;-32.83541;3
LIGH;19.940;63941.426;5479.0;3
ACCE;19.945;63941.430;0.35434;7.21134;5.58328;3
LIGH;19.952;63941.438;6207.0;3
ACCE;19.957;63941.440;0.28730;7.49864;4.60644;3
MAGN;19.957;63941.443;31.01478;-19.65687;-28.38275;3
LIGH;19.960;63941.446;6207.0;3
ACCE;19.965;63941.450;0.25857;7.72848;4.50110;3
LIGH;19.972;63941.458;6207.0;3
ACCE;19.979;63941.461;0.20111;8.10198;4.70221;3
MAGN;19.981;63941.464;31.01478;-19.65687;-28.38275;3
GNSS;19.982;1491381399.000;39.993931;-0.073814;121.000;0.000;3.0;0.0;22;11
LIGH;19.992;63941.468;6207.0;3
ACCE;19.993;63941.470;0.09577;8.37013;4.57771;3
LIGH;19.993;63941.477;6207.0;3
GNSS;19.994;1491381399.000;39.993931;-0.073814;121.000;0.000;3.0;0.0;22;11
ACCE;19.997;63941.481;0.01915;8.55209;4.50110;3
MAGN;19.998;63941.483;31.01478;-19.65687;-28.38275;3
LIGH;20.000;63941.487;6207.0;3
ACCE;20.005;63941.490;-0.09577;8.39886;4.16591;3
LIGH;20.010;63941.496;6253.0;3
SOUN;20.011;4307.55;0.13146;76.36
ACCE;20.017;63941.501;-0.15323;8.33182;4.02226;3
MAGN;20.017;63941.503;30.60869;-26.23179;-23.37881;3
LIGH;20.020;63941.506;6253.0;3
ACCE;20.025;63941.510;-0.27773;8.11156;3.59130;3
LIGH;20.030;63941.517;6253.0;3
ACCE;20.037;63941.521;0.22027;8.01579;3.16992;3
MAGN;20.038;63941.524;30.60869;-26.23179;-23.37881;3
ACCE;20.049;63941.530;0.52672;8.68616;3.31358;3
LIGH;20.051;63941.537;6253.0;3
LIGH;20.053;63941.539;6253.0;3
ACCE;20.056;63941.540;0.67038;9.18416;3.45723;3
MAGN;20.057;63941.543;30.60869;-26.23179;-23.37881;3
LIGH;20.060;63941.546;6253.0;3
ACCE;20.065;63941.550;0.71826;9.37569;3.41892;3
LIGH;20.070;63941.556;6554.0;3
ACCE;20.077;63941.560;0.53630;9.00220;2.16436;3
MAGN;20.078;63941.564;29.46803;-31.78253;-15.69267;3
LIGH;20.080;63941.567;5641.0;3
ACCE;20.085;63941.570;0.39265;8.87770;1.41737;3
LIGH;20.092;63941.578;5641.0;3
ACCE;20.097;63941.580;0.36392;9.01178;1.28329;3
MAGN;20.097;63941.583;29.46803;-31.78253;-15.69267;3
LIGH;20.100;63941.587;5641.0;3
ACCE;20.105;63941.590;0.37350;9.27035;1.31202;3
LIGH;20.112;63941.598;5641.0;3
ACCE;20.116;63941.600;1.00556;9.09797;1.36948;3
MAGN;20.117;63941.603;29.46803;-31.78253;-15.69267;3
LIGH;20.120;63941.606;5641.0;3
ACCE;20.125;63941.610;1.08218;8.83939;1.26414;3
LIGH;20.132;63941.618;6173.0;3
ACCE;20.137;63941.621;1.09176;8.54251;1.16837;3
MAGN;20.137;63941.623;27.52012;-36.02697;-8.16930;3
LIGH;20.140;63941.627;4519.0;3
ACCE;20.145;63941.630;1.04387;8.08282;0.79487;3
LIGH;20.151;63941.638;4519.0;3
ACCE;20.157;63941.640;1.43652;8.13071;0.85234;3
MAGN;20.157;63941.643;27.52012;-36.02697;-8.16930;3
LIGH;20.160;63941.646;4519.0;3
ACCE;20.165;63941.650;1.31202;8.45632;0.85234;3
LIGH;20.172;63941.658;4519.0;3
ACCE;20.176;63941.660;1.08218;8.52336;0.54588;3
MAGN;20.178;63941.663;27.52012;-36.02697;-8.16930;3
LIGH;20.180;63941.666;4519.0;3
ACCE;20.185;63941.670;0.62249;8.53294;-0.65122;3
LIGH;20.190;63941.676;4519.0;3
ACCE;20.197;63941.680;0.45011;8.59040;-0.87149;3
MAGN;20.197;63941.683;25.09863;-38.94558;0.24184;3
LIGH;20.200;63941.687;3144.0;3
ACCE;20.205;63941.690;0.51715;8.44674;-1.21625;3
LIGH;20.212;63941.698;3144.0;3
ACCE;20.216;63941.700;0.77572;7.96790;-1.44610;3
MAGN;20.217;63941.703;25.09863;-38.94558;0.24184;3
LIGH;20.220;63941.706;3144.0;3
ACCE;20.225;63941.710;1.40779;7.69975;-1.78129;3
LIGH;20.232;63941.718;3144.0;3
ACCE;20.237;63941.720;1.60890;7.77637;-2.03986;3
MAGN;20.237;63941.723;25.09863;-38.94558;0.24184;3
LIGH;20.240;63941.726;3144.0;3
ACCE;20.245;63941.730;1.70467;7.66145;-2.52828;3
LIGH;20.252;63941.738;3144.0;3
ACCE;20.257;63941.740;2.05901;7.38372;-3.08373;3
MAGN;20.257;63941.743;21.97757;-40.02119;8.04665;3
LIGH;20.260;63941.746;1791.0;3
ACCE;20.265;63941.750;2.18351;7.22091;-3.39977;3
LIGH;20.272;63941.758;1791.0;3
ACCE;20.276;63941.760;2.16436;7.06768;-3.54342;3
MAGN;20.277;63941.763;21.97757;-40.02119;8.04665;3
LIGH;20.280;63941.766;1791.0;3
ACCE;20.285;63941.770;2.03986;6.96234;-3.92649;3
LIGH;20.292;63941.778;1791.0;3
ACCE;20.296;63941.780;1.96325;6.74207;-4.70221;3
MAGN;20.297;63941.783;21.97757;-40.02119;8.04665;3
LIGH;20.300;63941.786;1791.0;3
ACCE;20.305;63941.790;2.04944;6.57927;-4.94163;3
LIGH;20.312;63941.798;1791.0;3
ACCE;20.316;63941.800;2.16436;6.13873;-5.20021;3
MAGN;20.317;63941.803;18.23465;-39.66507;16.37664;3
LIGH;20.320;63941.806;786.0;3
ACCE;20.325;63941.810;2.25055;5.43005;-5.74608;3
LIGH;20.332;63941.818;786.0;3
ACCE;20.336;63941.820;2.33674;4.75967;-6.96234;3
MAGN;20.337;63941.823;18.23465;-39.66507;16.37664;3
LIGH;20.340;63941.826;786.0;3
ACCE;20.345;63941.830;2.30801;4.97994;-7.57525;3
LIGH;20.350;63941.836;786.0;3
ACCE;20.356;63941.840;2.34632;5.09486;-7.86256;3
MAGN;20.357;63941.843;18.23465;-39.66507;16.37664;3
LIGH;20.360;63941.846;786.0;3
ACCE;20.365;63941.850;2.37505;4.86502;-8.24563;3
LIGH;20.372;63941.858;786.0;3
ACCE;20.376;63941.860;2.21224;4.25210;-8.67659;3
MAGN;20.377;63941.863;16.23858;-37.82935;21.42225;3
LIGH;20.380;63941.867;1248.0;3
ACCE;20.385;63941.870;2.10690;3.89776;-8.88728;3
LIGH;20.392;63941.878;393.0;3
ACCE;20.396;63941.880;1.97282;3.51469;-8.88728;3
MAGN;20.397;63941.883;16.23858;-37.82935;21.42225;3
LIGH;20.400;63941.886;393.0;3
ACCE;20.405;63941.890;1.76213;3.03585;-9.05008;3
LIGH;20.412;63941.898;393.0;3
ACCE;20.416;63941.900;0.83318;2.76770;-9.30866;3
MAGN;20.417;63941.903;16.23858;-37.82935;21.42225;3
LIGH;20.420;63941.907;393.0;3
ACCE;20.425;63941.910;0.44053;2.46124;-9.62469;3
LIGH;20.432;63941.918;393.0;3
ACCE;20.436;63941.920;0.22027;2.06859;-9.69173;3
MAGN;20.438;63941.923;16.44438;-34.06841;24.79122;3
LIGH;20.440;63941.927;393.0;3
ACCE;20.445;63941.930;0.15323;1.58017;-9.95030;3
LIGH;20.450;63941.936;346.0;3
ACCE;20.459;63941.940;0.36392;0.58419;-9.89284;3
MAGN;20.460;63941.946;16.44438;-34.06841;24.79122;3
LIGH;20.463;63941.949;346.0;3
ACCE;20.465;63941.950;0.74699;0.18196;-9.92157;3
LIGH;20.470;63941.956;346.0;3
ACCE;20.479;63941.960;1.10133;-0.15323;-9.99819;3
MAGN;20.480;63941.965;16.44438;-34.06841;24.79122;3
LIGH;20.482;63941.969;346.0;3
ACCE;20.485;63941.970;1.38864;-0.33519;-10.17057;3
LIGH;20.490;63941.976;346.0;3
ACCE;20.499;63941.980;1.77171;-0.50757;-10.63026;3
MAGN;20.499;63941.985;18.21554;-30.85470;25.92895;3
LIGH;20.502;63941.989;346.0;3
ACCE;20.505;63941.990;1.65679;-0.68953;-10.84095;3
LIGH;20.510;63941.996;369.0;3
ACCE;20.516;63942.000;1.00556;-0.66080;-10.83137;3
MAGN;20.517;63942.003;18.21554;-30.85470;25.92895;3
LIGH;20.520;63942.006;369.0;3
ACCE;20.525;63942.010;0.41180;-0.51715;-10.80264;3
LIGH;20.530;63942.016;369.0;3
ACCE;20.539;63942.020;-0.08619;-0.91937;-11.01333;3
MAGN;20.539;63942.025;18.21554;-30.85470;25.92895;3
LIGH;20.542;63942.029;369.0;3
ACCE;20.545;63942.030;-0.59376;-1.07260;-11.03248;3
LIGH;20.550;63942.037;369.0;3
ACCE;20.559;63942.040;-0.90022;-1.46525;-11.08994;3
MAGN;20.560;63942.045;20.84578;-27.45135;26.00607;3
SOUN;20.562;5780.64;0.17642;78.91
LIGH;20.564;63942.049;369.0;3
ACCE;20.565;63942.050;-1.15879;-2.30801;-11.23359;3
LIGH;20.570;63942.057;404.0;3
ACCE;20.579;63942.060;-0.97683;-2.32716;-10.90798;3
MAGN;20.579;63942.065;20.84578;-27.45135;26.00607;3
LIGH;20.582;63942.069;404.0;3
ACCE;20.585;63942.070;-0.67995;-2.41336;-10.78348;3
LIGH;20.590;63942.077;404.0;3
ACCE;20.599;63942.080;-0.59376;-2.44209;-10.90798;3
MAGN;20.600;63942.085;20.84578;-27.45135;26.00607;3
LIGH;20.602;63942.089;404.0;3
ACCE;20.605;63942.090;-1.67594;-2.32716;-10.94629;3
LIGH;20.610;63942.097;404.0;3
ACCE;20.619;63942.100;-2.03986;-2.47082;-10.67814;3
MAGN;20.619;63942.105;24.20222;-24.03443;25.19333;3
LIGH;20.622;63942.109;404.0;3
ACCE;20.625;63942.110;-2.44209;-2.71024;-10.51533;3
LIGH;20.630;63942.117;439.0;3
ACCE;20.639;63942.120;-3.47638;-2.80600;-10.12268;3
MAGN;20.640;63942.125;24.20222;-24.03443;25.19333;3
LIGH;20.642;63942.129;439.0;3
ACCE;20.645;63942.130;-4.12760;-3.16992;-10.00776;3
LIGH;20.650;63942.136;439.0;3
ACCE;20.659;63942.140;-4.64475;-3.35188;-9.63427;3
MAGN;20.659;63942.145;24.20222;-24.03443;25.19333;3
LIGH;20.662;63942.149;439.0;3
ACCE;20.665;63942.150;-5.10444;-3.36146;-9.36612;3
LIGH;20.670;63942.157;439.0;3
ACCE;20.677;63942.160;-5.59285;-3.86903;-9.19373;3
MAGN;20.678;63942.163;27.97367;-20.96055;23.25951;3
LIGH;20.680;63942.167;439.0;3
ACCE;20.685;63942.170;-5.77481;-4.32872;-9.43316;3
LIGH;20.690;63942.176;473.0;3
ACCE;20.699;63942.180;-5.86101;-4.62560;-9.28950;3
MAGN;20.700;63942.185;27.97367;-20.96055;23.25951;3
LIGH;20.702;63942.189;473.0;3
ACCE;20.705;63942.190;-5.75566;-4.80756;-9.00220;3
LIGH;20.710;63942.196;473.0;3
ACCE;20.719;63942.200;-5.58328;-5.54497;-8.33182;3
MAGN;20.719;63942.205;27.97367;-20.96055;23.25951;3
LIGH;20.722;63942.209;473.0;3
ACCE;20.725;63942.210;-5.42047;-5.51624;-8.56167;3
LIGH;20.730;63942.216;473.0;3
ACCE;20.739;63942.220;-5.30555;-5.35344;-8.68616;3
MAGN;20.740;63942.225;31.21603;-19.14958;20.58024;3
LIGH;20.742;63942.229;473.0;3
ACCE;20.745;63942.230;-5.59285;-5.08528;-8.80109;3
LIGH;20.750;63942.237;450.0;3
ACCE;20.759;63942.240;-6.11000;-5.18105;-9.39485;3
MAGN;20.760;63942.245;31.21603;-19.14958;20.58024;3
LIGH;20.762;63942.249;508.0;3
ACCE;20.765;63942.250;-6.45477;-5.12359;-9.70131;3
LIGH;20.770;63942.256;508.0;3
ACCE;20.776;63942.260;-6.71334;-4.72137;-9.66300;3
MAGN;20.779;63942.263;31.21603;-19.14958;20.58024;3
LIGH;20.780;63942.266;508.0;3
ACCE;20.785;63942.270;-6.92403;-4.38618;-9.66300;3
LIGH;20.790;63942.276;508.0;3
ACCE;20.802;63942.280;-7.16345;-4.21380;-10.08438;3
MAGN;20.802;63942.283;34.44373;-19.02890;16.87138;3
LIGH;20.803;63942.286;508.0;3
ACCE;20.805;63942.290;-6.49307;-4.68306;-9.91199;3
LIGH;20.810;63942.296;508.0;3
ACCE;20.819;63942.300;-5.85143;-4.46279;-9.07881;3
MAGN;20.819;63942.305;34.44373;-19.02890;16.87138;3
LIGH;20.823;63942.309;589.0;3
ACCE;20.825;63942.310;-5.39174;-4.41491;-8.26478;3
LIGH;20.830;63942.316;589.0;3
ACCE;20.836;63942.321;-4.60644;-3.73495;-6.83784;3
MAGN;20.837;63942.323;34.44373;-19.02890;16.87138;3
LIGH;20.840;63942.327;589.0;3
ACCE;20.845;63942.330;-4.13718;-3.43807;-6.32069;3
LIGH;20.850;63942.336;589.0;3
ACCE;20.859;63942.340;-3.85945;-3.38061;-5.73651;3
MAGN;20.860;63942.346;36.88895;-20.20538;13.80441;3
LIGH;20.863;63942.349;589.0;3
ACCE;20.865;63942.350;-3.92649;-3.38061;-5.54497;3
LIGH;20.870;63942.357;589.0;3
ACCE;20.879;63942.360;-4.51068;-3.43807;-5.52582;3
MAGN;20.879;63942.365;36.88895;-20.20538;13.80441;3
LIGH;20.883;63942.369;624.0;3
ACCE;20.885;63942.370;-4.62560;-2.95923;-5.43005;3
LIGH;20.890;63942.377;624.0;3
ACCE;20.899;63942.380;-4.79798;-2.45166;-5.39174;3
MAGN;20.900;63942.385;36.88895;-20.20538;13.80441;3
LIGH;20.903;63942.389;624.0;3
ACCE;20.905;63942.390;-4.91290;-2.40378;-5.56412;3
LIGH;20.910;63942.397;624.0;3
ACCE;20.919;63942.400;-4.72137;-2.08774;-5.69820;3
MAGN;20.919;63942.405;36.80188;-22.16891;12.21294;3
LIGH;20.922;63942.409;624.0;3
ACCE;20.925;63942.410;-4.67348;-2.02071;-5.73651;3
LIGH;20.930;63942.417;624.0;3
ACCE;20.939;63942.420;-4.65433;-1.98240;-5.77481;3
MAGN;20.940;63942.425;36.80188;-22.16891;12.21294;3
LIGH;20.942;63942.429;624.0;3
ACCE;20.945;63942.430;-4.97036;-1.96325;-6.17704;3
LIGH;20.950;63942.436;624.0;3
ACCE;20.959;63942.440;-5.13317;-1.98240;-6.11958;3
MAGN;20.960;63942.445;36.80188;-22.16891;12.21294;3
LIGH;20.962;63942.449;624.0;3
ACCE;20.965;63942.450;-5.07571;-2.19309;-6.03339;3
LIGH;20.970;63942.456;624.0;3
ACCE;20.979;63942.460;-4.90333;-2.40378;-5.85143;3
MAGN;20.981;63942.467;36.98601;-22.62892;12.75141;3
GNSS;20.985;1491381400.000;39.993928;-0.073814;121.000;45.300;3.0;0.2;22;10
ACCE;20.993;63942.470;-4.22337;-2.83473;-6.22492;3
LIGH;20.994;63942.475;624.0;3
LIGH;20.994;63942.478;624.0;3
GNSS;20.997;1491381400.000;39.993928;-0.073814;121.000;45.300;3.0;0.2;22;10
ACCE;21.000;63942.481;-3.67749;-2.98796;-6.58884;3
MAGN;21.001;63942.484;36.98601;-22.62892;12.75141;3
LIGH;21.002;63942.488;589.0;3
SOUN;21.003;371.45;0.01134;55.07
ACCE;21.006;63942.490;-3.45723;-3.17950;-7.32626;3
LIGH;21.010;63942.496;589.0;3
ACCE;21.019;63942.500;-3.11246;-3.50511;-8.89685;3
MAGN;21.019;63942.505;36.98601;-22.62892;12.75141;3
LIGH;21.022;63942.509;589.0;3
ACCE;21.026;63942.510;-3.31358;-3.33273;-9.65342;3
LIGH;21.030;63942.516;589.0;3
ACCE;21.040;63942.521;-3.46680;-3.50511;-10.40999;3
MAGN;21.041;63942.527;35.47146;-22.21984;15.69781;3
LIGH;21.044;63942.530;589.0;3
ACCE;21.045;63942.530;-3.46680;-3.50511;-10.40999;3
LIGH;21.051;63942.537;589.0;3
ACCE;21.059;63942.541;-2.70066;-4.06057;-10.14184;3
MAGN;21.060;63942.546;35.47146;-22.21984;15.69781;3
LIGH;21.062;63942.549;531.0;3
ACCE;21.066;63942.550;-2.34632;-4.25210;-10.52491;3
LIGH;21.070;63942.556;531.0;3
ACCE;21.079;63942.560;-2.26970;-4.35745;-11.02290;3
MAGN;21.079;63942.565;35.47146;-22.21984;15.69781;3
LIGH;21.082;63942.569;531.0;3
ACCE;21.085;63942.570;-2.21224;-4.07972;-11.41555;3
LIGH;21.090;63942.576;531.0;3
ACCE;21.097;63942.580;-1.33118;-3.37104;-12.41154;3
MAGN;21.098;63942.583;31.18799;-21.88959;21.26258;3
LIGH;21.100;63942.587;531.0;3
ACCE;21.105;63942.590;-0.81403;-3.53384;-13.02446;3
LIGH;21.112;63942.598;531.0;3
ACCE;21.116;63942.600;-0.21069;-3.57215;-12.95742;3
MAGN;21.117;63942.603;31.18799;-21.88959;21.26258;3
LIGH;21.120;63942.606;531.0;3
ACCE;21.125;63942.610;0.57461;-3.18908;-12.79461;3
LIGH;21.132;63942.618;473.0;3
ACCE;21.137;63942.621;0.88107;-2.96881;-13.80976;3
MAGN;21.137;63942.623;31.18799;-21.88959;21.26258;3
LIGH;21.140;63942.626;473.0;3
ACCE;21.145;63942.630;0.83318;-2.79643;-14.25987;3
LIGH;21.152;63942.638;473.0;3
ACCE;21.156;63942.640;0.92895;-2.74854;-14.28860;3
MAGN;21.157;63942.643;25.09108;-21.72417;26.33372;3
LIGH;21.160;63942.646;473.0;3
ACCE;21.165;63942.650;1.18752;-3.16992;-14.58548;3
LIGH;21.170;63942.656;473.0;3
ACCE;21.176;63942.660;1.78129;-3.16035;-13.92468;3
MAGN;21.177;63942.663;25.09108;-21.72417;26.33372;3
LIGH;21.180;63942.666;473.0;3
ACCE;21.185;63942.670;2.12605;-2.99754;-13.25430;3
LIGH;21.192;63942.678;393.0;3
ACCE;21.196;63942.680;2.53785;-3.28484;-12.62223;3
MAGN;21.197;63942.683;25.09108;-21.72417;26.33372;3
LIGH;21.200;63942.686;393.0;3
ACCE;21.205;63942.690;2.94966;-3.32315;-12.34450;3
LIGH;21.212;63942.698;393.0;3
ACCE;21.217;63942.700;2.87304;-2.75812;-11.74117;3
MAGN;21.218;63942.703;17.11961;-22.61133;31.13923;3
LIGH;21.220;63942.707;393.0;3
ACCE;21.225;63942.710;2.90177;-2.53785;-11.56878;3
LIGH;21.232;63942.718;393.0;3
ACCE;21.236;63942.720;3.30400;-2.28886;-11.04206;3
MAGN;21.237;63942.723;17.11961;-22.61133;31.13923;3
LIGH;21.240;63942.726;393.0;3
ACCE;21.245;63942.730;3.70622;-1.78129;-10.40999;3
LIGH;21.252;63942.738;289.0;3
ACCE;21.256;63942.740;4.60644;-0.62249;-9.40442;3
MAGN;21.257;63942.743;17.11961;-22.61133;31.13923;3
LIGH;21.260;63942.746;289.0;3
ACCE;21.265;63942.750;5.11401;0.00958;-9.12670;3
LIGH;21.272;63942.758;289.0;3
ACCE;21.276;63942.760;5.31513;0.79487;-8.79151;3
MAGN;21.277;63942.763;7.92848;-26.66087;33.04084;3
LIGH;21.280;63942.766;289.0;3
ACCE;21.285;63942.770;5.02782;2.36547;-8.98304;3
LIGH;21.292;63942.778;289.0;3
ACCE;21.296;63942.780;4.91290;2.66235;-8.90643;3
MAGN;21.297;63942.783;7.92848;-26.66087;33.04084;3
LIGH;21.300;63942.786;289.0;3
ACCE;21.305;63942.790;5.07571;2.64320;-8.62870;3
LIGH;21.312;63942.798;265.0;3
ACCE;21.316;63942.800;5.66947;2.36547;-7.66145;3
MAGN;21.318;63942.803;7.92848;-26.66087;33.04084;3
LIGH;21.320;63942.806;265.0;3
ACCE;21.325;63942.810;5.71735;2.62405;-6.15789;3
LIGH;21.330;63942.816;265.0;3
ACCE;21.336;63942.820;5.57370;2.86347;-5.52582;3
MAGN;21.337;63942.823;0.65152;-30.89161;32.50137;3
LIGH;21.340;63942.826;265.0;3
ACCE;21.345;63942.830;5.57370;3.30400;-5.26724;3
LIGH;21.352;63942.838;265.0;3
ACCE;21.356;63942.840;5.76524;4.33829;-4.65433;3
MAGN;21.357;63942.843;0.65152;-30.89161;32.50137;3
LIGH;21.360;63942.846;265.0;3
ACCE;21.365;63942.850;5.79397;4.94163;-4.68306;3
LIGH;21.372;63942.858;346.0;3
ACCE;21.377;63942.861;5.76524;5.29597;-4.72137;3
MAGN;21.377;63942.863;0.65152;-30.89161;32.50137;3
LIGH;21.380;63942.867;346.0;3
ACCE;21.385;63942.870;5.84185;5.42047;-4.90333;3
LIGH;21.392;63942.878;346.0;3
ACCE;21.396;63942.880;5.49709;5.48751;-4.83629;3
MAGN;21.397;63942.883;-4.99537;-35.26610;30.39355;3
LIGH;21.400;63942.886;346.0;3
ACCE;21.405;63942.890;5.45878;5.68862;-4.49152;3
LIGH;21.412;63942.898;346.0;3
ACCE;21.416;63942.900;5.59285;5.85143;-3.84988;3
MAGN;21.417;63942.903;-4.99537;-35.26610;30.39355;3
LIGH;21.420;63942.906;346.0;3
ACCE;21.425;63942.910;5.61201;6.05254;-3.56257;3
LIGH;21.432;63942.918;462.0;3
ACCE;21.437;63942.921;5.67905;6.14831;-3.25611;3
MAGN;21.437;63942.923;-4.99537;-35.26610;30.39355;3
LIGH;21.440;63942.927;462.0;3
ACCE;21.445;63942.930;5.94720;5.99508;-3.01669;3
LIGH;21.452;63942.938;462.0;3
ACCE;21.456;63942.940;6.02381;6.21535;-2.48039;3
MAGN;21.457;63942.943;-9.43334;-38.17633;27.58802;3
LIGH;21.460;63942.946;462.0;3
ACCE;21.465;63942.950;5.79397;6.65588;-2.19309;3
LIGH;21.472;63942.958;462.0;3
ACCE;21.476;63942.960;4.91290;6.68461;-1.41737;3
MAGN;21.478;63942.963;-9.43334;-38.17633;27.58802;3
LIGH;21.480;63942.966;462.0;3
ACCE;21.485;63942.970;4.60644;6.64630;-0.85234;3
LIGH;21.490;63942.976;462.0;3
ACCE;21.496;63942.980;4.34787;6.77080;-0.16281;3
MAGN;21.497;63942.983;-9.43334;-38.17633;27.58802;3
LIGH;21.500;63942.986;786.0;3
ACCE;21.505;63942.990;4.28083;6.90488;0.42138;3
LIGH;21.512;63942.998;786.0;3
ACCE;21.516;63943.000;4.32872;7.22091;2.56658;3
MAGN;21.517;63943.003;-12.07638;-41.97252;22.13733;3
LIGH;21.520;63943.007;786.0;3
ACCE;21.525;63943.010;4.37660;7.23049;3.35188;3
LIGH;21.532;63943.018;786.0;3
ACCE;21.536;63943.020;4.44364;7.14430;4.11803;3
MAGN;21.537;63943.023;-12.07638;-41.97252;22.13733;3
LIGH;21.540;63943.026;786.0;3
ACCE;21.545;63943.030;4.52025;6.95276;4.73094;3
LIGH;21.552;63943.038;786.0;3
SOUN;21.554;895.22;0.02732;62.71
ACCE;21.558;63943.041;3.91691;6.40688;5.66947;3
MAGN;21.558;63943.043;-12.07638;-41.97252;22.13733;3
LIGH;21.560;63943.046;1364.0;3
ACCE;21.565;63943.050;3.06458;5.95677;5.82270;3
LIGH;21.572;63943.058;1364.0;3
ACCE;21.576;63943.060;2.18351;5.95677;5.97593;3
MAGN;21.577;63943.063;-11.91516;-45.07340;14.57936;3
LIGH;21.580;63943.066;1364.0;3
ACCE;21.585;63943.070;1.54187;5.98550;6.04296;3
LIGH;21.592;63943.078;1364.0;3
ACCE;21.597;63943.081;1.04387;5.77481;6.06212;3
MAGN;21.597;63943.083;-11.91516;-45.07340;14.57936;3
LIGH;21.600;63943.087;1364.0;3
ACCE;21.605;63943.090;0.93853;5.88974;6.10043;3
LIGH;21.612;63943.098;1364.0;3
ACCE;21.616;63943.100;0.76614;6.12916;6.33985;3
MAGN;21.617;63943.103;-11.91516;-45.07340;14.57936;3
LIGH;21.620;63943.106;1988.0;3
ACCE;21.625;63943.110;0.63207;6.07170;6.56011;3
LIGH;21.632;63943.118;1988.0;3
ACCE;21.636;63943.120;0.60334;6.11000;6.47392;3
MAGN;21.637;63943.123;-5.36699;-46.43824;5.34463;3
LIGH;21.640;63943.126;1988.0;3
ACCE;21.645;63943.130;0.44053;5.92804;6.41646;3
LIGH;21.650;63943.136;1988.0;3
ACCE;21.656;63943.140;0.32561;5.84185;6.73250;3
MAGN;21.657;63943.143;-5.36699;-46.43824;5.34463;3
LIGH;21.660;63943.146;1988.0;3
ACCE;21.665;63943.150;0.22027;4.78840;7.35499;3
LIGH;21.672;63943.158;1988.0;3
ACCE;21.677;63943.160;0.16281;4.41491;7.97748;3
MAGN;21.677;63943.163;-5.36699;-46.43824;5.34463;3
LIGH;21.680;63943.167;2473.0;3
ACCE;21.685;63943.170;0.03831;4.32872;8.63828;3
LIGH;21.692;63943.178;2473.0;3
ACCE;21.696;63943.180;-0.07661;4.31914;8.91601;3
MAGN;21.697;63943.183;3.25302;-44.60908;-3.91157;3
LIGH;21.700;63943.186;2473.0;3
ACCE;21.705;63943.190;-0.48842;4.28083;8.72447;3
LIGH;21.712;63943.198;2473.0;3
ACCE;21.716;63943.200;-0.64165;4.36702;9.00220;3
MAGN;21.717;63943.203;3.25302;-44.60908;-3.91157;3
LIGH;21.720;63943.206;2473.0;3
ACCE;21.725;63943.210;-0.76614;4.42448;9.26077;3
LIGH;21.730;63943.216;2473.0;3
ACCE;21.739;63943.220;-0.52672;4.00311;9.52892;3
MAGN;21.740;63943.225;3.25302;-44.60908;-3.91157;3
LIGH;21.742;63943.229;2635.0;3
ACCE;21.745;63943.230;-0.48842;3.72538;9.37569;3
LIGH;21.750;63943.236;2635.0;3
ACCE;21.759;63943.240;-0.32561;3.32315;9.05008;3
MAGN;21.759;63943.245;12.07717;-39.80239;-12.66252;3
LIGH;21.762;63943.249;2635.0;3
ACCE;21.765;63943.250;-0.11492;2.80600;8.66701;3
LIGH;21.770;63943.256;2635.0;3
ACCE;21.779;63943.260;0.41180;1.56102;9.21289;3
MAGN;21.779;63943.265;12.07717;-39.80239;-12.66252;3
LIGH;21.782;63943.269;2635.0;3
ACCE;21.785;63943.270;0.80445;1.21625;9.52892;3
LIGH;21.790;63943.277;2635.0;3
ACCE;21.799;63943.280;1.00556;0.94810;9.60554;3
MAGN;21.800;63943.285;12.07717;-39.80239;-12.66252;3
LIGH;21.802;63943.289;2543.0;3
ACCE;21.805;63943.290;1.14922;0.77572;9.43316;3
LIGH;21.810;63943.296;2543.0;3
ACCE;21.816;63943.300;0.67038;1.01514;9.46189;3
MAGN;21.817;63943.303;17.59406;-33.56071;-20.14858;3
LIGH;21.820;63943.306;2543.0;3
ACCE;21.825;63943.310;0.58419;0.94810;9.31823;3
LIGH;21.830;63943.316;2543.0;3
ACCE;21.839;63943.321;0.59376;1.32160;9.30866;3
MAGN;21.839;63943.326;17.59406;-33.56071;-20.14858;3
LIGH;21.843;63943.329;2543.0;3
ACCE;21.845;63943.330;0.53630;1.33118;9.37569;3
LIGH;21.850;63943.336;2543.0;3
ACCE;21.859;63943.340;0.37350;0.94810;9.58638;3
MAGN;21.859;63943.345;17.59406;-33.56071;-20.14858;3
LIGH;21.862;63943.349;2647.0;3
ACCE;21.865;63943.350;1.18752;0.25857;9.60554;3
LIGH;21.870;63943.356;2231.0;3
ACCE;21.879;63943.360;1.35991;-0.50757;9.75877;3
MAGN;21.880;63943.365;20.96626;-25.25624;-27.25215;3
LIGH;21.882;63943.369;2231.0;3
ACCE;21.885;63943.370;1.42694;-0.89064;9.88326;3
LIGH;21.890;63943.376;2231.0;3
ACCE;21.899;63943.381;1.63763;-1.06303;9.93115;3
MAGN;21.900;63943.385;20.96626;-25.25624;-27.25215;3
LIGH;21.902;63943.389;2231.0;3
ACCE;21.905;63943.390;1.81002;-0.95768;9.68215;3
LIGH;21.910;63943.396;2231.0;3
ACCE;21.919;63943.400;2.04944;-1.03430;9.32781;3
MAGN;21.920;63943.405;20.96626;-25.25624;-27.25215;3
LIGH;21.922;63943.409;2231.0;3
ACCE;21.925;63943.410;2.32716;-1.17795;8.61913;3
LIGH;21.930;63943.416;1722.0;3
ACCE;21.939;63943.420;3.17950;-1.74298;7.91044;3
MAGN;21.939;63943.425;21.39623;-14.86888;-33.65141;3
LIGH;21.942;63943.429;1722.0;3
ACCE;21.945;63943.430;3.16035;-2.32716;8.12113;3
LIGH;21.950;63943.436;1722.0;3
ACCE;21.959;63943.440;2.98796;-2.68151;8.49463;3
MAGN;21.960;63943.445;21.39623;-14.86888;-33.65141;3
LIGH;21.962;63943.449;1722.0;3
ACCE;21.965;63943.450;2.72939;-2.80600;8.78193;3
LIGH;21.970;63943.456;1722.0;3
ACCE;21.976;63943.460;2.46124;-2.85389;8.98304;3
MAGN;21.977;63943.463;21.39623;-14.86888;-33.65141;3
LIGH;21.981;63943.467;1722.0;3
GNSS;21.983;1491381401.000;39.993921;-0.073816;121.000;0.000;3.0;0.0;22;11
ACCE;21.989;63943.470;2.55701;-2.98796;9.05966;3
LIGH;21.992;63943.477;1179.0;3
GNSS;21.993;1491381401.000;39.993921;-0.073816;121.000;0.000;3.0;0.0;22;11
ACCE;21.999;63943.481;2.62405;-3.12204;8.61913;3
MAGN;22.001;63943.483;18.84044;-5.55683;-38.17067;3
SOUN;22.001;2309.70;0.07049;70.94
LIGH;22.004;63943.491;1179.0;3
ACCE;22.006;63943.491;4.13718;-2.88262;7.61356;3
LIGH;22.015;63943.497;1179.0;3
ACCE;22.017;63943.501;4.96079;-2.65278;7.43160;3
MAGN;22.018;63943.504;18.84044;-5.55683;-38.17067;3
LIGH;22.023;63943.509;1179.0;3
ACCE;22.027;63943.510;5.29597;-2.78685;6.97192;3
LIGH;22.032;63943.517;1179.0;3
ACCE;22.038;63943.521;5.33428;-3.41892;6.82826;3
MAGN;22.039;63943.525;18.84044;-5.55683;-38.17067;3
ACCE;22.045;63943.530;4.99909;-4.02226;6.72292;3
LIGH;22.048;63943.534;1375.0;3
LIGH;22.051;63943.537;832.0;3
ACCE;22.058;63943.540;4.89375;-4.54898;7.24007;3
MAGN;22.059;63943.545;15.78456;2.99141;-40.75429;3
LIGH;22.062;63943.548;832.0;3
ACCE;22.065;63943.550;5.01825;-4.87459;7.25922;3
LIGH;22.070;63943.556;832.0;3
ACCE;22.078;63943.560;5.61201;-4.94163;6.89530;3
MAGN;22.079;63943.565;15.78456;2.99141;-40.75429;3
LIGH;22.082;63943.568;832.0;3
ACCE;22.085;63943.570;6.05254;-4.82671;6.40688;3
LIGH;22.091;63943.577;832.0;3
ACCE;22.099;63943.580;6.77080;-4.46279;6.32069;3
MAGN;22.100;63943.585;15.78456;2.99141;-40.75429;3
LIGH;22.102;63943.589;832.0;3
ACCE;22.105;63943.590;7.52737;-4.08930;5.88974;3
LIGH;22.110;63943.596;1005.0;3
ACCE;22.119;63943.600;8.71489;-2.92093;5.50666;3
MAGN;22.119;63943.605;10.02750;10.11139;-41.55893;3
LIGH;22.122;63943.609;658.0;3
ACCE;22.125;63943.610;8.76278;-2.71024;5.77481;3
LIGH;22.130;63943.616;658.0;3
ACCE;22.137;63943.621;8.82982;-2.89220;5.87058;3
MAGN;22.137;63943.623;10.02750;10.11139;-41.55893;3
LIGH;22.140;63943.627;658.0;3
ACCE;22.145;63943.630;9.06924;-3.18908;6.16746;3
LIGH;22.150;63943.636;658.0;3
ACCE;22.159;63943.640;9.38527;-3.73495;6.55054;3
MAGN;22.160;63943.645;10.02750;10.11139;-41.55893;3
LIGH;22.162;63943.649;658.0;3
ACCE;22.165;63943.650;9.64384;-3.81157;6.38773;3
LIGH;22.170;63943.656;658.0;3
ACCE;22.179;63943.660;10.00776;-3.84988;6.17704;3
MAGN;22.179;63943.665;3.45774;13.98752;-42.12301;3
LIGH;22.182;63943.669;601.0;3
ACCE;22.185;63943.670;10.30464;-3.68707;5.98550;3
LIGH;22.190;63943.676;601.0;3
ACCE;22.199;63943.680;10.77391;-2.73897;5.16190;3
MAGN;22.199;63943.685;3.45774;13.98752;-42.12301;3
LIGH;22.202;63943.688;601.0;3
ACCE;22.205;63943.690;10.97502;-2.30801;4.44364;3
LIGH;22.210;63943.697;601.0;3
ACCE;22.219;63943.700;11.23359;-1.56102;4.31914;3
MAGN;22.220;63943.705;3.45774;13.98752;-42.12301;3
LIGH;22.222;63943.709;601.0;3
ACCE;22.225;63943.710;11.50175;-0.99599;4.52025;3
LIGH;22.230;63943.716;601.0;3
ACCE;22.240;63943.721;11.78905;0.35434;4.69264;3
MAGN;22.241;63943.726;-4.96756;12.47960;-41.24509;3
LIGH;22.243;63943.730;635.0;3
ACCE;22.245;63943.730;11.74117;1.27372;4.39575;3
LIGH;22.250;63943.736;635.0;3
ACCE;22.259;63943.740;11.50175;2.12605;4.05099;3
MAGN;22.259;63943.745;-4.96756;12.47960;-41.24509;3
LIGH;22.262;63943.749;635.0;3
ACCE;22.265;63943.750;11.31021;2.76770;3.92649;3
LIGH;22.270;63943.756;635.0;3
ACCE;22.279;63943.760;11.49217;3.06458;3.38061;3
MAGN;22.279;63943.765;-4.96756;12.47960;-41.24509;3
LIGH;22.282;63943.768;635.0;3
ACCE;22.285;63943.770;11.51132;3.05500;3.07416;3
LIGH;22.290;63943.776;635.0;3
ACCE;22.296;63943.780;11.33894;2.78685;3.07416;3
MAGN;22.297;63943.783;-12.42515;6.08076;-39.13722;3
LIGH;22.300;63943.786;682.0;3
ACCE;22.305;63943.790;11.12825;2.26013;3.07416;3
LIGH;22.310;63943.797;682.0;3
ACCE;22.319;63943.800;11.14740;2.15478;3.44765;3
MAGN;22.319;63943.805;-12.42515;6.08076;-39.13722;3
LIGH;22.322;63943.809;682.0;3
ACCE;22.325;63943.810;11.11867;2.65278;3.64876;3
LIGH;22.330;63943.816;682.0;3
ACCE;22.339;63943.820;10.85052;3.33273;3.63919;3
MAGN;22.339;63943.825;-12.42515;6.08076;-39.13722;3
LIGH;22.342;63943.829;682.0;3
ACCE;22.345;63943.830;10.40041;4.01268;3.41892;3
LIGH;22.350;63943.836;682.0;3
ACCE;22.359;63943.840;9.72046;5.02782;3.47638;3
MAGN;22.359;63943.845;-17.56969;-0.13391;-38.32673;3
LIGH;22.372;63943.858;658.0;3
ACCE;22.374;63943.851;8.46590;5.55455;2.86347;3
ACCE;22.377;63943.860;8.46590;5.55455;2.86347;3
MAGN;22.378;63943.864;-17.56969;-0.13391;-38.32673;3
LIGH;22.380;63943.866;658.0;3
LIGH;22.383;63943.869;658.0;3
ACCE;22.385;63943.870;7.11557;6.78996;2.37505;3
LIGH;22.390;63943.877;658.0;3
ACCE;22.396;63943.880;6.58884;7.21134;1.99198;3
MAGN;22.397;63943.883;-17.56969;-0.13391;-38.32673;3
LIGH;22.401;63943.887;658.0;3
ACCE;22.405;63943.890;6.30154;7.33583;1.88663;3
ACCE;22.417;63943.901;6.06212;7.22091;2.03986;3
MAGN;22.418;63943.904;-19.05180;-8.48681;-36.23306;3
LIGH;22.419;63943.905;682.0;3
LIGH;22.423;63943.909;601.0;3
ACCE;22.425;63943.910;5.74608;7.25922;1.92494;3
WIFI;22.429;63943.851;WAP123;20:17:FF:FF:F1:23;-64
WIFI;22.429;63943.851;WAP130;20:17:FF:FF:F1:30;-66
WIFI;22.429;63943.851;WAP129;20:17:FF:FF:F1:29;-68
WIFI;22.429;63943.851;WAP122;20:17:FF:FF:F1:22;-67
WIFI;22.429;63943.851;WAP108;20:17:FF:FF:F1:08;-78
WIFI;22.429;63943.851;WAP312;20:17:FF:FF:F3:12;-82
WIFI;22.429;63943.851;WAP105;20:17:FF:FF:F1:05;-88
WIFI;22.429;63943.851;WAP015;20:17:FF:FF:F0:15;-84
WIFI;22.429;63943.851;WAP012;20:17:FF:FF:F0:12;-78
WIFI;22.429;63943.851;WAP181;20:17:FF:FF:F1:81;-87
WIFI;22.429;63943.851;WAP309;20:17:FF:FF:F3:09;-88
WIFI;22.429;63943.851;WAP180;20:17:FF:FF:F1:80;-80
WIFI;22.429;63943.851;WAP133;20:17:FF:FF:F1:33;-92
WIFI;22.429;63943.851;WAP267;20:17:FF:FF:F2:67;-82
WIFI;22.429;63943.851;WAP044;20:17:FF:FF:F0:44;-88
WIFI;22.429;63943.851;WAP315;20:17:FF:FF:F3:15;-80
WIFI;22.429;63943.851;WAP281;20:17:FF:FF:F2:81;-89
WIFI;22.429;63943.851;WAP126;20:17:FF:FF:F1:26;-89
WIFI;22.429;63943.851;WAP114;20:17:FF:FF:F1:14;-75
WIFI;22.429;63943.851;WAP111;20:17:FF:FF:F1:11;-77
WIFI;22.429;63943.851;WAP211;20:17:FF:FF:F2:11;-91
WIFI;22.429;63943.851;WAP141;20:17:FF:FF:F1:41;-91
WIFI;22.429;63943.851;WAP070;20:17:FF:FF:F0:70;-92
WIFI;22.429;63943.851;WAP318;20:17:FF:FF:F3:18;-74
WIFI;22.429;63943.851;WAP272;20:17:FF:FF:F2:72;-89
WIFI;22.429;63943.851;WAP124;20:17:FF:FF:F1:24;-90
WIFI;22.429;63943.851;WAP248;20:17:FF:FF:F2:48;-88
LIGH;22.448;63943.919;601.0;3
ACCE;22.449;63943.921;5.30555;7.37414;2.03986;3
MAGN;22.449;63943.924;-19.05180;-8.48681;-36.23306;3
LIGH;22.449;63943.929;601.0;3
ACCE;22.450;63943.930;4.95121;7.61356;1.96325;3
LIGH;22.451;63943.937;601.0;3
ACCE;22.456;63943.940;4.11803;8.29351;1.67594;3
MAGN;22.457;63943.943;-19.05180;-8.48681;-36.23306;3
LIGH;22.460;63943.946;601.0;3
ACCE;22.465;63943.950;3.34231;8.50420;1.48441;3
LIGH;22.470;63943.956;601.0;3
ACCE;22.476;63943.960;2.53785;8.72447;1.59933;3
MAGN;22.477;63943.963;-17.75351;-17.32137;-33.50570;3
LIGH;22.480;63943.966;635.0;3
ACCE;22.485;63943.970;1.76213;8.88728;1.56102;3
LIGH;22.491;63943.977;531.0;3
ACCE;22.496;63943.980;0.46926;9.00220;1.51314;3
MAGN;22.498;63943.983;-17.75351;-17.32137;-33.50570;3
LIGH;22.500;63943.986;531.0;3
ACCE;22.505;63943.990;-0.12450;9.12670;1.73340;3
LIGH;22.511;63943.997;531.0;3
ACCE;22.516;63944.000;-0.67995;9.05008;1.99198;3
MAGN;22.517;63944.003;-17.75351;-17.32137;-33.50570;3
LIGH;22.520;63944.006;531.0;3
ACCE;22.525;63944.010;-1.14922;8.74362;1.94409;3
LIGH;22.531;63944.017;531.0;3
ACCE;22.537;63944.021;-1.55144;8.31267;2.19309;3
MAGN;22.539;63944.023;-15.07996;-24.68988;-30.06878;3
LIGH;22.541;63944.027;531.0;3
ACCE;22.545;63944.030;-1.93451;8.39886;2.11647;3
SOUN;22.548;764.13;0.02332;61.33
LIGH;22.551;63944.036;497.0;3
ACCE;22.556;63944.040;-2.52828;8.39886;2.25055;3
MAGN;22.557;63944.043;-15.07996;-24.68988;-30.06878;3
LIGH;22.560;63944.046;497.0;3
ACCE;22.565;63944.051;-3.14119;8.43717;2.27928;3
LIGH;22.572;63944.058;497.0;3
ACCE;22.576;63944.060;-4.07014;8.11156;2.67193;3
MAGN;22.577;63944.063;-15.07996;-24.68988;-30.06878;3
LIGH;22.580;63944.066;497.0;3
ACCE;22.585;63944.070;-4.57771;7.56568;2.47082;3
LIGH;22.592;63944.078;497.0;3
ACCE;22.596;63944.080;-5.20021;6.96234;2.47082;3
MAGN;22.597;63944.083;-9.35570;-30.42022;-27.40881;3
LIGH;22.600;63944.086;497.0;3
ACCE;22.605;63944.090;-5.58328;6.77080;2.76770;3
LIGH;22.612;63944.098;531.0;3
ACCE;22.616;63944.100;-5.43005;6.82826;3.42850;3
MAGN;22.617;63944.103;-9.35570;-30.42022;-27.40881;3
LIGH;22.620;63944.106;531.0;3
ACCE;22.625;63944.110;-5.42047;6.68461;3.58173;3
LIGH;22.630;63944.116;531.0;3
ACCE;22.636;63944.120;-5.44920;6.33027;3.84030;3
MAGN;22.637;63944.123;-9.35570;-30.42022;-27.40881;3
LIGH;22.640;63944.126;531.0;3
ACCE;22.649;63944.130;-5.36301;5.88016;3.88818;3
LIGH;22.652;63944.138;531.0;3
ACCE;22.656;63944.140;-5.12359;5.44920;4.29999;3
MAGN;22.657;63944.144;-2.00702;-33.50894;-26.42378;3
LIGH;22.661;63944.147;531.0;3
ACCE;22.665;63944.150;-5.61201;5.04698;3.88818;3
LIGH;22.672;63944.158;554.0;3
ACCE;22.676;63944.160;-6.28239;4.59687;3.62003;3
MAGN;22.677;63944.163;-2.00702;-33.50894;-26.42378;3
LIGH;22.680;63944.166;554.0;3
ACCE;22.685;63944.170;-6.75165;4.52983;3.72538;3
LIGH;22.692;63944.178;554.0;3
ACCE;22.696;63944.180;-7.93917;3.72538;3.39977;3
MAGN;22.697;63944.183;-2.00702;-33.50894;-26.42378;3
LIGH;22.700;63944.187;554.0;3
ACCE;22.705;63944.190;-8.26478;3.32315;3.16035;3
LIGH;22.711;63944.197;554.0;3
ACCE;22.716;63944.200;-8.26478;3.03585;3.12204;3
MAGN;22.717;63944.203;6.45624;-34.23175;-25.51757;3
LIGH;22.720;63944.206;554.0;3
ACCE;22.725;63944.210;-8.19775;2.83473;3.01669;3
LIGH;22.732;63944.218;601.0;3
ACCE;22.736;63944.220;-7.59441;2.91135;3.14119;3
MAGN;22.737;63944.223;6.45624;-34.23175;-25.51757;3
LIGH;22.740;63944.226;601.0;3
ACCE;22.745;63944.230;-7.28795;3.11246;3.36146;3
LIGH;22.752;63944.238;601.0;3
ACCE;22.756;63944.240;-7.02938;3.10289;3.62003;3
MAGN;22.758;63944.243;6.45624;-34.23175;-25.51757;3
LIGH;22.760;63944.246;601.0;3
ACCE;22.765;63944.250;-7.39329;1.17795;4.26168;3
LIGH;22.771;63944.257;601.0;3
ACCE;22.776;63944.260;-7.24964;0.10534;4.32872;3
MAGN;22.777;63944.263;15.02631;-33.36233;-24.33264;3
LIGH;22.780;63944.266;601.0;3
ACCE;22.785;63944.270;-7.30710;-0.46926;4.06057;3
LIGH;22.790;63944.276;612.0;3
ACCE;22.801;63944.280;-7.84340;-1.11091;3.26569;3
MAGN;22.801;63944.283;15.02631;-33.36233;-24.33264;3
LIGH;22.802;63944.287;612.0;3
ACCE;22.805;63944.290;-9.41400;-1.02472;2.08774;3
LIGH;22.812;63944.299;612.0;3
ACCE;22.817;63944.301;-9.55765;-0.40223;1.86748;3
MAGN;22.817;63944.303;15.02631;-33.36233;-24.33264;3
LIGH;22.820;63944.307;612.0;3
ACCE;22.825;63944.310;-8.93516;0.18196;1.55144;3
LIGH;22.831;63944.317;612.0;3
ACCE;22.839;63944.321;-7.68060;-0.06704;1.36948;3
MAGN;22.840;63944.323;22.99529;-30.95886;-21.87018;3
LIGH;22.841;63944.327;612.0;3
ACCE;22.849;63944.331;-7.34541;-0.66080;1.65679;3
LIGH;22.854;63944.339;635.0;3
ACCE;22.857;63944.341;-7.10599;-1.64721;2.14520;3
MAGN;22.858;63944.343;22.99529;-30.95886;-21.87018;3
LIGH;22.863;63944.348;635.0;3
ACCE;22.866;63944.350;-7.15387;-2.64320;2.33674;3
LIGH;22.873;63944.359;635.0;3
ACCE;22.877;63944.361;-9.03093;-3.73495;0.39265;3
MAGN;22.878;63944.363;22.99529;-30.95886;-21.87018;3
LIGH;22.881;63944.367;635.0;3
ACCE;22.885;63944.370;-10.74518;-2.80600;-0.43096;3
LIGH;22.892;63944.378;635.0;3
ACCE;22.899;63944.381;-11.60709;-2.12605;-0.67995;3
MAGN;22.899;63944.385;30.73907;-27.81033;-17.75150;3
LIGH;22.903;63944.389;635.0;3
ACCE;22.906;63944.391;-11.49217;-1.71425;-1.14922;3
LIGH;22.913;63944.399;635.0;3
ACCE;22.919;63944.401;-9.48104;-1.97282;-0.97683;3
MAGN;22.922;63944.408;30.73907;-27.81033;-17.75150;3
GNSS;22.926;1491381402.142;39.993602;-0.073545;0.000;0.000;29.5;0.0;22;10
ACCE;22.938;63944.411;-8.27436;-2.66235;-0.87149;3
LIGH;22.939;63944.414;658.0;3
LIGH;22.940;63944.422;658.0;3
GNSS;22.940;1491381402.142;39.993602;-0.073545;0.000;0.000;29.5;0.0;22;10
ACCE;22.942;63944.421;-5.90889;-4.14676;-0.03831;3
MAGN;22.943;63944.429;30.73907;-27.81033;-17.75150;3
ACCE;22.946;63944.430;-5.90889;-4.14676;-0.03831;3
LIGH;22.947;63944.433;658.0;3
LIGH;22.950;63944.436;658.0;3
ACCE;22.956;63944.440;-5.25767;-5.13317;0.57461;3
MAGN;22.957;63944.443;37.14782;-23.56949;-13.46128;3
LIGH;22.960;63944.446;658.0;3
ACCE;22.965;63944.450;-6.28239;-5.49709;0.35434;3
LIGH;22.971;63944.458;658.0;3
ACCE;22.977;63944.460;-7.86256;-4.97994;-0.05746;3
MAGN;22.978;63944.463;37.14782;-23.56949;-13.46128;3
LIGH;22.982;63944.468;705.0;3
GNSS;22.987;1491381402.000;39.993920;-0.073815;121.000;0.000;3.0;0.0;22;11
ACCE;22.989;63944.471;-9.77792;-4.28083;-1.05345;3
LIGH;22.991;63944.477;705.0;3
GNSS;22.991;1491381402.000;39.993920;-0.073815;121.000;0.000;3.0;0.0;22;11
SOUN;22.992;2929.50;0.08940;73.01
ACCE;22.996;63944.481;-9.38527;-4.39575;-1.35033;3
MAGN;22.998;63944.483;37.14782;-23.56949;-13.46128;3
LIGH;23.000;63944.486;705.0;3
ACCE;23.005;63944.490;-8.46590;-4.56814;-1.91536;3
LIGH;23.010;63944.496;705.0;3
ACCE;23.017;63944.501;-7.32626;-4.77883;-2.00155;3
MAGN;23.018;63944.503;42.00557;-17.77287;-9.24865;3
LIGH;23.020;63944.506;705.0;3
ACCE;23.026;63944.510;-5.95677;-5.18105;-2.30801;3
LIGH;23.030;63944.516;705.0;3
ACCE;23.040;63944.521;-4.03184;-5.59285;-2.27928;3
MAGN;23.041;63944.527;42.00557;-17.77287;-9.24865;3
LIGH;23.043;63944.530;774.0;3
ACCE;23.045;63944.531;-3.40934;-6.28239;-2.52828;3
LIGH;23.050;63944.536;774.0;3
ACCE;23.058;63944.540;-3.06458;-6.89530;-2.42293;3
MAGN;23.059;63944.545;42.00557;-17.77287;-9.24865;3
LIGH;23.062;63944.548;774.0;3
ACCE;23.065;63944.550;-3.45723;-7.10599;-2.08774;3
LIGH;23.070;63944.556;774.0;3
ACCE;23.078;63944.561;-4.98952;-7.57525;-2.15478;3
MAGN;23.079;63944.565;44.11952;-9.93016;-3.60829;3
LIGH;23.082;63944.568;774.0;3
ACCE;23.085;63944.570;-5.18105;-7.86256;-2.12605;3
LIGH;23.090;63944.576;774.0;3
ACCE;23.098;63944.580;-5.09486;-7.85298;-2.38462;3
MAGN;23.099;63944.585;44.11952;-9.93016;-3.60829;3
LIGH;23.102;63944.588;867.0;3
ACCE;23.105;63944.590;-4.86502;-7.72848;-3.70622;3
LIGH;23.110;63944.596;867.0;3
ACCE;23.116;63944.600;-4.97994;-7.53695;-4.06057;3
MAGN;23.117;63944.603;44.11952;-9.93016;-3.60829;3
LIGH;23.120;63944.606;867.0;3
ACCE;23.125;63944.610;-4.85544;-7.15387;-4.10845;3
LIGH;23.130;63944.616;867.0;3
ACCE;23.137;63944.621;-4.40533;-7.45076;-4.65433;3
MAGN;23.139;63944.624;43.22327;-1.03227;2.70292;3
LIGH;23.141;63944.627;867.0;3
ACCE;23.145;63944.630;-4.25210;-7.33583;-4.75010;3
LIGH;23.150;63944.636;867.0;3
ACCE;23.159;63944.640;-3.92649;-7.08684;-4.68306;3
MAGN;23.159;63944.645;43.22327;-1.03227;2.70292;3
LIGH;23.162;63944.649;947.0;3
ACCE;23.165;63944.650;-3.59130;-6.94318;-4.84586;3
LIGH;23.170;63944.656;947.0;3
ACCE;23.179;63944.660;-2.86347;-6.82826;-5.76524;3
MAGN;23.179;63944.665;43.22327;-1.03227;2.70292;3
LIGH;23.182;63944.669;947.0;3
ACCE;23.185;63944.670;-2.47082;-7.02938;-5.92804;3
LIGH;23.190;63944.677;947.0;3
ACCE;23.199;63944.680;-2.24097;-7.39329;-5.77481;3
MAGN;23.200;63944.685;40.06840;6.79905;8.05441;3
LIGH;23.203;63944.689;947.0;3
ACCE;23.205;63944.690;-1.99198;-7.71891;-5.86101;3
LIGH;23.210;63944.696;947.0;3
ACCE;23.219;63944.700;-1.54187;-8.03494;-5.97593;3
MAGN;23.220;63944.705;40.06840;6.79905;8.05441;3
LIGH;23.222;63944.709;901.0;3
ACCE;23.225;63944.710;-1.58975;-8.06367;-5.63116;3
LIGH;23.230;63944.716;1005.0;3
ACCE;23.239;63944.720;-1.71425;-8.53294;-5.30555;3
MAGN;23.240;63944.726;40.06840;6.79905;8.05441;3
LIGH;23.243;63944.729;1005.0;3
ACCE;23.245;63944.730;-1.28329;-9.14585;-5.19063;3
LIGH;23.250;63944.736;1005.0;3
ACCE;23.259;63944.740;0.39265;-9.40442;-4.95121;3
MAGN;23.260;63944.745;34.74318;12.75401;12.82442;3
LIGH;23.262;63944.749;1005.0;3
ACCE;23.265;63944.750;1.14922;-9.41400;-5.16190;3
LIGH;23.270;63944.756;1005.0;3
ACCE;23.276;63944.760;1.76213;-9.15543;-5.57370;3
MAGN;23.278;63944.763;34.74318;12.75401;12.82442;3
LIGH;23.280;63944.767;1005.0;3
ACCE;23.285;63944.770;2.28886;-8.87770;-6.26323;3
LIGH;23.290;63944.776;936.0;3
ACCE;23.299;63944.780;2.94966;-8.49463;-7.35499;3
MAGN;23.300;63944.785;34.74318;12.75401;12.82442;3
LIGH;23.302;63944.789;936.0;3
ACCE;23.305;63944.790;3.17950;-8.64786;-7.67102;3
LIGH;23.310;63944.796;936.0;3
ACCE;23.319;63944.800;3.51469;-8.80109;-8.14986;3
MAGN;23.319;63944.805;27.96044;15.89249;17.61030;3
LIGH;23.322;63944.809;936.0;3
ACCE;23.325;63944.810;3.78284;-8.75320;-8.59040;3
LIGH;23.330;63944.816;936.0;3
ACCE;23.339;63944.820;4.18506;-8.65743;-9.17458;3
MAGN;23.339;63944.825;27.96044;15.89249;17.61030;3
LIGH;23.342;63944.828;936.0;3
ACCE;23.345;63944.830;4.46279;-8.67659;-9.29908;3
LIGH;23.350;63944.837;843.0;3
ACCE;23.359;63944.840;4.75010;-8.76278;-9.20331;3
MAGN;23.360;63944.845;27.96044;15.89249;17.61030;3
LIGH;23.362;63944.849;843.0;3
ACCE;23.365;63944.850;4.90333;-8.91601;-8.84897;3
LIGH;23.370;63944.856;843.0;3
ACCE;23.379;63944.860;4.96079;-9.16500;-8.45632;3
MAGN;23.380;63944.866;19.46881;16.72317;23.31623;3
LIGH;23.383;63944.869;843.0;3
ACCE;23.385;63944.870;5.33428;-9.00220;-8.57124;3
LIGH;23.390;63944.876;843.0;3
ACCE;23.399;63944.880;5.55455;-8.76278;-8.67659;3
MAGN;23.400;63944.885;19.46881;16.72317;23.31623;3
LIGH;23.402;63944.889;843.0;3
ACCE;23.405;63944.890;5.88974;-8.31267;-9.02135;3
LIGH;23.410;63944.896;647.0;3
ACCE;23.419;63944.900;6.28239;-6.81869;-9.33739;3
MAGN;23.419;63944.905;19.46881;16.72317;23.31623;3
LIGH;23.422;63944.909;647.0;3
ACCE;23.425;63944.910;6.25365;-6.47392;-9.28950;3
LIGH;23.430;63944.916;647.0;3
ACCE;23.436;63944.920;6.17704;-5.98550;-9.03093;3
MAGN;23.437;63944.923;8.91645;13.99450;29.38091;3
LIGH;23.440;63944.926;647.0;3
ACCE;23.445;63944.930;5.96635;-5.58328;-8.59997;3
LIGH;23.450;63944.937;647.0;3
ACCE;23.459;63944.940;6.50265;-5.16190;-8.24563;3
MAGN;23.460;63944.945;8.91645;13.99450;29.38091;3
LIGH;23.462;63944.949;647.0;3
ACCE;23.465;63944.950;6.60800;-4.32872;-8.04452;3
LIGH;23.470;63944.956;485.0;3
ACCE;23.479;63944.960;6.79953;-3.47638;-7.92002;3
MAGN;23.480;63944.966;8.91645;13.99450;29.38091;3
LIGH;23.483;63944.969;485.0;3
ACCE;23.485;63944.970;7.28795;-2.76770;-8.02536;3
LIGH;23.490;63944.976;485.0;3
ACCE;23.499;63944.980;7.44118;-2.37505;-7.85298;3
MAGN;23.500;63944.985;-0.62363;7.39485;34.48325;3
LIGH;23.502;63944.989;485.0;3
ACCE;23.505;63944.990;7.77637;-1.91536;-7.70933;3
LIGH;23.510;63944.996;485.0;3
ACCE;23.519;63945.000;8.14986;-1.60890;-7.35499;3
MAGN;23.519;63945.005;-0.62363;7.39485;34.48325;3
LIGH;23.522;63945.009;485.0;3
ACCE;23.525;63945.010;8.77236;-0.68953;-6.99107;3
LIGH;23.530;63945.016;531.0;3
ACCE;23.539;63945.020;9.01178;-0.16281;-6.80911;3
MAGN;23.540;63945.025;-0.62363;7.39485;34.48325;3
SOUN;23.540;923.15;0.02817;62.98
LIGH;23.543;63945.029;358.0;3
ACCE;23.545;63945.030;9.03093;0.21069;-6.83784;3
LIGH;23.550;63945.037;358.0;3
ACCE;23.559;63945.040;8.59040;0.61292;-7.25922;3
MAGN;23.561;63945.045;-8.57550;-0.18665;37.20348;3
LIGH;23.563;63945.049;358.0;3
ACCE;23.565;63945.050;8.42759;1.07260;-7.13472;3
LIGH;23.570;63945.056;358.0;3
ACCE;23.579;63945.061;8.32224;1.10133;-7.05811;3
MAGN;23.580;63945.065;-8.57550;-0.18665;37.20348;3
LIGH;23.582;63945.069;358.0;3
ACCE;23.585;63945.070;8.34140;1.00556;-6.94318;3
LIGH;23.590;63945.076;358.0;3
ACCE;23.597;63945.080;8.08282;1.28329;-6.02381;3
MAGN;23.597;63945.083;-8.57550;-0.18665;37.20348;3
LIGH;23.600;63945.087;254.0;3
ACCE;23.605;63945.090;7.75721;1.45567;-5.91847;3
LIGH;23.610;63945.096;254.0;3
ACCE;23.619;63945.100;7.76679;1.71425;-5.72693;3
MAGN;23.619;63945.105;-14.31141;-8.23958;38.57143;3
LIGH;23.622;63945.109;254.0;3
ACCE;23.625;63945.110;7.93917;2.05901;-5.61201;3
LIGH;23.630;63945.116;254.0;3
ACCE;23.639;63945.120;7.99663;2.74854;-5.72693;3
MAGN;23.639;63945.125;-14.31141;-8.23958;38.57143;3
LIGH;23.642;63945.129;254.0;3
ACCE;23.645;63945.130;8.26478;3.07416;-5.54497;3
LIGH;23.650;63945.137;254.0;3
ACCE;23.656;63945.140;8.28394;3.42850;-5.00867;3
MAGN;23.657;63945.143;-14.31141;-8.23958;38.57143;3
LIGH;23.660;63945.146;150.0;3
ACCE;23.665;63945.150;7.97748;3.68707;-4.56814;3
LIGH;23.672;63945.158;150.0;3
ACCE;23.676;63945.160;7.89129;4.26168;-3.74453;3
MAGN;23.677;63945.163;-16.54081;-16.88082;37.35058;3
LIGH;23.680;63945.166;150.0;3
ACCE;23.685;63945.170;7.93917;4.67348;-3.57215;3
LIGH;23.692;63945.178;150.0;3
ACCE;23.696;63945.180;7.96790;5.05655;-3.38061;3
MAGN;23.697;63945.183;-16.54081;-16.88082;37.35058;3
LIGH;23.700;63945.186;150.0;3
ACCE;23.705;63945.190;7.62314;5.49709;-3.24654;3
LIGH;23.712;63945.198;150.0;3
ACCE;23.716;63945.200;7.12514;5.40132;-2.13563;3
MAGN;23.717;63945.203;-16.54081;-16.88082;37.35058;3
LIGH;23.720;63945.206;150.0;3
ACCE;23.725;63945.210;7.08684;5.34386;-1.80044;3
LIGH;23.735;63945.221;150.0;3
ACCE;23.738;63945.221;6.72292;5.36301;-1.59933;3
MAGN;23.738;63945.224;-17.08357;-24.73333;34.73264;3
LIGH;23.741;63945.227;150.0;3
ACCE;23.745;63945.230;6.63673;5.67905;-1.35033;3
LIGH;23.751;63945.237;150.0;3
ACCE;23.756;63945.240;7.13472;6.51223;-0.34477;3
MAGN;23.757;63945.243;-17.08357;-24.73333;34.73264;3
LIGH;23.760;63945.246;150.0;3
ACCE;23.765;63945.250;6.89530;6.86657;-0.08619;3
LIGH;23.770;63945.256;150.0;3
ACCE;23.776;63945.260;6.72292;7.03895;0.17238;3
MAGN;23.777;63945.263;-17.08357;-24.73333;34.73264;3
LIGH;23.780;63945.266;277.0;3
ACCE;23.785;63945.270;6.49307;7.15387;0.32561;3
LIGH;23.791;63945.277;277.0;3
ACCE;23.797;63945.281;5.67905;7.85298;0.38307;3
MAGN;23.798;63945.283;-14.87888;-32.01753;30.18754;3
LIGH;23.800;63945.287;277.0;3
ACCE;23.805;63945.290;5.39174;8.26478;0.39265;3
LIGH;23.812;63945.298;277.0;3
ACCE;23.816;63945.300;5.14275;8.79151;0.69911;3
MAGN;23.817;63945.303;-14.87888;-32.01753;30.18754;3
LIGH;23.820;63945.306;277.0;3
ACCE;23.825;63945.310;4.83629;9.05008;1.06303;3
LIGH;23.832;63945.318;277.0;3
ACCE;23.837;63945.321;4.04141;8.78193;1.89621;3
MAGN;23.839;63945.323;-14.87888;-32.01753;30.18754;3
LIGH;23.841;63945.327;589.0;3
ACCE;23.845;63945.330;3.75411;8.42759;2.44209;3
LIGH;23.851;63945.337;589.0;3
ACCE;23.856;63945.340;3.62003;7.94875;2.99754;3
MAGN;23.857;63945.343;-12.26464;-38.49586;24.26191;3
LIGH;23.860;63945.346;589.0;3
ACCE;23.865;63945.350;3.50511;6.90488;3.70622;3
LIGH;23.872;63945.358;589.0;3
ACCE;23.876;63945.360;3.32315;6.94318;4.28083;3
MAGN;23.877;63945.363;-12.26464;-38.49586;24.26191;3
LIGH;23.880;63945.366;589.0;3
ACCE;23.885;63945.370;3.07416;7.19218;4.53941;3
LIGH;23.892;63945.378;589.0;3
ACCE;23.896;63945.380;2.77727;7.62314;4.73094;3
MAGN;23.897;63945.383;-12.26464;-38.49586;24.26191;3
LIGH;23.900;63945.386;589.0;3
ACCE;23.905;63945.390;2.22182;8.20732;4.24253;3
LIGH;23.912;63945.398;1017.0;3
ACCE;23.916;63945.400;1.93451;8.27436;4.16591;3
MAGN;23.917;63945.403;-8.32847;-41.99211;18.57414;3
LIGH;23.920;63945.406;1017.0;3
ACCE;23.925;63945.410;1.65679;8.38928;4.07972;3
LIGH;23.930;63945.416;1017.0;3
ACCE;23.936;63945.421;1.01514;7.87214;3.51469;3
MAGN;23.937;63945.423;-8.32847;-41.99211;18.57414;3
LIGH;23.940;63945.427;1017.0;3
ACCE;23.945;63945.430;0.87149;8.33182;4.44364;3
LIGH;23.952;63945.438;1017.0;3
ACCE;23.957;63945.440;0.79487;8.59040;4.71179;3
MAGN;23.957;63945.443;-8.32847;-41.99211;18.57414;3
LIGH;23.960;63945.446;1017.0;3
ACCE;23.965;63945.450;0.59376;8.47547;4.51068;3
LIGH;23.972;63945.458;1433.0;3
ACCE;23.976;63945.460;0.55545;8.39886;4.85544;3
MAGN;23.977;63945.463;-2.67191;-43.52360;12.70753;3
LIGH;23.982;63945.467;1433.0;3
SOUN;23.983;1635.90;0.04993;67.95
ACCE;23.989;63945.470;0.78530;8.36055;5.13317;3
GNSS;23.991;1491381403.000;39.993919;-0.073816;121.000;0.000;3.0;0.0;22;11
LIGH;23.993;63945.478;1433.0;3
GNSS;23.993;1491381403.000;39.993919;-0.073816;121.000;0.000;3.0;0.0;22;11
ACCE;23.997;63945.481;0.79487;8.24563;5.57370;3
MAGN;23.997;63945.483;-2.67191;-43.52360;12.70753;3
LIGH;24.000;63945.486;1433.0;3
ACCE;24.005;63945.490;0.58419;8.18817;5.87058;3
LIGH;24.010;63945.496;1433.0;3
ACCE;24.016;63945.500;0.53630;7.71891;5.36301;3
MAGN;24.017;63945.503;-2.67191;-43.52360;12.70753;3
LIGH;24.020;63945.506;1433.0;3
ACCE;24.029;63945.511;0.67995;7.16345;4.75010;3
LIGH;24.032;63945.518;1826.0;3
ACCE;24.038;63945.522;0.64165;7.01980;5.41090;3
MAGN;24.039;63945.525;4.72713;-40.85080;6.09059;3
ACCE;24.049;63945.530;0.45011;7.07726;6.18662;3
LIGH;24.052;63945.537;1826.0;3
LIGH;24.054;63945.540;1826.0;3
ACCE;24.057;63945.541;0.07661;6.29196;6.00466;3
MAGN;24.057;63945.543;4.72713;-40.85080;6.09059;3
LIGH;24.060;63945.546;1826.0;3
ACCE;24.066;63945.550;-0.14365;5.62159;6.48350;3
LIGH;24.070;63945.556;1826.0;3
ACCE;24.076;63945.560;-0.49799;5.11401;7.00065;3
MAGN;24.077;63945.563;4.72713;-40.85080;6.09059;3
LIGH;24.080;63945.566;1826.0;3
ACCE;24.085;63945.570;-0.91937;4.73094;7.30710;3
LIGH;24.090;63945.576;2219.0;3
ACCE;24.097;63945.581;-1.58975;4.20422;8.03494;3
MAGN;24.097;63945.583;11.35403;-36.38859;-1.53825;3
LIGH;24.100;63945.587;2219.0;3
ACCE;24.105;63945.590;-1.69509;4.10845;8.07325;3
LIGH;24.112;63945.598;2219.0;3
ACCE;24.116;63945.600;-1.80044;4.26168;8.35098;3
MAGN;24.117;63945.603;11.35403;-36.38859;-1.53825;3
LIGH;24.120;63945.606;2219.0;3
ACCE;24.125;63945.610;-1.86748;4.39575;8.40844;3
LIGH;24.132;63945.618;2219.0;3
ACCE;24.136;63945.620;-1.85790;3.95522;7.83383;3
MAGN;24.137;63945.623;11.35403;-36.38859;-1.53825;3
LIGH;24.140;63945.626;2219.0;3
ACCE;24.145;63945.630;-1.81959;3.63919;7.63272;3
LIGH;24.151;63945.637;2392.0;3
ACCE;24.157;63945.641;-1.44610;3.15077;7.86256;3
MAGN;24.157;63945.643;18.05025;-30.22909;-11.49020;3
LIGH;24.160;63945.646;2392.0;3
ACCE;24.165;63945.650;-0.92895;2.53785;8.08282;3
LIGH;24.171;63945.657;2392.0;3
ACCE;24.176;63945.660;-0.30646;0.91937;8.58082;3
MAGN;24.177;63945.663;18.05025;-30.22909;-11.49020;3
LIGH;24.180;63945.666;2392.0;3
ACCE;24.185;63945.670;-0.04788;0.43096;8.93516;3
LIGH;24.192;63945.678;2392.0;3
ACCE;24.196;63945.680;0.50757;-0.15323;9.66300;3
MAGN;24.197;63945.683;18.05025;-30.22909;-11.49020;3
LIGH;24.200;63945.687;2392.0;3
ACCE;24.205;63945.690;0.10534;-0.47884;9.73961;3
LIGH;24.211;63945.698;2046.0;3
ACCE;24.216;63945.700;-0.06704;-0.18196;9.62469;3
MAGN;24.217;63945.703;23.64983;-21.17837;-22.27506;3
LIGH;24.220;63945.706;2046.0;3
ACCE;24.225;63945.710;0.20111;-0.04788;9.44273;3
LIGH;24.232;63945.718;2046.0;3
ACCE;24.236;63945.720;0.51715;0.07661;9.67257;3
MAGN;24.237;63945.723;23.64983;-21.17837;-22.27506;3
LIGH;24.240;63945.726;2046.0;3
ACCE;24.245;63945.730;1.00556;-0.36392;7.81467;3
LIGH;24.250;63945.736;2046.0;3
ACCE;24.256;63945.740;1.58975;-0.99599;8.36055;3
MAGN;24.257;63945.743;23.64983;-21.17837;-22.27506;3
LIGH;24.260;63945.746;2046.0;3
ACCE;24.265;63945.750;1.81002;-1.57060;8.47547;3
LIGH;24.272;63945.758;2231.0;3
ACCE;24.276;63945.760;1.76213;-2.54743;8.27436;3
MAGN;24.277;63945.763;25.51388;-9.80869;-30.39782;3
LIGH;24.280;63945.766;1514.0;3
ACCE;24.285;63945.770;1.56102;-2.93050;8.45632;3
LIGH;24.290;63945.776;1514.0;3
ACCE;24.299;63945.780;1.35033;-3.16035;8.90643;3
MAGN;24.300;63945.785;25.51388;-9.80869;-30.39782;3
LIGH;24.302;63945.789;1514.0;3
ACCE;24.305;63945.790;1.21625;-3.27527;8.92558;3
LIGH;24.310;63945.796;1514.0;3
ACCE;24.319;63945.800;1.77171;-3.28484;8.38928;3
MAGN;24.320;63945.805;25.51388;-9.80869;-30.39782;3
LIGH;24.322;63945.809;1514.0;3
ACCE;24.325;63945.810;2.19309;-3.39019;8.46590;3
LIGH;24.330;63945.816;1514.0;3
ACCE;24.339;63945.820;2.56658;-3.52426;8.15944;3
MAGN;24.339;63945.825;24.60034;1.90505;-35.22469;3
LIGH;24.342;63945.829;1028.0;3
ACCE;24.345;63945.830;2.68151;-3.83072;7.73806;3
LIGH;24.350;63945.836;1028.0;3
ACCE;24.359;63945.840;1.92494;-4.94163;5.85143;3
MAGN;24.359;63945.845;24.60034;1.90505;-35.22469;3
LIGH;24.362;63945.849;1028.0;3
ACCE;24.365;63945.850;1.99198;-5.49709;6.61757;3
LIGH;24.370;63945.857;1028.0;3
ACCE;24.379;63945.860;2.09732;-5.68862;7.31668;3
MAGN;24.380;63945.865;24.60034;1.90505;-35.22469;3
LIGH;24.382;63945.869;1028.0;3
ACCE;24.385;63945.870;2.11647;-5.72693;6.88572;3
LIGH;24.390;63945.876;1028.0;3
ACCE;24.399;63945.880;2.63362;-6.17704;6.81869;3
MAGN;24.400;63945.885;22.55910;12.87173;-39.39099;3
LIGH;24.402;63945.889;739.0;3
ACCE;24.405;63945.890;2.91135;-6.07170;7.30710;3
LIGH;24.410;63945.896;739.0;3
ACCE;24.416;63945.900;3.21781;-5.84185;7.18261;3
MAGN;24.417;63945.903;22.55910;12.87173;-39.39099;3
LIGH;24.420;63945.906;739.0;3
ACCE;24.425;63945.910;3.97437;-5.68862;6.63673;3
LIGH;24.430;63945.916;739.0;3
ACCE;24.439;63945.920;5.25767;-5.65032;7.46991;3
MAGN;24.440;63945.926;22.55910;12.87173;-39.39099;3
LIGH;24.443;63945.929;739.0;3
ACCE;24.445;63945.930;5.19063;-5.68862;7.52737;3
LIGH;24.450;63945.936;739.0;3
ACCE;24.459;63945.940;4.88417;-5.55455;6.42604;3
MAGN;24.460;63945.945;18.57543;22.01863;-40.16062;3
LIGH;24.462;63945.949;601.0;3
ACCE;24.465;63945.950;5.04698;-5.75566;5.59285;3
LIGH;24.470;63945.956;601.0;3
ACCE;24.479;63945.960;5.58328;-6.40688;4.78840;3
MAGN;24.480;63945.965;18.57543;22.01863;-40.16062;3
LIGH;24.482;63945.969;601.0;3
ACCE;24.485;63945.970;5.43963;-6.62715;5.05655;3
LIGH;24.490;63945.976;601.0;3
ACCE;24.499;63945.980;5.28640;-6.98149;5.05655;3
MAGN;24.499;63945.985;18.57543;22.01863;-40.16062;3
LIGH;24.502;63945.989;601.0;3
ACCE;24.505;63945.990;5.34386;-7.41245;4.61602;3
LIGH;24.510;63945.996;601.0;3
ACCE;24.519;63946.000;5.89931;-7.55610;4.88417;3
MAGN;24.519;63946.005;12.94053;29.17344;-39.18510;3
LIGH;24.522;63946.008;554.0;3
ACCE;24.525;63946.010;6.20577;-7.07726;5.08528;3
LIGH;24.530;63946.017;554.0;3
SOUN;24.532;1119.94;0.03418;64.65
ACCE;24.539;63946.021;6.81869;-6.14831;4.53941;3
MAGN;24.540;63946.026;12.94053;29.17344;-39.18510;3
LIGH;24.543;63946.030;554.0;3
ACCE;24.545;63946.030;6.81869;-6.14831;4.53941;3
LIGH;24.550;63946.036;554.0;3
ACCE;24.559;63946.040;7.41245;-4.58729;4.94163;3
MAGN;24.560;63946.045;12.94053;29.17344;-39.18510;3
LIGH;24.563;63946.049;554.0;3
ACCE;24.565;63946.050;7.54652;-3.90734;4.33829;3
LIGH;24.570;63946.056;554.0;3
ACCE;24.576;63946.060;7.92002;-3.64876;4.43406;3
MAGN;24.577;63946.063;6.71028;33.21458;-38.05821;3
LIGH;24.580;63946.066;566.0;3
ACCE;24.585;63946.070;7.57525;-3.82115;3.75411;3
LIGH;24.590;63946.076;543.0;3
ACCE;24.600;63946.081;7.48906;-4.45322;3.66792;3
MAGN;24.601;63946.086;6.71028;33.21458;-38.05821;3
LIGH;24.603;63946.090;543.0;3
ACCE;24.605;63946.090;7.59441;-5.21936;3.59130;3
LIGH;24.610;63946.096;543.0;3
ACCE;24.619;63946.100;7.95833;-5.67905;3.16035;3
MAGN;24.619;63946.105;6.71028;33.21458;-38.05821;3
LIGH;24.622;63946.108;543.0;3
ACCE;24.625;63946.110;8.77236;-6.27281;2.71024;3
LIGH;24.630;63946.116;543.0;3
ACCE;24.639;63946.120;8.95431;-6.16746;2.84431;3
MAGN;24.640;63946.125;-1.18507;37.32287;-35.34812;3
LIGH;24.642;63946.128;554.0;3
ACCE;24.645;63946.130;9.29908;-5.69820;2.69108;3
LIGH;24.650;63946.136;554.0;3
ACCE;24.659;63946.140;10.32380;-3.86903;2.94966;3
MAGN;24.659;63946.145;-1.18507;37.32287;-35.34812;3
LIGH;24.662;63946.148;554.0;3
ACCE;24.665;63946.150;10.63026;-3.47638;2.58574;3
LIGH;24.670;63946.156;554.0;3
ACCE;24.679;63946.160;10.78348;-3.61046;2.32716;3
MAGN;24.679;63946.165;-1.18507;37.32287;-35.34812;3
LIGH;24.682;63946.168;554.0;3
ACCE;24.685;63946.170;10.58237;-3.98395;1.78129;3
LIGH;24.690;63946.176;554.0;3
ACCE;24.699;63946.180;9.50019;-4.71179;2.00155;3
MAGN;24.699;63946.185;-6.81587;37.11256;-30.45222;3
LIGH;24.702;63946.188;554.0;3
ACCE;24.705;63946.190;9.30866;-4.47237;2.19309;3
LIGH;24.710;63946.196;543.0;3
ACCE;24.719;63946.200;9.25119;-3.78284;2.01113;3
MAGN;24.720;63946.205;-6.81587;37.11256;-30.45222;3
LIGH;24.722;63946.208;543.0;3
ACCE;24.725;63946.210;9.47146;-3.42850;1.95367;3
LIGH;24.730;63946.216;543.0;3
ACCE;24.736;63946.220;10.10353;-3.23696;2.18351;3
MAGN;24.737;63946.223;-6.81587;37.11256;-30.45222;3
LIGH;24.740;63946.226;543.0;3
ACCE;24.745;63946.230;10.40999;-3.00712;1.87705;3
LIGH;24.750;63946.236;543.0;3
ACCE;24.760;63946.240;11.79863;-3.03585;1.31202;3
MAGN;24.761;63946.246;-12.44271;36.32171;-25.90748;3
LIGH;24.763;63946.250;543.0;3
ACCE;24.765;63946.250;11.79863;-3.03585;1.31202;3
LIGH;24.770;63946.256;566.0;3
ACCE;24.779;63946.260;12.04762;-3.15077;1.13006;3
MAGN;24.779;63946.265;-12.44271;36.32171;-25.90748;3
LIGH;24.782;63946.269;566.0;3
ACCE;24.785;63946.270;12.12424;-2.76770;1.25456;3
LIGH;24.790;63946.276;566.0;3
ACCE;24.800;63946.280;12.09551;-1.84832;1.62806;3
MAGN;24.801;63946.287;-12.44271;36.32171;-25.90748;3
LIGH;24.804;63946.290;566.0;3
ACCE;24.805;63946.290;12.09551;-1.84832;1.62806;3
LIGH;24.810;63946.296;566.0;3
ACCE;24.819;63946.300;11.27190;-0.65122;1.90578;3
MAGN;24.820;63946.305;-17.86436;33.89602;-23.57231;3
LIGH;24.823;63946.309;566.0;3
ACCE;24.825;63946.310;11.03248;-0.33519;1.93451;3
LIGH;24.830;63946.316;578.0;3
ACCE;24.839;63946.321;11.02290;0.00958;1.92494;3
MAGN;24.840;63946.325;-17.86436;33.89602;-23.57231;3
LIGH;24.842;63946.329;578.0;3
ACCE;24.845;63946.330;11.16656;0.11492;1.83875;3
LIGH;24.850;63946.336;578.0;3
ACCE;24.859;63946.340;11.14740;0.17238;2.08774;3
MAGN;24.860;63946.346;-17.86436;33.89602;-23.57231;3
LIGH;24.863;63946.349;578.0;3
ACCE;24.865;63946.350;11.15698;0.42138;2.02071;3
LIGH;24.870;63946.356;578.0;3
ACCE;24.879;63946.360;11.22402;0.63207;2.20267;3
MAGN;24.879;63946.365;-23.06720;29.95988;-23.54279;3
LIGH;24.882;63946.369;578.0;3
ACCE;24.885;63946.370;11.25275;1.01514;2.50912;3
LIGH;24.890;63946.377;554.0;3
ACCE;24.896;63946.380;11.27190;1.65679;2.56658;3
MAGN;24.897;63946.383;-23.06720;29.95988;-23.54279;3
LIGH;24.900;63946.387;554.0;3
ACCE;24.905;63946.390;11.29106;1.60890;2.65278;3
LIGH;24.910;63946.397;554.0;3
ACCE;24.919;63946.401;11.24317;1.64721;2.81558;3
MAGN;24.920;63946.405;-23.06720;29.95988;-23.54279;3
LIGH;24.922;63946.409;554.0;3
ACCE;24.925;63946.410;10.89841;1.84832;3.04542;3
LIGH;24.930;63946.417;554.0;3
ACCE;24.937;63946.420;10.28549;2.81558;3.36146;3
MAGN;24.937;63946.423;-27.05117;23.08825;-24.19189;3
LIGH;24.940;63946.427;554.0;3
ACCE;24.945;63946.430;10.00776;3.31358;3.37104;3
LIGH;24.952;63946.438;554.0;3
ACCE;24.956;63946.440;9.63427;3.71580;3.58173;3
MAGN;24.958;63946.443;-27.05117;23.08825;-24.19189;3
LIGH;24.960;63946.447;554.0;3
ACCE;24.965;63946.450;8.71489;4.46279;3.97437;3
LIGH;24.972;63946.458;554.0;3
SOUN;24.973;4900.80;0.14957;77.48
ACCE;24.977;63946.460;8.28394;4.97994;4.13718;3
MAGN;24.980;63946.463;-27.05117;23.08825;-24.19189;3
LIGH;24.982;63946.468;554.0;3
GNSS;24.982;1491381404.000;39.993926;-0.073820;121.000;354.000;3.0;0.6;22;11
ACCE;24.988;63946.470;7.78594;5.36301;4.29999;3
GNSS;24.990;1491381404.000;39.993926;-0.073820;121.000;354.000;3.0;0.6;22;11
LIGH;24.994;63946.480;554.0;3
ACCE;24.997;63946.481;7.10599;5.83228;4.72137;3
MAGN;24.997;63946.483;-28.64133;15.24816;-26.59971;3
LIGH;25.000;63946.486;554.0;3
ACCE;25.005;63946.490;7.27837;5.76524;4.63517;3
LIGH;25.012;63946.498;554.0;3
ACCE;25.016;63946.500;7.68060;6.15789;5.18105;3
MAGN;25.017;63946.503;-28.64133;15.24816;-26.59971;3
LIGH;25.020;63946.506;554.0;3
ACCE;25.029;63946.510;7.24007;6.75165;5.10444;3
LIGH;25.032;63946.518;554.0;3
ACCE;25.037;63946.521;6.47392;6.69419;6.68461;3
MAGN;25.038;63946.523;-28.64133;15.24816;-26.59971;3
LIGH;25.041;63946.527;554.0;3
ACCE;25.045;63946.530;7.04853;6.41646;6.25365;3
LIGH;25.051;63946.537;554.0;3
ACCE;25.057;63946.541;7.16345;6.25365;6.16746;3
MAGN;25.057;63946.543;-26.44470;8.16583;-28.85648;3
LIGH;25.060;63946.546;554.0;3
ACCE;25.066;63946.550;6.75165;6.24408;6.31112;3
LIGH;25.070;63946.556;554.0;3
ACCE;25.077;63946.560;4.66391;6.43561;5.63116;3
MAGN;25.078;63946.563;-26.44470;8.16583;-28.85648;3
LIGH;25.080;63946.567;566.0;3
ACCE;25.085;63946.570;3.59130;6.59842;5.84185;3
LIGH;25.092;63946.578;566.0;3
ACCE;25.097;63946.580;2.58574;6.86657;5.78439;3
MAGN;25.097;63946.583;-26.44470;8.16583;-28.85648;3
LIGH;25.100;63946.586;566.0;3
ACCE;25.105;63946.590;1.92494;6.94318;5.30555;3
LIGH;25.112;63946.598;566.0;3
ACCE;25.116;63946.600;0.89064;7.29753;5.67905;3
MAGN;25.117;63946.603;-22.50352;1.66365;-31.79391;3
LIGH;25.120;63946.606;566.0;3
ACCE;25.125;63946.610;0.71826;7.58483;5.54497;3
LIGH;25.132;63946.618;566.0;3
ACCE;25.136;63946.620;0.75657;7.69975;5.63116;3
MAGN;25.137;63946.623;-22.50352;1.66365;-31.79391;3
LIGH;25.140;63946.626;589.0;3
ACCE;25.145;63946.630;0.67038;7.67102;5.69820;3
LIGH;25.152;63946.638;589.0;3
ACCE;25.156;63946.640;-0.03831;7.64229;5.59285;3
MAGN;25.157;63946.643;-22.50352;1.66365;-31.79391;3
LIGH;25.160;63946.646;589.0;3
ACCE;25.165;63946.650;-0.51715;7.71891;5.68862;3
LIGH;25.172;63946.658;589.0;3
ACCE;25.177;63946.661;-1.01514;7.64229;5.80354;3
MAGN;25.177;63946.663;-16.61853;-4.83908;-33.13583;3
LIGH;25.180;63946.667;589.0;3
ACCE;25.185;63946.670;-1.44610;7.49864;5.70778;3
LIGH;25.192;63946.678;589.0;3
ACCE;25.196;63946.680;-1.62806;7.09641;5.64074;3
MAGN;25.197;63946.683;-16.61853;-4.83908;-33.13583;3
LIGH;25.200;63946.686;589.0;3
ACCE;25.205;63946.690;-1.72383;6.74207;5.81312;3
LIGH;25.212;63946.698;589.0;3
ACCE;25.217;63946.700;-2.22182;6.51223;5.97593;3
MAGN;25.218;63946.703;-16.61853;-4.83908;-33.13583;3
LIGH;25.221;63946.707;589.0;3
ACCE;25.225;63946.710;-2.79643;6.41646;5.65989;3
LIGH;25.230;63946.716;589.0;3
ACCE;25.237;63946.721;-3.48596;6.45477;5.75566;3
MAGN;25.237;63946.723;-9.99484;-9.85254;-34.47399;3
LIGH;25.240;63946.727;589.0;3
ACCE;25.245;63946.730;-3.84988;6.42604;5.73651;3
LIGH;25.252;63946.738;589.0;3
ACCE;25.257;63946.741;-4.32872;6.35900;5.55455;3
MAGN;25.257;63946.743;-9.99484;-9.85254;-34.47399;3
LIGH;25.260;63946.747;578.0;3
ACCE;25.265;63946.750;-4.61602;6.44519;5.31513;3
LIGH;25.272;63946.758;601.0;3
ACCE;25.276;63946.760;-5.33428;6.55054;5.06613;3
MAGN;25.277;63946.763;-9.99484;-9.85254;-34.47399;3
LIGH;25.280;63946.766;601.0;3
ACCE;25.285;63946.770;-5.43963;6.60800;4.87459;3
LIGH;25.292;63946.778;601.0;3
ACCE;25.296;63946.780;-5.56412;6.52181;4.72137;3
MAGN;25.297;63946.783;-3.41942;-13.82840;-34.92953;3
LIGH;25.300;63946.786;601.0;3
ACCE;25.305;63946.790;-5.54497;6.17704;4.79798;3
LIGH;25.312;63946.798;601.0;3
ACCE;25.316;63946.801;-5.26724;6.03339;5.16190;3
MAGN;25.317;63946.803;-3.41942;-13.82840;-34.92953;3
LIGH;25.320;63946.806;601.0;3
ACCE;25.325;63946.810;-4.89375;5.96635;5.27682;3
LIGH;25.332;63946.818;589.0;3
ACCE;25.336;63946.820;-4.61602;5.78439;5.35344;3
MAGN;25.338;63946.823;-3.41942;-13.82840;-34.92953;3
LIGH;25.340;63946.826;589.0;3
ACCE;25.345;63946.830;-4.66391;4.75967;5.19063;3
LIGH;25.352;63946.838;589.0;3
ACCE;25.356;63946.840;-5.35344;4.38618;4.67348;3
MAGN;25.357;63946.843;3.49994;-16.53284;-34.23180;3
LIGH;25.360;63946.846;589.0;3
ACCE;25.365;63946.850;-6.31112;4.22337;4.07014;3
LIGH;25.372;63946.858;589.0;3
ACCE;25.377;63946.861;-7.50822;3.68707;3.46680;3
MAGN;25.377;63946.863;3.49994;-16.53284;-34.23180;3
LIGH;25.380;63946.867;589.0;3
ACCE;25.385;63946.870;-7.48906;3.60088;3.35188;3
LIGH;25.390;63946.876;554.0;3
ACCE;25.396;63946.880;-7.54652;3.72538;3.17950;3
MAGN;25.397;63946.883;3.49994;-16.53284;-34.23180;3
LIGH;25.400;63946.886;554.0;3
ACCE;25.405;63946.890;-7.64229;3.90734;3.05500;3
LIGH;25.412;63946.898;554.0;3
ACCE;25.416;63946.900;-7.55610;4.25210;3.40934;3
MAGN;25.417;63946.903;10.62952;-18.46143;-33.58472;3
LIGH;25.420;63946.906;554.0;3
ACCE;25.425;63946.910;-7.44118;4.20422;3.39977;3
LIGH;25.432;63946.918;554.0;3
ACCE;25.436;63946.920;-7.37414;3.82115;3.16035;3
MAGN;25.437;63946.923;10.62952;-18.46143;-33.58472;3
LIGH;25.440;63946.926;554.0;3
ACCE;25.445;63946.930;-7.32626;3.32315;2.93050;3
LIGH;25.452;63946.938;531.0;3
ACCE;25.456;63946.940;-7.37414;1.96325;2.20267;3
MAGN;25.457;63946.943;10.62952;-18.46143;-33.58472;3
LIGH;25.460;63946.946;531.0;3
ACCE;25.465;63946.950;-7.52737;1.39821;1.86748;3
LIGH;25.472;63946.958;531.0;3
ACCE;25.476;63946.960;-7.45076;0.91937;1.74298;3
MAGN;25.477;63946.963;18.04972;-20.84223;-31.42829;3
LIGH;25.480;63946.966;531.0;3
ACCE;25.485;63946.970;-7.55610;0.53630;1.18752;3
LIGH;25.492;63946.978;531.0;3
ACCE;25.496;63946.980;-8.77236;0.61292;0.44053;3
MAGN;25.497;63946.983;18.04972;-20.84223;-31.42829;3
LIGH;25.500;63946.986;531.0;3
ACCE;25.505;63946.990;-9.10754;1.09176;0.31603;3
LIGH;25.512;63946.998;508.0;3
ACCE;25.516;63947.000;-8.79151;1.70467;0.10534;3
MAGN;25.517;63947.003;18.04972;-20.84223;-31.42829;3
LIGH;25.520;63947.006;508.0;3
SOUN;25.524;1008.10;0.03077;63.74
ACCE;25.526;63947.010;-8.23605;2.39420;-0.11492;3
LIGH;25.532;63947.018;508.0;3
ACCE;25.536;63947.020;-7.85298;3.14119;0.30646;3
MAGN;25.537;63947.023;25.96347;-20.67643;-27.83420;3
LIGH;25.540;63947.026;508.0;3
ACCE;25.545;63947.030;-8.47547;2.16436;0.06704;3
LIGH;25.550;63947.036;508.0;3
ACCE;25.556;63947.040;-8.97347;0.75657;-0.02873;3
MAGN;25.557;63947.043;25.96347;-20.67643;-27.83420;3
LIGH;25.560;63947.046;508.0;3
ACCE;25.565;63947.050;-8.88728;-0.25857;0.00958;3
LIGH;25.570;63947.056;497.0;3
ACCE;25.579;63947.060;-9.15543;-1.14922;-0.80445;3
MAGN;25.579;63947.065;25.96347;-20.67643;-27.83420;3
LIGH;25.582;63947.069;497.0;3
ACCE;25.585;63947.070;-9.35654;-0.73741;-1.45567;3
LIGH;25.590;63947.076;497.0;3
ACCE;25.599;63947.081;-9.74919;0.02873;-2.50912;3
MAGN;25.600;63947.085;32.23011;-20.19448;-22.58626;3
LIGH;25.602;63947.089;497.0;3
ACCE;25.605;63947.090;-10.14184;0.83318;-2.97839;3
LIGH;25.610;63947.097;497.0;3
ACCE;25.619;63947.100;-9.72046;1.22583;-3.28484;3
MAGN;25.620;63947.105;32.23011;-20.19448;-22.58626;3
LIGH;25.622;63947.109;497.0;3
ACCE;25.625;63947.110;-8.96389;1.08218;-3.43807;3
LIGH;25.630;63947.116;497.0;3
ACCE;25.639;63947.120;-8.27436;1.00556;-3.11246;3
MAGN;25.640;63947.125;32.23011;-20.19448;-22.58626;3
LIGH;25.642;63947.129;473.0;3
ACCE;25.645;63947.130;-7.53695;0.71826;-2.75812;3
LIGH;25.650;63947.136;473.0;3
ACCE;25.659;63947.140;-6.56969;-0.20111;-2.27928;3
MAGN;25.659;63947.145;37.08499;-20.68657;-16.36502;3
LIGH;25.662;63947.149;473.0;3
ACCE;25.665;63947.150;-6.68461;-0.69911;-2.43251;3
LIGH;25.670;63947.156;473.0;3
ACCE;25.679;63947.160;-7.15387;-1.26414;-2.78685;3
MAGN;25.679;63947.165;37.08499;-20.68657;-16.36502;3
LIGH;25.682;63947.169;473.0;3
ACCE;25.685;63947.170;-8.40844;-1.60890;-4.24253;3
LIGH;25.690;63947.177;473.0;3
ACCE;25.699;63947.180;-8.89685;-1.48441;-5.20978;3
MAGN;25.700;63947.185;37.08499;-20.68657;-16.36502;3
LIGH;25.702;63947.189;450.0;3
ACCE;25.705;63947.190;-9.22246;-1.15879;-5.92804;3
LIGH;25.710;63947.196;450.0;3
ACCE;25.716;63947.200;-9.19373;-0.99599;-6.30154;3
MAGN;25.717;63947.203;40.60059;-20.92439;-8.25211;3
LIGH;25.720;63947.207;450.0;3
ACCE;25.725;63947.210;-7.84340;-0.65122;-6.77080;3
LIGH;25.730;63947.216;450.0;3
ACCE;25.739;63947.220;-6.88572;-0.57461;-6.77080;3
MAGN;25.740;63947.225;40.60059;-20.92439;-8.25211;3
LIGH;25.742;63947.229;450.0;3
ACCE;25.745;63947.230;-6.11958;-1.00556;-6.62715;3
LIGH;25.750;63947.236;450.0;3
ACCE;25.759;63947.240;-5.28640;-3.08373;-5.28640;3
MAGN;25.759;63947.245;40.60059;-20.92439;-8.25211;3
LIGH;25.762;63947.249;462.0;3
ACCE;25.765;63947.250;-5.33428;-3.42850;-5.83228;3
LIGH;25.770;63947.256;462.0;3
ACCE;25.779;63947.260;-5.14275;-2.52828;-5.75566;3
MAGN;25.779;63947.265;40.88156;-20.40371;-0.37806;3
LIGH;25.782;63947.269;462.0;3
ACCE;25.785;63947.270;-5.53539;-1.91536;-5.87058;3
LIGH;25.790;63947.277;462.0;3
ACCE;25.799;63947.280;-4.92248;-1.11091;-6.52181;3
MAGN;25.800;63947.285;40.88156;-20.40371;-0.37806;3
LIGH;25.802;63947.289;462.0;3
ACCE;25.805;63947.290;-5.41090;-1.93451;-6.47392;3
LIGH;25.810;63947.296;462.0;3
ACCE;25.819;63947.300;-5.98550;-3.16992;-6.52181;3
MAGN;25.819;63947.305;40.88156;-20.40371;-0.37806;3
LIGH;25.822;63947.309;462.0;3
ACCE;25.825;63947.310;-5.96635;-3.76368;-6.50265;3
LIGH;25.830;63947.316;462.0;3
ACCE;25.839;63947.321;-4.26168;-3.04542;-6.36858;3
MAGN;25.840;63947.325;39.61689;-19.35227;8.92933;3
LIGH;25.842;63947.329;462.0;3
ACCE;25.845;63947.330;-3.45723;-3.11246;-6.94318;3
LIGH;25.850;63947.336;462.0;3
ACCE;25.859;63947.340;-3.09331;-3.12204;-7.56568;3
MAGN;25.860;63947.346;39.61689;-19.35227;8.92933;3
LIGH;25.863;63947.349;462.0;3
ACCE;25.865;63947.350;-2.03028;-3.00712;-8.14029;3
LIGH;25.870;63947.356;462.0;3
ACCE;25.876;63947.360;-0.54588;-3.10289;-9.83538;3
MAGN;25.877;63947.363;39.61689;-19.35227;8.92933;3
LIGH;25.880;63947.366;485.0;3
ACCE;25.885;63947.370;-0.60334;-2.97839;-10.63026;3
LIGH;25.890;63947.376;485.0;3
ACCE;25.899;63947.380;-0.68953;-2.57616;-11.21444;3
MAGN;25.900;63947.385;36.43561;-16.36307;17.38785;3
LIGH;25.902;63947.389;485.0;3
ACCE;25.905;63947.390;-0.91937;-2.16436;-11.66455;3
LIGH;25.910;63947.396;485.0;3
ACCE;25.919;63947.400;-0.71826;-2.51870;-12.30620;3
MAGN;25.919;63947.405;36.43561;-16.36307;17.38785;3
LIGH;25.922;63947.409;485.0;3
ACCE;25.925;63947.410;-0.56503;-2.84431;-11.96143;3
LIGH;25.930;63947.416;485.0;3
ACCE;25.939;63947.420;-0.30646;-3.24654;-11.63582;3
MAGN;25.940;63947.425;36.43561;-16.36307;17.38785;3
LIGH;25.942;63947.429;485.0;3
ACCE;25.945;63947.430;0.10534;-3.53384;-11.19529;3
LIGH;25.950;63947.436;485.0;3
ACCE;25.959;63947.440;0.47884;-3.60088;-10.08438;3
MAGN;25.960;63947.445;31.31602;-13.02166;25.27036;3
LIGH;25.963;63947.449;485.0;3
ACCE;25.965;63947.450;0.79487;-3.81157;-9.86411;3
LIGH;25.970;63947.456;485.0;3
ACCE;25.979;63947.460;0.97683;-4.01268;-9.74919;3
MAGN;25.982;63947.466;31.31602;-13.02166;25.27036;3
LIGH;25.989;63947.470;485.0;3
ACCE;25.990;63947.471;1.44610;-4.42448;-9.74919;3
LIGH;25.991;63947.477;485.0;3
GNSS;25.991;1491381405.000;39.993922;-0.073824;121.000;0.000;3.0;0.0;22;11
GNSS;25.993;1491381405.000;39.993922;-0.073824;121.000;0.000;3.0;0.0;22;11
ACCE;25.998;63947.481;2.57616;-4.68306;-9.42358;3
MAGN;25.999;63947.485;31.31602;-13.02166;25.27036;3
LIGH;26.002;63947.488;497.0;3
ACCE;26.005;63947.490;3.13162;-4.52025;-9.37569;3
LIGH;26.010;63947.496;439.0;3
ACCE;26.018;63947.500;3.46680;-4.15633;-9.68215;3
MAGN;26.019;63947.505;22.35476;-10.91995;31.77119;3
LIGH;26.022;63947.508;439.0;3
ACCE;26.026;63947.510;3.70622;-3.63919;-10.07480;3
LIGH;26.030;63947.516;439.0;3
ACCE;26.037;63947.521;3.87861;-2.43251;-10.81221;3
MAGN;26.038;63947.523;22.35476;-10.91995;31.77119;3
LIGH;26.040;63947.527;439.0;3
ACCE;26.045;63947.530;3.65834;-2.25055;-11.49217;3
LIGH;26.050;63947.536;439.0;3
ACCE;26.058;63947.540;3.69665;-2.47082;-12.27747;3
MAGN;26.059;63947.545;22.35476;-10.91995;31.77119;3
LIGH;26.062;63947.548;439.0;3
ACCE;26.065;63947.550;4.10845;-2.64320;-12.34450;3
LIGH;26.070;63947.556;381.0;3
SOUN;26.075;3826.40;0.11678;75.33
ACCE;26.078;63947.560;4.37660;-2.64320;-11.89439;3
MAGN;26.078;63947.563;11.14758;-9.25424;36.76909;3
LIGH;26.081;63947.567;381.0;3
ACCE;26.085;63947.570;4.95121;-2.84431;-11.71243;3
LIGH;26.090;63947.576;381.0;3
ACCE;26.098;63947.580;5.61201;-3.11246;-11.30063;3
MAGN;26.099;63947.585;11.14758;-9.25424;36.76909;3
LIGH;26.102;63947.588;381.0;3
ACCE;26.105;63947.590;6.48350;-3.70622;-10.01734;3
LIGH;26.110;63947.596;381.0;3
ACCE;26.119;63947.601;7.00065;-3.99353;-9.11712;3
MAGN;26.120;63947.606;11.14758;-9.25424;36.76909;3
LIGH;26.123;63947.609;381.0;3
ACCE;26.125;63947.610;7.60398;-4.24253;-8.19775;3
LIGH;26.130;63947.616;289.0;3
ACCE;26.139;63947.620;8.26478;-4.59687;-6.72292;3
MAGN;26.139;63947.625;-0.85984;-10.19895;39.05576;3
LIGH;26.142;63947.629;289.0;3
ACCE;26.145;63947.630;8.48505;-4.41491;-6.46434;3
LIGH;26.150;63947.636;289.0;3
ACCE;26.159;63947.640;8.78193;-4.10845;-6.10043;3
MAGN;26.159;63947.645;-0.85984;-10.19895;39.05576;3
LIGH;26.162;63947.648;289.0;3
ACCE;26.165;63947.650;9.05008;-3.86903;-6.31112;3
LIGH;26.170;63947.657;289.0;3
ACCE;26.179;63947.660;9.32781;-3.26569;-7.04853;3
MAGN;26.179;63947.665;-0.85984;-10.19895;39.05576;3
LIGH;26.182;63947.669;289.0;3
ACCE;26.185;63947.670;9.56723;-2.81558;-7.04853;3
LIGH;26.190;63947.676;208.0;3
ACCE;26.197;63947.681;9.65342;-2.71024;-6.93361;3
MAGN;26.197;63947.683;-11.29571;-11.04303;39.40393;3
LIGH;26.200;63947.686;208.0;3
ACCE;26.205;63947.690;9.44273;-3.15077;-6.39731;3
LIGH;26.210;63947.696;208.0;3
ACCE;26.216;63947.700;9.31823;-2.95923;-5.69820;3
MAGN;26.217;63947.703;-11.29571;-11.04303;39.40393;3
LIGH;26.220;63947.706;208.0;3
ACCE;26.225;63947.710;8.99262;-2.30801;-5.56412;3
LIGH;26.232;63947.718;208.0;3
ACCE;26.236;63947.720;8.98304;-2.06859;-5.55455;3
MAGN;26.237;63947.723;-11.29571;-11.04303;39.40393;3
LIGH;26.240;63947.726;208.0;3
ACCE;26.245;63947.730;9.29908;-1.83875;-5.21936;3
LIGH;26.252;63947.738;138.0;3
ACCE;26.256;63947.740;9.81623;-1.13964;-4.31914;3
MAGN;26.257;63947.743;-20.10064;-13.58590;38.37390;3
LIGH;26.260;63947.746;138.0;3
ACCE;26.265;63947.750;9.86411;-0.81403;-4.11803;3
LIGH;26.272;63947.758;138.0;3
ACCE;26.276;63947.760;9.93115;-0.57461;-3.75411;3
MAGN;26.277;63947.763;-20.10064;-13.58590;38.37390;3
LIGH;26.280;63947.766;138.0;3
ACCE;26.285;63947.770;10.12268;-0.41180;-3.62961;3
LIGH;26.292;63947.778;138.0;3
ACCE;26.296;63947.780;10.06522;0.12450;-3.34231;3
MAGN;26.297;63947.783;-20.10064;-13.58590;38.37390;3
LIGH;26.300;63947.786;138.0;3
ACCE;26.305;63947.790;10.26634;0.36392;-3.14119;3
LIGH;26.312;63947.798;138.0;3
ACCE;26.316;63947.800;10.46745;0.50757;-2.84431;3
MAGN;26.317;63947.803;-26.80473;-17.01210;36.04803;3
LIGH;26.320;63947.806;138.0;3
ACCE;26.325;63947.810;10.50576;0.70868;-2.86347;3
LIGH;26.332;63947.818;138.0;3
ACCE;26.336;63947.820;10.46745;0.83318;-2.39420;3
MAGN;26.337;63947.823;-26.80473;-17.01210;36.04803;3
LIGH;26.340;63947.826;138.0;3
ACCE;26.345;63947.830;10.21845;1.38864;-2.04944;3
LIGH;26.352;63947.838;138.0;3
ACCE;26.356;63947.840;9.84496;1.37906;-1.79086;3
MAGN;26.357;63947.843;-26.80473;-17.01210;36.04803;3
LIGH;26.360;63947.846;138.0;3
ACCE;26.365;63947.850;9.31823;1.33118;-1.76213;3
LIGH;26.370;63947.856;138.0;3
ACCE;26.377;63947.861;8.43717;2.01113;-1.02472;3
MAGN;26.378;63947.863;-31.37079;-21.74439;33.05490;3
LIGH;26.380;63947.867;196.0;3
ACCE;26.385;63947.870;8.48505;2.37505;-0.38307;3
LIGH;26.392;63947.878;196.0;3
ACCE;26.396;63947.880;8.58082;2.66235;0.22027;3
MAGN;26.397;63947.883;-31.37079;-21.74439;33.05490;3
LIGH;26.400;63947.886;196.0;3
ACCE;26.405;63947.890;8.97347;3.12204;0.89064;3
LIGH;26.412;63947.898;196.0;3
ACCE;26.416;63947.900;8.88728;3.41892;1.06303;3
MAGN;26.417;63947.903;-31.37079;-21.74439;33.05490;3
LIGH;26.420;63947.906;196.0;3
ACCE;26.425;63947.910;8.50420;3.63919;0.88107;3
LIGH;26.432;63947.918;196.0;3
ACCE;26.437;63947.921;8.19775;3.98395;1.05345;3
MAGN;26.437;63947.923;-34.05410;-26.85367;27.70110;3
LIGH;26.440;63947.926;439.0;3
ACCE;26.445;63947.930;7.39329;4.39575;0.91937;3
LIGH;26.452;63947.938;439.0;3
ACCE;26.456;63947.940;6.80911;4.21380;0.94810;3
MAGN;26.457;63947.943;-34.05410;-26.85367;27.70110;3
LIGH;26.460;63947.946;439.0;3
ACCE;26.465;63947.950;6.62715;4.11803;1.34075;3
LIGH;26.472;63947.958;439.0;3
ACCE;26.476;63947.960;6.35900;3.94564;3.17950;3
MAGN;26.477;63947.963;-34.05410;-26.85367;27.70110;3
LIGH;26.480;63947.966;439.0;3
ACCE;26.485;63947.970;6.15789;4.01268;3.79242;3
LIGH;26.492;63947.978;439.0;3
ACCE;26.496;63947.980;6.11958;4.17549;4.50110;3
MAGN;26.497;63947.983;-34.19479;-32.13265;21.17627;3
LIGH;26.500;63947.986;855.0;3
ACCE;26.505;63947.990;6.13873;4.43406;5.13317;3
LIGH;26.512;63947.998;855.0;3
SOUN;26.516;722.63;0.02205;60.85
ACCE;26.520;63948.000;5.83228;5.42047;5.62159;3
MAGN;26.520;63948.003;-34.19479;-32.13265;21.17627;3
LIGH;26.521;63948.006;855.0;3
ACCE;26.525;63948.010;5.52582;5.54497;5.43963;3
LIGH;26.530;63948.016;855.0;3
ACCE;26.536;63948.020;5.26724;5.55455;5.60243;3
MAGN;26.537;63948.023;-34.19479;-32.13265;21.17627;3
LIGH;26.540;63948.026;855.0;3
ACCE;26.545;63948.030;4.94163;5.73651;5.63116;3
LIGH;26.552;63948.038;855.0;3
ACCE;26.556;63948.040;4.41491;5.94720;5.53539;3
MAGN;26.557;63948.043;-32.43255;-36.23530;14.52167;3
LIGH;26.560;63948.046;1317.0;3
ACCE;26.574;63948.055;4.36702;5.67905;5.69820;3
ACCE;26.578;63948.062;4.22337;5.48751;6.38773;3
MAGN;26.579;63948.065;-32.43255;-36.23530;14.52167;3
LIGH;26.580;63948.066;1317.0;3
LIGH;26.584;63948.069;1317.0;3
ACCE;26.588;63948.071;3.90734;5.65032;6.63673;3
LIGH;26.590;63948.076;1317.0;3
ACCE;26.596;63948.080;2.86347;6.11000;6.42604;3
MAGN;26.597;63948.083;-32.43255;-36.23530;14.52167;3
LIGH;26.600;63948.086;1317.0;3
ACCE;26.605;63948.090;2.49955;6.03339;6.45477;3
LIGH;26.611;63948.097;1317.0;3
ACCE;26.624;63948.101;2.28886;6.11958;6.73250;3
MAGN;26.630;63948.111;-28.53195;-39.71457;9.89890;3
LIGH;26.634;63948.114;1549.0;3
LIGH;26.634;63948.118;1549.0;3
WIFI;26.635;63948.052;WAP123;20:17:FF:FF:F1:23;-66
WIFI;26.635;63948.052;WAP130;20:17:FF:FF:F1:30;-67
WIFI;26.635;63948.052;WAP129;20:17:FF:FF:F1:29;-67
WIFI;26.635;63948.052;WAP122;20:17:FF:FF:F1:22;-70
WIFI;26.635;63948.052;WAP108;20:17:FF:FF:F1:08;-80
WIFI;26.635;63948.052;WAP312;20:17:FF:FF:F3:12;-80
WIFI;26.635;63948.055;WAP105;20:17:FF:FF:F1:05;-90
WIFI;26.635;63948.052;WAP015;20:17:FF:FF:F0:15;-78
WIFI;26.635;63948.052;WAP012;20:17:FF:FF:F0:12;-75
WIFI;26.635;63948.055;WAP181;20:17:FF:FF:F1:81;-87
WIFI;26.635;63948.055;WAP309;20:17:FF:FF:F3:09;-86
WIFI;26.635;63948.052;WAP267;20:17:FF:FF:F2:67;-78
WIFI;26.635;63948.052;WAP281;20:17:FF:FF:F2:81;-78
WIFI;26.635;63948.055;WAP126;20:17:FF:FF:F1:26;-81
WIFI;26.635;63948.055;WAP111;20:17:FF:FF:F1:11;-84
WIFI;26.635;63948.055;WAP318;20:17:FF:FF:F3:18;-78
WIFI;26.635;63948.055;WAP272;20:17:FF:FF:F2:72;-85
WIFI;26.635;63948.055;WAP248;20:17:FF:FF:F2:48;-88
WIFI;26.635;63948.055;WAP067;20:17:FF:FF:F0:67;-78
WIFI;26.635;63948.055;WAP022;20:17:FF:FF:F0:22;-86
WIFI;26.635;63948.055;WAP078;20:17:FF:FF:F0:78;-84
WIFI;26.635;63948.055;WAP077;20:17:FF:FF:F0:77;-90
WIFI;26.635;63948.055;WAP131;20:17:FF:FF:F1:31;-91
WIFI;26.635;63948.055;WAP006;20:17:FF:FF:F0:06;-92
WIFI;26.635;63948.055;WAP051;20:17:FF:FF:F0:51;-90
WIFI;26.635;63948.055;WAP266;20:17:FF:FF:F2:66;-84
WIFI;26.635;63948.055;WAP280;20:17:FF:FF:F2:80;-90
WIFI;26.635;63948.055;WAP125;20:17:FF:FF:F1:25;-91
WIFI;26.635;63948.055;WAP159;20:17:FF:FF:F1:59;-92
ACCE;26.654;63948.110;2.03986;6.57927;6.83784;3
ACCE;26.655;63948.120;2.03986;6.57927;6.83784;3
ACCE;26.656;63948.130;2.16436;6.58884;6.95276;3
LIGH;26.658;63948.138;1549.0;3
MAGN;26.658;63948.138;-28.53195;-39.71457;9.89890;3
ACCE;26.658;63948.140;2.27928;6.53138;7.00065;3
LIGH;26.659;63948.143;1549.0;3
LIGH;26.661;63948.147;1549.0;3
ACCE;26.669;63948.151;2.64320;6.46434;8.14029;3
MAGN;26.670;63948.155;-28.53195;-39.71457;9.89890;3
ACCE;26.676;63948.161;2.70066;6.42604;8.50420;3
LIGH;26.677;63948.163;1549.0;3
LIGH;26.680;63948.166;1549.0;3
ACCE;26.686;63948.170;2.53785;6.32069;8.26478;3
MAGN;26.687;63948.173;-19.94856;-40.56192;6.31361;3
LIGH;26.690;63948.176;1687.0;3
ACCE;26.695;63948.180;2.25055;6.20577;7.69975;3
LIGH;26.700;63948.186;1687.0;3
ACCE;26.708;63948.190;2.27928;5.82270;7.36456;3
MAGN;26.709;63948.195;-19.94856;-40.56192;6.31361;3
LIGH;26.711;63948.198;1687.0;3
ACCE;26.715;63948.200;2.42293;5.75566;7.50822;3
LIGH;26.720;63948.206;1687.0;3
ACCE;26.728;63948.210;2.38462;5.83228;7.71891;3
MAGN;26.729;63948.215;-19.94856;-40.56192;6.31361;3
LIGH;26.731;63948.218;1687.0;3
ACCE;26.735;63948.220;2.16436;5.76524;7.60398;3
LIGH;26.740;63948.226;1687.0;3
ACCE;26.748;63948.230;1.90578;5.35344;7.38372;3
MAGN;26.749;63948.235;-13.14258;-41.22399;2.99625;3
LIGH;26.751;63948.238;1780.0;3
ACCE;26.755;63948.240;1.84832;4.99909;7.28795;3
LIGH;26.760;63948.246;1780.0;3
ACCE;26.768;63948.251;1.73340;4.20422;7.22091;3
MAGN;26.769;63948.255;-13.14258;-41.22399;2.99625;3
LIGH;26.771;63948.258;1780.0;3
ACCE;26.775;63948.260;1.47483;4.72137;7.00065;3
LIGH;26.780;63948.266;1780.0;3
ACCE;26.789;63948.271;0.70868;5.33428;7.79552;3
MAGN;26.790;63948.275;-13.14258;-41.22399;2.99625;3
LIGH;26.792;63948.279;1780.0;3
ACCE;26.801;63948.280;0.62249;5.14275;7.17303;3
LIGH;26.802;63948.288;1780.0;3
ACCE;26.809;63948.290;0.71826;4.91290;7.19218;3
MAGN;26.810;63948.296;-6.62566;-41.02544;-0.91534;3
LIGH;26.812;63948.299;1976.0;3
ACCE;26.815;63948.300;0.87149;4.50110;7.93917;3
LIGH;26.820;63948.306;1976.0;3
ACCE;26.829;63948.310;0.89064;3.78284;8.98304;3
MAGN;26.830;63948.315;-6.62566;-41.02544;-0.91534;3
LIGH;26.832;63948.318;1976.0;3
ACCE;26.835;63948.320;0.81403;3.34231;9.00220;3
LIGH;26.840;63948.326;1976.0;3
ACCE;26.851;63948.331;0.81403;2.99754;8.94474;3
MAGN;26.852;63948.335;-6.62566;-41.02544;-0.91534;3
LIGH;26.854;63948.340;1976.0;3
ACCE;26.856;63948.341;0.84276;2.81558;8.83939;3
LIGH;26.860;63948.346;1976.0;3
ACCE;26.867;63948.351;0.68953;2.87304;9.18416;3
MAGN;26.868;63948.354;-0.71599;-39.50935;-7.98890;3
LIGH;26.871;63948.357;2127.0;3
ACCE;26.875;63948.360;0.59376;2.71981;9.13627;3
LIGH;26.882;63948.368;2127.0;3
ACCE;26.886;63948.371;0.67995;2.48039;9.21289;3
MAGN;26.887;63948.374;-0.71599;-39.50935;-7.98890;3
LIGH;26.891;63948.377;2127.0;3
ACCE;26.895;63948.380;0.67038;2.29843;9.31823;3
LIGH;26.902;63948.388;2127.0;3
ACCE;26.906;63948.390;0.32561;2.14520;10.28549;3
MAGN;26.908;63948.393;-0.71599;-39.50935;-7.98890;3
LIGH;26.910;63948.397;2127.0;3
ACCE;26.915;63948.400;0.35434;1.84832;9.92157;3
LIGH;26.922;63948.408;2127.0;3
ACCE;26.926;63948.410;0.33519;1.70467;9.88326;3
MAGN;26.927;63948.413;6.62846;-35.15957;-16.19212;3
LIGH;26.930;63948.416;2115.0;3
ACCE;26.935;63948.420;0.22984;1.50356;10.20888;3
LIGH;26.942;63948.428;2115.0;3
ACCE;26.946;63948.430;-0.10534;0.93853;10.27591;3
MAGN;26.947;63948.433;6.62846;-35.15957;-16.19212;3
LIGH;26.950;63948.436;2115.0;3
ACCE;26.955;63948.440;-0.16281;0.82361;10.00776;3
LIGH;26.961;63948.447;2115.0;3
ACCE;26.967;63948.450;-0.22984;0.65122;9.87369;3
MAGN;26.968;63948.454;6.62846;-35.15957;-16.19212;3
LIGH;26.970;63948.457;2115.0;3
ACCE;26.975;63948.460;-0.49799;0.32561;9.83538;3
GNSS;26.983;1491381406.000;39.993919;-0.073821;121.000;166.900;3.0;0.2;22;11
LIGH;26.991;63948.471;2115.0;3
ACCE;26.993;63948.471;-0.56503;0.08619;9.53850;3
MAGN;26.994;63948.473;13.92236;-29.64700;-23.28416;3
LIGH;26.995;63948.477;2346.0;3
GNSS;26.995;1491381406.000;39.993919;-0.073821;121.000;166.900;3.0;0.2;22;11
ACCE;26.997;63948.480;-0.61292;-0.13408;9.26077;3
LIGH;27.001;63948.488;1826.0;3
ACCE;27.006;63948.490;-0.70868;-0.27773;9.31823;3
MAGN;27.007;63948.493;13.92236;-29.64700;-23.28416;3
LIGH;27.010;63948.496;1826.0;3
ACCE;27.015;63948.500;-0.73741;-0.75657;9.22246;3
LIGH;27.024;63948.510;1826.0;3
ACCE;27.027;63948.511;-0.62249;-1.15879;9.10754;3
MAGN;27.028;63948.513;13.92236;-29.64700;-23.28416;3
LIGH;27.030;63948.517;1826.0;3
ACCE;27.039;63948.521;-0.55545;-1.41737;9.18416;3
LIGH;27.042;63948.528;1826.0;3
ACCE;27.047;63948.531;-0.57461;-1.94409;9.24162;3
MAGN;27.048;63948.533;21.07114;-21.98343;-29.18713;3
LIGH;27.051;63948.537;1826.0;3
ACCE;27.055;63948.540;-0.75657;-2.22182;9.14585;3
LIGH;27.062;63948.548;1491.0;3
ACCE;27.067;63948.550;-0.84276;-2.22182;9.06924;3
MAGN;27.068;63948.553;21.07114;-21.98343;-29.18713;3
SOUN;27.068;7856.78;0.23978;81.58
LIGH;27.071;63948.557;1491.0;3
ACCE;27.075;63948.560;-1.04387;-2.25055;9.05008;3
LIGH;27.082;63948.568;1491.0;3
ACCE;27.087;63948.571;-0.92895;-2.93050;8.80109;3
MAGN;27.088;63948.574;21.07114;-21.98343;-29.18713;3
LIGH;27.091;63948.577;1491.0;3
ACCE;27.095;63948.580;-0.99599;-3.21781;8.78193;3
LIGH;27.101;63948.587;1491.0;3
ACCE;27.107;63948.591;-0.84276;-3.43807;9.00220;3
MAGN;27.107;63948.593;27.12889;-12.16230;-32.92955;3
LIGH;27.110;63948.597;1491.0;3
ACCE;27.115;63948.600;-0.55545;-3.76368;8.94474;3
LIGH;27.122;63948.608;1098.0;3
ACCE;27.127;63948.611;-0.07661;-4.64475;8.80109;3
MAGN;27.128;63948.614;27.12889;-12.16230;-32.92955;3
LIGH;27.132;63948.618;1098.0;3
ACCE;27.135;63948.620;0.09577;-5.01825;8.59997;3
LIGH;27.142;63948.628;1098.0;3
ACCE;27.146;63948.630;0.15323;-5.14275;8.68616;3
MAGN;27.147;63948.633;27.12889;-12.16230;-32.92955;3
LIGH;27.150;63948.636;1098.0;3
ACCE;27.155;63948.640;0.15323;-5.17148;8.35098;3
LIGH;27.162;63948.648;1098.0;3
ACCE;27.167;63948.651;-0.01915;-5.39174;8.12113;3
MAGN;27.168;63948.653;30.04765;-1.79471;-35.03876;3
LIGH;27.170;63948.656;1098.0;3
ACCE;27.175;63948.660;0.09577;-5.57370;7.79552;3
LIGH;27.180;63948.666;809.0;3
ACCE;27.186;63948.670;0.22027;-5.81312;7.54652;3
MAGN;27.187;63948.673;30.04765;-1.79471;-35.03876;3
LIGH;27.190;63948.676;809.0;3
ACCE;27.195;63948.680;0.36392;-6.03339;7.54652;3
LIGH;27.202;63948.688;809.0;3
ACCE;27.206;63948.690;0.87149;-5.99508;7.22091;3
MAGN;27.207;63948.693;30.04765;-1.79471;-35.03876;3
LIGH;27.210;63948.696;809.0;3
ACCE;27.215;63948.700;1.06303;-6.15789;7.36456;3
LIGH;27.222;63948.708;809.0;3
ACCE;27.226;63948.710;1.27372;-6.18662;7.46033;3
MAGN;27.227;63948.713;31.21828;8.15216;-36.72489;3
LIGH;27.230;63948.716;809.0;3
ACCE;27.235;63948.720;1.41737;-6.18662;7.43160;3
LIGH;27.241;63948.727;682.0;3
ACCE;27.247;63948.731;1.57060;-6.66546;6.65588;3
MAGN;27.247;63948.733;31.21828;8.15216;-36.72489;3
LIGH;27.250;63948.737;682.0;3
ACCE;27.255;63948.740;1.59933;-7.07726;6.14831;3
LIGH;27.262;63948.748;682.0;3
ACCE;27.267;63948.751;1.84832;-7.35499;5.86101;3
MAGN;27.267;63948.753;31.21828;8.15216;-36.72489;3
LIGH;27.270;63948.757;682.0;3
ACCE;27.275;63948.760;2.11647;-7.43160;5.94720;3
LIGH;27.282;63948.768;682.0;3
ACCE;27.286;63948.770;2.75812;-7.29753;6.17704;3
MAGN;27.287;63948.773;30.34316;16.65087;-37.32784;3
LIGH;27.290;63948.776;682.0;3
ACCE;27.295;63948.780;2.98796;-7.24007;6.09085;3
LIGH;27.302;63948.788;589.0;3
ACCE;27.306;63948.790;3.34231;-7.12514;5.58328;3
MAGN;27.307;63948.793;30.34316;16.65087;-37.32784;3
LIGH;27.310;63948.796;589.0;3
ACCE;27.315;63948.800;3.78284;-7.29753;5.71735;3
LIGH;27.322;63948.808;589.0;3
ACCE;27.326;63948.810;3.72538;-7.33583;5.81312;3
MAGN;27.327;63948.813;30.34316;16.65087;-37.32784;3
LIGH;27.330;63948.816;589.0;3
ACCE;27.335;63948.820;3.74453;-7.47949;5.43005;3
LIGH;27.340;63948.826;589.0;3
ACCE;27.346;63948.830;3.84988;-7.73806;5.52582;3
MAGN;27.347;63948.833;26.74843;24.41035;-36.30671;3
LIGH;27.350;63948.836;589.0;3
ACCE;27.355;63948.840;4.58729;-7.78594;5.43005;3
LIGH;27.362;63948.848;578.0;3
ACCE;27.366;63948.850;5.05655;-7.57525;5.24809;3
MAGN;27.367;63948.853;26.74843;24.41035;-36.30671;3
LIGH;27.370;63948.857;578.0;3
ACCE;27.375;63948.860;5.37259;-7.55610;5.29597;3
LIGH;27.382;63948.868;578.0;3
ACCE;27.386;63948.870;5.60243;-7.66145;5.28640;3
MAGN;27.387;63948.873;26.74843;24.41035;-36.30671;3
LIGH;27.390;63948.876;578.0;3
ACCE;27.395;63948.880;5.45878;-7.60398;4.69264;3
LIGH;27.401;63948.888;578.0;3
ACCE;27.406;63948.890;5.35344;-7.51779;4.79798;3
MAGN;27.407;63948.893;22.02161;30.11414;-35.06981;3
LIGH;27.410;63948.896;578.0;3
ACCE;27.415;63948.900;5.49709;-7.40287;4.64475;3
LIGH;27.422;63948.908;566.0;3
ACCE;27.426;63948.910;5.96635;-7.28795;4.36702;3
MAGN;27.428;63948.913;22.02161;30.11414;-35.06981;3
LIGH;27.430;63948.916;578.0;3
ACCE;27.435;63948.920;6.11958;-7.11557;4.46279;3
LIGH;27.442;63948.928;578.0;3
ACCE;27.446;63948.930;6.26323;-7.01980;4.61602;3
MAGN;27.447;63948.933;22.02161;30.11414;-35.06981;3
LIGH;27.450;63948.936;578.0;3
ACCE;27.455;63948.940;6.47392;-6.95276;4.25210;3
LIGH;27.462;63948.948;578.0;3
ACCE;27.467;63948.951;6.78996;-7.24964;4.07972;3
MAGN;27.467;63948.953;16.78509;34.35566;-33.44935;3
LIGH;27.470;63948.957;578.0;3
ACCE;27.475;63948.960;6.81869;-7.36456;3.54342;3
LIGH;27.482;63948.968;578.0;3
ACCE;27.487;63948.971;6.80911;-7.46033;3.75411;3
MAGN;27.487;63948.973;16.78509;34.35566;-33.44935;3
LIGH;27.490;63948.977;566.0;3
ACCE;27.495;63948.980;6.78996;-7.24007;3.84030;3
LIGH;27.500;63948.986;566.0;3
ACCE;27.506;63948.990;6.96234;-7.01980;3.84030;3
MAGN;27.507;63948.993;16.78509;34.35566;-33.44935;3
SOUN;27.509;489.43;0.01494;57.46
LIGH;27.511;63948.997;566.0;3
ACCE;27.515;63949.000;7.01980;-6.97192;3.69665;3
LIGH;27.520;63949.006;566.0;3
ACCE;27.529;63949.010;7.09641;-7.08684;3.77326;3
MAGN;27.530;63949.015;12.34133;37.11627;-31.61602;3
LIGH;27.532;63949.019;566.0;3
ACCE;27.535;63949.020;7.14430;-7.03895;3.72538;3
LIGH;27.540;63949.026;566.0;3
ACCE;27.549;63949.030;7.50822;-6.54096;3.49553;3
MAGN;27.550;63949.036;12.34133;37.11627;-31.61602;3
LIGH;27.555;63949.041;566.0;3
ACCE;27.556;63949.040;7.47949;-6.15789;3.78284;3
LIGH;27.560;63949.046;566.0;3
ACCE;27.569;63949.050;7.57525;-6.02381;3.83072;3
MAGN;27.570;63949.056;12.34133;37.11627;-31.61602;3
LIGH;27.573;63949.059;566.0;3
ACCE;27.575;63949.060;7.78594;-5.89931;3.42850;3
LIGH;27.580;63949.066;566.0;3
ACCE;27.589;63949.070;7.81467;-5.76524;3.89776;3
MAGN;27.589;63949.075;8.17399;38.24131;-30.54967;3
LIGH;27.592;63949.079;566.0;3
ACCE;27.595;63949.080;7.82425;-5.89931;3.69665;3
LIGH;27.600;63949.086;566.0;3
ACCE;27.609;63949.090;7.65187;-6.00466;3.67749;3
MAGN;27.609;63949.095;8.17399;38.24131;-30.54967;3
LIGH;27.612;63949.099;578.0;3
ACCE;27.615;63949.100;7.57525;-5.77481;3.73495;3
LIGH;27.620;63949.106;578.0;3
ACCE;27.629;63949.110;7.91044;-5.56412;3.77326;3
MAGN;27.630;63949.115;8.17399;38.24131;-30.54967;3
LIGH;27.632;63949.119;578.0;3
ACCE;27.635;63949.120;8.26478;-5.55455;3.52426;3
LIGH;27.640;63949.126;578.0;3
ACCE;27.650;63949.131;8.40844;-5.84185;3.69665;3
MAGN;27.651;63949.136;3.91709;39.12748;-29.24052;3
LIGH;27.653;63949.140;578.0;3
ACCE;27.655;63949.140;8.40844;-5.84185;3.69665;3
LIGH;27.660;63949.146;578.0;3
ACCE;27.666;63949.150;8.51378;-5.43963;3.70622;3
MAGN;27.667;63949.153;3.91709;39.12748;-29.24052;3
LIGH;27.670;63949.156;578.0;3
ACCE;27.675;63949.160;8.71489;-5.04698;3.73495;3
LIGH;27.680;63949.166;589.0;3
ACCE;27.689;63949.170;8.79151;-4.83629;3.86903;3
MAGN;27.690;63949.175;3.91709;39.12748;-29.24052;3
LIGH;27.692;63949.179;589.0;3
ACCE;27.695;63949.180;8.71489;-4.86502;3.74453;3
LIGH;27.700;63949.186;589.0;3
ACCE;27.709;63949.190;8.82982;-4.74052;3.98395;3
MAGN;27.709;63949.195;0.06433;38.89719;-29.21234;3
LIGH;27.712;63949.199;589.0;3
ACCE;27.715;63949.200;8.95431;-4.67348;3.91691;3
LIGH;27.720;63949.207;589.0;3
ACCE;27.729;63949.210;9.09797;-4.41491;3.85945;3
MAGN;27.730;63949.215;0.06433;38.89719;-29.21234;3
LIGH;27.732;63949.219;589.0;3
ACCE;27.735;63949.220;8.63828;-3.13162;4.59687;3
LIGH;27.740;63949.226;589.0;3
ACCE;27.749;63949.230;8.55209;-2.89220;4.65433;3
MAGN;27.750;63949.236;0.06433;38.89719;-29.21234;3
LIGH;27.752;63949.239;589.0;3
ACCE;27.755;63949.240;8.69574;-2.71024;4.58729;3
LIGH;27.760;63949.246;589.0;3
ACCE;27.769;63949.250;9.04051;-2.03986;4.90333;3
MAGN;27.770;63949.256;-3.77877;37.29612;-29.49216;3
LIGH;27.773;63949.259;589.0;3
ACCE;27.775;63949.260;8.95431;-2.04944;4.45322;3
LIGH;27.780;63949.266;589.0;3
ACCE;27.789;63949.270;8.91601;-2.20267;4.48195;3
MAGN;27.790;63949.275;-3.77877;37.29612;-29.49216;3
LIGH;27.792;63949.279;601.0;3
ACCE;27.795;63949.280;8.88728;-2.31759;4.57771;3
LIGH;27.800;63949.286;578.0;3
ACCE;27.809;63949.290;9.01178;-2.47082;4.17549;3
MAGN;27.809;63949.295;-3.77877;37.29612;-29.49216;3
LIGH;27.812;63949.299;578.0;3
ACCE;27.815;63949.300;9.26077;-2.63362;3.96480;3
LIGH;27.820;63949.306;578.0;3
ACCE;27.826;63949.310;9.50977;-2.75812;3.97437;3
MAGN;27.827;63949.313;-7.60041;32.36990;-31.63031;3
LIGH;27.830;63949.316;578.0;3
ACCE;27.835;63949.320;9.61511;-2.80600;3.84988;3
LIGH;27.840;63949.326;578.0;3
ACCE;27.849;63949.330;9.54808;-2.03986;4.02226;3
MAGN;27.850;63949.335;-7.60041;32.36990;-31.63031;3
LIGH;27.852;63949.339;578.0;3
ACCE;27.855;63949.340;9.45231;-1.52271;3.89776;3
LIGH;27.860;63949.346;543.0;3
ACCE;27.869;63949.350;9.44273;-0.95768;3.97437;3
MAGN;27.869;63949.356;-7.60041;32.36990;-31.63031;3
LIGH;27.873;63949.359;543.0;3
ACCE;27.875;63949.360;9.38527;-0.33519;4.01268;3
LIGH;27.880;63949.366;543.0;3
ACCE;27.889;63949.371;9.27993;0.57461;3.97437;3
MAGN;27.889;63949.376;-10.92994;26.42225;-33.37082;3
LIGH;27.893;63949.379;543.0;3
ACCE;27.895;63949.380;9.27035;0.56503;3.97437;3
LIGH;27.900;63949.386;543.0;3
ACCE;27.909;63949.390;9.39485;0.31603;3.95522;3
MAGN;27.910;63949.395;-10.92994;26.42225;-33.37082;3
LIGH;27.912;63949.399;543.0;3
ACCE;27.915;63949.400;9.54808;0.05746;3.99353;3
LIGH;27.920;63949.407;543.0;3
ACCE;27.929;63949.410;9.82580;-0.08619;4.23295;3
MAGN;27.930;63949.416;-10.92994;26.42225;-33.37082;3
LIGH;27.933;63949.419;543.0;3
ACCE;27.935;63949.420;9.73004;0.10534;4.40533;3
LIGH;27.940;63949.426;543.0;3
ACCE;27.949;63949.430;9.40442;0.61292;4.63517;3
MAGN;27.950;63949.435;-14.30194;20.27176;-34.58007;3
LIGH;27.952;63949.439;543.0;3
ACCE;27.955;63949.440;9.08839;1.17795;4.69264;3
LIGH;27.960;63949.447;543.0;3
ACCE;27.969;63949.450;9.24162;2.89220;4.32872;3
MAGN;27.970;63949.455;-14.30194;20.27176;-34.58007;3
LIGH;27.972;63949.459;543.0;3
ACCE;27.975;63949.460;9.19373;3.86903;4.07972;3
LIGH;27.982;63949.468;531.0;3
GNSS;27.984;1491381407.000;39.993921;-0.073820;122.000;9.600;3.0;0.3;22;11
GNSS;27.990;1491381407.000;39.993921;-0.073820;122.000;9.600;3.0;0.3;22;11
ACCE;27.991;63949.471;8.71489;4.62560;3.77326;3
MAGN;27.992;63949.478;-14.30194;20.27176;-34.58007;3
LIGH;27.994;63949.480;531.0;3
ACCE;27.995;63949.480;8.71489;4.62560;3.77326;3
LIGH;28.000;63949.486;531.0;3
ACCE;28.008;63949.491;8.19775;4.15633;3.92649;3
MAGN;28.009;63949.495;-17.06677;12.49728;-34.83038;3
LIGH;28.012;63949.498;531.0;3
ACCE;28.015;63949.500;8.37971;3.88818;4.00311;3
LIGH;28.020;63949.506;531.0;3
ACCE;28.028;63949.510;8.49463;3.56257;3.82115;3
MAGN;28.029;63949.515;-17.06677;12.49728;-34.83038;3
LIGH;28.032;63949.518;531.0;3
ACCE;28.035;63949.520;8.27436;3.55300;3.61046;3
LIGH;28.040;63949.526;531.0;3
ACCE;28.048;63949.531;7.69018;4.26168;3.42850;3
MAGN;28.050;63949.535;-17.06677;12.49728;-34.83038;3
LIGH;28.052;63949.538;566.0;3
ACCE;28.055;63949.540;7.41245;4.75967;3.13162;3
SOUN;28.060;2824.17;0.08619;72.69
LIGH;28.062;63949.546;566.0;3
ACCE;28.068;63949.550;7.20176;5.27682;3.08373;3
MAGN;28.069;63949.555;-17.73591;3.33262;-35.55582;3
LIGH;28.072;63949.558;566.0;3
ACCE;28.076;63949.561;7.44118;5.55455;2.76770;3
LIGH;28.080;63949.566;566.0;3
ACCE;28.088;63949.570;7.44118;6.03339;2.52828;3
MAGN;28.089;63949.575;-17.73591;3.33262;-35.55582;3
LIGH;28.092;63949.578;566.0;3
ACCE;28.095;63949.580;7.38372;6.50265;3.12204;3
LIGH;28.100;63949.586;566.0;3
ACCE;28.108;63949.590;7.55610;6.50265;3.53384;3
MAGN;28.109;63949.595;-17.73591;3.33262;-35.55582;3
LIGH;28.112;63949.598;612.0;3
ACCE;28.116;63949.600;7.15387;6.19619;3.03585;3
LIGH;28.120;63949.606;612.0;3
ACCE;28.126;63949.610;6.73250;6.54096;2.60489;3
MAGN;28.127;63949.613;-16.81220;-4.18421;-35.44307;3
LIGH;28.130;63949.616;612.0;3
ACCE;28.135;63949.620;6.34942;6.82826;2.17394;3
LIGH;28.140;63949.626;612.0;3
ACCE;28.146;63949.630;5.46836;7.51779;1.78129;3
MAGN;28.147;63949.633;-16.81220;-4.18421;-35.44307;3
LIGH;28.150;63949.637;612.0;3
ACCE;28.155;63949.640;5.60243;7.69975;1.76213;3
LIGH;28.160;63949.647;612.0;3
ACCE;28.166;63949.651;5.89931;7.65187;2.12605;3
MAGN;28.167;63949.653;-16.81220;-4.18421;-35.44307;3
LIGH;28.170;63949.656;658.0;3
ACCE;28.175;63949.660;5.78439;7.87214;2.52828;3
LIGH;28.182;63949.668;658.0;3
ACCE;28.186;63949.670;5.59285;8.65743;2.95923;3
MAGN;28.188;63949.673;-15.19645;-9.68914;-35.50938;3
LIGH;28.190;63949.677;658.0;3
ACCE;28.195;63949.680;6.40688;8.35098;2.94966;3
LIGH;28.202;63949.688;658.0;3
ACCE;28.207;63949.690;6.33985;7.66145;2.86347;3
MAGN;28.208;63949.693;-15.19645;-9.68914;-35.50938;3
LIGH;28.210;63949.696;658.0;3
ACCE;28.215;63949.700;5.65989;6.97192;2.71981;3
LIGH;28.222;63949.708;658.0;3
ACCE;28.226;63949.710;5.55455;6.17704;1.90578;3
MAGN;28.227;63949.713;-15.19645;-9.68914;-35.50938;3
LIGH;28.230;63949.716;855.0;3
ACCE;28.235;63949.720;5.51624;6.73250;1.50356;3
LIGH;28.242;63949.728;855.0;3
ACCE;28.246;63949.730;5.22894;7.44118;1.31202;3
MAGN;28.247;63949.733;-11.51689;-15.03075;-35.51018;3
LIGH;28.250;63949.736;855.0;3
ACCE;28.255;63949.740;4.97036;7.90087;1.08218;3
LIGH;28.262;63949.748;855.0;3
ACCE;28.266;63949.750;5.19063;8.11156;1.60890;3
MAGN;28.267;63949.753;-11.51689;-15.03075;-35.51018;3
LIGH;28.270;63949.756;855.0;3
ACCE;28.275;63949.760;5.07571;8.13071;1.92494;3
LIGH;28.282;63949.768;855.0;3
ACCE;28.286;63949.770;5.10444;7.91044;2.24097;3
MAGN;28.287;63949.773;-11.51689;-15.03075;-35.51018;3
LIGH;28.290;63949.777;1132.0;3
ACCE;28.295;63949.780;5.21936;7.74764;2.37505;3
LIGH;28.302;63949.788;1132.0;3
ACCE;28.306;63949.790;5.30555;8.21690;2.84431;3
MAGN;28.307;63949.793;-7.37442;-18.85132;-35.12136;3
LIGH;28.310;63949.796;1132.0;3
ACCE;28.315;63949.800;5.22894;8.07325;2.71024;3
LIGH;28.320;63949.806;1132.0;3
ACCE;28.326;63949.810;4.81713;7.99663;2.84431;3
MAGN;28.327;63949.813;-7.37442;-18.85132;-35.12136;3
LIGH;28.330;63949.816;1132.0;3
ACCE;28.335;63949.820;4.30956;8.07325;3.00712;3
LIGH;28.342;63949.828;1132.0;3
ACCE;28.347;63949.830;3.65834;8.21690;2.27928;3
MAGN;28.347;63949.833;-7.37442;-18.85132;-35.12136;3
LIGH;28.350;63949.836;1653.0;3
ACCE;28.355;63949.840;3.51469;8.29351;2.41336;3
LIGH;28.361;63949.848;1653.0;3
ACCE;28.366;63949.850;3.51469;8.18817;2.83473;3
MAGN;28.367;63949.853;-2.39930;-21.67633;-35.17600;3
LIGH;28.370;63949.856;1653.0;3
ACCE;28.375;63949.860;3.58173;8.19775;2.87304;3
LIGH;28.382;63949.868;1653.0;3
ACCE;28.387;63949.870;3.84988;8.55209;2.82516;3
MAGN;28.387;63949.873;-2.39930;-21.67633;-35.17600;3
LIGH;28.390;63949.876;1653.0;3
ACCE;28.395;63949.880;3.66792;8.77236;2.52828;3
LIGH;28.402;63949.888;1653.0;3
ACCE;28.406;63949.890;3.24654;9.18416;2.60489;3
MAGN;28.407;63949.893;-2.39930;-21.67633;-35.17600;3
LIGH;28.410;63949.896;1086.0;3
ACCE;28.415;63949.900;3.87861;8.67659;2.26970;3
LIGH;28.422;63949.908;2843.0;3
ACCE;28.427;63949.910;3.93607;8.38928;2.27928;3
MAGN;28.428;63949.913;3.42237;-24.50570;-34.13589;3
LIGH;28.431;63949.917;2843.0;3
ACCE;28.435;63949.920;3.61046;8.50420;2.26013;3
LIGH;28.442;63949.928;2843.0;3
ACCE;28.447;63949.930;3.72538;8.48505;2.73897;3
MAGN;28.447;63949.933;3.42237;-24.50570;-34.13589;3
LIGH;28.450;63949.936;2843.0;3
ACCE;28.455;63949.940;4.42448;7.26880;3.15077;3
LIGH;28.462;63949.948;2843.0;3
ACCE;28.467;63949.951;4.35745;7.01022;3.48596;3
MAGN;28.468;63949.953;3.42237;-24.50570;-34.13589;3
LIGH;28.470;63949.957;2843.0;3
ACCE;28.475;63949.960;4.19464;7.23049;3.64876;3
LIGH;28.480;63949.966;4832.0;3
ACCE;28.486;63949.970;4.09887;7.91044;3.46680;3
MAGN;28.487;63949.973;9.34937;-28.08931;-30.29146;3
LIGH;28.490;63949.977;4832.0;3
ACCE;28.495;63949.980;3.86903;8.10198;3.23696;3
SOUN;28.501;1293.97;0.03949;65.91
LIGH;28.503;63949.988;4832.0;3
ACCE;28.506;63949.990;3.73495;8.26478;3.31358;3
MAGN;28.507;63949.993;9.34937;-28.08931;-30.29146;3
LIGH;28.510;63949.997;4832.0;3
ACCE;28.515;63950.000;3.74453;8.38928;3.36146;3
LIGH;28.522;63950.008;4832.0;3
ACCE;28.527;63950.011;3.34231;8.46590;3.18908;3
MAGN;28.527;63950.013;9.34937;-28.08931;-30.29146;3
LIGH;28.530;63950.016;4832.0;3
ACCE;28.535;63950.020;3.16035;8.39886;2.99754;3
LIGH;28.542;63950.028;5791.0;3
ACCE;28.546;63950.030;3.28484;8.42759;2.94008;3
MAGN;28.547;63950.033;14.21583;-30.44514;-26.62800;3
LIGH;28.550;63950.036;5791.0;3
ACCE;28.555;63950.040;3.25611;8.42759;2.72939;3
LIGH;28.562;63950.048;5791.0;3
ACCE;28.566;63950.050;3.14119;8.39886;2.60489;3
MAGN;28.567;63950.053;14.21583;-30.44514;-26.62800;3
LIGH;28.570;63950.056;5791.0;3
ACCE;28.575;63950.060;3.04542;8.43717;2.70066;3
LIGH;28.582;63950.068;5791.0;3
ACCE;28.587;63950.071;3.03585;8.24563;3.05500;3
MAGN;28.588;63950.073;14.21583;-30.44514;-26.62800;3
LIGH;28.590;63950.077;5791.0;3
ACCE;28.595;63950.080;3.07416;8.01579;3.64876;3
LIGH;28.602;63950.088;6230.0;3
ACCE;28.606;63950.090;2.92093;7.84340;4.94163;3
MAGN;28.607;63950.093;17.95755;-32.09994;-24.20949;3
LIGH;28.610;63950.096;6230.0;3
ACCE;28.615;63950.100;2.84431;7.82425;4.97994;3
LIGH;28.622;63950.108;6230.0;3
ACCE;28.626;63950.110;2.94966;7.78594;4.99909;3
MAGN;28.627;63950.113;17.95755;-32.09994;-24.20949;3
LIGH;28.630;63950.116;6230.0;3
ACCE;28.635;63950.120;3.12204;7.77637;4.70221;3
LIGH;28.640;63950.126;6230.0;3
ACCE;28.646;63950.130;3.46680;7.78594;4.36702;3
MAGN;28.647;63950.133;17.95755;-32.09994;-24.20949;3
LIGH;28.650;63950.137;6230.0;3
ACCE;28.655;63950.140;3.50511;7.81467;4.17549;3
LIGH;28.662;63950.148;6346.0;3
ACCE;28.666;63950.150;3.42850;7.80510;4.30956;3
MAGN;28.667;63950.153;20.72526;-33.09636;-22.52345;3
LIGH;28.670;63950.156;6346.0;3
ACCE;28.675;63950.160;3.15077;7.85298;4.39575;3
LIGH;28.682;63950.168;6346.0;3
ACCE;28.686;63950.170;2.74854;7.96790;4.58729;3
MAGN;28.687;63950.173;20.72526;-33.09636;-22.52345;3
LIGH;28.690;63950.176;6346.0;3
ACCE;28.695;63950.180;2.53785;7.99663;4.16591;3
LIGH;28.702;63950.188;6346.0;3
ACCE;28.706;63950.190;2.42293;7.90087;4.10845;3
MAGN;28.707;63950.193;20.72526;-33.09636;-22.52345;3
LIGH;28.710;63950.196;6346.0;3
ACCE;28.715;63950.200;2.48039;7.84340;4.27126;3
LIGH;28.722;63950.208;6242.0;3
ACCE;28.726;63950.210;2.63362;7.82425;4.94163;3
MAGN;28.728;63950.213;22.99855;-34.18582;-20.40932;3
LIGH;28.730;63950.216;6242.0;3
ACCE;28.735;63950.220;2.62405;7.71891;5.04698;3
LIGH;28.742;63950.228;6242.0;3
ACCE;28.746;63950.230;2.52828;7.65187;4.97994;3
MAGN;28.747;63950.233;22.99855;-34.18582;-20.40932;3
LIGH;28.750;63950.236;6242.0;3
ACCE;28.755;63950.240;2.43251;7.63272;4.81713;3
LIGH;28.762;63950.248;6242.0;3
ACCE;28.766;63950.250;2.89220;7.57525;4.75967;3
MAGN;28.767;63950.253;22.99855;-34.18582;-20.40932;3
LIGH;28.770;63950.256;6242.0;3
ACCE;28.775;63950.260;2.94008;7.53695;4.50110;3
LIGH;28.780;63950.266;6242.0;3
ACCE;28.789;63950.271;2.87304;7.56568;4.49152;3
MAGN;28.790;63950.275;23.85311;-36.24778;-18.60371;3
LIGH;28.792;63950.279;5999.0;3
ACCE;28.798;63950.280;2.74854;7.54652;4.72137;3
LIGH;28.800;63950.287;5999.0;3
ACCE;28.807;63950.290;2.62405;7.56568;5.06613;3
MAGN;28.807;63950.293;23.85311;-36.24778;-18.60371;3
LIGH;28.810;63950.297;5999.0;3
ACCE;28.815;63950.300;2.51870;7.57525;5.17148;3
LIGH;28.820;63950.306;5999.0;3
ACCE;28.829;63950.310;2.36547;7.53695;5.43963;3
MAGN;28.830;63950.315;23.85311;-36.24778;-18.60371;3
LIGH;28.832;63950.319;5999.0;3
ACCE;28.835;63950.320;2.32716;7.57525;5.47793;3
LIGH;28.840;63950.326;5999.0;3
ACCE;28.849;63950.330;2.07817;7.51779;5.16190;3
MAGN;28.850;63950.335;24.32798;-37.58981;-17.16148;3
LIGH;28.852;63950.339;5479.0;3
ACCE;28.855;63950.340;2.02071;7.39329;5.15232;3
LIGH;28.860;63950.346;5479.0;3
ACCE;28.869;63950.350;2.14520;7.27837;5.93762;3
MAGN;28.870;63950.355;24.32798;-37.58981;-17.16148;3
LIGH;28.872;63950.359;5479.0;3
ACCE;28.875;63950.360;2.02071;7.19218;5.85143;3
LIGH;28.880;63950.366;5479.0;3
ACCE;28.889;63950.370;1.86748;7.17303;5.97593;3
MAGN;28.890;63950.375;24.32798;-37.58981;-17.16148;3
LIGH;28.892;63950.379;5479.0;3
ACCE;28.895;63950.380;1.78129;7.13472;6.10043;3
LIGH;28.900;63950.386;5479.0;3
ACCE;28.909;63950.390;2.01113;7.18261;6.13873;3
MAGN;28.910;63950.395;25.07254;-38.32606;-15.52859;3
LIGH;28.912;63950.399;4855.0;3
ACCE;28.915;63950.400;2.03028;7.20176;5.97593;3
LIGH;28.920;63950.406;4855.0;3
ACCE;28.929;63950.410;2.07817;7.22091;6.13873;3
MAGN;28.930;63950.415;25.07254;-38.32606;-15.52859;3
LIGH;28.932;63950.419;4855.0;3
ACCE;28.935;63950.420;2.19309;7.36456;6.27281;3
LIGH;28.940;63950.426;4855.0;3
ACCE;28.949;63950.430;2.09732;7.37414;6.19619;3
MAGN;28.949;63950.435;25.07254;-38.32606;-15.52859;3
LIGH;28.952;63950.439;4855.0;3
ACCE;28.955;63950.440;1.82917;7.36456;6.00466;3
LIGH;28.960;63950.446;4855.0;3
ACCE;28.966;63950.450;1.54187;7.38372;5.99508;3
MAGN;28.967;63950.453;25.43329;-39.04445;-14.04024;3
LIGH;28.970;63950.457;4230.0;3
ACCE;28.975;63950.460;1.29287;7.35499;6.05254;3
LIGH;28.982;63950.468;4230.0;3
GNSS;28.985;1491381408.000;39.993916;-0.073823;123.000;0.000;3.0;0.0;22;11
GNSS;28.991;1491381408.000;39.993916;-0.073823;123.000;0.000;3.0;0.0;22;11
ACCE;28.993;63950.471;1.22583;7.17303;6.38773;3
MAGN;28.996;63950.480;25.43329;-39.04445;-14.04024;3
ACCE;28.997;63950.481;1.29287;7.08684;6.51223;3
LIGH;28.999;63950.485;4230.0;3
LIGH;29.003;63950.489;4230.0;3
ACCE;29.009;63950.490;1.33118;7.04853;6.55054;3
MAGN;29.009;63950.495;25.43329;-39.04445;-14.04024;3
LIGH;29.012;63950.499;4230.0;3
ACCE;29.015;63950.500;1.27372;7.04853;6.62715;3
LIGH;29.020;63950.506;4230.0;3
ACCE;29.029;63950.510;1.10133;7.01980;6.61757;3
MAGN;29.030;63950.516;25.78217;-39.41659;-13.13386;3
LIGH;29.036;63950.519;3722.0;3
ACCE;29.036;63950.520;0.99599;7.02938;6.63673;3
LIGH;29.041;63950.527;3722.0;3
ACCE;29.050;63950.531;0.88107;6.94318;6.64630;3
MAGN;29.052;63950.536;25.78217;-39.41659;-13.13386;3
SOUN;29.053;2392.47;0.07301;71.25
LIGH;29.055;63950.540;3722.0;3
ACCE;29.056;63950.540;0.80445;6.86657;6.56011;3
LIGH;29.060;63950.546;3722.0;3
ACCE;29.069;63950.550;0.56503;6.89530;6.50265;3
MAGN;29.070;63950.556;25.78217;-39.41659;-13.13386;3
LIGH;29.073;63950.559;3722.0;3
ACCE;29.075;63950.560;0.48842;6.84742;6.47392;3
LIGH;29.080;63950.567;3722.0;3
ACCE;29.089;63950.571;0.32561;6.78996;6.44519;3
MAGN;29.090;63950.575;24.90664;-38.95840;-12.37309;3
LIGH;29.093;63950.579;3271.0;3
ACCE;29.095;63950.580;0.22984;6.68461;6.64630;3
LIGH;29.100;63950.587;3271.0;3
ACCE;29.109;63950.590;0.24900;6.56011;7.15387;3
MAGN;29.110;63950.595;24.90664;-38.95840;-12.37309;3
LIGH;29.113;63950.599;3271.0;3
ACCE;29.115;63950.600;0.15323;6.45477;7.02938;3
LIGH;29.120;63950.607;3271.0;3
ACCE;29.126;63950.610;0.06704;6.36858;7.08684;3
MAGN;29.127;63950.613;24.90664;-38.95840;-12.37309;3
LIGH;29.130;63950.617;3271.0;3
ACCE;29.135;63950.620;0.06704;6.29196;7.37414;3
LIGH;29.140;63950.626;3271.0;3
ACCE;29.149;63950.630;-0.30646;6.21535;7.50822;3
MAGN;29.150;63950.635;24.49741;-38.84571;-11.84515;3
LIGH;29.152;63950.639;3572.0;3
ACCE;29.155;63950.640;-0.54588;6.18662;7.42203;3
LIGH;29.160;63950.646;2890.0;3
ACCE;29.169;63950.651;-0.68953;6.09085;7.37414;3
MAGN;29.169;63950.655;24.49741;-38.84571;-11.84515;3
LIGH;29.172;63950.659;2890.0;3
ACCE;29.175;63950.660;-0.94810;6.03339;7.25922;3
LIGH;29.180;63950.666;2890.0;3
ACCE;29.189;63950.670;-0.94810;5.93762;7.35499;3
MAGN;29.189;63950.675;24.49741;-38.84571;-11.84515;3
LIGH;29.192;63950.679;2890.0;3
ACCE;29.195;63950.680;-0.97683;5.83228;7.54652;3
LIGH;29.200;63950.686;2890.0;3
ACCE;29.209;63950.690;-1.02472;5.76524;7.63272;3
MAGN;29.210;63950.695;25.13791;-38.04676;-12.54924;3
LIGH;29.212;63950.699;2890.0;3
ACCE;29.215;63950.700;-1.16837;5.50666;7.74764;3
LIGH;29.220;63950.706;2612.0;3
ACCE;29.229;63950.710;-1.31202;5.53539;7.85298;3
MAGN;29.229;63950.715;25.13791;-38.04676;-12.54924;3
LIGH;29.232;63950.719;2612.0;3
ACCE;29.235;63950.720;-1.48441;5.51624;7.63272;3
LIGH;29.240;63950.726;2612.0;3
ACCE;29.249;63950.730;-1.73340;5.28640;7.51779;3
MAGN;29.250;63950.735;25.13791;-38.04676;-12.54924;3
LIGH;29.252;63950.739;2612.0;3
ACCE;29.255;63950.740;-1.81002;5.22894;7.74764;3
LIGH;29.260;63950.746;2612.0;3
ACCE;29.269;63950.750;-1.79086;5.16190;8.16902;3
MAGN;29.269;63950.755;26.61096;-37.76840;-12.14993;3
LIGH;29.272;63950.759;2612.0;3
ACCE;29.275;63950.760;-1.61848;4.93206;8.42759;3
LIGH;29.280;63950.766;2450.0;3
ACCE;29.286;63950.770;-1.60890;4.84586;8.69574;3
MAGN;29.287;63950.773;26.61096;-37.76840;-12.14993;3
LIGH;29.290;63950.777;2450.0;3
ACCE;29.295;63950.780;-1.86748;4.98952;8.61913;3
LIGH;29.300;63950.787;2450.0;3
ACCE;29.309;63950.790;-1.93451;4.94163;8.73405;3
MAGN;29.310;63950.795;26.61096;-37.76840;-12.14993;3
LIGH;29.312;63950.799;2450.0;3
ACCE;29.315;63950.800;-2.06859;4.63517;8.70532;3
LIGH;29.320;63950.806;2450.0;3
ACCE;29.329;63950.810;-2.55701;4.69264;8.74362;3
MAGN;29.329;63950.815;28.64354;-36.22530;-12.52602;3
LIGH;29.332;63950.819;2450.0;3
ACCE;29.335;63950.820;-2.67193;4.59687;8.45632;3
LIGH;29.340;63950.826;2312.0;3
ACCE;29.349;63950.830;-2.80600;4.27126;8.23605;3
MAGN;29.350;63950.835;28.64354;-36.22530;-12.52602;3
LIGH;29.352;63950.839;2312.0;3
ACCE;29.355;63950.840;-3.11246;4.03184;7.99663;3
LIGH;29.360;63950.846;2312.0;3
ACCE;29.369;63950.850;-3.63919;3.52426;8.39886;3
MAGN;29.369;63950.855;28.64354;-36.22530;-12.52602;3
LIGH;29.372;63950.859;2312.0;3
ACCE;29.375;63950.860;-3.72538;3.35188;8.65743;3
LIGH;29.380;63950.866;2312.0;3
ACCE;29.389;63950.870;-3.70622;3.55300;8.93516;3
MAGN;29.390;63950.875;31.47325;-33.88171;-13.31162;3
LIGH;29.393;63950.879;2312.0;3
ACCE;29.395;63950.880;-3.71580;3.54342;9.10754;3
LIGH;29.400;63950.887;2219.0;3
ACCE;29.406;63950.890;-4.04141;2.80600;8.38928;3
MAGN;29.407;63950.893;31.47325;-33.88171;-13.31162;3
LIGH;29.410;63950.896;2219.0;3
ACCE;29.415;63950.900;-4.31914;2.72939;8.42759;3
LIGH;29.422;63950.908;2219.0;3
ACCE;29.426;63950.910;-4.47237;2.60489;8.87770;3
MAGN;29.427;63950.913;31.47325;-33.88171;-13.31162;3
LIGH;29.430;63950.916;2219.0;3
ACCE;29.435;63950.920;-4.41491;2.49955;9.34696;3
LIGH;29.442;63950.928;2219.0;3
ACCE;29.446;63950.930;-3.84030;1.89621;9.46189;3
MAGN;29.447;63950.933;34.16047;-30.77500;-14.66489;3
LIGH;29.450;63950.936;2219.0;3
ACCE;29.455;63950.940;-3.59130;1.61848;9.27993;3
LIGH;29.460;63950.946;2277.0;3
ACCE;29.467;63950.950;-3.41892;1.63763;9.16500;3
MAGN;29.468;63950.953;34.16047;-30.77500;-14.66489;3
LIGH;29.470;63950.956;2115.0;3
ACCE;29.475;63950.960;-3.46680;1.94409;8.82982;3
LIGH;29.482;63950.968;2115.0;3
ACCE;29.486;63950.970;-3.25611;1.69509;8.97347;3
MAGN;29.487;63950.973;34.16047;-30.77500;-14.66489;3
LIGH;29.490;63950.977;2115.0;3
SOUN;29.493;3601.47;0.10991;74.80
ACCE;29.495;63950.980;-3.22738;1.28329;9.05966;3
LIGH;29.502;63950.988;2115.0;3
ACCE;29.507;63950.991;-3.48596;0.90022;9.05966;3
MAGN;29.508;63950.993;37.37042;-25.97847;-17.33401;3
LIGH;29.510;63950.997;2115.0;3
ACCE;29.515;63951.000;-4.22337;0.70868;8.72447;3
LIGH;29.522;63951.008;2184.0;3
ACCE;29.526;63951.010;-4.22337;0.39265;8.82982;3
MAGN;29.527;63951.013;37.37042;-25.97847;-17.33401;3
LIGH;29.530;63951.016;1976.0;3
ACCE;29.535;63951.020;-4.16591;0.08619;8.70532;3
LIGH;29.542;63951.028;1976.0;3
ACCE;29.546;63951.031;-4.20422;-0.17238;8.54251;3
MAGN;29.547;63951.033;37.37042;-25.97847;-17.33401;3
LIGH;29.550;63951.036;1976.0;3
ACCE;29.555;63951.040;-3.65834;-0.82361;8.70532;3
LIGH;29.562;63951.048;1976.0;3
ACCE;29.566;63951.050;-3.56257;-1.13006;9.00220;3
MAGN;29.567;63951.053;40.28142;-19.98908;-20.02721;3
LIGH;29.570;63951.056;1976.0;3
ACCE;29.575;63951.060;-3.39977;-1.58975;9.05966;3
LIGH;29.582;63951.068;1976.0;3
ACCE;29.586;63951.070;-3.20823;-1.66636;8.59040;3
MAGN;29.587;63951.073;40.28142;-19.98908;-20.02721;3
LIGH;29.590;63951.076;1814.0;3
ACCE;29.595;63951.080;-3.58173;-1.35033;8.03494;3
LIGH;29.602;63951.088;1814.0;3
ACCE;29.606;63951.090;-3.80199;-1.29287;7.81467;3
MAGN;29.607;63951.093;40.28142;-19.98908;-20.02721;3
LIGH;29.610;63951.096;1814.0;3
ACCE;29.615;63951.100;-3.72538;-1.58975;8.07325;3
LIGH;29.620;63951.106;1814.0;3
ACCE;29.626;63951.110;-2.02071;-3.12204;8.40844;3
MAGN;29.627;63951.113;42.15522;-11.35517;-24.16561;3
LIGH;29.630;63951.116;1814.0;3
ACCE;29.635;63951.120;-1.35033;-3.61046;8.29351;3
LIGH;29.642;63951.128;1814.0;3
ACCE;29.646;63951.130;-1.01514;-3.91691;8.75320;3
MAGN;29.647;63951.133;42.15522;-11.35517;-24.16561;3
LIGH;29.650;63951.136;1502.0;3
ACCE;29.655;63951.140;-0.59376;-4.37660;8.83939;3
LIGH;29.662;63951.148;1502.0;3
ACCE;29.666;63951.150;-0.30646;-4.91290;9.00220;3
MAGN;29.667;63951.153;42.15522;-11.35517;-24.16561;3
LIGH;29.670;63951.156;1502.0;3
ACCE;29.675;63951.160;-0.46926;-4.98952;8.67659;3
LIGH;29.682;63951.168;1502.0;3
ACCE;29.686;63951.170;-0.68953;-4.92248;8.49463;3
MAGN;29.687;63951.173;42.03862;0.45002;-28.16119;3
LIGH;29.690;63951.176;1502.0;3
ACCE;29.695;63951.180;-0.70868;-5.10444;8.48505;3
LIGH;29.702;63951.188;1502.0;3
ACCE;29.706;63951.190;0.38307;-5.29597;8.56167;3
MAGN;29.707;63951.193;42.03862;0.45002;-28.16119;3
LIGH;29.710;63951.196;1156.0;3
ACCE;29.715;63951.200;1.14922;-5.19063;8.66701;3
LIGH;29.721;63951.207;1156.0;3
ACCE;29.727;63951.210;1.61848;-5.06613;8.97347;3
MAGN;29.728;63951.213;42.03862;0.45002;-28.16119;3
LIGH;29.734;63951.217;1156.0;3
ACCE;29.739;63951.221;1.55144;-5.21936;8.92558;3
LIGH;29.742;63951.228;1156.0;3
ACCE;29.747;63951.231;1.61848;-6.07170;8.63828;3
MAGN;29.749;63951.233;37.25876;10.87443;-31.76346;3
LIGH;29.751;63951.237;1156.0;3
ACCE;29.755;63951.240;3.06458;-7.27837;8.83939;3
LIGH;29.762;63951.248;1156.0;3
ACCE;29.766;63951.250;3.52426;-8.00621;9.50019;3
MAGN;29.768;63951.253;37.25876;10.87443;-31.76346;3
LIGH;29.770;63951.257;1375.0;3
ACCE;29.775;63951.260;3.70622;-8.02536;9.32781;3
LIGH;29.780;63951.266;913.0;3
ACCE;29.786;63951.270;4.44364;-6.69419;9.40442;3
MAGN;29.787;63951.273;37.25876;10.87443;-31.76346;3
LIGH;29.790;63951.276;913.0;3
ACCE;29.795;63951.280;4.66391;-6.19619;9.52892;3
LIGH;29.802;63951.288;913.0;3
ACCE;29.806;63951.290;4.83629;-6.09085;9.45231;3
MAGN;29.807;63951.293;30.17617;19.40066;-34.94918;3
LIGH;29.810;63951.297;913.0;3
ACCE;29.815;63951.300;4.87459;-6.02381;9.33739;3
LIGH;29.822;63951.308;913.0;3
ACCE;29.826;63951.310;4.97036;-6.26323;9.42358;3
MAGN;29.827;63951.313;30.17617;19.40066;-34.94918;3
LIGH;29.830;63951.316;913.0;3
ACCE;29.835;63951.320;4.94163;-6.35900;9.40442;3
LIGH;29.842;63951.328;797.0;3
ACCE;29.846;63951.330;5.27682;-6.37815;9.39485;3
MAGN;29.847;63951.333;30.17617;19.40066;-34.94918;3
LIGH;29.850;63951.336;797.0;3
ACCE;29.855;63951.340;6.04296;-5.95677;9.35654;3
LIGH;29.862;63951.348;797.0;3
ACCE;29.866;63951.350;6.48350;-4.97994;10.01734;3
MAGN;29.867;63951.353;22.22900;23.29844;-38.30043;3
LIGH;29.870;63951.356;797.0;3
ACCE;29.875;63951.360;7.09641;-4.66391;9.13627;3
LIGH;29.882;63951.368;797.0;3
ACCE;29.886;63951.370;7.32626;-3.80199;9.52892;3
MAGN;29.887;63951.373;22.22900;23.29844;-38.30043;3
LIGH;29.890;63951.376;797.0;3
ACCE;29.895;63951.380;6.97192;-3.40934;9.51935;3
LIGH;29.902;63951.388;716.0;3
ACCE;29.906;63951.390;7.08684;-3.49553;9.71088;3
MAGN;29.907;63951.393;22.22900;23.29844;-38.30043;3
LIGH;29.910;63951.396;716.0;3
ACCE;29.915;63951.400;7.38372;-3.39019;9.62469;3
LIGH;29.922;63951.408;716.0;3
ACCE;29.926;63951.410;7.21134;-2.80600;9.49062;3
MAGN;29.927;63951.413;12.79531;20.68301;-42.02433;3
LIGH;29.930;63951.416;716.0;3
ACCE;29.935;63951.420;6.15789;-0.30646;8.66701;3
LIGH;29.940;63951.426;716.0;3
ACCE;29.946;63951.430;5.91847;0.95768;8.01579;3
MAGN;29.947;63951.433;12.79531;20.68301;-42.02433;3
LIGH;29.950;63951.436;716.0;3
ACCE;29.955;63951.440;5.42047;1.76213;7.72848;3
LIGH;29.962;63951.448;774.0;3
ACCE;29.967;63951.451;5.76524;1.94409;7.12514;3
MAGN;29.968;63951.453;12.79531;20.68301;-42.02433;3
LIGH;29.970;63951.457;774.0;3
ACCE;29.975;63951.460;5.96635;2.12605;6.80911;3
LIGH;29.986;63951.471;774.0;3
ACCE;29.989;63951.471;5.59285;2.63362;6.76123;3
MAGN;29.990;63951.475;5.08286;12.51393;-44.61456;3
GNSS;29.992;1491381409.000;39.993918;-0.073826;123.000;336.900;3.0;0.3;23;11
LIGH;30.000;63951.479;774.0;3
ACCE;30.000;63951.481;5.38217;3.22738;6.78996;3
LIGH;30.001;63951.486;774.0;3
GNSS;30.001;1491381409.000;39.993918;-0.073826;123.000;336.900;3.0;0.3;23;11
ACCE;30.006;63951.490;5.93762;3.93607;7.43160;3
MAGN;30.007;63951.493;5.08286;12.51393;-44.61456;3
LIGH;30.010;63951.496;774.0;3
ACCE;30.015;63951.500;5.90889;4.07014;7.50822;3
LIGH;30.022;63951.508;1075.0;3
ACCE;30.027;63951.510;5.64074;3.96480;7.39329;3
MAGN;30.028;63951.513;5.08286;12.51393;-44.61456;3
LIGH;30.030;63951.517;1075.0;3
ACCE;30.036;63951.520;5.43005;3.94564;7.01022;3
LIGH;30.040;63951.526;1075.0;3
SOUN;30.044;2982.59;0.09102;73.16
ACCE;30.047;63951.531;5.67905;4.61602;6.37815;3
MAGN;30.047;63951.533;1.88209;3.50172;-44.95879;3
LIGH;30.051;63951.536;1075.0;3
ACCE;30.055;63951.540;5.52582;5.07571;6.14831;3
LIGH;30.060;63951.546;1075.0;3
ACCE;30.069;63951.550;5.49709;5.43963;6.11000;3
MAGN;30.070;63951.556;1.88209;3.50172;-44.95879;3
LIGH;30.073;63951.559;1075.0;3
ACCE;30.076;63951.561;5.25767;5.79397;5.94720;3
LIGH;30.080;63951.566;1641.0;3
ACCE;30.089;63951.570;4.79798;6.16746;5.66947;3
MAGN;30.090;63951.575;1.88209;3.50172;-44.95879;3
LIGH;30.092;63951.578;1641.0;3
ACCE;30.095;63951.580;4.62560;6.52181;5.46836;3
LIGH;30.100;63951.586;1641.0;3
ACCE;30.106;63951.590;4.55856;6.83784;5.20021;3
MAGN;30.107;63951.593;1.44263;-4.46808;-43.66211;3
LIGH;30.110;63951.596;1641.0;3
ACCE;30.115;63951.600;4.30956;7.09641;5.02782;3
LIGH;30.120;63951.606;1641.0;3
ACCE;30.129;63951.610;3.71580;7.39329;5.24809;3
MAGN;30.129;63951.615;1.44263;-4.46808;-43.66211;3
LIGH;30.132;63951.618;1641.0;3
ACCE;30.135;63951.620;3.30400;7.32626;5.24809;3
LIGH;30.140;63951.626;1410.0;3
ACCE;30.149;63951.630;3.38061;6.97192;5.83228;3
MAGN;30.150;63951.635;1.44263;-4.46808;-43.66211;3
LIGH;30.152;63951.638;2288.0;3
ACCE;30.155;63951.640;3.54342;6.52181;6.37815;3
LIGH;30.160;63951.646;2288.0;3
ACCE;30.169;63951.650;3.92649;6.58884;5.97593;3
MAGN;30.169;63951.655;3.54701;-11.12099;-42.61657;3
LIGH;30.172;63951.658;2288.0;3
ACCE;30.175;63951.660;4.23295;6.80911;5.69820;3
LIGH;30.180;63951.666;2288.0;3
ACCE;30.189;63951.670;4.32872;7.04853;5.29597;3
MAGN;30.189;63951.675;3.54701;-11.12099;-42.61657;3
LIGH;30.192;63951.678;2288.0;3
ACCE;30.196;63951.681;4.15633;7.33583;4.63517;3
LIGH;30.200;63951.686;2288.0;3
ACCE;30.209;63951.690;3.92649;7.40287;4.20422;3
MAGN;30.209;63951.695;3.54701;-11.12099;-42.61657;3
LIGH;30.212;63951.699;3548.0;3
ACCE;30.218;63951.703;3.75411;7.54652;3.56257;3
LIGH;30.222;63951.708;3548.0;3
ACCE;30.229;63951.711;3.68707;7.89129;3.15077;3
MAGN;30.230;63951.715;6.86080;-18.41115;-39.93297;3
LIGH;30.232;63951.719;3548.0;3
ACCE;30.235;63951.720;3.48596;8.22648;3.00712;3
LIGH;30.240;63951.726;3548.0;3
ACCE;30.249;63951.730;2.91135;7.46991;4.50110;3
MAGN;30.251;63951.737;6.86080;-18.41115;-39.93297;3
ACCE;30.256;63951.740;2.71024;6.77080;4.80756;3
LIGH;30.258;63951.744;3548.0;3
LIGH;30.262;63951.748;3548.0;3
ACCE;30.269;63951.752;3.27527;7.03895;4.67348;3
MAGN;30.270;63951.756;6.86080;-18.41115;-39.93297;3
LIGH;30.272;63951.758;5040.0;3
ACCE;30.277;63951.760;3.53384;7.31668;4.59687;3
WIFI;30.280;63951.702;WAP123;20:17:FF:FF:F1:23;-64
WIFI;30.280;63951.702;WAP130;20:17:FF:FF:F1:30;-59
WIFI;30.280;63951.702;WAP129;20:17:FF:FF:F1:29;-68
WIFI;30.280;63951.702;WAP122;20:17:FF:FF:F1:22;-68
WIFI;30.280;63951.702;WAP108;20:17:FF:FF:F1:08;-77
WIFI;30.280;63951.702;WAP312;20:17:FF:FF:F3:12;-78
WIFI;30.280;63951.702;WAP105;20:17:FF:FF:F1:05;-90
WIFI;30.280;63951.702;WAP015;20:17:FF:FF:F0:15;-81
WIFI;30.280;63951.702;WAP012;20:17:FF:FF:F0:12;-77
WIFI;30.280;63951.702;WAP181;20:17:FF:FF:F1:81;-84
WIFI;30.280;63951.702;WAP309;20:17:FF:FF:F3:09;-90
WIFI;30.280;63951.702;WAP281;20:17:FF:FF:F2:81;-82
WIFI;30.280;63951.702;WAP111;20:17:FF:FF:F1:11;-81
WIFI;30.280;63951.702;WAP318;20:17:FF:FF:F3:18;-74
WIFI;30.280;63951.702;WAP067;20:17:FF:FF:F0:67;-83
WIFI;30.280;63951.702;WAP078;20:17:FF:FF:F0:78;-82
WIFI;30.280;63951.702;WAP006;20:17:FF:FF:F0:06;-89
WIFI;30.280;63951.702;WAP280;20:17:FF:FF:F2:80;-90
WIFI;30.280;63951.702;WAP114;20:17:FF:FF:F1:14;-76
WIFI;30.280;63951.702;WAP211;20:17:FF:FF:F2:11;-86
WIFI;30.280;63951.702;WAP180;20:17:FF:FF:F1:80;-81
WIFI;30.280;63951.702;WAP133;20:17:FF:FF:F1:33;-87
WIFI;30.280;63951.702;WAP116;20:17:FF:FF:F1:16;-92
LIGH;30.306;63951.767;5040.0;3
ACCE;30.307;63951.773;3.49553;7.44118;4.41491;3
MAGN;30.308;63951.776;11.36872;-24.65301;-35.76646;3
LIGH;30.308;63951.780;5040.0;3
ACCE;30.308;63951.780;3.33273;7.75721;4.19464;3
LIGH;30.309;63951.788;5040.0;3
ACCE;30.309;63951.790;3.40934;7.95833;3.78284;3
MAGN;30.310;63951.796;11.36872;-24.65301;-35.76646;3
LIGH;30.313;63951.799;5040.0;3
ACCE;30.315;63951.800;2.95923;8.14986;3.74453;3
LIGH;30.321;63951.807;5040.0;3
ACCE;30.329;63951.811;2.57616;7.92002;3.49553;3
MAGN;30.330;63951.816;11.36872;-24.65301;-35.76646;3
LIGH;30.332;63951.819;5941.0;3
ACCE;30.335;63951.820;2.49955;7.92960;3.05500;3
LIGH;30.340;63951.826;5941.0;3
ACCE;30.349;63951.830;2.36547;8.21690;2.15478;3
MAGN;30.350;63951.836;15.00837;-28.96692;-31.75324;3
LIGH;30.352;63951.839;5941.0;3
ACCE;30.355;63951.840;2.20267;8.17859;1.89621;3
LIGH;30.360;63951.846;5941.0;3
ACCE;30.369;63951.851;2.42293;8.03494;2.39420;3
MAGN;30.370;63951.856;15.00837;-28.96692;-31.75324;3
LIGH;30.372;63951.859;5941.0;3
ACCE;30.375;63951.860;2.73897;7.84340;3.25611;3
LIGH;30.380;63951.866;5941.0;3
ACCE;30.389;63951.870;3.16035;7.50822;4.87459;3
MAGN;30.389;63951.875;15.00837;-28.96692;-31.75324;3
LIGH;30.392;63951.878;6473.0;3
ACCE;30.395;63951.880;3.23696;7.64229;5.46836;3
LIGH;30.400;63951.886;6473.0;3
ACCE;30.409;63951.890;3.21781;7.73806;5.69820;3
MAGN;30.409;63951.895;18.22352;-32.11191;-26.89463;3
LIGH;30.412;63951.898;6473.0;3
ACCE;30.416;63951.901;3.21781;7.87214;5.36301;3
LIGH;30.420;63951.906;6473.0;3
ACCE;30.426;63951.910;3.03585;7.95833;5.13317;3
MAGN;30.427;63951.913;18.22352;-32.11191;-26.89463;3
LIGH;30.430;63951.916;6473.0;3
ACCE;30.435;63951.920;2.77727;7.86256;4.54898;3
LIGH;30.440;63951.926;6473.0;3
ACCE;30.449;63951.930;2.90177;7.93917;4.02226;3
MAGN;30.449;63951.935;18.22352;-32.11191;-26.89463;3
LIGH;30.452;63951.938;6381.0;3
ACCE;30.455;63951.940;2.96881;7.99663;3.78284;3
LIGH;30.460;63951.946;6381.0;3
ACCE;30.469;63951.950;2.78685;7.75721;4.00311;3
MAGN;30.470;63951.955;20.29345;-34.66179;-21.80452;3
LIGH;30.472;63951.958;6381.0;3
ACCE;30.475;63951.960;2.56658;7.71891;4.35745;3
LIGH;30.480;63951.966;6381.0;3
ACCE;30.489;63951.970;2.36547;7.69018;4.62560;3
MAGN;30.490;63951.975;20.29345;-34.66179;-21.80452;3
LIGH;30.492;63951.978;6381.0;3
ACCE;30.495;63951.980;2.13563;7.63272;5.09486;3
LIGH;30.500;63951.986;6381.0;3
ACCE;30.510;63951.990;2.25055;7.78594;7.01980;3
MAGN;30.511;63951.997;20.29345;-34.66179;-21.80452;3
LIGH;30.513;63952.000;5583.0;3
ACCE;30.515;63952.000;2.54743;7.92002;6.99107;3
LIGH;30.520;63952.006;5583.0;3
ACCE;30.529;63952.010;2.91135;7.96790;5.40132;3
MAGN;30.530;63952.015;20.51019;-38.05212;-17.36314;3
LIGH;30.532;63952.019;5583.0;3
ACCE;30.535;63952.020;3.19865;7.78594;4.83629;3
LIGH;30.540;63952.026;5583.0;3
ACCE;30.549;63952.030;2.96881;7.73806;5.83228;3
MAGN;30.549;63952.035;20.51019;-38.05212;-17.36314;3
LIGH;30.552;63952.039;5583.0;3
ACCE;30.555;63952.040;2.56658;7.63272;6.10043;3
LIGH;30.560;63952.046;5583.0;3
ACCE;30.569;63952.050;2.12605;7.47949;6.11000;3
MAGN;30.569;63952.055;20.51019;-38.05212;-17.36314;3
LIGH;30.572;63952.059;5999.0;3
ACCE;30.575;63952.060;1.79086;7.40287;6.04296;3
LIGH;30.580;63952.067;4600.0;3
ACCE;30.586;63952.070;1.46525;7.30710;6.34942;3
MAGN;30.587;63952.073;20.81064;-39.93034;-14.33752;3
LIGH;30.590;63952.077;4600.0;3
ACCE;30.595;63952.080;1.29287;7.21134;5.88974;3
SOUN;30.596;2443.98;0.07459;71.43
LIGH;30.600;63952.086;4600.0;3
ACCE;30.609;63952.090;1.12049;7.40287;5.97593;3
MAGN;30.610;63952.096;20.81064;-39.93034;-14.33752;3
LIGH;30.613;63952.099;4600.0;3
ACCE;30.615;63952.100;0.75657;7.13472;6.11000;3
LIGH;30.620;63952.106;4600.0;3
ACCE;30.629;63952.110;0.55545;6.94318;6.34942;3
MAGN;30.629;63952.115;20.81064;-39.93034;-14.33752;3
LIGH;30.632;63952.119;4600.0;3
ACCE;30.635;63952.120;0.31603;6.84742;6.28239;3
LIGH;30.640;63952.126;3699.0;3
ACCE;30.649;63952.130;0.42138;6.66546;6.44519;3
MAGN;30.649;63952.135;21.16557;-41.17003;-12.49346;3
LIGH;30.652;63952.139;3699.0;3
ACCE;30.655;63952.140;1.22583;5.98550;6.68461;3
LIGH;30.660;63952.146;3699.0;3
ACCE;30.669;63952.150;1.80044;5.86101;6.61757;3
MAGN;30.670;63952.155;21.16557;-41.17003;-12.49346;3
LIGH;30.672;63952.159;3699.0;3
ACCE;30.675;63952.160;2.11647;6.28239;6.61757;3
LIGH;30.680;63952.166;3699.0;3
ACCE;30.686;63952.170;1.76213;6.74207;6.91445;3
MAGN;30.687;63952.173;21.16557;-41.17003;-12.49346;3
LIGH;30.690;63952.177;3699.0;3
ACCE;30.695;63952.180;1.18752;7.23049;7.19218;3
LIGH;30.702;63952.188;3167.0;3
ACCE;30.706;63952.190;0.84276;7.61356;7.81467;3
MAGN;30.707;63952.193;20.58649;-42.29160;-11.43708;3
LIGH;30.710;63952.197;3167.0;3
ACCE;30.715;63952.200;0.73741;7.17303;7.92960;3
LIGH;30.722;63952.208;3167.0;3
ACCE;30.726;63952.210;0.10534;6.16746;7.58483;3
MAGN;30.727;63952.213;20.58649;-42.29160;-11.43708;3
LIGH;30.730;63952.216;3167.0;3
ACCE;30.735;63952.220;-0.04788;6.12916;7.12514;3
LIGH;30.742;63952.228;3167.0;3
ACCE;30.747;63952.231;-0.22984;6.02381;7.14430;3
MAGN;30.747;63952.233;20.58649;-42.29160;-11.43708;3
LIGH;30.750;63952.237;3167.0;3
ACCE;30.755;63952.240;-0.29688;5.75566;7.17303;3
LIGH;30.760;63952.246;2601.0;3
ACCE;30.766;63952.250;0.05746;5.98550;7.43160;3
MAGN;30.767;63952.253;20.16265;-42.72136;-10.37477;3
LIGH;30.770;63952.257;2601.0;3
ACCE;30.775;63952.260;-0.09577;6.24408;7.29753;3
LIGH;30.782;63952.268;2601.0;3
ACCE;30.786;63952.270;-0.41180;6.53138;7.73806;3
MAGN;30.788;63952.273;20.16265;-42.72136;-10.37477;3
LIGH;30.790;63952.277;2601.0;3
ACCE;30.796;63952.280;-0.58419;6.82826;8.04452;3
LIGH;30.803;63952.289;2601.0;3
ACCE;30.807;63952.291;-0.57461;6.70376;7.76679;3
MAGN;30.807;63952.293;20.16265;-42.72136;-10.37477;3
LIGH;30.810;63952.297;2601.0;3
ACCE;30.815;63952.300;-0.47884;6.25365;7.37414;3
LIGH;30.821;63952.307;2901.0;3
ACCE;30.826;63952.310;-0.49799;6.16746;7.42203;3
MAGN;30.827;63952.313;20.19467;-42.84149;-10.78190;3
LIGH;30.830;63952.317;2288.0;3
ACCE;30.835;63952.320;-0.67995;6.26323;7.47949;3
LIGH;30.840;63952.326;2288.0;3
ACCE;30.846;63952.330;-0.99599;6.15789;7.92960;3
MAGN;30.847;63952.333;20.19467;-42.84149;-10.78190;3
LIGH;30.850;63952.336;2288.0;3
ACCE;30.855;63952.340;-1.14922;6.00466;8.08282;3
LIGH;30.860;63952.346;2288.0;3
ACCE;30.867;63952.351;-1.25456;5.88016;8.35098;3
MAGN;30.868;63952.353;20.19467;-42.84149;-10.78190;3
LIGH;30.871;63952.357;2288.0;3
ACCE;30.875;63952.360;-1.14922;5.81312;8.65743;3
LIGH;30.882;63952.368;2369.0;3
ACCE;30.887;63952.371;-0.65122;5.72693;8.83939;3
MAGN;30.888;63952.374;20.24779;-42.87919;-11.11116;3
LIGH;30.891;63952.378;2219.0;3
ACCE;30.895;63952.380;-0.56503;5.83228;8.25521;3
LIGH;30.902;63952.388;2219.0;3
ACCE;30.906;63952.390;-0.62249;5.82270;8.04452;3
MAGN;30.907;63952.393;20.24779;-42.87919;-11.11116;3
LIGH;30.910;63952.396;2219.0;3
ACCE;30.915;63952.400;-0.64165;5.80354;8.09240;3
LIGH;30.920;63952.407;2219.0;3
ACCE;30.926;63952.410;-0.75657;5.80354;8.51378;3
MAGN;30.927;63952.413;20.24779;-42.87919;-11.11116;3
LIGH;30.930;63952.416;2219.0;3
ACCE;30.935;63952.420;-1.01514;5.72693;8.86812;3
LIGH;30.942;63952.428;2219.0;3
ACCE;30.947;63952.430;-1.13006;5.49709;9.17458;3
MAGN;30.948;63952.433;20.32510;-42.46019;-12.23614;3
LIGH;30.950;63952.436;2219.0;3
ACCE;30.955;63952.440;-1.18752;5.31513;9.32781;3
LIGH;30.962;63952.448;2219.0;3
ACCE;30.966;63952.450;-1.07260;5.28640;9.20331;3
MAGN;30.967;63952.453;20.32510;-42.46019;-12.23614;3
LIGH;30.971;63952.456;2219.0;3
ACCE;30.975;63952.460;-1.07260;5.20978;8.93516;3
GNSS;30.983;1491381410.000;39.993911;-0.073822;123.000;177.000;3.0;0.3;23;11
LIGH;30.992;63952.469;2219.0;3
ACCE;30.994;63952.471;-1.06303;4.97036;8.86812;3
MAGN;30.994;63952.474;20.32510;-42.46019;-12.23614;3
LIGH;30.995;63952.478;2219.0;3
ACCE;30.995;63952.480;-1.26414;5.01825;8.78193;3
GNSS;31.000;1491381410.000;39.993911;-0.073822;123.000;177.000;3.0;0.3;23;11
LIGH;31.003;63952.489;2219.0;3
ACCE;31.007;63952.491;-1.35991;5.04698;8.72447;3
MAGN;31.007;63952.493;20.75124;-42.34978;-13.41279;3
LIGH;31.010;63952.497;2207.0;3
ACCE;31.015;63952.500;-1.32160;5.12359;8.65743;3
LIGH;31.022;63952.508;2207.0;3
ACCE;31.027;63952.510;-1.36948;5.16190;8.85855;3
MAGN;31.028;63952.513;20.75124;-42.34978;-13.41279;3
LIGH;31.031;63952.517;2207.0;3
SOUN;31.036;3245.38;0.09904;73.90
ACCE;31.039;63952.520;-1.38864;5.04698;9.05008;3
LIGH;31.042;63952.528;2207.0;3
ACCE;31.047;63952.531;-1.31202;5.07571;9.05966;3
MAGN;31.047;63952.533;20.75124;-42.34978;-13.41279;3
LIGH;31.051;63952.537;2207.0;3
ACCE;31.055;63952.540;-1.25456;5.06613;9.00220;3
LIGH;31.062;63952.548;2207.0;3
ACCE;31.067;63952.550;-1.25456;5.10444;9.19373;3
MAGN;31.067;63952.553;20.80874;-42.17305;-13.50078;3
LIGH;31.071;63952.557;2219.0;3
ACCE;31.075;63952.560;-1.15879;5.05655;9.12670;3
LIGH;31.080;63952.566;2219.0;3
ACCE;31.087;63952.570;-1.08218;5.14275;9.11712;3
MAGN;31.088;63952.574;20.80874;-42.17305;-13.50078;3
LIGH;31.091;63952.577;2219.0;3
ACCE;31.095;63952.580;-1.01514;5.26724;8.91601;3
LIGH;31.102;63952.588;2219.0;3
ACCE;31.106;63952.590;-0.88107;5.31513;9.05008;3
MAGN;31.107;63952.593;20.80874;-42.17305;-13.50078;3
LIGH;31.110;63952.596;2219.0;3
ACCE;31.115;63952.600;-0.80445;5.35344;8.85855;3
LIGH;31.122;63952.608;2219.0;3
ACCE;31.126;63952.610;-0.79487;5.36301;8.67659;3
MAGN;31.127;63952.613;20.80914;-41.73985;-13.84345;3
LIGH;31.130;63952.616;2277.0;3
ACCE;31.135;63952.620;-0.70868;5.39174;8.37971;3
LIGH;31.142;63952.628;2277.0;3
ACCE;31.146;63952.630;-0.50757;5.66947;8.18817;3
MAGN;31.147;63952.633;20.80914;-41.73985;-13.84345;3
LIGH;31.150;63952.637;2277.0;3
ACCE;31.155;63952.640;-0.40223;5.68862;7.95833;3
LIGH;31.162;63952.648;2277.0;3
ACCE;31.167;63952.651;-0.41180;5.68862;7.81467;3
MAGN;31.167;63952.653;20.80914;-41.73985;-13.84345;3
LIGH;31.170;63952.656;2277.0;3
ACCE;31.175;63952.660;-0.45969;5.65032;7.57525;3
LIGH;31.182;63952.668;2277.0;3
ACCE;31.187;63952.671;-0.26815;5.81312;7.72848;3
MAGN;31.190;63952.675;20.22879;-41.83007;-13.41801;3
LIGH;31.193;63952.679;2335.0;3
ACCE;31.195;63952.680;-0.27773;5.84185;7.72848;3
LIGH;31.201;63952.687;2335.0;3
ACCE;31.208;63952.691;-0.37350;5.81312;7.97748;3
MAGN;31.210;63952.694;20.22879;-41.83007;-13.41801;3
LIGH;31.213;63952.699;2335.0;3
ACCE;31.216;63952.701;-0.45969;5.74608;8.19775;3
LIGH;31.222;63952.708;2335.0;3
ACCE;31.227;63952.710;-0.61292;5.64074;8.31267;3
MAGN;31.227;63952.713;20.22879;-41.83007;-13.41801;3
LIGH;31.231;63952.717;2335.0;3
ACCE;31.235;63952.720;-0.65122;5.57370;8.33182;3
LIGH;31.240;63952.727;2335.0;3
ACCE;31.246;63952.730;-0.66080;5.54497;8.45632;3
MAGN;31.247;63952.733;20.40854;-41.96685;-12.99133;3
LIGH;31.250;63952.736;2335.0;3
ACCE;31.255;63952.740;-0.61292;5.56412;8.35098;3
LIGH;31.262;63952.748;2369.0;3
ACCE;31.266;63952.750;-0.41180;5.69820;8.11156;3
MAGN;31.267;63952.753;20.40854;-41.96685;-12.99133;3
LIGH;31.270;63952.756;2369.0;3
ACCE;31.275;63952.760;-0.41180;5.76524;7.94875;3
LIGH;31.282;63952.768;2369.0;3
ACCE;31.287;63952.771;-0.43096;5.79397;8.03494;3
MAGN;31.287;63952.773;20.40854;-41.96685;-12.99133;3
LIGH;31.290;63952.777;2369.0;3
ACCE;31.295;63952.780;-0.44053;5.82270;8.03494;3
LIGH;31.302;63952.788;2369.0;3
ACCE;31.306;63952.790;-0.59376;5.83228;7.90087;3
MAGN;31.307;63952.793;19.98682;-42.61771;-11.95336;3
LIGH;31.310;63952.796;2369.0;3
ACCE;31.315;63952.800;-0.60334;5.84185;7.89129;3
LIGH;31.322;63952.808;2358.0;3
ACCE;31.326;63952.810;-0.55545;5.89931;7.92002;3
MAGN;31.327;63952.813;19.98682;-42.61771;-11.95336;3
LIGH;31.330;63952.816;2358.0;3
ACCE;31.335;63952.820;-0.46926;5.92804;7.87214;3
LIGH;31.340;63952.826;2358.0;3
ACCE;31.349;63952.830;-0.16281;6.07170;7.93917;3
MAGN;31.349;63952.835;19.98682;-42.61771;-11.95336;3
LIGH;31.352;63952.839;2358.0;3
ACCE;31.355;63952.840;-0.12450;6.17704;7.82425;3
LIGH;31.360;63952.846;2358.0;3
ACCE;31.369;63952.850;-0.17238;6.27281;7.95833;3
MAGN;31.370;63952.855;18.61541;-43.14128;-11.70071;3
LIGH;31.372;63952.859;2358.0;3
ACCE;31.377;63952.860;-0.37350;6.16746;8.37971;3
LIGH;31.380;63952.866;2369.0;3
ACCE;31.389;63952.871;-0.45011;6.11958;8.45632;3
MAGN;31.390;63952.875;18.61541;-43.14128;-11.70071;3
LIGH;31.393;63952.879;2369.0;3
ACCE;31.395;63952.880;-0.48842;6.05254;8.48505;3
LIGH;31.400;63952.886;2369.0;3
ACCE;31.406;63952.890;-0.52672;6.00466;8.49463;3
MAGN;31.407;63952.893;18.61541;-43.14128;-11.70071;3
LIGH;31.410;63952.896;2369.0;3
ACCE;31.415;63952.900;-0.52672;5.97593;8.31267;3
LIGH;31.420;63952.906;2369.0;3
ACCE;31.429;63952.910;-0.48842;6.07170;8.23605;3
MAGN;31.430;63952.916;18.54630;-43.25935;-11.48816;3
LIGH;31.433;63952.919;2369.0;3
ACCE;31.435;63952.920;-0.41180;6.15789;8.10198;3
LIGH;31.440;63952.926;2335.0;3
ACCE;31.449;63952.930;-0.34477;6.30154;7.94875;3
MAGN;31.450;63952.935;18.54630;-43.25935;-11.48816;3
LIGH;31.452;63952.939;2335.0;3
ACCE;31.455;63952.940;-0.31603;6.30154;7.85298;3
LIGH;31.460;63952.946;2335.0;3
ACCE;31.469;63952.950;-0.31603;6.26323;8.00621;3
MAGN;31.469;63952.955;18.54630;-43.25935;-11.48816;3
LIGH;31.472;63952.959;2335.0;3
ACCE;31.475;63952.960;-0.29688;6.20577;7.99663;3
LIGH;31.480;63952.966;2335.0;3
ACCE;31.489;63952.970;-0.26815;6.22492;8.03494;3
MAGN;31.490;63952.975;18.42255;-43.62431;-10.99684;3
LIGH;31.492;63952.979;2335.0;3
ACCE;31.495;63952.980;-0.27773;6.13873;7.95833;3
LIGH;31.504;63952.990;2335.0;3
ACCE;31.509;63952.991;-0.33519;6.13873;8.02536;3
MAGN;31.510;63952.995;18.42255;-43.62431;-10.99684;3
LIGH;31.512;63952.999;2335.0;3
ACCE;31.515;63953.000;-0.37350;6.11000;8.02536;3
LIGH;31.520;63953.006;2335.0;3
ACCE;31.529;63953.010;-0.43096;6.09085;7.86256;3
MAGN;31.530;63953.015;18.42255;-43.62431;-10.99684;3
LIGH;31.532;63953.019;2335.0;3
ACCE;31.535;63953.020;-0.42138;6.11000;7.82425;3
LIGH;31.540;63953.026;2335.0;3
ACCE;31.549;63953.030;-0.40223;6.11958;7.92002;3
MAGN;31.550;63953.035;17.96983;-43.68984;-10.67105;3
LIGH;31.552;63953.039;2335.0;3
ACCE;31.555;63953.040;-0.40223;6.15789;7.92002;3
LIGH;31.560;63953.046;2335.0;3
ACCE;31.567;63953.051;-0.37350;6.12916;8.01579;3
MAGN;31.568;63953.053;17.96983;-43.68984;-10.67105;3
LIGH;31.570;63953.057;2335.0;3
ACCE;31.575;63953.060;-0.38307;6.16746;7.90087;3
LIGH;31.580;63953.066;2335.0;3
SOUN;31.587;4402.19;0.13435;76.54
ACCE;31.590;63953.070;-0.36392;6.17704;7.81467;3
MAGN;31.590;63953.075;17.96983;-43.68984;-10.67105;3
LIGH;31.592;63953.079;2335.0;3
ACCE;31.595;63953.080;-0.38307;6.16746;7.71891;3
LIGH;31.600;63953.086;2335.0;3
ACCE;31.609;63953.090;-0.43096;6.21535;7.67102;3
MAGN;31.610;63953.096;18.09209;-44.03596;-10.70688;3
LIGH;31.613;63953.099;2335.0;3
ACCE;31.615;63953.100;-0.44053;6.21535;7.62314;3
LIGH;31.620;63953.106;2335.0;3
ACCE;31.629;63953.111;-0.45969;6.18662;7.67102;3
MAGN;31.629;63953.116;18.09209;-44.03596;-10.70688;3
LIGH;31.632;63953.119;2312.0;3
ACCE;31.635;63953.120;-0.43096;6.21535;7.80510;3
LIGH;31.640;63953.126;2312.0;3
ACCE;31.649;63953.130;-0.46926;6.17704;7.95833;3
MAGN;31.649;63953.135;18.09209;-44.03596;-10.70688;3
LIGH;31.652;63953.139;2312.0;3
ACCE;31.655;63953.140;-0.44053;6.15789;7.96790;3
LIGH;31.660;63953.147;2312.0;3
ACCE;31.669;63953.150;-0.45011;6.10043;8.03494;3
MAGN;31.670;63953.155;17.81767;-44.04639;-10.56245;3
LIGH;31.673;63953.159;2312.0;3
ACCE;31.675;63953.160;-0.39265;6.08127;8.05409;3
LIGH;31.680;63953.167;2312.0;3
ACCE;31.689;63953.171;-0.28730;6.17704;7.97748;3
MAGN;31.690;63953.175;17.81767;-44.04639;-10.56245;3
LIGH;31.692;63953.179;2312.0;3
ACCE;31.695;63953.180;-0.25857;6.14831;7.90087;3
LIGH;31.700;63953.186;2312.0;3
ACCE;31.709;63953.190;-0.25857;6.19619;7.82425;3
MAGN;31.709;63953.195;17.81767;-44.04639;-10.56245;3
LIGH;31.712;63953.199;2312.0;3
ACCE;31.715;63953.200;-0.30646;6.17704;7.76679;3
LIGH;31.720;63953.206;2312.0;3
ACCE;31.726;63953.210;-0.29688;6.18662;7.88171;3
MAGN;31.727;63953.213;17.83524;-43.88096;-10.13692;3
LIGH;31.730;63953.216;2312.0;3
ACCE;31.735;63953.220;-0.32561;6.21535;7.88171;3
LIGH;31.740;63953.226;2312.0;3
ACCE;31.749;63953.230;-0.39265;6.19619;8.06367;3
MAGN;31.750;63953.236;17.83524;-43.88096;-10.13692;3
LIGH;31.753;63953.239;2312.0;3
ACCE;31.755;63953.240;-0.45011;6.13873;8.18817;3
LIGH;31.760;63953.246;2312.0;3
ACCE;31.769;63953.250;-0.52672;6.12916;8.26478;3
MAGN;31.770;63953.255;17.83524;-43.88096;-10.13692;3
LIGH;31.772;63953.259;2312.0;3
ACCE;31.775;63953.260;-0.59376;6.09085;8.16902;3
LIGH;31.780;63953.266;2312.0;3
ACCE;31.789;63953.270;-0.51715;6.05254;8.02536;3
MAGN;31.790;63953.275;17.86773;-43.97287;-10.03716;3
LIGH;31.792;63953.279;2312.0;3
ACCE;31.795;63953.280;-0.50757;6.11958;7.87214;3
LIGH;31.800;63953.286;2312.0;3
ACCE;31.809;63953.290;-0.48842;6.11958;7.94875;3
MAGN;31.810;63953.296;17.86773;-43.97287;-10.03716;3
LIGH;31.812;63953.299;2312.0;3
ACCE;31.815;63953.300;-0.47884;6.11000;7.94875;3
LIGH;31.820;63953.306;2312.0;3
ACCE;31.829;63953.310;-0.51715;6.09085;8.01579;3
MAGN;31.829;63953.315;17.86773;-43.97287;-10.03716;3
LIGH;31.832;63953.319;2312.0;3
ACCE;31.835;63953.320;-0.56503;6.06212;7.97748;3
LIGH;31.840;63953.326;2312.0;3
ACCE;31.849;63953.330;-0.53630;6.03339;8.01579;3
MAGN;31.849;63953.335;17.69382;-43.84925;-10.01134;3
LIGH;31.852;63953.339;2312.0;3
ACCE;31.855;63953.340;-0.53630;6.05254;7.93917;3
LIGH;31.860;63953.347;2312.0;3
ACCE;31.869;63953.350;-0.57461;6.02381;7.99663;3
MAGN;31.870;63953.355;17.69382;-43.84925;-10.01134;3
LIGH;31.873;63953.359;2312.0;3
ACCE;31.875;63953.360;-0.62249;6.04296;7.84340;3
LIGH;31.880;63953.366;2312.0;3
ACCE;31.886;63953.370;-0.64165;6.02381;7.82425;3
MAGN;31.887;63953.373;17.69382;-43.84925;-10.01134;3
LIGH;31.890;63953.377;2312.0;3
ACCE;31.895;63953.380;-0.65122;5.98550;7.78594;3
LIGH;31.900;63953.386;2312.0;3
ACCE;31.909;63953.391;-0.60334;6.05254;7.74764;3
MAGN;31.910;63953.395;17.39487;-44.82372;-10.14783;3
LIGH;31.913;63953.399;2312.0;3
ACCE;31.915;63953.400;-0.58419;6.07170;7.61356;3
LIGH;31.920;63953.406;2312.0;3
ACCE;31.929;63953.410;-0.53630;6.07170;7.72848;3
MAGN;31.929;63953.415;17.39487;-44.82372;-10.14783;3
LIGH;31.932;63953.419;2312.0;3
ACCE;31.935;63953.420;-0.49799;6.07170;7.76679;3
LIGH;31.940;63953.426;2300.0;3
ACCE;31.949;63953.430;-0.43096;6.14831;7.71891;3
MAGN;31.949;63953.435;17.39487;-44.82372;-10.14783;3
LIGH;31.952;63953.439;2300.0;3
ACCE;31.955;63953.440;-0.43096;6.15789;7.64229;3
LIGH;31.960;63953.447;2300.0;3
ACCE;31.966;63953.450;-0.41180;6.13873;7.62314;3
MAGN;31.967;63953.453;17.61342;-44.41029;-9.55979;3
LIGH;31.970;63953.457;2300.0;3
ACCE;31.975;63953.460;-0.40223;6.16746;7.64229;3
LIGH;31.984;63953.470;2300.0;3
GNSS;31.986;1491381411.000;39.993906;-0.073819;124.000;0.000;3.0;0.0;23;10
ACCE;31.992;63953.471;-0.37350;6.21535;7.67102;3
MAGN;31.993;63953.474;17.61342;-44.41029;-9.55979;3
LIGH;31.994;63953.478;2300.0;3
GNSS;31.994;1491381411.000;39.993906;-0.073819;124.000;0.000;3.0;0.0;23;10
ACCE;31.999;63953.481;-0.36392;6.22492;7.65187;3
LIGH;32.002;63953.488;2300.0;3
ACCE;32.006;63953.490;-0.37350;6.21535;7.73806;3
MAGN;32.007;63953.493;17.61342;-44.41029;-9.55979;3
LIGH;32.010;63953.496;2300.0;3
ACCE;32.015;63953.500;-0.37350;6.22492;7.79552;3
LIGH;32.022;63953.508;2300.0;3
ACCE;32.028;63953.510;-0.38307;6.19619;7.99663;3
MAGN;32.029;63953.513;17.76846;-43.89228;-9.19605;3
LIGH;32.030;63953.517;2300.0;3
SOUN;32.036;4531.85;0.13831;76.80
ACCE;32.040;63953.522;-0.48842;6.19619;8.01579;3
LIGH;32.043;63953.530;2300.0;3
ACCE;32.047;63953.531;-0.48842;6.19619;8.01579;3
MAGN;32.047;63953.533;17.76846;-43.89228;-9.19605;3
LIGH;32.051;63953.537;2300.0;3
ACCE;32.055;63953.540;-0.53630;6.15789;7.97748;3
LIGH;32.060;63953.546;2288.0;3
ACCE;32.067;63953.551;-0.60334;6.16746;8.00621;3
MAGN;32.069;63953.553;17.76846;-43.89228;-9.19605;3
LIGH;32.071;63953.557;2288.0;3
ACCE;32.075;63953.560;-0.59376;6.17704;7.95833;3
LIGH;32.082;63953.568;2288.0;3
ACCE;32.087;63953.570;-0.56503;6.22492;7.99663;3
MAGN;32.087;63953.573;17.84400;-44.47855;-9.36085;3
LIGH;32.090;63953.577;2288.0;3
ACCE;32.095;63953.580;-0.48842;6.21535;7.86256;3
LIGH;32.102;63953.588;2288.0;3
ACCE;32.106;63953.591;-0.45969;6.24408;7.92960;3
MAGN;32.107;63953.593;17.84400;-44.47855;-9.36085;3
LIGH;32.110;63953.596;2288.0;3
ACCE;32.115;63953.600;-0.46926;6.26323;7.84340;3
LIGH;32.122;63953.608;2312.0;3
ACCE;32.126;63953.610;-0.46926;6.23450;7.85298;3
MAGN;32.127;63953.613;17.84400;-44.47855;-9.36085;3
LIGH;32.130;63953.616;2312.0;3
ACCE;32.135;63953.620;-0.46926;6.22492;7.79552;3
LIGH;32.142;63953.628;2312.0;3
ACCE;32.146;63953.630;-0.45969;6.23450;7.89129;3
MAGN;32.147;63953.633;18.21293;-44.19975;-8.96082;3
LIGH;32.150;63953.636;2312.0;3
ACCE;32.155;63953.640;-0.47884;6.19619;7.84340;3
LIGH;32.162;63953.648;2312.0;3
ACCE;32.167;63953.651;-0.40223;6.20577;8.00621;3
MAGN;32.167;63953.653;18.21293;-44.19975;-8.96082;3
LIGH;32.170;63953.657;2312.0;3
ACCE;32.175;63953.660;-0.40223;6.20577;7.92960;3
LIGH;32.182;63953.668;2300.0;3
ACCE;32.187;63953.671;-0.39265;6.18662;8.04452;3
MAGN;32.187;63953.673;18.21293;-44.19975;-8.96082;3
LIGH;32.190;63953.676;2300.0;3
ACCE;32.195;63953.680;-0.40223;6.16746;7.94875;3
LIGH;32.202;63953.688;2300.0;3
ACCE;32.206;63953.690;-0.44053;6.13873;7.84340;3
MAGN;32.207;63953.693;17.85224;-44.32156;-8.85163;3
LIGH;32.210;63953.696;2300.0;3
ACCE;32.215;63953.700;-0.43096;6.15789;7.69975;3
LIGH;32.220;63953.706;2300.0;3
ACCE;32.226;63953.710;-0.43096;6.20577;7.68060;3
MAGN;32.227;63953.713;17.85224;-44.32156;-8.85163;3
LIGH;32.230;63953.716;2300.0;3
ACCE;32.235;63953.720;-0.45969;6.17704;7.58483;3
LIGH;32.242;63953.728;2288.0;3
ACCE;32.246;63953.730;-0.45011;6.17704;7.63272;3
MAGN;32.247;63953.733;17.85224;-44.32156;-8.85163;3
LIGH;32.250;63953.736;2288.0;3
ACCE;32.255;63953.740;-0.48842;6.21535;7.53695;3
LIGH;32.262;63953.748;2288.0;3
ACCE;32.266;63953.750;-0.49799;6.20577;7.66145;3
MAGN;32.267;63953.753;17.46231;-43.88896;-9.01011;3
LIGH;32.270;63953.756;2288.0;3
ACCE;32.275;63953.760;-0.52672;6.19619;7.62314;3
LIGH;32.282;63953.768;2288.0;3
ACCE;32.287;63953.771;-0.56503;6.15789;7.74764;3
MAGN;32.287;63953.773;17.46231;-43.88896;-9.01011;3
LIGH;32.290;63953.777;2288.0;3
ACCE;32.295;63953.780;-0.58419;6.17704;7.70933;3
LIGH;32.302;63953.788;2288.0;3
ACCE;32.306;63953.790;-0.60334;6.15789;7.82425;3
MAGN;32.308;63953.793;17.46231;-43.88896;-9.01011;3
LIGH;32.310;63953.796;2277.0;3
ACCE;32.315;63953.800;-0.56503;6.15789;7.82425;3
LIGH;32.322;63953.808;2277.0;3
ACCE;32.326;63953.810;-0.56503;6.15789;7.83383;3
MAGN;32.328;63953.813;17.83321;-44.29165;-9.30594;3
LIGH;32.330;63953.816;2277.0;3
ACCE;32.335;63953.820;-0.55545;6.15789;7.75721;3
LIGH;32.342;63953.828;2277.0;3
ACCE;32.346;63953.830;-0.57461;6.14831;7.88171;3
MAGN;32.347;63953.833;17.83321;-44.29165;-9.30594;3
LIGH;32.350;63953.836;2277.0;3
ACCE;32.355;63953.840;-0.58419;6.13873;7.91044;3
LIGH;32.362;63953.848;2277.0;3
ACCE;32.366;63953.850;-0.60334;6.11958;8.08282;3
MAGN;32.368;63953.853;17.83321;-44.29165;-9.30594;3
LIGH;32.370;63953.856;2288.0;3
ACCE;32.375;63953.860;-0.61292;6.11958;8.02536;3
LIGH;32.380;63953.866;2288.0;3
ACCE;32.386;63953.870;-0.59376;6.11000;8.06367;3
MAGN;32.387;63953.873;18.08694;-44.03988;-9.32675;3
LIGH;32.390;63953.876;2288.0;3
ACCE;32.395;63953.880;-0.56503;6.11958;8.00621;3
LIGH;32.402;63953.888;2288.0;3
ACCE;32.406;63953.890;-0.50757;6.20577;7.92002;3
MAGN;32.407;63953.893;18.08694;-44.03988;-9.32675;3
LIGH;32.410;63953.896;2288.0;3
ACCE;32.415;63953.900;-0.44053;6.18662;7.83383;3
LIGH;32.422;63953.908;2288.0;3
ACCE;32.426;63953.910;-0.43096;6.18662;7.87214;3
MAGN;32.427;63953.913;18.08694;-44.03988;-9.32675;3
LIGH;32.430;63953.916;2288.0;3
ACCE;32.435;63953.920;-0.48842;6.18662;7.95833;3
LIGH;32.442;63953.928;2288.0;3
ACCE;32.446;63953.930;-0.51715;6.19619;8.02536;3
MAGN;32.447;63953.933;18.01751;-44.19260;-9.65158;3
LIGH;32.450;63953.936;2288.0;3
ACCE;32.455;63953.940;-0.52672;6.16746;7.99663;3
LIGH;32.462;63953.948;2288.0;3
ACCE;32.466;63953.951;-0.53630;6.16746;8.04452;3
MAGN;32.467;63953.953;18.01751;-44.19260;-9.65158;3
LIGH;32.470;63953.956;2288.0;3
ACCE;32.475;63953.960;-0.53630;6.16746;8.05409;3
LIGH;32.482;63953.968;2288.0;3
ACCE;32.486;63953.970;-0.54588;6.16746;8.16902;3
MAGN;32.487;63953.973;18.01751;-44.19260;-9.65158;3
LIGH;32.490;63953.976;2277.0;3
ACCE;32.495;63953.980;-0.54588;6.17704;8.04452;3
LIGH;32.502;63953.988;2277.0;3
ACCE;32.506;63953.990;-0.46926;6.19619;7.92960;3
MAGN;32.507;63953.993;17.57155;-43.82437;-9.70081;3
LIGH;32.510;63953.996;2277.0;3
ACCE;32.515;63954.000;-0.47884;6.21535;7.79552;3
LIGH;32.522;63954.008;2277.0;3
ACCE;32.526;63954.011;-0.47884;6.23450;7.82425;3
MAGN;32.527;63954.013;17.57155;-43.82437;-9.70081;3
LIGH;32.530;63954.016;2277.0;3
ACCE;32.535;63954.020;-0.48842;6.21535;7.74764;3
LIGH;32.540;63954.026;2277.0;3
ACCE;32.546;63954.030;-0.52672;6.22492;7.82425;3
MAGN;32.547;63954.033;17.57155;-43.82437;-9.70081;3
LIGH;32.550;63954.036;2265.0;3
ACCE;32.555;63954.040;-0.56503;6.20577;7.81467;3
LIGH;32.562;63954.048;2265.0;3
ACCE;32.567;63954.051;-0.57461;6.19619;7.94875;3
MAGN;32.567;63954.053;17.88553;-43.73521;-9.89636;3
LIGH;32.570;63954.057;2265.0;3
ACCE;32.575;63954.060;-0.53630;6.19619;7.91044;3
SOUN;32.579;575.19;0.01755;58.87
LIGH;32.582;63954.068;2265.0;3
ACCE;32.587;63954.071;-0.57461;6.19619;7.86256;3
MAGN;32.588;63954.073;17.88553;-43.73521;-9.89636;3
LIGH;32.590;63954.077;2265.0;3
ACCE;32.595;63954.080;-0.60334;6.19619;7.78594;3
LIGH;32.602;63954.088;2265.0;3
ACCE;32.606;63954.090;-0.61292;6.22492;7.79552;3
MAGN;32.607;63954.093;17.88553;-43.73521;-9.89636;3
LIGH;32.610;63954.096;2265.0;3
ACCE;32.615;63954.100;-0.58419;6.21535;7.76679;3
LIGH;32.620;63954.106;2254.0;3
ACCE;32.629;63954.110;-0.57461;6.24408;7.89129;3
MAGN;32.630;63954.115;17.53359;-43.71118;-9.57775;3
LIGH;32.632;63954.119;2254.0;3
ACCE;32.635;63954.120;-0.56503;6.25365;7.86256;3
LIGH;32.640;63954.126;2254.0;3
ACCE;32.649;63954.130;-0.53630;6.22492;7.94875;3
MAGN;32.650;63954.135;17.53359;-43.71118;-9.57775;3
LIGH;32.652;63954.139;2254.0;3
ACCE;32.655;63954.140;-0.55545;6.26323;8.04452;3
LIGH;32.660;63954.146;2254.0;3
ACCE;32.667;63954.151;-0.63207;6.26323;8.20732;3
MAGN;32.668;63954.153;17.53359;-43.71118;-9.57775;3
LIGH;32.670;63954.157;2254.0;3
ACCE;32.675;63954.160;-0.67038;6.21535;8.12113;3
LIGH;32.680;63954.166;2277.0;3
ACCE;32.689;63954.170;-0.71826;6.17704;8.12113;3
MAGN;32.690;63954.175;17.68131;-44.23189;-9.56294;3
LIGH;32.692;63954.179;2277.0;3
ACCE;32.695;63954.180;-0.73741;6.18662;8.04452;3
LIGH;32.700;63954.186;2277.0;3
ACCE;32.706;63954.190;-0.73741;6.17704;8.02536;3
MAGN;32.707;63954.193;17.68131;-44.23189;-9.56294;3
LIGH;32.710;63954.196;2277.0;3
ACCE;32.715;63954.200;-0.70868;6.18662;7.97748;3
LIGH;32.720;63954.206;2277.0;3
ACCE;32.729;63954.210;-0.69911;6.15789;8.07325;3
MAGN;32.729;63954.215;17.68131;-44.23189;-9.56294;3
LIGH;32.732;63954.219;2277.0;3
ACCE;32.735;63954.220;-0.66080;6.13873;8.05409;3
LIGH;32.740;63954.226;2265.0;3
ACCE;32.749;63954.230;-0.66080;6.11000;8.14029;3
MAGN;32.749;63954.235;17.79810;-43.68224;-9.62755;3
LIGH;32.752;63954.239;2265.0;3
ACCE;32.755;63954.240;-0.67038;6.10043;8.06367;3
LIGH;32.760;63954.247;2265.0;3
ACCE;32.769;63954.250;-0.71826;6.09085;8.02536;3
MAGN;32.769;63954.256;17.79810;-43.68224;-9.62755;3
LIGH;32.773;63954.259;2265.0;3
ACCE;32.775;63954.260;-0.77572;6.07170;8.01579;3
LIGH;32.780;63954.267;2265.0;3
ACCE;32.789;63954.270;-0.85234;6.07170;7.81467;3
MAGN;32.789;63954.275;17.79810;-43.68224;-9.62755;3
LIGH;32.793;63954.279;2265.0;3
ACCE;32.797;63954.280;-0.84276;6.08127;7.69018;3
LIGH;32.802;63954.288;2254.0;3
ACCE;32.809;63954.291;-0.83318;6.10043;7.66145;3
MAGN;32.809;63954.295;18.43236;-43.64680;-10.00349;3
LIGH;32.813;63954.299;2254.0;3
ACCE;32.815;63954.300;-0.77572;6.08127;7.76679;3
LIGH;32.820;63954.307;2254.0;3
ACCE;32.829;63954.310;-0.73741;6.10043;7.87214;3
MAGN;32.829;63954.315;18.43236;-43.64680;-10.00349;3
LIGH;32.833;63954.319;2254.0;3
ACCE;32.835;63954.321;-0.72784;6.08127;7.85298;3
LIGH;32.840;63954.327;2254.0;3
ACCE;32.849;63954.330;-0.69911;6.06212;7.85298;3
MAGN;32.850;63954.335;18.43236;-43.64680;-10.00349;3
LIGH;32.853;63954.340;2254.0;3
ACCE;32.855;63954.340;-0.72784;6.05254;7.76679;3
LIGH;32.860;63954.347;2254.0;3
ACCE;32.867;63954.350;-0.72784;6.07170;7.76679;3
MAGN;32.867;63954.353;18.22757;-44.05350;-9.83989;3
LIGH;32.870;63954.357;2254.0;3
ACCE;32.875;63954.360;-0.70868;6.11000;7.65187;3
LIGH;32.880;63954.367;2254.0;3
ACCE;32.889;63954.370;-0.66080;6.12916;7.65187;3
MAGN;32.890;63954.375;18.22757;-44.05350;-9.83989;3
LIGH;32.892;63954.379;2254.0;3
ACCE;32.895;63954.380;-0.64165;6.14831;7.54652;3
LIGH;32.900;63954.386;2254.0;3
ACCE;32.909;63954.390;-0.58419;6.14831;7.65187;3
MAGN;32.909;63954.396;18.22757;-44.05350;-9.83989;3
LIGH;32.913;63954.399;2254.0;3
ACCE;32.915;63954.400;-0.57461;6.20577;7.69018;3
LIGH;32.920;63954.407;2254.0;3
ACCE;32.929;63954.410;-0.56503;6.18662;7.82425;3
MAGN;32.929;63954.415;18.05395;-44.44436;-9.71166;3
LIGH;32.933;63954.419;2231.0;3
ACCE;32.935;63954.420;-0.52672;6.18662;7.74764;3
LIGH;32.940;63954.427;2231.0;3
ACCE;32.949;63954.431;-0.48842;6.17704;7.79552;3
MAGN;32.950;63954.435;18.05395;-44.44436;-9.71166;3
LIGH;32.953;63954.439;2231.0;3
ACCE;32.955;63954.440;-0.46926;6.16746;7.76679;3
LIGH;32.960;63954.447;2231.0;3
ACCE;32.969;63954.451;-0.46926;6.23450;7.84340;3
MAGN;32.970;63954.455;18.05395;-44.44436;-9.71166;3
LIGH;32.973;63954.459;2231.0;3
ACCE;32.975;63954.460;-0.43096;6.24408;7.86256;3
LIGH;32.981;63954.467;2231.0;3
GNSS;32.985;1491381412.000;39.993901;-0.073818;124.000;0.000;3.0;0.0;23;10
GNSS;32.989;1491381412.000;39.993901;-0.073818;124.000;0.000;3.0;0.0;23;10
ACCE;32.991;63954.471;-0.43096;6.24408;8.02536;3
MAGN;32.992;63954.478;17.77417;-43.97433;-9.83980;3
ACCE;32.995;63954.480;-0.43096;6.24408;8.02536;3
LIGH;32.997;63954.483;2254.0;3
LIGH;33.001;63954.487;2254.0;3
ACCE;33.009;63954.490;-0.57461;6.18662;7.98706;3
MAGN;33.010;63954.495;17.77417;-43.97433;-9.83980;3
LIGH;33.013;63954.499;2254.0;3
ACCE;33.015;63954.500;-0.62249;6.19619;7.87214;3
LIGH;33.020;63954.507;2254.0;3
SOUN;33.021;2963.28;0.09043;73.11
ACCE;33.028;63954.510;-0.62249;6.18662;7.78594;3
MAGN;33.029;63954.513;17.77417;-43.97433;-9.83980;3
LIGH;33.032;63954.518;2254.0;3
ACCE;33.036;63954.521;-0.60334;6.19619;7.75721;3
LIGH;33.041;63954.527;2254.0;3
ACCE;33.049;63954.531;-0.59376;6.26323;7.76679;3
MAGN;33.051;63954.536;18.14818;-43.99706;-9.59095;3
LIGH;33.053;63954.539;2231.0;3
ACCE;33.055;63954.540;-0.55545;6.25365;7.73806;3
LIGH;33.060;63954.546;2231.0;3
ACCE;33.069;63954.550;-0.57461;6.25365;7.74764;3
MAGN;33.070;63954.556;18.14818;-43.99706;-9.59095;3
LIGH;33.073;63954.559;2231.0;3
ACCE;33.075;63954.560;-0.59376;6.20577;7.80510;3
LIGH;33.080;63954.566;2231.0;3
ACCE;33.090;63954.570;-0.66080;6.20577;7.87214;3
MAGN;33.091;63954.577;18.14818;-43.99706;-9.59095;3
LIGH;33.094;63954.580;2231.0;3
ACCE;33.095;63954.580;-0.66080;6.17704;7.83383;3
LIGH;33.100;63954.586;2231.0;3
ACCE;33.109;63954.590;-0.67995;6.14831;7.85298;3
MAGN;33.110;63954.595;18.25098;-43.71229;-9.43139;3
LIGH;33.112;63954.599;2231.0;3
ACCE;33.115;63954.600;-0.68953;6.16746;7.91044;3
LIGH;33.120;63954.606;2231.0;3
ACCE;33.129;63954.610;-0.70868;6.17704;7.90087;3
MAGN;33.130;63954.615;18.25098;-43.71229;-9.43139;3
LIGH;33.132;63954.619;2231.0;3
ACCE;33.135;63954.620;-0.68953;6.17704;7.80510;3
LIGH;33.140;63954.626;2231.0;3
ACCE;33.149;63954.630;-0.71826;6.16746;7.83383;3
MAGN;33.149;63954.635;18.25098;-43.71229;-9.43139;3
LIGH;33.152;63954.639;2231.0;3
ACCE;33.155;63954.640;-0.77572;6.14831;7.75721;3
LIGH;33.160;63954.646;2231.0;3
ACCE;33.169;63954.650;-0.79487;6.13873;7.87214;3
MAGN;33.169;63954.655;17.89873;-43.49161;-9.88356;3
LIGH;33.172;63954.659;2231.0;3
ACCE;33.175;63954.660;-0.81403;6.13873;7.88171;3
LIGH;33.180;63954.667;2231.0;3
ACCE;33.186;63954.670;-0.79487;6.10043;7.87214;3
MAGN;33.187;63954.673;17.89873;-43.49161;-9.88356;3
LIGH;33.190;63954.677;2231.0;3
ACCE;33.195;63954.680;-0.72784;6.12916;7.89129;3
LIGH;33.200;63954.686;2231.0;3
ACCE;33.209;63954.690;-0.70868;6.13873;7.89129;3
MAGN;33.210;63954.695;17.89873;-43.49161;-9.88356;3
LIGH;33.212;63954.699;2231.0;3
ACCE;33.215;63954.700;-0.71826;6.13873;7.80510;3
LIGH;33.220;63954.706;2231.0;3
ACCE;33.229;63954.710;-0.70868;6.16746;7.90087;3
MAGN;33.229;63954.715;18.20716;-43.23798;-9.63962;3
LIGH;33.232;63954.719;2231.0;3
ACCE;33.235;63954.720;-0.72784;6.17704;7.83383;3
LIGH;33.240;63954.726;2231.0;3
ACCE;33.246;63954.730;-0.75657;6.13873;7.94875;3
MAGN;33.247;63954.733;18.20716;-43.23798;-9.63962;3
LIGH;33.250;63954.737;2231.0;3
ACCE;33.255;63954.740;-0.76614;6.10043;7.96790;3
LIGH;33.262;63954.748;2231.0;3
ACCE;33.266;63954.750;-0.79487;6.11958;8.01579;3
MAGN;33.267;63954.753;18.20716;-43.23798;-9.63962;3
LIGH;33.270;63954.756;2231.0;3
ACCE;33.275;63954.760;-0.78530;6.11000;7.89129;3
LIGH;33.282;63954.768;2231.0;3
ACCE;33.286;63954.770;-0.74699;6.12916;7.94875;3
MAGN;33.287;63954.773;18.80440;-43.63147;-9.64909;3
LIGH;33.290;63954.776;2231.0;3
ACCE;33.295;63954.780;-0.72784;6.14831;7.84340;3
LIGH;33.302;63954.788;2231.0;3
ACCE;33.306;63954.790;-0.62249;6.15789;7.86256;3
MAGN;33.307;63954.793;18.80440;-43.63147;-9.64909;3
LIGH;33.310;63954.796;2231.0;3
ACCE;33.315;63954.800;-0.63207;6.20577;7.76679;3
LIGH;33.322;63954.808;2231.0;3
ACCE;33.327;63954.811;-0.64165;6.21535;7.88171;3
MAGN;33.327;63954.813;18.80440;-43.63147;-9.64909;3
LIGH;33.330;63954.816;2231.0;3
ACCE;33.335;63954.820;-0.68953;6.19619;7.86256;3
LIGH;33.342;63954.828;2231.0;3
ACCE;33.346;63954.830;-0.72784;6.17704;7.89129;3
MAGN;33.347;63954.833;18.94607;-43.55185;-9.33828;3
LIGH;33.350;63954.836;2231.0;3
ACCE;33.355;63954.840;-0.73741;6.17704;7.84340;3
LIGH;33.360;63954.846;2254.0;3
ACCE;33.366;63954.850;-0.68953;6.11958;7.97748;3
MAGN;33.368;63954.853;18.94607;-43.55185;-9.33828;3
LIGH;33.370;63954.856;2254.0;3
ACCE;33.375;63954.860;-0.68953;6.13873;7.94875;3
LIGH;33.382;63954.868;2254.0;3
ACCE;33.386;63954.870;-0.66080;6.13873;8.00621;3
MAGN;33.387;63954.873;18.94607;-43.55185;-9.33828;3
LIGH;33.390;63954.876;2254.0;3
ACCE;33.395;63954.880;-0.66080;6.15789;7.86256;3
LIGH;33.402;63954.888;2254.0;3
ACCE;33.406;63954.890;-0.68953;6.17704;7.89129;3
MAGN;33.407;63954.893;19.36729;-43.61659;-9.29504;3
LIGH;33.410;63954.896;2254.0;3
ACCE;33.415;63954.900;-0.67038;6.15789;7.83383;3
LIGH;33.422;63954.908;2254.0;3
ACCE;33.426;63954.910;-0.65122;6.21535;7.88171;3
MAGN;33.427;63954.913;19.36729;-43.61659;-9.29504;3
LIGH;33.430;63954.916;2254.0;3
ACCE;33.435;63954.920;-0.64165;6.20577;7.78594;3
LIGH;33.442;63954.928;2254.0;3
ACCE;33.447;63954.931;-0.62249;6.21535;7.87214;3
MAGN;33.447;63954.933;19.36729;-43.61659;-9.29504;3
LIGH;33.450;63954.936;2254.0;3
ACCE;33.455;63954.940;-0.61292;6.20577;7.90087;3
LIGH;33.462;63954.948;2254.0;3
ACCE;33.466;63954.950;-0.62249;6.18662;7.89129;3
MAGN;33.467;63954.953;19.17669;-43.70981;-8.38196;3
LIGH;33.470;63954.956;2254.0;3
ACCE;33.475;63954.960;-0.64165;6.15789;7.81467;3
LIGH;33.482;63954.968;2231.0;3
ACCE;33.486;63954.970;-0.66080;6.17704;7.84340;3
MAGN;33.487;63954.973;19.17669;-43.70981;-8.38196;3
LIGH;33.490;63954.976;2231.0;3
ACCE;33.495;63954.980;-0.67038;6.15789;7.74764;3
LIGH;33.502;63954.988;2231.0;3
ACCE;33.506;63954.990;-0.68953;6.12916;7.78594;3
MAGN;33.507;63954.993;19.17669;-43.70981;-8.38196;3
LIGH;33.510;63954.996;2231.0;3
ACCE;33.515;63955.000;-0.68953;6.12916;7.75721;3
LIGH;33.520;63955.006;2231.0;3
ACCE;33.526;63955.010;-0.67995;6.12916;7.88171;3
MAGN;33.527;63955.013;18.54863;-43.71256;-8.74958;3
LIGH;33.530;63955.016;2231.0;3
ACCE;33.535;63955.020;-0.62249;6.15789;7.93917;3
LIGH;33.542;63955.028;2231.0;3
ACCE;33.546;63955.030;-0.65122;6.15789;8.01579;3
MAGN;33.547;63955.033;18.54863;-43.71256;-8.74958;3
LIGH;33.550;63955.036;2231.0;3
ACCE;33.555;63955.040;-0.66080;6.18662;7.89129;3
LIGH;33.562;63955.048;2231.0;3
ACCE;33.566;63955.050;-0.66080;6.13873;7.83383;3
MAGN;33.567;63955.053;18.54863;-43.71256;-8.74958;3
LIGH;33.570;63955.056;2231.0;3
SOUN;33.571;1702.80;0.05197;68.29
ACCE;33.575;63955.060;-0.75657;6.17704;7.68060;3
LIGH;33.582;63955.068;2231.0;3
ACCE;33.586;63955.070;-0.80445;6.14831;7.75721;3
MAGN;33.587;63955.073;18.52304;-43.37075;-9.04319;3
LIGH;33.590;63955.076;2231.0;3
ACCE;33.595;63955.080;-0.82361;6.14831;7.63272;3
LIGH;33.601;63955.087;2231.0;3
ACCE;33.606;63955.090;-0.76614;6.15789;7.84340;3
MAGN;33.607;63955.093;18.52304;-43.37075;-9.04319;3
LIGH;33.610;63955.096;2231.0;3
ACCE;33.615;63955.100;-0.76614;6.19619;7.84340;3
LIGH;33.622;63955.108;2231.0;3
ACCE;33.626;63955.110;-0.72784;6.18662;8.00621;3
MAGN;33.628;63955.113;18.52304;-43.37075;-9.04319;3
LIGH;33.630;63955.116;2231.0;3
ACCE;33.635;63955.120;-0.69911;6.21535;7.94875;3
LIGH;33.642;63955.128;2231.0;3
ACCE;33.646;63955.130;-0.70868;6.17704;7.94875;3
MAGN;33.647;63955.133;18.79794;-43.30945;-9.76595;3
LIGH;33.650;63955.136;2231.0;3
ACCE;33.655;63955.140;-0.72784;6.17704;7.83383;3
LIGH;33.662;63955.148;2231.0;3
ACCE;33.667;63955.151;-0.76614;6.16746;7.88171;3
MAGN;33.667;63955.153;18.79794;-43.30945;-9.76595;3
LIGH;33.670;63955.157;2242.0;3
ACCE;33.675;63955.160;-0.73741;6.17704;7.81467;3
LIGH;33.680;63955.166;2242.0;3
ACCE;33.686;63955.170;-0.68953;6.19619;7.89129;3
MAGN;33.687;63955.173;18.79794;-43.30945;-9.76595;3
LIGH;33.690;63955.176;2242.0;3
ACCE;33.695;63955.180;-0.67038;6.20577;7.86256;3
LIGH;33.702;63955.188;2242.0;3
ACCE;33.706;63955.190;-0.66080;6.22492;7.98706;3
MAGN;33.707;63955.193;18.91692;-43.30001;-9.79211;3
LIGH;33.710;63955.196;2242.0;3
ACCE;33.715;63955.200;-0.64165;6.24408;7.97748;3
LIGH;33.722;63955.208;2242.0;3
ACCE;33.726;63955.210;-0.69911;6.18662;8.00621;3
MAGN;33.727;63955.213;18.91692;-43.30001;-9.79211;3
LIGH;33.730;63955.216;2231.0;3
ACCE;33.735;63955.220;-0.69911;6.16746;7.88171;3
LIGH;33.742;63955.228;2231.0;3
ACCE;33.746;63955.230;-0.70868;6.14831;7.91044;3
MAGN;33.747;63955.233;18.91692;-43.30001;-9.79211;3
LIGH;33.750;63955.236;2231.0;3
ACCE;33.755;63955.240;-0.70868;6.16746;7.81467;3
LIGH;33.761;63955.247;2231.0;3
ACCE;33.766;63955.251;-0.64165;6.19619;7.82425;3
MAGN;33.767;63955.253;18.77432;-43.49125;-9.70199;3
LIGH;33.770;63955.256;2231.0;3
ACCE;33.775;63955.260;-0.63207;6.24408;7.74764;3
LIGH;33.781;63955.267;2231.0;3
ACCE;33.786;63955.270;-0.63207;6.21535;7.82425;3
MAGN;33.787;63955.273;18.77432;-43.49125;-9.70199;3
LIGH;33.790;63955.276;2254.0;3
ACCE;33.795;63955.280;-0.64165;6.19619;7.85298;3
LIGH;33.802;63955.288;2254.0;3
ACCE;33.806;63955.290;-0.67038;6.17704;7.84340;3
MAGN;33.807;63955.293;18.77432;-43.49125;-9.70199;3
LIGH;33.810;63955.296;2254.0;3
ACCE;33.815;63955.300;-0.66080;6.15789;7.73806;3
LIGH;33.822;63955.308;2254.0;3
ACCE;33.826;63955.310;-0.67995;6.17704;7.75721;3
MAGN;33.828;63955.313;18.15124;-44.18275;-9.45383;3
LIGH;33.830;63955.316;2254.0;3
ACCE;33.835;63955.320;-0.72784;6.19619;7.71891;3
LIGH;33.840;63955.326;2254.0;3
ACCE;33.846;63955.330;-0.70868;6.18662;7.76679;3
MAGN;33.847;63955.333;18.15124;-44.18275;-9.45383;3
LIGH;33.850;63955.336;2254.0;3
ACCE;33.855;63955.340;-0.70868;6.19619;7.69975;3
LIGH;33.862;63955.348;2254.0;3
ACCE;33.866;63955.350;-0.70868;6.19619;7.78594;3
MAGN;33.867;63955.353;18.15124;-44.18275;-9.45383;3
LIGH;33.870;63955.356;2254.0;3
ACCE;33.875;63955.360;-0.67995;6.18662;7.83383;3
LIGH;33.882;63955.368;2254.0;3
ACCE;33.886;63955.370;-0.69911;6.17704;7.97748;3
MAGN;33.887;63955.373;18.50880;-43.86235;-9.55214;3
LIGH;33.890;63955.376;2254.0;3
ACCE;33.895;63955.380;-0.74699;6.16746;7.96790;3
LIGH;33.900;63955.387;2254.0;3
ACCE;33.909;63955.390;-0.73741;6.15789;8.02536;3
MAGN;33.910;63955.396;18.50880;-43.86235;-9.55214;3
LIGH;33.913;63955.399;2265.0;3
ACCE;33.915;63955.400;-0.72784;6.16746;7.90087;3
LIGH;33.920;63955.407;2265.0;3
ACCE;33.929;63955.410;-0.72784;6.17704;7.96790;3
MAGN;33.930;63955.416;18.50880;-43.86235;-9.55214;3
LIGH;33.933;63955.419;2265.0;3
ACCE;33.935;63955.420;-0.68953;6.17704;7.91044;3
LIGH;33.940;63955.427;2265.0;3
ACCE;33.949;63955.430;-0.64165;6.17704;7.82425;3
MAGN;33.949;63955.435;18.96518;-43.75880;-9.29498;3
LIGH;33.953;63955.439;2265.0;3
ACCE;33.955;63955.440;-0.61292;6.26323;7.74764;3
LIGH;33.960;63955.447;2265.0;3
ACCE;33.969;63955.450;-0.62249;6.22492;7.76679;3
MAGN;33.969;63955.455;18.96518;-43.75880;-9.29498;3
LIGH;33.973;63955.459;2242.0;3
ACCE;33.975;63955.460;-0.65122;6.27281;7.75721;3
LIGH;33.981;63955.467;2242.0;3
GNSS;33.983;1491381413.000;39.993896;-0.073820;124.000;0.000;3.0;0.0;23;10
ACCE;33.991;63955.471;-0.67995;6.22492;7.79552;3
MAGN;33.992;63955.474;18.96518;-43.75880;-9.29498;3
LIGH;33.993;63955.479;2242.0;3
GNSS;33.993;1491381413.000;39.993896;-0.073820;124.000;0.000;3.0;0.0;23;10
ACCE;33.996;63955.480;-0.67995;6.22492;7.69975;3
LIGH;34.000;63955.486;2242.0;3
ACCE;34.007;63955.491;-0.65122;6.22492;7.80510;3
MAGN;34.008;63955.494;18.82640;-43.91429;-9.61281;3
LIGH;34.011;63955.497;2242.0;3
SOUN;34.012;860.74;0.02627;62.37
ACCE;34.015;63955.500;-0.66080;6.21535;7.83383;3
LIGH;34.020;63955.506;2242.0;3
ACCE;34.029;63955.510;-0.66080;6.19619;7.90087;3
MAGN;34.030;63955.516;18.82640;-43.91429;-9.61281;3
LIGH;34.033;63955.519;2242.0;3
ACCE;34.037;63955.520;-0.67038;6.17704;7.82425;3
LIGH;34.040;63955.527;2242.0;3
ACCE;34.049;63955.531;-0.68953;6.16746;7.84340;3
MAGN;34.050;63955.536;18.82640;-43.91429;-9.61281;3
LIGH;34.054;63955.541;2242.0;3
ACCE;34.055;63955.540;-0.67995;6.17704;7.82425;3
LIGH;34.060;63955.546;2242.0;3
ACCE;34.069;63955.550;-0.69911;6.19619;7.87214;3
MAGN;34.070;63955.556;18.56263;-44.01587;-9.82409;3
LIGH;34.073;63955.559;2242.0;3
ACCE;34.075;63955.560;-0.67995;6.16746;7.79552;3
LIGH;34.080;63955.566;2242.0;3
ACCE;34.089;63955.570;-0.66080;6.20577;7.85298;3
MAGN;34.089;63955.576;18.56263;-44.01587;-9.82409;3
LIGH;34.093;63955.579;2242.0;3
ACCE;34.095;63955.580;-0.66080;6.19619;7.87214;3
LIGH;34.100;63955.586;2254.0;3
ACCE;34.109;63955.590;-0.67038;6.18662;7.84340;3
MAGN;34.110;63955.595;18.56263;-44.01587;-9.82409;3
LIGH;34.112;63955.599;2254.0;3
ACCE;34.115;63955.600;-0.69911;6.19619;7.75721;3
LIGH;34.120;63955.606;2254.0;3
ACCE;34.129;63955.610;-0.67038;6.20577;7.77637;3
MAGN;34.129;63955.615;18.60747;-43.53638;-9.97343;3
LIGH;34.132;63955.619;2254.0;3
ACCE;34.135;63955.620;-0.66080;6.19619;7.80510;3
LIGH;34.140;63955.626;2254.0;3
ACCE;34.149;63955.630;-0.62249;6.26323;7.85298;3
MAGN;34.150;63955.635;18.60747;-43.53638;-9.97343;3
LIGH;34.152;63955.639;2254.0;3
ACCE;34.155;63955.640;-0.67038;6.25365;7.81467;3
LIGH;34.160;63955.647;2254.0;3
ACCE;34.166;63955.650;-0.66080;6.21535;7.82425;3
MAGN;34.167;63955.653;18.60747;-43.53638;-9.97343;3
LIGH;34.170;63955.657;2254.0;3
ACCE;34.175;63955.660;-0.64165;6.24408;7.82425;3
LIGH;34.180;63955.666;2254.0;3
ACCE;34.189;63955.670;-0.64165;6.23450;7.86256;3
MAGN;34.190;63955.675;18.79947;-43.28856;-9.51813;3
LIGH;34.192;63955.679;2254.0;3
ACCE;34.195;63955.680;-0.65122;6.25365;7.78594;3
LIGH;34.200;63955.686;2254.0;3
ACCE;34.209;63955.690;-0.66080;6.24408;7.74764;3
MAGN;34.209;63955.695;18.79947;-43.28856;-9.51813;3
LIGH;34.212;63955.699;2254.0;3
ACCE;34.215;63955.700;-0.65122;6.21535;7.85298;3
LIGH;34.220;63955.706;2254.0;3
ACCE;34.229;63955.711;-0.63207;6.25365;7.79552;3
MAGN;34.229;63955.716;18.79947;-43.28856;-9.51813;3
LIGH;34.233;63955.719;2254.0;3
ACCE;34.235;63955.720;-0.64165;6.27281;7.74764;3
LIGH;34.240;63955.727;2254.0;3
ACCE;34.256;63955.730;-0.63207;6.22492;7.79552;3
MAGN;34.257;63955.743;18.71908;-43.32223;-9.37700;3
ACCE;34.265;63955.740;-0.65122;6.23450;7.75721;3
ACCE;34.266;63955.750;-0.65122;6.23450;7.75721;3
LIGH;34.269;63955.756;2254.0;3
LIGH;34.272;63955.759;2254.0;3
ACCE;34.276;63955.760;-0.65122;6.23450;7.87214;3
MAGN;34.277;63955.764;18.71908;-43.32223;-9.37700;3
LIGH;34.281;63955.767;2265.0;3
ACCE;34.285;63955.770;-0.65122;6.22492;7.83383;3
LIGH;34.292;63955.778;2265.0;3
ACCE;34.296;63955.781;-0.64165;6.20577;7.92002;3
MAGN;34.297;63955.783;18.71908;-43.32223;-9.37700;3
LIGH;34.301;63955.787;2265.0;3
WIFI;34.305;63955.736;WAP123;20:17:FF:FF:F1:23;-63
WIFI;34.305;63955.736;WAP130;20:17:FF:FF:F1:30;-60
WIFI;34.305;63955.736;WAP129;20:17:FF:FF:F1:29;-68
WIFI;34.305;63955.736;WAP122;20:17:FF:FF:F1:22;-74
WIFI;34.305;63955.736;WAP108;20:17:FF:FF:F1:08;-77
WIFI;34.305;63955.736;WAP312;20:17:FF:FF:F3:12;-78
WIFI;34.305;63955.736;WAP105;20:17:FF:FF:F1:05;-91
WIFI;34.305;63955.736;WAP015;20:17:FF:FF:F0:15;-80
WIFI;34.305;63955.736;WAP012;20:17:FF:FF:F0:12;-78
WIFI;34.305;63955.736;WAP309;20:17:FF:FF:F3:09;-91
WIFI;34.305;63955.736;WAP111;20:17:FF:FF:F1:11;-82
WIFI;34.305;63955.736;WAP318;20:17:FF:FF:F3:18;-76
WIFI;34.305;63955.736;WAP067;20:17:FF:FF:F0:67;-79
WIFI;34.305;63955.736;WAP114;20:17:FF:FF:F1:14;-77
WIFI;34.305;63955.736;WAP211;20:17:FF:FF:F2:11;-89
WIFI;34.305;63955.736;WAP180;20:17:FF:FF:F1:80;-82
WIFI;34.305;63955.736;WAP116;20:17:FF:FF:F1:16;-89
WIFI;34.305;63955.736;WAP141;20:17:FF:FF:F1:41;-91
WIFI;34.305;63955.736;WAP165;20:17:FF:FF:F1:65;-80
WIFI;34.305;63955.736;WAP282;20:17:FF:FF:F2:82;-91
WIFI;34.305;63955.736;WAP320;20:17:FF:FF:F3:20;-88
WIFI;34.305;63955.736;WAP124;20:17:FF:FF:F1:24;-92
ACCE;34.327;63955.791;-0.62249;6.24408;7.83383;3
ACCE;34.328;63955.801;-0.60334;6.23450;7.88171;3
LIGH;34.330;63955.805;2265.0;3
MAGN;34.330;63955.805;18.31949;-43.31425;-9.71275;3
LIGH;34.332;63955.809;2265.0;3
ACCE;34.332;63955.811;-0.59376;6.21535;7.87214;3
LIGH;34.332;63955.817;2265.0;3
ACCE;34.339;63955.822;-0.65122;6.19619;7.89129;3
MAGN;34.342;63955.828;18.31949;-43.31425;-9.71275;3
LIGH;34.345;63955.831;2265.0;3
ACCE;34.346;63955.830;-0.65122;6.17704;7.79552;3
LIGH;34.350;63955.837;2265.0;3
ACCE;34.356;63955.840;-0.67038;6.18662;7.69975;3
MAGN;34.357;63955.843;18.31949;-43.31425;-9.71275;3
LIGH;34.360;63955.846;2265.0;3
ACCE;34.365;63955.850;-0.68953;6.22492;7.80510;3
LIGH;34.370;63955.856;2265.0;3
ACCE;34.376;63955.860;-0.72784;6.23450;7.85298;3
MAGN;34.377;63955.863;18.47017;-43.83477;-10.26149;3
LIGH;34.380;63955.866;2265.0;3
ACCE;34.385;63955.870;-0.72784;6.21535;7.83383;3
LIGH;34.391;63955.877;2265.0;3
ACCE;34.396;63955.880;-0.70868;6.21535;7.91044;3
MAGN;34.397;63955.883;18.47017;-43.83477;-10.26149;3
LIGH;34.400;63955.887;2265.0;3
ACCE;34.405;63955.890;-0.71826;6.20577;7.92002;3
LIGH;34.412;63955.898;2265.0;3
ACCE;34.416;63955.900;-0.70868;6.17704;7.92960;3
MAGN;34.417;63955.903;18.47017;-43.83477;-10.26149;3
LIGH;34.420;63955.906;2265.0;3
ACCE;34.425;63955.910;-0.69911;6.17704;7.80510;3
LIGH;34.432;63955.918;2265.0;3
ACCE;34.436;63955.920;-0.67038;6.19619;7.83383;3
MAGN;34.437;63955.923;18.40054;-43.61973;-10.03588;3
LIGH;34.440;63955.926;2265.0;3
ACCE;34.445;63955.930;-0.66080;6.21535;7.58483;3
LIGH;34.452;63955.938;2265.0;3
ACCE;34.456;63955.940;-0.62249;6.22492;7.67102;3
MAGN;34.457;63955.943;18.40054;-43.61973;-10.03588;3
LIGH;34.460;63955.946;2265.0;3
ACCE;34.465;63955.950;-0.63207;6.23450;7.62314;3
LIGH;34.472;63955.958;2265.0;3
ACCE;34.476;63955.960;-0.62249;6.24408;7.74764;3
MAGN;34.478;63955.963;18.40054;-43.61973;-10.03588;3
LIGH;34.480;63955.967;2265.0;3
ACCE;34.485;63955.970;-0.63207;6.24408;7.90087;3
LIGH;34.490;63955.976;2265.0;3
ACCE;34.496;63955.980;-0.61292;6.23450;8.00621;3
MAGN;34.497;63955.983;18.49071;-43.49706;-9.66461;3
LIGH;34.500;63955.986;2265.0;3
ACCE;34.505;63955.990;-0.61292;6.17704;7.92002;3
LIGH;34.512;63955.998;2265.0;3
ACCE;34.516;63956.000;-0.62249;6.21535;7.85298;3
MAGN;34.517;63956.003;18.49071;-43.49706;-9.66461;3
LIGH;34.520;63956.006;2265.0;3
ACCE;34.525;63956.010;-0.63207;6.24408;7.75721;3
LIGH;34.530;63956.016;2265.0;3
ACCE;34.540;63956.020;-0.62249;6.22492;7.84340;3
MAGN;34.541;63956.026;18.49071;-43.49706;-9.66461;3
LIGH;34.543;63956.030;2265.0;3
ACCE;34.545;63956.030;-0.61292;6.19619;7.78594;3
LIGH;34.550;63956.036;2265.0;3
ACCE;34.559;63956.040;-0.57461;6.23450;7.90087;3
MAGN;34.559;63956.045;18.40639;-43.44065;-9.26789;3
LIGH;34.562;63956.049;2265.0;3
SOUN;34.563;1386.37;0.04231;66.51
ACCE;34.566;63956.050;-0.59376;6.23450;7.81467;3
LIGH;34.570;63956.056;2265.0;3
ACCE;34.579;63956.060;-0.60334;6.22492;7.88171;3
MAGN;34.579;63956.065;18.40639;-43.44065;-9.26789;3
LIGH;34.582;63956.069;2265.0;3
ACCE;34.585;63956.070;-0.59376;6.19619;7.80510;3
LIGH;34.590;63956.076;2265.0;3
ACCE;34.599;63956.080;-0.60334;6.23450;7.80510;3
MAGN;34.599;63956.085;18.40639;-43.44065;-9.26789;3
LIGH;34.602;63956.089;2265.0;3
ACCE;34.605;63956.090;-0.61292;6.24408;7.71891;3
LIGH;34.610;63956.097;2265.0;3
ACCE;34.619;63956.100;-0.62249;6.23450;7.74764;3
MAGN;34.620;63956.105;18.15657;-43.60863;-9.01157;3
LIGH;34.622;63956.109;2265.0;3
ACCE;34.625;63956.110;-0.61292;6.24408;7.77637;3
LIGH;34.630;63956.116;2265.0;3
ACCE;34.639;63956.120;-0.63207;6.25365;7.82425;3
MAGN;34.639;63956.125;18.15657;-43.60863;-9.01157;3
LIGH;34.642;63956.128;2265.0;3
ACCE;34.645;63956.130;-0.65122;6.25365;7.74764;3
LIGH;34.650;63956.136;2265.0;3
ACCE;34.656;63956.140;-0.64165;6.22492;7.79552;3
MAGN;34.658;63956.143;18.15657;-43.60863;-9.01157;3
LIGH;34.660;63956.146;2265.0;3
ACCE;34.665;63956.150;-0.63207;6.23450;7.82425;3
LIGH;34.670;63956.156;2265.0;3
ACCE;34.679;63956.160;-0.64165;6.21535;7.86256;3
MAGN;34.680;63956.165;18.15743;-43.71393;-8.88951;3
LIGH;34.682;63956.169;2265.0;3
ACCE;34.685;63956.170;-0.63207;6.22492;7.78594;3
LIGH;34.690;63956.176;2265.0;3
ACCE;34.699;63956.180;-0.65122;6.18662;7.84340;3
MAGN;34.699;63956.185;18.15743;-43.71393;-8.88951;3
LIGH;34.702;63956.189;2265.0;3
ACCE;34.705;63956.190;-0.65122;6.19619;7.86256;3
LIGH;34.710;63956.196;2265.0;3
ACCE;34.719;63956.200;-0.67038;6.15789;7.90087;3
MAGN;34.719;63956.205;18.15743;-43.71393;-8.88951;3
LIGH;34.722;63956.209;2265.0;3
ACCE;34.725;63956.210;-0.64165;6.20577;7.77637;3
LIGH;34.730;63956.217;2265.0;3
ACCE;34.739;63956.220;-0.64165;6.20577;7.80510;3
MAGN;34.740;63956.225;18.94594;-43.37967;-8.93278;3
LIGH;34.742;63956.229;2265.0;3
ACCE;34.745;63956.230;-0.65122;6.19619;7.85298;3
LIGH;34.750;63956.236;2265.0;3
ACCE;34.759;63956.240;-0.67038;6.17704;7.90087;3
MAGN;34.759;63956.245;18.94594;-43.37967;-8.93278;3
LIGH;34.762;63956.249;2265.0;3
ACCE;34.765;63956.250;-0.68953;6.20577;7.81467;3
LIGH;34.770;63956.256;2265.0;3
ACCE;34.779;63956.260;-0.68953;6.17704;7.84340;3
MAGN;34.779;63956.265;18.94594;-43.37967;-8.93278;3
LIGH;34.782;63956.269;2265.0;3
ACCE;34.785;63956.270;-0.66080;6.16746;7.87214;3
LIGH;34.790;63956.276;2265.0;3
ACCE;34.803;63956.280;-0.66080;6.21535;7.79552;3
MAGN;34.804;63956.290;19.03497;-43.36269;-8.92051;3
ACCE;34.806;63956.290;-0.63207;6.18662;7.72848;3
LIGH;34.808;63956.294;2265.0;3
LIGH;34.812;63956.298;2265.0;3
ACCE;34.816;63956.301;-0.64165;6.21535;7.67102;3
MAGN;34.817;63956.303;19.03497;-43.36269;-8.92051;3
LIGH;34.820;63956.306;2265.0;3
ACCE;34.825;63956.310;-0.61292;6.17704;7.68060;3
LIGH;34.830;63956.317;2265.0;3
ACCE;34.839;63956.321;-0.61292;6.21535;7.80510;3
MAGN;34.840;63956.325;19.03497;-43.36269;-8.92051;3
LIGH;34.842;63956.329;2265.0;3
ACCE;34.845;63956.330;-0.65122;6.20577;7.73806;3
LIGH;34.850;63956.336;2265.0;3
ACCE;34.859;63956.340;-0.65122;6.17704;7.81467;3
MAGN;34.860;63956.345;18.88131;-43.33124;-9.67768;3
LIGH;34.862;63956.349;2265.0;3
ACCE;34.865;63956.350;-0.64165;6.18662;7.81467;3
LIGH;34.870;63956.356;2265.0;3
ACCE;34.879;63956.360;-0.63207;6.18662;7.92002;3
MAGN;34.880;63956.365;18.88131;-43.33124;-9.67768;3
LIGH;34.882;63956.369;2265.0;3
ACCE;34.891;63956.372;-0.61292;6.17704;7.89129;3
LIGH;34.892;63956.378;2265.0;3
ACCE;34.899;63956.381;-0.62249;6.18662;7.89129;3
MAGN;34.899;63956.385;18.88131;-43.33124;-9.67768;3
LIGH;34.902;63956.389;2265.0;3
ACCE;34.905;63956.390;-0.60334;6.21535;7.89129;3
LIGH;34.910;63956.396;2265.0;3
ACCE;34.919;63956.400;-0.63207;6.19619;7.92002;3
MAGN;34.920;63956.405;18.20599;-43.31373;-9.89297;3
LIGH;34.922;63956.409;2265.0;3
ACCE;34.925;63956.410;-0.62249;6.17704;7.92960;3
LIGH;34.930;63956.416;2265.0;3
ACCE;34.939;63956.420;-0.61292;6.18662;7.90087;3
MAGN;34.940;63956.426;18.20599;-43.31373;-9.89297;3
LIGH;34.943;63956.429;2265.0;3
ACCE;34.945;63956.430;-0.55545;6.19619;7.77637;3
LIGH;34.950;63956.437;2265.0;3
ACCE;34.959;63956.440;-0.53630;6.19619;7.82425;3
MAGN;34.959;63956.445;18.20599;-43.31373;-9.89297;3
LIGH;34.962;63956.449;2265.0;3
ACCE;34.965;63956.450;-0.50757;6.24408;7.78594;3
LIGH;34.970;63956.457;2265.0;3
ACCE;34.976;63956.460;-0.53630;6.22492;7.84340;3
MAGN;34.978;63956.463;18.96509;-43.83374;-10.15357;3
LIGH;34.981;63956.468;2265.0;3
GNSS;34.985;1491381414.000;39.993892;-0.073821;124.000;0.000;3.0;0.0;23;10
ACCE;34.992;63956.471;-0.56503;6.21535;7.80510;3
LIGH;34.993;63956.477;2265.0;3
GNSS;34.995;1491381414.000;39.993892;-0.073821;124.000;0.000;3.0;0.0;23;10
ACCE;35.000;63956.481;-0.60334;6.15789;7.84340;3
MAGN;35.001;63956.487;18.96509;-43.83374;-10.15357;3
LIGH;35.004;63956.490;2265.0;3
SOUN;35.005;3177.89;0.09698;73.71
ACCE;35.007;63956.490;-0.60334;6.15789;7.84340;3
LIGH;35.010;63956.496;2265.0;3
ACCE;35.019;63956.501;-0.60334;6.15789;7.80510;3
MAGN;35.020;63956.506;18.96509;-43.83374;-10.15357;3
LIGH;35.023;63956.509;2265.0;3
ACCE;35.025;63956.510;-0.59376;6.16746;7.77637;3
LIGH;35.031;63956.517;2265.0;3
ACCE;35.040;63956.521;-0.65122;6.11958;7.92002;3
MAGN;35.042;63956.528;18.85057;-44.00315;-9.90870;3
ACCE;35.046;63956.530;-0.65122;6.11958;7.92002;3
LIGH;35.047;63956.533;2265.0;3
LIGH;35.052;63956.538;2265.0;3
ACCE;35.059;63956.541;-0.63207;6.12916;7.95833;3
MAGN;35.060;63956.545;18.85057;-44.00315;-9.90870;3
LIGH;35.062;63956.549;2265.0;3
ACCE;35.065;63956.550;-0.64165;6.11000;7.99663;3
LIGH;35.070;63956.556;2265.0;3
ACCE;35.079;63956.560;-0.64165;6.10043;7.98706;3
MAGN;35.079;63956.566;18.85057;-44.00315;-9.90870;3
LIGH;35.083;63956.569;2265.0;3
ACCE;35.085;63956.570;-0.63207;6.11000;7.94875;3
LIGH;35.090;63956.576;2265.0;3
ACCE;35.099;63956.580;-0.59376;6.13873;7.94875;3
MAGN;35.099;63956.585;18.38514;-44.39919;-9.93294;3
LIGH;35.102;63956.589;2265.0;3
ACCE;35.105;63956.590;-0.59376;6.14831;7.85298;3
LIGH;35.110;63956.596;2265.0;3
ACCE;35.119;63956.601;-0.60334;6.16746;7.89129;3
MAGN;35.120;63956.606;18.38514;-44.39919;-9.93294;3
LIGH;35.123;63956.609;2265.0;3
ACCE;35.125;63956.610;-0.60334;6.13873;7.92002;3
LIGH;35.130;63956.616;2265.0;3
ACCE;35.137;63956.621;-0.62249;6.15789;7.94875;3
MAGN;35.137;63956.623;18.38514;-44.39919;-9.93294;3
LIGH;35.140;63956.627;2265.0;3
ACCE;35.145;63956.630;-0.60334;6.18662;7.87214;3
LIGH;35.150;63956.636;2265.0;3
ACCE;35.157;63956.641;-0.63207;6.18662;7.91044;3
MAGN;35.157;63956.643;18.64304;-44.09526;-9.82307;3
LIGH;35.160;63956.646;2265.0;3
ACCE;35.165;63956.650;-0.62249;6.25365;7.88171;3
LIGH;35.170;63956.656;2265.0;3
ACCE;35.176;63956.660;-0.62249;6.20577;7.93917;3
MAGN;35.178;63956.663;18.64304;-44.09526;-9.82307;3
LIGH;35.180;63956.666;2265.0;3
ACCE;35.185;63956.670;-0.66080;6.19619;7.92960;3
LIGH;35.192;63956.678;2265.0;3
ACCE;35.196;63956.680;-0.68953;6.16746;8.01579;3
MAGN;35.197;63956.683;18.64304;-44.09526;-9.82307;3
LIGH;35.200;63956.686;2265.0;3
ACCE;35.205;63956.690;-0.73741;6.11000;8.07325;3
LIGH;35.212;63956.698;2265.0;3
ACCE;35.216;63956.700;-0.76614;6.11000;8.14986;3
MAGN;35.217;63956.703;19.07501;-43.68922;-9.75521;3
LIGH;35.220;63956.706;2265.0;3
ACCE;35.225;63956.710;-0.70868;6.11958;8.06367;3
LIGH;35.232;63956.718;2265.0;3
ACCE;35.236;63956.720;-0.64165;6.14831;7.98706;3
MAGN;35.237;63956.723;19.07501;-43.68922;-9.75521;3
LIGH;35.240;63956.726;2265.0;3
ACCE;35.245;63956.730;-0.59376;6.17704;7.82425;3
LIGH;35.252;63956.738;2265.0;3
ACCE;35.256;63956.740;-0.57461;6.21535;7.87214;3
MAGN;35.257;63956.743;19.07501;-43.68922;-9.75521;3
LIGH;35.260;63956.746;2265.0;3
ACCE;35.265;63956.750;-0.58419;6.24408;7.78594;3
LIGH;35.272;63956.758;2254.0;3
ACCE;35.276;63956.760;-0.62249;6.15789;7.83383;3
MAGN;35.277;63956.763;18.54556;-43.85391;-9.86728;3
LIGH;35.280;63956.766;2254.0;3
ACCE;35.285;63956.770;-0.66080;6.14831;7.80510;3
LIGH;35.292;63956.778;2254.0;3
ACCE;35.296;63956.781;-0.66080;6.14831;7.90087;3
MAGN;35.297;63956.783;18.54556;-43.85391;-9.86728;3
LIGH;35.300;63956.786;2254.0;3
ACCE;35.305;63956.790;-0.65122;6.12916;7.87214;3
LIGH;35.310;63956.796;2254.0;3
ACCE;35.316;63956.800;-0.64165;6.12916;7.90087;3
MAGN;35.317;63956.803;18.54556;-43.85391;-9.86728;3
LIGH;35.320;63956.806;2254.0;3
ACCE;35.325;63956.810;-0.65122;6.12916;7.78594;3
LIGH;35.332;63956.818;2242.0;3
ACCE;35.336;63956.820;-0.62249;6.11000;7.82425;3
MAGN;35.337;63956.823;18.33734;-43.60121;-9.79595;3
LIGH;35.340;63956.826;2242.0;3
ACCE;35.345;63956.830;-0.60334;6.11000;7.73806;3
LIGH;35.352;63956.838;2242.0;3
ACCE;35.357;63956.840;-0.61292;6.11000;7.76679;3
MAGN;35.358;63956.844;18.33734;-43.60121;-9.79595;3
LIGH;35.361;63956.847;2242.0;3
ACCE;35.365;63956.850;-0.61292;6.10043;7.65187;3
LIGH;35.372;63956.858;2242.0;3
ACCE;35.376;63956.860;-0.59376;6.09085;7.78594;3
MAGN;35.377;63956.863;18.33734;-43.60121;-9.79595;3
LIGH;35.380;63956.866;2242.0;3
ACCE;35.385;63956.870;-0.58419;6.03339;7.73806;3
LIGH;35.392;63956.878;2254.0;3
ACCE;35.396;63956.880;-0.60334;6.07170;7.84340;3
MAGN;35.397;63956.883;18.06276;-43.34041;-8.78419;3
LIGH;35.400;63956.887;2254.0;3
ACCE;35.405;63956.890;-0.63207;6.04296;7.78594;3
LIGH;35.412;63956.898;2254.0;3
ACCE;35.417;63956.900;-0.65122;6.05254;7.85298;3
MAGN;35.417;63956.903;18.06276;-43.34041;-8.78419;3
LIGH;35.420;63956.906;2254.0;3
ACCE;35.425;63956.910;-0.67038;5.99508;7.81467;3
LIGH;35.432;63956.918;2254.0;3
ACCE;35.436;63956.920;-0.67038;6.04296;7.94875;3
MAGN;35.438;63956.923;18.06276;-43.34041;-8.78419;3
LIGH;35.440;63956.926;2254.0;3
ACCE;35.445;63956.930;-0.67995;6.06212;7.89129;3
LIGH;35.452;63956.938;2254.0;3
ACCE;35.456;63956.940;-0.65122;6.05254;7.97748;3
MAGN;35.457;63956.943;18.15467;-43.30015;-9.33484;3
LIGH;35.460;63956.946;2254.0;3
ACCE;35.465;63956.950;-0.65122;6.10043;7.93917;3
LIGH;35.470;63956.956;2254.0;3
ACCE;35.476;63956.960;-0.62249;6.11000;7.95833;3
MAGN;35.477;63956.963;18.15467;-43.30015;-9.33484;3
LIGH;35.481;63956.967;2254.0;3
ACCE;35.485;63956.970;-0.58419;6.11000;7.90087;3
LIGH;35.492;63956.978;2254.0;3
ACCE;35.496;63956.980;-0.57461;6.14831;7.98706;3
MAGN;35.497;63956.983;18.15467;-43.30015;-9.33484;3
LIGH;35.500;63956.986;2254.0;3
ACCE;35.505;63956.990;-0.57461;6.14831;7.96790;3
LIGH;35.512;63956.998;2254.0;3
ACCE;35.517;63957.001;-0.48842;6.16746;8.03494;3
MAGN;35.517;63957.003;18.23178;-43.87286;-9.31417;3
LIGH;35.520;63957.007;2254.0;3
ACCE;35.525;63957.010;-0.57461;6.21535;7.92960;3
LIGH;35.532;63957.018;2254.0;3
ACCE;35.536;63957.020;-0.59376;6.15789;7.89129;3
MAGN;35.537;63957.023;18.23178;-43.87286;-9.31417;3
LIGH;35.540;63957.026;2254.0;3
ACCE;35.545;63957.030;-0.58419;6.16746;7.92002;3
LIGH;35.552;63957.038;2254.0;3
SOUN;35.555;1408.64;0.04299;66.65
ACCE;35.558;63957.040;-0.52672;6.15789;8.01579;3
MAGN;35.558;63957.043;18.23178;-43.87286;-9.31417;3
LIGH;35.560;63957.046;2254.0;3
ACCE;35.565;63957.050;-0.50757;6.20577;7.95833;3
LIGH;35.572;63957.058;2254.0;3
ACCE;35.577;63957.060;-0.49799;6.22492;7.97748;3
MAGN;35.577;63957.063;18.41470;-44.21971;-9.06571;3
LIGH;35.580;63957.067;2254.0;3
ACCE;35.585;63957.070;-0.49799;6.17704;7.96790;3
LIGH;35.592;63957.078;2254.0;3
ACCE;35.597;63957.080;-0.54588;6.16746;8.04452;3
MAGN;35.597;63957.083;18.41470;-44.21971;-9.06571;3
LIGH;35.600;63957.086;2254.0;3
ACCE;35.605;63957.090;-0.53630;6.15789;7.94875;3
LIGH;35.612;63957.098;2254.0;3
ACCE;35.616;63957.100;-0.56503;6.13873;8.01579;3
MAGN;35.617;63957.103;18.41470;-44.21971;-9.06571;3
LIGH;35.620;63957.106;2254.0;3
ACCE;35.625;63957.110;-0.58419;6.11000;7.96790;3
LIGH;35.630;63957.116;2254.0;3
ACCE;35.636;63957.120;-0.60334;6.13873;8.05409;3
MAGN;35.637;63957.123;18.37428;-43.99800;-9.68630;3
LIGH;35.640;63957.127;2265.0;3
ACCE;35.645;63957.130;-0.62249;6.14831;7.95833;3
LIGH;35.652;63957.138;2265.0;3
ACCE;35.656;63957.140;-0.63207;6.12916;7.98706;3
MAGN;35.657;63957.143;18.37428;-43.99800;-9.68630;3
LIGH;35.660;63957.146;2265.0;3
ACCE;35.665;63957.150;-0.66080;6.08127;7.90087;3
LIGH;35.672;63957.158;2265.0;3
ACCE;35.676;63957.160;-0.67038;6.06212;7.97748;3
MAGN;35.677;63957.163;18.37428;-43.99800;-9.68630;3
LIGH;35.680;63957.166;2265.0;3
ACCE;35.685;63957.170;-0.67995;6.06212;7.91044;3
LIGH;35.692;63957.178;2265.0;3
ACCE;35.696;63957.180;-0.67038;6.03339;7.92002;3
MAGN;35.698;63957.183;18.28739;-43.83723;-9.93452;3
LIGH;35.700;63957.187;2254.0;3
ACCE;35.705;63957.190;-0.64165;6.04296;7.82425;3
LIGH;35.712;63957.198;2254.0;3
ACCE;35.717;63957.200;-0.62249;6.08127;7.90087;3
MAGN;35.717;63957.203;18.28739;-43.83723;-9.93452;3
LIGH;35.720;63957.206;2254.0;3
ACCE;35.725;63957.210;-0.62249;6.10043;7.82425;3
LIGH;35.730;63957.216;2254.0;3
ACCE;35.736;63957.220;-0.61292;6.08127;7.85298;3
MAGN;35.737;63957.223;18.28739;-43.83723;-9.93452;3
LIGH;35.740;63957.226;2254.0;3
ACCE;35.745;63957.230;-0.62249;6.09085;7.76679;3
LIGH;35.752;63957.238;2254.0;3
ACCE;35.756;63957.240;-0.66080;6.10043;7.80510;3
MAGN;35.757;63957.243;18.47849;-43.90250;-10.56181;3
LIGH;35.760;63957.247;2254.0;3
ACCE;35.765;63957.250;-0.66080;6.06212;7.78594;3
LIGH;35.771;63957.257;2254.0;3
ACCE;35.776;63957.260;-0.68953;6.09085;7.86256;3
MAGN;35.777;63957.263;18.47849;-43.90250;-10.56181;3
LIGH;35.780;63957.266;2254.0;3
ACCE;35.785;63957.270;-0.69911;6.05254;7.77637;3
LIGH;35.790;63957.276;2254.0;3
ACCE;35.796;63957.280;-0.67038;6.09085;7.88171;3
MAGN;35.797;63957.283;18.47849;-43.90250;-10.56181;3
LIGH;35.800;63957.286;2254.0;3
ACCE;35.805;63957.290;-0.65122;6.06212;7.87214;3
LIGH;35.810;63957.296;2254.0;3
ACCE;35.819;63957.300;-0.62249;6.08127;7.89129;3
MAGN;35.820;63957.305;18.40810;-43.61852;-10.53432;3
LIGH;35.822;63957.309;2254.0;3
ACCE;35.825;63957.310;-0.61292;6.14831;7.81467;3
LIGH;35.830;63957.316;2254.0;3
ACCE;35.839;63957.321;-0.56503;6.11000;7.85298;3
MAGN;35.839;63957.325;18.40810;-43.61852;-10.53432;3
LIGH;35.842;63957.329;2254.0;3
ACCE;35.845;63957.330;-0.55545;6.12916;7.91044;3
LIGH;35.850;63957.336;2254.0;3
ACCE;35.859;63957.341;-0.61292;6.14831;8.01579;3
MAGN;35.859;63957.345;18.40810;-43.61852;-10.53432;3
LIGH;35.862;63957.349;2254.0;3
ACCE;35.865;63957.350;-0.61292;6.11958;7.98706;3
LIGH;35.870;63957.357;2254.0;3
ACCE;35.879;63957.360;-0.63207;6.11000;7.96790;3
MAGN;35.880;63957.365;18.73458;-43.82692;-10.32365;3
LIGH;35.883;63957.369;2254.0;3
ACCE;35.885;63957.370;-0.66080;6.10043;8.01579;3
LIGH;35.890;63957.376;2254.0;3
ACCE;35.899;63957.380;-0.66080;6.15789;7.92960;3
MAGN;35.899;63957.385;18.73458;-43.82692;-10.32365;3
LIGH;35.902;63957.389;2254.0;3
ACCE;35.905;63957.390;-0.61292;6.14831;7.85298;3
LIGH;35.910;63957.396;2254.0;3
ACCE;35.919;63957.400;-0.60334;6.14831;7.82425;3
MAGN;35.919;63957.405;18.73458;-43.82692;-10.32365;3
LIGH;35.922;63957.409;2254.0;3
[truncated: 4,225,195 more chars]
