# Supplementary material for: Off-Line Evaluation of Mobile-Centric Indoor Positioning Systems: The Experiences from the 2017 IPIN Competition
Source: Sensors (Basel). 2018 Feb 6;18(2):487. doi: 10.3390/s18020487 (PMC5855053; doi:10.3390/s18020487)
Supplement: Supplementary file 1 [file sensors-18-00487-s001.zip › 01-Training/UJIUB/logfile_UJIUB_R01-2017_H9.txt]

% LogFile created by the 'GetSensorData' App for Android.
% Date of creation: Wed Apr 05 11:22:42 GMT+02:00 2017
% Developed by LOPSI research group at CAR-CSIC, Spain (http://www.car.upm-csic.es/lopsi)
% Version 2.0 November 2016
% The 'GetSensorData' program stores information from Smartphone/Tablet internal sensors (Accelerometers, Gyroscopes, Magnetometers, Pressure, Ambient Light, Orientation, Sound level, GPS/GNSS positio, WiFi RSS, Cellular/GSM/3G signal strength,...) and also from external devices (e.g. RFCode RFID reader, XSens IMU or LPMS-B IMU)
%
% Phone used for this logfile:
% Manufacturer:            	HUAWEI
% Model:                   	MHA-L09
% API Android version:     	24
% Android version Release: 	7.0
%
% LogFile Data format:
% Accelerometer data: 	'ACCE;AppTimestamp(s);SensorTimestamp(s);Acc_X(m/s^2);Acc_Y(m/s^2);Acc_Z(m/s^2);Accuracy(integer)'
% Gyroscope data:     	'GYRO;AppTimestamp(s);SensorTimestamp(s);Gyr_X(rad/s);Gyr_Y(rad/s);Gyr_Z(rad/s);Accuracy(integer)'
% Magnetometer data:  	'MAGN;AppTimestamp(s);SensorTimestamp(s);Mag_X(uT);;Mag_Y(uT);Mag_Z(uT);Accuracy(integer)'
% Pressure data:      	'PRES;AppTimestamp(s);SensorTimestamp(s);Pres(mbar);Accuracy(integer)'
% Light data:         	'LIGH;AppTimestamp(s);SensorTimestamp(s);Light(lux);Accuracy(integer)'
% Proximity data:     	'PROX;AppTimestamp(s);SensorTimestamp(s);prox(?);Accuracy(integer)'
% Humidity data:      	'HUMI;AppTimestamp(s);SensorTimestamp(s);humi(Percentage);Accuracy(integer)'
% Temperature data:   	'TEMP;AppTimestamp(s);SensorTimestamp(s);temp(Celsius);Accuracy(integer)'
% Orientation data:   	'AHRS;AppTimestamp(s);SensorTimestamp(s);PitchX(deg);RollY(deg);YawZ(deg);RotVecX();RotVecY();RotVecZ();Accuracy(int)'
% GNSS/GPS data:      	'GNSS;AppTimestamp(s);SensorTimeStamp(s);Latit(deg);Long(deg);Altitude(m);Bearing(deg);Accuracy(m);Speed(m/s);SatInView;SatInUse'
% WIFI data:          	'WIFI;AppTimestamp(s);SensorTimeStamp(s);Name_SSID;MAC_BSSID;RSS(dBm);'
% Bluetooth data:     	'BLUE;AppTimestamp(s);Name;MAC_Address;RSS(dBm);'
% BLE 4.0 data:       	'BLE4;AppTimestamp(s);MajorID;MinorID;RSS(dBm);'
% Sound data:         	'SOUN;AppTimestamp(s);RMS;Pressure(Pa);SPL(dB);'
% RFID Reader data:   	'RFID;AppTimestamp(s);ReaderNumber(int);TagID(int);RSS_A(dBm);RSS_B(dBm);'
% IMU XSens data:     	'IMUX;AppTimestamp(s);SensorTimestamp(s);Counter;Acc_X(m/s^2);Acc_Y(m/s^2);Acc_Z(m/s^2);Gyr_X(rad/s);Gyr_Y(rad/s);Gyr_Z(rad/s);Mag_X(uT);;Mag_Y(uT);Mag_Z(uT);Roll(deg);Pitch(deg);Yaw(deg);Quat(1);Quat(2);Quat(3);Quat(4);Pressure(mbar);Temp(Celsius)'
% IMU LPMS-B data:    	'IMUL;AppTimestamp(s);SensorTimestamp(s);Counter;Acc_X(m/s^2);Acc_Y(m/s^2);Acc_Z(m/s^2);Gyr_X(rad/s);Gyr_Y(rad/s);Gyr_Z(rad/s);Mag_X(uT);;Mag_Y(uT);Mag_Z(uT);Roll(deg);Pitch(deg);Yaw(deg);Quat(1);Quat(2);Quat(3);Quat(4);Pressure(mbar);Temp(Celsius)'
% POSI Reference:    		'POSI;Timestamp(s);Counter;Latitude(degrees); Longitude(degrees);floor ID(0,1,2..4);Building ID(0,1,2..3);'
% 
% Note that there are two timestamps: 
%  -'AppTimestamp' is set by the Android App as data is read. It is not representative of when data is actually captured by the sensor (but has a common time reference for all sensors)
%  -'SensorTimestamp' is set by the sensor itself (the delta_time=SensorTimestamp(k)-SensorTimestamp(k-1) between two consecutive samples is an accurate estimate of the sampling interval). This timestamp is better for integrating inertial data. 

GYRO;0.022;64551.126;0.37141;-0.19914;-0.14294;3
ACCE;0.022;64551.130;-1.12049;5.59285;5.52582;3
MAGN;0.022;64551.137;14.12500;-40.50000;-6.06250;3
GYRO;0.022;64551.137;0.13928;-0.12828;-0.08919;3
PRES;0.023;64551.138;1013.8628;3
ACCE;0.023;64551.140;-1.18752;5.61201;5.35344;3
AHRS;0.023;64551.141;36.0634;0.9935;154.9710;0.05902;0.30396;0.92884;3
GYRO;0.023;64551.146;-0.11729;-0.02810;-0.05253;3
ACCE;0.023;64551.150;-0.79487;5.51624;6.11000;3
MAGN;0.026;64551.157;14.12500;-40.50000;-6.06250;3
GYRO;0.027;64551.157;-0.54245;0.06109;0.00122;3
PRES;0.027;64551.158;1013.8599;3
ACCE;0.035;64551.160;-0.40223;5.35344;7.01022;3
AHRS;0.035;64551.161;36.8059;1.6082;154.5270;0.05661;0.31084;0.92640;3
GYRO;0.035;64551.166;-0.54245;0.11240;0.00122;3
ACCE;0.039;64551.170;0.19154;5.24809;8.82024;3
MAGN;0.060;64551.177;14.12500;-40.50000;-6.68750;3
GYRO;0.060;64551.177;-0.47159;0.03054;-0.16371;3
PRES;0.061;64551.178;1013.8628;3
ACCE;0.061;64551.180;0.68953;5.13317;9.70131;3
AHRS;0.061;64551.181;36.2118;1.6745;154.5106;0.05500;0.30615;0.92797;3
GYRO;0.061;64551.186;-0.47159;0.03054;-0.33598;3
ACCE;0.061;64551.190;0.58419;5.17148;9.37569;3
LIGH;0.062;64551.192;16230.0;3
MAGN;0.066;64551.197;13.93750;-39.93750;-6.37500;3
GYRO;0.066;64551.197;0.06475;0.03787;-0.47770;3
PRES;0.066;64551.198;1013.8862;3
ACCE;0.069;64551.200;-0.15323;5.35344;8.74362;3
AHRS;0.069;64551.201;35.2075;1.4212;154.4992;0.05521;0.29756;0.93042;3
GYRO;0.081;64551.206;0.22602;0.04643;-0.53267;3
ACCE;0.081;64551.210;-0.95768;5.45878;8.00621;3
MAGN;0.086;64551.217;13.93750;-39.50000;-6.81250;3
GYRO;0.086;64551.218;0.26512;0.01710;-0.48869;3
PRES;0.087;64551.218;1013.8784;3
ACCE;0.089;64551.220;-1.60890;5.46836;7.55610;3
AHRS;0.090;64551.221;35.2714;1.8677;153.8104;0.05350;0.29857;0.92922;3
GYRO;0.095;64551.226;0.23335;-0.04765;-0.38485;3
ACCE;0.099;64551.230;-1.88663;5.43963;7.41245;3
MAGN;0.106;64551.237;13.93750;-39.18750;-6.68750;3
GYRO;0.106;64551.237;0.17837;-0.12095;-0.26512;3
PRES;0.107;64551.238;1013.8711;3
ACCE;0.109;64551.240;-1.81959;5.44920;7.35499;3
AHRS;0.109;64551.241;35.4798;3.0130;152.9386;0.04692;0.30200;0.92757;3
GYRO;0.115;64551.246;0.11851;-0.18204;-0.16738;3
ACCE;0.119;64551.250;-1.63763;5.51624;7.08684;3
MAGN;0.126;64551.257;14.06250;-38.87500;-6.50000;3
GYRO;0.126;64551.257;0.04276;-0.20647;-0.10873;3
PRES;0.126;64551.258;1013.8589;3
ACCE;0.131;64551.261;-1.56102;5.66947;6.69419;3
AHRS;0.131;64551.262;35.6776;3.0752;152.6195;0.04766;0.30358;0.92649;3
GYRO;0.138;64551.269;-0.07208;-0.19792;-0.07453;3
ACCE;0.140;64551.271;-1.50356;5.74608;6.40688;3
MAGN;0.147;64551.277;14.31250;-38.62500;-6.25000;3
GYRO;0.147;64551.277;-0.22724;-0.18204;-0.04154;3
PRES;0.147;64551.278;1013.8628;3
ACCE;0.149;64551.280;-1.22583;5.65032;6.63673;3
AHRS;0.150;64551.281;35.9281;3.6231;152.2169;0.04482;0.30647;0.92531;3
WIFI;0.155;64551.253;WAP129;20:17:FF:FF:F1:29;-66
WIFI;0.155;64551.253;WAP116;20:17:FF:FF:F1:16;-92
WIFI;0.155;64551.253;WAP114;20:17:FF:FF:F1:14;-75
WIFI;0.155;64551.253;WAP130;20:17:FF:FF:F1:30;-63
WIFI;0.155;64551.253;WAP122;20:17:FF:FF:F1:22;-68
WIFI;0.155;64547.938;WAP320;20:17:FF:FF:F3:20;-90
WIFI;0.155;64551.253;WAP123;20:17:FF:FF:F1:23;-77
WIFI;0.155;64551.253;WAP318;20:17:FF:FF:F3:18;-75
WIFI;0.155;64544.573;WAP240;20:17:FF:FF:F2:40;-85
WIFI;0.155;64544.573;WAP265;20:17:FF:FF:F2:65;-85
WIFI;0.155;64547.938;WAP143;20:17:FF:FF:F1:43;-88
WIFI;0.155;64551.253;WAP067;20:17:FF:FF:F0:67;-74
WIFI;0.155;64551.253;WAP267;20:17:FF:FF:F2:67;-77
WIFI;0.155;64551.253;WAP111;20:17:FF:FF:F1:11;-81
WIFI;0.155;64551.253;WAP299;20:17:FF:FF:F2:99;-91
WIFI;0.155;64544.573;WAP266;20:17:FF:FF:F2:66;-83
WIFI;0.155;64551.253;WAP108;20:17:FF:FF:F1:08;-73
WIFI;0.155;64551.253;WAP312;20:17:FF:FF:F3:12;-73
WIFI;0.155;64544.573;WAP315;20:17:FF:FF:F3:15;-76
WIFI;0.155;64551.253;WAP066;20:17:FF:FF:F0:66;-86
WIFI;0.155;64544.573;WAP322;20:17:FF:FF:F3:22;-90
WIFI;0.155;64551.253;WAP281;20:17:FF:FF:F2:81;-79
WIFI;0.155;64547.938;WAP025;20:17:FF:FF:F0:25;-84
WIFI;0.155;64551.253;WAP012;20:17:FF:FF:F0:12;-74
WIFI;0.155;64547.938;WAP082;20:17:FF:FF:F0:82;-86
WIFI;0.155;64551.253;WAP096;20:17:FF:FF:F0:96;-88
WIFI;0.155;64551.253;WAP078;20:17:FF:FF:F0:78;-79
WIFI;0.155;64551.253;WAP105;20:17:FF:FF:F1:05;-82
WIFI;0.155;64547.938;WAP028;20:17:FF:FF:F0:28;-90
WIFI;0.155;64547.938;WAP077;20:17:FF:FF:F0:77;-87
WIFI;0.155;64547.938;WAP006;20:17:FF:FF:F0:06;-88
WIFI;0.155;64547.938;WAP182;20:17:FF:FF:F1:82;-89
WIFI;0.155;64551.253;WAP015;20:17:FF:FF:F0:15;-75
WIFI;0.155;64551.253;WAP309;20:17:FF:FF:F3:09;-82
WIFI;0.155;64547.938;WAP272;20:17:FF:FF:F2:72;-89
WIFI;0.155;64551.253;WAP165;20:17:FF:FF:F1:65;-80
WIFI;0.155;64551.253;WAP181;20:17:FF:FF:F1:81;-80
WIFI;0.155;64551.253;WAP022;20:17:FF:FF:F0:22;-85
WIFI;0.155;64551.253;WAP070;20:17:FF:FF:F0:70;-94
WIFI;0.155;64551.253;WAP159;20:17:FF:FF:F1:59;-85
WIFI;0.155;64551.253;WAP127;20:17:FF:FF:F1:27;-82
WIFI;0.155;64551.253;WAP287;20:17:FF:FF:F2:87;-88
WIFI;0.155;64551.253;WAP285;20:17:FF:FF:F2:85;-89
GYRO;0.183;64551.286;-0.39095;-0.19059;-0.02077;3
ACCE;0.183;64551.290;-0.76614;5.42047;7.41245;3
MAGN;0.183;64551.297;14.87500;-38.50000;-5.81250;3
GYRO;0.183;64551.298;-0.49358;-0.24312;-0.04643;3
PRES;0.183;64551.298;1013.8574;3
ACCE;0.183;64551.300;-0.33519;5.22894;8.66701;3
AHRS;0.183;64551.301;35.6530;3.4267;152.1801;0.04593;0.30387;0.92586;3
GYRO;0.184;64551.306;-0.47647;-0.37141;-0.13073;3
ACCE;0.184;64551.310;-0.27773;5.21936;9.34696;3
MAGN;0.186;64551.317;15.31250;-39.06250;-5.81250;3
GYRO;0.186;64551.317;-0.32376;-0.52534;-0.23335;3
PRES;0.186;64551.318;1013.8652;3
ACCE;0.189;64551.320;-0.55545;5.31513;9.10754;3
AHRS;0.189;64551.321;34.8578;3.1393;152.2132;0.04652;0.29693;0.92780;3
GYRO;0.196;64551.326;-0.09774;-0.61453;-0.30665;3
ACCE;0.199;64551.330;-0.90980;5.48751;8.38928;3
MAGN;0.206;64551.337;15.62500;-39.06250;-6.25000;3
GYRO;0.206;64551.337;0.09407;-0.64141;-0.31276;3
PRES;0.207;64551.338;1013.8672;3
ACCE;0.210;64551.341;-1.05345;5.44920;7.51779;3
AHRS;0.210;64551.341;34.4700;2.7185;151.8834;0.04997;0.29284;0.92794;3
GYRO;0.215;64551.346;0.16860;-0.61942;-0.26145;3
ACCE;0.220;64551.350;-1.01514;5.30555;6.89530;3
MAGN;0.226;64551.357;15.75000;-39.37500;-6.37500;3
GYRO;0.226;64551.357;0.11118;-0.55955;-0.19181;3
PRES;0.227;64551.358;1013.8711;3
ACCE;0.231;64551.360;-0.91937;5.27682;6.88572;3
AHRS;0.231;64551.362;34.6038;2.6478;151.3170;0.05228;0.29353;0.92645;3
GYRO;0.235;64551.366;-0.02566;-0.49969;-0.13561;3
ACCE;0.239;64551.370;-0.85234;5.39174;6.90488;3
MAGN;0.246;64551.377;16.00000;-39.37500;-7.25000;3
GYRO;0.247;64551.377;-0.17226;-0.44838;-0.10629;3
PRES;0.247;64551.378;1013.8750;3
ACCE;0.249;64551.380;-0.90022;5.40132;6.96234;3
AHRS;0.249;64551.381;34.7171;2.1728;151.0079;0.05715;0.29333;0.92532;3
GYRO;0.255;64551.386;-0.28833;-0.35675;-0.08796;3
ACCE;0.259;64551.390;-0.99599;5.35344;7.14430;3
MAGN;0.266;64551.397;16.31250;-39.37500;-8.31250;3
GYRO;0.266;64551.397;-0.38729;-0.27489;-0.06353;3
PRES;0.266;64551.398;1013.8745;3
ACCE;0.269;64551.400;-0.90022;5.23851;7.46033;3
AHRS;0.269;64551.401;34.6878;2.1126;150.7287;0.05828;0.29283;0.92479;3
GYRO;0.275;64551.406;-0.47892;-0.25290;-0.02688;3
ACCE;0.279;64551.410;-0.86191;5.07571;7.80510;3
MAGN;0.286;64551.417;16.43750;-38.81250;-9.00000;3
GYRO;0.286;64551.417;-0.53756;-0.29199;0.01222;3
PRES;0.286;64551.418;1013.8745;3
ACCE;0.289;64551.420;-0.97683;5.01825;7.96790;3
AHRS;0.290;64551.421;34.2217;1.8805;150.5361;0.05964;0.28850;0.92542;3
GYRO;0.295;64551.426;-0.55344;-0.34331;0.05009;3
ACCE;0.299;64551.430;-0.83318;5.08528;8.35098;3
MAGN;0.306;64551.437;16.87500;-38.93750;-9.00000;3
GYRO;0.306;64551.437;-0.51068;-0.39095;0.10018;3
PRES;0.306;64551.438;1013.8623;3
ACCE;0.309;64551.440;-0.52672;5.12359;8.40844;3
AHRS;0.310;64551.441;33.4701;1.9556;150.4848;0.05754;0.28257;0.92717;3
GYRO;0.315;64551.446;-0.51068;-0.39095;0.10018;3
ACCE;0.319;64551.450;-0.18196;5.10444;8.44674;3
MAGN;0.326;64551.457;17.00000;-38.68750;-9.31250;3
GYRO;0.326;64551.458;-0.45204;-0.42028;0.04643;3
PRES;0.327;64551.458;1013.8433;3
ACCE;0.330;64551.460;0.03831;5.06613;8.77236;3
AHRS;0.330;64551.461;32.8329;1.4501;150.4790;0.06026;0.27636;0.92841;3
GYRO;0.335;64551.466;-0.42761;-0.48625;-0.02688;3
ACCE;0.339;64551.470;0.10534;5.11401;9.16500;3
MAGN;0.346;64551.477;16.68750;-38.37500;-9.43750;3
GYRO;0.346;64551.477;-0.37751;-0.59865;-0.11362;3
PRES;0.346;64551.478;1013.8662;3
ACCE;0.349;64551.480;0.14365;5.05655;9.01178;3
AHRS;0.349;64551.481;32.1959;0.8882;150.5938;0.06317;0.27008;0.92984;3
GYRO;0.355;64551.486;-0.33231;-0.70127;-0.20769;3
ACCE;0.359;64551.490;0.19154;4.80756;8.34140;3
MAGN;0.366;64551.497;16.25000;-38.50000;-9.75000;3
GYRO;0.366;64551.497;-0.34819;-0.75381;-0.29688;3
PRES;0.366;64551.498;1013.8574;3
ACCE;0.369;64551.500;0.10534;4.97994;8.15944;3
AHRS;0.370;64551.502;31.7531;0.3000;150.3864;0.06748;0.26512;0.93009;3
GYRO;0.375;64551.506;-0.42028;-0.81489;-0.35552;3
ACCE;0.379;64551.510;0.21069;5.09486;7.92002;3
MAGN;0.386;64551.517;15.75000;-38.75000;-10.06250;3
GYRO;0.386;64551.517;-0.52779;-0.91508;-0.39584;3
PRES;0.387;64551.518;1013.8706;3
ACCE;0.389;64551.520;0.21069;4.95121;7.95833;3
AHRS;0.395;64551.521;31.3563;-0.3783;149.9900;0.07303;0.26019;0.92973;3
GYRO;0.395;64551.526;-0.64996;-1.10444;-0.43494;3
SOUN;0.396;193.20;0.00590;49.39
ACCE;0.399;64551.530;0.06704;4.78840;7.98706;3
MAGN;0.406;64551.537;15.00000;-38.31250;-10.37500;3
GYRO;0.406;64551.537;-0.77702;-1.35368;-0.46792;3
PRES;0.406;64551.538;1013.8691;3
ACCE;0.409;64551.541;-0.09577;4.77883;8.02536;3
AHRS;0.410;64551.541;30.7770;-1.1879;149.5835;0.07925;0.25343;0.92961;3
LIGH;0.411;64551.542;17060.0;3
GYRO;0.415;64551.546;-0.89186;-1.58458;-0.47770;3
ACCE;0.419;64551.550;-0.02873;4.83629;8.05409;3
GNSS;0.420;1491384186.964;39.993799;-0.073809;102.809;39.363;16.0;1.0;15;12
GNSS;0.423;1491384186.964;39.993799;-0.073809;102.809;39.363;16.0;1.0;15;12
MAGN;0.427;64551.557;15.00000;-38.00000;-11.12500;3
GYRO;0.427;64551.558;-0.99082;-1.74463;-0.46548;3
PRES;0.428;64551.558;1013.8701;3
ACCE;0.430;64551.560;0.22027;4.75967;8.01579;3
AHRS;0.430;64551.561;29.8992;-2.2399;148.8322;0.08748;0.24337;0.92910;3
GYRO;0.435;64551.566;-1.10322;-1.84603;-0.44960;3
ACCE;0.439;64551.570;0.67038;4.55856;7.38372;3
MAGN;0.446;64551.577;14.87500;-37.56250;-11.56250;3
GYRO;0.446;64551.578;-1.26449;-1.86558;-0.45693;3
PRES;0.447;64551.578;1013.8574;3
ACCE;0.449;64551.580;1.18752;4.26168;6.65588;3
AHRS;0.450;64551.581;28.8744;-3.8698;148.3660;0.09938;0.23083;0.92893;3
GYRO;0.455;64551.586;-1.51006;-1.75929;-0.46792;3
ACCE;0.459;64551.590;1.39821;4.32872;6.29196;3
MAGN;0.466;64551.597;14.81250;-37.12500;-12.56250;3
GYRO;0.466;64551.597;-1.85703;-1.60780;-0.43982;3
PRES;0.466;64551.598;1013.8687;3
ACCE;0.469;64551.600;1.13006;4.53941;6.08127;3
AHRS;0.469;64551.601;27.8249;-6.0179;147.6088;0.11590;0.21637;0.92734;3
GYRO;0.475;64551.606;-2.17835;-1.32680;-0.36652;3
ACCE;0.479;64551.610;1.09176;4.27126;7.14430;3
MAGN;0.486;64551.617;14.81250;-36.37500;-14.06250;3
GYRO;0.487;64551.618;-2.42391;-1.07634;-0.27122;3
PRES;0.487;64551.618;1013.8696;3
ACCE;0.490;64551.620;1.53229;3.73495;7.80510;3
AHRS;0.491;64551.621;25.7933;-7.5091;146.9144;0.12460;0.19532;0.92826;3
GYRO;0.495;64551.626;-2.58396;-0.93951;-0.20281;3
ACCE;0.499;64551.630;1.89621;3.17950;7.75721;3
MAGN;0.506;64551.637;14.62500;-35.62500;-16.12500;3
GYRO;0.506;64551.637;-2.64627;-0.75259;-0.18692;3
PRES;0.507;64551.638;1013.8809;3
ACCE;0.509;64551.640;1.88663;2.83473;7.99663;3
AHRS;0.510;64551.641;23.2492;-8.6266;146.1143;0.12902;0.17074;0.92990;3
GYRO;0.515;64551.646;-2.62183;-0.50213;-0.20647;3
ACCE;0.519;64551.650;1.86748;2.59531;8.59997;3
MAGN;0.526;64551.657;14.31250;-34.75000;-17.87500;3
GYRO;0.526;64551.658;-2.53143;-0.28711;-0.23579;3
PRES;0.527;64551.658;1013.8804;3
ACCE;0.529;64551.660;1.74298;2.45166;9.18416;3
AHRS;0.530;64551.661;20.3224;-9.2528;145.5513;0.12790;0.14445;0.93289;3
GYRO;0.535;64551.666;-2.38237;-0.15882;-0.25168;3
ACCE;0.539;64551.670;1.57060;2.35589;9.70131;3
MAGN;0.546;64551.677;14.18750;-33.87500;-19.68750;3
GYRO;0.546;64551.678;-2.17957;-0.10140;-0.23824;3
PRES;0.547;64551.678;1013.8882;3
ACCE;0.549;64551.680;1.48441;2.12605;10.30464;3
AHRS;0.549;64551.681;17.1968;-9.3995;144.7478;0.12233;0.11748;0.93546;3
GYRO;0.555;64551.686;-1.93033;-0.09285;-0.19548;3
ACCE;0.559;64551.690;1.50356;1.85790;10.44830;3
MAGN;0.566;64551.697;13.87500;-32.50000;-21.43750;3
GYRO;0.566;64551.697;-1.36956;-0.09285;-0.09774;3
PRES;0.566;64551.698;1013.8862;3
ACCE;0.569;64551.700;1.41737;1.62806;10.19930;3
AHRS;0.569;64551.701;14.9376;-9.3762;144.2824;0.11686;0.09846;0.93732;3
GYRO;0.575;64551.706;-1.36956;-0.09285;-0.09774;3
ACCE;0.579;64551.710;1.46525;1.49398;9.90242;3
MAGN;0.586;64551.717;13.81250;-31.62500;-23.25000;3
GYRO;0.586;64551.717;-0.94928;0.11362;0.03176;3
PRES;0.586;64551.718;1013.8682;3
ACCE;0.589;64551.720;1.35991;1.47483;9.66300;3
AHRS;0.589;64551.721;13.0916;-9.2323;143.9804;0.11117;0.08334;0.93890;3
GYRO;0.595;64551.726;-0.84544;0.23702;0.12584;3
ACCE;0.599;64551.730;1.14922;1.48441;9.63427;3
MAGN;0.606;64551.737;13.93750;-30.87500;-24.56250;3
GYRO;0.606;64551.737;-0.82711;0.27978;0.24679;3
PRES;0.607;64551.738;1013.8647;3
ACCE;0.610;64551.741;1.07260;1.37906;9.78750;3
AHRS;0.610;64551.741;12.0347;-9.1027;143.9389;0.10739;0.07494;0.94010;3
GYRO;0.615;64551.746;-0.89186;0.15516;0.40806;3
ACCE;0.619;64551.750;0.73741;1.83875;9.66300;3
MAGN;0.628;64551.759;13.93750;-30.43750;-26.06250;3
GYRO;0.629;64551.759;-1.01892;-0.01710;0.62553;3
PRES;0.629;64551.760;1013.8765;3
AHRS;0.630;64551.761;10.7278;-8.5613;144.1609;0.09939;0.06583;0.94253;3
ACCE;0.631;64551.762;0.80445;2.26013;9.06924;3
GYRO;0.635;64551.766;-1.16187;0.00489;0.80634;3
ACCE;0.639;64551.770;1.17795;2.06859;9.16500;3
MAGN;0.646;64551.777;13.62500;-30.00000;-27.18750;3
GYRO;0.646;64551.777;-1.27426;0.07819;0.90042;3
PRES;0.647;64551.778;1013.8721;3
ACCE;0.649;64551.780;1.55144;1.50356;9.46189;3
AHRS;0.650;64551.781;9.6077;-8.6858;144.6932;0.09723;0.05669;0.94491;3
GYRO;0.655;64551.786;-1.33169;0.13806;0.91263;3
ACCE;0.660;64551.790;1.74298;1.19710;9.61511;3
MAGN;0.666;64551.797;13.62500;-29.56250;-27.93750;3
GYRO;0.666;64551.797;-1.31703;0.23579;0.90042;3
PRES;0.666;64551.798;1013.8711;3
ACCE;0.669;64551.800;1.58975;1.07260;9.77792;3
AHRS;0.670;64551.801;8.0823;-8.7816;145.4725;0.09378;0.04444;0.94818;3
GYRO;0.675;64551.806;-1.22051;0.35430;0.91141;3
ACCE;0.679;64551.810;1.32160;0.90022;9.81623;3
MAGN;0.686;64551.817;13.43750;-28.81250;-28.12500;3
GYRO;0.687;64551.818;-1.06535;0.44104;0.95295;3
PRES;0.687;64551.818;1013.8730;3
ACCE;0.689;64551.821;1.15879;0.59376;9.98861;3
AHRS;0.691;64551.821;6.3568;-8.6073;146.2778;0.08774;0.03118;0.95164;3
GYRO;0.695;64551.826;-0.89309;0.48869;0.99449;3
ACCE;0.699;64551.830;1.31202;0.19154;10.31422;3
MAGN;0.706;64551.837;13.00000;-28.31250;-28.68750;3
GYRO;0.706;64551.837;-0.72449;0.48747;0.98960;3
PRES;0.706;64551.838;1013.8779;3
ACCE;0.709;64551.840;1.48441;0.00000;10.50576;3
AHRS;0.710;64551.841;4.9357;-8.0863;147.1924;0.07970;0.02131;0.95516;3
GYRO;0.715;64551.846;-0.56322;0.47525;0.92974;3
ACCE;0.719;64551.850;1.54187;0.08619;10.30464;3
MAGN;0.726;64551.857;12.56250;-27.56250;-29.31250;3
GYRO;0.726;64551.858;-0.40439;0.53023;0.85888;3
PRES;0.726;64551.858;1013.8779;3
ACCE;0.729;64551.860;1.31202;0.16281;10.19930;3
AHRS;0.729;64551.861;3.9548;-7.5996;148.1618;0.07313;0.01494;0.95834;3
GYRO;0.735;64551.866;-0.24923;0.66829;0.81245;3
ACCE;0.739;64551.870;0.90022;-0.22027;10.08438;3
MAGN;0.746;64551.877;12.56250;-27.00000;-29.56250;3
GYRO;0.746;64551.877;-0.10751;0.84788;0.79779;3
PRES;0.746;64551.878;1013.8838;3
ACCE;0.749;64551.880;0.61292;-0.61292;10.40999;3
AHRS;0.749;64551.881;3.2081;-7.0513;149.1110;0.06669;0.01056;0.96123;3
GYRO;0.755;64551.886;0.02077;0.99327;0.79046;3
ACCE;0.759;64551.890;0.52672;-0.60334;10.74518;3
LIGH;0.760;64551.892;16177.0;3
MAGN;0.766;64551.897;12.31250;-27.12500;-29.75000;3
GYRO;0.766;64551.897;0.14172;1.09223;0.79535;3
PRES;0.766;64551.898;1013.8750;3
ACCE;0.769;64551.900;0.41180;-0.18196;10.79306;3
AHRS;0.770;64551.901;2.9689;-6.1079;149.9463;0.05814;0.01118;0.96375;3
GYRO;0.775;64551.906;0.26145;1.15087;0.81612;3
ACCE;0.779;64551.910;0.48842;0.27773;10.52491;3
MAGN;0.786;64551.917;12.12500;-27.43750;-30.50000;3
GYRO;0.786;64551.917;0.37751;1.12155;0.83078;3
PRES;0.786;64551.918;1013.8784;3
ACCE;0.789;64551.920;0.35434;0.50757;10.18972;3
AHRS;0.789;64551.921;2.7592;-4.6627;150.9885;0.04540;0.01310;0.96680;3
GYRO;0.795;64551.926;0.45448;0.99327;0.84177;3
ACCE;0.799;64551.930;0.50757;0.72784;10.20888;3
MAGN;0.806;64551.937;12.25000;-27.12500;-30.18750;3
GYRO;0.806;64551.937;0.47647;0.80390;0.84544;3
PRES;0.806;64551.938;1013.8740;3
ACCE;0.809;64551.940;0.74699;0.77572;10.23761;3
AHRS;0.810;64551.941;3.1133;-3.4092;151.9279;0.03543;0.01913;0.96916;3
GYRO;0.815;64551.946;0.43860;0.54245;0.79779;3
ACCE;0.819;64551.950;0.67038;0.80445;10.05565;3
MAGN;0.826;64551.957;12.43750;-27.56250;-29.75000;3
GYRO;0.826;64551.957;0.24068;0.11606;0.64141;3
PRES;0.826;64551.958;1013.8784;3
ACCE;0.829;64551.960;0.38307;0.79487;9.90242;3
AHRS;0.830;64551.961;3.6652;-2.6715;152.8739;0.03015;0.02561;0.97118;3
GYRO;0.835;64551.966;0.24068;0.11606;0.64141;3
ACCE;0.839;64551.970;0.22984;0.43096;9.32781;3
MAGN;0.846;64551.977;12.31250;-27.87500;-29.56250;3
GYRO;0.846;64551.977;0.04032;0.14416;0.63530;3
PRES;0.847;64551.978;1013.8735;3
ACCE;0.849;64551.980;0.41180;-0.14365;8.95431;3
AHRS;0.850;64551.981;3.8893;-2.5536;153.5453;0.02944;0.02793;0.97249;3
GYRO;0.855;64551.986;-0.00855;0.34819;0.62308;3
ACCE;0.859;64551.990;0.42138;0.08619;9.09797;3
MAGN;0.866;64551.997;12.00000;-27.87500;-29.12500;3
GYRO;0.867;64551.998;-0.00489;0.57666;0.62919;3
PRES;0.867;64551.998;1013.8638;3
ACCE;0.869;64552.000;0.25857;0.60334;9.54808;3
AHRS;0.869;64552.001;3.5951;-2.4143;154.3337;0.02750;0.02590;0.97418;3
GYRO;0.875;64552.006;0.04765;0.70983;0.65607;3
ACCE;0.879;64552.010;0.46926;0.67995;10.04607;3
MAGN;0.886;64552.017;11.75000;-27.75000;-28.43750;3
GYRO;0.887;64552.017;0.11973;0.72937;0.64874;3
PRES;0.887;64552.018;1013.8521;3
ACCE;0.889;64552.020;0.68953;0.51715;10.33337;3
AHRS;0.890;64552.021;3.5530;-1.7776;155.0027;0.02184;0.02691;0.97561;3
GYRO;0.895;64552.026;0.18937;0.67806;0.57666;3
ACCE;0.899;64552.030;0.64165;0.68953;10.30464;3
MAGN;0.906;64552.037;11.75000;-28.18750;-28.12500;3
GYRO;0.906;64552.037;0.24923;0.60353;0.47892;3
PRES;0.906;64552.038;1013.8647;3
ACCE;0.909;64552.040;0.46926;1.04387;9.65342;3
AHRS;0.910;64552.041;3.6364;-1.1982;155.6906;0.01690;0.02881;0.97697;3
GYRO;0.915;64552.046;0.29199;0.59865;0.40317;3
ACCE;0.919;64552.050;0.35434;0.90022;9.08839;3
MAGN;0.926;64552.057;11.75000;-28.31250;-27.68750;3
GYRO;0.927;64552.058;0.30665;0.65240;0.34331;3
PRES;0.927;64552.058;1013.8662;3
ACCE;0.929;64552.060;0.47884;0.38307;9.27035;3
AHRS;0.930;64552.061;3.9068;-0.5276;156.2080;0.01153;0.03241;0.97791;3
GYRO;0.935;64552.066;0.29199;0.67440;0.24435;3
ACCE;0.939;64552.070;0.74699;0.26815;9.48104;3
SOUN;0.941;220.57;0.00673;50.54
MAGN;0.946;64552.077;11.93750;-29.18750;-27.06250;3
GYRO;0.946;64552.077;0.27245;0.68417;0.10507;3
PRES;0.947;64552.078;1013.8594;3
ACCE;0.949;64552.080;0.30646;0.68953;9.83538;3
AHRS;0.949;64552.081;4.1716;-0.0006;156.5699;0.00740;0.03564;0.97852;3
GYRO;0.955;64552.086;0.29077;0.69272;-0.01222;3
ACCE;0.959;64552.090;0.03831;1.03430;9.70131;3
MAGN;0.966;64552.097;12.06250;-29.50000;-26.93750;3
GYRO;0.966;64552.097;0.36041;0.69272;-0.03910;3
PRES;0.967;64552.098;1013.8608;3
ACCE;0.969;64552.100;0.00000;1.43652;9.69173;3
AHRS;0.970;64552.101;4.4709;0.7316;156.6936;0.00163;0.03949;0.97867;3
GYRO;0.975;64552.106;0.45815;0.67440;0.03299;3
ACCE;0.980;64552.110;0.05746;1.71425;9.78750;3
MAGN;0.986;64552.117;12.37500;-29.62500;-26.62500;3
GYRO;0.986;64552.117;0.53390;0.58399;0.16005;3
PRES;0.986;64552.118;1013.8691;3
ACCE;0.989;64552.120;0.09577;1.75256;9.58638;3
AHRS;0.990;64552.121;5.1192;1.3900;156.5628;-0.00280;0.04619;0.97822;3
GYRO;0.995;64552.126;0.54734;0.36896;0.30421;3
ACCE;0.999;64552.130;-0.90022;1.49398;9.59596;3
MAGN;1.006;64552.137;12.50000;-29.93750;-26.62500;3
GYRO;1.006;64552.138;0.49480;0.05376;0.44227;3
PRES;1.007;64552.138;1013.8716;3
ACCE;1.009;64552.141;-1.86748;1.36948;8.96389;3
AHRS;1.010;64552.141;5.7687;2.0737;156.7448;-0.00756;0.05292;0.97826;3
GYRO;1.015;64552.146;0.39706;-0.26878;0.57788;3
ACCE;1.019;64552.150;-1.80044;1.25456;8.22648;3
MAGN;1.026;64552.157;12.50000;-30.25000;-26.50000;3
GYRO;1.026;64552.157;0.28100;-0.45448;0.69150;3
PRES;1.027;64552.158;1013.8662;3
ACCE;1.029;64552.160;-0.88107;0.95768;8.27436;3
AHRS;1.031;64552.161;6.4065;2.8033;157.3816;-0.01299;0.05957;0.97903;3
GYRO;1.035;64552.166;0.18082;-0.48381;0.74526;3
ACCE;1.039;64552.170;0.13408;0.90980;8.67659;3
MAGN;1.046;64552.177;11.93750;-30.25000;-26.18750;3
GYRO;1.047;64552.177;0.12584;-0.38973;0.71593;3
PRES;1.047;64552.178;1013.8677;3
ACCE;1.049;64552.180;0.75657;1.33118;9.15543;3
AHRS;1.050;64552.181;6.7600;2.2000;158.1502;-0.00764;0.06151;0.98020;3
GYRO;1.055;64552.186;0.13806;-0.20281;0.64019;3
ACCE;1.059;64552.190;0.81403;1.75256;9.16500;3
MAGN;1.066;64552.197;11.81250;-30.50000;-26.18750;3
GYRO;1.066;64552.197;0.22235;0.02566;0.58032;3
PRES;1.067;64552.198;1013.8574;3
ACCE;1.069;64552.200;0.48842;2.01113;8.74362;3
AHRS;1.069;64552.201;7.0519;1.1612;158.8261;0.00136;0.06231;0.98118;3
GYRO;1.076;64552.206;0.34941;0.28711;0.57544;3
ACCE;1.079;64552.210;-0.24900;1.96325;8.37971;3
MAGN;1.086;64552.217;11.56250;-31.12500;-26.06250;3
GYRO;1.086;64552.217;0.45571;0.55100;0.63897;3
PRES;1.086;64552.218;1013.8638;3
ACCE;1.089;64552.221;-0.59376;1.70467;7.76679;3
AHRS;1.090;64552.221;7.3084;1.1373;159.4174;0.00164;0.06448;0.98198;3
GYRO;1.095;64552.226;0.47403;0.75747;0.73548;3
ACCE;1.099;64552.230;-0.53630;1.59933;7.46991;3
MAGN;1.106;64552.237;11.12500;-31.37500;-25.75000;3
GYRO;1.106;64552.237;0.14661;0.91874;0.79290;3
PRES;1.106;64552.238;1013.8550;3
ACCE;1.109;64552.240;-0.11492;1.56102;8.01579;3
AHRS;1.110;64552.241;8.1156;1.8531;160.1474;-0.00369;0.07248;0.98263;3
LIGH;1.110;64552.242;14843.0;3
GYRO;1.115;64552.246;0.14661;0.91874;0.79290;3
ACCE;1.119;64552.250;0.17238;0.97683;8.42759;3
MAGN;1.126;64552.257;10.87500;-31.81250;-25.75000;3
GYRO;1.127;64552.258;-0.41294;0.43738;0.48625;3
PRES;1.127;64552.258;1013.8618;3
ACCE;1.130;64552.261;0.41180;0.57461;8.89685;3
AHRS;1.130;64552.262;8.3297;2.8257;161.0954;-0.01233;0.07566;0.98381;3
GYRO;1.137;64552.269;-0.56077;0.23824;0.28222;3
ACCE;1.140;64552.271;0.27773;0.76614;9.74919;3
MAGN;1.146;64552.277;11.12500;-31.81250;-25.62500;3
GYRO;1.146;64552.277;-0.51068;0.16493;0.17226;3
PRES;1.146;64552.278;1013.8418;3
ACCE;1.149;64552.280;0.04788;1.03430;10.18015;3
AHRS;1.150;64552.281;7.6734;2.7919;161.5754;-0.01328;0.06992;0.98486;3
GYRO;1.155;64552.286;-0.32132;0.17715;0.17593;3
ACCE;1.159;64552.290;-0.11492;1.19710;9.84496;3
MAGN;1.166;64552.297;10.87500;-31.81250;-25.62500;3
GYRO;1.166;64552.297;-0.14294;0.22235;0.22724;3
PRES;1.166;64552.298;1013.8447;3
ACCE;1.169;64552.300;-0.32561;1.54187;8.99262;3
AHRS;1.170;64552.301;7.0975;2.9568;161.7870;-0.01563;0.06517;0.98543;3
GYRO;1.175;64552.306;-0.12706;0.22235;0.26512;3
ACCE;1.179;64552.310;-0.72784;2.09732;9.09797;3
MAGN;1.186;64552.317;10.75000;-31.37500;-25.43750;3
GYRO;1.186;64552.317;-0.29444;0.06597;0.29077;3
PRES;1.186;64552.318;1013.8486;3
ACCE;1.189;64552.320;0.04788;1.13006;8.11156;3
AHRS;1.190;64552.321;7.1288;3.0781;162.0091;-0.01676;0.06557;0.98570;3
GYRO;1.195;64552.326;-0.51435;-0.01100;0.25168;3
ACCE;1.199;64552.330;-0.20111;0.69911;8.58082;3
MAGN;1.206;64552.338;10.56250;-31.37500;-25.75000;3
GYRO;1.206;64552.338;-0.68295;-0.03421;0.19670;3
PRES;1.207;64552.338;1013.8467;3
ACCE;1.209;64552.340;-0.84276;0.94810;9.56723;3
AHRS;1.209;64552.341;6.7918;3.1199;162.3585;-0.01777;0.06268;0.98632;3
GYRO;1.215;64552.346;-0.74648;-0.09652;0.22113;3
ACCE;1.219;64552.350;-1.10133;0.99599;10.31422;3
MAGN;1.226;64552.357;10.18750;-31.06250;-25.87500;3
GYRO;1.226;64552.357;-0.72693;-0.19670;0.32742;3
PRES;1.226;64552.358;1013.8555;3
ACCE;1.229;64552.360;-0.68953;0.65122;10.31422;3
AHRS;1.230;64552.361;6.0235;3.2045;162.6612;-0.01969;0.05613;0.98704;3
GYRO;1.235;64552.366;-0.65607;-0.26878;0.41905;3
ACCE;1.239;64552.370;-0.32561;0.45011;10.03649;3
MAGN;1.246;64552.377;10.00000;-30.75000;-26.50000;3
GYRO;1.246;64552.378;-0.58154;-0.29688;0.45937;3
PRES;1.246;64552.378;1013.8604;3
ACCE;1.249;64552.380;-0.14365;0.38307;9.60554;3
AHRS;1.250;64552.381;5.1714;2.9257;163.0934;-0.01860;0.04836;0.98798;3
GYRO;1.255;64552.386;-0.51068;-0.20647;0.42638;3
ACCE;1.259;64552.390;-0.00958;0.24900;9.45231;3
MAGN;1.266;64552.397;9.87500;-30.62500;-26.93750;3
GYRO;1.266;64552.397;-0.47159;-0.10263;0.36285;3
PRES;1.266;64552.398;1013.8633;3
ACCE;1.269;64552.400;-0.14365;0.09577;9.48104;3
AHRS;1.270;64552.401;4.4289;2.4306;163.6008;-0.01547;0.04126;0.98893;3
GYRO;1.275;64552.406;-0.43005;-0.00855;0.26756;3
ACCE;1.279;64552.410;-0.39265;0.00958;10.11311;3
MAGN;1.286;64552.417;9.75000;-30.62500;-27.37500;3
GYRO;1.286;64552.417;-0.36896;0.02077;0.18082;3
PRES;1.287;64552.418;1013.8560;3
ACCE;1.289;64552.420;-0.27773;-0.02873;10.62068;3
AHRS;1.290;64552.421;3.9018;2.2962;163.9953;-0.01509;0.03649;0.98958;3
GYRO;1.295;64552.426;-0.29322;-0.05376;0.09285;3
ACCE;1.299;64552.430;-0.15323;-0.02873;10.86010;3
MAGN;1.306;64552.437;9.56250;-30.31250;-27.81250;3
GYRO;1.306;64552.437;-0.20647;-0.21502;-0.01955;3
PRES;1.306;64552.438;1013.8711;3
ACCE;1.309;64552.440;0.02873;0.00000;10.78348;3
AHRS;1.309;64552.441;3.2663;2.2571;164.2281;-0.01559;0.03093;0.99002;3
GYRO;1.315;64552.446;-0.12462;-0.44471;-0.15760;3
ACCE;1.319;64552.450;0.25857;0.18196;10.40999;3
MAGN;1.326;64552.457;9.25000;-29.87500;-28.56250;3
GYRO;1.327;64552.458;-0.06109;-0.66951;-0.30910;3
PRES;1.327;64552.458;1013.8657;3
ACCE;1.329;64552.460;0.74699;-0.06704;9.54808;3
AHRS;1.330;64552.461;3.0266;2.0206;164.1930;-0.01383;0.02858;0.99006;3
GYRO;1.335;64552.466;-0.03299;-0.79657;-0.45937;3
ACCE;1.339;64552.470;0.32561;0.15323;9.27035;3
MAGN;1.346;64552.477;8.87500;-30.12500;-28.56250;3
GYRO;1.346;64552.477;-0.07086;-0.81367;-0.62797;3
PRES;1.346;64552.478;1013.8755;3
ACCE;1.349;64552.480;-1.24498;0.82361;9.84496;3
AHRS;1.350;64552.481;2.7675;0.8408;163.7103;-0.00384;0.02494;0.98962;3
GYRO;1.355;64552.486;-0.15027;-0.81367;-0.71593;3
ACCE;1.360;64552.490;-0.48842;0.49799;10.73560;3
MAGN;1.366;64552.497;8.87500;-30.00000;-28.12500;3
GYRO;1.366;64552.497;-0.03176;-0.86132;-0.63041;3
PRES;1.367;64552.498;1013.8677;3
ACCE;1.369;64552.500;-0.34477;0.91937;11.43471;3
AHRS;1.370;64552.501;2.6807;-0.0542;162.9827;0.00393;0.02306;0.98872;3
GYRO;1.375;64552.506;-0.03176;-0.86132;-0.63041;3
ACCE;1.379;64552.510;-0.26815;1.12049;10.74518;3
MAGN;1.386;64552.517;8.56250;-29.87500;-28.43750;3
GYRO;1.386;64552.517;0.11973;-1.21073;-0.47159;3
PRES;1.386;64552.518;1013.8726;3
ACCE;1.389;64552.520;-0.25857;1.10133;9.70131;3
AHRS;1.390;64552.521;2.7576;-0.8062;162.3139;0.01065;0.02269;0.98778;3
GYRO;1.395;64552.526;0.05253;-1.30603;-0.38607;3
ACCE;1.399;64552.530;-0.72784;3.07416;10.39084;3
MAGN;1.406;64552.537;8.43750;-29.43750;-28.43750;3
GYRO;1.406;64552.538;-0.01222;-1.43065;-0.22846;3
PRES;1.407;64552.538;1013.8740;3
ACCE;1.409;64552.540;-0.98641;2.33674;9.93115;3
AHRS;1.410;64552.541;2.9056;-2.1571;161.7458;0.02260;0.02204;0.98677;3
GYRO;1.415;64552.546;-0.09774;-1.55404;-0.03910;3
ACCE;1.419;64552.550;-0.20111;0.99599;9.30866;3
GNSS;1.420;1491384187.962;39.993780;-0.073813;102.765;39.363;16.0;0.0;15;13
GNSS;1.423;1491384187.962;39.993780;-0.073813;102.765;39.363;16.0;0.0;15;13
MAGN;1.426;64552.557;8.43750;-29.56250;-28.12500;3
GYRO;1.426;64552.557;-0.24557;-1.64201;0.10996;3
PRES;1.426;64552.558;1013.8706;3
ACCE;1.430;64552.560;0.60334;-0.35434;8.91601;3
AHRS;1.430;64552.561;3.5046;-3.1300;161.6216;0.03183;0.02582;0.98620;3
GYRO;1.435;64552.566;-0.43982;-1.70187;0.13806;3
ACCE;1.439;64552.570;1.48441;-1.51314;9.44273;3
MAGN;1.446;64552.577;8.00000;-29.12500;-28.31250;3
GYRO;1.446;64552.577;-0.65118;-1.81183;-0.02566;3
PRES;1.446;64552.578;1013.8569;3
ACCE;1.449;64552.580;2.21224;-2.15478;10.53449;3
AHRS;1.450;64552.581;3.1956;-4.9645;161.5766;0.04719;0.02057;0.98560;3
GYRO;1.455;64552.586;-0.86621;-2.05862;-0.36041;3
ACCE;1.459;64552.590;2.78685;-2.03986;11.19529;3
LIGH;1.460;64552.592;14731.0;3
MAGN;1.466;64552.597;7.43750;-28.81250;-28.87500;3
GYRO;1.467;64552.597;-1.05802;-2.38970;-0.79168;3
PRES;1.467;64552.598;1013.8545;3
ACCE;1.470;64552.600;3.14119;-1.21625;10.89841;3
AHRS;1.470;64552.601;1.5773;-7.4272;161.4581;0.06613;0.00312;0.98463;3
GYRO;1.475;64552.606;-1.18386;-2.66459;-1.20829;3
ACCE;1.479;64552.610;2.99754;-0.25857;10.40999;3
MAGN;1.486;64552.617;6.43750;-28.75000;-29.00000;3
GYRO;1.486;64552.617;-1.21196;-2.82342;-1.50639;3
PRES;1.487;64552.618;1013.8467;3
ACCE;1.490;64552.621;2.83473;0.01915;10.14184;3
AHRS;1.490;64552.622;0.5494;-9.9635;160.2827;0.08637;-0.01016;0.98143;3
SOUN;1.492;172.55;0.00527;48.41
GYRO;1.495;64552.626;-1.15454;-2.90528;-1.67255;3
ACCE;1.499;64552.630;2.93050;-0.20111;10.10353;3
MAGN;1.506;64552.637;5.31250;-28.62500;-29.50000;3
GYRO;1.506;64552.637;-1.00426;-2.91138;-1.76418;3
PRES;1.506;64552.638;1013.8608;3
ACCE;1.509;64552.640;3.15077;-0.58419;10.12268;3
AHRS;1.509;64552.641;-0.4231;-13.3821;158.2070;0.11372;-0.02563;0.97536;3
GYRO;1.515;64552.646;-0.77702;-2.82708;-1.80816;3
ACCE;1.519;64552.650;3.06458;-0.60334;10.46745;3
MAGN;1.526;64552.657;4.18750;-27.81250;-30.25000;3
GYRO;1.527;64552.658;-0.51191;-2.72446;-1.81305;3
PRES;1.527;64552.658;1013.8569;3
ACCE;1.529;64552.660;3.02627;-0.46926;10.78348;3
AHRS;1.530;64552.661;-1.0404;-16.9160;155.8108;0.14193;-0.03960;0.96741;3
GYRO;1.535;64552.666;-0.24190;-2.68292;-1.80205;3
ACCE;1.539;64552.670;3.17950;-0.53630;10.45787;3
MAGN;1.546;64552.677;3.50000;-26.93750;-31.25000;3
GYRO;1.546;64552.677;-0.02932;-2.72935;-1.81060;3
PRES;1.547;64552.678;1013.8721;3
ACCE;1.549;64552.680;3.26569;-0.70868;9.50019;3
AHRS;1.550;64552.681;-1.0671;-19.5901;153.8893;0.16365;-0.04737;0.96027;3
GYRO;1.555;64552.686;0.09407;-2.77699;-1.85459;3
ACCE;1.559;64552.690;3.61046;-0.56503;8.89685;3
MAGN;1.566;64552.697;2.62500;-26.31250;-32.12500;3
GYRO;1.567;64552.697;0.14905;-2.78921;-1.91934;3
PRES;1.567;64552.698;1013.8716;3
ACCE;1.569;64552.701;3.62003;0.06704;8.64786;3
AHRS;1.570;64552.701;-0.3518;-22.7391;151.8477;0.19048;-0.05086;0.95108;3
GYRO;1.575;64552.706;0.16616;-2.78921;-1.94988;3
ACCE;1.579;64552.710;3.86903;0.47884;8.40844;3
MAGN;1.586;64552.717;1.75000;-26.00000;-32.68750;3
GYRO;1.586;64552.717;0.17349;-2.79410;-1.91690;3
PRES;1.586;64552.718;1013.8604;3
ACCE;1.589;64552.720;4.75010;0.24900;8.38928;3
AHRS;1.590;64552.721;0.6766;-25.7092;149.9802;0.21637;-0.05206;0.94132;3
GYRO;1.595;64552.726;0.17349;-2.83075;-1.89246;3
ACCE;1.599;64552.730;5.50666;0.00000;8.58082;3
MAGN;1.606;64552.737;0.93750;-25.68750;-32.68750;3
GYRO;1.606;64552.738;0.17104;-2.89917;-1.95110;3
PRES;1.607;64552.738;1013.8506;3
ACCE;1.609;64552.740;5.65989;0.12450;8.58082;3
AHRS;1.609;64552.741;1.9178;-29.0202;147.8794;0.24522;-0.05374;0.92903;3
GYRO;1.615;64552.746;0.17593;-2.92604;-2.05495;3
ACCE;1.619;64552.750;5.73651;0.35434;8.43717;3
MAGN;1.628;64552.759;0.37500;-25.68750;-32.56250;3
GYRO;1.628;64552.759;0.17593;-2.91749;-2.16002;3
PRES;1.628;64552.759;1013.8481;3
AHRS;1.629;64552.761;3.1462;-32.5056;145.9549;0.27523;-0.05670;0.91538;3
ACCE;1.631;64552.762;5.67905;0.66080;8.00621;3
GYRO;1.635;64552.766;0.17593;-2.91749;-2.16002;3
ACCE;1.639;64552.770;5.46836;0.91937;7.73806;3
MAGN;1.648;64552.777;-0.62500;-25.81250;-31.87500;3
GYRO;1.649;64552.778;0.13439;-2.87229;-2.10626;3
PRES;1.649;64552.778;1013.8481;3
ACCE;1.650;64552.780;5.40132;0.94810;7.25922;3
AHRS;1.650;64552.781;4.6269;-35.5647;143.9905;0.30209;-0.05777;0.90105;3
GYRO;1.655;64552.786;0.12828;-2.78799;-2.09527;3
ACCE;1.659;64552.790;5.66947;0.34477;6.68461;3
MAGN;1.666;64552.797;-1.12500;-26.25000;-31.12500;3
GYRO;1.666;64552.797;0.14783;-2.65604;-2.17346;3
PRES;1.666;64552.798;1013.8452;3
ACCE;1.669;64552.800;5.77481;-0.05746;7.31668;3
AHRS;1.670;64552.801;6.1210;-38.4178;142.2495;0.32719;-0.05858;0.88659;3
GYRO;1.675;64552.806;0.20281;-2.54486;-2.34572;3
ACCE;1.679;64552.810;6.00466;-0.05746;8.37013;3
MAGN;1.686;64552.817;-1.56250;-26.37500;-30.68750;3
GYRO;1.686;64552.817;0.29932;-2.55708;-2.56319;3
PRES;1.686;64552.818;1013.8521;3
ACCE;1.689;64552.820;6.17704;0.00000;9.02135;3
AHRS;1.690;64552.821;7.8724;-41.2709;140.3801;0.35256;-0.05871;0.87018;3
GYRO;1.695;64552.826;0.41661;-2.79165;-2.76600;3
ACCE;1.699;64552.830;6.08127;0.46926;9.34696;3
MAGN;1.706;64552.837;-1.81250;-26.93750;-30.43750;3
GYRO;1.706;64552.838;0.55833;-3.20826;-2.91994;3
PRES;1.707;64552.838;1013.8701;3
ACCE;1.709;64552.840;6.15789;1.05345;9.27993;3
AHRS;1.709;64552.841;9.4784;-43.2669;138.6065;0.37084;-0.05801;0.85583;3
GYRO;1.715;64552.846;0.73304;-3.67741;-3.04455;3
ACCE;1.719;64552.850;6.49307;1.30245;8.05409;3
MAGN;1.726;64552.857;-2.18750;-27.81250;-29.81250;3
GYRO;1.727;64552.858;0.89675;-4.01094;-3.17039;3
PRES;1.727;64552.858;1013.8706;3
ACCE;1.729;64552.860;6.98149;1.50356;6.25365;3
AHRS;1.730;64552.861;12.3847;-46.6629;136.7009;0.40251;-0.05320;0.83271;3
GYRO;1.735;64552.866;0.99938;-4.11723;-3.29623;3
ACCE;1.740;64552.870;6.78996;2.34632;5.11401;3
MAGN;1.746;64552.877;-2.18750;-28.43750;-29.50000;3
GYRO;1.746;64552.877;1.01037;-4.05981;-3.35609;3
PRES;1.746;64552.878;1013.8604;3
ACCE;1.750;64552.880;6.10043;3.38061;4.46279;3
AHRS;1.750;64552.881;15.2300;-50.4745;135.1998;0.43640;-0.05022;0.80739;3
GYRO;1.755;64552.886;0.93340;-3.94619;-3.29867;3
ACCE;1.759;64552.890;5.42047;3.89776;3.28484;3
MAGN;1.766;64552.897;-2.75000;-29.31250;-28.93750;3
GYRO;1.767;64552.898;0.79779;-3.73483;-3.13496;3
PRES;1.767;64552.898;1013.8599;3
ACCE;1.769;64552.900;5.14275;4.32872;3.05500;3
AHRS;1.770;64552.901;19.3295;-55.0249;133.6312;0.47723;-0.04241;0.77318;3
GYRO;1.775;64552.906;0.67195;-3.41229;-2.90039;3
ACCE;1.779;64552.910;5.48751;4.50110;3.68707;3
MAGN;1.786;64552.917;-2.87500;-29.87500;-27.87500;3
GYRO;1.786;64552.917;0.60476;-3.17283;-2.64138;3
PRES;1.787;64552.918;1013.8657;3
ACCE;1.789;64552.920;6.15789;4.40533;3.86903;3
AHRS;1.789;64552.921;23.7044;-58.9031;132.1262;0.51238;-0.03178;0.73794;3
GYRO;1.795;64552.926;0.60476;-3.00057;-2.42636;3
ACCE;1.799;64552.930;6.82826;4.19464;3.88818;3
MAGN;1.806;64552.937;-2.81250;-30.62500;-26.56250;3
GYRO;1.806;64552.938;0.63652;-2.88695;-2.29074;3
PRES;1.807;64552.938;1013.8623;3
ACCE;1.809;64552.940;7.28795;4.07972;3.38061;3
AHRS;1.810;64552.941;26.9447;-62.3829;131.2055;0.54100;-0.02654;0.70778;3
LIGH;1.810;64552.942;14016.0;3
GYRO;1.815;64552.946;0.64752;-2.80998;-2.24676;3
ACCE;1.819;64552.950;7.46033;4.21380;3.01669;3
MAGN;1.826;64552.957;-2.93750;-31.37500;-25.68750;3
GYRO;1.826;64552.957;0.62186;-2.76233;-2.28464;3
PRES;1.826;64552.958;1013.8569;3
ACCE;1.829;64552.960;7.35499;4.47237;2.81558;3
AHRS;1.829;64552.961;29.3557;-65.2759;130.6983;0.56318;-0.02368;0.68338;3
GYRO;1.835;64552.966;0.55589;-2.76233;-2.38726;3
ACCE;1.839;64552.970;7.06768;4.75967;2.68151;3
MAGN;1.846;64552.977;-2.50000;-32.12500;-24.50000;3
GYRO;1.846;64552.977;0.46548;-2.82098;-2.52043;3
PRES;1.846;64552.978;1013.8740;3
ACCE;1.849;64552.980;6.63673;4.98952;2.61447;3
AHRS;1.849;64552.981;32.1625;-68.3304;130.5284;0.58600;-0.01762;0.65701;3
GYRO;1.855;64552.986;0.37507;-2.92116;-2.64871;3
ACCE;1.859;64552.990;7.33583;4.56814;2.33674;3
MAGN;1.866;64552.997;-2.37500;-32.43750;-23.75000;3
GYRO;1.866;64552.997;0.30421;-3.03722;-2.77211;3
PRES;1.866;64552.998;1013.8760;3
ACCE;1.869;64553.000;7.57525;4.41491;1.86748;3
AHRS;1.870;64553.001;35.0922;-71.0957;129.8600;0.60605;-0.01271;0.62842;3
GYRO;1.875;64553.006;0.18204;-3.20338;-2.97369;3
ACCE;1.879;64553.010;6.09085;5.50666;1.61848;3
MAGN;1.886;64553.017;-2.37500;-32.87500;-23.18750;3
GYRO;1.887;64553.018;0.06109;-3.09098;-3.20338;3
PRES;1.887;64553.018;1013.8623;3
ACCE;1.889;64553.020;5.70778;6.76123;0.89064;3
AHRS;1.890;64553.021;38.3647;-74.2626;129.4004;0.62739;-0.00681;0.59600;3
GYRO;1.895;64553.026;0.06109;-3.09098;-3.20338;3
ACCE;1.899;64553.030;6.30154;7.24007;0.84276;3
MAGN;1.906;64553.037;-2.18750;-33.31250;-23.00000;3
GYRO;1.906;64553.037;0.08919;-2.77699;-3.01279;3
PRES;1.906;64553.038;1013.8511;3
ACCE;1.909;64553.040;6.24408;7.40287;0.78530;3
AHRS;1.909;64553.041;42.5836;-77.5091;128.2727;0.64836;0.00037;0.55467;3
GYRO;1.915;64553.046;0.06353;-2.77699;-2.91016;3
ACCE;1.919;64553.050;5.84185;7.44118;0.86191;3
MAGN;1.926;64553.057;-1.62500;-33.31250;-22.56250;3
GYRO;1.926;64553.057;0.06597;-2.60962;-2.83564;3
PRES;1.927;64553.058;1013.8540;3
ACCE;1.930;64553.060;6.23450;7.21134;1.30245;3
AHRS;1.931;64553.061;46.1106;-80.2786;127.7502;0.66439;0.00761;0.52039;3
SOUN;1.932;181.14;0.00553;48.83
GYRO;1.935;64553.066;0.09774;-2.59618;-2.85518;3
ACCE;1.939;64553.070;7.05811;6.92403;1.73340;3
MAGN;1.946;64553.077;-1.31250;-34.06250;-22.25000;3
GYRO;1.946;64553.077;0.18570;-2.66582;-2.99324;3
PRES;1.946;64553.078;1013.8530;3
ACCE;1.949;64553.080;7.47949;6.77080;1.80044;3
AHRS;1.950;64553.081;49.3064;-82.5531;126.9711;0.67645;0.01285;0.48835;3
GYRO;1.955;64553.086;0.34208;-2.74645;-3.21682;3
ACCE;1.959;64553.090;7.35499;6.78038;1.38864;3
MAGN;1.966;64553.097;0.06250;-34.06250;-22.00000;3
GYRO;1.966;64553.097;0.52901;-2.77211;-3.47705;3
PRES;1.967;64553.098;1013.8560;3
ACCE;1.969;64553.101;6.61757;6.97192;1.47483;3
AHRS;1.970;64553.101;52.8678;-85.5962;127.0824;0.69019;0.02136;0.45346;3
GYRO;1.975;64553.106;0.71838;-2.81609;-3.71895;3
ACCE;1.979;64553.110;5.48751;7.12514;1.70467;3
MAGN;1.986;64553.117;1.75000;-34.75000;-21.93750;3
GYRO;1.986;64553.118;0.90164;-2.96636;-3.91565;3
PRES;1.987;64553.118;1013.8540;3
ACCE;1.989;64553.120;4.54898;6.88572;1.81002;3
AHRS;1.990;64553.121;56.2932;-88.4406;127.3022;0.70110;0.03001;0.42024;3
GYRO;1.995;64553.126;1.07634;-3.19971;-4.08913;3
ACCE;1.999;64553.130;3.78284;6.85699;1.48441;3
MAGN;2.006;64553.137;3.00000;-35.31250;-21.62500;3
GYRO;2.006;64553.138;1.25472;-3.44039;-4.24551;3
PRES;2.007;64553.138;1013.8560;3
ACCE;2.009;64553.140;3.03585;7.11557;1.18752;3
AHRS;2.009;64553.141;60.9365;-93.9539;129.9451;0.71732;0.04690;0.37603;3
GYRO;2.015;64553.146;1.44531;-3.67863;-4.35913;3
ACCE;2.019;64553.150;2.32716;7.44118;0.79487;3
MAGN;2.030;64553.157;4.43750;-35.68750;-21.18750;3
GYRO;2.030;64553.157;1.65178;-3.88144;-4.38968;3
PRES;2.031;64553.158;1013.8540;3
ACCE;2.031;64553.160;1.53229;7.79552;-0.16281;3
AHRS;2.031;64553.161;65.5562;-99.6336;132.7031;0.72852;0.06233;0.33103;3
GYRO;2.035;64553.166;1.89124;-3.90832;-4.31515;3
ACCE;2.039;64553.170;0.81403;8.48505;-0.21069;3
MAGN;2.046;64553.177;6.25000;-35.68750;-20.62500;3
GYRO;2.046;64553.177;2.15635;-3.83135;-4.12334;3
PRES;2.047;64553.178;1013.8491;3
ACCE;2.049;64553.180;0.14365;9.05966;-0.67038;3
AHRS;2.050;64553.181;70.0692;-112.4305;141.8857;0.74747;0.07953;0.27457;3
GYRO;2.055;64553.186;2.41658;-3.70917;-3.82035;3
ACCE;2.059;64553.190;-0.32561;9.44273;-1.28329;3
MAGN;2.066;64553.197;7.68750;-36.18750;-19.43750;3
GYRO;2.066;64553.197;2.65971;-3.52103;-3.44650;3
PRES;2.066;64553.198;1013.8555;3
ACCE;2.069;64553.200;-0.28730;9.50019;-1.84832;3
AHRS;2.070;64553.201;73.8194;-132.0078;157.5057;0.76408;0.09707;0.21191;3
GYRO;2.075;64553.206;2.85641;-3.35487;-3.07021;3
ACCE;2.079;64553.210;0.09577;9.23204;-2.76770;3
MAGN;2.086;64553.217;9.18750;-36.37500;-17.62500;3
GYRO;2.086;64553.218;2.97369;-3.25836;-2.76600;3
PRES;2.087;64553.218;1013.8491;3
ACCE;2.089;64553.220;0.56503;8.68616;-4.06057;3
AHRS;2.089;64553.221;73.8448;-154.1307;176.5787;0.78283;0.11115;0.16139;3
GYRO;2.095;64553.226;3.01034;-3.16306;-2.58885;3
ACCE;2.099;64553.230;0.62249;8.34140;-4.38618;3
MAGN;2.106;64553.237;10.75000;-36.43750;-16.31250;3
GYRO;2.106;64553.237;2.96636;-3.08120;-2.52532;3
PRES;2.106;64553.238;1013.8506;3
ACCE;2.110;64553.240;0.28730;7.97748;-4.44364;3
AHRS;2.110;64553.241;71.1352;-171.3360;-169.3409;0.80352;0.11908;0.11505;3
GYRO;2.115;64553.246;2.83319;-3.10564;-2.53020;3
ACCE;2.119;64553.250;-0.00958;7.54652;-4.33829;3
MAGN;2.126;64553.257;12.68750;-36.62500;-14.93750;3
GYRO;2.127;64553.257;2.62916;-3.18627;-2.55953;3
PRES;2.127;64553.258;1013.8579;3
ACCE;2.130;64553.261;-0.08619;7.35499;-4.62560;3
AHRS;2.131;64553.262;67.8177;176.3169;-159.5354;0.81949;0.12971;0.07280;3
GYRO;2.138;64553.269;2.38726;-3.30722;-2.59984;3
ACCE;2.140;64553.271;-0.42138;7.52737;-5.51624;3
MAGN;2.146;64553.277;13.87500;-36.93750;-13.50000;3
GYRO;2.146;64553.277;2.15513;-3.33655;-2.62428;3
PRES;2.147;64553.278;1013.8442;3
ACCE;2.149;64553.280;-0.95768;8.20732;-6.51223;3
AHRS;2.150;64553.281;64.0769;167.9972;-154.0777;0.83401;0.13504;0.03196;3
GYRO;2.155;64553.286;1.98653;-3.10930;-2.59007;3
ACCE;2.159;64553.290;-1.59933;9.23204;-6.61757;3
LIGH;2.161;64553.292;5102.0;3
MAGN;2.166;64553.297;15.00000;-37.12500;-12.00000;3
GYRO;2.167;64553.297;1.81671;-2.12092;-2.21988;3
PRES;2.167;64553.298;1013.8521;3
ACCE;2.169;64553.300;-2.26970;9.72046;-6.55054;3
AHRS;2.170;64553.301;60.7572;159.5560;-148.5083;0.84150;0.14402;-0.01230;3
GYRO;2.175;64553.306;1.81671;-2.12092;-2.21988;3
ACCE;2.179;64553.310;-2.82516;9.30866;-6.42604;3
MAGN;2.186;64553.317;16.50000;-36.75000;-11.12500;3
GYRO;2.186;64553.317;1.54182;-1.27549;-1.56626;3
PRES;2.186;64553.318;1013.8491;3
ACCE;2.189;64553.320;-2.77727;8.43717;-6.15789;3
AHRS;2.189;64553.321;57.6724;154.9843;-145.7940;0.84811;0.15167;-0.04285;3
GYRO;2.195;64553.326;1.31825;-1.02503;-1.35856;3
ACCE;2.199;64553.330;-2.25055;7.57525;-5.41090;3
MAGN;2.206;64553.337;17.62500;-36.75000;-9.93750;3
GYRO;2.206;64553.338;1.08734;-0.97494;-1.30603;3
PRES;2.207;64553.338;1013.8530;3
ACCE;2.210;64553.340;-1.85790;7.16345;-4.81713;3
AHRS;2.210;64553.341;55.1626;152.0104;-143.6384;0.85204;0.16197;-0.06347;3
GYRO;2.215;64553.346;0.91508;-1.05069;-1.36345;3
ACCE;2.219;64553.350;-1.99198;7.14430;-4.40533;3
MAGN;2.226;64553.357;18.50000;-36.93750;-9.00000;3
GYRO;2.226;64553.357;0.84788;-1.15820;-1.45630;3
PRES;2.227;64553.358;1013.8423;3
ACCE;2.229;64553.360;-2.48039;6.98149;-3.39019;3
AHRS;2.230;64553.361;53.4856;150.5836;-142.7923;0.85509;0.16728;-0.07604;3
GYRO;2.235;64553.366;0.94318;-1.31703;-1.54793;3
ACCE;2.239;64553.370;-2.96881;6.82826;-3.01669;3
MAGN;2.246;64553.377;19.56250;-36.68750;-8.43750;3
GYRO;2.246;64553.378;1.16920;-1.46241;-1.62001;3
PRES;2.247;64553.378;1013.8286;3
ACCE;2.249;64553.380;-3.32315;6.65588;-3.29442;3
AHRS;2.249;64553.381;51.5782;147.6882;-140.6086;0.85504;0.17750;-0.09505;3
GYRO;2.255;64553.386;1.45264;-1.53083;-1.63834;3
ACCE;2.259;64553.390;-3.74453;6.70376;-3.65834;3
MAGN;2.266;64553.397;20.56250;-36.56250;-8.25000;3
GYRO;2.266;64553.397;1.75685;-1.51861;-1.57603;3
PRES;2.266;64553.398;1013.8301;3
ACCE;2.269;64553.400;-4.08930;6.95276;-4.07014;3
AHRS;2.270;64553.401;49.8800;144.5632;-138.9485;0.85390;0.18267;-0.11760;3
GYRO;2.275;64553.406;2.03540;-1.42698;-1.44042;3
ACCE;2.279;64553.410;-4.40533;6.99107;-4.49152;3
MAGN;2.286;64553.417;21.00000;-36.68750;-7.50000;3
GYRO;2.286;64553.418;2.23332;-1.27549;-1.26449;3
PRES;2.287;64553.418;1013.8306;3
ACCE;2.289;64553.420;-4.52983;6.60800;-4.84586;3
AHRS;2.290;64553.421;46.9527;142.2817;-138.1222;0.85668;0.18993;-0.14218;3
GYRO;2.295;64553.426;2.32984;-1.13377;-1.10322;3
ACCE;2.300;64553.430;-4.54898;6.11958;-5.42047;3
MAGN;2.306;64553.437;22.12500;-36.43750;-7.06250;3
GYRO;2.306;64553.437;2.33717;-1.00060;-1.00548;3
PRES;2.307;64553.438;1013.8462;3
ACCE;2.309;64553.440;-4.49152;5.84185;-6.28239;3
AHRS;2.310;64553.441;44.2146;141.0013;-138.5184;0.86123;0.19181;-0.16358;3
GYRO;2.316;64553.446;2.28097;-0.84666;-0.96639;3
ACCE;2.319;64553.450;-4.67348;6.08127;-6.81869;3
MAGN;2.326;64553.457;22.68750;-36.43750;-5.62500;3
GYRO;2.327;64553.457;2.17590;-0.70983;-0.92118;3
PRES;2.327;64553.458;1013.8516;3
ACCE;2.329;64553.460;-4.98952;6.35900;-7.35499;3
AHRS;2.330;64553.461;41.3244;140.4571;-139.2128;0.86692;0.19495;-0.18096;3
GYRO;2.335;64553.466;2.03785;-0.59498;-0.81856;3
ACCE;2.339;64553.470;-5.11401;6.41646;-7.76679;3
MAGN;2.346;64553.477;23.50000;-36.50000;-4.43750;3
GYRO;2.346;64553.477;1.87536;-0.45448;-0.67195;3
PRES;2.347;64553.478;1013.8447;3
ACCE;2.349;64553.480;-4.90333;6.25365;-7.78594;3
AHRS;2.350;64553.481;38.5743;140.6724;-140.3769;0.87389;0.19668;-0.19340;3
GYRO;2.355;64553.486;1.69698;-0.27122;-0.52901;3
ACCE;2.359;64553.490;-4.29999;5.88974;-7.71891;3
MAGN;2.366;64553.497;24.06250;-36.50000;-2.93750;3
GYRO;2.366;64553.497;1.50639;-0.06964;-0.43249;3
PRES;2.367;64553.498;1013.8574;3
ACCE;2.369;64553.501;-3.92649;5.66947;-7.84340;3
AHRS;2.370;64553.501;36.3484;140.6262;-141.0148;0.87836;0.19945;-0.20373;3
GYRO;2.376;64553.506;1.30481;0.13561;-0.38485;3
ACCE;2.379;64553.510;-3.63919;5.61201;-7.75721;3
MAGN;2.386;64553.517;24.81250;-36.50000;-1.87500;3
GYRO;2.386;64553.517;1.10933;0.40073;-0.35919;3
PRES;2.386;64553.518;1013.8613;3
ACCE;2.389;64553.520;-3.50511;5.59285;-7.24964;3
AHRS;2.389;64553.521;34.7235;141.9483;-142.1374;0.88505;0.20072;-0.20279;3
GYRO;2.395;64553.526;0.95173;0.69516;-0.32376;3
ACCE;2.399;64553.530;-3.65834;5.54497;-6.78996;3
MAGN;2.406;64553.537;25.37500;-36.50000;-0.25000;3
GYRO;2.406;64553.537;0.85643;0.95295;-0.26145;3
PRES;2.406;64553.538;1013.8467;3
ACCE;2.410;64553.541;-3.83072;5.32470;-6.25365;3
AHRS;2.410;64553.541;33.4709;142.7106;-142.6803;0.88914;0.20310;-0.20277;3
GYRO;2.415;64553.546;0.86865;1.20340;-0.17226;3
ACCE;2.419;64553.550;-3.94564;5.36301;-6.34942;3
GNSS;2.421;1491384188.961;39.993768;-0.073820;102.731;39.363;16.0;0.0;16;14
GNSS;2.424;1491384188.961;39.993768;-0.073820;102.731;39.363;16.0;0.0;16;14
MAGN;2.426;64553.557;26.06250;-36.12500;0.31250;3
GYRO;2.426;64553.557;1.22540;1.51861;0.01100;3
PRES;2.426;64553.558;1013.8472;3
ACCE;2.429;64553.560;-3.94564;5.49709;-6.75165;3
AHRS;2.429;64553.561;32.7928;144.3826;-143.1335;0.89380;0.20690;-0.19337;3
GYRO;2.435;64553.566;1.22540;1.51861;0.01100;3
ACCE;2.440;64553.570;-3.88818;5.42047;-7.42203;3
MAGN;2.446;64553.577;26.43750;-36.00000;1.37500;3
GYRO;2.446;64553.577;1.62124;2.05251;0.19181;3
PRES;2.446;64553.578;1013.8589;3
ACCE;2.449;64553.581;-4.20422;5.66947;-7.90087;3
AHRS;2.450;64553.581;31.6575;146.6357;-144.1040;0.90087;0.20950;-0.18222;3
GYRO;2.455;64553.586;1.79839;2.43124;0.31154;3
ACCE;2.461;64553.590;-3.35188;5.43005;-7.92002;3
MAGN;2.466;64553.597;27.00000;-35.81250;3.12500;3
GYRO;2.466;64553.597;1.91323;2.58518;0.39828;3
PRES;2.466;64553.598;1013.8594;3
ACCE;2.470;64553.600;-2.86347;4.93206;-7.85298;3
AHRS;2.470;64553.601;30.3926;149.8861;-145.5134;0.91020;0.21121;-0.16439;3
GYRO;2.476;64553.606;1.93522;2.55586;0.42394;3
ACCE;2.479;64553.610;-2.73897;4.43406;-7.74764;3
SOUN;2.483;155.89;0.00476;47.53
MAGN;2.486;64553.617;27.06250;-35.87500;5.18750;3
GYRO;2.486;64553.617;1.88757;2.40559;0.39828;3
PRES;2.487;64553.618;1013.8584;3
ACCE;2.490;64553.620;-2.18351;3.81157;-7.25922;3
AHRS;2.490;64553.621;28.7117;153.6812;-147.2247;0.92094;0.21199;-0.14347;3
GYRO;2.495;64553.626;1.82649;2.11359;0.30055;3
ACCE;2.499;64553.630;-1.37906;3.40934;-6.88572;3
MAGN;2.506;64553.637;26.75000;-35.68750;6.93750;3
GYRO;2.507;64553.638;1.80205;1.70065;0.10751;3
PRES;2.507;64553.638;1013.8696;3
ACCE;2.510;64553.640;-1.10133;3.33273;-7.34541;3
AHRS;2.510;64553.641;26.8998;157.7905;-148.9384;0.93151;0.21237;-0.11937;3
LIGH;2.511;64553.642;2759.0;3
GYRO;2.515;64553.646;1.83015;1.27671;-0.10629;3
ACCE;2.519;64553.650;-1.30245;3.49553;-8.46590;3
MAGN;2.526;64553.657;26.50000;-35.87500;9.50000;3
GYRO;2.526;64553.657;1.88391;0.96272;-0.25534;3
PRES;2.526;64553.658;1013.8696;3
ACCE;2.529;64553.660;-1.49398;3.84988;-9.60554;3
AHRS;2.531;64553.661;25.1282;160.0444;-149.8717;0.93805;0.21344;-0.10762;3
GYRO;2.535;64553.666;1.91690;0.84788;-0.31276;3
ACCE;2.539;64553.670;-1.48441;4.09887;-10.53449;3
MAGN;2.546;64553.677;25.81250;-35.81250;11.81250;3
GYRO;2.546;64553.677;1.88635;0.93585;-0.28833;3
PRES;2.546;64553.678;1013.8569;3
ACCE;2.549;64553.680;-1.58017;4.03184;-11.03248;3
AHRS;2.550;64553.681;22.9641;162.1275;-150.4946;0.94405;0.21662;-0.09713;3
GYRO;2.555;64553.686;1.78250;1.16797;-0.18692;3
ACCE;2.559;64553.690;-1.83875;3.89776;-11.30063;3
MAGN;2.566;64553.697;25.81250;-35.37500;13.62500;3
GYRO;2.567;64553.698;1.63712;1.52472;-0.03543;3
PRES;2.567;64553.698;1013.8613;3
ACCE;2.569;64553.700;-1.86748;3.82115;-11.07079;3
AHRS;2.569;64553.701;20.7061;163.3898;-150.8719;0.94865;0.21965;-0.09281;3
GYRO;2.575;64553.706;1.50762;1.97798;0.14172;3
ACCE;2.579;64553.710;-1.47483;3.69665;-10.44830;3
MAGN;2.586;64553.717;25.56250;-34.81250;15.50000;3
GYRO;2.586;64553.717;1.44286;2.42880;0.30421;3
PRES;2.586;64553.718;1013.8662;3
ACCE;2.589;64553.720;-0.87149;3.42850;-9.97903;3
AHRS;2.589;64553.721;18.9993;165.6360;-151.4116;0.95335;0.22161;-0.07906;3
GYRO;2.595;64553.726;1.45752;2.79288;0.40561;3
ACCE;2.599;64553.730;-0.37350;3.14119;-9.78750;3
MAGN;2.606;64553.737;25.37500;-34.06250;17.56250;3
GYRO;2.607;64553.737;1.51983;3.02134;0.43494;3
PRES;2.607;64553.738;1013.8535;3
ACCE;2.609;64553.740;-0.12450;2.79643;-9.65342;3
AHRS;2.610;64553.741;17.4782;168.6618;-152.2039;0.95837;0.22168;-0.05846;3
GYRO;2.615;64553.746;1.56992;3.09709;0.42028;3
ACCE;2.620;64553.750;-0.01915;2.44209;-9.62469;3
MAGN;2.628;64553.759;24.68750;-33.50000;19.18750;3
GYRO;2.628;64553.759;1.51495;3.04822;0.38362;3
PRES;2.629;64553.759;1013.8369;3
AHRS;2.629;64553.761;15.7572;173.2817;-153.1993;0.96380;0.22136;-0.02475;3
ACCE;2.631;64553.762;-0.11492;2.32716;-9.73961;3
GYRO;2.635;64553.766;1.36223;2.98469;0.35919;3
ACCE;2.639;64553.770;-0.18196;2.28886;-9.50977;3
MAGN;2.652;64553.777;23.68750;-32.75000;21.25000;3
GYRO;2.652;64553.777;1.19607;3.02745;0.37751;3
PRES;2.652;64553.778;1013.8442;3
ACCE;2.653;64553.780;-0.03831;2.37505;-8.93516;3
AHRS;2.653;64553.781;14.2440;176.5753;-153.8049;0.96688;0.22115;-0.00080;3
GYRO;2.655;64553.786;1.08123;3.10686;0.43860;3
ACCE;2.661;64553.790;0.29688;2.26013;-8.61913;3
MAGN;2.666;64553.797;22.18750;-32.12500;23.62500;3
GYRO;2.666;64553.797;1.05069;3.09831;0.52046;3
PRES;2.666;64553.798;1013.8521;3
ACCE;2.669;64553.800;0.79487;2.02071;-8.71489;3
AHRS;2.669;64553.801;13.0494;-179.8594;-154.3294;0.96867;0.22085;0.02643;3
GYRO;2.676;64553.806;1.09589;3.02867;0.58277;3
ACCE;2.679;64553.810;1.11091;1.87705;-8.92558;3
MAGN;2.686;64553.817;20.50000;-31.62500;25.37500;3
GYRO;2.686;64553.817;1.29992;3.09709;0.62797;3
PRES;2.686;64553.818;1013.8540;3
ACCE;2.689;64553.820;1.60890;1.59933;-9.11712;3
AHRS;2.690;64553.821;11.8268;-176.1842;-154.9536;0.96973;0.21891;0.05466;3
GYRO;2.695;64553.826;1.29992;3.09709;0.62797;3
ACCE;2.699;64553.830;2.34632;1.28329;-9.01178;3
MAGN;2.706;64553.837;18.25000;-31.43750;27.12500;3
GYRO;2.706;64553.837;1.49784;3.40863;0.61820;3
PRES;2.706;64553.838;1013.8418;3
ACCE;2.710;64553.840;3.21781;0.99599;-9.08839;3
AHRS;2.710;64553.841;10.2398;-172.3121;-155.5979;0.97006;0.21587;0.08408;3
GYRO;2.715;64553.846;1.55282;3.45872;0.60109;3
ACCE;2.719;64553.850;3.82115;0.74699;-9.08839;3
MAGN;2.726;64553.857;16.31250;-30.81250;29.31250;3
GYRO;2.727;64553.857;1.59314;3.50881;0.60964;3
PRES;2.727;64553.858;1013.8486;3
ACCE;2.729;64553.860;3.99353;0.68953;-9.05008;3
AHRS;2.729;64553.861;8.4233;-168.3425;-156.0898;0.96908;0.21281;0.11422;3
GYRO;2.735;64553.866;1.62979;3.55768;0.63774;3
ACCE;2.739;64553.870;3.97437;0.60334;-9.20331;3
MAGN;2.746;64553.877;14.37500;-30.50000;30.75000;3
GYRO;2.746;64553.877;1.66033;3.60288;0.65607;3
PRES;2.746;64553.878;1013.8389;3
ACCE;2.749;64553.880;4.09887;0.53630;-9.30866;3
AHRS;2.750;64553.881;6.2841;-163.6151;-156.3897;0.96580;0.20984;0.15037;3
GYRO;2.755;64553.886;1.69698;3.61877;0.64507;3
ACCE;2.759;64553.890;4.49152;0.39265;-9.33739;3
MAGN;2.766;64553.898;11.87500;-30.25000;32.25000;3
GYRO;2.767;64553.898;1.75074;3.61632;0.57666;3
PRES;2.767;64553.898;1013.8511;3
ACCE;2.769;64553.900;5.09486;0.01915;-9.06924;3
AHRS;2.770;64553.901;3.8820;-159.6417;-154.8578;-0.95881;-0.21994;-0.17965;3
GYRO;2.775;64553.906;1.79961;3.57356;0.44104;3
ACCE;2.779;64553.910;5.48751;-0.11492;-8.55209;3
MAGN;2.786;64553.917;9.43750;-29.50000;34.12500;3
GYRO;2.786;64553.917;1.80816;3.44772;0.28466;3
PRES;2.786;64553.918;1013.8569;3
ACCE;2.789;64553.920;5.89931;-0.25857;-7.86256;3
AHRS;2.789;64553.921;1.7323;-155.3125;-154.7160;-0.95238;-0.21693;-0.21180;3
GYRO;2.795;64553.926;1.78495;3.24003;0.16616;3
ACCE;2.799;64553.930;6.39731;-0.29688;-7.64229;3
MAGN;2.806;64553.937;7.37500;-28.56250;35.62500;3
GYRO;2.806;64553.937;1.76540;2.94315;0.11729;3
PRES;2.806;64553.938;1013.8584;3
ACCE;2.809;64553.940;6.74207;-0.09577;-8.31267;3
AHRS;2.810;64553.941;-0.4916;-151.6619;-152.7031;-0.94244;-0.22776;-0.23689;3
GYRO;2.815;64553.946;1.78861;2.68781;0.07086;3
ACCE;2.819;64553.950;6.93361;-0.12450;-9.52892;3
MAGN;2.826;64553.957;4.68750;-27.31250;36.62500;3
GYRO;2.826;64553.957;1.82160;2.65604;-0.02077;3
PRES;2.826;64553.958;1013.8652;3
ACCE;2.829;64553.960;7.12514;-0.62249;-10.31422;3
AHRS;2.829;64553.961;-2.1666;-147.6706;-151.6434;-0.93233;-0.23011;-0.26542;3
GYRO;2.835;64553.966;1.78984;2.83319;-0.16127;3
ACCE;2.839;64553.970;7.10599;-0.60334;-10.26634;3
MAGN;2.846;64553.977;2.31250;-26.06250;37.62500;3
GYRO;2.846;64553.977;1.64934;3.07632;-0.26634;3
PRES;2.847;64553.978;1013.8623;3
ACCE;2.849;64553.981;6.99107;-0.59376;-9.77792;3
AHRS;2.850;64553.981;-4.0673;-144.7788;-149.4422;-0.92169;-0.24065;-0.28275;3
GYRO;2.855;64553.986;1.44653;3.32311;-0.29688;3
ACCE;2.859;64553.990;6.70376;-0.68953;-8.94474;3
LIGH;2.860;64553.992;2638.0;3
MAGN;2.866;64553.997;0.18750;-24.87500;38.06250;3
GYRO;2.867;64553.998;1.27060;3.56867;-0.25656;3
PRES;2.867;64553.998;1013.8564;3
ACCE;2.869;64554.000;6.65588;-0.70868;-7.92960;3
AHRS;2.870;64554.001;-5.3149;-141.2475;-148.1334;-0.91036;-0.24390;-0.30667;3
GYRO;2.875;64554.006;1.18264;3.80569;-0.16616;3
ACCE;2.879;64554.010;7.09641;-0.70868;-6.79953;3
MAGN;2.886;64554.017;-2.06250;-23.50000;38.06250;3
GYRO;2.886;64554.018;1.18264;3.94008;-0.05620;3
PRES;2.887;64554.018;1013.8706;3
ACCE;2.889;64554.020;8.33182;-0.87149;-5.82270;3
AHRS;2.890;64554.021;-6.3576;-137.4429;-146.1706;-0.89600;-0.25144;-0.33163;3
GYRO;2.895;64554.026;1.23761;3.81669;0.03054;3
ACCE;2.899;64554.030;9.50019;-0.90022;-5.37259;3
MAGN;2.906;64554.037;-4.62500;-22.37500;38.31250;3
GYRO;2.906;64554.037;1.33291;3.45750;0.02077;3
PRES;2.906;64554.038;1013.8745;3
ACCE;2.909;64554.040;10.30464;-0.85234;-5.88016;3
AHRS;2.909;64554.041;-7.0963;-132.2019;-144.8988;-0.87759;-0.25126;-0.36847;3
GYRO;2.915;64554.046;1.46485;3.04455;-0.11118;3
ACCE;2.919;64554.050;10.69729;-1.08218;-6.93361;3
SOUN;2.923;180.95;0.00552;48.82
MAGN;2.926;64554.057;-7.12500;-21.43750;38.75000;3
GYRO;2.926;64554.057;1.58092;2.77088;-0.33109;3
PRES;2.927;64554.058;1013.8477;3
ACCE;2.929;64554.060;10.61110;-0.92895;-7.89129;3
AHRS;2.930;64554.061;-8.2870;-128.2661;-142.9234;-0.86091;-0.25545;-0.39189;3
GYRO;2.935;64554.066;1.60780;2.69636;-0.56322;3
ACCE;2.939;64554.070;10.26634;-0.79487;-8.31267;3
MAGN;2.946;64554.077;-9.68750;-20.50000;38.87500;3
GYRO;2.946;64554.077;1.33902;2.78677;-0.80268;3
PRES;2.946;64554.078;1013.8589;3
ACCE;2.949;64554.080;9.79707;-0.83318;-8.43717;3
AHRS;2.950;64554.081;-8.7460;-124.9515;-141.2445;-0.84583;-0.26014;-0.41224;3
GYRO;2.955;64554.086;1.33902;2.98102;-0.80268;3
ACCE;2.959;64554.090;9.50019;-0.97683;-8.13071;3
MAGN;2.966;64554.097;-11.93750;-19.25000;38.87500;3
GYRO;2.967;64554.098;0.89919;3.68352;-0.79290;3
PRES;2.967;64554.098;1013.8657;3
ACCE;2.969;64554.100;9.30866;-1.09176;-7.18261;3
AHRS;2.970;64554.101;-8.9954;-121.4583;-138.7095;-0.82730;-0.27073;-0.43201;3
GYRO;2.975;64554.106;0.89919;3.68352;-0.71471;3
ACCE;2.979;64554.110;9.08839;-1.14922;-5.82270;3
MAGN;2.986;64554.117;-14.18750;-18.75000;38.68750;3
GYRO;2.986;64554.117;0.63774;4.34570;-0.60842;3
PRES;2.987;64554.118;1013.8613;3
ACCE;2.990;64554.120;8.95431;-1.00556;-4.41491;3
AHRS;2.990;64554.121;-8.6281;-118.0556;-137.8027;-0.81161;-0.27166;-0.45554;3
GYRO;2.995;64554.126;0.64141;4.46665;-0.48747;3
ACCE;2.999;64554.130;9.07881;-0.97683;-3.28484;3
MAGN;3.006;64554.137;-16.18750;-18.00000;38.25000;3
GYRO;3.006;64554.137;0.70494;4.43855;-0.38362;3
PRES;3.007;64554.138;1013.8613;3
ACCE;3.009;64554.140;9.32781;-0.94810;-2.30801;3
AHRS;3.010;64554.141;-8.5451;-113.1270;-136.1078;-0.78722;-0.27294;-0.48643;3
GYRO;3.015;64554.146;0.80512;4.29438;-0.30910;3
ACCE;3.019;64554.150;9.71088;-0.90022;-1.70467;3
MAGN;3.027;64554.157;-18.25000;-17.93750;36.87500;3
GYRO;3.027;64554.158;0.91874;4.05981;-0.27978;3
PRES;3.027;64554.158;1013.8755;3
ACCE;3.029;64554.161;10.17057;-0.65122;-1.29287;3
AHRS;3.030;64554.161;-8.2566;-107.3993;-134.9866;-0.75892;-0.26833;-0.52330;3
GYRO;3.035;64554.166;1.02992;3.77026;-0.30910;3
ACCE;3.039;64554.170;10.64941;-0.45969;-1.35991;3
MAGN;3.046;64554.177;-20.50000;-17.43750;35.37500;3
GYRO;3.046;64554.177;1.12766;3.50514;-0.39218;3
PRES;3.047;64554.178;1013.8672;3
ACCE;3.049;64554.180;10.87925;-0.42138;-1.60890;3
AHRS;3.050;64554.181;-8.4263;-102.9765;-133.2374;-0.73444;-0.26770;-0.54718;3
GYRO;3.055;64554.186;1.19241;3.28401;-0.51801;3
ACCE;3.059;64554.190;10.92714;-0.36392;-1.78129;3
MAGN;3.066;64554.197;-23.31250;-17.18750;33.87500;3
GYRO;3.066;64554.197;1.23028;3.11541;-0.65851;3
PRES;3.067;64554.198;1013.8682;3
ACCE;3.069;64554.200;11.02290;-0.50757;-1.74298;3
AHRS;3.069;64554.201;-7.8413;-98.7105;-131.7486;-0.70907;-0.26876;-0.57187;3
GYRO;3.075;64554.206;1.24861;2.99568;-0.79779;3
ACCE;3.079;64554.210;11.07079;-0.56503;-1.76213;3
MAGN;3.086;64554.217;-25.68750;-17.12500;32.43750;3
GYRO;3.087;64554.218;1.23517;2.89794;-0.93218;3
PRES;3.087;64554.218;1013.8589;3
ACCE;3.089;64554.220;10.84095;-0.53630;-1.98240;3
AHRS;3.090;64554.221;-7.3932;-94.8549;-129.7137;-0.68379;-0.27275;-0.59097;3
GYRO;3.095;64554.226;1.20463;2.87107;-1.04824;3
ACCE;3.099;64554.230;10.48660;-0.47884;-2.29843;3
MAGN;3.106;64554.237;-28.12500;-16.93750;30.31250;3
GYRO;3.106;64554.237;1.15331;2.93948;-1.13499;3
PRES;3.106;64554.238;1013.8506;3
ACCE;3.109;64554.240;10.07480;-0.50757;-2.52828;3
AHRS;3.109;64554.241;-6.3282;-92.1511;-128.5237;-0.66444;-0.27781;-0.60667;3
GYRO;3.115;64554.246;1.06413;3.07754;-1.18752;3
ACCE;3.119;64554.250;9.68215;-0.32561;-2.05901;3
MAGN;3.126;64554.257;-29.50000;-16.62500;29.00000;3
GYRO;3.127;64554.257;0.93462;3.20582;-1.20829;3
PRES;3.127;64554.258;1013.8584;3
ACCE;3.130;64554.261;9.43316;0.00958;-1.45567;3
AHRS;3.130;64554.261;-5.1813;-88.7316;-126.8730;-0.63924;-0.28347;-0.62464;3
GYRO;3.137;64554.268;0.79412;3.23759;-1.18752;3
ACCE;3.140;64554.271;9.18416;0.16281;-0.88107;3
MAGN;3.146;64554.277;-30.62500;-16.87500;27.37500;3
GYRO;3.146;64554.277;0.67684;3.18261;-1.14476;3
PRES;3.146;64554.278;1013.8433;3
ACCE;3.149;64554.280;9.15543;0.22027;-0.42138;3
AHRS;3.150;64554.281;-3.6756;-85.9381;-126.1845;-0.61812;-0.28738;-0.64227;3
GYRO;3.155;64554.286;0.57666;3.06777;-1.10933;3
ACCE;3.159;64554.290;9.38527;0.42138;-0.08619;3
MAGN;3.166;64554.297;-31.18750;-17.00000;26.06250;3
GYRO;3.167;64554.298;0.47281;2.92604;-1.10444;3
PRES;3.167;64554.298;1013.8589;3
ACCE;3.169;64554.300;9.69173;0.78530;0.05746;3
AHRS;3.170;64554.301;-2.4347;-82.3427;-125.2251;-0.59175;-0.28856;-0.66179;3
GYRO;3.175;64554.306;0.35186;2.80265;-1.13132;3
ACCE;3.179;64554.310;9.66300;1.11091;-0.07661;3
MAGN;3.186;64554.317;-32.18750;-17.00000;24.25000;3
GYRO;3.187;64554.317;0.22358;2.74767;-1.17530;3
PRES;3.187;64554.318;1013.8662;3
ACCE;3.189;64554.320;9.60554;1.24498;-0.32561;3
AHRS;3.190;64554.321;-0.8279;-79.6915;-125.0130;-0.57091;-0.29086;-0.67891;3
GYRO;3.195;64554.326;0.07086;2.79654;-1.20707;3
ACCE;3.199;64554.330;9.54808;1.08218;0.02873;3
MAGN;3.206;64554.337;-32.87500;-17.68750;22.81250;3
GYRO;3.207;64554.337;-0.10873;2.90894;-1.21684;3
PRES;3.207;64554.338;1013.8711;3
ACCE;3.210;64554.340;9.30866;0.85234;0.68953;3
AHRS;3.210;64554.341;0.4711;-76.4764;-124.6799;-0.54670;-0.29018;-0.69686;3
LIGH;3.211;64554.342;667.0;3
GYRO;3.215;64554.346;-0.28222;3.02256;-1.18997;3
ACCE;3.219;64554.350;9.19373;0.79487;1.18752;3
MAGN;3.226;64554.357;-33.68750;-18.25000;20.56250;3
GYRO;3.226;64554.357;-0.52657;3.24980;-1.07634;3
PRES;3.227;64554.358;1013.8613;3
ACCE;3.229;64554.360;9.25119;0.76614;1.99198;3
AHRS;3.230;64554.361;1.8159;-74.1456;-125.2914;-0.52955;-0.28819;-0.71295;3
GYRO;3.235;64554.366;-0.52657;3.24980;-1.07634;3
ACCE;3.239;64554.370;9.20331;0.83318;2.20267;3
MAGN;3.246;64554.377;-34.25000;-18.81250;18.81250;3
GYRO;3.246;64554.377;-0.58032;3.47705;-1.05802;3
PRES;3.247;64554.378;1013.8555;3
ACCE;3.249;64554.381;8.96389;0.70868;2.46124;3
AHRS;3.250;64554.381;2.6670;-70.4941;-125.8487;-0.50507;-0.27953;-0.73308;3
GYRO;3.255;64554.386;-0.63530;3.57845;-1.08856;3
ACCE;3.259;64554.390;8.71489;0.38307;2.48039;3
MAGN;3.266;64554.397;-34.50000;-20.00000;15.87500;3
GYRO;3.267;64554.398;-0.72571;3.66886;-1.13865;3
PRES;3.267;64554.398;1013.8481;3
ACCE;3.269;64554.400;8.59040;0.11492;3.08373;3
AHRS;3.270;64554.401;3.5183;-66.8734;-127.0585;-0.48160;-0.26843;-0.75419;3
GYRO;3.275;64554.406;-0.80268;3.70551;-1.20096;3
ACCE;3.279;64554.410;8.48505;0.08619;4.07972;3
MAGN;3.287;64554.417;-34.81250;-20.87500;13.06250;3
GYRO;3.287;64554.418;-0.83444;3.65908;-1.25105;3
PRES;3.287;64554.418;1013.8462;3
ACCE;3.289;64554.420;8.38928;0.18196;4.97036;3
AHRS;3.290;64554.421;4.2258;-62.6888;-128.0556;-0.45354;-0.25596;-0.77568;3
GYRO;3.295;64554.426;-0.81489;3.57601;-1.28648;3
ACCE;3.299;64554.430;8.27436;0.45011;5.47793;3
MAGN;3.306;64554.437;-34.93750;-21.75000;10.25000;3
GYRO;3.306;64554.437;-0.73915;3.50759;-1.32191;3
PRES;3.307;64554.438;1013.8599;3
ACCE;3.309;64554.440;8.28394;0.77572;5.87058;3
AHRS;3.310;64554.441;4.6369;-58.7231;-129.5683;-0.42821;-0.24062;-0.79630;3
GYRO;3.315;64554.446;-0.61453;3.47094;-1.36956;3
ACCE;3.319;64554.450;8.11156;1.18752;5.99508;3
MAGN;3.326;64554.457;-34.50000;-22.62500;7.43750;3
GYRO;3.327;64554.458;-0.48014;3.45872;-1.42820;3
PRES;3.327;64554.458;1013.8472;3
ACCE;3.329;64554.461;7.76679;1.53229;5.71735;3
AHRS;3.330;64554.461;5.3764;-54.4624;-130.9092;-0.39845;-0.22781;-0.81684;3
GYRO;3.335;64554.466;-0.37996;3.46971;-1.46730;3
ACCE;3.339;64554.470;7.30710;1.45567;5.50666;3
MAGN;3.346;64554.477;-33.93750;-23.62500;4.18750;3
GYRO;3.347;64554.477;-0.34941;3.45750;-1.47463;3
PRES;3.347;64554.478;1013.8608;3
ACCE;3.349;64554.480;6.81869;1.12049;5.56412;3
AHRS;3.350;64554.481;6.4276;-50.7835;-132.2271;-0.37095;-0.21967;-0.83446;3
GYRO;3.355;64554.486;-0.38485;3.37686;-1.45019;3
ACCE;3.359;64554.490;6.40688;0.84276;5.95677;3
MAGN;3.366;64554.497;-33.68750;-24.37500;1.56250;3
GYRO;3.367;64554.498;-0.43616;3.25713;-1.38056;3
PRES;3.368;64554.498;1013.8521;3
ACCE;3.369;64554.500;5.91847;0.87149;6.54096;3
AHRS;3.370;64554.501;7.4398;-46.4882;-133.6787;-0.33863;-0.20970;-0.85307;3
GYRO;3.375;64554.506;-0.45326;3.15206;-1.27793;3
ACCE;3.379;64554.510;5.37259;1.31202;6.90488;3
MAGN;3.386;64554.517;-32.25000;-25.75000;-1.06250;3
GYRO;3.386;64554.517;-0.43127;3.08243;-1.15942;3
PRES;3.386;64554.518;1013.8477;3
ACCE;3.389;64554.520;5.06613;1.74298;7.29753;3
AHRS;3.390;64554.521;7.9509;-42.7560;-135.0937;-0.31142;-0.19855;-0.86818;3
GYRO;3.395;64554.526;-0.38240;3.04455;-1.03236;3
ACCE;3.399;64554.530;5.13317;1.93451;7.54652;3
MAGN;3.406;64554.537;-31.12500;-26.62500;-3.75000;3
GYRO;3.406;64554.537;-0.32865;3.01034;-0.93340;3
PRES;3.407;64554.538;1013.8496;3
ACCE;3.410;64554.540;5.14275;1.91536;7.43160;3
AHRS;3.410;64554.541;8.4255;-39.0622;-136.3987;-0.28386;-0.18811;-0.88181;3
GYRO;3.415;64554.546;-0.30055;3.00546;-0.89064;3
ACCE;3.419;64554.550;4.95121;1.67594;7.44118;3
GNSS;3.423;1491384189.970;39.993760;-0.073824;102.719;39.363;16.0;0.0;16;13
MAGN;3.426;64554.557;-29.87500;-27.68750;-6.25000;3
GYRO;3.427;64554.557;-0.31154;3.00424;-0.90408;3
PRES;3.427;64554.558;1013.8564;3
GNSS;3.428;1491384189.970;39.993760;-0.073824;102.719;39.363;16.0;0.0;16;13
ACCE;3.429;64554.560;4.70221;1.62806;7.65187;3
AHRS;3.430;64554.561;8.9998;-35.3948;-137.4082;-0.25521;-0.17970;-0.89355;3
GYRO;3.435;64554.566;-0.35308;2.96270;-0.95295;3
ACCE;3.440;64554.570;4.37660;1.81002;7.96790;3
MAGN;3.446;64554.577;-28.75000;-28.12500;-8.43750;3
GYRO;3.447;64554.578;-0.37996;2.87107;-1.00915;3
PRES;3.447;64554.578;1013.8550;3
ACCE;3.449;64554.580;4.11803;1.98240;8.34140;3
AHRS;3.449;64554.581;9.2691;-31.6265;-138.4995;-0.22645;-0.16893;-0.90460;3
GYRO;3.455;64554.586;-0.37507;2.74523;-1.06535;3
ACCE;3.459;64554.590;3.93607;2.15478;8.51378;3
MAGN;3.466;64554.597;-27.37500;-28.62500;-10.18750;3
GYRO;3.466;64554.597;-0.35552;2.57174;-1.12033;3
PRES;3.466;64554.598;1013.8486;3
ACCE;3.469;64554.600;3.66792;2.17394;8.53294;3
AHRS;3.470;64554.601;9.6580;-28.1519;-139.6066;-0.19925;-0.16030;-0.91417;3
SOUN;3.474;174.51;0.00533;48.51
GYRO;3.475;64554.606;-0.33842;2.37504;-1.16309;3
ACCE;3.479;64554.610;3.21781;2.03986;8.35098;3
MAGN;3.486;64554.617;-25.93750;-29.06250;-11.81250;3
GYRO;3.487;64554.617;-0.33964;2.01830;-1.19730;3
PRES;3.487;64554.618;1013.8643;3
ACCE;3.490;64554.620;2.72939;1.82917;8.20732;3
AHRS;3.490;64554.622;9.8592;-24.9902;-140.9289;-0.17509;-0.15115;-0.92292;3
GYRO;3.495;64554.626;-0.33964;2.01830;-1.19730;3
ACCE;3.499;64554.630;2.13563;1.75256;8.26478;3
MAGN;3.509;64554.637;-24.43750;-29.56250;-13.25000;3
GYRO;3.509;64554.637;-0.39462;1.82649;-1.12766;3
PRES;3.509;64554.638;1013.8623;3
ACCE;3.510;64554.640;1.81959;1.71425;8.34140;3
AHRS;3.510;64554.641;10.2167;-22.1089;-142.3218;-0.15253;-0.14438;-0.93069;3
GYRO;3.516;64554.646;-0.42028;1.81183;-1.03358;3
ACCE;3.519;64554.650;1.53229;1.86748;8.15944;3
MAGN;3.526;64554.657;-22.75000;-29.75000;-14.56250;3
GYRO;3.526;64554.657;-0.44227;1.89857;-0.92241;3
PRES;3.526;64554.658;1013.8594;3
ACCE;3.529;64554.660;1.34075;1.93451;8.23605;3
AHRS;3.530;64554.661;10.2545;-19.7739;-143.6962;-0.13508;-0.13694;-0.93716;3
GYRO;3.536;64554.666;-0.46792;2.01586;-0.81001;3
ACCE;3.539;64554.670;1.17795;1.90578;8.45632;3
MAGN;3.546;64554.677;-21.18750;-30.06250;-15.62500;3
GYRO;3.546;64554.678;-0.49969;2.11726;-0.72693;3
PRES;3.547;64554.678;1013.8657;3
ACCE;3.549;64554.680;0.90022;1.81002;9.11712;3
AHRS;3.550;64554.681;10.3722;-16.6179;-144.9051;-0.11026;-0.12867;-0.94353;3
WIFI;3.554;64554.632;WAP129;20:17:FF:FF:F1:29;-65
WIFI;3.554;64551.253;WAP116;20:17:FF:FF:F1:16;-92
WIFI;3.554;64554.632;WAP114;20:17:FF:FF:F1:14;-70
WIFI;3.554;64554.632;WAP130;20:17:FF:FF:F1:30;-68
WIFI;3.554;64554.632;WAP122;20:17:FF:FF:F1:22;-64
WIFI;3.554;64547.938;WAP320;20:17:FF:FF:F3:20;-90
WIFI;3.554;64554.632;WAP123;20:17:FF:FF:F1:23;-68
WIFI;3.554;64554.632;WAP318;20:17:FF:FF:F3:18;-69
WIFI;3.554;64544.573;WAP240;20:17:FF:FF:F2:40;-85
WIFI;3.554;64544.573;WAP265;20:17:FF:FF:F2:65;-85
WIFI;3.554;64547.938;WAP143;20:17:FF:FF:F1:43;-88
WIFI;3.554;64554.632;WAP067;20:17:FF:FF:F0:67;-84
WIFI;3.554;64551.253;WAP267;20:17:FF:FF:F2:67;-77
WIFI;3.554;64554.632;WAP111;20:17:FF:FF:F1:11;-80
WIFI;3.554;64551.253;WAP299;20:17:FF:FF:F2:99;-91
WIFI;3.554;64554.632;WAP266;20:17:FF:FF:F2:66;-87
WIFI;3.554;64554.633;WAP108;20:17:FF:FF:F1:08;-73
WIFI;3.554;64554.633;WAP312;20:17:FF:FF:F3:12;-72
WIFI;3.554;64554.632;WAP315;20:17:FF:FF:F3:15;-80
WIFI;3.554;64554.632;WAP066;20:17:FF:FF:F0:66;-85
WIFI;3.554;64544.573;WAP322;20:17:FF:FF:F3:22;-90
WIFI;3.554;64554.632;WAP281;20:17:FF:FF:F2:81;-81
WIFI;3.554;64554.633;WAP025;20:17:FF:FF:F0:25;-86
WIFI;3.554;64554.632;WAP012;20:17:FF:FF:F0:12;-76
WIFI;3.554;64547.938;WAP082;20:17:FF:FF:F0:82;-86
WIFI;3.554;64551.253;WAP096;20:17:FF:FF:F0:96;-88
WIFI;3.554;64554.632;WAP078;20:17:FF:FF:F0:78;-83
WIFI;3.554;64554.633;WAP105;20:17:FF:FF:F1:05;-85
WIFI;3.554;64547.938;WAP028;20:17:FF:FF:F0:28;-90
WIFI;3.554;64547.938;WAP077;20:17:FF:FF:F0:77;-87
WIFI;3.554;64547.938;WAP006;20:17:FF:FF:F0:06;-88
WIFI;3.554;64547.938;WAP182;20:17:FF:FF:F1:82;-89
WIFI;3.554;64554.632;WAP015;20:17:FF:FF:F0:15;-75
WIFI;3.554;64554.633;WAP309;20:17:FF:FF:F3:09;-84
WIFI;3.554;64554.632;WAP272;20:17:FF:FF:F2:72;-81
WIFI;3.554;64554.632;WAP165;20:17:FF:FF:F1:65;-78
WIFI;3.554;64554.633;WAP181;20:17:FF:FF:F1:81;-84
WIFI;3.554;64551.253;WAP022;20:17:FF:FF:F0:22;-85
WIFI;3.554;64554.632;WAP070;20:17:FF:FF:F0:70;-82
WIFI;3.554;64551.253;WAP159;20:17:FF:FF:F1:59;-85
WIFI;3.554;64551.253;WAP127;20:17:FF:FF:F1:27;-82
WIFI;3.554;64551.253;WAP287;20:17:FF:FF:F2:87;-88
WIFI;3.554;64551.253;WAP285;20:17:FF:FF:F2:85;-89
WIFI;3.554;64554.632;WAP180;20:17:FF:FF:F1:80;-76
WIFI;3.554;64554.632;WAP044;20:17:FF:FF:F0:44;-83
WIFI;3.554;64554.632;WAP076;20:17:FF:FF:F0:76;-88
WIFI;3.554;64554.633;WAP051;20:17:FF:FF:F0:51;-89
WIFI;3.554;64554.632;WAP316;20:17:FF:FF:F3:16;-87
WIFI;3.554;64554.633;WAP125;20:17:FF:FF:F1:25;-87
WIFI;3.554;64554.632;WAP280;20:17:FF:FF:F2:80;-90
GYRO;3.598;64554.686;-0.50091;2.14047;-0.66340;3
ACCE;3.598;64554.690;0.67995;1.66636;9.78750;3
LIGH;3.599;64554.692;8213.0;3
MAGN;3.599;64554.697;-19.37500;-30.25000;-16.81250;3
GYRO;3.599;64554.697;-0.43616;2.05617;-0.62675;3
PRES;3.599;64554.698;1013.8525;3
ACCE;3.600;64554.700;0.40223;1.62806;10.34295;3
AHRS;3.600;64554.701;10.0567;-14.1538;-145.8113;-0.09174;-0.11921;-0.94806;3
GYRO;3.600;64554.706;-0.31643;1.88513;-0.59010;3
ACCE;3.600;64554.710;0.20111;1.54187;10.60153;3
MAGN;3.600;64554.717;-17.87500;-30.31250;-17.93750;3
GYRO;3.600;64554.717;-0.17226;1.66033;-0.54611;3
PRES;3.600;64554.718;1013.8560;3
ACCE;3.600;64554.720;0.03831;1.57060;10.70687;3
AHRS;3.601;64554.721;9.7069;-10.8942;-146.6513;-0.06644;-0.10782;-0.95251;3
GYRO;3.601;64554.726;-0.02810;1.40743;-0.49847;3
ACCE;3.601;64554.730;-0.04788;1.76213;10.33337;3
MAGN;3.606;64554.737;-16.18750;-30.50000;-19.12500;3
GYRO;3.606;64554.738;0.08186;1.16920;-0.43616;3
PRES;3.607;64554.738;1013.8511;3
ACCE;3.609;64554.740;0.06704;1.73340;9.85453;3
AHRS;3.610;64554.741;9.6142;-8.7825;-147.3330;-0.04972;-0.10164;-0.95526;3
GYRO;3.615;64554.746;0.13683;0.98716;-0.37874;3
ACCE;3.619;64554.750;0.19154;1.74298;9.46189;3
MAGN;3.628;64554.759;-14.50000;-30.81250;-20.12500;3
GYRO;3.628;64554.759;0.12950;0.85155;-0.35430;3
PRES;3.629;64554.759;1013.8438;3
AHRS;3.630;64554.761;9.8213;-6.7157;-147.8674;-0.03243;-0.09827;-0.95716;3
ACCE;3.632;64554.763;0.13408;1.85790;9.13627;3
GYRO;3.635;64554.766;0.08186;0.77580;-0.35064;3
ACCE;3.639;64554.770;0.10534;1.96325;9.10754;3
MAGN;3.648;64554.777;-13.37500;-31.00000;-21.18750;3
GYRO;3.649;64554.777;0.02932;0.73182;-0.35064;3
PRES;3.649;64554.778;1013.8369;3
ACCE;3.649;64554.780;0.00000;2.15478;9.05966;3
AHRS;3.650;64554.781;9.9935;-5.7773;-148.2188;-0.02447;-0.09741;-0.95811;3
GYRO;3.655;64554.786;-0.01344;0.70127;-0.34575;3
ACCE;3.659;64554.790;0.03831;2.03986;9.32781;3
MAGN;3.666;64554.797;-12.87500;-31.12500;-21.75000;3
GYRO;3.666;64554.797;-0.04643;0.68906;-0.33720;3
PRES;3.667;64554.798;1013.8389;3
ACCE;3.669;64554.800;0.11492;1.85790;9.87369;3
AHRS;3.670;64554.801;10.3482;-4.4221;-148.6413;-0.01264;-0.09715;-0.95909;3
GYRO;3.675;64554.806;-0.05620;0.67195;-0.34331;3
ACCE;3.680;64554.810;0.19154;1.86748;10.29507;3
MAGN;3.686;64554.817;-12.31250;-31.31250;-21.87500;3
GYRO;3.686;64554.817;0.00489;0.65363;-0.35919;3
PRES;3.686;64554.818;1013.8477;3
ACCE;3.689;64554.820;0.45969;1.66636;10.86010;3
AHRS;3.689;64554.821;10.3236;-3.6049;-149.0150;-0.00617;-0.09502;-0.96004;3
GYRO;3.695;64554.826;0.13683;0.62186;-0.39340;3
ACCE;3.699;64554.830;0.35434;1.56102;10.91756;3
MAGN;3.706;64554.837;-11.87500;-31.43750;-22.31250;3
GYRO;3.706;64554.837;0.26145;0.53756;-0.43982;3
PRES;3.706;64554.838;1013.8560;3
ACCE;3.709;64554.840;0.23942;1.59933;10.73560;3
AHRS;3.709;64554.841;10.2155;-2.7505;-149.4460;0.00039;-0.09216;-0.96112;3
GYRO;3.715;64554.846;0.35919;0.43738;-0.49358;3
ACCE;3.719;64554.850;0.15323;1.70467;10.52491;3
MAGN;3.726;64554.857;-12.00000;-31.75000;-22.18750;3
GYRO;3.726;64554.857;0.46426;0.36285;-0.57421;3
PRES;3.726;64554.858;1013.8594;3
ACCE;3.729;64554.861;0.03831;2.03028;10.69729;3
AHRS;3.730;64554.861;10.5355;-2.0459;-149.9430;0.00663;-0.09327;-0.96199;3
GYRO;3.735;64554.866;0.56810;0.27855;-0.68906;3
ACCE;3.739;64554.870;-0.08619;2.16436;10.34295;3
MAGN;3.746;64554.877;-11.43750;-31.87500;-21.87500;3
GYRO;3.746;64554.877;0.66829;-0.04398;-0.91508;3
PRES;3.746;64554.878;1013.8623;3
ACCE;3.749;64554.880;-0.12450;2.12605;10.10353;3
AHRS;3.750;64554.881;11.0616;-1.3978;-150.6070;0.01271;-0.09630;-0.96301;3
GYRO;3.755;64554.886;0.66829;-0.04398;-0.91508;3
ACCE;3.759;64554.890;-0.25857;2.24097;10.19930;3
MAGN;3.766;64554.897;-10.31250;-32.50000;-21.56250;3
GYRO;3.766;64554.897;0.75381;-0.50580;-1.13010;3
PRES;3.766;64554.898;1013.8613;3
ACCE;3.769;64554.900;-0.35434;2.38462;10.20888;3
AHRS;3.769;64554.901;11.9485;-0.9728;-152.5167;0.01652;-0.10310;-0.96627;3
GYRO;3.775;64554.906;0.80390;-0.79779;-1.22662;3
ACCE;3.779;64554.910;-0.25857;2.35589;9.98861;3
MAGN;3.786;64554.917;-9.62500;-32.81250;-21.56250;3
GYRO;3.786;64554.917;0.86621;-1.04947;-1.33535;3
PRES;3.786;64554.918;1013.8545;3
ACCE;3.789;64554.920;-0.07661;2.34632;9.92157;3
AHRS;3.789;64554.921;12.8681;-1.0172;-153.8332;0.01677;-0.11114;-0.96809;3
GYRO;3.795;64554.926;0.92974;-1.26327;-1.45019;3
ACCE;3.799;64554.930;0.06704;2.40378;10.06522;3
MAGN;3.806;64554.937;-9.00000;-33.43750;-20.68750;3
GYRO;3.806;64554.938;0.99693;-1.48074;-1.56015;3
PRES;3.807;64554.938;1013.8535;3
ACCE;3.810;64554.940;0.19154;2.60489;10.22803;3
AHRS;3.810;64554.941;14.0152;-1.6857;-156.1498;0.01092;-0.12237;-0.97137;3
GYRO;3.815;64554.946;1.07390;-1.69454;-1.65422;3
ACCE;3.819;64554.950;0.09577;2.87304;10.32380;3
MAGN;3.826;64554.957;-8.56250;-33.87500;-20.12500;3
GYRO;3.826;64554.957;1.15942;-1.90468;-1.71164;3
PRES;3.826;64554.958;1013.8413;3
ACCE;3.829;64554.960;0.17238;2.82516;10.35253;3
AHRS;3.830;64554.961;15.1027;-2.7417;-157.8606;0.00195;-0.13349;-0.97321;3
GYRO;3.835;64554.966;1.24617;-2.10993;-1.75441;3
ACCE;3.839;64554.970;0.27773;2.76770;10.24718;3
MAGN;3.846;64554.977;-8.00000;-34.81250;-19.37500;3
GYRO;3.847;64554.978;1.31703;-2.30418;-1.80572;3
PRES;3.847;64554.978;1013.8281;3
ACCE;3.849;64554.980;0.17238;2.89220;9.95988;3
AHRS;3.850;64554.981;16.6642;-4.2993;-160.4772;-0.01202;-0.14900;-0.97535;3
GYRO;3.855;64554.986;1.32680;-2.48622;-1.84848;3
ACCE;3.859;64554.990;0.29688;2.80600;9.89284;3
MAGN;3.866;64554.997;-7.56250;-35.56250;-18.31250;3
GYRO;3.867;64554.997;1.26083;-2.68292;-1.88024;3
PRES;3.867;64554.998;1013.8306;3
ACCE;3.869;64555.000;0.51715;2.55701;9.78750;3
AHRS;3.870;64555.001;18.1415;-5.8512;-162.4111;-0.02574;-0.16330;-0.97584;3
GYRO;3.875;64555.006;1.11300;-2.87718;-1.93033;3
ACCE;3.879;64555.010;0.90022;2.31759;9.33739;3
MAGN;3.886;64555.017;-6.81250;-36.62500;-17.25000;3
GYRO;3.886;64555.017;0.89309;-2.99446;-2.01952;3
PRES;3.886;64555.018;1013.8354;3
ACCE;3.889;64555.020;1.55144;1.97282;9.02135;3
AHRS;3.890;64555.021;19.8641;-8.0904;-165.0345;-0.04649;-0.17963;-0.97578;3
GYRO;3.895;64555.026;0.65118;-3.00546;-2.16246;3
ACCE;3.899;64555.030;1.99198;1.92494;8.76278;3
MAGN;3.906;64555.037;-6.12500;-37.18750;-15.93750;3
GYRO;3.907;64555.038;0.44349;-2.93948;-2.31640;3
PRES;3.908;64555.038;1013.8330;3
ACCE;3.910;64555.041;2.15478;2.26013;8.54251;3
AHRS;3.911;64555.042;20.7546;-10.9645;-167.5651;-0.07400;-0.18843;-0.97525;3
LIGH;3.911;64555.042;16701.0;3
SOUN;3.914;179.36;0.00547;48.75
GYRO;3.915;64555.046;0.29810;-2.82342;-2.42269;3
ACCE;3.920;64555.050;2.08774;2.95923;8.34140;3
MAGN;3.926;64555.057;-5.00000;-37.56250;-14.75000;3
GYRO;3.926;64555.057;0.20403;-2.67315;-2.44835;3
PRES;3.927;64555.058;1013.8467;3
ACCE;3.929;64555.060;2.46124;3.20823;8.19775;3
AHRS;3.930;64555.061;21.7080;-12.9568;-170.5462;-0.09501;-0.19560;-0.97427;3
GYRO;3.935;64555.066;0.15394;-2.52043;-2.42514;3
ACCE;3.939;64555.070;2.71024;3.56257;8.55209;3
MAGN;3.946;64555.077;-3.68750;-38.00000;-13.87500;3
GYRO;3.946;64555.077;0.15149;-2.39948;-2.42880;3
PRES;3.946;64555.078;1013.8442;3
ACCE;3.949;64555.080;2.94966;3.78284;9.08839;3
AHRS;3.950;64555.081;22.4681;-15.1041;-173.4153;-0.11761;-0.20021;-0.97220;3
GYRO;3.955;64555.086;0.17471;-2.37749;-2.49966;3
ACCE;3.959;64555.090;3.55300;3.38061;9.09797;3
MAGN;3.966;64555.097;-2.56250;-38.75000;-13.56250;3
GYRO;3.966;64555.097;0.19181;-2.45446;-2.68170;3
PRES;3.967;64555.098;1013.8394;3
ACCE;3.969;64555.100;3.58173;3.02627;8.87770;3
AHRS;3.970;64555.101;23.3906;-16.5912;-176.8241;0.13567;0.20442;0.96943;3
GYRO;3.975;64555.106;0.20769;-2.54609;-2.95414;3
ACCE;3.979;64555.110;3.52426;3.01669;8.01579;3
MAGN;3.986;64555.117;-1.18750;-38.81250;-12.50000;3
GYRO;3.986;64555.117;0.25412;-2.52654;-3.24003;3
PRES;3.986;64555.118;1013.8223;3
ACCE;3.989;64555.120;3.14119;3.64876;8.32224;3
AHRS;3.989;64555.121;24.0581;-18.4886;-179.9494;0.15703;0.20577;0.96535;3
GYRO;3.995;64555.126;0.35675;-2.35061;-3.46238;3
ACCE;3.999;64555.130;2.88262;3.93607;8.50420;3
MAGN;4.006;64555.137;0.50000;-39.00000;-12.50000;3
GYRO;4.006;64555.137;0.49236;-2.17957;-3.59800;3
PRES;4.006;64555.138;1013.8628;3
ACCE;4.009;64555.140;2.50912;4.25210;8.37971;3
AHRS;4.010;64555.141;25.5375;-19.7206;175.8474;0.17479;0.21156;0.95886;3
GYRO;4.015;64555.146;0.62553;-2.04396;-3.66153;3
ACCE;4.019;64555.150;2.05901;4.48195;7.87214;3
MAGN;4.026;64555.157;2.43750;-39.18750;-11.93750;3
GYRO;4.026;64555.157;0.71960;-1.80083;-3.61144;3
PRES;4.027;64555.158;1013.8613;3
ACCE;4.029;64555.160;1.68552;4.44364;7.49864;3
AHRS;4.030;64555.161;27.3904;-20.1276;171.6936;0.18621;0.22021;0.95111;3
GYRO;4.035;64555.166;0.71960;-1.80083;-3.61144;3
ACCE;4.039;64555.170;1.37906;4.35745;7.00065;3
MAGN;4.046;64555.177;4.43750;-39.37500;-11.31250;3
GYRO;4.046;64555.177;0.60109;-1.44775;-3.45628;3
PRES;4.047;64555.178;1013.8535;3
ACCE;4.049;64555.180;1.18752;4.47237;6.88572;3
AHRS;4.051;64555.181;29.5939;-20.2340;167.3547;0.19649;0.23119;0.94107;3
GYRO;4.055;64555.186;0.56688;-1.22173;-3.32799;3
ACCE;4.059;64555.190;1.00556;4.83629;7.24007;3
MAGN;4.066;64555.197;7.06250;-39.00000;-10.87500;3
GYRO;4.067;64555.198;0.56322;-1.02870;-3.16673;3
PRES;4.068;64555.198;1013.8477;3
ACCE;4.069;64555.200;1.01514;5.08528;7.45076;3
AHRS;4.070;64555.201;31.7710;-19.0738;162.9205;0.19767;0.24328;0.93127;3
GYRO;4.075;64555.206;0.58887;-0.87965;-3.00057;3
ACCE;4.079;64555.210;1.29287;5.11401;7.25922;3
MAGN;4.086;64555.217;9.18750;-39.18750;-10.81250;3
GYRO;4.086;64555.217;0.64019;-0.73548;-2.85885;3
PRES;4.086;64555.218;1013.8237;3
ACCE;4.089;64555.220;1.35991;5.36301;7.15387;3
AHRS;4.089;64555.221;33.4505;-18.2131;159.0842;0.20064;0.25192;0.92165;3
GYRO;4.095;64555.226;0.72693;-0.54611;-2.74156;3
ACCE;4.099;64555.230;1.26414;5.69820;7.67102;3
MAGN;4.106;64555.237;11.25000;-39.12500;-10.50000;3
GYRO;4.106;64555.237;0.89797;-0.30421;-2.63649;3
PRES;4.106;64555.238;1013.8184;3
ACCE;4.109;64555.240;1.29287;6.10043;8.04452;3
AHRS;4.111;64555.241;35.2194;-16.6295;155.4224;0.19839;0.26316;0.91220;3
GYRO;4.115;64555.246;1.17042;-0.03176;-2.50455;3
ACCE;4.119;64555.250;1.34075;6.33027;7.95833;3
MAGN;4.126;64555.257;13.75000;-39.00000;-10.37500;3
GYRO;4.126;64555.257;1.45019;0.17104;-2.30541;3
PRES;4.126;64555.258;1013.8184;3
ACCE;4.130;64555.261;1.06303;6.45477;7.65187;3
AHRS;4.131;64555.262;37.0267;-15.0377;151.9607;0.19665;0.27536;0.90203;3
GYRO;4.138;64555.269;1.64811;0.31765;-2.04029;3
ACCE;4.140;64555.271;0.62249;6.53138;7.16345;3
MAGN;4.146;64555.277;16.00000;-38.50000;-9.75000;3
GYRO;4.147;64555.277;1.73241;0.44838;-1.75441;3
PRES;4.147;64555.278;1013.8218;3
ACCE;4.149;64555.280;0.48842;6.32069;6.36858;3
AHRS;4.150;64555.281;39.3267;-12.7876;149.0642;0.19025;0.29432;0.89194;3
GYRO;4.155;64555.286;1.73364;0.61820;-1.52594;3
ACCE;4.159;64555.290;0.60334;6.25365;6.00466;3
MAGN;4.166;64555.297;17.50000;-38.25000;-8.75000;3
GYRO;4.167;64555.297;1.71042;0.83811;-1.36956;3
PRES;4.167;64555.298;1013.8335;3
ACCE;4.170;64555.300;0.36392;6.74207;6.24408;3
AHRS;4.170;64555.301;41.6560;-10.8692;146.6808;0.18628;0.31373;0.88174;3
GYRO;4.175;64555.306;1.71164;1.04336;-1.21929;3
ACCE;4.179;64555.310;0.15323;7.40287;6.74207;3
MAGN;4.186;64555.317;19.06250;-37.56250;-7.25000;3
GYRO;4.187;64555.318;1.78373;1.24128;-1.02992;3
PRES;4.187;64555.318;1013.8247;3
ACCE;4.189;64555.320;0.00000;7.59441;6.86657;3
AHRS;4.190;64555.321;44.1810;-8.3498;144.7378;0.17789;0.33702;0.87243;3
GYRO;4.195;64555.326;1.89735;1.38911;-0.78435;3
ACCE;4.199;64555.330;-0.05746;7.56568;6.39731;3
MAGN;4.206;64555.337;20.87500;-37.56250;-5.31250;3
GYRO;4.206;64555.337;1.97432;1.50762;-0.50457;3
PRES;4.207;64555.338;1013.8291;3
ACCE;4.209;64555.341;-0.04788;7.46991;6.11000;3
AHRS;4.210;64555.341;46.1860;-5.9932;143.0399;0.16976;0.35625;0.86474;3
GYRO;4.215;64555.346;2.00486;1.62857;-0.24801;3
ACCE;4.219;64555.350;-0.03831;7.43160;5.88016;3
MAGN;4.226;64555.357;21.87500;-37.43750;-3.37500;3
GYRO;4.226;64555.357;2.01830;1.76296;-0.05131;3
PRES;4.227;64555.358;1013.8335;3
ACCE;4.229;64555.360;-0.19154;7.51779;5.78439;3
AHRS;4.230;64555.361;48.6329;-3.5661;142.2776;0.15989;0.38031;0.85779;3
GYRO;4.235;64555.366;2.04884;1.94499;0.09529;3
ACCE;4.239;64555.370;-0.14365;7.59441;5.88016;3
MAGN;4.246;64555.377;22.87500;-37.37500;-1.43750;3
GYRO;4.246;64555.378;2.10382;2.12825;0.23579;3
PRES;4.247;64555.378;1013.8418;3
ACCE;4.249;64555.380;-0.36392;7.59441;5.49709;3
AHRS;4.250;64555.381;50.9513;-1.5654;142.3063;0.15061;0.40304;0.85239;3
GYRO;4.255;64555.386;2.15025;2.25654;0.40439;3
ACCE;4.259;64555.391;-0.83318;7.86256;4.76925;3
LIGH;4.261;64555.392;16558.0;3
MAGN;4.266;64555.397;23.43750;-37.06250;0.87500;3
GYRO;4.266;64555.397;2.18079;2.42636;0.61575;3
PRES;4.266;64555.398;1013.8442;3
ACCE;4.269;64555.400;-1.74298;8.69574;4.22337;3
AHRS;4.270;64555.401;53.3993;0.7819;142.5747;0.13837;0.42751;0.84711;3
GYRO;4.275;64555.406;2.19667;2.65849;0.88698;3
ACCE;4.279;64555.410;-2.47082;9.37569;3.69665;3
MAGN;4.286;64555.417;23.56250;-37.50000;3.12500;3
GYRO;4.286;64555.417;2.06961;3.02012;1.57725;3
PRES;4.286;64555.418;1013.8521;3
ACCE;4.289;64555.420;-2.78685;9.60554;3.10289;3
AHRS;4.290;64555.421;55.9152;2.7519;143.5856;0.12629;0.45184;0.84234;3
GYRO;4.295;64555.426;2.06961;3.02012;1.57725;3
ACCE;4.299;64555.430;-2.58574;9.41400;3.08373;3
MAGN;4.306;64555.437;22.87500;-37.50000;5.31250;3
GYRO;4.306;64555.437;1.58214;2.98713;2.00730;3
PRES;4.307;64555.438;1013.8413;3
ACCE;4.309;64555.440;-1.51314;8.46590;2.55701;3
AHRS;4.310;64555.441;59.1525;5.7252;145.0444;0.10663;0.48325;0.83592;3
GYRO;4.315;64555.446;1.27671;2.91383;1.93766;3
ACCE;4.319;64555.450;-0.72784;7.73806;2.24097;3
MAGN;4.326;64555.458;21.62500;-37.37500;7.50000;3
GYRO;4.327;64555.458;0.99693;2.90772;1.73974;3
PRES;4.327;64555.458;1013.8433;3
ACCE;4.329;64555.460;-0.67038;7.42203;2.10690;3
AHRS;4.330;64555.461;61.2675;5.5653;149.3918;0.09404;0.50192;0.83548;3
GYRO;4.335;64555.466;0.78313;2.95903;1.53694;3
ACCE;4.339;64555.470;-0.50757;7.89129;1.94409;3
MAGN;4.346;64555.477;20.12500;-38.06250;9.75000;3
GYRO;4.347;64555.477;0.61575;3.07876;1.36956;3
PRES;4.347;64555.478;1013.8325;3
ACCE;4.349;64555.480;-0.66080;8.63828;2.40378;3
AHRS;4.350;64555.481;63.3105;5.9345;152.6644;0.08103;0.51968;0.83242;3
GYRO;4.355;64555.486;0.51313;3.20338;1.27549;3
ACCE;4.359;64555.490;-1.25456;8.93516;2.43251;3
MAGN;4.366;64555.497;18.31250;-38.18750;11.37500;3
GYRO;4.367;64555.497;0.46181;3.30845;1.31825;3
PRES;4.367;64555.498;1013.8350;3
ACCE;4.369;64555.501;-1.91536;9.25119;2.30801;3
AHRS;4.370;64555.501;64.1763;6.4965;155.9687;0.06346;0.52874;0.83360;3
GYRO;4.375;64555.506;0.41294;3.37198;1.49418;3
ACCE;4.379;64555.510;-2.49955;9.68215;2.08774;3
MAGN;4.386;64555.517;16.50000;-38.12500;13.25000;3
GYRO;4.386;64555.517;0.35064;3.41962;1.74952;3
PRES;4.386;64555.518;1013.8418;3
ACCE;4.389;64555.520;-2.77727;9.73961;1.48441;3
AHRS;4.389;64555.521;65.5436;9.0767;157.8024;0.03858;0.54231;0.83076;3
GYRO;4.395;64555.526;0.25412;3.49781;2.02929;3
ACCE;4.399;64555.530;-2.89220;9.82580;1.20668;3
MAGN;4.406;64555.537;15.00000;-38.12500;14.87500;3
GYRO;4.406;64555.537;0.13561;3.60044;2.30174;3
PRES;4.406;64555.538;1013.8364;3
ACCE;4.409;64555.540;-2.65278;9.69173;1.63763;3
AHRS;4.410;64555.541;66.2475;8.7458;162.4560;0.01998;0.54822;0.83164;3
GYRO;4.415;64555.546;0.00977;3.62732;2.52410;3
ACCE;4.419;64555.550;-1.85790;9.19373;1.92494;3
GNSS;4.425;1491384190.968;39.993753;-0.073828;102.709;39.363;16.0;0.0;16;14
MAGN;4.429;64555.557;13.06250;-38.93750;16.06250;3
GYRO;4.430;64555.557;-0.10873;3.57478;2.64505;3
PRES;4.430;64555.558;1013.8369;3
ACCE;4.430;64555.560;-1.22583;8.70532;2.25055;3
AHRS;4.430;64555.561;67.5874;9.7475;166.8147;-0.00651;0.55864;0.82799;3
GNSS;4.431;1491384190.968;39.993753;-0.073828;102.709;39.363;16.0;0.0;16;14
GYRO;4.435;64555.566;-0.18570;3.50881;2.67926;3
ACCE;4.440;64555.570;-0.62249;8.55209;2.50912;3
MAGN;4.446;64555.577;10.81250;-38.87500;16.75000;3
GYRO;4.446;64555.578;-0.21136;3.45505;2.66704;3
PRES;4.446;64555.578;1013.8403;3
ACCE;4.449;64555.580;-0.05746;8.65743;2.87304;3
AHRS;4.450;64555.581;67.8811;6.6356;174.3777;-0.02062;0.55908;0.82881;3
GYRO;4.455;64555.586;-0.18937;3.40985;2.64138;3
ACCE;4.459;64555.590;0.26815;8.77236;3.29442;3
SOUN;4.465;174.82;0.00534;48.52
MAGN;4.466;64555.597;8.18750;-39.25000;17.62500;3
GYRO;4.466;64555.597;-0.13195;3.37808;2.60839;3
PRES;4.467;64555.598;1013.8301;3
ACCE;4.469;64555.600;0.78530;8.30309;3.35188;3
AHRS;4.469;64555.601;68.1824;2.8817;-177.3225;0.03391;-0.55970;-0.82733;3
GYRO;4.475;64555.606;-0.05376;3.36709;2.53020;3
ACCE;4.479;64555.610;1.10133;7.75721;3.24654;3
MAGN;4.486;64555.617;5.25000;-39.50000;17.31250;3
GYRO;4.487;64555.617;0.03176;3.41596;2.39337;3
PRES;4.487;64555.618;1013.8452;3
ACCE;4.489;64555.620;1.12049;7.68060;3.18908;3
AHRS;4.489;64555.621;68.0872;-0.7201;-169.2613;0.04720;-0.55784;-0.82529;3
GYRO;4.495;64555.626;0.11606;3.51003;2.24310;3
ACCE;4.499;64555.630;0.91937;7.99663;3.37104;3
MAGN;4.506;64555.637;1.81250;-39.43750;17.12500;3
GYRO;4.506;64555.637;0.19181;3.60777;2.13558;3
PRES;4.506;64555.638;1013.8301;3
ACCE;4.509;64555.640;0.31603;8.58082;4.50110;3
AHRS;4.510;64555.641;67.9282;-5.0050;-160.7011;0.05785;-0.55632;-0.82096;3
GYRO;4.515;64555.646;0.25290;3.58578;2.08549;3
ACCE;4.519;64555.650;0.07661;8.56167;5.94720;3
MAGN;4.526;64555.657;-1.56250;-38.87500;16.81250;3
GYRO;4.526;64555.657;0.28344;3.28401;2.04396;3
PRES;4.527;64555.658;1013.8257;3
ACCE;4.529;64555.660;1.07260;7.28795;7.37414;3
AHRS;4.530;64555.661;68.0028;-5.3077;-157.3358;0.07213;-0.55527;-0.81708;3
GYRO;4.535;64555.666;0.26634;2.66459;1.88146;3
ACCE;4.539;64555.670;3.26569;5.33428;7.71891;3
MAGN;4.546;64555.677;-4.50000;-38.50000;16.81250;3
GYRO;4.546;64555.678;-0.41050;0.30299;0.46548;3
PRES;4.547;64555.678;1013.8291;3
ACCE;4.549;64555.680;2.62405;7.26880;6.59842;3
AHRS;4.550;64555.681;66.2960;-7.8206;-150.6720;0.08286;-0.54222;-0.81754;3
GYRO;4.555;64555.686;-0.41050;0.30299;0.46548;3
ACCE;4.559;64555.690;0.48842;9.68215;6.18662;3
MAGN;4.566;64555.697;-6.75000;-38.50000;16.37500;3
GYRO;4.567;64555.697;-0.65851;-1.33046;-0.37385;3
PRES;4.567;64555.698;1013.8457;3
ACCE;4.569;64555.700;-0.45011;10.10353;5.04698;3
AHRS;4.570;64555.701;65.9057;-7.5982;-151.5674;0.07939;-0.53979;-0.82048;3
GYRO;4.575;64555.706;-0.49114;-1.55038;-0.39095;3
ACCE;4.579;64555.710;-0.33519;9.27993;3.62003;3
MAGN;4.586;64555.717;-8.31250;-38.12500;16.62500;3
GYRO;4.587;64555.717;-0.36041;-1.52961;-0.37629;3
PRES;4.587;64555.718;1013.8677;3
ACCE;4.589;64555.720;0.00000;8.63828;3.52426;3
AHRS;4.590;64555.721;65.1487;-6.8793;-153.7147;0.07296;-0.53484;-0.82649;3
GYRO;4.595;64555.726;-0.29566;-1.52472;-0.38607;3
ACCE;4.599;64555.730;0.25857;8.53294;4.22337;3
MAGN;4.606;64555.737;-8.87500;-38.43750;16.62500;3
GYRO;4.607;64555.738;-0.29322;-1.63956;-0.42394;3
PRES;4.607;64555.738;1013.8506;3
ACCE;4.610;64555.741;0.63207;8.41801;4.50110;3
AHRS;4.611;64555.741;64.8222;-7.3379;-155.6277;0.06010;-0.53424;-0.83075;3
LIGH;4.612;64555.742;10229.0;3
GYRO;4.615;64555.746;-0.34331;-1.78128;-0.50335;3
ACCE;4.619;64555.750;0.92895;8.26478;4.41491;3
MAGN;4.628;64555.759;-8.68750;-38.12500;16.81250;3
GYRO;4.628;64555.759;-0.41905;-1.89246;-0.61697;3
PRES;4.628;64555.760;1013.8457;3
ACCE;4.629;64555.760;0.90980;8.24563;4.23295;3
AHRS;4.630;64555.761;64.3233;-8.1890;-157.0066;0.04659;-0.53235;-0.83502;3
GYRO;4.635;64555.766;-0.51191;-1.99142;-0.72571;3
ACCE;4.639;64555.770;0.72784;8.41801;4.03184;3
MAGN;4.646;64555.777;-8.56250;-38.31250;16.62500;3
GYRO;4.646;64555.777;-0.61453;-2.08305;-0.81367;3
PRES;4.647;64555.778;1013.8506;3
ACCE;4.650;64555.780;0.60334;8.61913;3.96480;3
AHRS;4.650;64555.781;64.0235;-8.5841;-158.7363;0.03516;-0.53124;-0.83837;3
GYRO;4.655;64555.786;-0.72571;-2.19056;-0.89309;3
ACCE;4.659;64555.790;0.58419;8.80109;3.88818;3
MAGN;4.666;64555.797;-7.75000;-38.12500;16.37500;3
GYRO;4.666;64555.797;-0.84788;-2.34572;-0.97616;3
PRES;4.666;64555.798;1013.8643;3
ACCE;4.669;64555.800;0.49799;8.88728;3.67749;3
AHRS;4.669;64555.801;63.5823;-8.8305;-161.0733;0.02182;-0.52887;-0.84259;3
GYRO;4.675;64555.806;-0.97250;-2.52776;-1.06168;3
ACCE;4.679;64555.810;0.21069;9.03093;3.64876;3
MAGN;4.686;64555.817;-6.50000;-38.31250;16.06250;3
GYRO;4.686;64555.817;-1.08123;-2.70491;-1.11666;3
PRES;4.687;64555.818;1013.8467;3
ACCE;4.689;64555.820;-0.13408;9.01178;3.52426;3
AHRS;4.690;64555.821;62.8020;-9.0104;-163.8533;0.00657;-0.52368;-0.84822;3
GYRO;4.695;64555.826;-1.15454;-2.85641;-1.10689;3
ACCE;4.699;64555.830;-0.22984;8.49463;3.21781;3
MAGN;4.706;64555.837;-5.37500;-38.37500;15.62500;3
GYRO;4.706;64555.837;-1.19730;-2.90772;-1.04091;3
PRES;4.706;64555.838;1013.8389;3
ACCE;4.709;64555.840;-0.01915;8.06367;3.70622;3
AHRS;4.710;64555.841;62.2852;-8.5182;-167.4966;-0.00702;-0.51960;-0.85263;3
GYRO;4.715;64555.846;-1.22662;-2.90528;-0.96028;3
ACCE;4.719;64555.850;0.33519;7.90087;4.48195;3
MAGN;4.726;64555.857;-3.93750;-39.12500;15.37500;3
GYRO;4.727;64555.858;-1.26083;-2.93337;-0.89309;3
PRES;4.727;64555.858;1013.8418;3
ACCE;4.729;64555.860;1.03430;7.80510;4.97036;3
AHRS;4.730;64555.861;61.0581;-9.3441;-170.3677;-0.02741;-0.51039;-0.85895;3
GYRO;4.735;64555.866;-1.30359;-2.98957;-0.87598;3
ACCE;4.739;64555.870;1.60890;7.60398;5.06613;3
MAGN;4.746;64555.877;-2.25000;-39.75000;14.75000;3
GYRO;4.746;64555.877;-1.34513;-3.03111;-0.94318;3
PRES;4.747;64555.878;1013.8140;3
ACCE;4.749;64555.880;2.09732;7.17303;5.01825;3
AHRS;4.749;64555.881;59.6896;-10.5212;-172.7365;-0.04798;-0.49960;-0.86488;3
GYRO;4.755;64555.886;-1.37811;-3.04333;-1.08367;3
ACCE;4.759;64555.890;2.13563;7.35499;5.23851;3
MAGN;4.766;64555.897;-0.87500;-40.25000;14.18750;3
GYRO;4.766;64555.897;-1.41476;-3.07510;-1.27060;3
PRES;4.767;64555.898;1013.8311;3
ACCE;4.769;64555.900;1.78129;7.99663;5.21936;3
AHRS;4.770;64555.901;58.3894;-11.7573;-175.2003;0.06901;0.48853;0.86971;3
GYRO;4.775;64555.906;-1.46974;-3.19971;-1.46608;3
ACCE;4.779;64555.910;1.26414;8.68616;4.40533;3
MAGN;4.786;64555.917;0.81250;-40.68750;12.87500;3
GYRO;4.786;64555.917;-1.54182;-3.35732;-1.64445;3
PRES;4.786;64555.918;1013.8423;3
ACCE;4.789;64555.920;0.79487;9.05008;3.62003;3
AHRS;4.790;64555.921;57.0132;-12.9723;-178.1981;0.09180;0.47571;0.87388;3
GYRO;4.795;64555.926;-1.61757;-3.44772;-1.78739;3
ACCE;4.799;64555.930;0.49799;9.03093;3.38061;3
MAGN;4.806;64555.937;2.50000;-40.75000;12.12500;3
GYRO;4.806;64555.937;-1.81549;-3.48926;-1.83748;3
PRES;4.806;64555.938;1013.8511;3
ACCE;4.809;64555.940;0.04788;8.86812;3.58173;3
AHRS;4.810;64555.941;55.7271;-13.4976;178.0348;0.11184;0.46228;0.87686;3
GYRO;4.815;64555.946;-1.81549;-3.48926;-1.83748;3
ACCE;4.819;64555.950;-0.42138;8.67659;4.09887;3
MAGN;4.826;64555.957;4.31250;-40.93750;10.37500;3
GYRO;4.826;64555.957;-2.09771;-3.63831;-1.46852;3
PRES;4.826;64555.958;1013.8477;3
ACCE;4.829;64555.960;-0.31603;8.11156;4.07972;3
AHRS;4.830;64555.961;55.0994;-13.1404;173.1517;0.12871;0.45260;0.87605;3
GYRO;4.835;64555.966;-2.09771;-3.63831;-1.26327;3
ACCE;4.839;64555.970;0.67038;7.47949;4.36702;3
MAGN;4.846;64555.978;5.93750;-40.81250;8.93750;3
GYRO;4.847;64555.978;-2.29319;-3.56257;-1.16431;3
PRES;4.847;64555.978;1013.8452;3
ACCE;4.849;64555.980;2.09732;7.11557;5.09486;3
AHRS;4.850;64555.981;53.0792;-14.3915;169.6171;0.15171;0.43134;0.87887;3
GYRO;4.855;64555.986;-2.29441;-3.41107;-1.20707;3
ACCE;4.859;64555.990;2.95923;6.98149;5.76524;3
MAGN;4.866;64555.997;7.50000;-41.00000;7.00000;3
GYRO;4.866;64555.997;-2.15635;-3.09464;-1.36345;3
PRES;4.866;64555.998;1013.8340;3
ACCE;4.869;64556.000;3.46680;7.08684;6.63673;3
AHRS;4.869;64556.001;51.1076;-16.3151;166.7814;0.17631;0.40942;0.88007;3
GYRO;4.875;64556.006;-1.94744;-2.84663;-1.57359;3
ACCE;4.879;64556.010;3.46680;7.22091;7.13472;3
MAGN;4.886;64556.017;8.75000;-40.87500;4.93750;3
GYRO;4.886;64556.017;-1.76051;-2.84419;-1.75441;3
PRES;4.886;64556.018;1013.8359;3
ACCE;4.889;64556.020;2.88262;7.15387;7.36456;3
AHRS;4.890;64556.021;49.2083;-17.2891;163.7339;0.19352;0.38814;0.88098;3
GYRO;4.895;64556.026;-1.57359;-2.92849;-1.85092;3
ACCE;4.900;64556.030;2.23140;7.17303;7.68060;3
MAGN;4.906;64556.037;10.25000;-40.75000;2.18750;3
GYRO;4.906;64556.037;-1.35856;-2.98224;-1.87047;3
PRES;4.906;64556.038;1013.8325;3
ACCE;4.909;64556.040;1.84832;7.31668;8.37971;3
AHRS;4.910;64556.041;47.5264;-17.9084;160.0406;0.20927;0.36734;0.87952;3
GYRO;4.915;64556.046;-1.08245;-3.09709;-1.84848;3
ACCE;4.919;64556.050;1.80044;7.01022;8.16902;3
MAGN;4.926;64556.057;11.31250;-40.18750;0.12500;3
GYRO;4.926;64556.058;-0.74648;-3.17283;-1.80083;3
PRES;4.927;64556.058;1013.8252;3
ACCE;4.929;64556.060;2.19309;6.70376;8.85855;3
AHRS;4.930;64556.061;46.7001;-18.7387;156.5011;0.22597;0.35243;0.87373;3
GYRO;4.935;64556.066;-0.35308;-3.25102;-1.70431;3
ACCE;4.939;64556.070;2.52828;6.69419;9.87369;3
MAGN;4.946;64556.077;12.43750;-39.75000;-1.93750;3
GYRO;4.946;64556.077;0.08186;-3.45383;-1.57237;3
PRES;4.946;64556.078;1013.8320;3
ACCE;4.949;64556.080;3.25611;6.40688;9.27035;3
AHRS;4.950;64556.081;45.8714;-19.2847;153.1701;0.23918;0.33792;0.86801;3
GYRO;4.955;64556.086;0.54489;-3.60655;-1.49418;3
ACCE;4.959;64556.090;3.97437;6.08127;8.50420;3
LIGH;4.960;64556.092;10719.0;3
MAGN;4.966;64556.097;13.93750;-39.62500;-3.25000;3
GYRO;4.966;64556.097;1.05558;-3.58822;-1.51983;3
PRES;4.967;64556.098;1013.8530;3
ACCE;4.969;64556.100;4.61602;5.90889;8.11156;3
AHRS;4.969;64556.101;46.6282;-21.6335;151.0217;0.26412;0.33326;0.85476;3
GYRO;4.975;64556.106;1.53694;-3.52591;-1.64689;3
ACCE;4.979;64556.110;5.39174;5.80354;7.34541;3
MAGN;4.986;64556.117;14.93750;-39.18750;-4.00000;3
GYRO;4.986;64556.117;1.93156;-3.46971;-1.88880;3
PRES;4.986;64556.118;1013.8403;3
ACCE;4.989;64556.120;5.61201;5.98550;6.66546;3
AHRS;4.990;64556.121;47.4188;-24.8616;149.6818;0.29292;0.32747;0.84038;3
GYRO;4.995;64556.126;2.21011;-3.42818;-2.22477;3
ACCE;4.999;64556.130;4.66391;6.63673;5.53539;3
MAGN;5.006;64556.137;15.75000;-38.93750;-4.18750;3
GYRO;5.006;64556.137;2.34206;-3.42207;-2.54609;3
PRES;5.006;64556.138;1013.8584;3
ACCE;5.009;64556.141;2.87304;7.64229;4.30956;3
AHRS;5.010;64556.141;50.4550;-27.8970;148.3947;0.32246;0.33863;0.81679;3
GYRO;5.015;64556.146;2.24065;-3.42695;-2.67315;3
SOUN;5.015;203.43;0.00621;49.84
ACCE;5.019;64556.150;0.27773;8.38928;3.86903;3
MAGN;5.026;64556.157;17.12500;-39.00000;-3.68750;3
GYRO;5.026;64556.157;1.87291;-3.53935;-2.46912;3
PRES;5.026;64556.158;1013.8569;3
ACCE;5.030;64556.160;-1.55144;8.66701;2.53785;3
AHRS;5.031;64556.161;54.4471;-30.6076;146.4983;0.35191;0.35488;0.78650;3
GYRO;5.035;64556.166;1.40866;-3.66153;-2.02685;3
ACCE;5.039;64556.170;-1.21625;8.80109;2.05901;3
MAGN;5.046;64556.177;18.25000;-39.00000;-3.56250;3
GYRO;5.046;64556.177;1.00671;-3.55157;-1.52716;3
PRES;5.046;64556.178;1013.8428;3
ACCE;5.049;64556.180;0.35434;9.11712;3.43807;3
AHRS;5.049;64556.181;57.8800;-32.9933;144.4788;0.37819;0.36606;0.75719;3
GYRO;5.055;64556.186;0.81367;-3.39641;-1.14720;3
ACCE;5.059;64556.190;2.19309;8.98304;3.46680;3
MAGN;5.066;64556.197;19.25000;-38.12500;-3.56250;3
GYRO;5.066;64556.197;0.86743;-3.29867;-0.96395;3
PRES;5.066;64556.198;1013.8462;3
ACCE;5.069;64556.200;4.35745;8.70532;3.62961;3
AHRS;5.069;64556.201;60.5769;-34.4998;141.8146;0.39953;0.37142;0.73037;3
GYRO;5.075;64556.206;1.09101;-3.15329;-0.95784;3
ACCE;5.079;64556.210;5.49709;8.50420;3.15077;3
MAGN;5.086;64556.217;20.50000;-38.00000;-3.25000;3
GYRO;5.086;64556.217;1.60291;-2.76600;-1.28282;3
PRES;5.086;64556.218;1013.8350;3
ACCE;5.089;64556.221;5.31513;8.76278;2.71981;3
AHRS;5.090;64556.221;62.1182;-37.9566;141.6153;0.42349;0.36918;0.70989;3
GYRO;5.095;64556.226;1.60291;-2.76600;-1.28282;3
ACCE;5.099;64556.230;4.33829;9.43316;2.47082;3
MAGN;5.106;64556.237;21.43750;-38.06250;-3.56250;3
GYRO;5.107;64556.238;1.79839;-2.42025;-1.36834;3
PRES;5.107;64556.238;1013.8232;3
ACCE;5.109;64556.240;3.00712;10.07480;2.44209;3
AHRS;5.110;64556.241;64.2494;-43.3165;143.2613;0.45239;0.37054;0.68515;3
GYRO;5.115;64556.246;1.86314;-2.33717;-1.24372;3
ACCE;5.120;64556.250;1.95367;10.21845;2.57616;3
MAGN;5.126;64556.257;22.00000;-37.62500;-3.81250;3
GYRO;5.127;64556.258;1.92178;-2.32129;-1.07024;3
PRES;5.127;64556.258;1013.8354;3
ACCE;5.130;64556.261;1.43652;9.73961;2.16436;3
AHRS;5.131;64556.262;66.8973;-47.0663;144.4191;0.47162;0.37939;0.66116;3
GYRO;5.138;64556.269;1.95843;-2.34206;-0.93951;3
ACCE;5.140;64556.271;1.65679;9.05008;1.67594;3
MAGN;5.146;64556.277;22.56250;-37.18750;-3.56250;3
GYRO;5.146;64556.277;1.98043;-2.36771;-0.90408;3
PRES;5.146;64556.278;1013.8335;3
ACCE;5.149;64556.280;2.52828;8.45632;1.16837;3
AHRS;5.150;64556.281;69.5974;-50.8919;145.8949;0.48843;0.38921;0.63699;3
GYRO;5.155;64556.286;2.00608;-2.38970;-0.99205;3
ACCE;5.159;64556.290;3.66792;8.11156;0.84276;3
MAGN;5.166;64556.297;22.68750;-37.18750;-3.06250;3
GYRO;5.167;64556.297;2.05984;-2.41780;-1.21929;3
PRES;5.167;64556.298;1013.8301;3
ACCE;5.170;64556.300;4.23295;7.88171;0.67995;3
AHRS;5.170;64556.301;71.8457;-57.3628;149.9687;0.50874;0.39644;0.61323;3
GYRO;5.175;64556.306;2.14780;-2.45323;-1.55893;3
ACCE;5.179;64556.310;3.48596;7.70933;1.15879;3
MAGN;5.186;64556.317;23.37500;-37.06250;-2.81250;3
GYRO;5.186;64556.317;2.23821;-2.53753;-1.89124;3
PRES;5.186;64556.318;1013.8213;3
ACCE;5.189;64556.320;2.61447;7.33583;1.57060;3
AHRS;5.190;64556.321;73.5378;-66.5564;156.4407;0.53245;0.40016;0.58854;3
GYRO;5.195;64556.326;2.33717;-2.68659;-2.16002;3
ACCE;5.199;64556.330;1.83875;6.96234;1.65679;3
MAGN;5.206;64556.337;24.06250;-36.81250;-1.87500;3
GYRO;5.207;64556.338;2.48744;-2.83441;-2.37504;3
PRES;5.207;64556.338;1013.8359;3
ACCE;5.209;64556.340;1.06303;6.91445;1.79086;3
AHRS;5.210;64556.341;76.6311;-77.0556;164.2273;0.55066;0.41338;0.55500;3
GYRO;5.215;64556.346;2.71224;-2.97736;-2.53876;3
ACCE;5.219;64556.350;0.29688;7.20176;1.81959;3
MAGN;5.226;64556.357;24.93750;-36.37500;-1.31250;3
GYRO;5.226;64556.357;3.00790;-3.10686;-2.64749;3
PRES;5.227;64556.358;1013.8389;3
ACCE;5.229;64556.360;-0.51715;7.48906;1.73340;3
AHRS;5.230;64556.361;79.5897;-85.7149;170.5404;0.55951;0.42449;0.52541;3
GYRO;5.235;64556.366;3.36342;-3.19483;-2.69514;3
ACCE;5.239;64556.370;-1.35033;7.76679;1.00556;3
MAGN;5.246;64556.377;26.43750;-35.50000;-0.56250;3
GYRO;5.246;64556.377;3.73361;-3.25347;-2.67437;3
PRES;5.247;64556.378;1013.8403;3
ACCE;5.249;64556.380;-1.81959;7.91044;0.30646;3
AHRS;5.250;64556.381;82.1131;-117.1080;-161.3845;0.57942;0.44218;0.47883;3
GYRO;5.255;64556.386;4.05737;-3.34265;-2.58396;3
ACCE;5.259;64556.390;-2.10690;7.62314;-0.32561;3
MAGN;5.266;64556.397;28.25000;-34.56250;0.31250;3
GYRO;5.266;64556.397;4.29072;-3.53691;-2.46667;3
PRES;5.266;64556.398;1013.8394;3
ACCE;5.269;64556.400;-2.07817;7.16345;-1.50356;3
AHRS;5.269;64556.401;82.1756;-160.0258;-121.5866;0.59229;0.46169;0.42993;3
GYRO;5.275;64556.406;4.44710;-3.73361;-2.39337;3
ACCE;5.279;64556.410;-1.56102;6.61757;-2.31759;3
MAGN;5.286;64556.417;29.75000;-33.56250;1.18750;3
GYRO;5.286;64556.417;4.54117;-3.89976;-2.40437;3
PRES;5.287;64556.418;1013.8350;3
ACCE;5.289;64556.420;-0.45011;6.11000;-3.44765;3
AHRS;5.290;64556.421;77.4322;175.5313;-100.8135;0.61634;0.47811;0.37488;3
GYRO;5.295;64556.426;4.57538;-4.02682;-2.53387;3
ACCE;5.299;64556.430;0.10534;6.02381;-4.12760;3
MAGN;5.306;64556.437;31.68750;-31.68750;1.81250;3
GYRO;5.307;64556.438;4.57294;-4.04026;-2.76966;3
PRES;5.307;64556.438;1013.8286;3
ACCE;5.310;64556.440;-0.59376;6.24408;-4.89375;3
AHRS;5.310;64556.441;70.5428;164.4842;-94.5616;0.64721;0.49153;0.30719;3
LIGH;5.311;64556.442;11417.0;3
GYRO;5.315;64556.446;4.55705;-4.01216;-3.02134;3
ACCE;5.319;64556.450;-1.97282;6.61757;-5.65989;3
MAGN;5.326;64556.457;33.75000;-29.93750;2.87500;3
GYRO;5.326;64556.458;4.53140;-3.86311;-3.18016;3
PRES;5.327;64556.458;1013.8369;3
ACCE;5.329;64556.460;-3.17950;7.17303;-6.10043;3
AHRS;5.330;64556.461;64.7318;156.9147;-91.1996;0.66622;0.50248;0.24622;3
GYRO;5.335;64556.466;4.48253;-3.59555;-3.17528;3
ACCE;5.339;64556.470;-3.96480;7.38372;-6.64630;3
MAGN;5.346;64556.477;35.50000;-28.37500;3.31250;3
GYRO;5.346;64556.477;4.24063;-3.09220;-2.77211;3
PRES;5.347;64556.478;1013.8374;3
ACCE;5.349;64556.480;-4.98952;7.27837;-7.26880;3
AHRS;5.349;64556.481;57.3795;150.7037;-89.5251;0.68384;0.51713;0.17357;3
GYRO;5.355;64556.486;4.24063;-3.09220;-2.77211;3
ACCE;5.359;64556.490;-6.06212;7.33583;-7.43160;3
MAGN;5.366;64556.498;37.31250;-26.81250;3.62500;3
GYRO;5.367;64556.498;3.71650;-2.55097;-2.16124;3
PRES;5.367;64556.498;1013.8413;3
ACCE;5.369;64556.500;-6.59842;7.09641;-7.15387;3
AHRS;5.369;64556.501;51.2114;146.5962;-89.0625;0.69428;0.52863;0.11333;3
GYRO;5.375;64556.506;3.38175;-2.37504;-1.87536;3
ACCE;5.379;64556.510;-6.68461;6.46434;-6.61757;3
MAGN;5.386;64556.517;39.06250;-24.31250;3.87500;3
GYRO;5.386;64556.517;3.06166;-2.40437;-1.66033;3
PRES;5.386;64556.518;1013.8359;3
ACCE;5.389;64556.520;-6.50265;5.65989;-6.03339;3
AHRS;5.390;64556.521;45.6629;143.6320;-89.4253;0.70210;0.53706;0.05962;3
GYRO;5.395;64556.526;2.79654;-2.65360;-1.54427;3
ACCE;5.399;64556.530;-6.06212;4.70221;-6.37815;3
MAGN;5.406;64556.537;40.43750;-22.87500;4.06250;3
GYRO;5.406;64556.538;2.61695;-2.92360;-1.53572;3
PRES;5.407;64556.538;1013.8408;3
ACCE;5.409;64556.540;-5.78439;4.13718;-7.19218;3
AHRS;5.410;64556.541;41.7001;141.4463;-90.2368;0.70796;0.53921;0.01847;3
GYRO;5.415;64556.546;2.52776;-3.04333;-1.60780;3
ACCE;5.419;64556.550;-5.87058;4.56814;-7.07726;3
GNSS;5.426;1491384191.962;39.993746;-0.073832;102.724;39.363;16.0;0.0;16;14
MAGN;5.430;64556.557;41.50000;-21.62500;3.62500;3
GYRO;5.430;64556.557;2.50455;-3.07021;-1.67133;3
PRES;5.431;64556.558;1013.8330;3
ACCE;5.431;64556.560;-6.40688;5.13317;-6.54096;3
AHRS;5.431;64556.561;37.1176;138.7969;-91.4385;0.71348;0.53936;-0.03081;3
GNSS;5.432;1491384191.962;39.993746;-0.073832;102.724;39.363;16.0;0.0;16;14
GYRO;5.436;64556.566;2.52165;-3.08243;-1.66278;3
ACCE;5.440;64556.570;-6.36858;4.78840;-5.89931;3
MAGN;5.446;64556.577;42.43750;-19.68750;3.18750;3
GYRO;5.446;64556.577;2.58029;-3.13740;-1.61879;3
PRES;5.446;64556.578;1013.8457;3
ACCE;5.449;64556.580;-6.17704;3.93607;-5.45878;3
AHRS;5.450;64556.581;33.7133;135.6682;-92.0939;0.71399;0.53639;-0.07355;3
GYRO;5.455;64556.586;2.68170;-3.20093;-1.62368;3
SOUN;5.456;207.68;0.00634;50.02
ACCE;5.459;64556.590;-6.18662;3.17950;-4.54898;3
MAGN;5.466;64556.597;42.81250;-18.06250;2.00000;3
GYRO;5.466;64556.597;2.80998;-3.29501;-1.69454;3
PRES;5.466;64556.598;1013.8398;3
ACCE;5.469;64556.600;-6.13873;2.57616;-3.87861;3
AHRS;5.470;64556.601;29.9243;132.5116;-93.1275;0.71362;0.53252;-0.11998;3
GYRO;5.475;64556.606;2.96270;-3.46238;-1.83137;3
ACCE;5.479;64556.610;-6.29196;2.10690;-4.07014;3
MAGN;5.486;64556.617;43.50000;-17.37500;0.81250;3
GYRO;5.486;64556.617;3.13007;-3.62487;-2.01463;3
PRES;5.487;64556.618;1013.8345;3
ACCE;5.490;64556.621;-6.91445;2.04944;-4.41491;3
AHRS;5.490;64556.621;26.3621;129.3719;-94.4170;0.71213;0.52637;-0.16547;3
GYRO;5.495;64556.626;3.28157;-3.72506;-2.18812;3
ACCE;5.499;64556.630;-7.71891;2.13563;-5.04698;3
MAGN;5.506;64556.637;44.00000;-16.06250;-0.50000;3
GYRO;5.506;64556.638;3.38908;-3.74338;-2.29685;3
PRES;5.507;64556.638;1013.8291;3
ACCE;5.509;64556.640;-8.47547;2.32716;-6.26323;3
AHRS;5.509;64556.641;21.6439;125.6185;-96.0446;0.70688;0.52056;-0.22196;3
GYRO;5.515;64556.646;3.43673;-3.62732;-2.28341;3
ACCE;5.519;64556.650;-9.36612;2.76770;-7.57525;3
MAGN;5.526;64556.657;44.25000;-14.43750;-2.31250;3
GYRO;5.526;64556.657;3.40496;-3.33777;-2.12581;3
PRES;5.527;64556.658;1013.8218;3
ACCE;5.529;64556.660;-10.19930;3.39019;-9.02135;3
AHRS;5.530;64556.661;17.3321;121.9924;-97.8558;0.69981;0.51297;-0.27478;3
GYRO;5.535;64556.666;3.26935;-2.89794;-1.83504;3
ACCE;5.539;64556.670;-10.86010;3.93607;-10.08438;3
MAGN;5.546;64556.677;44.18750;-13.37500;-4.25000;3
GYRO;5.546;64556.677;2.99568;-2.35672;-1.43676;3
PRES;5.546;64556.678;1013.8320;3
ACCE;5.550;64556.680;-11.18571;4.12760;-10.54406;3
AHRS;5.550;64556.681;13.4512;119.7949;-100.0826;0.69629;0.50677;-0.31672;3
GYRO;5.555;64556.686;2.58152;-1.81793;-0.97983;3
ACCE;5.559;64556.690;-10.82179;3.71580;-10.40999;3
MAGN;5.566;64556.697;44.62500;-12.37500;-5.68750;3
GYRO;5.566;64556.697;2.05617;-1.37567;-0.53145;3
PRES;5.567;64556.698;1013.8403;3
ACCE;5.569;64556.700;-10.07480;3.03585;-10.10353;3
AHRS;5.570;64556.701;10.3696;117.5892;-102.2887;0.69271;0.49793;-0.35332;3
GYRO;5.575;64556.706;1.48685;-1.06413;-0.16371;3
ACCE;5.579;64556.710;-9.28950;2.61447;-9.15543;3
MAGN;5.586;64556.717;44.43750;-10.87500;-7.18750;3
GYRO;5.586;64556.717;0.95661;-0.86376;0.09041;3
PRES;5.587;64556.718;1013.8467;3
ACCE;5.590;64556.720;-8.58082;2.33674;-8.08282;3
AHRS;5.590;64556.721;9.1957;117.8084;-104.0867;0.69847;0.49234;-0.36369;3
GYRO;5.595;64556.726;0.53267;-0.77824;0.24068;3
ACCE;5.599;64556.730;-7.81467;2.18351;-7.08684;3
MAGN;5.606;64556.737;44.25000;-10.56250;-8.81250;3
GYRO;5.607;64556.738;0.11973;-0.67073;0.23579;3
PRES;5.607;64556.738;1013.8442;3
ACCE;5.609;64556.740;-7.44118;2.38462;-6.22492;3
AHRS;5.610;64556.741;8.7659;116.9432;-105.1676;0.69930;0.48465;-0.37453;3
GYRO;5.615;64556.746;0.11973;-0.67073;0.23579;3
ACCE;5.619;64556.750;-7.28795;2.51870;-5.76524;3
MAGN;5.628;64556.759;44.00000;-10.43750;-9.68750;3
GYRO;5.629;64556.760;0.11484;-0.47892;0.11606;3
PRES;5.629;64556.760;1013.8389;3
ACCE;5.629;64556.760;-7.04853;2.51870;-5.49709;3
AHRS;5.630;64556.762;9.4844;117.2409;-105.4091;0.70293;0.48128;-0.37005;3
GYRO;5.635;64556.766;0.14416;-0.37018;0.03910;3
ACCE;5.639;64556.770;-6.91445;2.45166;-5.55455;3
MAGN;5.648;64556.777;44.37500;-10.56250;-10.25000;3
GYRO;5.649;64556.777;0.15516;-0.26756;-0.04032;3
PRES;5.649;64556.778;1013.8569;3
ACCE;5.649;64556.780;-7.00065;2.68151;-5.80354;3
AHRS;5.650;64556.781;9.5354;116.8001;-105.5629;0.70226;0.47871;-0.37300;3
GYRO;5.655;64556.786;0.13928;-0.15394;-0.10385;3
ACCE;5.659;64556.790;-7.46991;2.95923;-5.89931;3
LIGH;5.660;64556.792;3578.0;3
MAGN;5.666;64556.797;44.25000;-10.56250;-10.75000;3
GYRO;5.666;64556.797;0.12462;-0.01955;-0.14172;3
PRES;5.666;64556.798;1013.8623;3
ACCE;5.669;64556.800;-7.72848;2.83473;-5.66947;3
AHRS;5.669;64556.801;10.0948;117.5416;-105.6622;0.70631;0.47827;-0.36609;3
GYRO;5.675;64556.806;0.13073;0.04154;-0.15516;3
ACCE;5.679;64556.810;-7.69975;2.54743;-5.28640;3
MAGN;5.686;64556.817;44.25000;-11.00000;-11.31250;3
GYRO;5.686;64556.817;0.14050;0.03299;-0.16738;3
PRES;5.686;64556.818;1013.8506;3
ACCE;5.689;64556.820;-7.89129;2.40378;-5.25767;3
AHRS;5.690;64556.821;9.6731;117.4883;-105.2140;0.70332;0.48253;-0.36699;3
GYRO;5.695;64556.826;0.13683;0.03054;-0.16982;3
ACCE;5.699;64556.830;-8.25521;2.40378;-5.21936;3
MAGN;5.706;64556.837;44.37500;-10.87500;-11.31250;3
GYRO;5.706;64556.837;0.11484;0.05376;-0.16127;3
PRES;5.707;64556.838;1013.8647;3
ACCE;5.709;64556.840;-8.48505;2.34632;-4.79798;3
AHRS;5.709;64556.841;9.8494;117.9995;-105.1986;0.70528;0.48358;-0.36295;3
GYRO;5.715;64556.846;0.09652;0.03176;-0.13439;3
ACCE;5.719;64556.850;-8.27436;2.09732;-4.91290;3
MAGN;5.726;64556.857;44.81250;-11.31250;-11.62500;3
GYRO;5.726;64556.857;0.08552;0.02932;-0.11729;3
PRES;5.727;64556.858;1013.8555;3
ACCE;5.729;64556.860;-8.27436;2.03028;-5.00867;3
AHRS;5.730;64556.861;9.4750;118.0325;-104.8167;0.70293;0.48751;-0.36332;3
GYRO;5.735;64556.866;0.07697;0.07208;-0.10140;3
ACCE;5.739;64556.870;-8.37971;2.20267;-5.03740;3
MAGN;5.746;64556.877;44.56250;-11.43750;-11.62500;3
GYRO;5.746;64556.877;0.07330;0.13317;-0.05498;3
PRES;5.746;64556.878;1013.8394;3
ACCE;5.749;64556.880;-8.19775;2.20267;-5.08528;3
AHRS;5.749;64556.881;9.5325;118.2950;-104.7899;0.70378;0.48829;-0.36135;3
GYRO;5.755;64556.886;0.05864;0.19670;-0.02199;3
ACCE;5.759;64556.890;-7.94875;2.02071;-5.12359;3
MAGN;5.766;64556.897;44.81250;-11.62500;-11.31250;3
GYRO;5.766;64556.897;0.03421;0.26878;-0.02443;3
PRES;5.767;64556.898;1013.8394;3
ACCE;5.769;64556.900;-7.84340;1.90578;-5.10444;3
AHRS;5.770;64556.901;9.3206;118.4326;-104.5280;0.70262;0.49117;-0.36069;3
GYRO;5.775;64556.906;0.01588;0.34331;-0.02566;3
ACCE;5.779;64556.910;-7.82425;1.84832;-4.88417;3
MAGN;5.786;64556.917;45.00000;-11.62500;-11.00000;3
GYRO;5.786;64556.917;0.01344;0.38362;-0.03543;3
PRES;5.786;64556.918;1013.8389;3
ACCE;5.789;64556.920;-7.68060;1.81959;-4.95121;3
AHRS;5.790;64556.921;9.4750;119.0455;-104.5063;0.70478;0.49266;-0.35611;3
GYRO;5.795;64556.926;0.02077;0.38607;-0.07330;3
ACCE;5.799;64556.930;-7.72848;1.85790;-5.21936;3
MAGN;5.806;64556.937;45.12500;-11.62500;-10.56250;3
GYRO;5.806;64556.938;0.02566;0.38118;-0.12339;3
PRES;5.806;64556.938;1013.8369;3
ACCE;5.809;64556.940;-7.91044;1.97282;-5.27682;3
AHRS;5.810;64556.941;9.3303;119.4650;-104.2277;0.70456;0.49627;-0.35335;3
GYRO;5.815;64556.946;0.01833;0.37507;-0.14661;3
ACCE;5.819;64556.950;-7.93917;1.87705;-5.27682;3
MAGN;5.826;64556.957;45.12500;-11.00000;-10.00000;3
GYRO;5.826;64556.958;-0.00733;0.35186;-0.15760;3
PRES;5.827;64556.958;1013.8330;3
ACCE;5.829;64556.960;-8.06367;1.70467;-5.20021;3
AHRS;5.830;64556.961;9.4055;120.1781;-104.1200;0.70644;0.49890;-0.34825;3
GYRO;5.835;64556.966;-0.04154;0.32132;-0.17349;3
ACCE;5.839;64556.970;-8.11156;1.76213;-5.26724;3
MAGN;5.846;64556.977;44.93750;-10.87500;-9.56250;3
GYRO;5.846;64556.977;-0.05742;0.31765;-0.15516;3
PRES;5.846;64556.978;1013.8423;3
ACCE;5.849;64556.980;-8.01579;1.85790;-5.43963;3
AHRS;5.849;64556.981;9.1498;120.5269;-103.7263;0.70522;0.50339;-0.34612;3
GYRO;5.855;64556.986;-0.05009;0.38485;-0.10751;3
ACCE;5.859;64556.990;-7.82425;1.90578;-5.73651;3
MAGN;5.866;64556.997;44.93750;-10.87500;-9.37500;3
GYRO;5.866;64556.997;-0.02932;0.52657;-0.05498;3
PRES;5.866;64556.998;1013.8521;3
ACCE;5.869;64557.000;-7.57525;1.93451;-6.07170;3
AHRS;5.869;64557.001;9.1870;121.0872;-103.5333;0.70613;0.50620;-0.34188;3
GYRO;5.875;64557.006;0.00244;0.74037;-0.00977;3
ACCE;5.879;64557.010;-7.63272;2.13563;-6.19619;3
MAGN;5.886;64557.017;45.12500;-11.06250;-9.06250;3
GYRO;5.887;64557.018;0.05986;1.30359;0.07453;3
PRES;5.887;64557.018;1013.8472;3
ACCE;5.889;64557.021;-7.58483;2.14520;-6.12916;3
AHRS;5.890;64557.021;9.0658;121.6966;-103.2362;0.70636;0.51038;-0.33780;3
GYRO;5.895;64557.026;0.05986;1.30359;0.07453;3
ACCE;5.899;64557.030;-7.42203;2.01113;-6.02381;3
MAGN;5.906;64557.037;45.25000;-10.87500;-8.81250;3
GYRO;5.906;64557.037;0.07453;1.67133;0.14172;3
PRES;5.906;64557.038;1013.8535;3
ACCE;5.909;64557.040;-7.22091;1.83875;-6.12916;3
AHRS;5.909;64557.041;9.3880;123.5162;-103.2561;0.71239;0.51467;-0.32499;3
GYRO;5.915;64557.046;0.02932;1.79472;0.16738;3
ACCE;5.919;64557.050;-7.23049;1.77171;-6.25365;3
MAGN;5.926;64557.057;45.37500;-11.06250;-8.37500;3
GYRO;5.926;64557.057;-0.04765;1.92300;0.20281;3
PRES;5.926;64557.058;1013.8472;3
ACCE;5.929;64557.060;-7.36456;1.81959;-6.42604;3
AHRS;5.930;64557.061;9.4016;125.4479;-103.1498;0.71731;0.52110;-0.31255;3
GYRO;5.935;64557.066;-0.14172;2.06472;0.26023;3
ACCE;5.939;64557.070;-7.44118;1.91536;-6.81869;3
MAGN;5.946;64557.077;45.56250;-11.06250;-7.62500;3
GYRO;5.946;64557.078;-0.24190;2.25287;0.34819;3
PRES;5.947;64557.078;1013.8501;3
ACCE;5.949;64557.080;-7.46991;2.12605;-7.42203;3
AHRS;5.949;64557.081;9.7200;127.8965;-103.2449;0.72486;0.52659;-0.29580;3
GYRO;5.955;64557.086;-0.34453;2.52165;0.47892;3
ACCE;5.959;64557.090;-7.46033;2.29843;-8.14029;3
MAGN;5.966;64557.097;45.81250;-11.37500;-5.81250;3
GYRO;5.966;64557.097;-0.45204;2.89794;0.64996;3
PRES;5.967;64557.098;1013.8491;3
ACCE;5.970;64557.101;-7.47949;2.42293;-8.52336;3
AHRS;5.970;64557.101;10.1433;130.4806;-103.0012;0.73094;0.53409;-0.27651;3
GYRO;5.975;64557.106;-0.56566;3.34143;0.83811;3
ACCE;5.979;64557.110;-7.50822;2.50912;-8.85855;3
MAGN;5.986;64557.117;46.00000;-11.68750;-4.06250;3
GYRO;5.987;64557.117;-0.69028;3.81302;1.02259;3
PRES;5.987;64557.118;1013.8408;3
ACCE;5.989;64557.120;-7.35499;2.46124;-8.76278;3
AHRS;5.990;64557.121;11.1736;134.1531;-103.1440;0.74166;0.54002;-0.24795;3
GYRO;5.995;64557.126;-0.82711;4.21986;1.18264;3
ACCE;5.999;64557.130;-7.01022;2.37505;-8.22648;3
SOUN;6.006;169.85;0.00518;48.27
MAGN;6.007;64557.137;46.00000;-12.25000;-2.12500;3
GYRO;6.008;64557.138;-0.96272;4.45076;1.28648;3
PRES;6.008;64557.138;1013.8545;3
ACCE;6.009;64557.140;-6.40688;2.20267;-8.00621;3
AHRS;6.010;64557.141;12.5945;138.8249;-103.1453;0.75291;0.54810;-0.20999;3
LIGH;6.011;64557.142;2810.0;3
GYRO;6.015;64557.146;-1.07757;4.52529;1.33413;3
ACCE;6.019;64557.150;-5.91847;2.14520;-7.73806;3
MAGN;6.026;64557.157;45.93750;-13.12500;0.68750;3
GYRO;6.026;64557.157;-1.14720;4.48131;1.34268;3
PRES;6.027;64557.158;1013.8496;3
ACCE;6.030;64557.160;-5.57370;2.25055;-7.52737;3
AHRS;6.031;64557.161;14.1565;143.6344;-103.7149;0.76526;0.55207;-0.17124;3
GYRO;6.035;64557.166;-1.16064;4.36036;1.32436;3
ACCE;6.039;64557.170;-5.30555;2.37505;-7.56568;3
MAGN;6.046;64557.177;45.93750;-13.62500;4.06250;3
GYRO;6.046;64557.177;-1.12033;4.20886;1.28648;3
PRES;6.047;64557.178;1013.8594;3
ACCE;6.049;64557.180;-5.00867;2.72939;-7.55610;3
AHRS;6.050;64557.181;16.0547;148.9385;-103.8634;0.77415;0.55883;-0.12577;3
GYRO;6.055;64557.186;-1.02992;4.01461;1.25472;3
ACCE;6.059;64557.190;-4.59687;3.11246;-7.72848;3
MAGN;6.066;64557.197;45.68750;-14.50000;7.12500;3
GYRO;6.066;64557.197;-0.89186;3.78126;1.22662;3
PRES;6.066;64557.198;1013.8594;3
ACCE;6.069;64557.200;-4.21380;3.35188;-8.41801;3
AHRS;6.070;64557.201;17.8119;153.5019;-104.5853;0.78250;0.56010;-0.08696;3
GYRO;6.075;64557.206;-0.72082;3.58944;1.19485;3
ACCE;6.079;64557.210;-4.03184;3.58173;-9.20331;3
MAGN;6.086;64557.217;44.62500;-15.37500;10.37500;3
GYRO;6.086;64557.218;-0.56077;3.53935;1.17408;3
PRES;6.086;64557.218;1013.8472;3
ACCE;6.089;64557.220;-3.89776;3.98395;-9.71088;3
AHRS;6.089;64557.221;19.2260;158.1258;-104.9968;0.78728;0.56420;-0.04859;3
GYRO;6.095;64557.226;-0.45815;3.61021;1.19241;3
ACCE;6.099;64557.230;-3.61046;3.99353;-10.08438;3
MAGN;6.106;64557.237;43.25000;-16.18750;13.62500;3
GYRO;6.106;64557.238;-0.42883;3.79103;1.26449;3
PRES;6.106;64557.238;1013.8564;3
ACCE;6.109;64557.240;-3.29442;3.79242;-10.18015;3
AHRS;6.110;64557.241;20.3306;162.2871;-106.0946;0.79354;0.56295;-0.01627;3
GYRO;6.115;64557.246;-0.45693;4.05492;1.35979;3
ACCE;6.119;64557.250;-2.88262;3.72538;-10.05565;3
MAGN;6.126;64557.257;41.75000;-17.06250;16.43750;3
GYRO;6.126;64557.257;-0.52290;4.31760;1.44897;3
PRES;6.126;64557.258;1013.8550;3
ACCE;6.130;64557.262;-2.23140;3.69665;-9.98861;3
AHRS;6.131;64557.262;21.0726;167.0996;-106.9484;0.79726;0.56494;0.01939;3
GYRO;6.138;64557.269;-0.60353;4.51429;1.50517;3
ACCE;6.140;64557.271;-1.49398;3.70622;-9.75877;3
MAGN;6.146;64557.277;40.25000;-18.68750;18.81250;3
GYRO;6.146;64557.278;-0.73182;4.62669;1.45630;3
PRES;6.147;64557.278;1013.8457;3
ACCE;6.149;64557.280;-0.65122;3.81157;-9.40442;3
AHRS;6.149;64557.281;21.7751;172.2955;-108.6780;0.80345;0.56089;0.05626;3
GYRO;6.155;64557.286;-0.73182;4.62669;1.45630;3
ACCE;6.159;64557.290;0.09577;3.76368;-9.50977;3
MAGN;6.166;64557.297;37.62500;-19.62500;21.43750;3
GYRO;6.167;64557.297;-0.82467;4.44221;1.17164;3
PRES;6.167;64557.298;1013.8516;3
ACCE;6.169;64557.300;0.58419;3.64876;-9.58638;3
AHRS;6.170;64557.301;22.6436;178.2293;-109.9891;0.80480;0.55994;0.10020;3
GYRO;6.175;64557.306;-0.93951;4.34081;0.96761;3
ACCE;6.179;64557.310;0.99599;3.69665;-9.52892;3
MAGN;6.186;64557.317;35.43750;-20.93750;23.81250;3
GYRO;6.186;64557.317;-1.10689;4.20153;0.77091;3
PRES;6.186;64557.318;1013.8481;3
ACCE;6.189;64557.320;1.20668;3.93607;-9.20331;3
AHRS;6.189;64557.321;23.3335;-176.1570;-111.6322;0.80588;0.55554;0.14072;3
GYRO;6.195;64557.326;-1.27060;4.00850;0.61820;3
ACCE;6.199;64557.330;1.40779;4.14676;-8.99262;3
MAGN;6.206;64557.337;33.00000;-22.37500;26.43750;3
GYRO;6.207;64557.338;-1.36956;3.81546;0.51191;3
PRES;6.207;64557.338;1013.8633;3
ACCE;6.209;64557.340;1.60890;4.29041;-8.81066;3
AHRS;6.210;64557.341;24.3878;-170.9292;-112.3860;0.80033;0.55602;0.18138;3
GYRO;6.215;64557.346;-1.38056;3.66153;0.42883;3
ACCE;6.219;64557.350;1.84832;4.55856;-8.62870;3
MAGN;6.226;64557.357;30.50000;-23.31250;28.31250;3
GYRO;6.226;64557.357;-1.32313;3.56501;0.35552;3
PRES;6.226;64557.358;1013.8564;3
ACCE;6.229;64557.360;2.10690;4.85544;-8.57124;3
AHRS;6.230;64557.361;25.7518;-166.4001;-113.3523;0.79434;0.55383;0.21801;3
GYRO;6.235;64557.366;-1.23028;3.52836;0.29322;3
ACCE;6.239;64557.370;2.29843;5.06613;-8.63828;3
MAGN;6.246;64557.377;28.00000;-24.18750;30.12500;3
GYRO;6.247;64557.377;-1.14598;3.56257;0.24435;3
PRES;6.247;64557.378;1013.8530;3
ACCE;6.249;64557.380;2.52828;5.02782;-8.54251;3
AHRS;6.250;64557.381;26.9812;-161.9720;-113.8653;0.78490;0.55465;0.25339;3
GYRO;6.255;64557.386;-1.10200;3.64442;0.21502;3
ACCE;6.259;64557.390;2.89220;4.83629;-8.43717;3
MAGN;6.266;64557.397;25.56250;-25.00000;31.12500;3
GYRO;6.266;64557.397;-1.11177;3.73361;0.20403;3
PRES;6.266;64557.398;1013.8535;3
ACCE;6.269;64557.400;3.16035;4.70221;-8.16902;3
AHRS;6.270;64557.401;28.1659;-157.9304;-114.5593;0.77577;0.55378;0.28529;3
GYRO;6.275;64557.406;-1.15698;3.81669;0.21380;3
ACCE;6.279;64557.410;3.54342;4.69264;-7.65187;3
MAGN;6.286;64557.417;23.18750;-25.68750;32.43750;3
GYRO;6.286;64557.418;-1.20707;3.85945;0.23946;3
PRES;6.287;64557.418;1013.8491;3
ACCE;6.289;64557.420;3.93607;4.79798;-7.19218;3
AHRS;6.290;64557.421;29.1106;-153.3140;-115.0690;0.76346;0.55447;0.31973;3
GYRO;6.295;64557.426;-1.22417;3.87411;0.25168;3
ACCE;6.300;64557.430;4.21380;5.01825;-6.93361;3
MAGN;6.306;64557.437;21.00000;-26.18750;32.87500;3
GYRO;6.306;64557.437;-1.19974;3.89366;0.24312;3
PRES;6.307;64557.438;1013.8760;3
ACCE;6.309;64557.440;4.45322;5.31513;-6.81869;3
AHRS;6.310;64557.441;30.1450;-148.6071;-116.0898;0.75149;0.55168;0.35414;3
GYRO;6.315;64557.446;-1.15454;3.90221;0.22724;3
ACCE;6.319;64557.450;4.64475;5.71735;-7.07726;3
MAGN;6.326;64557.457;18.62500;-27.31250;33.43750;3
GYRO;6.326;64557.457;-1.12888;3.89121;0.21991;3
PRES;6.327;64557.458;1013.8618;3
ACCE;6.329;64557.460;4.67348;6.11958;-7.30710;3
AHRS;6.330;64557.461;31.0245;-143.6304;-116.9848;0.73686;0.54958;0.38917;3
GYRO;6.335;64557.466;-1.14354;3.88388;0.22846;3
ACCE;6.339;64557.470;4.86502;6.11000;-7.38372;3
MAGN;6.346;64557.477;16.12500;-28.00000;33.56250;3
GYRO;6.346;64557.477;-1.20218;3.88755;0.24068;3
PRES;6.346;64557.478;1013.8442;3
ACCE;6.349;64557.480;5.04698;5.89931;-7.32626;3
AHRS;6.350;64557.481;32.0557;-139.1481;-117.9254;0.72206;0.54696;0.42081;3
GYRO;6.355;64557.486;-1.30970;3.90099;0.24190;3
ACCE;6.359;64557.490;5.13317;5.73651;-7.13472;3
LIGH;6.360;64557.492;2620.0;3
MAGN;6.366;64557.497;14.06250;-28.87500;33.68750;3
GYRO;6.366;64557.497;-1.45019;3.93642;0.24190;3
PRES;6.366;64557.498;1013.8335;3
ACCE;6.369;64557.501;5.14275;5.62159;-6.67503;3
AHRS;6.370;64557.501;32.7749;-134.0454;-119.0880;0.70556;0.54264;0.45449;3
GYRO;6.375;64557.506;-1.59314;4.00239;0.25412;3
ACCE;6.379;64557.510;5.12359;5.55455;-5.96635;3
MAGN;6.386;64557.517;11.68750;-29.50000;33.12500;3
GYRO;6.386;64557.517;-1.70920;4.08302;0.28833;3
PRES;6.386;64557.518;1013.8394;3
ACCE;6.389;64557.520;4.99909;5.63116;-5.24809;3
AHRS;6.389;64557.521;33.5829;-129.6018;-120.4672;0.69089;0.53683;0.48360;3
GYRO;6.395;64557.526;-1.77273;4.16854;0.35919;3
ACCE;6.399;64557.530;5.07571;5.42047;-4.81713;3
MAGN;6.407;64557.538;9.50000;-30.06250;32.68750;3
GYRO;6.408;64557.538;-1.74830;4.45687;0.55344;3
PRES;6.408;64557.539;1013.8311;3
ACCE;6.409;64557.540;5.12359;5.27682;-4.27126;3
AHRS;6.410;64557.541;34.4654;-123.2716;-122.6110;0.66966;0.52699;0.52319;3
GYRO;6.415;64557.546;-1.74830;4.45687;0.55344;3
ACCE;6.420;64557.550;5.25767;5.38217;-3.70622;3
MAGN;6.426;64557.557;6.81250;-30.75000;31.50000;3
GYRO;6.426;64557.557;-1.72997;4.79041;0.68050;3
PRES;6.427;64557.558;1013.8359;3
GNSS;6.427;1491384192.958;39.993739;-0.073838;102.741;39.363;16.0;0.0;16;14
ACCE;6.432;64557.560;5.56412;5.26724;-2.78685;3
AHRS;6.432;64557.561;35.0558;-118.2668;-124.4826;0.65235;0.51795;0.55332;3
GNSS;6.433;1491384192.958;39.993739;-0.073838;102.741;39.363;16.0;0.0;16;14
GYRO;6.435;64557.566;-1.74707;4.86249;0.71471;3
ACCE;6.440;64557.570;5.95677;5.17148;-1.83875;3
MAGN;6.446;64557.577;4.06250;-31.56250;30.68750;3
GYRO;6.447;64557.577;-1.74707;4.83072;0.72449;3
PRES;6.447;64557.578;1013.8481;3
SOUN;6.447;179.69;0.00548;48.76
ACCE;6.449;64557.580;6.22492;5.22894;-0.90980;3
AHRS;6.450;64557.581;35.1006;-111.4191;-127.0670;-0.62946;-0.50315;-0.59190;3
GYRO;6.455;64557.586;-1.70431;4.70733;0.72571;3
ACCE;6.459;64557.590;6.52181;5.39174;-0.29688;3
MAGN;6.466;64557.597;1.37500;-32.06250;29.06250;3
GYRO;6.467;64557.598;-1.61268;4.52651;0.71349;3
PRES;6.467;64557.598;1013.8423;3
ACCE;6.469;64557.600;6.73250;5.62159;0.24900;3
AHRS;6.470;64557.601;35.2682;-104.0334;-129.7622;-0.60097;-0.48767;-0.63240;3
GYRO;6.475;64557.606;-1.48929;4.30416;0.68173;3
ACCE;6.479;64557.610;6.84742;5.71735;0.46926;3
MAGN;6.486;64557.617;-0.93750;-33.18750;27.43750;3
GYRO;6.486;64557.617;-1.37200;4.08547;0.63286;3
PRES;6.487;64557.618;1013.8354;3
ACCE;6.489;64557.620;6.92403;5.62159;0.16281;3
AHRS;6.490;64557.621;34.7436;-97.6048;-132.1323;-0.57659;-0.47107;-0.66570;3
GYRO;6.495;64557.626;-1.30970;3.91687;0.56077;3
ACCE;6.499;64557.630;6.85699;5.49709;-0.08619;3
MAGN;6.506;64557.637;-3.87500;-34.00000;25.81250;3
GYRO;6.507;64557.638;-1.32436;3.80691;0.47403;3
PRES;6.507;64557.638;1013.8418;3
ACCE;6.509;64557.640;6.74207;5.33428;-0.20111;3
AHRS;6.510;64557.641;34.4973;-91.6431;-134.0963;-0.55011;-0.45737;-0.69579;3
GYRO;6.515;64557.646;-1.40743;3.74705;0.40195;3
ACCE;6.520;64557.650;6.49307;5.35344;-0.01915;3
MAGN;6.526;64557.657;-6.50000;-34.37500;24.18750;3
GYRO;6.526;64557.657;-1.52594;3.72383;0.38118;3
PRES;6.527;64557.658;1013.8511;3
ACCE;6.529;64557.660;6.20577;5.43963;0.32561;3
AHRS;6.530;64557.661;33.8847;-86.3567;-135.8859;-0.52686;-0.44276;-0.72140;3
GYRO;6.535;64557.666;-1.64201;3.72750;0.42028;3
ACCE;6.539;64557.670;6.00466;5.42047;0.87149;3
MAGN;6.546;64557.677;-8.50000;-34.75000;21.93750;3
GYRO;6.546;64557.677;-1.71409;3.76537;0.49969;3
PRES;6.546;64557.678;1013.8462;3
ACCE;6.550;64557.680;5.98550;5.00867;1.33118;3
AHRS;6.550;64557.681;33.8242;-81.4392;-137.6329;-0.50230;-0.43112;-0.74471;3
GYRO;6.555;64557.686;-1.74097;3.83990;0.56444;3
ACCE;6.560;64557.690;6.02381;4.70221;2.01113;3
MAGN;6.566;64557.697;-10.43750;-35.31250;20.00000;3
GYRO;6.566;64557.697;-1.75441;3.90832;0.59132;3
PRES;6.566;64557.698;1013.8511;3
ACCE;6.569;64557.700;6.06212;4.65433;2.79643;3
AHRS;6.571;64557.701;32.8464;-76.0445;-139.7536;-0.47814;-0.41240;-0.76942;3
GYRO;6.575;64557.706;-1.77029;3.91442;0.59987;3
ACCE;6.580;64557.710;6.11958;4.70221;3.61046;3
MAGN;6.586;64557.717;-12.37500;-35.12500;17.93750;3
GYRO;6.587;64557.717;-1.76907;3.84601;0.60109;3
PRES;6.588;64557.718;1013.8501;3
ACCE;6.589;64557.720;6.05254;4.70221;4.25210;3
AHRS;6.590;64557.721;31.8725;-70.1591;-141.8572;-0.44888;-0.39293;-0.79527;3
GYRO;6.595;64557.726;-1.72997;3.71895;0.60598;3
ACCE;6.599;64557.730;6.09085;4.57771;4.44364;3
MAGN;6.606;64557.737;-13.81250;-35.62500;15.31250;3
GYRO;6.606;64557.738;-1.66033;3.58456;0.60109;3
PRES;6.607;64557.738;1013.8545;3
ACCE;6.609;64557.740;5.88974;5.11401;5.31513;3
AHRS;6.610;64557.741;30.4339;-64.8953;-143.6815;-0.42290;-0.37182;-0.81763;3
GYRO;6.615;64557.746;-1.59802;3.41474;0.58521;3
ACCE;6.619;64557.750;5.63116;5.95677;5.66947;3
MAGN;6.628;64557.759;-14.62500;-35.93750;12.93750;3
GYRO;6.628;64557.759;-1.55282;3.15451;0.61331;3
PRES;6.628;64557.759;1013.8555;3
AHRS;6.629;64557.761;29.1630;-58.6980;-145.6001;-0.38824;-0.34990;-0.84234;3
ACCE;6.631;64557.762;5.96635;5.60243;5.24809;3
GYRO;6.635;64557.766;-1.45630;3.00179;0.65729;3
ACCE;6.639;64557.770;6.37815;4.76925;5.46836;3
MAGN;6.651;64557.777;-15.93750;-36.18750;10.37500;3
GYRO;6.651;64557.777;-1.33902;2.96514;0.63530;3
PRES;6.651;64557.778;1013.8550;3
ACCE;6.651;64557.780;6.37815;4.44364;6.37815;3
AHRS;6.651;64557.781;27.7461;-54.9687;-146.6982;-0.36831;-0.33217;-0.85685;3
GYRO;6.655;64557.786;-1.24494;2.87473;0.53512;3
ACCE;6.659;64557.790;6.15789;4.18506;6.90488;3
MAGN;6.666;64557.797;-16.87500;-36.12500;7.75000;3
GYRO;6.667;64557.798;-1.01892;2.38726;0.36041;3
PRES;6.667;64557.798;1013.8413;3
ACCE;6.669;64557.800;5.96635;4.00311;6.91445;3
AHRS;6.670;64557.801;26.1873;-50.5456;-147.7273;-0.34251;-0.31236;-0.87296;3
GYRO;6.675;64557.806;-1.01892;2.38726;0.36041;3
ACCE;6.679;64557.810;5.73651;3.94564;6.77080;3
MAGN;6.686;64557.817;-17.75000;-36.43750;5.37500;3
GYRO;6.687;64557.817;-0.86010;1.94866;0.27122;3
PRES;6.687;64557.818;1013.8413;3
ACCE;6.689;64557.820;5.82270;3.95522;6.75165;3
AHRS;6.690;64557.821;25.1584;-47.7007;-148.3540;-0.32538;-0.29925;-0.88284;3
GYRO;6.695;64557.826;-0.86010;1.94866;0.23335;3
ACCE;6.699;64557.830;5.96635;4.12760;6.83784;3
MAGN;6.706;64557.837;-18.06250;-36.25000;3.31250;3
GYRO;6.707;64557.837;-0.81367;1.69698;0.21014;3
PRES;6.707;64557.838;1013.8359;3
ACCE;6.709;64557.840;6.15789;3.91691;6.92403;3
AHRS;6.710;64557.841;24.2415;-44.8844;-148.9902;-0.30778;-0.28678;-0.89220;3
LIGH;6.710;64557.842;1460.0;3
GYRO;6.715;64557.846;-0.79535;1.62001;0.18570;3
ACCE;6.719;64557.850;6.35900;3.55300;7.01980;3
MAGN;6.726;64557.857;-18.18750;-36.06250;1.37500;3
GYRO;6.726;64557.857;-0.78069;1.54182;0.15272;3
PRES;6.727;64557.858;1013.8271;3
ACCE;6.729;64557.860;6.45477;3.30400;7.28795;3
AHRS;6.729;64557.861;23.3996;-42.7498;-149.4945;-0.29465;-0.27608;-0.89919;3
GYRO;6.735;64557.866;-0.75136;1.46485;0.10629;3
ACCE;6.740;64557.870;6.51223;3.26569;7.59441;3
MAGN;6.746;64557.877;-18.18750;-35.93750;-0.25000;3
GYRO;6.746;64557.877;-0.69639;1.39277;0.04887;3
PRES;6.746;64557.878;1013.8154;3
ACCE;6.750;64557.880;6.32069;3.34231;7.67102;3
AHRS;6.750;64557.882;22.2941;-40.8725;-150.0027;-0.28402;-0.26365;-0.90553;3
GYRO;6.755;64557.886;-0.61942;1.35368;-0.02199;3
ACCE;6.759;64557.890;6.11000;3.61046;7.70933;3
MAGN;6.766;64557.897;-18.06250;-36.25000;-1.56250;3
GYRO;6.766;64557.897;-0.54367;1.34513;-0.09041;3
PRES;6.767;64557.898;1013.8247;3
ACCE;6.769;64557.901;5.88016;3.80199;7.62314;3
AHRS;6.770;64557.901;21.6458;-39.0981;-150.5016;-0.27278;-0.25479;-0.91109;3
GYRO;6.775;64557.906;-0.50702;1.37567;-0.15394;3
ACCE;6.779;64557.910;5.35344;4.10845;7.50822;3
MAGN;6.786;64557.917;-17.81250;-35.93750;-3.18750;3
GYRO;6.786;64557.917;-0.51068;1.48318;-0.20403;3
PRES;6.787;64557.918;1013.8374;3
ACCE;6.789;64557.920;5.02782;4.70221;7.30710;3
AHRS;6.789;64557.921;21.2446;-37.4019;-150.9903;-0.26136;-0.24797;-0.91610;3
GYRO;6.795;64557.926;-0.51313;1.66888;-0.20647;3
ACCE;6.800;64557.930;4.93206;5.00867;7.28795;3
MAGN;6.806;64557.937;-17.93750;-36.06250;-4.50000;3
GYRO;6.807;64557.938;-0.48381;1.90956;-0.19426;3
PRES;6.807;64557.938;1013.8320;3
ACCE;6.809;64557.940;4.76925;5.22894;7.94875;3
AHRS;6.810;64557.941;20.8945;-35.4104;-151.5850;-0.24753;-0.24086;-0.92172;3
GYRO;6.815;64557.946;-0.44838;2.03785;-0.15394;3
ACCE;6.820;64557.950;4.28083;5.31513;8.47547;3
MAGN;6.826;64557.957;-17.93750;-36.50000;-6.00000;3
GYRO;6.826;64557.957;-0.44349;1.94988;-0.03910;3
PRES;6.826;64557.958;1013.8296;3
ACCE;6.830;64557.960;3.84030;5.13317;8.67659;3
AHRS;6.830;64557.961;21.3103;-32.9783;-152.0753;-0.22792;-0.23936;-0.92716;3
GYRO;6.835;64557.966;-0.48747;1.67011;0.13806;3
ACCE;6.839;64557.970;3.84988;4.52025;8.41801;3
MAGN;6.846;64557.977;-17.81250;-36.50000;-7.31250;3
GYRO;6.846;64557.977;-0.58643;1.30970;0.32498;3
PRES;6.847;64557.978;1013.8418;3
ACCE;6.849;64557.981;4.05099;3.72538;7.94875;3
AHRS;6.850;64557.981;20.8988;-30.6391;-152.3927;-0.21058;-0.23186;-0.93251;3
GYRO;6.855;64557.986;-0.74159;0.97616;0.46548;3
ACCE;6.859;64557.990;4.37660;2.76770;7.66145;3
MAGN;6.866;64557.997;-17.81250;-36.68750;-8.62500;3
GYRO;6.868;64557.999;-0.93951;0.70860;0.52290;3
PRES;6.868;64557.999;1013.8398;3
ACCE;6.870;64558.001;4.77883;1.87705;7.64229;3
AHRS;6.870;64558.001;20.2716;-28.8258;-152.4252;-0.19734;-0.22393;-0.93638;3
GYRO;6.875;64558.006;-1.13621;0.52534;0.47159;3
ACCE;6.879;64558.010;5.05655;1.39821;7.52737;3
MAGN;6.888;64558.017;-17.68750;-36.37500;-9.50000;3
GYRO;6.888;64558.017;-1.30359;0.44838;0.31154;3
PRES;6.888;64558.018;1013.8462;3
ACCE;6.891;64558.020;4.90333;1.66636;7.76679;3
AHRS;6.891;64558.021;19.1620;-28.1074;-152.4076;-0.19403;-0.21390;-0.93858;3
GYRO;6.895;64558.026;-1.45875;0.45204;0.10140;3
ACCE;6.899;64558.030;4.53941;2.15478;8.29351;3
MAGN;6.906;64558.037;-17.00000;-35.62500;-10.43750;3
GYRO;6.906;64558.037;-1.62124;0.42883;-0.09896;3
PRES;6.906;64558.038;1013.8394;3
ACCE;6.909;64558.040;4.38618;2.36547;8.74362;3
AHRS;6.910;64558.041;17.0541;-27.9047;-152.7552;-0.19785;-0.19601;-0.94119;3
GYRO;6.915;64558.046;-1.79106;0.32620;-0.26756;3
ACCE;6.919;64558.050;4.47237;2.10690;8.76278;3
WIFI;6.922;64558.015;WAP129;20:17:FF:FF:F1:29;-55
WIFI;6.922;64551.253;WAP116;20:17:FF:FF:F1:16;-92
WIFI;6.922;64558.015;WAP114;20:17:FF:FF:F1:14;-69
WIFI;6.922;64558.016;WAP130;20:17:FF:FF:F1:30;-64
WIFI;6.922;64558.015;WAP122;20:17:FF:FF:F1:22;-55
WIFI;6.922;64547.938;WAP320;20:17:FF:FF:F3:20;-90
WIFI;6.922;64558.016;WAP123;20:17:FF:FF:F1:23;-63
WIFI;6.922;64558.015;WAP318;20:17:FF:FF:F3:18;-69
WIFI;6.922;64547.938;WAP143;20:17:FF:FF:F1:43;-88
WIFI;6.922;64558.015;WAP067;20:17:FF:FF:F0:67;-78
WIFI;6.922;64558.015;WAP267;20:17:FF:FF:F2:67;-75
WIFI;6.922;64558.016;WAP111;20:17:FF:FF:F1:11;-78
WIFI;6.922;64551.253;WAP299;20:17:FF:FF:F2:99;-91
WIFI;6.922;64558.015;WAP266;20:17:FF:FF:F2:66;-83
WIFI;6.922;64558.016;WAP108;20:17:FF:FF:F1:08;-73
WIFI;6.922;64558.016;WAP312;20:17:FF:FF:F3:12;-72
WIFI;6.922;64558.016;WAP315;20:17:FF:FF:F3:15;-82
WIFI;6.922;64554.632;WAP066;20:17:FF:FF:F0:66;-85
WIFI;6.922;64554.632;WAP281;20:17:FF:FF:F2:81;-81
WIFI;6.922;64558.016;WAP025;20:17:FF:FF:F0:25;-86
WIFI;6.922;64554.632;WAP012;20:17:FF:FF:F0:12;-76
WIFI;6.922;64547.938;WAP082;20:17:FF:FF:F0:82;-86
WIFI;6.922;64551.253;WAP096;20:17:FF:FF:F0:96;-88
WIFI;6.922;64554.632;WAP078;20:17:FF:FF:F0:78;-83
WIFI;6.922;64554.633;WAP105;20:17:FF:FF:F1:05;-85
WIFI;6.922;64547.938;WAP028;20:17:FF:FF:F0:28;-90
WIFI;6.922;64547.938;WAP077;20:17:FF:FF:F0:77;-87
WIFI;6.922;64547.938;WAP006;20:17:FF:FF:F0:06;-88
WIFI;6.922;64547.938;WAP182;20:17:FF:FF:F1:82;-89
WIFI;6.922;64558.015;WAP015;20:17:FF:FF:F0:15;-74
WIFI;6.922;64554.633;WAP309;20:17:FF:FF:F3:09;-84
WIFI;6.922;64554.632;WAP272;20:17:FF:FF:F2:72;-81
WIFI;6.922;64558.015;WAP165;20:17:FF:FF:F1:65;-77
WIFI;6.922;64554.633;WAP181;20:17:FF:FF:F1:81;-84
WIFI;6.922;64551.253;WAP022;20:17:FF:FF:F0:22;-85
WIFI;6.922;64554.632;WAP070;20:17:FF:FF:F0:70;-82
WIFI;6.922;64558.016;WAP159;20:17:FF:FF:F1:59;-87
WIFI;6.922;64551.253;WAP127;20:17:FF:FF:F1:27;-82
WIFI;6.922;64551.253;WAP287;20:17:FF:FF:F2:87;-88
WIFI;6.922;64551.253;WAP285;20:17:FF:FF:F2:85;-89
WIFI;6.922;64558.015;WAP180;20:17:FF:FF:F1:80;-75
WIFI;6.922;64558.015;WAP044;20:17:FF:FF:F0:44;-83
WIFI;6.922;64554.632;WAP076;20:17:FF:FF:F0:76;-88
WIFI;6.922;64554.633;WAP051;20:17:FF:FF:F0:51;-89
WIFI;6.922;64554.632;WAP316;20:17:FF:FF:F3:16;-87
WIFI;6.922;64558.016;WAP125;20:17:FF:FF:F1:25;-84
WIFI;6.922;64554.632;WAP280;20:17:FF:FF:F2:80;-90
WIFI;6.922;64558.015;WAP133;20:17:FF:FF:F1:33;-82
WIFI;6.922;64558.016;WAP132;20:17:FF:FF:F1:32;-84
WIFI;6.922;64558.015;WAP211;20:17:FF:FF:F2:11;-85
WIFI;6.922;64558.015;WAP126;20:17:FF:FF:F1:26;-85
WIFI;6.922;64558.016;WAP124;20:17:FF:FF:F1:24;-86
MAGN;6.956;64558.057;-16.87500;-34.75000;-11.75000;3
GYRO;6.956;64558.058;-1.94499;0.15027;-0.42272;3
PRES;6.956;64558.058;1013.8477;3
ACCE;6.956;64558.060;4.64475;1.56102;8.37013;3
AHRS;6.956;64558.061;15.3847;-27.0991;-153.7940;-0.19663;-0.17938;-0.94544;3
GYRO;6.957;64558.066;-2.07083;-0.04643;-0.59498;3
ACCE;6.957;64558.070;4.54898;1.26414;8.07325;3
MAGN;6.957;64558.077;-16.37500;-34.18750;-12.93750;3
GYRO;6.957;64558.077;-2.21744;-0.30543;-0.96761;3
PRES;6.957;64558.078;1013.8369;3
ACCE;6.957;64558.080;4.39575;1.29287;8.21690;3
AHRS;6.957;64558.081;13.3370;-26.7911;-155.1860;-0.20046;-0.15977;-0.94943;3
GYRO;6.957;64558.086;-2.21744;-0.30543;-0.96761;3
ACCE;6.959;64558.090;4.23295;1.38864;8.69574;3
MAGN;6.966;64558.097;-15.81250;-32.87500;-14.25000;3
GYRO;6.966;64558.097;-2.13925;-0.56322;-1.25472;3
PRES;6.967;64558.098;1013.8564;3
ACCE;6.969;64558.100;4.03184;1.35033;9.13627;3
AHRS;6.970;64558.101;11.6515;-26.4139;-158.2375;-0.20455;-0.13995;-0.95549;3
GYRO;6.975;64558.106;-2.03662;-0.72693;-1.33779;3
ACCE;6.979;64558.110;3.70622;1.41737;9.42358;3
MAGN;6.986;64558.117;-15.31250;-32.75000;-15.25000;3
GYRO;6.986;64558.117;-1.92056;-0.88942;-1.35856;3
PRES;6.986;64558.118;1013.8511;3
ACCE;6.989;64558.120;3.70622;1.43652;9.51935;3
AHRS;6.989;64558.121;9.9240;-26.3542;-160.6645;-0.20974;-0.12116;-0.95956;3
GYRO;6.995;64558.126;-1.80938;-1.05435;-1.33169;3
SOUN;6.997;217.20;0.00663;50.41
ACCE;6.999;64558.130;3.95522;1.35033;9.13627;3
MAGN;7.006;64558.137;-14.87500;-32.75000;-16.87500;3
GYRO;7.006;64558.137;-1.72020;-1.18874;-1.30236;3
PRES;7.006;64558.138;1013.8574;3
ACCE;7.009;64558.140;4.23295;1.19710;8.33182;3
AHRS;7.010;64558.141;8.6993;-26.7807;-163.7235;-0.21815;-0.10573;-0.96273;3
GYRO;7.015;64558.146;-1.70187;-1.25350;-1.29870;3
ACCE;7.019;64558.150;4.45322;0.99599;7.79552;3
MAGN;7.026;64558.157;-14.31250;-32.56250;-17.75000;3
GYRO;7.026;64558.157;-1.79717;-1.29626;-1.31947;3
PRES;7.026;64558.158;1013.8550;3
ACCE;7.029;64558.160;4.75010;0.91937;7.36456;3
AHRS;7.029;64558.161;7.6107;-27.7331;-165.9640;-0.22947;-0.09317;-0.96340;3
GYRO;7.035;64558.166;-1.97798;-1.33291;-1.36589;3
ACCE;7.039;64558.170;4.96079;0.96726;7.43160;3
MAGN;7.046;64558.177;-14.18750;-32.43750;-18.50000;3
GYRO;7.046;64558.177;-2.18812;-1.36834;-1.44286;3
PRES;7.047;64558.178;1013.8418;3
ACCE;7.049;64558.180;5.21936;0.69911;6.94318;3
AHRS;7.050;64558.181;6.5325;-28.7717;-168.7950;-0.24147;-0.07914;-0.96383;3
GYRO;7.055;64558.186;-2.42758;-1.41843;-1.55282;3
ACCE;7.059;64558.190;5.38217;0.42138;6.59842;3
LIGH;7.060;64558.192;13595.0;3
MAGN;7.066;64558.197;-13.93750;-32.43750;-19.81250;3
GYRO;7.066;64558.197;-2.67926;-1.43431;-1.69210;3
PRES;7.066;64558.198;1013.8296;3
ACCE;7.069;64558.200;5.60243;0.16281;6.52181;3
AHRS;7.069;64558.201;5.1069;-30.6012;-171.5827;-0.25976;-0.06220;-0.96186;3
GYRO;7.075;64558.206;-2.91016;-1.38178;-1.84726;3
ACCE;7.079;64558.210;5.72693;0.01915;6.72292;3
MAGN;7.086;64558.217;-13.93750;-31.68750;-21.43750;3
GYRO;7.086;64558.218;-3.10320;-1.29870;-2.00852;3
PRES;7.087;64558.218;1013.8413;3
ACCE;7.089;64558.220;5.77481;-0.12450;7.11557;3
AHRS;7.090;64558.221;3.4082;-31.9239;-175.3789;-0.27350;-0.03965;-0.96057;3
GYRO;7.095;64558.226;-3.24980;-1.20340;-2.16368;3
ACCE;7.099;64558.230;5.44920;-0.14365;7.78594;3
MAGN;7.106;64558.237;-13.56250;-30.68750;-22.18750;3
GYRO;7.106;64558.237;-3.29867;-1.09467;-2.27853;3
PRES;7.106;64558.238;1013.8408;3
ACCE;7.109;64558.240;5.11401;0.00000;8.90643;3
AHRS;7.109;64558.241;1.5567;-33.6092;-179.1812;-0.28898;-0.01507;-0.95721;3
GYRO;7.115;64558.246;-3.20582;-1.00793;-2.32251;3
ACCE;7.119;64558.250;4.92248;0.24900;9.57681;3
MAGN;7.126;64558.257;-12.75000;-29.68750;-23.81250;3
GYRO;7.126;64558.257;-3.01279;-1.04580;-2.30785;3
PRES;7.127;64558.258;1013.8452;3
ACCE;7.130;64558.261;4.68306;0.46926;10.42914;3
AHRS;7.130;64558.261;-0.1238;-34.6904;176.3085;0.29794;-0.01063;0.95404;3
GYRO;7.137;64558.268;-2.69392;-1.16553;-2.25165;3
ACCE;7.140;64558.271;4.73094;0.56503;10.97502;3
MAGN;7.146;64558.277;-12.06250;-28.31250;-25.75000;3
GYRO;7.146;64558.277;-2.26631;-1.38666;-2.19667;3
PRES;7.146;64558.278;1013.8438;3
ACCE;7.149;64558.280;5.23851;0.07661;10.34295;3
AHRS;7.150;64558.281;-1.1996;-34.9628;172.4661;0.29908;-0.02970;0.95191;3
GYRO;7.155;64558.286;-1.84848;-1.70920;-2.19911;3
ACCE;7.159;64558.290;6.21535;-1.10133;8.21690;3
MAGN;7.166;64558.297;-11.12500;-27.62500;-27.06250;3
GYRO;7.166;64558.298;-1.59925;-2.03785;-2.31884;3
PRES;7.167;64558.298;1013.8423;3
ACCE;7.169;64558.300;7.00065;-1.97282;7.46991;3
AHRS;7.170;64558.301;-1.8689;-36.5485;168.6507;0.31046;-0.04641;0.94529;3
GYRO;7.175;64558.306;-1.54549;-2.22233;-2.58274;3
ACCE;7.179;64558.310;7.47949;-2.31759;7.69975;3
MAGN;7.186;64558.317;-10.06250;-26.93750;-28.37500;3
GYRO;7.187;64558.318;-1.56259;-2.28097;-2.92849;3
PRES;7.187;64558.318;1013.8384;3
ACCE;7.189;64558.320;8.01579;-2.10690;7.80510;3
AHRS;7.189;64558.321;-2.2933;-39.3916;165.1899;0.33172;-0.06211;0.93432;3
GYRO;7.195;64558.326;-1.53572;-2.24676;-3.27302;3
ACCE;7.199;64558.330;8.38928;-1.46525;8.20732;3
MAGN;7.206;64558.337;-9.62500;-26.50000;-29.56250;3
GYRO;7.206;64558.338;-1.31214;-2.15513;-3.79469;3
PRES;7.207;64558.338;1013.8359;3
ACCE;7.209;64558.340;8.32224;-0.89064;8.33182;3
AHRS;7.209;64558.341;-1.5312;-42.0019;160.9593;0.35135;-0.07157;0.92142;3
GYRO;7.215;64558.346;-1.31214;-2.15513;-3.79469;3
ACCE;7.219;64558.350;7.63272;-0.39265;7.92002;3
MAGN;7.226;64558.357;-9.50000;-25.87500;-29.75000;3
GYRO;7.226;64558.357;-1.10322;-2.13070;-4.07447;3
PRES;7.226;64558.358;1013.8389;3
ACCE;7.229;64558.360;6.82826;-0.05746;7.27837;3
AHRS;7.229;64558.361;-0.0463;-44.4360;156.9697;0.37045;-0.07585;0.90715;3
GYRO;7.235;64558.366;-1.03847;-2.10138;-4.08058;3
ACCE;7.239;64558.370;6.32069;0.09577;7.11557;3
MAGN;7.246;64558.377;-8.81250;-25.75000;-30.18750;3
GYRO;7.246;64558.377;-0.98838;-2.12703;-4.02072;3
PRES;7.246;64558.378;1013.8306;3
ACCE;7.249;64558.381;6.15789;0.09577;7.45076;3
AHRS;7.250;64558.381;2.3466;-46.7234;152.3360;0.38945;-0.07653;0.88927;3
GYRO;7.255;64558.386;-0.93096;-2.24065;-3.93642;3
ACCE;7.259;64558.390;6.13873;0.00000;7.69018;3
MAGN;7.266;64558.397;-8.12500;-25.18750;-30.43750;3
GYRO;7.266;64558.398;-0.83078;-2.36649;-3.85578;3
PRES;7.267;64558.398;1013.8457;3
ACCE;7.269;64558.400;6.60800;-0.06704;7.79552;3
AHRS;7.270;64558.401;4.7760;-48.3005;148.3938;0.40368;-0.07474;0.87258;3
GYRO;7.275;64558.406;-0.65973;-2.46057;-3.82646;3
ACCE;7.279;64558.410;7.40287;-0.12450;7.92960;3
MAGN;7.286;64558.417;-7.56250;-25.06250;-30.43750;3
GYRO;7.287;64558.418;-0.43860;-2.53509;-3.88999;3
PRES;7.288;64558.418;1013.8560;3
ACCE;7.289;64558.420;7.97748;-0.09577;7.73806;3
AHRS;7.289;64558.421;7.3105;-50.4566;144.4973;0.42269;-0.07476;0.85151;3
GYRO;7.295;64558.426;-0.20281;-2.54242;-4.01583;3
ACCE;7.300;64558.430;8.15944;0.14365;7.41245;3
MAGN;7.306;64558.437;-6.62500;-24.62500;-30.87500;3
GYRO;7.306;64558.437;0.04520;-2.42880;-4.13189;3
PRES;7.306;64558.438;1013.8560;3
ACCE;7.309;64558.440;8.02536;0.95768;7.06768;3
AHRS;7.309;64558.441;9.7247;-52.3023;141.5252;0.43970;-0.07286;0.83215;3
GYRO;7.315;64558.446;0.25901;-2.30296;-4.18565;3
ACCE;7.319;64558.450;7.53695;1.97282;6.47392;3
MAGN;7.326;64558.457;-5.62500;-25.06250;-31.18750;3
GYRO;7.327;64558.458;0.41417;-2.23943;-4.14900;3
PRES;7.327;64558.458;1013.8506;3
ACCE;7.329;64558.460;7.19218;2.55701;6.00466;3
AHRS;7.330;64558.461;13.6925;-54.5880;137.9177;0.46296;-0.06459;0.80387;3
GYRO;7.335;64558.466;0.54978;-2.18445;-4.04515;3
ACCE;7.339;64558.470;7.23049;2.81558;6.27281;3
MAGN;7.346;64558.477;-4.62500;-25.68750;-30.87500;3
GYRO;7.346;64558.477;0.68661;-2.20400;-3.92542;3
PRES;7.346;64558.478;1013.8755;3
ACCE;7.349;64558.480;7.71891;2.68151;6.41646;3
AHRS;7.350;64558.481;17.5231;-55.9986;135.6582;0.48043;-0.05054;0.78114;3
GYRO;7.355;64558.486;0.83444;-2.31396;-3.84479;3
ACCE;7.359;64558.490;8.34140;2.47082;6.38773;3
MAGN;7.367;64558.497;-3.93750;-26.62500;-30.43750;3
GYRO;7.367;64558.498;1.02259;-2.42269;-3.84601;3
PRES;7.367;64558.498;1013.8701;3
ACCE;7.369;64558.500;8.52336;2.48997;6.52181;3
AHRS;7.369;64558.501;21.9036;-57.9640;133.0875;0.50255;-0.03690;0.75123;3
GYRO;7.375;64558.506;1.25838;-2.51310;-3.91687;3
ACCE;7.379;64558.510;8.41801;2.79643;6.64630;3
MAGN;7.386;64558.517;-2.62500;-27.68750;-29.50000;3
GYRO;7.386;64558.517;1.51861;-2.63772;-4.01338;3
PRES;7.386;64558.518;1013.8540;3
ACCE;7.390;64558.520;7.96790;3.22738;6.29196;3
AHRS;7.390;64558.521;25.1699;-59.4258;131.9124;0.51888;-0.02427;0.73010;3
GYRO;7.395;64558.526;1.77762;-2.78432;-4.10135;3
ACCE;7.399;64558.530;7.30710;3.71580;5.66947;3
MAGN;7.406;64558.537;-1.75000;-29.00000;-28.50000;3
GYRO;7.406;64558.537;2.01463;-2.92116;-4.14655;3
PRES;7.407;64558.538;1013.8511;3
ACCE;7.409;64558.540;6.55054;4.35745;4.83629;3
AHRS;7.410;64558.541;30.0823;-62.1020;130.6783;0.54546;-0.00579;0.69604;3
LIGH;7.410;64558.542;16518.0;3
GYRO;7.415;64558.546;2.22355;-3.03111;-4.13922;3
ACCE;7.419;64558.550;5.65032;4.99909;4.07972;3
MAGN;7.426;64558.557;-0.31250;-29.93750;-27.43750;3
GYRO;7.426;64558.557;2.39948;-3.08487;-4.08302;3
PRES;7.426;64558.558;1013.8589;3
GNSS;7.428;1491384193.965;39.993733;-0.073835;102.741;39.363;16.0;0.0;16;14
ACCE;7.430;64558.560;5.20021;5.41090;3.78284;3
AHRS;7.431;64558.561;34.9549;-64.5557;130.4671;0.56889;0.01718;0.66508;3
GNSS;7.431;1491384193.965;39.993733;-0.073835;102.741;39.363;16.0;0.0;16;14
GYRO;7.435;64558.566;2.53509;-3.08487;-3.97795;3
SOUN;7.438;219.38;0.00670;50.49
ACCE;7.439;64558.570;5.45878;5.65989;3.48596;3
MAGN;7.446;64558.578;0.68750;-31.12500;-26.25000;3
GYRO;7.447;64558.578;2.61817;-3.09709;-3.86556;3
PRES;7.448;64558.578;1013.8647;3
ACCE;7.449;64558.580;5.80354;5.65989;2.65278;3
AHRS;7.450;64558.581;40.7259;-68.8819;130.9353;0.60150;0.04092;0.62166;3
GYRO;7.455;64558.586;2.64016;-3.16062;-3.81546;3
ACCE;7.459;64558.590;5.91847;5.65989;1.67594;3
MAGN;7.466;64558.597;1.93750;-32.37500;-24.50000;3
GYRO;7.466;64558.597;2.59129;-3.15206;-3.94497;3
PRES;7.466;64558.598;1013.8535;3
ACCE;7.469;64558.600;5.54497;6.21535;1.26414;3
AHRS;7.470;64558.601;45.4646;-72.9551;132.5592;0.62700;0.06390;0.58656;3
GYRO;7.475;64558.606;2.59129;-3.15206;-3.94497;3
ACCE;7.479;64558.610;4.72137;7.04853;0.90022;3
MAGN;7.486;64558.617;3.37500;-33.31250;-22.81250;3
GYRO;7.486;64558.618;2.46179;-3.13618;-3.97673;3
PRES;7.487;64558.618;1013.8438;3
ACCE;7.489;64558.620;3.68707;7.85298;0.28730;3
AHRS;7.490;64558.621;50.9639;-78.9297;135.0680;0.65715;0.08767;0.53952;3
GYRO;7.495;64558.626;2.38115;-3.09587;-3.85212;3
ACCE;7.500;64558.630;3.08373;8.29351;-0.32561;3
MAGN;7.506;64558.637;5.37500;-34.37500;-20.87500;3
GYRO;7.506;64558.637;2.28586;-3.03844;-3.66763;3
PRES;7.507;64558.638;1013.8433;3
ACCE;7.509;64558.640;2.97839;8.50420;-0.90022;3
AHRS;7.510;64558.641;56.4082;-85.4427;138.5567;0.68206;0.11320;0.49210;3
GYRO;7.515;64558.646;2.17102;-2.97614;-3.48193;3
ACCE;7.519;64558.650;3.01669;8.71489;-1.20668;3
MAGN;7.526;64558.657;7.06250;-35.31250;-19.00000;3
GYRO;7.527;64558.657;2.03785;-2.92482;-3.33410;3
PRES;7.527;64558.658;1013.8438;3
ACCE;7.529;64558.660;2.98796;8.76278;-1.43652;3
AHRS;7.530;64558.661;60.7625;-93.2882;143.5152;0.70442;0.13341;0.44737;3
GYRO;7.535;64558.666;1.89735;-2.84908;-3.24614;3
ACCE;7.539;64558.670;2.98796;8.59997;-1.76213;3
MAGN;7.546;64558.677;8.75000;-35.62500;-17.06250;3
GYRO;7.546;64558.677;1.76296;-2.71835;-3.22415;3
PRES;7.546;64558.678;1013.8389;3
ACCE;7.549;64558.680;2.76770;8.58082;-1.76213;3
AHRS;7.550;64558.681;64.7304;-103.2216;150.4314;0.72496;0.15248;0.40009;3
GYRO;7.555;64558.686;1.62979;-2.62306;-3.24003;3
ACCE;7.559;64558.690;2.32716;8.51378;-1.78129;3
MAGN;7.566;64558.697;10.75000;-36.00000;-15.43750;3
GYRO;7.567;64558.698;1.50151;-2.56686;-3.27057;3
PRES;7.567;64558.698;1013.8506;3
ACCE;7.570;64558.700;1.98240;8.04452;-2.12605;3
AHRS;7.571;64558.702;67.6908;-113.6517;158.5228;0.73978;0.16989;0.35964;3
GYRO;7.575;64558.706;1.37445;-2.50088;-3.32189;3
ACCE;7.579;64558.710;1.83875;7.89129;-2.06859;3
MAGN;7.586;64558.717;12.12500;-36.18750;-14.68750;3
GYRO;7.586;64558.717;1.23395;-2.51188;-3.38908;3
PRES;7.587;64558.718;1013.8433;3
ACCE;7.589;64558.720;1.40779;8.05409;-2.07817;3
AHRS;7.590;64558.721;70.1818;-126.3901;168.7252;0.75225;0.18625;0.31680;3
GYRO;7.595;64558.726;1.08001;-2.61939;-3.46116;3
ACCE;7.599;64558.730;0.85234;8.27436;-2.35589;3
MAGN;7.606;64558.737;14.37500;-36.25000;-14.18750;3
GYRO;7.606;64558.737;0.93096;-2.71713;-3.51492;3
PRES;7.607;64558.738;1013.8442;3
ACCE;7.609;64558.740;0.39265;8.45632;-2.39420;3
AHRS;7.610;64558.741;72.1295;-141.2827;-178.6085;0.76022;0.20439;0.27468;3
GYRO;7.615;64558.746;0.80879;-2.76844;-3.53569;3
ACCE;7.619;64558.750;-0.01915;8.70532;-2.16436;3
MAGN;7.628;64558.759;15.93750;-36.12500;-13.62500;3
GYRO;7.628;64558.759;0.72449;-2.81975;-3.51858;3
PRES;7.628;64558.759;1013.8418;3
AHRS;7.630;64558.761;73.3429;-159.2629;-163.4537;0.76530;0.21990;0.22739;3
ACCE;7.631;64558.762;-0.56503;8.93516;-2.17394;3
GYRO;7.635;64558.766;0.69028;-2.84175;-3.46605;3
ACCE;7.639;64558.770;-1.16837;9.01178;-2.23140;3
MAGN;7.646;64558.777;17.75000;-35.68750;-13.43750;3
GYRO;7.646;64558.777;0.70494;-2.80021;-3.38053;3
PRES;7.646;64558.778;1013.8345;3
ACCE;7.650;64558.781;-1.60890;9.07881;-2.26970;3
AHRS;7.650;64558.781;73.3732;-174.9866;-149.9141;0.76691;0.23316;0.18878;3
GYRO;7.655;64558.786;0.74526;-2.72935;-3.26935;3
ACCE;7.659;64558.790;-2.05901;8.97347;-2.33674;3
MAGN;7.666;64558.797;19.25000;-34.75000;-14.06250;3
GYRO;7.666;64558.798;0.78435;-2.66948;-3.14962;3
PRES;7.667;64558.798;1013.8364;3
ACCE;7.669;64558.800;-2.15478;8.62870;-2.63362;3
AHRS;7.669;64558.801;72.3457;166.9723;-134.8888;0.76636;0.24580;0.14037;3
GYRO;7.675;64558.806;0.80634;-2.63283;-3.07754;3
ACCE;7.679;64558.810;-2.24097;8.44674;-2.56658;3
MAGN;7.686;64558.817;21.06250;-33.87500;-14.00000;3
GYRO;7.687;64558.818;0.80146;-2.64749;-3.09098;3
PRES;7.687;64558.818;1013.8398;3
ACCE;7.689;64558.820;-2.54743;8.15944;-2.43251;3
AHRS;7.690;64558.821;70.2042;154.4911;-124.7577;0.76586;0.25746;0.09999;3
GYRO;7.695;64558.826;0.77336;-2.75378;-3.18627;3
ACCE;7.699;64558.830;-2.98796;7.81467;-2.33674;3
MAGN;7.706;64558.837;22.00000;-32.87500;-13.87500;3
GYRO;7.706;64558.838;0.73304;-2.92360;-3.33899;3
PRES;7.707;64558.838;1013.8394;3
ACCE;7.709;64558.840;-3.55300;7.57525;-2.30801;3
AHRS;7.709;64558.841;67.6552;144.3682;-117.2384;0.76389;0.26642;0.05900;3
GYRO;7.715;64558.846;0.68906;-3.13130;-3.51981;3
ACCE;7.719;64558.850;-4.30956;7.56568;-2.22182;3
MAGN;7.726;64558.857;23.75000;-31.87500;-14.43750;3
GYRO;7.727;64558.858;0.66096;-3.55157;-3.79592;3
PRES;7.727;64558.858;1013.8496;3
ACCE;7.729;64558.861;-4.93206;7.51779;-2.06859;3
AHRS;7.730;64558.861;64.2758;135.1483;-110.8100;0.75955;0.27736;0.01328;3
GYRO;7.735;64558.866;0.66096;-3.55157;-3.79592;3
ACCE;7.739;64558.870;-5.55455;7.44118;-2.03986;3
MAGN;7.746;64558.877;25.43750;-31.31250;-15.31250;3
GYRO;7.746;64558.877;0.78924;-3.75438;-3.87166;3
PRES;7.746;64558.878;1013.8438;3
ACCE;7.750;64558.880;-6.11000;7.44118;-2.23140;3
AHRS;7.750;64558.881;60.2393;126.0217;-105.4551;0.75127;0.28556;-0.04157;3
GYRO;7.755;64558.886;0.78924;-3.75438;-3.87166;3
ACCE;7.759;64558.890;-6.65588;7.69018;-2.25055;3
LIGH;7.760;64558.892;3593.0;3
MAGN;7.766;64558.897;26.81250;-30.62500;-16.18750;3
GYRO;7.766;64558.898;0.99815;-3.57967;-3.70673;3
PRES;7.767;64558.898;1013.8408;3
ACCE;7.769;64558.900;-7.22091;7.91044;-2.13563;3
AHRS;7.769;64558.901;55.7511;118.7853;-102.1340;0.74142;0.29292;-0.09722;3
GYRO;7.775;64558.906;1.09834;-3.40618;-3.53324;3
ACCE;7.779;64558.910;-7.62314;7.92002;-2.11647;3
MAGN;7.786;64558.917;27.87500;-29.18750;-17.25000;3
GYRO;7.786;64558.917;1.19119;-3.17528;-3.31333;3
PRES;7.786;64558.918;1013.8325;3
ACCE;7.789;64558.920;-7.75721;7.69018;-1.90578;3
AHRS;7.790;64558.921;51.2613;113.2769;-100.5851;0.73129;0.29808;-0.15062;3
GYRO;7.795;64558.926;1.27671;-2.97736;-3.08365;3
ACCE;7.799;64558.930;-7.66145;7.19218;-1.64721;3
MAGN;7.806;64558.937;28.25000;-27.87500;-19.00000;3
GYRO;7.806;64558.937;1.35856;-2.85885;-2.88084;3
PRES;7.807;64558.938;1013.8286;3
ACCE;7.809;64558.940;-7.51779;6.58884;-1.73340;3
AHRS;7.810;64558.941;47.2658;109.5255;-100.4093;0.72296;0.30122;-0.19656;3
GYRO;7.815;64558.946;1.44042;-2.77211;-2.73668;3
ACCE;7.819;64558.950;-7.45076;6.17704;-1.72383;3
MAGN;7.826;64558.957;28.25000;-26.37500;-20.06250;3
GYRO;7.826;64558.957;1.51372;-2.72324;-2.66337;3
PRES;7.826;64558.958;1013.8413;3
ACCE;7.829;64558.960;-7.28795;5.99508;-1.70467;3
AHRS;7.830;64558.961;43.4012;106.4571;-100.9750;0.71502;0.30277;-0.24065;3
GYRO;7.835;64558.966;1.58825;-2.75134;-2.64871;3
ACCE;7.839;64558.970;-7.41245;6.06212;-1.81002;3
MAGN;7.846;64558.977;28.31250;-24.87500;-21.56250;3
GYRO;7.846;64558.977;1.66644;-2.80387;-2.63649;3
PRES;7.847;64558.978;1013.8467;3
ACCE;7.849;64558.980;-7.80510;6.10043;-2.07817;3
AHRS;7.850;64558.981;40.0233;104.1277;-102.1102;0.70862;0.30219;-0.27963;3
GYRO;7.855;64558.986;1.74830;-2.75256;-2.53876;3
ACCE;7.859;64558.990;-7.71891;5.99508;-1.73340;3
MAGN;7.866;64558.997;28.43750;-23.87500;-21.81250;3
GYRO;7.866;64558.997;1.85947;-2.51799;-2.34694;3
PRES;7.866;64558.998;1013.8379;3
ACCE;7.869;64559.000;-8.32224;6.09085;-1.29287;3
AHRS;7.869;64559.001;36.7278;102.0792;-103.6654;0.70263;0.30029;-0.31779;3
GYRO;7.875;64559.006;1.97798;-2.28708;-2.09649;3
ACCE;7.879;64559.010;-8.58082;5.80354;-1.95367;3
MAGN;7.886;64559.017;28.68750;-23.43750;-22.56250;3
GYRO;7.886;64559.017;2.07083;-2.05129;-1.84603;3
PRES;7.886;64559.018;1013.8379;3
ACCE;7.889;64559.020;-8.22648;5.36301;-1.81002;3
AHRS;7.890;64559.021;33.6906;100.3175;-105.5372;0.69744;0.29681;-0.35358;3
GYRO;7.895;64559.026;2.15391;-1.80816;-1.65789;3
ACCE;7.899;64559.030;-7.91044;5.11401;-1.59933;3
MAGN;7.906;64559.037;29.12500;-23.00000;-22.75000;3
GYRO;7.906;64559.037;2.22477;-1.67621;-1.52594;3
PRES;7.906;64559.038;1013.8301;3
ACCE;7.909;64559.040;-7.91044;4.87459;-1.90578;3
AHRS;7.909;64559.041;31.3307;99.4641;-107.8827;0.69666;0.29135;-0.38185;3
GYRO;7.915;64559.046;2.26387;-1.62857;-1.41232;3
ACCE;7.919;64559.050;-7.99663;4.78840;-2.43251;3
MAGN;7.926;64559.057;29.93750;-23.00000;-23.18750;3
GYRO;7.926;64559.057;2.26020;-1.54915;-1.28160;3
PRES;7.926;64559.058;1013.8306;3
ACCE;7.929;64559.060;-8.00621;4.88417;-2.81558;3
AHRS;7.930;64559.061;29.1950;98.8530;-110.4179;0.69719;0.28479;-0.40768;3
GYRO;7.935;64559.066;2.20522;-1.41965;-1.12766;3
ACCE;7.939;64559.070;-8.01579;5.00867;-3.21781;3
MAGN;7.946;64559.077;30.06250;-22.75000;-22.43750;3
GYRO;7.946;64559.077;2.08672;-1.28037;-0.97738;3
PRES;7.946;64559.078;1013.8384;3
ACCE;7.949;64559.080;-7.87214;5.04698;-3.72538;3
AHRS;7.950;64559.081;27.6622;99.1552;-113.2047;0.70247;0.27748;-0.42547;3
GYRO;7.955;64559.086;1.91445;-1.11544;-0.84299;3
ACCE;7.959;64559.090;-7.74764;5.11401;-3.95522;3
MAGN;7.966;64559.097;30.25000;-22.87500;-22.43750;3
GYRO;7.967;64559.098;1.69210;-0.92729;-0.71716;3
PRES;7.967;64559.098;1013.8335;3
ACCE;7.969;64559.100;-7.77637;5.09486;-4.24253;3
AHRS;7.970;64559.101;26.1044;98.7797;-115.7317;0.70444;0.26888;-0.44576;3
GYRO;7.975;64559.106;1.41599;-0.76236;-0.59865;3
ACCE;7.979;64559.110;-7.92002;5.09486;-4.49152;3
MAGN;7.986;64559.117;29.81250;-23.18750;-21.81250;3
GYRO;7.986;64559.117;1.10078;-0.60353;-0.49114;3
PRES;7.986;64559.118;1013.8423;3
SOUN;7.988;168.96;0.00516;48.23
ACCE;7.989;64559.120;-7.89129;5.19063;-4.03184;3
AHRS;7.990;64559.121;25.6682;100.0520;-117.8667;0.71366;0.26334;-0.44870;3
GYRO;7.995;64559.126;0.78802;-0.43371;-0.40439;3
ACCE;7.999;64559.130;-7.68060;5.10444;-3.43807;3
MAGN;8.006;64559.137;30.00000;-23.62500;-21.56250;3
GYRO;8.006;64559.137;0.39584;-0.21991;-0.30055;3
PRES;8.007;64559.138;1013.8369;3
ACCE;8.009;64559.140;-7.54652;4.92248;-3.02627;3
AHRS;8.009;64559.141;24.8944;99.9009;-119.1213;0.71473;0.25913;-0.45813;3
GYRO;8.015;64559.146;0.39584;-0.21991;-0.30055;3
ACCE;8.019;64559.150;-7.52737;4.84586;-2.72939;3
MAGN;8.026;64559.157;29.81250;-23.75000;-21.56250;3
GYRO;8.026;64559.157;0.33598;-0.13073;-0.30665;3
PRES;8.026;64559.158;1013.8330;3
ACCE;8.029;64559.160;-7.49864;4.77883;-2.59531;3
AHRS;8.030;64559.161;25.1279;100.7136;-119.6575;0.71952;0.25776;-0.45418;3
GYRO;8.035;64559.166;0.34941;-0.10629;-0.33598;3
ACCE;8.039;64559.170;-7.66145;4.68306;-2.56658;3
MAGN;8.046;64559.177;30.12500;-24.81250;-21.68750;3
GYRO;8.046;64559.177;0.35186;-0.09529;-0.37385;3
PRES;8.046;64559.178;1013.8394;3
ACCE;8.049;64559.180;-7.90087;4.59687;-2.40378;3
AHRS;8.050;64559.181;24.7115;100.7094;-120.0017;0.71967;0.25784;-0.45738;3
GYRO;8.055;64559.186;0.33475;-0.10385;-0.40684;3
ACCE;8.059;64559.190;-8.01579;4.53941;-2.47082;3
MAGN;8.066;64559.197;30.25000;-24.81250;-21.68750;3
GYRO;8.066;64559.197;0.30299;-0.08674;-0.42638;3
PRES;8.066;64559.198;1013.8447;3
ACCE;8.069;64559.200;-8.29351;4.51068;-2.57616;3
AHRS;8.069;64559.201;24.6580;101.2158;-120.3968;0.72250;0.25765;-0.45598;3
GYRO;8.075;64559.206;0.26267;-0.02199;-0.41783;3
ACCE;8.079;64559.210;-8.59040;4.56814;-2.43251;3
MAGN;8.086;64559.217;31.00000;-24.68750;-21.50000;3
GYRO;8.086;64559.217;0.22480;0.05864;-0.37629;3
PRES;8.086;64559.218;1013.8379;3
ACCE;8.090;64559.220;-8.79151;4.55856;-2.26970;3
AHRS;8.091;64559.221;23.9047;101.1157;-120.0942;0.72030;0.26323;-0.45866;3
GYRO;8.095;64559.226;0.19792;0.12706;-0.31521;3
ACCE;8.099;64559.230;-8.85855;4.43406;-2.21224;3
MAGN;8.106;64559.237;31.25000;-24.25000;-21.37500;3
GYRO;8.106;64559.237;0.18692;0.18815;-0.24923;3
PRES;8.106;64559.238;1013.8560;3
ACCE;8.109;64559.240;-8.83939;4.38618;-2.12605;3
AHRS;8.110;64559.241;23.7090;101.4988;-120.2722;0.72195;0.26466;-0.45778;3
LIGH;8.110;64559.242;2935.0;3
GYRO;8.115;64559.246;0.19303;0.24190;-0.19303;3
ACCE;8.119;64559.250;-8.80109;4.37660;-2.14520;3
MAGN;8.126;64559.257;31.25000;-24.25000;-20.62500;3
GYRO;8.126;64559.257;0.20525;0.28955;-0.14539;3
PRES;8.127;64559.258;1013.8486;3
ACCE;8.130;64559.262;-8.85855;4.35745;-2.31759;3
AHRS;8.131;64559.262;23.1971;101.7012;-119.9632;0.72127;0.27014;-0.45749;3
GYRO;8.138;64559.269;0.20647;0.32620;-0.09652;3
ACCE;8.140;64559.271;-8.95431;4.41491;-2.60489;3
MAGN;8.146;64559.277;31.25000;-23.62500;-20.37500;3
GYRO;8.146;64559.277;0.18326;0.37263;-0.03299;3
PRES;8.146;64559.278;1013.8413;3
ACCE;8.149;64559.280;-9.02135;4.45322;-2.92093;3
AHRS;8.149;64559.281;23.2044;102.2852;-120.1520;0.72405;0.27117;-0.45451;3
GYRO;8.155;64559.286;0.14416;0.45937;0.04154;3
ACCE;8.159;64559.290;-9.01178;4.50110;-3.16992;3
MAGN;8.166;64559.297;31.25000;-23.81250;-20.06250;3
GYRO;8.166;64559.297;0.09529;0.60842;0.12095;3
PRES;8.167;64559.298;1013.8462;3
ACCE;8.169;64559.300;-9.03093;4.51068;-3.09331;3
AHRS;8.169;64559.301;22.9616;102.7106;-119.8999;0.72477;0.27569;-0.45189;3
GYRO;8.175;64559.306;0.03787;0.77946;0.19548;3
ACCE;8.179;64559.310;-9.07881;4.37660;-2.68151;3
MAGN;8.186;64559.317;30.68750;-24.18750;-19.87500;3
GYRO;8.186;64559.317;-0.02443;0.87720;0.25168;3
PRES;8.186;64559.318;1013.8501;3
ACCE;8.189;64559.320;-8.80109;4.03184;-2.49955;3
AHRS;8.191;64559.321;23.2780;103.8523;-120.0813;0.73013;0.27725;-0.44398;3
GYRO;8.195;64559.326;-0.07575;0.91019;0.27855;3
ACCE;8.199;64559.330;-8.53294;3.85945;-2.38462;3
MAGN;8.206;64559.337;30.43750;-24.81250;-19.43750;3
GYRO;8.207;64559.337;-0.08919;0.93707;0.26756;3
PRES;8.207;64559.338;1013.8472;3
ACCE;8.209;64559.340;-8.76278;3.94564;-2.27928;3
AHRS;8.210;64559.341;23.4749;104.8270;-119.8284;0.73354;0.28157;-0.43593;3
GYRO;8.215;64559.346;-0.05864;0.98960;0.25779;3
ACCE;8.219;64559.350;-8.72447;4.06057;-2.28886;3
MAGN;8.226;64559.357;30.87500;-25.12500;-19.00000;3
GYRO;8.226;64559.358;0.01710;1.07390;0.28100;3
PRES;8.227;64559.358;1013.8389;3
ACCE;8.229;64559.360;-8.28394;4.09887;-2.19309;3
AHRS;8.230;64559.361;23.7756;105.8030;-119.7957;0.73755;0.28396;-0.42824;3
GYRO;8.235;64559.366;0.13317;1.20829;0.30665;3
ACCE;8.239;64559.370;-7.61356;4.20422;-2.03028;3
MAGN;8.246;64559.377;31.00000;-25.56250;-18.87500;3
GYRO;8.247;64559.378;0.28466;1.38056;0.29688;3
PRES;8.247;64559.378;1013.8403;3
ACCE;8.249;64559.380;-7.09641;4.27126;-2.22182;3
AHRS;8.249;64559.381;24.0224;107.1066;-119.6642;0.74236;0.28851;-0.41824;3
GYRO;8.255;64559.386;0.44104;1.58581;0.26145;3
ACCE;8.259;64559.390;-6.89530;4.27126;-2.52828;3
MAGN;8.266;64559.397;31.43750;-25.87500;-18.25000;3
GYRO;8.266;64559.397;0.66462;2.12337;0.18082;3
PRES;8.266;64559.398;1013.8433;3
ACCE;8.269;64559.400;-6.81869;4.05099;-2.71981;3
AHRS;8.269;64559.401;24.6674;108.7307;-119.9297;0.74966;0.28968;-0.40584;3
GYRO;8.275;64559.406;0.66462;2.12337;0.18082;3
ACCE;8.279;64559.410;-6.80911;3.59130;-2.69108;3
MAGN;8.286;64559.417;32.56250;-26.18750;-17.50000;3
GYRO;8.286;64559.417;0.83200;2.50577;0.02688;3
PRES;8.287;64559.418;1013.8403;3
ACCE;8.290;64559.420;-6.84742;3.40934;-2.78685;3
AHRS;8.291;64559.421;24.5283;111.4764;-120.4563;0.76040;0.29721;-0.39034;3
GYRO;8.295;64559.426;0.95539;2.52043;-0.05864;3
ACCE;8.299;64559.430;-7.01022;3.42850;-2.94008;3
MAGN;8.307;64559.437;33.37500;-25.93750;-16.18750;3
GYRO;8.307;64559.438;1.08978;2.48133;-0.11606;3
PRES;8.308;64559.438;1013.8418;3
ACCE;8.309;64559.440;-7.29753;3.53384;-3.47638;3
AHRS;8.310;64559.441;24.2443;114.5871;-121.3983;0.77297;0.30367;-0.37422;3
GYRO;8.315;64559.446;1.21073;2.48378;-0.11973;3
ACCE;8.319;64559.450;-7.55610;3.79242;-4.23295;3
MAGN;8.326;64559.457;33.43750;-26.18750;-14.87500;3
GYRO;8.327;64559.457;1.30359;2.58396;-0.05376;3
PRES;8.327;64559.458;1013.8472;3
ACCE;8.329;64559.460;-7.63272;3.99353;-5.21936;3
AHRS;8.330;64559.461;23.5105;117.8496;-122.1736;0.78485;0.31336;-0.35798;3
GYRO;8.335;64559.466;1.35979;2.80876;0.07086;3
ACCE;8.339;64559.470;-7.72848;4.22337;-6.04296;3
MAGN;8.346;64559.477;33.87500;-26.25000;-12.62500;3
GYRO;8.346;64559.477;1.36467;3.07998;0.23213;3
PRES;8.347;64559.478;1013.8496;3
ACCE;8.349;64559.480;-7.82425;4.31914;-6.08127;3
AHRS;8.349;64559.481;22.8271;121.5658;-123.5946;0.79960;0.31918;-0.34004;3
GYRO;8.355;64559.486;1.31092;3.27057;0.38729;3
ACCE;8.359;64559.490;-7.73806;3.99353;-5.74608;3
MAGN;8.366;64559.497;34.43750;-26.56250;-10.43750;3
GYRO;8.367;64559.498;1.22417;3.34265;0.48136;3
PRES;8.367;64559.498;1013.8423;3
ACCE;8.369;64559.500;-7.19218;3.38061;-5.05655;3
AHRS;8.370;64559.501;22.1081;125.8536;-124.8388;0.81500;0.32727;-0.31688;3
GYRO;8.375;64559.506;1.14598;3.30234;0.47647;3
ACCE;8.379;64559.510;-6.32069;2.67193;-4.48195;3
MAGN;8.386;64559.517;34.56250;-26.68750;-8.06250;3
GYRO;8.386;64559.517;1.10567;3.20949;0.37996;3
PRES;8.386;64559.518;1013.8560;3
ACCE;8.389;64559.520;-5.59285;2.23140;-4.02226;3
AHRS;8.389;64559.521;21.6700;129.7155;-126.3386;0.82945;0.33004;-0.29556;3
GYRO;8.395;64559.526;1.12033;3.05310;0.24557;3
ACCE;8.399;64559.530;-5.18105;2.00155;-4.40533;3
MAGN;8.406;64559.537;35.18750;-27.43750;-5.56250;3
GYRO;8.406;64559.537;1.19119;2.84785;0.11118;3
PRES;8.406;64559.538;1013.8579;3
ACCE;8.409;64559.540;-4.88417;1.81002;-5.18105;3
AHRS;8.410;64559.541;21.1038;133.8329;-127.2728;0.84220;0.33727;-0.27054;3
GYRO;8.415;64559.546;1.31703;2.70491;-0.04032;3
ACCE;8.419;64559.550;-4.82671;2.15478;-5.74608;3
MAGN;8.426;64559.557;36.00000;-27.62500;-2.75000;3
GYRO;8.426;64559.557;1.46363;2.59251;-0.18326;3
PRES;8.427;64559.558;1013.8584;3
SOUN;8.429;160.66;0.00490;47.79
ACCE;8.430;64559.560;-4.98952;2.50912;-6.26323;3
AHRS;8.430;64559.561;19.8061;137.3884;-128.5733;0.85400;0.34189;-0.25297;3
GNSS;8.431;1491384194.967;39.993730;-0.073832;102.745;39.363;16.0;0.0;16;14
GNSS;8.433;1491384194.967;39.993730;-0.073832;102.745;39.363;16.0;0.0;16;14
GYRO;8.435;64559.566;1.60658;2.49844;-0.27855;3
ACCE;8.439;64559.570;-5.27682;2.73897;-7.26880;3
MAGN;8.446;64559.577;36.62500;-27.93750;0.18750;3
GYRO;8.446;64559.578;1.71775;2.51066;-0.29688;3
PRES;8.447;64559.578;1013.8525;3
ACCE;8.450;64559.580;-5.27682;2.64320;-8.14986;3
AHRS;8.451;64559.582;18.3407;140.6257;-129.1866;0.86265;0.35030;-0.23603;3
GYRO;8.455;64559.586;1.77395;2.71957;-0.25290;3
ACCE;8.459;64559.590;-4.97036;2.18351;-9.11712;3
LIGH;8.460;64559.592;2653.0;3
MAGN;8.466;64559.597;37.18750;-27.81250;2.87500;3
GYRO;8.466;64559.597;1.78984;3.00179;-0.24190;3
PRES;8.467;64559.598;1013.8638;3
ACCE;8.469;64559.600;-4.51068;2.50912;-11.78905;3
AHRS;8.470;64559.601;16.5372;144.0203;-130.2382;0.87255;0.35571;-0.21972;3
GYRO;8.475;64559.606;1.64934;3.43917;-0.25534;3
ACCE;8.479;64559.610;-4.57771;2.88262;-12.56477;3
MAGN;8.486;64559.617;37.18750;-27.37500;5.81250;3
GYRO;8.487;64559.618;1.29015;4.06348;-0.17837;3
PRES;8.487;64559.618;1013.8652;3
ACCE;8.489;64559.620;-4.75967;2.46124;-11.27190;3
AHRS;8.490;64559.621;14.5365;147.8410;-130.8585;0.88142;0.36447;-0.19932;3
GYRO;8.495;64559.626;1.01526;4.56438;-0.02077;3
ACCE;8.499;64559.630;-4.36702;2.29843;-10.38126;3
MAGN;8.506;64559.637;37.31250;-26.81250;8.93750;3
GYRO;8.506;64559.637;0.92729;4.89059;0.13928;3
PRES;8.506;64559.638;1013.8569;3
ACCE;8.509;64559.640;-3.74453;2.01113;-9.58638;3
AHRS;8.509;64559.641;13.1717;152.7347;-131.5101;0.89136;0.37179;-0.16772;3
GYRO;8.515;64559.646;0.96028;5.15448;0.27000;3
ACCE;8.519;64559.650;-2.97839;1.58975;-9.18416;3
MAGN;8.526;64559.657;36.75000;-26.68750;11.87500;3
GYRO;8.526;64559.657;1.26327;5.48801;0.36163;3
PRES;8.526;64559.658;1013.8418;3
ACCE;8.529;64559.661;-2.06859;1.26414;-9.04051;3
AHRS;8.530;64559.661;12.2086;158.4297;-131.6500;0.89925;0.38186;-0.12697;3
GYRO;8.535;64559.666;1.26327;5.48801;0.36163;3
ACCE;8.539;64559.670;-1.33118;1.42694;-8.70532;3
MAGN;8.546;64559.677;35.68750;-26.37500;15.37500;3
GYRO;8.546;64559.677;1.66400;5.60408;0.15027;3
PRES;8.547;64559.678;1013.8452;3
ACCE;8.550;64559.680;-0.61292;1.44610;-8.66701;3
AHRS;8.550;64559.681;10.8003;165.0573;-132.7442;0.90926;0.38442;-0.08120;3
GYRO;8.555;64559.686;1.66400;5.60408;0.05376;3
ACCE;8.559;64559.690;0.04788;1.19710;-9.20331;3
MAGN;8.566;64559.697;33.75000;-26.18750;19.37500;3
GYRO;8.567;64559.698;1.88391;5.33774;-0.01588;3
PRES;8.567;64559.698;1013.8521;3
ACCE;8.569;64559.700;0.74699;1.05345;-9.88326;3
AHRS;8.570;64559.701;9.0097;171.6014;-133.4975;0.91575;0.38720;-0.03615;3
GYRO;8.575;64559.706;1.85214;5.22290;-0.07575;3
ACCE;8.580;64559.710;1.58017;1.05345;-10.58237;3
MAGN;8.589;64559.717;32.18750;-25.87500;23.18750;3
GYRO;8.591;64559.717;1.74952;5.18625;-0.14294;3
PRES;8.591;64559.718;1013.8457;3
ACCE;8.591;64559.720;2.23140;1.01514;-11.15698;3
AHRS;8.591;64559.721;6.8731;178.2442;-133.7984;0.91841;0.39075;0.00945;3
GYRO;8.595;64559.726;1.62246;5.25222;-0.20403;3
ACCE;8.599;64559.730;2.71024;0.97683;-11.38682;3
MAGN;8.606;64559.737;29.43750;-25.18750;26.68750;3
GYRO;8.607;64559.737;1.50884;5.36217;-0.24312;3
PRES;8.607;64559.738;1013.8379;3
ACCE;8.609;64559.740;3.17950;0.93853;-11.25275;3
AHRS;8.610;64559.741;4.8738;-175.8297;-133.7623;0.91764;0.39345;0.05012;3
GYRO;8.616;64559.746;1.42209;5.48435;-0.23946;3
ACCE;8.619;64559.750;3.49553;0.64165;-10.92714;3
MAGN;8.628;64559.759;26.62500;-24.12500;30.06250;3
GYRO;8.628;64559.759;1.32802;5.58086;-0.18692;3
PRES;8.628;64559.759;1013.8350;3
AHRS;8.630;64559.761;3.1621;-168.7213;-133.3062;-0.91226;-0.39672;-0.10107;3
ACCE;8.631;64559.762;3.96480;0.19154;-10.68772;3
GYRO;8.635;64559.766;1.17164;5.58942;-0.18204;3
ACCE;8.640;64559.770;4.58729;0.19154;-10.59195;3
MAGN;8.646;64559.777;23.43750;-23.00000;33.18750;3
GYRO;8.647;64559.778;0.98227;5.46114;-0.21747;3
PRES;8.647;64559.778;1013.8389;3
ACCE;8.655;64559.780;5.08528;0.77572;-10.40999;3
AHRS;8.655;64559.781;1.7771;-162.6862;-132.9110;-0.90526;-0.39700;-0.14409;3
GYRO;8.655;64559.786;0.81367;5.13616;-0.25412;3
ACCE;8.659;64559.790;5.56412;1.09176;-10.33337;3
MAGN;8.666;64559.797;20.62500;-21.50000;35.62500;3
GYRO;8.666;64559.797;0.70983;4.72321;-0.29810;3
PRES;8.666;64559.798;1013.8398;3
ACCE;8.669;64559.800;6.13873;0.98641;-10.22803;3
AHRS;8.669;64559.801;1.0650;-156.5398;-132.3483;-0.89487;-0.39723;-0.18964;3
GYRO;8.675;64559.806;0.65973;4.35913;-0.36041;3
ACCE;8.679;64559.810;6.50265;0.66080;-10.51533;3
MAGN;8.686;64559.817;17.12500;-20.81250;37.81250;3
GYRO;8.686;64559.817;0.64019;4.14167;-0.41294;3
PRES;8.686;64559.818;1013.8496;3
ACCE;8.689;64559.820;6.65588;0.36392;-10.81221;3
AHRS;8.690;64559.821;0.4375;-151.1657;-131.7917;-0.88366;-0.39640;-0.22878;3
GYRO;8.695;64559.826;0.63041;4.16366;-0.43005;3
ACCE;8.699;64559.830;6.84742;0.19154;-10.60153;3
MAGN;8.706;64559.837;13.87500;-20.31250;39.56250;3
GYRO;8.706;64559.837;0.61820;4.38723;-0.42516;3
PRES;8.707;64559.838;1013.8389;3
ACCE;8.709;64559.840;7.23049;0.10534;-10.02692;3
AHRS;8.709;64559.841;0.1335;-146.5997;-131.0882;-0.87175;-0.39683;-0.26204;3
GYRO;8.715;64559.846;0.59620;4.68045;-0.43982;3
ACCE;8.719;64559.850;7.55610;0.20111;-9.14585;3
MAGN;8.726;64559.857;10.68750;-19.50000;40.75000;3
GYRO;8.726;64559.857;0.55467;4.88570;-0.49358;3
PRES;8.726;64559.858;1013.8506;3
ACCE;8.729;64559.860;7.56568;0.28730;-8.39886;3
AHRS;8.730;64559.861;-0.3847;-141.7051;-129.2460;-0.85399;-0.40387;-0.29499;3
GYRO;8.735;64559.866;0.50335;4.94190;-0.55467;3
ACCE;8.739;64559.870;7.48906;0.45011;-7.73806;3
MAGN;8.746;64559.877;7.43750;-19.00000;41.31250;3
GYRO;8.746;64559.878;0.45448;4.83072;-0.58521;3
PRES;8.747;64559.878;1013.8457;3
ACCE;8.749;64559.880;7.81467;0.50757;-7.50822;3
AHRS;8.750;64559.881;-0.4322;-136.0265;-128.4634;-0.83567;-0.40184;-0.33564;3
GYRO;8.755;64559.886;0.41783;4.57782;-0.59010;3
ACCE;8.759;64559.890;8.06367;0.85234;-7.61356;3
MAGN;8.768;64559.897;3.43750;-19.06250;41.87500;3
GYRO;8.769;64559.898;0.39340;4.27606;-0.62919;3
PRES;8.769;64559.898;1013.8379;3
ACCE;8.769;64559.900;8.06367;1.04387;-7.96790;3
AHRS;8.770;64559.901;-0.5204;-130.6087;-126.8261;-0.81331;-0.40492;-0.37177;3
GYRO;8.775;64559.906;0.37385;4.07691;-0.67440;3
ACCE;8.779;64559.910;8.00621;1.26414;-8.06367;3
MAGN;8.786;64559.917;-0.06250;-18.50000;42.31250;3
GYRO;8.786;64559.917;0.34819;4.02316;-0.68173;3
PRES;8.786;64559.918;1013.8447;3
ACCE;8.789;64559.920;8.00621;1.34075;-7.92002;3
AHRS;8.790;64559.921;0.0635;-126.6082;-126.1572;-0.79647;-0.40472;-0.40079;3
GYRO;8.795;64559.926;0.29688;4.06592;-0.64141;3
ACCE;8.799;64559.930;7.99663;1.03430;-7.67102;3
MAGN;8.806;64559.937;-3.31250;-17.87500;42.12500;3
GYRO;8.808;64559.937;0.13683;4.35180;-0.50824;3
PRES;8.808;64559.938;1013.8545;3
ACCE;8.810;64559.941;8.24563;0.64165;-7.02938;3
AHRS;8.810;64559.941;0.2758;-122.1120;-124.6568;-0.77446;-0.40743;-0.42958;3
LIGH;8.811;64559.942;2266.0;3
GYRO;8.815;64559.946;0.13683;4.35180;-0.50824;3
ACCE;8.819;64559.950;8.73405;0.36392;-6.09085;3
MAGN;8.826;64559.957;-6.68750;-17.50000;42.00000;3
GYRO;8.826;64559.957;-0.01833;4.52529;-0.47037;3
PRES;8.826;64559.958;1013.8721;3
ACCE;8.829;64559.960;8.94474;0.33519;-5.62159;3
AHRS;8.830;64559.961;0.7374;-118.1409;-124.4454;-0.75739;-0.40268;-0.45732;3
GYRO;8.835;64559.966;-0.05620;4.57416;-0.48381;3
ACCE;8.839;64559.970;9.06924;0.47884;-5.37259;3
MAGN;8.846;64559.977;-9.62500;-17.12500;41.06250;3
GYRO;8.847;64559.978;-0.07941;4.66823;-0.48625;3
PRES;8.847;64559.978;1013.8608;3
ACCE;8.849;64559.980;9.14585;0.60334;-5.01825;3
AHRS;8.850;64559.981;0.9975;-113.0889;-123.5064;-0.73266;-0.39907;-0.48906;3
GYRO;8.855;64559.986;-0.09163;4.80262;-0.46304;3
ACCE;8.859;64559.990;9.10754;0.70868;-4.47237;3
MAGN;8.866;64559.997;-12.25000;-17.06250;40.00000;3
GYRO;8.866;64559.997;-0.09163;4.93335;-0.40806;3
PRES;8.866;64559.998;1013.8584;3
ACCE;8.869;64560.000;9.07881;0.92895;-3.84030;3
AHRS;8.870;64560.001;1.5087;-108.5863;-123.5702;-0.71184;-0.39064;-0.51930;3
GYRO;8.875;64560.006;-0.08796;5.01765;-0.32498;3
ACCE;8.879;64560.010;9.28950;1.13964;-3.19865;3
MAGN;8.886;64560.017;-14.93750;-17.12500;38.06250;3
GYRO;8.886;64560.017;-0.08552;5.03475;-0.23335;3
PRES;8.886;64560.018;1013.8633;3
ACCE;8.889;64560.020;9.90242;1.34075;-2.50912;3
AHRS;8.889;64560.021;1.7473;-103.0685;-122.8563;-0.68301;-0.38275;-0.55194;3
GYRO;8.895;64560.026;-0.07941;4.99443;-0.17104;3
ACCE;8.899;64560.030;10.65899;1.55144;-1.83875;3
MAGN;8.906;64560.037;-18.31250;-17.31250;36.00000;3
GYRO;8.906;64560.037;-0.05498;4.92113;-0.17349;3
PRES;8.907;64560.038;1013.8516;3
ACCE;8.909;64560.040;10.97502;1.75256;-1.55144;3
AHRS;8.910;64560.041;2.2815;-97.8134;-122.9130;-0.65566;-0.37153;-0.58445;3
GYRO;8.915;64560.046;-0.01833;4.86737;-0.23213;3
ACCE;8.920;64560.050;10.90798;1.90578;-1.54187;3
MAGN;8.926;64560.057;-21.25000;-17.68750;33.62500;3
GYRO;8.926;64560.057;0.01955;4.88692;-0.31398;3
PRES;8.926;64560.058;1013.8447;3
ACCE;8.929;64560.061;10.61110;1.85790;-1.16837;3
AHRS;8.930;64560.061;2.2673;-92.0220;-122.4174;-0.62379;-0.35849;-0.61540;3
GYRO;8.935;64560.066;0.03665;4.95167;-0.38973;3
ACCE;8.939;64560.070;10.17057;1.51314;-1.05345;3
MAGN;8.946;64560.077;-23.87500;-17.93750;31.12500;3
GYRO;8.946;64560.077;0.03543;5.02498;-0.44593;3
PRES;8.947;64560.078;1013.8467;3
ACCE;8.949;64560.080;9.88326;0.90022;-0.85234;3
AHRS;8.950;64560.081;2.9912;-87.3671;-122.3820;-0.59589;-0.34925;-0.64213;3
GYRO;8.955;64560.086;0.01222;5.11539;-0.52657;3
ACCE;8.959;64560.090;9.72046;0.60334;-0.59376;3
MAGN;8.966;64560.097;-26.25000;-18.00000;27.81250;3
GYRO;8.966;64560.097;-0.04887;5.19969;-0.65485;3
PRES;8.967;64560.098;1013.8555;3
ACCE;8.969;64560.100;9.39485;0.58419;0.16281;3
AHRS;8.970;64560.101;3.3804;-81.6831;-122.3789;-0.56202;-0.33457;-0.67188;3
GYRO;8.975;64560.106;-0.13928;5.22045;-0.80390;3
SOUN;8.979;158.53;0.00484;47.67
ACCE;8.980;64560.110;9.06924;0.72784;1.12049;3
MAGN;8.986;64560.117;-28.81250;-17.93750;24.75000;3
GYRO;8.986;64560.117;-0.21747;5.10928;-0.94684;3
PRES;8.987;64560.118;1013.8496;3
ACCE;8.989;64560.120;8.81066;0.97683;1.95367;3
AHRS;8.989;64560.121;3.8476;-76.7597;-122.7168;-0.53198;-0.32053;-0.69759;3
GYRO;8.995;64560.126;-0.25290;4.91624;-1.06413;3
ACCE;8.999;64560.130;8.42759;1.14922;2.22182;3
MAGN;9.006;64560.137;-30.62500;-18.50000;21.50000;3
GYRO;9.007;64560.138;-0.25534;4.73543;-1.13865;3
PRES;9.007;64560.138;1013.8364;3
ACCE;9.010;64560.141;8.14029;1.05345;2.49955;3
AHRS;9.010;64560.141;4.7351;-70.6605;-123.2446;-0.49235;-0.30427;-0.72854;3
GYRO;9.015;64560.146;-0.26023;4.61325;-1.17897;3
ACCE;9.019;64560.150;7.92002;1.22583;2.87304;3
MAGN;9.026;64560.157;-32.31250;-19.31250;17.93750;3
GYRO;9.026;64560.157;-0.27245;4.50941;-1.21196;3
PRES;9.026;64560.158;1013.8374;3
ACCE;9.029;64560.160;7.25922;2.08774;3.52426;3
AHRS;9.029;64560.161;5.7542;-66.0563;-123.9629;-0.46079;-0.29287;-0.75206;3
GYRO;9.035;64560.166;-0.26634;4.47031;-1.22051;3
ACCE;9.039;64560.170;6.98149;2.46124;4.05099;3
MAGN;9.046;64560.177;-33.56250;-20.43750;14.06250;3
GYRO;9.046;64560.178;-0.22724;4.47153;-1.16920;3
PRES;9.047;64560.178;1013.8652;3
ACCE;9.049;64560.180;6.85699;2.37505;4.44364;3
AHRS;9.050;64560.181;6.8146;-60.5981;-124.8605;-0.42268;-0.27858;-0.77789;3
GYRO;9.055;64560.186;-0.18570;4.43733;-1.09467;3
ACCE;9.059;64560.190;6.53138;2.31759;4.53941;3
MAGN;9.066;64560.197;-34.25000;-21.12500;10.81250;3
GYRO;9.066;64560.197;-0.13317;4.29072;-0.94318;3
PRES;9.067;64560.198;1013.8662;3
ACCE;9.069;64560.200;6.11958;2.11647;4.72137;3
AHRS;9.070;64560.201;8.3674;-55.7307;-125.5887;-0.38509;-0.27048;-0.79974;3
GYRO;9.075;64560.206;-0.13317;4.29072;-0.94318;3
ACCE;9.079;64560.210;5.85143;1.92494;4.97994;3
MAGN;9.086;64560.217;-34.25000;-22.31250;7.62500;3
GYRO;9.086;64560.217;-0.15272;4.07814;-0.84544;3
PRES;9.086;64560.218;1013.8511;3
ACCE;9.089;64560.220;5.70778;1.85790;5.12359;3
AHRS;9.090;64560.221;9.0729;-50.7482;-126.3116;-0.34888;-0.25666;-0.81894;3
GYRO;9.095;64560.226;-0.18448;3.98162;-0.83811;3
ACCE;9.099;64560.230;5.63116;1.99198;5.58328;3
MAGN;9.106;64560.237;-33.68750;-23.37500;4.18750;3
GYRO;9.106;64560.237;-0.22113;3.87411;-0.85155;3
PRES;9.107;64560.238;1013.8560;3
ACCE;9.110;64560.240;5.68862;1.98240;5.95677;3
AHRS;9.110;64560.241;9.9359;-46.1389;-126.9930;-0.31380;-0.24551;-0.83539;3
GYRO;9.115;64560.246;-0.23824;3.76171;-0.89309;3
ACCE;9.121;64560.250;5.38217;2.26013;6.30154;3
MAGN;9.134;64560.265;-32.68750;-23.81250;1.25000;3
AHRS;9.135;64560.267;10.5187;-39.7742;-128.1485;-0.26696;-0.22562;-0.85580;3
GYRO;9.136;64560.267;-0.23579;3.56623;-0.91752;3
PRES;9.137;64560.268;1013.8521;3
ACCE;9.138;64560.270;5.01825;2.57616;6.33985;3
GYRO;9.139;64560.270;-0.23579;3.56623;-0.91752;3
ACCE;9.139;64560.271;4.97994;2.42293;6.33985;3
MAGN;9.146;64560.277;-32.00000;-24.43750;-0.93750;3
GYRO;9.146;64560.277;-0.25656;3.49904;-0.93096;3
PRES;9.146;64560.278;1013.8652;3
ACCE;9.149;64560.280;4.66391;2.16436;6.31112;3
AHRS;9.149;64560.281;11.3355;-37.2842;-128.6616;-0.24616;-0.22213;-0.86352;3
GYRO;9.155;64560.286;-0.30665;3.42451;-0.96639;3
ACCE;9.159;64560.290;4.11803;2.28886;6.19619;3
LIGH;9.160;64560.292;3912.0;3
MAGN;9.166;64560.297;-30.87500;-25.18750;-3.87500;3
GYRO;9.166;64560.298;-0.38973;3.36342;-0.98349;3
PRES;9.167;64560.298;1013.8672;3
ACCE;9.169;64560.300;3.73495;2.21224;6.08127;3
AHRS;9.170;64560.301;11.6800;-33.0907;-129.6748;-0.21494;-0.20874;-0.87545;3
GYRO;9.175;64560.306;-0.48503;3.34876;-0.99693;3
ACCE;9.179;64560.310;3.30400;2.28886;6.53138;3
MAGN;9.186;64560.317;-29.18750;-25.93750;-6.25000;3
GYRO;9.186;64560.317;-0.58887;3.29989;-1.00304;3
PRES;9.187;64560.318;1013.8647;3
ACCE;9.189;64560.320;2.73897;2.22182;6.60800;3
AHRS;9.190;64560.321;12.2906;-29.1955;-130.7843;-0.18469;-0.19853;-0.88601;3
GYRO;9.195;64560.326;-0.68295;3.24492;-0.99571;3
ACCE;9.200;64560.330;2.25055;1.88663;6.83784;3
MAGN;9.206;64560.337;-27.93750;-26.37500;-8.43750;3
GYRO;9.206;64560.337;-0.76358;3.21071;-0.98349;3
PRES;9.207;64560.338;1013.8608;3
ACCE;9.209;64560.340;1.78129;1.85790;7.55610;3
AHRS;9.210;64560.341;12.1989;-25.1467;-132.0970;-0.15572;-0.18265;-0.89631;3
GYRO;9.215;64560.346;-0.83566;3.13130;-0.95417;3
ACCE;9.219;64560.350;1.53229;1.59933;8.07325;3
MAGN;9.226;64560.357;-26.43750;-27.18750;-10.93750;3
GYRO;9.227;64560.358;-0.88209;2.99568;-0.92485;3
PRES;9.227;64560.358;1013.8672;3
ACCE;9.229;64560.360;1.28329;1.67594;8.45632;3
AHRS;9.229;64560.361;11.9735;-20.3470;-133.5786;-0.12099;-0.16358;-0.90694;3
GYRO;9.235;64560.366;-0.88575;2.85518;-0.89431;3
ACCE;9.239;64560.370;1.16837;1.66636;8.83939;3
MAGN;9.246;64560.377;-24.75000;-27.31250;-13.31250;3
GYRO;9.246;64560.378;-0.87109;2.68781;-0.86743;3
PRES;9.247;64560.378;1013.8589;3
ACCE;9.249;64560.380;1.05345;1.73340;8.95431;3
AHRS;9.250;64560.381;11.3804;-16.8361;-134.8267;-0.09683;-0.14651;-0.91443;3
GYRO;9.255;64560.386;-0.84910;2.50699;-0.86743;3
ACCE;9.259;64560.390;0.72784;1.75256;8.83939;3
MAGN;9.266;64560.397;-23.06250;-27.68750;-15.31250;3
GYRO;9.267;64560.398;-0.82345;2.36771;-0.87965;3
PRES;9.267;64560.398;1013.8535;3
ACCE;9.269;64560.400;0.19154;1.77171;8.58082;3
AHRS;9.270;64560.401;10.6778;-12.7995;-136.1436;-0.06842;-0.12722;-0.92175;3
GYRO;9.276;64560.406;-0.82222;2.26875;-0.87476;3
ACCE;9.279;64560.410;-0.21069;1.64721;8.47547;3
MAGN;9.286;64560.417;-21.81250;-27.56250;-17.37500;3
GYRO;9.287;64560.418;-0.85277;2.20278;-0.82711;3
PRES;9.287;64560.418;1013.8496;3
ACCE;9.289;64560.420;-0.70868;1.86748;8.59997;3
AHRS;9.290;64560.421;9.9522;-9.8751;-137.3088;-0.04841;-0.11170;-0.92716;3
GYRO;9.295;64560.426;-0.90164;2.15147;-0.73548;3
ACCE;9.299;64560.430;-0.70868;1.25456;8.70532;3
MAGN;9.306;64560.437;-20.18750;-27.43750;-19.18750;3
GYRO;9.306;64560.437;-0.95173;2.08794;-0.62797;3
PRES;9.307;64560.438;1013.8418;3
ACCE;9.309;64560.440;-0.93853;1.09176;8.82982;3
AHRS;9.310;64560.441;9.4635;-6.3072;-138.3928;-0.02200;-0.09647;-0.93182;3
GYRO;9.315;64560.446;-0.99205;2.02929;-0.57177;3
ACCE;9.319;64560.450;-1.20668;1.09176;9.17458;3
MAGN;9.326;64560.457;-19.18750;-27.62500;-20.62500;3
GYRO;9.326;64560.457;-1.06046;1.82160;-0.49236;3
PRES;9.327;64560.458;1013.8403;3
ACCE;9.329;64560.460;-1.39821;1.09176;9.31823;3
AHRS;9.330;64560.461;8.4437;-3.7857;-139.1939;-0.00522;-0.08045;-0.93506;3
GYRO;9.335;64560.466;-1.06046;1.82160;-0.49236;3
ACCE;9.339;64560.470;-1.55144;1.18752;9.48104;3
MAGN;9.346;64560.477;-17.56250;-27.50000;-22.68750;3
GYRO;9.346;64560.477;-1.12766;1.55404;-0.41050;3
PRES;9.346;64560.478;1013.8345;3
ACCE;9.349;64560.480;-1.49398;0.76614;9.69173;3
AHRS;9.350;64560.481;7.2281;-0.7647;-139.8606;0.01538;-0.06149;-0.93753;3
GYRO;9.355;64560.486;-1.16920;1.39277;-0.40195;3
ACCE;9.359;64560.490;-1.57060;0.61292;10.08438;3
MAGN;9.366;64560.497;-16.12500;-27.37500;-23.87500;3
GYRO;9.366;64560.497;-1.17042;1.21929;-0.41294;3
PRES;9.366;64560.498;1013.8398;3
ACCE;9.369;64560.500;-1.73340;0.67038;11.00375;3
AHRS;9.370;64560.501;5.9382;1.0727;-140.3163;0.02637;-0.04555;-0.93916;3
GYRO;9.375;64560.506;-1.08612;1.01281;-0.40684;3
ACCE;9.379;64560.510;-1.80044;0.56503;11.50175;3
MAGN;9.386;64560.517;-15.06250;-27.37500;-25.50000;3
GYRO;9.386;64560.517;-0.91630;0.81001;-0.38118;3
PRES;9.386;64560.518;1013.8481;3
ACCE;9.389;64560.520;-1.77171;0.28730;11.57836;3
AHRS;9.390;64560.521;4.4994;3.0506;-140.7591;0.03823;-0.02803;-0.94053;3
GYRO;9.395;64560.526;-0.72449;0.62430;-0.34941;3
ACCE;9.399;64560.530;-1.76213;0.04788;11.43471;3
MAGN;9.406;64560.537;-14.25000;-26.93750;-26.62500;3
GYRO;9.407;64560.537;-0.55589;0.46059;-0.30665;3
PRES;9.407;64560.538;1013.8535;3
ACCE;9.410;64560.541;-1.80044;0.07661;11.02290;3
AHRS;9.410;64560.541;3.4274;4.0075;-141.1251;0.04290;-0.01655;-0.94166;3
GYRO;9.415;64560.546;-0.42883;0.36652;-0.24435;3
ACCE;9.419;64560.550;-1.87705;0.30646;10.58237;3
MAGN;9.426;64560.557;-12.68750;-26.25000;-27.50000;3
GYRO;9.426;64560.557;-0.35430;0.34208;-0.15394;3
PRES;9.427;64560.558;1013.8540;3
ACCE;9.429;64560.560;-1.80044;0.45011;10.11311;3
AHRS;9.430;64560.561;2.5685;4.9460;-141.4435;0.04811;-0.00689;-0.94249;3
GNSS;9.432;1491384195.966;39.993728;-0.073837;102.751;39.363;16.0;0.0;16;14
GYRO;9.440;64560.566;-0.33231;0.38240;-0.05986;3
ACCE;9.440;64560.570;-1.64721;0.38307;9.81623;3
GNSS;9.441;1491384195.966;39.993728;-0.073837;102.751;39.363;16.0;0.0;16;14
MAGN;9.446;64560.577;-11.87500;-26.12500;-28.25000;3
GYRO;9.447;64560.578;-0.33720;0.48136;0.01344;3
PRES;9.447;64560.578;1013.8589;3
ACCE;9.449;64560.580;-1.48441;0.22984;9.91199;3
AHRS;9.450;64560.581;2.1490;5.3442;-141.5817;0.05018;-0.00235;-0.94284;3
GYRO;9.455;64560.586;-0.35064;0.58277;0.05620;3
ACCE;9.459;64560.590;-1.39821;0.14365;10.16099;3
MAGN;9.466;64560.597;-11.18750;-25.87500;-29.12500;3
GYRO;9.466;64560.597;-0.34819;0.64752;0.07330;3
PRES;9.467;64560.598;1013.8574;3
ACCE;9.469;64560.600;-1.66636;0.61292;10.27591;3
AHRS;9.470;64560.601;1.7287;6.1140;-141.5262;0.05531;0.00335;-0.94245;3
GYRO;9.475;64560.606;-0.33109;0.66951;0.09407;3
ACCE;9.479;64560.610;-1.57060;0.12450;10.29507;3
MAGN;9.486;64560.617;-10.50000;-25.56250;-29.43750;3
GYRO;9.486;64560.617;-0.31765;0.63408;0.10996;3
PRES;9.487;64560.618;1013.8486;3
ACCE;9.490;64560.620;-1.56102;0.00000;10.28549;3
AHRS;9.491;64560.622;1.5045;7.1228;-142.4010;0.06302;0.00761;-0.94448;3
GYRO;9.495;64560.626;-0.28955;0.57177;0.06597;3
ACCE;9.499;64560.630;-1.77171;0.29688;10.46745;3
MAGN;9.506;64560.637;-9.93750;-25.56250;-30.00000;3
GYRO;9.506;64560.637;-0.25534;0.45937;0.04765;3
PRES;9.507;64560.638;1013.8452;3
ACCE;9.510;64560.641;-1.81002;0.42138;10.49618;3
AHRS;9.511;64560.642;1.0686;7.9050;-142.2344;0.06823;0.01350;-0.94368;3
LIGH;9.511;64560.642;17046.0;3
GYRO;9.515;64560.646;-0.22113;0.32376;0.06231;3
ACCE;9.519;64560.650;-1.67594;0.33519;10.61110;3
MAGN;9.526;64560.658;-9.81250;-25.12500;-30.43750;3
GYRO;9.527;64560.658;-0.18326;0.18815;0.05986;3
PRES;9.527;64560.658;1013.8462;3
ACCE;9.529;64560.660;-1.50356;0.32561;11.12825;3
AHRS;9.529;64560.661;0.8996;8.6674;-142.9045;0.07413;0.01661;-0.94513;3
SOUN;9.530;175.74;0.00536;48.57
GYRO;9.535;64560.666;-0.13195;0.01588;0.02321;3
ACCE;9.539;64560.670;-1.35991;0.22984;11.62624;3
MAGN;9.546;64560.677;-10.12500;-25.00000;-30.93750;3
GYRO;9.546;64560.677;-0.03543;-0.21625;-0.04398;3
PRES;9.546;64560.678;1013.8486;3
ACCE;9.549;64560.680;-1.22583;0.02873;11.95185;3
AHRS;9.549;64560.681;0.7804;8.7821;-142.8109;0.07473;0.01798;-0.94483;3
GYRO;9.555;64560.686;0.09774;-0.51924;-0.13195;3
ACCE;9.559;64560.690;-1.05345;-0.09577;11.81778;3
MAGN;9.566;64560.697;-10.25000;-25.12500;-30.75000;3
GYRO;9.566;64560.697;0.25168;-0.84544;-0.22969;3
PRES;9.567;64560.698;1013.8667;3
ACCE;9.569;64560.701;-0.92895;-0.09577;11.49217;3
AHRS;9.570;64560.701;0.8274;8.6914;-143.4307;0.07420;0.01694;-0.94658;3
GYRO;9.576;64560.706;0.40439;-1.11666;-0.32620;3
ACCE;9.579;64560.710;-0.81403;0.00000;11.23359;3
MAGN;9.586;64560.717;-10.06250;-25.43750;-31.06250;3
GYRO;9.586;64560.717;0.52901;-1.33657;-0.40928;3
PRES;9.587;64560.718;1013.8472;3
ACCE;9.589;64560.720;-0.74699;0.00958;11.05163;3
AHRS;9.590;64560.721;0.9455;7.4792;-143.8079;0.06455;0.01243;-0.94831;3
GYRO;9.595;64560.726;0.62064;-1.54060;-0.47892;3
ACCE;9.599;64560.730;-0.76614;0.12450;10.90798;3
MAGN;9.606;64560.737;-10.50000;-26.00000;-30.75000;3
GYRO;9.606;64560.737;0.77213;-1.91812;-0.59620;3
PRES;9.607;64560.738;1013.8599;3
ACCE;9.609;64560.740;-0.86191;0.38307;10.81221;3
AHRS;9.610;64560.741;1.5883;6.1289;-144.9183;0.05514;0.00291;-0.95182;3
GYRO;9.615;64560.746;0.77213;-1.91812;-0.59620;3
ACCE;9.619;64560.750;-0.66080;0.45969;10.94629;3
MAGN;9.628;64560.759;-11.06250;-26.87500;-30.31250;3
GYRO;9.629;64560.759;0.90408;-2.28586;-0.70983;3
PRES;9.629;64560.760;1013.8569;3
AHRS;9.630;64560.761;2.4602;3.7940;-145.7266;0.03795;-0.01075;-0.95465;3
ACCE;9.631;64560.762;-0.25857;0.35434;11.19529;3
GYRO;9.635;64560.766;0.96639;-2.52410;-0.81245;3
ACCE;9.639;64560.770;-0.03831;0.34477;11.16656;3
MAGN;9.646;64560.777;-11.43750;-27.43750;-29.31250;3
GYRO;9.647;64560.777;1.05191;-2.76355;-0.92852;3
PRES;9.647;64560.778;1013.8408;3
ACCE;9.649;64560.780;0.06704;0.37350;11.09952;3
AHRS;9.650;64560.781;3.4512;1.6621;-147.0922;0.02243;-0.02477;-0.95839;3
GYRO;9.655;64560.786;1.14598;-3.01767;-1.04580;3
ACCE;9.659;64560.790;0.08619;0.47884;10.98460;3
MAGN;9.666;64560.797;-12.00000;-27.62500;-28.37500;3
GYRO;9.666;64560.797;1.23028;-3.29379;-1.16431;3
PRES;9.667;64560.798;1013.8452;3
ACCE;9.669;64560.800;0.16281;0.63207;10.82179;3
AHRS;9.670;64560.801;4.4616;-1.3715;-148.1578;-0.00082;-0.04071;-0.96097;3
GYRO;9.675;64560.806;1.29381;-3.56623;-1.29626;3
ACCE;9.679;64560.810;0.37350;0.64165;10.67814;3
MAGN;9.686;64560.817;-13.37500;-28.00000;-26.81250;3
GYRO;9.686;64560.817;1.33169;-3.83623;-1.45997;3
PRES;9.687;64560.818;1013.8447;3
ACCE;9.689;64560.820;0.70868;0.56503;10.50576;3
AHRS;9.690;64560.821;6.0112;-4.8878;-149.8598;-0.02750;-0.06166;-0.96398;3
GYRO;9.695;64560.826;1.33169;-4.10135;-1.65667;3
ACCE;9.699;64560.830;1.01514;0.76614;10.19930;3
MAGN;9.706;64560.837;-14.06250;-28.31250;-25.18750;3
GYRO;9.706;64560.837;1.25472;-4.35913;-1.86192;3
PRES;9.707;64560.838;1013.8262;3
ACCE;9.709;64560.840;1.26414;1.13964;9.75877;3
AHRS;9.710;64560.841;7.4272;-8.7692;-151.2805;-0.05789;-0.08148;-0.96512;3
GYRO;9.715;64560.846;1.07757;-4.61325;-2.04884;3
ACCE;9.719;64560.850;1.54187;1.45567;9.14585;3
MAGN;9.726;64560.857;-15.00000;-28.87500;-23.25000;3
GYRO;9.727;64560.858;0.83322;-4.81728;-2.20767;3
PRES;9.727;64560.858;1013.8345;3
ACCE;9.729;64560.860;1.77171;1.54187;8.53294;3
AHRS;9.730;64560.861;9.2924;-13.4043;-153.4562;-0.09475;-0.10500;-0.96563;3
GYRO;9.735;64560.866;0.56688;-4.94434;-2.33717;3
ACCE;9.739;64560.870;1.97282;1.43652;8.03494;3
MAGN;9.746;64560.877;-15.37500;-29.75000;-20.87500;3
GYRO;9.746;64560.877;0.30543;-5.00543;-2.43002;3
PRES;9.747;64560.878;1013.8325;3
ACCE;9.749;64560.880;2.39420;1.40779;7.59441;3
AHRS;9.749;64560.881;10.9547;-18.3232;-155.6020;-0.13500;-0.12560;-0.96376;3
GYRO;9.755;64560.886;0.06597;-4.98955;-2.48133;3
ACCE;9.759;64560.890;2.82516;1.60890;7.26880;3
MAGN;9.766;64560.897;-16.06250;-31.06250;-18.68750;3
GYRO;9.766;64560.897;-0.13683;-4.87470;-2.50455;3
PRES;9.766;64560.898;1013.8491;3
ACCE;9.769;64560.900;3.33273;1.90578;6.70376;3
AHRS;9.769;64560.901;12.2271;-23.2133;-158.3548;-0.17690;-0.14003;-0.96068;3
GYRO;9.775;64560.906;-0.31276;-4.64013;-2.50088;3
ACCE;9.779;64560.910;3.77326;2.34632;6.35900;3
MAGN;9.786;64560.917;-16.00000;-32.37500;-16.18750;3
GYRO;9.786;64560.918;-0.46426;-4.32859;-2.47034;3
PRES;9.787;64560.918;1013.8364;3
ACCE;9.789;64560.920;4.14676;2.69108;6.23450;3
AHRS;9.790;64560.921;13.4395;-28.3524;-161.1140;-0.22131;-0.15182;-0.95454;3
GYRO;9.795;64560.926;-0.57910;-4.00605;-2.41903;3
ACCE;9.799;64560.930;4.53941;2.93050;6.14831;3
MAGN;9.806;64560.937;-15.93750;-33.75000;-14.37500;3
GYRO;9.806;64560.937;-0.65240;-3.69329;-2.36405;3
PRES;9.807;64560.938;1013.8354;3
ACCE;9.809;64560.941;4.79798;2.95923;6.08127;3
AHRS;9.810;64560.941;14.3672;-32.3752;-164.0812;-0.25730;-0.15723;-0.94846;3
GYRO;9.815;64560.946;-0.70250;-3.39397;-2.31884;3
ACCE;9.819;64560.950;4.97994;2.92093;6.16746;3
MAGN;9.826;64560.957;-15.50000;-34.31250;-12.50000;3
GYRO;9.826;64560.957;-0.73548;-3.09953;-2.29807;3
PRES;9.826;64560.958;1013.8389;3
ACCE;9.829;64560.960;5.16190;2.72939;6.29196;3
AHRS;9.829;64560.961;15.6080;-36.0960;-166.7837;-0.29005;-0.16357;-0.94057;3
GYRO;9.835;64560.966;-0.75259;-2.84297;-2.30785;3
ACCE;9.839;64560.970;5.31513;2.65278;6.28239;3
MAGN;9.846;64560.977;-15.06250;-34.93750;-11.56250;3
GYRO;9.846;64560.978;-0.77458;-2.66093;-2.33351;3
PRES;9.847;64560.978;1013.8408;3
ACCE;9.849;64560.980;5.48751;2.70066;6.20577;3
AHRS;9.850;64560.981;16.5356;-38.8931;-169.6071;-0.31583;-0.16488;-0.93365;3
GYRO;9.855;64560.986;-0.81856;-2.55830;-2.36283;3
ACCE;9.860;64560.990;6.05254;2.78685;5.86101;3
LIGH;9.861;64560.992;13258.0;3
MAGN;9.866;64560.997;-14.06250;-35.56250;-10.56250;3
GYRO;9.866;64560.997;-1.02381;-2.57663;-2.47889;3
PRES;9.867;64560.998;1013.8501;3
ACCE;9.869;64561.000;6.86657;2.65278;4.84586;3
AHRS;9.870;64561.001;17.5960;-41.1872;-172.3415;-0.33726;-0.16607;-0.92661;3
GYRO;9.875;64561.006;-1.02381;-2.57663;-2.47889;3
ACCE;9.879;64561.010;7.00065;2.74854;4.64475;3
MAGN;9.886;64561.017;-13.37500;-35.56250;-10.37500;3
GYRO;9.887;64561.017;-1.54427;-2.54120;-2.76966;3
PRES;9.887;64561.018;1013.8569;3
ACCE;9.890;64561.021;7.02938;2.95923;4.62560;3
AHRS;9.890;64561.021;18.6237;-43.2278;-175.3298;0.35706;0.16512;0.91910;3
GYRO;9.895;64561.026;-1.76662;-2.35183;-2.94681;3
ACCE;9.899;64561.030;7.11557;3.06458;4.83629;3
MAGN;9.906;64561.037;-12.12500;-36.06250;-9.62500;3
GYRO;9.906;64561.037;-1.90590;-2.10993;-3.13007;3
PRES;9.907;64561.038;1013.8525;3
ACCE;9.909;64561.040;7.16345;3.06458;5.10444;3
AHRS;9.910;64561.041;19.5427;-45.8618;-179.1068;0.38274;0.15929;0.90810;3
GYRO;9.915;64561.046;-1.97065;-1.85703;-3.30112;3
ACCE;9.919;64561.050;7.13472;3.09331;5.56412;3
MAGN;9.927;64561.057;-10.68750;-36.81250;-10.25000;3
GYRO;9.927;64561.058;-1.95843;-1.63223;-3.43184;3
PRES;9.928;64561.058;1013.8530;3
ACCE;9.929;64561.060;7.00065;3.32315;6.24408;3
AHRS;9.929;64561.061;20.6732;-46.9027;176.6019;0.39622;0.15293;0.89999;3
GYRO;9.935;64561.066;-1.84970;-1.46608;-3.50392;3
ACCE;9.939;64561.070;6.70376;3.68707;6.71334;3
MAGN;9.946;64561.077;-9.00000;-37.62500;-10.93750;3
GYRO;9.946;64561.077;-1.65178;-1.33535;-3.49537;3
PRES;9.946;64561.078;1013.8418;3
ACCE;9.949;64561.080;6.16746;4.11803;7.15387;3
AHRS;9.949;64561.081;21.7909;-47.1564;172.1699;0.40370;0.14601;0.89273;3
GYRO;9.955;64561.086;-1.40499;-1.22662;-3.40008;3
ACCE;9.959;64561.090;5.15232;4.58729;7.54652;3
MAGN;9.966;64561.097;-7.50000;-37.50000;-11.81250;3
GYRO;9.966;64561.097;-1.13010;-1.09101;-3.19605;3
PRES;9.966;64561.098;1013.8457;3
ACCE;9.969;64561.100;4.76925;4.88417;7.39329;3
AHRS;9.970;64561.101;23.4416;-47.0885;168.1099;0.40831;0.14472;0.88440;3
SOUN;9.970;160.84;0.00491;47.80
GYRO;9.975;64561.106;-0.90530;-1.01159;-2.92849;3
ACCE;9.979;64561.110;4.54898;5.15232;7.01022;3
MAGN;9.986;64561.117;-5.37500;-37.50000;-12.81250;3
GYRO;9.986;64561.118;-0.74770;-0.99082;-2.65849;3
PRES;9.987;64561.118;1013.8354;3
ACCE;9.989;64561.120;4.49152;5.36301;6.79953;3
AHRS;9.990;64561.121;25.4670;-45.7504;164.2110;0.40347;0.14908;0.87841;3
GYRO;9.995;64561.126;-0.61820;-0.93951;-2.41414;3
ACCE;9.999;64561.130;4.59687;5.52582;6.76123;3
MAGN;10.006;64561.137;-3.62500;-37.25000;-14.31250;3
GYRO;10.006;64561.138;-0.51068;-0.91141;-2.21744;3
PRES;10.007;64561.138;1013.8335;3
ACCE;10.010;64561.140;4.82671;5.75566;6.42604;3
AHRS;10.010;64561.141;27.0654;-45.6189;161.3759;0.40684;0.15187;0.86972;3
GYRO;10.015;64561.146;-0.43249;-0.90775;-2.06717;3
ACCE;10.019;64561.150;5.07571;5.78439;6.05254;3
MAGN;10.026;64561.157;-1.62500;-37.00000;-15.62500;3
GYRO;10.026;64561.157;-0.39340;-0.92241;-1.96210;3
PRES;10.026;64561.158;1013.8369;3
ACCE;10.029;64561.160;5.29597;5.72693;5.68862;3
AHRS;10.029;64561.161;28.9085;-44.9450;158.7407;0.40634;0.15842;0.86186;3
GYRO;10.035;64561.166;-0.39828;-0.93340;-1.89490;3
ACCE;10.040;64561.170;5.41090;5.62159;5.45878;3
MAGN;10.046;64561.177;-0.25000;-36.62500;-15.93750;3
GYRO;10.046;64561.178;-0.44715;-0.92363;-1.85459;3
PRES;10.047;64561.178;1013.8418;3
ACCE;10.049;64561.180;5.43963;5.57370;5.12359;3
AHRS;10.050;64561.181;30.2467;-44.9364;156.4507;0.41037;0.16073;0.85297;3
GYRO;10.055;64561.186;-0.54000;-0.91019;-1.82282;3
ACCE;10.059;64561.190;5.48751;5.49709;4.68306;3
MAGN;10.066;64561.197;1.12500;-36.81250;-16.81250;3
GYRO;10.066;64561.197;-0.67928;-0.88820;-1.78861;3
PRES;10.066;64561.198;1013.8511;3
ACCE;10.069;64561.200;5.59285;5.48751;4.42448;3
AHRS;10.069;64561.201;31.6911;-45.0691;154.3449;0.41547;0.16405;0.84314;3
GYRO;10.075;64561.206;-0.87109;-0.83811;-1.75318;3
ACCE;10.079;64561.210;5.70778;5.43005;4.44364;3
MAGN;10.086;64561.217;2.68750;-36.81250;-17.50000;3
GYRO;10.086;64561.217;-1.09101;-0.77824;-1.70676;3
PRES;10.087;64561.218;1013.8438;3
ACCE;10.089;64561.220;5.67905;5.39174;4.48195;3
AHRS;10.090;64561.221;32.5760;-44.8032;151.8732;0.41785;0.16264;0.83486;3
GYRO;10.095;64561.226;-1.29992;-0.72693;-1.64689;3
ACCE;10.099;64561.230;5.55455;5.37259;4.71179;3
MAGN;10.106;64561.237;4.31250;-36.00000;-18.12500;3
GYRO;10.106;64561.237;-1.49051;-0.66829;-1.56626;3
PRES;10.107;64561.238;1013.8438;3
ACCE;10.109;64561.240;5.43963;5.27682;4.67348;3
AHRS;10.110;64561.241;33.3470;-44.8000;149.2263;0.42235;0.15890;0.82492;3
GYRO;10.115;64561.246;-1.67377;-0.60353;-1.47463;3
ACCE;10.119;64561.250;5.38217;5.30555;4.87459;3
MAGN;10.135;64561.266;5.43750;-35.87500;-18.56250;3
GYRO;10.135;64561.266;-2.00975;-0.40806;-1.28037;3
PRES;10.135;64561.267;1013.8213;3
ACCE;10.136;64561.267;5.00867;5.35344;4.97036;3
GYRO;10.136;64561.267;-2.00975;-0.40806;-1.28037;3
AHRS;10.138;64561.269;33.3843;-43.4888;144.8044;0.41891;0.14702;0.81590;3
ACCE;10.140;64561.272;4.82671;5.42047;5.00867;3
MAGN;10.146;64561.277;6.68750;-35.43750;-19.68750;3
GYRO;10.146;64561.277;-2.33595;-0.25534;-1.05558;3
PRES;10.146;64561.278;1013.8306;3
ACCE;10.149;64561.280;4.49152;5.52582;5.13317;3
AHRS;10.149;64561.281;33.3507;-43.0649;143.1967;0.41788;0.14228;0.81228;3
GYRO;10.155;64561.286;-2.48256;-0.21502;-0.90408;3
ACCE;10.159;64561.290;4.16591;5.35344;5.38217;3
MAGN;10.166;64561.297;7.62500;-34.43750;-21.18750;3
GYRO;10.166;64561.297;-2.60962;-0.20159;-0.73182;3
PRES;10.166;64561.298;1013.8374;3
ACCE;10.169;64561.300;4.01268;4.97036;5.46836;3
AHRS;10.171;64561.301;32.1838;-41.5901;139.9462;0.40923;0.12664;0.81021;3
GYRO;10.177;64561.306;-2.71591;-0.15272;-0.55833;3
ACCE;10.181;64561.310;4.21380;4.56814;5.76524;3
MAGN;10.186;64561.317;8.12500;-33.25000;-22.68750;3
GYRO;10.186;64561.317;-2.79654;-0.05986;-0.41539;3
PRES;10.186;64561.318;1013.8413;3
ACCE;10.189;64561.320;4.56814;4.13718;6.07170;3
AHRS;10.190;64561.321;30.8622;-40.0108;136.7075;0.39875;0.11075;0.80833;3
GYRO;10.195;64561.326;-2.86740;0.04276;-0.32987;3
ACCE;10.199;64561.330;4.82671;3.56257;6.21535;3
MAGN;10.206;64561.337;8.50000;-32.37500;-24.43750;3
GYRO;10.207;64561.338;-2.91749;0.15882;-0.30055;3
PRES;10.207;64561.338;1013.8354;3
ACCE;10.209;64561.340;5.11401;2.90177;6.74207;3
AHRS;10.210;64561.341;28.7047;-38.6946;133.9704;0.38685;0.08979;0.80922;3
LIGH;10.211;64561.342;15130.0;3
GYRO;10.215;64561.346;-2.90528;0.31521;-0.32742;3
ACCE;10.219;64561.350;5.77481;2.60489;7.61356;3
MAGN;10.226;64561.357;9.00000;-30.43750;-26.18750;3
GYRO;10.226;64561.357;-2.81120;0.38485;-0.45448;3
PRES;10.227;64561.358;1013.8364;3
ACCE;10.229;64561.360;6.24408;2.58574;7.92002;3
AHRS;10.229;64561.361;25.7447;-37.1864;131.4554;0.37016;0.06471;0.81311;3
GYRO;10.235;64561.366;-2.65238;0.39706;-0.65240;3
ACCE;10.239;64561.370;6.09085;2.69108;8.35098;3
MAGN;10.246;64561.377;9.56250;-28.56250;-28.12500;3
GYRO;10.246;64561.377;-2.45934;0.35797;-0.85155;3
PRES;10.246;64561.378;1013.8296;3
ACCE;10.249;64561.380;5.51624;2.93050;8.40844;3
AHRS;10.249;64561.381;23.4649;-35.6491;128.8309;0.35392;0.04517;0.81384;3
GYRO;10.256;64561.386;-2.27975;0.32620;-1.00671;3
ACCE;10.259;64561.390;4.89375;2.94008;8.20732;3
MAGN;10.266;64561.397;10.31250;-26.93750;-29.75000;3
GYRO;10.266;64561.397;-2.14047;0.31765;-1.10078;3
PRES;10.266;64561.398;1013.8369;3
ACCE;10.270;64561.400;4.57771;2.78685;7.99663;3
AHRS;10.271;64561.401;21.2855;-34.0851;126.3004;0.33674;0.02744;0.81389;3
GYRO;10.275;64561.406;-2.04151;0.32254;-1.14232;3
ACCE;10.279;64561.410;4.24253;2.58574;7.92002;3
WIFI;10.284;64561.386;WAP129;20:17:FF:FF:F1:29;-61
WIFI;10.284;64551.253;WAP116;20:17:FF:FF:F1:16;-92
WIFI;10.284;64561.386;WAP114;20:17:FF:FF:F1:14;-67
WIFI;10.284;64561.386;WAP130;20:17:FF:FF:F1:30;-69
WIFI;10.284;64561.386;WAP122;20:17:FF:FF:F1:22;-58
WIFI;10.284;64561.386;WAP123;20:17:FF:FF:F1:23;-71
WIFI;10.284;64561.386;WAP318;20:17:FF:FF:F3:18;-67
WIFI;10.284;64561.386;WAP067;20:17:FF:FF:F0:67;-72
WIFI;10.284;64561.386;WAP267;20:17:FF:FF:F2:67;-79
WIFI;10.284;64561.386;WAP111;20:17:FF:FF:F1:11;-75
WIFI;10.284;64551.253;WAP299;20:17:FF:FF:F2:99;-91
WIFI;10.284;64558.015;WAP266;20:17:FF:FF:F2:66;-83
WIFI;10.284;64561.386;WAP108;20:17:FF:FF:F1:08;-79
WIFI;10.284;64561.386;WAP312;20:17:FF:FF:F3:12;-78
WIFI;10.284;64561.386;WAP315;20:17:FF:FF:F3:15;-78
WIFI;10.284;64561.386;WAP066;20:17:FF:FF:F0:66;-84
WIFI;10.284;64561.386;WAP281;20:17:FF:FF:F2:81;-75
WIFI;10.284;64561.386;WAP025;20:17:FF:FF:F0:25;-87
WIFI;10.284;64561.386;WAP012;20:17:FF:FF:F0:12;-76
WIFI;10.284;64551.253;WAP096;20:17:FF:FF:F0:96;-88
WIFI;10.284;64561.386;WAP078;20:17:FF:FF:F0:78;-71
WIFI;10.284;64561.386;WAP105;20:17:FF:FF:F1:05;-82
WIFI;10.284;64561.386;WAP077;20:17:FF:FF:F0:77;-85
WIFI;10.284;64561.386;WAP015;20:17:FF:FF:F0:15;-77
WIFI;10.284;64561.386;WAP309;20:17:FF:FF:F3:09;-85
WIFI;10.284;64561.386;WAP272;20:17:FF:FF:F2:72;-90
WIFI;10.284;64561.386;WAP165;20:17:FF:FF:F1:65;-78
WIFI;10.284;64561.386;WAP181;20:17:FF:FF:F1:81;-87
WIFI;10.284;64551.253;WAP022;20:17:FF:FF:F0:22;-85
WIFI;10.284;64554.632;WAP070;20:17:FF:FF:F0:70;-82
WIFI;10.284;64561.386;WAP159;20:17:FF:FF:F1:59;-86
WIFI;10.284;64551.253;WAP127;20:17:FF:FF:F1:27;-82
WIFI;10.284;64551.253;WAP287;20:17:FF:FF:F2:87;-88
WIFI;10.284;64551.253;WAP285;20:17:FF:FF:F2:85;-89
WIFI;10.284;64558.015;WAP180;20:17:FF:FF:F1:80;-75
WIFI;10.284;64561.386;WAP044;20:17:FF:FF:F0:44;-74
WIFI;10.284;64554.632;WAP076;20:17:FF:FF:F0:76;-88
WIFI;10.284;64554.633;WAP051;20:17:FF:FF:F0:51;-89
WIFI;10.284;64554.632;WAP316;20:17:FF:FF:F3:16;-87
WIFI;10.284;64561.386;WAP125;20:17:FF:FF:F1:25;-86
WIFI;10.284;64554.632;WAP280;20:17:FF:FF:F2:80;-90
WIFI;10.284;64561.386;WAP133;20:17:FF:FF:F1:33;-86
WIFI;10.284;64558.016;WAP132;20:17:FF:FF:F1:32;-84
WIFI;10.284;64558.015;WAP211;20:17:FF:FF:F2:11;-85
WIFI;10.284;64561.386;WAP126;20:17:FF:FF:F1:26;-85
WIFI;10.284;64561.386;WAP124;20:17:FF:FF:F1:24;-87
WIFI;10.284;64561.386;WAP079;20:17:FF:FF:F0:79;-89
WIFI;10.284;64561.386;WAP232;20:17:FF:FF:F2:32;-88
WIFI;10.284;64561.386;WAP227;20:17:FF:FF:F2:27;-90
MAGN;10.307;64561.417;11.25000;-25.18750;-31.25000;3
GYRO;10.307;64561.417;-1.97920;0.31887;-1.13865;3
PRES;10.307;64561.418;1013.8481;3
ACCE;10.307;64561.421;4.01268;2.46124;7.91044;3
AHRS;10.307;64561.421;19.9029;-32.7806;123.6057;0.32329;0.01479;0.80975;3
GYRO;10.308;64561.426;-1.93033;0.31643;-1.08978;3
ACCE;10.308;64561.430;3.84988;2.50912;8.22648;3
MAGN;10.308;64561.438;11.87500;-23.31250;-32.81250;3
GYRO;10.308;64561.438;-1.87902;0.31887;-0.99693;3
PRES;10.308;64561.438;1013.8398;3
ACCE;10.309;64561.440;3.84030;2.81558;8.72447;3
AHRS;10.309;64561.441;18.3277;-31.1809;121.0552;0.30647;0.00301;0.80680;3
GYRO;10.315;64561.446;-1.82527;0.25779;-0.86499;3
ACCE;10.320;64561.450;4.06057;3.03585;8.98304;3
MAGN;10.331;64561.457;12.81250;-21.68750;-33.68750;3
GYRO;10.331;64561.458;-1.76418;0.13928;-0.71593;3
PRES;10.332;64561.458;1013.8457;3
ACCE;10.332;64561.460;4.88417;3.28484;9.20331;3
AHRS;10.332;64561.461;17.0066;-30.1140;118.6911;0.29382;-0.00816;0.80201;3
GYRO;10.336;64561.466;-1.68721;0.01222;-0.60842;3
ACCE;10.339;64561.470;5.70778;2.89220;9.74919;3
MAGN;10.346;64561.477;13.75000;-19.62500;-34.68750;3
GYRO;10.346;64561.477;-1.57970;-0.06109;-0.67928;3
PRES;10.346;64561.478;1013.8623;3
ACCE;10.349;64561.480;5.13317;2.03028;8.80109;3
AHRS;10.349;64561.481;15.8453;-29.3897;116.9184;0.28388;-0.01780;0.79823;3
GYRO;10.355;64561.486;-1.44042;-0.09163;-0.77702;3
ACCE;10.359;64561.490;4.12760;1.96325;8.91601;3
MAGN;10.366;64561.497;14.43750;-18.06250;-35.00000;3
GYRO;10.366;64561.497;-1.31580;-0.09529;-0.69761;3
PRES;10.366;64561.498;1013.8452;3
ACCE;10.369;64561.500;3.64876;1.94409;9.08839;3
AHRS;10.370;64561.501;14.5594;-28.9930;114.9946;0.27533;-0.02996;0.79289;3
GYRO;10.375;64561.506;-1.20463;-0.20403;-0.47525;3
ACCE;10.379;64561.510;3.58173;1.81959;9.16500;3
MAGN;10.386;64561.517;14.50000;-16.87500;-36.18750;3
GYRO;10.386;64561.517;-1.06779;-0.29932;-0.02443;3
PRES;10.386;64561.518;1013.8413;3
ACCE;10.390;64561.521;3.52426;1.74298;8.90643;3
AHRS;10.390;64561.521;13.3892;-28.2711;113.5612;0.26485;-0.03831;0.79012;3
GYRO;10.395;64561.526;-0.90897;-0.33842;-0.02443;3
ACCE;10.399;64561.530;3.57215;1.71425;8.98304;3
MAGN;10.406;64561.537;14.62500;-16.00000;-36.50000;3
GYRO;10.407;64561.538;-0.66706;-0.41417;0.24679;3
PRES;10.407;64561.538;1013.8462;3
ACCE;10.410;64561.540;3.85945;1.45567;9.05008;3
AHRS;10.410;64561.541;12.1905;-28.4553;112.6248;0.26044;-0.04991;0.78752;3
SOUN;10.410;142.72;0.00436;46.76
GYRO;10.415;64561.546;-0.66706;-0.41417;0.24679;3
ACCE;10.419;64561.550;4.29041;1.06303;8.92558;3
MAGN;10.426;64561.557;14.37500;-15.37500;-37.93750;3
GYRO;10.426;64561.557;-0.42272;-0.54000;0.00733;3
PRES;10.427;64561.558;1013.8433;3
ACCE;10.430;64561.560;5.03740;0.51715;8.63828;3
AHRS;10.430;64561.561;11.1528;-28.4825;112.5953;0.25595;-0.05750;0.78928;3
GNSS;10.432;1491384196.968;39.993726;-0.073846;102.743;39.363;16.0;0.0;16;14
GYRO;10.437;64561.566;-0.27367;-0.46304;-0.29688;3
GNSS;10.437;1491384196.968;39.993726;-0.073846;102.743;39.363;16.0;0.0;16;14
ACCE;10.439;64561.570;5.76524;0.19154;8.51378;3
MAGN;10.446;64561.577;13.75000;-14.75000;-38.43750;3
GYRO;10.446;64561.577;-0.12584;-0.38851;-0.64630;3
PRES;10.446;64561.578;1013.8398;3
ACCE;10.449;64561.580;6.11000;0.39265;8.37013;3
AHRS;10.450;64561.581;10.6143;-29.0213;112.0308;0.25692;-0.06521;0.78634;3
GYRO;10.455;64561.586;0.00000;-0.36041;-0.95661;3
ACCE;10.459;64561.590;5.88016;0.90022;8.56167;3
MAGN;10.466;64561.597;13.18750;-14.00000;-39.18750;3
GYRO;10.466;64561.597;0.10629;-0.34086;-1.10689;3
PRES;10.466;64561.598;1013.8511;3
ACCE;10.469;64561.600;5.34386;1.39821;9.28950;3
AHRS;10.469;64561.601;10.2174;-29.7163;111.5479;0.25959;-0.07249;0.78316;3
GYRO;10.475;64561.606;0.20769;-0.35675;-0.99449;3
ACCE;10.479;64561.610;5.04698;1.86748;9.55765;3
MAGN;10.486;64561.617;12.87500;-13.56250;-39.18750;3
GYRO;10.486;64561.617;0.34208;-0.38729;-0.85765;3
PRES;10.486;64561.618;1013.8438;3
ACCE;10.489;64561.620;4.58729;2.45166;9.44273;3
AHRS;10.490;64561.621;10.9585;-29.9144;110.4845;0.26367;-0.07068;0.77606;3
GYRO;10.495;64561.626;0.50335;-0.46304;-0.74159;3
ACCE;10.499;64561.630;4.74052;2.36547;8.50420;3
MAGN;10.506;64561.637;12.50000;-12.93750;-39.43750;3
GYRO;10.506;64561.637;0.64263;-0.42761;-0.69761;3
PRES;10.507;64561.638;1013.8364;3
ACCE;10.509;64561.640;6.06212;1.89621;7.99663;3
AHRS;10.509;64561.641;11.9232;-29.9589;109.7312;0.26798;-0.06589;0.77029;3
GYRO;10.515;64561.646;0.70005;-0.30543;-0.78435;3
ACCE;10.519;64561.650;7.47949;1.75256;8.00621;3
MAGN;10.527;64561.657;12.18750;-12.68750;-38.75000;3
GYRO;10.527;64561.657;0.69516;-0.21625;-1.05558;3
PRES;10.528;64561.658;1013.8359;3
ACCE;10.529;64561.660;7.65187;1.79086;7.79552;3
AHRS;10.530;64561.661;12.9160;-30.3584;109.4156;0.27508;-0.06172;0.76573;3
GYRO;10.535;64561.666;0.67317;-0.10751;-1.48074;3
ACCE;10.539;64561.670;5.91847;1.36948;7.75721;3
MAGN;10.546;64561.677;12.50000;-13.00000;-38.43750;3
GYRO;10.546;64561.677;0.61942;0.02443;-1.73852;3
PRES;10.546;64561.678;1013.8452;3
ACCE;10.549;64561.680;4.28083;1.72383;7.91044;3
AHRS;10.549;64561.681;13.9177;-31.4212;108.9763;0.28654;-0.06119;0.75876;3
GYRO;10.555;64561.686;0.52657;-0.07941;-1.74219;3
ACCE;10.559;64561.690;4.05099;2.11647;8.47547;3
LIGH;10.560;64561.692;12208.0;3
MAGN;10.566;64561.698;12.87500;-13.12500;-38.25000;3
GYRO;10.567;64561.698;0.49602;-0.29688;-1.64811;3
PRES;10.567;64561.698;1013.8530;3
ACCE;10.569;64561.700;5.01825;2.42293;9.26077;3
AHRS;10.569;64561.701;15.4814;-30.9921;107.0027;0.29002;-0.05313;0.74619;3
GYRO;10.575;64561.706;0.63408;-0.41050;-1.66888;3
ACCE;10.579;64561.710;5.80354;2.60489;9.85453;3
MAGN;10.586;64561.717;13.31250;-13.12500;-38.00000;3
GYRO;10.586;64561.717;0.91996;-0.44960;-1.82038;3
PRES;10.586;64561.718;1013.8403;3
ACCE;10.589;64561.720;5.83228;2.62405;9.78750;3
AHRS;10.590;64561.721;16.5544;-30.7610;105.7556;0.29305;-0.04772;0.73774;3
GYRO;10.595;64561.726;1.26083;-0.55344;-2.01341;3
ACCE;10.599;64561.730;5.61201;2.44209;9.38527;3
MAGN;10.606;64561.737;13.62500;-13.75000;-37.68750;3
GYRO;10.606;64561.738;1.59925;-0.67440;-2.21744;3
PRES;10.607;64561.738;1013.8369;3
ACCE;10.609;64561.740;5.03740;2.36547;8.72447;3
AHRS;10.610;64561.741;18.5295;-30.8695;103.9808;0.30252;-0.03947;0.72320;3
GYRO;10.615;64561.746;1.90590;-0.76725;-2.42269;3
ACCE;10.619;64561.750;4.43406;2.76770;7.74764;3
MAGN;10.628;64561.759;14.18750;-13.87500;-37.68750;3
GYRO;10.628;64561.760;2.07328;-0.74159;-2.53387;3
PRES;10.629;64561.760;1013.8359;3
ACCE;10.629;64561.760;4.15633;3.29442;7.58483;3
AHRS;10.630;64561.761;21.0598;-31.1040;102.7146;0.31583;-0.02710;0.70919;3
GYRO;10.635;64561.766;2.03662;-0.71349;-2.52043;3
ACCE;10.639;64561.770;4.03184;3.81157;7.01980;3
MAGN;10.646;64561.777;14.50000;-14.50000;-37.68750;3
GYRO;10.646;64561.777;1.95721;-0.81489;-2.48256;3
PRES;10.646;64561.778;1013.8481;3
ACCE;10.649;64561.780;4.10845;3.90734;6.92403;3
AHRS;10.649;64561.781;23.9894;-31.3731;101.1253;0.33136;-0.01347;0.69163;3
GYRO;10.655;64561.786;1.89735;-0.89186;-2.47523;3
ACCE;10.659;64561.790;4.37660;3.68707;7.22091;3
MAGN;10.666;64561.797;14.87500;-14.93750;-37.37500;3
GYRO;10.666;64561.797;1.85947;-1.02503;-2.72324;3
PRES;10.666;64561.798;1013.8398;3
ACCE;10.669;64561.800;4.70221;3.58173;7.12514;3
AHRS;10.669;64561.801;27.3316;-31.6268;99.7140;0.34897;0.00306;0.67318;3
GYRO;10.675;64561.806;1.85947;-1.02503;-2.72324;3
ACCE;10.679;64561.810;5.29597;3.57215;6.23450;3
MAGN;10.686;64561.817;15.50000;-15.56250;-36.93750;3
GYRO;10.686;64561.817;1.99875;-0.95051;-3.19605;3
PRES;10.686;64561.818;1013.8408;3
ACCE;10.689;64561.821;5.51624;3.83072;5.62159;3
AHRS;10.690;64561.821;30.7504;-31.9433;97.5334;0.36754;0.01682;0.64904;3
GYRO;10.695;64561.826;2.07083;-0.77458;-3.46361;3
ACCE;10.699;64561.830;5.09486;4.50110;5.94720;3
MAGN;10.706;64561.837;16.18750;-16.00000;-36.06250;3
GYRO;10.706;64561.837;2.08427;-0.70372;-3.68474;3
PRES;10.707;64561.838;1013.8428;3
ACCE;10.709;64561.840;4.23295;5.28640;5.75566;3
AHRS;10.710;64561.841;34.0862;-32.6529;95.9060;0.38796;0.02887;0.62617;3
GYRO;10.715;64561.846;2.04762;-0.70983;-3.81424;3
ACCE;10.719;64561.850;3.41892;5.88974;5.62159;3
MAGN;10.726;64561.857;17.06250;-16.93750;-35.56250;3
GYRO;10.728;64561.858;1.99631;-0.77336;-3.86433;3
PRES;10.728;64561.858;1013.8325;3
ACCE;10.729;64561.860;2.99754;6.10043;5.92804;3
AHRS;10.730;64561.861;38.4147;-31.7623;92.7692;0.40536;0.05084;0.59549;3
GYRO;10.735;64561.866;1.96699;-0.92118;-3.90709;3
ACCE;10.740;64561.870;3.12204;5.93762;6.24408;3
MAGN;10.746;64561.877;17.87500;-17.06250;-34.68750;3
GYRO;10.746;64561.877;2.01708;-1.12277;-4.00850;3
PRES;10.746;64561.878;1013.8384;3
ACCE;10.749;64561.880;3.19865;5.48751;6.42604;3
AHRS;10.750;64561.881;42.7670;-30.1596;89.0958;0.42084;0.07432;0.56312;3
GYRO;10.755;64561.886;2.16857;-1.29870;-4.18931;3
ACCE;10.759;64561.890;2.98796;5.11401;6.69419;3
MAGN;10.766;64561.897;18.62500;-18.00000;-34.25000;3
GYRO;10.766;64561.897;2.38726;-1.44775;-4.42633;3
PRES;10.767;64561.898;1013.8384;3
ACCE;10.769;64561.900;2.54743;4.92248;6.69419;3
AHRS;10.770;64561.901;47.1422;-28.5425;84.8945;0.43846;0.09483;0.52677;3
GYRO;10.775;64561.906;2.63039;-1.56992;-4.67678;3
ACCE;10.779;64561.910;1.88663;5.07571;6.44519;3
MAGN;10.786;64561.917;19.18750;-18.43750;-33.81250;3
GYRO;10.786;64561.917;2.86740;-1.67744;-4.91136;3
PRES;10.786;64561.918;1013.8486;3
ACCE;10.789;64561.920;1.12049;5.43963;5.80354;3
AHRS;10.790;64561.921;50.6743;-25.9219;79.9427;0.44983;0.11256;0.49226;3
GYRO;10.795;64561.926;3.06777;-1.78739;-5.10317;3
ACCE;10.799;64561.930;0.24900;6.08127;5.14275;3
MAGN;10.806;64561.937;20.31250;-18.93750;-33.62500;3
GYRO;10.806;64561.938;3.22048;-1.90590;-5.22534;3
PRES;10.807;64561.938;1013.8472;3
ACCE;10.809;64561.940;-0.84276;6.78996;4.36702;3
AHRS;10.810;64561.941;56.4654;-22.3684;73.0623;0.47462;0.13893;0.44076;3
GYRO;10.815;64561.946;3.33044;-2.01708;-5.25466;3
ACCE;10.819;64561.950;-1.51314;7.54652;3.63919;3
MAGN;10.826;64561.958;21.43750;-18.93750;-32.87500;3
GYRO;10.827;64561.958;3.40985;-2.03052;-5.17647;3
PRES;10.827;64561.958;1013.8579;3
ACCE;10.829;64561.960;-1.92494;8.51378;2.80600;3
AHRS;10.829;64561.961;62.0634;-14.8276;62.1939;0.49485;0.16935;0.38191;3
GYRO;10.835;64561.966;3.42818;-1.98776;-4.99810;3
ACCE;10.839;64561.970;-2.28886;9.12670;1.10133;3
MAGN;10.846;64561.977;22.56250;-19.12500;-32.00000;3
GYRO;10.846;64561.977;3.24858;-1.83260;-4.73421;3
PRES;10.846;64561.978;1013.8569;3
ACCE;10.850;64561.980;-2.38462;9.23204;0.70868;3
AHRS;10.850;64561.982;66.9457;-6.4180;50.6348;0.51775;0.19328;0.32824;3
GYRO;10.855;64561.986;2.86618;-1.65667;-4.42755;3
ACCE;10.859;64561.990;-2.01113;8.98304;0.95768;3
MAGN;10.866;64561.997;23.93750;-19.18750;-31.31250;3
GYRO;10.866;64561.997;2.51676;-1.62612;-4.16488;3
PRES;10.866;64561.998;1013.8345;3
ACCE;10.869;64562.000;-1.92494;8.80109;1.11091;3
AHRS;10.869;64562.001;71.7616;9.5655;31.1777;0.54442;0.22203;0.26405;3
GYRO;10.875;64562.006;2.28464;-1.62246;-4.01216;3
ACCE;10.879;64562.010;-2.36547;8.65743;1.44610;3
MAGN;10.886;64562.017;25.25000;-19.31250;-30.87500;3
GYRO;10.886;64562.017;2.14047;-1.56748;-3.95230;3
PRES;10.887;64562.018;1013.8291;3
ACCE;10.889;64562.020;-2.71981;8.31267;1.82917;3
AHRS;10.890;64562.021;73.1362;25.5343;12.8012;0.55764;0.24116;0.21816;3
GYRO;10.895;64562.026;2.06595;-1.52350;-3.94252;3
ACCE;10.899;64562.030;-2.90177;7.76679;2.07817;3
MAGN;10.906;64562.037;26.18750;-19.18750;-30.25000;3
GYRO;10.906;64562.038;2.04518;-1.51250;-3.97673;3
PRES;10.907;64562.038;1013.8306;3
ACCE;10.910;64562.040;-2.85389;7.13472;2.28886;3
AHRS;10.910;64562.041;72.4619;42.2587;-6.6005;0.56713;0.25855;0.16939;3
LIGH;10.911;64562.042;10436.0;3
GYRO;10.915;64562.046;2.06228;-1.54793;-4.08302;3
ACCE;10.919;64562.050;-3.04542;6.89530;2.28886;3
MAGN;10.926;64562.057;26.87500;-18.93750;-29.68750;3
GYRO;10.927;64562.057;2.21011;-1.69821;-4.40067;3
PRES;10.927;64562.058;1013.8374;3
ACCE;10.929;64562.060;-3.63919;7.31668;2.14520;3
AHRS;10.930;64562.061;70.5063;55.3518;-21.8507;0.57378;0.27554;0.12617;3
GYRO;10.935;64562.066;2.21011;-1.69821;-4.40067;3
ACCE;10.940;64562.070;-4.52983;7.95833;1.83875;3
MAGN;10.946;64562.077;27.75000;-19.12500;-29.50000;3
GYRO;10.946;64562.077;2.41780;-1.80205;-4.32004;3
PRES;10.947;64562.078;1013.8438;3
ACCE;10.949;64562.080;-5.47793;8.51378;1.50356;3
AHRS;10.950;64562.081;66.8316;65.2916;-34.6940;0.57687;0.29153;0.07401;3
GYRO;10.955;64562.086;2.54486;-1.73974;-4.08791;3
ACCE;10.959;64562.090;-5.88974;8.79151;1.72383;3
SOUN;10.961;199.96;0.00610;49.69
MAGN;10.966;64562.097;28.31250;-18.50000;-29.06250;3
GYRO;10.966;64562.097;2.69269;-1.67255;-3.78370;3
PRES;10.967;64562.098;1013.8521;3
ACCE;10.970;64562.100;-6.05254;8.74362;1.67594;3
AHRS;10.970;64562.101;63.0538;72.8879;-44.9760;0.58233;0.30696;0.02473;3
GYRO;10.975;64562.106;2.81731;-1.62612;-3.45628;3
ACCE;10.979;64562.110;-6.15789;8.42759;1.35033;3
MAGN;10.986;64562.117;29.12500;-17.68750;-28.50000;3
GYRO;10.986;64562.117;2.88328;-1.58458;-3.16062;3
PRES;10.987;64562.118;1013.8560;3
ACCE;10.989;64562.120;-6.14831;8.06367;0.80445;3
AHRS;10.990;64562.121;59.1870;78.2316;-53.3557;0.58867;0.31816;-0.02451;3
GYRO;10.995;64562.126;2.87107;-1.57970;-2.94437;3
ACCE;10.999;64562.130;-6.02381;7.56568;-0.13408;3
MAGN;11.006;64562.137;29.93750;-17.12500;-28.31250;3
GYRO;11.006;64562.138;2.77211;-1.57481;-2.82831;3
PRES;11.007;64562.138;1013.8623;3
ACCE;11.010;64562.140;-6.00466;7.29753;-0.75657;3
AHRS;11.010;64562.141;55.9583;82.7187;-60.3093;0.59762;0.32769;-0.06492;3
GYRO;11.015;64562.146;2.61450;-1.53572;-2.78432;3
ACCE;11.019;64562.150;-6.03339;7.32626;-0.95768;3
MAGN;11.026;64562.157;30.62500;-16.93750;-28.06250;3
GYRO;11.026;64562.157;2.43491;-1.47829;-2.77577;3
PRES;11.026;64562.158;1013.8516;3
ACCE;11.029;64562.160;-6.18662;7.14430;-0.90980;3
AHRS;11.030;64562.161;52.8178;86.5906;-67.0164;0.60899;0.33341;-0.10555;3
GYRO;11.035;64562.166;2.26020;-1.42454;-2.77699;3
ACCE;11.039;64562.170;-6.18662;6.76123;-0.98641;3
MAGN;11.046;64562.177;31.18750;-16.25000;-28.31250;3
GYRO;11.046;64562.177;2.09038;-1.35856;-2.77699;3
PRES;11.046;64562.178;1013.8438;3
ACCE;11.049;64562.180;-5.99508;6.29196;-0.91937;3
AHRS;11.049;64562.181;49.5393;88.6731;-71.3080;0.61338;0.34095;-0.14063;3
GYRO;11.055;64562.186;1.92789;-1.27793;-2.78066;3
ACCE;11.059;64562.190;-5.92804;5.76524;-0.85234;3
MAGN;11.066;64562.197;31.43750;-15.81250;-28.06250;3
GYRO;11.066;64562.197;1.76907;-1.18630;-2.79654;3
PRES;11.066;64562.198;1013.8555;3
ACCE;11.069;64562.200;-6.37815;5.54497;-0.50757;3
AHRS;11.070;64562.201;46.3695;90.3682;-75.3333;0.61812;0.34661;-0.17484;3
GYRO;11.075;64562.206;1.64201;-1.04214;-2.80998;3
ACCE;11.079;64562.210;-7.22091;5.63116;0.10534;3
MAGN;11.086;64562.218;31.68750;-15.50000;-28.18750;3
GYRO;11.087;64562.218;1.58947;-0.91996;-2.78310;3
PRES;11.087;64562.218;1013.8428;3
ACCE;11.089;64562.221;-7.93917;5.64074;0.43096;3
AHRS;11.090;64562.221;42.7982;91.0785;-77.9199;0.61656;0.35604;-0.20755;3
GYRO;11.095;64562.226;1.62857;-0.83444;-2.69880;3
ACCE;11.099;64562.230;-8.55209;5.69820;0.42138;3
MAGN;11.106;64562.237;31.68750;-15.06250;-28.18750;3
GYRO;11.106;64562.238;1.75685;-0.69150;-2.57785;3
PRES;11.107;64562.238;1013.8384;3
ACCE;11.109;64562.240;-9.22246;5.84185;0.51715;3
AHRS;11.110;64562.241;39.3942;91.2544;-80.0521;0.61331;0.36374;-0.23896;3
GYRO;11.115;64562.246;1.96454;-0.47403;-2.41780;3
ACCE;11.119;64562.250;-9.60554;6.03339;0.26815;3
MAGN;11.133;64562.265;32.25000;-14.37500;-28.18750;3
GYRO;11.134;64562.265;2.21988;-0.21014;-2.20400;3
AHRS;11.135;64562.267;35.0320;92.2201;-83.1105;0.61203;0.37587;-0.27624;3
PRES;11.136;64562.267;1013.8418;3
ACCE;11.136;64562.268;-9.69173;6.24408;-0.29688;3
GYRO;11.137;64562.268;2.48867;0.08308;-1.94988;3
ACCE;11.139;64562.271;-9.56723;6.21535;-0.44053;3
MAGN;11.146;64562.277;32.50000;-14.50000;-28.06250;3
GYRO;11.146;64562.277;2.73301;0.32009;-1.68354;3
PRES;11.146;64562.278;1013.8350;3
ACCE;11.149;64562.280;-9.20331;5.90889;-0.89064;3
AHRS;11.149;64562.281;33.5360;93.2895;-85.0485;0.61653;0.37922;-0.28969;3
GYRO;11.155;64562.286;2.91871;0.44104;-1.43309;3
ACCE;11.159;64562.290;-8.85855;5.33428;-1.30245;3
MAGN;11.166;64562.297;33.06250;-14.50000;-27.87500;3
GYRO;11.166;64562.297;3.03234;0.44960;-1.21807;3
PRES;11.166;64562.298;1013.8359;3
ACCE;11.170;64562.301;-8.50420;4.73094;-1.64721;3
AHRS;11.170;64562.301;31.2425;95.5325;-88.2655;0.62643;0.38575;-0.30765;3
GYRO;11.175;64562.306;3.07021;0.36896;-1.04580;3
ACCE;11.179;64562.310;-8.12113;4.22337;-2.00155;3
MAGN;11.186;64562.317;33.25000;-14.50000;-26.87500;3
GYRO;11.187;64562.317;2.93460;0.12950;-0.83689;3
PRES;11.187;64562.318;1013.8418;3
ACCE;11.189;64562.320;-7.79552;3.83072;-2.13563;3
AHRS;11.190;64562.321;29.3883;98.1209;-92.1033;0.64143;0.38744;-0.32335;3
GYRO;11.195;64562.326;2.93460;0.12950;-0.83689;3
ACCE;11.199;64562.330;-7.59441;3.39977;-2.40378;3
MAGN;11.206;64562.337;34.06250;-14.87500;-25.81250;3
GYRO;11.207;64562.338;2.62306;-0.06353;-0.86132;3
PRES;11.207;64562.338;1013.8438;3
ACCE;11.209;64562.340;-7.44118;3.00712;-2.76770;3
AHRS;11.210;64562.341;27.6607;100.0620;-95.4574;0.65395;0.38693;-0.33832;3
GYRO;11.215;64562.346;2.46057;-0.05498;-0.91996;3
ACCE;11.219;64562.350;-7.33583;3.02627;-2.68151;3
MAGN;11.226;64562.357;33.93750;-15.56250;-24.81250;3
GYRO;11.226;64562.357;2.29807;-0.03054;-0.95661;3
PRES;11.226;64562.358;1013.8403;3
ACCE;11.229;64562.360;-7.10599;3.06458;-2.35589;3
AHRS;11.229;64562.361;25.8360;101.8905;-98.7266;0.66610;0.38604;-0.35296;3
GYRO;11.235;64562.366;2.16491;0.07208;-0.98349;3
ACCE;11.239;64562.370;-6.49307;2.80600;-1.29287;3
MAGN;11.246;64562.377;34.37500;-15.75000;-23.31250;3
GYRO;11.246;64562.377;2.18323;0.34575;-1.03358;3
PRES;11.247;64562.378;1013.8408;3
ACCE;11.249;64562.380;-7.22091;3.07416;-1.36948;3
AHRS;11.250;64562.381;24.0421;102.9177;-100.9327;0.67262;0.38687;-0.36632;3
GYRO;11.255;64562.386;2.27731;0.41050;-1.07146;3
ACCE;11.259;64562.390;-8.04452;3.26569;-2.69108;3
LIGH;11.261;64562.392;4343.0;3
MAGN;11.266;64562.397;35.12500;-16.06250;-22.25000;3
GYRO;11.266;64562.397;2.41536;0.54367;-1.08612;3
PRES;11.267;64562.398;1013.8442;3
ACCE;11.269;64562.400;-8.68616;3.35188;-2.62405;3
AHRS;11.270;64562.401;22.3160;104.0016;-103.1727;0.67980;0.38702;-0.37852;3
GYRO;11.275;64562.406;2.61817;0.66340;-1.06168;3
ACCE;11.279;64562.410;-8.94474;3.34231;-2.84431;3
MAGN;11.286;64562.417;35.93750;-16.81250;-21.37500;3
GYRO;11.286;64562.418;2.80387;0.67684;-0.99082;3
PRES;11.287;64562.418;1013.8428;3
ACCE;11.289;64562.420;-9.03093;3.08373;-3.16035;3
AHRS;11.290;64562.421;20.2854;105.5048;-105.3929;0.68789;0.39010;-0.38897;3
GYRO;11.295;64562.426;2.92971;0.62797;-0.88209;3
ACCE;11.299;64562.430;-9.18416;2.82516;-3.49553;3
MAGN;11.306;64562.437;36.25000;-17.68750;-19.87500;3
GYRO;11.306;64562.438;2.99568;0.57421;-0.74648;3
PRES;11.307;64562.438;1013.8379;3
ACCE;11.309;64562.440;-9.32781;2.65278;-3.73495;3
AHRS;11.309;64562.441;18.2786;107.3525;-108.2953;0.69985;0.38964;-0.39907;3
GYRO;11.315;64562.446;3.01279;0.52901;-0.58399;3
ACCE;11.319;64562.450;-9.32781;2.44209;-4.16591;3
MAGN;11.326;64562.457;37.25000;-18.31250;-18.25000;3
GYRO;11.326;64562.458;3.00301;0.58032;-0.41661;3
PRES;11.327;64562.458;1013.8384;3
ACCE;11.329;64562.460;-9.16500;2.37505;-4.47237;3
AHRS;11.330;64562.461;16.2145;108.9678;-111.3190;0.71158;0.38692;-0.41013;3
GYRO;11.336;64562.466;2.99690;0.76114;-0.25290;3
ACCE;11.339;64562.470;-9.04051;2.56658;-4.61602;3
MAGN;11.346;64562.477;38.25000;-18.81250;-16.62500;3
GYRO;11.346;64562.478;3.01157;0.95661;-0.08796;3
PRES;11.347;64562.478;1013.8345;3
ACCE;11.349;64562.480;-8.87770;2.68151;-4.91290;3
AHRS;11.350;64562.481;14.5501;110.8153;-114.5104;0.72571;0.38122;-0.41728;3
GYRO;11.355;64562.486;3.02134;1.12521;0.07453;3
ACCE;11.359;64562.490;-8.59997;2.66235;-5.34386;3
MAGN;11.366;64562.497;38.87500;-20.12500;-14.87500;3
GYRO;11.366;64562.497;2.99935;1.24250;0.22969;3
PRES;11.367;64562.498;1013.8462;3
ACCE;11.369;64562.500;-8.43717;2.53785;-5.75566;3
AHRS;11.370;64562.501;13.1804;112.5473;-117.3802;0.73900;0.37491;-0.42163;3
GYRO;11.375;64562.506;2.93215;1.26693;0.36041;3
ACCE;11.379;64562.510;-8.28394;2.25055;-6.15789;3
MAGN;11.386;64562.517;39.06250;-21.31250;-12.62500;3
GYRO;11.387;64562.518;2.82342;1.27304;0.43371;3
PRES;11.387;64562.518;1013.8564;3
ACCE;11.389;64562.520;-7.96790;2.07817;-6.24408;3
AHRS;11.390;64562.521;12.2625;115.4218;-120.7469;0.75885;0.36591;-0.41706;3
GYRO;11.395;64562.526;2.68170;1.29870;0.45204;3
ACCE;11.399;64562.530;-7.48906;1.93451;-6.01423;3
MAGN;11.406;64562.537;39.50000;-21.93750;-10.68750;3
GYRO;11.407;64562.538;2.52654;1.32558;0.44960;3
PRES;11.407;64562.538;1013.8555;3
ACCE;11.409;64562.540;-7.00065;1.76213;-5.75566;3
AHRS;11.410;64562.541;11.2501;117.3639;-123.5203;0.77310;0.35739;-0.41609;3
GYRO;11.415;64562.546;2.39826;1.36589;0.45204;3
ACCE;11.419;64562.550;-6.67503;1.36948;-5.69820;3
MAGN;11.426;64562.557;39.62500;-22.37500;-8.62500;3
GYRO;11.426;64562.557;2.32373;1.44531;0.43127;3
PRES;11.426;64562.558;1013.8491;3
ACCE;11.429;64562.560;-6.30154;0.90022;-5.85143;3
AHRS;11.430;64562.561;10.5105;120.0809;-126.2473;0.79022;0.34921;-0.40770;3
GNSS;11.434;1491384197.971;39.993725;-0.073850;102.751;39.363;16.0;0.0;16;13
GYRO;11.437;64562.566;2.32373;1.56381;0.37507;3
GNSS;11.438;1491384197.971;39.993725;-0.073850;102.751;39.363;16.0;0.0;16;13
ACCE;11.439;64562.570;-6.09085;0.82361;-5.92804;3
MAGN;11.446;64562.577;39.37500;-23.31250;-6.43750;3
GYRO;11.446;64562.577;2.39337;1.70065;0.29566;3
PRES;11.446;64562.578;1013.8428;3
ACCE;11.450;64562.580;-6.11000;1.24498;-6.10043;3
AHRS;11.450;64562.581;9.4954;122.1223;-128.5698;0.80314;0.34233;-0.40303;3
GYRO;11.455;64562.586;2.49844;1.77029;0.21747;3
ACCE;11.459;64562.590;-6.01423;1.59933;-6.64630;3
MAGN;11.466;64562.597;39.00000;-23.56250;-3.75000;3
GYRO;11.466;64562.597;2.65360;1.92545;0.14905;3
PRES;11.466;64562.598;1013.8540;3
ACCE;11.469;64562.600;-5.68862;1.71425;-7.29753;3
AHRS;11.470;64562.601;8.4080;125.1686;-130.9506;0.81944;0.33677;-0.39076;3
GYRO;11.475;64562.606;2.65360;1.92545;0.14905;3
ACCE;11.479;64562.610;-5.28640;1.55144;-7.70933;3
MAGN;11.486;64562.617;39.43750;-23.75000;-1.00000;3
GYRO;11.486;64562.618;2.60595;2.42025;0.15394;3
PRES;11.487;64562.618;1013.8535;3
ACCE;11.489;64562.620;-4.97994;1.14922;-7.69018;3
AHRS;11.490;64562.621;6.6857;127.6407;-133.2576;0.83259;0.33177;-0.38354;3
GYRO;11.495;64562.626;2.50699;2.64505;0.14172;3
ACCE;11.499;64562.630;-4.76925;0.84276;-7.71891;3
MAGN;11.506;64562.637;39.06250;-23.87500;1.68750;3
GYRO;11.506;64562.638;2.37627;2.74889;0.13806;3
PRES;11.507;64562.638;1013.8447;3
ACCE;11.509;64562.640;-4.77883;0.64165;-8.22648;3
AHRS;11.510;64562.641;5.3162;131.8096;-135.3686;0.85078;0.32874;-0.36120;3
SOUN;11.511;132.33;0.00404;46.10
GYRO;11.515;64562.646;2.24065;2.85152;0.12828;3
ACCE;11.519;64562.650;-4.85544;0.72784;-8.49463;3
MAGN;11.526;64562.657;39.18750;-24.37500;4.31250;3
GYRO;11.526;64562.657;2.10749;2.98713;0.12706;3
PRES;11.527;64562.658;1013.8389;3
ACCE;11.529;64562.660;-4.96079;0.97683;-8.85855;3
AHRS;11.530;64562.661;3.5168;135.0536;-137.1735;0.86415;0.32629;-0.34534;3
GYRO;11.535;64562.666;1.95110;3.18749;0.17104;3
ACCE;11.539;64562.670;-4.88417;0.83318;-9.51935;3
MAGN;11.546;64562.677;39.06250;-24.06250;7.87500;3
GYRO;11.546;64562.677;1.75685;3.51370;0.23946;3
PRES;11.546;64562.678;1013.8359;3
ACCE;11.549;64562.680;-4.77883;0.46926;-10.12268;3
AHRS;11.550;64562.681;2.2763;139.4567;-138.6264;0.87984;0.32487;-0.31749;3
GYRO;11.555;64562.686;1.52105;3.89121;0.32009;3
ACCE;11.559;64562.690;-5.06613;0.61292;-10.39084;3
MAGN;11.566;64562.697;39.06250;-24.06250;11.43750;3
GYRO;11.566;64562.697;1.28282;4.18565;0.44104;3
PRES;11.567;64562.698;1013.8530;3
ACCE;11.570;64562.701;-5.37259;0.87149;-10.19930;3
AHRS;11.570;64562.701;0.8190;143.4519;-139.7704;0.89240;0.32445;-0.29210;3
GYRO;11.575;64562.706;1.12277;4.40067;0.58887;3
ACCE;11.579;64562.710;-5.35344;1.14922;-9.23204;3
MAGN;11.586;64562.717;37.87500;-23.87500;14.50000;3
GYRO;11.586;64562.717;1.09834;4.52162;0.72204;3
PRES;11.587;64562.718;1013.8560;3
ACCE;11.589;64562.720;-4.80756;0.82361;-8.71489;3
AHRS;11.590;64562.721;0.2791;148.6133;-140.9011;0.90744;0.32152;-0.25411;3
GYRO;11.595;64562.726;1.17408;4.58393;0.83200;3
ACCE;11.599;64562.730;-3.86903;0.15323;-8.24563;3
MAGN;11.607;64562.738;37.31250;-24.18750;17.62500;3
GYRO;11.607;64562.738;1.30847;4.71344;0.90897;3
PRES;11.607;64562.738;1013.8628;3
ACCE;11.610;64562.741;-2.81558;-0.18196;-7.72848;3
AHRS;11.610;64562.741;-0.5446;153.9691;-141.8092;0.92034;0.31974;-0.21433;3
LIGH;11.611;64562.742;2931.0;3
GYRO;11.615;64562.746;1.47707;4.88326;0.97983;3
ACCE;11.619;64562.750;-1.81002;-0.44053;-7.69018;3
MAGN;11.628;64562.759;35.37500;-24.00000;21.00000;3
GYRO;11.629;64562.759;1.67499;5.02498;1.03725;3
PRES;11.629;64562.759;1013.8540;3
AHRS;11.630;64562.761;-1.4912;159.6780;-143.5548;0.93415;0.30996;-0.17156;3
ACCE;11.630;64562.761;-0.50757;-0.91937;-8.18817;3
GYRO;11.635;64562.766;1.90956;5.07385;1.01159;3
ACCE;11.639;64562.770;0.27773;-1.10133;-8.78193;3
MAGN;11.646;64562.777;33.56250;-24.25000;23.93750;3
GYRO;11.646;64562.777;2.17835;5.06407;0.87598;3
PRES;11.647;64562.778;1013.8481;3
ACCE;11.650;64562.780;0.42138;-1.07260;-8.98304;3
AHRS;11.650;64562.781;-2.9191;164.6879;-144.4838;0.94252;0.30541;-0.13454;3
GYRO;11.655;64562.786;2.45079;5.04941;0.70372;3
ACCE;11.660;64562.790;0.67995;-1.25456;-9.50977;3
MAGN;11.666;64562.797;30.50000;-23.50000;26.43750;3
GYRO;11.666;64562.797;2.68048;5.03842;0.58277;3
PRES;11.667;64562.798;1013.8501;3
ACCE;11.669;64562.800;1.49398;-2.39420;-9.79707;3
AHRS;11.670;64562.801;-5.1255;171.3017;-145.7992;-0.95109;-0.29615;0.08552;3
GYRO;11.675;64562.806;2.73668;4.99321;0.46548;3
ACCE;11.679;64562.810;2.68151;-3.39019;-10.86010;3
MAGN;11.686;64562.817;28.00000;-23.00000;29.62500;3
GYRO;11.687;64562.818;2.45812;4.79774;0.26145;3
PRES;11.687;64562.818;1013.8398;3
ACCE;11.689;64562.820;3.40934;-3.29442;-11.02290;3
AHRS;11.690;64562.821;-8.2279;176.8466;-146.1044;-0.95317;-0.29253;0.04716;3
GYRO;11.695;64562.826;2.04884;4.54362;0.03910;3
ACCE;11.699;64562.830;3.60088;-2.12605;-10.40041;3
MAGN;11.706;64562.837;24.37500;-21.56250;33.18750;3
GYRO;11.706;64562.838;1.73608;4.17832;-0.16005;3
PRES;11.707;64562.838;1013.8359;3
ACCE;11.709;64562.840;4.05099;-2.24097;-10.72602;3
AHRS;11.709;64562.841;-11.2749;-176.6480;-146.0954;-0.95235;-0.28729;0.00079;3
GYRO;11.715;64562.846;1.59436;3.73361;-0.34819;3
ACCE;11.719;64562.850;4.17549;-2.68151;-11.34852;3
MAGN;11.726;64562.857;21.12500;-20.31250;36.06250;3
GYRO;11.726;64562.857;1.59436;3.33044;-0.82833;3
PRES;11.726;64562.858;1013.8472;3
ACCE;11.729;64562.860;3.97437;-2.66235;-12.10508;3
AHRS;11.730;64562.861;-13.3563;-171.8970;-145.1012;-0.94761;-0.28925;-0.03216;3
GYRO;11.735;64562.866;1.59436;3.33044;-0.82833;3
ACCE;11.739;64562.870;3.55300;-2.50912;-12.27747;3
MAGN;11.746;64562.877;17.75000;-18.62500;39.18750;3
GYRO;11.746;64562.877;1.37200;3.43917;-1.08001;3
PRES;11.746;64562.878;1013.8574;3
ACCE;11.749;64562.880;3.15077;-2.27928;-12.10508;3
AHRS;11.749;64562.881;-14.7262;-167.2815;-143.5391;-0.94062;-0.29487;-0.06449;3
GYRO;11.755;64562.886;1.15331;3.51370;-1.02259;3
ACCE;11.759;64562.890;2.84431;-1.93451;-11.35809;3
MAGN;11.766;64562.897;15.62500;-17.25000;41.50000;3
GYRO;11.766;64562.897;0.95051;3.51981;-0.85765;3
PRES;11.766;64562.898;1013.8408;3
ACCE;11.769;64562.900;2.94008;-2.17394;-10.53449;3
AHRS;11.770;64562.901;-16.0526;-163.0211;-141.4146;-0.93117;-0.30412;-0.09234;3
GYRO;11.775;64562.906;0.83200;3.41840;-0.65363;3
ACCE;11.779;64562.910;3.60088;-2.25055;-9.69173;3
MAGN;11.786;64562.917;13.25000;-16.18750;43.25000;3
GYRO;11.786;64562.917;0.82589;3.18505;-0.51801;3
PRES;11.787;64562.918;1013.8472;3
ACCE;11.789;64562.920;4.55856;-2.33674;-9.34696;3
AHRS;11.790;64562.921;-16.4883;-158.8257;-140.2436;-0.92381;-0.30600;-0.12307;3
GYRO;11.795;64562.926;0.89919;2.88695;-0.53512;3
ACCE;11.799;64562.930;5.58328;-2.98796;-9.77792;3
MAGN;11.806;64562.937;11.00000;-15.56250;44.25000;3
GYRO;11.807;64562.938;0.98960;2.68292;-0.72326;3
PRES;11.807;64562.938;1013.8496;3
ACCE;11.809;64562.940;6.48350;-3.63919;-10.14184;3
AHRS;11.810;64562.941;-17.2237;-155.2144;-138.8457;-0.91537;-0.30932;-0.14725;3
GYRO;11.815;64562.946;1.01159;2.60595;-1.04336;3
ACCE;11.820;64562.950;6.46434;-3.34231;-10.56322;3
MAGN;11.826;64562.957;8.93750;-14.50000;45.00000;3
GYRO;11.826;64562.957;0.90530;2.62183;-1.31214;3
PRES;11.827;64562.958;1013.8540;3
ACCE;11.829;64562.960;6.01423;-2.94966;-10.89841;3
AHRS;11.829;64562.961;-17.7712;-151.4195;-137.3534;-0.90575;-0.31263;-0.17275;3
GYRO;11.835;64562.966;0.69761;2.70125;-1.41965;3
ACCE;11.839;64562.970;5.71735;-2.94966;-11.20486;3
MAGN;11.846;64562.977;7.06250;-13.68750;45.00000;3
GYRO;11.847;64562.978;0.47770;2.88328;-1.42209;3
PRES;11.847;64562.978;1013.8525;3
ACCE;11.849;64562.980;5.58328;-2.61447;-10.94629;3
AHRS;11.850;64562.981;-18.0345;-147.9321;-134.9857;-0.89349;-0.32337;-0.19435;3
GYRO;11.855;64562.986;0.30421;3.12885;-1.38911;3
ACCE;11.859;64562.990;5.72693;-2.34632;-10.54406;3
MAGN;11.866;64562.997;4.68750;-12.87500;45.43750;3
GYRO;11.866;64562.998;0.18692;3.37931;-1.35246;3
PRES;11.867;64562.998;1013.8584;3
ACCE;11.869;64563.000;5.88974;-2.40378;-10.09395;3
AHRS;11.870;64563.001;-17.3096;-144.7291;-133.5587;-0.88380;-0.32957;-0.21870;3
GYRO;11.875;64563.006;0.09652;3.56990;-1.33413;3
ACCE;11.879;64563.010;6.17704;-2.54743;-9.71088;3
MAGN;11.886;64563.017;2.00000;-12.25000;45.12500;3
GYRO;11.886;64563.018;-0.00611;3.66275;-1.32558;3
PRES;11.887;64563.018;1013.8394;3
ACCE;11.889;64563.020;6.44519;-2.68151;-9.25119;3
AHRS;11.890;64563.021;-16.6844;-140.5579;-131.7121;-0.86993;-0.33629;-0.24880;3
GYRO;11.895;64563.026;-0.11606;3.68230;-1.30481;3
ACCE;11.899;64563.030;6.71334;-2.64320;-8.65743;3
MAGN;11.907;64563.038;-0.12500;-11.00000;45.06250;3
GYRO;11.907;64563.038;-0.20647;3.65908;-1.25960;3
PRES;11.908;64563.039;1013.8491;3
AHRS;11.909;64563.040;-15.6090;-136.5080;-130.8673;-0.85785;-0.33683;-0.28140;3
ACCE;11.909;64563.041;7.33583;-2.52828;-7.98706;3
GYRO;11.915;64563.046;-0.24190;3.61754;-1.20096;3
ACCE;11.919;64563.050;8.14986;-2.42293;-7.41245;3
MAGN;11.926;64563.057;-2.31250;-10.81250;44.93750;3
GYRO;11.926;64563.057;-0.20525;3.60899;-1.17530;3
PRES;11.926;64563.058;1013.8472;3
ACCE;11.929;64563.060;8.95431;-2.45166;-7.10599;3
AHRS;11.929;64563.061;-14.6744;-132.4536;-129.4165;-0.84264;-0.34123;-0.31156;3
GYRO;11.935;64563.066;-0.11606;3.65175;-1.21807;3
ACCE;11.939;64563.070;9.27993;-2.56658;-6.85699;3
MAGN;11.946;64563.077;-5.25000;-11.18750;44.75000;3
GYRO;11.946;64563.077;-0.01833;3.76415;-1.30114;3
PRES;11.946;64563.078;1013.8525;3
ACCE;11.949;64563.080;9.30866;-2.54743;-6.47392;3
AHRS;11.949;64563.081;-13.4365;-128.1863;-128.7108;-0.82745;-0.34054;-0.34562;3
SOUN;11.952;170.71;0.00521;48.32
GYRO;11.955;64563.086;0.05864;3.91565;-1.38666;3
ACCE;11.959;64563.090;9.10754;-2.39420;-5.97593;3
LIGH;11.960;64563.092;2148.0;3
MAGN;11.966;64563.097;-8.18750;-12.12500;43.87500;3
GYRO;11.966;64563.097;0.11851;4.04148;-1.46608;3
PRES;11.967;64563.098;1013.8628;3
ACCE;11.969;64563.101;8.76278;-2.26013;-5.39174;3
AHRS;11.970;64563.101;-12.4045;-123.8046;-127.3300;-0.80854;-0.34344;-0.37735;3
GYRO;11.975;64563.106;0.17349;4.12701;-1.51128;3
ACCE;11.979;64563.110;8.63828;-2.22182;-4.58729;3
MAGN;11.986;64563.117;-10.56250;-12.25000;43.12500;3
GYRO;11.986;64563.117;0.31765;4.15266;-1.44164;3
PRES;11.987;64563.118;1013.8643;3
ACCE;11.989;64563.120;8.48505;-2.03028;-4.13718;3
AHRS;11.990;64563.121;-11.2389;-119.2116;-126.4867;-0.78881;-0.34222;-0.41158;3
GYRO;11.997;64563.126;0.31765;4.15266;-1.44164;3
ACCE;11.999;64563.130;8.44674;-1.85790;-3.75411;3
MAGN;12.006;64563.137;-13.31250;-13.50000;41.75000;3
GYRO;12.007;64563.138;0.54978;4.07203;-1.30236;3
PRES;12.007;64563.138;1013.8589;3
ACCE;12.009;64563.140;8.60955;-1.79086;-3.66792;3
AHRS;12.010;64563.141;-10.1073;-114.3613;-125.0147;-0.76462;-0.34409;-0.44474;3
GYRO;12.015;64563.146;0.65851;4.02316;-1.25838;3
ACCE;12.019;64563.150;9.08839;-1.80044;-3.62961;3
MAGN;12.026;64563.157;-16.12500;-13.68750;40.43750;3
GYRO;12.026;64563.157;0.74403;3.94252;-1.28282;3
PRES;12.026;64563.158;1013.8574;3
ACCE;12.029;64563.160;9.38527;-1.27372;-3.48596;3
AHRS;12.030;64563.161;-9.2225;-109.8120;-124.0572;-0.74197;-0.34170;-0.47526;3
GYRO;12.035;64563.166;0.79535;3.81302;-1.35612;3
ACCE;12.040;64563.170;9.18416;-0.59376;-3.51469;3
MAGN;12.046;64563.177;-18.50000;-13.81250;38.50000;3
GYRO;12.046;64563.177;0.78924;3.63954;-1.41721;3
PRES;12.047;64563.178;1013.8579;3
ACCE;12.050;64563.181;8.97347;0.01915;-3.52426;3
AHRS;12.050;64563.181;-8.2363;-105.1805;-122.5174;-0.71563;-0.34271;-0.50386;3
GYRO;12.055;64563.186;0.71349;3.44161;-1.44042;3
ACCE;12.059;64563.190;8.86812;0.33519;-3.44765;3
MAGN;12.066;64563.197;-20.87500;-13.75000;37.12500;3
GYRO;12.066;64563.197;0.57421;3.24247;-1.43309;3
PRES;12.066;64563.198;1013.8477;3
ACCE;12.069;64563.200;8.78193;0.44053;-3.39019;3
AHRS;12.070;64563.201;-6.5282;-101.5398;-121.3984;-0.69204;-0.34707;-0.52904;3
GYRO;12.075;64563.206;0.40561;3.11053;-1.38789;3
ACCE;12.079;64563.210;8.58082;0.31603;-3.34231;3
MAGN;12.086;64563.217;-23.12500;-13.81250;35.50000;3
GYRO;12.087;64563.218;0.22846;3.08120;-1.30359;3
PRES;12.087;64563.218;1013.8564;3
ACCE;12.089;64563.220;8.37013;0.19154;-3.17950;3
AHRS;12.090;64563.221;-5.0901;-97.7591;-120.4891;-0.66785;-0.34815;-0.55377;3
GYRO;12.095;64563.226;0.04520;3.13618;-1.17775;3
ACCE;12.099;64563.230;8.05409;0.06704;-2.74854;3
MAGN;12.106;64563.237;-25.06250;-13.93750;33.56250;3
GYRO;12.106;64563.237;-0.13195;3.27790;-1.00182;3
PRES;12.107;64563.238;1013.8662;3
ACCE;12.109;64563.240;8.09240;-0.00958;-2.32716;3
AHRS;12.109;64563.241;-3.4683;-95.3470;-120.3251;-0.65116;-0.35000;-0.57270;3
GYRO;12.115;64563.246;-0.28955;3.51981;-0.79290;3
ACCE;12.119;64563.250;8.14986;-0.17238;-1.36948;3
MAGN;12.135;64563.266;-26.62500;-14.50000;31.68750;3
GYRO;12.135;64563.266;-0.52779;3.92053;-0.28833;3
PRES;12.135;64563.267;1013.8428;3
ACCE;12.136;64563.267;8.38928;-0.41180;0.25857;3
GYRO;12.136;64563.267;-0.52779;3.92053;-0.28833;3
AHRS;12.139;64563.270;-1.8644;-89.7974;-120.4755;-0.61839;-0.34034;-0.60914;3
ACCE;12.140;64563.272;8.64786;-0.54588;0.78530;3
MAGN;12.146;64563.277;-27.75000;-14.56250;29.43750;3
GYRO;12.146;64563.277;-0.56444;4.00239;-0.04276;3
PRES;12.147;64563.278;1013.8545;3
ACCE;12.149;64563.280;9.14585;-0.68953;1.78129;3
AHRS;12.150;64563.281;-1.8512;-87.3811;-120.7689;-0.60622;-0.33116;-0.62302;3
GYRO;12.155;64563.286;-0.51313;4.04148;0.11851;3
ACCE;12.159;64563.290;9.91199;-0.63207;2.90177;3
MAGN;12.166;64563.297;-29.00000;-14.81250;27.06250;3
GYRO;12.166;64563.297;-0.37263;4.01094;0.16982;3
PRES;12.166;64563.298;1013.8535;3
ACCE;12.169;64563.300;10.44830;-0.49799;3.82115;3
AHRS;12.170;64563.301;-1.9289;-82.8728;-121.4031;-0.58323;-0.31280;-0.64825;3
GYRO;12.175;64563.306;-0.16371;3.88266;0.11606;3
ACCE;12.179;64563.310;10.73560;-0.38307;4.38618;3
MAGN;12.186;64563.317;-30.50000;-15.68750;24.43750;3
GYRO;12.186;64563.317;0.09041;3.65664;-0.01222;3
PRES;12.187;64563.318;1013.8535;3
ACCE;12.189;64563.320;10.82179;-0.29688;4.60644;3
AHRS;12.190;64563.321;-2.2336;-77.7067;-121.6395;-0.55501;-0.29255;-0.67383;3
GYRO;12.195;64563.326;0.37507;3.36953;-0.18937;3
ACCE;12.199;64563.330;10.76433;-0.22027;4.49152;3
MAGN;12.206;64563.337;-31.50000;-15.93750;22.06250;3
GYRO;12.206;64563.337;0.65729;3.05555;-0.38973;3
PRES;12.206;64563.338;1013.8442;3
ACCE;12.209;64563.340;10.56322;-0.04788;3.98395;3
AHRS;12.210;64563.341;-2.2588;-73.5493;-121.5269;-0.53001;-0.27857;-0.69306;3
GYRO;12.215;64563.346;0.88698;2.75256;-0.58521;3
ACCE;12.219;64563.350;10.28549;0.22027;3.16035;3
MAGN;12.226;64563.357;-32.50000;-16.50000;19.25000;3
GYRO;12.226;64563.357;1.02259;2.51554;-0.74037;3
PRES;12.226;64563.358;1013.8408;3
ACCE;12.229;64563.360;10.18972;0.54588;2.42293;3
AHRS;12.229;64563.361;-1.5275;-69.9849;-120.9031;-0.50422;-0.27329;-0.70884;3
GYRO;12.235;64563.366;1.05924;2.39948;-0.84666;3
ACCE;12.239;64563.370;9.90242;0.86191;1.96325;3
MAGN;12.246;64563.377;-34.00000;-16.87500;17.18750;3
GYRO;12.246;64563.377;1.01526;2.39215;-0.93096;3
PRES;12.246;64563.378;1013.8398;3
ACCE;12.249;64563.380;9.33739;1.35991;1.75256;3
AHRS;12.250;64563.381;-0.3534;-67.0988;-120.1132;-0.48017;-0.27363;-0.72131;3
GYRO;12.255;64563.386;0.92363;2.46667;-0.97616;3
ACCE;12.259;64563.390;8.74362;1.68552;1.96325;3
MAGN;12.266;64563.397;-35.00000;-17.43750;15.12500;3
GYRO;12.266;64563.397;0.63408;2.57785;-0.91385;3
PRES;12.266;64563.398;1013.8428;3
ACCE;12.269;64563.400;8.61913;1.55144;2.14520;3
AHRS;12.270;64563.401;1.5754;-65.5135;-119.5207;-0.46158;-0.28246;-0.73022;3
GYRO;12.275;64563.406;0.63408;2.57785;-0.91385;3
ACCE;12.279;64563.410;8.76278;1.14922;2.71024;3
MAGN;12.286;64563.417;-35.43750;-17.43750;13.31250;3
GYRO;12.286;64563.417;0.29322;2.52898;-0.97616;3
PRES;12.287;64563.418;1013.8433;3
ACCE;12.289;64563.420;8.85855;1.01514;3.28484;3
AHRS;12.290;64563.421;2.7933;-62.5804;-119.3120;-0.43757;-0.28028;-0.74366;3
GYRO;12.295;64563.426;0.15272;2.47889;-1.09345;3
ACCE;12.299;64563.430;8.84897;1.01514;3.93607;3
MAGN;12.306;64563.437;-35.68750;-17.87500;11.87500;3
GYRO;12.306;64563.437;0.04887;2.44102;-1.23761;3
PRES;12.307;64563.438;1013.8286;3
ACCE;12.310;64563.440;8.78193;1.11091;4.66391;3
AHRS;12.311;64563.442;4.0483;-60.4676;-119.5595;-0.41947;-0.27965;-0.75505;3
LIGH;12.311;64563.442;825.0;3
GYRO;12.315;64563.446;-0.01833;2.40437;-1.36467;3
ACCE;12.319;64563.450;8.48505;1.19710;5.38217;3
MAGN;12.326;64563.457;-35.87500;-18.18750;10.06250;3
GYRO;12.327;64563.457;-0.03787;2.36771;-1.43553;3
PRES;12.327;64563.458;1013.8369;3
ACCE;12.329;64563.460;7.95833;1.26414;5.70778;3
AHRS;12.330;64563.461;5.2607;-57.6327;-120.2239;-0.39742;-0.27479;-0.76986;3
GYRO;12.335;64563.466;-0.00733;2.37382;-1.45019;3
ACCE;12.339;64563.470;7.46991;1.45567;5.63116;3
MAGN;12.346;64563.477;-36.00000;-19.06250;8.43750;3
GYRO;12.346;64563.477;0.05131;2.45690;-1.41843;3
PRES;12.347;64563.478;1013.8423;3
ACCE;12.349;64563.480;7.11557;1.72383;5.60243;3
AHRS;12.350;64563.481;6.6364;-54.7973;-121.1495;-0.37490;-0.27046;-0.78508;3
GYRO;12.355;64563.486;0.10263;2.59740;-1.35490;3
ACCE;12.359;64563.490;6.96234;1.79086;5.87058;3
MAGN;12.366;64563.497;-35.56250;-19.62500;7.00000;3
GYRO;12.366;64563.498;0.12706;2.71835;-1.28404;3
PRES;12.367;64563.498;1013.8433;3
ACCE;12.369;64563.500;6.95276;1.80044;5.94720;3
AHRS;12.370;64563.501;8.0056;-51.7371;-122.1029;-0.35046;-0.26563;-0.80019;3
GYRO;12.375;64563.506;0.13195;2.81120;-1.24128;3
ACCE;12.379;64563.510;6.89530;1.74298;6.11000;3
MAGN;12.386;64563.518;-34.56250;-20.68750;4.81250;3
GYRO;12.387;64563.518;0.12828;2.87107;-1.24494;3
PRES;12.387;64563.518;1013.8340;3
ACCE;12.389;64563.520;6.80911;1.57060;6.11000;3
AHRS;12.389;64563.521;9.3519;-48.5876;-122.8930;-0.32466;-0.26126;-0.81396;3
GYRO;12.395;64563.526;0.10873;2.86862;-1.27915;3
ACCE;12.399;64563.530;6.57927;1.73340;6.14831;3
MAGN;12.406;64563.537;-34.12500;-22.00000;2.56250;3
GYRO;12.406;64563.537;0.08186;2.87962;-1.33046;3
PRES;12.406;64563.538;1013.8384;3
ACCE;12.409;64563.540;6.24408;2.24097;6.39731;3
AHRS;12.409;64563.541;10.4056;-45.3381;-123.6996;-0.29894;-0.25486;-0.82673;3
GYRO;12.415;64563.546;0.07208;2.93826;-1.38544;3
ACCE;12.419;64563.550;5.76524;2.58574;6.60800;3
MAGN;12.426;64563.557;-33.43750;-23.18750;0.93750;3
GYRO;12.427;64563.559;0.08430;3.00057;-1.41110;3
PRES;12.428;64563.559;1013.8413;3
ACCE;12.429;64563.560;5.39174;2.46124;6.73250;3
AHRS;12.429;64563.561;11.7014;-42.0524;-124.6808;-0.27197;-0.24997;-0.83942;3
GYRO;12.435;64563.566;0.10263;3.00912;-1.40621;3
GNSS;12.436;1491384198.968;39.993724;-0.073848;102.756;39.363;16.0;0.0;16;13
ACCE;12.440;64563.570;5.31513;2.21224;6.73250;3
GNSS;12.440;1491384198.968;39.993724;-0.073848;102.756;39.363;16.0;0.0;16;13
MAGN;12.446;64563.577;-32.43750;-23.81250;-1.37500;3
GYRO;12.446;64563.577;0.10873;2.97491;-1.40866;3
PRES;12.446;64563.578;1013.8398;3
ACCE;12.450;64563.581;5.33428;2.11647;6.93361;3
AHRS;12.451;64563.582;12.7854;-38.3823;-125.8411;-0.24300;-0.24234;-0.85233;3
GYRO;12.455;64563.586;0.11362;2.93215;-1.44286;3
ACCE;12.459;64563.590;5.17148;2.23140;7.16345;3
MAGN;12.466;64563.597;-31.43750;-25.00000;-3.75000;3
GYRO;12.466;64563.597;0.10996;2.86374;-1.49295;3
PRES;12.466;64563.598;1013.8398;3
ACCE;12.469;64563.600;4.77883;2.56658;6.86657;3
AHRS;12.470;64563.601;13.7898;-34.9400;-127.0225;-0.21567;-0.23542;-0.86364;3
GYRO;12.475;64563.606;0.09163;2.79898;-1.51983;3
ACCE;12.479;64563.610;4.29041;3.00712;6.53138;3
MAGN;12.486;64563.618;-30.62500;-26.18750;-5.50000;3
GYRO;12.487;64563.618;0.05864;2.81731;-1.49906;3
PRES;12.487;64563.618;1013.8359;3
ACCE;12.489;64563.620;3.84988;3.11246;6.50265;3
AHRS;12.490;64563.621;14.8510;-31.1496;-128.4586;-0.18564;-0.22786;-0.87528;3
GYRO;12.495;64563.626;-0.00367;2.84785;-1.40743;3
ACCE;12.499;64563.630;3.70622;2.91135;6.49307;3
SOUN;12.502;131.60;0.00402;46.06
MAGN;12.506;64563.637;-29.18750;-26.81250;-7.56250;3
GYRO;12.506;64563.637;-0.10751;2.86007;-1.28893;3
PRES;12.507;64563.638;1013.8442;3
ACCE;12.509;64563.640;3.62003;2.76770;6.63673;3
AHRS;12.510;64563.641;16.2472;-27.9431;-129.7803;-0.15824;-0.22560;-0.88437;3
GYRO;12.515;64563.646;-0.21502;2.88695;-1.20951;3
ACCE;12.519;64563.650;3.62003;2.51870;7.12514;3
MAGN;12.526;64563.657;-27.50000;-27.56250;-9.43750;3
GYRO;12.526;64563.657;-0.37018;2.89917;-1.21807;3
PRES;12.527;64563.658;1013.8535;3
ACCE;12.529;64563.660;3.70622;2.12605;7.94875;3
AHRS;12.530;64563.661;16.7697;-24.2721;-131.1809;-0.13048;-0.21577;-0.89342;3
GYRO;12.535;64563.666;-0.37018;2.89917;-1.21807;3
ACCE;12.539;64563.670;3.38061;2.19309;8.67659;3
MAGN;12.546;64563.677;-25.37500;-29.12500;-10.93750;3
GYRO;12.547;64563.677;-0.35919;2.71713;-1.42820;3
PRES;12.547;64563.678;1013.8447;3
ACCE;12.549;64563.680;2.73897;2.56658;8.93516;3
AHRS;12.550;64563.681;16.6152;-20.9060;-132.5881;-0.10725;-0.20228;-0.90152;3
GYRO;12.555;64563.686;-0.27000;2.61573;-1.49662;3
ACCE;12.559;64563.690;1.98240;2.71981;9.18416;3
MAGN;12.566;64563.697;-23.43750;-30.00000;-12.25000;3
GYRO;12.566;64563.697;-0.17959;2.47523;-1.51495;3
PRES;12.567;64563.698;1013.8428;3
ACCE;12.569;64563.700;1.44610;2.53785;9.24162;3
AHRS;12.569;64563.701;16.7538;-17.2987;-134.3046;-0.08119;-0.19050;-0.90985;3
GYRO;12.575;64563.706;-0.11606;2.28097;-1.51128;3
ACCE;12.579;64563.710;0.97683;2.39420;9.20331;3
MAGN;12.586;64563.717;-21.43750;-30.68750;-13.56250;3
GYRO;12.586;64563.717;-0.07697;2.04396;-1.50151;3
PRES;12.586;64563.718;1013.8335;3
ACCE;12.590;64563.720;0.62249;2.27928;9.13627;3
AHRS;12.590;64563.721;16.8678;-13.5147;-136.1866;-0.05365;-0.17856;-0.91782;3
GYRO;12.595;64563.726;-0.06475;1.78250;-1.50151;3
ACCE;12.599;64563.730;0.54588;2.26970;9.17458;3
MAGN;12.606;64563.737;-19.37500;-31.12500;-14.56250;3
GYRO;12.606;64563.737;-0.05986;1.52716;-1.53083;3
PRES;12.606;64563.738;1013.8291;3
ACCE;12.609;64563.740;0.63207;2.14520;9.24162;3
AHRS;12.610;64563.741;17.1377;-10.6572;-137.9403;-0.03248;-0.17143;-0.92395;3
GYRO;12.615;64563.746;-0.03421;1.29748;-1.62612;3
ACCE;12.619;64563.750;0.42138;2.48039;9.44273;3
MAGN;12.628;64563.759;-17.68750;-31.62500;-15.31250;3
GYRO;12.630;64563.759;-0.01710;1.04824;-1.73486;3
PRES;12.631;64563.759;1013.8433;3
AHRS;12.631;64563.761;17.0086;-7.7719;-140.0334;-0.01257;-0.16157;-0.93075;3
ACCE;12.631;64563.762;0.34477;2.44209;9.25119;3
GYRO;12.635;64563.766;-0.00977;0.82100;-1.83504;3
ACCE;12.639;64563.770;0.26815;2.36547;9.14585;3
MAGN;12.646;64563.777;-16.31250;-31.81250;-16.31250;3
GYRO;12.647;64563.778;0.00977;0.65118;-1.94011;3
PRES;12.647;64563.778;1013.8398;3
ACCE;12.649;64563.780;0.10534;2.48039;9.18416;3
AHRS;12.650;64563.781;17.3625;-5.8093;-142.9783;0.00036;-0.15885;-0.93862;3
GYRO;12.655;64563.786;0.03176;0.50335;-2.03540;3
ACCE;12.659;64563.790;0.00000;2.60489;9.26077;3
LIGH;12.660;64563.792;9678.0;3
MAGN;12.666;64563.797;-14.31250;-31.87500;-17.18750;3
GYRO;12.666;64563.797;0.05498;0.34331;-2.11115;3
PRES;12.666;64563.798;1013.8257;3
ACCE;12.669;64563.800;-0.06704;2.62405;9.28950;3
AHRS;12.669;64563.801;17.3730;-4.1311;-145.2445;0.01108;-0.15468;-0.94442;3
GYRO;12.675;64563.806;0.07697;0.17226;-2.16735;3
ACCE;12.679;64563.810;-0.18196;2.72939;9.27035;3
MAGN;12.686;64563.817;-12.62500;-32.75000;-17.50000;3
GYRO;12.686;64563.818;0.10018;0.00611;-2.20889;3
PRES;12.687;64563.818;1013.8379;3
ACCE;12.689;64563.820;-0.27773;2.85389;9.12670;3
AHRS;12.690;64563.821;17.6908;-2.7521;-148.5979;0.01876;-0.15441;-0.95196;3
GYRO;12.695;64563.826;0.11362;-0.14050;-2.22477;3
ACCE;12.699;64563.830;-0.32561;2.86347;8.86812;3
MAGN;12.706;64563.837;-10.93750;-33.87500;-17.62500;3
GYRO;12.706;64563.837;0.10018;-0.24923;-2.22355;3
PRES;12.706;64563.838;1013.8374;3
ACCE;12.709;64563.840;-0.25857;2.94966;8.55209;3
AHRS;12.710;64563.841;17.8817;-1.6466;-151.2721;0.02480;-0.15406;-0.95742;3
GYRO;12.715;64563.846;0.03787;-0.31765;-2.21988;3
ACCE;12.719;64563.850;-0.16281;2.99754;8.36055;3
MAGN;12.726;64563.857;-9.37500;-34.62500;-17.87500;3
GYRO;12.726;64563.857;-0.08430;-0.36652;-2.22477;3
PRES;12.726;64563.858;1013.8477;3
ACCE;12.729;64563.860;-0.25857;3.03585;8.28394;3
AHRS;12.730;64563.861;18.1316;-0.8854;-154.7195;0.02703;-0.15541;-0.96381;3
GYRO;12.735;64563.866;-0.25412;-0.41172;-2.22844;3
ACCE;12.739;64563.870;-0.30646;2.71981;8.18817;3
MAGN;12.746;64563.877;-7.56250;-35.56250;-18.00000;3
GYRO;12.746;64563.877;-0.45693;-0.45448;-2.23821;3
PRES;12.746;64563.878;1013.8530;3
ACCE;12.749;64563.880;-0.26815;2.19309;8.23605;3
AHRS;12.750;64563.881;18.2243;-0.2873;-157.3803;0.02863;-0.15578;-0.96828;3
GYRO;12.755;64563.886;-0.68050;-0.49969;-2.26509;3
ACCE;12.759;64563.890;-0.30646;1.83875;8.61913;3
MAGN;12.766;64563.897;-6.00000;-36.62500;-18.18750;3
GYRO;12.766;64563.898;-0.89186;-0.55955;-2.30541;3
PRES;12.766;64563.898;1013.8452;3
ACCE;12.769;64563.900;-0.33519;1.74298;9.12670;3
AHRS;12.770;64563.901;17.7593;0.2627;-160.8606;0.02789;-0.15183;-0.97420;3
GYRO;12.775;64563.906;-1.05680;-0.65118;-2.33717;3
ACCE;12.779;64563.910;-0.37350;1.81959;9.53850;3
MAGN;12.786;64563.917;-4.31250;-36.37500;-18.43750;3
GYRO;12.786;64563.917;-1.16675;-0.85521;-2.37627;3
PRES;12.786;64563.918;1013.8403;3
ACCE;12.789;64563.920;-0.41180;1.85790;9.67257;3
AHRS;12.789;64563.921;16.3173;0.5721;-163.6628;0.02506;-0.13977;-0.97972;3
GYRO;12.795;64563.926;-1.16675;-0.85521;-2.37627;3
ACCE;12.799;64563.930;-0.24900;1.89621;9.52892;3
MAGN;12.806;64563.937;-2.93750;-36.25000;-18.87500;3
GYRO;12.806;64563.937;-1.06779;-0.85643;-2.44224;3
PRES;12.806;64563.938;1013.8467;3
ACCE;12.810;64563.940;-0.12450;1.86748;9.65342;3
AHRS;12.810;64563.941;14.9896;0.5810;-167.1854;0.01955;-0.12906;-0.98518;3
GYRO;12.815;64563.946;-0.98716;-0.82345;-2.48011;3
ACCE;12.819;64563.950;-0.24900;1.78129;9.73961;3
MAGN;12.826;64563.957;-1.00000;-35.81250;-19.75000;3
GYRO;12.826;64563.957;-0.90164;-0.80390;-2.49233;3
PRES;12.826;64563.958;1013.8438;3
ACCE;12.829;64563.960;-0.63207;1.59933;9.71088;3
AHRS;12.830;64563.961;13.5599;0.3645;-170.0753;0.01336;-0.11734;-0.98925;3
GYRO;12.835;64563.966;-0.82833;-0.78679;-2.44835;3
ACCE;12.839;64563.970;-1.10133;1.39821;9.69173;3
MAGN;12.846;64563.977;0.50000;-35.12500;-20.31250;3
GYRO;12.847;64563.977;-0.77946;-0.77458;-2.33473;3
PRES;12.847;64563.978;1013.8340;3
ACCE;12.849;64563.981;-1.34075;1.19710;9.62469;3
AHRS;12.850;64563.981;12.5200;0.3238;-173.6704;0.00882;-0.10872;-0.99250;3
GYRO;12.855;64563.986;-0.75014;-0.75014;-2.17102;3
ACCE;12.859;64563.990;-1.40779;1.20668;9.63427;3
MAGN;12.866;64563.997;1.75000;-34.56250;-20.75000;3
GYRO;12.866;64563.997;-0.72815;-0.70738;-1.98776;3
PRES;12.866;64563.998;1013.8296;3
ACCE;12.869;64564.000;-1.19710;1.10133;9.63427;3
AHRS;12.870;64564.001;11.3401;0.6595;-176.3099;0.00891;-0.09856;-0.99456;3
GYRO;12.875;64564.006;-0.71105;-0.65485;-1.82038;3
ACCE;12.879;64564.010;-0.89064;1.01514;9.69173;3
MAGN;12.886;64564.017;3.43750;-34.00000;-21.81250;3
GYRO;12.887;64564.018;-0.69516;-0.60231;-1.69576;3
PRES;12.887;64564.018;1013.8228;3
ACCE;12.889;64564.020;-0.49799;1.00556;9.79707;3
AHRS;12.890;64564.021;10.4709;0.4889;-179.2401;0.00485;-0.09122;-0.99579;3
GYRO;12.895;64564.026;-0.68173;-0.58521;-1.62857;3
ACCE;12.900;64564.030;-0.30646;1.07260;9.62469;3
MAGN;12.906;64564.037;4.81250;-33.43750;-22.68750;3
GYRO;12.907;64564.038;-0.69272;-0.59865;-1.62124;3
PRES;12.907;64564.038;1013.8257;3
ACCE;12.909;64564.040;-0.45011;1.34075;9.42358;3
AHRS;12.910;64564.041;9.4178;0.3745;178.8322;-0.00242;0.08212;0.99657;3
GYRO;12.915;64564.046;-0.73793;-0.60842;-1.64811;3
ACCE;12.919;64564.050;-0.34477;1.35033;9.48104;3
MAGN;12.926;64564.057;5.87500;-33.18750;-23.12500;3
GYRO;12.927;64564.057;-0.79535;-0.60964;-1.69454;3
PRES;12.927;64564.058;1013.8359;3
ACCE;12.930;64564.060;-0.16281;1.15879;9.62469;3
AHRS;12.930;64564.061;8.5857;0.1843;176.3290;0.00079;0.07487;0.99668;3
GYRO;12.935;64564.066;-0.83933;-0.60964;-1.76174;3
ACCE;12.939;64564.070;-0.00958;1.04387;9.62469;3
SOUN;12.943;163.41;0.00499;47.94
MAGN;12.946;64564.077;7.43750;-32.81250;-23.68750;3
GYRO;12.946;64564.077;-0.85765;-0.58887;-1.83382;3
PRES;12.947;64564.078;1013.8291;3
ACCE;12.949;64564.081;0.00000;0.95768;9.50977;3
AHRS;12.950;64564.081;7.6215;-0.1272;174.3898;0.00436;0.06633;0.99659;3
GYRO;12.955;64564.086;-0.87842;-0.54000;-1.89979;3
ACCE;12.959;64564.090;0.00000;0.90980;9.73004;3
MAGN;12.966;64564.097;8.81250;-32.06250;-24.56250;3
GYRO;12.966;64564.097;-0.90164;-0.53512;-1.94866;3
PRES;12.966;64564.098;1013.8364;3
ACCE;12.969;64564.100;0.08619;0.73741;9.84496;3
AHRS;12.969;64564.101;6.5913;-0.3106;171.5533;0.00693;0.05713;0.99562;3
GYRO;12.975;64564.106;-0.90042;-0.58399;-1.98165;3
ACCE;12.979;64564.110;0.20111;0.54588;9.98861;3
MAGN;12.986;64564.117;9.31250;-31.50000;-25.18750;3
GYRO;12.986;64564.117;-0.86743;-0.65851;-2.00852;3
PRES;12.986;64564.118;1013.8408;3
ACCE;12.989;64564.120;0.19154;0.49799;10.07480;3
AHRS;12.989;64564.121;5.4910;-0.6455;169.3033;0.01007;0.04717;0.99446;3
GYRO;12.995;64564.126;-0.81978;-0.75992;-2.02807;3
ACCE;12.999;64564.130;0.34477;0.34477;9.91199;3
MAGN;13.006;64564.137;10.43750;-30.93750;-25.62500;3
GYRO;13.006;64564.137;-0.78557;-0.87965;-2.05984;3
PRES;13.006;64564.138;1013.8442;3
ACCE;13.009;64564.140;0.67038;0.05746;9.71088;3
AHRS;13.010;64564.141;4.4739;-1.0171;166.4022;0.01343;0.03771;0.99213;3
LIGH;13.011;64564.142;14771.0;3
GYRO;13.015;64564.146;-0.79412;-1.04214;-2.11482;3
ACCE;13.019;64564.150;0.96726;-0.11492;9.48104;3
MAGN;13.026;64564.157;11.25000;-30.06250;-26.06250;3
GYRO;13.026;64564.157;-0.87232;-1.25594;-2.17957;3
PRES;13.026;64564.158;1013.8398;3
ACCE;13.030;64564.160;1.31202;-0.39265;9.24162;3
AHRS;13.031;64564.161;3.4230;-1.9949;163.9734;0.02139;0.02715;0.98957;3
GYRO;13.035;64564.166;-1.00182;-1.47341;-2.26998;3
ACCE;13.044;64564.170;1.63763;-0.56503;9.27993;3
MAGN;13.046;64564.177;11.93750;-29.18750;-26.93750;3
GYRO;13.047;64564.177;-1.26938;-1.77151;-2.57174;3
PRES;13.047;64564.178;1013.8286;3
ACCE;13.050;64564.180;1.64721;-0.54588;9.73961;3
AHRS;13.050;64564.181;2.4709;-3.1441;160.9035;0.03062;0.01671;0.98545;3
GYRO;13.055;64564.186;-1.26938;-1.77151;-2.57174;3
ACCE;13.059;64564.190;1.53229;-0.39265;9.75877;3
MAGN;13.066;64564.197;12.18750;-28.31250;-27.93750;3
GYRO;13.066;64564.197;-1.39888;-1.97554;-2.92238;3
PRES;13.067;64564.198;1013.8452;3
ACCE;13.069;64564.200;1.49398;-0.36392;9.50977;3
AHRS;13.069;64564.201;0.9628;-5.3778;157.7542;0.04765;-0.00081;0.98002;3
GYRO;13.075;64564.206;-1.39888;-1.97554;-3.08243;3
ACCE;13.079;64564.210;1.25456;-0.25857;9.69173;3
MAGN;13.086;64564.217;13.00000;-27.31250;-29.00000;3
GYRO;13.086;64564.218;-1.37689;-1.94622;-3.20460;3
PRES;13.087;64564.218;1013.8369;3
ACCE;13.089;64564.220;0.85234;-0.05746;9.94073;3
AHRS;13.090;64564.221;-0.3267;-7.4905;153.7972;0.06297;-0.01758;0.97193;3
GYRO;13.095;64564.226;-1.33291;-1.93644;-3.27057;3
ACCE;13.099;64564.230;0.72784;0.00000;9.59596;3
MAGN;13.106;64564.237;13.25000;-25.68750;-30.62500;3
GYRO;13.106;64564.237;-1.27549;-1.87291;-3.26691;3
PRES;13.106;64564.238;1013.8286;3
ACCE;13.109;64564.240;0.86191;0.01915;9.47146;3
AHRS;13.109;64564.241;-1.3238;-9.3754;150.0188;0.07596;-0.03226;0.96292;3
GYRO;13.115;64564.246;-1.20707;-1.79106;-3.19483;3
ACCE;13.119;64564.250;1.05345;0.15323;9.71088;3
MAGN;13.134;64564.265;13.43750;-24.18750;-32.18750;3
AHRS;13.135;64564.267;-2.4173;-12.4649;144.1749;0.09683;-0.05333;0.94640;3
GYRO;13.136;64564.267;-1.07268;-1.77517;-2.88451;3
PRES;13.136;64564.268;1013.8306;3
ACCE;13.137;64564.268;1.32160;0.11492;9.96946;3
GYRO;13.137;64564.269;-1.07268;-1.77517;-2.88451;3
ACCE;13.139;64564.271;1.48441;0.00000;10.02692;3
MAGN;13.146;64564.277;14.12500;-22.87500;-32.93750;3
GYRO;13.146;64564.277;-1.01770;-1.78617;-2.71469;3
PRES;13.146;64564.278;1013.8364;3
ACCE;13.149;64564.280;1.81959;-0.20111;10.05565;3
AHRS;13.150;64564.281;-2.5189;-13.3284;142.1782;0.10268;-0.05825;0.94023;3
GYRO;13.155;64564.286;-0.97250;-1.79472;-2.57052;3
ACCE;13.159;64564.290;2.23140;-0.45011;9.68215;3
MAGN;13.166;64564.298;14.62500;-21.43750;-34.25000;3
GYRO;13.167;64564.298;-0.93096;-1.77273;-2.45934;3
PRES;13.167;64564.298;1013.8428;3
ACCE;13.169;64564.300;2.60489;-0.45011;9.57681;3
AHRS;13.170;64564.301;-2.9640;-15.5681;138.3620;0.11745;-0.07207;0.92703;3
GYRO;13.175;64564.306;-0.88942;-1.74219;-2.37993;3
ACCE;13.179;64564.310;2.96881;-0.31603;9.73004;3
MAGN;13.186;64564.317;14.75000;-19.50000;-35.00000;3
GYRO;13.186;64564.318;-0.84788;-1.75685;-2.33351;3
PRES;13.187;64564.318;1013.8472;3
ACCE;13.189;64564.320;3.48596;-0.29688;9.60554;3
AHRS;13.189;64564.321;-3.1573;-17.4722;135.5182;0.13022;-0.08267;0.91610;3
GYRO;13.195;64564.326;-0.80268;-1.75685;-2.33595;3
ACCE;13.199;64564.330;3.99353;-0.47884;9.83538;3
MAGN;13.206;64564.337;15.00000;-18.06250;-35.56250;3
GYRO;13.206;64564.337;-0.74648;-1.73608;-2.40192;3
PRES;13.207;64564.338;1013.8501;3
ACCE;13.209;64564.340;4.27126;-0.73741;9.75877;3
AHRS;13.210;64564.341;-3.3261;-19.5702;132.2276;0.14375;-0.09494;0.90267;3
GYRO;13.215;64564.346;-0.68173;-1.70920;-2.52410;3
ACCE;13.219;64564.350;4.26168;-0.98641;9.61511;3
MAGN;13.226;64564.357;14.93750;-16.68750;-36.31250;3
GYRO;13.226;64564.357;-0.62675;-1.72020;-2.68536;3
PRES;13.227;64564.358;1013.8394;3
ACCE;13.229;64564.360;4.12760;-1.11091;9.61511;3
AHRS;13.230;64564.361;-3.1994;-21.8509;129.2815;0.15946;-0.10591;0.88918;3
GYRO;13.235;64564.366;-0.59865;-1.81427;-2.86129;3
ACCE;13.239;64564.370;4.07972;-1.39821;9.50977;3
MAGN;13.246;64564.377;14.18750;-15.37500;-37.06250;3
GYRO;13.247;64564.378;-0.59254;-1.97920;-3.04700;3
PRES;13.247;64564.378;1013.8359;3
ACCE;13.250;64564.381;4.06057;-1.70467;8.94474;3
AHRS;13.251;64564.381;-2.7235;-24.0359;125.5847;0.17450;-0.11585;0.87188;3
GYRO;13.255;64564.386;-0.60476;-2.15147;-3.24858;3
ACCE;13.259;64564.390;4.23295;-1.70467;8.33182;3
MAGN;13.266;64564.397;13.62500;-14.06250;-37.37500;3
GYRO;13.267;64564.397;-0.62553;-2.22844;-3.44650;3
PRES;13.267;64564.398;1013.8271;3
ACCE;13.269;64564.400;4.57771;-1.44610;8.42759;3
AHRS;13.270;64564.401;-2.5042;-26.1262;122.5153;0.18789;-0.12733;0.85627;3
GYRO;13.275;64564.406;-0.64874;-2.24188;-3.63098;3
ACCE;13.279;64564.410;5.07571;-1.15879;8.44674;3
MAGN;13.286;64564.417;13.18750;-13.31250;-38.25000;3
GYRO;13.286;64564.417;-0.67806;-2.24310;-3.80203;3
PRES;13.287;64564.418;1013.8237;3
ACCE;13.289;64564.420;5.63116;-1.02472;8.53294;3
AHRS;13.290;64564.421;-1.3669;-28.7928;118.3391;0.20756;-0.13733;0.83318;3
GYRO;13.295;64564.426;-0.70127;-2.26142;-3.96085;3
ACCE;13.299;64564.430;6.04296;-1.18752;8.42759;3
MAGN;13.306;64564.437;12.31250;-12.25000;-38.43750;3
GYRO;13.307;64564.438;-0.68906;-2.28586;-4.31271;3
PRES;13.307;64564.438;1013.8159;3
ACCE;13.309;64564.440;6.22492;-1.34075;8.34140;3
AHRS;13.309;64564.441;-0.2748;-31.5071;114.2399;0.22675;-0.14933;0.80861;3
GYRO;13.315;64564.446;-0.68906;-2.28708;-4.31271;3
ACCE;13.319;64564.450;6.26323;-1.22583;8.20732;3
MAGN;13.326;64564.457;11.75000;-11.50000;-38.87500;3
GYRO;13.326;64564.457;-0.61087;-2.17468;-4.69633;3
PRES;13.327;64564.458;1013.8306;3
ACCE;13.329;64564.461;6.15789;-0.93853;8.13071;3
AHRS;13.331;64564.461;1.7637;-34.0851;109.4844;0.24779;-0.15715;0.77801;3
GYRO;13.335;64564.466;-0.61087;-2.17468;-4.69633;3
ACCE;13.339;64564.470;5.95677;-0.31603;8.04452;3
MAGN;13.346;64564.477;11.43750;-10.12500;-39.62500;3
GYRO;13.346;64564.477;-0.49114;-2.00486;-4.96145;3
PRES;13.346;64564.478;1013.8257;3
ACCE;13.349;64564.480;5.61201;0.42138;8.26478;3
AHRS;13.350;64564.481;3.5788;-36.3344;104.8481;0.26508;-0.16653;0.74673;3
GYRO;13.355;64564.486;-0.44838;-1.99020;-4.96633;3
ACCE;13.359;64564.490;5.11401;1.19710;8.28394;3
LIGH;13.361;64564.492;14405.0;3
MAGN;13.366;64564.497;11.00000;-8.93750;-40.50000;3
GYRO;13.367;64564.498;-0.42394;-2.01463;-4.86982;3
PRES;13.367;64564.498;1013.8394;3
ACCE;13.369;64564.500;4.89375;1.78129;7.91044;3
AHRS;13.370;64564.501;6.6510;-38.2183;99.8386;0.28535;-0.16849;0.70953;3
GYRO;13.375;64564.506;-0.39828;-2.00364;-4.70122;3
ACCE;13.379;64564.510;4.97994;2.02071;7.94875;3
MAGN;13.386;64564.517;10.50000;-7.62500;-41.37500;3
GYRO;13.386;64564.517;-0.35308;-1.93033;-4.50696;3
PRES;13.387;64564.518;1013.8418;3
ACCE;13.389;64564.520;5.34386;2.24097;7.92960;3
AHRS;13.390;64564.521;9.9354;-39.3687;94.9112;0.30237;-0.16683;0.67137;3
GYRO;13.395;64564.526;-0.27855;-1.79961;-4.33103;3
ACCE;13.399;64564.530;5.89931;2.33674;7.96790;3
MAGN;13.406;64564.537;10.06250;-6.87500;-42.12500;3
GYRO;13.406;64564.537;-0.17959;-1.65178;-4.20886;3
PRES;13.407;64564.538;1013.8359;3
ACCE;13.410;64564.540;6.49307;2.28886;8.22648;3
AHRS;13.410;64564.542;13.0389;-40.7321;90.5718;0.32060;-0.16763;0.63410;3
GYRO;13.415;64564.546;-0.04276;-1.53572;-4.15755;3
ACCE;13.419;64564.550;6.85699;2.25055;8.50420;3
MAGN;13.426;64564.557;9.18750;-5.18750;-42.43750;3
GYRO;13.427;64564.558;0.13439;-1.49173;-4.17710;3
PRES;13.427;64564.558;1013.8447;3
ACCE;13.429;64564.560;7.24007;2.16436;7.95833;3
AHRS;13.430;64564.561;15.9625;-41.4735;86.4387;0.33475;-0.16660;0.59840;3
GYRO;13.435;64564.566;0.34453;-1.45264;-4.27117;3
GNSS;13.437;1491384199.965;39.993723;-0.073849;102.753;39.363;16.0;0.1;16;14
ACCE;13.443;64564.570;7.59441;2.03986;7.59441;3
GNSS;13.444;1491384199.965;39.993723;-0.073849;102.753;39.363;16.0;0.1;16;14
MAGN;13.446;64564.577;8.06250;-4.43750;-42.87500;3
GYRO;13.446;64564.577;0.57666;-1.31336;-4.44099;3
PRES;13.447;64564.578;1013.8394;3
ACCE;13.450;64564.580;7.30710;2.24097;7.84340;3
AHRS;13.450;64564.581;19.1649;-42.0486;82.8839;0.35062;-0.16234;0.56441;3
GYRO;13.455;64564.586;0.78313;-1.17042;-4.64135;3
ACCE;13.459;64564.590;6.56969;2.73897;7.50822;3
MAGN;13.466;64564.597;7.25000;-4.00000;-43.18750;3
GYRO;13.466;64564.597;0.93829;-1.05069;-4.77941;3
PRES;13.466;64564.598;1013.8350;3
ACCE;13.469;64564.600;5.87058;3.27527;7.33583;3
AHRS;13.470;64564.601;22.2343;-42.3295;79.6187;0.36495;-0.15703;0.53237;3
GYRO;13.475;64564.606;1.04824;-0.97372;-4.81117;3
ACCE;13.479;64564.610;5.65989;3.77326;7.38372;3
MAGN;13.486;64564.617;6.68750;-3.81250;-42.62500;3
GYRO;13.486;64564.617;1.13132;-0.97738;-4.76353;3
PRES;13.486;64564.618;1013.8491;3
ACCE;13.489;64564.620;5.43963;4.25210;7.47949;3
AHRS;13.490;64564.621;26.8217;-41.9786;75.8025;0.38491;-0.14191;0.49235;3
SOUN;13.493;160.30;0.00489;47.77
GYRO;13.495;64564.626;1.20829;-1.03725;-4.68045;3
ACCE;13.499;64564.630;5.27682;4.75010;7.05811;3
MAGN;13.506;64564.637;6.37500;-4.00000;-42.62500;3
GYRO;13.506;64564.637;1.30236;-1.07268;-4.59126;3
PRES;13.506;64564.638;1013.8325;3
ACCE;13.509;64564.640;5.46836;5.24809;6.96234;3
AHRS;13.509;64564.641;31.0265;-40.9384;72.0075;0.40079;-0.12530;0.45499;3
GYRO;13.515;64564.646;1.42209;-1.03236;-4.52773;3
ACCE;13.519;64564.650;5.82270;5.63116;6.55054;3
MAGN;13.526;64564.657;6.37500;-4.43750;-42.93750;3
GYRO;13.527;64564.657;1.55404;-0.94684;-4.52529;3
PRES;13.527;64564.658;1013.8315;3
ACCE;13.529;64564.660;5.92804;5.88974;6.41646;3
AHRS;13.530;64564.661;35.6954;-40.1128;68.2614;0.42147;-0.10868;0.41469;3
GYRO;13.535;64564.666;1.68232;-0.82467;-4.57782;3
ACCE;13.539;64564.670;5.64074;5.92804;6.21535;3
MAGN;13.546;64564.677;6.68750;-4.87500;-42.62500;3
GYRO;13.546;64564.677;1.78006;-0.74159;-4.65357;3
PRES;13.547;64564.678;1013.8262;3
ACCE;13.549;64564.680;5.06613;5.77481;5.78439;3
AHRS;13.549;64564.681;39.9471;-39.2028;64.9590;0.44077;-0.09318;0.37878;3
GYRO;13.555;64564.686;1.83015;-0.69028;-4.73298;3
ACCE;13.559;64564.690;4.49152;5.62159;5.43005;3
MAGN;13.566;64564.697;6.56250;-5.75000;-42.18750;3
GYRO;13.567;64564.698;1.83260;-0.65240;-4.82217;3
PRES;13.567;64564.698;1013.8325;3
ACCE;13.569;64564.700;3.90734;5.48751;5.27682;3
AHRS;13.570;64564.701;44.9765;-37.2645;60.9046;0.46206;-0.07078;0.33839;3
GYRO;13.575;64564.706;1.79594;-0.65729;-4.92724;3
ACCE;13.579;64564.710;3.20823;5.55455;5.08528;3
MAGN;13.586;64564.717;6.43750;-7.06250;-42.18750;3
GYRO;13.586;64564.717;1.65056;-0.87109;-5.16181;3
PRES;13.586;64564.718;1013.8271;3
ACCE;13.589;64564.720;2.35589;5.68862;4.98952;3
AHRS;13.590;64564.721;49.2316;-34.6454;56.4813;0.47839;-0.05032;0.30140;3
GYRO;13.595;64564.726;1.65056;-0.87109;-5.16181;3
ACCE;13.599;64564.730;1.58017;5.85143;4.86502;3
MAGN;13.606;64564.737;6.62500;-7.81250;-41.75000;3
GYRO;13.606;64564.737;1.52228;-1.11422;-5.33285;3
PRES;13.606;64564.738;1013.8311;3
ACCE;13.609;64564.740;1.08218;6.20577;4.67348;3
AHRS;13.609;64564.741;54.1312;-30.4481;49.9821;0.49673;-0.02646;0.25471;3
GYRO;13.615;64564.746;1.49051;-1.15331;-5.37561;3
ACCE;13.619;64564.750;0.70868;6.92403;4.17549;3
MAGN;13.627;64564.759;6.93750;-8.68750;-40.81250;3
GYRO;13.628;64564.759;1.48318;-1.07146;-5.36095;3
PRES;13.628;64564.759;1013.8311;3
AHRS;13.631;64564.761;58.6443;-23.0596;39.7579;0.51050;-0.00072;0.19843;3
ACCE;13.632;64564.761;0.01915;8.06367;4.07972;3
GYRO;13.635;64564.766;1.47463;-0.96150;-5.24122;3
ACCE;13.642;64564.770;-0.96726;8.96389;4.45322;3
MAGN;13.647;64564.777;7.37500;-9.87500;-40.25000;3
GYRO;13.649;64564.778;1.42698;-0.93218;-5.00299;3
PRES;13.650;64564.778;1013.8359;3
ACCE;13.650;64564.780;-1.51314;9.05008;4.16591;3
AHRS;13.653;64564.781;62.1730;-15.1627;29.5870;0.52370;0.02145;0.15089;3
GYRO;13.655;64564.786;1.35123;-0.90408;-4.72443;3
ACCE;13.659;64564.790;-1.33118;8.72447;3.97437;3
MAGN;13.666;64564.797;8.62500;-10.50000;-39.93750;3
GYRO;13.666;64564.797;1.27182;-0.91630;-4.50208;3
PRES;13.667;64564.798;1013.8364;3
ACCE;13.669;64564.800;-0.82361;8.09240;4.03184;3
AHRS;13.670;64564.801;64.8789;-3.7383;15.8572;0.53480;0.04669;0.09902;3
GYRO;13.676;64564.806;1.21807;-1.00060;-4.38113;3
WIFI;13.676;64564.760;WAP129;20:17:FF:FF:F1:29;-61
WIFI;13.676;64564.760;WAP116;20:17:FF:FF:F1:16;-83
WIFI;13.676;64564.760;WAP114;20:17:FF:FF:F1:14;-71
WIFI;13.676;64564.760;WAP130;20:17:FF:FF:F1:30;-59
WIFI;13.676;64564.760;WAP122;20:17:FF:FF:F1:22;-61
WIFI;13.676;64564.760;WAP123;20:17:FF:FF:F1:23;-57
WIFI;13.676;64564.760;WAP318;20:17:FF:FF:F3:18;-71
WIFI;13.676;64561.386;WAP067;20:17:FF:FF:F0:67;-72
WIFI;13.676;64564.760;WAP267;20:17:FF:FF:F2:67;-75
WIFI;13.676;64564.760;WAP111;20:17:FF:FF:F1:11;-81
WIFI;13.676;64564.760;WAP266;20:17:FF:FF:F2:66;-89
WIFI;13.676;64564.760;WAP108;20:17:FF:FF:F1:08;-75
WIFI;13.676;64564.760;WAP312;20:17:FF:FF:F3:12;-74
WIFI;13.676;64564.760;WAP315;20:17:FF:FF:F3:15;-78
WIFI;13.676;64564.760;WAP066;20:17:FF:FF:F0:66;-87
WIFI;13.676;64564.760;WAP281;20:17:FF:FF:F2:81;-76
WIFI;13.676;64564.760;WAP025;20:17:FF:FF:F0:25;-86
WIFI;13.676;64564.760;WAP012;20:17:FF:FF:F0:12;-77
WIFI;13.676;64564.760;WAP078;20:17:FF:FF:F0:78;-75
WIFI;13.676;64564.760;WAP105;20:17:FF:FF:F1:05;-80
WIFI;13.676;64561.386;WAP077;20:17:FF:FF:F0:77;-85
WIFI;13.676;64564.760;WAP015;20:17:FF:FF:F0:15;-79
WIFI;13.676;64564.760;WAP309;20:17:FF:FF:F3:09;-80
WIFI;13.676;64561.386;WAP272;20:17:FF:FF:F2:72;-90
WIFI;13.676;64564.760;WAP165;20:17:FF:FF:F1:65;-75
WIFI;13.676;64564.760;WAP181;20:17:FF:FF:F1:81;-86
WIFI;13.676;64554.632;WAP070;20:17:FF:FF:F0:70;-82
WIFI;13.676;64561.386;WAP159;20:17:FF:FF:F1:59;-86
WIFI;13.676;64564.760;WAP127;20:17:FF:FF:F1:27;-85
WIFI;13.676;64558.015;WAP180;20:17:FF:FF:F1:80;-75
WIFI;13.676;64564.760;WAP044;20:17:FF:FF:F0:44;-86
WIFI;13.676;64554.632;WAP076;20:17:FF:FF:F0:76;-88
WIFI;13.676;64564.760;WAP051;20:17:FF:FF:F0:51;-88
WIFI;13.676;64554.632;WAP316;20:17:FF:FF:F3:16;-87
WIFI;13.676;64564.760;WAP125;20:17:FF:FF:F1:25;-83
WIFI;13.676;64554.632;WAP280;20:17:FF:FF:F2:80;-90
WIFI;13.676;64561.386;WAP133;20:17:FF:FF:F1:33;-86
WIFI;13.676;64564.760;WAP132;20:17:FF:FF:F1:32;-84
WIFI;13.676;64564.760;WAP211;20:17:FF:FF:F2:11;-84
WIFI;13.676;64561.386;WAP126;20:17:FF:FF:F1:26;-85
WIFI;13.676;64561.386;WAP124;20:17:FF:FF:F1:24;-87
WIFI;13.676;64561.386;WAP079;20:17:FF:FF:F0:79;-89
WIFI;13.676;64561.386;WAP232;20:17:FF:FF:F2:32;-88
WIFI;13.676;64561.386;WAP227;20:17:FF:FF:F2:27;-90
WIFI;13.676;64564.760;WAP006;20:17:FF:FF:F0:06;-90
WIFI;13.676;64564.760;WAP320;20:17:FF:FF:F3:20;-84
WIFI;13.676;64564.760;WAP279;20:17:FF:FF:F2:79;-86
ACCE;13.703;64564.810;-0.56503;7.50822;4.13718;3
MAGN;13.703;64564.818;9.37500;-10.81250;-39.75000;3
GYRO;13.703;64564.818;1.20340;-1.10811;-4.36402;3
PRES;13.703;64564.818;1013.8345;3
ACCE;13.703;64564.820;-0.74699;7.05811;4.38618;3
AHRS;13.704;64564.821;66.2560;7.6100;2.5811;0.54392;0.06784;0.05508;3
GYRO;13.704;64564.826;1.22417;-1.19607;-4.42877;3
ACCE;13.704;64564.830;-1.12049;6.64630;4.56814;3
MAGN;13.708;64564.837;9.93750;-11.56250;-39.31250;3
GYRO;13.708;64564.837;1.27426;-1.23150;-4.53629;3
PRES;13.709;64564.838;1013.8364;3
ACCE;13.709;64564.840;-1.69509;6.32069;4.65433;3
AHRS;13.710;64564.841;65.9651;16.9986;-9.0130;0.54648;0.08129;0.01503;3
LIGH;13.710;64564.842;8936.0;3
GYRO;13.720;64564.846;1.34513;-1.23028;-4.64991;3
ACCE;13.720;64564.850;-2.31759;6.12916;4.55856;3
MAGN;13.726;64564.857;10.37500;-12.31250;-39.00000;3
GYRO;13.726;64564.857;1.42454;-1.20585;-4.73543;3
PRES;13.727;64564.858;1013.8208;3
ACCE;13.730;64564.861;-2.89220;6.12916;4.43406;3
AHRS;13.731;64564.861;65.2811;27.8638;-22.0298;0.55259;0.09899;-0.02869;3
GYRO;13.735;64564.866;1.51006;-1.17286;-4.77819;3
ACCE;13.742;64564.870;-3.30400;6.16746;4.32872;3
MAGN;13.746;64564.877;11.18750;-12.50000;-38.87500;3
GYRO;13.746;64564.877;1.60413;-1.14598;-4.78918;3
PRES;13.747;64564.878;1013.8145;3
ACCE;13.749;64564.880;-3.76368;6.32069;4.05099;3
AHRS;13.749;64564.881;62.7208;37.7557;-34.6812;0.55239;0.11696;-0.08009;3
GYRO;13.755;64564.886;1.70676;-1.08612;-4.78552;3
ACCE;13.759;64564.890;-4.20422;6.45477;3.90734;3
MAGN;13.766;64564.897;11.75000;-12.93750;-38.56250;3
GYRO;13.767;64564.898;1.82404;-0.98349;-4.76841;3
PRES;13.767;64564.898;1013.8301;3
ACCE;13.769;64564.900;-4.41491;6.63673;3.77326;3
AHRS;13.769;64564.901;60.1313;46.9153;-46.1654;0.55786;0.13674;-0.12780;3
GYRO;13.775;64564.906;1.95477;-0.87598;-4.74154;3
ACCE;13.779;64564.910;-4.79798;6.78996;3.52426;3
MAGN;13.786;64564.917;12.50000;-13.12500;-38.00000;3
GYRO;13.786;64564.917;2.08305;-0.81367;-4.70855;3
PRES;13.786;64564.918;1013.8291;3
ACCE;13.789;64564.920;-5.37259;6.89530;3.27527;3
AHRS;13.789;64564.921;56.7490;53.6451;-55.4507;0.56012;0.15413;-0.17548;3
GYRO;13.795;64564.926;2.19301;-0.82467;-4.64868;3
ACCE;13.799;64564.930;-6.03339;6.81869;2.87304;3
MAGN;13.806;64564.937;13.31250;-13.31250;-37.81250;3
GYRO;13.806;64564.937;2.27731;-0.89309;-4.54850;3
PRES;13.806;64564.938;1013.8286;3
ACCE;13.809;64564.940;-6.64630;6.60800;2.57616;3
AHRS;13.810;64564.941;53.3678;59.9741;-63.7826;0.56617;0.17368;-0.21829;3
GYRO;13.815;64564.947;2.33473;-0.96028;-4.41656;3
ACCE;13.819;64564.950;-6.99107;6.29196;2.30801;3
MAGN;13.826;64564.957;14.75000;-13.62500;-37.50000;3
GYRO;13.826;64564.958;2.36283;-0.99693;-4.27239;3
PRES;13.827;64564.958;1013.8403;3
ACCE;13.829;64564.960;-6.81869;5.89931;2.47082;3
AHRS;13.830;64564.961;49.3546;65.2705;-71.7857;0.57213;0.19086;-0.26622;3
GYRO;13.835;64564.966;2.38115;-0.98227;-4.15022;3
ACCE;13.839;64564.970;-6.41646;5.46836;2.64320;3
MAGN;13.846;64564.977;15.31250;-14.06250;-37.25000;3
GYRO;13.846;64564.977;2.41170;-1.00548;-4.05370;3
PRES;13.846;64564.978;1013.8413;3
ACCE;13.849;64564.980;-6.54096;5.01825;2.43251;3
AHRS;13.849;64564.981;45.6948;69.0180;-77.8576;0.57696;0.20510;-0.30604;3
GYRO;13.855;64564.986;2.41170;-1.00548;-4.05370;3
ACCE;13.859;64564.990;-7.27837;4.75967;2.18351;3
MAGN;13.866;64564.997;16.18750;-15.12500;-36.62500;3
GYRO;13.866;64564.997;2.40070;-0.83322;-3.91198;3
PRES;13.866;64564.998;1013.8203;3
ACCE;13.869;64565.000;-7.91044;4.59687;2.15478;3
AHRS;13.869;64565.001;41.6992;71.7356;-83.6290;0.58003;0.21579;-0.34949;3
GYRO;13.875;64565.006;2.40925;-0.65729;-3.74338;3
ACCE;13.879;64565.010;-8.15944;4.57771;2.25055;3
MAGN;13.886;64565.017;17.43750;-16.06250;-35.87500;3
GYRO;13.886;64565.017;2.42636;-0.49969;-3.53569;3
PRES;13.886;64565.018;1013.8389;3
ACCE;13.889;64565.020;-8.37971;4.54898;2.27928;3
AHRS;13.890;64565.021;38.0492;74.0975;-88.3762;0.58356;0.22708;-0.38509;3
GYRO;13.895;64565.026;2.45079;-0.35308;-3.31089;3
ACCE;13.899;64565.030;-8.58082;4.31914;2.06859;3
MAGN;13.906;64565.037;18.56250;-16.37500;-35.31250;3
GYRO;13.906;64565.037;2.48500;-0.17104;-3.07876;3
PRES;13.906;64565.038;1013.8408;3
ACCE;13.909;64565.040;-8.59040;4.09887;1.92494;3
AHRS;13.909;64565.041;34.2505;76.1601;-93.0701;0.58724;0.23724;-0.42105;3
GYRO;13.915;64565.046;2.51799;0.04520;-2.84785;3
ACCE;13.919;64565.050;-8.51378;3.89776;1.86748;3
MAGN;13.926;64565.057;19.68750;-17.56250;-35.00000;3
GYRO;13.926;64565.057;2.53998;0.24679;-2.61939;3
PRES;13.926;64565.058;1013.8354;3
ACCE;13.929;64565.060;-8.39886;3.58173;1.86748;3
AHRS;13.930;64565.061;31.2983;78.2342;-96.9615;0.59360;0.24601;-0.44657;3
SOUN;13.934;172.45;0.00526;48.40
GYRO;13.935;64565.066;2.55830;0.40684;-2.41903;3
ACCE;13.939;64565.070;-8.32224;3.01669;1.62806;3
MAGN;13.946;64565.077;21.43750;-18.50000;-34.06250;3
GYRO;13.946;64565.078;2.58763;0.50335;-2.27853;3
PRES;13.947;64565.078;1013.8521;3
ACCE;13.949;64565.080;-8.36055;2.49955;1.14922;3
AHRS;13.949;64565.081;28.2505;80.3524;-101.1085;0.60160;0.25350;-0.47216;3
GYRO;13.955;64565.086;2.62306;0.55344;-2.19178;3
ACCE;13.959;64565.090;-8.45632;2.35589;0.80445;3
MAGN;13.966;64565.097;22.81250;-18.37500;-32.75000;3
GYRO;13.966;64565.097;2.64016;0.57666;-2.13314;3
PRES;13.966;64565.098;1013.8521;3
ACCE;13.969;64565.100;-8.80109;2.48997;0.36392;3
AHRS;13.970;64565.101;26.0583;82.4710;-104.2971;0.61110;0.26019;-0.48731;3
GYRO;13.975;64565.106;2.62428;0.56688;-2.05984;3
ACCE;13.979;64565.110;-9.19373;2.62405;-0.01915;3
MAGN;13.986;64565.117;24.06250;-19.00000;-31.75000;3
GYRO;13.986;64565.117;2.57174;0.52779;-1.95843;3
PRES;13.986;64565.118;1013.8472;3
ACCE;13.989;64565.120;-9.45231;2.57616;-0.31603;3
AHRS;13.989;64565.121;23.3592;84.7985;-108.1087;0.62234;0.26660;-0.50533;3
GYRO;13.995;64565.126;2.49844;0.49480;-1.82893;3
ACCE;13.999;64565.130;-9.44273;2.32716;-0.62249;3
MAGN;14.006;64565.137;25.37500;-19.93750;-30.25000;3
GYRO;14.006;64565.137;2.43857;0.56810;-1.69332;3
PRES;14.006;64565.138;1013.8345;3
ACCE;14.009;64565.140;-9.11712;2.25055;-0.60334;3
AHRS;14.009;64565.141;21.2241;86.6199;-111.1709;0.63194;0.27050;-0.51863;3
GYRO;14.015;64565.146;2.40559;0.76603;-1.57359;3
ACCE;14.019;64565.150;-8.78193;2.29843;-0.35434;3
MAGN;14.026;64565.157;26.50000;-20.25000;-28.50000;3
GYRO;14.026;64565.157;2.39948;1.02870;-1.46363;3
PRES;14.027;64565.158;1013.8394;3
ACCE;14.029;64565.160;-8.60955;2.26013;0.00000;3
AHRS;14.030;64565.161;19.0456;88.6480;-114.3611;0.64324;0.27402;-0.53027;3
GYRO;14.035;64565.166;2.41780;1.30359;-1.35612;3
ACCE;14.039;64565.170;-8.44674;2.00155;-0.25857;3
MAGN;14.046;64565.177;27.50000;-20.56250;-27.18750;3
GYRO;14.047;64565.177;2.44590;1.46974;-1.25838;3
PRES;14.047;64565.178;1013.8442;3
ACCE;14.049;64565.180;-8.88728;1.83875;-1.18752;3
AHRS;14.050;64565.181;17.2816;90.6663;-116.9853;0.65467;0.27742;-0.53670;3
GYRO;14.055;64565.186;2.44713;1.47341;-1.17775;3
ACCE;14.059;64565.190;-9.40442;1.88663;-1.84832;3
LIGH;14.060;64565.192;5099.0;3
MAGN;14.066;64565.197;28.25000;-21.50000;-25.81250;3
GYRO;14.066;64565.197;2.39948;1.41110;-1.09956;3
PRES;14.067;64565.198;1013.8359;3
ACCE;14.069;64565.200;-9.95030;2.01113;-2.67193;3
AHRS;14.069;64565.201;15.5057;93.4189;-119.9220;0.67067;0.28096;-0.53902;3
GYRO;14.075;64565.206;2.30907;1.27182;-0.99205;3
ACCE;14.079;64565.210;-10.54406;2.13563;-3.04542;3
MAGN;14.086;64565.217;29.62500;-21.81250;-23.87500;3
GYRO;14.086;64565.217;2.19789;1.08978;-0.86987;3
PRES;14.086;64565.218;1013.8438;3
ACCE;14.089;64565.220;-10.84095;2.30801;-3.05500;3
AHRS;14.089;64565.221;13.9616;95.6660;-122.4094;0.68402;0.28287;-0.54053;3
GYRO;14.095;64565.226;2.08916;0.95539;-0.74159;3
ACCE;14.099;64565.230;-10.46745;2.32716;-2.88262;3
MAGN;14.106;64565.237;30.62500;-22.43750;-22.12500;3
GYRO;14.106;64565.237;1.99997;0.91996;-0.42883;3
PRES;14.106;64565.238;1013.8418;3
ACCE;14.109;64565.240;-9.80665;2.26013;-2.51870;3
AHRS;14.110;64565.241;12.7133;98.0176;-124.8111;0.69848;0.28312;-0.53904;3
GYRO;14.115;64565.246;1.95233;0.97128;-0.42883;3
ACCE;14.119;64565.250;-9.10754;2.14520;-2.15478;3
MAGN;14.135;64565.265;31.62500;-22.75000;-20.37500;3
GYRO;14.135;64565.266;2.10626;1.47463;-0.07819;3
PRES;14.135;64565.266;1013.8447;3
ACCE;14.135;64565.267;-7.97748;1.28329;-1.87705;3
GYRO;14.136;64565.267;2.10626;1.47463;-0.07819;3
AHRS;14.137;64565.268;11.3525;100.2067;-127.8491;0.71362;0.27859;-0.53994;3
ACCE;14.140;64565.271;-7.62314;0.95768;-1.80044;3
MAGN;14.146;64565.277;32.50000;-23.37500;-18.12500;3
GYRO;14.147;64565.277;2.60106;2.32129;-0.05986;3
PRES;14.147;64565.278;1013.8369;3
ACCE;14.149;64565.280;-7.00065;0.44053;-1.50356;3
AHRS;14.150;64565.281;10.9470;101.4019;-129.0830;0.72149;0.27658;-0.53753;3
GYRO;14.155;64565.286;2.83686;2.53020;-0.18326;3
ACCE;14.159;64565.290;-6.73250;0.00958;-1.72383;3
MAGN;14.166;64565.297;33.62500;-24.12500;-15.87500;3
GYRO;14.167;64565.298;2.98591;2.37138;-0.35430;3
PRES;14.167;64565.298;1013.8320;3
ACCE;14.169;64565.300;-7.38372;-0.06704;-3.21781;3
AHRS;14.170;64565.301;10.1813;104.5345;-131.8172;0.74130;0.27198;-0.52782;3
GYRO;14.175;64565.306;3.03722;2.02685;-0.55955;3
ACCE;14.179;64565.310;-8.62870;0.26815;-4.65433;3
MAGN;14.186;64565.317;34.25000;-24.75000;-13.68750;3
GYRO;14.186;64565.317;3.01279;1.71653;-0.70983;3
PRES;14.186;64565.318;1013.8281;3
ACCE;14.190;64565.320;-9.48104;0.78530;-5.55455;3
AHRS;14.190;64565.321;8.3010;108.1192;-135.1526;0.76265;0.26876;-0.51879;3
GYRO;14.195;64565.326;2.93826;1.48196;-0.72815;3
ACCE;14.200;64565.330;-9.80665;1.35991;-6.19619;3
MAGN;14.206;64565.337;35.37500;-25.25000;-11.18750;3
GYRO;14.207;64565.338;2.83686;1.33291;-0.61331;3
PRES;14.207;64565.338;1013.8276;3
ACCE;14.209;64565.340;-9.95030;1.66636;-6.78996;3
AHRS;14.210;64565.341;6.2482;110.4977;-138.0461;0.77716;0.26470;-0.51541;3
GYRO;14.215;64565.346;2.73057;1.34513;-0.41661;3
ACCE;14.219;64565.350;-9.74919;1.69509;-7.29753;3
MAGN;14.226;64565.357;35.93750;-25.87500;-8.18750;3
GYRO;14.226;64565.357;2.64260;1.58703;-0.18815;3
PRES;14.226;64565.358;1013.8320;3
ACCE;14.229;64565.361;-9.15543;1.70467;-7.10599;3
AHRS;14.230;64565.361;4.8927;113.0849;-140.3449;0.79210;0.26059;-0.50608;3
GYRO;14.235;64565.366;2.57541;1.98287;0.03665;3
ACCE;14.239;64565.370;-8.23605;1.45567;-6.39731;3
MAGN;14.246;64565.377;36.68750;-26.18750;-5.12500;3
GYRO;14.247;64565.378;2.50210;2.38482;0.21014;3
PRES;14.247;64565.378;1013.8359;3
ACCE;14.249;64565.380;-6.95276;0.70868;-6.02381;3
AHRS;14.250;64565.381;3.4417;115.0437;-142.8775;0.80449;0.25312;-0.50075;3
GYRO;14.255;64565.386;2.39704;2.65849;0.29566;3
ACCE;14.259;64565.390;-6.26323;0.18196;-6.12916;3
MAGN;14.266;64565.397;37.37500;-26.37500;-2.12500;3
GYRO;14.266;64565.397;2.26142;2.64016;0.27245;3
PRES;14.267;64565.398;1013.8516;3
ACCE;14.269;64565.400;-6.79953;0.27773;-6.61757;3
AHRS;14.269;64565.401;2.6931;118.8830;-145.2154;0.82508;0.24592;-0.47899;3
GYRO;14.275;64565.406;2.11604;2.45934;0.15027;3
ACCE;14.279;64565.410;-7.61356;0.44053;-7.20176;3
MAGN;14.286;64565.417;37.43750;-26.18750;0.50000;3
GYRO;14.286;64565.417;1.95355;2.28952;0.00489;3
PRES;14.286;64565.418;1013.8452;3
ACCE;14.289;64565.420;-8.14986;0.78530;-7.24964;3
AHRS;14.290;64565.421;1.6183;121.9175;-147.3585;0.84088;0.23908;-0.46236;3
GYRO;14.295;64565.426;1.77395;2.16735;-0.05986;3
ACCE;14.299;64565.430;-7.91044;0.76614;-7.04853;3
MAGN;14.306;64565.437;37.56250;-26.06250;3.18750;3
GYRO;14.306;64565.437;1.60169;2.06961;-0.01100;3
PRES;14.306;64565.438;1013.8555;3
ACCE;14.309;64565.440;-7.15387;0.36392;-6.95276;3
AHRS;14.309;64565.441;0.7403;125.1313;-148.9989;0.85603;0.23432;-0.44243;3
GYRO;14.315;64565.446;1.48685;2.07205;0.09407;3
ACCE;14.319;64565.450;-6.19619;0.01915;-6.74207;3
MAGN;14.326;64565.457;37.68750;-26.06250;6.12500;3
GYRO;14.326;64565.457;1.46241;2.21744;0.18326;3
PRES;14.326;64565.458;1013.8496;3
ACCE;14.329;64565.460;-5.59285;-0.08619;-6.58884;3
AHRS;14.330;64565.461;-0.4012;127.4198;-150.2248;0.86606;0.23185;-0.42885;3
GYRO;14.335;64565.466;1.52228;2.42514;0.22969;3
ACCE;14.339;64565.470;-5.43963;-0.29688;-7.07726;3
MAGN;14.346;64565.477;37.75000;-25.93750;8.50000;3
GYRO;14.346;64565.477;1.62124;2.61206;0.24801;3
PRES;14.347;64565.478;1013.8394;3
ACCE;14.349;64565.480;-5.91847;-0.16281;-7.74764;3
AHRS;14.350;64565.481;-1.1312;130.6765;-151.3851;0.87954;0.22856;-0.40652;3
GYRO;14.355;64565.486;1.71042;2.79654;0.23824;3
ACCE;14.359;64565.490;-6.27281;0.22984;-8.50420;3
MAGN;14.366;64565.497;37.31250;-25.62500;11.25000;3
GYRO;14.366;64565.498;1.75318;2.97736;0.20403;3
PRES;14.367;64565.498;1013.8423;3
ACCE;14.369;64565.500;-6.15789;0.64165;-9.27035;3
AHRS;14.370;64565.501;-2.1382;133.6433;-152.9960;0.89201;0.22174;-0.38665;3
GYRO;14.375;64565.506;1.71409;3.14596;0.20036;3
ACCE;14.379;64565.510;-5.82270;0.53630;-9.86411;3
MAGN;14.386;64565.517;36.93750;-25.50000;14.18750;3
GYRO;14.386;64565.517;1.35246;3.57845;0.27611;3
PRES;14.386;64565.518;1013.8511;3
ACCE;14.389;64565.520;-5.58328;0.11492;-10.12268;3
AHRS;14.389;64565.521;-2.8483;137.7552;-154.2361;0.90706;0.21663;-0.35635;3
GYRO;14.395;64565.526;1.35246;3.57845;0.27611;3
ACCE;14.399;64565.530;-5.33428;-0.22027;-9.71088;3
MAGN;14.406;64565.537;35.68750;-25.62500;17.18750;3
GYRO;14.406;64565.538;0.83322;4.01583;0.39706;3
PRES;14.407;64565.538;1013.8408;3
ACCE;14.409;64565.541;-4.88417;-0.61292;-8.99262;3
AHRS;14.410;64565.541;-3.7920;141.8198;-155.5451;0.92077;0.21061;-0.32608;3
LIGH;14.411;64565.542;3252.0;3
GYRO;14.415;64565.546;0.65485;4.05737;0.46059;3
ACCE;14.419;64565.550;-4.30956;-0.79487;-8.42759;3
MAGN;14.426;64565.557;34.25000;-25.31250;19.50000;3
GYRO;14.426;64565.557;0.57544;4.01216;0.47037;3
PRES;14.426;64565.558;1013.8315;3
ACCE;14.429;64565.560;-3.79242;-0.88107;-8.40844;3
AHRS;14.430;64565.561;-4.1791;146.8016;-156.3703;0.93527;0.20628;-0.28659;3
GYRO;14.435;64565.566;0.58399;3.98895;0.42516;3
ACCE;14.441;64565.570;-3.06458;-0.96726;-8.66701;3
GNSS;14.442;1491384200.962;39.993724;-0.073848;111.498;39.363;16.0;0.2;16;14
GNSS;14.443;1491384200.962;39.993724;-0.073848;111.498;39.363;16.0;0.2;16;14
MAGN;14.446;64565.577;32.50000;-25.12500;22.00000;3
GYRO;14.446;64565.578;0.65485;3.99750;0.31765;3
PRES;14.446;64565.578;1013.8394;3
ACCE;14.450;64565.580;-2.30801;-0.71826;-9.10754;3
AHRS;14.451;64565.582;-4.4433;151.3808;-157.2278;0.94730;0.20054;-0.24953;3
GYRO;14.455;64565.586;0.75747;4.01705;0.16249;3
ACCE;14.459;64565.590;-1.57060;-0.57461;-9.64384;3
MAGN;14.466;64565.598;30.93750;-24.81250;23.93750;3
GYRO;14.467;64565.598;0.85399;4.07081;-0.02321;3
PRES;14.467;64565.598;1013.8423;3
ACCE;14.469;64565.600;-0.95768;-0.79487;-10.23761;3
AHRS;14.469;64565.601;-4.8763;156.9434;-157.6899;-0.95880;-0.19773;0.20396;3
GYRO;14.478;64565.606;0.90897;4.15877;-0.21869;3
ACCE;14.479;64565.610;-0.60334;-1.08218;-10.66856;3
SOUN;14.484;157.48;0.00481;47.62
MAGN;14.486;64565.617;29.12500;-24.93750;26.25000;3
GYRO;14.486;64565.617;0.90775;4.27606;-0.37507;3
PRES;14.486;64565.618;1013.8521;3
ACCE;14.489;64565.620;-0.47884;-1.30245;-10.52491;3
AHRS;14.495;64565.621;-5.7377;161.3720;-158.0599;-0.96603;-0.19550;0.16809;3
GYRO;14.496;64565.626;0.87842;4.37502;-0.45815;3
ACCE;14.499;64565.630;-0.35434;-1.55144;-10.27591;3
MAGN;14.506;64565.637;27.31250;-24.56250;28.31250;3
GYRO;14.506;64565.637;0.84299;4.39456;-0.52168;3
PRES;14.506;64565.638;1013.8564;3
ACCE;14.509;64565.640;-0.24900;-1.74298;-10.48660;3
AHRS;14.510;64565.641;-6.8214;167.2082;-157.6758;-0.97197;-0.19854;0.12054;3
GYRO;14.515;64565.646;0.81734;4.36280;-0.61453;3
ACCE;14.519;64565.650;-0.04788;-1.71425;-10.63983;3
MAGN;14.526;64565.657;25.50000;-24.12500;30.37500;3
GYRO;14.526;64565.657;0.80146;4.27972;-0.73915;3
PRES;14.527;64565.658;1013.8506;3
ACCE;14.530;64565.661;0.01915;-1.52271;-10.82179;3
AHRS;14.530;64565.661;-7.8688;172.3139;-157.3360;-0.97509;-0.20010;0.07901;3
GYRO;14.535;64565.666;0.77213;4.08302;-0.86254;3
ACCE;14.539;64565.670;0.22027;-1.38864;-11.22402;3
MAGN;14.546;64565.677;23.43750;-23.62500;32.56250;3
GYRO;14.547;64565.677;0.73426;3.88266;-0.97738;3
PRES;14.547;64565.678;1013.8521;3
ACCE;14.549;64565.680;0.59376;-1.57060;-11.40598;3
AHRS;14.550;64565.681;-8.7814;177.5644;-156.5477;-0.97570;-0.20418;0.03630;3
GYRO;14.555;64565.686;0.69150;3.77026;-1.06901;3
ACCE;14.559;64565.690;0.79487;-1.64721;-11.27190;3
MAGN;14.566;64565.697;21.18750;-23.00000;34.93750;3
GYRO;14.567;64565.697;0.64874;3.78126;-1.08856;3
PRES;14.567;64565.698;1013.8535;3
ACCE;14.569;64565.700;0.98641;-2.10690;-11.05163;3
AHRS;14.569;64565.701;-9.6268;-177.8062;-155.4821;-0.97391;-0.20997;-0.00083;3
GYRO;14.575;64565.706;0.58399;3.87655;-1.05313;3
ACCE;14.579;64565.710;1.27372;-2.54743;-11.03248;3
MAGN;14.586;64565.717;19.50000;-22.18750;36.68750;3
GYRO;14.586;64565.717;0.45937;4.01583;-1.02014;3
PRES;14.586;64565.718;1013.8467;3
ACCE;14.589;64565.720;1.64721;-2.38462;-10.37168;3
AHRS;14.589;64565.721;-10.3166;-173.3927;-154.2830;-0.97051;-0.21622;-0.03598;3
GYRO;14.595;64565.726;0.32132;4.10013;-0.99938;3
ACCE;14.599;64565.730;2.16436;-1.85790;-9.58638;3
MAGN;14.606;64565.737;17.00000;-21.12500;38.56250;3
GYRO;14.606;64565.737;0.23702;3.98651;-0.99205;3
PRES;14.606;64565.738;1013.8516;3
ACCE;14.609;64565.741;2.80600;-1.54187;-9.31823;3
AHRS;14.610;64565.741;-10.6629;-168.5753;-153.0874;-0.96568;-0.22155;-0.07487;3
GYRO;14.615;64565.746;0.24190;3.67619;-0.99938;3
ACCE;14.619;64565.750;3.39977;-1.86748;-9.72046;3
MAGN;14.628;64565.759;14.31250;-20.50000;39.75000;3
GYRO;14.628;64565.759;0.33720;3.32066;-1.04336;3
PRES;14.629;64565.760;1013.8472;3
ACCE;14.629;64565.760;3.60088;-2.03986;-10.25676;3
AHRS;14.630;64565.761;-10.5258;-163.1050;-151.7750;-0.95854;-0.22710;-0.11975;3
GYRO;14.635;64565.766;0.46914;3.11053;-1.12888;3
ACCE;14.639;64565.770;3.76368;-2.08774;-10.86968;3
MAGN;14.646;64565.777;11.93750;-19.81250;40.93750;3
GYRO;14.646;64565.778;0.57421;3.24247;-1.30236;3
PRES;14.646;64565.778;1013.8540;3
ACCE;14.649;64565.780;3.77326;-2.12605;-11.19529;3
AHRS;14.649;64565.781;-10.7879;-160.0257;-149.2317;-0.94968;-0.24439;-0.14191;3
GYRO;14.655;64565.786;0.57421;3.24247;-1.30236;3
ACCE;14.659;64565.790;3.70622;-2.06859;-11.07079;3
MAGN;14.666;64565.797;9.43750;-18.87500;41.93750;3
GYRO;14.666;64565.797;0.30177;3.54913;-1.28404;3
PRES;14.666;64565.798;1013.8535;3
ACCE;14.669;64565.800;3.68707;-1.83875;-10.65899;3
AHRS;14.669;64565.801;-10.8309;-156.4628;-147.8004;-0.94172;-0.25178;-0.16946;3
GYRO;14.675;64565.806;0.14416;3.63220;-1.19363;3
ACCE;14.679;64565.810;3.91691;-1.50356;-10.10353;3
MAGN;14.686;64565.817;6.31250;-18.37500;42.50000;3
GYRO;14.686;64565.817;0.03910;3.61754;-1.09223;3
PRES;14.686;64565.818;1013.8506;3
ACCE;14.689;64565.820;4.39575;-1.44610;-9.83538;3
AHRS;14.690;64565.821;-10.7541;-152.4024;-145.2455;-0.92941;-0.26743;-0.19944;3
GYRO;14.695;64565.826;0.00367;3.57356;-1.03481;3
ACCE;14.699;64565.830;4.84586;-1.38864;-9.72046;3
MAGN;14.706;64565.837;4.37500;-18.06250;42.93750;3
GYRO;14.706;64565.837;0.01955;3.56379;-1.02503;3
PRES;14.706;64565.838;1013.8491;3
ACCE;14.709;64565.840;5.18105;-1.42694;-9.59596;3
AHRS;14.710;64565.841;-10.0518;-148.7060;-144.4025;-0.92055;-0.27072;-0.23003;3
GYRO;14.715;64565.846;0.03910;3.59311;-1.04091;3
ACCE;14.719;64565.850;5.43963;-1.48441;-9.45231;3
MAGN;14.726;64565.857;2.25000;-18.00000;43.06250;3
GYRO;14.727;64565.858;0.03176;3.64809;-1.06046;3
PRES;14.727;64565.858;1013.8486;3
ACCE;14.729;64565.860;5.93762;-1.60890;-9.24162;3
AHRS;14.729;64565.861;-9.6472;-144.5013;-142.3135;-0.90644;-0.28225;-0.26163;3
GYRO;14.735;64565.866;-0.00855;3.72017;-1.08490;3
ACCE;14.739;64565.870;6.36858;-1.53229;-8.78193;3
MAGN;14.746;64565.877;0.06250;-17.81250;42.75000;3
GYRO;14.746;64565.877;-0.05864;3.77393;-1.09711;3
PRES;14.746;64565.878;1013.8442;3
ACCE;14.749;64565.880;6.88572;-1.38864;-8.21690;3
AHRS;14.750;64565.881;-9.0005;-140.9504;-141.6387;-0.89605;-0.28393;-0.29039;3
GYRO;14.755;64565.886;-0.07941;3.78736;-1.09467;3
ACCE;14.759;64565.890;7.24007;-1.33118;-7.99663;3
LIGH;14.760;64565.892;1929.0;3
MAGN;14.766;64565.897;-2.31250;-18.18750;42.31250;3
GYRO;14.766;64565.897;-0.05131;3.78003;-1.10322;3
PRES;14.766;64565.898;1013.8521;3
ACCE;14.769;64565.900;7.46991;-1.16837;-7.87214;3
AHRS;14.770;64565.901;-8.3598;-136.7164;-139.8053;-0.87982;-0.29330;-0.32214;3
GYRO;14.775;64565.906;0.00855;3.77393;-1.13010;3
ACCE;14.779;64565.910;7.68060;-1.13964;-7.83383;3
MAGN;14.786;64565.917;-4.43750;-18.43750;42.00000;3
GYRO;14.786;64565.917;0.05620;3.76782;-1.17164;3
PRES;14.786;64565.918;1013.8452;3
ACCE;14.789;64565.920;7.66145;-1.03430;-7.70933;3
AHRS;14.789;64565.921;-7.3944;-132.6308;-139.1150;-0.86536;-0.29491;-0.35500;3
GYRO;14.795;64565.926;0.06842;3.74094;-1.21440;3
ACCE;14.799;64565.930;7.83383;-1.04387;-7.69975;3
MAGN;14.806;64565.937;-6.81250;-18.62500;41.06250;3
GYRO;14.806;64565.937;0.04276;3.72383;-1.24494;3
PRES;14.806;64565.938;1013.8647;3
ACCE;14.809;64565.940;8.23605;-0.98641;-7.46033;3
AHRS;14.810;64565.941;-6.6358;-128.3964;-137.3752;-0.84649;-0.30320;-0.38587;3
GYRO;14.815;64565.946;-0.01955;3.71284;-1.28037;3
ACCE;14.819;64565.950;8.85855;-0.83318;-6.96234;3
MAGN;14.826;64565.957;-9.00000;-18.75000;40.75000;3
GYRO;14.826;64565.957;-0.08674;3.69329;-1.33413;3
PRES;14.827;64565.958;1013.8584;3
ACCE;14.829;64565.960;9.25119;-0.70868;-6.43561;3
AHRS;14.829;64565.961;-5.5973;-124.6965;-136.7826;-0.83090;-0.30475;-0.41504;3
GYRO;14.835;64565.966;-0.13195;3.66641;-1.40988;3
ACCE;14.839;64565.970;9.46189;-0.47884;-6.10043;3
MAGN;14.846;64565.977;-11.25000;-19.00000;39.75000;3
GYRO;14.846;64565.978;-0.14172;3.65786;-1.48685;3
PRES;14.846;64565.978;1013.8403;3
ACCE;14.849;64565.980;9.59596;-0.34477;-5.89931;3
AHRS;14.850;64565.981;-4.4714;-120.5818;-135.2921;-0.81002;-0.31220;-0.44512;3
GYRO;14.855;64565.986;-0.10873;3.70307;-1.56381;3
ACCE;14.859;64565.990;9.25119;-0.30646;-6.01423;3
MAGN;14.866;64565.997;-13.18750;-19.06250;38.56250;3
GYRO;14.866;64565.997;-0.06842;3.81302;-1.63345;3
PRES;14.866;64565.998;1013.8359;3
ACCE;14.869;64566.000;8.59997;-0.24900;-5.95677;3
AHRS;14.869;64566.001;-2.9091;-116.7794;-134.7772;-0.79103;-0.31505;-0.47538;3
GYRO;14.875;64566.006;-0.06597;3.96696;-1.65667;3
ACCE;14.879;64566.010;8.22648;-0.09577;-5.45878;3
MAGN;14.886;64566.017;-15.18750;-19.62500;36.93750;3
GYRO;14.886;64566.017;-0.11729;4.08913;-1.59925;3
PRES;14.886;64566.018;1013.8628;3
ACCE;14.889;64566.020;7.92960;0.00958;-4.90333;3
AHRS;14.889;64566.021;-1.3890;-112.5577;-133.4047;-0.76654;-0.32276;-0.50586;3
GYRO;14.895;64566.026;-0.19792;4.16732;-1.47096;3
ACCE;14.900;64566.030;7.94875;0.15323;-4.08930;3
MAGN;14.906;64566.037;-16.81250;-20.43750;35.00000;3
GYRO;14.906;64566.037;-0.28955;4.21131;-1.13743;3
PRES;14.906;64566.038;1013.8516;3
ACCE;14.909;64566.040;8.37013;0.45011;-3.13162;3
AHRS;14.910;64566.041;0.1549;-108.9521;-133.2826;-0.74686;-0.32341;-0.53386;3
GYRO;14.915;64566.046;-0.28955;4.21131;-1.13743;3
ACCE;14.919;64566.050;9.31823;0.58419;-2.15478;3
SOUN;14.925;132.98;0.00406;46.15
MAGN;14.926;64566.057;-18.62500;-21.31250;33.06250;3
GYRO;14.927;64566.058;-0.17226;3.99995;-0.99205;3
PRES;14.927;64566.058;1013.8521;3
ACCE;14.930;64566.060;9.57681;1.02472;-1.70467;3
AHRS;14.930;64566.061;1.3778;-104.0498;-132.7255;-0.71912;-0.32281;-0.56745;3
GYRO;14.935;64566.066;-0.17226;3.99995;-0.99205;3
ACCE;14.939;64566.070;9.53850;1.40779;-1.50356;3
MAGN;14.946;64566.077;-20.31250;-22.43750;31.31250;3
GYRO;14.947;64566.077;0.09896;3.79592;-0.98105;3
PRES;14.947;64566.078;1013.8584;3
ACCE;14.949;64566.080;9.60554;1.65679;-1.28329;3
AHRS;14.950;64566.081;2.6698;-99.7464;-132.6324;-0.69400;-0.32081;-0.59719;3
GYRO;14.955;64566.086;0.20403;3.72872;-0.96883;3
ACCE;14.959;64566.090;9.39485;1.53229;-1.08218;3
MAGN;14.966;64566.097;-21.93750;-23.25000;29.18750;3
GYRO;14.966;64566.097;0.24190;3.64442;-0.95051;3
PRES;14.967;64566.098;1013.8569;3
ACCE;14.969;64566.100;8.95431;1.33118;-1.01514;3
AHRS;14.970;64566.101;3.7027;-95.4678;-132.3812;-0.66792;-0.31847;-0.62466;3
GYRO;14.975;64566.106;0.22235;3.52469;-0.91508;3
ACCE;14.979;64566.110;8.68616;1.05345;-0.82361;3
MAGN;14.986;64566.117;-23.37500;-23.81250;27.12500;3
GYRO;14.987;64566.118;0.16493;3.37931;-0.88453;3
PRES;14.987;64566.118;1013.8594;3
ACCE;14.989;64566.121;8.77236;0.97683;-0.33519;3
AHRS;14.990;64566.121;4.9869;-91.5308;-132.0563;-0.64174;-0.31856;-0.64949;3
GYRO;14.995;64566.126;0.07941;3.19971;-0.88575;3
ACCE;14.999;64566.130;8.89685;0.90980;0.17238;3
MAGN;15.006;64566.137;-24.87500;-24.37500;25.06250;3
GYRO;15.006;64566.137;-0.00367;3.01523;-0.91263;3
PRES;15.006;64566.138;1013.8555;3
ACCE;15.009;64566.141;8.72447;1.37906;0.49799;3
AHRS;15.010;64566.141;5.9013;-87.9084;-131.8826;-0.61784;-0.31642;-0.67105;3
GYRO;15.015;64566.146;-0.06720;2.86740;-0.90530;3
ACCE;15.019;64566.150;8.67659;1.65679;0.92895;3
MAGN;15.026;64566.157;-25.75000;-24.93750;22.87500;3
GYRO;15.026;64566.157;-0.11484;2.75500;-0.85521;3
PRES;15.027;64566.158;1013.8594;3
ACCE;15.029;64566.160;8.55209;1.99198;1.09176;3
AHRS;15.030;64566.161;7.0425;-84.6441;-131.9483;-0.59531;-0.31509;-0.69087;3
GYRO;15.035;64566.166;-0.13317;2.71224;-0.78191;3
ACCE;15.040;64566.170;8.65743;2.14520;1.32160;3
MAGN;15.046;64566.177;-26.43750;-25.18750;21.06250;3
GYRO;15.046;64566.177;-0.13683;2.71713;-0.71227;3
PRES;15.047;64566.178;1013.8589;3
ACCE;15.049;64566.180;8.70532;2.30801;1.50356;3
AHRS;15.049;64566.181;8.0099;-81.3303;-132.2067;-0.57286;-0.31176;-0.71025;3
GYRO;15.055;64566.186;-0.15027;2.74523;-0.66829;3
ACCE;15.059;64566.190;8.69574;2.21224;1.55144;3
MAGN;15.066;64566.197;-27.12500;-25.93750;19.00000;3
GYRO;15.066;64566.197;-0.19059;2.77699;-0.63530;3
PRES;15.066;64566.198;1013.8608;3
ACCE;15.069;64566.200;8.84897;2.10690;2.01113;3
AHRS;15.069;64566.201;9.1679;-78.4695;-132.4178;-0.55193;-0.31098;-0.72686;3
GYRO;15.075;64566.206;-0.25168;2.78555;-0.61209;3
ACCE;15.079;64566.210;9.32781;2.01113;2.68151;3
MAGN;15.086;64566.217;-27.68750;-26.31250;17.06250;3
GYRO;15.086;64566.217;-0.31398;2.74278;-0.61331;3
PRES;15.086;64566.218;1013.8647;3
ACCE;15.089;64566.220;9.77792;1.95367;3.34231;3
AHRS;15.090;64566.221;9.7962;-75.2565;-132.7909;-0.53033;-0.30554;-0.74395;3
GYRO;15.095;64566.226;-0.34086;2.68659;-0.65973;3
ACCE;15.099;64566.230;9.96946;2.08774;3.87861;3
MAGN;15.106;64566.237;-27.93750;-26.62500;15.31250;3
GYRO;15.106;64566.238;-0.30910;2.66459;-0.74648;3
PRES;15.107;64566.238;1013.8525;3
ACCE;15.109;64566.241;9.74919;2.24097;4.12760;3
AHRS;15.110;64566.241;10.3741;-71.9788;-133.3223;-0.50836;-0.29901;-0.76093;3
LIGH;15.111;64566.242;2636.0;3
GYRO;15.115;64566.246;-0.23335;2.69025;-0.84055;3
ACCE;15.119;64566.250;9.02135;2.04944;3.88818;3
MAGN;15.134;64566.265;-27.93750;-27.06250;13.56250;3
AHRS;15.135;64566.266;11.2763;-67.5959;-134.1888;-0.47815;-0.29066;-0.78304;3
GYRO;15.136;64566.267;-0.03299;2.85274;-0.91996;3
PRES;15.136;64566.268;1013.8555;3
ACCE;15.137;64566.268;7.53695;2.34632;3.78284;3
GYRO;15.137;64566.268;-0.03299;2.85274;-0.91996;3
ACCE;15.139;64566.270;7.31668;2.45166;3.80199;3
MAGN;15.146;64566.277;-27.93750;-27.62500;11.62500;3
GYRO;15.146;64566.277;-0.00122;2.90650;-0.86132;3
PRES;15.147;64566.278;1013.8501;3
ACCE;15.149;64566.280;7.11557;2.53785;3.88818;3
AHRS;15.149;64566.281;12.1462;-65.4002;-134.4241;-0.46079;-0.29015;-0.79361;3
GYRO;15.155;64566.286;-0.05131;2.89550;-0.77213;3
ACCE;15.159;64566.290;6.96234;2.56658;3.98395;3
MAGN;15.167;64566.297;-27.81250;-28.06250;10.18750;3
GYRO;15.167;64566.298;-0.15149;2.85396;-0.70616;3
PRES;15.167;64566.298;1013.8467;3
ACCE;15.169;64566.300;6.87615;2.66235;3.78284;3
AHRS;15.170;64566.301;13.0376;-61.8360;-134.8786;-0.43406;-0.28580;-0.80951;3
GYRO;15.175;64566.306;-0.27122;2.79532;-0.64385;3
ACCE;15.179;64566.310;7.24007;2.60489;3.80199;3
MAGN;15.186;64566.317;-27.56250;-28.68750;8.25000;3
GYRO;15.186;64566.317;-0.56933;2.76722;-0.57421;3
PRES;15.187;64566.318;1013.8354;3
ACCE;15.189;64566.320;7.62314;2.46124;4.09887;3
AHRS;15.190;64566.321;14.0071;-58.8267;-135.3395;-0.41053;-0.28345;-0.82251;3
GYRO;15.195;64566.326;-0.56933;2.76722;-0.57421;3
ACCE;15.199;64566.330;7.75721;2.61447;4.54898;3
MAGN;15.206;64566.337;-27.12500;-29.12500;6.62500;3
GYRO;15.206;64566.337;-0.78313;2.85030;-0.67928;3
PRES;15.207;64566.338;1013.8481;3
ACCE;15.209;64566.340;7.55610;2.90177;4.85544;3
AHRS;15.210;64566.341;14.1857;-55.4609;-136.2496;-0.38778;-0.27347;-0.83653;3
GYRO;15.215;64566.346;-0.80146;2.98224;-0.72815;3
ACCE;15.219;64566.350;7.45076;2.83473;5.44920;3
MAGN;15.226;64566.357;-27.00000;-29.56250;4.68750;3
GYRO;15.226;64566.357;-0.76725;3.09953;-0.78435;3
PRES;15.226;64566.358;1013.8491;3
ACCE;15.229;64566.360;7.24964;2.71981;6.03339;3
AHRS;15.229;64566.361;14.5471;-52.3557;-137.3745;-0.36639;-0.26490;-0.84963;3
GYRO;15.235;64566.366;-0.68417;3.16184;-0.83689;3
ACCE;15.239;64566.370;7.00065;2.71024;6.42604;3
MAGN;15.246;64566.377;-26.56250;-29.68750;2.81250;3
GYRO;15.247;64566.378;-0.57544;3.16306;-0.86743;3
PRES;15.247;64566.378;1013.8491;3
ACCE;15.249;64566.380;6.82826;2.51870;6.77080;3
AHRS;15.250;64566.381;14.6627;-48.3272;-138.6951;-0.33884;-0.25214;-0.86519;3
GYRO;15.255;64566.386;-0.46304;3.10075;-0.90164;3
ACCE;15.259;64566.390;6.78038;2.12605;6.95276;3
MAGN;15.266;64566.397;-26.00000;-30.31250;0.56250;3
GYRO;15.266;64566.397;-0.36285;2.99324;-0.96150;3
PRES;15.267;64566.398;1013.8506;3
ACCE;15.269;64566.400;6.50265;1.86748;7.01980;3
AHRS;15.269;64566.401;14.8741;-44.6783;-139.8030;-0.31280;-0.24194;-0.87822;3
GYRO;15.275;64566.406;-0.27367;2.87229;-1.04580;3
ACCE;15.279;64566.410;6.01423;1.91536;6.84742;3
MAGN;15.286;64566.417;-25.00000;-30.93750;-1.50000;3
GYRO;15.286;64566.417;-0.20036;2.76966;-1.12277;3
PRES;15.286;64566.418;1013.8413;3
ACCE;15.289;64566.420;5.50666;2.00155;6.46434;3
AHRS;15.289;64566.421;15.2988;-40.9849;-140.9033;-0.28525;-0.23360;-0.89046;3
GYRO;15.295;64566.426;-0.17104;2.69880;-1.17042;3
ACCE;15.299;64566.430;4.86502;2.06859;6.18662;3
MAGN;15.306;64566.437;-24.06250;-31.50000;-4.12500;3
GYRO;15.306;64566.437;-0.21869;2.64260;-1.18386;3
PRES;15.306;64566.438;1013.8389;3
ACCE;15.309;64566.440;4.18506;2.25055;5.99508;3
AHRS;15.310;64566.441;15.6927;-37.7668;-142.0406;-0.26117;-0.22642;-0.90073;3
GYRO;15.315;64566.446;-0.36285;2.54486;-1.13499;3
ACCE;15.319;64566.450;3.21781;2.70066;6.05254;3
MAGN;15.326;64566.457;-22.81250;-32.12500;-6.31250;3
GYRO;15.326;64566.458;-0.61453;2.34694;-0.93707;3
PRES;15.326;64566.458;1013.8452;3
ACCE;15.329;64566.460;2.05901;2.59531;5.68862;3
AHRS;15.330;64566.461;16.2753;-34.4043;-143.3096;-0.23533;-0.22049;-0.91076;3
GYRO;15.335;64566.466;-0.92852;2.16735;-0.59987;3
ACCE;15.339;64566.470;1.95367;2.94966;5.76524;3
MAGN;15.346;64566.477;-21.50000;-32.87500;-8.06250;3
GYRO;15.347;64566.477;-1.19363;2.26875;-0.25656;3
PRES;15.347;64566.478;1013.8472;3
ACCE;15.349;64566.480;2.26013;3.39019;6.53138;3
AHRS;15.350;64566.481;16.8767;-30.4192;-144.7719;-0.20449;-0.21350;-0.92142;3
GYRO;15.355;64566.486;-1.37933;2.56075;-0.02443;3
ACCE;15.359;64566.490;2.58574;3.17950;7.23049;3
MAGN;15.366;64566.497;-20.31250;-32.75000;-9.87500;3
GYRO;15.366;64566.497;-1.45142;2.84908;0.10140;3
PRES;15.366;64566.498;1013.8403;3
ACCE;15.369;64566.500;3.07416;2.18351;8.06367;3
AHRS;15.370;64566.501;15.8220;-27.5678;-145.7084;-0.18610;-0.19730;-0.92887;3
GYRO;15.376;64566.507;-1.41965;3.03234;0.11118;3
ACCE;15.379;64566.510;3.53384;1.40779;8.58082;3
MAGN;15.386;64566.517;-19.87500;-32.50000;-11.62500;3
GYRO;15.386;64566.517;-1.35368;3.10564;-0.02932;3
PRES;15.387;64566.518;1013.8403;3
ACCE;15.389;64566.520;3.41892;1.30245;8.29351;3
AHRS;15.390;64566.521;14.2677;-23.8848;-146.3636;-0.16139;-0.17571;-0.93669;3
GYRO;15.395;64566.526;-1.32680;3.21559;-0.28466;3
ACCE;15.399;64566.530;2.70066;1.29287;8.85855;3
MAGN;15.406;64566.537;-18.93750;-32.18750;-13.37500;3
GYRO;15.406;64566.537;-1.36223;3.34265;-0.55222;3
PRES;15.407;64566.538;1013.8452;3
ACCE;15.410;64566.541;2.25055;1.33118;9.75877;3
AHRS;15.410;64566.541;12.8380;-20.2056;-146.9579;-0.13582;-0.15509;-0.94351;3
GYRO;15.415;64566.546;-1.40743;3.24247;-0.75259;3
ACCE;15.419;64566.550;2.24097;1.25456;10.49618;3
MAGN;15.426;64566.557;-17.81250;-31.62500;-15.12500;3
GYRO;15.426;64566.557;-1.41599;2.89917;-0.90408;3
PRES;15.427;64566.558;1013.8403;3
ACCE;15.429;64566.560;2.22182;1.34075;10.83137;3
AHRS;15.429;64566.561;11.2172;-15.8872;-148.0847;-0.10562;-0.13088;-0.95139;3
GYRO;15.435;64566.566;-1.37689;2.44102;-1.07390;3
ACCE;15.441;64566.570;2.03028;1.35033;10.40041;3
GNSS;15.441;1491384201.960;39.993728;-0.073840;118.429;52.880;16.0;0.2;16;14
MAGN;15.452;64566.577;-16.18750;-31.18750;-17.37500;3
GYRO;15.452;64566.578;-1.25716;1.49173;-1.43553;3
PRES;15.452;64566.578;1013.8369;3
ACCE;15.452;64566.580;1.58975;1.38864;9.87369;3
AHRS;15.453;64566.581;9.9010;-12.3096;-149.4752;-0.08046;-0.11089;-0.95803;3
GNSS;15.453;1491384201.960;39.993728;-0.073840;118.429;52.880;16.0;0.2;16;14
GYRO;15.455;64566.586;-1.25716;1.49173;-1.43553;3
ACCE;15.460;64566.590;0.95768;1.32160;9.50019;3
LIGH;15.461;64566.592;16133.0;3
MAGN;15.466;64566.597;-14.37500;-30.68750;-19.56250;3
GYRO;15.467;64566.598;-1.16187;0.84299;-1.56992;3
PRES;15.467;64566.598;1013.8335;3
ACCE;15.469;64566.600;1.04387;0.73741;9.28950;3
AHRS;15.470;64566.601;8.6904;-10.0881;-151.4841;-0.06638;-0.09474;-0.96431;3
GYRO;15.475;64566.606;-1.16431;0.63774;-1.58458;3
SOUN;15.475;154.44;0.00471;47.45
ACCE;15.479;64566.610;0.81403;0.52672;9.34696;3
MAGN;15.486;64566.617;-12.00000;-30.56250;-21.62500;3
GYRO;15.486;64566.617;-1.18386;0.50213;-1.60047;3
PRES;15.487;64566.618;1013.8389;3
ACCE;15.489;64566.620;0.61292;0.53630;9.29908;3
AHRS;15.490;64566.621;7.7331;-8.8842;-153.3872;-0.05973;-0.08321;-0.96922;3
GYRO;15.495;64566.626;-1.20340;0.45571;-1.61879;3
ACCE;15.499;64566.630;0.90022;0.47884;9.36612;3
MAGN;15.506;64566.637;-10.18750;-30.62500;-22.62500;3
GYRO;15.507;64566.638;-1.21929;0.46181;-1.67255;3
PRES;15.507;64566.638;1013.8506;3
ACCE;15.509;64566.640;1.23541;0.43096;9.46189;3
AHRS;15.510;64566.641;6.3344;-7.6314;-155.5399;-0.05326;-0.06795;-0.97443;3
GYRO;15.515;64566.646;-1.24617;0.46914;-1.78250;3
ACCE;15.519;64566.650;1.33118;0.37350;9.53850;3
MAGN;15.526;64566.657;-8.68750;-30.62500;-24.12500;3
GYRO;15.527;64566.658;-1.30236;0.45693;-1.95233;3
PRES;15.527;64566.658;1013.8423;3
ACCE;15.529;64566.660;1.51314;0.12450;9.41400;3
AHRS;15.530;64566.661;5.3465;-6.5332;-158.8553;-0.04741;-0.05622;-0.98085;3
GYRO;15.535;64566.666;-1.40377;0.39584;-2.19301;3
ACCE;15.539;64566.670;1.72383;-0.21069;9.25119;3
MAGN;15.546;64566.677;-7.18750;-30.50000;-25.43750;3
GYRO;15.547;64566.677;-1.54793;0.25779;-2.47156;3
PRES;15.547;64566.678;1013.8477;3
ACCE;15.551;64566.680;1.69509;-0.68953;9.31823;3
AHRS;15.551;64566.682;3.8365;-6.0709;-161.2902;-0.04679;-0.04158;-0.98505;3
GYRO;15.555;64566.686;-1.72264;0.00367;-2.73545;3
ACCE;15.559;64566.690;1.38864;-1.20668;9.27993;3
MAGN;15.566;64566.697;-5.62500;-30.25000;-26.31250;3
GYRO;15.567;64566.697;-1.91934;-0.30177;-2.95537;3
PRES;15.567;64566.698;1013.8364;3
ACCE;15.569;64566.700;1.07260;-1.51314;9.19373;3
AHRS;15.570;64566.701;2.4098;-5.2757;-165.3228;-0.04295;-0.02671;-0.99066;3
GYRO;15.575;64566.706;-2.12581;-0.56933;-3.10320;3
ACCE;15.579;64566.710;0.62249;-1.51314;9.41400;3
MAGN;15.586;64566.717;-4.00000;-29.68750;-27.18750;3
GYRO;15.586;64566.717;-2.31640;-0.82589;-3.13985;3
PRES;15.586;64566.718;1013.8315;3
ACCE;15.589;64566.720;-0.43096;-1.32160;9.56723;3
AHRS;15.590;64566.721;-0.1855;-5.5880;-168.9759;-0.04868;-0.00307;-0.99418;3
GYRO;15.595;64566.726;-2.43369;-0.92485;-3.04577;3
ACCE;15.599;64566.730;-0.59376;-0.86191;10.05565;3
MAGN;15.606;64566.737;-2.43750;-28.87500;-28.50000;3
GYRO;15.606;64566.737;-2.42147;-0.82833;-2.86129;3
PRES;15.607;64566.738;1013.8457;3
ACCE;15.609;64566.740;0.09577;-1.13964;9.72046;3
AHRS;15.610;64566.741;-2.4405;-6.3060;-173.7009;-0.05607;0.01821;-0.99669;3
GYRO;15.615;64566.746;-2.37504;-0.76236;-2.70858;3
ACCE;15.619;64566.750;0.65122;-1.54187;9.37569;3
MAGN;15.628;64566.759;-0.56250;-27.75000;-29.37500;3
GYRO;15.628;64566.759;-2.31884;-0.61453;-2.62061;3
PRES;15.628;64566.760;1013.8447;3
ACCE;15.629;64566.760;1.00556;-1.95367;9.30866;3
AHRS;15.630;64566.761;-5.2572;-6.9975;-177.6048;-0.06191;0.04449;-0.99681;3
GYRO;15.635;64566.766;-2.28586;-0.44715;-2.59862;3
ACCE;15.639;64566.770;1.09176;-2.11647;9.41400;3
MAGN;15.646;64566.777;0.68750;-26.25000;-30.37500;3
GYRO;15.646;64566.777;-2.29930;-0.28955;-2.61573;3
PRES;15.646;64566.778;1013.8433;3
ACCE;15.649;64566.780;1.18752;-2.27928;9.51935;3
AHRS;15.650;64566.781;-7.2055;-7.6438;178.7490;0.06583;-0.06342;0.99579;3
GYRO;15.655;64566.786;-2.34084;-0.14172;-2.65604;3
ACCE;15.659;64566.790;1.38864;-2.53785;9.69173;3
MAGN;15.666;64566.797;1.75000;-25.12500;-31.75000;3
GYRO;15.666;64566.797;-2.38604;-0.02688;-2.72446;3
PRES;15.666;64566.798;1013.8438;3
ACCE;15.669;64566.800;1.54187;-2.94008;9.77792;3
AHRS;15.669;64566.801;-9.6773;-8.2976;175.4296;0.06868;-0.08694;0.99328;3
GYRO;15.675;64566.806;-2.43002;0.03665;-2.82708;3
ACCE;15.679;64566.810;1.97282;-3.53384;9.73961;3
MAGN;15.686;64566.817;2.81250;-23.50000;-33.31250;3
GYRO;15.686;64566.817;-2.46667;0.05009;-2.97980;3
PRES;15.686;64566.818;1013.8516;3
ACCE;15.689;64566.820;2.74854;-4.05099;10.01734;3
AHRS;15.690;64566.821;-11.9728;-8.7696;171.2764;0.06791;-0.10947;0.98937;3
GYRO;15.695;64566.826;-2.50333;-0.03543;-3.20216;3
ACCE;15.699;64566.830;2.98796;-4.27126;10.24718;3
MAGN;15.706;64566.837;4.18750;-21.75000;-34.75000;3
GYRO;15.706;64566.837;-2.46423;-0.41783;-3.68718;3
PRES;15.706;64566.838;1013.8521;3
ACCE;15.709;64566.840;2.57616;-4.00311;10.29507;3
AHRS;15.710;64566.841;-14.7089;-9.9718;167.1127;0.07134;-0.13639;0.98303;3
GYRO;15.715;64566.846;-2.46423;-0.41783;-3.68718;3
ACCE;15.719;64566.850;2.12605;-3.35188;10.50576;3
MAGN;15.726;64566.857;5.50000;-20.06250;-36.25000;3
GYRO;15.726;64566.858;-2.15269;-0.54734;-3.76660;3
PRES;15.727;64566.858;1013.8525;3
ACCE;15.729;64566.860;1.58017;-2.65278;10.90798;3
AHRS;15.730;64566.861;-16.7794;-11.5621;161.7448;0.07536;-0.15913;0.97413;3
GYRO;15.735;64566.866;-1.92667;-0.54734;-3.61021;3
ACCE;15.739;64566.870;0.93853;-2.04944;10.98460;3
MAGN;15.746;64566.877;6.62500;-18.12500;-37.87500;3
GYRO;15.746;64566.877;-1.69210;-0.69394;-3.33899;3
PRES;15.746;64566.878;1013.8452;3
ACCE;15.749;64566.880;0.70868;-1.82917;10.64941;3
AHRS;15.750;64566.881;-17.9925;-13.2096;156.9628;0.08030;-0.17489;0.96497;3
GYRO;15.755;64566.886;-1.47829;-0.70860;-3.02012;3
ACCE;15.759;64566.890;1.13964;-2.32716;9.93115;3
MAGN;15.766;64566.897;8.06250;-16.25000;-39.50000;3
GYRO;15.767;64566.898;-1.31947;-0.68417;-2.73790;3
PRES;15.767;64566.898;1013.8462;3
ACCE;15.769;64566.900;1.86748;-3.08373;9.37569;3
AHRS;15.769;64566.901;-18.9994;-15.4738;152.2931;0.08976;-0.19058;0.95420;3
GYRO;15.775;64566.906;-1.24006;-0.67928;-2.54486;3
ACCE;15.779;64566.910;2.49955;-3.75411;8.91601;3
MAGN;15.786;64566.917;8.87500;-14.18750;-40.18750;3
GYRO;15.786;64566.917;-1.24739;-0.68906;-2.45568;3
PRES;15.786;64566.918;1013.8535;3
ACCE;15.789;64566.920;2.90177;-4.14676;8.67659;3
AHRS;15.790;64566.921;-19.4688;-16.8608;149.0970;0.09471;-0.19971;0.94632;3
GYRO;15.795;64566.926;-1.33046;-0.71227;-2.45934;3
ACCE;15.799;64566.930;3.14119;-4.41491;8.14029;3
MAGN;15.806;64566.937;9.37500;-12.31250;-41.12500;3
GYRO;15.807;64566.938;-1.46119;-0.71349;-2.53998;3
PRES;15.807;64566.938;1013.8506;3
ACCE;15.809;64566.940;3.44765;-4.57771;7.92960;3
AHRS;15.810;64566.941;-20.0086;-18.8469;145.5955;0.10334;-0.21140;0.93646;3
LIGH;15.811;64566.942;14906.0;3
GYRO;15.815;64566.946;-1.60780;-0.70616;-2.68536;3
ACCE;15.819;64566.950;3.91691;-4.72137;7.89129;3
MAGN;15.826;64566.957;9.31250;-10.37500;-41.87500;3
GYRO;15.826;64566.957;-1.73852;-0.72326;-2.87473;3
PRES;15.826;64566.958;1013.8423;3
ACCE;15.829;64566.960;4.31914;-4.82671;7.68060;3
AHRS;15.829;64566.961;-21.1168;-20.9338;142.2293;0.11066;-0.22829;0.92544;3
GYRO;15.835;64566.966;-1.83993;-0.70494;-3.07021;3
ACCE;15.839;64566.970;4.42448;-4.89375;8.07325;3
MAGN;15.846;64566.977;9.43750;-8.43750;-42.12500;3
GYRO;15.846;64566.977;-1.92178;-0.67073;-3.25347;3
PRES;15.846;64566.978;1013.8438;3
ACCE;15.849;64566.980;4.34787;-5.11401;8.26478;3
AHRS;15.849;64566.981;-21.7535;-23.2350;138.1037;0.11861;-0.24332;0.91192;3
GYRO;15.855;64566.986;-1.99509;-0.62553;-3.40863;3
ACCE;15.859;64566.990;4.09887;-5.19063;7.91044;3
MAGN;15.866;64566.997;9.37500;-5.93750;-42.12500;3
GYRO;15.866;64566.997;-2.04640;-0.52168;-3.51248;3
PRES;15.866;64566.998;1013.8315;3
ACCE;15.869;64567.000;3.55300;-5.00867;8.04452;3
AHRS;15.869;64567.001;-22.7411;-25.8403;133.4430;0.12542;-0.26315;0.89519;3
GYRO;15.875;64567.006;-2.07572;-0.43494;-3.53080;3
ACCE;15.879;64567.010;3.02627;-4.51068;8.12113;3
MAGN;15.886;64567.017;9.43750;-3.87500;-42.62500;3
GYRO;15.886;64567.017;-2.08061;-0.41172;-3.44528;3
PRES;15.886;64567.018;1013.8438;3
ACCE;15.889;64567.021;2.77727;-4.01268;8.03494;3
AHRS;15.890;64567.021;-23.0354;-28.3834;128.3204;0.13184;-0.27893;0.87631;3
GYRO;15.895;64567.026;-2.06717;-0.41294;-3.27302;3
ACCE;15.899;64567.030;2.74854;-3.51469;7.87214;3
MAGN;15.906;64567.037;9.43750;-1.68750;-43.06250;3
GYRO;15.906;64567.038;-2.04640;-0.43005;-3.04211;3
PRES;15.906;64567.038;1013.8447;3
ACCE;15.909;64567.040;2.93050;-3.27527;7.69018;3
AHRS;15.909;64567.041;-23.4453;-29.8878;123.7880;0.13024;-0.29211;0.85915;3
GYRO;15.915;64567.046;-2.03174;-0.42150;-2.79654;3
SOUN;15.916;149.90;0.00457;47.19
ACCE;15.919;64567.050;3.39019;-3.29442;7.53695;3
MAGN;15.926;64567.057;9.25000;0.37500;-43.06250;3
GYRO;15.926;64567.058;-2.04396;-0.40561;-2.59129;3
PRES;15.927;64567.058;1013.8467;3
ACCE;15.929;64567.060;4.13718;-3.69665;7.27837;3
AHRS;15.929;64567.061;-23.6950;-32.2032;119.1388;0.13413;-0.30756;0.83961;3
GYRO;15.935;64567.066;-2.11115;-0.41905;-2.46912;3
ACCE;15.939;64567.070;4.81713;-4.32872;7.19218;3
MAGN;15.946;64567.077;9.18750;2.43750;-43.37500;3
GYRO;15.946;64567.077;-2.21866;-0.41905;-2.44590;3
PRES;15.946;64567.078;1013.8408;3
ACCE;15.949;64567.080;5.21936;-4.86502;7.00065;3
AHRS;15.950;64567.081;-24.0586;-33.9549;115.1496;0.13418;-0.32138;0.82221;3
GYRO;15.955;64567.086;-2.32007;-0.39462;-2.50943;3
ACCE;15.959;64567.090;5.26724;-5.12359;6.70376;3
MAGN;15.966;64567.097;8.87500;4.50000;-43.37500;3
GYRO;15.966;64567.097;-2.37871;-0.30421;-2.60351;3
PRES;15.967;64567.098;1013.8525;3
ACCE;15.969;64567.100;4.99909;-5.09486;7.13472;3
AHRS;15.970;64567.101;-24.5684;-36.1324;110.9622;0.13504;-0.33837;0.80277;3
GYRO;15.975;64567.106;-2.38115;-0.21991;-2.68170;3
ACCE;15.979;64567.110;4.90333;-5.02782;7.06768;3
MAGN;15.986;64567.117;8.12500;6.43750;-43.25000;3
GYRO;15.986;64567.117;-2.24798;-0.18448;-2.78921;3
PRES;15.986;64567.118;1013.8604;3
ACCE;15.989;64567.120;5.12359;-4.88417;7.06768;3
AHRS;15.990;64567.121;-25.4310;-38.0736;106.6844;0.13102;-0.35688;0.78261;3
GYRO;15.995;64567.126;-2.24798;-0.18448;-2.78921;3
ACCE;15.999;64567.130;5.32470;-4.68306;7.44118;3
MAGN;16.006;64567.137;7.62500;8.81250;-42.50000;3
GYRO;16.006;64567.138;-1.95843;-0.06842;-2.89428;3
PRES;16.007;64567.138;1013.8555;3
ACCE;16.009;64567.140;5.50666;-4.57771;7.18261;3
AHRS;16.009;64567.141;-25.4481;-40.2443;102.0547;0.13082;-0.37184;0.75972;3
GYRO;16.015;64567.146;-1.81183;0.01588;-2.92971;3
ACCE;16.019;64567.150;5.60243;-4.56814;7.02938;3
MAGN;16.027;64567.157;7.31250;11.06250;-42.93750;3
GYRO;16.027;64567.158;-1.68477;0.10263;-2.94071;3
PRES;16.029;64567.158;1013.8481;3
ACCE;16.029;64567.160;5.47793;-4.42448;7.01980;3
AHRS;16.029;64567.161;-25.1239;-41.9108;97.5714;0.12877;-0.38279;0.73693;3
GYRO;16.035;64567.166;-1.58581;0.15027;-2.91505;3
ACCE;16.039;64567.170;5.39174;-4.10845;6.78996;3
MAGN;16.046;64567.177;7.12500;13.25000;-42.50000;3
GYRO;16.046;64567.177;-1.51617;0.16860;-2.86496;3
PRES;16.046;64567.178;1013.8447;3
ACCE;16.049;64567.180;5.61201;-3.80199;6.72292;3
AHRS;16.050;64567.181;-24.3180;-43.4601;93.5462;0.12971;-0.39045;0.71509;3
GYRO;16.055;64567.186;-1.46363;0.17226;-2.82098;3
ACCE;16.059;64567.190;6.11000;-3.62003;6.76123;3
MAGN;16.066;64567.197;6.37500;14.75000;-42.06250;3
GYRO;16.066;64567.197;-1.42454;0.14416;-2.80387;3
PRES;16.066;64567.198;1013.8379;3
ACCE;16.069;64567.200;6.20577;-3.46680;6.75165;3
AHRS;16.069;64567.201;-23.3146;-44.4419;89.7523;0.12878;-0.39444;0.69385;3
GYRO;16.075;64567.206;-1.39522;0.09652;-2.79654;3
ACCE;16.079;64567.210;6.06212;-3.35188;6.71334;3
MAGN;16.086;64567.217;6.18750;16.81250;-41.93750;3
GYRO;16.086;64567.217;-1.37933;0.02810;-2.77455;3
PRES;16.086;64567.218;1013.8496;3
ACCE;16.089;64567.220;6.21535;-3.36146;6.17704;3
AHRS;16.090;64567.221;-22.2009;-45.7184;85.9772;0.13015;-0.39981;0.67126;3
GYRO;16.095;64567.226;-1.38544;-0.01466;-2.73668;3
ACCE;16.099;64567.230;6.43561;-3.62003;5.92804;3
MAGN;16.106;64567.237;5.31250;18.00000;-42.12500;3
GYRO;16.106;64567.238;-1.39033;0.02688;-2.68659;3
PRES;16.106;64567.238;1013.8413;3
ACCE;16.109;64567.240;6.28239;-3.67749;6.04296;3
AHRS;16.109;64567.241;-20.9961;-46.8633;82.3798;0.13169;-0.40433;0.64866;3
GYRO;16.115;64567.246;-1.37689;0.10873;-2.60839;3
ACCE;16.119;64567.250;6.11000;-3.45723;6.19619;3
MAGN;16.135;64567.266;4.31250;19.93750;-41.25000;3
GYRO;16.135;64567.266;-1.31214;0.19181;-2.32251;3
PRES;16.135;64567.266;1013.8633;3
ACCE;16.136;64567.267;6.42604;-3.02627;6.46434;3
GYRO;16.136;64567.267;-1.31214;0.19181;-2.32251;3
AHRS;16.138;64567.269;-19.1982;-48.6135;77.0614;0.13394;-0.41216;0.61346;3
ACCE;16.140;64567.271;6.74207;-2.98796;6.47392;3
MAGN;16.146;64567.277;3.31250;21.31250;-40.81250;3
GYRO;16.146;64567.277;-1.25960;0.17471;-2.20156;3
PRES;16.146;64567.278;1013.8652;3
ACCE;16.149;64567.280;7.41245;-3.00712;6.67503;3
AHRS;16.150;64567.281;-18.6668;-48.6476;75.6228;0.13242;-0.41170;0.60402;3
GYRO;16.155;64567.286;-1.17286;0.19670;-2.15147;3
ACCE;16.159;64567.290;7.55610;-2.95923;7.01022;3
LIGH;16.160;64567.292;5743.0;3
MAGN;16.166;64567.297;2.75000;22.81250;-40.37500;3
GYRO;16.166;64567.297;-1.05069;0.23335;-2.15758;3
PRES;16.167;64567.298;1013.8501;3
ACCE;16.169;64567.300;7.41245;-2.99754;6.88572;3
AHRS;16.170;64567.301;-17.7153;-49.3531;72.6941;0.13179;-0.41518;0.58391;3
GYRO;16.176;64567.306;-0.91385;0.26634;-2.17468;3
ACCE;16.179;64567.310;7.39329;-3.18908;6.78038;3
MAGN;16.186;64567.317;1.56250;24.00000;-39.50000;3
GYRO;16.186;64567.317;-0.76236;0.32987;-2.17957;3
PRES;16.186;64567.318;1013.8506;3
ACCE;16.189;64567.320;7.79552;-3.39977;6.78996;3
AHRS;16.190;64567.321;-16.6035;-49.6295;70.0789;0.13113;-0.41526;0.56528;3
GYRO;16.195;64567.326;-0.60476;0.32376;-2.19178;3
ACCE;16.199;64567.330;8.01579;-3.22738;6.41646;3
MAGN;16.206;64567.337;0.87500;24.87500;-38.62500;3
GYRO;16.207;64567.338;-0.45571;0.27611;-2.21988;3
PRES;16.207;64567.338;1013.8511;3
ACCE;16.210;64567.340;7.86256;-2.96881;6.57927;3
AHRS;16.210;64567.341;-15.1891;-49.9124;67.5591;0.13294;-0.41424;0.54601;3
GYRO;16.215;64567.346;-0.30910;0.29322;-2.25165;3
ACCE;16.219;64567.350;7.69975;-2.64320;6.58884;3
MAGN;16.226;64567.357;0.18750;25.62500;-38.31250;3
GYRO;16.226;64567.357;-0.17349;0.35797;-2.26631;3
PRES;16.227;64567.358;1013.8569;3
ACCE;16.229;64567.360;7.66145;-2.26970;6.66546;3
AHRS;16.230;64567.361;-13.8618;-50.1040;65.5709;0.13571;-0.41258;0.52993;3
GYRO;16.235;64567.366;-0.05864;0.44471;-2.23821;3
ACCE;16.239;64567.370;7.65187;-2.20267;6.75165;3
MAGN;16.246;64567.377;-0.68750;25.93750;-38.18750;3
GYRO;16.247;64567.377;0.09285;0.49358;-2.12092;3
PRES;16.247;64567.378;1013.8428;3
ACCE;16.249;64567.380;7.59441;-2.12605;6.52181;3
AHRS;16.249;64567.381;-11.9800;-50.1024;63.6864;0.14187;-0.40761;0.51289;3
GYRO;16.255;64567.386;0.09285;0.49358;-2.12092;3
ACCE;16.259;64567.390;7.78594;-2.07817;6.33027;3
MAGN;16.266;64567.397;-1.50000;25.68750;-38.06250;3
GYRO;16.266;64567.397;0.20525;0.51557;-2.07572;3
PRES;16.267;64567.398;1013.8467;3
ACCE;16.269;64567.400;8.10198;-2.16436;6.52181;3
AHRS;16.270;64567.401;-10.1967;-49.7746;62.1863;0.14744;-0.40058;0.49865;3
GYRO;16.275;64567.406;0.29077;0.51801;-2.12948;3
ACCE;16.279;64567.410;8.18817;-2.06859;6.68461;3
MAGN;16.286;64567.417;-2.18750;25.37500;-38.18750;3
GYRO;16.287;64567.418;0.40195;0.54489;-2.21011;3
PRES;16.287;64567.418;1013.8418;3
ACCE;16.290;64567.421;8.31267;-1.88663;6.62715;3
AHRS;16.290;64567.421;-8.3370;-49.5593;59.5172;0.15019;-0.39565;0.47590;3
GYRO;16.295;64567.426;0.53267;0.64263;-2.30296;3
ACCE;16.299;64567.430;8.29351;-1.52271;6.65588;3
MAGN;16.306;64567.437;-2.50000;25.25000;-38.31250;3
GYRO;16.306;64567.438;0.67195;0.77580;-2.39459;3
PRES;16.307;64567.438;1013.8345;3
ACCE;16.310;64567.440;8.36055;-1.23541;7.02938;3
AHRS;16.310;64567.441;-6.5292;-49.3035;58.3287;0.15774;-0.38886;0.46292;3
GYRO;16.315;64567.446;0.77213;0.80146;-2.47400;3
ACCE;16.319;64567.450;8.61913;-1.06303;6.58884;3
MAGN;16.326;64567.457;-2.75000;24.25000;-38.18750;3
GYRO;16.326;64567.457;0.81123;0.79046;-2.54364;3
PRES;16.327;64567.458;1013.8389;3
ACCE;16.330;64567.460;8.56167;-0.88107;6.46434;3
AHRS;16.330;64567.461;-3.9359;-48.6039;56.1405;0.16592;-0.37765;0.44107;3
GYRO;16.335;64567.466;0.81856;0.81612;-2.61084;3
ACCE;16.339;64567.470;8.37971;-0.82361;6.54096;3
MAGN;16.346;64567.477;-3.00000;23.81250;-38.18750;3
GYRO;16.346;64567.477;0.81856;0.87720;-2.68536;3
PRES;16.346;64567.478;1013.8398;3
ACCE;16.349;64567.480;8.37971;-0.67995;6.50265;3
AHRS;16.350;64567.481;-1.5424;-48.1825;55.0761;0.17781;-0.36759;0.42690;3
GYRO;16.355;64567.486;0.83078;0.96517;-2.78188;3
ACCE;16.359;64567.490;8.42759;-0.44053;6.48350;3
MAGN;16.366;64567.497;-3.43750;23.81250;-38.62500;3
GYRO;16.366;64567.497;0.86865;1.08612;-2.91138;3
PRES;16.367;64567.498;1013.8394;3
ACCE;16.369;64567.500;8.17859;-0.17238;6.64630;3
AHRS;16.370;64567.501;1.2884;-47.2834;52.8601;0.18771;-0.35449;0.40369;3
GYRO;16.376;64567.506;0.93829;1.23761;-3.06410;3
ACCE;16.379;64567.510;7.65187;-0.00958;6.83784;3
MAGN;16.386;64567.517;-3.37500;22.93750;-38.75000;3
GYRO;16.386;64567.517;1.02503;1.38544;-3.21315;3
PRES;16.387;64567.518;1013.8486;3
ACCE;16.389;64567.520;7.03895;0.34477;6.99107;3
AHRS;16.390;64567.521;3.9982;-46.3243;51.5058;0.19968;-0.34012;0.38687;3
GYRO;16.395;64567.526;1.10444;1.48562;-3.33044;3
ACCE;16.399;64567.530;6.42604;0.93853;7.10599;3
MAGN;16.407;64567.537;-3.93750;21.62500;-39.25000;3
GYRO;16.407;64567.538;1.15576;1.49784;-3.40252;3
PRES;16.407;64567.538;1013.8379;3
ACCE;16.409;64567.540;5.97593;1.39821;7.01022;3
AHRS;16.410;64567.541;7.6051;-44.5220;49.0266;0.21268;-0.31846;0.36028;3
GYRO;16.415;64567.546;1.17897;1.47585;-3.42940;3
ACCE;16.419;64567.550;5.72693;1.70467;7.09641;3
MAGN;16.426;64567.557;-4.18750;20.56250;-39.81250;3
GYRO;16.427;64567.557;1.18141;1.44286;-3.42329;3
PRES;16.427;64567.558;1013.8325;3
ACCE;16.429;64567.560;5.56412;1.98240;6.92403;3
AHRS;16.430;64567.561;10.9538;-42.3988;47.1357;0.22549;-0.29436;0.33944;3
GYRO;16.435;64567.566;1.17042;1.41965;-3.40374;3
ACCE;16.439;64567.570;5.40132;2.01113;6.80911;3
GNSS;16.442;1491384202.968;39.993731;-0.073832;104.335;52.880;16.0;0.1;16;14
MAGN;16.447;64567.577;-4.31250;19.25000;-40.37500;3
GYRO;16.447;64567.578;1.15820;1.46485;-3.39519;3
PRES;16.447;64567.578;1013.8320;3
GNSS;16.448;1491384202.968;39.993731;-0.073832;104.335;52.880;16.0;0.1;16;14
ACCE;16.450;64567.580;5.33428;1.97282;6.83784;3
AHRS;16.451;64567.581;14.7481;-40.1989;44.3975;0.24036;-0.27001;0.31104;3
GYRO;16.455;64567.586;1.15209;1.57848;-3.42818;3
ACCE;16.460;64567.590;5.24809;2.10690;6.75165;3
MAGN;16.466;64567.597;-4.12500;17.81250;-41.00000;3
GYRO;16.466;64567.597;1.14232;1.74707;-3.52103;3
PRES;16.467;64567.598;1013.8428;3
SOUN;16.467;162.83;0.00497;47.91
ACCE;16.469;64567.600;5.19063;2.39420;6.65588;3
AHRS;16.470;64567.601;17.7156;-37.9750;42.3169;0.25183;-0.24725;0.29052;3
GYRO;16.475;64567.606;1.11544;1.93400;-3.66763;3
ACCE;16.479;64567.610;4.87459;2.81558;6.57927;3
MAGN;16.486;64567.617;-4.12500;16.62500;-41.87500;3
GYRO;16.486;64567.617;1.07390;2.10138;-3.84112;3
PRES;16.487;64567.618;1013.8350;3
ACCE;16.489;64567.620;4.33829;3.15077;6.69419;3
AHRS;16.490;64567.621;21.1839;-35.1150;39.3194;0.26480;-0.22028;0.26308;3
GYRO;16.495;64567.626;1.02748;2.23210;-3.99995;3
ACCE;16.499;64567.630;3.81157;3.42850;6.93361;3
MAGN;16.506;64567.637;-3.12500;15.43750;-42.56250;3
GYRO;16.506;64567.638;0.95661;2.33106;-4.23452;3
PRES;16.506;64567.638;1013.8350;3
ACCE;16.509;64567.640;3.16035;3.75411;7.11557;3
AHRS;16.510;64567.641;24.4488;-31.5048;36.1506;0.27605;-0.18900;0.23720;3
LIGH;16.510;64567.642;4397.0;3
GYRO;16.515;64567.646;0.95661;2.33106;-4.23452;3
ACCE;16.519;64567.650;2.46124;4.12760;7.35499;3
MAGN;16.526;64567.657;-2.12500;14.06250;-43.18750;3
GYRO;16.526;64567.658;0.96272;2.20156;-4.25773;3
PRES;16.527;64567.658;1013.8350;3
ACCE;16.529;64567.660;1.73340;4.49152;7.47949;3
AHRS;16.530;64567.661;27.8134;-26.9759;31.7956;0.28679;-0.15373;0.20465;3
GYRO;16.535;64567.666;0.96639;2.06472;-4.18565;3
ACCE;16.539;64567.670;1.13006;4.75967;7.68060;3
MAGN;16.546;64567.677;-1.12500;13.00000;-43.43750;3
GYRO;16.546;64567.678;0.97738;1.93522;-4.08547;3
PRES;16.547;64567.678;1013.8408;3
ACCE;16.549;64567.680;0.95768;4.91290;7.65187;3
AHRS;16.550;64567.681;31.0645;-21.1693;26.3577;0.29664;-0.11231;0.16804;3
GYRO;16.555;64567.686;1.00060;1.86680;-4.00117;3
ACCE;16.559;64567.690;1.29287;4.81713;7.67102;3
MAGN;16.566;64567.697;0.18750;11.62500;-43.75000;3
GYRO;16.566;64567.697;1.03725;1.85703;-3.96940;3
PRES;16.566;64567.698;1013.8418;3
ACCE;16.569;64567.700;1.28329;4.58729;7.69975;3
AHRS;16.569;64567.701;33.5315;-16.5703;21.6791;0.30630;-0.08183;0.13736;3
GYRO;16.575;64567.706;1.08123;1.87413;-3.97429;3
ACCE;16.579;64567.710;0.89064;4.29041;7.65187;3
MAGN;16.586;64567.717;1.87500;10.43750;-43.43750;3
GYRO;16.586;64567.717;1.13621;1.88757;-3.97429;3
PRES;16.586;64567.718;1013.8496;3
ACCE;16.589;64567.720;0.74699;4.29041;7.78594;3
AHRS;16.590;64567.721;35.4634;-11.3659;16.5149;0.31347;-0.04981;0.10628;3
GYRO;16.595;64567.726;1.23639;1.84237;-3.97673;3
ACCE;16.600;64567.730;0.74699;4.44364;8.02536;3
MAGN;16.606;64567.737;2.75000;10.00000;-43.25000;3
GYRO;16.607;64567.738;1.39766;1.76174;-4.02194;3
PRES;16.607;64567.738;1013.8398;3
ACCE;16.609;64567.740;0.35434;4.52983;8.24563;3
AHRS;16.610;64567.741;37.4513;-5.9303;11.1689;0.32385;-0.01756;0.07551;3
GYRO;16.615;64567.746;1.58947;1.69210;-4.11479;3
ACCE;16.619;64567.750;-0.26815;4.40533;8.03494;3
MAGN;16.629;64567.759;4.00000;9.06250;-43.12500;3
GYRO;16.629;64567.759;1.78495;1.62001;-4.22230;3
PRES;16.629;64567.760;1013.8491;3
ACCE;16.630;64567.760;-1.25456;4.18506;7.76679;3
AHRS;16.630;64567.761;38.8352;0.3320;4.7496;0.33205;0.01651;0.04004;3
GYRO;16.636;64567.766;1.96576;1.49051;-4.30538;3
ACCE;16.640;64567.770;-2.18351;4.04141;7.37414;3
MAGN;16.646;64567.777;5.31250;7.87500;-43.37500;3
GYRO;16.647;64567.777;2.14414;1.30725;-4.33470;3
PRES;16.647;64567.778;1013.8472;3
ACCE;16.649;64567.780;-3.08373;4.14676;7.15387;3
AHRS;16.650;64567.781;40.3572;5.5196;-0.5677;0.34477;0.04349;0.01196;3
GYRO;16.655;64567.786;2.30174;1.11666;-4.29805;3
ACCE;16.659;64567.790;-3.71580;4.43406;6.94318;3
MAGN;16.666;64567.797;6.68750;6.93750;-43.12500;3
GYRO;16.666;64567.797;2.43002;0.91141;-4.20397;3
PRES;16.667;64567.798;1013.8330;3
ACCE;16.669;64567.800;-4.14676;4.77883;6.43561;3
AHRS;16.670;64567.801;41.1483;12.8707;-8.7083;0.35616;0.07812;-0.03136;3
GYRO;16.675;64567.806;2.52898;0.75747;-4.07691;3
ACCE;16.679;64567.810;-4.28083;5.18105;6.09085;3
MAGN;16.686;64567.817;7.56250;5.75000;-43.50000;3
GYRO;16.686;64567.817;2.60595;0.68295;-3.93886;3
PRES;16.687;64567.818;1013.8286;3
ACCE;16.689;64567.821;-3.96480;5.52582;5.99508;3
AHRS;16.690;64567.821;42.4507;18.9583;-15.7269;0.37474;0.10322;-0.06673;3
GYRO;16.695;64567.826;2.65849;0.65118;-3.83013;3
ACCE;16.699;64567.830;-3.29442;5.59285;6.09085;3
MAGN;16.706;64567.837;9.00000;3.75000;-43.37500;3
GYRO;16.706;64567.838;2.70491;0.61820;-3.80080;3
PRES;16.707;64567.838;1013.8286;3
ACCE;16.709;64567.840;-3.39977;5.43963;6.18662;3
AHRS;16.709;64567.841;43.0817;25.5501;-23.7615;0.39275;0.12755;-0.10731;3
GYRO;16.715;64567.846;2.75867;0.54856;-3.83623;3
ACCE;16.719;64567.850;-4.12760;5.37259;5.96635;3
MAGN;16.726;64567.857;9.75000;2.12500;-43.18750;3
GYRO;16.726;64567.858;2.82098;0.49236;-3.85700;3
PRES;16.727;64567.858;1013.8203;3
ACCE;16.729;64567.860;-5.06613;5.43005;5.91847;3
AHRS;16.730;64567.861;43.6122;31.5065;-30.7304;0.41153;0.14833;-0.13952;3
GYRO;16.735;64567.866;2.88695;0.47770;-3.80203;3
ACCE;16.739;64567.870;-6.05254;5.56412;5.46836;3
MAGN;16.746;64567.877;10.62500;0.62500;-42.75000;3
GYRO;16.746;64567.877;2.94926;0.43494;-3.64931;3
PRES;16.746;64567.878;1013.8193;3
ACCE;16.749;64567.880;-6.86657;5.59285;4.82671;3
AHRS;16.750;64567.881;43.0798;37.7249;-38.7474;0.42752;0.16844;-0.18001;3
GYRO;16.755;64567.886;2.99568;0.40195;-3.39397;3
ACCE;16.759;64567.890;-7.34541;5.66947;4.60644;3
MAGN;16.766;64567.897;11.37500;-1.12500;-42.31250;3
GYRO;16.766;64567.897;3.02500;0.37874;-3.06899;3
PRES;16.767;64567.898;1013.8115;3
ACCE;16.769;64567.901;-7.46033;5.65032;4.38618;3
AHRS;16.770;64567.901;42.7628;43.4224;-45.6858;0.44587;0.18596;-0.21155;3
GYRO;16.775;64567.906;3.03600;0.35552;-2.71713;3
ACCE;16.779;64567.910;-7.20176;5.56412;4.09887;3
MAGN;16.786;64567.917;12.25000;-2.93750;-41.56250;3
GYRO;16.786;64567.917;2.99690;0.33720;-2.13314;3
PRES;16.786;64567.918;1013.8135;3
ACCE;16.790;64567.920;-6.86657;5.48751;3.84030;3
AHRS;16.790;64567.921;41.8644;49.3725;-53.3254;0.46514;0.20294;-0.24747;3
GYRO;16.795;64567.926;2.99690;0.33720;-2.13314;3
ACCE;16.799;64567.930;-6.53138;5.33428;3.39977;3
MAGN;16.806;64567.938;12.81250;-4.56250;-41.25000;3
GYRO;16.807;64567.938;2.87962;0.34453;-1.86803;3
PRES;16.807;64567.938;1013.8047;3
ACCE;16.809;64567.940;-6.16746;5.10444;2.97839;3
AHRS;16.810;64567.941;41.9051;53.8703;-58.8191;0.48545;0.21197;-0.26772;3
GYRO;16.815;64567.946;2.82831;0.46304;-1.87291;3
ACCE;16.819;64567.950;-5.95677;5.12359;2.77727;3
MAGN;16.826;64567.957;14.00000;-6.37500;-40.50000;3
GYRO;16.826;64567.957;2.76966;0.56566;-1.93644;3
PRES;16.827;64567.958;1013.8145;3
ACCE;16.829;64567.960;-5.89931;5.30555;2.45166;3
AHRS;16.830;64567.961;41.5374;58.0949;-64.3098;0.50406;0.21937;-0.28927;3
GYRO;16.835;64567.966;2.67559;0.56200;-2.01708;3
ACCE;16.839;64567.970;-5.78439;5.54497;1.58017;3
MAGN;16.846;64567.977;14.87500;-8.31250;-39.43750;3
GYRO;16.847;64567.977;2.48867;0.59132;-2.05862;3
PRES;16.847;64567.978;1013.8115;3
ACCE;16.850;64567.981;-5.94720;6.53138;-1.23541;3
AHRS;16.850;64567.981;41.0094;62.2076;-69.0189;0.52128;0.22880;-0.30525;3
GYRO;16.855;64567.986;1.97554;0.86743;-1.95966;3
ACCE;16.859;64567.990;-5.95677;5.77481;0.53630;3
LIGH;16.861;64567.992;6939.0;3
MAGN;16.866;64567.997;16.06250;-9.81250;-38.56250;3
GYRO;16.868;64567.999;1.34879;0.86865;-1.84115;3
PRES;16.868;64567.999;1013.8130;3
ACCE;16.870;64568.001;-6.10043;5.23851;0.09577;3
AHRS;16.870;64568.001;40.9428;68.0642;-74.9608;0.54904;0.23971;-0.31710;3
GYRO;16.875;64568.006;0.94684;0.93218;-1.76662;3
ACCE;16.879;64568.010;-6.34942;5.07571;0.52672;3
MAGN;16.886;64568.017;17.06250;-11.31250;-37.81250;3
GYRO;16.886;64568.017;0.68783;1.20096;-1.69088;3
PRES;16.887;64568.018;1013.8198;3
ACCE;16.889;64568.020;-6.45477;5.28640;1.81002;3
AHRS;16.890;64568.021;39.5360;70.6688;-77.2412;0.55528;0.25302;-0.32635;3
GYRO;16.895;64568.026;0.60353;1.48440;-1.61757;3
ACCE;16.899;64568.030;-6.76123;5.22894;2.80600;3
MAGN;16.906;64568.037;18.31250;-12.37500;-37.06250;3
GYRO;16.906;64568.037;0.66218;1.66155;-1.49906;3
PRES;16.907;64568.038;1013.8174;3
ACCE;16.909;64568.040;-6.99107;4.79798;2.95923;3
AHRS;16.909;64568.041;37.9764;73.1943;-78.9954;0.56014;0.26886;-0.33317;3
GYRO;16.915;64568.046;0.81856;1.79961;-1.35612;3
ACCE;16.919;64568.050;-6.96234;4.35745;2.82516;3
MAGN;16.926;64568.057;19.87500;-12.68750;-36.18750;3
GYRO;16.927;64568.058;0.99815;1.87047;-1.24739;3
PRES;16.927;64568.058;1013.8281;3
ACCE;16.929;64568.060;-7.06768;3.97437;2.12605;3
AHRS;16.930;64568.061;36.4050;76.1442;-80.4065;0.56595;0.28867;-0.33561;3
GYRO;16.935;64568.066;1.16797;1.87413;-1.19852;3
ACCE;16.939;64568.070;-7.37414;3.71580;1.70467;3
MAGN;16.946;64568.077;21.68750;-12.75000;-35.12500;3
GYRO;16.946;64568.077;1.31947;1.92667;-1.21073;3
PRES;16.946;64568.078;1013.8257;3
ACCE;16.949;64568.080;-7.85298;3.54342;1.59933;3
AHRS;16.949;64568.081;34.7800;78.7872;-82.0628;0.57182;0.30523;-0.34105;3
GYRO;16.955;64568.086;1.45875;1.99386;-1.24983;3
ACCE;16.959;64568.090;-7.93917;3.54342;1.54187;3
MAGN;16.966;64568.097;23.12500;-13.06250;-34.25000;3
GYRO;16.966;64568.097;1.65911;2.01463;-1.28404;3
PRES;16.966;64568.098;1013.8472;3
ACCE;16.969;64568.100;-8.14986;4.15633;1.14922;3
AHRS;16.970;64568.101;33.6232;82.1533;-83.9880;0.58287;0.32160;-0.34156;3
GYRO;16.975;64568.106;1.92300;2.02074;-1.28404;3
ACCE;16.979;64568.110;-8.69574;4.78840;0.76614;3
MAGN;16.986;64568.117;24.81250;-13.25000;-33.18750;3
GYRO;16.986;64568.117;2.18445;2.02563;-1.22906;3
PRES;16.987;64568.118;1013.8296;3
ACCE;16.989;64568.120;-8.95431;5.08528;0.25857;3
AHRS;16.990;64568.121;31.9328;85.5299;-86.4521;0.59424;0.33736;-0.34731;3
GYRO;16.995;64568.126;2.40681;2.03418;-1.10444;3
ACCE;16.999;64568.130;-8.82982;5.03740;-0.46926;3
MAGN;17.006;64568.137;26.50000;-13.62500;-31.62500;3
GYRO;17.007;64568.138;2.54242;2.06228;-0.93096;3
PRES;17.007;64568.138;1013.8330;3
ACCE;17.010;64568.140;-8.85855;4.82671;-1.35033;3
AHRS;17.010;64568.141;30.5192;89.5601;-89.3714;0.61070;0.35177;-0.34975;3
GYRO;17.015;64568.146;2.58029;2.12459;-0.74892;3
SOUN;17.017;181.36;0.00553;48.84
ACCE;17.019;64568.150;-9.17458;4.73094;-1.87705;3
MAGN;17.026;64568.157;27.75000;-14.56250;-29.81250;3
GYRO;17.026;64568.157;2.56197;2.20156;-0.58887;3
PRES;17.030;64568.158;1013.8364;3
ACCE;17.030;64568.160;-9.19373;4.58729;-1.93451;3
AHRS;17.030;64568.161;29.3944;93.6684;-92.6604;0.63017;0.36161;-0.35087;3
GYRO;17.035;64568.166;2.53509;2.22477;-0.47159;3
ACCE;17.039;64568.170;-8.64786;4.13718;-1.91536;3
MAGN;17.046;64568.177;29.31250;-15.75000;-28.37500;3
GYRO;17.047;64568.177;2.49233;1.96454;-0.37629;3
PRES;17.047;64568.178;1013.8374;3
ACCE;17.049;64568.180;-8.25521;3.56257;-2.22182;3
AHRS;17.050;64568.181;28.4037;97.7180;-95.7136;0.64964;0.37019;-0.34894;3
WIFI;17.051;64568.141;WAP129;20:17:FF:FF:F1:29;-69
WIFI;17.051;64564.760;WAP116;20:17:FF:FF:F1:16;-83
WIFI;17.051;64568.141;WAP114;20:17:FF:FF:F1:14;-73
WIFI;17.051;64568.141;WAP130;20:17:FF:FF:F1:30;-67
WIFI;17.051;64568.141;WAP122;20:17:FF:FF:F1:22;-71
WIFI;17.051;64568.141;WAP123;20:17:FF:FF:F1:23;-67
WIFI;17.051;64568.141;WAP318;20:17:FF:FF:F3:18;-80
WIFI;17.051;64568.141;WAP067;20:17:FF:FF:F0:67;-82
WIFI;17.051;64568.141;WAP267;20:17:FF:FF:F2:67;-83
WIFI;17.051;64568.141;WAP111;20:17:FF:FF:F1:11;-83
WIFI;17.051;64568.141;WAP266;20:17:FF:FF:F2:66;-85
WIFI;17.051;64568.141;WAP108;20:17:FF:FF:F1:08;-78
WIFI;17.051;64568.141;WAP312;20:17:FF:FF:F3:12;-78
WIFI;17.051;64568.141;WAP315;20:17:FF:FF:F3:15;-82
WIFI;17.051;64564.760;WAP066;20:17:FF:FF:F0:66;-87
WIFI;17.051;64568.141;WAP281;20:17:FF:FF:F2:81;-82
WIFI;17.051;64564.760;WAP025;20:17:FF:FF:F0:25;-86
WIFI;17.051;64568.141;WAP012;20:17:FF:FF:F0:12;-79
WIFI;17.051;64568.141;WAP078;20:17:FF:FF:F0:78;-80
WIFI;17.051;64568.141;WAP105;20:17:FF:FF:F1:05;-84
WIFI;17.051;64568.141;WAP077;20:17:FF:FF:F0:77;-90
WIFI;17.051;64568.141;WAP015;20:17:FF:FF:F0:15;-78
WIFI;17.051;64568.141;WAP309;20:17:FF:FF:F3:09;-82
WIFI;17.051;64568.141;WAP272;20:17:FF:FF:F2:72;-81
WIFI;17.051;64568.141;WAP165;20:17:FF:FF:F1:65;-79
WIFI;17.051;64564.760;WAP181;20:17:FF:FF:F1:81;-86
WIFI;17.051;64568.141;WAP070;20:17:FF:FF:F0:70;-81
WIFI;17.051;64561.386;WAP159;20:17:FF:FF:F1:59;-86
WIFI;17.051;64564.760;WAP127;20:17:FF:FF:F1:27;-85
WIFI;17.051;64568.141;WAP180;20:17:FF:FF:F1:80;-85
WIFI;17.051;64568.141;WAP044;20:17:FF:FF:F0:44;-84
WIFI;17.051;64568.141;WAP076;20:17:FF:FF:F0:76;-88
WIFI;17.051;64568.141;WAP051;20:17:FF:FF:F0:51;-89
WIFI;17.051;64568.141;WAP316;20:17:FF:FF:F3:16;-92
WIFI;17.051;64568.141;WAP125;20:17:FF:FF:F1:25;-89
WIFI;17.051;64561.386;WAP133;20:17:FF:FF:F1:33;-86
WIFI;17.051;64564.760;WAP132;20:17:FF:FF:F1:32;-84
WIFI;17.051;64568.141;WAP211;20:17:FF:FF:F2:11;-87
WIFI;17.051;64561.386;WAP126;20:17:FF:FF:F1:26;-85
WIFI;17.051;64561.386;WAP124;20:17:FF:FF:F1:24;-87
WIFI;17.051;64568.141;WAP079;20:17:FF:FF:F0:79;-88
WIFI;17.051;64561.386;WAP232;20:17:FF:FF:F2:32;-88
WIFI;17.051;64561.386;WAP227;20:17:FF:FF:F2:27;-90
WIFI;17.051;64564.760;WAP006;20:17:FF:FF:F0:06;-90
WIFI;17.051;64568.141;WAP320;20:17:FF:FF:F3:20;-91
WIFI;17.051;64564.760;WAP279;20:17:FF:FF:F2:79;-86
WIFI;17.051;64568.141;WAP022;20:17:FF:FF:F0:22;-85
WIFI;17.051;64568.141;WAP140;20:17:FF:FF:F1:40;-89
WIFI;17.051;64568.141;WAP282;20:17:FF:FF:F2:82;-88
WIFI;17.051;64568.141;WAP248;20:17:FF:FF:F2:48;-92
GYRO;17.088;64568.186;2.49233;1.96454;-0.37629;3
ACCE;17.088;64568.190;-8.28394;3.26569;-2.82516;3
MAGN;17.088;64568.197;30.93750;-16.68750;-26.12500;3
GYRO;17.088;64568.198;2.41414;1.73730;-0.35797;3
PRES;17.089;64568.198;1013.8457;3
ACCE;17.089;64568.200;-8.37013;3.37104;-3.43807;3
AHRS;17.089;64568.201;27.1245;101.7781;-99.1617;0.67017;0.37644;-0.34889;3
GYRO;17.089;64568.206;2.38237;1.72508;-0.35552;3
ACCE;17.089;64568.210;-8.32224;3.63919;-3.86903;3
MAGN;17.089;64568.217;32.87500;-17.50000;-23.87500;3
GYRO;17.089;64568.217;2.36527;1.72386;-0.38485;3
PRES;17.089;64568.218;1013.8447;3
ACCE;17.090;64568.221;-8.28394;4.04141;-3.79242;3
AHRS;17.090;64568.221;26.0702;104.8635;-101.6681;0.68556;0.38108;-0.34763;3
GYRO;17.095;64568.226;2.36160;1.67377;-0.41050;3
ACCE;17.099;64568.230;-8.20732;4.41491;-3.75411;3
MAGN;17.106;64568.237;34.06250;-18.25000;-21.68750;3
GYRO;17.106;64568.238;2.38726;1.60047;-0.37385;3
PRES;17.107;64568.238;1013.8389;3
ACCE;17.109;64568.240;-8.11156;4.52025;-4.13718;3
AHRS;17.109;64568.241;24.8857;108.3980;-104.5171;0.70345;0.38511;-0.34475;3
GYRO;17.115;64568.246;2.43247;1.58458;-0.26634;3
ACCE;17.120;64568.250;-8.25521;4.43406;-4.48195;3
MAGN;17.133;64568.265;35.18750;-19.00000;-19.43750;3
AHRS;17.135;64568.267;22.9298;112.3884;-107.8944;0.72347;0.38986;-0.34364;3
GYRO;17.136;64568.268;2.48622;1.78617;0.01222;3
PRES;17.136;64568.268;1013.8511;3
ACCE;17.138;64568.270;-8.40844;3.79242;-4.78840;3
GYRO;17.138;64568.270;2.48622;1.78617;0.01222;3
ACCE;17.139;64568.271;-8.24563;3.56257;-4.75967;3
MAGN;17.146;64568.277;36.18750;-19.93750;-17.25000;3
GYRO;17.146;64568.277;2.48989;1.93400;0.09652;3
PRES;17.146;64568.278;1013.8511;3
ACCE;17.149;64568.280;-7.63272;3.17950;-4.44364;3
AHRS;17.149;64568.281;22.2500;114.6041;-109.6816;0.73509;0.39027;-0.33985;3
GYRO;17.155;64568.286;2.48867;2.03174;0.12339;3
ACCE;17.159;64568.290;-6.96234;2.76770;-4.36702;3
MAGN;17.166;64568.297;37.31250;-19.93750;-15.18750;3
GYRO;17.166;64568.297;2.48989;2.08427;0.09652;3
PRES;17.166;64568.298;1013.8501;3
ACCE;17.169;64568.301;-6.49307;2.59531;-4.50110;3
AHRS;17.170;64568.301;20.9903;117.7908;-112.1370;0.75106;0.39187;-0.33440;3
GYRO;17.175;64568.306;2.50333;2.10993;0.05620;3
ACCE;17.179;64568.310;-4.99909;2.01113;-4.57771;3
MAGN;17.186;64568.317;37.50000;-21.00000;-12.37500;3
GYRO;17.186;64568.318;2.58885;2.19301;0.01344;3
PRES;17.187;64568.318;1013.8384;3
ACCE;17.189;64568.320;-5.35344;2.49955;-4.40533;3
AHRS;17.189;64568.321;19.5766;121.4778;-115.0417;0.76986;0.39155;-0.32669;3
GYRO;17.195;64568.326;2.73057;2.11604;-0.02077;3
ACCE;17.199;64568.330;-5.99508;2.96881;-6.06212;3
MAGN;17.206;64568.337;38.37500;-21.75000;-10.00000;3
GYRO;17.206;64568.338;2.77333;1.99997;-0.05864;3
PRES;17.206;64568.338;1013.8213;3
ACCE;17.209;64568.340;-6.50265;3.00712;-7.69975;3
AHRS;17.210;64568.341;17.9856;124.6108;-117.2593;0.78453;0.39324;-0.31989;3
LIGH;17.210;64568.342;3893.0;3
GYRO;17.215;64568.346;2.81487;2.12215;-0.05253;3
ACCE;17.219;64568.350;-6.49307;3.19865;-7.62314;3
MAGN;17.226;64568.357;39.06250;-22.37500;-7.43750;3
GYRO;17.226;64568.357;2.84052;2.37138;0.02077;3
PRES;17.226;64568.358;1013.8364;3
ACCE;17.229;64568.360;-6.70376;3.24654;-7.54652;3
AHRS;17.230;64568.361;16.2740;128.4615;-119.8925;0.80245;0.39320;-0.30867;3
GYRO;17.235;64568.366;2.80265;2.62061;0.14416;3
ACCE;17.239;64568.370;-7.00065;2.79643;-7.90087;3
MAGN;17.246;64568.377;39.25000;-22.87500;-4.37500;3
GYRO;17.246;64568.377;2.71713;2.87962;0.30055;3
PRES;17.247;64568.378;1013.8423;3
ACCE;17.249;64568.380;-6.90488;2.16436;-7.85298;3
AHRS;17.250;64568.381;14.1495;131.7972;-122.2204;0.81744;0.39362;-0.30049;3
GYRO;17.255;64568.386;2.61328;3.17161;0.48747;3
ACCE;17.259;64568.390;-6.43561;1.37906;-8.07325;3
MAGN;17.266;64568.397;39.31250;-23.75000;-1.25000;3
GYRO;17.266;64568.397;2.51188;3.44039;0.64019;3
PRES;17.266;64568.398;1013.8486;3
ACCE;17.269;64568.400;-6.01423;1.20668;-8.14029;3
AHRS;17.270;64568.401;12.2879;135.8709;-124.8172;0.83527;0.39114;-0.28508;3
GYRO;17.275;64568.406;2.44102;3.61021;0.70983;3
ACCE;17.279;64568.410;-5.51624;1.59933;-8.16902;3
MAGN;17.286;64568.417;39.43750;-23.87500;2.12500;3
GYRO;17.286;64568.418;2.37993;3.63220;0.70616;3
PRES;17.286;64568.418;1013.8550;3
ACCE;17.289;64568.420;-5.00867;1.65679;-8.05409;3
AHRS;17.290;64568.421;10.7058;140.3202;-127.4066;0.85365;0.38652;-0.26407;3
GYRO;17.295;64568.426;2.30296;3.56257;0.63530;3
ACCE;17.299;64568.430;-4.29041;1.41737;-8.39886;3
MAGN;17.306;64568.437;39.50000;-23.93750;5.68750;3
GYRO;17.307;64568.438;2.12459;3.21804;0.40195;3
PRES;17.307;64568.438;1013.8477;3
ACCE;17.309;64568.440;-3.62003;0.98641;-8.67659;3
AHRS;17.310;64568.441;9.1847;145.1333;-129.7802;0.87131;0.38184;-0.23800;3
GYRO;17.315;64568.446;2.12459;3.21804;0.40195;3
ACCE;17.319;64568.450;-3.27527;0.67995;-8.86812;3
MAGN;17.326;64568.457;38.93750;-24.06250;8.93750;3
GYRO;17.327;64568.458;1.90834;2.89306;0.25656;3
PRES;17.327;64568.458;1013.8330;3
ACCE;17.329;64568.460;-2.99754;0.41180;-9.01178;3
AHRS;17.330;64568.461;7.3477;149.2746;-131.6659;0.88490;0.37847;-0.21592;3
GYRO;17.335;64568.466;1.82038;2.79898;0.20892;3
ACCE;17.339;64568.470;-2.76770;0.43096;-9.02135;3
MAGN;17.346;64568.477;38.56250;-23.75000;12.12500;3
GYRO;17.346;64568.477;1.77395;2.71102;0.16005;3
PRES;17.347;64568.478;1013.8379;3
ACCE;17.349;64568.480;-2.56658;0.47884;-9.21289;3
AHRS;17.350;64568.481;5.5160;153.2296;-132.9427;0.89537;0.37770;-0.19332;3
GYRO;17.355;64568.486;1.77517;2.67070;0.10996;3
ACCE;17.359;64568.490;-2.41336;0.59376;-9.37569;3
MAGN;17.366;64568.497;37.68750;-24.06250;15.37500;3
GYRO;17.366;64568.497;1.80938;2.71591;0.08796;3
PRES;17.367;64568.498;1013.8457;3
ACCE;17.369;64568.500;-2.45166;0.73741;-9.51935;3
AHRS;17.370;64568.501;3.7779;156.4251;-134.0285;0.90333;0.37586;-0.17536;3
GYRO;17.375;64568.506;1.85947;2.83197;0.12584;3
ACCE;17.379;64568.510;-2.46124;0.61292;-10.05565;3
MAGN;17.386;64568.517;37.00000;-23.75000;18.50000;3
GYRO;17.387;64568.518;1.91445;3.06166;0.21502;3
PRES;17.387;64568.518;1013.8457;3
ACCE;17.389;64568.520;-2.32716;0.46926;-10.50576;3
AHRS;17.389;64568.521;2.0520;160.2025;-134.8599;0.91070;0.37519;-0.15194;3
GYRO;17.395;64568.526;1.96943;3.33899;0.29932;3
ACCE;17.399;64568.530;-1.93451;0.45011;-10.70687;3
MAGN;17.406;64568.537;35.75000;-23.31250;21.56250;3
GYRO;17.406;64568.538;2.01708;3.58822;0.33720;3
PRES;17.407;64568.538;1013.8389;3
ACCE;17.409;64568.540;-1.58975;0.47884;-10.46745;3
AHRS;17.410;64568.541;0.1621;163.5576;-135.7928;0.91706;0.37223;-0.13196;3
GYRO;17.415;64568.546;2.05373;3.71406;0.35430;3
ACCE;17.419;64568.550;-1.23541;0.31603;-10.36211;3
MAGN;17.426;64568.557;34.25000;-22.37500;24.81250;3
GYRO;17.426;64568.557;2.08427;3.68840;0.36530;3
PRES;17.426;64568.558;1013.8472;3
ACCE;17.429;64568.560;-0.71826;-0.33519;-10.64941;3
AHRS;17.429;64568.561;-1.5824;167.9730;-136.6796;0.92365;0.36838;-0.10243;3
GYRO;17.435;64568.566;2.10504;3.66397;0.35308;3
ACCE;17.439;64568.570;-0.18196;-0.84276;-10.46745;3
GNSS;17.442;1491384203.973;39.993736;-0.073824;102.924;52.880;16.0;0.2;16;14
MAGN;17.450;64568.577;32.87500;-21.93750;27.87500;3
GYRO;17.450;64568.577;2.10749;3.67130;0.30177;3
PRES;17.450;64568.578;1013.8569;3
ACCE;17.450;64568.580;0.25857;-1.13964;-10.27591;3
AHRS;17.451;64568.581;-3.8505;172.1663;-137.6054;-0.92881;-0.36267;0.07577;3
GNSS;17.451;1491384203.973;39.993736;-0.073824;102.924;52.880;16.0;0.2;16;14
GYRO;17.455;64568.586;2.08427;3.67374;0.23702;3
SOUN;17.457;148.76;0.00454;47.12
ACCE;17.459;64568.590;0.74699;-1.55144;-9.97903;3
MAGN;17.466;64568.597;31.18750;-20.68750;30.81250;3
GYRO;17.466;64568.597;2.05006;3.67130;0.18692;3
PRES;17.467;64568.598;1013.8516;3
ACCE;17.469;64568.600;1.15879;-1.79086;-9.78750;3
AHRS;17.470;64568.601;-6.2052;176.7347;-138.1765;-0.93183;-0.35770;0.04589;3
GYRO;17.475;64568.606;1.99875;3.61021;0.12950;3
ACCE;17.479;64568.610;1.57060;-2.05901;-9.87369;3
MAGN;17.486;64568.617;28.93750;-19.50000;33.18750;3
GYRO;17.487;64568.617;1.94499;3.46238;0.07086;3
PRES;17.487;64568.618;1013.8657;3
ACCE;17.489;64568.620;1.77171;-2.03028;-10.49618;3
AHRS;17.490;64568.621;-8.5541;-179.0922;-138.5414;-0.93284;-0.35240;0.01901;3
GYRO;17.495;64568.626;1.87169;3.27546;0.03176;3
ACCE;17.499;64568.630;1.70467;-1.93451;-11.15698;3
MAGN;17.506;64568.637;26.81250;-18.56250;35.68750;3
GYRO;17.507;64568.638;1.75929;3.13618;-0.00611;3
PRES;17.507;64568.638;1013.8594;3
ACCE;17.509;64568.640;1.78129;-1.90578;-11.88482;3
AHRS;17.510;64568.641;-10.7841;-174.7391;-138.4659;-0.93144;-0.34859;-0.00944;3
GYRO;17.515;64568.646;1.61146;3.11663;-0.05498;3
ACCE;17.520;64568.650;2.20267;-2.26970;-12.14339;3
MAGN;17.526;64568.657;24.81250;-17.06250;38.00000;3
GYRO;17.526;64568.657;1.44042;3.24492;-0.14050;3
PRES;17.527;64568.658;1013.8403;3
ACCE;17.529;64568.660;2.91135;-2.58574;-11.19529;3
AHRS;17.529;64568.661;-12.7987;-171.0961;-138.2781;-0.92890;-0.34473;-0.03251;3
GYRO;17.535;64568.666;1.25960;3.41229;-0.27978;3
ACCE;17.539;64568.670;3.65834;-3.13162;-10.08438;3
MAGN;17.546;64568.677;22.00000;-15.62500;39.93750;3
GYRO;17.546;64568.677;1.01770;3.37808;-0.46304;3
PRES;17.547;64568.678;1013.8555;3
ACCE;17.549;64568.680;3.92649;-3.16992;-9.51935;3
AHRS;17.549;64568.681;-14.2512;-167.1161;-137.7808;-0.92485;-0.34213;-0.05947;3
GYRO;17.555;64568.686;0.79290;3.17772;-0.61697;3
ACCE;17.559;64568.690;4.06057;-3.07416;-9.38527;3
LIGH;17.560;64568.692;2649.0;3
MAGN;17.566;64568.697;19.37500;-14.87500;41.81250;3
GYRO;17.566;64568.697;0.71105;2.96147;-0.71593;3
PRES;17.566;64568.698;1013.8496;3
ACCE;17.569;64568.701;4.30956;-3.16992;-9.40442;3
AHRS;17.570;64568.701;-15.2612;-163.0423;-137.0099;-0.91930;-0.34099;-0.08785;3
GYRO;17.575;64568.706;0.73304;2.79165;-0.80390;3
ACCE;17.579;64568.710;4.53941;-3.01669;-9.62469;3
MAGN;17.586;64568.717;17.12500;-14.06250;43.43750;3
GYRO;17.587;64568.718;0.84544;2.54364;-0.99693;3
PRES;17.587;64568.718;1013.8418;3
ACCE;17.589;64568.720;4.48195;-2.90177;-10.00776;3
AHRS;17.590;64568.721;-15.9108;-158.8716;-135.8300;-0.91169;-0.34254;-0.11710;3
GYRO;17.595;64568.726;0.84544;2.54364;-0.99693;3
ACCE;17.599;64568.730;4.32872;-2.69108;-10.32380;3
MAGN;17.606;64568.737;14.62500;-13.12500;44.12500;3
GYRO;17.606;64568.738;0.78924;2.46912;-1.01526;3
PRES;17.607;64568.738;1013.8501;3
ACCE;17.609;64568.740;4.33829;-2.57616;-10.57279;3
AHRS;17.609;64568.741;-16.3575;-155.7193;-134.4582;-0.90385;-0.34696;-0.13811;3
GYRO;17.615;64568.746;0.70127;2.53631;-0.96150;3
ACCE;17.619;64568.750;4.33829;-2.50912;-10.67814;3
MAGN;17.635;64568.759;12.37500;-12.81250;45.00000;3
GYRO;17.635;64568.759;0.59743;2.66704;-0.87598;3
PRES;17.636;64568.759;1013.8579;3
AHRS;17.636;64568.761;-16.3819;-152.6231;-132.9740;-0.89529;-0.35276;-0.15955;3
ACCE;17.636;64568.761;4.45322;-2.49955;-10.54406;3
GYRO;17.636;64568.766;0.48014;2.80754;-0.78313;3
ACCE;17.639;64568.770;4.87459;-2.91135;-10.28549;3
MAGN;17.648;64568.777;10.25000;-12.00000;45.56250;3
GYRO;17.648;64568.778;0.36408;2.91749;-0.74159;3
PRES;17.649;64568.778;1013.8530;3
ACCE;17.649;64568.781;5.51624;-3.02627;-9.76834;3
AHRS;17.651;64568.781;-16.5019;-149.5617;-131.8725;-0.88731;-0.35498;-0.18075;3
GYRO;17.656;64568.786;0.27245;2.92971;-0.75869;3
ACCE;17.659;64568.790;6.04296;-2.75812;-9.29908;3
MAGN;17.666;64568.797;8.12500;-11.06250;45.43750;3
GYRO;17.666;64568.797;0.21991;2.85152;-0.80268;3
PRES;17.667;64568.798;1013.8535;3
ACCE;17.670;64568.800;6.31112;-2.89220;-9.49062;3
AHRS;17.670;64568.801;-16.3199;-146.3469;-131.0527;-0.87938;-0.35513;-0.20451;3
GYRO;17.675;64568.806;0.19059;2.80143;-0.86254;3
ACCE;17.679;64568.810;6.63673;-3.17950;-9.54808;3
MAGN;17.687;64568.817;5.75000;-10.43750;45.43750;3
GYRO;17.687;64568.817;0.17349;2.82586;-0.94806;3
PRES;17.689;64568.818;1013.8447;3
ACCE;17.689;64568.820;6.62715;-2.89220;-9.18416;3
AHRS;17.690;64568.821;-16.0163;-142.8375;-130.1563;-0.86993;-0.35526;-0.23052;3
GYRO;17.695;64568.826;0.13806;2.85763;-1.00671;3
ACCE;17.699;64568.830;6.68461;-2.71024;-8.89685;3
MAGN;17.706;64568.837;3.62500;-9.75000;46.12500;3
GYRO;17.707;64568.838;0.07330;2.86618;-1.01037;3
PRES;17.707;64568.838;1013.8481;3
ACCE;17.709;64568.840;7.00065;-2.69108;-8.63828;3
AHRS;17.709;64568.841;-15.3964;-139.6001;-129.2613;-0.86016;-0.35668;-0.25532;3
GYRO;17.715;64568.846;0.00733;2.87473;-1.00793;3
ACCE;17.720;64568.850;7.36456;-2.64320;-8.32224;3
MAGN;17.726;64568.857;1.25000;-9.00000;45.81250;3
GYRO;17.726;64568.857;-0.04398;2.88206;-1.01770;3
PRES;17.726;64568.858;1013.8550;3
ACCE;17.729;64568.860;7.71891;-2.58574;-8.00621;3
AHRS;17.730;64568.861;-15.0317;-136.4371;-127.1112;-0.84591;-0.36652;-0.27530;3
GYRO;17.735;64568.866;-0.07575;2.88328;-1.03725;3
ACCE;17.739;64568.870;7.91044;-2.54743;-7.68060;3
MAGN;17.746;64568.877;-1.00000;-8.93750;45.68750;3
GYRO;17.746;64568.877;-0.09285;2.90650;-1.06291;3
PRES;17.746;64568.878;1013.8423;3
ACCE;17.749;64568.880;8.07325;-2.48997;-7.39329;3
AHRS;17.750;64568.881;-14.1140;-133.1979;-126.4029;-0.83497;-0.36708;-0.30099;3
GYRO;17.755;64568.886;-0.09529;2.93582;-1.08612;3
GNSS;17.756;1491384179.457;39.993762;-0.073545;0.000;0.000;21.0;0.0;16;13
ACCE;17.759;64568.890;8.30309;-2.41336;-6.97192;3
MAGN;17.766;64568.897;-3.37500;-8.75000;45.37500;3
GYRO;17.766;64568.898;-0.07941;2.95903;-1.11422;3
PRES;17.767;64568.898;1013.8545;3
ACCE;17.769;64568.900;8.56167;-2.34632;-6.49307;3
AHRS;17.770;64568.901;-13.3680;-129.6757;-124.5402;-0.81874;-0.37448;-0.32477;3
GYRO;17.775;64568.906;-0.04887;2.97247;-1.15942;3
ACCE;17.779;64568.910;8.97347;-2.28886;-6.00466;3
MAGN;17.786;64568.917;-5.87500;-8.50000;44.75000;3
GYRO;17.786;64568.917;-0.00733;2.96147;-1.22906;3
PRES;17.787;64568.918;1013.8506;3
ACCE;17.789;64568.920;9.34696;-2.20267;-5.63116;3
AHRS;17.789;64568.921;-12.3884;-126.3875;-123.8923;-0.80595;-0.37437;-0.35037;3
GYRO;17.795;64568.926;0.05131;2.89306;-1.32069;3
ACCE;17.799;64568.930;9.43316;-2.15478;-5.75566;3
MAGN;17.806;64568.937;-7.93750;-8.93750;44.00000;3
GYRO;17.806;64568.938;0.12584;2.79898;-1.43798;3
PRES;17.806;64568.938;1013.8550;3
ACCE;17.809;64568.940;9.38527;-1.81002;-6.00466;3
AHRS;17.810;64568.941;-11.4697;-122.9518;-122.2114;-0.78845;-0.38064;-0.37357;3
GYRO;17.815;64568.946;0.19181;2.72202;-1.55282;3
ACCE;17.819;64568.950;9.57681;-1.58017;-6.06212;3
MAGN;17.826;64568.957;-9.93750;-9.62500;43.68750;3
GYRO;17.826;64568.957;0.21380;2.64871;-1.64567;3
PRES;17.826;64568.958;1013.8638;3
ACCE;17.829;64568.960;9.70131;-1.49398;-6.17704;3
AHRS;17.829;64568.961;-10.1186;-119.8013;-121.3057;-0.77286;-0.38381;-0.39805;3
GYRO;17.835;64568.966;0.19059;2.57785;-1.73241;3
ACCE;17.839;64568.970;9.76834;-1.36948;-6.10043;3
MAGN;17.846;64568.977;-11.75000;-9.68750;43.12500;3
GYRO;17.847;64568.978;0.05864;2.56075;-1.88635;3
PRES;17.847;64568.978;1013.8657;3
ACCE;17.849;64568.980;9.67257;-1.11091;-5.74608;3
AHRS;17.849;64568.981;-8.7085;-116.5193;-119.4268;-0.75239;-0.39317;-0.42039;3
GYRO;17.855;64568.986;0.05864;2.56075;-1.88635;3
ACCE;17.859;64568.990;9.29908;-1.01514;-5.46836;3
MAGN;17.866;64568.997;-13.12500;-10.68750;42.50000;3
GYRO;17.866;64568.997;-0.05742;2.70980;-1.91812;3
PRES;17.867;64568.998;1013.8560;3
ACCE;17.869;64569.000;8.99262;-0.96726;-5.06613;3
AHRS;17.870;64569.001;-6.8633;-114.1285;-118.6510;-0.73716;-0.39941;-0.44115;3
GYRO;17.875;64569.006;-0.07208;2.82342;-1.88269;3
ACCE;17.879;64569.010;8.82024;-0.89064;-4.27126;3
MAGN;17.886;64569.017;-14.18750;-11.25000;41.93750;3
GYRO;17.887;64569.017;-0.03787;2.88573;-1.83260;3
PRES;17.887;64569.018;1013.8628;3
ACCE;17.889;64569.020;8.89685;-0.91937;-3.47638;3
AHRS;17.890;64569.021;-4.8588;-110.9703;-117.8848;-0.71762;-0.40413;-0.46694;3
GYRO;17.895;64569.026;0.04032;2.86740;-1.79472;3
ACCE;17.899;64569.030;9.06924;-0.86191;-2.94008;3
MAGN;17.906;64569.037;-15.87500;-12.12500;41.18750;3
GYRO;17.906;64569.038;0.15272;2.79776;-1.78495;3
PRES;17.906;64569.038;1013.8618;3
ACCE;17.909;64569.040;9.16500;-0.78530;-2.59531;3
AHRS;17.910;64569.041;-3.1409;-107.9315;-117.3654;-0.69897;-0.40639;-0.49085;3
LIGH;17.911;64569.042;1517.0;3
GYRO;17.915;64569.046;0.27489;2.70369;-1.80327;3
ACCE;17.919;64569.050;9.12670;-0.59376;-2.44209;3
MAGN;17.926;64569.057;-17.25000;-12.50000;39.68750;3
GYRO;17.926;64569.057;0.38607;2.60717;-1.82649;3
PRES;17.926;64569.058;1013.8569;3
ACCE;17.929;64569.060;9.06924;-0.27773;-2.32716;3
AHRS;17.930;64569.061;-1.2836;-104.7219;-116.6404;-0.67743;-0.41002;-0.51500;3
GYRO;17.935;64569.066;0.46670;2.51432;-1.82893;3
ACCE;17.939;64569.070;9.10754;-0.00958;-2.30801;3
MAGN;17.946;64569.077;-18.81250;-13.18750;38.18750;3
GYRO;17.946;64569.077;0.50824;2.42391;-1.82282;3
PRES;17.947;64569.078;1013.8506;3
ACCE;17.949;64569.080;9.16500;0.14365;-2.20267;3
AHRS;17.950;64569.081;0.4004;-101.9577;-115.8210;-0.65704;-0.41459;-0.53485;3
GYRO;17.955;64569.086;0.51191;2.32007;-1.82404;3
ACCE;17.959;64569.090;9.43316;0.39265;-1.86748;3
MAGN;17.966;64569.097;-20.18750;-13.31250;37.18750;3
GYRO;17.966;64569.097;0.49724;2.18323;-1.83626;3
PRES;17.967;64569.098;1013.8481;3
ACCE;17.969;64569.101;9.80665;0.54588;-1.62806;3
AHRS;17.971;64569.101;2.2928;-99.2196;-114.8800;-0.63483;-0.42075;-0.55423;3
GYRO;17.975;64569.106;0.49602;2.05617;-1.87658;3
ACCE;17.979;64569.110;9.72046;0.80445;-1.69509;3
MAGN;17.986;64569.117;-21.12500;-14.31250;36.25000;3
GYRO;17.986;64569.117;0.53878;2.03052;-1.92178;3
PRES;17.986;64569.118;1013.8481;3
ACCE;17.989;64569.120;9.54808;1.16837;-1.86748;3
AHRS;17.990;64569.121;4.1466;-96.9885;-114.0665;-0.61485;-0.42736;-0.57037;3
GYRO;17.995;64569.126;0.60598;2.10382;-1.92056;3
ACCE;17.999;64569.130;9.61511;1.38864;-1.65679;3
MAGN;18.006;64569.137;-22.25000;-14.56250;35.06250;3
GYRO;18.006;64569.138;0.66584;2.21378;-1.89368;3
PRES;18.006;64569.138;1013.8447;3
SOUN;18.008;169.41;0.00517;48.25
ACCE;18.009;64569.140;9.81623;1.45567;-1.67594;3
AHRS;18.009;64569.141;6.2264;-94.7515;-113.2341;-0.59327;-0.43498;-0.58661;3
GYRO;18.015;64569.146;0.69761;2.31029;-1.88880;3
ACCE;18.019;64569.150;9.82580;1.60890;-1.55144;3
MAGN;18.026;64569.157;-22.93750;-15.75000;34.18750;3
GYRO;18.026;64569.157;0.69516;2.39337;-1.94133;3
PRES;18.026;64569.158;1013.8496;3
ACCE;18.029;64569.160;9.60554;1.66636;-1.26414;3
AHRS;18.030;64569.161;8.2794;-92.9096;-112.3272;-0.57280;-0.44386;-0.59989;3
GYRO;18.035;64569.166;0.66584;2.43491;-2.02929;3
ACCE;18.039;64569.170;9.30866;1.61848;-0.96726;3
MAGN;18.046;64569.177;-23.75000;-16.31250;33.31250;3
GYRO;18.046;64569.177;0.62308;2.41536;-2.11482;3
PRES;18.047;64569.178;1013.8521;3
ACCE;18.049;64569.180;9.21289;1.63763;-0.27773;3
AHRS;18.050;64569.181;10.4219;-90.3216;-111.4657;-0.54753;-0.45053;-0.61658;3
GYRO;18.055;64569.186;0.56933;2.31640;-2.17835;3
ACCE;18.059;64569.190;9.12670;1.77171;0.22027;3
MAGN;18.066;64569.197;-24.18750;-17.18750;32.12500;3
GYRO;18.066;64569.197;0.52046;2.12092;-2.22111;3
PRES;18.066;64569.198;1013.8491;3
ACCE;18.069;64569.200;9.04051;2.03986;0.45969;3
AHRS;18.070;64569.201;12.5574;-88.0310;-110.7865;-0.52381;-0.45700;-0.63152;3
GYRO;18.075;64569.206;0.50213;1.91445;-2.24188;3
ACCE;18.079;64569.210;8.97347;2.46124;0.40223;3
MAGN;18.086;64569.217;-24.75000;-17.87500;30.93750;3
GYRO;18.086;64569.217;0.52168;1.76296;-2.23210;3
PRES;18.087;64569.218;1013.8428;3
ACCE;18.089;64569.220;8.76278;3.05500;0.14365;3
AHRS;18.089;64569.221;15.0750;-85.7275;-110.3193;-0.49857;-0.46418;-0.64736;3
GYRO;18.095;64569.226;0.55222;1.69210;-2.19911;3
ACCE;18.099;64569.230;8.39886;3.69665;-0.24900;3
MAGN;18.106;64569.238;-24.56250;-18.93750;29.62500;3
GYRO;18.107;64569.238;0.53756;1.77762;-2.04640;3
PRES;18.107;64569.238;1013.8462;3
ACCE;18.109;64569.240;8.29351;4.29999;-0.69911;3
AHRS;18.110;64569.241;17.8727;-84.1554;-109.8175;-0.47539;-0.47491;-0.65980;3
GYRO;18.115;64569.246;0.53756;1.77762;-2.04640;3
ACCE;18.119;64569.250;8.20732;4.68306;-0.70868;3
MAGN;18.134;64569.265;-24.68750;-19.81250;28.75000;3
GYRO;18.135;64569.266;0.21380;2.16735;-1.72264;3
PRES;18.135;64569.266;1013.8413;3
ACCE;18.135;64569.267;8.06367;4.69264;-0.52672;3
GYRO;18.136;64569.267;0.21380;2.16735;-1.72264;3
AHRS;18.137;64569.268;21.2671;-81.3866;-109.3314;-0.44185;-0.48475;-0.67750;3
ACCE;18.140;64569.271;7.93917;4.71179;-0.38307;3
MAGN;18.146;64569.277;-24.12500;-20.87500;27.87500;3
GYRO;18.146;64569.277;0.07453;2.22477;-1.64445;3
PRES;18.146;64569.278;1013.8408;3
ACCE;18.149;64569.280;7.72848;4.79798;-0.31603;3
AHRS;18.149;64569.281;22.9474;-81.1536;-108.9697;-0.43111;-0.49329;-0.68104;3
GYRO;18.155;64569.286;-0.04887;2.27853;-1.57603;3
ACCE;18.159;64569.290;7.75721;4.73094;0.11492;3
MAGN;18.166;64569.297;-24.25000;-22.00000;27.25000;3
GYRO;18.166;64569.297;-0.16738;2.28219;-1.53083;3
PRES;18.166;64569.298;1013.8496;3
ACCE;18.170;64569.300;7.85298;4.66391;0.65122;3
AHRS;18.170;64569.301;24.7790;-78.5074;-109.2348;-0.40767;-0.49331;-0.69524;3
GYRO;18.175;64569.306;-0.26512;2.23577;-1.52105;3
ACCE;18.179;64569.310;7.92002;4.52025;1.22583;3
MAGN;18.186;64569.317;-24.18750;-23.18750;26.25000;3
GYRO;18.186;64569.317;-0.31765;2.17590;-1.53938;3
PRES;18.186;64569.318;1013.8579;3
ACCE;18.189;64569.320;7.80510;4.51068;1.62806;3
AHRS;18.189;64569.321;26.7805;-76.3843;-109.5375;-0.38632;-0.49566;-0.70713;3
GYRO;18.195;64569.326;-0.33720;2.11359;-1.56381;3
ACCE;18.199;64569.330;7.65187;4.63517;1.81002;3
MAGN;18.206;64569.337;-24.62500;-24.06250;25.50000;3
GYRO;18.207;64569.338;-0.34331;2.08061;-1.58825;3
PRES;18.207;64569.338;1013.8384;3
ACCE;18.209;64569.340;7.55610;4.87459;1.93451;3
AHRS;18.210;64569.341;28.3590;-73.4845;-110.4372;-0.36439;-0.49208;-0.72170;3
GYRO;18.215;64569.346;-0.33720;2.09160;-1.60169;3
ACCE;18.219;64569.350;7.38372;5.06613;2.14520;3
MAGN;18.226;64569.357;-24.87500;-24.93750;24.18750;3
GYRO;18.226;64569.357;-0.32865;2.11970;-1.59802;3
PRES;18.226;64569.358;1013.8564;3
ACCE;18.229;64569.360;7.22091;5.15232;2.27928;3
AHRS;18.229;64569.361;30.1188;-71.0004;-111.2963;-0.34360;-0.49105;-0.73418;3
GYRO;18.235;64569.367;-0.32498;2.15880;-1.57725;3
ACCE;18.239;64569.370;7.18261;5.12359;2.39420;3
MAGN;18.246;64569.377;-25.12500;-26.00000;22.68750;3
GYRO;18.246;64569.377;-0.33231;2.21378;-1.55526;3
PRES;18.246;64569.378;1013.8530;3
ACCE;18.249;64569.380;7.03895;5.11401;2.51870;3
AHRS;18.250;64569.381;31.6746;-67.9934;-112.4376;-0.32130;-0.48715;-0.74778;3
GYRO;18.255;64569.386;-0.34941;2.27242;-1.54793;3
ACCE;18.259;64569.390;6.69419;5.24809;2.62405;3
LIGH;18.261;64569.392;975.0;3
MAGN;18.266;64569.397;-25.00000;-27.00000;20.81250;3
GYRO;18.266;64569.397;-0.36774;2.33106;-1.55038;3
PRES;18.267;64569.398;1013.8472;3
ACCE;18.270;64569.400;6.45477;5.37259;2.77727;3
AHRS;18.271;64569.401;33.2371;-65.2531;-113.4425;-0.29975;-0.48486;-0.75929;3
GYRO;18.275;64569.406;-0.38851;2.37749;-1.55404;3
ACCE;18.279;64569.410;6.40688;5.41090;3.16992;3
MAGN;18.286;64569.417;-24.81250;-27.87500;19.50000;3
GYRO;18.287;64569.418;-0.41661;2.38848;-1.56504;3
PRES;18.287;64569.418;1013.8550;3
ACCE;18.289;64569.420;6.45477;5.45878;3.45723;3
AHRS;18.290;64569.421;34.6780;-61.6421;-114.8999;-0.27455;-0.47887;-0.77314;3
GYRO;18.295;64569.426;-0.45204;2.36283;-1.59558;3
ACCE;18.299;64569.430;6.32069;5.42047;3.68707;3
MAGN;18.306;64569.437;-24.25000;-29.25000;17.56250;3
GYRO;18.306;64569.437;-0.47770;2.34939;-1.64567;3
PRES;18.306;64569.438;1013.8501;3
ACCE;18.309;64569.440;5.88974;5.51624;3.88818;3
AHRS;18.309;64569.441;35.9681;-58.4827;-116.2347;-0.25223;-0.47417;-0.78439;3
GYRO;18.315;64569.446;-0.48258;2.35061;-1.69576;3
ACCE;18.319;64569.450;5.36301;5.77481;3.96480;3
MAGN;18.326;64569.457;-23.56250;-30.25000;15.81250;3
GYRO;18.326;64569.457;-0.47647;2.35916;-1.71897;3
PRES;18.326;64569.458;1013.8374;3
ACCE;18.329;64569.460;4.80756;5.98550;3.95522;3
AHRS;18.329;64569.461;37.2175;-54.7022;-118.0682;-0.22753;-0.46707;-0.79723;3
GYRO;18.335;64569.466;-0.47525;2.37382;-1.70676;3
ACCE;18.339;64569.470;4.44364;6.12916;3.87861;3
MAGN;18.346;64569.477;-23.00000;-31.43750;14.31250;3
GYRO;18.346;64569.477;-0.48869;2.41170;-1.66888;3
PRES;18.346;64569.478;1013.8564;3
ACCE;18.349;64569.480;4.30956;6.12916;3.95522;3
AHRS;18.350;64569.481;38.8957;-50.7358;-120.0937;-0.19982;-0.46237;-0.80944;3
GYRO;18.355;64569.486;-0.51191;2.47034;-1.61879;3
ACCE;18.359;64569.490;4.26168;6.09085;4.13718;3
MAGN;18.366;64569.497;-22.37500;-32.31250;12.68750;3
GYRO;18.367;64569.498;-0.59376;2.52165;-1.59680;3
PRES;18.367;64569.498;1013.8525;3
ACCE;18.370;64569.501;4.19464;6.03339;4.23295;3
AHRS;18.370;64569.501;39.9905;-46.4025;-122.3485;-0.17281;-0.45384;-0.82165;3
GYRO;18.375;64569.506;-0.59376;2.52165;-1.59680;3
ACCE;18.379;64569.510;3.96480;6.08127;4.36702;3
MAGN;18.386;64569.517;-21.68750;-33.37500;10.93750;3
GYRO;18.386;64569.517;-0.68173;2.49844;-1.69821;3
PRES;18.387;64569.518;1013.8525;3
ACCE;18.389;64569.520;3.54342;6.18662;4.52025;3
AHRS;18.390;64569.521;41.1228;-42.4315;-124.4087;-0.14706;-0.44763;-0.83139;3
GYRO;18.395;64569.526;-0.72326;2.49844;-1.72875;3
ACCE;18.399;64569.530;3.01669;6.24408;4.61602;3
MAGN;18.406;64569.537;-20.87500;-34.00000;9.50000;3
GYRO;18.406;64569.537;-0.76358;2.44346;-1.72753;3
PRES;18.407;64569.538;1013.8516;3
ACCE;18.409;64569.540;2.64320;6.15789;4.75967;3
AHRS;18.409;64569.541;41.7663;-37.8332;-127.0263;-0.12071;-0.43691;-0.84262;3
GYRO;18.415;64569.546;-0.80146;2.39948;-1.71287;3
ACCE;18.420;64569.550;2.33674;6.11958;5.00867;3
MAGN;18.426;64569.557;-20.00000;-34.87500;7.87500;3
GYRO;18.426;64569.557;-0.84055;2.33228;-1.68721;3
PRES;18.426;64569.558;1013.8496;3
ACCE;18.429;64569.560;1.94409;6.09085;5.19063;3
AHRS;18.429;64569.561;42.7368;-32.8240;-130.0409;-0.09091;-0.42794;-0.85322;3
GYRO;18.435;64569.566;-0.87598;2.25409;-1.65300;3
ACCE;18.439;64569.570;1.38864;6.16746;5.20021;3
GNSS;18.443;1491384204.949;39.993741;-0.073818;102.794;52.880;16.0;0.0;16;13
MAGN;18.450;64569.577;-19.00000;-35.50000;6.56250;3
GYRO;18.450;64569.577;-0.91263;2.18445;-1.60535;3
PRES;18.451;64569.578;1013.8594;3
ACCE;18.451;64569.581;0.90980;6.28239;5.04698;3
AHRS;18.451;64569.582;42.8836;-28.1728;-132.9411;-0.06616;-0.41552;-0.86326;3
SOUN;18.452;156.17;0.00477;47.54
GNSS;18.453;1491384204.949;39.993741;-0.073818;102.794;52.880;16.0;0.0;16;13
GYRO;18.455;64569.586;-0.96150;2.13436;-1.55160;3
ACCE;18.459;64569.590;0.45011;6.35900;5.21936;3
MAGN;18.466;64569.597;-17.62500;-36.00000;5.25000;3
GYRO;18.467;64569.597;-1.03725;2.04884;-1.50151;3
PRES;18.467;64569.598;1013.8535;3
ACCE;18.469;64569.600;0.13408;6.30154;5.65032;3
AHRS;18.470;64569.601;43.4849;-22.7184;-136.4549;-0.03518;-0.40513;-0.87276;3
GYRO;18.475;64569.606;-1.12766;1.88391;-1.47096;3
ACCE;18.479;64569.610;0.02873;6.10043;6.14831;3
MAGN;18.486;64569.617;-15.93750;-36.12500;3.62500;3
GYRO;18.487;64569.617;-1.20829;1.64323;-1.46363;3
PRES;18.487;64569.618;1013.8379;3
ACCE;18.489;64569.620;0.00000;5.91847;6.72292;3
AHRS;18.490;64569.621;42.9811;-18.4726;-139.2104;-0.01397;-0.39098;-0.88133;3
GYRO;18.495;64569.626;-1.25960;1.34879;-1.46241;3
ACCE;18.500;64569.630;-0.00958;5.85143;7.15387;3
MAGN;18.506;64569.637;-14.56250;-36.93750;2.00000;3
GYRO;18.506;64569.637;-1.27304;1.03725;-1.45142;3
PRES;18.507;64569.638;1013.8271;3
ACCE;18.509;64569.640;0.01915;5.80354;7.29753;3
AHRS;18.510;64569.641;42.1508;-13.4824;-142.7619;0.01022;-0.37339;-0.89163;3
GYRO;18.515;64569.646;-1.24983;0.76236;-1.43309;3
ACCE;18.519;64569.650;0.16281;5.61201;7.12514;3
MAGN;18.526;64569.657;-13.43750;-37.25000;0.56250;3
GYRO;18.527;64569.657;-1.22051;0.56322;-1.42454;3
PRES;18.527;64569.658;1013.8252;3
ACCE;18.529;64569.660;0.26815;5.41090;6.86657;3
AHRS;18.530;64569.661;41.0825;-10.5729;-145.3306;0.02174;-0.35923;-0.89972;3
GYRO;18.535;64569.666;-1.21684;0.45571;-1.43065;3
ACCE;18.539;64569.670;0.27773;5.21936;6.79953;3
MAGN;18.546;64569.677;-11.62500;-37.68750;-1.37500;3
GYRO;18.546;64569.677;-1.25350;0.42394;-1.42576;3
PRES;18.546;64569.678;1013.8218;3
ACCE;18.549;64569.680;0.33519;4.97994;7.06768;3
AHRS;18.550;64569.681;39.8436;-7.8029;-148.0959;0.03192;-0.34444;-0.90823;3
GYRO;18.555;64569.686;-1.30481;0.44593;-1.40988;3
ACCE;18.559;64569.690;0.31603;4.85544;7.53695;3
MAGN;18.566;64569.697;-10.50000;-38.31250;-2.68750;3
GYRO;18.566;64569.698;-1.32924;0.50091;-1.38178;3
PRES;18.566;64569.698;1013.8325;3
ACCE;18.569;64569.700;0.22984;4.82671;8.04452;3
AHRS;18.570;64569.701;38.6241;-5.8405;-150.4036;0.03788;-0.33161;-0.91555;3
GYRO;18.575;64569.706;-1.31092;0.56810;-1.33413;3
ACCE;18.579;64569.710;0.08619;4.81713;8.27436;3
MAGN;18.586;64569.717;-9.50000;-38.62500;-4.18750;3
GYRO;18.586;64569.717;-1.25960;0.64507;-1.27304;3
PRES;18.587;64569.718;1013.8130;3
ACCE;18.589;64569.720;-0.04788;4.81713;8.19775;3
AHRS;18.589;64569.721;36.7159;-3.7030;-152.7227;0.04443;-0.31314;-0.92426;3
GYRO;18.595;64569.726;-1.19607;0.74526;-1.20585;3
ACCE;18.599;64569.730;-0.22984;4.75967;8.15944;3
MAGN;18.606;64569.737;-8.37500;-38.68750;-5.31250;3
GYRO;18.606;64569.737;-1.15087;0.85765;-1.13865;3
PRES;18.606;64569.738;1013.8276;3
ACCE;18.609;64569.740;-0.32561;4.60644;8.14986;3
AHRS;18.610;64569.741;35.3556;-1.8413;-154.6052;0.05180;-0.29956;-0.93043;3
LIGH;18.610;64569.742;8758.0;3
GYRO;18.615;64569.746;-1.13254;0.94562;-1.07879;3
ACCE;18.619;64569.750;-0.24900;4.34787;8.24563;3
MAGN;18.628;64569.759;-7.43750;-39.00000;-6.18750;3
GYRO;18.628;64569.759;-1.13499;0.99815;-1.05069;3
PRES;18.628;64569.760;1013.8335;3
ACCE;18.629;64569.760;-0.33519;4.43406;8.67659;3
AHRS;18.630;64569.762;33.4830;0.5286;-156.5621;0.06283;-0.28115;-0.93737;3
GYRO;18.637;64569.766;-1.14110;1.00793;-1.07390;3
ACCE;18.639;64569.770;-0.36392;4.36702;9.13627;3
MAGN;18.649;64569.777;-6.75000;-39.31250;-6.93750;3
GYRO;18.649;64569.777;-1.03725;0.87598;-1.21318;3
PRES;18.650;64569.778;1013.8384;3
ACCE;18.650;64569.780;-0.56503;4.49152;9.48104;3
AHRS;18.650;64569.781;32.3592;2.1523;-157.7460;0.07146;-0.26988;-0.94116;3
GYRO;18.655;64569.786;-1.03725;0.87598;-1.21318;3
ACCE;18.659;64569.790;-0.86191;4.75967;9.68215;3
MAGN;18.666;64569.797;-5.50000;-39.31250;-8.56250;3
GYRO;18.666;64569.797;-0.80512;0.55467;-1.29992;3
PRES;18.666;64569.798;1013.8374;3
ACCE;18.669;64569.800;-1.09176;4.90333;9.92157;3
AHRS;18.670;64569.801;30.6065;3.9344;-159.3017;0.07996;-0.25353;-0.94666;3
GYRO;18.675;64569.806;-0.70494;0.31521;-1.31214;3
ACCE;18.679;64569.810;-1.12049;4.72137;9.89284;3
MAGN;18.686;64569.817;-4.25000;-39.50000;-9.56250;3
GYRO;18.687;64569.818;-0.61209;0.06109;-1.32069;3
PRES;18.687;64569.818;1013.8447;3
ACCE;18.689;64569.820;-1.15879;4.52025;9.63427;3
AHRS;18.690;64569.821;29.5185;5.4701;-161.0083;0.08749;-0.24337;-0.95066;3
GYRO;18.695;64569.826;-0.53390;-0.15272;-1.32802;3
ACCE;18.699;64569.830;-1.34075;4.64475;9.31823;3
MAGN;18.706;64569.837;-2.68750;-39.68750;-10.75000;3
GYRO;18.706;64569.837;-0.48625;-0.32009;-1.30970;3
PRES;18.706;64569.838;1013.8506;3
ACCE;18.709;64569.840;-1.48441;4.83629;8.95431;3
AHRS;18.709;64569.841;28.3867;6.3537;-162.6032;0.09013;-0.23388;-0.95480;3
GYRO;18.715;64569.846;-0.48625;-0.45204;-1.25350;3
ACCE;18.719;64569.850;-1.53229;4.94163;8.55209;3
MAGN;18.726;64569.857;-0.87500;-39.56250;-11.50000;3
GYRO;18.726;64569.857;-0.54123;-0.55222;-1.17408;3
PRES;18.726;64569.858;1013.8418;3
ACCE;18.729;64569.860;-1.37906;4.66391;8.08282;3
AHRS;18.730;64569.861;27.7054;7.1994;-166.1878;0.08925;-0.22989;-0.96016;3
GYRO;18.735;64569.866;-0.62675;-0.58399;-1.12521;3
ACCE;18.739;64569.870;-1.15879;4.37660;7.90087;3
MAGN;18.746;64569.877;0.37500;-39.56250;-12.50000;3
GYRO;18.746;64569.877;-0.71838;-0.56077;-1.12644;3
PRES;18.746;64569.878;1013.8223;3
ACCE;18.749;64569.880;-0.85234;4.20422;8.04452;3
AHRS;18.750;64569.881;27.1450;7.4231;-167.6353;0.08778;-0.22604;-0.96276;3
GYRO;18.755;64569.886;-0.80879;-0.54245;-1.17897;3
ACCE;18.759;64569.890;-0.67038;4.01268;8.21690;3
MAGN;18.766;64569.897;1.62500;-39.31250;-12.62500;3
GYRO;18.766;64569.898;-0.90286;-0.56077;-1.26938;3
PRES;18.767;64569.898;1013.8271;3
ACCE;18.769;64569.900;-0.72784;4.01268;8.37971;3
AHRS;18.770;64569.901;26.1229;7.7431;-170.5848;0.08406;-0.21932;-0.96737;3
GYRO;18.775;64569.906;-0.99205;-0.61453;-1.36956;3
ACCE;18.779;64569.910;-0.67995;3.78284;8.83939;3
MAGN;18.786;64569.917;2.31250;-39.06250;-13.06250;3
GYRO;18.786;64569.917;-1.05802;-0.72326;-1.47463;3
PRES;18.786;64569.918;1013.8335;3
ACCE;18.789;64569.920;-0.52672;3.16035;9.13627;3
AHRS;18.789;64569.921;25.0047;7.5115;-171.9130;0.07902;-0.21097;-0.97076;3
GYRO;18.795;64569.926;-1.10322;-0.90775;-1.62246;3
ACCE;18.799;64569.930;-0.47884;2.59531;9.27035;3
MAGN;18.806;64569.937;2.87500;-38.31250;-13.68750;3
GYRO;18.806;64569.937;-1.14232;-1.14232;-1.81793;3
PRES;18.806;64569.938;1013.8379;3
ACCE;18.809;64569.940;-0.42138;2.16436;9.40442;3
AHRS;18.809;64569.941;23.5830;7.6340;-174.6631;0.07459;-0.20064;-0.97503;3
GYRO;18.815;64569.946;-1.18630;-1.39888;-2.05006;3
ACCE;18.819;64569.950;-0.29688;1.88663;9.76834;3
MAGN;18.826;64569.957;3.81250;-38.18750;-14.56250;3
GYRO;18.826;64569.957;-1.22173;-1.67744;-2.30296;3
PRES;18.826;64569.958;1013.8398;3
ACCE;18.829;64569.960;-0.41180;1.78129;9.81623;3
AHRS;18.830;64569.961;21.3665;6.7423;-176.7494;0.06301;-0.18335;-0.98026;3
GYRO;18.835;64569.966;-1.25838;-1.97187;-2.56319;3
ACCE;18.839;64569.970;-0.71826;1.70467;9.81623;3
MAGN;18.846;64569.977;4.75000;-37.31250;-15.00000;3
GYRO;18.846;64569.977;-1.31703;-2.21500;-2.78799;3
PRES;18.846;64569.978;1013.8364;3
ACCE;18.849;64569.981;-0.81403;1.61848;9.81623;3
AHRS;18.850;64569.981;19.6773;5.9526;179.8113;0.05088;-0.17073;-0.98398;3
GYRO;18.855;64569.986;-1.37323;-2.41047;-2.93093;3
ACCE;18.859;64569.990;-0.94810;1.65679;9.71088;3
MAGN;18.866;64569.997;5.56250;-36.62500;-16.18750;3
GYRO;18.866;64569.997;-1.39888;-2.54731;-2.99080;3
PRES;18.867;64569.998;1013.8389;3
ACCE;18.869;64570.000;-1.32160;2.03028;9.44273;3
AHRS;18.869;64570.001;17.2087;4.4568;176.4175;-0.03375;0.15063;0.98770;3
GYRO;18.875;64570.006;-1.38911;-2.59496;-2.95659;3
ACCE;18.879;64570.010;-1.49398;2.31759;9.23204;3
MAGN;18.886;64570.018;6.81250;-36.06250;-17.37500;3
GYRO;18.887;64570.018;-1.35856;-2.53143;-2.82220;3
PRES;18.887;64570.018;1013.8369;3
ACCE;18.889;64570.020;-1.09176;2.31759;9.09797;3
AHRS;18.889;64570.021;15.3788;2.6622;172.4583;-0.01417;0.13499;0.98880;3
GYRO;18.895;64570.026;-1.31336;-2.36405;-2.63039;3
ACCE;18.899;64570.030;-0.64165;2.27928;9.18416;3
MAGN;18.906;64570.037;8.31250;-35.18750;-18.37500;3
GYRO;18.906;64570.037;-1.22051;-2.01463;-2.32617;3
PRES;18.906;64570.038;1013.8418;3
ACCE;18.909;64570.040;-0.36392;2.21224;9.24162;3
AHRS;18.909;64570.041;13.8256;1.2370;169.3927;0.00045;0.12083;0.98854;3
GYRO;18.915;64570.046;-1.22051;-2.01463;-2.32617;3
ACCE;18.919;64570.050;-0.12450;1.91536;9.29908;3
MAGN;18.926;64570.057;9.31250;-34.18750;-19.68750;3
GYRO;18.926;64570.058;-1.27182;-1.91567;-2.18323;3
PRES;18.927;64570.058;1013.8477;3
ACCE;18.929;64570.060;0.00000;1.31202;9.27035;3
AHRS;18.930;64570.061;12.3730;-0.3242;166.1686;0.01577;0.10664;0.98690;3
GYRO;18.935;64570.066;-1.36345;-1.93156;-2.13314;3
ACCE;18.939;64570.070;0.49799;0.62249;9.08839;3
MAGN;18.946;64570.077;10.12500;-33.43750;-21.18750;3
GYRO;18.946;64570.077;-1.49540;-1.91812;-2.11726;3
PRES;18.946;64570.078;1013.8379;3
ACCE;18.950;64570.080;1.13964;0.40223;8.94474;3
AHRS;18.950;64570.081;10.7547;-1.7929;163.6217;0.02877;0.09053;0.98512;3
GYRO;18.955;64570.086;-1.66766;-1.84237;-2.17102;3
ACCE;18.959;64570.090;1.71425;0.40223;9.42358;3
LIGH;18.960;64570.092;15549.0;3
MAGN;18.966;64570.097;10.87500;-32.43750;-22.81250;3
GYRO;18.966;64570.097;-1.83260;-1.81916;-2.27608;3
PRES;18.966;64570.098;1013.8340;3
ACCE;18.969;64570.100;2.00155;0.23942;9.67257;3
AHRS;18.969;64570.101;9.1120;-3.4364;160.6551;0.04280;0.07325;0.98183;3
GYRO;18.975;64570.106;-1.95599;-1.86070;-2.38482;3
ACCE;18.979;64570.110;1.47483;0.33519;9.44273;3
MAGN;18.986;64570.117;11.68750;-31.25000;-24.43750;3
GYRO;18.986;64570.118;-2.04884;-1.83137;-2.44224;3
PRES;18.987;64570.118;1013.8330;3
ACCE;18.989;64570.120;1.02472;0.54588;9.33739;3
AHRS;18.989;64570.121;6.7530;-5.6649;157.6220;0.05981;0.04814;0.97753;3
GYRO;18.995;64570.126;-2.09771;-1.71409;-2.42880;3
SOUN;18.999;185.63;0.00567;49.04
ACCE;19.000;64570.130;1.01514;0.37350;9.35654;3
MAGN;19.006;64570.137;12.25000;-29.81250;-26.18750;3
GYRO;19.006;64570.137;-2.09405;-1.56870;-2.36038;3
PRES;19.006;64570.138;1013.8350;3
ACCE;19.009;64570.140;1.05345;0.19154;9.73961;3
AHRS;19.010;64570.141;4.7822;-7.2570;154.3280;0.07090;0.02655;0.97162;3
GYRO;19.015;64570.146;-2.04151;-1.47096;-2.25898;3
ACCE;19.019;64570.150;1.15879;0.07661;10.16099;3
MAGN;19.026;64570.157;12.87500;-28.31250;-27.93750;3
GYRO;19.026;64570.157;-1.94866;-1.41843;-2.14536;3
PRES;19.026;64570.158;1013.8403;3
ACCE;19.029;64570.160;1.10133;0.11492;10.42914;3
AHRS;19.029;64570.161;2.6267;-8.5894;151.3723;0.07819;0.00364;0.96556;3
GYRO;19.035;64570.166;-1.83382;-1.40499;-2.02074;3
ACCE;19.039;64570.170;1.12049;0.19154;10.78348;3
MAGN;19.046;64570.177;13.56250;-26.87500;-29.87500;3
GYRO;19.046;64570.177;-1.70920;-1.42332;-1.90468;3
PRES;19.047;64570.178;1013.8389;3
ACCE;19.049;64570.180;1.41737;0.00000;10.52491;3
AHRS;19.050;64570.181;0.7604;-10.0400;148.2419;0.08597;-0.01758;0.95797;3
GYRO;19.055;64570.186;-1.57481;-1.43553;-1.81793;3
ACCE;19.059;64570.190;1.58975;-0.17238;10.37168;3
MAGN;19.066;64570.197;14.06250;-25.68750;-31.06250;3
GYRO;19.066;64570.197;-1.42576;-1.40377;-1.76662;3
PRES;19.067;64570.198;1013.8486;3
ACCE;19.069;64570.200;1.81959;-0.44053;10.18972;3
AHRS;19.070;64570.201;-0.7529;-11.3446;145.8072;0.09255;-0.03531;0.95130;3
GYRO;19.075;64570.206;-1.26693;-1.33902;-1.74707;3
ACCE;19.079;64570.210;2.12605;-0.72784;9.89284;3
MAGN;19.086;64570.217;14.31250;-23.81250;-32.62500;3
GYRO;19.087;64570.218;-1.10078;-1.24006;-1.73852;3
PRES;19.087;64570.218;1013.8667;3
ACCE;19.089;64570.220;2.27928;-0.74699;10.24718;3
AHRS;19.090;64570.221;-2.0470;-13.0146;143.0072;0.10183;-0.05278;0.94273;3
GYRO;19.095;64570.226;-0.93829;-1.15331;-1.72142;3
ACCE;19.100;64570.230;2.47082;-0.79487;10.42914;3
MAGN;19.106;64570.237;14.12500;-22.75000;-33.68750;3
GYRO;19.106;64570.237;-0.80268;-1.15942;-1.70309;3
PRES;19.106;64570.238;1013.8540;3
ACCE;19.109;64570.240;2.68151;-0.90980;10.09395;3
AHRS;19.110;64570.241;-2.8803;-14.2881;140.9523;0.10884;-0.06505;0.93593;3
GYRO;19.115;64570.246;-0.68661;-1.16431;-1.70798;3
ACCE;19.119;64570.250;2.69108;-0.92895;9.95988;3
MAGN;19.133;64570.264;13.93750;-21.43750;-34.68750;3
GYRO;19.134;64570.265;-0.58399;-1.15331;-1.73241;3
AHRS;19.135;64570.267;-3.4578;-16.2581;137.7078;0.12105;-0.07884;0.92441;3
PRES;19.136;64570.267;1013.8545;3
ACCE;19.136;64570.268;2.52828;-0.74699;9.83538;3
GYRO;19.137;64570.268;-0.49847;-1.14843;-1.75807;3
ACCE;19.139;64570.270;2.48039;-0.66080;9.82580;3
MAGN;19.146;64570.277;13.62500;-20.25000;-35.56250;3
GYRO;19.146;64570.278;-0.43738;-1.15331;-1.76907;3
PRES;19.147;64570.278;1013.8486;3
ACCE;19.149;64570.280;2.56658;-0.54588;9.56723;3
AHRS;19.150;64570.281;-3.5218;-16.9116;136.5434;0.12528;-0.08265;0.92009;3
GYRO;19.155;64570.286;-0.40195;-1.17286;-1.74707;3
ACCE;19.159;64570.290;2.84431;-0.43096;9.41400;3
MAGN;19.166;64570.297;13.75000;-19.18750;-36.18750;3
GYRO;19.166;64570.298;-0.37751;-1.20585;-1.65911;3
PRES;19.166;64570.298;1013.8506;3
ACCE;19.169;64570.300;3.18908;-0.39265;9.25119;3
AHRS;19.170;64570.301;-3.4477;-18.3050;134.1557;0.13487;-0.08928;0.91076;3
GYRO;19.175;64570.306;-0.37751;-1.20585;-1.65911;3
ACCE;19.179;64570.310;3.60088;-0.49799;9.02135;3
MAGN;19.186;64570.317;13.87500;-18.43750;-36.50000;3
GYRO;19.186;64570.317;-0.45448;-1.27426;-1.71164;3
PRES;19.187;64570.318;1013.8467;3
ACCE;19.189;64570.320;3.74453;-0.65122;8.86812;3
AHRS;19.190;64570.321;-3.1749;-19.7541;132.1919;0.14570;-0.09443;0.90225;3
GYRO;19.195;64570.326;-0.52901;-1.31336;-1.78006;3
ACCE;19.200;64570.330;3.67749;-0.70868;8.74362;3
MAGN;19.206;64570.337;13.56250;-17.68750;-37.06250;3
GYRO;19.206;64570.337;-0.61942;-1.36345;-1.83993;3
PRES;19.206;64570.338;1013.8555;3
ACCE;19.209;64570.340;3.55300;-0.73741;8.50420;3
AHRS;19.210;64570.341;-2.9747;-21.3244;130.1495;0.15698;-0.10108;0.89293;3
GYRO;19.215;64570.346;-0.72082;-1.41232;-1.87291;3
ACCE;19.219;64570.350;3.46680;-0.75657;8.35098;3
MAGN;19.226;64570.357;13.25000;-16.81250;-37.37500;3
GYRO;19.226;64570.357;-0.83566;-1.46485;-1.87169;3
PRES;19.226;64570.358;1013.8545;3
ACCE;19.229;64570.360;3.35188;-0.68953;8.14029;3
AHRS;19.229;64570.361;-2.9733;-22.9611;127.9550;0.16764;-0.11014;0.88261;3
GYRO;19.235;64570.366;-0.95906;-1.51495;-1.83260;3
ACCE;19.239;64570.370;3.28484;-0.59376;8.04452;3
MAGN;19.246;64570.377;13.25000;-15.81250;-37.50000;3
GYRO;19.253;64570.377;-1.07757;-1.56504;-1.76296;3
PRES;19.253;64570.378;1013.8477;3
ACCE;19.254;64570.381;3.47638;-0.53630;7.81467;3
AHRS;19.254;64570.381;-2.9864;-24.7626;125.5733;0.17898;-0.12066;0.87089;3
GYRO;19.255;64570.386;-1.19485;-1.59802;-1.67988;3
ACCE;19.259;64570.390;3.88818;-0.60334;7.90087;3
MAGN;19.268;64570.397;12.68750;-15.06250;-38.25000;3
GYRO;19.268;64570.397;-1.30114;-1.57115;-1.60780;3
PRES;19.268;64570.398;1013.8574;3
ACCE;19.269;64570.400;4.86502;-0.67995;9.03093;3
AHRS;19.270;64570.401;-3.2738;-26.4821;123.2406;0.18822;-0.13329;0.85919;3
GYRO;19.276;64570.406;-1.32558;-1.50273;-1.58092;3
ACCE;19.279;64570.410;5.94720;-0.77572;9.29908;3
MAGN;19.286;64570.417;12.25000;-14.00000;-38.75000;3
GYRO;19.287;64570.418;-1.25594;-1.56259;-1.66033;3
PRES;19.287;64570.418;1013.8423;3
ACCE;19.289;64570.420;6.38773;-0.91937;9.13627;3
AHRS;19.290;64570.421;-3.7582;-28.4261;120.8792;0.19777;-0.14871;0.84673;3
GYRO;19.295;64570.426;-1.13254;-1.55893;-1.82527;3
ACCE;19.299;64570.430;6.20577;-0.93853;9.29908;3
MAGN;19.306;64570.437;11.75000;-12.81250;-39.31250;3
GYRO;19.306;64570.437;-1.01648;-1.57848;-2.00486;3
PRES;19.306;64570.438;1013.8481;3
ACCE;19.309;64570.440;5.80354;-1.01514;8.79151;3
AHRS;19.310;64570.441;-4.1114;-30.7195;118.4165;0.20969;-0.16522;0.83268;3
LIGH;19.310;64570.442;15307.0;3
GYRO;19.315;64570.446;-0.96150;-1.63468;-2.14047;3
ACCE;19.319;64570.450;5.50666;-1.14922;8.14029;3
MAGN;19.326;64570.457;11.43750;-11.62500;-40.18750;3
GYRO;19.326;64570.457;-0.97983;-1.70309;-2.22721;3
PRES;19.327;64570.458;1013.8545;3
ACCE;19.329;64570.460;5.32470;-1.19710;7.75721;3
AHRS;19.330;64570.461;-3.8983;-32.7124;115.8045;0.22108;-0.17720;0.81748;3
GYRO;19.335;64570.466;-1.06291;-1.77151;-2.28341;3
ACCE;19.339;64570.470;5.20978;-1.09176;7.26880;3
MAGN;19.346;64570.477;10.62500;-10.56250;-41.12500;3
GYRO;19.346;64570.477;-1.19730;-1.83015;-2.31396;3
PRES;19.346;64570.478;1013.8457;3
ACCE;19.349;64570.480;5.21936;-0.91937;7.24007;3
AHRS;19.350;64570.481;-3.7318;-34.7973;113.1072;0.23224;-0.19064;0.80117;3
GYRO;19.355;64570.486;-1.35734;-1.87902;-2.32129;3
ACCE;19.359;64570.490;5.63116;-0.86191;6.77080;3
MAGN;19.366;64570.497;9.43750;-8.93750;-41.56250;3
GYRO;19.367;64570.498;-1.50762;-1.88269;-2.31762;3
PRES;19.367;64570.498;1013.8486;3
ACCE;19.369;64570.500;6.20577;-0.83318;6.79953;3
AHRS;19.370;64570.501;-3.2882;-37.0842;110.0953;0.24495;-0.20440;0.78199;3
GYRO;19.375;64570.506;-1.62857;-1.79961;-2.32984;3
ACCE;19.379;64570.510;6.61757;-0.67038;7.02938;3
MAGN;19.386;64570.517;8.43750;-7.87500;-41.87500;3
GYRO;19.386;64570.517;-1.72142;-1.67988;-2.37016;3
PRES;19.387;64570.518;1013.8418;3
ACCE;19.390;64570.520;6.90488;-0.60334;7.33583;3
AHRS;19.390;64570.521;-3.1770;-39.6422;106.8984;0.25676;-0.22281;0.76104;3
GYRO;19.395;64570.526;-1.78006;-1.57237;-2.41658;3
ACCE;19.399;64570.530;6.86657;-0.68953;7.31668;3
MAGN;19.406;64570.537;7.87500;-6.68750;-42.62500;3
GYRO;19.407;64570.538;-1.81793;-1.52105;-2.44835;3
PRES;19.407;64570.538;1013.8350;3
ACCE;19.409;64570.540;6.56011;-0.78530;7.14430;3
AHRS;19.410;64570.541;-2.9037;-41.8596;103.2780;0.26533;-0.24018;0.73776;3
GYRO;19.415;64570.546;-1.85459;-1.46974;-2.45079;3
ACCE;19.419;64570.550;6.26323;-0.87149;7.39329;3
MAGN;19.426;64570.557;6.43750;-5.00000;-43.18750;3
GYRO;19.426;64570.557;-1.88269;-1.41232;-2.41780;3
PRES;19.426;64570.558;1013.8340;3
ACCE;19.429;64570.560;6.09085;-0.82361;7.59441;3
AHRS;19.429;64570.561;-2.7356;-43.5939;99.9705;0.27005;-0.25566;0.71662;3
GYRO;19.435;64570.566;-1.89368;-1.39522;-2.35305;3
ACCE;19.439;64570.570;6.12916;-0.83318;7.97748;3
SOUN;19.439;194.32;0.00593;49.44
GNSS;19.445;1491384205.964;39.993746;-0.073815;102.773;52.880;16.0;0.2;16;13
MAGN;19.448;64570.577;5.68750;-3.18750;-43.37500;3
GYRO;19.449;64570.577;-1.77395;-1.47707;-2.20645;3
PRES;19.449;64570.578;1013.8428;3
GNSS;19.449;1491384205.964;39.993746;-0.073815;102.773;52.880;16.0;0.2;16;13
ACCE;19.450;64570.580;6.30154;-0.91937;8.56167;3
AHRS;19.451;64570.581;-2.3130;-45.4673;96.2868;0.27535;-0.27168;0.69202;3
GYRO;19.455;64570.586;-1.77395;-1.47707;-2.20645;3
ACCE;19.459;64570.590;6.98149;-1.05345;7.62314;3
MAGN;19.466;64570.597;4.81250;-1.56250;-43.50000;3
GYRO;19.466;64570.597;-1.38178;-1.51495;-2.26387;3
PRES;19.467;64570.598;1013.8477;3
ACCE;19.470;64570.600;8.11156;-0.87149;6.95276;3
AHRS;19.470;64570.601;-2.1809;-46.4454;93.2810;0.27463;-0.28339;0.67318;3
GYRO;19.475;64570.606;-1.11788;-1.23150;-2.42514;3
ACCE;19.479;64570.610;8.82982;-0.48842;7.50822;3
MAGN;19.486;64570.617;3.18750;0.37500;-44.12500;3
GYRO;19.486;64570.618;-0.88453;-0.94562;-2.61328;3
PRES;19.487;64570.618;1013.8457;3
ACCE;19.489;64570.620;8.59040;-0.03831;7.44118;3
AHRS;19.490;64570.621;-1.2917;-48.3718;90.1866;0.28289;-0.29649;0.64931;3
GYRO;19.495;64570.626;-0.69883;-0.69761;-2.71224;3
ACCE;19.499;64570.630;7.90087;0.14365;7.20176;3
MAGN;19.506;64570.637;1.50000;1.87500;-43.87500;3
GYRO;19.507;64570.637;-0.56566;-0.50946;-2.68903;3
PRES;19.507;64570.638;1013.8354;3
ACCE;19.509;64570.640;7.35499;0.09577;7.14430;3
AHRS;19.510;64570.641;0.1981;-49.4064;87.5610;0.29029;-0.30065;0.62806;3
GYRO;19.515;64570.646;-0.46792;-0.39340;-2.58885;3
ACCE;19.519;64570.650;7.21134;0.05746;7.24007;3
MAGN;19.526;64570.657;0.50000;3.12500;-43.56250;3
GYRO;19.526;64570.657;-0.37629;-0.35675;-2.48256;3
PRES;19.527;64570.658;1013.8389;3
ACCE;19.529;64570.660;7.32626;0.03831;7.33583;3
AHRS;19.529;64570.661;2.1005;-49.9468;84.8662;0.29708;-0.30035;0.60583;3
GYRO;19.535;64570.666;-0.26756;-0.38362;-2.44102;3
ACCE;19.539;64570.670;7.75721;-0.05746;7.50822;3
MAGN;19.546;64570.677;-0.37500;4.00000;-43.75000;3
GYRO;19.546;64570.677;-0.13195;-0.45448;-2.50943;3
PRES;19.546;64570.678;1013.8345;3
ACCE;19.549;64570.680;8.38928;-0.28730;7.29753;3
AHRS;19.550;64570.681;3.7178;-49.8942;82.7391;0.30069;-0.29693;0.58867;3
GYRO;19.555;64570.686;0.03543;-0.50213;-2.71224;3
ACCE;19.559;64570.690;9.05008;-0.31603;6.76123;3
MAGN;19.566;64570.697;-0.93750;4.31250;-43.75000;3
GYRO;19.566;64570.698;0.23946;-0.41417;-3.02867;3
PRES;19.567;64570.698;1013.8389;3
ACCE;19.569;64570.700;9.22246;0.02873;6.58884;3
AHRS;19.570;64570.701;5.8926;-50.2800;80.4088;0.30941;-0.29400;0.56692;3
GYRO;19.575;64570.706;0.45448;-0.21747;-3.40008;3
ACCE;19.579;64570.710;8.45632;0.82361;6.81869;3
MAGN;19.586;64570.717;-0.93750;4.00000;-43.87500;3
GYRO;19.586;64570.717;0.64263;-0.02566;-3.71284;3
PRES;19.586;64570.718;1013.8394;3
ACCE;19.589;64570.720;7.37414;1.70467;6.67503;3
AHRS;19.590;64570.721;7.9273;-50.7665;78.7897;0.31967;-0.29085;0.54912;3
GYRO;19.595;64570.726;0.76847;0.09285;-3.88144;3
ACCE;19.599;64570.730;6.92403;2.14520;6.52181;3
MAGN;19.606;64570.737;-0.62500;3.87500;-44.00000;3
GYRO;19.606;64570.737;0.83078;0.16005;-3.92420;3
PRES;19.606;64570.738;1013.8389;3
ACCE;19.609;64570.740;7.00065;2.34632;6.47392;3
AHRS;19.609;64570.741;11.7153;-50.4243;76.3907;0.33459;-0.27593;0.52235;3
GYRO;19.615;64570.746;0.85399;0.16982;-3.91442;3
ACCE;19.619;64570.750;7.40287;2.29843;6.56969;3
MAGN;19.627;64570.759;-0.62500;3.00000;-43.87500;3
GYRO;19.628;64570.759;0.86254;0.12584;-3.92298;3
PRES;19.628;64570.760;1013.8354;3
AHRS;19.630;64570.761;16.1020;-49.4491;73.8931;0.35059;-0.25451;0.49377;3
ACCE;19.630;64570.762;8.18817;2.06859;6.65588;3
GYRO;19.635;64570.766;0.88453;0.06964;-4.01949;3
ACCE;19.639;64570.770;8.71489;2.01113;6.09085;3
MAGN;19.646;64570.777;-0.87500;1.93750;-43.87500;3
GYRO;19.646;64570.777;0.94806;0.10751;-4.22963;3
PRES;19.648;64570.778;1013.8447;3
ACCE;19.650;64570.781;8.41801;2.43251;6.21535;3
AHRS;19.650;64570.781;19.7804;-48.6685;71.6392;0.36447;-0.23757;0.46793;3
GYRO;19.655;64570.786;1.04947;0.27611;-4.51429;3
ACCE;19.659;64570.790;7.60398;2.92093;6.11958;3
LIGH;19.661;64570.792;8829.0;3
MAGN;19.667;64570.798;-0.87500;1.18750;-44.31250;3
GYRO;19.667;64570.798;1.14598;0.44593;-4.80629;3
PRES;19.667;64570.798;1013.8481;3
ACCE;19.669;64570.800;7.01980;3.17950;5.89931;3
AHRS;19.669;64570.801;23.4980;-47.9520;69.4146;0.37947;-0.22112;0.44133;3
GYRO;19.675;64570.806;1.21196;0.57544;-5.06407;3
ACCE;19.679;64570.810;6.41646;3.39977;5.71735;3
MAGN;19.686;64570.817;-0.81250;0.18750;-43.56250;3
GYRO;19.687;64570.818;1.24250;0.61820;-5.28521;3
PRES;19.687;64570.818;1013.8521;3
ACCE;19.690;64570.820;5.45878;3.89776;5.64074;3
AHRS;19.690;64570.821;28.5159;-46.0364;66.0911;0.39667;-0.19407;0.40570;3
GYRO;19.695;64570.826;1.24617;0.61942;-5.44159;3
ACCE;19.699;64570.830;4.51068;4.57771;5.44920;3
MAGN;19.706;64570.837;-0.37500;-1.31250;-43.25000;3
GYRO;19.706;64570.837;1.24128;0.70494;-5.46480;3
PRES;19.706;64570.838;1013.8496;3
ACCE;19.709;64570.840;3.79242;5.61201;5.55455;3
AHRS;19.709;64570.841;33.0796;-43.5037;62.6029;0.41049;-0.16617;0.37244;3
GYRO;19.715;64570.846;1.24128;0.70494;-5.46480;3
ACCE;19.719;64570.850;3.30400;6.48350;5.76524;3
MAGN;19.726;64570.857;0.50000;-2.18750;-43.12500;3
GYRO;19.726;64570.857;1.17286;0.81856;-5.19480;3
PRES;19.726;64570.858;1013.8467;3
ACCE;19.729;64570.861;3.22738;7.02938;5.71735;3
AHRS;19.730;64570.861;38.4199;-39.9343;57.7928;0.42657;-0.13288;0.33052;3
GYRO;19.735;64570.866;1.11055;0.87720;-5.03475;3
ACCE;19.739;64570.870;3.13162;7.33583;5.75566;3
MAGN;19.746;64570.877;1.62500;-3.25000;-42.50000;3
GYRO;19.746;64570.877;1.04336;0.91263;-4.89792;3
PRES;19.746;64570.878;1013.8511;3
ACCE;19.749;64570.880;3.01669;7.27837;5.73651;3
AHRS;19.750;64570.881;43.5652;-35.0852;52.0695;0.44077;-0.09619;0.28812;3
GYRO;19.755;64570.886;0.98349;0.91385;-4.81240;3
ACCE;19.759;64570.890;2.96881;6.94318;5.62159;3
MAGN;19.766;64570.897;3.18750;-4.06250;-41.75000;3
GYRO;19.767;64570.898;0.94684;0.90286;-4.81362;3
PRES;19.767;64570.898;1013.8403;3
ACCE;19.769;64570.900;2.95923;6.42604;5.60243;3
AHRS;19.769;64570.901;47.8496;-29.4704;45.7409;0.45173;-0.06179;0.24853;3
GYRO;19.775;64570.906;0.94318;0.88209;-4.91502;3
ACCE;19.779;64570.910;2.63362;5.95677;5.59285;3
MAGN;19.786;64570.917;5.00000;-4.81250;-41.87500;3
GYRO;19.786;64570.917;0.97616;0.86499;-5.09095;3
PRES;19.786;64570.918;1013.8486;3
ACCE;19.789;64570.920;1.84832;5.62159;5.63116;3
AHRS;19.789;64570.921;50.7257;-23.8826;39.6502;0.45765;-0.03375;0.21645;3
GYRO;19.795;64570.926;1.03969;0.83811;-5.29254;3
ACCE;19.799;64570.930;1.04387;5.39174;5.51624;3
MAGN;19.806;64570.937;6.43750;-5.31250;-41.87500;3
GYRO;19.806;64570.937;1.13132;0.81489;-5.47946;3
PRES;19.807;64570.938;1013.8413;3
ACCE;19.809;64570.940;0.03831;5.51624;5.43005;3
AHRS;19.810;64570.941;53.8392;-16.1436;31.2631;0.46541;0.00021;0.17665;3
GYRO;19.815;64570.946;1.25594;0.80268;-5.61874;3
ACCE;19.819;64570.950;-1.13964;5.82270;5.69820;3
MAGN;19.826;64570.957;8.37500;-5.62500;-41.75000;3
GYRO;19.826;64570.957;1.40621;0.77946;-5.66272;3
PRES;19.826;64570.958;1013.8438;3
ACCE;19.829;64570.960;-2.03028;6.12916;5.87058;3
AHRS;19.830;64570.961;55.7186;-6.0981;20.3761;0.46760;0.03625;0.13169;3
GYRO;19.835;64570.966;1.57115;0.75381;-5.60774;3
ACCE;19.839;64570.970;-2.66235;6.52181;5.74608;3
MAGN;19.846;64570.977;10.37500;-6.00000;-41.87500;3
GYRO;19.846;64570.978;1.74952;0.76603;-5.47580;3
PRES;19.847;64570.978;1013.8481;3
ACCE;19.849;64570.980;-3.42850;7.02938;5.72693;3
AHRS;19.849;64570.981;57.4867;5.4547;7.9737;0.47628;0.07502;0.08372;3
GYRO;19.855;64570.986;1.93156;0.79657;-5.26688;3
ACCE;19.859;64570.990;-3.87861;7.41245;5.68862;3
MAGN;19.866;64570.997;12.18750;-6.31250;-41.56250;3
GYRO;19.866;64570.997;2.10138;0.78557;-4.99932;3
PRES;19.866;64570.998;1013.8472;3
ACCE;19.869;64571.000;-4.07972;7.54652;5.46836;3
AHRS;19.869;64571.001;57.5404;17.8596;-5.4393;0.48138;0.11335;0.03354;3
GYRO;19.875;64571.006;2.24310;0.70127;-4.71954;3
ACCE;19.879;64571.010;-4.09887;7.41245;4.90333;3
MAGN;19.886;64571.017;14.00000;-6.68750;-41.37500;3
GYRO;19.886;64571.017;2.34206;0.56077;-4.48619;3
PRES;19.887;64571.018;1013.8438;3
ACCE;19.890;64571.020;-4.12760;6.99107;4.21380;3
AHRS;19.890;64571.021;57.4361;28.7956;-16.9414;0.49245;0.14713;-0.00695;3
GYRO;19.895;64571.026;2.39459;0.40684;-4.32370;3
ACCE;19.899;64571.030;-4.08930;6.40688;3.69665;3
MAGN;19.906;64571.037;16.12500;-6.87500;-40.81250;3
GYRO;19.906;64571.037;2.40925;0.26389;-4.23574;3
PRES;19.907;64571.038;1013.8452;3
ACCE;19.909;64571.040;-4.29999;5.92804;3.39977;3
AHRS;19.910;64571.041;56.2982;39.0764;-28.3195;0.50323;0.17716;-0.05029;3
GYRO;19.915;64571.046;2.39459;0.13928;-4.20886;3
ACCE;19.919;64571.050;-4.60644;5.45878;3.15077;3
MAGN;19.926;64571.057;17.50000;-7.62500;-40.06250;3
GYRO;19.927;64571.058;2.36038;0.02443;-4.21131;3
PRES;19.927;64571.058;1013.8452;3
ACCE;19.929;64571.060;-4.73094;5.14275;2.90177;3
AHRS;19.930;64571.061;54.7660;47.9581;-38.1573;0.51511;0.20368;-0.08854;3
GYRO;19.935;64571.066;2.32373;-0.04765;-4.23085;3
ACCE;19.939;64571.070;-5.20021;5.00867;3.03585;3
MAGN;19.946;64571.077;18.81250;-8.12500;-39.31250;3
GYRO;19.946;64571.077;2.30174;-0.08308;-4.25407;3
PRES;19.946;64571.078;1013.8301;3
ACCE;19.949;64571.080;-5.98550;5.07571;3.13162;3
AHRS;19.949;64571.081;52.0151;55.1429;-47.0280;0.52238;0.22636;-0.13175;3
GYRO;19.955;64571.086;2.29807;-0.12584;-4.24307;3
ACCE;19.959;64571.090;-6.88572;5.28640;2.94008;3
MAGN;19.966;64571.097;19.93750;-8.43750;-38.68750;3
GYRO;19.966;64571.098;2.34084;-0.14172;-3.99628;3
PRES;19.967;64571.098;1013.8350;3
ACCE;19.969;64571.100;-7.60398;5.39174;2.77727;3
AHRS;19.970;64571.101;48.9599;61.3512;-54.6263;0.52971;0.24902;-0.17133;3
GYRO;19.975;64571.106;2.34084;-0.14172;-3.99628;3
ACCE;19.979;64571.110;-7.83383;5.47793;2.78685;3
MAGN;19.986;64571.117;21.06250;-8.62500;-38.12500;3
GYRO;19.986;64571.117;2.44835;-0.03665;-3.58089;3
PRES;19.986;64571.118;1013.8345;3
ACCE;19.989;64571.120;-7.89129;5.46836;3.09331;3
AHRS;19.990;64571.121;45.1993;66.2757;-61.5267;0.53465;0.26907;-0.21490;3
SOUN;19.990;174.82;0.00534;48.52
GYRO;19.995;64571.126;2.54731;-0.01466;-3.41107;3
ACCE;19.999;64571.130;-7.74764;5.40132;3.09331;3
MAGN;20.006;64571.137;22.00000;-9.06250;-37.18750;3
GYRO;20.007;64571.137;2.67681;-0.03054;-3.27057;3
PRES;20.007;64571.138;1013.8521;3
ACCE;20.009;64571.140;-7.71891;5.28640;2.73897;3
AHRS;20.010;64571.141;42.2434;70.2939;-66.8436;0.54171;0.28591;-0.24698;3
LIGH;20.011;64571.142;5627.0;3
GYRO;20.015;64571.146;2.82220;-0.05620;-3.15817;3
ACCE;20.019;64571.150;-7.71891;4.93206;2.32716;3
MAGN;20.026;64571.157;22.87500;-9.12500;-36.87500;3
GYRO;20.026;64571.157;2.97003;-0.08308;-3.07387;3
PRES;20.026;64571.158;1013.8423;3
ACCE;20.029;64571.161;-7.69975;4.35745;2.15478;3
AHRS;20.030;64571.161;39.0705;73.5982;-72.2165;0.54901;0.29829;-0.28290;3
GYRO;20.035;64571.166;3.11175;-0.11606;-3.01157;3
ACCE;20.039;64571.170;-8.01579;3.85945;2.07817;3
MAGN;20.046;64571.177;23.87500;-9.43750;-36.31250;3
GYRO;20.046;64571.178;3.23759;-0.13439;-2.95414;3
PRES;20.047;64571.178;1013.8315;3
ACCE;20.049;64571.180;-8.52336;3.62003;2.02071;3
AHRS;20.050;64571.181;36.3123;76.8111;-77.0174;0.55862;0.30987;-0.31214;3
GYRO;20.055;64571.186;3.34143;-0.15882;-2.87840;3
ACCE;20.059;64571.190;-9.13627;3.67749;1.67594;3
MAGN;20.066;64571.197;24.56250;-10.31250;-35.87500;3
GYRO;20.066;64571.197;3.42207;-0.19426;-2.74889;3
PRES;20.066;64571.198;1013.8271;3
ACCE;20.069;64571.200;-9.72046;3.81157;1.29287;3
AHRS;20.069;64571.201;32.8257;79.4922;-82.4268;0.56753;0.31824;-0.35004;3
GYRO;20.075;64571.206;3.47460;-0.25412;-2.54486;3
ACCE;20.079;64571.210;-9.95030;3.97437;0.93853;3
MAGN;20.086;64571.217;25.31250;-11.25000;-34.68750;3
GYRO;20.086;64571.217;3.49659;-0.32009;-2.28219;3
PRES;20.087;64571.218;1013.8135;3
ACCE;20.089;64571.220;-10.11311;4.17549;0.29688;3
AHRS;20.089;64571.221;29.9895;82.0760;-87.2885;0.57894;0.32424;-0.37993;3
GYRO;20.095;64571.226;3.46971;-0.34208;-1.99020;3
ACCE;20.099;64571.230;-10.21845;4.43406;-0.69911;3
MAGN;20.106;64571.237;25.75000;-11.81250;-33.93750;3
GYRO;20.106;64571.237;3.31700;-0.24068;-1.67744;3
PRES;20.106;64571.238;1013.8208;3
ACCE;20.109;64571.240;-10.09395;4.49152;-0.92895;3
AHRS;20.109;64571.241;27.5406;84.2445;-92.1233;0.59160;0.32489;-0.40797;3
GYRO;20.115;64571.246;3.05921;-0.11362;-1.36101;3
ACCE;20.119;64571.250;-9.67257;4.28083;-0.89064;3
MAGN;20.135;64571.265;26.43750;-12.87500;-33.06250;3
GYRO;20.135;64571.266;2.61084;-0.07208;-0.86010;3
PRES;20.135;64571.266;1013.8271;3
ACCE;20.136;64571.267;-9.29908;4.04141;-1.45567;3
GYRO;20.136;64571.267;2.61084;-0.07208;-0.86010;3
AHRS;20.137;64571.268;24.8088;86.6909;-97.9687;0.60834;0.32207;-0.43914;3
ACCE;20.140;64571.271;-9.25119;4.03184;-1.63763;3
MAGN;20.146;64571.277;27.06250;-14.06250;-32.12500;3
GYRO;20.146;64571.277;2.39581;-0.00611;-0.69272;3
PRES;20.147;64571.278;1013.8179;3
ACCE;20.149;64571.280;-9.03093;4.02226;-1.52271;3
AHRS;20.150;64571.281;24.3743;88.1397;-100.0094;0.61833;0.32076;-0.44366;3
GYRO;20.155;64571.286;2.17468;0.14416;-0.56322;3
ACCE;20.159;64571.290;-8.57124;3.88818;-1.01514;3
MAGN;20.166;64571.297;27.50000;-15.25000;-31.00000;3
GYRO;20.167;64571.298;1.97432;0.29199;-0.46548;3
PRES;20.167;64571.298;1013.8110;3
ACCE;20.169;64571.300;-8.14986;3.72538;-0.67038;3
AHRS;20.170;64571.301;23.4250;89.3260;-102.5676;0.62736;0.31785;-0.45415;3
GYRO;20.175;64571.306;1.82160;0.38118;-0.40561;3
ACCE;20.179;64571.310;-7.97748;3.60088;-0.57461;3
MAGN;20.186;64571.317;28.25000;-16.18750;-30.00000;3
GYRO;20.187;64571.318;1.72142;0.45204;-0.37751;3
PRES;20.187;64571.318;1013.8267;3
ACCE;20.189;64571.320;-8.08282;3.60088;-0.45969;3
AHRS;20.189;64571.321;23.0781;90.8183;-104.8898;0.63875;0.31396;-0.45848;3
GYRO;20.195;64571.326;1.66522;0.52168;-0.36408;3
ACCE;20.199;64571.330;-8.25521;3.67749;-0.47884;3
MAGN;20.206;64571.337;29.12500;-17.37500;-29.06250;3
GYRO;20.207;64571.337;1.64078;0.56444;-0.33964;3
PRES;20.207;64571.338;1013.8315;3
ACCE;20.209;64571.340;-8.40844;3.78284;-0.69911;3
AHRS;20.210;64571.341;22.4097;92.1160;-106.6248;0.64696;0.31386;-0.46226;3
GYRO;20.215;64571.346;1.64567;0.59254;-0.29810;3
ACCE;20.220;64571.350;-8.59997;3.83072;-1.18752;3
MAGN;20.226;64571.357;29.43750;-18.56250;-28.06250;3
GYRO;20.226;64571.357;1.68599;0.69761;-0.16738;3
PRES;20.226;64571.358;1013.8281;3
ACCE;20.229;64571.360;-8.53294;3.89776;-1.44610;3
AHRS;20.230;64571.361;22.1151;93.5971;-108.5641;0.65750;0.31106;-0.46386;3
GYRO;20.235;64571.366;1.68599;0.69761;-0.16738;3
ACCE;20.239;64571.370;-8.31267;4.05099;-1.52271;3
MAGN;20.246;64571.377;29.43750;-19.43750;-27.00000;3
GYRO;20.246;64571.378;1.66278;0.87476;0.02199;3
PRES;20.246;64571.378;1013.8296;3
ACCE;20.249;64571.380;-8.32224;4.12760;-2.04944;3
AHRS;20.249;64571.381;21.6501;95.1190;-110.3190;0.66732;0.31008;-0.46482;3
GYRO;20.255;64571.386;1.66278;0.87476;0.02199;3
ACCE;20.259;64571.390;-8.35098;4.05099;-2.56658;3
MAGN;20.266;64571.397;30.00000;-20.18750;-25.50000;3
GYRO;20.266;64571.398;1.53572;1.08856;0.22358;3
PRES;20.267;64571.398;1013.8354;3
ACCE;20.269;64571.400;-8.29351;3.89776;-2.64320;3
AHRS;20.269;64571.401;21.8716;97.3997;-112.3908;0.68258;0.30634;-0.45917;3
GYRO;20.275;64571.406;1.44653;1.15331;0.30299;3
ACCE;20.279;64571.410;-8.14986;3.49553;-2.90177;3
MAGN;20.286;64571.417;30.06250;-21.06250;-24.62500;3
GYRO;20.286;64571.417;1.34146;1.17042;0.34331;3
PRES;20.286;64571.418;1013.8433;3
ACCE;20.289;64571.420;-7.92960;3.22738;-3.09331;3
AHRS;20.290;64571.421;21.7582;99.2110;-113.9017;0.69361;0.30536;-0.45504;3
GYRO;20.295;64571.426;1.22540;1.19607;0.34331;3
ACCE;20.299;64571.430;-7.90087;3.40934;-3.05500;3
MAGN;20.306;64571.437;30.50000;-22.00000;-23.62500;3
GYRO;20.306;64571.437;1.11177;1.27304;0.34331;3
PRES;20.306;64571.438;1013.8286;3
ACCE;20.309;64571.440;-7.90087;3.83072;-2.94008;3
AHRS;20.310;64571.441;21.9115;101.8315;-115.7258;0.70904;0.30392;-0.44566;3
GYRO;20.315;64571.446;1.01526;1.41965;0.37018;3
ACCE;20.319;64571.450;-7.96790;4.37660;-2.83473;3
MAGN;20.326;64571.457;31.06250;-22.75000;-22.12500;3
GYRO;20.327;64571.458;0.94318;1.58458;0.41539;3
PRES;20.327;64571.458;1013.8291;3
ACCE;20.329;64571.460;-7.96790;4.68306;-3.00712;3
AHRS;20.330;64571.461;21.9156;103.7771;-116.8676;0.71958;0.30441;-0.43799;3
GYRO;20.335;64571.466;0.87842;1.73364;0.45937;3
ACCE;20.339;64571.470;-7.73806;4.56814;-3.66792;3
MAGN;20.346;64571.477;31.93750;-23.06250;-20.31250;3
GYRO;20.346;64571.477;0.81001;1.94499;0.49236;3
PRES;20.347;64571.478;1013.8413;3
ACCE;20.349;64571.480;-7.51779;4.47237;-4.02226;3
AHRS;20.350;64571.481;22.6662;106.3931;-117.9897;0.73355;0.30350;-0.42241;3
GYRO;20.355;64571.486;0.73059;2.23210;0.53145;3
ACCE;20.359;64571.490;-7.56568;4.60644;-4.29999;3
LIGH;20.361;64571.492;4455.0;3
MAGN;20.366;64571.497;32.37500;-23.50000;-19.31250;3
GYRO;20.366;64571.498;0.63286;2.55220;0.59865;3
PRES;20.367;64571.498;1013.8506;3
ACCE;20.371;64571.500;-7.93917;4.80756;-4.82671;3
AHRS;20.371;64571.501;22.8253;109.1435;-118.8300;0.74597;0.30766;-0.40713;3
GYRO;20.375;64571.506;0.51679;2.85763;0.70127;3
ACCE;20.379;64571.510;-8.45632;4.83629;-4.93206;3
MAGN;20.386;64571.517;32.93750;-24.00000;-17.56250;3
GYRO;20.386;64571.517;0.39095;3.04211;0.83933;3
PRES;20.386;64571.518;1013.8369;3
ACCE;20.389;64571.520;-8.34140;4.55856;-4.83629;3
AHRS;20.389;64571.521;23.6249;112.9030;-119.7757;0.76243;0.31140;-0.38234;3
GYRO;20.395;64571.526;0.26389;3.04944;0.98227;3
ACCE;20.399;64571.530;-7.66145;4.34787;-4.57771;3
WIFI;20.400;64571.492;WAP129;20:17:FF:FF:F1:29;-59
WIFI;20.400;64564.760;WAP116;20:17:FF:FF:F1:16;-83
WIFI;20.400;64571.492;WAP114;20:17:FF:FF:F1:14;-74
WIFI;20.400;64571.492;WAP130;20:17:FF:FF:F1:30;-68
WIFI;20.400;64571.492;WAP122;20:17:FF:FF:F1:22;-60
WIFI;20.400;64571.492;WAP123;20:17:FF:FF:F1:23;-69
WIFI;20.400;64571.492;WAP318;20:17:FF:FF:F3:18;-75
WIFI;20.400;64571.492;WAP067;20:17:FF:FF:F0:67;-72
WIFI;20.400;64571.492;WAP267;20:17:FF:FF:F2:67;-74
WIFI;20.400;64571.492;WAP111;20:17:FF:FF:F1:11;-92
WIFI;20.400;64568.141;WAP266;20:17:FF:FF:F2:66;-85
WIFI;20.400;64571.492;WAP108;20:17:FF:FF:F1:08;-75
WIFI;20.400;64571.492;WAP312;20:17:FF:FF:F3:12;-76
WIFI;20.400;64571.492;WAP315;20:17:FF:FF:F3:15;-84
WIFI;20.400;64564.760;WAP066;20:17:FF:FF:F0:66;-87
WIFI;20.400;64568.141;WAP281;20:17:FF:FF:F2:81;-82
WIFI;20.400;64564.760;WAP025;20:17:FF:FF:F0:25;-86
WIFI;20.400;64571.492;WAP012;20:17:FF:FF:F0:12;-78
WIFI;20.400;64571.492;WAP078;20:17:FF:FF:F0:78;-85
WIFI;20.400;64571.492;WAP105;20:17:FF:FF:F1:05;-82
WIFI;20.400;64571.492;WAP077;20:17:FF:FF:F0:77;-88
WIFI;20.400;64571.492;WAP015;20:17:FF:FF:F0:15;-74
WIFI;20.400;64571.492;WAP309;20:17:FF:FF:F3:09;-82
WIFI;20.400;64568.141;WAP272;20:17:FF:FF:F2:72;-81
WIFI;20.400;64571.492;WAP165;20:17:FF:FF:F1:65;-82
WIFI;20.400;64571.492;WAP181;20:17:FF:FF:F1:81;-86
WIFI;20.400;64571.492;WAP070;20:17:FF:FF:F0:70;-90
WIFI;20.400;64561.386;WAP159;20:17:FF:FF:F1:59;-86
WIFI;20.400;64571.492;WAP127;20:17:FF:FF:F1:27;-88
WIFI;20.400;64571.492;WAP180;20:17:FF:FF:F1:80;-80
WIFI;20.400;64571.492;WAP044;20:17:FF:FF:F0:44;-87
WIFI;20.400;64571.492;WAP076;20:17:FF:FF:F0:76;-90
WIFI;20.400;64571.492;WAP051;20:17:FF:FF:F0:51;-91
WIFI;20.400;64571.492;WAP316;20:17:FF:FF:F3:16;-89
WIFI;20.400;64571.492;WAP125;20:17:FF:FF:F1:25;-98
WIFI;20.400;64561.386;WAP133;20:17:FF:FF:F1:33;-86
WIFI;20.400;64571.492;WAP132;20:17:FF:FF:F1:32;-82
WIFI;20.400;64571.492;WAP211;20:17:FF:FF:F2:11;-83
WIFI;20.400;64571.492;WAP126;20:17:FF:FF:F1:26;-86
WIFI;20.400;64561.386;WAP124;20:17:FF:FF:F1:24;-87
WIFI;20.400;64571.492;WAP079;20:17:FF:FF:F0:79;-89
WIFI;20.400;64561.386;WAP232;20:17:FF:FF:F2:32;-88
WIFI;20.400;64561.386;WAP227;20:17:FF:FF:F2:27;-90
WIFI;20.400;64571.492;WAP006;20:17:FF:FF:F0:06;-79
WIFI;20.400;64568.141;WAP320;20:17:FF:FF:F3:20;-91
WIFI;20.400;64571.492;WAP279;20:17:FF:FF:F2:79;-86
WIFI;20.400;64571.492;WAP022;20:17:FF:FF:F0:22;-84
WIFI;20.400;64568.141;WAP140;20:17:FF:FF:F1:40;-89
WIFI;20.400;64571.492;WAP282;20:17:FF:FF:F2:82;-87
WIFI;20.400;64571.492;WAP248;20:17:FF:FF:F2:48;-80
WIFI;20.400;64571.492;WAP280;20:17:FF:FF:F2:80;-89
MAGN;20.419;64571.537;33.25000;-24.75000;-15.31250;3
GYRO;20.419;64571.537;0.15760;2.96392;1.08856;3
PRES;20.420;64571.538;1013.8354;3
ACCE;20.420;64571.540;-6.96234;4.29999;-4.51068;3
AHRS;20.426;64571.541;24.2317;116.7114;-120.3151;0.77678;0.31868;-0.35602;3
GYRO;20.427;64571.546;0.11240;2.87962;1.12399;3
ACCE;20.427;64571.550;-6.29196;4.56814;-4.77883;3
MAGN;20.427;64571.557;33.81250;-25.31250;-13.37500;3
GYRO;20.427;64571.557;0.13561;2.81487;1.08245;3
PRES;20.427;64571.558;1013.8413;3
ACCE;20.430;64571.560;-5.93762;4.98952;-5.42047;3
AHRS;20.430;64571.561;25.4620;120.6558;-121.1500;0.79178;0.32135;-0.32651;3
SOUN;20.433;173.54;0.00530;48.46
GYRO;20.435;64571.566;0.20159;2.79532;1.00182;3
ACCE;20.441;64571.570;-5.99508;5.48751;-6.09085;3
MAGN;20.446;64571.578;34.37500;-25.93750;-11.75000;3
GYRO;20.447;64571.578;0.27978;2.89917;0.94806;3
PRES;20.447;64571.578;1013.8438;3
ACCE;20.449;64571.580;-6.31112;5.82270;-6.51223;3
GNSS;20.450;1491384206.963;39.993750;-0.073810;102.774;52.880;16.0;0.0;16;13
AHRS;20.453;64571.581;26.3655;124.4007;-121.6537;0.80387;0.32696;-0.29815;3
GNSS;20.453;1491384206.963;39.993750;-0.073810;102.774;52.880;16.0;0.0;16;13
GYRO;20.455;64571.586;0.34697;3.14351;0.96517;3
ACCE;20.460;64571.590;-6.83784;5.74608;-6.49307;3
MAGN;20.466;64571.597;34.87500;-26.68750;-10.00000;3
GYRO;20.466;64571.597;0.39095;3.45139;1.08856;3
PRES;20.467;64571.598;1013.8394;3
ACCE;20.470;64571.600;-6.77080;5.62159;-6.43561;3
AHRS;20.470;64571.601;27.5441;128.5523;-122.6094;0.81715;0.32949;-0.26680;3
GYRO;20.475;64571.606;0.41172;3.72628;1.30970;3
ACCE;20.479;64571.610;-6.19619;5.40132;-6.66546;3
MAGN;20.486;64571.617;35.18750;-27.87500;-8.18750;3
GYRO;20.487;64571.617;0.41294;3.96696;1.49540;3
PRES;20.487;64571.618;1013.8501;3
ACCE;20.489;64571.620;-5.65032;5.25767;-7.10599;3
AHRS;20.490;64571.621;28.1046;133.0687;-123.4703;0.82954;0.33623;-0.23475;3
GYRO;20.495;64571.626;0.39951;4.14289;1.59069;3
ACCE;20.499;64571.630;-5.43963;5.26724;-7.42203;3
MAGN;20.506;64571.637;34.93750;-28.50000;-6.12500;3
GYRO;20.506;64571.637;0.34208;4.26995;1.64811;3
PRES;20.507;64571.638;1013.8525;3
ACCE;20.509;64571.640;-5.06613;5.31513;-7.37414;3
AHRS;20.510;64571.641;29.1244;138.7129;-125.3433;0.84534;0.33706;-0.19512;3
GYRO;20.515;64571.646;0.34208;4.26995;1.64811;3
ACCE;20.519;64571.650;-4.35745;5.06613;-7.24964;3
MAGN;20.526;64571.657;34.50000;-29.06250;-3.81250;3
GYRO;20.527;64571.657;0.24679;4.16121;1.62368;3
PRES;20.527;64571.658;1013.8472;3
ACCE;20.529;64571.661;-3.67749;4.79798;-7.36456;3
AHRS;20.530;64571.661;29.8998;144.5365;-126.7761;0.85796;0.34198;-0.15301;3
GYRO;20.535;64571.666;0.21625;4.06470;1.55038;3
ACCE;20.539;64571.670;-3.28484;4.76925;-7.51779;3
MAGN;20.546;64571.677;33.56250;-30.50000;-1.43750;3
GYRO;20.546;64571.677;0.22602;3.96574;1.43798;3
PRES;20.547;64571.678;1013.8569;3
ACCE;20.549;64571.680;-2.96881;4.97994;-7.66145;3
AHRS;20.550;64571.681;30.7013;150.5586;-128.9212;0.87054;0.34141;-0.11071;3
GYRO;20.555;64571.686;0.28588;3.80203;1.30236;3
ACCE;20.559;64571.690;-2.82516;5.22894;-7.84340;3
MAGN;20.566;64571.697;32.81250;-31.56250;1.50000;3
GYRO;20.567;64571.698;0.37874;3.58456;1.16064;3
PRES;20.567;64571.698;1013.8447;3
ACCE;20.569;64571.700;-2.90177;5.42047;-8.21690;3
AHRS;20.569;64571.701;31.1453;156.2729;-130.3734;0.87884;0.34553;-0.06949;3
GYRO;20.575;64571.706;0.48869;3.45505;1.05435;3
ACCE;20.579;64571.710;-3.00712;5.52582;-8.28394;3
MAGN;20.586;64571.717;32.00000;-32.00000;4.18750;3
GYRO;20.586;64571.717;0.60353;3.44650;1.03114;3
PRES;20.587;64571.718;1013.8384;3
ACCE;20.593;64571.720;-2.73897;5.51624;-8.15944;3
AHRS;20.593;64571.721;31.2870;160.9771;-131.9665;0.88563;0.34584;-0.03711;3
GYRO;20.595;64571.726;0.71960;3.50392;1.09834;3
ACCE;20.599;64571.730;-2.25055;5.42047;-8.06367;3
MAGN;20.606;64571.737;30.87500;-32.25000;6.81250;3
GYRO;20.606;64571.737;0.84177;3.63343;1.21929;3
PRES;20.606;64571.738;1013.8394;3
ACCE;20.609;64571.740;-1.71425;5.23851;-7.89129;3
AHRS;20.610;64571.741;30.8578;165.6403;-133.0037;0.89035;0.35084;-0.00524;3
GYRO;20.615;64571.746;0.97494;3.82279;1.33779;3
ACCE;20.619;64571.750;-1.16837;5.05655;-7.91044;3
MAGN;20.627;64571.759;29.81250;-32.81250;8.56250;3
GYRO;20.628;64571.759;1.10567;3.97062;1.40255;3
PRES;20.628;64571.759;1013.8447;3
AHRS;20.630;64571.761;30.3339;171.0428;-134.9900;0.89676;0.34943;0.03021;3
ACCE;20.631;64571.762;-0.69911;4.87459;-8.26478;3
GYRO;20.635;64571.766;1.21807;4.08791;1.40499;3
ACCE;20.640;64571.770;-0.12450;4.68306;-8.66701;3
MAGN;20.648;64571.777;28.68750;-32.93750;11.12500;3
GYRO;20.648;64571.778;1.29381;4.17587;1.35979;3
PRES;20.648;64571.778;1013.8477;3
ACCE;20.650;64571.780;0.30646;4.44364;-8.82982;3
AHRS;20.650;64571.781;29.2038;176.2161;-136.3374;0.90091;0.35194;0.06404;3
GYRO;20.655;64571.786;1.31092;4.19176;1.27915;3
ACCE;20.659;64571.790;0.66080;4.29999;-9.10754;3
MAGN;20.666;64571.797;27.31250;-33.37500;13.31250;3
GYRO;20.666;64571.797;1.26449;4.08791;1.18019;3
PRES;20.667;64571.798;1013.8486;3
ACCE;20.669;64571.800;0.80445;4.39575;-9.08839;3
AHRS;20.669;64571.801;27.7607;-178.3922;-138.1861;0.90559;0.34954;0.09832;3
GYRO;20.675;64571.806;1.18264;3.91565;1.07757;3
ACCE;20.679;64571.810;1.09176;4.30956;-9.22246;3
MAGN;20.686;64571.817;25.37500;-33.62500;15.62500;3
GYRO;20.686;64571.817;1.08978;3.74827;0.98960;3
PRES;20.686;64571.818;1013.8481;3
ACCE;20.690;64571.820;1.34075;4.28083;-9.27035;3
AHRS;20.691;64571.822;26.1273;-173.1616;-139.0910;0.90636;0.35244;0.13328;3
GYRO;20.695;64571.826;1.00304;3.59189;0.92607;3
ACCE;20.699;64571.830;1.83875;4.15633;-9.50019;3
MAGN;20.706;64571.837;23.56250;-33.87500;17.43750;3
GYRO;20.706;64571.838;0.92729;3.51370;0.89064;3
PRES;20.707;64571.838;1013.8403;3
ACCE;20.709;64571.840;2.38462;3.98395;-9.66300;3
AHRS;20.710;64571.841;24.6749;-168.6859;-140.1714;0.90684;0.35093;0.16296;3
LIGH;20.710;64571.842;2971.0;3
GYRO;20.718;64571.846;0.85277;3.52958;0.85399;3
ACCE;20.719;64571.850;2.94966;3.50511;-9.54808;3
MAGN;20.726;64571.857;21.06250;-34.00000;20.37500;3
GYRO;20.727;64571.857;0.78435;3.64931;0.80146;3
PRES;20.727;64571.858;1013.8462;3
ACCE;20.729;64571.860;3.46680;3.34231;-9.07881;3
AHRS;20.730;64571.861;23.2513;-164.2000;-140.6147;0.90411;0.35301;0.19401;3
GYRO;20.735;64571.866;0.72571;3.77515;0.74037;3
ACCE;20.739;64571.870;3.95522;3.39019;-8.59997;3
MAGN;20.746;64571.877;18.56250;-34.25000;22.68750;3
GYRO;20.746;64571.877;0.67440;3.80325;0.67928;3
PRES;20.747;64571.878;1013.8408;3
ACCE;20.749;64571.880;4.31914;3.61046;-8.44674;3
AHRS;20.750;64571.881;21.9428;-159.9656;-141.3509;0.90133;0.35116;0.22316;3
GYRO;20.755;64571.886;0.63163;3.68596;0.59010;3
ACCE;20.759;64571.890;4.47237;3.85945;-8.70532;3
MAGN;20.766;64571.897;16.18750;-33.75000;24.62500;3
GYRO;20.767;64571.898;0.56810;3.25591;0.34819;3
PRES;20.767;64571.898;1013.8340;3
ACCE;20.769;64571.900;4.37660;4.03184;-8.93516;3
AHRS;20.770;64571.901;20.7819;-155.3190;-141.4620;0.89432;0.35348;0.25659;3
GYRO;20.775;64571.906;0.56810;3.25591;0.34819;3
ACCE;20.779;64571.910;4.27126;4.09887;-9.09797;3
MAGN;20.786;64571.917;14.25000;-33.56250;26.50000;3
GYRO;20.786;64571.917;0.52046;3.09220;0.21380;3
PRES;20.786;64571.918;1013.8506;3
ACCE;20.789;64571.920;4.25210;4.02226;-9.20331;3
AHRS;20.789;64571.921;20.1679;-151.9047;-141.5387;0.88781;0.35471;0.28159;3
GYRO;20.795;64571.926;0.48258;3.12274;0.22113;3
ACCE;20.799;64571.930;4.38618;3.85945;-9.12670;3
MAGN;20.807;64571.937;12.06250;-33.62500;28.25000;3
GYRO;20.807;64571.938;0.42638;3.21315;0.27611;3
PRES;20.808;64571.938;1013.8467;3
ACCE;20.810;64571.941;4.65433;3.77326;-8.77236;3
AHRS;20.810;64571.941;19.3953;-148.3243;-141.0736;0.87878;0.35932;0.30764;3
GYRO;20.815;64571.946;0.36408;3.34143;0.36163;3
ACCE;20.820;64571.950;5.03740;3.76368;-8.20732;3
MAGN;20.826;64571.957;10.62500;-33.31250;29.12500;3
GYRO;20.826;64571.957;0.32132;3.48315;0.44960;3
PRES;20.826;64571.958;1013.8486;3
ACCE;20.829;64571.960;5.79397;3.39019;-7.81467;3
AHRS;20.830;64571.961;18.9097;-145.3669;-141.0724;0.87160;0.35989;0.32908;3
GYRO;20.835;64571.966;0.29566;3.56990;0.50580;3
ACCE;20.839;64571.970;6.45477;3.41892;-7.62314;3
MAGN;20.846;64571.977;8.93750;-32.81250;29.56250;3
GYRO;20.846;64571.978;0.27122;3.53447;0.50702;3
PRES;20.847;64571.978;1013.8457;3
ACCE;20.850;64571.980;7.05811;3.21781;-7.70933;3
AHRS;20.850;64571.982;18.1950;-141.4286;-140.8709;0.86071;0.36131;0.35727;3
GYRO;20.855;64571.986;0.19548;3.41718;0.41539;3
ACCE;20.860;64571.990;7.45076;3.07416;-8.10198;3
MAGN;20.866;64571.997;6.87500;-32.81250;29.87500;3
GYRO;20.866;64571.997;0.05742;3.29379;0.24557;3
PRES;20.866;64571.998;1013.8540;3
ACCE;20.869;64572.000;7.47949;3.16992;-8.53294;3
AHRS;20.869;64572.001;17.5185;-137.3549;-141.1711;0.84993;0.35826;0.38609;3
GYRO;20.875;64572.006;-0.12095;3.24003;0.06720;3
ACCE;20.880;64572.010;7.23049;3.31358;-8.60955;3
MAGN;20.886;64572.017;4.50000;-32.87500;29.81250;3
GYRO;20.886;64572.017;-0.31643;3.27424;-0.06109;3
PRES;20.886;64572.018;1013.8447;3
ACCE;20.889;64572.020;6.87615;3.54342;-8.31267;3
AHRS;20.890;64572.021;17.1835;-133.6350;-141.0100;-0.83720;-0.35877;-0.41276;3
GYRO;20.895;64572.026;-0.50335;3.38297;-0.10507;3
ACCE;20.900;64572.030;6.54096;3.68707;-7.97748;3
MAGN;20.906;64572.037;2.81250;-32.68750;29.81250;3
GYRO;20.906;64572.037;-0.65973;3.55890;-0.05986;3
PRES;20.906;64572.038;1013.8394;3
ACCE;20.909;64572.040;6.53138;3.48596;-7.34541;3
AHRS;20.909;64572.041;17.4329;-130.6370;-141.2662;-0.82634;-0.35754;-0.43506;3
GYRO;20.915;64572.046;-0.78069;3.76049;0.01955;3
ACCE;20.919;64572.050;6.71334;3.41892;-6.41646;3
MAGN;20.926;64572.057;0.75000;-33.06250;29.68750;3
GYRO;20.927;64572.057;-0.85888;3.91320;0.09652;3
PRES;20.927;64572.058;1013.8506;3
ACCE;20.929;64572.061;6.99107;3.45723;-5.57370;3
AHRS;20.930;64572.061;17.8642;-126.5112;-141.5031;-0.80984;-0.35679;-0.46541;3
GYRO;20.935;64572.066;-0.88942;3.99139;0.16493;3
ACCE;20.939;64572.070;7.39329;3.52426;-5.01825;3
[truncated: 6,973,548 more chars]
