# Supplementary material for: Off-Line Evaluation of Mobile-Centric Indoor Positioning Systems: The Experiences from the 2017 IPIN Competition
Source: Sensors (Basel). 2018 Feb 6;18(2):487. doi: 10.3390/s18020487 (PMC5855053; doi:10.3390/s18020487)
Supplement: Supplementary file 1 [file sensors-18-00487-s001.zip › 01-Training/UJIUB/logfile_UJIUB_R01-2017_S3.txt]

% LogFile created by the 'GetSensorData' App for Android.
% Date of creation: Wed Apr 05 09:34:14 CEST 2017
% Developed by LOPSI research group at CAR-CSIC, Spain (http://www.car.upm-csic.es/lopsi)
% Version 1.0 (development from 2013 to 2016)
% The 'GetSensorData' program stores information from Smartphone/Tablet internal sensors (Accelerometers, Gyroscopes, Magnetometers, Pressure, Ambient Light, Orientation, Sound level, GPS/GNSS positio, WiFi RSS, Cellular/GSM/3G signal strength,...) and also from external devices (e.g. RFCode RFID reader, XSens IMU or LPMS-B IMU)
%
% LogFile Data format:
% Accelerometer data: 	'ACCE;AppTimestamp(s);SensorTimestamp(s);Acc_X(m/s^2);Acc_Y(m/s^2);Acc_Z(m/s^2);Accuracy(integer)'
% Gyroscope data:     	'GYRO;AppTimestamp(s);SensorTimestamp(s);Gyr_X(rad/s);Gyr_Y(rad/s);Gyr_Z(rad/s);Accuracy(integer)'
% Magnetometer data:  	'MAGN;AppTimestamp(s);SensorTimestamp(s);Mag_X(uT);;Mag_Y(uT);Mag_Z(uT);Accuracy(integer)'
% Pressure data:      	'PRES;AppTimestamp(s);SensorTimestamp(s);Pres(mbar);Accuracy(integer)'
% Light data:         	'LIGH;AppTimestamp(s);SensorTimestamp(s);Light(lux);Accuracy(integer)'
% Proximity data:     	'PROX;AppTimestamp(s);SensorTimestamp(s);prox(?);Accuracy(integer)'
% Humidity data:      	'HUMI;AppTimestamp(s);SensorTimestamp(s);humi(Percentage);Accuracy(integer)'
% Temperature data:   	'TEMP;AppTimestamp(s);SensorTimestamp(s);temp(Celsius);Accuracy(integer)'
% Orientation data:   	'AHRS;AppTimestamp(s);SensorTimestamp(s);PitchX(deg);RollY(deg);YawZ(deg);RotVecX();RotVecY();RotVecZ();Accuracy(int)'
% GNSS/GPS data:      	'GNSS;AppTimestamp(s);SensorTimeStamp(s);Latit(deg);Long(deg);Altitude(m);Bearing(deg);Accuracy(m);Speed(m/s);SatInView;SatInUse'
% WIFI data:          	'WIFI;AppTimestamp(s);SensorTimeStamp(s);Name_SSID;MAC_BSSID;RSS(dBm);'
% Bluetooth data:     	'BLUE;AppTimestamp(s);Name;MAC_Address;RSS(dBm);'
% Sound data:         	'SOUN;AppTimestamp(s);RMS;Pressure(Pa);SPL(dB);'
% RFID Reader data:   	'RFID;AppTimestamp(s);ReaderNumber(int);TagID(int);RSS_A(dBm);RSS_B(dBm);'
% IMU XSens data:     	'IMUX;AppTimestamp(s);SensorTimestamp(s);Counter;Acc_X(m/s^2);Acc_Y(m/s^2);Acc_Z(m/s^2);Gyr_X(rad/s);Gyr_Y(rad/s);Gyr_Z(rad/s);Mag_X(uT);;Mag_Y(uT);Mag_Z(uT);Roll(deg);Pitch(deg);Yaw(deg);Quat(1);Quat(2);Quat(3);Quat(4);Pressure(mbar);Temp(Celsius)'
% IMU LPMS-B data:    	'IMUL;AppTimestamp(s);SensorTimestamp(s);Counter;Acc_X(m/s^2);Acc_Y(m/s^2);Acc_Z(m/s^2);Gyr_X(rad/s);Gyr_Y(rad/s);Gyr_Z(rad/s);Mag_X(uT);;Mag_Y(uT);Mag_Z(uT);Roll(deg);Pitch(deg);Yaw(deg);Quat(1);Quat(2);Quat(3);Quat(4);Pressure(mbar);Temp(Celsius)'
% POSI Reference:    		'POSI;Timestamp(s);Counter;Latitude(degrees); Longitude(degrees);floor ID(0,1,2..4);Building ID(0,1,2..3);'
% 
% Note that there are two timestamps: 
%  -'AppTimestamp' is set by the Android App as data is read. It is not representative of when data is actually captured by the sensor (but has a common time reference for all sensors)
%  -'SensorTimestamp' is set by the sensor itself (the delta_time=SensorTimestamp(k)-SensorTimestamp(k-1) between two consecutive samples is an accurate estimate of the sampling interval). This timestamp is better for integrating inertial data. 

PRES;0.032;309.906;1014.5317;0
GYRO;0.032;309.907;0.85307;-0.06017;-0.32315;3
AHRS;0.033;309.907;55.0602;9.2056;147.3682;0.06114;0.46216;0.85873;-120
ACCE;0.033;309.913;-1.37906;8.02536;5.69820;3
MAGN;0.034;309.913;12.72000;-40.50000;6.30000;3
LIGH;0.034;309.916;3349.0;0
GYRO;0.034;309.927;0.57208;0.00153;-0.07666;3
AHRS;0.035;309.927;55.6229;9.6816;147.0778;0.06016;0.46699;0.85637;58
ACCE;0.035;309.933;-1.24498;8.09240;5.36301;3
LIGH;0.036;309.936;3349.0;0
PRES;0.037;309.946;1014.5002;0
GYRO;0.046;309.947;-0.25931;-0.43341;-0.02871;3
AHRS;0.047;309.947;55.6123;9.6977;146.8472;0.06095;0.46683;0.85599;-102
MAGN;0.048;309.953;12.90000;-40.32000;6.90000;3
LIGH;0.048;309.956;3122.0;0
GYRO;0.074;309.967;-0.86315;-0.86804;0.05253;3
AHRS;0.075;309.967;55.5186;9.2008;147.2129;0.06294;0.46542;0.85675;59
ACCE;0.077;309.974;-0.86191;7.80510;5.39174;3
MAGN;0.077;309.974;13.08000;-40.38000;6.96000;3
LIGH;0.077;309.976;3467.0;0
PRES;0.078;309.986;1014.4833;0
GYRO;0.079;309.987;-1.23089;-0.87201;0.18387;3
AHRS;0.079;309.987;54.9051;8.3551;147.9659;0.06473;0.45978;0.85994;9
ACCE;0.084;309.993;-0.79487;7.62314;5.48751;3
MAGN;0.085;309.993;13.20000;-40.20000;6.90000;3
LIGH;0.087;309.996;3052.0;0
GYRO;0.098;310.007;-1.31367;-0.87476;0.17135;3
AHRS;0.099;310.007;54.0529;7.2596;148.4905;0.06885;0.45177;0.86342;127
ACCE;0.104;310.013;-0.74699;7.35499;5.54497;3
MAGN;0.106;310.013;13.38000;-40.32000;6.60000;3
LIGH;0.107;310.016;3767.0;0
PRES;0.116;310.026;1014.4601;0
GYRO;0.118;310.027;-1.09192;-0.76205;0.01680;3
AHRS;0.119;310.027;53.2122;6.2613;148.9545;0.07263;0.44394;0.86675;-61
ACCE;0.125;310.034;-0.70868;7.26880;5.64074;3
MAGN;0.126;310.034;13.56000;-40.44000;6.36000;3
LIGH;0.127;310.036;3430.0;0
GYRO;0.138;310.047;-0.76114;-0.51099;-0.07911;3
AHRS;0.139;310.047;52.4598;5.4763;149.3741;0.07526;0.43711;0.86977;-18
SOUN;0.144;300.85;0.00918;53.24
ACCE;0.147;310.054;-0.68953;7.30710;5.79397;3
LIGH;0.148;310.056;3962.0;0
PRES;0.157;310.066;1014.5560;0
GYRO;0.158;310.067;-0.58215;-0.39523;-0.16157;3
AHRS;0.159;310.067;51.7766;4.9575;149.4561;0.07736;0.43105;0.87204;70
ACCE;0.165;310.074;-0.28730;6.98149;5.77481;3
MAGN;0.166;310.074;13.68000;-40.38000;5.64000;3
LIGH;0.167;310.076;4079.0;0
GYRO;0.178;310.087;-0.43707;-0.39248;-0.17349;3
AHRS;0.179;310.087;51.4301;4.6863;149.4277;0.07877;0.42791;0.87304;75
ACCE;0.185;310.094;-0.38307;7.19218;5.99508;3
LIGH;0.187;310.096;4079.0;0
PRES;0.197;310.106;1014.5929;0
GYRO;0.198;310.107;-0.19059;-0.67898;-0.30727;3
AHRS;0.199;310.107;51.3841;4.5312;148.9989;0.08144;0.42696;0.87226;-115
LIGH;0.207;310.116;4043.0;0
ACCE;0.209;310.118;-0.64165;7.33583;6.25365;3
MAGN;0.209;310.118;13.86000;-40.50000;4.80000;3
GYRO;0.218;310.127;-0.03543;-1.03694;-0.39676;3
AHRS;0.219;310.127;51.3314;4.0060;148.7359;0.08630;0.42533;0.87155;35
ACCE;0.225;310.134;-0.68953;7.29753;6.38773;3
MAGN;0.226;310.134;13.98000;-40.44000;4.56000;3
LIGH;0.227;310.136;4094.0;0
PRES;0.237;310.146;1014.4438;0
GYRO;0.238;310.147;-0.19639;-1.16278;-0.16554;3
AHRS;0.240;310.147;51.2049;3.2125;148.8121;0.09177;0.42285;0.87153;-107
ACCE;0.245;310.154;-0.45011;7.46991;7.16345;3
MAGN;0.246;310.154;14.10000;-40.32000;4.20000;3
LIGH;0.247;310.156;3979.0;0
GYRO;0.260;310.167;-0.71624;-1.21562;0.11515;3
AHRS;0.262;310.167;50.7459;2.3027;148.7674;0.09784;0.41749;0.87233;-33
ACCE;0.267;310.176;-0.10534;7.22091;6.71334;3
LIGH;0.269;310.176;4125.0;0
PRES;0.277;310.186;1014.5506;0
GYRO;0.279;310.187;-1.24494;-0.34789;0.14416;3
AHRS;0.280;310.187;50.0498;2.4198;148.6499;0.09584;0.41236;0.87464;-35
ACCE;0.285;310.195;0.18196;6.91445;6.33027;3
MAGN;0.286;310.195;14.10000;-40.20000;3.18000;3
LIGH;0.287;310.196;3747.0;0
GYRO;0.298;310.207;-1.30114;-0.04032;0.07330;3
AHRS;0.299;310.207;49.1981;1.5842;148.8171;0.09976;0.40429;0.87725;97
ACCE;0.308;310.216;-0.11492;6.71334;6.57927;3
LIGH;0.309;310.217;4243.0;0
PRES;0.316;310.226;1014.4495;0
GYRO;0.318;310.227;-0.80573;-0.18540;0.01100;3
AHRS;0.319;310.227;48.5753;1.0051;149.1179;0.10180;0.39858;0.87952;-99
ACCE;0.326;310.235;-0.41180;6.69419;6.61757;3
LIGH;0.327;310.237;4004.0;0
GYRO;0.338;310.247;-0.39767;-0.39340;-0.23152;3
AHRS;0.339;310.247;47.8847;0.8530;149.0482;0.10173;0.39291;0.88160;0
ACCE;0.346;310.255;-0.40223;6.84742;6.93361;3
MAGN;0.346;310.255;14.46000;-40.14000;0.72000;3
LIGH;0.347;310.256;4288.0;0
PRES;0.357;310.266;1014.5264;0
GYRO;0.358;310.267;-0.08522;-0.40897;-0.49358;3
AHRS;0.359;310.267;47.5794;1.0787;148.7346;0.10040;0.39076;0.88217;30
LIGH;0.368;310.276;4257.0;0
ACCE;0.368;310.277;-0.17238;6.89530;7.09641;3
MAGN;0.369;310.277;14.58000;-40.02000;0.12000;3
GYRO;0.378;310.287;-0.04643;-0.54581;-0.41814;3
AHRS;0.379;310.287;47.4337;0.9793;148.5213;0.10157;0.38924;0.88212;102
ACCE;0.387;310.296;0.19154;6.53138;6.99107;3
LIGH;0.387;310.296;4276.0;0
PRES;0.397;310.306;1014.5922;0
GYRO;0.398;310.307;-0.46212;-0.79626;0.07208;3
AHRS;0.399;310.307;46.9597;0.4431;148.5977;0.10441;0.38452;0.88339;78
LIGH;0.407;310.316;4144.0;0
ACCE;0.408;310.317;0.40223;6.70376;7.05811;3
MAGN;0.409;310.317;14.64000;-39.96000;-1.14000;3
GYRO;0.419;310.328;-1.03939;-1.06443;0.52198;3
AHRS;0.419;310.328;46.2838;-0.4542;148.7949;0.10921;0.37754;0.88522;94
ACCE;0.427;310.336;0.43096;6.33027;6.93361;3
MAGN;0.428;310.336;14.58000;-39.54000;-1.68000;3
LIGH;0.428;310.336;4262.0;0
PRES;0.436;310.346;1014.5552;0
GYRO;0.439;310.347;-1.20890;-0.88117;0.52443;3
AHRS;0.440;310.347;45.5957;-1.2636;149.0837;0.11307;0.37073;0.88734;-115
ACCE;0.447;310.356;0.46926;6.28239;7.22091;3
MAGN;0.448;310.356;14.46000;-39.18000;-2.22000;3
LIGH;0.448;310.356;4092.0;0
GYRO;0.458;310.367;-0.92027;-0.66859;0.14447;3
AHRS;0.459;310.367;44.8559;-2.3830;149.3816;0.11925;0.36283;0.88927;15
LIGH;0.467;310.376;4221.0;0
ACCE;0.469;310.378;0.87149;6.06212;7.05811;3
MAGN;0.470;310.378;14.58000;-39.06000;-2.94000;3
PRES;0.477;310.386;1014.5333;0
GYRO;0.478;310.387;-0.76053;-0.44471;-0.26634;3
AHRS;0.479;310.387;43.8031;-3.1009;149.5024;0.12229;0.35315;0.89218;-18
LIGH;0.487;310.396;4136.0;0
ACCE;0.488;310.397;1.07260;5.74608;6.90488;3
GYRO;0.498;310.407;-0.80237;-0.40256;-0.23518;3
AHRS;0.499;310.407;42.8158;-3.7907;149.6821;0.12512;0.34406;0.89496;18
LIGH;0.507;310.416;4188.0;0
ACCE;0.508;310.417;0.96726;5.87058;7.50822;3
MAGN;0.509;310.417;14.52000;-38.76000;-4.32000;3
PRES;0.516;310.426;1014.5842;0
GYRO;0.518;310.427;-0.81581;-0.47831;0.04917;3
AHRS;0.520;310.427;42.0710;-4.4117;149.7120;0.12838;0.33684;0.89667;90
LIGH;0.527;310.437;4120.0;0
ACCE;0.528;310.438;0.97683;5.93762;8.01579;3
MAGN;0.529;310.438;14.46000;-38.46000;-5.04000;3
GYRO;0.538;310.447;-0.89644;-0.70860;0.25137;3
AHRS;0.539;310.447;41.2245;-5.1846;149.6979;0.13278;0.32839;0.89836;68
LIGH;0.548;310.457;4136.0;0
ACCE;0.549;310.457;1.13964;5.47793;7.74764;3
MAGN;0.550;310.457;14.34000;-38.28000;-6.00000;3
PRES;0.557;310.466;1014.5264;0
GYRO;0.559;310.467;-1.05832;-0.57818;0.19639;3
AHRS;0.560;310.467;40.1716;-5.5141;149.6370;0.13343;0.31923;0.90103;-119
LIGH;0.568;310.477;4097.0;0
ACCE;0.569;310.478;1.15879;4.73094;7.05811;3
GYRO;0.579;310.487;-1.14934;-0.06872;0.02871;3
AHRS;0.580;310.487;39.0581;-5.6463;149.6382;0.13223;0.31007;0.90417;104
LIGH;0.588;310.497;4050.0;0
ACCE;0.591;310.500;0.89064;4.78840;7.50822;3
MAGN;0.592;310.500;13.98000;-38.22000;-7.98000;3
PRES;0.597;310.506;1014.5612;0
GYRO;0.599;310.507;-0.87323;0.09988;-0.06231;3
AHRS;0.600;310.507;38.1762;-6.0980;149.6937;0.13388;0.30206;0.90632;35
LIGH;0.608;310.517;4029.0;0
ACCE;0.609;310.518;0.92895;5.02782;8.09240;3
MAGN;0.610;310.518;13.92000;-38.16000;-8.64000;3
GYRO;0.619;310.527;-0.32376;-0.24984;-0.21716;3
AHRS;0.620;310.527;37.5745;-6.4210;149.4801;0.13578;0.29626;0.90716;126
LIGH;0.628;310.537;3988.0;0
ACCE;0.629;310.538;1.08218;5.03740;8.10198;3
PRES;0.637;310.546;1014.4655;0
GYRO;0.639;310.547;-0.05864;-0.32712;-0.31887;3
AHRS;0.640;310.547;36.8848;-6.1025;149.1903;0.13260;0.29114;0.90879;-118
SOUN;0.648;222.40;0.00679;50.61
LIGH;0.653;310.557;3988.0;0
ACCE;0.653;310.558;1.34075;4.92248;7.76679;3
MAGN;0.654;310.558;13.74000;-38.10000;-9.96000;3
GYRO;0.659;310.567;-0.10354;0.04856;-0.29627;3
AHRS;0.660;310.567;36.4235;-5.6647;148.9079;0.12888;0.28815;0.90990;-93
LIGH;0.668;310.577;3937.0;0
ACCE;0.669;310.578;1.48441;4.97036;8.10198;3
MAGN;0.670;310.578;13.44000;-37.92000;-10.68000;3
PRES;0.677;310.586;1014.4033;0
GYRO;0.679;310.587;-0.27550;0.39645;-0.06597;3
AHRS;0.680;310.587;36.1228;-5.5306;148.8398;0.12736;0.28598;0.91071;-33
LIGH;0.688;310.597;3937.0;0
ACCE;0.689;310.598;1.34075;4.99909;8.28394;3
GYRO;0.698;310.607;-0.54306;0.26603;0.18815;3
AHRS;0.699;310.607;35.6438;-5.7461;148.8800;0.12797;0.28167;0.91185;117
LIGH;0.708;310.617;3948.0;0
ACCE;0.709;310.618;1.22583;4.89375;8.27436;3
MAGN;0.710;310.618;13.38000;-37.86000;-12.06000;3
PRES;0.717;310.626;1014.4435;0
GYRO;0.719;310.627;-0.64966;0.18967;0.16982;3
AHRS;0.720;310.627;35.0945;-5.5642;148.9036;0.12531;0.27771;0.91357;74
LIGH;0.728;310.637;3948.0;0
ACCE;0.729;310.638;1.33118;4.83629;8.29351;3
MAGN;0.730;310.638;13.50000;-37.80000;-12.78000;3
GYRO;0.738;310.647;-0.49358;0.23152;0.15455;3
AHRS;0.739;310.647;34.5510;-5.5040;149.2449;0.12286;0.27385;0.91586;31
LIGH;0.748;310.657;3928.0;0
ACCE;0.750;310.659;1.12049;4.66391;8.04452;3
MAGN;0.751;310.659;13.56000;-37.92000;-13.20000;3
PRES;0.757;310.666;1014.5657;0
GYRO;0.759;310.667;-0.42028;0.20464;0.27519;3
AHRS;0.760;310.667;33.7536;-5.6359;149.6751;0.12125;0.26756;0.91877;49
LIGH;0.768;310.677;3928.0;0
ACCE;0.770;310.679;0.87149;4.54898;8.23605;3
MAGN;0.771;310.679;13.50000;-37.98000;-13.86000;3
GYRO;0.779;310.687;-0.51801;0.11881;0.28466;3
AHRS;0.780;310.687;32.9588;-5.7235;149.9056;0.11979;0.26117;0.92121;89
LIGH;0.788;310.697;3935.0;0
ACCE;0.790;310.699;0.90980;4.52983;8.17859;3
MAGN;0.792;310.699;13.38000;-37.92000;-14.34000;3
PRES;0.797;310.706;1014.4753;0
GYRO;0.798;310.707;-0.61300;0.17898;0.24954;3
AHRS;0.799;310.707;32.2725;-5.6340;150.1980;0.11700;0.25611;0.92367;73
LIGH;0.808;310.717;3935.0;0
ACCE;0.810;310.719;0.97683;4.45322;8.48505;3
MAGN;0.811;310.719;13.26000;-37.80000;-14.82000;3
GYRO;0.819;310.727;-0.75747;0.20495;0.30940;3
AHRS;0.820;310.727;31.3649;-5.6104;150.5662;0.11416;0.24915;0.92671;15
LIGH;0.828;310.737;3862.0;0
ACCE;0.831;310.740;0.93853;4.29999;8.81066;3
MAGN;0.833;310.740;13.20000;-37.74000;-15.30000;3
PRES;0.837;310.746;1014.4941;0
GYRO;0.839;310.747;-0.72785;-0.05345;0.34850;3
AHRS;0.839;310.747;30.6069;-5.8360;150.8684;0.11381;0.24277;0.92895;-24
LIGH;0.848;310.757;3862.0;0
ACCE;0.851;310.760;1.13006;4.35745;8.69574;3
MAGN;0.852;310.760;13.14000;-37.80000;-15.96000;3
GYRO;0.859;310.767;-0.60018;-0.17226;0.21991;3
AHRS;0.860;310.767;29.7979;-5.8084;151.0288;0.11164;0.23637;0.93120;27
LIGH;0.868;310.777;3799.0;0
PRES;0.877;310.786;1014.4249;0
GYRO;0.878;310.787;-0.56627;0.08583;0.15149;3
AHRS;0.880;310.787;28.8728;-5.6378;151.2933;0.10787;0.22942;0.93402;-60
LIGH;0.888;310.797;3799.0;0
ACCE;0.893;310.801;1.40779;4.19464;8.34140;3
GYRO;0.899;310.807;-0.72204;0.25931;0.16341;3
AHRS;0.900;310.807;27.9643;-5.7324;151.4695;0.10649;0.22192;0.93630;72
LIGH;0.908;310.817;3727.0;0
ACCE;0.912;310.821;1.49398;3.99353;8.66701;3
PRES;0.917;310.826;1014.4315;0
GYRO;0.919;310.827;-0.79321;0.15821;0.33445;3
AHRS;0.920;310.827;27.2496;-5.8999;151.7773;0.10586;0.21596;0.93833;-28
LIGH;0.928;310.837;3727.0;0
ACCE;0.933;310.841;1.11091;3.56257;9.26077;3
GYRO;0.938;310.847;-0.71471;-0.40287;0.29963;3
AHRS;0.939;310.847;26.6364;-6.4186;151.8534;0.10877;0.20985;0.93928;81
LIGH;0.948;310.857;3665.0;0
ACCE;0.952;310.861;0.54588;2.81558;9.75877;3
MAGN;0.953;310.861;13.02000;-37.02000;-17.70000;3
PRES;0.957;310.866;1014.3522;0
GYRO;0.958;310.867;-0.67195;-1.22509;-0.18082;3
AHRS;0.959;310.867;25.9089;-7.1831;151.5686;0.11412;0.20189;0.93940;72
LIGH;0.968;310.877;3665.0;0
ACCE;0.972;310.881;0.48842;2.79643;9.36612;3
MAGN;0.973;310.881;12.90000;-36.96000;-18.12000;3
GYRO;0.978;310.887;-0.57513;-1.61788;-0.69119;3
AHRS;0.980;310.887;25.2024;-7.8106;151.2134;0.11849;0.19430;0.93939;47
LIGH;0.988;310.897;3571.0;0
ACCE;0.992;310.901;1.04387;3.02627;8.37971;3
MAGN;0.993;310.901;12.72000;-36.66000;-18.54000;3
PRES;0.998;310.906;1014.3250;0
GYRO;0.999;310.907;-0.34819;-1.59130;-1.02106;3
AHRS;1.000;310.907;24.4267;-8.4091;150.4884;0.12303;0.18577;0.93864;-125
LIGH;1.008;310.917;3571.0;0
ACCE;1.013;310.922;1.94409;3.42850;8.57124;3
MAGN;1.015;310.922;12.42000;-36.42000;-19.08000;3
GYRO;1.019;310.927;-0.16707;-1.48746;-1.01465;3
AHRS;1.020;310.927;23.8748;-9.2355;149.5720;0.13011;0.17828;0.93665;-95
LIGH;1.028;310.937;3453.0;0
ACCE;1.114;310.942;2.31759;3.33273;8.80109;3
MAGN;1.117;310.942;12.18000;-36.18000;-19.62000;3
GYRO;1.119;310.948;-0.13744;-1.74310;-0.83353;3
AHRS;1.121;310.948;23.6923;-10.6450;148.4980;0.14286;0.17208;0.93272;-66
PRES;1.123;310.948;1014.3978;0
LIGH;1.125;310.957;3453.0;0
ACCE;1.126;310.962;1.98240;3.11246;8.40844;3
MAGN;1.127;310.962;11.94000;-35.82000;-19.98000;3
GYRO;1.128;310.968;-0.28314;-2.00303;-0.88698;3
AHRS;1.129;310.968;23.6701;-12.1494;147.1803;0.15697;0.16637;0.92747;-21
LIGH;1.130;310.977;3353.0;0
ACCE;1.131;310.983;1.42694;2.54743;8.26478;3
MAGN;1.133;310.983;11.70000;-35.58000;-20.58000;3
PRES;1.134;310.986;1014.4623;0
GYRO;1.134;310.987;-0.59010;-2.52959;-1.48868;3
AHRS;1.135;310.987;23.5601;-14.0752;145.3915;0.17478;0.15777;0.92015;66
LIGH;1.138;310.997;3353.0;0
ACCE;1.139;311.003;1.58975;2.81558;7.85298;3
MAGN;1.140;311.003;11.40000;-35.28000;-21.18000;3
GYRO;1.141;311.008;-0.59956;-2.71866;-2.37840;3
AHRS;1.143;311.008;23.7680;-15.5387;143.2274;0.18989;0.15190;0.91131;42
LIGH;1.148;311.017;3166.0;0
ACCE;1.149;311.023;2.52828;3.74453;6.97192;3
MAGN;1.151;311.023;11.22000;-34.98000;-21.90000;3
PRES;1.152;311.026;1014.3835;0
GYRO;1.153;311.027;-0.36316;-2.05465;-2.23057;3
AHRS;1.155;311.027;23.6865;-16.5284;141.6424;0.19959;0.14562;0.90510;51
LIGH;1.158;311.037;3166.0;0
ACCE;1.158;311.043;3.38061;3.73495;7.18261;3
MAGN;1.159;311.043;10.98000;-34.68000;-22.50000;3
GYRO;1.160;311.047;0.20678;-2.25623;-1.80755;3
AHRS;1.162;311.047;24.3693;-18.5627;139.5400;0.21995;0.14094;0.89340;-41
LIGH;1.163;311.057;2966.0;0
ACCE;1.164;311.064;4.08930;3.51469;8.06367;3
MAGN;1.165;311.064;10.80000;-34.32000;-22.92000;3
PRES;1.167;311.066;1014.6276;0
GYRO;1.167;311.067;0.55039;-2.79624;-1.80236;3
AHRS;1.168;311.067;25.5946;-20.6245;137.2074;0.24204;0.13922;0.87882;72
LIGH;1.170;311.077;2966.0;0
ACCE;1.194;311.084;3.62003;3.20823;7.82425;3
MAGN;1.195;311.084;10.44000;-33.90000;-23.28000;3
GYRO;1.196;311.087;0.52565;-3.55065;-2.43521;3
AHRS;1.197;311.087;27.0513;-23.2092;134.7196;0.26870;0.13616;0.86089;120
LIGH;1.198;311.097;2845.0;0
ACCE;1.198;311.104;3.61046;2.99754;7.32626;3
MAGN;1.199;311.104;10.14000;-33.60000;-23.64000;3
PRES;1.199;311.106;1014.4625;0
GYRO;1.199;311.107;0.67623;-4.14594;-3.28493;3
AHRS;1.200;311.107;28.9457;-26.0491;132.2902;0.29805;0.13444;0.83999;-96
SOUN;1.201;193.31;0.00590;49.40
LIGH;1.207;311.116;2845.0;0
ACCE;1.215;311.124;3.64876;3.41892;7.05811;3
MAGN;1.216;311.124;9.84000;-33.36000;-24.18000;3
GYRO;1.218;311.127;0.95784;-4.48070;-4.08516;3
AHRS;1.219;311.127;31.2044;-28.7765;129.3288;0.32780;0.13305;0.81461;-113
LIGH;1.227;311.136;2652.0;0
ACCE;1.235;311.144;4.12760;5.40132;5.59285;3
MAGN;1.236;311.144;9.54000;-33.06000;-24.66000;3
PRES;1.236;311.146;1014.4991;0
GYRO;1.238;311.147;1.12888;-4.37807;-4.39365;3
AHRS;1.239;311.147;33.7088;-31.3373;126.1004;0.35692;0.13171;0.78592;-38
LIGH;1.248;311.157;2652.0;0
MAGN;1.255;311.164;9.24000;-32.88000;-25.08000;3
GYRO;1.258;311.167;1.25869;-4.28186;-3.98926;3
AHRS;1.259;311.167;36.6184;-34.2131;123.0617;0.38861;0.13082;0.75360;6
LIGH;1.268;311.177;2281.0;0
ACCE;1.275;311.184;4.20422;6.35900;4.14676;3
MAGN;1.276;311.184;9.06000;-32.64000;-25.44000;3
PRES;1.277;311.186;1014.4654;0
GYRO;1.278;311.187;1.39705;-4.57324;-3.66611;3
AHRS;1.279;311.187;40.6683;-37.6852;119.8336;0.42690;0.13277;0.71164;-43
LIGH;1.288;311.197;2281.0;0
ACCE;1.296;311.205;4.17549;6.88572;3.45723;3
MAGN;1.297;311.205;8.82000;-32.46000;-25.62000;3
GYRO;1.299;311.207;1.56656;-4.62761;-4.13525;3
AHRS;1.300;311.207;44.9745;-40.2364;116.3136;0.45946;0.13742;0.66760;76
LIGH;1.308;311.217;1952.0;0
ACCE;1.316;311.225;3.93607;7.99663;2.46124;3
PRES;1.317;311.226;1014.4708;0
GYRO;1.318;311.227;1.68996;-4.59157;-4.67862;3
AHRS;1.319;311.227;49.7027;-43.4579;113.3271;0.49521;0.14155;0.61873;99
LIGH;1.328;311.237;1952.0;0
ACCE;1.336;311.245;3.60088;9.02135;1.58975;3
GYRO;1.339;311.247;1.69821;-4.46481;-4.50880;3
AHRS;1.340;311.247;54.3842;-46.9386;110.8851;0.52951;0.14427;0.56870;-14
LIGH;1.348;311.257;1637.0;0
PRES;1.357;311.266;1014.5149;0
ACCE;1.358;311.266;2.80600;9.50977;0.97683;3
GYRO;1.360;311.267;1.44622;-4.41503;-3.93916;3
AHRS;1.361;311.267;59.3065;-50.3002;108.1904;0.56179;0.14616;0.51387;-40
LIGH;1.368;311.277;1637.0;0
ACCE;1.377;311.286;2.99754;9.86411;-0.05746;3
MAGN;1.380;311.286;8.76000;-32.22000;-26.28000;3
GYRO;1.382;311.287;1.03847;-4.31790;-3.56257;3
AHRS;1.384;311.287;64.3101;-53.1614;105.2068;0.59002;0.14806;0.45687;18
LIGH;1.388;311.297;1321.0;0
PRES;1.397;311.306;1014.4437;0
ACCE;1.399;311.306;2.90177;9.76834;-0.37350;3
GYRO;1.400;311.307;0.94379;-3.93000;-3.64809;3
AHRS;1.400;311.307;69.4176;-55.6093;102.3516;0.61450;0.15199;0.39998;3
LIGH;1.408;311.317;1321.0;0
ACCE;1.417;311.326;2.64320;9.83538;-0.29688;3
MAGN;1.420;311.326;8.82000;-32.22000;-26.16000;3
GYRO;1.421;311.327;1.45783;-3.87319;-4.12823;3
AHRS;1.422;311.327;74.6479;-59.5744;100.9039;0.63967;0.15422;0.34038;78
LIGH;1.428;311.337;1016.0;0
PRES;1.437;311.346;1014.4956;0
ACCE;1.438;311.346;1.63763;10.05565;-0.60334;3
MAGN;1.439;311.346;8.88000;-32.28000;-25.92000;3
GYRO;1.440;311.347;1.68782;-3.71956;-4.47367;3
AHRS;1.441;311.347;79.3690;-62.5521;99.1742;0.65801;0.15652;0.28588;-4
LIGH;1.448;311.357;1016.0;0
ACCE;1.457;311.366;0.63207;10.58237;-1.08218;3
GYRO;1.458;311.367;1.29962;-3.55157;-4.33470;3
AHRS;1.459;311.367;83.7742;-64.5119;96.7063;0.67212;0.15788;0.23365;-11
LIGH;1.468;311.377;795.0;0
PRES;1.477;311.386;1014.4018;0
ACCE;1.479;311.386;0.01915;10.80264;-1.30245;3
MAGN;1.480;311.386;9.24000;-32.34000;-26.04000;3
GYRO;1.481;311.387;0.97922;-3.40649;-4.22505;3
AHRS;1.482;311.387;88.7509;-64.1305;92.0924;0.68453;0.16328;0.17837;-113
LIGH;1.488;311.397;795.0;0
ACCE;1.498;311.406;-0.59376;10.70687;-1.46525;3
MAGN;1.499;311.406;9.66000;-32.40000;-25.98000;3
GYRO;1.500;311.407;1.10047;-3.20154;-4.30782;3
AHRS;1.501;311.407;86.1415;110.5051;-86.5517;0.69485;0.17019;0.12311;37
LIGH;1.508;311.417;690.0;0
PRES;1.517;311.426;1014.3942;0
ACCE;1.518;311.427;-1.65679;10.26634;-1.41737;3
MAGN;1.519;311.427;9.96000;-32.34000;-26.10000;3
GYRO;1.520;311.427;1.24281;-3.11022;-4.35608;3
AHRS;1.521;311.427;81.4448;107.7919;-87.7914;0.70157;0.17470;0.07019;39
LIGH;1.528;311.437;690.0;0
ACCE;1.538;311.447;-2.82516;9.52892;-1.28329;3
MAGN;1.541;311.447;10.56000;-32.28000;-25.98000;3
GYRO;1.542;311.447;1.23425;-3.06441;-4.57752;3
AHRS;1.543;311.447;76.5976;105.3612;-89.0918;0.70559;0.18123;0.01751;9
LIGH;1.548;311.457;642.0;0
PRES;1.557;311.466;1014.3940;0
ACCE;1.558;311.467;-3.47638;9.81623;-1.81002;3
MAGN;1.559;311.467;11.16000;-32.16000;-25.86000;3
GYRO;1.561;311.467;1.31550;-3.21743;-5.35393;3
AHRS;1.563;311.467;70.9756;103.1113;-90.8151;0.70754;0.19068;-0.04130;127
LIGH;1.568;311.477;642.0;0
ACCE;1.579;311.487;-3.85945;10.47703;-2.01113;3
MAGN;1.580;311.487;11.82000;-31.92000;-25.80000;3
GYRO;1.582;311.488;1.75043;-2.91108;-5.21435;3
AHRS;1.583;311.488;65.9489;102.6434;-93.9927;0.71093;0.19793;-0.09362;30
LIGH;1.588;311.497;611.0;0
PRES;1.597;311.506;1014.4661;0
GYRO;1.599;311.507;1.82679;-2.30021;-4.03293;3
AHRS;1.600;311.507;61.5306;101.8029;-96.5099;0.71233;0.20331;-0.14001;-15
ACCE;1.602;311.508;-4.44364;10.04607;-1.94409;3
MAGN;1.607;311.508;12.54000;-31.50000;-25.68000;3
LIGH;1.608;311.517;611.0;0
GYRO;1.619;311.527;1.70523;-1.81091;-3.20093;3
AHRS;1.621;311.527;57.2044;101.3924;-99.1921;0.71389;0.20943;-0.18338;107
ACCE;1.623;311.528;-5.28640;8.92558;-2.01113;3
MAGN;1.624;311.528;13.20000;-31.14000;-25.74000;3
LIGH;1.628;311.537;603.0;0
PRES;1.637;311.546;1014.4343;0
GYRO;1.639;311.547;1.92728;-1.79717;-3.38022;3
AHRS;1.642;311.547;53.2363;101.5654;-102.4359;0.71737;0.21301;-0.22321;-79
ACCE;1.645;311.548;-6.19619;7.81467;-2.06859;3
MAGN;1.651;311.548;13.74000;-30.90000;-25.68000;3
LIGH;1.654;311.557;603.0;0
SOUN;1.655;241.55;0.00737;51.33
GYRO;1.661;311.567;2.42452;-1.77853;-3.44559;3
AHRS;1.662;311.567;50.1652;102.2743;-105.8400;0.72300;0.21299;-0.25436;-121
ACCE;1.664;311.569;-4.33829;8.33182;-1.91536;3
MAGN;1.665;311.569;14.52000;-30.48000;-25.62000;3
LIGH;1.668;311.577;584.0;0
PRES;1.677;311.586;1014.5558;0
GYRO;1.679;311.587;2.74004;-1.58917;-1.33291;3
AHRS;1.680;311.587;49.0090;103.3527;-109.7197;0.73179;0.20056;-0.27412;115
ACCE;1.683;311.591;-5.24809;8.42759;-2.12605;3
MAGN;1.684;311.591;15.12000;-30.36000;-25.50000;3
LIGH;1.688;311.597;584.0;0
GYRO;1.698;311.607;2.77241;-1.06352;-0.73395;3
AHRS;1.700;311.607;45.7513;103.9647;-112.8941;0.73724;0.20166;-0.30364;17
ACCE;1.701;311.608;-7.50822;7.22091;-2.24097;3
MAGN;1.703;311.608;15.96000;-30.06000;-25.32000;3
LIGH;1.708;311.617;555.0;0
PRES;1.717;311.626;1014.4734;0
GYRO;1.719;311.627;3.15481;-1.38330;-1.73700;3
AHRS;1.720;311.627;43.4576;104.7789;-116.9945;0.74549;0.19189;-0.33012;-37
ACCE;1.721;311.630;-7.43160;6.39731;-1.91536;3
MAGN;1.722;311.630;16.80000;-30.00000;-25.08000;3
LIGH;1.728;311.637;555.0;0
GYRO;1.739;311.647;3.02378;-1.44347;-1.60138;3
AHRS;1.740;311.647;42.8967;106.1629;-120.6882;0.75533;0.17731;-0.34120;118
ACCE;1.742;311.650;-7.18261;6.11000;-1.86748;3
MAGN;1.743;311.650;17.70000;-29.94000;-24.66000;3
LIGH;1.748;311.657;514.0;0
PRES;1.757;311.666;1014.4529;0
GYRO;1.759;311.667;2.26631;-1.28037;-1.64445;3
AHRS;1.760;311.667;40.3306;106.0710;-123.1699;0.75831;0.17459;-0.36539;-89
ACCE;1.762;311.668;-6.99107;6.07170;-2.28886;3
MAGN;1.762;311.668;18.48000;-29.82000;-24.48000;3
LIGH;1.768;311.677;514.0;0
GYRO;1.779;311.687;2.01677;-1.32191;-1.77915;3
AHRS;1.780;311.687;37.6364;105.6945;-125.9643;0.76059;0.16916;-0.39248;-14
ACCE;1.781;311.688;-6.83784;5.89931;-2.69108;3
MAGN;1.782;311.688;19.14000;-29.76000;-23.94000;3
LIGH;1.788;311.697;488.0;0
PRES;1.797;311.706;1014.3784;0
GYRO;1.799;311.707;2.53815;-1.17622;-1.54579;3
AHRS;1.800;311.707;35.4233;105.6985;-128.7625;0.76407;0.16263;-0.41389;-92
ACCE;1.802;311.708;-7.25922;5.05655;-2.13563;3
MAGN;1.803;311.708;19.86000;-29.88000;-23.28000;3
LIGH;1.808;311.717;488.0;0
GYRO;1.819;311.727;3.17925;-0.81031;-1.24189;3
AHRS;1.820;311.727;33.3599;105.9391;-131.3451;0.76803;0.15752;-0.43128;100
ACCE;1.821;311.728;-7.46033;4.64475;-2.16436;3
MAGN;1.823;311.728;20.52000;-30.06000;-22.44000;3
LIGH;1.828;311.737;432.0;0
PRES;1.837;311.746;1014.4289;0
GYRO;1.839;311.747;3.43367;-0.40317;-0.90164;3
AHRS;1.840;311.747;31.6253;106.6574;-134.1584;0.77417;0.15066;-0.44413;2
ACCE;1.842;311.749;-7.69018;4.83629;-2.62405;3
MAGN;1.843;311.749;21.36000;-30.24000;-21.66000;3
LIGH;1.848;311.757;432.0;0
GYRO;1.859;311.767;3.38297;0.04795;-0.69486;3
AHRS;1.860;311.767;29.7010;107.4903;-137.1750;0.78099;0.14346;-0.45671;2
ACCE;1.861;311.769;-8.00621;4.59687;-2.79643;3
MAGN;1.862;311.769;21.96000;-30.36000;-20.52000;3
LIGH;1.868;311.777;386.0;0
PRES;1.877;311.786;1014.4515;0
GYRO;1.879;311.787;3.11358;0.06597;-0.78771;3
AHRS;1.880;311.787;27.7030;108.0674;-140.0738;0.78661;0.13614;-0.46981;29
ACCE;1.881;311.789;-7.91044;4.25210;-2.94008;3
MAGN;1.882;311.789;22.50000;-30.66000;-19.50000;3
LIGH;1.888;311.797;386.0;0
GYRO;1.899;311.807;2.72812;0.27458;-0.93737;3
AHRS;1.901;311.807;25.9614;109.2521;-142.6348;0.79434;0.13133;-0.47572;125
ACCE;1.904;311.811;-8.03494;3.80199;-2.78685;3
MAGN;1.906;311.811;22.98000;-30.96000;-18.12000;3
LIGH;1.908;311.817;369.0;0
PRES;1.917;311.826;1014.4338;0
GYRO;1.919;311.827;2.37260;0.56077;-0.85155;3
AHRS;1.920;311.827;24.3903;110.2920;-144.8653;0.80112;0.12700;-0.48022;-41
ACCE;1.922;311.831;-8.12113;3.20823;-2.68151;3
MAGN;1.923;311.831;23.34000;-31.50000;-16.74000;3
LIGH;1.928;311.837;369.0;0
GYRO;1.939;311.847;2.08366;0.80146;-0.80665;3
AHRS;1.940;311.847;22.7338;111.2443;-146.5799;0.80697;0.12606;-0.48343;7
ACCE;1.942;311.851;-8.33182;2.78685;-2.75812;3
MAGN;1.943;311.851;24.00000;-31.98000;-15.30000;3
LIGH;1.948;311.857;363.0;0
PRES;1.957;311.866;1014.4330;0
GYRO;1.958;311.867;2.00272;0.94928;-0.79687;3
AHRS;1.959;311.867;21.0997;112.1311;-148.0883;0.81232;0.12595;-0.48591;-39
ACCE;1.962;311.871;-8.17859;2.58574;-3.18908;3
MAGN;1.963;311.871;24.60000;-32.28000;-13.68000;3
LIGH;1.968;311.877;363.0;0
GYRO;1.979;311.887;1.97004;1.11452;-0.74159;3
AHRS;1.980;311.887;19.5384;113.0625;-149.3857;0.81763;0.12677;-0.48684;33
ACCE;1.982;311.891;-8.32224;2.26013;-3.71580;3
MAGN;1.983;311.891;25.08000;-32.76000;-12.06000;3
LIGH;1.988;311.897;375.0;0
PRES;1.997;311.906;1014.4086;0
GYRO;1.999;311.907;1.89613;1.57053;-0.65607;3
AHRS;2.000;311.907;17.9798;114.3488;-150.5821;0.82431;0.12881;-0.48454;8
ACCE;2.002;311.911;-7.90087;2.17394;-4.37660;3
MAGN;2.003;311.911;25.56000;-32.94000;-10.38000;3
LIGH;2.008;311.917;375.0;0
GYRO;2.019;311.927;1.86344;1.97004;-0.73854;3
AHRS;2.020;311.927;16.3284;115.8711;-151.7578;0.83191;0.13155;-0.48025;64
ACCE;2.025;311.933;-7.07726;0.81403;-4.27126;3
MAGN;2.027;311.933;26.04000;-33.12000;-8.46000;3
LIGH;2.028;311.937;388.0;0
PRES;2.041;311.946;1014.4012;0
GYRO;2.043;311.947;1.89521;2.40314;-1.09620;3
AHRS;2.044;311.947;14.4129;117.9680;-152.8290;0.84165;0.13689;-0.47165;-51
LIGH;2.048;311.957;388.0;0
GYRO;2.072;311.967;2.13375;2.52990;-1.15820;3
AHRS;2.074;311.967;12.6962;120.4161;-154.1202;0.85291;0.13960;-0.45978;-112
ACCE;2.076;311.972;-7.25922;1.06303;-5.72693;3
MAGN;2.077;311.972;26.94000;-33.06000;-4.80000;3
LIGH;2.078;311.977;414.0;0
PRES;2.079;311.986;1014.4070;0
GYRO;2.080;311.987;2.48531;2.97186;-0.83902;3
AHRS;2.081;311.987;10.4813;123.6375;-155.6272;0.86710;0.14313;-0.44270;75
ACCE;2.084;311.993;-6.53138;0.61292;-6.72292;3
MAGN;2.085;311.993;27.36000;-32.94000;-2.58000;3
LIGH;2.088;311.997;414.0;0
GYRO;2.099;312.007;2.29013;3.54027;-0.29749;3
AHRS;2.100;312.007;8.7317;126.8134;-156.7789;0.88023;0.14606;-0.42352;117
ACCE;2.104;312.013;-6.15789;-0.45969;-7.14430;3
MAGN;2.105;312.013;27.78000;-32.70000;-0.42000;3
LIGH;2.108;312.017;441.0;0
PRES;2.117;312.026;1014.5281;0
GYRO;2.118;312.027;1.46669;4.48436;-0.15058;3
AHRS;2.119;312.027;7.2831;131.1493;-157.5031;0.89633;0.15149;-0.39346;115
ACCE;2.124;312.033;-5.40132;-1.04387;-7.44118;3
LIGH;2.128;312.037;441.0;0
GYRO;2.139;312.047;0.97586;5.20121;-0.56077;3
AHRS;2.140;312.047;5.6439;136.1303;-158.2163;0.91327;0.15700;-0.35775;-85
ACCE;2.144;312.053;-4.70221;-0.72784;-8.57124;3
MAGN;2.146;312.053;27.84000;-31.92000;4.32000;3
LIGH;2.148;312.057;481.0;0
SOUN;2.151;1647.13;0.05027;68.01
PRES;2.160;312.066;1014.4605;0
GYRO;2.160;312.067;1.21715;5.38478;-1.03511;3
AHRS;2.163;312.067;3.6494;141.3672;-158.7831;0.92905;0.16329;-0.31943;108
ACCE;2.165;312.073;-3.79242;-0.41180;-10.26634;3
MAGN;2.167;312.073;27.66000;-31.38000;7.02000;3
LIGH;2.168;312.077;481.0;0
GYRO;2.179;312.087;1.24372;6.02924;-1.09406;3
AHRS;2.180;312.087;2.0534;147.7771;-158.6346;0.94484;0.17317;-0.26946;-39
ACCE;2.184;312.093;-3.39019;-0.68953;-10.88883;3
MAGN;2.185;312.093;27.24000;-30.90000;9.60000;3
LIGH;2.188;312.097;517.0;0
PRES;2.197;312.106;1014.4030;0
GYRO;2.199;312.107;1.06046;6.38751;-1.02473;3
AHRS;2.200;312.107;0.5095;154.1920;-158.0146;0.95704;0.18489;-0.21839;53
ACCE;2.204;312.113;-2.02071;-0.94810;-10.47703;3
MAGN;2.208;312.113;26.64000;-30.42000;12.18000;3
LIGH;2.209;312.117;517.0;0
GYRO;2.219;312.127;0.55131;5.95471;-1.12980;3
AHRS;2.220;312.127;-0.4486;160.6273;-156.7975;0.96547;0.19888;-0.16559;36
ACCE;2.226;312.135;-0.60334;-0.88107;-10.83137;3
MAGN;2.227;312.135;25.80000;-29.88000;14.76000;3
LIGH;2.228;312.137;507.0;0
PRES;2.237;312.146;1014.4124;0
GYRO;2.239;312.147;-0.27978;5.74061;-0.92118;3
AHRS;2.240;312.147;-0.6098;167.3672;-155.7289;0.97158;0.20952;-0.10867;111
MAGN;2.245;312.154;24.78000;-29.28000;17.34000;3
LIGH;2.248;312.157;507.0;0
GYRO;2.259;312.167;-0.53359;5.85850;-0.87170;3
AHRS;2.260;312.167;-0.9219;173.9923;-154.4039;0.97369;0.22162;-0.05288;-112
ACCE;2.267;312.176;1.01514;-0.78530;-10.15141;3
MAGN;2.268;312.176;23.34000;-28.68000;19.86000;3
LIGH;2.270;312.177;480.0;0
PRES;2.277;312.186;1014.4513;0
GYRO;2.279;312.187;-0.08491;5.52864;-1.10872;3
AHRS;2.280;312.187;-0.9741;179.9576;-152.8451;-0.97202;-0.23475;0.00236;64
ACCE;2.286;312.195;2.06859;-0.66080;-10.25676;3
MAGN;2.287;312.195;21.54000;-28.08000;22.02000;3
LIGH;2.288;312.197;480.0;0
GYRO;2.299;312.207;0.22205;4.81423;-1.28129;3
AHRS;2.300;312.207;-0.5001;-174.9448;-151.2909;-0.96788;-0.24749;-0.04164;-11
LIGH;2.308;312.217;429.0;0
ACCE;2.309;312.217;3.31358;-0.67038;-10.85052;3
MAGN;2.311;312.217;19.68000;-27.48000;24.18000;3
PRES;2.317;312.226;1014.4578;0
GYRO;2.318;312.227;0.29016;4.59004;-1.30817;3
AHRS;2.329;312.227;-0.1308;-169.3974;-149.6705;-0.96108;-0.26037;-0.08888;-88
ACCE;2.331;312.235;4.65433;-0.65122;-11.20486;3
MAGN;2.333;312.235;17.64000;-27.00000;26.16000;3
LIGH;2.334;312.237;429.0;0
GYRO;2.339;312.247;0.08399;5.17525;-0.96303;3
AHRS;2.340;312.247;0.2856;-163.6828;-148.3252;-0.95220;-0.27049;-0.13720;59
ACCE;2.346;312.255;5.69820;-0.82361;-10.55364;3
MAGN;2.348;312.255;15.30000;-26.58000;28.08000;3
LIGH;2.349;312.257;390.0;0
PRES;2.357;312.266;1014.4626;0
GYRO;2.359;312.267;-0.45479;5.81849;-0.77549;3
AHRS;2.361;312.267;1.0667;-158.0931;-146.9393;-0.94066;-0.28102;-0.18475;-49
LIGH;2.375;312.277;390.0;0
ACCE;2.399;312.277;6.65588;-0.91937;-9.48104;3
MAGN;2.402;312.277;12.60000;-26.28000;29.58000;3
GYRO;2.403;312.287;-0.72815;5.77940;-1.17683;3
AHRS;2.405;312.287;1.9733;-152.6185;-145.3778;-0.92623;-0.29295;-0.23091;50
LIGH;2.410;312.297;357.0;0
ACCE;2.411;312.297;7.48906;-0.79487;-8.31267;3
MAGN;2.413;312.297;9.90000;-25.98000;31.02000;3
PRES;2.414;312.306;1014.4826;0
GYRO;2.415;312.307;-0.29932;5.19907;-1.98378;3
AHRS;2.417;312.307;2.8797;-147.1040;-143.6076;-0.90861;-0.30616;-0.27643;94
LIGH;2.420;312.317;357.0;0
ACCE;2.421;312.318;7.87214;-0.26815;-7.57525;3
MAGN;2.426;312.318;6.96000;-25.92000;32.04000;3
GYRO;2.429;312.327;0.20831;4.46390;-2.75622;3
AHRS;2.431;312.327;4.2778;-141.8241;-141.7176;-0.88815;-0.32118;-0.32029;-29
LIGH;2.432;312.337;306.0;0
ACCE;2.433;312.338;7.80510;0.62249;-7.16345;3
MAGN;2.434;312.338;4.02000;-25.86000;32.88000;3
PRES;2.437;312.346;1014.4958;0
GYRO;2.438;312.347;0.39737;4.00758;-3.00943;3
AHRS;2.440;312.347;5.8719;-136.8411;-139.6703;-0.86527;-0.33782;-0.36121;-115
LIGH;2.448;312.357;306.0;0
ACCE;2.450;312.359;8.14986;1.85790;-6.62715;3
GYRO;2.459;312.367;0.07300;4.04240;-2.57419;3
AHRS;2.460;312.367;7.7050;-132.2142;-137.6828;-0.84092;-0.35465;-0.39904;-99
LIGH;2.468;312.377;261.0;0
ACCE;2.469;312.378;8.21690;2.29843;-6.58884;3
MAGN;2.470;312.378;-1.20000;-26.10000;33.24000;3
PRES;2.477;312.386;1014.4089;0
GYRO;2.479;312.387;-0.54825;4.67953;-1.84176;3
AHRS;2.480;312.387;9.8499;-127.6321;-135.8533;-0.81430;-0.37109;-0.43635;-110
LIGH;2.488;312.397;261.0;0
ACCE;2.490;312.399;8.18817;2.45166;-5.54497;3
MAGN;2.491;312.399;-3.84000;-26.46000;32.88000;3
GYRO;2.499;312.407;-0.85613;5.09095;-1.25655;3
AHRS;2.500;312.407;12.1561;-123.3399;-134.2417;-0.78688;-0.38659;-0.47099;120
LIGH;2.508;312.417;243.0;0
ACCE;2.510;312.419;8.06367;2.36547;-4.09887;3
MAGN;2.511;312.419;-6.42000;-26.70000;32.10000;3
PRES;2.517;312.426;1014.5351;0
GYRO;2.519;312.427;-0.86926;5.05491;-1.14079;3
AHRS;2.520;312.427;14.4776;-119.0398;-133.1395;-0.75903;-0.39860;-0.50488;-23
LIGH;2.528;312.437;243.0;0
ACCE;2.530;312.439;8.14029;2.42293;-2.57616;3
MAGN;2.531;312.439;-8.82000;-27.06000;31.38000;3
GYRO;2.539;312.447;-0.74678;4.68228;-1.22906;3
AHRS;2.540;312.447;16.5160;-114.5258;-132.6049;-0.73103;-0.40569;-0.53861;-27
LIGH;2.548;312.457;338.0;0
ACCE;2.551;312.459;8.35098;2.67193;-1.51314;3
MAGN;2.552;312.459;-11.10000;-27.60000;30.18000;3
PRES;2.557;312.466;1014.4952;0
GYRO;2.559;312.467;-0.43219;4.02438;-1.55618;3
AHRS;2.560;312.467;18.4806;-110.2013;-132.0777;-0.70244;-0.41271;-0.56953;-65
LIGH;2.568;312.477;338.0;0
ACCE;2.570;312.479;8.14029;3.37104;-0.82361;3
MAGN;2.571;312.479;-12.96000;-28.14000;28.68000;3
GYRO;2.579;312.487;-0.16218;3.62854;-1.52441;3
AHRS;2.580;312.487;20.0634;-105.6380;-131.8638;-0.67341;-0.41608;-0.59996;-11
LIGH;2.588;312.497;578.0;0
ACCE;2.590;312.499;7.90087;3.60088;-0.14365;3
MAGN;2.591;312.499;-14.58000;-28.74000;27.24000;3
PRES;2.597;312.506;1014.4246;0
GYRO;2.598;312.507;-0.18021;3.37717;-1.44500;3
AHRS;2.599;312.507;21.8725;-101.4408;-131.7309;-0.64446;-0.42036;-0.62732;84
LIGH;2.608;312.517;578.0;0
ACCE;2.610;312.519;8.12113;3.39019;0.64165;3
MAGN;2.611;312.519;-16.08000;-29.46000;25.74000;3
GYRO;2.619;312.527;-0.50946;3.16642;-1.43645;3
AHRS;2.619;312.527;23.8885;-97.5140;-131.7555;-0.61564;-0.42517;-0.65226;-81
LIGH;2.628;312.537;795.0;0
ACCE;2.630;312.539;8.75320;3.40934;1.29287;3
MAGN;2.631;312.539;-17.34000;-30.18000;24.06000;3
PRES;2.637;312.546;1014.3878;0
GYRO;2.638;312.547;-0.81337;3.47735;-1.27885;3
AHRS;2.639;312.547;25.5844;-93.0949;-132.0065;-0.58481;-0.42702;-0.67808;-56
LIGH;2.648;312.557;795.0;0
ACCE;2.650;312.559;8.81066;4.00311;1.39821;3
MAGN;2.652;312.559;-18.42000;-30.90000;22.08000;3
SOUN;2.653;1248.87;0.03811;65.60
GYRO;2.659;312.567;-1.21715;3.93214;-0.74923;3
AHRS;2.660;312.567;26.5480;-88.3042;-133.0598;-0.55625;-0.42112;-0.70425;0
LIGH;2.668;312.577;1063.0;0
ACCE;2.670;312.580;8.03494;4.52983;1.64721;3
MAGN;2.672;312.580;-19.14000;-31.68000;19.86000;3
PRES;2.677;312.586;1014.3954;0
GYRO;2.679;312.587;-1.48898;4.31301;-0.53542;3
AHRS;2.680;312.587;27.3599;-83.0918;-134.4622;-0.52569;-0.41260;-0.73123;106
LIGH;2.688;312.597;1063.0;0
ACCE;2.691;312.600;7.21134;4.45322;2.50912;3
MAGN;2.693;312.600;-19.50000;-32.40000;17.82000;3
GYRO;2.699;312.607;-1.41996;4.25773;-0.78527;3
AHRS;2.699;312.607;28.1646;-78.0686;-135.8820;-0.49516;-0.40458;-0.75582;-35
LIGH;2.708;312.617;1624.0;0
ACCE;2.711;312.620;6.69419;4.02226;3.82115;3
MAGN;2.712;312.620;-19.80000;-33.06000;15.60000;3
PRES;2.717;312.626;1014.3676;0
GYRO;2.718;312.627;-1.21562;3.57692;-1.31153;3
AHRS;2.719;312.627;29.2635;-73.3636;-137.4698;-0.46517;-0.39842;-0.77785;114
LIGH;2.728;312.637;1624.0;0
ACCE;2.731;312.640;6.20577;3.86903;4.63517;3
GYRO;2.738;312.647;-0.74312;2.93368;-1.90834;3
AHRS;2.739;312.647;30.7473;-68.5840;-138.9761;-0.43206;-0.39550;-0.79845;-94
LIGH;2.748;312.657;2552.0;0
ACCE;2.751;312.660;5.98550;3.80199;5.20978;3
MAGN;2.752;312.660;-19.62000;-34.68000;11.28000;3
PRES;2.757;312.666;1014.3707;0
GYRO;2.758;312.667;-0.22327;2.62428;-2.43796;3
AHRS;2.759;312.667;32.4476;-63.7578;-140.8210;-0.39820;-0.39353;-0.81763;52
LIGH;2.768;312.677;2552.0;0
ACCE;2.771;312.680;5.78439;4.36702;5.42047;3
MAGN;2.772;312.680;-19.44000;-35.46000;9.18000;3
GYRO;2.778;312.687;-0.19120;2.59862;-2.54425;3
AHRS;2.779;312.687;34.0251;-59.0482;-142.9925;-0.36607;-0.39098;-0.83481;-88
LIGH;2.788;312.697;3266.0;0
ACCE;2.791;312.700;5.33428;4.65433;5.64074;3
MAGN;2.792;312.700;-19.02000;-36.12000;7.26000;3
PRES;2.797;312.706;1014.2184;0
GYRO;2.798;312.707;-0.44929;2.61175;-2.18232;3
AHRS;2.799;312.707;35.3683;-54.4977;-145.2586;-0.33570;-0.38798;-0.84991;48
LIGH;2.808;312.717;3266.0;0
ACCE;2.811;312.720;4.48195;4.57771;5.98550;3
MAGN;2.812;312.720;-18.24000;-36.78000;5.10000;3
GYRO;2.818;312.727;-0.88881;2.68292;-1.91048;3
AHRS;2.819;312.727;36.6265;-49.6961;-147.9098;-0.30458;-0.38428;-0.86440;2
LIGH;2.828;312.737;3913.0;0
ACCE;2.832;312.741;3.62961;4.40533;7.18261;3
MAGN;2.833;312.741;-17.28000;-37.44000;3.00000;3
PRES;2.837;312.746;1014.4009;0
GYRO;2.838;312.747;-1.21287;2.19453;-2.03510;3
AHRS;2.839;312.747;37.6209;-45.3222;-150.8596;-0.27812;-0.37972;-0.87667;-43
LIGH;2.848;312.757;3913.0;0
ACCE;2.852;312.761;2.63362;4.01268;8.51378;3
MAGN;2.853;312.761;-15.96000;-37.98000;0.90000;3
GYRO;2.859;312.767;-1.46547;1.21868;-2.57052;3
AHRS;2.859;312.767;38.2019;-40.8663;-154.5735;-0.25432;-0.37173;-0.88892;-14
LIGH;2.868;312.777;4294.0;0
ACCE;2.872;312.781;1.60890;3.81157;9.17458;3
MAGN;2.873;312.781;-14.58000;-38.46000;-1.08000;3
PRES;2.877;312.786;1014.3297;0
GYRO;2.879;312.787;-1.90590;0.38362;-3.32463;3
AHRS;2.879;312.787;38.1359;-35.8575;-159.4952;-0.23098;-0.35765;-0.90278;-106
LIGH;2.888;312.797;4294.0;0
ACCE;2.892;312.801;1.43652;4.38618;8.66701;3
MAGN;2.893;312.801;-13.08000;-38.82000;-3.06000;3
GYRO;2.899;312.807;-2.60045;-0.37232;-3.79989;3
AHRS;2.900;312.807;37.1914;-31.1029;-165.3591;-0.21289;-0.33709;-0.91654;35
LIGH;2.908;312.817;4266.0;0
ACCE;2.913;312.821;1.66636;4.18506;8.01579;3
MAGN;2.918;312.821;-11.46000;-39.00000;-5.22000;3
PRES;2.920;312.826;1014.4216;0
GYRO;2.923;312.827;-3.16795;-0.71868;-3.56684;3
AHRS;2.924;312.827;35.5488;-26.6637;-171.3716;0.19662;0.31272;0.92927;14
LIGH;2.928;312.837;4266.0;0
ACCE;2.932;312.841;2.18351;3.99353;8.16902;3
MAGN;2.933;312.841;-9.48000;-38.94000;-7.26000;3
GYRO;2.939;312.847;-3.46452;-0.48533;-3.07815;3
AHRS;2.940;312.847;33.6083;-22.7506;-177.3049;0.18210;0.28778;0.93958;-23
LIGH;2.948;312.857;3860.0;0
ACCE;2.952;312.861;2.38462;3.36146;8.67659;3
PRES;2.957;312.866;1014.3456;0
GYRO;2.958;312.867;-3.40405;-0.18204;-2.84694;3
AHRS;2.959;312.867;31.3756;-19.9137;177.3002;0.17269;0.26233;0.94688;-102
LIGH;2.968;312.877;3860.0;0
ACCE;2.972;312.881;1.95367;2.65278;8.85855;3
MAGN;2.973;312.881;-5.58000;-38.58000;-11.22000;3
GYRO;2.979;312.887;-3.31394;0.05864;-2.98744;3
AHRS;2.980;312.887;28.6933;-17.6411;172.4053;0.16445;0.23448;0.95274;-76
LIGH;2.988;312.897;3408.0;0
ACCE;2.992;312.901;1.59933;2.08774;9.17458;3
MAGN;2.993;312.901;-3.48000;-37.98000;-13.32000;3
PRES;2.997;312.906;1014.4043;0
GYRO;2.999;312.907;-3.38236;0.21961;-3.29531;3
AHRS;3.000;312.907;25.7130;-15.6696;167.8998;0.15539;0.20520;0.95725;122
LIGH;3.008;312.917;3408.0;0
ACCE;3.013;312.922;1.58975;1.40779;9.61511;3
MAGN;3.014;312.922;-1.26000;-37.14000;-15.36000;3
GYRO;3.018;312.927;-3.35854;0.08063;-3.60746;3
AHRS;3.020;312.927;22.7467;-13.8699;163.3082;0.14553;0.17650;0.95943;-122
LIGH;3.028;312.937;2978.0;0
ACCE;3.035;312.943;1.78129;1.09176;8.92558;3
MAGN;3.037;312.943;1.02000;-36.12000;-17.16000;3
PRES;3.039;312.946;1014.3881;0
GYRO;3.040;312.947;-3.09678;-0.56810;-3.69971;3
AHRS;3.041;312.947;19.8578;-12.6949;158.8342;0.13852;0.14845;0.95883;112
LIGH;3.065;312.957;2978.0;0
ACCE;3.066;312.962;2.28886;1.19710;8.82024;3
MAGN;3.067;312.962;3.18000;-34.56000;-19.08000;3
GYRO;3.068;312.967;-2.83991;-0.88087;-3.45292;3
AHRS;3.069;312.967;16.7824;-11.6503;154.5573;0.12991;0.11950;0.95677;-5
LIGH;3.070;312.977;2564.0;0
MAGN;3.073;312.982;5.10000;-33.06000;-20.88000;3
PRES;3.077;312.986;1014.4090;0
GYRO;3.079;312.987;-2.14047;-0.97738;-2.85549;3
AHRS;3.081;312.987;14.5876;-11.5516;150.8629;0.12838;0.09714;0.95193;-92
LIGH;3.088;312.997;2564.0;0
ACCE;3.093;313.002;2.62405;0.16281;9.20331;3
MAGN;3.094;313.002;7.14000;-31.56000;-22.56000;3
GYRO;3.099;313.007;-1.54457;-0.85552;-2.51585;3
AHRS;3.100;313.007;12.7853;-11.8770;147.2496;0.12987;0.07727;0.94511;115
LIGH;3.108;313.017;2228.0;0
ACCE;3.114;313.022;2.21224;-0.42138;9.14585;3
MAGN;3.115;313.022;9.00000;-29.76000;-24.48000;3
PRES;3.117;313.026;1014.4390;0
GYRO;3.119;313.027;-1.44011;-0.88911;-2.71927;3
AHRS;3.120;313.027;11.3666;-12.5321;143.7277;0.13385;0.05974;0.93663;-40
LIGH;3.128;313.037;2228.0;0
ACCE;3.134;313.043;1.98240;-0.58419;9.03093;3
MAGN;3.135;313.043;10.62000;-27.72000;-26.16000;3
GYRO;3.139;313.047;-1.94958;-1.03542;-3.11725;3
AHRS;3.140;313.047;9.5446;-13.3108;140.2073;0.13672;0.03840;0.92745;-126
LIGH;3.148;313.057;1864.0;0
SOUN;3.151;4933.54;0.15056;77.53
ACCE;3.156;313.063;2.47082;-0.77572;8.63828;3
MAGN;3.157;313.063;12.18000;-25.62000;-27.72000;3
PRES;3.158;313.066;1014.4385;0
GYRO;3.159;313.067;-2.28250;-1.26755;-3.56929;3
AHRS;3.160;313.067;7.9996;-14.0285;136.4138;0.13882;0.01906;0.91617;26
LIGH;3.168;313.077;1864.0;0
ACCE;3.174;313.083;3.23696;-0.78530;8.33182;3
MAGN;3.175;313.083;13.38000;-23.34000;-29.34000;3
GYRO;3.179;313.087;-2.08610;-1.39247;-3.81333;3
AHRS;3.179;313.087;6.6180;-14.7167;132.4246;0.14009;0.00081;0.90302;-103
LIGH;3.188;313.097;1436.0;0
ACCE;3.194;313.103;3.73495;-0.24900;8.31267;3
MAGN;3.195;313.103;14.40000;-20.88000;-30.84000;3
PRES;3.197;313.106;1014.1949;0
GYRO;3.198;313.107;-1.53480;-1.26968;-3.43612;3
AHRS;3.200;313.107;5.3156;-15.6630;128.6174;0.14257;-0.01761;0.88904;111
LIGH;3.208;313.117;1436.0;0
ACCE;3.214;313.123;3.85945;0.30646;8.56167;3
MAGN;3.216;313.123;15.12000;-18.18000;-32.04000;3
GYRO;3.220;313.127;-1.19852;-1.18783;-2.60992;3
AHRS;3.221;313.127;4.0769;-17.1201;124.9821;0.14818;-0.03751;0.87406;-62
LIGH;3.228;313.137;1094.0;0
ACCE;3.234;313.143;3.52426;-0.18196;8.43717;3
MAGN;3.235;313.143;15.84000;-15.72000;-33.18000;3
PRES;3.237;313.146;1014.3800;0
GYRO;3.238;313.147;-1.14629;-1.40804;-2.25257;3
AHRS;3.240;313.147;3.4681;-18.8731;121.2645;0.15746;-0.05435;0.85687;79
LIGH;3.248;313.157;1094.0;0
ACCE;3.254;313.163;3.16992;-1.14922;8.20732;3
MAGN;3.255;313.163;16.08000;-13.38000;-34.38000;3
GYRO;3.259;313.167;-1.08245;-1.62337;-2.97797;3
AHRS;3.260;313.167;3.6141;-20.3968;117.3141;0.16729;-0.06555;0.83725;112
LIGH;3.268;313.177;832.0;0
ACCE;3.274;313.183;3.78284;-1.15879;7.55610;3
MAGN;3.275;313.183;16.32000;-10.92000;-35.52000;3
PRES;3.277;313.186;1014.4156;0
GYRO;3.279;313.187;-1.01495;-1.55740;-4.00514;3
AHRS;3.280;313.187;3.7033;-21.5976;113.4156;0.17395;-0.07626;0.81733;120
LIGH;3.288;313.197;832.0;0
ACCE;3.294;313.203;4.97036;0.10534;7.79552;3
MAGN;3.296;313.203;16.14000;-8.46000;-36.48000;3
GYRO;3.299;313.207;-1.06291;-1.23242;-4.27209;3
AHRS;3.300;313.207;3.4162;-22.5508;109.5735;0.17653;-0.08881;0.79753;-85
LIGH;3.308;313.217;626.0;0
ACCE;3.315;313.223;5.87058;1.23541;8.13071;3
MAGN;3.316;313.223;15.66000;-6.12000;-37.20000;3
PRES;3.317;313.226;1014.4669;0
GYRO;3.318;313.227;-1.18661;-1.40224;-3.51553;3
AHRS;3.320;313.227;3.1833;-24.2335;105.6957;0.18364;-0.10507;0.77546;65
LIGH;3.328;313.237;626.0;0
ACCE;3.335;313.244;5.83228;1.35991;7.77637;3
MAGN;3.336;313.244;14.94000;-3.96000;-37.74000;3
GYRO;3.339;313.247;-1.26816;-1.70645;-2.60992;3
AHRS;3.340;313.247;3.4738;-25.9873;101.5762;0.19280;-0.11920;0.75032;-31
LIGH;3.348;313.257;602.0;0
ACCE;3.355;313.264;5.69820;0.68953;7.43160;3
MAGN;3.356;313.264;14.04000;-1.98000;-38.34000;3
PRES;3.357;313.266;1014.3723;0
GYRO;3.358;313.267;-1.19638;-1.77243;-2.39154;3
AHRS;3.359;313.267;4.2316;-27.7857;97.4622;0.20399;-0.13133;0.72329;-92
LIGH;3.368;313.277;602.0;0
ACCE;3.375;313.284;5.77481;0.54588;6.67503;3
MAGN;3.376;313.284;13.02000;-0.18000;-39.00000;3
GYRO;3.379;313.287;-0.82192;-1.62857;-2.58243;3
AHRS;3.380;313.287;5.0999;-29.5952;93.9817;0.21592;-0.14259;0.69854;67
LIGH;3.388;313.297;710.0;0
ACCE;3.396;313.305;6.14831;0.66080;6.16746;3
MAGN;3.398;313.305;12.00000;1.62000;-39.42000;3
GYRO;3.400;313.307;-0.23274;-1.20066;-2.99996;3
AHRS;3.401;313.307;6.0622;-31.0008;90.7372;0.22571;-0.15123;0.67487;60
PRES;3.402;313.306;1014.3259;0
LIGH;3.408;313.317;710.0;0
ACCE;3.416;313.324;6.61757;0.99599;6.18662;3
MAGN;3.417;313.324;10.68000;3.30000;-39.84000;3
GYRO;3.419;313.327;0.33109;-0.81917;-3.49568;3
AHRS;3.420;313.327;7.5229;-32.3090;87.4970;0.23750;-0.15698;0.64957;-18
LIGH;3.428;313.337;733.0;0
ACCE;3.435;313.344;6.52181;1.38864;6.38773;3
MAGN;3.437;313.344;9.18000;4.68000;-39.96000;3
PRES;3.438;313.346;1014.3663;0
GYRO;3.439;313.347;0.89095;-0.76175;-3.75926;3
AHRS;3.440;313.347;9.6713;-33.5927;84.4947;0.25333;-0.15889;0.62333;82
LIGH;3.448;313.357;733.0;0
ACCE;3.455;313.364;6.18662;1.75256;6.44519;3
MAGN;3.456;313.364;7.68000;5.94000;-40.20000;3
GYRO;3.459;313.367;1.23700;-0.88026;-3.95047;3
AHRS;3.461;313.367;12.3814;-34.6010;81.3320;0.27076;-0.15716;0.59421;65
LIGH;3.468;313.377;738.0;0
ACCE;3.476;313.385;5.61201;2.62405;5.77481;3
MAGN;3.478;313.385;6.24000;6.84000;-40.50000;3
PRES;3.479;313.386;1014.4515;0
GYRO;3.479;313.387;1.37292;-0.87415;-4.12670;3
AHRS;3.480;313.387;15.4831;-35.1212;78.0947;0.28808;-0.15128;0.56357;-73
LIGH;3.488;313.397;738.0;0
ACCE;3.496;313.405;5.28640;3.29442;5.61201;3
MAGN;3.497;313.405;4.74000;7.56000;-40.56000;3
GYRO;3.498;313.407;1.48165;-0.47403;-4.42358;3
AHRS;3.499;313.407;18.9408;-34.9475;74.6179;0.30435;-0.14045;0.53097;106
LIGH;3.508;313.417;752.0;0
ACCE;3.516;313.425;5.12359;4.05099;5.57370;3
MAGN;3.517;313.425;3.24000;7.92000;-40.68000;3
PRES;3.518;313.426;1014.3542;0
GYRO;3.519;313.427;1.60474;-0.21197;-4.75162;3
AHRS;3.520;313.427;22.8668;-34.6311;70.9069;0.32337;-0.12787;0.49471;-52
LIGH;3.528;313.437;752.0;0
ACCE;3.536;313.445;5.66947;4.86502;5.41090;3
MAGN;3.537;313.445;1.86000;7.86000;-40.86000;3
GYRO;3.539;313.447;1.63926;-0.34544;-4.84630;3
AHRS;3.540;313.447;26.8261;-34.0002;66.9383;0.34189;-0.11490;0.45643;99
LIGH;3.548;313.457;767.0;0
ACCE;3.556;313.465;5.33428;5.65032;5.08528;3
MAGN;3.558;313.465;0.36000;7.80000;-40.92000;3
PRES;3.559;313.466;1014.4039;0
GYRO;3.560;313.467;1.70065;-0.83291;-4.93304;3
AHRS;3.560;313.467;31.0627;-33.0814;62.5025;0.36174;-0.10133;0.41399;-29
LIGH;3.568;313.477;767.0;0
ACCE;3.576;313.485;4.73094;6.51223;4.57771;3
MAGN;3.577;313.485;-0.90000;7.26000;-41.10000;3
GYRO;3.579;313.487;2.11818;-1.10292;-4.91594;3
AHRS;3.579;313.487;35.5932;-32.1989;58.4129;0.38516;-0.08718;0.37241;38
LIGH;3.588;313.497;777.0;0
ACCE;3.596;313.505;4.29999;7.51779;4.54898;3
MAGN;3.597;313.505;-2.22000;6.60000;-40.86000;3
PRES;3.598;313.506;1014.4130;0
GYRO;3.599;313.507;2.54425;-1.08398;-4.71649;3
AHRS;3.600;313.507;40.1659;-31.3000;54.2897;0.40982;-0.07460;0.33019;-42
LIGH;3.608;313.517;777.0;0
ACCE;3.616;313.525;3.59130;7.78594;4.41491;3
MAGN;3.617;313.525;-3.30000;5.40000;-40.56000;3
GYRO;3.618;313.527;2.69789;-1.05069;-4.35333;3
AHRS;3.619;313.527;44.8923;-30.3959;50.1958;0.43645;-0.06313;0.28768;29
LIGH;3.628;313.537;797.0;0
ACCE;3.636;313.545;2.94966;7.79552;4.35745;3
MAGN;3.637;313.545;-4.26000;4.02000;-40.50000;3
PRES;3.638;313.546;1014.2414;0
GYRO;3.640;313.547;2.43980;-0.79260;-4.47092;3
AHRS;3.641;313.547;49.7202;-28.1462;45.0960;0.46122;-0.04739;0.24307;113
LIGH;3.648;313.557;797.0;0
SOUN;3.655;2331.37;0.07115;71.02
GYRO;3.661;313.567;2.03540;-0.52321;-4.83989;3
AHRS;3.662;313.567;54.2009;-24.7820;39.1597;0.48323;-0.03087;0.19928;-71
ACCE;3.668;313.575;1.35991;9.10754;3.51469;3
MAGN;3.669;313.575;-5.16000;2.46000;-40.32000;3
LIGH;3.670;313.577;804.0;0
PRES;3.677;313.586;1014.3455;0
GYRO;3.679;313.587;1.80908;-0.43005;-4.97702;3
AHRS;3.680;313.587;58.0546;-20.1273;32.1003;0.50138;-0.01475;0.15655;69
ACCE;3.689;313.595;0.52672;9.54808;3.04542;3
MAGN;3.691;313.595;-5.64000;0.78000;-40.14000;3
LIGH;3.692;313.597;804.0;0
WIFI;3.693;313.561;WAP129;20:17:FF:FF:F1:29;-63
WIFI;3.693;313.561;WAP130;20:17:FF:FF:F1:30;-64
WIFI;3.693;313.561;WAP114;20:17:FF:FF:F1:14;-77
WIFI;3.693;313.562;WAP123;20:17:FF:FF:F1:23;-61
WIFI;3.693;313.561;WAP267;20:17:FF:FF:F2:67;-83
WIFI;3.693;313.561;WAP122;20:17:FF:FF:F1:22;-62
WIFI;3.693;313.562;WAP108;20:17:FF:FF:F1:08;-78
WIFI;3.693;313.562;WAP312;20:17:FF:FF:F3:12;-78
WIFI;3.693;313.561;WAP315;20:17:FF:FF:F3:15;-82
WIFI;3.693;313.562;WAP111;20:17:FF:FF:F1:11;-81
WIFI;3.693;313.562;WAP181;20:17:FF:FF:F1:81;-86
WIFI;3.693;313.562;WAP309;20:17:FF:FF:F3:09;-90
WIFI;3.693;313.561;WAP078;20:17:FF:FF:F0:78;-82
WIFI;3.693;313.561;WAP015;20:17:FF:FF:F0:15;-81
WIFI;3.693;313.562;WAP105;20:17:FF:FF:F1:05;-89
WIFI;3.693;313.561;WAP012;20:17:FF:FF:F0:12;-86
WIFI;3.693;313.561;WAP281;20:17:FF:FF:F2:81;-79
WIFI;3.693;313.561;WAP211;20:17:FF:FF:F2:11;-82
WIFI;3.693;313.561;WAP067;20:17:FF:FF:F0:67;-83
WIFI;3.693;313.562;WAP329;20:17:FF:FF:F3:29;-90
WIFI;3.693;313.561;WAP066;20:17:FF:FF:F0:66;-91
WIFI;3.693;313.562;WAP006;20:17:FF:FF:F0:06;-93
WIFI;3.693;313.561;WAP318;20:17:FF:FF:F3:18;-78
WIFI;3.693;313.561;WAP165;20:17:FF:FF:F1:65;-82
GYRO;3.728;313.607;1.74738;-0.49999;-5.06713;3
AHRS;3.731;313.607;61.0965;-13.7001;23.2410;0.51498;0.00104;0.11285;125
ACCE;3.733;313.615;-0.22027;10.05565;2.37505;3
MAGN;3.735;313.615;-6.00000;-1.26000;-39.54000;3
LIGH;3.736;313.617;795.0;0
PRES;3.738;313.626;1014.3942;0
GYRO;3.739;313.627;1.73394;-0.70066;-4.86004;3
AHRS;3.740;313.627;63.8741;-5.1758;12.4082;0.52949;0.01902;0.06787;-34
ACCE;3.742;313.637;-0.75657;10.54406;1.95367;3
MAGN;3.743;313.637;-6.18000;-3.48000;-39.30000;3
LIGH;3.744;313.637;795.0;0
GYRO;3.745;313.647;2.19759;-0.51557;-4.32859;3
AHRS;3.746;313.647;66.4154;5.1045;0.2998;0.54703;0.03869;0.02657;-103
LIGH;3.766;313.657;795.0;0
ACCE;3.767;313.657;-1.06303;10.25676;1.69509;3
MAGN;3.768;313.657;-6.00000;-5.70000;-38.88000;3
PRES;3.770;313.666;1014.3941;0
GYRO;3.770;313.667;2.98530;-0.44593;-4.01705;3
AHRS;3.771;313.667;68.5802;17.3643;-14.1070;0.56803;0.05538;-0.01589;112
ACCE;3.771;313.677;-1.78129;9.73004;1.59933;3
MAGN;3.772;313.677;-5.58000;-8.16000;-38.40000;3
LIGH;3.773;313.678;795.0;0
GYRO;3.778;313.687;3.63037;-0.50457;-3.99323;3
AHRS;3.779;313.687;70.0031;31.3217;-30.0767;0.59076;0.07024;-0.05511;-80
ACCE;3.786;313.695;-2.42293;9.52892;1.11091;3
MAGN;3.786;313.695;-5.10000;-10.56000;-37.68000;3
LIGH;3.787;313.696;773.0;0
PRES;3.797;313.706;1014.3880;0
GYRO;3.798;313.707;3.86892;-0.87812;-4.05004;3
AHRS;3.799;313.707;70.4361;45.7839;-46.8118;0.61379;0.08060;-0.09310;31
ACCE;3.806;313.716;-3.22738;9.64384;0.36392;3
MAGN;3.807;313.716;-4.44000;-13.08000;-36.72000;3
LIGH;3.808;313.717;773.0;0
GYRO;3.818;313.727;3.93061;-1.28221;-3.82677;3
AHRS;3.819;313.727;69.7691;59.8569;-63.3165;0.63670;0.08822;-0.13024;-105
ACCE;3.826;313.736;-3.78284;9.66300;-0.20111;3
MAGN;3.827;313.736;-3.60000;-15.72000;-35.70000;3
LIGH;3.828;313.737;696.0;0
PRES;3.837;313.746;1014.3699;0
GYRO;3.838;313.747;3.78339;-1.40682;-3.28920;3
AHRS;3.839;313.747;68.1082;71.7231;-77.7009;0.65790;0.09332;-0.16572;24
ACCE;3.847;313.756;-4.09887;9.33739;-0.56503;3
MAGN;3.848;313.756;-2.64000;-18.06000;-34.68000;3
LIGH;3.849;313.757;696.0;0
GYRO;3.858;313.767;3.38969;-1.32802;-2.84785;3
AHRS;3.859;313.767;65.6412;80.8798;-89.4965;0.67672;0.09673;-0.20058;3
ACCE;3.867;313.776;-4.42448;8.40844;-0.68953;3
MAGN;3.868;313.776;-1.44000;-20.58000;-33.48000;3
LIGH;3.869;313.777;588.0;0
PRES;3.877;313.786;1014.2902;0
GYRO;3.878;313.787;3.19269;-1.19149;-2.94193;3
AHRS;3.880;313.787;62.6000;88.0723;-99.3685;0.69452;0.09950;-0.23473;-57
ACCE;3.887;313.796;-4.53941;7.69018;-0.48842;3
MAGN;3.888;313.796;-0.30000;-22.86000;-32.22000;3
LIGH;3.895;313.797;588.0;0
GYRO;3.899;313.807;3.26110;-1.00854;-3.21804;3
AHRS;3.900;313.807;59.4542;93.3905;-107.1711;0.71045;0.10144;-0.26511;-47
ACCE;3.908;313.817;-4.65433;7.46033;-0.80445;3
MAGN;3.910;313.817;1.14000;-24.84000;-30.72000;3
LIGH;3.911;313.817;499.0;0
PRES;3.917;313.826;1014.3852;0
GYRO;3.919;313.827;3.27454;-0.66340;-3.15451;3
AHRS;3.920;313.827;56.2585;97.1740;-113.1087;0.72374;0.10429;-0.29188;-94
ACCE;3.928;313.837;-4.87459;7.47949;-1.19710;3
MAGN;3.929;313.837;2.52000;-26.82000;-29.10000;3
LIGH;3.930;313.837;499.0;0
GYRO;3.939;313.847;2.94437;0.15577;-2.78371;3
AHRS;3.940;313.847;53.0744;99.9824;-117.4028;0.73474;0.11055;-0.31369;103
ACCE;3.948;313.857;-5.77481;6.91445;-2.01113;3
MAGN;3.949;313.857;4.08000;-28.50000;-27.60000;3
LIGH;3.950;313.857;417.0;0
PRES;3.957;313.866;1014.4089;0
GYRO;3.958;313.867;2.57358;0.36438;-2.69239;3
AHRS;3.959;313.867;49.7228;101.9427;-121.1374;0.74397;0.11577;-0.33713;-2
ACCE;3.968;313.877;-6.58884;6.70376;-3.09331;3
MAGN;3.969;313.877;5.76000;-30.12000;-25.74000;3
LIGH;3.970;313.877;417.0;0
GYRO;3.979;313.887;2.52226;0.31246;-2.27364;3
AHRS;3.980;313.887;47.1928;104.3627;-124.7117;0.75515;0.11845;-0.35104;101
LIGH;3.988;313.897;388.0;0
ACCE;3.989;313.897;-6.90488;6.57927;-3.75411;3
MAGN;3.991;313.897;7.62000;-31.44000;-23.82000;3
PRES;3.997;313.906;1014.3342;0
GYRO;3.999;313.907;2.41933;0.39462;-1.79350;3
AHRS;4.000;313.907;44.5268;106.6375;-127.5265;0.76577;0.12510;-0.36155;-87
LIGH;4.008;313.917;388.0;0
ACCE;4.009;313.917;-6.46434;6.56011;-3.76368;3
MAGN;4.009;313.917;9.36000;-32.70000;-22.02000;3
GYRO;4.019;313.927;2.18445;0.70585;-1.32619;3
AHRS;4.020;313.927;42.0931;109.1885;-130.2227;0.77761;0.13140;-0.36731;78
LIGH;4.028;313.937;374.0;0
ACCE;4.030;313.939;-6.08127;5.96635;-3.63919;3
MAGN;4.032;313.939;11.10000;-33.90000;-20.28000;3
PRES;4.037;313.946;1014.4178;0
GYRO;4.039;313.947;1.83596;0.84574;-1.24555;3
AHRS;4.040;313.947;39.7795;111.3985;-132.5019;0.78824;0.13736;-0.37186;-99
LIGH;4.057;313.957;374.0;0
ACCE;4.059;313.958;-6.77080;5.66947;-4.29041;3
MAGN;4.060;313.958;12.84000;-34.68000;-18.36000;3
GYRO;4.061;313.967;1.64598;1.07879;-1.46821;3
AHRS;4.062;313.967;37.8756;113.8039;-134.4946;0.79927;0.14303;-0.37117;109
LIGH;4.068;313.977;378.0;0
ACCE;4.069;313.978;-7.46991;5.64074;-4.97994;3
MAGN;4.070;313.978;14.46000;-35.40000;-16.38000;3
PRES;4.077;313.986;1014.3864;0
GYRO;4.080;313.987;1.38972;1.19271;-1.30878;3
AHRS;4.081;313.987;36.6244;115.8103;-136.0023;0.80824;0.14648;-0.36798;-34
LIGH;4.088;313.997;378.0;0
ACCE;4.089;313.998;-7.14430;5.15232;-5.26724;3
MAGN;4.090;313.998;15.96000;-35.88000;-14.52000;3
GYRO;4.099;314.007;1.28587;1.21318;-0.88606;3
AHRS;4.100;314.007;35.1627;117.9107;-137.4230;0.81757;0.15139;-0.36411;-26
LIGH;4.108;314.017;387.0;0
ACCE;4.109;314.018;-6.50265;4.34787;-5.63116;3
MAGN;4.110;314.018;17.46000;-36.30000;-12.60000;3
PRES;4.117;314.026;1014.4210;0
GYRO;4.119;314.027;1.27701;1.78648;-0.59987;3
AHRS;4.120;314.027;33.6510;120.5936;-138.5874;0.82843;0.15981;-0.35476;-62
LIGH;4.128;314.037;387.0;0
ACCE;4.129;314.038;-5.99508;4.49152;-6.34942;3
MAGN;4.130;314.038;18.90000;-36.48000;-10.80000;3
GYRO;4.138;314.047;1.48807;2.65360;-0.58002;3
AHRS;4.139;314.047;32.1278;123.7693;-139.9207;0.84093;0.16793;-0.34180;-40
LIGH;4.148;314.057;404.0;0
ACCE;4.149;314.058;-6.25365;4.78840;-6.94318;3
SOUN;4.156;217.63;0.00664;50.43
PRES;4.160;314.066;1014.5062;0
GYRO;4.161;314.067;2.06534;3.11114;-0.38698;3
AHRS;4.162;314.067;30.5899;127.5461;-141.8802;0.85591;0.17238;-0.32563;-7
LIGH;4.168;314.077;404.0;0
ACCE;4.169;314.078;-6.34942;3.93607;-6.91445;3
MAGN;4.170;314.078;21.42000;-36.66000;-6.72000;3
GYRO;4.178;314.087;2.31884;3.09556;-0.22510;3
AHRS;4.179;314.087;29.1214;131.6988;-143.5251;0.87099;0.17870;-0.30431;78
LIGH;4.188;314.097;435.0;0
ACCE;4.189;314.098;-5.42047;3.18908;-7.01022;3
MAGN;4.190;314.098;22.38000;-36.42000;-4.62000;3
PRES;4.197;314.106;1014.3461;0
GYRO;4.198;314.107;1.94011;3.11633;0.02077;3
AHRS;4.199;314.107;27.9967;136.0905;-145.0219;0.88551;0.18419;-0.27858;120
LIGH;4.208;314.117;435.0;0
ACCE;4.210;314.118;-4.96079;2.71024;-7.71891;3
MAGN;4.211;314.118;23.28000;-36.24000;-2.46000;3
GYRO;4.223;314.127;1.69423;3.05127;0.06292;3
AHRS;4.225;314.127;26.2012;140.0013;-146.5497;0.89883;0.18915;-0.25772;70
LIGH;4.228;314.137;474.0;0
ACCE;4.232;314.141;-5.39174;3.12204;-8.87770;3
MAGN;4.233;314.141;23.82000;-36.00000;-0.30000;3
PRES;4.237;314.146;1014.3331;0
GYRO;4.239;314.147;1.78067;2.76417;-0.16218;3
AHRS;4.240;314.147;24.2490;143.5786;-147.8072;0.91051;0.19443;-0.23825;62
LIGH;4.248;314.157;474.0;0
ACCE;4.252;314.161;-5.01825;3.48596;-9.42358;3
MAGN;4.254;314.161;24.36000;-35.70000;1.92000;3
GYRO;4.259;314.167;1.86680;3.07265;0.24618;3
AHRS;4.260;314.167;22.7431;147.9270;-149.3860;0.92317;0.19620;-0.21119;-42
LIGH;4.268;314.177;494.0;0
ACCE;4.272;314.181;-4.17549;2.99754;-9.48104;3
MAGN;4.273;314.181;24.66000;-35.40000;4.14000;3
PRES;4.277;314.186;1014.4315;0
GYRO;4.279;314.187;1.11330;3.62304;0.83689;3
AHRS;4.280;314.187;21.9477;151.7804;-150.2810;0.93216;0.19931;-0.18397;-51
LIGH;4.288;314.197;494.0;0
ACCE;4.292;314.201;-3.62961;2.52828;-9.50977;3
GYRO;4.299;314.207;-0.03726;4.11723;1.07512;3
AHRS;4.300;314.207;21.6841;155.7974;-150.9469;0.93952;0.20270;-0.15318;58
LIGH;4.308;314.217;502.0;0
ACCE;4.312;314.221;-2.45166;1.65679;-9.65342;3
MAGN;4.313;314.221;24.36000;-34.86000;8.40000;3
PRES;4.317;314.226;1014.4684;0
GYRO;4.319;314.227;-0.42486;4.06134;0.95356;3
AHRS;4.319;314.227;21.3488;159.8694;-151.8103;0.94632;0.20423;-0.12216;-28
LIGH;4.328;314.237;502.0;0
ACCE;4.332;314.241;-2.06859;1.91536;-10.31422;3
MAGN;4.333;314.241;23.76000;-34.56000;10.44000;3
GYRO;4.339;314.247;0.09591;3.15390;0.27642;3
AHRS;4.340;314.247;20.9013;163.1670;-152.0646;0.95046;0.20905;-0.09637;1
LIGH;4.348;314.257;503.0;0
ACCE;4.354;314.263;-1.06303;2.36547;-11.12825;3
MAGN;4.355;314.263;23.04000;-34.26000;12.66000;3
PRES;4.357;314.266;1014.4146;0
GYRO;4.359;314.267;0.60476;2.66154;0.07239;3
AHRS;4.360;314.267;20.5321;167.1268;-152.6226;0.95474;0.21198;-0.06527;-5
LIGH;4.368;314.277;503.0;0
ACCE;4.373;314.282;-0.27773;2.26970;-11.64540;3
MAGN;4.374;314.282;22.20000;-34.02000;14.70000;3
GYRO;4.379;314.287;0.63102;3.22445;0.68173;3
AHRS;4.380;314.287;20.1084;171.2775;-153.3239;0.95837;0.21358;-0.03270;-23
LIGH;4.388;314.297;505.0;0
ACCE;4.394;314.302;0.12450;1.93451;-11.72201;3
MAGN;4.396;314.302;20.88000;-33.84000;16.56000;3
PRES;4.398;314.306;1014.4709;0
GYRO;4.399;314.307;0.50213;4.11937;1.10475;3
AHRS;4.400;314.307;19.2933;175.3670;-153.6807;0.96073;0.21767;-0.00068;-120
LIGH;4.408;314.317;505.0;0
ACCE;4.414;314.323;0.26815;1.80044;-11.79863;3
MAGN;4.416;314.323;19.50000;-33.54000;18.60000;3
GYRO;4.419;314.327;0.75411;4.50024;1.11697;3
AHRS;4.420;314.327;17.9839;179.5996;-154.2687;0.96303;0.21940;0.03144;-106
LIGH;4.428;314.337;477.0;0
ACCE;4.434;314.343;0.60334;1.45567;-10.68772;3
MAGN;4.435;314.343;17.82000;-33.12000;20.52000;3
PRES;4.437;314.346;1014.4692;0
GYRO;4.439;314.347;1.18447;4.57966;0.98380;3
AHRS;4.440;314.347;16.5022;-175.6821;-154.9946;0.96432;0.21937;0.06744;-49
LIGH;4.448;314.357;477.0;0
ACCE;4.454;314.363;0.90022;0.67995;-9.03093;3
MAGN;4.455;314.363;16.14000;-32.82000;22.32000;3
GYRO;4.464;314.367;1.44683;3.34754;0.50763;3
AHRS;4.466;314.367;14.9398;-172.5603;-155.0806;0.96430;0.22171;0.09080;81
LIGH;4.469;314.377;452.0;0
PRES;4.477;314.386;1014.5336;0
ACCE;4.479;314.387;1.89621;0.87149;-9.26077;3
MAGN;4.480;314.387;14.04000;-32.58000;23.82000;3
GYRO;4.481;314.387;1.03145;1.93369;-0.20189;3
AHRS;4.483;314.387;13.8286;-169.8486;-154.6450;0.96239;0.22740;0.11200;64
LIGH;4.488;314.397;452.0;0
GYRO;4.499;314.407;0.70188;1.46424;-0.04459;3
AHRS;4.506;314.407;12.2177;-167.3064;-154.6882;0.96164;0.22799;0.13042;76
ACCE;4.507;314.408;2.82516;0.55545;-9.72046;3
MAGN;4.509;314.408;11.88000;-32.10000;25.26000;3
LIGH;4.510;314.417;423.0;0
PRES;4.517;314.426;1014.5598;0
GYRO;4.518;314.427;1.07085;1.88574;0.20403;3
AHRS;4.519;314.427;10.5363;-165.2188;-154.0170;0.95957;0.23351;0.14528;59
ACCE;4.522;314.428;3.26569;0.19154;-9.57681;3
MAGN;4.523;314.428;9.72000;-31.74000;26.58000;3
LIGH;4.528;314.437;423.0;0
ACCE;4.538;314.447;3.71580;-0.26815;-9.05008;3
MAGN;4.539;314.447;7.74000;-31.32000;27.66000;3
GYRO;4.540;314.447;1.09986;2.17682;0.25076;3
AHRS;4.541;314.447;9.7178;-163.8652;-153.4475;0.95745;0.23813;0.15536;-101
LIGH;4.548;314.457;399.0;0
PRES;4.557;314.466;1014.4760;0
ACCE;4.558;314.467;4.24253;-0.67038;-8.39886;3
MAGN;4.559;314.467;5.58000;-30.90000;28.80000;3
GYRO;4.560;314.468;1.01220;2.62336;0.24923;3
AHRS;4.561;314.468;8.4656;-161.5621;-153.1317;0.95471;0.24020;0.17233;25
LIGH;4.568;314.477;399.0;0
ACCE;4.578;314.487;4.94163;-1.10133;-7.99663;3
MAGN;4.579;314.487;3.54000;-30.42000;29.52000;3
GYRO;4.581;314.488;1.01098;2.39520;0.07758;3
AHRS;4.582;314.488;6.8822;-159.3615;-152.7892;0.95196;0.24146;0.18768;123
LIGH;4.588;314.497;377.0;0
PRES;4.597;314.506;1014.4404;0
GYRO;4.598;314.507;1.34207;1.94469;-0.24740;3
AHRS;4.599;314.507;5.1078;-156.8232;-152.1399;-0.94771;-0.24428;-0.20529;55
ACCE;4.601;314.508;5.51624;-1.49398;-8.05409;3
MAGN;4.602;314.508;1.44000;-29.94000;30.12000;3
LIGH;4.608;314.517;377.0;0
GYRO;4.619;314.527;1.72050;2.02013;-0.41936;3
AHRS;4.621;314.527;3.2922;-153.7804;-151.3920;-0.94174;-0.24684;-0.22661;-65
ACCE;4.622;314.528;5.88974;-1.73340;-7.96790;3
MAGN;4.623;314.528;-0.66000;-29.34000;30.78000;3
LIGH;4.628;314.537;345.0;0
PRES;4.637;314.546;1014.4319;0
GYRO;4.639;314.547;1.88116;2.26448;-0.53726;3
AHRS;4.640;314.547;1.6869;-151.2284;-150.2255;-0.93509;-0.25237;-0.24375;-60
ACCE;4.641;314.548;6.13873;-1.77171;-7.69975;3
MAGN;4.642;314.548;-2.70000;-28.74000;31.44000;3
LIGH;4.648;314.557;345.0;0
SOUN;4.653;512.77;0.01565;57.87
GYRO;4.659;314.567;1.86680;2.34633;-0.66920;3
AHRS;4.660;314.567;0.0166;-148.6744;-148.7706;-0.92732;-0.25921;-0.26005;90
ACCE;4.662;314.568;6.29196;-1.75256;-7.67102;3
MAGN;4.663;314.568;-4.62000;-28.02000;32.22000;3
LIGH;4.668;314.577;307.0;0
PRES;4.677;314.586;1014.4807;0
GYRO;4.679;314.587;1.77273;2.54303;-0.82009;3
AHRS;4.680;314.587;-1.5129;-145.6622;-147.1201;-0.91740;-0.26664;-0.27953;-106
ACCE;4.681;314.588;6.69419;-1.81002;-7.50822;3
MAGN;4.682;314.588;-6.54000;-27.30000;32.58000;3
LIGH;4.688;314.597;307.0;0
GYRO;4.699;314.607;1.51647;3.02256;-0.77702;3
AHRS;4.700;314.607;-2.7006;-142.2079;-145.6281;-0.90587;-0.27218;-0.30272;82
ACCE;4.701;314.608;6.92403;-2.01113;-7.15387;3
MAGN;4.702;314.608;-8.52000;-26.52000;32.88000;3
LIGH;4.708;314.617;270.0;0
PRES;4.717;314.626;1014.4946;0
GYRO;4.719;314.627;1.19088;3.17742;-0.82345;3
AHRS;4.720;314.627;-3.3804;-138.9924;-144.0523;-0.89374;-0.27908;-0.32451;-2
ACCE;4.721;314.629;7.19218;-2.34632;-6.37815;3
MAGN;4.722;314.629;-10.26000;-25.74000;33.24000;3
LIGH;4.728;314.637;270.0;0
GYRO;4.739;314.647;0.93829;3.18200;-0.82620;3
AHRS;4.740;314.647;-3.8094;-135.4596;-142.6976;-0.88035;-0.28385;-0.34904;-124
ACCE;4.741;314.648;7.64229;-1.98240;-6.31112;3
LIGH;4.748;314.657;236.0;0
PRES;4.757;314.666;1014.5075;0
ACCE;4.759;314.668;8.07325;-1.84832;-5.92804;3
GYRO;4.761;314.668;0.59743;3.29409;-0.86376;3
AHRS;4.763;314.668;-3.8181;-131.7323;-141.6232;-0.86589;-0.28692;-0.37595;122
LIGH;4.768;314.677;236.0;0
GYRO;4.779;314.688;0.59620;3.16001;-1.22417;3
AHRS;4.780;314.688;-3.7015;-128.2480;-140.2232;-0.85043;-0.29267;-0.40030;-97
ACCE;4.782;314.688;8.47547;-1.74298;-5.58328;3
MAGN;4.785;314.688;-15.36000;-23.82000;33.06000;3
LIGH;4.788;314.697;207.0;0
PRES;4.797;314.706;1014.4672;0
GYRO;4.799;314.708;0.78802;3.37961;-1.59344;3
AHRS;4.800;314.708;-3.0567;-124.2380;-138.8378;-0.83160;-0.29894;-0.42935;53
ACCE;4.802;314.708;8.76278;-1.63763;-5.42047;3
MAGN;4.803;314.708;-16.74000;-23.34000;32.82000;3
LIGH;4.808;314.717;207.0;0
GYRO;4.819;314.727;0.62400;4.06897;-1.67713;3
AHRS;4.820;314.727;-2.0673;-120.1994;-137.7892;-0.81185;-0.30372;-0.45935;-108
ACCE;4.821;314.728;9.00220;-1.79086;-4.92248;3
MAGN;4.822;314.728;-18.12000;-23.04000;32.34000;3
LIGH;4.828;314.737;180.0;0
PRES;4.837;314.746;1014.5253;0
GYRO;4.839;314.747;0.10843;4.48833;-1.85703;3
AHRS;4.840;314.747;-0.6351;-116.1226;-136.7814;-0.79004;-0.30979;-0.49009;-52
ACCE;4.841;314.749;9.12670;-1.55144;-3.80199;3
MAGN;4.842;314.749;-19.56000;-22.74000;31.62000;3
LIGH;4.848;314.757;180.0;0
GYRO;4.859;314.767;-0.13653;4.60653;-2.28769;3
AHRS;4.860;314.767;1.0845;-111.8566;-135.6124;-0.76493;-0.31779;-0.52166;0
ACCE;4.861;314.769;9.35654;-1.06303;-2.84431;3
MAGN;4.862;314.769;-21.12000;-22.68000;30.78000;3
LIGH;4.868;314.777;188.0;0
PRES;4.877;314.786;1014.5555;0
GYRO;4.878;314.787;0.04856;4.41442;-2.57052;3
AHRS;4.880;314.787;2.7678;-107.6715;-134.6419;-0.73919;-0.32434;-0.55183;-23
ACCE;4.881;314.789;9.43316;-0.73741;-1.66636;3
MAGN;4.882;314.789;-22.50000;-22.62000;29.64000;3
LIGH;4.888;314.797;188.0;0
GYRO;4.899;314.807;0.44013;3.84723;-2.73759;3
AHRS;4.900;314.807;4.8123;-103.7770;-133.6570;-0.71251;-0.33315;-0.57990;92
ACCE;4.902;314.809;9.56723;-0.13408;-0.21069;3
MAGN;4.903;314.809;-23.82000;-22.86000;28.50000;3
LIGH;4.908;314.817;332.0;0
GYRO;4.920;314.828;0.64416;3.54393;-2.93826;3
AHRS;4.924;314.828;7.2875;-99.7945;-132.6848;-0.68277;-0.34380;-0.60834;-116
PRES;4.925;314.831;1014.4811;0
ACCE;4.926;314.832;9.68215;0.85234;0.63207;3
MAGN;4.927;314.832;-24.96000;-23.10000;27.24000;3
LIGH;4.930;314.839;332.0;0
GYRO;4.939;314.847;0.71593;3.75071;-2.86649;3
AHRS;4.940;314.847;9.5721;-95.7086;-131.6371;-0.65109;-0.35373;-0.63534;-34
ACCE;4.942;314.850;9.47146;1.53229;1.07260;3
MAGN;4.943;314.850;-25.80000;-23.58000;25.68000;3
LIGH;4.948;314.857;533.0;0
GYRO;4.959;314.867;0.66645;3.64992;-2.79929;3
AHRS;4.960;314.867;12.1690;-92.0332;-130.6355;-0.61938;-0.36566;-0.65930;-7
ACCE;4.963;314.869;9.10754;1.75256;1.92494;3
MAGN;4.964;314.869;-26.40000;-24.06000;24.00000;3
PRES;4.965;314.871;1014.5891;0
LIGH;4.968;314.877;533.0;0
GYRO;4.979;314.887;0.60781;3.27760;-2.86526;3
AHRS;4.980;314.887;15.0434;-88.3870;-129.6873;-0.58564;-0.37873;-0.68219;-117
ACCE;4.981;314.889;8.82982;2.18351;2.40378;3
MAGN;4.983;314.889;-27.00000;-24.90000;22.14000;3
LIGH;4.988;314.897;762.0;0
GYRO;4.999;314.907;0.95112;3.31364;-2.91016;3
AHRS;5.000;314.907;17.9383;-84.5528;-128.4831;-0.54833;-0.39266;-0.70382;69
ACCE;5.003;314.909;8.29351;2.87304;2.32716;3
MAGN;5.004;314.909;-27.30000;-25.80000;20.40000;3
PRES;5.005;314.911;1014.4822;0
LIGH;5.008;314.917;762.0;0
GYRO;5.019;314.928;1.30359;3.38206;-2.83228;3
AHRS;5.021;314.928;20.7452;-80.9552;-127.6079;-0.51250;-0.40477;-0.72297;84
ACCE;5.023;314.929;7.76679;3.86903;2.60489;3
MAGN;5.024;314.929;-27.42000;-26.88000;18.72000;3
LIGH;5.028;314.937;1176.0;0
GYRO;5.039;314.947;1.23395;3.42695;-2.62458;3
AHRS;5.040;314.947;23.4352;-77.2564;-127.0360;-0.47637;-0.41458;-0.74121;-15
PRES;5.045;314.951;1014.4446;0
ACCE;5.046;314.952;6.62715;5.21936;3.14119;3
MAGN;5.048;314.952;-27.36000;-27.96000;16.92000;3
LIGH;5.049;314.957;1176.0;0
GYRO;5.071;314.967;1.05466;3.48621;-2.50546;3
AHRS;5.072;314.967;26.2815;-73.6505;-126.2582;-0.43841;-0.42615;-0.75693;79
ACCE;5.074;314.972;6.12916;5.26724;3.49553;3
MAGN;5.076;314.972;-27.00000;-29.10000;15.24000;3
LIGH;5.077;314.977;1854.0;0
GYRO;5.079;314.987;0.45693;3.40313;-2.28219;3
AHRS;5.080;314.987;28.8540;-69.8354;-126.1236;-0.40165;-0.43326;-0.77256;120
PRES;5.082;314.991;1014.4067;0
ACCE;5.084;314.993;5.67905;5.80354;4.24253;3
MAGN;5.084;314.993;-26.40000;-30.24000;13.50000;3
LIGH;5.088;314.997;1854.0;0
GYRO;5.099;315.007;-0.03238;3.58456;-2.27914;3
AHRS;5.100;315.007;31.8999;-65.2131;-126.3441;-0.35788;-0.44041;-0.78961;-72
ACCE;5.103;315.012;5.01825;5.88016;5.14275;3
MAGN;5.105;315.012;-25.68000;-31.44000;11.88000;3
LIGH;5.108;315.017;2724.0;0
GYRO;5.119;315.027;-0.03574;3.56226;-2.11390;3
AHRS;5.119;315.027;34.3831;-60.7946;-126.8212;-0.31815;-0.44434;-0.80379;-59
PRES;5.122;315.031;1014.4884;0
ACCE;5.123;315.032;4.33829;5.56412;6.09085;3
MAGN;5.125;315.032;-24.84000;-32.70000;10.08000;3
LIGH;5.128;315.037;2724.0;0
GYRO;5.138;315.047;-0.19975;2.38421;-1.60871;3
AHRS;5.140;315.047;36.2224;-56.9630;-128.1328;-0.28811;-0.44394;-0.81613;14
ACCE;5.145;315.054;3.53384;5.96635;6.81869;3
MAGN;5.145;315.054;-23.76000;-33.84000;8.46000;3
LIGH;5.148;315.057;3602.0;0
SOUN;5.152;377.41;0.01152;55.21
GYRO;5.159;315.067;-0.38820;1.73089;-1.68782;3
AHRS;5.160;315.067;38.2692;-51.9798;-130.2043;-0.25148;-0.44155;-0.83076;71
PRES;5.162;315.071;1014.4428;0
ACCE;5.164;315.073;3.09331;6.22492;6.66546;3
MAGN;5.165;315.073;-22.50000;-34.98000;6.84000;3
LIGH;5.168;315.077;3602.0;0
GYRO;5.179;315.087;-0.48930;1.54488;-1.64873;3
AHRS;5.180;315.087;39.3936;-47.6486;-132.2977;-0.22315;-0.43577;-0.84276;-51
ACCE;5.187;315.096;2.83473;5.80354;7.07726;3
MAGN;5.189;315.096;-21.00000;-35.94000;5.52000;3
LIGH;5.190;315.097;4072.0;0
GYRO;5.199;315.107;-0.38637;1.42576;-1.38789;3
AHRS;5.200;315.107;40.4103;-43.7159;-134.5107;-0.19829;-0.43071;-0.85298;99
PRES;5.202;315.111;1014.4478;0
ACCE;5.204;315.113;2.88262;5.78439;7.97748;3
MAGN;5.206;315.113;-19.44000;-36.90000;4.32000;3
LIGH;5.208;315.117;4072.0;0
GYRO;5.219;315.127;-0.54703;0.91599;-1.06199;3
AHRS;5.220;315.127;41.0248;-40.2656;-137.0385;-0.17951;-0.42420;-0.86245;28
ACCE;5.233;315.134;2.99754;5.81312;8.25521;3
MAGN;5.234;315.134;-17.82000;-37.80000;3.00000;3
LIGH;5.236;315.137;4392.0;0
GYRO;5.242;315.147;-1.02900;0.31093;-0.79168;3
AHRS;5.243;315.147;40.9646;-37.0423;-139.6613;-0.16492;-0.41405;-0.87212;83
PRES;5.244;315.151;1014.3807;0
ACCE;5.244;315.153;2.60489;5.47793;7.58483;3
MAGN;5.245;315.153;-16.38000;-38.58000;1.92000;3
LIGH;5.248;315.157;4392.0;0
GYRO;5.258;315.167;-1.42851;0.53115;-0.94898;3
AHRS;5.259;315.167;40.6006;-33.3027;-142.5630;-0.14786;-0.40106;-0.88293;110
ACCE;5.264;315.173;1.87705;5.13317;8.09240;3
MAGN;5.265;315.173;-15.00000;-39.30000;0.78000;3
LIGH;5.267;315.177;4555.0;0
GYRO;5.278;315.187;-1.49723;0.96456;-1.58825;3
AHRS;5.279;315.187;40.1223;-29.8682;-145.8511;-0.13409;-0.38790;-0.89355;17
PRES;5.282;315.191;1014.4008;0
ACCE;5.285;315.194;1.06303;4.55856;9.51935;3
MAGN;5.286;315.194;-13.62000;-39.96000;-0.30000;3
LIGH;5.288;315.197;4555.0;0
GYRO;5.299;315.207;-1.48898;0.45387;-2.27517;3
AHRS;5.300;315.207;39.5088;-27.1370;-149.5445;-0.12675;-0.37501;-0.90359;62
ACCE;5.305;315.214;0.72784;4.15633;10.03649;3
MAGN;5.305;315.214;-12.06000;-40.50000;-1.50000;3
LIGH;5.307;315.217;4661.0;0
GYRO;5.318;315.227;-1.99325;-0.48289;-2.65421;3
AHRS;5.319;315.227;38.2145;-23.8996;-153.9715;-0.11851;-0.35608;-0.91595;67
PRES;5.322;315.231;1014.5215;0
ACCE;5.325;315.234;1.28329;4.22337;9.63427;3
MAGN;5.325;315.234;-10.62000;-40.74000;-2.88000;3
LIGH;5.327;315.237;4661.0;0
GYRO;5.338;315.247;-2.96270;-1.05680;-2.46667;3
AHRS;5.339;315.247;35.9475;-20.5822;-158.6582;-0.11077;-0.32983;-0.92992;-117
ACCE;5.345;315.254;1.81959;4.27126;9.12670;3
MAGN;5.346;315.254;-9.06000;-40.86000;-4.32000;3
LIGH;5.348;315.257;4594.0;0
GYRO;5.359;315.267;-3.60624;-0.64904;-2.12917;3
AHRS;5.359;315.267;33.3143;-17.2922;-163.3826;-0.10156;-0.30122;-0.94344;78
PRES;5.362;315.271;1014.4412;0
ACCE;5.365;315.274;1.97282;3.83072;8.21690;3
LIGH;5.368;315.277;4594.0;0
GYRO;5.378;315.287;-4.08608;0.57727;-2.20431;3
AHRS;5.380;315.287;30.0068;-14.1324;-168.1723;-0.09172;-0.26779;-0.95675;123
ACCE;5.385;315.294;1.70467;3.07416;8.41801;3
MAGN;5.387;315.294;-6.00000;-40.68000;-7.62000;3
LIGH;5.389;315.297;4173.0;0
GYRO;5.399;315.307;-3.73391;0.93646;-2.55922;3
AHRS;5.400;315.307;27.1725;-12.2754;-172.3858;-0.08819;-0.23995;-0.96598;32
PRES;5.402;315.311;1014.4037;0
ACCE;5.406;315.315;1.41737;3.10289;9.00220;3
MAGN;5.407;315.315;-4.32000;-40.50000;-9.18000;3
LIGH;5.409;315.317;4173.0;0
GYRO;5.419;315.327;-3.05616;0.58826;-2.87229;3
AHRS;5.420;315.327;24.3720;-10.5289;-176.1320;-0.08254;-0.21310;-0.97344;104
MAGN;5.425;315.334;-2.70000;-39.96000;-11.04000;3
LIGH;5.428;315.337;3635.0;0
GYRO;5.438;315.347;-2.42300;0.02169;-2.88878;3
AHRS;5.439;315.347;21.6615;-8.8536;-179.7474;0.07540;0.18751;0.97929;37
PRES;5.442;315.351;1014.3330;0
ACCE;5.445;315.355;1.33118;2.74854;9.44273;3
MAGN;5.447;315.355;-1.02000;-39.12000;-12.84000;3
LIGH;5.448;315.357;3635.0;0
GYRO;5.458;315.367;-1.98592;-0.57391;-2.42575;3
AHRS;5.460;315.367;19.5220;-7.8451;177.1236;0.07164;0.16740;0.98261;98
ACCE;5.466;315.375;1.34075;2.12605;8.78193;3
MAGN;5.467;315.375;0.54000;-38.16000;-14.58000;3
LIGH;5.468;315.377;3194.0;0
GYRO;5.479;315.387;-2.05648;-0.39309;-2.12306;3
AHRS;5.480;315.387;17.6148;-6.7023;173.9607;0.06574;0.14960;0.98468;-104
PRES;5.482;315.391;1014.4630;0
ACCE;5.486;315.395;1.38864;1.55144;8.67659;3
MAGN;5.487;315.395;2.22000;-37.08000;-16.26000;3
LIGH;5.488;315.397;3194.0;0
GYRO;5.500;315.407;-2.15788;-0.10873;-2.10840;3
AHRS;5.501;315.407;15.9986;-6.2230;171.0479;0.06443;0.13434;0.98520;33
ACCE;5.506;315.415;1.01514;0.99599;8.95431;3
MAGN;5.507;315.415;3.60000;-35.94000;-18.06000;3
LIGH;5.508;315.417;2766.0;0
GYRO;5.519;315.427;-2.36741;-0.14355;-2.19545;3
AHRS;5.520;315.427;14.0433;-6.1017;168.3470;0.06494;0.11608;0.98531;-96
PRES;5.522;315.431;1014.5689;0
ACCE;5.526;315.435;0.17238;0.29688;9.02135;3
MAGN;5.527;315.435;5.04000;-34.56000;-20.04000;3
LIGH;5.529;315.437;2766.0;0
GYRO;5.539;315.447;-2.66276;-0.19090;-2.68567;3
AHRS;5.541;315.447;11.7600;-5.7091;165.1736;0.06233;0.09507;0.98454;121
ACCE;5.546;315.455;-0.23942;-0.45969;8.64786;3
MAGN;5.548;315.455;6.48000;-32.88000;-21.78000;3
LIGH;5.549;315.457;2310.0;0
GYRO;5.558;315.467;-2.70552;-0.04979;-3.07846;3
AHRS;5.560;315.467;9.3936;-5.1494;162.0540;0.05698;0.07382;0.98288;76
PRES;5.562;315.471;1014.4507;0
ACCE;5.566;315.475;0.39265;-0.55545;8.71489;3
MAGN;5.567;315.475;8.16000;-31.32000;-23.46000;3
LIGH;5.568;315.477;2310.0;0
GYRO;5.578;315.487;-2.57358;-0.17807;-3.50026;3
AHRS;5.579;315.487;6.8178;-4.6949;158.3934;0.05130;0.05069;0.97926;-45
ACCE;5.586;315.495;1.18752;-0.27773;9.07881;3
MAGN;5.587;315.495;9.54000;-29.28000;-25.08000;3
LIGH;5.588;315.497;1870.0;0
GYRO;5.598;315.507;-2.01433;-0.81184;-2.96697;3
AHRS;5.599;315.507;4.4787;-4.8027;155.4990;0.04920;0.02927;0.97528;120
PRES;5.602;315.511;1014.4507;0
ACCE;5.607;315.516;1.35033;-0.04788;9.14585;3
MAGN;5.608;315.516;11.04000;-27.12000;-26.82000;3
LIGH;5.609;315.517;1870.0;0
GYRO;5.619;315.527;-1.71928;-1.03511;-2.23546;3
AHRS;5.620;315.527;2.0936;-4.9601;152.3811;0.04637;0.00740;0.96983;112
ACCE;5.627;315.536;1.42694;-0.21069;9.10754;3
MAGN;5.628;315.536;12.18000;-25.02000;-28.26000;3
LIGH;5.629;315.537;1536.0;0
GYRO;5.639;315.548;-1.63406;-1.14843;-1.96149;3
AHRS;5.640;315.548;0.3473;-6.0663;149.3065;0.05183;-0.01109;0.96294;-11
PRES;5.643;315.551;1014.3085;0
ACCE;5.647;315.556;1.64721;-1.00556;8.55209;3
MAGN;5.648;315.556;13.26000;-22.92000;-29.64000;3
LIGH;5.650;315.557;1536.0;0
SOUN;5.656;2866.27;0.08747;72.82
GYRO;5.661;315.567;-1.67224;-0.98136;-2.23790;3
AHRS;5.662;315.567;-1.0111;-7.1171;146.3685;0.05686;-0.02639;0.95552;52
ACCE;5.667;315.576;1.43652;-1.75256;8.48505;3
MAGN;5.669;315.576;14.28000;-20.64000;-30.96000;3
LIGH;5.670;315.577;1218.0;0
GYRO;5.679;315.587;-1.79075;-1.00060;-2.89306;3
AHRS;5.680;315.587;-2.2997;-8.4898;143.2009;0.06390;-0.04235;0.94655;77
PRES;5.682;315.591;1014.3297;0
ACCE;5.687;315.596;1.54187;-2.11647;7.73806;3
MAGN;5.688;315.596;15.06000;-18.36000;-32.04000;3
LIGH;5.689;315.597;1218.0;0
GYRO;5.699;315.607;-1.82129;-0.93676;-3.28737;3
AHRS;5.700;315.607;-3.7431;-9.7056;139.9275;0.06828;-0.05954;0.93656;22
ACCE;5.707;315.616;2.46124;-1.97282;7.97748;3
MAGN;5.708;315.616;15.66000;-16.08000;-33.12000;3
LIGH;5.709;315.617;875.0;0
GYRO;5.719;315.627;-1.87139;-0.93523;-3.29653;3
AHRS;5.720;315.627;-5.4468;-10.9433;136.3301;0.07082;-0.07933;0.92467;-4
PRES;5.723;315.631;1014.3678;0
LIGH;5.728;315.637;875.0;0
ACCE;5.729;315.638;3.57215;-1.55144;7.76679;3
MAGN;5.730;315.638;16.14000;-13.56000;-34.02000;3
GYRO;5.739;315.647;-1.99478;-0.99296;-2.72415;3
AHRS;5.740;315.647;-7.3334;-12.2742;132.8894;0.07239;-0.10092;0.91229;-115
LIGH;5.748;315.657;613.0;0
ACCE;5.749;315.658;3.99353;-1.33118;8.07325;3
MAGN;5.750;315.658;16.26000;-11.10000;-34.74000;3
GYRO;5.759;315.667;-2.04273;-1.21287;-2.14230;3
AHRS;5.760;315.667;-8.9543;-14.1382;129.2921;0.07770;-0.12254;0.89819;-64
PRES;5.762;315.671;1014.3575;0
LIGH;5.768;315.677;613.0;0
ACCE;5.769;315.678;3.96480;-1.82917;7.98706;3
MAGN;5.770;315.678;16.20000;-8.52000;-35.34000;3
GYRO;5.779;315.687;-2.19881;-1.61879;-2.13467;3
AHRS;5.780;315.687;-10.4568;-16.7740;125.3597;0.08767;-0.14676;0.88140;91
LIGH;5.788;315.697;596.0;0
ACCE;5.789;315.698;3.98395;-2.40378;6.74207;3
MAGN;5.790;315.698;15.90000;-6.00000;-35.82000;3
GYRO;5.799;315.707;-2.25440;-1.49143;-2.39032;3
AHRS;5.800;315.707;-11.6726;-19.0493;121.6690;0.09487;-0.16779;0.86491;-30
PRES;5.803;315.711;1014.4311;0
LIGH;5.808;315.717;596.0;0
ACCE;5.809;315.718;4.64475;-2.51870;6.80911;3
MAGN;5.811;315.718;15.42000;-3.36000;-36.36000;3
GYRO;5.819;315.727;-2.22416;-1.35612;-2.41017;3
AHRS;5.820;315.727;-13.0222;-21.5865;118.2037;0.10245;-0.19112;0.84837;-57
LIGH;5.828;315.737;719.0;0
ACCE;5.829;315.738;5.01825;-2.80600;6.27281;3
MAGN;5.831;315.738;14.88000;-0.78000;-36.66000;3
GYRO;5.839;315.747;-2.44438;-1.40927;-2.28616;3
AHRS;5.842;315.747;-14.7462;-24.3806;114.4287;0.10813;-0.21885;0.82962;-104
PRES;5.844;315.751;1014.4398;0
LIGH;5.849;315.757;719.0;0
ACCE;5.850;315.758;5.02782;-3.09331;5.64074;3
MAGN;5.852;315.758;14.22000;1.74000;-36.96000;3
GYRO;5.859;315.767;-2.35763;-1.19424;-2.26509;3
AHRS;5.861;315.767;-15.8592;-26.8765;110.5414;0.11273;-0.24141;0.80997;-100
LIGH;5.869;315.777;699.0;0
ACCE;5.871;315.779;5.64074;-3.30400;5.17148;3
MAGN;5.872;315.779;13.32000;4.14000;-37.20000;3
GYRO;5.879;315.787;-2.13161;-0.96395;-2.09741;3
AHRS;5.881;315.787;-17.0876;-29.5208;106.8217;0.11667;-0.26553;0.79038;36
PRES;5.883;315.791;1014.4518;0
LIGH;5.888;315.797;699.0;0
ACCE;5.892;315.799;6.71334;-3.06458;4.78840;3
MAGN;5.893;315.799;12.24000;6.66000;-37.32000;3
GYRO;5.899;315.807;-1.93889;-0.76450;-1.83443;3
AHRS;5.900;315.807;-18.3156;-31.9553;103.2278;0.11800;-0.28868;0.77116;-40
LIGH;5.907;315.816;649.0;0
ACCE;5.910;315.819;6.74207;-3.54342;4.48195;3
MAGN;5.911;315.819;11.22000;8.94000;-37.26000;3
GYRO;5.918;315.827;-1.73150;-0.73487;-1.81549;3
AHRS;5.919;315.827;-19.1451;-34.5783;99.5806;0.12130;-0.31045;0.75093;-126
PRES;5.924;315.831;1014.4770;0
LIGH;5.927;315.836;649.0;0
ACCE;5.930;315.839;6.79953;-3.52426;4.04141;3
MAGN;5.930;315.839;9.90000;11.16000;-37.02000;3
GYRO;5.938;315.847;-1.54457;-0.63897;-2.06747;3
AHRS;5.939;315.847;-19.4376;-37.2974;95.8244;0.12669;-0.32995;0.72924;-59
LIGH;5.947;315.856;610.0;0
ACCE;5.950;315.859;7.42203;-2.52828;4.44364;3
MAGN;5.950;315.859;8.64000;13.38000;-36.72000;3
GYRO;5.958;315.867;-1.40102;-0.31948;-2.08091;3
AHRS;5.959;315.867;-19.8638;-39.5343;92.4934;0.12838;-0.34762;0.70991;-92
PRES;5.961;315.871;1014.4444;0
LIGH;5.967;315.876;610.0;0
ACCE;5.970;315.879;7.45076;-2.60489;4.21380;3
MAGN;5.971;315.879;7.26000;15.66000;-36.36000;3
GYRO;5.978;315.887;-1.38941;-0.53817;-1.58856;3
AHRS;5.979;315.887;-20.3612;-42.1964;89.4268;0.13209;-0.36780;0.69128;112
LIGH;5.987;315.896;559.0;0
ACCE;5.990;315.899;7.22091;-3.01669;3.90734;3
MAGN;5.990;315.899;5.82000;17.76000;-35.94000;3
GYRO;5.998;315.907;-1.57237;-0.66829;-1.51708;3
AHRS;5.999;315.907;-20.0025;-44.5173;85.8282;0.13628;-0.38264;0.66877;-33
PRES;6.001;315.911;1014.4543;0
LIGH;6.007;315.916;559.0;0
ACCE;6.010;315.919;7.17303;-3.27527;3.79242;3
MAGN;6.010;315.919;4.38000;19.86000;-35.46000;3
GYRO;6.018;315.927;-1.47371;-0.66371;-1.85428;3
AHRS;6.019;315.927;-19.4705;-46.7358;82.5843;0.14134;-0.39615;0.64744;108
LIGH;6.027;315.936;522.0;0
ACCE;6.030;315.939;7.67102;-2.79643;3.63919;3
MAGN;6.031;315.939;2.94000;21.84000;-34.80000;3
GYRO;6.038;315.947;-1.22051;-0.50916;-2.16399;3
AHRS;6.039;315.947;-19.2311;-48.7845;79.4720;0.14330;-0.41037;0.62706;-49
PRES;6.047;315.950;1014.4384;0
LIGH;6.048;315.956;522.0;0
ACCE;6.051;315.960;8.21690;-2.20267;3.72538;3
MAGN;6.051;315.960;1.26000;23.58000;-34.08000;3
GYRO;6.058;315.967;-1.08032;-0.41936;-2.18598;3
AHRS;6.059;315.967;-19.0771;-50.7974;76.3387;0.14371;-0.42505;0.60642;123
LIGH;6.067;315.976;501.0;0
ACCE;6.071;315.980;8.08282;-2.42293;3.57215;3
MAGN;6.072;315.980;-0.30000;25.08000;-33.36000;3
GYRO;6.078;315.987;-1.10903;-0.37141;-2.04212;3
AHRS;6.078;315.987;-18.4580;-52.7528;73.1333;0.14585;-0.43780;0.58405;38
PRES;6.081;315.991;1014.4832;0
LIGH;6.087;315.996;501.0;0
ACCE;6.091;316.000;8.27436;-2.35589;3.35188;3
MAGN;6.092;316.000;-1.86000;26.40000;-32.58000;3
GYRO;6.098;316.007;-1.18080;-0.40531;-2.19637;3
AHRS;6.099;316.007;-17.1680;-54.6883;69.7923;0.15110;-0.44837;0.55871;-99
LIGH;6.108;316.017;471.0;0
ACCE;6.112;316.021;8.84897;-1.87705;3.22738;3
MAGN;6.113;316.021;-3.42000;27.54000;-31.86000;3
GYRO;6.118;316.027;-0.91477;-0.44929;-2.37138;3
AHRS;6.119;316.027;-15.9780;-56.3246;66.8944;0.15537;-0.45752;0.53594;-31
PRES;6.122;316.031;1014.5162;0
LIGH;6.127;316.037;471.0;0
ACCE;6.131;316.040;9.24162;-1.36948;3.18908;3
MAGN;6.132;316.040;-4.98000;28.44000;-31.20000;3
GYRO;6.138;316.047;-0.57330;-0.41600;-2.31212;3
AHRS;6.139;316.047;-14.8662;-57.8764;64.1129;0.15870;-0.46673;0.51364;-108
LIGH;6.147;316.057;456.0;0
ACCE;6.152;316.061;9.26077;-1.01514;3.16035;3
MAGN;6.153;316.061;-6.48000;29.22000;-30.48000;3
SOUN;6.154;619.02;0.01889;59.50
GYRO;6.159;316.067;-0.34789;-0.29841;-2.21378;3
AHRS;6.160;316.067;-13.3240;-59.3569;61.4687;0.16470;-0.47423;0.49039;62
PRES;6.162;316.071;1014.3891;0
LIGH;6.168;316.077;456.0;0
ACCE;6.172;316.081;9.34696;-0.67995;3.04542;3
MAGN;6.173;316.081;-7.92000;29.76000;-29.76000;3
GYRO;6.179;316.087;-0.18540;-0.13286;-2.50760;3
AHRS;6.180;316.087;-11.1396;-60.6290;58.9856;0.17439;-0.47852;0.46563;-42
LIGH;6.188;316.097;444.0;0
ACCE;6.192;316.101;9.61511;0.00958;3.05500;3
MAGN;6.193;316.101;-9.36000;30.12000;-29.22000;3
GYRO;6.198;316.107;-0.04337;-0.05834;-2.84816;3
AHRS;6.199;316.107;-8.8809;-61.6831;56.8006;0.18463;-0.48123;0.44206;-125
PRES;6.202;316.111;1014.4050;0
LIGH;6.208;316.117;444.0;0
ACCE;6.212;316.121;9.58638;1.03430;3.33273;3
MAGN;6.213;316.121;-10.80000;30.30000;-28.68000;3
GYRO;6.219;316.128;0.18967;-0.36805;-2.52593;3
AHRS;6.220;316.128;-6.8870;-62.8556;55.1363;0.19545;-0.48511;0.42196;8
LIGH;6.228;316.137;441.0;0
ACCE;6.232;316.141;9.41400;1.44610;3.39977;3
MAGN;6.233;316.141;-12.30000;30.24000;-28.26000;3
GYRO;6.239;316.147;0.60262;-0.64843;-2.03662;3
AHRS;6.239;316.147;-4.4554;-63.8290;53.7666;0.20943;-0.48608;0.40186;25
PRES;6.242;316.151;1014.3652;0
LIGH;6.248;316.157;441.0;0
ACCE;6.252;316.161;9.38527;1.65679;3.13162;3
MAGN;6.253;316.161;-13.68000;30.00000;-27.90000;3
GYRO;6.258;316.167;0.66371;-0.77641;-2.13589;3
AHRS;6.260;316.167;-1.5657;-64.7864;52.1879;0.22525;-0.48615;0.37794;13
LIGH;6.268;316.177;435.0;0
ACCE;6.272;316.181;9.47146;1.66636;2.79643;3
MAGN;6.273;316.181;-15.18000;29.76000;-27.54000;3
GYRO;6.278;316.187;0.46456;-0.74251;-2.82311;3
AHRS;6.279;316.187;1.4867;-65.6852;50.7442;0.24222;-0.48531;0.35362;98
PRES;6.282;316.191;1014.4572;0
LIGH;6.288;316.197;435.0;0
ACCE;6.292;316.201;9.45231;1.92494;2.63362;3
MAGN;6.293;316.201;-16.62000;29.04000;-27.30000;3
GYRO;6.298;316.207;0.42730;-0.66523;-3.51217;3
AHRS;6.299;316.207;4.6569;-66.6446;49.5648;0.26090;-0.48411;0.32971;85
LIGH;6.308;316.217;427.0;0
ACCE;6.313;316.222;9.43316;2.82516;2.64320;3
MAGN;6.313;316.222;-18.36000;28.26000;-27.00000;3
GYRO;6.318;316.227;0.49938;-0.68478;-3.77331;3
AHRS;6.320;316.227;7.8148;-67.7100;48.2589;0.27886;-0.48410;0.30405;-102
PRES;6.322;316.231;1014.3903;0
LIGH;6.328;316.237;427.0;0
ACCE;6.333;316.242;9.44273;3.45723;2.53785;3
MAGN;6.334;316.242;-19.92000;27.30000;-26.70000;3
GYRO;6.339;316.247;0.47739;-0.73457;-3.44497;3
AHRS;6.339;316.247;10.8673;-68.6573;46.8501;0.29494;-0.48405;0.27783;69
LIGH;6.348;316.257;418.0;0
ACCE;6.353;316.262;9.50977;3.90734;2.36547;3
MAGN;6.354;316.262;-21.48000;26.10000;-26.40000;3
GYRO;6.358;316.267;0.27672;-0.37507;-3.01798;3
AHRS;6.359;316.267;14.1614;-68.9922;45.3011;0.31020;-0.47956;0.25054;87
PRES;6.362;316.271;1014.4822;0
LIGH;6.368;316.277;418.0;0
ACCE;6.373;316.282;9.47146;4.24253;2.59531;3
GYRO;6.379;316.287;-0.04917;0.11973;-2.81303;3
AHRS;6.380;316.287;17.3010;-69.1149;43.6979;0.32367;-0.47440;0.22382;-73
LIGH;6.388;316.297;405.0;0
ACCE;6.393;316.302;9.00220;4.62560;2.40378;3
MAGN;6.395;316.302;-24.30000;23.52000;-26.16000;3
GYRO;6.398;316.307;-0.37813;0.27947;-2.98469;3
AHRS;6.399;316.307;20.2726;-69.1439;41.9414;0.33523;-0.46972;0.19684;-62
PRES;6.402;316.311;1014.5104;0
LIGH;6.407;316.316;405.0;0
ACCE;6.413;316.322;8.54251;4.86502;2.32716;3
MAGN;6.414;316.322;-25.68000;22.08000;-26.10000;3
GYRO;6.418;316.327;-0.60476;0.35949;-3.30692;3
AHRS;6.419;316.327;23.0018;-68.4279;39.8666;0.34285;-0.46177;0.17087;-70
LIGH;6.427;316.336;409.0;0
ACCE;6.433;316.342;8.40844;5.17148;2.26013;3
GYRO;6.438;316.347;-0.55222;0.29322;-3.70948;3
AHRS;6.439;316.347;25.9974;-67.6558;37.5843;0.35163;-0.45333;0.14220;101
PRES;6.442;316.351;1014.5182;0
LIGH;6.448;316.357;409.0;0
ACCE;6.454;316.362;8.10198;5.67905;2.36547;3
MAGN;6.455;316.362;-27.96000;18.78000;-25.92000;3
GYRO;6.459;316.367;-0.33262;0.23793;-3.96268;3
AHRS;6.460;316.367;29.0841;-66.6432;35.0806;0.36031;-0.44378;0.11224;72
LIGH;6.468;316.377;409.0;0
ACCE;6.473;316.382;7.40287;6.17704;2.59531;3
MAGN;6.474;316.382;-29.04000;16.92000;-25.80000;3
GYRO;6.478;316.387;-0.16371;0.22510;-4.23604;3
AHRS;6.479;316.387;32.4928;-65.4379;32.3213;0.37051;-0.43292;0.07957;95
PRES;6.482;316.391;1014.4789;0
LIGH;6.488;316.397;409.0;0
ACCE;6.493;316.402;6.92403;6.85699;2.48039;3
GYRO;6.498;316.407;-0.12859;0.10476;-4.54300;3
AHRS;6.500;316.407;36.1872;-64.2006;29.3397;0.38244;-0.42203;0.04427;89
LIGH;6.508;316.417;421.0;0
ACCE;6.514;316.423;6.37815;7.32626;2.57616;3
MAGN;6.515;316.423;-30.84000;12.78000;-25.68000;3
GYRO;6.519;316.427;0.01772;-0.02779;-5.20885;3
AHRS;6.520;316.427;40.6376;-62.4741;25.9514;0.39852;-0.40723;0.00456;111
PRES;6.522;316.431;1014.5300;0
LIGH;6.528;316.437;421.0;0
ACCE;6.534;316.443;5.80354;8.04452;2.91135;3
MAGN;6.535;316.443;-31.50000;10.56000;-25.56000;3
GYRO;6.539;316.447;0.24496;-0.20006;-5.57598;3
AHRS;6.540;316.447;45.1525;-60.6117;22.4337;0.41575;-0.39257;-0.03496;21
LIGH;6.548;316.457;426.0;0
ACCE;6.554;316.463;5.32470;9.50019;2.89220;3
GYRO;6.559;316.467;0.23060;-0.27825;-5.40158;3
AHRS;6.560;316.467;49.5559;-58.0968;18.1636;0.43138;-0.37749;-0.07566;-55
PRES;6.562;316.471;1014.3484;0
LIGH;6.568;316.477;426.0;0
ACCE;6.574;316.483;4.53941;9.86411;2.73897;3
MAGN;6.575;316.483;-32.40000;5.82000;-25.68000;3
GYRO;6.579;316.487;0.08949;-0.32193;-4.67953;3
AHRS;6.580;316.487;53.6340;-55.0620;13.4083;0.44548;-0.36299;-0.11472;110
LIGH;6.588;316.497;432.0;0
ACCE;6.594;316.503;3.97437;9.36612;3.08373;3
GYRO;6.599;316.507;-0.26542;-0.26664;-4.44710;3
AHRS;6.599;316.507;57.8263;-50.4277;7.0930;0.45965;-0.34513;-0.15658;9
PRES;6.603;316.511;1014.4667;0
LIGH;6.608;316.517;432.0;0
ACCE;6.614;316.523;3.26569;8.76278;3.18908;3
MAGN;6.615;316.523;-32.46000;0.84000;-25.62000;3
GYRO;6.619;316.527;-0.47250;-0.15058;-4.51429;3
AHRS;6.620;316.527;61.3929;-45.0160;0.1625;0.47207;-0.32851;-0.19430;-53
LIGH;6.628;316.537;438.0;0
ACCE;6.635;316.544;2.27928;9.02135;3.06458;3
GYRO;6.639;316.547;-0.31429;-0.02291;-4.61967;3
AHRS;6.640;316.547;64.1200;-38.3046;-7.9660;0.48090;-0.31220;-0.22934;-107
PRES;6.642;316.551;1014.4160;0
LIGH;6.648;316.557;438.0;0
ACCE;6.660;316.564;1.49398;9.26077;3.13162;3
GYRO;6.662;316.567;0.19395;0.06842;-4.41900;3
AHRS;6.663;316.567;66.2067;-30.9118;-16.7180;0.48835;-0.29739;-0.26138;-126
SOUN;6.668;593.07;0.01810;59.13
LIGH;6.673;316.577;459.0;0
ACCE;6.675;316.584;1.03430;9.41400;3.25611;3
MAGN;6.677;316.584;-30.36000;-6.72000;-25.74000;3
GYRO;6.679;316.587;0.53451;0.17654;-4.13159;3
AHRS;6.680;316.587;67.9299;-21.7223;-27.0523;0.49691;-0.28027;-0.29286;80
PRES;6.682;316.591;1014.4169;0
LIGH;6.688;316.597;459.0;0
ACCE;6.695;316.604;-0.00958;9.80665;2.73897;3
MAGN;6.701;316.604;-29.22000;-9.30000;-25.56000;3
GYRO;6.703;316.607;0.67104;0.20922;-3.66825;3
AHRS;6.704;316.607;69.2070;-12.3432;-37.4001;0.50643;-0.26484;-0.32020;58
LIGH;6.707;316.616;459.0;0
ACCE;6.714;316.624;-0.92895;9.42358;2.78685;3
MAGN;6.715;316.624;-28.08000;-11.88000;-25.44000;3
GYRO;6.718;316.627;0.86896;0.10568;-3.31333;3
AHRS;6.719;316.627;70.2570;-2.8955;-47.8229;0.51748;-0.25204;-0.34468;108
PRES;6.721;316.631;1014.4883;0
LIGH;6.727;316.636;459.0;0
ACCE;6.734;316.644;-1.42694;8.59997;3.22738;3
MAGN;6.735;316.644;-26.64000;-14.52000;-25.56000;3
GYRO;6.738;316.647;0.88759;-0.01527;-3.27882;3
AHRS;6.738;316.647;70.8883;7.6740;-59.2046;0.53002;-0.23842;-0.36779;85
LIGH;6.747;316.656;466.0;0
ACCE;6.754;316.664;-1.64721;7.76679;3.61046;3
MAGN;6.755;316.664;-25.08000;-17.04000;-25.38000;3
GYRO;6.758;316.667;0.62705;0.20036;-3.46544;3
AHRS;6.758;316.667;70.5726;18.6830;-70.7023;0.54157;-0.22173;-0.38955;-49
PRES;6.761;316.671;1014.5023;0
LIGH;6.767;316.676;466.0;0
ACCE;6.775;316.684;-2.81558;7.66145;2.58574;3
GYRO;6.778;316.687;0.54520;0.63194;-3.81516;3
AHRS;6.779;316.687;69.3858;29.2627;-81.7637;0.55231;-0.20342;-0.41199;-37
LIGH;6.788;316.697;464.0;0
ACCE;6.796;316.705;-4.43406;8.36055;1.44610;3
MAGN;6.797;316.705;-21.42000;-21.72000;-25.26000;3
GYRO;6.798;316.707;1.27365;0.55253;-3.65267;3
AHRS;6.799;316.707;68.1722;37.6230;-91.0964;0.56215;-0.19167;-0.43306;109
PRES;6.802;316.711;1014.4951;0
LIGH;6.808;316.717;464.0;0
ACCE;6.816;316.725;-4.96079;8.94474;1.20668;3
MAGN;6.817;316.725;-19.32000;-23.88000;-24.96000;3
GYRO;6.819;316.727;2.15727;0.16493;-2.88512;3
AHRS;6.819;316.727;66.8845;45.9806;-100.1581;0.57552;-0.17993;-0.45100;-70
LIGH;6.828;316.737;438.0;0
ACCE;6.836;316.745;-4.70221;8.70532;1.68552;3
MAGN;6.837;316.745;-17.34000;-25.98000;-24.42000;3
GYRO;6.838;316.747;2.26936;0.18479;-2.56655;3
AHRS;6.840;316.747;64.8661;55.5159;-109.8632;0.59441;-0.16259;-0.46779;121
PRES;6.842;316.751;1014.4167;0
LIGH;6.848;316.757;438.0;0
ACCE;6.856;316.765;-4.61602;7.49864;2.20267;3
MAGN;6.858;316.765;-15.18000;-27.84000;-23.94000;3
GYRO;6.859;316.767;1.95324;0.75869;-2.94437;3
AHRS;6.860;316.767;62.6935;64.4398;-118.7611;0.61602;-0.14682;-0.48051;85
LIGH;6.868;316.777;408.0;0
ACCE;6.876;316.785;-4.76925;6.93361;1.91536;3
MAGN;6.877;316.785;-12.90000;-29.46000;-23.28000;3
GYRO;6.878;316.787;1.95477;1.21471;-3.17558;3
AHRS;6.879;316.787;60.7961;71.4110;-125.9586;0.63511;-0.13734;-0.48978;-93
PRES;6.882;316.791;1014.3772;0
LIGH;6.888;316.797;408.0;0
ACCE;6.898;316.806;-5.58328;5.01825;0.62249;3
MAGN;6.899;316.806;-10.50000;-31.02000;-22.44000;3
GYRO;6.900;316.807;2.36955;1.49601;-3.23636;3
AHRS;6.901;316.807;58.2188;77.1920;-131.7771;0.65280;-0.12439;-0.49930;-38
LIGH;6.908;316.817;388.0;0
GYRO;6.919;316.828;2.44163;1.93828;-3.28920;3
AHRS;6.921;316.828;55.0796;82.1463;-136.0521;0.67068;-0.10525;-0.50622;-107
ACCE;6.922;316.829;-6.80911;5.74608;-0.94810;3
MAGN;6.923;316.829;-7.98000;-32.46000;-21.24000;3
PRES;6.924;316.831;1014.4752;0
LIGH;6.928;316.837;388.0;0
ACCE;6.937;316.846;-6.93361;5.59285;-1.69509;3
MAGN;6.939;316.846;-5.28000;-33.78000;-20.22000;3
GYRO;6.940;316.847;2.27517;2.05373;-2.73790;3
AHRS;6.941;316.847;51.8471;87.2648;-140.4390;0.69106;-0.08773;-0.51046;96
LIGH;6.948;316.857;358.0;0
ACCE;6.957;316.866;-6.23450;5.18105;-1.50356;3
MAGN;6.958;316.866;-2.82000;-34.92000;-18.84000;3
GYRO;6.959;316.867;2.91108;2.19759;-2.14383;3
AHRS;6.960;316.867;48.6489;92.9652;-145.3488;0.71527;-0.07397;-0.51003;7
PRES;6.962;316.871;1014.4178;0
LIGH;6.968;316.877;358.0;0
ACCE;6.977;316.886;-5.87058;4.10845;-1.53229;3
MAGN;6.979;316.886;-0.36000;-35.88000;-17.40000;3
GYRO;6.981;316.887;3.44711;2.73790;-2.06411;3
AHRS;6.982;316.887;45.0292;99.4242;-149.9168;0.74478;-0.05625;-0.50107;-94
LIGH;6.988;316.897;353.0;0
ACCE;6.997;316.906;-6.96234;3.02627;-3.06458;3
MAGN;6.999;316.906;2.22000;-36.66000;-15.54000;3
GYRO;7.000;316.907;3.40710;3.02714;-2.51951;3
AHRS;7.001;316.907;41.5072;104.6601;-153.4590;0.77013;-0.04086;-0.49181;-117
PRES;7.002;316.911;1014.3867;0
LIGH;7.008;316.917;353.0;0
ACCE;7.018;316.927;-7.78594;2.87304;-3.93607;3
MAGN;7.019;316.927;4.62000;-37.20000;-13.68000;3
GYRO;7.020;316.927;3.38755;2.56991;-2.58060;3
AHRS;7.021;316.927;38.0655;109.4200;-157.1093;0.79366;-0.03154;-0.48245;-88
LIGH;7.028;316.937;369.0;0
GYRO;7.040;316.947;3.46574;1.77670;-1.78006;3
AHRS;7.043;316.947;34.1648;114.0074;-160.6897;0.81718;-0.02324;-0.47187;-19
ACCE;7.045;316.948;-7.61356;2.38462;-4.11803;3
MAGN;7.047;316.948;7.14000;-37.68000;-11.70000;3
PRES;7.048;316.951;1014.4302;0
LIGH;7.049;316.957;369.0;0
ACCE;7.066;316.967;-6.33985;1.64721;-4.71179;3
MAGN;7.068;316.967;9.36000;-37.86000;-9.30000;3
GYRO;7.069;316.967;2.85732;1.91079;-1.31886;3
AHRS;7.070;316.967;29.9697;117.9352;-162.6695;0.83837;-0.00707;-0.45893;-117
LIGH;7.072;316.977;403.0;0
ACCE;7.079;316.987;-5.71735;0.75657;-4.81713;3
MAGN;7.082;316.987;11.46000;-37.80000;-7.02000;3
GYRO;7.084;316.988;1.84665;2.48011;-1.55923;3
AHRS;7.085;316.988;26.3585;120.8687;-163.9272;0.85429;0.00700;-0.44798;45
PRES;7.086;316.991;1014.3987;0
LIGH;7.088;316.997;403.0;0
ACCE;7.098;317.007;-7.01022;0.93853;-5.68862;3
GYRO;7.099;317.008;2.09466;2.81945;-1.91384;3
AHRS;7.101;317.008;22.5117;124.5221;-166.0891;0.87267;0.01494;-0.43221;-93
LIGH;7.109;317.018;435.0;0
GYRO;7.118;317.027;2.33748;2.17896;-2.39215;3
AHRS;7.120;317.027;18.7029;126.9634;-166.6743;0.88535;0.03038;-0.42071;-103
ACCE;7.123;317.028;-6.80911;0.76614;-6.69419;3
MAGN;7.124;317.028;15.36000;-37.44000;-1.80000;3
PRES;7.125;317.031;1014.3489;0
LIGH;7.128;317.037;435.0;0
GYRO;7.138;317.047;2.29746;2.11482;-1.86314;3
AHRS;7.140;317.047;15.6010;130.1558;-167.3474;0.89932;0.04216;-0.40138;52
ACCE;7.141;317.048;-5.83228;-0.43096;-6.90488;3
MAGN;7.142;317.048;16.98000;-36.96000;0.78000;3
LIGH;7.148;317.057;464.0;0
GYRO;7.159;317.067;2.16155;2.78096;-1.79533;3
AHRS;7.160;317.067;11.8669;133.0424;-167.2946;0.91125;0.06001;-0.38335;-1
ACCE;7.162;317.068;-5.16190;-1.60890;-6.67503;3
MAGN;7.163;317.068;18.60000;-36.24000;3.48000;3
PRES;7.164;317.071;1014.3863;0
SOUN;7.165;1011.00;0.03085;63.77
LIGH;7.170;317.077;464.0;0
GYRO;7.179;317.087;2.35580;2.73332;-2.50821;3
AHRS;7.180;317.087;7.8656;135.3097;-167.1811;0.91988;0.07709;-0.36984;51
ACCE;7.181;317.089;-5.94720;-1.40779;-7.31668;3
MAGN;7.182;317.089;20.04000;-35.34000;6.36000;3
LIGH;7.188;317.097;500.0;0
GYRO;7.199;317.107;3.03447;1.86039;-3.27241;3
AHRS;7.200;317.107;3.3055;137.5913;-167.1599;0.92723;0.09384;-0.35627;-12
ACCE;7.202;317.109;-5.61201;-1.32160;-8.37013;3
MAGN;7.203;317.109;21.00000;-34.38000;8.64000;3
PRES;7.204;317.111;1014.4552;0
LIGH;7.208;317.117;500.0;0
GYRO;7.219;317.127;3.29592;1.79808;-3.20796;3
AHRS;7.221;317.127;-1.2289;140.6407;-166.8122;0.93489;0.11170;-0.33567;-70
ACCE;7.222;317.129;-4.63517;-2.11647;-8.39886;3
MAGN;7.224;317.129;22.08000;-33.06000;11.40000;3
LIGH;7.228;317.137;527.0;0
GYRO;7.239;317.147;2.80876;2.24035;-2.80906;3
AHRS;7.240;317.147;-5.4513;143.0485;-165.9273;-0.93840;-0.13101;0.31969;64
ACCE;7.242;317.149;-4.52983;-3.26569;-8.36055;3
MAGN;7.243;317.149;22.86000;-31.44000;13.98000;3
PRES;7.245;317.151;1014.3803;0
LIGH;7.248;317.157;527.0;0
GYRO;7.259;317.167;2.34297;1.69729;-3.01737;3
AHRS;7.260;317.167;-9.7317;144.6914;-164.5877;-0.93745;-0.15281;0.31029;103
ACCE;7.262;317.169;-3.85945;-3.85945;-8.28394;3
MAGN;7.263;317.169;23.64000;-29.76000;16.62000;3
LIGH;7.268;317.177;536.0;0
GYRO;7.279;317.187;2.29594;1.48624;-3.34265;3
AHRS;7.280;317.187;-13.7774;147.5207;-163.1391;-0.93795;-0.17292;0.29152;-110
ACCE;7.281;317.189;-2.81558;-4.32872;-8.27436;3
MAGN;7.283;317.189;24.06000;-27.66000;19.14000;3
PRES;7.284;317.191;1014.2866;0
LIGH;7.288;317.197;536.0;0
GYRO;7.299;317.207;2.24615;2.00822;-3.45597;3
AHRS;7.300;317.207;-17.5715;150.6212;-161.2531;-0.93689;-0.19391;0.27132;89
ACCE;7.302;317.210;-1.97282;-5.09486;-8.09240;3
MAGN;7.303;317.210;24.36000;-25.56000;21.60000;3
LIGH;7.308;317.217;540.0;0
GYRO;7.319;317.227;1.83932;2.56533;-3.50942;3
AHRS;7.320;317.227;-21.0228;153.9427;-158.6506;-0.93371;-0.21785;0.25074;-68
ACCE;7.322;317.229;-1.42694;-5.90889;-8.07325;3
PRES;7.323;317.231;1014.3917;0
LIGH;7.328;317.237;540.0;0
GYRO;7.339;317.247;1.40407;2.73912;-3.60319;3
AHRS;7.340;317.247;-24.2770;157.9798;-155.4701;-0.92921;-0.24310;0.22630;112
ACCE;7.341;317.249;-0.83318;-6.01423;-8.50420;3
MAGN;7.342;317.249;24.12000;-21.00000;25.86000;3
LIGH;7.348;317.257;536.0;0
GYRO;7.359;317.267;1.35398;2.83167;-3.57662;3
AHRS;7.361;317.267;-27.3910;162.8610;-151.9731;-0.92359;-0.26687;0.19716;115
ACCE;7.363;317.269;-0.66080;-6.29196;-8.75320;3
MAGN;7.364;317.269;23.70000;-18.66000;27.84000;3
PRES;7.365;317.271;1014.2957;0
LIGH;7.368;317.277;536.0;0
GYRO;7.379;317.287;1.34604;2.74859;-3.29867;3
AHRS;7.380;317.287;-29.9257;167.8634;-148.2159;-0.91649;-0.28931;0.16853;-21
ACCE;7.386;317.290;-0.60334;-6.68461;-8.93516;3
MAGN;7.389;317.290;23.16000;-16.26000;29.64000;3
LIGH;7.398;317.297;531.0;0
GYRO;7.401;317.307;0.92241;2.36191;-2.89978;3
AHRS;7.403;317.307;-31.3875;172.7642;-144.2715;-0.90924;-0.31098;0.14063;25
ACCE;7.404;317.310;-0.54588;-6.73250;-9.39485;3
MAGN;7.405;317.310;22.44000;-14.04000;31.26000;3
PRES;7.411;317.311;1014.4126;0
LIGH;7.414;317.317;531.0;0
GYRO;7.423;317.327;0.49847;1.71103;-2.79318;3
AHRS;7.430;317.327;-32.4451;177.1254;-140.3227;-0.90054;-0.33235;0.11744;54
ACCE;7.431;317.330;0.32561;-6.38773;-9.93115;3
MAGN;7.432;317.330;21.66000;-11.46000;32.88000;3
LIGH;7.433;317.337;522.0;0
GYRO;7.439;317.347;0.36866;1.22234;-2.95231;3
AHRS;7.440;317.347;-33.1147;-179.0821;-136.6193;-0.89148;-0.35213;0.09819;93
ACCE;7.442;317.350;1.44610;-6.03339;-9.94073;3
MAGN;7.443;317.350;20.70000;-9.24000;34.32000;3
PRES;7.444;317.351;1014.4191;0
LIGH;7.448;317.357;522.0;0
GYRO;7.459;317.367;0.22388;0.98227;-3.27546;3
AHRS;7.460;317.367;-32.9604;-175.9432;-132.9531;-0.88269;-0.37328;0.08203;55
ACCE;7.461;317.370;2.57616;-5.65032;-9.67257;3
MAGN;7.462;317.370;19.62000;-7.14000;35.70000;3
LIGH;7.468;317.377;515.0;0
GYRO;7.479;317.387;-0.36011;1.03236;-3.50667;3
AHRS;7.479;317.387;-31.7417;-172.9006;-129.1875;-0.87445;-0.39659;0.06331;-97
ACCE;7.481;317.390;3.43807;-5.42047;-9.26077;3
MAGN;7.482;317.390;18.48000;-5.10000;36.90000;3
PRES;7.483;317.391;1014.4048;0
LIGH;7.488;317.397;515.0;0
GYRO;7.499;317.407;-1.18111;1.18538;-3.61235;3
AHRS;7.500;317.407;-29.8447;-169.7232;-125.1970;-0.86503;-0.42244;0.04120;96
ACCE;7.501;317.410;4.14676;-5.75566;-8.71489;3
MAGN;7.502;317.410;17.34000;-3.30000;37.86000;3
LIGH;7.508;317.417;482.0;0
GYRO;7.518;317.427;-1.92911;1.15637;-3.60960;3
AHRS;7.519;317.427;-27.2426;-166.5937;-121.2170;-0.85448;-0.44976;0.01595;92
ACCE;7.521;317.430;4.45322;-5.83228;-8.43717;3
MAGN;7.522;317.430;16.08000;-1.92000;38.70000;3
PRES;7.523;317.431;1014.4152;0
LIGH;7.528;317.437;482.0;0
GYRO;7.538;317.447;-2.12001;1.09711;-3.46635;3
AHRS;7.539;317.447;-24.4161;-163.4849;-117.5241;-0.84277;-0.47564;-0.01150;-122
ACCE;7.542;317.451;4.94163;-5.51624;-8.52336;3
MAGN;7.543;317.451;14.70000;-0.78000;39.48000;3
LIGH;7.548;317.457;428.0;0
GYRO;7.559;317.467;-1.74005;1.06840;-3.33655;3
AHRS;7.560;317.467;-21.7482;-160.5375;-114.0871;-0.82951;-0.49979;-0.03813;-114
ACCE;7.562;317.471;5.16190;-4.77883;-8.80109;3
MAGN;7.563;317.471;13.32000;0.12000;40.20000;3
PRES;7.564;317.471;1014.4536;0
LIGH;7.568;317.477;428.0;0
GYRO;7.579;317.487;-1.33657;1.26327;-3.28096;3
AHRS;7.580;317.487;-19.1306;-157.7172;-111.0457;-0.81575;-0.52122;-0.06478;76
ACCE;7.582;317.491;5.90889;-4.52025;-8.29351;3
MAGN;7.583;317.491;11.76000;0.96000;40.80000;3
LIGH;7.588;317.497;371.0;0
GYRO;7.598;317.507;-1.26846;1.29045;-3.37106;3
AHRS;7.600;317.507;-16.5269;-155.2703;-108.1390;-0.80079;-0.54232;-0.08921;54
PRES;7.602;317.511;1014.3892;0
ACCE;7.603;317.511;6.64630;-3.49553;-8.55209;3
MAGN;7.604;317.511;10.32000;1.38000;41.34000;3
LIGH;7.608;317.517;371.0;0
GYRO;7.619;317.527;-1.53663;1.76601;-3.28310;3
AHRS;7.620;317.527;-13.8783;-152.4162;-105.6316;-0.78547;-0.55971;-0.11763;52
ACCE;7.622;317.531;7.42203;-2.67193;-8.75320;3
MAGN;7.623;317.531;8.76000;1.56000;41.88000;3
LIGH;7.628;317.537;314.0;0
GYRO;7.639;317.547;-1.90223;2.27181;-3.06807;3
AHRS;7.641;317.547;-11.2540;-149.4524;-103.3525;-0.76918;-0.57505;-0.14702;20
PRES;7.643;317.551;1014.4322;0
ACCE;7.644;317.552;8.16902;-2.03028;-8.88728;3
MAGN;7.649;317.552;7.26000;1.38000;42.18000;3
LIGH;7.650;317.557;314.0;0
GYRO;7.659;317.567;-2.15177;2.64474;-2.94193;3
AHRS;7.661;317.567;-8.1959;-146.2798;-101.2791;-0.75119;-0.58936;-0.18030;-17
WIFI;7.666;317.541;WAP129;20:17:FF:FF:F1:29;-65
WIFI;7.666;317.541;WAP130;20:17:FF:FF:F1:30;-59
WIFI;7.666;317.541;WAP114;20:17:FF:FF:F1:14;-73
WIFI;7.666;317.541;WAP123;20:17:FF:FF:F1:23;-60
WIFI;7.666;317.541;WAP267;20:17:FF:FF:F2:67;-81
WIFI;7.666;317.541;WAP122;20:17:FF:FF:F1:22;-62
WIFI;7.666;317.542;WAP108;20:17:FF:FF:F1:08;-81
WIFI;7.666;317.542;WAP312;20:17:FF:FF:F3:12;-83
WIFI;7.666;317.541;WAP315;20:17:FF:FF:F3:15;-80
WIFI;7.666;317.542;WAP111;20:17:FF:FF:F1:11;-80
WIFI;7.666;317.542;WAP181;20:17:FF:FF:F1:81;-94
WIFI;7.666;317.541;WAP078;20:17:FF:FF:F0:78;-86
WIFI;7.666;317.541;WAP015;20:17:FF:FF:F0:15;-83
WIFI;7.666;317.542;WAP012;20:17:FF:FF:F0:12;-88
WIFI;7.666;317.541;WAP281;20:17:FF:FF:F2:81;-87
WIFI;7.666;317.541;WAP211;20:17:FF:FF:F2:11;-85
WIFI;7.666;317.541;WAP067;20:17:FF:FF:F0:67;-77
WIFI;7.666;317.541;WAP066;20:17:FF:FF:F0:66;-90
WIFI;7.666;317.541;WAP318;20:17:FF:FF:F3:18;-74
WIFI;7.666;317.541;WAP165;20:17:FF:FF:F1:65;-76
WIFI;7.666;317.541;WAP180;20:17:FF:FF:F1:80;-75
WIFI;7.666;317.542;WAP022;20:17:FF:FF:F0:22;-85
WIFI;7.666;317.542;WAP077;20:17:FF:FF:F0:77;-88
WIFI;7.666;317.541;WAP116;20:17:FF:FF:F1:16;-89
WIFI;7.666;317.541;WAP044;20:17:FF:FF:F0:44;-90
WIFI;7.666;317.542;WAP132;20:17:FF:FF:F1:32;-92
WIFI;7.666;317.541;WAP126;20:17:FF:FF:F1:26;-89
WIFI;7.666;317.541;WAP320;20:17:FF:FF:F3:20;-91
ACCE;7.704;317.575;8.25521;-1.58975;-7.01980;3
MAGN;7.705;317.575;5.76000;0.90000;42.42000;3
LIGH;7.705;317.577;255.0;0
GYRO;7.706;317.587;-2.04701;2.29655;-3.24553;3
AHRS;7.706;317.587;-4.8319;-143.5542;-99.1338;-0.73090;-0.60545;-0.21185;-109
PRES;7.707;317.591;1014.4378;0
MAGN;7.707;317.594;4.26000;0.30000;42.48000;3
LIGH;7.708;317.597;255.0;0
GYRO;7.708;317.607;-1.64781;1.91354;-3.53844;3
AHRS;7.708;317.607;-1.5060;-140.7451;-97.2712;-0.70977;-0.61908;-0.24390;-7
ACCE;7.709;317.612;8.34140;-0.69911;-6.53138;3
MAGN;7.709;317.612;2.82000;-0.48000;42.54000;3
LIGH;7.710;317.616;193.0;0
SOUN;7.710;427.00;0.01303;56.28
GYRO;7.718;317.627;-1.06321;2.01127;-3.45017;3
AHRS;7.719;317.627;1.4939;-137.6950;-95.5763;-0.68754;-0.63004;-0.27542;-9
PRES;7.721;317.631;1014.3250;0
ACCE;7.722;317.632;8.31267;0.03831;-6.56969;3
MAGN;7.723;317.632;1.56000;-1.50000;42.42000;3
LIGH;7.727;317.636;193.0;0
GYRO;7.738;317.647;-0.65393;2.22416;-3.18994;3
AHRS;7.739;317.647;4.2033;-135.1802;-93.7509;-0.66474;-0.64174;-0.30124;38
ACCE;7.743;317.652;8.09240;0.53630;-6.43561;3
MAGN;7.743;317.652;0.18000;-2.70000;42.36000;3
LIGH;7.747;317.656;147.0;0
GYRO;7.758;317.667;-0.63225;2.26631;-3.07876;3
AHRS;7.759;317.667;7.0236;-132.8608;-91.8569;-0.64026;-0.65393;-0.32580;17
PRES;7.761;317.671;1014.4165;0
ACCE;7.762;317.672;8.01579;1.24498;-6.16746;3
LIGH;7.767;317.676;147.0;0
GYRO;7.778;317.687;-0.72174;2.58763;-2.97064;3
AHRS;7.779;317.687;9.6150;-130.2365;-90.0364;-0.61449;-0.66395;-0.35030;-53
ACCE;7.782;317.692;8.20732;2.29843;-5.75566;3
MAGN;7.783;317.692;-2.28000;-5.16000;42.12000;3
LIGH;7.787;317.696;118.0;0
GYRO;7.799;317.707;-0.63622;3.16611;-2.84663;3
AHRS;7.800;317.707;12.0909;-127.5136;-88.2454;-0.58753;-0.67270;-0.37394;-98
PRES;7.805;317.711;1014.3724;0
ACCE;7.806;317.713;8.02536;2.86347;-4.04141;3
MAGN;7.807;317.713;-3.60000;-6.60000;41.34000;3
LIGH;7.808;317.717;118.0;0
GYRO;7.819;317.727;-0.35552;3.24828;-2.69361;3
AHRS;7.820;317.727;14.5396;-125.2886;-86.4296;-0.56090;-0.68190;-0.39403;-53
MAGN;7.823;317.732;-4.86000;-7.98000;40.98000;3
LIGH;7.828;317.737;108.0;0
GYRO;7.839;317.747;-0.16432;2.67437;-2.74034;3
AHRS;7.842;317.747;17.4647;-123.2250;-84.7459;-0.53272;-0.69105;-0.41538;38
PRES;7.843;317.751;1014.3497;0
ACCE;7.844;317.753;8.11156;3.95522;-3.69665;3
MAGN;7.847;317.753;-6.18000;-9.18000;40.56000;3
LIGH;7.848;317.756;108.0;0
GYRO;7.858;317.767;0.09896;2.54150;-2.91016;3
AHRS;7.859;317.767;20.3912;-120.3493;-83.0558;-0.50018;-0.69758;-0.43950;22
ACCE;7.863;317.772;8.34140;4.74052;-3.76368;3
MAGN;7.865;317.772;-7.50000;-10.26000;40.08000;3
LIGH;7.867;317.776;54.0;0
GYRO;7.878;317.787;0.32834;3.09373;-2.94681;3
AHRS;7.880;317.787;23.0979;-117.5922;-81.3856;-0.46774;-0.70302;-0.46079;61
PRES;7.882;317.791;1014.3980;0
ACCE;7.883;317.792;8.27436;5.18105;-3.33273;3
MAGN;7.884;317.792;-8.82000;-11.40000;39.54000;3
LIGH;7.887;317.796;54.0;0
GYRO;7.898;317.807;0.16188;3.58181;-2.50180;3
AHRS;7.899;317.807;25.8622;-114.9849;-80.0805;-0.43670;-0.70663;-0.48144;77
ACCE;7.903;317.812;8.02536;5.38217;-2.38462;3
MAGN;7.905;317.812;-10.08000;-12.78000;39.00000;3
LIGH;7.907;317.816;103.0;0
GNSS;7.911;1491377661.994;39.993931;-0.073646;0.000;0.000;32.4;0.0;7;0
GYRO;7.918;317.827;-0.22144;3.47307;-1.87352;3
AHRS;7.920;317.827;28.5886;-112.5698;-78.8854;-0.40626;-0.70955;-0.50032;76
GNSS;7.921;1491377661.994;39.993931;-0.073646;0.000;0.000;32.4;0.0;7;0
PRES;7.923;317.831;1014.3837;0
ACCE;7.926;317.832;7.69018;5.04698;-1.82917;3
MAGN;7.927;317.832;-11.34000;-14.04000;38.28000;3
LIGH;7.927;317.836;103.0;0
GYRO;7.939;317.847;-0.44043;3.17100;-1.96851;3
AHRS;7.940;317.847;31.6954;-109.9430;-77.6811;-0.37195;-0.71187;-0.52047;-126
ACCE;7.943;317.852;7.39329;5.43005;-1.99198;3
MAGN;7.944;317.852;-12.60000;-15.12000;37.50000;3
LIGH;7.947;317.856;71.0;0
GYRO;7.958;317.867;-0.63805;3.34204;-2.27669;3
AHRS;7.958;317.867;34.5785;-106.3820;-77.4067;-0.33905;-0.70792;-0.54341;12
PRES;7.961;317.871;1014.3741;0
ACCE;7.963;317.872;7.04853;5.97593;-1.46525;3
MAGN;7.964;317.872;-13.86000;-16.38000;36.60000;3
LIGH;7.967;317.876;71.0;0
GYRO;7.978;317.887;-0.88209;3.55218;-2.25043;3
AHRS;7.978;317.887;37.1199;-102.7867;-77.8103;-0.31070;-0.70122;-0.56505;-30
ACCE;7.983;317.892;6.28239;6.29196;-0.20111;3
MAGN;7.984;317.892;-15.00000;-17.46000;35.40000;3
LIGH;7.987;317.896;306.0;0
GYRO;7.998;317.907;-1.13285;3.03081;-2.49294;3
AHRS;7.999;317.907;40.4252;-100.0808;-78.2634;-0.28182;-0.69800;-0.58579;-52
PRES;8.002;317.911;1014.3895;0
ACCE;8.004;317.913;5.86101;6.73250;0.67038;3
MAGN;8.005;317.913;-16.08000;-18.78000;34.32000;3
LIGH;8.008;317.917;306.0;0
GYRO;8.018;317.927;-1.44928;2.24157;-2.66918;3
AHRS;8.019;317.927;43.7437;-96.9462;-79.4159;-0.25386;-0.69227;-0.60762;-87
ACCE;8.025;317.934;5.68862;7.16345;1.09176;3
MAGN;8.026;317.934;-17.04000;-19.98000;33.00000;3
LIGH;8.028;317.937;940.0;0
GYRO;8.039;317.947;-1.62490;1.78495;-2.34206;3
AHRS;8.041;317.947;46.6877;-93.1221;-81.2483;-0.22727;-0.68339;-0.62941;-112
PRES;8.043;317.951;1014.3888;0
ACCE;8.070;317.954;5.30555;7.35499;0.99599;3
MAGN;8.071;317.954;-18.00000;-21.18000;31.68000;3
LIGH;8.074;317.957;940.0;0
GYRO;8.075;317.967;-1.70034;2.01708;-1.98653;3
AHRS;8.077;317.967;49.6716;-88.5593;-83.8644;-0.19969;-0.67230;-0.65233;-77
ACCE;8.080;317.974;4.75010;7.28795;1.63763;3
MAGN;8.082;317.974;-18.78000;-22.44000;30.18000;3
LIGH;8.085;317.977;1515.0;0
GYRO;8.086;317.987;-1.81305;2.17163;-1.92606;3
AHRS;8.088;317.987;52.4080;-83.8727;-87.2621;-0.17599;-0.66066;-0.67413;23
PRES;8.089;317.991;1014.3547;0
LIGH;8.090;317.997;1515.0;0
ACCE;8.091;317.998;4.16591;7.42203;2.94966;3
MAGN;8.092;317.998;-19.44000;-23.76000;28.68000;3
GNSS;8.093;1491377664.996;39.994294;-0.073700;127.129;0.000;64.0;0.0;7;0
GYRO;8.099;318.007;-1.90285;1.96149;-2.01677;3
AHRS;8.100;318.007;54.7308;-79.1439;-90.9253;-0.15476;-0.64936;-0.69333;82
GNSS;8.101;1491377664.996;39.994294;-0.073700;127.129;0.000;64.0;0.0;10;9
ACCE;8.107;318.016;3.54342;7.46991;4.15633;3
MAGN;8.107;318.016;-19.98000;-25.02000;27.18000;3
LIGH;8.108;318.016;2157.0;0
GYRO;8.118;318.027;-2.14841;1.19455;-2.36038;3
AHRS;8.119;318.027;56.9048;-73.6244;-95.8766;-0.13559;-0.63612;-0.71384;75
PRES;8.121;318.031;1014.3401;0
ACCE;8.125;318.035;2.93050;7.75721;4.83629;3
MAGN;8.126;318.035;-20.22000;-26.58000;25.38000;3
LIGH;8.127;318.036;2157.0;0
GYRO;8.138;318.047;-2.30327;0.49663;-2.66887;3
AHRS;8.139;318.047;58.6812;-66.8995;-102.0614;-0.11646;-0.62005;-0.73535;-98
ACCE;8.146;318.055;2.45166;7.70933;5.16190;3
MAGN;8.147;318.055;-20.34000;-27.96000;23.58000;3
LIGH;8.148;318.057;2845.0;0
GYRO;8.158;318.067;-2.48805;0.01527;-2.71469;3
AHRS;8.160;318.067;59.8307;-59.1229;-109.9185;-0.10104;-0.60070;-0.75855;-57
PRES;8.162;318.071;1014.3565;0
ACCE;8.166;318.075;1.92494;7.34541;5.54497;3
MAGN;8.168;318.075;-20.16000;-29.46000;21.66000;3
LIGH;8.169;318.077;2845.0;0
SOUN;8.170;223.40;0.00682;50.65
GYRO;8.178;318.087;-2.77638;-0.40989;-2.86282;3
AHRS;8.179;318.087;60.6168;-50.5265;-119.3771;-0.08774;-0.57995;-0.78272;103
ACCE;8.186;318.095;1.42694;6.87615;5.96635;3
MAGN;8.187;318.095;-19.74000;-30.96000;19.74000;3
LIGH;8.188;318.097;3521.0;0
GYRO;8.198;318.107;-3.32158;-0.77122;-3.12885;3
AHRS;8.199;318.107;60.4115;-41.4701;-129.8781;-0.07787;-0.55583;-0.80761;51
PRES;8.202;318.111;1014.3391;0
ACCE;8.207;318.116;1.07260;6.53138;6.40688;3
MAGN;8.207;318.116;-19.02000;-32.46000;17.52000;3
LIGH;8.209;318.117;3521.0;0
GYRO;8.219;318.127;-4.06684;-1.03939;-3.41077;3
AHRS;8.220;318.127;58.9821;-32.5039;-140.7783;-0.07085;-0.52696;-0.83342;50
ACCE;8.227;318.136;1.05345;5.96635;6.79953;3
MAGN;8.228;318.136;-18.00000;-33.96000;15.00000;3
LIGH;8.229;318.137;4350.0;0
GYRO;8.239;318.147;-4.62761;-1.48776;-3.60624;3
AHRS;8.240;318.147;56.4448;-24.7727;-151.1679;-0.06806;-0.49440;-0.85877;112
PRES;8.242;318.151;1014.4540;0
ACCE;8.247;318.156;1.19710;5.67905;6.60800;3
MAGN;8.248;318.156;-16.74000;-35.28000;12.42000;3
LIGH;8.250;318.157;4350.0;0
GYRO;8.259;318.167;-4.77147;-1.52441;-3.56257;3
AHRS;8.260;318.167;52.8881;-18.2979;-160.2311;-0.06478;-0.45757;-0.88301;93
LIGH;8.268;318.177;4666.0;0
ACCE;8.269;318.177;1.26414;5.44920;7.51779;3
MAGN;8.270;318.177;-15.30000;-36.42000;9.72000;3
GYRO;8.279;318.187;-4.32157;-1.09895;-3.31455;3
AHRS;8.280;318.187;48.8941;-13.5725;-167.6299;-0.06267;-0.42015;-0.90397;-34
PRES;8.282;318.191;1014.4199;0
ACCE;8.287;318.196;1.54187;5.25767;7.53695;3
MAGN;8.288;318.196;-13.56000;-37.38000;6.96000;3
LIGH;8.289;318.197;4666.0;0
GYRO;8.299;318.208;-3.86983;-0.55222;-3.11663;3
AHRS;8.300;318.208;44.7433;-10.2340;-173.6732;-0.06143;-0.38307;-0.92152;15
ACCE;8.308;318.217;1.69509;4.63517;7.99663;3
MAGN;8.309;318.217;-11.82000;-38.22000;4.32000;3
LIGH;8.310;318.217;4528.0;0
GYRO;8.318;318.227;-3.84326;-0.33964;-2.96331;3
AHRS;8.319;318.227;40.3392;-7.9651;-178.6079;0.06101;0.34473;0.93663;33
PRES;8.322;318.231;1014.3819;0
ACCE;8.327;318.236;1.59933;4.02226;8.28394;3
MAGN;8.328;318.236;-9.66000;-38.88000;1.56000;3
LIGH;8.330;318.237;4528.0;0
GYRO;8.339;318.247;-3.78736;-0.00519;-2.74462;3
AHRS;8.340;318.247;36.5089;-6.1491;177.7264;0.05713;0.31171;0.94779;-29
ACCE;8.347;318.256;1.34075;3.63919;8.67659;3
MAGN;8.348;318.256;-7.50000;-39.24000;-1.26000;3
LIGH;8.349;318.257;4135.0;0
GYRO;8.358;318.267;-3.68596;-0.06964;-2.49233;3
AHRS;8.359;318.267;32.6156;-5.2096;174.6139;0.05675;0.27815;0.95712;-52
PRES;8.362;318.271;1014.3766;0
ACCE;8.367;318.276;0.69911;3.09331;8.66701;3
MAGN;8.368;318.276;-5.34000;-39.30000;-4.14000;3
LIGH;8.369;318.277;4135.0;0
GYRO;8.378;318.287;-3.34907;-0.21289;-2.28280;3
AHRS;8.380;318.287;28.9791;-4.4060;171.9015;0.05478;0.24677;0.96438;58
ACCE;8.387;318.296;-0.00958;2.49955;8.36055;3
MAGN;8.388;318.296;-3.12000;-39.06000;-7.02000;3
LIGH;8.389;318.297;3539.0;0
GYRO;8.399;318.307;-2.85824;-0.10232;-2.31426;3
AHRS;8.400;318.307;25.6692;-3.5220;169.2670;0.05060;0.21826;0.96964;15
PRES;8.403;318.311;1014.4881;0
ACCE;8.408;318.317;0.14365;1.78129;8.72447;3
MAGN;8.409;318.317;-0.96000;-38.46000;-9.84000;3
LIGH;8.410;318.317;3539.0;0
GYRO;8.419;318.327;-2.37993;-0.24343;-2.39581;3
AHRS;8.420;318.327;22.7677;-3.0735;166.7887;0.04881;0.19298;0.97286;-31
ACCE;8.428;318.337;0.72784;1.21625;9.06924;3
MAGN;8.429;318.337;1.32000;-37.86000;-12.60000;3
LIGH;8.430;318.337;3022.0;0
GYRO;8.439;318.347;-2.12703;-0.42150;-2.24921;3
AHRS;8.444;318.347;20.1431;-2.4921;164.5475;0.04472;0.17037;0.97491;67
PRES;8.445;318.351;1014.5319;0
ACCE;8.448;318.357;0.80445;0.75657;9.02135;3
MAGN;8.450;318.357;3.54000;-36.72000;-15.18000;3
LIGH;8.451;318.358;3022.0;0
GYRO;8.459;318.367;-2.36771;-0.26817;-1.97096;3
AHRS;8.460;318.367;17.2409;-1.9200;162.3881;0.03931;0.14556;0.97653;-9
ACCE;8.468;318.377;0.73741;0.11492;9.35654;3
MAGN;8.469;318.377;5.58000;-35.52000;-17.82000;3
LIGH;8.470;318.378;2524.0;0
GYRO;8.480;318.387;-2.66795;-0.32498;-1.88269;3
AHRS;8.482;318.387;14.4167;-2.1159;160.1871;0.03963;0.12043;0.97674;-95
PRES;8.484;318.391;1014.4352;0
MAGN;8.488;318.397;7.50000;-34.08000;-20.22000;3
LIGH;8.489;318.397;2524.0;0
GYRO;8.499;318.407;-2.86343;-0.54062;-2.06198;3
AHRS;8.500;318.407;11.4244;-2.4372;157.9481;0.03980;0.09362;0.97604;-108
LIGH;8.508;318.417;1975.0;0
ACCE;8.509;318.417;0.03831;-0.75657;9.22246;3
MAGN;8.510;318.417;9.48000;-32.52000;-22.68000;3
GYRO;8.519;318.427;-2.87382;-0.63622;-2.37168;3
AHRS;8.520;318.427;8.2307;-2.7364;155.5963;0.03844;0.06509;0.97425;76
PRES;8.522;318.431;1014.4166;0
LIGH;8.528;318.437;1975.0;0
ACCE;8.529;318.437;0.06704;-1.00556;9.05008;3
MAGN;8.530;318.437;10.98000;-30.48000;-25.02000;3
GYRO;8.539;318.447;-2.95170;-0.61850;-2.65329;3
AHRS;8.540;318.447;5.0192;-3.1880;153.0420;0.03723;0.03609;0.97086;40
LIGH;8.548;318.457;1476.0;0
ACCE;8.549;318.458;0.59376;-1.49398;8.69574;3
MAGN;8.551;318.458;12.42000;-28.38000;-27.00000;3
GYRO;8.559;318.467;-3.12152;-0.45418;-2.87198;3
AHRS;8.560;318.467;1.5973;-3.3354;150.1741;0.03171;0.00597;0.96571;109
PRES;8.562;318.471;1014.4516;0
LIGH;8.568;318.477;1476.0;0
ACCE;8.568;318.477;1.34075;-1.94409;8.49463;3
MAGN;8.569;318.477;13.62000;-25.92000;-28.86000;3
GYRO;8.578;318.487;-2.93857;-0.47159;-2.83044;3
AHRS;8.580;318.487;-1.3660;-3.7912;147.3165;0.02839;-0.02074;0.95912;-46
LIGH;8.588;318.497;1007.0;0
ACCE;8.588;318.497;1.50356;-1.96325;8.77236;3
MAGN;8.589;318.497;14.64000;-23.58000;-30.48000;3
GYRO;8.599;318.507;-2.75928;-0.94684;-2.46881;3
AHRS;8.600;318.507;-4.5100;-4.9403;144.4927;0.02903;-0.05057;0.95127;85
PRES;8.602;318.511;1014.3901;0
LIGH;8.608;318.517;1007.0;0
ACCE;8.609;318.518;1.35991;-2.19309;7.98706;3
MAGN;8.610;318.518;15.54000;-21.00000;-31.80000;3
GYRO;8.619;318.527;-2.55372;-0.89675;-2.32312;3
AHRS;8.620;318.527;-7.3994;-5.9369;141.3469;0.02744;-0.07791;0.94152;-61
LIGH;8.628;318.537;670.0;0
ACCE;8.629;318.538;2.09732;-2.69108;7.74764;3
MAGN;8.630;318.538;16.26000;-18.18000;-33.06000;3
GYRO;8.639;318.547;-2.48286;-0.70983;-2.29441;3
AHRS;8.640;318.547;-9.9623;-7.3450;138.3989;0.02888;-0.10366;0.93135;85
PRES;8.642;318.551;1014.3674;0
LIGH;8.648;318.557;670.0;0
ACCE;8.649;318.558;2.68151;-3.39977;7.43160;3
MAGN;8.650;318.558;16.56000;-15.48000;-34.20000;3
GYRO;8.659;318.567;-2.26998;-0.68783;-2.06564;3
AHRS;8.661;318.567;-12.1266;-8.7664;135.8269;0.03082;-0.12617;0.92177;-119
LIGH;8.668;318.577;580.0;0
ACCE;8.670;318.578;2.98796;-4.14676;7.05811;3
MAGN;8.671;318.578;16.80000;-12.66000;-35.04000;3
SOUN;8.672;472.96;0.01443;57.17
GYRO;8.679;318.588;-2.13711;-0.58643;-2.05067;3
AHRS;8.680;318.588;-14.3389;-10.2996;132.8034;0.03185;-0.14956;0.91002;18
PRES;8.683;318.591;1014.3389;0
LIGH;8.688;318.597;580.0;0
ACCE;8.690;318.599;3.16992;-4.71179;6.95276;3
MAGN;8.692;318.599;16.92000;-9.90000;-35.82000;3
GYRO;8.699;318.607;-1.94591;-0.65546;-2.23332;3
AHRS;8.700;318.607;-16.3501;-12.3016;129.6709;0.03587;-0.17306;0.89721;-21
LIGH;8.708;318.617;691.0;0
ACCE;8.709;318.618;3.61046;-4.93206;6.92403;3
MAGN;8.710;318.618;17.16000;-7.38000;-36.48000;3
GYRO;8.719;318.627;-1.56443;-0.77458;-2.30907;3
AHRS;8.720;318.627;-18.1519;-14.3559;126.6495;0.03999;-0.19524;0.88431;-7
PRES;8.722;318.631;1014.3514;0
LIGH;8.728;318.637;691.0;0
ACCE;8.730;318.639;4.10845;-4.95121;6.83784;3
MAGN;8.731;318.639;16.80000;-4.86000;-37.14000;3
GYRO;8.739;318.647;-1.35337;-0.84177;-2.24218;3
AHRS;8.740;318.647;-19.9500;-16.4918;123.5353;0.04336;-0.21785;0.87050;-35
LIGH;8.748;318.657;728.0;0
ACCE;8.750;318.659;4.41491;-4.92248;6.76123;3
MAGN;8.751;318.659;16.50000;-2.16000;-37.62000;3
GYRO;8.759;318.667;-1.42087;-0.93890;-1.89674;3
AHRS;8.760;318.667;-21.5903;-18.8155;120.5736;0.04787;-0.24007;0.85685;-65
PRES;8.762;318.671;1014.4994;0
LIGH;8.768;318.677;728.0;0
ACCE;8.770;318.679;4.79798;-5.13317;5.98550;3
MAGN;8.771;318.679;15.90000;0.36000;-38.04000;3
GYRO;8.779;318.687;-1.62643;-0.90927;-1.43034;3
AHRS;8.780;318.687;-23.0684;-21.1173;117.7181;0.05202;-0.26109;0.84336;123
LIGH;8.788;318.697;706.0;0
ACCE;8.790;318.699;5.31513;-5.50666;5.67905;3
MAGN;8.791;318.699;15.30000;2.94000;-38.22000;3
GYRO;8.799;318.707;-1.55190;-0.71624;-1.28831;3
AHRS;8.800;318.707;-24.1749;-23.3199;114.8829;0.05620;-0.27920;0.82992;89
PRES;8.802;318.711;1014.4969;0
LIGH;8.808;318.717;706.0;0
ACCE;8.811;318.720;5.38217;-5.67905;5.22894;3
MAGN;8.812;318.720;14.58000;5.28000;-38.52000;3
GYRO;8.819;318.728;-1.21379;-0.81489;-1.32436;3
AHRS;8.820;318.728;-25.3301;-25.9143;112.2769;0.06261;-0.29932;0.81695;-65
LIGH;8.828;318.737;686.0;0
ACCE;8.830;318.739;5.57370;-5.39174;5.37259;3
MAGN;8.832;318.739;13.80000;7.62000;-38.70000;3
GYRO;8.839;318.747;-0.96547;-0.56413;-1.52808;3
AHRS;8.840;318.747;-26.4761;-28.1034;109.5100;0.06483;-0.31781;0.80329;98
PRES;8.842;318.751;1014.4946;0
LIGH;8.848;318.757;686.0;0
MAGN;8.850;318.760;12.90000;9.78000;-38.58000;3
GYRO;8.859;318.767;-1.02961;-0.42119;-1.45630;3
AHRS;8.860;318.767;-27.7158;-30.4274;106.9734;0.06725;-0.33735;0.79038;12
LIGH;8.868;318.777;663.0;0
ACCE;8.871;318.780;5.74608;-4.85544;5.28640;3
GYRO;8.879;318.787;-1.11422;-0.57696;-1.21715;3
AHRS;8.880;318.787;-28.5072;-32.6971;104.4647;0.07096;-0.35385;0.77763;61
PRES;8.882;318.791;1014.4238;0
LIGH;8.888;318.797;663.0;0
ACCE;8.891;318.800;6.01423;-4.72137;5.06613;3
MAGN;8.892;318.800;11.04000;13.68000;-38.40000;3
GYRO;8.899;318.807;-1.07482;-0.72082;-0.90622;3
AHRS;8.900;318.807;-29.2950;-34.6068;102.1372;0.07214;-0.36863;0.76582;45
LIGH;8.908;318.817;632.0;0
ACCE;8.911;318.820;6.07170;-5.05655;4.86502;3
MAGN;8.912;318.820;10.02000;15.42000;-38.28000;3
GYRO;8.919;318.827;-1.12705;-0.69822;-0.68509;3
AHRS;8.921;318.827;-29.9842;-36.4497;99.8840;0.07310;-0.38249;0.75432;9
PRES;8.923;318.831;1014.3826;0
LIGH;8.928;318.837;632.0;0
ACCE;8.931;318.840;6.18662;-5.24809;4.52983;3
MAGN;8.933;318.840;8.82000;17.04000;-38.04000;3
GYRO;8.939;318.847;-1.20066;-0.67226;-0.77000;3
AHRS;8.940;318.847;-30.6426;-38.6116;97.3866;0.07491;-0.39780;0.74141;109
LIGH;8.948;318.857;614.0;0
ACCE;8.951;318.860;6.58884;-5.21936;4.38618;3
MAGN;8.953;318.860;7.68000;18.36000;-37.80000;3
GYRO;8.959;318.867;-1.06901;-0.66248;-1.04153;3
AHRS;8.960;318.867;-31.2462;-40.6893;95.0279;0.07636;-0.41235;0.72913;31
PRES;8.962;318.871;1014.4328;0
LIGH;8.968;318.877;614.0;0
ACCE;8.971;318.880;6.90488;-5.11401;4.25210;3
MAGN;8.972;318.880;6.60000;19.74000;-37.56000;3
GYRO;8.979;318.887;-1.00212;-0.61728;-1.12155;3
AHRS;8.981;318.887;-32.0403;-42.7906;92.6207;0.07605;-0.42800;0.71666;-91
LIGH;8.988;318.897;583.0;0
ACCE;8.992;318.901;7.00065;-5.00867;4.00311;3
MAGN;8.993;318.901;5.46000;20.88000;-37.14000;3
GYRO;8.999;318.907;-1.14507;-0.67287;-0.99540;3
AHRS;9.000;318.907;-32.6857;-45.1627;90.0169;0.07690;-0.44426;0.70300;110
PRES;9.002;318.911;1014.4387;0
LIGH;9.008;318.917;583.0;0
ACCE;9.012;318.921;7.15387;-4.83629;3.94564;3
MAGN;9.013;318.921;4.50000;21.84000;-36.90000;3
GYRO;9.019;318.927;-1.05435;-0.61484;-0.88148;3
AHRS;9.020;318.927;-32.8719;-47.2715;87.5721;0.07896;-0.45697;0.68991;-5
LIGH;9.028;318.937;561.0;0
ACCE;9.036;318.941;7.29753;-4.77883;3.75411;3
MAGN;9.037;318.941;3.42000;22.98000;-36.60000;3
GYRO;9.039;318.947;-0.92607;-0.67348;-0.85155;3
AHRS;9.040;318.947;-33.0625;-49.5996;85.0874;0.08158;-0.47091;0.67636;38
PRES;9.043;318.951;1014.4350;0
LIGH;9.070;318.957;561.0;0
ACCE;9.073;318.965;7.07726;-4.96079;3.55300;3
MAGN;9.075;318.965;2.52000;24.12000;-36.06000;3
GYRO;9.077;318.967;-0.88973;-0.78893;-1.02137;3
AHRS;9.078;318.967;-33.0150;-51.8998;82.5632;0.08481;-0.48385;0.66222;12
LIGH;9.082;318.977;544.0;0
ACCE;9.084;318.987;6.88572;-5.07571;3.28484;3
MAGN;9.085;318.987;1.44000;25.08000;-35.52000;3
GYRO;9.087;318.988;-0.69975;-0.60751;-1.43706;3
AHRS;9.088;318.988;-32.4961;-53.8291;80.1847;0.08902;-0.49313;0.64822;-42
PRES;9.090;318.991;1014.3431;0
LIGH;9.092;318.997;544.0;0
GNSS;9.095;1491377665.996;39.994067;-0.073664;121.737;0.000;64.0;0.0;10;7
ACCE;9.099;319.006;7.05811;-4.90333;3.24654;3
MAGN;9.100;319.006;0.42000;25.98000;-35.04000;3
GYRO;9.102;319.007;-0.65821;-0.37874;-1.59375;3
AHRS;9.103;319.007;-32.2541;-55.7261;77.8466;0.09103;-0.50358;0.63458;52
GNSS;9.105;1491377665.996;39.994067;-0.073664;121.737;0.000;64.0;0.0;10;7
LIGH;9.107;319.016;519.0;0
ACCE;9.117;319.026;7.23049;-4.52983;3.08373;3
MAGN;9.118;319.026;-0.66000;26.70000;-34.44000;3
GYRO;9.120;319.027;-0.80268;-0.06322;-1.73211;3
AHRS;9.121;319.027;-31.7502;-57.3987;75.2760;0.09207;-0.51229;0.61924;58
PRES;9.122;319.031;1014.3057;0
LIGH;9.127;319.036;519.0;0
GYRO;9.139;319.047;-0.81031;0.00122;-1.96271;3
AHRS;9.139;319.047;-30.8081;-59.0038;72.7848;0.09559;-0.51933;0.60313;-36
ACCE;9.140;319.048;7.26880;-4.40533;2.71024;3
MAGN;9.141;319.048;-1.68000;27.36000;-33.96000;3
LIGH;9.147;319.056;501.0;0
ACCE;9.158;319.067;7.36456;-4.07014;2.68151;3
MAGN;9.158;319.067;-2.94000;27.96000;-33.36000;3
GYRO;9.159;319.067;-0.43371;0.18448;-2.53876;3
AHRS;9.159;319.067;-29.0959;-60.1076;70.3129;0.10137;-0.52152;0.58527;64
PRES;9.161;319.071;1014.4821;0
LIGH;9.167;319.076;501.0;0
SOUN;9.171;321.42;0.00981;53.81
GYRO;9.178;319.087;-0.22022;0.18601;-2.95445;3
AHRS;9.179;319.087;-27.4289;-61.2145;67.8651;0.10681;-0.52430;0.56690;-9
ACCE;9.180;319.087;7.67102;-3.56257;2.59531;3
MAGN;9.181;319.087;-3.96000;28.44000;-33.00000;3
LIGH;9.187;319.096;487.0;0
ACCE;9.198;319.107;8.41801;-2.81558;2.66235;3
MAGN;9.199;319.107;-5.10000;28.80000;-32.58000;3
GYRO;9.200;319.107;-0.00214;-0.00855;-3.05769;3
AHRS;9.202;319.107;-25.2517;-62.3687;65.6093;0.11657;-0.52600;0.54742;-15
PRES;9.204;319.111;1014.5872;0
LIGH;9.208;319.117;487.0;0
GYRO;9.219;319.127;0.18784;-0.16127;-3.00240;3
AHRS;9.220;319.127;-22.8866;-63.2033;63.6166;0.12710;-0.52553;0.52834;-55
ACCE;9.221;319.128;9.25119;-2.27928;2.54743;3
MAGN;9.223;319.128;-6.42000;28.98000;-32.22000;3
LIGH;9.228;319.137;486.0;0
GYRO;9.239;319.147;0.51649;-0.24038;-3.02409;3
AHRS;9.240;319.147;-19.6856;-64.1240;61.8753;0.14463;-0.52309;0.50711;-91
ACCE;9.242;319.148;9.86411;-1.65679;2.64320;3
MAGN;9.243;319.148;-7.68000;29.04000;-31.86000;3
PRES;9.243;319.151;1014.3912;0
LIGH;9.248;319.157;486.0;0
GYRO;9.258;319.167;1.02442;-0.37507;-2.64016;3
AHRS;9.259;319.167;-17.0213;-64.8701;60.9414;0.16133;-0.52052;0.49169;72
ACCE;9.261;319.168;10.24718;-0.74699;2.73897;3
MAGN;9.262;319.168;-8.94000;28.92000;-31.74000;3
LIGH;9.268;319.177;500.0;0
GYRO;9.279;319.187;1.45875;-0.44440;-2.19911;3
AHRS;9.280;319.187;-14.2124;-65.6478;60.3364;0.18044;-0.51728;0.47704;-15
ACCE;9.281;319.188;10.31422;-0.40223;2.71981;3
MAGN;9.282;319.188;-10.20000;28.68000;-31.50000;3
PRES;9.283;319.191;1014.4075;0
LIGH;9.288;319.197;500.0;0
GYRO;9.298;319.207;1.48868;-0.62461;-2.01158;3
AHRS;9.299;319.207;-11.4390;-66.6493;59.9212;0.20085;-0.51518;0.46264;66
ACCE;9.301;319.208;10.27591;-0.26815;2.67193;3
MAGN;9.302;319.208;-11.46000;28.20000;-31.32000;3
LIGH;9.308;319.217;515.0;0
GYRO;9.318;319.227;1.41476;-0.61117;-2.18445;3
AHRS;9.320;319.227;-8.4353;-67.3699;59.8886;0.22307;-0.50984;0.44957;-81
ACCE;9.321;319.228;9.95030;-0.34477;2.48039;3
MAGN;9.322;319.228;-12.78000;27.60000;-31.38000;3
PRES;9.323;319.231;1014.4580;0
LIGH;9.328;319.237;515.0;0
GYRO;9.338;319.247;1.28465;-0.18204;-2.40773;3
AHRS;9.339;319.247;-5.6907;-67.7880;59.8879;0.24231;-0.50319;0.43781;70
ACCE;9.341;319.248;9.75877;-0.18196;2.59531;3
MAGN;9.342;319.248;-13.98000;27.00000;-31.26000;3
LIGH;9.348;319.257;528.0;0
GYRO;9.359;319.267;0.98899;0.07269;-2.22050;3
AHRS;9.359;319.267;-3.4940;-68.3871;59.7410;0.25790;-0.49966;0.42662;79
ACCE;9.361;319.268;10.11311;0.46926;2.71981;3
PRES;9.362;319.271;1014.5040;0
LIGH;9.368;319.277;528.0;0
GYRO;9.378;319.287;0.61667;0.08705;-2.16124;3
AHRS;9.379;319.287;-1.2913;-68.8260;59.1929;0.27102;-0.49598;0.41296;-33
ACCE;9.381;319.288;9.86411;0.84276;2.61447;3
MAGN;9.382;319.288;-16.50000;25.02000;-31.32000;3
LIGH;9.388;319.297;533.0;0
GYRO;9.398;319.307;0.43341;0.16738;-2.37321;3
AHRS;9.400;319.307;0.8359;-68.8432;58.4245;0.28113;-0.49043;0.39898;-64
ACCE;9.401;319.308;9.67257;1.09176;2.65278;3
MAGN;9.402;319.308;-17.70000;23.82000;-31.50000;3
PRES;9.403;319.311;1014.4207;0
LIGH;9.408;319.317;533.0;0
GYRO;9.418;319.327;0.39156;0.24526;-2.69850;3
AHRS;9.420;319.327;3.0942;-68.7824;57.4435;0.29088;-0.48446;0.38304;126
ACCE;9.421;319.328;9.32781;1.39821;2.70066;3
MAGN;9.422;319.328;-18.84000;22.56000;-31.68000;3
LIGH;9.428;319.337;536.0;0
GYRO;9.439;319.347;0.48655;0.28619;-3.00973;3
AHRS;9.440;319.347;5.5771;-68.7371;56.3485;0.30162;-0.47808;0.36506;-21
ACCE;9.442;319.349;9.12670;1.74298;2.79643;3
MAGN;9.443;319.349;-19.80000;21.18000;-31.86000;3
PRES;9.444;319.351;1014.4416;0
LIGH;9.448;319.357;536.0;0
GYRO;9.459;319.367;0.54489;0.27642;-3.27790;3
AHRS;9.460;319.367;8.2689;-68.6012;55.0487;0.31256;-0.47093;0.34473;-98
ACCE;9.462;319.369;8.98304;2.28886;2.85389;3
MAGN;9.463;319.369;-20.76000;19.80000;-32.10000;3
LIGH;9.468;319.377;549.0;0
GYRO;9.479;319.387;0.60506;0.26725;-3.32036;3
AHRS;9.480;319.387;11.0394;-68.3470;53.7931;0.32390;-0.46262;0.32435;-34
ACCE;9.481;319.389;9.04051;3.61046;2.84431;3
MAGN;9.482;319.389;-21.72000;18.18000;-32.46000;3
PRES;9.483;319.391;1014.5384;0
LIGH;9.488;319.397;549.0;0
GYRO;9.498;319.407;0.66279;0.40714;-3.11755;3
AHRS;9.500;319.407;13.8052;-67.8619;52.5675;0.33479;-0.45270;0.30460;-112
ACCE;9.501;319.409;8.34140;4.63517;3.11246;3
MAGN;9.502;319.409;-22.74000;16.50000;-32.64000;3
LIGH;9.508;319.417;552.0;0
GYRO;9.519;319.427;0.55955;0.60995;-3.08548;3
AHRS;9.520;319.427;16.7845;-67.1990;51.1336;0.34592;-0.44139;0.28275;-80
ACCE;9.521;319.429;7.48906;4.60644;3.14119;3
MAGN;9.522;319.429;-23.46000;14.82000;-32.94000;3
PRES;9.523;319.431;1014.4423;0
LIGH;9.528;319.437;552.0;0
GYRO;9.539;319.447;0.32803;0.87354;-3.45414;3
AHRS;9.540;319.447;20.2875;-66.1979;49.5761;0.35932;-0.42617;0.25842;-110
ACCE;9.541;319.449;6.69419;4.97994;3.23696;3
MAGN;9.542;319.449;-24.00000;13.08000;-33.18000;3
LIGH;9.548;319.457;579.0;0
GYRO;9.559;319.467;0.34972;0.89614;-4.05401;3
AHRS;9.560;319.467;24.2864;-64.9868;47.8918;0.37531;-0.40797;0.23140;81
ACCE;9.561;319.469;6.36858;6.57927;3.07416;3
MAGN;9.562;319.469;-24.42000;11.16000;-33.48000;3
PRES;9.563;319.471;1014.5217;0
LIGH;9.568;319.477;579.0;0
GYRO;9.579;319.487;0.54611;0.85246;-4.05706;3
AHRS;9.580;319.487;27.8379;-63.4373;46.0494;0.38792;-0.38962;0.20655;-64
ACCE;9.581;319.489;6.56969;7.83383;3.42850;3
MAGN;9.582;319.489;-24.66000;9.36000;-33.72000;3
LIGH;9.588;319.497;613.0;0
GYRO;9.598;319.507;0.46365;0.57635;-3.83226;3
AHRS;9.599;319.507;31.5899;-61.6753;43.4682;0.39975;-0.37164;0.17633;7
ACCE;9.601;319.509;6.31112;8.49463;3.40934;3
MAGN;9.602;319.509;-24.78000;7.68000;-34.02000;3
PRES;9.603;319.511;1014.3937;0
LIGH;9.608;319.517;613.0;0
GYRO;9.619;319.527;0.22633;0.31124;-3.26935;3
AHRS;9.619;319.527;35.3553;-59.9120;41.0809;0.41330;-0.35320;0.14765;3
ACCE;9.621;319.530;5.64074;8.44674;3.33273;3
LIGH;9.628;319.537;636.0;0
GYRO;9.639;319.547;-0.26756;0.28680;-3.10320;3
AHRS;9.640;319.547;39.0475;-57.6078;37.9226;0.42451;-0.33431;0.11607;-126
ACCE;9.641;319.550;5.08528;8.07325;3.30400;3
PRES;9.643;319.551;1014.3854;0
LIGH;9.648;319.557;636.0;0
GYRO;9.659;319.567;-0.44104;0.14447;-3.41687;3
AHRS;9.660;319.567;42.6399;-55.5568;34.7076;0.43653;-0.31845;0.08410;-45
ACCE;9.662;319.570;4.35745;8.02536;3.25611;3
MAGN;9.663;319.570;-24.72000;2.64000;-34.74000;3
LIGH;9.668;319.577;644.0;0
SOUN;9.669;724.61;0.02211;60.87
GYRO;9.679;319.587;-0.40256;0.11301;-3.76873;3
AHRS;9.680;319.587;45.7337;-52.8720;30.8845;0.44462;-0.30275;0.05293;8
ACCE;9.682;319.590;3.79242;8.28394;3.24654;3
MAGN;9.683;319.590;-24.36000;0.84000;-34.92000;3
PRES;9.684;319.591;1014.4561;0
LIGH;9.688;319.597;644.0;0
GYRO;9.699;319.607;-0.30085;0.03848;-4.00056;3
AHRS;9.701;319.607;48.5999;-49.7757;26.3427;0.45088;-0.28841;0.01976;-93
ACCE;9.702;319.610;3.26569;8.85855;3.46680;3
MAGN;9.703;319.610;-23.94000;-0.78000;-35.10000;3
LIGH;9.708;319.617;656.0;0
GYRO;9.719;319.627;-0.19670;-0.01313;-3.91717;3
AHRS;9.720;319.627;51.4045;-46.2371;21.3947;0.45760;-0.27360;-0.01350;87
ACCE;9.723;319.630;2.66235;9.34696;3.36146;3
MAGN;9.724;319.630;-23.46000;-2.64000;-35.28000;3
PRES;9.725;319.631;1014.4294;0
LIGH;9.728;319.637;656.0;0
GYRO;9.739;319.647;-0.22907;-0.07758;-3.57326;3
AHRS;9.740;319.647;53.9659;-42.2070;15.9242;0.46366;-0.25913;-0.04663;-75
ACCE;9.742;319.650;2.08774;9.19373;3.49553;3
MAGN;9.743;319.650;-22.86000;-4.32000;-35.58000;3
LIGH;9.748;319.657;672.0;0
GYRO;9.759;319.667;-0.39004;-0.10660;-3.36251;3
AHRS;9.760;319.667;56.2942;-37.3407;9.6568;0.46908;-0.24365;-0.08017;-119
ACCE;9.762;319.671;1.49398;8.79151;3.56257;3
MAGN;9.763;319.671;-22.20000;-6.00000;-35.76000;3
PRES;9.764;319.671;1014.4114;0
LIGH;9.768;319.677;672.0;0
GYRO;9.779;319.687;-0.43066;-0.16188;-3.31364;3
AHRS;9.780;319.687;58.3999;-32.2108;3.1745;0.47524;-0.22908;-0.11205;50
ACCE;9.782;319.691;0.69911;8.52336;3.35188;3
MAGN;9.783;319.691;-21.54000;-7.62000;-35.94000;3
LIGH;9.788;319.697;685.0;0
GYRO;9.799;319.707;-0.22510;-0.31124;-3.47949;3
AHRS;9.800;319.707;60.1820;-26.5211;-3.9658;0.48085;-0.21523;-0.14408;-3
ACCE;9.802;319.711;0.00000;8.23605;3.39019;3
MAGN;9.803;319.711;-20.58000;-9.06000;-36.00000;3
PRES;9.804;319.711;1014.3838;0
LIGH;9.808;319.717;685.0;0
GYRO;9.819;319.727;0.14325;-0.46242;-3.85425;3
AHRS;9.820;319.727;61.6938;-19.9437;-12.0777;0.48656;-0.20097;-0.17725;-97
MAGN;9.822;319.731;-19.56000;-10.56000;-36.12000;3
LIGH;9.828;319.737;685.0;0
GYRO;9.839;319.747;0.58796;-0.56749;-4.12701;3
AHRS;9.840;319.747;63.1124;-12.6290;-20.9836;0.49440;-0.18687;-0.21082;81
PRES;9.842;319.751;1014.4178;0
ACCE;9.846;319.751;-1.30245;8.79151;3.27527;3
MAGN;9.848;319.751;-18.60000;-11.94000;-36.06000;3
LIGH;9.849;319.757;685.0;0
GYRO;9.859;319.767;0.89064;-0.54153;-3.97551;3
AHRS;9.861;319.767;64.1251;-4.6573;-30.5031;0.50267;-0.17275;-0.24356;-115
ACCE;9.863;319.771;-1.81959;9.24162;3.24654;3
MAGN;9.864;319.771;-17.64000;-13.26000;-36.00000;3
LIGH;9.868;319.777;680.0;0
GYRO;9.879;319.787;1.02809;-0.29719;-3.52072;3
AHRS;9.885;319.787;64.7885;3.3739;-39.9084;0.51184;-0.15939;-0.27321;118
PRES;9.887;319.791;1014.3778;0
ACCE;9.887;319.791;-2.30801;9.01178;3.31358;3
LIGH;9.889;319.797;680.0;0
GYRO;9.899;319.807;1.09009;0.07147;-3.19330;3
AHRS;9.900;319.807;65.1502;12.6051;-50.2583;0.52379;-0.14350;-0.30218;8
ACCE;9.904;319.813;-2.78685;8.66701;3.30400;3
MAGN;9.905;319.813;-15.36000;-15.90000;-35.94000;3
LIGH;9.908;319.817;680.0;0
GYRO;9.919;319.827;0.99632;0.18509;-3.11908;3
AHRS;9.920;319.827;64.9026;21.2386;-59.9446;0.53455;-0.12877;-0.32869;-93
PRES;9.922;319.831;1014.3588;0
ACCE;9.923;319.832;-3.40934;8.18817;3.19865;3
MAGN;9.924;319.832;-14.34000;-17.10000;-35.82000;3
LIGH;9.928;319.837;680.0;0
GYRO;9.939;319.847;0.93890;0.05101;-3.20552;3
AHRS;9.940;319.847;64.1058;29.0338;-68.6812;0.54406;-0.11439;-0.35301;-82
ACCE;9.943;319.852;-3.88818;7.94875;3.00712;3
MAGN;9.943;319.852;-13.14000;-18.30000;-35.52000;3
LIGH;9.948;319.857;679.0;0
GYRO;9.959;319.867;0.92118;-0.17287;-3.12641;3
AHRS;9.960;319.867;62.8238;35.6771;-76.1641;0.55177;-0.10022;-0.37542;41
PRES;9.963;319.871;1014.3604;0
ACCE;9.964;319.872;-4.51068;7.68060;2.83473;3
MAGN;9.965;319.872;-11.82000;-19.50000;-35.34000;3
LIGH;9.968;319.877;679.0;0
GYRO;9.979;319.887;0.96059;-0.32865;-3.06899;3
AHRS;9.980;319.887;61.0192;41.6884;-83.1680;0.55836;-0.08560;-0.39928;100
ACCE;9.983;319.892;-5.00867;7.45076;2.71024;3
MAGN;9.984;319.892;-10.62000;-20.70000;-35.10000;3
LIGH;9.988;319.897;676.0;0
GYRO;9.999;319.907;1.10047;-0.31429;-2.89306;3
AHRS;10.000;319.907;59.1681;46.7524;-89.2750;0.56490;-0.07289;-0.42148;-23
PRES;10.003;319.911;1014.4539;0
ACCE;10.004;319.913;-5.20978;7.34541;2.72939;3
MAGN;10.006;319.913;-9.30000;-21.78000;-34.68000;3
LIGH;10.008;319.917;676.0;0
GYRO;10.019;319.927;1.27640;-0.17776;-2.67131;3
AHRS;10.020;319.927;57.1915;51.2427;-94.8512;0.57157;-0.06094;-0.44297;72
ACCE;10.023;319.932;-5.65989;7.22091;2.53785;3
MAGN;10.025;319.932;-7.86000;-22.80000;-34.38000;3
LIGH;10.028;319.937;655.0;0
GYRO;10.039;319.947;1.43737;-0.34147;-2.79379;3
AHRS;10.041;319.947;54.9290;55.1749;-100.2885;0.57740;-0.05046;-0.46682;6
PRES;10.043;319.951;1014.4432;0
ACCE;10.044;319.953;-6.29196;6.32069;2.45166;3
MAGN;10.045;319.953;-6.48000;-23.76000;-34.02000;3
LIGH;10.067;319.957;655.0;0
GYRO;10.069;319.967;1.56320;-0.83566;-3.32005;3
AHRS;10.071;319.967;52.4230;58.4522;-105.4030;0.58204;-0.04118;-0.49215;79
ACCE;10.074;319.974;-6.82826;5.83228;2.26013;3
MAGN;10.077;319.974;-5.04000;-24.84000;-33.42000;3
LIGH;10.078;319.977;631.0;0
GYRO;10.088;319.987;1.65453;-0.91630;-3.32341;3
AHRS;10.089;319.987;50.2174;61.4197;-109.8601;0.58810;-0.03289;-0.51267;32
PRES;10.091;319.991;1014.4518;0
MAGN;10.093;319.993;-3.54000;-25.74000;-33.06000;3
LIGH;10.095;319.997;631.0;0
GNSS;10.096;1491377666.995;39.994067;-0.073664;129.427;0.000;64.0;0.0;13;11
GYRO;10.100;320.007;1.60994;-0.87995;-3.21804;3
AHRS;10.101;320.007;47.2534;63.7986;-114.3283;0.59128;-0.02337;-0.53871;6
GNSS;10.102;1491377666.995;39.994067;-0.073664;129.427;0.000;64.0;0.0;13;11
ACCE;10.104;320.013;-6.88572;5.58328;2.31759;3
MAGN;10.105;320.013;-2.04000;-26.52000;-32.40000;3
LIGH;10.107;320.016;592.0;0
GYRO;10.118;320.027;1.59680;-0.83414;-3.03722;3
AHRS;10.119;320.027;44.2695;65.8391;-118.6104;0.59433;-0.01500;-0.56410;62
PRES;10.121;320.031;1014.5218;0
ACCE;10.124;320.033;-7.39329;5.12359;2.15478;3
MAGN;10.125;320.033;-0.48000;-27.36000;-31.74000;3
LIGH;10.127;320.036;592.0;0
GYRO;10.138;320.047;1.53449;-0.88637;-2.92207;3
AHRS;10.139;320.047;41.3878;67.1593;-122.2159;0.59525;-0.00777;-0.58793;-18
ACCE;10.144;320.053;-7.70933;4.81713;1.91536;3
MAGN;10.144;320.053;1.08000;-28.08000;-31.14000;3
LIGH;10.147;320.056;561.0;0
GYRO;10.158;320.067;1.39735;-1.06077;-2.57785;3
AHRS;10.159;320.067;38.9264;67.7841;-125.1340;0.59407;-0.00326;-0.60904;83
PRES;10.161;320.071;1014.2981;0
ACCE;10.164;320.073;-8.21690;4.58729;1.43652;3
MAGN;10.165;320.073;2.70000;-28.86000;-30.54000;3
LIGH;10.167;320.076;561.0;0
SOUN;10.169;511.43;0.01561;57.85
GYRO;10.178;320.087;1.17011;-1.07482;-2.10779;3
AHRS;10.179;320.087;36.5599;68.2851;-127.6979;0.59279;0.00186;-0.62784;-94
ACCE;10.184;320.093;-8.47547;4.20422;1.65679;3
MAGN;10.185;320.093;4.08000;-29.52000;-30.12000;3
LIGH;10.187;320.096;540.0;0
GYRO;10.198;320.107;0.81337;-0.87781;-1.74494;3
AHRS;10.200;320.107;34.3375;68.5874;-129.7887;0.59094;0.00757;-0.64421;-76
PRES;10.202;320.111;1014.3729;0
ACCE;10.205;320.114;-8.41801;3.83072;2.08774;3
MAGN;10.205;320.114;5.40000;-29.94000;-29.34000;3
LIGH;10.208;320.117;540.0;0
GYRO;10.219;320.127;0.43341;-0.53329;-1.62765;3
AHRS;10.220;320.127;32.2535;69.0433;-131.5672;0.59038;0.01460;-0.65727;86
ACCE;10.225;320.134;-8.18817;3.37104;2.69108;3
MAGN;10.226;320.134;6.72000;-30.24000;-28.92000;3
LIGH;10.228;320.137;538.0;0
GYRO;10.239;320.147;0.27245;-0.17440;-1.76296;3
AHRS;10.240;320.147;30.1323;69.4893;-133.0429;0.58986;0.02335;-0.66874;-68
PRES;10.242;320.151;1014.4376;0
ACCE;10.245;320.154;-7.89129;3.01669;2.93050;3
MAGN;10.246;320.154;8.10000;-30.60000;-28.50000;3
LIGH;10.248;320.157;538.0;0
GYRO;10.258;320.167;0.32590;0.20525;-1.91292;3
AHRS;10.260;320.167;28.0180;69.9945;-134.1790;0.58978;0.03397;-0.67807;25
ACCE;10.265;320.174;-7.92002;2.86347;2.95923;3
MAGN;10.267;320.174;9.48000;-30.96000;-28.02000;3
LIGH;10.268;320.177;536.0;0
GYRO;10.278;320.187;0.55131;0.44013;-1.97035;3
AHRS;10.279;320.187;25.8276;70.4162;-135.2347;0.58916;0.04515;-0.68733;62
PRES;10.282;320.191;1014.4075;0
ACCE;10.285;320.194;-8.13071;2.69108;2.63362;3
MAGN;10.286;320.194;10.86000;-31.14000;-27.48000;3
LIGH;10.288;320.197;536.0;0
GYRO;10.298;320.207;0.72052;0.63805;-1.87627;3
AHRS;10.299;320.207;23.7083;71.0232;-136.2547;0.58985;0.05661;-0.69484;8
ACCE;10.305;320.214;-8.14029;2.71981;2.51870;3
MAGN;10.306;320.214;12.36000;-31.20000;-27.00000;3
LIGH;10.308;320.217;520.0;0
GYRO;10.318;320.227;0.77397;0.89400;-1.67224;3
AHRS;10.319;320.227;21.7949;71.9331;-137.3951;0.59291;0.06696;-0.70013;112
PRES;10.322;320.231;1014.4981;0
ACCE;10.325;320.234;-8.07325;2.62405;2.50912;3
LIGH;10.328;320.237;520.0;0
GYRO;10.338;320.247;0.82406;1.34879;-1.49784;3
AHRS;10.339;320.247;20.0766;73.4287;-138.7298;0.60015;0.07669;-0.70199;-58
ACCE;10.345;320.254;-7.76679;2.52828;2.51870;3
LIGH;10.348;320.257;497.0;0
GYRO;10.358;320.267;0.74434;1.94958;-1.26571;3
AHRS;10.359;320.267;18.7025;75.2486;-139.8015;0.60991;0.08615;-0.69982;-41
PRES;10.362;320.271;1014.4003;0
ACCE;10.365;320.274;-7.84340;2.62405;2.08774;3
MAGN;10.366;320.274;16.50000;-30.96000;-25.44000;3
LIGH;10.368;320.277;497.0;0
GYRO;10.378;320.287;0.55192;2.33289;-1.07940;3
AHRS;10.379;320.287;17.5721;77.0483;-140.6129;0.61980;0.09492;-0.69588;-18
ACCE;10.385;320.295;-8.82982;1.82917;0.62249;3
MAGN;10.387;320.295;17.82000;-30.66000;-24.78000;3
LIGH;10.388;320.297;449.0;0
GYRO;10.398;320.307;0.29963;1.66766;-0.44990;3
AHRS;10.399;320.307;17.2773;77.9333;-140.9215;0.62499;0.09788;-0.69283;28
PRES;10.402;320.311;1014.4318;0
ACCE;10.406;320.315;-9.61511;1.18752;-0.09577;3
MAGN;10.407;320.315;19.26000;-30.60000;-24.12000;3
LIGH;10.408;320.317;449.0;0
GYRO;10.419;320.327;0.20769;1.09620;0.10049;3
AHRS;10.420;320.327;16.9391;79.5678;-141.2137;0.63459;0.10340;-0.68566;-83
ACCE;10.426;320.335;-9.86411;1.16837;-0.48842;3
MAGN;10.427;320.335;20.52000;-30.42000;-23.76000;3
LIGH;10.428;320.337;419.0;0
GYRO;10.439;320.347;-0.00122;1.41201;0.10507;3
AHRS;10.440;320.347;16.3366;81.9218;-141.2802;0.64777;0.11388;-0.67435;-24
PRES;10.442;320.351;1014.3217;0
ACCE;10.446;320.355;-8.97347;1.34075;-0.07661;3
MAGN;10.447;320.355;21.48000;-30.24000;-23.22000;3
LIGH;10.449;320.357;419.0;0
GYRO;10.459;320.367;0.21441;2.35947;-0.58582;3
AHRS;10.460;320.367;15.3394;84.6531;-141.8381;0.66292;0.12490;-0.66307;-41
LIGH;10.468;320.377;396.0;0
ACCE;10.469;320.377;-8.07325;1.08218;0.66080;3
MAGN;10.469;320.377;22.50000;-30.00000;-22.62000;3
GYRO;10.479;320.387;0.68264;3.03142;-1.69943;3
AHRS;10.489;320.387;13.7882;87.4519;-142.4055;0.67756;0.13899;-0.65243;-19
PRES;10.492;320.391;1014.3207;0
LIGH;10.494;320.397;396.0;0
ACCE;10.495;320.398;-7.84340;0.27773;0.67995;3
MAGN;10.497;320.398;23.58000;-29.70000;-21.90000;3
GYRO;10.501;320.407;0.77458;2.99141;-2.34786;3
AHRS;10.502;320.407;12.0801;90.0525;-142.5808;0.69018;0.15522;-0.64184;77
LIGH;10.508;320.417;370.0;0
ACCE;10.509;320.418;-8.05409;0.87149;-1.96325;3
MAGN;10.511;320.418;25.02000;-29.28000;-20.82000;3
GYRO;10.519;320.427;0.57849;2.69178;-2.07816;3
AHRS;10.522;320.427;10.2824;92.5198;-142.7830;0.70173;0.17090;-0.63195;64
PRES;10.524;320.431;1014.3284;0
ACCE;10.527;320.436;-7.92960;0.80445;-2.71981;3
MAGN;10.530;320.436;26.46000;-28.80000;-19.98000;3
LIGH;10.531;320.437;370.0;0
GYRO;10.539;320.447;0.20250;2.85671;-1.46058;3
AHRS;10.541;320.447;8.0893;95.2229;-142.9547;0.71369;0.18896;-0.62109;-86
ACCE;10.547;320.456;-7.73806;-0.05746;-3.24654;3
MAGN;10.548;320.456;27.78000;-28.38000;-18.72000;3
LIGH;10.549;320.457;363.0;0
GYRO;10.559;320.468;-0.17074;3.18261;-1.24342;3
AHRS;10.560;320.468;6.2868;98.7655;-142.7224;0.72959;0.20841;-0.60263;73
PRES;10.562;320.471;1014.3691;0
ACCE;10.567;320.476;-7.82425;-0.90022;-3.71580;3
MAGN;10.568;320.476;29.10000;-27.78000;-17.22000;3
LIGH;10.569;320.477;363.0;0
GYRO;10.579;320.487;-0.40073;3.25591;-1.21684;3
AHRS;10.580;320.487;5.1063;102.2747;-142.1302;0.74486;0.22598;-0.58166;114
ACCE;10.588;320.497;-8.61913;-0.81403;-4.75967;3
MAGN;10.590;320.497;30.42000;-27.12000;-15.84000;3
LIGH;10.595;320.497;375.0;0
GYRO;10.599;320.507;-0.27519;3.15481;-1.18447;3
AHRS;10.600;320.507;3.9066;105.9355;-141.5684;0.76014;0.24320;-0.55942;-1
PRES;10.602;320.511;1014.3832;0
LIGH;10.608;320.517;375.0;0
ACCE;10.608;320.517;-9.42358;-1.31202;-5.54497;3
MAGN;10.609;320.517;31.62000;-26.52000;-14.40000;3
GYRO;10.618;320.527;0.00305;2.29227;-0.92760;3
AHRS;10.619;320.527;2.7112;108.7120;-141.0217;0.77048;0.25805;-0.54279;14
ACCE;10.628;320.537;-8.67659;-1.32160;-6.32069;3
MAGN;10.629;320.537;32.58000;-25.86000;-12.72000;3
LIGH;10.630;320.537;389.0;0
GYRO;10.639;320.547;0.62400;1.30572;-0.59651;3
AHRS;10.640;320.547;1.5938;111.2894;-140.9317;0.78059;0.26862;-0.52795;72
PRES;10.642;320.551;1014.3898;0
ACCE;10.648;320.557;-7.76679;-0.93853;-7.06768;3
MAGN;10.649;320.557;33.54000;-25.38000;-11.16000;3
LIGH;10.650;320.557;389.0;0
GYRO;10.659;320.567;0.56505;1.22448;-0.11576;3
AHRS;10.660;320.567;0.9277;113.8300;-140.5792;0.79024;0.27841;-0.51159;29
SOUN;10.668;141.26;0.00431;46.67
LIGH;10.673;320.577;401.0;0
ACCE;10.673;320.578;-7.25922;-1.22583;-7.11557;3
MAGN;10.674;320.578;34.44000;-24.72000;-9.48000;3
GYRO;10.679;320.587;0.43371;1.91201;0.02627;3
AHRS;10.679;320.587;0.1135;116.4714;-140.7552;0.80102;0.28503;-0.49557;13
PRES;10.682;320.591;1014.4182;0
LIGH;10.688;320.597;401.0;0
ACCE;10.689;320.598;-7.22091;-1.53229;-6.90488;3
MAGN;10.690;320.598;35.28000;-24.24000;-7.86000;3
GYRO;10.698;320.607;0.37354;2.46698;-0.36133;3
AHRS;10.699;320.607;-0.5736;119.1955;-140.8094;0.81168;0.29164;-0.47820;-36
LIGH;10.708;320.617;424.0;0
ACCE;10.709;320.617;-7.50822;-1.70467;-6.71334;3
MAGN;10.709;320.617;35.88000;-23.76000;-6.36000;3
GYRO;10.719;320.627;0.00764;2.57663;-0.62705;3
AHRS;10.720;320.627;-0.9061;122.0956;-140.5226;0.82229;0.29912;-0.45796;72
PRES;10.722;320.631;1014.4184;0
LIGH;10.728;320.637;424.0;0
ACCE;10.729;320.637;-6.91445;-2.15478;-6.72292;3
MAGN;10.729;320.637;36.42000;-23.16000;-4.62000;3
GYRO;10.739;320.647;-0.42913;2.65940;-0.57574;3
AHRS;10.740;320.647;-1.3215;125.2799;-140.0680;0.83289;0.30823;-0.43543;0
LIGH;10.748;320.657;448.0;0
ACCE;10.749;320.657;-5.96635;-2.26970;-6.90488;3
MAGN;10.750;320.657;36.96000;-22.62000;-2.58000;3
GYRO;10.759;320.667;-0.21747;2.81181;-0.51435;3
AHRS;10.760;320.667;-2.1892;128.2876;-139.7082;0.84181;0.31770;-0.41528;-73
PRES;10.762;320.671;1014.4459;0
LIGH;10.768;320.677;448.0;0
ACCE;10.769;320.677;-5.45878;-2.53785;-6.92403;3
MAGN;10.770;320.677;37.56000;-22.02000;-0.66000;3
GYRO;10.779;320.687;0.46701;3.04150;-0.69578;3
AHRS;10.780;320.687;-3.4388;131.4421;-139.2308;0.84979;0.32893;-0.39478;14
LIGH;10.788;320.697;474.0;0
ACCE;10.789;320.698;-5.56412;-2.31759;-7.81467;3
MAGN;10.790;320.698;37.92000;-21.24000;1.26000;3
GYRO;10.799;320.707;0.93921;3.04547;-1.39980;3
AHRS;10.799;320.707;-5.0852;134.6631;-138.3246;0.85546;0.34390;-0.37440;97
PRES;10.802;320.711;1014.2808;0
LIGH;10.808;320.717;474.0;0
ACCE;10.809;320.718;-5.45878;-1.50356;-8.75320;3
MAGN;10.810;320.718;38.04000;-20.52000;3.30000;3
GYRO;10.819;320.727;0.83933;3.35029;-1.47921;3
AHRS;10.820;320.727;-6.4238;138.4062;-137.7841;0.86359;0.35469;-0.34958;95
LIGH;10.828;320.737;498.0;0
ACCE;10.829;320.738;-4.58729;-2.03028;-8.74362;3
MAGN;10.830;320.738;37.80000;-19.92000;5.34000;3
GYRO;10.839;320.747;0.53145;3.31455;-0.80665;3
AHRS;10.840;320.747;-7.6316;141.6989;-137.4487;0.87040;0.36236;-0.32783;-103
PRES;10.842;320.751;1014.4618;0
LIGH;10.848;320.757;498.0;0
ACCE;10.849;320.758;-3.93607;-2.79643;-8.59997;3
MAGN;10.850;320.758;37.50000;-19.32000;7.44000;3
GYRO;10.859;320.767;0.10537;3.24492;-0.53023;3
AHRS;10.860;320.767;-8.4307;145.3503;-136.4012;0.87584;0.37388;-0.30180;-55
LIGH;10.868;320.777;506.0;0
ACCE;10.869;320.778;-3.09331;-2.85389;-9.05008;3
MAGN;10.870;320.778;37.20000;-18.66000;9.54000;3
GYRO;10.879;320.787;-0.08430;3.45566;-0.61575;3
AHRS;10.880;320.787;-9.1043;149.3351;-135.5732;0.88208;0.38288;-0.27296;107
PRES;10.882;320.791;1014.4352;0
LIGH;10.888;320.797;506.0;0
ACCE;10.889;320.798;-2.42293;-2.96881;-9.15543;3
MAGN;10.890;320.798;36.66000;-18.12000;11.52000;3
GYRO;10.899;320.807;0.37690;3.63465;-0.87720;3
AHRS;10.900;320.807;-10.2409;153.1556;-134.9657;0.88701;0.39015;-0.24682;-17
LIGH;10.908;320.817;505.0;0
ACCE;10.909;320.818;-2.08774;-3.12204;-9.12670;3
MAGN;10.910;320.818;36.06000;-17.58000;13.56000;3
GYRO;10.919;320.828;0.65332;3.43276;-1.43126;3
AHRS;10.920;320.828;-11.1489;157.0306;-133.6306;-0.88896;-0.40177;0.21964;-52
PRES;10.922;320.831;1014.5139;0
LIGH;10.928;320.837;505.0;0
ACCE;10.931;320.840;-1.17795;-3.06458;-9.14585;3
MAGN;10.932;320.840;35.04000;-17.04000;15.78000;3
GYRO;10.939;320.847;0.43768;3.11419;-1.60841;3
AHRS;10.940;320.847;-11.8512;160.9693;-132.3644;-0.89053;-0.41176;0.19154;-46
LIGH;10.948;320.857;492.0;0
MAGN;10.950;320.859;34.02000;-16.38000;17.82000;3
GYRO;10.959;320.867;0.33414;2.76264;-1.45905;3
AHRS;10.960;320.867;-12.9542;164.5376;-131.0310;-0.88976;-0.42187;0.16797;124
PRES;10.962;320.871;1014.4507;0
LIGH;10.968;320.877;492.0;0
ACCE;10.970;320.879;-1.12049;-3.33273;-10.22803;3
MAGN;10.971;320.879;33.00000;-15.60000;19.92000;3
GYRO;10.979;320.887;0.66645;2.36649;-1.23792;3
AHRS;10.980;320.887;-14.1879;167.8813;-129.5745;-0.88724;-0.43215;0.14708;67
LIGH;10.988;320.897;475.0;0
ACCE;10.990;320.899;-0.67038;-3.23696;-10.54406;3
MAGN;10.991;320.899;31.86000;-14.82000;22.02000;3
GYRO;10.999;320.907;0.92638;2.15788;-1.04611;3
AHRS;11.002;320.907;-15.0615;170.8145;-128.1964;-0.88434;-0.44111;0.12847;122
PRES;11.004;320.911;1014.3990;0
LIGH;11.008;320.917;475.0;0
ACCE;11.011;320.920;0.01915;-2.71981;-11.08994;3
MAGN;11.013;320.920;30.54000;-14.04000;24.18000;3
GYRO;11.019;320.927;0.87751;2.43002;-1.05558;3
AHRS;11.021;320.927;-15.7986;173.7710;-126.8473;-0.88120;-0.44917;0.10953;-19
LIGH;11.028;320.937;454.0;0
ACCE;11.031;320.940;1.12049;-2.68151;-10.28549;3
MAGN;11.033;320.940;29.16000;-13.02000;26.34000;3
GYRO;11.039;320.947;0.73915;2.41811;-1.00762;3
AHRS;11.041;320.947;-16.4795;176.1503;-125.7996;-0.87833;-0.45488;0.09484;-99
PRES;11.043;320.951;1014.4861;0
LIGH;11.064;320.957;454.0;0
ACCE;11.066;320.960;1.84832;-2.90177;-10.09395;3
MAGN;11.068;320.960;27.72000;-12.12000;28.26000;3
GYRO;11.069;320.967;0.52565;2.49661;-1.15118;3
AHRS;11.070;320.967;-16.6434;179.1327;-124.4128;-0.87478;-0.46233;0.07411;65
LIGH;11.071;320.978;429.0;0
ACCE;11.071;320.980;2.25055;-2.75812;-9.74919;3
MAGN;11.072;320.980;26.16000;-11.10000;30.00000;3
GYRO;11.083;320.990;0.15852;2.44774;-1.10903;3
AHRS;11.085;320.990;-16.5063;-177.8464;-123.2116;-0.87172;-0.46815;0.05189;96
PRES;11.087;320.991;1014.4536;0
LIGH;11.088;320.997;429.0;0
ACCE;11.095;321.001;2.27928;-3.12204;-9.93115;3
MAGN;11.098;321.001;24.48000;-10.20000;31.68000;3
GYRO;11.100;321.007;-0.10843;2.39551;-1.11575;3
AHRS;11.101;321.007;-16.2904;-174.5966;-121.7784;-0.86715;-0.47522;0.02809;56
GNSS;11.102;1491377667.993;39.994067;-0.073664;126.628;0.000;48.0;0.0;13;9
GNSS;11.106;1491377667.993;39.994067;-0.073664;126.628;0.000;48.0;0.0;13;9
LIGH;11.113;321.016;403.0;0
ACCE;11.113;321.020;2.33674;-3.21781;-10.05565;3
MAGN;11.114;321.020;22.86000;-9.42000;33.36000;3
GYRO;11.118;321.027;-0.19426;2.17040;-1.11086;3
AHRS;11.119;321.027;-15.8214;-171.6779;-120.4338;-0.86235;-0.48203;0.00581;-59
PRES;11.122;321.031;1014.4173;0
LIGH;11.127;321.036;403.0;0
ACCE;11.131;321.040;2.81558;-2.94966;-9.90242;3
MAGN;11.135;321.040;21.24000;-8.70000;34.86000;3
GYRO;11.138;321.047;-0.26267;1.92484;-0.82864;3
AHRS;11.139;321.047;-15.2402;-169.1622;-119.5454;-0.85888;-0.48594;-0.01442;-36
LIGH;11.147;321.056;378.0;0
ACCE;11.152;321.061;3.77326;-2.48997;-9.54808;3
MAGN;11.152;321.061;19.56000;-7.98000;36.06000;3
GYRO;11.158;321.067;-0.31215;1.60810;-0.34819;3
AHRS;11.159;321.067;-14.6912;-167.2151;-118.9845;-0.85640;-0.48809;-0.03063;-62
PRES;11.161;321.071;1014.4995;0
SOUN;11.166;240.73;0.00735;51.30
LIGH;11.171;321.076;378.0;0
ACCE;11.171;321.081;4.69264;-2.20267;-9.74919;3
MAGN;11.172;321.081;17.82000;-7.38000;37.32000;3
GYRO;11.178;321.087;-0.35980;1.66736;0.14508;3
AHRS;11.179;321.087;-14.1239;-165.1239;-118.7507;-0.85492;-0.48760;-0.04845;32
LIGH;11.187;321.096;361.0;0
ACCE;11.192;321.101;5.42047;-2.18351;-9.73961;3
MAGN;11.194;321.101;16.08000;-6.84000;38.40000;3
GYRO;11.198;321.107;-0.32712;2.06167;0.40561;3
AHRS;11.200;321.107;-13.6147;-162.7508;-118.6561;-0.85345;-0.48551;-0.06829;62
PRES;11.202;321.111;1014.4439;0
LIGH;11.208;321.117;361.0;0
ACCE;11.212;321.121;5.13317;-2.88262;-9.35654;3
MAGN;11.213;321.121;14.10000;-6.30000;39.42000;3
GYRO;11.219;321.127;-0.29871;2.47156;-0.03757;3
AHRS;11.220;321.127;-12.9192;-160.0410;-118.2334;-0.84987;-0.48558;-0.09091;124
LIGH;11.228;321.137;337.0;0
ACCE;11.232;321.141;5.20021;-3.73495;-8.37971;3
MAGN;11.233;321.141;12.24000;-5.88000;40.02000;3
GYRO;11.239;321.147;-0.30207;2.18293;-1.22662;3
AHRS;11.240;321.147;-12.0440;-157.5097;-117.2343;-0.84335;-0.49047;-0.11198;-115
PRES;11.242;321.151;1014.4016;0
LIGH;11.248;321.157;337.0;0
ACCE;11.252;321.161;5.63116;-3.82115;-7.99663;3
MAGN;11.253;321.161;10.56000;-5.64000;40.68000;3
GYRO;11.258;321.167;-0.31429;1.59436;-2.31060;3
AHRS;11.260;321.167;-11.3421;-155.0501;-116.0088;-0.83532;-0.49671;-0.13118;-127
LIGH;11.268;321.177;302.0;0
ACCE;11.272;321.181;6.25365;-2.92093;-8.50420;3
MAGN;11.273;321.181;8.94000;-5.70000;41.10000;3
GYRO;11.278;321.187;-0.55803;1.68293;-2.66582;3
AHRS;11.279;321.187;-10.5169;-152.0941;-114.6305;-0.82532;-0.50328;-0.15406;-68
PRES;11.282;321.191;1014.5275;0
LIGH;11.288;321.197;302.0;0
ACCE;11.292;321.201;6.96234;-1.99198;-8.74362;3
MAGN;11.293;321.201;7.26000;-5.76000;41.40000;3
GYRO;11.298;321.207;-1.05985;2.05831;-2.43094;3
AHRS;11.299;321.207;-9.2221;-149.3616;-113.0266;-0.81350;-0.51270;-0.17685;63
LIGH;11.308;321.217;266.0;0
ACCE;11.312;321.222;7.25922;-1.85790;-8.46590;3
MAGN;11.313;321.222;5.52000;-6.00000;41.52000;3
GYRO;11.318;321.227;-1.43217;2.18568;-2.24218;3
AHRS;11.319;321.227;-7.2550;-146.8139;-111.1492;-0.79914;-0.52580;-0.20081;-49
PRES;11.322;321.231;1014.4545;0
LIGH;11.328;321.237;266.0;0
ACCE;11.333;321.242;7.63272;-1.92494;-7.92960;3
MAGN;11.334;321.242;3.90000;-6.24000;41.70000;3
GYRO;11.338;321.247;-1.45203;2.08122;-2.21744;3
AHRS;11.339;321.247;-4.9115;-144.2083;-109.4919;-0.78398;-0.53802;-0.22717;-113
LIGH;11.348;321.257;226.0;0
ACCE;11.353;321.262;8.11156;-1.56102;-7.90087;3
MAGN;11.354;321.262;2.28000;-6.72000;41.76000;3
GYRO;11.358;321.267;-1.34910;2.27608;-2.21042;3
AHRS;11.359;321.267;-2.5372;-141.2667;-108.3221;-0.76891;-0.54629;-0.25653;-124
PRES;11.362;321.271;1014.5431;0
LIGH;11.368;321.277;226.0;0
ACCE;11.373;321.282;8.61913;-0.86191;-7.99663;3
GYRO;11.378;321.287;-1.41782;2.70369;-2.23393;3
AHRS;11.379;321.287;-0.1613;-138.1993;-107.4642;-0.75351;-0.55223;-0.28685;-100
LIGH;11.388;321.297;184.0;0
ACCE;11.393;321.302;8.60955;-0.34477;-7.57525;3
MAGN;11.394;321.302;-0.72000;-8.16000;41.58000;3
GYRO;11.398;321.307;-1.70034;2.83655;-2.41536;3
AHRS;11.399;321.307;2.4182;-135.3260;-106.7097;-0.73719;-0.55838;-0.31652;-76
PRES;11.402;321.311;1014.4221;0
LIGH;11.408;321.317;184.0;0
ACCE;11.413;321.322;8.70532;0.16281;-6.92403;3
MAGN;11.414;321.322;-2.10000;-9.12000;41.28000;3
GYRO;11.419;321.327;-2.13589;2.81456;-2.59618;3
AHRS;11.419;321.327;5.3050;-132.4164;-106.1611;-0.71954;-0.56398;-0.34761;-21
LIGH;11.428;321.337;142.0;0
ACCE;11.433;321.342;9.69173;1.82917;-6.33027;3
MAGN;11.434;321.342;-3.60000;-10.08000;40.86000;3
GYRO;11.439;321.347;-2.43308;3.05708;-2.21591;3
AHRS;11.440;321.347;7.9451;-128.9990;-106.2571;-0.70242;-0.56413;-0.38110;120
PRES;11.442;321.351;1014.3935;0
LIGH;11.448;321.357;142.0;0
ACCE;11.453;321.362;9.90242;2.01113;-6.25365;3
MAGN;11.454;321.362;-5.10000;-11.46000;40.14000;3
GYRO;11.459;321.367;-2.66123;3.76660;-1.29442;3
AHRS;11.459;321.367;10.4222;-124.9832;-107.0597;-0.68537;-0.55876;-0.41778;63
LIGH;11.468;321.377;128.0;0
ACCE;11.474;321.383;8.97347;1.53229;-5.50666;3
MAGN;11.474;321.383;-6.66000;-12.84000;39.42000;3
GYRO;11.478;321.387;-2.76691;4.55736;-0.55375;3
AHRS;11.479;321.387;13.0422;-120.3727;-108.1866;-0.66511;-0.55129;-0.45789;13
PRES;11.482;321.391;1014.4276;0
LIGH;11.488;321.397;128.0;0
ACCE;11.494;321.403;8.46590;2.54743;-2.86347;3
MAGN;11.495;321.403;-8.16000;-14.22000;38.16000;3
GYRO;11.498;321.407;-2.56533;4.43549;-0.75472;3
AHRS;11.499;321.407;15.4298;-116.2415;-109.3260;-0.64544;-0.54453;-0.49286;-29
LIGH;11.508;321.417;154.0;0
ACCE;11.514;321.423;7.67102;1.48441;-2.29843;3
MAGN;11.515;321.423;-9.60000;-15.78000;36.96000;3
GYRO;11.518;321.427;-2.32556;3.66825;-1.27029;3
AHRS;11.520;321.427;17.1964;-112.2018;-110.9130;-0.62872;-0.53404;-0.52460;12
PRES;11.522;321.431;1014.4318;0
LIGH;11.528;321.437;154.0;0
ACCE;11.534;321.443;7.25922;2.23140;-0.58419;3
MAGN;11.535;321.443;-10.86000;-17.52000;35.40000;3
GYRO;11.538;321.447;-2.20156;3.26110;-1.69851;3
AHRS;11.539;321.447;19.3743;-107.2899;-112.8207;-0.60613;-0.52230;-0.56174;95
LIGH;11.548;321.457;281.0;0
ACCE;11.554;321.463;7.35499;3.08373;0.25857;3
MAGN;11.555;321.463;-12.18000;-19.20000;33.96000;3
GYRO;11.558;321.467;-1.75899;2.73668;-1.62673;3
AHRS;11.559;321.467;20.8241;-103.6107;-114.3161;-0.58883;-0.51309;-0.58798;-79
PRES;11.562;321.471;1014.3827;0
LIGH;11.568;321.477;281.0;0
ACCE;11.574;321.483;7.64229;4.13718;0.53630;3
MAGN;11.575;321.483;-13.50000;-20.94000;32.22000;3
GYRO;11.578;321.487;-1.57664;2.78677;-1.26235;3
AHRS;11.579;321.487;22.6304;-99.1608;-116.2288;-0.56667;-0.50235;-0.61875;-75
LIGH;11.588;321.497;444.0;0
ACCE;11.594;321.503;7.60398;4.67348;1.06303;3
MAGN;11.596;321.503;-14.82000;-22.56000;30.54000;3
GYRO;11.598;321.507;-1.26327;2.85274;-0.94745;3
AHRS;11.599;321.507;24.4160;-95.2979;-117.5847;-0.54398;-0.49610;-0.64413;42
PRES;11.602;321.511;1014.4679;0
LIGH;11.608;321.517;444.0;0
ACCE;11.614;321.523;7.25922;4.64475;1.79086;3
MAGN;11.615;321.523;-15.90000;-24.24000;28.74000;3
GYRO;11.619;321.527;-1.04183;2.91230;-0.43035;3
AHRS;11.620;321.527;25.7602;-91.4203;-118.8967;-0.52181;-0.48875;-0.66732;78
LIGH;11.628;321.537;715.0;0
ACCE;11.634;321.543;6.90488;4.66391;2.40378;3
MAGN;11.635;321.543;-16.92000;-25.80000;26.94000;3
GYRO;11.639;321.547;-0.73609;2.88970;-0.51191;3
AHRS;11.640;321.547;27.4718;-87.6962;-119.7772;-0.49622;-0.48573;-0.68854;-48
PRES;11.642;321.551;1014.5164;0
LIGH;11.648;321.557;715.0;0
ACCE;11.656;321.565;6.85699;5.05655;2.84431;3
MAGN;11.658;321.565;-17.76000;-27.42000;24.90000;3
GYRO;11.659;321.567;-0.64080;2.91535;-0.79046;3
AHRS;11.661;321.567;28.7656;-83.6422;-120.8950;-0.47058;-0.47961;-0.70965;62
LIGH;11.668;321.577;1203.0;0
SOUN;11.672;620.89;0.01895;59.53
ACCE;11.681;321.584;6.79953;5.21936;3.47638;3
MAGN;11.683;321.584;-18.54000;-28.86000;22.98000;3
GYRO;11.684;321.587;-0.62827;3.01859;-0.80604;3
AHRS;11.685;321.587;29.8177;-79.5040;-121.8860;-0.44409;-0.47303;-0.72934;16
PRES;11.690;321.591;1014.4598;0
LIGH;11.691;321.597;1203.0;0
WIFI;11.692;321.564;WAP129;20:17:FF:FF:F1:29;-68
WIFI;11.692;321.565;WAP130;20:17:FF:FF:F1:30;-67
WIFI;11.692;321.564;WAP114;20:17:FF:FF:F1:14;-76
WIFI;11.692;321.565;WAP123;20:17:FF:FF:F1:23;-63
WIFI;11.692;321.565;WAP267;20:17:FF:FF:F2:67;-83
WIFI;11.692;321.564;WAP122;20:17:FF:FF:F1:22;-67
WIFI;11.692;321.565;WAP108;20:17:FF:FF:F1:08;-77
WIFI;11.692;321.565;WAP312;20:17:FF:FF:F3:12;-82
WIFI;11.692;321.565;WAP315;20:17:FF:FF:F3:15;-89
WIFI;11.692;321.565;WAP111;20:17:FF:FF:F1:11;-90
WIFI;11.692;321.565;WAP181;20:17:FF:FF:F1:81;-84
WIFI;11.692;321.564;WAP015;20:17:FF:FF:F0:15;-83
WIFI;11.692;321.565;WAP012;20:17:FF:FF:F0:12;-81
WIFI;11.692;321.565;WAP281;20:17:FF:FF:F2:81;-88
WIFI;11.692;321.564;WAP211;20:17:FF:FF:F2:11;-86
WIFI;11.692;321.565;WAP067;20:17:FF:FF:F0:67;-81
WIFI;11.692;321.564;WAP318;20:17:FF:FF:F3:18;-77
WIFI;11.692;321.565;WAP165;20:17:FF:FF:F1:65;-89
WIFI;11.692;321.565;WAP070;20:17:FF:FF:F0:70;-93
WIFI;11.692;321.565;WAP159;20:17:FF:FF:F1:59;-88
ACCE;11.722;321.604;6.71334;5.60243;3.88818;3
MAGN;11.723;321.604;-19.32000;-30.18000;20.82000;3
GYRO;11.724;321.607;-0.58277;2.96881;-0.74984;3
AHRS;11.725;321.607;31.1579;-75.5070;-122.8555;-0.41639;-0.46855;-0.74750;91
LIGH;11.727;321.617;1884.0;0
ACCE;11.728;321.624;6.63673;5.88974;3.99353;3
MAGN;11.729;321.624;-20.04000;-31.44000;18.78000;3
GYRO;11.730;321.627;-0.54642;2.87687;-0.70463;3
AHRS;11.731;321.627;32.4176;-71.2969;-123.9989;-0.38764;-0.46302;-0.76534;0
PRES;11.732;321.631;1014.5092;0
LIGH;11.734;321.637;1884.0;0
ACCE;11.750;321.646;6.11000;5.57370;3.64876;3
MAGN;11.755;321.646;-20.76000;-32.52000;16.68000;3
GYRO;11.757;321.647;-0.46426;2.94345;-0.70219;3
AHRS;11.758;321.647;33.6849;-66.9720;-125.1392;-0.35738;-0.45775;-0.78214;4
LIGH;11.759;321.657;2654.0;0
GYRO;11.760;321.667;-0.37232;3.16947;-0.69089;3
AHRS;11.760;321.667;34.8983;-62.6904;-126.2549;-0.32691;-0.45275;-0.79727;125
ACCE;11.761;321.668;5.58328;5.29597;4.13718;3
MAGN;11.761;321.668;-21.06000;-33.48000;14.64000;3
PRES;11.762;321.671;1014.4499;0
LIGH;11.767;321.676;2654.0;0
ACCE;11.777;321.686;4.93206;5.03740;4.95121;3
MAGN;11.777;321.686;-21.36000;-34.32000;12.42000;3
GYRO;11.778;321.687;-0.60842;3.22598;-0.51832;3
AHRS;11.779;321.687;35.7016;-58.5504;-127.6005;-0.29959;-0.44542;-0.81116;21
LIGH;11.787;321.696;3496.0;0
ACCE;11.797;321.706;4.24253;4.89375;6.15789;3
GYRO;11.798;321.707;-1.38239;3.02989;-0.47434;3
AHRS;11.799;321.707;36.1895;-54.4519;-129.2893;-0.27471;-0.43580;-0.82466;79
PRES;11.802;321.711;1014.4830;0
LIGH;11.807;321.717;3496.0;0
ACCE;11.817;321.726;3.36146;4.58729;7.35499;3
MAGN;11.818;321.726;-21.30000;-35.76000;8.28000;3
GYRO;11.819;321.727;-1.81183;2.47584;-0.69119;3
AHRS;11.819;321.727;36.3940;-49.8588;-131.4749;-0.24869;-0.42272;-0.83947;44
LIGH;11.827;321.737;4199.0;0
ACCE;11.837;321.746;3.15077;4.51068;8.09240;3
MAGN;11.838;321.746;-21.00000;-36.18000;6.24000;3
GYRO;11.839;321.747;-1.66949;1.61818;-0.99510;3
AHRS;11.839;321.747;36.2883;-45.5740;-133.8587;-0.22611;-0.40837;-0.85330;-38
PRES;11.842;321.751;1014.5402;0
LIGH;11.848;321.757;4199.0;0
ACCE;11.857;321.766;3.25611;4.61602;7.99663;3
MAGN;11.859;321.766;-20.88000;-36.66000;4.38000;3
GYRO;11.860;321.767;-1.26846;0.87873;-0.86621;3
AHRS;11.861;321.767;35.6144;-41.4059;-136.4277;-0.20637;-0.39056;-0.86712;94
LIGH;11.868;321.777;4531.0;0
ACCE;11.878;321.787;3.17950;4.57771;7.43160;3
MAGN;11.879;321.787;-20.58000;-37.14000;2.46000;3
GYRO;11.879;321.787;-0.82497;0.97433;-0.40653;3
AHRS;11.880;321.787;34.8806;-37.4540;-138.6842;-0.18647;-0.37365;-0.87938;-86
PRES;11.882;321.791;1014.5598;0
LIGH;11.888;321.797;4531.0;0
ACCE;11.898;321.807;2.94966;4.64475;7.39329;3
MAGN;11.900;321.807;-20.28000;-37.20000;0.78000;3
GYRO;11.901;321.807;-0.84605;1.55557;-0.10201;3
AHRS;11.902;321.807;34.0652;-34.0416;-140.8166;-0.16976;-0.35772;-0.89008;-98
LIGH;11.908;321.817;4660.0;0
ACCE;11.918;321.827;2.57616;4.50110;7.73806;3
MAGN;11.919;321.827;-19.80000;-37.38000;-1.02000;3
GYRO;11.920;321.827;-1.23150;1.79594;-0.12553;3
AHRS;11.921;321.827;33.2450;-31.2837;-142.5892;-0.15637;-0.34378;-0.89872;96
PRES;11.923;321.831;1014.5034;0
LIGH;11.928;321.837;4660.0;0
ACCE;11.939;321.847;2.26970;4.17549;8.14029;3
MAGN;11.940;321.847;-19.26000;-37.56000;-2.94000;3
GYRO;11.941;321.847;-1.59955;1.53938;-0.51007;3
AHRS;11.942;321.847;32.4407;-28.5068;-144.3282;-0.14212;-0.33013;-0.90697;-34
LIGH;11.948;321.857;4706.0;0
ACCE;11.959;321.867;2.42293;4.12760;8.16902;3
MAGN;11.960;321.867;-18.72000;-37.68000;-4.68000;3
GYRO;11.961;321.868;-1.95599;1.41690;-1.05008;3
AHRS;11.962;321.868;31.2415;-25.1091;-146.4371;-0.12454;-0.31208;-0.91690;57
PRES;11.965;321.871;1014.4717;0
LIGH;11.968;321.877;4706.0;0
GYRO;11.979;321.887;-2.31548;1.29290;-1.16217;3
AHRS;11.980;321.887;29.4626;-22.0647;-148.5449;-0.11049;-0.29041;-0.92691;68
ACCE;11.982;321.888;2.39420;3.19865;7.83383;3
LIGH;11.988;321.897;4550.0;0
GYRO;11.999;321.907;-2.60259;1.28251;-1.08856;3
AHRS;12.000;321.907;27.5093;-19.1542;-150.9122;-0.09755;-0.26752;-0.93703;-113
ACCE;12.002;321.908;2.31759;2.59531;7.91044;3
MAGN;12.003;321.908;-17.40000;-37.74000;-8.52000;3
PRES;12.004;321.911;1014.5397;0
LIGH;12.008;321.917;4550.0;0
GYRO;12.019;321.927;-2.19789;1.23242;-1.12094;3
AHRS;12.020;321.927;26.1387;-16.8095;-153.0276;-0.08628;-0.25074;-0.94477;16
ACCE;12.022;321.928;2.02071;1.98240;8.56167;3
MAGN;12.023;321.928;-16.50000;-37.80000;-10.32000;3
LIGH;12.028;321.937;4235.0;0
GYRO;12.039;321.947;-2.14261;1.35276;-1.32069;3
AHRS;12.043;321.947;23.9504;-14.5432;-155.2589;-0.07685;-0.22757;-0.95347;52
ACCE;12.044;321.948;1.45567;1.70467;8.29351;3
MAGN;12.045;321.948;-15.54000;-37.62000;-12.06000;3
PRES;12.046;321.951;1014.4067;0
LIGH;12.064;321.957;4235.0;0
GYRO;12.065;321.967;-2.14902;1.06474;-1.50395;3
AHRS;12.067;321.967;21.8850;-12.9682;-157.3554;-0.07169;-0.20671;-0.96076;31
ACCE;12.069;321.970;0.92895;1.39821;8.70532;3
MAGN;12.070;321.970;-14.40000;-37.44000;-13.80000;3
LIGH;12.072;321.977;3828.0;0
GYRO;12.079;321.987;-1.94683;0.68814;-1.63193;3
AHRS;12.085;321.987;19.9042;-11.3842;-159.4831;-0.06550;-0.18662;-0.96748;8
ACCE;12.087;321.991;0.47884;1.13964;8.66701;3
MAGN;12.088;321.991;-13.50000;-37.08000;-15.66000;3
PRES;12.090;321.991;1014.4353;0
LIGH;12.091;321.997;3828.0;0
GNSS;12.094;1491377668.996;39.994067;-0.073664;128.094;0.000;12.0;0.0;13;9
GYRO;12.104;322.007;-1.83657;0.37202;-1.93797;3
AHRS;12.106;322.007;17.9226;-9.9080;-161.9692;-0.05993;-0.16663;-0.97405;97
ACCE;12.107;322.009;0.65122;0.46926;9.38527;3
MAGN;12.110;322.009;-12.36000;-36.60000;-17.28000;3
LIGH;12.112;322.017;3385.0;0
GNSS;12.116;1491377668.996;39.994067;-0.073664;128.094;0.000;12.0;0.0;12;9
GYRO;12.121;322.027;-1.81855;0.14172;-2.06014;3
AHRS;12.122;322.027;15.9683;-8.7300;-164.3090;-0.05576;-0.14749;-0.97963;6
ACCE;12.124;322.029;0.83318;0.18196;9.40442;3
MAGN;12.125;322.029;-11.40000;-36.12000;-18.90000;3
PRES;12.126;322.031;1014.4624;0
LIGH;12.128;322.037;3385.0;0
GYRO;12.139;322.047;-1.81458;0.22969;-2.04090;3
AHRS;12.140;322.047;14.1111;-7.4851;-166.7218;-0.05017;-0.12924;-0.98460;2
ACCE;12.142;322.049;0.67995;0.12450;8.85855;3
MAGN;12.143;322.049;-10.08000;-35.70000;-20.34000;3
LIGH;12.148;322.057;2936.0;0
GYRO;12.159;322.067;-1.92911;0.79382;-1.88849;3
AHRS;12.160;322.067;11.8761;-6.1659;-169.0900;-0.04343;-0.10792;-0.98923;82
ACCE;12.162;322.069;0.41180;-0.49799;8.98304;3
MAGN;12.163;322.069;-8.94000;-35.10000;-21.84000;3
PRES;12.164;322.071;1014.4229;0
LIGH;12.168;322.077;2936.0;0
SOUN;12.173;1749.81;0.05340;68.53
GYRO;12.179;322.087;-2.21775;0.96364;-2.09771;3
AHRS;12.180;322.087;9.4749;-5.3522;-171.7925;-0.04051;-0.08562;-0.99322;-62
ACCE;12.181;322.089;0.22027;-0.89064;9.09797;3
MAGN;12.182;322.089;-7.62000;-34.20000;-23.40000;3
LIGH;12.188;322.097;2423.0;0
GYRO;12.199;322.107;-2.54517;0.77641;-2.33351;3
AHRS;12.200;322.107;6.9878;-4.4807;-174.2545;-0.03592;-0.06277;-0.99624;-52
ACCE;12.202;322.109;0.13408;-1.30245;9.20331;3
MAGN;12.203;322.109;-6.12000;-33.18000;-24.90000;3
PRES;12.204;322.111;1014.4356;0
LIGH;12.208;322.117;2423.0;0
GYRO;12.219;322.127;-2.61847;0.51374;-2.33351;3
AHRS;12.220;322.127;4.3212;-3.6085;-176.6182;-0.03034;-0.03859;-0.99839;61
ACCE;12.222;322.129;0.15323;-1.79086;8.94474;3
MAGN;12.222;322.129;-4.68000;-32.22000;-26.46000;3
LIGH;12.228;322.137;1962.0;0
GYRO;12.239;322.147;-2.45995;0.29627;-2.03113;3
AHRS;12.240;322.147;1.5528;-3.0056;-178.8428;-0.02609;-0.01381;-0.99952;2
ACCE;12.242;322.150;0.12450;-2.12605;8.89685;3
MAGN;12.243;322.150;-3.24000;-30.96000;-27.90000;3
PRES;12.244;322.151;1014.3870;0
LIGH;12.248;322.157;1962.0;0
GYRO;12.259;322.167;-2.08122;0.33750;-1.83473;3
AHRS;12.260;322.167;-1.0133;-2.4924;178.8530;0.02166;-0.00906;0.99968;-112
ACCE;12.261;322.169;0.07661;-2.36547;8.85855;3
MAGN;12.262;322.169;-1.74000;-29.64000;-29.28000;3
LIGH;12.268;322.177;1609.0;0
GYRO;12.279;322.187;-1.90620;0.48106;-1.90315;3
AHRS;12.280;322.187;-3.6407;-2.2326;176.5688;0.01851;-0.03233;0.99888;-25
ACCE;12.282;322.190;0.08619;-2.65278;8.81066;3
MAGN;12.282;322.190;-0.42000;-28.32000;-30.66000;3
PRES;12.284;322.191;1014.4822;0
LIGH;12.288;322.197;1609.0;0
GYRO;12.299;322.207;-2.03357;0.45204;-2.06595;3
AHRS;12.300;322.207;-6.1761;-2.1982;174.3952;0.01650;-0.05473;0.99722;-108
ACCE;12.302;322.210;-0.08619;-3.05500;8.64786;3
MAGN;12.303;322.210;1.20000;-26.76000;-31.86000;3
LIGH;12.308;322.217;1270.0;0
GYRO;12.319;322.227;-2.20034;0.40959;-2.33870;3
AHRS;12.320;322.227;-8.5266;-2.1025;172.0296;0.01309;-0.07542;0.99475;118
MAGN;12.322;322.230;2.52000;-25.08000;-32.88000;3
PRES;12.323;322.231;1014.4378;0
LIGH;12.328;322.237;1270.0;0
GYRO;12.339;322.247;-2.35641;0.14172;-2.49019;3
AHRS;12.340;322.247;-10.9747;-2.4189;169.6014;0.01226;-0.09712;0.99128;-38
ACCE;12.342;322.250;0.14365;-3.92649;7.99663;3
MAGN;12.342;322.250;3.78000;-23.16000;-33.84000;3
LIGH;12.349;322.257;932.0;0
GYRO;12.359;322.267;-2.25593;-0.10476;-2.45995;3
AHRS;12.360;322.267;-13.3267;-2.7784;167.0712;0.01087;-0.11797;0.98696;-56
ACCE;12.363;322.270;0.59376;-4.49152;7.88171;3
MAGN;12.365;322.270;4.92000;-21.48000;-34.86000;3
PRES;12.367;322.271;1014.3655;0
LIGH;12.368;322.277;932.0;0
GYRO;12.379;322.287;-1.86467;-0.01252;-2.45201;3
AHRS;12.385;322.287;-15.3190;-3.1592;164.3621;0.00894;-0.13571;0.98199;24
ACCE;12.387;322.291;0.98641;-4.52983;7.65187;3
MAGN;12.388;322.291;6.00000;-19.50000;-35.82000;3
LIGH;12.390;322.297;751.0;0
GYRO;12.399;322.307;-1.68354;0.24435;-2.52257;3
AHRS;12.402;322.307;-17.6758;-3.8287;161.4346;0.00781;-0.15687;0.97547;76
ACCE;12.404;322.310;1.23541;-4.66391;7.46033;3
MAGN;12.405;322.310;7.20000;-17.52000;-36.54000;3
PRES;12.406;322.311;1014.4108;0
LIGH;12.408;322.317;751.0;0
GYRO;12.419;322.327;-1.77243;0.31521;-2.37230;3
AHRS;12.421;322.327;-19.9611;-4.7739;158.6380;0.00821;-0.17777;0.96830;-6
ACCE;12.423;322.331;1.49398;-5.19063;7.29753;3
MAGN;12.424;322.331;8.28000;-15.54000;-37.32000;3
LIGH;12.428;322.337;713.0;0
GYRO;12.439;322.347;-1.94164;0.26542;-2.14872;3
AHRS;12.440;322.347;-22.0417;-5.7795;155.7289;0.00824;-0.19706;0.96043;94
ACCE;12.442;322.350;1.65679;-5.67905;7.30710;3
MAGN;12.443;322.350;9.24000;-13.50000;-37.86000;3
PRES;12.444;322.351;1014.4050;0
LIGH;12.448;322.357;713.0;0
GYRO;12.459;322.367;-2.03785;0.28008;-2.13039;3
AHRS;12.460;322.367;-24.0611;-6.8104;152.6373;0.00723;-0.21590;0.95154;-108
ACCE;12.462;322.371;2.22182;-5.93762;7.16345;3
MAGN;12.463;322.371;10.02000;-11.34000;-38.52000;3
LIGH;12.468;322.377;787.0;0
GYRO;12.478;322.387;-2.04548;0.03085;-2.17285;3
AHRS;12.479;322.387;-26.2122;-8.3069;149.5929;0.00876;-0.23674;0.94170;-71
ACCE;12.482;322.391;2.37505;-5.95677;7.09641;3
MAGN;12.483;322.391;10.68000;-9.06000;-38.94000;3
PRES;12.484;322.391;1014.4125;0
LIGH;12.488;322.397;787.0;0
GYRO;12.498;322.407;-1.78037;-0.10110;-2.09924;3
AHRS;12.500;322.407;-28.1551;-9.6661;146.6684;0.00878;-0.25563;0.93180;39
ACCE;12.502;322.411;2.40378;-6.03339;6.85699;3
MAGN;12.503;322.411;11.28000;-6.84000;-39.18000;3
LIGH;12.508;322.417;791.0;0
GYRO;12.519;322.427;-1.63651;0.11393;-1.94041;3
AHRS;12.519;322.427;-30.1396;-11.1767;143.5544;0.00840;-0.27519;0.92074;36
PRES;12.522;322.431;1014.4146;0
ACCE;12.523;322.431;2.69108;-6.05254;6.56011;3
MAGN;12.524;322.431;11.64000;-4.62000;-39.42000;3
LIGH;12.528;322.437;791.0;0
GYRO;12.539;322.447;-1.67469;0.28833;-1.68660;3
AHRS;12.539;322.447;-31.9006;-12.7979;140.5869;0.00880;-0.29323;0.90988;68
ACCE;12.542;322.451;3.11246;-5.84185;6.30154;3
MAGN;12.543;322.451;12.06000;-2.46000;-39.60000;3
LIGH;12.548;322.457;770.0;0
GYRO;12.559;322.467;-1.64689;0.36072;-1.32802;3
AHRS;12.560;322.467;-33.4412;-14.0743;137.9764;0.00715;-0.30862;0.89994;78
PRES;12.562;322.471;1014.4532;0
ACCE;12.563;322.471;3.30400;-6.08127;6.11000;3
MAGN;12.564;322.471;12.18000;-0.42000;-39.72000;3
LIGH;12.568;322.477;770.0;0
GYRO;12.579;322.487;-1.36620;0.28741;-1.20829;3
AHRS;12.580;322.487;-34.6838;-15.4446;135.3056;0.00633;-0.32195;0.89008;-96
ACCE;12.582;322.491;3.40934;-6.56011;6.12916;3
LIGH;12.588;322.497;739.0;0
GYRO;12.599;322.507;-1.02625;0.23243;-1.29595;3
AHRS;12.599;322.507;-35.7304;-16.8323;132.6465;0.00571;-0.33387;0.88031;8
PRES;12.602;322.511;1014.4428;0
ACCE;12.603;322.512;3.63919;-6.66546;5.98550;3
MAGN;12.604;322.512;12.60000;3.90000;-39.60000;3
LIGH;12.608;322.517;739.0;0
GYRO;12.619;322.527;-0.73487;0.19945;-1.30847;3
AHRS;12.620;322.527;-36.6017;-18.1805;130.2431;0.00564;-0.34439;0.87137;-91
ACCE;12.623;322.531;3.75411;-6.72292;5.88016;3
MAGN;12.624;322.531;12.54000;5.82000;-39.54000;3
LIGH;12.628;322.537;704.0;0
GYRO;12.639;322.547;-0.58704;0.27611;-1.35001;3
AHRS;12.640;322.547;-37.1946;-19.4615;127.8658;0.00578;-0.35275;0.86281;-52
PRES;12.642;322.551;1014.3641;0
ACCE;12.643;322.552;3.98395;-6.78038;5.84185;3
MAGN;12.644;322.552;12.48000;7.62000;-39.30000;3
LIGH;12.648;322.557;704.0;0
GYRO;12.659;322.567;-0.40439;0.36835;-1.47463;3
AHRS;12.660;322.567;-37.5564;-20.8457;125.2693;0.00659;-0.35990;0.85372;-42
ACCE;12.663;322.572;3.87861;-6.80911;5.78439;3
MAGN;12.664;322.572;12.30000;9.18000;-39.18000;3
LIGH;12.668;322.577;693.0;0
SOUN;12.674;960.81;0.02932;63.32
GYRO;12.679;322.587;-0.20159;0.25198;-1.81885;3
AHRS;12.680;322.587;-37.6391;-22.5633;122.3605;0.00974;-0.36644;0.84370;93
PRES;12.682;322.591;1014.4430;0
ACCE;12.683;322.592;3.84030;-6.41646;5.88016;3
LIGH;12.688;322.597;693.0;0
GYRO;12.699;322.607;-0.18204;0.19212;-2.19056;3
AHRS;12.700;322.607;-37.6446;-24.2909;119.1788;0.01209;-0.37282;0.83239;-3
ACCE;12.704;322.613;4.49152;-5.89931;5.83228;3
MAGN;12.705;322.613;12.24000;12.18000;-38.82000;3
LIGH;12.708;322.617;670.0;0
GYRO;12.719;322.627;-0.49786;0.08491;-2.24829;3
AHRS;12.720;322.627;-37.8098;-26.1602;115.9342;0.01411;-0.38110;0.82010;65
PRES;12.722;322.631;1014.4879;0
ACCE;12.724;322.633;4.83629;-5.43005;5.74608;3
MAGN;12.725;322.633;11.94000;13.62000;-38.46000;3
LIGH;12.728;322.637;670.0;0
GYRO;12.739;322.647;-0.85032;-0.05223;-1.89399;3
AHRS;12.740;322.647;-37.7898;-27.8830;112.9198;0.01634;-0.38791;0.80846;117
ACCE;12.745;322.654;4.72137;-5.54497;5.50666;3
MAGN;12.746;322.654;11.52000;15.06000;-38.16000;3
LIGH;12.748;322.657;642.0;0
GYRO;12.759;322.667;-1.06749;-0.03910;-1.81702;3
AHRS;12.760;322.667;-37.6384;-30.0781;109.0241;0.01913;-0.39624;0.79290;-60
PRES;12.762;322.671;1014.4359;0
ACCE;12.764;322.673;4.78840;-5.80354;5.38217;3
MAGN;12.765;322.673;11.10000;16.56000;-37.98000;3
LIGH;12.768;322.677;642.0;0
GYRO;12.779;322.687;-1.06077;0.03757;-2.11451;3
AHRS;12.780;322.687;-37.3150;-32.4268;104.9948;0.02285;-0.40475;0.77612;-35
ACCE;12.784;322.693;4.97994;-5.92804;5.21936;3
MAGN;12.785;322.693;10.56000;17.94000;-37.68000;3
LIGH;12.788;322.697;603.0;0
GYRO;12.799;322.707;-1.07421;0.16493;-2.55220;3
AHRS;12.801;322.707;-37.1662;-34.7331;100.8385;0.02426;-0.41469;0.75785;76
PRES;12.803;322.711;1014.4537;0
MAGN;12.805;322.714;10.02000;19.14000;-37.44000;3
LIGH;12.808;322.717;603.0;0
GYRO;12.819;322.727;-1.02809;0.10415;-2.93887;3
AHRS;12.821;322.727;-36.7766;-37.1962;96.5762;0.02699;-0.42456;0.73833;66
ACCE;12.824;322.733;5.77481;-5.84185;4.85544;3
MAGN;12.826;322.733;9.60000;20.28000;-37.20000;3
LIGH;12.828;322.737;576.0;0
GYRO;12.839;322.747;-0.87323;-0.09255;-3.22323;3
AHRS;12.840;322.747;-35.9882;-39.7384;92.1871;0.03142;-0.43349;0.71725;-123
PRES;12.844;322.751;1014.4640;0
ACCE;12.845;322.753;5.89931;-5.16190;4.64475;3
MAGN;12.846;322.753;8.82000;21.18000;-36.78000;3
LIGH;12.848;322.757;576.0;0
GYRO;12.859;322.767;-0.45479;-0.29230;-3.20277;3
AHRS;12.860;322.767;-34.8097;-41.9522;88.2522;0.03734;-0.43965;0.69720;-38
ACCE;12.864;322.773;6.16746;-4.57771;4.54898;3
MAGN;12.865;322.773;7.98000;21.96000;-36.66000;3
LIGH;12.868;322.777;555.0;0
GYRO;12.879;322.787;0.05925;-0.30696;-2.77333;3
AHRS;12.880;322.787;-33.3466;-43.9472;84.8650;0.04547;-0.44408;0.67864;105
PRES;12.882;322.791;1014.5287;0
ACCE;12.885;322.794;6.80911;-4.75010;4.29041;3
MAGN;12.887;322.794;7.14000;22.80000;-36.30000;3
LIGH;12.888;322.797;555.0;0
GYRO;12.899;322.807;0.09224;0.11179;-2.65513;3
AHRS;12.900;322.807;-31.5312;-45.6354;81.3014;0.05312;-0.44630;0.65782;67
ACCE;12.906;322.814;7.36456;-4.97994;4.63517;3
MAGN;12.907;322.814;6.18000;23.52000;-36.12000;3
LIGH;12.908;322.817;549.0;0
GYRO;12.919;322.827;-0.25443;0.61484;-2.83105;3
AHRS;12.921;322.827;-29.5588;-46.9085;78.1074;0.06074;-0.44630;0.63772;-127
PRES;12.923;322.831;1014.3906;0
ACCE;12.926;322.835;8.10198;-5.02782;4.62560;3
MAGN;12.927;322.835;5.28000;24.06000;-35.88000;3
LIGH;12.928;322.837;549.0;0
GYRO;12.939;322.847;-0.66035;0.82894;-2.96422;3
AHRS;12.940;322.847;-27.8331;-48.0262;75.1154;0.06662;-0.44705;0.61805;-65
ACCE;12.946;322.855;8.30309;-4.53941;4.69264;3
MAGN;12.947;322.855;4.20000;24.66000;-35.64000;3
LIGH;12.948;322.857;532.0;0
GYRO;12.959;322.867;-0.51313;0.85185;-3.13374;3
AHRS;12.960;322.867;-25.8526;-48.6835;72.2336;0.07215;-0.44466;0.59791;-70
PRES;12.962;322.871;1014.4388;0
ACCE;12.966;322.875;8.06367;-3.90734;4.84586;3
MAGN;12.967;322.875;3.06000;25.32000;-35.46000;3
LIGH;12.968;322.877;532.0;0
GYRO;12.979;322.887;0.21838;0.73212;-3.55585;3
AHRS;12.980;322.887;-23.3718;-49.3778;69.3149;0.08123;-0.44111;0.57557;-51
ACCE;12.986;322.895;7.99663;-2.87304;5.10444;3
MAGN;12.987;322.895;1.86000;25.68000;-35.10000;3
LIGH;12.988;322.897;524.0;0
GYRO;12.999;322.907;0.77519;0.69333;-3.60746;3
AHRS;13.000;322.907;-20.9811;-49.8041;66.6157;0.08934;-0.43671;0.55383;14
PRES;13.002;322.911;1014.4547;0
ACCE;13.006;322.915;8.30309;-1.26414;5.82270;3
MAGN;13.007;322.915;0.54000;26.04000;-34.92000;3
LIGH;13.008;322.917;524.0;0
GYRO;13.019;322.927;0.90622;0.47067;-2.98255;3
AHRS;13.019;322.927;-18.6056;-50.1586;64.4614;0.09924;-0.43193;0.53466;-108
ACCE;13.026;322.935;8.51378;-0.42138;6.18662;3
MAGN;13.027;322.935;-0.78000;26.28000;-34.80000;3
LIGH;13.028;322.937;530.0;0
GYRO;13.039;322.947;0.66798;0.18876;-2.48714;3
AHRS;13.040;322.947;-15.8112;-50.4192;62.3071;0.11176;-0.42542;0.51375;116
PRES;13.043;322.951;1014.5244;0
LIGH;13.057;322.957;530.0;0
ACCE;13.059;322.958;8.15944;-0.51715;6.00466;3
GYRO;13.060;322.968;0.35064;0.14997;-2.77791;3
AHRS;13.061;322.968;-12.4090;-50.4114;59.9751;0.12691;-0.41557;0.48944;-51
LIGH;13.068;322.977;518.0;0
ACCE;13.071;322.979;7.91044;-0.75657;5.79397;3
MAGN;13.072;322.979;-3.42000;26.52000;-34.62000;3
GYRO;13.079;322.987;0.30207;0.13836;-3.27210;3
AHRS;13.080;322.987;-9.1221;-50.4714;57.8584;0.14262;-0.40676;0.46585;8
PRES;13.083;322.991;1014.5565;0
LIGH;13.088;322.997;535.0;0
ACCE;13.091;323.000;8.01579;0.22984;5.43005;3
GYRO;13.102;323.007;0.61911;0.18692;-3.51186;3
AHRS;13.104;323.007;-6.0695;-50.3521;55.8286;0.15653;-0.39781;0.44299;22
GNSS;13.107;1491377669.999;39.994067;-0.073664;119.387;0.000;12.0;0.0;12;11
LIGH;13.115;323.017;542.0;0
MAGN;13.117;323.019;-5.94000;25.98000;-34.68000;3
GYRO;13.119;323.027;0.93829;0.24709;-3.62304;3
AHRS;13.121;323.027;-3.1297;-50.3373;53.4135;0.16898;-0.39088;0.41698;120
PRES;13.125;323.031;1014.4155;0
LIGH;13.128;323.037;542.0;0
ACCE;13.130;323.039;8.00621;0.90022;5.35344;3
GNSS;13.132;1491377669.999;39.994067;-0.073664;119.387;0.000;12.0;0.0;12;11
GYRO;13.144;323.047;0.99907;0.45326;-3.86097;3
AHRS;13.147;323.047;0.4010;-50.0166;50.9342;0.18464;-0.38031;0.38834;44
LIGH;13.151;323.056;511.0;0
ACCE;13.151;323.060;8.21690;2.66235;5.56412;3
MAGN;13.153;323.060;-8.58000;24.90000;-34.74000;3
GYRO;13.159;323.067;0.90316;0.66523;-4.08333;3
AHRS;13.159;323.067;3.8123;-49.5889;48.4712;0.19958;-0.36980;0.35972;116
PRES;13.161;323.071;1014.4548;0
LIGH;13.167;323.076;557.0;0
ACCE;13.171;323.080;8.10198;3.39977;5.82270;3
SOUN;13.175;632.04;0.01929;59.69
GYRO;13.178;323.087;0.69425;0.80359;-4.05004;3
AHRS;13.179;323.087;7.1705;-48.8414;46.0148;0.21368;-0.35755;0.33139;-47
LIGH;13.187;323.096;527.0;0
ACCE;13.192;323.101;7.65187;3.91691;6.07170;3
GYRO;13.198;323.107;0.48900;1.01373;-3.91198;3
AHRS;13.199;323.107;10.9732;-47.6692;43.3241;0.22976;-0.34155;0.30019;-89
PRES;13.201;323.111;1014.4434;0
LIGH;13.207;323.116;576.0;0
ACCE;13.211;323.120;6.94318;4.34787;6.01423;3
MAGN;13.211;323.120;-12.06000;22.38000;-34.86000;3
GYRO;13.218;323.127;0.19151;1.24800;-3.99689;3
AHRS;13.219;323.127;14.6179;-45.9744;40.1230;0.24288;-0.32368;0.26656;-78
LIGH;13.227;323.136;559.0;0
ACCE;13.231;323.141;6.22492;4.64475;6.15789;3
MAGN;13.232;323.141;-12.96000;21.36000;-34.92000;3
GYRO;13.238;323.147;-0.09163;1.36925;-4.22535;3
AHRS;13.239;323.147;17.9441;-43.7964;36.5630;0.25296;-0.30441;0.23226;-112
PRES;13.242;323.151;1014.3566;0
LIGH;13.248;323.157;592.0;0
ACCE;13.251;323.160;5.52582;5.00867;6.29196;3
MAGN;13.252;323.160;-13.86000;20.16000;-35.22000;3
GYRO;13.259;323.168;-0.22694;1.40927;-4.45015;3
AHRS;13.260;323.168;21.0849;-41.2690;32.5720;0.26151;-0.28454;0.19612;-17
LIGH;13.268;323.177;572.0;0
ACCE;13.272;323.181;4.83629;5.41090;6.49307;3
MAGN;13.273;323.181;-14.70000;19.02000;-35.58000;3
GYRO;13.278;323.187;-0.16585;1.30328;-4.38357;3
AHRS;13.279;323.187;23.8939;-38.4791;28.3131;0.26835;-0.26479;0.15977;112
PRES;13.282;323.191;1014.3607;0
LIGH;13.288;323.197;616.0;0
ACCE;13.292;323.201;4.37660;5.86101;6.68461;3
MAGN;13.293;323.201;-15.18000;17.76000;-35.94000;3
GYRO;13.298;323.207;-0.08033;1.15240;-4.04576;3
AHRS;13.299;323.207;26.3827;-35.4122;23.7681;0.27371;-0.24499;0.12308;3
LIGH;13.308;323.217;599.0;0
ACCE;13.312;323.221;3.74453;5.89931;6.77080;3
MAGN;13.313;323.221;-15.60000;16.56000;-36.48000;3
GYRO;13.319;323.227;-0.12645;1.07421;-3.74766;3
AHRS;13.320;323.227;28.5850;-32.0703;18.9406;0.27808;-0.22499;0.08598;16
PRES;13.322;323.231;1014.4146;0
LIGH;13.328;323.237;638.0;0
ACCE;13.333;323.242;3.13162;5.87058;6.90488;3
MAGN;13.334;323.242;-16.08000;15.48000;-36.90000;3
GYRO;13.339;323.247;-0.25015;1.18172;-3.74002;3
AHRS;13.340;323.247;30.5659;-28.4624;13.9810;0.28246;-0.20428;0.04948;-93
LIGH;13.348;323.257;618.0;0
ACCE;13.353;323.262;2.42293;5.84185;6.80911;3
MAGN;13.354;323.262;-16.32000;14.16000;-37.20000;3
GYRO;13.358;323.267;-0.41508;1.31153;-3.79897;3
AHRS;13.359;323.267;32.0227;-24.7813;9.0145;0.28478;-0.18444;0.01477;-23
PRES;13.362;323.271;1014.3568;0
LIGH;13.368;323.277;653.0;0
ACCE;13.373;323.282;1.57060;5.67905;6.67503;3
MAGN;13.374;323.282;-16.44000;12.84000;-37.50000;3
GYRO;13.378;323.287;-0.54672;1.33077;-4.00392;3
AHRS;13.379;323.287;33.1064;-20.8163;3.6337;0.28557;-0.16420;-0.02155;34
LIGH;13.388;323.297;621.0;0
ACCE;13.393;323.302;0.83318;5.73651;6.65588;3
MAGN;13.394;323.302;-16.26000;11.46000;-37.92000;3
GYRO;13.398;323.307;-0.53726;1.27976;-4.27972;3
AHRS;13.400;323.307;33.9471;-16.5379;-2.0670;0.28637;-0.14274;-0.05905;-34
PRES;13.402;323.311;1014.4268;0
LIGH;13.408;323.317;693.0;0
ACCE;13.413;323.322;0.34477;5.81312;6.73250;3
MAGN;13.415;323.322;-16.08000;10.26000;-38.28000;3
GYRO;13.419;323.327;-0.31429;1.19394;-4.29957;3
AHRS;13.419;323.327;34.5601;-12.1529;-7.8332;0.28778;-0.12102;-0.09622;81
LIGH;13.428;323.337;664.0;0
ACCE;13.433;323.342;-0.26815;5.97593;6.79953;3
MAGN;13.434;323.342;-15.90000;9.00000;-38.64000;3
GYRO;13.439;323.347;0.11240;1.05558;-4.25773;3
AHRS;13.439;323.347;35.1931;-7.5941;-13.9394;0.29176;-0.09926;-0.13528;-111
PRES;13.442;323.351;1014.5303;0
LIGH;13.448;323.357;764.0;0
MAGN;13.453;323.362;-15.42000;7.80000;-39.06000;3
GYRO;13.458;323.367;0.42822;0.81001;-3.97093;3
AHRS;13.460;323.367;35.5901;-3.4257;-19.7323;0.29608;-0.08038;-0.17208;-109
LIGH;13.468;323.377;739.0;0
ACCE;13.473;323.382;-1.62806;6.05254;6.70376;3
MAGN;13.474;323.382;-14.94000;6.54000;-39.54000;3
GYRO;13.479;323.387;0.54581;0.60567;-3.57173;3
AHRS;13.479;323.387;35.9386;0.5896;-25.3203;0.30208;-0.06284;-0.20693;-92
PRES;13.482;323.391;1014.3314;0
LIGH;13.488;323.397;798.0;0
MAGN;13.493;323.402;-14.22000;5.40000;-39.90000;3
GYRO;13.498;323.407;0.41875;0.49358;-3.37900;3
AHRS;13.500;323.407;36.0608;4.1692;-30.5966;0.30748;-0.04825;-0.23986;96
LIGH;13.508;323.417;786.0;0
ACCE;13.513;323.422;-2.71024;5.56412;6.64630;3
MAGN;13.514;323.422;-13.56000;4.44000;-40.38000;3
GYRO;13.519;323.427;0.18479;0.44288;-3.34601;3
AHRS;13.519;323.427;35.9367;7.9145;-35.8361;0.31303;-0.03222;-0.27170;-42
PRES;13.522;323.431;1014.4694;0
LIGH;13.528;323.437;812.0;0
ACCE;13.533;323.442;-3.13162;5.23851;6.67503;3
MAGN;13.534;323.442;-12.90000;3.42000;-40.74000;3
GYRO;13.538;323.447;0.10690;0.46059;-3.45628;3
AHRS;13.539;323.447;35.6123;11.3516;-40.7768;0.31804;-0.01775;-0.30172;97
LIGH;13.548;323.457;793.0;0
ACCE;13.554;323.463;-3.41892;4.95121;6.54096;3
MAGN;13.555;323.463;-12.24000;2.22000;-41.16000;3
GYRO;13.558;323.467;0.34789;0.44349;-3.42207;3
AHRS;13.559;323.467;35.0123;14.8399;-45.6858;0.32271;-0.00230;-0.33133;-18
PRES;13.562;323.471;1014.3349;0
LIGH;13.568;323.477;823.0;0
ACCE;13.574;323.483;-3.91691;4.65433;6.45477;3
MAGN;13.575;323.483;-11.58000;1.32000;-41.22000;3
GYRO;13.578;323.487;0.69914;0.36682;-3.44925;3
AHRS;13.579;323.487;34.0933;18.2790;-50.7261;0.32658;0.01325;-0.36226;-59
LIGH;13.588;323.497;823.0;0
ACCE;13.594;323.503;-4.50110;4.43406;6.38773;3
MAGN;13.595;323.503;-10.74000;0.42000;-41.40000;3
GYRO;13.598;323.507;0.91569;0.29016;-3.64198;3
AHRS;13.600;323.507;32.9880;21.6254;-55.8103;0.33063;0.02845;-0.39371;32
PRES;13.602;323.511;1014.3424;0
LIGH;13.608;323.517;803.0;0
ACCE;13.614;323.523;-4.88417;4.42448;6.28239;3
MAGN;13.615;323.523;-9.96000;-0.48000;-41.46000;3
GYRO;13.619;323.527;1.02259;0.26909;-3.68138;3
AHRS;13.620;323.527;31.8765;24.8272;-60.7348;0.33588;0.04277;-0.42381;-128
LIGH;13.628;323.537;803.0;0
ACCE;13.634;323.543;-5.04698;4.50110;6.31112;3
MAGN;13.635;323.543;-9.06000;-1.44000;-41.52000;3
GYRO;13.639;323.547;1.09101;0.12370;-3.51645;3
AHRS;13.640;323.547;30.6668;27.7689;-65.6324;0.34116;0.05537;-0.45405;-120
PRES;13.642;323.551;1014.3734;0
LIGH;13.648;323.557;791.0;0
ACCE;13.654;323.563;-5.29597;4.47237;6.26323;3
MAGN;13.655;323.563;-8.22000;-2.46000;-41.70000;3
GYRO;13.659;323.567;1.20157;0.01680;-3.18230;3
AHRS;13.660;323.567;29.5106;30.5221;-70.2778;0.34743;0.06673;-0.48213;119
LIGH;13.668;323.577;791.0;0
SOUN;13.671;236.99;0.00723;51.17
ACCE;13.676;323.583;-5.37259;4.21380;6.12916;3
MAGN;13.677;323.583;-7.32000;-3.48000;-41.76000;3
GYRO;13.679;323.587;1.23547;0.03757;-2.88084;3
AHRS;13.680;323.587;28.3203;32.9388;-74.5163;0.35314;0.07676;-0.50773;-32
PRES;13.682;323.591;1014.4230;0
LIGH;13.688;323.597;803.0;0
GYRO;13.699;323.607;1.21868;0.08186;-2.71224;3
AHRS;13.700;323.607;27.1970;35.0412;-78.4046;0.35869;0.08503;-0.53099;123
LIGH;13.708;323.617;803.0;0
ACCE;13.715;323.624;-5.68862;3.50511;6.09085;3
MAGN;13.716;323.624;-5.70000;-5.34000;-41.82000;3
GYRO;13.719;323.627;1.17439;0.11362;-2.71988;3
AHRS;13.720;323.627;26.0005;36.9578;-82.0105;0.36364;0.09307;-0.55254;109
PRES;13.722;323.631;1014.4501;0
LIGH;13.728;323.637;785.0;0
ACCE;13.735;323.644;-5.81312;3.37104;6.07170;3
MAGN;13.736;323.644;-4.92000;-6.42000;-41.76000;3
GYRO;13.739;323.647;1.19485;0.13195;-2.57755;3
AHRS;13.740;323.647;25.0006;38.5015;-85.0752;0.36819;0.09903;-0.57056;58
LIGH;13.748;323.657;785.0;0
ACCE;13.755;323.664;-6.01423;3.35188;5.91847;3
MAGN;13.756;323.664;-4.20000;-7.62000;-41.64000;3
GYRO;13.759;323.667;1.24678;0.24679;-2.28128;3
AHRS;13.760;323.667;23.7868;40.1848;-88.0433;0.37278;0.10722;-0.58772;-72
PRES;13.762;323.671;1014.3236;0
LIGH;13.768;323.677;778.0;0
ACCE;13.775;323.684;-6.26323;3.24654;5.57370;3
MAGN;13.776;323.684;-3.48000;-8.46000;-41.52000;3
GYRO;13.779;323.687;1.25777;0.39126;-1.91903;3
AHRS;13.780;323.687;22.6721;41.7148;-90.7158;0.37746;0.11461;-0.60274;-73
LIGH;13.788;323.697;778.0;0
ACCE;13.795;323.704;-6.47392;3.02627;5.60243;3
MAGN;13.796;323.704;-2.52000;-9.48000;-41.34000;3
GYRO;13.799;323.707;1.19791;0.44502;-1.73150;3
AHRS;13.799;323.707;21.6730;43.1616;-93.2430;0.38265;0.12104;-0.61633;96
PRES;13.802;323.711;1014.3759;0
LIGH;13.808;323.717;775.0;0
ACCE;13.815;323.724;-6.42604;2.89220;5.53539;3
MAGN;13.817;323.724;-1.68000;-10.32000;-41.10000;3
GYRO;13.819;323.727;1.04947;0.46090;-1.59161;3
AHRS;13.820;323.727;20.8502;44.5991;-95.4359;0.38873;0.12721;-0.62702;-101
LIGH;13.828;323.737;775.0;0
ACCE;13.835;323.744;-6.49307;2.84431;5.41090;3
MAGN;13.836;323.744;-0.84000;-11.34000;-40.80000;3
GYRO;13.839;323.747;0.92180;0.54459;-1.38361;3
AHRS;13.839;323.747;20.0910;46.0320;-97.3633;0.39515;0.13361;-0.63564;-123
PRES;13.842;323.751;1014.3913;0
LIGH;13.848;323.757;765.0;0
ACCE;13.856;323.765;-6.61757;2.51870;5.26724;3
MAGN;13.857;323.765;0.06000;-12.36000;-40.62000;3
GYRO;13.859;323.767;1.00121;0.82070;-1.24128;3
AHRS;13.860;323.767;19.4142;47.6058;-99.2352;0.40298;0.14023;-0.64288;33
LIGH;13.868;323.777;765.0;0
ACCE;13.876;323.785;-6.64630;2.25055;5.35344;3
MAGN;13.882;323.785;0.90000;-13.26000;-40.32000;3
GYRO;13.883;323.787;1.26205;1.04366;-1.26083;3
AHRS;13.885;323.787;18.8497;49.1798;-101.1394;0.41165;0.14571;-0.64959;-18
PRES;13.888;323.791;1014.5425;0
LIGH;13.889;323.797;765.0;0
ACCE;13.898;323.807;-6.72292;2.09732;5.39174;3
MAGN;13.900;323.807;2.04000;-14.22000;-40.20000;3
GYRO;13.902;323.807;1.46913;1.46211;-1.39858;3
AHRS;13.903;323.807;18.2095;51.2457;-103.1061;0.42313;0.15376;-0.65472;-87
LIGH;13.908;323.817;765.0;0
ACCE;13.919;323.827;-6.87615;2.03028;5.18105;3
MAGN;13.920;323.827;3.12000;-15.24000;-39.72000;3
GYRO;13.922;323.827;1.62429;1.72905;-1.55832;3
AHRS;13.923;323.827;17.5508;53.2976;-105.2716;0.43506;0.16064;-0.66052;-102
PRES;13.925;323.831;1014.4667;0
LIGH;13.928;323.837;769.0;0
ACCE;13.938;323.847;-7.81467;1.94409;4.40533;3
MAGN;13.940;323.847;4.26000;-16.26000;-39.30000;3
GYRO;13.941;323.847;1.84542;1.62979;-1.68721;3
AHRS;13.942;323.847;16.8667;55.3182;-107.7076;0.44742;0.16596;-0.66735;-123
LIGH;13.948;323.857;769.0;0
ACCE;13.958;323.867;-8.09240;2.12605;4.14676;3
MAGN;13.959;323.867;5.28000;-17.28000;-38.64000;3
GYRO;13.961;323.867;1.80480;1.34421;-1.49173;3
AHRS;13.962;323.867;16.2473;57.2324;-109.9040;0.45940;0.17072;-0.67259;76
PRES;13.963;323.871;1014.3273;0
LIGH;13.968;323.877;746.0;0
MAGN;13.978;323.887;6.60000;-18.06000;-37.92000;3
GYRO;13.979;323.888;1.46180;1.37384;-1.11025;3
AHRS;13.980;323.888;15.5992;59.5715;-112.0981;0.47404;0.17716;-0.67562;92
LIGH;13.988;323.897;746.0;0
ACCE;13.998;323.907;-8.42759;1.79086;3.53384;3
MAGN;13.999;323.907;7.68000;-18.78000;-37.50000;3
GYRO;14.000;323.907;1.14507;1.78525;-0.77244;3
AHRS;14.002;323.907;15.1693;61.9535;-114.1104;0.48969;0.18249;-0.67627;52
PRES;14.003;323.911;1014.4324;0
LIGH;14.009;323.917;712.0;0
ACCE;14.019;323.927;-8.64786;1.20668;2.92093;3
MAGN;14.020;323.927;8.88000;-19.56000;-36.84000;3
GYRO;14.021;323.928;1.12949;2.10290;-0.68356;3
AHRS;14.022;323.928;14.8097;64.1063;-115.9384;0.50409;0.18652;-0.67626;81
LIGH;14.028;323.937;712.0;0
GYRO;14.039;323.947;1.13957;2.24004;-0.69578;3
AHRS;14.040;323.947;14.3868;66.4987;-117.4109;0.51922;0.19307;-0.67333;78
ACCE;14.042;323.948;-9.02135;1.10133;2.28886;3
MAGN;14.043;323.948;10.32000;-20.28000;-36.12000;3
PRES;14.044;323.951;1014.4241;0
LIGH;14.063;323.957;667.0;0
GYRO;14.064;323.967;1.26663;2.30938;-0.77885;3
AHRS;14.065;323.967;13.7816;69.2441;-119.0816;0.53626;0.20083;-0.66967;82
ACCE;14.068;323.969;-9.17458;1.33118;2.03986;3
MAGN;14.069;323.969;11.82000;-20.94000;-35.10000;3
LIGH;14.070;323.977;667.0;0
GYRO;14.080;323.987;1.31733;2.24279;-0.96700;3
AHRS;14.086;323.987;13.0109;71.6956;-120.5754;0.55088;0.20864;-0.66659;-126
ACCE;14.089;323.991;-9.06924;1.34075;1.56102;3
MAGN;14.092;323.991;13.32000;-21.60000;-34.14000;3
PRES;14.094;323.991;1014.4434;0
LIGH;14.095;323.997;599.0;0
GYRO;14.100;324.007;1.07787;2.18720;-1.18783;3
AHRS;14.102;324.007;12.0010;74.2849;-121.9250;0.56546;0.21861;-0.66248;60
ACCE;14.104;324.008;-9.16500;0.85234;0.71826;3
MAGN;14.108;324.008;14.94000;-22.08000;-33.12000;3
LIGH;14.108;324.016;599.0;0
GNSS;14.109;1491377670.999;39.994170;-0.073667;118.430;0.000;12.0;0.0;12;10
GNSS;14.112;1491377670.999;39.994170;-0.073667;118.430;0.000;12.0;0.0;12;10
GYRO;14.118;324.027;0.70005;2.19087;-1.29106;3
AHRS;14.122;324.027;11.0228;76.7622;-123.0859;0.57922;0.22829;-0.65758;100
PRES;14.123;324.031;1014.3307;0
ACCE;14.123;324.032;-8.92558;0.72784;0.23942;3
MAGN;14.124;324.032;16.32000;-22.32000;-31.92000;3
LIGH;14.127;324.036;554.0;0
GYRO;14.138;324.047;0.63927;2.14047;-1.30328;3
AHRS;14.139;324.047;10.0135;79.1285;-124.3210;0.59249;0.23682;-0.65312;58
ACCE;14.140;324.048;-8.85855;1.01514;-0.31603;3
MAGN;14.140;324.048;17.88000;-22.86000;-30.78000;3
LIGH;14.147;324.056;554.0;0
GYRO;14.158;324.067;0.82467;2.06350;-1.23059;3
AHRS;14.159;324.067;8.7913;81.6057;-125.4689;0.60572;0.24691;-0.64794;30
ACCE;14.160;324.068;-8.96389;1.03430;-0.87149;3
MAGN;14.160;324.068;19.44000;-23.22000;-29.52000;3
PRES;14.161;324.071;1014.3661;0
LIGH;14.167;324.076;482.0;0
SOUN;14.171;165.15;0.00504;48.03
GYRO;14.178;324.087;0.88423;1.89551;-1.20768;3
AHRS;14.179;324.087;7.4992;83.8904;-126.3733;0.61722;0.25746;-0.64267;79
MAGN;14.179;324.088;21.18000;-23.46000;-28.14000;3
LIGH;14.187;324.096;482.0;0
GYRO;14.198;324.107;0.70311;1.84481;-1.16003;3
AHRS;14.200;324.107;6.5400;86.2721;-127.1099;0.62973;0.26673;-0.63494;64
ACCE;14.201;324.108;-8.69574;0.42138;-2.16436;3
MAGN;14.203;324.108;22.74000;-23.76000;-26.64000;3
PRES;14.204;324.111;1014.3769;0
LIGH;14.208;324.117;424.0;0
GYRO;14.219;324.127;0.84025;1.74371;-1.32069;3
AHRS;14.220;324.127;5.4600;88.5354;-128.2421;0.64219;0.27363;-0.62903;-58
ACCE;14.221;324.128;-8.67659;-0.30646;-2.34632;3
MAGN;14.222;324.128;24.30000;-23.88000;-25.20000;3
LIGH;14.228;324.137;424.0;0
GYRO;14.239;324.147;1.16736;1.61177;-2.00639;3
AHRS;14.240;324.147;3.8627;90.5384;-129.3239;0.65186;0.28242;-0.62546;16
ACCE;14.242;324.148;-8.61913;-0.67995;-2.74854;3
MAGN;14.243;324.148;25.86000;-23.82000;-23.64000;3
PRES;14.244;324.151;1014.3235;0
LIGH;14.248;324.157;383.0;0
GYRO;14.259;324.167;1.62429;1.30145;-2.39826;3
AHRS;14.260;324.167;2.1484;92.6306;-130.6681;0.66246;0.28997;-0.62190;-39
ACCE;14.261;324.168;-8.59040;-1.05345;-3.45723;3
MAGN;14.262;324.168;27.24000;-23.70000;-22.14000;3
LIGH;14.268;324.177;383.0;0
GYRO;14.278;324.187;2.11115;1.95752;-2.31762;3
AHRS;14.280;324.187;-0.0751;95.5581;-132.3490;0.67727;0.29955;-0.61492;-97
ACCE;14.282;324.188;-8.01579;-1.67594;-3.48596;3
MAGN;14.283;324.188;28.74000;-23.40000;-20.52000;3
PRES;14.284;324.191;1014.4589;0
LIGH;14.288;324.197;364.0;0
GYRO;14.298;324.207;2.59343;2.78066;-2.09221;3
AHRS;14.300;324.207;-2.6422;98.2901;-134.4490;0.69137;0.30663;-0.60973;35
ACCE;14.301;324.209;-8.85855;-2.03028;-4.29041;3
MAGN;14.302;324.209;30.18000;-23.10000;-18.78000;3
LIGH;14.308;324.217;364.0;0
GYRO;14.319;324.227;2.91719;2.64444;-1.88360;3
AHRS;14.320;324.227;-5.2367;100.6715;-136.7682;0.70417;0.31039;-0.60573;106
ACCE;14.321;324.229;-8.51378;-2.62405;-3.94564;3
MAGN;14.322;324.229;31.68000;-22.68000;-16.80000;3
PRES;14.323;324.231;1014.4388;0
LIGH;14.328;324.237;374.0;0
GYRO;14.339;324.247;2.90680;2.31823;-1.81396;3
AHRS;14.340;324.247;-8.0312;103.4856;-139.0898;0.71877;0.31437;-0.59794;105
ACCE;14.341;324.249;-7.45076;-3.26569;-3.56257;3
MAGN;14.342;324.249;33.12000;-21.96000;-14.76000;3
LIGH;14.348;324.257;374.0;0
GYRO;14.359;324.267;2.36863;2.43369;-1.88146;3
AHRS;14.359;324.267;-10.6633;106.6271;-140.9719;0.73404;0.31904;-0.58557;34
ACCE;14.361;324.269;-6.56969;-4.08930;-3.70622;3
MAGN;14.362;324.269;34.26000;-21.42000;-12.66000;3
PRES;14.364;324.271;1014.4371;0
LIGH;14.368;324.277;387.0;0
GYRO;14.379;324.287;1.87139;2.57144;-2.23302;3
AHRS;14.380;324.287;-13.6718;109.0953;-142.7486;0.74440;0.32374;-0.57671;31
ACCE;14.382;324.289;-7.87214;-4.13718;-4.30956;3
MAGN;14.383;324.289;35.22000;-20.46000;-10.62000;3
LIGH;14.388;324.297;387.0;0
GYRO;14.399;324.307;1.88696;2.44132;-2.43216;3
AHRS;14.400;324.307;-16.8601;111.1756;-144.4628;0.75187;0.32794;-0.56928;68
ACCE;14.403;324.309;-8.37971;-3.90734;-4.85544;3
MAGN;14.404;324.309;36.30000;-19.38000;-8.52000;3
PRES;14.405;324.311;1014.4833;0
LIGH;14.408;324.317;416.0;0
GYRO;14.419;324.327;2.12306;1.91323;-1.58306;3
AHRS;14.421;324.327;-19.5160;112.9293;-146.1051;0.75852;0.32903;-0.56200;62
ACCE;14.423;324.329;-8.23605;-4.57771;-4.98952;3
MAGN;14.423;324.329;37.08000;-18.42000;-6.42000;3
LIGH;14.428;324.337;416.0;0
GYRO;14.439;324.347;2.13986;1.54060;-1.11788;3
AHRS;14.441;324.347;-22.2349;114.6089;-147.2102;-0.76279;-0.33300;0.55429;70
ACCE;14.442;324.349;-7.11557;-5.26724;-4.73094;3
MAGN;14.443;324.349;37.92000;-17.52000;-4.26000;3
PRES;14.444;324.351;1014.4375;0
LIGH;14.448;324.357;445.0;0
GYRO;14.459;324.367;1.66766;1.49601;-0.97341;3
AHRS;14.461;324.367;-23.8478;116.0726;-148.1716;-0.76827;-0.33279;0.54617;76
ACCE;14.462;324.370;-5.79397;-5.76524;-4.94163;3
MAGN;14.464;324.370;38.64000;-16.32000;-2.22000;3
LIGH;14.468;324.377;445.0;0
GYRO;14.479;324.387;1.30695;2.09221;-1.04550;3
AHRS;14.480;324.387;-25.4702;117.7848;-149.3718;-0.77540;-0.33042;0.53589;-27
ACCE;14.482;324.390;-5.39174;-6.57927;-4.88417;3
MAGN;14.483;324.390;39.36000;-15.06000;0.00000;3
PRES;14.484;324.391;1014.3602;0
LIGH;14.488;324.397;473.0;0
GYRO;14.499;324.407;1.34574;1.98165;-1.32955;3
AHRS;14.499;324.407;-27.5472;118.7784;-150.4378;-0.77731;-0.33048;0.53047;48
ACCE;14.501;324.410;-6.73250;-6.86657;-5.23851;3
MAGN;14.502;324.410;39.66000;-13.62000;2.22000;3
LIGH;14.508;324.417;473.0;0
GYRO;14.519;324.427;1.52258;1.38880;-1.61788;3
AHRS;14.520;324.427;-29.9200;120.3127;-151.0057;-0.77915;-0.33415;0.52151;85
ACCE;14.522;324.430;-6.36858;-6.33985;-6.33027;3
MAGN;14.527;324.430;39.96000;-12.12000;4.26000;3
PRES;14.528;324.431;1014.3878;0
LIGH;14.530;324.437;493.0;0
GYRO;14.539;324.447;1.92331;1.24952;-1.06688;3
AHRS;14.540;324.447;-32.1440;121.8360;-152.2369;-0.78296;-0.33211;0.51147;61
ACCE;14.542;324.450;-5.87058;-6.64630;-6.09085;3
MAGN;14.543;324.450;40.08000;-10.62000;6.36000;3
LIGH;14.548;324.457;493.0;0
GYRO;14.559;324.467;1.90804;1.22326;-0.84299;3
AHRS;14.564;324.467;-34.3876;122.8129;-152.9153;-0.78235;-0.33396;0.50527;-26
ACCE;14.565;324.470;-4.85544;-7.10599;-5.67905;3
MAGN;14.566;324.470;39.96000;-8.88000;8.40000;3
PRES;14.567;324.471;1014.4661;0
LIGH;14.568;324.477;530.0;0
GYRO;14.579;324.487;1.29900;1.53113;-0.88331;3
AHRS;14.580;324.487;-35.8017;124.5727;-153.1662;-0.78627;-0.33451;0.49360;24
ACCE;14.582;324.490;-4.23295;-7.44118;-5.33428;3
MAGN;14.582;324.490;39.90000;-7.32000;10.26000;3
LIGH;14.588;324.497;530.0;0
GYRO;14.599;324.507;0.99388;1.73119;-1.08154;3
AHRS;14.600;324.507;-37.4711;125.9882;-153.7780;-0.78867;-0.33344;0.48373;33
PRES;14.602;324.511;1014.4956;0
ACCE;14.603;324.511;-4.26168;-7.55610;-4.80756;3
MAGN;14.604;324.511;39.72000;-5.88000;12.12000;3
LIGH;14.608;324.517;555.0;0
GYRO;14.618;324.527;1.02076;1.24006;-1.12033;3
AHRS;14.619;324.527;-39.2202;127.1700;-154.1030;-0.78874;-0.33455;0.47576;27
ACCE;14.622;324.531;-5.30555;-7.56568;-5.25767;3
MAGN;14.623;324.531;39.18000;-4.20000;13.86000;3
LIGH;14.628;324.537;555.0;0
GYRO;14.638;324.547;1.01343;0.90011;-1.13041;3
AHRS;14.640;324.547;-41.0782;129.0614;-153.8542;-0.78939;-0.33819;0.46390;-91
PRES;14.642;324.551;1014.4428;0
ACCE;14.643;324.551;-5.68862;-6.89530;-6.17704;3
MAGN;14.643;324.551;38.70000;-2.64000;15.60000;3
LIGH;14.648;324.557;581.0;0
GYRO;14.658;324.567;1.06504;0.53542;-0.72204;3
AHRS;14.659;324.567;-42.6392;129.7951;-154.2665;-0.78805;-0.33822;0.45860;-102
ACCE;14.662;324.571;-5.20978;-6.79953;-6.28239;3
MAGN;14.663;324.571;38.22000;-1.32000;17.04000;3
LIGH;14.668;324.577;581.0;0
SOUN;14.672;177.12;0.00541;48.64
GYRO;14.679;324.587;1.03633;0.41142;-0.15608;3
AHRS;14.680;324.587;-43.5708;130.1850;-154.8766;-0.78806;-0.33574;0.45492;-64
PRES;14.682;324.591;1014.3568;0
ACCE;14.683;324.591;-4.58729;-7.35499;-5.86101;3
MAGN;14.683;324.591;37.62000;0.06000;18.24000;3
LIGH;14.688;324.597;594.0;0
GYRO;14.698;324.607;0.48869;0.22419;-0.10324;3
AHRS;14.699;324.607;-43.7537;130.9038;-154.5896;-0.78939;-0.33666;0.45064;-44
ACCE;14.702;324.611;-4.43406;-7.61356;-5.75566;3
MAGN;14.703;324.611;37.20000;1.26000;19.38000;3
LIGH;14.708;324.617;594.0;0
GYRO;14.719;324.627;-0.12309;-0.14019;-0.36255;3
AHRS;14.720;324.627;-43.8446;131.5356;-154.2315;-0.79048;-0.33801;0.44709;42
PRES;14.722;324.631;1014.5033;0
ACCE;14.723;324.631;-4.31914;-7.43160;-5.98550;3
MAGN;14.725;324.631;36.84000;2.34000;20.34000;3
LIGH;14.728;324.637;595.0;0
GYRO;14.739;324.647;-0.46181;-0.36530;-0.33109;3
AHRS;14.740;324.647;-43.9060;132.1891;-153.8849;-0.79178;-0.33915;0.44334;43
ACCE;14.742;324.651;-4.10845;-7.22091;-6.11958;3
MAGN;14.743;324.651;36.30000;3.36000;21.24000;3
LIGH;14.748;324.657;595.0;0
GYRO;14.759;324.667;-0.81306;-0.48289;0.04123;3
AHRS;14.760;324.667;-43.6018;133.0762;-152.9381;-0.79348;-0.34303;0.43911;16
PRES;14.762;324.671;1014.3508;0
ACCE;14.763;324.672;-4.12760;-7.35499;-5.97593;3
MAGN;14.765;324.672;35.94000;4.26000;21.90000;3
LIGH;14.768;324.677;588.0;0
GYRO;14.779;324.687;-1.38666;-0.69639;0.18357;3
AHRS;14.780;324.687;-43.0595;134.4212;-151.0690;-0.79491;-0.35187;0.43341;75
ACCE;14.782;324.691;-4.11803;-7.21134;-6.17704;3
MAGN;14.783;324.691;35.64000;4.92000;22.50000;3
LIGH;14.788;324.697;588.0;0
GYRO;14.799;324.707;-1.82068;-0.82620;0.22327;3
AHRS;14.799;324.707;-42.2555;135.8857;-149.2224;-0.79759;-0.35992;0.42638;103
PRES;14.802;324.711;1014.4601;0
ACCE;14.804;324.712;-4.13718;-7.09641;-6.15789;3
MAGN;14.805;324.712;35.22000;5.52000;23.04000;3
LIGH;14.808;324.717;560.0;0
GYRO;14.819;324.727;-1.90132;-0.97830;0.30055;3
AHRS;14.820;324.727;-41.3481;137.0106;-147.4800;-0.79949;-0.36794;0.42109;89
ACCE;14.823;324.732;-4.26168;-6.96234;-6.19619;3
MAGN;14.824;324.732;35.10000;5.70000;23.40000;3
LIGH;14.828;324.737;560.0;0
GYRO;14.839;324.747;-1.88116;-1.05710;0.28527;3
AHRS;14.840;324.747;-40.2495;138.2761;-145.3934;-0.80124;-0.37794;0.41487;96
PRES;14.842;324.751;1014.3170;0
ACCE;14.843;324.752;-4.12760;-6.65588;-6.35900;3
MAGN;14.844;324.752;34.98000;5.82000;23.64000;3
LIGH;14.848;324.757;537.0;0
GYRO;14.859;324.767;-1.92514;-1.06046;0.15058;3
AHRS;14.860;324.767;-39.1279;139.4637;-143.2495;-0.80229;-0.38873;0.40880;-9
ACCE;14.863;324.772;-4.13718;-6.15789;-6.75165;3
MAGN;14.864;324.772;34.92000;5.94000;23.76000;3
LIGH;14.868;324.777;537.0;0
GYRO;14.879;324.787;-2.16491;-1.06413;-0.04032;3
AHRS;14.880;324.787;-37.9083;140.5816;-141.0068;-0.80276;-0.40042;0.40273;-45
PRES;14.882;324.791;1014.3572;0
ACCE;14.883;324.792;-3.96480;-5.70778;-6.85699;3
MAGN;14.884;324.792;34.86000;5.64000;23.82000;3
LIGH;14.888;324.797;518.0;0
GYRO;14.899;324.807;-2.60015;-1.24006;-0.06658;3
AHRS;14.900;324.807;-36.4157;141.5799;-138.6316;-0.80290;-0.41303;0.39663;75
ACCE;14.903;324.812;-4.06057;-5.32470;-6.79953;3
MAGN;14.904;324.812;34.98000;5.28000;23.70000;3
LIGH;14.908;324.817;518.0;0
GYRO;14.919;324.827;-3.27424;-1.50029;0.13989;3
AHRS;14.920;324.827;-34.2978;142.5774;-135.9436;-0.80349;-0.42713;0.38890;66
PRES;14.924;324.831;1014.3826;0
ACCE;14.925;324.832;-4.76925;-5.27682;-7.25922;3
MAGN;14.926;324.832;35.28000;4.80000;23.52000;3
LIGH;14.928;324.837;499.0;0
GYRO;14.939;324.847;-3.94161;-1.49295;0.23763;3
AHRS;14.940;324.847;-31.8115;143.8534;-132.9018;-0.80415;-0.44322;0.37760;66
ACCE;14.944;324.852;-4.97994;-4.98952;-7.84340;3
MAGN;14.945;324.852;35.58000;3.96000;23.04000;3
LIGH;14.948;324.857;499.0;0
GYRO;14.959;324.867;-4.13892;-1.34604;0.60934;3
AHRS;14.960;324.867;-28.8337;144.5416;-130.4360;-0.80578;-0.45552;0.36717;-19
PRES;14.963;324.871;1014.4178;0
ACCE;14.964;324.873;-4.26168;-4.28083;-8.40844;3
MAGN;14.965;324.873;35.94000;3.00000;22.26000;3
LIGH;14.968;324.877;488.0;0
GYRO;14.979;324.887;-3.76262;-0.83902;0.86987;3
AHRS;14.980;324.887;-25.7964;145.3837;-128.1270;-0.80785;-0.46676;0.35400;115
MAGN;14.983;324.893;36.30000;1.92000;21.66000;3
LIGH;14.988;324.897;488.0;0
GYRO;14.999;324.907;-3.51950;-0.70494;0.72540;3
AHRS;15.000;324.907;-22.5248;145.9516;-125.6358;-0.80808;-0.47926;0.34073;74
PRES;15.002;324.911;1014.4047;0
ACCE;15.004;324.913;-4.88417;-3.70622;-8.00621;3
MAGN;15.006;324.913;36.66000;0.78000;20.94000;3
LIGH;15.008;324.917;484.0;0
GYRO;15.019;324.927;-3.64748;-0.82131;0.46884;3
AHRS;15.020;324.927;-19.2067;146.8249;-123.2713;-0.80888;-0.49083;0.32364;106
ACCE;15.024;324.933;-5.94720;-2.85389;-8.32224;3
MAGN;15.025;324.933;37.08000;-0.48000;20.22000;3
LIGH;15.028;324.937;484.0;0
GYRO;15.039;324.947;-3.89304;-0.88698;0.52290;3
AHRS;15.041;324.947;-16.0642;147.6076;-121.3474;0.80994;0.49971;-0.30652;16
PRES;15.044;324.951;1014.3784;0
ACCE;15.045;324.953;-5.18105;-2.14520;-8.43717;3
MAGN;15.046;324.953;37.50000;-1.98000;19.26000;3
LIGH;15.068;324.957;476.0;0
GYRO;15.070;324.967;-4.32645;-0.97433;0.61911;3
AHRS;15.071;324.967;-12.6032;147.8343;-119.2009;0.80837;0.50951;-0.29087;-14
ACCE;15.073;324.973;-5.05655;-1.69509;-8.17859;3
MAGN;15.073;324.973;37.98000;-3.36000;18.30000;3
LIGH;15.074;324.977;476.0;0
GYRO;15.079;324.987;-4.79682;-0.60598;0.53573;3
AHRS;15.080;324.987;-8.7185;148.1084;-116.8383;0.80582;0.51988;-0.27164;-85
PRES;15.084;324.992;1014.4884;0
LIGH;15.089;324.997;473.0;0
ACCE;15.090;324.998;-5.32470;-0.79487;-8.18817;3
MAGN;15.091;324.998;38.40000;-4.68000;17.10000;3
GNSS;15.098;1491377671.999;39.994170;-0.073667;124.780;0.000;12.0;0.0;12;10
GYRO;15.111;325.007;-5.04850;-0.33292;0.83841;3
AHRS;15.113;325.007;-4.4319;148.2321;-114.7865;0.80392;0.52682;-0.25042;77
ACCE;15.115;325.015;-6.05254;-0.01915;-8.32224;3
MAGN;15.116;325.015;38.58000;-6.00000;15.84000;3
LIGH;15.117;325.017;473.0;0
GYRO;15.121;325.027;-4.90219;-0.10293;1.24525;3
AHRS;15.123;325.027;-0.1598;148.5981;-112.7793;0.80154;0.53320;-0.22612;-102
PRES;15.124;325.031;1014.4075;0
ACCE;15.125;325.034;-6.94318;0.24900;-8.09240;3
MAGN;15.129;325.034;38.88000;-7.32000;14.52000;3
LIGH;15.130;325.037;468.0;0
GNSS;15.133;1491377671.999;39.994170;-0.073667;124.780;0.000;12.0;0.0;12;10
GYRO;15.139;325.047;-4.35761;-0.11148;1.26785;3
AHRS;15.140;325.047;3.9945;148.7047;-110.7258;0.79714;0.53925;-0.20271;92
ACCE;15.145;325.054;-6.84742;0.64165;-7.93917;3
MAGN;15.145;325.054;39.24000;-8.58000;13.02000;3
LIGH;15.147;325.056;468.0;0
GYRO;15.158;325.067;-4.10960;-0.25840;1.03755;3
AHRS;15.159;325.067;8.4335;148.4669;-108.6392;0.79126;0.54357;-0.17884;37
PRES;15.162;325.071;1014.4112;0
ACCE;15.165;325.074;-6.27281;1.32160;-7.33583;3
MAGN;15.166;325.074;39.36000;-9.96000;11.64000;3
LIGH;15.167;325.076;462.0;0
SOUN;15.172;234.68;0.00716;51.08
GYRO;15.178;325.087;-3.83348;-0.42425;0.88026;3
AHRS;15.179;325.087;12.2731;147.7822;-106.8597;0.78484;0.54531;-0.16037;45
ACCE;15.185;325.094;-5.93762;2.10690;-7.16345;3
MAGN;15.185;325.094;39.48000;-11.28000;10.26000;3
LIGH;15.187;325.096;462.0;0
GYRO;15.198;325.107;-3.96390;-0.45418;0.86468;3
AHRS;15.199;325.107;16.1076;146.9433;-104.7789;0.77628;0.54773;-0.14117;-113
PRES;15.202;325.111;1014.5280;0
ACCE;15.206;325.115;-5.89931;3.03585;-7.17303;3
MAGN;15.207;325.115;39.66000;-12.60000;8.70000;3
LIGH;15.209;325.117;457.0;0
GYRO;15.219;325.127;-4.36646;-0.20036;0.81306;3
AHRS;15.220;325.127;19.8784;146.1328;-102.4100;0.76591;0.55119;-0.12015;-6
ACCE;15.226;325.135;-6.17704;4.10845;-6.78996;3
MAGN;15.227;325.135;39.78000;-13.74000;7.08000;3
LIGH;15.228;325.137;457.0;0
GYRO;15.239;325.147;-4.47520;0.03421;0.72785;3
AHRS;15.240;325.147;23.4890;145.2354;-100.0038;0.75486;0.55398;-0.09921;-56
PRES;15.242;325.151;1014.3510;0
ACCE;15.246;325.155;-6.33027;4.98952;-6.40688;3
MAGN;15.247;325.155;39.72000;-14.82000;5.40000;3
LIGH;15.248;325.157;481.0;0
GYRO;15.258;325.167;-4.34753;0.01008;0.85521;3
AHRS;15.259;325.167;27.4041;144.2202;-97.5226;0.74321;0.55475;-0.07583;86
ACCE;15.267;325.176;-5.84185;5.17148;-6.01423;3
LIGH;15.268;325.177;481.0;0
GYRO;15.278;325.187;-4.32890;-0.12706;1.15728;3
AHRS;15.279;325.187;31.7413;142.9358;-94.6934;0.72964;0.55401;-0.04917;-61
PRES;15.282;325.191;1014.4026;0
ACCE;15.286;325.195;-5.63116;5.37259;-5.54497;3
MAGN;15.287;325.195;39.60000;-16.38000;1.98000;3
LIGH;15.289;325.197;529.0;0
GYRO;15.298;325.207;-4.24887;-0.10568;1.13743;3
AHRS;15.299;325.207;35.8249;141.4086;-91.5188;0.71430;0.55375;-0.02274;70
ACCE;15.306;325.215;-5.56412;5.84185;-4.78840;3
MAGN;15.307;325.215;39.48000;-17.22000;0.18000;3
LIGH;15.308;325.217;529.0;0
GYRO;15.318;325.227;-4.00728;0.05895;0.87354;3
AHRS;15.319;325.227;39.5314;139.9433;-88.3876;0.69938;0.55320;0.00313;72
PRES;15.322;325.231;1014.3083;0
ACCE;15.326;325.235;-5.51624;6.30154;-4.17549;3
MAGN;15.327;325.235;39.36000;-17.88000;-1.44000;3
LIGH;15.329;325.237;626.0;0
GYRO;15.338;325.247;-3.72597;0.13470;0.57788;3
AHRS;15.340;325.247;43.0494;137.9508;-85.0294;0.68383;0.55109;0.02690;-70
ACCE;15.346;325.255;-5.45878;7.03895;-3.93607;3
MAGN;15.347;325.255;39.18000;-18.30000;-3.24000;3
LIGH;15.348;325.257;626.0;0
GYRO;15.358;325.267;-3.48163;0.18692;0.52412;3
AHRS;15.359;325.267;46.4217;135.7319;-81.4529;0.66798;0.54828;0.05073;28
PRES;15.362;325.271;1014.5370;0
ACCE;15.367;325.276;-5.53539;7.60398;-3.57215;3
MAGN;15.368;325.276;38.70000;-18.48000;-4.80000;3
LIGH;15.369;325.277;837.0;0
GYRO;15.378;325.287;-3.26324;0.20953;0.55161;3
AHRS;15.379;325.287;49.4217;133.1437;-77.5362;0.65153;0.54582;0.07290;-98
ACCE;15.387;325.296;-5.30555;7.73806;-3.00712;3
MAGN;15.388;325.296;38.28000;-18.66000;-6.42000;3
LIGH;15.389;325.297;837.0;0
GYRO;15.398;325.307;-3.12183;0.11851;0.47770;3
AHRS;15.400;325.307;52.1306;130.0972;-73.3073;0.63491;0.54275;0.09339;-32
PRES;15.402;325.311;1014.3677;0
ACCE;15.407;325.316;-5.20021;7.84340;-2.49955;3
MAGN;15.408;325.316;37.98000;-18.72000;-7.74000;3
LIGH;15.409;325.317;1049.0;0
GYRO;15.418;325.327;-3.16978;0.05162;0.53420;3
AHRS;15.420;325.327;54.8784;126.7018;-68.8282;0.61881;0.53758;0.11480;98
ACCE;15.427;325.336;-5.19063;8.03494;-2.15478;3
MAGN;15.428;325.336;37.80000;-18.96000;-9.12000;3
LIGH;15.429;325.337;1049.0;0
GYRO;15.438;325.347;-3.24186;0.09377;0.64660;3
AHRS;15.439;325.347;57.4290;122.8482;-63.9831;0.60295;0.53147;0.13559;81
PRES;15.442;325.351;1014.4558;0
ACCE;15.447;325.356;-5.33428;8.26478;-1.58975;3
LIGH;15.448;325.357;1231.0;0
GYRO;15.459;325.367;-3.12702;0.11576;0.77488;3
AHRS;15.459;325.367;59.7743;118.5297;-58.8636;0.58799;0.52391;0.15529;64
ACCE;15.467;325.376;-5.53539;8.20732;-1.20668;3
MAGN;15.468;325.376;37.26000;-18.72000;-11.94000;3
LIGH;15.469;325.377;1231.0;0
GYRO;15.479;325.387;-2.97827;0.10201;0.75381;3
AHRS;15.479;325.387;61.8653;113.5113;-53.0810;0.57265;0.51587;0.17448;28
PRES;15.482;325.391;1014.4412;0
ACCE;15.487;325.396;-5.33428;8.48505;-0.55545;3
MAGN;15.488;325.396;36.96000;-18.18000;-13.20000;3
LIGH;15.489;325.397;1445.0;0
GYRO;15.499;325.407;-2.90100;-0.15547;0.71593;3
AHRS;15.499;325.407;63.7180;107.6779;-46.6542;0.55753;0.50635;0.19287;-106
ACCE;15.507;325.416;-5.27682;8.75320;-0.11492;3
MAGN;15.508;325.416;36.78000;-17.64000;-14.46000;3
LIGH;15.509;325.417;1445.0;0
GYRO;15.518;325.427;-3.00026;-0.18815;0.84819;3
AHRS;15.519;325.427;65.3513;101.0203;-39.3721;0.54210;0.49598;0.21197;32
PRES;15.522;325.431;1014.4937;0
ACCE;15.527;325.436;-5.03740;9.05966;0.64165;3
MAGN;15.529;325.436;36.60000;-16.98000;-15.78000;3
LIGH;15.530;325.437;1653.0;0
GYRO;15.539;325.447;-3.36923;-0.17532;1.17347;3
AHRS;15.539;325.447;66.7738;92.6126;-30.4938;0.52553;0.48250;0.23219;31
ACCE;15.547;325.456;-5.02782;9.17458;1.35033;3
MAGN;15.548;325.456;36.30000;-16.38000;-16.92000;3
LIGH;15.549;325.457;1653.0;0
GYRO;15.558;325.467;-3.90771;-0.23549;1.41385;3
AHRS;15.559;325.467;67.6124;82.5409;-19.9788;0.50692;0.46724;0.25310;-97
PRES;15.562;325.471;1014.4601;0
ACCE;15.567;325.476;-5.13317;9.00220;1.93451;3
MAGN;15.568;325.476;36.06000;-15.66000;-18.12000;3
LIGH;15.569;325.477;1892.0;0
GYRO;15.578;325.487;-4.38785;-0.38423;1.34360;3
AHRS;15.579;325.487;67.5788;70.9694;-7.9237;0.48510;0.44999;0.27530;-4
ACCE;15.588;325.496;-5.00867;8.77236;2.39420;3
MAGN;15.588;325.496;35.82000;-15.06000;-18.96000;3
LIGH;15.589;325.497;1892.0;0
GYRO;15.598;325.507;-4.57599;-0.51924;1.29717;3
AHRS;15.599;325.507;66.7223;59.0631;4.5434;0.46178;0.43033;0.29965;71
PRES;15.602;325.511;1014.3824;0
ACCE;15.608;325.517;-4.53941;8.48505;2.77727;3
MAGN;15.609;325.517;35.70000;-14.10000;-19.98000;3
LIGH;15.609;325.517;2148.0;0
GYRO;15.619;325.527;-4.51093;-0.71838;1.48746;3
AHRS;15.619;325.527;64.9109;47.8860;16.1920;0.43735;0.40810;0.32422;127
ACCE;15.628;325.537;-4.05099;8.40844;3.79242;3
MAGN;15.629;325.537;35.34000;-13.14000;-20.94000;3
LIGH;15.630;325.537;2148.0;0
GYRO;15.639;325.547;-4.29560;-0.92118;1.66369;3
AHRS;15.640;325.547;62.3418;38.7369;25.7768;0.41270;0.38553;0.34738;-24
PRES;15.642;325.551;1014.5364;0
LIGH;15.649;325.557;2457.0;0
ACCE;15.651;325.560;-4.40533;7.99663;4.37660;3
MAGN;15.653;325.560;34.98000;-12.12000;-21.90000;3
GYRO;15.660;325.567;-4.23269;-1.23792;1.83412;3
AHRS;15.661;325.567;59.3197;30.7347;34.0239;0.38890;0.35981;0.37055;-1
LIGH;15.668;325.577;2457.0;0
ACCE;15.670;325.578;-4.46279;7.32626;4.64475;3
MAGN;15.672;325.578;34.56000;-10.98000;-22.74000;3
WIFI;15.675;325.556;WAP129;20:17:FF:FF:F1:29;-74
WIFI;15.675;325.556;WAP130;20:17:FF:FF:F1:30;-67
WIFI;15.675;325.556;WAP114;20:17:FF:FF:F1:14;-74
WIFI;15.675;325.556;WAP123;20:17:FF:FF:F1:23;-67
WIFI;15.675;325.556;WAP267;20:17:FF:FF:F2:67;-84
WIFI;15.675;325.556;WAP122;20:17:FF:FF:F1:22;-73
WIFI;15.675;325.557;WAP108;20:17:FF:FF:F1:08;-84
WIFI;15.675;325.557;WAP312;20:17:FF:FF:F3:12;-85
WIFI;15.675;325.557;WAP315;20:17:FF:FF:F3:15;-85
WIFI;15.675;325.557;WAP181;20:17:FF:FF:F1:81;-91
WIFI;15.675;325.556;WAP015;20:17:FF:FF:F0:15;-83
WIFI;15.675;325.556;WAP012;20:17:FF:FF:F0:12;-81
WIFI;15.675;325.556;WAP281;20:17:FF:FF:F2:81;-88
WIFI;15.675;325.556;WAP318;20:17:FF:FF:F3:18;-72
WIFI;15.675;325.556;WAP165;20:17:FF:FF:F1:65;-88
WIFI;15.675;325.557;WAP021;20:17:FF:FF:F0:21;-91
WIFI;15.675;325.557;WAP051;20:17:FF:FF:F0:51;-90
WIFI;15.675;325.556;WAP133;20:17:FF:FF:F1:33;-95
WIFI;15.675;325.557;WAP280;20:17:FF:FF:F2:80;-89
WIFI;15.675;325.556;WAP266;20:17:FF:FF:F2:66;-92
GYRO;15.703;325.587;-4.22841;-1.18111;1.59986;3
AHRS;15.706;325.587;55.8160;24.8436;40.4169;0.36329;0.33629;0.39260;-117
PRES;15.710;325.591;1014.4477;0
LIGH;15.710;325.597;2860.0;0
ACCE;15.712;325.599;-3.97437;6.77080;5.01825;3
MAGN;15.712;325.599;34.20000;-9.84000;-23.64000;3
GYRO;15.713;325.607;-4.24490;-1.12827;1.42087;3
AHRS;15.714;325.607;52.0605;19.7688;45.7667;0.33833;0.31022;0.41363;123
LIGH;15.716;325.617;2860.0;0
ACCE;15.717;325.618;-3.49553;6.40688;5.46836;3
MAGN;15.718;325.618;33.90000;-8.58000;-24.42000;3
GYRO;15.719;325.627;-4.24338;-1.17286;1.49112;3
AHRS;15.720;325.627;48.1157;15.7440;50.1254;0.31282;0.28435;0.43374;-61
PRES;15.725;325.631;1014.4731;0
SOUN;15.726;705.27;0.02152;60.64
LIGH;15.731;325.637;3002.0;0
ACCE;15.732;325.638;-3.02627;5.78439;5.90889;3
MAGN;15.733;325.638;33.48000;-7.26000;-25.38000;3
GYRO;15.748;325.647;-4.14747;-1.14995;1.64201;3
AHRS;15.749;325.647;44.1089;12.6601;53.7530;0.28669;0.25986;0.45336;-80
LIGH;15.756;325.657;3002.0;0
ACCE;15.761;325.658;-2.88262;5.32470;6.83784;3
MAGN;15.762;325.658;33.12000;-5.76000;-26.22000;3
GYRO;15.763;325.667;-3.89121;-1.37200;1.65880;3
AHRS;15.764;325.667;40.1881;9.8641;56.8281;0.26264;0.23389;0.47120;-38
PRES;15.765;325.671;1014.4603;0
LIGH;15.768;325.677;3190.0;0
ACCE;15.769;325.678;-2.23140;4.67348;7.43160;3
MAGN;15.770;325.678;32.52000;-4.26000;-27.06000;3
GYRO;15.779;325.687;-3.55432;-1.60077;1.44561;3
AHRS;15.779;325.687;36.3152;7.4998;59.4928;0.23916;0.20824;0.48814;100
LIGH;15.788;325.697;3190.0;0
ACCE;15.789;325.698;-1.81002;4.19464;7.69018;3
MAGN;15.790;325.698;31.86000;-2.94000;-27.90000;3
GYRO;15.798;325.707;-3.26813;-1.73150;1.28587;3
AHRS;15.799;325.707;32.4377;5.2916;61.9852;0.21635;0.18167;0.50496;53
PRES;15.802;325.711;1014.3861;0
LIGH;15.808;325.717;3151.0;0
ACCE;15.809;325.718;-1.65679;3.66792;8.00621;3
MAGN;15.810;325.718;31.20000;-1.74000;-28.80000;3
GYRO;15.818;325.727;-3.10778;-1.95935;1.32894;3
AHRS;15.819;325.727;28.5817;2.9485;64.3000;0.19566;0.15242;0.52088;72
LIGH;15.828;325.737;3151.0;0
ACCE;15.829;325.738;-1.24498;3.30400;8.10198;3
MAGN;15.830;325.738;30.60000;-0.42000;-29.58000;3
GYRO;15.839;325.747;-3.11572;-2.14963;1.57695;3
AHRS;15.840;325.747;24.7972;0.6908;66.4708;0.17636;0.12260;0.53637;22
PRES;15.842;325.751;1014.3779;0
LIGH;15.848;325.757;2865.0;0
ACCE;15.849;325.758;-0.95768;2.82516;7.96790;3
MAGN;15.850;325.758;29.64000;1.02000;-30.24000;3
GYRO;15.858;325.767;-3.00424;-1.96454;1.72753;3
AHRS;15.859;325.767;21.2426;-1.1548;68.3758;0.15802;0.09537;0.55072;59
LIGH;15.868;325.777;2865.0;0
ACCE;15.869;325.778;-0.38307;2.20267;8.12113;3
MAGN;15.870;325.778;28.74000;2.40000;-30.84000;3
GYRO;15.878;325.787;-2.71804;-2.03326;2.08152;3
AHRS;15.879;325.787;17.8303;-3.4760;70.6483;0.14371;0.06512;0.56712;65
PRES;15.882;325.791;1014.4574;0
LIGH;15.888;325.797;2468.0;0
ACCE;15.889;325.798;-0.07661;1.74298;8.60955;3
MAGN;15.890;325.798;27.90000;3.66000;-31.38000;3
GYRO;15.899;325.807;-2.54517;-2.25501;2.13833;3
AHRS;15.900;325.807;14.3724;-5.5743;72.5493;0.12927;0.03503;0.58141;75
LIGH;15.908;325.817;2468.0;0
ACCE;15.910;325.819;0.18196;1.25456;8.76278;3
MAGN;15.911;325.819;26.88000;5.04000;-31.98000;3
GYRO;15.919;325.827;-2.72568;-2.66490;2.17835;3
AHRS;15.920;325.827;10.5878;-7.9491;74.6850;0.11504;0.00096;0.59745;-26
PRES;15.922;325.831;1014.5365;0
LIGH;15.928;325.837;1996.0;0
ACCE;15.930;325.839;0.52672;0.85234;8.96389;3
MAGN;15.931;325.839;25.74000;6.48000;-32.46000;3
GYRO;15.939;325.847;-2.82556;-3.46177;2.30082;3
AHRS;15.940;325.847;6.8975;-10.8814;76.8040;0.10572;-0.03697;0.61279;-17
LIGH;15.948;325.857;1996.0;0
ACCE;15.950;325.859;0.37350;0.17238;8.00621;3
MAGN;15.951;325.859;24.66000;7.80000;-32.94000;3
GYRO;15.959;325.867;-2.56563;-3.69604;2.26356;3
AHRS;15.960;325.867;3.3292;-13.4502;78.6509;0.09650;-0.07227;0.62647;48
PRES;15.963;325.871;1014.2949;0
LIGH;15.968;325.877;1208.0;0
ACCE;15.970;325.879;0.09577;-1.44610;6.86657;3
MAGN;15.971;325.879;23.76000;8.94000;-33.60000;3
GYRO;15.979;325.887;-1.78648;-3.17436;1.51983;3
AHRS;15.980;325.887;0.2981;-15.8083;79.7855;0.09017;-0.10386;0.63498;108
LIGH;15.988;325.897;1208.0;0
ACCE;15.990;325.899;0.74699;-2.39420;6.48350;3
MAGN;15.991;325.899;22.68000;10.26000;-34.26000;3
GYRO;15.999;325.907;-1.36742;-2.63649;0.81489;3
AHRS;16.000;325.907;-2.9171;-18.3277;80.8159;0.08407;-0.13752;0.64283;49
PRES;16.002;325.911;1014.4535;0
LIGH;16.008;325.917;603.0;0
ACCE;16.011;325.919;2.06859;-2.37505;6.62715;3
MAGN;16.012;325.919;21.30000;11.40000;-34.62000;3
GYRO;16.019;325.927;-1.70981;-2.45568;0.62064;3
AHRS;16.020;325.927;-6.6210;-20.6668;81.7091;0.07417;-0.17261;0.65029;57
LIGH;16.028;325.937;603.0;0
ACCE;16.031;325.940;3.97437;-2.42293;6.57927;3
MAGN;16.032;325.940;19.86000;12.60000;-34.98000;3
GYRO;16.039;325.947;-1.92697;-2.67864;0.69791;3
AHRS;16.040;325.947;-10.0366;-22.8588;82.3315;0.06539;-0.20504;0.65576;-101
PRES;16.043;325.951;1014.5403;0
LIGH;16.068;325.957;461.0;0
ACCE;16.071;325.960;4.40533;-2.60489;6.35900;3
MAGN;16.075;325.960;18.42000;13.62000;-35.34000;3
GYRO;16.076;325.967;-1.61910;-3.02378;0.86651;3
AHRS;16.078;325.967;-13.1013;-25.0546;82.7713;0.05891;-0.23530;0.65974;11
LIGH;16.082;325.977;461.0;0
ACCE;16.083;325.980;4.88417;-3.03585;5.64074;3
MAGN;16.084;325.980;16.80000;14.58000;-35.46000;3
GYRO;16.089;325.987;-1.18783;-2.90741;0.85521;3
AHRS;16.091;325.987;-15.5778;-27.8188;82.8182;0.05887;-0.26564;0.66055;-67
PRES;16.094;325.991;1014.4485;0
LIGH;16.095;325.997;576.0;0
ACCE;16.097;326.001;5.92804;-3.26569;5.54497;3
MAGN;16.100;326.001;15.24000;15.60000;-35.70000;3
GYRO;16.101;326.007;-0.91019;-2.22599;0.76236;3
AHRS;16.103;326.007;-17.8403;-30.3167;82.9054;0.05884;-0.29269;0.66163;-28
LIGH;16.109;326.017;576.0;0
GNSS;16.110;1491377672.999;39.994170;-0.073667;122.627;0.000;8.0;0.0;12;10
ACCE;16.114;326.020;6.74207;-3.44765;5.36301;3
MAGN;16.115;326.020;13.62000;16.74000;-35.82000;3
GNSS;16.117;1491377672.999;39.994170;-0.073667;122.627;0.000;8.0;0.0;12;10
GYRO;16.120;326.027;-1.23945;-1.76907;0.70402;3
AHRS;16.123;326.027;-20.3666;-33.1615;82.7586;0.05852;-0.32276;0.66143;8
PRES;16.124;326.031;1014.4575;0
LIGH;16.128;326.037;581.0;0
ACCE;16.131;326.040;6.90488;-3.87861;5.12359;3
MAGN;16.132;326.040;12.12000;17.94000;-35.76000;3
GYRO;16.139;326.047;-1.65819;-1.66522;0.65912;3
AHRS;16.141;326.047;-22.4979;-35.9250;82.4004;0.05961;-0.34981;0.65981;-106
LIGH;16.147;326.056;581.0;0
ACCE;16.151;326.060;7.05811;-4.39575;5.02782;3
MAGN;16.152;326.060;10.56000;19.14000;-35.64000;3
GYRO;16.158;326.067;-1.66430;-1.43309;0.46059;3
AHRS;16.159;326.067;-24.2405;-38.3119;81.6914;0.05979;-0.37241;0.65616;43
PRES;16.161;326.071;1014.4922;0
LIGH;16.167;326.076;551.0;0
ACCE;16.171;326.081;7.22091;-4.38618;4.86502;3
MAGN;16.172;326.081;9.18000;20.28000;-35.46000;3
SOUN;16.176;984.46;0.03004;63.53
GYRO;16.178;326.087;-1.58733;-1.39247;0.19303;3
AHRS;16.179;326.087;-26.2102;-40.9948;80.5142;0.05831;-0.39752;0.65013;-27
LIGH;16.187;326.096;551.0;0
ACCE;16.192;326.101;7.63272;-3.72538;4.68306;3
MAGN;16.192;326.101;7.74000;21.36000;-35.28000;3
GYRO;16.198;326.107;-1.46424;-1.33077;0.21441;3
AHRS;16.198;326.107;-28.2286;-43.3642;79.3699;0.05441;-0.42044;0.64481;-41
PRES;16.201;326.110;1014.4189;0
LIGH;16.207;326.116;523.0;0
ACCE;16.211;326.121;7.72848;-4.00311;4.40533;3
MAGN;16.212;326.121;6.24000;22.62000;-35.10000;3
GYRO;16.218;326.127;-1.34390;-1.20035;0.54428;3
AHRS;16.219;326.127;-30.0297;-45.5845;78.2131;0.05068;-0.44099;0.63954;-11
LIGH;16.227;326.136;523.0;0
ACCE;16.232;326.141;7.84340;-4.51068;3.89776;3
MAGN;16.232;326.141;4.92000;23.64000;-34.98000;3
GYRO;16.238;326.147;-1.36559;-1.00976;0.77091;3
AHRS;16.238;326.147;-31.3075;-47.8238;76.7769;0.04903;-0.45910;0.63236;-80
PRES;16.241;326.150;1014.3723;0
LIGH;16.247;326.156;509.0;0
ACCE;16.252;326.161;7.82425;-5.30555;3.39019;3
MAGN;16.252;326.161;3.78000;24.72000;-34.44000;3
GYRO;16.258;326.167;-1.63009;-0.83872;0.84086;3
AHRS;16.258;326.167;-32.8306;-50.0139;75.2505;0.04471;-0.47751;0.62533;-3
LIGH;16.267;326.176;509.0;0
ACCE;16.272;326.181;7.69018;-5.98550;2.98796;3
MAGN;16.272;326.181;2.70000;25.86000;-33.90000;3
GYRO;16.278;326.187;-1.85031;-0.60079;0.78649;3
AHRS;16.278;326.187;-34.4883;-52.0449;73.7016;0.03812;-0.49505;0.61878;103
PRES;16.281;326.190;1014.4125;0
LIGH;16.287;326.196;478.0;0
ACCE;16.293;326.202;7.55610;-6.49307;2.63362;3
MAGN;16.294;326.202;1.62000;27.00000;-33.12000;3
GYRO;16.298;326.207;-1.74433;-0.39920;0.59468;3
AHRS;16.299;326.207;-36.1881;-54.0890;72.0560;0.03050;-0.51223;0.61216;-92
LIGH;16.308;326.217;478.0;0
MAGN;16.312;326.221;0.60000;28.02000;-32.34000;3
GYRO;16.318;326.227;-1.39552;-0.31612;0.47617;3
AHRS;16.319;326.227;-37.9489;-56.0868;70.3960;0.02176;-0.52872;0.60600;83
PRES;16.322;326.231;1014.4343;0
LIGH;16.328;326.237;460.0;0
ACCE;16.332;326.242;7.70933;-6.62715;2.41336;3
MAGN;16.334;326.242;-0.18000;28.98000;-31.80000;3
GYRO;16.338;326.247;-1.21409;-0.30024;0.65515;3
AHRS;16.339;326.247;-39.8411;-58.0582;68.6652;0.01130;-0.54476;0.60017;16
LIGH;16.348;326.257;460.0;0
ACCE;16.353;326.262;7.46991;-6.93361;2.15478;3
MAGN;16.354;326.262;-0.72000;30.06000;-31.20000;3
GYRO;16.358;326.267;-1.12246;-0.33292;1.09834;3
AHRS;16.365;326.267;-41.5103;-59.7750;67.2772;0.00232;-0.55813;0.59613;-56
PRES;16.367;326.271;1014.4227;0
LIGH;16.368;326.277;441.0;0
ACCE;16.373;326.282;6.63673;-8.51378;2.16436;3
MAGN;16.374;326.282;-1.14000;31.02000;-30.42000;3
GYRO;16.379;326.287;-0.86712;-0.34728;1.15056;3
AHRS;16.380;326.287;-42.6331;-61.3872;66.0694;-0.00283;-0.56906;0.59227;35
LIGH;16.388;326.297;441.0;0
ACCE;16.394;326.302;6.15789;-10.06522;1.80044;3
MAGN;16.400;326.302;-1.44000;31.74000;-29.82000;3
GYRO;16.401;326.307;-0.39798;-0.29627;0.45143;3
AHRS;16.402;326.307;-43.2494;-62.9419;64.9821;-0.00442;-0.57820;0.58819;-107
PRES;16.404;326.311;1014.4047;0
LIGH;16.408;326.317;436.0;0
ACCE;16.413;326.322;6.00466;-10.60153;1.52271;3
MAGN;16.414;326.322;-1.68000;32.46000;-29.10000;3
GYRO;16.419;326.327;0.42119;-0.10568;-0.60537;3
AHRS;16.420;326.327;-43.5924;-63.9670;64.6167;-0.00332;-0.58400;0.58716;56
LIGH;16.429;326.338;436.0;0
MAGN;16.433;326.342;-1.86000;33.00000;-28.56000;3
GYRO;16.439;326.347;1.24983;0.17501;-1.81396;3
AHRS;16.440;326.347;-43.2380;-64.8324;64.4508;0.00264;-0.58744;0.58557;36
PRES;16.442;326.351;1014.4863;0
LIGH;16.448;326.357;445.0;0
ACCE;16.453;326.362;6.63673;-8.08282;1.91536;3
MAGN;16.454;326.362;-2.16000;33.30000;-28.26000;3
GYRO;16.459;326.367;1.77487;0.38820;-2.66001;3
AHRS;16.459;326.367;-42.1617;-65.4677;64.4749;0.01322;-0.58817;0.58320;-30
LIGH;16.468;326.377;445.0;0
ACCE;16.473;326.382;7.11557;-6.06212;2.53785;3
MAGN;16.474;326.382;-2.46000;33.48000;-28.08000;3
GYRO;16.478;326.387;1.93919;0.44349;-2.82556;3
AHRS;16.480;326.387;-40.5363;-65.7527;64.7155;0.02678;-0.58586;0.58050;26
PRES;16.482;326.391;1014.3461;0
LIGH;16.488;326.397;477.0;0
ACCE;16.494;326.403;7.30710;-5.22894;2.96881;3
GYRO;16.498;326.407;1.81855;0.35919;-2.79715;3
AHRS;16.499;326.407;-37.7344;-65.9070;64.5370;0.04537;-0.58010;0.57266;-37
LIGH;16.508;326.417;477.0;0
ACCE;16.514;326.423;7.26880;-5.28640;3.19865;3
GYRO;16.518;326.427;1.84237;0.31001;-3.18230;3
AHRS;16.519;326.427;-33.9389;-65.6956;64.1790;0.06787;-0.56979;0.56100;115
PRES;16.522;326.431;1014.3935;0
LIGH;16.528;326.437;505.0;0
ACCE;16.534;326.443;7.02938;-5.15232;3.38061;3
GYRO;16.538;326.447;2.28403;0.36896;-3.83746;3
AHRS;16.539;326.447;-29.8177;-65.1394;63.9211;0.09141;-0.55612;0.54858;107
LIGH;16.548;326.457;505.0;0
ACCE;16.554;326.463;6.91445;-4.37660;3.63919;3
MAGN;16.555;326.463;-4.08000;32.76000;-28.20000;3
GYRO;16.558;326.467;3.00943;0.56841;-4.60318;3
AHRS;16.560;326.467;-25.3639;-64.3775;63.6577;0.11623;-0.53955;0.53480;27
PRES;16.562;326.471;1014.3248;0
LIGH;16.568;326.477;550.0;0
ACCE;16.574;326.483;7.40287;-2.26970;3.70622;3
MAGN;16.575;326.483;-4.80000;31.92000;-28.86000;3
GYRO;16.578;326.487;3.51828;0.44440;-5.04666;3
AHRS;16.579;326.487;-20.8137;-63.8195;63.3321;0.14241;-0.52299;0.51957;10
LIGH;16.588;326.497;550.0;0
ACCE;16.594;326.503;7.88171;0.26815;3.98395;3
MAGN;16.596;326.503;-5.46000;30.66000;-29.70000;3
GYRO;16.598;326.507;3.72536;-0.03176;-4.85730;3
AHRS;16.599;326.507;-16.0365;-63.4019;63.1931;0.17154;-0.50539;0.50384;96
PRES;16.602;326.511;1014.5474;0
LIGH;16.608;326.517;634.0;0
ACCE;16.614;326.523;7.77637;1.71425;4.16591;3
MAGN;16.615;326.523;-6.30000;29.34000;-30.42000;3
GYRO;16.618;326.527;3.74583;-0.29169;-4.41259;3
AHRS;16.619;326.527;-10.2805;-62.8196;63.4911;0.20808;-0.48164;0.48695;65
LIGH;16.628;326.537;634.0;0
ACCE;16.634;326.543;7.72848;2.08774;4.32872;3
MAGN;16.635;326.543;-7.08000;27.66000;-31.20000;3
GYRO;16.638;326.547;3.52133;-0.25259;-4.15480;3
AHRS;16.640;326.547;-3.7288;-62.4003;63.9717;0.25066;-0.45389;0.46715;44
PRES;16.642;326.551;1014.3345;0
LIGH;16.648;326.557;723.0;0
ACCE;16.654;326.563;7.53695;2.00155;4.52025;3
MAGN;16.655;326.563;-7.98000;25.74000;-32.04000;3
GYRO;16.659;326.567;2.90589;0.15547;-4.22719;3
AHRS;16.659;326.567;2.7039;-61.7903;64.0981;0.28955;-0.42435;0.44496;52
LIGH;16.668;326.577;723.0;0
ACCE;16.675;326.584;7.47949;2.44209;4.46279;3
MAGN;16.676;326.584;-9.00000;23.52000;-32.88000;3
SOUN;16.677;454.28;0.01386;56.82
GYRO;16.682;326.587;2.57388;0.18295;-4.62517;3
AHRS;16.683;326.587;8.9951;-61.5281;64.1817;0.32799;-0.39622;0.42112;14
PRES;16.684;326.591;1014.4043;0
LIGH;16.688;326.597;761.0;0
ACCE;16.695;326.604;7.15387;3.86903;4.12760;3
MAGN;16.697;326.604;-9.90000;21.12000;-33.84000;3
GYRO;16.698;326.607;2.14017;-0.05223;-4.89181;3
AHRS;16.699;326.607;14.3947;-60.9716;63.3474;0.35617;-0.37167;0.39483;-117
LIGH;16.708;326.617;761.0;0
ACCE;16.715;326.624;6.74207;5.30555;3.92649;3
MAGN;16.716;326.624;-10.92000;18.60000;-34.80000;3
GYRO;16.719;326.628;2.22783;-0.42272;-4.71771;3
AHRS;16.721;326.628;19.6772;-60.6461;62.6592;0.38464;-0.34822;0.36853;-58
PRES;16.722;326.631;1014.4563;0
LIGH;16.728;326.637;782.0;0
ACCE;16.735;326.644;6.88572;6.27281;3.74453;3
MAGN;16.736;326.644;-12.00000;16.02000;-35.70000;3
GYRO;16.739;326.647;2.32404;-0.86468;-4.53995;3
AHRS;16.740;326.647;25.3203;-60.5888;61.4620;0.41417;-0.32636;0.33547;-127
LIGH;16.748;326.657;782.0;0
ACCE;16.755;326.664;6.00466;6.00466;3.18908;3
MAGN;16.756;326.664;-12.90000;13.32000;-36.54000;3
GYRO;16.759;326.667;2.16155;-0.83047;-4.66365;3
AHRS;16.760;326.667;31.2639;-60.1464;59.9350;0.44306;-0.30158;0.29930;-73
PRES;16.762;326.671;1014.5134;0
LIGH;16.768;326.677;792.0;0
ACCE;16.776;326.685;5.08528;6.41646;3.19865;3
MAGN;16.777;326.685;-13.56000;10.44000;-37.14000;3
GYRO;16.779;326.687;1.87963;-0.69639;-5.11019;3
AHRS;16.779;326.687;37.2827;-59.9502;58.2807;0.47237;-0.27866;0.26020;-33
LIGH;16.788;326.697;792.0;0
ACCE;16.795;326.704;4.17549;7.11557;2.96881;3
MAGN;16.796;326.704;-14.28000;7.50000;-37.56000;3
GYRO;16.798;326.707;1.81885;-0.58368;-5.13188;3
AHRS;16.800;326.707;42.7895;-59.7610;56.8026;0.49886;-0.25759;0.22413;43
PRES;16.802;326.711;1014.4482;0
LIGH;16.808;326.717;793.0;0
ACCE;16.816;326.725;3.39019;7.57525;2.73897;3
MAGN;16.817;326.725;-14.76000;4.26000;-37.92000;3
GYRO;16.819;326.727;1.70798;-0.66035;-4.94282;3
AHRS;16.820;326.727;48.2711;-58.6875;54.2058;0.52104;-0.23571;0.18404;111
LIGH;16.828;326.737;793.0;0
ACCE;16.836;326.745;2.62405;8.08282;2.42293;3
MAGN;16.837;326.745;-14.88000;1.02000;-38.16000;3
GYRO;16.838;326.747;1.66644;-0.80115;-4.81637;3
AHRS;16.840;326.747;53.9009;-56.8777;50.9247;0.54232;-0.21194;0.14211;-102
PRES;16.842;326.751;1014.4266;0
LIGH;16.848;326.757;787.0;0
ACCE;16.856;326.765;1.82917;8.65743;1.70467;3
MAGN;16.858;326.765;-14.76000;-2.16000;-38.28000;3
GYRO;16.859;326.767;1.69851;-0.67073;-4.57172;3
AHRS;16.860;326.767;59.1559;-54.2249;47.0563;0.56106;-0.18800;0.10277;53
LIGH;16.868;326.777;787.0;0
ACCE;16.876;326.785;1.24498;9.10754;1.51314;3
MAGN;16.877;326.785;-14.40000;-5.46000;-38.34000;3
GYRO;16.879;326.787;1.70157;-0.67531;-4.27484;3
AHRS;16.880;326.787;64.1716;-50.9335;42.2425;0.57863;-0.16702;0.06258;-113
PRES;16.882;326.791;1014.4545;0
LIGH;16.888;326.797;781.0;0
ACCE;16.896;326.805;0.69911;8.85855;0.97683;3
MAGN;16.897;326.805;-13.92000;-8.40000;-38.10000;3
GYRO;16.900;326.808;1.87413;-0.87659;-4.23818;3
AHRS;16.901;326.808;69.4257;-46.6839;36.4371;0.59847;-0.14590;0.02164;41
LIGH;16.908;326.817;781.0;0
ACCE;16.916;326.825;-0.08619;8.26478;0.69911;3
MAGN;16.917;326.825;-13.38000;-11.28000;-37.56000;3
GYRO;16.919;326.828;2.37046;-0.82803;-4.60256;3
AHRS;16.922;326.828;74.7381;-39.4177;27.9057;0.61916;-0.12234;-0.01824;-41
PRES;16.923;326.831;1014.4033;0
LIGH;16.928;326.837;755.0;0
ACCE;16.937;326.846;-0.79487;8.00621;0.47884;3
MAGN;16.939;326.846;-12.42000;-14.22000;-37.02000;3
GYRO;16.940;326.847;2.96270;-0.74800;-4.90006;3
AHRS;16.940;326.847;79.7681;-27.0792;14.1308;0.64078;-0.10160;-0.05722;-14
LIGH;16.948;326.857;755.0;0
ACCE;16.957;326.866;-1.76213;8.61913;0.02873;3
MAGN;16.958;326.866;-11.34000;-16.92000;-36.30000;3
GYRO;16.959;326.867;3.22476;-0.97341;-4.73848;3
AHRS;16.960;326.867;83.5676;2.1358;-16.8362;0.66106;-0.08378;-0.09686;33
PRES;16.962;326.871;1014.4868;0
LIGH;16.968;326.877;655.0;0
ACCE;16.977;326.886;-3.00712;9.16500;-0.74699;3
MAGN;16.978;326.886;-10.02000;-19.32000;-35.40000;3
GYRO;16.980;326.887;3.12091;-0.94745;-4.30263;3
AHRS;16.981;326.887;83.5300;54.2006;-70.3203;0.68043;-0.06367;-0.13430;76
LIGH;16.988;326.897;655.0;0
ACCE;16.997;326.906;-3.90734;9.46189;-1.28329;3
MAGN;16.998;326.906;-8.58000;-21.84000;-34.38000;3
GYRO;16.999;326.907;3.01523;-0.83200;-3.72964;3
AHRS;17.001;326.907;79.9300;84.7319;-102.4263;0.69987;-0.04640;-0.17027;1
PRES;17.004;326.911;1014.5232;0
LIGH;17.008;326.917;566.0;0
ACCE;17.017;326.926;-4.74052;9.59596;-2.43251;3
MAGN;17.018;326.926;-7.14000;-24.12000;-33.12000;3
GYRO;17.019;326.927;2.95323;-0.82192;-2.98560;3
AHRS;17.021;326.927;75.5287;97.6360;-116.9745;0.71800;-0.03279;-0.20285;-90
LIGH;17.028;326.937;566.0;0
ACCE;17.038;326.946;-5.47793;8.99262;-2.66235;3
MAGN;17.039;326.946;-5.40000;-26.28000;-31.86000;3
GYRO;17.041;326.947;2.94895;-0.80420;-2.64199;3
AHRS;17.043;326.947;70.9014;104.0703;-124.9470;0.73443;-0.01960;-0.23307;98
PRES;17.044;326.951;1014.4758;0
LIGH;17.063;326.957;490.0;0
ACCE;17.065;326.969;-6.22492;8.17859;-2.54743;3
MAGN;17.066;326.969;-3.54000;-28.14000;-30.42000;3
GYRO;17.067;326.969;2.71927;-0.88789;-2.74065;3
AHRS;17.069;326.969;66.4167;107.8530;-130.2482;0.74917;-0.00810;-0.26074;5
LIGH;17.070;326.977;490.0;0
ACCE;17.079;326.987;-7.06768;7.38372;-2.96881;3
MAGN;17.082;326.987;-1.68000;-30.00000;-29.04000;3
GYRO;17.085;326.988;2.10015;-1.26205;-3.01493;3
AHRS;17.088;326.988;62.0987;108.9327;-133.0905;0.75889;0.00250;-0.28971;83
PRES;17.091;326.991;1014.4526;0
LIGH;17.094;326.997;437.0;0
GYRO;17.107;327.007;1.58458;-1.37720;-3.34907;3
AHRS;17.110;327.007;57.5537;108.9184;-134.6550;0.76596;0.01671;-0.31913;96
ACCE;17.113;327.009;-7.26880;6.77080;-3.01669;3
MAGN;17.116;327.009;0.24000;-31.44000;-27.60000;3
LIGH;17.118;327.017;437.0;0
ACCE;17.119;327.027;-7.69018;6.15789;-3.16992;3
MAGN;17.120;327.027;2.34000;-32.70000;-26.28000;3
GYRO;17.121;327.027;1.60719;-1.38514;-3.56654;3
AHRS;17.128;327.027;52.7137;108.3951;-136.0180;0.77111;0.03131;-0.35121;87
PRES;17.130;327.031;1014.3492;0
LIGH;17.131;327.037;407.0;0
GNSS;17.132;1491377673.999;39.994170;-0.073667;121.013;0.000;8.0;0.0;12;11
GNSS;17.137;1491377673.999;39.994170;-0.073667;121.013;0.000;8.0;0.0;12;11
ACCE;17.144;327.047;-8.19775;5.49709;-3.06458;3
MAGN;17.147;327.047;4.26000;-33.54000;-24.78000;3
GYRO;17.148;327.048;1.84267;-1.40255;-3.84265;3
AHRS;17.148;327.048;47.9827;107.1498;-136.7518;0.77235;0.04647;-0.38373;75
LIGH;17.149;327.056;407.0;0
ACCE;17.158;327.067;-8.49463;4.97036;-3.75411;3
MAGN;17.158;327.067;6.42000;-34.44000;-23.46000;3
GYRO;17.159;327.067;2.18842;-1.40682;-4.00544;3
AHRS;17.160;327.067;42.8963;106.1882;-137.8496;0.77342;0.06273;-0.41639;-68
PRES;17.161;327.071;1014.4639;0
LIGH;17.167;327.076;394.0;0
SOUN;17.178;213.18;0.00651;50.25
ACCE;17.181;327.087;-8.33182;4.81713;-3.92649;3
MAGN;17.181;327.087;8.40000;-35.04000;-22.08000;3
GYRO;17.182;327.087;2.35427;-1.17256;-4.16030;3
AHRS;17.182;327.087;37.5888;105.3583;-138.9534;0.77355;0.08101;-0.44770;-50
LIGH;17.187;327.096;394.0;0
GYRO;17.199;327.107;2.43552;-1.37261;-3.86372;3
AHRS;17.200;327.107;32.6546;104.6288;-140.7613;0.77308;0.09312;-0.47791;-26
ACCE;17.201;327.108;-8.50420;4.79798;-4.50110;3
MAGN;17.202;327.108;10.56000;-35.40000;-20.64000;3
PRES;17.203;327.111;1014.4317;0
LIGH;17.208;327.117;376.0;0
GYRO;17.219;327.127;2.64993;-1.19027;-3.32952;3
AHRS;17.220;327.127;28.1277;104.7313;-142.9085;0.77549;0.10365;-0.50035;-68
ACCE;17.221;327.128;-8.30309;4.55856;-4.82671;3
MAGN;17.222;327.128;12.72000;-35.76000;-19.26000;3
LIGH;17.228;327.137;376.0;0
GYRO;17.239;327.148;2.82128;-0.57696;-2.66429;3
AHRS;17.240;327.148;24.4753;104.9983;-145.1610;0.77839;0.10898;-0.51731;17
ACCE;17.242;327.149;-8.43717;3.76368;-4.53941;3
MAGN;17.243;327.149;14.82000;-35.82000;-17.64000;3
PRES;17.245;327.151;1014.4448;0
LIGH;17.248;327.157;363.0;0
GYRO;17.259;327.167;2.71804;0.35308;-2.06228;3
AHRS;17.260;327.167;21.5673;105.9633;-147.4443;0.78448;0.11171;-0.52586;-89
ACCE;17.263;327.168;-8.82024;3.16992;-4.39575;3
MAGN;17.264;327.168;16.74000;-35.52000;-16.14000;3
LIGH;17.268;327.177;363.0;0
GYRO;17.278;327.187;2.50943;0.99021;-1.75196;3
AHRS;17.280;327.187;19.1547;107.3386;-149.7694;0.79260;0.11198;-0.52902;105
ACCE;17.281;327.189;-9.04051;2.76770;-4.59687;3
MAGN;17.282;327.189;18.42000;-35.40000;-14.46000;3
PRES;17.283;327.191;1014.3829;0
LIGH;17.288;327.197;367.0;0
GYRO;17.298;327.207;2.39734;1.27213;-1.46913;3
AHRS;17.300;327.207;17.1504;109.0482;-152.0121;0.80228;0.11076;-0.52748;-92
ACCE;17.301;327.209;-8.62870;1.87705;-4.57771;3
MAGN;17.302;327.209;20.34000;-35.10000;-13.02000;3
LIGH;17.308;327.217;367.0;0
GYRO;17.319;327.227;2.57052;1.34635;-1.12399;3
AHRS;17.320;327.227;15.2976;110.9242;-154.2300;0.81269;0.10850;-0.52331;-125
ACCE;17.321;327.229;-8.00621;0.82361;-4.60644;3
MAGN;17.323;327.229;22.14000;-34.62000;-11.52000;3
PRES;17.324;327.231;1014.3448;0
LIGH;17.328;327.237;372.0;0
GYRO;17.339;327.247;2.49141;1.65972;-0.89858;3
AHRS;17.340;327.247;13.6158;113.0976;-155.9279;0.82389;0.10885;-0.51468;97
ACCE;17.341;327.249;-7.01980;-0.07661;-4.53941;3
MAGN;17.342;327.249;23.82000;-34.20000;-10.08000;3
LIGH;17.348;327.257;372.0;0
GYRO;17.359;327.267;2.04640;2.29991;-0.91630;3
AHRS;17.359;327.267;11.8420;115.5431;-157.2976;0.83578;0.11167;-0.50290;81
ACCE;17.361;327.269;-6.10043;-0.39265;-4.41491;3
MAGN;17.362;327.269;25.38000;-33.54000;-8.46000;3
PRES;17.363;327.271;1014.4134;0
LIGH;17.368;327.277;389.0;0
GYRO;17.378;327.287;1.59375;2.61298;-1.20921;3
AHRS;17.379;327.287;9.7203;117.8897;-158.4448;0.84671;0.11668;-0.49137;-50
ACCE;17.381;327.289;-6.32069;-0.54588;-4.95121;3
MAGN;17.383;327.289;26.70000;-32.88000;-6.84000;3
LIGH;17.388;327.297;389.0;0
GYRO;17.399;327.307;1.42209;2.09466;-1.83198;3
AHRS;17.400;327.307;7.0733;119.9057;-159.1279;0.85527;0.12612;-0.48182;-68
ACCE;17.401;327.309;-7.08684;-0.68953;-5.25767;3
MAGN;17.403;327.309;28.14000;-32.16000;-5.16000;3
PRES;17.403;327.311;1014.4130;0
LIGH;17.408;327.317;415.0;0
GYRO;17.419;327.327;1.39033;1.32375;-2.28372;3
AHRS;17.420;327.327;4.4620;121.8585;-159.2622;0.86250;0.13859;-0.47147;7
ACCE;17.421;327.329;-7.52737;-1.55144;-6.18662;3
MAGN;17.422;327.329;29.52000;-31.26000;-3.54000;3
LIGH;17.428;327.337;415.0;0
GYRO;17.439;327.347;1.41507;1.47524;-1.94347;3
AHRS;17.440;327.347;2.1543;124.2243;-159.2740;0.87088;0.15031;-0.45704;55
ACCE;17.441;327.349;-7.57525;-1.73340;-6.24408;3
MAGN;17.442;327.349;30.54000;-30.24000;-1.62000;3
PRES;17.443;327.351;1014.5078;0
LIGH;17.448;327.357;439.0;0
GYRO;17.459;327.367;1.62582;1.75441;-0.94898;3
AHRS;17.459;327.367;0.0792;125.5989;-159.5479;0.87534;0.15759;-0.44974;46
ACCE;17.461;327.369;-7.36456;-2.09732;-6.17704;3
MAGN;17.462;327.369;31.56000;-29.40000;0.06000;3
LIGH;17.468;327.377;439.0;0
GYRO;17.478;327.387;1.57664;1.72356;-0.65118;3
AHRS;17.479;327.387;-2.3868;126.9065;-159.4005;0.87830;0.16907;-0.44296;5
ACCE;17.482;327.390;-6.39731;-2.80600;-5.96635;3
MAGN;17.483;327.390;32.28000;-28.38000;2.04000;3
PRES;17.483;327.391;1014.4744;0
LIGH;17.488;327.397;462.0;0
GYRO;17.499;327.407;1.56901;1.56015;-1.14018;3
AHRS;17.499;327.407;-4.7680;128.2415;-159.5259;0.88140;0.17763;-0.43581;-47
ACCE;17.501;327.410;-6.21535;-3.41892;-6.53138;3
MAGN;17.502;327.410;32.88000;-27.30000;4.08000;3
LIGH;17.508;327.417;462.0;0
GYRO;17.518;327.427;2.12337;1.75379;-1.42851;3
AHRS;17.520;327.427;-7.1276;129.7935;-160.3828;0.88609;0.17995;-0.42683;110
ACCE;17.523;327.430;-5.73651;-3.92649;-6.52181;3
MAGN;17.523;327.430;33.42000;-26.04000;5.94000;3
PRES;17.524;327.431;1014.4013;0
LIGH;17.528;327.437;484.0;0
GYRO;17.538;327.447;2.31335;2.05770;-1.40468;3
AHRS;17.539;327.447;-9.6261;131.4744;-160.8054;-0.88999;-0.18546;0.41650;41
MAGN;17.541;327.450;33.72000;-24.72000;8.16000;3
LIGH;17.548;327.457;484.0;0
GYRO;17.558;327.467;2.39612;2.30174;-1.18661;3
AHRS;17.559;327.467;-12.5801;133.3676;-161.4978;-0.89396;-0.18954;0.40448;-28
ACCE;17.562;327.470;-5.28640;-4.28083;-6.85699;3
MAGN;17.562;327.470;33.96000;-23.58000;10.20000;3
PRES;17.563;327.471;1014.5121;0
LIGH;17.568;327.477;511.0;0
GYRO;17.579;327.487;2.55006;2.63100;-1.10903;3
AHRS;17.580;327.487;-15.8920;135.6491;-162.2427;-0.89810;-0.19311;0.38910;92
ACCE;17.581;327.490;-4.93206;-4.75010;-6.73250;3
MAGN;17.582;327.490;33.72000;-22.32000;12.48000;3
LIGH;17.588;327.497;511.0;0
GYRO;17.598;327.507;2.71713;2.83839;-1.25563;3
AHRS;17.599;327.507;-19.0887;137.8561;-162.9445;-0.90120;-0.19541;0.37359;-23
ACCE;17.601;327.510;-4.33829;-5.22894;-6.77080;3
MAGN;17.602;327.510;33.60000;-20.82000;14.64000;3
PRES;17.603;327.511;1014.5435;0
LIGH;17.608;327.517;536.0;0
GYRO;17.619;327.527;2.73759;2.92116;-1.27091;3
AHRS;17.620;327.527;-22.0838;140.3269;-163.6574;-0.90464;-0.19556;0.35528;-94
MAGN;17.621;327.530;33.30000;-19.38000;16.74000;3
LIGH;17.628;327.537;536.0;0
GYRO;17.639;327.547;2.70949;2.99843;-1.10414;3
AHRS;17.640;327.547;-25.1997;142.8947;-164.4375;-0.90728;-0.19403;0.33565;-99
ACCE;17.641;327.550;-3.76368;-5.02782;-7.10599;3
MAGN;17.643;327.550;32.82000;-17.70000;18.84000;3
PRES;17.644;327.551;1014.5142;0
LIGH;17.648;327.557;549.0;0
GYRO;17.659;327.567;2.70919;2.92543;-0.99663;3
AHRS;17.660;327.567;-28.4663;145.4546;-165.0442;-0.90822;-0.19284;0.31591;-1
ACCE;17.662;327.571;-3.73495;-5.43963;-7.58483;3
MAGN;17.663;327.571;32.10000;-15.60000;20.94000;3
LIGH;17.668;327.577;549.0;0
GYRO;17.681;327.587;2.73851;2.63924;-0.87018;3
AHRS;17.682;327.587;-31.3798;147.5539;-165.7480;-0.90789;-0.18964;0.29910;-79
PRES;17.684;327.591;1014.5203;0
ACCE;17.685;327.593;-3.43807;-5.66947;-7.68060;3
MAGN;17.685;327.593;31.26000;-13.56000;22.86000;3
SOUN;17.686;703.84;0.02148;60.62
LIGH;17.691;327.597;576.0;0
GYRO;17.699;327.607;2.61511;2.04426;-0.67012;3
AHRS;17.700;327.607;-33.7591;149.3201;-166.2682;-0.90702;-0.18658;0.28481;-26
ACCE;17.702;327.611;-3.20823;-5.94720;-7.90087;3
MAGN;17.703;327.611;30.30000;-11.70000;24.90000;3
LIGH;17.708;327.617;576.0;0
GYRO;17.719;327.627;2.29655;1.45019;-0.64721;3
AHRS;17.720;327.627;-35.9014;150.8258;-166.4952;-0.90514;-0.18533;0.27300;116
PRES;17.722;327.631;1014.3881;0
ACCE;17.723;327.631;-2.81558;-6.42604;-7.97748;3
MAGN;17.724;327.631;29.34000;-9.72000;26.58000;3
LIGH;17.728;327.637;579.0;0
GYRO;17.739;327.647;1.98562;1.04855;-0.85368;3
AHRS;17.740;327.647;-37.9030;152.0316;-166.4962;-0.90217;-0.18584;0.26402;-50
ACCE;17.742;327.651;-2.54743;-6.72292;-7.65187;3
MAGN;17.743;327.651;28.32000;-7.74000;28.20000;3
LIGH;17.748;327.657;579.0;0
GYRO;17.759;327.667;1.71653;0.97525;-1.00823;3
AHRS;17.760;327.667;-39.5305;153.1394;-166.2926;-0.89944;-0.18722;0.25627;53
PRES;17.762;327.671;1014.5131;0
ACCE;17.763;327.671;-2.24097;-7.00065;-7.33583;3
MAGN;17.764;327.671;27.24000;-5.94000;29.70000;3
LIGH;17.768;327.677;580.0;0
GYRO;17.779;327.687;1.55099;1.42362;-0.89644;3
AHRS;17.781;327.687;-41.0410;154.6575;-165.9296;-0.89744;-0.18823;0.24578;-70
ACCE;17.783;327.691;-1.39821;-7.74764;-6.63673;3
MAGN;17.784;327.691;26.22000;-3.96000;31.20000;3
LIGH;17.788;327.697;580.0;0
GYRO;17.799;327.707;1.41599;1.65880;-0.88789;3
AHRS;17.800;327.707;-42.5737;156.2315;-165.0780;-0.89438;-0.19253;0.23639;-1
PRES;17.802;327.711;1014.4236;0
ACCE;17.803;327.712;-0.71826;-8.31267;-5.94720;3
MAGN;17.804;327.712;24.96000;-1.92000;32.58000;3
LIGH;17.808;327.717;575.0;0
GYRO;17.819;327.727;1.37567;1.76357;-1.18050;3
AHRS;17.820;327.727;-44.2313;158.4748;-163.8573;-0.89124;-0.19739;0.22322;-101
ACCE;17.823;327.731;-0.60334;-8.34140;-6.04296;3
MAGN;17.824;327.731;23.58000;0.06000;33.72000;3
LIGH;17.828;327.737;575.0;0
GYRO;17.839;327.747;1.52869;2.21775;-1.11575;3
AHRS;17.840;327.747;-46.1830;161.3044;-163.0427;-0.88835;-0.19683;0.20484;1
PRES;17.842;327.751;1014.4163;0
ACCE;17.849;327.752;-0.73741;-8.15944;-5.77481;3
MAGN;17.850;327.752;22.02000;1.92000;34.98000;3
LIGH;17.852;327.757;579.0;0
GYRO;17.859;327.767;1.70248;2.03174;-1.11269;3
AHRS;17.861;327.767;-48.5116;164.1159;-161.5365;-0.88217;-0.20089;0.18962;-87
ACCE;17.863;327.772;-0.87149;-8.59040;-4.99909;3
MAGN;17.864;327.772;20.34000;3.66000;35.88000;3
LIGH;17.868;327.777;579.0;0
GYRO;17.880;327.787;1.65025;1.05374;-1.70584;3
AHRS;17.888;327.787;-50.7045;167.3304;-158.8938;-0.87433;-0.21094;0.17597;-12
PRES;17.889;327.791;1014.5328;0
ACCE;17.891;327.792;-0.08619;-8.97347;-4.08930;3
MAGN;17.892;327.792;18.78000;5.58000;36.60000;3
LIGH;17.893;327.797;595.0;0
GYRO;17.899;327.807;0.67684;0.95081;-2.18690;3
AHRS;17.900;327.807;-51.7644;171.3611;-156.1320;-0.87095;-0.21768;0.15631;-108
ACCE;17.903;327.812;1.05345;-8.35098;-5.49709;3
MAGN;17.905;327.812;17.16000;7.32000;37.44000;3
LIGH;17.908;327.817;595.0;0
GYRO;17.919;327.827;-0.69272;1.72264;-2.33961;3
AHRS;17.920;327.827;-52.4409;175.6417;-153.0686;-0.86790;-0.22509;0.13598;37
PRES;17.922;327.831;1014.4875;0
ACCE;17.923;327.832;1.64721;-8.37013;-5.36301;3
MAGN;17.924;327.832;15.42000;8.76000;37.98000;3
LIGH;17.928;327.837;579.0;0
GYRO;17.939;327.847;-1.22631;1.54518;-2.57358;3
AHRS;17.940;327.847;-53.2110;179.9876;-148.7286;-0.86101;-0.24103;0.12080;96
ACCE;17.943;327.852;2.05901;-8.36055;-4.77883;3
MAGN;17.944;327.852;13.80000;9.96000;38.34000;3
LIGH;17.948;327.857;579.0;0
GYRO;17.959;327.867;-1.50517;1.49845;-2.69056;3
AHRS;17.960;327.867;-51.9285;-174.2793;-143.8690;-0.86046;-0.25769;0.09294;97
PRES;17.962;327.871;1014.4775;0
ACCE;17.963;327.872;2.22182;-8.19775;-5.15232;3
MAGN;17.964;327.872;12.30000;11.10000;38.76000;3
LIGH;17.968;327.877;564.0;0
GYRO;17.979;327.887;-1.34238;1.59283;-2.76172;3
AHRS;17.980;327.887;-50.5183;-168.6295;-139.0027;-0.85776;-0.27555;0.06477;56
ACCE;17.984;327.892;2.82516;-8.21690;-5.31513;3
MAGN;17.985;327.892;10.68000;11.88000;39.12000;3
LIGH;17.988;327.897;564.0;0
GYRO;17.999;327.907;-1.09742;1.73577;-2.92971;3
AHRS;18.000;327.907;-48.9303;-163.1356;-134.2773;-0.85324;-0.29384;0.03617;39
PRES;18.002;327.911;1014.4987;0
ACCE;18.003;327.912;3.53384;-7.94875;-5.42047;3
MAGN;18.004;327.912;9.00000;12.48000;39.42000;3
LIGH;18.008;327.917;547.0;0
GYRO;18.019;327.927;-1.05069;1.82374;-3.08273;3
AHRS;18.020;327.927;-47.1865;-158.1390;-129.9599;-0.84745;-0.31178;0.00874;-30
ACCE;18.024;327.933;4.61602;-7.54652;-5.62159;3
LIGH;18.028;327.937;547.0;0
GYRO;18.041;327.948;-1.19424;2.10749;-3.12427;3
AHRS;18.045;327.948;-45.3225;-153.0720;-125.9499;-0.84020;-0.32787;-0.02114;115
PRES;18.048;327.951;1014.5092;0
LIGH;18.049;327.957;506.0;0
ACCE;18.050;327.958;5.06613;-7.40287;-5.17148;3
MAGN;18.051;327.958;5.34000;13.26000;39.66000;3
GYRO;18.074;327.967;-1.32313;2.23729;-2.97064;3
AHRS;18.077;327.967;-43.3398;-148.4491;-122.3188;-0.83182;-0.34346;-0.04990;-98
LIGH;18.079;327.977;506.0;0
ACCE;18.081;327.985;5.35344;-7.12514;-5.18105;3
MAGN;18.082;327.985;3.42000;13.20000;39.90000;3
GYRO;18.084;327.987;-1.33260;2.21378;-2.78035;3
AHRS;18.085;327.987;-40.9367;-144.2210;-119.0523;-0.82288;-0.35957;-0.07926;33
PRES;18.087;327.991;1014.5261;0
LIGH;18.089;327.997;422.0;0
ACCE;18.091;327.999;5.76524;-6.74207;-5.19063;3
MAGN;18.092;327.999;1.38000;12.96000;40.02000;3
GNSS;18.097;1491377674.999;39.994170;-0.073667;122.525;0.000;8.0;0.0;12;10
GYRO;18.109;328.007;-1.10567;2.05587;-2.56655;3
AHRS;18.109;328.007;-38.8866;-140.1327;-116.2383;-0.81269;-0.37183;-0.10772;-105
ACCE;18.110;328.017;6.20577;-6.28239;-5.33428;3
MAGN;18.111;328.017;-0.84000;12.60000;40.20000;3
LIGH;18.112;328.017;422.0;0
GNSS;18.112;1491377674.999;39.994170;-0.073667;122.525;0.000;8.0;0.0;12;10
GYRO;18.118;328.027;-0.93554;1.97126;-2.38268;3
AHRS;18.119;328.027;-36.8719;-136.5158;-113.9863;-0.80278;-0.38178;-0.13469;76
PRES;18.122;328.031;1014.4437;0
ACCE;18.127;328.036;6.70376;-5.69820;-5.02782;3
LIGH;18.127;328.036;388.0;0
GYRO;18.139;328.047;-0.85704;1.77976;-2.34939;3
AHRS;18.139;328.047;-34.9105;-133.3951;-111.9148;-0.79241;-0.39215;-0.15847;-105
ACCE;18.147;328.056;7.35499;-5.16190;-4.74052;3
MAGN;18.147;328.056;-4.92000;11.40000;40.32000;3
LIGH;18.148;328.056;388.0;0
GYRO;18.158;328.067;-0.83505;1.66339;-2.35489;3
AHRS;18.159;328.067;-33.0139;-130.4891;-110.0603;-0.78167;-0.40153;-0.18112;104
PRES;18.161;328.071;1014.5679;0
ACCE;18.167;328.076;7.92002;-4.61602;-4.71179;3
LIGH;18.168;328.076;374.0;0
SOUN;18.177;799.18;0.02439;61.72
GYRO;18.179;328.087;-0.81551;1.52503;-2.37504;3
AHRS;18.179;328.087;-30.9404;-128.0921;-108.3192;-0.77084;-0.41277;-0.20150;-110
ACCE;18.187;328.096;8.33182;-3.84988;-4.65433;3
MAGN;18.188;328.096;-8.64000;9.42000;40.08000;3
LIGH;18.188;328.096;374.0;0
GYRO;18.198;328.107;-0.70158;1.68202;-2.32831;3
AHRS;18.201;328.107;-28.8148;-125.2172;-106.7104;-0.75831;-0.42142;-0.22567;-128
PRES;18.202;328.111;1014.4003;0
LIGH;18.208;328.117;345.0;0
ACCE;18.209;328.117;8.70532;-2.96881;-4.05099;3
MAGN;18.210;328.117;-10.68000;8.10000;40.02000;3
GYRO;18.219;328.127;-0.51038;1.90926;-2.20797;3
AHRS;18.220;328.127;-26.6323;-122.7021;-105.1202;-0.74518;-0.43148;-0.24756;73
ACCE;18.228;328.137;8.83939;-2.74854;-3.52426;3
MAGN;18.229;328.137;-12.60000;6.72000;39.84000;3
LIGH;18.230;328.137;345.0;0
GYRO;18.239;328.147;-0.46884;1.89704;-2.24707;3
AHRS;18.240;328.147;-24.0599;-120.1904;-103.7102;-0.73095;-0.44194;-0.27189;-121
PRES;18.242;328.151;1014.4525;0
LIGH;18.248;328.157;293.0;0
ACCE;18.249;328.158;8.95431;-2.57616;-3.23696;3
MAGN;18.250;328.158;-14.28000;5.34000;39.66000;3
GYRO;18.258;328.167;-0.51771;1.58703;-2.33900;3
AHRS;18.260;328.167;-21.3103;-117.8222;-102.4526;-0.71592;-0.45261;-0.29647;-91
LIGH;18.268;328.177;293.0;0
ACCE;18.268;328.177;9.43316;-2.29843;-2.75812;3
MAGN;18.269;328.177;-16.02000;3.90000;39.42000;3
GYRO;18.278;328.187;-0.30635;1.42026;-2.58274;3
AHRS;18.279;328.187;-18.5117;-115.2548;-101.0345;-0.69813;-0.46357;-0.32149;-88
PRES;18.282;328.191;1014.4301;0
LIGH;18.288;328.197;239.0;0
ACCE;18.288;328.197;9.88326;-1.99198;-2.67193;3
MAGN;18.289;328.197;-17.70000;2.46000;39.06000;3
GYRO;18.298;328.207;-0.14997;1.55679;-2.62550;3
AHRS;18.300;328.207;-15.7946;-112.8757;-100.0090;-0.68114;-0.47230;-0.34593;39
LIGH;18.308;328.217;239.0;0
ACCE;18.309;328.218;10.03649;-1.38864;-2.63362;3
MAGN;18.310;328.218;-19.32000;0.78000;38.40000;3
GYRO;18.318;328.227;-0.13775;1.92178;-2.74981;3
AHRS;18.319;328.227;-12.7424;-110.3585;-98.9530;-0.66135;-0.48195;-0.37217;-111
PRES;18.322;328.231;1014.4525;0
LIGH;18.328;328.237;196.0;0
ACCE;18.328;328.237;9.93115;-0.82361;-2.48039;3
MAGN;18.329;328.237;-20.82000;-0.78000;37.86000;3
GYRO;18.339;328.247;-0.19090;2.08916;-2.91108;3
AHRS;18.340;328.247;-9.6092;-107.9865;-97.9737;-0.64057;-0.49184;-0.39757;69
LIGH;18.348;328.257;196.0;0
ACCE;18.349;328.258;9.83538;-0.66080;-2.12605;3
MAGN;18.350;328.258;-22.14000;-2.40000;37.32000;3
GYRO;18.358;328.267;-0.27917;2.05739;-3.07937;3
AHRS;18.360;328.267;-6.1999;-105.6032;-97.1886;-0.61820;-0.50153;-0.42431;115
PRES;18.362;328.271;1014.4350;0
LIGH;18.368;328.277;164.0;0
ACCE;18.369;328.278;9.89284;-0.26815;-1.89621;3
MAGN;18.370;328.278;-23.16000;-4.02000;36.54000;3
GYRO;18.378;328.287;-0.57757;1.98837;-3.09189;3
AHRS;18.379;328.287;-2.6703;-103.2678;-96.8762;-0.59610;-0.50921;-0.45217;-35
LIGH;18.388;328.297;164.0;0
ACCE;18.389;328.298;9.81623;0.37350;-1.35033;3
MAGN;18.390;328.298;-24.06000;-5.70000;35.58000;3
GYRO;18.398;328.307;-0.80909;1.85978;-3.30570;3
AHRS;18.399;328.307;1.1147;-101.0910;-96.6878;-0.57276;-0.51780;-0.47976;84
PRES;18.402;328.311;1014.4008;0
LIGH;18.408;328.317;145.0;0
ACCE;18.409;328.318;9.78750;1.17795;-0.69911;3
MAGN;18.410;328.318;-24.78000;-7.50000;34.50000;3
GYRO;18.419;328.327;-0.96669;1.64628;-3.59769;3
AHRS;18.420;328.327;4.9638;-99.1545;-96.8761;-0.55046;-0.52559;-0.50659;-12
LIGH;18.428;328.337;145.0;0
ACCE;18.429;328.338;9.53850;1.76213;-0.03831;3
MAGN;18.431;328.338;-25.44000;-9.24000;33.42000;3
GYRO;18.439;328.347;-0.88545;1.54946;-3.53416;3
AHRS;18.440;328.347;8.5980;-97.1794;-97.1840;-0.52813;-0.53185;-0.53189;-48
PRES;18.442;328.351;1014.4493;0
LIGH;18.448;328.357;142.0;0
ACCE;18.449;328.358;9.24162;2.42293;0.41180;3
MAGN;18.450;328.358;-25.86000;-11.28000;32.52000;3
GYRO;18.459;328.367;-0.62889;1.41904;-3.16001;3
AHRS;18.460;328.367;12.1796;-95.3741;-97.5408;-0.50594;-0.53833;-0.55513;99
LIGH;18.468;328.377;142.0;0
ACCE;18.469;328.378;8.83939;3.13162;0.48842;3
MAGN;18.470;328.378;-26.22000;-13.20000;31.50000;3
GYRO;18.479;328.387;-0.44288;1.40102;-2.82739;3
AHRS;18.480;328.387;15.6564;-93.4064;-98.0228;-0.48300;-0.54343;-0.57785;-2
PRES;18.482;328.391;1014.4716;0
LIGH;18.488;328.397;112.0;0
ACCE;18.493;328.398;8.59997;3.91691;0.53630;3
MAGN;18.494;328.398;-26.28000;-15.12000;30.42000;3
GYRO;18.499;328.407;-0.27642;1.42637;-2.72385;3
AHRS;18.500;328.407;18.9949;-91.5116;-98.3759;-0.45952;-0.54892;-0.59809;65
LIGH;18.508;328.417;112.0;0
ACCE;18.510;328.419;8.47547;4.53941;0.22984;3
MAGN;18.511;328.419;-26.34000;-16.92000;29.34000;3
GYRO;18.519;328.427;-0.24954;1.69851;-2.75409;3
AHRS;18.525;328.427;22.2048;-89.3440;-98.7810;-0.43460;-0.55301;-0.61789;115
PRES;18.532;328.431;1014.5136;0
LIGH;18.533;328.437;275.0;0
ACCE;18.533;328.439;8.06367;4.97994;-0.12450;3
MAGN;18.534;328.439;-26.22000;-18.84000;28.32000;3
GYRO;18.539;328.447;-0.50030;2.20706;-2.71499;3
AHRS;18.540;328.447;25.3375;-86.7705;-99.4432;-0.40824;-0.55487;-0.63834;88
LIGH;18.547;328.457;275.0;0
ACCE;18.549;328.459;7.09641;5.25767;0.54588;3
MAGN;18.550;328.459;-25.98000;-20.82000;27.12000;3
GYRO;18.558;328.467;-0.87659;2.43552;-2.64138;3
AHRS;18.559;328.467;28.4810;-84.1533;-100.3338;-0.38183;-0.55627;-0.65806;68
PRES;18.562;328.471;1014.4517;0
LIGH;18.567;328.477;600.0;0
ACCE;18.569;328.479;6.22492;5.57370;2.40378;3
MAGN;18.570;328.479;-25.74000;-22.56000;25.74000;3
GYRO;18.578;328.487;-1.34390;1.74005;-2.62916;3
AHRS;18.579;328.487;31.6444;-81.8482;-101.7674;-0.35901;-0.55745;-0.67670;-75
LIGH;18.587;328.497;600.0;0
ACCE;18.590;328.499;5.53539;5.84185;3.45723;3
MAGN;18.590;328.499;-25.26000;-24.30000;24.54000;3
GYRO;18.598;328.507;-1.54457;0.78710;-2.65696;3
AHRS;18.599;328.507;34.7841;-79.2548;-103.6022;-0.33594;-0.55730;-0.69550;85
PRES;18.602;328.511;1014.3937;0
LIGH;18.608;328.517;1065.0;0
ACCE;18.610;328.519;5.23851;6.40688;3.80199;3
MAGN;18.611;328.519;-24.72000;-26.16000;23.22000;3
GYRO;18.619;328.527;-1.09986;0.14752;-2.60687;3
AHRS;18.620;328.527;37.7554;-76.5947;-105.6330;-0.31373;-0.55671;-0.71281;0
LIGH;18.628;328.537;1065.0;0
ACCE;18.630;328.539;5.33428;7.24964;3.67749;3
MAGN;18.631;328.539;-23.94000;-27.84000;22.02000;3
GYRO;18.639;328.547;-0.44013;0.17654;-2.15177;3
AHRS;18.639;328.547;40.2191;-73.9000;-107.8753;-0.29456;-0.55440;-0.72830;-24
PRES;18.642;328.551;1014.4623;0
LIGH;18.648;328.557;1339.0;0
ACCE;18.650;328.559;5.29597;7.60398;3.09331;3
MAGN;18.651;328.559;-22.92000;-29.58000;20.82000;3
GYRO;18.659;328.567;-0.14355;0.46914;-1.66186;3
AHRS;18.660;328.567;42.5501;-71.4279;-110.1959;-0.27755;-0.55286;-0.74171;36
LIGH;18.668;328.577;1339.0;0
ACCE;18.670;328.579;5.34386;7.80510;3.48596;3
MAGN;18.671;328.579;-22.02000;-31.32000;19.68000;3
GYRO;18.679;328.587;-0.23488;1.03939;-1.46027;3
AHRS;18.680;328.587;44.7399;-68.7180;-112.2126;-0.25802;-0.55183;-0.75345;70
PRES;18.683;328.591;1014.4768;0
SOUN;18.683;861.02;0.02628;62.37
LIGH;18.688;328.597;1548.0;0
ACCE;18.691;328.600;5.17148;7.82425;4.00311;3
MAGN;18.693;328.600;-21.06000;-32.82000;18.60000;3
GYRO;18.699;328.607;-0.40134;1.19760;-1.18264;3
AHRS;18.700;328.607;46.3460;-66.4580;-113.7993;-0.24226;-0.55086;-0.76196;-94
LIGH;18.708;328.617;1548.0;0
ACCE;18.711;328.620;4.75967;7.75721;3.97437;3
MAGN;18.712;328.620;-20.04000;-34.26000;17.52000;3
GYRO;18.719;328.627;-0.83108;1.02870;-1.23609;3
AHRS;18.720;328.627;47.8006;-63.1755;-116.4185;-0.22523;-0.54563;-0.77376;-4
PRES;18.722;328.631;1014.4468;0
LIGH;18.728;328.637;1920.0;0
ACCE;18.731;328.640;4.16591;7.59441;3.93607;3
MAGN;18.732;328.640;-18.96000;-35.46000;16.56000;3
GYRO;18.739;328.647;-1.14751;0.94104;-1.68996;3
AHRS;18.740;328.647;49.2125;-59.1769;-119.6290;-0.20600;-0.53871;-0.78679;99
LIGH;18.748;328.657;1920.0;0
ACCE;18.752;328.661;3.88818;7.48906;3.96480;3
MAGN;18.753;328.661;-17.82000;-36.78000;15.54000;3
GYRO;18.759;328.667;-1.28557;0.59223;-2.00822;3
AHRS;18.760;328.667;50.3295;-55.3180;-123.3617;-0.19120;-0.53087;-0.79936;-123
PRES;18.762;328.671;1014.4992;0
LIGH;18.768;328.677;2420.0;0
ACCE;18.772;328.681;3.80199;7.68060;4.41491;3
MAGN;18.773;328.681;-16.68000;-37.80000;14.40000;3
GYRO;18.779;328.687;-1.29381;0.13500;-1.74433;3
AHRS;18.779;328.687;51.0926;-51.5511;-127.2720;-0.17908;-0.52217;-0.81124;-26
LIGH;18.788;328.697;2420.0;0
ACCE;18.792;328.701;4.01268;8.01579;4.77883;3
MAGN;18.793;328.701;-15.30000;-38.70000;13.32000;3
GYRO;18.799;328.707;-1.28251;-0.06292;-1.21471;3
AHRS;18.799;328.707;51.5966;-47.7569;-131.3698;-0.16826;-0.51272;-0.82278;-82
PRES;18.802;328.711;1014.5388;0
LIGH;18.808;328.717;2851.0;0
ACCE;18.812;328.721;4.02226;7.84340;4.82671;3
MAGN;18.813;328.721;-14.04000;-39.60000;12.12000;3
GYRO;18.819;328.727;-1.35551;0.06139;-0.82833;3
AHRS;18.820;328.727;51.6919;-44.1223;-135.4380;-0.15960;-0.50203;-0.83388;93
LIGH;18.828;328.737;2851.0;0
ACCE;18.832;328.741;3.66792;7.24964;4.89375;3
MAGN;18.833;328.741;-12.84000;-40.44000;11.04000;3
GYRO;18.839;328.747;-1.50975;0.31918;-0.91660;3
AHRS;18.840;328.747;51.5255;-40.6369;-139.5052;-0.15234;-0.49064;-0.84461;-71
PRES;18.842;328.751;1014.4396;0
LIGH;18.848;328.757;3249.0;0
ACCE;18.852;328.761;3.27527;6.95276;5.81312;3
MAGN;18.853;328.761;-11.70000;-41.16000;9.78000;3
GYRO;18.859;328.767;-1.59863;0.32773;-1.29717;3
AHRS;18.860;328.767;51.1519;-37.5202;-143.4293;-0.14719;-0.47915;-0.85453;-55
LIGH;18.868;328.777;3249.0;0
ACCE;18.872;328.781;3.40934;7.14430;5.73651;3
MAGN;18.873;328.781;-10.50000;-41.76000;8.58000;3
GYRO;18.879;328.787;-1.59589;0.10843;-1.52869;3
AHRS;18.879;328.787;50.5658;-34.5052;-147.2716;-0.14240;-0.46691;-0.86423;-74
PRES;18.882;328.791;1014.4237;0
LIGH;18.888;328.797;3691.0;0
ACCE;18.892;328.801;3.28484;7.19218;5.80354;3
MAGN;18.893;328.801;-9.00000;-42.42000;7.56000;3
GYRO;18.899;328.807;-1.49754;0.05009;-1.36559;3
AHRS;18.900;328.807;49.7647;-31.3277;-151.0156;-0.13575;-0.45353;-0.87412;-87
LIGH;18.908;328.817;3691.0;0
ACCE;18.912;328.821;2.86347;6.78996;5.79397;3
MAGN;18.914;328.821;-7.74000;-42.78000;6.48000;3
GYRO;18.919;328.827;-1.36253;0.16952;-1.20432;3
AHRS;18.920;328.827;49.0734;-28.3134;-154.7744;-0.12919;-0.44153;-0.88296;106
PRES;18.922;328.831;1014.4911;0
LIGH;18.928;328.837;4020.0;0
ACCE;18.933;328.842;2.50912;6.38773;6.12916;3
MAGN;18.934;328.842;-6.48000;-43.14000;5.34000;3
GYRO;18.939;328.847;-1.24739;0.52290;-1.34177;3
AHRS;18.940;328.847;48.4960;-25.1427;-158.5533;-0.12040;-0.43077;-0.89101;-92
LIGH;18.948;328.857;4020.0;0
ACCE;18.953;328.862;2.11647;6.23450;6.48350;3
MAGN;18.955;328.862;-5.22000;-43.38000;4.14000;3
GYRO;18.959;328.867;-1.18264;0.57971;-1.49570;3
AHRS;18.960;328.867;47.8523;-22.4467;-161.9714;-0.11338;-0.42076;-0.89788;-119
PRES;18.962;328.871;1014.4402;0
LIGH;18.968;328.877;4291.0;0
ACCE;18.973;328.882;1.85790;6.27281;6.82826;3
MAGN;18.974;328.882;-4.08000;-43.68000;2.94000;3
GYRO;18.979;328.887;-1.28373;0.39645;-1.46119;3
AHRS;18.980;328.887;46.9615;-19.7333;-165.2491;-0.10547;-0.40948;-0.90492;95
LIGH;18.988;328.897;4291.0;0
ACCE;18.993;328.902;1.66636;6.31112;6.86657;3
MAGN;18.994;328.902;-2.76000;-43.62000;1.68000;3
GYRO;18.999;328.907;-1.51189;0.18876;-1.32833;3
AHRS;19.000;328.907;45.8714;-16.9893;-168.4896;-0.09670;-0.39712;-0.91202;23
PRES;19.002;328.911;1014.4211;0
LIGH;19.008;328.917;4508.0;0
MAGN;19.013;328.922;-1.62000;-43.86000;0.42000;3
GYRO;19.019;328.927;-1.67652;0.16921;-1.18233;3
AHRS;19.020;328.927;44.6251;-14.4238;-171.4928;-0.08788;-0.38423;-0.91881;12
LIGH;19.028;328.937;4508.0;0
ACCE;19.033;328.942;1.14922;5.58328;7.02938;3
GYRO;19.039;328.947;-1.70828;0.24343;-1.07115;3
AHRS;19.040;328.947;43.2476;-12.2132;-174.2374;-0.08035;-0.37093;-0.92515;-103
PRES;19.042;328.951;1014.3944;0
LIGH;19.060;328.957;4604.0;0
ACCE;19.062;328.963;0.88107;5.03740;7.57525;3
GYRO;19.062;328.967;-1.69821;0.23610;-1.08306;3
AHRS;19.063;328.967;41.7381;-10.3552;-176.7923;0.07436;0.35700;0.93112;-90
LIGH;19.068;328.977;4604.0;0
ACCE;19.074;328.982;0.69911;4.68306;8.01579;3
MAGN;19.075;328.982;1.92000;-43.68000;-3.36000;3
GYRO;19.079;328.987;-1.73455;0.01985;-1.20004;3
AHRS;19.082;328.987;40.1601;-8.7892;-179.0439;0.06911;0.34291;0.93664;-125
PRES;19.086;328.991;1014.4756;0
LIGH;19.089;328.997;4611.0;0
GNSS;19.095;1491377672.999;39.994170;-0.073667;122.832;0.000;8.0;0.0;12;10
ACCE;19.103;329.005;0.41180;4.41491;8.14986;3
MAGN;19.104;329.005;3.12000;-43.38000;-4.74000;3
GYRO;19.107;329.007;-1.68202;-0.18479;-1.39827;3
AHRS;19.108;329.007;38.5915;-7.3119;178.8296;0.06355;0.32914;0.94164;62
LIGH;19.110;329.017;4611.0;0
GNSS;19.112;1491377672.999;39.994170;-0.073667;122.832;0.000;8.0;0.0;12;10
ACCE;19.116;329.025;0.27773;4.28083;8.08282;3
MAGN;19.117;329.025;4.14000;-43.08000;-5.88000;3
GYRO;19.119;329.027;-1.51403;-0.38973;-1.59069;3
AHRS;19.120;329.027;36.8601;-5.8651;176.3073;0.05868;0.31401;0.94645;112
PRES;19.123;329.031;1014.4249;0
LIGH;19.128;329.037;4531.0;0
ACCE;19.137;329.046;0.28730;4.25210;8.13071;3
MAGN;19.138;329.046;5.22000;-42.66000;-7.08000;3
GYRO;19.140;329.047;-1.30634;-0.47312;-1.58794;3
AHRS;19.141;329.047;35.2052;-4.5840;173.9045;0.05413;0.29972;0.95042;2
LIGH;19.147;329.056;4531.0;0
ACCE;19.157;329.066;0.13408;4.05099;8.19775;3
MAGN;19.158;329.066;6.42000;-42.18000;-8.40000;3
GYRO;19.158;329.067;-1.12918;-0.51679;-1.51250;3
AHRS;19.159;329.067;33.7551;-3.5258;171.4886;0.05089;0.28721;0.95317;-71
PRES;19.161;329.071;1014.2656;0
LIGH;19.167;329.076;4412.0;0
ACCE;19.176;329.086;0.06704;3.77326;8.38928;3
MAGN;19.177;329.086;7.62000;-41.70000;-9.54000;3
GYRO;19.178;329.087;-0.99449;-0.45357;-1.56290;3
AHRS;19.179;329.087;32.5077;-2.5107;169.0384;0.04766;0.27654;0.95483;-106
SOUN;19.181;825.76;0.02520;62.01
LIGH;19.187;329.096;4412.0;0
ACCE;19.197;329.106;-0.03831;3.47638;8.73405;3
MAGN;19.198;329.106;8.76000;-41.04000;-10.68000;3
GYRO;19.199;329.107;-0.85888;-0.50671;-1.78984;3
AHRS;19.200;329.107;31.4013;-1.6675;166.5177;0.04567;0.26707;0.95547;-94
PRES;19.202;329.111;1014.5109;0
LIGH;19.208;329.117;4297.0;0
ACCE;19.218;329.126;0.02873;3.53384;8.71489;3
MAGN;19.219;329.126;9.84000;-40.20000;-11.76000;3
GYRO;19.220;329.127;-0.66309;-0.60537;-2.17102;3
AHRS;19.221;329.127;30.4163;-0.7733;163.8058;0.04339;0.25879;0.95509;-44
LIGH;19.228;329.137;4297.0;0
ACCE;19.237;329.146;-0.02873;3.85945;8.87770;3
MAGN;19.238;329.146;10.86000;-39.42000;-12.84000;3
GYRO;19.239;329.147;-0.69669;-0.72998;-2.37840;3
AHRS;19.240;329.147;29.1888;-0.0516;161.1147;0.04177;0.24849;0.95460;29
PRES;19.242;329.151;1014.3072;0
LIGH;19.248;329.157;4138.0;0
ACCE;19.257;329.166;-0.16281;3.81157;8.82982;3
MAGN;19.258;329.166;11.82000;-38.64000;-13.74000;3
GYRO;19.259;329.167;-0.88270;-0.75320;-2.41353;3
AHRS;19.260;329.167;27.9958;0.6098;158.2709;0.04052;0.23852;0.95314;-105
LIGH;19.268;329.177;4138.0;0
ACCE;19.277;329.186;-0.11492;3.57215;8.65743;3
MAGN;19.278;329.186;12.96000;-37.80000;-14.76000;3
GYRO;19.279;329.187;-1.04275;-0.68203;-2.36619;3
AHRS;19.280;329.187;26.8348;1.1502;155.4037;0.03988;0.22879;0.95083;39
PRES;19.282;329.191;1014.3846;0
LIGH;19.288;329.197;3912.0;0
ACCE;19.298;329.206;-0.04788;3.61046;8.69574;3
MAGN;19.298;329.206;13.98000;-36.90000;-15.84000;3
GYRO;19.299;329.207;-1.03328;-0.72326;-2.12978;3
AHRS;19.300;329.207;25.7007;1.3338;152.8683;0.04113;0.21885;0.94830;117
LIGH;19.308;329.217;3912.0;0
ACCE;19.318;329.227;-0.11492;3.44765;8.65743;3
MAGN;19.319;329.227;15.12000;-35.94000;-16.98000;3
GYRO;19.320;329.227;-0.88606;-0.73915;-1.84817;3
AHRS;19.321;329.227;24.5606;1.4392;150.5328;0.04222;0.20881;0.94559;-12
PRES;19.322;329.231;1014.4122;0
LIGH;19.328;329.237;3705.0;0
ACCE;19.338;329.247;-0.16281;3.16035;8.86812;3
MAGN;19.339;329.247;16.20000;-34.80000;-18.00000;3
GYRO;19.340;329.247;-0.73854;-0.66706;-1.84390;3
AHRS;19.341;329.247;23.4812;1.4990;148.1898;0.04344;0.19918;0.94225;-123
LIGH;19.348;329.257;3705.0;0
ACCE;19.358;329.267;-0.22027;2.90177;8.81066;3
MAGN;19.359;329.267;17.40000;-33.78000;-18.96000;3
GYRO;19.361;329.267;-0.51404;-0.71380;-1.95110;3
AHRS;19.362;329.267;22.6456;1.3260;146.0092;0.04653;0.19107;0.93832;-71
PRES;19.363;329.271;1014.5176;0
LIGH;19.368;329.277;3575.0;0
ACCE;19.378;329.287;-0.03831;2.86347;8.57124;3
MAGN;19.379;329.287;18.36000;-32.76000;-19.98000;3
GYRO;19.380;329.287;-0.29871;-0.62094;-1.91170;3
AHRS;19.381;329.287;21.8846;1.3247;143.9785;0.04789;0.18402;0.93432;-27
LIGH;19.388;329.297;3575.0;0
ACCE;19.398;329.307;0.17238;2.88262;8.65743;3
MAGN;19.399;329.307;19.50000;-31.68000;-20.76000;3
GYRO;19.400;329.308;-0.02688;-0.52046;-1.78403;3
AHRS;19.401;329.308;21.3878;1.3091;141.8795;0.04998;0.17904;0.92939;-128
PRES;19.403;329.311;1014.4296;0
LIGH;19.408;329.317;3485.0;0
GYRO;19.419;329.327;0.24038;-0.52962;-1.72508;3
AHRS;19.419;329.327;21.1214;1.1676;139.7105;0.05371;0.17551;0.92352;-105
MAGN;19.421;329.328;20.46000;-30.60000;-21.42000;3
LIGH;19.428;329.337;3485.0;0
GYRO;19.439;329.347;0.25687;-0.65607;-1.73883;3
AHRS;19.439;329.347;20.8488;0.9057;137.5332;0.05828;0.17146;0.91722;93
ACCE;19.441;329.348;-0.05746;3.27527;8.93516;3
MAGN;19.442;329.348;21.42000;-29.76000;-22.20000;3
PRES;19.443;329.351;1014.4200;0
LIGH;19.448;329.357;3436.0;0
GYRO;19.458;329.367;0.11942;-0.69730;-1.80969;3
AHRS;19.460;329.367;20.7813;0.6816;135.5117;0.06286;0.16915;0.91079;37
ACCE;19.461;329.368;-0.30646;3.39977;8.82982;3
MAGN;19.462;329.368;22.32000;-28.80000;-22.92000;3
LIGH;19.468;329.377;3436.0;0
GYRO;19.478;329.387;-0.10965;-0.70127;-1.99936;3
AHRS;19.479;329.387;20.5732;0.4426;133.2427;0.06737;0.16542;0.90342;-39
ACCE;19.481;329.388;-0.26815;3.45723;8.83939;3
MAGN;19.482;329.388;23.22000;-27.78000;-23.58000;3
PRES;19.483;329.391;1014.4648;0
LIGH;19.488;329.397;3367.0;0
GYRO;19.498;329.407;-0.25809;-0.88270;-2.01647;3
AHRS;19.499;329.407;20.3413;-0.0272;131.0393;0.07338;0.16061;0.89578;88
ACCE;19.501;329.408;-0.22027;3.63919;9.00220;3
MAGN;19.502;329.408;24.00000;-26.64000;-24.18000;3
LIGH;19.508;329.417;3367.0;0
GYRO;19.518;329.427;-0.37110;-1.13041;-1.91690;3
AHRS;19.519;329.427;19.9354;-0.4820;128.7261;0.07863;0.15426;0.88762;28
ACCE;19.521;329.428;-0.19154;3.74453;9.04051;3
MAGN;19.522;329.428;24.72000;-25.62000;-24.84000;3
PRES;19.523;329.431;1014.3383;0
LIGH;19.528;329.437;3262.0;0
GYRO;19.538;329.447;-0.47342;-1.31764;-1.94713;3
AHRS;19.539;329.447;19.4340;-1.0237;126.2106;0.08420;0.14654;0.87833;-7
ACCE;19.541;329.448;-0.29688;3.64876;8.98304;3
MAGN;19.542;329.448;25.32000;-24.66000;-25.44000;3
LIGH;19.548;329.457;3262.0;0
GYRO;19.558;329.467;-0.48961;-1.59466;-2.15788;3
AHRS;19.559;329.467;19.0169;-1.8870;123.5529;0.09242;0.13785;0.86760;-24
ACCE;19.561;329.468;-0.48842;3.41892;8.73405;3
MAGN;19.562;329.468;25.98000;-23.64000;-26.16000;3
PRES;19.563;329.471;1014.3893;0
LIGH;19.568;329.477;3092.0;0
GYRO;19.578;329.487;-0.30574;-1.77792;-2.47981;3
AHRS;19.579;329.487;18.8359;-2.7521;120.7085;0.10151;0.13046;0.85519;71
ACCE;19.581;329.489;-0.57461;2.95923;8.51378;3
MAGN;19.582;329.489;26.52000;-22.56000;-26.76000;3
LIGH;19.588;329.497;3092.0;0
GYRO;19.598;329.507;0.03054;-2.25990;-2.91261;3
AHRS;19.600;329.507;18.9281;-4.0347;117.5195;0.11491;0.12249;0.83984;-78
ACCE;19.602;329.509;-0.70868;2.82516;8.30309;3
MAGN;19.603;329.509;26.76000;-21.54000;-27.42000;3
PRES;19.604;329.511;1014.4901;0
LIGH;19.608;329.517;2917.0;0
GYRO;19.619;329.527;0.50274;-2.46240;-3.49415;3
AHRS;19.620;329.527;19.4481;-4.8783;113.8322;0.12726;0.11849;0.82116;-75
ACCE;19.621;329.529;-0.80445;2.79643;7.69975;3
MAGN;19.622;329.529;26.94000;-20.46000;-28.08000;3
LIGH;19.628;329.537;2917.0;0
GYRO;19.639;329.547;1.01159;-2.64047;-4.04607;3
AHRS;19.639;329.547;20.4192;-5.9027;109.7843;0.14326;0.11567;0.79880;44
ACCE;19.641;329.549;-0.32561;3.13162;7.50822;3
MAGN;19.642;329.549;26.76000;-19.38000;-28.68000;3
PRES;19.643;329.551;1014.5314;0
LIGH;19.648;329.557;2668.0;0
GYRO;19.659;329.567;1.36131;-3.19757;-4.18718;3
AHRS;19.660;329.567;21.8129;-7.3826;105.6473;0.16447;0.11224;0.77340;-111
ACCE;19.661;329.569;0.19154;3.88818;7.58483;3
LIGH;19.668;329.577;2668.0;0
GYRO;19.680;329.587;1.74891;-3.50148;-4.15908;3
AHRS;19.681;329.587;23.9218;-8.4718;101.1113;0.18711;0.11370;0.74369;89
ACCE;19.683;329.590;0.45011;4.55856;7.07726;3
MAGN;19.684;329.590;26.40000;-17.16000;-29.82000;3
PRES;19.685;329.591;1014.4904;0
SOUN;19.687;374.14;0.01142;55.13
LIGH;19.702;329.597;2267.0;0
GYRO;19.703;329.607;1.98867;-3.93611;-4.19970;3
AHRS;19.704;329.607;26.5100;-10.1744;96.3650;0.21660;0.11266;0.70900;39
ACCE;19.705;329.609;0.63207;4.81713;6.60800;3
MAGN;19.707;329.609;25.92000;-16.08000;-30.54000;3
LIGH;19.708;329.617;2267.0;0
WIFI;19.709;329.597;WAP129;20:17:FF:FF:F1:29;-70
WIFI;19.709;329.597;WAP130;20:17:FF:FF:F1:30;-65
WIFI;19.709;329.597;WAP114;20:17:FF:FF:F1:14;-74
WIFI;19.709;329.597;WAP123;20:17:FF:FF:F1:23;-63
WIFI;19.709;329.597;WAP267;20:17:FF:FF:F2:67;-83
WIFI;19.709;329.597;WAP122;20:17:FF:FF:F1:22;-72
WIFI;19.709;329.597;WAP108;20:17:FF:FF:F1:08;-78
WIFI;19.709;329.597;WAP312;20:17:FF:FF:F3:12;-78
WIFI;19.709;329.597;WAP315;20:17:FF:FF:F3:15;-84
WIFI;19.709;329.597;WAP181;20:17:FF:FF:F1:81;-92
WIFI;19.709;329.597;WAP015;20:17:FF:FF:F0:15;-88
WIFI;19.709;329.597;WAP012;20:17:FF:FF:F0:12;-87
WIFI;19.709;329.597;WAP281;20:17:FF:FF:F2:81;-86
WIFI;19.709;329.597;WAP318;20:17:FF:FF:F3:18;-77
WIFI;19.709;329.597;WAP165;20:17:FF:FF:F1:65;-83
WIFI;19.709;329.597;WAP266;20:17:FF:FF:F2:66;-89
WIFI;19.709;329.597;WAP078;20:17:FF:FF:F0:78;-83
WIFI;19.709;329.597;WAP111;20:17:FF:FF:F1:11;-85
WIFI;19.709;329.597;WAP070;20:17:FF:FF:F0:70;-85
WIFI;19.709;329.597;WAP105;20:17:FF:FF:F1:05;-92
WIFI;19.709;329.597;WAP116;20:17:FF:FF:F1:16;-88
WIFI;19.709;329.597;WAP329;20:17:FF:FF:F3:29;-93
WIFI;19.709;329.597;WAP066;20:17:FF:FF:F0:66;-92
WIFI;19.709;329.597;WAP248;20:17:FF:FF:F2:48;-93
GYRO;19.746;329.627;2.37657;-4.17985;-4.50269;3
AHRS;19.747;329.627;30.1098;-11.6305;91.4870;0.25041;0.11680;0.66971;-9
ACCE;19.748;329.629;1.68552;6.66546;5.18105;3
MAGN;19.749;329.629;25.20000;-15.18000;-31.32000;3
PRES;19.750;329.631;1014.4464;0
LIGH;19.750;329.637;1720.0;0
GYRO;19.750;329.647;2.57663;-4.26017;-4.73298;3
AHRS;19.751;329.647;33.9300;-13.0306;86.3018;0.28573;0.11909;0.62578;30
ACCE;19.752;329.650;2.08774;7.60398;4.52983;3
MAGN;19.753;329.650;24.30000;-14.34000;-32.16000;3
LIGH;19.754;329.657;1720.0;0
GYRO;19.759;329.667;2.64718;-3.95383;-4.70336;3
AHRS;19.766;329.667;38.0805;-13.7451;80.8919;0.31987;0.12403;0.57912;102
ACCE;19.767;329.670;2.36547;8.15944;4.16591;3
MAGN;19.768;329.670;23.28000;-13.50000;-32.94000;3
PRES;19.768;329.671;1014.4576;0
LIGH;19.769;329.677;1266.0;0
GYRO;19.779;329.687;2.49477;-3.54027;-4.63830;3
AHRS;19.780;329.687;42.9265;-14.0679;74.6442;0.35789;0.12955;0.52437;-2
ACCE;19.781;329.690;2.31759;8.53294;3.99353;3
MAGN;19.781;329.690;22.20000;-12.84000;-33.72000;3
LIGH;19.787;329.697;1266.0;0
GYRO;19.799;329.707;2.29807;-3.30325;-4.71496;3
AHRS;19.801;329.707;47.8922;-13.4905;67.6797;0.39457;0.13530;0.46582;59
PRES;19.802;329.711;1014.4738;0
ACCE;19.803;329.712;1.88663;8.70532;3.64876;3
MAGN;19.803;329.712;20.94000;-12.42000;-34.56000;3
LIGH;19.807;329.717;960.0;0
GYRO;19.818;329.727;2.30724;-3.21498;-5.08240;3
AHRS;19.819;329.727;52.7091;-11.4211;59.6667;0.42754;0.14240;0.40524;100
ACCE;19.822;329.731;1.78129;9.43316;3.34231;3
MAGN;19.822;329.731;19.56000;-12.18000;-35.28000;3
LIGH;19.827;329.736;960.0;0
GYRO;19.838;329.747;2.40803;-3.07357;-5.36676;3
AHRS;19.839;329.747;56.9433;-7.7491;50.6347;0.45535;0.14970;0.34593;37
PRES;19.842;329.751;1014.5029;0
ACCE;19.843;329.752;1.88663;10.58237;2.94966;3
MAGN;19.844;329.752;18.12000;-11.82000;-35.94000;3
LIGH;19.848;329.757;884.0;0
GYRO;19.858;329.767;2.47950;-2.80876;-5.13554;3
AHRS;19.860;329.767;60.5803;-2.5481;40.5419;0.47967;0.15669;0.28857;-44
ACCE;19.862;329.771;2.16436;11.72201;2.90177;3
MAGN;19.863;329.771;16.68000;-11.64000;-36.54000;3
LIGH;19.868;329.777;884.0;0
GYRO;19.878;329.787;2.40559;-2.41078;-4.35730;3
AHRS;19.879;329.787;63.5736;3.8233;29.7424;0.50156;0.16252;0.23502;34
PRES;19.882;329.791;1014.4789;0
ACCE;19.882;329.791;2.28886;11.99974;2.82516;3
MAGN;19.883;329.791;15.18000;-11.76000;-37.14000;3
LIGH;19.888;329.797;895.0;0
GYRO;19.898;329.807;2.18873;-1.83718;-3.58517;3
AHRS;19.900;329.807;65.9271;11.3571;18.3949;0.52120;0.16849;0.18659;-112
ACCE;19.902;329.811;2.00155;11.64540;2.97839;3
MAGN;19.903;329.811;13.62000;-12.12000;-37.62000;3
LIGH;19.908;329.817;895.0;0
GYRO;19.919;329.827;1.97768;-1.27243;-3.22384;3
AHRS;19.920;329.827;67.6482;19.1604;7.4166;0.53879;0.17347;0.14543;-81
PRES;19.922;329.831;1014.4292;0
ACCE;19.923;329.832;0.97683;10.97502;2.89220;3
MAGN;19.924;329.832;12.24000;-12.54000;-38.04000;3
LIGH;19.928;329.837;855.0;0
GYRO;19.939;329.847;1.76571;-1.08612;-3.20552;3
AHRS;19.940;329.847;68.6977;26.2708;-2.4737;0.55339;0.17572;0.11084;26
ACCE;19.943;329.852;-0.10534;10.37168;2.45166;3
MAGN;19.944;329.852;10.98000;-13.14000;-38.22000;3
LIGH;19.948;329.857;855.0;0
GYRO;19.959;329.867;1.59069;-1.19363;-3.41382;3
AHRS;19.960;329.867;68.9920;33.1134;-11.7805;0.56410;0.17791;0.07947;36
PRES;19.962;329.871;1014.5209;0
ACCE;19.963;329.872;-1.14922;10.11311;2.17394;3
MAGN;19.964;329.872;9.90000;-13.80000;-38.34000;3
LIGH;19.968;329.877;831.0;0
GYRO;19.979;329.887;1.60841;-1.37017;-3.42940;3
AHRS;19.980;329.887;68.7612;39.6340;-20.7355;0.57293;0.17962;0.04858;58
ACCE;19.983;329.892;-1.65679;10.00776;1.87705;3
MAGN;19.984;329.892;8.88000;-14.58000;-38.64000;3
LIGH;19.988;329.897;831.0;0
GYRO;19.999;329.907;1.67866;-1.34207;-3.00271;3
AHRS;20.000;329.907;68.1471;45.5382;-29.0576;0.58050;0.18073;0.01829;-99
PRES;20.002;329.911;1014.4721;0
ACCE;20.003;329.912;-1.73340;9.76834;1.88663;3
LIGH;20.008;329.917;824.0;0
GYRO;20.019;329.927;1.74249;-1.22845;-2.55189;3
AHRS;20.020;329.927;67.1578;51.0752;-37.2505;0.58762;0.18097;-0.01414;-17
ACCE;20.023;329.932;-1.85790;9.26077;2.08774;3
MAGN;20.024;329.932;7.38000;-16.62000;-38.46000;3
LIGH;20.028;329.937;824.0;0
GYRO;20.039;329.947;1.87872;-1.09772;-2.40039;3
AHRS;20.040;329.947;66.1355;56.2133;-45.0535;0.59582;0.18029;-0.04576;-5
PRES;20.043;329.951;1014.4174;0
ACCE;20.058;329.953;-2.32716;8.70532;1.84832;3
MAGN;20.060;329.953;6.96000;-17.52000;-38.28000;3
LIGH;20.062;329.957;817.0;0
GYRO;20.062;329.967;2.04976;-1.04244;-2.47492;3
AHRS;20.063;329.967;65.1310;60.5576;-51.9438;0.60398;0.17846;-0.07474;-84
ACCE;20.065;329.972;-2.92093;8.24563;1.72383;3
MAGN;20.066;329.972;6.54000;-18.60000;-37.98000;3
LIGH;20.068;329.977;817.0;0
GYRO;20.079;329.987;2.26814;-1.12155;-2.61603;3
AHRS;20.082;329.987;64.1956;64.1172;-58.4021;0.61248;0.17280;-0.10408;61
PRES;20.084;329.991;1014.3680;0
ACCE;20.085;329.993;-3.73495;8.10198;1.18752;3
MAGN;20.088;329.993;6.36000;-19.68000;-37.44000;3
LIGH;20.090;329.997;800.0;0
GNSS;20.094;1491377673.999;39.994170;-0.073667;122.241;0.000;8.0;0.0;13;12
GYRO;20.100;330.007;2.42575;-1.01098;-2.48714;3
AHRS;20.102;330.007;63.2405;67.7633;-64.6637;0.62167;0.16833;-0.13112;-62
GNSS;20.103;1491377673.999;39.994170;-0.073667;122.241;0.000;8.0;0.0;13;12
ACCE;20.108;330.013;-4.27126;8.17859;0.80445;3
MAGN;20.109;330.013;6.30000;-20.76000;-36.90000;3
LIGH;20.109;330.017;800.0;0
GYRO;20.118;330.027;2.56411;-0.80023;-2.23241;3
AHRS;20.122;330.027;62.0665;71.4803;-71.0847;0.63143;0.16401;-0.15927;-30
PRES;20.123;330.031;1014.3683;0
ACCE;20.124;330.034;-4.54898;8.18817;0.14365;3
MAGN;20.125;330.034;6.24000;-21.78000;-36.24000;3
LIGH;20.127;330.036;738.0;0
GYRO;20.138;330.047;2.75195;-0.65546;-2.09374;3
AHRS;20.139;330.047;60.6218;75.7907;-77.9471;0.64314;0.16175;-0.18749;-8
ACCE;20.143;330.052;-4.94163;8.11156;-0.33519;3
MAGN;20.144;330.052;6.54000;-22.86000;-35.58000;3
LIGH;20.147;330.056;738.0;0
GYRO;20.158;330.067;3.08243;-0.60537;-2.08794;3
AHRS;20.159;330.067;59.0924;80.3620;-84.9275;0.65688;0.15972;-0.21401;-28
PRES;20.161;330.071;1014.4298;0
ACCE;20.163;330.072;-5.19063;7.91044;-0.51715;3
MAGN;20.164;330.072;6.84000;-24.06000;-34.62000;3
LIGH;20.167;330.076;654.0;0
GYRO;20.178;330.087;3.44528;-0.64935;-2.08213;3
AHRS;20.179;330.087;57.5008;85.0927;-91.9226;0.67250;0.15736;-0.23823;109
SOUN;20.181;180.26;0.00550;48.79
ACCE;20.183;330.092;-5.78439;7.40287;-0.59376;3
MAGN;20.184;330.092;7.26000;-25.26000;-33.54000;3
LIGH;20.187;330.096;654.0;0
GYRO;20.199;330.107;3.53660;-0.81276;-2.11482;3
AHRS;20.200;330.107;55.5654;89.2928;-98.4344;0.68738;0.15500;-0.26265;83
PRES;20.202;330.111;1014.3657;0
ACCE;20.204;330.113;-6.74207;6.91445;-0.92895;3
MAGN;20.205;330.113;7.74000;-26.40000;-32.40000;3
LIGH;20.208;330.117;544.0;0
GYRO;20.219;330.127;3.43031;-0.81459;-2.50577;3
AHRS;20.220;330.127;52.9952;93.0459;-104.4394;0.70135;0.15523;-0.28835;75
LIGH;20.228;330.137;544.0;0
ACCE;20.229;330.137;-7.02938;6.81869;-1.61848;3
MAGN;20.230;330.137;8.52000;-27.48000;-31.20000;3
GYRO;20.239;330.147;2.99171;-0.52534;-2.90833;3
AHRS;20.240;330.147;50.0532;95.7479;-109.2336;0.71222;0.15779;-0.31385;-67
PRES;20.242;330.151;1014.4789;0
ACCE;20.244;330.153;-6.89530;7.10599;-2.00155;3
MAGN;20.245;330.153;9.30000;-28.38000;-29.94000;3
LIGH;20.248;330.157;464.0;0
GYRO;20.259;330.167;2.38268;-0.31765;-2.91505;3
AHRS;20.260;330.167;46.8105;97.5088;-113.1507;0.72016;0.16152;-0.34045;-123
ACCE;20.264;330.173;-6.72292;7.06768;-2.48997;3
MAGN;20.266;330.173;10.08000;-29.40000;-28.68000;3
LIGH;20.268;330.177;464.0;0
GYRO;20.279;330.187;1.86558;0.04062;-3.09067;3
AHRS;20.280;330.187;43.0492;99.1239;-116.1510;0.72678;0.17242;-0.36446;-77
PRES;20.282;330.191;1014.4821;0
MAGN;20.285;330.194;11.04000;-30.18000;-27.30000;3
LIGH;20.288;330.197;421.0;0
GYRO;20.299;330.207;1.38605;0.26298;-3.40771;3
AHRS;20.300;330.207;39.6156;100.0911;-118.0377;0.73033;0.18468;-0.38428;30
ACCE;20.305;330.214;-7.35499;5.93762;-2.37505;3
MAGN;20.308;330.214;12.00000;-30.66000;-25.92000;3
LIGH;20.309;330.217;421.0;0
GYRO;20.319;330.228;1.06474;-0.00214;-3.30845;3
AHRS;20.320;330.228;36.8174;100.7046;-119.4548;0.73253;0.19428;-0.40028;-33
PRES;20.322;330.231;1014.5900;0
ACCE;20.325;330.234;-8.25521;4.58729;-2.71024;3
MAGN;20.326;330.234;13.26000;-31.32000;-24.66000;3
LIGH;20.328;330.237;408.0;0
GYRO;20.339;330.247;0.97983;-0.40256;-3.16642;3
AHRS;20.340;330.247;34.0737;101.0213;-120.4019;0.73290;0.20501;-0.41526;104
ACCE;20.346;330.255;-8.75320;4.25210;-3.34231;3
MAGN;20.347;330.255;14.64000;-31.86000;-23.46000;3
LIGH;20.348;330.257;408.0;0
GYRO;20.359;330.267;1.25899;-0.26909;-2.76264;3
AHRS;20.360;330.267;31.3970;101.5743;-121.5458;0.73447;0.21492;-0.42878;22
PRES;20.362;330.271;1014.4196;0
ACCE;20.365;330.274;-8.59040;4.16591;-3.37104;3
MAGN;20.371;330.274;15.96000;-32.16000;-22.08000;3
LIGH;20.372;330.277;396.0;0
GYRO;20.379;330.287;1.75074;-0.06781;-2.25104;3
AHRS;20.382;330.287;28.4728;101.9239;-123.0480;0.73564;0.22281;-0.44556;-31
ACCE;20.386;330.294;-8.85855;3.98395;-3.44765;3
MAGN;20.387;330.294;17.40000;-32.46000;-20.82000;3
LIGH;20.389;330.297;396.0;0
GYRO;20.403;330.307;1.85795;0.17929;-2.10382;3
AHRS;20.409;330.307;25.6062;102.5776;-124.4592;0.73784;0.23190;-0.45904;-86
PRES;20.411;330.311;1014.4486;0
ACCE;20.412;330.315;-8.87770;3.40934;-3.57215;3
MAGN;20.413;330.315;18.72000;-32.16000;-19.86000;3
LIGH;20.415;330.317;380.0;0
GYRO;20.419;330.327;1.78678;0.09285;-2.08519;3
AHRS;20.420;330.327;23.2911;103.2619;-126.3144;0.74173;0.23494;-0.47098;-68
ACCE;20.426;330.335;-9.03093;2.47082;-3.37104;3
LIGH;20.428;330.337;380.0;0
GYRO;20.439;330.347;1.68935;-0.04246;-2.22202;3
AHRS;20.440;330.347;20.9944;104.0712;-128.1753;0.74624;0.23795;-0.48130;-54
PRES;20.442;330.351;1014.4604;0
ACCE;20.446;330.355;-8.74362;1.80044;-3.41892;3
MAGN;20.447;330.355;21.84000;-31.86000;-17.34000;3
LIGH;20.448;330.357;368.0;0
GYRO;20.459;330.367;1.54885;-0.10232;-2.27333;3
AHRS;20.459;330.367;18.7081;104.7369;-129.8030;0.74974;0.24159;-0.49098;7
ACCE;20.466;330.375;-8.87770;1.25456;-3.47638;3
MAGN;20.467;330.375;23.46000;-31.38000;-16.02000;3
LIGH;20.468;330.377;368.0;0
GYRO;20.478;330.387;1.50487;-0.06811;-2.23454;3
AHRS;20.479;330.387;16.1477;105.0865;-131.3067;0.75126;0.24619;-0.50262;63
PRES;20.482;330.391;1014.5105;0
ACCE;20.486;330.395;-9.07881;0.95768;-3.48596;3
MAGN;20.487;330.395;25.14000;-30.72000;-15.00000;3
LIGH;20.488;330.397;364.0;0
GYRO;20.498;330.407;1.42973;0.06139;-1.96515;3
AHRS;20.499;330.407;13.7773;105.5195;-132.7060;0.75311;0.25052;-0.51204;-30
ACCE;20.506;330.415;-8.97347;0.52672;-3.41892;3
MAGN;20.508;330.415;26.58000;-29.76000;-14.34000;3
LIGH;20.509;330.417;364.0;0
GYRO;20.519;330.427;1.28557;0.31276;-1.54671;3
AHRS;20.520;330.427;11.5831;106.0774;-134.0096;0.75550;0.25470;-0.51917;42
PRES;20.522;330.431;1014.5240;0
ACCE;20.526;330.435;-8.86812;0.15323;-3.35188;3
MAGN;20.528;330.435;28.20000;-28.92000;-13.50000;3
LIGH;20.529;330.437;372.0;0
GYRO;20.539;330.447;1.16400;0.46487;-1.28160;3
AHRS;20.540;330.447;9.5498;106.5913;-135.2592;0.75776;0.25807;-0.52539;36
ACCE;20.546;330.455;-8.94474;-0.35434;-3.45723;3
MAGN;20.547;330.455;29.52000;-27.96000;-12.66000;3
LIGH;20.548;330.457;372.0;0
GYRO;20.559;330.467;1.08184;0.39737;-1.14568;3
AHRS;20.560;330.467;7.7692;107.0328;-136.3960;0.75976;0.26053;-0.53056;75
PRES;20.562;330.471;1014.4266;0
ACCE;20.567;330.476;-8.97347;-0.45969;-3.55300;3
MAGN;20.568;330.476;30.90000;-27.18000;-11.88000;3
LIGH;20.569;330.477;376.0;0
GYRO;20.578;330.487;1.08367;0.38973;-0.98899;3
AHRS;20.579;330.487;6.2236;107.6366;-137.5201;0.76282;0.26211;-0.53356;-73
ACCE;20.587;330.496;-8.77236;-0.61292;-3.61046;3
MAGN;20.588;330.496;32.28000;-26.16000;-11.10000;3
LIGH;20.589;330.497;376.0;0
GYRO;20.600;330.508;1.05405;0.74373;-0.93829;3
AHRS;20.602;330.508;4.5788;108.5280;-138.4632;0.76664;0.26578;-0.53417;101
PRES;20.603;330.511;1014.4168;0
ACCE;20.607;330.516;-8.40844;-1.00556;-3.56257;3
MAGN;20.608;330.516;33.42000;-25.14000;-10.32000;3
LIGH;20.609;330.517;375.0;0
GYRO;20.619;330.527;0.89034;0.88362;-1.08612;3
AHRS;20.620;330.527;2.9497;109.1391;-139.1908;0.76864;0.27001;-0.53585;-66
ACCE;20.628;330.537;-8.17859;-1.48441;-3.77326;3
MAGN;20.629;330.537;34.44000;-24.30000;-9.54000;3
LIGH;20.630;330.537;375.0;0
GYRO;20.639;330.547;0.63835;0.86743;-1.28984;3
AHRS;20.641;330.547;1.3225;109.9372;-139.6852;0.77092;0.27593;-0.53557;-45
PRES;20.644;330.551;1014.5216;0
ACCE;20.648;330.557;-7.98706;-1.59933;-4.36702;3
MAGN;20.649;330.557;35.52000;-23.28000;-8.70000;3
LIGH;20.650;330.557;384.0;0
GYRO;20.660;330.568;0.35369;1.13193;-1.17744;3
AHRS;20.661;330.568;-0.1443;111.1583;-139.9660;0.77483;0.28303;-0.53147;-119
LIGH;20.668;330.577;384.0;0
ACCE;20.669;330.577;-7.75721;-1.55144;-4.65433;3
MAGN;20.670;330.577;36.24000;-22.38000;-7.74000;3
GYRO;20.680;330.588;0.08155;1.59863;-0.75656;3
AHRS;20.682;330.588;-1.4714;112.6282;-140.0181;0.77946;0.29114;-0.52483;-86
PRES;20.684;330.591;1014.4428;0
SOUN;20.687;465.09;0.01419;57.02
LIGH;20.692;330.598;390.0;0
ACCE;20.693;330.599;-7.48906;-1.68552;-4.94163;3
MAGN;20.694;330.599;37.02000;-21.54000;-6.84000;3
GYRO;20.699;330.607;-0.15394;1.81946;-0.58551;3
AHRS;20.700;330.607;-2.7854;114.2814;-139.6594;0.78371;0.30194;-0.51619;-79
LIGH;20.708;330.617;390.0;0
ACCE;20.710;330.619;-7.47949;-1.85790;-5.20978;3
MAGN;20.711;330.619;37.56000;-20.58000;-6.06000;3
GYRO;20.719;330.627;-0.31826;2.11818;-0.43585;3
AHRS;20.720;330.627;-3.5166;116.5668;-139.1884;0.79128;0.31158;-0.50160;-100
PRES;20.722;330.631;1014.4717;0
LIGH;20.728;330.637;401.0;0
ACCE;20.729;330.637;-7.55610;-1.64721;-5.88974;3
MAGN;20.730;330.637;38.04000;-19.80000;-5.22000;3
GYRO;20.739;330.647;-0.64141;2.19209;-0.45326;3
AHRS;20.741;330.647;-4.0570;118.8563;-138.2600;0.79759;0.32336;-0.48581;89
LIGH;20.748;330.657;401.0;0
ACCE;20.749;330.658;-7.28795;-1.73340;-6.49307;3
MAGN;20.751;330.658;38.64000;-19.02000;-4.26000;3
GYRO;20.759;330.667;-0.94745;2.51646;-0.25534;3
AHRS;20.760;330.667;-4.1677;121.6585;-137.3553;0.80642;0.33380;-0.46529;-27
PRES;20.762;330.671;1014.5251;0
LIGH;20.768;330.677;418.0;0
ACCE;20.769;330.678;-6.97192;-1.52271;-6.78038;3
MAGN;20.770;330.678;38.94000;-18.36000;-3.30000;3
GYRO;20.779;330.687;-1.21226;2.83716;0.14172;3
AHRS;20.780;330.687;-3.8040;124.5588;-136.2357;0.81524;0.34407;-0.44236;124
LIGH;20.788;330.697;418.0;0
ACCE;20.789;330.698;-7.07726;-1.32160;-7.28795;3
MAGN;20.791;330.698;39.24000;-17.88000;-2.28000;3
GYRO;20.799;330.707;-1.60627;2.92482;0.51588;3
AHRS;20.800;330.707;-3.0031;127.5933;-134.8384;0.82372;0.35509;-0.41660;18
PRES;20.802;330.711;1014.5582;0
LIGH;20.808;330.717;445.0;0
ACCE;20.809;330.718;-6.88572;-0.97683;-7.76679;3
MAGN;20.810;330.718;39.36000;-17.58000;-1.20000;3
GYRO;20.819;330.727;-2.12184;3.06654;0.76786;3
AHRS;20.820;330.727;-1.6177;130.9344;-133.3176;0.83287;0.36578;-0.38628;16
LIGH;20.828;330.737;445.0;0
ACCE;20.829;330.738;-6.30154;-0.67995;-8.56167;3
GYRO;20.839;330.748;-2.61786;3.27851;0.90927;3
AHRS;20.841;330.748;0.2874;134.2600;-131.7144;0.84119;0.37597;-0.35370;-52
PRES;20.842;330.751;1014.4824;0
LIGH;20.848;330.757;471.0;0
ACCE;20.849;330.758;-5.92804;-0.44053;-9.05008;3
MAGN;20.850;330.758;39.12000;-17.10000;1.26000;3
GYRO;20.859;330.767;-2.85641;3.43520;0.89278;3
AHRS;20.860;330.767;2.4941;137.5638;-130.0395;0.84813;0.38644;-0.31942;-76
LIGH;20.868;330.777;471.0;0
ACCE;20.869;330.778;-5.48751;-0.11492;-9.51935;3
GYRO;20.879;330.787;-2.86801;3.19880;0.54428;3
AHRS;20.879;330.787;4.8409;140.6876;-128.1426;0.85239;0.39863;-0.28486;98
PRES;20.882;330.791;1014.4520;0
LIGH;20.888;330.797;497.0;0
ACCE;20.889;330.798;-5.04698;0.51715;-9.93115;3
MAGN;20.890;330.798;38.88000;-16.80000;3.78000;3
GYRO;20.899;330.807;-2.75561;2.94590;0.39279;3
AHRS;20.900;330.807;7.3077;143.9247;-126.4788;0.85617;0.40965;-0.24863;121
LIGH;20.908;330.817;497.0;0
ACCE;20.910;330.819;-4.49152;1.37906;-10.28549;3
MAGN;20.911;330.819;38.40000;-16.92000;5.16000;3
GYRO;20.919;330.827;-2.76814;2.89550;0.58582;3
AHRS;20.920;330.827;9.9375;147.0548;-124.8990;0.85838;0.42010;-0.21204;-24
PRES;20.922;330.831;1014.4118;0
LIGH;20.928;330.837;515.0;0
ACCE;20.931;330.840;-3.84988;1.92494;-10.78348;3
MAGN;20.932;330.840;38.04000;-17.34000;6.36000;3
GYRO;20.939;330.848;-2.98744;3.02317;0.88362;3
AHRS;20.941;330.848;12.6385;150.1249;-123.3350;0.85876;0.43079;-0.17504;-6
LIGH;20.948;330.857;515.0;0
ACCE;20.950;330.859;-3.51469;2.04944;-11.30063;3
MAGN;20.951;330.859;37.38000;-17.76000;7.50000;3
GYRO;20.959;330.867;-3.18749;3.31272;0.87140;3
AHRS;20.960;330.867;15.4314;153.3410;-121.7946;0.85757;0.44194;-0.13608;72
PRES;20.962;330.871;1014.4422;0
LIGH;20.968;330.877;506.0;0
ACCE;20.970;330.879;-3.09331;2.37505;-11.09952;3
MAGN;20.971;330.879;36.60000;-18.36000;8.70000;3
GYRO;20.979;330.887;-3.36648;3.37595;0.44868;3
AHRS;20.980;330.887;18.4041;156.4226;-120.2189;0.85405;0.45323;-0.09683;-125
LIGH;20.988;330.897;506.0;0
ACCE;20.990;330.899;-2.63362;3.01669;-10.82179;3
MAGN;20.991;330.899;36.00000;-19.08000;9.72000;3
GYRO;20.999;330.908;-3.62243;3.12946;0.04979;3
AHRS;21.000;330.908;21.5299;159.3604;-118.7589;0.84878;0.46350;-0.05785;2
PRES;21.002;330.911;1014.5233;0
LIGH;21.008;330.917;530.0;0
ACCE;21.010;330.919;-2.19309;3.70622;-10.57279;3
MAGN;21.011;330.919;34.98000;-19.92000;10.56000;3
GYRO;21.019;330.927;-3.98437;2.89397;0.07269;3
AHRS;21.020;330.927;24.9386;162.2540;-117.3722;0.84151;0.47294;-0.01779;94
LIGH;21.028;330.937;530.0;0
ACCE;21.031;330.939;-1.61848;4.06057;-10.65899;3
MAGN;21.032;330.939;34.02000;-21.00000;11.34000;3
GYRO;21.039;330.947;-4.32340;2.98560;0.22052;3
AHRS;21.041;330.947;28.5679;165.0641;-115.7339;0.83073;0.48392;0.02346;-34
PRES;21.043;330.951;1014.4886;0
LIGH;21.061;330.957;561.0;0
ACCE;21.062;330.960;-1.05345;4.53941;-10.18972;3
MAGN;21.064;330.960;33.12000;-22.08000;12.06000;3
GYRO;21.065;330.967;-4.35700;2.97155;0.34361;3
AHRS;21.066;330.967;32.3028;167.5124;-114.2505;0.81835;0.49288;0.06236;-12
LIGH;21.068;330.977;561.0;0
ACCE;21.072;330.981;-0.75657;5.07571;-9.45231;3
MAGN;21.073;330.981;32.10000;-23.16000;12.60000;3
GYRO;21.079;330.987;-4.09646;2.82372;0.27642;3
AHRS;21.080;330.987;35.9476;170.0297;-113.0333;0.80514;0.50042;0.10066;-91
PRES;21.083;330.991;1014.5312;0
LIGH;21.088;330.997;588.0;0
GNSS;21.097;1491377674.999;39.994170;-0.073667;122.974;0.000;8.0;0.0;13;12
ACCE;21.115;331.007;-0.41180;5.71735;-8.79151;3
MAGN;21.116;331.007;31.08000;-24.48000;12.90000;3
GYRO;21.117;331.007;-3.78064;2.55830;0.12706;3
AHRS;21.120;331.007;39.5633;172.5196;-112.1003;0.79124;0.50608;0.13768;76
LIGH;21.122;331.017;588.0;0
ACCE;21.123;331.021;0.04788;6.33985;-8.16902;3
MAGN;21.124;331.021;30.00000;-25.68000;13.02000;3
GYRO;21.125;331.027;-3.51156;2.34481;0.19609;3
AHRS;21.128;331.027;43.0085;175.1129;-111.5739;0.77748;0.50973;0.17312;-15
PRES;21.130;331.031;1014.5724;0
LIGH;21.131;331.037;603.0;0
ACCE;21.135;331.043;0.45011;6.72292;-7.61356;3
MAGN;21.137;331.043;28.98000;-26.88000;12.96000;3
GYRO;21.143;331.047;-3.28096;2.15697;0.38729;3
AHRS;21.147;331.047;46.2170;177.6328;-111.2908;0.76373;0.51223;0.20575;2
LIGH;21.148;331.056;603.0;0
GNSS;21.149;1491377674.999;39.994170;-0.073667;122.974;0.000;8.0;0.0;13;11
ACCE;21.153;331.062;0.71826;7.25922;-7.23049;3
MAGN;21.154;331.062;27.90000;-28.08000;12.90000;3
GYRO;21.158;331.067;-3.05952;2.07969;0.61239;3
AHRS;21.159;331.067;49.2211;-179.4888;-111.5755;0.75079;0.51272;0.23750;12
PRES;21.161;331.071;1014.4684;0
LIGH;21.167;331.076;626.0;0
ACCE;21.173;331.082;0.90980;7.53695;-7.43160;3
MAGN;21.174;331.082;27.06000;-29.22000;12.42000;3
GYRO;21.178;331.087;-2.97308;2.16643;0.69730;3
AHRS;21.179;331.087;52.1297;-176.2054;-112.3749;0.73786;0.51169;0.26909;34
SOUN;21.186;247.03;0.00754;51.53
LIGH;21.188;331.096;626.0;0
ACCE;21.194;331.103;1.07260;7.60398;-6.73250;3
MAGN;21.195;331.103;25.98000;-30.42000;12.00000;3
GYRO;21.198;331.107;-2.93582;2.56105;0.66676;3
AHRS;21.199;331.107;54.8134;-172.1527;-113.7768;0.72465;0.51020;0.30174;93
PRES;21.202;331.111;1014.5547;0
LIGH;21.207;331.117;820.0;0
ACCE;21.214;331.123;1.59933;7.88171;-5.67905;3
MAGN;21.215;331.123;24.90000;-31.50000;11.40000;3
GYRO;21.218;331.127;-2.92971;2.59862;0.69944;3
AHRS;21.219;331.127;57.2181;-167.9053;-115.9117;0.71324;0.50596;0.33104;-29
LIGH;21.227;331.137;820.0;0
ACCE;21.234;331.143;2.06859;8.20732;-4.88417;3
MAGN;21.234;331.143;23.88000;-32.52000;10.44000;3
GYRO;21.238;331.147;-3.03875;2.53815;0.77305;3
AHRS;21.239;331.147;59.6594;-162.7552;-118.7125;0.69992;0.50133;0.36257;-56
PRES;21.242;331.151;1014.5140;0
LIGH;21.248;331.157;1029.0;0
ACCE;21.255;331.164;2.54743;8.59997;-3.91691;3
MAGN;21.256;331.164;22.98000;-33.54000;9.42000;3
GYRO;21.258;331.167;-3.18902;2.58274;0.90683;3
AHRS;21.259;331.167;62.1384;-156.2769;-122.7315;0.68490;0.49481;0.39656;101
LIGH;21.268;331.177;1029.0;0
ACCE;21.274;331.183;2.91135;8.69574;-3.33273;3
MAGN;21.275;331.183;22.08000;-34.44000;8.22000;3
GYRO;21.278;331.187;-3.36984;2.60320;1.13407;3
AHRS;21.279;331.187;64.5340;-148.2585;-128.4848;0.66908;0.48494;0.43142;-67
PRES;21.282;331.191;1014.4761;0
LIGH;21.288;331.197;1274.0;0
ACCE;21.295;331.204;3.19865;8.84897;-2.72939;3
MAGN;21.296;331.204;21.18000;-35.34000;6.96000;3
GYRO;21.298;331.207;-3.51736;2.63466;1.21196;3
AHRS;21.299;331.207;66.7627;-138.4893;-135.9135;0.65058;0.47378;0.46738;109
LIGH;21.308;331.217;1274.0;0
ACCE;21.315;331.224;3.49553;8.88728;-2.00155;3
MAGN;21.317;331.224;20.22000;-36.12000;5.58000;3
GYRO;21.318;331.227;-3.51309;2.56289;1.05863;3
AHRS;21.319;331.227;68.4390;-127.3576;-144.8651;0.63133;0.46143;0.50169;4
PRES;21.322;331.231;1014.5961;0
LIGH;21.328;331.237;1625.0;0
ACCE;21.335;331.244;3.56257;8.92558;-1.35033;3
MAGN;21.336;331.244;19.56000;-36.84000;4.26000;3
GYRO;21.338;331.247;-3.49384;2.56044;0.83566;3
AHRS;21.339;331.247;69.4732;-114.6200;-155.3768;0.61009;0.44814;0.53588;-86
LIGH;21.348;331.257;1625.0;0
ACCE;21.355;331.264;3.49553;8.94474;-0.51715;3
MAGN;21.356;331.264;18.96000;-37.20000;2.88000;3
GYRO;21.358;331.267;-3.46941;2.56686;0.80940;3
AHRS;21.359;331.267;69.5741;-101.2986;-166.5658;0.58841;0.43355;0.56877;-123
PRES;21.362;331.271;1014.5523;0
LIGH;21.368;331.277;1980.0;0
ACCE;21.375;331.284;3.56257;8.78193;0.24900;3
MAGN;21.376;331.284;18.36000;-37.74000;1.50000;3
GYRO;21.379;331.287;-3.38236;2.51524;1.01465;3
AHRS;21.379;331.287;68.8174;-88.8276;-176.9389;0.56640;0.41893;0.59967;-93
LIGH;21.388;331.297;1980.0;0
ACCE;21.395;331.304;3.63919;8.38928;0.96726;3
MAGN;21.396;331.304;17.58000;-38.28000;-0.06000;3
GYRO;21.398;331.307;-3.18780;2.47095;1.23822;3
AHRS;21.399;331.307;67.4320;-77.7303;174.1841;0.54320;0.40516;0.62916;-42
PRES;21.402;331.311;1014.3719;0
LIGH;21.408;331.317;2198.0;0
ACCE;21.415;331.324;3.78284;8.08282;1.75256;3
MAGN;21.416;331.324;16.98000;-38.46000;-1.50000;3
GYRO;21.419;331.327;-2.88756;2.42452;1.31183;3
AHRS;21.420;331.327;65.5117;-68.5144;167.2160;0.52024;0.39171;0.65686;14
LIGH;21.428;331.337;2198.0;0
ACCE;21.436;331.345;3.70622;7.82425;2.49955;3
MAGN;21.437;331.345;16.38000;-38.52000;-3.18000;3
GYRO;21.439;331.347;-2.54028;2.26906;1.19088;3
AHRS;21.440;331.347;63.2674;-61.1804;162.0192;0.49851;0.37824;0.68221;-120
PRES;21.442;331.351;1014.5156;0
LIGH;21.448;331.357;2397.0;0
ACCE;21.456;331.365;3.48596;7.62314;2.94966;3
MAGN;21.457;331.365;15.78000;-38.64000;-4.74000;3
GYRO;21.459;331.367;-2.26692;2.13436;1.03419;3
AHRS;21.460;331.367;60.8299;-55.1456;158.1793;0.47690;0.36510;0.70626;-2
LIGH;21.468;331.377;2397.0;0
ACCE;21.476;331.385;3.40934;7.29753;4.15633;3
MAGN;21.477;331.385;15.36000;-38.58000;-6.36000;3
GYRO;21.479;331.387;-2.07144;2.01616;0.93951;3
AHRS;21.480;331.387;58.4264;-50.0849;155.2566;0.45561;0.35276;0.72814;23
PRES;21.482;331.391;1014.5173;0
LIGH;21.488;331.397;2611.0;0
MAGN;21.496;331.405;14.82000;-38.64000;-7.80000;3
GYRO;21.499;331.407;-1.98959;1.88208;0.91263;3
AHRS;21.499;331.407;56.1031;-45.7299;152.9039;0.43488;0.34092;0.74775;-102
LIGH;21.508;331.417;2611.0;0
ACCE;21.516;331.425;3.31358;6.60800;4.97036;3
GYRO;21.518;331.427;-2.00517;1.74402;0.88117;3
AHRS;21.519;331.427;53.6382;-41.5144;150.7111;0.41267;0.32822;0.76697;55
PRES;21.522;331.431;1014.6448;0
LIGH;21.528;331.437;2849.0;0
ACCE;21.536;331.445;3.27527;6.27281;5.37259;3
MAGN;21.537;331.445;14.34000;-38.76000;-11.04000;3
GYRO;21.538;331.447;-2.01677;1.63681;0.74678;3
AHRS;21.539;331.447;51.3206;-38.0222;148.9901;0.39238;0.31602;0.78349;120
LIGH;21.548;331.457;2849.0;0
ACCE;21.556;331.465;3.24654;6.26323;5.76524;3
MAGN;21.557;331.465;14.22000;-38.52000;-12.42000;3
GYRO;21.558;331.467;-1.92025;1.50364;0.59315;3
AHRS;21.559;331.467;49.0541;-34.8674;147.6596;0.37208;0.30448;0.79900;-16
PRES;21.562;331.471;1014.5412;0
LIGH;21.568;331.477;3044.0;0
ACCE;21.576;331.485;3.10289;6.29196;5.90889;3
MAGN;21.578;331.485;13.92000;-38.22000;-13.80000;3
GYRO;21.579;331.487;-1.75257;1.39705;0.68447;3
AHRS;21.580;331.487;46.4890;-32.1837;146.6250;0.35284;0.29009;0.81424;-112
LIGH;21.588;331.497;3044.0;0
ACCE;21.596;331.505;2.93050;5.90889;6.31112;3
MAGN;21.597;331.505;13.80000;-37.80000;-14.88000;3
GYRO;21.598;331.507;-1.65117;1.43187;0.90652;3
AHRS;21.599;331.507;43.9843;-29.7335;145.8403;0.33371;0.27611;0.82845;116
PRES;21.602;331.511;1014.5224;0
LIGH;21.608;331.517;3179.0;0
ACCE;21.617;331.526;2.76770;5.49709;6.59842;3
MAGN;21.619;331.526;13.74000;-37.26000;-16.20000;3
GYRO;21.620;331.527;-1.71195;1.33657;0.96578;3
AHRS;21.620;331.527;41.5729;-27.7235;145.1561;0.31687;0.26168;0.84059;-37
LIGH;21.628;331.537;3179.0;0
ACCE;21.637;331.546;2.65278;5.19063;6.94318;3
GYRO;21.638;331.547;-1.77701;1.16859;0.85857;3
AHRS;21.639;331.547;39.1830;-25.8842;144.7160;0.30012;0.24748;0.85223;-80
PRES;21.642;331.551;1014.5008;0
LIGH;21.648;331.557;3276.0;0
ACCE;21.658;331.566;2.51870;4.85544;7.04853;3
MAGN;21.659;331.566;13.62000;-36.30000;-18.42000;3
GYRO;21.660;331.567;-1.72233;0.99266;0.68539;3
AHRS;21.661;331.567;36.8147;-24.2012;144.3599;0.28385;0.23307;0.86298;-50
LIGH;21.668;331.577;3276.0;0
ACCE;21.678;331.587;2.45166;4.57771;7.34541;3
MAGN;21.679;331.587;13.38000;-36.00000;-19.50000;3
GYRO;21.680;331.587;-1.60810;0.91569;0.58796;3
AHRS;21.682;331.587;34.6011;-22.6072;144.1573;0.26779;0.21988;0.87287;37
PRES;21.684;331.591;1014.4166;0
SOUN;21.685;501.05;0.01529;57.67
LIGH;21.692;331.597;3328.0;0
ACCE;21.698;331.607;2.41336;4.29999;7.60398;3
GYRO;21.699;331.607;-1.50212;0.89553;0.58551;3
AHRS;21.700;331.607;32.3423;-21.1750;143.8622;0.25268;0.20553;0.88165;-98
LIGH;21.708;331.617;3328.0;0
ACCE;21.718;331.627;2.26970;3.90734;7.69018;3
MAGN;21.719;331.627;13.50000;-34.86000;-21.66000;3
GYRO;21.721;331.628;-1.52136;0.79535;0.59773;3
AHRS;21.722;331.628;30.1043;-19.9586;143.5930;0.23887;0.19069;0.88942;105
PRES;21.724;331.631;1014.5012;0
LIGH;21.728;331.637;3314.0;0
ACCE;21.738;331.647;2.11647;3.50511;7.90087;3
MAGN;21.739;331.647;13.44000;-34.32000;-22.62000;3
GYRO;21.740;331.647;-1.62796;0.67134;0.52626;3
AHRS;21.741;331.647;28.0464;-18.8010;143.3990;0.22552;0.17721;0.89633;28
LIGH;21.748;331.657;3314.0;0
MAGN;21.758;331.667;13.62000;-33.72000;-23.46000;3
GYRO;21.759;331.668;-1.56809;0.47861;0.33720;3
AHRS;21.760;331.668;26.0151;-17.8249;143.0695;0.21361;0.16310;0.90197;-8
PRES;21.762;331.671;1014.4879;0
LIGH;21.768;331.677;3226.0;0
GYRO;21.779;331.687;-1.44714;0.30329;0.18448;3
AHRS;21.780;331.687;23.9418;-16.9539;142.7640;0.20215;0.14837;0.90717;83
ACCE;21.781;331.688;2.06859;3.30400;8.25521;3
MAGN;21.782;331.688;13.74000;-33.12000;-24.24000;3
LIGH;21.788;331.697;3226.0;0
GYRO;21.799;331.707;-1.26693;0.14630;0.14416;3
AHRS;21.800;331.707;22.1546;-16.3426;142.4396;0.19329;0.13515;0.91090;71
ACCE;21.801;331.708;1.97282;2.93050;8.30309;3
MAGN;21.802;331.708;13.92000;-32.58000;-24.96000;3
PRES;21.803;331.711;1014.4799;0
LIGH;21.808;331.717;3119.0;0
GYRO;21.819;331.727;-1.19424;-0.01313;0.06506;3
AHRS;21.820;331.727;20.6602;-15.9227;142.0065;0.18665;0.12356;0.91316;-60
ACCE;21.821;331.728;2.03028;2.68151;8.27436;3
MAGN;21.822;331.728;14.04000;-31.86000;-25.74000;3
LIGH;21.828;331.737;3119.0;0
GYRO;21.839;331.747;-1.25533;-0.02046;-0.01191;3
AHRS;21.840;331.747;19.1948;-15.4702;141.5652;0.17969;0.11232;0.91520;72
ACCE;21.842;331.749;2.19309;2.61447;8.38928;3
MAGN;21.844;331.749;14.10000;-31.08000;-26.46000;3
PRES;21.845;331.751;1014.5685;0
LIGH;21.848;331.757;2998.0;0
GYRO;21.859;331.767;-1.25869;-0.01985;-0.02779;3
AHRS;21.861;331.767;17.8425;-15.1589;141.1654;0.17400;0.10166;0.91677;-78
ACCE;21.863;331.771;2.35589;2.56658;8.46590;3
MAGN;21.865;331.771;14.22000;-30.18000;-27.12000;3
LIGH;21.868;331.777;2998.0;0
GYRO;21.879;331.787;-1.26999;-0.01710;0.06567;3
AHRS;21.881;331.787;16.4053;-14.9042;140.7874;0.16840;0.09019;0.91830;7
PRES;21.892;331.791;1014.5431;0
ACCE;21.893;331.792;2.37505;2.42293;8.52336;3
MAGN;21.894;331.792;14.34000;-29.34000;-27.78000;3
LIGH;21.895;331.797;2863.0;0
GYRO;21.899;331.807;-1.37353;0.01741;0.17501;3
AHRS;21.900;331.807;14.9013;-14.6840;140.3737;0.16280;0.07805;0.91959;-114
ACCE;21.903;331.808;2.28886;2.09732;8.58082;3
LIGH;21.908;331.817;2863.0;0
GYRO;21.919;331.827;-1.53724;-0.00122;0.14783;3
AHRS;21.920;331.827;13.3757;-14.5668;139.8517;0.15792;0.06528;0.92026;-120
ACCE;21.922;331.828;2.32716;1.74298;8.76278;3
PRES;21.923;331.831;1014.4467;0
LIGH;21.928;331.837;2673.0;0
GYRO;21.939;331.847;-1.62001;-0.12339;0.11515;3
AHRS;21.941;331.847;11.8226;-14.5635;139.4224;0.15368;0.05210;0.92092;4
ACCE;21.943;331.848;2.45166;1.44610;8.59997;3
MAGN;21.944;331.848;14.16000;-27.18000;-29.94000;3
LIGH;21.948;331.857;2673.0;0
GYRO;21.959;331.867;-1.60505;-0.16616;0.11698;3
AHRS;21.960;331.867;10.3054;-14.4374;139.1001;0.14839;0.03976;0.92185;-119
ACCE;21.962;331.868;2.46124;1.11091;8.64786;3
MAGN;21.963;331.868;14.22000;-26.40000;-30.66000;3
PRES;21.964;331.871;1014.5278;0
LIGH;21.968;331.877;2413.0;0
GYRO;21.979;331.887;-1.59283;-0.13653;0.07911;3
AHRS;21.980;331.887;8.8145;-14.3084;138.7785;0.14306;0.02766;0.92259;44
ACCE;21.981;331.888;2.30801;0.61292;8.79151;3
MAGN;21.982;331.888;14.40000;-25.50000;-31.38000;3
LIGH;21.988;331.897;2413.0;0
GYRO;21.999;331.907;-1.71959;-0.21777;-0.04276;3
AHRS;22.000;331.907;6.9830;-14.4679;138.1698;0.13897;0.01157;0.92222;-19
ACCE;22.001;331.908;2.26970;-0.03831;8.68616;3
MAGN;22.003;331.908;14.46000;-24.60000;-32.04000;3
PRES;22.004;331.911;1014.5242;0
LIGH;22.008;331.917;2149.0;0
GYRO;22.019;331.927;-1.82863;-0.26420;-0.27458;3
AHRS;22.020;331.927;5.2312;-14.5259;137.4263;0.13411;-0.00367;0.92124;-80
ACCE;22.022;331.929;2.39420;-0.49799;8.80109;3
MAGN;22.023;331.929;14.28000;-23.58000;-32.64000;3
LIGH;22.028;331.937;2149.0;0
GYRO;22.039;331.947;-1.78525;-0.35033;-0.50610;3
AHRS;22.041;331.947;3.4925;-14.6132;136.6122;0.12929;-0.01891;0.91977;-57
ACCE;22.043;331.950;2.48039;-0.76614;8.90643;3
MAGN;22.044;331.950;14.22000;-22.56000;-33.24000;3
PRES;22.045;331.951;1014.6086;0
LIGH;22.063;331.957;1865.0;0
GYRO;22.065;331.967;-1.57512;-0.51374;-0.62339;3
AHRS;22.066;331.967;1.7901;-14.8283;135.7676;0.12536;-0.03423;0.91781;18
ACCE;22.068;331.969;2.45166;-1.01514;9.04051;3
MAGN;22.069;331.969;14.28000;-21.54000;-33.90000;3
LIGH;22.070;331.977;1865.0;0
GYRO;22.079;331.987;-1.42484;-0.69364;-0.63774;3
AHRS;22.081;331.987;0.0862;-15.2239;134.8276;0.12259;-0.05019;0.91513;-82
ACCE;22.083;331.989;2.54743;-1.60890;8.63828;3
MAGN;22.085;331.989;14.04000;-20.52000;-34.56000;3
PRES;22.089;331.991;1014.5287;0
LIGH;22.091;331.997;1605.0;0
GYRO;22.099;332.007;-1.38605;-0.55833;-0.79626;3
AHRS;22.100;332.007;-1.4128;-15.4685;133.6452;0.11890;-0.06419;0.91151;24
ACCE;22.103;332.011;2.98796;-1.78129;8.76278;3
MAGN;22.109;332.011;13.86000;-19.38000;-35.16000;3
LIGH;22.110;332.017;1605.0;0
GNSS;22.114;1491377675.999;39.994170;-0.073667;122.469;0.000;8.0;0.0;13;11
GYRO;22.120;332.027;-1.29839;-0.38149;-0.88820;3
AHRS;22.123;332.027;-2.6996;-15.8140;132.5991;0.11655;-0.07664;0.90800;-56
ACCE;22.129;332.030;3.37104;-1.99198;8.90643;3
MAGN;22.130;332.030;13.32000;-18.24000;-35.94000;3
PRES;22.132;332.031;1014.5297;0
LIGH;22.133;332.037;1355.0;0
GNSS;22.134;1491377675.999;39.994170;-0.073667;122.469;0.000;8.0;0.0;13;11
GYRO;22.139;332.047;-1.17439;-0.37996;-0.85949;3
AHRS;22.140;332.047;-4.0082;-16.2935;131.5615;0.11496;-0.08967;0.90426;7
ACCE;22.142;332.049;3.45723;-2.24097;9.05008;3
MAGN;22.143;332.049;13.08000;-16.92000;-36.48000;3
LIGH;22.148;332.057;1355.0;0
GYRO;22.159;332.067;-0.95600;-0.53420;-0.85613;3
AHRS;22.160;332.067;-5.0371;-16.9280;130.3970;0.11525;-0.10114;0.89973;-101
ACCE;22.161;332.070;3.34231;-2.55701;9.19373;3
MAGN;22.162;332.070;12.84000;-15.90000;-37.02000;3
PRES;22.163;332.071;1014.6038;0
LIGH;22.168;332.077;1179.0;0
GYRO;22.179;332.087;-0.62614;-0.74037;-1.06046;3
AHRS;22.182;332.087;-5.7303;-17.7960;129.0800;0.11825;-0.11100;0.89423;-90
ACCE;22.183;332.090;3.41892;-2.86347;9.26077;3
MAGN;22.184;332.090;12.72000;-14.88000;-37.62000;3
SOUN;22.186;175.04;0.00534;48.53
LIGH;22.191;332.097;1179.0;0
GYRO;22.199;332.107;-0.20128;-0.82925;-1.22937;3
AHRS;22.200;332.107;-6.1365;-18.6798;127.9172;0.12242;-0.11860;0.88911;26
ACCE;22.205;332.110;3.67749;-2.90177;9.18416;3
MAGN;22.206;332.110;12.54000;-13.86000;-38.28000;3
PRES;22.207;332.111;1014.5626;0
LIGH;22.208;332.117;1080.0;0
GYRO;22.219;332.127;0.03360;-0.88942;-1.55343;3
AHRS;22.220;332.127;-6.3463;-19.6912;126.4768;0.12789;-0.12557;0.88265;-25
ACCE;22.221;332.130;4.08930;-2.63362;9.27993;3
MAGN;22.222;332.130;12.36000;-12.78000;-38.76000;3
LIGH;22.228;332.137;1080.0;0
GYRO;22.239;332.147;0.46365;-0.88239;-1.72569;3
AHRS;22.240;332.147;-5.9949;-20.6372;125.2737;0.13522;-0.12791;0.87686;-78
ACCE;22.241;332.150;4.39575;-2.23140;9.14585;3
MAGN;22.242;332.150;12.12000;-11.82000;-39.36000;3
PRES;22.244;332.151;1014.5608;0
LIGH;22.248;332.157;1078.0;0
GYRO;22.259;332.167;0.73609;-0.79474;-1.66583;3
AHRS;22.259;332.167;-5.5711;-21.6000;123.9751;0.14281;-0.13005;0.87046;30
ACCE;22.261;332.170;4.61602;-1.85790;9.07881;3
MAGN;22.262;332.170;11.94000;-11.04000;-39.78000;3
LIGH;22.268;332.177;1078.0;0
GYRO;22.278;332.187;0.80237;-0.70891;-1.46119;3
AHRS;22.280;332.187;-4.8904;-22.6063;122.6454;0.15173;-0.13067;0.86355;-108
ACCE;22.281;332.190;4.75967;-1.65679;9.11712;3
MAGN;22.282;332.190;11.70000;-10.14000;-40.14000;3
PRES;22.283;332.191;1014.4880;0
LIGH;22.288;332.197;1109.0;0
GYRO;22.299;332.207;0.85918;-0.65912;-1.41996;3
AHRS;22.300;332.207;-3.8865;-23.6153;121.2031;0.16188;-0.12931;0.85571;-96
ACCE;22.301;332.210;4.77883;-1.64721;9.22246;3
MAGN;22.302;332.210;11.40000;-9.72000;-40.38000;3
LIGH;22.308;332.217;1109.0;0
GYRO;22.318;332.227;1.09956;-0.62583;-1.67072;3
AHRS;22.319;332.227;-2.5795;-24.5532;119.6888;0.17276;-0.12581;0.84708;-105
ACCE;22.322;332.231;4.74052;-1.57060;9.20331;3
MAGN;22.322;332.231;11.10000;-9.12000;-40.68000;3
PRES;22.323;332.231;1014.4696;0
LIGH;22.328;332.237;1203.0;0
GYRO;22.338;332.247;1.54488;-0.70769;-1.89338;3
AHRS;22.340;332.247;-1.0943;-25.5367;118.3168;0.18497;-0.12130;0.83840;21
ACCE;22.342;332.251;4.73094;-1.07260;9.06924;3
MAGN;22.343;332.251;10.92000;-8.88000;-40.86000;3
LIGH;22.348;332.257;1203.0;0
GYRO;22.358;332.267;1.92239;-0.85430;-1.97035;3
AHRS;22.359;332.267;0.5219;-26.5118;116.9748;0.19780;-0.11607;0.82926;11
PRES;22.362;332.271;1014.4137;0
ACCE;22.363;332.271;4.75967;-0.59376;8.95431;3
MAGN;22.364;332.271;10.56000;-8.70000;-41.04000;3
LIGH;22.368;332.277;1360.0;0
GYRO;22.378;332.287;2.18659;-1.07421;-2.16888;3
AHRS;22.379;332.287;2.5090;-27.6118;115.4571;0.21307;-0.10941;0.81811;34
ACCE;22.382;332.291;4.72137;-0.28730;8.90643;3
MAGN;22.383;332.291;10.26000;-8.88000;-41.22000;3
LIGH;22.388;332.297;1360.0;0
GYRO;22.399;332.307;2.43185;-1.25472;-2.41261;3
AHRS;22.399;332.307;4.9290;-28.7635;113.9702;0.23078;-0.10028;0.80568;-75
PRES;22.402;332.311;1014.3752;0
ACCE;22.403;332.311;4.73094;0.24900;8.59997;3
MAGN;22.404;332.311;10.08000;-9.12000;-41.10000;3
LIGH;22.408;332.317;1491.0;0
GYRO;22.419;332.327;2.72721;-1.24433;-2.44621;3
AHRS;22.420;332.327;7.6264;-29.8987;112.6533;0.24983;-0.08924;0.79275;1
ACCE;22.422;332.331;4.93206;1.31202;8.22648;3
LIGH;22.428;332.337;1491.0;0
GYRO;22.439;332.347;2.89306;-1.05252;-2.23241;3
AHRS;22.440;332.347;10.3471;-30.9549;111.4521;0.26856;-0.07786;0.77959;-123
PRES;22.442;332.351;1014.4623;0
ACCE;22.443;332.352;5.04698;2.99754;7.39329;3
MAGN;22.444;332.352;9.60000;-10.14000;-40.98000;3
LIGH;22.448;332.357;1612.0;0
GYRO;22.459;332.367;2.78646;-0.80390;-1.95569;3
AHRS;22.461;332.367;13.0646;-31.8803;110.2687;0.28640;-0.06622;0.76596;-121
ACCE;22.463;332.371;4.97994;3.34231;7.43160;3
MAGN;22.464;332.371;9.36000;-11.10000;-40.92000;3
LIGH;22.468;332.377;1612.0;0
GYRO;22.479;332.387;2.44865;-0.70066;-1.93430;3
AHRS;22.480;332.387;15.8852;-32.6964;108.8162;0.30386;-0.05443;0.75018;7
PRES;22.482;332.391;1014.4339;0
ACCE;22.486;332.392;4.86502;3.71580;7.01022;3
MAGN;22.488;332.392;9.18000;-11.76000;-40.68000;3
LIGH;22.489;332.397;1773.0;0
GYRO;22.499;332.407;2.20003;-0.73609;-2.05434;3
AHRS;22.500;332.407;19.0470;-33.5041;107.3485;0.32287;-0.04075;0.73259;-16
ACCE;22.503;332.412;4.77883;4.56814;6.33985;3
MAGN;22.504;332.412;9.00000;-12.66000;-40.32000;3
LIGH;22.508;332.417;1773.0;0
GYRO;22.519;332.427;2.27181;-0.70280;-1.97523;3
AHRS;22.525;332.427;21.9988;-34.1615;106.1699;0.34007;-0.02736;0.71656;-29
PRES;22.527;332.431;1014.4666;0
ACCE;22.527;332.432;4.74052;5.31513;5.78439;3
MAGN;22.528;332.432;8.76000;-13.74000;-39.78000;3
LIGH;22.529;332.437;1935.0;0
GYRO;22.539;332.447;2.45232;-0.51465;-1.71287;3
AHRS;22.540;332.447;24.7974;-34.7175;105.0169;0.35594;-0.01475;0.70065;-110
ACCE;22.543;332.452;4.57771;5.85143;5.46836;3
LIGH;22.548;332.457;1935.0;0
GYRO;22.559;332.467;2.43247;-0.37293;-1.46455;3
AHRS;22.560;332.467;27.6465;-35.3490;103.8405;0.37247;-0.00263;0.68353;-98
PRES;22.562;332.471;1014.4987;0
ACCE;22.563;332.472;4.36702;6.19619;5.27682;3
MAGN;22.564;332.472;8.82000;-16.14000;-38.64000;3
LIGH;22.568;332.477;2015.0;0
GYRO;22.579;332.487;2.23088;-0.23671;-1.22906;3
AHRS;22.580;332.487;30.4704;-35.9594;102.9563;0.38869;0.01006;0.66749;16
ACCE;22.583;332.492;4.17549;6.48350;4.92248;3
MAGN;22.584;332.492;8.94000;-17.40000;-37.80000;3
LIGH;22.588;332.497;2015.0;0
GYRO;22.599;332.507;2.02410;-0.15577;-1.01556;3
AHRS;22.600;332.507;33.1072;-36.5239;102.1278;0.40368;0.02168;0.65195;36
PRES;22.602;332.511;1014.3875;0
ACCE;22.603;332.512;4.12760;6.51223;4.73094;3
MAGN;22.604;332.512;9.00000;-18.84000;-37.14000;3
LIGH;22.608;332.517;2041.0;0
GYRO;22.619;332.527;1.95324;-0.21197;-1.03236;3
AHRS;22.620;332.527;35.8046;-37.1594;101.5450;0.41913;0.03397;0.63678;43
ACCE;22.623;332.532;3.88818;6.45477;4.66391;3
MAGN;22.625;332.532;9.06000;-20.16000;-36.30000;3
LIGH;22.628;332.537;2041.0;0
GYRO;22.639;332.547;2.06839;-0.39218;-1.34482;3
AHRS;22.640;332.547;38.6149;-37.8234;100.9598;0.43500;0.04664;0.62052;63
PRES;22.642;332.551;1014.5092;0
ACCE;22.643;332.552;3.71580;6.58884;4.47237;3
MAGN;22.644;332.552;9.36000;-21.60000;-35.46000;3
LIGH;22.648;332.557;2036.0;0
GYRO;22.659;332.567;2.31762;-0.67012;-1.77853;3
AHRS;22.660;332.567;41.5262;-38.6987;100.4973;0.45208;0.05905;0.60318;-113
ACCE;22.664;332.573;3.52426;6.95276;4.11803;3
MAGN;22.664;332.573;9.66000;-22.92000;-34.44000;3
LIGH;22.668;332.577;2036.0;0
GYRO;22.679;332.587;2.64108;-1.00457;-2.13772;3
AHRS;22.680;332.587;44.6961;-39.8319;100.1372;0.47105;0.07190;0.58367;68
PRES;22.683;332.591;1014.5206;0
ACCE;22.684;332.593;3.32315;7.46033;3.34231;3
MAGN;22.686;332.593;10.14000;-24.06000;-33.36000;3
SOUN;22.687;148.72;0.00454;47.12
LIGH;22.692;332.597;1947.0;0
GYRO;22.698;332.607;2.94040;-1.11636;-2.24524;3
AHRS;22.699;332.607;48.1656;-41.1221;99.9971;0.49121;0.08656;0.56268;-64
ACCE;22.703;332.612;3.06458;8.08282;2.72939;3
MAGN;22.704;332.612;10.62000;-25.32000;-32.04000;3
LIGH;22.707;332.617;1947.0;0
GYRO;22.718;332.627;3.07754;-1.21409;-2.29930;3
AHRS;22.719;332.627;52.0243;-42.7663;99.8687;0.51362;0.10162;0.53751;96
PRES;22.722;332.631;1014.4612;0
ACCE;22.723;332.633;2.75812;8.24563;2.04944;3
MAGN;22.724;332.633;10.92000;-26.34000;-31.08000;3
LIGH;22.727;332.637;1791.0;0
GYRO;22.738;332.647;3.27882;-1.26785;-2.19942;3
AHRS;22.739;332.647;56.2578;-45.1431;100.5170;0.53861;0.11834;0.51048;3
ACCE;22.743;332.653;2.48039;8.57124;1.59933;3
MAGN;22.744;332.653;11.46000;-27.42000;-29.94000;3
LIGH;22.747;332.657;1791.0;0
GYRO;22.758;332.667;3.38664;-1.30420;-2.16704;3
AHRS;22.759;332.667;60.6952;-47.9805;101.5323;0.56373;0.13562;0.48077;-102
PRES;22.761;332.671;1014.5063;0
ACCE;22.764;332.673;2.16436;9.06924;0.83318;3
MAGN;22.764;332.673;12.18000;-28.32000;-28.68000;3
LIGH;22.767;332.677;1579.0;0
GYRO;22.778;332.687;3.37992;-1.44806;-2.07541;3
AHRS;22.779;332.687;64.9788;-52.0571;103.6666;0.58927;0.15075;0.45025;32
ACCE;22.784;332.693;1.56102;9.45231;-0.03831;3
MAGN;22.784;332.693;13.02000;-29.34000;-27.18000;3
LIGH;22.787;332.697;1579.0;0
GYRO;22.798;332.707;3.27485;-1.59069;-1.99875;3
AHRS;22.799;332.707;69.1285;-57.2990;106.9600;0.61358;0.16515;0.41890;-92
PRES;22.801;332.711;1014.4456;0
ACCE;22.804;332.713;0.74699;9.57681;-0.96726;3
MAGN;22.804;332.713;13.74000;-30.24000;-25.74000;3
LIGH;22.808;332.717;1385.0;0
GYRO;22.819;332.727;3.13588;-1.59986;-1.99142;3
AHRS;22.820;332.727;73.2018;-64.5757;112.3155;0.63689;0.17982;0.38632;90
ACCE;22.824;332.733;0.29688;9.58638;-1.48441;3
MAGN;22.825;332.733;14.52000;-31.20000;-24.30000;3
LIGH;22.828;332.737;1385.0;0
GYRO;22.839;332.747;2.95231;-1.62857;-1.95385;3
AHRS;22.840;332.747;76.9652;-75.6475;121.2705;0.65939;0.19299;0.35176;-103
PRES;22.842;332.751;1014.4416;0
ACCE;22.844;332.753;0.01915;9.56723;-2.04944;3
MAGN;22.845;332.753;15.36000;-31.86000;-22.86000;3
LIGH;22.848;332.757;1199.0;0
GYRO;22.859;332.767;2.69056;-1.67927;-1.78525;3
AHRS;22.860;332.767;80.0433;-93.0899;136.4896;0.68025;0.20475;0.31617;93
ACCE;22.865;332.774;-0.26815;9.48104;-2.51870;3
MAGN;22.866;332.774;16.14000;-32.46000;-21.42000;3
LIGH;22.868;332.777;1199.0;0
GYRO;22.879;332.787;2.46881;-1.62673;-1.58000;3
AHRS;22.880;332.787;81.7147;-118.9687;160.2356;0.69892;0.21542;0.28163;-109
PRES;22.882;332.791;1014.5308;0
ACCE;22.885;332.794;-0.46926;9.23204;-2.99754;3
MAGN;22.886;332.794;17.04000;-33.00000;-19.86000;3
LIGH;22.888;332.797;1046.0;0
GYRO;22.899;332.807;2.32770;-1.51556;-1.42515;3
AHRS;22.900;332.807;81.4005;-147.2448;-173.5605;0.71589;0.22443;0.24857;-122
ACCE;22.905;332.814;-0.67038;9.02135;-3.21781;3
MAGN;22.906;332.814;17.82000;-33.42000;-18.42000;3
LIGH;22.908;332.817;1046.0;0
GYRO;22.919;332.827;2.22508;-1.48165;-1.35337;3
AHRS;22.920;332.827;79.5851;-168.0621;-154.7956;0.73127;0.23168;0.21686;-55
PRES;22.922;332.831;1014.5782;0
ACCE;22.925;332.834;-1.14922;8.57124;-3.41892;3
MAGN;22.926;332.834;18.66000;-33.72000;-16.92000;3
LIGH;22.928;332.837;912.0;0
GYRO;22.939;332.847;2.13039;-1.71989;-1.52105;3
AHRS;22.940;332.847;77.0194;177.7555;-142.7525;0.74528;0.23829;0.18428;101
ACCE;22.945;332.854;-1.79086;8.28394;-3.80199;3
MAGN;22.947;332.854;19.62000;-33.90000;-15.72000;3
LIGH;22.948;332.857;912.0;0
GYRO;22.959;332.867;2.13436;-2.09405;-1.76815;3
AHRS;22.960;332.867;74.0391;168.2694;-135.4354;0.75827;0.24422;0.15160;71
PRES;22.962;332.871;1014.5163;0
ACCE;22.965;332.874;-2.26970;8.07325;-4.07972;3
LIGH;22.968;332.877;757.0;0
GYRO;22.979;332.887;2.35000;-2.53479;-1.90010;3
AHRS;22.981;332.887;70.6341;161.1025;-130.7494;0.77124;0.24911;0.11585;98
ACCE;22.986;332.894;-2.87304;7.78594;-4.56814;3
MAGN;22.987;332.894;21.30000;-33.96000;-13.44000;3
LIGH;22.988;332.897;757.0;0
GYRO;22.999;332.907;2.66918;-2.85457;-1.97462;3
AHRS;23.000;332.907;66.8093;155.0276;-127.4430;0.78352;0.25412;0.07615;-101
PRES;23.002;332.911;1014.4735;0
ACCE;23.006;332.915;-3.39019;7.40287;-5.08528;3
MAGN;23.007;332.915;22.02000;-34.02000;-12.24000;3
LIGH;23.009;332.917;599.0;0
GYRO;23.019;332.927;3.03936;-3.08518;-2.05770;3
AHRS;23.020;332.927;62.6909;149.9822;-125.7020;0.79550;0.25654;0.03247;-87
ACCE;23.026;332.935;-3.85945;7.25922;-5.68862;3
MAGN;23.027;332.935;22.98000;-33.78000;-11.34000;3
LIGH;23.029;332.937;599.0;0
GYRO;23.040;332.948;3.31120;-3.11908;-2.09069;3
AHRS;23.043;332.948;58.0730;146.0311;-125.0974;0.80739;0.25966;-0.01265;47
PRES;23.044;332.951;1014.4807;0
LIGH;23.062;332.957;523.0;0
ACCE;23.063;332.961;-4.29041;7.07726;-6.28239;3
MAGN;23.064;332.961;24.00000;-33.54000;-10.56000;3
GYRO;23.065;332.967;3.47216;-2.94468;-2.07694;3
AHRS;23.067;332.967;53.1901;142.9334;-125.4545;0.81878;0.26201;-0.05813;-67
ACCE;23.068;332.975;-4.84586;6.84742;-6.57927;3
MAGN;23.069;332.975;24.96000;-33.12000;-9.66000;3
LIGH;23.070;332.977;523.0;0
GYRO;23.079;332.987;3.56196;-3.03020;-2.04396;3
AHRS;23.080;332.987;48.2263;140.0282;-126.4130;0.82862;0.26202;-0.10540;-108
PRES;23.082;332.991;1014.5166;0
ACCE;23.088;332.997;-5.78439;6.02381;-6.19619;3
MAGN;23.090;332.997;25.80000;-32.88000;-8.82000;3
LIGH;23.091;332.997;480.0;0
GYRO;23.101;333.007;3.63465;-3.57906;-2.27028;3
AHRS;23.103;333.007;43.1116;136.8885;-127.4566;0.83541;0.26183;-0.15516;14
GNSS;23.105;1491377676.999;39.994170;-0.073667;122.244;0.000;8.0;0.0;13;12
LIGH;23.114;333.017;480.0;0
ACCE;23.116;333.019;-6.50265;4.64475;-6.27281;3
MAGN;23.117;333.019;26.64000;-32.16000;-8.34000;3
GYRO;23.119;333.027;3.56348;-4.06225;-2.72507;3
AHRS;23.120;333.027;38.0223;133.6768;-128.4028;0.83837;0.26295;-0.20446;-18
PRES;23.122;333.031;1014.5724;0
GNSS;23.123;1491377676.999;39.994170;-0.073667;122.244;0.000;8.0;0.0;13;12
ACCE;23.131;333.037;-6.95276;3.98395;-6.90488;3
MAGN;23.132;333.037;27.48000;-31.38000;-7.98000;3
LIGH;23.134;333.037;448.0;0
GYRO;23.139;333.047;3.63801;-4.04332;-3.02562;3
AHRS;23.140;333.047;32.7201;130.4698;-129.7392;0.83891;0.26319;-0.25527;19
LIGH;23.148;333.057;448.0;0
ACCE;23.149;333.057;-7.25922;3.85945;-7.43160;3
MAGN;23.150;333.057;28.38000;-30.48000;-7.68000;3
GYRO;23.158;333.067;3.87441;-3.84692;-3.05280;3
AHRS;23.159;333.067;27.2137;126.9645;-131.4410;0.83595;0.26186;-0.30900;-51
PRES;23.161;333.071;1014.4811;0
LIGH;23.167;333.076;424.0;0
ACCE;23.168;333.077;-8.02536;3.60088;-7.13472;3
MAGN;23.168;333.077;29.10000;-29.70000;-7.62000;3
GYRO;23.178;333.087;4.01461;-4.02102;-2.92330;3
AHRS;23.179;333.087;21.8583;123.2560;-133.3744;0.82904;0.25916;-0.36246;-115
SOUN;23.185;162.19;0.00495;47.87
LIGH;23.187;333.096;424.0;0
ACCE;23.188;333.098;-8.70532;2.63362;-6.34942;3
MAGN;23.189;333.098;29.88000;-28.86000;-7.80000;3
GYRO;23.198;333.107;3.85303;-4.15327;-2.75836;3
AHRS;23.199;333.107;16.9345;120.0217;-135.3982;0.82053;0.25699;-0.40902;74
PRES;23.201;333.111;1014.5875;0
LIGH;23.208;333.117;402.0;0
ACCE;23.209;333.118;-9.01178;1.70467;-5.82270;3
MAGN;23.211;333.118;30.78000;-27.84000;-8.16000;3
GYRO;23.219;333.127;3.66153;-4.36585;-2.65787;3
AHRS;23.220;333.127;12.3250;116.4317;-137.7534;0.80872;0.25182;-0.45561;-65
LIGH;23.228;333.137;402.0;0
ACCE;23.229;333.138;-9.32781;1.17795;-5.64074;3
MAGN;23.230;333.138;31.56000;-26.76000;-8.70000;3
GYRO;23.239;333.148;3.22873;-4.36830;-2.34786;3
AHRS;23.241;333.148;8.4275;112.6130;-140.1192;0.79392;0.24467;-0.49923;35
PRES;23.243;333.151;1014.5027;0
LIGH;23.248;333.157;405.0;0
ACCE;23.249;333.158;-9.48104;0.85234;-5.22894;3
MAGN;23.250;333.158;32.28000;-25.68000;-9.30000;3
GYRO;23.258;333.167;2.93826;-4.02499;-2.01036;3
AHRS;23.259;333.167;4.8023;108.8638;-142.6710;0.77777;0.23700;-0.53969;12
LIGH;23.268;333.177;405.0;0
ACCE;23.269;333.178;-9.31823;0.69911;-4.66391;3
MAGN;23.270;333.178;32.70000;-24.66000;-9.96000;3
GYRO;23.278;333.187;2.68995;-3.43001;-1.48776;3
AHRS;23.279;333.187;2.0564;105.4410;-145.1138;0.76224;0.22811;-0.57348;74
PRES;23.282;333.191;1014.4637;0
LIGH;23.288;333.197;431.0;0
ACCE;23.289;333.198;-9.10754;0.73741;-3.89776;3
MAGN;23.290;333.198;33.24000;-23.58000;-10.80000;3
GYRO;23.299;333.207;2.24126;-2.73484;-0.73793;3
AHRS;23.300;333.207;0.2412;102.5205;-147.2292;0.74869;0.21877;-0.59990;-100
LIGH;23.308;333.217;431.0;0
ACCE;23.310;333.219;-9.26077;0.48842;-3.22738;3
MAGN;23.310;333.219;33.48000;-22.62000;-11.76000;3
GYRO;23.318;333.227;1.60322;-2.13925;-0.11545;3
AHRS;23.319;333.227;-0.9450;100.1218;-148.9231;0.73726;0.21049;-0.62018;-59
PRES;23.322;333.231;1014.5261;0
LIGH;23.328;333.237;474.0;0
ACCE;23.329;333.238;-9.77792;-0.27773;-2.67193;3
MAGN;23.330;333.238;33.84000;-21.84000;-12.84000;3
GYRO;23.339;333.247;1.03297;-1.83534;0.04948;3
AHRS;23.340;333.247;-1.8029;98.0533;-150.1517;0.72680;0.20439;-0.63657;69
LIGH;23.348;333.257;474.0;0
ACCE;23.349;333.258;-9.82580;-0.60334;-2.12605;3
GYRO;23.359;333.267;0.64966;-1.77059;0.15974;3
AHRS;23.359;333.267;-2.1153;96.2426;-150.8947;0.71745;0.19898;-0.64948;124
PRES;23.362;333.271;1014.4978;0
LIGH;23.368;333.277;514.0;0
ACCE;23.369;333.278;-9.55765;-0.24900;-1.81002;3
MAGN;23.370;333.278;33.72000;-20.22000;-14.82000;3
GYRO;23.379;333.287;0.49847;-1.43065;0.35155;3
AHRS;23.379;333.287;-2.3647;94.9552;-151.2436;0.71031;0.19649;-0.65835;-40
LIGH;23.388;333.297;514.0;0
ACCE;23.390;333.299;-9.12670;0.94810;-0.88107;3
MAGN;23.390;333.299;33.60000;-19.80000;-15.90000;3
GYRO;23.399;333.307;0.58063;-0.91049;0.52840;3
AHRS;23.400;333.307;-2.5296;93.9483;-151.5606;0.70478;0.19413;-0.66522;105
PRES;23.402;333.311;1014.5323;0
LIGH;23.408;333.317;535.0;0
ACCE;23.410;333.319;-8.55209;1.31202;-0.23942;3
MAGN;23.411;333.319;33.54000;-19.14000;-17.16000;3
GYRO;23.419;333.327;0.67501;-0.30635;0.74892;3
AHRS;23.420;333.327;-2.4708;93.3305;-151.4696;0.70112;0.19353;-0.66881;-125
LIGH;23.428;333.337;535.0;0
ACCE;23.430;333.339;-8.59040;1.47483;-0.43096;3
MAGN;23.431;333.339;33.36000;-18.72000;-18.30000;3
GYRO;23.439;333.347;0.52229;0.27978;1.05710;3
AHRS;23.440;333.347;-1.6898;93.0853;-151.3636;0.70075;0.18932;-0.66902;61
PRES;23.442;333.351;1014.5120;0
LIGH;23.448;333.357;530.0;0
ACCE;23.450;333.359;-8.31267;1.84832;-0.29688;3
MAGN;23.451;333.359;33.06000;-18.60000;-19.44000;3
GYRO;23.459;333.367;-0.05162;0.97433;1.32619;3
AHRS;23.460;333.367;-0.6438;93.4650;-150.8870;0.70381;0.18674;-0.66442;-34
LIGH;23.468;333.377;530.0;0
ACCE;23.470;333.379;-8.09240;1.95367;-0.24900;3
MAGN;23.471;333.379;32.52000;-18.66000;-20.40000;3
GYRO;23.478;333.387;-0.48472;1.61513;1.36712;3
AHRS;23.479;333.387;0.4058;94.4250;-150.1575;0.70975;0.18664;-0.65570;90
PRES;23.482;333.391;1014.5320;0
LIGH;23.488;333.397;510.0;0
ACCE;23.490;333.399;-8.26478;1.77171;-0.22984;3
MAGN;23.491;333.399;32.22000;-18.72000;-21.24000;3
GYRO;23.498;333.407;-0.71227;2.11787;1.16553;3
AHRS;23.500;333.407;1.5573;95.8734;-148.8764;0.71757;0.19038;-0.64263;73
LIGH;23.508;333.417;510.0;0
ACCE;23.510;333.419;-8.33182;1.63763;-0.77572;3
MAGN;23.511;333.419;31.86000;-18.90000;-21.84000;3
GYRO;23.519;333.427;-0.87965;2.37077;0.70066;3
AHRS;23.519;333.427;2.5057;97.5716;-147.0018;0.72520;0.19978;-0.62692;-6
PRES;23.522;333.431;1014.4338;0
LIGH;23.528;333.437;500.0;0
ACCE;23.530;333.439;-8.59040;1.96325;-1.37906;3
MAGN;23.531;333.439;31.44000;-19.20000;-22.32000;3
GYRO;23.539;333.447;-1.08459;2.65177;0.62125;3
AHRS;23.539;333.447;3.6406;99.6005;-144.6904;0.73368;0.21199;-0.60739;109
LIGH;23.548;333.457;483.0;0
ACCE;23.550;333.459;-9.24162;2.03028;-1.93451;3
MAGN;23.551;333.459;31.20000;-19.50000;-22.62000;3
GYRO;23.559;333.467;-1.45019;2.84358;1.23059;3
AHRS;23.559;333.467;5.0833;101.5735;-141.6718;0.74034;0.22762;-0.58531;58
PRES;23.562;333.471;1014.4237;0
LIGH;23.568;333.477;456.0;0
ACCE;23.571;333.480;-9.75877;1.71425;-2.52828;3
MAGN;23.572;333.480;30.90000;-19.92000;-22.68000;3
GYRO;23.579;333.487;-1.88696;2.71652;1.79197;3
AHRS;23.579;333.487;6.8065;103.4115;-138.3843;0.74542;0.24392;-0.56171;-94
LIGH;23.588;333.497;448.0;0
ACCE;23.591;333.500;-9.86411;1.32160;-2.82516;3
MAGN;23.592;333.500;30.72000;-20.34000;-22.56000;3
GYRO;23.599;333.507;-1.98440;2.27028;1.75532;3
AHRS;23.599;333.507;8.6811;104.9957;-135.2299;0.74899;0.25865;-0.53844;49
PRES;23.602;333.511;1014.3981;0
LIGH;23.608;333.517;415.0;0
ACCE;23.611;333.520;-9.36612;1.28329;-3.32315;3
MAGN;23.612;333.520;30.54000;-20.82000;-22.38000;3
GYRO;23.619;333.527;-1.64995;1.80938;1.25838;3
AHRS;23.620;333.527;10.5436;106.3831;-132.4082;0.75169;0.27131;-0.51621;-15
LIGH;23.628;333.537;425.0;0
ACCE;23.631;333.540;-8.84897;1.97282;-3.94564;3
MAGN;23.632;333.540;30.42000;-21.30000;-21.96000;3
GYRO;23.639;333.547;-1.09467;1.64567;0.84605;3
AHRS;23.639;333.547;12.2059;107.7188;-130.2289;0.75482;0.28103;-0.49585;-102
PRES;23.642;333.551;1014.5338;0
LIGH;23.648;333.557;405.0;0
ACCE;23.652;333.561;-8.46590;2.94966;-4.30956;3
MAGN;23.653;333.561;30.24000;-21.54000;-21.42000;3
GYRO;23.659;333.567;-0.60323;1.73211;0.77610;3
AHRS;23.660;333.567;13.6009;109.1074;-128.6499;0.75881;0.28859;-0.47721;18
LIGH;23.668;333.577;416.0;0
ACCE;23.672;333.581;-8.69574;3.53384;-4.37660;3
MAGN;23.673;333.581;30.30000;-21.96000;-21.00000;3
GYRO;23.682;333.590;-0.55497;1.83382;0.97372;3
AHRS;23.685;333.590;15.0724;110.5807;-127.2460;0.76328;0.29516;-0.45783;40
PRES;23.687;333.591;1014.5389;0
LIGH;23.688;333.597;405.0;0
SOUN;23.689;168.43;0.00514;48.20
ACCE;23.695;333.604;-8.72447;3.61046;-4.35745;3
MAGN;23.696;333.604;30.60000;-22.38000;-20.34000;3
GYRO;23.699;333.607;-1.02014;1.78067;1.24067;3
AHRS;23.702;333.607;16.9110;112.0388;-125.7774;0.76754;0.30064;-0.43653;-42
WIFI;23.704;333.588;WAP129;20:17:FF:FF:F1:29;-69
WIFI;23.704;333.588;WAP130;20:17:FF:FF:F1:30;-67
WIFI;23.704;333.588;WAP114;20:17:FF:FF:F1:14;-73
WIFI;23.704;333.588;WAP123;20:17:FF:FF:F1:23;-67
WIFI;23.704;333.588;WAP267;20:17:FF:FF:F2:67;-81
WIFI;23.704;333.588;WAP122;20:17:FF:FF:F1:22;-67
WIFI;23.704;333.588;WAP108;20:17:FF:FF:F1:08;-78
WIFI;23.704;333.588;WAP312;20:17:FF:FF:F3:12;-76
WIFI;23.704;333.588;WAP315;20:17:FF:FF:F3:15;-79
WIFI;23.704;333.588;WAP181;20:17:FF:FF:F1:81;-90
WIFI;23.704;333.588;WAP015;20:17:FF:FF:F0:15;-84
WIFI;23.704;333.588;WAP012;20:17:FF:FF:F0:12;-87
WIFI;23.704;333.588;WAP281;20:17:FF:FF:F2:81;-85
WIFI;23.704;333.588;WAP318;20:17:FF:FF:F3:18;-73
WIFI;23.704;333.588;WAP165;20:17:FF:FF:F1:65;-81
WIFI;23.704;333.588;WAP078;20:17:FF:FF:F0:78;-87
WIFI;23.704;333.588;WAP111;20:17:FF:FF:F1:11;-77
WIFI;23.704;333.588;WAP105;20:17:FF:FF:F1:05;-91
WIFI;23.704;333.588;WAP180;20:17:FF:FF:F1:80;-77
WIFI;23.704;333.588;WAP067;20:17:FF:FF:F0:67;-80
WIFI;23.704;333.588;WAP022;20:17:FF:FF:F0:22;-88
LIGH;23.741;333.617;407.0;0
ACCE;23.743;333.623;-8.62870;3.77326;-4.63517;3
MAGN;23.744;333.623;30.66000;-22.80000;-19.74000;3
GYRO;23.746;333.627;-1.51189;1.71500;1.39186;3
AHRS;23.747;333.627;18.9469;113.4180;-124.2968;0.77119;0.30531;-0.41441;-55
PRES;23.749;333.631;1014.5103;0
LIGH;23.750;333.637;387.0;0
ACCE;23.751;333.643;-8.20732;4.10845;-4.99909;3
MAGN;23.752;333.643;30.60000;-23.16000;-19.14000;3
GYRO;23.755;333.647;-1.60688;1.79014;1.67744;3
AHRS;23.757;333.647;21.2951;114.8100;-122.9755;0.77508;0.30778;-0.39090;30
LIGH;23.760;333.657;400.0;0
ACCE;23.762;333.663;-7.77637;4.42448;-5.10444;3
MAGN;23.763;333.663;30.72000;-23.52000;-18.30000;3
GYRO;23.764;333.667;-1.53174;2.06106;1.91476;3
AHRS;23.775;333.667;23.7760;116.3515;-121.5394;0.77862;0.31122;-0.36483;121
PRES;23.778;333.671;1014.4281;0
LIGH;23.779;333.677;386.0;0
ACCE;23.780;333.683;-7.44118;4.52025;-5.22894;3
MAGN;23.781;333.683;30.78000;-23.76000;-17.76000;3
GYRO;23.782;333.687;-1.41782;2.30143;1.93644;3
AHRS;23.783;333.687;26.3201;118.1008;-120.2640;0.78249;0.31435;-0.33702;53
LIGH;23.800;333.697;405.0;0
ACCE;23.801;333.703;-7.17303;5.00867;-5.73651;3
MAGN;23.803;333.703;30.84000;-24.12000;-16.98000;3
GYRO;23.804;333.707;-1.46516;2.43124;1.66583;3
AHRS;23.805;333.707;28.8019;119.9943;-118.9414;0.78568;0.31896;-0.30778;82
PRES;23.809;333.711;1014.4563;0
LIGH;23.810;333.717;387.0;0
ACCE;23.815;333.724;-7.13472;5.85143;-6.08127;3
MAGN;23.816;333.724;30.72000;-24.60000;-16.20000;3
GYRO;23.818;333.727;-1.61238;2.58304;1.70951;3
AHRS;23.819;333.727;31.5123;122.2697;-117.9652;0.78988;0.32198;-0.27564;58
LIGH;23.828;333.737;408.0;0
ACCE;23.834;333.743;-6.89530;6.41646;-6.24408;3
GYRO;23.838;333.747;-1.93064;2.87473;2.08977;3
AHRS;23.839;333.747;34.4270;124.9154;-117.0304;0.79373;0.32565;-0.23962;113
PRES;23.842;333.751;1014.5156;0
LIGH;23.848;333.757;392.0;0
ACCE;23.854;333.763;-6.23450;6.59842;-6.23450;3
MAGN;23.855;333.763;30.54000;-25.50000;-14.88000;3
GYRO;23.858;333.767;-2.43644;3.09464;2.47645;3
AHRS;23.859;333.767;37.6829;127.4945;-115.8857;0.79519;0.32944;-0.20107;54
LIGH;23.868;333.777;437.0;0
ACCE;23.875;333.784;-5.58328;6.63673;-6.31112;3
MAGN;23.875;333.784;30.18000;-26.10000;-14.22000;3
GYRO;23.878;333.787;-2.85030;3.29592;2.66795;3
AHRS;23.879;333.787;41.2660;130.2557;-114.7214;0.79491;0.33313;-0.15903;59
PRES;23.882;333.791;1014.5428;0
LIGH;23.888;333.797;412.0;0
ACCE;23.895;333.804;-5.00867;6.86657;-6.61757;3
MAGN;23.896;333.804;29.82000;-26.70000;-13.86000;3
GYRO;23.898;333.807;-2.90100;3.37595;2.56991;3
AHRS;23.899;333.807;44.9174;133.2408;-113.7804;0.79335;0.33639;-0.11564;81
LIGH;23.908;333.817;458.0;0
ACCE;23.915;333.824;-4.67348;7.35499;-6.56011;3
MAGN;23.916;333.824;29.34000;-27.42000;-13.50000;3
GYRO;23.919;333.828;-2.53051;3.49476;2.40070;3
AHRS;23.920;333.828;48.4863;136.8355;-113.3817;0.79154;0.33940;-0.07062;17
PRES;23.922;333.831;1014.5806;0
LIGH;23.928;333.837;416.0;0
ACCE;23.935;333.844;-4.28083;7.82425;-6.13873;3
MAGN;23.937;333.844;28.86000;-28.02000;-12.96000;3
GYRO;23.939;333.847;-2.22783;3.55035;2.50241;3
AHRS;23.940;333.847;52.1113;140.8954;-113.5957;0.78885;0.34057;-0.02491;120
LIGH;23.948;333.857;498.0;0
ACCE;23.955;333.864;-3.73495;7.91044;-5.75566;3
MAGN;23.957;333.864;28.38000;-28.62000;-12.60000;3
GYRO;23.959;333.867;-2.33320;3.56165;2.64321;3
AHRS;23.960;333.867;55.6169;145.1187;-113.9943;0.78385;0.34237;0.02009;-30
PRES;23.962;333.871;1014.6893;0
LIGH;23.968;333.877;420.0;0
ACCE;23.975;333.884;-2.96881;8.06367;-5.65032;3
MAGN;23.977;333.884;27.90000;-29.58000;-12.36000;3
GYRO;23.979;333.887;-2.59068;3.47857;2.58152;3
AHRS;23.980;333.887;58.9650;149.4558;-114.6760;0.77693;0.34407;0.06319;-104
LIGH;23.988;333.897;548.0;0
ACCE;23.996;333.905;-2.05901;8.31267;-5.45878;3
MAGN;23.997;333.905;27.18000;-30.36000;-11.88000;3
GYRO;23.999;333.907;-2.50302;3.49476;2.44590;3
AHRS;24.000;333.907;62.0649;154.6486;-116.2568;0.76968;0.34535;0.10589;-41
PRES;24.002;333.911;1014.5472;0
LIGH;24.008;333.917;548.0;0
ACCE;24.016;333.924;-1.23541;8.72447;-4.94163;3
MAGN;24.017;333.924;26.16000;-31.26000;-11.70000;3
GYRO;24.019;333.927;-2.18323;3.55798;2.35275;3
AHRS;24.020;333.927;65.0188;160.6703;-118.7592;0.76137;0.34579;0.14802;0
LIGH;24.028;333.937;672.0;0
ACCE;24.036;333.945;-0.67038;9.03093;-4.48195;3
MAGN;24.037;333.945;25.38000;-31.98000;-11.46000;3
GYRO;24.040;333.947;-1.99142;3.54027;2.34328;3
AHRS;24.041;333.947;67.8225;167.8646;-122.5218;0.75195;0.34509;0.18983;-47
PRES;24.043;333.951;1014.5117;0
LIGH;24.060;333.957;446.0;0
GYRO;24.061;333.967;-2.06442;3.46513;2.29624;3
AHRS;24.062;333.967;70.4632;176.4564;-127.6869;0.74069;0.34390;0.23151;86
ACCE;24.064;333.968;-0.23942;9.10754;-4.01268;3
MAGN;24.065;333.968;24.60000;-32.64000;-11.34000;3
LIGH;24.068;333.977;867.0;0
ACCE;24.078;333.987;0.32561;9.10754;-3.39019;3
MAGN;24.079;333.987;23.64000;-33.42000;-11.16000;3
GYRO;24.081;333.987;-2.09038;3.15329;2.16552;3
AHRS;24.083;333.987;72.6051;-173.6815;-134.4520;0.72931;0.34157;0.26978;119
PRES;24.084;333.991;1014.5305;0
LIGH;24.088;333.997;867.0;0
ACCE;24.099;334.007;0.95768;8.97347;-2.92093;3
MAGN;24.100;334.007;22.74000;-34.14000;-10.92000;3
GYRO;24.102;334.007;-1.90498;2.90253;1.93766;3
AHRS;24.103;334.007;74.1250;-163.5565;-141.5702;0.71741;0.34131;0.30407;-96
LIGH;24.110;334.017;1073.0;0
GNSS;24.112;1491377677.999;39.994170;-0.073667;123.891;0.000;8.0;0.0;13;12
ACCE;24.120;334.028;1.47483;8.95431;-2.41336;3
MAGN;24.122;334.028;21.72000;-34.62000;-10.74000;3
GYRO;24.124;334.028;-1.60047;2.77119;1.81458;3
AHRS;24.127;334.028;75.2634;-150.9454;-151.3214;0.70482;0.33825;0.33885;-62
PRES;24.133;334.031;1014.5409;0
LIGH;24.134;334.037;1073.0;0
GNSS;24.135;1491377677.999;39.994170;-0.073667;123.891;0.000;8.0;0.0;13;12
ACCE;24.141;334.047;1.76213;8.94474;-1.93451;3
MAGN;24.142;334.047;20.70000;-35.16000;-10.86000;3
GYRO;24.143;334.047;-1.51006;2.65910;1.88360;3
AHRS;24.144;334.047;75.7357;-137.0866;-162.5624;0.69219;0.33332;0.37203;84
LIGH;24.147;334.056;1224.0;0
ACCE;24.158;334.067;2.03028;8.89685;-1.37906;3
MAGN;24.159;334.067;19.62000;-35.76000;-10.92000;3
GYRO;24.160;334.068;-1.52258;2.32190;1.95721;3
AHRS;24.160;334.068;75.4339;-124.1373;-173.2594;0.68084;0.32715;0.40167;31
PRES;24.161;334.071;1014.4657;0
LIGH;24.167;334.076;1224.0;0
GYRO;24.178;334.087;-1.38086;1.89399;1.83046;3
AHRS;24.179;334.087;74.5939;-113.2783;177.9207;0.67036;0.32111;0.42820;-118
ACCE;24.179;334.087;2.37505;8.94474;-1.04387;3
MAGN;24.180;334.087;18.42000;-36.36000;-10.98000;3
LIGH;24.187;334.096;1397.0;0
SOUN;24.188;177.11;0.00541;48.64
GYRO;24.199;334.107;-1.14659;1.69393;1.49051;3
AHRS;24.200;334.107;73.4906;-104.0504;170.6581;0.65953;0.31546;0.45301;59
ACCE;24.202;334.108;3.26569;8.41801;-0.44053;3
MAGN;24.204;334.108;17.40000;-36.66000;-11.16000;3
PRES;24.205;334.111;1014.6083;0
LIGH;24.208;334.117;1397.0;0
GYRO;24.218;334.127;-1.00548;1.61971;1.30786;3
AHRS;24.219;334.127;72.2722;-97.0114;165.2400;0.65010;0.30977;0.47391;-8
ACCE;24.221;334.128;3.63919;8.29351;-0.14365;3
LIGH;24.228;334.137;1508.0;0
GYRO;24.238;334.147;-0.99999;1.46516;1.04061;3
AHRS;24.239;334.147;71.2299;-91.5397;161.0947;0.64132;0.30502;0.49084;59
ACCE;24.241;334.149;3.86903;8.28394;0.20111;3
MAGN;24.242;334.149;15.48000;-37.26000;-11.34000;3
PRES;24.243;334.151;1014.6185;0
LIGH;24.248;334.157;1508.0;0
ACCE;24.260;334.169;4.07972;8.19775;0.45011;3
MAGN;24.261;334.169;14.52000;-37.62000;-11.64000;3
GYRO;24.262;334.169;-0.98624;1.16370;0.88148;3
AHRS;24.263;334.169;69.8921;-86.9112;157.6592;0.63365;0.29871;0.50743;-106
LIGH;24.268;334.177;1627.0;0
GYRO;24.278;334.187;-0.78557;1.04275;0.85491;3
AHRS;24.280;334.187;68.6528;-83.2940;155.3693;0.62605;0.29463;0.52298;-73
ACCE;24.283;334.188;4.43406;8.32224;0.69911;3
MAGN;24.284;334.188;13.62000;-37.92000;-11.82000;3
PRES;24.285;334.191;1014.4551;0
LIGH;24.288;334.197;1627.0;0
GYRO;24.298;334.207;-0.68875;0.92485;0.79657;3
AHRS;24.299;334.207;67.1597;-79.9420;152.9492;0.61949;0.28695;0.53767;-28
ACCE;24.301;334.208;4.65433;8.44674;0.82361;3
MAGN;24.302;334.208;12.84000;-38.04000;-12.18000;3
LIGH;24.308;334.217;1730.0;0
GYRO;24.318;334.227;-0.57879;0.91447;0.78527;3
AHRS;24.319;334.227;65.8165;-77.6674;151.6409;0.61408;0.28136;0.55060;-64
ACCE;24.322;334.228;4.76925;8.43717;1.02472;3
MAGN;24.323;334.228;12.12000;-38.16000;-12.66000;3
PRES;24.324;334.231;1014.5671;0
LIGH;24.328;334.237;1730.0;0
GYRO;24.338;334.247;-0.66371;0.91569;0.73945;3
AHRS;24.340;334.247;64.4655;-75.4444;150.2419;0.60852;0.27484;0.56286;113
ACCE;24.341;334.249;4.87459;8.30309;1.19710;3
MAGN;24.342;334.249;11.40000;-38.04000;-12.84000;3
LIGH;24.348;334.257;1841.0;0
GYRO;24.358;334.267;-0.83750;0.93859;0.69150;3
AHRS;24.359;334.267;63.1058;-73.4564;149.0517;0.60303;0.26824;0.57474;-82
ACCE;24.361;334.269;4.93206;8.37013;1.34075;3
MAGN;24.362;334.269;10.80000;-38.22000;-13.26000;3
PRES;24.363;334.271;1014.4803;0
LIGH;24.368;334.277;1841.0;0
GYRO;24.378;334.287;-1.00335;0.97464;0.79046;3
AHRS;24.387;334.287;61.5876;-71.4831;147.8557;0.59720;0.26037;0.58719;-69
ACCE;24.390;334.289;4.91290;8.23605;1.54187;3
MAGN;24.391;334.289;10.20000;-38.34000;-13.50000;3
LIGH;24.392;334.297;1949.0;0
GYRO;24.399;334.307;-1.17500;1.02900;0.89522;3
AHRS;24.400;334.307;60.0371;-69.3261;146.4742;0.59021;0.25197;0.59986;25
ACCE;24.403;334.310;4.90333;7.90087;1.74298;3
MAGN;24.404;334.310;9.60000;-38.40000;-13.98000;3
PRES;24.405;334.311;1014.5862;0
LIGH;24.408;334.317;1949.0;0
GYRO;24.419;334.327;-1.34390;1.09711;0.95906;3
AHRS;24.420;334.327;58.3913;-67.1378;145.0535;0.58246;0.24275;0.61282;-114
ACCE;24.422;334.329;4.93206;7.67102;2.12605;3
MAGN;24.423;334.329;9.00000;-38.34000;-14.34000;3
LIGH;24.428;334.337;2058.0;0
GYRO;24.439;334.347;-1.56076;1.10994;1.00640;3
AHRS;24.440;334.347;56.5898;-64.9158;143.5624;0.57391;0.23217;0.62619;99
ACCE;24.442;334.349;5.01825;7.27837;2.68151;3
MAGN;24.443;334.349;8.46000;-38.40000;-15.06000;3
PRES;24.444;334.351;1014.4316;0
LIGH;24.448;334.357;2058.0;0
GYRO;24.459;334.367;-1.62765;0.97128;0.92607;3
AHRS;24.459;334.367;54.8485;-62.9517;142.2298;0.56565;0.22165;0.63843;-26
ACCE;24.461;334.369;4.95121;7.04853;3.00712;3
MAGN;24.463;334.369;8.10000;-38.28000;-15.60000;3
LIGH;24.468;334.377;2162.0;0
GYRO;24.479;334.387;-1.49021;0.83505;0.81306;3
AHRS;24.479;334.387;53.0945;-61.1183;141.1137;0.55699;0.21151;0.65075;122
ACCE;24.481;334.389;4.91290;7.02938;3.18908;3
MAGN;24.482;334.389;7.62000;-38.16000;-16.38000;3
PRES;24.483;334.391;1014.5319;0
LIGH;24.488;334.397;2162.0;0
GYRO;24.499;334.407;-1.46760;0.85857;0.89186;3
AHRS;24.499;334.407;51.0604;-59.1337;139.9435;0.54672;0.19970;0.66455;-40
ACCE;24.501;334.410;4.83629;6.77080;3.32315;3
MAGN;24.502;334.410;7.38000;-37.86000;-17.10000;3
LIGH;24.508;334.417;2208.0;0
GYRO;24.519;334.427;-1.70034;0.95417;1.02900;3
AHRS;24.519;334.427;49.0275;-57.1445;138.7174;0.53567;0.18759;0.67781;95
ACCE;24.521;334.430;4.89375;6.32069;3.62961;3
MAGN;24.523;334.430;7.02000;-37.74000;-17.64000;3
PRES;24.524;334.431;1014.5588;0
LIGH;24.528;334.437;2208.0;0
GYRO;24.539;334.447;-1.86528;0.94592;1.10200;3
AHRS;24.540;334.447;47.0765;-55.5271;137.7857;0.52567;0.17589;0.68983;73
ACCE;24.543;334.450;5.03740;5.89931;4.07972;3
MAGN;24.544;334.450;6.84000;-37.56000;-18.54000;3
LIGH;24.548;334.457;2246.0;0
GYRO;24.559;334.467;-1.76815;0.80970;1.03145;3
AHRS;24.560;334.467;45.2165;-54.0775;137.0084;0.51594;0.16482;0.70102;-42
ACCE;24.562;334.470;5.19063;5.43005;4.77883;3
MAGN;24.563;334.470;6.60000;-37.14000;-19.08000;3
PRES;24.564;334.471;1014.5300;0
LIGH;24.568;334.477;2246.0;0
GYRO;24.579;334.487;-1.51647;0.49297;0.80054;3
AHRS;24.579;334.487;43.4373;-52.8487;136.3019;0.50706;0.15372;0.71090;-33
ACCE;24.581;334.490;5.29597;5.06613;5.33428;3
MAGN;24.582;334.490;6.30000;-36.78000;-19.92000;3
LIGH;24.588;334.497;2282.0;0
GYRO;24.598;334.507;-1.26724;0.18051;0.51893;3
AHRS;24.599;334.507;41.7851;-51.7283;135.6594;0.49852;0.14337;0.71981;-24
ACCE;24.601;334.510;5.44920;4.81713;5.68862;3
MAGN;24.603;334.510;6.00000;-36.36000;-20.82000;3
PRES;24.603;334.511;1014.5519;0
LIGH;24.608;334.517;2282.0;0
GYRO;24.619;334.527;-1.07909;-0.06384;0.27031;3
AHRS;24.620;334.527;40.3244;-50.7549;135.0989;0.49075;0.13418;0.72744;-7
ACCE;24.622;334.531;5.72693;4.77883;5.92804;3
MAGN;24.623;334.531;5.64000;-35.88000;-21.66000;3
LIGH;24.628;334.537;2301.0;0
GYRO;24.639;334.547;-0.88575;-0.20159;0.10660;3
AHRS;24.640;334.547;39.0957;-49.9663;134.6498;0.48416;0.12641;0.73369;34
ACCE;24.642;334.551;5.98550;4.78840;6.04296;3
MAGN;24.643;334.551;5.28000;-35.40000;-22.50000;3
PRES;24.644;334.551;1014.5327;0
LIGH;24.648;334.557;2301.0;0
GYRO;24.660;334.568;-0.73823;-0.21594;0.02779;3
AHRS;24.661;334.568;38.0170;-49.2844;134.2022;0.47834;0.11932;0.73880;-55
ACCE;24.663;334.571;6.25365;4.72137;6.11958;3
MAGN;24.663;334.571;4.92000;-35.10000;-23.34000;3
LIGH;24.668;334.577;2275.0;0
GYRO;24.679;334.587;-0.61697;-0.12309;-0.01588;3
AHRS;24.680;334.587;37.1129;-48.7269;133.8133;0.47345;0.11328;0.74289;-63
PRES;24.683;334.591;1014.5000;0
ACCE;24.684;334.593;6.45477;4.63517;6.07170;3
MAGN;24.685;334.593;4.62000;-34.62000;-24.12000;3
SOUN;24.688;153.13;0.00467;47.37
LIGH;24.693;334.597;2275.0;0
GYRO;24.699;334.607;-0.44104;0.03879;-0.00794;3
AHRS;24.700;334.607;36.3464;-48.3024;133.5974;0.46942;0.10843;0.74657;-120
ACCE;24.702;334.611;6.66546;4.76925;6.04296;3
MAGN;24.703;334.611;4.20000;-34.08000;-24.96000;3
LIGH;24.708;334.617;2235.0;0
GYRO;24.720;334.628;-0.29383;0.16707;0.10018;3
AHRS;24.722;334.628;35.5518;-47.9891;133.5250;0.46586;0.10351;0.75041;117
PRES;24.723;334.631;1014.4709;0
ACCE;24.724;334.632;6.89530;5.07571;5.88974;3
MAGN;24.726;334.632;3.96000;-33.60000;-25.68000;3
LIGH;24.728;334.637;2235.0;0
GYRO;24.739;334.647;-0.28894;0.51893;0.19151;3
AHRS;24.740;334.647;34.7473;-47.3360;133.4354;0.46002;0.09978;0.75554;90
ACCE;24.743;334.652;6.86657;5.58328;5.59285;3
MAGN;24.744;334.652;3.78000;-33.18000;-26.52000;3
LIGH;24.748;334.657;2247.0;0
GYRO;24.759;334.667;-0.37232;0.82192;0.36713;3
AHRS;24.760;334.667;33.8082;-46.8265;133.5103;0.45464;0.09512;0.76114;-98
PRES;24.762;334.671;1014.5070;0
ACCE;24.764;334.673;6.56969;5.87058;5.38217;3
MAGN;24.764;334.673;3.66000;-32.70000;-27.24000;3
LIGH;24.768;334.677;2247.0;0
GYRO;24.779;334.687;-0.64660;1.11911;0.47983;3
AHRS;24.780;334.687;32.7666;-45.9878;133.3573;0.44695;0.09007;0.76739;106
ACCE;24.783;334.692;6.05254;5.74608;5.28640;3
MAGN;24.784;334.692;3.48000;-32.22000;-27.84000;3
LIGH;24.788;334.697;2281.0;0
GYRO;24.799;334.707;-1.01373;1.17928;0.59834;3
AHRS;24.800;334.707;31.5882;-45.2404;133.1029;0.43951;0.08322;0.77322;101
PRES;24.804;334.711;1014.4955;0
ACCE;24.804;334.712;5.50666;5.41090;5.26724;3
LIGH;24.808;334.717;2281.0;0
GYRO;24.819;334.727;-1.23578;1.09589;0.63225;3
AHRS;24.820;334.727;30.4156;-44.3713;132.6914;0.43123;0.07629;0.77872;41
ACCE;24.823;334.732;5.12359;5.12359;5.40132;3
MAGN;24.824;334.732;3.42000;-31.20000;-28.74000;3
LIGH;24.828;334.737;2336.0;0
GYRO;24.839;334.747;-1.30023;0.94226;0.65668;3
AHRS;24.840;334.747;29.0561;-43.4973;132.1963;0.42233;0.06769;0.78435;-122
PRES;24.842;334.751;1014.4767;0
ACCE;24.843;334.752;4.85544;4.78840;6.18662;3
LIGH;24.848;334.757;2336.0;0
GYRO;24.859;334.767;-1.32649;0.38607;0.51985;3
AHRS;24.860;334.767;27.7506;-43.0240;131.5523;0.41619;0.05739;0.78759;67
ACCE;24.863;334.772;4.69264;3.92649;6.72292;3
MAGN;24.864;334.772;3.54000;-30.30000;-29.94000;3
LIGH;24.868;334.777;2325.0;0
GYRO;24.879;334.787;-1.40010;-0.23060;0.03879;3
AHRS;24.880;334.787;26.5824;-42.5343;130.4632;0.41029;0.04664;0.78857;1
PRES;24.882;334.791;1014.5229;0
ACCE;24.883;334.792;4.81713;3.62961;6.83784;3
MAGN;24.884;334.792;3.48000;-29.76000;-30.60000;3
LIGH;24.888;334.797;2325.0;0
GYRO;24.899;334.807;-1.38605;-0.52137;-0.25870;3
AHRS;24.900;334.807;25.4005;-42.1303;129.6173;0.40461;0.03640;0.79012;31
ACCE;24.904;334.812;5.10444;3.50511;6.73250;3
MAGN;24.904;334.812;3.66000;-29.22000;-31.26000;3
LIGH;24.909;334.818;2201.0;0
GYRO;24.919;334.828;-1.19699;-0.66584;-0.28894;3
AHRS;24.921;334.828;24.2214;-42.0032;128.6814;0.40067;0.02481;0.79022;-83
PRES;24.923;334.831;1014.5573;0
ACCE;24.924;334.833;5.25767;3.07416;6.90488;3
LIGH;24.928;334.837;2201.0;0
GYRO;24.939;334.847;-1.01556;-0.88606;-0.36499;3
AHRS;24.940;334.847;23.3012;-42.1919;127.5074;0.39949;0.01309;0.78741;-17
ACCE;24.945;334.854;5.39174;2.63362;7.60398;3
LIGH;24.948;334.857;2029.0;0
GYRO;24.959;334.867;-0.82009;-1.40835;-0.68722;3
AHRS;24.960;334.867;22.8337;-42.9215;126.2625;0.40317;0.00225;0.78104;122
PRES;24.962;334.871;1014.4940;0
ACCE;24.964;334.873;5.42047;2.00155;7.93917;3
MAGN;24.965;334.873;3.84000;-27.42000;-32.58000;3
LIGH;24.968;334.877;2029.0;0
GYRO;24.979;334.887;-0.76664;-1.76112;-1.24189;3
AHRS;24.980;334.887;22.6297;-43.5383;124.9213;0.40670;-0.00658;0.77381;49
ACCE;24.984;334.893;5.63116;1.72383;7.99663;3
MAGN;24.986;334.893;3.90000;-26.76000;-33.18000;3
LIGH;24.988;334.897;1832.0;0
GYRO;24.999;334.907;-0.58551;-2.08275;-1.73608;3
AHRS;25.000;334.907;22.7926;-44.4709;123.7711;0.41337;-0.01349;0.76509;-123
PRES;25.002;334.911;1014.4243;0
ACCE;25.004;334.913;5.85143;1.65679;8.16902;3
MAGN;25.005;334.913;3.78000;-26.10000;-33.66000;3
LIGH;25.008;334.917;1832.0;0
GYRO;25.019;334.927;-0.25290;-2.60962;-2.16491;3
AHRS;25.020;334.927;23.1909;-45.6799;122.2252;0.42241;-0.02150;0.75276;-43
LIGH;25.028;334.937;1651.0;0
GYRO;25.039;334.947;0.06445;-3.19788;-2.75470;3
AHRS;25.040;334.947;24.1682;-47.0799;120.2852;0.43425;-0.02798;0.73585;-22
PRES;25.043;334.951;1014.5101;0
ACCE;25.061;334.954;6.06212;2.01113;7.50822;3
MAGN;25.063;334.954;3.54000;-25.02000;-34.68000;3
LIGH;25.064;334.957;1651.0;0
GYRO;25.065;334.967;0.37782;-3.52805;-3.52591;3
AHRS;25.067;334.967;25.8443;-48.5577;118.1353;0.44855;-0.03115;0.71484;16
ACCE;25.069;334.975;6.86657;3.54342;5.99508;3
MAGN;25.071;334.975;3.12000;-24.42000;-35.10000;3
LIGH;25.072;334.977;1523.0;0
GYRO;25.079;334.987;0.56994;-3.49048;-4.15999;3
AHRS;25.080;334.987;28.0747;-50.0171;115.8782;0.46426;-0.03142;0.69066;10
PRES;25.083;334.991;1014.5706;0
ACCE;25.088;334.997;6.78038;4.27126;5.28640;3
MAGN;25.091;334.997;2.88000;-24.00000;-35.46000;3
LIGH;25.093;334.997;1523.0;0
GYRO;25.109;335.007;0.57879;-3.37992;-4.38204;3
AHRS;25.113;335.007;30.7348;-51.6696;113.2881;0.48213;-0.03181;0.66141;-40
MAGN;25.114;335.014;2.64000;-23.70000;-35.82000;3
LIGH;25.120;335.017;1352.0;0
GYRO;25.122;335.027;0.59682;-3.57570;-4.57233;3
AHRS;25.123;335.027;34.5295;-53.8304;110.2746;0.50596;-0.02995;0.62188;-99
PRES;25.126;335.031;1014.5350;0
ACCE;25.130;335.034;6.48350;4.69264;4.83629;3
MAGN;25.132;335.034;2.22000;-23.22000;-36.00000;3
LIGH;25.133;335.037;1352.0;0
GNSS;25.134;1491377678.999;39.994170;-0.073667;126.845;0.000;8.0;0.0;13;11
GYRO;25.149;335.047;1.00182;-3.91045;-5.02070;3
AHRS;25.149;335.047;39.1598;-55.9664;107.2369;0.53145;-0.02397;0.57658;-33
ACCE;25.150;335.056;5.58328;6.14831;3.31358;3
MAGN;25.151;335.056;1.80000;-22.98000;-36.12000;3
LIGH;25.151;335.056;1148.0;0
GNSS;25.152;1491377678.999;39.994170;-0.073667;126.845;0.000;8.0;0.0;13;11
GYRO;25.158;335.067;1.65086;-3.97948;-5.39058;3
AHRS;25.159;335.067;43.8347;-57.9491;104.5059;0.55526;-0.01691;0.53106;115
PRES;25.161;335.071;1014.4246;0
ACCE;25.165;335.074;5.00867;7.27837;2.16436;3
MAGN;25.165;335.074;1.32000;-22.80000;-36.24000;3
LIGH;25.167;335.076;1148.0;0
GYRO;25.178;335.087;2.12978;-3.91962;-5.43945;3
AHRS;25.179;335.087;48.7349;-60.2051;101.9764;0.57968;-0.01024;0.48208;-16
ACCE;25.185;335.094;4.43406;8.40844;1.14922;3
MAGN;25.185;335.094;0.72000;-22.98000;-36.12000;3
SOUN;25.186;161.99;0.00494;47.86
LIGH;25.188;335.096;925.0;0
GYRO;25.199;335.107;2.33503;-3.63343;-5.52589;3
AHRS;25.199;335.107;54.7320;-62.4628;99.4185;0.60541;0.00204;0.42511;25
PRES;25.202;335.111;1014.4386;0
ACCE;25.206;335.115;3.84030;9.46189;0.54588;3
MAGN;25.207;335.115;0.42000;-23.34000;-35.94000;3
LIGH;25.208;335.117;925.0;0
GYRO;25.219;335.127;2.27272;-3.50698;-5.27665;3
AHRS;25.220;335.127;60.7816;-65.5393;97.6667;0.63148;0.01290;0.36577;-90
ACCE;25.226;335.135;3.23696;9.96946;-0.00958;3
MAGN;25.227;335.135;0.00000;-23.88000;-35.52000;3
LIGH;25.228;335.137;765.0;0
GYRO;25.239;335.147;2.10168;-3.20643;-5.01184;3
AHRS;25.240;335.147;67.0721;-68.7123;96.5664;0.65462;0.02742;0.30618;81
PRES;25.242;335.151;1014.5388;0
ACCE;25.246;335.155;2.48997;9.94073;-0.49799;3
MAGN;25.248;335.155;-0.06000;-24.36000;-35.10000;3
LIGH;25.249;335.157;765.0;0
GYRO;25.258;335.167;1.63742;-2.92177;-4.54117;3
AHRS;25.259;335.167;72.7224;-71.8923;95.6159;0.67260;0.03812;0.24928;45
ACCE;25.267;335.176;1.72383;10.09395;-0.74699;3
MAGN;25.268;335.176;-0.18000;-25.08000;-34.68000;3
LIGH;25.269;335.177;668.0;0
GYRO;25.278;335.187;1.43187;-2.67009;-4.25040;3
AHRS;25.279;335.187;78.1776;-76.5235;96.5211;0.68825;0.04943;0.19481;-18
PRES;25.282;335.191;1014.4888;0
ACCE;25.286;335.195;0.67038;10.11311;-1.02472;3
LIGH;25.288;335.197;668.0;0
GYRO;25.298;335.207;1.50609;-2.52745;-3.90801;3
AHRS;25.299;335.207;82.8457;-85.0792;101.5888;0.70098;0.05728;0.14537;82
ACCE;25.306;335.215;-0.35434;9.98861;-1.45567;3
MAGN;25.307;335.215;0.00000;-26.40000;-33.48000;3
LIGH;25.308;335.217;623.0;0
GYRO;25.318;335.227;1.46883;-2.55006;-3.78645;3
AHRS;25.320;335.227;87.0495;-107.3182;120.3698;0.70965;0.06369;0.09699;41
PRES;25.323;335.231;1014.4153;0
ACCE;25.326;335.235;-1.23541;9.84496;-1.63763;3
MAGN;25.327;335.235;0.30000;-27.12000;-32.88000;3
LIGH;25.328;335.237;623.0;0
GYRO;25.338;335.247;1.44195;-2.59862;-3.82310;3
AHRS;25.339;335.247;87.3429;145.7929;-136.0933;0.71712;0.07010;0.04944;76
ACCE;25.347;335.256;-1.85790;9.43316;-1.74298;3
MAGN;25.348;335.256;0.78000;-27.84000;-32.16000;3
LIGH;25.349;335.257;585.0;0
GYRO;25.358;335.267;1.49601;-2.84908;-3.98803;3
AHRS;25.359;335.267;83.0998;120.1342;-114.0504;0.72421;0.07534;-0.00043;-73
PRES;25.362;335.271;1014.4990;0
ACCE;25.367;335.276;-2.41336;9.17458;-1.84832;3
MAGN;25.368;335.276;1.32000;-28.62000;-31.32000;3
LIGH;25.369;335.277;585.0;0
GYRO;25.379;335.288;1.56931;-2.95078;-4.29652;3
AHRS;25.380;335.288;78.3734;112.6053;-110.0455;0.72934;0.08243;-0.05100;48
ACCE;25.387;335.296;-2.98796;9.13627;-2.07817;3
MAGN;25.388;335.296;2.16000;-29.34000;-30.72000;3
LIGH;25.389;335.297;562.0;0
GYRO;25.398;335.307;1.66155;-2.78677;-4.26445;3
AHRS;25.399;335.307;73.8137;109.2603;-110.2107;0.73366;0.08789;-0.09951;-41
PRES;25.402;335.311;1014.4885;0
ACCE;25.408;335.316;-3.62003;9.05966;-2.28886;3
MAGN;25.408;335.316;2.94000;-29.94000;-29.82000;3
LIGH;25.409;335.317;562.0;0
GYRO;25.418;335.327;1.69546;-2.40803;-3.77881;3
AHRS;25.419;335.327;69.5266;107.1747;-111.5183;0.73698;0.09220;-0.14494;74
ACCE;25.428;335.337;-4.36702;8.64786;-2.16436;3
MAGN;25.429;335.337;3.90000;-30.54000;-29.04000;3
LIGH;25.429;335.337;555.0;0
GYRO;25.439;335.347;1.71714;-2.11420;-3.26660;3
AHRS;25.439;335.347;65.3899;105.7616;-113.4007;0.73983;0.09596;-0.18800;-21
PRES;25.442;335.351;1014.6232;0
ACCE;25.448;335.357;-4.91290;8.11156;-2.19309;3
MAGN;25.449;335.357;4.92000;-31.32000;-28.32000;3
LIGH;25.450;335.357;555.0;0
GYRO;25.458;335.367;1.64689;-2.00822;-3.22934;3
AHRS;25.459;335.367;61.3250;104.5238;-115.2055;0.74161;0.10092;-0.22845;77
ACCE;25.467;335.376;-5.59285;7.83383;-2.29843;3
MAGN;25.468;335.376;6.06000;-31.86000;-27.78000;3
LIGH;25.469;335.377;535.0;0
GYRO;25.479;335.387;1.58856;-1.91506;-3.23270;3
AHRS;25.480;335.387;57.6994;103.6363;-117.1503;0.74302;0.10445;-0.26427;60
PRES;25.482;335.391;1014.5667;0
ACCE;25.487;335.396;-6.15789;7.45076;-2.13563;3
MAGN;25.488;335.396;7.38000;-32.16000;-27.00000;3
LIGH;25.489;335.397;535.0;0
GYRO;25.498;335.407;1.56779;-1.89216;-3.09006;3
AHRS;25.500;335.407;54.2534;102.7132;-119.0625;0.74352;0.10707;-0.29845;89
ACCE;25.507;335.416;-6.52181;6.90488;-2.11647;3
MAGN;25.509;335.416;8.64000;-32.22000;-26.40000;3
LIGH;25.510;335.417;535.0;0
GYRO;25.518;335.427;1.47768;-1.95477;-3.08029;3
AHRS;25.519;335.427;50.6602;101.4882;-120.6362;0.74211;0.11137;-0.33286;71
PRES;25.522;335.431;1014.5300;0
LIGH;25.528;335.437;535.0;0
ACCE;25.529;335.438;-6.94318;6.44519;-2.08774;3
MAGN;25.530;335.438;9.84000;-32.28000;-25.86000;3
GYRO;25.538;335.447;1.39919;-1.90987;-3.25530;3
AHRS;25.539;335.447;46.9973;100.2718;-122.1232;0.73969;0.11694;-0.36633;2
ACCE;25.548;335.457;-7.31668;6.02381;-1.91536;3
MAGN;25.548;335.457;11.10000;-32.10000;-25.26000;3
LIGH;25.549;335.457;523.0;0
GYRO;25.558;335.467;1.44317;-1.77212;-3.27576;3
AHRS;25.560;335.467;43.4847;99.2018;-123.7511;0.73702;0.12171;-0.39794;-117
PRES;25.562;335.471;1014.4455;0
ACCE;25.568;335.477;-7.69975;5.23851;-1.61848;3
MAGN;25.569;335.477;12.30000;-31.98000;-24.84000;3
LIGH;25.570;335.477;523.0;0
GYRO;25.578;335.487;1.49326;-1.80724;-3.33899;3
AHRS;25.580;335.487;39.7635;97.8655;-125.2527;0.73234;0.12760;-0.43072;-102
ACCE;25.588;335.497;-8.24563;4.25210;-1.59933;3
MAGN;25.589;335.497;13.62000;-31.86000;-24.30000;3
LIGH;25.589;335.497;516.0;0
GYRO;25.598;335.507;1.52197;-1.89826;-3.81455;3
AHRS;25.599;335.507;35.5860;96.5121;-126.6997;0.72622;0.13682;-0.46434;-72
PRES;25.602;335.511;1014.4706;0
LIGH;25.608;335.517;516.0;0
ACCE;25.609;335.517;-8.54251;3.70622;-1.58975;3
MAGN;25.609;335.517;14.82000;-31.56000;-24.06000;3
GYRO;25.619;335.527;1.82924;-1.98317;-4.26231;3
AHRS;25.620;335.527;31.2690;95.2559;-128.6271;0.71987;0.14470;-0.49857;-98
ACCE;25.628;335.537;-8.90643;3.19865;-1.38864;3
MAGN;25.629;335.537;16.14000;-31.14000;-23.88000;3
LIGH;25.631;335.537;518.0;0
GYRO;25.639;335.547;2.23332;-2.07572;-4.45748;3
AHRS;25.640;335.547;26.5943;93.9033;-130.7920;0.71198;0.15335;-0.53402;-72
PRES;25.642;335.551;1014.4933;0
LIGH;25.648;335.557;518.0;0
ACCE;25.648;335.557;-9.01178;2.94008;-1.40779;3
MAGN;25.649;335.557;17.46000;-30.54000;-23.58000;3
GYRO;25.659;335.567;2.46942;-1.90743;-4.20459;3
AHRS;25.660;335.567;22.0669;92.7288;-133.1479;0.70432;0.16124;-0.56642;25
LIGH;25.668;335.577;499.0;0
ACCE;25.668;335.577;-8.91601;2.82516;-1.35991;3
MAGN;25.669;335.577;18.72000;-29.88000;-23.28000;3
GYRO;25.679;335.587;2.49141;-1.35154;-3.29806;3
AHRS;25.680;335.587;18.2188;91.7960;-135.7398;0.69832;0.16504;-0.59371;46
PRES;25.682;335.591;1014.4243;0
LIGH;25.688;335.597;499.0;0
ACCE;25.689;335.598;-8.70532;2.66235;-1.14922;3
MAGN;25.690;335.598;20.10000;-29.22000;-23.16000;3
SOUN;25.692;143.70;0.00439;46.82
GYRO;25.699;335.607;2.13772;-0.45632;-1.95569;3
AHRS;25.700;335.607;15.3965;91.3279;-138.1284;0.69546;0.16584;-0.61261;124
LIGH;25.708;335.617;488.0;0
ACCE;25.709;335.618;-8.52336;2.19309;-0.62249;3
MAGN;25.711;335.618;21.36000;-28.50000;-22.80000;3
GYRO;25.719;335.627;1.44653;0.40745;-0.69639;3
AHRS;25.721;335.627;13.6923;91.2724;-140.0435;0.69558;0.16419;-0.62333;5
PRES;25.723;335.631;1014.4672;0
LIGH;25.728;335.637;488.0;0
ACCE;25.729;335.638;-8.60955;1.37906;-0.35434;3
MAGN;25.730;335.638;22.56000;-27.72000;-22.74000;3
GYRO;25.739;335.647;0.57941;0.69761;-0.27733;3
AHRS;25.740;335.647;12.5418;91.2284;-141.1527;0.69535;0.16418;-0.62977;22
LIGH;25.748;335.657;461.0;0
ACCE;25.749;335.658;-8.79151;0.71826;-0.39265;3
MAGN;25.750;335.658;23.70000;-27.06000;-22.50000;3
GYRO;25.759;335.667;0.19639;1.03878;0.14813;3
AHRS;25.760;335.667;12.5328;91.8518;-141.8677;0.69977;0.16152;-0.62789;-1
PRES;25.762;335.671;1014.5496;0
LIGH;25.768;335.677;461.0;0
ACCE;25.769;335.678;-9.09797;0.26815;-0.48842;3
MAGN;25.771;335.678;24.78000;-26.28000;-22.38000;3
GYRO;25.779;335.687;-0.19731;1.10353;0.22846;3
AHRS;25.780;335.687;12.1901;92.1668;-141.5609;0.70060;0.16625;-0.62607;-66
LIGH;25.788;335.697;446.0;0
ACCE;25.789;335.698;-9.26077;0.05746;-0.72784;3
MAGN;25.790;335.698;25.80000;-25.68000;-22.08000;3
GYRO;25.799;335.707;-0.12645;1.05496;0.13378;3
AHRS;25.800;335.707;11.8085;92.7989;-141.4325;0.70334;0.17093;-0.62288;-25
PRES;25.802;335.711;1014.4791;0
LIGH;25.808;335.717;446.0;0
ACCE;25.809;335.718;-9.30866;0.22984;-1.20668;3
MAGN;25.810;335.718;26.64000;-25.08000;-21.96000;3
GYRO;25.819;335.727;0.08277;1.19913;0.29016;3
AHRS;25.820;335.727;11.5877;93.6838;-141.0685;0.70727;0.17675;-0.61708;-78
LIGH;25.828;335.737;425.0;0
ACCE;25.829;335.738;-9.25119;0.49799;-1.53229;3
MAGN;25.830;335.738;27.48000;-24.72000;-21.60000;3
GYRO;25.839;335.747;0.24679;1.57023;0.74281;3
AHRS;25.846;335.747;11.5064;94.8597;-140.7855;0.71301;0.18200;-0.60928;42
PRES;25.850;335.751;1014.5437;0
LIGH;25.851;335.757;425.0;0
ACCE;25.853;335.759;-9.14585;0.91937;-2.00155;3
MAGN;25.854;335.759;28.32000;-24.24000;-21.12000;3
GYRO;25.859;335.767;0.22755;2.13284;1.35093;3
AHRS;25.861;335.767;11.8259;96.5485;-140.5201;0.72190;0.18620;-0.59715;19
LIGH;25.868;335.777;403.0;0
ACCE;25.870;335.779;-9.05966;1.45567;-2.59531;3
MAGN;25.871;335.779;29.04000;-23.82000;-20.64000;3
GYRO;25.879;335.787;-0.08247;2.83900;1.96363;3
AHRS;25.885;335.787;12.6958;98.8193;-140.0948;0.73397;0.18992;-0.57919;-74
PRES;25.887;335.791;1014.4822;0
LIGH;25.888;335.797;403.0;0
ACCE;25.890;335.799;-9.46189;1.65679;-2.99754;3
MAGN;25.892;335.799;29.70000;-23.52000;-20.10000;3
GYRO;25.899;335.807;-0.59376;3.17375;2.38543;3
AHRS;25.900;335.807;14.0806;101.2764;-139.3889;0.74662;0.19338;-0.55743;22
LIGH;25.908;335.817;373.0;0
ACCE;25.910;335.819;-10.30464;1.11091;-3.03585;3
MAGN;25.911;335.819;30.24000;-23.40000;-19.38000;3
GYRO;25.919;335.828;-1.08826;2.83380;2.15086;3
AHRS;25.920;335.828;15.5026;103.6724;-138.2539;0.75763;0.19971;-0.53430;120
PRES;25.923;335.831;1014.4462;0
LIGH;25.928;335.837;373.0;0
ACCE;25.930;335.839;-9.94073;0.90022;-3.56257;3
MAGN;25.931;335.839;30.60000;-23.52000;-18.60000;3
GYRO;25.939;335.847;-1.27457;2.45232;1.76845;3
AHRS;25.940;335.847;17.1173;106.2100;-136.9451;0.76845;0.20708;-0.50858;-15
LIGH;25.948;335.857;373.0;0
ACCE;25.950;335.859;-9.53850;1.56102;-4.54898;3
MAGN;25.951;335.859;30.78000;-23.70000;-17.76000;3
GYRO;25.958;335.867;-1.01159;2.66795;1.84237;3
AHRS;25.960;335.867;18.5717;108.8519;-135.8708;0.77918;0.21454;-0.48278;83
PRES;25.962;335.871;1014.5737;0
LIGH;25.968;335.877;373.0;0
ACCE;25.970;335.879;-8.86812;2.56658;-5.41090;3
MAGN;25.971;335.879;30.72000;-24.06000;-16.86000;3
GYRO;25.979;335.887;-0.59437;3.12396;2.33106;3
AHRS;25.979;335.887;20.0656;111.5768;-135.1567;0.79012;0.22005;-0.45685;-87
LIGH;25.988;335.897;382.0;0
ACCE;25.990;335.899;-8.40844;3.37104;-5.89931;3
MAGN;25.991;335.899;30.66000;-24.60000;-15.78000;3
GYRO;25.999;335.907;-0.47953;3.46238;2.66673;3
AHRS;26.000;335.907;21.7238;114.6997;-134.5976;0.80207;0.22533;-0.42756;-8
PRES;26.002;335.911;1014.4592;0
LIGH;26.008;335.917;382.0;0
ACCE;26.011;335.919;-8.30309;3.70622;-6.10043;3
MAGN;26.012;335.919;30.30000;-25.26000;-14.76000;3
GYRO;26.019;335.927;-0.66218;3.51278;2.63588;3
AHRS;26.020;335.927;23.7659;118.2851;-134.3627;0.81526;0.22844;-0.39408;-38
LIGH;26.028;335.937;388.0;0
ACCE;26.031;335.940;-7.93917;3.90734;-6.25365;3
MAGN;26.033;335.940;29.94000;-26.16000;-13.68000;3
GYRO;26.042;335.947;-0.99052;3.28523;2.58579;3
AHRS;26.044;335.947;26.2646;122.0026;-134.3507;0.82779;0.22889;-0.35806;-18
PRES;26.046;335.951;1014.3402;0
LIGH;26.065;335.957;388.0;0
ACCE;26.067;335.960;-7.39329;4.38618;-6.74207;3
MAGN;26.068;335.960;29.40000;-27.12000;-12.54000;3
GYRO;26.069;335.967;-1.38147;3.03905;2.52440;3
AHRS;26.070;335.967;28.7834;125.5197;-134.1728;0.83754;0.23051;-0.32233;-63
LIGH;26.072;335.977;408.0;0
ACCE;26.073;335.980;-6.67503;5.08528;-7.37414;3
MAGN;26.074;335.980;28.80000;-27.90000;-11.46000;3
GYRO;26.079;335.987;-1.64934;3.19483;2.53631;3
AHRS;26.080;335.987;31.3713;129.1575;-133.9950;0.84575;0.23296;-0.28500;-97
PRES;26.082;335.991;1014.4485;0
LIGH;26.088;335.997;408.0;0
ACCE;26.094;336.001;-5.02782;6.25365;-8.02536;3
MAGN;26.096;336.001;27.90000;-28.92000;-10.26000;3
GYRO;26.099;336.007;-1.86100;3.67008;2.71255;3
AHRS;26.101;336.007;34.2779;133.0249;-133.9174;0.85247;0.23495;-0.24468;59
GNSS;26.108;1491377679.999;39.994170;-0.073667;127.378;0.000;8.0;0.0;13;11
LIGH;26.116;336.017;413.0;0
ACCE;26.117;336.021;-4.20422;6.64630;-7.98706;3
MAGN;26.119;336.021;27.00000;-29.94000;-9.12000;3
GYRO;26.120;336.027;-2.19209;4.29805;2.91383;3
AHRS;26.121;336.027;37.5401;137.4545;-133.9527;0.85768;0.23764;-0.19888;-100
PRES;26.123;336.031;1014.5554;0
GNSS;26.124;1491377679.999;39.994170;-0.073667;127.378;0.000;8.0;0.0;13;11
LIGH;26.128;336.037;413.0;0
ACCE;26.132;336.041;-3.46680;6.73250;-8.20732;3
MAGN;26.133;336.041;25.92000;-30.90000;-7.98000;3
GYRO;26.139;336.047;-2.50638;4.76475;3.07540;3
AHRS;26.140;336.047;41.3266;142.9731;-134.6776;0.86192;0.23844;-0.14524;13
LIGH;26.148;336.057;425.0;0
ACCE;26.152;336.061;-2.82516;7.06768;-8.32224;3
MAGN;26.153;336.061;24.84000;-31.86000;-7.20000;3
GYRO;26.158;336.067;-2.70827;5.11477;2.94040;3
AHRS;26.160;336.067;45.0778;149.2371;-135.6740;0.86309;0.24179;-0.08746;8
PRES;26.162;336.071;1014.5574;0
LIGH;26.168;336.077;425.0;0
ACCE;26.172;336.081;-2.37505;7.35499;-7.58483;3
MAGN;26.173;336.081;23.58000;-32.94000;-6.60000;3
GYRO;26.179;336.087;-2.67131;5.20640;2.69880;3
AHRS;26.180;336.087;48.5773;156.2571;-137.4797;0.86197;0.24458;-0.02879;38
LIGH;26.188;336.097;449.0;0
ACCE;26.192;336.101;-1.63763;7.40287;-6.78038;3
MAGN;26.193;336.101;22.14000;-34.02000;-6.12000;3
SOUN;26.194;300.40;0.00917;53.22
GYRO;26.199;336.107;-2.59557;4.76292;2.38421;3
AHRS;26.200;336.107;51.8140;163.2389;-139.5788;0.85711;0.24768;0.02630;-115
PRES;26.202;336.111;1014.6171;0
LIGH;26.208;336.117;449.0;0
ACCE;26.213;336.122;-0.67995;7.58483;-6.63673;3
MAGN;26.214;336.122;20.70000;-35.04000;-5.70000;3
GYRO;26.219;336.127;-2.59526;4.48772;1.91537;3
AHRS;26.220;336.127;54.8328;170.2465;-141.4203;0.84775;0.25523;0.08033;-62
LIGH;26.228;336.137;484.0;0
ACCE;26.232;336.141;0.43096;7.98706;-6.21535;3
MAGN;26.233;336.141;19.14000;-35.94000;-5.52000;3
GYRO;26.239;336.147;-2.42483;4.56408;1.78892;3
AHRS;26.239;336.147;57.4785;177.9093;-144.1604;0.83684;0.26139;0.13270;118
PRES;26.242;336.151;1014.4635;0
LIGH;26.248;336.157;484.0;0
ACCE;26.252;336.161;1.48441;8.26478;-5.74608;3
MAGN;26.253;336.161;17.76000;-36.72000;-5.46000;3
GYRO;26.258;336.167;-2.31640;4.80873;1.85734;3
AHRS;26.259;336.167;59.8062;-173.9008;-147.5663;0.82379;0.26722;0.18331;3
LIGH;26.268;336.177;547.0;0
ACCE;26.272;336.181;2.15478;8.44674;-5.19063;3
GYRO;26.278;336.187;-2.09466;5.10347;2.06747;3
AHRS;26.279;336.187;61.4992;-164.3118;-152.2861;0.80988;0.27165;0.23518;79
PRES;26.282;336.191;1014.4370;0
LIGH;26.288;336.197;547.0;0
ACCE;26.293;336.202;2.66235;8.59997;-4.30956;3
MAGN;26.294;336.202;14.88000;-38.40000;-5.58000;3
GYRO;26.299;336.207;-1.88482;5.27757;2.29991;3
AHRS;26.299;336.207;62.5857;-153.3965;-158.2559;0.79413;0.27421;0.28842;41
LIGH;26.308;336.217;745.0;0
ACCE;26.313;336.222;3.08373;8.50420;-3.99353;3
MAGN;26.314;336.222;13.38000;-39.00000;-5.88000;3
GYRO;26.319;336.227;-1.76693;5.05491;2.33625;3
AHRS;26.319;336.227;63.0948;-142.3994;-164.4150;0.77643;0.27644;0.33926;93
PRES;26.322;336.231;1014.6069;0
LIGH;26.328;336.237;745.0;0
ACCE;26.333;336.242;3.54342;8.02536;-3.39019;3
MAGN;26.334;336.242;12.18000;-39.48000;-6.30000;3
GYRO;26.338;336.247;-1.70157;4.90586;2.05129;3
AHRS;26.339;336.247;62.9976;-130.9949;-170.7835;0.75595;0.27832;0.39068;-20
LIGH;26.348;336.257;1042.0;0
ACCE;26.353;336.262;3.97437;7.63272;-2.18351;3
MAGN;26.354;336.262;10.74000;-39.78000;-6.90000;3
GYRO;26.359;336.267;-1.49204;4.89272;1.67621;3
AHRS;26.360;336.267;62.2401;-120.6147;-176.3092;0.73505;0.27983;0.43830;-1
PRES;26.362;336.271;1014.4453;0
LIGH;26.368;336.277;1042.0;0
ACCE;26.373;336.282;4.40533;7.41245;-0.76614;3
MAGN;26.374;336.282;9.54000;-40.08000;-7.50000;3
GYRO;26.379;336.287;-1.35551;4.69878;1.40621;3
AHRS;26.379;336.287;61.2383;-111.2281;178.7560;0.71327;0.27992;0.48143;25
LIGH;26.388;336.297;1316.0;0
ACCE;26.393;336.302;4.75010;7.34541;0.05746;3
MAGN;26.394;336.302;8.46000;-40.44000;-8.28000;3
GYRO;26.398;336.307;-1.25655;4.28186;1.19699;3
AHRS;26.399;336.307;60.1139;-102.5690;174.4114;0.68981;0.27997;0.52165;115
PRES;26.402;336.311;1014.4786;0
LIGH;26.408;336.317;1316.0;0
ACCE;26.413;336.322;5.04698;7.50822;0.27773;3
MAGN;26.414;336.322;7.50000;-40.56000;-9.06000;3
GYRO;26.419;336.327;-1.08826;4.11112;1.14140;3
AHRS;26.420;336.327;58.6942;-94.1403;170.5857;0.66346;0.28031;0.56224;-65
LIGH;26.428;336.337;1599.0;0
ACCE;26.434;336.342;5.21936;7.46991;1.01514;3
MAGN;26.434;336.342;6.72000;-40.62000;-10.02000;3
GYRO;26.439;336.347;-0.88423;4.06470;1.13926;3
AHRS;26.440;336.347;57.1189;-86.6445;167.4560;0.63701;0.27988;0.59933;-53
PRES;26.442;336.351;1014.5178;0
LIGH;26.448;336.357;1599.0;0
ACCE;26.454;336.363;5.02782;7.21134;1.84832;3
MAGN;26.455;336.363;5.94000;-40.92000;-10.80000;3
GYRO;26.459;336.367;-0.64141;3.68993;0.97586;3
AHRS;26.460;336.367;55.6180;-80.6998;165.2693;0.61353;0.27919;0.62980;-74
LIGH;26.468;336.377;1999.0;0
MAGN;26.474;336.383;5.34000;-40.98000;-11.52000;3
GYRO;26.479;336.387;-0.44990;3.39580;0.86285;3
AHRS;26.484;336.387;53.9492;-75.1157;163.5526;0.58909;0.27818;0.65968;-90
PRES;26.487;336.391;1014.5878;0
LIGH;26.488;336.397;1999.0;0
ACCE;26.494;336.403;5.23851;6.92403;2.77727;3
MAGN;26.496;336.403;4.80000;-40.92000;-12.12000;3
GYRO;26.499;336.407;-0.34575;3.28218;0.86101;3
AHRS;26.500;336.407;52.2592;-70.0247;162.2481;0.56460;0.27690;0.68753;17
LIGH;26.508;336.417;2253.0;0
ACCE;26.515;336.423;5.38217;6.90488;3.17950;3
MAGN;26.519;336.423;4.62000;-40.86000;-12.54000;3
GYRO;26.520;336.427;-0.26481;3.28157;0.85491;3
AHRS;26.523;336.427;50.7473;-65.7703;161.4908;0.54207;0.27627;0.71146;40
PRES;26.526;336.431;1014.4153;0
LIGH;26.528;336.437;2253.0;0
MAGN;26.534;336.443;4.38000;-40.80000;-12.96000;3
GYRO;26.539;336.447;-0.19028;3.26263;0.90347;3
AHRS;26.540;336.447;49.0767;-61.7243;160.9725;0.51915;0.27446;0.73492;119
LIGH;26.547;336.456;2396.0;0
ACCE;26.554;336.463;5.19063;6.85699;4.08930;3
MAGN;26.555;336.463;4.20000;-40.68000;-13.32000;3
GYRO;26.558;336.467;-0.19334;3.16428;0.92210;3
AHRS;26.559;336.467;47.4671;-57.9309;160.6055;0.49631;0.27243;0.75664;-80
PRES;26.561;336.471;1014.4087;0
LIGH;26.567;336.476;2396.0;0
ACCE;26.574;336.483;4.92248;6.78038;4.32872;3
GYRO;26.578;336.487;-0.21197;3.01554;0.86224;3
AHRS;26.579;336.487;46.0032;-54.5588;160.4804;0.47466;0.27075;0.77592;-113
LIGH;26.587;336.496;2555.0;0
ACCE;26.594;336.503;4.62560;6.68461;4.72137;3
MAGN;26.594;336.503;3.84000;-40.56000;-13.80000;3
GYRO;26.598;336.507;-0.22846;2.77119;0.70280;3
AHRS;26.599;336.507;44.5976;-51.1772;160.2688;0.45233;0.26869;0.79405;-64
PRES;26.601;336.511;1014.5336;0
LIGH;26.608;336.517;2555.0;0
ACCE;26.614;336.523;4.40533;6.65588;5.01825;3
MAGN;26.615;336.523;3.96000;-40.32000;-14.04000;3
GYRO;26.619;336.527;-0.22541;2.51585;0.55925;3
AHRS;26.620;336.527;43.3582;-48.0657;160.1676;0.43090;0.26717;0.81012;85
LIGH;26.628;336.537;2832.0;0
ACCE;26.635;336.544;4.21380;6.62715;5.22894;3
MAGN;26.636;336.544;4.14000;-40.20000;-14.34000;3
GYRO;26.639;336.547;-0.22174;2.30785;0.44807;3
AHRS;26.639;336.547;42.2438;-45.1140;160.0306;0.41011;0.26570;0.82444;82
PRES;26.642;336.551;1014.4836;0
LIGH;26.648;336.557;2832.0;0
ACCE;26.655;336.564;4.07972;6.56969;5.24809;3
MAGN;26.656;336.564;4.08000;-40.08000;-14.58000;3
GYRO;26.659;336.567;-0.25076;2.29166;0.40042;3
AHRS;26.660;336.567;41.2391;-42.2006;159.8541;0.38921;0.26455;0.83755;-96
LIGH;26.668;336.577;3091.0;0
ACCE;26.675;336.584;3.86903;6.49307;5.32470;3
GYRO;26.679;336.587;-0.31490;2.36710;0.41142;3
AHRS;26.680;336.587;40.2939;-39.4277;159.6528;0.36897;0.26321;0.84937;-15
PRES;26.682;336.591;1014.5355;0
LIGH;26.688;336.597;3091.0;0
SOUN;26.689;216.86;0.00662;50.39
ACCE;26.695;336.604;3.53384;6.33027;5.75566;3
MAGN;26.696;336.604;4.56000;-40.20000;-14.52000;3
GYRO;26.699;336.607;-0.41233;2.28586;0.43341;3
AHRS;26.700;336.607;39.3661;-36.9522;159.4701;0.35054;0.26117;0.85972;-125
LIGH;26.708;336.617;3381.0;0
ACCE;26.716;336.625;3.31358;6.11958;6.05254;3
MAGN;26.717;336.625;4.80000;-40.14000;-14.40000;3
GYRO;26.719;336.627;-0.45907;2.10107;0.30696;3
AHRS;26.720;336.627;38.5770;-34.5138;159.2343;0.33227;0.25983;0.86896;-120
PRES;26.722;336.631;1014.5326;0
LIGH;26.728;336.637;3381.0;0
MAGN;26.735;336.644;5.04000;-40.20000;-14.28000;3
GYRO;26.739;336.647;-0.44104;2.03998;0.22694;3
AHRS;26.740;336.647;37.7179;-31.9745;159.0773;0.31273;0.25825;0.87843;123
LIGH;26.748;336.657;3714.0;0
ACCE;26.755;336.664;2.88262;6.05254;6.39731;3
GYRO;26.759;336.667;-0.42302;2.03021;0.13347;3
AHRS;26.760;336.667;36.9033;-29.4767;158.8027;0.29351;0.25648;0.88692;-1
PRES;26.762;336.671;1014.4490;0
LIGH;26.768;336.677;3714.0;0
ACCE;26.776;336.685;2.44209;5.96635;6.44519;3
MAGN;26.777;336.685;5.58000;-40.08000;-14.16000;3
GYRO;26.779;336.687;-0.51313;2.02196;-0.04398;3
AHRS;26.780;336.687;36.1614;-27.0699;158.3771;0.27513;0.25465;0.89419;24
LIGH;26.788;336.697;4026.0;0
ACCE;26.796;336.705;2.14520;5.87058;6.79953;3
GYRO;26.799;336.707;-0.83841;1.88177;-0.30207;3
AHRS;26.799;336.707;35.2729;-24.5751;157.7098;0.25621;0.25125;0.90114;4
PRES;26.802;336.711;1014.4554;0
LIGH;26.808;336.717;4026.0;0
ACCE;26.816;336.725;1.83875;5.53539;7.22091;3
MAGN;26.818;336.725;6.12000;-39.90000;-14.22000;3
GYRO;26.819;336.727;-1.19913;1.42148;-0.58399;3
AHRS;26.820;336.727;34.3921;-22.2686;156.8002;0.23904;0.24706;0.90669;103
LIGH;26.828;336.737;4305.0;0
ACCE;26.836;336.745;1.42694;5.59285;7.33583;3
MAGN;26.837;336.745;6.42000;-39.66000;-14.52000;3
GYRO;26.839;336.747;-1.66064;0.94959;-1.03297;3
AHRS;26.840;336.747;33.1922;-19.7954;155.3445;0.22100;0.23971;0.91183;94
PRES;26.842;336.751;1014.4755;0
LIGH;26.848;336.757;4305.0;0
ACCE;26.856;336.765;1.12049;5.43963;7.49864;3
MAGN;26.857;336.765;6.96000;-39.48000;-14.88000;3
GYRO;26.859;336.767;-2.31854;0.52901;-1.55557;3
AHRS;26.860;336.767;31.4455;-17.4755;153.4024;0.20392;0.22702;0.91643;92
LIGH;26.868;336.777;4283.0;0
ACCE;26.876;336.785;0.75657;4.97994;7.60398;3
MAGN;26.877;336.785;7.44000;-39.18000;-15.48000;3
GYRO;26.879;336.787;-2.92330;0.11881;-2.02410;3
AHRS;26.880;336.787;29.4673;-15.4467;151.0422;0.18885;0.21152;0.91936;-96
PRES;26.884;336.791;1014.5710;0
LIGH;26.888;336.797;4283.0;0
ACCE;26.896;336.805;0.72784;4.61602;8.02536;3
MAGN;26.897;336.805;8.10000;-38.64000;-16.14000;3
GYRO;26.899;336.807;-3.34052;-0.02963;-2.42361;3
AHRS;26.900;336.807;27.1805;-13.4170;148.2885;0.17299;0.19347;0.92112;14
LIGH;26.908;336.817;4014.0;0
ACCE;26.916;336.825;0.83318;3.96480;8.14029;3
MAGN;26.917;336.825;8.88000;-37.98000;-17.04000;3
GYRO;26.919;336.828;-3.58242;-0.22999;-2.71224;3
AHRS;26.921;336.828;24.5865;-11.8432;145.3775;0.15925;0.17219;0.92130;35
PRES;26.923;336.831;1014.4862;0
LIGH;26.928;336.837;4014.0;0
ACCE;26.938;336.846;0.84276;3.60088;8.33182;3
MAGN;26.940;336.846;9.78000;-37.02000;-18.06000;3
GYRO;26.941;336.847;-3.64137;-0.40745;-2.88389;3
AHRS;26.942;336.847;21.9263;-10.5546;142.5417;0.14632;0.15035;0.92021;-108
LIGH;26.948;336.857;3519.0;0
ACCE;26.957;336.866;0.67995;3.16992;8.22648;3
MAGN;26.959;336.866;10.68000;-36.00000;-19.08000;3
GYRO;26.962;336.867;-3.55127;-0.54825;-3.00088;3
AHRS;26.963;336.867;19.3026;-9.6481;139.7131;0.13536;0.12829;0.91741;-26
PRES;26.965;336.871;1014.5372;0
LIGH;26.968;336.877;3519.0;0
ACCE;26.977;336.886;0.74699;2.55701;8.43717;3
MAGN;26.979;336.886;11.82000;-34.80000;-20.10000;3
GYRO;26.980;336.887;-3.45444;-0.63530;-3.00637;3
AHRS;26.981;336.887;16.7406;-9.0633;136.9894;0.12592;0.10636;0.91338;-128
LIGH;26.988;336.897;2950.0;0
ACCE;26.997;336.906;0.90022;2.11647;8.37013;3
MAGN;26.998;336.906;12.78000;-33.18000;-21.36000;3
GYRO;27.000;336.907;-3.38144;-0.64171;-2.76233;3
AHRS;27.000;336.907;14.3196;-8.6912;134.5907;0.11732;0.08563;0.90904;94
PRES;27.003;336.911;1014.4960;0
LIGH;27.008;336.917;2950.0;0
ACCE;27.017;336.926;0.97683;1.69509;8.59040;3
MAGN;27.018;336.926;13.86000;-31.32000;-22.80000;3
GYRO;27.019;336.927;-3.41474;-0.55436;-2.39551;3
AHRS;27.020;336.927;11.8759;-8.4186;132.4128;0.10843;0.06495;0.90458;42
LIGH;27.028;336.937;2388.0;0
ACCE;27.040;336.946;1.15879;1.37906;8.69574;3
MAGN;27.043;336.946;14.64000;-29.46000;-24.24000;3
GYRO;27.044;336.947;-3.43978;-0.49816;-2.08458;3
AHRS;27.046;336.947;9.4455;-8.4026;130.3525;0.10074;0.04387;0.89956;36
PRES;27.047;336.951;1014.4912;0
LIGH;27.048;336.957;2388.0;0
ACCE;27.068;336.967;1.26414;0.79487;8.68616;3
MAGN;27.071;336.967;15.48000;-27.30000;-25.74000;3
GYRO;27.072;336.967;-3.23148;-0.55650;-2.06931;3
AHRS;27.073;336.967;7.1242;-8.5259;128.2401;0.09379;0.02336;0.89347;109
LIGH;27.074;336.977;1833.0;0
ACCE;27.079;336.988;1.79086;-0.58419;8.64786;3
MAGN;27.080;336.988;16.38000;-24.78000;-27.12000;3
GYRO;27.083;336.988;-3.18322;-0.61606;-2.18415;3
AHRS;27.084;336.988;4.5662;-8.8154;126.1932;0.08645;0.00067;0.88704;-13
PRES;27.086;336.991;1014.5007;0
LIGH;27.092;336.997;1833.0;0
GNSS;27.097;1491377680.999;39.994170;-0.073667;129.206;0.000;12.0;0.0;13;11
GYRO;27.104;337.007;-3.13801;-0.70799;-2.10382;3
AHRS;27.106;337.007;2.0698;-9.3357;124.2483;0.08034;-0.02213;0.88020;-67
ACCE;27.107;337.008;2.04944;-0.92895;8.39886;3
MAGN;27.108;337.008;17.28000;-22.08000;-28.62000;3
LIGH;27.108;337.017;1312.0;0
GNSS;27.110;1491377680.999;39.994170;-0.073667;129.206;0.000;12.0;0.0;12;11
ACCE;27.117;337.027;2.05901;-1.19710;8.25521;3
MAGN;27.118;337.027;17.94000;-19.32000;-29.94000;3
GYRO;27.119;337.027;-2.79624;-0.78557;-1.98104;3
AHRS;27.119;337.027;-0.4992;-10.1089;121.9082;0.07491;-0.04657;0.87101;-65
PRES;27.121;337.031;1014.4670;0
LIGH;27.127;337.036;1312.0;0
ACCE;27.138;337.047;2.01113;-1.43652;8.14986;3
MAGN;27.138;337.047;18.54000;-16.44000;-31.26000;3
GYRO;27.139;337.047;-2.67345;-0.94562;-1.86925;3
AHRS;27.139;337.047;-2.9760;-11.1162;119.7330;0.07076;-0.07096;0.86176;-56
LIGH;27.147;337.056;861.0;0
ACCE;27.158;337.067;2.18351;-2.19309;7.89129;3
MAGN;27.158;337.067;18.84000;-13.26000;-32.52000;3
GYRO;27.159;337.067;-2.93673;-1.15698;-1.73089;3
AHRS;27.159;337.067;-5.7523;-12.4416;117.4095;0.06657;-0.09884;0.85122;-6
PRES;27.161;337.071;1014.4442;0
LIGH;27.167;337.076;861.0;0
ACCE;27.178;337.087;2.66235;-2.86347;7.35499;3
MAGN;27.178;337.087;19.14000;-9.96000;-33.78000;3
GYRO;27.179;337.087;-3.24522;-1.36712;-1.82740;3
AHRS;27.179;337.087;-8.3523;-13.9268;114.9099;0.06304;-0.12598;0.83928;56
LIGH;27.187;337.096;532.0;0
SOUN;27.188;189.78;0.00579;49.24
ACCE;27.198;337.107;3.20823;-3.49553;6.99107;3
MAGN;27.199;337.107;19.32000;-6.54000;-34.62000;3
GYRO;27.199;337.107;-3.27210;-1.31367;-1.85275;3
AHRS;27.200;337.107;-11.1272;-15.4226;112.5036;0.05767;-0.15408;0.82731;6
PRES;27.201;337.111;1014.4986;0
LIGH;27.207;337.117;532.0;0
GYRO;27.218;337.127;-3.28126;-1.10444;-1.69057;3
AHRS;27.219;337.127;-14.3160;-17.2447;109.8743;0.05098;-0.18629;0.81370;12
ACCE;27.220;337.128;3.45723;-3.67749;6.64630;3
MAGN;27.221;337.128;19.20000;-3.06000;-35.46000;3
LIGH;27.227;337.137;509.0;0
GYRO;27.238;337.147;-3.08579;-1.06963;-1.56748;3
AHRS;27.239;337.147;-17.3028;-19.4836;106.9846;0.04626;-0.21868;0.79832;43
MAGN;27.240;337.148;18.90000;0.24000;-35.94000;3
PRES;27.242;337.151;1014.4519;0
LIGH;27.248;337.157;509.0;0
GYRO;27.258;337.167;-2.92971;-1.10444;-1.58061;3
AHRS;27.259;337.167;-20.0113;-21.5483;104.1681;0.04035;-0.24778;0.78318;72
ACCE;27.261;337.169;3.89776;-3.58173;5.89931;3
MAGN;27.262;337.169;18.30000;3.30000;-36.30000;3
LIGH;27.268;337.177;570.0;0
GYRO;27.279;337.187;-2.67834;-1.28190;-1.88421;3
AHRS;27.280;337.187;-22.2160;-23.9531;101.1055;0.03750;-0.27491;0.76665;-64
ACCE;27.282;337.188;4.31914;-4.14676;5.41090;3
MAGN;27.283;337.188;17.52000;6.42000;-36.42000;3
PRES;27.284;337.191;1014.5001;0
LIGH;27.288;337.197;570.0;0
GYRO;27.298;337.207;-2.76325;-1.36742;-2.08305;3
AHRS;27.300;337.207;-24.4551;-26.2653;98.0088;0.03229;-0.30134;0.74991;62
ACCE;27.301;337.208;5.06613;-4.45322;4.96079;3
MAGN;27.302;337.208;16.38000;9.66000;-36.36000;3
LIGH;27.308;337.217;530.0;0
GYRO;27.319;337.227;-3.14076;-1.34390;-1.87261;3
AHRS;27.320;337.227;-26.6242;-29.0400;94.6356;0.02825;-0.32926;0.73166;-9
ACCE;27.322;337.228;6.01423;-4.37660;4.65433;3
MAGN;27.323;337.228;15.30000;12.72000;-36.24000;3
PRES;27.324;337.231;1014.4902;0
LIGH;27.328;337.237;530.0;0
GYRO;27.339;337.247;-2.94987;-1.14965;-1.52380;3
AHRS;27.340;337.247;-28.3188;-31.8555;91.2528;0.02569;-0.35422;0.71342;91
ACCE;27.341;337.248;6.49307;-4.62560;4.31914;3
MAGN;27.342;337.248;13.92000;15.66000;-35.76000;3
LIGH;27.348;337.257;485.0;0
GYRO;27.359;337.267;-2.44560;-1.05832;-1.53327;3
AHRS;27.360;337.267;-29.8033;-35.2870;87.3582;0.02505;-0.38108;0.69237;-105
ACCE;27.361;337.268;6.53138;-4.65433;3.78284;3
MAGN;27.362;337.268;12.84000;18.18000;-35.16000;3
PRES;27.363;337.271;1014.4691;0
LIGH;27.368;337.277;485.0;0
GYRO;27.379;337.287;-2.15666;-1.09375;-2.01250;3
AHRS;27.380;337.287;-30.7928;-39.1847;82.9763;0.02680;-0.40787;0.66840;62
ACCE;27.381;337.288;6.80911;-4.71179;3.29442;3
MAGN;27.382;337.288;11.40000;21.00000;-34.56000;3
LIGH;27.388;337.297;447.0;0
GYRO;27.399;337.307;-2.31610;-1.09864;-2.33503;3
AHRS;27.401;337.307;-31.6368;-43.0317;78.6268;0.02736;-0.43368;0.64444;-13
ACCE;27.403;337.308;7.20176;-4.82671;2.75812;3
MAGN;27.404;337.308;9.84000;23.34000;-33.84000;3
PRES;27.405;337.311;1014.5886;0
LIGH;27.408;337.317;447.0;0
GYRO;27.419;337.327;-2.67681;-0.92393;-2.20981;3
AHRS;27.420;337.327;-32.2755;-46.6801;74.2598;0.02626;-0.45747;0.62019;-92
ACCE;27.421;337.328;7.67102;-4.95121;2.49955;3
MAGN;27.422;337.328;7.98000;25.68000;-32.88000;3
LIGH;27.428;337.337;431.0;0
GYRO;27.439;337.347;-2.68261;-0.59895;-1.79991;3
AHRS;27.440;337.347;-32.6075;-50.1042;69.9805;0.02470;-0.47879;0.59599;12
ACCE;27.442;337.349;7.38372;-4.75967;2.15478;3
MAGN;27.443;337.349;6.36000;27.90000;-31.86000;3
PRES;27.444;337.351;1014.4429;0
LIGH;27.448;337.357;431.0;0
GYRO;27.459;337.367;-2.15666;-0.37080;-1.70706;3
AHRS;27.459;337.367;-32.4819;-53.5036;65.7070;0.02465;-0.49853;0.57085;-34
ACCE;27.461;337.369;6.66546;-4.52025;1.95367;3
MAGN;27.462;337.369;4.50000;30.06000;-30.66000;3
LIGH;27.468;337.377;424.0;0
GYRO;27.479;337.387;-1.32833;-0.35613;-2.38360;3
AHRS;27.479;337.387;-31.6089;-56.7476;61.5560;0.02810;-0.51548;0.54442;34
ACCE;27.481;337.389;6.61757;-3.48596;1.96325;3
MAGN;27.482;337.389;2.82000;31.74000;-29.64000;3
PRES;27.484;337.391;1014.4919;0
LIGH;27.488;337.397;424.0;0
GYRO;27.499;337.407;-1.07543;-0.54672;-2.85244;3
AHRS;27.499;337.407;-30.9618;-59.7251;57.7307;0.02894;-0.53198;0.51986;115
ACCE;27.501;337.409;6.94318;-2.74854;1.76213;3
MAGN;27.502;337.409;0.84000;33.36000;-28.38000;3
LIGH;27.508;337.417;434.0;0
GYRO;27.519;337.427;-1.35001;-0.84971;-2.95903;3
AHRS;27.520;337.427;-29.9754;-62.4171;54.1789;0.03101;-0.54634;0.49553;74
ACCE;27.522;337.429;7.50822;-2.49955;1.31202;3
MAGN;27.523;337.429;-1.08000;34.74000;-27.12000;3
PRES;27.524;337.431;1014.4602;0
LIGH;27.528;337.437;434.0;0
GYRO;27.539;337.447;-1.52319;-0.78313;-2.76966;3
AHRS;27.540;337.447;-28.2876;-64.5131;51.0037;0.03631;-0.55608;0.47077;-59
ACCE;27.541;337.449;8.29351;-2.33674;1.09176;3
MAGN;27.542;337.449;-3.00000;35.82000;-25.68000;3
LIGH;27.548;337.457;445.0;0
GYRO;27.559;337.467;-1.45844;-0.52595;-2.42239;3
AHRS;27.559;337.467;-26.3662;-66.6506;47.8963;0.04297;-0.56622;0.44474;-125
ACCE;27.561;337.469;8.38928;-2.03986;0.83318;3
MAGN;27.563;337.469;-5.10000;36.90000;-24.24000;3
PRES;27.563;337.471;1014.5159;0
LIGH;27.568;337.477;445.0;0
GYRO;27.579;337.487;-1.22020;-0.51404;-2.75348;3
AHRS;27.580;337.487;-23.7963;-69.0981;44.6653;0.05379;-0.57783;0.41440;6
ACCE;27.581;337.490;7.69018;-1.21625;0.53630;3
MAGN;27.583;337.490;-7.26000;37.92000;-22.98000;3
LIGH;27.588;337.497;459.0;0
GYRO;27.599;337.507;-0.75595;-0.60781;-3.60655;3
AHRS;27.599;337.507;-20.7942;-71.2121;41.8498;0.06747;-0.58729;0.38375;-39
ACCE;27.601;337.510;6.98149;-0.23942;0.62249;3
MAGN;27.602;337.510;-9.36000;38.46000;-21.66000;3
PRES;27.603;337.511;1014.4785;0
LIGH;27.608;337.517;459.0;0
GYRO;27.619;337.527;-0.55986;-0.74984;-4.11082;3
AHRS;27.620;337.527;-17.8221;-73.2678;39.1682;0.08048;-0.59706;0.35281;-111
ACCE;27.621;337.530;6.69419;1.01514;0.64165;3
MAGN;27.622;337.530;-11.46000;38.82000;-20.34000;3
LIGH;27.628;337.537;479.0;0
GYRO;27.639;337.547;-1.16553;-1.16125;-3.94558;3
AHRS;27.639;337.547;-14.6540;-75.6510;36.2150;0.09330;-0.60944;0.31783;52
ACCE;27.641;337.550;6.47392;2.26970;0.22984;3
MAGN;27.642;337.550;-13.74000;39.00000;-19.02000;3
PRES;27.643;337.551;1014.3926;0
LIGH;27.648;337.557;479.0;0
GYRO;27.659;337.567;-1.20066;-1.44714;-3.67894;3
AHRS;27.660;337.567;-10.6372;-77.4342;34.1796;0.11389;-0.61654;0.28372;51
ACCE;27.663;337.570;6.76123;2.67193;-0.87149;3
MAGN;27.664;337.570;-16.02000;38.88000;-17.70000;3
LIGH;27.668;337.577;514.0;0
GYRO;27.681;337.587;-1.03358;-1.23242;-4.12823;3
AHRS;27.683;337.587;-5.6734;-78.9263;31.7666;0.13698;-0.62102;0.24128;-126
ACCE;27.684;337.590;7.77637;2.72939;-1.56102;3
MAGN;27.685;337.590;-18.24000;38.52000;-16.38000;3
PRES;27.686;337.591;1014.5620;0
LIGH;27.688;337.597;514.0;0
SOUN;27.689;790.78;0.02413;61.63
WIFI;27.695;337.581;WAP129;20:17:FF:FF:F1:29;-70
WIFI;27.695;337.581;WAP130;20:17:FF:FF:F1:30;-60
WIFI;27.695;337.581;WAP114;20:17:FF:FF:F1:14;-73
WIFI;27.695;337.581;WAP123;20:17:FF:FF:F1:23;-64
WIFI;27.695;337.581;WAP267;20:17:FF:FF:F2:67;-82
WIFI;27.695;337.581;WAP122;20:17:FF:FF:F1:22;-71
WIFI;27.695;337.581;WAP108;20:17:FF:FF:F1:08;-80
WIFI;27.695;337.581;WAP312;20:17:FF:FF:F3:12;-80
WIFI;27.695;337.581;WAP315;20:17:FF:FF:F3:15;-82
WIFI;27.695;337.581;WAP181;20:17:FF:FF:F1:81;-93
WIFI;27.695;337.581;WAP015;20:17:FF:FF:F0:15;-83
WIFI;27.695;337.581;WAP012;20:17:FF:FF:F0:12;-85
WIFI;27.695;337.581;WAP281;20:17:FF:FF:F2:81;-85
WIFI;27.695;337.581;WAP318;20:17:FF:FF:F3:18;-73
WIFI;27.695;337.581;WAP165;20:17:FF:FF:F1:65;-79
WIFI;27.695;337.581;WAP078;20:17:FF:FF:F0:78;-90
WIFI;27.695;337.581;WAP111;20:17:FF:FF:F1:11;-87
WIFI;27.695;337.581;WAP180;20:17:FF:FF:F1:80;-76
WIFI;27.695;337.581;WAP067;20:17:FF:FF:F0:67;-78
WIFI;27.695;337.581;WAP022;20:17:FF:FF:F0:22;-86
WIFI;27.695;337.581;WAP044;20:17:FF:FF:F0:44;-87
WIFI;27.695;337.581;WAP133;20:17:FF:FF:F1:33;-87
WIFI;27.695;337.581;WAP140;20:17:FF:FF:F1:40;-90
WIFI;27.695;337.581;WAP211;20:17:FF:FF:F2:11;-92
WIFI;27.695;337.581;WAP266;20:17:FF:FF:F2:66;-89
GYRO;27.718;337.607;-0.91324;-0.99632;-4.99505;3
AHRS;27.719;337.607;-0.0842;-80.5743;29.4904;0.16404;-0.62547;0.19461;108
ACCE;27.720;337.610;8.01579;3.82115;-2.02071;3
MAGN;27.721;337.610;-20.58000;37.74000;-14.88000;3
LIGH;27.722;337.617;549.0;0
GYRO;27.722;337.627;-0.56872;-1.49082;-4.83775;3
AHRS;27.723;337.627;4.8553;-83.1154;28.0532;0.19139;-0.63533;0.15394;63
ACCE;27.724;337.630;8.64786;5.15232;-2.65278;3
MAGN;27.724;337.630;-22.98000;36.90000;-13.44000;3
PRES;27.725;337.631;1014.5873;0
LIGH;27.737;337.636;549.0;0
GYRO;27.738;337.647;-0.16952;-1.88513;-4.31821;3
AHRS;27.739;337.647;9.9223;-85.5575;26.9421;0.21935;-0.64322;0.11322;74
ACCE;27.741;337.650;9.30866;6.33027;-2.94008;3
MAGN;27.742;337.650;-25.14000;35.70000;-12.06000;3
LIGH;27.747;337.656;585.0;0
GYRO;27.758;337.667;-0.09499;-2.20614;-4.22902;3
AHRS;27.759;337.667;15.4347;-88.5104;26.1498;0.25013;-0.65185;0.06928;-66
ACCE;27.761;337.670;9.55765;6.95276;-3.05500;3
MAGN;27.762;337.670;-27.60000;34.08000;-10.92000;3
PRES;27.762;337.671;1014.5954;0
LIGH;27.767;337.676;585.0;0
GYRO;27.778;337.687;-0.05956;-1.69821;-4.63250;3
AHRS;27.778;337.687;21.0807;-91.1580;26.1713;0.28369;-0.65494;0.02854;-45
ACCE;27.781;337.690;9.24162;8.08282;-2.90177;3
MAGN;27.782;337.690;-29.82000;32.22000;-9.78000;3
LIGH;27.787;337.696;621.0;0
GYRO;27.799;337.707;-0.15547;-1.22540;-5.32369;3
AHRS;27.802;337.707;26.9024;-94.1668;26.5330;0.31762;-0.65690;-0.01384;67
PRES;27.804;337.711;1014.4987;0
ACCE;27.805;337.713;8.41801;8.83939;-3.41892;3
MAGN;27.806;337.713;-31.98000;29.94000;-8.28000;3
LIGH;27.808;337.717;621.0;0
GYRO;27.819;337.727;-0.46029;-1.29778;-5.67585;3
AHRS;27.821;337.727;32.4929;-97.0977;26.9664;0.34788;-0.65657;-0.05573;104
ACCE;27.828;337.732;7.81467;8.75320;-3.65834;3
MAGN;27.830;337.732;-34.08000;27.54000;-6.96000;3
LIGH;27.832;337.737;652.0;0
GYRO;27.839;337.747;-0.42761;-1.31611;-5.76015;3
AHRS;27.840;337.747;38.4830;-99.5511;27.9692;0.38072;-0.64807;-0.09682;-115
PRES;27.844;337.751;1014.6064;0
ACCE;27.845;337.753;8.01579;9.25119;-4.23295;3
MAGN;27.847;337.753;-35.88000;24.78000;-5.58000;3
LIGH;27.848;337.757;652.0;0
GYRO;27.859;337.767;0.15638;-1.43767;-5.27085;3
AHRS;27.860;337.767;43.9704;-102.9815;29.8778;0.41227;-0.64099;-0.13421;86
ACCE;27.864;337.773;7.69975;10.57279;-4.40533;3
MAGN;27.865;337.773;-37.50000;21.78000;-4.20000;3
LIGH;27.868;337.777;669.0;0
GYRO;27.879;337.787;1.14018;-1.59436;-4.73482;3
AHRS;27.880;337.787;48.7899;-107.6057;33.1193;0.44327;-0.63494;-0.16619;-90
PRES;27.883;337.791;1014.5258;0
ACCE;27.884;337.793;6.98149;11.92312;-4.53941;3
MAGN;27.885;337.793;-38.76000;18.48000;-2.70000;3
LIGH;27.888;337.797;669.0;0
GYRO;27.898;337.807;1.83198;-1.53510;-4.67801;3
AHRS;27.899;337.807;52.8314;-113.3188;37.7049;0.47316;-0.62904;-0.19267;-48
ACCE;27.903;337.812;6.16746;12.69885;-4.84586;3
MAGN;27.904;337.812;-39.90000;15.00000;-1.08000;3
LIGH;27.907;337.816;663.0;0
GYRO;27.918;337.827;1.96485;-1.28343;-5.53841;3
AHRS;27.920;337.827;56.8293;-120.7732;44.5088;0.50721;-0.61863;-0.21828;1
PRES;27.922;337.831;1014.6096;0
ACCE;27.924;337.833;5.42047;13.24472;-4.52983;3
MAGN;27.924;337.833;-40.68000;11.58000;0.36000;3
LIGH;27.927;337.836;663.0;0
GYRO;27.938;337.847;1.77181;-0.98594;-6.76075;3
AHRS;27.939;337.847;60.5184;-130.5077;54.1042;0.54462;-0.60268;-0.24313;124
GNSS;27.940;1491377682.004;39.993949;-0.073666;0.000;0.000;28.0;0.0;12;11
ACCE;27.949;337.853;5.30555;12.49773;-4.59687;3
MAGN;27.950;337.853;-41.10000;7.80000;1.80000;3
LIGH;27.951;337.857;647.0;0
GNSS;27.952;1491377682.004;39.993949;-0.073666;0.000;0.000;28.0;0.0;12;11
GYRO;27.958;337.867;1.45875;-0.80420;-7.44767;3
AHRS;27.960;337.867;63.4920;-142.6071;66.3783;0.58209;-0.58178;-0.26787;32
PRES;27.962;337.871;1014.5706;0
ACCE;27.965;337.874;5.16190;12.43070;-4.92248;3
MAGN;27.965;337.874;-40.86000;3.78000;3.30000;3
LIGH;27.967;337.876;647.0;0
GYRO;27.978;337.887;1.35795;-0.47892;-7.38475;3
AHRS;27.979;337.887;65.4577;-156.6958;81.2451;0.61930;-0.55426;-0.29130;4
ACCE;27.984;337.893;3.84988;12.81377;-4.84586;3
MAGN;27.984;337.893;-40.20000;-0.36000;4.56000;3
LIGH;27.987;337.896;632.0;0
GYRO;27.998;337.907;1.41049;-0.21075;-6.95898;3
AHRS;27.999;337.907;65.7790;-171.1513;96.6290;0.65310;-0.52550;-0.31168;14
PRES;28.001;337.911;1014.5533;0
ACCE;28.004;337.913;2.07817;13.80018;-4.85544;3
MAGN;28.004;337.913;-39.24000;-4.44000;5.88000;3
LIGH;28.007;337.916;632.0;0
GYRO;28.019;337.927;1.43767;-0.11362;-5.89821;3
AHRS;28.020;337.927;64.7142;177.9673;108.4234;0.67957;-0.50161;-0.32508;59
ACCE;28.024;337.933;0.35434;13.93425;-5.23851;3
MAGN;28.025;337.933;-37.68000;-8.46000;7.14000;3
LIGH;28.028;337.937;611.0;0
GYRO;28.039;337.948;1.17225;-0.01038;-5.29590;3
AHRS;28.040;337.948;63.1937;168.0922;119.4962;0.70441;-0.47375;-0.33886;120
PRES;28.043;337.951;1014.5244;0
LIGH;28.057;337.957;611.0;0
ACCE;28.058;337.959;-0.55545;11.36767;-5.00867;3
MAGN;28.059;337.959;-35.76000;-12.42000;8.34000;3
GYRO;28.061;337.967;0.68264;0.18692;-5.68257;3
AHRS;28.062;337.967;61.2597;158.9501;129.9978;0.72740;-0.44189;-0.35416;69
ACCE;28.066;337.975;-1.08218;9.82580;-4.91290;3
MAGN;28.067;337.975;-33.48000;-16.08000;9.30000;3
LIGH;28.068;337.977;597.0;0
GYRO;28.078;337.987;0.46701;0.53176;-6.42142;3
AHRS;28.080;337.987;58.5847;151.5282;138.9988;0.74968;-0.40875;-0.36698;24
PRES;28.082;337.991;1014.5723;0
LIGH;28.088;337.997;597.0;0
ACCE;28.091;338.000;-1.49398;8.37013;-4.69264;3
MAGN;28.092;338.000;-30.66000;-19.44000;10.50000;3
GNSS;28.096;1491377681.999;39.994170;-0.073667;130.839;0.000;12.0;0.0;12;11
GYRO;28.100;338.007;0.76877;0.87232;-6.74059;3
AHRS;28.102;338.007;55.0304;146.0803;146.2899;0.77280;-0.37494;-0.37572;-125
GNSS;28.103;1491377681.999;39.994170;-0.073667;130.839;0.000;12.0;0.0;12;11
ACCE;28.108;338.016;-2.46124;6.95276;-4.75967;3
MAGN;28.110;338.016;-27.48000;-22.50000;11.64000;3
LIGH;28.112;338.017;568.0;0
GYRO;28.119;338.027;0.99938;1.10139;-6.80168;3
AHRS;28.120;338.027;50.9669;141.6012;153.0928;0.79619;-0.33595;-0.38325;-23
PRES;28.122;338.031;1014.5757;0
ACCE;28.127;338.036;-2.71024;5.31513;-4.81713;3
MAGN;28.129;338.036;-24.06000;-25.20000;12.66000;3
LIGH;28.130;338.037;568.0;0
GYRO;28.139;338.047;0.97066;1.33596;-6.50602;3
AHRS;28.140;338.047;46.6159;138.9401;158.5528;0.81922;-0.29637;-0.38540;-101
ACCE;28.147;338.056;-4.07972;4.14676;-5.83228;3
MAGN;28.149;338.056;-20.22000;-27.48000;13.68000;3
LIGH;28.150;338.057;553.0;0
GYRO;28.158;338.067;0.91844;1.53969;-6.11201;3
AHRS;28.160;338.067;41.6776;137.4431;163.2586;0.84280;-0.25450;-0.38381;99
PRES;28.162;338.071;1014.6512;0
ACCE;28.168;338.077;-4.79798;2.78685;-6.21535;3
MAGN;28.168;338.077;-15.72000;-29.94000;14.64000;3
LIGH;28.169;338.077;553.0;0
GYRO;28.179;338.087;1.24128;1.12246;-6.00358;3
AHRS;28.181;338.087;36.1293;136.5992;167.0742;0.86481;-0.21336;-0.38172;-51
LIGH;28.188;338.097;548.0;0
ACCE;28.189;338.097;-4.70221;1.91536;-6.07170;3
MAGN;28.190;338.097;-11.70000;-31.20000;15.54000;3
SOUN;28.191;364.19;0.01111;54.90
GYRO;28.199;338.107;1.11422;1.22112;-5.68441;3
AHRS;28.199;338.107;30.8853;136.9100;170.9822;0.88609;-0.16796;-0.37235;33
PRES;28.202;338.111;1014.5515;0
ACCE;28.208;338.117;-3.37104;1.18752;-6.02381;3
MAGN;28.209;338.117;-7.68000;-32.16000;16.20000;3
LIGH;28.210;338.117;548.0;0
GYRO;28.219;338.127;0.79718;2.36894;-5.07934;3
AHRS;28.220;338.127;25.5542;138.5891;174.4164;0.90736;-0.12253;-0.35448;-48
LIGH;28.228;338.137;545.0;0
ACCE;28.229;338.137;-3.81157;-0.01915;-7.11557;3
MAGN;28.229;338.137;-3.60000;-32.76000;16.92000;3
GYRO;28.239;338.147;0.99693;3.04150;-4.72993;3
AHRS;28.240;338.147;20.0125;140.3519;177.3982;0.92485;-0.07994;-0.33760;-10
PRES;28.242;338.151;1014.4966;0
LIGH;28.248;338.157;545.0;0
ACCE;28.248;338.157;-4.98952;-1.27372;-8.33182;3
MAGN;28.249;338.157;0.18000;-33.00000;17.88000;3
GYRO;28.259;338.167;1.56656;2.73607;-4.83500;3
AHRS;28.260;338.167;14.7961;142.9554;-179.7453;0.94040;-0.03881;-0.31476;-122
LIGH;28.268;338.177;552.0;0
ACCE;28.269;338.177;-5.51624;-0.93853;-8.53294;3
MAGN;28.270;338.177;3.96000;-32.46000;18.78000;3
GYRO;28.279;338.187;1.71928;1.51006;-4.86004;3
AHRS;28.280;338.187;9.8866;145.3831;-176.5544;0.95151;0.00297;-0.29380;1
PRES;28.282;338.191;1014.5396;0
LIGH;28.288;338.197;552.0;0
ACCE;28.289;338.197;-4.01268;-0.94810;-8.24563;3
MAGN;28.290;338.197;7.32000;-31.68000;19.80000;3
GYRO;28.299;338.207;1.37048;1.14018;-4.15633;3
AHRS;28.300;338.207;5.3108;148.3739;-173.6027;0.96033;0.04102;-0.26930;-109
LIGH;28.308;338.217;562.0;0
ACCE;28.309;338.217;-2.03028;-1.95367;-7.92960;3
MAGN;28.310;338.217;10.50000;-30.36000;20.76000;3
GYRO;28.319;338.227;0.88575;2.08213;-3.66428;3
AHRS;28.319;338.227;1.3306;151.2943;-170.4537;0.96560;0.07774;-0.24608;-91
PRES;28.322;338.231;1014.6202;0
LIGH;28.328;338.237;562.0;0
ACCE;28.329;338.238;-0.88107;-2.71981;-8.49463;3
MAGN;28.330;338.238;13.26000;-28.80000;21.84000;3
GYRO;28.339;338.247;0.84055;3.54485;-3.48376;3
AHRS;28.341;338.247;-2.0610;154.9815;-167.6423;0.97001;0.10893;-0.21719;-114
LIGH;28.348;338.257;555.0;0
ACCE;28.349;338.258;-2.01113;-3.16035;-9.23204;3
MAGN;28.351;338.258;15.54000;-26.94000;22.86000;3
GYRO;28.359;338.267;1.37750;3.71925;-3.35945;3
AHRS;28.360;338.267;-5.5252;158.7997;-164.7899;-0.97198;-0.13872;0.18839;15
PRES;28.363;338.271;1014.5222;0
LIGH;28.368;338.277;555.0;0
ACCE;28.369;338.278;-2.17394;-3.32315;-8.89685;3
MAGN;28.371;338.278;17.58000;-24.72000;24.18000;3
GYRO;28.379;338.287;1.64537;2.42819;-3.32769;3
AHRS;28.381;338.287;-8.4913;162.8770;-161.3422;-0.97131;-0.17073;0.15837;-69
LIGH;28.388;338.297;549.0;0
ACCE;28.389;338.298;-1.25456;-3.16992;-9.06924;3
MAGN;28.390;338.298;19.20000;-22.62000;25.50000;3
GYRO;28.399;338.307;1.33016;1.53724;-3.19544;3
AHRS;28.400;338.307;-10.7933;166.8159;-158.0195;-0.96879;-0.19914;0.13001;-45
PRES;28.402;338.311;1014.6042;0
LIGH;28.408;338.317;549.0;0
ACCE;28.410;338.319;0.11492;-3.23696;-9.27035;3
MAGN;28.411;338.319;20.34000;-20.22000;26.64000;3
GYRO;28.419;338.327;0.96486;1.72050;-2.82617;3
AHRS;28.420;338.327;-12.9446;170.1066;-155.0302;-0.96442;-0.22349;0.10793;113
LIGH;28.428;338.337;542.0;0
ACCE;28.429;338.338;1.96325;-3.72538;-9.54808;3
MAGN;28.430;338.338;21.06000;-17.88000;27.84000;3
GYRO;28.439;338.347;0.68478;2.74523;-2.48989;3
AHRS;28.440;338.347;-14.5089;173.6039;-151.9012;-0.95911;-0.24727;0.08429;24
PRES;28.444;338.351;1014.6216;0
LIGH;28.448;338.357;542.0;0
ACCE;28.450;338.359;2.84431;-4.23295;-9.49062;3
MAGN;28.451;338.359;21.30000;-15.48000;29.22000;3
GYRO;28.459;338.367;0.36011;3.49507;-2.42483;3
AHRS;28.460;338.367;-15.4629;177.4595;-148.5215;-0.95271;-0.27160;0.05763;-81
LIGH;28.468;338.377;533.0;0
ACCE;28.470;338.379;1.92494;-4.52025;-9.46189;3
MAGN;28.471;338.379;21.12000;-13.14000;30.60000;3
GYRO;28.479;338.387;0.20311;2.98591;-2.71407;3
AHRS;28.479;338.387;-16.2034;-178.3821;-144.7897;-0.94416;-0.29751;0.02930;-48
PRES;28.482;338.391;1014.6690;0
LIGH;28.488;338.397;533.0;0
ACCE;28.490;338.399;2.25055;-4.60644;-9.22246;3
MAGN;28.490;338.399;20.40000;-10.92000;31.68000;3
GYRO;28.498;338.407;0.14142;2.33076;-2.74126;3
AHRS;28.500;338.407;-16.5484;-173.7159;-141.3840;-0.93514;-0.31927;-0.00368;73
LIGH;28.509;338.417;529.0;0
ACCE;28.515;338.419;3.78284;-4.54898;-9.43316;3
MAGN;28.516;338.419;19.44000;-8.82000;32.94000;3
GYRO;28.519;338.427;-0.10782;2.61634;-2.36191;3
AHRS;28.520;338.427;-16.4964;-169.5163;-138.3725;-0.92586;-0.33793;-0.03375;94
PRES;28.522;338.431;1014.7255;0
LIGH;28.528;338.437;529.0;0
ACCE;28.531;338.440;5.38217;-4.65433;-9.25119;3
MAGN;28.532;338.440;18.30000;-6.96000;34.20000;3
GYRO;28.539;338.447;-0.41020;3.28004;-2.35275;3
AHRS;28.539;338.447;-16.2304;-165.6059;-134.9750;-0.91411;-0.35973;-0.06095;-82
LIGH;28.548;338.457;528.0;0
ACCE;28.550;338.459;6.01423;-4.41491;-9.28950;3
MAGN;28.551;338.459;16.80000;-5.22000;35.40000;3
GYRO;28.558;338.467;-0.82925;3.90862;-2.36038;3
AHRS;28.559;338.467;-15.4355;-161.2217;-132.0569;-0.90224;-0.37719;-0.09389;-77
PRES;28.562;338.471;1014.6060;0
LIGH;28.568;338.477;528.0;0
ACCE;28.570;338.479;6.34942;-4.06057;-8.89685;3
MAGN;28.571;338.479;15.18000;-3.78000;36.42000;3
GYRO;28.578;338.487;-1.13254;3.95138;-2.14261;3
AHRS;28.579;338.487;-14.4218;-156.6003;-129.5475;-0.88968;-0.39101;-0.12961;16
LIGH;28.588;338.497;512.0;0
ACCE;28.590;338.499;6.96234;-3.92649;-8.74362;3
MAGN;28.591;338.499;13.26000;-2.88000;37.32000;3
GYRO;28.598;338.507;-1.80755;3.68504;-2.01463;3
AHRS;28.599;338.507;-12.4420;-152.0231;-127.4454;-0.87654;-0.40357;-0.16892;-102
PRES;28.602;338.511;1014.5347;0
LIGH;28.608;338.517;512.0;0
ACCE;28.611;338.520;8.18817;-4.03184;-9.00220;3
MAGN;28.613;338.520;11.16000;-2.16000;37.98000;3
GYRO;28.619;338.527;-2.50394;3.70612;-2.08672;3
AHRS;28.620;338.527;-10.1258;-147.4554;-125.7589;-0.86233;-0.41389;-0.20980;-33
LIGH;28.628;338.537;476.0;0
ACCE;28.632;338.540;8.55209;-3.94564;-8.88728;3
MAGN;28.633;338.540;8.76000;-1.80000;38.64000;3
GYRO;28.639;338.547;-2.91933;3.76079;-2.30571;3
AHRS;28.640;338.547;-7.5162;-143.3890;-124.4784;-0.84790;-0.42304;-0.24835;-113
PRES;28.642;338.551;1014.5359;0
LIGH;28.648;338.557;476.0;0
ACCE;28.653;338.562;8.34140;-3.63919;-8.63828;3
MAGN;28.654;338.562;6.36000;-1.92000;39.06000;3
GYRO;28.659;338.567;-3.02806;3.49934;-2.44896;3
AHRS;28.660;338.567;-4.7578;-139.7509;-123.6633;-0.83377;-0.43027;-0.28465;57
LIGH;28.668;338.577;361.0;0
ACCE;28.673;338.582;8.15944;-3.20823;-8.85855;3
MAGN;28.674;338.582;3.90000;-2.28000;39.18000;3
GYRO;28.679;338.587;-2.97491;3.23239;-2.54181;3
AHRS;28.680;338.587;-1.9430;-136.3009;-122.9972;-0.81857;-0.43729;-0.31951;117
PRES;28.683;338.591;1014.4233;0
LIGH;28.688;338.597;361.0;0
SOUN;28.689;320.89;0.00979;53.80
ACCE;28.695;338.602;9.09797;-2.92093;-8.64786;3
MAGN;28.696;338.602;1.38000;-3.06000;39.00000;3
GYRO;28.699;338.607;-2.95903;3.18811;-2.26234;3
AHRS;28.700;338.607;0.5561;-133.2080;-122.6133;-0.80415;-0.44233;-0.35046;102
LIGH;28.708;338.617;226.0;0
ACCE;28.714;338.623;10.42914;-2.76770;-8.29351;3
MAGN;28.715;338.623;-1.02000;-4.02000;38.76000;3
GYRO;28.719;338.627;-3.17009;3.46727;-1.78739;3
AHRS;28.720;338.627;2.8160;-130.3785;-122.2207;-0.78952;-0.44743;-0.37807;1
PRES;28.723;338.631;1014.4929;0
LIGH;28.728;338.637;226.0;0
ACCE;28.734;338.643;10.94629;-3.07416;-7.59441;3
MAGN;28.736;338.643;-3.54000;-5.40000;38.40000;3
GYRO;28.739;338.647;-3.15542;3.43551;-1.93522;3
AHRS;28.739;338.647;5.1174;-127.6387;-121.7595;-0.77361;-0.45349;-0.40455;-29
LIGH;28.748;338.657;166.0;0
ACCE;28.754;338.663;10.53449;-3.06458;-6.92403;3
MAGN;28.755;338.663;-5.88000;-7.02000;37.74000;3
GYRO;28.759;338.667;-2.72324;3.36801;-2.18873;3
AHRS;28.760;338.667;6.9086;-124.3187;-121.9025;-0.75795;-0.45317;-0.43339;63
PRES;28.762;338.671;1014.5224;0
LIGH;28.768;338.677;166.0;0
ACCE;28.774;338.683;10.08438;-2.18351;-6.43561;3
MAGN;28.775;338.683;-8.16000;-8.76000;36.72000;3
GYRO;28.779;338.687;-2.35611;3.28004;-2.56686;3
AHRS;28.780;338.687;8.7736;-120.8925;-122.3545;-0.74171;-0.45120;-0.46295;-91
LIGH;28.788;338.697;147.0;0
ACCE;28.794;338.703;10.00776;-1.64721;-5.49709;3
MAGN;28.795;338.703;-10.14000;-10.62000;35.64000;3
GYRO;28.799;338.707;-1.32466;2.65482;-2.83411;3
AHRS;28.800;338.707;10.0326;-118.3603;-121.8655;-0.72598;-0.45479;-0.48258;-55
PRES;28.802;338.711;1014.6434;0
LIGH;28.808;338.717;147.0;0
ACCE;28.814;338.723;11.14740;0.83318;-3.88818;3
MAGN;28.815;338.723;-11.88000;-12.72000;34.62000;3
GYRO;28.819;338.727;-1.10567;2.29533;-2.66887;3
AHRS;28.820;338.727;11.6465;-115.6787;-121.8792;-0.70993;-0.45629;-0.50460;-53
LIGH;28.828;338.737;173.0;0
ACCE;28.834;338.743;11.26232;1.63763;-2.86347;3
MAGN;28.835;338.743;-13.68000;-15.00000;33.12000;3
GYRO;28.839;338.747;-1.25075;2.57052;-2.16979;3
AHRS;28.840;338.747;12.9489;-112.7854;-121.6539;-0.69214;-0.45788;-0.52598;-2
PRES;28.842;338.751;1014.5174;0
LIGH;28.848;338.757;173.0;0
ACCE;28.854;338.763;11.00375;1.77171;-1.53229;3
MAGN;28.855;338.763;-15.24000;-17.10000;31.62000;3
GYRO;28.859;338.767;-1.22906;2.61756;-1.81366;3
AHRS;28.860;338.767;14.7632;-110.1027;-121.3293;-0.67258;-0.46240;-0.54684;31
LIGH;28.868;338.777;220.0;0
ACCE;28.875;338.784;10.91756;1.93451;-0.96726;3
MAGN;28.875;338.784;-16.62000;-19.32000;30.06000;3
GYRO;28.879;338.787;-1.02686;2.06106;-1.91170;3
AHRS;28.880;338.787;16.7221;-107.5758;-121.3041;-0.65371;-0.46612;-0.56698;7
PRES;28.882;338.791;1014.5864;0
LIGH;28.888;338.797;220.0;0
ACCE;28.895;338.804;10.84095;2.60489;-0.82361;3
MAGN;28.897;338.804;-17.70000;-21.60000;28.38000;3
GYRO;28.899;338.807;-0.73548;1.75471;-2.23393;3
AHRS;28.900;338.807;18.5769;-104.4698;-121.6327;-0.63293;-0.46672;-0.58989;37
LIGH;28.908;338.817;274.0;0
ACCE;28.915;338.824;11.17613;3.62961;-0.32561;3
MAGN;28.916;338.824;-18.60000;-23.82000;26.70000;3
GYRO;28.919;338.828;-0.30116;2.01097;-2.28219;3
AHRS;28.920;338.828;20.1224;-101.3555;-121.8647;-0.61197;-0.46683;-0.61101;53
PRES;28.923;338.831;1014.5564;0
LIGH;28.928;338.837;274.0;0
ACCE;28.935;338.844;10.65899;3.89776;0.82361;3
MAGN;28.937;338.844;-19.14000;-25.74000;25.02000;3
GYRO;28.939;338.847;-0.05986;2.44377;-1.83260;3
AHRS;28.940;338.847;21.5263;-98.3730;-122.1531;-0.59175;-0.46643;-0.63037;-11
LIGH;28.948;338.857;344.0;0
ACCE;28.955;338.864;10.08438;3.97437;1.77171;3
MAGN;28.957;338.864;-19.50000;-27.54000;23.34000;3
GYRO;28.959;338.867;-0.22999;2.55342;-1.68416;3
AHRS;28.960;338.867;23.4722;-95.2935;-122.6155;-0.56892;-0.46759;-0.65079;-33
PRES;28.964;338.871;1014.5364;0
LIGH;28.968;338.877;344.0;0
ACCE;28.975;338.884;9.84496;4.57771;2.17394;3
MAGN;28.977;338.884;-18.96000;-29.70000;22.20000;3
GYRO;28.979;338.887;-0.45509;2.29197;-1.87872;3
AHRS;28.980;338.887;25.4374;-91.9883;-123.2387;-0.54459;-0.46807;-0.67151;71
LIGH;28.988;338.897;467.0;0
ACCE;28.996;338.905;9.35654;4.85544;2.13563;3
MAGN;28.997;338.905;-18.90000;-31.32000;20.64000;3
GYRO;28.999;338.907;-0.40348;2.39490;-1.79991;3
AHRS;29.000;338.907;26.9974;-88.0397;-124.0451;-0.51800;-0.46523;-0.69361;36
PRES;29.002;338.911;1014.5392;0
LIGH;29.008;338.917;467.0;0
ACCE;29.016;338.924;8.58082;4.74052;3.00712;3
MAGN;29.017;338.924;-18.72000;-32.76000;19.08000;3
GYRO;29.019;338.927;-0.26878;2.86587;-1.65972;3
AHRS;29.020;338.927;28.9162;-83.9060;-125.2032;-0.48929;-0.46275;-0.71617;-125
LIGH;29.028;338.937;677.0;0
ACCE;29.036;338.945;7.85298;4.23295;3.99353;3
MAGN;29.037;338.945;-18.48000;-34.14000;17.52000;3
GYRO;29.041;338.947;-0.25595;2.86099;-1.82313;3
AHRS;29.042;338.947;31.1330;-80.1400;-126.7258;-0.46222;-0.46159;-0.73640;-49
PRES;29.043;338.951;1014.6270;0
LIGH;29.061;338.957;677.0;0
ACCE;29.062;338.965;7.48906;4.33829;4.53941;3
MAGN;29.064;338.965;-18.00000;-35.16000;16.02000;3
GYRO;29.066;338.967;-0.32070;2.34908;-2.30724;3
AHRS;29.067;338.967;33.4861;-76.2376;-128.4690;-0.43384;-0.46106;-0.75578;-1
LIGH;29.069;338.977;1049.0;0
ACCE;29.078;338.987;6.78038;4.78840;4.23295;3
MAGN;29.079;338.987;-16.92000;-36.36000;15.30000;3
GYRO;29.087;338.987;-0.10293;1.81274;-2.36771;3
AHRS;29.088;338.987;35.3802;-72.3999;-129.9934;-0.40630;-0.46006;-0.77261;-38
PRES;29.090;338.991;1014.4858;0
LIGH;29.093;338.998;1049.0;0
GYRO;29.100;339.007;0.03512;1.66552;-2.21042;3
AHRS;29.102;339.007;37.3718;-68.3831;-132.0320;-0.37866;-0.45851;-0.78909;67
ACCE;29.104;339.009;5.99508;4.86502;4.04141;3
MAGN;29.106;339.009;-16.14000;-37.26000;14.16000;3
GNSS;29.107;1491377682.999;39.994170;-0.073667;132.644;0.000;12.0;0.0;12;11
LIGH;29.117;339.017;1603.0;0
GNSS;29.118;1491377682.999;39.994170;-0.073667;132.644;0.000;12.0;0.0;12;11
GYRO;29.123;339.027;-0.09804;1.50181;-2.19453;3
AHRS;29.124;339.027;39.6459;-64.8249;-134.4438;-0.35408;-0.45918;-0.80262;-85
ACCE;29.126;339.028;5.42047;4.87459;4.35745;3
MAGN;29.128;339.028;-15.18000;-38.04000;13.08000;3
PRES;29.129;339.031;1014.4595;0
LIGH;29.130;339.037;1603.0;0
GYRO;29.143;339.047;-0.32590;1.30817;-2.28128;3
AHRS;29.143;339.047;41.5741;-61.6221;-136.6964;-0.33262;-0.45998;-0.81337;1
ACCE;29.144;339.052;5.12359;5.20021;4.58729;3
MAGN;29.145;339.052;-14.22000;-38.88000;12.06000;3
LIGH;29.148;339.057;2133.0;0
GYRO;29.158;339.067;-0.35155;1.10231;-2.32984;3
AHRS;29.159;339.067;43.4362;-58.5036;-139.0624;-0.31240;-0.46122;-0.82260;-40
ACCE;29.160;339.068;4.69264;5.56412;4.46279;3
MAGN;29.161;339.068;-13.08000;-39.48000;11.34000;3
PRES;29.161;339.071;1014.4608;0
LIGH;29.167;339.076;2133.0;0
GYRO;29.178;339.087;-0.43707;0.99082;-2.30846;3
AHRS;29.179;339.087;44.9936;-54.9799;-142.0575;-0.29296;-0.45963;-0.83248;117
ACCE;29.179;339.088;4.10845;5.71735;4.26168;3
MAGN;29.180;339.088;-12.00000;-40.08000;10.44000;3
LIGH;29.187;339.096;2601.0;0
SOUN;29.192;208.56;0.00636;50.06
GYRO;29.198;339.107;-0.73059;0.89980;-2.17957;3
AHRS;29.199;339.107;46.1728;-51.2893;-145.5013;-0.27540;-0.45565;-0.84232;-4
ACCE;29.201;339.109;3.57215;6.11958;4.32872;3
MAGN;29.201;339.109;-10.80000;-40.62000;9.78000;3
PRES;29.202;339.111;1014.4386;0
LIGH;29.207;339.117;2601.0;0
GYRO;29.218;339.127;-1.27182;0.83597;-2.04457;3
AHRS;29.220;339.127;46.9849;-47.3359;-149.3918;-0.25874;-0.44932;-0.85242;99
ACCE;29.222;339.129;3.08373;6.17704;4.07014;3
MAGN;29.223;339.129;-9.48000;-40.86000;8.94000;3
LIGH;29.227;339.137;3138.0;0
GYRO;29.239;339.147;-1.16797;0.49755;-1.96057;3
AHRS;29.239;339.147;47.9304;-44.1247;-152.7643;-0.24495;-0.44667;-0.85899;-18
ACCE;29.241;339.149;2.61447;5.79397;4.12760;3
MAGN;29.242;339.149;-8.10000;-41.40000;8.10000;3
PRES;29.242;339.151;1014.5326;0
LIGH;29.248;339.157;3138.0;0
GYRO;29.258;339.167;-0.79962;0.38179;-1.88391;3
AHRS;29.259;339.167;48.5967;-40.5544;-156.2896;-0.22983;-0.44264;-0.86599;4
ACCE;29.261;339.170;2.18351;5.64074;3.84030;3
MAGN;29.262;339.170;-6.72000;-41.94000;7.26000;3
LIGH;29.268;339.177;3600.0;0
GYRO;29.278;339.187;-0.79077;0.44502;-1.75929;3
AHRS;29.280;339.187;48.9167;-37.0901;-159.8872;-0.21652;-0.43706;-0.87273;-38
ACCE;29.281;339.189;1.85790;5.75566;3.75411;3
MAGN;29.282;339.189;-5.28000;-42.36000;6.42000;3
PRES;29.283;339.191;1014.7012;0
LIGH;29.288;339.197;3600.0;0
GYRO;29.298;339.207;-0.89125;0.59223;-1.37964;3
AHRS;29.299;339.207;49.0666;-34.1107;-162.8285;-0.20456;-0.43235;-0.87815;23
ACCE;29.301;339.209;1.42694;5.78439;3.90734;3
MAGN;29.302;339.209;-3.84000;-42.66000;5.58000;3
LIGH;29.308;339.217;3956.0;0
GYRO;29.318;339.227;-0.98197;0.52351;-1.06596;3
AHRS;29.320;339.227;49.1373;-31.3544;-165.6888;0.19397;0.42781;0.88281;-91
ACCE;29.321;339.230;0.91937;5.45878;4.29999;3
MAGN;29.322;339.230;-2.16000;-42.78000;4.80000;3
PRES;29.324;339.231;1014.5442;0
LIGH;29.328;339.237;3956.0;0
GYRO;29.338;339.247;-1.07360;0.39889;-0.88728;3
AHRS;29.339;339.247;48.9514;-28.6254;-168.3566;0.18312;0.42220;0.88773;106
ACCE;29.341;339.250;0.81403;5.16190;4.67348;3
MAGN;29.342;339.250;-0.48000;-42.90000;4.02000;3
LIGH;29.348;339.257;4236.0;0
GYRO;29.358;339.267;-1.14385;0.23885;-0.85796;3
AHRS;29.360;339.267;48.5924;-25.9871;-170.9574;0.17269;0.41583;0.89262;-39
ACCE;29.361;339.271;0.89064;5.03740;4.99909;3
MAGN;29.362;339.271;1.02000;-43.02000;3.30000;3
PRES;29.363;339.271;1014.5131;0
LIGH;29.368;339.277;4236.0;0
GYRO;29.378;339.287;-0.95661;0.02199;-0.79260;3
AHRS;29.380;339.287;48.2511;-23.6267;-173.3062;0.16317;0.41031;0.89668;3
ACCE;29.381;339.290;0.56503;5.25767;4.91290;3
MAGN;29.382;339.290;2.58000;-43.26000;2.58000;3
LIGH;29.388;339.297;4485.0;0
GYRO;29.399;339.307;-0.69394;0.09713;-0.52870;3
AHRS;29.400;339.307;47.7388;-21.3315;-175.3804;0.15308;0.40416;0.90096;16
ACCE;29.401;339.310;0.28730;5.56412;4.81713;3
PRES;29.402;339.311;1014.4886;0
LIGH;29.408;339.317;4485.0;0
GYRO;29.419;339.327;-0.64049;0.01252;-0.29352;3
AHRS;29.420;339.327;47.1192;-19.5526;-177.4249;0.14676;0.39730;0.90463;81
ACCE;29.421;339.330;0.15323;5.40132;5.37259;3
MAGN;29.423;339.330;5.40000;-43.20000;1.08000;3
LIGH;29.428;339.337;4649.0;0
GYRO;29.439;339.347;-0.74190;-0.26664;-0.47525;3
AHRS;29.440;339.347;46.7112;-17.6094;-179.7923;0.13981;0.39202;0.90735;59
ACCE;29.442;339.350;0.14365;5.27682;5.62159;3
PRES;29.443;339.351;1014.4917;0
LIGH;29.448;339.357;4649.0;0
GYRO;29.459;339.367;-0.63347;-0.40042;-0.76816;3
AHRS;29.460;339.367;46.6138;-15.8900;178.3452;0.13259;0.38998;0.90870;-91
ACCE;29.462;339.371;0.28730;5.42047;5.94720;3
MAGN;29.463;339.371;7.56000;-43.14000;-0.54000;3
LIGH;29.468;339.377;4694.0;0
GYRO;29.479;339.387;-0.36988;-0.48228;-0.83658;3
AHRS;29.480;339.387;46.3687;-14.1482;176.1136;0.12639;0.38663;0.91008;-21
ACCE;29.483;339.390;0.44053;5.64074;6.19619;3
MAGN;29.484;339.390;8.58000;-42.96000;-1.32000;3
PRES;29.485;339.391;1014.4355;0
LIGH;29.488;339.397;4694.0;0
GYRO;29.499;339.407;-0.21716;-0.33659;-0.57238;3
AHRS;29.500;339.407;46.0572;-12.6146;174.2820;0.12037;0.38330;0.91146;-13
ACCE;29.501;339.410;0.51715;6.01423;5.89931;3
MAGN;29.502;339.410;9.66000;-42.84000;-1.98000;3
LIGH;29.508;339.417;4738.0;0
GYRO;29.519;339.427;-0.26878;-0.07361;-0.23488;3
AHRS;29.520;339.427;45.6060;-11.0821;172.3135;0.11467;0.37892;0.91296;56
ACCE;29.522;339.431;0.52672;6.14831;5.81312;3
MAGN;29.523;339.431;10.50000;-42.72000;-2.94000;3
PRES;29.524;339.431;1014.4547;0
LIGH;29.528;339.437;4738.0;0
GYRO;29.539;339.447;-0.29413;-0.03329;-0.17043;3
AHRS;29.539;339.447;45.2687;-9.8406;170.4511;0.11080;0.37551;0.91364;116
ACCE;29.542;339.451;0.39265;5.94720;6.11958;3
MAGN;29.543;339.451;11.22000;-42.78000;-3.48000;3
LIGH;29.548;339.457;4744.0;0
GYRO;29.558;339.467;-0.42180;-0.07239;-0.32529;3
AHRS;29.559;339.467;44.7916;-8.6293;168.7320;0.10652;0.37126;0.91469;-8
PRES;29.562;339.471;1014.5287;0
ACCE;29.563;339.471;0.24900;5.76524;6.66546;3
MAGN;29.564;339.471;11.88000;-42.54000;-4.20000;3
LIGH;29.568;339.477;4744.0;0
GYRO;29.579;339.487;-0.63011;-0.07697;-0.50946;3
AHRS;29.579;339.487;44.1402;-7.4613;167.0554;0.10218;0.36576;0.91611;-125
ACCE;29.582;339.491;0.14365;5.68862;6.62715;3
MAGN;29.583;339.491;12.36000;-42.36000;-4.86000;3
LIGH;29.588;339.497;4716.0;0
GYRO;29.599;339.507;-0.63041;-0.11148;-0.42486;3
AHRS;29.599;339.507;43.4896;-6.5254;165.6324;0.09870;0.36036;0.91742;-28
PRES;29.602;339.511;1014.5986;0
MAGN;29.603;339.511;13.08000;-42.12000;-5.28000;3
LIGH;29.608;339.517;4716.0;0
GYRO;29.619;339.527;-0.41478;-0.12126;-0.16402;3
AHRS;29.620;339.527;42.7559;-5.5737;164.2836;0.09463;0.35448;0.91894;-55
ACCE;29.622;339.531;0.00000;6.11958;5.92804;3
MAGN;29.623;339.531;13.56000;-42.06000;-5.76000;3
LIGH;29.628;339.537;4713.0;0
GYRO;29.639;339.547;-0.04184;-0.11973;0.05528;3
AHRS;29.640;339.547;42.2234;-4.7977;163.1297;0.09141;0.35025;0.91977;-87
PRES;29.642;339.551;1014.6002;0
ACCE;29.643;339.551;-0.09577;5.88016;5.98550;3
MAGN;29.644;339.551;13.68000;-41.94000;-6.18000;3
LIGH;29.648;339.557;4713.0;0
GYRO;29.659;339.567;0.02138;0.18143;0.13134;3
AHRS;29.660;339.567;41.6133;-3.8468;162.1500;0.08607;0.34585;0.92110;98
ACCE;29.662;339.571;0.23942;5.65032;7.50822;3
MAGN;29.663;339.571;13.98000;-41.70000;-6.60000;3
LIGH;29.668;339.577;4712.0;0
GYRO;29.679;339.587;-0.20067;0.00336;-0.18540;3
AHRS;29.680;339.587;41.2530;-3.3342;160.8960;0.08528;0.34273;0.92083;-127
PRES;29.682;339.591;1014.5264;0
ACCE;29.683;339.591;0.00000;5.52582;7.98706;3
MAGN;29.685;339.591;14.28000;-41.52000;-7.02000;3
LIGH;29.688;339.597;4712.0;0
SOUN;29.693;200.10;0.00611;49.70
GYRO;29.699;339.607;-0.28772;-0.29993;-0.39248;3
AHRS;29.700;339.607;41.0027;-2.8510;159.9921;0.08377;0.34075;0.92062;-112
ACCE;29.703;339.612;0.03831;5.83228;7.24964;3
MAGN;29.704;339.612;14.58000;-41.34000;-7.44000;3
LIGH;29.708;339.617;4704.0;0
GYRO;29.720;339.628;-0.10415;-0.11484;-0.03665;3
AHRS;29.721;339.628;40.5573;-2.3798;159.5851;0.08058;0.33758;0.92170;78
PRES;29.723;339.631;1014.4197;0
ACCE;29.724;339.632;0.08619;6.10043;6.71334;3
MAGN;29.725;339.632;14.88000;-41.22000;-7.74000;3
LIGH;29.728;339.637;4704.0;0
GYRO;29.739;339.647;0.24954;0.45968;0.42119;3
AHRS;29.740;339.647;40.1700;-1.6326;159.0823;0.07549;0.33525;0.92260;104
ACCE;29.743;339.652;0.09577;6.15789;7.16345;3
MAGN;29.744;339.652;15.06000;-41.16000;-8.10000;3
LIGH;29.748;339.657;4702.0;0
GYRO;29.759;339.667;0.48411;0.71074;0.55589;3
AHRS;29.760;339.667;40.0377;-1.2085;158.6360;0.07319;0.33454;0.92258;14
PRES;29.762;339.671;1014.5290;0
ACCE;29.763;339.672;-0.19154;6.33985;7.24007;3
LIGH;29.768;339.677;4702.0;0
GYRO;29.779;339.687;0.29291;0.75320;0.55680;3
AHRS;29.780;339.687;39.8933;-0.7640;158.6081;0.06947;0.33405;0.92324;96
ACCE;29.783;339.692;-0.55545;6.42604;7.42203;3
[truncated: 4,546,517 more chars]
