# Supplementary material for: Off-Line Evaluation of Mobile-Centric Indoor Positioning Systems: The Experiences from the 2017 IPIN Competition
Source: Sensors (Basel). 2018 Feb 6;18(2):487. doi: 10.3390/s18020487 (PMC5855053; doi:10.3390/s18020487)
Supplement: Supplementary file 1 [file sensors-18-00487-s001.zip › 01-Training/UJIUB/logfile_UJIUB_R02-2017_A5.txt]

% LogFile created by the 'GetSensorData' App for Android.
% Date of creation: Wed Apr 05 10:45:37 GMT+02:00 2017
% Developed by LOPSI research group at CAR-CSIC, Spain (http://www.car.upm-csic.es/lopsi)
% Version 2.0 November 2016
% The 'GetSensorData' program stores information from Smartphone/Tablet internal sensors (Accelerometers, Gyroscopes, Magnetometers, Pressure, Ambient Light, Orientation, Sound level, GPS/GNSS positio, WiFi RSS, Cellular/GSM/3G signal strength,...) and also from external devices (e.g. RFCode RFID reader, XSens IMU or LPMS-B IMU)
%
% Phone used for this logfile:
% Manufacturer:            	samsung
% Model:                   	SM-A500FU
% API Android version:     	23
% Android version Release: 	6.0.1
%
% LogFile Data format:
% Accelerometer data: 	'ACCE;AppTimestamp(s);SensorTimestamp(s);Acc_X(m/s^2);Acc_Y(m/s^2);Acc_Z(m/s^2);Accuracy(integer)'
% Gyroscope data:     	'GYRO;AppTimestamp(s);SensorTimestamp(s);Gyr_X(rad/s);Gyr_Y(rad/s);Gyr_Z(rad/s);Accuracy(integer)'
% Magnetometer data:  	'MAGN;AppTimestamp(s);SensorTimestamp(s);Mag_X(uT);;Mag_Y(uT);Mag_Z(uT);Accuracy(integer)'
% Pressure data:      	'PRES;AppTimestamp(s);SensorTimestamp(s);Pres(mbar);Accuracy(integer)'
% Light data:         	'LIGH;AppTimestamp(s);SensorTimestamp(s);Light(lux);Accuracy(integer)'
% Proximity data:     	'PROX;AppTimestamp(s);SensorTimestamp(s);prox(?);Accuracy(integer)'
% Humidity data:      	'HUMI;AppTimestamp(s);SensorTimestamp(s);humi(Percentage);Accuracy(integer)'
% Temperature data:   	'TEMP;AppTimestamp(s);SensorTimestamp(s);temp(Celsius);Accuracy(integer)'
% Orientation data:   	'AHRS;AppTimestamp(s);SensorTimestamp(s);PitchX(deg);RollY(deg);YawZ(deg);RotVecX();RotVecY();RotVecZ();Accuracy(int)'
% GNSS/GPS data:      	'GNSS;AppTimestamp(s);SensorTimeStamp(s);Latit(deg);Long(deg);Altitude(m);Bearing(deg);Accuracy(m);Speed(m/s);SatInView;SatInUse'
% WIFI data:          	'WIFI;AppTimestamp(s);SensorTimeStamp(s);Name_SSID;MAC_BSSID;RSS(dBm);'
% Bluetooth data:     	'BLUE;AppTimestamp(s);Name;MAC_Address;RSS(dBm);'
% BLE 4.0 data:       	'BLE4;AppTimestamp(s);MajorID;MinorID;RSS(dBm);'
% Sound data:         	'SOUN;AppTimestamp(s);RMS;Pressure(Pa);SPL(dB);'
% RFID Reader data:   	'RFID;AppTimestamp(s);ReaderNumber(int);TagID(int);RSS_A(dBm);RSS_B(dBm);'
% IMU XSens data:     	'IMUX;AppTimestamp(s);SensorTimestamp(s);Counter;Acc_X(m/s^2);Acc_Y(m/s^2);Acc_Z(m/s^2);Gyr_X(rad/s);Gyr_Y(rad/s);Gyr_Z(rad/s);Mag_X(uT);;Mag_Y(uT);Mag_Z(uT);Roll(deg);Pitch(deg);Yaw(deg);Quat(1);Quat(2);Quat(3);Quat(4);Pressure(mbar);Temp(Celsius)'
% IMU LPMS-B data:    	'IMUL;AppTimestamp(s);SensorTimestamp(s);Counter;Acc_X(m/s^2);Acc_Y(m/s^2);Acc_Z(m/s^2);Gyr_X(rad/s);Gyr_Y(rad/s);Gyr_Z(rad/s);Mag_X(uT);;Mag_Y(uT);Mag_Z(uT);Roll(deg);Pitch(deg);Yaw(deg);Quat(1);Quat(2);Quat(3);Quat(4);Pressure(mbar);Temp(Celsius)'
% POSI Reference:    		'POSI;Timestamp(s);Counter;Latitude(degrees); Longitude(degrees);floor ID(0,1,2..4);Building ID(0,1,2..3);'
% 
% Note that there are two timestamps: 
%  -'AppTimestamp' is set by the Android App as data is read. It is not representative of when data is actually captured by the sensor (but has a common time reference for all sensors)
%  -'SensorTimestamp' is set by the sensor itself (the delta_time=SensorTimestamp(k)-SensorTimestamp(k-1) between two consecutive samples is an accurate estimate of the sampling interval). This timestamp is better for integrating inertial data. 

LIGH;0.025;64479.679;37.0;3
ACCE;0.026;64479.681;-0.60334;6.08127;9.03093;3
MAGN;0.026;64479.683;2.96670;16.22459;8.88317;1
LIGH;0.026;64479.689;37.0;3
ACCE;0.026;64479.690;-1.05345;6.15789;8.53294;3
LIGH;0.027;64479.696;37.0;3
ACCE;0.027;64479.701;-1.63763;6.33027;7.67102;3
MAGN;0.027;64479.703;3.37984;16.23615;8.18117;1
LIGH;0.027;64479.709;37.0;3
ACCE;0.045;64479.711;-2.03986;6.47392;6.71334;3
ACCE;0.048;64479.721;-2.01113;6.46434;6.52181;3
LIGH;0.048;64479.725;37.0;3
MAGN;0.049;64479.726;3.37984;16.23615;8.18117;1
LIGH;0.049;64479.730;41.0;3
ACCE;0.050;64479.730;-1.88663;6.29196;6.67503;3
LIGH;0.088;64479.739;41.0;3
ACCE;0.088;64479.741;-1.91536;6.28239;6.90488;3
MAGN;0.089;64479.745;3.37984;16.23615;8.18117;1
LIGH;0.089;64479.750;41.0;3
ACCE;0.090;64479.750;-1.94409;6.34942;7.12514;3
LIGH;0.090;64479.757;41.0;3
ACCE;0.091;64479.761;-1.73340;6.34942;7.31668;3
MAGN;0.091;64479.763;2.99057;16.79572;7.94205;1
LIGH;0.091;64479.767;41.0;3
ACCE;0.092;64479.771;-1.49398;6.26323;7.47949;3
LIGH;0.095;64479.776;41.0;3
ACCE;0.101;64479.780;-1.02472;6.11000;8.48505;3
MAGN;0.102;64479.783;2.99057;16.79572;7.94205;1
LIGH;0.110;64479.786;41.0;3
ACCE;0.110;64479.790;-0.94810;5.95677;8.37971;3
LIGH;0.115;64479.796;45.0;3
ACCE;0.121;64479.800;-1.38864;6.17704;8.28394;3
MAGN;0.122;64479.803;2.99057;16.79572;7.94205;1
LIGH;0.127;64479.809;45.0;3
ACCE;0.130;64479.810;-1.66636;6.20577;7.94875;3
LIGH;0.135;64479.816;45.0;3
ACCE;0.142;64479.821;-1.85790;6.15789;7.70933;3
MAGN;0.142;64479.824;2.53195;16.79454;8.09474;1
LIGH;0.147;64479.828;45.0;3
ACCE;0.150;64479.830;-1.88663;6.19619;7.47949;3
LIGH;0.159;64479.839;45.0;3
ACCE;0.161;64479.841;-1.61848;6.22492;7.62314;3
MAGN;0.163;64479.844;2.53195;16.79454;8.09474;1
LIGH;0.167;64479.849;45.0;3
ACCE;0.170;64479.851;-1.47483;6.28239;7.57525;3
LIGH;0.175;64479.857;47.0;3
ACCE;0.181;64479.860;-1.27372;6.32069;7.79552;3
MAGN;0.182;64479.863;2.53195;16.79454;8.09474;1
LIGH;0.185;64479.867;47.0;3
ACCE;0.193;64479.873;-1.25456;6.30154;7.92002;3
LIGH;0.196;64479.877;47.0;3
ACCE;0.201;64479.880;-1.39821;6.32069;7.97748;3
MAGN;0.202;64479.883;1.47193;16.98907;9.50148;1
LIGH;0.206;64479.888;47.0;3
ACCE;0.210;64479.890;-1.46525;6.31112;8.01579;3
LIGH;0.215;64479.896;47.0;3
ACCE;0.221;64479.901;-1.45567;6.25365;8.15944;3
MAGN;0.223;64479.905;1.47193;16.98907;9.50148;1
LIGH;0.229;64479.911;47.0;3
ACCE;0.230;64479.911;-1.43652;6.19619;8.25521;3
LIGH;0.235;64479.916;52.0;3
ACCE;0.242;64479.921;-1.57060;6.02381;7.83383;3
MAGN;0.243;64479.924;1.47193;16.98907;9.50148;1
LIGH;0.246;64479.927;52.0;3
ACCE;0.250;64479.930;-1.37906;5.97593;7.88171;3
LIGH;0.255;64479.936;52.0;3
ACCE;0.261;64479.940;-1.28329;5.88974;8.03494;3
MAGN;0.262;64479.943;0.15260;17.82588;10.14131;1
LIGH;0.265;64479.946;52.0;3
ACCE;0.270;64479.950;-1.25456;5.84185;7.92002;3
LIGH;0.275;64479.957;52.0;3
ACCE;0.281;64479.960;-1.36948;6.05254;7.81467;3
MAGN;0.282;64479.963;0.15260;17.82588;10.14131;1
LIGH;0.285;64479.966;52.0;3
ACCE;0.290;64479.971;-1.33118;6.06212;7.89129;3
LIGH;0.295;64479.976;59.0;3
ACCE;0.301;64479.980;-1.19710;6.04296;8.03494;3
MAGN;0.302;64479.983;0.15260;17.82588;10.14131;1
LIGH;0.305;64479.987;59.0;3
ACCE;0.310;64479.990;-1.16837;6.07170;8.01579;3
LIGH;0.315;64479.996;59.0;3
ACCE;0.321;64480.000;-1.11091;6.09085;8.25521;3
MAGN;0.323;64480.004;-0.55419;18.31240;10.22067;1
LIGH;0.327;64480.008;59.0;3
ACCE;0.330;64480.010;-1.18752;6.05254;8.08282;3
LIGH;0.335;64480.016;59.0;3
ACCE;0.341;64480.021;-1.20668;5.88974;8.01579;3
MAGN;0.342;64480.023;-0.55419;18.31240;10.22067;1
LIGH;0.345;64480.026;59.0;3
ACCE;0.352;64480.031;-0.54588;5.01825;8.28394;3
LIGH;0.359;64480.039;54.0;3
ACCE;0.369;64480.042;-0.36392;4.76925;8.29351;3
MAGN;0.369;64480.044;-0.55419;18.31240;10.22067;1
LIGH;0.369;64480.048;70.0;3
ACCE;0.370;64480.050;-0.26815;4.83629;8.80109;3
LIGH;0.378;64480.059;70.0;3
ACCE;0.381;64480.060;-0.35434;4.97036;9.05966;3
MAGN;0.382;64480.064;-2.16872;18.68137;10.26510;1
LIGH;0.386;64480.067;70.0;3
ACCE;0.391;64480.071;-0.64165;5.23851;8.41801;3
SOUN;0.395;30.99;0.00095;33.50
LIGH;0.400;64480.080;70.0;3
WIFI;0.400;64480.031;WAP139;20:17:FF:FF:F1:39;-57
WIFI;0.400;64480.031;WAP213;20:17:FF:FF:F2:13;-68
WIFI;0.400;64480.031;WAP141;20:17:FF:FF:F1:41;-53
WIFI;0.400;64480.031;WAP140;20:17:FF:FF:F1:40;-56
WIFI;0.400;64480.031;WAP106;20:17:FF:FF:F1:06;-60
WIFI;0.400;64480.031;WAP310;20:17:FF:FF:F3:10;-62
WIFI;0.400;64480.031;WAP112;20:17:FF:FF:F1:12;-50
WIFI;0.400;64480.031;WAP092;20:17:FF:FF:F0:92;-77
WIFI;0.400;64480.031;WAP297;20:17:FF:FF:F2:97;-77
WIFI;0.400;64480.031;WAP138;20:17:FF:FF:F1:38;-66
WIFI;0.400;64480.031;WAP093;20:17:FF:FF:F0:93;-66
WIFI;0.400;64480.031;WAP298;20:17:FF:FF:F2:98;-68
WIFI;0.400;64480.031;WAP319;20:17:FF:FF:F3:19;-73
WIFI;0.400;64480.031;WAP113;20:17:FF:FF:F1:13;-73
WIFI;0.400;64480.031;WAP317;20:17:FF:FF:F3:17;-73
WIFI;0.400;64480.031;WAP044;20:17:FF:FF:F0:44;-84
WIFI;0.400;64480.031;WAP109;20:17:FF:FF:F1:09;-88
WIFI;0.400;64480.031;WAP316;20:17:FF:FF:F3:16;-50
WIFI;0.400;64480.031;WAP313;20:17:FF:FF:F3:13;-86
WIFI;0.400;64480.031;WAP107;20:17:FF:FF:F1:07;-88
WIFI;0.400;64480.031;WAP022;20:17:FF:FF:F0:22;-83
WIFI;0.400;64480.031;WAP171;20:17:FF:FF:F1:71;-88
WIFI;0.400;64480.031;WAP235;20:17:FF:FF:F2:35;-89
WIFI;0.400;64480.031;WAP181;20:17:FF:FF:F1:81;-88
WIFI;0.400;64480.031;WAP078;20:17:FF:FF:F0:78;-85
WIFI;0.400;64480.031;WAP311;20:17:FF:FF:F3:11;-88
WIFI;0.400;64480.031;WAP153;20:17:FF:FF:F1:53;-89
WIFI;0.400;64480.031;WAP159;20:17:FF:FF:F1:59;-89
ACCE;0.424;64480.081;-0.52672;5.30555;8.27436;3
MAGN;0.425;64480.084;-2.16872;18.68137;10.26510;1
LIGH;0.427;64480.090;70.0;3
ACCE;0.427;64480.090;-0.24900;5.41090;8.15944;3
LIGH;0.428;64480.096;70.0;3
ACCE;0.429;64480.100;0.00958;5.89931;7.92960;3
MAGN;0.430;64480.104;-2.16872;18.68137;10.26510;1
LIGH;0.430;64480.107;93.0;3
ACCE;0.431;64480.110;-0.12450;6.16746;7.86256;3
LIGH;0.442;64480.118;93.0;3
ACCE;0.443;64480.120;-0.17238;6.28239;7.77637;3
MAGN;0.443;64480.123;-3.99290;19.10383;9.56540;1
LIGH;0.446;64480.128;93.0;3
ACCE;0.450;64480.130;-0.06704;6.15789;7.56568;3
LIGH;0.455;64480.136;93.0;3
ACCE;0.461;64480.140;0.26815;5.46836;7.68060;3
MAGN;0.462;64480.143;-3.99290;19.10383;9.56540;1
LIGH;0.465;64480.146;93.0;3
ACCE;0.470;64480.150;0.69911;5.06613;7.95833;3
LIGH;0.475;64480.156;93.0;3
ACCE;0.481;64480.161;1.15879;4.68306;8.12113;3
MAGN;0.482;64480.163;-3.99290;19.10383;9.56540;1
LIGH;0.485;64480.167;124.0;3
ACCE;0.490;64480.170;1.81959;4.29999;8.51378;3
LIGH;0.495;64480.177;124.0;3
ACCE;0.501;64480.181;2.03028;4.28083;9.05966;3
MAGN;0.502;64480.183;-6.49424;20.14379;9.71803;1
LIGH;0.505;64480.187;124.0;3
ACCE;0.510;64480.190;1.93451;4.43406;9.35654;3
LIGH;0.515;64480.196;124.0;3
ACCE;0.521;64480.200;1.68552;4.69264;9.47146;3
MAGN;0.522;64480.204;-6.49424;20.14379;9.71803;1
LIGH;0.525;64480.207;124.0;3
ACCE;0.530;64480.210;1.35991;4.97994;9.27993;3
LIGH;0.534;64480.216;124.0;3
ACCE;0.541;64480.220;0.93853;5.07571;8.78193;3
MAGN;0.542;64480.223;-6.49424;20.14379;9.71803;1
LIGH;0.545;64480.226;170.0;3
ACCE;0.550;64480.231;1.07260;5.09486;8.92558;3
LIGH;0.555;64480.236;170.0;3
ACCE;0.561;64480.240;1.10133;5.12359;8.16902;3
MAGN;0.562;64480.243;-7.99311;22.12597;9.76959;1
LIGH;0.565;64480.246;170.0;3
ACCE;0.570;64480.250;1.38864;5.13317;7.92960;3
LIGH;0.575;64480.256;170.0;3
ACCE;0.581;64480.260;1.81959;4.84586;7.52737;3
MAGN;0.582;64480.264;-7.99311;22.12597;9.76959;1
LIGH;0.585;64480.267;170.0;3
ACCE;0.590;64480.270;2.13563;4.53941;7.79552;3
LIGH;0.595;64480.276;170.0;3
ACCE;0.601;64480.280;2.38462;4.29999;8.50420;3
MAGN;0.602;64480.283;-7.99311;22.12597;9.76959;1
LIGH;0.605;64480.286;211.0;3
ACCE;0.610;64480.290;2.50912;4.15633;9.15543;3
LIGH;0.615;64480.296;211.0;3
ACCE;0.621;64480.300;2.65278;3.49553;9.97903;3
MAGN;0.622;64480.303;-9.98833;25.68008;9.50031;1
LIGH;0.625;64480.306;211.0;3
ACCE;0.630;64480.310;2.69108;2.91135;9.85453;3
LIGH;0.635;64480.316;211.0;3
ACCE;0.641;64480.320;2.80600;2.46124;9.66300;3
MAGN;0.642;64480.323;-9.98833;25.68008;9.50031;1
LIGH;0.645;64480.326;211.0;3
ACCE;0.650;64480.330;2.65278;1.91536;9.60554;3
LIGH;0.655;64480.336;211.0;3
ACCE;0.661;64480.340;3.07416;1.63763;9.37569;3
MAGN;0.662;64480.343;-9.98833;25.68008;9.50031;1
LIGH;0.665;64480.346;172.0;3
ACCE;0.670;64480.350;3.09331;2.20267;9.19373;3
LIGH;0.676;64480.357;272.0;3
ACCE;0.681;64480.360;2.87304;2.87304;9.25119;3
MAGN;0.682;64480.363;-12.40955;29.18997;10.05462;1
LIGH;0.685;64480.366;272.0;3
ACCE;0.690;64480.370;3.09331;2.98796;9.16500;3
LIGH;0.695;64480.376;272.0;3
ACCE;0.702;64480.380;3.55300;3.22738;8.82024;3
MAGN;0.703;64480.384;-12.40955;29.18997;10.05462;1
LIGH;0.705;64480.387;272.0;3
ACCE;0.710;64480.390;3.65834;3.16035;9.10754;3
LIGH;0.715;64480.396;272.0;3
ACCE;0.721;64480.400;3.75411;2.91135;9.39485;3
MAGN;0.722;64480.403;-12.40955;29.18997;10.05462;1
LIGH;0.725;64480.407;272.0;3
ACCE;0.730;64480.410;4.14676;3.04542;9.59596;3
LIGH;0.735;64480.416;296.0;3
ACCE;0.741;64480.421;4.24253;3.45723;9.71088;3
MAGN;0.742;64480.423;-15.57466;31.82758;10.79275;1
LIGH;0.745;64480.426;296.0;3
ACCE;0.750;64480.430;4.27126;3.79242;9.49062;3
LIGH;0.755;64480.436;296.0;3
ACCE;0.761;64480.441;4.78840;3.09331;9.28950;3
MAGN;0.762;64480.443;-15.57466;31.82758;10.79275;1
LIGH;0.765;64480.447;296.0;3
ACCE;0.770;64480.450;4.84586;2.43251;8.76278;3
LIGH;0.775;64480.456;296.0;3
ACCE;0.781;64480.461;4.62560;2.65278;8.49463;3
MAGN;0.783;64480.463;-15.57466;31.82758;10.79275;1
GNSS;0.787;1491381938.000;39.994005;-0.073752;131.000;0.000;4.0;0.0;21;11
ACCE;0.792;64480.471;4.48195;2.64320;7.96790;3
LIGH;0.796;64480.476;276.0;3
GNSS;0.797;1491381938.000;39.994005;-0.073752;131.000;0.000;4.0;0.0;21;11
ACCE;0.802;64480.481;4.45322;2.27928;7.50822;3
LIGH;0.803;64480.484;322.0;3
MAGN;0.803;64480.485;-20.40003;31.73735;13.25528;1
LIGH;0.807;64480.488;322.0;3
ACCE;0.810;64480.490;4.51068;2.42293;7.62314;3
LIGH;0.815;64480.497;322.0;3
ACCE;0.821;64480.500;4.77883;2.38462;7.77637;3
MAGN;0.822;64480.503;-20.40003;31.73735;13.25528;1
LIGH;0.826;64480.507;322.0;3
ACCE;0.830;64480.510;5.22894;2.12605;7.64229;3
LIGH;0.836;64480.517;322.0;3
SOUN;0.836;29.51;0.00090;33.07
ACCE;0.841;64480.521;6.21535;1.40779;7.31668;3
MAGN;0.842;64480.523;-20.40003;31.73735;13.25528;1
LIGH;0.845;64480.527;322.0;3
ACCE;0.850;64480.530;6.76123;1.28329;6.80911;3
LIGH;0.855;64480.536;326.0;3
ACCE;0.861;64480.541;7.24007;1.54187;6.54096;3
MAGN;0.862;64480.543;-27.98605;29.45621;20.72175;1
LIGH;0.865;64480.547;326.0;3
ACCE;0.870;64480.550;7.79552;2.27928;6.11000;3
LIGH;0.875;64480.556;326.0;3
ACCE;0.881;64480.561;9.21289;4.18506;4.78840;3
MAGN;0.882;64480.563;-27.98605;29.45621;20.72175;1
LIGH;0.888;64480.567;326.0;3
ACCE;0.890;64480.571;9.19373;4.81713;3.89776;3
LIGH;0.895;64480.576;326.0;3
ACCE;0.901;64480.580;9.07881;4.97994;3.30400;3
MAGN;0.902;64480.583;-27.98605;29.45621;20.72175;1
LIGH;0.908;64480.587;326.0;3
ACCE;0.910;64480.590;8.79151;4.97036;2.96881;3
LIGH;0.915;64480.596;275.0;3
ACCE;0.921;64480.601;8.18817;4.83629;2.58574;3
MAGN;0.922;64480.603;-33.49563;23.58274;32.97263;1
LIGH;0.928;64480.606;275.0;3
ACCE;0.930;64480.610;8.08282;4.84586;2.35589;3
LIGH;0.935;64480.616;275.0;3
ACCE;0.941;64480.620;7.91044;4.85544;2.25055;3
MAGN;0.942;64480.623;-33.49563;23.58274;32.97263;1
LIGH;0.946;64480.627;275.0;3
ACCE;0.950;64480.630;7.62314;5.15232;1.81002;3
LIGH;0.955;64480.636;275.0;3
ACCE;0.961;64480.640;7.87214;6.41646;1.07260;3
MAGN;0.962;64480.643;-33.49563;23.58274;32.97263;1
LIGH;0.968;64480.646;275.0;3
ACCE;0.970;64480.650;7.77637;6.87615;0.70868;3
LIGH;0.975;64480.656;145.0;3
ACCE;0.981;64480.660;7.32626;7.01022;0.50757;3
MAGN;0.982;64480.663;-33.07449;16.44915;45.00584;1
LIGH;0.987;64480.667;145.0;3
ACCE;0.990;64480.670;6.71334;7.25922;0.38307;3
LIGH;0.995;64480.676;145.0;3
ACCE;1.001;64480.680;5.89931;7.48906;-0.60334;3
MAGN;1.002;64480.683;-33.07449;16.44915;45.00584;1
LIGH;1.005;64480.687;145.0;3
ACCE;1.010;64480.690;5.41090;7.86256;-0.94810;3
LIGH;1.015;64480.696;145.0;3
ACCE;1.021;64480.700;5.09486;8.14986;-0.51715;3
MAGN;1.022;64480.703;-33.07449;16.44915;45.00584;1
LIGH;1.029;64480.710;145.0;3
ACCE;1.030;64480.710;4.71179;8.12113;-0.64165;3
LIGH;1.035;64480.717;153.0;3
ACCE;1.042;64480.721;3.28484;8.25521;-1.67594;3
MAGN;1.044;64480.723;-26.18904;9.85487;54.94169;1
LIGH;1.048;64480.730;83.0;3
ACCE;1.050;64480.730;2.45166;8.57124;-1.92494;3
LIGH;1.056;64480.738;83.0;3
ACCE;1.061;64480.741;1.66636;8.59997;-2.28886;3
MAGN;1.062;64480.743;-26.18904;9.85487;54.94169;1
LIGH;1.065;64480.746;83.0;3
ACCE;1.070;64480.750;0.37350;8.84897;-3.04542;3
LIGH;1.075;64480.756;83.0;3
ACCE;1.081;64480.760;-0.02873;9.14585;-2.84431;3
MAGN;1.082;64480.763;-26.18904;9.85487;54.94169;1
LIGH;1.088;64480.767;83.0;3
ACCE;1.090;64480.770;-0.13408;9.20331;-2.89220;3
LIGH;1.095;64480.777;83.0;3
ACCE;1.101;64480.780;-0.30646;9.13627;-3.10289;3
MAGN;1.102;64480.783;-13.59547;3.01299;57.82855;0
LIGH;1.105;64480.786;68.0;3
ACCE;1.110;64480.790;-0.94810;8.76278;-3.20823;3
LIGH;1.115;64480.796;68.0;3
ACCE;1.121;64480.800;-1.33118;8.39886;-3.51469;3
MAGN;1.122;64480.803;-13.59547;3.01299;57.82855;0
LIGH;1.125;64480.806;68.0;3
ACCE;1.130;64480.810;-1.92494;8.22648;-4.09887;3
LIGH;1.135;64480.816;68.0;3
ACCE;1.141;64480.820;-1.98240;8.04452;-4.29041;3
MAGN;1.142;64480.823;-13.59547;3.01299;57.82855;0
LIGH;1.145;64480.827;68.0;3
ACCE;1.150;64480.830;-2.40378;7.75721;-3.99353;3
LIGH;1.155;64480.836;68.0;3
ACCE;1.161;64480.840;-2.98796;7.32626;-4.32872;3
MAGN;1.162;64480.843;4.11384;0.73140;54.39780;0
LIGH;1.165;64480.846;58.0;3
ACCE;1.170;64480.850;-3.22738;6.79953;-4.51068;3
LIGH;1.175;64480.856;58.0;3
ACCE;1.181;64480.860;-3.52426;6.42604;-3.66792;3
MAGN;1.182;64480.863;4.11384;0.73140;54.39780;0
LIGH;1.185;64480.866;58.0;3
ACCE;1.190;64480.870;-3.94564;6.22492;-3.97437;3
LIGH;1.195;64480.876;58.0;3
ACCE;1.201;64480.881;-4.39575;5.81312;-4.21380;3
MAGN;1.202;64480.883;4.11384;0.73140;54.39780;0
LIGH;1.205;64480.886;58.0;3
ACCE;1.210;64480.890;-4.60644;5.50666;-3.99353;3
LIGH;1.215;64480.896;58.0;3
ACCE;1.221;64480.900;-4.47237;4.53941;-3.41892;3
MAGN;1.222;64480.903;21.12395;5.14180;51.14840;0
LIGH;1.225;64480.906;54.0;3
ACCE;1.230;64480.910;-4.42448;3.73495;-3.37104;3
LIGH;1.235;64480.916;54.0;3
ACCE;1.241;64480.920;-4.40533;2.99754;-3.52426;3
MAGN;1.242;64480.923;21.12395;5.14180;51.14840;0
LIGH;1.247;64480.926;54.0;3
ACCE;1.250;64480.930;-4.22337;2.83473;-4.47237;3
LIGH;1.255;64480.936;54.0;3
ACCE;1.261;64480.940;-4.97994;3.27527;-8.14029;3
MAGN;1.262;64480.943;21.12395;5.14180;51.14840;0
LIGH;1.265;64480.946;54.0;3
ACCE;1.270;64480.950;-5.87058;3.40934;-9.86411;3
LIGH;1.275;64480.956;54.0;3
ACCE;1.281;64480.961;-6.33985;3.88818;-10.08438;3
MAGN;1.282;64480.963;30.96926;13.53857;49.08921;0
LIGH;1.288;64480.966;44.0;3
ACCE;1.290;64480.970;-6.29196;4.02226;-9.67257;3
LIGH;1.295;64480.976;44.0;3
ACCE;1.301;64480.980;-5.07571;2.03028;-9.01178;3
MAGN;1.302;64480.983;30.96926;13.53857;49.08921;0
LIGH;1.308;64480.987;44.0;3
ACCE;1.310;64480.990;-4.36702;0.93853;-8.55209;3
LIGH;1.315;64480.996;44.0;3
ACCE;1.321;64481.000;-3.67749;0.35434;-7.98706;3
MAGN;1.322;64481.003;30.96926;13.53857;49.08921;0
LIGH;1.325;64481.006;44.0;3
ACCE;1.330;64481.010;-2.86347;0.52672;-7.57525;3
LIGH;1.335;64481.016;44.0;3
ACCE;1.341;64481.020;-0.57461;0.98641;-9.05966;3
MAGN;1.342;64481.023;32.77964;20.19180;43.79366;0
LIGH;1.346;64481.027;32.0;3
ACCE;1.350;64481.030;-0.03831;1.18752;-10.63026;3
LIGH;1.355;64481.036;32.0;3
ACCE;1.361;64481.041;0.16281;1.45567;-11.44428;3
MAGN;1.362;64481.043;32.77964;20.19180;43.79366;0
LIGH;1.365;64481.047;32.0;3
ACCE;1.370;64481.050;0.29688;1.86748;-11.74117;3
LIGH;1.375;64481.056;32.0;3
ACCE;1.381;64481.060;1.44610;0.92895;-12.04762;3
MAGN;1.382;64481.063;32.77964;20.19180;43.79366;0
LIGH;1.385;64481.066;32.0;3
SOUN;1.388;86.31;0.00263;42.39
ACCE;1.390;64481.070;2.10690;0.32561;-11.92312;3
LIGH;1.395;64481.076;32.0;3
ACCE;1.401;64481.080;2.91135;0.43096;-11.11867;3
MAGN;1.402;64481.083;24.91825;25.28799;42.26906;0
LIGH;1.405;64481.087;36.0;3
ACCE;1.410;64481.090;3.76368;0.59376;-10.53449;3
LIGH;1.415;64481.096;25.0;3
ACCE;1.421;64481.100;4.37660;0.06704;-10.46745;3
MAGN;1.422;64481.103;24.91825;25.28799;42.26906;0
LIGH;1.425;64481.106;25.0;3
ACCE;1.430;64481.110;5.08528;0.73741;-10.18015;3
LIGH;1.435;64481.116;25.0;3
ACCE;1.441;64481.120;6.02381;1.31202;-10.23761;3
MAGN;1.442;64481.123;24.91825;25.28799;42.26906;0
LIGH;1.445;64481.126;25.0;3
ACCE;1.450;64481.130;6.35900;1.43652;-11.14740;3
LIGH;1.455;64481.136;25.0;3
ACCE;1.461;64481.140;5.83228;1.85790;-12.39239;3
MAGN;1.462;64481.143;7.00058;24.74145;37.16995;0
LIGH;1.468;64481.147;25.0;3
ACCE;1.470;64481.150;5.74608;1.92494;-13.13938;3
LIGH;1.475;64481.156;20.0;3
ACCE;1.481;64481.160;6.09085;1.63763;-12.87123;3
MAGN;1.482;64481.163;7.00058;24.74145;37.16995;0
LIGH;1.485;64481.166;20.0;3
ACCE;1.490;64481.170;7.09641;1.93451;-11.55921;3
LIGH;1.495;64481.176;20.0;3
ACCE;1.501;64481.180;7.22091;2.22182;-11.07079;3
MAGN;1.502;64481.183;7.00058;24.74145;37.16995;0
LIGH;1.505;64481.187;20.0;3
ACCE;1.510;64481.190;7.33583;2.48997;-11.05163;3
LIGH;1.515;64481.197;20.0;3
ACCE;1.521;64481.200;7.08684;2.76770;-11.21444;3
MAGN;1.522;64481.203;-10.84912;22.94983;30.48845;0
LIGH;1.525;64481.206;20.0;3
ACCE;1.530;64481.210;6.98149;3.10289;-10.40999;3
LIGH;1.535;64481.216;15.0;3
ACCE;1.541;64481.220;7.46033;3.26569;-9.53850;3
MAGN;1.542;64481.223;-10.84912;22.94983;30.48845;0
LIGH;1.545;64481.226;15.0;3
ACCE;1.550;64481.230;7.81467;3.17950;-8.70532;3
LIGH;1.555;64481.236;15.0;3
ACCE;1.561;64481.240;7.72848;2.94966;-6.95276;3
MAGN;1.562;64481.243;-10.84912;22.94983;30.48845;0
LIGH;1.565;64481.246;15.0;3
ACCE;1.570;64481.250;7.49864;2.90177;-5.43005;3
LIGH;1.575;64481.256;15.0;3
ACCE;1.581;64481.260;7.76679;3.13162;-4.39575;3
MAGN;1.582;64481.263;-24.01352;19.18258;20.16747;0
LIGH;1.585;64481.266;15.0;3
ACCE;1.590;64481.270;8.19775;3.83072;-4.13718;3
LIGH;1.595;64481.276;9.0;3
ACCE;1.601;64481.281;9.11712;4.41491;-3.64876;3
MAGN;1.602;64481.283;-24.01352;19.18258;20.16747;0
LIGH;1.605;64481.287;9.0;3
ACCE;1.610;64481.290;9.39485;4.17549;-4.12760;3
LIGH;1.615;64481.296;9.0;3
ACCE;1.621;64481.300;9.24162;3.62961;-4.69264;3
MAGN;1.622;64481.303;-24.01352;19.18258;20.16747;0
LIGH;1.625;64481.306;9.0;3
ACCE;1.630;64481.310;9.07881;3.69665;-4.42448;3
LIGH;1.635;64481.316;9.0;3
ACCE;1.641;64481.320;8.68616;4.81713;-2.59531;3
MAGN;1.642;64481.323;-30.53218;13.80156;10.42941;0
LIGH;1.645;64481.327;9.0;3
ACCE;1.650;64481.330;8.56167;4.60644;-2.38462;3
LIGH;1.655;64481.336;7.0;3
ACCE;1.661;64481.340;8.35098;4.51068;-2.01113;3
MAGN;1.662;64481.343;-30.53218;13.80156;10.42941;0
LIGH;1.665;64481.346;7.0;3
ACCE;1.670;64481.350;7.99663;4.72137;-1.59933;3
LIGH;1.675;64481.356;7.0;3
ACCE;1.681;64481.360;7.47949;5.14275;-0.61292;3
MAGN;1.682;64481.363;-30.53218;13.80156;10.42941;0
LIGH;1.685;64481.366;7.0;3
ACCE;1.690;64481.370;7.55610;5.17148;-0.24900;3
LIGH;1.695;64481.376;7.0;3
ACCE;1.701;64481.380;7.72848;5.33428;0.36392;3
MAGN;1.702;64481.383;-31.32623;4.29833;-1.21175;0
LIGH;1.705;64481.387;7.0;3
ACCE;1.710;64481.390;7.78594;5.64074;1.02472;3
LIGH;1.715;64481.396;5.0;3
ACCE;1.721;64481.400;7.34541;5.54497;2.79643;3
MAGN;1.722;64481.403;-31.32623;4.29833;-1.21175;0
LIGH;1.725;64481.406;10.0;3
ACCE;1.730;64481.410;7.12514;4.97036;3.14119;3
LIGH;1.735;64481.416;10.0;3
ACCE;1.741;64481.420;6.73250;4.19464;3.11246;3
MAGN;1.742;64481.423;-31.32623;4.29833;-1.21175;0
LIGH;1.745;64481.427;10.0;3
ACCE;1.750;64481.430;6.17704;3.46680;2.87304;3
LIGH;1.755;64481.436;10.0;3
ACCE;1.761;64481.441;4.66391;3.52426;3.46680;3
MAGN;1.762;64481.443;-27.72916;-1.35713;-11.78541;0
LIGH;1.765;64481.447;10.0;3
ACCE;1.770;64481.450;3.93607;4.30956;4.25210;3
LIGH;1.775;64481.456;10.0;3
ACCE;1.781;64481.460;3.18908;4.91290;4.95121;3
MAGN;1.782;64481.463;-27.72916;-1.35713;-11.78541;0
LIGH;1.787;64481.468;29.0;3
GNSS;1.790;1491381939.000;39.994006;-0.073751;131.000;0.000;4.0;0.0;21;11
ACCE;1.798;64481.470;2.61447;5.24809;5.38217;3
GNSS;1.800;1491381939.000;39.994006;-0.073751;131.000;0.000;4.0;0.0;21;11
LIGH;1.802;64481.482;29.0;3
ACCE;1.803;64481.481;1.92494;6.04296;6.89530;3
MAGN;1.804;64481.484;-27.72916;-1.35713;-11.78541;0
LIGH;1.806;64481.488;29.0;3
ACCE;1.810;64481.490;1.88663;6.26323;7.04853;3
LIGH;1.815;64481.496;29.0;3
ACCE;1.821;64481.500;2.01113;6.22492;6.97192;3
MAGN;1.822;64481.503;-20.65940;-3.60614;-20.60631;0
LIGH;1.825;64481.507;29.0;3
SOUN;1.828;40.19;0.00123;35.75
ACCE;1.830;64481.510;2.61447;6.00466;6.35900;3
LIGH;1.835;64481.516;29.0;3
ACCE;1.841;64481.520;2.96881;6.09085;6.48350;3
MAGN;1.842;64481.523;-20.65940;-3.60614;-20.60631;0
LIGH;1.845;64481.527;75.0;3
ACCE;1.850;64481.530;2.78685;5.98550;5.96635;3
LIGH;1.857;64481.537;75.0;3
ACCE;1.861;64481.540;2.40378;5.69820;5.37259;3
MAGN;1.862;64481.543;-20.65940;-3.60614;-20.60631;0
LIGH;1.865;64481.547;75.0;3
ACCE;1.870;64481.550;2.20267;4.95121;5.54497;3
LIGH;1.877;64481.557;75.0;3
ACCE;1.881;64481.560;2.25055;4.37660;5.97593;3
MAGN;1.882;64481.563;-14.20931;-3.01512;-27.78895;0
LIGH;1.885;64481.567;75.0;3
ACCE;1.890;64481.570;2.15478;4.05099;6.64630;3
LIGH;1.897;64481.577;75.0;3
ACCE;1.901;64481.581;1.79086;3.86903;7.46991;3
MAGN;1.902;64481.583;-14.20931;-3.01512;-27.78895;0
LIGH;1.905;64481.587;125.0;3
ACCE;1.910;64481.590;0.64165;3.47638;8.53294;3
LIGH;1.916;64481.597;125.0;3
ACCE;1.921;64481.600;0.22984;3.45723;8.76278;3
MAGN;1.922;64481.603;-14.20931;-3.01512;-27.78895;0
LIGH;1.925;64481.607;125.0;3
ACCE;1.930;64481.610;0.21069;3.24654;8.55209;3
LIGH;1.938;64481.617;125.0;3
ACCE;1.941;64481.620;0.71826;2.29843;8.60955;3
MAGN;1.942;64481.623;-9.46483;1.98342;-32.64087;0
LIGH;1.946;64481.627;125.0;3
ACCE;1.950;64481.630;1.02472;1.23541;8.52336;3
LIGH;1.958;64481.637;125.0;3
ACCE;1.961;64481.640;1.12049;0.43096;8.40844;3
MAGN;1.962;64481.643;-9.46483;1.98342;-32.64087;0
LIGH;1.965;64481.646;166.0;3
ACCE;1.970;64481.650;1.30245;0.23942;8.32224;3
LIGH;1.975;64481.656;166.0;3
ACCE;1.981;64481.660;1.93451;0.43096;8.98304;3
MAGN;1.982;64481.663;-9.46483;1.98342;-32.64087;0
LIGH;1.985;64481.666;166.0;3
ACCE;1.990;64481.670;2.42293;0.66080;8.99262;3
LIGH;1.995;64481.676;166.0;3
ACCE;2.001;64481.680;2.77727;1.07260;9.25119;3
MAGN;2.002;64481.683;-8.23816;6.23126;-34.78541;0
LIGH;2.005;64481.687;166.0;3
ACCE;2.010;64481.690;2.72939;0.93853;9.49062;3
LIGH;2.015;64481.696;166.0;3
ACCE;2.022;64481.700;2.75812;-0.16281;8.53294;3
MAGN;2.023;64481.703;-8.23816;6.23126;-34.78541;0
LIGH;2.042;64481.707;190.0;3
ACCE;2.042;64481.710;3.14119;-1.14922;8.48505;3
LIGH;2.043;64481.717;190.0;3
ACCE;2.043;64481.721;3.56257;-1.82917;8.86812;3
MAGN;2.044;64481.725;-8.23816;6.23126;-34.78541;0
LIGH;2.051;64481.728;190.0;3
ACCE;2.052;64481.730;3.72538;-2.14520;9.18416;3
LIGH;2.058;64481.738;190.0;3
ACCE;2.062;64481.741;3.67749;-2.36547;9.05966;3
MAGN;2.063;64481.744;-9.99371;10.73209;-35.01197;0
LIGH;2.065;64481.747;190.0;3
ACCE;2.070;64481.750;3.85945;-2.17394;9.11712;3
LIGH;2.079;64481.760;190.0;3
ACCE;2.081;64481.760;4.04141;-1.85790;9.14585;3
MAGN;2.082;64481.763;-9.99371;10.73209;-35.01197;0
LIGH;2.085;64481.767;191.0;3
ACCE;2.092;64481.772;4.11803;-1.63763;8.37013;3
LIGH;2.098;64481.780;194.0;3
ACCE;2.101;64481.781;3.92649;-1.74298;8.61913;3
MAGN;2.102;64481.783;-9.99371;10.73209;-35.01197;0
LIGH;2.105;64481.786;194.0;3
ACCE;2.110;64481.790;3.76368;-1.98240;8.42759;3
LIGH;2.115;64481.796;194.0;3
ACCE;2.122;64481.801;3.77326;-2.28886;8.30309;3
MAGN;2.123;64481.803;-14.02517;14.00475;-33.05635;0
LIGH;2.126;64481.808;194.0;3
ACCE;2.130;64481.810;3.74453;-2.42293;8.42759;3
LIGH;2.135;64481.816;194.0;3
ACCE;2.144;64481.823;3.73495;-2.57616;7.73806;3
MAGN;2.145;64481.826;-14.02517;14.00475;-33.05635;0
LIGH;2.147;64481.829;195.0;3
ACCE;2.150;64481.830;4.32872;-2.67193;6.98149;3
LIGH;2.156;64481.836;170.0;3
ACCE;2.161;64481.840;5.09486;-2.55701;7.28795;3
MAGN;2.162;64481.843;-14.02517;14.00475;-33.05635;0
LIGH;2.168;64481.850;170.0;3
ACCE;2.170;64481.850;5.70778;-2.83473;7.08684;3
LIGH;2.177;64481.859;170.0;3
ACCE;2.181;64481.860;6.32069;-4.06057;6.65588;3
MAGN;2.182;64481.863;-19.47161;16.42428;-28.45685;0
LIGH;2.185;64481.867;170.0;3
ACCE;2.191;64481.870;6.53138;-4.47237;6.12916;3
LIGH;2.195;64481.876;170.0;3
ACCE;2.201;64481.880;7.10599;-4.76925;5.60243;3
MAGN;2.202;64481.883;-19.47161;16.42428;-28.45685;0
LIGH;2.207;64481.886;170.0;3
ACCE;2.210;64481.890;8.50420;-4.35745;6.40688;3
LIGH;2.215;64481.896;132.0;3
ACCE;2.222;64481.900;8.64786;-4.26168;6.79953;3
MAGN;2.224;64481.903;-19.47161;16.42428;-28.45685;0
LIGH;2.228;64481.908;132.0;3
ACCE;2.230;64481.910;8.55209;-4.44364;6.78996;3
LIGH;2.235;64481.916;132.0;3
ACCE;2.242;64481.921;8.17859;-4.42448;6.93361;3
MAGN;2.244;64481.924;-24.43295;16.07819;-22.34960;0
LIGH;2.249;64481.931;132.0;3
ACCE;2.250;64481.930;7.84340;-4.21380;5.95677;3
LIGH;2.256;64481.936;132.0;3
ACCE;2.261;64481.940;7.98706;-4.40533;6.01423;3
MAGN;2.262;64481.943;-24.43295;16.07819;-22.34960;0
LIGH;2.268;64481.950;132.0;3
ACCE;2.270;64481.950;8.92558;-4.36702;6.04296;3
LIGH;2.275;64481.957;98.0;3
ACCE;2.281;64481.961;9.78750;-3.85945;5.09486;3
MAGN;2.282;64481.963;-24.43295;16.07819;-22.34960;0
LIGH;2.285;64481.967;98.0;3
ACCE;2.292;64481.973;10.02692;-3.92649;4.83629;3
LIGH;2.295;64481.977;98.0;3
ACCE;2.301;64481.981;10.24718;-3.84988;5.26724;3
MAGN;2.302;64481.983;-28.60604;14.09297;-16.50921;0
LIGH;2.307;64481.989;98.0;3
ACCE;2.310;64481.990;10.49618;-4.05099;5.45878;3
LIGH;2.315;64481.996;98.0;3
ACCE;2.321;64482.000;10.68772;-4.75010;5.52582;3
MAGN;2.330;64482.003;-28.60604;14.09297;-16.50921;0
LIGH;2.331;64482.008;98.0;3
ACCE;2.332;64482.010;10.72602;-4.78840;5.45878;3
LIGH;2.335;64482.017;77.0;3
ACCE;2.342;64482.021;10.78348;-4.75967;5.40132;3
MAGN;2.342;64482.023;-28.60604;14.09297;-16.50921;0
LIGH;2.345;64482.027;77.0;3
ACCE;2.350;64482.030;11.04206;-4.69264;5.18105;3
LIGH;2.355;64482.036;77.0;3
ACCE;2.361;64482.041;11.99974;-4.25210;4.90333;3
MAGN;2.362;64482.044;-31.52899;10.43353;-12.38956;0
LIGH;2.368;64482.050;77.0;3
ACCE;2.370;64482.051;12.30620;-3.73495;4.75967;3
LIGH;2.375;64482.056;77.0;3
SOUN;2.379;49.87;0.00152;37.63
ACCE;2.382;64482.060;12.30620;-3.20823;4.76925;3
MAGN;2.382;64482.063;-31.52899;10.43353;-12.38956;0
LIGH;2.388;64482.070;77.0;3
ACCE;2.390;64482.071;12.34450;-2.82516;4.46279;3
LIGH;2.395;64482.076;78.0;3
ACCE;2.401;64482.080;12.33493;-2.36547;4.26168;3
MAGN;2.403;64482.083;-31.52899;10.43353;-12.38956;0
LIGH;2.408;64482.087;74.0;3
ACCE;2.410;64482.090;12.38281;-2.10690;4.27126;3
LIGH;2.415;64482.096;74.0;3
ACCE;2.421;64482.100;12.38281;-1.72383;4.35745;3
MAGN;2.422;64482.103;-33.62091;3.69268;-8.99300;0
LIGH;2.425;64482.106;74.0;3
ACCE;2.430;64482.110;12.38281;-1.24498;4.18506;3
LIGH;2.435;64482.116;74.0;3
ACCE;2.441;64482.120;12.24874;-0.53630;3.88818;3
MAGN;2.442;64482.123;-33.62091;3.69268;-8.99300;0
LIGH;2.445;64482.126;74.0;3
ACCE;2.450;64482.130;12.10508;-0.45969;3.78284;3
LIGH;2.455;64482.136;74.0;3
ACCE;2.461;64482.140;11.85609;-0.45969;3.82115;3
MAGN;2.462;64482.143;-33.62091;3.69268;-8.99300;0
LIGH;2.465;64482.147;75.0;3
ACCE;2.470;64482.150;11.55921;-0.39265;3.74453;3
LIGH;2.475;64482.156;75.0;3
ACCE;2.481;64482.160;10.94629;-0.23942;3.74453;3
MAGN;2.483;64482.163;-32.91423;-6.05908;-6.03663;0
LIGH;2.489;64482.171;75.0;3
ACCE;2.490;64482.170;10.36211;0.07661;3.56257;3
LIGH;2.495;64482.176;75.0;3
ACCE;2.501;64482.180;9.64384;0.61292;3.55300;3
MAGN;2.502;64482.183;-32.91423;-6.05908;-6.03663;0
LIGH;2.505;64482.186;75.0;3
ACCE;2.510;64482.190;9.25119;1.35033;3.58173;3
LIGH;2.515;64482.196;75.0;3
ACCE;2.521;64482.200;8.94474;2.55701;3.26569;3
MAGN;2.522;64482.203;-32.91423;-6.05908;-6.03663;0
LIGH;2.525;64482.206;77.0;3
ACCE;2.530;64482.210;8.82982;2.94966;3.21781;3
LIGH;2.535;64482.216;77.0;3
ACCE;2.541;64482.221;8.66701;3.30400;3.29442;3
MAGN;2.542;64482.223;-27.71486;-16.65086;-3.47854;0
LIGH;2.545;64482.226;77.0;3
ACCE;2.550;64482.230;8.43717;3.72538;3.30400;3
LIGH;2.555;64482.236;77.0;3
ACCE;2.561;64482.240;8.15944;4.55856;3.50511;3
MAGN;2.562;64482.243;-27.71486;-16.65086;-3.47854;0
LIGH;2.565;64482.246;77.0;3
ACCE;2.570;64482.250;7.80510;4.79798;3.18908;3
LIGH;2.575;64482.256;77.0;3
ACCE;2.581;64482.260;7.42203;4.98952;3.16035;3
MAGN;2.582;64482.263;-27.71486;-16.65086;-3.47854;0
LIGH;2.585;64482.267;76.0;3
ACCE;2.590;64482.270;6.37815;5.41090;3.20823;3
LIGH;2.595;64482.276;76.0;3
ACCE;2.601;64482.281;5.51624;5.56412;3.16992;3
MAGN;2.602;64482.283;-17.35578;-26.35379;-1.79619;1
LIGH;2.608;64482.287;76.0;3
ACCE;2.610;64482.290;4.71179;5.80354;2.92093;3
LIGH;2.615;64482.296;76.0;3
ACCE;2.621;64482.300;4.01268;6.10043;2.86347;3
MAGN;2.622;64482.303;-17.35578;-26.35379;-1.79619;1
LIGH;2.625;64482.306;76.0;3
ACCE;2.630;64482.310;2.68151;6.78038;3.33273;3
LIGH;2.635;64482.316;76.0;3
ACCE;2.641;64482.320;2.48997;6.92403;3.73495;3
MAGN;2.642;64482.323;-17.35578;-26.35379;-1.79619;1
LIGH;2.645;64482.326;74.0;3
ACCE;2.650;64482.330;2.08774;6.92403;3.68707;3
LIGH;2.655;64482.336;74.0;3
ACCE;2.661;64482.340;1.49398;6.78038;3.75411;3
MAGN;2.662;64482.343;-1.81228;-31.32821;0.68857;1
LIGH;2.665;64482.346;74.0;3
ACCE;2.672;64482.350;0.31603;6.32069;4.21380;3
LIGH;2.675;64482.357;74.0;3
ACCE;2.681;64482.360;-0.28730;6.26323;4.49152;3
MAGN;2.682;64482.363;-1.81228;-31.32821;0.68857;1
LIGH;2.688;64482.370;74.0;3
ACCE;2.690;64482.370;-0.98641;6.16746;4.04141;3
LIGH;2.695;64482.376;74.0;3
ACCE;2.701;64482.381;-2.01113;5.72693;2.51870;3
MAGN;2.702;64482.383;-1.81228;-31.32821;0.68857;1
LIGH;2.705;64482.387;69.0;3
ACCE;2.710;64482.390;-2.59531;5.71735;1.64721;3
LIGH;2.715;64482.396;69.0;3
ACCE;2.721;64482.400;-3.19865;6.15789;1.34075;3
MAGN;2.722;64482.403;15.70910;-30.65662;2.23684;1
LIGH;2.725;64482.406;69.0;3
ACCE;2.730;64482.410;-3.76368;6.83784;0.93853;3
LIGH;2.735;64482.416;69.0;3
ACCE;2.741;64482.420;-4.34787;7.67102;0.06704;3
MAGN;2.742;64482.423;15.70910;-30.65662;2.23684;1
LIGH;2.748;64482.430;69.0;3
ACCE;2.750;64482.430;-4.79798;7.61356;-0.26815;3
LIGH;2.755;64482.436;69.0;3
ACCE;2.761;64482.440;-5.12359;7.42203;-0.26815;3
MAGN;2.762;64482.443;15.70910;-30.65662;2.23684;1
LIGH;2.765;64482.446;70.0;3
ACCE;2.770;64482.450;-5.24809;7.03895;0.33519;3
LIGH;2.775;64482.456;63.0;3
ACCE;2.781;64482.460;-5.26724;5.53539;0.94810;3
MAGN;2.782;64482.463;29.87444;-24.47972;4.16702;1
LIGH;2.788;64482.468;63.0;3
ACCE;2.794;64482.471;-4.98952;4.96079;1.01514;3
GNSS;2.795;1491381940.000;39.993997;-0.073753;130.000;0.000;5.0;0.0;21;14
LIGH;2.798;64482.477;63.0;3
GNSS;2.799;1491381940.000;39.993997;-0.073753;130.000;0.000;5.0;0.0;21;14
ACCE;2.801;64482.481;-5.05655;4.70221;0.44053;3
MAGN;2.802;64482.483;29.87444;-24.47972;4.16702;1
LIGH;2.805;64482.487;63.0;3
ACCE;2.810;64482.490;-5.57370;4.75010;-0.45011;3
LIGH;2.815;64482.496;63.0;3
SOUN;2.820;33.45;0.00102;34.16
ACCE;2.824;64482.501;-6.42604;4.79798;-0.84276;3
MAGN;2.825;64482.503;29.87444;-24.47972;4.16702;1
LIGH;2.825;64482.507;63.0;3
ACCE;2.831;64482.512;-5.88016;5.67905;-1.33118;3
LIGH;2.835;64482.517;57.0;3
ACCE;2.841;64482.521;-6.18662;5.41090;-1.58017;3
MAGN;2.842;64482.523;39.03594;-17.37130;5.48926;1
LIGH;2.845;64482.526;57.0;3
ACCE;2.850;64482.530;-7.59441;3.50511;-1.70467;3
LIGH;2.855;64482.536;57.0;3
ACCE;2.861;64482.541;-8.38928;3.30400;-0.92895;3
MAGN;2.862;64482.543;39.03594;-17.37130;5.48926;1
LIGH;2.865;64482.546;57.0;3
ACCE;2.870;64482.550;-8.44674;2.91135;-1.42694;3
LIGH;2.875;64482.556;57.0;3
ACCE;2.881;64482.560;-8.13071;2.75812;-1.26414;3
MAGN;2.882;64482.563;39.03594;-17.37130;5.48926;1
LIGH;2.885;64482.566;57.0;3
ACCE;2.890;64482.570;-7.51779;2.51870;-1.30245;3
LIGH;2.895;64482.576;52.0;3
ACCE;2.901;64482.580;-5.96635;1.89621;-1.52271;3
MAGN;2.902;64482.583;43.59161;-9.85640;7.52020;1
LIGH;2.905;64482.586;52.0;3
ACCE;2.910;64482.590;-5.09486;1.62806;-1.61848;3
LIGH;2.915;64482.596;52.0;3
ACCE;2.921;64482.600;-4.50110;1.36948;-2.03028;3
MAGN;2.922;64482.603;43.59161;-9.85640;7.52020;1
LIGH;2.925;64482.606;52.0;3
ACCE;2.930;64482.610;-4.77883;1.33118;-2.61447;3
LIGH;2.935;64482.616;52.0;3
ACCE;2.941;64482.620;-5.65032;1.36948;-3.73495;3
MAGN;2.942;64482.623;43.59161;-9.85640;7.52020;1
LIGH;2.945;64482.626;52.0;3
ACCE;2.950;64482.630;-6.34942;1.35991;-4.74052;3
LIGH;2.955;64482.636;45.0;3
ACCE;2.961;64482.640;-7.48906;1.14922;-5.89931;3
MAGN;2.962;64482.643;43.09609;-2.46014;10.02498;1
LIGH;2.965;64482.646;45.0;3
ACCE;2.970;64482.650;-8.45632;1.17795;-6.12916;3
LIGH;2.975;64482.656;45.0;3
ACCE;2.981;64482.660;-9.05008;1.41737;-4.88417;3
MAGN;2.982;64482.663;43.09609;-2.46014;10.02498;1
LIGH;2.985;64482.666;45.0;3
ACCE;2.990;64482.670;-9.12670;0.92895;-5.10444;3
LIGH;2.995;64482.676;45.0;3
ACCE;3.001;64482.680;-8.72447;0.23942;-5.44920;3
MAGN;3.002;64482.683;43.09609;-2.46014;10.02498;1
LIGH;3.005;64482.686;45.0;3
ACCE;3.010;64482.690;-7.54652;0.01915;-5.19063;3
LIGH;3.015;64482.696;38.0;3
ACCE;3.021;64482.700;-7.00065;-0.15323;-5.30555;3
MAGN;3.022;64482.703;41.09033;5.50443;12.66137;1
LIGH;3.026;64482.707;38.0;3
ACCE;3.030;64482.710;-6.79953;-0.22984;-5.54497;3
LIGH;3.038;64482.716;38.0;3
ACCE;3.041;64482.721;-6.85699;0.01915;-5.63116;3
MAGN;3.044;64482.723;41.09033;5.50443;12.66137;1
LIGH;3.046;64482.727;38.0;3
ACCE;3.050;64482.730;-6.65588;-0.41180;-6.55054;3
LIGH;3.055;64482.737;38.0;3
ACCE;3.062;64482.741;-6.85699;-1.17795;-7.30710;3
MAGN;3.063;64482.743;41.09033;5.50443;12.66137;1
LIGH;3.065;64482.747;38.0;3
ACCE;3.070;64482.750;-7.42203;-1.69509;-7.85298;3
LIGH;3.078;64482.757;30.0;3
ACCE;3.081;64482.760;-8.35098;-1.56102;-8.57124;3
MAGN;3.082;64482.763;36.90251;12.37947;15.14682;1
LIGH;3.085;64482.766;30.0;3
ACCE;3.090;64482.770;-8.37971;-1.33118;-8.70532;3
LIGH;3.095;64482.777;30.0;3
ACCE;3.101;64482.780;-8.11156;-1.58975;-8.93516;3
MAGN;3.102;64482.783;36.90251;12.37947;15.14682;1
LIGH;3.105;64482.787;30.0;3
ACCE;3.110;64482.790;-7.55610;-2.06859;-8.96389;3
LIGH;3.115;64482.796;30.0;3
ACCE;3.121;64482.800;-6.08127;-2.56658;-7.88171;3
MAGN;3.122;64482.803;36.90251;12.37947;15.14682;1
LIGH;3.125;64482.807;30.0;3
ACCE;3.130;64482.810;-5.17148;-2.81558;-7.32626;3
LIGH;3.135;64482.817;33.0;3
ACCE;3.141;64482.820;-4.49152;-3.23696;-6.74207;3
MAGN;3.142;64482.823;32.29428;18.45933;16.71519;3
LIGH;3.145;64482.827;26.0;3
ACCE;3.150;64482.830;-3.98395;-3.69665;-6.43561;3
LIGH;3.155;64482.836;26.0;3
ACCE;3.161;64482.840;-3.80199;-4.43406;-6.67503;3
MAGN;3.162;64482.843;32.29428;18.45933;16.71519;3
LIGH;3.165;64482.847;26.0;3
ACCE;3.170;64482.850;-3.87861;-4.73094;-7.38372;3
LIGH;3.175;64482.856;26.0;3
ACCE;3.181;64482.861;-4.17549;-4.72137;-7.74764;3
MAGN;3.182;64482.863;32.29428;18.45933;16.71519;3
LIGH;3.185;64482.867;26.0;3
ACCE;3.190;64482.870;-4.29999;-4.41491;-7.92960;3
LIGH;3.195;64482.876;26.0;3
ACCE;3.201;64482.880;-4.57771;-3.90734;-8.30309;3
MAGN;3.202;64482.883;25.59237;22.42124;16.40137;3
LIGH;3.205;64482.886;22.0;3
ACCE;3.210;64482.890;-4.65433;-3.76368;-9.03093;3
LIGH;3.215;64482.896;22.0;3
ACCE;3.221;64482.900;-4.19464;-3.98395;-9.51935;3
MAGN;3.222;64482.903;25.59237;22.42124;16.40137;3
LIGH;3.225;64482.907;22.0;3
ACCE;3.230;64482.910;-3.39977;-4.29041;-9.38527;3
LIGH;3.235;64482.916;22.0;3
ACCE;3.241;64482.920;-2.10690;-4.49152;-8.19775;3
MAGN;3.242;64482.923;25.59237;22.42124;16.40137;3
LIGH;3.245;64482.927;22.0;3
ACCE;3.250;64482.930;-1.86748;-4.82671;-8.12113;3
LIGH;3.255;64482.936;22.0;3
ACCE;3.261;64482.940;-1.73340;-5.03740;-7.65187;3
MAGN;3.262;64482.943;19.49188;25.70400;15.75161;3
LIGH;3.265;64482.947;19.0;3
ACCE;3.270;64482.950;-1.60890;-4.98952;-7.21134;3
LIGH;3.275;64482.956;19.0;3
ACCE;3.281;64482.960;-1.41737;-4.95121;-7.27837;3
MAGN;3.282;64482.963;19.49188;25.70400;15.75161;3
LIGH;3.285;64482.966;19.0;3
ACCE;3.290;64482.970;-1.26414;-4.96079;-7.75721;3
LIGH;3.295;64482.976;19.0;3
ACCE;3.301;64482.980;-1.13964;-4.85544;-7.94875;3
MAGN;3.302;64482.983;19.49188;25.70400;15.75161;3
LIGH;3.305;64482.987;19.0;3
ACCE;3.310;64482.990;-1.08218;-4.84586;-8.29351;3
LIGH;3.315;64482.996;19.0;3
ACCE;3.322;64483.001;-0.77572;-4.80756;-8.59040;3
MAGN;3.323;64483.005;13.24774;27.98070;15.53086;3
LIGH;3.326;64483.008;15.0;3
ACCE;3.330;64483.010;-0.68953;-5.00867;-9.02135;3
LIGH;3.335;64483.016;15.0;3
ACCE;3.341;64483.020;-0.55545;-5.19063;-9.45231;3
MAGN;3.342;64483.023;13.24774;27.98070;15.53086;3
LIGH;3.345;64483.027;15.0;3
ACCE;3.350;64483.030;0.00958;-4.74052;-10.55364;3
LIGH;3.359;64483.040;15.0;3
ACCE;3.361;64483.041;0.37350;-4.26168;-10.49618;3
MAGN;3.363;64483.044;13.24774;27.98070;15.53086;3
LIGH;3.365;64483.047;15.0;3
ACCE;3.370;64483.050;0.58419;-4.04141;-10.37168;3
SOUN;3.372;40.35;0.00123;35.79
LIGH;3.378;64483.057;15.0;3
ACCE;3.381;64483.060;0.61292;-4.18506;-10.23761;3
MAGN;3.382;64483.063;7.25329;30.23610;14.15439;3
LIGH;3.385;64483.067;13.0;3
ACCE;3.390;64483.070;1.90578;-3.78284;-9.84496;3
LIGH;3.399;64483.080;13.0;3
ACCE;3.401;64483.081;2.70066;-3.70622;-9.73004;3
MAGN;3.402;64483.083;7.25329;30.23610;14.15439;3
LIGH;3.405;64483.087;13.0;3
ACCE;3.410;64483.090;3.39977;-4.03184;-9.77792;3
LIGH;3.415;64483.096;13.0;3
ACCE;3.421;64483.100;4.13718;-4.55856;-9.57681;3
MAGN;3.422;64483.103;7.25329;30.23610;14.15439;3
LIGH;3.425;64483.106;13.0;3
ACCE;3.430;64483.110;5.62159;-4.85544;-9.06924;3
LIGH;3.435;64483.116;13.0;3
ACCE;3.441;64483.121;5.95677;-4.81713;-9.06924;3
MAGN;3.442;64483.123;-0.06784;29.67920;15.26616;3
LIGH;3.445;64483.127;14.0;3
ACCE;3.450;64483.130;6.04296;-4.67348;-9.32781;3
LIGH;3.455;64483.136;13.0;3
ACCE;3.461;64483.140;6.10043;-4.50110;-9.97903;3
MAGN;3.462;64483.143;-0.06784;29.67920;15.26616;3
LIGH;3.465;64483.146;13.0;3
ACCE;3.470;64483.150;6.11000;-4.24253;-10.48660;3
LIGH;3.475;64483.156;13.0;3
ACCE;3.481;64483.160;6.08127;-3.65834;-10.82179;3
MAGN;3.482;64483.163;-0.06784;29.67920;15.26616;3
LIGH;3.485;64483.167;13.0;3
ACCE;3.490;64483.170;6.25365;-3.04542;-11.26232;3
LIGH;3.495;64483.176;13.0;3
ACCE;3.501;64483.180;6.63673;-2.31759;-11.83693;3
MAGN;3.502;64483.183;-9.64497;26.14063;16.28335;3
LIGH;3.508;64483.186;13.0;3
ACCE;3.510;64483.190;6.92403;-2.09732;-11.89439;3
LIGH;3.515;64483.196;10.0;3
ACCE;3.521;64483.200;7.31668;-2.21224;-11.51132;3
MAGN;3.522;64483.203;-9.64497;26.14063;16.28335;3
LIGH;3.525;64483.206;10.0;3
ACCE;3.530;64483.210;7.62314;-2.57616;-11.29106;3
LIGH;3.535;64483.216;10.0;3
ACCE;3.541;64483.221;7.92960;-3.07416;-10.25676;3
MAGN;3.542;64483.223;-9.64497;26.14063;16.28335;3
LIGH;3.548;64483.227;10.0;3
ACCE;3.550;64483.230;8.12113;-3.17950;-9.76834;3
LIGH;3.555;64483.236;10.0;3
ACCE;3.561;64483.240;8.38928;-3.14119;-9.27035;3
MAGN;3.562;64483.243;-19.89355;20.03004;15.55672;3
LIGH;3.568;64483.246;10.0;3
ACCE;3.570;64483.250;8.55209;-2.62405;-8.83939;3
LIGH;3.575;64483.256;9.0;3
ACCE;3.589;64483.261;8.42759;-1.87705;-7.65187;3
MAGN;3.591;64483.264;-19.89355;20.03004;15.55672;3
LIGH;3.592;64483.267;9.0;3
ACCE;3.595;64483.270;8.58082;-1.59933;-7.11557;3
LIGH;3.597;64483.277;9.0;3
ACCE;3.602;64483.281;8.87770;-1.28329;-6.61757;3
MAGN;3.603;64483.283;-19.89355;20.03004;15.55672;3
LIGH;3.605;64483.287;9.0;3
ACCE;3.611;64483.290;9.18416;-1.13964;-6.68461;3
LIGH;3.617;64483.298;9.0;3
ACCE;3.622;64483.301;9.71088;-0.01915;-6.16746;3
MAGN;3.632;64483.304;-29.50054;11.03078;12.54336;3
LIGH;3.632;64483.308;9.0;3
ACCE;3.633;64483.310;9.72046;0.57461;-6.11958;3
LIGH;3.635;64483.317;11.0;3
ACCE;3.642;64483.321;9.83538;1.04387;-6.15789;3
MAGN;3.642;64483.324;-29.50054;11.03078;12.54336;3
LIGH;3.646;64483.327;11.0;3
ACCE;3.650;64483.330;9.74919;1.55144;-5.96635;3
LIGH;3.655;64483.337;11.0;3
ACCE;3.661;64483.341;9.18416;2.23140;-5.73651;3
MAGN;3.662;64483.343;-29.50054;11.03078;12.54336;3
LIGH;3.667;64483.349;11.0;3
ACCE;3.670;64483.350;9.09797;2.47082;-5.34386;3
LIGH;3.676;64483.358;11.0;3
GNSS;3.680;1491381938.305;39.993923;-0.073837;0.000;0.000;18.6;0.0;21;14
ACCE;3.683;64483.361;8.93516;2.91135;-4.77883;3
MAGN;3.683;64483.364;-34.97284;1.03206;8.39348;3
LIGH;3.689;64483.371;11.0;3
ACCE;3.691;64483.371;8.22648;3.62961;-4.47237;3
LIGH;3.695;64483.377;11.0;3
ACCE;3.701;64483.380;8.12113;3.83072;-4.31914;3
MAGN;3.701;64483.383;-34.97284;1.03206;8.39348;3
LIGH;3.705;64483.387;11.0;3
ACCE;3.710;64483.390;8.01579;4.18506;-4.17549;3
LIGH;3.715;64483.396;11.0;3
ACCE;3.721;64483.400;7.87214;4.59687;-3.60088;3
MAGN;3.721;64483.403;-34.97284;1.03206;8.39348;3
LIGH;3.727;64483.407;11.0;3
ACCE;3.730;64483.410;7.19218;5.01825;-2.89220;3
LIGH;3.735;64483.416;11.0;3
ACCE;3.741;64483.420;6.95276;5.14275;-2.81558;3
MAGN;3.742;64483.423;-37.05566;-7.94322;3.74462;3
LIGH;3.745;64483.426;11.0;3
ACCE;3.750;64483.430;6.63673;5.43005;-2.81558;3
LIGH;3.755;64483.436;11.0;3
ACCE;3.761;64483.441;6.34942;6.10043;-2.38462;3
MAGN;3.762;64483.443;-37.05566;-7.94322;3.74462;3
LIGH;3.765;64483.447;11.0;3
ACCE;3.770;64483.450;5.55455;7.05811;-1.90578;3
LIGH;3.775;64483.456;11.0;3
ACCE;3.781;64483.460;5.26724;7.24007;-1.67594;3
MAGN;3.783;64483.463;-37.05566;-7.94322;3.74462;3
LIGH;3.786;64483.467;11.0;3
GNSS;3.788;1491381941.000;39.993994;-0.073754;130.000;0.000;4.0;0.0;21;13
ACCE;3.795;64483.471;4.83629;7.38372;-1.53229;3
GNSS;3.796;1491381941.000;39.993994;-0.073754;130.000;0.000;4.0;0.0;21;13
LIGH;3.798;64483.479;11.0;3
ACCE;3.801;64483.481;4.41491;7.50822;-1.03430;3
MAGN;3.801;64483.483;-35.85157;-16.41650;-3.22471;3
LIGH;3.805;64483.486;11.0;3
ACCE;3.810;64483.490;4.58729;7.50822;-0.82361;3
LIGH;3.815;64483.497;10.0;3
ACCE;3.821;64483.500;4.65433;7.45076;-0.20111;3
MAGN;3.822;64483.503;-35.85157;-16.41650;-3.22471;3
LIGH;3.825;64483.506;13.0;3
ACCE;3.830;64483.510;4.48195;7.52737;0.09577;3
LIGH;3.835;64483.516;13.0;3
ACCE;3.841;64483.521;3.93607;7.80510;1.28329;3
MAGN;3.842;64483.523;-35.85157;-16.41650;-3.22471;3
LIGH;3.848;64483.527;13.0;3
ACCE;3.850;64483.530;3.83072;7.40287;2.11647;3
LIGH;3.855;64483.536;13.0;3
ACCE;3.861;64483.540;3.65834;6.81869;2.90177;3
MAGN;3.862;64483.543;-31.74649;-19.63045;-11.30639;3
LIGH;3.865;64483.546;13.0;3
ACCE;3.870;64483.550;3.19865;6.61757;3.53384;3
LIGH;3.875;64483.556;13.0;3
ACCE;3.881;64483.560;3.54342;6.21535;4.50110;3
MAGN;3.882;64483.563;-31.74649;-19.63045;-11.30639;3
LIGH;3.888;64483.566;23.0;3
ACCE;3.890;64483.570;3.38061;5.85143;4.51068;3
LIGH;3.895;64483.576;23.0;3
ACCE;3.901;64483.581;3.10289;5.76524;4.82671;3
MAGN;3.902;64483.583;-31.74649;-19.63045;-11.30639;3
LIGH;3.908;64483.587;23.0;3
ACCE;3.910;64483.590;2.94008;6.00466;5.13317;3
LIGH;3.915;64483.596;23.0;3
ACCE;3.921;64483.600;2.83473;6.76123;5.75566;3
MAGN;3.922;64483.603;-25.01177;-20.11295;-20.82986;3
SOUN;3.923;39.71;0.00121;35.65
LIGH;3.926;64483.607;23.0;3
ACCE;3.930;64483.610;2.76770;6.96234;6.07170;3
LIGH;3.935;64483.616;23.0;3
ACCE;3.941;64483.620;2.73897;6.97192;6.54096;3
MAGN;3.942;64483.623;-25.01177;-20.11295;-20.82986;3
LIGH;3.948;64483.626;69.0;3
ACCE;3.950;64483.630;2.67193;6.59842;6.88572;3
LIGH;3.955;64483.636;69.0;3
ACCE;3.961;64483.640;2.41336;5.16190;7.56568;3
MAGN;3.962;64483.643;-25.01177;-20.11295;-20.82986;3
LIGH;3.965;64483.646;69.0;3
ACCE;3.970;64483.650;2.46124;4.64475;7.72848;3
LIGH;3.975;64483.656;69.0;3
ACCE;3.981;64483.660;2.44209;4.26168;7.84340;3
MAGN;3.982;64483.663;-19.47534;-16.30533;-28.63341;3
LIGH;3.985;64483.666;69.0;3
ACCE;3.990;64483.670;2.07817;3.96480;7.84340;3
LIGH;3.995;64483.676;69.0;3
ACCE;4.001;64483.680;1.64721;3.26569;8.12113;3
MAGN;4.002;64483.683;-19.47534;-16.30533;-28.63341;3
LIGH;4.005;64483.686;124.0;3
ACCE;4.010;64483.690;1.82917;3.06458;8.39886;3
LIGH;4.015;64483.696;124.0;3
ACCE;4.021;64483.700;2.01113;2.88262;8.56167;3
MAGN;4.022;64483.703;-19.47534;-16.30533;-28.63341;3
LIGH;4.029;64483.710;124.0;3
ACCE;4.030;64483.710;2.08774;2.87304;8.65743;3
LIGH;4.035;64483.716;124.0;3
ACCE;4.043;64483.721;1.73340;3.06458;8.62870;3
MAGN;4.044;64483.725;-15.49226;-10.38216;-34.08966;3
LIGH;4.048;64483.730;124.0;3
ACCE;4.056;64483.735;1.30245;3.18908;7.96790;3
LIGH;4.057;64483.739;124.0;3
ACCE;4.061;64483.741;1.30245;3.18908;7.96790;3
MAGN;4.062;64483.743;-15.49226;-10.38216;-34.08966;3
LIGH;4.065;64483.746;178.0;3
ACCE;4.070;64483.750;1.21625;3.15077;8.08282;3
LIGH;4.075;64483.757;178.0;3
ACCE;4.081;64483.761;1.29287;2.29843;8.09240;3
MAGN;4.082;64483.763;-15.49226;-10.38216;-34.08966;3
LIGH;4.085;64483.766;178.0;3
ACCE;4.090;64483.770;1.40779;1.59933;8.10198;3
LIGH;4.095;64483.776;178.0;3
ACCE;4.101;64483.780;1.55144;1.06303;8.48505;3
MAGN;4.102;64483.783;-13.49733;-3.67687;-36.45112;3
LIGH;4.105;64483.786;178.0;3
ACCE;4.110;64483.790;1.87705;0.07661;8.82024;3
LIGH;4.115;64483.796;178.0;3
ACCE;4.121;64483.800;2.07817;-0.34477;8.93516;3
MAGN;4.122;64483.803;-13.49733;-3.67687;-36.45112;3
LIGH;4.125;64483.806;155.0;3
ACCE;4.130;64483.810;2.29843;-0.50757;8.95431;3
LIGH;4.135;64483.816;221.0;3
ACCE;4.141;64483.821;2.64320;-0.56503;8.96389;3
MAGN;4.142;64483.823;-13.49733;-3.67687;-36.45112;3
LIGH;4.145;64483.826;221.0;3
ACCE;4.150;64483.830;3.35188;-0.15323;8.55209;3
LIGH;4.155;64483.836;221.0;3
ACCE;4.161;64483.840;3.40934;0.06704;8.63828;3
MAGN;4.162;64483.843;-13.72302;2.80045;-37.33551;3
LIGH;4.165;64483.846;221.0;3
ACCE;4.170;64483.850;3.31358;0.02873;8.25521;3
LIGH;4.175;64483.856;221.0;3
ACCE;4.181;64483.860;3.22738;-0.10534;7.91044;3
MAGN;4.182;64483.863;-13.72302;2.80045;-37.33551;3
LIGH;4.185;64483.867;221.0;3
ACCE;4.191;64483.872;3.15077;-0.21069;8.02536;3
LIGH;4.198;64483.880;231.0;3
ACCE;4.201;64483.881;3.08373;-0.53630;7.99663;3
MAGN;4.202;64483.883;-13.72302;2.80045;-37.33551;3
LIGH;4.205;64483.887;231.0;3
ACCE;4.210;64483.890;3.26569;-0.93853;7.31668;3
LIGH;4.215;64483.896;231.0;3
ACCE;4.221;64483.901;3.72538;-0.47884;7.13472;3
MAGN;4.222;64483.903;-16.89803;6.91842;-36.14122;3
LIGH;4.225;64483.906;231.0;3
ACCE;4.230;64483.910;3.86903;-0.53630;6.95276;3
LIGH;4.235;64483.916;231.0;3
ACCE;4.241;64483.920;4.22337;-0.97683;6.92403;3
MAGN;4.242;64483.923;-16.89803;6.91842;-36.14122;3
LIGH;4.245;64483.926;231.0;3
ACCE;4.250;64483.930;4.80756;-1.41737;6.59842;3
LIGH;4.255;64483.936;201.0;3
ACCE;4.261;64483.940;5.63116;-1.91536;7.58483;3
MAGN;4.262;64483.943;-16.89803;6.91842;-36.14122;3
LIGH;4.265;64483.946;201.0;3
ACCE;4.272;64483.952;5.62159;-2.39420;7.80510;3
ACCE;4.282;64483.960;5.59285;-3.03585;7.78594;3
MAGN;4.283;64483.964;-20.94497;9.92702;-33.96189;3
LIGH;4.284;64483.965;201.0;3
LIGH;4.286;64483.968;201.0;3
ACCE;4.290;64483.970;5.46836;-3.53384;7.62314;3
LIGH;4.295;64483.977;201.0;3
ACCE;4.301;64483.981;5.21936;-4.07972;7.01980;3
MAGN;4.303;64483.983;-20.94497;9.92702;-33.96189;3
LIGH;4.305;64483.987;201.0;3
ACCE;4.310;64483.990;5.65032;-4.15633;6.18662;3
LIGH;4.319;64484.000;143.0;3
ACCE;4.322;64484.001;6.37815;-3.98395;6.11000;3
MAGN;4.323;64484.003;-20.94497;9.92702;-33.96189;3
LIGH;4.325;64484.007;143.0;3
ACCE;4.332;64484.010;7.07726;-3.67749;6.22492;3
WIFI;4.334;64483.952;WAP139;20:17:FF:FF:F1:39;-53
WIFI;4.334;64483.952;WAP213;20:17:FF:FF:F2:13;-66
WIFI;4.334;64483.952;WAP141;20:17:FF:FF:F1:41;-41
WIFI;4.334;64483.952;WAP140;20:17:FF:FF:F1:40;-57
WIFI;4.334;64483.952;WAP106;20:17:FF:FF:F1:06;-60
WIFI;4.334;64483.952;WAP310;20:17:FF:FF:F3:10;-62
WIFI;4.334;64483.952;WAP112;20:17:FF:FF:F1:12;-55
WIFI;4.334;64483.952;WAP092;20:17:FF:FF:F0:92;-73
WIFI;4.334;64483.952;WAP297;20:17:FF:FF:F2:97;-73
WIFI;4.334;64483.952;WAP138;20:17:FF:FF:F1:38;-63
WIFI;4.334;64483.952;WAP093;20:17:FF:FF:F0:93;-66
WIFI;4.334;64483.952;WAP298;20:17:FF:FF:F2:98;-63
WIFI;4.334;64483.952;WAP319;20:17:FF:FF:F3:19;-73
WIFI;4.334;64483.952;WAP113;20:17:FF:FF:F1:13;-69
WIFI;4.334;64483.952;WAP317;20:17:FF:FF:F3:17;-74
WIFI;4.334;64483.952;WAP044;20:17:FF:FF:F0:44;-86
WIFI;4.334;64483.952;WAP109;20:17:FF:FF:F1:09;-88
WIFI;4.334;64483.952;WAP316;20:17:FF:FF:F3:16;-55
WIFI;4.334;64483.952;WAP313;20:17:FF:FF:F3:13;-87
WIFI;4.334;64483.952;WAP107;20:17:FF:FF:F1:07;-90
WIFI;4.334;64483.952;WAP181;20:17:FF:FF:F1:81;-88
WIFI;4.334;64483.952;WAP311;20:17:FF:FF:F3:11;-90
WIFI;4.334;64483.952;WAP153;20:17:FF:FF:F1:53;-86
WIFI;4.334;64483.952;WAP159;20:17:FF:FF:F1:59;-86
WIFI;4.334;64483.952;WAP115;20:17:FF:FF:F1:15;-73
WIFI;4.334;64483.952;WAP206;20:17:FF:FF:F2:06;-77
WIFI;4.334;64483.952;WAP077;20:17:FF:FF:F0:77;-89
WIFI;4.334;64483.952;WAP045;20:17:FF:FF:F0:45;-90
WIFI;4.334;64483.952;WAP104;20:17:FF:FF:F1:04;-91
LIGH;4.350;64484.021;143.0;3
ACCE;4.351;64484.021;7.67102;-3.80199;6.15789;3
MAGN;4.351;64484.024;-25.47115;11.21074;-30.01384;3
LIGH;4.352;64484.027;143.0;3
ACCE;4.352;64484.030;7.75721;-4.17549;6.11000;3
LIGH;4.355;64484.036;143.0;3
ACCE;4.361;64484.040;7.69018;-4.44364;6.08127;3
MAGN;4.362;64484.043;-25.47115;11.21074;-30.01384;3
SOUN;4.363;62.44;0.00191;39.58
LIGH;4.367;64484.049;143.0;3
ACCE;4.370;64484.050;7.63272;-4.74052;5.86101;3
LIGH;4.378;64484.059;95.0;3
ACCE;4.381;64484.060;7.82425;-4.70221;5.40132;3
MAGN;4.381;64484.063;-25.47115;11.21074;-30.01384;3
LIGH;4.385;64484.066;95.0;3
ACCE;4.390;64484.070;8.19775;-4.39575;5.22894;3
LIGH;4.395;64484.076;95.0;3
ACCE;4.401;64484.081;8.49463;-3.93607;5.37259;3
MAGN;4.402;64484.084;-29.49509;10.39628;-25.46735;3
LIGH;4.405;64484.087;95.0;3
ACCE;4.410;64484.090;8.82024;-3.56257;5.02782;3
LIGH;4.415;64484.097;95.0;3
ACCE;4.421;64484.100;9.71088;-2.75812;3.99353;3
MAGN;4.422;64484.103;-29.49509;10.39628;-25.46735;3
LIGH;4.425;64484.107;95.0;3
ACCE;4.430;64484.110;9.97903;-2.48039;4.05099;3
LIGH;4.438;64484.117;75.0;3
ACCE;4.441;64484.120;10.16099;-2.31759;4.07014;3
MAGN;4.442;64484.123;-29.49509;10.39628;-25.46735;3
LIGH;4.445;64484.126;75.0;3
ACCE;4.450;64484.130;10.58237;-1.99198;3.70622;3
LIGH;4.455;64484.136;75.0;3
ACCE;4.461;64484.141;10.61110;-1.24498;3.81157;3
MAGN;4.462;64484.143;-33.75537;7.11691;-20.17531;3
LIGH;4.465;64484.146;75.0;3
ACCE;4.470;64484.151;10.27591;-1.09176;3.67749;3
LIGH;4.475;64484.156;75.0;3
ACCE;4.481;64484.160;10.22803;-0.88107;3.62003;3
MAGN;4.482;64484.163;-33.75537;7.11691;-20.17531;3
LIGH;4.485;64484.166;75.0;3
ACCE;4.490;64484.170;10.78348;-0.73741;3.37104;3
LIGH;4.495;64484.176;74.0;3
ACCE;4.501;64484.180;11.55921;-0.37350;3.27527;3
MAGN;4.502;64484.183;-33.75537;7.11691;-20.17531;3
LIGH;4.505;64484.186;72.0;3
ACCE;4.510;64484.190;11.96143;0.18196;3.38061;3
LIGH;4.515;64484.196;72.0;3
ACCE;4.521;64484.201;11.80820;0.68953;3.71580;3
MAGN;4.522;64484.203;-35.89362;1.27844;-15.87580;3
LIGH;4.525;64484.206;72.0;3
ACCE;4.530;64484.210;11.12825;0.77572;3.14119;3
LIGH;4.535;64484.216;72.0;3
ACCE;4.541;64484.220;11.17613;0.38307;2.72939;3
MAGN;4.542;64484.223;-35.89362;1.27844;-15.87580;3
LIGH;4.545;64484.226;72.0;3
ACCE;4.550;64484.230;11.34852;-0.05746;2.50912;3
LIGH;4.555;64484.236;72.0;3
ACCE;4.561;64484.240;11.81778;-0.15323;2.40378;3
MAGN;4.562;64484.243;-35.89362;1.27844;-15.87580;3
LIGH;4.565;64484.246;70.0;3
ACCE;4.570;64484.250;11.76990;-0.01915;2.36547;3
LIGH;4.575;64484.256;70.0;3
ACCE;4.581;64484.260;11.45386;0.04788;2.10690;3
MAGN;4.582;64484.263;-36.93174;-5.37029;-11.99145;3
LIGH;4.585;64484.266;70.0;3
ACCE;4.590;64484.270;11.31021;0.11492;1.23541;3
LIGH;4.595;64484.276;70.0;3
ACCE;4.601;64484.281;10.86968;1.27372;2.13563;3
MAGN;4.602;64484.283;-36.93174;-5.37029;-11.99145;3
LIGH;4.605;64484.286;70.0;3
ACCE;4.610;64484.290;10.62068;1.57060;2.11647;3
LIGH;4.615;64484.296;70.0;3
ACCE;4.621;64484.301;10.48660;1.72383;1.82917;3
MAGN;4.622;64484.303;-36.93174;-5.37029;-11.99145;3
LIGH;4.625;64484.306;66.0;3
ACCE;4.630;64484.310;10.41957;1.91536;1.60890;3
LIGH;4.635;64484.316;66.0;3
ACCE;4.641;64484.320;10.57279;2.56658;1.27372;3
MAGN;4.642;64484.323;-35.55956;-12.97245;-8.32481;3
LIGH;4.645;64484.326;66.0;3
ACCE;4.650;64484.330;10.76433;2.79643;0.93853;3
LIGH;4.655;64484.336;66.0;3
ACCE;4.661;64484.340;10.94629;2.82516;0.77572;3
MAGN;4.662;64484.343;-35.55956;-12.97245;-8.32481;3
LIGH;4.665;64484.346;66.0;3
ACCE;4.673;64484.350;11.08994;2.98796;0.41180;3
LIGH;4.679;64484.361;66.0;3
ACCE;4.681;64484.360;11.10910;3.52426;0.50757;3
MAGN;4.682;64484.364;-35.55956;-12.97245;-8.32481;3
LIGH;4.686;64484.367;64.0;3
ACCE;4.690;64484.370;10.77391;3.71580;0.63207;3
LIGH;4.695;64484.376;64.0;3
ACCE;4.701;64484.381;10.55364;4.06057;0.49799;3
MAGN;4.702;64484.383;-32.10920;-20.69785;-5.37957;3
LIGH;4.705;64484.386;64.0;3
ACCE;4.710;64484.390;10.45787;4.66391;0.23942;3
LIGH;4.715;64484.396;64.0;3
ACCE;4.721;64484.400;10.04607;6.11000;0.04788;3
MAGN;4.722;64484.403;-32.10920;-20.69785;-5.37957;3
LIGH;4.728;64484.407;64.0;3
ACCE;4.730;64484.410;10.07480;6.78996;0.03831;3
LIGH;4.735;64484.416;64.0;3
ACCE;4.741;64484.420;10.02692;7.29753;0.10534;3
MAGN;4.742;64484.423;-32.10920;-20.69785;-5.37957;3
LIGH;4.745;64484.427;62.0;3
ACCE;4.750;64484.430;9.83538;7.53695;-0.16281;3
LIGH;4.755;64484.436;62.0;3
ACCE;4.761;64484.440;8.79151;7.76679;-0.83318;3
MAGN;4.762;64484.443;-25.73276;-27.41292;-2.27376;3
LIGH;4.765;64484.446;62.0;3
ACCE;4.770;64484.450;8.27436;7.69975;-1.21625;3
LIGH;4.775;64484.456;62.0;3
ACCE;4.781;64484.460;7.92960;7.63272;-1.29287;3
MAGN;4.784;64484.463;-25.73276;-27.41292;-2.27376;3
LIGH;4.790;64484.467;62.0;3
ACCE;4.791;64484.471;7.57525;7.50822;-1.18752;3
GNSS;4.794;1491381942.000;39.993994;-0.073754;130.000;0.000;5.0;0.0;21;13
GNSS;4.796;1491381942.000;39.993994;-0.073754;130.000;0.000;5.0;0.0;21;13
LIGH;4.801;64484.479;62.0;3
ACCE;4.802;64484.481;7.20176;7.09641;-1.09176;3
MAGN;4.803;64484.484;-25.73276;-27.41292;-2.27376;3
LIGH;4.808;64484.490;59.0;3
ACCE;4.810;64484.490;6.97192;7.23049;-0.87149;3
LIGH;4.815;64484.496;59.0;3
ACCE;4.822;64484.501;6.75165;7.43160;-0.59376;3
MAGN;4.822;64484.504;-17.52692;-32.74392;0.02611;3
LIGH;4.828;64484.510;59.0;3
ACCE;4.830;64484.510;6.60800;7.57525;-0.58419;3
LIGH;4.835;64484.516;59.0;3
ACCE;4.841;64484.520;5.79397;8.19775;-0.30646;3
MAGN;4.841;64484.523;-17.52692;-32.74392;0.02611;3
LIGH;4.845;64484.526;59.0;3
ACCE;4.850;64484.530;5.38217;8.58082;-0.49799;3
LIGH;4.855;64484.536;59.0;3
ACCE;4.861;64484.540;5.09486;8.91601;-0.62249;3
MAGN;4.862;64484.543;-17.52692;-32.74392;0.02611;3
LIGH;4.865;64484.546;59.0;3
ACCE;4.870;64484.550;4.92248;9.57681;-0.61292;3
LIGH;4.875;64484.556;56.0;3
ACCE;4.881;64484.561;4.87459;9.94073;-0.29688;3
MAGN;4.882;64484.563;-7.83353;-35.98132;0.48557;3
LIGH;4.885;64484.566;56.0;3
ACCE;4.890;64484.570;4.97994;10.48660;-0.20111;3
LIGH;4.895;64484.576;56.0;3
ACCE;4.901;64484.580;5.02782;10.82179;0.21069;3
MAGN;4.902;64484.583;-7.83353;-35.98132;0.48557;3
LIGH;4.905;64484.586;56.0;3
ACCE;4.910;64484.590;4.28083;10.17057;0.17238;3
SOUN;4.914;39.33;0.00120;35.56
LIGH;4.917;64484.596;56.0;3
ACCE;4.921;64484.601;3.91691;9.40442;0.28730;3
MAGN;4.922;64484.604;-7.83353;-35.98132;0.48557;3
LIGH;4.928;64484.610;56.0;3
ACCE;4.930;64484.610;3.72538;8.63828;0.65122;3
LIGH;4.935;64484.616;53.0;3
ACCE;4.941;64484.620;3.49553;7.88171;0.68953;3
MAGN;4.941;64484.623;2.84604;-37.06528;-0.62275;3
LIGH;4.945;64484.627;53.0;3
ACCE;4.950;64484.630;2.38462;7.13472;0.64165;3
LIGH;4.955;64484.637;53.0;3
ACCE;4.961;64484.640;1.70467;7.31668;0.43096;3
MAGN;4.962;64484.643;2.84604;-37.06528;-0.62275;3
LIGH;4.968;64484.646;53.0;3
ACCE;4.970;64484.650;1.18752;7.75721;0.32561;3
LIGH;4.975;64484.656;53.0;3
ACCE;4.981;64484.660;0.64165;8.74362;0.93853;3
MAGN;4.982;64484.663;2.84604;-37.06528;-0.62275;3
LIGH;4.988;64484.666;53.0;3
ACCE;4.990;64484.670;0.33519;8.94474;0.84276;3
LIGH;4.995;64484.676;54.0;3
ACCE;5.001;64484.681;0.10534;8.75320;1.00556;3
MAGN;5.002;64484.683;13.51830;-36.11267;-1.03649;3
LIGH;5.005;64484.687;54.0;3
ACCE;5.010;64484.690;-0.01915;8.48505;1.40779;3
LIGH;5.015;64484.696;54.0;3
ACCE;5.021;64484.700;-0.16281;6.80911;2.95923;3
MAGN;5.022;64484.703;13.51830;-36.11267;-1.03649;3
LIGH;5.028;64484.707;54.0;3
ACCE;5.030;64484.710;-0.12450;5.80354;3.49553;3
LIGH;5.035;64484.716;54.0;3
ACCE;5.042;64484.721;-0.08619;5.04698;3.80199;3
MAGN;5.043;64484.724;13.51830;-36.11267;-1.03649;3
ACCE;5.053;64484.734;-0.57461;5.16190;2.00155;3
LIGH;5.055;64484.737;53.0;3
ACCE;5.061;64484.740;-1.25456;5.71735;0.61292;3
LIGH;5.062;64484.743;56.0;3
MAGN;5.062;64484.744;21.13130;-33.39038;-0.09208;3
LIGH;5.066;64484.747;56.0;3
ACCE;5.070;64484.750;-2.22182;6.33027;-0.64165;3
LIGH;5.075;64484.756;56.0;3
ACCE;5.081;64484.760;-2.94966;6.91445;-1.69509;3
MAGN;5.082;64484.763;21.13130;-33.39038;-0.09208;3
LIGH;5.085;64484.766;56.0;3
ACCE;5.090;64484.770;-3.62961;7.40287;-2.55701;3
LIGH;5.095;64484.777;56.0;3
ACCE;5.101;64484.781;-4.40533;7.94875;-3.09331;3
MAGN;5.102;64484.783;21.13130;-33.39038;-0.09208;3
LIGH;5.105;64484.786;56.0;3
ACCE;5.110;64484.790;-4.52025;7.92960;-2.90177;3
LIGH;5.115;64484.796;54.0;3
ACCE;5.121;64484.801;-4.48195;7.61356;-2.38462;3
MAGN;5.122;64484.803;27.10132;-29.19321;3.38767;3
LIGH;5.128;64484.807;54.0;3
ACCE;5.130;64484.810;-4.30956;7.19218;-2.02071;3
LIGH;5.135;64484.816;54.0;3
ACCE;5.141;64484.820;-3.57215;6.22492;-1.41737;3
MAGN;5.142;64484.823;27.10132;-29.19321;3.38767;3
LIGH;5.145;64484.826;54.0;3
ACCE;5.150;64484.830;-3.28484;5.92804;-2.26970;3
LIGH;5.155;64484.836;54.0;3
ACCE;5.161;64484.840;-3.39019;6.15789;-3.31358;3
MAGN;5.162;64484.843;27.10132;-29.19321;3.38767;3
LIGH;5.168;64484.847;54.0;3
ACCE;5.170;64484.850;-4.13718;6.74207;-4.30956;3
LIGH;5.175;64484.856;57.0;3
ACCE;5.181;64484.860;-5.29597;7.62314;-5.90889;3
MAGN;5.182;64484.863;31.61029;-23.82070;6.64797;3
LIGH;5.188;64484.866;48.0;3
ACCE;5.190;64484.870;-5.85143;7.69975;-6.45477;3
LIGH;5.195;64484.876;48.0;3
ACCE;5.201;64484.880;-6.32069;7.27837;-6.53138;3
MAGN;5.202;64484.883;31.61029;-23.82070;6.64797;3
LIGH;5.208;64484.886;48.0;3
ACCE;5.210;64484.890;-6.42604;6.53138;-6.16746;3
LIGH;5.215;64484.896;48.0;3
ACCE;5.221;64484.900;-5.92804;4.93206;-4.39575;3
MAGN;5.222;64484.903;31.61029;-23.82070;6.64797;3
LIGH;5.225;64484.906;48.0;3
ACCE;5.230;64484.910;-5.51624;4.27126;-4.33829;3
LIGH;5.235;64484.916;48.0;3
ACCE;5.241;64484.920;-5.19063;3.89776;-4.42448;3
MAGN;5.242;64484.923;34.51007;-17.04496;10.10177;3
LIGH;5.245;64484.926;40.0;3
ACCE;5.250;64484.930;-5.03740;3.84988;-4.51068;3
LIGH;5.255;64484.936;40.0;3
ACCE;5.261;64484.940;-4.26168;3.38061;-4.92248;3
MAGN;5.262;64484.943;34.51007;-17.04496;10.10177;3
LIGH;5.268;64484.946;40.0;3
ACCE;5.270;64484.950;-3.62003;3.16035;-5.16190;3
LIGH;5.275;64484.956;40.0;3
ACCE;5.281;64484.960;-3.30400;2.99754;-5.11401;3
MAGN;5.282;64484.963;34.51007;-17.04496;10.10177;3
LIGH;5.288;64484.966;40.0;3
ACCE;5.290;64484.970;-3.86903;2.46124;-6.43561;3
LIGH;5.295;64484.976;40.0;3
ACCE;5.301;64484.980;-4.52025;2.32716;-7.41245;3
MAGN;5.302;64484.983;35.74522;-8.51332;12.39322;3
LIGH;5.308;64484.987;32.0;3
ACCE;5.310;64484.990;-5.30555;2.39420;-8.07325;3
LIGH;5.315;64484.996;32.0;3
ACCE;5.322;64485.001;-6.04296;2.14520;-8.10198;3
MAGN;5.323;64485.004;35.74522;-8.51332;12.39322;3
LIGH;5.328;64485.010;32.0;3
ACCE;5.330;64485.010;-6.46434;1.67594;-7.10599;3
ACCE;5.343;64485.021;-6.50265;1.00556;-6.78996;3
MAGN;5.345;64485.024;35.74522;-8.51332;12.39322;3
LIGH;5.350;64485.026;32.0;3
LIGH;5.351;64485.029;32.0;3
ACCE;5.351;64485.030;-6.41646;0.38307;-6.65588;3
SOUN;5.356;37.45;0.00114;35.14
LIGH;5.360;64485.038;32.0;3
ACCE;5.361;64485.041;-6.56969;-0.62249;-5.49709;3
MAGN;5.363;64485.043;35.96633;0.57560;13.20379;3
LIGH;5.366;64485.048;26.0;3
ACCE;5.370;64485.050;-6.60800;-1.13006;-5.43005;3
LIGH;5.375;64485.057;26.0;3
ACCE;5.381;64485.060;-6.11000;-1.60890;-5.23851;3
MAGN;5.382;64485.063;35.96633;0.57560;13.20379;3
LIGH;5.385;64485.067;26.0;3
ACCE;5.390;64485.070;-5.21936;-1.96325;-5.21936;3
LIGH;5.395;64485.077;26.0;3
ACCE;5.401;64485.080;-5.51624;-1.78129;-6.32069;3
MAGN;5.402;64485.083;35.96633;0.57560;13.20379;3
LIGH;5.405;64485.086;26.0;3
ACCE;5.410;64485.090;-5.65989;-1.82917;-7.46991;3
LIGH;5.415;64485.096;26.0;3
ACCE;5.421;64485.101;-5.62159;-1.43652;-7.92002;3
MAGN;5.422;64485.103;32.68818;9.04243;14.41882;3
LIGH;5.425;64485.106;23.0;3
ACCE;5.430;64485.110;-5.46836;-1.24498;-8.65743;3
LIGH;5.439;64485.120;23.0;3
ACCE;5.441;64485.121;-5.54497;-1.38864;-9.93115;3
MAGN;5.442;64485.123;32.68818;9.04243;14.41882;3
LIGH;5.445;64485.126;23.0;3
ACCE;5.450;64485.130;-5.34386;-1.28329;-9.97903;3
LIGH;5.455;64485.136;23.0;3
ACCE;5.461;64485.140;-4.89375;-1.08218;-9.40442;3
MAGN;5.462;64485.143;32.68818;9.04243;14.41882;3
LIGH;5.465;64485.146;23.0;3
ACCE;5.470;64485.150;-4.56814;-1.24498;-8.95431;3
LIGH;5.475;64485.156;23.0;3
ACCE;5.481;64485.161;-3.63919;-2.67193;-8.33182;3
MAGN;5.482;64485.163;27.72760;16.70741;14.79499;3
LIGH;5.485;64485.166;19.0;3
ACCE;5.490;64485.170;-3.00712;-3.39977;-7.91044;3
LIGH;5.495;64485.176;19.0;3
ACCE;5.501;64485.180;-2.53785;-3.87861;-7.41245;3
MAGN;5.502;64485.183;27.72760;16.70741;14.79499;3
LIGH;5.505;64485.186;19.0;3
ACCE;5.510;64485.190;-2.48997;-4.22337;-7.49864;3
LIGH;5.515;64485.196;19.0;3
ACCE;5.521;64485.200;-2.59531;-4.23295;-8.03494;3
MAGN;5.522;64485.203;27.72760;16.70741;14.79499;3
LIGH;5.525;64485.207;19.0;3
ACCE;5.530;64485.210;-2.19309;-4.08930;-8.35098;3
LIGH;5.535;64485.216;19.0;3
ACCE;5.541;64485.220;-1.99198;-3.68707;-8.74362;3
MAGN;5.542;64485.223;20.98151;21.25305;16.84349;3
LIGH;5.545;64485.227;20.0;3
ACCE;5.550;64485.230;-2.14520;-3.09331;-9.32781;3
LIGH;5.555;64485.236;15.0;3
ACCE;5.561;64485.240;-2.44209;-1.91536;-10.20888;3
MAGN;5.562;64485.243;20.98151;21.25305;16.84349;3
LIGH;5.565;64485.246;15.0;3
ACCE;5.570;64485.250;-2.77727;-2.05901;-10.95587;3
LIGH;5.575;64485.256;15.0;3
ACCE;5.581;64485.260;-2.73897;-2.80600;-11.22402;3
MAGN;5.582;64485.263;20.98151;21.25305;16.84349;3
LIGH;5.585;64485.266;15.0;3
ACCE;5.590;64485.270;-2.67193;-3.02627;-10.78348;3
LIGH;5.594;64485.276;15.0;3
ACCE;5.601;64485.280;-2.12605;-2.65278;-10.18015;3
MAGN;5.601;64485.283;13.97070;24.18324;18.09049;3
LIGH;5.605;64485.286;15.0;3
ACCE;5.610;64485.290;-1.62806;-2.60489;-9.99819;3
LIGH;5.614;64485.296;13.0;3
ACCE;5.621;64485.300;-1.11091;-2.65278;-9.72046;3
MAGN;5.621;64485.303;13.97070;24.18324;18.09049;3
LIGH;5.625;64485.306;13.0;3
ACCE;5.630;64485.310;-0.35434;-2.90177;-9.34696;3
LIGH;5.635;64485.316;13.0;3
ACCE;5.641;64485.320;1.35991;-3.63919;-8.89685;3
MAGN;5.642;64485.323;13.97070;24.18324;18.09049;3
LIGH;5.645;64485.326;13.0;3
ACCE;5.650;64485.330;1.77171;-3.71580;-9.12670;3
LIGH;5.654;64485.336;13.0;3
ACCE;5.661;64485.340;2.26970;-3.67749;-9.34696;3
MAGN;5.662;64485.343;7.47190;25.00170;19.39482;3
LIGH;5.665;64485.346;13.0;3
ACCE;5.670;64485.350;2.96881;-3.35188;-9.87369;3
LIGH;5.674;64485.356;13.0;3
ACCE;5.681;64485.360;3.22738;-3.03585;-9.89284;3
MAGN;5.682;64485.363;7.47190;25.00170;19.39482;3
LIGH;5.685;64485.366;13.0;3
ACCE;5.690;64485.370;3.34231;-2.70066;-10.23761;3
LIGH;5.694;64485.376;13.0;3
ACCE;5.701;64485.380;3.25611;-2.38462;-10.48660;3
MAGN;5.702;64485.383;7.47190;25.00170;19.39482;3
LIGH;5.705;64485.386;13.0;3
ACCE;5.710;64485.390;2.88262;-1.85790;-11.15698;3
LIGH;5.714;64485.396;13.0;3
ACCE;5.721;64485.400;2.64320;-1.68552;-11.27190;3
MAGN;5.722;64485.403;-0.28252;23.91436;21.27765;3
LIGH;5.725;64485.406;13.0;3
ACCE;5.730;64485.410;2.36547;-1.47483;-11.56878;3
LIGH;5.734;64485.416;13.0;3
ACCE;5.741;64485.420;2.01113;-0.95768;-11.78905;3
MAGN;5.741;64485.423;-0.28252;23.91436;21.27765;3
LIGH;5.744;64485.426;13.0;3
ACCE;5.750;64485.430;1.97282;-0.63207;-11.79863;3
LIGH;5.754;64485.436;13.0;3
ACCE;5.761;64485.441;1.96325;-0.45011;-11.61667;3
MAGN;5.762;64485.443;-0.28252;23.91436;21.27765;3
LIGH;5.765;64485.446;13.0;3
ACCE;5.770;64485.450;2.21224;-0.47884;-11.45386;3
LIGH;5.774;64485.456;13.0;3
ACCE;5.782;64485.460;2.92093;-0.60334;-10.48660;3
MAGN;5.786;64485.464;-7.77526;21.80448;21.77501;3
GNSS;5.791;1491381943.000;39.993997;-0.073753;130.000;0.000;5.0;0.0;21;13
LIGH;5.796;64485.472;13.0;3
ACCE;5.796;64485.470;3.25611;-0.69911;-10.20888;3
GNSS;5.797;1491381943.000;39.993997;-0.073753;130.000;0.000;5.0;0.0;21;13
ACCE;5.801;64485.480;3.53384;-0.92895;-10.04607;3
MAGN;5.802;64485.484;-7.77526;21.80448;21.77501;3
LIGH;5.804;64485.486;13.0;3
LIGH;5.807;64485.489;13.0;3
ACCE;5.810;64485.490;3.79242;-1.03430;-9.85453;3
LIGH;5.815;64485.497;13.0;3
ACCE;5.821;64485.500;4.24253;-0.95768;-9.10754;3
MAGN;5.822;64485.504;-7.77526;21.80448;21.77501;3
LIGH;5.826;64485.507;13.0;3
ACCE;5.830;64485.510;4.37660;-0.93853;-9.01178;3
LIGH;5.838;64485.517;13.0;3
ACCE;5.841;64485.520;4.66391;-0.89064;-8.82982;3
MAGN;5.842;64485.523;-14.53056;17.69754;23.26679;3
LIGH;5.845;64485.527;13.0;3
ACCE;5.850;64485.530;5.02782;-0.80445;-8.72447;3
LIGH;5.858;64485.537;13.0;3
ACCE;5.861;64485.540;5.14275;-0.41180;-8.44674;3
MAGN;5.862;64485.543;-14.53056;17.69754;23.26679;3
LIGH;5.865;64485.547;11.0;3
ACCE;5.870;64485.550;5.08528;-0.17238;-8.47547;3
LIGH;5.875;64485.557;11.0;3
ACCE;5.881;64485.561;5.10444;0.09577;-8.60955;3
MAGN;5.882;64485.563;-14.53056;17.69754;23.26679;3
LIGH;5.885;64485.567;11.0;3
ACCE;5.890;64485.570;5.05655;0.49799;-8.43717;3
LIGH;5.895;64485.576;11.0;3
ACCE;5.901;64485.580;4.97994;1.47483;-8.39886;3
MAGN;5.902;64485.583;-21.24831;10.31417;24.55408;3
LIGH;5.905;64485.586;11.0;3
SOUN;5.907;34.18;0.00104;34.35
ACCE;5.910;64485.590;5.14275;1.96325;-8.15944;3
LIGH;5.915;64485.596;11.0;3
ACCE;5.921;64485.600;5.38217;2.36547;-7.69975;3
MAGN;5.922;64485.603;-21.24831;10.31417;24.55408;3
LIGH;5.925;64485.606;11.0;3
ACCE;5.930;64485.610;5.58328;2.71981;-7.65187;3
LIGH;5.935;64485.616;11.0;3
ACCE;5.941;64485.621;6.15789;3.70622;-7.21134;3
MAGN;5.942;64485.623;-21.24831;10.31417;24.55408;3
LIGH;5.945;64485.626;11.0;3
ACCE;5.950;64485.630;6.32069;4.25210;-7.30710;3
LIGH;5.955;64485.636;11.0;3
ACCE;5.961;64485.640;6.53138;4.75967;-7.25922;3
MAGN;5.963;64485.643;-26.80255;2.61270;24.00710;3
LIGH;5.965;64485.647;11.0;3
ACCE;5.970;64485.650;6.79953;5.22894;-7.22091;3
LIGH;5.975;64485.656;11.0;3
ACCE;5.981;64485.660;7.03895;5.81312;-6.89530;3
MAGN;5.982;64485.663;-26.80255;2.61270;24.00710;3
LIGH;5.985;64485.667;13.0;3
ACCE;5.990;64485.670;7.13472;5.97593;-6.85699;3
LIGH;5.995;64485.676;13.0;3
ACCE;6.001;64485.680;7.31668;6.08127;-6.72292;3
MAGN;6.002;64485.683;-26.80255;2.61270;24.00710;3
LIGH;6.005;64485.686;13.0;3
ACCE;6.010;64485.690;7.59441;6.27281;-6.60800;3
LIGH;6.015;64485.696;13.0;3
ACCE;6.021;64485.700;7.55610;6.33985;-6.39731;3
MAGN;6.022;64485.703;-30.65367;-4.10552;21.94394;3
LIGH;6.026;64485.707;13.0;3
ACCE;6.030;64485.710;7.40287;6.39731;-6.58884;3
LIGH;6.035;64485.716;13.0;3
ACCE;6.041;64485.721;7.23049;6.39731;-6.97192;3
MAGN;6.043;64485.724;-30.65367;-4.10552;21.94394;3
LIGH;6.045;64485.727;13.0;3
ACCE;6.051;64485.730;6.96234;6.78996;-6.43561;3
LIGH;6.055;64485.737;13.0;3
ACCE;6.061;64485.740;6.95276;6.81869;-6.11958;3
MAGN;6.062;64485.743;-30.65367;-4.10552;21.94394;3
LIGH;6.068;64485.747;13.0;3
ACCE;6.070;64485.750;7.01022;6.78996;-5.83228;3
LIGH;6.075;64485.756;13.0;3
ACCE;6.081;64485.760;7.06768;6.72292;-5.36301;3
MAGN;6.082;64485.763;-32.32800;-10.64033;19.40579;3
LIGH;6.088;64485.767;13.0;3
ACCE;6.090;64485.770;7.07726;6.58884;-4.77883;3
LIGH;6.095;64485.776;13.0;3
ACCE;6.101;64485.781;6.98149;6.69419;-4.59687;3
MAGN;6.102;64485.783;-32.32800;-10.64033;19.40579;3
LIGH;6.105;64485.787;16.0;3
ACCE;6.110;64485.790;6.79953;6.87615;-4.62560;3
LIGH;6.115;64485.796;16.0;3
ACCE;6.121;64485.800;6.28239;7.38372;-4.95121;3
MAGN;6.122;64485.803;-32.32800;-10.64033;19.40579;3
LIGH;6.125;64485.806;16.0;3
ACCE;6.130;64485.810;6.16746;7.73806;-5.13317;3
LIGH;6.135;64485.816;16.0;3
ACCE;6.141;64485.820;6.11958;8.17859;-5.20978;3
MAGN;6.142;64485.823;-32.83251;-16.47175;16.27196;3
LIGH;6.145;64485.826;16.0;3
ACCE;6.150;64485.830;5.89931;8.50420;-5.54497;3
LIGH;6.155;64485.836;16.0;3
ACCE;6.161;64485.840;4.97036;8.54251;-5.53539;3
MAGN;6.162;64485.843;-32.83251;-16.47175;16.27196;3
LIGH;6.165;64485.846;22.0;3
ACCE;6.170;64485.850;4.96079;8.10198;-5.51624;3
LIGH;6.175;64485.856;22.0;3
ACCE;6.181;64485.861;4.98952;7.63272;-4.65433;3
MAGN;6.182;64485.863;-32.83251;-16.47175;16.27196;3
LIGH;6.188;64485.866;22.0;3
ACCE;6.190;64485.870;5.00867;7.24964;-3.66792;3
LIGH;6.195;64485.876;22.0;3
ACCE;6.201;64485.880;4.99909;6.69419;-1.76213;3
MAGN;6.202;64485.883;-32.13727;-21.65583;10.65871;3
LIGH;6.205;64485.886;22.0;3
ACCE;6.210;64485.890;4.98952;6.70376;-1.19710;3
LIGH;6.215;64485.896;22.0;3
ACCE;6.221;64485.900;4.97994;6.96234;-0.58419;3
MAGN;6.222;64485.903;-32.13727;-21.65583;10.65871;3
LIGH;6.228;64485.906;17.0;3
ACCE;6.230;64485.910;4.91290;7.24007;-0.20111;3
LIGH;6.235;64485.916;42.0;3
ACCE;6.241;64485.920;4.65433;7.66145;0.25857;3
MAGN;6.242;64485.923;-32.13727;-21.65583;10.65871;3
LIGH;6.248;64485.926;42.0;3
ACCE;6.250;64485.930;4.49152;7.98706;0.32561;3
LIGH;6.255;64485.936;42.0;3
ACCE;6.261;64485.940;4.17549;8.30309;0.70868;3
MAGN;6.262;64485.943;-30.57576;-25.40376;3.65347;3
LIGH;6.265;64485.946;42.0;3
ACCE;6.270;64485.950;3.80199;8.52336;0.89064;3
LIGH;6.275;64485.956;42.0;3
ACCE;6.281;64485.960;3.56257;8.52336;1.20668;3
MAGN;6.282;64485.963;-30.57576;-25.40376;3.65347;3
LIGH;6.285;64485.967;42.0;3
ACCE;6.290;64485.970;3.69665;8.52336;1.29287;3
LIGH;6.295;64485.976;90.0;3
ACCE;6.301;64485.980;3.71580;8.45632;1.76213;3
MAGN;6.302;64485.983;-30.57576;-25.40376;3.65347;3
LIGH;6.305;64485.986;90.0;3
ACCE;6.310;64485.990;3.63919;8.20732;2.24097;3
LIGH;6.315;64485.996;90.0;3
ACCE;6.321;64486.000;3.59130;7.52737;3.62003;3
MAGN;6.321;64486.003;-27.00648;-25.65379;-3.70061;3
LIGH;6.328;64486.010;90.0;3
ACCE;6.330;64486.010;3.39019;7.01980;4.07972;3
LIGH;6.335;64486.016;90.0;3
ACCE;6.341;64486.020;3.41892;6.36858;4.52983;3
MAGN;6.342;64486.023;-27.00648;-25.65379;-3.70061;3
LIGH;6.345;64486.026;90.0;3
SOUN;6.348;38.24;0.00117;35.32
ACCE;6.351;64486.030;3.51469;5.82270;5.13317;3
LIGH;6.355;64486.036;161.0;3
ACCE;6.361;64486.041;3.39977;5.16190;6.32069;3
MAGN;6.362;64486.043;-27.00648;-25.65379;-3.70061;3
LIGH;6.365;64486.046;161.0;3
ACCE;6.370;64486.050;3.04542;5.19063;6.43561;3
LIGH;6.375;64486.056;161.0;3
ACCE;6.381;64486.060;2.74854;5.33428;6.61757;3
MAGN;6.382;64486.063;-24.98983;-24.20797;-11.92065;3
LIGH;6.385;64486.066;161.0;3
ACCE;6.390;64486.070;2.64320;5.68862;7.20176;3
LIGH;6.395;64486.076;161.0;3
ACCE;6.401;64486.080;2.73897;5.77481;7.46033;3
MAGN;6.402;64486.083;-24.98983;-24.20797;-11.92065;3
LIGH;6.405;64486.086;161.0;3
ACCE;6.410;64486.090;2.69108;5.95677;7.51779;3
LIGH;6.415;64486.096;203.0;3
ACCE;6.421;64486.100;2.63362;6.12916;7.62314;3
MAGN;6.422;64486.103;-24.98983;-24.20797;-11.92065;3
LIGH;6.425;64486.106;203.0;3
ACCE;6.430;64486.110;2.46124;6.09085;7.47949;3
LIGH;6.435;64486.116;203.0;3
ACCE;6.441;64486.120;2.47082;5.84185;7.57525;3
MAGN;6.442;64486.123;-22.57738;-20.68048;-19.28834;3
LIGH;6.448;64486.127;203.0;3
ACCE;6.450;64486.130;2.49955;5.55455;7.82425;3
LIGH;6.455;64486.136;203.0;3
ACCE;6.461;64486.140;2.63362;5.43963;8.23605;3
MAGN;6.462;64486.143;-22.57738;-20.68048;-19.28834;3
LIGH;6.465;64486.146;203.0;3
ACCE;6.470;64486.150;2.51870;5.29597;8.37013;3
LIGH;6.475;64486.156;214.0;3
ACCE;6.481;64486.160;2.33674;5.21936;8.32224;3
MAGN;6.482;64486.163;-22.57738;-20.68048;-19.28834;3
LIGH;6.485;64486.166;214.0;3
ACCE;6.490;64486.170;2.18351;5.14275;8.09240;3
LIGH;6.495;64486.176;214.0;3
ACCE;6.501;64486.180;2.23140;5.38217;7.92960;3
MAGN;6.502;64486.183;-20.85924;-17.52765;-24.25135;3
LIGH;6.508;64486.186;214.0;3
ACCE;6.510;64486.190;2.38462;5.59285;7.77637;3
LIGH;6.515;64486.196;214.0;3
ACCE;6.521;64486.200;2.45166;5.80354;7.51779;3
MAGN;6.522;64486.203;-20.85924;-17.52765;-24.25135;3
LIGH;6.525;64486.206;214.0;3
ACCE;6.530;64486.210;2.71981;6.34942;7.24964;3
LIGH;6.535;64486.216;215.0;3
ACCE;6.541;64486.220;2.47082;5.76524;6.76123;3
MAGN;6.542;64486.223;-20.85924;-17.52765;-24.25135;3
LIGH;6.545;64486.227;213.0;3
ACCE;6.550;64486.230;2.13563;5.61201;6.74207;3
LIGH;6.555;64486.236;213.0;3
ACCE;6.561;64486.240;1.87705;5.49709;6.86657;3
MAGN;6.562;64486.243;-19.78135;-14.91015;-28.03174;3
LIGH;6.565;64486.246;213.0;3
ACCE;6.570;64486.250;1.81959;5.28640;7.01022;3
LIGH;6.575;64486.256;213.0;3
ACCE;6.581;64486.260;2.83473;4.80756;7.43160;3
MAGN;6.582;64486.263;-19.78135;-14.91015;-28.03174;3
LIGH;6.585;64486.266;213.0;3
ACCE;6.590;64486.270;3.45723;4.94163;8.11156;3
LIGH;6.595;64486.276;213.0;3
ACCE;6.601;64486.280;2.82516;4.84586;8.37013;3
MAGN;6.602;64486.283;-19.78135;-14.91015;-28.03174;3
LIGH;6.605;64486.287;212.0;3
ACCE;6.610;64486.290;2.42293;4.47237;7.88171;3
LIGH;6.615;64486.296;212.0;3
ACCE;6.621;64486.300;2.16436;4.33829;7.98706;3
MAGN;6.622;64486.303;-18.64808;-12.15188;-30.38294;3
LIGH;6.625;64486.306;212.0;3
ACCE;6.630;64486.310;1.87705;4.46279;7.77637;3
LIGH;6.635;64486.316;212.0;3
ACCE;6.641;64486.320;1.69509;4.58729;7.56568;3
MAGN;6.642;64486.323;-18.64808;-12.15188;-30.38294;3
LIGH;6.645;64486.326;212.0;3
ACCE;6.650;64486.330;1.52271;4.75010;7.42203;3
LIGH;6.655;64486.336;212.0;3
ACCE;6.661;64486.340;1.43652;4.61602;7.44118;3
MAGN;6.662;64486.343;-18.64808;-12.15188;-30.38294;3
LIGH;6.665;64486.346;210.0;3
ACCE;6.672;64486.350;1.59933;4.19464;7.64229;3
LIGH;6.675;64486.357;210.0;3
ACCE;6.681;64486.361;1.75256;3.62961;7.81467;3
MAGN;6.682;64486.363;-17.67034;-9.79432;-32.40322;3
LIGH;6.685;64486.367;210.0;3
ACCE;6.690;64486.370;1.85790;3.11246;7.89129;3
LIGH;6.695;64486.376;210.0;3
ACCE;6.701;64486.380;2.03028;2.26970;8.37013;3
MAGN;6.702;64486.383;-17.67034;-9.79432;-32.40322;3
LIGH;6.705;64486.387;210.0;3
ACCE;6.710;64486.390;2.07817;1.96325;8.64786;3
LIGH;6.715;64486.396;210.0;3
ACCE;6.721;64486.401;2.03986;1.67594;8.89685;3
MAGN;6.722;64486.403;-17.67034;-9.79432;-32.40322;3
LIGH;6.725;64486.406;206.0;3
ACCE;6.730;64486.410;1.96325;1.41737;9.26077;3
LIGH;6.735;64486.416;206.0;3
ACCE;6.741;64486.420;1.59933;1.19710;9.31823;3
MAGN;6.743;64486.423;-16.11836;-5.67244;-34.91530;3
LIGH;6.745;64486.427;206.0;3
ACCE;6.750;64486.430;1.29287;1.35991;9.20331;3
LIGH;6.755;64486.436;206.0;3
ACCE;6.761;64486.441;1.13006;1.51314;9.44273;3
MAGN;6.762;64486.443;-16.11836;-5.67244;-34.91530;3
LIGH;6.765;64486.447;206.0;3
ACCE;6.770;64486.450;1.42694;2.01113;9.13627;3
LIGH;6.775;64486.456;206.0;3
ACCE;6.781;64486.460;1.41737;2.02071;9.12670;3
MAGN;6.785;64486.463;-16.11836;-5.67244;-34.91530;3
LIGH;6.786;64486.468;191.0;3
GNSS;6.787;1491381944.000;39.993997;-0.073753;130.000;0.000;5.0;0.0;21;12
ACCE;6.797;64486.471;1.43652;1.67594;8.88728;3
LIGH;6.797;64486.477;191.0;3
GNSS;6.798;1491381944.000;39.993997;-0.073753;130.000;0.000;5.0;0.0;21;12
ACCE;6.802;64486.481;1.46525;1.23541;8.64786;3
MAGN;6.803;64486.484;-14.30539;-2.09192;-37.12492;3
LIGH;6.805;64486.487;191.0;3
ACCE;6.810;64486.490;1.36948;0.98641;8.88728;3
LIGH;6.815;64486.496;191.0;3
ACCE;6.821;64486.500;1.16837;0.70868;9.27035;3
MAGN;6.822;64486.503;-14.30539;-2.09192;-37.12492;3
LIGH;6.825;64486.507;191.0;3
ACCE;6.830;64486.510;0.99599;0.22984;9.55765;3
LIGH;6.835;64486.516;191.0;3
ACCE;6.841;64486.521;0.84276;-0.17238;9.78750;3
MAGN;6.842;64486.523;-14.30539;-2.09192;-37.12492;3
LIGH;6.845;64486.526;168.0;3
ACCE;6.850;64486.530;0.82361;-0.11492;9.77792;3
LIGH;6.855;64486.536;168.0;3
ACCE;6.861;64486.540;1.02472;-0.33519;9.94073;3
MAGN;6.862;64486.543;-13.62976;2.65464;-38.15373;3
LIGH;6.865;64486.546;168.0;3
ACCE;6.870;64486.550;1.20668;-0.58419;10.19930;3
LIGH;6.875;64486.556;168.0;3
ACCE;6.881;64486.561;1.20668;-0.62249;10.52491;3
MAGN;6.882;64486.563;-13.62976;2.65464;-38.15373;3
LIGH;6.885;64486.566;168.0;3
ACCE;6.890;64486.570;1.17795;-0.57461;10.28549;3
LIGH;6.895;64486.576;168.0;3
SOUN;6.900;37.52;0.00114;35.16
ACCE;6.902;64486.580;1.13006;-0.42138;10.19930;3
MAGN;6.903;64486.583;-13.62976;2.65464;-38.15373;3
LIGH;6.905;64486.586;171.0;3
ACCE;6.910;64486.590;1.05345;-0.22027;9.81623;3
LIGH;6.915;64486.596;145.0;3
ACCE;6.921;64486.600;1.26414;-0.35434;9.19373;3
MAGN;6.922;64486.603;-12.64943;6.08014;-38.49825;3
LIGH;6.925;64486.606;145.0;3
ACCE;6.930;64486.610;1.59933;-0.44053;9.35654;3
LIGH;6.935;64486.616;145.0;3
ACCE;6.941;64486.621;2.05901;-0.52672;9.69173;3
MAGN;6.942;64486.623;-12.64943;6.08014;-38.49825;3
LIGH;6.945;64486.626;145.0;3
ACCE;6.950;64486.630;2.39420;-0.51715;9.80665;3
LIGH;6.955;64486.636;145.0;3
ACCE;6.961;64486.641;2.40378;-0.42138;9.69173;3
MAGN;6.962;64486.643;-12.64943;6.08014;-38.49825;3
LIGH;6.965;64486.646;145.0;3
ACCE;6.970;64486.650;2.32716;-0.51715;9.38527;3
LIGH;6.975;64486.656;134.0;3
ACCE;6.981;64486.660;2.22182;-0.55545;9.38527;3
MAGN;6.982;64486.663;-13.45928;8.61971;-38.23866;3
LIGH;6.985;64486.666;134.0;3
ACCE;6.990;64486.670;2.08774;-0.64165;9.20331;3
LIGH;6.995;64486.676;134.0;3
ACCE;7.001;64486.680;2.14520;-0.93853;8.95431;3
MAGN;7.002;64486.683;-13.45928;8.61971;-38.23866;3
LIGH;7.005;64486.686;134.0;3
ACCE;7.010;64486.690;2.26970;-0.94810;8.96389;3
LIGH;7.015;64486.696;134.0;3
ACCE;7.021;64486.700;2.56658;-0.89064;9.08839;3
MAGN;7.022;64486.703;-13.45928;8.61971;-38.23866;3
LIGH;7.026;64486.706;134.0;3
ACCE;7.030;64486.710;2.86347;-0.83318;9.24162;3
LIGH;7.035;64486.716;130.0;3
ACCE;7.042;64486.721;3.49553;-0.95768;9.61511;3
MAGN;7.043;64486.723;-14.93561;9.34142;-37.86333;3
LIGH;7.045;64486.727;130.0;3
ACCE;7.050;64486.730;3.67749;-1.12049;9.71088;3
LIGH;7.055;64486.736;130.0;3
ACCE;7.061;64486.741;3.91691;-1.41737;9.68215;3
MAGN;7.062;64486.743;-14.93561;9.34142;-37.86333;3
LIGH;7.065;64486.747;130.0;3
ACCE;7.070;64486.750;4.07972;-1.57060;9.62469;3
LIGH;7.075;64486.756;130.0;3
ACCE;7.081;64486.760;4.46279;-1.35991;9.60554;3
MAGN;7.082;64486.763;-14.93561;9.34142;-37.86333;3
LIGH;7.085;64486.766;130.0;3
ACCE;7.090;64486.770;4.75967;-1.23541;9.29908;3
LIGH;7.095;64486.776;119.0;3
ACCE;7.101;64486.780;5.15232;-1.08218;9.18416;3
MAGN;7.102;64486.783;-17.72462;9.66727;-36.50691;3
LIGH;7.105;64486.786;119.0;3
ACCE;7.110;64486.790;5.50666;-0.94810;9.14585;3
LIGH;7.115;64486.796;119.0;3
ACCE;7.121;64486.801;6.02381;-1.08218;9.35654;3
MAGN;7.122;64486.803;-17.72462;9.66727;-36.50691;3
LIGH;7.125;64486.806;119.0;3
ACCE;7.130;64486.810;6.32069;-1.68552;9.67257;3
LIGH;7.135;64486.816;119.0;3
ACCE;7.141;64486.820;6.83784;-2.85389;10.78348;3
MAGN;7.142;64486.823;-17.72462;9.66727;-36.50691;3
LIGH;7.145;64486.826;119.0;3
ACCE;7.150;64486.830;7.41245;-5.75566;13.67568;3
LIGH;7.155;64486.836;108.0;3
ACCE;7.161;64486.840;7.63272;-6.40688;14.05875;3
MAGN;7.162;64486.843;-21.00793;8.79705;-34.23508;3
LIGH;7.165;64486.846;108.0;3
ACCE;7.170;64486.850;7.95833;-6.32069;13.58949;3
LIGH;7.175;64486.856;108.0;3
ACCE;7.181;64486.860;8.35098;-5.50666;13.01488;3
MAGN;7.182;64486.863;-21.00793;8.79705;-34.23508;3
LIGH;7.185;64486.866;108.0;3
ACCE;7.190;64486.870;9.12670;-2.93050;11.11867;3
LIGH;7.195;64486.876;108.0;3
ACCE;7.201;64486.881;9.66300;-1.90578;10.25676;3
MAGN;7.202;64486.883;-21.00793;8.79705;-34.23508;3
LIGH;7.205;64486.886;108.0;3
ACCE;7.210;64486.890;10.21845;-1.29287;9.92157;3
LIGH;7.215;64486.896;98.0;3
ACCE;7.221;64486.900;10.34295;-1.00556;9.86411;3
MAGN;7.222;64486.903;-24.91479;4.31285;-31.54050;3
LIGH;7.225;64486.907;98.0;3
ACCE;7.230;64486.910;10.21845;-0.78530;10.06522;3
LIGH;7.235;64486.916;98.0;3
ACCE;7.241;64486.920;10.00776;-0.17238;10.61110;3
MAGN;7.242;64486.923;-24.91479;4.31285;-31.54050;3
LIGH;7.245;64486.926;98.0;3
ACCE;7.250;64486.930;9.66300;0.21069;10.64941;3
LIGH;7.255;64486.936;98.0;3
ACCE;7.261;64486.940;9.10754;0.65122;9.65342;3
MAGN;7.262;64486.943;-24.91479;4.31285;-31.54050;3
LIGH;7.265;64486.947;98.0;3
ACCE;7.270;64486.950;8.90643;1.09176;9.39485;3
LIGH;7.275;64486.956;97.0;3
ACCE;7.281;64486.960;8.80109;1.15879;9.16500;3
MAGN;7.282;64486.963;-25.98824;-2.53206;-28.61749;3
LIGH;7.288;64486.966;94.0;3
ACCE;7.290;64486.970;8.91601;0.97683;8.80109;3
LIGH;7.295;64486.976;94.0;3
ACCE;7.301;64486.980;9.05966;0.09577;9.25119;3
MAGN;7.302;64486.983;-25.98824;-2.53206;-28.61749;3
LIGH;7.305;64486.986;94.0;3
ACCE;7.310;64486.990;8.89685;-0.25857;9.10754;3
LIGH;7.315;64486.996;94.0;3
ACCE;7.321;64487.000;8.59997;-0.27773;9.24162;3
MAGN;7.322;64487.003;-25.98824;-2.53206;-28.61749;3
LIGH;7.329;64487.010;94.0;3
ACCE;7.330;64487.010;8.14986;0.18196;9.20331;3
LIGH;7.335;64487.016;94.0;3
ACCE;7.341;64487.020;7.42203;2.48997;9.13627;3
MAGN;7.342;64487.023;-23.53576;-9.78426;-26.74326;3
LIGH;7.345;64487.027;88.0;3
ACCE;7.350;64487.030;7.16345;3.60088;8.68616;3
LIGH;7.355;64487.036;88.0;3
ACCE;7.361;64487.040;6.71334;4.33829;8.65743;3
MAGN;7.362;64487.043;-23.53576;-9.78426;-26.74326;3
LIGH;7.365;64487.046;88.0;3
ACCE;7.370;64487.050;6.23450;4.71179;8.28394;3
LIGH;7.375;64487.056;88.0;3
ACCE;7.381;64487.060;6.18662;4.48195;7.33583;3
MAGN;7.382;64487.063;-23.53576;-9.78426;-26.74326;3
LIGH;7.385;64487.066;88.0;3
ACCE;7.390;64487.070;6.27281;4.01268;7.44118;3
LIGH;7.395;64487.076;88.0;3
ACCE;7.401;64487.080;6.23450;3.54342;7.62314;3
MAGN;7.402;64487.083;-17.85040;-16.70799;-26.23656;3
LIGH;7.408;64487.087;86.0;3
ACCE;7.410;64487.090;6.10043;3.25611;7.37414;3
LIGH;7.415;64487.096;86.0;3
ACCE;7.421;64487.100;5.55455;3.59130;7.47949;3
MAGN;7.422;64487.103;-17.85040;-16.70799;-26.23656;3
LIGH;7.425;64487.106;86.0;3
ACCE;7.430;64487.110;5.23851;3.98395;7.51779;3
LIGH;7.435;64487.116;86.0;3
ACCE;7.441;64487.120;4.93206;4.15633;7.47949;3
MAGN;7.442;64487.123;-17.85040;-16.70799;-26.23656;3
LIGH;7.445;64487.126;86.0;3
ACCE;7.450;64487.130;4.82671;4.22337;7.40287;3
SOUN;7.451;33.68;0.00103;34.22
LIGH;7.455;64487.136;86.0;3
ACCE;7.461;64487.140;4.91290;3.93607;7.74764;3
MAGN;7.462;64487.143;-10.98738;-21.33806;-25.93847;3
LIGH;7.468;64487.146;85.0;3
ACCE;7.470;64487.150;4.81713;3.77326;7.89129;3
LIGH;7.475;64487.156;85.0;3
ACCE;7.481;64487.160;4.68306;3.77326;7.96790;3
MAGN;7.482;64487.163;-10.98738;-21.33806;-25.93847;3
LIGH;7.485;64487.166;85.0;3
ACCE;7.490;64487.170;4.57771;3.72538;7.85298;3
LIGH;7.495;64487.176;85.0;3
ACCE;7.501;64487.180;4.45322;3.54342;8.19775;3
MAGN;7.502;64487.183;-10.98738;-21.33806;-25.93847;3
LIGH;7.505;64487.186;85.0;3
ACCE;7.510;64487.190;4.35745;3.63919;8.17859;3
LIGH;7.515;64487.196;85.0;3
ACCE;7.521;64487.201;4.22337;3.46680;8.10198;3
MAGN;7.523;64487.203;-5.21239;-23.85019;-27.19216;3
LIGH;7.528;64487.207;82.0;3
ACCE;7.530;64487.210;4.26168;3.04542;8.14986;3
LIGH;7.535;64487.216;82.0;3
ACCE;7.541;64487.220;4.15633;2.76770;8.43717;3
MAGN;7.542;64487.223;-5.21239;-23.85019;-27.19216;3
LIGH;7.545;64487.226;82.0;3
ACCE;7.550;64487.230;3.84988;2.38462;8.58082;3
LIGH;7.555;64487.236;82.0;3
ACCE;7.561;64487.240;3.46680;2.15478;8.69574;3
MAGN;7.562;64487.243;-5.21239;-23.85019;-27.19216;3
LIGH;7.565;64487.246;82.0;3
ACCE;7.570;64487.250;2.55701;2.65278;8.76278;3
LIGH;7.575;64487.256;82.0;3
ACCE;7.581;64487.260;2.17394;3.18908;8.78193;3
MAGN;7.581;64487.263;0.67955;-24.60307;-28.49622;3
LIGH;7.585;64487.266;81.0;3
ACCE;7.591;64487.271;1.93451;3.60088;8.64786;3
LIGH;7.598;64487.278;82.0;3
ACCE;7.601;64487.281;1.58975;3.97437;8.29351;3
MAGN;7.602;64487.283;0.67955;-24.60307;-28.49622;3
LIGH;7.607;64487.286;82.0;3
ACCE;7.610;64487.290;1.35991;3.82115;8.37971;3
LIGH;7.615;64487.296;82.0;3
ACCE;7.621;64487.300;1.20668;3.48596;8.55209;3
MAGN;7.622;64487.303;0.67955;-24.60307;-28.49622;3
LIGH;7.628;64487.306;82.0;3
ACCE;7.630;64487.310;1.13006;3.24654;8.53294;3
LIGH;7.635;64487.316;82.0;3
ACCE;7.641;64487.321;0.73741;3.43807;9.22246;3
MAGN;7.642;64487.323;7.40072;-23.70183;-29.56236;3
LIGH;7.648;64487.330;82.0;3
ACCE;7.650;64487.330;0.45011;3.48596;9.34696;3
LIGH;7.655;64487.336;88.0;3
ACCE;7.661;64487.340;0.07661;3.11246;9.55765;3
MAGN;7.662;64487.343;7.40072;-23.70183;-29.56236;3
LIGH;7.665;64487.346;88.0;3
ACCE;7.670;64487.350;-0.22027;2.85389;9.51935;3
LIGH;7.675;64487.356;88.0;3
ACCE;7.681;64487.360;-0.26815;3.11246;9.01178;3
MAGN;7.681;64487.363;7.40072;-23.70183;-29.56236;3
LIGH;7.685;64487.366;88.0;3
ACCE;7.690;64487.370;-0.32561;3.62003;8.75320;3
LIGH;7.695;64487.376;88.0;3
ACCE;7.701;64487.380;-0.37350;3.92649;8.56167;3
MAGN;7.702;64487.383;13.74607;-23.82085;-29.37772;3
LIGH;7.705;64487.386;88.0;3
ACCE;7.710;64487.390;-0.42138;4.15633;8.18817;3
LIGH;7.715;64487.396;95.0;3
ACCE;7.721;64487.400;-0.57461;4.03184;8.47547;3
MAGN;7.722;64487.403;13.74607;-23.82085;-29.37772;3
LIGH;7.728;64487.406;95.0;3
ACCE;7.730;64487.410;-0.52672;3.57215;8.49463;3
LIGH;7.735;64487.416;95.0;3
ACCE;7.741;64487.420;-0.44053;3.25611;8.54251;3
MAGN;7.742;64487.423;13.74607;-23.82085;-29.37772;3
LIGH;7.745;64487.426;95.0;3
ACCE;7.750;64487.430;-0.58419;3.16992;8.72447;3
LIGH;7.755;64487.436;95.0;3
ACCE;7.761;64487.440;-0.93853;2.89220;8.80109;3
MAGN;7.762;64487.443;19.84759;-23.05237;-29.32564;3
LIGH;7.765;64487.446;95.0;3
ACCE;7.770;64487.450;-0.29688;4.29999;8.52336;3
LIGH;7.775;64487.456;101.0;3
ACCE;7.781;64487.460;-0.49799;4.93206;8.47547;3
MAGN;7.786;64487.463;19.84759;-23.05237;-29.32564;3
LIGH;7.787;64487.467;101.0;3
GNSS;7.790;1491381945.000;39.993991;-0.073754;130.000;0.000;4.0;0.0;21;11
ACCE;7.797;64487.471;-0.93853;4.37660;8.30309;3
LIGH;7.797;64487.478;101.0;3
GNSS;7.798;1491381945.000;39.993991;-0.073754;130.000;0.000;4.0;0.0;21;11
ACCE;7.801;64487.481;-0.97683;2.29843;8.09240;3
MAGN;7.802;64487.483;19.84759;-23.05237;-29.32564;3
LIGH;7.805;64487.486;101.0;3
ACCE;7.810;64487.490;-0.88107;1.66636;7.90087;3
LIGH;7.815;64487.496;101.0;3
ACCE;7.821;64487.500;-0.78530;1.52271;8.22648;3
MAGN;7.822;64487.503;25.83287;-21.86175;-29.26117;3
LIGH;7.825;64487.506;101.0;3
ACCE;7.830;64487.510;-0.76614;1.49398;8.38928;3
LIGH;7.835;64487.516;102.0;3
ACCE;7.841;64487.520;-1.52271;1.41737;8.30309;3
MAGN;7.842;64487.523;25.83287;-21.86175;-29.26117;3
LIGH;7.845;64487.526;102.0;3
ACCE;7.850;64487.530;-1.97282;1.37906;7.97748;3
LIGH;7.855;64487.536;102.0;3
ACCE;7.861;64487.540;-2.31759;1.35991;7.96790;3
MAGN;7.862;64487.543;25.83287;-21.86175;-29.26117;3
LIGH;7.865;64487.546;102.0;3
ACCE;7.870;64487.550;-2.55701;1.38864;7.89129;3
LIGH;7.875;64487.556;102.0;3
ACCE;7.881;64487.560;-2.67193;1.83875;7.76679;3
MAGN;7.882;64487.563;30.80791;-18.90486;-28.89065;3
LIGH;7.885;64487.566;102.0;3
ACCE;7.890;64487.570;-2.80600;2.26970;7.68060;3
SOUN;7.892;196.31;0.00599;49.53
LIGH;7.895;64487.576;86.0;3
ACCE;7.901;64487.580;-2.92093;2.49955;7.58483;3
MAGN;7.902;64487.583;30.80791;-18.90486;-28.89065;3
LIGH;7.905;64487.586;86.0;3
ACCE;7.910;64487.590;-2.99754;2.71024;7.54652;3
LIGH;7.915;64487.596;86.0;3
ACCE;7.921;64487.601;-3.08373;2.75812;7.56568;3
MAGN;7.922;64487.603;30.80791;-18.90486;-28.89065;3
LIGH;7.925;64487.607;86.0;3
ACCE;7.930;64487.610;-3.15077;2.68151;7.52737;3
LIGH;7.935;64487.616;86.0;3
ACCE;7.941;64487.620;-3.06458;2.66235;7.63272;3
MAGN;7.942;64487.623;34.85012;-14.58598;-29.05750;3
LIGH;7.945;64487.626;86.0;3
ACCE;7.950;64487.630;-3.04542;3.08373;7.39329;3
LIGH;7.955;64487.636;92.0;3
ACCE;7.961;64487.640;-3.10289;3.29442;7.38372;3
MAGN;7.962;64487.643;34.85012;-14.58598;-29.05750;3
LIGH;7.965;64487.646;64.0;3
ACCE;7.970;64487.650;-3.15077;3.45723;7.30710;3
LIGH;7.975;64487.656;64.0;3
ACCE;7.981;64487.661;-3.27527;3.41892;7.62314;3
MAGN;7.982;64487.663;34.85012;-14.58598;-29.05750;3
LIGH;7.985;64487.666;64.0;3
ACCE;7.990;64487.670;-3.40934;3.18908;7.64229;3
LIGH;7.995;64487.676;64.0;3
ACCE;8.001;64487.680;-3.32315;3.04542;7.74764;3
MAGN;8.002;64487.683;37.69344;-10.45520;-29.71525;3
LIGH;8.005;64487.686;64.0;3
ACCE;8.010;64487.690;-2.77727;3.66792;7.66145;3
LIGH;8.015;64487.696;64.0;3
ACCE;8.021;64487.700;-2.39420;4.69264;7.28795;3
MAGN;8.022;64487.703;37.69344;-10.45520;-29.71525;3
LIGH;8.026;64487.707;50.0;3
ACCE;8.030;64487.710;-2.48039;4.31914;6.89530;3
LIGH;8.035;64487.716;50.0;3
ACCE;8.042;64487.721;-2.54743;4.01268;7.19218;3
MAGN;8.044;64487.723;37.69344;-10.45520;-29.71525;3
LIGH;8.045;64487.727;50.0;3
ACCE;8.050;64487.730;-2.61447;3.80199;7.16345;3
LIGH;8.055;64487.736;50.0;3
ACCE;8.061;64487.741;-2.85389;3.33273;7.10599;3
MAGN;8.062;64487.743;39.26805;-7.41024;-30.33655;3
LIGH;8.065;64487.747;50.0;3
ACCE;8.070;64487.750;-2.90177;3.35188;6.96234;3
LIGH;8.075;64487.756;50.0;3
ACCE;8.081;64487.760;-2.83473;3.83072;6.99107;3
MAGN;8.082;64487.763;39.26805;-7.41024;-30.33655;3
LIGH;8.085;64487.766;41.0;3
ACCE;8.090;64487.770;-2.81558;3.98395;6.90488;3
LIGH;8.095;64487.776;41.0;3
ACCE;8.101;64487.781;-3.56257;2.80600;7.92960;3
MAGN;8.102;64487.783;39.26805;-7.41024;-30.33655;3
LIGH;8.105;64487.787;41.0;3
ACCE;8.110;64487.790;-4.04141;2.10690;8.14986;3
LIGH;8.115;64487.796;41.0;3
ACCE;8.121;64487.801;-4.34787;1.91536;8.26478;3
MAGN;8.122;64487.803;40.22536;-3.99373;-31.18471;3
LIGH;8.125;64487.806;41.0;3
ACCE;8.130;64487.810;-4.60644;2.12605;8.11156;3
LIGH;8.135;64487.816;41.0;3
ACCE;8.141;64487.820;-5.20021;2.28886;7.78594;3
MAGN;8.142;64487.823;40.22536;-3.99373;-31.18471;3
LIGH;8.145;64487.826;40.0;3
ACCE;8.150;64487.830;-5.40132;2.03028;7.63272;3
LIGH;8.155;64487.836;40.0;3
ACCE;8.161;64487.840;-5.47793;1.68552;7.85298;3
MAGN;8.162;64487.843;40.22536;-3.99373;-31.18471;3
LIGH;8.165;64487.846;40.0;3
ACCE;8.170;64487.850;-5.58328;1.33118;7.97748;3
LIGH;8.175;64487.856;40.0;3
ACCE;8.181;64487.861;-5.80354;0.92895;7.95833;3
MAGN;8.183;64487.863;41.20177;0.59658;-31.06790;3
LIGH;8.185;64487.867;40.0;3
ACCE;8.190;64487.870;-5.98550;0.97683;7.68060;3
LIGH;8.195;64487.876;40.0;3
ACCE;8.201;64487.880;-6.19619;1.02472;7.48906;3
MAGN;8.202;64487.883;41.20177;0.59658;-31.06790;3
LIGH;8.205;64487.887;40.0;3
ACCE;8.210;64487.890;-6.43561;1.03430;7.24964;3
LIGH;8.215;64487.896;40.0;3
ACCE;8.221;64487.900;-6.98149;0.90980;7.31668;3
MAGN;8.222;64487.903;41.20177;0.59658;-31.06790;3
LIGH;8.225;64487.906;40.0;3
ACCE;8.230;64487.910;-7.03895;0.59376;7.68060;3
LIGH;8.235;64487.916;40.0;3
ACCE;8.241;64487.921;-6.93361;0.23942;8.11156;3
MAGN;8.242;64487.923;41.61504;5.52545;-31.45797;3
LIGH;8.245;64487.926;40.0;3
ACCE;8.250;64487.930;-6.81869;-0.02873;8.19775;3
LIGH;8.255;64487.936;40.0;3
ACCE;8.265;64487.943;-6.59842;-0.13408;8.31267;3
MAGN;8.266;64487.947;41.61504;5.52545;-31.45797;3
LIGH;8.267;64487.949;40.0;3
ACCE;8.270;64487.950;-6.60800;-0.19154;8.14029;3
LIGH;8.275;64487.956;40.0;3
ACCE;8.281;64487.961;-6.78038;-0.24900;8.10198;3
MAGN;8.282;64487.963;41.61504;5.52545;-31.45797;3
LIGH;8.285;64487.966;40.0;3
ACCE;8.290;64487.970;-7.55610;-0.73741;8.69574;3
LIGH;8.295;64487.976;40.0;3
ACCE;8.301;64487.981;-7.83383;-1.15879;9.03093;3
MAGN;8.302;64487.983;36.98488;8.97954;-31.07735;3
LIGH;8.305;64487.986;40.0;3
ACCE;8.310;64487.990;-8.01579;-1.47483;8.93516;3
LIGH;8.315;64487.996;40.0;3
ACCE;8.321;64488.000;-8.19775;-1.58017;8.81066;3
MAGN;8.322;64488.003;36.98488;8.97954;-31.07735;3
LIGH;8.325;64488.007;40.0;3
ACCE;8.331;64488.010;-8.36055;-1.35991;8.43717;3
LIGH;8.335;64488.016;39.0;3
ACCE;8.341;64488.021;-8.48505;-1.39821;8.59040;3
MAGN;8.343;64488.023;36.98488;8.97954;-31.07735;3
LIGH;8.345;64488.027;39.0;3
ACCE;8.350;64488.030;-8.34140;-1.51314;7.93917;3
LIGH;8.360;64488.041;39.0;3
ACCE;8.363;64488.042;-8.38928;-1.75256;8.51378;3
MAGN;8.365;64488.046;33.06973;11.42569;-32.11377;3
LIGH;8.368;64488.049;39.0;3
ACCE;8.370;64488.050;-8.69574;-1.92494;8.43717;3
LIGH;8.375;64488.056;39.0;3
ACCE;8.381;64488.061;-8.84897;-2.15478;8.51378;3
MAGN;8.382;64488.063;33.06973;11.42569;-32.11377;3
LIGH;8.386;64488.067;39.0;3
ACCE;8.390;64488.070;-8.84897;-2.42293;8.73405;3
LIGH;8.395;64488.076;39.0;3
ACCE;8.402;64488.081;-8.64786;-2.39420;8.56167;3
MAGN;8.403;64488.084;33.06973;11.42569;-32.11377;3
LIGH;8.406;64488.088;39.0;3
ACCE;8.410;64488.090;-8.62870;-2.09732;8.28394;3
LIGH;8.415;64488.096;39.0;3
ACCE;8.431;64488.103;-8.70532;-1.65679;8.14986;3
MAGN;8.432;64488.113;31.13905;13.48105;-33.00608;3
LIGH;8.434;64488.115;39.0;3
LIGH;8.439;64488.121;39.0;3
ACCE;8.443;64488.120;-8.30309;-1.23541;7.49864;3
SOUN;8.443;33.85;0.00103;34.26
LIGH;8.446;64488.127;39.0;3
ACCE;8.451;64488.130;-8.04452;-0.95768;7.44118;3
MAGN;8.452;64488.133;31.13905;13.48105;-33.00608;3
LIGH;8.455;64488.137;37.0;3
ACCE;8.460;64488.140;-7.71891;-0.66080;7.24964;3
LIGH;8.465;64488.146;37.0;3
ACCE;8.471;64488.151;-7.35499;-0.32561;7.06768;3
MAGN;8.473;64488.153;31.13905;13.48105;-33.00608;3
LIGH;8.476;64488.157;37.0;3
ACCE;8.480;64488.160;-6.90488;0.47884;6.81869;3
LIGH;8.485;64488.166;37.0;3
ACCE;8.492;64488.171;-6.72292;0.67038;6.88572;3
MAGN;8.493;64488.174;30.43785;12.26258;-33.17054;3
LIGH;8.496;64488.177;37.0;3
WIFI;8.499;64488.104;WAP139;20:17:FF:FF:F1:39;-54
WIFI;8.499;64488.104;WAP213;20:17:FF:FF:F2:13;-66
WIFI;8.499;64488.104;WAP141;20:17:FF:FF:F1:41;-49
WIFI;8.499;64488.104;WAP140;20:17:FF:FF:F1:40;-61
WIFI;8.499;64488.104;WAP106;20:17:FF:FF:F1:06;-61
WIFI;8.499;64488.104;WAP310;20:17:FF:FF:F3:10;-62
WIFI;8.499;64488.104;WAP112;20:17:FF:FF:F1:12;-52
WIFI;8.499;64488.104;WAP092;20:17:FF:FF:F0:92;-77
WIFI;8.499;64488.104;WAP297;20:17:FF:FF:F2:97;-77
WIFI;8.499;64488.104;WAP138;20:17:FF:FF:F1:38;-63
WIFI;8.499;64488.104;WAP093;20:17:FF:FF:F0:93;-66
WIFI;8.499;64488.104;WAP298;20:17:FF:FF:F2:98;-65
WIFI;8.499;64488.104;WAP319;20:17:FF:FF:F3:19;-82
WIFI;8.499;64488.104;WAP113;20:17:FF:FF:F1:13;-70
WIFI;8.499;64488.104;WAP317;20:17:FF:FF:F3:17;-71
WIFI;8.499;64488.104;WAP044;20:17:FF:FF:F0:44;-79
WIFI;8.499;64488.104;WAP109;20:17:FF:FF:F1:09;-87
WIFI;8.499;64488.104;WAP316;20:17:FF:FF:F3:16;-52
WIFI;8.499;64488.104;WAP313;20:17:FF:FF:F3:13;-85
WIFI;8.499;64488.104;WAP181;20:17:FF:FF:F1:81;-88
WIFI;8.499;64488.104;WAP153;20:17:FF:FF:F1:53;-86
WIFI;8.499;64488.104;WAP159;20:17:FF:FF:F1:59;-84
WIFI;8.499;64488.104;WAP115;20:17:FF:FF:F1:15;-80
WIFI;8.499;64488.104;WAP206;20:17:FF:FF:F2:06;-77
WIFI;8.499;64488.104;WAP077;20:17:FF:FF:F0:77;-81
WIFI;8.499;64488.104;WAP104;20:17:FF:FF:F1:04;-91
WIFI;8.499;64488.104;WAP180;20:17:FF:FF:F1:80;-75
WIFI;8.499;64488.104;WAP076;20:17:FF:FF:F0:76;-81
WIFI;8.499;64488.104;WAP211;20:17:FF:FF:F2:11;-90
WIFI;8.499;64488.104;WAP022;20:17:FF:FF:F0:22;-88
WIFI;8.499;64488.104;WAP021;20:17:FF:FF:F0:21;-90
WIFI;8.499;64488.104;WAP169;20:17:FF:FF:F1:69;-88
WIFI;8.499;64488.104;WAP008;20:17:FF:FF:F0:08;-89
WIFI;8.499;64488.104;WAP280;20:17:FF:FF:F2:80;-82
WIFI;8.499;64488.104;WAP279;20:17:FF:FF:F2:79;-83
WIFI;8.499;64488.104;WAP281;20:17:FF:FF:F2:81;-86
WIFI;8.499;64488.104;WAP146;20:17:FF:FF:F1:46;-89
ACCE;8.519;64488.180;-6.54096;0.85234;6.70376;3
LIGH;8.520;64488.188;37.0;3
ACCE;8.520;64488.190;-6.33027;1.09176;6.68461;3
MAGN;8.521;64488.193;30.43785;12.26258;-33.17054;3
LIGH;8.521;64488.196;36.0;3
ACCE;8.521;64488.200;-6.03339;1.51314;6.57927;3
LIGH;8.529;64488.210;36.0;3
ACCE;8.531;64488.210;-5.94720;1.58975;6.64630;3
MAGN;8.532;64488.213;30.43785;12.26258;-33.17054;3
LIGH;8.534;64488.216;36.0;3
ACCE;8.540;64488.221;-5.80354;1.67594;6.51223;3
LIGH;8.544;64488.226;36.0;3
ACCE;8.551;64488.230;-5.58328;1.85790;6.67503;3
MAGN;8.551;64488.233;30.55559;9.15906;-33.77384;3
LIGH;8.554;64488.236;36.0;3
ACCE;8.560;64488.240;-5.07571;2.28886;6.91445;3
LIGH;8.564;64488.246;36.0;3
ACCE;8.571;64488.250;-4.75010;2.49955;7.00065;3
MAGN;8.572;64488.253;30.55559;9.15906;-33.77384;3
LIGH;8.574;64488.256;36.0;3
ACCE;8.580;64488.260;-4.55856;2.80600;7.11557;3
LIGH;8.584;64488.266;36.0;3
ACCE;8.591;64488.270;-4.33829;3.23696;7.21134;3
MAGN;8.591;64488.273;30.55559;9.15906;-33.77384;3
LIGH;8.595;64488.277;36.0;3
ACCE;8.600;64488.280;-4.04141;3.48596;6.71334;3
LIGH;8.604;64488.286;36.0;3
ACCE;8.611;64488.290;-3.67749;4.01268;6.37815;3
MAGN;8.611;64488.293;30.63433;3.65043;-33.35466;3
LIGH;8.615;64488.296;36.0;3
ACCE;8.620;64488.300;-3.26569;4.64475;5.93762;3
LIGH;8.624;64488.306;36.0;3
ACCE;8.631;64488.310;-2.37505;4.86502;6.18662;3
MAGN;8.631;64488.313;30.63433;3.65043;-33.35466;3
LIGH;8.635;64488.316;35.0;3
ACCE;8.640;64488.320;-1.89621;4.94163;7.06768;3
LIGH;8.645;64488.326;35.0;3
ACCE;8.651;64488.330;-1.19710;4.66391;7.72848;3
MAGN;8.652;64488.333;30.63433;3.65043;-33.35466;3
LIGH;8.655;64488.337;35.0;3
ACCE;8.660;64488.340;-0.66080;4.41491;7.87214;3
LIGH;8.664;64488.346;35.0;3
ACCE;8.672;64488.350;-0.84276;4.13718;8.05409;3
MAGN;8.672;64488.354;29.95215;-3.87047;-31.66289;3
LIGH;8.675;64488.357;35.0;3
ACCE;8.680;64488.360;-1.30245;4.28083;8.14986;3
LIGH;8.685;64488.366;35.0;3
ACCE;8.691;64488.371;-1.88663;4.46279;8.18817;3
MAGN;8.692;64488.373;29.95215;-3.87047;-31.66289;3
LIGH;8.695;64488.376;35.0;3
ACCE;8.700;64488.380;-2.44209;4.61602;7.77637;3
LIGH;8.705;64488.386;36.0;3
ACCE;8.711;64488.390;-3.20823;5.20978;6.92403;3
MAGN;8.712;64488.393;29.95215;-3.87047;-31.66289;3
LIGH;8.715;64488.397;36.0;3
ACCE;8.720;64488.400;-3.21781;5.49709;6.47392;3
LIGH;8.725;64488.406;36.0;3
ACCE;8.731;64488.411;-3.07416;5.75566;6.21535;3
MAGN;8.732;64488.413;27.80855;-10.96632;-29.67336;3
LIGH;8.735;64488.416;36.0;3
ACCE;8.740;64488.420;-2.87304;6.00466;5.84185;3
LIGH;8.745;64488.426;36.0;3
ACCE;8.752;64488.431;-2.40378;6.15789;6.13873;3
MAGN;8.753;64488.434;27.80855;-10.96632;-29.67336;3
LIGH;8.756;64488.438;36.0;3
ACCE;8.760;64488.440;-2.11647;5.87058;6.26323;3
LIGH;8.765;64488.446;39.0;3
ACCE;8.771;64488.450;-1.95367;5.58328;6.45477;3
MAGN;8.772;64488.453;27.80855;-10.96632;-29.67336;3
LIGH;8.775;64488.456;39.0;3
ACCE;8.780;64488.460;-1.97282;5.31513;6.78996;3
GNSS;8.786;1491381946.000;39.993987;-0.073755;130.000;0.000;4.0;0.0;21;11
LIGH;8.794;64488.471;39.0;3
ACCE;8.794;64488.471;-1.42694;4.97994;7.03895;3
MAGN;8.794;64488.474;24.80095;-17.50215;-27.27099;3
GNSS;8.796;1491381946.000;39.993987;-0.073755;130.000;0.000;4.0;0.0;21;11
LIGH;8.798;64488.479;39.0;3
ACCE;8.800;64488.480;-1.19710;4.97036;6.64630;3
LIGH;8.805;64488.486;39.0;3
ACCE;8.811;64488.490;-1.00556;5.04698;6.42604;3
MAGN;8.812;64488.493;24.80095;-17.50215;-27.27099;3
LIGH;8.815;64488.496;39.0;3
ACCE;8.820;64488.500;-0.57461;5.21936;6.44519;3
LIGH;8.825;64488.506;41.0;3
ACCE;8.832;64488.510;0.46926;4.92248;6.29196;3
MAGN;8.832;64488.513;24.80095;-17.50215;-27.27099;3
LIGH;8.835;64488.517;41.0;3
ACCE;8.840;64488.520;0.82361;4.39575;6.19619;3
LIGH;8.845;64488.526;41.0;3
ACCE;8.851;64488.530;1.22583;3.64876;6.06212;3
MAGN;8.852;64488.533;19.27989;-24.50399;-24.11672;3
LIGH;8.855;64488.536;41.0;3
ACCE;8.860;64488.540;2.26013;3.30400;5.27682;3
LIGH;8.865;64488.546;41.0;3
ACCE;8.871;64488.550;2.35589;4.13718;5.56412;3
MAGN;8.872;64488.553;19.27989;-24.50399;-24.11672;3
LIGH;8.875;64488.556;41.0;3
ACCE;8.880;64488.560;1.65679;4.46279;5.73651;3
SOUN;8.884;32.60;0.00099;33.94
LIGH;8.889;64488.566;48.0;3
ACCE;8.891;64488.570;0.67995;4.16591;7.61356;3
MAGN;8.892;64488.573;19.27989;-24.50399;-24.11672;3
LIGH;8.895;64488.576;48.0;3
ACCE;8.900;64488.580;0.55545;1.66636;10.33337;3
LIGH;8.905;64488.586;48.0;3
ACCE;8.911;64488.590;1.42694;0.69911;10.42914;3
MAGN;8.912;64488.593;10.06386;-31.01422;-20.35236;3
LIGH;8.915;64488.596;48.0;3
ACCE;8.920;64488.600;2.54743;0.48842;10.17057;3
LIGH;8.925;64488.606;48.0;3
ACCE;8.931;64488.610;4.02226;1.78129;9.22246;3
MAGN;8.932;64488.613;10.06386;-31.01422;-20.35236;3
LIGH;8.935;64488.616;48.0;3
ACCE;8.940;64488.620;4.28083;2.79643;8.10198;3
LIGH;8.945;64488.626;40.0;3
ACCE;8.951;64488.630;4.34787;3.82115;6.56969;3
MAGN;8.952;64488.633;10.06386;-31.01422;-20.35236;3
LIGH;8.955;64488.636;59.0;3
ACCE;8.960;64488.640;4.70221;4.80756;4.84586;3
LIGH;8.965;64488.646;59.0;3
ACCE;8.971;64488.650;4.27126;6.16746;2.45166;3
MAGN;8.972;64488.653;-0.40008;-34.93621;-15.46608;3
LIGH;8.975;64488.657;59.0;3
ACCE;8.980;64488.660;3.90734;6.12916;1.95367;3
LIGH;8.988;64488.667;59.0;3
ACCE;8.991;64488.670;4.14676;6.78996;2.06859;3
MAGN;8.992;64488.673;-0.40008;-34.93621;-15.46608;3
LIGH;8.995;64488.677;59.0;3
ACCE;9.000;64488.680;4.97994;7.41245;2.12605;3
LIGH;9.005;64488.686;56.0;3
ACCE;9.011;64488.691;6.61757;6.26323;2.14520;3
MAGN;9.012;64488.693;-0.40008;-34.93621;-15.46608;3
LIGH;9.015;64488.696;67.0;3
ACCE;9.020;64488.700;7.41245;5.36301;2.52828;3
LIGH;9.025;64488.706;67.0;3
ACCE;9.031;64488.710;8.16902;4.51068;3.32315;3
MAGN;9.032;64488.713;-12.18116;-35.85659;-11.34746;3
LIGH;9.035;64488.717;67.0;3
ACCE;9.042;64488.720;8.69574;3.62003;3.94564;3
LIGH;9.048;64488.730;67.0;3
ACCE;9.051;64488.731;8.69574;2.23140;4.52983;3
MAGN;9.052;64488.733;-12.18116;-35.85659;-11.34746;3
LIGH;9.055;64488.737;67.0;3
ACCE;9.060;64488.740;8.37013;1.86748;4.31914;3
LIGH;9.065;64488.746;67.0;3
ACCE;9.072;64488.750;7.99663;1.55144;4.28083;3
MAGN;9.073;64488.753;-12.18116;-35.85659;-11.34746;3
LIGH;9.075;64488.757;76.0;3
ACCE;9.080;64488.760;8.14986;1.26414;4.19464;3
LIGH;9.085;64488.766;76.0;3
ACCE;9.091;64488.771;9.05966;0.98641;3.97437;3
MAGN;9.093;64488.774;-23.59669;-33.55106;-8.11519;3
LIGH;9.095;64488.777;76.0;3
ACCE;9.100;64488.780;9.72046;0.68953;3.89776;3
LIGH;9.105;64488.786;76.0;3
ACCE;9.111;64488.791;10.26634;0.64165;3.87861;3
MAGN;9.112;64488.793;-23.59669;-33.55106;-8.11519;3
LIGH;9.115;64488.796;76.0;3
ACCE;9.120;64488.800;10.40041;0.67995;3.64876;3
LIGH;9.125;64488.806;76.0;3
ACCE;9.131;64488.810;10.54406;1.04387;2.56658;3
MAGN;9.132;64488.813;-23.59669;-33.55106;-8.11519;3
LIGH;9.135;64488.816;84.0;3
ACCE;9.140;64488.820;10.50576;1.25456;2.12605;3
LIGH;9.145;64488.826;84.0;3
ACCE;9.151;64488.831;10.42914;1.41737;2.11647;3
MAGN;9.152;64488.833;-32.71952;-28.44611;-4.72932;3
LIGH;9.155;64488.836;84.0;3
ACCE;9.160;64488.840;10.40999;1.51314;2.24097;3
LIGH;9.165;64488.846;84.0;3
ACCE;9.171;64488.850;10.04607;1.12049;3.26569;3
MAGN;9.172;64488.853;-32.71952;-28.44611;-4.72932;3
LIGH;9.175;64488.856;84.0;3
ACCE;9.180;64488.860;9.86411;0.80445;3.91691;3
LIGH;9.185;64488.866;84.0;3
ACCE;9.191;64488.870;9.80665;0.53630;4.66391;3
MAGN;9.192;64488.873;-32.71952;-28.44611;-4.72932;3
LIGH;9.195;64488.877;101.0;3
ACCE;9.200;64488.880;9.67257;0.21069;5.11401;3
LIGH;9.205;64488.886;101.0;3
ACCE;9.211;64488.890;9.03093;-0.98641;5.72693;3
MAGN;9.212;64488.893;-39.34398;-21.39158;-2.57238;3
LIGH;9.218;64488.897;101.0;3
ACCE;9.220;64488.900;9.08839;-1.56102;5.63116;3
LIGH;9.225;64488.906;101.0;3
ACCE;9.231;64488.910;9.26077;-1.77171;5.78439;3
MAGN;9.232;64488.913;-39.34398;-21.39158;-2.57238;3
LIGH;9.235;64488.916;101.0;3
ACCE;9.240;64488.920;11.07079;-1.96325;5.69820;3
LIGH;9.245;64488.926;101.0;3
ACCE;9.251;64488.930;12.11466;-2.29843;5.28640;3
MAGN;9.252;64488.933;-39.34398;-21.39158;-2.57238;3
LIGH;9.255;64488.936;119.0;3
ACCE;9.260;64488.940;12.78504;-2.71981;4.52025;3
LIGH;9.265;64488.946;119.0;3
ACCE;9.271;64488.950;12.79461;-3.20823;3.85945;3
MAGN;9.272;64488.953;-43.45283;-12.57526;-1.26108;3
LIGH;9.278;64488.957;119.0;3
ACCE;9.280;64488.960;12.37323;-3.55300;3.65834;3
LIGH;9.285;64488.966;119.0;3
ACCE;9.291;64488.970;12.21043;-3.70622;3.93607;3
MAGN;9.292;64488.973;-43.45283;-12.57526;-1.26108;3
LIGH;9.295;64488.976;119.0;3
ACCE;9.300;64488.980;12.09551;-3.83072;4.15633;3
LIGH;9.305;64488.986;119.0;3
ACCE;9.311;64488.990;11.77947;-4.11803;3.82115;3
MAGN;9.312;64488.993;-43.45283;-12.57526;-1.26108;3
LIGH;9.315;64488.996;116.0;3
ACCE;9.320;64489.000;11.26232;-4.12760;3.57215;3
LIGH;9.325;64489.006;146.0;3
ACCE;9.331;64489.010;10.76433;-4.35745;3.33273;3
MAGN;9.333;64489.015;-45.14818;-4.48983;-1.03086;3
ACCE;9.340;64489.020;10.70687;-4.41491;3.28484;3
LIGH;9.341;64489.022;146.0;3
LIGH;9.345;64489.026;146.0;3
ACCE;9.351;64489.030;11.21444;-4.43406;3.71580;3
MAGN;9.352;64489.033;-45.14818;-4.48983;-1.03086;3
LIGH;9.358;64489.037;146.0;3
ACCE;9.360;64489.040;11.41555;-4.57771;3.59130;3
LIGH;9.365;64489.047;146.0;3
ACCE;9.371;64489.051;11.55921;-4.72137;3.40934;3
MAGN;9.372;64489.053;-45.14818;-4.48983;-1.03086;3
LIGH;9.375;64489.056;146.0;3
ACCE;9.380;64489.060;11.60709;-4.93206;2.94966;3
LIGH;9.385;64489.066;160.0;3
ACCE;9.391;64489.070;11.80820;-4.99909;1.94409;3
MAGN;9.392;64489.073;-45.30868;1.14412;-0.66163;3
LIGH;9.395;64489.076;160.0;3
ACCE;9.400;64489.080;11.81778;-5.17148;1.43652;3
LIGH;9.405;64489.086;160.0;3
ACCE;9.411;64489.091;11.72201;-5.35344;1.39821;3
MAGN;9.412;64489.093;-45.30868;1.14412;-0.66163;3
LIGH;9.415;64489.096;160.0;3
ACCE;9.420;64489.100;11.52090;-5.36301;1.52271;3
LIGH;9.425;64489.106;160.0;3
ACCE;9.431;64489.110;11.27190;-5.63116;1.15879;3
MAGN;9.432;64489.113;-45.30868;1.14412;-0.66163;3
SOUN;9.438;39.29;0.00120;35.56
LIGH;9.441;64489.120;160.0;3
ACCE;9.442;64489.120;11.22402;-5.48751;1.12049;3
LIGH;9.445;64489.126;171.0;3
ACCE;9.451;64489.130;10.93671;-5.26724;1.09176;3
MAGN;9.452;64489.133;-43.73336;7.04566;-0.31451;3
LIGH;9.455;64489.136;171.0;3
ACCE;9.460;64489.140;10.81221;-5.11401;1.11091;3
LIGH;9.465;64489.146;171.0;3
ACCE;9.471;64489.150;10.33337;-5.18105;1.71425;3
MAGN;9.472;64489.153;-43.73336;7.04566;-0.31451;3
LIGH;9.475;64489.156;171.0;3
ACCE;9.480;64489.160;10.08438;-5.15232;1.65679;3
LIGH;9.485;64489.166;171.0;3
ACCE;9.491;64489.170;9.87369;-5.18105;1.80044;3
MAGN;9.492;64489.173;-43.73336;7.04566;-0.31451;3
LIGH;9.495;64489.176;171.0;3
ACCE;9.501;64489.181;9.87369;-5.50666;1.75256;3
LIGH;9.507;64489.188;162.0;3
ACCE;9.511;64489.190;9.88326;-5.23851;1.20668;3
MAGN;9.512;64489.193;-42.39132;11.47987;0.15223;3
LIGH;9.515;64489.196;162.0;3
ACCE;9.520;64489.200;9.81623;-5.13317;0.45969;3
LIGH;9.525;64489.206;162.0;3
ACCE;9.531;64489.211;9.58638;-5.04698;-0.03831;3
MAGN;9.532;64489.213;-42.39132;11.47987;0.15223;3
LIGH;9.538;64489.217;162.0;3
ACCE;9.540;64489.220;9.67257;-4.83629;-0.41180;3
LIGH;9.545;64489.226;162.0;3
ACCE;9.551;64489.230;10.53449;-4.27126;-2.01113;3
MAGN;9.552;64489.233;-42.39132;11.47987;0.15223;3
LIGH;9.555;64489.236;162.0;3
ACCE;9.560;64489.240;10.51533;-4.04141;-2.42293;3
LIGH;9.565;64489.246;106.0;3
ACCE;9.571;64489.250;10.32380;-4.04141;-2.16436;3
MAGN;9.572;64489.253;-40.75212;14.77227;0.45250;3
LIGH;9.575;64489.256;106.0;3
ACCE;9.580;64489.260;10.05565;-4.30956;-1.84832;3
LIGH;9.585;64489.266;106.0;3
ACCE;9.591;64489.271;9.07881;-4.80756;-1.01514;3
MAGN;9.592;64489.273;-40.75212;14.77227;0.45250;3
LIGH;9.598;64489.277;106.0;3
ACCE;9.600;64489.280;8.62870;-4.94163;-0.77572;3
LIGH;9.605;64489.286;106.0;3
ACCE;9.611;64489.290;8.21690;-5.21936;-0.45969;3
MAGN;9.612;64489.293;-40.75212;14.77227;0.45250;3
LIGH;9.615;64489.296;106.0;3
ACCE;9.620;64489.300;8.42759;-5.06613;-0.20111;3
LIGH;9.625;64489.306;52.0;3
ACCE;9.631;64489.310;8.60955;-4.89375;-0.39265;3
MAGN;9.632;64489.313;-39.49197;17.40097;1.26732;3
LIGH;9.638;64489.317;52.0;3
ACCE;9.640;64489.320;8.82024;-4.75967;-0.94810;3
LIGH;9.645;64489.326;52.0;3
ACCE;9.651;64489.330;9.26077;-4.15633;-0.51715;3
MAGN;9.652;64489.333;-39.49197;17.40097;1.26732;3
LIGH;9.658;64489.336;52.0;3
ACCE;9.660;64489.340;8.56167;-5.74608;-3.95522;3
LIGH;9.665;64489.346;52.0;3
ACCE;9.671;64489.350;9.06924;-5.06613;-3.64876;3
MAGN;9.672;64489.353;-39.49197;17.40097;1.26732;3
LIGH;9.675;64489.356;52.0;3
ACCE;9.680;64489.360;9.27993;-4.85544;-3.81157;3
LIGH;9.685;64489.366;58.0;3
ACCE;9.691;64489.370;10.24718;-5.08528;-3.32315;3
MAGN;9.692;64489.373;-38.72302;19.38680;2.06819;3
LIGH;9.695;64489.376;26.0;3
ACCE;9.700;64489.380;10.53449;-4.90333;-3.18908;3
LIGH;9.705;64489.386;26.0;3
ACCE;9.711;64489.390;10.95587;-4.64475;-2.96881;3
MAGN;9.712;64489.393;-38.72302;19.38680;2.06819;3
LIGH;9.715;64489.396;26.0;3
ACCE;9.720;64489.400;11.30063;-4.59687;-3.35188;3
LIGH;9.725;64489.406;26.0;3
ACCE;9.731;64489.410;11.81778;-5.60243;-4.21380;3
MAGN;9.732;64489.413;-38.72302;19.38680;2.06819;3
LIGH;9.735;64489.416;26.0;3
ACCE;9.740;64489.420;12.24874;-5.19063;-4.19464;3
LIGH;9.745;64489.426;26.0;3
ACCE;9.751;64489.430;12.55519;-4.78840;-4.31914;3
MAGN;9.752;64489.433;-37.78645;20.70400;2.09953;3
LIGH;9.755;64489.436;15.0;3
ACCE;9.760;64489.440;12.60308;-4.50110;-4.67348;3
LIGH;9.765;64489.446;15.0;3
ACCE;9.771;64489.450;12.27747;-4.27126;-4.58729;3
MAGN;9.772;64489.453;-37.78645;20.70400;2.09953;3
LIGH;9.775;64489.456;15.0;3
ACCE;9.780;64489.460;12.08593;-4.03184;-4.50110;3
LIGH;9.788;64489.469;15.0;3
GNSS;9.790;1491381947.000;39.993987;-0.073755;130.000;0.000;4.0;0.0;21;14
ACCE;9.800;64489.471;11.92312;-3.76368;-4.20422;3
MAGN;9.801;64489.475;-37.78645;20.70400;2.09953;3
LIGH;9.802;64489.479;15.0;3
ACCE;9.802;64489.481;11.73159;-3.40934;-4.28083;3
GNSS;9.803;1491381947.000;39.993987;-0.073755;130.000;0.000;4.0;0.0;21;14
LIGH;9.807;64489.489;15.0;3
ACCE;9.811;64489.490;11.03248;-3.23696;-4.10845;3
MAGN;9.812;64489.493;-38.53403;19.55946;-0.05774;3
LIGH;9.815;64489.496;10.0;3
ACCE;9.820;64489.500;10.47703;-3.31358;-3.69665;3
LIGH;9.825;64489.506;10.0;3
ACCE;9.831;64489.510;10.08438;-3.57215;-2.80600;3
MAGN;9.832;64489.513;-38.53403;19.55946;-0.05774;3
LIGH;9.835;64489.517;10.0;3
ACCE;9.840;64489.520;9.84496;-3.61046;-1.98240;3
LIGH;9.845;64489.526;10.0;3
ACCE;9.851;64489.531;10.03649;-3.76368;-0.55545;3
MAGN;9.852;64489.533;-38.53403;19.55946;-0.05774;3
LIGH;9.855;64489.536;10.0;3
ACCE;9.860;64489.540;10.50576;-3.77326;-0.17238;3
LIGH;9.865;64489.546;10.0;3
ACCE;9.871;64489.550;10.97502;-3.53384;0.10534;3
MAGN;9.872;64489.553;-40.16151;16.75136;-2.84261;3
LIGH;9.875;64489.556;7.0;3
SOUN;9.879;33.89;0.00103;34.27
ACCE;9.881;64489.561;11.17613;-3.34231;-0.09577;3
LIGH;9.885;64489.566;7.0;3
ACCE;9.891;64489.570;10.77391;-2.40378;-0.68953;3
MAGN;9.892;64489.573;-40.16151;16.75136;-2.84261;3
LIGH;9.895;64489.576;7.0;3
ACCE;9.900;64489.580;10.45787;-2.22182;-1.05345;3
LIGH;9.905;64489.586;7.0;3
ACCE;9.911;64489.591;10.07480;-2.09732;-1.17795;3
MAGN;9.912;64489.593;-40.16151;16.75136;-2.84261;3
LIGH;9.915;64489.596;7.0;3
ACCE;9.920;64489.600;9.79707;-1.81002;-1.26414;3
LIGH;9.925;64489.606;7.0;3
LIGH;9.940;64489.616;7.0;3
ACCE;9.942;64489.610;9.35654;-0.99599;-0.68953;3
ACCE;9.943;64489.621;9.35654;-0.99599;-0.68953;3
MAGN;9.944;64489.624;-42.71018;11.79806;-6.30894;3
LIGH;9.946;64489.628;7.0;3
ACCE;9.951;64489.631;9.61511;-0.86191;-0.26815;3
LIGH;9.956;64489.637;7.0;3
ACCE;9.962;64489.641;10.16099;-0.65122;-0.01915;3
MAGN;9.963;64489.643;-42.71018;11.79806;-6.30894;3
LIGH;9.965;64489.647;7.0;3
ACCE;9.970;64489.650;10.05565;-0.42138;-0.04788;3
LIGH;9.975;64489.656;7.0;3
ACCE;9.981;64489.660;9.77792;-0.33519;0.13408;3
MAGN;9.982;64489.663;-42.71018;11.79806;-6.30894;3
LIGH;9.985;64489.666;7.0;3
ACCE;9.990;64489.670;9.56723;-0.22027;0.30646;3
LIGH;9.995;64489.676;8.0;3
ACCE;10.001;64489.680;8.81066;1.01514;0.57461;3
MAGN;10.002;64489.683;-43.43719;4.44273;-10.37396;3
LIGH;10.005;64489.686;5.0;3
ACCE;10.010;64489.690;8.31267;1.25456;0.48842;3
LIGH;10.015;64489.696;5.0;3
ACCE;10.021;64489.701;7.95833;1.58975;0.45969;3
MAGN;10.022;64489.703;-43.43719;4.44273;-10.37396;3
LIGH;10.028;64489.706;5.0;3
ACCE;10.030;64489.710;7.47949;2.11647;0.27773;3
LIGH;10.035;64489.716;5.0;3
ACCE;10.042;64489.721;6.33027;2.87304;0.15323;3
MAGN;10.043;64489.724;-43.43719;4.44273;-10.37396;3
ACCE;10.050;64489.730;6.03339;3.22738;0.16281;3
LIGH;10.053;64489.735;5.0;3
LIGH;10.057;64489.739;6.0;3
ACCE;10.061;64489.740;5.86101;3.75411;0.22984;3
MAGN;10.062;64489.743;-42.03750;-5.09421;-13.54366;3
LIGH;10.065;64489.747;5.0;3
ACCE;10.070;64489.750;5.60243;4.21380;0.00958;3
LIGH;10.075;64489.756;5.0;3
ACCE;10.081;64489.760;4.99909;4.60644;-0.64165;3
MAGN;10.082;64489.763;-42.03750;-5.09421;-13.54366;3
LIGH;10.085;64489.766;5.0;3
ACCE;10.090;64489.770;4.61602;5.02782;-1.00556;3
LIGH;10.095;64489.777;5.0;3
ACCE;10.101;64489.781;4.16591;5.65032;-1.04387;3
MAGN;10.102;64489.783;-42.03750;-5.09421;-13.54366;3
LIGH;10.105;64489.786;5.0;3
ACCE;10.110;64489.790;3.81157;5.90889;-0.89064;3
LIGH;10.115;64489.796;5.0;3
ACCE;10.121;64489.800;4.05099;6.02381;0.02873;3
MAGN;10.122;64489.803;-38.30753;-13.49194;-15.60028;3
LIGH;10.125;64489.806;7.0;3
ACCE;10.130;64489.810;4.38618;5.97593;0.21069;3
LIGH;10.135;64489.816;7.0;3
ACCE;10.141;64489.821;4.70221;5.98550;0.38307;3
MAGN;10.142;64489.823;-38.30753;-13.49194;-15.60028;3
LIGH;10.148;64489.826;7.0;3
ACCE;10.150;64489.830;4.93206;5.92804;0.20111;3
LIGH;10.155;64489.836;7.0;3
ACCE;10.161;64489.841;5.40132;5.84185;-0.27773;3
MAGN;10.162;64489.843;-38.30753;-13.49194;-15.60028;3
LIGH;10.168;64489.846;7.0;3
ACCE;10.170;64489.850;5.48751;5.65989;-0.63207;3
LIGH;10.175;64489.856;7.0;3
ACCE;10.181;64489.861;5.54497;5.32470;-0.74699;3
MAGN;10.182;64489.863;-35.65351;-18.48763;-16.38868;3
LIGH;10.188;64489.866;9.0;3
ACCE;10.190;64489.870;5.68862;5.17148;-0.67995;3
LIGH;10.195;64489.876;9.0;3
ACCE;10.201;64489.880;5.41090;5.09486;-0.74699;3
MAGN;10.202;64489.883;-35.65351;-18.48763;-16.38868;3
LIGH;10.205;64489.886;9.0;3
ACCE;10.210;64489.890;5.20021;4.95121;-0.99599;3
LIGH;10.215;64489.896;9.0;3
ACCE;10.221;64489.900;5.08528;4.97994;-1.01514;3
MAGN;10.222;64489.903;-35.65351;-18.48763;-16.38868;3
LIGH;10.225;64489.906;9.0;3
ACCE;10.230;64489.910;5.14275;4.78840;-0.90022;3
LIGH;10.235;64489.916;9.0;3
ACCE;10.241;64489.920;5.64074;4.59687;-0.48842;3
MAGN;10.241;64489.923;-34.40751;-19.37322;-17.36918;3
LIGH;10.245;64489.926;9.0;3
ACCE;10.250;64489.930;6.23450;4.35745;-0.22984;3
LIGH;10.255;64489.936;9.0;3
ACCE;10.261;64489.940;6.89530;4.07972;0.38307;3
MAGN;10.262;64489.943;-34.40751;-19.37322;-17.36918;3
LIGH;10.265;64489.946;9.0;3
ACCE;10.270;64489.950;6.88572;4.20422;0.51715;3
LIGH;10.275;64489.956;9.0;3
ACCE;10.281;64489.960;6.89530;4.28083;0.59376;3
MAGN;10.282;64489.963;-34.40751;-19.37322;-17.36918;3
LIGH;10.285;64489.966;9.0;3
ACCE;10.290;64489.970;6.68461;4.63517;0.26815;3
LIGH;10.295;64489.976;9.0;3
ACCE;10.301;64489.980;5.43963;5.62159;-0.85234;3
MAGN;10.302;64489.983;-35.16822;-17.20092;-18.37442;3
LIGH;10.308;64489.986;8.0;3
ACCE;10.310;64489.990;4.77883;5.74608;-1.56102;3
LIGH;10.315;64489.996;8.0;3
ACCE;10.321;64490.000;4.31914;5.88974;-1.68552;3
MAGN;10.322;64490.003;-35.16822;-17.20092;-18.37442;3
LIGH;10.328;64490.006;8.0;3
ACCE;10.330;64490.010;3.86903;5.64074;-1.92494;3
LIGH;10.335;64490.017;8.0;3
ACCE;10.341;64490.021;4.13718;2.91135;-1.50356;3
MAGN;10.342;64490.023;-35.16822;-17.20092;-18.37442;3
LIGH;10.345;64490.026;8.0;3
ACCE;10.350;64490.030;5.35344;1.29287;-0.83318;3
LIGH;10.355;64490.036;8.0;3
ACCE;10.361;64490.040;6.43561;0.01915;-0.09577;3
MAGN;10.362;64490.043;-37.16434;-11.55470;-18.56312;3
LIGH;10.365;64490.046;7.0;3
ACCE;10.370;64490.050;7.24964;-1.22583;0.48842;3
LIGH;10.375;64490.056;8.0;3
ACCE;10.381;64490.060;8.20732;-2.57616;1.44610;3
MAGN;10.382;64490.063;-37.16434;-11.55470;-18.56312;3
LIGH;10.385;64490.066;8.0;3
ACCE;10.390;64490.070;9.31823;-3.51469;1.51314;3
LIGH;10.395;64490.076;8.0;3
ACCE;10.401;64490.081;10.45787;-3.83072;1.73340;3
MAGN;10.402;64490.083;-37.16434;-11.55470;-18.56312;3
LIGH;10.408;64490.086;8.0;3
ACCE;10.410;64490.090;10.82179;-3.44765;1.38864;3
LIGH;10.415;64490.096;8.0;3
ACCE;10.421;64490.100;9.81623;-2.69108;0.25857;3
MAGN;10.422;64490.103;-39.88514;-2.05274;-16.29192;3
LIGH;10.425;64490.106;8.0;3
SOUN;10.430;85.48;0.00261;42.31
ACCE;10.433;64490.110;9.22246;-2.66235;-0.41180;3
LIGH;10.435;64490.116;12.0;3
ACCE;10.441;64490.121;8.79151;-2.70066;-0.84276;3
MAGN;10.442;64490.123;-39.88514;-2.05274;-16.29192;3
LIGH;10.448;64490.126;12.0;3
ACCE;10.450;64490.130;8.52336;-2.91135;-1.40779;3
LIGH;10.455;64490.136;12.0;3
ACCE;10.461;64490.140;9.90242;-4.38618;-2.15478;3
MAGN;10.462;64490.143;-39.88514;-2.05274;-16.29192;3
LIGH;10.468;64490.146;12.0;3
ACCE;10.470;64490.150;10.73560;-5.21936;-2.68151;3
LIGH;10.475;64490.156;12.0;3
ACCE;10.481;64490.160;10.86010;-6.07170;-3.81157;3
MAGN;10.482;64490.163;-40.97394;7.18073;-9.20210;3
LIGH;10.485;64490.166;12.0;3
ACCE;10.490;64490.170;10.79306;-6.59842;-4.83629;3
LIGH;10.495;64490.176;18.0;3
ACCE;10.501;64490.181;11.03248;-6.64630;-4.31914;3
MAGN;10.502;64490.183;-40.97394;7.18073;-9.20210;3
LIGH;10.505;64490.186;18.0;3
ACCE;10.510;64490.190;10.89841;-6.59842;-4.10845;3
LIGH;10.515;64490.196;18.0;3
ACCE;10.521;64490.201;10.78348;-6.58884;-4.07972;3
MAGN;10.522;64490.203;-40.97394;7.18073;-9.20210;3
LIGH;10.525;64490.206;18.0;3
ACCE;10.530;64490.210;10.72602;-6.62715;-4.19464;3
LIGH;10.535;64490.216;18.0;3
ACCE;10.541;64490.220;10.76433;-6.55054;-4.30956;3
MAGN;10.542;64490.223;-39.39355;14.26466;0.34209;3
LIGH;10.545;64490.226;18.0;3
ACCE;10.550;64490.230;10.92714;-6.24408;-4.43406;3
LIGH;10.555;64490.236;23.0;3
ACCE;10.561;64490.240;11.19529;-5.93762;-4.46279;3
MAGN;10.562;64490.243;-39.39355;14.26466;0.34209;3
LIGH;10.565;64490.246;23.0;3
ACCE;10.570;64490.250;11.09952;-5.22894;-5.07571;3
LIGH;10.575;64490.256;23.0;3
ACCE;10.581;64490.260;10.78348;-5.23851;-6.00466;3
MAGN;10.582;64490.263;-39.39355;14.26466;0.34209;3
LIGH;10.585;64490.266;23.0;3
ACCE;10.590;64490.270;10.20888;-5.36301;-7.33583;3
LIGH;10.595;64490.276;23.0;3
ACCE;10.601;64490.280;9.48104;-5.74608;-9.13627;3
MAGN;10.602;64490.283;-34.95022;17.24834;9.34142;3
LIGH;10.605;64490.286;23.0;3
ACCE;10.610;64490.290;8.58082;-4.81713;-9.02135;3
LIGH;10.615;64490.296;23.0;3
ACCE;10.621;64490.300;7.87214;-3.84030;-8.22648;3
MAGN;10.622;64490.303;-34.95022;17.24834;9.34142;3
LIGH;10.625;64490.307;23.0;3
ACCE;10.630;64490.310;7.05811;-3.38061;-8.03494;3
LIGH;10.635;64490.316;23.0;3
ACCE;10.641;64490.320;6.40688;-3.21781;-8.05409;3
MAGN;10.642;64490.323;-34.95022;17.24834;9.34142;3
LIGH;10.645;64490.327;23.0;3
ACCE;10.650;64490.330;6.16746;-3.07416;-8.12113;3
LIGH;10.655;64490.337;23.0;3
ACCE;10.661;64490.340;6.39731;-3.14119;-8.35098;3
MAGN;10.662;64490.343;-29.86664;16.88783;16.61749;3
LIGH;10.665;64490.346;23.0;3
ACCE;10.670;64490.350;6.56969;-3.79242;-9.71088;3
LIGH;10.675;64490.356;23.0;3
ACCE;10.681;64490.361;7.40287;-4.52025;-9.50019;3
MAGN;10.682;64490.363;-29.86664;16.88783;16.61749;3
LIGH;10.685;64490.367;25.0;3
ACCE;10.690;64490.370;7.80510;-4.10845;-8.77236;3
LIGH;10.695;64490.376;25.0;3
ACCE;10.701;64490.380;7.80510;-3.86903;-8.54251;3
MAGN;10.702;64490.383;-29.86664;16.88783;16.61749;3
LIGH;10.705;64490.386;25.0;3
ACCE;10.710;64490.390;7.68060;-3.55300;-8.88728;3
LIGH;10.715;64490.396;25.0;3
ACCE;10.721;64490.400;7.37414;-2.62405;-8.69574;3
MAGN;10.722;64490.403;-25.25197;14.41683;22.51918;3
LIGH;10.725;64490.406;25.0;3
ACCE;10.730;64490.410;7.00065;-2.22182;-8.80109;3
LIGH;10.735;64490.416;25.0;3
ACCE;10.741;64490.421;6.53138;-1.78129;-8.80109;3
MAGN;10.742;64490.423;-25.25197;14.41683;22.51918;3
LIGH;10.745;64490.426;26.0;3
ACCE;10.750;64490.430;5.95677;-1.44610;-9.08839;3
LIGH;10.755;64490.436;26.0;3
ACCE;10.761;64490.440;4.69264;-0.72784;-9.17458;3
MAGN;10.762;64490.443;-25.25197;14.41683;22.51918;3
LIGH;10.765;64490.446;26.0;3
ACCE;10.770;64490.450;4.05099;-0.53630;-9.61511;3
LIGH;10.775;64490.456;26.0;3
ACCE;10.781;64490.460;3.35188;-0.79487;-10.40041;3
MAGN;10.784;64490.463;-19.96185;10.99507;26.96611;3
LIGH;10.787;64490.467;26.0;3
GNSS;10.788;1491381948.000;39.993986;-0.073755;130.000;0.000;3.0;0.0;21;14
ACCE;10.796;64490.471;2.73897;-1.44610;-11.31979;3
GNSS;10.797;1491381948.000;39.993986;-0.073755;130.000;0.000;3.0;0.0;21;14
LIGH;10.798;64490.480;26.0;3
ACCE;10.801;64490.481;2.61447;-2.26970;-10.40999;3
MAGN;10.802;64490.483;-19.96185;10.99507;26.96611;3
LIGH;10.805;64490.487;26.0;3
ACCE;10.810;64490.490;2.59531;-2.31759;-9.70131;3
LIGH;10.815;64490.496;26.0;3
ACCE;10.821;64490.500;2.31759;-2.18351;-9.53850;3
MAGN;10.822;64490.503;-19.96185;10.99507;26.96611;3
LIGH;10.825;64490.507;26.0;3
ACCE;10.830;64490.510;1.91536;-1.76213;-10.05565;3
LIGH;10.835;64490.516;26.0;3
ACCE;10.841;64490.521;1.46525;-0.40223;-11.01333;3
MAGN;10.842;64490.523;-14.94895;7.17170;30.12213;3
LIGH;10.845;64490.526;26.0;3
ACCE;10.850;64490.530;1.10133;0.36392;-11.61667;3
LIGH;10.855;64490.536;26.0;3
ACCE;10.861;64490.540;0.78530;1.02472;-12.02847;3
MAGN;10.862;64490.543;-14.94895;7.17170;30.12213;3
LIGH;10.865;64490.546;26.0;3
ACCE;10.870;64490.550;0.76614;1.69509;-12.26789;3
SOUN;10.871;85.18;0.00260;42.28
LIGH;10.875;64490.556;26.0;3
ACCE;10.881;64490.561;1.22583;2.48997;-12.88081;3
MAGN;10.882;64490.563;-14.94895;7.17170;30.12213;3
LIGH;10.885;64490.567;26.0;3
ACCE;10.890;64490.570;1.22583;2.11647;-14.14494;3
LIGH;10.895;64490.576;26.0;3
ACCE;10.901;64490.580;1.14922;0.97683;-15.21755;3
MAGN;10.902;64490.583;-8.38042;3.56741;32.85999;3
LIGH;10.905;64490.586;26.0;3
ACCE;10.910;64490.590;1.54187;0.45969;-14.61421;3
LIGH;10.915;64490.596;26.0;3
ACCE;10.921;64490.600;2.13563;0.27773;-12.51689;3
MAGN;10.922;64490.603;-8.38042;3.56741;32.85999;3
LIGH;10.925;64490.606;26.0;3
ACCE;10.930;64490.610;2.00155;0.25857;-12.12424;3
LIGH;10.935;64490.616;26.0;3
ACCE;10.941;64490.621;1.79086;0.47884;-11.78905;3
MAGN;10.942;64490.623;-8.38042;3.56741;32.85999;3
LIGH;10.945;64490.627;26.0;3
ACCE;10.950;64490.630;1.57060;1.05345;-11.24317;3
LIGH;10.955;64490.636;26.0;3
ACCE;10.961;64490.640;1.81002;1.38864;-10.87925;3
MAGN;10.962;64490.643;-2.82434;-1.02529;33.96223;3
LIGH;10.965;64490.647;26.0;3
ACCE;10.970;64490.650;2.17394;1.85790;-10.73560;3
LIGH;10.975;64490.656;26.0;3
ACCE;10.981;64490.660;2.46124;2.33674;-10.92714;3
MAGN;10.986;64490.663;-2.82434;-1.02529;33.96223;3
LIGH;10.986;64490.666;25.0;3
ACCE;10.990;64490.670;2.42293;3.21781;-12.15297;3
LIGH;10.995;64490.676;25.0;3
ACCE;11.001;64490.680;2.06859;2.77727;-13.94383;3
MAGN;11.002;64490.683;-2.82434;-1.02529;33.96223;3
LIGH;11.005;64490.686;25.0;3
ACCE;11.010;64490.690;1.89621;2.54743;-14.37479;3
LIGH;11.014;64490.696;25.0;3
ACCE;11.021;64490.700;1.99198;3.36146;-12.94784;3
MAGN;11.022;64490.703;4.20783;-6.70857;33.78054;3
LIGH;11.025;64490.706;25.0;3
ACCE;11.030;64490.710;2.33674;3.84030;-11.27190;3
LIGH;11.035;64490.716;25.0;3
ACCE;11.042;64490.720;2.51870;3.65834;-10.93671;3
MAGN;11.044;64490.724;4.20783;-6.70857;33.78054;3
LIGH;11.045;64490.727;26.0;3
ACCE;11.050;64490.730;2.32716;3.78284;-10.63983;3
LIGH;11.055;64490.736;25.0;3
ACCE;11.061;64490.740;1.96325;4.53941;-10.02692;3
MAGN;11.062;64490.743;4.20783;-6.70857;33.78054;3
LIGH;11.065;64490.746;25.0;3
ACCE;11.070;64490.750;1.98240;4.97994;-9.72046;3
LIGH;11.075;64490.756;25.0;3
ACCE;11.081;64490.761;2.07817;5.42047;-9.50019;3
MAGN;11.082;64490.763;12.39865;-12.15112;30.55935;3
LIGH;11.085;64490.766;25.0;3
ACCE;11.090;64490.770;2.19309;5.84185;-9.84496;3
LIGH;11.095;64490.776;25.0;3
ACCE;11.101;64490.780;1.80044;5.85143;-9.24162;3
MAGN;11.102;64490.783;12.39865;-12.15112;30.55935;3
LIGH;11.105;64490.786;25.0;3
ACCE;11.110;64490.790;1.58017;5.47793;-8.98304;3
LIGH;11.114;64490.796;28.0;3
ACCE;11.121;64490.800;1.37906;5.20978;-8.61913;3
MAGN;11.122;64490.803;12.39865;-12.15112;30.55935;3
LIGH;11.125;64490.806;28.0;3
ACCE;11.130;64490.810;1.19710;5.38217;-8.58082;3
LIGH;11.135;64490.816;28.0;3
ACCE;11.141;64490.820;0.10534;5.92804;-8.68616;3
MAGN;11.142;64490.823;19.05456;-16.06598;26.67317;3
LIGH;11.145;64490.826;28.0;3
ACCE;11.150;64490.830;-0.18196;6.17704;-8.44674;3
LIGH;11.155;64490.836;28.0;3
ACCE;11.161;64490.840;-0.08619;6.40688;-7.46991;3
MAGN;11.162;64490.843;19.05456;-16.06598;26.67317;3
LIGH;11.165;64490.846;28.0;3
ACCE;11.170;64490.850;0.13408;6.35900;-6.80911;3
LIGH;11.174;64490.856;31.0;3
ACCE;11.182;64490.860;0.56503;6.15789;-5.97593;3
MAGN;11.182;64490.864;19.05456;-16.06598;26.67317;3
LIGH;11.188;64490.870;31.0;3
ACCE;11.190;64490.870;0.58419;6.21535;-5.78439;3
LIGH;11.195;64490.876;31.0;3
ACCE;11.201;64490.880;0.33519;6.24408;-5.68862;3
MAGN;11.201;64490.883;24.21685;-18.02750;22.10315;3
LIGH;11.205;64490.886;31.0;3
ACCE;11.210;64490.890;-0.05746;6.16746;-5.73651;3
LIGH;11.215;64490.896;31.0;3
ACCE;11.221;64490.900;-0.72784;5.81312;-5.64074;3
MAGN;11.222;64490.903;24.21685;-18.02750;22.10315;3
LIGH;11.228;64490.907;31.0;3
ACCE;11.230;64490.910;-1.01514;5.86101;-5.57370;3
LIGH;11.235;64490.916;32.0;3
ACCE;11.241;64490.920;-1.57060;6.03339;-5.06613;3
MAGN;11.242;64490.923;24.21685;-18.02750;22.10315;3
LIGH;11.245;64490.926;32.0;3
ACCE;11.250;64490.930;-2.04944;6.08127;-4.61602;3
LIGH;11.255;64490.936;32.0;3
ACCE;11.261;64490.940;-2.28886;6.18662;-4.45322;3
MAGN;11.262;64490.943;28.94175;-17.16322;17.60804;3
LIGH;11.265;64490.946;32.0;3
ACCE;11.270;64490.950;-2.62405;6.72292;-3.71580;3
LIGH;11.275;64490.956;32.0;3
ACCE;11.281;64490.960;-2.85389;7.04853;-3.32315;3
MAGN;11.282;64490.963;28.94175;-17.16322;17.60804;3
LIGH;11.285;64490.967;32.0;3
ACCE;11.290;64490.970;-3.30400;6.94318;-3.39977;3
LIGH;11.295;64490.976;34.0;3
ACCE;11.301;64490.980;-3.77326;6.44519;-2.78685;3
MAGN;11.302;64490.983;28.94175;-17.16322;17.60804;3
LIGH;11.305;64490.986;34.0;3
ACCE;11.310;64490.990;-3.91691;6.55054;-2.50912;3
LIGH;11.315;64490.996;34.0;3
ACCE;11.321;64491.000;-4.13718;6.10043;-2.10690;3
MAGN;11.322;64491.003;33.90770;-14.71173;12.68457;3
LIGH;11.327;64491.006;34.0;3
ACCE;11.330;64491.010;-4.66391;5.36301;-2.00155;3
LIGH;11.335;64491.016;34.0;3
ACCE;11.341;64491.020;-4.84586;5.11401;-1.85790;3
MAGN;11.342;64491.024;33.90770;-14.71173;12.68457;3
LIGH;11.348;64491.030;34.0;3
ACCE;11.350;64491.030;-4.59687;5.10444;-1.69509;3
LIGH;11.355;64491.036;35.0;3
ACCE;11.361;64491.040;-4.09887;5.33428;-1.45567;3
MAGN;11.362;64491.043;33.90770;-14.71173;12.68457;3
LIGH;11.368;64491.050;35.0;3
ACCE;11.370;64491.050;-3.63919;5.80354;-2.06859;3
LIGH;11.375;64491.057;35.0;3
ACCE;11.381;64491.060;-3.51469;5.91847;-2.54743;3
MAGN;11.382;64491.063;37.13328;-10.14198;9.89810;3
LIGH;11.388;64491.070;35.0;3
ACCE;11.390;64491.070;-4.10845;5.46836;-3.02627;3
LIGH;11.395;64491.076;35.0;3
ACCE;11.401;64491.080;-5.12359;4.41491;-2.82516;3
MAGN;11.402;64491.083;37.13328;-10.14198;9.89810;3
LIGH;11.405;64491.087;35.0;3
ACCE;11.410;64491.090;-6.57927;2.69108;-2.31759;3
LIGH;11.415;64491.096;35.0;3
ACCE;11.421;64491.100;-7.28795;2.24097;-1.73340;3
MAGN;11.422;64491.103;37.13328;-10.14198;9.89810;3
SOUN;11.423;46.32;0.00141;36.99
LIGH;11.429;64491.107;35.0;3
ACCE;11.430;64491.110;-8.00621;1.92494;-1.40779;3
LIGH;11.435;64491.116;35.0;3
ACCE;11.441;64491.121;-9.17458;1.31202;-1.15879;3
MAGN;11.442;64491.123;39.67935;-4.90825;7.66009;3
LIGH;11.448;64491.127;35.0;3
ACCE;11.450;64491.130;-9.15543;0.93853;-1.12049;3
LIGH;11.455;64491.136;35.0;3
ACCE;11.461;64491.140;-8.67659;0.92895;-0.90022;3
MAGN;11.462;64491.143;39.67935;-4.90825;7.66009;3
LIGH;11.465;64491.146;35.0;3
ACCE;11.470;64491.150;-7.96790;1.06303;-0.97683;3
LIGH;11.475;64491.156;35.0;3
ACCE;11.481;64491.160;-6.59842;0.67038;-1.82917;3
MAGN;11.482;64491.163;39.67935;-4.90825;7.66009;3
LIGH;11.485;64491.166;36.0;3
ACCE;11.490;64491.170;-6.37815;0.29688;-2.51870;3
LIGH;11.495;64491.176;36.0;3
ACCE;11.501;64491.181;-6.49307;-0.11492;-2.86347;3
MAGN;11.502;64491.183;40.46895;2.95441;5.72421;3
LIGH;11.505;64491.186;36.0;3
ACCE;11.510;64491.190;-6.97192;-0.63207;-3.04542;3
LIGH;11.515;64491.196;36.0;3
ACCE;11.521;64491.200;-7.68060;-1.83875;-2.53785;3
MAGN;11.522;64491.203;40.46895;2.95441;5.72421;3
LIGH;11.525;64491.206;36.0;3
ACCE;11.530;64491.210;-8.34140;-2.24097;-2.22182;3
LIGH;11.535;64491.216;36.0;3
ACCE;11.541;64491.220;-8.98304;-2.50912;-1.84832;3
MAGN;11.542;64491.223;40.46895;2.95441;5.72421;3
LIGH;11.545;64491.226;34.0;3
ACCE;11.550;64491.230;-9.27993;-2.71981;-1.78129;3
LIGH;11.555;64491.236;34.0;3
ACCE;11.561;64491.240;-8.30309;-2.91135;-1.84832;3
MAGN;11.562;64491.243;39.49102;11.95731;4.64572;3
LIGH;11.565;64491.246;34.0;3
ACCE;11.570;64491.250;-7.34541;-3.07416;-1.97282;3
LIGH;11.575;64491.256;34.0;3
ACCE;11.581;64491.260;-6.33027;-3.26569;-1.95367;3
MAGN;11.581;64491.263;39.49102;11.95731;4.64572;3
LIGH;11.585;64491.266;34.0;3
ACCE;11.590;64491.270;-5.48751;-3.61046;-1.99198;3
LIGH;11.595;64491.276;34.0;3
ACCE;11.601;64491.280;-4.84586;-4.61602;-2.16436;3
MAGN;11.602;64491.283;39.49102;11.95731;4.64572;3
LIGH;11.605;64491.287;32.0;3
ACCE;11.612;64491.291;-4.92248;-5.16190;-2.49955;3
LIGH;11.620;64491.302;32.0;3
ACCE;11.629;64491.303;-5.66947;-5.12359;-3.62003;3
MAGN;11.630;64491.309;35.57710;19.99403;4.15349;3
LIGH;11.633;64491.313;32.0;3
ACCE;11.634;64491.313;-5.99508;-5.47793;-4.46279;3
LIGH;11.640;64491.319;32.0;3
ACCE;11.647;64491.324;-6.22492;-5.69820;-4.52983;3
MAGN;11.648;64491.329;35.57710;19.99403;4.15349;3
ACCE;11.650;64491.330;-6.22492;-5.69820;-4.52983;3
LIGH;11.651;64491.333;32.0;3
LIGH;11.658;64491.339;32.0;3
ACCE;11.662;64491.341;-6.34942;-5.87058;-4.65433;3
MAGN;11.662;64491.344;35.57710;19.99403;4.15349;3
LIGH;11.669;64491.351;29.0;3
ACCE;11.670;64491.350;-5.50666;-5.86101;-3.86903;3
LIGH;11.676;64491.357;29.0;3
ACCE;11.681;64491.361;-4.79798;-6.21535;-3.35188;3
MAGN;11.682;64491.363;29.41898;26.01584;3.08044;3
LIGH;11.689;64491.371;29.0;3
ACCE;11.690;64491.371;-3.90734;-6.67503;-2.96881;3
LIGH;11.697;64491.377;29.0;3
ACCE;11.701;64491.380;-2.73897;-7.12514;-2.60489;3
MAGN;11.702;64491.383;29.41898;26.01584;3.08044;3
LIGH;11.705;64491.386;29.0;3
ACCE;11.710;64491.390;-1.65679;-7.29753;-2.46124;3
LIGH;11.716;64491.398;29.0;3
ACCE;11.721;64491.400;-0.08619;-7.65187;-2.89220;3
MAGN;11.722;64491.403;29.41898;26.01584;3.08044;3
LIGH;11.725;64491.407;31.0;3
ACCE;11.730;64491.410;0.04788;-7.92960;-3.27527;3
LIGH;11.735;64491.416;27.0;3
ACCE;11.741;64491.420;-0.44053;-8.24563;-3.53384;3
MAGN;11.742;64491.423;21.52522;30.47398;3.67598;3
LIGH;11.744;64491.426;27.0;3
ACCE;11.750;64491.430;-1.13006;-8.73405;-5.43005;3
LIGH;11.754;64491.436;27.0;3
ACCE;11.761;64491.440;-1.35033;-8.69574;-6.56969;3
MAGN;11.762;64491.443;21.52522;30.47398;3.67598;3
LIGH;11.764;64491.446;27.0;3
ACCE;11.770;64491.450;-1.63763;-8.57124;-7.87214;3
LIGH;11.774;64491.456;27.0;3
ACCE;11.781;64491.460;-1.70467;-8.49463;-8.70532;3
MAGN;11.783;64491.463;21.52522;30.47398;3.67598;3
LIGH;11.785;64491.467;27.0;3
GNSS;11.789;1491381949.000;39.993985;-0.073756;130.000;0.000;3.0;0.0;21;10
ACCE;11.791;64491.470;-1.46525;-8.52336;-10.07480;3
GNSS;11.792;1491381949.000;39.993985;-0.073756;130.000;0.000;3.0;0.0;21;10
LIGH;11.795;64491.476;21.0;3
ACCE;11.801;64491.480;-1.00556;-8.55209;-10.12268;3
MAGN;11.802;64491.483;11.42561;33.29112;4.31116;3
LIGH;11.804;64491.486;21.0;3
ACCE;11.810;64491.490;-0.62249;-8.55209;-10.04607;3
LIGH;11.814;64491.496;21.0;3
ACCE;11.821;64491.500;-0.62249;-8.85855;-9.92157;3
MAGN;11.822;64491.503;11.42561;33.29112;4.31116;3
LIGH;11.824;64491.506;21.0;3
ACCE;11.830;64491.510;0.41180;-8.78193;-9.76834;3
LIGH;11.834;64491.516;21.0;3
ACCE;11.841;64491.520;0.88107;-9.37569;-9.47146;3
MAGN;11.842;64491.523;11.42561;33.29112;4.31116;3
LIGH;11.844;64491.526;21.0;3
ACCE;11.850;64491.530;1.35991;-9.95988;-9.20331;3
LIGH;11.855;64491.536;18.0;3
ACCE;11.861;64491.540;2.48997;-10.62068;-8.21690;3
MAGN;11.862;64491.543;-0.62665;35.15276;6.13262;3
SOUN;11.863;43.01;0.00131;36.34
LIGH;11.865;64491.546;18.0;3
ACCE;11.870;64491.550;3.02627;-10.86968;-7.86256;3
LIGH;11.875;64491.556;18.0;3
ACCE;11.881;64491.560;3.52426;-10.79306;-7.34541;3
MAGN;11.882;64491.563;-0.62665;35.15276;6.13262;3
LIGH;11.885;64491.566;18.0;3
ACCE;11.891;64491.570;3.90734;-10.53449;-7.19218;3
LIGH;11.895;64491.577;18.0;3
ACCE;11.901;64491.580;4.48195;-9.60554;-7.28795;3
MAGN;11.903;64491.583;-0.62665;35.15276;6.13262;3
LIGH;11.905;64491.586;18.0;3
ACCE;11.910;64491.590;4.97994;-9.29908;-7.60398;3
LIGH;11.918;64491.600;15.0;3
ACCE;11.922;64491.601;5.36301;-8.97347;-7.83383;3
MAGN;11.924;64491.605;-12.47404;32.39637;10.43868;3
LIGH;11.927;64491.608;15.0;3
ACCE;11.930;64491.611;5.66947;-8.70532;-8.49463;3
LIGH;11.938;64491.617;15.0;3
ACCE;11.941;64491.621;6.42604;-7.58483;-9.83538;3
MAGN;11.942;64491.623;-12.47404;32.39637;10.43868;3
LIGH;11.945;64491.627;15.0;3
ACCE;11.950;64491.630;7.12514;-7.04853;-10.63026;3
LIGH;11.955;64491.636;15.0;3
ACCE;11.961;64491.640;7.83383;-6.64630;-11.10910;3
MAGN;11.962;64491.643;-12.47404;32.39637;10.43868;3
LIGH;11.965;64491.647;15.0;3
ACCE;11.970;64491.650;8.45632;-6.42604;-11.30063;3
LIGH;11.975;64491.656;11.0;3
ACCE;11.981;64491.660;8.59040;-7.83383;-10.71645;3
MAGN;11.982;64491.663;-23.41829;26.99360;14.22060;3
LIGH;11.985;64491.666;11.0;3
ACCE;11.990;64491.670;7.85298;-8.31267;-10.18015;3
LIGH;11.995;64491.676;11.0;3
ACCE;12.001;64491.681;7.94875;-8.30309;-9.92157;3
MAGN;12.002;64491.683;-23.41829;26.99360;14.22060;3
LIGH;12.005;64491.686;11.0;3
ACCE;12.010;64491.690;8.29351;-7.54652;-9.50019;3
LIGH;12.015;64491.696;11.0;3
ACCE;12.021;64491.700;8.14029;-6.78038;-8.90643;3
MAGN;12.022;64491.703;-23.41829;26.99360;14.22060;3
LIGH;12.025;64491.706;11.0;3
ACCE;12.030;64491.710;7.69975;-6.51223;-8.06367;3
LIGH;12.035;64491.716;5.0;3
ACCE;12.042;64491.720;8.00621;-5.97593;-7.11557;3
MAGN;12.049;64491.724;-32.78106;18.88445;15.66527;3
LIGH;12.051;64491.732;5.0;3
ACCE;12.052;64491.732;8.14986;-3.71580;-6.01423;3
LIGH;12.057;64491.738;5.0;3
ACCE;12.061;64491.741;7.97748;-2.66235;-5.43005;3
MAGN;12.062;64491.743;-32.78106;18.88445;15.66527;3
LIGH;12.065;64491.746;5.0;3
ACCE;12.070;64491.750;7.96790;-2.06859;-5.07571;3
LIGH;12.075;64491.756;5.0;3
ACCE;12.081;64491.760;7.99663;-1.41737;-4.48195;3
MAGN;12.082;64491.763;-32.78106;18.88445;15.66527;3
LIGH;12.085;64491.766;5.0;3
ACCE;12.090;64491.771;8.14986;-0.36392;-4.18506;3
LIGH;12.095;64491.776;7.0;3
ACCE;12.101;64491.780;8.18817;0.17238;-4.25210;3
MAGN;12.102;64491.783;-39.63517;7.73118;14.88551;3
LIGH;12.105;64491.786;4.0;3
ACCE;12.110;64491.790;8.23605;0.69911;-4.71179;3
LIGH;12.115;64491.796;4.0;3
ACCE;12.121;64491.800;8.36055;0.99599;-5.16190;3
MAGN;12.122;64491.803;-39.63517;7.73118;14.88551;3
LIGH;12.125;64491.806;4.0;3
ACCE;12.130;64491.810;8.90643;1.42694;-5.61201;3
LIGH;12.135;64491.816;4.0;3
ACCE;12.141;64491.820;8.99262;1.97282;-5.62159;3
MAGN;12.142;64491.823;-39.63517;7.73118;14.88551;3
LIGH;12.145;64491.826;4.0;3
ACCE;12.150;64491.830;8.88728;2.59531;-5.71735;3
LIGH;12.155;64491.836;4.0;3
ACCE;12.161;64491.840;8.62870;3.15077;-5.75566;3
MAGN;12.162;64491.843;-43.28662;-2.92005;12.91009;3
LIGH;12.165;64491.847;3.0;3
ACCE;12.170;64491.850;8.34140;3.94564;-5.08528;3
LIGH;12.175;64491.856;3.0;3
ACCE;12.181;64491.861;8.20732;3.88818;-4.76925;3
MAGN;12.182;64491.863;-43.28662;-2.92005;12.91009;3
LIGH;12.185;64491.866;3.0;3
ACCE;12.190;64491.870;7.91044;3.83072;-4.65433;3
LIGH;12.195;64491.876;3.0;3
ACCE;12.201;64491.880;7.54652;4.19464;-3.69665;3
MAGN;12.202;64491.883;-43.28662;-2.92005;12.91009;3
LIGH;12.205;64491.886;3.0;3
ACCE;12.210;64491.890;7.25922;4.50110;-3.33273;3
LIGH;12.215;64491.896;3.0;3
ACCE;12.221;64491.900;6.86657;4.85544;-2.66235;3
MAGN;12.222;64491.903;-42.81716;-11.77852;8.66721;3
LIGH;12.225;64491.907;5.0;3
ACCE;12.230;64491.910;6.75165;4.96079;-2.19309;3
LIGH;12.235;64491.916;5.0;3
ACCE;12.241;64491.920;6.64630;5.20978;-1.22583;3
MAGN;12.243;64491.923;-42.81716;-11.77852;8.66721;3
LIGH;12.245;64491.927;5.0;3
ACCE;12.250;64491.930;6.55054;5.34386;-1.14922;3
LIGH;12.255;64491.936;5.0;3
ACCE;12.261;64491.940;6.33985;5.66947;-0.92895;3
MAGN;12.262;64491.943;-42.81716;-11.77852;8.66721;3
LIGH;12.265;64491.946;5.0;3
ACCE;12.270;64491.950;6.10043;6.17704;-0.83318;3
LIGH;12.275;64491.956;5.0;3
ACCE;12.281;64491.960;6.10043;6.70376;-0.60334;3
MAGN;12.282;64491.963;-39.45937;-19.07351;1.09552;3
LIGH;12.285;64491.966;5.0;3
ACCE;12.290;64491.970;5.89931;6.71334;-0.48842;3
LIGH;12.295;64491.976;5.0;3
ACCE;12.301;64491.980;5.23851;6.74207;0.21069;3
MAGN;12.302;64491.983;-39.45937;-19.07351;1.09552;3
LIGH;12.305;64491.986;5.0;3
ACCE;12.310;64491.990;4.59687;6.74207;1.04387;3
LIGH;12.315;64491.996;5.0;3
ACCE;12.321;64492.000;3.84030;6.32069;3.00712;3
MAGN;12.322;64492.003;-39.45937;-19.07351;1.09552;3
LIGH;12.325;64492.006;5.0;3
ACCE;12.330;64492.010;3.46680;6.30154;3.69665;3
LIGH;12.335;64492.016;5.0;3
ACCE;12.341;64492.021;3.09331;6.11958;4.21380;3
MAGN;12.342;64492.023;-32.92225;-22.40583;-7.76407;3
LIGH;12.345;64492.027;13.0;3
ACCE;12.350;64492.030;2.58574;5.81312;4.55856;3
LIGH;12.355;64492.036;13.0;3
ACCE;12.361;64492.040;1.39821;5.31513;5.06613;3
MAGN;12.362;64492.043;-32.92225;-22.40583;-7.76407;3
LIGH;12.365;64492.046;13.0;3
ACCE;12.370;64492.050;1.13006;5.22894;5.05655;3
LIGH;12.375;64492.056;13.0;3
ACCE;12.381;64492.060;1.02472;5.41090;5.17148;3
MAGN;12.382;64492.063;-32.92225;-22.40583;-7.76407;3
LIGH;12.385;64492.066;13.0;3
ACCE;12.390;64492.070;1.05345;5.66947;5.20978;3
LIGH;12.395;64492.076;13.0;3
ACCE;12.401;64492.081;0.88107;5.98550;5.36301;3
MAGN;12.402;64492.083;-26.24460;-21.61362;-16.60208;3
LIGH;12.405;64492.086;0.0;3
ACCE;12.410;64492.090;1.01514;5.66947;5.66947;3
SOUN;12.414;35.31;0.00108;34.63
LIGH;12.416;64492.096;49.0;3
ACCE;12.421;64492.100;1.38864;5.09486;6.47392;3
MAGN;12.422;64492.103;-26.24460;-21.61362;-16.60208;3
LIGH;12.425;64492.106;49.0;3
ACCE;12.430;64492.110;1.76213;4.29041;7.05811;3
LIGH;12.435;64492.116;49.0;3
ACCE;12.441;64492.120;2.27928;3.11246;8.31267;3
MAGN;12.442;64492.123;-26.24460;-21.61362;-16.60208;3
LIGH;12.445;64492.126;49.0;3
ACCE;12.450;64492.130;2.35589;3.15077;8.98304;3
LIGH;12.455;64492.136;49.0;3
ACCE;12.461;64492.141;2.32716;3.33273;9.63427;3
MAGN;12.462;64492.143;-22.28098;-17.55971;-23.50013;3
LIGH;12.465;64492.147;25.0;3
ACCE;12.470;64492.150;2.18351;3.23696;9.60554;3
LIGH;12.475;64492.156;139.0;3
ACCE;12.481;64492.160;1.81959;2.51870;8.37013;3
MAGN;12.482;64492.163;-22.28098;-17.55971;-23.50013;3
LIGH;12.488;64492.167;139.0;3
ACCE;12.490;64492.170;1.97282;2.04944;7.71891;3
LIGH;12.495;64492.176;139.0;3
ACCE;12.501;64492.181;2.46124;2.03986;8.23605;3
MAGN;12.502;64492.183;-22.28098;-17.55971;-23.50013;3
LIGH;12.508;64492.186;139.0;3
ACCE;12.510;64492.190;3.05500;3.49553;8.84897;3
LIGH;12.515;64492.196;139.0;3
ACCE;12.521;64492.200;3.07416;4.28083;8.65743;3
MAGN;12.522;64492.203;-19.76502;-10.05473;-27.02791;3
LIGH;12.528;64492.207;139.0;3
ACCE;12.530;64492.210;2.85389;4.80756;8.37971;3
LIGH;12.535;64492.216;223.0;3
ACCE;12.541;64492.220;2.50912;4.95121;7.83383;3
MAGN;12.542;64492.223;-19.76502;-10.05473;-27.02791;3
LIGH;12.545;64492.226;223.0;3
ACCE;12.550;64492.230;1.89621;4.36702;7.50822;3
LIGH;12.555;64492.236;223.0;3
ACCE;12.561;64492.240;1.75256;3.62961;7.54652;3
MAGN;12.562;64492.243;-19.76502;-10.05473;-27.02791;3
LIGH;12.565;64492.246;223.0;3
ACCE;12.580;64492.253;1.81959;2.17394;7.84340;3
MAGN;12.583;64492.264;-18.95653;-4.86806;-27.92074;3
LIGH;12.584;64492.266;223.0;3
ACCE;12.591;64492.271;2.41336;1.51314;8.37013;3
LIGH;12.591;64492.273;204.0;3
LIGH;12.595;64492.276;257.0;3
ACCE;12.601;64492.281;2.54743;0.91937;8.22648;3
MAGN;12.602;64492.283;-18.95653;-4.86806;-27.92074;3
LIGH;12.605;64492.286;257.0;3
ACCE;12.610;64492.290;2.75812;0.36392;8.05409;3
LIGH;12.615;64492.296;257.0;3
ACCE;12.621;64492.301;3.68707;1.07260;7.97748;3
MAGN;12.622;64492.303;-18.95653;-4.86806;-27.92074;3
LIGH;12.625;64492.307;257.0;3
ACCE;12.639;64492.310;3.69665;1.74298;8.12113;3
MAGN;12.643;64492.324;-20.73672;-1.49246;-28.12621;3
LIGH;12.645;64492.327;257.0;3
WIFI;12.648;64492.253;WAP139;20:17:FF:FF:F1:39;-54
WIFI;12.648;64492.253;WAP213;20:17:FF:FF:F2:13;-66
WIFI;12.648;64492.253;WAP141;20:17:FF:FF:F1:41;-46
WIFI;12.648;64492.253;WAP140;20:17:FF:FF:F1:40;-57
WIFI;12.648;64492.253;WAP106;20:17:FF:FF:F1:06;-65
WIFI;12.648;64492.253;WAP310;20:17:FF:FF:F3:10;-67
WIFI;12.648;64492.253;WAP112;20:17:FF:FF:F1:12;-56
WIFI;12.648;64492.253;WAP092;20:17:FF:FF:F0:92;-77
WIFI;12.648;64492.253;WAP297;20:17:FF:FF:F2:97;-75
WIFI;12.648;64492.253;WAP138;20:17:FF:FF:F1:38;-67
WIFI;12.648;64492.253;WAP093;20:17:FF:FF:F0:93;-70
WIFI;12.648;64492.253;WAP298;20:17:FF:FF:F2:98;-67
WIFI;12.648;64492.253;WAP319;20:17:FF:FF:F3:19;-74
WIFI;12.648;64492.253;WAP113;20:17:FF:FF:F1:13;-73
WIFI;12.648;64492.253;WAP317;20:17:FF:FF:F3:17;-72
WIFI;12.648;64492.253;WAP044;20:17:FF:FF:F0:44;-83
WIFI;12.648;64492.253;WAP109;20:17:FF:FF:F1:09;-89
WIFI;12.648;64492.253;WAP316;20:17:FF:FF:F3:16;-50
WIFI;12.648;64492.253;WAP313;20:17:FF:FF:F3:13;-84
WIFI;12.648;64492.253;WAP181;20:17:FF:FF:F1:81;-87
WIFI;12.648;64492.253;WAP153;20:17:FF:FF:F1:53;-87
WIFI;12.648;64492.253;WAP159;20:17:FF:FF:F1:59;-84
WIFI;12.648;64492.253;WAP115;20:17:FF:FF:F1:15;-75
WIFI;12.648;64492.253;WAP180;20:17:FF:FF:F1:80;-81
WIFI;12.648;64492.253;WAP076;20:17:FF:FF:F0:76;-86
WIFI;12.648;64492.253;WAP022;20:17:FF:FF:F0:22;-80
WIFI;12.648;64492.253;WAP021;20:17:FF:FF:F0:21;-87
WIFI;12.648;64492.253;WAP146;20:17:FF:FF:F1:46;-89
WIFI;12.648;64492.253;WAP107;20:17:FF:FF:F1:07;-88
WIFI;12.648;64492.253;WAP235;20:17:FF:FF:F2:35;-90
WIFI;12.648;64492.253;WAP311;20:17:FF:FF:F3:11;-89
LIGH;12.667;64492.330;257.0;3
ACCE;12.667;64492.320;3.46680;1.75256;7.86256;3
ACCE;12.668;64492.330;3.46680;1.75256;7.86256;3
LIGH;12.668;64492.337;253.0;3
ACCE;12.668;64492.341;3.69665;0.90022;7.88171;3
MAGN;12.669;64492.343;-20.73672;-1.49246;-28.12621;3
LIGH;12.669;64492.346;253.0;3
ACCE;12.670;64492.350;3.76368;0.49799;7.87214;3
LIGH;12.679;64492.360;253.0;3
ACCE;12.684;64492.363;3.76368;-0.38307;7.38372;3
MAGN;12.685;64492.366;-20.73672;-1.49246;-28.12621;3
LIGH;12.689;64492.371;253.0;3
ACCE;12.692;64492.372;4.56814;-1.10133;6.17704;3
LIGH;12.695;64492.376;253.0;3
ACCE;12.701;64492.380;5.59285;-1.48441;7.49864;3
MAGN;12.701;64492.383;-23.21351;1.46197;-28.03407;3
LIGH;12.705;64492.386;253.0;3
ACCE;12.710;64492.390;6.28239;-1.80044;8.11156;3
LIGH;12.715;64492.396;215.0;3
ACCE;12.721;64492.401;6.40688;-2.26013;7.94875;3
MAGN;12.722;64492.403;-23.21351;1.46197;-28.03407;3
LIGH;12.725;64492.407;215.0;3
ACCE;12.730;64492.410;6.33027;-2.66235;8.02536;3
LIGH;12.735;64492.416;215.0;3
ACCE;12.741;64492.420;6.08127;-3.02627;8.04452;3
MAGN;12.741;64492.423;-23.21351;1.46197;-28.03407;3
LIGH;12.745;64492.426;215.0;3
ACCE;12.750;64492.430;6.16746;-3.02627;7.65187;3
LIGH;12.755;64492.436;215.0;3
ACCE;12.761;64492.440;6.50265;-2.80600;7.62314;3
MAGN;12.761;64492.443;-27.00517;4.83658;-27.05034;3
LIGH;12.765;64492.446;215.0;3
ACCE;12.770;64492.450;6.73250;-2.45166;7.55610;3
LIGH;12.775;64492.456;223.0;3
ACCE;12.782;64492.460;6.68461;-1.98240;7.23049;3
MAGN;12.788;64492.463;-27.00517;4.83658;-27.05034;3
LIGH;12.792;64492.467;155.0;3
ACCE;12.793;64492.471;6.61757;-2.08774;6.49307;3
LIGH;12.795;64492.477;155.0;3
GNSS;12.796;1491381950.000;39.993984;-0.073756;129.000;0.000;3.0;0.0;21;13
GNSS;12.798;1491381950.000;39.993984;-0.073756;129.000;0.000;3.0;0.0;21;13
ACCE;12.802;64492.481;6.75165;-2.38462;6.32069;3
MAGN;12.802;64492.483;-27.00517;4.83658;-27.05034;3
LIGH;12.808;64492.487;155.0;3
ACCE;12.810;64492.490;7.13472;-2.62405;5.86101;3
LIGH;12.815;64492.496;155.0;3
ACCE;12.821;64492.501;7.89129;-3.10289;5.75566;3
MAGN;12.822;64492.503;-31.81802;6.38499;-23.01148;3
LIGH;12.825;64492.507;155.0;3
ACCE;12.830;64492.510;8.07325;-3.42850;5.87058;3
LIGH;12.835;64492.516;155.0;3
ACCE;12.841;64492.520;8.12113;-3.82115;5.82270;3
MAGN;12.842;64492.523;-31.81802;6.38499;-23.01148;3
LIGH;12.845;64492.526;98.0;3
ACCE;12.850;64492.530;8.17859;-4.19464;5.28640;3
LIGH;12.855;64492.536;98.0;3
SOUN;12.855;61.65;0.00188;39.47
ACCE;12.861;64492.540;8.26478;-4.19464;5.22894;3
MAGN;12.862;64492.543;-31.81802;6.38499;-23.01148;3
LIGH;12.865;64492.547;98.0;3
ACCE;12.870;64492.550;8.50420;-4.13718;5.18105;3
LIGH;12.875;64492.556;98.0;3
ACCE;12.881;64492.561;8.57124;-3.91691;5.05655;3
MAGN;12.882;64492.563;-35.69840;7.14007;-17.45086;3
LIGH;12.888;64492.567;98.0;3
ACCE;12.890;64492.570;8.98304;-3.12204;3.86903;3
LIGH;12.895;64492.576;98.0;3
ACCE;12.901;64492.580;9.24162;-2.84431;4.28083;3
MAGN;12.902;64492.583;-35.69840;7.14007;-17.45086;3
LIGH;12.905;64492.586;72.0;3
ACCE;12.910;64492.590;9.34696;-2.87304;4.06057;3
LIGH;12.915;64492.596;72.0;3
ACCE;12.921;64492.600;9.28950;-3.16992;3.91691;3
MAGN;12.922;64492.603;-35.69840;7.14007;-17.45086;3
LIGH;12.928;64492.606;72.0;3
ACCE;12.930;64492.610;9.53850;-3.96480;3.49553;3
LIGH;12.935;64492.616;72.0;3
ACCE;12.941;64492.620;9.68215;-3.91691;3.41892;3
MAGN;12.942;64492.623;-39.03360;5.59724;-12.37360;3
LIGH;12.945;64492.626;72.0;3
ACCE;12.950;64492.630;9.78750;-3.75411;3.11246;3
LIGH;12.955;64492.636;72.0;3
ACCE;12.961;64492.640;9.93115;-3.88818;2.72939;3
MAGN;12.962;64492.643;-39.03360;5.59724;-12.37360;3
LIGH;12.965;64492.646;68.0;3
ACCE;12.970;64492.650;9.98861;-3.80199;2.55701;3
LIGH;12.975;64492.656;68.0;3
ACCE;12.981;64492.660;9.95988;-3.65834;2.59531;3
MAGN;12.982;64492.663;-39.03360;5.59724;-12.37360;3
LIGH;12.985;64492.666;68.0;3
ACCE;12.990;64492.670;9.88326;-3.56257;2.61447;3
LIGH;12.995;64492.676;68.0;3
ACCE;13.001;64492.680;10.30464;-3.23696;2.41336;3
MAGN;13.002;64492.683;-41.20429;3.31514;-8.23609;3
LIGH;13.005;64492.686;68.0;3
ACCE;13.010;64492.690;10.49618;-2.92093;2.09732;3
LIGH;13.015;64492.696;68.0;3
ACCE;13.021;64492.700;10.67814;-2.67193;1.82917;3
MAGN;13.022;64492.703;-41.20429;3.31514;-8.23609;3
LIGH;13.025;64492.706;64.0;3
ACCE;13.030;64492.710;10.86010;-2.55701;1.45567;3
LIGH;13.035;64492.716;64.0;3
ACCE;13.042;64492.721;11.31021;-2.24097;1.25456;3
MAGN;13.044;64492.723;-41.20429;3.31514;-8.23609;3
LIGH;13.046;64492.728;64.0;3
ACCE;13.050;64492.730;11.40598;-1.95367;1.03430;3
LIGH;13.055;64492.736;64.0;3
ACCE;13.061;64492.740;11.54005;-1.97282;1.10133;3
MAGN;13.062;64492.743;-42.33589;-1.00270;-4.86377;3
LIGH;13.065;64492.747;64.0;3
ACCE;13.070;64492.750;11.86566;-2.16436;1.12049;3
LIGH;13.075;64492.756;64.0;3
ACCE;13.081;64492.760;12.29662;-1.84832;1.27372;3
MAGN;13.082;64492.763;-42.33589;-1.00270;-4.86377;3
LIGH;13.085;64492.766;59.0;3
ACCE;13.090;64492.771;12.41154;-1.57060;1.06303;3
LIGH;13.095;64492.776;59.0;3
ACCE;13.101;64492.781;12.53604;-1.14922;1.05345;3
MAGN;13.102;64492.783;-42.33589;-1.00270;-4.86377;3
LIGH;13.105;64492.786;59.0;3
ACCE;13.110;64492.790;12.43070;-0.58419;0.99599;3
LIGH;13.115;64492.796;59.0;3
ACCE;13.121;64492.801;11.98059;0.31603;0.79487;3
MAGN;13.122;64492.803;-41.01719;-7.34683;-2.49937;3
LIGH;13.125;64492.806;59.0;3
ACCE;13.130;64492.810;11.94228;0.57461;0.66080;3
LIGH;13.135;64492.816;59.0;3
ACCE;13.141;64492.820;11.87524;0.96726;0.80445;3
MAGN;13.142;64492.823;-41.01719;-7.34683;-2.49937;3
LIGH;13.145;64492.826;61.0;3
ACCE;13.150;64492.830;11.70286;1.35033;0.80445;3
LIGH;13.155;64492.836;56.0;3
ACCE;13.161;64492.841;11.28148;1.94409;1.06303;3
MAGN;13.162;64492.843;-41.01719;-7.34683;-2.49937;3
LIGH;13.165;64492.846;56.0;3
ACCE;13.170;64492.850;11.02290;2.26013;1.22583;3
LIGH;13.175;64492.856;56.0;3
ACCE;13.181;64492.860;10.64941;2.57616;1.22583;3
MAGN;13.182;64492.863;-38.11945;-15.12788;-1.73452;3
LIGH;13.185;64492.866;56.0;3
ACCE;13.190;64492.870;10.23761;2.85389;0.96726;3
LIGH;13.195;64492.876;56.0;3
ACCE;13.201;64492.880;9.83538;3.53384;0.80445;3
MAGN;13.202;64492.883;-38.11945;-15.12788;-1.73452;3
LIGH;13.205;64492.887;56.0;3
ACCE;13.210;64492.890;10.02692;3.85945;0.76614;3
LIGH;13.215;64492.896;53.0;3
ACCE;13.221;64492.900;10.20888;4.11803;0.87149;3
MAGN;13.222;64492.903;-38.11945;-15.12788;-1.73452;3
LIGH;13.225;64492.906;53.0;3
ACCE;13.230;64492.910;10.09395;4.33829;1.27372;3
LIGH;13.235;64492.916;53.0;3
ACCE;13.241;64492.920;9.94073;4.49152;1.48441;3
MAGN;13.242;64492.923;-32.59829;-23.41698;-1.75276;3
LIGH;13.245;64492.926;53.0;3
ACCE;13.250;64492.930;9.76834;4.78840;1.44610;3
LIGH;13.255;64492.936;53.0;3
ACCE;13.261;64492.941;9.58638;5.15232;1.40779;3
MAGN;13.262;64492.943;-32.59829;-23.41698;-1.75276;3
LIGH;13.265;64492.947;53.0;3
ACCE;13.270;64492.950;8.98304;5.91847;1.13006;3
LIGH;13.275;64492.956;50.0;3
ACCE;13.281;64492.960;8.75320;6.01423;1.09176;3
MAGN;13.282;64492.963;-32.59829;-23.41698;-1.75276;3
LIGH;13.285;64492.967;50.0;3
ACCE;13.290;64492.970;8.43717;6.06212;0.88107;3
LIGH;13.295;64492.976;50.0;3
ACCE;13.301;64492.980;7.64229;6.33985;1.21625;3
MAGN;13.302;64492.983;-25.24542;-29.68796;-2.54490;3
LIGH;13.305;64492.987;50.0;3
ACCE;13.310;64492.990;7.34541;6.67503;1.45567;3
LIGH;13.315;64492.996;50.0;3
ACCE;13.321;64493.000;7.07726;6.97192;1.65679;3
MAGN;13.322;64493.003;-25.24542;-29.68796;-2.54490;3
LIGH;13.325;64493.006;50.0;3
ACCE;13.330;64493.010;6.86657;7.29753;1.33118;3
LIGH;13.335;64493.016;48.0;3
ACCE;13.341;64493.020;6.23450;8.11156;1.60890;3
MAGN;13.342;64493.023;-25.24542;-29.68796;-2.54490;3
LIGH;13.345;64493.026;48.0;3
ACCE;13.350;64493.030;6.04296;8.14986;1.19710;3
LIGH;13.355;64493.036;48.0;3
ACCE;13.361;64493.040;5.79397;8.36055;1.00556;3
MAGN;13.362;64493.043;-16.23539;-33.93942;-3.69072;3
LIGH;13.365;64493.047;48.0;3
ACCE;13.370;64493.050;5.70778;8.61913;0.90980;3
LIGH;13.378;64493.057;48.0;3
ACCE;13.381;64493.061;5.84185;8.87770;1.07260;3
MAGN;13.382;64493.063;-16.23539;-33.93942;-3.69072;3
LIGH;13.385;64493.067;48.0;3
ACCE;13.390;64493.070;5.58328;8.90643;1.20668;3
LIGH;13.395;64493.076;47.0;3
ACCE;13.401;64493.080;5.14275;8.91601;1.58975;3
MAGN;13.402;64493.083;-16.23539;-33.93942;-3.69072;3
LIGH;13.406;64493.087;47.0;3
SOUN;13.406;32.31;0.00099;33.86
ACCE;13.410;64493.090;4.70221;8.87770;1.88663;3
LIGH;13.415;64493.096;47.0;3
ACCE;13.421;64493.101;3.79242;8.79151;2.07817;3
MAGN;13.422;64493.103;-6.47360;-36.56462;-5.03484;3
LIGH;13.425;64493.107;47.0;3
ACCE;13.430;64493.110;3.53384;8.89685;2.23140;3
LIGH;13.435;64493.116;47.0;3
ACCE;13.441;64493.120;3.39019;9.21289;2.58574;3
MAGN;13.442;64493.123;-6.47360;-36.56462;-5.03484;3
LIGH;13.445;64493.126;47.0;3
ACCE;13.450;64493.130;3.20823;9.61511;2.83473;3
LIGH;13.455;64493.136;48.0;3
ACCE;13.461;64493.140;2.70066;10.16099;2.70066;3
MAGN;13.463;64493.143;-6.47360;-36.56462;-5.03484;3
LIGH;13.465;64493.146;46.0;3
ACCE;13.470;64493.150;2.65278;10.15141;2.47082;3
LIGH;13.475;64493.156;46.0;3
ACCE;13.481;64493.161;2.46124;10.20888;2.44209;3
MAGN;13.482;64493.163;3.31867;-36.88762;-5.41365;3
LIGH;13.485;64493.167;46.0;3
ACCE;13.490;64493.170;2.20267;10.30464;2.31759;3
LIGH;13.495;64493.176;46.0;3
ACCE;13.501;64493.180;1.57060;10.29507;2.02071;3
MAGN;13.502;64493.183;3.31867;-36.88762;-5.41365;3
LIGH;13.505;64493.186;46.0;3
ACCE;13.510;64493.190;1.41737;10.18972;1.63763;3
LIGH;13.515;64493.196;46.0;3
ACCE;13.521;64493.201;1.40779;9.97903;1.74298;3
MAGN;13.522;64493.203;3.31867;-36.88762;-5.41365;3
LIGH;13.525;64493.206;46.0;3
ACCE;13.530;64493.210;1.28329;9.68215;2.07817;3
LIGH;13.535;64493.216;46.0;3
ACCE;13.541;64493.220;1.09176;8.95431;2.49955;3
MAGN;13.542;64493.223;13.30909;-35.62340;-5.48540;3
LIGH;13.545;64493.226;46.0;3
ACCE;13.550;64493.230;0.94810;8.75320;2.60489;3
LIGH;13.555;64493.236;46.0;3
ACCE;13.561;64493.240;0.44053;8.48505;2.96881;3
MAGN;13.562;64493.243;13.30909;-35.62340;-5.48540;3
LIGH;13.565;64493.246;46.0;3
ACCE;13.570;64493.250;-0.20111;8.03494;3.04542;3
LIGH;13.575;64493.256;46.0;3
ACCE;13.581;64493.260;-0.68953;6.81869;2.51870;3
MAGN;13.582;64493.263;13.30909;-35.62340;-5.48540;3
LIGH;13.585;64493.266;47.0;3
ACCE;13.590;64493.270;-0.74699;6.48350;2.43251;3
LIGH;13.595;64493.276;47.0;3
ACCE;13.601;64493.280;-0.83318;6.43561;2.71024;3
MAGN;13.602;64493.283;21.87996;-32.43903;-4.63415;3
LIGH;13.605;64493.286;47.0;3
ACCE;13.610;64493.290;-0.90022;6.32069;2.78685;3
LIGH;13.615;64493.296;47.0;3
ACCE;13.621;64493.300;-1.03430;6.14831;2.60489;3
MAGN;13.622;64493.303;21.87996;-32.43903;-4.63415;3
LIGH;13.625;64493.306;47.0;3
ACCE;13.630;64493.310;-1.17795;5.90889;2.00155;3
LIGH;13.635;64493.316;47.0;3
ACCE;13.641;64493.321;-1.28329;5.55455;1.27372;3
MAGN;13.642;64493.323;21.87996;-32.43903;-4.63415;3
LIGH;13.645;64493.326;48.0;3
ACCE;13.650;64493.330;-1.81002;4.78840;-0.17238;3
LIGH;13.655;64493.336;48.0;3
ACCE;13.661;64493.340;-2.20267;4.71179;-0.29688;3
MAGN;13.662;64493.343;28.76725;-27.46155;-1.23766;3
LIGH;13.665;64493.346;48.0;3
ACCE;13.670;64493.350;-2.47082;4.85544;-1.05345;3
LIGH;13.675;64493.356;48.0;3
ACCE;13.681;64493.360;-3.01669;5.04698;-2.10690;3
MAGN;13.682;64493.363;28.76725;-27.46155;-1.23766;3
LIGH;13.685;64493.366;48.0;3
ACCE;13.690;64493.370;-5.43005;5.47793;-3.56257;3
LIGH;13.695;64493.376;48.0;3
ACCE;13.701;64493.380;-6.47392;5.56412;-3.38061;3
MAGN;13.702;64493.383;28.76725;-27.46155;-1.23766;3
LIGH;13.705;64493.386;47.0;3
ACCE;13.710;64493.390;-6.88572;5.22894;-3.61046;3
LIGH;13.714;64493.396;47.0;3
ACCE;13.721;64493.400;-6.02381;4.11803;-2.72939;3
MAGN;13.722;64493.403;32.83796;-23.19381;4.38014;3
LIGH;13.725;64493.406;47.0;3
ACCE;13.730;64493.410;-5.33428;3.92649;-1.97282;3
LIGH;13.735;64493.416;47.0;3
ACCE;13.741;64493.420;-4.84586;3.74453;-2.04944;3
MAGN;13.742;64493.423;32.83796;-23.19381;4.38014;3
LIGH;13.745;64493.426;47.0;3
ACCE;13.750;64493.430;-5.05655;3.99353;-3.47638;3
LIGH;13.755;64493.436;47.0;3
ACCE;13.761;64493.440;-7.45076;5.99508;-5.46836;3
MAGN;13.762;64493.443;32.83796;-23.19381;4.38014;3
LIGH;13.765;64493.446;44.0;3
ACCE;13.770;64493.450;-8.06367;6.72292;-5.89931;3
LIGH;13.775;64493.456;44.0;3
ACCE;13.781;64493.460;-7.95833;6.77080;-5.95677;3
MAGN;13.783;64493.463;34.24940;-18.10336;10.79110;3
LIGH;13.793;64493.467;44.0;3
ACCE;13.794;64493.471;-7.38372;6.56011;-5.83228;3
GNSS;13.795;1491381951.000;39.993984;-0.073756;130.000;0.000;3.0;0.0;21;14
LIGH;13.799;64493.478;44.0;3
GNSS;13.800;1491381951.000;39.993984;-0.073756;130.000;0.000;3.0;0.0;21;14
ACCE;13.801;64493.480;-5.70778;5.18105;-5.23851;3
MAGN;13.802;64493.483;34.24940;-18.10336;10.79110;3
LIGH;13.805;64493.486;44.0;3
ACCE;13.811;64493.491;-5.03740;3.99353;-5.20021;3
LIGH;13.817;64493.499;44.0;3
ACCE;13.821;64493.500;-4.49152;2.77727;-4.85544;3
MAGN;13.822;64493.503;34.24940;-18.10336;10.79110;3
LIGH;13.827;64493.508;47.0;3
ACCE;13.831;64493.510;-4.05099;1.86748;-4.52025;3
LIGH;13.836;64493.517;36.0;3
ACCE;13.842;64493.521;-3.42850;1.35991;-4.58729;3
MAGN;13.842;64493.524;34.14660;-13.27851;15.96425;3
LIGH;13.847;64493.528;36.0;3
SOUN;13.848;34.00;0.00104;34.30
ACCE;13.854;64493.530;-4.20422;2.03986;-5.76524;3
LIGH;13.856;64493.537;36.0;3
ACCE;13.862;64493.541;-5.24809;2.48039;-6.94318;3
MAGN;13.863;64493.545;34.14660;-13.27851;15.96425;3
LIGH;13.869;64493.551;36.0;3
ACCE;13.870;64493.550;-5.91847;2.64320;-7.61356;3
LIGH;13.875;64493.556;36.0;3
ACCE;13.882;64493.561;-5.85143;1.64721;-8.28394;3
MAGN;13.884;64493.565;34.14660;-13.27851;15.96425;3
LIGH;13.889;64493.571;40.0;3
ACCE;13.890;64493.571;-5.32470;1.00556;-8.07325;3
LIGH;13.894;64493.576;28.0;3
ACCE;13.901;64493.580;-4.64475;0.40223;-7.47949;3
MAGN;13.902;64493.583;32.10001;-6.27884;19.46726;3
LIGH;13.905;64493.586;28.0;3
ACCE;13.910;64493.590;-3.75411;-0.05746;-6.74207;3
LIGH;13.915;64493.596;28.0;3
ACCE;13.921;64493.600;-2.72939;-1.36948;-6.08127;3
MAGN;13.922;64493.603;32.10001;-6.27884;19.46726;3
LIGH;13.924;64493.606;28.0;3
ACCE;13.930;64493.610;-2.34632;-1.75256;-6.38773;3
LIGH;13.934;64493.616;28.0;3
ACCE;13.941;64493.620;-2.48039;-1.50356;-6.72292;3
MAGN;13.942;64493.623;32.10001;-6.27884;19.46726;3
LIGH;13.945;64493.626;28.0;3
ACCE;13.950;64493.630;-3.12204;-1.08218;-7.98706;3
LIGH;13.954;64493.636;23.0;3
ACCE;13.961;64493.640;-4.78840;-0.25857;-10.00776;3
MAGN;13.962;64493.643;28.48028;2.71898;21.68322;3
LIGH;13.964;64493.646;23.0;3
ACCE;13.970;64493.650;-5.09486;-0.07661;-10.31422;3
LIGH;13.974;64493.656;23.0;3
ACCE;13.981;64493.660;-4.99909;-0.10534;-10.26634;3
MAGN;13.982;64493.663;28.48028;2.71898;21.68322;3
LIGH;13.984;64493.666;23.0;3
ACCE;13.990;64493.670;-3.79242;-0.17238;-9.85453;3
LIGH;13.995;64493.676;23.0;3
ACCE;14.001;64493.681;-3.13162;-0.63207;-9.49062;3
MAGN;14.002;64493.683;28.48028;2.71898;21.68322;3
LIGH;14.005;64493.686;23.0;3
ACCE;14.010;64493.690;-2.48039;-1.27372;-9.57681;3
LIGH;14.015;64493.696;19.0;3
ACCE;14.021;64493.700;-1.86748;-1.82917;-9.36612;3
MAGN;14.021;64493.703;22.92017;12.02170;23.35655;3
LIGH;14.025;64493.706;19.0;3
ACCE;14.030;64493.710;-0.74699;-2.69108;-9.04051;3
LIGH;14.035;64493.716;19.0;3
ACCE;14.042;64493.720;-0.24900;-3.12204;-8.67659;3
MAGN;14.043;64493.724;22.92017;12.02170;23.35655;3
LIGH;14.049;64493.730;19.0;3
ACCE;14.050;64493.731;0.15323;-3.65834;-8.59040;3
LIGH;14.055;64493.736;19.0;3
ACCE;14.061;64493.740;0.44053;-3.84988;-8.69574;3
MAGN;14.062;64493.743;22.92017;12.02170;23.35655;3
LIGH;14.065;64493.746;19.0;3
ACCE;14.070;64493.750;0.63207;-3.75411;-9.10754;3
LIGH;14.075;64493.756;16.0;3
ACCE;14.082;64493.761;0.50757;-3.62003;-9.24162;3
MAGN;14.083;64493.763;16.56168;19.13950;23.41527;3
LIGH;14.088;64493.770;16.0;3
ACCE;14.090;64493.770;0.36392;-3.74453;-9.78750;3
LIGH;14.095;64493.777;16.0;3
ACCE;14.101;64493.781;0.07661;-3.71580;-10.24718;3
MAGN;14.102;64493.783;16.56168;19.13950;23.41527;3
LIGH;14.105;64493.787;16.0;3
ACCE;14.110;64493.790;-0.19154;-3.71580;-10.69729;3
LIGH;14.115;64493.796;16.0;3
ACCE;14.121;64493.800;-0.33519;-3.68707;-11.00375;3
MAGN;14.122;64493.803;16.56168;19.13950;23.41527;3
LIGH;14.125;64493.807;16.0;3
ACCE;14.130;64493.810;-0.20111;-3.62961;-11.10910;3
LIGH;14.135;64493.816;17.0;3
ACCE;14.141;64493.820;0.25857;-3.67749;-10.94629;3
MAGN;14.142;64493.823;8.53539;24.77797;22.40464;3
LIGH;14.145;64493.826;14.0;3
ACCE;14.150;64493.830;0.45969;-3.72538;-11.16656;3
LIGH;14.155;64493.836;14.0;3
ACCE;14.161;64493.840;0.78530;-3.87861;-11.21444;3
MAGN;14.162;64493.843;8.53539;24.77797;22.40464;3
LIGH;14.165;64493.846;14.0;3
ACCE;14.170;64493.850;1.22583;-3.96480;-11.24317;3
LIGH;14.175;64493.856;14.0;3
ACCE;14.181;64493.860;2.17394;-4.07014;-10.85052;3
MAGN;14.182;64493.863;8.53539;24.77797;22.40464;3
LIGH;14.185;64493.866;14.0;3
ACCE;14.190;64493.870;2.38462;-3.82115;-11.02290;3
LIGH;14.195;64493.876;14.0;3
ACCE;14.201;64493.880;2.69108;-3.40934;-10.88883;3
MAGN;14.202;64493.883;1.39630;28.21562;22.36956;3
LIGH;14.205;64493.886;13.0;3
ACCE;14.210;64493.890;2.77727;-3.78284;-10.79306;3
LIGH;14.215;64493.896;13.0;3
ACCE;14.221;64493.900;3.18908;-3.79242;-10.72602;3
MAGN;14.222;64493.903;1.39630;28.21562;22.36956;3
LIGH;14.225;64493.906;13.0;3
ACCE;14.230;64493.910;3.21781;-3.87861;-10.82179;3
LIGH;14.235;64493.916;13.0;3
ACCE;14.241;64493.920;3.30400;-4.08930;-10.50576;3
MAGN;14.242;64493.923;1.39630;28.21562;22.36956;3
LIGH;14.245;64493.927;13.0;3
ACCE;14.250;64493.930;3.51469;-4.25210;-10.18972;3
LIGH;14.255;64493.936;13.0;3
ACCE;14.261;64493.940;4.04141;-4.27126;-9.53850;3
MAGN;14.262;64493.943;-5.31705;28.33914;23.38937;3
LIGH;14.268;64493.946;13.0;3
ACCE;14.270;64493.950;4.12760;-4.75010;-9.00220;3
LIGH;14.275;64493.956;13.0;3
ACCE;14.281;64493.960;4.44364;-5.34386;-8.48505;3
MAGN;14.282;64493.963;-5.31705;28.33914;23.38937;3
LIGH;14.285;64493.966;13.0;3
ACCE;14.290;64493.970;4.66391;-5.48751;-8.14986;3
LIGH;14.295;64493.976;13.0;3
ACCE;14.301;64493.980;5.20021;-5.04698;-8.22648;3
MAGN;14.302;64493.983;-5.31705;28.33914;23.38937;3
LIGH;14.308;64493.986;13.0;3
ACCE;14.310;64493.990;5.54497;-4.44364;-8.42759;3
LIGH;14.315;64493.996;13.0;3
ACCE;14.321;64494.000;5.85143;-3.71580;-8.54251;3
MAGN;14.322;64494.003;-11.46194;26.02623;24.58006;3
LIGH;14.325;64494.006;13.0;3
ACCE;14.330;64494.010;6.02381;-3.00712;-8.87770;3
LIGH;14.335;64494.016;13.0;3
ACCE;14.341;64494.020;6.16746;-1.93451;-9.32781;3
MAGN;14.342;64494.023;-11.46194;26.02623;24.58006;3
LIGH;14.345;64494.027;13.0;3
ACCE;14.350;64494.030;6.44519;-1.73340;-9.68215;3
LIGH;14.355;64494.036;13.0;3
ACCE;14.361;64494.040;6.48350;-1.87705;-9.65342;3
MAGN;14.362;64494.043;-11.46194;26.02623;24.58006;3
LIGH;14.365;64494.046;13.0;3
ACCE;14.370;64494.050;6.33985;-2.19309;-9.50019;3
LIGH;14.375;64494.056;13.0;3
ACCE;14.381;64494.060;6.37815;-2.14520;-9.38527;3
MAGN;14.382;64494.063;-18.16380;22.85261;25.30888;3
LIGH;14.385;64494.066;11.0;3
ACCE;14.390;64494.070;6.42604;-1.81959;-9.60554;3
LIGH;14.395;64494.076;11.0;3
SOUN;14.399;33.85;0.00103;34.26
ACCE;14.401;64494.081;6.63673;-1.45567;-9.47146;3
MAGN;14.402;64494.083;-18.16380;22.85261;25.30888;3
LIGH;14.405;64494.087;11.0;3
ACCE;14.410;64494.090;7.41245;-1.25456;-9.42358;3
LIGH;14.415;64494.096;11.0;3
ACCE;14.421;64494.100;7.59441;-1.14922;-9.24162;3
MAGN;14.422;64494.103;-18.16380;22.85261;25.30888;3
LIGH;14.425;64494.106;11.0;3
ACCE;14.430;64494.110;7.84340;-0.75657;-9.03093;3
LIGH;14.435;64494.116;11.0;3
ACCE;14.441;64494.120;7.92960;0.10534;-8.36055;3
MAGN;14.442;64494.123;-25.29332;17.43747;25.41093;3
LIGH;14.445;64494.126;10.0;3
ACCE;14.450;64494.130;7.83383;0.21069;-8.03494;3
LIGH;14.455;64494.136;10.0;3
ACCE;14.461;64494.141;7.79552;0.19154;-7.62314;3
MAGN;14.462;64494.143;-25.29332;17.43747;25.41093;3
LIGH;14.465;64494.146;10.0;3
ACCE;14.470;64494.150;7.83383;0.24900;-7.46033;3
LIGH;14.475;64494.156;10.0;3
ACCE;14.481;64494.160;8.09240;0.64165;-7.42203;3
MAGN;14.482;64494.163;-25.29332;17.43747;25.41093;3
LIGH;14.485;64494.167;10.0;3
ACCE;14.490;64494.170;8.42759;0.93853;-7.61356;3
LIGH;14.495;64494.176;10.0;3
ACCE;14.501;64494.180;8.72447;1.29287;-7.68060;3
MAGN;14.502;64494.183;-31.67489;9.73827;24.11785;3
LIGH;14.505;64494.186;9.0;3
ACCE;14.510;64494.190;8.92558;1.81002;-7.73806;3
LIGH;14.515;64494.196;9.0;3
ACCE;14.521;64494.200;9.14585;2.84431;-7.86256;3
MAGN;14.522;64494.203;-31.67489;9.73827;24.11785;3
LIGH;14.525;64494.206;9.0;3
ACCE;14.530;64494.210;8.98304;3.27527;-7.92002;3
LIGH;14.535;64494.216;9.0;3
ACCE;14.541;64494.220;8.66701;3.64876;-7.69975;3
MAGN;14.542;64494.223;-31.67489;9.73827;24.11785;3
LIGH;14.545;64494.226;9.0;3
ACCE;14.550;64494.230;8.33182;3.76368;-7.47949;3
LIGH;14.555;64494.236;9.0;3
ACCE;14.561;64494.240;7.92002;3.63919;-6.51223;3
MAGN;14.562;64494.243;-35.65347;1.18397;21.22183;3
LIGH;14.565;64494.246;9.0;3
ACCE;14.570;64494.250;7.75721;3.51469;-6.15789;3
LIGH;14.575;64494.256;7.0;3
ACCE;14.581;64494.260;7.51779;3.49553;-5.63116;3
MAGN;14.582;64494.263;-35.65347;1.18397;21.22183;3
LIGH;14.585;64494.266;7.0;3
ACCE;14.590;64494.270;7.31668;3.64876;-5.19063;3
LIGH;14.595;64494.276;7.0;3
ACCE;14.601;64494.280;7.01980;4.33829;-4.27126;3
MAGN;14.602;64494.283;-35.65347;1.18397;21.22183;3
LIGH;14.605;64494.286;7.0;3
ACCE;14.610;64494.290;6.87615;4.97036;-3.96480;3
LIGH;14.615;64494.296;7.0;3
ACCE;14.621;64494.300;6.66546;5.75566;-3.52426;3
MAGN;14.622;64494.303;-37.09809;-9.28468;16.99567;3
LIGH;14.625;64494.306;7.0;3
ACCE;14.630;64494.310;6.26323;6.58884;-3.33273;3
LIGH;14.635;64494.316;7.0;3
ACCE;14.641;64494.320;5.75566;7.75721;-2.75812;3
MAGN;14.642;64494.323;-37.09809;-9.28468;16.99567;3
LIGH;14.645;64494.327;7.0;3
ACCE;14.650;64494.330;5.70778;8.10198;-2.33674;3
LIGH;14.655;64494.336;7.0;3
ACCE;14.661;64494.340;5.62159;8.30309;-1.92494;3
MAGN;14.662;64494.343;-37.09809;-9.28468;16.99567;3
LIGH;14.665;64494.346;7.0;3
ACCE;14.672;64494.350;5.48751;8.43717;-2.05901;3
LIGH;14.675;64494.356;7.0;3
ACCE;14.681;64494.361;5.20978;8.21690;-2.71981;3
MAGN;14.682;64494.363;-34.91058;-17.95353;11.04366;3
LIGH;14.685;64494.366;7.0;3
ACCE;14.690;64494.370;5.26724;8.18817;-2.44209;3
LIGH;14.695;64494.376;10.0;3
ACCE;14.701;64494.380;5.24809;8.35098;-1.70467;3
MAGN;14.702;64494.383;-34.91058;-17.95353;11.04366;3
LIGH;14.705;64494.387;10.0;3
ACCE;14.710;64494.390;4.89375;8.38928;-0.87149;3
LIGH;14.715;64494.396;10.0;3
ACCE;14.721;64494.400;3.93607;8.18817;0.36392;3
MAGN;14.722;64494.403;-34.91058;-17.95353;11.04366;3
LIGH;14.725;64494.406;10.0;3
ACCE;14.730;64494.410;3.55300;8.02536;0.67995;3
LIGH;14.735;64494.416;10.0;3
ACCE;14.741;64494.420;3.36146;7.89129;0.86191;3
MAGN;14.742;64494.423;-30.50650;-24.62134;3.73054;3
LIGH;14.745;64494.426;10.0;3
ACCE;14.750;64494.430;2.68151;7.91044;0.83318;3
LIGH;14.755;64494.436;15.0;3
ACCE;14.761;64494.441;2.33674;7.85298;1.10133;3
MAGN;14.762;64494.443;-30.50650;-24.62134;3.73054;3
LIGH;14.765;64494.446;15.0;3
ACCE;14.770;64494.450;2.08774;7.81467;1.51314;3
LIGH;14.775;64494.456;15.0;3
ACCE;14.781;64494.460;2.35589;7.44118;2.35589;3
MAGN;14.783;64494.463;-30.50650;-24.62134;3.73054;3
LIGH;14.786;64494.467;15.0;3
GNSS;14.788;1491381952.000;39.993984;-0.073756;129.000;0.000;3.0;0.0;21;13
ACCE;14.800;64494.470;1.35033;7.22091;3.86903;3
LIGH;14.810;64494.480;15.0;3
ACCE;14.811;64494.481;1.14922;7.32626;3.95522;3
MAGN;14.812;64494.484;-24.87105;-28.74453;-3.58917;3
LIGH;14.813;64494.489;15.0;3
ACCE;14.813;64494.490;1.42694;7.41245;3.13162;3
LIGH;14.818;64494.497;44.0;3
GNSS;14.819;1491381952.000;39.993984;-0.073756;129.000;0.000;3.0;0.0;21;13
ACCE;14.824;64494.501;1.66636;7.82425;3.67749;3
MAGN;14.825;64494.504;-24.87105;-28.74453;-3.58917;3
LIGH;14.827;64494.508;44.0;3
ACCE;14.830;64494.510;1.66636;8.10198;4.65433;3
LIGH;14.835;64494.516;44.0;3
ACCE;14.841;64494.520;1.70467;8.38928;5.28640;3
MAGN;14.842;64494.523;-24.87105;-28.74453;-3.58917;3
LIGH;14.845;64494.527;44.0;3
ACCE;14.850;64494.530;1.65679;8.36055;5.31513;3
LIGH;14.855;64494.536;44.0;3
ACCE;14.861;64494.540;1.28329;7.99663;5.27682;3
MAGN;14.862;64494.543;-18.57811;-27.22901;-11.66794;3
LIGH;14.865;64494.547;44.0;3
ACCE;14.870;64494.550;1.05345;7.72848;5.06613;3
LIGH;14.875;64494.556;26.0;3
ACCE;14.881;64494.561;0.77572;7.25922;5.19063;3
MAGN;14.882;64494.563;-18.57811;-27.22901;-11.66794;3
LIGH;14.885;64494.566;111.0;3
ACCE;14.890;64494.570;0.52672;6.83784;5.41090;3
LIGH;14.895;64494.576;111.0;3
ACCE;14.901;64494.580;0.16281;6.11958;5.79397;3
MAGN;14.902;64494.583;-18.57811;-27.22901;-11.66794;3
LIGH;14.905;64494.586;111.0;3
ACCE;14.910;64494.590;0.13408;5.81312;6.18662;3
LIGH;14.915;64494.596;111.0;3
ACCE;14.921;64494.601;0.40223;5.41090;6.58884;3
MAGN;14.922;64494.603;-13.95718;-23.54185;-18.90563;3
LIGH;14.925;64494.607;111.0;3
ACCE;14.930;64494.610;0.84276;5.27682;6.65588;3
LIGH;14.935;64494.616;111.0;3
ACCE;14.941;64494.620;0.97683;5.31513;6.29196;3
MAGN;14.942;64494.623;-13.95718;-23.54185;-18.90563;3
LIGH;14.945;64494.626;178.0;3
ACCE;14.950;64494.630;0.91937;5.33428;6.47392;3
SOUN;14.950;47.10;0.00144;37.13
LIGH;14.955;64494.636;178.0;3
ACCE;14.961;64494.640;0.69911;5.35344;6.79953;3
MAGN;14.962;64494.643;-13.95718;-23.54185;-18.90563;3
LIGH;14.968;64494.647;178.0;3
ACCE;14.970;64494.650;0.50757;5.27682;6.55054;3
LIGH;14.975;64494.656;178.0;3
ACCE;14.981;64494.660;0.36392;4.79798;6.96234;3
MAGN;14.982;64494.663;-10.92006;-20.53879;-23.89794;3
LIGH;14.985;64494.666;178.0;3
ACCE;14.990;64494.670;0.39265;4.68306;7.04853;3
LIGH;14.995;64494.676;178.0;3
ACCE;15.001;64494.680;0.33519;4.67348;7.08684;3
MAGN;15.002;64494.683;-10.92006;-20.53879;-23.89794;3
LIGH;15.005;64494.686;213.0;3
ACCE;15.010;64494.690;0.41180;4.53941;6.92403;3
LIGH;15.015;64494.696;213.0;3
ACCE;15.021;64494.700;0.94810;3.85945;6.97192;3
MAGN;15.022;64494.703;-10.92006;-20.53879;-23.89794;3
LIGH;15.028;64494.706;213.0;3
ACCE;15.030;64494.710;1.47483;3.43807;6.81869;3
LIGH;15.035;64494.716;213.0;3
ACCE;15.043;64494.721;2.37505;2.71024;7.86256;3
MAGN;15.049;64494.725;-10.47546;-16.72792;-27.51432;3
ACCE;15.051;64494.731;2.37505;2.71024;7.86256;3
LIGH;15.052;64494.733;213.0;3
LIGH;15.055;64494.736;213.0;3
ACCE;15.061;64494.740;2.62405;2.59531;8.53294;3
MAGN;15.062;64494.743;-10.47546;-16.72792;-27.51432;3
LIGH;15.065;64494.747;231.0;3
ACCE;15.070;64494.750;2.52828;2.61447;8.63828;3
LIGH;15.075;64494.756;231.0;3
ACCE;15.081;64494.760;2.54743;2.34632;8.67659;3
MAGN;15.082;64494.763;-10.47546;-16.72792;-27.51432;3
LIGH;15.088;64494.767;231.0;3
ACCE;15.090;64494.770;2.45166;2.11647;8.53294;3
LIGH;15.095;64494.776;231.0;3
ACCE;15.101;64494.780;2.29843;2.03028;8.63828;3
MAGN;15.102;64494.783;-12.32367;-12.42565;-29.14075;3
LIGH;15.105;64494.786;231.0;3
ACCE;15.110;64494.790;2.49955;1.89621;8.66701;3
LIGH;15.115;64494.796;231.0;3
ACCE;15.121;64494.800;2.69108;1.82917;8.87770;3
MAGN;15.121;64494.803;-12.32367;-12.42565;-29.14075;3
LIGH;15.125;64494.806;210.0;3
ACCE;15.130;64494.810;2.93050;1.38864;9.08839;3
LIGH;15.135;64494.816;210.0;3
ACCE;15.141;64494.821;3.07416;0.90022;9.08839;3
MAGN;15.142;64494.823;-12.32367;-12.42565;-29.14075;3
LIGH;15.145;64494.826;210.0;3
ACCE;15.150;64494.830;3.12204;0.60334;9.28950;3
LIGH;15.155;64494.836;210.0;3
ACCE;15.161;64494.841;3.10289;0.42138;9.42358;3
MAGN;15.162;64494.843;-14.42817;-7.79716;-30.35531;3
LIGH;15.168;64494.847;210.0;3
ACCE;15.170;64494.850;3.25611;-0.32561;8.60955;3
LIGH;15.175;64494.856;210.0;3
ACCE;15.181;64494.860;3.69665;-0.69911;8.94474;3
MAGN;15.182;64494.863;-14.42817;-7.79716;-30.35531;3
LIGH;15.185;64494.866;237.0;3
ACCE;15.190;64494.870;4.29041;-0.90022;9.02135;3
LIGH;15.195;64494.876;166.0;3
ACCE;15.201;64494.881;5.03740;-1.27372;9.15543;3
MAGN;15.202;64494.883;-14.42817;-7.79716;-30.35531;3
LIGH;15.208;64494.886;166.0;3
ACCE;15.210;64494.890;5.22894;-1.25456;9.20331;3
LIGH;15.215;64494.896;166.0;3
ACCE;15.221;64494.900;5.22894;-1.13006;9.34696;3
MAGN;15.222;64494.903;-17.46301;-4.21224;-30.56993;3
LIGH;15.225;64494.906;166.0;3
ACCE;15.230;64494.910;5.14275;-1.02472;9.05966;3
LIGH;15.235;64494.916;166.0;3
ACCE;15.241;64494.920;5.17148;-1.11091;8.60955;3
MAGN;15.242;64494.923;-17.46301;-4.21224;-30.56993;3
LIGH;15.245;64494.926;166.0;3
ACCE;15.250;64494.930;5.26724;-1.12049;8.68616;3
LIGH;15.255;64494.936;117.0;3
ACCE;15.261;64494.940;5.47793;-1.21625;8.67659;3
MAGN;15.262;64494.943;-17.46301;-4.21224;-30.56993;3
LIGH;15.265;64494.946;117.0;3
ACCE;15.270;64494.950;5.43963;-1.52271;8.51378;3
LIGH;15.275;64494.956;117.0;3
ACCE;15.281;64494.960;5.51624;-2.03028;8.13071;3
MAGN;15.282;64494.963;-20.98755;-1.08757;-29.88153;3
LIGH;15.288;64494.966;117.0;3
ACCE;15.290;64494.970;5.51624;-2.25055;7.99663;3
LIGH;15.295;64494.976;117.0;3
ACCE;15.301;64494.980;5.56412;-2.52828;8.07325;3
MAGN;15.302;64494.983;-20.98755;-1.08757;-29.88153;3
LIGH;15.305;64494.986;117.0;3
ACCE;15.310;64494.990;5.69820;-2.71024;8.06367;3
LIGH;15.315;64494.996;78.0;3
ACCE;15.321;64495.000;6.15789;-2.78685;7.48906;3
MAGN;15.322;64495.003;-20.98755;-1.08757;-29.88153;3
LIGH;15.325;64495.006;78.0;3
ACCE;15.330;64495.010;6.45477;-2.79643;7.55610;3
LIGH;15.335;64495.016;78.0;3
ACCE;15.341;64495.020;6.57927;-2.66235;7.73806;3
MAGN;15.342;64495.023;-24.77949;1.41244;-28.10732;3
LIGH;15.345;64495.026;78.0;3
ACCE;15.350;64495.030;6.61757;-2.50912;7.53695;3
LIGH;15.355;64495.036;78.0;3
ACCE;15.361;64495.040;6.62715;-2.52828;7.24964;3
MAGN;15.362;64495.043;-24.77949;1.41244;-28.10732;3
LIGH;15.365;64495.046;78.0;3
ACCE;15.370;64495.050;6.72292;-2.52828;7.16345;3
LIGH;15.375;64495.056;56.0;3
ACCE;15.381;64495.060;6.70376;-2.53785;7.09641;3
MAGN;15.382;64495.063;-24.77949;1.41244;-28.10732;3
LIGH;15.385;64495.066;56.0;3
ACCE;15.390;64495.070;6.74207;-2.62405;6.90488;3
SOUN;15.391;34.82;0.00106;34.51
LIGH;15.395;64495.076;56.0;3
ACCE;15.401;64495.081;7.11557;-2.66235;6.79953;3
MAGN;15.402;64495.083;-27.78069;2.56647;-25.80187;3
LIGH;15.405;64495.086;56.0;3
ACCE;15.410;64495.090;7.59441;-2.55701;6.84742;3
LIGH;15.415;64495.096;56.0;3
ACCE;15.421;64495.100;7.84340;-2.70066;6.71334;3
MAGN;15.422;64495.103;-27.78069;2.56647;-25.80187;3
LIGH;15.425;64495.106;56.0;3
ACCE;15.430;64495.110;7.77637;-2.97839;6.27281;3
LIGH;15.435;64495.116;50.0;3
ACCE;15.441;64495.121;7.61356;-3.32315;5.87058;3
MAGN;15.442;64495.123;-27.78069;2.56647;-25.80187;3
LIGH;15.448;64495.127;50.0;3
ACCE;15.450;64495.130;7.44118;-3.28484;5.68862;3
LIGH;15.455;64495.136;50.0;3
ACCE;15.461;64495.140;7.39329;-3.28484;5.63116;3
MAGN;15.462;64495.143;-30.04606;3.73089;-23.40854;3
LIGH;15.465;64495.146;50.0;3
ACCE;15.470;64495.150;7.43160;-3.17950;5.73651;3
LIGH;15.475;64495.156;50.0;3
ACCE;15.481;64495.160;7.95833;-3.11246;5.49709;3
MAGN;15.482;64495.163;-30.04606;3.73089;-23.40854;3
LIGH;15.485;64495.166;50.0;3
ACCE;15.490;64495.170;8.10198;-3.35188;4.99909;3
LIGH;15.495;64495.176;49.0;3
ACCE;15.501;64495.181;8.24563;-3.73495;4.72137;3
MAGN;15.502;64495.183;-30.04606;3.73089;-23.40854;3
LIGH;15.508;64495.187;49.0;3
ACCE;15.510;64495.190;8.59040;-4.12760;4.98952;3
LIGH;15.515;64495.196;49.0;3
ACCE;15.521;64495.200;8.41801;-3.98395;4.99909;3
MAGN;15.522;64495.203;-32.17318;4.43321;-21.19697;3
LIGH;15.525;64495.206;49.0;3
ACCE;15.530;64495.210;8.30309;-3.98395;4.78840;3
LIGH;15.535;64495.216;49.0;3
ACCE;15.541;64495.220;8.42759;-4.07972;4.77883;3
MAGN;15.542;64495.223;-32.17318;4.43321;-21.19697;3
LIGH;15.545;64495.226;49.0;3
ACCE;15.550;64495.230;8.61913;-3.84988;4.48195;3
LIGH;15.555;64495.236;50.0;3
ACCE;15.561;64495.240;8.71489;-3.77326;4.30956;3
MAGN;15.562;64495.243;-32.17318;4.43321;-21.19697;3
LIGH;15.565;64495.246;46.0;3
ACCE;15.570;64495.250;8.84897;-3.97437;3.90734;3
LIGH;15.575;64495.256;46.0;3
ACCE;15.581;64495.260;9.00220;-4.73094;3.63919;3
MAGN;15.582;64495.263;-33.50823;5.72146;-19.00550;3
LIGH;15.585;64495.266;46.0;3
ACCE;15.590;64495.270;8.85855;-4.91290;3.60088;3
LIGH;15.595;64495.276;46.0;3
ACCE;15.601;64495.280;8.76278;-4.97036;3.69665;3
MAGN;15.602;64495.283;-33.50823;5.72146;-19.00550;3
LIGH;15.605;64495.286;46.0;3
ACCE;15.610;64495.290;8.71489;-4.98952;3.62961;3
LIGH;15.615;64495.296;46.0;3
ACCE;15.621;64495.301;8.82982;-4.70221;3.75411;3
MAGN;15.622;64495.303;-33.50823;5.72146;-19.00550;3
LIGH;15.626;64495.307;45.0;3
ACCE;15.634;64495.310;8.93516;-4.54898;3.46680;3
LIGH;15.637;64495.318;45.0;3
ACCE;15.641;64495.321;8.96389;-4.41491;3.44765;3
MAGN;15.642;64495.323;-34.85908;6.58222;-17.48355;3
LIGH;15.645;64495.326;45.0;3
ACCE;15.650;64495.330;9.01178;-4.25210;3.18908;3
LIGH;15.655;64495.336;45.0;3
ACCE;15.661;64495.341;9.17458;-4.45322;2.94966;3
MAGN;15.662;64495.343;-34.85908;6.58222;-17.48355;3
LIGH;15.665;64495.347;45.0;3
ACCE;15.670;64495.350;9.08839;-4.88417;2.92093;3
LIGH;15.675;64495.356;45.0;3
ACCE;15.681;64495.360;8.84897;-5.35344;3.04542;3
MAGN;15.682;64495.363;-34.85908;6.58222;-17.48355;3
LIGH;15.685;64495.366;44.0;3
ACCE;15.690;64495.370;8.75320;-5.73651;2.94966;3
LIGH;15.695;64495.376;44.0;3
ACCE;15.701;64495.380;8.81066;-6.05254;2.81558;3
MAGN;15.702;64495.383;-35.70679;7.13961;-15.83369;3
LIGH;15.705;64495.386;44.0;3
ACCE;15.710;64495.390;8.92558;-6.04296;2.64320;3
LIGH;15.715;64495.396;44.0;3
ACCE;15.721;64495.401;8.89685;-6.05254;2.74854;3
MAGN;15.722;64495.403;-35.70679;7.13961;-15.83369;3
LIGH;15.725;64495.406;44.0;3
ACCE;15.730;64495.410;8.79151;-6.02381;2.70066;3
LIGH;15.735;64495.416;44.0;3
ACCE;15.741;64495.420;8.94474;-5.37259;2.69108;3
MAGN;15.742;64495.423;-35.70679;7.13961;-15.83369;3
LIGH;15.745;64495.427;41.0;3
ACCE;15.750;64495.430;8.88728;-4.87459;2.58574;3
LIGH;15.755;64495.436;41.0;3
ACCE;15.761;64495.440;8.93516;-4.49152;2.42293;3
MAGN;15.763;64495.443;-36.10735;7.59719;-15.34953;3
LIGH;15.765;64495.447;41.0;3
ACCE;15.770;64495.450;9.11712;-4.33829;2.35589;3
LIGH;15.778;64495.460;41.0;3
ACCE;15.781;64495.460;9.17458;-4.76925;2.18351;3
MAGN;15.783;64495.463;-36.10735;7.59719;-15.34953;3
LIGH;15.787;64495.468;41.0;3
GNSS;15.790;1491381953.000;39.993983;-0.073756;129.000;0.000;3.0;0.0;21;14
ACCE;15.797;64495.470;9.18416;-5.31513;2.19309;3
LIGH;15.798;64495.477;41.0;3
GNSS;15.799;1491381953.000;39.993983;-0.073756;129.000;0.000;3.0;0.0;21;14
ACCE;15.802;64495.481;9.35654;-5.72693;2.29843;3
MAGN;15.803;64495.485;-36.10735;7.59719;-15.34953;3
LIGH;15.806;64495.488;41.0;3
ACCE;15.810;64495.490;9.47146;-5.89931;2.59531;3
LIGH;15.815;64495.496;41.0;3
ACCE;15.821;64495.500;9.66300;-5.87058;2.49955;3
MAGN;15.822;64495.503;-36.32787;6.91515;-14.56702;3
LIGH;15.825;64495.506;41.0;3
ACCE;15.830;64495.510;10.02692;-5.74608;2.31759;3
LIGH;15.835;64495.516;41.0;3
ACCE;15.841;64495.521;10.26634;-5.52582;2.17394;3
MAGN;15.842;64495.523;-36.32787;6.91515;-14.56702;3
LIGH;15.845;64495.526;41.0;3
ACCE;15.850;64495.530;10.61110;-4.41491;2.37505;3
LIGH;15.855;64495.536;41.0;3
ACCE;15.861;64495.541;10.31422;-5.15232;3.58173;3
MAGN;15.862;64495.543;-36.32787;6.91515;-14.56702;3
LIGH;15.865;64495.546;41.0;3
ACCE;15.870;64495.550;9.70131;-5.74608;2.75812;3
LIGH;15.875;64495.556;41.0;3
ACCE;15.881;64495.560;9.68215;-5.25767;2.76770;3
MAGN;15.882;64495.563;-35.80413;4.45331;-15.14425;3
LIGH;15.885;64495.567;41.0;3
ACCE;15.890;64495.570;9.50019;-3.79242;3.93607;3
LIGH;15.895;64495.576;41.0;3
ACCE;15.901;64495.580;9.27993;-3.55300;3.74453;3
MAGN;15.902;64495.583;-35.80413;4.45331;-15.14425;3
LIGH;15.905;64495.586;41.0;3
ACCE;15.910;64495.590;9.32781;-3.47638;3.49553;3
LIGH;15.915;64495.596;41.0;3
ACCE;15.921;64495.601;9.43316;-3.39019;3.74453;3
MAGN;15.922;64495.603;-35.80413;4.45331;-15.14425;3
LIGH;15.925;64495.606;41.0;3
ACCE;15.930;64495.610;9.72046;-3.39019;3.97437;3
LIGH;15.935;64495.616;43.0;3
ACCE;15.941;64495.620;9.83538;-3.27527;4.04141;3
MAGN;15.942;64495.623;-35.13625;-0.08922;-15.60119;3
SOUN;15.943;33.21;0.00101;34.10
LIGH;15.946;64495.627;43.0;3
ACCE;15.950;64495.631;9.81623;-2.84431;4.11803;3
LIGH;15.955;64495.636;43.0;3
ACCE;15.961;64495.641;10.11311;-1.72383;3.85945;3
MAGN;15.962;64495.643;-35.13625;-0.08922;-15.60119;3
LIGH;15.965;64495.646;43.0;3
ACCE;15.970;64495.650;10.59195;-1.20668;3.59130;3
LIGH;15.975;64495.656;43.0;3
ACCE;15.981;64495.661;10.80264;-0.51715;3.00712;3
MAGN;15.982;64495.663;-35.13625;-0.08922;-15.60119;3
LIGH;15.985;64495.666;43.0;3
ACCE;15.990;64495.670;10.46745;0.28730;2.99754;3
LIGH;15.995;64495.676;46.0;3
ACCE;16.001;64495.680;10.13226;0.03831;4.30956;3
MAGN;16.002;64495.683;-33.43342;-7.17780;-15.82917;3
LIGH;16.005;64495.686;46.0;3
ACCE;16.010;64495.690;10.00776;-0.26815;4.46279;3
LIGH;16.015;64495.696;46.0;3
ACCE;16.021;64495.700;9.82580;-0.58419;4.96079;3
MAGN;16.022;64495.703;-33.43342;-7.17780;-15.82917;3
LIGH;16.025;64495.706;46.0;3
ACCE;16.030;64495.710;9.92157;-0.76614;5.22894;3
LIGH;16.035;64495.716;46.0;3
ACCE;16.049;64495.720;9.81623;-0.98641;5.57370;3
MAGN;16.051;64495.725;-33.43342;-7.17780;-15.82917;3
LIGH;16.051;64495.729;46.0;3
ACCE;16.052;64495.730;9.79707;-0.51715;5.63116;3
LIGH;16.057;64495.736;51.0;3
ACCE;16.061;64495.741;9.79707;0.36392;5.50666;3
MAGN;16.062;64495.743;-30.11315;-15.48354;-15.01741;3
LIGH;16.065;64495.747;51.0;3
ACCE;16.070;64495.750;9.49062;1.30245;4.87459;3
LIGH;16.075;64495.756;51.0;3
ACCE;16.081;64495.760;9.08839;2.80600;4.17549;3
MAGN;16.082;64495.763;-30.11315;-15.48354;-15.01741;3
LIGH;16.085;64495.767;51.0;3
ACCE;16.090;64495.770;9.02135;3.23696;4.05099;3
LIGH;16.095;64495.776;51.0;3
ACCE;16.101;64495.781;9.03093;3.52426;3.94564;3
MAGN;16.102;64495.783;-30.11315;-15.48354;-15.01741;3
LIGH;16.105;64495.786;51.0;3
ACCE;16.110;64495.790;8.97347;3.74453;3.68707;3
LIGH;16.115;64495.796;55.0;3
ACCE;16.121;64495.801;8.58082;4.06057;3.69665;3
MAGN;16.122;64495.803;-24.94522;-23.06790;-12.78411;3
LIGH;16.125;64495.806;55.0;3
ACCE;16.130;64495.810;8.35098;4.45322;3.69665;3
LIGH;16.135;64495.816;55.0;3
ACCE;16.141;64495.821;8.03494;4.97994;3.66792;3
MAGN;16.142;64495.823;-24.94522;-23.06790;-12.78411;3
LIGH;16.145;64495.827;55.0;3
ACCE;16.150;64495.830;7.81467;5.26724;3.44765;3
LIGH;16.155;64495.836;55.0;3
ACCE;16.161;64495.840;7.35499;5.58328;3.68707;3
MAGN;16.162;64495.843;-24.94522;-23.06790;-12.78411;3
LIGH;16.165;64495.846;55.0;3
ACCE;16.170;64495.850;7.22091;5.78439;3.86903;3
LIGH;16.175;64495.856;58.0;3
ACCE;16.181;64495.861;7.12514;5.82270;4.10845;3
MAGN;16.182;64495.863;-18.46208;-29.64206;-9.97307;3
LIGH;16.185;64495.866;58.0;3
ACCE;16.190;64495.870;6.83784;6.01423;4.05099;3
LIGH;16.195;64495.876;58.0;3
ACCE;16.201;64495.881;5.82270;6.32069;4.29041;3
MAGN;16.202;64495.883;-18.46208;-29.64206;-9.97307;3
LIGH;16.205;64495.886;58.0;3
ACCE;16.210;64495.890;5.94720;6.11000;4.32872;3
LIGH;16.215;64495.896;58.0;3
ACCE;16.221;64495.900;6.00466;5.88016;4.52983;3
MAGN;16.222;64495.903;-18.46208;-29.64206;-9.97307;3
LIGH;16.225;64495.906;58.0;3
ACCE;16.230;64495.910;5.39174;5.72693;4.40533;3
LIGH;16.235;64495.916;57.0;3
ACCE;16.241;64495.920;3.54342;6.13873;3.11246;3
MAGN;16.242;64495.923;-9.60963;-34.75581;-7.07312;3
LIGH;16.245;64495.926;61.0;3
ACCE;16.250;64495.930;2.86347;6.53138;2.72939;3
LIGH;16.255;64495.936;61.0;3
ACCE;16.261;64495.940;2.27928;6.88572;2.56658;3
MAGN;16.262;64495.943;-9.60963;-34.75581;-7.07312;3
LIGH;16.268;64495.946;61.0;3
ACCE;16.270;64495.950;1.39821;7.39329;2.21224;3
LIGH;16.275;64495.956;61.0;3
ACCE;16.281;64495.961;1.00556;7.56568;2.03986;3
MAGN;16.282;64495.963;-9.60963;-34.75581;-7.07312;3
LIGH;16.285;64495.967;61.0;3
ACCE;16.290;64495.970;0.57461;7.84340;1.71425;3
LIGH;16.295;64495.976;61.0;3
ACCE;16.301;64495.980;0.21069;8.13071;1.71425;3
MAGN;16.302;64495.983;0.89519;-37.05812;-3.20602;3
LIGH;16.305;64495.986;61.0;3
ACCE;16.310;64495.990;0.02873;8.20732;1.66636;3
LIGH;16.315;64495.996;61.0;3
ACCE;16.321;64496.000;-0.08619;8.14029;1.71425;3
MAGN;16.322;64496.003;0.89519;-37.05812;-3.20602;3
LIGH;16.325;64496.006;61.0;3
ACCE;16.330;64496.010;-0.30646;8.09240;1.66636;3
LIGH;16.335;64496.016;61.0;3
ACCE;16.341;64496.020;-0.70868;8.28394;1.64721;3
MAGN;16.342;64496.023;0.89519;-37.05812;-3.20602;3
LIGH;16.348;64496.027;61.0;3
ACCE;16.350;64496.030;-1.13964;8.23605;1.35033;3
LIGH;16.355;64496.036;61.0;3
ACCE;16.369;64496.042;-1.93451;8.47547;0.76614;3
MAGN;16.370;64496.052;12.68188;-36.44641;-0.30176;3
LIGH;16.373;64496.055;57.0;3
LIGH;16.376;64496.058;57.0;3
ACCE;16.380;64496.051;-2.26013;8.48505;0.46926;3
ACCE;16.380;64496.060;-2.26013;8.48505;0.46926;3
SOUN;16.383;38.11;0.00116;35.29
LIGH;16.390;64496.067;57.0;3
ACCE;16.391;64496.071;-3.19865;8.12113;-0.12450;3
MAGN;16.392;64496.073;12.68188;-36.44641;-0.30176;3
LIGH;16.395;64496.076;57.0;3
ACCE;16.400;64496.080;-3.55300;7.96790;-0.44053;3
LIGH;16.405;64496.086;57.0;3
ACCE;16.412;64496.091;-3.70622;7.84340;-0.29688;3
MAGN;16.413;64496.093;12.68188;-36.44641;-0.30176;3
LIGH;16.415;64496.097;57.0;3
ACCE;16.420;64496.100;-3.74453;7.76679;-0.25857;3
WIFI;16.423;64496.041;WAP139;20:17:FF:FF:F1:39;-58
WIFI;16.423;64496.042;WAP213;20:17:FF:FF:F2:13;-67
WIFI;16.423;64496.041;WAP141;20:17:FF:FF:F1:41;-45
WIFI;16.423;64496.041;WAP140;20:17:FF:FF:F1:40;-60
WIFI;16.423;64496.041;WAP106;20:17:FF:FF:F1:06;-61
WIFI;16.423;64496.041;WAP310;20:17:FF:FF:F3:10;-61
WIFI;16.423;64496.041;WAP112;20:17:FF:FF:F1:12;-51
WIFI;16.423;64496.042;WAP092;20:17:FF:FF:F0:92;-77
WIFI;16.423;64496.042;WAP297;20:17:FF:FF:F2:97;-78
WIFI;16.423;64496.041;WAP138;20:17:FF:FF:F1:38;-69
WIFI;16.423;64496.042;WAP298;20:17:FF:FF:F2:98;-70
WIFI;16.423;64496.042;WAP319;20:17:FF:FF:F3:19;-74
WIFI;16.423;64496.042;WAP113;20:17:FF:FF:F1:13;-71
WIFI;16.423;64496.042;WAP317;20:17:FF:FF:F3:17;-71
WIFI;16.423;64496.042;WAP044;20:17:FF:FF:F0:44;-82
WIFI;16.423;64496.042;WAP109;20:17:FF:FF:F1:09;-85
WIFI;16.423;64496.041;WAP316;20:17:FF:FF:F3:16;-52
WIFI;16.423;64496.042;WAP313;20:17:FF:FF:F3:13;-86
WIFI;16.423;64496.042;WAP153;20:17:FF:FF:F1:53;-81
WIFI;16.423;64496.042;WAP159;20:17:FF:FF:F1:59;-89
WIFI;16.423;64496.042;WAP115;20:17:FF:FF:F1:15;-75
WIFI;16.423;64496.042;WAP180;20:17:FF:FF:F1:80;-84
WIFI;16.423;64496.042;WAP076;20:17:FF:FF:F0:76;-83
WIFI;16.423;64496.042;WAP022;20:17:FF:FF:F0:22;-84
WIFI;16.423;64496.042;WAP107;20:17:FF:FF:F1:07;-89
WIFI;16.423;64496.042;WAP311;20:17:FF:FF:F3:11;-91
WIFI;16.423;64496.042;WAP211;20:17:FF:FF:F2:11;-92
WIFI;16.423;64496.042;WAP281;20:17:FF:FF:F2:81;-85
WIFI;16.423;64496.042;WAP279;20:17:FF:FF:F2:79;-86
WIFI;16.423;64496.042;WAP272;20:17:FF:FF:F2:72;-89
LIGH;16.441;64496.110;53.0;3
ACCE;16.442;64496.112;-3.84988;7.45076;0.02873;3
MAGN;16.442;64496.116;24.33751;-33.15919;2.09142;3
LIGH;16.443;64496.118;53.0;3
ACCE;16.443;64496.120;-3.81157;7.25922;0.23942;3
LIGH;16.445;64496.126;53.0;3
ACCE;16.451;64496.131;-2.64320;6.84742;0.73741;3
MAGN;16.452;64496.133;24.33751;-33.15919;2.09142;3
LIGH;16.455;64496.137;53.0;3
ACCE;16.460;64496.140;-3.25611;6.16746;0.74699;3
LIGH;16.465;64496.146;53.0;3
ACCE;16.472;64496.151;-4.04141;5.79397;-0.12450;3
MAGN;16.473;64496.154;24.33751;-33.15919;2.09142;3
LIGH;16.477;64496.159;53.0;3
ACCE;16.480;64496.160;-4.75967;6.00466;0.21069;3
LIGH;16.485;64496.166;46.0;3
ACCE;16.491;64496.171;-5.06613;5.88974;0.41180;3
MAGN;16.492;64496.173;34.22796;-25.76381;3.05500;3
LIGH;16.495;64496.177;46.0;3
ACCE;16.500;64496.180;-5.33428;4.33829;-0.74699;3
LIGH;16.505;64496.186;46.0;3
ACCE;16.512;64496.190;-5.73651;3.69665;-1.28329;3
MAGN;16.512;64496.194;34.22796;-25.76381;3.05500;3
LIGH;16.515;64496.197;46.0;3
ACCE;16.520;64496.200;-6.31112;3.83072;-1.93451;3
LIGH;16.525;64496.206;46.0;3
ACCE;16.531;64496.210;-7.05811;4.33829;-3.48596;3
MAGN;16.532;64496.213;34.22796;-25.76381;3.05500;3
LIGH;16.535;64496.217;46.0;3
ACCE;16.540;64496.220;-6.82826;4.52025;-4.18506;3
LIGH;16.545;64496.226;39.0;3
ACCE;16.551;64496.231;-6.42604;4.87459;-4.12760;3
MAGN;16.552;64496.233;40.71778;-15.63755;3.82568;3
LIGH;16.555;64496.237;39.0;3
ACCE;16.560;64496.241;-5.95677;4.81713;-4.29041;3
LIGH;16.565;64496.246;39.0;3
ACCE;16.571;64496.250;-5.88016;3.50511;-3.52426;3
MAGN;16.572;64496.253;40.71778;-15.63755;3.82568;3
LIGH;16.575;64496.257;39.0;3
ACCE;16.580;64496.260;-6.18662;2.76770;-2.99754;3
LIGH;16.585;64496.266;39.0;3
ACCE;16.591;64496.270;-6.35900;2.19309;-2.60489;3
MAGN;16.592;64496.273;40.71778;-15.63755;3.82568;3
LIGH;16.595;64496.277;39.0;3
ACCE;16.600;64496.280;-6.34942;1.67594;-2.75812;3
LIGH;16.605;64496.287;42.0;3
ACCE;16.611;64496.290;-6.62715;0.81403;-3.61046;3
MAGN;16.612;64496.293;43.62843;-5.64142;5.26701;3
LIGH;16.615;64496.297;35.0;3
ACCE;16.620;64496.300;-7.33583;0.34477;-4.26168;3
LIGH;16.625;64496.306;35.0;3
ACCE;16.631;64496.310;-8.00621;0.74699;-4.44364;3
MAGN;16.632;64496.313;43.62843;-5.64142;5.26701;3
LIGH;16.635;64496.316;35.0;3
ACCE;16.640;64496.320;-8.41801;1.23541;-4.99909;3
LIGH;16.645;64496.326;35.0;3
ACCE;16.652;64496.331;-8.34140;1.15879;-6.04296;3
MAGN;16.653;64496.334;43.62843;-5.64142;5.26701;3
LIGH;16.655;64496.337;35.0;3
ACCE;16.660;64496.340;-7.92002;1.10133;-6.05254;3
LIGH;16.665;64496.346;35.0;3
ACCE;16.675;64496.351;-6.24408;-0.11492;-5.85143;3
MAGN;16.676;64496.357;43.55964;3.48215;6.40615;3
LIGH;16.678;64496.360;30.0;3
ACCE;16.680;64496.360;-6.24408;-0.11492;-5.85143;3
LIGH;16.685;64496.366;30.0;3
ACCE;16.691;64496.370;-4.72137;-1.15879;-4.43406;3
MAGN;16.692;64496.373;43.55964;3.48215;6.40615;3
LIGH;16.695;64496.376;30.0;3
ACCE;16.704;64496.381;-4.97994;-1.97282;-4.45322;3
LIGH;16.708;64496.386;30.0;3
ACCE;16.711;64496.391;-5.49709;-2.45166;-4.47237;3
MAGN;16.712;64496.393;43.55964;3.48215;6.40615;3
LIGH;16.715;64496.397;30.0;3
ACCE;16.720;64496.400;-6.00466;-2.53785;-4.59687;3
LIGH;16.725;64496.406;30.0;3
ACCE;16.731;64496.411;-6.59842;-2.94966;-4.92248;3
MAGN;16.732;64496.413;40.26151;11.22860;6.44633;3
LIGH;16.735;64496.416;28.0;3
ACCE;16.740;64496.420;-6.65588;-3.14119;-5.10444;3
LIGH;16.745;64496.426;28.0;3
ACCE;16.751;64496.430;-6.41646;-3.18908;-5.22894;3
MAGN;16.752;64496.433;40.26151;11.22860;6.44633;3
LIGH;16.755;64496.436;28.0;3
ACCE;16.760;64496.440;-6.19619;-3.52426;-5.46836;3
LIGH;16.765;64496.446;28.0;3
ACCE;16.771;64496.450;-5.47793;-4.06057;-5.50666;3
MAGN;16.772;64496.453;40.26151;11.22860;6.44633;3
LIGH;16.775;64496.457;28.0;3
ACCE;16.780;64496.460;-4.78840;-4.57771;-5.76524;3
LIGH;16.786;64496.468;28.0;3
GNSS;16.790;1491381954.000;39.993983;-0.073756;129.000;0.000;3.0;0.0;21;13
ACCE;16.797;64496.471;-4.07014;-4.90333;-5.79397;3
MAGN;16.798;64496.474;35.26414;18.55459;7.05131;3
LIGH;16.798;64496.478;26.0;3
GNSS;16.801;1491381954.000;39.993983;-0.073756;129.000;0.000;3.0;0.0;21;13
ACCE;16.804;64496.481;-3.22738;-5.23851;-6.03339;3
LIGH;16.809;64496.490;26.0;3
ACCE;16.811;64496.491;-2.90177;-5.52582;-6.10043;3
MAGN;16.812;64496.493;35.26414;18.55459;7.05131;3
LIGH;16.815;64496.497;26.0;3
ACCE;16.820;64496.500;-2.81558;-5.72693;-6.14831;3
LIGH;16.825;64496.506;26.0;3
ACCE;16.831;64496.510;-3.06458;-5.77481;-6.18662;3
MAGN;16.832;64496.513;35.26414;18.55459;7.05131;3
LIGH;16.835;64496.517;26.0;3
ACCE;16.840;64496.520;-3.31358;-6.39731;-6.91445;3
LIGH;16.845;64496.526;26.0;3
ACCE;16.851;64496.531;-3.05500;-6.48350;-6.83784;3
MAGN;16.852;64496.533;28.68956;25.88247;6.25908;3
LIGH;16.855;64496.536;21.0;3
ACCE;16.860;64496.540;-2.88262;-6.45477;-6.90488;3
LIGH;16.865;64496.546;21.0;3
ACCE;16.871;64496.550;-2.66235;-6.63673;-7.14430;3
MAGN;16.872;64496.553;28.68956;25.88247;6.25908;3
LIGH;16.875;64496.556;21.0;3
ACCE;16.880;64496.560;-2.32716;-6.70376;-7.69018;3
LIGH;16.885;64496.566;21.0;3
ACCE;16.893;64496.572;-2.07817;-6.88572;-7.74764;3
MAGN;16.894;64496.576;28.68956;25.88247;6.25908;3
ACCE;16.900;64496.580;-1.93451;-7.07726;-7.70933;3
LIGH;16.901;64496.582;21.0;3
LIGH;16.905;64496.586;21.0;3
ACCE;16.911;64496.590;-1.84832;-7.86256;-7.34541;3
MAGN;16.912;64496.593;20.68061;31.42112;5.25534;3
LIGH;16.918;64496.597;23.0;3
ACCE;16.920;64496.600;-1.80044;-8.01579;-7.34541;3
LIGH;16.925;64496.606;18.0;3
ACCE;16.931;64496.610;-1.58975;-8.07325;-7.29753;3
MAGN;16.932;64496.613;20.68061;31.42112;5.25534;3
SOUN;16.934;42.14;0.00129;36.16
LIGH;16.937;64496.617;18.0;3
ACCE;16.940;64496.620;-1.07260;-7.98706;-7.63272;3
LIGH;16.945;64496.626;18.0;3
ACCE;16.951;64496.630;0.26815;-7.97748;-8.38928;3
MAGN;16.952;64496.633;20.68061;31.42112;5.25534;3
LIGH;16.955;64496.636;18.0;3
ACCE;16.960;64496.640;1.13006;-7.95833;-8.84897;3
LIGH;16.965;64496.646;18.0;3
ACCE;16.971;64496.650;2.01113;-7.89129;-8.93516;3
MAGN;16.972;64496.653;12.27320;35.02207;4.04448;3
LIGH;16.978;64496.656;18.0;3
ACCE;16.980;64496.660;2.54743;-7.72848;-9.08839;3
LIGH;16.985;64496.666;15.0;3
ACCE;16.991;64496.670;2.47082;-7.89129;-9.05966;3
MAGN;16.992;64496.673;12.27320;35.02207;4.04448;3
LIGH;16.995;64496.676;15.0;3
ACCE;17.000;64496.680;2.34632;-8.28394;-8.83939;3
LIGH;17.005;64496.686;15.0;3
ACCE;17.011;64496.690;2.44209;-8.69574;-8.32224;3
MAGN;17.012;64496.693;12.27320;35.02207;4.04448;3
LIGH;17.015;64496.696;15.0;3
ACCE;17.020;64496.700;2.76770;-9.10754;-8.09240;3
LIGH;17.025;64496.706;15.0;3
ACCE;17.031;64496.711;3.57215;-9.43316;-7.34541;3
MAGN;17.032;64496.713;3.40547;36.69156;3.20626;3
LIGH;17.038;64496.717;15.0;3
ACCE;17.042;64496.720;3.98395;-9.44273;-7.05811;3
LIGH;17.049;64496.730;15.0;3
ACCE;17.053;64496.732;4.31914;-9.50019;-6.66546;3
MAGN;17.054;64496.735;3.40547;36.69156;3.20626;3
ACCE;17.060;64496.741;4.61602;-9.57681;-6.56011;3
LIGH;17.062;64496.743;15.0;3
LIGH;17.065;64496.746;15.0;3
ACCE;17.071;64496.750;5.08528;-9.44273;-6.45477;3
MAGN;17.072;64496.753;3.40547;36.69156;3.20626;3
LIGH;17.078;64496.760;15.0;3
ACCE;17.080;64496.760;5.10444;-9.43316;-6.69419;3
LIGH;17.085;64496.766;15.0;3
ACCE;17.091;64496.771;5.06613;-9.38527;-6.94318;3
MAGN;17.092;64496.773;-4.26657;36.49317;3.52020;3
LIGH;17.095;64496.777;15.0;3
ACCE;17.100;64496.780;4.95121;-9.26077;-7.24964;3
LIGH;17.105;64496.786;12.0;3
ACCE;17.111;64496.790;4.71179;-9.18416;-7.31668;3
MAGN;17.112;64496.793;-4.26657;36.49317;3.52020;3
LIGH;17.118;64496.796;12.0;3
ACCE;17.120;64496.800;4.67348;-9.10754;-7.35499;3
LIGH;17.125;64496.806;12.0;3
ACCE;17.131;64496.810;4.70221;-8.94474;-7.07726;3
MAGN;17.132;64496.813;-4.26657;36.49317;3.52020;3
LIGH;17.135;64496.816;12.0;3
ACCE;17.140;64496.820;4.96079;-8.76278;-7.00065;3
LIGH;17.145;64496.826;12.0;3
ACCE;17.151;64496.831;5.39174;-8.94474;-6.27281;3
MAGN;17.152;64496.833;-13.15238;33.64858;4.87962;3
LIGH;17.155;64496.836;12.0;3
ACCE;17.160;64496.840;5.69820;-9.05008;-5.92804;3
LIGH;17.165;64496.846;10.0;3
ACCE;17.171;64496.850;6.04296;-8.46590;-5.54497;3
MAGN;17.172;64496.853;-13.15238;33.64858;4.87962;3
LIGH;17.175;64496.856;10.0;3
ACCE;17.180;64496.860;6.43561;-7.90087;-5.31513;3
LIGH;17.185;64496.866;10.0;3
ACCE;17.191;64496.870;6.93361;-7.50822;-5.54497;3
MAGN;17.192;64496.873;-13.15238;33.64858;4.87962;3
LIGH;17.195;64496.876;10.0;3
ACCE;17.200;64496.880;7.00065;-7.05811;-5.80354;3
LIGH;17.205;64496.886;10.0;3
ACCE;17.211;64496.890;7.02938;-6.59842;-6.01423;3
MAGN;17.212;64496.893;-21.90211;29.07769;6.87016;3
LIGH;17.218;64496.897;10.0;3
ACCE;17.220;64496.900;7.22091;-6.03339;-6.38773;3
LIGH;17.225;64496.906;9.0;3
ACCE;17.231;64496.910;7.35499;-5.54497;-6.34942;3
MAGN;17.232;64496.913;-21.90211;29.07769;6.87016;3
LIGH;17.235;64496.916;9.0;3
ACCE;17.240;64496.920;7.39329;-5.19063;-6.45477;3
LIGH;17.245;64496.926;9.0;3
ACCE;17.251;64496.930;7.45076;-4.91290;-6.45477;3
MAGN;17.252;64496.933;-21.90211;29.07769;6.87016;3
LIGH;17.255;64496.937;9.0;3
ACCE;17.260;64496.940;7.77637;-4.31914;-6.50265;3
LIGH;17.265;64496.946;9.0;3
ACCE;17.271;64496.950;7.80510;-4.22337;-6.27281;3
MAGN;17.272;64496.953;-29.12907;22.62673;8.48372;3
LIGH;17.278;64496.957;9.0;3
ACCE;17.280;64496.960;7.90087;-4.18506;-6.03339;3
LIGH;17.285;64496.966;8.0;3
ACCE;17.291;64496.970;8.22648;-3.77326;-5.52582;3
MAGN;17.292;64496.973;-29.12907;22.62673;8.48372;3
LIGH;17.298;64496.976;5.0;3
ACCE;17.300;64496.980;8.33182;-3.37104;-5.48751;3
LIGH;17.305;64496.986;5.0;3
ACCE;17.311;64496.990;8.52336;-2.87304;-5.16190;3
MAGN;17.312;64496.993;-29.12907;22.62673;8.48372;3
LIGH;17.318;64496.997;5.0;3
ACCE;17.320;64497.000;8.82982;-2.54743;-4.86502;3
LIGH;17.325;64497.006;5.0;3
ACCE;17.331;64497.010;9.17458;-1.82917;-4.34787;3
MAGN;17.332;64497.013;-34.58928;15.71382;7.75662;3
LIGH;17.338;64497.016;5.0;3
ACCE;17.340;64497.020;9.32781;-1.33118;-4.39575;3
LIGH;17.345;64497.026;5.0;3
ACCE;17.351;64497.030;9.55765;-1.08218;-4.30956;3
MAGN;17.352;64497.033;-34.58928;15.71382;7.75662;3
LIGH;17.358;64497.037;5.0;3
ACCE;17.360;64497.040;9.70131;-0.90980;-4.45322;3
LIGH;17.365;64497.046;5.0;3
ACCE;17.371;64497.050;9.57681;-0.62249;-4.30956;3
MAGN;17.372;64497.053;-34.58928;15.71382;7.75662;3
LIGH;17.376;64497.058;5.0;3
SOUN;17.377;31.36;0.00096;33.60
ACCE;17.380;64497.060;9.58638;-0.55545;-4.21380;3
LIGH;17.385;64497.066;5.0;3
ACCE;17.391;64497.070;9.68215;-0.38307;-3.83072;3
MAGN;17.392;64497.073;-39.30324;8.38615;5.07928;3
LIGH;17.395;64497.076;5.0;3
ACCE;17.400;64497.080;9.60554;-0.19154;-3.67749;3
LIGH;17.405;64497.086;5.0;3
ACCE;17.411;64497.090;9.81623;0.18196;-3.13162;3
MAGN;17.412;64497.093;-39.30324;8.38615;5.07928;3
LIGH;17.415;64497.096;5.0;3
ACCE;17.420;64497.100;9.92157;0.38307;-3.13162;3
LIGH;17.425;64497.106;5.0;3
ACCE;17.431;64497.110;9.94073;0.58419;-3.09331;3
MAGN;17.432;64497.113;-39.30324;8.38615;5.07928;3
LIGH;17.435;64497.116;5.0;3
ACCE;17.440;64497.120;9.92157;0.98641;-3.21781;3
LIGH;17.445;64497.126;5.0;3
ACCE;17.451;64497.130;9.79707;1.90578;-3.48596;3
MAGN;17.452;64497.133;-41.69481;0.60659;2.09104;3
LIGH;17.458;64497.136;5.0;3
ACCE;17.460;64497.140;9.52892;2.43251;-3.62003;3
LIGH;17.465;64497.146;5.0;3
ACCE;17.471;64497.150;9.13627;2.60489;-3.47638;3
MAGN;17.472;64497.153;-41.69481;0.60659;2.09104;3
LIGH;17.475;64497.156;5.0;3
ACCE;17.480;64497.160;8.82024;2.59531;-3.19865;3
LIGH;17.485;64497.166;5.0;3
ACCE;17.491;64497.171;8.52336;2.97839;-2.01113;3
MAGN;17.492;64497.173;-41.69481;0.60659;2.09104;3
LIGH;17.495;64497.176;5.0;3
ACCE;17.500;64497.180;8.43717;3.50511;-1.62806;3
LIGH;17.505;64497.186;5.0;3
ACCE;17.511;64497.190;8.33182;4.10845;-1.46525;3
MAGN;17.512;64497.193;-41.79263;-5.97094;-2.12772;3
LIGH;17.515;64497.196;5.0;3
ACCE;17.520;64497.200;8.21690;4.59687;-1.58017;3
LIGH;17.525;64497.206;5.0;3
ACCE;17.531;64497.210;8.49463;5.00867;-1.71425;3
MAGN;17.532;64497.213;-41.79263;-5.97094;-2.12772;3
LIGH;17.535;64497.217;5.0;3
ACCE;17.540;64497.220;8.56167;5.07571;-1.89621;3
LIGH;17.545;64497.226;5.0;3
ACCE;17.551;64497.230;8.40844;5.15232;-1.75256;3
MAGN;17.552;64497.233;-41.79263;-5.97094;-2.12772;3
LIGH;17.555;64497.236;5.0;3
ACCE;17.560;64497.240;8.15944;5.05655;-1.55144;3
LIGH;17.565;64497.246;5.0;3
ACCE;17.571;64497.250;7.53695;4.61602;-0.17238;3
MAGN;17.572;64497.253;-38.97199;-11.88709;-6.96392;3
LIGH;17.575;64497.257;5.0;3
ACCE;17.580;64497.260;7.10599;4.81713;0.54588;3
LIGH;17.585;64497.267;5.0;3
ACCE;17.591;64497.270;6.64630;5.04698;1.08218;3
MAGN;17.592;64497.273;-38.97199;-11.88709;-6.96392;3
LIGH;17.595;64497.276;5.0;3
ACCE;17.600;64497.280;5.71735;5.41090;1.89621;3
LIGH;17.605;64497.286;7.0;3
ACCE;17.611;64497.290;5.26724;5.47793;2.39420;3
MAGN;17.612;64497.293;-38.97199;-11.88709;-6.96392;3
LIGH;17.615;64497.296;7.0;3
ACCE;17.620;64497.300;5.01825;5.43005;2.81558;3
LIGH;17.625;64497.306;7.0;3
ACCE;17.631;64497.310;4.86502;5.49709;3.38061;3
MAGN;17.632;64497.313;-33.52778;-16.49458;-14.42413;3
LIGH;17.635;64497.316;7.0;3
ACCE;17.640;64497.320;4.38618;5.88016;4.29999;3
LIGH;17.645;64497.326;7.0;3
ACCE;17.651;64497.330;4.16591;5.96635;4.47237;3
MAGN;17.652;64497.333;-33.52778;-16.49458;-14.42413;3
LIGH;17.655;64497.336;6.0;3
ACCE;17.660;64497.340;4.15633;6.17704;4.37660;3
LIGH;17.665;64497.346;10.0;3
ACCE;17.671;64497.350;4.25210;6.27281;4.43406;3
MAGN;17.672;64497.353;-33.52778;-16.49458;-14.42413;3
LIGH;17.675;64497.356;10.0;3
ACCE;17.680;64497.360;4.27126;6.29196;4.28083;3
LIGH;17.685;64497.366;10.0;3
ACCE;17.691;64497.370;4.29041;6.32069;4.30956;3
MAGN;17.692;64497.373;-25.92691;-17.77778;-20.96137;3
LIGH;17.695;64497.376;10.0;3
ACCE;17.700;64497.380;4.23295;6.45477;4.35745;3
LIGH;17.705;64497.386;10.0;3
ACCE;17.711;64497.390;3.54342;6.47392;4.60644;3
MAGN;17.712;64497.393;-25.92691;-17.77778;-20.96137;3
LIGH;17.715;64497.396;10.0;3
ACCE;17.720;64497.400;3.07416;6.16746;4.74052;3
LIGH;17.725;64497.406;14.0;3
ACCE;17.731;64497.410;2.44209;5.94720;4.91290;3
MAGN;17.732;64497.413;-25.92691;-17.77778;-20.96137;3
LIGH;17.735;64497.416;14.0;3
ACCE;17.740;64497.420;1.84832;5.89931;5.09486;3
LIGH;17.745;64497.426;14.0;3
ACCE;17.751;64497.431;1.11091;5.83228;5.93762;3
MAGN;17.752;64497.433;-17.72192;-16.73910;-26.78289;3
LIGH;17.755;64497.436;14.0;3
ACCE;17.760;64497.440;0.79487;5.64074;6.16746;3
LIGH;17.765;64497.446;14.0;3
ACCE;17.771;64497.450;0.49799;5.35344;6.64630;3
MAGN;17.772;64497.453;-17.72192;-16.73910;-26.78289;3
LIGH;17.775;64497.456;14.0;3
ACCE;17.780;64497.460;0.21069;5.13317;6.94318;3
LIGH;17.786;64497.468;21.0;3
GNSS;17.793;1491381955.000;39.993982;-0.073756;129.000;0.000;3.0;0.0;21;12
ACCE;17.800;64497.471;-0.06704;4.76925;7.61356;3
MAGN;17.801;64497.475;-17.72192;-16.73910;-26.78289;3
LIGH;17.801;64497.481;21.0;3
ACCE;17.801;64497.480;0.04788;4.51068;7.99663;3
GNSS;17.802;1491381955.000;39.993982;-0.073756;129.000;0.000;3.0;0.0;21;12
LIGH;17.808;64497.489;21.0;3
ACCE;17.811;64497.490;0.10534;4.33829;8.39886;3
MAGN;17.812;64497.493;-9.56700;-14.09324;-32.44083;3
LIGH;17.815;64497.496;21.0;3
ACCE;17.820;64497.500;0.01915;4.29999;8.63828;3
LIGH;17.825;64497.506;21.0;3
ACCE;17.831;64497.510;-0.25857;4.13718;9.43316;3
MAGN;17.832;64497.513;-9.56700;-14.09324;-32.44083;3
LIGH;17.835;64497.516;21.0;3
ACCE;17.840;64497.520;-0.28730;4.16591;9.13627;3
LIGH;17.845;64497.526;29.0;3
ACCE;17.851;64497.530;-0.46926;4.32872;9.18416;3
MAGN;17.852;64497.533;-9.56700;-14.09324;-32.44083;3
LIGH;17.855;64497.536;29.0;3
ACCE;17.860;64497.540;-0.82361;4.18506;9.05008;3
LIGH;17.865;64497.546;29.0;3
ACCE;17.871;64497.550;-1.26414;4.02226;9.03093;3
MAGN;17.871;64497.553;-2.97845;-9.37282;-37.28987;3
LIGH;17.875;64497.556;29.0;3
ACCE;17.880;64497.560;-1.32160;4.11803;9.05966;3
LIGH;17.885;64497.566;29.0;3
ACCE;17.891;64497.571;-1.64721;3.88818;8.99262;3
MAGN;17.892;64497.573;-2.97845;-9.37282;-37.28987;3
LIGH;17.895;64497.576;29.0;3
ACCE;17.900;64497.580;-1.91536;3.74453;8.52336;3
LIGH;17.905;64497.586;38.0;3
ACCE;17.911;64497.590;-2.03028;3.77326;8.74362;3
MAGN;17.912;64497.593;-2.97845;-9.37282;-37.28987;3
LIGH;17.915;64497.596;38.0;3
ACCE;17.920;64497.600;-2.05901;3.58173;9.00220;3
LIGH;17.925;64497.606;38.0;3
SOUN;17.928;43.19;0.00132;36.38
ACCE;17.931;64497.611;-1.89621;3.27527;9.31823;3
MAGN;17.932;64497.613;1.71429;-4.11223;-39.93866;3
LIGH;17.935;64497.617;38.0;3
ACCE;17.940;64497.620;-1.54187;2.98796;10.00776;3
LIGH;17.945;64497.626;38.0;3
ACCE;17.951;64497.630;-0.77572;2.71981;10.95587;3
MAGN;17.952;64497.633;1.71429;-4.11223;-39.93866;3
LIGH;17.955;64497.637;38.0;3
ACCE;17.960;64497.640;-0.67995;2.48997;10.37168;3
LIGH;17.965;64497.646;36.0;3
ACCE;17.971;64497.651;-0.70868;2.27928;10.10353;3
MAGN;17.972;64497.653;1.71429;-4.11223;-39.93866;3
LIGH;17.975;64497.656;47.0;3
ACCE;17.980;64497.660;-1.04387;1.98240;9.05966;3
LIGH;17.985;64497.666;47.0;3
ACCE;17.991;64497.670;-1.27372;1.81002;8.72447;3
MAGN;17.992;64497.673;4.57885;0.77849;-41.52401;3
LIGH;17.995;64497.676;47.0;3
ACCE;18.000;64497.680;-1.40779;1.70467;8.59997;3
LIGH;18.005;64497.686;47.0;3
ACCE;18.011;64497.690;-1.34075;1.60890;8.85855;3
MAGN;18.012;64497.693;4.57885;0.77849;-41.52401;3
LIGH;18.015;64497.696;47.0;3
ACCE;18.020;64497.700;-1.63763;1.51314;9.07881;3
LIGH;18.025;64497.706;47.0;3
ACCE;18.032;64497.711;-1.75256;1.20668;9.35654;3
MAGN;18.033;64497.713;4.57885;0.77849;-41.52401;3
LIGH;18.035;64497.716;59.0;3
ACCE;18.042;64497.720;-1.90578;0.83318;9.56723;3
ACCE;18.052;64497.730;-1.96325;-0.01915;10.47703;3
MAGN;18.053;64497.734;5.39417;4.68407;-41.92731;3
LIGH;18.053;64497.735;59.0;3
LIGH;18.057;64497.739;59.0;3
ACCE;18.060;64497.740;-1.96325;-0.31603;10.66856;3
LIGH;18.065;64497.746;59.0;3
ACCE;18.071;64497.751;-1.97282;-0.51715;10.97502;3
MAGN;18.072;64497.754;5.39417;4.68407;-41.92731;3
LIGH;18.076;64497.757;59.0;3
ACCE;18.080;64497.760;-1.96325;-0.67995;10.83137;3
LIGH;18.085;64497.766;59.0;3
ACCE;18.091;64497.771;-1.90578;-0.54588;10.20888;3
MAGN;18.092;64497.774;5.39417;4.68407;-41.92731;3
LIGH;18.095;64497.777;67.0;3
ACCE;18.100;64497.780;-1.64721;0.49799;10.00776;3
LIGH;18.105;64497.786;67.0;3
ACCE;18.111;64497.790;-1.27372;1.20668;9.92157;3
MAGN;18.112;64497.793;4.69419;8.89216;-41.80247;3
LIGH;18.115;64497.796;67.0;3
ACCE;18.120;64497.800;-0.75657;0.81403;9.60554;3
LIGH;18.125;64497.806;67.0;3
ACCE;18.131;64497.810;-0.01915;-1.63763;9.59596;3
MAGN;18.132;64497.813;4.69419;8.89216;-41.80247;3
LIGH;18.135;64497.817;67.0;3
ACCE;18.140;64497.820;0.11492;-2.64320;9.37569;3
LIGH;18.148;64497.827;67.0;3
ACCE;18.151;64497.831;0.01915;-3.27527;9.43316;3
MAGN;18.152;64497.833;4.69419;8.89216;-41.80247;3
LIGH;18.155;64497.837;86.0;3
ACCE;18.160;64497.840;-0.15323;-3.81157;9.29908;3
LIGH;18.165;64497.846;86.0;3
ACCE;18.171;64497.850;-0.49799;-4.98952;9.20331;3
MAGN;18.172;64497.853;0.60898;13.40857;-40.54330;3
LIGH;18.178;64497.857;86.0;3
ACCE;18.180;64497.860;-0.66080;-5.87058;9.10754;3
LIGH;18.185;64497.866;86.0;3
ACCE;18.191;64497.871;-0.79487;-6.18662;10.06522;3
MAGN;18.192;64497.873;0.60898;13.40857;-40.54330;3
LIGH;18.195;64497.876;86.0;3
ACCE;18.200;64497.880;-1.00556;-6.01423;11.49217;3
LIGH;18.205;64497.886;86.0;3
ACCE;18.211;64497.890;-1.20668;-5.25767;13.17769;3
MAGN;18.212;64497.893;0.60898;13.40857;-40.54330;3
LIGH;18.215;64497.896;96.0;3
ACCE;18.220;64497.900;-0.90022;-5.53539;12.65096;3
LIGH;18.225;64497.906;96.0;3
ACCE;18.231;64497.910;-0.40223;-5.97593;11.57836;3
MAGN;18.232;64497.913;-3.89815;17.60577;-37.97378;3
LIGH;18.235;64497.916;96.0;3
ACCE;18.240;64497.920;0.23942;-6.39731;10.42914;3
LIGH;18.245;64497.926;96.0;3
ACCE;18.251;64497.931;1.15879;-5.64074;9.60554;3
MAGN;18.252;64497.933;-3.89815;17.60577;-37.97378;3
LIGH;18.255;64497.936;96.0;3
ACCE;18.260;64497.940;1.84832;-4.90333;9.89284;3
LIGH;18.265;64497.946;96.0;3
ACCE;18.271;64497.950;1.97282;-4.52025;9.71088;3
MAGN;18.272;64497.953;-3.89815;17.60577;-37.97378;3
LIGH;18.275;64497.956;102.0;3
ACCE;18.280;64497.960;2.11647;-4.89375;8.71489;3
LIGH;18.285;64497.966;102.0;3
ACCE;18.291;64497.970;2.31759;-5.38217;7.84340;3
MAGN;18.292;64497.973;-10.64361;19.47478;-35.81281;3
LIGH;18.298;64497.976;102.0;3
ACCE;18.300;64497.980;2.48997;-5.37259;7.88171;3
LIGH;18.305;64497.986;102.0;3
ACCE;18.311;64497.990;2.78685;-5.27682;8.27436;3
MAGN;18.312;64497.993;-10.64361;19.47478;-35.81281;3
LIGH;18.315;64497.996;102.0;3
ACCE;18.320;64498.000;3.28484;-5.38217;8.42759;3
LIGH;18.325;64498.006;102.0;3
ACCE;18.331;64498.010;4.16591;-5.77481;8.43717;3
MAGN;18.332;64498.013;-10.64361;19.47478;-35.81281;3
LIGH;18.335;64498.016;95.0;3
ACCE;18.340;64498.020;4.58729;-5.69820;8.06367;3
LIGH;18.345;64498.026;119.0;3
ACCE;18.351;64498.030;4.79798;-5.35344;7.87214;3
MAGN;18.352;64498.033;-18.21831;19.06041;-32.22578;3
LIGH;18.358;64498.040;119.0;3
ACCE;18.360;64498.040;4.59687;-4.15633;7.05811;3
LIGH;18.365;64498.046;119.0;3
SOUN;18.368;46.69;0.00143;37.06
ACCE;18.371;64498.050;4.56814;-3.38061;6.67503;3
MAGN;18.372;64498.053;-18.21831;19.06041;-32.22578;3
LIGH;18.375;64498.057;119.0;3
ACCE;18.380;64498.060;4.86502;-3.03585;6.33027;3
LIGH;18.385;64498.066;119.0;3
ACCE;18.391;64498.070;5.12359;-3.10289;6.54096;3
MAGN;18.392;64498.073;-18.21831;19.06041;-32.22578;3
LIGH;18.395;64498.076;119.0;3
ACCE;18.400;64498.080;5.54497;-3.97437;6.40688;3
LIGH;18.406;64498.087;119.0;3
ACCE;18.411;64498.090;5.51624;-4.18506;6.51223;3
MAGN;18.412;64498.093;-24.38350;16.74226;-28.03845;3
LIGH;18.415;64498.096;119.0;3
ACCE;18.420;64498.100;5.40132;-4.07972;6.71334;3
LIGH;18.425;64498.106;119.0;3
ACCE;18.431;64498.110;5.65032;-3.26569;6.69419;3
MAGN;18.432;64498.113;-24.38350;16.74226;-28.03845;3
LIGH;18.438;64498.117;119.0;3
ACCE;18.440;64498.120;6.02381;-2.83473;6.37815;3
LIGH;18.445;64498.126;119.0;3
ACCE;18.451;64498.131;6.34942;-2.56658;6.35900;3
MAGN;18.452;64498.133;-24.38350;16.74226;-28.03845;3
LIGH;18.455;64498.136;119.0;3
ACCE;18.460;64498.140;6.69419;-2.53785;6.07170;3
LIGH;18.465;64498.146;101.0;3
ACCE;18.471;64498.150;7.06768;-2.51870;5.76524;3
MAGN;18.472;64498.153;-30.02064;12.98452;-24.61300;3
LIGH;18.478;64498.157;101.0;3
ACCE;18.480;64498.160;7.22091;-2.80600;5.71735;3
LIGH;18.485;64498.166;101.0;3
ACCE;18.491;64498.170;7.39329;-3.30400;5.97593;3
MAGN;18.492;64498.173;-30.02064;12.98452;-24.61300;3
LIGH;18.495;64498.176;101.0;3
ACCE;18.500;64498.180;7.65187;-3.88818;5.77481;3
LIGH;18.505;64498.186;101.0;3
ACCE;18.511;64498.190;8.33182;-4.12760;5.76524;3
MAGN;18.512;64498.193;-30.02064;12.98452;-24.61300;3
LIGH;18.515;64498.196;101.0;3
ACCE;18.520;64498.200;8.87770;-3.92649;5.93762;3
LIGH;18.525;64498.206;90.0;3
ACCE;18.531;64498.210;9.24162;-3.63919;6.25365;3
MAGN;18.532;64498.213;-33.91771;9.95533;-21.30873;3
LIGH;18.535;64498.217;90.0;3
ACCE;18.540;64498.220;9.48104;-3.59130;6.05254;3
LIGH;18.545;64498.226;90.0;3
ACCE;18.551;64498.230;9.79707;-4.31914;5.46836;3
MAGN;18.552;64498.233;-33.91771;9.95533;-21.30873;3
LIGH;18.555;64498.237;90.0;3
ACCE;18.560;64498.240;9.84496;-4.75967;5.59285;3
LIGH;18.565;64498.246;90.0;3
ACCE;18.571;64498.250;9.75877;-4.92248;5.77481;3
MAGN;18.572;64498.253;-33.91771;9.95533;-21.30873;3
LIGH;18.575;64498.256;90.0;3
ACCE;18.580;64498.260;9.65342;-4.76925;5.67905;3
LIGH;18.585;64498.266;76.0;3
ACCE;18.591;64498.270;9.58638;-3.81157;5.63116;3
MAGN;18.592;64498.273;-37.05297;6.18244;-17.29620;3
LIGH;18.598;64498.277;76.0;3
ACCE;18.600;64498.280;9.40442;-3.28484;5.42047;3
LIGH;18.605;64498.286;76.0;3
ACCE;18.611;64498.290;9.12670;-2.91135;5.23851;3
MAGN;18.612;64498.293;-37.05297;6.18244;-17.29620;3
LIGH;18.615;64498.296;76.0;3
ACCE;18.620;64498.300;8.96389;-2.59531;4.77883;3
LIGH;18.625;64498.306;76.0;3
ACCE;18.631;64498.310;8.81066;-1.86748;4.21380;3
MAGN;18.632;64498.313;-37.05297;6.18244;-17.29620;3
LIGH;18.635;64498.316;76.0;3
ACCE;18.640;64498.320;8.79151;-1.65679;3.88818;3
LIGH;18.645;64498.326;75.0;3
ACCE;18.651;64498.330;8.88728;-1.81002;3.49553;3
MAGN;18.652;64498.333;-39.24637;2.00104;-14.09702;3
LIGH;18.655;64498.336;72.0;3
ACCE;18.660;64498.340;9.05966;-2.02071;3.39019;3
LIGH;18.665;64498.346;72.0;3
ACCE;18.672;64498.351;9.32781;-2.43251;3.48596;3
MAGN;18.674;64498.354;-39.24637;2.00104;-14.09702;3
LIGH;18.678;64498.357;72.0;3
ACCE;18.680;64498.360;9.52892;-2.59531;3.19865;3
LIGH;18.685;64498.366;72.0;3
ACCE;18.691;64498.370;9.63427;-2.62405;3.63919;3
MAGN;18.692;64498.373;-39.24637;2.00104;-14.09702;3
LIGH;18.695;64498.376;72.0;3
ACCE;18.700;64498.380;9.65342;-2.59531;4.00311;3
LIGH;18.705;64498.386;72.0;3
ACCE;18.711;64498.390;9.85453;-2.70066;3.81157;3
MAGN;18.712;64498.393;-40.26359;-2.50997;-11.10652;3
LIGH;18.715;64498.396;67.0;3
ACCE;18.720;64498.400;10.02692;-2.79643;3.38061;3
LIGH;18.725;64498.406;67.0;3
ACCE;18.731;64498.410;10.09395;-2.75812;3.25611;3
MAGN;18.732;64498.413;-40.26359;-2.50997;-11.10652;3
LIGH;18.735;64498.416;67.0;3
ACCE;18.740;64498.420;10.11311;-2.40378;2.96881;3
LIGH;18.745;64498.426;67.0;3
ACCE;18.751;64498.430;10.23761;-2.20267;3.02627;3
MAGN;18.752;64498.433;-40.26359;-2.50997;-11.10652;3
LIGH;18.755;64498.436;67.0;3
ACCE;18.760;64498.440;10.39084;-1.84832;2.91135;3
LIGH;18.765;64498.446;67.0;3
ACCE;18.771;64498.450;10.36211;-1.41737;2.89220;3
MAGN;18.772;64498.453;-40.60244;-7.76207;-8.65615;3
LIGH;18.775;64498.456;62.0;3
ACCE;18.780;64498.460;10.64941;-0.79487;2.39420;3
LIGH;18.785;64498.467;62.0;3
GNSS;18.786;1491381956.000;39.993982;-0.073756;129.000;0.000;3.0;0.0;21;12
ACCE;18.797;64498.471;10.85052;-0.45011;2.17394;3
MAGN;18.798;64498.474;-40.60244;-7.76207;-8.65615;3
LIGH;18.798;64498.478;62.0;3
GNSS;18.799;1491381956.000;39.993982;-0.073756;129.000;0.000;3.0;0.0;21;12
ACCE;18.801;64498.480;10.90798;-0.01915;2.12605;3
LIGH;18.805;64498.486;62.0;3
ACCE;18.811;64498.490;10.86968;0.45011;1.72383;3
MAGN;18.812;64498.493;-40.60244;-7.76207;-8.65615;3
LIGH;18.815;64498.496;62.0;3
ACCE;18.820;64498.500;10.75475;0.65122;1.51314;3
LIGH;18.825;64498.506;62.0;3
ACCE;18.831;64498.510;10.69729;0.90022;1.63763;3
MAGN;18.832;64498.513;-38.99638;-13.19244;-6.75317;3
LIGH;18.835;64498.516;59.0;3
ACCE;18.840;64498.520;10.57279;1.18752;1.53229;3
LIGH;18.844;64498.526;59.0;3
ACCE;18.851;64498.530;10.36211;1.43652;1.51314;3
MAGN;18.852;64498.533;-38.99638;-13.19244;-6.75317;3
LIGH;18.855;64498.536;59.0;3
ACCE;18.860;64498.540;10.30464;1.59933;1.44610;3
LIGH;18.865;64498.546;59.0;3
ACCE;18.871;64498.550;10.00776;1.67594;1.97282;3
MAGN;18.872;64498.553;-38.99638;-13.19244;-6.75317;3
LIGH;18.875;64498.556;59.0;3
ACCE;18.881;64498.561;9.78750;1.81959;1.39821;3
LIGH;18.885;64498.566;59.0;3
ACCE;18.891;64498.571;9.50977;2.86347;1.66636;3
MAGN;18.892;64498.573;-36.18164;-19.34250;-5.08741;3
LIGH;18.895;64498.577;56.0;3
ACCE;18.900;64498.580;8.96389;3.05500;1.15879;3
LIGH;18.905;64498.586;56.0;3
ACCE;18.911;64498.591;8.76278;3.07416;0.55545;3
MAGN;18.915;64498.593;-36.18164;-19.34250;-5.08741;3
LIGH;18.915;64498.596;56.0;3
SOUN;18.919;37.60;0.00115;35.17
ACCE;18.922;64498.600;9.00220;3.23696;0.89064;3
LIGH;18.925;64498.606;56.0;3
ACCE;18.931;64498.610;9.08839;3.80199;1.71425;3
MAGN;18.932;64498.613;-36.18164;-19.34250;-5.08741;3
LIGH;18.935;64498.617;56.0;3
ACCE;18.940;64498.620;9.17458;3.85945;1.31202;3
LIGH;18.945;64498.626;56.0;3
ACCE;18.951;64498.630;9.26077;4.11803;1.10133;3
MAGN;18.952;64498.633;-31.50127;-25.57411;-3.80819;3
LIGH;18.955;64498.637;55.0;3
ACCE;18.960;64498.640;9.21289;4.57771;0.96726;3
LIGH;18.965;64498.646;55.0;3
ACCE;18.971;64498.651;8.33182;5.50666;0.79487;3
MAGN;18.972;64498.653;-31.50127;-25.57411;-3.80819;3
LIGH;18.975;64498.656;55.0;3
ACCE;18.980;64498.660;8.05409;5.95677;0.78530;3
LIGH;18.985;64498.666;55.0;3
ACCE;18.991;64498.670;8.03494;6.35900;0.91937;3
MAGN;18.992;64498.673;-31.50127;-25.57411;-3.80819;3
LIGH;18.995;64498.677;55.0;3
ACCE;19.000;64498.680;8.13071;6.64630;0.95768;3
LIGH;19.005;64498.686;55.0;3
ACCE;19.011;64498.691;8.14029;6.77080;1.04387;3
MAGN;19.012;64498.693;-25.17423;-31.79706;-2.78992;3
LIGH;19.015;64498.696;56.0;3
ACCE;19.020;64498.700;7.89129;6.84742;0.89064;3
LIGH;19.025;64498.706;56.0;3
ACCE;19.031;64498.711;7.69975;7.09641;0.90022;3
MAGN;19.032;64498.713;-25.17423;-31.79706;-2.78992;3
LIGH;19.035;64498.717;56.0;3
ACCE;19.042;64498.720;7.55610;7.22091;0.62249;3
ACCE;19.051;64498.730;6.21535;7.39329;0.50757;3
MAGN;19.053;64498.734;-25.17423;-31.79706;-2.78992;3
LIGH;19.054;64498.735;56.0;3
LIGH;19.057;64498.738;56.0;3
ACCE;19.060;64498.740;5.81312;7.44118;0.18196;3
LIGH;19.065;64498.746;56.0;3
ACCE;19.071;64498.751;5.55455;7.48906;0.20111;3
MAGN;19.072;64498.754;-16.56844;-36.76031;-1.27330;3
LIGH;19.075;64498.757;56.0;3
ACCE;19.080;64498.760;5.32470;7.76679;0.46926;3
LIGH;19.085;64498.766;54.0;3
ACCE;19.091;64498.771;4.50110;8.08282;0.28730;3
MAGN;19.094;64498.776;-16.56844;-36.76031;-1.27330;3
LIGH;19.098;64498.779;54.0;3
ACCE;19.100;64498.780;3.90734;8.17859;-0.17238;3
LIGH;19.105;64498.786;54.0;3
ACCE;19.112;64498.791;3.41892;8.45632;-0.17238;3
MAGN;19.112;64498.794;-16.56844;-36.76031;-1.27330;3
LIGH;19.115;64498.797;54.0;3
ACCE;19.120;64498.800;2.94966;8.98304;-0.20111;3
LIGH;19.125;64498.806;54.0;3
ACCE;19.131;64498.811;2.84431;8.99262;-0.21069;3
MAGN;19.132;64498.813;-6.10312;-39.04842;0.08321;3
LIGH;19.135;64498.817;54.0;3
ACCE;19.140;64498.820;2.72939;8.94474;-0.22027;3
LIGH;19.145;64498.826;52.0;3
ACCE;19.151;64498.830;2.67193;8.88728;-0.06704;3
MAGN;19.156;64498.833;-6.10312;-39.04842;0.08321;3
LIGH;19.157;64498.837;52.0;3
ACCE;19.160;64498.840;2.12605;8.86812;0.34477;3
LIGH;19.165;64498.846;52.0;3
ACCE;19.171;64498.850;1.81959;8.86812;0.48842;3
MAGN;19.172;64498.853;-6.10312;-39.04842;0.08321;3
LIGH;19.175;64498.856;52.0;3
ACCE;19.180;64498.860;1.52271;8.87770;0.50757;3
LIGH;19.184;64498.866;52.0;3
ACCE;19.191;64498.870;0.93853;8.84897;0.75657;3
MAGN;19.192;64498.873;4.57560;-39.25623;0.15179;3
LIGH;19.195;64498.876;52.0;3
ACCE;19.200;64498.880;0.43096;8.85855;0.70868;3
LIGH;19.204;64498.886;50.0;3
ACCE;19.211;64498.891;0.01915;8.78193;0.63207;3
MAGN;19.212;64498.893;4.57560;-39.25623;0.15179;3
LIGH;19.215;64498.896;50.0;3
ACCE;19.220;64498.900;-0.23942;8.69574;0.67995;3
LIGH;19.224;64498.906;50.0;3
ACCE;19.231;64498.910;-0.34477;8.52336;1.21625;3
MAGN;19.232;64498.913;4.57560;-39.25623;0.15179;3
LIGH;19.235;64498.916;50.0;3
ACCE;19.240;64498.920;-0.59376;8.40844;1.14922;3
LIGH;19.244;64498.926;50.0;3
ACCE;19.251;64498.930;-0.90980;8.34140;1.29287;3
MAGN;19.252;64498.933;15.28161;-36.79787;-0.44358;3
LIGH;19.255;64498.936;50.0;3
ACCE;19.260;64498.940;-1.34075;8.25521;1.10133;3
LIGH;19.264;64498.946;48.0;3
ACCE;19.271;64498.950;-2.24097;8.27436;0.86191;3
MAGN;19.272;64498.953;15.28161;-36.79787;-0.44358;3
LIGH;19.275;64498.956;48.0;3
ACCE;19.280;64498.960;-2.74854;8.12113;0.50757;3
LIGH;19.285;64498.966;48.0;3
ACCE;19.291;64498.970;-2.81558;7.92002;0.47884;3
MAGN;19.291;64498.973;15.28161;-36.79787;-0.44358;3
LIGH;19.294;64498.976;48.0;3
ACCE;19.300;64498.980;-2.53785;7.87214;0.81403;3
LIGH;19.304;64498.986;48.0;3
ACCE;19.311;64498.990;-2.62405;7.52737;1.55144;3
MAGN;19.312;64498.993;25.07492;-32.28222;-2.05429;3
LIGH;19.315;64498.997;48.0;3
ACCE;19.320;64499.000;-2.83473;7.18261;1.80044;3
LIGH;19.324;64499.006;50.0;3
ACCE;19.331;64499.010;-2.87304;6.92403;2.31759;3
MAGN;19.332;64499.013;25.07492;-32.28222;-2.05429;3
LIGH;19.335;64499.016;44.0;3
ACCE;19.340;64499.020;-2.93050;6.70376;2.58574;3
LIGH;19.344;64499.026;44.0;3
ACCE;19.352;64499.030;-3.68707;6.16746;2.18351;3
MAGN;19.352;64499.034;25.07492;-32.28222;-2.05429;3
LIGH;19.355;64499.037;44.0;3
ACCE;19.360;64499.040;-3.90734;6.36858;2.16436;3
LIGH;19.365;64499.046;44.0;3
ACCE;19.371;64499.050;-4.15633;6.44519;1.75256;3
MAGN;19.372;64499.053;32.97442;-26.02551;-3.50109;3
LIGH;19.375;64499.056;44.0;3
ACCE;19.380;64499.060;-4.78840;6.45477;0.92895;3
LIGH;19.385;64499.066;44.0;3
ACCE;19.391;64499.070;-6.52181;6.43561;-0.60334;3
MAGN;19.392;64499.073;32.97442;-26.02551;-3.50109;3
LIGH;19.395;64499.076;41.0;3
ACCE;19.400;64499.080;-7.23049;6.36858;-1.43652;3
LIGH;19.408;64499.087;41.0;3
ACCE;19.411;64499.090;-7.91044;6.44519;-1.75256;3
MAGN;19.412;64499.093;32.97442;-26.02551;-3.50109;3
LIGH;19.415;64499.096;41.0;3
ACCE;19.420;64499.100;-8.49463;6.45477;-2.35589;3
LIGH;19.425;64499.106;41.0;3
ACCE;19.431;64499.110;-9.41400;6.09085;-2.44209;3
MAGN;19.432;64499.113;38.99466;-18.26473;-3.66431;3
LIGH;19.435;64499.116;41.0;3
ACCE;19.440;64499.120;-9.17458;6.14831;-1.83875;3
LIGH;19.445;64499.126;41.0;3
ACCE;19.451;64499.131;-8.81066;5.85143;-1.51314;3
MAGN;19.452;64499.133;38.99466;-18.26473;-3.66431;3
LIGH;19.458;64499.136;39.0;3
ACCE;19.460;64499.140;-8.67659;5.21936;-1.43652;3
LIGH;19.465;64499.146;39.0;3
SOUN;19.470;38.06;0.00116;35.28
ACCE;19.473;64499.150;-8.24563;4.26168;-0.23942;3
MAGN;19.473;64499.153;38.99466;-18.26473;-3.66431;3
LIGH;19.475;64499.156;39.0;3
ACCE;19.480;64499.160;-8.80109;3.95522;-0.54588;3
LIGH;19.485;64499.166;39.0;3
ACCE;19.491;64499.171;-9.63427;3.86903;-1.11091;3
MAGN;19.492;64499.173;43.31884;-10.79680;-3.55050;3
LIGH;19.498;64499.177;39.0;3
ACCE;19.500;64499.180;-9.72046;3.95522;-1.35033;3
LIGH;19.505;64499.186;39.0;3
ACCE;19.511;64499.190;-9.33739;3.59130;-1.31202;3
MAGN;19.512;64499.193;43.31884;-10.79680;-3.55050;3
LIGH;19.515;64499.196;39.0;3
ACCE;19.520;64499.200;-8.88728;3.19865;-1.33118;3
LIGH;19.525;64499.206;39.0;3
ACCE;19.531;64499.210;-8.45632;2.79643;-1.24498;3
MAGN;19.532;64499.213;43.31884;-10.79680;-3.55050;3
LIGH;19.535;64499.216;39.0;3
ACCE;19.540;64499.220;-7.96790;1.84832;-1.06303;3
LIGH;19.545;64499.226;39.0;3
ACCE;19.551;64499.230;-7.78594;1.31202;-0.67038;3
MAGN;19.552;64499.233;44.51973;-2.95290;-3.27715;3
LIGH;19.555;64499.236;39.0;3
ACCE;19.560;64499.240;-7.73806;0.91937;-0.70868;3
LIGH;19.565;64499.246;39.0;3
ACCE;19.571;64499.250;-8.99262;0.20111;-2.25055;3
MAGN;19.572;64499.253;44.51973;-2.95290;-3.27715;3
LIGH;19.575;64499.256;37.0;3
ACCE;19.580;64499.260;-9.95988;0.29688;-2.74854;3
LIGH;19.585;64499.266;37.0;3
ACCE;19.591;64499.270;-10.18972;0.59376;-2.88262;3
MAGN;19.592;64499.273;44.51973;-2.95290;-3.27715;3
LIGH;19.595;64499.276;37.0;3
ACCE;19.600;64499.280;-9.59596;0.65122;-2.43251;3
LIGH;19.605;64499.286;37.0;3
ACCE;19.611;64499.291;-9.58638;-0.45969;-2.71024;3
MAGN;19.612;64499.293;43.93433;4.37200;-1.97025;3
LIGH;19.615;64499.296;37.0;3
ACCE;19.620;64499.300;-8.97347;-1.09176;-2.90177;3
LIGH;19.625;64499.306;37.0;3
ACCE;19.631;64499.310;-8.23605;-1.61848;-2.21224;3
MAGN;19.632;64499.313;43.93433;4.37200;-1.97025;3
LIGH;19.635;64499.316;34.0;3
ACCE;19.640;64499.320;-7.36456;-2.12605;-1.57060;3
LIGH;19.646;64499.327;34.0;3
ACCE;19.653;64499.331;-6.04296;-2.26013;-0.96726;3
MAGN;19.655;64499.336;43.93433;4.37200;-1.97025;3
LIGH;19.659;64499.341;34.0;3
ACCE;19.660;64499.341;-6.24408;-2.73897;-1.44610;3
LIGH;19.665;64499.346;34.0;3
ACCE;19.671;64499.350;-7.01022;-3.22738;-1.99198;3
MAGN;19.672;64499.354;42.62302;11.35544;-1.73598;3
LIGH;19.678;64499.360;34.0;3
ACCE;19.680;64499.361;-7.56568;-2.98796;-2.50912;3
LIGH;19.685;64499.366;34.0;3
ACCE;19.691;64499.370;-8.14029;-2.54743;-3.20823;3
MAGN;19.692;64499.373;42.62302;11.35544;-1.73598;3
LIGH;19.695;64499.377;36.0;3
ACCE;19.700;64499.380;-7.69018;-2.70066;-3.58173;3
LIGH;19.705;64499.387;32.0;3
ACCE;19.711;64499.390;-7.43160;-3.05500;-3.77326;3
MAGN;19.712;64499.393;42.62302;11.35544;-1.73598;3
LIGH;19.718;64499.397;32.0;3
ACCE;19.720;64499.400;-7.67102;-3.25611;-3.84988;3
LIGH;19.725;64499.407;32.0;3
ACCE;19.731;64499.410;-7.19218;-4.41491;-3.65834;3
MAGN;19.732;64499.413;40.97107;17.35950;-1.65197;3
LIGH;19.738;64499.417;32.0;3
ACCE;19.740;64499.420;-6.36858;-4.67348;-2.85389;3
LIGH;19.745;64499.426;32.0;3
ACCE;19.751;64499.430;-5.65032;-5.20021;-2.12605;3
MAGN;19.752;64499.433;40.97107;17.35950;-1.65197;3
LIGH;19.755;64499.436;32.0;3
ACCE;19.760;64499.440;-5.31513;-5.59285;-1.89621;3
LIGH;19.765;64499.446;29.0;3
ACCE;19.771;64499.450;-5.01825;-5.85143;-1.83875;3
MAGN;19.772;64499.453;40.97107;17.35950;-1.65197;3
LIGH;19.775;64499.456;29.0;3
ACCE;19.780;64499.460;-5.13317;-5.55455;-2.25055;3
LIGH;19.791;64499.471;29.0;3
ACCE;19.793;64499.471;-5.72693;-5.28640;-2.77727;3
MAGN;19.795;64499.474;37.44480;23.33127;-1.47630;3
GNSS;19.795;1491381957.000;39.993982;-0.073756;129.000;0.000;3.0;0.0;21;13
LIGH;19.799;64499.477;29.0;3
GNSS;19.800;1491381957.000;39.993982;-0.073756;129.000;0.000;3.0;0.0;21;13
ACCE;19.801;64499.480;-6.48350;-5.01825;-3.66792;3
LIGH;19.805;64499.486;29.0;3
ACCE;19.812;64499.491;-6.97192;-4.66391;-4.47237;3
MAGN;19.813;64499.493;37.44480;23.33127;-1.47630;3
LIGH;19.815;64499.497;29.0;3
ACCE;19.820;64499.500;-6.53138;-4.67348;-4.81713;3
LIGH;19.825;64499.506;27.0;3
ACCE;19.831;64499.511;-5.86101;-5.02782;-4.92248;3
MAGN;19.832;64499.513;37.44480;23.33127;-1.47630;3
LIGH;19.835;64499.516;27.0;3
ACCE;19.840;64499.520;-4.97994;-5.54497;-4.85544;3
LIGH;19.845;64499.526;27.0;3
ACCE;19.851;64499.530;-3.60088;-6.29196;-3.53384;3
MAGN;19.855;64499.533;32.67720;28.88200;-1.61762;3
LIGH;19.857;64499.539;27.0;3
ACCE;19.860;64499.540;-3.53384;-7.07726;-4.00311;3
LIGH;19.865;64499.546;27.0;3
ACCE;19.871;64499.550;-3.55300;-7.39329;-4.34787;3
MAGN;19.872;64499.553;32.67720;28.88200;-1.61762;3
LIGH;19.878;64499.557;27.0;3
ACCE;19.880;64499.560;-3.66792;-7.24964;-4.98952;3
LIGH;19.885;64499.566;23.0;3
ACCE;19.891;64499.570;-3.65834;-7.19218;-5.12359;3
MAGN;19.892;64499.573;32.67720;28.88200;-1.61762;3
LIGH;19.895;64499.576;23.0;3
ACCE;19.900;64499.580;-3.75411;-7.23049;-5.18105;3
LIGH;19.905;64499.586;23.0;3
ACCE;19.911;64499.590;-3.57215;-7.42203;-5.18105;3
MAGN;19.912;64499.593;27.69873;32.88670;-1.14047;3
SOUN;19.913;38.99;0.00119;35.49
LIGH;19.919;64499.597;23.0;3
ACCE;19.920;64499.600;-3.22738;-7.89129;-5.03740;3
LIGH;19.925;64499.606;23.0;3
ACCE;19.931;64499.610;-2.97839;-8.00621;-5.20978;3
MAGN;19.932;64499.613;27.69873;32.88670;-1.14047;3
LIGH;19.935;64499.616;23.0;3
ACCE;19.940;64499.620;-2.65278;-8.14029;-5.63116;3
LIGH;19.945;64499.626;20.0;3
ACCE;19.951;64499.630;-2.17394;-7.74764;-5.54497;3
MAGN;19.952;64499.633;27.69873;32.88670;-1.14047;3
LIGH;19.958;64499.636;20.0;3
ACCE;19.960;64499.640;-1.80044;-7.49864;-5.99508;3
LIGH;19.965;64499.646;20.0;3
ACCE;19.971;64499.650;-1.09176;-7.35499;-6.40688;3
MAGN;19.972;64499.653;21.73307;36.28546;-1.37087;3
LIGH;19.975;64499.656;20.0;3
ACCE;19.980;64499.660;-0.52672;-7.26880;-6.70376;3
LIGH;19.985;64499.666;20.0;3
ACCE;19.991;64499.670;-0.47884;-7.94875;-6.51223;3
MAGN;19.992;64499.673;21.73307;36.28546;-1.37087;3
LIGH;19.995;64499.676;20.0;3
ACCE;20.000;64499.680;-0.37350;-8.59997;-6.59842;3
LIGH;20.005;64499.686;18.0;3
ACCE;20.011;64499.690;-0.23942;-8.86812;-6.48350;3
MAGN;20.012;64499.693;21.73307;36.28546;-1.37087;3
LIGH;20.015;64499.696;18.0;3
ACCE;20.020;64499.700;-0.37350;-8.76278;-6.52181;3
LIGH;20.025;64499.706;18.0;3
ACCE;20.031;64499.711;-0.38307;-8.69574;-7.24007;3
MAGN;20.032;64499.713;15.71994;38.58034;-0.73129;3
LIGH;20.035;64499.717;18.0;3
ACCE;20.042;64499.720;-0.03831;-8.61913;-7.60398;3
LIGH;20.045;64499.727;18.0;3
ACCE;20.051;64499.731;0.42138;-8.48505;-7.68060;3
MAGN;20.053;64499.734;15.71994;38.58034;-0.73129;3
LIGH;20.057;64499.738;18.0;3
ACCE;20.060;64499.741;0.89064;-8.55209;-7.87214;3
LIGH;20.065;64499.746;18.0;3
ACCE;20.071;64499.750;1.93451;-8.76278;-7.99663;3
MAGN;20.072;64499.753;15.71994;38.58034;-0.73129;3
LIGH;20.075;64499.757;15.0;3
ACCE;20.080;64499.760;2.34632;-8.89685;-7.95833;3
LIGH;20.085;64499.766;15.0;3
ACCE;20.092;64499.771;2.44209;-9.08839;-7.30710;3
MAGN;20.092;64499.773;8.79732;39.63737;-0.18510;3
LIGH;20.095;64499.777;15.0;3
ACCE;20.100;64499.780;2.64320;-9.44273;-6.76123;3
LIGH;20.105;64499.786;15.0;3
ACCE;20.111;64499.790;3.11246;-10.19930;-5.72693;3
MAGN;20.112;64499.793;8.79732;39.63737;-0.18510;3
LIGH;20.115;64499.796;15.0;3
ACCE;20.120;64499.800;3.09331;-9.47146;-6.08127;3
LIGH;20.125;64499.806;15.0;3
ACCE;20.131;64499.810;3.17950;-8.97347;-6.13873;3
MAGN;20.132;64499.813;8.79732;39.63737;-0.18510;3
LIGH;20.135;64499.817;13.0;3
ACCE;20.140;64499.820;3.45723;-8.86812;-6.23450;3
LIGH;20.145;64499.826;13.0;3
ACCE;20.151;64499.831;3.62961;-8.71489;-6.17704;3
MAGN;20.152;64499.833;0.94880;39.41600;1.62744;3
LIGH;20.155;64499.837;13.0;3
ACCE;20.160;64499.840;3.69665;-8.63828;-6.13873;3
LIGH;20.165;64499.846;13.0;3
ACCE;20.171;64499.850;3.99353;-8.49463;-5.87058;3
MAGN;20.173;64499.853;0.94880;39.41600;1.62744;3
LIGH;20.175;64499.857;13.0;3
ACCE;20.180;64499.860;4.38618;-8.37013;-5.78439;3
LIGH;20.185;64499.866;13.0;3
ACCE;20.191;64499.870;5.07571;-7.97748;-5.57370;3
MAGN;20.192;64499.873;0.94880;39.41600;1.62744;3
LIGH;20.195;64499.877;10.0;3
ACCE;20.200;64499.880;5.59285;-7.90087;-5.37259;3
LIGH;20.205;64499.886;10.0;3
ACCE;20.211;64499.891;6.17704;-7.74764;-5.03740;3
MAGN;20.212;64499.894;-7.52651;37.61461;2.52727;3
LIGH;20.215;64499.897;10.0;3
ACCE;20.220;64499.900;6.73250;-7.61356;-4.74052;3
LIGH;20.225;64499.906;10.0;3
ACCE;20.231;64499.910;7.34541;-6.96234;-4.21380;3
MAGN;20.232;64499.913;-7.52651;37.61461;2.52727;3
LIGH;20.235;64499.916;10.0;3
ACCE;20.240;64499.920;7.68060;-6.57927;-4.10845;3
LIGH;20.245;64499.926;10.0;3
ACCE;20.251;64499.930;8.04452;-6.32069;-3.93607;3
MAGN;20.252;64499.933;-7.52651;37.61461;2.52727;3
LIGH;20.255;64499.937;7.0;3
ACCE;20.260;64499.940;8.49463;-5.95677;-4.12760;3
LIGH;20.265;64499.946;7.0;3
ACCE;20.271;64499.951;8.69574;-5.75566;-4.16591;3
MAGN;20.272;64499.953;-17.45581;33.76749;2.20217;3
LIGH;20.275;64499.957;7.0;3
ACCE;20.280;64499.960;9.02135;-5.75566;-4.20422;3
LIGH;20.285;64499.966;7.0;3
ACCE;20.299;64499.973;9.42358;-5.67905;-3.77326;3
MAGN;20.309;64499.982;-17.45581;33.76749;2.20217;3
LIGH;20.309;64499.984;7.0;3
LIGH;20.310;64499.990;7.0;3
ACCE;20.310;64499.990;9.80665;-5.23851;-3.56257;3
LIGH;20.315;64499.996;5.0;3
ACCE;20.321;64500.001;10.19930;-4.92248;-3.16992;3
MAGN;20.322;64500.003;-25.13537;29.73132;0.63912;3
LIGH;20.325;64500.007;5.0;3
ACCE;20.330;64500.010;10.44830;-4.52983;-3.12204;3
LIGH;20.335;64500.016;5.0;3
ACCE;20.342;64500.021;10.60153;-3.89776;-3.06458;3
MAGN;20.342;64500.024;-25.13537;29.73132;0.63912;3
WIFI;20.347;64499.972;WAP139;20:17:FF:FF:F1:39;-59
WIFI;20.347;64499.973;WAP213;20:17:FF:FF:F2:13;-66
WIFI;20.347;64499.972;WAP141;20:17:FF:FF:F1:41;-47
WIFI;20.347;64499.973;WAP140;20:17:FF:FF:F1:40;-56
WIFI;20.347;64499.973;WAP106;20:17:FF:FF:F1:06;-65
WIFI;20.347;64499.973;WAP310;20:17:FF:FF:F3:10;-65
WIFI;20.347;64499.972;WAP112;20:17:FF:FF:F1:12;-48
WIFI;20.347;64499.973;WAP092;20:17:FF:FF:F0:92;-75
WIFI;20.347;64499.973;WAP297;20:17:FF:FF:F2:97;-76
WIFI;20.347;64499.973;WAP138;20:17:FF:FF:F1:38;-75
WIFI;20.347;64499.973;WAP298;20:17:FF:FF:F2:98;-66
WIFI;20.347;64499.973;WAP113;20:17:FF:FF:F1:13;-70
WIFI;20.347;64499.973;WAP317;20:17:FF:FF:F3:17;-69
WIFI;20.347;64499.973;WAP109;20:17:FF:FF:F1:09;-81
WIFI;20.347;64499.972;WAP316;20:17:FF:FF:F3:16;-49
WIFI;20.347;64499.973;WAP313;20:17:FF:FF:F3:13;-82
WIFI;20.347;64499.973;WAP115;20:17:FF:FF:F1:15;-79
WIFI;20.347;64499.973;WAP107;20:17:FF:FF:F1:07;-89
WIFI;20.347;64499.973;WAP311;20:17:FF:FF:F3:11;-89
WIFI;20.347;64499.973;WAP281;20:17:FF:FF:F2:81;-85
WIFI;20.347;64499.973;WAP093;20:17:FF:FF:F0:93;-66
WIFI;20.347;64499.973;WAP206;20:17:FF:FF:F2:06;-80
WIFI;20.347;64499.973;WAP171;20:17:FF:FF:F1:71;-90
WIFI;20.347;64499.973;WAP181;20:17:FF:FF:F1:81;-91
WIFI;20.347;64499.973;WAP078;20:17:FF:FF:F0:78;-86
WIFI;20.347;64499.973;WAP077;20:17:FF:FF:F0:77;-88
WIFI;20.347;64499.973;WAP280;20:17:FF:FF:F2:80;-86
LIGH;20.364;64500.030;5.0;3
ACCE;20.364;64500.031;10.51533;-3.65834;-3.13162;3
LIGH;20.365;64500.039;5.0;3
ACCE;20.367;64500.040;10.23761;-3.45723;-2.92093;3
MAGN;20.368;64500.043;-25.13537;29.73132;0.63912;3
LIGH;20.368;64500.047;5.0;3
ACCE;20.370;64500.050;9.92157;-3.20823;-2.84431;3
LIGH;20.375;64500.057;4.0;3
ACCE;20.381;64500.060;9.82580;-2.84431;-2.03986;3
MAGN;20.382;64500.063;-32.16476;23.10540;-1.18470;3
LIGH;20.388;64500.069;4.0;3
ACCE;20.390;64500.070;9.97903;-2.53785;-1.71425;3
LIGH;20.395;64500.076;4.0;3
ACCE;20.401;64500.080;9.99819;-2.23140;-1.58975;3
MAGN;20.402;64500.083;-32.16476;23.10540;-1.18470;3
LIGH;20.406;64500.086;4.0;3
ACCE;20.410;64500.090;10.04607;-1.69509;-1.53229;3
LIGH;20.415;64500.096;4.0;3
ACCE;20.421;64500.101;10.01734;-0.64165;-1.55144;3
MAGN;20.423;64500.103;-32.16476;23.10540;-1.18470;3
LIGH;20.428;64500.110;4.0;3
ACCE;20.430;64500.110;10.21845;-0.22984;-1.58975;3
LIGH;20.435;64500.116;4.0;3
ACCE;20.441;64500.120;10.45787;-0.04788;-1.56102;3
MAGN;20.442;64500.123;-36.92002;15.22873;-3.73795;3
LIGH;20.445;64500.126;5.0;3
ACCE;20.450;64500.130;10.78348;-0.01915;-1.65679;3
LIGH;20.455;64500.136;5.0;3
ACCE;20.461;64500.140;10.50576;0.08619;-1.68552;3
MAGN;20.462;64500.143;-36.92002;15.22873;-3.73795;3
SOUN;20.463;38.33;0.00117;35.34
LIGH;20.469;64500.146;5.0;3
ACCE;20.470;64500.150;10.04607;0.22984;-1.88663;3
LIGH;20.475;64500.156;5.0;3
ACCE;20.481;64500.161;9.78750;0.42138;-1.55144;3
MAGN;20.482;64500.163;-36.92002;15.22873;-3.73795;3
LIGH;20.488;64500.166;5.0;3
ACCE;20.490;64500.171;9.54808;0.82361;-0.21069;3
LIGH;20.495;64500.176;5.0;3
ACCE;20.501;64500.180;9.47146;1.23541;0.41180;3
MAGN;20.502;64500.183;-39.30684;7.19281;-7.52399;3
LIGH;20.505;64500.186;7.0;3
ACCE;20.510;64500.190;9.41400;1.66636;0.87149;3
LIGH;20.515;64500.196;7.0;3
ACCE;20.521;64500.200;9.23204;2.30801;1.72383;3
MAGN;20.522;64500.203;-39.30684;7.19281;-7.52399;3
LIGH;20.525;64500.206;7.0;3
ACCE;20.530;64500.210;9.21289;2.57616;1.87705;3
LIGH;20.535;64500.216;7.0;3
ACCE;20.541;64500.221;9.18416;2.64320;2.25055;3
MAGN;20.542;64500.223;-39.30684;7.19281;-7.52399;3
LIGH;20.548;64500.226;7.0;3
ACCE;20.550;64500.230;9.05008;2.63362;2.47082;3
LIGH;20.555;64500.236;7.0;3
ACCE;20.561;64500.240;8.41801;2.71024;3.41892;3
MAGN;20.562;64500.243;-38.58250;0.98539;-13.09536;3
LIGH;20.568;64500.246;10.0;3
ACCE;20.570;64500.250;8.03494;2.99754;3.96480;3
LIGH;20.575;64500.256;10.0;3
ACCE;20.581;64500.260;7.68060;3.36146;4.41491;3
MAGN;20.582;64500.263;-38.58250;0.98539;-13.09536;3
LIGH;20.585;64500.266;10.0;3
ACCE;20.590;64500.270;7.88171;3.62003;4.73094;3
LIGH;20.595;64500.276;10.0;3
ACCE;20.601;64500.280;8.04452;4.15633;5.20021;3
MAGN;20.602;64500.283;-38.58250;0.98539;-13.09536;3
LIGH;20.608;64500.287;10.0;3
ACCE;20.610;64500.290;7.92002;4.29041;4.97036;3
LIGH;20.615;64500.296;10.0;3
ACCE;20.621;64500.301;7.81467;4.32872;4.88417;3
MAGN;20.622;64500.303;-34.74096;-3.44019;-19.35130;3
LIGH;20.625;64500.306;19.0;3
ACCE;20.630;64500.310;7.64229;4.25210;4.81713;3
LIGH;20.635;64500.316;19.0;3
ACCE;20.641;64500.320;6.83784;4.00311;4.97036;3
MAGN;20.642;64500.323;-34.74096;-3.44019;-19.35130;3
LIGH;20.645;64500.327;19.0;3
ACCE;20.650;64500.330;6.21535;3.93607;4.96079;3
LIGH;20.655;64500.336;19.0;3
ACCE;20.661;64500.340;5.49709;3.92649;5.15232;3
MAGN;20.662;64500.343;-34.74096;-3.44019;-19.35130;3
LIGH;20.665;64500.346;19.0;3
ACCE;20.670;64500.350;5.02782;3.89776;5.49709;3
LIGH;20.676;64500.358;19.0;3
ACCE;20.681;64500.360;4.25210;3.84988;6.78038;3
MAGN;20.682;64500.363;-28.65397;-6.46295;-25.15515;3
LIGH;20.685;64500.366;31.0;3
ACCE;20.690;64500.370;3.93607;3.84030;7.18261;3
LIGH;20.695;64500.376;31.0;3
ACCE;20.701;64500.380;3.60088;3.90734;7.69975;3
MAGN;20.701;64500.383;-28.65397;-6.46295;-25.15515;3
LIGH;20.706;64500.387;31.0;3
ACCE;20.710;64500.390;3.34231;4.07972;7.99663;3
LIGH;20.715;64500.397;31.0;3
ACCE;20.721;64500.400;3.25611;4.03184;8.27436;3
MAGN;20.722;64500.403;-28.65397;-6.46295;-25.15515;3
LIGH;20.725;64500.407;31.0;3
ACCE;20.730;64500.410;3.28484;3.91691;8.14029;3
LIGH;20.738;64500.417;31.0;3
ACCE;20.741;64500.421;3.14119;3.92649;8.07325;3
MAGN;20.742;64500.423;-20.84511;-7.58655;-30.20099;3
LIGH;20.745;64500.426;27.0;3
ACCE;20.750;64500.430;2.84431;3.93607;7.93917;3
LIGH;20.755;64500.436;44.0;3
ACCE;20.761;64500.440;2.24097;3.99353;7.95833;3
MAGN;20.762;64500.443;-20.84511;-7.58655;-30.20099;3
LIGH;20.765;64500.446;44.0;3
ACCE;20.770;64500.450;1.98240;4.02226;8.03494;3
LIGH;20.775;64500.456;44.0;3
ACCE;20.781;64500.460;1.80044;4.08930;8.31267;3
MAGN;20.783;64500.463;-20.84511;-7.58655;-30.20099;3
LIGH;20.786;64500.468;44.0;3
GNSS;20.788;1491381958.000;39.993981;-0.073756;129.000;0.000;3.0;0.0;21;10
ACCE;20.798;64500.471;1.64721;4.20422;8.45632;3
LIGH;20.801;64500.477;44.0;3
GNSS;20.802;1491381958.000;39.993981;-0.073756;129.000;0.000;3.0;0.0;21;10
ACCE;20.804;64500.481;1.33118;4.52025;8.87770;3
MAGN;20.805;64500.486;-12.85475;-7.87490;-34.44418;3
LIGH;20.809;64500.490;51.0;3
ACCE;20.810;64500.490;1.02472;4.90333;8.70532;3
LIGH;20.815;64500.496;51.0;3
ACCE;20.821;64500.501;0.85234;4.98952;8.37971;3
MAGN;20.822;64500.503;-12.85475;-7.87490;-34.44418;3
LIGH;20.825;64500.506;51.0;3
ACCE;20.830;64500.510;0.61292;4.62560;8.34140;3
LIGH;20.835;64500.516;51.0;3
ACCE;20.841;64500.520;0.52672;4.62560;8.57124;3
MAGN;20.842;64500.523;-12.85475;-7.87490;-34.44418;3
LIGH;20.845;64500.526;51.0;3
ACCE;20.850;64500.530;0.55545;4.62560;8.49463;3
LIGH;20.855;64500.536;51.0;3
ACCE;20.861;64500.541;0.45969;4.56814;8.35098;3
MAGN;20.863;64500.543;-7.14924;-6.32601;-36.73043;3
LIGH;20.865;64500.547;51.0;3
ACCE;20.870;64500.550;0.18196;4.05099;7.44118;3
LIGH;20.875;64500.556;55.0;3
ACCE;20.881;64500.561;0.14365;3.87861;7.29753;3
MAGN;20.882;64500.563;-7.14924;-6.32601;-36.73043;3
LIGH;20.885;64500.566;55.0;3
ACCE;20.890;64500.570;0.22984;3.88818;7.18261;3
LIGH;20.895;64500.576;55.0;3
ACCE;20.901;64500.580;-0.01915;3.30400;8.43717;3
MAGN;20.902;64500.583;-7.14924;-6.32601;-36.73043;3
SOUN;20.904;49.24;0.00150;37.52
LIGH;20.906;64500.587;55.0;3
ACCE;20.910;64500.590;0.11492;3.10289;8.61913;3
LIGH;20.915;64500.596;55.0;3
ACCE;20.921;64500.600;0.35434;3.02627;8.53294;3
MAGN;20.922;64500.603;-3.45316;-3.93362;-39.20272;3
LIGH;20.925;64500.607;55.0;3
ACCE;20.930;64500.610;0.38307;3.14119;8.40844;3
LIGH;20.935;64500.616;72.0;3
ACCE;20.941;64500.621;0.17238;2.72939;8.58082;3
MAGN;20.942;64500.623;-3.45316;-3.93362;-39.20272;3
LIGH;20.945;64500.626;72.0;3
ACCE;20.950;64500.630;0.20111;2.04944;8.57124;3
LIGH;20.955;64500.636;72.0;3
ACCE;20.961;64500.640;0.11492;1.58975;8.73405;3
MAGN;20.962;64500.643;-3.45316;-3.93362;-39.20272;3
LIGH;20.965;64500.646;72.0;3
ACCE;20.970;64500.650;-0.08619;1.26414;8.76278;3
LIGH;20.975;64500.656;72.0;3
ACCE;20.981;64500.660;-0.51715;1.49398;9.91199;3
MAGN;20.982;64500.663;-1.49996;-1.23009;-40.45520;3
LIGH;20.985;64500.667;72.0;3
ACCE;20.990;64500.670;-0.39265;1.10133;10.59195;3
LIGH;20.995;64500.676;93.0;3
ACCE;21.001;64500.681;-0.10534;0.86191;11.22402;3
MAGN;21.002;64500.683;-1.49996;-1.23009;-40.45520;3
LIGH;21.005;64500.687;93.0;3
ACCE;21.010;64500.690;-0.24900;1.31202;11.42513;3
LIGH;21.015;64500.696;93.0;3
ACCE;21.021;64500.700;-0.52672;-0.65122;10.74518;3
MAGN;21.022;64500.703;-1.49996;-1.23009;-40.45520;3
LIGH;21.025;64500.706;93.0;3
ACCE;21.030;64500.710;-0.63207;-1.38864;10.25676;3
LIGH;21.035;64500.716;93.0;3
ACCE;21.042;64500.720;-0.69911;-1.42694;10.19930;3
MAGN;21.044;64500.724;-1.96772;2.74464;-40.14491;3
LIGH;21.046;64500.728;93.0;3
ACCE;21.050;64500.730;-0.67995;-1.11091;10.14184;3
LIGH;21.058;64500.737;135.0;3
ACCE;21.061;64500.741;0.33519;-0.96726;10.13226;3
MAGN;21.062;64500.743;-1.96772;2.74464;-40.14491;3
LIGH;21.065;64500.746;135.0;3
ACCE;21.070;64500.750;0.92895;-0.97683;9.93115;3
LIGH;21.075;64500.757;135.0;3
ACCE;21.081;64500.760;1.28329;-0.78530;9.68215;3
MAGN;21.082;64500.763;-1.96772;2.74464;-40.14491;3
LIGH;21.085;64500.767;135.0;3
ACCE;21.090;64500.770;1.17795;-0.74699;9.48104;3
LIGH;21.095;64500.776;135.0;3
ACCE;21.101;64500.780;1.22583;-0.75657;8.93516;3
MAGN;21.102;64500.783;-5.76464;6.44919;-39.66653;3
LIGH;21.105;64500.786;135.0;3
ACCE;21.110;64500.790;1.35991;-0.91937;8.82982;3
LIGH;21.115;64500.796;135.0;3
ACCE;21.121;64500.800;1.42694;-1.15879;9.00220;3
MAGN;21.121;64500.803;-5.76464;6.44919;-39.66653;3
LIGH;21.125;64500.806;193.0;3
ACCE;21.130;64500.810;1.58017;-1.44610;9.21289;3
LIGH;21.135;64500.816;193.0;3
ACCE;21.141;64500.821;2.27928;-2.17394;9.35654;3
MAGN;21.142;64500.823;-5.76464;6.44919;-39.66653;3
LIGH;21.145;64500.826;193.0;3
ACCE;21.150;64500.830;2.41336;-2.26970;9.41400;3
LIGH;21.155;64500.836;193.0;3
ACCE;21.161;64500.840;2.42293;-2.38462;9.36612;3
MAGN;21.162;64500.843;-10.45336;9.98594;-38.10833;3
LIGH;21.165;64500.847;193.0;3
ACCE;21.170;64500.850;2.45166;-2.51870;9.34696;3
LIGH;21.175;64500.856;193.0;3
ACCE;21.181;64500.861;2.60489;-3.09331;9.43316;3
MAGN;21.182;64500.863;-10.45336;9.98594;-38.10833;3
LIGH;21.185;64500.866;199.0;3
ACCE;21.190;64500.870;2.69108;-3.34231;9.33739;3
LIGH;21.195;64500.876;199.0;3
ACCE;21.201;64500.880;2.88262;-3.48596;9.47146;3
MAGN;21.202;64500.883;-10.45336;9.98594;-38.10833;3
LIGH;21.205;64500.886;199.0;3
ACCE;21.210;64500.890;3.41892;-3.64876;9.42358;3
LIGH;21.215;64500.896;199.0;3
ACCE;21.221;64500.900;3.56257;-3.61046;9.27035;3
MAGN;21.222;64500.903;-14.78685;12.48363;-35.29168;3
LIGH;21.225;64500.906;199.0;3
ACCE;21.230;64500.910;3.63919;-3.55300;9.01178;3
LIGH;21.235;64500.916;199.0;3
ACCE;21.241;64500.920;3.77326;-3.52426;8.96389;3
MAGN;21.242;64500.923;-14.78685;12.48363;-35.29168;3
LIGH;21.245;64500.926;179.0;3
ACCE;21.250;64500.930;4.11803;-3.97437;9.02135;3
LIGH;21.255;64500.936;179.0;3
ACCE;21.261;64500.941;4.31914;-4.30956;8.96389;3
MAGN;21.262;64500.943;-14.78685;12.48363;-35.29168;3
LIGH;21.265;64500.947;179.0;3
ACCE;21.270;64500.950;4.40533;-4.60644;8.86812;3
LIGH;21.275;64500.956;179.0;3
ACCE;21.281;64500.960;4.34787;-4.71179;8.90643;3
MAGN;21.282;64500.963;-19.50784;14.46730;-32.14234;3
LIGH;21.285;64500.967;179.0;3
ACCE;21.290;64500.970;4.29999;-4.34787;8.62870;3
LIGH;21.295;64500.976;179.0;3
ACCE;21.301;64500.981;4.44364;-4.21380;8.33182;3
MAGN;21.302;64500.983;-19.50784;14.46730;-32.14234;3
LIGH;21.305;64500.986;147.0;3
ACCE;21.310;64500.990;4.81713;-4.28083;8.10198;3
LIGH;21.315;64500.996;147.0;3
ACCE;21.321;64501.000;5.15232;-4.69264;8.17859;3
MAGN;21.322;64501.003;-19.50784;14.46730;-32.14234;3
LIGH;21.325;64501.006;147.0;3
ACCE;21.330;64501.010;5.16190;-4.93206;8.20732;3
LIGH;21.335;64501.016;147.0;3
ACCE;21.341;64501.021;5.20978;-5.12359;8.23605;3
MAGN;21.342;64501.023;-23.72176;15.69769;-29.13407;3
LIGH;21.345;64501.027;147.0;3
ACCE;21.350;64501.030;5.38217;-5.27682;7.61356;3
LIGH;21.355;64501.036;147.0;3
ACCE;21.361;64501.040;5.64074;-5.05655;7.89129;3
MAGN;21.362;64501.043;-23.72176;15.69769;-29.13407;3
LIGH;21.365;64501.046;113.0;3
ACCE;21.370;64501.050;5.74608;-4.91290;7.63272;3
LIGH;21.375;64501.056;113.0;3
ACCE;21.381;64501.060;5.89931;-4.78840;7.52737;3
MAGN;21.382;64501.063;-23.72176;15.69769;-29.13407;3
LIGH;21.388;64501.066;113.0;3
ACCE;21.390;64501.070;5.94720;-4.59687;7.59441;3
LIGH;21.395;64501.076;113.0;3
ACCE;21.401;64501.080;6.02381;-4.41491;7.20176;3
MAGN;21.402;64501.083;-27.31243;15.07723;-25.75706;3
LIGH;21.407;64501.087;113.0;3
ACCE;21.410;64501.090;6.21535;-4.27126;6.81869;3
LIGH;21.415;64501.096;113.0;3
ACCE;21.421;64501.100;6.38773;-4.17549;6.70376;3
MAGN;21.422;64501.103;-27.31243;15.07723;-25.75706;3
LIGH;21.428;64501.107;122.0;3
ACCE;21.430;64501.110;6.50265;-4.10845;6.71334;3
LIGH;21.435;64501.116;92.0;3
ACCE;21.441;64501.120;6.69419;-4.29041;6.39731;3
MAGN;21.442;64501.123;-27.31243;15.07723;-25.75706;3
LIGH;21.445;64501.126;92.0;3
ACCE;21.450;64501.130;6.78038;-4.50110;6.15789;3
SOUN;21.455;36.91;0.00113;35.01
LIGH;21.457;64501.137;92.0;3
ACCE;21.461;64501.141;6.85699;-4.67348;6.19619;3
MAGN;21.462;64501.143;-30.13772;13.83852;-22.81951;3
LIGH;21.465;64501.146;92.0;3
ACCE;21.470;64501.150;6.89530;-4.75967;6.11000;3
LIGH;21.475;64501.156;92.0;3
ACCE;21.481;64501.160;6.99107;-4.96079;5.90889;3
MAGN;21.482;64501.163;-30.13772;13.83852;-22.81951;3
LIGH;21.485;64501.167;92.0;3
ACCE;21.490;64501.170;7.08684;-4.94163;5.81312;3
LIGH;21.495;64501.176;75.0;3
ACCE;21.501;64501.180;7.18261;-4.88417;5.80354;3
MAGN;21.502;64501.183;-30.13772;13.83852;-22.81951;3
LIGH;21.505;64501.186;75.0;3
ACCE;21.510;64501.190;7.32626;-4.75967;5.57370;3
LIGH;21.515;64501.196;75.0;3
ACCE;21.521;64501.200;7.28795;-4.74052;5.62159;3
MAGN;21.522;64501.203;-32.50564;12.56894;-20.31914;3
LIGH;21.525;64501.206;75.0;3
ACCE;21.530;64501.210;7.33583;-4.83629;5.52582;3
LIGH;21.535;64501.216;75.0;3
ACCE;21.541;64501.221;7.54652;-4.88417;5.56412;3
MAGN;21.542;64501.223;-32.50564;12.56894;-20.31914;3
LIGH;21.545;64501.226;75.0;3
ACCE;21.550;64501.230;7.73806;-4.75967;5.65989;3
LIGH;21.555;64501.236;67.0;3
ACCE;21.561;64501.240;8.11156;-4.58729;5.47793;3
MAGN;21.562;64501.243;-32.50564;12.56894;-20.31914;3
LIGH;21.565;64501.246;67.0;3
ACCE;21.570;64501.250;8.32224;-4.71179;5.33428;3
LIGH;21.575;64501.256;67.0;3
ACCE;21.581;64501.260;8.53294;-4.88417;5.19063;3
MAGN;21.582;64501.263;-34.70837;11.13828;-18.23792;3
LIGH;21.585;64501.266;67.0;3
ACCE;21.590;64501.270;8.72447;-5.08528;4.73094;3
LIGH;21.595;64501.276;67.0;3
ACCE;21.601;64501.280;8.75320;-4.88417;4.52025;3
MAGN;21.602;64501.283;-34.70837;11.13828;-18.23792;3
LIGH;21.608;64501.286;67.0;3
ACCE;21.610;64501.290;8.63828;-4.52983;4.39575;3
LIGH;21.615;64501.296;65.0;3
ACCE;21.621;64501.300;8.61913;-4.14676;4.49152;3
MAGN;21.622;64501.303;-34.70837;11.13828;-18.23792;3
LIGH;21.625;64501.306;65.0;3
ACCE;21.630;64501.310;8.51378;-3.90734;4.35745;3
LIGH;21.635;64501.316;65.0;3
ACCE;21.641;64501.320;8.45632;-4.01268;4.43406;3
MAGN;21.642;64501.323;-36.80057;8.46145;-16.99722;3
LIGH;21.645;64501.326;65.0;3
ACCE;21.650;64501.330;8.33182;-4.06057;4.26168;3
LIGH;21.655;64501.336;65.0;3
ACCE;21.661;64501.340;8.62870;-3.94564;4.24253;3
MAGN;21.662;64501.343;-36.80057;8.46145;-16.99722;3
LIGH;21.668;64501.347;65.0;3
ACCE;21.670;64501.350;8.78193;-3.85945;4.19464;3
LIGH;21.675;64501.356;61.0;3
ACCE;21.681;64501.361;8.90643;-3.80199;4.28083;3
MAGN;21.683;64501.364;-36.80057;8.46145;-16.99722;3
LIGH;21.687;64501.368;61.0;3
ACCE;21.690;64501.370;8.99262;-3.64876;4.25210;3
LIGH;21.695;64501.376;61.0;3
ACCE;21.701;64501.380;9.20331;-3.27527;4.21380;3
MAGN;21.701;64501.383;-37.54367;5.33781;-15.79530;3
LIGH;21.706;64501.387;61.0;3
ACCE;21.710;64501.390;9.51935;-3.28484;3.97437;3
LIGH;21.715;64501.396;61.0;3
ACCE;21.721;64501.401;9.81623;-3.36146;3.92649;3
MAGN;21.722;64501.403;-37.54367;5.33781;-15.79530;3
LIGH;21.728;64501.406;61.0;3
ACCE;21.730;64501.410;9.98861;-3.57215;3.84988;3
LIGH;21.735;64501.416;57.0;3
ACCE;21.741;64501.420;10.02692;-3.73495;3.51469;3
MAGN;21.742;64501.423;-37.54367;5.33781;-15.79530;3
LIGH;21.748;64501.426;57.0;3
ACCE;21.750;64501.430;9.95988;-3.69665;3.49553;3
LIGH;21.755;64501.436;57.0;3
ACCE;21.761;64501.440;9.87369;-3.44765;3.62961;3
MAGN;21.762;64501.443;-38.06216;2.62177;-14.54940;3
LIGH;21.765;64501.446;57.0;3
ACCE;21.770;64501.450;9.73961;-3.08373;3.70622;3
LIGH;21.775;64501.456;57.0;3
ACCE;21.781;64501.460;9.54808;-2.22182;3.83072;3
MAGN;21.785;64501.463;-38.06216;2.62177;-14.54940;3
LIGH;21.791;64501.469;57.0;3
ACCE;21.792;64501.470;9.50019;-1.99198;3.80199;3
GNSS;21.794;1491381959.000;39.993981;-0.073756;129.000;0.000;4.0;0.0;21;13
LIGH;21.799;64501.477;58.0;3
GNSS;21.800;1491381959.000;39.993981;-0.073756;129.000;0.000;4.0;0.0;21;13
ACCE;21.802;64501.481;9.63427;-2.00155;3.87861;3
MAGN;21.803;64501.484;-38.06216;2.62177;-14.54940;3
LIGH;21.805;64501.487;52.0;3
ACCE;21.810;64501.490;9.73961;-2.03028;3.76368;3
LIGH;21.815;64501.496;52.0;3
ACCE;21.821;64501.500;9.72046;-1.91536;3.72538;3
MAGN;21.822;64501.503;-38.07380;-0.82196;-14.52202;3
LIGH;21.828;64501.507;52.0;3
ACCE;21.830;64501.510;9.76834;-1.83875;3.53384;3
LIGH;21.835;64501.516;52.0;3
ACCE;21.841;64501.521;9.90242;-1.84832;3.46680;3
MAGN;21.842;64501.523;-38.07380;-0.82196;-14.52202;3
LIGH;21.845;64501.526;52.0;3
ACCE;21.850;64501.530;10.09395;-1.92494;3.34231;3
LIGH;21.855;64501.536;52.0;3
ACCE;21.861;64501.540;10.13226;-2.00155;3.43807;3
MAGN;21.862;64501.544;-38.07380;-0.82196;-14.52202;3
LIGH;21.868;64501.550;51.0;3
ACCE;21.870;64501.550;10.04607;-1.82917;3.32315;3
LIGH;21.875;64501.556;51.0;3
ACCE;21.881;64501.560;9.94073;-1.73340;3.35188;3
MAGN;21.882;64501.563;-37.55931;-4.63892;-14.31726;3
LIGH;21.888;64501.567;51.0;3
ACCE;21.890;64501.570;9.85453;-1.54187;3.37104;3
LIGH;21.895;64501.576;51.0;3
SOUN;21.896;33.76;0.00103;34.24
ACCE;21.901;64501.581;9.80665;-0.67995;3.58173;3
MAGN;21.902;64501.583;-37.55931;-4.63892;-14.31726;3
LIGH;21.905;64501.587;51.0;3
ACCE;21.910;64501.590;9.94073;-0.26815;3.42850;3
LIGH;21.915;64501.596;51.0;3
ACCE;21.921;64501.601;9.97903;0.02873;3.62961;3
MAGN;21.922;64501.603;-37.55931;-4.63892;-14.31726;3
LIGH;21.925;64501.606;51.0;3
ACCE;21.930;64501.610;9.76834;0.22027;3.59130;3
LIGH;21.935;64501.616;51.0;3
ACCE;21.941;64501.620;9.55765;0.37350;3.08373;3
MAGN;21.942;64501.623;-36.38568;-10.06159;-14.34059;3
LIGH;21.945;64501.627;51.0;3
ACCE;21.950;64501.630;9.70131;0.46926;3.02627;3
LIGH;21.955;64501.636;51.0;3
ACCE;21.961;64501.640;9.85453;0.61292;3.09331;3
MAGN;21.962;64501.643;-36.38568;-10.06159;-14.34059;3
LIGH;21.965;64501.646;51.0;3
ACCE;21.970;64501.650;10.16099;0.71826;2.95923;3
LIGH;21.975;64501.656;51.0;3
ACCE;21.981;64501.661;10.28549;0.53630;3.13162;3
MAGN;21.982;64501.663;-36.38568;-10.06159;-14.34059;3
LIGH;21.988;64501.666;52.0;3
ACCE;21.990;64501.670;10.33337;0.41180;3.17950;3
LIGH;21.995;64501.676;52.0;3
ACCE;22.001;64501.680;10.22803;0.39265;3.11246;3
MAGN;22.002;64501.683;-34.42667;-14.54584;-13.93898;3
LIGH;22.005;64501.687;52.0;3
ACCE;22.010;64501.690;10.05565;0.57461;3.40934;3
LIGH;22.015;64501.696;52.0;3
ACCE;22.021;64501.700;10.01734;0.87149;3.83072;3
MAGN;22.022;64501.703;-34.42667;-14.54584;-13.93898;3
LIGH;22.025;64501.706;52.0;3
ACCE;22.030;64501.710;10.01734;1.29287;3.76368;3
LIGH;22.035;64501.716;52.0;3
ACCE;22.042;64501.721;10.23761;2.34632;3.57215;3
MAGN;22.043;64501.724;-34.42667;-14.54584;-13.93898;3
LIGH;22.046;64501.728;51.0;3
ACCE;22.050;64501.730;10.01734;3.05500;3.50511;3
LIGH;22.057;64501.739;51.0;3
ACCE;22.061;64501.741;9.85453;3.47638;3.75411;3
MAGN;22.063;64501.743;-30.89714;-20.25858;-14.32014;3
LIGH;22.065;64501.747;51.0;3
ACCE;22.070;64501.750;9.63427;3.68707;3.54342;3
LIGH;22.075;64501.757;51.0;3
ACCE;22.081;64501.760;9.06924;4.37660;3.68707;3
MAGN;22.082;64501.763;-30.89714;-20.25858;-14.32014;3
LIGH;22.085;64501.766;51.0;3
ACCE;22.090;64501.770;8.78193;4.52025;3.63919;3
LIGH;22.095;64501.776;51.0;3
ACCE;22.102;64501.780;8.59040;4.67348;3.84988;3
MAGN;22.104;64501.783;-30.89714;-20.25858;-14.32014;3
LIGH;22.110;64501.791;51.0;3
ACCE;22.112;64501.791;8.33182;4.86502;4.01268;3
LIGH;22.118;64501.799;51.0;3
ACCE;22.122;64501.801;7.60398;5.57370;4.08930;3
MAGN;22.123;64501.804;-24.80816;-26.20748;-14.91696;3
ACCE;22.130;64501.810;7.30710;5.82270;4.07972;3
LIGH;22.131;64501.812;51.0;3
LIGH;22.135;64501.817;51.0;3
ACCE;22.141;64501.820;7.01022;5.99508;4.19464;3
MAGN;22.150;64501.823;-24.80816;-26.20748;-14.91696;3
LIGH;22.151;64501.828;51.0;3
ACCE;22.151;64501.830;6.79953;6.13873;4.16591;3
LIGH;22.161;64501.842;51.0;3
ACCE;22.163;64501.841;6.05254;6.35900;4.48195;3
MAGN;22.164;64501.844;-24.80816;-26.20748;-14.91696;3
ACCE;22.170;64501.850;5.67905;6.47392;4.38618;3
LIGH;22.172;64501.853;54.0;3
LIGH;22.179;64501.861;54.0;3
ACCE;22.182;64501.861;5.49709;6.66546;4.46279;3
MAGN;22.183;64501.864;-15.43712;-31.14380;-16.15657;3
LIGH;22.188;64501.869;54.0;3
ACCE;22.192;64501.871;5.35344;7.12514;4.51068;3
LIGH;22.196;64501.877;54.0;3
ACCE;22.205;64501.881;4.46279;7.75721;4.75010;3
MAGN;22.207;64501.886;-15.43712;-31.14380;-16.15657;3
LIGH;22.210;64501.891;54.0;3
ACCE;22.211;64501.890;3.81157;7.76679;4.72137;3
ACCE;22.222;64501.900;3.27527;7.69018;4.73094;3
LIGH;22.223;64501.905;54.0;3
MAGN;22.225;64501.905;-15.43712;-31.14380;-16.15657;3
LIGH;22.227;64501.909;52.0;3
ACCE;22.232;64501.911;2.78685;7.63272;4.86502;3
LIGH;22.239;64501.920;54.0;3
ACCE;22.242;64501.921;1.73340;7.69018;5.21936;3
MAGN;22.243;64501.924;-3.34162;-33.00568;-17.33258;3
LIGH;22.248;64501.929;54.0;3
ACCE;22.250;64501.930;1.37906;7.68060;5.03740;3
LIGH;22.257;64501.938;54.0;3
ACCE;22.261;64501.941;1.07260;7.64229;5.04698;3
MAGN;22.264;64501.943;-3.34162;-33.00568;-17.33258;3
LIGH;22.266;64501.947;54.0;3
ACCE;22.271;64501.950;0.68953;7.58483;5.09486;3
LIGH;22.279;64501.960;54.0;3
ACCE;22.287;64501.964;-0.45011;7.50822;5.13317;3
MAGN;22.289;64501.969;-3.34162;-33.00568;-17.33258;3
ACCE;22.290;64501.970;-0.45011;7.50822;5.13317;3
LIGH;22.292;64501.973;54.0;3
LIGH;22.297;64501.979;55.0;3
ACCE;22.301;64501.981;-0.51715;7.42203;5.09486;3
MAGN;22.302;64501.984;9.98200;-32.04791;-18.32303;3
LIGH;22.305;64501.987;55.0;3
ACCE;22.310;64501.990;-0.59376;7.22091;5.18105;3
LIGH;22.315;64501.996;55.0;3
ACCE;22.321;64502.001;-1.29287;6.68461;5.39174;3
MAGN;22.322;64502.003;9.98200;-32.04791;-18.32303;3
LIGH;22.325;64502.006;55.0;3
ACCE;22.330;64502.010;-1.70467;6.29196;5.45878;3
LIGH;22.338;64502.017;55.0;3
ACCE;22.341;64502.020;-2.16436;6.02381;5.66947;3
MAGN;22.342;64502.023;9.98200;-32.04791;-18.32303;3
LIGH;22.345;64502.027;55.0;3
ACCE;22.350;64502.030;-2.87304;5.68862;5.75566;3
LIGH;22.355;64502.036;55.0;3
ACCE;22.361;64502.041;-3.29442;5.51624;5.82270;3
MAGN;22.362;64502.044;21.56853;-27.82029;-18.82321;3
LIGH;22.366;64502.047;55.0;3
ACCE;22.370;64502.050;-3.65834;5.36301;5.80354;3
LIGH;22.375;64502.056;55.0;3
ACCE;22.381;64502.061;-3.96480;5.33428;5.88974;3
MAGN;22.382;64502.063;21.56853;-27.82029;-18.82321;3
LIGH;22.385;64502.066;55.0;3
ACCE;22.390;64502.070;-4.43406;5.23851;5.82270;3
LIGH;22.395;64502.076;55.0;3
ACCE;22.401;64502.080;-4.68306;5.10444;5.93762;3
MAGN;22.402;64502.083;21.56853;-27.82029;-18.82321;3
LIGH;22.405;64502.086;55.0;3
ACCE;22.410;64502.090;-4.85544;4.90333;5.93762;3
LIGH;22.415;64502.096;57.0;3
ACCE;22.421;64502.101;-4.99909;4.39575;6.23450;3
MAGN;22.422;64502.103;30.95856;-20.84834;-20.91608;3
LIGH;22.425;64502.106;57.0;3
ACCE;22.430;64502.110;-5.10444;4.18506;6.45477;3
LIGH;22.435;64502.116;57.0;3
ACCE;22.441;64502.121;-4.97036;3.93607;6.77080;3
MAGN;22.442;64502.123;30.95856;-20.84834;-20.91608;3
LIGH;22.445;64502.126;57.0;3
SOUN;22.447;34.50;0.00105;34.43
ACCE;22.450;64502.130;-4.75010;3.62003;6.82826;3
LIGH;22.455;64502.137;57.0;3
ACCE;22.461;64502.140;-4.90333;3.42850;7.21134;3
MAGN;22.462;64502.143;30.95856;-20.84834;-20.91608;3
LIGH;22.465;64502.146;57.0;3
ACCE;22.470;64502.150;-5.14275;3.27527;7.01022;3
LIGH;22.475;64502.156;57.0;3
ACCE;22.482;64502.161;-5.28640;3.01669;7.04853;3
MAGN;22.483;64502.163;36.67365;-13.06738;-22.99579;3
LIGH;22.485;64502.167;59.0;3
ACCE;22.490;64502.171;-5.52582;2.82516;6.91445;3
LIGH;22.495;64502.176;59.0;3
ACCE;22.501;64502.180;-5.77481;2.50912;6.86657;3
MAGN;22.502;64502.183;36.67365;-13.06738;-22.99579;3
LIGH;22.505;64502.187;59.0;3
ACCE;22.510;64502.190;-5.78439;2.54743;6.96234;3
LIGH;22.515;64502.196;59.0;3
ACCE;22.521;64502.200;-5.74608;2.63362;7.16345;3
MAGN;22.522;64502.203;36.67365;-13.06738;-22.99579;3
LIGH;22.525;64502.206;59.0;3
ACCE;22.530;64502.210;-5.64074;2.62405;7.31668;3
LIGH;22.535;64502.216;59.0;3
ACCE;22.541;64502.221;-5.52582;2.28886;7.50822;3
MAGN;22.542;64502.223;39.78351;-5.45256;-24.46019;3
LIGH;22.545;64502.226;59.0;3
ACCE;22.550;64502.230;-5.70778;2.12605;7.42203;3
LIGH;22.555;64502.236;59.0;3
ACCE;22.561;64502.240;-5.96635;1.86748;7.33583;3
MAGN;22.562;64502.243;39.78351;-5.45256;-24.46019;3
LIGH;22.565;64502.246;59.0;3
ACCE;22.570;64502.250;-6.25365;1.56102;7.15387;3
LIGH;22.575;64502.256;59.0;3
ACCE;22.581;64502.260;-6.54096;1.01514;7.34541;3
MAGN;22.582;64502.263;39.78351;-5.45256;-24.46019;3
LIGH;22.585;64502.266;59.0;3
ACCE;22.590;64502.270;-6.47392;0.74699;7.16345;3
LIGH;22.595;64502.276;59.0;3
ACCE;22.601;64502.281;-6.35900;0.68953;7.20176;3
MAGN;22.602;64502.283;42.15221;1.61385;-24.83645;3
LIGH;22.605;64502.286;57.0;3
ACCE;22.610;64502.290;-6.42604;0.78530;6.81869;3
LIGH;22.615;64502.296;57.0;3
ACCE;22.621;64502.300;-7.32626;0.82361;5.99508;3
MAGN;22.622;64502.303;42.15221;1.61385;-24.83645;3
LIGH;22.625;64502.306;57.0;3
ACCE;22.630;64502.310;-7.74764;0.75657;5.52582;3
LIGH;22.635;64502.316;57.0;3
ACCE;22.641;64502.320;-8.01579;0.69911;5.43963;3
MAGN;22.642;64502.323;42.15221;1.61385;-24.83645;3
LIGH;22.645;64502.327;57.0;3
ACCE;22.650;64502.330;-8.14986;0.74699;5.36301;3
LIGH;22.655;64502.336;57.0;3
ACCE;22.661;64502.340;-7.90087;0.43096;5.47793;3
MAGN;22.662;64502.343;42.70065;7.59652;-23.79305;3
LIGH;22.665;64502.346;57.0;3
ACCE;22.670;64502.350;-7.67102;0.07661;5.38217;3
LIGH;22.675;64502.357;57.0;3
ACCE;22.681;64502.360;-7.52737;-0.23942;5.46836;3
MAGN;22.682;64502.364;42.70065;7.59652;-23.79305;3
LIGH;22.688;64502.370;57.0;3
ACCE;22.690;64502.370;-7.47949;-0.42138;5.61201;3
LIGH;22.695;64502.376;57.0;3
ACCE;22.701;64502.380;-7.32626;-0.61292;5.55455;3
MAGN;22.702;64502.383;42.70065;7.59652;-23.79305;3
LIGH;22.708;64502.390;57.0;3
ACCE;22.710;64502.390;-7.19218;-0.46926;5.64074;3
LIGH;22.715;64502.397;57.0;3
ACCE;22.721;64502.400;-7.01980;-0.34477;5.66947;3
MAGN;22.722;64502.403;41.59221;13.45280;-23.23292;3
LIGH;22.728;64502.407;57.0;3
ACCE;22.730;64502.410;-6.94318;-0.27773;5.31513;3
LIGH;22.735;64502.416;57.0;3
ACCE;22.741;64502.420;-6.91445;-0.21069;5.15232;3
MAGN;22.742;64502.423;41.59221;13.45280;-23.23292;3
LIGH;22.748;64502.427;57.0;3
ACCE;22.750;64502.430;-6.75165;-0.00958;4.68306;3
LIGH;22.755;64502.436;57.0;3
ACCE;22.761;64502.440;-6.55054;-0.00958;4.75967;3
MAGN;22.762;64502.443;41.59221;13.45280;-23.23292;3
LIGH;22.768;64502.446;57.0;3
ACCE;22.770;64502.450;-6.62715;-1.34075;5.10444;3
LIGH;22.775;64502.456;57.0;3
ACCE;22.781;64502.460;-6.52181;-2.02071;4.86502;3
MAGN;22.782;64502.463;39.92327;18.31196;-21.54031;3
LIGH;22.785;64502.467;57.0;3
GNSS;22.787;1491381960.000;39.993981;-0.073756;129.000;0.000;4.0;0.0;21;13
ACCE;22.790;64502.470;-6.49307;-2.40378;4.91290;3
GNSS;22.795;1491381960.000;39.993981;-0.073756;129.000;0.000;4.0;0.0;21;13
LIGH;22.798;64502.478;57.0;3
ACCE;22.803;64502.481;-7.10599;-3.56257;4.57771;3
MAGN;22.804;64502.484;39.92327;18.31196;-21.54031;3
LIGH;22.806;64502.488;57.0;3
ACCE;22.810;64502.490;-7.18261;-3.88818;4.07014;3
LIGH;22.815;64502.496;57.0;3
ACCE;22.821;64502.501;-7.15387;-3.79242;4.11803;3
MAGN;22.822;64502.503;39.92327;18.31196;-21.54031;3
LIGH;22.825;64502.507;57.0;3
ACCE;22.830;64502.510;-7.06768;-3.77326;4.24253;3
LIGH;22.835;64502.516;57.0;3
ACCE;22.841;64502.520;-6.60800;-4.04141;3.83072;3
MAGN;22.842;64502.523;37.81059;23.06295;-18.60155;3
LIGH;22.848;64502.527;56.0;3
ACCE;22.850;64502.530;-6.52181;-4.31914;3.30400;3
LIGH;22.855;64502.536;59.0;3
ACCE;22.861;64502.540;-6.46434;-4.35745;3.50511;3
MAGN;22.862;64502.543;37.81059;23.06295;-18.60155;3
LIGH;22.865;64502.547;59.0;3
ACCE;22.870;64502.550;-6.20577;-4.29999;3.35188;3
LIGH;22.875;64502.556;59.0;3
ACCE;22.881;64502.561;-6.02381;-4.69264;2.81558;3
MAGN;22.882;64502.563;37.81059;23.06295;-18.60155;3
LIGH;22.885;64502.567;59.0;3
SOUN;22.888;33.72;0.00103;34.23
ACCE;22.891;64502.570;-6.55054;-5.57370;2.50912;3
LIGH;22.895;64502.576;59.0;3
ACCE;22.901;64502.581;-7.14430;-6.41646;2.20267;3
MAGN;22.902;64502.583;35.28449;27.68481;-15.19771;3
LIGH;22.905;64502.586;59.0;3
ACCE;22.910;64502.590;-7.74764;-7.08684;1.71425;3
LIGH;22.915;64502.596;56.0;3
ACCE;22.921;64502.600;-8.43717;-7.86256;1.08218;3
MAGN;22.921;64502.603;35.28449;27.68481;-15.19771;3
LIGH;22.925;64502.606;56.0;3
ACCE;22.930;64502.610;-8.45632;-7.24007;0.78530;3
LIGH;22.935;64502.616;56.0;3
ACCE;22.941;64502.620;-8.90643;-6.37815;0.52672;3
MAGN;22.942;64502.623;35.28449;27.68481;-15.19771;3
LIGH;22.945;64502.626;56.0;3
ACCE;22.950;64502.630;-9.09797;-5.54497;-0.28730;3
LIGH;22.955;64502.636;56.0;3
ACCE;22.961;64502.640;-8.27436;-3.94564;-0.53630;3
MAGN;22.962;64502.643;32.35385;31.32586;-11.37450;3
LIGH;22.965;64502.646;56.0;3
ACCE;22.970;64502.650;-7.49864;-3.92649;-0.82361;3
LIGH;22.975;64502.656;53.0;3
ACCE;22.981;64502.660;-6.71334;-4.58729;-0.93853;3
MAGN;22.982;64502.663;32.35385;31.32586;-11.37450;3
LIGH;22.985;64502.666;53.0;3
ACCE;22.990;64502.670;-5.76524;-5.41090;-0.56503;3
LIGH;22.995;64502.676;53.0;3
ACCE;23.001;64502.680;-5.01825;-6.41646;0.37350;3
MAGN;23.002;64502.683;32.35385;31.32586;-11.37450;3
LIGH;23.008;64502.687;53.0;3
ACCE;23.010;64502.690;-5.30555;-6.82826;-0.01915;3
LIGH;23.015;64502.696;53.0;3
ACCE;23.021;64502.700;-5.84185;-6.45477;-0.38307;3
MAGN;23.022;64502.703;29.50155;33.62073;-9.16088;3
LIGH;23.025;64502.706;53.0;3
ACCE;23.030;64502.710;-6.66546;-6.28239;-0.17238;3
LIGH;23.035;64502.716;45.0;3
ACCE;23.042;64502.721;-6.41646;-6.28239;-0.14365;3
MAGN;23.043;64502.724;29.50155;33.62073;-9.16088;3
ACCE;23.050;64502.730;-6.86657;-6.30154;-0.95768;3
LIGH;23.052;64502.734;45.0;3
LIGH;23.056;64502.737;45.0;3
ACCE;23.061;64502.741;-6.82826;-6.35900;-1.56102;3
MAGN;23.062;64502.743;29.50155;33.62073;-9.16088;3
LIGH;23.065;64502.747;45.0;3
ACCE;23.070;64502.750;-6.17704;-6.38773;-1.73340;3
LIGH;23.075;64502.757;45.0;3
ACCE;23.081;64502.760;-5.32470;-5.86101;-1.43652;3
MAGN;23.082;64502.763;26.48862;35.33037;-6.79457;3
LIGH;23.085;64502.766;45.0;3
ACCE;23.090;64502.770;-5.09486;-6.12916;-2.11647;3
LIGH;23.095;64502.777;40.0;3
ACCE;23.101;64502.780;-4.59687;-6.33027;-2.23140;3
MAGN;23.102;64502.783;26.48862;35.33037;-6.79457;3
LIGH;23.105;64502.786;40.0;3
ACCE;23.110;64502.790;-3.96480;-6.50265;-2.19309;3
LIGH;23.115;64502.796;40.0;3
ACCE;23.121;64502.800;-3.88818;-6.49307;-2.41336;3
MAGN;23.121;64502.803;26.48862;35.33037;-6.79457;3
LIGH;23.125;64502.806;40.0;3
ACCE;23.130;64502.810;-3.62961;-6.12916;-2.26970;3
LIGH;23.135;64502.816;40.0;3
ACCE;23.141;64502.820;-4.30956;-6.05254;-1.57060;3
MAGN;23.142;64502.823;21.69305;37.66056;-5.16787;3
LIGH;23.145;64502.826;40.0;3
ACCE;23.150;64502.830;-5.87058;-7.42203;-3.52426;3
LIGH;23.155;64502.836;41.0;3
ACCE;23.161;64502.840;-5.87058;-7.62314;-3.88818;3
MAGN;23.162;64502.843;21.69305;37.66056;-5.16787;3
LIGH;23.168;64502.847;35.0;3
ACCE;23.170;64502.850;-5.62159;-7.79552;-4.28083;3
LIGH;23.175;64502.856;35.0;3
ACCE;23.181;64502.860;-5.42047;-7.83383;-4.13718;3
MAGN;23.182;64502.863;21.69305;37.66056;-5.16787;3
LIGH;23.185;64502.866;35.0;3
ACCE;23.190;64502.870;-5.08528;-7.81467;-4.32872;3
LIGH;23.195;64502.876;35.0;3
ACCE;23.201;64502.880;-4.58729;-7.54652;-4.00311;3
MAGN;23.202;64502.883;16.75274;39.68991;-2.98916;3
LIGH;23.208;64502.886;35.0;3
ACCE;23.210;64502.890;-4.15633;-7.34541;-3.97437;3
LIGH;23.215;64502.896;35.0;3
ACCE;23.221;64502.900;-3.06458;-6.91445;-4.45322;3
MAGN;23.222;64502.903;16.75274;39.68991;-2.98916;3
LIGH;23.225;64502.906;30.0;3
ACCE;23.230;64502.910;-2.43251;-6.50265;-4.96079;3
LIGH;23.235;64502.916;30.0;3
ACCE;23.241;64502.920;-2.36547;-6.16746;-4.79798;3
MAGN;23.242;64502.923;16.75274;39.68991;-2.98916;3
LIGH;23.245;64502.926;30.0;3
ACCE;23.250;64502.930;-2.66235;-6.32069;-4.88417;3
LIGH;23.255;64502.936;30.0;3
ACCE;23.261;64502.941;-2.73897;-6.92403;-4.90333;3
MAGN;23.262;64502.943;12.44420;40.33710;-1.04406;3
LIGH;23.265;64502.947;30.0;3
ACCE;23.270;64502.950;-2.65278;-7.07726;-4.82671;3
LIGH;23.275;64502.956;30.0;3
ACCE;23.281;64502.960;-2.44209;-7.27837;-4.77883;3
MAGN;23.282;64502.963;12.44420;40.33710;-1.04406;3
LIGH;23.285;64502.966;27.0;3
ACCE;23.290;64502.970;-2.15478;-7.46991;-4.97994;3
LIGH;23.295;64502.976;27.0;3
ACCE;23.301;64502.980;-1.56102;-7.56568;-4.81713;3
MAGN;23.302;64502.983;12.44420;40.33710;-1.04406;3
LIGH;23.305;64502.986;27.0;3
ACCE;23.310;64502.990;-1.49398;-7.65187;-4.91290;3
LIGH;23.315;64502.996;27.0;3
ACCE;23.321;64503.000;-1.46525;-7.82425;-5.09486;3
MAGN;23.322;64503.003;8.76630;40.75507;-0.53131;3
LIGH;23.325;64503.006;27.0;3
ACCE;23.330;64503.010;-1.44610;-7.89129;-5.43005;3
LIGH;23.335;64503.016;27.0;3
ACCE;23.341;64503.020;-1.63763;-7.91044;-5.68862;3
MAGN;23.342;64503.023;8.76630;40.75507;-0.53131;3
LIGH;23.345;64503.026;23.0;3
ACCE;23.350;64503.030;-1.61848;-7.93917;-5.88974;3
LIGH;23.355;64503.036;23.0;3
ACCE;23.361;64503.041;-1.53229;-7.89129;-5.91847;3
MAGN;23.362;64503.043;8.76630;40.75507;-0.53131;3
LIGH;23.365;64503.047;23.0;3
ACCE;23.370;64503.050;-1.49398;-7.79552;-6.04296;3
LIGH;23.375;64503.056;23.0;3
ACCE;23.381;64503.060;-1.31202;-8.01579;-6.31112;3
MAGN;23.382;64503.063;4.69624;40.95408;-0.47526;3
LIGH;23.385;64503.066;23.0;3
ACCE;23.390;64503.070;-0.90980;-8.14986;-6.51223;3
LIGH;23.395;64503.076;23.0;3
ACCE;23.401;64503.080;-0.54588;-8.32224;-6.43561;3
MAGN;23.402;64503.083;4.69624;40.95408;-0.47526;3
LIGH;23.405;64503.086;21.0;3
ACCE;23.410;64503.090;-0.20111;-8.49463;-6.23450;3
LIGH;23.415;64503.096;21.0;3
ACCE;23.421;64503.101;0.19154;-8.82982;-5.79397;3
MAGN;23.422;64503.103;4.69624;40.95408;-0.47526;3
LIGH;23.425;64503.106;21.0;3
ACCE;23.430;64503.110;0.35434;-8.86812;-5.61201;3
LIGH;23.435;64503.116;21.0;3
SOUN;23.440;32.20;0.00098;33.83
ACCE;23.445;64503.120;0.52672;-9.07881;-5.48751;3
MAGN;23.446;64503.123;1.39644;41.37605;-0.67465;3
LIGH;23.446;64503.127;21.0;3
ACCE;23.450;64503.130;0.48842;-9.18416;-5.94720;3
LIGH;23.455;64503.136;21.0;3
ACCE;23.461;64503.141;2.65278;-8.94474;-6.88572;3
MAGN;23.462;64503.143;1.39644;41.37605;-0.67465;3
LIGH;23.465;64503.147;18.0;3
ACCE;23.470;64503.150;3.52426;-8.42759;-6.49307;3
LIGH;23.475;64503.156;18.0;3
ACCE;23.481;64503.161;3.64876;-8.53294;-6.38773;3
MAGN;23.482;64503.163;1.39644;41.37605;-0.67465;3
LIGH;23.485;64503.167;18.0;3
ACCE;23.490;64503.170;3.71580;-8.55209;-7.24007;3
LIGH;23.495;64503.176;18.0;3
ACCE;23.501;64503.180;3.74453;-8.23605;-7.28795;3
MAGN;23.502;64503.183;-2.22583;41.90130;-0.27077;3
LIGH;23.505;64503.186;18.0;3
ACCE;23.510;64503.190;3.61046;-8.02536;-7.51779;3
LIGH;23.515;64503.196;18.0;3
ACCE;23.521;64503.200;3.44765;-8.07325;-7.59441;3
MAGN;23.523;64503.203;-2.22583;41.90130;-0.27077;3
LIGH;23.525;64503.207;19.0;3
ACCE;23.530;64503.210;3.39019;-8.43717;-7.59441;3
LIGH;23.535;64503.216;17.0;3
ACCE;23.541;64503.221;3.40934;-8.46590;-7.31668;3
MAGN;23.542;64503.223;-2.22583;41.90130;-0.27077;3
LIGH;23.545;64503.226;17.0;3
ACCE;23.550;64503.230;3.45723;-8.62870;-7.13472;3
LIGH;23.555;64503.236;17.0;3
ACCE;23.561;64503.240;3.86903;-9.29908;-7.06768;3
MAGN;23.562;64503.243;-7.44722;40.79070;1.85951;3
LIGH;23.565;64503.247;17.0;3
ACCE;23.570;64503.250;4.00311;-9.31823;-7.20176;3
LIGH;23.575;64503.256;17.0;3
ACCE;23.581;64503.260;4.09887;-9.18416;-7.22091;3
MAGN;23.582;64503.263;-7.44722;40.79070;1.85951;3
LIGH;23.585;64503.266;17.0;3
ACCE;23.590;64503.270;4.29999;-8.93516;-7.20176;3
LIGH;23.595;64503.276;15.0;3
ACCE;23.601;64503.281;4.66391;-8.50420;-6.97192;3
MAGN;23.602;64503.283;-7.44722;40.79070;1.85951;3
LIGH;23.605;64503.286;15.0;3
ACCE;23.610;64503.290;4.89375;-8.35098;-7.10599;3
LIGH;23.615;64503.296;15.0;3
ACCE;23.621;64503.300;5.06613;-8.23605;-7.10599;3
MAGN;23.622;64503.303;-13.89026;38.45032;3.92137;3
LIGH;23.625;64503.307;15.0;3
ACCE;23.630;64503.310;5.13317;-8.07325;-7.28795;3
LIGH;23.635;64503.316;15.0;3
ACCE;23.641;64503.320;5.82270;-7.95833;-7.52737;3
MAGN;23.642;64503.323;-13.89026;38.45032;3.92137;3
LIGH;23.645;64503.326;15.0;3
ACCE;23.650;64503.330;6.24408;-7.98706;-7.70933;3
LIGH;23.655;64503.336;13.0;3
ACCE;23.661;64503.340;6.60800;-8.11156;-7.61356;3
MAGN;23.662;64503.343;-13.89026;38.45032;3.92137;3
LIGH;23.666;64503.347;13.0;3
ACCE;23.670;64503.350;6.91445;-8.17859;-7.44118;3
LIGH;23.682;64503.361;13.0;3
ACCE;23.683;64503.361;7.59441;-8.06367;-6.69419;3
MAGN;23.685;64503.366;-20.93838;34.49493;4.94006;3
ACCE;23.691;64503.370;7.85298;-7.96790;-6.75165;3
LIGH;23.692;64503.372;13.0;3
LIGH;23.695;64503.377;13.0;3
ACCE;23.702;64503.381;7.95833;-7.68060;-6.86657;3
MAGN;23.703;64503.384;-20.93838;34.49493;4.94006;3
LIGH;23.707;64503.388;13.0;3
ACCE;23.711;64503.391;7.95833;-7.29753;-7.24964;3
LIGH;23.716;64503.397;10.0;3
ACCE;23.721;64503.401;8.00621;-6.10043;-7.83383;3
MAGN;23.722;64503.403;-20.93838;34.49493;4.94006;3
LIGH;23.725;64503.407;10.0;3
ACCE;23.730;64503.410;8.26478;-5.53539;-7.99663;3
LIGH;23.736;64503.418;10.0;3
ACCE;23.745;64503.422;8.47547;-5.11401;-7.94875;3
MAGN;23.746;64503.426;-28.34781;28.66094;7.35433;3
LIGH;23.751;64503.432;10.0;3
ACCE;23.751;64503.431;8.60955;-4.76925;-7.82425;3
GNSS;23.755;1491381958.252;39.993842;-0.073837;0.000;0.000;18.6;0.0;21;12
LIGH;23.763;64503.439;10.0;3
ACCE;23.764;64503.441;8.49463;-4.11803;-7.37414;3
MAGN;23.764;64503.444;-28.34781;28.66094;7.35433;3
LIGH;23.766;64503.448;10.0;3
ACCE;23.770;64503.450;8.35098;-3.83072;-7.25922;3
LIGH;23.775;64503.456;7.0;3
ACCE;23.781;64503.460;8.37013;-3.63919;-7.13472;3
MAGN;23.783;64503.463;-28.34781;28.66094;7.35433;3
LIGH;23.785;64503.467;7.0;3
GNSS;23.787;1491381961.000;39.993981;-0.073756;129.000;0.000;4.0;0.0;21;12
ACCE;23.790;64503.470;8.36055;-3.36146;-6.92403;3
LIGH;23.796;64503.477;7.0;3
GNSS;23.797;1491381961.000;39.993981;-0.073756;129.000;0.000;4.0;0.0;21;12
ACCE;23.803;64503.481;8.44674;-2.71981;-6.28239;3
MAGN;23.806;64503.487;-33.76562;21.06097;9.05739;3
LIGH;23.809;64503.491;7.0;3
ACCE;23.810;64503.490;8.56167;-2.30801;-6.11958;3
LIGH;23.815;64503.496;7.0;3
ACCE;23.821;64503.501;8.81066;-2.03986;-5.80354;3
MAGN;23.823;64503.503;-33.76562;21.06097;9.05739;3
LIGH;23.825;64503.507;7.0;3
ACCE;23.830;64503.510;8.90643;-1.62806;-5.35344;3
LIGH;23.835;64503.516;7.0;3
ACCE;23.841;64503.521;9.05966;-0.83318;-4.90333;3
MAGN;23.842;64503.523;-33.76562;21.06097;9.05739;3
LIGH;23.845;64503.526;5.0;3
ACCE;23.850;64503.530;8.94474;-0.39265;-4.85544;3
LIGH;23.855;64503.536;5.0;3
ACCE;23.861;64503.540;8.79151;-0.39265;-4.75010;3
MAGN;23.862;64503.543;-38.72755;13.27171;10.22209;3
LIGH;23.866;64503.547;5.0;3
ACCE;23.870;64503.550;8.51378;0.81403;-5.39174;3
LIGH;23.875;64503.556;5.0;3
SOUN;23.881;32.18;0.00098;33.82
ACCE;23.883;64503.561;8.71489;0.72784;-5.77481;3
MAGN;23.883;64503.563;-38.72755;13.27171;10.22209;3
LIGH;23.885;64503.566;5.0;3
ACCE;23.890;64503.570;8.71489;0.81403;-5.85143;3
LIGH;23.895;64503.576;5.0;3
ACCE;23.901;64503.580;8.60955;0.90980;-5.77481;3
MAGN;23.902;64503.583;-38.72755;13.27171;10.22209;3
LIGH;23.905;64503.587;5.0;3
ACCE;23.910;64503.590;8.16902;1.32160;-5.68862;3
LIGH;23.915;64503.596;5.0;3
ACCE;23.921;64503.600;8.02536;1.57060;-5.64074;3
MAGN;23.922;64503.603;-41.60728;6.18215;11.64866;3
LIGH;23.925;64503.607;5.0;3
ACCE;23.930;64503.610;7.94875;1.63763;-5.83228;3
LIGH;23.935;64503.616;5.0;3
ACCE;23.941;64503.621;7.65187;1.81959;-6.05254;3
MAGN;23.942;64503.623;-41.60728;6.18215;11.64866;3
LIGH;23.948;64503.627;5.0;3
ACCE;23.950;64503.630;7.69975;2.33674;-5.85143;3
LIGH;23.955;64503.636;5.0;3
ACCE;23.961;64503.640;7.60398;2.92093;-5.56412;3
MAGN;23.962;64503.643;-41.60728;6.18215;11.64866;3
LIGH;23.965;64503.646;5.0;3
ACCE;23.970;64503.650;7.28795;3.29442;-5.60243;3
LIGH;23.975;64503.656;5.0;3
ACCE;23.981;64503.660;6.81869;3.92649;-5.48751;3
MAGN;23.982;64503.663;-41.83417;-2.63245;11.73943;3
LIGH;23.988;64503.666;5.0;3
ACCE;23.990;64503.670;6.85699;4.13718;-5.51624;3
LIGH;23.995;64503.676;5.0;3
ACCE;24.001;64503.681;6.87615;4.06057;-5.52582;3
MAGN;24.002;64503.683;-41.83417;-2.63245;11.73943;3
LIGH;24.008;64503.686;5.0;3
ACCE;24.010;64503.690;6.89530;4.18506;-5.44920;3
LIGH;24.015;64503.696;5.0;3
ACCE;24.021;64503.700;7.02938;4.93206;-4.82671;3
MAGN;24.022;64503.703;-41.83417;-2.63245;11.73943;3
LIGH;24.025;64503.706;7.0;3
ACCE;24.030;64503.710;7.04853;5.27682;-4.88417;3
LIGH;24.035;64503.716;7.0;3
ACCE;24.042;64503.721;7.11557;5.46836;-4.67348;3
MAGN;24.043;64503.724;-41.69192;-10.09004;10.57577;3
ACCE;24.050;64503.730;7.23049;5.58328;-4.47237;3
LIGH;24.053;64503.734;7.0;3
LIGH;24.056;64503.738;7.0;3
ACCE;24.061;64503.741;7.21134;5.72693;-3.96480;3
MAGN;24.062;64503.743;-41.69192;-10.09004;10.57577;3
LIGH;24.065;64503.747;7.0;3
ACCE;24.070;64503.750;7.13472;5.76524;-3.79242;3
LIGH;24.075;64503.756;7.0;3
ACCE;24.081;64503.760;7.00065;5.82270;-3.35188;3
MAGN;24.082;64503.763;-41.69192;-10.09004;10.57577;3
LIGH;24.085;64503.766;8.0;3
ACCE;24.090;64503.770;6.76123;5.87058;-3.11246;3
LIGH;24.095;64503.777;8.0;3
ACCE;24.101;64503.781;6.59842;6.15789;-2.69108;3
MAGN;24.102;64503.783;-40.34042;-16.78743;7.61431;3
LIGH;24.108;64503.790;8.0;3
ACCE;24.110;64503.790;6.45477;6.24408;-2.75812;3
LIGH;24.115;64503.797;8.0;3
ACCE;24.121;64503.800;6.27281;6.32069;-2.64320;3
MAGN;24.122;64503.803;-40.34042;-16.78743;7.61431;3
LIGH;24.125;64503.806;8.0;3
ACCE;24.131;64503.810;5.96635;6.42604;-2.46124;3
LIGH;24.135;64503.817;8.0;3
ACCE;24.141;64503.821;5.15232;6.60800;-1.80044;3
MAGN;24.142;64503.823;-40.34042;-16.78743;7.61431;3
LIGH;24.145;64503.826;10.0;3
ACCE;24.150;64503.830;4.91290;6.70376;-1.65679;3
LIGH;24.155;64503.836;10.0;3
ACCE;24.162;64503.841;4.72137;6.97192;-1.25456;3
MAGN;24.163;64503.843;-37.90890;-22.08125;2.85852;3
LIGH;24.168;64503.850;10.0;3
ACCE;24.170;64503.851;4.59687;7.26880;-0.84276;3
LIGH;24.175;64503.856;10.0;3
ACCE;24.181;64503.860;4.53941;7.64229;-0.57461;3
MAGN;24.182;64503.863;-37.90890;-22.08125;2.85852;3
LIGH;24.185;64503.866;10.0;3
ACCE;24.190;64503.870;4.74052;7.48906;-0.43096;3
LIGH;24.195;64503.876;10.0;3
ACCE;24.201;64503.880;4.73094;7.28795;-0.07661;3
MAGN;24.202;64503.883;-37.90890;-22.08125;2.85852;3
LIGH;24.205;64503.886;10.0;3
ACCE;24.210;64503.890;4.52983;7.12514;0.19154;3
LIGH;24.215;64503.896;13.0;3
ACCE;24.224;64503.900;4.03184;7.09641;0.91937;3
MAGN;24.226;64503.906;-34.73411;-24.96176;-3.35803;3
ACCE;24.230;64503.910;3.72538;7.30710;1.57060;3
LIGH;24.232;64503.913;13.0;3
LIGH;24.235;64503.916;13.0;3
ACCE;24.241;64503.920;3.35188;7.26880;2.07817;3
MAGN;24.242;64503.923;-34.73411;-24.96176;-3.35803;3
LIGH;24.245;64503.926;13.0;3
ACCE;24.250;64503.930;2.69108;6.69419;2.89220;3
LIGH;24.254;64503.936;13.0;3
ACCE;24.261;64503.940;2.53785;6.72292;3.10289;3
MAGN;24.261;64503.943;-34.73411;-24.96176;-3.35803;3
LIGH;24.264;64503.946;13.0;3
ACCE;24.270;64503.950;2.27928;6.76123;2.99754;3
LIGH;24.274;64503.956;16.0;3
ACCE;24.281;64503.960;1.77171;6.55054;2.82516;3
MAGN;24.281;64503.963;-29.99975;-25.83455;-10.73950;3
LIGH;24.284;64503.966;16.0;3
ACCE;24.290;64503.970;1.72383;7.29753;2.65278;3
LIGH;24.295;64503.976;16.0;3
ACCE;24.301;64503.981;1.75256;7.39329;3.06458;3
MAGN;24.302;64503.983;-29.99975;-25.83455;-10.73950;3
LIGH;24.305;64503.986;16.0;3
ACCE;24.310;64503.990;1.74298;7.08684;4.22337;3
LIGH;24.315;64503.996;16.0;3
ACCE;24.321;64504.000;2.15478;6.08127;5.65032;3
MAGN;24.322;64504.003;-29.99975;-25.83455;-10.73950;3
LIGH;24.325;64504.006;16.0;3
ACCE;24.330;64504.010;2.75812;5.14275;8.31267;3
LIGH;24.335;64504.016;28.0;3
ACCE;24.341;64504.020;2.56658;5.10444;8.90643;3
MAGN;24.342;64504.023;-25.49312;-22.28779;-20.19106;3
LIGH;24.345;64504.026;28.0;3
ACCE;24.350;64504.030;2.41336;4.97994;8.91601;3
LIGH;24.355;64504.036;28.0;3
ACCE;24.361;64504.040;2.31759;5.21936;9.05008;3
MAGN;24.362;64504.043;-25.49312;-22.28779;-20.19106;3
LIGH;24.365;64504.046;28.0;3
ACCE;24.370;64504.051;2.28886;5.36301;8.98304;3
LIGH;24.375;64504.056;28.0;3
ACCE;24.381;64504.060;2.13563;5.53539;8.87770;3
MAGN;24.382;64504.063;-25.49312;-22.28779;-20.19106;3
LIGH;24.385;64504.067;28.0;3
ACCE;24.390;64504.070;2.16436;5.56412;8.59040;3
LIGH;24.395;64504.076;65.0;3
ACCE;24.401;64504.080;2.25055;5.42047;8.06367;3
MAGN;24.402;64504.083;-21.15190;-17.49791;-27.57548;3
LIGH;24.405;64504.086;65.0;3
ACCE;24.410;64504.090;2.23140;5.43963;7.93917;3
LIGH;24.415;64504.097;65.0;3
ACCE;24.421;64504.100;2.27928;5.41090;7.95833;3
MAGN;24.422;64504.103;-21.15190;-17.49791;-27.57548;3
LIGH;24.425;64504.106;65.0;3
ACCE;24.430;64504.110;2.33674;5.23851;7.80510;3
SOUN;24.432;40.25;0.00123;35.77
LIGH;24.435;64504.116;65.0;3
ACCE;24.441;64504.120;2.42293;5.03740;7.79552;3
MAGN;24.442;64504.123;-21.15190;-17.49791;-27.57548;3
LIGH;24.448;64504.127;65.0;3
ACCE;24.450;64504.130;2.26013;5.11401;7.38372;3
LIGH;24.455;64504.136;94.0;3
ACCE;24.461;64504.141;2.05901;5.09486;6.90488;3
MAGN;24.462;64504.143;-18.76369;-14.76372;-30.33800;3
LIGH;24.468;64504.147;94.0;3
ACCE;24.470;64504.150;1.93451;5.06613;6.72292;3
LIGH;24.475;64504.156;94.0;3
ACCE;24.481;64504.160;1.66636;4.98952;7.10599;3
MAGN;24.482;64504.163;-18.76369;-14.76372;-30.33800;3
LIGH;24.485;64504.166;94.0;3
ACCE;24.497;64504.173;1.43652;5.17148;7.17303;3
ACCE;24.502;64504.181;1.43652;5.17148;7.17303;3
LIGH;24.503;64504.184;94.0;3
MAGN;24.503;64504.185;-18.76369;-14.76372;-30.33800;3
LIGH;24.508;64504.190;94.0;3
ACCE;24.510;64504.190;1.34075;5.37259;7.21134;3
LIGH;24.515;64504.196;79.0;3
ACCE;24.521;64504.201;1.36948;5.33428;7.23049;3
MAGN;24.522;64504.203;-17.67806;-14.37040;-31.35676;3
LIGH;24.525;64504.206;125.0;3
ACCE;24.530;64504.210;1.49398;5.20021;7.20176;3
LIGH;24.535;64504.217;125.0;3
ACCE;24.542;64504.221;1.54187;4.98952;7.40287;3
MAGN;24.542;64504.224;-17.67806;-14.37040;-31.35676;3
LIGH;24.547;64504.229;125.0;3
ACCE;24.550;64504.230;1.43652;4.73094;7.53695;3
ACCE;24.562;64504.241;1.28329;4.35745;7.48906;3
MAGN;24.563;64504.244;-17.67806;-14.37040;-31.35676;3
LIGH;24.563;64504.245;125.0;3
LIGH;24.567;64504.248;125.0;3
WIFI;24.567;64504.173;WAP139;20:17:FF:FF:F1:39;-53
WIFI;24.567;64504.173;WAP213;20:17:FF:FF:F2:13;-61
WIFI;24.567;64504.173;WAP141;20:17:FF:FF:F1:41;-46
WIFI;24.567;64504.173;WAP140;20:17:FF:FF:F1:40;-56
WIFI;24.567;64504.173;WAP106;20:17:FF:FF:F1:06;-58
WIFI;24.567;64504.173;WAP310;20:17:FF:FF:F3:10;-58
WIFI;24.567;64504.173;WAP112;20:17:FF:FF:F1:12;-48
WIFI;24.567;64504.174;WAP092;20:17:FF:FF:F0:92;-74
WIFI;24.567;64504.174;WAP297;20:17:FF:FF:F2:97;-74
WIFI;24.567;64504.174;WAP138;20:17:FF:FF:F1:38;-75
WIFI;24.567;64504.173;WAP298;20:17:FF:FF:F2:98;-64
WIFI;24.567;64504.174;WAP113;20:17:FF:FF:F1:13;-75
WIFI;24.567;64504.174;WAP317;20:17:FF:FF:F3:17;-75
WIFI;24.567;64504.174;WAP109;20:17:FF:FF:F1:09;-84
WIFI;24.567;64504.173;WAP316;20:17:FF:FF:F3:16;-48
WIFI;24.567;64504.174;WAP313;20:17:FF:FF:F3:13;-89
WIFI;24.567;64504.174;WAP115;20:17:FF:FF:F1:15;-80
WIFI;24.567;64504.174;WAP107;20:17:FF:FF:F1:07;-88
WIFI;24.567;64504.174;WAP311;20:17:FF:FF:F3:11;-88
WIFI;24.567;64504.174;WAP281;20:17:FF:FF:F2:81;-89
WIFI;24.567;64504.174;WAP093;20:17:FF:FF:F0:93;-69
WIFI;24.567;64504.174;WAP206;20:17:FF:FF:F2:06;-71
WIFI;24.567;64504.174;WAP181;20:17:FF:FF:F1:81;-91
WIFI;24.567;64504.174;WAP180;20:17:FF:FF:F1:80;-80
WIFI;24.567;64504.174;WAP021;20:17:FF:FF:F0:21;-87
WIFI;24.567;64504.174;WAP022;20:17:FF:FF:F0:22;-87
WIFI;24.567;64504.174;WAP208;20:17:FF:FF:F2:08;-92
WIFI;24.567;64504.174;WAP044;20:17:FF:FF:F0:44;-89
WIFI;24.567;64504.174;WAP197;20:17:FF:FF:F1:97;-89
WIFI;24.567;64504.174;WAP008;20:17:FF:FF:F0:08;-88
WIFI;24.567;64504.174;WAP319;20:17:FF:FF:F3:19;-81
WIFI;24.567;64504.174;WAP153;20:17:FF:FF:F1:53;-88
WIFI;24.567;64504.174;WAP159;20:17:FF:FF:F1:59;-89
WIFI;24.567;64504.174;WAP146;20:17:FF:FF:F1:46;-89
ACCE;24.584;64504.250;1.35033;4.55856;7.27837;3
LIGH;24.585;64504.258;112.0;3
ACCE;24.585;64504.261;1.40779;4.80756;7.46033;3
MAGN;24.585;64504.265;-17.93774;-13.96914;-32.13102;3
LIGH;24.587;64504.268;184.0;3
ACCE;24.591;64504.270;1.47483;4.95121;7.64229;3
ACCE;24.601;64504.280;2.12605;4.21380;8.40844;3
LIGH;24.603;64504.285;184.0;3
MAGN;24.605;64504.285;-17.93774;-13.96914;-32.13102;3
LIGH;24.607;64504.289;184.0;3
ACCE;24.610;64504.290;2.26970;3.72538;8.58082;3
LIGH;24.615;64504.296;184.0;3
ACCE;24.621;64504.300;2.27928;3.21781;8.63828;3
MAGN;24.622;64504.303;-17.93774;-13.96914;-32.13102;3
LIGH;24.625;64504.306;184.0;3
ACCE;24.630;64504.310;2.33674;3.08373;8.86812;3
LIGH;24.635;64504.316;184.0;3
ACCE;24.641;64504.320;2.53785;3.08373;8.85855;3
MAGN;24.642;64504.323;-18.90040;-11.83985;-33.42607;3
LIGH;24.645;64504.326;232.0;3
ACCE;24.650;64504.330;2.57616;3.12204;9.06924;3
LIGH;24.655;64504.336;232.0;3
ACCE;24.661;64504.340;2.60489;2.72939;9.19373;3
MAGN;24.662;64504.343;-18.90040;-11.83985;-33.42607;3
LIGH;24.665;64504.346;232.0;3
ACCE;24.672;64504.350;2.52828;1.43652;9.34696;3
LIGH;24.675;64504.357;232.0;3
ACCE;24.681;64504.360;2.48039;1.08218;9.55765;3
MAGN;24.682;64504.363;-18.90040;-11.83985;-33.42607;3
LIGH;24.685;64504.366;232.0;3
ACCE;24.690;64504.370;2.40378;1.08218;9.68215;3
LIGH;24.695;64504.376;232.0;3
ACCE;24.701;64504.381;2.78685;1.26414;9.50019;3
MAGN;24.702;64504.383;-20.36922;-9.10638;-33.61317;3
LIGH;24.705;64504.387;247.0;3
ACCE;24.710;64504.390;3.06458;1.41737;9.41400;3
LIGH;24.715;64504.396;247.0;3
ACCE;24.721;64504.401;3.31358;1.50356;9.56723;3
MAGN;24.722;64504.403;-20.36922;-9.10638;-33.61317;3
LIGH;24.725;64504.406;247.0;3
ACCE;24.730;64504.410;3.46680;1.40779;9.38527;3
LIGH;24.735;64504.416;247.0;3
ACCE;24.741;64504.420;3.49553;1.20668;9.39485;3
MAGN;24.742;64504.423;-20.36922;-9.10638;-33.61317;3
LIGH;24.745;64504.426;247.0;3
ACCE;24.750;64504.430;3.57215;0.95768;9.30866;3
LIGH;24.755;64504.436;247.0;3
ACCE;24.761;64504.441;3.67749;0.63207;9.50977;3
MAGN;24.762;64504.443;-22.13350;-7.15664;-33.04581;3
LIGH;24.765;64504.447;241.0;3
ACCE;24.770;64504.450;3.82115;0.35434;9.67257;3
LIGH;24.775;64504.456;241.0;3
ACCE;24.782;64504.460;3.96480;0.35434;9.79707;3
MAGN;24.784;64504.463;-22.13350;-7.15664;-33.04581;3
LIGH;24.788;64504.468;241.0;3
GNSS;24.791;1491381962.000;39.993980;-0.073756;129.000;0.000;4.0;0.0;21;13
ACCE;24.798;64504.471;4.06057;-0.15323;9.74919;3
LIGH;24.798;64504.479;241.0;3
GNSS;24.799;1491381962.000;39.993980;-0.073756;129.000;0.000;4.0;0.0;21;13
ACCE;24.801;64504.481;4.16591;-0.30646;9.91199;3
MAGN;24.802;64504.483;-22.13350;-7.15664;-33.04581;3
LIGH;24.805;64504.486;241.0;3
ACCE;24.810;64504.490;4.13718;-0.38307;9.76834;3
LIGH;24.815;64504.496;241.0;3
ACCE;24.821;64504.501;4.15633;-0.45969;9.48104;3
MAGN;24.822;64504.503;-24.03456;-4.95747;-32.73843;3
LIGH;24.825;64504.506;218.0;3
ACCE;24.830;64504.510;4.26168;-0.51715;9.50019;3
LIGH;24.835;64504.516;218.0;3
ACCE;24.841;64504.520;4.47237;-0.54588;9.72046;3
MAGN;24.842;64504.523;-24.03456;-4.95747;-32.73843;3
LIGH;24.845;64504.526;218.0;3
ACCE;24.850;64504.530;4.61602;-0.50757;9.52892;3
LIGH;24.855;64504.536;218.0;3
ACCE;24.861;64504.540;4.81713;-0.13408;9.24162;3
MAGN;24.862;64504.543;-24.03456;-4.95747;-32.73843;3
LIGH;24.865;64504.546;218.0;3
ACCE;24.870;64504.550;4.89375;-0.14365;9.12670;3
LIGH;24.875;64504.556;218.0;3
ACCE;24.881;64504.561;4.95121;-0.31603;9.13627;3
MAGN;24.883;64504.563;-26.18606;-3.36195;-32.02340;3
LIGH;24.885;64504.567;234.0;3
ACCE;24.890;64504.570;5.02782;-0.58419;9.16500;3
LIGH;24.895;64504.576;190.0;3
ACCE;24.901;64504.580;5.15232;-1.13964;9.30866;3
MAGN;24.902;64504.583;-26.18606;-3.36195;-32.02340;3
LIGH;24.905;64504.587;190.0;3
ACCE;24.910;64504.590;5.31513;-1.22583;9.02135;3
LIGH;24.915;64504.596;190.0;3
ACCE;24.921;64504.601;5.33428;-1.18752;9.05966;3
MAGN;24.922;64504.603;-26.18606;-3.36195;-32.02340;3
LIGH;24.925;64504.606;190.0;3
ACCE;24.930;64504.610;5.32470;-1.14922;9.05966;3
LIGH;24.935;64504.616;190.0;3
ACCE;24.941;64504.621;5.66947;-1.36948;8.84897;3
MAGN;24.942;64504.623;-28.47687;-1.76457;-30.32296;3
LIGH;24.945;64504.626;190.0;3
ACCE;24.950;64504.630;5.82270;-1.43652;8.72447;3
LIGH;24.955;64504.636;158.0;3
ACCE;24.961;64504.640;5.87058;-1.41737;8.74362;3
MAGN;24.962;64504.643;-28.47687;-1.76457;-30.32296;3
LIGH;24.965;64504.646;158.0;3
ACCE;24.970;64504.650;6.01423;-1.50356;8.58082;3
LIGH;24.975;64504.656;158.0;3
ACCE;24.981;64504.660;6.35900;-1.71425;8.76278;3
MAGN;24.982;64504.663;-28.47687;-1.76457;-30.32296;3
SOUN;24.984;97.96;0.00299;43.49
LIGH;24.986;64504.667;158.0;3
ACCE;24.990;64504.670;6.55054;-1.69509;8.75320;3
LIGH;24.995;64504.676;158.0;3
ACCE;25.001;64504.680;6.64630;-1.54187;8.72447;3
MAGN;25.002;64504.683;-30.63924;-0.78979;-28.92791;3
LIGH;25.005;64504.687;158.0;3
ACCE;25.010;64504.690;6.53138;-1.34075;8.37013;3
LIGH;25.015;64504.696;121.0;3
ACCE;25.021;64504.701;6.43561;-1.35991;8.21690;3
MAGN;25.022;64504.703;-30.63924;-0.78979;-28.92791;3
LIGH;25.025;64504.707;121.0;3
ACCE;25.030;64504.710;6.39731;-1.45567;7.83383;3
LIGH;25.035;64504.716;121.0;3
ACCE;25.042;64504.721;6.44519;-1.67594;7.57525;3
MAGN;25.043;64504.724;-30.63924;-0.78979;-28.92791;3
LIGH;25.046;64504.727;121.0;3
ACCE;25.050;64504.730;6.89530;-1.85790;7.28795;3
LIGH;25.055;64504.736;121.0;3
ACCE;25.061;64504.741;7.04853;-2.00155;7.30710;3
MAGN;25.062;64504.743;-32.32940;0.67529;-27.55491;3
LIGH;25.065;64504.747;121.0;3
ACCE;25.070;64504.750;7.05811;-2.29843;6.83784;3
LIGH;25.075;64504.756;88.0;3
ACCE;25.081;64504.761;6.88572;-2.63362;6.68461;3
MAGN;25.082;64504.763;-32.32940;0.67529;-27.55491;3
LIGH;25.085;64504.766;88.0;3
ACCE;25.090;64504.770;6.86657;-2.94008;6.74207;3
LIGH;25.095;64504.776;88.0;3
ACCE;25.101;64504.780;7.13472;-3.08373;7.09641;3
MAGN;25.102;64504.783;-32.32940;0.67529;-27.55491;3
LIGH;25.105;64504.787;88.0;3
ACCE;25.110;64504.790;7.32626;-3.03585;7.26880;3
LIGH;25.115;64504.796;88.0;3
ACCE;25.121;64504.800;7.25922;-2.93050;7.00065;3
MAGN;25.122;64504.803;-34.70650;2.43636;-25.73871;3
LIGH;25.125;64504.807;88.0;3
ACCE;25.130;64504.810;7.20176;-2.82516;6.89530;3
LIGH;25.135;64504.816;63.0;3
ACCE;25.141;64504.821;7.26880;-2.85389;6.85699;3
MAGN;25.142;64504.823;-34.70650;2.43636;-25.73871;3
LIGH;25.145;64504.826;63.0;3
ACCE;25.150;64504.830;7.44118;-3.03585;6.46434;3
LIGH;25.155;64504.836;63.0;3
ACCE;25.161;64504.840;7.66145;-3.43807;5.88974;3
MAGN;25.162;64504.843;-34.70650;2.43636;-25.73871;3
LIGH;25.165;64504.846;63.0;3
ACCE;25.170;64504.850;7.66145;-3.48596;5.50666;3
LIGH;25.175;64504.856;63.0;3
ACCE;25.181;64504.861;7.59441;-3.49553;5.37259;3
MAGN;25.182;64504.863;-36.62155;2.55979;-23.94284;3
LIGH;25.185;64504.866;63.0;3
ACCE;25.190;64504.870;7.50822;-3.45723;5.43963;3
LIGH;25.195;64504.876;59.0;3
ACCE;25.201;64504.881;7.78594;-3.56257;5.58328;3
MAGN;25.202;64504.883;-36.62155;2.55979;-23.94284;3
LIGH;25.208;64504.887;59.0;3
ACCE;25.210;64504.890;8.01579;-3.90734;5.60243;3
LIGH;25.215;64504.896;59.0;3
ACCE;25.221;64504.900;8.35098;-4.47237;5.51624;3
MAGN;25.222;64504.903;-36.62155;2.55979;-23.94284;3
LIGH;25.225;64504.906;59.0;3
ACCE;25.230;64504.910;8.71489;-5.23851;5.22894;3
LIGH;25.235;64504.916;59.0;3
ACCE;25.241;64504.920;9.57681;-6.29196;5.16190;3
MAGN;25.242;64504.923;-37.91641;1.00497;-21.23461;3
LIGH;25.248;64504.927;59.0;3
ACCE;25.250;64504.930;9.78750;-6.25365;4.75967;3
LIGH;25.255;64504.936;59.0;3
ACCE;25.261;64504.940;9.88326;-5.73651;4.65433;3
MAGN;25.262;64504.943;-37.91641;1.00497;-21.23461;3
LIGH;25.268;64504.946;58.0;3
ACCE;25.270;64504.950;9.81623;-4.90333;4.91290;3
LIGH;25.275;64504.956;58.0;3
ACCE;25.281;64504.960;9.69173;-2.57616;4.76925;3
MAGN;25.282;64504.963;-37.91641;1.00497;-21.23461;3
LIGH;25.288;64504.966;58.0;3
ACCE;25.290;64504.970;9.75877;-1.17795;4.49152;3
LIGH;25.295;64504.976;58.0;3
ACCE;25.301;64504.980;9.76834;-0.15323;5.43963;3
MAGN;25.302;64504.983;-38.39613;-3.10580;-18.79334;3
LIGH;25.305;64504.987;58.0;3
ACCE;25.310;64504.990;9.67257;0.33519;5.72693;3
LIGH;25.315;64504.996;58.0;3
ACCE;25.321;64505.001;9.72046;0.36392;5.15232;3
MAGN;25.322;64505.003;-38.39613;-3.10580;-18.79334;3
LIGH;25.328;64505.007;62.0;3
ACCE;25.330;64505.010;9.74919;0.23942;4.97036;3
LIGH;25.335;64505.016;62.0;3
ACCE;25.341;64505.020;9.73961;0.19154;4.97994;3
MAGN;25.342;64505.023;-38.39613;-3.10580;-18.79334;3
LIGH;25.345;64505.026;62.0;3
ACCE;25.350;64505.030;9.56723;0.32561;4.99909;3
LIGH;25.355;64505.036;62.0;3
ACCE;25.361;64505.040;8.43717;1.25456;4.88417;3
MAGN;25.361;64505.043;-36.80436;-10.39188;-17.16123;3
LIGH;25.365;64505.047;62.0;3
ACCE;25.370;64505.050;7.79552;1.85790;4.78840;3
LIGH;25.375;64505.056;62.0;3
ACCE;25.381;64505.060;7.29753;2.50912;4.70221;3
MAGN;25.382;64505.063;-36.80436;-10.39188;-17.16123;3
LIGH;25.385;64505.066;70.0;3
ACCE;25.390;64505.070;7.29753;3.72538;3.91691;3
LIGH;25.395;64505.076;70.0;3
ACCE;25.401;64505.080;7.78594;4.59687;3.91691;3
MAGN;25.402;64505.083;-36.80436;-10.39188;-17.16123;3
LIGH;25.408;64505.086;70.0;3
ACCE;25.410;64505.090;8.10198;5.39174;4.53941;3
LIGH;25.415;64505.096;70.0;3
ACCE;25.421;64505.100;8.06367;5.87058;4.66391;3
MAGN;25.422;64505.103;-32.64293;-18.99467;-14.16927;3
SOUN;25.424;33.30;0.00102;34.12
LIGH;25.427;64505.107;70.0;3
ACCE;25.430;64505.110;7.38372;6.01423;4.36702;3
LIGH;25.435;64505.116;70.0;3
ACCE;25.441;64505.120;7.01980;5.92804;4.45322;3
MAGN;25.442;64505.123;-32.64293;-18.99467;-14.16927;3
LIGH;25.445;64505.126;81.0;3
ACCE;25.450;64505.130;6.69419;5.76524;4.25210;3
LIGH;25.455;64505.136;81.0;3
ACCE;25.461;64505.140;6.23450;5.68862;4.11803;3
MAGN;25.462;64505.143;-32.64293;-18.99467;-14.16927;3
LIGH;25.465;64505.146;81.0;3
ACCE;25.470;64505.150;6.17704;5.82270;3.89776;3
LIGH;25.475;64505.156;81.0;3
ACCE;25.481;64505.160;6.21535;6.16746;3.72538;3
MAGN;25.482;64505.163;-26.76941;-26.26145;-11.16067;3
LIGH;25.488;64505.166;81.0;3
ACCE;25.490;64505.170;6.08127;6.83784;3.62961;3
LIGH;25.495;64505.176;81.0;3
ACCE;25.501;64505.180;5.08528;8.17859;3.73495;3
MAGN;25.502;64505.183;-26.76941;-26.26145;-11.16067;3
LIGH;25.508;64505.186;88.0;3
ACCE;25.510;64505.190;4.45322;8.48505;3.64876;3
LIGH;25.515;64505.196;88.0;3
ACCE;25.521;64505.200;3.93607;8.55209;3.62961;3
MAGN;25.522;64505.203;-26.76941;-26.26145;-11.16067;3
LIGH;25.525;64505.206;88.0;3
ACCE;25.530;64505.210;3.68707;8.37013;3.46680;3
LIGH;25.535;64505.216;88.0;3
ACCE;25.541;64505.221;3.86903;7.72848;3.53384;3
MAGN;25.542;64505.223;-19.16221;-31.85330;-8.92286;3
LIGH;25.545;64505.226;88.0;3
ACCE;25.550;64505.230;4.05099;7.48906;3.44765;3
LIGH;25.555;64505.236;88.0;3
ACCE;25.561;64505.240;4.08930;7.28795;3.34231;3
MAGN;25.562;64505.243;-19.16221;-31.85330;-8.92286;3
LIGH;25.565;64505.246;85.0;3
ACCE;25.570;64505.250;3.92649;7.12514;3.18908;3
LIGH;25.575;64505.256;88.0;3
ACCE;25.581;64505.261;3.18908;7.01980;2.94008;3
MAGN;25.582;64505.263;-19.16221;-31.85330;-8.92286;3
LIGH;25.585;64505.267;88.0;3
ACCE;25.590;64505.270;2.60489;7.19218;2.82516;3
LIGH;25.595;64505.276;88.0;3
ACCE;25.601;64505.281;1.95367;7.44118;2.98796;3
MAGN;25.602;64505.283;-11.37177;-35.73106;-6.57286;3
LIGH;25.605;64505.286;88.0;3
ACCE;25.610;64505.290;1.36948;7.82425;2.89220;3
LIGH;25.615;64505.296;88.0;3
ACCE;25.621;64505.300;0.32561;8.73405;2.88262;3
MAGN;25.622;64505.303;-11.37177;-35.73106;-6.57286;3
LIGH;25.625;64505.306;88.0;3
ACCE;25.630;64505.310;-0.11492;9.11712;2.80600;3
LIGH;25.635;64505.316;84.0;3
ACCE;25.641;64505.320;-0.33519;9.42358;2.89220;3
MAGN;25.642;64505.323;-11.37177;-35.73106;-6.57286;3
LIGH;25.645;64505.326;84.0;3
ACCE;25.650;64505.330;-0.35434;9.46189;2.86347;3
LIGH;25.655;64505.336;84.0;3
ACCE;25.661;64505.340;-0.18196;9.13627;2.68151;3
MAGN;25.662;64505.343;-2.60209;-36.93838;-4.66989;3
LIGH;25.668;64505.347;84.0;3
ACCE;25.670;64505.350;-0.29688;8.97347;2.54743;3
LIGH;25.675;64505.356;84.0;3
ACCE;25.681;64505.360;-0.52672;8.91601;2.50912;3
MAGN;25.682;64505.363;-2.60209;-36.93838;-4.66989;3
LIGH;25.685;64505.366;84.0;3
ACCE;25.690;64505.370;-0.71826;8.95431;2.33674;3
LIGH;25.695;64505.376;83.0;3
ACCE;25.701;64505.380;-1.06303;8.72447;2.13563;3
MAGN;25.702;64505.383;-2.60209;-36.93838;-4.66989;3
LIGH;25.705;64505.386;83.0;3
ACCE;25.710;64505.390;-0.94810;8.46590;2.04944;3
LIGH;25.715;64505.396;83.0;3
ACCE;25.721;64505.400;-0.82361;8.18817;2.00155;3
MAGN;25.722;64505.403;5.39649;-37.54454;-2.42010;3
LIGH;25.725;64505.406;83.0;3
ACCE;25.730;64505.410;-0.87149;8.01579;1.81002;3
LIGH;25.735;64505.416;83.0;3
ACCE;25.741;64505.420;-1.41737;8.39886;1.70467;3
MAGN;25.742;64505.423;5.39649;-37.54454;-2.42010;3
LIGH;25.748;64505.426;83.0;3
ACCE;25.750;64505.430;-1.72383;8.68616;1.58017;3
LIGH;25.755;64505.436;80.0;3
ACCE;25.761;64505.440;-2.01113;8.97347;1.41737;3
MAGN;25.762;64505.443;5.39649;-37.54454;-2.42010;3
LIGH;25.765;64505.446;80.0;3
ACCE;25.770;64505.450;-2.58574;9.34696;1.06303;3
LIGH;25.775;64505.456;80.0;3
ACCE;25.781;64505.460;-2.80600;9.42358;1.12049;3
MAGN;25.783;64505.463;12.27806;-36.99566;0.12153;3
GNSS;25.786;1491381963.000;39.993980;-0.073756;129.000;0.000;4.0;0.0;21;13
ACCE;25.793;64505.471;-2.79643;9.27035;1.03430;3
LIGH;25.795;64505.473;80.0;3
LIGH;25.798;64505.478;80.0;3
GNSS;25.798;1491381963.000;39.993980;-0.073756;129.000;0.000;4.0;0.0;21;13
ACCE;25.802;64505.481;-2.62405;9.07881;0.97683;3
MAGN;25.802;64505.484;12.27806;-36.99566;0.12153;3
LIGH;25.808;64505.490;80.0;3
ACCE;25.810;64505.490;-2.60489;8.82024;0.54588;3
LIGH;25.815;64505.496;76.0;3
ACCE;25.821;64505.500;-2.79643;8.77236;0.62249;3
MAGN;25.822;64505.503;12.27806;-36.99566;0.12153;3
LIGH;25.828;64505.507;76.0;3
ACCE;25.830;64505.510;-3.01669;8.73405;0.47884;3
LIGH;25.835;64505.517;76.0;3
ACCE;25.841;64505.521;-3.40934;8.50420;0.38307;3
MAGN;25.842;64505.523;17.39912;-35.32183;2.61853;3
LIGH;25.845;64505.527;76.0;3
ACCE;25.850;64505.530;-3.45723;8.33182;0.22027;3
LIGH;25.855;64505.536;76.0;3
ACCE;25.861;64505.540;-3.37104;8.29351;0.06704;3
MAGN;25.863;64505.543;17.39912;-35.32183;2.61853;3
LIGH;25.865;64505.546;76.0;3
ACCE;25.870;64505.550;-3.42850;8.37013;-0.13408;3
LIGH;25.875;64505.556;72.0;3
ACCE;25.881;64505.561;-3.70622;8.52336;-0.50757;3
MAGN;25.882;64505.563;17.39912;-35.32183;2.61853;3
LIGH;25.885;64505.566;72.0;3
ACCE;25.890;64505.570;-3.78284;8.47547;-0.80445;3
LIGH;25.895;64505.576;72.0;3
ACCE;25.901;64505.580;-3.84988;8.23605;-0.91937;3
MAGN;25.902;64505.583;21.79323;-32.44145;4.29739;3
LIGH;25.905;64505.586;72.0;3
ACCE;25.910;64505.590;-3.96480;7.97748;-1.01514;3
LIGH;25.915;64505.596;72.0;3
ACCE;25.921;64505.600;-4.07014;7.70933;-1.06303;3
MAGN;25.922;64505.603;21.79323;-32.44145;4.29739;3
LIGH;25.925;64505.606;72.0;3
ACCE;25.930;64505.610;-4.14676;7.71891;-1.25456;3
LIGH;25.935;64505.616;72.0;3
ACCE;25.941;64505.621;-4.30956;7.87214;-1.34075;3
MAGN;25.942;64505.623;21.79323;-32.44145;4.29739;3
LIGH;25.945;64505.626;66.0;3
ACCE;25.950;64505.630;-4.54898;8.03494;-1.58017;3
LIGH;25.955;64505.636;66.0;3
ACCE;25.961;64505.640;-4.67348;8.27436;-1.96325;3
MAGN;25.962;64505.643;25.46001;-29.69512;7.16895;3
LIGH;25.965;64505.646;66.0;3
ACCE;25.970;64505.650;-4.63517;8.33182;-2.39420;3
LIGH;25.975;64505.656;66.0;3
SOUN;25.977;36.01;0.00110;34.80
ACCE;25.981;64505.661;-4.64475;8.41801;-2.66235;3
MAGN;25.982;64505.663;25.46001;-29.69512;7.16895;3
LIGH;25.985;64505.667;66.0;3
ACCE;25.990;64505.670;-4.60644;8.59040;-2.91135;3
LIGH;25.995;64505.676;66.0;3
ACCE;26.001;64505.680;-3.98395;8.69574;-2.66235;3
MAGN;26.002;64505.683;25.46001;-29.69512;7.16895;3
LIGH;26.005;64505.687;60.0;3
ACCE;26.010;64505.690;-3.24654;8.50420;-2.57616;3
LIGH;26.015;64505.696;60.0;3
ACCE;26.021;64505.700;-2.84431;8.29351;-2.31759;3
MAGN;26.022;64505.703;27.02054;-27.02976;10.19758;3
LIGH;26.025;64505.706;60.0;3
ACCE;26.030;64505.711;-2.72939;8.01579;-2.47082;3
LIGH;26.035;64505.716;60.0;3
ACCE;26.042;64505.721;-2.74854;7.66145;-3.12204;3
MAGN;26.043;64505.724;27.02054;-27.02976;10.19758;3
LIGH;26.046;64505.727;60.0;3
ACCE;26.050;64505.730;-3.09331;7.50822;-3.29442;3
LIGH;26.057;64505.736;60.0;3
ACCE;26.061;64505.741;-3.63919;7.35499;-3.43807;3
MAGN;26.062;64505.743;27.02054;-27.02976;10.19758;3
LIGH;26.065;64505.747;56.0;3
ACCE;26.070;64505.750;-4.12760;7.19218;-3.87861;3
LIGH;26.075;64505.756;56.0;3
ACCE;26.081;64505.760;-4.24253;7.20176;-4.52983;3
MAGN;26.082;64505.763;26.89553;-24.69024;13.41703;3
LIGH;26.085;64505.766;56.0;3
ACCE;26.090;64505.770;-3.87861;7.34541;-4.76925;3
LIGH;26.098;64505.777;56.0;3
ACCE;26.101;64505.780;-3.71580;7.48906;-4.75010;3
MAGN;26.102;64505.783;26.89553;-24.69024;13.41703;3
LIGH;26.105;64505.786;56.0;3
ACCE;26.110;64505.790;-3.74453;7.52737;-4.52025;3
LIGH;26.115;64505.796;56.0;3
ACCE;26.121;64505.801;-2.84431;7.15387;-4.39575;3
MAGN;26.123;64505.803;26.89553;-24.69024;13.41703;3
LIGH;26.125;64505.806;47.0;3
ACCE;26.130;64505.810;-2.48039;6.87615;-4.48195;3
LIGH;26.135;64505.816;47.0;3
ACCE;26.141;64505.820;-2.06859;6.46434;-4.75967;3
MAGN;26.142;64505.823;26.07167;-21.86777;16.88241;3
LIGH;26.145;64505.826;47.0;3
ACCE;26.150;64505.830;-2.94008;5.87058;-6.08127;3
LIGH;26.155;64505.836;47.0;3
ACCE;26.161;64505.840;-3.71580;5.49709;-6.50265;3
MAGN;26.162;64505.843;26.07167;-21.86777;16.88241;3
LIGH;26.165;64505.846;47.0;3
ACCE;26.170;64505.850;-4.35745;5.18105;-6.75165;3
LIGH;26.175;64505.856;47.0;3
ACCE;26.181;64505.860;-4.61602;4.82671;-6.81869;3
MAGN;26.182;64505.863;26.07167;-21.86777;16.88241;3
LIGH;26.185;64505.866;39.0;3
ACCE;26.190;64505.870;-4.16591;4.34787;-7.23049;3
LIGH;26.195;64505.876;39.0;3
ACCE;26.201;64505.880;-3.77326;4.33829;-7.13472;3
MAGN;26.202;64505.883;24.14736;-17.57744;21.39209;3
LIGH;26.205;64505.887;39.0;3
ACCE;26.210;64505.890;-3.38061;4.24253;-7.25922;3
LIGH;26.215;64505.896;39.0;3
ACCE;26.221;64505.900;-2.24097;3.97437;-7.37414;3
MAGN;26.222;64505.903;24.14736;-17.57744;21.39209;3
LIGH;26.225;64505.906;39.0;3
ACCE;26.230;64505.910;-1.94409;3.95522;-7.84340;3
LIGH;26.235;64505.916;39.0;3
ACCE;26.241;64505.920;-2.17394;4.19464;-8.22648;3
MAGN;26.242;64505.923;24.14736;-17.57744;21.39209;3
LIGH;26.245;64505.926;45.0;3
ACCE;26.250;64505.930;-2.69108;4.48195;-8.59040;3
LIGH;26.255;64505.936;31.0;3
ACCE;26.261;64505.940;-2.68151;4.98952;-8.81066;3
MAGN;26.262;64505.943;22.53068;-12.30104;24.58866;3
LIGH;26.265;64505.946;31.0;3
ACCE;26.270;64505.950;-3.06458;4.28083;-8.66701;3
LIGH;26.275;64505.956;31.0;3
ACCE;26.281;64505.960;-3.17950;3.60088;-8.30309;3
MAGN;26.282;64505.963;22.53068;-12.30104;24.58866;3
LIGH;26.285;64505.967;31.0;3
ACCE;26.290;64505.970;-2.95923;3.20823;-8.42759;3
LIGH;26.295;64505.976;31.0;3
ACCE;26.301;64505.980;-2.40378;2.93050;-8.50420;3
MAGN;26.302;64505.983;22.53068;-12.30104;24.58866;3
LIGH;26.305;64505.986;31.0;3
ACCE;26.310;64505.990;-2.08774;2.74854;-8.82024;3
LIGH;26.315;64505.996;27.0;3
ACCE;26.321;64506.000;-1.65679;2.66235;-9.08839;3
MAGN;26.322;64506.003;20.08262;-7.75043;25.71383;3
LIGH;26.325;64506.006;27.0;3
ACCE;26.330;64506.010;-1.31202;2.77727;-9.50019;3
LIGH;26.335;64506.016;27.0;3
ACCE;26.341;64506.020;-0.56503;2.92093;-9.88326;3
MAGN;26.342;64506.023;20.08262;-7.75043;25.71383;3
LIGH;26.345;64506.026;27.0;3
ACCE;26.350;64506.030;-0.09577;2.84431;-10.11311;3
LIGH;26.355;64506.036;27.0;3
ACCE;26.361;64506.040;0.25857;2.62405;-10.04607;3
MAGN;26.362;64506.043;20.08262;-7.75043;25.71383;3
LIGH;26.365;64506.047;27.0;3
ACCE;26.370;64506.050;0.50757;2.35589;-9.98861;3
LIGH;26.375;64506.057;25.0;3
ACCE;26.381;64506.060;0.71826;1.76213;-8.96389;3
MAGN;26.382;64506.063;16.67912;-3.09017;27.18920;3
LIGH;26.385;64506.066;25.0;3
ACCE;26.390;64506.070;1.00556;1.42694;-8.40844;3
LIGH;26.395;64506.076;25.0;3
ACCE;26.401;64506.080;1.58975;1.16837;-7.95833;3
MAGN;26.402;64506.083;16.67912;-3.09017;27.18920;3
LIGH;26.405;64506.086;25.0;3
ACCE;26.410;64506.090;2.18351;1.10133;-8.02536;3
LIGH;26.415;64506.096;25.0;3
SOUN;26.418;34.03;0.00104;34.31
ACCE;26.421;64506.100;2.80600;1.16837;-9.02135;3
MAGN;26.422;64506.103;16.67912;-3.09017;27.18920;3
LIGH;26.425;64506.106;25.0;3
ACCE;26.430;64506.110;2.89220;1.14922;-9.68215;3
LIGH;26.435;64506.116;23.0;3
ACCE;26.441;64506.121;3.02627;1.01514;-10.10353;3
MAGN;26.442;64506.123;10.27286;1.50193;29.32841;3
LIGH;26.445;64506.127;23.0;3
ACCE;26.450;64506.130;3.28484;0.78530;-10.52491;3
LIGH;26.455;64506.136;23.0;3
ACCE;26.461;64506.140;3.17950;-0.00958;-10.96544;3
MAGN;26.462;64506.143;10.27286;1.50193;29.32841;3
LIGH;26.465;64506.147;23.0;3
ACCE;26.470;64506.150;3.03585;-0.40223;-10.99417;3
LIGH;26.475;64506.156;23.0;3
ACCE;26.481;64506.160;2.89220;-0.82361;-10.84095;3
MAGN;26.482;64506.163;10.27286;1.50193;29.32841;3
LIGH;26.485;64506.166;23.0;3
ACCE;26.490;64506.170;2.74854;-1.26414;-10.85052;3
LIGH;26.495;64506.176;20.0;3
ACCE;26.501;64506.181;2.62405;-1.58017;-10.90798;3
MAGN;26.502;64506.183;3.67739;5.75637;30.92592;3
LIGH;26.505;64506.186;20.0;3
ACCE;26.510;64506.190;2.63362;-1.50356;-10.99417;3
LIGH;26.515;64506.196;20.0;3
ACCE;26.521;64506.200;2.67193;-1.44610;-10.77391;3
MAGN;26.522;64506.203;3.67739;5.75637;30.92592;3
LIGH;26.525;64506.206;20.0;3
ACCE;26.530;64506.210;2.94966;-1.54187;-11.05163;3
LIGH;26.535;64506.216;20.0;3
ACCE;26.541;64506.221;3.16035;-1.70467;-11.23359;3
MAGN;26.542;64506.223;3.67739;5.75637;30.92592;3
LIGH;26.545;64506.226;20.0;3
ACCE;26.550;64506.230;3.37104;-1.84832;-11.57836;3
LIGH;26.555;64506.236;18.0;3
ACCE;26.561;64506.240;3.62003;-1.90578;-11.64540;3
MAGN;26.562;64506.243;-2.93540;9.71767;30.99328;3
LIGH;26.568;64506.246;18.0;3
ACCE;26.570;64506.250;4.46279;-2.05901;-11.79863;3
LIGH;26.575;64506.256;18.0;3
ACCE;26.581;64506.261;4.99909;-2.18351;-11.88482;3
MAGN;26.582;64506.263;-2.93540;9.71767;30.99328;3
LIGH;26.588;64506.266;18.0;3
ACCE;26.590;64506.270;5.43963;-2.20267;-11.98059;3
LIGH;26.595;64506.276;18.0;3
ACCE;26.601;64506.280;6.10043;-2.65278;-11.56878;3
MAGN;26.602;64506.283;-2.93540;9.71767;30.99328;3
LIGH;26.605;64506.286;18.0;3
ACCE;26.610;64506.290;6.45477;-3.06458;-11.31021;3
LIGH;26.615;64506.296;20.0;3
ACCE;26.621;64506.301;6.77080;-3.17950;-10.86968;3
MAGN;26.622;64506.303;-12.13543;12.47409;29.80189;3
LIGH;26.625;64506.307;18.0;3
ACCE;26.630;64506.310;7.02938;-2.88262;-10.55364;3
LIGH;26.635;64506.316;18.0;3
ACCE;26.641;64506.320;7.39329;-2.41336;-10.09395;3
MAGN;26.643;64506.323;-12.13543;12.47409;29.80189;3
LIGH;26.645;64506.326;18.0;3
ACCE;26.650;64506.331;7.51779;-2.19309;-10.08438;3
LIGH;26.656;64506.338;18.0;3
ACCE;26.661;64506.341;7.68060;-1.98240;-9.92157;3
MAGN;26.662;64506.343;-12.13543;12.47409;29.80189;3
LIGH;26.665;64506.346;18.0;3
ACCE;26.672;64506.350;7.81467;-1.88663;-9.95030;3
LIGH;26.675;64506.357;18.0;3
ACCE;26.681;64506.361;7.90087;-1.72383;-9.67257;3
MAGN;26.682;64506.363;-22.11843;12.70704;26.34568;3
LIGH;26.685;64506.367;18.0;3
ACCE;26.690;64506.370;7.98706;-1.39821;-9.53850;3
LIGH;26.695;64506.376;18.0;3
ACCE;26.701;64506.380;8.05409;-1.05345;-9.25119;3
MAGN;26.701;64506.383;-22.11843;12.70704;26.34568;3
LIGH;26.705;64506.386;18.0;3
ACCE;26.710;64506.390;7.92960;-0.76614;-9.14585;3
LIGH;26.715;64506.396;18.0;3
ACCE;26.721;64506.400;7.71891;-0.55545;-8.36055;3
MAGN;26.722;64506.403;-22.11843;12.70704;26.34568;3
LIGH;26.728;64506.407;18.0;3
ACCE;26.730;64506.410;7.69018;-0.40223;-7.91044;3
LIGH;26.735;64506.417;18.0;3
ACCE;26.741;64506.420;7.69975;-0.17238;-7.39329;3
MAGN;26.742;64506.423;-31.45222;11.23430;22.01525;3
LIGH;26.748;64506.427;19.0;3
ACCE;26.750;64506.430;7.73806;-0.00958;-6.95276;3
LIGH;26.755;64506.436;19.0;3
ACCE;26.762;64506.441;8.08282;-0.02873;-6.23450;3
MAGN;26.763;64506.443;-31.45222;11.23430;22.01525;3
LIGH;26.768;64506.450;19.0;3
ACCE;26.770;64506.450;8.32224;0.20111;-6.05254;3
LIGH;26.775;64506.456;19.0;3
ACCE;26.781;64506.460;8.45632;0.49799;-5.73651;3
MAGN;26.783;64506.463;-31.45222;11.23430;22.01525;3
GNSS;26.785;1491381964.000;39.993980;-0.073756;129.000;0.000;10.0;0.0;21;11
LIGH;26.789;64506.469;19.0;3
ACCE;26.795;64506.470;8.41801;0.67038;-5.65032;3
LIGH;26.796;64506.477;19.0;3
GNSS;26.797;1491381964.000;39.993980;-0.073756;129.000;0.000;10.0;0.0;21;11
ACCE;26.801;64506.481;8.39886;0.96726;-5.27682;3
MAGN;26.803;64506.484;-37.83786;7.54802;16.81350;3
LIGH;26.808;64506.490;20.0;3
ACCE;26.810;64506.490;8.49463;1.12049;-5.13317;3
LIGH;26.815;64506.496;20.0;3
ACCE;26.821;64506.500;8.59997;1.03430;-4.68306;3
MAGN;26.822;64506.503;-37.83786;7.54802;16.81350;3
LIGH;26.825;64506.506;20.0;3
ACCE;26.830;64506.510;8.74362;0.99599;-4.21380;3
LIGH;26.835;64506.516;20.0;3
ACCE;26.841;64506.521;8.80109;1.20668;-3.30400;3
MAGN;26.842;64506.523;-37.83786;7.54802;16.81350;3
LIGH;26.845;64506.527;20.0;3
ACCE;26.850;64506.530;8.71489;1.24498;-2.90177;3
LIGH;26.855;64506.536;20.0;3
ACCE;26.861;64506.540;8.60955;1.31202;-2.37505;3
MAGN;26.862;64506.543;-41.49854;4.92607;10.53488;3
LIGH;26.868;64506.546;20.0;3
ACCE;26.870;64506.550;8.68616;1.35991;-1.94409;3
LIGH;26.875;64506.557;20.0;3
ACCE;26.881;64506.561;8.82024;1.46525;-1.30245;3
MAGN;26.882;64506.563;-41.49854;4.92607;10.53488;3
LIGH;26.888;64506.567;20.0;3
ACCE;26.890;64506.570;8.87770;1.60890;-1.05345;3
LIGH;26.895;64506.576;20.0;3
ACCE;26.901;64506.581;8.93516;1.64721;-0.53630;3
MAGN;26.902;64506.583;-41.49854;4.92607;10.53488;3
LIGH;26.908;64506.587;20.0;3
ACCE;26.910;64506.590;8.82024;1.74298;0.15323;3
LIGH;26.915;64506.596;20.0;3
ACCE;26.921;64506.601;8.62870;1.78129;0.50757;3
MAGN;26.922;64506.603;-42.08010;2.63980;3.77585;3
LIGH;26.928;64506.606;24.0;3
ACCE;26.930;64506.610;8.49463;1.85790;0.77572;3
LIGH;26.935;64506.616;24.0;3
ACCE;26.941;64506.620;8.48505;1.99198;1.13006;3
MAGN;26.942;64506.623;-42.08010;2.63980;3.77585;3
LIGH;26.945;64506.626;24.0;3
ACCE;26.950;64506.630;8.34140;2.19309;1.58975;3
LIGH;26.955;64506.636;24.0;3
ACCE;26.961;64506.640;8.22648;2.17394;2.00155;3
MAGN;26.962;64506.643;-42.08010;2.63980;3.77585;3
LIGH;26.965;64506.646;24.0;3
SOUN;26.969;35.13;0.00107;34.58
ACCE;26.972;64506.650;8.22648;2.12605;2.19309;3
LIGH;26.975;64506.656;24.0;3
ACCE;26.981;64506.660;8.28394;2.08774;2.80600;3
MAGN;26.982;64506.663;-41.65618;2.00579;-3.32928;3
LIGH;26.988;64506.667;21.0;3
ACCE;26.990;64506.670;8.34140;2.15478;2.93050;3
LIGH;26.995;64506.676;33.0;3
ACCE;27.001;64506.680;8.42759;2.24097;3.30400;3
MAGN;27.002;64506.683;-41.65618;2.00579;-3.32928;3
LIGH;27.005;64506.686;33.0;3
ACCE;27.010;64506.690;8.33182;2.48039;3.26569;3
LIGH;27.015;64506.696;33.0;3
ACCE;27.021;64506.700;8.19775;2.72939;3.47638;3
MAGN;27.022;64506.703;-41.65618;2.00579;-3.32928;3
LIGH;27.025;64506.706;33.0;3
ACCE;27.030;64506.710;8.14029;2.71024;3.57215;3
LIGH;27.035;64506.716;33.0;3
ACCE;27.042;64506.721;8.01579;2.65278;3.76368;3
MAGN;27.043;64506.723;-39.53130;2.04829;-9.25964;3
LIGH;27.049;64506.730;29.0;3
ACCE;27.050;64506.730;7.84340;2.62405;3.84030;3
LIGH;27.055;64506.737;49.0;3
ACCE;27.061;64506.740;7.71891;2.49955;4.46279;3
MAGN;27.062;64506.743;-39.53130;2.04829;-9.25964;3
LIGH;27.068;64506.750;49.0;3
ACCE;27.070;64506.750;7.58483;2.61447;4.75967;3
LIGH;27.075;64506.756;49.0;3
ACCE;27.081;64506.760;7.46033;2.77727;5.14275;3
MAGN;27.082;64506.763;-39.53130;2.04829;-9.25964;3
LIGH;27.085;64506.766;49.0;3
ACCE;27.090;64506.770;7.32626;2.87304;5.29597;3
LIGH;27.095;64506.776;49.0;3
ACCE;27.101;64506.780;6.88572;3.05500;5.40132;3
MAGN;27.102;64506.783;-36.27429;1.40451;-14.93744;3
LIGH;27.105;64506.786;49.0;3
ACCE;27.110;64506.790;6.74207;3.03585;5.50666;3
LIGH;27.115;64506.796;72.0;3
ACCE;27.121;64506.800;6.61757;2.91135;5.87058;3
MAGN;27.121;64506.803;-36.27429;1.40451;-14.93744;3
LIGH;27.125;64506.806;72.0;3
ACCE;27.130;64506.810;6.46434;2.79643;6.04296;3
LIGH;27.135;64506.816;72.0;3
ACCE;27.141;64506.821;5.98550;2.81558;6.16746;3
MAGN;27.142;64506.823;-36.27429;1.40451;-14.93744;3
LIGH;27.145;64506.827;72.0;3
ACCE;27.150;64506.830;5.65989;3.00712;6.30154;3
LIGH;27.155;64506.836;72.0;3
ACCE;27.161;64506.841;5.33428;3.27527;6.61757;3
MAGN;27.162;64506.843;-31.17807;1.59084;-20.94169;3
LIGH;27.165;64506.846;72.0;3
ACCE;27.170;64506.850;5.14275;3.43807;6.86657;3
LIGH;27.175;64506.856;97.0;3
ACCE;27.181;64506.861;4.92248;3.51469;7.98706;3
MAGN;27.182;64506.863;-31.17807;1.59084;-20.94169;3
LIGH;27.185;64506.867;97.0;3
ACCE;27.190;64506.870;4.76925;3.46680;8.28394;3
LIGH;27.195;64506.876;97.0;3
ACCE;27.201;64506.880;4.61602;3.34231;8.42759;3
MAGN;27.202;64506.883;-31.17807;1.59084;-20.94169;3
LIGH;27.205;64506.886;97.0;3
ACCE;27.210;64506.890;4.49152;3.23696;8.54251;3
LIGH;27.215;64506.896;97.0;3
ACCE;27.221;64506.900;4.24253;3.33273;8.78193;3
MAGN;27.222;64506.903;-26.02890;2.23415;-26.25002;3
LIGH;27.225;64506.907;97.0;3
ACCE;27.230;64506.910;4.19464;3.33273;8.77236;3
LIGH;27.235;64506.916;114.0;3
ACCE;27.241;64506.920;4.20422;3.18908;8.91601;3
MAGN;27.242;64506.923;-26.02890;2.23415;-26.25002;3
LIGH;27.245;64506.926;114.0;3
ACCE;27.250;64506.930;4.16591;3.09331;8.82982;3
LIGH;27.255;64506.936;114.0;3
ACCE;27.261;64506.940;3.86903;3.15077;8.71489;3
MAGN;27.262;64506.943;-26.02890;2.23415;-26.25002;3
LIGH;27.265;64506.946;114.0;3
ACCE;27.270;64506.950;3.80199;3.12204;8.76278;3
LIGH;27.275;64506.956;114.0;3
ACCE;27.282;64506.960;3.74453;3.10289;8.82982;3
MAGN;27.282;64506.963;-20.51509;2.50922;-29.62668;3
LIGH;27.285;64506.967;114.0;3
ACCE;27.290;64506.970;3.61046;3.06458;8.82982;3
LIGH;27.299;64506.977;114.0;3
ACCE;27.302;64506.981;3.61046;3.09331;9.14585;3
MAGN;27.303;64506.983;-20.51509;2.50922;-29.62668;3
LIGH;27.305;64506.987;122.0;3
ACCE;27.310;64506.990;3.55300;3.16992;9.25119;3
LIGH;27.316;64506.997;122.0;3
ACCE;27.322;64507.001;3.27527;3.24654;9.28950;3
MAGN;27.323;64507.004;-20.51509;2.50922;-29.62668;3
LIGH;27.325;64507.007;122.0;3
ACCE;27.330;64507.010;3.11246;3.20823;9.26077;3
LIGH;27.335;64507.016;122.0;3
ACCE;27.341;64507.020;2.94966;3.26569;9.27035;3
MAGN;27.342;64507.023;-16.03475;2.52680;-32.18801;3
LIGH;27.345;64507.026;122.0;3
ACCE;27.350;64507.030;2.78685;3.30400;9.11712;3
LIGH;27.355;64507.036;122.0;3
ACCE;27.361;64507.040;2.63362;3.27527;9.33739;3
MAGN;27.361;64507.043;-16.03475;2.52680;-32.18801;3
LIGH;27.365;64507.047;122.0;3
ACCE;27.370;64507.050;2.48997;3.16992;9.38527;3
LIGH;27.379;64507.060;122.0;3
ACCE;27.381;64507.061;2.40378;3.09331;9.36612;3
MAGN;27.382;64507.063;-16.03475;2.52680;-32.18801;3
LIGH;27.385;64507.067;122.0;3
ACCE;27.390;64507.070;2.34632;3.03585;9.27993;3
LIGH;27.398;64507.077;122.0;3
ACCE;27.401;64507.080;2.11647;2.99754;9.25119;3
MAGN;27.402;64507.083;-11.86764;3.13934;-34.31867;3
LIGH;27.405;64507.087;122.0;3
ACCE;27.410;64507.090;1.95367;2.84431;9.22246;3
SOUN;27.411;36.57;0.00112;34.93
LIGH;27.415;64507.096;122.0;3
ACCE;27.421;64507.100;1.81959;2.60489;9.55765;3
MAGN;27.422;64507.103;-11.86764;3.13934;-34.31867;3
LIGH;27.425;64507.107;119.0;3
ACCE;27.430;64507.110;1.77171;2.41336;9.82580;3
LIGH;27.435;64507.116;119.0;3
ACCE;27.441;64507.121;1.68552;2.25055;10.16099;3
MAGN;27.442;64507.123;-11.86764;3.13934;-34.31867;3
LIGH;27.445;64507.126;119.0;3
ACCE;27.450;64507.130;1.59933;2.28886;10.27591;3
LIGH;27.455;64507.136;119.0;3
ACCE;27.461;64507.140;1.52271;2.26970;10.34295;3
MAGN;27.462;64507.143;-9.19780;3.12146;-35.20016;3
LIGH;27.465;64507.146;119.0;3
ACCE;27.470;64507.150;1.43652;2.20267;10.23761;3
LIGH;27.475;64507.156;119.0;3
ACCE;27.481;64507.160;1.19710;2.37505;9.88326;3
MAGN;27.482;64507.163;-9.19780;3.12146;-35.20016;3
LIGH;27.485;64507.166;119.0;3
ACCE;27.490;64507.170;1.13006;2.51870;9.69173;3
LIGH;27.495;64507.176;119.0;3
ACCE;27.501;64507.181;1.14922;2.52828;9.96946;3
MAGN;27.502;64507.183;-9.19780;3.12146;-35.20016;3
LIGH;27.505;64507.187;119.0;3
ACCE;27.510;64507.190;1.23541;2.54743;10.24718;3
LIGH;27.515;64507.196;119.0;3
ACCE;27.521;64507.200;1.27372;2.54743;10.09395;3
MAGN;27.522;64507.203;-7.92927;2.38973;-35.51060;3
LIGH;27.525;64507.206;119.0;3
ACCE;27.530;64507.210;1.29287;2.54743;9.87369;3
LIGH;27.535;64507.216;119.0;3
ACCE;27.541;64507.220;1.38864;2.70066;10.12268;3
MAGN;27.542;64507.223;-7.92927;2.38973;-35.51060;3
LIGH;27.545;64507.226;114.0;3
ACCE;27.550;64507.230;1.43652;2.86347;10.24718;3
LIGH;27.555;64507.236;114.0;3
ACCE;27.561;64507.240;1.37906;2.98796;10.21845;3
MAGN;27.562;64507.243;-7.92927;2.38973;-35.51060;3
LIGH;27.565;64507.246;114.0;3
ACCE;27.570;64507.250;1.27372;2.95923;9.96946;3
LIGH;27.575;64507.256;114.0;3
ACCE;27.581;64507.260;1.13006;2.92093;9.77792;3
MAGN;27.582;64507.263;-8.38974;0.80012;-34.81035;3
LIGH;27.585;64507.267;114.0;3
ACCE;27.590;64507.270;1.07260;2.88262;9.53850;3
LIGH;27.595;64507.276;114.0;3
ACCE;27.601;64507.280;1.31202;2.78685;9.49062;3
MAGN;27.602;64507.283;-8.38974;0.80012;-34.81035;3
LIGH;27.605;64507.286;116.0;3
ACCE;27.610;64507.290;1.33118;2.95923;9.22246;3
LIGH;27.615;64507.296;116.0;3
ACCE;27.621;64507.301;1.57060;3.20823;8.78193;3
MAGN;27.622;64507.303;-8.38974;0.80012;-34.81035;3
LIGH;27.625;64507.306;116.0;3
ACCE;27.630;64507.310;1.80044;3.44765;8.34140;3
LIGH;27.635;64507.316;116.0;3
ACCE;27.641;64507.320;2.08774;4.14676;7.66145;3
MAGN;27.642;64507.323;-11.83950;-2.15911;-32.58936;3
LIGH;27.645;64507.326;116.0;3
ACCE;27.650;64507.330;2.37505;4.35745;7.55610;3
LIGH;27.655;64507.336;116.0;3
ACCE;27.661;64507.340;2.70066;4.48195;7.66145;3
MAGN;27.662;64507.343;-11.83950;-2.15911;-32.58936;3
LIGH;27.665;64507.346;111.0;3
ACCE;27.670;64507.350;2.98796;4.94163;7.49864;3
LIGH;27.675;64507.356;153.0;3
ACCE;27.682;64507.361;2.90177;5.25767;7.41245;3
MAGN;27.684;64507.364;-11.83950;-2.15911;-32.58936;3
LIGH;27.689;64507.368;153.0;3
ACCE;27.691;64507.371;2.74854;5.50666;7.20176;3
LIGH;27.695;64507.376;153.0;3
ACCE;27.701;64507.381;2.60489;5.65032;7.08684;3
MAGN;27.703;64507.383;-15.26452;-6.15947;-29.82479;3
LIGH;27.705;64507.387;153.0;3
ACCE;27.710;64507.390;2.27928;5.57370;7.08684;3
LIGH;27.715;64507.396;153.0;3
ACCE;27.721;64507.401;2.25055;5.37259;7.14430;3
MAGN;27.722;64507.403;-15.26452;-6.15947;-29.82479;3
LIGH;27.725;64507.406;153.0;3
ACCE;27.730;64507.410;2.19309;5.23851;7.08684;3
LIGH;27.735;64507.416;176.0;3
ACCE;27.741;64507.421;2.21224;5.15232;7.44118;3
MAGN;27.742;64507.423;-15.26452;-6.15947;-29.82479;3
LIGH;27.745;64507.427;176.0;3
ACCE;27.750;64507.430;2.27928;5.08528;7.68060;3
LIGH;27.755;64507.436;176.0;3
ACCE;27.761;64507.440;2.32716;5.06613;8.12113;3
MAGN;27.762;64507.443;-17.28355;-9.57096;-27.91173;3
LIGH;27.768;64507.446;176.0;3
ACCE;27.770;64507.450;2.36547;4.89375;8.22648;3
LIGH;27.775;64507.456;176.0;3
ACCE;27.781;64507.460;2.29843;4.75967;8.08282;3
MAGN;27.783;64507.463;-17.28355;-9.57096;-27.91173;3
LIGH;27.786;64507.467;176.0;3
ACCE;27.791;64507.471;2.20267;4.89375;7.83383;3
GNSS;27.794;1491381965.000;39.993968;-0.073751;129.000;182.300;10.0;0.2;21;12
GNSS;27.798;1491381965.000;39.993968;-0.073751;129.000;182.300;10.0;0.2;21;12
LIGH;27.800;64507.481;195.0;3
ACCE;27.802;64507.481;2.34632;4.89375;7.87214;3
MAGN;27.803;64507.484;-17.28355;-9.57096;-27.91173;3
LIGH;27.808;64507.490;195.0;3
ACCE;27.810;64507.490;2.61447;4.93206;8.05409;3
LIGH;27.815;64507.496;195.0;3
ACCE;27.821;64507.500;2.99754;5.07571;8.31267;3
MAGN;27.822;64507.503;-18.02897;-11.48982;-26.79305;3
LIGH;27.825;64507.507;195.0;3
ACCE;27.830;64507.510;2.96881;5.21936;8.04452;3
LIGH;27.835;64507.516;195.0;3
ACCE;27.841;64507.520;2.78685;5.42047;7.89129;3
MAGN;27.842;64507.523;-18.02897;-11.48982;-26.79305;3
LIGH;27.848;64507.526;195.0;3
ACCE;27.850;64507.530;2.55701;5.62159;7.65187;3
LIGH;27.855;64507.536;211.0;3
ACCE;27.861;64507.541;2.33674;5.85143;7.44118;3
MAGN;27.862;64507.543;-18.02897;-11.48982;-26.79305;3
LIGH;27.868;64507.546;211.0;3
ACCE;27.870;64507.550;2.27928;5.86101;7.39329;3
LIGH;27.875;64507.556;211.0;3
ACCE;27.881;64507.561;2.29843;5.85143;7.51779;3
MAGN;27.882;64507.564;-18.36270;-13.61621;-25.45890;3
LIGH;27.888;64507.570;211.0;3
ACCE;27.890;64507.570;2.34632;5.84185;7.55610;3
LIGH;27.895;64507.576;211.0;3
ACCE;27.901;64507.580;2.34632;5.72693;7.53695;3
MAGN;27.902;64507.583;-18.36270;-13.61621;-25.45890;3
LIGH;27.905;64507.586;211.0;3
ACCE;27.910;64507.590;2.39420;5.70778;7.54652;3
LIGH;27.915;64507.596;221.0;3
ACCE;27.921;64507.600;2.40378;5.72693;7.75721;3
MAGN;27.922;64507.603;-18.36270;-13.61621;-25.45890;3
LIGH;27.925;64507.606;221.0;3
ACCE;27.930;64507.610;2.42293;5.72693;7.78594;3
LIGH;27.935;64507.616;221.0;3
ACCE;27.941;64507.621;2.35589;5.65032;7.55610;3
MAGN;27.942;64507.623;-18.40730;-15.31454;-26.33189;3
LIGH;27.948;64507.627;221.0;3
ACCE;27.950;64507.630;2.35589;5.68862;7.55610;3
LIGH;27.955;64507.636;221.0;3
ACCE;27.961;64507.640;2.36547;5.70778;7.75721;3
MAGN;27.962;64507.643;-18.40730;-15.31454;-26.33189;3
SOUN;27.962;35.26;0.00108;34.62
LIGH;27.965;64507.647;221.0;3
ACCE;27.970;64507.650;2.42293;5.73651;7.69018;3
LIGH;27.975;64507.656;215.0;3
ACCE;27.981;64507.661;2.53785;5.81312;7.60398;3
MAGN;27.982;64507.663;-18.40730;-15.31454;-26.33189;3
LIGH;27.985;64507.667;228.0;3
ACCE;27.990;64507.670;2.50912;5.96635;7.50822;3
LIGH;27.995;64507.676;228.0;3
ACCE;28.001;64507.681;2.34632;6.16746;7.71891;3
MAGN;28.002;64507.683;-17.68737;-17.07543;-26.57842;3
LIGH;28.005;64507.686;228.0;3
ACCE;28.010;64507.690;2.27928;6.23450;7.69975;3
LIGH;28.015;64507.696;228.0;3
ACCE;28.021;64507.700;2.14520;6.08127;7.74764;3
MAGN;28.022;64507.703;-17.68737;-17.07543;-26.57842;3
LIGH;28.025;64507.706;228.0;3
ACCE;28.030;64507.710;2.16436;6.01423;7.87214;3
LIGH;28.035;64507.716;228.0;3
ACCE;28.042;64507.721;2.21224;5.92804;7.93917;3
MAGN;28.043;64507.724;-17.68737;-17.07543;-26.57842;3
LIGH;28.048;64507.730;236.0;3
ACCE;28.050;64507.730;2.30801;5.87058;7.85298;3
LIGH;28.055;64507.736;236.0;3
ACCE;28.061;64507.740;2.22182;5.90889;7.92002;3
MAGN;28.062;64507.743;-16.86784;-18.86010;-26.80050;3
LIGH;28.065;64507.747;236.0;3
ACCE;28.070;64507.750;2.05901;5.97593;7.88171;3
LIGH;28.075;64507.756;236.0;3
ACCE;28.081;64507.760;1.90578;5.98550;7.77637;3
MAGN;28.081;64507.763;-16.86784;-18.86010;-26.80050;3
LIGH;28.085;64507.766;236.0;3
ACCE;28.090;64507.770;1.58017;6.10043;7.63272;3
LIGH;28.095;64507.776;236.0;3
ACCE;28.101;64507.781;1.43652;6.15789;7.69975;3
MAGN;28.102;64507.783;-16.86784;-18.86010;-26.80050;3
LIGH;28.105;64507.787;241.0;3
ACCE;28.110;64507.790;1.33118;6.14831;7.55610;3
LIGH;28.115;64507.796;241.0;3
ACCE;28.121;64507.800;1.21625;6.15789;7.68060;3
MAGN;28.122;64507.803;-15.28171;-19.59802;-26.43403;3
LIGH;28.125;64507.806;241.0;3
ACCE;28.130;64507.810;1.56102;5.95677;7.46991;3
LIGH;28.135;64507.816;241.0;3
ACCE;28.141;64507.820;1.69509;5.67905;7.30710;3
MAGN;28.142;64507.823;-15.28171;-19.59802;-26.43403;3
LIGH;28.145;64507.826;241.0;3
ACCE;28.150;64507.830;1.51314;5.67905;7.52737;3
LIGH;28.155;64507.836;241.0;3
ACCE;28.161;64507.840;1.35991;6.04296;7.72848;3
MAGN;28.162;64507.843;-15.28171;-19.59802;-26.43403;3
LIGH;28.168;64507.846;249.0;3
ACCE;28.170;64507.850;1.19710;6.10043;7.62314;3
LIGH;28.175;64507.856;249.0;3
ACCE;28.181;64507.860;0.96726;6.09085;7.79552;3
MAGN;28.182;64507.863;-14.05960;-19.89801;-26.19638;3
LIGH;28.185;64507.866;249.0;3
ACCE;28.190;64507.870;0.71826;6.02381;7.83383;3
LIGH;28.195;64507.876;249.0;3
ACCE;28.201;64507.880;0.41180;5.69820;7.91044;3
MAGN;28.202;64507.883;-14.05960;-19.89801;-26.19638;3
LIGH;28.205;64507.886;249.0;3
ACCE;28.210;64507.890;0.50757;5.46836;8.01579;3
LIGH;28.215;64507.897;249.0;3
ACCE;28.221;64507.900;0.67995;5.28640;8.21690;3
MAGN;28.225;64507.903;-14.05960;-19.89801;-26.19638;3
LIGH;28.228;64507.910;260.0;3
ACCE;28.230;64507.910;0.75657;5.12359;8.21690;3
LIGH;28.235;64507.917;260.0;3
ACCE;28.241;64507.921;0.76614;4.88417;8.18817;3
MAGN;28.242;64507.923;-11.72522;-19.87496;-26.61110;3
LIGH;28.248;64507.930;260.0;3
ACCE;28.250;64507.930;0.74699;5.02782;8.19775;3
LIGH;28.255;64507.936;260.0;3
ACCE;28.261;64507.940;0.66080;5.12359;8.14986;3
MAGN;28.262;64507.943;-11.72522;-19.87496;-26.61110;3
LIGH;28.268;64507.950;260.0;3
ACCE;28.270;64507.950;0.62249;5.15232;8.16902;3
LIGH;28.275;64507.956;260.0;3
ACCE;28.281;64507.960;0.38307;5.03740;8.44674;3
MAGN;28.282;64507.963;-11.72522;-19.87496;-26.61110;3
LIGH;28.288;64507.966;264.0;3
ACCE;28.290;64507.970;0.22027;4.83629;8.18817;3
LIGH;28.295;64507.976;264.0;3
ACCE;28.301;64507.981;0.16281;4.75010;8.21690;3
MAGN;28.302;64507.983;-9.12637;-19.98114;-27.45495;3
LIGH;28.305;64507.987;264.0;3
ACCE;28.310;64507.990;0.11492;4.85544;8.29351;3
LIGH;28.315;64507.996;264.0;3
ACCE;28.321;64508.000;0.10534;5.03740;8.59997;3
MAGN;28.322;64508.003;-9.12637;-19.98114;-27.45495;3
LIGH;28.325;64508.006;264.0;3
ACCE;28.330;64508.010;0.15323;5.16190;8.49463;3
LIGH;28.335;64508.016;264.0;3
ACCE;28.341;64508.020;0.15323;5.17148;8.61913;3
MAGN;28.342;64508.023;-9.12637;-19.98114;-27.45495;3
LIGH;28.348;64508.026;262.0;3
ACCE;28.359;64508.033;0.33519;5.30555;8.51378;3
ACCE;28.361;64508.041;0.46926;5.59285;8.78193;3
MAGN;28.369;64508.044;-7.32180;-20.19069;-28.50408;3
LIGH;28.370;64508.045;270.0;3
LIGH;28.370;64508.051;270.0;3
ACCE;28.370;64508.050;0.56503;5.64074;8.89685;3
LIGH;28.375;64508.056;270.0;3
ACCE;28.381;64508.060;0.67038;5.59285;8.90643;3
MAGN;28.382;64508.063;-7.32180;-20.19069;-28.50408;3
LIGH;28.388;64508.067;270.0;3
ACCE;28.391;64508.071;0.22984;5.53539;9.27993;3
LIGH;28.395;64508.076;270.0;3
ACCE;28.401;64508.080;-0.09577;5.48751;9.28950;3
MAGN;28.402;64508.083;-7.32180;-20.19069;-28.50408;3
SOUN;28.402;32.80;0.00100;33.99
LIGH;28.405;64508.087;270.0;3
ACCE;28.410;64508.090;-0.29688;5.18105;9.25119;3
WIFI;28.413;64508.033;WAP139;20:17:FF:FF:F1:39;-60
WIFI;28.413;64508.033;WAP213;20:17:FF:FF:F2:13;-65
WIFI;28.413;64508.033;WAP141;20:17:FF:FF:F1:41;-49
WIFI;28.413;64508.033;WAP140;20:17:FF:FF:F1:40;-57
WIFI;28.413;64508.033;WAP106;20:17:FF:FF:F1:06;-62
WIFI;28.413;64508.033;WAP310;20:17:FF:FF:F3:10;-62
WIFI;28.413;64508.033;WAP112;20:17:FF:FF:F1:12;-49
WIFI;28.413;64508.033;WAP092;20:17:FF:FF:F0:92;-74
WIFI;28.413;64508.033;WAP297;20:17:FF:FF:F2:97;-74
WIFI;28.413;64508.033;WAP138;20:17:FF:FF:F1:38;-61
WIFI;28.413;64508.033;WAP298;20:17:FF:FF:F2:98;-64
WIFI;28.413;64508.033;WAP113;20:17:FF:FF:F1:13;-74
WIFI;28.413;64508.033;WAP317;20:17:FF:FF:F3:17;-74
WIFI;28.413;64508.033;WAP109;20:17:FF:FF:F1:09;-88
WIFI;28.413;64508.033;WAP316;20:17:FF:FF:F3:16;-50
WIFI;28.413;64508.033;WAP313;20:17:FF:FF:F3:13;-87
WIFI;28.413;64508.033;WAP107;20:17:FF:FF:F1:07;-88
WIFI;28.413;64508.033;WAP311;20:17:FF:FF:F3:11;-88
WIFI;28.413;64508.033;WAP093;20:17:FF:FF:F0:93;-65
WIFI;28.413;64508.033;WAP206;20:17:FF:FF:F2:06;-77
WIFI;28.413;64508.033;WAP180;20:17:FF:FF:F1:80;-76
WIFI;28.413;64508.033;WAP022;20:17:FF:FF:F0:22;-83
WIFI;28.413;64508.033;WAP044;20:17:FF:FF:F0:44;-85
WIFI;28.413;64508.033;WAP008;20:17:FF:FF:F0:08;-89
WIFI;28.413;64508.033;WAP319;20:17:FF:FF:F3:19;-74
WIFI;28.413;64508.033;WAP159;20:17:FF:FF:F1:59;-85
WIFI;28.413;64508.033;WAP076;20:17:FF:FF:F0:76;-87
WIFI;28.413;64508.033;WAP279;20:17:FF:FF:F2:79;-85
WIFI;28.413;64508.033;WAP307;20:17:FF:FF:F3:07;-87
WIFI;28.413;64508.033;WAP263;20:17:FF:FF:F2:63;-91
LIGH;28.433;64508.102;273.0;3
ACCE;28.433;64508.100;0.07661;4.73094;9.42358;3
MAGN;28.434;64508.106;-5.91897;-21.17192;-29.21006;3
LIGH;28.434;64508.108;273.0;3
ACCE;28.435;64508.110;0.28730;4.75967;9.03093;3
LIGH;28.437;64508.116;273.0;3
ACCE;28.442;64508.121;0.54588;4.73094;9.00220;3
MAGN;28.443;64508.124;-5.91897;-21.17192;-29.21006;3
ACCE;28.450;64508.130;0.72784;4.61602;9.04051;3
LIGH;28.451;64508.133;273.0;3
LIGH;28.455;64508.136;273.0;3
ACCE;28.461;64508.141;0.91937;4.49152;8.99262;3
MAGN;28.462;64508.143;-5.91897;-21.17192;-29.21006;3
LIGH;28.465;64508.147;273.0;3
ACCE;28.470;64508.150;1.19710;4.32872;8.71489;3
LIGH;28.475;64508.156;274.0;3
ACCE;28.481;64508.160;1.29287;4.26168;8.89685;3
MAGN;28.481;64508.163;-4.83764;-21.07190;-29.06971;3
LIGH;28.485;64508.166;274.0;3
ACCE;28.490;64508.170;1.38864;4.22337;8.76278;3
LIGH;28.498;64508.177;274.0;3
ACCE;28.501;64508.180;1.77171;4.15633;8.74362;3
MAGN;28.502;64508.183;-4.83764;-21.07190;-29.06971;3
LIGH;28.505;64508.187;274.0;3
ACCE;28.510;64508.190;1.89621;4.37660;9.03093;3
LIGH;28.518;64508.197;274.0;3
ACCE;28.521;64508.200;1.90578;4.58729;9.25119;3
MAGN;28.522;64508.203;-4.83764;-21.07190;-29.06971;3
LIGH;28.525;64508.207;274.0;3
ACCE;28.530;64508.210;1.84832;4.46279;9.14585;3
LIGH;28.535;64508.216;260.0;3
ACCE;28.541;64508.221;1.93451;4.07014;9.50019;3
MAGN;28.542;64508.223;-4.49307;-20.74138;-28.73702;3
LIGH;28.545;64508.226;260.0;3
ACCE;28.550;64508.231;1.94409;3.97437;9.56723;3
LIGH;28.555;64508.236;260.0;3
ACCE;28.561;64508.240;1.82917;3.90734;9.74919;3
MAGN;28.562;64508.243;-4.49307;-20.74138;-28.73702;3
LIGH;28.565;64508.246;260.0;3
ACCE;28.570;64508.250;1.74298;3.97437;9.48104;3
LIGH;28.575;64508.256;260.0;3
ACCE;28.581;64508.260;2.13563;4.17549;9.45231;3
MAGN;28.582;64508.263;-4.49307;-20.74138;-28.73702;3
LIGH;28.585;64508.266;260.0;3
ACCE;28.590;64508.270;2.47082;4.00311;9.13627;3
LIGH;28.598;64508.277;218.0;3
ACCE;28.601;64508.281;2.82516;3.58173;8.71489;3
MAGN;28.602;64508.283;-4.37283;-21.07908;-28.16464;3
LIGH;28.605;64508.287;218.0;3
ACCE;28.610;64508.290;3.22738;3.19865;8.62870;3
LIGH;28.615;64508.296;218.0;3
ACCE;28.621;64508.301;3.04542;3.65834;9.34696;3
MAGN;28.622;64508.303;-4.37283;-21.07908;-28.16464;3
LIGH;28.625;64508.306;218.0;3
ACCE;28.630;64508.310;2.65278;4.07014;9.50977;3
LIGH;28.635;64508.316;218.0;3
ACCE;28.641;64508.320;2.41336;4.31914;9.50019;3
MAGN;28.642;64508.323;-4.37283;-21.07908;-28.16464;3
LIGH;28.645;64508.326;218.0;3
ACCE;28.650;64508.330;2.15478;4.68306;9.50019;3
LIGH;28.655;64508.336;171.0;3
ACCE;28.661;64508.340;1.76213;5.31513;9.98861;3
MAGN;28.662;64508.343;-0.34425;-21.59614;-28.90382;3
LIGH;28.665;64508.347;171.0;3
ACCE;28.672;64508.350;1.49398;5.30555;9.90242;3
LIGH;28.676;64508.358;171.0;3
ACCE;28.681;64508.361;1.22583;5.10444;9.81623;3
MAGN;28.682;64508.363;-0.34425;-21.59614;-28.90382;3
LIGH;28.685;64508.367;171.0;3
ACCE;28.690;64508.370;1.26414;4.97036;9.55765;3
LIGH;28.695;64508.376;171.0;3
ACCE;28.701;64508.380;1.40779;4.87459;9.39485;3
MAGN;28.702;64508.383;-0.34425;-21.59614;-28.90382;3
LIGH;28.705;64508.386;171.0;3
ACCE;28.710;64508.390;1.24498;4.89375;9.26077;3
LIGH;28.715;64508.396;176.0;3
ACCE;28.721;64508.400;1.22583;4.90333;9.02135;3
MAGN;28.723;64508.403;6.95928;-21.63936;-29.20112;3
LIGH;28.725;64508.406;156.0;3
ACCE;28.730;64508.410;1.22583;4.74052;9.02135;3
LIGH;28.735;64508.416;156.0;3
ACCE;28.741;64508.421;-0.00958;5.19063;9.24162;3
MAGN;28.742;64508.423;6.95928;-21.63936;-29.20112;3
LIGH;28.745;64508.426;156.0;3
ACCE;28.750;64508.430;-0.73741;5.68862;9.34696;3
LIGH;28.755;64508.436;156.0;3
ACCE;28.761;64508.440;-1.23541;6.20577;9.88326;3
MAGN;28.762;64508.443;6.95928;-21.63936;-29.20112;3
LIGH;28.765;64508.446;156.0;3
ACCE;28.770;64508.450;-1.49398;6.57927;10.27591;3
LIGH;28.775;64508.456;156.0;3
ACCE;28.781;64508.461;-1.73340;6.93361;10.99417;3
MAGN;28.785;64508.463;16.63511;-19.51192;-29.46437;3
LIGH;28.786;64508.468;164.0;3
GNSS;28.787;1491381966.000;39.993956;-0.073725;129.000;0.000;10.0;0.0;21;12
ACCE;28.792;64508.471;-1.91536;7.07726;11.14740;3
GNSS;28.793;1491381966.000;39.993956;-0.073725;129.000;0.000;10.0;0.0;21;12
LIGH;28.796;64508.477;164.0;3
ACCE;28.802;64508.481;-2.26970;7.13472;11.18571;3
MAGN;28.803;64508.484;16.63511;-19.51192;-29.46437;3
LIGH;28.805;64508.487;164.0;3
ACCE;28.810;64508.490;-3.18908;6.88572;10.91756;3
LIGH;28.815;64508.496;164.0;3
ACCE;28.821;64508.500;-3.30400;6.45477;10.99417;3
MAGN;28.822;64508.503;16.63511;-19.51192;-29.46437;3
LIGH;28.825;64508.507;164.0;3
ACCE;28.830;64508.510;-3.12204;5.81312;11.06121;3
LIGH;28.835;64508.516;164.0;3
ACCE;28.841;64508.520;-3.00712;5.16190;11.23359;3
MAGN;28.842;64508.523;26.27232;-14.10401;-30.22253;3
LIGH;28.845;64508.526;166.0;3
ACCE;28.850;64508.530;-3.43807;4.24253;11.37725;3
LIGH;28.855;64508.536;166.0;3
ACCE;28.861;64508.540;-3.71580;3.98395;11.50175;3
MAGN;28.862;64508.543;26.27232;-14.10401;-30.22253;3
LIGH;28.865;64508.546;166.0;3
ACCE;28.870;64508.550;-3.86903;3.78284;11.49217;3
LIGH;28.875;64508.556;166.0;3
ACCE;28.881;64508.560;-4.14676;3.37104;11.60709;3
MAGN;28.882;64508.563;26.27232;-14.10401;-30.22253;3
LIGH;28.885;64508.567;166.0;3
ACCE;28.890;64508.570;-4.20422;3.12204;11.55921;3
LIGH;28.895;64508.576;166.0;3
ACCE;28.901;64508.581;-4.26168;2.82516;11.70286;3
MAGN;28.902;64508.583;32.86459;-6.90145;-32.09637;3
LIGH;28.905;64508.586;159.0;3
ACCE;28.910;64508.590;-4.18506;2.55701;11.79863;3
LIGH;28.915;64508.596;159.0;3
ACCE;28.921;64508.600;-3.95522;1.84832;12.00932;3
MAGN;28.923;64508.603;32.86459;-6.90145;-32.09637;3
LIGH;28.925;64508.607;159.0;3
ACCE;28.930;64508.610;-3.88818;1.47483;11.84651;3
LIGH;28.935;64508.616;159.0;3
ACCE;28.941;64508.620;-3.76368;1.17795;11.62624;3
MAGN;28.942;64508.623;32.86459;-6.90145;-32.09637;3
LIGH;28.945;64508.627;159.0;3
ACCE;28.950;64508.630;-3.65834;1.01514;11.40598;3
SOUN;28.953;31.37;0.00096;33.60
LIGH;28.956;64508.636;159.0;3
ACCE;28.961;64508.640;-3.44765;0.83318;11.04206;3
MAGN;28.962;64508.643;35.56897;0.01145;-34.07202;3
LIGH;28.965;64508.646;156.0;3
ACCE;28.970;64508.650;-3.28484;0.75657;10.66856;3
LIGH;28.975;64508.656;156.0;3
ACCE;28.981;64508.661;-3.16035;0.74699;10.57279;3
MAGN;28.982;64508.663;35.56897;0.01145;-34.07202;3
LIGH;28.985;64508.666;156.0;3
ACCE;28.990;64508.670;-2.92093;0.70868;10.37168;3
LIGH;28.995;64508.676;156.0;3
ACCE;29.001;64508.680;-2.06859;0.51715;10.20888;3
MAGN;29.002;64508.683;35.56897;0.01145;-34.07202;3
LIGH;29.005;64508.686;156.0;3
ACCE;29.010;64508.690;-1.57060;0.30646;10.03649;3
LIGH;29.015;64508.696;156.0;3
ACCE;29.021;64508.700;-1.05345;-0.00958;9.98861;3
MAGN;29.022;64508.703;35.75222;4.97499;-35.68350;3
LIGH;29.025;64508.706;166.0;3
ACCE;29.030;64508.710;-0.58419;-0.25857;9.87369;3
LIGH;29.035;64508.716;136.0;3
ACCE;29.042;64508.721;-0.01915;-0.19154;9.67257;3
MAGN;29.043;64508.723;35.75222;4.97499;-35.68350;3
LIGH;29.049;64508.730;136.0;3
ACCE;29.051;64508.730;0.08619;-0.64165;9.09797;3
LIGH;29.055;64508.736;136.0;3
ACCE;29.061;64508.741;0.08619;-0.87149;9.10754;3
MAGN;29.062;64508.743;35.75222;4.97499;-35.68350;3
LIGH;29.069;64508.750;136.0;3
ACCE;29.070;64508.750;-0.32561;-0.91937;9.02135;3
LIGH;29.075;64508.756;136.0;3
ACCE;29.081;64508.760;0.03831;-0.42138;9.24162;3
MAGN;29.082;64508.763;35.06981;8.98408;-36.58834;3
LIGH;29.088;64508.767;136.0;3
ACCE;29.090;64508.771;0.45011;-0.35434;9.30866;3
LIGH;29.095;64508.777;117.0;3
ACCE;29.101;64508.780;0.60334;-0.35434;9.28950;3
MAGN;29.102;64508.783;35.06981;8.98408;-36.58834;3
LIGH;29.105;64508.787;117.0;3
ACCE;29.110;64508.790;0.30646;-0.40223;9.15543;3
LIGH;29.115;64508.796;117.0;3
ACCE;29.121;64508.800;-1.07260;-0.71826;8.80109;3
MAGN;29.121;64508.803;35.06981;8.98408;-36.58834;3
LIGH;29.125;64508.807;117.0;3
ACCE;29.130;64508.810;-1.82917;-0.57461;9.00220;3
LIGH;29.135;64508.817;117.0;3
ACCE;29.141;64508.820;-2.10690;-0.24900;9.32781;3
MAGN;29.142;64508.823;34.64571;12.38445;-36.52233;3
LIGH;29.148;64508.830;117.0;3
ACCE;29.150;64508.830;-2.08774;0.06704;9.40442;3
LIGH;29.155;64508.837;106.0;3
ACCE;29.161;64508.840;-2.09732;0.66080;9.20331;3
MAGN;29.162;64508.843;34.64571;12.38445;-36.52233;3
LIGH;29.168;64508.847;106.0;3
ACCE;29.170;64508.850;-2.63362;0.68953;9.39485;3
LIGH;29.175;64508.856;106.0;3
ACCE;29.181;64508.860;-3.11246;0.46926;10.21845;3
MAGN;29.182;64508.863;34.64571;12.38445;-36.52233;3
LIGH;29.185;64508.866;106.0;3
ACCE;29.190;64508.870;-3.46680;-0.89064;9.37569;3
LIGH;29.195;64508.876;106.0;3
ACCE;29.201;64508.880;-3.41892;-1.04387;9.51935;3
MAGN;29.202;64508.883;32.62184;11.99194;-34.53833;3
LIGH;29.205;64508.886;106.0;3
ACCE;29.210;64508.890;-3.17950;-0.73741;9.59596;3
LIGH;29.215;64508.896;83.0;3
ACCE;29.221;64508.900;-2.67193;-0.00958;9.59596;3
MAGN;29.222;64508.903;32.62184;11.99194;-34.53833;3
LIGH;29.225;64508.906;83.0;3
ACCE;29.230;64508.910;-2.01113;1.15879;8.98304;3
LIGH;29.235;64508.916;83.0;3
ACCE;29.241;64508.920;-2.01113;1.25456;8.60955;3
MAGN;29.242;64508.923;32.62184;11.99194;-34.53833;3
LIGH;29.245;64508.926;83.0;3
ACCE;29.250;64508.930;-1.78129;1.43652;8.24563;3
LIGH;29.255;64508.936;83.0;3
ACCE;29.261;64508.940;-1.81002;1.28329;7.58483;3
MAGN;29.262;64508.943;34.32145;9.46841;-31.52921;3
LIGH;29.265;64508.946;83.0;3
ACCE;29.270;64508.950;-2.13563;0.94810;7.09641;3
LIGH;29.275;64508.956;54.0;3
ACCE;29.281;64508.960;-2.26970;0.73741;7.07726;3
MAGN;29.282;64508.963;34.32145;9.46841;-31.52921;3
LIGH;29.285;64508.966;54.0;3
ACCE;29.290;64508.970;-2.53785;0.43096;7.36456;3
LIGH;29.295;64508.976;54.0;3
ACCE;29.301;64508.980;-3.30400;-1.87705;7.09641;3
MAGN;29.302;64508.983;34.32145;9.46841;-31.52921;3
LIGH;29.305;64508.986;54.0;3
ACCE;29.310;64508.990;-3.44765;-3.48596;6.10043;3
LIGH;29.315;64508.996;54.0;3
ACCE;29.321;64509.000;-3.24654;-4.23295;5.85143;3
MAGN;29.322;64509.003;38.33512;7.55369;-25.65846;3
LIGH;29.325;64509.006;54.0;3
ACCE;29.330;64509.010;-3.39019;-4.10845;5.95677;3
LIGH;29.335;64509.016;56.0;3
ACCE;29.341;64509.020;-3.41892;-4.06057;3.99353;3
MAGN;29.349;64509.023;38.33512;7.55369;-25.65846;3
ACCE;29.350;64509.030;-2.49955;-4.29999;1.92494;3
LIGH;29.352;64509.034;56.0;3
LIGH;29.356;64509.037;56.0;3
ACCE;29.362;64509.041;-1.84832;-3.43807;0.99599;3
MAGN;29.364;64509.044;38.33512;7.55369;-25.65846;3
LIGH;29.369;64509.049;56.0;3
ACCE;29.372;64509.051;-2.11647;-1.93451;-0.00958;3
LIGH;29.375;64509.057;56.0;3
ACCE;29.381;64509.060;-3.65834;0.70868;-2.95923;3
MAGN;29.382;64509.063;41.66336;6.22274;-16.28074;3
LIGH;29.388;64509.070;56.0;3
ACCE;29.390;64509.070;-4.66391;1.74298;-3.87861;3
SOUN;29.394;29.42;0.00090;33.04
LIGH;29.396;64509.076;55.0;3
ACCE;29.401;64509.081;-5.10444;2.15478;-4.74052;3
MAGN;29.402;64509.083;41.66336;6.22274;-16.28074;3
LIGH;29.405;64509.087;54.0;3
ACCE;29.410;64509.090;-4.71179;1.84832;-5.73651;3
LIGH;29.415;64509.096;54.0;3
ACCE;29.421;64509.100;-5.00867;1.39821;-5.11401;3
MAGN;29.422;64509.103;41.66336;6.22274;-16.28074;3
LIGH;29.428;64509.106;54.0;3
ACCE;29.430;64509.110;-5.10444;0.91937;-4.07972;3
LIGH;29.435;64509.116;54.0;3
ACCE;29.441;64509.120;-4.62560;0.30646;-2.96881;3
MAGN;29.442;64509.123;42.04321;7.78535;-6.75577;3
LIGH;29.445;64509.126;54.0;3
ACCE;29.450;64509.130;-3.99353;-0.56503;-2.71981;3
LIGH;29.455;64509.136;54.0;3
ACCE;29.461;64509.140;-2.33674;-1.49398;-2.00155;3
MAGN;29.466;64509.143;42.04321;7.78535;-6.75577;3
LIGH;29.467;64509.146;48.0;3
ACCE;29.470;64509.150;-1.48441;-1.16837;-1.99198;3
LIGH;29.475;64509.156;48.0;3
ACCE;29.481;64509.160;-1.46525;-0.26815;-2.77727;3
MAGN;29.482;64509.163;42.04321;7.78535;-6.75577;3
LIGH;29.485;64509.166;48.0;3
ACCE;29.490;64509.170;-2.20267;0.59376;-4.82671;3
LIGH;29.495;64509.176;48.0;3
ACCE;29.501;64509.180;-3.68707;1.32160;-7.57525;3
MAGN;29.502;64509.183;36.96486;7.91739;5.69700;3
LIGH;29.505;64509.186;48.0;3
ACCE;29.510;64509.190;-3.97437;1.21625;-8.15944;3
LIGH;29.515;64509.196;48.0;3
ACCE;29.521;64509.200;-3.61046;1.19710;-7.99663;3
MAGN;29.522;64509.203;36.96486;7.91739;5.69700;3
LIGH;29.525;64509.206;36.0;3
ACCE;29.530;64509.210;-3.08373;1.42694;-7.83383;3
LIGH;29.535;64509.216;36.0;3
ACCE;29.541;64509.220;-2.65278;1.65679;-8.34140;3
MAGN;29.542;64509.223;36.96486;7.91739;5.69700;3
LIGH;29.545;64509.226;36.0;3
ACCE;29.550;64509.230;-2.41336;1.39821;-9.21289;3
LIGH;29.555;64509.236;36.0;3
ACCE;29.561;64509.240;-2.26970;0.70868;-9.40442;3
MAGN;29.562;64509.243;26.68746;9.02361;15.81466;3
LIGH;29.565;64509.246;36.0;3
ACCE;29.570;64509.250;-1.59933;0.12450;-9.05008;3
LIGH;29.575;64509.256;36.0;3
ACCE;29.581;64509.260;-0.81403;0.61292;-8.69574;3
MAGN;29.582;64509.263;26.68746;9.02361;15.81466;3
LIGH;29.585;64509.266;25.0;3
ACCE;29.590;64509.270;-0.37350;0.71826;-8.80109;3
LIGH;29.594;64509.276;25.0;3
ACCE;29.601;64509.280;0.06704;0.71826;-8.81066;3
MAGN;29.602;64509.283;26.68746;9.02361;15.81466;3
LIGH;29.605;64509.286;25.0;3
ACCE;29.610;64509.290;1.63763;1.11091;-9.52892;3
LIGH;29.615;64509.296;25.0;3
ACCE;29.621;64509.300;2.07817;1.39821;-9.92157;3
MAGN;29.622;64509.303;12.57529;9.67677;22.90504;3
LIGH;29.625;64509.306;25.0;3
ACCE;29.630;64509.310;2.76770;1.36948;-10.53449;3
LIGH;29.635;64509.316;25.0;3
ACCE;29.641;64509.320;4.58729;0.91937;-10.74518;3
MAGN;29.642;64509.323;12.57529;9.67677;22.90504;3
LIGH;29.645;64509.326;20.0;3
ACCE;29.652;64509.330;5.20978;0.76614;-10.79306;3
LIGH;29.655;64509.337;20.0;3
ACCE;29.662;64509.341;5.78439;0.66080;-10.45787;3
MAGN;29.662;64509.344;12.57529;9.67677;22.90504;3
LIGH;29.668;64509.350;20.0;3
ACCE;29.670;64509.350;6.21535;0.84276;-10.25676;3
LIGH;29.675;64509.356;20.0;3
ACCE;29.681;64509.360;6.91445;2.48997;-9.65342;3
MAGN;29.682;64509.363;-3.51783;7.82018;25.86985;3
LIGH;29.685;64509.366;20.0;3
ACCE;29.690;64509.370;6.81869;3.83072;-9.45231;3
LIGH;29.695;64509.376;20.0;3
ACCE;29.701;64509.380;6.95276;4.59687;-9.43316;3
MAGN;29.702;64509.383;-3.51783;7.82018;25.86985;3
LIGH;29.705;64509.386;20.0;3
ACCE;29.710;64509.390;7.37414;4.42448;-9.77792;3
LIGH;29.715;64509.396;20.0;3
ACCE;29.721;64509.400;8.08282;3.07416;-9.16500;3
MAGN;29.722;64509.403;-3.51783;7.82018;25.86985;3
LIGH;29.725;64509.406;20.0;3
ACCE;29.730;64509.410;8.07325;2.68151;-8.59997;3
LIGH;29.735;64509.416;20.0;3
ACCE;29.741;64509.420;8.40844;2.54743;-7.91044;3
MAGN;29.742;64509.423;-19.53272;2.66996;25.16150;3
LIGH;29.745;64509.427;20.0;3
ACCE;29.750;64509.430;8.84897;2.21224;-8.44674;3
LIGH;29.759;64509.440;20.0;3
ACCE;29.762;64509.441;8.56167;3.30400;-8.77236;3
MAGN;29.763;64509.444;-19.53272;2.66996;25.16150;3
LIGH;29.766;64509.447;19.0;3
ACCE;29.770;64509.450;7.97748;4.38618;-8.11156;3
LIGH;29.775;64509.456;21.0;3
ACCE;29.781;64509.460;7.75721;4.55856;-6.78996;3
MAGN;29.782;64509.463;-19.53272;2.66996;25.16150;3
LIGH;29.787;64509.467;21.0;3
GNSS;29.788;1491381967.000;39.993947;-0.073730;128.000;0.000;9.0;0.0;21;12
ACCE;29.795;64509.470;8.14986;4.38618;-5.67905;3
GNSS;29.796;1491381967.000;39.993947;-0.073730;128.000;0.000;9.0;0.0;21;12
LIGH;29.798;64509.479;21.0;3
ACCE;29.801;64509.481;8.82982;5.52582;-4.35745;3
MAGN;29.802;64509.483;-30.15821;-6.17564;20.89932;3
LIGH;29.805;64509.486;21.0;3
ACCE;29.810;64509.490;9.49062;6.11958;-4.61602;3
LIGH;29.815;64509.496;21.0;3
ACCE;29.821;64509.501;9.77792;6.87615;-4.90333;3
MAGN;29.822;64509.503;-30.15821;-6.17564;20.89932;3
LIGH;29.825;64509.506;21.0;3
ACCE;29.830;64509.510;9.88326;7.95833;-5.13317;3
LIGH;29.835;64509.516;23.0;3
ACCE;29.841;64509.520;8.94474;8.44674;-6.26323;3
MAGN;29.842;64509.523;-30.15821;-6.17564;20.89932;3
LIGH;29.845;64509.526;23.0;3
ACCE;29.850;64509.530;8.34140;7.24007;-6.80911;3
LIGH;29.855;64509.536;23.0;3
ACCE;29.861;64509.540;8.37971;6.43561;-6.13873;3
MAGN;29.862;64509.543;-36.11631;-15.34298;18.49467;3
LIGH;29.865;64509.547;23.0;3
ACCE;29.870;64509.550;8.63828;6.58884;-4.61602;3
LIGH;29.875;64509.556;23.0;3
ACCE;29.881;64509.561;8.92558;6.89530;-2.75812;3
MAGN;29.882;64509.563;-36.11631;-15.34298;18.49467;3
LIGH;29.885;64509.566;23.0;3
ACCE;29.890;64509.570;8.93516;7.33583;-2.26013;3
LIGH;29.895;64509.576;27.0;3
ACCE;29.901;64509.581;8.88728;8.14029;-1.55144;3
MAGN;29.902;64509.583;-36.11631;-15.34298;18.49467;3
LIGH;29.905;64509.586;27.0;3
ACCE;29.910;64509.590;8.65743;9.04051;-0.41180;3
LIGH;29.915;64509.596;27.0;3
ACCE;29.921;64509.600;8.47547;9.18416;0.37350;3
MAGN;29.922;64509.603;-37.59313;-22.63174;10.48086;3
LIGH;29.925;64509.607;27.0;3
ACCE;29.930;64509.610;7.73806;9.33739;0.68953;3
LIGH;29.935;64509.616;27.0;3
ACCE;29.941;64509.621;6.97192;9.50977;0.91937;3
MAGN;29.942;64509.623;-37.59313;-22.63174;10.48086;3
LIGH;29.945;64509.626;27.0;3
SOUN;29.946;80.63;0.00246;41.80
ACCE;29.950;64509.630;5.20021;9.99819;0.76614;3
LIGH;29.955;64509.636;39.0;3
ACCE;29.961;64509.640;4.51068;10.27591;0.96726;3
MAGN;29.962;64509.643;-37.59313;-22.63174;10.48086;3
LIGH;29.965;64509.646;39.0;3
ACCE;29.970;64509.650;3.96480;10.39084;1.30245;3
LIGH;29.975;64509.656;39.0;3
ACCE;29.981;64509.661;3.38061;10.19930;1.77171;3
MAGN;29.982;64509.663;-31.95457;-27.75961;0.10494;3
LIGH;29.985;64509.666;39.0;3
ACCE;29.990;64509.670;1.82917;9.32781;1.62806;3
LIGH;29.995;64509.676;39.0;3
ACCE;30.001;64509.681;0.91937;8.79151;1.60890;3
MAGN;30.002;64509.683;-31.95457;-27.75961;0.10494;3
LIGH;30.005;64509.687;39.0;3
ACCE;30.010;64509.690;0.22984;8.66701;2.28886;3
LIGH;30.015;64509.696;57.0;3
ACCE;30.021;64509.700;-1.14922;7.77637;4.44364;3
MAGN;30.022;64509.703;-31.95457;-27.75961;0.10494;3
LIGH;30.025;64509.706;57.0;3
ACCE;30.030;64509.711;-1.26414;6.68461;5.40132;3
LIGH;30.035;64509.716;57.0;3
ACCE;30.042;64509.721;-1.72383;6.07170;6.73250;3
MAGN;30.043;64509.723;-22.74129;-27.70923;-11.81551;3
LIGH;30.049;64509.727;57.0;3
ACCE;30.050;64509.730;-1.70467;5.48751;8.04452;3
LIGH;30.057;64509.737;57.0;3
ACCE;30.061;64509.741;-0.91937;5.47793;10.21845;3
MAGN;30.062;64509.743;-22.74129;-27.70923;-11.81551;3
LIGH;30.065;64509.747;57.0;3
ACCE;30.070;64509.750;-0.39265;5.63116;10.62068;3
LIGH;30.075;64509.756;57.0;3
ACCE;30.081;64509.760;0.23942;5.62159;10.59195;3
MAGN;30.082;64509.763;-22.74129;-27.70923;-11.81551;3
LIGH;30.085;64509.766;58.0;3
ACCE;30.090;64509.770;0.61292;5.72693;10.42914;3
LIGH;30.095;64509.776;58.0;3
ACCE;30.101;64509.780;1.15879;5.53539;10.82179;3
MAGN;30.102;64509.783;-13.44041;-20.45277;-23.60970;3
LIGH;30.105;64509.786;58.0;3
ACCE;30.110;64509.790;1.30245;4.94163;10.74518;3
LIGH;30.115;64509.796;58.0;3
ACCE;30.121;64509.800;1.34075;4.01268;10.65899;3
MAGN;30.122;64509.803;-13.44041;-20.45277;-23.60970;3
LIGH;30.125;64509.806;58.0;3
ACCE;30.130;64509.810;1.36948;3.28484;10.39084;3
LIGH;30.135;64509.816;58.0;3
ACCE;30.141;64509.820;0.79487;3.59130;13.03403;3
MAGN;30.142;64509.823;-13.44041;-20.45277;-23.60970;3
LIGH;30.145;64509.826;75.0;3
ACCE;30.150;64509.830;0.51715;3.70622;12.56477;3
LIGH;30.155;64509.836;75.0;3
ACCE;30.161;64509.840;0.38307;3.49553;10.66856;3
MAGN;30.162;64509.843;-8.16494;-14.08692;-30.83658;3
LIGH;30.165;64509.847;75.0;3
ACCE;30.170;64509.850;0.28730;3.21781;9.30866;3
LIGH;30.175;64509.856;75.0;3
ACCE;30.181;64509.861;-0.67995;2.68151;9.97903;3
MAGN;30.182;64509.863;-8.16494;-14.08692;-30.83658;3
LIGH;30.185;64509.866;75.0;3
ACCE;30.190;64509.870;-1.50356;2.78685;10.50576;3
LIGH;30.195;64509.876;75.0;3
ACCE;30.201;64509.880;-2.42293;3.03585;11.39640;3
MAGN;30.202;64509.883;-8.16494;-14.08692;-30.83658;3
LIGH;30.205;64509.886;86.0;3
ACCE;30.210;64509.890;-2.84431;2.81558;12.44985;3
LIGH;30.215;64509.896;86.0;3
ACCE;30.221;64509.900;-2.47082;1.29287;14.17367;3
MAGN;30.222;64509.903;-5.45573;-6.62393;-35.04517;3
LIGH;30.225;64509.907;86.0;3
ACCE;30.230;64509.910;-2.12605;0.86191;14.66209;3
LIGH;30.235;64509.916;86.0;3
ACCE;30.241;64509.920;-1.84832;0.55545;14.96855;3
MAGN;30.242;64509.923;-5.45573;-6.62393;-35.04517;3
LIGH;30.245;64509.926;86.0;3
ACCE;30.250;64509.930;-1.71425;0.37350;14.78659;3
LIGH;30.255;64509.936;86.0;3
ACCE;30.261;64509.940;-1.38864;0.37350;13.88637;3
MAGN;30.262;64509.943;-5.45573;-6.62393;-35.04517;3
LIGH;30.265;64509.946;107.0;3
ACCE;30.270;64509.950;-0.84276;0.53630;13.09149;3
LIGH;30.275;64509.956;107.0;3
ACCE;30.281;64509.960;-0.00958;0.74699;12.44985;3
MAGN;30.283;64509.963;-6.89224;-2.41541;-37.47218;3
LIGH;30.285;64509.967;107.0;3
ACCE;30.290;64509.970;0.77572;1.07260;11.59751;3
LIGH;30.295;64509.976;107.0;3
ACCE;30.301;64509.981;1.55144;2.12605;9.76834;3
MAGN;30.302;64509.983;-6.89224;-2.41541;-37.47218;3
LIGH;30.305;64509.986;107.0;3
ACCE;30.310;64509.990;1.81002;2.32716;9.22246;3
LIGH;30.315;64509.996;107.0;3
ACCE;30.321;64510.000;1.82917;2.48039;8.89685;3
MAGN;30.322;64510.003;-6.89224;-2.41541;-37.47218;3
LIGH;30.325;64510.006;164.0;3
ACCE;30.330;64510.010;1.13006;2.76770;8.42759;3
LIGH;30.335;64510.016;164.0;3
ACCE;30.341;64510.020;0.76614;2.91135;8.61913;3
MAGN;30.342;64510.023;-10.46689;-3.03133;-37.15170;3
LIGH;30.348;64510.027;164.0;3
ACCE;30.350;64510.030;0.46926;3.02627;8.85855;3
LIGH;30.355;64510.036;164.0;3
ACCE;30.361;64510.040;0.33519;3.31358;9.43316;3
MAGN;30.362;64510.043;-10.46689;-3.03133;-37.15170;3
LIGH;30.365;64510.046;164.0;3
ACCE;30.370;64510.050;0.38307;3.51469;9.79707;3
LIGH;30.375;64510.056;164.0;3
ACCE;30.381;64510.060;0.42138;3.51469;9.74919;3
MAGN;30.382;64510.063;-10.46689;-3.03133;-37.15170;3
LIGH;30.388;64510.067;181.0;3
ACCE;30.390;64510.070;0.49799;3.47638;9.33739;3
LIGH;30.395;64510.076;181.0;3
ACCE;30.401;64510.080;0.83318;3.56257;8.46590;3
MAGN;30.402;64510.083;-12.83276;-4.74556;-35.90125;3
LIGH;30.405;64510.086;181.0;3
ACCE;30.410;64510.090;1.11091;3.62961;7.98706;3
LIGH;30.415;64510.096;181.0;3
ACCE;30.421;64510.100;1.25456;3.84988;7.84340;3
MAGN;30.421;64510.103;-12.83276;-4.74556;-35.90125;3
LIGH;30.425;64510.106;181.0;3
ACCE;30.430;64510.110;1.31202;4.11803;7.80510;3
LIGH;30.435;64510.116;181.0;3
ACCE;30.441;64510.120;1.33118;4.48195;8.36055;3
MAGN;30.442;64510.123;-12.83276;-4.74556;-35.90125;3
LIGH;30.445;64510.126;183.0;3
ACCE;30.450;64510.130;1.33118;4.39575;8.50420;3
LIGH;30.455;64510.136;170.0;3
ACCE;30.461;64510.140;1.33118;4.34787;8.81066;3
MAGN;30.462;64510.143;-13.96630;-7.30883;-34.88861;3
LIGH;30.465;64510.146;170.0;3
ACCE;30.470;64510.150;1.25456;4.43406;8.86812;3
LIGH;30.475;64510.156;170.0;3
ACCE;30.481;64510.160;0.80445;4.20422;8.87770;3
MAGN;30.482;64510.163;-13.96630;-7.30883;-34.88861;3
LIGH;30.485;64510.166;170.0;3
ACCE;30.490;64510.170;0.64165;4.21380;8.73405;3
LIGH;30.495;64510.176;170.0;3
SOUN;30.496;161.98;0.00494;47.86
ACCE;30.501;64510.181;0.48842;4.24253;8.73405;3
MAGN;30.502;64510.183;-13.96630;-7.30883;-34.88861;3
LIGH;30.508;64510.187;170.0;3
ACCE;30.510;64510.190;0.34477;4.30956;8.73405;3
LIGH;30.515;64510.196;156.0;3
ACCE;30.521;64510.200;0.28730;4.19464;8.84897;3
MAGN;30.522;64510.203;-14.64916;-9.23765;-34.71707;3
LIGH;30.525;64510.206;156.0;3
ACCE;30.530;64510.210;0.32561;4.17549;8.68616;3
LIGH;30.535;64510.216;156.0;3
ACCE;30.541;64510.220;0.27773;4.21380;8.57124;3
MAGN;30.542;64510.223;-14.64916;-9.23765;-34.71707;3
LIGH;30.545;64510.226;156.0;3
ACCE;30.550;64510.230;0.12450;4.30956;8.32224;3
LIGH;30.555;64510.236;156.0;3
ACCE;30.561;64510.240;0.08619;4.34787;8.11156;3
MAGN;30.562;64510.243;-14.64916;-9.23765;-34.71707;3
LIGH;30.565;64510.246;156.0;3
ACCE;30.570;64510.250;0.02873;4.46279;7.86256;3
LIGH;30.575;64510.257;143.0;3
ACCE;30.581;64510.260;0.04788;4.53941;7.86256;3
MAGN;30.582;64510.263;-14.63219;-10.76589;-33.92715;3
LIGH;30.585;64510.267;143.0;3
ACCE;30.590;64510.270;0.11492;4.51068;7.86256;3
LIGH;30.595;64510.277;143.0;3
ACCE;30.601;64510.280;0.16281;4.29999;8.17859;3
MAGN;30.602;64510.283;-14.63219;-10.76589;-33.92715;3
LIGH;30.608;64510.290;143.0;3
ACCE;30.610;64510.290;0.18196;4.15633;8.34140;3
LIGH;30.615;64510.297;143.0;3
ACCE;30.621;64510.300;0.16281;4.30956;8.73405;3
MAGN;30.622;64510.303;-14.63219;-10.76589;-33.92715;3
LIGH;30.625;64510.307;143.0;3
ACCE;30.630;64510.310;0.19154;4.34787;8.99262;3
LIGH;30.635;64510.316;138.0;3
ACCE;30.641;64510.320;0.58419;4.24253;9.23204;3
MAGN;30.642;64510.323;-14.56738;-11.52852;-33.27493;3
LIGH;30.645;64510.326;138.0;3
ACCE;30.650;64510.330;0.91937;4.32872;8.95431;3
LIGH;30.655;64510.336;138.0;3
ACCE;30.661;64510.340;1.09176;4.47237;8.79151;3
MAGN;30.662;64510.343;-14.56738;-11.52852;-33.27493;3
LIGH;30.665;64510.346;138.0;3
ACCE;30.672;64510.351;1.09176;4.57771;8.45632;3
LIGH;30.675;64510.356;138.0;3
ACCE;30.681;64510.360;0.94810;4.59687;8.41801;3
MAGN;30.682;64510.363;-14.56738;-11.52852;-33.27493;3
LIGH;30.688;64510.367;138.0;3
ACCE;30.690;64510.370;0.77572;4.65433;8.33182;3
LIGH;30.695;64510.376;135.0;3
ACCE;30.701;64510.381;0.58419;4.56814;8.40844;3
MAGN;30.702;64510.383;-14.28986;-11.67184;-33.52279;3
LIGH;30.705;64510.387;135.0;3
ACCE;30.710;64510.390;0.42138;4.45322;8.60955;3
LIGH;30.715;64510.396;135.0;3
ACCE;30.721;64510.400;0.38307;4.50110;8.77236;3
MAGN;30.722;64510.403;-14.28986;-11.67184;-33.52279;3
LIGH;30.725;64510.407;135.0;3
ACCE;30.730;64510.410;0.37350;4.43406;8.78193;3
LIGH;30.735;64510.416;135.0;3
ACCE;30.741;64510.420;0.42138;4.30956;8.87770;3
MAGN;30.742;64510.423;-14.28986;-11.67184;-33.52279;3
LIGH;30.745;64510.426;135.0;3
ACCE;30.750;64510.430;0.52672;4.43406;8.74362;3
LIGH;30.755;64510.437;137.0;3
ACCE;30.761;64510.440;0.51715;4.44364;8.72447;3
MAGN;30.762;64510.443;-13.93652;-11.88882;-33.53168;3
LIGH;30.768;64510.447;129.0;3
ACCE;30.770;64510.450;0.54588;4.35745;8.66701;3
LIGH;30.775;64510.456;129.0;3
ACCE;30.781;64510.460;0.59376;4.50110;8.84897;3
MAGN;30.782;64510.463;-13.93652;-11.88882;-33.53168;3
GNSS;30.788;1491381968.000;39.993945;-0.073735;128.000;0.000;9.0;0.0;21;13
ACCE;30.793;64510.471;0.67995;4.53941;8.84897;3
LIGH;30.794;64510.475;129.0;3
GNSS;30.795;1491381968.000;39.993945;-0.073735;128.000;0.000;9.0;0.0;21;13
LIGH;30.798;64510.479;129.0;3
ACCE;30.803;64510.482;0.81403;4.51068;9.03093;3
MAGN;30.804;64510.485;-13.93652;-11.88882;-33.53168;3
LIGH;30.809;64510.491;129.0;3
ACCE;30.811;64510.490;0.85234;4.46279;9.03093;3
LIGH;30.815;64510.496;129.0;3
ACCE;30.821;64510.500;0.85234;4.52983;9.16500;3
MAGN;30.822;64510.503;-13.60273;-11.95955;-33.90118;3
LIGH;30.828;64510.507;127.0;3
ACCE;30.830;64510.510;0.75657;4.57771;9.09797;3
LIGH;30.835;64510.516;127.0;3
ACCE;30.841;64510.520;0.72784;4.51068;9.18416;3
MAGN;30.842;64510.523;-13.60273;-11.95955;-33.90118;3
LIGH;30.848;64510.526;127.0;3
ACCE;30.850;64510.530;0.65122;4.47237;9.08839;3
LIGH;30.855;64510.536;127.0;3
ACCE;30.861;64510.540;0.69911;4.54898;8.93516;3
MAGN;30.862;64510.543;-13.60273;-11.95955;-33.90118;3
LIGH;30.865;64510.547;127.0;3
ACCE;30.870;64510.550;0.73741;4.62560;8.77236;3
LIGH;30.875;64510.556;127.0;3
ACCE;30.881;64510.560;0.73741;4.64475;8.77236;3
MAGN;30.882;64510.563;-13.23871;-11.60062;-34.17018;3
LIGH;30.885;64510.567;126.0;3
ACCE;30.890;64510.570;0.70868;4.64475;8.70532;3
LIGH;30.895;64510.576;126.0;3
ACCE;30.901;64510.580;0.59376;4.67348;8.81066;3
MAGN;30.902;64510.583;-13.23871;-11.60062;-34.17018;3
LIGH;30.905;64510.586;126.0;3
ACCE;30.910;64510.590;0.46926;4.66391;8.74362;3
LIGH;30.915;64510.596;126.0;3
ACCE;30.921;64510.600;0.40223;4.62560;8.85855;3
MAGN;30.922;64510.603;-13.23871;-11.60062;-34.17018;3
LIGH;30.928;64510.606;126.0;3
ACCE;30.930;64510.610;0.35434;4.51068;8.93516;3
LIGH;30.935;64510.616;126.0;3
SOUN;30.937;156.04;0.00476;47.54
ACCE;30.941;64510.621;0.36392;4.49152;9.09797;3
MAGN;30.942;64510.624;-12.80701;-11.23561;-34.30201;3
LIGH;30.947;64510.629;124.0;3
ACCE;30.950;64510.630;0.41180;4.45322;9.06924;3
LIGH;30.955;64510.636;124.0;3
ACCE;30.961;64510.640;0.50757;4.45322;9.23204;3
MAGN;30.962;64510.643;-12.80701;-11.23561;-34.30201;3
LIGH;30.965;64510.646;124.0;3
ACCE;30.970;64510.650;0.64165;4.50110;9.30866;3
LIGH;30.975;64510.656;124.0;3
ACCE;30.981;64510.661;0.74699;4.51068;9.42358;3
MAGN;30.982;64510.663;-12.80701;-11.23561;-34.30201;3
LIGH;30.985;64510.666;124.0;3
ACCE;30.990;64510.670;0.75657;4.52025;9.27035;3
LIGH;30.995;64510.676;124.0;3
ACCE;31.001;64510.680;0.73741;4.52983;9.24162;3
MAGN;31.002;64510.683;-13.00911;-10.90132;-34.16759;3
LIGH;31.005;64510.687;124.0;3
ACCE;31.010;64510.690;0.64165;4.52983;9.03093;3
LIGH;31.015;64510.696;124.0;3
ACCE;31.021;64510.701;0.62249;4.54898;8.88728;3
MAGN;31.022;64510.703;-13.00911;-10.90132;-34.16759;3
LIGH;31.025;64510.706;124.0;3
ACCE;31.030;64510.711;0.61292;4.56814;8.82024;3
LIGH;31.035;64510.716;124.0;3
ACCE;31.042;64510.720;0.53630;4.52983;8.85855;3
MAGN;31.043;64510.724;-13.00911;-10.90132;-34.16759;3
LIGH;31.047;64510.728;124.0;3
ACCE;31.050;64510.730;0.42138;4.49152;8.95431;3
LIGH;31.057;64510.736;124.0;3
ACCE;31.061;64510.741;0.39265;4.51068;9.17458;3
MAGN;31.062;64510.743;-12.78091;-11.40194;-34.02840;3
LIGH;31.065;64510.747;124.0;3
ACCE;31.070;64510.750;0.33519;4.46279;9.18416;3
LIGH;31.075;64510.756;124.0;3
ACCE;31.081;64510.760;0.25857;4.40533;9.20331;3
MAGN;31.082;64510.763;-12.78091;-11.40194;-34.02840;3
LIGH;31.085;64510.766;124.0;3
ACCE;31.090;64510.770;0.40223;4.37660;9.05008;3
LIGH;31.095;64510.776;124.0;3
ACCE;31.101;64510.780;0.45011;4.39575;9.04051;3
MAGN;31.102;64510.783;-12.78091;-11.40194;-34.02840;3
LIGH;31.105;64510.786;124.0;3
ACCE;31.110;64510.790;0.45011;4.41491;8.95431;3
LIGH;31.115;64510.796;124.0;3
ACCE;31.121;64510.801;0.58419;4.35745;9.05966;3
MAGN;31.122;64510.803;-12.57981;-11.15306;-34.72363;3
LIGH;31.125;64510.807;124.0;3
ACCE;31.130;64510.810;0.56503;4.39575;8.86812;3
LIGH;31.135;64510.816;121.0;3
ACCE;31.141;64510.820;0.55545;4.36702;8.95431;3
MAGN;31.142;64510.823;-12.57981;-11.15306;-34.72363;3
LIGH;31.145;64510.826;121.0;3
ACCE;31.150;64510.830;0.49799;4.36702;8.86812;3
LIGH;31.155;64510.836;121.0;3
ACCE;31.161;64510.840;0.36392;4.37660;8.78193;3
MAGN;31.162;64510.843;-12.57981;-11.15306;-34.72363;3
LIGH;31.165;64510.846;121.0;3
ACCE;31.170;64510.850;0.32561;4.37660;8.56167;3
LIGH;31.175;64510.856;121.0;3
ACCE;31.181;64510.860;0.42138;4.31914;8.64786;3
MAGN;31.182;64510.863;-12.28542;-10.62768;-35.00791;3
LIGH;31.185;64510.866;121.0;3
ACCE;31.190;64510.870;0.41180;4.29041;8.61913;3
LIGH;31.195;64510.876;119.0;3
ACCE;31.201;64510.880;0.48842;4.32872;8.82982;3
MAGN;31.202;64510.883;-12.28542;-10.62768;-35.00791;3
LIGH;31.205;64510.886;119.0;3
ACCE;31.210;64510.890;0.47884;4.32872;8.94474;3
LIGH;31.215;64510.896;119.0;3
ACCE;31.221;64510.900;0.48842;4.27126;9.11712;3
MAGN;31.222;64510.903;-12.28542;-10.62768;-35.00791;3
LIGH;31.225;64510.906;119.0;3
ACCE;31.230;64510.910;0.50757;4.28083;9.08839;3
LIGH;31.235;64510.916;119.0;3
ACCE;31.241;64510.921;0.56503;4.26168;9.09797;3
MAGN;31.242;64510.923;-11.93287;-10.52436;-35.12286;3
LIGH;31.245;64510.927;119.0;3
ACCE;31.250;64510.930;0.58419;4.28083;8.98304;3
LIGH;31.255;64510.936;119.0;3
ACCE;31.261;64510.940;0.67995;4.30956;9.02135;3
MAGN;31.262;64510.943;-11.93287;-10.52436;-35.12286;3
LIGH;31.265;64510.946;119.0;3
ACCE;31.270;64510.950;0.69911;4.35745;8.95431;3
LIGH;31.275;64510.956;119.0;3
ACCE;31.281;64510.960;0.64165;4.34787;8.90643;3
MAGN;31.282;64510.963;-11.93287;-10.52436;-35.12286;3
LIGH;31.285;64510.966;119.0;3
ACCE;31.290;64510.970;0.62249;4.35745;8.90643;3
LIGH;31.295;64510.976;119.0;3
ACCE;31.301;64510.980;0.56503;4.36702;9.00220;3
MAGN;31.302;64510.983;-11.74489;-10.16840;-35.02508;3
LIGH;31.305;64510.986;119.0;3
ACCE;31.310;64510.990;0.47884;4.31914;8.94474;3
LIGH;31.315;64510.996;118.0;3
ACCE;31.321;64511.000;0.39265;4.34787;8.94474;3
MAGN;31.322;64511.003;-11.74489;-10.16840;-35.02508;3
LIGH;31.326;64511.007;118.0;3
ACCE;31.330;64511.010;0.39265;4.33829;8.87770;3
LIGH;31.335;64511.016;118.0;3
ACCE;31.341;64511.020;0.42138;4.33829;9.01178;3
MAGN;31.342;64511.023;-11.74489;-10.16840;-35.02508;3
LIGH;31.345;64511.026;118.0;3
ACCE;31.350;64511.030;0.52672;4.35745;9.05966;3
LIGH;31.355;64511.036;118.0;3
ACCE;31.361;64511.041;0.56503;4.26168;9.22246;3
MAGN;31.362;64511.043;-12.04430;-9.91509;-35.29322;3
LIGH;31.365;64511.046;118.0;3
ACCE;31.370;64511.050;0.55545;4.24253;9.25119;3
LIGH;31.375;64511.056;119.0;3
ACCE;31.381;64511.060;0.49799;4.28083;9.37569;3
MAGN;31.382;64511.063;-12.04430;-9.91509;-35.29322;3
LIGH;31.385;64511.066;119.0;3
ACCE;31.390;64511.070;0.47884;4.25210;9.39485;3
LIGH;31.395;64511.076;119.0;3
ACCE;31.401;64511.080;0.42138;4.16591;9.41400;3
MAGN;31.402;64511.083;-12.04430;-9.91509;-35.29322;3
LIGH;31.405;64511.086;119.0;3
ACCE;31.410;64511.090;0.41180;4.19464;9.21289;3
LIGH;31.415;64511.096;119.0;3
ACCE;31.421;64511.100;0.44053;4.20422;9.19373;3
MAGN;31.422;64511.103;-11.66299;-9.98358;-35.46193;3
LIGH;31.425;64511.107;119.0;3
ACCE;31.430;64511.110;0.46926;4.17549;9.18416;3
LIGH;31.435;64511.116;117.0;3
ACCE;31.441;64511.121;0.49799;4.16591;9.14585;3
MAGN;31.442;64511.123;-11.66299;-9.98358;-35.46193;3
LIGH;31.445;64511.126;119.0;3
ACCE;31.450;64511.130;0.45011;4.19464;9.09797;3
LIGH;31.455;64511.136;119.0;3
ACCE;31.461;64511.140;0.43096;4.21380;9.14585;3
MAGN;31.462;64511.143;-11.66299;-9.98358;-35.46193;3
LIGH;31.465;64511.146;119.0;3
ACCE;31.470;64511.150;0.39265;4.16591;9.13627;3
LIGH;31.475;64511.156;119.0;3
ACCE;31.481;64511.161;0.41180;4.17549;9.22246;3
MAGN;31.482;64511.163;-11.79425;-9.66094;-35.54170;3
LIGH;31.485;64511.166;119.0;3
SOUN;31.488;28.57;0.00087;32.79
ACCE;31.491;64511.170;0.37350;4.19464;9.12670;3
LIGH;31.495;64511.176;119.0;3
ACCE;31.501;64511.180;0.38307;4.16591;9.17458;3
MAGN;31.502;64511.183;-11.79425;-9.66094;-35.54170;3
LIGH;31.505;64511.186;121.0;3
ACCE;31.510;64511.190;0.47884;4.08930;9.10754;3
LIGH;31.515;64511.196;121.0;3
ACCE;31.521;64511.200;0.46926;4.16591;9.12670;3
MAGN;31.522;64511.203;-11.79425;-9.66094;-35.54170;3
LIGH;31.525;64511.206;121.0;3
ACCE;31.530;64511.210;0.44053;4.15633;9.05008;3
LIGH;31.535;64511.216;121.0;3
ACCE;31.541;64511.220;0.37350;4.06057;9.07881;3
MAGN;31.542;64511.223;-12.23951;-9.46188;-35.96007;3
LIGH;31.545;64511.226;121.0;3
ACCE;31.550;64511.230;0.34477;4.06057;8.98304;3
LIGH;31.555;64511.236;121.0;3
ACCE;31.561;64511.240;0.29688;4.05099;8.98304;3
MAGN;31.562;64511.243;-12.23951;-9.46188;-35.96007;3
LIGH;31.565;64511.246;121.0;3
ACCE;31.570;64511.250;0.29688;3.99353;8.92558;3
LIGH;31.575;64511.256;121.0;3
ACCE;31.581;64511.260;0.19154;3.94564;8.96389;3
MAGN;31.582;64511.263;-12.23951;-9.46188;-35.96007;3
LIGH;31.585;64511.266;121.0;3
ACCE;31.590;64511.270;0.17238;3.97437;8.84897;3
LIGH;31.595;64511.276;121.0;3
ACCE;31.601;64511.280;0.17238;3.97437;9.00220;3
MAGN;31.602;64511.283;-11.82417;-9.22425;-35.34071;3
LIGH;31.605;64511.286;121.0;3
ACCE;31.610;64511.290;0.15323;3.98395;9.04051;3
LIGH;31.615;64511.296;121.0;3
ACCE;31.621;64511.300;0.09577;4.00311;9.14585;3
MAGN;31.622;64511.303;-11.82417;-9.22425;-35.34071;3
LIGH;31.625;64511.306;120.0;3
ACCE;31.630;64511.310;0.13408;3.96480;9.12670;3
LIGH;31.635;64511.316;120.0;3
ACCE;31.641;64511.320;0.17238;3.97437;9.19373;3
MAGN;31.642;64511.323;-11.82417;-9.22425;-35.34071;3
LIGH;31.645;64511.326;120.0;3
ACCE;31.650;64511.330;0.19154;4.02226;9.07881;3
LIGH;31.655;64511.336;120.0;3
ACCE;31.661;64511.340;0.20111;4.01268;9.02135;3
MAGN;31.662;64511.343;-11.82734;-8.71360;-35.65562;3
LIGH;31.665;64511.346;120.0;3
ACCE;31.670;64511.350;0.20111;4.03184;8.90643;3
LIGH;31.675;64511.356;120.0;3
ACCE;31.681;64511.360;0.22984;4.03184;8.96389;3
MAGN;31.682;64511.363;-11.82734;-8.71360;-35.65562;3
LIGH;31.685;64511.366;117.0;3
ACCE;31.690;64511.370;0.31603;4.05099;8.95431;3
LIGH;31.695;64511.376;117.0;3
ACCE;31.701;64511.380;0.39265;4.03184;9.17458;3
MAGN;31.704;64511.383;-11.82734;-8.71360;-35.65562;3
LIGH;31.710;64511.390;117.0;3
ACCE;31.711;64511.391;0.42138;4.08930;9.18416;3
LIGH;31.716;64511.397;117.0;3
ACCE;31.721;64511.400;0.45011;4.04141;9.30866;3
MAGN;31.722;64511.404;-11.14247;-8.61822;-36.08612;3
LIGH;31.725;64511.407;117.0;3
ACCE;31.730;64511.410;0.44053;4.03184;9.31823;3
LIGH;31.735;64511.416;117.0;3
ACCE;31.741;64511.420;0.52672;4.02226;9.44273;3
MAGN;31.742;64511.423;-11.14247;-8.61822;-36.08612;3
LIGH;31.748;64511.430;119.0;3
ACCE;31.750;64511.430;0.55545;4.05099;9.34696;3
LIGH;31.755;64511.436;119.0;3
ACCE;31.761;64511.440;0.60334;4.07014;9.38527;3
MAGN;31.762;64511.443;-11.14247;-8.61822;-36.08612;3
LIGH;31.765;64511.447;119.0;3
ACCE;31.770;64511.450;0.66080;4.07972;9.35654;3
LIGH;31.775;64511.456;119.0;3
ACCE;31.782;64511.460;0.74699;4.13718;9.40442;3
MAGN;31.783;64511.463;-11.83530;-8.26585;-36.12722;3
LIGH;31.791;64511.470;119.0;3
ACCE;31.793;64511.471;0.85234;4.12760;9.32781;3
GNSS;31.794;1491381969.000;39.993946;-0.073733;128.000;0.000;9.0;0.0;21;13
LIGH;31.798;64511.477;119.0;3
GNSS;31.799;1491381969.000;39.993946;-0.073733;128.000;0.000;9.0;0.0;21;13
ACCE;31.802;64511.481;0.90980;4.15633;9.39485;3
MAGN;31.803;64511.484;-11.83530;-8.26585;-36.12722;3
LIGH;31.809;64511.490;119.0;3
ACCE;31.810;64511.490;0.93853;4.22337;9.24162;3
LIGH;31.815;64511.496;121.0;3
ACCE;31.821;64511.500;0.89064;4.20422;9.27035;3
MAGN;31.822;64511.503;-11.83530;-8.26585;-36.12722;3
LIGH;31.825;64511.506;121.0;3
ACCE;31.830;64511.510;0.85234;4.16591;9.17458;3
LIGH;31.835;64511.516;121.0;3
ACCE;31.841;64511.521;0.80445;4.17549;9.18416;3
MAGN;31.842;64511.523;-11.92178;-7.67805;-36.54945;3
LIGH;31.845;64511.526;121.0;3
ACCE;31.850;64511.530;0.67995;4.12760;9.16500;3
LIGH;31.855;64511.536;121.0;3
ACCE;31.861;64511.540;0.68953;4.09887;9.32781;3
MAGN;31.862;64511.543;-11.92178;-7.67805;-36.54945;3
LIGH;31.865;64511.546;121.0;3
ACCE;31.870;64511.550;0.67995;4.08930;9.36612;3
LIGH;31.875;64511.557;120.0;3
ACCE;31.881;64511.560;0.64165;4.06057;9.50019;3
MAGN;31.882;64511.563;-11.92178;-7.67805;-36.54945;3
LIGH;31.885;64511.567;120.0;3
ACCE;31.890;64511.570;0.59376;3.97437;9.51935;3
LIGH;31.895;64511.576;120.0;3
ACCE;31.901;64511.580;0.54588;3.95522;9.61511;3
MAGN;31.902;64511.583;-11.91825;-7.49756;-36.79949;3
LIGH;31.905;64511.586;120.0;3
ACCE;31.910;64511.590;0.51715;3.90734;9.50977;3
LIGH;31.915;64511.596;120.0;3
ACCE;31.921;64511.600;0.46926;3.88818;9.39485;3
MAGN;31.922;64511.603;-11.91825;-7.49756;-36.79949;3
LIGH;31.925;64511.606;120.0;3
SOUN;31.929;32.23;0.00098;33.83
ACCE;31.932;64511.610;0.44053;3.92649;9.27035;3
LIGH;31.935;64511.616;122.0;3
ACCE;31.941;64511.620;0.54588;3.88818;9.35654;3
MAGN;31.942;64511.623;-11.91825;-7.49756;-36.79949;3
LIGH;31.948;64511.627;122.0;3
ACCE;31.950;64511.631;0.64165;3.81157;9.26077;3
LIGH;31.955;64511.636;122.0;3
ACCE;31.961;64511.640;0.79487;3.93607;9.39485;3
MAGN;31.962;64511.643;-11.57320;-7.62829;-36.72374;3
LIGH;31.968;64511.646;122.0;3
ACCE;31.970;64511.650;0.81403;3.87861;9.43316;3
LIGH;31.975;64511.656;122.0;3
ACCE;31.981;64511.661;0.74699;3.87861;9.50019;3
MAGN;31.982;64511.663;-11.57320;-7.62829;-36.72374;3
LIGH;31.985;64511.666;122.0;3
ACCE;31.990;64511.670;0.64165;3.83072;9.46189;3
LIGH;31.995;64511.676;122.0;3
ACCE;32.001;64511.680;0.46926;3.83072;9.44273;3
MAGN;32.002;64511.683;-11.57320;-7.62829;-36.72374;3
LIGH;32.005;64511.686;122.0;3
ACCE;32.010;64511.690;0.41180;3.83072;9.30866;3
LIGH;32.015;64511.696;122.0;3
ACCE;32.021;64511.700;0.36392;3.84988;9.31823;3
MAGN;32.022;64511.703;-11.31846;-7.52917;-37.04229;3
LIGH;32.025;64511.706;122.0;3
ACCE;32.030;64511.710;0.33519;3.84988;9.20331;3
LIGH;32.035;64511.716;122.0;3
ACCE;32.042;64511.721;0.36392;3.85945;9.14585;3
MAGN;32.043;64511.724;-11.31846;-7.52917;-37.04229;3
ACCE;32.050;64511.730;0.44053;3.83072;9.12670;3
LIGH;32.053;64511.734;123.0;3
LIGH;32.057;64511.738;120.0;3
ACCE;32.061;64511.741;0.48842;3.82115;9.27035;3
MAGN;32.062;64511.743;-11.31846;-7.52917;-37.04229;3
LIGH;32.065;64511.747;120.0;3
ACCE;32.070;64511.750;0.50757;3.84988;9.30866;3
LIGH;32.075;64511.757;120.0;3
ACCE;32.081;64511.760;0.46926;3.80199;9.44273;3
MAGN;32.082;64511.763;-11.38522;-7.65124;-37.04747;3
LIGH;32.085;64511.766;120.0;3
ACCE;32.090;64511.771;0.44053;3.77326;9.38527;3
LIGH;32.095;64511.776;120.0;3
ACCE;32.101;64511.781;0.39265;3.76368;9.44273;3
MAGN;32.102;64511.783;-11.38522;-7.65124;-37.04747;3
LIGH;32.105;64511.786;120.0;3
ACCE;32.110;64511.790;0.33519;3.72538;9.41400;3
LIGH;32.115;64511.796;120.0;3
ACCE;32.121;64511.800;0.35434;3.70622;9.49062;3
MAGN;32.122;64511.803;-11.38522;-7.65124;-37.04747;3
LIGH;32.125;64511.806;120.0;3
ACCE;32.130;64511.810;0.35434;3.68707;9.47146;3
LIGH;32.135;64511.816;120.0;3
ACCE;32.141;64511.820;0.36392;3.73495;9.59596;3
MAGN;32.142;64511.823;-11.25366;-6.86841;-36.88110;3
LIGH;32.148;64511.827;120.0;3
ACCE;32.150;64511.830;0.41180;3.72538;9.56723;3
LIGH;32.155;64511.836;120.0;3
ACCE;32.161;64511.840;0.49799;3.80199;9.50977;3
MAGN;32.162;64511.843;-11.25366;-6.86841;-36.88110;3
LIGH;32.168;64511.846;120.0;3
ACCE;32.170;64511.850;0.46926;3.82115;9.33739;3
LIGH;32.175;64511.856;120.0;3
ACCE;32.181;64511.861;0.47884;3.84030;9.33739;3
MAGN;32.182;64511.863;-11.25366;-6.86841;-36.88110;3
LIGH;32.185;64511.867;120.0;3
ACCE;32.190;64511.870;0.45969;3.84988;9.27993;3
LIGH;32.195;64511.876;120.0;3
ACCE;32.201;64511.880;0.45011;3.81157;9.30866;3
MAGN;32.202;64511.883;-11.36138;-6.77295;-36.73286;3
LIGH;32.205;64511.886;120.0;3
ACCE;32.210;64511.890;0.47884;3.84030;9.20331;3
LIGH;32.215;64511.896;120.0;3
ACCE;32.221;64511.900;0.45969;3.82115;9.28950;3
MAGN;32.222;64511.903;-11.36138;-6.77295;-36.73286;3
LIGH;32.228;64511.906;120.0;3
ACCE;32.230;64511.910;0.38307;3.79242;9.29908;3
LIGH;32.235;64511.916;120.0;3
ACCE;32.241;64511.921;0.31603;3.80199;9.36612;3
MAGN;32.242;64511.923;-11.36138;-6.77295;-36.73286;3
LIGH;32.245;64511.926;119.0;3
ACCE;32.250;64511.930;0.29688;3.78284;9.33739;3
LIGH;32.255;64511.936;119.0;3
ACCE;32.261;64511.940;0.26815;3.76368;9.32781;3
MAGN;32.262;64511.943;-10.71653;-6.77830;-36.51323;3
LIGH;32.265;64511.946;119.0;3
ACCE;32.270;64511.950;0.27773;3.75411;9.23204;3
LIGH;32.275;64511.956;119.0;3
ACCE;32.281;64511.961;0.29688;3.79242;9.27035;3
MAGN;32.282;64511.963;-10.71653;-6.77830;-36.51323;3
LIGH;32.285;64511.966;119.0;3
ACCE;32.290;64511.970;0.27773;3.81157;9.19373;3
LIGH;32.295;64511.976;119.0;3
ACCE;32.301;64511.980;0.31603;3.76368;9.27993;3
MAGN;32.302;64511.983;-10.71653;-6.77830;-36.51323;3
LIGH;32.305;64511.986;119.0;3
ACCE;32.310;64511.990;0.27773;3.79242;9.16500;3
LIGH;32.315;64511.996;119.0;3
ACCE;32.321;64512.000;0.26815;3.79242;9.25119;3
MAGN;32.322;64512.003;-10.51301;-6.78914;-35.81731;3
LIGH;32.325;64512.007;119.0;3
ACCE;32.330;64512.010;0.28730;3.76368;9.27035;3
LIGH;32.335;64512.016;119.0;3
ACCE;32.341;64512.021;0.26815;3.72538;9.28950;3
MAGN;32.343;64512.023;-10.51301;-6.78914;-35.81731;3
LIGH;32.345;64512.027;119.0;3
ACCE;32.350;64512.030;0.28730;3.72538;9.25119;3
LIGH;32.355;64512.036;119.0;3
ACCE;32.361;64512.040;0.30646;3.74453;9.37569;3
MAGN;32.362;64512.043;-10.51301;-6.78914;-35.81731;3
LIGH;32.365;64512.047;119.0;3
ACCE;32.370;64512.050;0.38307;3.77326;9.29908;3
LIGH;32.375;64512.056;119.0;3
ACCE;32.381;64512.060;0.45011;3.77326;9.32781;3
MAGN;32.382;64512.063;-10.39448;-6.79522;-36.13733;3
LIGH;32.385;64512.066;119.0;3
ACCE;32.390;64512.070;0.43096;3.79242;9.24162;3
LIGH;32.395;64512.076;119.0;3
ACCE;32.401;64512.081;0.35434;3.81157;9.30866;3
MAGN;32.402;64512.083;-10.39448;-6.79522;-36.13733;3
LIGH;32.405;64512.086;119.0;3
ACCE;32.410;64512.090;0.32561;3.77326;9.20331;3
LIGH;32.415;64512.096;119.0;3
ACCE;32.421;64512.100;0.28730;3.76368;9.32781;3
MAGN;32.422;64512.103;-10.39448;-6.79522;-36.13733;3
LIGH;32.425;64512.106;119.0;3
ACCE;32.430;64512.110;0.30646;3.77326;9.32781;3
LIGH;32.435;64512.116;119.0;3
ACCE;32.441;64512.120;0.30646;3.73495;9.46189;3
MAGN;32.442;64512.123;-10.91565;-7.13400;-36.19302;3
LIGH;32.445;64512.126;119.0;3
ACCE;32.450;64512.130;0.35434;3.71580;9.50019;3
LIGH;32.455;64512.136;119.0;3
ACCE;32.461;64512.140;0.28730;3.74453;9.51935;3
MAGN;32.462;64512.143;-10.91565;-7.13400;-36.19302;3
LIGH;32.465;64512.146;119.0;3
ACCE;32.470;64512.150;0.30646;3.72538;9.43316;3
LIGH;32.475;64512.156;119.0;3
SOUN;32.481;35.53;0.00108;34.68
ACCE;32.486;64512.163;0.34477;3.74453;9.38527;3
MAGN;32.488;64512.169;-10.91565;-7.13400;-36.19302;3
ACCE;32.490;64512.170;0.34477;3.74453;9.38527;3
LIGH;32.492;64512.173;120.0;3
LIGH;32.495;64512.176;120.0;3
ACCE;32.501;64512.181;0.41180;3.69665;9.40442;3
MAGN;32.502;64512.183;-11.62183;-7.86478;-36.34483;3
LIGH;32.505;64512.186;120.0;3
ACCE;32.510;64512.190;0.41180;3.72538;9.49062;3
LIGH;32.515;64512.196;120.0;3
ACCE;32.521;64512.201;0.41180;3.74453;9.57681;3
MAGN;32.522;64512.203;-11.62183;-7.86478;-36.34483;3
LIGH;32.525;64512.207;120.0;3
ACCE;32.530;64512.210;0.43096;3.72538;9.56723;3
LIGH;32.535;64512.216;120.0;3
ACCE;32.542;64512.221;0.40223;3.70622;9.59596;3
MAGN;32.543;64512.224;-11.62183;-7.86478;-36.34483;3
WIFI;32.545;64512.163;WAP139;20:17:FF:FF:F1:39;-65
WIFI;32.545;64512.163;WAP213;20:17:FF:FF:F2:13;-72
WIFI;32.545;64512.163;WAP141;20:17:FF:FF:F1:41;-49
WIFI;32.545;64512.163;WAP140;20:17:FF:FF:F1:40;-58
WIFI;32.545;64512.163;WAP106;20:17:FF:FF:F1:06;-62
WIFI;32.545;64512.163;WAP310;20:17:FF:FF:F3:10;-62
WIFI;32.545;64512.163;WAP112;20:17:FF:FF:F1:12;-50
WIFI;32.545;64512.163;WAP092;20:17:FF:FF:F0:92;-74
WIFI;32.545;64512.163;WAP297;20:17:FF:FF:F2:97;-74
WIFI;32.545;64512.163;WAP138;20:17:FF:FF:F1:38;-66
WIFI;32.545;64512.163;WAP298;20:17:FF:FF:F2:98;-65
WIFI;32.545;64512.163;WAP113;20:17:FF:FF:F1:13;-73
WIFI;32.545;64512.163;WAP317;20:17:FF:FF:F3:17;-68
WIFI;32.545;64512.163;WAP109;20:17:FF:FF:F1:09;-89
WIFI;32.545;64512.163;WAP316;20:17:FF:FF:F3:16;-50
WIFI;32.545;64512.163;WAP313;20:17:FF:FF:F3:13;-89
WIFI;32.545;64512.163;WAP107;20:17:FF:FF:F1:07;-89
WIFI;32.545;64512.163;WAP311;20:17:FF:FF:F3:11;-89
WIFI;32.545;64512.163;WAP093;20:17:FF:FF:F0:93;-61
WIFI;32.545;64512.163;WAP022;20:17:FF:FF:F0:22;-85
WIFI;32.545;64512.163;WAP044;20:17:FF:FF:F0:44;-84
WIFI;32.545;64512.163;WAP008;20:17:FF:FF:F0:08;-89
WIFI;32.545;64512.163;WAP319;20:17:FF:FF:F3:19;-71
WIFI;32.545;64512.163;WAP159;20:17:FF:FF:F1:59;-89
WIFI;32.545;64512.163;WAP115;20:17:FF:FF:F1:15;-74
WIFI;32.545;64512.163;WAP078;20:17:FF:FF:F0:78;-80
WIFI;32.545;64512.163;WAP281;20:17:FF:FF:F2:81;-80
WIFI;32.545;64512.163;WAP153;20:17:FF:FF:F1:53;-90
WIFI;32.545;64512.163;WAP272;20:17:FF:FF:F2:72;-89
LIGH;32.566;64512.228;121.0;3
ACCE;32.566;64512.230;0.37350;3.70622;9.48104;3
LIGH;32.567;64512.237;121.0;3
ACCE;32.567;64512.241;0.37350;3.73495;9.46189;3
MAGN;32.567;64512.243;-11.81185;-8.42015;-36.43145;3
LIGH;32.568;64512.247;121.0;3
ACCE;32.570;64512.250;0.38307;3.77326;9.24162;3
LIGH;32.579;64512.260;121.0;3
ACCE;32.584;64512.261;0.42138;3.79242;9.26077;3
MAGN;32.585;64512.266;-11.81185;-8.42015;-36.43145;3
LIGH;32.588;64512.270;121.0;3
ACCE;32.591;64512.272;0.37350;3.82115;9.12670;3
LIGH;32.595;64512.276;121.0;3
ACCE;32.601;64512.280;0.39265;3.82115;9.07881;3
MAGN;32.601;64512.283;-11.81185;-8.42015;-36.43145;3
LIGH;32.605;64512.286;121.0;3
ACCE;32.610;64512.290;0.39265;3.81157;9.16500;3
LIGH;32.615;64512.296;119.0;3
ACCE;32.621;64512.300;0.41180;3.79242;9.22246;3
MAGN;32.622;64512.303;-11.86936;-7.83091;-36.32729;3
LIGH;32.625;64512.307;119.0;3
ACCE;32.630;64512.310;0.39265;3.79242;9.14585;3
LIGH;32.635;64512.316;119.0;3
ACCE;32.641;64512.321;0.44053;3.75411;9.23204;3
MAGN;32.642;64512.323;-11.86936;-7.83091;-36.32729;3
LIGH;32.645;64512.326;119.0;3
ACCE;32.650;64512.330;0.44053;3.77326;9.21289;3
LIGH;32.655;64512.336;119.0;3
ACCE;32.661;64512.340;0.42138;3.74453;9.30866;3
MAGN;32.662;64512.343;-11.86936;-7.83091;-36.32729;3
LIGH;32.665;64512.346;119.0;3
ACCE;32.670;64512.350;0.35434;3.73495;9.27993;3
LIGH;32.679;64512.360;119.0;3
ACCE;32.681;64512.360;0.29688;3.74453;9.38527;3
MAGN;32.682;64512.363;-11.88867;-7.43293;-36.44986;3
LIGH;32.685;64512.366;119.0;3
ACCE;32.690;64512.370;0.27773;3.74453;9.30866;3
LIGH;32.695;64512.376;119.0;3
ACCE;32.701;64512.381;0.25857;3.72538;9.34696;3
MAGN;32.702;64512.383;-11.88867;-7.43293;-36.44986;3
LIGH;32.705;64512.386;119.0;3
ACCE;32.710;64512.390;0.23942;3.70622;9.30866;3
LIGH;32.715;64512.396;119.0;3
ACCE;32.721;64512.400;0.29688;3.74453;9.29908;3
MAGN;32.722;64512.403;-11.88867;-7.43293;-36.44986;3
LIGH;32.725;64512.407;119.0;3
ACCE;32.730;64512.410;0.41180;3.75411;9.24162;3
LIGH;32.735;64512.416;119.0;3
ACCE;32.741;64512.421;0.43096;3.75411;9.35654;3
MAGN;32.742;64512.423;-11.31965;-7.19329;-36.72374;3
LIGH;32.745;64512.426;119.0;3
ACCE;32.750;64512.430;0.43096;3.72538;9.34696;3
LIGH;32.755;64512.436;119.0;3
ACCE;32.761;64512.441;0.31603;3.72538;9.52892;3
MAGN;32.762;64512.443;-11.31965;-7.19329;-36.72374;3
LIGH;32.765;64512.446;119.0;3
ACCE;32.770;64512.450;0.27773;3.67749;9.54808;3
LIGH;32.775;64512.456;119.0;3
ACCE;32.781;64512.460;0.23942;3.66792;9.62469;3
MAGN;32.782;64512.463;-11.31965;-7.19329;-36.72374;3
LIGH;32.786;64512.467;119.0;3
GNSS;32.789;1491381970.000;39.993948;-0.073733;127.000;0.000;10.0;0.0;21;11
ACCE;32.796;64512.471;0.20111;3.61046;9.52892;3
LIGH;32.797;64512.477;119.0;3
GNSS;32.798;1491381970.000;39.993948;-0.073733;127.000;0.000;10.0;0.0;21;11
ACCE;32.802;64512.481;0.19154;3.67749;9.55765;3
MAGN;32.804;64512.485;-10.97670;-7.46534;-36.87825;3
LIGH;32.807;64512.489;119.0;3
ACCE;32.810;64512.490;0.22984;3.67749;9.43316;3
LIGH;32.815;64512.496;119.0;3
ACCE;32.821;64512.501;0.24900;3.66792;9.45231;3
MAGN;32.822;64512.503;-10.97670;-7.46534;-36.87825;3
LIGH;32.825;64512.507;119.0;3
ACCE;32.830;64512.510;0.28730;3.69665;9.42358;3
LIGH;32.835;64512.516;119.0;3
ACCE;32.841;64512.521;0.29688;3.70622;9.37569;3
MAGN;32.842;64512.523;-10.97670;-7.46534;-36.87825;3
LIGH;32.845;64512.526;119.0;3
ACCE;32.850;64512.530;0.27773;3.72538;9.23204;3
LIGH;32.855;64512.536;119.0;3
ACCE;32.861;64512.540;0.31603;3.69665;9.25119;3
MAGN;32.862;64512.543;-10.62445;-6.78374;-36.99706;3
LIGH;32.865;64512.546;118.0;3
ACCE;32.870;64512.550;0.36392;3.70622;9.18416;3
LIGH;32.875;64512.556;118.0;3
ACCE;32.881;64512.560;0.43096;3.76368;9.20331;3
MAGN;32.882;64512.563;-10.62445;-6.78374;-36.99706;3
LIGH;32.885;64512.566;118.0;3
ACCE;32.890;64512.570;0.45969;3.72538;9.11712;3
LIGH;32.895;64512.577;118.0;3
ACCE;32.901;64512.580;0.45011;3.69665;9.22246;3
MAGN;32.902;64512.583;-10.62445;-6.78374;-36.99706;3
LIGH;32.905;64512.586;118.0;3
ACCE;32.910;64512.590;0.40223;3.72538;9.24162;3
LIGH;32.915;64512.596;118.0;3
ACCE;32.921;64512.601;0.28730;3.64876;9.35654;3
MAGN;32.922;64512.603;-11.01653;-6.73702;-36.81598;3
SOUN;32.923;30.96;0.00095;33.49
LIGH;32.929;64512.607;118.0;3
ACCE;32.930;64512.610;0.20111;3.64876;9.30866;3
LIGH;32.935;64512.616;118.0;3
ACCE;32.941;64512.621;0.15323;3.64876;9.37569;3
MAGN;32.942;64512.623;-11.01653;-6.73702;-36.81598;3
LIGH;32.945;64512.626;118.0;3
ACCE;32.950;64512.630;0.15323;3.68707;9.37569;3
LIGH;32.955;64512.636;118.0;3
ACCE;32.961;64512.640;0.19154;3.65834;9.47146;3
MAGN;32.962;64512.643;-11.01653;-6.73702;-36.81598;3
LIGH;32.965;64512.646;118.0;3
ACCE;32.970;64512.650;0.20111;3.66792;9.36612;3
LIGH;32.975;64512.656;118.0;3
ACCE;32.981;64512.660;0.22027;3.70622;9.39485;3
MAGN;32.982;64512.663;-10.51196;-6.71551;-37.08183;3
LIGH;32.985;64512.666;118.0;3
ACCE;32.990;64512.670;0.23942;3.70622;9.25119;3
LIGH;32.995;64512.676;118.0;3
ACCE;33.001;64512.681;0.22027;3.72538;9.27035;3
MAGN;33.002;64512.683;-10.51196;-6.71551;-37.08183;3
LIGH;33.008;64512.687;118.0;3
ACCE;33.010;64512.690;0.23942;3.71580;9.20331;3
LIGH;33.015;64512.696;118.0;3
ACCE;33.021;64512.700;0.23942;3.70622;9.28950;3
MAGN;33.021;64512.703;-10.51196;-6.71551;-37.08183;3
LIGH;33.025;64512.706;118.0;3
ACCE;33.030;64512.710;0.23942;3.71580;9.35654;3
LIGH;33.035;64512.716;118.0;3
ACCE;33.041;64512.721;0.22984;3.66792;9.46189;3
MAGN;33.043;64512.724;-10.60986;-6.37035;-36.53582;3
LIGH;33.050;64512.731;119.0;3
ACCE;33.052;64512.730;0.17238;3.70622;9.41400;3
LIGH;33.055;64512.737;119.0;3
ACCE;33.061;64512.741;0.19154;3.66792;9.50977;3
MAGN;33.062;64512.743;-10.60986;-6.37035;-36.53582;3
LIGH;33.068;64512.746;119.0;3
ACCE;33.070;64512.750;0.28730;3.62961;9.50019;3
LIGH;33.075;64512.756;119.0;3
ACCE;33.081;64512.760;0.37350;3.64876;9.60554;3
MAGN;33.082;64512.763;-10.60986;-6.37035;-36.53582;3
LIGH;33.088;64512.767;119.0;3
ACCE;33.090;64512.770;0.43096;3.66792;9.50019;3
LIGH;33.095;64512.777;119.0;3
ACCE;33.101;64512.780;0.43096;3.66792;9.54808;3
MAGN;33.102;64512.783;-10.70896;-6.88497;-36.13895;3
LIGH;33.108;64512.786;119.0;3
ACCE;33.110;64512.790;0.40223;3.67749;9.44273;3
LIGH;33.115;64512.796;119.0;3
ACCE;33.121;64512.800;0.33519;3.65834;9.52892;3
MAGN;33.122;64512.803;-10.70896;-6.88497;-36.13895;3
LIGH;33.125;64512.807;119.0;3
ACCE;33.130;64512.810;0.28730;3.63919;9.52892;3
LIGH;33.135;64512.816;119.0;3
ACCE;33.141;64512.820;0.23942;3.62961;9.60554;3
MAGN;33.142;64512.823;-10.70896;-6.88497;-36.13895;3
LIGH;33.145;64512.826;119.0;3
ACCE;33.150;64512.830;0.22027;3.64876;9.51935;3
LIGH;33.155;64512.836;119.0;3
ACCE;33.161;64512.840;0.25857;3.61046;9.55765;3
MAGN;33.162;64512.843;-10.56859;-6.88535;-35.60850;3
LIGH;33.165;64512.847;119.0;3
ACCE;33.170;64512.850;0.28730;3.62003;9.48104;3
LIGH;33.175;64512.856;119.0;3
ACCE;33.181;64512.861;0.27773;3.64876;9.39485;3
MAGN;33.182;64512.863;-10.56859;-6.88535;-35.60850;3
LIGH;33.185;64512.866;119.0;3
ACCE;33.190;64512.870;0.24900;3.63919;9.30866;3
LIGH;33.195;64512.876;119.0;3
ACCE;33.201;64512.880;0.24900;3.64876;9.36612;3
MAGN;33.202;64512.883;-10.56859;-6.88535;-35.60850;3
LIGH;33.205;64512.886;119.0;3
ACCE;33.210;64512.890;0.26815;3.67749;9.33739;3
LIGH;33.215;64512.896;119.0;3
ACCE;33.221;64512.900;0.30646;3.65834;9.41400;3
MAGN;33.222;64512.903;-11.00444;-7.32441;-36.37799;3
LIGH;33.225;64512.906;119.0;3
ACCE;33.230;64512.910;0.27773;3.64876;9.38527;3
LIGH;33.235;64512.916;119.0;3
ACCE;33.241;64512.920;0.30646;3.65834;9.48104;3
MAGN;33.242;64512.923;-11.00444;-7.32441;-36.37799;3
LIGH;33.245;64512.926;119.0;3
ACCE;33.250;64512.930;0.28730;3.64876;9.44273;3
LIGH;33.255;64512.936;119.0;3
ACCE;33.261;64512.940;0.23942;3.65834;9.43316;3
MAGN;33.262;64512.943;-11.00444;-7.32441;-36.37799;3
LIGH;33.265;64512.946;119.0;3
ACCE;33.270;64512.950;0.23942;3.62961;9.38527;3
LIGH;33.275;64512.956;119.0;3
ACCE;33.281;64512.960;0.21069;3.63919;9.45231;3
MAGN;33.282;64512.963;-11.46918;-7.39582;-36.88211;3
LIGH;33.288;64512.967;119.0;3
ACCE;33.290;64512.970;0.19154;3.63919;9.43316;3
LIGH;33.295;64512.976;118.0;3
ACCE;33.301;64512.980;0.23942;3.61046;9.54808;3
MAGN;33.302;64512.983;-11.46918;-7.39582;-36.88211;3
LIGH;33.305;64512.987;118.0;3
ACCE;33.310;64512.990;0.26815;3.62003;9.43316;3
LIGH;33.315;64512.996;118.0;3
ACCE;33.321;64513.000;0.27773;3.62003;9.49062;3
MAGN;33.322;64513.003;-11.46918;-7.39582;-36.88211;3
LIGH;33.325;64513.006;118.0;3
ACCE;33.330;64513.010;0.20111;3.62003;9.40442;3
LIGH;33.335;64513.016;118.0;3
ACCE;33.341;64513.020;0.20111;3.61046;9.44273;3
MAGN;33.342;64513.023;-11.18515;-7.59554;-36.78703;3
LIGH;33.345;64513.026;118.0;3
ACCE;33.350;64513.030;0.16281;3.61046;9.37569;3
LIGH;33.355;64513.036;118.0;3
ACCE;33.361;64513.040;0.18196;3.62003;9.36612;3
MAGN;33.362;64513.043;-11.18515;-7.59554;-36.78703;3
LIGH;33.365;64513.046;118.0;3
ACCE;33.370;64513.050;0.20111;3.59130;9.33739;3
LIGH;33.375;64513.056;118.0;3
ACCE;33.381;64513.060;0.22027;3.63919;9.42358;3
MAGN;33.382;64513.063;-11.18515;-7.59554;-36.78703;3
LIGH;33.385;64513.066;118.0;3
ACCE;33.390;64513.070;0.22984;3.62003;9.39485;3
LIGH;33.396;64513.077;118.0;3
ACCE;33.401;64513.081;0.23942;3.62961;9.43316;3
MAGN;33.402;64513.083;-11.50556;-7.18166;-36.88165;3
LIGH;33.405;64513.086;118.0;3
ACCE;33.410;64513.091;0.19154;3.63919;9.31823;3
LIGH;33.415;64513.096;118.0;3
ACCE;33.421;64513.100;0.12450;3.62961;9.36612;3
MAGN;33.422;64513.103;-11.50556;-7.18166;-36.88165;3
LIGH;33.425;64513.106;118.0;3
ACCE;33.430;64513.110;0.07661;3.64876;9.26077;3
LIGH;33.435;64513.116;118.0;3
ACCE;33.441;64513.120;0.07661;3.62003;9.40442;3
MAGN;33.442;64513.123;-11.50556;-7.18166;-36.88165;3
LIGH;33.445;64513.126;118.0;3
ACCE;33.450;64513.130;0.10534;3.60088;9.38527;3
LIGH;33.455;64513.136;118.0;3
ACCE;33.461;64513.140;0.11492;3.62961;9.50019;3
MAGN;33.462;64513.143;-11.52852;-7.10935;-36.37003;3
LIGH;33.465;64513.146;118.0;3
ACCE;33.470;64513.150;0.13408;3.62961;9.48104;3
SOUN;33.473;33.35;0.00102;34.13
LIGH;33.475;64513.156;118.0;3
ACCE;33.481;64513.161;0.15323;3.59130;9.52892;3
MAGN;33.482;64513.163;-11.52852;-7.10935;-36.37003;3
LIGH;33.488;64513.167;118.0;3
ACCE;33.490;64513.170;0.14365;3.57215;9.42358;3
LIGH;33.495;64513.176;118.0;3
ACCE;33.501;64513.180;0.17238;3.57215;9.54808;3
MAGN;33.502;64513.183;-11.52852;-7.10935;-36.37003;3
LIGH;33.505;64513.186;118.0;3
ACCE;33.510;64513.190;0.18196;3.62003;9.52892;3
LIGH;33.515;64513.196;118.0;3
ACCE;33.521;64513.200;0.21069;3.61046;9.59596;3
MAGN;33.522;64513.203;-10.94067;-7.05108;-36.82349;3
LIGH;33.525;64513.206;118.0;3
ACCE;33.530;64513.210;0.22027;3.59130;9.46189;3
LIGH;33.535;64513.216;118.0;3
ACCE;33.541;64513.221;0.19154;3.63919;9.50019;3
MAGN;33.542;64513.223;-10.94067;-7.05108;-36.82349;3
LIGH;33.545;64513.226;119.0;3
ACCE;33.550;64513.230;0.18196;3.62003;9.42358;3
LIGH;33.555;64513.236;119.0;3
ACCE;33.561;64513.240;0.17238;3.65834;9.43316;3
MAGN;33.562;64513.243;-10.94067;-7.05108;-36.82349;3
LIGH;33.565;64513.246;119.0;3
ACCE;33.570;64513.250;0.18196;3.65834;9.33739;3
LIGH;33.575;64513.256;119.0;3
ACCE;33.581;64513.260;0.20111;3.66792;9.41400;3
MAGN;33.582;64513.263;-11.16212;-7.21390;-36.94449;3
LIGH;33.585;64513.266;119.0;3
ACCE;33.590;64513.270;0.19154;3.68707;9.36612;3
LIGH;33.595;64513.276;119.0;3
ACCE;33.601;64513.280;0.15323;3.65834;9.37569;3
MAGN;33.602;64513.283;-11.16212;-7.21390;-36.94449;3
LIGH;33.605;64513.286;118.0;3
ACCE;33.610;64513.290;0.15323;3.62961;9.32781;3
LIGH;33.615;64513.296;118.0;3
ACCE;33.621;64513.300;0.14365;3.62003;9.42358;3
MAGN;33.623;64513.303;-11.16212;-7.21390;-36.94449;3
LIGH;33.625;64513.307;118.0;3
ACCE;33.630;64513.310;0.13408;3.61046;9.38527;3
LIGH;33.635;64513.316;118.0;3
ACCE;33.641;64513.320;0.18196;3.63919;9.39485;3
MAGN;33.642;64513.323;-11.39002;-7.22025;-36.21282;3
LIGH;33.645;64513.326;118.0;3
ACCE;33.650;64513.330;0.21069;3.63919;9.28950;3
LIGH;33.655;64513.336;118.0;3
ACCE;33.661;64513.340;0.22027;3.63919;9.30866;3
MAGN;33.662;64513.343;-11.39002;-7.22025;-36.21282;3
LIGH;33.665;64513.346;119.0;3
ACCE;33.670;64513.350;0.23942;3.64876;9.31823;3
LIGH;33.675;64513.356;119.0;3
ACCE;33.681;64513.360;0.20111;3.66792;9.40442;3
MAGN;33.682;64513.363;-11.39002;-7.22025;-36.21282;3
LIGH;33.685;64513.366;119.0;3
ACCE;33.690;64513.370;0.20111;3.63919;9.37569;3
LIGH;33.695;64513.376;119.0;3
ACCE;33.701;64513.380;0.16281;3.60088;9.49062;3
MAGN;33.702;64513.383;-11.31704;-7.69104;-36.14813;3
LIGH;33.705;64513.386;119.0;3
ACCE;33.710;64513.390;0.17238;3.62003;9.52892;3
LIGH;33.715;64513.396;119.0;3
ACCE;33.721;64513.400;0.21069;3.63919;9.62469;3
MAGN;33.722;64513.403;-11.31704;-7.69104;-36.14813;3
LIGH;33.725;64513.406;119.0;3
ACCE;33.730;64513.410;0.24900;3.62003;9.51935;3
LIGH;33.735;64513.416;119.0;3
ACCE;33.741;64513.420;0.26815;3.60088;9.51935;3
MAGN;33.742;64513.423;-11.31704;-7.69104;-36.14813;3
LIGH;33.745;64513.426;119.0;3
ACCE;33.750;64513.430;0.22027;3.62961;9.35654;3
LIGH;33.755;64513.436;119.0;3
ACCE;33.761;64513.440;0.19154;3.62961;9.42358;3
MAGN;33.762;64513.443;-11.59103;-7.10900;-36.16786;3
LIGH;33.765;64513.446;119.0;3
ACCE;33.770;64513.450;0.19154;3.63919;9.35654;3
LIGH;33.778;64513.457;119.0;3
ACCE;33.781;64513.460;0.21069;3.64876;9.36612;3
MAGN;33.782;64513.463;-11.59103;-7.10900;-36.16786;3
LIGH;33.785;64513.467;119.0;3
ACCE;33.790;64513.470;0.26815;3.63919;9.42358;3
LIGH;33.796;64513.478;119.0;3
GNSS;33.801;1491381971.000;39.993948;-0.073731;126.000;0.000;10.0;0.0;21;10
ACCE;33.811;64513.481;0.28730;3.62961;9.53850;3
MAGN;33.812;64513.485;-11.59103;-7.10900;-36.16786;3
LIGH;33.812;64513.490;119.0;3
ACCE;33.812;64513.490;0.26815;3.62003;9.46189;3
GNSS;33.814;1491381971.000;39.993948;-0.073731;126.000;0.000;10.0;0.0;21;10
LIGH;33.819;64513.501;119.0;3
ACCE;33.821;64513.500;0.22027;3.62003;9.49062;3
MAGN;33.822;64513.503;-11.42525;-7.58612;-36.18486;3
LIGH;33.826;64513.508;119.0;3
ACCE;33.830;64513.510;0.20111;3.61046;9.41400;3
LIGH;33.835;64513.517;119.0;3
ACCE;33.841;64513.521;0.21069;3.59130;9.48104;3
MAGN;33.842;64513.523;-11.42525;-7.58612;-36.18486;3
LIGH;33.845;64513.527;119.0;3
ACCE;33.850;64513.530;0.18196;3.58173;9.38527;3
LIGH;33.858;64513.537;119.0;3
ACCE;33.861;64513.541;0.22027;3.60088;9.50019;3
MAGN;33.862;64513.543;-11.42525;-7.58612;-36.18486;3
LIGH;33.865;64513.547;119.0;3
ACCE;33.870;64513.550;0.22027;3.58173;9.47146;3
LIGH;33.878;64513.557;119.0;3
ACCE;33.881;64513.560;0.22984;3.57215;9.52892;3
MAGN;33.882;64513.563;-11.63987;-7.53495;-36.57749;3
LIGH;33.885;64513.567;119.0;3
ACCE;33.890;64513.570;0.21069;3.56257;9.45231;3
LIGH;33.898;64513.580;119.0;3
ACCE;33.901;64513.581;0.17238;3.59130;9.32781;3
MAGN;33.902;64513.583;-11.63987;-7.53495;-36.57749;3
LIGH;33.905;64513.586;119.0;3
ACCE;33.910;64513.590;0.19154;3.60088;9.21289;3
LIGH;33.915;64513.596;118.0;3
ACCE;33.921;64513.601;0.19154;3.61046;9.29908;3
MAGN;33.922;64513.603;-11.63987;-7.53495;-36.57749;3
LIGH;33.925;64513.606;118.0;3
ACCE;33.930;64513.610;0.21069;3.61046;9.30866;3
LIGH;33.935;64513.616;118.0;3
ACCE;33.941;64513.621;0.32561;3.60088;9.40442;3
MAGN;33.942;64513.623;-11.58990;-7.32208;-36.42770;3
LIGH;33.945;64513.626;118.0;3
ACCE;33.950;64513.630;0.35434;3.56257;9.40442;3
LIGH;33.955;64513.636;118.0;3
ACCE;33.961;64513.640;0.30646;3.56257;9.54808;3
MAGN;33.962;64513.643;-11.58990;-7.32208;-36.42770;3
LIGH;33.965;64513.647;118.0;3
ACCE;33.970;64513.650;0.22027;3.59130;9.50019;3
LIGH;33.975;64513.656;118.0;3
ACCE;33.981;64513.661;0.16281;3.55300;9.56723;3
MAGN;33.982;64513.663;-11.58990;-7.32208;-36.42770;3
LIGH;33.985;64513.666;118.0;3
ACCE;33.990;64513.670;0.18196;3.56257;9.48104;3
LIGH;33.995;64513.676;118.0;3
ACCE;34.001;64513.680;0.15323;3.55300;9.48104;3
MAGN;34.002;64513.683;-11.20675;-7.19845;-36.35443;3
LIGH;34.005;64513.686;118.0;3
ACCE;34.010;64513.690;0.15323;3.58173;9.48104;3
LIGH;34.015;64513.696;118.0;3
ACCE;34.021;64513.700;0.20111;3.55300;9.52892;3
MAGN;34.022;64513.703;-11.20675;-7.19845;-36.35443;3
SOUN;34.024;34.26;0.00105;34.37
LIGH;34.026;64513.707;118.0;3
ACCE;34.030;64513.710;0.20111;3.57215;9.44273;3
LIGH;34.035;64513.716;117.0;3
ACCE;34.042;64513.721;0.17238;3.55300;9.50019;3
MAGN;34.043;64513.724;-11.20675;-7.19845;-36.35443;3
LIGH;34.049;64513.727;117.0;3
ACCE;34.051;64513.730;0.14365;3.55300;9.45231;3
LIGH;34.058;64513.737;117.0;3
ACCE;34.062;64513.741;0.15323;3.55300;9.43316;3
MAGN;34.062;64513.744;-11.31686;-7.66931;-36.61044;3
LIGH;34.065;64513.747;117.0;3
ACCE;34.070;64513.750;0.12450;3.53384;9.34696;3
LIGH;34.075;64513.756;117.0;3
ACCE;34.085;64513.763;0.10534;3.53384;9.43316;3
MAGN;34.086;64513.767;-11.31686;-7.66931;-36.61044;3
LIGH;34.088;64513.769;117.0;3
ACCE;34.090;64513.770;0.15323;3.54342;9.42358;3
LIGH;34.099;64513.777;117.0;3
ACCE;34.102;64513.781;0.20111;3.52426;9.53850;3
MAGN;34.104;64513.784;-11.31686;-7.66931;-36.61044;3
LIGH;34.106;64513.787;117.0;3
ACCE;34.110;64513.790;0.22984;3.53384;9.58638;3
LIGH;34.115;64513.797;117.0;3
ACCE;34.121;64513.801;0.23942;3.52426;9.53850;3
MAGN;34.122;64513.803;-11.26958;-7.76971;-36.81791;3
LIGH;34.125;64513.807;117.0;3
ACCE;34.130;64513.810;0.10534;3.54342;9.38527;3
LIGH;34.135;64513.816;117.0;3
ACCE;34.141;64513.820;0.03831;3.59130;9.40442;3
MAGN;34.142;64513.823;-11.26958;-7.76971;-36.81791;3
LIGH;34.145;64513.826;117.0;3
ACCE;34.150;64513.830;0.01915;3.61046;9.30866;3
LIGH;34.155;64513.836;117.0;3
ACCE;34.161;64513.840;0.02873;3.58173;9.38527;3
MAGN;34.162;64513.843;-11.26958;-7.76971;-36.81791;3
LIGH;34.165;64513.846;117.0;3
ACCE;34.170;64513.850;0.06704;3.53384;9.43316;3
LIGH;34.175;64513.856;117.0;3
ACCE;34.181;64513.860;0.09577;3.53384;9.56723;3
MAGN;34.182;64513.863;-10.99240;-7.12028;-36.77791;3
LIGH;34.188;64513.867;117.0;3
ACCE;34.190;64513.870;0.10534;3.50511;9.51935;3
LIGH;34.195;64513.876;117.0;3
ACCE;34.201;64513.881;0.14365;3.48596;9.63427;3
MAGN;34.202;64513.883;-10.99240;-7.12028;-36.77791;3
LIGH;34.208;64513.887;117.0;3
ACCE;34.210;64513.890;0.17238;3.51469;9.45231;3
LIGH;34.215;64513.896;117.0;3
ACCE;34.221;64513.901;0.16281;3.49553;9.54808;3
MAGN;34.223;64513.903;-10.99240;-7.12028;-36.77791;3
LIGH;34.228;64513.907;117.0;3
ACCE;34.230;64513.910;0.16281;3.52426;9.46189;3
LIGH;34.235;64513.916;117.0;3
ACCE;34.241;64513.920;0.23942;3.54342;9.48104;3
MAGN;34.242;64513.923;-11.40587;-6.91459;-36.68932;3
LIGH;34.248;64513.927;117.0;3
ACCE;34.250;64513.930;0.24900;3.55300;9.43316;3
LIGH;34.255;64513.936;117.0;3
ACCE;34.261;64513.940;0.25857;3.55300;9.49062;3
MAGN;34.262;64513.943;-11.40587;-6.91459;-36.68932;3
LIGH;34.265;64513.946;117.0;3
ACCE;34.270;64513.950;0.24900;3.57215;9.42358;3
LIGH;34.275;64513.956;117.0;3
ACCE;34.281;64513.960;0.20111;3.57215;9.40442;3
MAGN;34.282;64513.963;-11.40587;-6.91459;-36.68932;3
LIGH;34.288;64513.967;118.0;3
ACCE;34.290;64513.970;0.18196;3.58173;9.32781;3
LIGH;34.295;64513.976;118.0;3
ACCE;34.301;64513.980;0.16281;3.60088;9.37569;3
MAGN;34.302;64513.983;-11.29213;-6.65113;-36.87936;3
LIGH;34.305;64513.986;118.0;3
ACCE;34.310;64513.990;0.20111;3.59130;9.35654;3
LIGH;34.315;64513.996;118.0;3
ACCE;34.321;64514.000;0.22027;3.55300;9.50977;3
MAGN;34.322;64514.003;-11.29213;-6.65113;-36.87936;3
LIGH;34.325;64514.006;118.0;3
ACCE;34.330;64514.010;0.22027;3.53384;9.43316;3
LIGH;34.335;64514.016;118.0;3
ACCE;34.341;64514.021;0.22027;3.54342;9.52892;3
MAGN;34.342;64514.023;-11.29213;-6.65113;-36.87936;3
LIGH;34.345;64514.026;118.0;3
ACCE;34.350;64514.030;0.19154;3.54342;9.47146;3
LIGH;34.355;64514.036;118.0;3
ACCE;34.361;64514.040;0.11492;3.53384;9.41400;3
MAGN;34.362;64514.043;-11.38281;-7.03751;-36.76048;3
LIGH;34.368;64514.047;118.0;3
ACCE;34.370;64514.050;0.10534;3.53384;9.31823;3
LIGH;34.375;64514.056;118.0;3
ACCE;34.381;64514.061;0.13408;3.51469;9.39485;3
MAGN;34.382;64514.063;-11.38281;-7.03751;-36.76048;3
LIGH;34.385;64514.066;118.0;3
ACCE;34.390;64514.070;0.15323;3.51469;9.35654;3
LIGH;34.395;64514.076;118.0;3
ACCE;34.401;64514.081;0.11492;3.49553;9.48104;3
MAGN;34.402;64514.083;-11.38281;-7.03751;-36.76048;3
LIGH;34.405;64514.087;117.0;3
ACCE;34.410;64514.090;0.07661;3.50511;9.49062;3
LIGH;34.415;64514.096;117.0;3
ACCE;34.421;64514.100;0.02873;3.48596;9.57681;3
MAGN;34.422;64514.103;-10.67832;-6.76242;-36.72194;3
LIGH;34.425;64514.106;117.0;3
ACCE;34.430;64514.110;0.07661;3.47638;9.54808;3
LIGH;34.435;64514.116;117.0;3
ACCE;34.441;64514.120;0.06704;3.47638;9.54808;3
MAGN;34.442;64514.123;-10.67832;-6.76242;-36.72194;3
LIGH;34.445;64514.126;117.0;3
ACCE;34.450;64514.130;0.04788;3.50511;9.45231;3
LIGH;34.455;64514.136;117.0;3
ACCE;34.461;64514.140;0.10534;3.50511;9.50977;3
MAGN;34.462;64514.143;-10.67832;-6.76242;-36.72194;3
SOUN;34.465;37.08;0.00113;35.05
LIGH;34.471;64514.147;117.0;3
ACCE;34.472;64514.151;0.16281;3.54342;9.41400;3
LIGH;34.475;64514.156;117.0;3
ACCE;34.481;64514.160;0.17238;3.54342;9.47146;3
MAGN;34.482;64514.163;-10.44037;-6.32645;-37.28433;3
LIGH;34.485;64514.166;117.0;3
ACCE;34.490;64514.170;0.19154;3.52426;9.36612;3
LIGH;34.495;64514.176;117.0;3
ACCE;34.501;64514.180;0.17238;3.53384;9.37569;3
MAGN;34.502;64514.183;-10.44037;-6.32645;-37.28433;3
LIGH;34.505;64514.186;117.0;3
ACCE;34.510;64514.190;0.17238;3.52426;9.35654;3
LIGH;34.515;64514.196;117.0;3
ACCE;34.521;64514.200;0.15323;3.55300;9.40442;3
MAGN;34.522;64514.203;-10.44037;-6.32645;-37.28433;3
LIGH;34.525;64514.206;118.0;3
ACCE;34.530;64514.210;0.15323;3.51469;9.37569;3
LIGH;34.535;64514.216;118.0;3
ACCE;34.541;64514.220;0.21069;3.49553;9.47146;3
MAGN;34.542;64514.223;-10.35395;-6.08688;-37.43284;3
LIGH;34.545;64514.226;118.0;3
ACCE;34.550;64514.230;0.20111;3.52426;9.37569;3
LIGH;34.555;64514.236;118.0;3
ACCE;34.561;64514.240;0.20111;3.50511;9.54808;3
MAGN;34.562;64514.243;-10.35395;-6.08688;-37.43284;3
LIGH;34.565;64514.246;118.0;3
ACCE;34.570;64514.250;0.19154;3.45723;9.49062;3
LIGH;34.575;64514.256;118.0;3
ACCE;34.581;64514.260;0.13408;3.46680;9.49062;3
MAGN;34.582;64514.263;-10.35395;-6.08688;-37.43284;3
LIGH;34.585;64514.266;118.0;3
ACCE;34.590;64514.270;0.07661;3.47638;9.45231;3
LIGH;34.595;64514.276;118.0;3
ACCE;34.601;64514.280;0.08619;3.44765;9.57681;3
MAGN;34.602;64514.283;-10.70514;-5.64201;-37.66896;3
LIGH;34.605;64514.286;118.0;3
ACCE;34.610;64514.290;0.09577;3.42850;9.51935;3
LIGH;34.615;64514.296;118.0;3
ACCE;34.621;64514.300;0.11492;3.45723;9.56723;3
MAGN;34.622;64514.303;-10.70514;-5.64201;-37.66896;3
LIGH;34.625;64514.306;118.0;3
ACCE;34.630;64514.310;0.15323;3.44765;9.48104;3
LIGH;34.635;64514.316;118.0;3
ACCE;34.641;64514.320;0.14365;3.46680;9.51935;3
MAGN;34.642;64514.323;-10.70514;-5.64201;-37.66896;3
LIGH;34.645;64514.326;118.0;3
ACCE;34.650;64514.330;0.15323;3.45723;9.48104;3
LIGH;34.654;64514.336;118.0;3
ACCE;34.661;64514.340;0.16281;3.45723;9.60554;3
MAGN;34.662;64514.343;-10.73077;-5.58626;-37.41475;3
LIGH;34.665;64514.346;118.0;3
ACCE;34.672;64514.351;0.12450;3.44765;9.56723;3
LIGH;34.675;64514.357;118.0;3
ACCE;34.681;64514.360;0.15323;3.44765;9.63427;3
MAGN;34.682;64514.363;-10.73077;-5.58626;-37.41475;3
LIGH;34.685;64514.366;118.0;3
ACCE;34.690;64514.370;0.14365;3.44765;9.59596;3
LIGH;34.695;64514.376;118.0;3
ACCE;34.701;64514.381;0.17238;3.45723;9.64384;3
MAGN;34.702;64514.383;-10.73077;-5.58626;-37.41475;3
LIGH;34.705;64514.387;118.0;3
ACCE;34.710;64514.390;0.20111;3.48596;9.55765;3
LIGH;34.715;64514.396;118.0;3
ACCE;34.721;64514.400;0.18196;3.47638;9.57681;3
MAGN;34.722;64514.403;-10.33405;-5.39639;-37.29133;3
LIGH;34.725;64514.406;118.0;3
ACCE;34.730;64514.410;0.19154;3.50511;9.51935;3
LIGH;34.735;64514.416;118.0;3
ACCE;34.741;64514.421;0.17238;3.51469;9.52892;3
MAGN;34.742;64514.423;-10.33405;-5.39639;-37.29133;3
LIGH;34.748;64514.427;118.0;3
ACCE;34.750;64514.430;0.17238;3.52426;9.38527;3
LIGH;34.755;64514.436;118.0;3
ACCE;34.761;64514.440;0.19154;3.52426;9.45231;3
MAGN;34.762;64514.443;-10.33405;-5.39639;-37.29133;3
LIGH;34.768;64514.446;118.0;3
ACCE;34.770;64514.450;0.20111;3.53384;9.45231;3
LIGH;34.775;64514.456;118.0;3
ACCE;34.781;64514.460;0.14365;3.52426;9.54808;3
MAGN;34.782;64514.463;-9.75797;-5.62294;-37.38162;3
LIGH;34.785;64514.466;118.0;3
ACCE;34.791;64514.470;0.13408;3.50511;9.50977;3
GNSS;34.794;1491381972.000;39.993956;-0.073735;126.000;0.000;10.0;0.0;21;10
LIGH;34.803;64514.479;118.0;3
ACCE;34.804;64514.481;0.10534;3.49553;9.58638;3
MAGN;34.805;64514.484;-9.75797;-5.62294;-37.38162;3
GNSS;34.805;1491381972.000;39.993956;-0.073735;126.000;0.000;10.0;0.0;21;10
LIGH;34.808;64514.489;118.0;3
ACCE;34.812;64514.491;0.09577;3.47638;9.48104;3
LIGH;34.815;64514.497;118.0;3
ACCE;34.821;64514.500;0.08619;3.46680;9.54808;3
MAGN;34.822;64514.503;-9.75797;-5.62294;-37.38162;3
LIGH;34.825;64514.507;118.0;3
ACCE;34.830;64514.510;0.09577;3.45723;9.45231;3
LIGH;34.835;64514.516;118.0;3
ACCE;34.841;64514.521;0.13408;3.46680;9.46189;3
MAGN;34.842;64514.523;-10.35606;-5.29405;-37.25367;3
LIGH;34.845;64514.527;118.0;3
ACCE;34.850;64514.530;0.17238;3.43807;9.49062;3
LIGH;34.855;64514.536;118.0;3
ACCE;34.861;64514.540;0.18196;3.45723;9.48104;3
MAGN;34.862;64514.543;-10.35606;-5.29405;-37.25367;3
LIGH;34.865;64514.546;118.0;3
ACCE;34.870;64514.550;0.18196;3.45723;9.42358;3
LIGH;34.875;64514.556;118.0;3
ACCE;34.881;64514.560;0.11492;3.44765;9.45231;3
MAGN;34.882;64514.563;-10.35606;-5.29405;-37.25367;3
LIGH;34.885;64514.567;118.0;3
ACCE;34.890;64514.570;0.03831;3.44765;9.41400;3
LIGH;34.895;64514.576;118.0;3
ACCE;34.902;64514.580;0.03831;3.45723;9.50019;3
MAGN;34.902;64514.584;-10.18500;-5.60660;-36.78567;3
LIGH;34.906;64514.587;118.0;3
ACCE;34.910;64514.590;0.02873;3.45723;9.41400;3
LIGH;34.915;64514.596;118.0;3
ACCE;34.921;64514.601;0.02873;3.47638;9.47146;3
MAGN;34.922;64514.603;-10.18500;-5.60660;-36.78567;3
LIGH;34.925;64514.606;118.0;3
ACCE;34.930;64514.610;-0.00958;3.45723;9.46189;3
LIGH;34.935;64514.616;118.0;3
ACCE;34.941;64514.620;0.04788;3.42850;9.55765;3
MAGN;34.942;64514.623;-10.18500;-5.60660;-36.78567;3
LIGH;34.945;64514.626;118.0;3
ACCE;34.950;64514.630;0.07661;3.42850;9.49062;3
LIGH;34.955;64514.636;118.0;3
ACCE;34.961;64514.640;0.10534;3.43807;9.54808;3
MAGN;34.962;64514.643;-9.45851;-5.77243;-37.09111;3
LIGH;34.965;64514.647;118.0;3
ACCE;34.970;64514.650;0.13408;3.42850;9.52892;3
LIGH;34.975;64514.656;118.0;3
ACCE;34.981;64514.660;0.18196;3.44765;9.59596;3
MAGN;34.982;64514.663;-9.45851;-5.77243;-37.09111;3
LIGH;34.985;64514.666;118.0;3
ACCE;34.990;64514.670;0.19154;3.43807;9.50019;3
LIGH;34.995;64514.676;118.0;3
ACCE;35.001;64514.680;0.26815;3.50511;9.49062;3
MAGN;35.002;64514.683;-9.45851;-5.77243;-37.09111;3
LIGH;35.005;64514.686;118.0;3
ACCE;35.010;64514.690;0.25857;3.52426;9.37569;3
LIGH;35.015;64514.696;118.0;3
SOUN;35.018;32.56;0.00099;33.92
ACCE;35.022;64514.701;0.25857;3.52426;9.43316;3
MAGN;35.022;64514.703;-9.27631;-5.70293;-37.16781;3
LIGH;35.025;64514.706;118.0;3
ACCE;35.030;64514.710;0.29688;3.53384;9.35654;3
LIGH;35.035;64514.716;118.0;3
ACCE;35.042;64514.721;0.28730;3.51469;9.50019;3
MAGN;35.043;64514.724;-9.27631;-5.70293;-37.16781;3
LIGH;35.046;64514.728;118.0;3
ACCE;35.050;64514.730;0.28730;3.51469;9.48104;3
LIGH;35.055;64514.736;118.0;3
ACCE;35.061;64514.740;0.26815;3.49553;9.56723;3
MAGN;35.062;64514.743;-9.27631;-5.70293;-37.16781;3
LIGH;35.065;64514.747;118.0;3
ACCE;35.070;64514.750;0.23942;3.51469;9.57681;3
LIGH;35.075;64514.756;118.0;3
ACCE;35.081;64514.761;0.17238;3.49553;9.53850;3
MAGN;35.082;64514.763;-10.13710;-5.98396;-37.28540;3
LIGH;35.085;64514.766;119.0;3
ACCE;35.090;64514.770;0.18196;3.53384;9.41400;3
LIGH;35.095;64514.776;119.0;3
ACCE;35.101;64514.780;0.20111;3.55300;9.47146;3
MAGN;35.102;64514.783;-10.13710;-5.98396;-37.28540;3
LIGH;35.105;64514.786;119.0;3
ACCE;35.110;64514.790;0.22984;3.55300;9.38527;3
LIGH;35.115;64514.796;119.0;3
ACCE;35.121;64514.800;0.23942;3.55300;9.44273;3
MAGN;35.122;64514.803;-10.13710;-5.98396;-37.28540;3
LIGH;35.125;64514.807;119.0;3
ACCE;35.130;64514.810;0.22984;3.56257;9.40442;3
LIGH;35.135;64514.816;119.0;3
ACCE;35.141;64514.821;0.19154;3.56257;9.46189;3
MAGN;35.142;64514.823;-10.47616;-5.96614;-37.39782;3
LIGH;35.145;64514.826;119.0;3
ACCE;35.150;64514.830;0.18196;3.51469;9.50019;3
LIGH;35.155;64514.836;119.0;3
ACCE;35.161;64514.840;0.11492;3.52426;9.59596;3
MAGN;35.162;64514.843;-10.47616;-5.96614;-37.39782;3
LIGH;35.165;64514.846;119.0;3
ACCE;35.170;64514.850;0.11492;3.49553;9.53850;3
LIGH;35.175;64514.856;119.0;3
ACCE;35.181;64514.860;0.13408;3.51469;9.53850;3
MAGN;35.182;64514.863;-10.47616;-5.96614;-37.39782;3
LIGH;35.185;64514.866;119.0;3
ACCE;35.190;64514.870;0.12450;3.50511;9.48104;3
LIGH;35.195;64514.876;119.0;3
ACCE;35.201;64514.880;0.14365;3.50511;9.45231;3
MAGN;35.202;64514.883;-10.46673;-5.98097;-36.87986;3
LIGH;35.205;64514.887;119.0;3
ACCE;35.210;64514.890;0.16281;3.53384;9.37569;3
LIGH;35.215;64514.896;119.0;3
ACCE;35.221;64514.900;0.19154;3.53384;9.46189;3
MAGN;35.222;64514.903;-10.46673;-5.98097;-36.87986;3
LIGH;35.225;64514.906;119.0;3
ACCE;35.230;64514.910;0.17238;3.58173;9.36612;3
LIGH;35.235;64514.916;119.0;3
ACCE;35.241;64514.921;0.21069;3.58173;9.51935;3
MAGN;35.242;64514.923;-10.46673;-5.98097;-36.87986;3
LIGH;35.245;64514.926;119.0;3
ACCE;35.250;64514.930;0.22027;3.55300;9.50977;3
LIGH;35.255;64514.936;119.0;3
ACCE;35.261;64514.940;0.23942;3.54342;9.55765;3
MAGN;35.262;64514.943;-10.38594;-5.60729;-37.13609;3
LIGH;35.265;64514.947;119.0;3
ACCE;35.270;64514.950;0.22984;3.55300;9.47146;3
LIGH;35.275;64514.956;120.0;3
ACCE;35.281;64514.960;0.20111;3.50511;9.59596;3
MAGN;35.282;64514.963;-10.38594;-5.60729;-37.13609;3
LIGH;35.285;64514.966;120.0;3
ACCE;35.290;64514.970;0.21069;3.53384;9.45231;3
LIGH;35.295;64514.976;120.0;3
ACCE;35.301;64514.980;0.22984;3.58173;9.47146;3
MAGN;35.302;64514.983;-10.38594;-5.60729;-37.13609;3
LIGH;35.305;64514.986;120.0;3
ACCE;35.310;64514.990;0.24900;3.54342;9.50019;3
LIGH;35.315;64514.996;120.0;3
ACCE;35.321;64515.000;0.24900;3.54342;9.55765;3
MAGN;35.322;64515.003;-10.14623;-5.42990;-36.80326;3
LIGH;35.325;64515.007;120.0;3
ACCE;35.330;64515.010;0.27773;3.53384;9.55765;3
LIGH;35.335;64515.016;122.0;3
ACCE;35.341;64515.020;0.26815;3.52426;9.58638;3
MAGN;35.342;64515.023;-10.14623;-5.42990;-36.80326;3
LIGH;35.345;64515.026;122.0;3
ACCE;35.350;64515.030;0.26815;3.53384;9.50977;3
LIGH;35.355;64515.036;122.0;3
ACCE;35.361;64515.041;0.26815;3.54342;9.58638;3
MAGN;35.362;64515.043;-10.14623;-5.42990;-36.80326;3
LIGH;35.365;64515.046;122.0;3
ACCE;35.370;64515.050;0.27773;3.57215;9.49062;3
LIGH;35.375;64515.056;122.0;3
ACCE;35.381;64515.060;0.24900;3.53384;9.50019;3
MAGN;35.382;64515.063;-10.96886;-6.21735;-36.87107;3
LIGH;35.385;64515.067;122.0;3
ACCE;35.390;64515.070;0.25857;3.55300;9.37569;3
LIGH;35.395;64515.076;123.0;3
ACCE;35.402;64515.080;0.26815;3.56257;9.46189;3
MAGN;35.402;64515.083;-10.96886;-6.21735;-36.87107;3
LIGH;35.405;64515.087;123.0;3
ACCE;35.410;64515.090;0.29688;3.56257;9.42358;3
LIGH;35.415;64515.096;123.0;3
ACCE;35.421;64515.100;0.30646;3.60088;9.42358;3
MAGN;35.422;64515.103;-10.96886;-6.21735;-36.87107;3
LIGH;35.425;64515.106;123.0;3
ACCE;35.430;64515.110;0.28730;3.58173;9.30866;3
LIGH;35.435;64515.116;123.0;3
ACCE;35.441;64515.121;0.27773;3.61046;9.38527;3
MAGN;35.442;64515.123;-11.09762;-5.79202;-36.79438;3
LIGH;35.445;64515.126;123.0;3
ACCE;35.450;64515.130;0.28730;3.59130;9.31823;3
LIGH;35.455;64515.136;122.0;3
SOUN;35.457;32.88;0.00100;34.01
ACCE;35.461;64515.141;0.25857;3.62961;9.35654;3
MAGN;35.462;64515.143;-11.09762;-5.79202;-36.79438;3
LIGH;35.465;64515.147;122.0;3
ACCE;35.470;64515.150;0.24900;3.59130;9.28950;3
LIGH;35.475;64515.156;122.0;3
ACCE;35.481;64515.160;0.23942;3.59130;9.37569;3
MAGN;35.482;64515.163;-11.09762;-5.79202;-36.79438;3
LIGH;35.485;64515.166;122.0;3
ACCE;35.490;64515.170;0.21069;3.60088;9.31823;3
LIGH;35.495;64515.176;122.0;3
ACCE;35.501;64515.181;0.21069;3.56257;9.46189;3
MAGN;35.502;64515.183;-11.30106;-5.85782;-36.93495;3
LIGH;35.505;64515.186;122.0;3
ACCE;35.510;64515.190;0.22027;3.55300;9.39485;3
LIGH;35.515;64515.196;122.0;3
ACCE;35.521;64515.200;0.22027;3.54342;9.49062;3
MAGN;35.522;64515.203;-11.30106;-5.85782;-36.93495;3
LIGH;35.525;64515.206;122.0;3
ACCE;35.530;64515.210;0.24900;3.54342;9.47146;3
LIGH;35.535;64515.216;122.0;3
ACCE;35.541;64515.220;0.23942;3.53384;9.51935;3
MAGN;35.542;64515.223;-11.30106;-5.85782;-36.93495;3
LIGH;35.545;64515.226;122.0;3
ACCE;35.550;64515.230;0.25857;3.54342;9.47146;3
LIGH;35.555;64515.236;122.0;3
ACCE;35.561;64515.240;0.30646;3.53384;9.50019;3
MAGN;35.562;64515.243;-10.83683;-6.07533;-37.21742;3
LIGH;35.565;64515.246;122.0;3
ACCE;35.570;64515.250;0.31603;3.56257;9.48104;3
LIGH;35.575;64515.256;123.0;3
ACCE;35.581;64515.260;0.29688;3.57215;9.49062;3
MAGN;35.582;64515.263;-10.83683;-6.07533;-37.21742;3
LIGH;35.585;64515.266;123.0;3
ACCE;35.590;64515.270;0.27773;3.54342;9.40442;3
LIGH;35.595;64515.276;123.0;3
ACCE;35.601;64515.280;0.22027;3.55300;9.44273;3
MAGN;35.602;64515.283;-10.83683;-6.07533;-37.21742;3
LIGH;35.605;64515.286;123.0;3
ACCE;35.610;64515.290;0.19154;3.55300;9.34696;3
LIGH;35.615;64515.296;123.0;3
ACCE;35.621;64515.300;0.24900;3.57215;9.45231;3
MAGN;35.622;64515.303;-10.97401;-6.24857;-36.94366;3
LIGH;35.625;64515.306;123.0;3
ACCE;35.630;64515.310;0.25857;3.55300;9.38527;3
LIGH;35.635;64515.316;123.0;3
ACCE;35.641;64515.320;0.28730;3.60088;9.38527;3
MAGN;35.642;64515.323;-10.97401;-6.24857;-36.94366;3
LIGH;35.645;64515.326;123.0;3
ACCE;35.650;64515.330;0.34477;3.62003;9.21289;3
LIGH;35.655;64515.336;123.0;3
ACCE;35.661;64515.340;0.31603;3.62003;9.30866;3
MAGN;35.662;64515.343;-10.97401;-6.24857;-36.94366;3
LIGH;35.665;64515.346;123.0;3
ACCE;35.670;64515.350;0.27773;3.62961;9.25119;3
LIGH;35.675;64515.356;123.0;3
ACCE;35.681;64515.361;0.25857;3.62003;9.36612;3
MAGN;35.682;64515.363;-11.09346;-6.33512;-36.75681;3
LIGH;35.688;64515.367;123.0;3
ACCE;35.690;64515.370;0.26815;3.60088;9.33739;3
LIGH;35.695;64515.376;123.0;3
ACCE;35.701;64515.380;0.26815;3.59130;9.49062;3
MAGN;35.702;64515.383;-11.09346;-6.33512;-36.75681;3
LIGH;35.705;64515.386;123.0;3
ACCE;35.710;64515.390;0.32561;3.58173;9.50977;3
LIGH;35.715;64515.396;123.0;3
ACCE;35.721;64515.400;0.38307;3.59130;9.65342;3
MAGN;35.723;64515.403;-11.09346;-6.33512;-36.75681;3
LIGH;35.730;64515.410;123.0;3
ACCE;35.731;64515.410;0.35434;3.56257;9.60554;3
LIGH;35.735;64515.417;123.0;3
ACCE;35.741;64515.421;0.36392;3.57215;9.65342;3
MAGN;35.742;64515.423;-11.10616;-6.18119;-37.05059;3
LIGH;35.748;64515.430;123.0;3
ACCE;35.750;64515.430;0.34477;3.53384;9.54808;3
LIGH;35.755;64515.436;123.0;3
ACCE;35.761;64515.440;0.31603;3.58173;9.53850;3
MAGN;35.762;64515.443;-11.10616;-6.18119;-37.05059;3
LIGH;35.768;64515.450;123.0;3
ACCE;35.770;64515.450;0.33519;3.60088;9.43316;3
LIGH;35.775;64515.456;123.0;3
ACCE;35.781;64515.460;0.35434;3.59130;9.47146;3
MAGN;35.782;64515.463;-11.10616;-6.18119;-37.05059;3
LIGH;35.786;64515.467;123.0;3
GNSS;35.787;1491381973.000;39.993962;-0.073736;127.000;0.000;11.0;0.0;21;13
ACCE;35.794;64515.471;0.41180;3.57215;9.38527;3
LIGH;35.796;64515.477;123.0;3
GNSS;35.797;1491381973.000;39.993962;-0.073736;127.000;0.000;11.0;0.0;21;13
ACCE;35.801;64515.481;0.39265;3.63919;9.41400;3
MAGN;35.802;64515.483;-10.19222;-6.75390;-37.24181;3
LIGH;35.808;64515.490;123.0;3
ACCE;35.810;64515.490;0.40223;3.64876;9.31823;3
LIGH;35.815;64515.496;123.0;3
ACCE;35.821;64515.500;0.41180;3.62961;9.38527;3
MAGN;35.822;64515.503;-10.19222;-6.75390;-37.24181;3
LIGH;35.825;64515.506;123.0;3
ACCE;35.830;64515.510;0.37350;3.62003;9.34696;3
LIGH;35.835;64515.516;123.0;3
ACCE;35.841;64515.520;0.32561;3.58173;9.31823;3
MAGN;35.842;64515.523;-10.19222;-6.75390;-37.24181;3
LIGH;35.848;64515.526;123.0;3
ACCE;35.850;64515.530;0.30646;3.59130;9.22246;3
LIGH;35.855;64515.536;123.0;3
ACCE;35.861;64515.540;0.32561;3.60088;9.32781;3
MAGN;35.862;64515.543;-10.60284;-6.82185;-36.94904;3
LIGH;35.865;64515.546;123.0;3
ACCE;35.870;64515.550;0.33519;3.60088;9.31823;3
LIGH;35.875;64515.556;123.0;3
ACCE;35.881;64515.560;0.31603;3.59130;9.38527;3
MAGN;35.882;64515.563;-10.60284;-6.82185;-36.94904;3
LIGH;35.885;64515.566;123.0;3
ACCE;35.890;64515.570;0.26815;3.58173;9.31823;3
LIGH;35.895;64515.576;123.0;3
ACCE;35.901;64515.580;0.25857;3.59130;9.40442;3
MAGN;35.902;64515.583;-10.60284;-6.82185;-36.94904;3
LIGH;35.908;64515.586;123.0;3
ACCE;35.910;64515.590;0.25857;3.60088;9.37569;3
LIGH;35.915;64515.596;123.0;3
ACCE;35.921;64515.600;0.25857;3.59130;9.45231;3
MAGN;35.922;64515.603;-10.87433;-6.57680;-37.14209;3
LIGH;35.928;64515.607;123.0;3
ACCE;35.930;64515.610;0.23942;3.58173;9.40442;3
LIGH;35.935;64515.616;123.0;3
ACCE;35.941;64515.620;0.23942;3.56257;9.47146;3
MAGN;35.942;64515.623;-10.87433;-6.57680;-37.14209;3
LIGH;35.945;64515.626;123.0;3
ACCE;35.950;64515.630;0.22027;3.59130;9.46189;3
LIGH;35.955;64515.636;123.0;3
ACCE;35.961;64515.640;0.20111;3.58173;9.49062;3
MAGN;35.962;64515.643;-10.87433;-6.57680;-37.14209;3
LIGH;35.965;64515.646;123.0;3
ACCE;35.970;64515.650;0.20111;3.56257;9.46189;3
LIGH;35.975;64515.656;123.0;3
ACCE;35.981;64515.660;0.21069;3.60088;9.48104;3
MAGN;35.982;64515.663;-10.86037;-6.47233;-36.56133;3
LIGH;35.985;64515.666;123.0;3
ACCE;35.990;64515.670;0.23942;3.56257;9.44273;3
LIGH;35.995;64515.676;123.0;3
ACCE;36.001;64515.680;0.24900;3.58173;9.53850;3
MAGN;36.002;64515.683;-10.86037;-6.47233;-36.56133;3
LIGH;36.005;64515.686;123.0;3
SOUN;36.008;36.12;0.00110;34.83
ACCE;36.011;64515.690;0.25857;3.57215;9.44273;3
LIGH;36.015;64515.696;123.0;3
ACCE;36.021;64515.700;0.26815;3.58173;9.50019;3
MAGN;36.022;64515.703;-10.86037;-6.47233;-36.56133;3
LIGH;36.025;64515.706;123.0;3
ACCE;36.030;64515.710;0.28730;3.59130;9.41400;3
LIGH;36.035;64515.716;123.0;3
ACCE;36.041;64515.721;0.34477;3.59130;9.52892;3
MAGN;36.043;64515.724;-10.97428;-5.85325;-36.77343;3
ACCE;36.050;64515.730;0.40223;3.59130;9.39485;3
LIGH;36.052;64515.734;123.0;3
LIGH;36.055;64515.737;123.0;3
ACCE;36.061;64515.740;0.45011;3.62961;9.44273;3
MAGN;36.062;64515.743;-10.97428;-5.85325;-36.77343;3
LIGH;36.065;64515.747;123.0;3
ACCE;36.070;64515.750;0.44053;3.59130;9.37569;3
LIGH;36.075;64515.757;123.0;3
ACCE;36.081;64515.760;0.37350;3.60088;9.45231;3
MAGN;36.082;64515.763;-10.97428;-5.85325;-36.77343;3
LIGH;36.085;64515.766;123.0;3
ACCE;36.090;64515.770;0.33519;3.60088;9.40442;3
LIGH;36.095;64515.776;123.0;3
ACCE;36.101;64515.781;0.30646;3.58173;9.50977;3
MAGN;36.102;64515.783;-10.46774;-6.01817;-36.94715;3
LIGH;36.105;64515.786;123.0;3
ACCE;36.110;64515.790;0.28730;3.56257;9.46189;3
LIGH;36.115;64515.796;123.0;3
ACCE;36.121;64515.800;0.28730;3.54342;9.54808;3
MAGN;36.122;64515.803;-10.46774;-6.01817;-36.94715;3
LIGH;36.125;64515.806;123.0;3
ACCE;36.130;64515.810;0.30646;3.57215;9.43316;3
LIGH;36.135;64515.816;123.0;3
ACCE;36.141;64515.821;0.34477;3.59130;9.44273;3
MAGN;36.142;64515.823;-10.46774;-6.01817;-36.94715;3
LIGH;36.145;64515.827;123.0;3
ACCE;36.150;64515.830;0.37350;3.57215;9.33739;3
LIGH;36.155;64515.836;123.0;3
ACCE;36.161;64515.841;0.42138;3.61046;9.41400;3
[truncated: 4,141,756 more chars]
