# Supplementary material for: Off-Line Evaluation of Mobile-Centric Indoor Positioning Systems: The Experiences from the 2017 IPIN Competition
Source: Sensors (Basel). 2018 Feb 6;18(2):487. doi: 10.3390/s18020487 (PMC5855053; doi:10.3390/s18020487)
Supplement: Supplementary file 1 [file sensors-18-00487-s001.zip › 01-Training/UJIUB/logfile_UJIUB_R02-2017_H9.txt]

% LogFile created by the 'GetSensorData' App for Android.
% Date of creation: Wed Apr 05 11:34:02 GMT+02:00 2017
% Developed by LOPSI research group at CAR-CSIC, Spain (http://www.car.upm-csic.es/lopsi)
% Version 2.0 November 2016
% The 'GetSensorData' program stores information from Smartphone/Tablet internal sensors (Accelerometers, Gyroscopes, Magnetometers, Pressure, Ambient Light, Orientation, Sound level, GPS/GNSS positio, WiFi RSS, Cellular/GSM/3G signal strength,...) and also from external devices (e.g. RFCode RFID reader, XSens IMU or LPMS-B IMU)
%
% Phone used for this logfile:
% Manufacturer:            	HUAWEI
% Model:                   	MHA-L09
% API Android version:     	24
% Android version Release: 	7.0
%
% LogFile Data format:
% Accelerometer data: 	'ACCE;AppTimestamp(s);SensorTimestamp(s);Acc_X(m/s^2);Acc_Y(m/s^2);Acc_Z(m/s^2);Accuracy(integer)'
% Gyroscope data:     	'GYRO;AppTimestamp(s);SensorTimestamp(s);Gyr_X(rad/s);Gyr_Y(rad/s);Gyr_Z(rad/s);Accuracy(integer)'
% Magnetometer data:  	'MAGN;AppTimestamp(s);SensorTimestamp(s);Mag_X(uT);;Mag_Y(uT);Mag_Z(uT);Accuracy(integer)'
% Pressure data:      	'PRES;AppTimestamp(s);SensorTimestamp(s);Pres(mbar);Accuracy(integer)'
% Light data:         	'LIGH;AppTimestamp(s);SensorTimestamp(s);Light(lux);Accuracy(integer)'
% Proximity data:     	'PROX;AppTimestamp(s);SensorTimestamp(s);prox(?);Accuracy(integer)'
% Humidity data:      	'HUMI;AppTimestamp(s);SensorTimestamp(s);humi(Percentage);Accuracy(integer)'
% Temperature data:   	'TEMP;AppTimestamp(s);SensorTimestamp(s);temp(Celsius);Accuracy(integer)'
% Orientation data:   	'AHRS;AppTimestamp(s);SensorTimestamp(s);PitchX(deg);RollY(deg);YawZ(deg);RotVecX();RotVecY();RotVecZ();Accuracy(int)'
% GNSS/GPS data:      	'GNSS;AppTimestamp(s);SensorTimeStamp(s);Latit(deg);Long(deg);Altitude(m);Bearing(deg);Accuracy(m);Speed(m/s);SatInView;SatInUse'
% WIFI data:          	'WIFI;AppTimestamp(s);SensorTimeStamp(s);Name_SSID;MAC_BSSID;RSS(dBm);'
% Bluetooth data:     	'BLUE;AppTimestamp(s);Name;MAC_Address;RSS(dBm);'
% BLE 4.0 data:       	'BLE4;AppTimestamp(s);MajorID;MinorID;RSS(dBm);'
% Sound data:         	'SOUN;AppTimestamp(s);RMS;Pressure(Pa);SPL(dB);'
% RFID Reader data:   	'RFID;AppTimestamp(s);ReaderNumber(int);TagID(int);RSS_A(dBm);RSS_B(dBm);'
% IMU XSens data:     	'IMUX;AppTimestamp(s);SensorTimestamp(s);Counter;Acc_X(m/s^2);Acc_Y(m/s^2);Acc_Z(m/s^2);Gyr_X(rad/s);Gyr_Y(rad/s);Gyr_Z(rad/s);Mag_X(uT);;Mag_Y(uT);Mag_Z(uT);Roll(deg);Pitch(deg);Yaw(deg);Quat(1);Quat(2);Quat(3);Quat(4);Pressure(mbar);Temp(Celsius)'
% IMU LPMS-B data:    	'IMUL;AppTimestamp(s);SensorTimestamp(s);Counter;Acc_X(m/s^2);Acc_Y(m/s^2);Acc_Z(m/s^2);Gyr_X(rad/s);Gyr_Y(rad/s);Gyr_Z(rad/s);Mag_X(uT);;Mag_Y(uT);Mag_Z(uT);Roll(deg);Pitch(deg);Yaw(deg);Quat(1);Quat(2);Quat(3);Quat(4);Pressure(mbar);Temp(Celsius)'
% POSI Reference:    		'POSI;Timestamp(s);Counter;Latitude(degrees); Longitude(degrees);floor ID(0,1,2..4);Building ID(0,1,2..3);'
% 
% Note that there are two timestamps: 
%  -'AppTimestamp' is set by the Android App as data is read. It is not representative of when data is actually captured by the sensor (but has a common time reference for all sensors)
%  -'SensorTimestamp' is set by the sensor itself (the delta_time=SensorTimestamp(k)-SensorTimestamp(k-1) between two consecutive samples is an accurate estimate of the sampling interval). This timestamp is better for integrating inertial data. 

ACCE;0.021;65231.480;-1.90578;5.02782;5.63116;3
MAGN;0.021;65231.481;1.75000;-18.75000;-35.81250;3
GYRO;0.021;65231.482;0.11606;-0.30055;-0.08430;3
PRES;0.021;65231.482;1011.7432;3
AHRS;0.021;65231.486;35.4334;16.1739;-57.1987;0.32867;-0.02657;-0.41386;3
ACCE;0.024;65231.500;-2.14520;4.97036;6.43561;3
MAGN;0.025;65231.501;1.31250;-18.43750;-36.12500;3
GYRO;0.032;65231.502;-0.37507;-0.15516;-0.18082;3
PRES;0.032;65231.502;1011.7388;3
AHRS;0.033;65231.505;35.7704;16.0785;-57.3415;0.33066;-0.02912;-0.41442;3
ACCE;0.062;65231.520;-1.88663;5.20978;7.21134;3
MAGN;0.062;65231.521;1.43750;-18.43750;-36.12500;3
GYRO;0.062;65231.522;-0.64996;-0.13195;-0.23702;3
PRES;0.062;65231.522;1011.7437;3
AHRS;0.063;65231.526;35.3130;15.9477;-57.4484;0.32694;-0.02844;-0.41663;3
ACCE;0.064;65231.540;-1.74298;4.97994;7.94875;3
MAGN;0.065;65231.541;1.43750;-18.18750;-36.12500;3
GYRO;0.065;65231.542;-0.71593;-0.11118;-0.27367;3
PRES;0.066;65231.542;1011.7480;3
AHRS;0.069;65231.545;34.5040;15.6862;-57.4001;0.32029;-0.02678;-0.41883;3
ACCE;0.084;65231.560;-2.01113;4.98952;8.04452;3
MAGN;0.084;65231.561;1.31250;-18.18750;-35.93750;3
GYRO;0.085;65231.562;-0.68539;-0.10629;-0.22969;3
PRES;0.085;65231.562;1011.7461;3
AHRS;0.089;65231.565;33.6946;15.5678;-57.5395;0.31409;-0.02458;-0.42198;3
ACCE;0.105;65231.580;-2.06859;4.98952;8.14986;3
MAGN;0.106;65231.581;1.56250;-17.56250;-36.25000;3
GYRO;0.106;65231.582;-0.67806;-0.16005;-0.14539;3
PRES;0.106;65231.582;1011.7495;3
AHRS;0.111;65231.586;32.7556;15.3976;-57.5917;0.30679;-0.02196;-0.42488;3
ACCE;0.126;65231.600;-2.10690;4.86502;8.68616;3
MAGN;0.126;65231.601;1.93750;-16.87500;-36.43750;3
GYRO;0.126;65231.602;-0.67073;-0.21014;-0.10140;3
PRES;0.126;65231.602;1011.7407;3
AHRS;0.131;65231.606;31.9799;15.1714;-57.5470;0.30043;-0.02020;-0.42680;3
ACCE;0.146;65231.620;-2.00155;4.55856;9.04051;3
MAGN;0.146;65231.622;1.68750;-16.25000;-37.00000;3
GYRO;0.147;65231.622;-0.61331;-0.38362;-0.09896;3
PRES;0.147;65231.623;1011.7363;3
AHRS;0.151;65231.625;30.9855;14.7585;-57.4711;0.29179;-0.01883;-0.42938;3
ACCE;0.164;65231.640;-1.93451;4.52025;9.23204;3
MAGN;0.167;65231.641;1.25000;-15.93750;-37.00000;3
GYRO;0.167;65231.642;-0.53878;-0.63408;-0.17959;3
PRES;0.167;65231.642;1011.7456;3
AHRS;0.170;65231.645;30.3121;14.2537;-57.4161;0.28506;-0.01959;-0.43161;3
ACCE;0.185;65231.660;-1.51314;4.07972;8.02536;3
MAGN;0.186;65231.661;0.81250;-15.37500;-37.31250;3
GYRO;0.186;65231.662;-0.50580;-0.86376;-0.31032;3
PRES;0.186;65231.662;1011.7471;3
AHRS;0.190;65231.665;29.4157;13.4293;-57.5086;0.27546;-0.02215;-0.43608;3
SOUN;0.204;42.92;0.00131;36.32
ACCE;0.205;65231.680;-1.53229;3.97437;8.27436;3
MAGN;0.206;65231.681;0.25000;-14.87500;-37.62500;3
GYRO;0.206;65231.682;-0.72693;-0.72815;-0.44838;3
PRES;0.206;65231.682;1011.7422;3
AHRS;0.211;65231.686;28.7924;12.5434;-57.7646;0.26751;-0.02672;-0.44126;3
ACCE;0.226;65231.700;-2.04944;4.22337;9.02135;3
MAGN;0.226;65231.701;-0.43750;-14.87500;-38.18750;3
GYRO;0.226;65231.702;-0.77091;-0.75992;-0.48014;3
PRES;0.227;65231.702;1011.7461;3
AHRS;0.231;65231.705;27.7130;11.8659;-58.2056;0.25695;-0.02817;-0.44807;3
ACCE;0.244;65231.720;-1.75256;4.38618;8.72447;3
MAGN;0.245;65231.722;-1.06250;-14.25000;-38.37500;3
GYRO;0.246;65231.722;-0.83444;-0.95173;-0.43005;3
PRES;0.246;65231.723;1011.7437;3
AHRS;0.249;65231.725;26.8008;11.1409;-58.6545;0.24735;-0.03065;-0.45460;3
ACCE;0.264;65231.740;-1.18752;3.86903;8.94474;3
MAGN;0.265;65231.741;-1.50000;-13.37500;-38.50000;3
GYRO;0.265;65231.742;-0.86376;-0.91996;-0.45937;3
PRES;0.266;65231.742;1011.7378;3
AHRS;0.269;65231.745;25.8165;10.1682;-58.9435;0.23622;-0.03427;-0.46044;3
ACCE;0.284;65231.760;-1.22583;2.85389;8.97347;3
MAGN;0.285;65231.761;-2.06250;-13.18750;-38.68750;3
GYRO;0.285;65231.762;-0.75136;-0.96639;-0.54123;3
LIGH;0.287;65231.763;93.0;3
PRES;0.287;65231.764;1011.7456;3
AHRS;0.290;65231.766;24.8139;9.2412;-59.3680;0.22501;-0.03770;-0.46704;3
ACCE;0.304;65231.780;-0.67038;2.92093;9.23204;3
MAGN;0.305;65231.781;-2.31250;-12.75000;-38.68750;3
GYRO;0.305;65231.782;-0.57788;-0.99082;-0.69150;3
PRES;0.306;65231.782;1011.7471;3
AHRS;0.309;65231.786;23.4305;8.2524;-60.0522;0.21060;-0.04034;-0.47605;3
ACCE;0.324;65231.800;-0.89064;3.73495;9.66300;3
MAGN;0.325;65231.801;-2.62500;-12.00000;-38.68750;3
GYRO;0.326;65231.802;-0.51191;-1.18386;-0.72449;3
PRES;0.326;65231.803;1011.7583;3
AHRS;0.329;65231.805;22.7143;7.3848;-60.8267;0.20144;-0.04503;-0.48436;3
ACCE;0.344;65231.820;-1.16837;4.27126;8.64786;3
MAGN;0.345;65231.822;-3.06250;-11.68750;-38.68750;3
GYRO;0.346;65231.822;-0.59743;-1.13254;-0.34941;3
PRES;0.346;65231.823;1011.7437;3
AHRS;0.349;65231.825;22.1085;6.3927;-61.6295;0.19245;-0.05107;-0.49280;3
ACCE;0.364;65231.840;-0.77572;3.05500;7.97748;3
MAGN;0.365;65231.841;-3.62500;-11.56250;-38.93750;3
GYRO;0.365;65231.842;-0.82222;-0.73059;-0.25901;3
PRES;0.366;65231.842;1011.7354;3
AHRS;0.369;65231.846;21.4222;5.2060;-61.9930;0.18213;-0.05736;-0.49826;3
ACCE;0.384;65231.860;-0.15323;2.59531;8.59997;3
MAGN;0.385;65231.861;-3.75000;-10.93750;-39.00000;3
GYRO;0.385;65231.862;-0.84544;-0.36163;-0.11240;3
PRES;0.386;65231.862;1011.7344;3
AHRS;0.389;65231.865;20.4102;4.4723;-62.2605;0.17140;-0.05866;-0.50250;3
ACCE;0.404;65231.880;-0.72784;3.20823;9.71088;3
MAGN;0.405;65231.881;-4.43750;-10.62500;-39.25000;3
GYRO;0.405;65231.882;-0.77702;-0.11484;-0.11240;3
PRES;0.406;65231.882;1011.7417;3
AHRS;0.409;65231.886;19.4916;4.0490;-62.3494;0.16276;-0.05778;-0.50474;3
ACCE;0.424;65231.900;-1.12049;3.23696;9.79707;3
MAGN;0.426;65231.902;-5.18750;-9.87500;-39.00000;3
GYRO;0.426;65231.902;-0.73915;-0.19303;-0.03421;3
PRES;0.426;65231.903;1011.7466;3
AHRS;0.429;65231.905;18.5953;4.0340;-62.4730;0.15607;-0.05403;-0.50658;3
ACCE;0.444;65231.920;-0.55545;2.63362;9.44273;3
MAGN;0.445;65231.921;-6.18750;-9.31250;-39.12500;3
GYRO;0.446;65231.922;-0.65851;-0.27855;0.07330;3
PRES;0.446;65231.922;1011.7456;3
AHRS;0.449;65231.926;17.8530;3.7605;-62.5501;0.14938;-0.05281;-0.50823;3
ACCE;0.464;65231.940;-0.49799;2.54743;9.34696;3
MAGN;0.465;65231.941;-6.75000;-8.68750;-39.43750;3
GYRO;0.466;65231.942;-0.47525;-0.17471;0.10140;3
PRES;0.466;65231.942;1011.7539;3
AHRS;0.469;65231.945;16.9916;3.3439;-62.4367;0.14125;-0.05186;-0.50871;3
ACCE;0.484;65231.960;-0.48842;2.71981;9.59596;3
MAGN;0.485;65231.961;-6.87500;-8.25000;-39.43750;3
GYRO;0.486;65231.962;-0.40073;-0.07330;0.13073;3
PRES;0.486;65231.962;1011.7515;3
AHRS;0.489;65231.965;16.5506;3.0573;-62.3817;0.13675;-0.05193;-0.50903;3
ACCE;0.504;65231.980;-0.48842;2.90177;9.11712;3
MAGN;0.505;65231.981;-7.18750;-7.50000;-39.31250;3
GYRO;0.506;65231.982;-0.52534;0.04398;0.20769;3
PRES;0.506;65231.982;1011.7437;3
AHRS;0.509;65231.986;16.1074;2.9205;-62.1938;0.13296;-0.05073;-0.50817;3
ACCE;0.524;65232.000;-0.60334;3.01669;8.92558;3
MAGN;0.525;65232.001;-7.31250;-7.31250;-39.43750;3
GYRO;0.528;65232.002;-0.68173;0.15516;0.45448;3
PRES;0.529;65232.002;1011.7520;3
AHRS;0.529;65232.006;15.6151;2.8516;-62.0246;0.12909;-0.04884;-0.50739;3
ACCE;0.544;65232.020;-0.54588;2.60489;8.91601;3
MAGN;0.545;65232.021;-7.06250;-6.62500;-39.31250;3
GYRO;0.545;65232.022;-0.70983;0.31643;0.67440;3
PRES;0.546;65232.022;1011.7500;3
AHRS;0.549;65232.025;15.0457;2.9398;-61.3726;0.12553;-0.04492;-0.50289;3
ACCE;0.564;65232.040;-0.52672;1.81959;9.05966;3
MAGN;0.566;65232.041;-7.25000;-6.18750;-39.62500;3
GYRO;0.566;65232.042;-0.58277;0.49602;0.69516;3
PRES;0.567;65232.043;1011.7524;3
AHRS;0.569;65232.045;14.3625;3.0473;-60.6358;0.12119;-0.04031;-0.49779;3
ACCE;0.584;65232.060;-0.67995;1.71425;10.12268;3
MAGN;0.585;65232.061;-7.50000;-5.43750;-40.06250;3
GYRO;0.586;65232.062;-0.48258;0.49480;0.55467;3
PRES;0.586;65232.062;1011.7573;3
AHRS;0.589;65232.066;13.5364;3.4367;-59.8908;0.11694;-0.03300;-0.49241;3
ACCE;0.604;65232.080;-1.17795;1.62806;10.56322;3
MAGN;0.605;65232.081;-7.00000;-4.68750;-39.87500;3
GYRO;0.605;65232.082;-0.41417;0.22113;0.41539;3
PRES;0.606;65232.082;1011.7490;3
AHRS;0.610;65232.086;13.1038;3.8052;-59.3079;0.11542;-0.02776;-0.48797;3
ACCE;0.624;65232.100;-0.69911;1.45567;10.00776;3
MAGN;0.625;65232.101;-6.31250;-4.25000;-40.18750;3
GYRO;0.625;65232.102;-0.29199;-0.10018;0.32742;3
PRES;0.626;65232.102;1011.7539;3
AHRS;0.629;65232.105;12.3587;4.1211;-59.0376;0.11122;-0.02190;-0.48616;3
LIGH;0.636;65232.112;145.0;3
ACCE;0.644;65232.120;-0.83318;2.14520;8.85855;3
SOUN;0.645;41.78;0.00128;36.09
MAGN;0.648;65232.121;-6.31250;-4.00000;-40.50000;3
GYRO;0.648;65232.122;-0.13439;-0.04765;0.25045;3
PRES;0.648;65232.122;1011.7578;3
AHRS;0.649;65232.125;12.1129;3.8865;-58.7029;0.10844;-0.02230;-0.48403;3
ACCE;0.664;65232.140;-1.01514;2.70066;10.23761;3
MAGN;0.665;65232.141;-5.87500;-3.68750;-40.18750;3
GYRO;0.665;65232.142;-0.02077;0.04887;0.36408;3
PRES;0.666;65232.142;1011.7563;3
AHRS;0.669;65232.145;12.0873;3.8584;-58.3865;0.10819;-0.02210;-0.48168;3
ACCE;0.684;65232.160;-0.73741;2.01113;9.69173;3
MAGN;0.686;65232.161;-6.18750;-3.37500;-39.87500;3
GYRO;0.686;65232.162;0.06597;-0.12828;0.53512;3
PRES;0.686;65232.163;1011.7534;3
AHRS;0.689;65232.166;12.1178;3.8090;-57.9904;0.10829;-0.02223;-0.47869;3
ACCE;0.704;65232.180;-0.51715;0.76614;9.79707;3
MAGN;0.705;65232.182;-6.18750;-3.56250;-40.50000;3
GYRO;0.706;65232.182;0.01710;-0.10996;0.53634;3
PRES;0.706;65232.183;1011.7539;3
AHRS;0.709;65232.185;12.0671;3.5368;-57.4594;0.10688;-0.02359;-0.47494;3
ACCE;0.724;65232.200;-0.14365;0.74699;9.74919;3
MAGN;0.726;65232.202;-6.43750;-3.37500;-40.50000;3
GYRO;0.727;65232.202;0.00489;-0.19426;0.09652;3
PRES;0.727;65232.203;1011.7476;3
AHRS;0.729;65232.206;12.1537;3.2492;-56.8324;0.10649;-0.02556;-0.47037;3
ACCE;0.744;65232.220;-0.34477;2.10690;9.05966;3
MAGN;0.745;65232.221;-6.18750;-3.06250;-40.18750;3
GYRO;0.745;65232.222;0.09529;0.01710;-0.01466;3
PRES;0.746;65232.222;1011.7515;3
AHRS;0.749;65232.225;11.7969;2.8669;-56.8316;0.10220;-0.02700;-0.47094;3
ACCE;0.764;65232.240;-0.47884;2.67193;9.32781;3
MAGN;0.766;65232.241;-5.87500;-2.81250;-40.18750;3
GYRO;0.766;65232.242;0.22113;0.11851;0.17837;3
PRES;0.767;65232.243;1011.7578;3
AHRS;0.770;65232.246;11.8910;2.9057;-56.8325;0.10307;-0.02710;-0.47085;3
ACCE;0.784;65232.260;-0.19154;2.13563;9.26077;3
MAGN;0.785;65232.261;-5.50000;-2.68750;-40.31250;3
GYRO;0.786;65232.262;0.30543;0.17715;0.33720;3
PRES;0.786;65232.262;1011.7554;3
AHRS;0.789;65232.266;12.3516;2.9519;-56.5050;0.10685;-0.02835;-0.46801;3
ACCE;0.804;65232.280;-0.67038;2.25055;9.73961;3
MAGN;0.805;65232.281;-5.93750;-2.37500;-40.06250;3
GYRO;0.806;65232.282;0.34086;0.17104;0.44227;3
PRES;0.806;65232.282;1011.7275;3
AHRS;0.809;65232.285;12.6670;3.1140;-56.0507;0.11003;-0.02798;-0.46418;3
ACCE;0.824;65232.300;-0.17238;1.29287;9.14585;3
MAGN;0.826;65232.301;-6.31250;-2.18750;-39.75000;3
GYRO;0.826;65232.302;0.32865;0.11362;0.43982;3
PRES;0.827;65232.302;1011.7412;3
AHRS;0.829;65232.305;13.0683;3.2964;-55.6175;0.11394;-0.02779;-0.46040;3
ACCE;0.844;65232.320;-0.39265;1.58975;9.91199;3
MAGN;0.845;65232.322;-6.31250;-2.81250;-39.75000;3
GYRO;0.846;65232.322;0.27978;0.14050;0.23579;3
PRES;0.847;65232.323;1011.7422;3
AHRS;0.849;65232.326;13.4524;3.3282;-55.0881;0.11714;-0.02857;-0.45604;3
ACCE;0.864;65232.340;-0.28730;1.92494;9.02135;3
MAGN;0.865;65232.341;-6.75000;-3.37500;-39.87500;3
GYRO;0.866;65232.342;0.20647;0.03787;0.08186;3
PRES;0.867;65232.342;1011.7368;3
AHRS;0.869;65232.345;13.4897;3.3154;-54.9204;0.11742;-0.02864;-0.45474;3
ACCE;0.884;65232.360;-0.57461;2.26013;9.08839;3
MAGN;0.885;65232.361;-6.87500;-3.50000;-40.06250;3
GYRO;0.885;65232.362;0.12584;0.11484;0.06597;3
PRES;0.885;65232.362;1011.7510;3
AHRS;0.889;65232.366;13.7540;3.3238;-54.8694;0.11949;-0.02959;-0.45415;3
ACCE;0.904;65232.380;-0.46926;2.29843;9.37569;3
MAGN;0.905;65232.381;-7.12500;-3.93750;-39.62500;3
GYRO;0.905;65232.382;0.08919;0.02077;0.09774;3
PRES;0.906;65232.382;1011.7573;3
AHRS;0.909;65232.385;13.8857;3.3991;-54.7854;0.12082;-0.02945;-0.45333;3
ACCE;0.924;65232.400;-0.41180;2.49955;9.16500;3
MAGN;0.925;65232.401;-7.12500;-3.93750;-39.62500;3
GYRO;0.926;65232.402;0.15027;-0.01100;0.16860;3
PRES;0.926;65232.402;1011.7505;3
AHRS;0.938;65232.406;14.0470;3.3619;-54.7512;0.12192;-0.03035;-0.45299;3
GNSS;0.939;1491384868.665;39.993892;-0.073701;118.933;0.000;64.0;1.4;9;0
GNSS;0.941;1491384868.665;39.993892;-0.073701;118.933;0.000;64.0;1.4;9;7
MAGN;0.946;65232.422;-7.43750;-3.81250;-39.87500;3
GYRO;0.947;65232.423;0.30788;0.09285;0.25168;3
ACCE;0.949;65232.425;-0.47884;1.79086;9.54808;3
AHRS;0.949;65232.426;14.3151;3.2766;-54.4960;0.12371;-0.03180;-0.45092;3
GYRO;0.954;65232.431;0.37263;0.11240;0.24068;3
PRES;0.955;65232.431;1011.7554;3
ACCE;0.958;65232.435;-0.23942;1.58017;9.75877;3
MAGN;0.965;65232.441;-7.00000;-3.50000;-39.87500;3
GYRO;0.965;65232.442;0.38118;0.07575;0.18692;3
ACCE;0.968;65232.445;-0.49799;2.37505;9.77792;3
AHRS;0.969;65232.446;14.6720;3.3069;-54.2410;0.12665;-0.03271;-0.44866;3
GYRO;0.974;65232.451;0.33842;-0.03665;0.10263;3
PRES;0.974;65232.451;1011.7588;3
ACCE;0.978;65232.455;-0.53630;2.32716;9.36612;3
MAGN;0.984;65232.461;-7.12500;-3.93750;-39.62500;3
GYRO;0.985;65232.462;0.28100;-0.15272;0.01833;3
LIGH;0.987;65232.464;211.0;3
ACCE;0.989;65232.466;-0.58419;2.16436;8.85855;3
AHRS;0.990;65232.467;15.0257;3.3169;-54.0811;0.12945;-0.03386;-0.44716;3
GYRO;0.994;65232.470;0.23335;-0.16005;0.01833;3
PRES;0.994;65232.471;1011.7607;3
ACCE;0.998;65232.475;-0.52672;2.37505;8.85855;3
MAGN;1.005;65232.481;-6.56250;-4.25000;-40.18750;3
GYRO;1.005;65232.482;0.14416;-0.01100;0.05253;3
ACCE;1.009;65232.485;-0.37350;2.79643;9.50977;3
AHRS;1.010;65232.486;15.3405;3.1467;-54.0664;0.13121;-0.03640;-0.44701;3
GYRO;1.014;65232.491;0.14416;-0.01100;0.05253;3
PRES;1.014;65232.491;1011.7617;3
ACCE;1.019;65232.495;-0.36392;2.91135;9.98861;3
MAGN;1.025;65232.502;-6.25000;-4.87500;-40.62500;3
GYRO;1.026;65232.502;0.20281;-0.11240;0.16005;3
ACCE;1.029;65232.505;-0.35434;2.71024;10.05565;3
AHRS;1.029;65232.506;15.5677;3.0620;-53.9423;0.13267;-0.03781;-0.44598;3
GYRO;1.034;65232.511;0.29199;-0.17471;0.21502;3
PRES;1.034;65232.511;1011.7544;3
ACCE;1.039;65232.515;-0.24900;2.49955;9.89284;3
MAGN;1.045;65232.521;-5.87500;-5.31250;-40.62500;3
GYRO;1.045;65232.522;0.38485;-0.20647;0.24190;3
ACCE;1.048;65232.525;-0.21069;2.64320;9.63427;3
AHRS;1.049;65232.526;15.8035;2.8894;-53.7572;0.13387;-0.03986;-0.44458;3
GYRO;1.054;65232.531;0.46059;-0.22602;0.26878;3
PRES;1.054;65232.531;1011.7549;3
ACCE;1.059;65232.535;-0.32561;2.80600;9.87369;3
MAGN;1.065;65232.541;-6.12500;-5.31250;-40.31250;3
GYRO;1.065;65232.542;0.50580;-0.29688;0.31887;3
ACCE;1.069;65232.545;0.00000;2.95923;10.12268;3
AHRS;1.069;65232.546;16.2006;2.4948;-53.4653;0.13551;-0.04412;-0.44249;3
GYRO;1.074;65232.551;0.46914;-0.52901;0.28344;3
PRES;1.075;65232.551;1011.7583;3
ACCE;1.079;65232.555;0.67995;2.76770;9.94073;3
MAGN;1.085;65232.561;-6.00000;-5.31250;-40.31250;3
GYRO;1.086;65232.562;0.36163;-0.81001;0.06720;3
ACCE;1.089;65232.566;1.17795;2.81558;9.53850;3
AHRS;1.090;65232.566;16.7518;2.0887;-53.0576;0.13836;-0.04892;-0.43944;3
GYRO;1.094;65232.571;0.26389;-1.01159;-0.26267;3
PRES;1.095;65232.571;1011.7451;3
ACCE;1.099;65232.575;1.26414;3.06458;9.13627;3
MAGN;1.105;65232.581;-6.56250;-5.43750;-40.06250;3
GYRO;1.106;65232.582;0.21869;-1.06901;-0.55222;3
ACCE;1.109;65232.585;0.93853;3.21781;9.11712;3
AHRS;1.109;65232.586;17.1443;0.6227;-52.6328;0.13599;-0.06126;-0.43764;3
GYRO;1.114;65232.591;0.20769;-1.09589;-0.71227;3
PRES;1.114;65232.591;1011.7495;3
ACCE;1.119;65232.595;0.57461;3.38061;9.18416;3
MAGN;1.125;65232.601;-7.25000;-5.75000;-39.43750;3
GYRO;1.125;65232.602;0.19792;-1.15576;-0.75992;3
ACCE;1.129;65232.605;0.26815;3.44765;9.16500;3
AHRS;1.129;65232.606;17.3347;-0.3548;-53.2284;0.13336;-0.07025;-0.44328;3
GYRO;1.134;65232.611;0.17104;-1.21196;-0.74037;3
PRES;1.135;65232.611;1011.7593;3
ACCE;1.139;65232.615;0.20111;3.34231;9.31823;3
MAGN;1.145;65232.621;-8.18750;-6.00000;-38.56250;3
GYRO;1.146;65232.622;0.13195;-1.23761;-0.69639;3
ACCE;1.149;65232.625;0.21069;3.16035;9.44273;3
AHRS;1.149;65232.626;17.7684;-1.4294;-54.0051;0.13200;-0.08110;-0.45026;3
GYRO;1.155;65232.631;0.09407;-1.23028;-0.64874;3
PRES;1.155;65232.631;1011.7563;3
ACCE;1.159;65232.635;0.13408;3.17950;9.43316;3
MAGN;1.165;65232.642;-9.18750;-6.56250;-38.43750;3
GYRO;1.166;65232.642;0.06842;-1.18874;-0.58643;3
ACCE;1.169;65232.645;0.16281;3.27527;9.54808;3
AHRS;1.170;65232.646;17.9161;-2.5684;-54.7966;0.12802;-0.09129;-0.45755;3
GYRO;1.174;65232.651;0.05009;-1.17408;-0.50213;3
PRES;1.175;65232.651;1011.7554;3
ACCE;1.179;65232.655;0.32561;3.35188;9.78750;3
MAGN;1.185;65232.661;-10.25000;-6.81250;-38.43750;3
GYRO;1.185;65232.662;0.03787;-1.25716;-0.41661;3
ACCE;1.189;65232.665;0.80445;3.23696;10.24718;3
AHRS;1.189;65232.666;18.0806;-3.5421;-55.5775;0.12471;-0.10022;-0.46450;3
GYRO;1.194;65232.671;0.04887;-1.45630;-0.37141;3
PRES;1.194;65232.671;1011.7568;3
SOUN;1.195;43.45;0.00133;36.43
ACCE;1.199;65232.675;1.51314;3.02627;11.30063;3
MAGN;1.205;65232.681;-11.25000;-6.81250;-38.12500;3
GYRO;1.205;65232.682;0.11484;-1.76296;-0.43371;3
ACCE;1.209;65232.685;2.03028;3.04542;12.23916;3
AHRS;1.209;65232.686;18.1415;-4.8157;-56.0481;0.11955;-0.11063;-0.46940;3
GYRO;1.218;65232.694;0.26512;-2.15025;-0.61820;3
PRES;1.218;65232.695;1011.7583;3
ACCE;1.219;65232.696;2.20267;3.39977;12.85207;3
MAGN;1.226;65232.702;-12.25000;-6.93750;-37.87500;3
GYRO;1.227;65232.703;0.51679;-2.52898;-0.84910;3
ACCE;1.228;65232.705;2.22182;3.50511;11.10910;3
AHRS;1.229;65232.706;18.0397;-6.9291;-56.6101;0.10948;-0.12675;-0.47579;3
GYRO;1.234;65232.711;0.81978;-2.80021;-1.03969;3
PRES;1.234;65232.711;1011.7642;3
ACCE;1.239;65232.715;2.23140;3.91691;5.07571;3
MAGN;1.245;65232.721;-13.31250;-7.06250;-37.56250;3
GYRO;1.245;65232.722;0.77091;-2.09405;-1.01526;3
ACCE;1.249;65232.725;0.79487;3.63919;9.74919;3
AHRS;1.250;65232.726;18.6387;-9.3384;-57.3839;0.10302;-0.14795;-0.48375;3
GYRO;1.254;65232.731;0.37385;-1.01404;-0.82222;3
PRES;1.254;65232.731;1011.7456;3
ACCE;1.259;65232.735;0.95768;3.66792;9.27035;3
MAGN;1.265;65232.741;-14.12500;-7.62500;-37.00000;3
GYRO;1.265;65232.742;0.17715;-0.91630;-0.51191;3
ACCE;1.269;65232.745;1.70467;3.86903;8.57124;3
AHRS;1.269;65232.746;19.7397;-10.9708;-58.6557;0.10263;-0.16568;-0.49463;3
GYRO;1.274;65232.751;0.17715;-0.91630;-0.51191;3
PRES;1.275;65232.751;1011.7412;3
ACCE;1.279;65232.755;1.76213;3.92649;9.05008;3
MAGN;1.285;65232.762;-15.25000;-8.31250;-36.12500;3
GYRO;1.286;65232.762;-0.01588;-0.66584;-0.50702;3
ACCE;1.289;65232.765;1.82917;3.75411;9.87369;3
AHRS;1.290;65232.766;19.9993;-11.7891;-59.1698;0.10027;-0.17323;-0.49915;3
GYRO;1.294;65232.771;-0.08552;-0.73670;-0.49114;3
PRES;1.295;65232.771;1011.7446;3
ACCE;1.299;65232.775;2.06859;3.66792;11.11867;3
MAGN;1.305;65232.781;-16.06250;-8.93750;-35.50000;3
GYRO;1.306;65232.782;-0.11973;-1.00548;-0.50091;3
ACCE;1.309;65232.785;2.22182;3.43807;11.87524;3
AHRS;1.310;65232.786;20.1231;-12.2274;-59.8399;0.09826;-0.17753;-0.50445;3
GYRO;1.315;65232.791;-0.14294;-1.41354;-0.56810;3
PRES;1.315;65232.791;1011.7480;3
ACCE;1.319;65232.795;2.44209;2.84431;12.19127;3
MAGN;1.325;65232.801;-16.62500;-9.50000;-34.93750;3
GYRO;1.325;65232.802;-0.14416;-1.86192;-0.68295;3
ACCE;1.329;65232.805;2.57616;2.59531;12.29662;3
AHRS;1.329;65232.806;20.1512;-13.1835;-60.4941;0.09320;-0.18518;-0.51003;3
GYRO;1.334;65232.811;-0.10140;-2.27242;-0.80146;3
LIGH;1.335;65232.812;220.0;3
PRES;1.336;65232.813;1011.7500;3
ACCE;1.339;65232.815;2.64320;2.44209;11.64540;3
MAGN;1.345;65232.821;-17.31250;-9.62500;-34.62500;3
GYRO;1.345;65232.822;-0.00122;-2.50943;-0.91752;3
ACCE;1.348;65232.825;2.35589;2.42293;10.03649;3
AHRS;1.349;65232.826;19.6165;-14.7952;-61.8056;0.07979;-0.19562;-0.52068;3
GYRO;1.354;65232.831;0.16982;-2.41170;-1.04580;3
PRES;1.354;65232.831;1011.7529;3
ACCE;1.359;65232.835;2.69108;2.57616;9.95030;3
MAGN;1.365;65232.841;-18.43750;-10.06250;-34.06250;3
GYRO;1.365;65232.842;0.42638;-2.16124;-1.16553;3
ACCE;1.369;65232.845;2.75812;2.94966;10.33337;3
AHRS;1.369;65232.846;19.9172;-17.3140;-62.8580;0.06858;-0.21565;-0.52995;3
GYRO;1.374;65232.851;0.70372;-1.99631;-1.22540;3
PRES;1.375;65232.851;1011.7500;3
ACCE;1.379;65232.855;2.68151;3.17950;10.46745;3
MAGN;1.385;65232.862;-19.25000;-10.31250;-33.43750;3
GYRO;1.385;65232.862;0.90408;-1.94133;-1.21807;3
ACCE;1.388;65232.865;2.65278;3.32315;10.57279;3
AHRS;1.389;65232.866;20.4248;-19.0788;-64.4218;0.06100;-0.23120;-0.54220;3
GYRO;1.394;65232.871;0.99815;-2.00486;-1.15698;3
PRES;1.395;65232.871;1011.7451;3
ACCE;1.398;65232.875;2.58574;3.26569;10.84095;3
MAGN;1.405;65232.881;-20.50000;-11.18750;-32.43750;3
GYRO;1.405;65232.882;1.02381;-2.21255;-1.06168;3
ACCE;1.409;65232.885;2.66235;3.13162;10.68772;3
AHRS;1.410;65232.886;21.8362;-20.9197;-65.4106;0.06041;-0.25064;-0.55066;3
GYRO;1.414;65232.891;1.02992;-2.50699;-0.98105;3
PRES;1.415;65232.891;1011.7412;3
ACCE;1.419;65232.895;2.94008;2.85389;10.86968;3
MAGN;1.425;65232.901;-21.68750;-11.43750;-30.75000;3
GYRO;1.425;65232.902;1.04458;-2.88939;-0.95661;3
ACCE;1.429;65232.905;3.59130;2.44209;10.45787;3
AHRS;1.429;65232.906;22.8587;-22.5614;-66.8080;0.05667;-0.26705;-0.56156;3
GYRO;1.434;65232.911;1.05435;-3.42085;-1.00304;3
PRES;1.435;65232.911;1011.7461;3
ACCE;1.439;65232.915;4.56814;2.45166;9.55765;3
MAGN;1.445;65232.921;-22.93750;-12.62500;-29.25000;3
GYRO;1.445;65232.922;1.03847;-3.91931;-1.18874;3
ACCE;1.448;65232.925;4.87459;2.78685;9.16500;3
AHRS;1.449;65232.926;24.3527;-25.6389;-67.3130;0.05099;-0.29451;-0.56720;3
GYRO;1.455;65232.931;1.00182;-4.31515;-1.50029;3
PRES;1.455;65232.931;1011.7432;3
ACCE;1.458;65232.935;4.75967;3.16035;8.71489;3
MAGN;1.465;65232.941;-24.18750;-13.31250;-27.18750;3
GYRO;1.465;65232.942;0.99082;-4.56316;-1.83993;3
ACCE;1.469;65232.945;4.53941;3.84030;8.39886;3
AHRS;1.469;65232.946;25.2518;-29.6823;-68.5116;0.03395;-0.32552;-0.57723;3
GYRO;1.474;65232.951;1.05435;-4.57660;-2.11726;3
PRES;1.475;65232.951;1011.7568;3
ACCE;1.479;65232.955;3.94564;4.59687;7.93917;3
MAGN;1.485;65232.962;-25.93750;-14.18750;-24.81250;3
GYRO;1.485;65232.962;1.23761;-4.36402;-2.28708;3
ACCE;1.489;65232.965;3.97437;5.14275;7.65187;3
AHRS;1.490;65232.966;27.1800;-34.2792;-69.6907;0.02061;-0.36338;-0.58753;3
GYRO;1.494;65232.971;1.53449;-3.92909;-2.34572;3
PRES;1.495;65232.971;1011.7417;3
ACCE;1.499;65232.975;4.29041;5.19063;7.75721;3
MAGN;1.505;65232.981;-26.75000;-15.18750;-22.18750;3
GYRO;1.505;65232.982;1.87413;-3.46605;-2.31396;3
ACCE;1.509;65232.985;4.25210;5.23851;7.59441;3
AHRS;1.509;65232.986;29.8469;-37.8985;-71.4132;0.01465;-0.39695;-0.60129;3
GYRO;1.514;65232.991;2.12337;-3.22903;-2.22355;3
PRES;1.515;65232.991;1011.7422;3
ACCE;1.519;65232.995;3.98395;5.36301;7.24964;3
MAGN;1.525;65233.001;-27.93750;-17.06250;-20.12500;3
GYRO;1.525;65233.002;2.10382;-3.51736;-2.07328;3
ACCE;1.528;65233.005;3.50511;5.43005;6.85699;3
AHRS;1.529;65233.006;32.9563;-41.3930;-72.0464;0.01529;-0.43015;-0.60864;3
GYRO;1.534;65233.011;2.10382;-3.51736;-2.07328;3
PRES;1.535;65233.011;1011.7476;3
ACCE;1.538;65233.015;4.11803;5.01825;6.69419;3
MAGN;1.545;65233.021;-28.56250;-18.68750;-17.18750;3
GYRO;1.545;65233.022;2.00975;-4.06958;-2.10626;3
ACCE;1.548;65233.025;4.75010;4.68306;6.58884;3
AHRS;1.549;65233.026;36.2155;-44.2494;-72.8689;0.01904;-0.45900;-0.61710;3
GYRO;1.554;65233.031;2.01708;-4.38113;-2.24921;3
PRES;1.555;65233.031;1011.7422;3
ACCE;1.559;65233.035;5.09486;4.58729;6.18662;3
MAGN;1.565;65233.041;-28.93750;-20.31250;-14.18750;3
GYRO;1.566;65233.042;2.03540;-4.62303;-2.43980;3
ACCE;1.569;65233.046;5.21936;4.89375;5.26724;3
AHRS;1.570;65233.046;39.3045;-48.8690;-72.6913;0.01575;-0.49524;-0.62020;3
GYRO;1.574;65233.051;2.06228;-4.71710;-2.61573;3
PRES;1.575;65233.051;1011.7358;3
ACCE;1.579;65233.055;5.22894;5.48751;4.19464;3
MAGN;1.585;65233.062;-28.31250;-22.25000;-10.93750;3
GYRO;1.585;65233.062;2.07083;-4.68778;-2.76111;3
ACCE;1.589;65233.065;4.98952;6.08127;3.00712;3
AHRS;1.589;65233.066;42.1541;-53.5833;-73.4645;0.00573;-0.52907;-0.62807;3
GYRO;1.594;65233.071;2.03907;-4.54972;-2.86374;3
PRES;1.595;65233.071;1011.7358;3
ACCE;1.599;65233.075;4.74052;6.59842;2.32716;3
MAGN;1.605;65233.082;-28.56250;-24.50000;-7.43750;3
GYRO;1.605;65233.082;1.98287;-4.38479;-2.92360;3
ACCE;1.609;65233.085;4.39575;6.81869;1.75256;3
AHRS;1.609;65233.086;45.8549;-59.1411;-73.0444;0.00179;-0.56690;-0.63122;3
GYRO;1.614;65233.091;1.89002;-4.27117;-2.94681;3
PRES;1.614;65233.091;1011.7373;3
ACCE;1.619;65233.095;3.89776;6.87615;1.49398;3
MAGN;1.624;65233.101;-27.62500;-26.12500;-3.68750;3
GYRO;1.625;65233.102;1.75441;-4.21741;-2.93337;3
ACCE;1.629;65233.105;3.35188;6.96234;1.36948;3
AHRS;1.629;65233.106;50.0874;-64.8328;-71.8819;0.00425;-0.60295;-0.63263;3
GYRO;1.634;65233.111;1.58825;-4.21008;-2.87473;3
PRES;1.635;65233.111;1011.7354;3
SOUN;1.636;44.16;0.00135;36.57
ACCE;1.638;65233.115;2.76770;7.07726;1.06303;3
MAGN;1.645;65233.121;-26.18750;-27.93750;-0.18750;3
GYRO;1.645;65233.122;1.43431;-4.19542;-2.76966;3
ACCE;1.649;65233.125;2.12605;7.25922;0.98641;3
AHRS;1.649;65233.126;53.7736;-70.3700;-70.8965;0.00303;-0.63303;-0.63505;3
GYRO;1.654;65233.131;1.34879;-4.15022;-2.62428;3
PRES;1.654;65233.131;1011.7393;3
ACCE;1.658;65233.135;1.86748;7.31668;1.16837;3
MAGN;1.665;65233.141;-24.56250;-30.18750;3.68750;3
GYRO;1.665;65233.142;1.35856;-4.14044;-2.49722;3
ACCE;1.669;65233.145;1.91536;7.04853;1.12049;3
AHRS;1.669;65233.146;58.1769;-75.7289;-69.3234;0.01063;-0.65947;-0.63780;3
GYRO;1.674;65233.151;1.43553;-4.18809;-2.43857;3
PRES;1.675;65233.151;1011.7432;3
ACCE;1.679;65233.155;2.23140;6.68461;0.75657;3
MAGN;1.685;65233.162;-23.00000;-31.56250;7.12500;3
GYRO;1.686;65233.162;1.55526;-4.26750;-2.46790;3
LIGH;1.688;65233.164;341.0;3
ACCE;1.690;65233.167;2.56658;6.58884;0.09577;3
AHRS;1.690;65233.167;61.1894;-82.1322;-67.4102;0.00544;-0.68336;-0.63829;3
GYRO;1.694;65233.170;1.68232;-4.37013;-2.57419;3
PRES;1.695;65233.171;1011.7427;3
ACCE;1.698;65233.175;2.61447;6.84742;-0.94810;3
MAGN;1.705;65233.182;-20.50000;-32.06250;10.06250;3
GYRO;1.705;65233.182;1.75318;-4.43488;-2.71346;3
ACCE;1.708;65233.185;2.23140;7.30710;-1.94409;3
AHRS;1.709;65233.186;64.3312;-89.9484;-63.8726;0.00311;-0.70696;-0.63609;3
GYRO;1.714;65233.191;1.72631;-4.43488;-2.82342;3
PRES;1.715;65233.191;1011.7261;3
ACCE;1.719;65233.195;2.16436;7.67102;-2.37505;3
MAGN;1.725;65233.201;-17.81250;-32.87500;12.87500;3
GYRO;1.725;65233.202;1.62857;-4.42511;-2.88817;3
ACCE;1.729;65233.205;1.74298;7.85298;-2.52828;3
AHRS;1.729;65233.206;67.1490;-100.0343;-58.4309;-0.00146;-0.73064;-0.63115;3
GYRO;1.734;65233.211;1.51128;-4.42266;-2.93948;3
PRES;1.735;65233.211;1011.7378;3
ACCE;1.738;65233.215;1.03430;7.84340;-2.39420;3
MAGN;1.745;65233.221;-15.68750;-33.56250;15.56250;3
GYRO;1.746;65233.222;1.42820;-4.42999;-2.95048;3
ACCE;1.749;65233.225;0.85234;7.81467;-2.58574;3
AHRS;1.749;65233.226;69.8797;-113.9779;-48.7323;0.00062;-0.75491;-0.62174;3
GYRO;1.754;65233.231;1.38544;-4.42389;-2.94315;3
PRES;1.754;65233.231;1011.7344;3
ACCE;1.759;65233.235;0.68953;7.91044;-2.75812;3
MAGN;1.765;65233.241;-12.87500;-33.00000;17.62500;3
GYRO;1.766;65233.242;1.37811;-4.39456;-2.95414;3
ACCE;1.769;65233.245;0.47884;8.01579;-2.83473;3
AHRS;1.769;65233.246;71.7979;-127.6697;-39.4143;-0.00175;-0.77165;-0.61590;3
GYRO;1.774;65233.251;1.39277;-4.38235;-2.99690;3
PRES;1.774;65233.251;1011.7378;3
ACCE;1.779;65233.255;0.13408;8.06367;-3.02627;3
MAGN;1.785;65233.262;-9.06250;-33.43750;19.75000;3
GYRO;1.786;65233.262;1.40499;-4.36280;-3.17772;3
ACCE;1.789;65233.265;-0.27773;8.12113;-3.17950;3
AHRS;1.789;65233.266;72.9494;-145.5969;-25.7421;0.00027;-0.78801;-0.60658;3
GYRO;1.794;65233.271;1.40499;-4.36280;-3.17772;3
PRES;1.794;65233.271;1011.7271;3
ACCE;1.798;65233.275;-0.80445;8.22648;-3.08373;3
MAGN;1.806;65233.282;-5.43750;-33.68750;21.68750;3
GYRO;1.806;65233.283;1.39888;-4.30660;-3.28890;3
ACCE;1.809;65233.285;-1.32160;8.25521;-2.93050;3
AHRS;1.809;65233.286;73.0122;-163.0448;-12.5458;0.00031;-0.79983;-0.59784;3
GYRO;1.814;65233.291;1.46730;-4.30660;-3.29379;3
PRES;1.814;65233.291;1011.7266;3
ACCE;1.819;65233.295;-1.56102;8.13071;-2.61447;3
MAGN;1.825;65233.301;-2.06250;-33.43750;23.43750;3
GYRO;1.826;65233.302;1.61146;-4.24185;-3.32311;3
ACCE;1.829;65233.305;-1.75256;7.72848;-2.24097;3
AHRS;1.829;65233.306;71.8451;177.7910;2.5374;-0.00662;0.80971;0.58678;3
GYRO;1.834;65233.311;1.78984;-4.31882;-3.40130;3
PRES;1.835;65233.311;1011.7212;3
ACCE;1.839;65233.315;-2.16436;7.18261;-1.97282;3
MAGN;1.845;65233.321;2.12500;-33.12500;24.68750;3
GYRO;1.845;65233.322;1.95355;-4.49963;-3.50759;3
ACCE;1.848;65233.325;-2.64320;6.74207;-1.86748;3
AHRS;1.849;65233.326;69.4482;163.7364;12.5891;-0.00912;0.81757;0.57325;3
GYRO;1.854;65233.331;2.10260;-4.72199;-3.62487;3
PRES;1.855;65233.331;1011.7310;3
ACCE;1.858;65233.335;-3.16035;6.42604;-2.09732;3
MAGN;1.865;65233.341;6.43750;-32.62500;25.43750;3
GYRO;1.866;65233.342;2.25287;-4.92602;-3.75193;3
ACCE;1.869;65233.346;-3.68707;6.09085;-2.28886;3
AHRS;1.869;65233.346;65.8605;149.8512;22.0995;-0.01657;0.82252;0.55702;3
GYRO;1.874;65233.351;2.40803;-5.11905;-3.89976;3
PRES;1.875;65233.351;1011.7275;3
ACCE;1.879;65233.355;-4.14676;5.85143;-2.23140;3
MAGN;1.885;65233.362;10.43750;-31.68750;26.18750;3
GYRO;1.885;65233.362;2.57052;-5.33285;-4.07814;3
ACCE;1.889;65233.365;-4.73094;5.67905;-2.11647;3
AHRS;1.889;65233.366;61.2788;140.1643;26.4520;-0.01606;0.82719;0.53350;3
GYRO;1.894;65233.371;2.72690;-5.54543;-4.26995;3
PRES;1.895;65233.371;1011.7280;3
ACCE;1.899;65233.375;-5.43005;5.47793;-2.28886;3
MAGN;1.905;65233.382;15.00000;-30.00000;26.18750;3
GYRO;1.906;65233.382;2.86740;-5.70426;-4.43610;3
ACCE;1.908;65233.385;-6.23450;5.08528;-2.89220;3
AHRS;1.909;65233.386;55.4065;130.4009;30.5999;-0.02399;0.82669;0.50506;3
GYRO;1.914;65233.391;2.98835;-5.71526;-4.54972;3
PRES;1.915;65233.391;1011.7261;3
ACCE;1.920;65233.395;-6.99107;4.95121;-3.30400;3
GNSS;1.920;1491384869.665;39.993853;-0.073643;118.956;0.000;64.0;1.6;9;7
GNSS;1.924;1491384869.665;39.993853;-0.073643;118.956;0.000;64.0;1.6;9;7
MAGN;1.928;65233.402;19.56250;-27.75000;25.75000;3
GYRO;1.928;65233.402;3.09098;-5.58453;-4.57905;3
ACCE;1.929;65233.405;-7.66145;5.07571;-3.54342;3
AHRS;1.929;65233.406;49.3600;123.2718;31.0383;-0.02280;0.82349;0.46953;3
GYRO;1.934;65233.411;3.16550;-5.36951;-4.51674;3
PRES;1.935;65233.411;1011.7266;3
ACCE;1.938;65233.415;-8.41801;5.31513;-4.18506;3
MAGN;1.945;65233.421;24.25000;-24.37500;24.93750;3
GYRO;1.945;65233.422;3.20093;-5.05674;-4.36158;3
ACCE;1.948;65233.425;-9.10754;5.46836;-4.91290;3
AHRS;1.949;65233.426;42.1738;116.9954;30.6885;-0.02921;0.81691;0.42484;3
GYRO;1.954;65233.431;3.18627;-4.59982;-4.10990;3
PRES;1.955;65233.431;1011.7314;3
ACCE;1.959;65233.435;-9.55765;5.60243;-5.59285;3
MAGN;1.965;65233.441;28.50000;-21.06250;24.06250;3
GYRO;1.965;65233.442;3.11053;-3.99384;-3.77637;3
ACCE;1.969;65233.446;-9.78750;5.92804;-5.96635;3
AHRS;1.970;65233.446;36.0934;112.1269;28.8450;-0.02898;0.80706;0.38113;3
GYRO;1.974;65233.451;2.95781;-3.31822;-3.37686;3
PRES;1.974;65233.451;1011.7217;3
ACCE;1.979;65233.455;-10.04607;6.09085;-6.42604;3
MAGN;1.985;65233.461;31.87500;-17.00000;22.25000;3
GYRO;1.985;65233.462;2.73668;-2.66337;-2.95170;3
ACCE;1.988;65233.465;-10.32380;5.77481;-6.95276;3
AHRS;1.989;65233.466;30.6322;109.6912;25.7077;-0.02715;0.80264;0.33410;3
GYRO;1.994;65233.471;2.43980;-2.00119;-2.51188;3
PRES;1.994;65233.471;1011.7227;3
ACCE;1.999;65233.475;-10.27591;5.27682;-7.08684;3
MAGN;2.005;65233.481;34.56250;-13.25000;21.12500;3
GYRO;2.005;65233.482;2.08305;-1.34146;-2.05373;3
ACCE;2.008;65233.485;-9.98861;4.84586;-6.69419;3
AHRS;2.009;65233.486;26.4279;107.6357;23.4507;-0.02755;0.79680;0.29745;3
GYRO;2.014;65233.491;1.67988;-0.78679;-1.61391;3
PRES;2.014;65233.491;1011.7256;3
ACCE;2.023;65233.495;-9.62469;4.52025;-6.12916;3
MAGN;2.026;65233.501;36.56250;-10.18750;19.75000;3
GYRO;2.027;65233.502;1.24617;-0.39951;-1.23517;3
ACCE;2.030;65233.505;-9.30866;4.04141;-5.70778;3
AHRS;2.030;65233.506;23.4850;108.1568;20.7656;-0.02545;0.80141;0.26563;3
GYRO;2.034;65233.511;0.80023;-0.18448;-0.95295;3
LIGH;2.036;65233.512;362.0;3
PRES;2.036;65233.513;1011.7266;3
ACCE;2.039;65233.515;-9.01178;3.53384;-5.30555;3
MAGN;2.045;65233.521;38.18750;-8.18750;18.87500;3
GYRO;2.045;65233.522;0.37263;-0.10385;-0.78435;3
ACCE;2.049;65233.526;-8.96389;3.38061;-4.55856;3
AHRS;2.050;65233.526;21.6951;108.0799;19.7595;-0.02753;0.80214;0.24903;3
GYRO;2.054;65233.531;0.00855;-0.13439;-0.69883;3
PRES;2.054;65233.531;1011.7227;3
ACCE;2.059;65233.535;-9.02135;3.51469;-3.79242;3
MAGN;2.065;65233.542;39.43750;-6.25000;18.31250;3
GYRO;2.066;65233.542;-0.33109;-0.26389;-0.56077;3
ACCE;2.069;65233.545;-9.05008;3.46680;-3.18908;3
AHRS;2.069;65233.546;20.5845;108.7159;19.2115;-0.03077;0.80576;0.23884;3
GYRO;2.074;65233.551;-0.33109;-0.26389;-0.56077;3
PRES;2.075;65233.551;1011.7178;3
ACCE;2.079;65233.555;-8.99262;3.30400;-2.61447;3
MAGN;2.085;65233.561;40.50000;-4.93750;18.18750;3
GYRO;2.085;65233.562;-0.15149;-0.13195;-0.34575;3
ACCE;2.089;65233.565;-8.83939;3.14119;-2.32716;3
AHRS;2.089;65233.566;20.0940;108.2021;19.8133;-0.03646;0.80334;0.23854;3
GYRO;2.094;65233.571;0.02199;0.00122;-0.23457;3
PRES;2.095;65233.571;1011.7305;3
ACCE;2.099;65233.575;-8.70532;2.97839;-2.26013;3
MAGN;2.105;65233.581;40.93750;-4.37500;17.68750;3
GYRO;2.105;65233.582;0.18448;0.16493;-0.13928;3
ACCE;2.109;65233.585;-8.70532;2.94966;-1.92494;3
AHRS;2.109;65233.586;19.7015;107.6909;20.2640;-0.04059;0.80087;0.23824;3
GYRO;2.114;65233.591;0.31643;0.28955;-0.06231;3
PRES;2.114;65233.591;1011.7319;3
ACCE;2.119;65233.595;-8.65743;3.02627;-1.65679;3
MAGN;2.124;65233.601;41.75000;-3.81250;17.87500;3
GYRO;2.125;65233.602;0.41661;0.31887;0.00000;3
ACCE;2.129;65233.605;-8.53294;3.10289;-1.78129;3
AHRS;2.129;65233.606;19.4851;107.9341;20.1019;-0.04108;0.80216;0.23593;3
GYRO;2.134;65233.611;0.49358;0.31276;0.04765;3
PRES;2.134;65233.611;1011.7227;3
ACCE;2.138;65233.615;-8.33182;3.17950;-2.16436;3
MAGN;2.145;65233.621;41.31250;-3.37500;17.87500;3
GYRO;2.145;65233.622;0.55222;0.34819;0.09041;3
ACCE;2.149;65233.625;-8.23605;3.31358;-2.53785;3
AHRS;2.149;65233.626;19.3493;107.9227;19.9056;-0.04039;0.80221;0.23408;3
GYRO;2.154;65233.631;0.58521;0.41050;0.13683;3
PRES;2.154;65233.631;1011.7231;3
ACCE;2.158;65233.635;-8.15944;3.53384;-2.85389;3
MAGN;2.165;65233.642;41.31250;-3.50000;17.68750;3
GYRO;2.165;65233.642;0.58277;0.47037;0.17715;3
ACCE;2.168;65233.645;-8.02536;3.66792;-3.25611;3
AHRS;2.169;65233.646;19.2483;108.5430;19.2351;-0.03746;0.80543;0.23000;3
GYRO;2.174;65233.651;0.53512;0.53878;0.20159;3
PRES;2.174;65233.651;1011.7412;3
ACCE;2.178;65233.655;-8.18817;3.77326;-3.45723;3
MAGN;2.185;65233.661;41.18750;-3.37500;17.68750;3
GYRO;2.185;65233.662;0.43371;0.64507;0.23946;3
SOUN;2.186;66.02;0.00201;40.06
ACCE;2.188;65233.665;-8.64786;3.84988;-3.49553;3
AHRS;2.189;65233.666;19.5299;109.5411;18.3674;-0.03190;0.81031;0.22750;3
GYRO;2.194;65233.671;0.28466;0.78069;0.33720;3
PRES;2.194;65233.671;1011.7383;3
ACCE;2.199;65233.675;-8.81066;3.96480;-3.74453;3
MAGN;2.205;65233.681;41.06250;-3.37500;17.87500;3
GYRO;2.205;65233.682;0.12584;0.94928;0.48136;3
ACCE;2.209;65233.685;-8.66701;4.08930;-3.90734;3
AHRS;2.210;65233.686;19.6154;110.4770;17.7743;-0.02911;0.81481;0.22506;3
GYRO;2.218;65233.695;-0.00611;1.14354;0.62919;3
PRES;2.219;65233.696;1011.7437;3
ACCE;2.219;65233.696;-8.41801;4.20422;-3.90734;3
MAGN;2.224;65233.701;40.50000;-3.50000;18.12500;3
GYRO;2.225;65233.702;-0.09285;1.34268;0.75747;3
ACCE;2.229;65233.705;-8.07325;4.21380;-3.77326;3
AHRS;2.229;65233.706;20.3394;111.8837;17.3033;-0.02491;0.82105;0.22753;3
GYRO;2.234;65233.711;-0.13317;1.51983;0.84910;3
PRES;2.234;65233.711;1011.7349;3
ACCE;2.238;65233.715;-7.49864;4.15633;-3.42850;3
MAGN;2.245;65233.721;40.18750;-3.50000;19.18750;3
GYRO;2.245;65233.722;-0.13806;1.61757;0.88331;3
ACCE;2.249;65233.725;-7.02938;3.88818;-3.28484;3
AHRS;2.249;65233.726;21.1790;113.5004;17.0500;-0.02221;0.82790;0.23188;3
GYRO;2.254;65233.731;-0.11851;1.63712;0.85643;3
PRES;2.254;65233.731;1011.7363;3
ACCE;2.259;65233.735;-6.92403;3.75411;-3.16992;3
MAGN;2.265;65233.742;39.50000;-3.62500;20.18750;3
GYRO;2.265;65233.742;-0.08552;1.61268;0.79901;3
ACCE;2.269;65233.746;-6.99107;3.89776;-3.17950;3
AHRS;2.269;65233.746;22.5288;115.4090;16.7631;-0.01759;0.83538;0.23973;3
GYRO;2.274;65233.751;-0.02688;1.56992;0.76114;3
PRES;2.274;65233.751;1011.7422;3
ACCE;2.278;65233.755;-7.04853;4.22337;-3.36146;3
WIFI;2.285;65218.770;WAP180;20:17:FF:FF:F1:80;-82
WIFI;2.285;65233.730;WAP213;20:17:FF:FF:F2:13;-64
WIFI;2.285;65233.730;WAP112;20:17:FF:FF:F1:12;-56
WIFI;2.285;65233.730;WAP319;20:17:FF:FF:F3:19;-76
WIFI;2.285;65233.730;WAP141;20:17:FF:FF:F1:41;-42
WIFI;2.285;65233.730;WAP316;20:17:FF:FF:F3:16;-54
WIFI;2.285;65233.730;WAP298;20:17:FF:FF:F2:98;-55
WIFI;2.285;65233.730;WAP093;20:17:FF:FF:F0:93;-55
WIFI;2.285;65233.730;WAP113;20:17:FF:FF:F1:13;-71
WIFI;2.285;65233.730;WAP310;20:17:FF:FF:F3:10;-56
WIFI;2.285;65233.730;WAP139;20:17:FF:FF:F1:39;-55
WIFI;2.285;65233.730;WAP106;20:17:FF:FF:F1:06;-55
WIFI;2.285;65233.730;WAP140;20:17:FF:FF:F1:40;-59
WIFI;2.285;65233.730;WAP317;20:17:FF:FF:F3:17;-72
WIFI;2.285;65233.730;WAP115;20:17:FF:FF:F1:15;-69
WIFI;2.285;65233.730;WAP138;20:17:FF:FF:F1:38;-63
WIFI;2.285;65233.730;WAP297;20:17:FF:FF:F2:97;-70
WIFI;2.285;65233.730;WAP092;20:17:FF:FF:F0:92;-70
WIFI;2.285;65222.059;WAP181;20:17:FF:FF:F1:81;-87
WIFI;2.285;65233.730;WAP281;20:17:FF:FF:F2:81;-82
WIFI;2.285;65233.730;WAP109;20:17:FF:FF:F1:09;-84
WIFI;2.285;65233.730;WAP313;20:17:FF:FF:F3:13;-84
WIFI;2.285;65233.730;WAP044;20:17:FF:FF:F0:44;-80
WIFI;2.285;65233.730;WAP159;20:17:FF:FF:F1:59;-81
WIFI;2.285;65233.730;WAP107;20:17:FF:FF:F1:07;-86
WIFI;2.285;65218.770;WAP311;20:17:FF:FF:F3:11;-84
WIFI;2.285;65222.059;WAP206;20:17:FF:FF:F2:06;-70
WIFI;2.285;65218.770;WAP153;20:17:FF:FF:F1:53;-84
WIFI;2.285;65222.059;WAP280;20:17:FF:FF:F2:80;-84
WIFI;2.285;65233.730;WAP022;20:17:FF:FF:F0:22;-87
WIFI;2.285;65233.730;WAP021;20:17:FF:FF:F0:21;-85
WIFI;2.285;65233.730;WAP078;20:17:FF:FF:F0:78;-87
WIFI;2.285;65233.730;WAP063;20:17:FF:FF:F0:63;-86
WIFI;2.285;65218.770;WAP263;20:17:FF:FF:F2:63;-84
WIFI;2.285;65215.398;WAP025;20:17:FF:FF:F0:25;-88
WIFI;2.285;65233.730;WAP279;20:17:FF:FF:F2:79;-91
WIFI;2.285;65215.398;WAP208;20:17:FF:FF:F2:08;-84
WIFI;2.285;65215.398;WAP081;20:17:FF:FF:F0:81;-88
WIFI;2.285;65215.398;WAP200;20:17:FF:FF:F2:00;-91
WIFI;2.285;65233.730;WAP307;20:17:FF:FF:F3:07;-86
WIFI;2.285;65215.398;WAP146;20:17:FF:FF:F1:46;-85
WIFI;2.285;65218.770;WAP070;20:17:FF:FF:F0:70;-86
WIFI;2.285;65222.059;WAP076;20:17:FF:FF:F0:76;-87
WIFI;2.285;65233.730;WAP238;20:17:FF:FF:F2:38;-84
WIFI;2.285;65222.059;WAP272;20:17:FF:FF:F2:72;-91
WIFI;2.285;65233.730;WAP211;20:17:FF:FF:F2:11;-90
MAGN;2.339;65233.762;38.56250;-4.18750;21.56250;3
GYRO;2.339;65233.762;0.06353;1.54305;0.76725;3
ACCE;2.340;65233.765;-7.62314;4.43406;-3.78284;3
AHRS;2.340;65233.766;23.3893;117.3768;16.4169;-0.01519;0.84309;0.24406;3
GYRO;2.340;65233.771;0.18204;1.59558;0.84177;3
PRES;2.341;65233.771;1011.7319;3
ACCE;2.341;65233.775;-7.66145;4.56814;-4.41491;3
MAGN;2.341;65233.781;38.00000;-4.62500;23.00000;3
GYRO;2.341;65233.782;0.30299;1.75929;1.00304;3
ACCE;2.341;65233.785;-7.26880;4.55856;-4.75967;3
AHRS;2.341;65233.786;24.4072;119.0994;16.0271;-0.01138;0.84930;0.24950;3
GYRO;2.341;65233.791;0.40928;1.99997;1.19730;3
PRES;2.341;65233.791;1011.7227;3
ACCE;2.341;65233.795;-6.93361;4.43406;-5.03740;3
MAGN;2.342;65233.802;37.06250;-5.37500;24.31250;3
GYRO;2.342;65233.802;0.54000;2.57907;1.54915;3
ACCE;2.342;65233.805;-6.77080;4.39575;-5.62159;3
AHRS;2.342;65233.806;25.2168;121.5014;15.0663;-0.00589;0.85809;0.25132;3
GYRO;2.342;65233.811;0.54000;2.57907;1.54915;3
PRES;2.342;65233.811;1011.7192;3
ACCE;2.343;65233.815;-6.56011;4.49152;-5.93762;3
MAGN;2.345;65233.821;36.56250;-6.25000;25.68750;3
GYRO;2.345;65233.822;0.44349;3.40130;1.86192;3
ACCE;2.349;65233.825;-6.36858;4.71179;-6.14831;3
AHRS;2.349;65233.826;26.3665;125.5123;13.1951;0.00426;0.87190;0.25263;3
GYRO;2.354;65233.831;0.33475;3.80691;2.01708;3
PRES;2.354;65233.831;1011.7314;3
ACCE;2.358;65233.835;-6.24408;5.05655;-6.74207;3
MAGN;2.365;65233.842;35.31250;-6.93750;27.00000;3
GYRO;2.365;65233.842;0.23824;4.14289;2.15635;3
ACCE;2.369;65233.845;-6.01423;5.16190;-7.55610;3
AHRS;2.369;65233.846;27.7191;130.2134;11.3024;0.01362;0.88633;0.25648;3
GYRO;2.374;65233.851;0.16005;4.40678;2.24065;3
PRES;2.374;65233.851;1011.7324;3
ACCE;2.378;65233.855;-5.86101;5.12359;-8.14029;3
MAGN;2.385;65233.862;33.81250;-7.81250;28.75000;3
GYRO;2.385;65233.862;0.06475;4.64013;2.27120;3
LIGH;2.387;65233.864;188.0;3
ACCE;2.390;65233.867;-5.90889;5.30555;-8.35098;3
AHRS;2.390;65233.867;29.2288;136.3671;8.8755;0.02398;0.90290;0.26136;3
GYRO;2.393;65233.870;-0.08308;4.84538;2.28464;3
PRES;2.394;65233.871;1011.7246;3
ACCE;2.399;65233.875;-5.94720;5.47793;-8.44674;3
MAGN;2.405;65233.881;31.43750;-8.75000;30.68750;3
GYRO;2.405;65233.882;-0.28955;5.02620;2.30907;3
ACCE;2.408;65233.885;-5.81312;5.66947;-8.37971;3
AHRS;2.409;65233.886;30.9695;141.9616;5.1273;0.04617;0.91407;0.26620;3
GYRO;2.414;65233.891;-0.54000;5.16792;2.36649;3
PRES;2.414;65233.891;1011.7188;3
ACCE;2.418;65233.895;-5.37259;5.82270;-8.24563;3
MAGN;2.425;65233.901;28.68750;-9.75000;32.68750;3
GYRO;2.425;65233.902;-0.80146;5.27788;2.45201;3
ACCE;2.428;65233.905;-4.87459;5.93762;-8.09240;3
AHRS;2.429;65233.906;32.4598;148.5690;3.0417;0.05115;0.92594;0.27585;3
GYRO;2.434;65233.911;-1.03236;5.36340;2.54975;3
PRES;2.434;65233.911;1011.7314;3
ACCE;2.438;65233.915;-4.07972;5.94720;-7.92002;3
MAGN;2.445;65233.921;25.25000;-10.87500;34.93750;3
GYRO;2.445;65233.922;-1.19363;5.43670;2.61695;3
ACCE;2.449;65233.926;-3.24654;6.00466;-7.79552;3
AHRS;2.450;65233.926;34.8084;155.1260;-1.0653;0.07308;0.93119;0.29017;3
GYRO;2.454;65233.931;-1.26938;5.53200;2.62672;3
PRES;2.455;65233.931;1011.7358;3
ACCE;2.458;65233.935;-2.30801;6.07170;-7.54652;3
MAGN;2.465;65233.942;21.81250;-12.37500;36.93750;3
GYRO;2.465;65233.942;-1.27304;5.62485;2.57785;3
ACCE;2.468;65233.945;-1.36948;6.04296;-7.04853;3
AHRS;2.469;65233.946;37.0463;162.5466;-3.5655;0.07733;0.93526;0.30938;3
GYRO;2.474;65233.951;-1.22173;5.66272;2.47523;3
PRES;2.474;65233.951;1011.7402;3
ACCE;2.479;65233.955;-0.79487;6.03339;-6.27281;3
MAGN;2.485;65233.962;17.37500;-14.06250;38.25000;3
GYRO;2.485;65233.962;-1.13621;5.58575;2.33839;3
ACCE;2.488;65233.965;-0.22027;6.07170;-5.58328;3
AHRS;2.489;65233.966;39.4524;170.2406;-8.5064;0.09819;0.93319;0.32944;3
GYRO;2.494;65233.971;-1.03969;5.34874;2.18568;3
PRES;2.494;65233.971;1011.7354;3
ACCE;2.499;65233.975;0.18196;6.18662;-5.53539;3
MAGN;2.505;65233.982;12.81250;-15.25000;39.12500;3
GYRO;2.505;65233.982;-0.95539;5.03353;2.02685;3
ACCE;2.508;65233.985;0.64165;6.28239;-5.69820;3
AHRS;2.509;65233.986;41.4601;178.7521;-11.9975;0.10157;0.92968;0.35094;3
GYRO;2.514;65233.991;-0.89797;4.73176;1.87047;3
PRES;2.515;65233.991;1011.7495;3
ACCE;2.518;65233.995;1.24498;6.27281;-5.77481;3
MAGN;2.525;65234.001;8.50000;-16.18750;39.56250;3
GYRO;2.525;65234.002;-0.87842;4.42511;1.71897;3
ACCE;2.529;65234.005;1.66636;6.33985;-5.66947;3
AHRS;2.529;65234.006;42.7752;-173.9404;-16.7670;0.11650;0.92271;0.36745;3
GYRO;2.534;65234.011;-0.87965;4.08913;1.58092;3
PRES;2.534;65234.011;1011.7393;3
ACCE;2.538;65234.015;2.08774;6.43561;-5.62159;3
MAGN;2.545;65234.021;4.06250;-17.31250;39.25000;3
GYRO;2.545;65234.022;-0.88209;3.74216;1.46974;3
ACCE;2.549;65234.025;2.51870;6.54096;-5.77481;3
AHRS;2.549;65234.026;43.6699;-166.6114;-20.1031;-0.11822;-0.91535;-0.38262;3
GYRO;2.554;65234.031;-0.86376;3.45994;1.38178;3
PRES;2.554;65234.031;1011.7412;3
ACCE;2.559;65234.035;2.94008;6.64630;-5.96635;3
MAGN;2.565;65234.042;-0.37500;-17.50000;38.75000;3
GYRO;2.566;65234.042;-0.82833;3.29256;1.31336;3
ACCE;2.569;65234.045;3.16992;6.77080;-6.23450;3
AHRS;2.569;65234.046;44.4128;-160.9194;-23.7365;-0.12647;-0.90639;-0.39631;3
GYRO;2.574;65234.051;-0.79290;3.22415;1.26938;3
PRES;2.574;65234.051;1011.7422;3
ACCE;2.579;65234.055;3.18908;6.92403;-6.48350;3
MAGN;2.586;65234.062;-3.62500;-17.56250;38.43750;3
GYRO;2.586;65234.063;-0.78435;3.31578;1.30359;3
ACCE;2.589;65234.065;3.20823;6.99107;-6.78038;3
AHRS;2.589;65234.066;44.6640;-155.1977;-26.5113;-0.12772;-0.89806;-0.40677;3
GYRO;2.594;65234.071;-0.78435;3.31578;1.30359;3
PRES;2.595;65234.071;1011.7437;3
ACCE;2.599;65234.075;3.17950;7.08684;-7.04853;3
MAGN;2.605;65234.081;-6.93750;-17.75000;37.37500;3
GYRO;2.605;65234.082;-0.88942;3.71040;1.49906;3
ACCE;2.609;65234.085;3.30400;7.20176;-6.85699;3
AHRS;2.610;65234.086;44.9617;-149.9869;-29.6756;-0.13285;-0.88809;-0.41829;3
GYRO;2.614;65234.091;-0.95539;3.89976;1.64323;3
PRES;2.615;65234.091;1011.7373;3
ACCE;2.619;65234.095;3.37104;7.20176;-6.53138;3
MAGN;2.625;65234.101;-10.06250;-18.12500;36.50000;3
GYRO;2.625;65234.102;-1.00671;4.05004;1.78617;3
ACCE;2.629;65234.105;3.63919;6.97192;-6.30154;3
AHRS;2.629;65234.106;44.8245;-144.5323;-31.3627;-0.12619;-0.87915;-0.42574;3
GYRO;2.634;65234.111;-1.04580;4.19176;1.88269;3
PRES;2.635;65234.111;1011.7383;3
ACCE;2.639;65234.115;4.22337;6.66546;-5.81312;3
MAGN;2.645;65234.121;-12.81250;-17.87500;35.12500;3
GYRO;2.646;65234.122;-1.08367;4.29438;1.90712;3
ACCE;2.649;65234.125;4.78840;6.42604;-5.37259;3
AHRS;2.649;65234.126;44.3825;-137.5302;-34.7158;-0.12691;-0.86457;-0.43608;3
GYRO;2.654;65234.131;-1.13621;4.35913;1.86558;3
PRES;2.655;65234.131;1011.7349;3
ACCE;2.659;65234.135;5.01825;6.29196;-4.97994;3
MAGN;2.665;65234.141;-15.75000;-18.12500;33.50000;3
GYRO;2.666;65234.142;-1.20585;4.39945;1.79717;3
ACCE;2.669;65234.145;5.38217;6.17704;-4.37660;3
AHRS;2.669;65234.146;43.5279;-130.8380;-37.2870;-0.12384;-0.84954;-0.44299;3
GYRO;2.674;65234.151;-1.28648;4.39090;1.72997;3
PRES;2.675;65234.151;1011.7329;3
ACCE;2.679;65234.155;5.74608;6.20577;-4.01268;3
MAGN;2.685;65234.161;-19.00000;-18.06250;31.43750;3
GYRO;2.686;65234.162;-1.36712;4.37990;1.67621;3
ACCE;2.689;65234.165;5.98550;6.23450;-3.83072;3
AHRS;2.690;65234.166;42.6381;-123.5096;-40.6032;-0.12337;-0.82937;-0.45334;3
GYRO;2.695;65234.171;-1.44286;4.44221;1.63956;3
PRES;2.695;65234.171;1011.7349;3
ACCE;2.699;65234.175;6.15789;6.12916;-3.75411;3
MAGN;2.705;65234.181;-22.06250;-17.68750;29.06250;3
GYRO;2.705;65234.182;-1.52594;4.61081;1.62001;3
ACCE;2.709;65234.185;6.26323;5.97593;-3.37104;3
AHRS;2.709;65234.186;41.6690;-116.8009;-43.1654;-0.11952;-0.80878;-0.46183;3
GYRO;2.715;65234.191;-1.61268;4.83805;1.61635;3
PRES;2.715;65234.192;1011.7397;3
ACCE;2.718;65234.195;6.15789;5.88974;-3.01669;3
MAGN;2.725;65234.201;-25.06250;-17.31250;26.37500;3
GYRO;2.725;65234.202;-1.69698;5.10195;1.62734;3
ACCE;2.729;65234.205;5.86101;5.77481;-2.60489;3
AHRS;2.729;65234.206;40.5275;-109.3852;-46.3592;-0.11732;-0.78255;-0.47324;3
GYRO;2.734;65234.211;-1.78739;5.39883;1.66522;3
LIGH;2.736;65234.212;125.0;3
PRES;2.736;65234.213;1011.7358;3
SOUN;2.737;63.68;0.00194;39.75
ACCE;2.738;65234.215;5.60243;5.61201;-1.95367;3
MAGN;2.745;65234.221;-28.00000;-16.75000;23.37500;3
GYRO;2.745;65234.222;-1.87536;5.67616;1.74341;3
ACCE;2.749;65234.225;5.56412;5.43005;-1.23541;3
AHRS;2.749;65234.226;39.4176;-102.4107;-48.2334;-0.10695;-0.75603;-0.48090;3
GYRO;2.754;65234.231;-1.95721;5.90218;1.85214;3
PRES;2.754;65234.231;1011.7500;3
ACCE;2.759;65234.235;5.65032;5.22894;-0.61292;3
MAGN;2.765;65234.242;-30.43750;-15.93750;19.87500;3
GYRO;2.765;65234.242;-2.03662;6.09033;1.97432;3
ACCE;2.769;65234.245;5.64074;5.07571;-0.16281;3
AHRS;2.769;65234.246;37.5427;-93.8673;-51.3947;-0.10193;-0.71857;-0.49218;3
GYRO;2.774;65234.251;-2.13192;6.27236;2.08916;3
PRES;2.775;65234.251;1011.7598;3
ACCE;2.779;65234.255;5.65032;4.93206;0.19154;3
MAGN;2.785;65234.261;-32.37500;-15.31250;15.68750;3
GYRO;2.785;65234.262;-2.26264;6.47151;2.18445;3
ACCE;2.789;65234.265;5.73651;4.75010;0.63207;3
AHRS;2.789;65234.266;35.6030;-85.5518;-53.5303;-0.09083;-0.67839;-0.50011;3
GYRO;2.794;65234.271;-2.42758;6.68287;2.23821;3
PRES;2.794;65234.271;1011.7476;3
ACCE;2.799;65234.275;5.77481;4.45322;1.37906;3
MAGN;2.805;65234.281;-34.00000;-14.50000;11.12500;3
GYRO;2.805;65234.282;-2.62794;6.86735;2.24676;3
ACCE;2.808;65234.285;5.63116;4.08930;2.25055;3
AHRS;2.809;65234.286;32.4319;-76.5360;-56.1719;-0.08655;-0.62789;-0.50752;3
GYRO;2.814;65234.291;-2.85518;6.94920;2.20767;3
PRES;2.815;65234.291;1011.7544;3
ACCE;2.819;65234.295;5.29597;3.53384;3.00712;3
MAGN;2.825;65234.301;-35.31250;-12.68750;5.93750;3
GYRO;2.825;65234.302;-3.08609;6.93454;2.14414;3
ACCE;2.829;65234.305;4.72137;2.96881;3.86903;3
AHRS;2.829;65234.306;29.1393;-67.4007;-58.2768;-0.07868;-0.57095;-0.51398;3
GYRO;2.834;65234.311;-3.28890;6.83558;2.08916;3
PRES;2.835;65234.311;1011.7524;3
ACCE;2.838;65234.315;4.12760;2.48039;4.81713;3
MAGN;2.845;65234.322;-36.06250;-11.18750;0.00000;3
GYRO;2.846;65234.322;-3.55279;6.37010;2.06472;3
ACCE;2.849;65234.325;3.49553;2.30801;5.52582;3
AHRS;2.850;65234.327;24.9747;-58.3228;-60.4608;-0.07639;-0.50611;-0.52029;3
GYRO;2.854;65234.331;-3.55279;6.37010;2.06472;3
PRES;2.854;65234.331;1011.7456;3
ACCE;2.859;65234.335;3.04542;2.23140;5.72693;3
MAGN;2.865;65234.342;-36.25000;-9.25000;-5.43750;3
GYRO;2.866;65234.342;-3.48315;6.10743;2.18201;3
ACCE;2.869;65234.345;2.68151;2.42293;7.83383;3
AHRS;2.869;65234.346;20.3008;-48.7329;-63.2210;-0.07615;-0.43000;-0.53190;3
GYRO;2.874;65234.351;-3.48315;6.10743;2.21255;3
PRES;2.874;65234.351;1011.7490;3
ACCE;2.879;65234.355;3.44765;1.34075;7.81467;3
MAGN;2.885;65234.361;-35.50000;-7.06250;-11.50000;3
GYRO;2.885;65234.362;-2.93460;6.29191;2.16979;3
ACCE;2.888;65234.365;3.16035;1.03430;7.86256;3
AHRS;2.889;65234.366;15.4178;-41.3517;-64.1647;-0.07950;-0.36312;-0.53257;3
GYRO;2.894;65234.371;-2.75500;6.37132;2.14780;3
PRES;2.895;65234.371;1011.7495;3
ACCE;2.899;65234.375;2.65278;0.70868;7.39329;3
MAGN;2.905;65234.381;-33.93750;-4.43750;-16.18750;3
GYRO;2.905;65234.382;-2.65604;6.50938;2.16368;3
ACCE;2.909;65234.385;2.31759;0.08619;7.10599;3
AHRS;2.909;65234.386;10.6459;-33.0651;-64.4698;-0.07590;-0.28710;-0.53146;3
GYRO;2.914;65234.391;-2.67559;6.61567;2.16491;3
PRES;2.915;65234.391;1011.7324;3
ACCE;2.919;65234.395;1.90578;-0.45969;7.21134;3
MAGN;2.925;65234.401;-31.37500;-2.25000;-21.06250;3
GYRO;2.925;65234.402;-2.75500;6.64866;2.13070;3
ACCE;2.929;65234.406;1.49398;-0.80445;7.67102;3
AHRS;2.930;65234.406;6.5661;-25.6542;-63.5669;-0.06928;-0.21782;-0.52353;3
GYRO;2.934;65234.411;-2.85885;6.54603;2.04029;3
PRES;2.934;65234.411;1011.7363;3
ACCE;2.939;65234.415;1.12049;-1.01514;8.14986;3
MAGN;2.945;65234.422;-28.06250;0.18750;-25.31250;3
GYRO;2.946;65234.422;-2.96758;6.29313;1.89857;3
ACCE;2.949;65234.425;1.05345;-1.36948;8.50420;3
AHRS;2.949;65234.426;1.8307;-17.4918;-62.4528;-0.06532;-0.13819;-0.51441;3
GYRO;2.954;65234.431;-3.06532;5.93028;1.68965;3
PRES;2.955;65234.431;1011.7368;3
ACCE;2.959;65234.435;1.08218;-1.78129;8.59040;3
MAGN;2.965;65234.442;-24.37500;2.87500;-29.00000;3
GYRO;2.965;65234.442;-3.16795;5.50390;1.40621;3
ACCE;2.969;65234.445;0.78530;-2.23140;8.82982;3
AHRS;2.969;65234.446;-2.1137;-10.2319;-60.9058;-0.06102;-0.06755;-0.50331;3
GYRO;2.974;65234.451;-3.28157;5.02253;1.07146;3
PRES;2.974;65234.451;1011.7280;3
ACCE;2.979;65234.455;0.43096;-2.52828;9.22246;3
MAGN;2.985;65234.461;-20.56250;5.50000;-31.68750;3
GYRO;2.985;65234.462;-3.37686;4.50819;0.73182;3
ACCE;2.988;65234.465;0.07661;-2.89220;9.78750;3
AHRS;2.989;65234.466;-6.6699;-3.9291;-59.7346;-0.06746;-0.00072;-0.49513;3
GYRO;2.994;65234.471;-3.40863;3.99139;0.42638;3
PRES;2.995;65234.471;1011.7305;3
ACCE;2.998;65234.475;-0.13408;-3.37104;10.42914;3
MAGN;3.005;65234.481;-16.68750;7.43750;-34.25000;3
GYRO;3.005;65234.482;-3.36098;3.49171;0.16616;3
ACCE;3.009;65234.485;-0.31603;-3.97437;11.10910;3
AHRS;3.009;65234.486;-10.5691;1.3716;-58.8128;-0.07438;0.05560;-0.48984;3
GYRO;3.014;65234.491;-3.24003;3.00912;-0.06964;3
PRES;3.014;65234.491;1011.7231;3
ACCE;3.018;65234.495;-0.51715;-4.49152;11.90397;3
MAGN;3.025;65234.501;-13.56250;10.18750;-35.87500;3
GYRO;3.025;65234.502;-3.04822;2.52898;-0.28711;3
ACCE;3.029;65234.505;-0.69911;-4.81713;12.55519;3
AHRS;3.030;65234.506;-14.8395;5.1492;-58.4755;-0.09082;0.10188;-0.48892;3
GYRO;3.034;65234.511;-2.78921;2.04151;-0.48625;3
PRES;3.035;65234.511;1011.7314;3
ACCE;3.039;65234.515;-0.71826;-4.90333;12.77546;3
MAGN;3.045;65234.521;-11.00000;12.93750;-36.12500;3
GYRO;3.046;65234.522;-2.49111;1.59191;-0.67562;3
ACCE;3.049;65234.525;-0.65122;-4.85544;12.37323;3
AHRS;3.049;65234.526;-18.3143;8.0748;-58.3201;-0.10476;0.13805;-0.48963;3
GYRO;3.054;65234.531;-2.17224;1.24128;-0.84666;3
PRES;3.055;65234.531;1011.7402;3
ACCE;3.059;65234.535;-0.49799;-4.95121;11.20486;3
MAGN;3.065;65234.542;-8.62500;14.62500;-36.25000;3
GYRO;3.066;65234.542;-1.88391;1.03481;-0.98349;3
ACCE;3.068;65234.545;-0.25857;-5.25767;9.80665;3
AHRS;3.069;65234.546;-21.2539;9.2064;-58.9058;-0.12128;0.15907;-0.49460;3
GYRO;3.074;65234.551;-1.71409;0.92241;-1.10444;3
PRES;3.074;65234.551;1011.7427;3
ACCE;3.079;65234.555;-0.20111;-5.40132;8.71489;3
MAGN;3.085;65234.561;-7.31250;16.25000;-36.12500;3
GYRO;3.085;65234.562;-1.69943;0.83811;-1.22540;3
LIGH;3.087;65234.564;380.0;3
ACCE;3.090;65234.567;-0.40223;-5.52582;8.21690;3
AHRS;3.091;65234.567;-23.5435;10.0778;-59.6914;-0.13348;0.17572;-0.50086;3
GYRO;3.094;65234.570;-1.77517;0.78924;-1.33169;3
PRES;3.094;65234.571;1011.7456;3
ACCE;3.099;65234.575;-0.62249;-5.70778;8.21690;3
MAGN;3.105;65234.581;-6.37500;18.00000;-35.81250;3
GYRO;3.106;65234.582;-1.86925;0.75992;-1.40621;3
ACCE;3.108;65234.585;-0.90980;-5.88974;8.46590;3
AHRS;3.109;65234.586;-26.3901;9.9321;-61.1851;-0.15286;0.18828;-0.51064;3
GYRO;3.114;65234.591;-1.95110;0.73059;-1.44897;3
PRES;3.114;65234.591;1011.7510;3
ACCE;3.118;65234.595;-1.28329;-5.94720;8.69574;3
MAGN;3.125;65234.601;-5.81250;19.00000;-35.25000;3
GYRO;3.125;65234.602;-1.99631;0.74770;-1.42942;3
ACCE;3.129;65234.605;-1.72383;-6.01423;9.23204;3
AHRS;3.129;65234.606;-28.7455;10.1623;-62.5269;-0.16682;0.20166;-0.51955;3
GYRO;3.134;65234.611;-1.99631;0.74770;-1.42942;3
PRES;3.135;65234.611;1011.7554;3
ACCE;3.139;65234.615;-2.06859;-6.07170;9.69173;3
MAGN;3.145;65234.621;-5.43750;19.87500;-34.81250;3
GYRO;3.146;65234.622;-1.83015;0.76725;-1.24128;3
ACCE;3.149;65234.625;-2.11647;-6.14831;9.88326;3
AHRS;3.149;65234.626;-31.3661;10.3344;-63.8784;-0.18259;0.21600;-0.52792;3
GYRO;3.154;65234.631;-1.71409;0.71716;-1.14720;3
PRES;3.155;65234.631;1011.7656;3
ACCE;3.159;65234.635;-1.86748;-6.29196;9.82580;3
MAGN;3.165;65234.642;-5.87500;21.06250;-34.18750;3
GYRO;3.166;65234.642;-1.60780;0.63163;-1.09834;3
ACCE;3.169;65234.645;-1.54187;-6.43561;9.89284;3
AHRS;3.170;65234.646;-33.6547;10.5619;-65.0608;-0.19566;0.22929;-0.53500;3
GYRO;3.174;65234.651;-1.50762;0.50702;-1.10811;3
PRES;3.175;65234.651;1011.7534;3
SOUN;3.177;45.11;0.00138;36.76
ACCE;3.179;65234.655;-1.30245;-6.46434;9.89284;3
MAGN;3.185;65234.661;-6.31250;22.68750;-33.31250;3
GYRO;3.185;65234.662;-1.39888;0.38240;-1.15087;3
ACCE;3.189;65234.665;-1.28329;-6.36858;9.94073;3
AHRS;3.189;65234.666;-35.4277;10.5064;-66.2460;-0.20609;0.23861;-0.54167;3
GYRO;3.194;65234.671;-1.27915;0.27245;-1.19730;3
PRES;3.195;65234.671;1011.7471;3
ACCE;3.199;65234.675;-1.13964;-6.27281;9.58638;3
MAGN;3.205;65234.681;-6.75000;23.87500;-32.75000;3
GYRO;3.205;65234.682;-1.17042;0.18204;-1.24128;3
ACCE;3.209;65234.685;-0.90980;-6.32069;9.06924;3
AHRS;3.209;65234.686;-37.2208;10.2014;-67.4821;-0.21753;0.24662;-0.54791;3
GYRO;3.218;65234.694;-1.10078;0.13073;-1.29381;3
PRES;3.218;65234.695;1011.7476;3
ACCE;3.219;65234.696;-0.72784;-6.40688;8.83939;3
MAGN;3.225;65234.701;-7.18750;24.75000;-32.18750;3
GYRO;3.225;65234.702;-1.05191;0.08796;-1.35490;3
ACCE;3.229;65234.705;-0.60334;-6.51223;8.88728;3
AHRS;3.229;65234.706;-38.4343;9.1530;-69.2109;-0.22726;0.24835;-0.55618;3
GYRO;3.234;65234.711;-0.99082;0.03176;-1.42332;3
PRES;3.235;65234.711;1011.7505;3
ACCE;3.239;65234.715;-0.51715;-6.44519;9.08839;3
MAGN;3.245;65234.722;-7.62500;25.37500;-31.81250;3
GYRO;3.245;65234.722;-0.91141;-0.04276;-1.49784;3
ACCE;3.249;65234.725;-0.32561;-6.38773;9.08839;3
AHRS;3.249;65234.726;-39.8432;8.1503;-70.9413;-0.23803;0.25164;-0.56390;3
GYRO;3.254;65234.731;-0.82955;-0.14661;-1.58825;3
PRES;3.254;65234.731;1011.7490;3
ACCE;3.258;65234.735;-0.00958;-6.51223;9.11712;3
MAGN;3.265;65234.742;-7.87500;25.81250;-31.81250;3
GYRO;3.265;65234.742;-0.76969;-0.29566;-1.71897;3
ACCE;3.268;65234.745;0.42138;-6.69419;9.11712;3
AHRS;3.269;65234.746;-40.5866;6.3286;-73.3204;-0.24688;0.24830;-0.57451;3
GYRO;3.274;65234.751;-0.72937;-0.49969;-1.90101;3
PRES;3.275;65234.751;1011.7500;3
ACCE;3.279;65234.755;0.78530;-6.91445;8.92558;3
MAGN;3.285;65234.761;-8.18750;25.50000;-31.81250;3
GYRO;3.285;65234.762;-0.69639;-0.71960;-2.10993;3
ACCE;3.288;65234.765;0.87149;-7.16345;8.82024;3
AHRS;3.289;65234.766;-41.6344;4.3479;-75.7953;-0.25846;0.24612;-0.58438;3
GYRO;3.294;65234.771;-0.65851;-0.87109;-2.31274;3
PRES;3.295;65234.771;1011.7471;3
ACCE;3.298;65234.775;0.55545;-7.37414;9.27035;3
MAGN;3.304;65234.781;-8.87500;25.56250;-31.37500;3
GYRO;3.305;65234.782;-0.59376;-0.94684;-2.46179;3
ACCE;3.309;65234.785;0.37350;-7.46991;9.95988;3
AHRS;3.309;65234.786;-42.2490;0.7497;-79.4300;-0.27332;0.23497;-0.59783;3
GYRO;3.314;65234.791;-0.47770;-1.00548;-2.54731;3
PRES;3.315;65234.791;1011.7573;3
ACCE;3.318;65234.795;0.19154;-7.34541;10.64941;3
MAGN;3.325;65234.801;-10.25000;25.56250;-30.93750;3
GYRO;3.325;65234.802;-0.30055;-1.08367;-2.58885;3
ACCE;3.329;65234.806;0.10534;-7.34541;10.86010;3
AHRS;3.330;65234.806;-42.8637;-2.9381;-83.2350;-0.28893;0.22476;-0.61102;3
GYRO;3.334;65234.811;-0.05986;-1.17286;-2.60351;3
PRES;3.335;65234.811;1011.7578;3
ACCE;3.339;65234.815;0.40223;-7.46991;10.71645;3
MAGN;3.345;65234.822;-11.62500;25.62500;-30.93750;3
GYRO;3.346;65234.822;0.21258;-1.27060;-2.61939;3
ACCE;3.349;65234.825;0.93853;-7.56568;10.40041;3
AHRS;3.349;65234.826;-42.2042;-6.3426;-86.8773;-0.29651;0.20969;-0.62602;3
GYRO;3.354;65234.831;0.47281;-1.41232;-2.65849;3
PRES;3.355;65234.831;1011.7578;3
ACCE;3.359;65234.835;1.44610;-7.38372;9.85453;3
MAGN;3.365;65234.842;-13.18750;25.50000;-30.37500;3
GYRO;3.366;65234.842;0.69761;-1.56748;-2.72812;3
ACCE;3.368;65234.845;1.84832;-7.15387;9.02135;3
AHRS;3.369;65234.846;-41.5347;-10.4290;-90.7691;-0.30849;0.19167;-0.64020;3
GYRO;3.374;65234.851;0.87476;-1.68232;-2.79776;3
PRES;3.375;65234.851;1011.7500;3
ACCE;3.379;65234.855;2.46124;-7.17303;8.52336;3
MAGN;3.385;65234.862;-15.12500;25.06250;-30.06250;3
GYRO;3.386;65234.862;1.06901;-1.80694;-2.93826;3
ACCE;3.388;65234.865;3.23696;-7.32626;8.35098;3
AHRS;3.389;65234.866;-39.9077;-14.4346;-94.3503;-0.31675;0.16804;-0.65480;3
GYRO;3.394;65234.871;1.06901;-1.80694;-2.93826;3
PRES;3.395;65234.871;1011.7446;3
ACCE;3.398;65234.875;3.80199;-7.28795;8.55209;3
MAGN;3.405;65234.881;-17.31250;24.12500;-29.75000;3
GYRO;3.405;65234.882;1.23273;-1.86925;-3.22537;3
ACCE;3.409;65234.886;4.28083;-7.39329;8.65743;3
AHRS;3.410;65234.886;-37.8085;-18.8273;-97.9761;-0.32651;0.13964;-0.66948;3
GYRO;3.414;65234.891;1.32558;-1.88880;-3.40618;3
PRES;3.415;65234.891;1011.7461;3
ACCE;3.419;65234.895;4.31914;-7.33583;8.82024;3
MAGN;3.425;65234.901;-19.25000;22.68750;-29.37500;3
GYRO;3.425;65234.902;1.41110;-1.91201;-3.55035;3
ACCE;3.429;65234.905;3.63919;-6.83784;8.86812;3
AHRS;3.430;65234.906;-35.4118;-23.4235;-101.6973;-0.33798;0.10885;-0.68439;3
GYRO;3.434;65234.911;1.49540;-1.90468;-3.59433;3
LIGH;3.436;65234.912;153.0;3
PRES;3.436;65234.913;1011.7578;3
ACCE;3.438;65234.915;2.52828;-6.04296;8.31267;3
MAGN;3.445;65234.922;-21.43750;20.81250;-28.18750;3
GYRO;3.446;65234.922;1.55404;-1.82404;-3.50270;3
ACCE;3.449;65234.925;2.10690;-5.67905;7.78594;3
AHRS;3.450;65234.926;-32.2701;-27.6320;-105.1990;-0.34615;0.07505;-0.70073;3
GYRO;3.454;65234.931;1.56992;-1.70920;-3.31700;3
PRES;3.455;65234.931;1011.7568;3
ACCE;3.459;65234.935;2.43251;-5.54497;7.64229;3
MAGN;3.465;65234.941;-24.06250;18.18750;-27.75000;3
GYRO;3.465;65234.942;1.54793;-1.62857;-3.10564;3
ACCE;3.468;65234.945;3.20823;-5.40132;7.66145;3
AHRS;3.469;65234.946;-29.4391;-30.0028;-107.5087;-0.34701;0.04992;-0.71455;3
GYRO;3.474;65234.951;1.49906;-1.60047;-2.92116;3
PRES;3.475;65234.951;1011.7505;3
ACCE;3.479;65234.955;4.07014;-5.22894;7.45076;3
MAGN;3.485;65234.961;-26.06250;15.75000;-26.68750;3
GYRO;3.486;65234.962;1.43920;-1.55771;-2.78799;3
ACCE;3.489;65234.965;4.77883;-4.94163;7.32626;3
AHRS;3.490;65234.967;-26.2025;-33.0307;-109.7606;-0.35149;0.01848;-0.72672;3
GYRO;3.495;65234.971;1.37811;-1.47219;-2.71591;3
PRES;3.495;65234.971;1011.7461;3
ACCE;3.498;65234.975;5.08528;-4.57771;7.35499;3
MAGN;3.505;65234.981;-27.81250;13.31250;-25.81250;3
GYRO;3.505;65234.982;1.31947;-1.36223;-2.68048;3
ACCE;3.509;65234.985;4.96079;-4.22337;7.23049;3
AHRS;3.509;65234.986;-23.6085;-35.4391;-111.5780;-0.35593;-0.00636;-0.73607;3
GYRO;3.515;65234.991;1.25472;-1.23639;-2.63405;3
PRES;3.515;65234.991;1011.7583;3
ACCE;3.518;65234.995;4.64475;-3.86903;7.08684;3
MAGN;3.525;65235.002;-29.31250;10.50000;-25.25000;3
GYRO;3.526;65235.002;1.17042;-1.08490;-2.53998;3
ACCE;3.528;65235.005;4.40533;-3.53384;7.07726;3
AHRS;3.529;65235.006;-20.6052;-37.6586;-113.2524;-0.35830;-0.03332;-0.74591;3
GYRO;3.534;65235.011;1.08123;-0.92118;-2.37993;3
PRES;3.535;65235.011;1011.7446;3
ACCE;3.538;65235.015;4.18506;-3.17950;7.31668;3
MAGN;3.545;65235.022;-30.50000;7.75000;-24.81250;3
GYRO;3.546;65235.022;1.00671;-0.77213;-2.16368;3
ACCE;3.549;65235.025;4.09887;-2.74854;7.59441;3
AHRS;3.549;65235.026;-18.1917;-38.8820;-114.5979;-0.35710;-0.05211;-0.75512;3
GYRO;3.554;65235.031;0.95539;-0.65363;-1.92056;3
PRES;3.555;65235.031;1011.7495;3
ACCE;3.559;65235.035;4.18506;-2.47082;7.57525;3
MAGN;3.565;65235.041;-30.87500;5.37500;-24.18750;3
GYRO;3.565;65235.042;0.92729;-0.56322;-1.69332;3
ACCE;3.569;65235.045;4.47237;-2.22182;7.39329;3
AHRS;3.569;65235.046;-15.6522;-40.0845;-115.9937;-0.35571;-0.07146;-0.76451;3
GYRO;3.574;65235.051;0.91630;-0.47037;-1.50151;3
PRES;3.575;65235.051;1011.7500;3
ACCE;3.579;65235.055;4.84586;-2.06859;7.35499;3
MAGN;3.585;65235.061;-31.50000;3.37500;-23.75000;3
GYRO;3.585;65235.062;0.90530;-0.39706;-1.35246;3
ACCE;3.588;65235.065;5.20021;-2.00155;7.41245;3
AHRS;3.589;65235.066;-13.6677;-40.2413;-116.5031;-0.34924;-0.08471;-0.77126;3
GYRO;3.594;65235.071;0.88453;-0.36163;-1.24006;3
PRES;3.595;65235.071;1011.7485;3
ACCE;3.598;65235.075;5.60243;-1.91536;7.42203;3
MAGN;3.605;65235.081;-31.43750;1.43750;-23.00000;3
GYRO;3.605;65235.082;0.84788;-0.36408;-1.16920;3
ACCE;3.609;65235.085;5.83228;-1.83875;7.42203;3
AHRS;3.610;65235.086;-11.7554;-40.7368;-117.2977;-0.34562;-0.09815;-0.77784;3
GYRO;3.614;65235.091;0.79901;-0.40684;-1.13865;3
PRES;3.614;65235.091;1011.7461;3
ACCE;3.618;65235.095;5.95677;-1.67594;7.52737;3
MAGN;3.625;65235.102;-31.68750;-0.06250;-22.12500;3
GYRO;3.626;65235.102;0.76114;-0.46304;-1.13377;3
ACCE;3.629;65235.105;6.05254;-1.45567;7.55610;3
AHRS;3.629;65235.106;-10.2148;-41.0187;-117.6134;-0.34170;-0.10942;-0.78187;3
GYRO;3.634;65235.111;0.75625;-0.50580;-1.12521;3
PRES;3.635;65235.111;1011.7476;3
ACCE;3.639;65235.115;6.18662;-1.27372;7.49864;3
MAGN;3.645;65235.121;-32.06250;-1.06250;-21.81250;3
GYRO;3.646;65235.122;0.80146;-0.55711;-1.09345;3
ACCE;3.649;65235.125;6.33985;-1.11091;7.60398;3
AHRS;3.649;65235.126;-8.7140;-41.6232;-118.0125;-0.34026;-0.12155;-0.78508;3
GYRO;3.654;65235.131;0.80146;-0.55711;-1.09345;3
PRES;3.655;65235.131;1011.7505;3
ACCE;3.659;65235.135;6.37815;-0.97683;7.69018;3
MAGN;3.665;65235.141;-32.31250;-2.06250;-21.25000;3
GYRO;3.666;65235.142;0.82467;-0.63163;-1.09956;3
ACCE;3.669;65235.145;6.38773;-0.88107;7.56568;3
AHRS;3.669;65235.146;-7.1417;-42.1286;-118.2383;-0.33770;-0.13423;-0.78784;3
GYRO;3.674;65235.151;0.83933;-0.63897;-1.10567;3
PRES;3.675;65235.151;1011.7466;3
ACCE;3.679;65235.155;6.48350;-0.76614;7.61356;3
MAGN;3.685;65235.161;-32.75000;-2.93750;-20.50000;3
GYRO;3.685;65235.162;0.86743;-0.63041;-1.11055;3
ACCE;3.689;65235.165;6.66546;-0.65122;7.69975;3
AHRS;3.689;65235.166;-5.6063;-42.8934;-118.5233;-0.33716;-0.14754;-0.78990;3
GYRO;3.694;65235.171;0.90530;-0.62919;-1.11300;3
PRES;3.695;65235.171;1011.7300;3
ACCE;3.699;65235.175;6.79953;-0.50757;7.57525;3
MAGN;3.705;65235.181;-33.12500;-4.00000;-20.31250;3
GYRO;3.705;65235.182;0.94562;-0.61453;-1.11422;3
ACCE;3.709;65235.185;6.97192;-0.37350;7.31668;3
AHRS;3.709;65235.186;-3.9908;-43.4354;-118.6949;-0.33463;-0.16071;-0.79216;3
GYRO;3.714;65235.191;0.98105;-0.58765;-1.11544;3
PRES;3.714;65235.191;1011.7319;3
ACCE;3.718;65235.195;7.18261;-0.22984;7.20176;3
MAGN;3.725;65235.201;-32.81250;-4.87500;-20.31250;3
GYRO;3.725;65235.202;1.00548;-0.57910;-1.12888;3
SOUN;3.728;41.46;0.00127;36.02
ACCE;3.731;65235.206;7.21134;-0.09577;7.17303;3
AHRS;3.732;65235.206;-2.3388;-44.1590;-118.8594;-0.33320;-0.17485;-0.79379;3
GYRO;3.734;65235.211;1.01770;-0.59376;-1.15698;3
PRES;3.734;65235.211;1011.7285;3
ACCE;3.738;65235.215;7.08684;0.03831;7.01980;3
MAGN;3.745;65235.222;-32.68750;-5.93750;-19.43750;3
GYRO;3.746;65235.222;1.01526;-0.60964;-1.17653;3
ACCE;3.749;65235.225;7.01980;0.18196;6.80911;3
AHRS;3.749;65235.226;-0.6152;-44.8604;-118.9673;-0.33122;-0.18947;-0.79526;3
GYRO;3.754;65235.231;0.99693;-0.61697;-1.18874;3
PRES;3.755;65235.231;1011.7334;3
ACCE;3.759;65235.235;7.02938;0.36392;6.79953;3
MAGN;3.765;65235.241;-32.93750;-7.25000;-19.00000;3
GYRO;3.765;65235.242;0.97983;-0.61820;-1.19485;3
ACCE;3.768;65235.245;6.99107;0.54588;7.00065;3
AHRS;3.769;65235.246;1.1457;-45.5700;-119.0832;-0.32914;-0.20425;-0.79665;3
GYRO;3.774;65235.251;0.97616;-0.62186;-1.19607;3
PRES;3.775;65235.251;1011.7354;3
ACCE;3.778;65235.255;6.94318;0.73741;7.12514;3
MAGN;3.785;65235.261;-32.56250;-8.87500;-18.37500;3
GYRO;3.785;65235.262;0.99449;-0.62675;-1.19119;3
LIGH;3.787;65235.264;290.0;3
ACCE;3.789;65235.266;6.92403;0.81403;7.15387;3
AHRS;3.790;65235.267;2.9145;-46.1809;-119.2036;-0.32632;-0.21856;-0.79822;3
GYRO;3.794;65235.271;1.03725;-0.61575;-1.18997;3
PRES;3.795;65235.271;1011.7441;3
ACCE;3.798;65235.275;6.93361;0.96726;7.12514;3
MAGN;3.805;65235.281;-32.68750;-9.87500;-17.81250;3
GYRO;3.806;65235.282;1.08856;-0.59620;-1.19241;3
ACCE;3.809;65235.286;6.95276;1.16837;6.92403;3
AHRS;3.810;65235.286;4.6736;-46.9040;-119.3074;-0.32427;-0.23318;-0.79924;3
GYRO;3.814;65235.291;1.11300;-0.58887;-1.20218;3
PRES;3.815;65235.291;1011.7603;3
ACCE;3.818;65235.295;6.86657;1.28329;6.49307;3
MAGN;3.825;65235.302;-32.81250;-11.06250;-17.06250;3
GYRO;3.826;65235.302;1.09834;-0.57299;-1.20585;3
ACCE;3.829;65235.305;6.67503;1.44610;6.06212;3
AHRS;3.829;65235.306;6.5328;-47.3990;-119.2967;-0.31992;-0.24780;-0.80045;3
GYRO;3.834;65235.311;1.05680;-0.53023;-1.18508;3
PRES;3.835;65235.311;1011.7446;3
ACCE;3.839;65235.315;6.60800;1.62806;5.83228;3
MAGN;3.845;65235.322;-32.75000;-12.43750;-16.50000;3
GYRO;3.846;65235.322;1.00426;-0.47403;-1.13132;3
ACCE;3.849;65235.325;6.62715;1.85790;5.74608;3
AHRS;3.849;65235.326;8.3854;-48.0693;-119.2860;-0.31676;-0.26291;-0.80102;3
GYRO;3.854;65235.331;0.95661;-0.41539;-1.06657;3
PRES;3.855;65235.331;1011.7383;3
ACCE;3.859;65235.335;6.61757;2.07817;5.88974;3
MAGN;3.865;65235.341;-32.62500;-13.56250;-15.43750;3
GYRO;3.866;65235.342;0.91630;-0.36774;-1.00548;3
ACCE;3.869;65235.345;6.62715;2.24097;5.84185;3
AHRS;3.870;65235.346;10.2542;-48.6575;-119.2306;-0.31278;-0.27779;-0.80152;3
GYRO;3.874;65235.351;0.87720;-0.35064;-0.95417;3
PRES;3.875;65235.351;1011.7417;3
ACCE;3.879;65235.355;6.62715;2.44209;5.78439;3
MAGN;3.886;65235.362;-32.31250;-13.87500;-15.12500;3
GYRO;3.887;65235.362;0.83444;-0.34697;-0.91019;3
ACCE;3.889;65235.366;6.66546;2.54743;5.71735;3
AHRS;3.890;65235.366;11.8014;-49.0946;-119.1909;-0.30908;-0.28980;-0.80198;3
GYRO;3.894;65235.371;0.78679;-0.34086;-0.86621;3
PRES;3.895;65235.371;1011.7539;3
ACCE;3.899;65235.375;6.93361;2.51870;5.79397;3
MAGN;3.905;65235.381;-32.00000;-14.81250;-14.25000;3
GYRO;3.905;65235.382;0.73793;-0.33475;-0.82467;3
ACCE;3.909;65235.385;7.15387;2.50912;6.14831;3
AHRS;3.909;65235.386;13.4470;-49.4925;-119.0703;-0.30442;-0.30242;-0.80225;3
GYRO;3.914;65235.391;0.69883;-0.33842;-0.82467;3
PRES;3.915;65235.391;1011.7515;3
ACCE;3.919;65235.395;7.23049;2.51870;6.55054;3
MAGN;3.925;65235.402;-31.68750;-15.68750;-13.50000;3
GYRO;3.926;65235.402;0.75014;-0.36285;-0.88453;3
ACCE;3.929;65235.405;7.19218;2.50912;6.90488;3
AHRS;3.929;65235.406;14.7947;-49.8374;-119.2823;-0.30152;-0.31193;-0.80345;3
GYRO;3.934;65235.411;0.75014;-0.36285;-0.88453;3
PRES;3.934;65235.411;1011.7505;3
ACCE;3.938;65235.415;7.06768;2.59531;7.11557;3
MAGN;3.945;65235.421;-31.43750;-16.12500;-13.06250;3
GYRO;3.945;65235.422;0.95661;-0.41050;-0.94195;3
ACCE;3.948;65235.425;7.01980;2.76770;6.95276;3
AHRS;3.949;65235.426;15.9651;-49.9497;-119.3668;-0.29741;-0.31973;-0.80454;3
GYRO;3.954;65235.431;1.06046;-0.44838;-0.95295;3
PRES;3.954;65235.431;1011.7583;3
ACCE;3.959;65235.435;7.11557;2.89220;6.36858;3
MAGN;3.965;65235.441;-31.43750;-16.43750;-12.62500;3
GYRO;3.965;65235.442;1.12888;-0.45693;-0.95661;3
ACCE;3.969;65235.445;7.16345;3.01669;5.83228;3
AHRS;3.969;65235.446;17.5010;-50.4669;-119.2445;-0.29391;-0.33180;-0.80410;3
GYRO;3.974;65235.451;1.15454;-0.45326;-0.96761;3
PRES;3.975;65235.451;1011.7461;3
ACCE;3.978;65235.455;7.24964;3.10289;5.79397;3
MAGN;3.985;65235.461;-31.12500;-17.93750;-12.18750;3
GYRO;3.985;65235.462;1.14965;-0.47403;-1.00671;3
ACCE;3.989;65235.465;7.25922;3.27527;5.91847;3
AHRS;3.989;65235.466;19.0746;-51.0906;-118.9530;-0.29041;-0.34476;-0.80276;3
GYRO;3.994;65235.471;1.14110;-0.53512;-1.06779;3
PRES;3.995;65235.471;1011.7407;3
ACCE;3.999;65235.475;7.10599;3.49553;5.76524;3
MAGN;4.005;65235.481;-31.06250;-18.93750;-11.25000;3
GYRO;4.006;65235.482;1.14965;-0.59620;-1.12033;3
ACCE;4.009;65235.485;6.92403;3.67749;5.75566;3
AHRS;4.009;65235.486;20.8441;-51.7247;-118.7834;-0.28636;-0.35854;-0.80187;3
GYRO;4.014;65235.491;1.17897;-0.65240;-1.15454;3
PRES;4.015;65235.491;1011.7280;3
ACCE;4.019;65235.495;6.81869;3.89776;5.81312;3
MAGN;4.027;65235.502;-30.62500;-20.12500;-10.56250;3
GYRO;4.028;65235.502;1.23028;-0.71838;-1.17408;3
ACCE;4.029;65235.505;6.76123;4.08930;5.97593;3
AHRS;4.029;65235.506;22.6258;-52.3677;-118.5424;-0.28198;-0.37241;-0.80063;3
GYRO;4.034;65235.511;1.30970;-0.78557;-1.18630;3
PRES;4.035;65235.511;1011.7480;3
ACCE;4.039;65235.515;6.86657;4.18506;6.35900;3
MAGN;4.045;65235.521;-30.31250;-21.06250;-9.50000;3
GYRO;4.046;65235.522;1.42576;-0.89186;-1.21440;3
ACCE;4.049;65235.525;7.02938;4.16591;6.45477;3
AHRS;4.050;65235.526;24.5982;-53.3058;-118.3807;-0.27893;-0.38800;-0.79893;3
GYRO;4.054;65235.531;1.57237;-1.03236;-1.26938;3
PRES;4.055;65235.531;1011.7627;3
ACCE;4.059;65235.535;7.00065;4.17549;6.32069;3
MAGN;4.065;65235.541;-29.87500;-22.37500;-8.43750;3
GYRO;4.066;65235.542;1.73608;-1.17653;-1.33413;3
ACCE;4.068;65235.545;6.98149;4.31914;5.96635;3
AHRS;4.069;65235.546;26.4687;-54.0968;-118.0305;-0.27453;-0.40269;-0.79685;3
GYRO;4.074;65235.551;1.90590;-1.28160;-1.40132;3
PRES;4.075;65235.551;1011.7500;3
ACCE;4.078;65235.555;7.19218;4.55856;5.74608;3
MAGN;4.085;65235.561;-29.81250;-22.81250;-7.00000;3
GYRO;4.085;65235.562;2.07450;-1.34390;-1.48196;3
ACCE;4.089;65235.565;7.44118;4.77883;5.62159;3
AHRS;4.089;65235.566;28.8715;-55.8561;-117.2591;-0.27261;-0.42418;-0.79134;3
GYRO;4.094;65235.571;2.24188;-1.41721;-1.59558;3
PRES;4.095;65235.571;1011.7349;3
ACCE;4.098;65235.575;7.68060;4.89375;5.01825;3
MAGN;4.105;65235.581;-29.00000;-24.00000;-5.81250;3
GYRO;4.105;65235.582;2.40314;-1.49051;-1.75318;3
ACCE;4.109;65235.585;7.67102;4.95121;4.52025;3
AHRS;4.109;65235.586;31.2580;-57.7256;-116.2939;-0.27034;-0.44574;-0.78502;3
GYRO;4.114;65235.591;2.54731;-1.55893;-1.93889;3
PRES;4.115;65235.591;1011.7261;3
ACCE;4.118;65235.595;7.21134;5.14275;4.00311;3
MAGN;4.125;65235.602;-28.68750;-24.50000;-4.31250;3
GYRO;4.125;65235.602;2.65604;-1.66278;-2.10749;3
ACCE;4.129;65235.605;6.67503;5.37259;3.52426;3
AHRS;4.129;65235.606;34.3658;-60.3535;-114.7049;-0.26659;-0.47411;-0.77552;3
GYRO;4.134;65235.611;2.72935;-1.77762;-2.21378;3
LIGH;4.136;65235.612;396.0;3
PRES;4.136;65235.613;1011.7251;3
ACCE;4.139;65235.615;6.39731;5.62159;3.04542;3
MAGN;4.145;65235.621;-27.93750;-25.81250;-2.56250;3
GYRO;4.146;65235.622;2.79410;-1.86436;-2.26264;3
ACCE;4.148;65235.625;6.36858;5.54497;2.51870;3
AHRS;4.149;65235.626;37.6940;-63.4062;-112.8928;-0.26256;-0.50393;-0.76483;3
GYRO;4.154;65235.631;2.86862;-1.91323;-2.28830;3
PRES;4.154;65235.631;1011.7266;3
ACCE;4.159;65235.635;6.58884;5.34386;2.77727;3
MAGN;4.165;65235.641;-26.81250;-26.62500;-0.43750;3
GYRO;4.165;65235.642;2.95659;-1.94499;-2.34817;3
SOUN;4.168;65.37;0.00199;39.98
ACCE;4.170;65235.645;6.58884;5.28640;3.34231;3
AHRS;4.170;65235.646;41.3011;-67.1639;-110.4404;-0.25753;-0.53656;-0.75157;3
GYRO;4.174;65235.651;3.06777;-2.04273;-2.47767;3
PRES;4.174;65235.651;1011.7241;3
ACCE;4.178;65235.655;6.28239;5.08528;3.79242;3
MAGN;4.184;65235.661;-25.37500;-27.93750;2.06250;3
GYRO;4.185;65235.662;3.34632;-2.51432;-2.88817;3
ACCE;4.189;65235.665;6.13873;4.79798;4.09887;3
AHRS;4.189;65235.666;44.3036;-71.0246;-108.1182;-0.25543;-0.56427;-0.73894;3
GYRO;4.194;65235.671;3.34632;-2.51432;-2.88817;3
PRES;4.194;65235.671;1011.7173;3
ACCE;4.198;65235.675;5.60243;4.75010;3.57215;3
MAGN;4.205;65235.682;-23.93750;-28.62500;4.87500;3
GYRO;4.205;65235.682;3.78248;-3.09098;-3.39641;3
ACCE;4.209;65235.685;4.87459;4.78840;2.33674;3
AHRS;4.209;65235.686;48.4064;-76.9994;-103.9863;-0.24982;-0.60243;-0.71959;3
GYRO;4.218;65235.695;4.02072;-3.22292;-3.64320;3
PRES;4.219;65235.696;1011.7246;3
ACCE;4.219;65235.696;4.77883;4.67348;1.09176;3
MAGN;4.225;65235.702;-21.81250;-29.81250;8.31250;3
GYRO;4.226;65235.702;4.21375;-3.33288;-3.88266;3
ACCE;4.229;65235.705;4.84586;4.56814;-0.35434;3
AHRS;4.229;65235.706;52.1037;-83.7126;-99.6985;-0.24728;-0.63657;-0.70042;3
GYRO;4.234;65235.711;4.31760;-3.52469;-4.12212;3
PRES;4.234;65235.711;1011.7202;3
ACCE;4.239;65235.715;4.14676;4.77883;-1.95367;3
MAGN;4.245;65235.721;-19.37500;-30.62500;11.81250;3
GYRO;4.245;65235.722;4.31760;-3.75804;-4.34692;3
ACCE;4.248;65235.725;2.83473;5.43005;-2.82516;3
AHRS;4.249;65235.726;56.4010;-94.4295;-91.4274;-0.23889;-0.68140;-0.67069;3
GYRO;4.254;65235.731;4.28461;-3.95719;-4.53873;3
PRES;4.254;65235.731;1011.7246;3
ACCE;4.258;65235.735;1.09176;5.79397;-3.88818;3
MAGN;4.265;65235.741;-16.68750;-31.31250;15.81250;3
GYRO;4.265;65235.742;4.20031;-4.11479;-4.65113;3
ACCE;4.268;65235.745;-0.32561;6.26323;-4.65433;3
AHRS;4.269;65235.746;59.8208;-110.3311;-78.6142;-0.23032;-0.73095;-0.63034;3
GYRO;4.274;65235.751;4.04026;-4.15144;-4.65113;3
PRES;4.275;65235.751;1011.7168;3
ACCE;4.278;65235.755;-1.06303;6.78038;-4.44364;3
MAGN;4.285;65235.761;-12.75000;-31.12500;20.31250;3
GYRO;4.285;65235.762;3.82279;-4.16121;-4.54606;3
ACCE;4.289;65235.766;-1.16837;6.85699;-4.22337;3
AHRS;4.290;65235.766;61.8164;-127.2754;-64.7494;-0.21900;-0.77140;-0.59271;3
GYRO;4.294;65235.771;3.58089;-4.21253;-4.39945;3
PRES;4.294;65235.771;1011.7192;3
ACCE;4.298;65235.775;-0.97683;6.60800;-4.58729;3
MAGN;4.305;65235.782;-8.31250;-30.81250;23.87500;3
GYRO;4.305;65235.782;3.34999;-4.19298;-4.27606;3
ACCE;4.308;65235.785;-0.92895;6.31112;-4.91290;3
AHRS;4.309;65235.786;62.5007;-148.1998;-46.3707;-0.19306;-0.81175;-0.55085;3
GYRO;4.314;65235.791;3.15084;-4.04148;-4.19176;3
PRES;4.315;65235.791;1011.7134;3
ACCE;4.319;65235.795;-0.98641;6.07170;-4.75967;3
MAGN;4.325;65235.801;-4.25000;-30.31250;27.00000;3
GYRO;4.325;65235.802;2.98591;-3.83257;-4.13067;3
ACCE;4.329;65235.805;-1.01514;5.79397;-5.13317;3
AHRS;4.329;65235.806;60.7335;-163.7553;-34.0590;0.18186;0.83762;0.51422;3
GYRO;4.334;65235.811;2.86007;-3.60288;-4.08913;3
PRES;4.334;65235.811;1011.7222;3
ACCE;4.339;65235.815;-1.28329;5.82270;-5.91847;3
MAGN;4.345;65235.821;0.37500;-28.81250;29.62500;3
GYRO;4.345;65235.822;2.76355;-3.31944;-4.05981;3
ACCE;4.348;65235.825;-2.26013;6.24408;-6.31112;3
AHRS;4.349;65235.826;57.4924;-178.0435;-22.8556;0.16564;0.86088;0.47429;3
GYRO;4.354;65235.831;2.67437;-3.03722;-3.99750;3
PRES;4.355;65235.831;1011.7275;3
ACCE;4.358;65235.835;-3.78284;6.69419;-6.32069;3
MAGN;4.365;65235.841;5.06250;-26.87500;31.62500;3
GYRO;4.365;65235.842;2.56197;-2.84175;-3.86067;3
ACCE;4.369;65235.845;-5.72693;7.21134;-6.64630;3
AHRS;4.369;65235.846;54.0084;171.6659;-15.1644;0.14996;0.87649;0.44035;3
GYRO;4.374;65235.851;2.40437;-2.73057;-3.61877;3
PRES;4.375;65235.851;1011.7256;3
ACCE;4.379;65235.855;-7.48906;7.69975;-7.54652;3
MAGN;4.385;65235.861;8.93750;-25.18750;32.50000;3
GYRO;4.385;65235.862;2.20278;-2.55953;-3.24369;3
ACCE;4.389;65235.865;-8.04452;7.72848;-7.81467;3
AHRS;4.389;65235.866;49.6478;161.6916;-7.0791;0.12198;0.89021;0.40478;3
GYRO;4.394;65235.871;1.98409;-2.27731;-2.76966;3
PRES;4.395;65235.871;1011.7373;3
ACCE;4.398;65235.875;-7.42203;7.62314;-7.56568;3
MAGN;4.405;65235.882;12.12500;-23.37500;33.25000;3
GYRO;4.406;65235.882;1.77640;-1.99875;-2.27731;3
ACCE;4.408;65235.885;-6.37815;7.54652;-7.49864;3
AHRS;4.409;65235.886;45.9350;155.9599;-3.4048;0.10798;0.89773;0.37579;3
GYRO;4.414;65235.891;1.59558;-1.75929;-1.83993;3
PRES;4.415;65235.891;1011.7314;3
ACCE;4.419;65235.895;-5.45878;7.46033;-7.60398;3
MAGN;4.425;65235.902;15.81250;-20.93750;34.00000;3
GYRO;4.426;65235.902;1.45630;-1.52838;-1.49051;3
ACCE;4.429;65235.905;-4.74052;7.23049;-7.75721;3
AHRS;4.430;65235.906;42.6130;151.2486;-0.3962;0.09333;0.90216;0.35118;3
GYRO;4.434;65235.911;1.35856;-1.31092;-1.24617;3
PRES;4.435;65235.911;1011.7324;3
ACCE;4.439;65235.915;-4.15633;6.77080;-7.92002;3
MAGN;4.445;65235.921;18.31250;-19.50000;34.12500;3
GYRO;4.445;65235.922;1.18997;-0.83811;-1.00793;3
ACCE;4.449;65235.925;-3.61046;6.33027;-7.69975;3
AHRS;4.450;65235.926;40.3116;148.9285;0.4287;0.08891;0.90480;0.33292;3
GYRO;4.454;65235.931;1.18997;-0.83811;-1.00793;3
PRES;4.456;65235.931;1011.7432;3
ACCE;4.459;65235.935;-3.23696;5.90889;-7.36456;3
MAGN;4.465;65235.941;20.68750;-18.12500;34.00000;3
GYRO;4.465;65235.942;0.92607;-0.47159;-0.90408;3
ACCE;4.468;65235.945;-3.03585;5.51624;-6.94318;3
AHRS;4.469;65235.946;38.4299;148.3104;0.2271;0.08806;0.90859;0.31712;3
GYRO;4.474;65235.951;0.77091;-0.37629;-0.91263;3
PRES;4.475;65235.951;1011.7334;3
ACCE;4.478;65235.955;-3.05500;5.30555;-6.29196;3
MAGN;4.485;65235.961;22.00000;-16.68750;33.87500;3
GYRO;4.486;65235.962;0.62430;-0.36285;-0.95906;3
LIGH;4.487;65235.964;216.0;3
ACCE;4.489;65235.966;-3.59130;5.43005;-6.01423;3
AHRS;4.490;65235.967;36.9787;147.5282;0.6144;0.08378;0.91102;0.30590;3
GYRO;4.494;65235.970;0.51313;-0.40439;-0.98594;3
PRES;4.495;65235.971;1011.7227;3
ACCE;4.498;65235.975;-4.59687;5.51624;-6.14831;3
MAGN;4.505;65235.981;23.00000;-15.81250;34.00000;3
GYRO;4.505;65235.982;0.45326;-0.43860;-0.94318;3
ACCE;4.508;65235.985;-5.56412;5.75566;-6.37815;3
AHRS;4.509;65235.986;35.9332;146.8999;1.1129;0.07901;0.91264;0.29830;3
GYRO;4.514;65235.991;0.43860;-0.42394;-0.80023;3
PRES;4.515;65235.991;1011.7373;3
ACCE;4.518;65235.995;-6.23450;6.09085;-6.61757;3
MAGN;4.525;65236.002;23.12500;-14.75000;33.87500;3
GYRO;4.525;65236.002;0.44227;-0.33720;-0.56444;3
ACCE;4.529;65236.005;-6.50265;6.30154;-7.03895;3
AHRS;4.529;65236.006;34.9028;145.9598;1.8606;0.07296;0.91349;0.29126;3
GYRO;4.534;65236.011;0.43616;-0.13928;-0.27367;3
PRES;4.535;65236.011;1011.7402;3
ACCE;4.539;65236.015;-6.20577;6.24408;-7.29753;3
MAGN;4.545;65236.021;24.06250;-14.06250;34.00000;3
GYRO;4.545;65236.022;0.40928;0.14783;0.02688;3
ACCE;4.548;65236.025;-5.43963;6.11000;-7.45076;3
AHRS;4.549;65236.026;34.0672;144.7569;2.7023;0.06717;0.91311;0.28593;3
GYRO;4.554;65236.031;0.36285;0.47281;0.29810;3
PRES;4.555;65236.031;1011.7456;3
ACCE;4.558;65236.035;-4.58729;5.84185;-7.48906;3
MAGN;4.565;65236.041;24.31250;-13.50000;34.18750;3
GYRO;4.565;65236.042;0.30055;0.80756;0.51313;3
ACCE;4.568;65236.045;-3.82115;5.55455;-7.43160;3
AHRS;4.569;65236.046;33.7006;145.1242;2.3474;0.06814;0.91467;0.28237;3
GYRO;4.574;65236.051;0.23335;1.14720;0.66462;3
PRES;4.575;65236.051;1011.7437;3
ACCE;4.579;65236.055;-3.18908;5.41090;-7.26880;3
MAGN;4.585;65236.061;25.00000;-13.37500;34.18750;3
GYRO;4.585;65236.062;0.17471;1.48807;0.75625;3
ACCE;4.589;65236.065;-2.85389;5.39174;-6.74207;3
AHRS;4.589;65236.066;33.7543;147.0033;1.1236;0.07345;0.91829;0.28102;3
GYRO;4.594;65236.071;0.15272;1.82771;0.79535;3
PRES;4.595;65236.071;1011.7388;3
ACCE;4.599;65236.075;-3.02627;5.55455;-6.99107;3
MAGN;4.605;65236.081;24.87500;-13.06250;34.62500;3
GYRO;4.605;65236.082;0.12095;2.09038;0.82467;3
ACCE;4.609;65236.085;-3.32315;5.73651;-7.71891;3
AHRS;4.609;65236.086;34.0412;149.2648;0.1126;0.07667;0.92209;0.28250;3
GYRO;4.614;65236.091;0.04398;2.36649;0.88209;3
PRES;4.615;65236.091;1011.7422;3
ACCE;4.618;65236.095;-3.60088;6.02381;-7.95833;3
MAGN;4.625;65236.102;24.18750;-13.50000;35.06250;3
GYRO;4.625;65236.102;-0.07330;2.63527;0.98838;3
ACCE;4.629;65236.105;-3.69665;6.25365;-8.20732;3
AHRS;4.630;65236.106;34.3830;152.6156;-1.2561;0.08013;0.92735;0.28467;3
GYRO;4.634;65236.111;-0.24312;2.85030;1.13621;3
PRES;4.635;65236.111;1011.7422;3
ACCE;4.639;65236.115;-3.41892;6.13873;-8.44674;3
MAGN;4.645;65236.121;22.68750;-13.56250;35.62500;3
GYRO;4.646;65236.122;-0.47037;3.03478;1.29748;3
ACCE;4.649;65236.125;-2.76770;6.01423;-8.31267;3
AHRS;4.649;65236.126;34.9482;156.2993;-2.4593;0.08168;0.93199;0.28960;3
GYRO;4.654;65236.131;-0.72082;3.21071;1.44409;3
PRES;4.655;65236.131;1011.7388;3
ACCE;4.658;65236.135;-2.07817;5.87058;-8.02536;3
MAGN;4.665;65236.142;20.87500;-13.68750;36.81250;3
GYRO;4.666;65236.142;-0.95173;3.36098;1.57115;3
ACCE;4.669;65236.145;-1.45567;5.76524;-7.93917;3
AHRS;4.669;65236.146;35.8761;160.6894;-4.0098;0.08444;0.93553;0.29786;3
GYRO;4.674;65236.151;-1.13865;3.51858;1.66888;3
PRES;4.675;65236.151;1011.7358;3
ACCE;4.678;65236.155;-1.11091;5.91847;-7.76679;3
MAGN;4.685;65236.161;18.18750;-14.06250;37.68750;3
GYRO;4.686;65236.162;-1.27426;3.70795;1.74341;3
ACCE;4.689;65236.166;-0.94810;6.16746;-7.43160;3
AHRS;4.690;65236.166;37.4441;165.5828;-5.8161;0.08789;0.93635;0.31200;3
GYRO;4.694;65236.171;-1.35979;3.89366;1.82282;3
PRES;4.695;65236.171;1011.7319;3
ACCE;4.699;65236.175;-0.90022;6.29196;-7.09641;3
MAGN;4.705;65236.182;15.56250;-15.06250;37.93750;3
GYRO;4.706;65236.182;-1.43798;4.15022;1.98409;3
ACCE;4.709;65236.185;-0.97683;6.34942;-6.85699;3
AHRS;4.709;65236.186;39.2901;171.2880;-8.1284;0.09203;0.93490;0.32931;3
GYRO;4.714;65236.191;-1.43798;4.15022;1.98409;3
PRES;4.715;65236.191;1011.7334;3
ACCE;4.718;65236.195;-0.95768;6.38773;-6.59842;3
SOUN;4.719;63.28;0.00193;39.70
MAGN;4.725;65236.201;12.93750;-15.56250;38.25000;3
GYRO;4.725;65236.202;-1.46974;4.39823;2.14414;3
ACCE;4.728;65236.205;-0.67038;6.43561;-6.19619;3
AHRS;4.729;65236.206;41.1385;177.8504;-10.9974;0.09626;0.93114;0.34798;3
GYRO;4.734;65236.211;-1.49540;4.52162;2.23577;3
PRES;4.734;65236.211;1011.7417;3
ACCE;4.739;65236.215;-0.21069;6.41646;-6.02381;3
MAGN;4.745;65236.221;9.62500;-16.68750;38.06250;3
GYRO;4.745;65236.222;-1.52350;4.64135;2.32129;3
ACCE;4.748;65236.225;0.23942;6.35900;-5.81312;3
AHRS;4.749;65236.226;43.0559;-175.7114;-13.6762;0.09705;0.92461;0.36823;3
GYRO;4.754;65236.231;-1.54793;4.74520;2.39826;3
PRES;4.754;65236.231;1011.7417;3
ACCE;4.758;65236.235;0.67038;6.43561;-5.57370;3
MAGN;4.765;65236.241;6.00000;-18.18750;37.75000;3
GYRO;4.765;65236.242;-1.54427;4.79041;2.46912;3
ACCE;4.769;65236.246;1.37906;6.61757;-5.22894;3
AHRS;4.770;65236.246;44.3708;-167.5668;-17.8180;-0.10216;-0.91575;-0.38638;3
GYRO;4.774;65236.251;-1.50884;4.76353;2.51799;3
PRES;4.774;65236.251;1011.7319;3
ACCE;4.778;65236.255;2.30801;7.04853;-5.17148;3
MAGN;4.785;65236.261;2.00000;-19.12500;37.18750;3
GYRO;4.785;65236.262;-1.45875;4.72443;2.53753;3
ACCE;4.789;65236.265;2.84431;7.51779;-5.46836;3
AHRS;4.789;65236.266;45.6872;-159.2830;-22.0335;-0.10472;-0.90318;-0.40652;3
GYRO;4.794;65236.271;-1.42332;4.76353;2.53998;3
PRES;4.795;65236.271;1011.7334;3
ACCE;4.798;65236.275;3.20823;7.78594;-5.67905;3
MAGN;4.805;65236.282;-2.31250;-19.75000;36.68750;3
GYRO;4.805;65236.282;-1.43187;4.90647;2.55586;3
ACCE;4.808;65236.285;3.55300;7.70933;-5.59285;3
AHRS;4.809;65236.286;45.9080;-150.3261;-26.9924;-0.11063;-0.88884;-0.42161;3
GYRO;4.814;65236.291;-1.49173;5.10683;2.59984;3
PRES;4.815;65236.291;1011.7471;3
ACCE;4.819;65236.295;3.87861;7.44118;-5.32470;3
MAGN;4.825;65236.301;-6.50000;-20.68750;35.31250;3
GYRO;4.825;65236.302;-1.59680;5.30109;2.67437;3
ACCE;4.829;65236.305;4.26168;7.12514;-4.98952;3
AHRS;4.829;65236.306;45.8851;-141.6570;-31.4380;-0.11243;-0.87197;-0.43635;3
GYRO;4.834;65236.311;-1.72997;5.45625;2.75867;3
LIGH;4.836;65236.312;117.0;3
PRES;4.836;65236.313;1011.7437;3
ACCE;4.838;65236.315;4.74052;6.72292;-4.33829;3
MAGN;4.845;65236.321;-10.81250;-20.62500;33.56250;3
GYRO;4.845;65236.322;-1.86925;5.56620;2.81120;3
ACCE;4.849;65236.325;5.16190;6.37815;-3.59130;3
AHRS;4.849;65236.326;45.0099;-131.8889;-36.5969;-0.11673;-0.84994;-0.45008;3
GYRO;4.854;65236.331;-2.00608;5.62851;2.81242;3
PRES;4.855;65236.331;1011.7495;3
ACCE;4.859;65236.335;5.43005;6.20577;-2.84431;3
MAGN;4.865;65236.341;-15.18750;-20.81250;31.18750;3
GYRO;4.865;65236.342;-2.13803;5.64684;2.78677;3
ACCE;4.869;65236.345;5.65032;6.10043;-2.31759;3
AHRS;4.869;65236.346;43.7255;-122.0340;-41.6345;-0.11986;-0.82298;-0.46430;3
GYRO;4.874;65236.351;-2.26509;5.62973;2.75745;3
PRES;4.874;65236.351;1011.7437;3
ACCE;4.879;65236.355;5.80354;6.01423;-1.56102;3
MAGN;4.885;65236.362;-19.06250;-20.81250;28.50000;3
GYRO;4.886;65236.362;-2.34694;5.66639;2.73301;3
ACCE;4.889;65236.365;5.75566;5.97593;-0.95768;3
AHRS;4.889;65236.366;41.7947;-112.0374;-46.7672;-0.12447;-0.79017;-0.47872;3
GYRO;4.894;65236.371;-2.36405;5.75313;2.71469;3
PRES;4.894;65236.371;1011.7407;3
ACCE;4.898;65236.375;5.65989;5.63116;-0.50757;3
MAGN;4.905;65236.382;-22.75000;-20.31250;24.93750;3
GYRO;4.905;65236.382;-2.35427;5.84476;2.70491;3
ACCE;4.908;65236.385;5.45878;5.18105;-0.00958;3
AHRS;4.909;65236.386;39.9155;-102.1603;-51.6003;-0.12523;-0.75173;-0.49610;3
GYRO;4.914;65236.391;-2.30663;5.95716;2.70735;3
PRES;4.914;65236.391;1011.7383;3
ACCE;4.919;65236.395;5.48751;4.78840;0.73741;3
MAGN;4.926;65236.402;-26.25000;-19.43750;21.06250;3
GYRO;4.926;65236.402;-2.21622;6.08055;2.71102;3
ACCE;4.929;65236.405;5.61201;4.52025;1.59933;3
AHRS;4.930;65236.406;36.9302;-92.8884;-55.6381;-0.12777;-0.70980;-0.50802;3
GYRO;4.934;65236.411;-2.09038;6.17096;2.70858;3
PRES;4.935;65236.411;1011.7339;3
ACCE;4.939;65236.415;5.86101;4.41491;2.41336;3
MAGN;4.945;65236.421;-29.37500;-18.93750;16.93750;3
GYRO;4.945;65236.422;-1.93889;6.21250;2.70369;3
GNSS;4.948;1491384871.008;39.993867;-0.073690;119.029;0.000;64.0;2.0;9;6
ACCE;4.954;65236.425;6.06212;4.37660;2.92093;3
AHRS;4.955;65236.426;33.8626;-83.2390;-59.1795;-0.12443;-0.66003;-0.52134;3
GYRO;4.955;65236.431;-1.78739;6.20150;2.69392;3
PRES;4.955;65236.431;1011.7466;3
GNSS;4.956;1491384871.008;39.993867;-0.073690;119.029;0.000;64.0;2.0;9;6
ACCE;4.959;65236.435;6.22492;4.17549;3.06458;3
MAGN;4.965;65236.441;-31.93750;-17.06250;12.00000;3
GYRO;4.965;65236.442;-1.66644;6.16852;2.63649;3
ACCE;4.969;65236.445;6.30154;3.88818;3.35188;3
AHRS;4.969;65236.446;30.1121;-75.0112;-61.0667;-0.12120;-0.61110;-0.52541;3
GYRO;4.974;65236.451;-1.58092;6.14775;2.63649;3
PRES;4.974;65236.451;1011.7656;3
ACCE;4.979;65236.455;6.57927;3.63919;3.97437;3
MAGN;4.985;65236.462;-34.25000;-15.37500;7.00000;3
GYRO;4.986;65236.462;-1.38911;6.06223;2.48867;3
ACCE;4.989;65236.465;6.72292;3.42850;4.61602;3
AHRS;4.989;65236.466;26.5643;-66.9266;-62.1694;-0.11293;-0.55855;-0.52769;3
GYRO;4.994;65236.471;-1.38911;6.06223;2.48867;3
PRES;4.995;65236.471;1011.7471;3
ACCE;4.999;65236.475;6.66546;3.30400;5.00867;3
MAGN;5.005;65236.482;-35.31250;-13.87500;1.68750;3
GYRO;5.006;65236.482;-1.09101;5.88019;2.27486;3
ACCE;5.009;65236.486;6.54096;3.21781;5.72693;3
AHRS;5.010;65236.486;23.0604;-59.8203;-62.2550;-0.10425;-0.50780;-0.52437;3
GYRO;5.014;65236.491;-1.03114;5.62973;2.16368;3
PRES;5.014;65236.491;1011.7422;3
ACCE;5.019;65236.495;6.71334;2.93050;7.05811;3
MAGN;5.025;65236.501;-36.18750;-12.25000;-3.18750;3
GYRO;5.025;65236.502;-1.24006;5.01032;2.02319;3
ACCE;5.029;65236.505;7.14430;2.43251;7.08684;3
AHRS;5.029;65236.506;20.0252;-52.7704;-61.8721;-0.09138;-0.45545;-0.51979;3
GYRO;5.034;65236.511;-1.63712;4.26750;1.82160;3
PRES;5.035;65236.511;1011.7422;3
ACCE;5.039;65236.515;7.24964;2.30801;6.51223;3
MAGN;5.045;65236.521;-35.87500;-10.12500;-7.93750;3
GYRO;5.046;65236.522;-1.98898;3.71040;1.58458;3
ACCE;5.052;65236.525;7.26880;2.51870;6.38773;3
AHRS;5.052;65236.526;17.1846;-47.1095;-61.3609;-0.08384;-0.40971;-0.51383;3
GYRO;5.055;65236.531;-2.16002;3.41718;1.34513;3
PRES;5.056;65236.532;1011.7500;3
ACCE;5.059;65236.535;7.13472;2.71024;6.68461;3
MAGN;5.065;65236.541;-34.93750;-8.37500;-12.06250;3
GYRO;5.065;65236.542;-2.16368;3.31211;1.14720;3
ACCE;5.069;65236.545;6.86657;2.57616;7.09641;3
AHRS;5.069;65236.546;14.2221;-43.2687;-61.4837;-0.08811;-0.37326;-0.51073;3
GYRO;5.074;65236.551;-2.09282;3.24980;1.00548;3
PRES;5.074;65236.551;1011.7461;3
ACCE;5.079;65236.555;6.50265;2.11647;7.36456;3
MAGN;5.085;65236.561;-33.87500;-6.31250;-15.93750;3
GYRO;5.085;65236.562;-2.03907;3.15206;0.90775;3
ACCE;5.089;65236.565;5.99508;1.74298;7.46991;3
AHRS;5.090;65236.566;11.4060;-39.3149;-62.0921;-0.09245;-0.33504;-0.51191;3
GYRO;5.094;65236.571;-2.03540;3.02256;0.83689;3
PRES;5.094;65236.571;1011.7637;3
ACCE;5.099;65236.575;5.45878;1.61848;7.29753;3
MAGN;5.105;65236.582;-32.81250;-4.43750;-19.00000;3
GYRO;5.106;65236.582;-2.06595;2.92238;0.79779;3
ACCE;5.109;65236.585;4.92248;1.58975;7.20176;3
AHRS;5.109;65236.586;8.9790;-35.8651;-62.5725;-0.09576;-0.30099;-0.51317;3
GYRO;5.114;65236.591;-2.10993;2.86862;0.79290;3
PRES;5.115;65236.591;1011.7642;3
ACCE;5.119;65236.595;4.52983;1.51314;7.46991;3
MAGN;5.125;65236.601;-31.18750;-3.12500;-21.68750;3
GYRO;5.125;65236.602;-2.14780;2.81365;0.81123;3
ACCE;5.129;65236.605;4.40533;1.29287;8.01579;3
AHRS;5.129;65236.606;6.4504;-32.4343;-63.0968;-0.09985;-0.26589;-0.51499;3
GYRO;5.134;65236.611;-2.17468;2.70491;0.82955;3
PRES;5.135;65236.611;1011.7490;3
ACCE;5.139;65236.615;4.55856;1.03430;8.54251;3
MAGN;5.145;65236.621;-30.12500;-1.56250;-24.18750;3
GYRO;5.145;65236.622;-2.18812;2.53387;0.82833;3
ACCE;5.149;65236.625;4.73094;0.79487;8.89685;3
AHRS;5.149;65236.626;4.1767;-29.1261;-63.4361;-0.10210;-0.23229;-0.51630;3
GYRO;5.154;65236.631;-2.18201;2.32129;0.79535;3
PRES;5.155;65236.631;1011.7485;3
ACCE;5.159;65236.635;4.94163;0.50757;9.24162;3
SOUN;5.160;57.46;0.00175;38.86
MAGN;5.165;65236.641;-28.93750;-0.37500;-26.37500;3
GYRO;5.166;65236.642;-2.15635;2.08183;0.71960;3
ACCE;5.169;65236.646;5.08528;0.22027;9.51935;3
AHRS;5.170;65236.646;1.4718;-26.2021;-63.7083;-0.10899;-0.19912;-0.51645;3
GYRO;5.174;65236.651;-2.11970;1.81427;0.59620;3
PRES;5.174;65236.651;1011.7515;3
ACCE;5.178;65236.655;5.18105;-0.00958;9.75877;3
MAGN;5.185;65236.662;-27.56250;0.75000;-28.00000;3
GYRO;5.185;65236.662;-2.07572;1.52350;0.43616;3
LIGH;5.187;65236.664;279.0;3
ACCE;5.189;65236.666;5.16190;-0.17238;10.05565;3
AHRS;5.190;65236.667;-0.9473;-24.1846;-63.9473;-0.11778;-0.17342;-0.51629;3
GYRO;5.194;65236.670;-2.01463;1.21684;0.26756;3
PRES;5.194;65236.671;1011.7446;3
ACCE;5.198;65236.675;5.08528;-0.27773;10.23761;3
MAGN;5.205;65236.682;-26.62500;2.25000;-29.00000;3
GYRO;5.206;65236.682;-1.93766;0.90530;0.11729;3
ACCE;5.209;65236.685;5.01825;-0.45011;10.29507;3
AHRS;5.209;65236.686;-3.3460;-22.4555;-64.3977;-0.12794;-0.14943;-0.51763;3
GYRO;5.218;65236.694;-1.84481;0.61697;-0.00489;3
PRES;5.218;65236.695;1011.7583;3
ACCE;5.219;65236.696;4.98952;-0.61292;10.15141;3
MAGN;5.225;65236.702;-25.81250;3.68750;-29.75000;3
GYRO;5.225;65236.702;-1.74097;0.38240;-0.10263;3
ACCE;5.229;65236.705;4.89375;-0.72784;9.93115;3
AHRS;5.229;65236.706;-5.1789;-21.8627;-65.0939;-0.13931;-0.13582;-0.52047;3
GYRO;5.234;65236.711;-1.64445;0.22235;-0.17837;3
PRES;5.234;65236.711;1011.7549;3
ACCE;5.238;65236.715;4.70221;-0.76614;9.67257;3
MAGN;5.245;65236.721;-25.12500;4.68750;-29.93750;3
GYRO;5.245;65236.722;-1.50151;0.12339;-0.24435;3
ACCE;5.249;65236.725;4.44364;-0.79487;9.49062;3
AHRS;5.249;65236.726;-6.9873;-21.5151;-65.9278;-0.15160;-0.12374;-0.52401;3
GYRO;5.254;65236.731;-1.50151;0.12339;-0.24435;3
PRES;5.254;65236.731;1011.7544;3
ACCE;5.258;65236.735;4.22337;-0.90022;9.42358;3
MAGN;5.265;65236.741;-24.75000;5.87500;-30.50000;3
GYRO;5.265;65236.742;-1.44164;0.21502;-0.20892;3
ACCE;5.269;65236.745;4.18506;-1.03430;9.54808;3
AHRS;5.269;65236.746;-8.1245;-21.8068;-66.8331;-0.16197;-0.11918;-0.52824;3
GYRO;5.274;65236.751;-1.40621;0.29810;-0.18326;3
PRES;5.274;65236.751;1011.7671;3
ACCE;5.278;65236.755;4.18506;-1.15879;9.78750;3
MAGN;5.285;65236.761;-24.62500;6.62500;-30.50000;3
GYRO;5.285;65236.762;-1.34268;0.38362;-0.16616;3
ACCE;5.289;65236.765;4.13718;-1.22583;9.92157;3
AHRS;5.289;65236.766;-9.5668;-21.6906;-67.6651;-0.17243;-0.11015;-0.53189;3
GYRO;5.294;65236.771;-1.26327;0.46426;-0.16005;3
PRES;5.295;65236.771;1011.7666;3
ACCE;5.298;65236.775;4.01268;-1.33118;10.05565;3
MAGN;5.305;65236.781;-24.37500;7.50000;-30.81250;3
GYRO;5.305;65236.782;-1.18752;0.52534;-0.16493;3
ACCE;5.308;65236.785;3.87861;-1.42694;10.08438;3
AHRS;5.309;65236.786;-10.5451;-21.4891;-68.4074;-0.17902;-0.10278;-0.53578;3
GYRO;5.314;65236.791;-1.11788;0.56566;-0.18326;3
PRES;5.315;65236.791;1011.7646;3
ACCE;5.319;65236.795;3.71580;-1.52271;10.06522;3
MAGN;5.325;65236.801;-24.25000;8.37500;-31.12500;3
GYRO;5.325;65236.802;-1.06291;0.57788;-0.20647;3
ACCE;5.329;65236.805;3.44765;-1.67594;9.93115;3
AHRS;5.329;65236.806;-11.3537;-21.0931;-70.0778;-0.18419;-0.09329;-0.54684;3
GYRO;5.334;65236.811;-1.03358;0.56322;-0.22602;3
PRES;5.335;65236.811;1011.7710;3
ACCE;5.338;65236.815;3.11246;-1.81002;9.91199;3
MAGN;5.345;65236.821;-24.43750;9.12500;-31.25000;3
GYRO;5.345;65236.822;-1.02259;0.52168;-0.22724;3
ACCE;5.349;65236.825;2.90177;-1.88663;10.02692;3
AHRS;5.349;65236.826;-12.1330;-20.4517;-70.6739;-0.18695;-0.08386;-0.55070;3
GYRO;5.354;65236.831;-1.01159;0.45204;-0.21380;3
PRES;5.354;65236.831;1011.7729;3
ACCE;5.358;65236.835;2.78685;-1.95367;10.24718;3
MAGN;5.365;65236.841;-24.56250;9.68750;-30.68750;3
GYRO;5.365;65236.842;-0.98349;0.35919;-0.20036;3
ACCE;5.369;65236.845;2.75812;-2.01113;10.43872;3
AHRS;5.369;65236.846;-12.8468;-20.0513;-72.1749;-0.19093;-0.07491;-0.56064;3
GYRO;5.374;65236.851;-0.93340;0.25656;-0.19670;3
PRES;5.374;65236.851;1011.7686;3
ACCE;5.379;65236.855;2.69108;-2.07817;10.53449;3
MAGN;5.385;65236.861;-24.00000;10.56250;-30.50000;3
GYRO;5.385;65236.862;-0.86987;0.15882;-0.20036;3
ACCE;5.388;65236.865;2.69108;-2.17394;10.54406;3
AHRS;5.389;65236.866;-13.5797;-19.4004;-72.6829;-0.19302;-0.06571;-0.56398;3
GYRO;5.394;65236.871;-0.80512;0.08552;-0.21136;3
PRES;5.395;65236.871;1011.7671;3
ACCE;5.398;65236.875;2.83473;-2.23140;10.63026;3
MAGN;5.405;65236.881;-23.75000;11.00000;-30.37500;3
GYRO;5.405;65236.882;-0.73426;0.03787;-0.23213;3
ACCE;5.409;65236.885;3.10289;-2.15478;10.42914;3
AHRS;5.410;65236.886;-14.2671;-19.3881;-73.7365;-0.19818;-0.06023;-0.57010;3
GYRO;5.414;65236.891;-0.65973;0.00733;-0.26512;3
PRES;5.414;65236.891;1011.7666;3
ACCE;5.419;65236.895;3.32315;-2.07817;9.95988;3
MAGN;5.425;65236.901;-23.75000;11.75000;-30.37500;3
GYRO;5.426;65236.902;-0.60720;0.00855;-0.29810;3
ACCE;5.429;65236.905;3.39977;-1.92494;9.42358;3
AHRS;5.429;65236.906;-14.6894;-19.2703;-74.1423;-0.20063;-0.05647;-0.57235;3
GYRO;5.435;65236.911;-0.58154;0.04154;-0.32865;3
PRES;5.436;65236.911;1011.7617;3
ACCE;5.439;65236.915;3.35188;-1.71425;8.97347;3
MAGN;5.445;65236.922;-23.37500;11.87500;-30.25000;3
GYRO;5.446;65236.922;-0.58521;0.11851;-0.35552;3
ACCE;5.449;65236.925;3.45723;-1.94409;8.73405;3
AHRS;5.449;65236.926;-15.1228;-19.4296;-75.0004;-0.20473;-0.05375;-0.57720;3
GYRO;5.454;65236.931;-0.62675;0.21502;-0.38362;3
PRES;5.455;65236.931;1011.7588;3
ACCE;5.459;65236.935;3.44765;-2.27928;8.52336;3
MAGN;5.465;65236.941;-23.18750;12.18750;-30.50000;3
GYRO;5.466;65236.942;-0.69516;0.32865;-0.41905;3
ACCE;5.469;65236.945;3.39019;-2.48997;8.90643;3
AHRS;5.469;65236.946;-15.3258;-19.6163;-75.4558;-0.20723;-0.05313;-0.57962;3
GYRO;5.474;65236.951;-0.76358;0.43494;-0.44960;3
PRES;5.475;65236.951;1011.7627;3
ACCE;5.479;65236.955;3.16992;-2.52828;9.49062;3
MAGN;5.485;65236.961;-23.37500;12.18750;-30.81250;3
GYRO;5.486;65236.962;-0.80879;0.47281;-0.46059;3
ACCE;5.489;65236.965;2.44209;-1.58017;10.70687;3
AHRS;5.489;65236.966;-15.8131;-19.4582;-76.4435;-0.21008;-0.04762;-0.58575;3
GYRO;5.494;65236.971;-0.79901;0.39462;-0.41783;3
PRES;5.495;65236.971;1011.7710;3
ACCE;5.499;65236.975;2.78685;-1.87705;10.36211;3
MAGN;5.504;65236.981;-23.50000;12.43750;-30.81250;3
GYRO;5.505;65236.982;-0.56200;0.15760;-0.20769;3
ACCE;5.509;65236.985;3.34231;-2.62405;10.30464;3
AHRS;5.509;65236.986;-15.9221;-18.7207;-76.8682;-0.20717;-0.04123;-0.58978;3
GYRO;5.514;65236.991;-0.56200;0.15760;-0.20769;3
PRES;5.515;65236.991;1011.7656;3
ACCE;5.519;65236.995;3.67749;-3.17950;9.98861;3
MAGN;5.525;65237.001;-23.50000;12.18750;-30.93750;3
GYRO;5.525;65237.002;-0.37629;0.01955;-0.23579;3
ACCE;5.529;65237.005;3.92649;-3.54342;9.36612;3
AHRS;5.529;65237.006;-16.3404;-18.6807;-77.6066;-0.20995;-0.03732;-0.59409;3
GYRO;5.534;65237.011;-0.33964;0.08430;-0.30299;3
LIGH;5.536;65237.012;415.0;3
PRES;5.536;65237.013;1011.7744;3
ACCE;5.539;65237.015;4.09887;-3.48596;9.05966;3
MAGN;5.545;65237.021;-23.37500;12.43750;-30.81250;3
GYRO;5.546;65237.022;-0.29932;0.23702;-0.37385;3
ACCE;5.549;65237.025;4.24253;-3.18908;9.17458;3
AHRS;5.549;65237.026;-16.8404;-19.0310;-78.1388;-0.21519;-0.03594;-0.59610;3
GYRO;5.554;65237.031;-0.24435;0.41050;-0.44715;3
PRES;5.555;65237.031;1011.7739;3
ACCE;5.558;65237.035;4.34787;-3.21781;9.50019;3
MAGN;5.565;65237.042;-22.93750;12.31250;-30.68750;3
GYRO;5.566;65237.042;-0.18570;0.53267;-0.54734;3
ACCE;5.569;65237.045;4.16591;-3.41892;9.95030;3
AHRS;5.569;65237.046;-16.9350;-18.9286;-78.8850;-0.21549;-0.03333;-0.60113;3
GYRO;5.574;65237.051;-0.12706;0.55344;-0.66584;3
PRES;5.575;65237.051;1011.7715;3
ACCE;5.579;65237.055;3.91691;-3.51469;10.65899;3
MAGN;5.585;65237.061;-23.25000;12.43750;-30.50000;3
GYRO;5.586;65237.062;-0.05253;0.38485;-0.74892;3
ACCE;5.588;65237.065;3.27527;-3.14119;10.29507;3
AHRS;5.589;65237.066;-16.9753;-18.7909;-79.6103;-0.21523;-0.03082;-0.60616;3
GYRO;5.594;65237.071;0.06720;0.25534;-0.78069;3
PRES;5.595;65237.071;1011.7695;3
ACCE;5.599;65237.075;3.20823;-3.07416;10.07480;3
MAGN;5.605;65237.081;-23.37500;12.18750;-30.50000;3
GYRO;5.605;65237.082;0.21258;0.37996;-0.81489;3
ACCE;5.609;65237.085;3.57215;-3.17950;10.33337;3
AHRS;5.609;65237.086;-16.6909;-18.6100;-80.6430;-0.21272;-0.02929;-0.61391;3
GYRO;5.614;65237.091;0.30910;0.37751;-0.83322;3
PRES;5.615;65237.091;1011.7612;3
ACCE;5.619;65237.095;3.67749;-2.92093;11.02290;3
MAGN;5.625;65237.101;-23.50000;12.43750;-30.50000;3
GYRO;5.626;65237.102;0.36163;0.16371;-0.85032;3
ACCE;5.629;65237.105;3.95522;-2.83473;11.36767;3
AHRS;5.629;65237.106;-16.1693;-18.4543;-81.4850;-0.20879;-0.02968;-0.62073;3
GYRO;5.634;65237.111;0.41172;-0.10629;-0.89675;3
PRES;5.635;65237.111;1011.7686;3
ACCE;5.639;65237.115;4.18506;-2.69108;11.19529;3
MAGN;5.645;65237.122;-23.62500;12.00000;-31.25000;3
GYRO;5.646;65237.122;0.49358;-0.32376;-0.98349;3
ACCE;5.649;65237.126;4.38618;-2.58574;10.69729;3
AHRS;5.650;65237.126;-15.4713;-18.4903;-82.3060;-0.20480;-0.03244;-0.62733;3
GYRO;5.654;65237.131;0.59132;-0.46548;-1.10322;3
PRES;5.655;65237.131;1011.7686;3
ACCE;5.659;65237.135;4.65433;-2.39420;10.54406;3
MAGN;5.665;65237.141;-23.93750;11.75000;-31.25000;3
GYRO;5.666;65237.142;0.67928;-0.52168;-1.24861;3
ACCE;5.669;65237.145;4.45322;-2.08774;10.67814;3
AHRS;5.669;65237.146;-14.4349;-19.3055;-83.1109;-0.20303;-0.04232;-0.63301;3
GYRO;5.674;65237.151;0.72326;-0.56688;-1.37811;3
PRES;5.675;65237.151;1011.7656;3
ACCE;5.679;65237.155;3.77326;-1.60890;10.71645;3
WIFI;5.682;65237.085;WAP213;20:17:FF:FF:F2:13;-63
WIFI;5.682;65237.085;WAP112;20:17:FF:FF:F1:12;-53
WIFI;5.682;65237.085;WAP319;20:17:FF:FF:F3:19;-70
WIFI;5.682;65237.085;WAP141;20:17:FF:FF:F1:41;-43
WIFI;5.682;65237.085;WAP316;20:17:FF:FF:F3:16;-52
WIFI;5.682;65237.085;WAP298;20:17:FF:FF:F2:98;-60
WIFI;5.682;65237.085;WAP093;20:17:FF:FF:F0:93;-60
WIFI;5.682;65237.085;WAP113;20:17:FF:FF:F1:13;-61
WIFI;5.682;65237.085;WAP310;20:17:FF:FF:F3:10;-54
WIFI;5.682;65237.085;WAP139;20:17:FF:FF:F1:39;-56
WIFI;5.682;65237.085;WAP106;20:17:FF:FF:F1:06;-55
WIFI;5.682;65237.085;WAP140;20:17:FF:FF:F1:40;-55
WIFI;5.682;65237.085;WAP317;20:17:FF:FF:F3:17;-62
WIFI;5.682;65237.085;WAP115;20:17:FF:FF:F1:15;-71
WIFI;5.682;65237.085;WAP138;20:17:FF:FF:F1:38;-64
WIFI;5.682;65237.085;WAP297;20:17:FF:FF:F2:97;-68
WIFI;5.682;65237.085;WAP092;20:17:FF:FF:F0:92;-69
WIFI;5.682;65237.085;WAP181;20:17:FF:FF:F1:81;-86
WIFI;5.682;65237.085;WAP281;20:17:FF:FF:F2:81;-80
WIFI;5.682;65237.085;WAP109;20:17:FF:FF:F1:09;-88
WIFI;5.682;65237.085;WAP313;20:17:FF:FF:F3:13;-85
WIFI;5.682;65233.730;WAP044;20:17:FF:FF:F0:44;-80
WIFI;5.682;65237.085;WAP159;20:17:FF:FF:F1:59;-77
WIFI;5.682;65237.085;WAP107;20:17:FF:FF:F1:07;-86
WIFI;5.682;65237.085;WAP311;20:17:FF:FF:F3:11;-87
WIFI;5.682;65237.085;WAP206;20:17:FF:FF:F2:06;-69
WIFI;5.682;65237.085;WAP153;20:17:FF:FF:F1:53;-81
WIFI;5.682;65237.085;WAP022;20:17:FF:FF:F0:22;-78
WIFI;5.682;65237.085;WAP021;20:17:FF:FF:F0:21;-85
WIFI;5.682;65233.730;WAP078;20:17:FF:FF:F0:78;-87
WIFI;5.682;65237.085;WAP063;20:17:FF:FF:F0:63;-79
WIFI;5.682;65237.085;WAP263;20:17:FF:FF:F2:63;-77
WIFI;5.682;65233.730;WAP279;20:17:FF:FF:F2:79;-91
WIFI;5.682;65237.085;WAP307;20:17:FF:FF:F3:07;-87
WIFI;5.682;65237.085;WAP070;20:17:FF:FF:F0:70;-88
WIFI;5.682;65237.085;WAP076;20:17:FF:FF:F0:76;-83
WIFI;5.682;65233.730;WAP238;20:17:FF:FF:F2:38;-84
WIFI;5.682;65233.730;WAP211;20:17:FF:FF:F2:11;-90
WIFI;5.682;65237.085;WAP171;20:17:FF:FF:F1:71;-83
WIFI;5.682;65237.085;WAP045;20:17:FF:FF:F0:45;-86
WIFI;5.682;65237.085;WAP149;20:17:FF:FF:F1:49;-88
MAGN;5.741;65237.161;-23.87500;11.00000;-31.25000;3
GYRO;5.742;65237.162;0.71471;-0.61209;-1.44042;3
ACCE;5.742;65237.165;3.70622;-1.56102;10.79306;3
AHRS;5.742;65237.166;-13.2979;-20.1585;-84.0770;-0.20107;-0.05277;-0.63981;3
GYRO;5.742;65237.171;0.69761;-0.63897;-1.41476;3
PRES;5.743;65237.171;1011.7549;3
ACCE;5.743;65237.175;4.03184;-2.00155;10.76433;3
MAGN;5.743;65237.182;-24.00000;10.56250;-31.25000;3
GYRO;5.743;65237.182;0.69394;-0.70983;-1.35368;3
ACCE;5.743;65237.185;4.22337;-2.40378;10.67814;3
AHRS;5.743;65237.186;-11.6711;-21.0016;-85.0921;-0.19625;-0.06598;-0.64776;3
GYRO;5.744;65237.191;0.71227;-0.79657;-1.29503;3
PRES;5.744;65237.191;1011.7495;3
ACCE;5.744;65237.195;4.43406;-2.45166;10.75475;3
MAGN;5.744;65237.201;-24.00000;9.25000;-30.93750;3
GYRO;5.744;65237.202;0.75259;-0.84055;-1.26327;3
ACCE;5.744;65237.205;4.54898;-2.31759;11.04206;3
AHRS;5.744;65237.206;-10.4914;-22.0210;-86.0498;-0.19538;-0.07780;-0.65419;3
GYRO;5.745;65237.211;0.81978;-0.86621;-1.26816;3
PRES;5.745;65237.211;1011.7554;3
ACCE;5.745;65237.215;4.83629;-2.51870;11.27190;3
MAGN;5.745;65237.221;-24.50000;8.37500;-30.37500;3
GYRO;5.745;65237.222;0.92729;-0.90652;-1.31703;3
SOUN;5.746;52.26;0.00159;38.03
ACCE;5.749;65237.225;5.06613;-2.77727;11.50175;3
AHRS;5.749;65237.226;-9.2839;-23.1084;-87.1636;-0.19506;-0.08996;-0.66146;3
GYRO;5.754;65237.231;1.07146;-0.99571;-1.40988;3
PRES;5.754;65237.231;1011.7549;3
ACCE;5.759;65237.235;5.22894;-2.94966;11.74117;3
MAGN;5.765;65237.242;-25.06250;7.62500;-29.93750;3
GYRO;5.765;65237.242;1.38789;-1.50273;-1.67744;3
ACCE;5.768;65237.245;5.25767;-3.08373;11.87524;3
AHRS;5.769;65237.246;-7.8807;-24.2653;-87.8405;-0.19384;-0.10443;-0.66616;3
GYRO;5.774;65237.251;1.38789;-1.50273;-1.67744;3
PRES;5.774;65237.251;1011.7529;3
ACCE;5.778;65237.255;5.43005;-3.29442;11.66455;3
MAGN;5.785;65237.261;-25.87500;6.18750;-29.31250;3
GYRO;5.785;65237.262;1.62001;-2.43857;-2.08061;3
ACCE;5.788;65237.265;5.78439;-3.26569;11.05163;3
AHRS;5.789;65237.266;-6.2031;-25.9825;-89.3343;-0.19530;-0.12258;-0.67534;3
GYRO;5.794;65237.271;1.69698;-2.43857;-2.37382;3
PRES;5.794;65237.271;1011.7476;3
ACCE;5.799;65237.275;5.84185;-2.82516;10.38126;3
MAGN;5.805;65237.281;-26.37500;4.00000;-28.56250;3
GYRO;5.805;65237.282;1.74219;-3.17772;-2.69880;3
ACCE;5.809;65237.285;5.63116;-2.25055;9.84496;3
AHRS;5.809;65237.286;-3.6581;-28.8795;-90.3600;-0.19858;-0.15376;-0.68096;3
GYRO;5.814;65237.291;1.74952;-3.39152;-3.01523;3
PRES;5.815;65237.291;1011.7441;3
ACCE;5.819;65237.295;5.50666;-1.87705;9.19373;3
MAGN;5.825;65237.301;-27.68750;2.12500;-27.56250;3
GYRO;5.825;65237.302;1.74219;-3.50148;-3.29256;3
ACCE;5.828;65237.305;5.17148;-1.44610;8.63828;3
AHRS;5.829;65237.306;-1.2127;-32.4404;-92.5421;-0.20886;-0.18573;-0.69177;3
GYRO;5.834;65237.311;1.75318;-3.49415;-3.48926;3
PRES;5.835;65237.311;1011.7505;3
ACCE;5.838;65237.315;4.53941;-0.77572;8.32224;3
MAGN;5.845;65237.321;-28.75000;0.06250;-25.81250;3
GYRO;5.845;65237.322;1.80694;-3.41474;-3.57478;3
ACCE;5.849;65237.325;3.96480;-0.16281;8.20732;3
AHRS;5.849;65237.326;2.2488;-36.4481;-94.2552;-0.21647;-0.22639;-0.70015;3
GYRO;5.854;65237.331;1.88757;-3.33044;-3.55035;3
PRES;5.854;65237.331;1011.7617;3
ACCE;5.858;65237.335;3.58173;0.29688;7.92002;3
MAGN;5.865;65237.341;-29.93750;-2.87500;-24.18750;3
GYRO;5.865;65237.342;1.96699;-3.25591;-3.44772;3
ACCE;5.868;65237.345;3.62003;0.73741;7.48906;3
AHRS;5.869;65237.346;5.7893;-39.3719;-96.4186;-0.21915;-0.25965;-0.71245;3
GYRO;5.874;65237.351;2.02929;-3.16306;-3.30478;3
PRES;5.874;65237.351;1011.7476;3
ACCE;5.879;65237.355;3.86903;1.25456;7.02938;3
MAGN;5.885;65237.362;-31.00000;-5.62500;-22.25000;3
GYRO;5.885;65237.362;2.08794;-3.00912;-3.14229;3
LIGH;5.887;65237.364;343.0;3
ACCE;5.890;65237.366;4.14676;1.81002;6.83784;3
AHRS;5.890;65237.367;9.7675;-42.9458;-97.7023;-0.22251;-0.29966;-0.71870;3
GYRO;5.894;65237.370;2.13070;-2.84052;-2.94681;3
PRES;5.894;65237.371;1011.7476;3
ACCE;5.899;65237.375;4.70221;2.18351;6.56011;3
MAGN;5.905;65237.381;-31.93750;-8.12500;-19.56250;3
GYRO;5.905;65237.382;2.15635;-2.67437;-2.74156;3
ACCE;5.909;65237.385;5.36301;2.45166;6.23450;3
AHRS;5.910;65237.386;13.8421;-45.3209;-98.5465;-0.21729;-0.33381;-0.72452;3
GYRO;5.914;65237.391;2.16735;-2.48011;-2.55586;3
PRES;5.915;65237.391;1011.7412;3
ACCE;5.919;65237.395;5.61201;2.74854;5.89931;3
MAGN;5.925;65237.401;-32.00000;-10.68750;-16.75000;3
GYRO;5.925;65237.402;2.16613;-2.25165;-2.38848;3
ACCE;5.928;65237.405;5.62159;2.98796;5.58328;3
AHRS;5.929;65237.406;17.5483;-48.3432;-98.6642;-0.21626;-0.36928;-0.72460;3
GYRO;5.934;65237.411;2.15880;-2.00119;-2.21255;3
PRES;5.935;65237.411;1011.7456;3
ACCE;5.938;65237.415;5.53539;3.29442;5.36301;3
MAGN;5.945;65237.421;-32.62500;-13.43750;-14.12500;3
GYRO;5.945;65237.422;2.13925;-1.75563;-2.02074;3
ACCE;5.949;65237.425;5.41090;3.59130;5.49709;3
AHRS;5.949;65237.426;21.1278;-50.6495;-98.5536;-0.21057;-0.39992;-0.72459;3
GNSS;5.952;1491384872.020;39.993847;-0.073685;119.016;0.000;128.0;1.8;9;5
GYRO;5.958;65237.431;2.10382;-1.58336;-1.82038;3
PRES;5.958;65237.431;1011.7373;3
GNSS;5.959;1491384872.020;39.993847;-0.073685;119.016;0.000;128.0;1.8;9;5
ACCE;5.960;65237.435;5.57370;3.72538;5.76524;3
MAGN;5.966;65237.442;-32.68750;-15.68750;-11.31250;3
GYRO;5.966;65237.442;2.07205;-1.52228;-1.64689;3
ACCE;5.969;65237.445;5.92804;3.58173;6.00466;3
AHRS;5.970;65237.446;24.3917;-52.9095;-97.9814;-0.20448;-0.42845;-0.72209;3
GYRO;5.974;65237.451;2.06595;-1.55648;-1.54793;3
PRES;5.975;65237.451;1011.7471;3
ACCE;5.978;65237.455;6.20577;3.29442;6.24408;3
MAGN;5.985;65237.462;-32.18750;-17.31250;-8.50000;3
GYRO;5.985;65237.462;2.10260;-1.67499;-1.54182;3
ACCE;5.988;65237.465;6.49307;2.93050;6.75165;3
AHRS;5.989;65237.466;26.9920;-54.3825;-97.4589;-0.19704;-0.44912;-0.72042;3
GYRO;5.994;65237.471;2.18201;-1.90101;-1.62734;3
PRES;5.995;65237.471;1011.7476;3
ACCE;5.999;65237.475;6.79953;2.59531;6.98149;3
MAGN;6.005;65237.481;-31.87500;-18.93750;-6.43750;3
GYRO;6.005;65237.482;2.31396;-2.21866;-1.79961;3
ACCE;6.008;65237.485;6.93361;2.40378;6.58884;3
AHRS;6.009;65237.486;29.7554;-56.8771;-96.2994;-0.19220;-0.47525;-0.71462;3
GYRO;6.014;65237.491;2.48378;-2.54609;-2.06228;3
PRES;6.015;65237.491;1011.7461;3
ACCE;6.018;65237.495;6.83784;2.55701;5.85143;3
MAGN;6.025;65237.501;-31.56250;-20.31250;-4.37500;3
GYRO;6.025;65237.502;2.65971;-2.80265;-2.38360;3
ACCE;6.029;65237.505;6.68461;2.95923;4.97994;3
AHRS;6.029;65237.506;31.4990;-59.1852;-96.2504;-0.19636;-0.49301;-0.71264;3
GYRO;6.034;65237.511;2.82098;-2.97003;-2.71102;3
PRES;6.035;65237.511;1011.7554;3
ACCE;6.038;65237.515;6.46434;3.34231;3.78284;3
MAGN;6.045;65237.521;-30.56250;-21.62500;-2.00000;3
GYRO;6.045;65237.522;3.02745;-3.03967;-3.26446;3
ACCE;6.049;65237.526;6.01423;3.84030;2.85389;3
AHRS;6.050;65237.526;35.2348;-63.3758;-94.5625;-0.19311;-0.52886;-0.70370;3
GYRO;6.054;65237.531;3.02745;-3.03967;-3.26446;3
PRES;6.054;65237.531;1011.7363;3
ACCE;6.058;65237.535;5.38217;4.46279;2.20267;3
MAGN;6.065;65237.542;-29.50000;-23.00000;0.56250;3
GYRO;6.066;65237.542;2.98713;-2.95537;-3.53202;3
ACCE;6.068;65237.545;4.64475;5.14275;1.66636;3
AHRS;6.069;65237.546;39.1151;-67.9750;-93.1435;-0.19174;-0.56370;-0.69607;3
GYRO;6.074;65237.551;2.89794;-2.96392;-3.52591;3
PRES;6.074;65237.551;1011.7261;3
ACCE;6.078;65237.555;3.81157;5.77481;1.32160;3
MAGN;6.085;65237.561;-28.06250;-24.50000;3.62500;3
GYRO;6.085;65237.562;2.81120;-3.00546;-3.43551;3
ACCE;6.088;65237.565;3.17950;6.24408;0.93853;3
AHRS;6.089;65237.566;43.8827;-73.1352;-90.5773;-0.18159;-0.60206;-0.68604;3
GYRO;6.094;65237.571;2.76844;-3.05066;-3.29623;3
PRES;6.095;65237.571;1011.7393;3
ACCE;6.099;65237.575;2.88262;6.41646;0.70868;3
MAGN;6.105;65237.581;-26.18750;-26.06250;6.93750;3
GYRO;6.105;65237.582;2.79532;-3.07387;-3.16428;3
ACCE;6.108;65237.585;2.57616;6.44519;0.93853;3
AHRS;6.109;65237.586;49.4158;-78.6009;-86.8194;-0.16044;-0.64029;-0.67543;3
GYRO;6.114;65237.591;2.88206;-3.13130;-3.05799;3
PRES;6.115;65237.591;1011.7432;3
ACCE;6.118;65237.595;2.39420;6.29196;0.94810;3
MAGN;6.124;65237.601;-24.31250;-27.43750;10.18750;3
GYRO;6.125;65237.602;2.99324;-3.24369;-2.98713;3
ACCE;6.129;65237.606;2.36547;6.03339;0.76614;3
AHRS;6.130;65237.606;53.2848;-85.5558;-82.5136;-0.15288;-0.67340;-0.66158;3
GYRO;6.134;65237.611;3.11175;-3.37686;-2.96392;3
PRES;6.134;65237.611;1011.7339;3
ACCE;6.138;65237.615;2.14520;5.86101;0.27773;3
MAGN;6.145;65237.621;-22.06250;-28.68750;13.56250;3
GYRO;6.145;65237.622;3.23392;-3.48438;-2.97247;3
ACCE;6.149;65237.625;1.83875;5.88974;-0.21069;3
AHRS;6.149;65237.626;57.5581;-93.0535;-76.9027;-0.13613;-0.70410;-0.64860;3
SOUN;6.151;61.09;0.00186;39.39
GYRO;6.154;65237.631;3.34876;-3.53935;-2.98102;3
PRES;6.154;65237.631;1011.7349;3
ACCE;6.158;65237.635;1.49398;6.10043;-0.82361;3
MAGN;6.165;65237.642;-19.25000;-29.31250;17.00000;3
GYRO;6.165;65237.642;3.44895;-3.55890;-2.96392;3
ACCE;6.169;65237.645;1.08218;6.37815;-1.56102;3
AHRS;6.169;65237.646;60.1977;-104.0340;-68.8498;-0.13092;-0.73697;-0.62705;3
GYRO;6.174;65237.651;3.52469;-3.55035;-2.90405;3
PRES;6.175;65237.651;1011.7373;3
ACCE;6.179;65237.655;0.78530;6.61757;-2.45166;3
MAGN;6.185;65237.661;-16.56250;-29.68750;19.50000;3
GYRO;6.185;65237.662;3.56623;-3.51125;-2.80509;3
ACCE;6.188;65237.665;0.47884;6.90488;-3.33273;3
AHRS;6.189;65237.666;62.9214;-118.3529;-56.8241;-0.11332;-0.77152;-0.60217;3
GYRO;6.194;65237.671;3.57845;-3.44039;-2.68781;3
PRES;6.195;65237.671;1011.7427;3
ACCE;6.199;65237.675;0.26815;6.92403;-3.81157;3
MAGN;6.205;65237.681;-13.62500;-29.31250;22.62500;3
GYRO;6.205;65237.682;3.58822;-3.34999;-2.58763;3
ACCE;6.209;65237.685;0.31603;6.46434;-4.28083;3
AHRS;6.209;65237.686;62.9179;-132.3239;-45.4797;-0.10707;-0.80113;-0.57352;3
GYRO;6.218;65237.695;3.59067;-3.31700;-2.53387;3
PRES;6.219;65237.695;1011.7427;3
ACCE;6.219;65237.696;0.38307;5.77481;-4.50110;3
MAGN;6.225;65237.701;-10.43750;-28.81250;25.62500;3
GYRO;6.225;65237.702;3.56379;-3.35487;-2.55953;3
ACCE;6.229;65237.706;0.40223;5.16190;-4.87459;3
AHRS;6.230;65237.706;61.5331;-148.0448;-32.2241;-0.09397;-0.83269;-0.53810;3
GYRO;6.234;65237.711;3.50637;-3.44772;-2.65971;3
LIGH;6.235;65237.712;491.0;3
PRES;6.236;65237.713;1011.7495;3
ACCE;6.238;65237.715;0.43096;4.67348;-5.00867;3
MAGN;6.245;65237.721;-6.93750;-27.75000;28.56250;3
GYRO;6.246;65237.722;3.43551;-3.57234;-2.83075;3
ACCE;6.248;65237.725;0.08619;4.73094;-5.08528;3
AHRS;6.249;65237.726;59.0043;-159.3823;-23.4885;-0.08801;-0.85630;-0.50607;3
GYRO;6.254;65237.731;3.36342;-3.74216;-3.03844;3
PRES;6.255;65237.731;1011.7266;3
ACCE;6.259;65237.735;-0.45011;4.82671;-5.40132;3
MAGN;6.265;65237.742;-3.75000;-26.81250;30.93750;3
GYRO;6.266;65237.742;3.29989;-3.92420;-3.23392;3
ACCE;6.269;65237.745;-1.09176;4.66391;-5.95677;3
AHRS;6.269;65237.746;55.0792;-170.7128;-15.2427;-0.08011;-0.88094;-0.46629;3
GYRO;6.274;65237.751;3.24858;-4.05004;-3.40008;3
PRES;6.275;65237.751;1011.7285;3
ACCE;6.279;65237.755;-1.58975;4.43406;-6.25365;3
MAGN;6.285;65237.762;-0.12500;-25.25000;33.62500;3
GYRO;6.286;65237.762;3.21071;-4.09035;-3.54058;3
ACCE;6.289;65237.765;-2.21224;4.22337;-6.37815;3
AHRS;6.290;65237.766;51.5165;179.5601;-8.8558;0.07120;0.89781;0.43301;3
GYRO;6.294;65237.771;3.18261;-4.09280;-3.65053;3
PRES;6.295;65237.771;1011.7324;3
ACCE;6.298;65237.775;-2.88262;4.06057;-6.62715;3
MAGN;6.305;65237.781;3.87500;-23.75000;35.25000;3
GYRO;6.305;65237.782;3.14962;-3.95108;-3.75316;3
ACCE;6.309;65237.785;-3.61046;3.96480;-7.00065;3
AHRS;6.309;65237.786;46.3681;169.7176;-2.5003;0.05525;0.91456;0.39021;3
GYRO;6.314;65237.791;3.14962;-3.95108;-3.75316;3
PRES;6.315;65237.791;1011.7505;3
ACCE;6.318;65237.795;-4.35745;3.83072;-7.39329;3
MAGN;6.325;65237.801;8.06250;-21.81250;36.75000;3
GYRO;6.325;65237.802;3.15695;-3.48560;-3.73239;3
ACCE;6.329;65237.805;-4.97994;3.70622;-7.70933;3
AHRS;6.330;65237.806;41.7871;162.0502;1.8434;0.04078;0.92358;0.35456;3
GYRO;6.334;65237.811;3.17528;-3.15084;-3.67985;3
PRES;6.334;65237.811;1011.7441;3
ACCE;6.339;65237.815;-5.74608;3.85945;-7.80510;3
MAGN;6.345;65237.822;12.18750;-19.06250;37.06250;3
GYRO;6.346;65237.822;3.19727;-2.80143;-3.56867;3
ACCE;6.349;65237.825;-6.56969;4.03184;-7.99663;3
AHRS;6.349;65237.826;35.7552;155.1019;5.8601;0.01859;0.93151;0.30986;3
GYRO;6.354;65237.831;3.21315;-2.43857;-3.39152;3
PRES;6.355;65237.831;1011.7378;3
ACCE;6.359;65237.835;-7.19218;4.06057;-8.68616;3
MAGN;6.365;65237.842;16.31250;-16.12500;37.81250;3
GYRO;6.366;65237.842;3.21315;-2.00852;-3.14107;3
ACCE;6.369;65237.845;-7.64229;4.10845;-9.36612;3
AHRS;6.369;65237.846;30.6152;150.6025;8.0592;0.00126;0.93536;0.27193;3
GYRO;6.374;65237.851;3.18994;-1.52838;-2.80876;3
PRES;6.374;65237.851;1011.7407;3
ACCE;6.379;65237.855;-7.87214;4.07972;-9.87369;3
MAGN;6.385;65237.862;19.87500;-12.93750;37.68750;3
GYRO;6.385;65237.862;3.14351;-1.03358;-2.41536;3
ACCE;6.388;65237.865;-7.90087;3.85945;-10.21845;3
AHRS;6.389;65237.866;25.0573;147.0855;9.7400;-0.01825;0.93803;0.23077;3
GYRO;6.394;65237.871;3.07387;-0.54978;-1.99509;3
PRES;6.395;65237.871;1011.7422;3
ACCE;6.398;65237.875;-7.62314;3.80199;-10.78348;3
MAGN;6.405;65237.882;22.43750;-9.62500;37.81250;3
GYRO;6.405;65237.882;2.93704;-0.08430;-1.57725;3
ACCE;6.408;65237.885;-7.22091;3.52426;-11.17613;3
AHRS;6.409;65237.886;20.5127;145.7678;10.0163;-0.02990;0.94142;0.19480;3
GYRO;6.414;65237.891;2.70980;0.32865;-1.21196;3
PRES;6.415;65237.891;1011.7427;3
ACCE;6.418;65237.895;-6.69419;3.08373;-11.20486;3
MAGN;6.425;65237.901;24.62500;-6.43750;37.68750;3
GYRO;6.425;65237.902;2.39704;0.65363;-0.92852;3
ACCE;6.429;65237.905;-6.18662;2.56658;-11.10910;3
AHRS;6.430;65237.906;16.5531;145.9167;9.5270;-0.03653;0.94637;0.16124;3
GYRO;6.434;65237.911;2.01463;0.88820;-0.72815;3
PRES;6.434;65237.911;1011.7471;3
ACCE;6.438;65237.915;-5.58328;1.75256;-10.83137;3
MAGN;6.445;65237.921;25.37500;-3.81250;37.56250;3
GYRO;6.445;65237.922;1.58825;1.03847;-0.62675;3
ACCE;6.449;65237.925;-5.13317;1.31202;-10.48660;3
AHRS;6.449;65237.926;13.6629;146.8358;8.8758;-0.03979;0.95138;0.13559;3
GYRO;6.454;65237.931;1.13987;1.09834;-0.62797;3
PRES;6.454;65237.931;1011.7437;3
ACCE;6.459;65237.935;-5.03740;1.10133;-10.03649;3
MAGN;6.465;65237.942;25.75000;-1.56250;37.25000;3
GYRO;6.466;65237.942;0.69394;1.04091;-0.67562;3
ACCE;6.468;65237.945;-5.81312;0.73741;-10.06522;3
AHRS;6.469;65237.946;11.3186;148.5927;8.3253;-0.04292;0.95739;0.11423;3
GYRO;6.474;65237.951;0.29322;0.89309;-0.66951;3
PRES;6.475;65237.951;1011.7441;3
ACCE;6.479;65237.955;-5.92804;1.33118;-9.96946;3
MAGN;6.486;65237.962;25.56250;-0.12500;37.37500;3
GYRO;6.486;65237.962;-0.04643;0.67195;-0.56077;3
ACCE;6.489;65237.965;-5.80354;2.20267;-10.33337;3
AHRS;6.489;65237.966;10.2360;149.7321;8.5941;-0.04882;0.96051;0.10536;3
GYRO;6.494;65237.971;-0.32742;0.48381;-0.49724;3
PRES;6.495;65237.971;1011.7480;3
ACCE;6.499;65237.975;-6.25365;2.37505;-10.41957;3
MAGN;6.505;65237.981;24.87500;0.93750;37.50000;3
GYRO;6.505;65237.982;-0.53634;0.37996;-0.43860;3
ACCE;6.509;65237.985;-6.08127;2.26013;-10.94629;3
AHRS;6.509;65237.986;10.0068;150.4202;9.1772;-0.05486;0.96188;0.10440;3
GYRO;6.514;65237.991;-0.68173;0.37629;-0.38118;3
PRES;6.515;65237.991;1011.7407;3
ACCE;6.519;65237.995;-5.78439;2.10690;-10.78348;3
MAGN;6.525;65238.001;24.00000;1.56250;37.68750;3
GYRO;6.526;65238.002;-0.80268;0.49358;-0.32376;3
ACCE;6.529;65238.006;-5.64074;2.01113;-10.68772;3
AHRS;6.530;65238.006;10.2954;150.7223;9.9262;-0.06078;0.96198;0.10826;3
GYRO;6.534;65238.011;-0.92241;0.63652;-0.22969;3
PRES;6.535;65238.011;1011.7490;3
ACCE;6.539;65238.015;-5.69820;2.09732;-10.82179;3
MAGN;6.545;65238.022;23.56250;1.43750;38.25000;3
GYRO;6.546;65238.022;-1.06168;0.83200;-0.08308;3
ACCE;6.549;65238.025;-5.68862;2.26013;-10.86010;3
AHRS;6.549;65238.026;10.8003;151.2289;10.6782;-0.06645;0.96234;0.11378;3
GYRO;6.554;65238.031;-1.22173;1.08978;0.10140;3
PRES;6.555;65238.031;1011.7427;3
ACCE;6.559;65238.035;-5.52582;2.38462;-10.72602;3
MAGN;6.565;65238.042;23.06250;1.00000;38.68750;3
GYRO;6.566;65238.042;-1.51372;1.57970;0.44838;3
ACCE;6.568;65238.045;-5.18105;2.54743;-10.39084;3
AHRS;6.569;65238.046;11.8267;152.0488;11.3425;-0.07063;0.96297;0.12322;3
GYRO;6.574;65238.051;-1.51372;1.57970;0.44838;3
PRES;6.574;65238.051;1011.7432;3
ACCE;6.579;65238.055;-4.75967;2.82516;-9.77792;3
MAGN;6.585;65238.061;22.50000;0.37500;39.25000;3
GYRO;6.585;65238.062;-1.65667;1.78373;0.59498;3
LIGH;6.587;65238.064;107.0;3
ACCE;6.589;65238.066;-4.31914;3.03585;-9.37569;3
AHRS;6.590;65238.067;13.5028;153.7582;11.6664;-0.07174;0.96484;0.13681;3
GYRO;6.594;65238.071;-1.66400;1.79472;0.59254;3
PRES;6.595;65238.071;1011.7500;3
ACCE;6.598;65238.075;-4.05099;3.21781;-9.16500;3
MAGN;6.605;65238.081;21.81250;-0.43750;40.00000;3
GYRO;6.605;65238.082;-1.63956;1.81305;0.57788;3
ACCE;6.609;65238.085;-3.84988;3.42850;-8.94474;3
AHRS;6.610;65238.086;15.5132;155.7485;11.8316;-0.07165;0.96651;0.15270;3
GYRO;6.614;65238.091;-1.58458;1.86558;0.57788;3
PRES;6.615;65238.091;1011.7378;3
ACCE;6.618;65238.095;-3.52426;3.70622;-8.69574;3
MAGN;6.625;65238.101;20.87500;-1.62500;40.18750;3
GYRO;6.625;65238.102;-1.50029;1.96210;0.59010;3
ACCE;6.629;65238.105;-3.46680;3.96480;-8.69574;3
AHRS;6.629;65238.106;17.6573;157.6966;11.9683;-0.07155;0.96731;0.16969;3
GYRO;6.634;65238.111;-1.42820;2.02074;0.63408;3
PRES;6.635;65238.111;1011.7412;3
ACCE;6.638;65238.115;-3.48596;4.25210;-8.87770;3
MAGN;6.645;65238.121;19.62500;-2.75000;40.62500;3
GYRO;6.645;65238.122;-1.38056;2.07694;0.69761;3
ACCE;6.649;65238.125;-3.43807;4.52983;-9.07881;3
AHRS;6.649;65238.126;19.5060;159.9459;11.9249;-0.07148;0.96831;0.18374;3
GYRO;6.654;65238.131;-1.36589;2.16491;0.76480;3
PRES;6.655;65238.131;1011.7500;3
ACCE;6.658;65238.135;-3.29442;4.73094;-9.28950;3
MAGN;6.665;65238.142;18.00000;-3.93750;41.18750;3
GYRO;6.665;65238.142;-1.38666;2.26509;0.82711;3
ACCE;6.668;65238.145;-3.10289;4.90333;-9.21289;3
AHRS;6.669;65238.146;21.5749;162.1562;11.7453;-0.07042;0.96832;0.19952;3
GYRO;6.674;65238.151;-1.44286;2.34084;0.87354;3
PRES;6.674;65238.151;1011.7607;3
ACCE;6.679;65238.155;-2.85389;4.96079;-9.22246;3
MAGN;6.685;65238.161;15.93750;-5.06250;41.93750;3
GYRO;6.686;65238.162;-1.53572;2.38237;0.89675;3
ACCE;6.689;65238.165;-2.49955;5.05655;-9.50977;3
AHRS;6.690;65238.166;23.3676;164.9409;11.2131;-0.06844;0.96878;0.21234;3
GYRO;6.694;65238.171;-1.66644;2.43124;0.90897;3
PRES;6.695;65238.171;1011.7568;3
ACCE;6.698;65238.175;-2.23140;5.20021;-9.83538;3
SOUN;6.702;55.55;0.00170;38.56
MAGN;6.705;65238.181;14.56250;-6.31250;41.93750;3
GYRO;6.706;65238.182;-1.82649;2.54120;0.92363;3
ACCE;6.709;65238.185;-2.02071;5.19063;-10.01734;3
AHRS;6.709;65238.186;25.4793;167.7197;10.6418;-0.06645;0.96779;0.22799;3
GYRO;6.714;65238.191;-1.99875;2.73301;0.94318;3
PRES;6.715;65238.191;1011.7573;3
ACCE;6.719;65238.195;-1.81959;5.19063;-9.91199;3
MAGN;6.725;65238.201;12.25000;-7.43750;42.62500;3
GYRO;6.725;65238.202;-2.15880;2.98102;0.96028;3
ACCE;6.729;65238.205;-1.69509;5.24809;-9.44273;3
AHRS;6.730;65238.206;27.7290;170.9675;9.8544;-0.06433;0.96589;0.24457;3
GYRO;6.734;65238.211;-2.28586;3.23636;0.98349;3
PRES;6.735;65238.211;1011.7549;3
ACCE;6.738;65238.215;-1.64721;5.48751;-8.72447;3
MAGN;6.745;65238.222;10.06250;-9.18750;42.31250;3
GYRO;6.746;65238.222;-2.37382;3.47216;1.02748;3
ACCE;6.749;65238.225;-1.40779;5.61201;-8.12113;3
AHRS;6.749;65238.226;30.1860;174.4121;9.1561;-0.06432;0.96229;0.26300;3
GYRO;6.754;65238.231;-2.42269;3.69696;1.10322;3
PRES;6.755;65238.231;1011.7495;3
ACCE;6.759;65238.235;-1.11091;5.79397;-7.85298;3
MAGN;6.765;65238.241;7.25000;-10.75000;42.18750;3
GYRO;6.765;65238.242;-2.44102;3.91442;1.20707;3
ACCE;6.769;65238.245;-0.79487;6.25365;-7.82425;3
AHRS;6.769;65238.246;33.1207;178.1418;6.1196;-0.04654;0.95727;0.28541;3
GYRO;6.774;65238.251;-2.43735;4.11479;1.31214;3
PRES;6.774;65238.251;1011.7510;3
ACCE;6.779;65238.255;-0.32561;6.68461;-7.70933;3
MAGN;6.785;65238.261;4.68750;-12.43750;41.43750;3
GYRO;6.785;65238.262;-2.42758;4.22230;1.37200;3
ACCE;6.788;65238.265;0.47884;6.61757;-7.79552;3
AHRS;6.789;65238.266;36.1126;-177.0797;4.8593;0.04818;-0.94925;-0.30854;3
GYRO;6.794;65238.271;-2.42391;4.20153;1.32924;3
PRES;6.795;65238.271;1011.7612;3
ACCE;6.798;65238.275;1.57060;6.50265;-7.63272;3
MAGN;6.805;65238.281;1.18750;-14.12500;40.81250;3
GYRO;6.805;65238.282;-2.42391;4.11845;1.15576;3
ACCE;6.809;65238.285;2.41336;6.57927;-7.25922;3
AHRS;6.810;65238.286;38.9129;-171.5906;0.8064;0.03104;-0.94016;-0.33170;3
GYRO;6.814;65238.291;-2.42147;3.97062;0.89186;3
PRES;6.815;65238.291;1011.7607;3
ACCE;6.819;65238.295;3.03585;6.68461;-6.57927;3
MAGN;6.825;65238.301;-1.43750;-16.12500;39.93750;3
GYRO;6.826;65238.302;-2.30541;3.62243;0.35064;3
ACCE;6.829;65238.305;3.18908;6.79953;-6.33027;3
AHRS;6.829;65238.306;41.2906;-164.9422;-2.0711;0.02942;-0.92840;-0.35170;3
GYRO;6.834;65238.311;-2.30541;3.62243;0.35064;3
PRES;6.835;65238.311;1011.7539;3
ACCE;6.839;65238.315;3.11246;6.76123;-6.52181;3
MAGN;6.845;65238.321;-4.75000;-17.68750;38.87500;3
GYRO;6.846;65238.322;-2.18323;3.41962;0.02199;3
ACCE;6.849;65238.325;2.88262;6.80911;-6.41646;3
AHRS;6.849;65238.326;43.9194;-160.4375;-5.1519;0.02239;-0.91590;-0.37523;3
GYRO;6.854;65238.331;-2.18323;3.41962;-0.04765;3
PRES;6.855;65238.331;1011.7544;3
ACCE;6.859;65238.335;2.65278;7.17303;-6.16746;3
MAGN;6.865;65238.341;-7.50000;-18.93750;37.12500;3
GYRO;6.865;65238.342;-2.10015;3.36220;-0.05986;3
ACCE;6.869;65238.345;2.42293;7.50822;-6.14831;3
AHRS;6.869;65238.346;46.0419;-155.5242;-6.5170;0.03164;-0.90270;-0.39265;3
GYRO;6.874;65238.351;-2.09405;3.30356;-0.03665;3
PRES;6.875;65238.351;1011.7490;3
ACCE;6.879;65238.355;2.14520;7.76679;-6.48350;3
MAGN;6.885;65238.361;-10.25000;-20.18750;35.31250;3
GYRO;6.885;65238.362;-2.12337;3.29623;0.01466;3
ACCE;6.888;65238.365;1.80044;7.95833;-6.63673;3
AHRS;6.889;65238.366;48.1804;-150.4931;-8.1293;0.04111;-0.88795;-0.41020;3
GYRO;6.894;65238.371;-2.18323;3.32066;0.09774;3
PRES;6.895;65238.371;1011.7466;3
ACCE;6.898;65238.375;1.51314;7.97748;-6.22492;3
MAGN;6.905;65238.381;-12.75000;-21.43750;33.12500;3
GYRO;6.905;65238.382;-2.25898;3.31333;0.20892;3
ACCE;6.909;65238.385;1.64721;7.81467;-5.74608;3
AHRS;6.909;65238.386;50.2391;-146.6954;-8.2115;0.05923;-0.87393;-0.42424;3
GYRO;6.914;65238.391;-2.33961;3.26569;0.32498;3
PRES;6.915;65238.391;1011.7549;3
ACCE;6.919;65238.395;2.05901;7.60398;-5.50666;3
MAGN;6.925;65238.401;-15.56250;-22.37500;30.87500;3
GYRO;6.926;65238.402;-2.41780;3.22537;0.41417;3
ACCE;6.929;65238.405;2.48039;7.46033;-5.18105;3
AHRS;6.930;65238.406;52.1355;-140.6689;-11.0720;0.06559;-0.85620;-0.44104;3
GYRO;6.934;65238.411;-2.49355;3.20826;0.46426;3
LIGH;6.936;65238.412;90.0;3
PRES;6.936;65238.413;1011.7441;3
ACCE;6.939;65238.415;2.82516;7.31668;-4.90333;3
MAGN;6.945;65238.422;-17.37500;-23.06250;28.81250;3
GYRO;6.946;65238.422;-2.56075;3.21682;0.47159;3
ACCE;6.949;65238.425;3.24654;7.15387;-4.44364;3
AHRS;6.949;65238.426;53.8223;-135.5970;-12.7685;0.07816;-0.83950;-0.45392;3
GYRO;6.954;65238.431;-2.62183;3.23026;0.44227;3
PRES;6.955;65238.431;1011.7412;3
GNSS;6.955;1491384873.017;39.993827;-0.073681;119.022;0.000;96.0;1.7;9;5
ACCE;6.959;65238.435;3.39977;7.16345;-3.84988;3
GNSS;6.960;1491384873.017;39.993827;-0.073681;119.022;0.000;96.0;1.7;9;5
MAGN;6.965;65238.441;-19.00000;-23.93750;26.56250;3
GYRO;6.965;65238.442;-2.67070;3.21926;0.39828;3
ACCE;6.968;65238.445;3.24654;7.24964;-3.21781;3
AHRS;6.969;65238.446;55.3142;-128.2385;-17.2727;0.08065;-0.81829;-0.47095;3
GYRO;6.974;65238.451;-2.70369;3.17894;0.37385;3
PRES;6.974;65238.451;1011.7563;3
ACCE;6.978;65238.455;3.06458;7.33583;-2.68151;3
MAGN;6.985;65238.461;-20.56250;-24.87500;23.93750;3
GYRO;6.985;65238.462;-2.72324;3.13130;0.38851;3
ACCE;6.988;65238.465;2.95923;7.35499;-2.28886;3
AHRS;6.989;65238.466;56.7416;-121.4512;-20.9927;0.08865;-0.79700;-0.48594;3
GYRO;6.994;65238.471;-2.73179;3.08609;0.43005;3
PRES;6.995;65238.471;1011.7534;3
ACCE;6.998;65238.475;2.88262;7.45076;-2.00155;3
MAGN;7.005;65238.482;-22.06250;-25.62500;20.93750;3
GYRO;7.006;65238.482;-2.74156;3.05188;0.48869;3
ACCE;7.009;65238.486;2.81558;7.54652;-1.60890;3
AHRS;7.010;65238.486;57.6942;-113.1555;-26.5864;0.09053;-0.77258;-0.50283;3
GYRO;7.014;65238.491;-2.75378;3.02623;0.56444;3
PRES;7.014;65238.491;1011.7549;3
ACCE;7.018;65238.495;2.95923;7.63272;-1.34075;3
MAGN;7.025;65238.502;-22.81250;-26.18750;17.56250;3
GYRO;7.025;65238.502;-2.76600;2.98957;0.65973;3
ACCE;7.029;65238.505;3.09331;7.56568;-1.42694;3
AHRS;7.029;65238.506;58.8343;-105.4966;-31.4390;0.09834;-0.74797;-0.51919;3
GYRO;7.034;65238.511;-2.78677;2.99202;0.75503;3
PRES;7.035;65238.511;1011.7363;3
ACCE;7.039;65238.515;3.08373;7.49864;-1.46525;3
MAGN;7.045;65238.521;-24.06250;-26.68750;14.18750;3
GYRO;7.047;65238.522;-2.82342;3.07265;0.85399;3
ACCE;7.049;65238.525;2.98796;7.42203;-1.33118;3
AHRS;7.049;65238.526;58.6056;-96.6504;-37.7732;0.09706;-0.72163;-0.53357;3
GYRO;7.054;65238.531;-2.87962;3.20460;0.96028;3
PRES;7.055;65238.531;1011.7334;3
ACCE;7.059;65238.535;2.78685;7.32626;-1.10133;3
MAGN;7.065;65238.541;-25.18750;-27.25000;10.31250;3
GYRO;7.066;65238.542;-2.95903;3.35243;1.06535;3
ACCE;7.068;65238.545;2.78685;7.05811;-0.83318;3
AHRS;7.069;65238.546;58.4979;-89.4194;-41.9941;0.10424;-0.69749;-0.54310;3
GYRO;7.074;65238.551;-3.07143;3.51370;1.15331;3
PRES;7.075;65238.551;1011.7339;3
ACCE;7.078;65238.555;2.86347;6.46434;-0.23942;3
MAGN;7.084;65238.561;-26.06250;-27.06250;6.50000;3
GYRO;7.085;65238.562;-3.22659;3.67741;1.20707;3
ACCE;7.089;65238.565;2.97839;5.72693;0.44053;3
AHRS;7.089;65238.566;56.8514;-80.3629;-48.1430;0.10062;-0.66641;-0.55447;3
GYRO;7.094;65238.571;-3.41352;3.78859;1.22784;3
PRES;7.094;65238.571;1011.7300;3
ACCE;7.098;65238.575;2.74854;5.07571;1.35991;3
MAGN;7.105;65238.581;-27.06250;-26.87500;2.81250;3
GYRO;7.105;65238.582;-3.79469;3.72994;1.23395;3
ACCE;7.109;65238.586;2.41336;4.74052;2.08774;3
AHRS;7.109;65238.586;55.1175;-72.0589;-52.9929;0.10221;-0.63362;-0.56342;3
GYRO;7.114;65238.591;-3.79469;3.72994;1.23395;3
PRES;7.115;65238.591;1011.7378;3
ACCE;7.119;65238.595;2.12605;4.67348;2.84431;3
MAGN;7.125;65238.601;-27.93750;-26.56250;-1.37500;3
GYRO;7.126;65238.602;-4.10746;3.43551;1.26083;3
ACCE;7.129;65238.605;2.22182;4.52983;3.89776;3
AHRS;7.129;65238.606;51.9622;-63.0811;-58.8076;0.09439;-0.59297;-0.57578;3
GYRO;7.134;65238.611;-4.21619;3.18261;1.25227;3
PRES;7.135;65238.611;1011.7402;3
ACCE;7.139;65238.615;2.74854;4.29041;4.59687;3
SOUN;7.142;51.98;0.00159;37.99
MAGN;7.145;65238.622;-28.25000;-25.50000;-5.50000;3
GYRO;7.146;65238.622;-4.28583;2.87718;1.19363;3
ACCE;7.149;65238.625;3.37104;4.05099;5.08528;3
AHRS;7.149;65238.626;48.0977;-53.0691;-65.9581;0.08378;-0.54068;-0.59744;3
GYRO;7.154;65238.631;-4.30782;2.57174;1.08734;3
PRES;7.154;65238.631;1011.7480;3
ACCE;7.159;65238.635;3.85945;3.89776;5.30555;3
MAGN;7.165;65238.641;-28.56250;-23.75000;-9.50000;3
GYRO;7.165;65238.642;-4.29072;2.32007;0.95417;3
ACCE;7.169;65238.645;4.08930;3.90734;5.47793;3
AHRS;7.170;65238.646;43.7309;-46.8753;-69.9784;0.06827;-0.49836;-0.60962;3
GYRO;7.174;65238.651;-4.24551;2.13681;0.80512;3
PRES;7.175;65238.651;1011.7397;3
ACCE;7.179;65238.655;4.02226;3.94564;5.75566;3
MAGN;7.185;65238.661;-28.62500;-22.25000;-13.18750;3
GYRO;7.185;65238.662;-4.17954;1.99875;0.64996;3
ACCE;7.188;65238.665;3.63919;3.88818;6.00466;3
AHRS;7.189;65238.666;38.5309;-41.4480;-74.0406;0.04526;-0.45252;-0.62483;3
GYRO;7.194;65238.671;-4.09768;1.88757;0.50702;3
PRES;7.195;65238.671;1011.7314;3
ACCE;7.199;65238.675;3.08373;3.76368;6.19619;3
MAGN;7.205;65238.681;-28.25000;-20.00000;-16.56250;3
GYRO;7.205;65238.682;-4.01216;1.80572;0.39951;3
ACCE;7.209;65238.685;2.69108;3.53384;6.46434;3
AHRS;7.209;65238.686;34.2703;-37.4156;-76.9831;0.02765;-0.41359;-0.63731;3
GYRO;7.218;65238.694;-3.93275;1.73119;0.32987;3
PRES;7.219;65238.695;1011.7417;3
ACCE;7.219;65238.696;2.48039;3.13162;6.80911;3
MAGN;7.225;65238.702;-27.93750;-17.81250;-19.37500;3
GYRO;7.226;65238.702;-3.87655;1.64078;0.28344;3
ACCE;7.229;65238.705;2.24097;2.68151;7.13472;3
AHRS;7.229;65238.706;29.9435;-32.9674;-80.2641;0.01272;-0.36925;-0.65312;3
GYRO;7.234;65238.711;-3.85334;1.49051;0.23824;3
PRES;7.234;65238.711;1011.7422;3
ACCE;7.239;65238.715;2.14520;2.30801;7.01980;3
MAGN;7.245;65238.721;-27.56250;-15.43750;-22.06250;3
GYRO;7.245;65238.722;-3.85700;1.33046;0.18326;3
ACCE;7.249;65238.725;2.26013;1.93451;6.57927;3
AHRS;7.250;65238.726;25.9413;-30.0585;-82.4737;-0.00356;-0.33292;-0.66415;3
GYRO;7.254;65238.731;-3.88144;1.21318;0.11362;3
PRES;7.254;65238.731;1011.7529;3
ACCE;7.259;65238.735;2.37505;1.75256;5.98550;3
MAGN;7.265;65238.741;-26.93750;-13.43750;-24.12500;3
GYRO;7.265;65238.742;-3.91198;1.18386;0.05742;3
ACCE;7.269;65238.745;2.32716;1.71425;5.31513;3
AHRS;7.269;65238.746;21.4032;-26.9434;-84.9611;-0.02141;-0.29078;-0.67724;3
GYRO;7.274;65238.751;-3.90221;1.25472;0.06842;3
PRES;7.275;65238.751;1011.7485;3
ACCE;7.279;65238.755;2.26013;1.93451;6.82826;3
MAGN;7.285;65238.761;-26.43750;-11.06250;-26.06250;3
GYRO;7.285;65238.762;-3.85089;1.33535;0.15394;3
LIGH;7.287;65238.764;213.0;3
ACCE;7.289;65238.766;3.19865;1.81959;8.99262;3
AHRS;7.290;65238.767;17.3249;-24.9582;-86.8780;-0.04010;-0.25622;-0.68731;3
GYRO;7.294;65238.771;-3.79958;1.14598;0.21380;3
PRES;7.294;65238.771;1011.7456;3
ACCE;7.299;65238.775;5.07571;0.91937;8.81066;3
MAGN;7.305;65238.781;-25.50000;-8.87500;-27.68750;3
GYRO;7.305;65238.782;-3.75926;0.88331;0.13561;3
ACCE;7.309;65238.785;6.08127;0.26815;8.88728;3
AHRS;7.309;65238.786;12.9907;-22.7200;-88.5888;-0.05729;-0.21753;-0.69622;3
GYRO;7.314;65238.791;-3.70551;0.74281;-0.09285;3
PRES;7.314;65238.791;1011.7378;3
ACCE;7.318;65238.795;5.98550;0.00000;9.37569;3
MAGN;7.325;65238.801;-25.18750;-6.50000;-29.12500;3
GYRO;7.325;65238.802;-3.63343;0.53512;-0.37874;3
ACCE;7.329;65238.805;5.31513;-0.05746;9.24162;3
AHRS;7.330;65238.807;8.9282;-21.4441;-90.0053;-0.07709;-0.18523;-0.70293;3
GYRO;7.334;65238.811;-3.55401;0.27122;-0.64996;3
PRES;7.334;65238.811;1011.7334;3
ACCE;7.338;65238.815;4.44364;-0.21069;8.93516;3
MAGN;7.345;65238.822;-24.62500;-4.75000;-30.18750;3
GYRO;7.345;65238.822;-3.46849;0.04887;-0.88820;3
ACCE;7.348;65238.825;3.86903;-0.56503;8.66701;3
AHRS;7.349;65238.826;4.7518;-21.4033;-91.8511;-0.10496;-0.15832;-0.71069;3
GYRO;7.354;65238.831;-3.37564;-0.15027;-1.07512;3
PRES;7.355;65238.831;1011.7334;3
ACCE;7.359;65238.835;3.91691;-1.02472;8.74362;3
MAGN;7.365;65238.841;-24.25000;-2.81250;-30.93750;3
GYRO;7.365;65238.842;-3.16795;-0.58887;-1.37078;3
ACCE;7.369;65238.845;4.21380;-1.26414;9.02135;3
AHRS;7.369;65238.846;1.4501;-21.2200;-94.1679;-0.12636;-0.13447;-0.72136;3
GYRO;7.374;65238.851;-3.16795;-0.58887;-1.37078;3
PRES;7.375;65238.851;1011.7339;3
ACCE;7.379;65238.855;4.52025;-1.20668;9.34696;3
MAGN;7.385;65238.861;-24.06250;-1.37500;-31.68750;3
GYRO;7.386;65238.862;-2.94193;-1.08490;-1.57237;3
ACCE;7.389;65238.865;4.62560;-1.08218;9.37569;3
AHRS;7.390;65238.866;-1.8103;-22.1510;-96.9472;-0.15408;-0.11574;-0.73260;3
GYRO;7.394;65238.871;-2.82831;-1.29015;-1.61146;3
PRES;7.395;65238.871;1011.7407;3
ACCE;7.399;65238.875;4.54898;-0.88107;8.80109;3
MAGN;7.405;65238.881;-24.50000;0.43750;-31.68750;3
GYRO;7.405;65238.882;-2.71224;-1.37811;-1.59558;3
ACCE;7.409;65238.886;4.47237;-0.77572;8.44674;3
AHRS;7.410;65238.886;-4.1037;-23.5215;-99.9909;-0.17856;-0.10409;-0.74474;3
GYRO;7.414;65238.891;-2.60351;-1.38911;-1.52350;3
PRES;7.415;65238.891;1011.7388;3
ACCE;7.419;65238.895;4.43406;-0.84276;8.48505;3
MAGN;7.425;65238.902;-24.50000;1.75000;-31.25000;3
GYRO;7.425;65238.902;-2.51432;-1.40743;-1.40255;3
ACCE;7.429;65238.905;4.52025;-1.27372;8.57124;3
AHRS;7.429;65238.906;-6.0246;-25.5499;-102.8944;-0.20463;-0.09754;-0.75438;3
GYRO;7.434;65238.911;-2.45934;-1.46363;-1.25960;3
PRES;7.435;65238.911;1011.7529;3
ACCE;7.439;65238.915;4.83629;-1.85790;8.91601;3
MAGN;7.445;65238.921;-24.68750;3.06250;-31.25000;3
GYRO;7.446;65238.922;-2.42514;-1.60169;-1.16797;3
ACCE;7.449;65238.925;5.46836;-2.48997;8.85855;3
AHRS;7.450;65238.926;-7.8361;-27.4681;-105.6176;-0.22881;-0.09030;-0.76223;3
GYRO;7.454;65238.931;-2.40070;-1.78373;-1.16553;3
PRES;7.455;65238.931;1011.7607;3
ACCE;7.459;65238.935;5.86101;-2.78685;8.89685;3
MAGN;7.465;65238.941;-25.37500;3.37500;-30.62500;3
GYRO;7.466;65238.942;-2.37504;-1.98043;-1.22417;3
ACCE;7.469;65238.945;6.11958;-2.84431;8.88728;3
AHRS;7.469;65238.946;-9.9141;-29.8189;-108.2005;-0.25660;-0.08266;-0.76681;3
GYRO;7.474;65238.951;-2.33839;-2.19178;-1.29748;3
PRES;7.474;65238.951;1011.7471;3
ACCE;7.478;65238.955;6.39731;-2.92093;8.69574;3
MAGN;7.485;65238.961;-26.25000;4.25000;-29.50000;3
GYRO;7.485;65238.962;-2.28341;-2.39215;-1.36223;3
ACCE;7.489;65238.966;6.56011;-2.94008;8.99262;3
AHRS;7.490;65238.966;-11.4045;-32.5094;-110.9449;-0.28353;-0.07928;-0.77124;3
GYRO;7.494;65238.971;-2.20889;-2.65116;-1.40743;3
PRES;7.495;65238.971;1011.7603;3
ACCE;7.499;65238.975;6.51223;-3.04542;9.41400;3
MAGN;7.505;65238.981;-27.06250;4.75000;-28.12500;3
GYRO;7.505;65238.982;-2.12703;-3.07632;-1.42087;3
ACCE;7.509;65238.985;7.00065;-3.48596;8.12113;3
AHRS;7.509;65238.986;-12.8521;-35.8400;-113.7468;-0.31426;-0.07791;-0.77301;3
GYRO;7.514;65238.991;-2.03052;-3.50759;-1.42698;3
PRES;7.515;65238.991;1011.7656;3
ACCE;7.518;65238.995;7.81467;-3.64876;6.77080;3
MAGN;7.525;65239.002;-28.18750;5.06250;-26.81250;3
GYRO;7.526;65239.002;-1.90468;-3.69818;-1.47096;3
ACCE;7.528;65239.005;9.24162;-3.21781;6.43561;3
AHRS;7.529;65239.006;-13.6451;-39.8919;-116.7137;-0.34695;-0.08263;-0.77334;3
GYRO;7.534;65239.011;-1.74830;-3.68352;-1.56015;3
PRES;7.534;65239.011;1011.7661;3
ACCE;7.539;65239.015;9.35654;-2.54743;7.97748;3
MAGN;7.545;65239.021;-30.00000;5.25000;-24.75000;3
GYRO;7.545;65239.022;-1.51617;-3.50026;-1.67377;3
ACCE;7.548;65239.025;8.55209;-2.38462;8.14986;3
AHRS;7.549;65239.026;-14.3139;-45.5034;-119.7419;-0.38955;-0.09324;-0.76720;3
GYRO;7.554;65239.031;-1.23517;-3.35487;-1.68843;3
PRES;7.554;65239.031;1011.7539;3
ACCE;7.559;65239.035;8.08282;-2.62405;7.54652;3
MAGN;7.565;65239.041;-31.56250;5.68750;-22.56250;3
GYRO;7.565;65239.042;-0.97372;-3.10075;-1.58214;3
ACCE;7.569;65239.045;8.18817;-3.22738;7.70933;3
AHRS;7.569;65239.046;-13.9813;-50.0485;-122.4543;-0.42110;-0.10543;-0.76357;3
GYRO;7.574;65239.051;-0.75747;-2.83564;-1.41721;3
PRES;7.575;65239.051;1011.7573;3
ACCE;7.579;65239.055;8.69574;-3.81157;7.65187;3
MAGN;7.585;65239.061;-33.18750;5.56250;-20.68750;3
GYRO;7.585;65239.062;-0.60231;-2.70491;-1.25960;3
ACCE;7.589;65239.065;9.23204;-4.08930;7.41245;3
AHRS;7.589;65239.066;-13.4726;-53.6055;-124.2897;-0.44484;-0.11667;-0.75898;3
GYRO;7.594;65239.071;-0.50213;-2.66582;-1.15454;3
PRES;7.594;65239.071;1011.7627;3
ACCE;7.598;65239.075;9.72046;-4.09887;7.27837;3
MAGN;7.605;65239.081;-34.87500;5.50000;-18.75000;3
GYRO;7.605;65239.082;-0.43860;-2.65604;-1.11911;3
ACCE;7.608;65239.085;10.38126;-4.27126;6.86657;3
AHRS;7.609;65239.086;-12.6572;-56.9957;-125.7328;-0.46621;-0.13006;-0.75336;3
GYRO;7.614;65239.091;-0.39340;-2.68536;-1.16309;3
PRES;7.614;65239.091;1011.7603;3
ACCE;7.618;65239.095;11.19529;-4.39575;6.14831;3
MAGN;7.625;65239.102;-36.12500;5.18750;-16.25000;3
GYRO;7.625;65239.102;-0.31398;-2.73790;-1.50762;3
ACCE;7.629;65239.105;12.02847;-4.13718;5.47793;3
AHRS;7.629;65239.106;-12.3313;-60.0577;-126.8621;-0.48659;-0.13937;-0.74582;3
GYRO;7.634;65239.111;-0.31398;-2.73790;-1.50762;3
LIGH;7.636;65239.112;437.0;3
PRES;7.636;65239.113;1011.7563;3
ACCE;7.639;65239.115;12.59350;-3.84030;5.44920;3
MAGN;7.645;65239.121;-36.87500;4.18750;-13.75000;3
GYRO;7.645;65239.122;-0.21380;-2.73179;-2.06595;3
ACCE;7.649;65239.125;12.85207;-3.60088;5.47793;3
AHRS;7.649;65239.126;-11.0095;-63.4476;-128.0078;-0.50621;-0.15607;-0.73890;3
GYRO;7.654;65239.131;-0.11484;-2.67192;-2.36649;3
PRES;7.655;65239.131;1011.7485;3
ACCE;7.658;65239.135;12.95742;-3.26569;5.42047;3
MAGN;7.665;65239.142;-37.81250;3.00000;-11.56250;3
GYRO;7.665;65239.142;-0.00122;-2.56808;-2.63283;3
ACCE;7.668;65239.145;12.83292;-2.93050;5.48751;3
AHRS;7.669;65239.146;-9.3715;-66.8408;-129.3414;-0.52534;-0.17322;-0.73264;3
GYRO;7.674;65239.151;0.11118;-2.47645;-2.84785;3
PRES;7.674;65239.151;1011.7520;3
ACCE;7.678;65239.155;12.53604;-2.63362;5.20978;3
MAGN;7.685;65239.162;-38.37500;1.56250;-9.18750;3
GYRO;7.685;65239.162;0.20892;-2.41047;-3.01034;3
ACCE;7.689;65239.165;12.30620;-2.34632;4.78840;3
AHRS;7.689;65239.166;-6.6688;-70.0210;-130.3887;-0.53990;-0.19705;-0.72822;3
SOUN;7.693;41.53;0.00127;36.04
GYRO;7.694;65239.171;0.27978;-2.37749;-3.13496;3
PRES;7.695;65239.171;1011.7510;3
ACCE;7.698;65239.175;12.31577;-2.00155;4.32872;3
MAGN;7.705;65239.182;-38.31250;-1.12500;-6.93750;3
GYRO;7.705;65239.182;0.33109;-2.38726;-3.25225;3
ACCE;7.708;65239.185;12.70842;-1.53229;3.92649;3
AHRS;7.709;65239.186;-3.8185;-72.6584;-131.2682;-0.55043;-0.21983;-0.72532;3
GYRO;7.714;65239.191;0.37874;-2.41658;-3.39641;3
PRES;7.714;65239.191;1011.7515;3
ACCE;7.718;65239.195;13.26388;-0.98641;3.59130;3
MAGN;7.725;65239.201;-38.37500;-3.75000;-4.75000;3
GYRO;7.725;65239.202;0.43616;-2.42147;-3.60166;3
ACCE;7.729;65239.205;13.77145;-0.36392;3.20823;3
AHRS;7.730;65239.206;-0.2358;-75.5140;-131.8541;-0.55972;-0.24828;-0.72134;3
GYRO;7.734;65239.211;0.49847;-2.36771;-3.86433;3
PRES;7.734;65239.211;1011.7563;3
ACCE;7.739;65239.215;13.99171;0.17238;2.94008;3
MAGN;7.745;65239.221;-38.12500;-6.00000;-2.81250;3
GYRO;7.745;65239.222;0.54734;-2.27608;-4.15144;3
ACCE;7.748;65239.225;13.91510;0.59376;2.49955;3
AHRS;7.749;65239.226;3.4741;-78.2729;-132.3723;-0.56767;-0.27624;-0.71701;3
GYRO;7.754;65239.231;0.55222;-2.19178;-4.42511;3
PRES;7.755;65239.231;1011.7656;3
ACCE;7.759;65239.235;13.46499;0.88107;1.70467;3
MAGN;7.765;65239.241;-37.50000;-8.93750;-0.87500;3
GYRO;7.765;65239.242;0.49724;-2.11726;-4.65479;3
ACCE;7.768;65239.245;12.85207;1.11091;1.05345;3
AHRS;7.769;65239.246;8.1084;-81.0052;-132.5077;-0.57136;-0.31009;-0.71275;3
GYRO;7.774;65239.251;0.38607;-2.06472;-4.82339;3
PRES;7.775;65239.251;1011.7646;3
ACCE;7.779;65239.255;12.08593;1.33118;0.59376;3
MAGN;7.785;65239.262;-36.43750;-11.93750;1.37500;3
GYRO;7.786;65239.262;0.22969;-2.03296;-4.91869;3
ACCE;7.789;65239.265;11.47301;1.49398;0.35434;3
AHRS;7.789;65239.266;12.8124;-83.6580;-132.8720;-0.57424;-0.34115;-0.70849;3
GYRO;7.794;65239.271;0.05009;-2.00119;-4.94923;3
PRES;7.794;65239.271;1011.7627;3
ACCE;7.799;65239.275;10.90798;1.72383;0.36392;3
MAGN;7.805;65239.282;-35.12500;-15.18750;3.31250;3
GYRO;7.805;65239.282;-0.13683;-1.95966;-4.93335;3
ACCE;7.809;65239.285;10.38126;2.04944;0.47884;3
AHRS;7.809;65239.286;18.2318;-86.1121;-132.9325;-0.57180;-0.37529;-0.70464;3
GYRO;7.814;65239.291;-0.31521;-1.90223;-4.87837;3
PRES;7.814;65239.291;1011.7593;3
ACCE;7.818;65239.295;9.97903;2.36547;0.56503;3
MAGN;7.825;65239.302;-33.93750;-18.50000;4.81250;3
GYRO;7.825;65239.302;-0.47770;-1.82771;-4.79651;3
ACCE;7.828;65239.305;9.73961;2.69108;0.67995;3
AHRS;7.829;65239.306;22.9593;-88.2597;-133.6407;-0.57105;-0.39990;-0.70117;3
GYRO;7.834;65239.311;-0.61331;-1.74585;-4.71221;3
PRES;7.834;65239.311;1011.7476;3
ACCE;7.839;65239.315;9.59596;2.91135;0.74699;3
MAGN;7.845;65239.321;-31.43750;-21.93750;6.00000;3
GYRO;7.845;65239.322;-0.71960;-1.67988;-4.64991;3
ACCE;7.848;65239.325;9.53850;3.01669;0.80445;3
AHRS;7.849;65239.326;28.2915;-90.2029;-134.1763;-0.56553;-0.42630;-0.69785;3
GYRO;7.854;65239.331;-0.80390;-1.64323;-4.63402;3
PRES;7.854;65239.331;1011.7441;3
ACCE;7.858;65239.335;9.38527;3.03585;0.90022;3
MAGN;7.865;65239.341;-28.62500;-24.93750;7.18750;3
GYRO;7.865;65239.342;-0.86499;-1.62979;-4.67190;3
ACCE;7.868;65239.345;9.01178;3.05500;1.11091;3
AHRS;7.869;65239.346;32.5653;-91.2949;-135.3407;-0.56043;-0.44208;-0.69688;3
GYRO;7.874;65239.351;-0.90286;-1.61757;-4.74520;3
PRES;7.874;65239.351;1011.7402;3
ACCE;7.878;65239.355;8.47547;3.17950;1.44610;3
MAGN;7.885;65239.361;-25.62500;-28.00000;7.81250;3
GYRO;7.885;65239.362;-0.91874;-1.61879;-4.88570;3
ACCE;7.889;65239.366;7.92960;3.34231;1.77171;3
AHRS;7.890;65239.366;37.8568;-92.6998;-136.2308;-0.55166;-0.46289;-0.69336;3
GYRO;7.894;65239.371;-0.91019;-1.63712;-4.88570;3
PRES;7.894;65239.371;1011.7388;3
ACCE;7.899;65239.375;7.23049;3.57215;1.88663;3
MAGN;7.905;65239.382;-22.50000;-30.25000;8.12500;3
GYRO;7.906;65239.382;-0.82100;-1.64201;-4.92602;3
ACCE;7.909;65239.385;6.63673;3.92649;1.99198;3
AHRS;7.909;65239.386;42.2465;-92.6426;-137.7627;0.53965;0.47523;0.69485;3
GYRO;7.914;65239.391;-0.82100;-1.64201;-4.92602;3
PRES;7.915;65239.391;1011.7515;3
ACCE;7.919;65239.395;6.15789;4.29041;2.13563;3
MAGN;7.925;65239.402;-18.81250;-32.25000;8.43750;3
GYRO;7.926;65239.402;-0.64752;-1.65422;-4.87837;3
ACCE;7.929;65239.405;5.72693;4.67348;2.19309;3
AHRS;7.929;65239.406;47.8532;-94.0317;-138.5269;0.52745;0.49536;0.68788;3
GYRO;7.934;65239.411;-0.54978;-1.68477;-4.85149;3
PRES;7.935;65239.411;1011.7593;3
ACCE;7.939;65239.415;5.34386;4.90333;2.26013;3
MAGN;7.945;65239.421;-15.68750;-34.25000;8.62500;3
GYRO;7.945;65239.422;-0.45693;-1.70676;-4.82828;3
ACCE;7.949;65239.425;4.96079;5.13317;2.12605;3
AHRS;7.949;65239.426;52.7055;-93.3394;-139.9345;0.50804;0.50946;0.68830;3
GYRO;7.954;65239.431;-0.37874;-1.70798;-4.80873;3
PRES;7.955;65239.431;1011.7388;3
ACCE;7.959;65239.435;4.58729;5.38217;2.04944;3
GNSS;7.959;1491384874.029;39.993809;-0.073679;119.023;0.000;128.0;1.2;9;5
MAGN;7.966;65239.441;-12.43750;-35.81250;8.37500;3
GYRO;7.967;65239.442;-0.31521;-1.70431;-4.79651;3
GNSS;7.968;1491384874.029;39.993809;-0.073679;119.023;0.000;128.0;1.2;9;5
ACCE;7.969;65239.445;4.22337;5.56412;2.02071;3
AHRS;7.971;65239.446;58.1905;-95.2811;-140.0188;0.49478;0.52863;0.67612;3
GYRO;7.974;65239.451;-0.26145;-1.71042;-4.79896;3
PRES;7.975;65239.451;1011.7427;3
ACCE;7.979;65239.455;3.87861;5.75566;1.91536;3
MAGN;7.985;65239.461;-8.75000;-37.25000;8.37500;3
GYRO;7.986;65239.462;-0.20769;-1.70554;-4.81851;3
LIGH;7.987;65239.464;297.0;3
ACCE;7.990;65239.466;3.51469;5.93762;1.88663;3
AHRS;7.990;65239.467;63.1835;-94.5985;-141.2658;0.47276;0.54276;0.67265;3
GYRO;7.994;65239.470;-0.14050;-1.67621;-4.84783;3
PRES;7.995;65239.471;1011.7427;3
ACCE;7.999;65239.475;3.04542;6.21535;1.80044;3
MAGN;8.005;65239.482;-5.12500;-38.06250;8.68750;3
GYRO;8.006;65239.482;-0.05009;-1.61879;-4.87348;3
ACCE;8.009;65239.485;2.36547;6.61757;1.65679;3
AHRS;8.009;65239.486;68.6219;-97.5431;-140.1945;0.45764;0.56079;0.65618;3
GYRO;8.014;65239.491;0.05864;-1.55526;-4.87593;3
PRES;8.015;65239.491;1011.7378;3
ACCE;8.019;65239.495;1.50356;7.05811;1.51314;3
MAGN;8.025;65239.502;-0.81250;-38.56250;8.43750;3
GYRO;8.026;65239.502;0.16982;-1.50517;-4.83927;3
ACCE;8.029;65239.505;0.58419;7.57525;1.43652;3
AHRS;8.030;65239.506;74.1286;-97.6860;-140.5360;0.43159;0.57621;0.64753;3
GYRO;8.034;65239.511;0.27489;-1.47585;-4.77330;3
PRES;8.035;65239.511;1011.7290;3
ACCE;8.039;65239.515;-0.21069;8.00621;1.49398;3
MAGN;8.045;65239.522;3.25000;-38.68750;8.43750;3
GYRO;8.046;65239.522;0.37385;-1.46363;-4.68289;3
ACCE;8.049;65239.525;-0.66080;8.07325;1.51314;3
AHRS;8.049;65239.526;79.4733;-105.1946;-134.6393;0.41392;0.59381;0.62678;3
GYRO;8.054;65239.531;0.46304;-1.49662;-4.57905;3
PRES;8.055;65239.531;1011.7412;3
ACCE;8.058;65239.535;-0.57461;7.61356;1.26414;3
MAGN;8.065;65239.541;7.18750;-38.62500;8.62500;3
GYRO;8.065;65239.542;0.53634;-1.57237;-4.49230;3
ACCE;8.069;65239.545;-0.50757;7.23049;1.30245;3
AHRS;8.069;65239.546;85.3309;-119.8760;-120.0709;0.38179;0.61197;0.61207;3
GYRO;8.074;65239.551;0.60353;-1.68721;-4.45809;3
PRES;8.075;65239.551;1011.7397;3
ACCE;8.079;65239.555;-0.88107;7.10599;1.33118;3
MAGN;8.085;65239.561;10.93750;-37.81250;8.81250;3
GYRO;8.086;65239.562;0.67806;-1.80816;-4.46420;3
ACCE;8.089;65239.565;-1.50356;7.27837;1.31202;3
AHRS;8.089;65239.566;86.7261;159.8183;-41.3961;0.36552;0.62704;0.58735;3
GYRO;8.094;65239.571;0.75992;-1.89857;-4.47153;3
PRES;8.095;65239.571;1011.7349;3
ACCE;8.098;65239.575;-2.23140;7.44118;1.19710;3
MAGN;8.105;65239.582;14.81250;-36.87500;8.68750;3
GYRO;8.106;65239.582;0.84299;-1.95233;-4.44954;3
ACCE;8.108;65239.585;-2.88262;7.54652;0.90022;3
AHRS;8.109;65239.586;82.7011;111.5223;6.1325;0.33799;0.63958;0.56799;3
GYRO;8.114;65239.591;0.91141;-1.98287;-4.37380;3
PRES;8.115;65239.591;1011.7363;3
ACCE;8.119;65239.595;-3.27527;7.58483;0.55545;3
MAGN;8.125;65239.601;18.12500;-35.81250;8.68750;3
GYRO;8.125;65239.602;0.95173;-1.99631;-4.25162;3
ACCE;8.129;65239.605;-3.72538;7.55610;0.14365;3
AHRS;8.129;65239.606;77.5792;105.7886;9.7322;0.32384;0.65145;0.53771;3
GYRO;8.134;65239.611;0.96028;-1.97065;-4.11234;3
PRES;8.134;65239.611;1011.7227;3
SOUN;8.135;56.65;0.00173;38.73
ACCE;8.139;65239.615;-4.03184;7.58483;0.07661;3
MAGN;8.145;65239.621;21.75000;-34.43750;8.68750;3
GYRO;8.146;65239.622;0.94318;-1.89368;-3.97795;3
ACCE;8.149;65239.625;-4.28083;7.53695;0.13408;3
AHRS;8.149;65239.626;72.0568;101.2570;12.5091;0.30278;0.66211;0.50788;3
GYRO;8.154;65239.631;0.91141;-1.77640;-3.85578;3
PRES;8.154;65239.631;1011.7314;3
ACCE;8.158;65239.635;-4.52025;7.47949;0.14365;3
MAGN;8.165;65239.641;25.00000;-32.25000;8.43750;3
GYRO;8.165;65239.642;0.80390;-1.56748;-3.62610;3
ACCE;8.169;65239.645;-4.87459;7.34541;0.13408;3
AHRS;8.169;65239.646;67.4074;99.9762;11.6761;0.29011;0.67016;0.47721;3
GYRO;8.174;65239.651;0.80390;-1.56748;-3.62610;3
PRES;8.175;65239.651;1011.7432;3
ACCE;8.179;65239.655;-5.11401;7.13472;0.02873;3
MAGN;8.185;65239.661;28.18750;-30.56250;8.00000;3
GYRO;8.186;65239.662;0.63897;-1.38666;-3.38542;3
ACCE;8.189;65239.665;-5.43005;6.90488;-0.11492;3
AHRS;8.189;65239.666;62.7340;97.7123;12.5140;0.27036;0.67650;0.45088;3
GYRO;8.194;65239.671;0.55344;-1.24861;-3.24858;3
PRES;8.194;65239.671;1011.7515;3
ACCE;8.199;65239.675;-5.70778;6.71334;-0.11492;3
MAGN;8.205;65239.682;30.68750;-29.00000;7.56250;3
GYRO;8.206;65239.682;0.47892;-1.09101;-3.11053;3
ACCE;8.209;65239.686;-5.83228;6.49307;0.00000;3
AHRS;8.210;65239.686;58.7900;96.5204;11.9755;0.25717;0.68065;0.42475;3
GYRO;8.219;65239.695;0.42394;-0.91263;-2.98347;3
PRES;8.219;65239.695;1011.7246;3
ACCE;8.219;65239.696;-5.96635;6.35900;0.12450;3
MAGN;8.225;65239.701;32.56250;-27.00000;7.12500;3
GYRO;8.225;65239.702;0.39828;-0.71960;-2.85885;3
ACCE;8.228;65239.705;-6.09085;6.10043;0.17238;3
AHRS;8.229;65239.706;54.7069;94.9920;12.4765;0.23745;0.68466;0.40194;3
GYRO;8.234;65239.711;0.40684;-0.51679;-2.73668;3
PRES;8.234;65239.711;1011.7275;3
ACCE;8.239;65239.715;-6.21535;5.86101;0.22027;3
MAGN;8.245;65239.721;34.37500;-25.12500;6.81250;3
GYRO;8.245;65239.722;0.44471;-0.32742;-2.62306;3
ACCE;8.248;65239.725;-6.53138;5.69820;0.27773;3
AHRS;8.249;65239.726;51.4005;94.3800;12.1525;0.22308;0.68852;0.38117;3
GYRO;8.254;65239.731;0.49847;-0.19914;-2.52043;3
PRES;8.254;65239.731;1011.7300;3
ACCE;8.258;65239.735;-6.82826;5.63116;0.37350;3
MAGN;8.265;65239.742;36.12500;-23.68750;6.37500;3
GYRO;8.266;65239.742;0.55467;-0.15027;-2.43002;3
ACCE;8.269;65239.745;-7.04853;5.48751;0.32561;3
AHRS;8.269;65239.746;47.8487;93.7148;12.6607;0.20208;0.69347;0.36301;3
GYRO;8.274;65239.751;0.60476;-0.17959;-2.35672;3
PRES;8.274;65239.751;1011.7256;3
ACCE;8.278;65239.755;-7.21134;5.25767;0.23942;3
MAGN;8.285;65239.762;37.50000;-21.50000;6.06250;3
GYRO;8.285;65239.762;0.64874;-0.25045;-2.30296;3
ACCE;8.289;65239.765;-7.36456;5.08528;0.09577;3
AHRS;8.289;65239.766;45.0240;93.9910;12.0015;0.18909;0.69917;0.34433;3
GYRO;8.294;65239.771;0.69761;-0.32009;-2.26753;3
PRES;8.295;65239.771;1011.7295;3
ACCE;8.298;65239.775;-7.56568;5.06613;0.25857;3
MAGN;8.305;65239.782;38.81250;-19.31250;5.93750;3
GYRO;8.306;65239.782;0.75869;-0.36896;-2.23943;3
ACCE;8.308;65239.785;-7.71891;5.02782;0.37350;3
AHRS;8.309;65239.786;41.7737;93.7862;11.9179;0.17151;0.70371;0.32517;3
GYRO;8.314;65239.791;0.83689;-0.38485;-2.20767;3
PRES;8.314;65239.791;1011.7432;3
ACCE;8.319;65239.795;-7.72848;4.83629;0.29688;3
MAGN;8.325;65239.801;39.62500;-17.56250;6.25000;3
GYRO;8.325;65239.802;0.93218;-0.31032;-2.17468;3
ACCE;8.328;65239.805;-7.81467;4.74052;0.16281;3
AHRS;8.329;65239.806;39.1521;93.9408;10.9920;0.16162;0.70748;0.30538;3
GYRO;8.334;65239.811;1.02870;-0.13928;-2.12703;3
LIGH;8.335;65239.812;231.0;3
PRES;8.336;65239.813;1011.7358;3
ACCE;8.338;65239.815;-7.97748;4.72137;-0.04788;3
MAGN;8.345;65239.821;40.25000;-15.56250;5.93750;3
GYRO;8.345;65239.822;1.11422;0.10018;-2.03907;3
ACCE;8.349;65239.825;-8.09240;4.72137;-0.38307;3
AHRS;8.349;65239.826;36.1822;93.8095;10.5034;0.14773;0.71062;0.28525;3
GYRO;8.354;65239.831;1.18264;0.35430;-1.91201;3
PRES;8.355;65239.831;1011.7388;3
ACCE;8.358;65239.835;-8.12113;4.75010;-0.95768;3
MAGN;8.365;65239.841;40.62500;-13.50000;6.06250;3
GYRO;8.365;65239.842;1.22295;0.60964;-1.76907;3
ACCE;8.369;65239.846;-8.11156;4.67348;-1.49398;3
AHRS;8.370;65239.846;33.7521;94.6856;9.1489;0.13996;0.71720;0.26453;3
GYRO;8.374;65239.851;1.23639;0.88575;-1.62490;3
PRES;8.375;65239.851;1011.7446;3
ACCE;8.380;65239.857;-8.09240;4.52983;-2.03986;3
MAGN;8.384;65239.861;40.87500;-11.68750;6.50000;3
GYRO;8.385;65239.862;1.21807;1.17775;-1.49051;3
ACCE;8.389;65239.865;-8.26478;4.31914;-2.55701;3
AHRS;8.389;65239.866;31.4533;96.4995;7.3181;0.13429;0.72818;0.24271;3
GYRO;8.394;65239.871;1.17286;1.45630;-1.36956;3
PRES;8.395;65239.871;1011.7432;3
ACCE;8.398;65239.875;-8.46590;4.09887;-2.85389;3
MAGN;8.405;65239.881;41.25000;-9.93750;6.81250;3
GYRO;8.405;65239.882;1.11055;1.69332;-1.26816;3
ACCE;8.408;65239.885;-8.48505;4.05099;-2.81558;3
AHRS;8.409;65239.886;29.5654;98.5204;5.9731;0.12812;0.74028;0.22594;3
GYRO;8.414;65239.891;1.05069;1.87169;-1.18141;3
PRES;8.414;65239.891;1011.7354;3
ACCE;8.419;65239.895;-8.36055;4.07972;-2.94008;3
MAGN;8.424;65239.901;42.06250;-8.62500;7.56250;3
GYRO;8.425;65239.902;1.02014;2.10138;-1.01037;3
ACCE;8.429;65239.905;-8.40844;4.13718;-3.07416;3
AHRS;8.429;65239.906;27.6640;101.6032;4.1888;0.12350;0.75751;0.20758;3
GYRO;8.434;65239.911;1.02014;2.10138;-1.01037;3
PRES;8.434;65239.911;1011.7407;3
ACCE;8.438;65239.915;-8.18817;3.92649;-3.26569;3
MAGN;8.445;65239.921;42.31250;-7.31250;9.00000;3
GYRO;8.445;65239.922;1.06413;2.28097;-0.83933;3
ACCE;8.449;65239.925;-7.78594;3.64876;-3.56257;3
AHRS;8.449;65239.926;26.2581;104.4281;3.2164;0.11752;0.77325;0.19619;3
GYRO;8.454;65239.931;1.06657;2.44590;-0.76725;3
PRES;8.455;65239.931;1011.7407;3
ACCE;8.458;65239.935;-7.49864;3.56257;-3.84988;3
MAGN;8.465;65239.941;42.31250;-6.00000;11.25000;3
GYRO;8.465;65239.942;1.05435;2.68659;-0.69394;3
ACCE;8.469;65239.945;-7.42203;3.62961;-4.03184;3
AHRS;8.469;65239.946;24.8618;108.0284;1.6630;0.11500;0.79194;0.18249;3
GYRO;8.474;65239.951;1.01892;2.94193;-0.62308;3
PRES;8.474;65239.951;1011.7510;3
ACCE;8.478;65239.955;-7.32626;3.53384;-4.28083;3
MAGN;8.485;65239.962;42.18750;-5.00000;13.00000;3
GYRO;8.486;65239.962;0.96883;3.18261;-0.56933;3
ACCE;8.488;65239.965;-7.21134;3.37104;-4.67348;3
AHRS;8.489;65239.966;23.6884;111.4540;0.7313;0.11042;0.80949;0.17313;3
GYRO;8.494;65239.971;0.91874;3.38908;-0.53267;3
PRES;8.495;65239.971;1011.7539;3
ACCE;8.498;65239.975;-7.24964;3.34231;-5.36301;3
MAGN;8.505;65239.981;41.43750;-4.56250;15.37500;3
GYRO;8.505;65239.982;0.87720;3.58334;-0.50702;3
ACCE;8.508;65239.985;-7.78594;3.57215;-6.42604;3
AHRS;8.509;65239.986;22.5579;115.9817;-0.6002;0.10802;0.83103;0.16312;3
GYRO;8.514;65239.991;0.82711;3.78859;-0.45693;3
PRES;8.515;65239.991;1011.7529;3
ACCE;8.519;65239.995;-8.76278;3.80199;-7.45076;3
MAGN;8.525;65240.001;40.75000;-3.50000;17.56250;3
GYRO;8.525;65240.002;0.75381;4.02560;-0.32620;3
ACCE;8.529;65240.005;-9.63427;4.16591;-8.16902;3
AHRS;8.529;65240.006;21.5569;120.2650;-1.2352;0.10231;0.85083;0.15689;3
GYRO;8.534;65240.011;0.63163;4.26017;-0.08674;3
PRES;8.534;65240.011;1011.7495;3
ACCE;8.538;65240.015;-9.95030;4.46279;-8.50420;3
MAGN;8.545;65240.021;39.62500;-3.06250;20.37500;3
GYRO;8.545;65240.022;0.44715;4.45932;0.24679;3
ACCE;8.548;65240.025;-9.54808;4.36702;-8.80109;3
AHRS;8.549;65240.026;20.5709;125.4373;-2.1124;0.09795;0.87283;0.15035;3
GYRO;8.554;65240.031;0.21136;4.65724;0.61820;3
PRES;8.555;65240.031;1011.7485;3
ACCE;8.559;65240.035;-8.73405;3.96480;-8.97347;3
MAGN;8.565;65240.042;38.81250;-3.31250;22.43750;3
GYRO;8.566;65240.042;-0.04765;4.87226;0.94195;3
ACCE;8.569;65240.045;-7.84340;3.82115;-8.90643;3
AHRS;8.569;65240.046;20.4730;130.6705;-2.7134;0.09531;0.89229;0.15173;3
GYRO;8.574;65240.051;-0.28711;5.04208;1.16309;3
PRES;8.574;65240.051;1011.7422;3
ACCE;8.578;65240.055;-6.93361;3.63919;-8.67659;3
MAGN;8.585;65240.062;36.87500;-3.56250;25.37500;3
GYRO;8.585;65240.062;-0.46670;5.10317;1.27671;3
ACCE;8.589;65240.065;-5.92804;3.32315;-8.37971;3
AHRS;8.589;65240.066;21.0180;136.6131;-3.6227;0.09626;0.91100;0.15790;3
GYRO;8.595;65240.071;-0.57910;5.07018;1.29015;3
PRES;8.595;65240.071;1011.7378;3
ACCE;8.598;65240.075;-4.93206;2.89220;-8.03494;3
MAGN;8.605;65240.082;34.81250;-4.00000;27.87500;3
GYRO;8.605;65240.082;-0.63163;5.01520;1.20951;3
ACCE;8.609;65240.085;-3.92649;2.82516;-7.75721;3
AHRS;8.609;65240.086;22.3872;142.6746;-4.4850;0.09844;0.92625;0.17149;3
GYRO;8.614;65240.091;-0.62430;4.93823;1.05313;3
PRES;8.614;65240.091;1011.7422;3
ACCE;8.619;65240.095;-3.37104;3.27527;-7.77637;3
MAGN;8.625;65240.101;32.18750;-4.68750;30.81250;3
GYRO;8.625;65240.102;-0.54489;4.77819;0.85399;3
ACCE;8.628;65240.105;-3.21781;4.00311;-7.56568;3
AHRS;8.629;65240.106;23.3098;149.0529;-5.6181;0.10009;0.94011;0.18166;3
GYRO;8.634;65240.111;-0.34208;4.63036;0.64752;3
PRES;8.634;65240.111;1011.7378;3
ACCE;8.638;65240.115;-3.82115;4.83629;-8.81066;3
MAGN;8.645;65240.121;29.31250;-5.18750;33.00000;3
GYRO;8.645;65240.122;-0.12095;4.47153;0.50946;3
ACCE;8.648;65240.125;-4.07014;5.22894;-10.57279;3
AHRS;8.649;65240.126;24.8071;153.7647;-9.0722;0.12382;0.94434;0.19101;3
GYRO;8.654;65240.131;-0.01100;4.49963;0.48258;3
PRES;8.654;65240.131;1011.7373;3
ACCE;8.658;65240.135;-3.93607;5.45878;-11.37725;3
MAGN;8.665;65240.141;25.93750;-5.43750;35.31250;3
GYRO;8.666;65240.142;-0.01833;4.81240;0.54978;3
ACCE;8.669;65240.145;-3.52426;5.44920;-11.37725;3
AHRS;8.669;65240.146;25.1441;159.0602;-9.6186;0.11988;0.95308;0.19842;3
GYRO;8.674;65240.151;-0.12950;5.23023;0.70616;3
PRES;8.675;65240.151;1011.7466;3
ACCE;8.679;65240.155;-3.03585;5.08528;-11.54005;3
MAGN;8.685;65240.162;22.62500;-5.93750;37.25000;3
GYRO;8.685;65240.162;-0.61331;5.92784;1.09101;3
SOUN;8.686;64.61;0.00197;39.88
LIGH;8.689;65240.164;156.0;3
ACCE;8.690;65240.166;-2.43251;4.58729;-11.59751;3
AHRS;8.691;65240.167;25.7906;164.0722;-12.5105;0.13592;0.95626;0.20499;3
GYRO;8.694;65240.171;-0.61331;5.92784;1.09101;3
PRES;8.695;65240.171;1011.7510;3
ACCE;8.699;65240.175;-1.58975;4.13718;-11.20486;3
MAGN;8.705;65240.182;19.31250;-6.12500;39.43750;3
GYRO;8.705;65240.182;-1.19241;6.23938;1.21929;3
ACCE;8.709;65240.185;-0.58419;4.02226;-10.50576;3
AHRS;8.709;65240.186;26.3456;171.1058;-13.5473;0.13205;0.96189;0.21671;3
GYRO;8.714;65240.191;-1.42576;6.12576;1.13987;3
PRES;8.715;65240.191;1011.7593;3
ACCE;8.719;65240.195;0.28730;4.19464;-9.88326;3
MAGN;8.725;65240.201;15.25000;-6.62500;40.56250;3
GYRO;8.725;65240.202;-1.59191;5.82643;0.98594;3
ACCE;8.729;65240.205;1.16837;4.46279;-9.76834;3
AHRS;8.729;65240.206;28.3148;178.2508;-17.6441;0.15238;0.95747;0.23939;3
GYRO;8.734;65240.211;-1.70431;5.46114;0.78924;3
PRES;8.735;65240.211;1011.7510;3
ACCE;8.739;65240.215;1.59933;4.86502;-10.05565;3
MAGN;8.745;65240.221;10.68750;-7.75000;41.62500;3
GYRO;8.745;65240.222;-1.78861;5.14471;0.59743;3
ACCE;8.749;65240.225;1.55144;5.29597;-10.31422;3
AHRS;8.749;65240.226;29.6755;-174.2732;-19.2347;-0.14868;-0.95402;-0.26024;3
GYRO;8.754;65240.231;-1.86314;4.92846;0.45693;3
PRES;8.755;65240.231;1011.7456;3
ACCE;8.758;65240.235;1.49398;5.64074;-10.12268;3
MAGN;8.765;65240.241;5.68750;-8.81250;42.18750;3
GYRO;8.766;65240.242;-1.93644;4.77452;0.38851;3
ACCE;8.769;65240.246;1.81002;5.70778;-10.02692;3
AHRS;8.770;65240.246;31.9574;-168.2540;-22.4285;-0.15835;-0.94354;-0.28774;3
GYRO;8.774;65240.251;-2.00730;4.68045;0.36530;3
PRES;8.774;65240.251;1011.7373;3
ACCE;8.778;65240.255;2.25055;5.70778;-10.00776;3
MAGN;8.785;65240.262;1.25000;-9.68750;42.43750;3
GYRO;8.785;65240.262;-2.07694;4.65601;0.34697;3
ACCE;8.789;65240.265;2.55701;5.87058;-9.90242;3
AHRS;8.789;65240.266;33.6594;-162.7096;-22.9718;-0.14578;-0.93601;-0.30916;3
GYRO;8.794;65240.271;-2.14658;4.66212;0.30299;3
PRES;8.795;65240.271;1011.7461;3
ACCE;8.799;65240.275;2.80600;6.31112;-9.59596;3
MAGN;8.805;65240.282;-3.50000;-10.75000;41.93750;3
GYRO;8.806;65240.282;-2.23454;4.60348;0.22969;3
ACCE;8.808;65240.285;3.17950;6.58884;-9.23204;3
AHRS;8.809;65240.286;35.9552;-156.8423;-25.7518;-0.14726;-0.92219;-0.33731;3
GYRO;8.814;65240.291;-2.35061;4.44954;0.12462;3
PRES;8.815;65240.291;1011.7466;3
ACCE;8.819;65240.295;3.64876;6.56011;-8.93516;3
MAGN;8.825;65240.302;-7.93750;-12.12500;40.75000;3
GYRO;8.826;65240.302;-2.49844;4.25407;-0.00611;3
ACCE;8.829;65240.306;3.98395;6.49307;-8.70532;3
AHRS;8.830;65240.306;37.8562;-151.3169;-26.4628;-0.13154;-0.91051;-0.35956;3
GYRO;8.834;65240.311;-2.67070;4.07081;-0.14294;3
PRES;8.835;65240.311;1011.7485;3
ACCE;8.839;65240.315;4.10845;6.50265;-8.54251;3
MAGN;8.845;65240.321;-11.25000;-13.37500;39.12500;3
GYRO;8.846;65240.322;-2.86374;3.92542;-0.25168;3
ACCE;8.849;65240.326;4.16591;6.64630;-8.25521;3
AHRS;8.850;65240.326;40.3998;-145.4308;-29.2910;-0.12731;-0.89293;-0.38949;3
GYRO;8.854;65240.331;-3.07876;3.82646;-0.31765;3
PRES;8.855;65240.331;1011.7461;3
ACCE;8.859;65240.335;4.04141;6.91445;-7.82425;3
MAGN;8.865;65240.342;-14.12500;-14.93750;37.06250;3
GYRO;8.866;65240.342;-3.31822;3.77026;-0.32498;3
ACCE;8.869;65240.345;3.80199;7.15387;-7.35499;3
AHRS;8.869;65240.346;42.7076;-140.4553;-30.1479;-0.10899;-0.87832;-0.41280;3
GYRO;8.874;65240.351;-3.57112;3.74460;-0.27245;3
PRES;8.875;65240.351;1011.7622;3
ACCE;8.879;65240.355;3.35188;7.26880;-6.96234;3
MAGN;8.885;65240.361;-16.75000;-16.93750;34.25000;3
GYRO;8.886;65240.362;-3.79958;3.80447;-0.16860;3
ACCE;8.889;65240.365;3.04542;7.16345;-6.24408;3
AHRS;8.889;65240.366;45.7822;-134.0554;-33.9833;-0.10268;-0.85552;-0.44757;3
GYRO;8.894;65240.371;-3.97429;3.95841;-0.03176;3
PRES;8.895;65240.371;1011.7539;3
ACCE;8.899;65240.375;2.99754;6.91445;-5.11401;3
MAGN;8.905;65240.381;-19.37500;-18.75000;30.68750;3
GYRO;8.906;65240.382;-4.08058;4.10746;0.11362;3
ACCE;8.909;65240.385;3.18908;6.56011;-3.91691;3
AHRS;8.909;65240.386;48.7503;-128.3258;-35.7516;-0.08046;-0.83544;-0.47537;3
GYRO;8.914;65240.391;-4.11234;4.18076;0.24923;3
PRES;8.915;65240.391;1011.7539;3
ACCE;8.919;65240.395;3.52426;6.26323;-2.84431;3
MAGN;8.925;65240.401;-20.93750;-20.50000;27.56250;3
GYRO;8.925;65240.402;-4.06958;4.18565;0.35675;3
ACCE;8.929;65240.405;4.15633;6.07170;-1.85790;3
AHRS;8.929;65240.406;51.0556;-118.8648;-42.0161;-0.07395;-0.80390;-0.51091;3
GYRO;8.934;65240.411;-3.95352;4.16732;0.41294;3
PRES;8.935;65240.411;1011.7456;3
ACCE;8.938;65240.415;4.52025;6.16746;-0.74699;3
MAGN;8.945;65240.421;-22.43750;-22.18750;23.75000;3
GYRO;8.945;65240.422;-3.77515;4.14655;0.37263;3
ACCE;8.949;65240.425;4.86502;6.25365;0.20111;3
AHRS;8.949;65240.426;52.4521;-108.8444;-48.6852;-0.06649;-0.77071;-0.54260;3
GYRO;8.954;65240.431;-3.55035;4.08180;0.37263;3
PRES;8.955;65240.431;1011.7446;3
ACCE;8.958;65240.435;5.19063;6.33985;0.91937;3
GNSS;8.963;1491384875.012;39.993794;-0.073677;119.035;0.000;96.0;0.3;9;5
MAGN;8.970;65240.441;-24.12500;-23.50000;19.75000;3
GYRO;8.971;65240.442;-2.99446;3.87289;0.23824;3
ACCE;8.971;65240.445;5.21936;6.63673;1.36948;3
AHRS;8.971;65240.446;52.8779;-98.4534;-55.8156;-0.06042;-0.73533;-0.57167;3
GNSS;8.972;1491384875.012;39.993794;-0.073677;119.035;0.000;96.0;0.3;9;5
GYRO;8.974;65240.451;-2.99446;3.87289;0.23824;3
PRES;8.975;65240.451;1011.7480;3
ACCE;8.979;65240.455;4.99909;6.86657;1.56102;3
MAGN;8.986;65240.462;-25.62500;-24.31250;15.62500;3
GYRO;8.986;65240.462;-2.45690;3.62365;0.12095;3
ACCE;8.989;65240.465;4.79798;6.87615;1.43652;3
AHRS;8.990;65240.466;52.5811;-88.4189;-62.8259;-0.05488;-0.69900;-0.59853;3
GYRO;8.994;65240.471;-2.27486;3.52103;0.07941;3
PRES;8.995;65240.471;1011.7520;3
ACCE;8.999;65240.475;4.74052;6.77080;1.33118;3
MAGN;9.005;65240.481;-26.50000;-25.18750;12.06250;3
GYRO;9.006;65240.482;-2.15880;3.44528;0.03665;3
ACCE;9.009;65240.485;4.36702;6.86657;1.58017;3
AHRS;9.010;65240.486;52.0703;-80.6766;-67.3687;-0.04418;-0.66952;-0.61626;3
GYRO;9.014;65240.491;-2.09160;3.34388;0.01588;3
PRES;9.015;65240.491;1011.7480;3
ACCE;9.019;65240.495;4.00311;6.98149;2.04944;3
MAGN;9.025;65240.501;-27.62500;-25.43750;8.06250;3
GYRO;9.026;65240.502;-2.05006;3.19238;0.02688;3
ACCE;9.029;65240.505;3.69665;7.00065;2.48997;3
AHRS;9.029;65240.506;51.7489;-73.4735;-71.2881;-0.02942;-0.64116;-0.63232;3
GYRO;9.034;65240.511;-2.01830;3.00057;0.06109;3
LIGH;9.038;65240.512;104.0;3
PRES;9.039;65240.513;1011.7388;3
ACCE;9.039;65240.515;3.50511;6.95276;3.16992;3
MAGN;9.045;65240.521;-28.62500;-25.56250;4.56250;3
GYRO;9.045;65240.522;-1.99142;2.75500;0.10140;3
ACCE;9.049;65240.525;3.84030;6.59842;3.54342;3
AHRS;9.050;65240.526;50.8533;-67.0987;-74.7671;-0.01871;-0.61385;-0.64553;3
GYRO;9.054;65240.531;-1.95966;2.50333;0.10018;3
PRES;9.054;65240.531;1011.7407;3
WIFI;9.057;65240.463;WAP213;20:17:FF:FF:F2:13;-67
WIFI;9.057;65240.463;WAP112;20:17:FF:FF:F1:12;-52
WIFI;9.057;65240.463;WAP319;20:17:FF:FF:F3:19;-74
WIFI;9.057;65240.463;WAP141;20:17:FF:FF:F1:41;-50
WIFI;9.057;65240.463;WAP316;20:17:FF:FF:F3:16;-52
WIFI;9.057;65240.463;WAP298;20:17:FF:FF:F2:98;-63
WIFI;9.057;65240.463;WAP093;20:17:FF:FF:F0:93;-65
WIFI;9.057;65240.463;WAP113;20:17:FF:FF:F1:13;-61
WIFI;9.057;65240.463;WAP310;20:17:FF:FF:F3:10;-56
WIFI;9.057;65240.463;WAP139;20:17:FF:FF:F1:39;-50
WIFI;9.057;65240.463;WAP106;20:17:FF:FF:F1:06;-56
WIFI;9.057;65240.463;WAP140;20:17:FF:FF:F1:40;-56
WIFI;9.057;65240.463;WAP317;20:17:FF:FF:F3:17;-60
WIFI;9.057;65240.463;WAP115;20:17:FF:FF:F1:15;-72
WIFI;9.057;65240.463;WAP138;20:17:FF:FF:F1:38;-70
WIFI;9.057;65240.463;WAP297;20:17:FF:FF:F2:97;-68
WIFI;9.057;65240.463;WAP092;20:17:FF:FF:F0:92;-68
WIFI;9.057;65240.463;WAP181;20:17:FF:FF:F1:81;-83
WIFI;9.057;65240.463;WAP281;20:17:FF:FF:F2:81;-80
WIFI;9.057;65240.463;WAP109;20:17:FF:FF:F1:09;-78
WIFI;9.057;65240.463;WAP313;20:17:FF:FF:F3:13;-79
WIFI;9.057;65240.463;WAP044;20:17:FF:FF:F0:44;-67
WIFI;9.057;65240.463;WAP159;20:17:FF:FF:F1:59;-80
WIFI;9.057;65240.463;WAP107;20:17:FF:FF:F1:07;-82
WIFI;9.057;65240.463;WAP311;20:17:FF:FF:F3:11;-82
WIFI;9.057;65237.085;WAP206;20:17:FF:FF:F2:06;-69
WIFI;9.057;65240.463;WAP153;20:17:FF:FF:F1:53;-77
WIFI;9.057;65240.463;WAP022;20:17:FF:FF:F0:22;-80
WIFI;9.057;65240.463;WAP021;20:17:FF:FF:F0:21;-88
WIFI;9.057;65240.463;WAP078;20:17:FF:FF:F0:78;-78
WIFI;9.057;65240.463;WAP063;20:17:FF:FF:F0:63;-82
WIFI;9.057;65240.463;WAP263;20:17:FF:FF:F2:63;-85
WIFI;9.057;65233.730;WAP279;20:17:FF:FF:F2:79;-91
WIFI;9.057;65237.085;WAP307;20:17:FF:FF:F3:07;-87
WIFI;9.057;65237.085;WAP070;20:17:FF:FF:F0:70;-88
WIFI;9.057;65237.085;WAP076;20:17:FF:FF:F0:76;-83
WIFI;9.057;65233.730;WAP238;20:17:FF:FF:F2:38;-84
WIFI;9.057;65233.730;WAP211;20:17:FF:FF:F2:11;-90
WIFI;9.057;65237.085;WAP171;20:17:FF:FF:F1:71;-83
WIFI;9.057;65237.085;WAP045;20:17:FF:FF:F0:45;-86
WIFI;9.057;65237.085;WAP149;20:17:FF:FF:F1:49;-88
WIFI;9.057;65240.463;WAP180;20:17:FF:FF:F1:80;-74
WIFI;9.057;65240.463;WAP280;20:17:FF:FF:F2:80;-87
WIFI;9.057;65240.463;WAP146;20:17:FF:FF:F1:46;-86
ACCE;9.093;65240.535;4.30956;6.12916;3.56257;3
MAGN;9.094;65240.542;-28.87500;-25.68750;0.87500;3
GYRO;9.095;65240.542;-1.91934;2.32373;0.04398;3
ACCE;9.095;65240.545;4.48195;5.98550;3.84030;3
AHRS;9.095;65240.546;49.8961;-60.5236;-78.7826;-0.00842;-0.58433;-0.66127;3
GYRO;9.095;65240.551;-1.85703;2.19545;-0.03910;3
PRES;9.096;65240.551;1011.7412;3
ACCE;9.096;65240.555;4.75010;5.96635;4.18506;3
MAGN;9.096;65240.562;-28.62500;-25.25000;-2.12500;3
GYRO;9.096;65240.562;-1.76540;2.09893;-0.13561;3
ACCE;9.096;65240.565;5.00867;6.07170;4.57771;3
AHRS;9.097;65240.566;48.6498;-55.7572;-81.5615;-0.00260;-0.56046;-0.67195;3
GYRO;9.098;65240.571;-1.66766;2.02807;-0.25168;3
PRES;9.099;65240.571;1011.7441;3
ACCE;9.099;65240.575;5.14275;6.20577;4.78840;3
MAGN;9.108;65240.581;-28.50000;-25.06250;-4.87500;3
GYRO;9.108;65240.582;-1.57725;1.95721;-0.37141;3
ACCE;9.109;65240.585;4.84586;6.41646;4.90333;3
AHRS;9.109;65240.586;47.0781;-51.1391;-84.6293;0.00002;-0.53513;-0.68420;3
GYRO;9.114;65240.591;-1.50395;1.87413;-0.46792;3
PRES;9.116;65240.591;1011.7441;3
ACCE;9.119;65240.595;4.27126;6.71334;4.97994;3
MAGN;9.125;65240.602;-28.00000;-24.75000;-7.25000;3
GYRO;9.126;65240.602;-1.45386;1.77395;-0.51679;3
ACCE;9.129;65240.606;3.95522;6.79953;4.89375;3
AHRS;9.130;65240.606;46.1964;-47.1802;-86.9883;0.00745;-0.51450;-0.69409;3
GYRO;9.134;65240.611;-1.43798;1.67133;-0.50946;3
PRES;9.134;65240.611;1011.7642;3
ACCE;9.139;65240.615;3.71580;6.82826;4.97036;3
MAGN;9.145;65240.621;-27.43750;-24.50000;-9.75000;3
GYRO;9.145;65240.622;-1.45752;1.59436;-0.46792;3
ACCE;9.149;65240.625;3.65834;6.71334;5.03740;3
AHRS;9.149;65240.626;45.5834;-43.1681;-89.4665;0.01720;-0.49445;-0.70459;3
GYRO;9.154;65240.631;-1.50395;1.54427;-0.39951;3
PRES;9.155;65240.631;1011.7593;3
ACCE;9.159;65240.635;3.65834;6.47392;5.07571;3
MAGN;9.165;65240.641;-26.62500;-24.06250;-11.25000;3
GYRO;9.165;65240.642;-1.56015;1.54427;-0.32376;3
ACCE;9.169;65240.645;3.44765;6.34942;5.40132;3
AHRS;9.170;65240.646;44.6767;-39.8473;-91.5720;0.02327;-0.47591;-0.71359;3
GYRO;9.174;65240.651;-1.61268;1.57848;-0.23702;3
PRES;9.175;65240.651;1011.7485;3
ACCE;9.179;65240.655;3.29442;6.19619;5.73651;3
MAGN;9.185;65240.662;-26.06250;-24.06250;-13.31250;3
GYRO;9.186;65240.662;-1.64201;1.60780;-0.13806;3
ACCE;9.188;65240.665;3.21781;5.96635;5.91847;3
AHRS;9.189;65240.666;43.6023;-36.4137;-93.6857;0.02969;-0.45579;-0.72277;3
GYRO;9.194;65240.671;-1.64078;1.64445;-0.04398;3
PRES;9.194;65240.671;1011.7471;3
ACCE;9.199;65240.675;3.28484;5.71735;6.00466;3
MAGN;9.205;65240.681;-25.25000;-23.62500;-14.93750;3
GYRO;9.205;65240.682;-1.61268;1.71287;0.03176;3
ACCE;9.208;65240.685;3.25611;5.61201;6.41646;3
AHRS;9.209;65240.686;42.1371;-33.4753;-95.2978;0.03331;-0.43546;-0.73015;3
GYRO;9.218;65240.694;-1.56137;1.81549;0.08430;3
PRES;9.218;65240.695;1011.7446;3
ACCE;9.219;65240.696;3.12204;5.65989;6.93361;3
MAGN;9.224;65240.701;-24.43750;-23.62500;-17.00000;3
GYRO;9.225;65240.702;-1.42698;1.88880;0.17104;3
ACCE;9.228;65240.705;2.96881;5.68862;7.20176;3
AHRS;9.229;65240.706;40.3247;-30.3859;-96.8286;0.03678;-0.41209;-0.73754;3
GYRO;9.234;65240.711;-1.42698;1.88880;0.17104;3
PRES;9.234;65240.711;1011.7480;3
SOUN;9.235;61.46;0.00188;39.44
ACCE;9.238;65240.715;2.79643;5.70778;7.29753;3
MAGN;9.245;65240.722;-23.31250;-22.93750;-18.31250;3
GYRO;9.245;65240.722;-1.31947;1.79106;0.25656;3
ACCE;9.249;65240.726;2.61447;5.65032;7.25922;3
AHRS;9.250;65240.726;38.7818;-27.7277;-97.6022;0.04225;-0.39141;-0.74147;3
GYRO;9.254;65240.731;-1.29503;1.72997;0.28588;3
PRES;9.254;65240.731;1011.7407;3
ACCE;9.258;65240.735;2.46124;5.48751;7.13472;3
MAGN;9.265;65240.741;-22.68750;-22.50000;-19.93750;3
GYRO;9.265;65240.742;-1.28160;1.68843;0.30421;3
ACCE;9.268;65240.745;2.42293;5.26724;7.28795;3
AHRS;9.269;65240.746;37.2030;-24.9058;-98.4006;0.04882;-0.36933;-0.74552;3
GYRO;9.274;65240.751;-1.26816;1.64445;0.30910;3
PRES;9.274;65240.751;1011.7476;3
ACCE;9.278;65240.755;2.40378;5.07571;7.50822;3
MAGN;9.285;65240.761;-22.00000;-22.06250;-21.25000;3
GYRO;9.285;65240.762;-1.25105;1.59069;0.29810;3
ACCE;9.288;65240.765;2.37505;4.90333;7.83383;3
AHRS;9.289;65240.766;35.7036;-22.7833;-98.7147;0.05308;-0.35048;-0.74746;3
GYRO;9.294;65240.771;-1.22906;1.51250;0.27733;3
PRES;9.295;65240.771;1011.7383;3
ACCE;9.299;65240.775;2.25055;4.75967;8.12113;3
MAGN;9.304;65240.781;-21.43750;-21.50000;-22.56250;3
GYRO;9.305;65240.782;-1.19607;1.40988;0.25656;3
ACCE;9.308;65240.785;2.05901;4.60644;8.21690;3
AHRS;9.309;65240.786;33.9617;-20.4885;-99.2176;0.05669;-0.32911;-0.75048;3
GYRO;9.314;65240.791;-1.14965;1.31092;0.24068;3
PRES;9.315;65240.791;1011.7344;3
ACCE;9.318;65240.795;2.03986;4.35745;8.21690;3
MAGN;9.325;65240.801;-20.87500;-20.75000;-23.18750;3
GYRO;9.325;65240.802;-1.08245;1.24128;0.21991;3
ACCE;9.329;65240.806;2.06859;4.26168;8.42759;3
AHRS;9.330;65240.806;32.5616;-18.7637;-99.4156;0.05952;-0.31217;-0.75193;3
GYRO;9.334;65240.811;-1.00182;1.18264;0.19059;3
PRES;9.335;65240.811;1011.7280;3
ACCE;9.338;65240.815;2.03986;4.31914;8.59997;3
MAGN;9.345;65240.821;-20.81250;-19.75000;-24.37500;3
GYRO;9.346;65240.822;-0.91874;1.11544;0.16616;3
ACCE;9.349;65240.825;1.94409;4.34787;8.68616;3
AHRS;9.349;65240.826;30.8669;-16.9580;-99.8293;0.06075;-0.29290;-0.75470;3
GYRO;9.354;65240.831;-0.84177;1.04702;0.15516;3
PRES;9.355;65240.831;1011.7319;3
ACCE;9.358;65240.835;1.92494;4.36702;8.66701;3
MAGN;9.365;65240.841;-20.25000;-18.87500;-25.37500;3
GYRO;9.365;65240.842;-0.77091;0.98716;0.15516;3
ACCE;9.368;65240.845;1.84832;4.40533;8.61913;3
AHRS;9.369;65240.846;29.7973;-15.6199;-99.9464;0.06327;-0.27951;-0.75561;3
GYRO;9.374;65240.851;-0.70983;0.93829;0.16127;3
PRES;9.374;65240.851;1011.7349;3
ACCE;9.378;65240.855;1.70467;4.33829;8.52336;3
MAGN;9.385;65240.862;-20.00000;-18.00000;-25.81250;3
GYRO;9.385;65240.862;-0.66584;0.89309;0.17226;3
LIGH;9.387;65240.864;261.0;3
ACCE;9.389;65240.866;1.69509;4.19464;8.37013;3
AHRS;9.390;65240.867;28.6994;-14.2596;-100.1355;0.06565;-0.26576;-0.75688;3
GYRO;9.394;65240.870;-0.63408;0.86987;0.18204;3
PRES;9.394;65240.871;1011.7314;3
ACCE;9.399;65240.875;1.62806;4.19464;8.44674;3
MAGN;9.404;65240.881;-19.31250;-17.43750;-27.12500;3
GYRO;9.405;65240.882;-0.60964;0.86254;0.19181;3
ACCE;9.409;65240.885;1.58975;4.17549;8.59040;3
AHRS;9.410;65240.887;27.7714;-13.2572;-99.8618;0.06769;-0.25456;-0.75577;3
GYRO;9.414;65240.891;-0.58399;0.84788;0.20892;3
PRES;9.415;65240.891;1011.7266;3
ACCE;9.418;65240.895;1.57060;4.07014;8.67659;3
MAGN;9.424;65240.901;-18.93750;-16.81250;-28.06250;3
GYRO;9.425;65240.902;-0.55467;0.82833;0.22969;3
ACCE;9.429;65240.905;1.55144;4.01268;8.73405;3
AHRS;9.429;65240.906;26.9196;-12.1608;-99.8777;0.07012;-0.24345;-0.75602;3
GYRO;9.434;65240.911;-0.51435;0.81367;0.24923;3
PRES;9.434;65240.911;1011.7236;3
ACCE;9.438;65240.915;1.41737;4.07014;8.67659;3
MAGN;9.445;65240.921;-18.37500;-16.81250;-28.50000;3
GYRO;9.445;65240.922;-0.46670;0.81978;0.27489;3
ACCE;9.449;65240.925;1.34075;4.07972;8.54251;3
AHRS;9.449;65240.926;26.1436;-11.2875;-99.5496;0.07221;-0.23371;-0.75449;3
GYRO;9.454;65240.931;-0.42028;0.84910;0.30788;3
PRES;9.455;65240.931;1011.7402;3
ACCE;9.459;65240.935;1.28329;4.15633;8.53294;3
MAGN;9.465;65240.941;-18.12500;-16.25000;-29.18750;3
GYRO;9.466;65240.942;-0.38240;0.89309;0.34453;3
ACCE;9.469;65240.945;1.19710;4.27126;8.62870;3
AHRS;9.470;65240.946;25.5356;-10.3342;-99.3540;0.07546;-0.22465;-0.75341;3
GYRO;9.474;65240.951;-0.35675;0.92974;0.38851;3
PRES;9.475;65240.951;1011.7466;3
ACCE;9.479;65240.955;1.25456;4.23295;8.68616;3
MAGN;9.485;65240.961;-17.56250;-16.12500;-30.37500;3
GYRO;9.485;65240.962;-0.34453;0.96028;0.47159;3
ACCE;9.489;65240.965;1.22583;4.16591;8.64786;3
AHRS;9.489;65240.966;24.9216;-9.4684;-98.8051;0.07874;-0.21572;-0.75047;3
GYRO;9.494;65240.971;-0.34453;0.96028;0.47159;3
PRES;9.494;65240.971;1011.7412;3
ACCE;9.499;65240.975;1.09176;4.13718;8.58082;3
MAGN;9.505;65240.981;-17.31250;-15.50000;-30.56250;3
GYRO;9.505;65240.982;-0.39218;0.94195;0.52412;3
ACCE;9.508;65240.985;0.99599;4.06057;8.57124;3
AHRS;9.509;65240.986;24.5210;-8.5483;-98.2479;0.08352;-0.20778;-0.74718;3
GYRO;9.514;65240.991;-0.43005;0.92485;0.53878;3
PRES;9.515;65240.991;1011.7354;3
ACCE;9.518;65240.995;0.98641;3.95522;8.51378;3
MAGN;9.525;65241.001;-16.75000;-14.81250;-31.56250;3
GYRO;9.525;65241.002;-0.46548;0.91141;0.54245;3
ACCE;9.529;65241.005;0.91937;3.84988;8.54251;3
AHRS;9.529;65241.006;23.8357;-7.7129;-97.3930;0.08656;-0.19822;-0.74253;3
GYRO;9.534;65241.011;-0.49358;0.89431;0.53756;3
PRES;9.534;65241.011;1011.7310;3
ACCE;9.538;65241.015;0.87149;3.81157;8.64786;3
MAGN;9.545;65241.021;-15.93750;-14.37500;-32.37500;3
GYRO;9.546;65241.022;-0.51191;0.86865;0.52290;3
ACCE;9.548;65241.025;0.76614;3.80199;8.73405;3
AHRS;9.549;65241.026;23.2887;-6.8517;-96.7632;0.09006;-0.18949;-0.73890;3
GYRO;9.554;65241.031;-0.52534;0.82955;0.50335;3
PRES;9.555;65241.031;1011.7329;3
ACCE;9.558;65241.035;0.71826;3.75411;8.79151;3
MAGN;9.565;65241.042;-15.25000;-14.12500;-33.00000;3
GYRO;9.565;65241.042;-0.53023;0.77336;0.48258;3
ACCE;9.569;65241.045;0.80445;3.63919;8.87770;3
AHRS;9.569;65241.046;22.5065;-6.0833;-95.9819;0.09175;-0.17963;-0.73466;3
GYRO;9.574;65241.051;-0.53267;0.70127;0.44960;3
PRES;9.574;65241.051;1011.7290;3
ACCE;9.579;65241.055;0.85234;3.59130;8.89685;3
MAGN;9.585;65241.061;-15.00000;-13.68750;-33.56250;3
GYRO;9.586;65241.062;-0.54123;0.62430;0.40806;3
ACCE;9.588;65241.065;0.76614;3.59130;8.79151;3
AHRS;9.589;65241.066;21.8692;-5.3828;-95.4342;0.09337;-0.17120;-0.73159;3
GYRO;9.594;65241.071;-0.55589;0.56077;0.36774;3
PRES;9.595;65241.071;1011.7349;3
ACCE;9.598;65241.075;0.67038;3.61046;8.68616;3
MAGN;9.605;65241.082;-14.68750;-13.06250;-34.00000;3
GYRO;9.606;65241.082;-0.57055;0.51679;0.33231;3
ACCE;9.608;65241.085;0.60334;3.56257;8.67659;3
AHRS;9.609;65241.086;21.0742;-4.8283;-94.7809;0.09322;-0.16251;-0.72815;3
GYRO;9.614;65241.091;-0.57666;0.48747;0.29810;3
PRES;9.615;65241.091;1011.7402;3
ACCE;9.618;65241.095;0.65122;3.46680;8.60955;3
MAGN;9.625;65241.101;-14.43750;-12.93750;-34.31250;3
GYRO;9.625;65241.102;-0.57666;0.46792;0.26389;3
ACCE;9.629;65241.105;0.69911;3.50511;8.64786;3
AHRS;9.629;65241.106;20.5234;-4.3315;-94.3491;0.09374;-0.15584;-0.72576;3
GYRO;9.634;65241.111;-0.58154;0.44960;0.23213;3
PRES;9.634;65241.111;1011.7363;3
ACCE;9.638;65241.115;0.64165;3.57215;8.61913;3
MAGN;9.645;65241.121;-14.31250;-12.62500;-34.62500;3
GYRO;9.646;65241.122;-0.59620;0.42394;0.20769;3
ACCE;9.649;65241.125;0.57461;3.62003;8.47547;3
AHRS;9.650;65241.126;19.7573;-3.8896;-93.9404;0.09256;-0.14815;-0.72372;3
GYRO;9.654;65241.131;-0.62186;0.40073;0.19548;3
PRES;9.655;65241.131;1011.7358;3
ACCE;9.659;65241.135;0.48842;3.66792;8.27436;3
MAGN;9.665;65241.142;-14.00000;-12.62500;-34.62500;3
GYRO;9.666;65241.142;-0.66462;0.38240;0.19181;3
ACCE;9.669;65241.145;0.39265;3.65834;7.97748;3
AHRS;9.669;65241.146;19.3399;-3.4914;-93.5444;0.09311;-0.14290;-0.72145;3
GYRO;9.674;65241.151;-0.73059;0.37629;0.19548;3
PRES;9.674;65241.151;1011.7344;3
SOUN;9.676;160.13;0.00489;47.76
ACCE;9.679;65241.155;0.36392;3.62961;7.79552;3
MAGN;9.685;65241.161;-13.62500;-11.93750;-34.75000;3
GYRO;9.685;65241.162;-0.82222;0.38485;0.20159;3
ACCE;9.689;65241.165;0.49799;3.52426;7.65187;3
AHRS;9.689;65241.166;18.5120;-3.1151;-93.2698;0.09090;-0.13531;-0.72026;3
GYRO;9.694;65241.171;-0.93829;0.39584;0.19303;3
PRES;9.695;65241.171;1011.7236;3
ACCE;9.699;65241.175;0.83318;3.26569;7.48906;3
MAGN;9.705;65241.181;-13.06250;-11.50000;-35.31250;3
GYRO;9.705;65241.182;-1.08612;0.39462;0.14661;3
ACCE;9.709;65241.185;1.15879;3.08373;7.42203;3
AHRS;9.709;65241.186;18.0505;-2.7854;-92.7294;0.09085;-0.13006;-0.71721;3
GYRO;9.714;65241.191;-1.26205;0.38118;0.05131;3
PRES;9.715;65241.191;1011.7222;3
ACCE;9.718;65241.195;1.36948;2.94966;7.45076;3
MAGN;9.724;65241.201;-13.12500;-10.62500;-35.75000;3
GYRO;9.725;65241.202;-1.44653;0.35919;-0.08186;3
ACCE;9.729;65241.206;1.48441;2.80600;7.52737;3
AHRS;9.730;65241.206;16.7318;-2.3702;-92.5011;0.08581;-0.11923;-0.71661;3
GYRO;9.734;65241.211;-1.62612;0.32742;-0.24435;3
LIGH;9.735;65241.212;342.0;3
PRES;9.736;65241.213;1011.7295;3
ACCE;9.738;65241.215;1.40779;2.67193;7.54652;3
MAGN;9.745;65241.222;-13.00000;-9.87500;-35.93750;3
GYRO;9.745;65241.222;-1.95477;0.18082;-0.64996;3
ACCE;9.748;65241.225;1.06303;2.50912;7.79552;3
AHRS;9.749;65241.226;15.4312;-2.4806;-92.3032;0.07751;-0.11166;-0.71649;3
GYRO;9.754;65241.231;-1.95477;0.18082;-0.64996;3
PRES;9.754;65241.231;1011.7349;3
ACCE;9.759;65241.235;0.83318;2.32716;8.22648;3
MAGN;9.765;65241.241;-12.87500;-8.56250;-36.68750;3
GYRO;9.765;65241.242;-2.08427;-0.04887;-1.01648;3
ACCE;9.769;65241.245;0.97683;1.97282;8.34140;3
AHRS;9.769;65241.246;13.1722;-2.0661;-93.0374;0.06592;-0.09553;-0.72212;3
GYRO;9.774;65241.251;-2.09282;-0.04887;-1.19974;3
PRES;9.775;65241.251;1011.7285;3
ACCE;9.779;65241.255;1.42694;1.16837;8.03494;3
MAGN;9.785;65241.261;-12.75000;-7.68750;-37.12500;3
GYRO;9.785;65241.262;-2.19789;-0.42272;-1.40621;3
ACCE;9.788;65241.265;1.42694;0.86191;7.76679;3
AHRS;9.789;65241.266;11.0103;-2.1571;-94.1431;0.05161;-0.08299;-0.72993;3
GYRO;9.794;65241.271;-2.38604;-0.63286;-1.62001;3
PRES;9.794;65241.271;1011.7295;3
ACCE;9.798;65241.275;1.18752;1.01514;8.35098;3
MAGN;9.805;65241.281;-12.93750;-6.93750;-37.43750;3
GYRO;9.805;65241.282;-2.53265;-0.80879;-1.80450;3
ACCE;9.809;65241.285;1.25456;1.17795;8.61913;3
AHRS;9.810;65241.286;8.5922;-2.3479;-95.8365;0.03503;-0.06928;-0.74098;3
GYRO;9.814;65241.291;-2.57296;-0.94928;-1.95233;3
PRES;9.815;65241.291;1011.7349;3
ACCE;9.819;65241.295;1.13964;1.22583;8.59997;3
MAGN;9.825;65241.301;-13.06250;-5.43750;-37.43750;3
GYRO;9.825;65241.302;-2.53143;-1.04214;-2.06717;3
ACCE;9.829;65241.305;1.00556;1.29287;8.42759;3
AHRS;9.830;65241.306;5.9647;-3.3191;-97.9188;0.01233;-0.05821;-0.75390;3
GYRO;9.834;65241.311;-2.46667;-1.08978;-2.15513;3
PRES;9.834;65241.311;1011.7241;3
ACCE;9.839;65241.315;0.96726;1.19710;8.25521;3
MAGN;9.845;65241.322;-13.12500;-3.50000;-37.56250;3
GYRO;9.845;65241.322;-2.41536;-1.14232;-2.22111;3
ACCE;9.848;65241.325;1.03430;0.94810;7.93917;3
AHRS;9.849;65241.326;3.2398;-4.3062;-100.3562;-0.01075;-0.04575;-0.76787;3
GYRO;9.854;65241.331;-2.40925;-1.22540;-2.27364;3
PRES;9.854;65241.331;1011.7373;3
ACCE;9.858;65241.335;1.13006;0.63207;7.46033;3
MAGN;9.865;65241.342;-13.56250;-2.06250;-37.12500;3
GYRO;9.866;65241.342;-2.46423;-1.31703;-2.30541;3
ACCE;9.869;65241.345;1.30245;0.20111;7.13472;3
AHRS;9.869;65241.346;1.1566;-5.6168;-102.8253;-0.03201;-0.03844;-0.78099;3
GYRO;9.874;65241.351;-2.57663;-1.39277;-2.32007;3
PRES;9.874;65241.351;1011.7446;3
ACCE;9.879;65241.355;1.45567;-0.28730;6.99107;3
MAGN;9.885;65241.361;-14.18750;-0.68750;-36.68750;3
GYRO;9.885;65241.362;-2.72690;-1.45264;-2.32373;3
ACCE;9.889;65241.365;1.42694;-0.77572;7.15387;3
AHRS;9.889;65241.366;-1.3914;-7.1328;-105.5791;-0.05687;-0.02796;-0.79436;3
GYRO;9.894;65241.371;-2.87840;-1.48685;-2.29197;3
PRES;9.895;65241.371;1011.7476;3
ACCE;9.899;65241.375;1.24498;-1.10133;7.63272;3
MAGN;9.905;65241.381;-15.06250;0.81250;-36.25000;3
GYRO;9.906;65241.382;-3.00546;-1.53938;-2.21378;3
ACCE;9.908;65241.385;1.11091;-1.45567;7.94875;3
AHRS;9.909;65241.386;-4.1949;-9.0699;-108.6955;-0.08547;-0.01641;-0.80780;3
GYRO;9.915;65241.391;-3.09220;-1.60169;-2.09771;3
PRES;9.916;65241.391;1011.7520;3
ACCE;9.919;65241.395;1.17795;-1.86748;8.35098;3
MAGN;9.925;65241.401;-15.75000;1.81250;-35.68750;3
GYRO;9.925;65241.402;-3.11175;-1.65056;-1.96699;3
ACCE;9.929;65241.405;1.51314;-2.30801;8.55209;3
AHRS;9.929;65241.406;-7.1216;-11.1228;-111.6771;-0.11475;-0.00316;-0.81859;3
GYRO;9.934;65241.411;-3.06654;-1.70187;-1.85092;3
PRES;9.935;65241.411;1011.7524;3
ACCE;9.938;65241.415;1.90578;-2.69108;8.49463;3
MAGN;9.945;65241.421;-16.87500;2.62500;-35.12500;3
GYRO;9.945;65241.422;-2.98835;-1.74219;-1.77029;3
ACCE;9.948;65241.425;2.24097;-3.03585;8.62870;3
AHRS;9.949;65241.426;-10.3960;-13.2252;-114.6664;-0.14512;0.01386;-0.82715;3
GYRO;9.954;65241.431;-2.90772;-1.79594;-1.73974;3
PRES;9.954;65241.431;1011.7451;3
ACCE;9.958;65241.435;2.48039;-3.47638;8.49463;3
GNSS;9.964;1491384876.018;39.993785;-0.073676;119.048;0.000;64.0;0.6;9;6
MAGN;9.968;65241.442;-18.00000;3.37500;-34.81250;3
GYRO;9.968;65241.442;-2.84052;-1.87291;-1.77029;3
ACCE;9.969;65241.445;2.52828;-3.99353;8.41801;3
GNSS;9.969;1491384876.018;39.993785;-0.073676;119.048;0.000;64.0;0.6;9;6
AHRS;9.970;65241.446;-13.0851;-15.7203;-117.5727;-0.17469;0.02612;-0.83361;3
GYRO;9.974;65241.451;-2.77822;-1.94988;-1.83382;3
PRES;9.974;65241.451;1011.7456;3
ACCE;9.979;65241.455;2.51870;-4.34787;8.39886;3
MAGN;9.985;65241.461;-19.12500;4.12500;-34.37500;3
GYRO;9.985;65241.462;-2.72079;-2.01097;-1.87902;3
ACCE;9.988;65241.465;2.53785;-4.41491;8.29351;3
AHRS;9.989;65241.466;-16.1601;-18.4787;-120.7484;-0.20676;0.04202;-0.83832;3
GYRO;9.994;65241.471;-2.67437;-2.04029;-1.87291;3
PRES;9.995;65241.472;1011.7427;3
ACCE;9.999;65241.475;2.50912;-4.39575;8.27436;3
MAGN;10.005;65241.481;-20.25000;5.06250;-33.50000;3
GYRO;10.005;65241.482;-2.63161;-2.03296;-1.81060;3
ACCE;10.009;65241.485;2.42293;-4.40533;8.26478;3
AHRS;10.009;65241.486;-18.1821;-21.5620;-124.1065;-0.23591;0.05055;-0.84304;3
GYRO;10.014;65241.491;-2.58640;-1.99142;-1.70065;3
PRES;10.015;65241.491;1011.7451;3
ACCE;10.018;65241.495;2.52828;-4.45322;8.06367;3
MAGN;10.025;65241.501;-21.68750;5.50000;-32.81250;3
GYRO;10.025;65241.502;-2.42758;-1.87658;-1.44042;3
ACCE;10.029;65241.505;2.99754;-4.60644;7.63272;3
AHRS;10.029;65241.506;-20.5771;-24.4275;-127.1626;-0.26409;0.06372;-0.84441;3
GYRO;10.034;65241.511;-2.42758;-1.87658;-1.44042;3
PRES;10.034;65241.511;1011.7500;3
ACCE;10.038;65241.515;3.66792;-4.60644;7.25922;3
MAGN;10.045;65241.522;-23.06250;6.43750;-31.68750;3
GYRO;10.045;65241.522;-2.22355;-1.85337;-1.32313;3
ACCE;10.049;65241.525;4.28083;-4.58729;6.97192;3
AHRS;10.049;65241.526;-22.2035;-27.4203;-130.2521;-0.28969;0.07189;-0.84570;3
GYRO;10.054;65241.531;-2.14047;-1.94377;-1.34390;3
PRES;10.054;65241.531;1011.7520;3
ACCE;10.058;65241.535;4.79798;-4.61602;6.60800;3
MAGN;10.065;65241.541;-24.75000;6.87500;-30.81250;3
GYRO;10.065;65241.542;-2.09405;-2.08061;-1.42820;3
ACCE;10.068;65241.545;5.43963;-4.66391;6.12916;3
AHRS;10.069;65241.546;-24.0723;-30.6842;-133.2333;-0.31732;0.08188;-0.84380;3
GYRO;10.074;65241.551;-2.09038;-2.21378;-1.57359;3
PRES;10.074;65241.551;1011.7539;3
ACCE;10.079;65241.555;6.04296;-4.74052;5.80354;3
MAGN;10.084;65241.561;-26.06250;7.93750;-29.31250;3
GYRO;10.085;65241.562;-2.12948;-2.34572;-1.75685;3
LIGH;10.087;65241.564;237.0;3
ACCE;10.089;65241.566;6.41646;-4.69264;5.38217;3
AHRS;10.090;65241.567;-25.1053;-34.0739;-136.3418;-0.34275;0.08656;-0.84267;3
GYRO;10.094;65241.571;-2.20522;-2.46057;-1.92423;3
PRES;10.094;65241.571;1011.7539;3
ACCE;10.098;65241.575;6.32069;-4.65433;4.76925;3
MAGN;10.105;65241.581;-27.56250;8.56250;-27.56250;3
GYRO;10.105;65241.582;-2.31640;-2.52532;-2.00364;3
ACCE;10.109;65241.585;6.06212;-4.62560;4.36702;3
AHRS;10.109;65241.586;-26.1828;-38.9678;-140.4916;-0.37793;0.09117;-0.83866;3
GYRO;10.114;65241.591;-2.45079;-2.54242;-1.96576;3
PRES;10.114;65241.591;1011.7446;3
ACCE;10.118;65241.595;6.02381;-4.60644;4.16591;3
MAGN;10.125;65241.602;-28.87500;9.06250;-26.43750;3
GYRO;10.126;65241.602;-2.58518;-2.52898;-1.84115;3
ACCE;10.129;65241.606;6.25365;-4.64475;4.34787;3
AHRS;10.130;65241.606;-26.5846;-43.3117;-144.5124;-0.40718;0.09407;-0.83563;3
GYRO;10.134;65241.611;-2.65360;-2.42391;-1.68599;3
PRES;10.135;65241.611;1011.7432;3
ACCE;10.139;65241.615;6.49307;-4.44364;5.87058;3
MAGN;10.145;65241.622;-30.37500;8.81250;-24.93750;3
GYRO;10.145;65241.622;-2.53876;-2.29074;-1.53205;3
ACCE;10.149;65241.625;6.65588;-4.36702;6.04296;3
AHRS;10.149;65241.626;-27.4759;-48.4806;-149.0257;-0.44216;0.10219;-0.82755;3
GYRO;10.154;65241.631;-2.28464;-2.23943;-1.40499;3
PRES;10.155;65241.631;1011.7485;3
ACCE;10.159;65241.635;7.43160;-4.66391;6.06212;3
MAGN;10.165;65241.641;-31.31250;8.93750;-23.00000;3
GYRO;10.166;65241.642;-1.94499;-2.15269;-1.36467;3
ACCE;10.169;65241.645;8.94474;-5.23851;5.49709;3
AHRS;10.169;65241.646;-27.9247;-52.5104;-153.0753;-0.46788;0.11050;-0.82157;3
GYRO;10.174;65241.651;-1.63468;-2.15513;-1.47952;3
PRES;10.175;65241.651;1011.7441;3
ACCE;10.179;65241.655;9.72046;-5.77481;4.35745;3
MAGN;10.185;65241.661;-33.00000;8.37500;-21.25000;3
GYRO;10.186;65241.662;-1.48807;-2.26509;-1.71042;3
ACCE;10.188;65241.665;10.27591;-6.09085;3.37104;3
AHRS;10.189;65241.666;-27.8917;-56.5579;-156.2470;-0.49364;0.11307;-0.81290;3
GYRO;10.194;65241.671;-1.50517;-2.41292;-1.98776;3
PRES;10.195;65241.671;1011.7422;3
ACCE;10.198;65241.675;10.52491;-5.98550;3.04542;3
MAGN;10.205;65241.681;-34.50000;7.68750;-20.37500;3
GYRO;10.205;65241.682;-1.58825;-2.53876;-2.28097;3
ACCE;10.209;65241.686;10.00776;-5.53539;3.03585;3
AHRS;10.210;65241.686;-27.0965;-60.0839;-159.4186;-0.51510;0.11259;-0.80708;3
GYRO;10.218;65241.695;-1.63590;-2.58518;-2.49722;3
PRES;10.219;65241.695;1011.7480;3
ACCE;10.219;65241.696;9.82580;-5.00867;3.61046;3
MAGN;10.225;65241.702;-35.75000;7.12500;-18.18750;3
GYRO;10.226;65241.702;-1.60047;-2.56075;-2.57907;3
SOUN;10.226;74.20;0.00226;41.08
ACCE;10.229;65241.705;9.87369;-4.48195;3.88818;3
AHRS;10.229;65241.706;-25.8310;-64.9952;-163.1330;-0.54566;0.10967;-0.79557;3
GYRO;10.234;65241.711;-1.49784;-2.52532;-2.58152;3
PRES;10.235;65241.711;1011.7466;3
ACCE;10.239;65241.715;9.71088;-3.97437;3.93607;3
MAGN;10.245;65241.721;-36.93750;6.25000;-17.00000;3
GYRO;10.245;65241.722;-1.35368;-2.44713;-2.53631;3
ACCE;10.248;65241.725;9.40442;-3.54342;3.65834;3
AHRS;10.249;65241.726;-23.8725;-68.8635;-166.6770;-0.56925;0.10526;-0.78795;3
GYRO;10.254;65241.731;-1.18752;-2.33717;-2.44346;3
PRES;10.255;65241.731;1011.7563;3
ACCE;10.259;65241.735;9.16500;-3.11246;3.19865;3
MAGN;10.265;65241.741;-38.06250;5.12500;-15.37500;3
GYRO;10.266;65241.742;-1.02259;-2.20645;-2.28708;3
ACCE;10.269;65241.745;8.97347;-2.75812;2.57616;3
AHRS;10.269;65241.746;-21.5212;-72.4523;-169.0284;-0.59232;0.09442;-0.77833;3
GYRO;10.274;65241.751;-0.88209;-2.10871;-2.05251;3
PRES;10.275;65241.751;1011.7642;3
ACCE;10.279;65241.755;8.92558;-2.49955;1.60890;3
MAGN;10.285;65241.761;-38.87500;3.93750;-13.93750;3
GYRO;10.286;65241.762;-0.75503;-1.96943;-1.38422;3
ACCE;10.289;65241.765;9.20331;-2.40378;0.78530;3
AHRS;10.289;65241.766;-19.4001;-75.2943;-171.4229;-0.61036;0.08801;-0.77059;3
GYRO;10.294;65241.771;-0.75503;-1.96943;-1.38422;3
PRES;10.294;65241.771;1011.7524;3
ACCE;10.298;65241.775;9.90242;-2.48039;0.26815;3
MAGN;10.304;65241.781;-39.37500;2.93750;-12.00000;3
GYRO;10.305;65241.782;-0.93096;-1.82893;-0.68539;3
ACCE;10.309;65241.785;11.01333;-2.81558;0.11492;3
AHRS;10.309;65241.786;-17.8686;-78.4704;-173.0919;-0.63094;0.08243;-0.75785;3
GYRO;10.314;65241.791;-1.08001;-1.75685;-0.50335;3
PRES;10.315;65241.791;1011.7480;3
ACCE;10.319;65241.795;12.20085;-3.30400;0.14365;3
MAGN;10.325;65241.802;-39.87500;1.43750;-11.12500;3
GYRO;10.325;65241.802;-1.21562;-1.65056;-0.47403;3
ACCE;10.329;65241.805;13.05319;-3.68707;0.46926;3
AHRS;10.329;65241.806;-17.3792;-80.5542;-174.9453;-0.64353;0.08697;-0.74913;3
GYRO;10.334;65241.811;-1.31703;-1.53449;-0.56444;3
PRES;10.335;65241.811;1011.7593;3
ACCE;10.339;65241.815;13.65653;-3.84988;0.92895;3
MAGN;10.345;65241.821;-40.31250;0.56250;-9.62500;3
GYRO;10.345;65241.822;-1.35856;-1.43553;-0.74526;3
ACCE;10.348;65241.825;14.01087;-3.74453;1.29287;3
AHRS;10.349;65241.826;-16.9816;-83.2540;-176.7531;-0.65986;0.09171;-0.73622;3
GYRO;10.354;65241.831;-1.33535;-1.37567;-0.99693;3
PRES;10.355;65241.831;1011.7622;3
ACCE;10.359;65241.835;14.12579;-3.51469;1.27372;3
MAGN;10.365;65241.841;-40.56250;0.00000;-8.56250;3
GYRO;10.365;65241.842;-1.27304;-1.35490;-1.27060;3
ACCE;10.369;65241.845;13.89595;-3.24654;0.89064;3
AHRS;10.370;65241.846;-16.3908;-85.0330;-179.1212;-0.66969;0.09994;-0.72879;3
GYRO;10.374;65241.851;-1.22051;-1.35001;-1.50639;3
PRES;10.375;65241.851;1011.7686;3
ACCE;10.379;65241.855;13.33092;-2.74854;0.13408;3
MAGN;10.385;65241.861;-40.81250;-1.06250;-7.87500;3
GYRO;10.385;65241.862;-1.21196;-1.30970;-1.64811;3
ACCE;10.389;65241.865;13.10107;-2.28886;-0.05746;3
AHRS;10.389;65241.866;-14.9327;-86.9914;179.2897;-0.68187;0.09849;-0.71981;3
GYRO;10.394;65241.871;-1.23395;-1.24617;-1.68477;3
PRES;10.395;65241.871;1011.7798;3
ACCE;10.399;65241.875;13.09149;-1.98240;-0.18196;3
MAGN;10.405;65241.881;-41.18750;-1.75000;-7.12500;3
GYRO;10.405;65241.882;-1.27060;-1.15576;-1.64689;3
ACCE;10.409;65241.885;13.02446;-1.80044;-0.21069;3
AHRS;10.409;65241.886;-13.2348;-88.5010;177.0858;-0.69082;0.10014;-0.71334;3
GYRO;10.414;65241.891;-1.29992;-1.03358;-1.56748;3
PRES;10.415;65241.891;1011.7754;3
ACCE;10.419;65241.895;13.05319;-1.84832;-0.11492;3
MAGN;10.425;65241.901;-41.75000;-2.62500;-6.50000;3
GYRO;10.425;65241.902;-1.30970;-0.90042;-1.47952;3
ACCE;10.429;65241.905;13.11065;-2.01113;0.00958;3
AHRS;10.429;65241.906;-11.1565;-90.2163;175.5188;-0.70186;0.09612;-0.70458;3
GYRO;10.434;65241.911;-1.28282;-0.76480;-1.42087;3
LIGH;10.435;65241.912;177.0;3
PRES;10.436;65241.913;1011.7817;3
ACCE;10.438;65241.915;13.43626;-2.13563;0.19154;3
MAGN;10.445;65241.921;-41.56250;-4.12500;-6.06250;3
GYRO;10.445;65241.922;-1.20829;-0.64874;-1.42332;3
ACCE;10.449;65241.925;13.90552;-2.16436;0.30646;3
AHRS;10.449;65241.926;-9.5987;-91.1711;173.2793;-0.70714;0.10018;-0.69969;3
GYRO;10.454;65241.931;-1.10933;-0.58032;-1.51250;3
PRES;10.454;65241.931;1011.7778;3
ACCE;10.459;65241.935;14.07791;-2.08774;0.16281;3
MAGN;10.465;65241.941;-41.68750;-5.87500;-5.62500;3
GYRO;10.465;65241.942;-1.01281;-0.57055;-1.67988;3
ACCE;10.468;65241.945;14.19283;-2.12605;-0.09577;3
AHRS;10.469;65241.946;-7.9908;-91.8939;172.0811;-0.71189;0.09784;-0.69543;3
GYRO;10.474;65241.951;-0.94195;-0.59865;-1.91445;3
PRES;10.474;65241.951;1011.7744;3
ACCE;10.478;65241.955;14.35563;-2.15478;-0.17238;3
MAGN;10.484;65241.961;-41.62500;-7.06250;-5.31250;3
GYRO;10.485;65241.962;-0.90164;-0.62797;-2.19911;3
ACCE;10.488;65241.965;14.31733;-2.16436;-0.06704;3
AHRS;10.489;65241.966;-6.1657;-92.3869;170.2957;0.71491;-0.09805;0.69203;3
GYRO;10.494;65241.971;-0.87354;-0.65240;-2.50577;3
PRES;10.495;65241.971;1011.7871;3
ACCE;10.498;65241.975;14.01087;-2.03028;0.06704;3
MAGN;10.506;65241.981;-41.43750;-8.68750;-5.75000;3
GYRO;10.507;65241.982;-0.83689;-0.67317;-2.80021;3
ACCE;10.511;65241.985;13.53203;-1.80044;0.07661;3
AHRS;10.511;65241.986;-3.9099;-92.9870;169.5498;0.71972;-0.08940;0.68743;3
GYRO;10.516;65241.991;-0.77824;-0.68050;-3.06043;3
PRES;10.517;65241.991;1011.7773;3
ACCE;10.520;65241.995;12.89038;-1.51314;0.00000;3
MAGN;10.526;65242.001;-40.43750;-10.81250;-5.62500;3
GYRO;10.527;65242.002;-0.70616;-0.63041;-3.26446;3
ACCE;10.531;65242.005;12.24874;-1.08218;-0.15323;3
AHRS;10.531;65242.006;-0.8242;-93.5085;167.9551;0.72387;-0.08132;0.68188;3
GYRO;10.536;65242.011;-0.65240;-0.52290;-3.39641;3
PRES;10.536;65242.011;1011.7744;3
ACCE;10.540;65242.015;11.60709;-0.46926;-0.34477;3
MAGN;10.546;65242.022;-39.81250;-12.68750;-5.62500;3
GYRO;10.547;65242.022;-0.61942;-0.22113;-3.38786;3
ACCE;10.549;65242.025;10.68772;0.20111;-0.56503;3
AHRS;10.551;65242.026;2.4708;-93.9933;167.6184;0.72847;-0.06423;0.67620;3
GYRO;10.556;65242.031;-0.61942;-0.22113;-3.38786;3
PRES;10.556;65242.031;1011.7656;3
ACCE;10.559;65242.035;10.07480;0.86191;-0.72784;3
MAGN;10.565;65242.041;-38.93750;-14.50000;-5.43750;3
GYRO;10.566;65242.042;-0.64752;0.02688;-3.04089;3
ACCE;10.569;65242.045;9.83538;1.38864;-0.94810;3
AHRS;10.569;65242.046;6.2089;-93.9448;166.4252;0.72920;-0.04958;0.67189;3
GYRO;10.575;65242.051;-0.69272;0.07453;-2.84541;3
PRES;10.575;65242.051;1011.7568;3
ACCE;10.579;65242.055;9.72046;1.64721;-1.08218;3
MAGN;10.585;65242.061;-37.62500;-16.87500;-5.56250;3
GYRO;10.586;65242.062;-0.74281;0.12217;-2.66948;3
ACCE;10.589;65242.065;9.66300;1.77171;-0.97683;3
AHRS;10.589;65242.066;9.6375;-93.9914;165.8892;0.73024;-0.03265;0.66695;3
GYRO;10.594;65242.071;-0.78435;0.16738;-2.51432;3
PRES;10.595;65242.071;1011.7729;3
ACCE;10.599;65242.075;9.73004;1.92494;-0.80445;3
MAGN;10.605;65242.081;-35.93750;-19.12500;-5.25000;3
GYRO;10.606;65242.082;-0.81612;0.20159;-2.38482;3
ACCE;10.609;65242.086;9.92157;2.02071;-0.68953;3
AHRS;10.610;65242.086;12.6125;-93.4991;164.5831;0.72751;-0.02252;0.66416;3
GYRO;10.614;65242.091;-0.83078;0.23457;-2.29074;3
PRES;10.614;65242.091;1011.7646;3
ACCE;10.618;65242.095;10.35253;1.97282;-0.53630;3
MAGN;10.625;65242.102;-34.75000;-20.81250;-5.12500;3
GYRO;10.626;65242.102;-0.82222;0.27367;-2.24065;3
ACCE;10.629;65242.105;10.88883;1.96325;-0.27773;3
AHRS;10.629;65242.106;15.1582;-93.1407;163.8139;0.72547;-0.01158;0.66119;3
GYRO;10.634;65242.111;-0.79168;0.31521;-2.25409;3
PRES;10.635;65242.111;1011.7793;3
ACCE;10.638;65242.115;11.31979;1.98240;-0.10534;3
MAGN;10.645;65242.122;-33.31250;-22.00000;-5.06250;3
GYRO;10.646;65242.122;-0.75136;0.34453;-2.32984;3
ACCE;10.649;65242.125;11.50175;2.04944;-0.09577;3
AHRS;10.649;65242.126;17.6852;-92.4243;162.5242;0.72121;-0.00323;0.65897;3
GYRO;10.654;65242.131;-0.71960;0.36896;-2.44590;3
PRES;10.654;65242.131;1011.7803;3
ACCE;10.659;65242.135;11.37725;2.26013;-0.14365;3
MAGN;10.665;65242.141;-32.18750;-23.62500;-5.93750;3
GYRO;10.666;65242.142;-0.69883;0.39095;-2.57541;3
SOUN;10.667;45.48;0.00139;36.83
ACCE;10.669;65242.145;11.13783;2.51870;-0.10534;3
AHRS;10.670;65242.146;19.7438;-91.6279;161.9116;0.71646;0.00696;0.65881;3
GYRO;10.675;65242.151;-0.67806;0.39828;-2.70369;3
PRES;10.675;65242.151;1011.7686;3
ACCE;10.678;65242.155;10.93671;2.73897;-0.07661;3
MAGN;10.685;65242.161;-30.62500;-24.75000;-6.37500;3
GYRO;10.685;65242.162;-0.64752;0.37996;-2.83564;3
ACCE;10.689;65242.166;10.63026;2.90177;-0.18196;3
AHRS;10.690;65242.166;22.6320;-90.7489;160.6876;0.71111;0.01883;0.65563;3
GYRO;10.694;65242.171;-0.61209;0.35186;-2.96881;3
PRES;10.694;65242.171;1011.7495;3
ACCE;10.698;65242.175;10.37168;2.99754;-0.22984;3
MAGN;10.705;65242.181;-29.06250;-26.25000;-6.81250;3
GYRO;10.705;65242.182;-0.58765;0.31398;-3.10442;3
ACCE;10.709;65242.185;10.19930;3.05500;-0.15323;3
AHRS;10.709;65242.186;25.2312;-90.0245;160.0790;0.70649;0.03270;0.65277;3
GYRO;10.714;65242.191;-0.57788;0.27245;-3.24247;3
PRES;10.715;65242.191;1011.7437;3
ACCE;10.718;65242.195;9.81623;3.23696;-0.12450;3
MAGN;10.725;65242.201;-27.50000;-27.43750;-7.56250;3
GYRO;10.725;65242.202;-0.57544;0.24068;-3.35976;3
ACCE;10.728;65242.205;9.19373;3.59130;-0.20111;3
AHRS;10.729;65242.206;28.7000;-89.1693;158.8437;0.70091;0.04868;0.64633;3
GYRO;10.734;65242.211;-0.59254;0.23702;-3.41718;3
PRES;10.734;65242.211;1011.7500;3
ACCE;10.739;65242.215;8.68616;4.04141;-0.31603;3
MAGN;10.745;65242.221;-26.06250;-28.81250;-8.00000;3
GYRO;10.745;65242.222;-0.63774;0.26512;-3.40374;3
ACCE;10.749;65242.225;8.26478;4.55856;-0.43096;3
AHRS;10.749;65242.226;31.8543;-88.6353;158.1982;0.69682;0.06575;0.63934;3
GYRO;10.754;65242.231;-0.70127;0.32009;-3.32799;3
PRES;10.754;65242.231;1011.7485;3
ACCE;10.759;65242.235;7.97748;4.92248;-0.29688;3
MAGN;10.765;65242.241;-23.93750;-30.18750;-7.81250;3
GYRO;10.765;65242.242;-0.77946;0.38729;-3.20582;3
ACCE;10.769;65242.245;7.74764;5.21936;-0.09577;3
AHRS;10.769;65242.246;35.7484;-87.8084;157.1605;0.69070;0.08609;0.63001;3
GYRO;10.774;65242.251;-0.86132;0.44960;-3.07265;3
PRES;10.775;65242.251;1011.7563;3
ACCE;10.778;65242.255;7.56568;5.44920;0.03831;3
MAGN;10.785;65242.261;-21.68750;-31.68750;-8.06250;3
GYRO;10.785;65242.262;-0.92607;0.51191;-2.94804;3
LIGH;10.787;65242.264;113.0;3
ACCE;10.789;65242.266;7.44118;5.59285;0.28730;3
AHRS;10.790;65242.267;39.0408;-86.8603;155.9542;0.68429;0.10237;0.62161;3
GYRO;10.794;65242.271;-0.95906;0.55955;-2.84663;3
PRES;10.794;65242.271;1011.7515;3
ACCE;10.798;65242.275;7.39329;5.73651;0.57461;3
MAGN;10.805;65242.281;-19.31250;-33.25000;-8.18750;3
GYRO;10.805;65242.282;-0.92607;0.57299;-2.73790;3
ACCE;10.809;65242.285;7.31668;5.81312;0.87149;3
AHRS;10.809;65242.286;42.3518;-85.1873;154.2292;0.67450;0.11850;0.61466;3
GYRO;10.814;65242.291;-0.92607;0.57299;-2.73790;3
PRES;10.815;65242.291;1011.7451;3
ACCE;10.818;65242.295;7.09641;5.86101;1.07260;3
MAGN;10.825;65242.302;-16.87500;-34.31250;-8.50000;3
GYRO;10.825;65242.302;-0.78435;0.53512;-2.73912;3
ACCE;10.829;65242.305;6.91445;5.95677;1.27372;3
AHRS;10.829;65242.306;44.8752;-83.1701;152.4442;0.66382;0.13116;0.61112;3
GYRO;10.834;65242.311;-0.78435;0.53512;-2.75134;3
PRES;10.835;65242.311;1011.7476;3
ACCE;10.839;65242.315;6.56969;6.08127;1.33118;3
MAGN;10.845;65242.321;-14.31250;-36.12500;-8.93750;3
GYRO;10.846;65242.322;-0.59498;0.49724;-2.75012;3
ACCE;10.849;65242.325;6.14831;6.32069;1.36948;3
AHRS;10.849;65242.326;47.8752;-81.1955;150.5155;0.65359;0.14658;0.60395;3
GYRO;10.854;65242.331;-0.51313;0.50457;-2.72690;3
PRES;10.855;65242.331;1011.7368;3
ACCE;10.859;65242.335;5.74608;6.59842;1.32160;3
MAGN;10.865;65242.341;-12.06250;-36.93750;-9.50000;3
GYRO;10.865;65242.342;-0.45571;0.52412;-2.67559;3
ACCE;10.869;65242.345;5.38217;6.85699;1.31202;3
AHRS;10.869;65242.346;50.4502;-79.0338;148.6770;0.64301;0.16117;0.59876;3
GYRO;10.874;65242.351;-0.42761;0.56566;-2.59129;3
PRES;10.875;65242.351;1011.7432;3
ACCE;10.879;65242.355;4.88417;7.07726;1.29287;3
MAGN;10.885;65242.361;-10.00000;-37.56250;-10.06250;3
GYRO;10.886;65242.362;-0.43494;0.63163;-2.47523;3
ACCE;10.889;65242.365;4.51068;7.19218;1.24498;3
AHRS;10.889;65242.366;53.3523;-76.9936;146.8023;0.63341;0.17783;0.59036;3
GYRO;10.894;65242.371;-0.47403;0.71105;-2.35061;3
PRES;10.895;65242.371;1011.7373;3
ACCE;10.899;65242.375;4.48195;7.19218;1.32160;3
MAGN;10.905;65242.382;-8.00000;-37.93750;-10.62500;3
GYRO;10.906;65242.382;-0.52901;0.79046;-2.25531;3
ACCE;10.909;65242.385;4.38618;7.14430;1.54187;3
AHRS;10.909;65242.386;56.0669;-74.6382;144.7346;0.62320;0.19411;0.58267;3
GYRO;10.914;65242.391;-0.57666;0.86987;-2.19301;3
PRES;10.915;65242.391;1011.7358;3
ACCE;10.925;65242.395;4.01268;7.28795;1.66636;3
MAGN;10.926;65242.401;-6.18750;-38.37500;-10.62500;3
GYRO;10.926;65242.402;-0.60109;0.93951;-2.13558;3
ACCE;10.929;65242.405;3.51469;7.61356;1.67594;3
AHRS;10.929;65242.406;58.3736;-71.6822;142.2639;0.61157;0.20876;0.57735;3
GYRO;10.934;65242.411;-0.59743;0.98227;-2.04640;3
PRES;10.934;65242.411;1011.7397;3
ACCE;10.939;65242.415;3.09331;7.92960;1.77171;3
MAGN;10.945;65242.421;-3.81250;-38.18750;-10.75000;3
GYRO;10.945;65242.422;-0.56200;0.99571;-1.92300;3
ACCE;10.949;65242.425;2.71981;8.10198;1.83875;3
AHRS;10.949;65242.426;60.6368;-67.8610;139.0999;0.59782;0.22410;0.57265;3
GYRO;10.954;65242.431;-0.51191;0.97983;-1.78617;3
PRES;10.955;65242.431;1011.7417;3
ACCE;10.959;65242.435;2.60489;8.02536;1.83875;3
MAGN;10.965;65242.441;-1.62500;-38.18750;-10.87500;3
GYRO;10.965;65242.442;-0.46914;0.95539;-1.67377;3
GNSS;10.966;1491384877.016;39.993788;-0.073674;119.032;0.000;64.0;0.9;9;5
ACCE;10.973;65242.445;2.61447;7.87214;1.88663;3
AHRS;10.973;65242.446;62.3932;-63.9866;135.9646;0.58484;0.23736;0.56968;3
GNSS;10.974;1491384877.016;39.993788;-0.073674;119.032;0.000;64.0;0.9;9;5
GYRO;10.975;65242.451;-0.44104;0.93951;-1.60291;3
PRES;10.975;65242.451;1011.7393;3
ACCE;10.979;65242.455;2.62405;7.77637;1.99198;3
MAGN;10.985;65242.461;0.18750;-38.12500;-10.87500;3
GYRO;10.986;65242.462;-0.42272;0.91874;-1.57359;3
ACCE;10.989;65242.465;2.71981;7.70933;2.07817;3
AHRS;10.989;65242.466;64.1556;-59.8042;132.5307;0.57198;0.25142;0.56584;3
GYRO;10.995;65242.471;-0.40073;0.88698;-1.58947;3
PRES;10.995;65242.471;1011.7349;3
ACCE;10.998;65242.475;2.90177;7.59441;2.10690;3
MAGN;11.005;65242.481;1.75000;-37.68750;-10.87500;3
GYRO;11.005;65242.482;-0.36163;0.87842;-1.65667;3
ACCE;11.009;65242.485;2.86347;7.59441;2.38462;3
AHRS;11.009;65242.486;65.5642;-56.1594;130.0760;0.56037;0.26609;0.56493;3
GYRO;11.014;65242.491;-0.29810;0.88453;-1.76051;3
PRES;11.014;65242.491;1011.7300;3
ACCE;11.018;65242.495;2.68151;7.63272;2.57616;3
MAGN;11.025;65242.502;3.68750;-37.62500;-11.31250;3
GYRO;11.025;65242.502;-0.21869;0.87109;-1.87658;3
ACCE;11.028;65242.505;2.67193;7.63272;2.62405;3
AHRS;11.029;65242.506;66.6291;-51.6814;126.4057;0.54798;0.27702;0.56341;3
GYRO;11.034;65242.511;-0.13439;0.84299;-2.00119;3
PRES;11.035;65242.511;1011.7339;3
ACCE;11.039;65242.515;2.92093;7.52737;2.68151;3
MAGN;11.046;65242.521;5.37500;-37.81250;-11.62500;3
GYRO;11.046;65242.522;-0.05009;0.80146;-2.16124;3
ACCE;11.049;65242.525;3.08373;7.54652;2.67193;3
AHRS;11.049;65242.526;68.2246;-47.1108;122.8861;0.53637;0.29338;0.55948;3
GYRO;11.054;65242.531;0.03543;0.74526;-2.37260;3
PRES;11.055;65242.531;1011.7388;3
ACCE;11.059;65242.535;2.68151;7.77637;2.53785;3
MAGN;11.065;65242.541;7.06250;-37.68750;-11.56250;3
GYRO;11.065;65242.542;0.11606;0.67317;-2.60839;3
ACCE;11.068;65242.545;1.83875;7.98706;2.28886;3
AHRS;11.069;65242.546;69.3044;-42.0813;118.6201;0.52484;0.30562;0.55604;3
GYRO;11.074;65242.551;0.18082;0.58887;-2.80876;3
PRES;11.075;65242.551;1011.7402;3
ACCE;11.079;65242.555;0.96726;8.03494;2.10690;3
MAGN;11.085;65242.561;9.00000;-37.75000;-11.31250;3
GYRO;11.085;65242.562;0.24435;0.47037;-2.95292;3
ACCE;11.089;65242.566;0.33519;7.99663;2.17394;3
AHRS;11.090;65242.566;71.4261;-35.2404;112.5125;0.51341;0.32609;0.54533;3
GYRO;11.094;65242.571;0.24435;0.47037;-2.95292;3
PRES;11.094;65242.571;1011.7378;3
ACCE;11.099;65242.575;0.00000;7.84340;2.31759;3
MAGN;11.105;65242.582;10.93750;-37.50000;-11.00000;3
GYRO;11.105;65242.582;0.32132;0.43616;-2.82220;3
ACCE;11.108;65242.585;0.00000;7.56568;2.32716;3
AHRS;11.109;65242.586;73.5409;-24.8879;102.2455;0.50127;0.34673;0.52799;3
GYRO;11.114;65242.591;0.41050;0.58154;-2.77088;3
PRES;11.114;65242.591;1011.7314;3
ACCE;11.118;65242.595;0.22984;7.17303;3.00712;3
MAGN;11.125;65242.601;13.31250;-37.37500;-10.68750;3
GYRO;11.125;65242.602;0.54978;0.78191;-2.77211;3
ACCE;11.128;65242.605;0.54588;6.66546;3.88818;3
AHRS;11.129;65242.606;75.1369;-14.0543;91.8223;0.49068;0.36718;0.51314;3
GYRO;11.134;65242.611;0.73426;0.95784;-2.82220;3
LIGH;11.135;65242.612;128.0;3
PRES;11.136;65242.613;1011.7427;3
ACCE;11.139;65242.615;0.49799;6.18662;4.46279;3
MAGN;11.145;65242.621;15.25000;-36.56250;-9.93750;3
GYRO;11.145;65242.622;0.97005;1.12644;-2.88451;3
ACCE;11.149;65242.625;0.10534;5.93762;4.95121;3
AHRS;11.149;65242.626;74.8954;-2.0285;81.1343;0.47096;0.38470;0.50805;3
GYRO;11.154;65242.631;1.26816;1.27915;-2.90528;3
PRES;11.155;65242.631;1011.7344;3
ACCE;11.159;65242.635;-0.35434;5.93762;5.23851;3
MAGN;11.165;65242.642;17.31250;-36.00000;-9.00000;3
GYRO;11.166;65242.642;1.63223;1.40866;-2.85763;3
ACCE;11.169;65242.645;-0.75657;5.92804;4.88417;3
AHRS;11.170;65242.646;75.8971;12.4830;67.7908;0.45961;0.41208;0.49266;3
GYRO;11.174;65242.651;2.04151;1.57970;-2.75867;3
PRES;11.175;65242.651;1011.7363;3
ACCE;11.179;65242.655;-1.26414;6.21535;3.76368;3
MAGN;11.185;65242.661;19.12500;-35.18750;-7.81250;3
GYRO;11.185;65242.662;2.45323;1.82893;-2.62428;3
ACCE;11.189;65242.665;-1.75256;6.62715;2.83473;3
AHRS;11.189;65242.666;74.5860;25.5487;57.3035;0.43420;0.43769;0.48958;3
GYRO;11.194;65242.671;2.81853;2.08183;-2.45568;3
PRES;11.194;65242.671;1011.7368;3
ACCE;11.198;65242.675;-1.97282;6.78996;2.03986;3
MAGN;11.205;65242.681;21.81250;-34.68750;-6.18750;3
GYRO;11.206;65242.682;3.11663;2.27364;-2.26387;3
ACCE;11.208;65242.685;-1.96325;6.77080;0.91937;3
AHRS;11.209;65242.686;75.3217;43.3485;41.2970;0.42821;0.47382;0.47058;3
SOUN;11.217;60.36;0.00184;39.29
GYRO;11.221;65242.694;3.33655;2.40803;-2.08794;3
PRES;11.221;65242.695;1011.7319;3
ACCE;11.222;65242.695;-1.89621;6.73250;-0.34477;3
MAGN;11.225;65242.702;23.87500;-33.37500;-3.56250;3
GYRO;11.225;65242.702;3.48438;2.50577;-1.94377;3
ACCE;11.229;65242.705;-1.81959;6.50265;-1.65679;3
AHRS;11.229;65242.706;75.1256;63.1071;23.6032;0.42368;0.51229;0.45043;3
GYRO;11.234;65242.711;3.57356;2.64993;-1.83993;3
PRES;11.234;65242.711;1011.7319;3
ACCE;11.239;65242.715;-2.20267;6.49307;-2.30801;3
MAGN;11.245;65242.721;26.25000;-32.43750;-0.43750;3
GYRO;11.245;65242.722;3.61266;2.78555;-1.77029;3
ACCE;11.249;65242.725;-3.02627;6.49307;-2.35589;3
AHRS;11.249;65242.726;74.1033;82.5808;6.5215;0.42204;0.55154;0.43107;3
GYRO;11.254;65242.731;3.61510;2.92360;-1.69210;3
PRES;11.255;65242.731;1011.7329;3
ACCE;11.258;65242.735;-3.39977;6.47392;-2.21224;3
MAGN;11.265;65242.741;28.18750;-31.62500;2.81250;3
GYRO;11.265;65242.742;3.60899;3.05433;-1.59436;3
ACCE;11.269;65242.745;-3.16992;6.50265;-2.36547;3
AHRS;11.269;65242.746;71.3110;102.5160;-11.5432;0.42668;0.59386;0.40122;3
GYRO;11.274;65242.751;3.60288;3.05555;-1.50151;3
PRES;11.275;65242.751;1011.7349;3
ACCE;11.278;65242.755;-2.67193;6.30154;-3.36146;3
MAGN;11.285;65242.761;29.68750;-30.43750;6.25000;3
GYRO;11.285;65242.762;3.59433;2.85518;-1.44653;3
ACCE;11.289;65242.765;-2.98796;5.98550;-4.45322;3
AHRS;11.289;65242.766;68.1875;114.7585;-21.0069;0.42426;0.63072;0.38284;3
GYRO;11.294;65242.771;3.58334;2.60106;-1.43187;3
PRES;11.294;65242.771;1011.7437;3
ACCE;11.298;65242.775;-3.68707;5.93762;-5.29597;3
MAGN;11.305;65242.782;30.43750;-29.18750;10.37500;3
GYRO;11.305;65242.782;3.55401;2.40192;-1.42698;3
ACCE;11.308;65242.785;-4.20422;6.23450;-5.43005;3
AHRS;11.309;65242.786;63.6823;126.6836;-31.0314;0.43117;0.66822;0.35235;3
GYRO;11.314;65242.791;3.50270;2.24310;-1.40743;3
PRES;11.314;65242.791;1011.7363;3
ACCE;11.318;65242.795;-4.29041;6.50265;-5.55455;3
MAGN;11.325;65242.801;30.56250;-27.87500;13.75000;3
GYRO;11.325;65242.802;3.42573;2.08061;-1.35734;3
ACCE;11.329;65242.805;-4.15633;6.47392;-5.85143;3
AHRS;11.330;65242.807;59.7660;133.1356;-35.2658;0.42980;0.69814;0.33122;3
GYRO;11.334;65242.811;3.31333;1.94622;-1.27915;3
PRES;11.334;65242.811;1011.7344;3
ACCE;11.339;65242.815;-4.00311;6.22492;-6.21535;3
MAGN;11.345;65242.821;30.50000;-25.93750;16.81250;3
GYRO;11.345;65242.822;3.00179;1.98409;-1.06657;3
ACCE;11.348;65242.825;-3.84988;5.96635;-6.36858;3
AHRS;11.349;65242.826;54.8870;138.7154;-39.3578;0.43265;0.72727;0.30074;3
GYRO;11.354;65242.831;3.00179;1.98409;-1.06657;3
PRES;11.354;65242.831;1011.7231;3
ACCE;11.359;65242.835;-3.56257;5.61201;-6.58884;3
MAGN;11.365;65242.841;30.62500;-23.87500;20.25000;3
GYRO;11.365;65242.842;2.71469;2.19301;-0.91996;3
ACCE;11.369;65242.845;-3.31358;5.22894;-6.71334;3
AHRS;11.369;65242.846;51.4292;142.5474;-41.3284;0.43145;0.74922;0.28241;3
GYRO;11.374;65242.851;2.59740;2.22233;-0.90897;3
PRES;11.374;65242.851;1011.7295;3
ACCE;11.378;65242.855;-3.19865;4.98952;-6.63673;3
MAGN;11.385;65242.861;30.06250;-22.00000;23.00000;3
GYRO;11.385;65242.862;2.49600;2.18201;-0.93218;3
ACCE;11.389;65242.865;-3.08373;4.96079;-6.86657;3
AHRS;11.389;65242.866;47.3219;146.8658;-43.8394;0.43389;0.77173;0.25936;3
GYRO;11.394;65242.871;2.40803;2.08549;-0.97616;3
PRES;11.394;65242.871;1011.7334;3
ACCE;11.398;65242.875;-3.26569;4.92248;-7.15387;3
MAGN;11.405;65242.881;29.87500;-20.06250;25.25000;3
GYRO;11.405;65242.882;2.32862;1.96699;-1.01404;3
ACCE;11.409;65242.885;-3.75411;4.96079;-7.38372;3
AHRS;11.409;65242.886;44.3199;149.9079;-44.6237;0.43014;0.79025;0.24572;3
GYRO;11.414;65242.891;2.24921;1.83993;-1.01648;3
PRES;11.414;65242.891;1011.7329;3
ACCE;11.419;65242.895;-4.17549;4.88417;-7.86256;3
MAGN;11.425;65242.902;29.56250;-18.12500;27.43750;3
GYRO;11.426;65242.902;2.16613;1.78617;-0.96883;3
ACCE;11.429;65242.905;-4.13718;4.87459;-8.31267;3
AHRS;11.429;65242.906;40.6355;152.4644;-45.3069;0.42707;0.80874;0.22527;3
GYRO;11.434;65242.911;2.08305;1.82771;-0.88942;3
PRES;11.435;65242.911;1011.7368;3
ACCE;11.439;65242.915;-3.91691;4.94163;-8.61913;3
MAGN;11.445;65242.921;28.81250;-16.68750;29.50000;3
GYRO;11.445;65242.922;2.00730;1.92423;-0.77213;3
ACCE;11.449;65242.925;-3.65834;5.01825;-8.87770;3
AHRS;11.449;65242.926;37.9147;154.5653;-45.4135;0.42210;0.82345;0.21196;3
GYRO;11.454;65242.931;1.94255;2.07205;-0.62308;3
PRES;11.455;65242.931;1011.7441;3
ACCE;11.458;65242.935;-3.31358;4.94163;-8.77236;3
MAGN;11.465;65242.942;27.81250;-14.75000;30.81250;3
GYRO;11.466;65242.942;1.89124;2.24188;-0.45815;3
ACCE;11.469;65242.945;-2.73897;4.84586;-8.57124;3
AHRS;11.469;65242.946;34.8490;156.9294;-45.8201;0.41908;0.83779;0.19598;3
GYRO;11.474;65242.951;1.86436;2.39826;-0.29688;3
PRES;11.475;65242.951;1011.7344;3
ACCE;11.479;65242.955;-1.86748;4.63517;-8.43717;3
MAGN;11.485;65242.962;27.12500;-13.25000;32.68750;3
GYRO;11.485;65242.962;1.86558;2.52654;-0.17104;3
LIGH;11.487;65242.964;174.0;3
ACCE;11.490;65242.966;-1.14922;4.46279;-8.66701;3
AHRS;11.490;65242.967;32.6439;159.6744;-46.1652;0.41597;0.84957;0.18809;3
GYRO;11.494;65242.970;1.89124;2.57296;-0.11484;3
PRES;11.494;65242.971;1011.7329;3
ACCE;11.499;65242.975;-0.68953;4.32872;-9.26077;3
MAGN;11.505;65242.981;26.12500;-11.75000;34.00000;3
GYRO;11.506;65242.982;1.93278;2.49600;-0.18326;3
ACCE;11.509;65242.985;-0.55545;4.09887;-9.63427;3
AHRS;11.509;65242.986;30.2933;163.6288;-47.3647;0.41783;0.86002;0.18165;3
GYRO;11.514;65242.991;1.97798;2.32495;-0.37751;3
PRES;11.515;65242.991;1011.7363;3
ACCE;11.519;65242.995;-0.65122;3.53384;-10.30464;3
MAGN;11.525;65243.001;24.81250;-10.37500;35.37500;3
GYRO;11.525;65243.002;2.00242;2.13803;-0.64141;3
ACCE;11.528;65243.005;-1.05345;3.07416;-10.69729;3
AHRS;11.529;65243.006;28.1031;166.6635;-47.7520;0.41577;0.86965;0.17492;3
GYRO;11.534;65243.011;1.99386;2.01463;-0.90286;3
PRES;11.534;65243.011;1011.7476;3
ACCE;11.539;65243.015;-1.69509;3.39019;-10.52491;3
MAGN;11.544;65243.021;23.56250;-8.75000;36.68750;3
GYRO;11.545;65243.022;1.93644;1.88757;-1.07024;3
ACCE;11.548;65243.025;-2.29843;3.84030;-10.43872;3
AHRS;11.549;65243.026;24.9186;169.4510;-48.0025;0.41361;0.88018;0.15975;3
GYRO;11.555;65243.031;1.83015;1.74707;-1.08978;3
PRES;11.555;65243.031;1011.7441;3
ACCE;11.559;65243.035;-2.50912;4.01268;-10.61110;3
MAGN;11.565;65243.042;22.00000;-7.68750;38.12500;3
GYRO;11.566;65243.042;1.68965;1.67377;-0.97983;3
ACCE;11.569;65243.046;-2.26013;3.79242;-10.64941;3
AHRS;11.570;65243.046;22.5257;171.2291;-47.0646;0.40412;0.89058;0.14860;3
GYRO;11.574;65243.051;1.52838;1.68965;-0.80634;3
PRES;11.574;65243.051;1011.7461;3
ACCE;11.578;65243.055;-1.71425;3.40934;-10.44830;3
MAGN;11.585;65243.062;21.00000;-6.31250;39.00000;3
GYRO;11.585;65243.062;1.36345;1.79228;-0.63286;3
ACCE;11.588;65243.065;-1.13964;2.99754;-10.17057;3
AHRS;11.589;65243.066;20.3652;172.4164;-45.9604;0.39419;0.89959;0.13699;3
GYRO;11.594;65243.071;1.20463;1.97920;-0.49236;3
PRES;11.594;65243.071;1011.7480;3
ACCE;11.598;65243.075;-0.54588;2.51870;-9.69173;3
MAGN;11.605;65243.081;19.00000;-4.93750;40.00000;3
GYRO;11.605;65243.082;0.97983;2.47767;-0.34331;3
ACCE;11.608;65243.085;0.03831;2.05901;-9.19373;3
AHRS;11.609;65243.086;18.7303;174.2705;-45.3763;0.38760;0.90605;0.13093;3
GYRO;11.614;65243.091;0.97983;2.47767;-0.34331;3
PRES;11.614;65243.091;1011.7520;3
ACCE;11.619;65243.095;0.48842;1.85790;-9.01178;3
MAGN;11.625;65243.101;17.68750;-3.62500;41.06250;3
GYRO;11.625;65243.102;0.96028;2.63527;-0.43738;3
ACCE;11.628;65243.105;0.85234;1.75256;-8.81066;3
AHRS;11.629;65243.106;17.1634;177.2785;-45.3021;0.38397;0.91091;0.12863;3
GYRO;11.634;65243.111;1.01892;2.49233;-0.59376;3
PRES;11.635;65243.111;1011.7583;3
ACCE;11.638;65243.115;0.98641;1.58017;-8.97347;3
MAGN;11.644;65243.121;16.18750;-2.68750;41.18750;3
GYRO;11.645;65243.122;1.10811;2.31396;-0.81001;3
ACCE;11.649;65243.125;1.11091;1.43652;-9.27035;3
AHRS;11.649;65243.126;16.0542;-179.8482;-44.8102;0.37725;0.91552;0.12960;3
GYRO;11.655;65243.131;1.21562;2.15635;-1.03969;3
PRES;11.655;65243.131;1011.7695;3
SOUN;11.658;56.68;0.00173;38.74
ACCE;11.660;65243.135;0.98641;1.52271;-9.19373;3
MAGN;11.665;65243.141;14.62500;-1.62500;41.75000;3
GYRO;11.665;65243.142;1.33657;1.99753;-1.21196;3
ACCE;11.669;65243.145;0.44053;1.72383;-9.40442;3
AHRS;11.669;65243.146;14.2901;-177.0920;-44.1098;0.36953;0.92052;0.12470;3
GYRO;11.674;65243.151;1.43187;1.87413;-1.27304;3
PRES;11.674;65243.151;1011.7710;3
ACCE;11.679;65243.155;0.13408;1.81959;-9.82580;3
MAGN;11.685;65243.162;12.50000;-0.56250;42.18750;3
GYRO;11.686;65243.162;1.48562;1.86680;-1.24128;3
ACCE;11.689;65243.165;0.26815;1.77171;-9.86411;3
AHRS;11.689;65243.166;12.8555;-175.1639;-42.5723;0.35602;0.92681;0.11944;3
GYRO;11.694;65243.171;1.51372;1.94988;-1.14843;3
PRES;11.694;65243.171;1011.7607;3
ACCE;11.698;65243.175;0.59376;1.60890;-9.73961;3
MAGN;11.705;65243.181;10.93750;0.37500;42.43750;3
GYRO;11.705;65243.182;1.52716;2.04884;-1.02259;3
ACCE;11.709;65243.185;0.96726;1.34075;-9.69173;3
AHRS;11.709;65243.186;11.2241;-173.7924;-40.7985;-0.34142;-0.93327;-0.11031;3
GYRO;11.714;65243.191;1.54305;2.14780;-0.89431;3
PRES;11.715;65243.191;1011.7622;3
ACCE;11.719;65243.195;1.31202;0.96726;-9.73961;3
MAGN;11.725;65243.201;8.68750;1.18750;42.56250;3
GYRO;11.725;65243.202;1.56748;2.28341;-0.79046;3
ACCE;11.729;65243.205;1.75256;0.67995;-9.52892;3
AHRS;11.730;65243.206;10.0824;-172.0668;-40.3920;-0.33737;-0.93475;-0.10606;3
GYRO;11.734;65243.211;1.60658;2.41536;-0.73304;3
PRES;11.735;65243.211;1011.7524;3
ACCE;11.739;65243.215;2.11647;0.65122;-8.96389;3
MAGN;11.745;65243.221;6.56250;2.37500;43.18750;3
GYRO;11.745;65243.222;1.66278;2.46179;-0.71349;3
ACCE;11.749;65243.225;2.32716;0.55545;-8.49463;3
AHRS;11.749;65243.226;8.1005;-169.6287;-39.2774;-0.32786;-0.93778;-0.09655;3
GYRO;11.754;65243.231;1.73486;2.42758;-0.71471;3
PRES;11.755;65243.231;1011.7476;3
ACCE;11.758;65243.235;2.49955;0.36392;-8.09240;3
MAGN;11.765;65243.241;4.56250;3.93750;43.56250;3
GYRO;11.765;65243.242;1.81549;2.35183;-0.72571;3
ACCE;11.769;65243.245;2.69108;0.18196;-7.66145;3
AHRS;11.769;65243.246;6.7826;-167.2809;-38.9218;-0.32436;-0.93761;-0.09227;3
GYRO;11.774;65243.251;1.90956;2.25287;-0.73670;3
PRES;11.774;65243.251;1011.7720;3
ACCE;11.778;65243.255;2.85389;-0.03831;-7.26880;3
MAGN;11.785;65243.261;2.75000;5.12500;43.56250;3
GYRO;11.785;65243.262;2.02196;2.14292;-0.72815;3
ACCE;11.788;65243.265;3.08373;-0.25857;-7.05811;3
AHRS;11.789;65243.266;4.6676;-164.3894;-37.8312;-0.31567;-0.93825;-0.08215;3
GYRO;11.794;65243.271;2.15391;2.03174;-0.69639;3
PRES;11.795;65243.271;1011.7778;3
ACCE;11.798;65243.275;3.47638;-0.48842;-7.13472;3
MAGN;11.805;65243.281;0.87500;6.62500;43.25000;3
GYRO;11.805;65243.282;2.29807;1.88269;-0.67195;3
ACCE;11.809;65243.285;4.06057;-0.92895;-7.69975;3
AHRS;11.809;65243.286;3.0760;-162.3545;-37.1846;-0.31104;-0.93757;-0.07402;3
GYRO;11.814;65243.291;2.45812;1.68110;-0.68906;3
PRES;11.815;65243.291;1011.7739;3
ACCE;11.819;65243.295;4.56814;-1.42694;-8.30309;3
MAGN;11.825;65243.301;-0.68750;8.18750;43.37500;3
GYRO;11.825;65243.302;2.63283;1.47829;-0.76725;3
ACCE;11.828;65243.305;4.90333;-1.68552;-8.79151;3
AHRS;11.829;65243.306;0.2938;-159.6173;-36.0780;-0.30435;-0.93598;-0.05719;3
GYRO;11.834;65243.311;2.79898;1.31458;-0.89675;3
LIGH;11.836;65243.312;47.0;3
PRES;11.836;65243.313;1011.7720;3
ACCE;11.839;65243.315;5.00867;-1.77171;-9.46189;3
MAGN;11.845;65243.321;-2.12500;9.81250;43.25000;3
GYRO;11.845;65243.322;2.93337;1.19730;-1.04091;3
ACCE;11.849;65243.325;5.00867;-1.90578;-10.41957;3
AHRS;11.849;65243.326;-1.7715;-158.2555;-35.0114;-0.29815;-0.93558;-0.04225;3
GYRO;11.854;65243.331;3.02378;1.13743;-1.16431;3
PRES;11.855;65243.331;1011.7866;3
ACCE;11.858;65243.335;5.14275;-2.04944;-11.32936;3
MAGN;11.865;65243.341;-3.81250;11.31250;42.31250;3
GYRO;11.865;65243.342;3.04455;1.29503;-1.33535;3
ACCE;11.869;65243.345;5.25767;-1.86748;-11.66455;3
AHRS;11.869;65243.346;-4.7755;-156.5490;-32.7981;-0.28432;-0.93609;-0.01819;3
GYRO;11.874;65243.351;3.04455;1.29503;-1.33535;3
PRES;11.874;65243.351;1011.7822;3
ACCE;11.878;65243.355;5.32470;-1.53229;-11.92312;3
MAGN;11.885;65243.361;-5.43750;13.43750;42.18750;3
GYRO;11.886;65243.362;2.81731;1.56748;-1.32436;3
ACCE;11.889;65243.365;5.65989;-1.55144;-12.36366;3
AHRS;11.890;65243.366;-6.9090;-155.1504;-30.6718;-0.27032;-0.93666;-0.00005;3
GYRO;11.894;65243.371;2.81731;1.56748;-1.32436;3
PRES;11.895;65243.371;1011.7705;3
ACCE;11.899;65243.375;6.11000;-1.68552;-12.55519;3
MAGN;11.905;65243.382;-7.25000;15.25000;41.25000;3
GYRO;11.906;65243.382;2.40681;1.86192;-1.34635;3
ACCE;11.909;65243.385;6.50265;-1.92494;-12.72758;3
AHRS;11.909;65243.386;-8.9522;-153.1310;-27.6486;-0.24930;-0.93725;0.01836;3
GYRO;11.914;65243.391;2.16246;1.98043;-1.43309;3
PRES;11.915;65243.391;1011.7798;3
ACCE;11.919;65243.395;6.59842;-2.27928;-12.93827;3
MAGN;11.925;65243.401;-8.87500;16.93750;39.93750;3
GYRO;11.925;65243.402;1.90223;2.10749;-1.54671;3
ACCE;11.928;65243.405;6.58884;-2.55701;-12.89996;3
AHRS;11.929;65243.406;-10.3047;-150.9236;-25.6328;-0.23584;-0.93505;0.02930;3
GYRO;11.934;65243.411;1.62734;2.23210;-1.65544;3
PRES;11.934;65243.411;1011.7686;3
ACCE;11.938;65243.415;6.46434;-2.75812;-12.80419;3
MAGN;11.945;65243.421;-11.12500;18.31250;38.43750;3
GYRO;11.945;65243.422;1.33779;2.35061;-1.73852;3
ACCE;11.948;65243.425;6.31112;-2.79643;-12.48816;3
AHRS;11.949;65243.426;-11.1821;-148.3497;-22.6689;-0.21424;-0.93362;0.03857;3
GYRO;11.954;65243.431;1.04947;2.46301;-1.79350;3
PRES;11.954;65243.431;1011.7754;3
ACCE;11.959;65243.435;6.23450;-2.54743;-11.94228;3
MAGN;11.965;65243.441;-12.93750;19.25000;37.56250;3
GYRO;11.965;65243.442;0.77336;2.55220;-1.81060;3
GNSS;11.968;1491384878.018;39.993798;-0.073673;119.035;0.000;96.0;0.7;9;5
ACCE;11.971;65243.446;6.29196;-2.35589;-11.45386;3
AHRS;11.972;65243.447;-11.1098;-145.5141;-20.7970;-0.19979;-0.92978;0.03768;3
GNSS;11.973;1491384878.018;39.993798;-0.073673;119.035;0.000;96.0;0.7;9;5
GYRO;11.974;65243.451;0.52290;2.63161;-1.79717;3
PRES;11.975;65243.451;1011.7734;3
ACCE;11.979;65243.455;6.61757;-2.40378;-11.03248;3
MAGN;11.985;65243.461;-15.50000;19.87500;35.87500;3
GYRO;11.986;65243.462;0.30910;2.71224;-1.77517;3
ACCE;11.989;65243.465;7.03895;-2.64320;-10.58237;3
AHRS;11.989;65243.466;-10.5770;-142.8017;-18.0910;-0.17740;-0.92738;0.03634;3
GYRO;11.994;65243.471;0.14416;2.77699;-1.76418;3
PRES;11.995;65243.471;1011.7715;3
ACCE;11.999;65243.475;7.29753;-2.96881;-10.21845;3
MAGN;12.005;65243.482;-18.00000;20.25000;35.00000;3
GYRO;12.006;65243.482;0.02932;2.84052;-1.76540;3
ACCE;12.009;65243.485;7.35499;-3.06458;-9.65342;3
AHRS;12.009;65243.486;-9.4203;-139.6461;-16.8450;-0.16504;-0.92122;0.02589;3
GYRO;12.014;65243.491;-0.03543;2.91871;-1.76418;3
PRES;12.017;65243.491;1011.7661;3
ACCE;12.021;65243.495;7.46991;-2.98796;-8.99262;3
MAGN;12.026;65243.501;-20.93750;20.31250;33.37500;3
GYRO;12.027;65243.502;-0.05986;2.97247;-1.74463;3
ACCE;12.031;65243.505;7.71891;-2.94008;-8.29351;3
AHRS;12.031;65243.506;-8.4884;-136.5805;-14.9905;-0.14800;-0.91503;0.02005;3
GYRO;12.036;65243.511;-0.05009;2.98347;-1.71409;3
PRES;12.037;65243.511;1011.7666;3
ACCE;12.041;65243.515;8.14986;-2.84431;-7.64229;3
MAGN;12.046;65243.521;-23.31250;20.06250;32.43750;3
GYRO;12.047;65243.522;-0.00977;2.95903;-1.69332;3
ACCE;12.051;65243.526;8.65743;-2.75812;-7.10599;3
AHRS;12.052;65243.526;-6.9246;-133.1941;-14.1123;-0.13634;-0.90617;0.00630;3
GYRO;12.055;65243.531;0.06231;2.91505;-1.70065;3
PRES;12.055;65243.531;1011.7607;3
ACCE;12.059;65243.535;9.25119;-2.59531;-6.52181;3
MAGN;12.065;65243.541;-25.68750;19.68750;30.37500;3
GYRO;12.066;65243.542;0.16249;2.84663;-1.75196;3
ACCE;12.069;65243.545;9.62469;-2.56658;-6.29196;3
AHRS;12.069;65243.546;-6.0031;-129.5976;-12.8629;-0.12337;-0.89539;-0.00055;3
GYRO;12.075;65243.551;0.27489;2.78555;-1.85092;3
PRES;12.076;65243.551;1011.7593;3
ACCE;12.079;65243.555;9.64384;-2.56658;-6.20577;3
MAGN;12.085;65243.562;-27.93750;18.75000;28.87500;3
GYRO;12.085;65243.562;0.39095;2.79165;-1.97065;3
ACCE;12.089;65243.565;9.42358;-2.50912;-6.18662;3
AHRS;12.089;65243.566;-4.4588;-126.3825;-11.8915;-0.10983;-0.88523;-0.01215;3
GYRO;12.094;65243.571;0.48503;2.85885;-2.06472;3
PRES;12.094;65243.571;1011.7681;3
ACCE;12.099;65243.575;9.31823;-2.38462;-5.97593;3
MAGN;12.105;65243.581;-29.75000;17.87500;27.00000;3
GYRO;12.106;65243.582;0.54856;2.94193;-2.11237;3
ACCE;12.108;65243.585;9.41400;-2.23140;-5.46836;3
AHRS;12.109;65243.586;-3.4708;-123.0387;-10.1958;-0.09245;-0.87382;-0.01584;3
GYRO;12.116;65243.591;0.58887;2.97125;-2.11848;3
PRES;12.117;65243.591;1011.7695;3
ACCE;12.121;65243.595;9.49062;-2.10690;-5.07571;3
MAGN;12.126;65243.601;-31.37500;16.75000;25.31250;3
GYRO;12.126;65243.602;0.62919;2.92482;-2.10626;3
ACCE;12.131;65243.605;9.56723;-1.88663;-4.99909;3
AHRS;12.131;65243.606;-1.6385;-119.7925;-8.8765;-0.07409;-0.86188;-0.02648;3
GYRO;12.135;65243.611;0.68783;2.84541;-2.10015;3
PRES;12.136;65243.611;1011.7588;3
ACCE;12.139;65243.615;9.83538;-1.87705;-5.05655;3
MAGN;12.146;65243.621;-32.93750;15.31250;22.81250;3
GYRO;12.146;65243.622;0.88209;2.68170;-2.17712;3
ACCE;12.149;65243.625;10.04607;-1.81002;-5.05655;3
AHRS;12.149;65243.626;-0.4796;-116.4363;-6.9568;-0.05378;-0.84835;-0.02840;3
GYRO;12.154;65243.631;0.88209;2.68170;-2.17712;3
PRES;12.155;65243.631;1011.7651;3
ACCE;12.159;65243.635;10.09395;-1.73340;-5.43963;3
MAGN;12.165;65243.642;-34.56250;13.43750;20.93750;3
GYRO;12.166;65243.642;1.02014;2.54486;-2.41903;3
ACCE;12.169;65243.645;9.95988;-1.58017;-5.75566;3
AHRS;12.169;65243.646;1.4471;-113.6063;-5.3994;-0.03250;-0.83612;-0.03634;3
GYRO;12.174;65243.651;0.99571;2.51066;-2.54975;3
PRES;12.175;65243.651;1011.7603;3
ACCE;12.179;65243.655;9.74919;-1.06303;-5.88016;3
MAGN;12.185;65243.661;-35.62500;11.87500;18.37500;3
GYRO;12.186;65243.662;0.89675;2.46423;-2.64871;3
LIGH;12.187;65243.664;12.0;3
ACCE;12.189;65243.666;9.41400;-0.45011;-5.78439;3
AHRS;12.190;65243.667;2.8549;-111.3601;-2.4834;-0.00385;-0.82576;-0.03278;3
GYRO;12.194;65243.670;0.73793;2.38848;-2.69392;3
PRES;12.194;65243.671;1011.7642;3
ACCE;12.199;65243.675;9.03093;0.01915;-5.75566;3
MAGN;12.205;65243.682;-36.75000;10.00000;16.06250;3
GYRO;12.205;65243.682;0.55344;2.33106;-2.68048;3
ACCE;12.209;65243.685;8.68616;0.36392;-5.65989;3
SOUN;12.209;54.95;0.00168;38.47
AHRS;12.210;65243.686;5.4092;-108.8488;-0.7675;0.02201;-0.81261;-0.04227;3
GYRO;12.218;65243.695;0.37751;2.32495;-2.61573;3
PRES;12.219;65243.695;1011.7529;3
ACCE;12.219;65243.696;8.40844;0.57461;-5.47793;3
MAGN;12.225;65243.701;-38.12500;7.81250;13.50000;3
GYRO;12.225;65243.702;0.22846;2.37627;-2.51432;3
ACCE;12.229;65243.705;8.14986;0.83318;-5.13317;3
AHRS;12.229;65243.706;7.7421;-107.4426;2.0957;0.05465;-0.80344;-0.04362;3
GYRO;12.234;65243.711;0.10751;2.45201;-2.38360;3
PRES;12.235;65243.711;1011.7627;3
ACCE;12.239;65243.715;7.94875;1.17795;-4.61602;3
MAGN;12.245;65243.721;-39.31250;5.37500;11.18750;3
GYRO;12.246;65243.722;0.00977;2.52532;-2.23454;3
ACCE;12.249;65243.725;7.93917;1.47483;-4.15633;3
AHRS;12.250;65243.726;10.4428;-104.8193;3.1655;0.07729;-0.78727;-0.05531;3
GYRO;12.254;65243.731;-0.07575;2.57663;-2.08794;3
PRES;12.255;65243.731;1011.7549;3
ACCE;12.259;65243.735;8.05409;1.67594;-3.62961;3
MAGN;12.265;65243.741;-40.25000;3.75000;8.81250;3
GYRO;12.265;65243.742;-0.14905;2.59251;-1.96332;3
ACCE;12.268;65243.745;8.19775;1.78129;-3.16035;3
AHRS;12.269;65243.746;12.6810;-103.0840;4.9130;0.10198;-0.77461;-0.05991;3
GYRO;12.274;65243.751;-0.21258;2.57052;-1.87536;3
PRES;12.274;65243.751;1011.7539;3
ACCE;12.278;65243.755;8.37971;1.85790;-2.83473;3
MAGN;12.285;65243.762;-40.93750;1.56250;6.43750;3
GYRO;12.285;65243.762;-0.26756;2.52043;-1.83015;3
ACCE;12.289;65243.765;8.52336;1.87705;-2.54743;3
AHRS;12.289;65243.766;14.9215;-100.1240;5.2054;0.11779;-0.75568;-0.07055;3
GYRO;12.294;65243.771;-0.32009;2.45446;-1.82893;3
PRES;12.295;65243.771;1011.7651;3
ACCE;12.299;65243.775;8.54251;1.91536;-2.36547;3
MAGN;12.305;65243.781;-41.18750;-0.31250;4.37500;3
GYRO;12.305;65243.782;-0.37874;2.39826;-1.85337;3
ACCE;12.309;65243.785;8.60955;2.01113;-2.05901;3
AHRS;12.309;65243.786;16.6738;-97.8742;5.9230;0.13366;-0.74010;-0.07560;3
GYRO;12.314;65243.791;-0.44471;2.34694;-1.88635;3
PRES;12.315;65243.791;1011.7607;3
ACCE;12.319;65243.795;8.54251;2.32716;-1.78129;3
MAGN;12.325;65243.801;-40.87500;-2.12500;2.31250;3
GYRO;12.325;65243.802;-0.51191;2.31518;-1.90956;3
ACCE;12.329;65243.805;8.50420;2.66235;-1.47483;3
AHRS;12.329;65243.806;18.8319;-95.0133;5.7159;0.14664;-0.72101;-0.08726;3
GYRO;12.335;65243.811;-0.57299;2.32617;-1.91079;3
PRES;12.335;65243.811;1011.7559;3
ACCE;12.338;65243.815;8.46590;3.01669;-1.15879;3
MAGN;12.344;65243.821;-40.43750;-3.43750;0.68750;3
GYRO;12.346;65243.822;-0.61820;2.38970;-1.89246;3
ACCE;12.349;65243.825;8.31267;3.39977;-0.91937;3
AHRS;12.349;65243.826;20.7612;-92.7221;5.7912;0.16015;-0.70467;-0.09594;3
GYRO;12.354;65243.831;-0.64752;2.51676;-1.85214;3
PRES;12.354;65243.831;1011.7588;3
ACCE;12.358;65243.835;8.12113;3.64876;-0.72784;3
MAGN;12.367;65243.842;-39.56250;-4.93750;-1.50000;3
GYRO;12.368;65243.842;-0.66584;2.71469;-1.78006;3
ACCE;12.369;65243.845;7.94875;3.74453;-0.54588;3
AHRS;12.369;65243.846;22.9393;-89.6671;5.0696;0.17144;-0.68406;-0.10932;3
GYRO;12.374;65243.851;-0.67928;2.98591;-1.69454;3
PRES;12.375;65243.851;1011.7656;3
ACCE;12.379;65243.855;7.57525;3.84988;-0.28730;3
MAGN;12.385;65243.861;-39.00000;-6.25000;-3.56250;3
GYRO;12.385;65243.862;-0.69516;3.30600;-1.60658;3
ACCE;12.389;65243.865;7.11557;3.99353;0.03831;3
AHRS;12.389;65243.866;24.9588;-86.7021;4.6267;0.18406;-0.66336;-0.11956;3
GYRO;12.394;65243.871;-0.72082;3.64442;-1.51495;3
PRES;12.395;65243.871;1011.7642;3
WIFI;12.398;65243.839;WAP213;20:17:FF:FF:F2:13;-56
WIFI;12.398;65243.839;WAP112;20:17:FF:FF:F1:12;-45
WIFI;12.398;65243.839;WAP319;20:17:FF:FF:F3:19;-70
WIFI;12.398;65243.839;WAP141;20:17:FF:FF:F1:41;-50
WIFI;12.398;65243.839;WAP316;20:17:FF:FF:F3:16;-44
WIFI;12.398;65243.839;WAP298;20:17:FF:FF:F2:98;-58
WIFI;12.398;65243.839;WAP093;20:17:FF:FF:F0:93;-60
WIFI;12.398;65243.839;WAP113;20:17:FF:FF:F1:13;-65
WIFI;12.398;65243.839;WAP310;20:17:FF:FF:F3:10;-61
WIFI;12.398;65243.839;WAP139;20:17:FF:FF:F1:39;-61
WIFI;12.398;65243.839;WAP106;20:17:FF:FF:F1:06;-60
WIFI;12.398;65243.839;WAP140;20:17:FF:FF:F1:40;-53
WIFI;12.398;65243.839;WAP317;20:17:FF:FF:F3:17;-64
WIFI;12.398;65243.839;WAP115;20:17:FF:FF:F1:15;-74
WIFI;12.398;65243.839;WAP138;20:17:FF:FF:F1:38;-71
WIFI;12.398;65243.839;WAP297;20:17:FF:FF:F2:97;-67
WIFI;12.398;65243.839;WAP092;20:17:FF:FF:F0:92;-67
WIFI;12.398;65243.839;WAP181;20:17:FF:FF:F1:81;-86
WIFI;12.398;65243.839;WAP281;20:17:FF:FF:F2:81;-88
WIFI;12.398;65243.839;WAP109;20:17:FF:FF:F1:09;-86
WIFI;12.398;65243.839;WAP313;20:17:FF:FF:F3:13;-83
WIFI;12.398;65243.839;WAP044;20:17:FF:FF:F0:44;-67
WIFI;12.398;65243.839;WAP159;20:17:FF:FF:F1:59;-78
WIFI;12.398;65243.839;WAP107;20:17:FF:FF:F1:07;-85
WIFI;12.398;65243.839;WAP311;20:17:FF:FF:F3:11;-83
WIFI;12.398;65243.839;WAP206;20:17:FF:FF:F2:06;-73
WIFI;12.398;65243.839;WAP153;20:17:FF:FF:F1:53;-81
WIFI;12.398;65243.839;WAP022;20:17:FF:FF:F0:22;-80
WIFI;12.398;65240.463;WAP021;20:17:FF:FF:F0:21;-88
WIFI;12.398;65243.839;WAP078;20:17:FF:FF:F0:78;-87
WIFI;12.398;65243.839;WAP063;20:17:FF:FF:F0:63;-79
WIFI;12.398;65243.839;WAP263;20:17:FF:FF:F2:63;-76
WIFI;12.398;65243.839;WAP279;20:17:FF:FF:F2:79;-85
WIFI;12.398;65237.085;WAP307;20:17:FF:FF:F3:07;-87
WIFI;12.398;65237.085;WAP070;20:17:FF:FF:F0:70;-88
WIFI;12.398;65237.085;WAP076;20:17:FF:FF:F0:76;-83
WIFI;12.398;65233.730;WAP238;20:17:FF:FF:F2:38;-84
WIFI;12.398;65233.730;WAP211;20:17:FF:FF:F2:11;-90
WIFI;12.398;65237.085;WAP171;20:17:FF:FF:F1:71;-83
WIFI;12.398;65243.839;WAP045;20:17:FF:FF:F0:45;-87
WIFI;12.398;65237.085;WAP149;20:17:FF:FF:F1:49;-88
WIFI;12.398;65243.839;WAP180;20:17:FF:FF:F1:80;-71
WIFI;12.398;65243.839;WAP280;20:17:FF:FF:F2:80;-87
WIFI;12.398;65240.463;WAP146;20:17:FF:FF:F1:46;-86
WIFI;12.398;65243.839;WAP169;20:17:FF:FF:F1:69;-90
ACCE;12.451;65243.875;6.74207;4.05099;0.55545;3
MAGN;12.451;65243.881;-38.56250;-7.56250;-6.06250;3
GYRO;12.452;65243.882;-0.80879;4.21008;-1.35246;3
ACCE;12.452;65243.885;6.46434;4.06057;1.33118;3
AHRS;12.452;65243.886;26.7070;-82.3676;3.5398;0.19352;-0.63500;-0.12939;3
GYRO;12.452;65243.891;-0.80879;4.21008;-1.35246;3
PRES;12.452;65243.891;1011.7534;3
ACCE;12.452;65243.895;6.30154;3.96480;2.15478;3
MAGN;12.452;65243.901;-37.56250;-8.62500;-8.68750;3
GYRO;12.452;65243.902;-0.87720;4.35669;-1.30359;3
ACCE;12.452;65243.905;6.17704;3.89776;2.91135;3
AHRS;12.453;65243.906;28.3200;-76.9275;2.2338;0.20327;-0.59927;-0.13734;3
GYRO;12.453;65243.911;-0.86743;4.27239;-1.32069;3
PRES;12.453;65243.911;1011.7520;3
ACCE;12.453;65243.915;6.12916;4.00311;3.57215;3
MAGN;12.453;65243.921;-36.31250;-9.56250;-11.93750;3
GYRO;12.453;65243.922;-0.82100;4.13800;-1.33902;3
ACCE;12.453;65243.926;5.99508;4.25210;4.00311;3
AHRS;12.453;65243.926;29.4601;-71.0558;0.6439;0.21008;-0.56083;-0.14333;3
GYRO;12.455;65243.931;-0.73426;3.99506;-1.35368;3
PRES;12.455;65243.931;1011.7573;3
ACCE;12.458;65243.935;5.78439;4.66391;4.16591;3
MAGN;12.465;65243.942;-35.31250;-10.56250;-15.00000;3
GYRO;12.466;65243.942;-0.62430;3.87289;-1.35246;3
ACCE;12.469;65243.945;5.73651;4.85544;4.05099;3
AHRS;12.469;65243.946;30.5487;-64.6625;-1.6064;0.21535;-0.51899;-0.15231;3
GYRO;12.474;65243.951;-0.51313;3.81058;-1.35246;3
PRES;12.474;65243.951;1011.7573;3
ACCE;12.478;65243.955;5.88016;4.80756;3.91691;3
MAGN;12.485;65243.962;-33.06250;-11.18750;-18.25000;3
GYRO;12.485;65243.962;-0.43494;3.81180;-1.38666;3
ACCE;12.488;65243.965;5.84185;4.77883;3.82115;3
AHRS;12.489;65243.966;31.5659;-59.3198;-3.1973;0.22298;-0.48260;-0.15787;3
GYRO;12.494;65243.971;-0.40928;3.84234;-1.45019;3
PRES;12.494;65243.971;1011.7607;3
ACCE;12.499;65243.975;5.58328;4.76925;3.80199;3
MAGN;12.505;65243.981;-30.87500;-12.00000;-21.31250;3
GYRO;12.505;65243.982;-0.43494;3.85945;-1.52228;3
ACCE;12.508;65243.985;5.25767;4.72137;3.90734;3
AHRS;12.509;65243.986;32.7505;-54.2820;-4.5494;0.23331;-0.44729;-0.16240;3
GYRO;12.514;65243.991;-0.50335;3.84112;-1.58947;3
PRES;12.515;65243.991;1011.7515;3
ACCE;12.519;65243.995;4.83629;4.70221;4.11803;3
MAGN;12.525;65244.001;-28.37500;-12.18750;-23.81250;3
GYRO;12.525;65244.002;-0.59865;3.77393;-1.64078;3
ACCE;12.529;65244.005;4.29999;4.77883;4.27126;3
AHRS;12.529;65244.006;33.7934;-48.8148;-6.3098;0.24251;-0.40935;-0.16787;3
GYRO;12.534;65244.011;-0.69639;3.68474;-1.65911;3
LIGH;12.535;65244.012;12.0;3
PRES;12.536;65244.013;1011.7539;3
ACCE;12.538;65244.015;3.77326;4.90333;4.57771;3
MAGN;12.544;65244.021;-26.00000;-12.81250;-26.43750;3
GYRO;12.545;65244.022;-0.78191;3.58089;-1.63223;3
ACCE;12.549;65244.025;3.29442;4.99909;5.14275;3
AHRS;12.549;65244.026;34.9428;-43.3550;-8.3595;0.25257;-0.37174;-0.17521;3
GYRO;12.554;65244.031;-0.81856;3.49171;-1.57725;3
PRES;12.554;65244.031;1011.7529;3
ACCE;12.558;65244.035;2.94008;5.00867;5.42047;3
MAGN;12.565;65244.042;-23.06250;-12.87500;-28.68750;3
GYRO;12.565;65244.042;-0.82100;3.41840;-1.51983;3
ACCE;12.569;65244.045;2.72939;4.99909;5.75566;3
AHRS;12.569;65244.046;35.4607;-37.7855;-10.8002;0.25783;-0.33417;-0.18298;3
GYRO;12.574;65244.051;-0.81734;3.34999;-1.46852;3
PRES;12.574;65244.051;1011.7583;3
ACCE;12.579;65244.055;2.54743;5.04698;6.07170;3
MAGN;12.585;65244.061;-20.25000;-13.25000;-30.56250;3
GYRO;12.585;65244.062;-0.80634;3.26691;-1.41721;3
ACCE;12.589;65244.065;2.21224;5.17148;6.38773;3
AHRS;12.589;65244.066;35.8905;-31.8572;-13.6287;0.26321;-0.29440;-0.19251;3
GYRO;12.594;65244.071;-0.80512;3.15451;-1.35612;3
PRES;12.595;65244.071;1011.7588;3
ACCE;12.599;65244.075;1.90578;5.23851;6.57927;3
MAGN;12.605;65244.081;-17.06250;-13.18750;-32.37500;3
GYRO;12.605;65244.082;-0.82467;3.02012;-1.29137;3
ACCE;12.609;65244.085;1.74298;5.26724;6.76123;3
AHRS;12.610;65244.087;35.8645;-26.7325;-15.9165;0.26622;-0.25930;-0.19865;3
GYRO;12.614;65244.091;-0.85765;2.88328;-1.23761;3
PRES;12.615;65244.091;1011.7568;3
ACCE;12.619;65244.095;1.72383;5.22894;6.97192;3
MAGN;12.624;65244.101;-14.31250;-13.50000;-34.43750;3
GYRO;12.625;65244.102;-0.89675;2.74034;-1.21196;3
ACCE;12.628;65244.105;1.62806;5.22894;7.13472;3
AHRS;12.629;65244.106;35.7377;-21.3801;-18.4832;0.26925;-0.22268;-0.20638;3
GYRO;12.634;65244.111;-0.95051;2.58763;-1.22540;3
PRES;12.634;65244.111;1011.7402;3
ACCE;12.638;65244.115;1.40779;5.24809;7.38372;3
MAGN;12.645;65244.121;-11.50000;-13.31250;-36.06250;3
GYRO;12.645;65244.122;-1.00548;2.43857;-1.25960;3
ACCE;12.649;65244.125;1.02472;5.31513;7.55610;3
AHRS;12.649;65244.126;35.2146;-17.0541;-20.4890;0.26924;-0.19228;-0.21178;3
SOUN;12.649;40.51;0.00124;35.82
GYRO;12.654;65244.131;-1.05191;2.29685;-1.28404;3
PRES;12.654;65244.131;1011.7461;3
ACCE;12.658;65244.135;0.75657;5.26724;7.11557;3
MAGN;12.665;65244.141;-8.87500;-13.50000;-37.25000;3
GYRO;12.665;65244.142;-1.18386;2.18079;-1.23150;3
ACCE;12.668;65244.145;0.53630;5.11401;7.26880;3
AHRS;12.669;65244.146;34.5087;-12.6290;-22.8368;0.26818;-0.16132;-0.21989;3
GYRO;12.674;65244.151;-1.18386;2.18079;-1.23150;3
PRES;12.674;65244.151;1011.7373;3
ACCE;12.678;65244.155;0.38307;4.97036;7.31668;3
MAGN;12.685;65244.162;-7.06250;-12.93750;-38.56250;3
GYRO;12.685;65244.162;-1.35490;2.11604;-1.13865;3
ACCE;12.689;65244.165;0.11492;4.69264;7.64229;3
AHRS;12.689;65244.166;33.3343;-8.5723;-24.5185;0.26428;-0.13070;-0.22379;3
GYRO;12.694;65244.171;-1.41476;2.05862;-1.08734;3
PRES;12.694;65244.171;1011.7412;3
ACCE;12.699;65244.175;-0.16281;4.49152;8.01579;3
MAGN;12.704;65244.181;-5.12500;-11.93750;-39.00000;3
GYRO;12.705;65244.182;-1.42820;1.96088;-1.03114;3
ACCE;12.708;65244.185;-0.38307;4.42448;8.53294;3
AHRS;12.709;65244.186;31.9153;-4.8578;-26.5020;0.25803;-0.10262;-0.23153;3
GYRO;12.714;65244.191;-1.38056;1.82771;-0.97738;3
PRES;12.714;65244.191;1011.7607;3
ACCE;12.718;65244.195;-0.48842;4.34787;9.01178;3
MAGN;12.725;65244.202;-3.18750;-11.00000;-39.43750;3
GYRO;12.726;65244.202;-1.28770;1.66644;-0.93585;3
ACCE;12.729;65244.206;-0.52672;4.27126;9.38527;3
AHRS;12.729;65244.206;30.2432;-1.4948;-27.7122;0.25024;-0.07469;-0.23448;3
GYRO;12.734;65244.211;-1.17164;1.45019;-0.91752;3
PRES;12.734;65244.211;1011.7612;3
ACCE;12.738;65244.215;-0.52672;4.14676;9.64384;3
MAGN;12.744;65244.221;-1.43750;-9.68750;-39.87500;3
GYRO;12.745;65244.222;-1.04702;1.16675;-0.92485;3
ACCE;12.749;65244.225;-0.39265;3.93607;9.73004;3
AHRS;12.749;65244.226;28.4470;1.1906;-29.1101;0.24034;-0.05200;-0.24112;3
GYRO;12.754;65244.231;-0.93096;0.85521;-0.97250;3
PRES;12.754;65244.231;1011.7661;3
ACCE;12.758;65244.235;-0.20111;3.74453;9.93115;3
MAGN;12.765;65244.241;0.06250;-8.37500;-40.43750;3
GYRO;12.765;65244.242;-0.82100;0.52290;-1.05191;3
ACCE;12.769;65244.245;-0.13408;3.77326;10.02692;3
AHRS;12.769;65244.246;27.0941;3.4135;-29.9017;0.23368;-0.03243;-0.24396;3
GYRO;12.774;65244.251;-0.71227;0.19181;-1.13132;3
PRES;12.774;65244.251;1011.7573;3
ACCE;12.779;65244.255;-0.16281;3.93607;9.89284;3
MAGN;12.785;65244.261;1.75000;-6.93750;-40.56250;3
GYRO;12.785;65244.262;-0.60720;-0.12584;-1.18997;3
ACCE;12.789;65244.265;-0.09577;4.02226;9.79707;3
AHRS;12.789;65244.266;25.6894;4.2932;-31.0522;0.22382;-0.02428;-0.25277;3
GYRO;12.794;65244.271;-0.50946;-0.42761;-1.23028;3
PRES;12.794;65244.271;1011.7505;3
ACCE;12.799;65244.275;0.24900;3.77326;9.42358;3
MAGN;12.804;65244.281;2.68750;-6.81250;-41.00000;3
GYRO;12.805;65244.282;-0.43127;-0.68661;-1.29137;3
ACCE;12.808;65244.285;0.72784;3.54342;8.93516;3
AHRS;12.809;65244.286;24.7540;5.2502;-32.0124;0.21815;-0.01604;-0.25961;3
GYRO;12.814;65244.291;-0.37996;-0.86499;-1.39155;3
PRES;12.814;65244.291;1011.7490;3
ACCE;12.818;65244.295;1.08218;3.50511;8.52336;3
MAGN;12.825;65244.301;3.12500;-6.12500;-40.87500;3
GYRO;12.825;65244.302;-0.36408;-0.97738;-1.51250;3
ACCE;12.829;65244.305;1.19710;3.58173;7.97748;3
AHRS;12.829;65244.306;23.9821;4.4136;-33.1252;0.20973;-0.02308;-0.27097;3
GYRO;12.834;65244.311;-0.38973;-1.02381;-1.63712;3
PRES;12.834;65244.311;1011.7598;3
ACCE;12.838;65244.315;1.07260;3.65834;7.34541;3
MAGN;12.845;65244.321;3.50000;-6.12500;-40.87500;3
GYRO;12.846;65244.322;-0.45815;-0.99327;-1.75318;3
ACCE;12.849;65244.325;1.07260;3.67749;6.79953;3
AHRS;12.849;65244.326;23.2976;4.6571;-34.4114;0.20449;-0.02166;-0.28163;3
GYRO;12.854;65244.331;-0.57421;-0.87109;-1.85459;3
PRES;12.855;65244.331;1011.7661;3
ACCE;12.858;65244.335;0.81403;3.67749;6.38773;3
MAGN;12.865;65244.341;2.93750;-5.50000;-40.87500;3
GYRO;12.865;65244.342;-0.74403;-0.67317;-1.93766;3
ACCE;12.868;65244.345;0.49799;3.48596;5.93762;3
AHRS;12.869;65244.346;23.0441;3.4550;-35.7843;0.19907;-0.03323;-0.29517;3
GYRO;12.874;65244.351;-0.93707;-0.39951;-2.01463;3
PRES;12.874;65244.351;1011.7646;3
ACCE;12.879;65244.355;0.04788;3.29442;5.67905;3
MAGN;12.885;65244.361;2.50000;-5.37500;-40.75000;3
GYRO;12.885;65244.362;-1.13743;-0.08552;-2.07450;3
LIGH;12.887;65244.364;83.0;3
ACCE;12.890;65244.366;-0.30646;3.07416;5.59285;3
AHRS;12.890;65244.367;21.8977;4.1411;-37.5964;0.19112;-0.02758;-0.30967;3
GYRO;12.894;65244.371;-1.35001;0.21625;-2.10504;3
PRES;12.895;65244.371;1011.7407;3
ACCE;12.899;65244.375;-0.43096;2.65278;6.00466;3
MAGN;12.905;65244.381;2.62500;-4.31250;-40.87500;3
GYRO;12.906;65244.382;-1.56870;0.45693;-2.11359;3
ACCE;12.909;65244.385;-0.50757;2.32716;6.55054;3
AHRS;12.909;65244.386;20.9856;4.7636;-39.7460;0.18501;-0.02342;-0.32685;3
GYRO;12.923;65244.391;-1.77884;0.58521;-2.12092;3
PRES;12.924;65244.391;1011.7437;3
ACCE;12.924;65244.395;-0.61292;2.00155;7.13472;3
MAGN;12.925;65244.401;2.62500;-3.75000;-41.43750;3
GYRO;12.926;65244.402;-1.96210;0.61331;-2.14047;3
ACCE;12.929;65244.406;-0.71826;1.66636;7.80510;3
AHRS;12.930;65244.406;18.9882;6.0692;-42.0999;0.17248;-0.01043;-0.34562;3
GYRO;12.934;65244.411;-2.09527;0.56933;-2.18201;3
PRES;12.935;65244.411;1011.7476;3
ACCE;12.939;65244.415;-0.71826;1.39821;8.41801;3
MAGN;12.945;65244.422;2.87500;-2.12500;-41.62500;3
GYRO;12.946;65244.422;-2.20889;0.26389;-2.32740;3
ACCE;12.949;65244.425;-0.75657;1.22583;8.84897;3
AHRS;12.949;65244.426;16.1795;7.2770;-44.3427;0.15377;0.00519;-0.36460;3
GYRO;12.954;65244.431;-2.20889;0.26389;-2.32740;3
PRES;12.955;65244.431;1011.7505;3
ACCE;12.959;65244.435;-0.90022;1.04387;9.05008;3
MAGN;12.965;65244.441;3.68750;-0.50000;-41.43750;3
GYRO;12.966;65244.442;-2.22111;-0.22235;-2.46545;3
ACCE;12.968;65244.445;-0.98641;0.78530;8.99262;3
AHRS;12.969;65244.446;13.3511;8.1377;-46.6795;0.13439;0.01877;-0.38493;3
GYRO;12.974;65244.451;-2.23577;-0.45204;-2.50088;3
PRES;12.974;65244.451;1011.7559;3
GNSS;12.977;1491384879.013;39.993842;-0.073670;119.017;0.000;96.0;0.8;9;5
ACCE;12.981;65244.455;-0.98641;0.44053;9.00220;3
GNSS;12.981;1491384879.013;39.993842;-0.073670;119.017;0.000;96.0;0.8;9;5
MAGN;12.985;65244.462;3.87500;1.56250;-41.31250;3
GYRO;12.985;65244.462;-2.25776;-0.66584;-2.51310;3
ACCE;12.988;65244.465;-0.78530;0.03831;9.04051;3
AHRS;12.989;65244.466;10.0727;8.1957;-49.1617;0.10924;0.02831;-0.40761;3
GYRO;12.994;65244.471;-2.27608;-0.84910;-2.50943;3
PRES;12.994;65244.471;1011.7549;3
ACCE;12.998;65244.475;-0.52672;-0.24900;9.18416;3
MAGN;13.005;65244.481;3.75000;3.43750;-41.31250;3
GYRO;13.005;65244.482;-2.28097;-0.98716;-2.50455;3
ACCE;13.009;65244.485;-0.34477;-0.53630;9.30866;3
AHRS;13.009;65244.486;7.1603;7.7600;-51.6312;0.08549;0.03366;-0.42983;3
GYRO;13.014;65244.491;-2.26875;-1.09223;-2.50333;3
PRES;13.015;65244.491;1011.7583;3
ACCE;13.019;65244.495;-0.27773;-0.82361;9.46189;3
MAGN;13.025;65244.501;3.37500;5.68750;-40.75000;3
GYRO;13.025;65244.502;-2.24921;-1.17164;-2.49966;3
ACCE;13.029;65244.505;-0.33519;-0.99599;9.64384;3
AHRS;13.030;65244.506;3.6975;6.4863;-54.1586;0.05442;0.03568;-0.45263;3
GYRO;13.034;65244.511;-2.22599;-1.24861;-2.47645;3
PRES;13.035;65244.511;1011.7544;3
ACCE;13.039;65244.515;-0.41180;-1.22583;9.82580;3
MAGN;13.045;65244.521;2.50000;8.06250;-40.62500;3
GYRO;13.045;65244.522;-2.20278;-1.31825;-2.42758;3
ACCE;13.049;65244.525;-0.45969;-1.44610;10.00776;3
AHRS;13.049;65244.526;0.5513;5.7833;-56.0288;0.02794;0.04228;-0.46888;3
GYRO;13.054;65244.531;-2.16491;-1.37445;-2.36038;3
PRES;13.055;65244.531;1011.7490;3
ACCE;13.059;65244.535;-0.48842;-1.57060;10.40041;3
MAGN;13.065;65244.542;1.31250;10.12500;-40.75000;3
GYRO;13.066;65244.542;-2.09893;-1.40866;-2.27975;3
ACCE;13.069;65244.545;-0.25857;-1.78129;10.81221;3
AHRS;13.069;65244.546;-2.5902;4.0899;-58.6604;-0.00222;0.04217;-0.49011;3
GYRO;13.074;65244.551;-1.98531;-1.40866;-2.19667;3
PRES;13.075;65244.551;1011.7510;3
ACCE;13.079;65244.555;-0.15323;-1.92494;10.86968;3
MAGN;13.085;65244.561;0.62500;11.81250;-40.93750;3
GYRO;13.085;65244.562;-1.83870;-1.36589;-2.11115;3
ACCE;13.089;65244.565;-0.05746;-2.06859;10.61110;3
AHRS;13.090;65244.566;-5.4417;2.8392;-60.4595;-0.02854;0.04527;-0.50376;3
GYRO;13.094;65244.571;-1.69210;-1.26327;-2.01586;3
PRES;13.095;65244.571;1011.7598;3
ACCE;13.099;65244.575;0.06704;-2.39420;10.22803;3
MAGN;13.105;65244.582;-1.12500;13.43750;-40.18750;3
GYRO;13.105;65244.582;-1.58947;-1.13865;-1.91812;3
ACCE;13.108;65244.585;0.12450;-2.71981;10.10353;3
AHRS;13.109;65244.586;-7.8298;0.9385;-62.8762;-0.05399;0.04258;-0.52082;3
GYRO;13.114;65244.591;-1.55893;-1.03236;-1.83382;3
PRES;13.115;65244.591;1011.7554;3
ACCE;13.118;65244.595;0.09577;-2.98796;9.79707;3
MAGN;13.125;65244.601;-2.56250;15.12500;-39.93750;3
GYRO;13.125;65244.602;-1.59558;-0.94806;-1.76540;3
ACCE;13.129;65244.605;0.00000;-3.19865;9.50019;3
AHRS;13.129;65244.606;-10.0036;-0.2117;-64.3901;-0.07476;0.04490;-0.53064;3
GYRO;13.134;65244.611;-1.65911;-0.83811;-1.70431;3
PRES;13.134;65244.611;1011.7607;3
ACCE;13.138;65244.615;0.04788;-3.51469;9.53850;3
MAGN;13.145;65244.621;-3.81250;15.68750;-38.93750;3
GYRO;13.145;65244.622;-1.72997;-0.72082;-1.64323;3
ACCE;13.148;65244.625;0.19154;-3.81157;9.82580;3
AHRS;13.149;65244.626;-12.2471;-1.5896;-66.6747;-0.09669;0.04710;-0.54514;3
GYRO;13.154;65244.631;-1.78617;-0.62797;-1.58825;3
PRES;13.154;65244.631;1011.7627;3
ACCE;13.158;65244.635;0.32561;-3.97437;10.07480;3
MAGN;13.165;65244.641;-5.18750;16.31250;-38.06250;3
GYRO;13.165;65244.642;-1.81305;-0.57421;-1.54305;3
ACCE;13.169;65244.645;0.49799;-4.15633;10.26634;3
AHRS;13.169;65244.646;-14.4494;-2.5561;-68.2186;-0.11651;0.05218;-0.55386;3
GYRO;13.174;65244.651;-1.81183;-0.54734;-1.50395;3
PRES;13.174;65244.651;1011.7456;3
ACCE;13.179;65244.655;0.75657;-4.36702;10.38126;3
MAGN;13.185;65244.661;-6.50000;16.93750;-37.18750;3
GYRO;13.185;65244.662;-1.78373;-0.53634;-1.48196;3
ACCE;13.189;65244.665;1.10133;-4.63517;10.34295;3
AHRS;13.189;65244.666;-16.7819;-3.6737;-70.3319;-0.13750;0.05808;-0.56567;3
GYRO;13.194;65244.671;-1.73852;-0.52779;-1.48685;3
PRES;13.194;65244.671;1011.7627;3
ACCE;13.198;65244.675;1.35033;-4.89375;10.29507;3
SOUN;13.200;32.69;0.00100;33.96
MAGN;13.204;65244.681;-7.62500;18.12500;-36.75000;3
GYRO;13.205;65244.682;-1.60658;-0.45693;-1.56992;3
ACCE;13.208;65244.685;1.35991;-5.00867;10.34295;3
AHRS;13.209;65244.686;-18.9291;-4.6861;-71.9367;-0.15666;0.06386;-0.57342;3
GYRO;13.218;65244.694;-1.60658;-0.45693;-1.56992;3
PRES;13.218;65244.695;1011.7568;3
ACCE;13.219;65244.695;1.15879;-5.02782;10.32380;3
MAGN;13.224;65244.701;-8.43750;18.93750;-36.00000;3
GYRO;13.225;65244.702;-1.46730;-0.40928;-1.63223;3
ACCE;13.229;65244.705;0.90980;-5.09486;10.36211;3
AHRS;13.229;65244.706;-20.9122;-6.0137;-74.2241;-0.17565;0.06821;-0.58495;3
GYRO;13.234;65244.711;-1.41354;-0.42883;-1.62857;3
LIGH;13.235;65244.712;167.0;3
PRES;13.236;65244.713;1011.7759;3
ACCE;13.238;65244.715;0.59376;-5.07571;10.59195;3
MAGN;13.245;65244.722;-9.75000;20.12500;-35.56250;3
GYRO;13.246;65244.722;-1.37445;-0.48747;-1.61391;3
ACCE;13.249;65244.726;0.54588;-5.07571;10.58237;3
AHRS;13.250;65244.726;-22.5956;-7.1410;-76.1183;-0.19160;0.07245;-0.59375;3
GYRO;13.254;65244.731;-1.32924;-0.56322;-1.59558;3
PRES;13.255;65244.731;1011.7773;3
ACCE;13.258;65244.735;0.77572;-5.18105;10.51533;3
MAGN;13.265;65244.741;-10.87500;20.87500;-35.12500;3
GYRO;13.265;65244.742;-1.26083;-0.63163;-1.57970;3
ACCE;13.268;65244.745;1.21625;-5.35344;10.45787;3
AHRS;13.269;65244.746;-24.0005;-8.2214;-78.2296;-0.20514;0.07643;-0.60394;3
GYRO;13.274;65244.751;-1.17775;-0.69394;-1.57603;3
PRES;13.274;65244.751;1011.7764;3
ACCE;13.279;65244.755;1.68552;-5.47793;10.32380;3
MAGN;13.285;65244.761;-12.25000;21.37500;-34.12500;3
GYRO;13.285;65244.762;-1.11300;-0.75625;-1.59191;3
ACCE;13.288;65244.765;2.31759;-5.59285;9.89284;3
AHRS;13.289;65244.766;-25.3577;-9.7547;-80.1563;-0.22074;0.07733;-0.61158;3
GYRO;13.294;65244.771;-1.08001;-0.77824;-1.63834;3
PRES;13.295;65244.771;1011.7798;3
ACCE;13.299;65244.775;2.76770;-5.71735;9.51935;3
MAGN;13.305;65244.781;-13.12500;21.25000;-33.68750;3
GYRO;13.306;65244.782;-1.06535;-0.73670;-1.72020;3
ACCE;13.309;65244.785;3.12204;-5.76524;9.47146;3
AHRS;13.309;65244.786;-26.4307;-11.7001;-82.5433;-0.23638;0.07544;-0.62130;3
GYRO;13.314;65244.791;-1.05558;-0.68906;-1.82649;3
PRES;13.314;65244.791;1011.7939;3
ACCE;13.318;65244.795;3.36146;-5.74608;9.35654;3
MAGN;13.325;65244.801;-14.25000;21.37500;-33.25000;3
GYRO;13.325;65244.802;-1.05435;-0.69028;-1.95355;3
ACCE;13.329;65244.806;3.25611;-5.48751;9.02135;3
AHRS;13.330;65244.806;-27.3473;-13.5946;-84.8236;-0.25087;0.07341;-0.63008;3
GYRO;13.334;65244.811;-1.06168;-0.70127;-2.06961;3
PRES;13.334;65244.811;1011.7817;3
ACCE;13.338;65244.815;3.11246;-5.31513;8.90643;3
MAGN;13.345;65244.821;-15.18750;21.56250;-32.81250;3
GYRO;13.345;65244.822;-1.07146;-0.70738;-2.14902;3
ACCE;13.348;65244.825;3.02627;-5.53539;8.99262;3
AHRS;13.349;65244.826;-28.0621;-15.9377;-87.8159;-0.26626;0.06961;-0.64210;3
GYRO;13.354;65244.831;-1.08123;-0.72326;-2.20767;3
PRES;13.354;65244.831;1011.7798;3
ACCE;13.359;65244.835;2.73897;-5.48751;9.19373;3
MAGN;13.365;65244.841;-16.43750;21.31250;-31.68750;3
GYRO;13.366;65244.842;-1.07390;-0.74648;-2.24065;3
ACCE;13.369;65244.845;2.55701;-5.43963;9.16500;3
AHRS;13.369;65244.846;-28.6673;-18.1708;-90.7384;-0.28062;0.06649;-0.65338;3
GYRO;13.374;65244.851;-1.04336;-0.77824;-2.22966;3
PRES;13.374;65244.851;1011.7803;3
ACCE;13.379;65244.855;2.52828;-5.36301;9.14585;3
MAGN;13.385;65244.861;-18.00000;21.75000;-31.56250;3
GYRO;13.385;65244.862;-0.99938;-0.81856;-2.17346;3
ACCE;13.388;65244.865;2.63362;-5.32470;9.17458;3
AHRS;13.389;65244.866;-29.0166;-20.2651;-93.7505;-0.29289;0.06357;-0.66544;3
GYRO;13.394;65244.871;-0.94195;-0.85888;-2.09160;3
PRES;13.394;65244.871;1011.7764;3
ACCE;13.398;65244.875;2.79643;-5.18105;9.04051;3
MAGN;13.404;65244.881;-19.68750;21.68750;-30.68750;3
GYRO;13.405;65244.882;-0.87720;-0.87476;-2.00730;3
ACCE;13.409;65244.886;3.06458;-5.15232;8.72447;3
AHRS;13.410;65244.886;-29.3359;-22.7065;-96.7196;-0.30728;0.05900;-0.67571;3
GYRO;13.414;65244.891;-0.81734;-0.85643;-1.93278;3
PRES;13.414;65244.891;1011.7813;3
ACCE;13.418;65244.895;3.36146;-5.30555;8.39886;3
MAGN;13.425;65244.901;-21.62500;21.25000;-29.62500;3
GYRO;13.425;65244.902;-0.76969;-0.81856;-1.87413;3
ACCE;13.429;65244.905;3.51469;-5.56412;8.29351;3
AHRS;13.429;65244.906;-29.3070;-24.7509;-99.2996;-0.31800;0.05406;-0.68508;3
GYRO;13.434;65244.911;-0.73304;-0.75869;-1.83382;3
PRES;13.434;65244.911;1011.7759;3
ACCE;13.438;65244.915;3.61046;-5.74608;8.31267;3
MAGN;13.445;65244.921;-23.25000;20.68750;-28.50000;3
GYRO;13.445;65244.922;-0.69761;-0.68417;-1.81549;3
ACCE;13.448;65244.925;3.69665;-5.78439;8.55209;3
AHRS;13.449;65244.926;-29.3246;-26.9918;-101.7767;-0.33045;0.04855;-0.69266;3
GYRO;13.454;65244.931;-0.66096;-0.60476;-1.80816;3
PRES;13.454;65244.931;1011.7813;3
ACCE;13.459;65244.935;3.90734;-5.82270;8.85855;3
MAGN;13.465;65244.941;-24.50000;20.75000;-27.75000;3
GYRO;13.465;65244.942;-0.53145;-0.50946;-1.82649;3
ACCE;13.469;65244.945;4.29041;-5.86101;9.27993;3
AHRS;13.469;65244.946;-29.2318;-28.6649;-104.1348;-0.33922;0.04558;-0.70106;3
GYRO;13.474;65244.951;-0.53145;-0.50946;-1.82649;3
PRES;13.474;65244.951;1011.7798;3
ACCE;13.479;65244.955;4.69264;-5.76524;9.73004;3
MAGN;13.485;65244.962;-25.31250;20.18750;-26.43750;3
GYRO;13.485;65244.962;-0.25168;-0.47159;-1.93400;3
ACCE;13.489;65244.965;4.78840;-5.65989;9.91199;3
AHRS;13.489;65244.966;-28.9584;-30.4449;-106.2982;-0.34812;0.04058;-0.70823;3
GYRO;13.494;65244.971;-0.05131;-0.45448;-1.98043;3
PRES;13.495;65244.971;1011.7827;3
ACCE;13.498;65244.975;4.62560;-5.69820;9.62469;3
MAGN;13.505;65244.981;-25.87500;19.56250;-25.81250;3
GYRO;13.505;65244.982;0.16127;-0.42638;-1.99142;3
ACCE;13.509;65244.985;4.46279;-5.76524;9.31823;3
AHRS;13.509;65244.986;-28.0050;-31.6964;-108.2550;-0.35111;0.03335;-0.71764;3
GYRO;13.514;65244.991;0.35430;-0.42150;-1.96943;3
PRES;13.514;65244.991;1011.7861;3
ACCE;13.518;65244.995;4.47237;-5.74608;9.12670;3
MAGN;13.525;65245.001;-26.43750;18.68750;-25.81250;3
GYRO;13.525;65245.002;0.50580;-0.48381;-1.93522;3
ACCE;13.528;65245.005;4.65433;-5.66947;9.04051;3
AHRS;13.529;65245.006;-26.8968;-33.1713;-110.0604;-0.35525;0.02353;-0.72578;3
GYRO;13.534;65245.011;0.61331;-0.62064;-1.90956;3
PRES;13.534;65245.011;1011.7935;3
ACCE;13.538;65245.015;4.91290;-5.62159;8.90643;3
MAGN;13.545;65245.022;-26.93750;17.81250;-25.56250;3
GYRO;13.546;65245.022;0.67928;-0.78557;-1.91934;3
ACCE;13.548;65245.025;5.23851;-5.47793;8.72447;3
AHRS;13.549;65245.026;-25.4555;-34.0435;-111.5546;-0.35458;0.01360;-0.73494;3
GYRO;13.554;65245.031;0.70616;-0.95417;-1.97798;3
PRES;13.554;65245.031;1011.7993;3
ACCE;13.559;65245.035;5.70778;-5.23851;8.59040;3
MAGN;13.565;65245.041;-27.50000;16.37500;-25.37500;3
GYRO;13.565;65245.042;0.70616;-1.10933;-2.09160;3
ACCE;13.569;65245.045;6.00466;-4.85544;8.37013;3
AHRS;13.569;65245.046;-23.8499;-35.6230;-112.8169;-0.35815;-0.00171;-0.74099;3
GYRO;13.574;65245.051;0.69272;-1.23150;-2.23943;3
PRES;13.574;65245.051;1011.7954;3
ACCE;13.578;65245.055;5.96635;-4.42448;8.05409;3
MAGN;13.585;65245.061;-28.25000;14.62500;-25.56250;3
GYRO;13.585;65245.062;0.67440;-1.27915;-2.38360;3
LIGH;13.587;65245.064;321.0;3
ACCE;13.589;65245.066;5.73651;-4.04141;7.85298;3
AHRS;13.590;65245.067;-22.0202;-37.4096;-114.4115;-0.36260;-0.01843;-0.74839;3
GYRO;13.594;65245.071;0.66218;-1.25838;-2.49233;3
PRES;13.594;65245.071;1011.7974;3
ACCE;13.598;65245.075;5.42047;-3.59130;7.82425;3
MAGN;13.605;65245.081;-29.18750;13.18750;-25.25000;3
GYRO;13.605;65245.082;0.65240;-1.22662;-2.53387;3
ACCE;13.609;65245.085;5.26724;-3.22738;7.71891;3
AHRS;13.609;65245.086;-19.9438;-39.5822;-116.0572;-0.36917;-0.03835;-0.75510;3
GYRO;13.614;65245.091;0.64507;-1.18630;-2.50455;3
PRES;13.614;65245.091;1011.7891;3
ACCE;13.618;65245.095;5.23851;-2.86347;7.65187;3
MAGN;13.625;65245.101;-30.00000;11.87500;-24.06250;3
GYRO;13.625;65245.102;0.64752;-1.11544;-2.42514;3
ACCE;13.628;65245.105;5.28640;-2.60489;7.48906;3
AHRS;13.629;65245.106;-17.6143;-41.1395;-117.5490;-0.37122;-0.05741;-0.76329;3
GYRO;13.634;65245.111;0.65729;-0.99815;-2.31274;3
PRES;13.635;65245.111;1011.7915;3
ACCE;13.639;65245.115;5.45878;-2.48039;7.46991;3
SOUN;13.640;37.61;0.00115;35.18
MAGN;13.645;65245.122;-30.62500;9.37500;-23.62500;3
GYRO;13.646;65245.122;0.67195;-0.83933;-2.18568;3
ACCE;13.649;65245.125;5.65032;-2.40378;7.62314;3
AHRS;13.650;65245.126;-15.4143;-42.9649;-119.0589;-0.37607;-0.07647;-0.76986;3
GYRO;13.654;65245.131;0.68539;-0.68295;-2.06472;3
PRES;13.655;65245.131;1011.7949;3
ACCE;13.659;65245.135;5.67905;-2.31759;7.82425;3
MAGN;13.665;65245.141;-31.56250;7.06250;-22.75000;3
GYRO;13.665;65245.142;0.70860;-0.53023;-1.96088;3
ACCE;13.669;65245.145;5.61201;-2.20267;8.05409;3
AHRS;13.669;65245.146;-13.2143;-43.7868;-120.0430;-0.37420;-0.09260;-0.77696;3
GYRO;13.674;65245.151;0.73915;-0.40806;-1.86436;3
PRES;13.675;65245.151;1011.7905;3
ACCE;13.679;65245.155;5.67905;-2.11647;8.14029;3
MAGN;13.685;65245.161;-32.25000;5.12500;-21.81250;3
GYRO;13.685;65245.162;0.76847;-0.33353;-1.76662;3
ACCE;13.689;65245.165;5.85143;-2.03028;8.24563;3
AHRS;13.689;65245.166;-11.2367;-44.7004;-120.9492;-0.37392;-0.10771;-0.78256;3
GYRO;13.694;65245.171;0.79168;-0.29444;-1.66522;3
PRES;13.695;65245.171;1011.7778;3
ACCE;13.699;65245.175;6.11958;-1.81002;8.26478;3
MAGN;13.705;65245.181;-32.75000;3.25000;-20.68750;3
GYRO;13.705;65245.182;0.82222;-0.25779;-1.56748;3
ACCE;13.709;65245.185;6.34942;-1.61848;8.24563;3
AHRS;13.709;65245.186;-9.3254;-44.6239;-121.4137;-0.36680;-0.11955;-0.78906;3
GYRO;13.714;65245.191;0.86987;-0.20403;-1.48562;3
PRES;13.714;65245.191;1011.7754;3
ACCE;13.718;65245.195;6.48350;-1.45567;8.29351;3
MAGN;13.725;65245.201;-32.93750;1.31250;-20.50000;3
GYRO;13.725;65245.202;0.99082;-0.08308;-1.37933;3
ACCE;13.729;65245.205;6.48350;-1.44610;8.48505;3
AHRS;13.729;65245.206;-7.4100;-45.0211;-122.0223;-0.36312;-0.13294;-0.79439;3
GYRO;13.734;65245.211;0.99082;-0.08308;-1.37933;3
PRES;13.734;65245.211;1011.7813;3
ACCE;13.738;65245.215;6.41646;-1.59933;8.66701;3
MAGN;13.745;65245.221;-33.06250;0.12500;-20.06250;3
GYRO;13.745;65245.222;1.09345;-0.04765;-1.37933;3
ACCE;13.748;65245.225;6.42604;-1.61848;8.78193;3
AHRS;13.749;65245.226;-5.6380;-44.6477;-122.0981;-0.35399;-0.14383;-0.79943;3
GYRO;13.754;65245.231;1.16064;-0.04765;-1.43553;3
PRES;13.754;65245.231;1011.7837;3
ACCE;13.759;65245.235;6.41646;-1.42694;8.67659;3
MAGN;13.765;65245.242;-33.06250;-1.06250;-19.62500;3
GYRO;13.765;65245.242;1.25716;-0.09041;-1.50273;3
ACCE;13.768;65245.245;6.69419;-1.02472;8.48505;3
AHRS;13.769;65245.246;-3.6549;-44.7338;-122.3339;-0.34741;-0.15759;-0.80386;3
GYRO;13.774;65245.251;1.37933;-0.10751;-1.55282;3
PRES;13.775;65245.251;1011.7769;3
ACCE;13.778;65245.255;6.85699;-0.53630;8.45632;3
MAGN;13.785;65245.261;-32.62500;-2.25000;-19.31250;3
GYRO;13.785;65245.262;1.50762;-0.15027;-1.56504;3
ACCE;13.788;65245.265;6.90488;-0.29688;8.34140;3
AHRS;13.789;65245.266;-1.7069;-44.4082;-122.4436;-0.33783;-0.16983;-0.80869;3
GYRO;13.794;65245.271;1.61513;-0.22480;-1.55526;3
PRES;13.795;65245.271;1011.7803;3
ACCE;13.799;65245.275;6.94318;-0.27773;8.37971;3
MAGN;13.805;65245.281;-32.56250;-3.43750;-19.18750;3
GYRO;13.805;65245.282;1.68599;-0.33475;-1.56259;3
ACCE;13.809;65245.286;6.97192;-0.28730;8.67659;3
AHRS;13.810;65245.286;0.7548;-44.5995;-122.4997;-0.32974;-0.18785;-0.81234;3
GYRO;13.814;65245.291;1.69821;-0.52168;-1.61024;3
PRES;13.815;65245.291;1011.7690;3
ACCE;13.819;65245.295;7.13472;-0.23942;8.81066;3
MAGN;13.825;65245.301;-32.00000;-5.06250;-18.56250;3
GYRO;13.825;65245.302;1.66033;-0.75503;-1.69943;3
ACCE;13.828;65245.305;7.28795;-0.03831;8.57124;3
AHRS;13.829;65245.306;3.0206;-44.5639;-122.3840;-0.32037;-0.20402;-0.81534;3
GYRO;13.834;65245.311;1.61146;-0.95295;-1.80205;3
PRES;13.835;65245.311;1011.7710;3
ACCE;13.838;65245.315;7.25922;0.25857;8.20732;3
MAGN;13.845;65245.322;-32.06250;-6.37500;-17.68750;3
GYRO;13.845;65245.322;1.58092;-1.06046;-1.88269;3
ACCE;13.849;65245.325;7.15387;0.46926;7.92002;3
AHRS;13.849;65245.326;5.7110;-45.4551;-122.3977;-0.31600;-0.22617;-0.81652;3
GYRO;13.854;65245.331;1.56870;-1.10811;-1.93033;3
PRES;13.854;65245.331;1011.7715;3
ACCE;13.859;65245.335;7.06768;0.62249;8.16902;3
MAGN;13.865;65245.341;-31.37500;-7.75000;-17.25000;3
GYRO;13.865;65245.342;1.57115;-1.16553;-1.96088;3
ACCE;13.869;65245.345;7.10599;0.54588;8.56167;3
AHRS;13.869;65245.346;8.0435;-46.3451;-122.6669;-0.31349;-0.24488;-0.81789;3
GYRO;13.874;65245.351;1.56870;-1.28526;-2.00119;3
PRES;13.875;65245.351;1011.7666;3
ACCE;13.879;65245.355;7.01022;0.59376;8.80109;3
MAGN;13.885;65245.361;-31.43750;-9.62500;-16.18750;3
GYRO;13.885;65245.362;1.55404;-1.42820;-2.05862;3
ACCE;13.889;65245.365;7.22091;0.70868;8.90643;3
AHRS;13.890;65245.366;10.8760;-47.6831;-122.8629;-0.31194;-0.26855;-0.81801;3
GYRO;13.894;65245.371;1.55526;-1.54182;-2.12825;3
PRES;13.895;65245.371;1011.7627;3
ACCE;13.899;65245.375;7.67102;0.76614;8.97347;3
MAGN;13.905;65245.381;-30.68750;-11.75000;-15.00000;3
GYRO;13.905;65245.382;1.60169;-1.58703;-2.22966;3
ACCE;13.909;65245.385;8.40844;0.75657;9.32781;3
AHRS;13.909;65245.386;13.0273;-48.5250;-123.2543;-0.31008;-0.28501;-0.81913;3
GYRO;13.915;65245.391;1.70187;-1.61757;-2.37993;3
PRES;13.915;65245.391;1011.7583;3
ACCE;13.918;65245.395;8.87770;0.62249;9.32781;3
MAGN;13.925;65245.401;-30.50000;-13.37500;-13.50000;3
GYRO;13.925;65245.402;1.85092;-1.65911;-2.59984;3
ACCE;13.928;65245.405;9.29908;0.45011;8.66701;3
AHRS;13.929;65245.406;16.1129;-50.3265;-123.5017;-0.31082;-0.31100;-0.81764;3
GYRO;13.934;65245.411;2.02807;-1.65789;-2.86740;3
LIGH;13.935;65245.412;358.0;3
PRES;13.936;65245.413;1011.7764;3
ACCE;13.938;65245.415;9.23204;0.78530;7.77637;3
MAGN;13.945;65245.422;-29.87500;-15.56250;-11.87500;3
GYRO;13.945;65245.422;2.21500;-1.57725;-3.14107;3
ACCE;13.949;65245.425;8.44674;1.76213;6.90488;3
AHRS;13.949;65245.426;18.3371;-51.8363;-124.1958;-0.31427;-0.32858;-0.81730;3
GYRO;13.954;65245.431;2.39215;-1.45142;-3.34632;3
PRES;13.954;65245.431;1011.7832;3
ACCE;13.959;65245.435;7.60398;2.48039;6.10043;3
MAGN;13.965;65245.441;-29.68750;-17.81250;-10.25000;3
GYRO;13.965;65245.442;2.52043;-1.34757;-3.43551;3
ACCE;13.969;65245.445;6.92403;2.78685;5.43005;3
AHRS;13.970;65245.446;22.6533;-53.6824;-124.3166;-0.30963;-0.36172;-0.81502;3
GYRO;13.974;65245.451;2.57907;-1.30359;-3.43673;3
PRES;13.975;65245.451;1011.7896;3
GNSS;13.978;1491384880.017;39.993879;-0.073670;118.982;0.000;96.0;0.8;9;5
ACCE;13.986;65245.455;6.39731;3.00712;4.99909;3
MAGN;13.986;65245.461;-28.68750;-19.87500;-8.43750;3
GYRO;13.986;65245.462;2.56930;-1.33902;-3.41107;3
GNSS;13.986;1491384880.017;39.993879;-0.073670;118.982;0.000;96.0;0.8;9;5
ACCE;13.989;65245.465;5.93762;3.33273;4.75967;3
AHRS;13.989;65245.466;26.6567;-55.1016;-124.4671;-0.30303;-0.39053;-0.81306;3
GYRO;13.994;65245.471;2.51921;-1.45875;-3.39030;3
PRES;13.995;65245.471;1011.7808;3
ACCE;13.999;65245.475;5.41090;3.68707;4.27126;3
MAGN;14.005;65245.481;-27.87500;-22.12500;-6.50000;3
GYRO;14.005;65245.482;2.33228;-1.77884;-3.39763;3
ACCE;14.009;65245.485;4.83629;4.07014;3.91691;3
AHRS;14.009;65245.486;31.4489;-56.9016;-124.1164;-0.29346;-0.42538;-0.80816;3
GYRO;14.014;65245.491;2.33228;-1.77884;-3.39763;3
PRES;14.015;65245.491;1011.7695;3
ACCE;14.019;65245.495;4.51068;4.34787;3.43807;3
MAGN;14.026;65245.502;-26.56250;-24.06250;-4.43750;3
GYRO;14.026;65245.503;2.07450;-1.98043;-3.42573;3
ACCE;14.029;65245.505;4.30956;4.68306;2.92093;3
AHRS;14.029;65245.506;35.8710;-58.5244;-124.0292;-0.28461;-0.45546;-0.80358;3
GYRO;14.034;65245.511;1.97554;-1.98043;-3.44161;3
PRES;14.035;65245.511;1011.7720;3
ACCE;14.039;65245.515;4.03184;5.20978;2.17394;3
MAGN;14.045;65245.521;-25.00000;-26.06250;-2.50000;3
GYRO;14.045;65245.522;1.89124;-1.90468;-3.42207;3
ACCE;14.049;65245.525;3.67749;5.95677;1.48441;3
AHRS;14.050;65245.526;40.3693;-60.9840;-123.8698;-0.28037;-0.48643;-0.79605;3
GYRO;14.054;65245.531;1.79594;-1.79717;-3.35854;3
PRES;14.054;65245.531;1011.7661;3
ACCE;14.059;65245.535;3.59130;6.39731;0.90022;3
MAGN;14.065;65245.541;-23.00000;-27.87500;-0.31250;3
GYRO;14.066;65245.542;1.68110;-1.67011;-3.27302;3
ACCE;14.069;65245.545;3.18908;6.93361;0.52672;3
AHRS;14.069;65245.546;45.7173;-63.6491;-123.3382;-0.27107;-0.52112;-0.78637;3
GYRO;14.074;65245.551;1.53449;-1.53083;-3.17161;3
PRES;14.075;65245.551;1011.7700;3
ACCE;14.079;65245.555;2.75812;7.21134;0.37350;3
MAGN;14.085;65245.561;-20.68750;-29.68750;1.81250;3
GYRO;14.085;65245.562;1.35490;-1.40988;-3.05188;3
ACCE;14.089;65245.565;2.73897;7.18261;0.68953;3
AHRS;14.089;65245.566;49.8613;-65.8301;-123.0744;-0.26456;-0.54593;-0.77840;3
GYRO;14.094;65245.571;1.17164;-1.36223;-2.95170;3
PRES;14.094;65245.571;1011.7783;3
ACCE;14.099;65245.575;2.91135;7.04853;1.27372;3
MAGN;14.105;65245.582;-18.43750;-30.93750;4.00000;3
GYRO;14.105;65245.582;1.02870;-1.40010;-2.91138;3
ACCE;14.108;65245.585;2.95923;6.90488;1.58017;3
AHRS;14.109;65245.586;54.8641;-67.9837;-122.4638;-0.25114;-0.57364;-0.76902;3
GYRO;14.114;65245.591;0.95539;-1.46730;-2.92849;3
PRES;14.114;65245.591;1011.7734;3
ACCE;14.118;65245.595;2.69108;6.92403;1.75256;3
MAGN;14.125;65245.601;-16.31250;-32.43750;5.68750;3
GYRO;14.126;65245.602;0.95051;-1.54671;-2.96881;3
ACCE;14.129;65245.605;2.36547;7.03895;1.89621;3
AHRS;14.129;65245.606;58.3570;-69.4922;-122.6306;-0.24427;-0.59029;-0.76274;3
GYRO;14.134;65245.611;0.99571;-1.65422;-3.00790;3
PRES;14.134;65245.611;1011.7661;3
ACCE;14.139;65245.615;2.34632;7.09641;1.57060;3
MAGN;14.145;65245.621;-14.00000;-33.87500;7.00000;3
GYRO;14.145;65245.622;1.06901;-1.74830;-3.05066;3
ACCE;14.148;65245.625;2.47082;7.22091;0.86191;3
AHRS;14.149;65245.626;62.3922;-69.7472;-123.7870;-0.23122;-0.60525;-0.75855;3
GYRO;14.154;65245.631;1.15454;-1.74585;-3.10442;3
PRES;14.155;65245.631;1011.7681;3
ACCE;14.159;65245.635;1.98240;7.74764;0.54588;3
MAGN;14.165;65245.641;-11.50000;-34.81250;8.62500;3
GYRO;14.165;65245.642;1.21807;-1.68599;-3.13007;3
ACCE;14.168;65245.645;1.35991;8.15944;0.25857;3
AHRS;14.169;65245.646;66.0527;-71.8657;-123.7179;-0.22571;-0.62120;-0.74947;3
GYRO;14.174;65245.651;1.23028;-1.62857;-3.09709;3
PRES;14.174;65245.651;1011.7783;3
ACCE;14.179;65245.655;0.98641;8.24563;-0.00958;3
MAGN;14.185;65245.661;-9.25000;-35.56250;10.00000;3
GYRO;14.185;65245.662;1.20585;-1.56870;-3.02989;3
ACCE;14.189;65245.665;0.65122;8.28394;0.00000;3
AHRS;14.189;65245.666;70.7255;-74.8411;-122.5180;-0.21348;-0.64130;-0.73699;3
SOUN;14.191;56.64;0.00173;38.73
GYRO;14.194;65245.671;1.17164;-1.51739;-2.94437;3
PRES;14.194;65245.671;1011.7778;3
ACCE;14.199;65245.675;0.25857;8.33182;0.26815;3
MAGN;14.205;65245.681;-6.81250;-36.56250;10.87500;3
GYRO;14.205;65245.682;1.14476;-1.51983;-2.84785;3
ACCE;14.209;65245.685;0.20111;8.22648;0.78530;3
AHRS;14.209;65245.686;74.3845;-78.4965;-120.6296;0.20603;0.65629;0.72534;3
GYRO;14.218;65245.695;1.14965;-1.59558;-2.76478;3
PRES;14.219;65245.695;1011.7744;3
ACCE;14.219;65245.696;0.30646;7.99663;1.13006;3
MAGN;14.225;65245.702;-4.31250;-37.18750;11.93750;3
GYRO;14.226;65245.702;1.21929;-1.71042;-2.74156;3
ACCE;14.229;65245.705;0.14365;7.72848;1.20668;3
AHRS;14.229;65245.706;78.6400;-81.3055;-119.2256;0.19158;0.66963;0.71511;3
GYRO;14.234;65245.711;1.35001;-1.82038;-2.77944;3
PRES;14.235;65245.711;1011.7588;3
ACCE;14.239;65245.715;-0.07661;7.55610;1.22583;3
MAGN;14.245;65245.721;-1.93750;-37.25000;13.43750;3
GYRO;14.245;65245.722;1.50884;-1.92545;-2.85030;3
ACCE;14.249;65245.725;-0.20111;7.38372;1.05345;3
AHRS;14.249;65245.726;81.8494;-90.1873;-112.2583;0.18660;0.68221;0.70145;3
GYRO;14.255;65245.731;1.68232;-2.04640;-2.94559;3
PRES;14.255;65245.731;1011.7559;3
ACCE;14.259;65245.735;-0.42138;7.39329;0.45011;3
MAGN;14.265;65245.741;0.31250;-37.18750;14.18750;3
GYRO;14.265;65245.742;2.01463;-2.23943;-3.17406;3
ACCE;14.269;65245.745;-0.91937;7.60398;-0.14365;3
AHRS;14.269;65245.746;85.5156;-105.3888;-98.9731;0.17672;0.69220;0.68911;3
GYRO;14.274;65245.751;2.01463;-2.23943;-3.17406;3
PRES;14.275;65245.751;1011.7466;3
ACCE;14.279;65245.755;-1.32160;7.79552;-0.91937;3
MAGN;14.286;65245.762;2.68750;-36.75000;15.25000;3
GYRO;14.286;65245.762;2.15147;-2.25531;-3.26569;3
LIGH;14.288;65245.764;408.0;3
ACCE;14.290;65245.766;-1.59933;7.88171;-1.84832;3
AHRS;14.291;65245.767;86.2878;-170.2777;-36.6193;0.17338;0.70840;0.66631;3
GYRO;14.294;65245.770;2.15635;-2.11848;-3.23881;3
PRES;14.295;65245.771;1011.7676;3
ACCE;14.299;65245.775;-2.05901;8.01579;-2.51870;3
MAGN;14.305;65245.782;5.43750;-35.81250;16.43750;3
GYRO;14.306;65245.782;2.14292;-1.92178;-3.14962;3
ACCE;14.308;65245.785;-2.43251;8.40844;-2.44209;3
AHRS;14.309;65245.786;82.2194;149.5342;1.0946;0.16580;0.72859;0.63627;3
GYRO;14.314;65245.791;2.12581;-1.75929;-3.00912;3
PRES;14.314;65245.791;1011.7705;3
ACCE;14.318;65245.795;-2.58574;8.57124;-2.30801;3
MAGN;14.325;65245.801;8.25000;-34.87500;17.93750;3
GYRO;14.325;65245.802;2.10504;-1.66400;-2.85885;3
ACCE;14.328;65245.805;-2.74854;8.63828;-1.67594;3
AHRS;14.329;65245.806;78.0880;139.0014;9.4538;0.15989;0.74318;0.61044;3
GYRO;14.334;65245.811;2.06717;-1.68843;-2.74278;3
PRES;14.334;65245.811;1011.7598;3
ACCE;14.339;65245.815;-2.98796;8.23605;-1.68552;3
MAGN;14.345;65245.821;11.56250;-33.75000;19.12500;3
GYRO;14.345;65245.822;1.99875;-1.76174;-2.69025;3
ACCE;14.348;65245.825;-3.22738;7.53695;-2.05901;3
AHRS;14.349;65245.826;73.7184;132.9641;13.6419;0.15053;0.75689;0.58405;3
GYRO;14.354;65245.831;1.92423;-1.79594;-2.69392;3
PRES;14.354;65245.831;1011.7549;3
ACCE;14.358;65245.835;-3.50511;7.12514;-1.96325;3
MAGN;14.365;65245.841;14.62500;-32.50000;20.75000;3
GYRO;14.365;65245.842;1.86803;-1.82771;-2.73301;3
ACCE;14.369;65245.845;-3.84030;6.94318;-1.76213;3
AHRS;14.369;65245.846;69.8821;130.0542;14.5082;0.14603;0.76769;0.55873;3
GYRO;14.374;65245.851;1.83626;-1.88880;-2.79043;3
PRES;14.374;65245.851;1011.7627;3
ACCE;14.378;65245.855;-4.36702;6.79953;-1.83875;3
MAGN;14.385;65245.861;17.56250;-31.37500;21.62500;3
GYRO;14.385;65245.862;1.82771;-1.94011;-2.84175;3
ACCE;14.389;65245.865;-5.03740;6.68461;-1.95367;3
AHRS;14.389;65245.866;65.5020;125.9841;16.4981;0.13562;0.77680;0.53180;3
GYRO;14.394;65245.871;1.83993;-1.95477;-2.85885;3
PRES;14.394;65245.871;1011.7646;3
ACCE;14.398;65245.875;-5.42047;6.56011;-1.64721;3
MAGN;14.405;65245.881;19.87500;-30.25000;22.68750;3
GYRO;14.405;65245.882;1.87291;-1.98409;-2.83564;3
ACCE;14.408;65245.885;-5.74608;6.43561;-1.73340;3
AHRS;14.409;65245.886;61.6276;123.5282;16.6800;0.13003;0.78379;0.50546;3
GYRO;14.414;65245.891;1.92423;-2.02319;-2.79165;3
PRES;14.414;65245.891;1011.7715;3
ACCE;14.418;65245.895;-6.18662;6.51223;-2.03986;3
MAGN;14.425;65245.902;22.37500;-28.87500;23.12500;3
GYRO;14.425;65245.902;1.98653;-2.00975;-2.71713;3
ACCE;14.428;65245.905;-6.75165;6.68461;-2.31759;3
AHRS;14.429;65245.906;56.8751;119.8708;17.9302;0.11706;0.78891;0.47575;3
GYRO;14.434;65245.911;2.05617;-1.93522;-2.59618;3
PRES;14.435;65245.911;1011.7690;3
ACCE;14.439;65245.915;-7.21134;6.79953;-2.43251;3
MAGN;14.445;65245.921;24.56250;-27.12500;23.43750;3
GYRO;14.445;65245.922;2.11115;-1.83870;-2.43002;3
ACCE;14.449;65245.925;-7.46033;6.66546;-2.89220;3
AHRS;14.450;65245.926;53.0435;118.2658;16.9964;0.11308;0.79345;0.44692;3
GYRO;14.454;65245.931;2.12459;-1.71164;-2.24554;3
PRES;14.455;65245.931;1011.7666;3
ACCE;14.459;65245.935;-7.75721;6.42604;-3.38061;3
MAGN;14.465;65245.941;26.62500;-25.43750;23.31250;3
GYRO;14.465;65245.942;2.09038;-1.53816;-2.05739;3
ACCE;14.469;65245.945;-7.88171;6.15789;-3.59130;3
AHRS;14.470;65245.946;48.6214;116.6500;16.1770;0.10490;0.79828;0.41421;3
GYRO;14.474;65245.951;1.99142;-1.37078;-1.87536;3
PRES;14.475;65245.951;1011.7695;3
ACCE;14.479;65245.955;-7.91044;5.78439;-3.52426;3
MAGN;14.485;65245.961;28.37500;-23.56250;23.43750;3
GYRO;14.485;65245.962;1.81427;-1.30725;-1.72508;3
ACCE;14.489;65245.965;-8.21690;5.50666;-3.58173;3
AHRS;14.489;65245.966;45.4406;116.0815;14.4923;0.10410;0.80212;0.38666;3
GYRO;14.494;65245.971;1.56992;-1.37689;-1.62368;3
PRES;14.495;65245.971;1011.7729;3
ACCE;14.499;65245.975;-8.87770;5.35344;-3.77326;3
MAGN;14.505;65245.981;30.43750;-21.56250;23.31250;3
GYRO;14.505;65245.982;1.27426;-1.55648;-1.54182;3
ACCE;14.509;65245.985;-9.49062;5.53539;-4.56814;3
AHRS;14.509;65245.986;41.7892;115.4083;13.3533;0.09745;0.80651;0.35747;3
GYRO;14.514;65245.991;0.95295;-1.76784;-1.44164;3
PRES;14.514;65245.991;1011.7612;3
ACCE;14.518;65245.995;-9.89284;6.16746;-5.50666;3
MAGN;14.525;65246.002;31.37500;-19.93750;22.87500;3
GYRO;14.525;65246.002;0.31154;-1.84115;-1.03236;3
ACCE;14.529;65246.006;-10.00776;6.86657;-6.78038;3
AHRS;14.529;65246.006;39.5745;114.1230;12.5487;0.09666;0.80509;0.33833;3
GYRO;14.534;65246.011;0.31154;-1.84115;-1.03236;3
PRES;14.534;65246.011;1011.7676;3
ACCE;14.539;65246.015;-10.05565;7.35499;-7.70933;3
MAGN;14.545;65246.021;32.75000;-18.81250;22.56250;3
GYRO;14.545;65246.022;-0.34941;-1.21684;-0.29688;3
ACCE;14.549;65246.025;-10.19930;7.69018;-7.82425;3
AHRS;14.549;65246.026;37.6913;113.0634;12.1371;0.09368;0.80388;0.32313;3
GYRO;14.554;65246.031;-0.71471;-0.81001;0.15149;3
PRES;14.554;65246.031;1011.7637;3
ACCE;14.558;65246.035;-10.18015;7.56568;-7.51779;3
MAGN;14.565;65246.041;33.68750;-17.81250;22.12500;3
GYRO;14.565;65246.042;-1.08367;-0.43005;0.59620;3
ACCE;14.569;65246.045;-9.81623;7.28795;-6.78038;3
AHRS;14.569;65246.046;37.5239;111.2748;12.7716;0.09348;0.79696;0.32330;3
GYRO;14.574;65246.051;-1.40255;-0.13317;0.97616;3
PRES;14.574;65246.051;1011.7661;3
ACCE;14.578;65246.055;-9.14585;7.05811;-5.58328;3
MAGN;14.585;65246.061;34.68750;-17.50000;21.43750;3
GYRO;14.585;65246.062;-1.61513;0.03176;1.24250;3
ACCE;14.589;65246.065;-8.55209;6.95276;-4.64475;3
AHRS;14.589;65246.066;38.1077;111.4173;13.1950;0.09298;0.79688;0.32911;3
GYRO;14.594;65246.071;-1.71042;0.08186;1.38789;3
PRES;14.594;65246.071;1011.7783;3
ACCE;14.598;65246.075;-8.07325;6.88572;-3.89776;3
MAGN;14.605;65246.081;34.81250;-17.68750;20.06250;3
GYRO;14.605;65246.082;-1.70920;0.04765;1.43553;3
ACCE;14.609;65246.085;-7.69975;6.97192;-3.30400;3
AHRS;14.609;65246.086;40.0911;110.4682;14.7502;0.09477;0.79043;0.34801;3
GYRO;14.614;65246.091;-1.65422;-0.04643;1.41721;3
PRES;14.614;65246.091;1011.7729;3
ACCE;14.618;65246.095;-7.46033;7.06768;-2.89220;3
MAGN;14.625;65246.102;35.50000;-17.93750;19.50000;3
GYRO;14.625;65246.102;-1.58947;-0.15882;1.37445;3
ACCE;14.628;65246.105;-7.22091;7.08684;-2.68151;3
AHRS;14.629;65246.106;42.0920;109.7463;16.2288;0.09682;0.78484;0.36657;3
GYRO;14.634;65246.111;-1.55038;-0.27855;1.32802;3
LIGH;14.635;65246.112;263.0;3
PRES;14.636;65246.113;1011.7739;3
ACCE;14.639;65246.115;-7.01980;7.04853;-2.62405;3
MAGN;14.645;65246.121;35.25000;-18.56250;18.18750;3
GYRO;14.645;65246.122;-1.54793;-0.39095;1.28404;3
ACCE;14.649;65246.125;-6.72292;7.09641;-2.63362;3
AHRS;14.649;65246.126;44.1666;108.4401;17.8640;0.10043;0.77676;0.38542;3
GYRO;14.654;65246.131;-1.58092;-0.46548;1.24861;3
PRES;14.654;65246.131;1011.7695;3
ACCE;14.658;65246.135;-6.54096;7.27837;-2.64320;3
MAGN;14.665;65246.141;35.12500;-20.00000;17.43750;3
GYRO;14.665;65246.142;-1.63956;-0.49236;1.23639;3
ACCE;14.669;65246.145;-6.51223;7.56568;-2.65278;3
AHRS;14.669;65246.146;45.9750;107.1511;19.3444;0.10413;0.76917;0.40161;3
GYRO;14.674;65246.151;-1.71287;-0.47892;1.26938;3
PRES;14.674;65246.151;1011.7607;3
ACCE;14.678;65246.155;-6.60800;7.86256;-2.64320;3
MAGN;14.685;65246.161;34.43750;-21.18750;16.87500;3
GYRO;14.685;65246.162;-1.80938;-0.44349;1.35490;3
ACCE;14.689;65246.166;-6.56969;7.91044;-2.63362;3
AHRS;14.690;65246.166;47.8449;105.0842;21.3955;0.10764;0.75878;0.41949;3
GYRO;14.694;65246.171;-1.94866;-0.41417;1.48074;3
PRES;14.694;65246.171;1011.7656;3
ACCE;14.699;65246.175;-5.81312;7.41245;-2.83473;3
MAGN;14.705;65246.181;33.93750;-22.31250;16.25000;3
GYRO;14.706;65246.182;-2.17468;-0.42883;1.59680;3
ACCE;14.708;65246.185;-5.82270;7.35499;-2.05901;3
AHRS;14.709;65246.186;49.7387;103.5080;23.2848;0.11119;0.75041;0.43683;3
GYRO;14.714;65246.191;-2.46057;-0.47159;1.67866;3
PRES;14.714;65246.191;1011.7583;3
ACCE;14.719;65246.195;-6.04296;7.47949;-1.71425;3
MAGN;14.725;65246.201;33.12500;-23.93750;15.06250;3
GYRO;14.725;65246.202;-2.69636;-0.47037;1.76296;3
ACCE;14.728;65246.205;-6.18662;7.60398;-1.08218;3
AHRS;14.729;65246.206;52.0277;100.5077;26.5068;0.11454;0.73687;0.45998;3
GYRO;14.734;65246.211;-2.83686;-0.40684;1.87047;3
PRES;14.734;65246.211;1011.7554;3
ACCE;14.739;65246.215;-6.07170;7.79552;-0.21069;3
SOUN;14.741;74.00;0.00226;41.06
MAGN;14.744;65246.221;32.56250;-25.37500;14.18750;3
GYRO;14.745;65246.222;-2.86251;-0.33231;2.00364;3
ACCE;14.748;65246.225;-5.71735;8.05409;0.69911;3
AHRS;14.749;65246.226;54.1193;96.6522;30.7701;0.11516;0.72159;0.48471;3
GYRO;14.754;65246.231;-2.76111;-0.25168;2.14536;3
PRES;14.754;65246.231;1011.7715;3
ACCE;14.758;65246.235;-5.09486;8.02536;1.19710;3
MAGN;14.765;65246.242;31.62500;-27.00000;12.12500;3
GYRO;14.765;65246.242;-2.58152;-0.21502;2.25654;3
ACCE;14.769;65246.246;-4.56814;7.88171;1.38864;3
AHRS;14.770;65246.246;56.6276;91.8372;36.1361;0.11755;0.70356;0.51386;3
GYRO;14.774;65246.251;-2.41536;-0.25168;2.31274;3
PRES;14.774;65246.251;1011.7681;3
ACCE;14.778;65246.255;-4.18506;7.74764;1.35991;3
MAGN;14.785;65246.261;30.81250;-28.12500;10.18750;3
GYRO;14.785;65246.262;-2.20645;-0.35919;2.26264;3
ACCE;14.788;65246.265;-4.05099;7.80510;1.29287;3
AHRS;14.789;65246.266;59.1859;85.7110;42.6198;0.12233;0.68255;0.54457;3
GYRO;14.794;65246.271;-2.20645;-0.35919;2.26264;3
PRES;14.794;65246.271;1011.7710;3
ACCE;14.798;65246.275;-3.81157;7.92002;1.19710;3
MAGN;14.805;65246.282;29.43750;-29.75000;8.31250;3
GYRO;14.806;65246.282;-2.10138;-0.34453;2.18201;3
ACCE;14.809;65246.285;-3.72538;8.09240;1.35991;3
AHRS;14.809;65246.286;61.4467;80.3969;48.2316;0.12947;0.66586;0.56925;3
GYRO;14.814;65246.291;-2.10138;-0.34453;2.17712;3
PRES;14.814;65246.291;1011.7612;3
ACCE;14.819;65246.295;-3.65834;8.17859;1.21625;3
MAGN;14.825;65246.301;28.18750;-31.00000;6.06250;3
GYRO;14.826;65246.302;-2.02807;-0.18692;2.20889;3
ACCE;14.829;65246.305;-3.73495;8.38928;1.22583;3
AHRS;14.829;65246.306;63.4157;74.1355;54.7237;0.13678;0.64817;0.59335;3
GYRO;14.834;65246.311;-2.00119;-0.03543;2.29319;3
PRES;14.835;65246.311;1011.7642;3
ACCE;14.839;65246.315;-3.95522;8.59997;1.55144;3
MAGN;14.845;65246.321;26.25000;-32.43750;4.12500;3
GYRO;14.845;65246.322;-1.99631;0.09774;2.42758;3
ACCE;14.849;65246.325;-4.01268;8.56167;1.92494;3
AHRS;14.850;65246.326;65.0953;67.7692;61.6831;0.14254;0.63247;0.61629;3
GYRO;14.854;65246.331;-1.99875;0.18204;2.58763;3
PRES;14.855;65246.331;1011.7520;3
ACCE;14.859;65246.335;-3.86903;8.32224;2.20267;3
MAGN;14.865;65246.341;24.87500;-33.43750;2.81250;3
GYRO;14.865;65246.342;-1.99875;0.22235;2.73545;3
ACCE;14.869;65246.345;-3.59130;8.03494;2.47082;3
AHRS;14.869;65246.346;66.3002;60.9949;69.2846;0.14611;0.61742;0.63841;3
GYRO;14.874;65246.351;-1.98776;0.22113;2.85030;3
PRES;14.874;65246.351;1011.7500;3
ACCE;14.879;65246.355;-3.17950;7.73806;2.66235;3
MAGN;14.886;65246.362;22.93750;-34.12500;1.50000;3
GYRO;14.886;65246.362;-1.97554;0.19914;2.91994;3
ACCE;14.889;65246.365;-2.67193;7.49864;2.76770;3
AHRS;14.889;65246.366;67.6969;52.7501;78.4599;0.15321;0.60139;0.66224;3
GYRO;14.894;65246.371;-1.96821;0.17715;2.94926;3
PRES;14.895;65246.371;1011.7534;3
ACCE;14.899;65246.375;-2.23140;7.35499;2.89220;3
MAGN;14.905;65246.381;21.56250;-35.12500;0.00000;3
GYRO;14.905;65246.382;-1.97309;0.16860;2.94681;3
ACCE;14.909;65246.385;-1.81959;7.24007;3.09331;3
AHRS;14.909;65246.386;68.2518;43.2990;88.9685;0.15802;0.58327;0.68680;3
GYRO;14.914;65246.391;-1.99509;0.15027;2.92604;3
PRES;14.914;65246.391;1011.7720;3
ACCE;14.919;65246.395;-1.43652;7.12514;3.26569;3
MAGN;14.925;65246.401;19.62500;-35.81250;-1.06250;3
GYRO;14.925;65246.402;-2.02685;0.11362;2.89061;3
ACCE;14.929;65246.405;-1.01514;7.01980;3.46680;3
AHRS;14.929;65246.406;68.6057;33.2716;99.8932;0.16645;0.56551;0.70967;3
GYRO;14.934;65246.411;-2.05129;0.09041;2.84541;3
PRES;14.935;65246.411;1011.7573;3
ACCE;14.938;65246.415;-0.74699;6.99107;3.75411;3
MAGN;14.944;65246.421;17.62500;-36.06250;-2.81250;3
GYRO;14.945;65246.422;-2.07939;0.07575;2.80143;3
ACCE;14.948;65246.425;-0.64165;7.13472;4.00311;3
AHRS;14.949;65246.426;67.7583;22.6276;111.3839;0.17356;0.54331;0.73409;3
GYRO;14.954;65246.431;-2.11115;0.07086;2.78921;3
PRES;14.955;65246.431;1011.7554;3
ACCE;14.958;65246.435;-0.68953;7.27837;4.19464;3
MAGN;14.965;65246.441;15.43750;-36.75000;-4.43750;3
GYRO;14.965;65246.442;-2.14047;0.07941;2.82342;3
ACCE;14.969;65246.445;-0.63207;7.44118;4.27126;3
AHRS;14.969;65246.446;66.5376;13.7038;121.0956;0.18094;0.52331;0.75503;3
GYRO;14.974;65246.451;-2.16124;0.09896;2.90650;3
PRES;14.974;65246.451;1011.7656;3
ACCE;14.978;65246.455;-0.60334;7.52737;4.27126;3
GNSS;14.980;1491384881.020;39.993907;-0.073674;118.960;0.000;96.0;0.7;9;5
MAGN;14.985;65246.461;13.18750;-37.56250;-6.37500;3
GYRO;14.986;65246.462;-2.17468;0.14783;3.02989;3
GNSS;14.986;1491384881.020;39.993907;-0.073674;118.960;0.000;96.0;0.7;9;5
LIGH;14.987;65246.464;256.0;3
ACCE;14.990;65246.466;-0.69911;7.42203;4.55856;3
AHRS;14.990;65246.467;64.3317;6.0514;129.6543;0.18569;0.50015;0.77700;3
GYRO;14.994;65246.470;-2.19423;0.18326;3.19360;3
PRES;14.994;65246.471;1011.7690;3
ACCE;14.999;65246.475;-0.65122;7.11557;4.61602;3
MAGN;15.005;65246.482;11.12500;-37.50000;-8.18750;3
GYRO;15.005;65246.482;-2.21988;0.18692;3.37931;3
ACCE;15.009;65246.485;-0.45011;6.67503;4.74052;3
AHRS;15.009;65246.486;62.0482;-0.9201;137.5706;0.19291;0.47797;0.79735;3
GYRO;15.014;65246.491;-2.24798;0.19548;3.55768;3
PRES;15.014;65246.491;1011.7690;3
ACCE;15.019;65246.495;-0.20111;6.34942;4.98952;3
MAGN;15.025;65246.501;8.56250;-37.25000;-9.81250;3
GYRO;15.025;65246.502;-2.27731;0.19059;3.71162;3
ACCE;15.029;65246.505;0.03831;5.97593;5.18105;3
AHRS;15.029;65246.506;58.9511;-6.1977;144.2422;0.19563;0.45316;0.81915;3
GYRO;15.035;65246.511;-2.30541;0.17471;3.84723;3
PRES;15.035;65246.511;1011.7593;3
ACCE;15.039;65246.515;0.27773;5.77481;5.23851;3
MAGN;15.045;65246.521;5.93750;-37.18750;-11.43750;3
GYRO;15.045;65246.522;-2.32251;0.17715;3.97185;3
ACCE;15.049;65246.525;0.36392;5.66947;5.43963;3
AHRS;15.049;65246.526;55.7599;-12.0053;151.2681;0.20493;0.42758;0.83946;3
GYRO;15.054;65246.531;-2.32984;0.20159;4.10257;3
PRES;15.055;65246.531;1011.7573;3
ACCE;15.059;65246.535;0.44053;5.39174;5.62159;3
MAGN;15.065;65246.541;3.06250;-36.37500;-13.37500;3
GYRO;15.066;65246.542;-2.34939;0.21625;4.38968;3
ACCE;15.069;65246.545;0.68953;4.94163;5.64074;3
AHRS;15.069;65246.546;51.6715;-15.8690;156.8255;0.20841;0.39787;0.86118;3
GYRO;15.074;65246.551;-2.34939;0.21625;4.38968;3
PRES;15.074;65246.551;1011.7593;3
ACCE;15.078;65246.555;1.02472;4.49152;5.82270;3
MAGN;15.085;65246.562;0.12500;-35.31250;-15.18750;3
GYRO;15.085;65246.562;-2.35794;0.14783;4.65235;3
ACCE;15.089;65246.565;1.35991;4.11803;5.89931;3
AHRS;15.089;65246.566;47.6024;-20.4272;162.9370;0.21936;0.36871;0.87987;3
GYRO;15.094;65246.571;-2.35672;0.07697;4.76475;3
PRES;15.094;65246.571;1011.7651;3
ACCE;15.099;65246.575;1.68552;3.84030;5.95677;3
MAGN;15.105;65246.582;-3.12500;-34.18750;-16.68750;3
GYRO;15.105;65246.582;-2.35183;0.00122;4.85638;3
ACCE;15.109;65246.585;2.21224;3.48596;5.94720;3
AHRS;15.109;65246.586;42.4229;-23.3299;167.8613;0.22490;0.33242;0.90014;3
GYRO;15.114;65246.591;-2.35305;-0.04887;4.92480;3
PRES;15.114;65246.591;1011.7754;3
ACCE;15.119;65246.595;2.64320;3.06458;5.99508;3
MAGN;15.125;65246.601;-6.37500;-32.75000;-18.50000;3
GYRO;15.125;65246.602;-2.36649;-0.06964;4.98344;3
ACCE;15.128;65246.605;2.92093;2.49955;6.26323;3
AHRS;15.129;65246.606;37.6611;-26.8061;172.9899;0.23818;0.29998;0.91440;3
GYRO;15.134;65246.611;-2.38115;-0.09163;5.04453;3
PRES;15.135;65246.611;1011.7764;3
ACCE;15.139;65246.615;3.28484;1.92494;6.47392;3
MAGN;15.145;65246.621;-9.50000;-31.06250;-20.25000;3
GYRO;15.145;65246.622;-2.37382;-0.11362;5.09706;3
ACCE;15.149;65246.625;3.83072;1.38864;6.77080;3
AHRS;15.149;65246.626;31.5244;-29.2819;177.2432;0.24951;0.25690;0.92923;3
GYRO;15.154;65246.631;-2.33839;-0.14661;5.12027;3
PRES;15.155;65246.631;1011.7798;3
ACCE;15.159;65246.635;4.53941;0.82361;6.84742;3
MAGN;15.165;65246.641;-12.37500;-28.18750;-21.50000;3
GYRO;15.166;65246.642;-2.28464;-0.18204;5.08729;3
ACCE;15.169;65246.646;5.27682;0.28730;6.78996;3
AHRS;15.170;65246.646;26.2267;-31.6457;-178.5427;0.26276;0.22164;0.93773;3
GYRO;15.174;65246.651;-2.22355;-0.20281;4.99321;3
PRES;15.175;65246.651;1011.7764;3
ACCE;15.179;65246.655;5.89931;-0.06704;6.84742;3
SOUN;15.182;51.43;0.00157;37.90
MAGN;15.185;65246.662;-15.06250;-25.50000;-22.81250;3
GYRO;15.186;65246.662;-2.16857;-0.21258;4.85027;3
ACCE;15.189;65246.665;6.29196;-0.51715;7.00065;3
AHRS;15.189;65246.666;19.2849;-33.9689;-175.0054;0.28073;0.17259;0.94411;3
GYRO;15.194;65246.671;-2.12459;-0.23702;4.68167;3
PRES;15.195;65246.671;1011.7783;3
ACCE;15.199;65246.675;6.75165;-1.15879;7.15387;3
MAGN;15.205;65246.682;-17.93750;-22.43750;-24.18750;3
GYRO;15.206;65246.682;-2.07083;-0.26634;4.48497;3
ACCE;15.209;65246.685;7.17303;-1.78129;7.40287;3
AHRS;15.209;65246.686;14.0585;-35.3489;-171.6765;-0.29207;-0.13816;-0.94584;3
GYRO;15.218;65246.694;-1.99509;-0.30055;4.25651;3
PRES;15.218;65246.695;1011.7656;3
ACCE;15.219;65246.696;7.46033;-2.32716;7.66145;3
MAGN;15.225;65246.701;-20.00000;-19.00000;-25.25000;3
GYRO;15.226;65246.702;-1.90101;-0.33720;4.00850;3
ACCE;15.229;65246.705;7.73806;-2.81558;7.93917;3
AHRS;15.229;65246.706;7.5326;-37.0395;-169.2339;-0.30970;-0.09174;-0.94395;3
GYRO;15.234;65246.711;-1.78617;-0.36652;3.74583;3
PRES;15.235;65246.711;1011.7808;3
ACCE;15.239;65246.715;8.20732;-3.16035;8.11156;3
MAGN;15.245;65246.721;-21.62500;-15.43750;-26.00000;3
GYRO;15.245;65246.722;-1.64323;-0.37751;3.45994;3
ACCE;15.249;65246.725;8.59997;-3.37104;8.26478;3
AHRS;15.250;65246.726;2.9799;-37.7724;-166.8798;-0.31865;-0.06141;-0.94061;3
GYRO;15.254;65246.731;-1.47829;-0.37629;3.14596;3
PRES;15.255;65246.731;1011.7769;3
ACCE;15.259;65246.735;8.95431;-3.51469;8.08282;3
MAGN;15.265;65246.741;-23.18750;-12.62500;-27.06250;3
GYRO;15.265;65246.742;-1.31947;-0.37996;2.81487;3
ACCE;15.269;65246.745;9.29908;-3.68707;7.84340;3
AHRS;15.269;65246.746;-2.1987;-38.9790;-165.3258;-0.33315;-0.02466;-0.93399;3
GYRO;15.274;65246.751;-1.19119;-0.38851;2.46057;3
PRES;15.274;65246.751;1011.7793;3
ACCE;15.279;65246.755;9.66300;-3.92649;7.78594;3
MAGN;15.286;65246.762;-24.37500;-10.06250;-27.62500;3
GYRO;15.286;65246.762;-1.09467;-0.40073;2.07083;3
ACCE;15.289;65246.765;9.92157;-4.16591;7.97748;3
AHRS;15.289;65246.766;-5.4302;-39.3757;-163.7695;-0.33944;-0.00335;-0.92881;3
GYRO;15.294;65246.771;-1.00915;-0.41172;1.64689;3
PRES;15.294;65246.771;1011.7920;3
ACCE;15.299;65246.775;10.22803;-4.42448;8.35098;3
MAGN;15.305;65246.781;-25.25000;-7.68750;-27.93750;3
GYRO;15.305;65246.782;-0.89919;-0.41905;1.19607;3
ACCE;15.308;65246.785;10.56322;-4.75967;8.86812;3
AHRS;15.309;65246.786;-8.7552;-40.6908;-163.2739;-0.35339;0.02039;-0.92108;3
GYRO;15.314;65246.791;-0.73548;-0.42638;0.71593;3
PRES;15.314;65246.791;1011.7954;3
ACCE;15.319;65246.795;10.73560;-4.97994;9.33739;3
MAGN;15.325;65246.802;-25.75000;-5.93750;-28.25000;3
GYRO;15.326;65246.802;-0.25412;-0.44960;-0.31887;3
ACCE;15.329;65246.805;10.63026;-5.00867;9.60554;3
AHRS;15.329;65246.806;-10.4390;-41.1258;-162.9064;-0.35855;0.03225;-0.91730;3
GYRO;15.334;65246.811;-0.25412;-0.44960;-0.31887;3
LIGH;15.335;65246.812;320.0;3
PRES;15.336;65246.813;1011.7930;3
ACCE;15.339;65246.815;10.17057;-4.78840;9.54808;3
MAGN;15.344;65246.821;-26.18750;-4.68750;-28.00000;3
GYRO;15.345;65246.822;0.32742;-0.45448;-1.27060;3
ACCE;15.349;65246.825;9.78750;-4.38618;9.45231;3
AHRS;15.349;65246.826;-11.1453;-42.2304;-163.6671;-0.36777;0.03874;-0.91406;3
GYRO;15.354;65246.831;0.59987;-0.45937;-1.64567;3
PRES;15.354;65246.831;1011.7837;3
ACCE;15.358;65246.835;9.45231;-3.86903;9.08839;3
MAGN;15.365;65246.841;-26.75000;-4.12500;-27.56250;3
GYRO;15.365;65246.842;0.83322;-0.45082;-1.95110;3
ACCE;15.369;65246.845;9.07881;-3.31358;8.69574;3
AHRS;15.369;65246.846;-9.8868;-42.9140;-164.4973;-0.37193;0.03031;-0.91451;3
GYRO;15.374;65246.851;1.01159;-0.43127;-2.18934;3
PRES;15.374;65246.851;1011.7842;3
ACCE;15.378;65246.855;8.74362;-2.71981;8.30309;3
MAGN;15.385;65246.861;-26.87500;-3.81250;-27.25000;3
GYRO;15.385;65246.862;1.13621;-0.41172;-2.37504;3
ACCE;15.389;65246.865;8.51378;-2.21224;8.07325;3
AHRS;15.389;65246.866;-8.2570;-43.8280;-165.5742;-0.37769;0.01953;-0.91464;3
GYRO;15.394;65246.871;1.22295;-0.40684;-2.53387;3
PRES;15.394;65246.871;1011.7778;3
ACCE;15.399;65246.875;8.34140;-1.81959;7.98706;3
MAGN;15.404;65246.881;-26.87500;-4.68750;-26.81250;3
GYRO;15.405;65246.882;1.29503;-0.41661;-2.69025;3
ACCE;15.409;65246.885;8.23605;-1.57060;7.95833;3
AHRS;15.409;65246.886;-5.4172;-44.3039;-166.8863;-0.37918;0.00047;-0.91707;3
GYRO;15.414;65246.891;1.36223;-0.43860;-2.85885;3
PRES;15.414;65246.891;1011.7813;3
ACCE;15.419;65246.895;8.21690;-1.37906;7.92960;3
MAGN;15.425;65246.902;-26.93750;-6.31250;-26.62500;3
GYRO;15.426;65246.902;1.42820;-0.47647;-3.04333;3
ACCE;15.429;65246.905;8.09240;-1.14922;7.94875;3
AHRS;15.429;65246.906;-2.6456;-45.0052;-168.0733;-0.38277;-0.01854;-0.91770;3
GYRO;15.434;65246.911;1.50273;-0.51924;-3.23759;3
PRES;15.435;65246.911;1011.7686;3
ACCE;15.439;65246.915;7.74764;-0.84276;8.04452;3
MAGN;15.445;65246.921;-26.93750;-8.25000;-25.87500;3
GYRO;15.445;65246.922;1.58825;-0.55467;-3.42818;3
ACCE;15.449;65246.925;7.24964;-0.48842;8.08282;3
AHRS;15.449;65246.926;0.9840;-45.5426;-169.5165;-0.38470;-0.04324;-0.91847;3
GYRO;15.455;65246.931;1.68721;-0.58887;-3.59311;3
PRES;15.455;65246.932;1011.7632;3
ACCE;15.459;65246.935;6.64630;-0.01915;7.84340;3
MAGN;15.465;65246.942;-26.31250;-10.93750;-25.31250;3
GYRO;15.465;65246.942;1.78373;-0.60842;-3.71162;3
ACCE;15.468;65246.945;6.05254;0.50757;7.52737;3
AHRS;15.469;65246.946;4.4910;-45.8688;-170.7686;-0.38521;-0.06730;-0.91849;3
GYRO;15.474;65246.951;1.86680;-0.61575;-3.77026;3
PRES;15.474;65246.951;1011.7769;3
ACCE;15.478;65246.955;5.75566;1.06303;7.22091;3
MAGN;15.485;65246.961;-25.93750;-13.75000;-24.37500;3
GYRO;15.485;65246.962;1.93156;-0.62675;-3.77759;3
ACCE;15.489;65246.965;5.61201;1.67594;6.97192;3
AHRS;15.489;65246.966;8.9720;-46.4297;-172.3863;-0.38733;-0.09781;-0.91624;3
GYRO;15.494;65246.971;1.97798;-0.64385;-3.75804;3
PRES;15.494;65246.971;1011.7720;3
ACCE;15.499;65246.975;5.39174;2.20267;6.63673;3
MAGN;15.505;65246.981;-25.06250;-16.12500;-23.50000;3
GYRO;15.505;65246.982;2.00242;-0.66829;-3.72383;3
ACCE;15.508;65246.985;5.34386;2.72939;6.21535;3
AHRS;15.509;65246.986;13.4192;-46.3877;-173.5004;-0.38443;-0.12939;-0.91402;3
GYRO;15.514;65246.991;1.99386;-0.69516;-3.68230;3
PRES;15.514;65246.991;1011.7778;3
ACCE;15.519;65246.995;5.35344;3.22738;5.81312;3
MAGN;15.525;65247.001;-24.00000;-18.81250;-22.18750;3
GYRO;15.525;65247.002;1.94866;-0.71593;-3.64076;3
ACCE;15.528;65247.005;5.35344;3.75411;5.30555;3
AHRS;15.529;65247.006;18.1006;-46.8891;-174.8703;0.38606;0.16175;0.90792;3
GYRO;15.534;65247.011;1.85214;-0.72326;-3.60288;3
PRES;15.534;65247.011;1011.7847;3
ACCE;15.538;65247.015;5.49709;4.12760;4.89375;3
MAGN;15.545;65247.021;-22.56250;-21.62500;-21.12500;3
GYRO;15.545;65247.022;1.69821;-0.72082;-3.57112;3
ACCE;15.549;65247.025;5.65032;4.27126;4.79798;3
AHRS;15.549;65247.026;22.9439;-47.2350;-176.0872;0.38618;0.19553;0.90013;3
GYRO;15.554;65247.031;1.51617;-0.69761;-3.56257;3
PRES;15.554;65247.031;1011.7734;3
ACCE;15.558;65247.035;5.62159;4.37660;4.94163;3
MAGN;15.565;65247.041;-21.25000;-23.56250;-19.62500;3
GYRO;15.565;65247.042;1.35001;-0.64874;-3.58334;3
ACCE;15.569;65247.045;5.46836;4.45322;5.14275;3
AHRS;15.570;65247.046;27.2813;-47.5061;-177.6360;0.38690;0.22388;0.89124;3
GYRO;15.574;65247.051;1.24006;-0.59376;-3.61877;3
PRES;15.574;65247.051;1011.7598;3
ACCE;15.578;65247.055;5.29597;4.56814;5.38217;3
MAGN;15.586;65247.062;-19.25000;-25.81250;-18.00000;3
GYRO;15.586;65247.063;1.20340;-0.50946;-3.69940;3
ACCE;15.589;65247.065;5.00867;4.74052;5.42047;3
AHRS;15.589;65247.066;31.3157;-47.3909;-179.4846;0.38585;0.24888;0.88219;3
GYRO;15.594;65247.071;1.20340;-0.50946;-3.69940;3
PRES;15.594;65247.071;1011.7646;3
ACCE;15.599;65247.075;4.79798;5.02782;5.28640;3
MAGN;15.605;65247.081;-17.18750;-28.12500;-16.75000;3
GYRO;15.605;65247.082;1.26327;-0.50213;-3.80325;3
ACCE;15.609;65247.085;4.61602;5.27682;4.98952;3
AHRS;15.609;65247.086;35.3694;-46.8274;178.2366;0.38283;0.27291;0.87233;3
GYRO;15.614;65247.091;1.28160;-0.49114;-3.86556;3
PRES;15.614;65247.091;1011.7734;3
ACCE;15.618;65247.095;4.29999;5.57370;4.78840;3
MAGN;15.625;65247.101;-14.93750;-29.75000;-15.56250;3
GYRO;15.625;65247.102;1.27549;-0.46670;-3.92298;3
ACCE;15.629;65247.105;3.89776;5.89931;4.52025;3
AHRS;15.629;65247.106;39.4289;-45.7831;175.7980;0.37734;0.29713;0.86185;3
GYRO;15.634;65247.111;1.24494;-0.44227;-3.95596;3
PRES;15.634;65247.111;1011.7734;3
ACCE;15.638;65247.115;3.57215;6.25365;4.30956;3
MAGN;15.644;65247.121;-12.68750;-31.31250;-14.25000;3
GYRO;15.645;65247.122;1.19485;-0.43371;-3.96329;3
ACCE;15.649;65247.126;3.37104;6.62715;4.17549;3
AHRS;15.650;65247.126;43.6689;-44.5727;173.0236;0.37232;0.32209;0.84875;3
GYRO;15.654;65247.131;1.13132;-0.43616;-3.96085;3
PRES;15.654;65247.131;1011.7744;3
ACCE;15.658;65247.135;3.14119;7.05811;3.89776;3
MAGN;15.665;65247.142;-10.00000;-32.87500;-13.31250;3
GYRO;15.665;65247.142;1.05924;-0.42516;-3.94375;3
ACCE;15.668;65247.145;2.78685;7.46991;3.76368;3
AHRS;15.669;65247.146;48.0275;-42.5327;169.6022;0.36431;0.34766;0.83437;3
GYRO;15.674;65247.151;0.98227;-0.39340;-3.91076;3
PRES;15.674;65247.151;1011.7847;3
ACCE;15.678;65247.155;2.32716;7.72848;3.64876;3
MAGN;15.685;65247.161;-7.12500;-34.25000;-12.68750;3
GYRO;15.685;65247.162;0.90042;-0.34819;-3.84845;3
LIGH;15.687;65247.164;205.0;3
ACCE;15.690;65247.166;1.85790;7.90087;3.59130;3
AHRS;15.690;65247.167;51.9445;-40.0249;165.5456;0.35699;0.36952;0.81915;3
GYRO;15.694;65247.170;0.81734;-0.30910;-3.75316;3
PRES;15.694;65247.171;1011.7842;3
ACCE;15.699;65247.175;1.55144;7.99663;3.61046;3
MAGN;15.705;65247.181;-4.06250;-35.18750;-11.50000;3
GYRO;15.705;65247.182;0.73426;-0.29810;-3.64320;3
ACCE;15.708;65247.185;1.35991;8.06367;3.64876;3
AHRS;15.709;65247.186;55.9991;-36.1660;160.4450;0.34587;0.39325;0.80240;3
WIFI;15.710;65247.148;WAP213;20:17:FF:FF:F2:13;-61
WIFI;15.710;65247.147;WAP112;20:17:FF:FF:F1:12;-52
WIFI;15.710;65247.147;WAP319;20:17:FF:FF:F3:19;-73
WIFI;15.710;65247.148;WAP141;20:17:FF:FF:F1:41;-47
WIFI;15.710;65247.147;WAP316;20:17:FF:FF:F3:16;-60
WIFI;15.710;65247.148;WAP298;20:17:FF:FF:F2:98;-61
WIFI;15.710;65247.148;WAP093;20:17:FF:FF:F0:93;-62
WIFI;15.710;65247.147;WAP113;20:17:FF:FF:F1:13;-69
WIFI;15.710;65247.148;WAP310;20:17:FF:FF:F3:10;-54
WIFI;15.710;65247.147;WAP139;20:17:FF:FF:F1:39;-55
WIFI;15.710;65247.148;WAP106;20:17:FF:FF:F1:06;-54
WIFI;15.710;65247.148;WAP140;20:17:FF:FF:F1:40;-53
WIFI;15.710;65247.147;WAP317;20:17:FF:FF:F3:17;-70
WIFI;15.710;65247.147;WAP115;20:17:FF:FF:F1:15;-73
WIFI;15.710;65247.148;WAP138;20:17:FF:FF:F1:38;-74
WIFI;15.710;65247.148;WAP297;20:17:FF:FF:F2:97;-68
WIFI;15.710;65247.148;WAP092;20:17:FF:FF:F0:92;-68
WIFI;15.710;65243.839;WAP181;20:17:FF:FF:F1:81;-86
WIFI;15.710;65247.147;WAP281;20:17:FF:FF:F2:81;-83
WIFI;15.710;65247.148;WAP109;20:17:FF:FF:F1:09;-84
WIFI;15.710;65247.148;WAP313;20:17:FF:FF:F3:13;-85
WIFI;15.710;65247.147;WAP044;20:17:FF:FF:F0:44;-80
WIFI;15.710;65247.148;WAP159;20:17:FF:FF:F1:59;-87
WIFI;15.710;65243.839;WAP107;20:17:FF:FF:F1:07;-85
WIFI;15.710;65247.148;WAP311;20:17:FF:FF:F3:11;-86
WIFI;15.710;65247.148;WAP206;20:17:FF:FF:F2:06;-70
WIFI;15.710;65247.148;WAP153;20:17:FF:FF:F1:53;-77
WIFI;15.710;65247.148;WAP022;20:17:FF:FF:F0:22;-77
WIFI;15.710;65247.148;WAP021;20:17:FF:FF:F0:21;-86
WIFI;15.710;65243.839;WAP078;20:17:FF:FF:F0:78;-87
WIFI;15.710;65247.147;WAP063;20:17:FF:FF:F0:63;-89
WIFI;15.710;65243.839;WAP263;20:17:FF:FF:F2:63;-76
WIFI;15.710;65243.839;WAP279;20:17:FF:FF:F2:79;-85
WIFI;15.710;65247.148;WAP307;20:17:FF:FF:F3:07;-88
WIFI;15.710;65237.085;WAP070;20:17:FF:FF:F0:70;-88
WIFI;15.710;65237.085;WAP076;20:17:FF:FF:F0:76;-83
WIFI;15.710;65247.148;WAP171;20:17:FF:FF:F1:71;-85
WIFI;15.710;65247.148;WAP045;20:17:FF:FF:F0:45;-87
WIFI;15.710;65237.085;WAP149;20:17:FF:FF:F1:49;-88
WIFI;15.710;65247.147;WAP180;20:17:FF:FF:F1:80;-83
WIFI;15.710;65247.148;WAP280;20:17:FF:FF:F2:80;-81
WIFI;15.710;65240.463;WAP146;20:17:FF:FF:F1:46;-86
WIFI;15.710;65243.839;WAP169;20:17:FF:FF:F1:69;-90
WIFI;15.710;65247.148;WAP214;20:17:FF:FF:F2:14;-91
WIFI;15.710;65247.148;WAP272;20:17:FF:FF:F2:72;-88
GYRO;15.742;65247.191;0.66340;-0.30665;-3.54791;3
PRES;15.742;65247.191;1011.7861;3
ACCE;15.742;65247.195;1.31202;8.06367;3.65834;3
MAGN;15.743;65247.201;-1.06250;-36.18750;-10.62500;3
GYRO;15.743;65247.202;0.61331;-0.32865;-3.49171;3
ACCE;15.743;65247.205;1.24498;8.10198;3.62961;3
AHRS;15.743;65247.206;59.0599;-31.8994;154.9140;0.33631;0.41067;0.78722;3
GYRO;15.743;65247.211;0.57299;-0.35675;-3.48560;3
PRES;15.744;65247.211;1011.7856;3
ACCE;15.744;65247.215;1.05345;8.15944;3.51469;3
SOUN;15.744;57.05;0.00174;38.80
MAGN;15.745;65247.221;1.68750;-36.37500;-10.12500;3
GYRO;15.746;65247.222;0.53634;-0.38729;-3.51736;3
ACCE;15.753;65247.225;0.79487;8.20732;3.44765;3
AHRS;15.753;65247.226;61.8552;-26.3322;148.1976;0.32502;0.42776;0.77123;3
GYRO;15.754;65247.231;0.48991;-0.43127;-3.56379;3
PRES;15.754;65247.231;1011.7886;3
ACCE;15.758;65247.235;0.58419;8.29351;3.29442;3
MAGN;15.765;65247.241;4.81250;-36.87500;-9.12500;3
GYRO;15.765;65247.242;0.42761;-0.48991;-3.61510;3
ACCE;15.768;65247.245;0.51715;8.39886;3.23696;3
AHRS;15.769;65247.246;64.0466;-20.0901;140.6998;0.31485;0.44200;0.75511;3
GYRO;15.774;65247.251;0.35186;-0.56077;-3.67619;3
PRES;15.774;65247.251;1011.7832;3
ACCE;15.778;65247.255;0.67995;8.33182;3.24654;3
MAGN;15.785;65247.262;7.56250;-36.37500;-8.62500;3
GYRO;15.785;65247.262;0.27489;-0.64874;-3.77515;3
ACCE;15.788;65247.265;0.67995;8.24563;3.25611;3
AHRS;15.789;65247.266;65.8980;-12.3136;131.3622;0.30470;0.45571;0.73626;3
GYRO;15.794;65247.271;0.21136;-0.69761;-3.92909;3
PRES;15.794;65247.271;1011.7798;3
ACCE;15.799;65247.275;0.22984;8.22648;3.46680;3
MAGN;15.805;65247.281;10.06250;-36.12500;-8.62500;3
GYRO;15.805;65247.282;0.17226;-0.69272;-4.09646;3
ACCE;15.809;65247.285;-0.36392;8.19775;3.60088;3
AHRS;15.809;65247.286;66.8456;-3.4215;120.8789;0.29329;0.46661;0.71755;3
GYRO;15.814;65247.291;0.15394;-0.67684;-4.23207;3
PRES;15.815;65247.291;1011.7783;3
ACCE;15.819;65247.295;-1.00556;8.06367;3.72538;3
MAGN;15.825;65247.301;13.12500;-35.75000;-8.62500;3
GYRO;15.825;65247.302;0.14172;-0.66829;-4.32126;3
ACCE;15.829;65247.305;-1.48441;7.99663;3.78284;3
AHRS;15.829;65247.306;66.8585;6.7429;108.9039;0.27980;0.47599;0.69669;3
GYRO;15.834;65247.311;0.13928;-0.67562;-4.37013;3
PRES;15.835;65247.311;1011.7783;3
ACCE;15.838;65247.315;-1.91536;7.87214;3.76368;3
MAGN;15.845;65247.322;15.81250;-35.56250;-8.43750;3
GYRO;15.846;65247.322;0.13806;-0.69883;-4.43244;3
ACCE;15.849;65247.325;-2.13563;7.68060;3.77326;3
AHRS;15.849;65247.326;66.0703;17.1320;96.9108;0.26406;0.48628;0.67430;3
GYRO;15.854;65247.331;0.13806;-0.71960;-4.43244;3
PRES;15.854;65247.331;1011.7876;3
ACCE;15.858;65247.335;-2.26013;7.46991;3.73495;3
MAGN;15.865;65247.342;18.43750;-34.56250;-8.75000;3
GYRO;15.866;65247.342;0.10507;-0.77580;-4.54850;3
ACCE;15.869;65247.345;-2.62405;7.24007;3.75411;3
AHRS;15.869;65247.346;64.0396;26.8683;85.4726;0.24510;0.49465;0.65012;3
GYRO;15.874;65247.351;0.10507;-0.77580;-4.54850;3
PRES;15.874;65247.351;1011.7856;3
ACCE;15.879;65247.355;-3.07416;6.98149;3.88818;3
MAGN;15.885;65247.362;21.31250;-33.87500;-8.87500;3
GYRO;15.885;65247.362;0.05620;-0.76725;-4.64624;3
ACCE;15.889;65247.365;-3.67749;6.77080;4.03184;3
AHRS;15.889;65247.366;61.4382;34.7918;75.4498;0.22830;0.50156;0.62275;3
GYRO;15.894;65247.371;0.03787;-0.73915;-4.62914;3
PRES;15.894;65247.371;1011.7783;3
ACCE;15.899;65247.375;-4.37660;6.67503;4.19464;3
MAGN;15.905;65247.381;24.25000;-32.50000;-9.31250;3
GYRO;15.905;65247.382;0.03421;-0.70127;-4.54606;3
ACCE;15.910;65247.385;-5.10444;6.67503;4.34787;3
AHRS;15.911;65247.386;57.6559;41.2442;67.2470;0.20493;0.50682;0.59544;3
GYRO;15.914;65247.391;0.04398;-0.67073;-4.39212;3
PRES;15.914;65247.391;1011.7778;3
ACCE;15.919;65247.395;-5.75566;6.63673;4.43406;3
MAGN;15.925;65247.402;26.43750;-30.50000;-9.12500;3
GYRO;15.925;65247.402;0.06231;-0.64385;-4.18443;3
ACCE;15.929;65247.405;-6.35900;6.54096;4.52025;3
AHRS;15.929;65247.406;54.0429;46.0098;60.3988;0.18631;0.51125;0.56592;3
GYRO;15.934;65247.411;0.08308;-0.61453;-3.92909;3
PRES;15.934;65247.411;1011.7808;3
ACCE;15.938;65247.415;-7.04853;6.39731;4.51068;3
MAGN;15.945;65247.421;29.18750;-28.06250;-9.43750;3
GYRO;15.945;65247.422;0.09774;-0.57421;-3.62732;3
ACCE;15.949;65247.425;-7.63272;6.24408;4.41491;3
AHRS;15.949;65247.426;49.7476;49.8647;55.0526;0.16150;0.51543;0.53745;3
GYRO;15.954;65247.431;0.09896;-0.51924;-3.27668;3
PRES;15.954;65247.431;1011.7827;3
ACCE;15.958;65247.435;-8.21690;6.19619;4.33829;3
MAGN;15.965;65247.442;31.62500;-25.87500;-9.87500;3
GYRO;15.966;65247.442;0.08796;-0.45693;-2.87595;3
ACCE;15.969;65247.445;-8.71489;6.20577;4.28083;3
AHRS;15.970;65247.446;46.5554;52.1906;50.9617;0.14655;0.51744;0.51183;3
GYRO;15.974;65247.451;0.06964;-0.39706;-2.43491;3
PRES;15.975;65247.451;1011.7808;3
ACCE;15.979;65247.455;-9.02135;6.19619;4.26168;3
GNSS;15.982;1491384882.021;39.993926;-0.073678;118.931;0.000;96.0;0.5;9;5
MAGN;15.987;65247.461;33.25000;-23.25000;-9.87500;3
GYRO;15.987;65247.462;0.04887;-0.33720;-1.96088;3
GNSS;15.987;1491384882.021;39.993926;-0.073678;118.931;0.000;96.0;0.5;9;5
ACCE;15.988;65247.465;-9.22246;6.17704;4.26168;3
AHRS;15.989;65247.466;43.1845;54.5505;47.6095;0.12727;0.52188;0.48787;3
GYRO;15.994;65247.471;0.02810;-0.27489;-1.47096;3
PRES;15.994;65247.471;1011.7773;3
ACCE;15.999;65247.475;-9.32781;6.13873;4.26168;3
MAGN;16.005;65247.481;34.75000;-21.37500;-9.87500;3
GYRO;16.005;65247.482;0.01222;-0.19670;-0.97494;3
ACCE;16.008;65247.485;-9.33739;6.07170;4.26168;3
AHRS;16.009;65247.486;41.3679;55.3666;45.7941;0.11903;0.52209;0.47350;3
GYRO;16.014;65247.491;0.00122;-0.10751;-0.48014;3
PRES;16.015;65247.491;1011.7725;3
ACCE;16.019;65247.495;-9.32781;5.99508;4.16591;3
MAGN;16.025;65247.501;36.25000;-19.68750;-10.43750;3
GYRO;16.025;65247.502;-0.01955;0.00122;0.00489;3
ACCE;16.029;65247.505;-9.27035;5.88974;4.09887;3
AHRS;16.029;65247.506;39.7693;56.4965;44.5043;0.10876;0.52539;0.46269;3
GYRO;16.035;65247.511;-0.05742;0.12950;0.47892;3
LIGH;16.036;65247.512;283.0;3
PRES;16.036;65247.513;1011.7710;3
ACCE;16.039;65247.515;-9.10754;5.76524;4.09887;3
MAGN;16.045;65247.521;37.06250;-19.06250;-10.87500;3
GYRO;16.045;65247.522;-0.10873;0.25901;0.92974;3
ACCE;16.049;65247.526;-8.94474;5.70778;4.09887;3
AHRS;16.050;65247.526;39.7622;56.4795;44.5327;0.10865;0.52530;0.46283;3
GYRO;16.054;65247.531;-0.16005;0.37018;1.34757;3
PRES;16.055;65247.531;1011.7681;3
ACCE;16.059;65247.535;-8.74362;5.65989;4.16591;3
MAGN;16.065;65247.541;37.43750;-18.68750;-10.87500;3
GYRO;16.065;65247.542;-0.20403;0.46426;1.73119;3
ACCE;16.069;65247.545;-8.56167;5.69820;4.28083;3
AHRS;16.069;65247.546;39.8298;56.9644;45.0391;0.10484;0.52885;0.46656;3
GYRO;16.074;65247.551;-0.22724;0.53512;2.08061;3
PRES;16.075;65247.551;1011.7710;3
ACCE;16.079;65247.555;-8.31267;5.69820;4.30956;3
MAGN;16.085;65247.561;37.50000;-19.37500;-11.00000;3
GYRO;16.086;65247.562;-0.23091;0.56444;2.39704;3
ACCE;16.089;65247.565;-7.96790;5.65032;4.40533;3
AHRS;16.089;65247.566;41.3538;56.3868;46.7217;0.11043;0.52918;0.48011;3
GYRO;16.094;65247.571;-0.21747;0.57177;2.66948;3
PRES;16.095;65247.571;1011.7642;3
ACCE;16.099;65247.575;-7.54652;5.60243;4.55856;3
MAGN;16.105;65247.582;36.81250;-19.93750;-10.75000;3
GYRO;16.106;65247.582;-0.18326;0.56688;2.89184;3
ACCE;16.108;65247.585;-7.18261;5.67905;4.65433;3
AHRS;16.109;65247.586;42.5846;55.9068;48.9444;0.11102;0.53039;0.49587;3
GYRO;16.114;65247.591;-0.12950;0.55467;3.07510;3
PRES;16.114;65247.591;1011.7661;3
ACCE;16.118;65247.595;-6.88572;5.88016;4.57771;3
MAGN;16.125;65247.601;35.56250;-21.25000;-10.43750;3
GYRO;16.125;65247.602;0.00000;0.54611;3.39152;3
ACCE;16.129;65247.606;-6.67503;6.18662;4.41491;3
AHRS;16.130;65247.606;45.1694;54.5502;51.7798;0.12234;0.52970;0.51667;3
GYRO;16.134;65247.611;0.00000;0.54611;3.39152;3
PRES;16.135;65247.611;1011.7705;3
ACCE;16.138;65247.615;-6.34942;6.47392;4.20422;3
MAGN;16.145;65247.621;34.06250;-22.68750;-10.31250;3
GYRO;16.145;65247.622;0.08063;0.59132;3.71284;3
ACCE;16.149;65247.625;-5.90889;6.68461;3.97437;3
AHRS;16.149;65247.626;47.4412;53.0443;55.0505;0.13027;0.52889;0.53787;3
GYRO;16.154;65247.631;0.07819;0.62186;3.86556;3
PRES;16.154;65247.631;1011.7725;3
ACCE;16.158;65247.635;-5.43005;6.88572;3.78284;3
MAGN;16.165;65247.641;32.12500;-24.43750;-9.87500;3
GYRO;16.165;65247.642;0.05131;0.64507;4.00483;3
ACCE;16.169;65247.645;-4.97994;7.05811;3.66792;3
AHRS;16.169;65247.646;50.8116;50.7328;58.9137;0.14725;0.52759;0.56142;3
SOUN;16.174;59.12;0.00180;39.11
GYRO;16.175;65247.651;0.00611;0.65851;4.12212;3
PRES;16.175;65247.651;1011.7778;3
ACCE;16.179;65247.655;-4.55856;7.16345;3.61046;3
MAGN;16.185;65247.661;30.37500;-26.43750;-10.00000;3
GYRO;16.186;65247.662;-0.04887;0.66829;4.21497;3
ACCE;16.189;65247.665;-4.16591;7.24964;3.53384;3
AHRS;16.189;65247.666;53.8589;48.1096;63.3911;0.16094;0.52650;0.58482;3
GYRO;16.194;65247.671;-0.09774;0.67806;4.28705;3
PRES;16.195;65247.671;1011.7744;3
ACCE;16.199;65247.675;-3.76368;7.30710;3.62961;3
MAGN;16.205;65247.681;28.18750;-28.62500;-9.87500;3
GYRO;16.205;65247.682;-0.13928;0.67195;4.33714;3
ACCE;16.209;65247.685;-3.27527;7.21134;3.80199;3
AHRS;16.210;65247.686;57.2627;43.8889;69.3305;0.17899;0.52258;0.61034;3
GYRO;16.219;65247.695;-0.17349;0.64752;4.36036;3
PRES;16.219;65247.695;1011.7734;3
ACCE;16.219;65247.696;-2.80600;7.10599;3.81157;3
MAGN;16.225;65247.701;26.12500;-30.75000;-9.43750;3
GYRO;16.225;65247.702;-0.20036;0.63041;4.36891;3
ACCE;16.229;65247.705;-2.38462;7.06768;3.83072;3
AHRS;16.229;65247.706;59.9637;38.5015;76.5754;0.19336;0.51648;0.63601;3
GYRO;16.235;65247.711;-0.21625;0.62064;4.37135;3
PRES;16.235;65247.711;1011.7739;3
ACCE;16.239;65247.715;-1.88663;7.20176;3.88818;3
MAGN;16.245;65247.722;23.37500;-32.31250;-9.31250;3
GYRO;16.245;65247.722;-0.22480;0.61209;4.37135;3
ACCE;16.249;65247.725;-1.35033;7.21134;4.10845;3
AHRS;16.249;65247.726;62.6317;31.4714;85.3045;0.21096;0.50937;0.66082;3
GYRO;16.254;65247.731;-0.23213;0.57788;4.35303;3
PRES;16.255;65247.731;1011.7695;3
ACCE;16.259;65247.735;-0.85234;7.13472;4.11803;3
MAGN;16.265;65247.741;20.75000;-33.87500;-9.62500;3
GYRO;16.265;65247.742;-0.24312;0.53634;4.30660;3
ACCE;16.269;65247.745;-0.37350;7.07726;4.09887;3
AHRS;16.269;65247.746;64.2279;22.4726;95.9527;0.22645;0.49783;0.68649;3
GYRO;16.274;65247.751;-0.25412;0.51191;4.24429;3
PRES;16.274;65247.751;1011.7715;3
ACCE;16.279;65247.755;0.00958;7.04853;4.07972;3
MAGN;16.285;65247.761;18.00000;-34.87500;-8.87500;3
GYRO;16.285;65247.762;-0.26878;0.50213;4.18198;3
ACCE;16.289;65247.765;0.31603;7.06768;4.03184;3
AHRS;16.290;65247.766;65.4622;12.8736;107.1324;0.24322;0.48828;0.70853;3
GYRO;16.294;65247.771;-0.28711;0.50091;4.12945;3
PRES;16.294;65247.771;1011.7788;3
ACCE;16.298;65247.775;0.59376;7.12514;3.94564;3
MAGN;16.304;65247.781;15.12500;-35.50000;-8.62500;3
GYRO;16.305;65247.782;-0.30665;0.50946;4.09280;3
ACCE;16.308;65247.785;0.84276;7.20176;3.93607;3
AHRS;16.309;65247.786;65.3627;2.1362;119.2827;0.25932;0.47377;0.73123;3
GYRO;16.314;65247.791;-0.31765;0.52657;4.07936;3
PRES;16.314;65247.791;1011.7617;3
ACCE;16.319;65247.795;1.11091;7.23049;4.02226;3
MAGN;16.325;65247.801;12.06250;-36.31250;-8.62500;3
GYRO;16.325;65247.802;-0.32132;0.54245;4.08058;3
ACCE;16.329;65247.805;1.40779;7.14430;4.08930;3
AHRS;16.329;65247.806;64.8057;-7.3702;130.3130;0.27392;0.46248;0.75011;3
GYRO;16.334;65247.811;-0.31765;0.54367;4.08180;3
PRES;16.334;65247.811;1011.7710;3
ACCE;16.338;65247.815;1.74298;7.03895;4.09887;3
MAGN;16.345;65247.821;9.12500;-36.68750;-8.31250;3
GYRO;16.345;65247.822;-0.30543;0.53145;4.07203;3
ACCE;16.348;65247.825;2.00155;6.97192;4.16591;3
AHRS;16.349;65247.826;63.1141;-16.3643;140.8063;0.28799;0.44734;0.76961;3
GYRO;16.354;65247.831;-0.28588;0.51313;4.05126;3
PRES;16.354;65247.831;1011.7603;3
ACCE;16.358;65247.835;2.24097;6.89530;4.23295;3
MAGN;16.365;65247.842;5.93750;-36.62500;-8.37500;3
GYRO;16.366;65247.842;-0.25656;0.49847;4.01949;3
ACCE;16.369;65247.845;2.54743;6.78996;4.25210;3
AHRS;16.369;65247.846;61.1895;-23.8809;149.9002;0.30128;0.43463;0.78593;3
GYRO;16.374;65247.851;-0.22602;0.48381;3.97795;3
PRES;16.374;65247.851;1011.7573;3
ACCE;16.379;65247.855;2.91135;6.62715;4.30956;3
MAGN;16.385;65247.861;2.68750;-36.68750;-8.93750;3
GYRO;16.385;65247.862;-0.19548;0.39340;3.83135;3
LIGH;16.387;65247.864;282.0;3
ACCE;16.389;65247.866;3.23696;6.44519;4.23295;3
AHRS;16.390;65247.867;58.4209;-30.3063;157.8260;0.31448;0.41838;0.80223;3
GYRO;16.394;65247.871;-0.19548;0.39340;3.83135;3
PRES;16.394;65247.871;1011.7495;3
ACCE;16.398;65247.875;3.50511;6.23450;4.20422;3
MAGN;16.405;65247.881;-0.25000;-36.62500;-9.43750;3
GYRO;16.405;65247.882;-0.21380;0.28222;3.62732;3
ACCE;16.409;65247.885;3.79242;6.12916;4.15633;3
AHRS;16.409;65247.886;55.8557;-35.4375;164.3867;0.32701;0.40548;0.81446;3
GYRO;16.414;65247.891;-0.23335;0.23457;3.53935;3
PRES;16.415;65247.891;1011.7588;3
ACCE;16.419;65247.895;4.06057;6.06212;4.13718;3
MAGN;16.425;65247.901;-3.31250;-36.12500;-10.06250;3
GYRO;16.425;65247.902;-0.24801;0.21380;3.47827;3
ACCE;16.429;65247.905;4.13718;6.08127;4.17549;3
AHRS;16.429;65247.906;52.6575;-39.8481;169.9278;0.34085;0.38855;0.82610;3
GYRO;16.434;65247.911;-0.26023;0.21991;3.46605;3
PRES;16.435;65247.911;1011.7476;3
ACCE;16.439;65247.915;4.13718;6.13873;4.18506;3
MAGN;16.445;65247.922;-6.25000;-35.87500;-10.37500;3
GYRO;16.446;65247.922;-0.26756;0.25045;3.51736;3
ACCE;16.449;65247.925;4.27126;6.07170;4.14676;3
AHRS;16.449;65247.926;49.8061;-43.1466;174.3964;0.35225;0.37482;0.83490;3
GYRO;16.454;65247.931;-0.26756;0.30421;3.61632;3
PRES;16.455;65247.931;1011.7617;3
ACCE;16.459;65247.935;4.57771;5.85143;4.17549;3
MAGN;16.465;65247.942;-8.93750;-35.37500;-10.18750;3
GYRO;16.466;65247.942;-0.26878;0.37141;3.72872;3
ACCE;16.468;65247.945;4.90333;5.57370;4.21380;3
AHRS;16.469;65247.946;46.6626;-45.9033;178.3818;0.36318;0.35960;0.84327;3
GYRO;16.474;65247.951;-0.27245;0.43738;3.83135;3
PRES;16.474;65247.951;1011.7612;3
ACCE;16.479;65247.955;5.15232;5.10444;4.38618;3
MAGN;16.485;65247.961;-12.00000;-34.43750;-10.37500;3
GYRO;16.485;65247.962;-0.27611;0.49358;3.90832;3
ACCE;16.490;65247.965;5.37259;4.53941;4.56814;3
AHRS;16.490;65247.966;43.3219;-48.2356;-177.8141;0.37326;0.34407;0.85098;3
GYRO;16.496;65247.971;-0.27733;0.53512;3.94497;3
PRES;16.496;65247.972;1011.7695;3
ACCE;16.499;65247.975;5.53539;3.95522;4.70221;3
MAGN;16.505;65247.981;-14.56250;-33.18750;-10.68750;3
GYRO;16.505;65247.982;-0.27000;0.56077;3.94497;3
ACCE;16.509;65247.985;5.75566;3.44765;4.88417;3
AHRS;16.509;65247.986;39.1233;-50.0842;-174.3133;0.38331;0.32276;0.85968;3
GYRO;16.514;65247.991;-0.26389;0.55833;3.90832;3
PRES;16.515;65247.991;1011.7720;3
ACCE;16.519;65247.995;6.06212;2.99754;5.09486;3
MAGN;16.525;65248.001;-17.12500;-31.68750;-10.87500;3
GYRO;16.525;65248.002;-0.25412;0.50335;3.82890;3
ACCE;16.529;65248.006;6.28239;2.79643;5.21936;3
AHRS;16.530;65248.006;35.4141;-51.5169;-171.0114;0.39125;0.30553;0.86568;3
GYRO;16.534;65248.011;-0.23824;0.39706;3.70917;3
PRES;16.534;65248.011;1011.7666;3
ACCE;16.539;65248.015;6.51223;2.72939;5.15232;3
MAGN;16.545;65248.021;-18.93750;-30.12500;-11.31250;3
GYRO;16.545;65248.022;-0.22358;0.25045;3.56134;3
ACCE;16.549;65248.025;6.69419;2.66235;4.88417;3
AHRS;16.549;65248.026;30.6635;-52.4266;-168.2603;0.39950;0.27954;0.87263;3
GYRO;16.554;65248.031;-0.23579;0.09529;3.40618;3
PRES;16.555;65248.031;1011.7666;3
ACCE;16.559;65248.035;6.81869;2.54743;4.55856;3
MAGN;16.565;65248.042;-21.37500;-28.00000;-11.62500;3
GYRO;16.566;65248.042;-0.28711;-0.03665;3.27179;3
ACCE;16.569;65248.045;7.07726;2.39420;4.28083;3
AHRS;16.569;65248.046;27.2379;-53.4529;-165.6709;-0.40744;-0.26318;-0.87448;3
GYRO;16.574;65248.051;-0.36285;-0.12217;3.16550;3
PRES;16.574;65248.051;1011.7705;3
ACCE;16.579;65248.055;7.34541;2.29843;4.32872;3
MAGN;16.585;65248.061;-22.81250;-26.06250;-11.81250;3
GYRO;16.585;65248.062;-0.43860;-0.14905;3.07876;3
ACCE;16.588;65248.065;7.52737;2.16436;4.48195;3
AHRS;16.589;65248.066;23.3359;-54.8761;-163.5069;-0.42086;-0.24236;-0.87355;3
GYRO;16.594;65248.071;-0.49114;-0.12950;3.01645;3
PRES;16.594;65248.071;1011.7817;3
ACCE;16.599;65248.075;7.53695;2.06859;4.55856;3
MAGN;16.605;65248.081;-24.50000;-24.25000;-11.68750;3
GYRO;16.605;65248.082;-0.51557;-0.07453;2.99690;3
ACCE;16.609;65248.085;7.42203;1.93451;4.75967;3
AHRS;16.610;65248.086;20.1318;-55.7381;-161.7790;-0.42999;-0.22544;-0.87237;3
GYRO;16.614;65248.091;-0.51557;-0.00122;3.02867;3
PRES;16.614;65248.091;1011.7744;3
ACCE;16.619;65248.095;7.18261;1.63763;5.11401;3
MAGN;16.625;65248.101;-25.93750;-22.31250;-11.56250;3
GYRO;16.625;65248.102;-0.48503;0.06964;3.12030;3
ACCE;16.629;65248.105;7.06768;1.23541;5.52582;3
AHRS;16.629;65248.106;16.5447;-56.4424;-160.2957;-0.43936;-0.20498;-0.87074;3
GYRO;16.634;65248.111;-0.41539;0.13195;3.27179;3
PRES;16.634;65248.111;1011.7778;3
ACCE;16.638;65248.115;7.27837;0.75657;6.03339;3
MAGN;16.645;65248.122;-27.56250;-20.06250;-11.37500;3
GYRO;16.645;65248.122;-0.11484;0.23457;3.62976;3
ACCE;16.648;65248.125;7.74764;0.29688;6.29196;3
AHRS;16.649;65248.126;13.2314;-56.8193;-158.7295;-0.44578;-0.18682;-0.86882;3
GYRO;16.654;65248.131;-0.11484;0.23457;3.62976;3
PRES;16.654;65248.131;1011.7803;3
ACCE;16.659;65248.135;7.96790;-0.05746;6.04296;3
MAGN;16.665;65248.141;-28.81250;-18.68750;-11.87500;3
GYRO;16.665;65248.142;0.22480;0.30543;3.89610;3
ACCE;16.668;65248.145;8.11156;-0.42138;5.61201;3
AHRS;16.669;65248.146;8.9612;-56.5168;-156.5495;-0.44817;-0.16330;-0.86732;3
GYRO;16.674;65248.151;0.31276;0.30543;4.01094;3
PRES;16.674;65248.151;1011.7856;3
ACCE;16.679;65248.155;8.13071;-0.72784;5.18105;3
MAGN;16.685;65248.161;-30.31250;-16.43750;-12.31250;3
GYRO;16.685;65248.162;0.33109;0.48991;4.13067;3
ACCE;16.689;65248.165;8.03494;-0.98641;4.82671;3
AHRS;16.689;65248.166;5.3495;-56.5620;-153.8299;-0.45169;-0.14718;-0.86184;3
GYRO;16.694;65248.171;0.29810;0.61575;4.26262;3
PRES;16.695;65248.171;1011.7832;3
ACCE;16.698;65248.175;7.90087;-1.33118;4.74052;3
MAGN;16.704;65248.181;-31.43750;-14.06250;-12.75000;3
GYRO;16.705;65248.182;0.24557;0.75625;4.39579;3
ACCE;16.708;65248.185;7.86256;-1.82917;5.06613;3
AHRS;16.709;65248.186;0.9412;-56.4851;-150.9970;-0.45630;-0.12549;-0.85383;3
GYRO;16.714;65248.191;0.19792;0.87476;4.51307;3
PRES;16.715;65248.191;1011.7803;3
ACCE;16.718;65248.195;8.03494;-2.62405;5.82270;3
SOUN;16.724;308.17;0.00940;53.45
MAGN;16.725;65248.201;-32.93750;-11.37500;-13.37500;3
GYRO;16.725;65248.202;0.18204;0.93340;4.57905;3
ACCE;16.729;65248.205;8.31267;-3.40934;6.50265;3
AHRS;16.729;65248.206;-3.1269;-55.6324;-147.9149;-0.45497;-0.10572;-0.84617;3
GYRO;16.734;65248.211;0.22724;0.94440;4.56927;3
LIGH;16.736;65248.212;287.0;3
PRES;16.736;65248.213;1011.7769;3
ACCE;16.738;65248.215;8.59040;-4.13718;7.05811;3
MAGN;16.745;65248.222;-34.25000;-8.68750;-13.56250;3
GYRO;16.745;65248.222;0.34453;0.94073;4.48131;3
ACCE;16.749;65248.225;8.76278;-4.64475;7.46991;3
AHRS;16.749;65248.226;-8.2597;-54.1545;-144.7090;-0.45209;-0.07652;-0.83636;3
GYRO;16.754;65248.231;0.51313;0.92241;4.34325;3
PRES;16.754;65248.231;1011.7671;3
ACCE;16.758;65248.235;8.93516;-4.93206;7.73806;3
MAGN;16.765;65248.241;-35.00000;-5.12500;-13.68750;3
GYRO;16.765;65248.242;0.70616;0.88698;4.17465;3
ACCE;16.769;65248.245;8.94474;-5.05655;7.76679;3
AHRS;16.769;65248.246;-12.1961;-52.5294;-141.2222;-0.44669;-0.05621;-0.82551;3
GYRO;16.774;65248.251;0.90775;0.84544;3.99262;3
PRES;16.774;65248.251;1011.7720;3
ACCE;16.779;65248.255;8.94474;-5.14275;7.67102;3
MAGN;16.785;65248.261;-35.25000;-2.06250;-14.18750;3
GYRO;16.786;65248.262;1.10322;0.80268;3.81058;3
ACCE;16.789;65248.265;8.94474;-5.34386;7.63272;3
AHRS;16.789;65248.266;-16.1344;-50.5388;-137.4845;-0.43990;-0.03497;-0.81272;3
GYRO;16.794;65248.271;1.27549;0.74526;3.62365;3
PRES;16.795;65248.271;1011.7866;3
ACCE;16.799;65248.275;8.93516;-5.66947;7.74764;3
MAGN;16.805;65248.281;-35.56250;0.75000;-14.93750;3
GYRO;16.805;65248.282;1.41965;0.66706;3.41474;3
ACCE;16.809;65248.285;8.99262;-5.91847;7.92002;3
AHRS;16.809;65248.286;-18.6915;-48.4735;-133.2276;-0.43056;-0.02486;-0.79938;3
GYRO;16.814;65248.291;1.55526;0.57544;3.17406;3
PRES;16.814;65248.291;1011.7954;3
ACCE;16.819;65248.295;9.06924;-6.05254;8.09240;3
MAGN;16.825;65248.301;-35.62500;3.43750;-14.75000;3
GYRO;16.826;65248.302;1.68354;0.46426;2.89672;3
ACCE;16.829;65248.305;9.05008;-6.07170;8.16902;3
AHRS;16.829;65248.306;-20.9507;-46.5414;-129.4087;-0.42261;-0.01499;-0.78603;3
GYRO;16.834;65248.311;1.78739;0.33475;2.59251;3
PRES;16.834;65248.311;1011.7920;3
ACCE;16.838;65248.315;8.91601;-5.94720;8.06367;3
MAGN;16.845;65248.321;-35.00000;5.93750;-15.50000;3
GYRO;16.845;65248.322;1.86680;0.21136;2.28097;3
ACCE;16.849;65248.325;8.58082;-5.69820;7.85298;3
AHRS;16.849;65248.326;-22.0832;-44.6062;-124.7874;-0.41219;-0.01558;-0.77100;3
GYRO;16.854;65248.331;1.93033;0.10873;1.99997;3
PRES;16.854;65248.331;1011.7734;3
ACCE;16.859;65248.335;8.22648;-5.45878;7.75721;3
MAGN;16.865;65248.341;-34.62500;7.37500;-16.25000;3
GYRO;16.865;65248.342;1.98898;0.02566;1.78128;3
ACCE;16.868;65248.345;7.98706;-5.15232;7.71891;3
AHRS;16.869;65248.346;-22.6437;-43.3409;-121.5713;-0.40507;-0.01749;-0.75994;3
GYRO;16.874;65248.351;2.06839;-0.02199;1.61635;3
PRES;16.874;65248.351;1011.7676;3
ACCE;16.879;65248.355;7.85298;-4.92248;7.80510;3
MAGN;16.885;65248.362;-34.62500;8.56250;-16.56250;3
GYRO;16.886;65248.362;2.17835;-0.02566;1.48929;3
ACCE;16.889;65248.365;7.52737;-4.74052;7.81467;3
AHRS;16.889;65248.366;-22.4728;-42.0836;-117.6634;-0.39546;-0.02665;-0.74708;3
GYRO;16.894;65248.371;2.30052;-0.03421;1.40255;3
PRES;16.894;65248.371;1011.7861;3
ACCE;16.898;65248.375;7.24007;-4.54898;7.89129;3
MAGN;16.905;65248.381;-34.50000;9.31250;-16.56250;3
GYRO;16.906;65248.382;2.43124;-0.03787;1.35368;3
ACCE;16.909;65248.386;7.13472;-4.37660;7.79552;3
AHRS;16.909;65248.386;-21.8727;-41.1365;-114.7439;-0.38628;-0.03639;-0.73824;3
GYRO;16.914;65248.391;2.56808;-0.03787;1.35368;3
PRES;16.914;65248.391;1011.7847;3
ACCE;16.918;65248.395;7.03895;-4.16591;7.60398;3
MAGN;16.925;65248.401;-34.12500;10.00000;-17.43750;3
GYRO;16.925;65248.402;2.76233;-0.02199;1.34268;3
ACCE;16.929;65248.405;6.78038;-3.93607;7.32626;3
AHRS;16.929;65248.406;-20.7454;-39.9901;-111.4779;-0.37324;-0.04952;-0.72931;3
GYRO;16.934;65248.411;2.76233;-0.02199;1.34268;3
PRES;16.934;65248.411;1011.7988;3
ACCE;16.938;65248.415;6.54096;-3.72538;7.12514;3
MAGN;16.945;65248.422;-34.56250;10.31250;-17.43750;3
GYRO;16.945;65248.422;2.81242;0.07208;1.38544;3
ACCE;16.949;65248.425;6.38773;-3.47638;7.06768;3
AHRS;16.949;65248.426;-19.4420;-39.1302;-108.3349;-0.36074;-0.06424;-0.71985;3
GYRO;16.954;65248.431;2.81731;0.13073;1.42087;3
PRES;16.954;65248.431;1011.8037;3
ACCE;16.959;65248.435;6.26323;-3.41892;7.34541;3
MAGN;16.965;65248.442;-34.25000;10.75000;-17.43750;3
GYRO;16.966;65248.442;2.82098;0.15516;1.44897;3
ACCE;16.968;65248.445;6.23450;-3.39977;7.66145;3
AHRS;16.969;65248.446;-17.8826;-37.9243;-104.8339;-0.34403;-0.07929;-0.70955;3
GYRO;16.974;65248.451;2.83441;0.15882;1.45386;3
PRES;16.974;65248.451;1011.7979;3
ACCE;16.978;65248.455;6.34942;-3.34231;7.73806;3
GNSS;16.983;1491384883.023;39.993939;-0.073677;118.909;0.000;96.0;0.5;9;5
MAGN;16.987;65248.461;-34.12500;10.93750;-17.75000;3
GYRO;16.988;65248.462;2.84785;0.15882;1.43065;3
GNSS;16.988;1491384883.023;39.993939;-0.073677;118.909;0.000;96.0;0.5;9;5
ACCE;16.989;65248.465;6.31112;-3.16992;7.61356;3
AHRS;16.990;65248.466;-16.5109;-36.9056;-101.5670;-0.32880;-0.09252;-0.69858;3
GYRO;16.994;65248.471;2.86007;0.17593;1.40621;3
PRES;16.994;65248.471;1011.7925;3
ACCE;16.998;65248.475;6.19619;-2.98796;7.51779;3
MAGN;17.005;65248.481;-33.75000;11.18750;-18.50000;3
GYRO;17.005;65248.482;2.87595;0.21136;1.39522;3
ACCE;17.009;65248.486;6.14831;-2.89220;7.56568;3
AHRS;17.010;65248.486;-14.8222;-35.7898;-98.1135;-0.31060;-0.10696;-0.68684;3
GYRO;17.014;65248.491;2.89428;0.23213;1.39155;3
PRES;17.015;65248.491;1011.7905;3
ACCE;17.019;65248.495;6.10043;-2.83473;7.69975;3
MAGN;17.025;65248.502;-33.43750;10.75000;-18.75000;3
GYRO;17.026;65248.502;2.92238;0.23457;1.38422;3
ACCE;17.029;65248.505;6.28239;-2.83473;7.69975;3
AHRS;17.029;65248.506;-13.3126;-35.0756;-95.0415;-0.29538;-0.12061;-0.67491;3
GYRO;17.034;65248.511;2.96514;0.24190;1.35856;3
PRES;17.035;65248.511;1011.7925;3
ACCE;17.039;65248.515;6.23450;-2.71981;7.69975;3
MAGN;17.045;65248.521;-33.06250;10.62500;-19.93750;3
GYRO;17.045;65248.522;3.01523;0.25534;1.32802;3
ACCE;17.049;65248.525;5.99508;-2.46124;7.69018;3
AHRS;17.049;65248.526;-11.4210;-34.0883;-91.6843;-0.27551;-0.13493;-0.66219;3
GYRO;17.054;65248.531;3.06532;0.26389;1.31947;3
PRES;17.055;65248.531;1011.7764;3
ACCE;17.059;65248.535;5.81312;-2.17394;7.70933;3
MAGN;17.065;65248.541;-32.87500;10.00000;-20.68750;3
GYRO;17.065;65248.542;3.11663;0.27611;1.34024;3
ACCE;17.069;65248.545;5.78439;-1.91536;7.76679;3
AHRS;17.069;65248.546;-9.7508;-33.5752;-88.6900;-0.25934;-0.14893;-0.64921;3
GYRO;17.074;65248.551;3.17039;0.28833;1.37445;3
PRES;17.075;65248.551;1011.7798;3
ACCE;17.079;65248.555;5.88974;-1.79086;7.72848;3
MAGN;17.085;65248.561;-32.62500;9.87500;-21.43750;3
GYRO;17.085;65248.562;3.21682;0.30299;1.40988;3
LIGH;17.087;65248.564;273.0;3
ACCE;17.090;65248.566;6.06212;-1.83875;7.50822;3
AHRS;17.090;65248.567;-7.5626;-32.7560;-85.3335;-0.23721;-0.16400;-0.63514;3
GYRO;17.094;65248.571;3.24980;0.34697;1.43309;3
PRES;17.094;65248.571;1011.7798;3
ACCE;17.098;65248.575;6.17704;-1.85790;7.38372;3
MAGN;17.105;65248.581;-32.31250;9.56250;-21.87500;3
GYRO;17.105;65248.582;3.26813;0.43127;1.43065;3
ACCE;17.109;65248.585;6.03339;-1.63763;7.53695;3
AHRS;17.109;65248.586;-5.7313;-32.5772;-82.1978;-0.22031;-0.17955;-0.61962;3
GYRO;17.114;65248.591;3.27546;0.51435;1.42454;3
PRES;17.114;65248.591;1011.7695;3
ACCE;17.119;65248.595;5.79397;-1.32160;7.86256;3
MAGN;17.125;65248.601;-31.62500;9.56250;-22.75000;3
GYRO;17.125;65248.602;3.29012;0.56322;1.44409;3
ACCE;17.129;65248.605;5.60243;-1.08218;8.12113;3
AHRS;17.129;65248.606;-3.3914;-31.8107;-78.7173;-0.19572;-0.19375;-0.60336;3
GYRO;17.134;65248.611;3.31700;0.56810;1.47707;3
PRES;17.135;65248.611;1011.7734;3
ACCE;17.139;65248.615;5.63116;-0.90980;8.28394;3
MAGN;17.145;65248.622;-31.06250;8.93750;-23.18750;3
GYRO;17.146;65248.622;3.35609;0.54245;1.50273;3
ACCE;17.149;65248.625;5.82270;-0.87149;8.26478;3
AHRS;17.149;65248.626;-1.4320;-31.3260;-75.4457;-0.17469;-0.20617;-0.58641;3
GYRO;17.154;65248.631;3.40252;0.50457;1.50762;3
PRES;17.154;65248.631;1011.7754;3
ACCE;17.159;65248.635;6.05254;-0.87149;8.11156;3
SOUN;17.164;86.01;0.00262;42.36
MAGN;17.165;65248.641;-30.50000;8.62500;-24.06250;3
GYRO;17.166;65248.642;3.44528;0.47892;1.47707;3
ACCE;17.169;65248.645;6.19619;-0.71826;7.74764;3
AHRS;17.169;65248.646;1.0242;-30.6994;-71.8976;-0.14842;-0.21935;-0.56801;3
GYRO;17.174;65248.651;3.47216;0.48503;1.41476;3
PRES;17.174;65248.651;1011.7773;3
ACCE;17.178;65248.655;6.09085;-0.36392;7.58483;3
MAGN;17.185;65248.661;-30.06250;7.87500;-24.50000;3
GYRO;17.185;65248.662;3.44895;0.54611;1.29748;3
ACCE;17.188;65248.665;5.94720;-0.03831;7.61356;3
AHRS;17.189;65248.666;2.9740;-30.9831;-68.5417;-0.12969;-0.23473;-0.54819;3
GYRO;17.194;65248.671;3.44895;0.54611;1.29748;3
PRES;17.195;65248.671;1011.7842;3
ACCE;17.199;65248.675;5.87058;0.18196;7.69018;3
MAGN;17.205;65248.681;-29.50000;7.12500;-25.25000;3
GYRO;17.205;65248.682;3.37931;0.54978;1.26205;3
ACCE;17.209;65248.685;5.90889;0.30646;7.77637;3
AHRS;17.209;65248.686;5.3329;-30.3778;-63.6603;-0.09989;-0.24604;-0.51878;3
GYRO;17.219;65248.695;3.35365;0.53390;1.23517;3
PRES;17.219;65248.695;1011.7861;3
ACCE;17.219;65248.696;6.00466;0.42138;7.82425;3
MAGN;17.225;65248.702;-29.50000;5.93750;-25.50000;3
GYRO;17.226;65248.702;3.33532;0.50213;1.17897;3
ACCE;17.229;65248.705;6.07170;0.60334;7.63272;3
AHRS;17.229;65248.706;7.5024;-30.6882;-60.5005;-0.07852;-0.25988;-0.49973;3
GYRO;17.234;65248.711;3.30845;0.47037;1.10444;3
PRES;17.235;65248.711;1011.7759;3
ACCE;17.239;65248.715;6.08127;0.76614;7.32626;3
MAGN;17.245;65248.721;-28.75000;5.18750;-25.81250;3
GYRO;17.245;65248.722;3.26569;0.45326;1.02014;3
ACCE;17.249;65248.725;6.13873;1.02472;7.22091;3
AHRS;17.250;65248.727;9.9312;-30.4236;-56.2299;-0.04952;-0.26992;-0.47306;3
GYRO;17.254;65248.731;3.20949;0.43249;0.92852;3
PRES;17.255;65248.731;1011.7803;3
ACCE;17.259;65248.735;6.30154;1.16837;7.21134;3
MAGN;17.266;65248.741;-28.18750;3.87500;-26.25000;3
GYRO;17.266;65248.742;3.15817;0.38729;0.82711;3
ACCE;17.269;65248.745;6.51223;1.08218;7.24964;3
AHRS;17.269;65248.746;12.1264;-31.2316;-53.2120;-0.02893;-0.28489;-0.45433;3
GYRO;17.275;65248.751;3.13863;0.34697;0.69272;3
PRES;17.275;65248.751;1011.7720;3
ACCE;17.279;65248.755;6.78038;1.01514;7.42203;3
MAGN;17.285;65248.761;-27.75000;2.81250;-26.50000;3
GYRO;17.285;65248.762;3.15817;0.31887;0.51068;3
ACCE;17.289;65248.765;6.77080;1.20668;7.72848;3
AHRS;17.289;65248.766;14.5844;-31.2665;-49.5484;-0.00103;-0.29392;-0.43133;3
GYRO;17.294;65248.771;3.21682;0.26756;0.32620;3
PRES;17.294;65248.771;1011.7710;3
ACCE;17.298;65248.775;6.69419;1.11091;7.54652;3
MAGN;17.305;65248.781;-27.43750;1.18750;-26.93750;3
GYRO;17.305;65248.782;3.30478;0.24801;0.14416;3
ACCE;17.310;65248.785;6.81869;1.17795;7.85298;3
AHRS;17.310;65248.786;16.6236;-32.2904;-47.0915;0.01738;-0.30771;-0.41655;3
GYRO;17.314;65248.791;3.40863;0.25412;-0.04520;3
PRES;17.314;65248.791;1011.7739;3
ACCE;17.318;65248.795;6.88572;1.54187;8.37971;3
GNSS;17.321;1491384858.452;39.993903;-0.073856;0.000;0.000;35.0;0.0;9;5
MAGN;17.325;65248.801;-26.93750;-0.25000;-27.37500;3
GYRO;17.325;65248.802;3.51614;0.22113;-0.21747;3
ACCE;17.329;65248.805;6.62715;1.96325;8.51378;3
AHRS;17.329;65248.806;19.5836;-32.5253;-44.0160;0.04795;-0.31703;-0.39866;3
GYRO;17.334;65248.811;3.61510;0.13073;-0.34331;3
PRES;17.335;65248.811;1011.7700;3
ACCE;17.339;65248.815;6.13873;2.40378;8.14986;3
MAGN;17.345;65248.822;-26.93750;-2.37500;-27.25000;3
GYRO;17.345;65248.822;3.69329;0.02077;-0.40073;3
ACCE;17.348;65248.825;5.37259;2.83473;7.46991;3
AHRS;17.349;65248.826;22.1871;-33.3781;-42.1227;0.07072;-0.32922;-0.38936;3
GYRO;17.355;65248.831;3.75682;-0.05498;-0.38240;3
PRES;17.355;65248.831;1011.7798;3
ACCE;17.359;65248.835;4.90333;3.18908;6.87615;3
MAGN;17.365;65248.841;-27.12500;-4.68750;-27.06250;3
GYRO;17.365;65248.842;3.81913;-0.06964;-0.31887;3
ACCE;17.369;65248.845;4.71179;3.59130;6.57927;3
AHRS;17.369;65248.846;25.8349;-34.0810;-39.4463;0.10480;-0.34100;-0.37616;3
GYRO;17.374;65248.851;3.85822;-0.07330;-0.23824;3
PRES;17.374;65248.851;1011.7739;3
ACCE;17.379;65248.855;4.52025;4.10845;6.35900;3
MAGN;17.385;65248.862;-27.06250;-7.18750;-26.50000;3
GYRO;17.386;65248.862;3.85945;-0.13683;-0.14294;3
ACCE;17.389;65248.865;4.38618;4.32872;5.84185;3
AHRS;17.389;65248.866;29.2036;-35.3331;-37.1117;0.13427;-0.35485;-0.36596;3
GYRO;17.394;65248.871;3.83868;-0.24190;-0.04154;3
PRES;17.395;65248.871;1011.7705;3
ACCE;17.399;65248.875;4.44364;4.47237;5.23851;3
MAGN;17.405;65248.882;-27.00000;-9.43750;-25.62500;3
GYRO;17.406;65248.882;3.81424;-0.31887;0.03299;3
ACCE;17.409;65248.886;4.53941;4.82671;5.09486;3
AHRS;17.410;65248.886;32.7750;-36.8779;-33.8989;0.16756;-0.36829;-0.35069;3
GYRO;17.414;65248.891;3.78126;-0.38729;0.07941;3
PRES;17.414;65248.891;1011.7715;3
ACCE;17.418;65248.895;4.48195;4.91290;4.35745;3
MAGN;17.425;65248.902;-27.25000;-11.62500;-24.68750;3
GYRO;17.426;65248.902;3.74460;-0.47281;0.12095;3
ACCE;17.429;65248.905;4.52025;5.12359;3.71580;3
AHRS;17.429;65248.906;36.1035;-39.3175;-30.4021;0.19773;-0.38518;-0.33537;3
GYRO;17.434;65248.911;3.70917;-0.50213;0.14416;3
LIGH;17.436;65248.912;394.0;3
PRES;17.436;65248.913;1011.7803;3
ACCE;17.438;65248.915;4.56814;5.31513;3.15077;3
MAGN;17.445;65248.921;-27.18750;-13.81250;-23.68750;3
GYRO;17.445;65248.922;3.65908;-0.34453;0.16371;3
ACCE;17.448;65248.925;4.58729;5.55455;2.61447;3
AHRS;17.449;65248.926;39.1782;-41.9979;-26.4990;0.22730;-0.40036;-0.31853;3
GYRO;17.454;65248.931;3.65908;-0.34453;0.16371;3
PRES;17.454;65248.931;1011.7827;3
ACCE;17.459;65248.935;4.53941;6.10043;2.39420;3
MAGN;17.465;65248.941;-27.18750;-15.00000;-21.75000;3
GYRO;17.465;65248.942;3.56501;-0.10385;0.24801;3
ACCE;17.469;65248.945;4.35745;6.65588;2.10690;3
AHRS;17.469;65248.946;42.4325;-46.0144;-21.3031;0.26002;-0.41965;-0.29761;3
GYRO;17.474;65248.951;3.49537;-0.02810;0.36652;3
PRES;17.475;65248.951;1011.7852;3
ACCE;17.479;65248.955;4.28083;6.56969;1.35033;3
MAGN;17.485;65248.961;-27.25000;-16.37500;-20.12500;3
GYRO;17.485;65248.962;3.43062;0.10385;0.47403;3
ACCE;17.489;65248.966;4.51068;6.57927;1.07260;3
AHRS;17.490;65248.966;44.9142;-49.1206;-16.6988;0.28797;-0.43051;-0.27915;3
GYRO;17.494;65248.971;3.36709;0.23702;0.54611;3
PRES;17.494;65248.971;1011.7676;3
ACCE;17.498;65248.975;4.69264;6.91445;1.10133;3
MAGN;17.505;65248.981;-27.50000;-17.56250;-18.50000;3
GYRO;17.505;65248.982;3.29501;0.28100;0.61820;3
ACCE;17.509;65248.985;4.71179;7.25922;1.03430;3
AHRS;17.509;65248.986;47.6008;-53.9430;-10.1265;0.32163;-0.44510;-0.25428;3
GYRO;17.514;65248.991;3.21559;0.23091;0.71105;3
PRES;17.514;65248.991;1011.7515;3
ACCE;17.519;65248.995;4.75010;7.45076;0.85234;3
MAGN;17.525;65249.001;-27.62500;-18.68750;-16.56250;3
GYRO;17.525;65249.002;3.13740;0.11973;0.81245;3
ACCE;17.528;65249.005;4.73094;7.40287;0.36392;3
AHRS;17.529;65249.006;49.0980;-57.6006;-4.7790;0.34549;-0.45301;-0.23322;3
GYRO;17.534;65249.011;3.07387;0.03543;0.91508;3
PRES;17.535;65249.011;1011.7637;3
ACCE;17.539;65249.015;3.84988;7.19218;-0.41180;3
MAGN;17.545;65249.022;-27.87500;-19.75000;-14.81250;3
GYRO;17.545;65249.022;3.04089;0.12217;1.07879;3
ACCE;17.548;65249.025;4.71179;6.93361;-0.88107;3
AHRS;17.549;65249.026;50.6573;-63.0401;2.2659;0.37396;-0.46524;-0.20838;3
GYRO;17.554;65249.031;2.97980;0.27245;1.25716;3
PRES;17.554;65249.031;1011.7666;3
ACCE;17.559;65249.035;6.40688;7.00065;-0.62249;3
MAGN;17.565;65249.041;-28.00000;-20.62500;-13.50000;3
GYRO;17.565;65249.042;2.86129;0.25045;1.34146;3
ACCE;17.569;65249.045;6.97192;7.06768;-0.75657;3
AHRS;17.570;65249.046;50.9539;-67.4317;8.1205;0.39238;-0.47451;-0.18500;3
GYRO;17.574;65249.051;2.70735;0.04154;1.29748;3
PRES;17.575;65249.051;1011.7612;3
ACCE;17.579;65249.055;6.62715;6.81869;-1.81959;3
MAGN;17.585;65249.061;-27.93750;-21.25000;-12.00000;3
GYRO;17.585;65249.062;2.52165;-0.12828;1.14965;3
ACCE;17.589;65249.065;6.85699;6.74207;-2.49955;3
AHRS;17.589;65249.066;50.4190;-73.4077;15.9482;0.41320;-0.48815;-0.15148;3
GYRO;17.594;65249.071;2.28219;-0.14294;0.94806;3
PRES;17.595;65249.071;1011.7720;3
ACCE;17.599;65249.075;7.33583;6.88572;-2.68151;3
MAGN;17.605;65249.081;-28.37500;-21.81250;-10.50000;3
GYRO;17.605;65249.082;2.00608;-0.13439;0.77824;3
ACCE;17.609;65249.085;7.32626;6.82826;-3.18908;3
AHRS;17.609;65249.086;49.8614;-77.2379;20.8441;0.42629;-0.49707;-0.13058;3
GYRO;17.614;65249.091;1.75196;-0.09529;0.66584;3
PRES;17.614;65249.091;1011.7637;3
ACCE;17.619;65249.095;7.07726;6.82826;-3.59130;3
MAGN;17.625;65249.101;-28.50000;-21.93750;-9.31250;3
GYRO;17.625;65249.102;1.53572;0.01710;0.59987;3
ACCE;17.628;65249.105;7.18261;7.02938;-3.33273;3
AHRS;17.629;65249.106;49.1234;-82.6544;27.2047;0.44465;-0.51035;-0.10616;3
GYRO;17.634;65249.111;1.32680;0.12095;0.56200;3
PRES;17.634;65249.111;1011.7622;3
ACCE;17.639;65249.115;7.59441;7.03895;-3.11246;3
MAGN;17.645;65249.121;-29.31250;-21.50000;-8.43750;3
GYRO;17.645;65249.122;1.11055;0.11973;0.51801;3
ACCE;17.649;65249.125;7.99663;6.68461;-3.30400;3
AHRS;17.649;65249.126;48.6536;-84.6473;30.0101;0.45303;-0.51376;-0.09348;3
GYRO;17.654;65249.131;0.90775;0.09041;0.41294;3
PRES;17.654;65249.131;1011.7744;3
ACCE;17.659;65249.135;8.08282;6.63673;-3.41892;3
MAGN;17.665;65249.141;-29.56250;-21.62500;-7.56250;3
GYRO;17.665;65249.142;0.70738;0.08919;0.25901;3
ACCE;17.669;65249.145;8.01579;6.65588;-3.60088;3
AHRS;17.669;65249.146;47.6575;-87.9443;34.1270;0.46432;-0.52185;-0.07498;3
GYRO;17.674;65249.151;0.49969;0.10873;0.10751;3
PRES;17.674;65249.151;1011.7676;3
ACCE;17.678;65249.155;7.82425;6.71334;-3.75411;3
MAGN;17.685;65249.161;-30.43750;-21.62500;-6.81250;3
GYRO;17.685;65249.162;0.28466;0.14905;-0.02321;3
ACCE;17.689;65249.165;7.64229;6.88572;-3.72538;3
AHRS;17.689;65249.166;47.4018;-88.6954;35.3603;0.46826;-0.52252;-0.06884;3
GYRO;17.694;65249.171;0.05498;0.19426;-0.12828;3
PRES;17.694;65249.171;1011.7637;3
ACCE;17.698;65249.175;7.61356;7.19218;-3.24654;3
MAGN;17.705;65249.181;-30.68750;-21.62500;-6.37500;3
GYRO;17.705;65249.182;-0.40684;0.17593;-0.25656;3
ACCE;17.708;65249.185;7.63272;7.24964;-2.86347;3
AHRS;17.709;65249.186;47.0814;-90.7639;37.7391;0.47650;-0.52677;-0.06076;3
GYRO;17.714;65249.191;-0.40684;0.17593;-0.25656;3
PRES;17.714;65249.191;1011.7837;3
SOUN;17.715;68.67;0.00210;40.41
ACCE;17.718;65249.195;7.79552;6.99107;-2.69108;3
MAGN;17.725;65249.201;-31.25000;-21.62500;-6.12500;3
GYRO;17.725;65249.202;-0.70494;0.03787;-0.45326;3
ACCE;17.729;65249.205;7.91044;6.94318;-2.72939;3
AHRS;17.730;65249.206;47.3721;-90.0704;37.0481;0.47503;-0.52418;-0.06391;3
GYRO;17.734;65249.211;-0.70494;0.03787;-0.60109;3
PRES;17.734;65249.211;1011.7852;3
ACCE;17.739;65249.215;7.81467;7.20176;-3.06458;3
MAGN;17.744;65249.221;-31.12500;-21.93750;-5.81250;3
GYRO;17.745;65249.222;-1.05924;-0.06109;-0.71838;3
ACCE;17.748;65249.225;7.57525;7.42203;-3.66792;3
AHRS;17.749;65249.226;47.4444;-90.5655;37.3940;0.47667;-0.52548;-0.06429;3
GYRO;17.754;65249.231;-1.33046;0.05864;-0.79657;3
PRES;17.754;65249.231;1011.7813;3
ACCE;17.758;65249.235;7.31668;7.46033;-3.73495;3
MAGN;17.765;65249.241;-31.25000;-21.43750;-5.50000;3
GYRO;17.765;65249.242;-1.64811;0.25045;-0.85521;3
ACCE;17.768;65249.245;7.17303;7.51779;-3.17950;3
AHRS;17.769;65249.246;48.2195;-89.3958;35.5197;0.47236;-0.52284;-0.07572;3
GYRO;17.774;65249.251;-1.96210;0.43371;-0.91385;3
PRES;17.775;65249.251;1011.7896;3
ACCE;17.778;65249.255;7.16345;7.50822;-2.33674;3
MAGN;17.785;65249.261;-30.68750;-21.31250;-6.37500;3
GYRO;17.785;65249.262;-2.23332;0.57666;-0.99449;3
LIGH;17.787;65249.264;12.0;3
ACCE;17.789;65249.266;7.11557;7.42203;-1.32160;3
AHRS;17.790;65249.267;48.9625;-88.7093;34.3348;0.47090;-0.52044;-0.08472;3
GYRO;17.794;65249.271;-2.44468;0.63774;-1.09345;3
PRES;17.794;65249.271;1011.7754;3
ACCE;17.798;65249.275;6.85699;7.20176;-0.55545;3
MAGN;17.805;65249.282;-30.12500;-21.31250;-7.00000;3
GYRO;17.805;65249.282;-2.59496;0.65240;-1.19607;3
ACCE;17.809;65249.285;6.45477;7.02938;0.02873;3
AHRS;17.809;65249.286;49.9008;-85.0835;30.2180;0.45985;-0.51082;-0.10123;3
GYRO;17.814;65249.291;-2.70491;0.67195;-1.29259;3
PRES;17.814;65249.291;1011.7808;3
ACCE;17.818;65249.295;6.01423;7.15387;0.64165;3
MAGN;17.825;65249.301;-29.75000;-21.81250;-8.00000;3
GYRO;17.825;65249.302;-2.80509;0.67195;-1.35612;3
ACCE;17.829;65249.305;5.58328;7.48906;1.39821;3
AHRS;17.829;65249.306;50.6422;-81.2083;26.0781;0.44907;-0.49987;-0.11634;3
GYRO;17.834;65249.311;-2.89917;0.60231;-1.37445;3
PRES;17.834;65249.311;1011.7671;3
ACCE;17.839;65249.315;5.37259;7.61356;2.22182;3
MAGN;17.845;65249.321;-29.18750;-21.50000;-9.62500;3
GYRO;17.845;65249.322;-2.97491;0.44227;-1.36223;3
ACCE;17.848;65249.325;5.43005;7.23049;3.11246;3
AHRS;17.849;65249.326;51.4676;-76.3040;20.4750;0.43490;-0.48694;-0.13805;3
GYRO;17.854;65249.331;-3.00546;0.20647;-1.35979;3
PRES;17.854;65249.331;1011.7788;3
ACCE;17.858;65249.335;5.42047;6.93361;3.71580;3
MAGN;17.865;65249.342;-28.62500;-21.93750;-11.68750;3
GYRO;17.865;65249.342;-2.99202;-0.05986;-1.37323;3
ACCE;17.868;65249.345;5.13317;6.81869;3.86903;3
AHRS;17.869;65249.346;51.8269;-70.3333;13.6705;0.41637;-0.47185;-0.16240;3
GYRO;17.874;65249.351;-2.95414;-0.28711;-1.37811;3
PRES;17.874;65249.351;1011.7798;3
ACCE;17.878;65249.355;4.73094;6.81869;3.79242;3
MAGN;17.885;65249.361;-27.93750;-22.12500;-13.31250;3
GYRO;17.885;65249.362;-2.90772;-0.40684;-1.35001;3
ACCE;17.889;65249.366;4.46279;6.86657;3.83072;3
AHRS;17.890;65249.366;51.9516;-65.7137;7.5437;0.39921;-0.46247;-0.18744;3
GYRO;17.894;65249.371;-2.86007;-0.41172;-1.29015;3
PRES;17.894;65249.371;1011.7744;3
ACCE;17.898;65249.375;4.37660;6.82826;4.14676;3
MAGN;17.905;65249.381;-27.12500;-22.00000;-15.06250;3
GYRO;17.906;65249.382;-2.82098;-0.35919;-1.20951;3
ACCE;17.909;65249.385;4.41491;6.78996;4.66391;3
AHRS;17.909;65249.386;51.7069;-60.6567;0.6038;0.37878;-0.45243;-0.21610;3
GYRO;17.914;65249.391;-2.78432;-0.31032;-1.12888;3
PRES;17.914;65249.391;1011.7744;3
ACCE;17.919;65249.395;4.47237;6.71334;5.03740;3
MAGN;17.926;65249.402;-26.18750;-21.12500;-16.56250;3
GYRO;17.926;65249.402;-2.74278;-0.28100;-1.06901;3
ACCE;17.929;65249.405;4.32872;6.64630;5.64074;3
AHRS;17.929;65249.406;51.1771;-56.6921;-4.9350;0.36133;-0.44420;-0.23905;3
GYRO;17.934;65249.411;-2.66826;-0.22724;-1.04336;3
PRES;17.935;65249.411;1011.7729;3
ACCE;17.939;65249.415;4.52025;6.58884;6.16746;3
MAGN;17.945;65249.421;-25.18750;-21.12500;-18.31250;3
GYRO;17.945;65249.422;-2.51921;-0.15149;-1.04947;3
ACCE;17.949;65249.425;4.60644;6.49307;6.08127;3
AHRS;17.949;65249.426;49.9230;-51.7949;-11.5997;0.33767;-0.43230;-0.26579;3
GYRO;17.954;65249.431;-2.37749;-0.17104;-1.10322;3
PRES;17.955;65249.431;1011.7764;3
ACCE;17.958;65249.435;4.38618;6.49307;5.88016;3
MAGN;17.965;65249.441;-24.62500;-20.68750;-19.50000;3
GYRO;17.965;65249.442;-2.26998;-0.24557;-1.15820;3
ACCE;17.969;65249.445;4.35745;6.41646;5.65989;3
AHRS;17.969;65249.446;48.9561;-48.3802;-16.1277;0.32191;-0.42227;-0.28456;3
GYRO;17.974;65249.451;-2.19056;-0.34086;-1.18264;3
PRES;17.975;65249.451;1011.7837;3
ACCE;17.978;65249.455;4.36702;6.37815;5.47793;3
MAGN;17.985;65249.461;-24.12500;-20.12500;-20.56250;3
GYRO;17.985;65249.462;-2.14292;-0.48991;-1.19607;3
GNSS;17.987;1491384884.020;39.993945;-0.073675;118.886;0.000;128.0;0.6;9;5
ACCE;17.990;65249.465;4.28083;6.36858;5.32470;3
AHRS;17.991;65249.466;47.7325;-44.8792;-21.1771;0.30346;-0.41184;-0.30713;3
GNSS;17.991;1491384884.020;39.993945;-0.073675;118.886;0.000;128.0;0.6;9;5
GYRO;17.994;65249.471;-2.14292;-0.48991;-1.19607;3
PRES;17.994;65249.471;1011.7808;3
ACCE;17.999;65249.475;4.02226;6.26323;5.35344;3
MAGN;18.005;65249.481;-23.87500;-19.25000;-21.87500;3
GYRO;18.006;65249.482;-2.16735;-0.46914;-1.16187;3
ACCE;18.009;65249.485;3.91691;6.11000;5.53539;3
AHRS;18.009;65249.486;46.8532;-42.3686;-25.0245;0.29007;-0.40402;-0.32562;3
GYRO;18.014;65249.491;-2.16124;-0.38729;-1.13499;3
PRES;18.014;65249.491;1011.7798;3
ACCE;18.019;65249.495;4.06057;5.91847;5.71735;3
MAGN;18.025;65249.502;-23.43750;-18.93750;-22.43750;3
GYRO;18.025;65249.502;-2.13558;-0.28955;-1.13377;3
ACCE;18.029;65249.505;4.09887;5.85143;5.88974;3
AHRS;18.029;65249.506;45.5972;-39.7979;-29.3278;0.27306;-0.39579;-0.34703;3
GYRO;18.034;65249.511;-2.10138;-0.21258;-1.14843;3
PRES;18.035;65249.511;1011.7764;3
ACCE;18.039;65249.515;4.00311;5.99508;5.99508;3
MAGN;18.045;65249.521;-23.18750;-18.06250;-23.06250;3
GYRO;18.045;65249.522;-2.06961;-0.15272;-1.16309;3
ACCE;18.049;65249.525;3.76368;6.07170;6.14831;3
AHRS;18.050;65249.526;44.4363;-37.4507;-32.7996;0.25964;-0.38622;-0.36399;3
GYRO;18.054;65249.531;-2.05129;-0.09407;-1.18019;3
PRES;18.055;65249.531;1011.7725;3
ACCE;18.059;65249.535;3.71580;6.04296;6.16746;3
MAGN;18.065;65249.541;-22.81250;-17.06250;-23.75000;3
GYRO;18.065;65249.542;-2.05006;-0.03054;-1.20096;3
ACCE;18.069;65249.545;3.73495;5.85143;6.41646;3
AHRS;18.069;65249.546;43.0899;-34.9866;-36.6122;0.24470;-0.37545;-0.38344;3
GYRO;18.074;65249.551;-2.05251;-0.00122;-1.22662;3
PRES;18.075;65249.551;1011.7734;3
ACCE;18.078;65249.555;3.67749;5.67905;6.64630;3
MAGN;18.085;65249.561;-22.25000;-16.43750;-24.50000;3
GYRO;18.085;65249.562;-2.05006;-0.01222;-1.24983;3
ACCE;18.089;65249.565;3.53384;5.64074;6.81869;3
AHRS;18.089;65249.566;41.8244;-32.6347;-39.7659;0.23288;-0.36331;-0.39921;3
GYRO;18.094;65249.571;-2.03296;-0.03787;-1.25960;3
PRES;18.094;65249.571;1011.7681;3
ACCE;18.098;65249.575;3.28484;5.65989;6.86657;3
MAGN;18.105;65249.581;-21.56250;-15.75000;-24.81250;3
GYRO;18.105;65249.582;-1.99997;-0.05864;-1.24494;3
ACCE;18.108;65249.585;3.11246;5.57370;6.79953;3
AHRS;18.109;65249.586;40.2705;-30.2885;-43.3970;0.21805;-0.35076;-0.41863;3
GYRO;18.114;65249.591;-1.95233;-0.06231;-1.21562;3
PRES;18.114;65249.591;1011.7725;3
ACCE;18.118;65249.595;3.05500;5.46836;6.79953;3
MAGN;18.125;65249.601;-21.31250;-14.87500;-25.68750;3
GYRO;18.126;65249.602;-1.89613;-0.05009;-1.19119;3
ACCE;18.129;65249.605;3.01669;5.32470;6.96234;3
AHRS;18.129;65249.606;38.8794;-28.2721;-46.2674;0.20630;-0.33858;-0.43401;3
GYRO;18.134;65249.611;-1.84115;-0.04398;-1.18264;3
LIGH;18.135;65249.612;66.0;3
PRES;18.136;65249.613;1011.7754;3
ACCE;18.139;65249.615;3.03585;5.20978;7.14430;3
MAGN;18.145;65249.621;-20.62500;-14.75000;-26.31250;3
GYRO;18.145;65249.622;-1.78984;-0.05742;-1.19363;3
ACCE;18.149;65249.625;3.02627;5.09486;7.29753;3
AHRS;18.149;65249.626;37.3983;-26.3848;-49.3743;0.19332;-0.32679;-0.45166;3
GYRO;18.154;65249.631;-1.74585;-0.08674;-1.22173;3
PRES;18.154;65249.631;1011.7681;3
SOUN;18.155;84.32;0.00257;42.19
ACCE;18.158;65249.635;2.91135;5.02782;7.40287;3
MAGN;18.165;65249.641;-20.50000;-14.75000;-27.00000;3
GYRO;18.165;65249.642;-1.70920;-0.12706;-1.25716;3
ACCE;18.168;65249.645;2.83473;4.96079;7.41245;3
AHRS;18.169;65249.646;36.0588;-24.7835;-51.8765;0.18259;-0.31573;-0.46596;3
GYRO;18.174;65249.651;-1.67988;-0.17104;-1.29137;3
PRES;18.175;65249.651;1011.7642;3
ACCE;18.178;65249.655;2.75812;4.90333;7.41245;3
MAGN;18.185;65249.661;-20.68750;-14.12500;-27.75000;3
GYRO;18.186;65249.662;-1.65056;-0.20281;-1.32069;3
ACCE;18.189;65249.665;2.63362;4.86502;7.42203;3
AHRS;18.189;65249.666;34.6579;-23.2649;-54.7327;0.17061;-0.30505;-0.48314;3
GYRO;18.194;65249.671;-1.62001;-0.21625;-1.33902;3
PRES;18.194;65249.671;1011.7593;3
ACCE;18.198;65249.675;2.48997;4.88417;7.44118;3
MAGN;18.205;65249.681;-20.68750;-13.68750;-28.50000;3
GYRO;18.205;65249.682;-1.59191;-0.22480;-1.34024;3
ACCE;18.209;65249.685;2.45166;4.90333;7.46991;3
AHRS;18.209;65249.686;33.4030;-21.9777;-57.1179;0.16051;-0.29523;-0.49762;3
GYRO;18.219;65249.696;-1.56137;-0.22724;-1.32436;3
PRES;18.219;65249.696;1011.7534;3
ACCE;18.220;65249.696;2.46124;4.93206;7.55610;3
MAGN;18.225;65249.702;-20.43750;-13.12500;-29.06250;3
GYRO;18.226;65249.702;-1.52716;-0.21747;-1.30603;3
ACCE;18.229;65249.705;2.43251;4.93206;7.69975;3
AHRS;18.229;65249.706;32.2506;-20.7287;-59.7343;0.15085;-0.28593;-0.51392;3
GYRO;18.234;65249.711;-1.50029;-0.20892;-1.28526;3
PRES;18.235;65249.711;1011.7607;3
ACCE;18.239;65249.715;2.49955;4.83629;7.73806;3
MAGN;18.245;65249.721;-20.56250;-12.06250;-29.56250;3
GYRO;18.245;65249.722;-1.48807;-0.21747;-1.25227;3
ACCE;18.249;65249.725;2.54743;4.68306;7.76679;3
AHRS;18.249;65249.726;30.9981;-19.6329;-61.8286;0.14150;-0.27623;-0.52691;3
GYRO;18.254;65249.731;-1.48807;-0.21747;-1.25227;3
PRES;18.255;65249.731;1011.7583;3
ACCE;18.259;65249.735;2.53785;4.52983;7.89129;3
MAGN;18.265;65249.741;-19.87500;-11.18750;-29.81250;3
GYRO;18.265;65249.742;-1.49540;-0.24190;-1.26938;3
ACCE;18.269;65249.745;2.51870;4.40533;7.94875;3
AHRS;18.269;65249.746;29.8669;-18.7317;-64.0554;0.13217;-0.26815;-0.54114;3
GYRO;18.275;65249.751;-1.49662;-0.25412;-1.29503;3
PRES;18.275;65249.751;1011.7603;3
ACCE;18.279;65249.755;2.53785;4.26168;8.05409;3
MAGN;18.285;65249.761;-19.50000;-10.93750;-30.12500;3
GYRO;18.285;65249.762;-1.49906;-0.27122;-1.33291;3
ACCE;18.289;65249.766;2.60489;4.15633;8.25521;3
AHRS;18.290;65249.766;28.5398;-17.8185;-65.9626;0.12257;-0.25847;-0.55323;3
GYRO;18.294;65249.771;-1.50884;-0.30910;-1.39155;3
PRES;18.295;65249.771;1011.7559;3
ACCE;18.299;65249.775;2.64320;4.03184;8.33182;3
MAGN;18.305;65249.782;-19.18750;-10.93750;-31.00000;3
GYRO;18.306;65249.782;-1.53083;-0.35675;-1.46974;3
ACCE;18.309;65249.785;2.57616;3.90734;8.28394;3
AHRS;18.309;65249.786;27.2490;-17.1158;-68.2481;0.11170;-0.25039;-0.56815;3
GYRO;18.314;65249.791;-1.56992;-0.40073;-1.55893;3
PRES;18.315;65249.791;1011.7700;3
ACCE;18.319;65249.795;2.42293;3.88818;8.31267;3
MAGN;18.325;65249.801;-18.93750;-10.75000;-31.43750;3
GYRO;18.325;65249.802;-1.62246;-0.44104;-1.64445;3
ACCE;18.329;65249.805;2.27928;3.88818;8.23605;3
AHRS;18.329;65249.806;25.8999;-16.3707;-70.3713;0.10133;-0.24122;-0.58193;3
GYRO;18.334;65249.811;-1.67866;-0.46548;-1.72386;3
PRES;18.334;65249.811;1011.7676;3
ACCE;18.339;65249.815;2.17394;3.81157;8.26478;3
MAGN;18.345;65249.821;-18.93750;-10.75000;-32.00000;3
GYRO;18.345;65249.822;-1.72264;-0.46304;-1.79961;3
ACCE;18.348;65249.825;2.14520;3.78284;8.44674;3
AHRS;18.349;65249.826;24.6433;-15.7715;-72.9275;0.09034;-0.23343;-0.59868;3
GYRO;18.354;65249.831;-1.74097;-0.43249;-1.88635;3
PRES;18.354;65249.831;1011.7734;3
ACCE;18.358;65249.835;2.25055;3.53384;8.59997;3
MAGN;18.365;65249.841;-18.93750;-10.31250;-32.43750;3
GYRO;18.365;65249.842;-1.73241;-0.38485;-1.99386;3
ACCE;18.369;65249.846;2.46124;3.15077;8.86812;3
AHRS;18.370;65249.846;23.1549;-15.1266;-75.4461;0.07847;-0.22372;-0.61508;3
GYRO;18.374;65249.851;-1.71653;-0.37018;-2.13070;3
PRES;18.374;65249.851;1011.7759;3
ACCE;18.380;65249.857;2.59531;2.66235;8.97347;3
MAGN;18.384;65249.861;-18.56250;-10.06250;-32.43750;3
GYRO;18.385;65249.862;-1.70309;-0.39095;-2.28219;3
ACCE;18.389;65249.865;2.58574;2.41336;9.13627;3
AHRS;18.389;65249.866;21.6960;-14.5444;-78.3414;0.06621;-0.21430;-0.63383;3
GYRO;18.394;65249.871;-1.68965;-0.43494;-2.42147;3
PRES;18.394;65249.871;1011.7617;3
ACCE;18.398;65249.875;2.49955;2.26013;9.28950;3
MAGN;18.405;65249.882;-18.25000;-9.43750;-32.43750;3
GYRO;18.405;65249.882;-1.65789;-0.48014;-2.53753;3
ACCE;18.408;65249.885;2.22182;2.34632;9.54808;3
AHRS;18.409;65249.886;20.2532;-13.7599;-81.4840;0.05529;-0.20327;-0.65382;3
GYRO;18.414;65249.891;-1.59802;-0.53878;-2.61450;3
PRES;18.414;65249.891;1011.7681;3
ACCE;18.419;65249.895;1.93451;2.49955;9.72046;3
MAGN;18.424;65249.901;-18.00000;-9.18750;-32.87500;3
GYRO;18.425;65249.902;-1.51983;-0.62064;-2.64260;3
ACCE;18.429;65249.905;1.67594;2.56658;9.73004;3
AHRS;18.429;65249.906;18.7080;-13.1457;-85.2170;0.04238;-0.19244;-0.67729;3
GYRO;18.434;65249.911;-1.43431;-0.71838;-2.62794;3
PRES;18.434;65249.911;1011.7651;3
ACCE;18.439;65249.915;1.46525;2.59531;9.67257;3
MAGN;18.445;65249.922;-17.62500;-8.75000;-32.87500;3
GYRO;18.445;65249.922;-1.34390;-0.80268;-2.58152;3
ACCE;18.449;65249.925;1.35991;2.55701;9.58638;3
AHRS;18.450;65249.927;17.5352;-12.7291;-88.4727;0.03211;-0.18418;-0.69732;3
GYRO;18.454;65249.931;-1.23517;-0.84910;-2.51066;3
PRES;18.454;65249.931;1011.7773;3
ACCE;18.458;65249.935;1.43652;2.50912;9.54808;3
MAGN;18.465;65249.941;-17.06250;-8.75000;-33.12500;3
GYRO;18.466;65249.942;-1.11788;-0.85765;-2.43491;3
ACCE;18.469;65249.946;1.66636;2.38462;9.48104;3
AHRS;18.469;65249.946;16.5840;-12.3721;-91.9357;0.02299;-0.17720;-0.71809;3
GYRO;18.474;65249.951;-1.00304;-0.83078;-2.36771;3
PRES;18.474;65249.951;1011.7725;3
ACCE;18.479;65249.955;1.81002;2.29843;9.37569;3
MAGN;18.485;65249.962;-16.62500;-8.43750;-33.43750;3
GYRO;18.485;65249.962;-0.90042;-0.78557;-2.31274;3
LIGH;18.487;65249.964;253.0;3
ACCE;18.490;65249.966;1.72383;2.33674;9.31823;3
AHRS;18.490;65249.967;15.7345;-12.4607;-94.8324;0.01292;-0.17293;-0.73510;3
GYRO;18.494;65249.970;-0.80879;-0.73426;-2.25043;3
PRES;18.494;65249.971;1011.7793;3
ACCE;18.498;65249.975;1.55144;2.45166;9.37569;3
MAGN;18.505;65249.981;-16.31250;-8.75000;-33.00000;3
GYRO;18.505;65249.982;-0.64630;-0.64507;-2.04396;3
ACCE;18.509;65249.985;1.42694;2.52828;9.26077;3
AHRS;18.509;65249.986;15.2194;-12.4479;-97.7903;0.00557;-0.16984;-0.75191;3
GYRO;18.514;65249.991;-0.64630;-0.64507;-2.04396;3
PRES;18.514;65249.991;1011.7813;3
ACCE;18.519;65249.995;1.40779;2.59531;9.14585;3
MAGN;18.524;65250.001;-16.18750;-9.81250;-32.87500;3
GYRO;18.525;65250.002;-0.53145;-0.53512;-1.80572;3
ACCE;18.529;65250.005;1.55144;2.54743;9.28950;3
AHRS;18.529;65250.006;14.9038;-12.5355;-100.2116;-0.00037;-0.16834;-0.76528;3
GYRO;18.534;65250.011;-0.49358;-0.49236;-1.72020;3
PRES;18.534;65250.011;1011.7808;3
ACCE;18.539;65250.015;1.81959;2.42293;9.43316;3
MAGN;18.545;65250.021;-16.00000;-10.37500;-32.37500;3
GYRO;18.545;65250.022;-0.47159;-0.48136;-1.67377;3
ACCE;18.548;65250.025;1.99198;2.18351;9.53850;3
AHRS;18.549;65250.026;14.8002;-12.3830;-102.3921;-0.00311;-0.16681;-0.77700;3
GYRO;18.554;65250.031;-0.43616;-0.48136;-1.66278;3
PRES;18.554;65250.031;1011.7705;3
ACCE;18.558;65250.035;2.07817;2.03028;9.62469;3
MAGN;18.565;65250.041;-16.43750;-10.81250;-32.25000;3
GYRO;18.565;65250.042;-0.37141;-0.47770;-1.67621;3
ACCE;18.569;65250.045;2.07817;1.97282;9.75877;3
AHRS;18.569;65250.046;14.6294;-12.4227;-104.3707;-0.00718;-0.16579;-0.78742;3
GYRO;18.574;65250.051;-0.27489;-0.46670;-1.70187;3
PRES;18.575;65250.051;1011.7646;3
ACCE;18.579;65250.055;2.05901;1.94409;9.77792;3
MAGN;18.585;65250.061;-16.81250;-11.43750;-31.87500;3
GYRO;18.585;65250.062;-0.15394;-0.43494;-1.73119;3
ACCE;18.588;65250.065;2.09732;1.97282;9.74919;3
AHRS;18.589;65250.066;14.3916;-12.4356;-106.5529;-0.01167;-0.16406;-0.79865;3
GYRO;18.594;65250.071;-0.03543;-0.39462;-1.75196;3
PRES;18.594;65250.071;1011.7651;3
ACCE;18.599;65250.075;1.97282;2.08774;9.79707;3
MAGN;18.605;65250.082;-16.93750;-12.31250;-32.12500;3
GYRO;18.606;65250.082;0.05864;-0.37874;-1.74585;3
ACCE;18.609;65250.085;1.70467;2.23140;9.76834;3
AHRS;18.609;65250.086;14.6335;-12.4270;-108.5603;-0.01324;-0.16546;-0.80859;3
GYRO;18.614;65250.091;0.12217;-0.37996;-1.70676;3
PRES;18.614;65250.091;1011.7710;3
ACCE;18.619;65250.095;1.50356;2.35589;9.54808;3
MAGN;18.625;65250.101;-16.37500;-12.00000;-31.75000;3
GYRO;18.625;65250.102;0.16249;-0.36774;-1.64078;3
ACCE;18.629;65250.105;1.43652;2.41336;9.36612;3
AHRS;18.629;65250.106;14.9631;-12.1971;-110.6487;-0.01297;-0.16640;-0.81864;3
GYRO;18.634;65250.111;0.18570;-0.33109;-1.56381;3
PRES;18.634;65250.111;1011.7690;3
ACCE;18.638;65250.115;1.46525;2.46124;9.38527;3
MAGN;18.645;65250.121;-16.00000;-12.43750;-31.87500;3
GYRO;18.645;65250.122;0.19670;-0.29932;-1.49051;3
ACCE;18.648;65250.125;1.52271;2.48039;9.36612;3
AHRS;18.649;65250.126;15.4641;-12.1567;-112.4184;-0.01280;-0.16954;-0.82681;3
GYRO;18.654;65250.131;0.19914;-0.27367;-1.42698;3
PRES;18.655;65250.131;1011.7866;3
ACCE;18.658;65250.135;1.42694;2.54743;9.46189;3
MAGN;18.665;65250.141;-15.25000;-13.50000;-31.68750;3
GYRO;18.666;65250.142;0.21380;-0.26023;-1.36101;3
ACCE;18.669;65250.145;1.29287;2.61447;9.47146;3
AHRS;18.669;65250.146;15.9507;-11.8696;-114.1342;-0.01092;-0.17150;-0.83453;3
GYRO;18.674;65250.151;0.24312;-0.25412;-1.29015;3
PRES;18.674;65250.151;1011.7827;3
ACCE;18.678;65250.155;1.21625;2.67193;9.44273;3
MAGN;18.685;65250.161;-14.68750;-14.12500;-31.93750;3
GYRO;18.686;65250.162;0.27489;-0.25045;-1.22295;3
ACCE;18.689;65250.165;1.24498;2.64320;9.28950;3
AHRS;18.689;65250.166;16.5083;-11.7390;-115.6651;-0.00964;-0.17477;-0.84115;3
GYRO;18.694;65250.171;0.30177;-0.23824;-1.17164;3
PRES;18.694;65250.171;1011.7847;3
ACCE;18.698;65250.175;1.33118;2.68151;9.31823;3
MAGN;18.705;65250.182;-14.25000;-14.12500;-31.68750;3
GYRO;18.706;65250.182;0.32254;-0.23091;-1.14965;3
SOUN;18.706;108.17;0.00330;44.35
ACCE;18.709;65250.185;1.35033;2.73897;9.23204;3
AHRS;18.709;65250.186;17.0208;-11.3795;-117.0512;-0.00674;-0.17679;-0.84699;3
GYRO;18.714;65250.191;0.33598;-0.24312;-1.15454;3
PRES;18.714;65250.191;1011.7847;3
ACCE;18.719;65250.195;1.27372;2.80600;9.10754;3
MAGN;18.725;65250.201;-14.37500;-15.12500;-31.87500;3
GYRO;18.725;65250.202;0.34208;-0.26145;-1.17408;3
ACCE;18.728;65250.205;1.18752;2.93050;8.97347;3
AHRS;18.729;65250.206;17.6297;-11.2711;-118.3120;-0.00513;-0.18068;-0.85204;3
GYRO;18.734;65250.211;0.34208;-0.27245;-1.19607;3
PRES;18.735;65250.211;1011.7813;3
ACCE;18.738;65250.215;1.13964;3.00712;8.86812;3
MAGN;18.745;65250.221;-14.18750;-15.87500;-31.87500;3
GYRO;18.745;65250.222;0.34086;-0.28222;-1.20707;3
ACCE;18.748;65250.225;1.15879;3.11246;8.77236;3
AHRS;18.749;65250.226;18.2615;-10.9407;-119.6004;-0.00189;-0.18387;-0.85705;3
GYRO;18.754;65250.231;0.33475;-0.28588;-1.20218;3
PRES;18.755;65250.231;1011.7832;3
ACCE;18.758;65250.235;1.26414;3.18908;8.79151;3
MAGN;18.764;65250.241;-14.18750;-16.18750;-31.56250;3
GYRO;18.765;65250.242;0.32009;-0.29077;-1.18752;3
ACCE;18.769;65250.246;1.33118;3.23696;8.62870;3
AHRS;18.770;65250.246;18.8765;-10.8512;-120.9162;-0.00065;-0.18802;-0.86202;3
GYRO;18.774;65250.251;0.30055;-0.29322;-1.17530;3
PRES;18.774;65250.251;1011.7749;3
ACCE;18.778;65250.255;1.36948;3.33273;8.73405;3
MAGN;18.785;65250.261;-13.93750;-16.93750;-31.37500;3
GYRO;18.785;65250.262;0.28588;-0.24923;-1.13621;3
ACCE;18.789;65250.265;1.27372;3.45723;8.80109;3
AHRS;18.789;65250.266;19.5537;-10.6160;-122.2025;0.00190;-0.19208;-0.86665;3
GYRO;18.794;65250.271;0.28588;-0.24923;-1.13621;3
PRES;18.794;65250.271;1011.7817;3
ACCE;18.798;65250.275;1.14922;3.60088;8.83939;3
MAGN;18.805;65250.282;-13.31250;-17.81250;-31.25000;3
GYRO;18.806;65250.282;0.26756;-0.25412;-1.06168;3
ACCE;18.808;65250.285;1.10133;3.70622;8.78193;3
AHRS;18.809;65250.286;20.1339;-10.4471;-123.5256;0.00338;-0.19577;-0.87136;3
GYRO;18.814;65250.291;0.24801;-0.27855;-1.02014;3
PRES;18.814;65250.291;1011.7661;3
ACCE;18.819;65250.295;1.05345;3.78284;8.83939;3
MAGN;18.825;65250.301;-12.75000;-18.00000;-31.25000;3
GYRO;18.825;65250.302;0.22480;-0.32620;-0.99082;3
ACCE;18.829;65250.305;1.01514;3.80199;8.80109;3
AHRS;18.829;65250.306;20.7998;-10.1093;-124.6418;0.00679;-0.19949;-0.87502;3
GYRO;18.835;65250.311;0.20036;-0.38485;-0.98227;3
LIGH;18.836;65250.312;354.0;3
PRES;18.836;65250.313;1011.7588;3
ACCE;18.839;65250.315;1.07260;3.83072;8.83939;3
MAGN;18.845;65250.321;-12.06250;-18.18750;-30.81250;3
GYRO;18.845;65250.322;0.17715;-0.45693;-1.00304;3
ACCE;18.849;65250.325;1.10133;3.82115;8.94474;3
AHRS;18.850;65250.326;21.2761;-10.0519;-125.8190;0.00709;-0.20293;-0.87899;3
GYRO;18.854;65250.331;0.15516;-0.56077;-1.04580;3
PRES;18.856;65250.331;1011.7529;3
ACCE;18.859;65250.335;1.23541;3.84988;8.80109;3
MAGN;18.865;65250.342;-11.50000;-18.43750;-30.62500;3
GYRO;18.866;65250.342;0.13073;-0.66096;-1.10811;3
ACCE;18.869;65250.345;1.35033;3.85945;8.57124;3
AHRS;18.869;65250.346;21.7720;-9.9431;-126.9295;0.00792;-0.20635;-0.88257;3
GYRO;18.874;65250.351;0.10629;-0.72326;-1.18386;3
PRES;18.874;65250.351;1011.7539;3
ACCE;18.879;65250.355;1.37906;3.88818;8.60955;3
MAGN;18.885;65250.361;-11.06250;-18.62500;-30.37500;3
GYRO;18.885;65250.362;0.08308;-0.77580;-1.25227;3
ACCE;18.889;65250.365;1.25456;3.93607;8.76278;3
AHRS;18.889;65250.366;22.1882;-10.1628;-128.3038;0.00534;-0.21038;-0.88709;3
GYRO;18.894;65250.371;0.06109;-0.85521;-1.29503;3
PRES;18.895;65250.371;1011.7686;3
ACCE;18.898;65250.375;1.05345;4.02226;8.83939;3
MAGN;18.905;65250.382;-11.06250;-18.62500;-30.06250;3
GYRO;18.905;65250.382;0.04032;-0.97250;-1.31214;3
ACCE;18.908;65250.385;0.86191;4.06057;8.94474;3
AHRS;18.909;65250.386;22.6400;-10.3249;-129.7422;0.00314;-0.21446;-0.89164;3
GYRO;18.914;65250.391;0.02077;-1.11911;-1.31947;3
PRES;18.915;65250.391;1011.7803;3
ACCE;18.919;65250.395;0.73741;4.11803;9.30866;3
MAGN;18.925;65250.401;-11.06250;-19.37500;-29.62500;3
GYRO;18.925;65250.402;0.00855;-1.32680;-1.33779;3
ACCE;18.929;65250.405;0.72784;4.13718;9.63427;3
AHRS;18.929;65250.406;23.0061;-10.7736;-131.3936;-0.00213;-0.21881;-0.89683;3
GYRO;18.934;65250.411;0.01466;-1.61268;-1.38911;3
PRES;18.935;65250.411;1011.7739;3
ACCE;18.938;65250.415;0.77572;3.88818;9.82580;3
MAGN;18.945;65250.421;-11.00000;-20.56250;-29.43750;3
GYRO;18.945;65250.422;0.05376;-1.92789;-1.48929;3
ACCE;18.948;65250.425;0.72784;3.49553;10.40041;3
AHRS;18.949;65250.426;23.3357;-11.1845;-132.9877;-0.00724;-0.22264;-0.90165;3
GYRO;18.954;65250.431;0.17471;-2.20278;-1.62857;3
PRES;18.955;65250.431;1011.7661;3
ACCE;18.959;65250.435;0.67038;3.26569;10.86968;3
MAGN;18.967;65250.442;-11.31250;-21.12500;-28.87500;3
GYRO;18.967;65250.442;0.39340;-2.48256;-1.77884;3
ACCE;18.971;65250.445;0.99599;3.01669;10.07480;3
AHRS;18.971;65250.446;23.8313;-12.5580;-134.9456;-0.02022;-0.23057;-0.90702;3
GYRO;18.974;65250.451;0.67928;-2.72446;-1.94011;3
PRES;18.975;65250.451;1011.7476;3
ACCE;18.979;65250.455;1.69509;2.60489;10.18015;3
MAGN;18.985;65250.461;-12.00000;-22.12500;-28.87500;3
GYRO;18.986;65250.462;0.98838;-2.92116;-2.14414;3
ACCE;18.989;65250.465;2.21224;2.32716;10.16099;3
AHRS;18.989;65250.466;24.2519;-13.9970;-137.1929;-0.03482;-0.23759;-0.91282;3
GNSS;18.991;1491384885.032;39.993946;-0.073675;118.873;0.000;200.0;0.5;8;5
GYRO;18.997;65250.471;1.30114;-3.13985;-2.41170;3
PRES;18.998;65250.471;1011.7578;3
ACCE;18.999;65250.475;2.40378;2.19309;9.91199;3
GNSS;19.000;1491384885.032;39.993946;-0.073675;118.873;0.000;200.0;0.5;8;5
MAGN;19.005;65250.482;-12.37500;-23.31250;-27.81250;3
GYRO;19.006;65250.482;1.61268;-3.37320;-2.71346;3
ACCE;19.009;65250.485;2.42293;2.09732;9.70131;3
AHRS;19.009;65250.486;26.0555;-16.2580;-139.6458;-0.05234;-0.25698;-0.91628;3
GYRO;19.014;65250.491;1.91690;-3.62732;-3.03111;3
PRES;19.015;65250.491;1011.7734;3
ACCE;19.019;65250.495;2.25055;2.03986;9.70131;3
MAGN;19.025;65250.501;-12.75000;-24.06250;-26.50000;3
GYRO;19.025;65250.502;2.21011;-3.91687;-3.36953;3
ACCE;19.029;65250.505;1.69509;2.16436;9.62469;3
AHRS;19.029;65250.506;27.6523;-18.6792;-142.7805;-0.07409;-0.27377;-0.92043;3
GYRO;19.034;65250.511;2.50943;-4.24429;-3.71162;3
PRES;19.034;65250.511;1011.7656;3
ACCE;19.039;65250.515;1.16837;2.31759;9.13627;3
MAGN;19.045;65250.521;-13.43750;-24.75000;-24.43750;3
GYRO;19.046;65250.522;3.16184;-4.90647;-4.33470;3
WIFI;19.046;65250.491;WAP213;20:17:FF:FF:F2:13;-56
WIFI;19.046;65250.491;WAP112;20:17:FF:FF:F1:12;-45
WIFI;19.046;65250.491;WAP319;20:17:FF:FF:F3:19;-70
WIFI;19.046;65250.491;WAP141;20:17:FF:FF:F1:41;-40
WIFI;19.046;65250.491;WAP316;20:17:FF:FF:F3:16;-45
WIFI;19.046;65250.491;WAP298;20:17:FF:FF:F2:98;-62
WIFI;19.046;65250.491;WAP093;20:17:FF:FF:F0:93;-59
WIFI;19.046;65250.491;WAP113;20:17:FF:FF:F1:13;-60
WIFI;19.046;65250.491;WAP310;20:17:FF:FF:F3:10;-57
WIFI;19.046;65250.491;WAP139;20:17:FF:FF:F1:39;-59
WIFI;19.046;65250.491;WAP106;20:17:FF:FF:F1:06;-57
WIFI;19.046;65250.491;WAP140;20:17:FF:FF:F1:40;-54
WIFI;19.046;65250.491;WAP317;20:17:FF:FF:F3:17;-60
WIFI;19.046;65250.491;WAP115;20:17:FF:FF:F1:15;-75
WIFI;19.046;65250.491;WAP138;20:17:FF:FF:F1:38;-66
WIFI;19.046;65250.491;WAP297;20:17:FF:FF:F2:97;-70
WIFI;19.046;65250.491;WAP092;20:17:FF:FF:F0:92;-69
WIFI;19.046;65250.491;WAP181;20:17:FF:FF:F1:81;-82
WIFI;19.046;65250.491;WAP281;20:17:FF:FF:F2:81;-86
WIFI;19.046;65250.491;WAP109;20:17:FF:FF:F1:09;-79
WIFI;19.046;65250.491;WAP313;20:17:FF:FF:F3:13;-80
WIFI;19.046;65250.491;WAP044;20:17:FF:FF:F0:44;-83
WIFI;19.046;65247.148;WAP159;20:17:FF:FF:F1:59;-87
WIFI;19.046;65243.839;WAP107;20:17:FF:FF:F1:07;-85
WIFI;19.046;65250.491;WAP311;20:17:FF:FF:F3:11;-85
WIFI;19.046;65250.491;WAP206;20:17:FF:FF:F2:06;-70
WIFI;19.046;65250.491;WAP153;20:17:FF:FF:F1:53;-83
WIFI;19.046;65250.491;WAP022;20:17:FF:FF:F0:22;-86
WIFI;19.046;65250.491;WAP021;20:17:FF:FF:F0:21;-86
WIFI;19.046;65250.491;WAP078;20:17:FF:FF:F0:78;-81
WIFI;19.046;65250.491;WAP063;20:17:FF:FF:F0:63;-85
WIFI;19.046;65243.839;WAP263;20:17:FF:FF:F2:63;-76
WIFI;19.046;65243.839;WAP279;20:17:FF:FF:F2:79;-85
WIFI;19.046;65250.491;WAP307;20:17:FF:FF:F3:07;-87
WIFI;19.046;65247.148;WAP171;20:17:FF:FF:F1:71;-85
WIFI;19.046;65247.148;WAP045;20:17:FF:FF:F0:45;-87
WIFI;19.046;65250.491;WAP149;20:17:FF:FF:F1:49;-88
WIFI;19.046;65250.491;WAP180;20:17:FF:FF:F1:80;-72
WIFI;19.046;65247.148;WAP280;20:17:FF:FF:F2:80;-81
WIFI;19.046;65240.463;WAP146;20:17:FF:FF:F1:46;-86
WIFI;19.046;65243.839;WAP169;20:17:FF:FF:F1:69;-90
WIFI;19.046;65247.148;WAP214;20:17:FF:FF:F2:14;-91
WIFI;19.046;65247.148;WAP272;20:17:FF:FF:F2:72;-88
WIFI;19.046;65250.491;WAP238;20:17:FF:FF:F2:38;-78
ACCE;19.074;65250.525;0.81403;2.34632;8.38928;3
AHRS;19.075;65250.526;31.3486;-21.6879;-145.9146;-0.09542;-0.30678;-0.91899;3
GYRO;19.075;65250.531;3.16184;-4.90647;-4.33470;3
PRES;19.075;65250.531;1011.7681;3
ACCE;19.075;65250.535;0.62249;2.36547;7.59441;3
MAGN;19.076;65250.541;-13.12500;-26.12500;-22.25000;3
GYRO;19.076;65250.542;3.89366;-5.19358;-4.89670;3
ACCE;19.076;65250.545;0.63207;2.55701;6.74207;3
AHRS;19.076;65250.546;35.4424;-24.0656;-150.0134;-0.11480;-0.33894;-0.91632;3
GYRO;19.076;65250.551;4.21497;-5.24489;-5.15204;3
PRES;19.076;65250.551;1011.7661;3
ACCE;19.079;65250.555;0.58419;2.95923;5.76524;3
MAGN;19.085;65250.562;-12.18750;-27.93750;-18.50000;3
GYRO;19.085;65250.562;4.45809;-5.27543;-5.38783;3
ACCE;19.089;65250.565;0.34477;3.63919;4.54898;3
AHRS;19.090;65250.566;41.8762;-27.9177;-153.7991;-0.14083;-0.38885;-0.90233;3
GYRO;19.094;65250.571;4.60837;-5.26199;-5.58331;3
PRES;19.094;65250.571;1011.7603;3
ACCE;19.098;65250.575;0.11492;4.57771;3.35188;3
MAGN;19.105;65250.582;-11.00000;-29.75000;-14.81250;3
GYRO;19.105;65250.582;4.66701;-5.20579;-5.72259;3
ACCE;19.108;65250.585;-0.11492;5.70778;2.16436;3
AHRS;19.109;65250.586;48.9670;-29.5976;-158.1933;-0.15247;-0.43742;-0.88403;3
GYRO;19.114;65250.591;4.64868;-5.09950;-5.79711;3
PRES;19.114;65250.591;1011.7529;3
ACCE;19.119;65250.595;-0.47884;6.69419;1.21625;3
MAGN;19.125;65250.601;-9.00000;-32.00000;-10.81250;3
GYRO;19.125;65250.602;4.56683;-4.93701;-5.78856;3
ACCE;19.128;65250.605;-1.06303;7.89129;0.11492;3
AHRS;19.129;65250.606;56.9397;-32.5759;-162.5013;0.17408;0.48974;0.85430;3
GYRO;19.134;65250.611;4.42144;-4.71466;-5.66028;3
PRES;19.135;65250.611;1011.7505;3
ACCE;19.138;65250.615;-1.61848;9.12670;-0.72784;3
MAGN;19.145;65250.621;-6.12500;-34.31250;-6.81250;3
GYRO;19.145;65250.622;4.21741;-4.44710;-5.39516;3
SOUN;19.146;67.51;0.00206;40.26
ACCE;19.149;65250.625;-2.07817;10.24718;-1.36948;3
AHRS;19.149;65250.626;66.7355;-33.1445;-167.9900;0.18175;0.54919;0.81248;3
GYRO;19.154;65250.631;3.96329;-4.16244;-4.99688;3
PRES;19.154;65250.631;1011.7437;3
ACCE;19.159;65250.635;-2.44209;11.38682;-2.05901;3
MAGN;19.165;65250.641;-2.87500;-36.00000;-2.81250;3
GYRO;19.166;65250.642;3.66275;-3.87044;-4.48009;3
ACCE;19.169;65250.646;-2.73897;12.36366;-2.44209;3
AHRS;19.170;65250.646;74.2263;-31.8606;-175.1583;0.19417;0.58895;0.77313;3
GYRO;19.174;65250.651;3.32433;-3.57845;-3.87289;3
PRES;19.174;65250.651;1011.7471;3
ACCE;19.178;65250.655;-2.80600;12.90954;-2.45166;3
MAGN;19.185;65250.661;0.93750;-36.81250;1.06250;3
GYRO;19.185;65250.662;2.96270;-3.32799;-3.22170;3
LIGH;19.187;65250.664;410.0;3
ACCE;19.189;65250.666;-2.28886;12.88081;-2.56658;3
AHRS;19.190;65250.667;82.0523;-23.4794;171.6318;0.19998;0.62976;0.72691;3
GYRO;19.194;65250.670;2.60106;-3.07876;-2.61450;3
PRES;19.194;65250.671;1011.7603;3
ACCE;19.198;65250.675;-1.55144;12.54562;-2.63362;3
MAGN;19.205;65250.682;4.62500;-37.68750;4.06250;3
GYRO;19.205;65250.682;2.26509;-2.77455;-2.11359;3
ACCE;19.209;65250.685;-0.85234;11.93270;-2.38462;3
AHRS;19.209;65250.686;86.3224;1.3102;142.7320;0.21065;0.65083;0.69364;3
GYRO;19.218;65250.695;1.96454;-2.46057;-1.74463;3
PRES;19.219;65250.695;1011.7720;3
ACCE;19.219;65250.696;-0.35434;11.31021;-2.07817;3
MAGN;19.225;65250.701;7.68750;-37.43750;6.56250;3
GYRO;19.225;65250.702;1.68843;-2.19789;-1.50029;3
ACCE;19.229;65250.705;-0.16281;10.74518;-1.63763;3
AHRS;19.229;65250.706;87.5824;84.2668;56.1695;0.22477;0.66886;0.66163;3
GYRO;19.234;65250.711;1.42942;-2.03174;-1.36345;3
PRES;19.235;65250.711;1011.7734;3
ACCE;19.238;65250.715;-0.10534;10.21845;-1.45567;3
MAGN;19.245;65250.721;10.18750;-36.93750;8.81250;3
GYRO;19.245;65250.722;1.19119;-1.97432;-1.32924;3
ACCE;19.249;65250.726;-0.12450;9.70131;-1.51314;3
AHRS;19.250;65250.726;85.5697;110.9363;26.8850;0.23393;0.67755;0.64097;3
GYRO;19.254;65250.731;0.99449;-1.96821;-1.40010;3
PRES;19.255;65250.731;1011.7705;3
ACCE;19.259;65250.735;-0.33519;9.10754;-1.37906;3
MAGN;19.265;65250.741;12.12500;-36.25000;10.25000;3
GYRO;19.266;65250.742;0.86376;-1.96088;-1.56992;3
ACCE;19.269;65250.745;-0.64165;8.69574;-0.96726;3
AHRS;19.269;65250.746;83.7712;120.9942;14.2601;0.24582;0.68374;0.62209;3
GYRO;19.274;65250.751;0.81489;-1.94499;-1.80327;3
PRES;19.274;65250.751;1011.7729;3
ACCE;19.279;65250.755;-0.99599;8.52336;-0.24900;3
MAGN;19.285;65250.761;13.93750;-35.87500;11.00000;3
GYRO;19.286;65250.762;0.85032;-1.95843;-2.05862;3
ACCE;19.289;65250.765;-1.41737;8.49463;0.21069;3
AHRS;19.289;65250.766;81.7191;118.5835;14.3877;0.25002;0.68698;0.60642;3
GYRO;19.294;65250.771;0.95051;-2.03296;-2.30541;3
PRES;19.295;65250.771;1011.7783;3
ACCE;19.299;65250.775;-1.73340;8.50420;0.35434;3
MAGN;19.305;65250.781;15.50000;-35.00000;11.75000;3
GYRO;19.305;65250.782;1.29137;-2.18690;-2.69147;3
ACCE;19.309;65250.785;-2.00155;8.36055;0.07661;3
AHRS;19.309;65250.786;79.3596;113.0890;17.6999;0.24902;0.68862;0.59164;3
GYRO;19.314;65250.791;1.29137;-2.18690;-2.69147;3
PRES;19.314;65250.791;1011.7803;3
ACCE;19.319;65250.795;-2.12605;8.13071;-0.57461;3
MAGN;19.325;65250.801;17.68750;-34.50000;12.06250;3
GYRO;19.325;65250.802;1.70676;-2.00975;-2.99690;3
ACCE;19.329;65250.805;-2.18351;8.03494;-0.84276;3
AHRS;19.329;65250.806;75.9445;111.5837;16.6005;0.24817;0.69504;0.56749;3
GYRO;19.334;65250.811;1.87902;-1.86925;-3.13252;3
PRES;19.335;65250.811;1011.7744;3
ACCE;19.338;65250.815;-2.63362;8.35098;-0.83318;3
MAGN;19.345;65250.821;19.75000;-33.50000;12.50000;3
GYRO;19.345;65250.822;1.98409;-1.79961;-3.20338;3
ACCE;19.349;65250.825;-3.30400;8.74362;-1.17795;3
AHRS;19.349;65250.826;72.1647;111.3210;14.3796;0.24609;0.70365;0.53953;3
GYRO;19.354;65250.831;2.01586;-1.75441;-3.18627;3
PRES;19.355;65250.831;1011.7793;3
ACCE;19.359;65250.835;-4.04141;9.07881;-1.86748;3
MAGN;19.366;65250.841;22.25000;-32.68750;12.81250;3
GYRO;19.366;65250.842;1.97920;-1.68599;-3.09709;3
ACCE;19.369;65250.845;-4.75010;9.31823;-2.56658;3
AHRS;19.369;65250.846;67.9079;111.4865;11.9202;0.24151;0.71453;0.50762;3
GYRO;19.374;65250.851;1.89002;-1.57970;-2.97491;3
PRES;19.375;65250.851;1011.7832;3
ACCE;19.379;65250.855;-5.37259;9.36612;-3.18908;3
MAGN;19.385;65250.862;24.31250;-31.37500;13.43750;3
GYRO;19.386;65250.862;1.77762;-1.42698;-2.83197;3
ACCE;19.389;65250.865;-5.98550;9.31823;-3.57215;3
AHRS;19.389;65250.866;63.4916;112.0369;9.1729;0.23675;0.72642;0.47291;3
GYRO;19.394;65250.871;1.66033;-1.28770;-2.66826;3
PRES;19.394;65250.871;1011.7773;3
ACCE;19.399;65250.875;-6.50265;9.14585;-3.36146;3
MAGN;19.405;65250.881;26.81250;-29.68750;13.87500;3
GYRO;19.405;65250.882;1.53205;-1.26816;-2.48011;3
ACCE;19.409;65250.885;-7.03895;8.71489;-2.69108;3
AHRS;19.410;65250.886;59.7132;111.6902;7.6422;0.23105;0.73472;0.44350;3
GYRO;19.414;65250.891;1.39033;-1.38911;-2.28097;3
PRES;19.415;65250.891;1011.7842;3
ACCE;19.419;65250.895;-7.20176;8.00621;-2.63362;3
MAGN;19.425;65250.901;28.75000;-27.93750;14.00000;3
GYRO;19.425;65250.902;1.24250;-1.53327;-2.10382;3
ACCE;19.429;65250.905;-6.90488;7.28795;-2.99754;3
AHRS;19.429;65250.906;55.8465;111.1840;6.4970;0.22289;0.74280;0.41403;3
GYRO;19.434;65250.911;1.10933;-1.56381;-1.97920;3
PRES;19.435;65250.911;1011.7783;3
ACCE;19.439;65250.915;-6.41646;6.93361;-2.76770;3
MAGN;19.445;65250.921;31.06250;-26.37500;13.87500;3
GYRO;19.445;65250.922;1.01526;-1.51861;-1.92300;3
ACCE;19.449;65250.925;-6.13873;6.89530;-1.93451;3
AHRS;19.450;65250.926;53.0877;110.1029;5.6208;0.21973;0.74494;0.39098;3
GYRO;19.454;65250.931;0.96883;-1.50762;-1.92911;3
PRES;19.455;65250.931;1011.7793;3
ACCE;19.459;65250.935;-6.28239;6.84742;-1.00556;3
MAGN;19.465;65250.941;32.68750;-24.68750;13.87500;3
GYRO;19.466;65250.942;0.97616;-1.56259;-1.97676;3
ACCE;19.469;65250.945;-6.61757;6.47392;-0.58419;3
AHRS;19.469;65250.946;50.3299;108.7090;5.1106;0.21477;0.74582;0.36873;3
GYRO;19.475;65250.951;1.03114;-1.62612;-2.03418;3
PRES;19.475;65250.951;1011.7769;3
ACCE;19.478;65250.955;-6.85699;5.90889;-0.26815;3
MAGN;19.485;65250.962;34.31250;-22.62500;13.31250;3
GYRO;19.486;65250.962;1.12155;-1.69698;-2.09527;3
ACCE;19.489;65250.965;-6.91445;5.40132;0.00000;3
AHRS;19.490;65250.966;47.8310;107.3263;4.5261;0.21094;0.74530;0.34769;3
GYRO;19.494;65250.971;1.23517;-1.82893;-2.18323;3
PRES;19.494;65250.971;1011.7681;3
ACCE;19.499;65250.975;-7.04853;5.03740;0.03831;3
MAGN;19.504;65250.981;35.81250;-20.87500;13.00000;3
GYRO;19.505;65250.982;1.38544;-2.00486;-2.31518;3
ACCE;19.508;65250.985;-7.42203;4.78840;0.09577;3
AHRS;19.509;65250.986;44.6353;104.5305;4.8980;0.20093;0.74087;0.32424;3
GYRO;19.514;65250.991;1.56870;-2.18201;-2.47278;3
PRES;19.514;65250.991;1011.7715;3
ACCE;19.518;65250.995;-7.95833;4.84586;0.00958;3
MAGN;19.525;65251.001;36.87500;-19.18750;12.43750;3
GYRO;19.525;65251.002;1.77151;-2.33961;-2.60351;3
ACCE;19.528;65251.005;-8.40844;4.97994;-0.29688;3
AHRS;19.529;65251.006;41.6835;103.0689;3.6066;0.19818;0.73835;0.29673;3
GYRO;19.534;65251.011;1.95966;-2.46179;-2.66948;3
LIGH;19.535;65251.012;268.0;3
PRES;19.536;65251.013;1011.7603;3
ACCE;19.539;65251.015;-8.80109;5.11401;-0.83318;3
MAGN;19.545;65251.022;37.93750;-17.12500;11.56250;3
GYRO;19.545;65251.022;2.11482;-2.51066;-2.64871;3
ACCE;19.549;65251.026;-9.27035;5.19063;-0.92895;3
AHRS;19.549;65251.026;37.7110;100.6634;2.4415;0.19073;0.73268;0.26158;3
GYRO;19.554;65251.031;2.23332;-2.47278;-2.54609;3
PRES;19.554;65251.031;1011.7700;3
ACCE;19.558;65251.035;-9.74919;5.00867;-0.74699;3
MAGN;19.565;65251.042;38.75000;-15.06250;10.62500;3
GYRO;19.565;65251.042;2.38848;-2.33106;-2.15513;3
ACCE;19.569;65251.045;-10.08438;4.62560;-0.60334;3
AHRS;19.569;65251.046;34.3135;99.1235;0.0658;0.19092;0.72735;0.22487;3
GYRO;19.574;65251.051;2.38848;-2.33106;-2.15513;3
PRES;19.574;65251.051;1011.7729;3
ACCE;19.579;65251.055;-10.11311;4.29041;-0.67038;3
MAGN;19.585;65251.062;40.12500;-13.50000;9.50000;3
GYRO;19.585;65251.062;2.50577;-2.10871;-1.65178;3
ACCE;19.588;65251.065;-9.73961;4.26168;-1.18752;3
AHRS;19.589;65251.066;30.8913;97.5698;-2.4925;0.19121;0.72109;0.18648;3
GYRO;19.594;65251.071;2.50577;-2.10871;-1.38789;3
PRES;19.594;65251.071;1011.7734;3
ACCE;19.599;65251.075;-9.31823;4.55856;-1.52271;3
MAGN;19.605;65251.081;41.00000;-11.56250;8.12500;3
GYRO;19.605;65251.082;2.59862;-1.71042;-1.13621;3
ACCE;19.609;65251.085;-8.96389;5.02782;-2.16436;3
AHRS;19.609;65251.086;28.6658;96.6513;-5.5546;0.19947;0.71486;0.15348;3
GYRO;19.614;65251.091;2.59007;-1.48929;-0.91141;3
PRES;19.615;65251.091;1011.7734;3
ACCE;19.619;65251.095;-8.82024;5.39174;-2.95923;3
MAGN;19.625;65251.101;41.93750;-9.37500;7.56250;3
GYRO;19.625;65251.102;2.51554;-1.24250;-0.71349;3
ACCE;19.628;65251.105;-8.73405;5.53539;-3.78284;3
AHRS;19.629;65251.106;27.2094;96.7918;-9.1048;0.21337;0.71208;0.12411;3
GYRO;19.634;65251.111;2.38237;-0.96761;-0.54123;3
PRES;19.634;65251.111;1011.7671;3
ACCE;19.639;65251.115;-8.61913;5.70778;-3.79242;3
MAGN;19.645;65251.121;42.50000;-7.93750;6.68750;3
GYRO;19.645;65251.122;2.22233;-0.72693;-0.38973;3
ACCE;19.649;65251.126;-8.47547;5.90889;-3.45723;3
AHRS;19.650;65251.126;26.0560;96.7626;-12.2176;0.22638;0.70827;0.09871;3
GYRO;19.654;65251.131;2.05739;-0.60353;-0.25168;3
PRES;19.654;65251.131;1011.7729;3
ACCE;19.659;65251.135;-8.44674;5.85143;-3.45723;3
MAGN;19.665;65251.141;43.31250;-7.06250;5.81250;3
GYRO;19.665;65251.142;1.89979;-0.53023;-0.12095;3
ACCE;19.669;65251.145;-8.31267;5.64074;-3.49553;3
AHRS;19.669;65251.146;26.0376;98.2795;-15.5854;0.24593;0.71008;0.08238;3
GYRO;19.674;65251.151;1.75196;-0.44838;0.00244;3
PRES;19.674;65251.151;1011.7720;3
ACCE;19.678;65251.155;-8.14029;5.55455;-3.49553;3
MAGN;19.685;65251.161;43.12500;-5.87500;5.50000;3
GYRO;19.685;65251.162;1.61024;-0.38118;0.10507;3
ACCE;19.688;65251.165;-8.10198;5.62159;-3.46680;3
AHRS;19.689;65251.166;25.5752;98.7043;-17.9554;0.25788;0.70834;0.06675;3
GYRO;19.694;65251.171;1.47463;-0.31765;0.19303;3
PRES;19.694;65251.171;1011.7705;3
SOUN;19.697;75.93;0.00232;41.28
ACCE;19.699;65251.175;-8.00621;5.72693;-3.42850;3
MAGN;19.705;65251.181;43.25000;-5.75000;4.75000;3
GYRO;19.705;65251.182;1.34513;-0.23946;0.27489;3
ACCE;19.709;65251.185;-7.86256;5.90889;-3.42850;3
AHRS;19.709;65251.186;26.0910;100.2196;-20.5473;0.27575;0.70967;0.05899;3
GYRO;19.714;65251.191;1.22051;-0.14294;0.35919;3
PRES;19.715;65251.191;1011.7661;3
ACCE;19.718;65251.195;-7.69975;6.06212;-3.17950;3
MAGN;19.725;65251.201;43.25000;-6.18750;4.31250;3
GYRO;19.725;65251.202;1.10200;-0.02810;0.45693;3
ACCE;19.729;65251.206;-7.45076;6.09085;-3.09331;3
AHRS;19.730;65251.206;26.1193;100.7132;-22.2971;0.28648;0.70808;0.05055;3
GYRO;19.734;65251.211;1.00060;0.12095;0.56688;3
PRES;19.734;65251.211;1011.7754;3
ACCE;19.738;65251.215;-7.15387;6.14831;-3.24654;3
MAGN;19.745;65251.221;43.25000;-6.31250;4.18750;3
GYRO;19.745;65251.222;0.91263;0.32865;0.68295;3
ACCE;19.749;65251.225;-7.13472;6.41646;-3.33273;3
AHRS;19.749;65251.226;27.3502;102.1517;-24.1747;0.30354;0.70806;0.05201;3
GYRO;19.754;65251.231;0.81856;0.58521;0.81978;3
PRES;19.754;65251.231;1011.7788;3
ACCE;19.759;65251.235;-7.07726;6.77080;-3.37104;3
MAGN;19.765;65251.242;43.00000;-6.62500;4.62500;3
GYRO;19.766;65251.242;0.71838;0.89186;1.00060;3
ACCE;19.769;65251.245;-6.82826;7.01980;-3.45723;3
AHRS;19.769;65251.246;27.8849;103.1434;-25.5156;0.31396;0.70846;0.05088;3
GYRO;19.774;65251.251;0.60842;1.25960;1.22662;3
PRES;19.775;65251.251;1011.7764;3
ACCE;19.779;65251.255;-6.52181;7.13472;-3.50511;3
MAGN;19.785;65251.261;42.87500;-7.62500;4.75000;3
GYRO;19.786;65251.262;0.48503;1.68354;1.47585;3
ACCE;19.789;65251.265;-6.18662;7.17303;-3.51469;3
AHRS;19.789;65251.266;30.0161;105.5567;-27.1188;0.33260;0.71098;0.06348;3
GYRO;19.794;65251.271;0.34697;2.15513;1.72386;3
PRES;19.795;65251.271;1011.7729;3
ACCE;19.799;65251.275;-5.94720;7.11557;-3.54342;3
MAGN;19.805;65251.281;42.31250;-8.37500;5.62500;3
GYRO;19.805;65251.282;0.18570;2.66582;1.96210;3
ACCE;19.809;65251.285;-5.77481;6.95276;-3.49553;3
AHRS;19.809;65251.286;31.4777;108.0765;-28.2692;0.34472;0.71658;0.07488;3
GYRO;19.814;65251.291;-0.00611;3.18749;2.18812;3
PRES;19.814;65251.291;1011.7720;3
ACCE;19.819;65251.295;-6.35900;6.67503;-3.39977;3
MAGN;19.825;65251.301;42.25000;-9.12500;6.81250;3
GYRO;19.825;65251.302;-0.21869;3.70184;2.42147;3
ACCE;19.829;65251.305;-6.51223;6.65588;-3.47638;3
AHRS;19.829;65251.306;34.5430;112.2927;-29.7130;0.36320;0.72410;0.10193;3
GYRO;19.834;65251.311;-0.43005;4.23452;2.71102;3
PRES;19.835;65251.311;1011.7827;3
ACCE;19.839;65251.315;-6.36858;6.86657;-3.61046;3
MAGN;19.845;65251.321;41.43750;-10.43750;8.31250;3
GYRO;19.845;65251.322;-0.85521;5.07263;3.26446;3
ACCE;19.849;65251.325;-6.07170;7.07726;-3.85945;3
AHRS;19.849;65251.326;37.2689;117.0268;-31.2264;0.37821;0.73332;0.12923;3
GYRO;19.854;65251.331;-0.85521;5.07263;3.26446;3
PRES;19.855;65251.331;1011.7798;3
ACCE;19.859;65251.335;-5.65989;7.07726;-4.43406;3
MAGN;19.865;65251.342;40.50000;-11.75000;10.50000;3
GYRO;19.866;65251.342;-1.21196;5.48801;3.67252;3
ACCE;19.869;65251.345;-5.42047;6.95276;-5.15232;3
AHRS;19.869;65251.346;41.3366;123.4808;-32.4871;0.39097;0.74448;0.17456;3
GYRO;19.874;65251.351;-1.31580;5.66150;3.82646;3
PRES;19.875;65251.351;1011.7705;3
ACCE;19.878;65251.355;-5.39174;6.76123;-5.71735;3
MAGN;19.885;65251.362;38.75000;-13.43750;13.18750;3
GYRO;19.885;65251.362;-1.35734;5.85331;3.95352;3
LIGH;19.887;65251.364;125.0;3
ACCE;19.890;65251.366;-5.37259;6.86657;-5.72693;3
AHRS;19.890;65251.367;45.6960;130.8876;-35.3206;0.40805;0.74973;0.22034;3
GYRO;19.894;65251.370;-1.34268;6.00847;4.06592;3
PRES;19.894;65251.371;1011.7578;3
ACCE;19.899;65251.375;-5.20021;7.24964;-5.45878;3
MAGN;19.905;65251.381;36.56250;-15.93750;16.12500;3
GYRO;19.906;65251.382;-1.27182;6.06956;4.18076;3
ACCE;19.908;65251.385;-4.82671;7.59441;-5.18105;3
AHRS;19.909;65251.386;49.3957;139.6389;-38.6749;0.41838;0.75691;0.26627;3
GYRO;19.914;65251.391;-1.15698;6.03413;4.29316;3
PRES;19.915;65251.391;1011.7612;3
ACCE;19.918;65251.395;-4.27126;7.74764;-4.84586;3
MAGN;19.925;65251.401;33.12500;-18.62500;19.18750;3
GYRO;19.925;65251.402;-1.01159;5.91440;4.38968;3
ACCE;19.929;65251.405;-3.42850;7.61356;-4.49152;3
AHRS;19.929;65251.406;53.5069;150.2653;-44.7097;0.43508;0.75426;0.31524;3
GYRO;19.934;65251.411;-0.83689;5.75557;4.43977;3
PRES;19.935;65251.411;1011.7651;3
ACCE;19.939;65251.415;-2.49955;7.34541;-4.08930;3
MAGN;19.945;65251.421;29.62500;-21.25000;22.56250;3
GYRO;19.945;65251.422;-0.62919;5.57720;4.42633;3
ACCE;19.949;65251.425;-1.65679;7.07726;-4.06057;3
AHRS;19.949;65251.426;56.5464;161.3827;-50.5711;0.44050;0.75310;0.36181;3
GYRO;19.954;65251.431;-0.39706;5.39638;4.35791;3
PRES;19.954;65251.431;1011.7720;3
ACCE;19.959;65251.435;-0.83318;6.85699;-4.01268;3
MAGN;19.965;65251.442;25.31250;-23.62500;24.93750;3
GYRO;19.966;65251.442;-0.15638;5.20946;4.24551;3
ACCE;19.969;65251.445;0.04788;6.73250;-3.74453;3
AHRS;19.969;65251.446;58.3892;175.2629;-60.4458;0.45647;0.74352;0.40296;3
GYRO;19.974;65251.451;0.08308;4.99688;4.11112;3
PRES;19.974;65251.451;1011.7622;3
ACCE;19.978;65251.455;0.90980;6.59842;-3.39019;3
MAGN;19.985;65251.462;20.62500;-25.62500;27.12500;3
GYRO;19.985;65251.462;0.31398;4.75620;3.95719;3
ACCE;19.990;65251.465;1.90578;6.43561;-3.01669;3
AHRS;19.990;65251.466;58.6141;-171.4155;-69.2606;0.46401;0.73633;0.43873;3
GNSS;19.991;1491384886.034;39.993951;-0.073678;118.870;0.000;96.0;0.6;8;5
GNSS;19.994;1491384886.034;39.993951;-0.073678;118.870;0.000;96.0;0.6;8;5
GYRO;19.996;65251.471;0.53267;4.49719;3.78370;3
PRES;19.996;65251.471;1011.7729;3
ACCE;19.999;65251.475;2.71981;6.28239;-2.68151;3
MAGN;20.005;65251.482;15.68750;-26.93750;29.00000;3
GYRO;20.006;65251.482;0.74648;4.25651;3.58822;3
ACCE;20.009;65251.485;3.41892;6.08127;-2.74854;3
AHRS;20.009;65251.486;57.1729;-159.1167;-77.9960;0.47603;0.72570;0.46585;3
GYRO;20.014;65251.491;0.96028;4.09402;3.39275;3
PRES;20.015;65251.491;1011.7715;3
ACCE;20.019;65251.495;4.07014;6.03339;-2.80600;3
MAGN;20.025;65251.501;10.93750;-27.43750;30.12500;3
GYRO;20.025;65251.502;1.16920;4.01461;3.21071;3
ACCE;20.029;65251.505;4.92248;6.20577;-2.75812;3
AHRS;20.029;65251.506;54.6351;-147.9139;-85.3379;0.48547;0.71380;0.49071;3
GYRO;20.034;65251.511;1.36712;3.95108;3.03967;3
PRES;20.035;65251.511;1011.7778;3
ACCE;20.039;65251.515;5.71735;6.64630;-3.08373;3
MAGN;20.045;65251.521;6.31250;-27.62500;30.68750;3
GYRO;20.045;65251.522;1.56259;3.84723;2.87595;3
ACCE;20.049;65251.526;6.00466;6.84742;-3.75411;3
AHRS;20.050;65251.526;51.4692;-140.3660;-89.6038;0.49273;0.70504;0.50504;3
GYRO;20.054;65251.531;1.73486;3.78492;2.72324;3
PRES;20.054;65251.531;1011.7778;3
ACCE;20.058;65251.535;6.04296;6.91445;-4.22337;3
MAGN;20.065;65251.541;1.75000;-27.68750;31.31250;3
GYRO;20.065;65251.542;1.86314;3.78981;2.60351;3
ACCE;20.069;65251.545;6.33027;6.82826;-4.48195;3
AHRS;20.069;65251.546;47.6074;-133.6249;-92.4779;0.49750;0.69647;0.51679;3
GYRO;20.074;65251.551;1.94622;3.81424;2.52165;3
PRES;20.074;65251.551;1011.7759;3
ACCE;20.079;65251.555;6.71334;6.54096;-4.78840;3
MAGN;20.085;65251.561;-2.50000;-26.56250;32.12500;3
GYRO;20.085;65251.562;1.98776;3.83746;2.44957;3
ACCE;20.088;65251.565;6.91445;6.19619;-4.65433;3
AHRS;20.089;65251.566;44.0481;-128.8737;-93.5238;-0.49839;-0.69076;-0.52315;3
GYRO;20.094;65251.571;1.98287;3.87533;2.36894;3
PRES;20.094;65251.571;1011.7622;3
ACCE;20.099;65251.575;6.90488;5.89931;-4.63517;3
MAGN;20.105;65251.581;-5.87500;-24.68750;32.56250;3
GYRO;20.105;65251.582;1.86558;3.95963;2.22599;3
ACCE;20.108;65251.585;6.85699;5.53539;-4.36702;3
AHRS;20.109;65251.586;40.0932;-124.5555;-93.6009;-0.49705;-0.68549;-0.52628;3
GYRO;20.114;65251.591;1.86558;3.95963;2.22599;3
PRES;20.114;65251.591;1011.7661;3
ACCE;20.119;65251.595;7.11557;5.24809;-4.08930;3
MAGN;20.125;65251.601;-9.25000;-22.68750;33.00000;3
GYRO;20.125;65251.602;1.68477;4.02682;2.11726;3
ACCE;20.129;65251.606;7.64229;5.16190;-3.67749;3
AHRS;20.130;65251.606;36.8461;-120.3309;-93.4670;-0.49153;-0.67857;-0.53159;3
GYRO;20.134;65251.611;1.61635;3.96574;2.04518;3
PRES;20.134;65251.611;1011.7783;3
SOUN;20.137;83.63;0.00255;42.12
ACCE;20.139;65251.615;8.31267;5.04698;-3.70622;3
MAGN;20.144;65251.621;-12.93750;-20.68750;32.93750;3
GYRO;20.145;65251.622;1.56504;3.92420;1.94133;3
ACCE;20.149;65251.625;8.72447;4.79798;-3.95522;3
AHRS;20.149;65251.626;33.5407;-116.0669;-92.9694;-0.48387;-0.67007;-0.53615;3
GYRO;20.154;65251.631;1.51739;3.95230;1.81549;3
PRES;20.154;65251.631;1011.7783;3
ACCE;20.158;65251.635;9.01178;4.35745;-4.24253;3
MAGN;20.165;65251.642;-16.06250;-18.43750;32.50000;3
GYRO;20.166;65251.642;1.46241;4.05737;1.68477;3
ACCE;20.169;65251.645;9.08839;4.12760;-3.96480;3
AHRS;20.169;65251.646;30.7221;-112.0076;-92.1201;-0.47289;-0.66140;-0.54063;3
GYRO;20.174;65251.651;1.39766;4.17221;1.56137;3
PRES;20.174;65251.651;1011.7837;3
ACCE;20.179;65251.655;9.06924;4.04141;-3.49553;3
MAGN;20.185;65251.661;-18.75000;-16.75000;31.43750;3
GYRO;20.185;65251.662;1.33413;4.25284;1.45875;3
ACCE;20.188;65251.665;8.95431;4.10845;-2.59531;3
AHRS;20.189;65251.666;27.8312;-108.2717;-91.1143;-0.46295;-0.65138;-0.54247;3
GYRO;20.194;65251.671;1.28893;4.27361;1.38911;3
PRES;20.194;65251.671;1011.7871;3
ACCE;20.199;65251.675;8.85855;4.02226;-1.74298;3
MAGN;20.205;65251.681;-21.75000;-14.87500;30.06250;3
GYRO;20.205;65251.682;1.28770;4.23940;1.36467;3
ACCE;20.209;65251.685;8.93516;3.72538;-1.10133;3
AHRS;20.209;65251.686;25.7244;-103.8792;-89.9975;-0.44572;-0.63983;-0.54892;3
GYRO;20.219;65251.696;1.32313;4.17587;1.38178;3
PRES;20.219;65251.696;1011.7813;3
ACCE;20.219;65251.696;9.26077;3.59130;-0.80445;3
MAGN;20.225;65251.702;-24.56250;-13.50000;28.12500;3
GYRO;20.225;65251.702;1.36834;4.08302;1.41843;3
ACCE;20.229;65251.705;9.46189;3.53384;-0.80445;3
AHRS;20.229;65251.706;23.6861;-99.3341;-88.9341;-0.42783;-0.62548;-0.55538;3
GYRO;20.234;65251.711;1.41965;4.00361;1.45386;3
LIGH;20.235;65251.712;158.0;3
PRES;20.236;65251.713;1011.7852;3
ACCE;20.238;65251.715;9.44273;3.44765;-0.68953;3
MAGN;20.245;65251.722;-27.25000;-11.93750;26.06250;3
GYRO;20.245;65251.722;1.48440;3.96207;1.48074;3
ACCE;20.249;65251.725;9.46189;3.30400;-0.28730;3
AHRS;20.249;65251.726;21.8000;-95.1900;-87.4594;-0.40907;-0.61209;-0.55865;3
GYRO;20.254;65251.731;1.57115;3.92542;1.50029;3
PRES;20.255;65251.731;1011.7817;3
ACCE;20.259;65251.735;9.53850;2.90177;0.34477;3
MAGN;20.265;65251.742;-29.37500;-10.68750;23.93750;3
GYRO;20.266;65251.742;1.67988;3.85334;1.50151;3
ACCE;20.269;65251.745;9.84496;2.27928;0.98641;3
AHRS;20.269;65251.746;19.8797;-91.2638;-85.7361;-0.39056;-0.59819;-0.55902;3
GYRO;20.274;65251.751;1.76418;3.69573;1.45142;3
PRES;20.274;65251.751;1011.7832;3
ACCE;20.279;65251.755;10.02692;2.02071;1.17795;3
MAGN;20.285;65251.761;-31.56250;-9.00000;21.75000;3
GYRO;20.285;65251.762;1.79106;3.48926;1.35490;3
ACCE;20.289;65251.765;9.82580;2.14520;1.31202;3
AHRS;20.290;65251.766;18.1168;-87.4784;-83.6433;-0.37050;-0.58465;-0.55688;3
GYRO;20.294;65251.771;1.78495;3.29623;1.27060;3
PRES;20.294;65251.771;1011.7749;3
ACCE;20.299;65251.775;9.66300;2.22182;1.46525;3
MAGN;20.305;65251.781;-33.25000;-7.62500;19.50000;3
GYRO;20.305;65251.782;1.78006;3.12885;1.22295;3
ACCE;20.309;65251.785;9.58638;2.11647;1.80044;3
AHRS;20.309;65251.786;16.2778;-83.9905;-81.6007;-0.35313;-0.57013;-0.55244;3
GYRO;20.314;65251.791;1.80938;2.99324;1.19974;3
PRES;20.315;65251.791;1011.7725;3
ACCE;20.319;65251.795;9.50019;1.83875;2.03028;3
MAGN;20.325;65251.801;-34.56250;-6.56250;17.31250;3
GYRO;20.325;65251.802;1.88757;2.89184;1.18386;3
ACCE;20.329;65251.805;9.35654;1.58017;2.26970;3
AHRS;20.329;65251.806;15.1201;-80.9913;-79.2647;-0.33357;-0.55960;-0.54665;3
GYRO;20.334;65251.811;1.99142;2.82708;1.17164;3
PRES;20.334;65251.811;1011.7573;3
ACCE;20.339;65251.815;9.34696;1.40779;2.60489;3
MAGN;20.345;65251.821;-35.43750;-5.06250;15.06250;3
GYRO;20.345;65251.822;2.10015;2.75989;1.17164;3
ACCE;20.349;65251.825;9.34696;1.22583;2.80600;3
AHRS;20.349;65251.826;13.7252;-78.1175;-77.0313;-0.31698;-0.54727;-0.53900;3
GYRO;20.354;65251.831;2.19789;2.67681;1.18874;3
PRES;20.354;65251.831;1011.7603;3
ACCE;20.358;65251.835;9.21289;1.24498;2.80600;3
MAGN;20.365;65251.842;-36.87500;-3.56250;13.12500;3
GYRO;20.366;65251.842;2.36405;2.55586;1.29626;3
ACCE;20.369;65251.846;9.13627;1.28329;2.72939;3
AHRS;20.370;65251.846;12.9486;-75.5508;-74.2505;-0.29630;-0.53909;-0.52909;3
GYRO;20.374;65251.851;2.36405;2.55586;1.29626;3
PRES;20.374;65251.851;1011.7695;3
ACCE;20.379;65251.855;9.06924;1.14922;2.66235;3
MAGN;20.385;65251.861;-37.31250;-2.18750;10.93750;3
GYRO;20.385;65251.862;2.47278;2.56930;1.50639;3
ACCE;20.388;65251.865;9.10754;1.10133;2.73897;3
AHRS;20.389;65251.866;11.8425;-73.2718;-71.2711;-0.27854;-0.53063;-0.51506;3
GYRO;20.394;65251.871;2.51676;2.61939;1.59558;3
PRES;20.395;65251.871;1011.7813;3
ACCE;20.398;65251.875;9.26077;0.90022;2.85389;3
MAGN;20.405;65251.881;-38.06250;-1.00000;8.56250;3
GYRO;20.405;65251.882;2.55708;2.68048;1.65422;3
ACCE;20.408;65251.885;9.40442;0.72784;3.14119;3
AHRS;20.409;65251.886;11.0674;-70.9507;-67.8997;-0.25745;-0.52303;-0.49910;3
GYRO;20.414;65251.891;2.58518;2.70491;1.67866;3
PRES;20.415;65251.891;1011.7783;3
ACCE;20.419;65251.895;9.37569;0.71826;3.39977;3
MAGN;20.425;65251.901;-38.93750;0.50000;6.31250;3
GYRO;20.426;65251.902;2.59984;2.68170;1.68965;3
ACCE;20.429;65251.905;9.38527;0.61292;3.86903;3
AHRS;20.429;65251.906;9.7968;-68.7335;-64.4531;-0.24030;-0.51337;-0.47935;3
GYRO;20.434;65251.911;2.61206;2.58396;1.68599;3
PRES;20.435;65251.911;1011.7944;3
ACCE;20.439;65251.915;9.11712;0.47884;4.28083;3
MAGN;20.445;65251.922;-39.37500;1.56250;4.12500;3
GYRO;20.446;65251.922;2.64138;2.40681;1.68843;3
ACCE;20.450;65251.925;9.29908;0.23942;4.50110;3
AHRS;20.450;65251.926;9.1532;-66.2105;-60.8208;-0.21795;-0.50337;-0.46025;3
GYRO;20.454;65251.931;2.68659;2.19423;1.68110;3
PRES;20.454;65251.931;1011.7935;3
ACCE;20.458;65251.935;9.50019;0.08619;4.54898;3
MAGN;20.465;65251.941;-39.56250;2.75000;1.56250;3
GYRO;20.466;65251.942;2.74645;1.97920;1.64689;3
ACCE;20.469;65251.945;9.93115;-0.10534;4.56814;3
AHRS;20.469;65251.946;8.0554;-64.0003;-57.3428;-0.20136;-0.49238;-0.43853;3
GYRO;20.474;65251.951;2.82098;1.80327;1.56748;3
PRES;20.475;65251.951;1011.7900;3
ACCE;20.479;65251.955;10.31422;0.00000;4.71179;3
MAGN;20.485;65251.961;-39.62500;3.62500;-0.62500;3
GYRO;20.486;65251.962;2.90650;1.67011;1.44286;3
ACCE;20.489;65251.965;10.41957;0.33519;4.55856;3
AHRS;20.489;65251.966;7.8142;-62.2289;-53.5642;-0.18023;-0.48653;-0.41631;3
GYRO;20.494;65251.971;2.97369;1.59314;1.30603;3
PRES;20.495;65251.971;1011.7900;3
ACCE;20.499;65251.975;10.29507;0.56503;4.10845;3
MAGN;20.505;65251.981;-39.93750;4.37500;-2.68750;3
GYRO;20.505;65251.982;2.99813;1.59191;1.19730;3
ACCE;20.509;65251.985;10.17057;0.64165;3.68707;3
AHRS;20.509;65251.986;7.4622;-61.2845;-49.7279;-0.16305;-0.48499;-0.39108;3
GYRO;20.514;65251.991;2.96514;1.65667;1.11544;3
PRES;20.515;65251.991;1011.7910;3
ACCE;20.519;65251.995;10.07480;0.61292;3.43807;3
MAGN;20.525;65252.002;-39.12500;5.25000;-4.62500;3
GYRO;20.526;65252.002;2.88817;1.74463;1.04214;3
ACCE;20.529;65252.006;9.97903;0.50757;3.52426;3
AHRS;20.530;65252.006;8.2217;-60.1655;-46.5919;-0.14075;-0.48373;-0.37433;3
GYRO;20.534;65252.011;2.78799;1.79350;0.97005;3
PRES;20.534;65252.011;1011.7783;3
ACCE;20.539;65252.015;9.81623;0.38307;3.65834;3
MAGN;20.545;65252.021;-38.56250;6.00000;-6.06250;3
GYRO;20.546;65252.022;2.69514;1.77273;0.89675;3
ACCE;20.549;65252.025;9.58638;0.35434;3.88818;3
AHRS;20.549;65252.026;8.4725;-59.6057;-42.7023;-0.12076;-0.48498;-0.34926;3
GYRO;20.554;65252.031;2.63527;1.70798;0.83322;3
PRES;20.555;65252.031;1011.7754;3
ACCE;20.558;65252.035;9.56723;0.51715;4.22337;3
MAGN;20.565;65252.042;-38.18750;6.43750;-7.56250;3
GYRO;20.565;65252.042;2.61328;1.60169;0.78802;3
ACCE;20.568;65252.045;9.65342;0.76614;4.43406;3
AHRS;20.569;65252.046;9.3812;-58.2458;-39.9313;-0.09848;-0.48029;-0.33470;3
GYRO;20.574;65252.051;2.62428;1.46974;0.75503;3
PRES;20.574;65252.051;1011.7783;3
ACCE;20.579;65252.055;9.75877;1.08218;4.45322;3
MAGN;20.585;65252.061;-38.31250;6.56250;-8.87500;3
GYRO;20.585;65252.062;2.64871;1.35246;0.72082;3
LIGH;20.587;65252.064;261.0;3
ACCE;20.589;65252.066;9.86411;1.39821;4.39575;3
AHRS;20.590;65252.067;9.8224;-57.5540;-36.5759;-0.07926;-0.47896;-0.31316;3
GYRO;20.594;65252.071;2.67437;1.26938;0.67440;3
PRES;20.594;65252.071;1011.7798;3
ACCE;20.599;65252.075;9.75877;1.67594;4.44364;3
MAGN;20.605;65252.081;-37.62500;6.87500;-10.25000;3
GYRO;20.605;65252.082;2.68781;1.20707;0.61453;3
ACCE;20.609;65252.085;9.62469;1.61848;4.16591;3
AHRS;20.609;65252.086;10.9249;-56.7231;-33.9033;-0.05775;-0.47675;-0.29866;3
GYRO;20.614;65252.091;2.66826;1.12521;0.55955;3
PRES;20.614;65252.091;1011.7715;3
ACCE;20.618;65252.095;9.60554;1.38864;3.81157;3
MAGN;20.624;65252.101;-37.50000;6.25000;-11.56250;3
GYRO;20.625;65252.102;2.61817;1.05313;0.49724;3
ACCE;20.629;65252.105;9.63427;1.13006;3.53384;3
AHRS;20.629;65252.106;11.8812;-56.7308;-30.3385;-0.03575;-0.47991;-0.27648;3
GYRO;20.634;65252.111;2.54853;1.00793;0.40928;3
PRES;20.634;65252.111;1011.7764;3
ACCE;20.638;65252.115;9.64384;1.27372;3.87861;3
MAGN;20.645;65252.122;-37.37500;5.93750;-13.00000;3
GYRO;20.645;65252.122;2.41536;0.86132;0.18448;3
ACCE;20.648;65252.125;9.75877;1.52271;4.21380;3
AHRS;20.649;65252.126;13.1640;-56.3025;-27.7209;-0.01416;-0.47925;-0.26233;3
GYRO;20.654;65252.131;2.41536;0.86132;0.18448;3
PRES;20.655;65252.131;1011.7769;3
ACCE;20.659;65252.135;9.99819;1.64721;4.29999;3
MAGN;20.665;65252.141;-36.93750;5.25000;-14.31250;3
GYRO;20.665;65252.142;2.37138;0.65363;-0.06109;3
ACCE;20.668;65252.145;10.08438;1.81959;4.47237;3
AHRS;20.669;65252.146;14.1472;-56.6928;-24.6752;0.00520;-0.48346;-0.24374;3
GYRO;20.674;65252.151;2.41292;0.61209;-0.20159;3
PRES;20.675;65252.151;1011.7822;3
ACCE;20.679;65252.155;10.15141;2.01113;4.63517;3
MAGN;20.685;65252.161;-36.50000;4.18750;-15.37500;3
GYRO;20.685;65252.162;2.48989;0.59132;-0.34208;3
SOUN;20.688;65.15;0.00199;39.95
ACCE;20.689;65252.165;9.94073;2.10690;4.63517;3
AHRS;20.690;65252.166;15.7434;-56.6325;-22.4979;0.02659;-0.48436;-0.23383;3
GYRO;20.694;65252.171;2.57907;0.59620;-0.47403;3
PRES;20.695;65252.171;1011.7725;3
ACCE;20.699;65252.175;9.56723;1.99198;4.25210;3
MAGN;20.705;65252.181;-35.93750;2.87500;-16.25000;3
GYRO;20.706;65252.182;2.63405;0.62797;-0.57666;3
ACCE;20.709;65252.185;9.06924;1.90578;4.05099;3
AHRS;20.709;65252.186;17.2144;-57.2029;-19.7768;0.04816;-0.48886;-0.21966;3
GYRO;20.714;65252.191;2.63283;0.65363;-0.62430;3
PRES;20.715;65252.191;1011.7852;3
ACCE;20.719;65252.195;8.44674;2.04944;3.97437;3
MAGN;20.725;65252.201;-35.75000;2.12500;-17.00000;3
GYRO;20.725;65252.202;2.59129;0.65851;-0.59743;3
ACCE;20.729;65252.205;8.25521;2.08774;3.99353;3
AHRS;20.729;65252.206;19.4041;-57.2167;-17.5008;0.07443;-0.48899;-0.21140;3
GYRO;20.734;65252.211;2.53876;0.64385;-0.51801;3
PRES;20.735;65252.211;1011.7974;3
ACCE;20.739;65252.215;8.64786;1.95367;4.48195;3
MAGN;20.745;65252.221;-34.87500;0.93750;-17.43750;3
GYRO;20.745;65252.222;2.51188;0.60476;-0.45571;3
ACCE;20.748;65252.225;9.08839;2.04944;4.92248;3
AHRS;20.749;65252.226;21.0258;-57.7428;-14.8354;0.09715;-0.49139;-0.19852;3
GYRO;20.754;65252.231;2.55220;0.57299;-0.44471;3
PRES;20.755;65252.231;1011.7944;3
ACCE;20.758;65252.235;9.47146;2.26970;4.97036;3
MAGN;20.765;65252.242;-34.56250;-0.12500;-17.43750;3
GYRO;20.765;65252.242;2.66582;0.60353;-0.47281;3
ACCE;20.769;65252.245;9.65342;2.53785;4.50110;3
AHRS;20.769;65252.246;22.9966;-57.9360;-12.5236;0.12159;-0.49079;-0.18948;3
GYRO;20.774;65252.251;2.80876;0.73426;-0.53512;3
PRES;20.775;65252.251;1011.7822;3
ACCE;20.779;65252.255;9.55765;3.03585;3.70622;3
MAGN;20.785;65252.261;-34.31250;-1.18750;-17.68750;3
GYRO;20.785;65252.262;2.91505;0.95906;-0.60353;3
ACCE;20.788;65252.265;9.25119;3.52426;2.86347;3
AHRS;20.789;65252.266;24.3301;-58.7609;-9.5677;0.14299;-0.49323;-0.17406;3
GYRO;20.794;65252.271;2.92604;1.22417;-0.64263;3
PRES;20.795;65252.271;1011.7910;3
ACCE;20.798;65252.275;8.87770;3.86903;2.30801;3
MAGN;20.805;65252.281;-34.00000;-2.50000;-18.00000;3
GYRO;20.805;65252.282;2.83441;1.47829;-0.64141;3
ACCE;20.808;65252.285;8.72447;4.07014;2.29843;3
AHRS;20.809;65252.286;26.6468;-58.8734;-6.8253;0.17187;-0.48933;-0.16350;3
GYRO;20.814;65252.291;2.69636;1.68965;-0.61820;3
PRES;20.814;65252.291;1011.7803;3
ACCE;20.818;65252.295;8.62870;4.25210;2.70066;3
MAGN;20.824;65252.301;-33.68750;-3.68750;-18.12500;3
GYRO;20.825;65252.302;2.58640;1.83015;-0.60720;3
ACCE;20.829;65252.305;8.59040;4.41491;2.99754;3
AHRS;20.829;65252.306;28.7384;-59.6255;-2.8737;0.20318;-0.48686;-0.14442;3
GYRO;20.834;65252.311;2.53509;1.90223;-0.62797;3
PRES;20.834;65252.311;1011.7866;3
ACCE;20.838;65252.315;8.63828;4.53941;3.26569;3
MAGN;20.845;65252.322;-33.37500;-5.43750;-18.25000;3
GYRO;20.845;65252.322;2.52898;1.92667;-0.69272;3
ACCE;20.849;65252.325;8.44674;4.87459;3.16992;3
AHRS;20.850;65252.326;30.8669;-58.9048;-0.4777;0.22975;-0.47493;-0.13435;3
GYRO;20.854;65252.331;2.54242;1.91567;-0.79657;3
PRES;20.854;65252.331;1011.7876;3
ACCE;20.859;65252.335;7.97748;5.23851;2.57616;3
MAGN;20.865;65252.341;-32.37500;-7.25000;-19.00000;3
GYRO;20.865;65252.342;2.53876;1.89979;-0.90164;3
ACCE;20.869;65252.345;7.39329;5.56412;1.85790;3
AHRS;20.869;65252.346;32.7941;-58.7884;2.8424;0.25755;-0.46461;-0.11778;3
GYRO;20.874;65252.351;2.48622;1.90346;-0.97372;3
PRES;20.874;65252.351;1011.7754;3
ACCE;20.879;65252.355;6.87615;5.87058;1.33118;3
MAGN;20.885;65252.361;-31.31250;-9.06250;-19.56250;3
GYRO;20.885;65252.362;2.37016;1.92056;-1.01770;3
ACCE;20.889;65252.365;6.33985;6.23450;0.78530;3
AHRS;20.889;65252.366;35.2008;-58.0196;5.0890;0.28470;-0.45006;-0.10949;3
GYRO;20.894;65252.371;2.19667;1.94255;-1.03481;3
PRES;20.895;65252.371;1011.7803;3
ACCE;20.899;65252.375;6.06212;6.54096;0.77572;3
MAGN;20.905;65252.381;-30.31250;-10.81250;-20.12500;3
GYRO;20.905;65252.382;1.72875;1.93889;-1.01159;3
ACCE;20.909;65252.385;5.83228;6.82826;1.00556;3
AHRS;20.909;65252.386;38.1917;-58.5533;8.7896;0.31993;-0.43889;-0.09635;3
GYRO;20.915;65252.391;1.72875;1.93889;-1.01159;3
PRES;20.915;65252.391;1011.7778;3
ACCE;20.919;65252.395;5.76524;6.98149;1.09176;3
MAGN;20.925;65252.401;-29.00000;-12.93750;-21.00000;3
GYRO;20.925;65252.402;1.28648;1.81183;-0.97494;3
ACCE;20.929;65252.406;5.68862;7.23049;1.04387;3
AHRS;20.930;65252.406;40.2274;-57.2160;10.1393;0.34045;-0.42118;-0.09117;3
GYRO;20.934;65252.411;1.08612;1.77273;-0.98838;3
LIGH;20.935;65252.412;123.0;3
PRES;20.936;65252.413;1011.7754;3
ACCE;20.938;65252.415;5.72693;7.50822;0.84276;3
MAGN;20.945;65252.422;-27.87500;-14.68750;-22.31250;3
GYRO;20.945;65252.422;0.88453;1.77273;-1.02748;3
ACCE;20.950;65252.425;5.86101;7.51779;0.81403;3
AHRS;20.950;65252.426;42.6590;-56.9436;12.2723;0.36537;-0.40735;-0.08488;3
GYRO;20.954;65252.431;0.67806;1.79228;-1.11300;3
PRES;20.954;65252.431;1011.7759;3
ACCE;20.958;65252.435;5.90889;7.50822;0.81403;3
MAGN;20.965;65252.441;-26.31250;-16.25000;-22.50000;3
GYRO;20.965;65252.442;0.48503;1.84359;-1.23639;3
ACCE;20.969;65252.445;5.68862;7.58483;0.67995;3
AHRS;20.969;65252.446;44.2177;-54.9995;12.5404;0.37857;-0.38877;-0.08299;3
GYRO;20.974;65252.451;0.31154;1.96088;-1.37200;3
PRES;20.975;65252.451;1011.7656;3
ACCE;20.979;65252.455;5.24809;7.60398;0.49799;3
MAGN;20.985;65252.461;-24.62500;-17.56250;-23.18750;3
GYRO;20.985;65252.462;0.15149;2.14902;-1.49906;3
ACCE;20.989;65252.465;4.52025;7.79552;0.47884;3
AHRS;20.989;65252.466;46.3007;-54.1502;13.7562;0.39766;-0.37357;-0.07961;3
GNSS;20.993;1491384887.028;39.993954;-0.073685;118.854;0.000;96.0;0.6;8;5
GYRO;20.997;65252.471;-0.00122;2.37871;-1.60413;3
PRES;20.998;65252.471;1011.7617;3
GNSS;20.998;1491384887.028;39.993954;-0.073685;118.854;0.000;96.0;0.6;8;5
ACCE;20.999;65252.475;3.81157;7.79552;0.65122;3
MAGN;21.005;65252.481;-22.87500;-18.68750;-23.75000;3
GYRO;21.005;65252.482;-0.16982;2.58274;-1.68843;3
ACCE;21.009;65252.486;3.28484;7.60398;0.86191;3
AHRS;21.010;65252.487;47.7991;-50.5327;12.4319;0.40648;-0.34827;-0.08238;3
GYRO;21.014;65252.491;-0.36896;2.71835;-1.77884;3
PRES;21.014;65252.491;1011.7661;3
ACCE;21.019;65252.495;2.68151;7.66145;1.35991;3
MAGN;21.025;65252.501;-20.81250;-19.75000;-24.37500;3
GYRO;21.025;65252.502;-0.58521;2.74278;-1.85459;3
ACCE;21.029;65252.505;2.02071;7.81467;1.88663;3
AHRS;21.029;65252.506;50.2570;-47.0021;11.2605;0.42297;-0.32108;-0.08706;3
GYRO;21.034;65252.511;-0.81001;2.65849;-1.87047;3
PRES;21.034;65252.511;1011.7646;3
ACCE;21.039;65252.515;1.25456;7.86256;2.32716;3
MAGN;21.046;65252.522;-18.81250;-20.68750;-24.75000;3
GYRO;21.046;65252.522;-1.04336;2.50821;-1.80816;3
ACCE;21.049;65252.525;0.67038;7.76679;2.65278;3
AHRS;21.049;65252.526;51.2643;-41.2997;8.0953;0.42623;-0.28859;-0.09262;3
GYRO;21.054;65252.531;-1.27793;2.33351;-1.68232;3
PRES;21.054;65252.531;1011.7715;3
ACCE;21.059;65252.535;0.41180;7.50822;3.17950;3
MAGN;21.065;65252.541;-16.75000;-21.00000;-26.37500;3
GYRO;21.065;65252.542;-1.50395;2.13925;-1.52472;3
ACCE;21.069;65252.545;0.28730;7.23049;3.77326;3
AHRS;21.069;65252.546;52.8141;-34.4677;2.9827;0.43154;-0.25421;-0.10946;3
GYRO;21.074;65252.551;-1.71042;1.92056;-1.35734;3
PRES;21.075;65252.551;1011.7739;3
ACCE;21.079;65252.555;0.30646;7.01022;4.29041;3
MAGN;21.085;65252.561;-14.62500;-21.06250;-27.68750;3
GYRO;21.085;65252.562;-1.88757;1.70309;-1.18630;3
ACCE;21.089;65252.565;0.40223;6.80911;4.77883;3
AHRS;21.090;65252.566;52.2489;-28.7838;-0.9622;0.42462;-0.22673;-0.11674;3
GYRO;21.094;65252.571;-2.02685;1.50029;-1.02748;3
PRES;21.094;65252.571;1011.7593;3
ACCE;21.098;65252.575;0.64165;6.47392;5.23851;3
MAGN;21.105;65252.581;-12.81250;-20.62500;-29.31250;3
GYRO;21.105;65252.582;-2.14292;1.31458;-0.89431;3
ACCE;21.109;65252.585;0.99599;6.11958;5.67905;3
AHRS;21.109;65252.586;51.2087;-22.8115;-5.9918;0.41372;-0.20023;-0.13155;3
GYRO;21.114;65252.591;-2.24676;1.15820;-0.81123;3
PRES;21.114;65252.591;1011.7559;3
ACCE;21.118;65252.595;1.42694;5.85143;6.13873;3
MAGN;21.125;65252.601;-11.06250;-19.81250;-30.62500;3
GYRO;21.125;65252.602;-2.33595;1.03236;-0.77824;3
ACCE;21.129;65252.605;1.81002;5.65989;6.63673;3
AHRS;21.129;65252.606;49.2472;-18.9293;-8.8694;0.39819;-0.18082;-0.13764;3
GYRO;21.134;65252.611;-2.39093;0.93829;-0.77946;3
PRES;21.135;65252.611;1011.7646;3
ACCE;21.140;65252.615;2.05901;5.42047;7.11557;3
MAGN;21.145;65252.622;-9.43750;-18.50000;-32.31250;3
GYRO;21.146;65252.622;-2.40070;0.87109;-0.79779;3
ACCE;21.149;65252.625;2.11647;5.28640;7.35499;3
AHRS;21.149;65252.626;46.4743;-15.8424;-11.4698;0.37616;-0.16505;-0.14504;3
GYRO;21.154;65252.631;-2.37749;0.83078;-0.81123;3
PRES;21.155;65252.631;1011.7603;3
ACCE;21.159;65252.635;2.13563;5.15232;7.51779;3
MAGN;21.165;65252.641;-8.50000;-17.37500;-33.68750;3
GYRO;21.165;65252.642;-2.31518;0.81734;-0.79657;3
ACCE;21.169;65252.645;2.20267;5.02782;7.76679;3
AHRS;21.170;65252.646;43.9923;-13.0284;-13.6844;0.35694;-0.14878;-0.15194;3
GYRO;21.175;65252.651;-2.31518;0.81734;-0.79657;3
PRES;21.175;65252.652;1011.7622;3
ACCE;21.179;65252.655;2.37505;4.73094;8.23605;3
MAGN;21.185;65252.661;-7.56250;-15.87500;-34.56250;3
GYRO;21.186;65252.662;-2.39215;0.65607;-0.89431;3
ACCE;21.189;65252.665;2.60489;4.29041;8.57124;3
AHRS;21.189;65252.666;40.9797;-11.1447;-15.3022;0.33318;-0.13653;-0.15781;3
GYRO;21.195;65252.671;-2.45568;0.52901;-1.05680;3
PRES;21.195;65252.671;1011.7578;3
ACCE;21.199;65252.675;2.75812;3.89776;9.05008;3
MAGN;21.205;65252.681;-6.43750;-14.31250;-35.75000;3
GYRO;21.205;65252.682;-2.48011;0.40561;-1.27060;3
ACCE;21.209;65252.685;2.81558;3.62961;9.64384;3
AHRS;21.209;65252.686;38.4055;-8.8994;-17.1760;0.31330;-0.12141;-0.16583;3
GYRO;21.218;65252.695;-2.45568;0.27000;-1.49295;3
PRES;21.219;65252.695;1011.7700;3
ACCE;21.219;65252.696;2.63362;3.56257;10.15141;3
MAGN;21.225;65252.702;-5.25000;-12.87500;-36.93750;3
GYRO;21.225;65252.702;-2.40192;0.11851;-1.67988;3
ACCE;21.228;65252.705;2.30801;3.53384;10.07480;3
AHRS;21.229;65252.706;34.8280;-7.7583;-18.9068;0.28393;-0.11272;-0.17633;3
GYRO;21.234;65252.711;-2.33473;0.01100;-1.81549;3
PRES;21.234;65252.711;1011.7690;3
SOUN;21.238;69.51;0.00212;40.51
ACCE;21.240;65252.715;2.00155;3.39019;9.55765;3
MAGN;21.245;65252.722;-4.75000;-11.06250;-37.18750;3
GYRO;21.246;65252.722;-2.24065;0.02077;-1.93766;3
ACCE;21.249;65252.725;2.01113;3.03585;9.56723;3
AHRS;21.249;65252.726;32.2661;-5.8710;-21.4813;0.26348;-0.10005;-0.19277;3
GYRO;21.254;65252.731;-2.17346;0.03054;-2.04273;3
PRES;21.254;65252.731;1011.7627;3
ACCE;21.259;65252.735;1.71425;2.91135;9.58638;3
MAGN;21.265;65252.741;-3.93750;-9.50000;-37.81250;3
GYRO;21.265;65252.742;-2.18079;-0.03421;-2.09527;3
ACCE;21.268;65252.745;1.33118;3.04542;9.40442;3
AHRS;21.269;65252.746;29.1394;-4.9385;-23.9740;0.23718;-0.09299;-0.21143;3
GYRO;21.274;65252.751;-2.23821;-0.14050;-2.08672;3
PRES;21.274;65252.751;1011.7676;3
ACCE;21.279;65252.755;0.93853;3.31358;9.22246;3
MAGN;21.285;65252.761;-3.43750;-7.87500;-38.56250;3
GYRO;21.285;65252.762;-2.29807;-0.24068;-2.01463;3
LIGH;21.287;65252.764;53.0;3
ACCE;21.289;65252.766;0.60334;3.56257;9.04051;3
AHRS;21.290;65252.767;26.7488;-3.3154;-26.7178;0.21846;-0.08080;-0.23120;3
GYRO;21.294;65252.771;-2.33839;-0.31643;-1.89368;3
PRES;21.294;65252.771;1011.7690;3
ACCE;21.299;65252.775;0.47884;3.53384;9.12670;3
MAGN;21.305;65252.782;-2.87500;-6.43750;-38.81250;3
GYRO;21.306;65252.782;-2.34694;-0.37629;-1.75074;3
ACCE;21.309;65252.786;0.62249;3.19865;9.33739;3
AHRS;21.309;65252.786;24.0724;-2.5645;-29.3585;0.19613;-0.07400;-0.25229;3
GYRO;21.314;65252.791;-2.32862;-0.44349;-1.62124;3
PRES;21.314;65252.791;1011.7720;3
ACCE;21.318;65252.795;0.90022;2.67193;9.50019;3
MAGN;21.325;65252.801;-3.18750;-4.81250;-39.56250;3
GYRO;21.325;65252.802;-2.28708;-0.52534;-1.52961;3
ACCE;21.329;65252.805;1.22583;2.19309;9.55765;3
AHRS;21.329;65252.806;21.3717;-1.8364;-31.4567;0.17419;-0.06542;-0.26920;3
GYRO;21.334;65252.811;-2.22477;-0.59987;-1.47952;3
PRES;21.334;65252.811;1011.7773;3
ACCE;21.338;65252.815;1.39821;1.97282;9.40442;3
MAGN;21.345;65252.822;-3.12500;-3.00000;-39.75000;3
GYRO;21.345;65252.822;-2.15880;-0.62797;-1.47219;3
ACCE;21.348;65252.825;1.55144;1.82917;9.33739;3
AHRS;21.349;65252.826;18.4528;-2.1636;-33.2200;0.14829;-0.06368;-0.28501;3
GYRO;21.354;65252.831;-2.09649;-0.61331;-1.49540;3
PRES;21.354;65252.831;1011.7798;3
ACCE;21.359;65252.835;1.71425;1.67594;9.35654;3
MAGN;21.365;65252.841;-3.00000;-1.12500;-40.50000;3
GYRO;21.365;65252.842;-2.04518;-0.59132;-1.54427;3
ACCE;21.368;65252.845;1.91536;1.39821;9.22246;3
AHRS;21.369;65252.846;15.9268;-1.9900;-34.8182;0.12703;-0.05785;-0.29856;3
GYRO;21.374;65252.851;-2.02929;-0.58277;-1.62979;3
PRES;21.375;65252.851;1011.7759;3
ACCE;21.379;65252.855;2.02071;1.17795;9.03093;3
MAGN;21.385;65252.861;-3.06250;0.68750;-40.62500;3
GYRO;21.385;65252.862;-2.06350;-0.58521;-1.74952;3
ACCE;21.388;65252.865;2.09732;1.07260;8.88728;3
AHRS;21.389;65252.866;13.3634;-2.8250;-36.4027;0.10285;-0.05959;-0.31287;3
GYRO;21.394;65252.871;-2.14780;-0.61209;-1.88513;3
PRES;21.394;65252.871;1011.7822;3
ACCE;21.398;65252.875;2.03986;0.98641;8.86812;3
MAGN;21.405;65252.881;-3.50000;2.43750;-40.62500;3
GYRO;21.405;65252.882;-2.26387;-0.66951;-2.02441;3
ACCE;21.409;65252.886;2.00155;0.90022;9.00220;3
AHRS;21.410;65252.887;11.1257;-3.0716;-38.5444;0.08267;-0.05716;-0.33084;3
GYRO;21.414;65252.891;-2.36405;-0.72082;-2.15147;3
PRES;21.414;65252.891;1011.7754;3
ACCE;21.419;65252.895;1.96325;0.75657;9.20331;3
MAGN;21.425;65252.901;-4.12500;4.06250;-40.18750;3
GYRO;21.425;65252.902;-2.38970;-0.76358;-2.35794;3
ACCE;21.428;65252.905;1.94409;0.63207;9.43316;3
AHRS;21.429;65252.906;8.5083;-4.0623;-40.7525;0.05719;-0.05895;-0.34947;3
GYRO;21.434;65252.911;-2.38970;-0.76358;-2.35794;3
PRES;21.435;65252.911;1011.7798;3
ACCE;21.438;65252.915;1.84832;0.50757;9.48104;3
MAGN;21.445;65252.922;-4.56250;5.43750;-40.18750;3
GYRO;21.445;65252.922;-2.22599;-0.79901;-2.48256;3
[truncated: 6,953,732 more chars]
