# Supplementary material for: Off-Line Evaluation of Mobile-Centric Indoor Positioning Systems: The Experiences from the 2017 IPIN Competition
Source: Sensors (Basel). 2018 Feb 6;18(2):487. doi: 10.3390/s18020487 (PMC5855053; doi:10.3390/s18020487)
Supplement: Supplementary file 1 [file sensors-18-00487-s001.zip › 01-Training/UJIUB/logfile_UJIUB_R02-2017_S3.txt]

% LogFile created by the 'GetSensorData' App for Android.
% Date of creation: Wed Apr 05 09:57:21 CEST 2017
% Developed by LOPSI research group at CAR-CSIC, Spain (http://www.car.upm-csic.es/lopsi)
% Version 1.0 (development from 2013 to 2016)
% The 'GetSensorData' program stores information from Smartphone/Tablet internal sensors (Accelerometers, Gyroscopes, Magnetometers, Pressure, Ambient Light, Orientation, Sound level, GPS/GNSS positio, WiFi RSS, Cellular/GSM/3G signal strength,...) and also from external devices (e.g. RFCode RFID reader, XSens IMU or LPMS-B IMU)
%
% LogFile Data format:
% Accelerometer data: 	'ACCE;AppTimestamp(s);SensorTimestamp(s);Acc_X(m/s^2);Acc_Y(m/s^2);Acc_Z(m/s^2);Accuracy(integer)'
% Gyroscope data:     	'GYRO;AppTimestamp(s);SensorTimestamp(s);Gyr_X(rad/s);Gyr_Y(rad/s);Gyr_Z(rad/s);Accuracy(integer)'
% Magnetometer data:  	'MAGN;AppTimestamp(s);SensorTimestamp(s);Mag_X(uT);;Mag_Y(uT);Mag_Z(uT);Accuracy(integer)'
% Pressure data:      	'PRES;AppTimestamp(s);SensorTimestamp(s);Pres(mbar);Accuracy(integer)'
% Light data:         	'LIGH;AppTimestamp(s);SensorTimestamp(s);Light(lux);Accuracy(integer)'
% Proximity data:     	'PROX;AppTimestamp(s);SensorTimestamp(s);prox(?);Accuracy(integer)'
% Humidity data:      	'HUMI;AppTimestamp(s);SensorTimestamp(s);humi(Percentage);Accuracy(integer)'
% Temperature data:   	'TEMP;AppTimestamp(s);SensorTimestamp(s);temp(Celsius);Accuracy(integer)'
% Orientation data:   	'AHRS;AppTimestamp(s);SensorTimestamp(s);PitchX(deg);RollY(deg);YawZ(deg);RotVecX();RotVecY();RotVecZ();Accuracy(int)'
% GNSS/GPS data:      	'GNSS;AppTimestamp(s);SensorTimeStamp(s);Latit(deg);Long(deg);Altitude(m);Bearing(deg);Accuracy(m);Speed(m/s);SatInView;SatInUse'
% WIFI data:          	'WIFI;AppTimestamp(s);SensorTimeStamp(s);Name_SSID;MAC_BSSID;RSS(dBm);'
% Bluetooth data:     	'BLUE;AppTimestamp(s);Name;MAC_Address;RSS(dBm);'
% Sound data:         	'SOUN;AppTimestamp(s);RMS;Pressure(Pa);SPL(dB);'
% RFID Reader data:   	'RFID;AppTimestamp(s);ReaderNumber(int);TagID(int);RSS_A(dBm);RSS_B(dBm);'
% IMU XSens data:     	'IMUX;AppTimestamp(s);SensorTimestamp(s);Counter;Acc_X(m/s^2);Acc_Y(m/s^2);Acc_Z(m/s^2);Gyr_X(rad/s);Gyr_Y(rad/s);Gyr_Z(rad/s);Mag_X(uT);;Mag_Y(uT);Mag_Z(uT);Roll(deg);Pitch(deg);Yaw(deg);Quat(1);Quat(2);Quat(3);Quat(4);Pressure(mbar);Temp(Celsius)'
% IMU LPMS-B data:    	'IMUL;AppTimestamp(s);SensorTimestamp(s);Counter;Acc_X(m/s^2);Acc_Y(m/s^2);Acc_Z(m/s^2);Gyr_X(rad/s);Gyr_Y(rad/s);Gyr_Z(rad/s);Mag_X(uT);;Mag_Y(uT);Mag_Z(uT);Roll(deg);Pitch(deg);Yaw(deg);Quat(1);Quat(2);Quat(3);Quat(4);Pressure(mbar);Temp(Celsius)'
% POSI Reference:    		'POSI;Timestamp(s);Counter;Latitude(degrees); Longitude(degrees);floor ID(0,1,2..4);Building ID(0,1,2..3);'
% 
% Note that there are two timestamps: 
%  -'AppTimestamp' is set by the Android App as data is read. It is not representative of when data is actually captured by the sensor (but has a common time reference for all sensors)
%  -'SensorTimestamp' is set by the sensor itself (the delta_time=SensorTimestamp(k)-SensorTimestamp(k-1) between two consecutive samples is an accurate estimate of the sampling interval). This timestamp is better for integrating inertial data. 

LIGH;0.034;1417.252;25.0;0
ACCE;0.036;1417.256;-2.48997;7.19218;5.81312;3
MAGN;0.037;1417.256;-1.56000;-23.76000;-31.86000;3
GYRO;0.038;1417.258;0.52412;-0.55253;-0.09560;3
AHRS;0.040;1417.258;51.4990;33.3905;-75.5958;0.48740;-0.05057;-0.43013;-95
LIGH;0.044;1417.271;57.0;0
ACCE;0.046;1417.276;-2.08774;6.82826;6.73250;3
GYRO;0.047;1417.278;-0.80879;-0.05131;-0.02230;3
AHRS;0.048;1417.278;50.5863;33.4612;-75.8963;0.48271;-0.04637;-0.43547;25
PRES;0.049;1417.291;1012.5542;0
LIGH;0.050;1417.291;57.0;0
ACCE;0.050;1417.296;-1.71425;6.34942;6.59842;3
MAGN;0.052;1417.296;-1.32000;-23.70000;-31.62000;3
GYRO;0.053;1417.298;-1.71287;-0.26145;-0.29596;3
AHRS;0.054;1417.298;49.9786;33.3982;-76.5609;0.47898;-0.04623;-0.44255;-10
LIGH;0.056;1417.311;27.0;0
ACCE;0.071;1417.316;-1.62806;6.39731;6.81869;3
MAGN;0.072;1417.316;-1.44000;-23.64000;-31.44000;3
GYRO;0.073;1417.318;-0.81184;-0.13042;-0.42394;3
AHRS;0.074;1417.318;49.7651;33.9001;-77.1403;0.47957;-0.04416;-0.44512;-111
LIGH;0.081;1417.331;27.0;0
PRES;0.082;1417.331;1012.5059;0
ACCE;0.083;1417.336;-1.89621;6.53138;6.83784;3
MAGN;0.084;1417.336;-1.26000;-23.58000;-31.38000;3
GYRO;0.084;1417.338;0.43035;-0.19578;-0.24984;3
AHRS;0.085;1417.338;49.1870;33.4457;-77.1110;0.47476;-0.04382;-0.44912;-16
GNSS;0.090;1491379042.709;39.994015;-0.074536;138.315;0.000;128.0;0.0;10;6
GNSS;0.092;1491379042.709;39.994015;-0.074536;138.315;0.000;128.0;0.0;10;6
LIGH;0.120;1417.351;27.0;0
ACCE;0.121;1417.356;-2.18351;6.66546;6.78038;3
MAGN;0.123;1417.356;-1.14000;-23.46000;-31.26000;3
GYRO;0.124;1417.358;0.33139;-0.39920;-0.09224;3
AHRS;0.124;1417.358;48.1526;32.7551;-76.8591;0.46662;-0.04161;-0.45434;127
LIGH;0.126;1417.371;27.0;0
PRES;0.127;1417.372;1012.6349;0
GYRO;0.127;1417.378;-0.14294;-0.59498;-0.11912;3
AHRS;0.128;1417.378;47.8876;32.7444;-77.5282;0.46491;-0.04293;-0.45983;53
SOUN;0.130;168.86;0.00515;48.22
LIGH;0.139;1417.391;25.0;0
ACCE;0.141;1417.397;-2.05901;6.55054;6.67503;3
MAGN;0.142;1417.397;-1.38000;-23.40000;-31.20000;3
GYRO;0.143;1417.398;-0.38026;-0.44104;-0.19914;3
AHRS;0.144;1417.398;47.7887;33.0609;-78.2939;0.46538;-0.04340;-0.46397;-92
LIGH;0.155;1417.411;25.0;0
PRES;0.156;1417.412;1012.6270;0
ACCE;0.161;1417.417;-1.98240;6.45477;6.88572;3
MAGN;0.162;1417.417;-1.44000;-23.46000;-31.08000;3
GYRO;0.163;1417.418;-0.49083;-0.39981;-0.27122;3
AHRS;0.164;1417.418;47.3567;32.8350;-78.7698;0.46198;-0.04438;-0.46969;80
LIGH;0.175;1417.431;31.0;0
ACCE;0.180;1417.436;-1.86748;6.33985;7.37414;3
GYRO;0.182;1417.438;-0.67104;-0.73182;-0.41478;3
AHRS;0.183;1417.438;46.5885;32.2856;-79.1554;0.45548;-0.04519;-0.47737;-72
LIGH;0.195;1417.451;31.0;0
PRES;0.196;1417.452;1012.6572;0
GYRO;0.203;1417.458;-0.69394;-1.12888;-0.46640;3
AHRS;0.204;1417.458;45.8516;31.6483;-79.5751;0.44871;-0.04685;-0.48543;-96
ACCE;0.206;1417.458;-1.63763;6.08127;6.95276;3
MAGN;0.207;1417.458;-1.56000;-23.28000;-31.26000;3
LIGH;0.215;1417.471;71.0;0
ACCE;0.221;1417.477;-1.53229;6.00466;6.88572;3
MAGN;0.223;1417.477;-1.68000;-23.22000;-31.26000;3
GYRO;0.225;1417.478;-0.36805;-1.46852;-0.21991;3
AHRS;0.226;1417.478;45.2889;30.5319;-79.9477;0.44075;-0.05240;-0.49431;-78
LIGH;0.236;1417.491;71.0;0
PRES;0.237;1417.491;1012.5374;0
ACCE;0.241;1417.497;-1.61848;6.11958;6.76123;3
GYRO;0.242;1417.498;-0.14875;-1.65911;-0.18204;3
AHRS;0.244;1417.498;44.5124;29.4149;-80.6265;0.43136;-0.05784;-0.50583;38
LIGH;0.256;1417.511;69.0;0
ACCE;0.261;1417.517;-1.68552;6.20577;6.86657;3
MAGN;0.264;1417.517;-2.10000;-22.74000;-31.44000;3
GYRO;0.266;1417.518;-0.16463;-1.61696;-0.33811;3
AHRS;0.269;1417.518;43.9491;28.2559;-81.2453;0.42280;-0.06445;-0.51619;-27
LIGH;0.275;1417.531;69.0;0
PRES;0.277;1417.532;1012.6550;0
ACCE;0.281;1417.537;-1.55144;6.22492;7.14430;3
MAGN;0.283;1417.537;-2.40000;-22.56000;-31.56000;3
GYRO;0.286;1417.538;-0.47983;-1.46088;-0.68600;3
AHRS;0.288;1417.538;43.2724;27.3403;-82.0990;0.41445;-0.06961;-0.52743;41
LIGH;0.295;1417.551;78.0;0
ACCE;0.302;1417.558;-0.83318;6.07170;7.90087;3
MAGN;0.304;1417.558;-2.76000;-22.38000;-31.74000;3
GYRO;0.305;1417.558;-0.83719;-1.61879;-1.02534;3
AHRS;0.308;1417.558;42.4444;26.3276;-83.1214;0.40458;-0.07499;-0.54049;-9
LIGH;0.315;1417.571;78.0;0
PRES;0.317;1417.572;1012.5917;0
MAGN;0.322;1417.578;-3.18000;-22.02000;-31.92000;3
GYRO;0.324;1417.578;-1.25166;-2.17468;-1.02625;3
AHRS;0.325;1417.578;41.2185;24.7944;-83.8457;0.39005;-0.08018;-0.55456;-53
LIGH;0.336;1417.591;101.0;0
GYRO;0.343;1417.598;-1.78831;-2.49233;-0.76938;3
AHRS;0.345;1417.598;39.3660;22.8319;-84.2115;0.36990;-0.08310;-0.56937;126
ACCE;0.346;1417.600;0.21069;5.81312;8.51378;3
MAGN;0.348;1417.600;-3.72000;-21.78000;-31.98000;3
LIGH;0.355;1417.611;101.0;0
PRES;0.357;1417.612;1012.5875;0
ACCE;0.362;1417.618;0.48842;5.52582;7.37414;3
MAGN;0.363;1417.618;-4.32000;-21.42000;-32.34000;3
GYRO;0.365;1417.618;-2.31976;-2.00608;-0.29444;3
AHRS;0.367;1417.618;37.2670;21.0328;-84.1825;0.34905;-0.08223;-0.58123;83
LIGH;0.375;1417.631;171.0;0
ACCE;0.382;1417.638;1.02472;4.88417;7.65187;3
MAGN;0.384;1417.638;-4.86000;-21.06000;-32.70000;3
GYRO;0.386;1417.638;-2.49722;-1.28679;-0.10721;3
AHRS;0.388;1417.638;35.0862;19.4162;-84.3549;0.32813;-0.08033;-0.59337;89
LIGH;0.395;1417.651;171.0;0
PRES;0.396;1417.652;1012.6230;0
GYRO;0.403;1417.658;-2.25776;-0.39370;0.20586;3
AHRS;0.404;1417.658;33.1712;17.7591;-83.6340;0.30882;-0.07779;-0.59852;-78
ACCE;0.407;1417.658;0.69911;4.42448;8.24563;3
MAGN;0.408;1417.658;-5.58000;-20.64000;-33.06000;3
LIGH;0.415;1417.671;224.0;0
GYRO;0.423;1417.678;-1.60077;-0.28008;0.46304;3
AHRS;0.424;1417.678;31.4542;15.9075;-83.1433;0.28921;-0.07848;-0.60451;-53
ACCE;0.426;1417.678;0.43096;4.46279;8.37013;3
MAGN;0.427;1417.678;-6.24000;-19.86000;-33.24000;3
LIGH;0.436;1417.691;224.0;0
PRES;0.438;1417.692;1012.5959;0
GYRO;0.443;1417.698;-1.21593;-0.55864;0.53145;3
AHRS;0.444;1417.698;29.8869;14.6427;-82.6701;0.27336;-0.07647;-0.60825;-26
ACCE;0.446;1417.700;0.46926;4.67348;8.28394;3
MAGN;0.447;1417.700;-6.84000;-19.26000;-33.48000;3
LIGH;0.456;1417.711;258.0;0
GYRO;0.463;1417.718;-0.87354;-0.54153;0.49724;3
AHRS;0.464;1417.718;28.8600;13.9409;-82.4329;0.26351;-0.07458;-0.61065;-84
ACCE;0.466;1417.720;0.50757;4.74052;8.85855;3
MAGN;0.467;1417.720;-7.44000;-18.54000;-34.02000;3
LIGH;0.475;1417.731;258.0;0
PRES;0.477;1417.732;1012.6245;0
GYRO;0.482;1417.738;-0.60140;-1.00060;0.54764;3
AHRS;0.485;1417.738;28.2573;12.5157;-82.1029;0.25240;-0.07964;-0.61301;-93
ACCE;0.490;1417.742;0.84276;4.50110;9.35654;3
MAGN;0.491;1417.742;-8.28000;-17.64000;-34.26000;3
LIGH;0.495;1417.751;299.0;0
GYRO;0.503;1417.758;-0.54520;-1.16064;0.40195;3
AHRS;0.504;1417.758;27.8396;11.6656;-81.9996;0.24533;-0.08256;-0.61504;-28
ACCE;0.507;1417.759;1.43652;4.71179;8.92558;3
MAGN;0.509;1417.759;-9.18000;-16.74000;-34.32000;3
LIGH;0.515;1417.771;299.0;0
PRES;0.519;1417.772;1012.6304;0
GYRO;0.523;1417.778;-0.81489;-0.63163;0.46181;3
AHRS;0.525;1417.778;27.3288;10.9591;-81.4965;0.23872;-0.08320;-0.61427;89
ACCE;0.528;1417.780;1.62806;4.43406;9.07881;3
MAGN;0.530;1417.780;-10.02000;-15.90000;-34.50000;3
LIGH;0.536;1417.791;331.0;0
GYRO;0.543;1417.798;-1.18722;-0.30207;0.74373;3
AHRS;0.544;1417.798;26.5877;9.7332;-80.8932;0.22792;-0.08581;-0.61423;-110
ACCE;0.546;1417.801;1.31202;3.96480;9.22246;3
MAGN;0.547;1417.801;-10.86000;-15.00000;-34.80000;3
LIGH;0.556;1417.811;331.0;0
PRES;0.557;1417.812;1012.5076;0
GYRO;0.564;1417.818;-1.48196;-0.41783;0.91294;3
AHRS;0.565;1417.818;25.7650;8.4827;-80.1623;0.21654;-0.08800;-0.61333;-113
ACCE;0.570;1417.820;1.24498;3.13162;9.05008;3
MAGN;0.571;1417.820;-11.64000;-14.16000;-35.16000;3
LIGH;0.575;1417.831;346.0;0
GYRO;0.583;1417.838;-1.21104;-0.57055;0.72388;3
AHRS;0.587;1417.838;25.0882;7.5765;-79.6026;0.20778;-0.08918;-0.61246;1
ACCE;0.589;1417.840;1.66636;2.94008;8.81066;3
MAGN;0.591;1417.840;-12.42000;-13.20000;-35.28000;3
LIGH;0.596;1417.851;346.0;0
PRES;0.597;1417.852;1012.5840;0
SOUN;0.604;100.22;0.00306;43.69
GYRO;0.610;1417.858;-0.59284;-0.43280;0.53451;3
AHRS;0.611;1417.858;24.4144;6.9480;-78.9280;0.20059;-0.08842;-0.61019;54
ACCE;0.613;1417.860;2.06859;3.31358;8.43717;3
MAGN;0.614;1417.860;-13.20000;-12.18000;-35.34000;3
LIGH;0.616;1417.871;356.0;0
GYRO;0.623;1417.878;-0.17868;0.04704;0.56322;3
AHRS;0.624;1417.878;23.6335;6.6037;-78.3464;0.19410;-0.08543;-0.60811;35
ACCE;0.628;1417.880;2.22182;3.27527;8.90643;3
MAGN;0.633;1417.880;-13.92000;-10.98000;-35.58000;3
LIGH;0.638;1417.891;356.0;0
PRES;0.639;1417.892;1012.5840;0
GYRO;0.642;1417.898;-0.08308;0.06292;0.64080;3
AHRS;0.645;1417.898;23.1427;5.8454;-77.9225;0.18718;-0.08712;-0.60726;-63
ACCE;0.649;1417.901;2.06859;3.00712;8.91601;3
MAGN;0.652;1417.901;-14.40000;-10.02000;-35.88000;3
LIGH;0.656;1417.911;360.0;0
GYRO;0.664;1417.918;-0.30513;0.24832;0.65485;3
AHRS;0.666;1417.918;22.9196;5.7067;-77.3119;0.18543;-0.08585;-0.60371;52
ACCE;0.668;1417.921;2.10690;2.83473;8.42759;3
MAGN;0.670;1417.921;-14.88000;-9.30000;-36.06000;3
LIGH;0.676;1417.931;360.0;0
PRES;0.677;1417.932;1012.5938;0
GYRO;0.682;1417.938;-0.67684;0.51007;0.66462;3
AHRS;0.684;1417.938;22.5373;5.5617;-76.4845;0.18275;-0.08344;-0.59889;-31
ACCE;0.686;1417.941;1.81002;2.48997;8.55209;3
MAGN;0.688;1417.941;-15.24000;-8.52000;-36.00000;3
LIGH;0.695;1417.951;358.0;0
GYRO;0.702;1417.958;-0.79718;0.17135;0.28436;3
AHRS;0.704;1417.958;22.0644;5.1656;-76.0960;0.17780;-0.08299;-0.59753;89
ACCE;0.706;1417.962;1.35991;1.85790;9.01178;3
LIGH;0.716;1417.971;358.0;0
PRES;0.717;1417.972;1012.5881;0
GYRO;0.722;1417.978;-0.67104;-0.34972;-0.24679;3
AHRS;0.724;1417.978;21.4938;4.8680;-75.8395;0.17261;-0.08158;-0.59699;-34
ACCE;0.726;1417.982;1.48441;1.74298;8.78193;3
LIGH;0.735;1417.991;360.0;0
GYRO;0.742;1417.998;-0.33537;-0.47342;-0.48381;3
AHRS;0.744;1417.998;20.9271;4.7739;-75.7925;0.16834;-0.07914;-0.59753;99
ACCE;0.747;1418.002;2.00155;2.10690;8.58082;3
MAGN;0.749;1418.002;-16.26000;-6.36000;-36.06000;3
LIGH;0.756;1418.011;360.0;0
PRES;0.757;1418.012;1012.6332;0
GYRO;0.762;1418.018;0.12706;-0.21472;-0.27825;3
AHRS;0.765;1418.018;20.4030;4.7718;-76.1647;0.16456;-0.07690;-0.60071;-114
ACCE;0.767;1418.021;2.63362;2.21224;8.86812;3
LIGH;0.775;1418.031;367.0;0
GYRO;0.782;1418.038;0.12187;0.03665;0.16554;3
AHRS;0.787;1418.038;19.7436;4.6076;-76.5226;0.15903;-0.07498;-0.60418;90
ACCE;0.791;1418.042;3.01669;2.29843;9.12670;3
MAGN;0.794;1418.042;-16.92000;-5.16000;-35.94000;3
LIGH;0.798;1418.051;367.0;0
PRES;0.799;1418.052;1012.5455;0
GYRO;0.803;1418.058;-0.19670;0.15272;0.46792;3
AHRS;0.805;1418.058;19.3739;4.3303;-76.3551;0.15520;-0.07466;-0.60386;127
ACCE;0.807;1418.062;3.07416;2.31759;9.28950;3
MAGN;0.808;1418.062;-17.10000;-4.68000;-36.12000;3
LIGH;0.815;1418.071;363.0;0
GYRO;0.822;1418.078;-0.46120;-0.01649;0.36560;3
AHRS;0.825;1418.078;19.0693;3.7779;-76.0948;0.15041;-0.07643;-0.60317;-105
ACCE;0.827;1418.081;2.41336;2.24097;9.19373;3
LIGH;0.835;1418.091;363.0;0
PRES;0.836;1418.092;1012.6438;0
GYRO;0.842;1418.098;-0.45723;-0.36072;-0.30360;3
AHRS;0.844;1418.098;18.7153;3.1140;-76.0011;0.14459;-0.07894;-0.60377;-26
ACCE;0.846;1418.102;1.75256;1.66636;9.29908;3
MAGN;0.847;1418.102;-17.40000;-3.90000;-36.18000;3
LIGH;0.855;1418.111;363.0;0
GYRO;0.863;1418.118;-0.17287;-0.60109;-0.88362;3
AHRS;0.864;1418.118;18.4330;2.4037;-75.9009;0.13900;-0.08215;-0.60426;-12
ACCE;0.866;1418.122;1.80044;1.11091;9.37569;3
LIGH;0.876;1418.131;363.0;0
PRES;0.877;1418.132;1012.6270;0
GYRO;0.882;1418.138;0.01436;-1.01495;-1.02992;3
AHRS;0.884;1418.138;18.0706;1.4973;-76.1622;0.13156;-0.08670;-0.60746;104
ACCE;0.886;1418.142;2.15478;1.13006;9.49062;3
MAGN;0.887;1418.142;-17.76000;-3.24000;-36.06000;3
LIGH;0.895;1418.151;373.0;0
GYRO;0.903;1418.158;0.04948;-1.26846;-1.19577;3
AHRS;0.904;1418.158;17.5889;0.9940;-77.2944;0.12476;-0.08878;-0.61612;-94
ACCE;0.906;1418.162;2.54743;1.32160;9.15543;3
LIGH;0.916;1418.171;373.0;0
PRES;0.917;1418.172;1012.6179;0
GYRO;0.923;1418.178;0.05681;-1.28343;-1.21471;3
AHRS;0.924;1418.178;17.0805;0.3361;-78.5826;0.11677;-0.09180;-0.62590;35
ACCE;0.926;1418.182;2.78685;1.71425;9.04051;3
MAGN;0.928;1418.182;-17.94000;-3.06000;-36.00000;3
LIGH;0.935;1418.191;384.0;0
GYRO;0.943;1418.198;0.10140;-1.29290;-1.24739;3
AHRS;0.944;1418.198;16.6768;-0.6175;-79.9039;0.10774;-0.09721;-0.63595;29
ACCE;0.947;1418.202;2.87304;1.74298;8.94474;3
MAGN;0.948;1418.202;-18.18000;-3.18000;-35.88000;3
LIGH;0.955;1418.211;384.0;0
PRES;0.956;1418.212;1012.5715;0
GYRO;0.963;1418.218;-0.07880;-1.27518;-1.41110;3
AHRS;0.964;1418.218;16.1782;-1.5798;-81.2157;0.09793;-0.10194;-0.64581;79
ACCE;0.967;1418.223;2.63362;2.23140;8.04452;3
MAGN;0.969;1418.223;-18.54000;-3.30000;-35.58000;3
LIGH;0.975;1418.231;394.0;0
GYRO;0.983;1418.238;-0.26878;-0.83658;-1.30481;3
AHRS;0.984;1418.238;15.8936;-2.1574;-82.0103;0.09208;-0.10477;-0.65168;57
ACCE;0.987;1418.243;2.84431;2.16436;7.74764;3
MAGN;0.988;1418.243;-18.72000;-3.24000;-35.22000;3
LIGH;0.995;1418.251;394.0;0
PRES;0.996;1418.252;1012.6157;0
GYRO;1.003;1418.258;0.08919;-0.67104;-1.13102;3
AHRS;1.004;1418.258;16.0704;-2.9578;-82.8662;0.08785;-0.11163;-0.65773;48
ACCE;1.007;1418.263;2.86347;1.94409;8.01579;3
MAGN;1.008;1418.263;-19.14000;-3.36000;-35.04000;3
LIGH;1.015;1418.271;394.0;0
GYRO;1.023;1418.278;0.56047;-0.81153;-1.21807;3
AHRS;1.024;1418.278;16.4651;-3.4681;-83.6959;0.08664;-0.11780;-0.66321;73
ACCE;1.028;1418.283;2.88262;1.84832;8.36055;3
MAGN;1.032;1418.283;-19.50000;-3.60000;-34.80000;3
LIGH;1.039;1418.291;394.0;0
PRES;1.041;1418.291;1012.6570;0
GYRO;1.045;1418.298;0.61850;-1.11330;-1.37689;3
AHRS;1.050;1418.298;16.7834;-4.0786;-84.3318;0.08447;-0.12400;-0.66752;-105
ACCE;1.057;1418.303;3.03585;1.97282;8.17859;3
MAGN;1.060;1418.303;-19.98000;-4.08000;-34.38000;3
LIGH;1.065;1418.311;395.0;0
GYRO;1.066;1418.318;0.53420;-1.24769;-1.37750;3
AHRS;1.069;1418.318;17.3010;-4.6650;-84.9431;0.08368;-0.13115;-0.67150;-50
ACCE;1.072;1418.323;3.14119;2.30801;7.85298;3
MAGN;1.073;1418.323;-20.46000;-4.50000;-34.08000;3
PRES;1.077;1418.331;1012.6298;0
LIGH;1.080;1418.331;395.0;0
GYRO;1.110;1418.338;0.58399;-1.07207;-1.34238;3
AHRS;1.111;1418.338;17.9140;-5.1425;-85.7474;0.08383;-0.13830;-0.67653;-126
ACCE;1.111;1418.343;3.30400;2.62405;7.76679;3
MAGN;1.112;1418.343;-21.00000;-4.92000;-33.72000;3
LIGH;1.112;1418.351;399.0;0
GYRO;1.112;1418.358;0.41203;-0.85094;-1.30359;3
AHRS;1.113;1418.358;18.2188;-5.7324;-86.5212;0.08132;-0.14432;-0.68159;-62
ACCE;1.114;1418.364;3.53384;2.89220;7.72848;3
MAGN;1.114;1418.364;-21.42000;-5.34000;-33.24000;3
GNSS;1.115;1491379043.717;39.994015;-0.074536;82.889;0.000;64.0;0.0;9;7
LIGH;1.117;1418.371;399.0;0
PRES;1.117;1418.371;1012.5842;0
GNSS;1.118;1491379043.717;39.994015;-0.074536;82.889;0.000;64.0;0.0;9;7
SOUN;1.120;102.97;0.00314;43.93
GYRO;1.123;1418.378;-0.15394;-0.62278;-1.01434;3
AHRS;1.123;1418.378;18.2286;-6.2316;-86.8487;0.07799;-0.14770;-0.68397;92
ACCE;1.136;1418.383;3.51469;2.95923;7.66145;3
MAGN;1.137;1418.383;-21.90000;-5.82000;-32.76000;3
LIGH;1.138;1418.391;399.0;0
GYRO;1.142;1418.398;-0.64477;-0.41386;-0.78802;3
AHRS;1.143;1418.398;18.2312;-6.5395;-87.1014;0.07583;-0.14979;-0.68574;-9
ACCE;1.147;1418.403;3.25611;2.72939;7.68060;3
MAGN;1.148;1418.403;-22.38000;-6.36000;-32.22000;3
LIGH;1.155;1418.411;402.0;0
PRES;1.156;1418.411;1012.5685;0
GYRO;1.162;1418.418;-0.80604;-0.35705;-0.73243;3
AHRS;1.163;1418.418;18.0801;-6.8732;-87.1756;0.07279;-0.15102;-0.68650;111
ACCE;1.167;1418.423;3.23696;2.50912;7.81467;3
MAGN;1.168;1418.423;-22.74000;-6.84000;-31.80000;3
LIGH;1.175;1418.431;402.0;0
GYRO;1.182;1418.438;-0.56230;-0.36133;-0.69608;3
AHRS;1.183;1418.438;17.8885;-7.1045;-87.1199;0.07027;-0.15129;-0.68641;61
ACCE;1.188;1418.444;3.38061;2.55701;7.88171;3
MAGN;1.188;1418.444;-23.16000;-7.38000;-31.38000;3
LIGH;1.196;1418.451;404.0;0
PRES;1.197;1418.452;1012.6384;0
GYRO;1.202;1418.458;-0.15608;-0.34147;-0.70433;3
AHRS;1.203;1418.458;17.6488;-7.1493;-87.3400;0.06820;-0.15029;-0.68792;-5
ACCE;1.208;1418.464;3.37104;2.56658;8.12113;3
MAGN;1.209;1418.464;-23.46000;-7.92000;-30.96000;3
LIGH;1.215;1418.471;404.0;0
GYRO;1.222;1418.478;0.05284;-0.37874;-0.75228;3
AHRS;1.223;1418.478;17.3877;-7.2573;-87.7724;0.06535;-0.14966;-0.69078;18
ACCE;1.228;1418.484;3.48596;2.51870;8.15944;3
MAGN;1.229;1418.484;-23.76000;-8.46000;-30.60000;3
LIGH;1.236;1418.491;404.0;0
PRES;1.237;1418.492;1012.5742;0
GYRO;1.242;1418.498;0.14019;-0.33720;-0.80909;3
AHRS;1.244;1418.498;17.4696;-7.3222;-88.2399;0.06486;-0.15081;-0.69365;71
ACCE;1.248;1418.504;3.77326;2.65278;8.25521;3
MAGN;1.250;1418.504;-24.06000;-9.00000;-30.12000;3
LIGH;1.255;1418.511;404.0;0
GYRO;1.262;1418.518;0.29566;-0.29627;-0.70158;3
AHRS;1.264;1418.518;17.8016;-7.4558;-88.6444;0.06558;-0.15383;-0.69602;-92
ACCE;1.269;1418.525;4.25210;3.12204;8.20732;3
MAGN;1.270;1418.525;-24.12000;-9.54000;-29.76000;3
LIGH;1.276;1418.531;404.0;0
PRES;1.277;1418.532;1012.5945;0
GYRO;1.282;1418.538;0.37324;-0.27275;-0.46212;3
AHRS;1.284;1418.538;18.0816;-7.6385;-89.0279;0.06568;-0.15683;-0.69830;109
ACCE;1.289;1418.544;4.29999;3.35188;8.24563;3
MAGN;1.290;1418.544;-24.30000;-10.14000;-29.40000;3
LIGH;1.295;1418.551;404.0;0
GYRO;1.302;1418.558;0.46517;-0.30696;-0.28924;3
AHRS;1.305;1418.558;18.5641;-7.9720;-89.3087;0.06625;-0.16189;-0.69992;-127
ACCE;1.309;1418.565;4.25210;3.15077;8.37971;3
MAGN;1.311;1418.565;-24.60000;-10.74000;-29.28000;3
LIGH;1.316;1418.571;404.0;0
PRES;1.317;1418.572;1012.5399;0
GYRO;1.322;1418.578;0.64721;-0.52748;-0.42394;3
AHRS;1.324;1418.578;19.4358;-8.6387;-89.4262;0.06738;-0.17118;-0.70053;-105
ACCE;1.329;1418.585;4.22337;3.18908;8.51378;3
MAGN;1.330;1418.585;-24.78000;-11.28000;-28.92000;3
LIGH;1.335;1418.591;404.0;0
GYRO;1.342;1418.598;0.82925;-0.86529;-0.80940;3
AHRS;1.344;1418.598;20.4745;-9.4158;-89.6304;0.06872;-0.18214;-0.70161;-23
ACCE;1.349;1418.605;4.23295;3.29442;8.58082;3
MAGN;1.350;1418.605;-24.96000;-11.88000;-28.62000;3
LIGH;1.356;1418.611;409.0;0
PRES;1.357;1418.612;1012.5443;0
GYRO;1.363;1418.618;0.92454;-1.33382;-1.33016;3
AHRS;1.364;1418.618;21.4954;-10.3890;-90.3439;0.06784;-0.19442;-0.70583;1
ACCE;1.369;1418.625;4.28083;3.84030;8.56167;3
MAGN;1.370;1418.625;-25.08000;-12.42000;-28.32000;3
LIGH;1.375;1418.631;409.0;0
GYRO;1.382;1418.638;0.80665;-1.52930;-1.54671;3
AHRS;1.384;1418.638;22.4013;-11.2830;-91.2539;0.06625;-0.20561;-0.71114;-24
ACCE;1.389;1418.645;4.33829;3.89776;8.43717;3
MAGN;1.390;1418.645;-25.02000;-12.96000;-27.90000;3
LIGH;1.396;1418.651;423.0;0
PRES;1.397;1418.652;1012.5494;0
GYRO;1.402;1418.658;0.75533;-2.07053;-2.05312;3
AHRS;1.404;1418.658;23.5994;-12.6327;-93.1357;0.06153;-0.22164;-0.72200;49
ACCE;1.409;1418.665;4.59687;3.90734;8.32224;3
LIGH;1.415;1418.671;423.0;0
GYRO;1.422;1418.678;0.89522;-2.86526;-2.94009;3
AHRS;1.424;1418.678;25.1710;-14.1050;-95.5470;0.05660;-0.24066;-0.73521;123
ACCE;1.429;1418.685;4.75010;4.16591;8.03494;3
MAGN;1.430;1418.685;-25.08000;-14.52000;-26.88000;3
LIGH;1.435;1418.691;436.0;0
PRES;1.436;1418.692;1012.6860;0
GYRO;1.443;1418.698;1.35337;-3.73636;-3.82677;3
AHRS;1.444;1418.698;27.1437;-15.8982;-98.4810;0.04991;-0.26381;-0.75042;23
ACCE;1.450;1418.705;4.75967;5.05655;7.23049;3
MAGN;1.451;1418.705;-24.84000;-15.48000;-25.98000;3
LIGH;1.455;1418.711;436.0;0
GYRO;1.462;1418.718;1.79503;-4.63219;-4.78705;3
AHRS;1.464;1418.718;29.4744;-18.0303;-102.3091;0.03956;-0.29073;-0.76892;-74
ACCE;1.470;1418.725;4.30956;5.96635;5.93762;3
LIGH;1.475;1418.731;441.0;0
PRES;1.476;1418.732;1012.5853;0
GYRO;1.482;1418.738;2.01524;-4.95625;-5.68960;3
AHRS;1.484;1418.738;32.3550;-19.7864;-107.0926;0.03036;-0.31881;-0.78944;100
ACCE;1.490;1418.746;3.39977;6.71334;4.88417;3
MAGN;1.492;1418.746;-24.54000;-18.00000;-24.06000;3
LIGH;1.495;1418.751;441.0;0
GYRO;1.502;1418.758;2.10015;-4.94373;-6.44341;3
AHRS;1.503;1418.758;36.1139;-21.3593;-112.4258;0.02295;-0.35113;-0.80843;-107
ACCE;1.510;1418.766;1.91536;7.42203;3.72538;3
MAGN;1.511;1418.766;-24.00000;-19.62000;-22.56000;3
LIGH;1.515;1418.771;465.0;0
PRES;1.516;1418.772;1012.6884;0
GYRO;1.523;1418.778;2.36496;-5.60286;-7.26594;3
AHRS;1.524;1418.778;40.8834;-22.9399;-118.3011;0.01555;-0.38940;-0.82400;87
ACCE;1.530;1418.786;0.61292;9.11712;1.62806;3
MAGN;1.531;1418.786;-22.92000;-21.42000;-21.06000;3
LIGH;1.535;1418.791;465.0;0
GYRO;1.542;1418.798;2.84388;-5.90432;-8.15963;3
AHRS;1.543;1418.798;46.1516;-22.2729;-125.9410;0.01648;-0.42332;-0.83847;-20
ACCE;1.550;1418.806;0.11492;11.22402;-0.21069;3
MAGN;1.551;1418.806;-21.60000;-23.16000;-19.26000;3
LIGH;1.555;1418.811;468.0;0
PRES;1.557;1418.812;1012.6633;0
GYRO;1.562;1418.818;3.34785;-5.39577;-8.52065;3
AHRS;1.564;1418.818;51.0393;-19.3755;-134.8325;0.02287;-0.45043;-0.84920;-120
ACCE;1.570;1418.826;-0.35434;12.82334;-0.74699;3
MAGN;1.572;1418.826;-19.86000;-24.90000;-17.22000;3
LIGH;1.575;1418.831;468.0;0
GYRO;1.582;1418.838;3.53844;-4.58271;-7.75860;3
AHRS;1.583;1418.838;54.3550;-15.5908;-142.5266;0.03109;-0.46730;-0.85457;66
ACCE;1.590;1418.846;-1.31202;12.69885;-1.06303;3
MAGN;1.592;1418.846;-17.82000;-26.64000;-15.18000;3
LIGH;1.595;1418.851;350.0;0
PRES;1.597;1418.852;1012.7396;0
GYRO;1.602;1418.858;3.12305;-4.28980;-6.94554;3
AHRS;1.604;1418.858;58.3420;-10.9775;-151.2960;0.03935;-0.49074;-0.85360;-27
SOUN;1.605;136.64;0.00417;46.38
ACCE;1.610;1418.866;-2.22182;11.23359;-2.22182;3
MAGN;1.612;1418.866;-15.48000;-28.14000;-12.90000;3
LIGH;1.615;1418.871;350.0;0
GYRO;1.622;1418.878;2.77486;-4.50910;-6.53473;3
AHRS;1.623;1418.878;61.6554;-4.8618;-161.1240;0.04803;-0.51104;-0.84989;-28
ACCE;1.631;1418.886;-3.33273;10.75475;-1.98240;3
MAGN;1.632;1418.886;-12.42000;-29.40000;-10.56000;3
LIGH;1.636;1418.891;130.0;0
PRES;1.637;1418.892;1012.6337;0
GYRO;1.643;1418.898;3.49171;-4.69694;-7.16575;3
AHRS;1.644;1418.898;64.6741;4.9252;-174.8327;0.06036;-0.53223;-0.84224;122
ACCE;1.651;1418.907;-4.26168;9.57681;-1.64721;3
MAGN;1.652;1418.907;-9.12000;-30.54000;-8.46000;3
LIGH;1.655;1418.911;130.0;0
GYRO;1.663;1418.919;4.69694;-5.13707;-7.90887;3
AHRS;1.665;1418.919;66.8154;16.2028;169.1183;-0.06543;0.55380;0.83008;-28
ACCE;1.671;1418.927;-4.80756;8.89685;-1.10133;3
MAGN;1.672;1418.927;-5.46000;-31.26000;-6.18000;3
LIGH;1.675;1418.931;129.0;0
PRES;1.677;1418.932;1012.5425;0
GYRO;1.683;1418.938;4.89670;-5.34049;-7.70026;3
AHRS;1.685;1418.938;67.0506;27.7525;152.3956;-0.06624;0.56840;0.81754;-13
ACCE;1.692;1418.947;-5.77481;8.16902;-0.98641;3
MAGN;1.693;1418.947;-1.56000;-31.38000;-4.08000;3
LIGH;1.696;1418.951;129.0;0
GYRO;1.703;1418.958;4.25773;-4.91349;-7.23875;3
AHRS;1.704;1418.958;65.5000;39.7276;134.8642;-0.06863;0.57950;0.80097;116
ACCE;1.711;1418.967;-6.59842;7.10599;-0.62249;3
MAGN;1.712;1418.967;2.52000;-31.08000;-2.40000;3
LIGH;1.716;1418.971;121.0;0
PRES;1.716;1418.972;1012.6535;0
GYRO;1.723;1418.978;3.56929;-4.42450;-6.58177;3
AHRS;1.724;1418.978;63.1556;49.2488;119.1948;-0.06525;0.59022;0.77838;-10
ACCE;1.731;1418.987;-7.18261;5.91847;-0.17238;3
MAGN;1.732;1418.987;6.60000;-30.30000;-0.78000;3
LIGH;1.735;1418.991;121.0;0
GYRO;1.743;1418.998;3.22018;-3.99598;-5.59766;3
AHRS;1.744;1418.998;60.3833;56.1836;106.3310;-0.05979;0.59909;0.75227;-126
ACCE;1.751;1419.007;-7.84340;4.85544;0.12450;3
MAGN;1.753;1419.007;10.92000;-29.16000;0.48000;3
LIGH;1.756;1419.011;112.0;0
PRES;1.757;1419.012;1012.5695;0
GYRO;1.763;1419.018;2.94498;-3.48926;-4.60012;3
AHRS;1.764;1419.018;57.1985;60.3782;96.7093;-0.05497;0.60258;0.72707;57
ACCE;1.771;1419.027;-8.12113;4.35745;0.08619;3
MAGN;1.772;1419.027;15.00000;-27.72000;1.38000;3
LIGH;1.775;1419.031;112.0;0
GYRO;1.783;1419.038;2.64810;-2.49722;-3.40588;3
AHRS;1.784;1419.038;54.5655;63.0094;89.7070;-0.05051;0.60488;0.70425;82
ACCE;1.791;1419.047;-7.53695;4.00311;0.20111;3
MAGN;1.792;1419.047;19.14000;-25.74000;2.04000;3
LIGH;1.795;1419.051;111.0;0
PRES;1.796;1419.052;1012.5858;0
GYRO;1.803;1419.058;2.42849;-1.37720;-1.86833;3
AHRS;1.804;1419.058;52.8903;64.6040;84.5205;-0.04318;0.60725;0.68508;-26
ACCE;1.812;1419.067;-7.33583;3.47638;0.67038;3
MAGN;1.813;1419.067;23.04000;-23.52000;2.40000;3
LIGH;1.815;1419.071;111.0;0
GYRO;1.823;1419.078;2.20981;-0.53451;-0.61667;3
AHRS;1.825;1419.078;51.7268;66.2451;80.1943;-0.03723;0.61144;0.66773;37
ACCE;1.832;1419.087;-7.16345;2.93050;1.21625;3
LIGH;1.836;1419.091;115.0;0
PRES;1.837;1419.092;1012.6036;0
GYRO;1.843;1419.098;1.71928;-0.00367;0.24771;3
AHRS;1.845;1419.098;51.2568;67.6429;77.1381;-0.03193;0.61640;0.65523;19
ACCE;1.852;1419.108;-7.39329;2.46124;1.45567;3
MAGN;1.853;1419.108;29.82000;-18.48000;2.34000;3
LIGH;1.856;1419.111;115.0;0
GYRO;1.862;1419.118;1.10353;0.23366;0.57421;3
AHRS;1.864;1419.118;51.0218;68.4721;75.1441;-0.02740;0.61955;0.64700;77
ACCE;1.872;1419.128;-7.83383;2.05901;1.33118;3
MAGN;1.873;1419.128;32.64000;-15.84000;2.10000;3
LIGH;1.875;1419.131;104.0;0
PRES;1.876;1419.132;1012.6031;0
GYRO;1.883;1419.138;0.85368;0.38485;0.58124;3
AHRS;1.884;1419.138;51.2223;68.7096;74.2542;-0.02262;0.62112;0.64382;12
ACCE;1.892;1419.148;-7.94875;1.88663;1.09176;3
MAGN;1.893;1419.148;35.04000;-13.26000;1.56000;3
LIGH;1.895;1419.151;104.0;0
GYRO;1.903;1419.158;0.84544;1.05283;0.47739;3
AHRS;1.904;1419.158;50.7652;69.2571;73.4211;-0.02413;0.62242;0.63967;21
ACCE;1.912;1419.168;-7.66145;2.09732;1.20668;3
MAGN;1.913;1419.168;37.20000;-10.68000;0.96000;3
LIGH;1.916;1419.171;103.0;0
PRES;1.916;1419.172;1012.5659;0
GYRO;1.923;1419.178;0.97005;1.59069;0.62614;3
AHRS;1.924;1419.178;50.2032;70.1084;72.4285;-0.02710;0.62480;0.63455;-108
ACCE;1.933;1419.189;-7.79552;2.22182;1.27372;3
MAGN;1.934;1419.189;39.06000;-8.28000;0.36000;3
LIGH;1.935;1419.191;103.0;0
GYRO;1.943;1419.198;1.05710;1.98531;0.79535;3
AHRS;1.944;1419.198;49.4021;71.9277;71.0809;-0.03492;0.63075;0.62712;-4
ACCE;1.953;1419.209;-7.70933;2.44209;0.80445;3
MAGN;1.954;1419.209;40.32000;-6.06000;-0.18000;3
LIGH;1.956;1419.211;92.0;0
PRES;1.957;1419.212;1012.6134;0
GYRO;1.963;1419.218;1.02931;2.55861;1.02259;3
AHRS;1.964;1419.218;48.8347;74.4484;69.7230;-0.04476;0.64012;0.61963;9
ACCE;1.974;1419.230;-7.74764;3.01669;0.25857;3
MAGN;1.975;1419.230;41.34000;-4.20000;-0.42000;3
LIGH;1.976;1419.231;92.0;0
GYRO;1.983;1419.238;0.76389;3.01309;1.45508;3
AHRS;1.984;1419.238;48.5482;76.9209;68.6734;-0.05400;0.64975;0.61376;63
ACCE;1.994;1419.250;-7.79552;3.57215;-1.27372;3
MAGN;1.995;1419.250;41.88000;-2.82000;-0.78000;3
LIGH;1.996;1419.251;95.0;0
PRES;1.997;1419.252;1012.5484;0
GYRO;2.003;1419.258;0.06750;3.99750;2.07755;3
AHRS;2.004;1419.258;48.6603;80.1640;68.1669;-0.06771;0.66257;0.61040;71
LIGH;2.019;1419.271;95.0;0
ACCE;2.021;1419.276;-7.50822;5.48751;-3.95522;3
MAGN;2.022;1419.276;42.00000;-1.92000;-0.60000;3
GYRO;2.027;1419.281;-0.33384;5.70976;2.90008;3
AHRS;2.030;1419.281;49.5867;84.8967;67.2681;-0.08175;0.68153;0.60668;78
LIGH;2.041;1419.292;94.0;0
PRES;2.044;1419.292;1012.7329;0
ACCE;2.045;1419.299;-7.96790;5.56412;-4.34787;3
MAGN;2.047;1419.299;41.82000;-1.68000;0.12000;3
GYRO;2.048;1419.299;-0.18967;7.32091;3.70551;3
AHRS;2.050;1419.299;51.1391;91.1593;65.4685;-0.09427;0.70531;0.60072;-92
MAGN;2.058;1419.311;41.52000;-1.80000;1.38000;3
LIGH;2.061;1419.312;94.0;0
GNSS;2.063;1491379044.722;39.993800;-0.074479;71.952;0.000;64.0;0.0;9;7
GYRO;2.072;1419.318;-0.37568;7.84962;3.77270;3
AHRS;2.075;1419.318;52.3977;97.5516;62.5861;-0.10192;0.72781;0.59088;-76
LIGH;2.079;1419.331;103.0;0
PRES;2.081;1419.332;1012.6207;0
ACCE;2.082;1419.334;-6.66546;6.34942;-7.67102;3
MAGN;2.086;1419.334;40.68000;-2.46000;2.94000;3
GYRO;2.088;1419.338;-1.08398;7.86397;3.74674;3
AHRS;2.091;1419.338;54.2729;104.9204;59.7825;-0.11072;0.75028;0.58378;-21
LIGH;2.098;1419.352;103.0;0
ACCE;2.107;1419.356;-5.46836;6.22492;-8.08282;3
MAGN;2.108;1419.356;39.42000;-3.42000;4.86000;3
GYRO;2.109;1419.358;-1.53602;8.77722;3.64931;3
AHRS;2.110;1419.358;56.0299;114.2510;56.3613;-0.12542;0.77396;0.57403;-24
PRES;2.128;1419.371;1012.5864;0
LIGH;2.128;1419.371;166.0;0
ACCE;2.129;1419.372;-4.23295;5.85143;-7.82425;3
MAGN;2.129;1419.372;37.68000;-4.62000;7.20000;3
GYRO;2.130;1419.378;-1.09864;9.83127;3.37900;3
AHRS;2.131;1419.378;56.8720;125.8166;49.9411;-0.13390;0.80124;0.55336;122
GNSS;2.131;1491379044.722;39.993800;-0.074479;71.952;0.000;64.0;0.0;9;7
WIFI;2.134;1699.115;WAP106;20:17:FF:FF:F1:06;-64
WIFI;2.134;1699.115;WAP092;20:17:FF:FF:F0:92;-72
WIFI;2.134;1699.115;WAP109;20:17:FF:FF:F1:09;-88
WIFI;2.134;1699.115;WAP310;20:17:FF:FF:F3:10;-65
WIFI;2.134;1699.115;WAP297;20:17:FF:FF:F2:97;-71
WIFI;2.134;1699.115;WAP159;20:17:FF:FF:F1:59;-84
WIFI;2.134;1699.115;WAP153;20:17:FF:FF:F1:53;-90
WIFI;2.134;1699.115;WAP022;20:17:FF:FF:F0:22;-84
WIFI;2.134;1699.115;WAP021;20:17:FF:FF:F0:21;-91
WIFI;2.134;1699.115;WAP181;20:17:FF:FF:F1:81;-89
WIFI;2.134;1699.115;WAP141;20:17:FF:FF:F1:41;-42
WIFI;2.134;1699.115;WAP112;20:17:FF:FF:F1:12;-51
WIFI;2.134;1699.115;WAP139;20:17:FF:FF:F1:39;-55
WIFI;2.134;1699.115;WAP140;20:17:FF:FF:F1:40;-57
WIFI;2.134;1699.115;WAP213;20:17:FF:FF:F2:13;-61
WIFI;2.134;1699.115;WAP093;20:17:FF:FF:F0:93;-63
WIFI;2.134;1699.115;WAP138;20:17:FF:FF:F1:38;-71
WIFI;2.134;1699.115;WAP115;20:17:FF:FF:F1:15;-74
WIFI;2.134;1699.115;WAP113;20:17:FF:FF:F1:13;-75
WIFI;2.134;1699.115;WAP180;20:17:FF:FF:F1:80;-78
WIFI;2.134;1699.115;WAP206;20:17:FF:FF:F2:06;-81
WIFI;2.134;1699.115;WAP077;20:17:FF:FF:F0:77;-84
WIFI;2.134;1699.115;WAP107;20:17:FF:FF:F1:07;-89
WIFI;2.134;1699.115;WAP078;20:17:FF:FF:F0:78;-85
WIFI;2.134;1699.115;WAP044;20:17:FF:FF:F0:44;-86
WIFI;2.134;1699.115;WAP171;20:17:FF:FF:F1:71;-90
WIFI;2.134;1699.115;WAP316;20:17:FF:FF:F3:16;-50
WIFI;2.134;1699.115;WAP298;20:17:FF:FF:F2:98;-61
WIFI;2.134;1699.115;WAP319;20:17:FF:FF:F3:19;-73
WIFI;2.134;1699.115;WAP317;20:17:FF:FF:F3:17;-73
WIFI;2.134;1699.115;WAP279;20:17:FF:FF:F2:79;-79
WIFI;2.134;1699.115;WAP281;20:17:FF:FF:F2:81;-82
WIFI;2.134;1699.115;WAP311;20:17:FF:FF:F3:11;-90
LIGH;2.153;1419.391;166.0;0
ACCE;2.154;1419.392;-3.18908;6.36858;-7.71891;3
MAGN;2.155;1419.392;35.46000;-5.94000;9.72000;3
GYRO;2.156;1419.398;-0.54886;9.97054;2.77822;3
AHRS;2.156;1419.398;57.2637;136.8771;44.4074;-0.14544;0.82231;0.53450;-34
PRES;2.157;1419.411;1012.6539;0
LIGH;2.157;1419.411;98.0;0
ACCE;2.157;1419.412;-1.76213;6.90488;-7.65187;3
MAGN;2.158;1419.412;32.70000;-7.20000;12.42000;3
SOUN;2.158;555.27;0.01695;58.56
GYRO;2.162;1419.418;-0.42089;9.69962;1.79747;3
AHRS;2.163;1419.418;57.0158;147.1317;40.1772;-0.16268;0.83795;0.51532;14
LIGH;2.178;1419.431;98.0;0
ACCE;2.179;1419.432;-0.08619;7.37414;-7.33583;3
MAGN;2.179;1419.432;29.46000;-8.40000;15.00000;3
GYRO;2.182;1419.438;-0.35858;8.64008;0.89095;3
AHRS;2.183;1419.438;56.3180;155.4536;36.8534;-0.17714;0.84903;0.49673;115
LIGH;2.195;1419.451;86.0;0
PRES;2.195;1419.451;1012.6768;0
ACCE;2.196;1419.452;1.47483;7.71891;-7.44118;3
MAGN;2.197;1419.452;25.92000;-9.90000;17.16000;3
GYRO;2.202;1419.458;-0.94898;8.37557;0.49633;3
AHRS;2.203;1419.458;56.4359;163.3237;35.0052;0.19681;-0.85210;-0.48460;49
LIGH;2.215;1419.471;86.0;0
ACCE;2.218;1419.473;2.29843;7.41245;-6.60800;3
MAGN;2.218;1419.473;21.96000;-11.28000;18.96000;3
GYRO;2.222;1419.478;-2.22599;9.06432;0.63286;3
AHRS;2.222;1419.478;57.7161;172.5076;33.3397;0.22049;-0.84626;-0.47778;-99
LIGH;2.235;1419.491;112.0;0
PRES;2.235;1419.491;1012.6325;0
ACCE;2.237;1419.493;2.87304;7.06768;-4.54898;3
MAGN;2.237;1419.493;17.58000;-12.72000;20.64000;3
GYRO;2.242;1419.498;-2.79654;9.56310;0.82314;3
AHRS;2.242;1419.498;58.8743;-177.6611;31.2848;0.24443;-0.83576;-0.46837;-17
LIGH;2.255;1419.511;112.0;0
ACCE;2.257;1419.513;3.52426;7.23049;-2.20267;3
MAGN;2.258;1419.513;13.02000;-14.28000;21.66000;3
GYRO;2.262;1419.518;-2.68109;8.89970;0.84880;3
AHRS;2.263;1419.518;60.6572;-168.1152;29.1230;0.26644;-0.81779;-0.46365;-36
LIGH;2.275;1419.531;51.0;0
PRES;2.276;1419.531;1012.6442;0
ACCE;2.277;1419.533;4.02226;7.61356;-0.75657;3
MAGN;2.278;1419.533;8.46000;-15.72000;22.26000;3
GYRO;2.282;1419.538;-2.52959;7.39666;0.32803;3
AHRS;2.283;1419.538;63.3961;-158.5697;26.9211;0.28961;-0.79029;-0.46528;-22
LIGH;2.295;1419.551;51.0;0
ACCE;2.298;1419.554;4.41491;7.77637;0.42138;3
MAGN;2.299;1419.554;3.78000;-17.16000;22.14000;3
GYRO;2.303;1419.558;-2.34420;6.19662;-0.34544;3
AHRS;2.304;1419.558;66.3913;-147.2712;23.0738;0.31172;-0.75583;-0.46755;-21
LIGH;2.316;1419.571;112.0;0
PRES;2.317;1419.572;1012.5233;0
ACCE;2.320;1419.575;4.70221;7.54652;1.16837;3
MAGN;2.321;1419.575;-0.78000;-18.42000;21.90000;3
GYRO;2.323;1419.578;-2.34878;5.47060;-0.69272;3
AHRS;2.324;1419.578;69.4090;-135.0373;17.2564;0.32920;-0.71837;-0.47296;-90
LIGH;2.335;1419.591;112.0;0
ACCE;2.338;1419.593;4.79798;7.18261;2.08774;3
MAGN;2.340;1419.593;-5.16000;-19.80000;20.82000;3
GYRO;2.342;1419.598;-2.57968;5.05766;-0.74923;3
AHRS;2.345;1419.598;72.2480;-121.5676;9.2568;0.34370;-0.67947;-0.48104;-115
LIGH;2.356;1419.611;101.0;0
PRES;2.357;1419.612;1012.6042;0
ACCE;2.358;1419.614;4.73094;6.83784;2.89220;3
MAGN;2.359;1419.614;-9.30000;-20.82000;19.26000;3
GYRO;2.362;1419.618;-2.53540;4.70122;-0.62217;3
AHRS;2.364;1419.618;74.2634;-107.5168;-0.2081;0.35570;-0.64365;-0.48772;-49
LIGH;2.375;1419.631;101.0;0
ACCE;2.378;1419.634;4.57771;6.78996;3.66792;3
MAGN;2.379;1419.634;-13.26000;-21.78000;16.98000;3
GYRO;2.383;1419.638;-2.31274;4.52987;-0.53512;3
AHRS;2.384;1419.638;75.5802;-91.3253;-12.2318;0.36560;-0.60763;-0.49462;85
LIGH;2.396;1419.651;118.0;0
PRES;2.397;1419.652;1012.6929;0
ACCE;2.398;1419.654;4.30956;6.83784;4.40533;3
MAGN;2.399;1419.654;-16.68000;-22.50000;14.16000;3
GYRO;2.403;1419.658;-2.14414;4.16977;-0.38454;3
AHRS;2.404;1419.658;75.7541;-74.7011;-25.5136;0.37028;-0.57483;-0.50185;100
LIGH;2.415;1419.671;118.0;0
ACCE;2.419;1419.674;3.85945;6.98149;4.84586;3
MAGN;2.420;1419.674;-19.62000;-23.10000;11.04000;3
GYRO;2.423;1419.678;-1.71684;3.88938;-0.44502;3
AHRS;2.424;1419.678;75.5111;-60.7275;-36.4455;0.37684;-0.54482;-0.50731;78
LIGH;2.436;1419.691;118.0;0
PRES;2.437;1419.692;1012.5314;0
ACCE;2.438;1419.694;3.19865;7.11557;4.98952;3
MAGN;2.439;1419.694;-21.90000;-23.64000;7.50000;3
GYRO;2.442;1419.698;-1.39277;3.84937;-0.64752;3
AHRS;2.444;1419.698;74.8727;-47.9969;-46.5219;0.38266;-0.51600;-0.51361;66
LIGH;2.456;1419.711;118.0;0
ACCE;2.458;1419.714;2.63362;6.85699;5.50666;3
MAGN;2.459;1419.714;-23.40000;-23.94000;3.78000;3
GYRO;2.462;1419.718;-1.35551;3.97185;-0.84758;3
AHRS;2.463;1419.718;74.2646;-36.7991;-55.5354;0.38960;-0.48952;-0.52104;107
LIGH;2.475;1419.731;93.0;0
PRES;2.477;1419.732;1012.5481;0
ACCE;2.478;1419.734;1.91536;6.75165;5.88016;3
MAGN;2.479;1419.734;-24.30000;-24.36000;-0.36000;3
GYRO;2.482;1419.738;-1.59711;3.76507;-0.94592;3
AHRS;2.485;1419.738;73.7893;-26.4566;-64.3848;0.39707;-0.46623;-0.53103;-66
LIGH;2.495;1419.751;93.0;0
ACCE;2.499;1419.755;1.12049;6.60800;6.22492;3
MAGN;2.501;1419.755;-24.48000;-24.72000;-4.56000;3
GYRO;2.503;1419.758;-1.71592;3.37961;-1.04214;3
AHRS;2.504;1419.758;72.6641;-16.5990;-72.3397;0.40464;-0.43987;-0.53951;57
LIGH;2.515;1419.771;81.0;0
PRES;2.516;1419.772;1012.5775;0
ACCE;2.520;1419.776;0.38307;6.35900;6.39731;3
GYRO;2.522;1419.778;-1.60322;3.01218;-1.14140;3
AHRS;2.524;1419.778;70.9062;-7.6379;-79.1989;0.41135;-0.41071;-0.54785;1
LIGH;2.536;1419.791;81.0;0
ACCE;2.539;1419.795;-0.22027;6.10043;6.69419;3
MAGN;2.540;1419.795;-23.52000;-24.66000;-12.24000;3
GYRO;2.542;1419.798;-1.74280;2.69330;-1.21501;3
AHRS;2.544;1419.798;68.2297;0.1349;-84.9102;0.41446;-0.37786;-0.55837;68
LIGH;2.555;1419.811;78.0;0
PRES;2.557;1419.812;1012.5538;0
ACCE;2.561;1419.817;-0.63207;5.69820;7.18261;3
MAGN;2.562;1419.817;-22.32000;-24.54000;-15.84000;3
GYRO;2.563;1419.818;-2.04976;2.08733;-1.15362;3
AHRS;2.564;1419.818;65.5270;5.1280;-88.9039;0.41227;-0.35176;-0.57103;88
LIGH;2.575;1419.831;78.0;0
ACCE;2.581;1419.837;-0.91937;5.39174;7.44118;3
MAGN;2.582;1419.837;-20.70000;-24.18000;-18.96000;3
GYRO;2.583;1419.838;-2.12184;1.37597;-1.05985;3
AHRS;2.586;1419.838;62.1983;9.5438;-91.8843;0.40913;-0.32037;-0.58334;45
LIGH;2.595;1419.851;66.0;0
PRES;2.597;1419.852;1012.6824;0
GYRO;2.603;1419.858;-1.94469;1.01709;-1.06627;3
AHRS;2.605;1419.858;58.5434;13.1163;-94.1648;0.40373;-0.28789;-0.59662;-102
MAGN;2.608;1419.861;-19.08000;-23.88000;-21.84000;3
SOUN;2.609;2302.45;0.07027;70.91
LIGH;2.615;1419.871;66.0;0
ACCE;2.621;1419.877;-1.15879;4.97036;7.23049;3
MAGN;2.624;1419.877;-17.34000;-23.22000;-24.30000;3
GYRO;2.626;1419.878;-1.90376;1.10506;-1.16431;3
AHRS;2.627;1419.878;54.5705;16.0367;-95.9008;0.39609;-0.25405;-0.61066;-30
LIGH;2.637;1419.891;71.0;0
PRES;2.640;1419.892;1012.6341;0
ACCE;2.642;1419.897;-1.53229;4.61602;7.36456;3
MAGN;2.644;1419.897;-15.42000;-22.50000;-26.64000;3
GYRO;2.646;1419.898;-2.13223;1.20188;-1.17103;3
AHRS;2.647;1419.898;50.8943;17.7433;-97.0754;0.38546;-0.22594;-0.62472;-19
LIGH;2.655;1419.911;71.0;0
ACCE;2.661;1419.917;-1.88663;4.07014;7.96790;3
MAGN;2.663;1419.917;-13.62000;-21.60000;-28.74000;3
GYRO;2.664;1419.918;-2.45049;0.82406;-1.13835;3
AHRS;2.665;1419.918;46.9579;19.2235;-97.9426;0.37339;-0.19580;-0.63854;106
LIGH;2.676;1419.931;69.0;0
PRES;2.677;1419.932;1012.7672;0
GYRO;2.682;1419.938;-2.59526;0.21166;-1.23395;3
AHRS;2.684;1419.938;42.9377;20.5785;-98.7983;0.36056;-0.16524;-0.65268;76
ACCE;2.686;1419.941;-2.03028;3.52426;8.43717;3
MAGN;2.687;1419.941;-11.82000;-20.76000;-30.60000;3
LIGH;2.695;1419.951;69.0;0
GYRO;2.702;1419.958;-2.37749;-0.28344;-1.45630;3
AHRS;2.704;1419.958;38.8277;21.6083;-99.6963;0.34566;-0.13555;-0.66792;-128
ACCE;2.706;1419.961;-1.93451;3.03585;8.79151;3
MAGN;2.707;1419.961;-10.08000;-19.56000;-32.16000;3
LIGH;2.716;1419.971;69.0;0
PRES;2.717;1419.972;1012.6262;0
GYRO;2.722;1419.978;-2.06656;-0.49144;-1.59589;3
AHRS;2.724;1419.978;35.0353;22.1003;-100.5633;0.32937;-0.11044;-0.68306;25
ACCE;2.726;1419.981;-1.83875;2.77727;8.99262;3
MAGN;2.727;1419.981;-8.70000;-18.42000;-33.54000;3
LIGH;2.735;1419.991;69.0;0
GYRO;2.743;1419.998;-1.87108;-0.61850;-1.61177;3
AHRS;2.744;1419.998;31.2487;22.2155;-101.5979;0.31082;-0.08754;-0.69952;-34
ACCE;2.746;1420.002;-1.90578;2.41336;9.17458;3
MAGN;2.747;1420.002;-7.38000;-17.10000;-34.86000;3
LIGH;2.756;1420.011;67.0;0
PRES;2.757;1420.012;1012.6145;0
GYRO;2.763;1420.018;-1.82129;-0.71471;-1.54396;3
AHRS;2.764;1420.018;27.5788;22.1101;-102.7107;0.29154;-0.06641;-0.71591;-60
ACCE;2.766;1420.022;-1.87705;1.94409;9.50019;3
MAGN;2.767;1420.022;-6.12000;-15.84000;-36.06000;3
LIGH;2.775;1420.031;67.0;0
GYRO;2.783;1420.038;-1.77334;-0.78618;-1.53144;3
AHRS;2.784;1420.038;24.1529;21.8918;-103.9342;0.27281;-0.04739;-0.73174;100
ACCE;2.787;1420.042;-1.81959;1.48441;9.68215;3
MAGN;2.788;1420.042;-5.10000;-14.58000;-37.08000;3
LIGH;2.795;1420.051;78.0;0
PRES;2.797;1420.052;1012.6122;0
GYRO;2.803;1420.058;-1.59130;-0.86743;-1.52289;3
AHRS;2.804;1420.058;20.9816;21.5536;-105.1409;0.25471;-0.03029;-0.74636;6
ACCE;2.806;1420.062;-1.84832;1.03430;10.11311;3
MAGN;2.807;1420.062;-4.32000;-13.14000;-37.92000;3
LIGH;2.816;1420.071;78.0;0
GYRO;2.823;1420.078;-1.17530;-0.98319;-1.43278;3
AHRS;2.824;1420.078;18.1403;21.0477;-106.3588;0.23727;-0.01598;-0.75995;-124
ACCE;2.826;1420.082;-1.86748;0.44053;10.40999;3
MAGN;2.828;1420.082;-3.84000;-11.76000;-38.58000;3
LIGH;2.835;1420.091;78.0;0
PRES;2.837;1420.092;1012.5363;0
GYRO;2.843;1420.098;-0.50732;-1.07390;-1.23364;3
AHRS;2.844;1420.098;15.8183;20.4585;-107.6261;0.22192;-0.00544;-0.77228;45
ACCE;2.847;1420.102;-2.00155;0.40223;10.18972;3
MAGN;2.848;1420.102;-3.36000;-10.50000;-39.06000;3
LIGH;2.855;1420.111;78.0;0
GYRO;2.862;1420.118;0.05070;-1.04183;-1.01617;3
AHRS;2.865;1420.118;13.8161;19.8581;-108.8903;0.20815;0.00315;-0.78350;124
ACCE;2.868;1420.122;-2.04944;0.33519;10.15141;3
MAGN;2.869;1420.122;-3.06000;-9.36000;-39.66000;3
LIGH;2.875;1420.131;84.0;0
PRES;2.876;1420.132;1012.5644;0
GYRO;2.882;1420.138;0.22480;-0.99510;-0.90316;3
AHRS;2.884;1420.138;12.0232;19.1867;-110.1658;0.19501;0.01019;-0.79408;35
ACCE;2.887;1420.143;-1.93451;0.38307;10.08438;3
MAGN;2.889;1420.143;-3.00000;-8.22000;-40.02000;3
LIGH;2.895;1420.151;84.0;0
GYRO;2.903;1420.158;0.15852;-1.00151;-0.86468;3
AHRS;2.905;1420.158;10.6801;18.5972;-111.3501;0.18465;0.01487;-0.80298;-37
ACCE;2.911;1420.164;-1.90578;0.25857;10.21845;3
MAGN;2.913;1420.164;-3.24000;-7.26000;-40.38000;3
LIGH;2.916;1420.171;88.0;0
PRES;2.918;1420.172;1012.5663;0
GYRO;2.923;1420.178;0.16493;-1.10261;-0.82009;3
AHRS;2.924;1420.178;9.6622;17.9795;-112.4374;0.17567;0.01743;-0.81072;-7
ACCE;2.928;1420.184;-1.62806;0.56503;10.09395;3
MAGN;2.930;1420.184;-3.42000;-6.24000;-40.68000;3
LIGH;2.935;1420.191;88.0;0
GYRO;2.943;1420.199;0.29719;-1.13193;-0.81673;3
AHRS;2.945;1420.199;8.7704;17.4148;-113.4711;0.16767;0.01960;-0.81774;-70
ACCE;2.948;1420.204;-1.30245;0.64165;10.01734;3
MAGN;2.949;1420.204;-3.66000;-5.58000;-41.04000;3
LIGH;2.956;1420.211;88.0;0
PRES;2.956;1420.212;1012.6361;0
GYRO;2.963;1420.218;0.50702;-0.88820;-0.63225;3
AHRS;2.965;1420.218;8.0452;17.0078;-114.2287;0.16154;0.02183;-0.82284;-76
ACCE;2.968;1420.224;-1.09176;0.74699;9.97903;3
MAGN;2.970;1420.224;-4.14000;-5.04000;-41.16000;3
LIGH;2.975;1420.231;88.0;0
GYRO;2.983;1420.238;0.40989;-0.60842;-0.38882;3
AHRS;2.985;1420.238;7.2932;16.5339;-114.7582;0.15479;0.02434;-0.82689;-18
ACCE;2.988;1420.244;-1.03430;0.75657;10.37168;3
MAGN;2.990;1420.244;-4.68000;-4.62000;-41.22000;3
LIGH;2.996;1420.251;101.0;0
PRES;2.996;1420.252;1012.6539;0
GYRO;3.003;1420.258;0.21105;-0.60781;-0.26939;3
AHRS;3.004;1420.258;6.7233;15.9281;-115.2054;0.14790;0.02507;-0.83042;106
ACCE;3.009;1420.265;-0.99599;0.82361;10.55364;3
MAGN;3.010;1420.265;-5.34000;-4.14000;-41.28000;3
LIGH;3.015;1420.271;101.0;0
GYRO;3.024;1420.279;0.21166;-0.88148;-0.33078;3
AHRS;3.025;1420.279;6.3399;15.2576;-115.5592;0.14136;0.02431;-0.83332;11
ACCE;3.030;1420.285;-0.78530;0.86191;10.65899;3
MAGN;3.031;1420.285;-5.94000;-3.96000;-41.34000;3
PRES;3.036;1420.291;1012.5618;0
LIGH;3.037;1420.291;108.0;0
GNSS;3.043;1491379045.803;39.993800;-0.074479;70.131;0.000;128.0;0.0;8;7
GYRO;3.053;1420.298;0.49052;-1.29229;-0.45876;3
AHRS;3.055;1420.298;6.0863;14.3837;-115.8396;0.13390;0.02177;-0.83592;14
LIGH;3.057;1420.311;108.0;0
ACCE;3.058;1420.312;-0.57461;0.82361;10.56322;3
MAGN;3.059;1420.312;-6.54000;-3.66000;-41.16000;3
GYRO;3.063;1420.318;0.80298;-1.69454;-0.59254;3
AHRS;3.065;1420.318;5.9081;13.2206;-116.1408;0.12464;0.01735;-0.83880;68
ACCE;3.085;1420.327;-0.23942;1.10133;10.40999;3
MAGN;3.086;1420.327;-7.20000;-3.84000;-40.86000;3
LIGH;3.087;1420.331;152.0;0
PRES;3.088;1420.332;1012.5832;0
GYRO;3.089;1420.338;1.11911;-2.04243;-0.74923;3
AHRS;3.090;1420.338;6.0448;11.6701;-116.6421;0.11394;0.00868;-0.84260;-46
ACCE;3.092;1420.347;0.19154;1.21625;10.18972;3
MAGN;3.093;1420.347;-8.04000;-4.08000;-40.56000;3
GNSS;3.094;1491379045.803;39.993800;-0.074479;70.131;0.000;128.0;0.0;8;7
LIGH;3.098;1420.351;152.0;0
SOUN;3.102;975.13;0.02976;63.45
GYRO;3.105;1420.358;1.39552;-2.29777;-0.81734;3
AHRS;3.106;1420.358;6.4654;9.8324;-117.1874;0.10230;-0.00337;-0.84648;-104
ACCE;3.111;1420.367;0.70868;1.38864;10.03649;3
MAGN;3.111;1420.367;-9.00000;-4.50000;-40.08000;3
LIGH;3.115;1420.371;237.0;0
PRES;3.115;1420.371;1012.6413;0
GYRO;3.122;1420.378;1.60322;-2.51585;-1.01617;3
AHRS;3.123;1420.378;7.1867;7.7238;-118.0203;0.08982;-0.01900;-0.85146;-15
ACCE;3.131;1420.387;1.27372;1.72383;9.74919;3
MAGN;3.131;1420.387;-9.90000;-5.10000;-39.60000;3
LIGH;3.135;1420.391;237.0;0
GYRO;3.142;1420.398;1.85001;-2.56899;-1.12888;3
AHRS;3.143;1420.398;8.2902;5.5472;-118.7913;0.07830;-0.03757;-0.85567;-38
ACCE;3.151;1420.407;1.83875;2.10690;9.92157;3
MAGN;3.154;1420.407;-10.92000;-5.88000;-39.12000;3
LIGH;3.156;1420.411;299.0;0
PRES;3.156;1420.412;1012.6633;0
GYRO;3.162;1420.418;1.95874;-2.70399;-1.11422;3
AHRS;3.163;1420.418;9.4810;3.0401;-119.5269;0.06444;-0.05806;-0.85959;-74
ACCE;3.174;1420.430;2.06859;2.46124;9.30866;3
MAGN;3.175;1420.430;-11.94000;-6.60000;-38.46000;3
LIGH;3.176;1420.431;299.0;0
GYRO;3.182;1420.438;1.73669;-2.79685;-1.18447;3
AHRS;3.183;1420.438;10.6115;0.5457;-120.3689;0.05009;-0.07787;-0.86368;92
ACCE;3.192;1420.447;2.43251;2.63362;8.64786;3
MAGN;3.193;1420.447;-13.02000;-7.38000;-37.74000;3
LIGH;3.195;1420.451;326.0;0
PRES;3.196;1420.452;1012.6263;0
GYRO;3.202;1420.458;1.52808;-2.73209;-1.39216;3
AHRS;3.204;1420.458;11.9283;-1.8895;-121.2557;0.03667;-0.09858;-0.86746;-31
ACCE;3.212;1420.468;2.89220;3.10289;7.88171;3
MAGN;3.213;1420.468;-14.10000;-8.34000;-36.90000;3
LIGH;3.215;1420.471;326.0;0
GYRO;3.223;1420.478;1.55526;-2.54670;-1.53449;3
AHRS;3.224;1420.478;13.3503;-4.1792;-122.0545;0.02459;-0.11917;-0.87040;24
ACCE;3.234;1420.490;3.18908;3.68707;7.63272;3
MAGN;3.236;1420.490;-15.00000;-9.54000;-36.00000;3
LIGH;3.237;1420.491;341.0;0
PRES;3.238;1420.492;1012.6282;0
GYRO;3.242;1420.498;1.63406;-2.43613;-1.40682;3
AHRS;3.245;1420.498;14.6300;-6.4847;-122.6836;0.01174;-0.13845;-0.87241;68
ACCE;3.253;1420.509;3.43807;3.92649;7.77637;3
MAGN;3.255;1420.509;-16.14000;-10.68000;-34.86000;3
LIGH;3.256;1420.511;341.0;0
GYRO;3.264;1420.518;1.59894;-2.51951;-1.30053;3
AHRS;3.265;1420.518;15.9459;-8.7953;-123.4035;-0.00130;-0.15777;-0.87446;-5
ACCE;3.273;1420.529;3.81157;4.07014;8.04452;3
MAGN;3.275;1420.529;-17.10000;-12.00000;-33.54000;3
LIGH;3.276;1420.531;361.0;0
PRES;3.276;1420.532;1012.6378;0
GYRO;3.283;1420.538;1.32405;-2.82434;-1.36742;3
AHRS;3.284;1420.538;17.2106;-11.1626;-124.1783;-0.01527;-0.17661;-0.87640;-95
ACCE;3.293;1420.549;3.94564;4.02226;7.67102;3
MAGN;3.294;1420.549;-17.94000;-13.14000;-32.28000;3
LIGH;3.296;1420.551;361.0;0
GYRO;3.302;1420.558;0.77855;-3.09953;-1.90743;3
AHRS;3.304;1420.558;18.2350;-13.3825;-125.4438;-0.03012;-0.19261;-0.88005;-79
ACCE;3.313;1420.569;4.03184;4.17549;7.28795;3
MAGN;3.314;1420.569;-18.90000;-14.40000;-30.84000;3
LIGH;3.315;1420.571;380.0;0
PRES;3.316;1420.572;1012.6918;0
GYRO;3.322;1420.578;0.53084;-3.21285;-2.40864;3
AHRS;3.323;1420.578;19.3336;-15.6910;-126.7728;-0.04579;-0.20900;-0.88337;-21
ACCE;3.333;1420.589;4.07014;4.41491;6.92403;3
MAGN;3.334;1420.589;-19.86000;-15.78000;-29.46000;3
LIGH;3.336;1420.591;380.0;0
GYRO;3.343;1420.598;0.64691;-3.18902;-2.58427;3
AHRS;3.344;1420.598;20.3288;-18.0069;-128.4194;-0.06286;-0.22396;-0.88736;-47
ACCE;3.353;1420.609;4.30956;4.73094;6.11000;3
MAGN;3.355;1420.609;-20.64000;-17.40000;-27.78000;3
LIGH;3.357;1420.611;395.0;0
PRES;3.358;1420.612;1012.6260;0
GYRO;3.362;1420.618;0.95081;-2.98347;-2.50974;3
AHRS;3.364;1420.618;21.4214;-20.1146;-130.3691;-0.07894;-0.23811;-0.89177;86
ACCE;3.373;1420.629;4.59687;5.43963;5.56412;3
MAGN;3.375;1420.629;-21.42000;-18.96000;-26.04000;3
LIGH;3.376;1420.631;395.0;0
GYRO;3.384;1420.639;1.34879;-2.92207;-2.38176;3
AHRS;3.386;1420.639;22.8891;-22.3180;-132.3473;-0.09488;-0.25470;-0.89515;109
ACCE;3.393;1420.649;4.69264;5.85143;4.94163;3
MAGN;3.395;1420.649;-22.20000;-20.40000;-24.36000;3
LIGH;3.396;1420.651;412.0;0
PRES;3.397;1420.652;1012.7170;0
GYRO;3.402;1420.658;1.63223;-2.86923;-2.40986;3
AHRS;3.404;1420.658;24.7476;-24.3918;-134.2513;-0.10870;-0.27319;-0.89724;-106
ACCE;3.413;1420.669;4.74052;6.36858;4.61602;3
MAGN;3.415;1420.669;-22.68000;-21.90000;-22.44000;3
LIGH;3.417;1420.671;412.0;0
GYRO;3.422;1420.678;1.69149;-2.83411;-2.57755;3
AHRS;3.423;1420.678;27.0021;-26.4938;-135.9802;-0.12141;-0.29419;-0.89756;19
ACCE;3.434;1420.689;4.82671;6.79953;3.91691;3
MAGN;3.435;1420.689;-22.92000;-23.40000;-20.52000;3
LIGH;3.436;1420.691;433.0;0
PRES;3.437;1420.692;1012.7175;0
GYRO;3.443;1420.698;1.60260;-2.66673;-2.60320;3
AHRS;3.444;1420.698;29.4401;-28.4928;-137.3668;-0.13220;-0.31596;-0.89603;17
ACCE;3.454;1420.710;4.85544;7.20176;3.27527;3
MAGN;3.455;1420.710;-22.98000;-24.90000;-18.66000;3
LIGH;3.456;1420.711;433.0;0
GYRO;3.462;1420.718;1.45966;-2.32587;-2.59251;3
AHRS;3.463;1420.718;32.0212;-30.1582;-138.8079;-0.14039;-0.33726;-0.89403;-52
ACCE;3.475;1420.731;4.69264;7.52737;2.95923;3
MAGN;3.476;1420.731;-22.80000;-26.40000;-16.56000;3
LIGH;3.477;1420.731;458.0;0
PRES;3.478;1420.732;1012.6021;0
GYRO;3.482;1420.738;1.49662;-2.16704;-2.57480;3
AHRS;3.483;1420.738;34.7957;-31.9435;-140.0414;-0.14855;-0.35988;-0.89031;-91
ACCE;3.495;1420.750;4.26168;7.71891;2.73897;3
MAGN;3.496;1420.750;-22.44000;-27.84000;-14.46000;3
LIGH;3.497;1420.751;458.0;0
GYRO;3.502;1420.758;1.62460;-2.40406;-2.63252;3
AHRS;3.504;1420.758;37.6476;-33.8300;-141.2195;-0.15728;-0.38262;-0.88537;83
ACCE;3.515;1420.771;3.53384;7.62314;2.47082;3
MAGN;3.516;1420.771;-21.90000;-29.28000;-12.24000;3
LIGH;3.518;1420.771;428.0;0
PRES;3.518;1420.772;1012.5016;0
GYRO;3.523;1420.778;1.89154;-3.18933;-3.12122;3
AHRS;3.524;1420.778;40.9983;-35.9193;-142.6844;-0.16707;-0.40802;-0.87875;-7
ACCE;3.535;1420.791;2.44209;7.27837;1.82917;3
MAGN;3.536;1420.791;-21.06000;-30.54000;-10.08000;3
LIGH;3.538;1420.791;428.0;0
GYRO;3.543;1420.798;2.28616;-4.14075;-4.04851;3
AHRS;3.544;1420.798;44.9661;-38.0222;-144.5755;-0.17673;-0.43599;-0.87008;13
ACCE;3.555;1420.811;2.03028;7.64229;0.22027;3
MAGN;3.556;1420.811;-20.04000;-31.56000;-7.68000;3
LIGH;3.558;1420.811;156.0;0
PRES;3.558;1420.812;1012.6031;0
GYRO;3.563;1420.818;2.70980;-4.28430;-4.73115;3
AHRS;3.564;1420.818;49.3389;-39.7603;-146.6005;-0.18319;-0.46475;-0.85932;95
ACCE;3.575;1420.831;1.94409;9.12670;-1.35991;3
MAGN;3.576;1420.831;-18.36000;-32.64000;-5.52000;3
LIGH;3.578;1420.831;156.0;0
GYRO;3.583;1420.838;2.96086;-3.58639;-4.49627;3
AHRS;3.584;1420.838;53.7884;-41.5187;-148.4164;-0.18907;-0.49304;-0.84610;62
LIGH;3.595;1420.851;134.0;0
PRES;3.596;1420.852;1012.6762;0
ACCE;3.597;1420.852;1.42694;10.74518;-2.27928;3
MAGN;3.600;1420.852;-16.62000;-33.48000;-3.36000;3
SOUN;3.601;849.39;0.02592;62.25
GYRO;3.607;1420.859;2.70277;-2.86343;-3.55340;3
AHRS;3.609;1420.859;58.1057;-43.8944;-149.4696;-0.19661;-0.52055;-0.83000;-128
LIGH;3.616;1420.871;134.0;0
ACCE;3.617;1420.872;0.45011;10.06522;-2.50912;3
MAGN;3.618;1420.872;-14.70000;-34.32000;-1.20000;3
GYRO;3.623;1420.878;2.01372;-2.72140;-3.02317;3
AHRS;3.625;1420.878;62.4691;-46.1698;-150.3442;-0.20202;-0.54693;-0.81242;-38
LIGH;3.636;1420.891;138.0;0
ACCE;3.637;1420.892;-0.77572;9.37569;-2.57616;3
MAGN;3.639;1420.892;-12.60000;-34.92000;0.84000;3
PRES;3.640;1420.892;1012.5231;0
GYRO;3.643;1420.898;1.70034;-3.04761;-3.26324;3
AHRS;3.645;1420.898;66.9802;-48.4112;-150.8097;0.20409;0.57320;0.79312;121
LIGH;3.656;1420.911;138.0;0
ACCE;3.656;1420.912;-1.83875;8.79151;-2.99754;3
MAGN;3.658;1420.912;-10.20000;-35.58000;3.00000;3
GYRO;3.663;1420.918;1.90010;-3.64595;-3.71742;3
AHRS;3.664;1420.918;71.1007;-50.5980;-151.4919;0.20756;0.59508;0.77410;99
LIGH;3.676;1420.931;130.0;0
PRES;3.676;1420.932;1012.5461;0
ACCE;3.677;1420.933;-2.56658;8.67659;-3.70622;3
MAGN;3.679;1420.933;-7.50000;-35.82000;4.92000;3
GYRO;3.683;1420.938;2.27608;-4.06653;-4.11998;3
AHRS;3.684;1420.938;75.1723;-51.3633;-153.7933;0.20986;0.61324;0.75549;-30
LIGH;3.696;1420.951;130.0;0
ACCE;3.698;1420.954;-3.22738;8.70532;-4.19464;3
MAGN;3.699;1420.954;-4.62000;-35.88000;6.78000;3
GYRO;3.703;1420.958;2.70766;-4.29072;-4.28980;3
AHRS;3.704;1420.958;79.5334;-52.1082;-156.4960;0.21349;0.63138;0.73329;51
LIGH;3.716;1420.971;122.0;0
PRES;3.716;1420.972;1012.7539;0
ACCE;3.718;1420.973;-3.92649;8.75320;-4.58729;3
MAGN;3.719;1420.973;-1.50000;-35.58000;8.46000;3
GYRO;3.724;1420.979;3.33929;-4.23971;-4.14380;3
AHRS;3.725;1420.979;84.3657;-57.1627;-154.9761;0.21833;0.65247;0.70485;-11
LIGH;3.735;1420.991;122.0;0
ACCE;3.737;1420.992;-4.74052;8.41801;-4.50110;3
MAGN;3.738;1420.992;1.80000;-35.04000;10.02000;3
GYRO;3.743;1420.998;3.78156;-3.91320;-3.77942;3
AHRS;3.744;1420.998;88.8560;-114.4839;-101.1888;0.22359;0.67390;0.67227;-21
LIGH;3.756;1421.011;111.0;0
PRES;3.757;1421.012;1012.6119;0
ACCE;3.757;1421.013;-5.38217;7.48906;-3.83072;3
MAGN;3.759;1421.013;5.10000;-34.20000;11.46000;3
GYRO;3.763;1421.018;3.85822;-3.88327;-3.56532;3
AHRS;3.765;1421.018;84.9649;143.9664;-3.5798;0.23069;0.69446;0.63481;-55
LIGH;3.776;1421.031;111.0;0
ACCE;3.777;1421.033;-6.09085;6.77080;-3.67749;3
MAGN;3.778;1421.033;8.52000;-33.00000;12.54000;3
GYRO;3.783;1421.038;3.50301;-4.08669;-3.67374;3
AHRS;3.784;1421.038;79.7439;134.5387;1.8221;0.23642;0.71172;0.59592;-85
LIGH;3.796;1421.051;115.0;0
PRES;3.797;1421.052;1012.6941;0
ACCE;3.798;1421.053;-6.67503;6.17704;-3.80199;3
MAGN;3.799;1421.053;11.88000;-31.62000;13.50000;3
GYRO;3.803;1421.058;3.04822;-3.99139;-3.59769;3
AHRS;3.804;1421.058;74.9781;130.4837;2.0242;0.24211;0.72493;0.55845;95
LIGH;3.816;1421.071;115.0;0
ACCE;3.818;1421.074;-6.99107;5.59285;-4.10845;3
MAGN;3.819;1421.074;15.42000;-29.88000;14.04000;3
GYRO;3.823;1421.078;2.79562;-3.52469;-3.44039;3
AHRS;3.824;1421.078;70.3683;127.0626;1.6473;0.24628;0.73525;0.52099;29
LIGH;3.836;1421.091;91.0;0
PRES;3.838;1421.092;1012.6406;0
ACCE;3.839;1421.094;-7.30710;5.29597;-3.78284;3
MAGN;3.840;1421.094;18.78000;-27.84000;14.34000;3
GYRO;3.843;1421.098;2.99690;-2.74920;-2.99141;3
AHRS;3.844;1421.098;66.0057;125.4950;-0.2504;0.25104;0.74501;0.48338;-116
LIGH;3.856;1421.111;91.0;0
ACCE;3.858;1421.114;-7.46991;4.82671;-3.36146;3
MAGN;3.859;1421.114;21.90000;-25.74000;14.46000;3
GYRO;3.863;1421.118;3.29226;-1.73852;-2.37840;3
AHRS;3.864;1421.118;61.8906;125.0019;-2.5707;0.25444;0.75524;0.44712;-24
LIGH;3.876;1421.131;90.0;0
PRES;3.877;1421.132;1012.5826;0
ACCE;3.878;1421.134;-7.66145;4.32872;-3.10289;3
MAGN;3.879;1421.134;25.02000;-23.58000;14.28000;3
GYRO;3.883;1421.138;3.04303;-0.58551;-1.80877;3
AHRS;3.884;1421.138;58.2941;124.9273;-4.4770;0.25525;0.76505;0.41578;-100
LIGH;3.896;1421.151;90.0;0
ACCE;3.898;1421.154;-7.80510;3.73495;-3.17950;3
MAGN;3.900;1421.154;27.54000;-21.30000;14.04000;3
GYRO;3.903;1421.158;2.37077;-0.06414;-1.60719;3
AHRS;3.904;1421.158;54.9546;124.7919;-6.1509;0.25567;0.77360;0.38623;-15
LIGH;3.916;1421.171;76.0;0
PRES;3.918;1421.172;1012.7153;0
ACCE;3.919;1421.175;-7.64229;3.32315;-3.39019;3
MAGN;3.920;1421.175;29.82000;-18.84000;13.80000;3
GYRO;3.923;1421.178;1.97859;0.83902;-1.33474;3
AHRS;3.924;1421.178;52.0426;126.3899;-8.2194;0.25481;0.78583;0.36152;-98
LIGH;3.936;1421.191;76.0;0
ACCE;3.939;1421.195;-7.23049;2.83473;-3.33273;3
MAGN;3.941;1421.195;31.86000;-16.38000;13.56000;3
GYRO;3.944;1421.199;1.35704;1.84817;-1.23303;3
AHRS;3.945;1421.199;49.5881;127.3431;-8.8595;0.24828;0.79685;0.34364;75
LIGH;3.956;1421.211;147.0;0
PRES;3.957;1421.212;1012.5869;0
ACCE;3.959;1421.215;-7.04853;1.96325;-3.09331;3
MAGN;3.961;1421.215;33.90000;-13.98000;13.38000;3
GYRO;3.963;1421.218;1.25166;2.96086;-1.36101;3
AHRS;3.964;1421.218;46.9401;129.4600;-9.7201;0.23968;0.81211;0.32569;112
LIGH;3.976;1421.231;147.0;0
ACCE;3.980;1421.236;-7.55610;1.02472;-3.70622;3
MAGN;3.981;1421.236;35.64000;-11.34000;13.26000;3
GYRO;3.983;1421.238;1.54702;3.30600;-1.67163;3
AHRS;3.984;1421.238;44.2661;131.2931;-10.1237;0.22921;0.82689;0.30819;-64
LIGH;3.996;1421.251;108.0;0
PRES;3.997;1421.252;1012.5457;0
ACCE;4.000;1421.256;-7.60398;1.37906;-4.96079;3
GYRO;4.003;1421.258;2.00455;3.26966;-1.71226;3
AHRS;4.004;1421.258;41.4794;133.6217;-10.5592;0.21795;0.84317;0.29025;-94
LIGH;4.015;1421.271;108.0;0
ACCE;4.020;1421.276;-7.66145;1.53229;-5.88016;3
MAGN;4.021;1421.276;37.68000;-6.36000;13.38000;3
GYRO;4.023;1421.278;2.41444;3.67680;-1.42851;3
AHRS;4.024;1421.278;38.1040;136.6671;-11.3004;0.20642;0.86231;0.26753;-27
GNSS;4.035;1491379046.803;39.993803;-0.074149;74.602;0.000;96.0;0.0;8;7
PRES;4.045;1421.291;1012.6851;0
LIGH;4.047;1421.291;71.0;0
ACCE;4.048;1421.297;-7.43160;1.23541;-6.64630;3
MAGN;4.050;1421.297;38.22000;-3.96000;13.68000;3
GYRO;4.052;1421.298;1.99692;4.87165;-0.91660;3
AHRS;4.054;1421.298;35.3335;140.5092;-12.0823;0.19634;0.88104;0.25017;-25
LIGH;4.057;1421.311;71.0;0
ACCE;4.061;1421.316;-6.92403;1.16837;-7.19218;3
GYRO;4.065;1421.318;0.72296;6.47884;-0.22938;3
AHRS;4.066;1421.318;33.1002;145.2382;-13.1755;0.18948;0.89900;0.23720;25
GNSS;4.073;1491379046.803;39.993803;-0.074149;74.602;0.000;96.0;0.0;9;8
PRES;4.080;1421.331;1012.6622;0
LIGH;4.082;1421.331;54.0;0
ACCE;4.085;1421.337;-6.70376;0.92895;-7.05811;3
MAGN;4.087;1421.337;37.14000;0.42000;14.70000;3
GYRO;4.088;1421.338;-0.30910;7.27021;0.17165;3
AHRS;4.090;1421.338;31.0744;150.2874;-14.6435;0.18680;0.91490;0.22532;19
LIGH;4.107;1421.352;54.0;0
ACCE;4.108;1421.357;-5.56412;0.44053;-7.07726;3
MAGN;4.108;1421.357;36.12000;2.10000;15.84000;3
GYRO;4.109;1421.358;-0.77091;7.02495;0.03879;3
AHRS;4.110;1421.358;29.8219;155.4312;-15.9228;0.18500;0.92752;0.22053;72
SOUN;4.110;56.76;0.00173;38.75
LIGH;4.115;1421.371;50.0;0
PRES;4.116;1421.371;1012.6671;0
ACCE;4.120;1421.376;-4.11803;0.31603;-7.96790;3
MAGN;4.121;1421.376;34.86000;3.54000;17.28000;3
GYRO;4.122;1421.378;-0.82833;6.20822;-0.13622;3
AHRS;4.123;1421.378;28.9217;160.3573;-17.1650;0.18451;0.93709;0.21865;33
LIGH;4.135;1421.391;50.0;0
ACCE;4.140;1421.396;-2.94008;0.43096;-9.13627;3
MAGN;4.141;1421.396;32.94000;4.68000;18.90000;3
GYRO;4.142;1421.398;-0.51038;5.76443;-0.22297;3
AHRS;4.143;1421.398;27.7461;165.2570;-18.5960;0.18592;0.94519;0.21454;4
LIGH;4.155;1421.411;42.0;0
PRES;4.156;1421.412;1012.6207;0
ACCE;4.160;1421.416;-1.91536;0.71826;-9.68215;3
MAGN;4.164;1421.416;30.72000;5.70000;20.82000;3
GYRO;4.165;1421.418;0.06200;5.73847;-0.41020;3
AHRS;4.166;1421.418;25.8712;169.3017;-20.5476;0.19360;0.95110;0.20310;-23
LIGH;4.175;1421.431;42.0;0
ACCE;4.184;1421.437;-0.90980;0.85234;-9.40442;3
MAGN;4.198;1421.437;28.20000;6.48000;22.68000;3
GYRO;4.208;1421.438;0.45082;5.77634;-0.56688;3
AHRS;4.209;1421.438;23.5999;172.3565;-23.4009;0.21141;0.95363;0.18657;-5
PRES;4.211;1421.451;1012.7093;0
LIGH;4.212;1421.452;22.0;0
GYRO;4.213;1421.458;0.20433;5.88905;-0.51221;3
AHRS;4.214;1421.458;21.8566;176.2629;-25.8453;0.22549;0.95511;0.17752;-124
ACCE;4.215;1421.463;1.62806;1.35991;-9.54808;3
MAGN;4.217;1421.463;25.26000;7.32000;24.72000;3
LIGH;4.217;1421.471;22.0;0
GYRO;4.222;1421.478;-0.29474;5.71037;-0.39828;3
AHRS;4.223;1421.478;20.4674;-179.6477;-27.8254;0.23609;0.95535;0.17318;-41
MAGN;4.224;1421.478;22.14000;8.04000;26.58000;3
LIGH;4.236;1421.491;18.0;0
PRES;4.236;1421.492;1012.6865;0
GYRO;4.242;1421.498;-0.43830;5.20060;-0.29322;3
AHRS;4.243;1421.498;19.0815;-176.1337;-29.7958;0.24799;0.95391;0.16864;76
ACCE;4.245;1421.500;2.68151;1.69509;-9.44273;3
MAGN;4.246;1421.500;18.60000;8.58000;28.14000;3
LIGH;4.255;1421.511;18.0;0
GYRO;4.262;1421.518;-0.45112;4.80262;-0.19792;3
AHRS;4.264;1421.518;18.4124;-171.1452;-31.0917;-0.25187;-0.95148;-0.17410;117
ACCE;4.265;1421.520;3.59130;1.95367;-9.05008;3
MAGN;4.266;1421.520;15.06000;8.94000;29.76000;3
LIGH;4.275;1421.531;20.0;0
PRES;4.276;1421.532;1012.7037;0
GYRO;4.282;1421.538;-0.60292;4.86737;-0.24618;3
AHRS;4.283;1421.538;18.1431;-166.9501;-32.6140;-0.25828;-0.94666;-0.18185;41
ACCE;4.285;1421.540;4.38618;1.93451;-8.56167;3
MAGN;4.286;1421.540;11.16000;9.24000;31.08000;3
LIGH;4.295;1421.551;20.0;0
GYRO;4.302;1421.558;-0.75442;5.33744;-0.20892;3
AHRS;4.304;1421.558;18.1119;-161.9996;-33.9170;-0.26094;-0.94015;-0.19376;-21
ACCE;4.305;1421.560;5.30555;1.88663;-8.13071;3
LIGH;4.315;1421.571;24.0;0
PRES;4.316;1421.572;1012.6707;0
GYRO;4.322;1421.578;-0.82589;5.58942;-0.39981;3
AHRS;4.324;1421.578;18.4238;-157.0178;-34.7436;-0.25838;-0.93272;-0.20844;9
ACCE;4.325;1421.580;5.97593;1.85790;-7.75721;3
MAGN;4.326;1421.580;3.12000;9.06000;32.82000;3
LIGH;4.335;1421.591;24.0;0
GYRO;4.342;1421.598;-0.70921;5.54941;-0.53329;3
AHRS;4.343;1421.598;18.6764;-151.6899;-35.6268;-0.25492;-0.92306;-0.22361;-42
ACCE;4.345;1421.600;7.69975;1.99198;-6.24408;3
MAGN;4.346;1421.600;-1.20000;8.82000;33.24000;3
LIGH;4.355;1421.611;26.0;0
PRES;4.356;1421.612;1012.6433;0
GYRO;4.362;1421.618;-0.64935;5.69449;-0.42516;3
AHRS;4.363;1421.618;18.8106;-145.7149;-36.6066;-0.25033;-0.91016;-0.23958;24
ACCE;4.365;1421.620;8.26478;2.09732;-5.53539;3
LIGH;4.375;1421.631;26.0;0
GYRO;4.383;1421.638;-0.66737;5.74763;-0.49938;3
AHRS;4.384;1421.638;19.3297;-140.0585;-37.3578;-0.24241;-0.89609;-0.25731;-28
ACCE;4.385;1421.641;8.71489;2.41336;-4.67348;3
MAGN;4.386;1421.641;-10.26000;8.16000;32.46000;3
LIGH;4.395;1421.651;25.0;0
PRES;4.396;1421.652;1012.7579;0
GYRO;4.402;1421.658;-0.55222;5.65783;-0.72724;3
AHRS;4.403;1421.658;19.7545;-133.6784;-37.9696;-0.23087;-0.87846;-0.27519;-80
MAGN;4.405;1421.661;-14.28000;7.56000;31.32000;3
LIGH;4.415;1421.671;25.0;0
GYRO;4.422;1421.678;-0.41203;5.52161;-0.82345;3
AHRS;4.424;1421.678;20.0066;-127.4119;-38.6830;-0.21981;-0.85856;-0.29143;-39
ACCE;4.426;1421.681;9.26077;2.50912;-2.91135;3
MAGN;4.427;1421.681;-18.12000;7.08000;29.82000;3
LIGH;4.435;1421.691;29.0;0
PRES;4.436;1421.692;1012.7015;0
GYRO;4.442;1421.698;-0.35858;5.40310;-0.97250;3
AHRS;4.443;1421.698;20.9644;-121.1973;-39.2697;-0.20374;-0.83686;-0.31149;-79
ACCE;4.446;1421.702;9.30866;2.91135;-1.77171;3
MAGN;4.447;1421.702;-21.84000;6.72000;27.84000;3
LIGH;4.455;1421.711;29.0;0
GYRO;4.462;1421.718;-0.19456;5.16975;-1.20615;3
AHRS;4.463;1421.718;21.9971;-115.5605;-39.4630;-0.18463;-0.81605;-0.32863;-107
ACCE;4.465;1421.721;9.31823;3.23696;-0.75657;3
MAGN;4.467;1421.721;-25.02000;6.24000;25.44000;3
LIGH;4.475;1421.731;35.0;0
PRES;4.476;1421.732;1012.6863;0
GYRO;4.482;1421.738;-0.02657;4.82431;-1.40255;3
AHRS;4.483;1421.738;23.1428;-109.8743;-39.7560;-0.16429;-0.79329;-0.34577;-69
ACCE;4.485;1421.741;9.47146;3.65834;0.23942;3
MAGN;4.486;1421.741;-28.56000;5.76000;22.44000;3
LIGH;4.495;1421.751;35.0;0
GYRO;4.502;1421.758;-0.05620;4.35242;-1.47493;3
AHRS;4.503;1421.758;24.5028;-104.4497;-40.1396;-0.14297;-0.77012;-0.36297;85
ACCE;4.505;1421.761;9.44273;4.14676;1.02472;3
MAGN;4.506;1421.761;-31.20000;5.04000;19.56000;3
LIGH;4.515;1421.771;27.0;0
PRES;4.516;1421.772;1012.6943;0
GYRO;4.522;1421.778;-0.12431;4.03354;-1.52838;3
AHRS;4.524;1421.778;26.0160;-99.1758;-40.4349;-0.11945;-0.74658;-0.37911;-124
ACCE;4.525;1421.781;9.07881;4.47237;1.77171;3
MAGN;4.527;1421.781;-33.48000;4.14000;16.38000;3
LIGH;4.535;1421.791;27.0;0
GYRO;4.542;1421.798;-0.17562;4.08058;-1.68354;3
AHRS;4.543;1421.798;27.7247;-93.7125;-40.8398;-0.09361;-0.72104;-0.39547;-32
ACCE;4.545;1421.801;8.60955;4.66391;2.71024;3
MAGN;4.546;1421.801;-35.34000;3.18000;13.26000;3
LIGH;4.555;1421.811;25.0;0
PRES;4.556;1421.812;1012.6642;0
GYRO;4.562;1421.818;-0.31582;4.32951;-1.86406;3
AHRS;4.564;1421.818;29.5446;-88.1091;-41.6009;-0.06746;-0.69361;-0.41252;-8
ACCE;4.566;1421.821;7.95833;4.56814;3.71580;3
MAGN;4.567;1421.821;-36.66000;2.22000;9.90000;3
LIGH;4.575;1421.831;25.0;0
GYRO;4.583;1421.838;-0.43646;4.25773;-1.89002;3
AHRS;4.584;1421.838;31.3099;-82.6223;-42.5747;-0.04191;-0.66587;-0.42856;-13
ACCE;4.586;1421.842;7.26880;4.45322;4.78840;3
MAGN;4.587;1421.842;-37.56000;0.96000;6.36000;3
LIGH;4.595;1421.851;23.0;0
PRES;4.596;1421.852;1012.6321;0
GYRO;4.603;1421.858;-0.42913;3.70734;-1.76571;3
AHRS;4.604;1421.858;32.9575;-77.2221;-43.8021;-0.01755;-0.63789;-0.44373;63
SOUN;4.605;1048.33;0.03199;64.08
ACCE;4.610;1421.862;6.61757;4.81713;5.39174;3
MAGN;4.611;1421.862;-38.28000;0.12000;2.76000;3
LIGH;4.615;1421.871;23.0;0
GYRO;4.622;1421.878;-0.31918;3.07571;-1.63132;3
AHRS;4.624;1421.878;34.3815;-71.7523;-45.3498;0.00515;-0.60890;-0.45823;-115
ACCE;4.626;1421.882;6.14831;5.11401;5.71735;3
MAGN;4.627;1421.882;-38.70000;-0.96000;-0.72000;3
LIGH;4.635;1421.891;36.0;0
PRES;4.636;1421.892;1012.5493;0
GYRO;4.643;1421.898;-0.26909;2.78341;-1.46241;3
AHRS;4.644;1421.898;35.4205;-66.1696;-47.2503;0.02512;-0.57857;-0.47200;-126
ACCE;4.646;1421.902;5.61201;5.52582;6.20577;3
MAGN;4.647;1421.902;-38.82000;-1.92000;-4.14000;3
LIGH;4.655;1421.911;36.0;0
GYRO;4.664;1421.918;-0.36163;2.59282;-1.31794;3
AHRS;4.665;1421.918;36.2481;-60.9815;-49.2742;0.04263;-0.55007;-0.48487;43
ACCE;4.667;1421.922;5.32470;5.79397;6.43561;3
MAGN;4.668;1421.922;-38.46000;-3.06000;-7.44000;3
LIGH;4.675;1421.931;33.0;0
PRES;4.677;1421.932;1012.6009;0
GYRO;4.683;1421.938;-0.47495;2.49844;-1.21654;3
AHRS;4.685;1421.938;36.9064;-55.9223;-51.2630;0.05967;-0.52194;-0.49625;-111
ACCE;4.688;1421.943;5.00867;5.32470;6.77080;3
MAGN;4.689;1421.943;-37.62000;-4.38000;-10.62000;3
LIGH;4.696;1421.951;33.0;0
GYRO;4.703;1421.958;-0.53909;2.39978;-1.33749;3
AHRS;4.704;1421.958;37.5701;-50.8433;-53.4853;0.07685;-0.49381;-0.50821;-10
ACCE;4.707;1421.963;4.69264;5.19063;6.97192;3
MAGN;4.708;1421.963;-36.84000;-5.40000;-13.62000;3
LIGH;4.715;1421.971;83.0;0
PRES;4.718;1421.972;1012.5817;0
GYRO;4.723;1421.978;-0.59193;2.34206;-1.39858;3
AHRS;4.724;1421.978;37.9487;-45.6916;-55.7324;0.09328;-0.46463;-0.51894;-101
ACCE;4.727;1421.983;4.26168;4.98952;6.94318;3
MAGN;4.729;1421.983;-35.70000;-6.24000;-16.56000;3
LIGH;4.735;1421.991;83.0;0
GYRO;4.742;1421.998;-0.61820;2.49538;-1.46974;3
AHRS;4.743;1421.998;38.1509;-40.2228;-58.2791;0.10981;-0.43327;-0.53029;-85
ACCE;4.747;1422.003;3.65834;4.91290;7.20176;3
MAGN;4.748;1422.003;-34.26000;-7.14000;-19.20000;3
LIGH;4.755;1422.011;78.0;0
PRES;4.756;1422.012;1012.6898;0
GYRO;4.763;1422.018;-0.76694;2.47675;-1.53755;3
AHRS;4.764;1422.018;38.0575;-35.0323;-61.0470;0.12333;-0.40301;-0.54241;58
ACCE;4.767;1422.023;3.12204;4.94163;7.54652;3
MAGN;4.769;1422.023;-32.76000;-8.04000;-21.78000;3
LIGH;4.775;1422.031;78.0;0
GYRO;4.783;1422.038;-0.90683;2.05220;-1.56107;3
AHRS;4.784;1422.038;37.7837;-30.2769;-63.7739;0.13486;-0.37490;-0.55424;50
ACCE;4.788;1422.043;2.67193;4.86502;7.74764;3
MAGN;4.789;1422.043;-31.14000;-8.94000;-24.06000;3
LIGH;4.795;1422.051;69.0;0
PRES;4.796;1422.052;1012.6396;0
GYRO;4.803;1422.058;-0.91508;1.55771;-1.68843;3
AHRS;4.804;1422.058;37.4073;-25.4998;-66.7242;0.14627;-0.34659;-0.56715;-49
ACCE;4.808;1422.064;2.43251;4.99909;7.95833;3
MAGN;4.809;1422.064;-29.46000;-9.66000;-25.92000;3
LIGH;4.816;1422.071;69.0;0
GYRO;4.823;1422.078;-0.73762;1.12980;-1.78067;3
AHRS;4.824;1422.078;36.9147;-21.1651;-69.6310;0.15605;-0.32070;-0.58009;86
ACCE;4.828;1422.084;2.02071;4.43406;7.91044;3
MAGN;4.830;1422.084;-27.72000;-10.26000;-27.78000;3
LIGH;4.836;1422.091;67.0;0
PRES;4.836;1422.092;1012.5758;0
GYRO;4.843;1422.098;-0.62064;0.84727;-1.92178;3
AHRS;4.844;1422.098;36.2698;-17.1270;-72.7712;0.16384;-0.29650;-0.59478;-76
ACCE;4.848;1422.104;1.65679;4.53941;7.94875;3
MAGN;4.850;1422.104;-25.80000;-10.68000;-29.58000;3
LIGH;4.855;1422.111;67.0;0
GYRO;4.863;1422.118;-0.57666;0.67440;-1.65819;3
AHRS;4.863;1422.118;35.5335;-13.8481;-75.3296;0.16964;-0.27597;-0.60677;-110
ACCE;4.868;1422.124;1.32160;4.31914;8.16902;3
MAGN;4.870;1422.124;-24.00000;-11.04000;-31.08000;3
LIGH;4.875;1422.131;79.0;0
PRES;4.876;1422.132;1012.6109;0
GYRO;4.883;1422.138;-0.65118;0.52382;-1.42209;3
AHRS;4.884;1422.138;34.6062;-10.8025;-78.0675;0.17341;-0.25629;-0.62035;-95
ACCE;4.888;1422.144;1.20668;4.10845;8.69574;3
MAGN;4.890;1422.144;-22.26000;-11.58000;-32.40000;3
LIGH;4.895;1422.151;79.0;0
GYRO;4.903;1422.158;-0.86163;0.26267;-1.19913;3
AHRS;4.904;1422.158;33.4789;-8.2921;-80.3882;0.17475;-0.23828;-0.63232;-9
ACCE;4.909;1422.164;1.16837;4.40533;8.63828;3
MAGN;4.910;1422.164;-20.70000;-11.70000;-33.54000;3
LIGH;4.916;1422.171;79.0;0
PRES;4.917;1422.172;1012.6442;0
GYRO;4.923;1422.178;-0.68356;0.15027;-1.06291;3
AHRS;4.924;1422.178;32.5505;-5.9520;-82.4110;0.17773;-0.22187;-0.64246;64
ACCE;4.931;1422.187;0.76614;4.13718;8.89685;3
MAGN;4.933;1422.187;-19.20000;-11.94000;-34.32000;3
LIGH;4.936;1422.191;79.0;0
GYRO;4.943;1422.198;-0.51068;-0.28588;-0.93401;3
AHRS;4.946;1422.198;31.2482;-4.5104;-84.1679;0.17433;-0.20849;-0.65282;108
ACCE;4.949;1422.205;0.37350;3.62003;9.01178;3
MAGN;4.951;1422.205;-17.82000;-11.76000;-35.28000;3
LIGH;4.956;1422.211;78.0;0
PRES;4.957;1422.212;1012.6169;0
GYRO;4.963;1422.218;-0.35919;-0.75442;-0.96547;3
AHRS;4.965;1422.218;30.2784;-3.3401;-85.7988;0.17209;-0.19831;-0.66239;-2
MAGN;4.973;1422.225;-16.68000;-11.70000;-35.94000;3
LIGH;4.981;1422.231;78.0;0
GYRO;4.983;1422.238;-0.25931;-1.03206;-0.73670;3
AHRS;4.984;1422.238;29.3288;-2.5964;-86.9711;0.16855;-0.19007;-0.66975;33
ACCE;4.989;1422.245;0.49799;3.78284;9.11712;3
MAGN;4.992;1422.245;-15.60000;-11.64000;-36.66000;3
LIGH;4.996;1422.251;78.0;0
PRES;4.996;1422.252;1012.6766;0
GYRO;5.003;1422.258;-0.20281;-1.18416;-0.48411;3
AHRS;5.004;1422.258;28.3398;-2.1015;-88.2161;0.16337;-0.18312;-0.67795;-112
ACCE;5.009;1422.265;0.61292;3.88818;9.36612;3
MAGN;5.010;1422.265;-14.76000;-11.52000;-37.20000;3
LIGH;5.015;1422.271;78.0;0
GYRO;5.022;1422.278;-0.16799;-1.37048;-0.38668;3
AHRS;5.024;1422.278;27.4854;-2.0185;-89.3208;0.15692;-0.17913;-0.68565;-119
ACCE;5.031;1422.285;0.65122;3.69665;9.28950;3
MAGN;5.032;1422.285;-14.10000;-11.22000;-37.44000;3
GNSS;5.035;1491379047.803;39.993803;-0.074149;75.502;0.000;64.0;0.0;9;7
LIGH;5.045;1422.291;103.0;0
PRES;5.047;1422.292;1012.6443;0
GYRO;5.049;1422.298;-0.20311;-1.46730;-0.51679;3
AHRS;5.052;1422.298;26.7010;-2.0586;-90.3347;0.15038;-0.17605;-0.69282;-80
ACCE;5.054;1422.307;0.90022;3.78284;9.30866;3
MAGN;5.055;1422.307;-13.62000;-11.10000;-37.68000;3
LIGH;5.057;1422.311;103.0;0
GNSS;5.062;1491379047.803;39.993803;-0.074149;75.502;0.000;64.0;0.0;9;7
GYRO;5.065;1422.318;-0.20342;-1.32680;-0.65240;3
AHRS;5.066;1422.318;26.0336;-2.1007;-91.1940;0.14481;-0.17339;-0.69885;119
ACCE;5.084;1422.326;1.27372;4.04141;9.21289;3
MAGN;5.085;1422.326;-13.32000;-10.98000;-37.86000;3
PRES;5.087;1422.331;1012.7682;0
LIGH;5.088;1422.331;132.0;0
GYRO;5.089;1422.338;-0.30146;-1.07268;-0.61239;3
AHRS;5.090;1422.338;25.1990;-2.1221;-91.9793;0.13853;-0.16942;-0.70458;31
ACCE;5.091;1422.346;1.51314;4.17549;9.19373;3
MAGN;5.092;1422.346;-13.20000;-10.80000;-37.62000;3
LIGH;5.096;1422.352;132.0;0
GYRO;5.102;1422.358;-0.45387;-0.90561;-0.48869;3
AHRS;5.103;1422.358;24.3630;-2.1348;-92.7590;0.13236;-0.16529;-0.71021;-60
SOUN;5.104;196.05;0.00598;49.52
MAGN;5.109;1422.365;-13.26000;-10.50000;-37.44000;3
LIGH;5.115;1422.371;168.0;0
PRES;5.116;1422.371;1012.6309;0
GYRO;5.122;1422.378;-0.57146;-0.87323;-0.43371;3
AHRS;5.123;1422.378;23.5892;-2.1402;-93.4560;0.12678;-0.16133;-0.71523;54
ACCE;5.129;1422.385;1.53229;4.14676;9.34696;3
MAGN;5.130;1422.385;-13.38000;-10.26000;-37.38000;3
LIGH;5.135;1422.391;168.0;0
GYRO;5.142;1422.398;-0.54398;-1.12735;-0.49572;3
AHRS;5.143;1422.398;22.8985;-2.3683;-94.0645;0.12044;-0.15902;-0.71982;-115
ACCE;5.150;1422.406;1.41737;3.75411;9.30866;3
MAGN;5.151;1422.406;-13.56000;-10.02000;-37.26000;3
LIGH;5.156;1422.411;210.0;0
PRES;5.157;1422.412;1012.6231;0
GYRO;5.162;1422.418;-0.36713;-1.50578;-0.63286;3
AHRS;5.163;1422.418;22.2956;-2.6961;-94.6526;0.11404;-0.15776;-0.72424;95
ACCE;5.170;1422.426;1.52271;3.62961;9.55765;3
MAGN;5.171;1422.426;-14.04000;-9.90000;-37.08000;3
LIGH;5.175;1422.431;210.0;0
GYRO;5.183;1422.438;-0.02902;-1.92117;-0.71441;3
AHRS;5.183;1422.438;21.9301;-3.3531;-95.2132;0.10698;-0.15978;-0.72849;-22
ACCE;5.190;1422.446;1.70467;3.65834;9.72046;3
MAGN;5.192;1422.446;-14.58000;-9.84000;-36.84000;3
LIGH;5.195;1422.451;261.0;0
PRES;5.198;1422.452;1012.6356;0
GYRO;5.203;1422.458;0.24832;-2.26662;-0.91385;3
AHRS;5.204;1422.458;21.6251;-4.1832;-96.1023;0.09866;-0.16339;-0.73463;127
ACCE;5.211;1422.466;1.84832;3.59130;9.85453;3
MAGN;5.212;1422.466;-15.36000;-9.60000;-36.48000;3
LIGH;5.215;1422.471;261.0;0
GYRO;5.223;1422.478;0.37080;-2.61389;-1.13835;3
AHRS;5.224;1422.478;21.4862;-5.4272;-97.1020;0.08839;-0.17035;-0.74142;30
ACCE;5.231;1422.486;2.10690;3.54342;9.74919;3
MAGN;5.232;1422.486;-16.20000;-9.66000;-35.94000;3
PRES;5.235;1422.491;1012.6555;0
LIGH;5.236;1422.491;316.0;0
GYRO;5.243;1422.498;0.41600;-3.00424;-1.31214;3
AHRS;5.244;1422.498;21.5728;-7.0319;-98.2352;0.07671;-0.18066;-0.74881;3
ACCE;5.251;1422.507;2.54743;3.74453;9.63427;3
MAGN;5.253;1422.507;-17.22000;-9.84000;-35.40000;3
LIGH;5.255;1422.511;316.0;0
GYRO;5.262;1422.518;0.51465;-3.48774;-1.56137;3
AHRS;5.264;1422.518;21.8401;-8.9635;-99.6583;0.06320;-0.19381;-0.75754;-123
ACCE;5.271;1422.527;2.71024;3.79242;9.17458;3
MAGN;5.272;1422.527;-18.24000;-10.20000;-34.74000;3
PRES;5.275;1422.531;1012.6561;0
LIGH;5.276;1422.531;348.0;0
GYRO;5.282;1422.538;0.77977;-3.95535;-2.01891;3
AHRS;5.284;1422.538;22.4090;-11.1428;-101.4443;0.04871;-0.20999;-0.76769;-108
ACCE;5.291;1422.547;2.92093;4.06057;8.29351;3
MAGN;5.292;1422.547;-19.32000;-10.50000;-34.02000;3
LIGH;5.295;1422.551;348.0;0
GYRO;5.302;1422.558;1.02106;-4.46756;-2.49783;3
AHRS;5.304;1422.558;23.2054;-13.8304;-103.4175;0.03115;-0.22979;-0.77825;42
ACCE;5.311;1422.567;3.13162;4.17549;7.64229;3
MAGN;5.312;1422.567;-20.58000;-10.86000;-33.06000;3
LIGH;5.316;1422.571;367.0;0
PRES;5.317;1422.572;1012.6479;0
GYRO;5.322;1422.578;1.18355;-4.76047;-2.91902;3
AHRS;5.324;1422.578;24.3541;-16.5381;-105.7445;0.01391;-0.25128;-0.78956;8
ACCE;5.331;1422.587;3.36146;4.53941;6.59842;3
MAGN;5.332;1422.587;-21.72000;-11.46000;-31.92000;3
LIGH;5.335;1422.591;367.0;0
GYRO;5.342;1422.598;1.47280;-4.96084;-3.04577;3
AHRS;5.343;1422.598;26.0803;-19.6169;-107.9992;-0.00358;-0.27742;-0.79922;-115
ACCE;5.351;1422.607;3.65834;5.28640;5.62159;3
MAGN;5.352;1422.607;-22.68000;-12.36000;-30.72000;3
LIGH;5.356;1422.611;384.0;0
PRES;5.357;1422.612;1012.5427;0
GYRO;5.362;1422.618;1.87658;-4.86615;-3.03081;3
AHRS;5.363;1422.618;28.1904;-22.5524;-110.2597;-0.01905;-0.30438;-0.80761;18
ACCE;5.371;1422.627;3.88818;5.61201;5.26724;3
MAGN;5.372;1422.627;-23.58000;-13.26000;-29.04000;3
LIGH;5.375;1422.631;384.0;0
GYRO;5.382;1422.638;2.25654;-5.00696;-3.01126;3
AHRS;5.383;1422.638;30.7133;-25.9742;-112.2494;-0.03609;-0.33504;-0.81330;-52
ACCE;5.391;1422.647;3.89776;5.66947;4.53941;3
MAGN;5.392;1422.647;-24.36000;-14.28000;-27.24000;3
LIGH;5.396;1422.651;384.0;0
PRES;5.397;1422.652;1012.5668;0
GYRO;5.402;1422.658;2.55311;-5.66639;-3.18016;3
AHRS;5.403;1422.658;33.7454;-29.8198;-113.9677;-0.05364;-0.36934;-0.81610;-86
ACCE;5.411;1422.667;3.76368;6.00466;3.15077;3
MAGN;5.413;1422.667;-24.96000;-15.48000;-25.20000;3
LIGH;5.415;1422.671;384.0;0
GYRO;5.423;1422.678;2.90222;-5.93914;-3.39488;3
AHRS;5.423;1422.678;37.1351;-33.4442;-115.1816;-0.06682;-0.40364;-0.81556;-76
ACCE;5.432;1422.687;4.07972;6.84742;1.34075;3
MAGN;5.432;1422.687;-25.44000;-16.80000;-22.80000;3
LIGH;5.436;1422.691;280.0;0
PRES;5.437;1422.692;1012.6121;0
GYRO;5.442;1422.698;3.12213;-5.92203;-3.73239;3
AHRS;5.444;1422.698;40.7358;-37.3353;-116.2788;-0.08080;-0.43845;-0.81315;35
ACCE;5.452;1422.708;4.33829;7.76679;-0.06704;3
MAGN;5.453;1422.708;-25.74000;-18.42000;-20.04000;3
LIGH;5.455;1422.711;280.0;0
GYRO;5.462;1422.718;3.54393;-5.26841;-3.55951;3
AHRS;5.464;1422.718;44.4083;-41.2272;-116.0503;-0.08919;-0.47266;-0.80555;89
ACCE;5.472;1422.728;4.23295;8.46590;-0.77572;3
MAGN;5.473;1422.728;-25.80000;-19.92000;-17.10000;3
LIGH;5.476;1422.731;149.0;0
PRES;5.477;1422.732;1012.6247;0
GYRO;5.482;1422.738;3.82279;-4.70091;-3.24889;3
AHRS;5.483;1422.738;47.4397;-44.8305;-115.0215;-0.09472;-0.50119;-0.79628;37
ACCE;5.492;1422.748;3.84030;8.72447;-1.72383;3
MAGN;5.493;1422.748;-25.62000;-21.36000;-13.74000;3
LIGH;5.495;1422.751;149.0;0
GYRO;5.502;1422.758;3.87991;-4.48283;-2.97461;3
AHRS;5.504;1422.758;49.7943;-47.6730;-113.2751;-0.09439;-0.52321;-0.78653;35
ACCE;5.512;1422.768;3.07416;8.70532;-2.77727;3
MAGN;5.514;1422.768;-25.08000;-22.68000;-10.44000;3
LIGH;5.516;1422.771;146.0;0
PRES;5.517;1422.772;1012.6277;0
GYRO;5.523;1422.778;3.77790;-4.19054;-2.71957;3
AHRS;5.524;1422.778;52.5986;-50.5090;-111.2283;-0.08933;-0.54670;-0.77588;21
ACCE;5.532;1422.788;2.41336;8.73405;-3.56257;3
MAGN;5.533;1422.788;-24.30000;-24.06000;-6.90000;3
LIGH;5.535;1422.791;146.0;0
GYRO;5.543;1422.798;3.54546;-3.74399;-2.49569;3
AHRS;5.544;1422.798;55.6277;-53.6740;-108.8478;-0.08254;-0.57094;-0.76445;-59
ACCE;5.552;1422.808;1.80044;8.59997;-4.21380;3
MAGN;5.553;1422.808;-23.22000;-25.26000;-3.42000;3
LIGH;5.555;1422.811;129.0;0
PRES;5.557;1422.812;1012.6257;0
GYRO;5.563;1422.818;3.10167;-3.33380;-2.15147;3
AHRS;5.564;1422.818;58.5148;-57.0921;-106.3268;-0.07628;-0.59356;-0.75339;68
ACCE;5.572;1422.828;1.13006;8.52336;-4.65433;3
MAGN;5.573;1422.828;-21.84000;-26.34000;0.06000;3
LIGH;5.575;1422.831;129.0;0
GYRO;5.583;1422.838;2.61053;-2.82036;-1.93125;3
AHRS;5.584;1422.838;61.4776;-60.1467;-103.9835;-0.06699;-0.61373;-0.74378;108
ACCE;5.593;1422.848;0.67995;8.29351;-4.99909;3
MAGN;5.594;1422.848;-20.22000;-27.36000;3.66000;3
LIGH;5.595;1422.851;112.0;0
PRES;5.597;1422.852;1012.7213;0
GYRO;5.603;1422.858;2.29807;-2.54884;-1.73241;3
AHRS;5.604;1422.858;64.2533;-63.6103;-101.3961;-0.05912;-0.63243;-0.73445;62
SOUN;5.612;60.19;0.00184;39.26
ACCE;5.619;1422.869;0.28730;8.14986;-5.16190;3
MAGN;5.620;1422.869;-18.42000;-28.14000;7.14000;3
LIGH;5.622;1422.871;112.0;0
GYRO;5.624;1422.878;2.06259;-2.37443;-1.64384;3
AHRS;5.625;1422.878;66.9871;-66.6215;-99.2244;-0.05001;-0.64802;-0.72721;-14
ACCE;5.633;1422.889;0.03831;8.01579;-5.53539;3
MAGN;5.635;1422.889;-16.32000;-28.68000;10.56000;3
LIGH;5.637;1422.891;110.0;0
PRES;5.638;1422.892;1012.5282;0
GYRO;5.648;1422.898;1.82313;-2.14261;-1.55312;3
AHRS;5.652;1422.898;69.7170;-70.6292;-96.2159;-0.04169;-0.66391;-0.71905;-115
ACCE;5.653;1422.909;-0.41180;7.91044;-6.24408;3
MAGN;5.654;1422.909;-13.98000;-28.98000;13.68000;3
LIGH;5.655;1422.911;110.0;0
GYRO;5.663;1422.918;1.57176;-1.55099;-1.35276;3
AHRS;5.663;1422.918;72.3264;-75.8069;-91.8284;-0.03232;-0.67951;-0.70979;88
ACCE;5.673;1422.929;-0.66080;7.84340;-6.30154;3
MAGN;5.674;1422.929;-11.70000;-29.10000;16.62000;3
LIGH;5.675;1422.931;95.0;0
PRES;5.676;1422.932;1012.7100;0
GYRO;5.682;1422.938;1.43370;-0.73304;-1.04855;3
AHRS;5.683;1422.938;74.6593;-83.0607;-85.1082;-0.02214;-0.69536;-0.69873;59
ACCE;5.693;1422.949;-0.97683;7.62314;-6.21535;3
MAGN;5.694;1422.949;-9.30000;-29.04000;19.50000;3
LIGH;5.695;1422.951;95.0;0
GYRO;5.703;1422.958;1.22876;-0.21533;-0.79993;3
AHRS;5.704;1422.958;76.6729;-91.9442;-76.6543;-0.01156;-0.70977;-0.68794;-103
ACCE;5.715;1422.971;-1.17795;7.37414;-6.05254;3
MAGN;5.716;1422.971;-7.08000;-28.74000;22.02000;3
LIGH;5.717;1422.971;95.0;0
PRES;5.718;1422.972;1012.5760;0
GYRO;5.722;1422.978;0.85277;0.04795;-0.64935;3
AHRS;5.725;1422.978;78.2534;-101.6403;-66.9818;0.00065;-0.72148;-0.67838;63
ACCE;5.735;1422.991;-1.27372;7.34541;-6.25365;3
MAGN;5.736;1422.991;-4.86000;-28.38000;24.00000;3
LIGH;5.737;1422.991;95.0;0
GYRO;5.742;1422.998;0.49633;0.44440;-0.45907;3
AHRS;5.743;1422.998;79.3044;-112.0670;-56.0580;0.01464;-0.73120;-0.66931;121
ACCE;5.755;1423.011;-1.40779;7.40287;-6.41646;3
MAGN;5.756;1423.011;-2.88000;-27.90000;25.74000;3
LIGH;5.757;1423.011;95.0;0
PRES;5.758;1423.012;1012.6258;0
GYRO;5.762;1423.018;0.31551;1.14018;-0.11026;3
AHRS;5.763;1423.018;79.7331;-122.2327;-44.9265;0.02934;-0.73937;-0.66034;31
ACCE;5.775;1423.031;-1.23541;7.43160;-6.69419;3
MAGN;5.777;1423.031;-1.14000;-27.18000;27.18000;3
LIGH;5.779;1423.031;95.0;0
GYRO;5.782;1423.038;-0.00916;1.96729;0.38301;3
AHRS;5.783;1423.038;79.7992;-129.4084;-36.3686;0.04394;-0.74450;-0.65328;-106
ACCE;5.796;1423.051;-0.90022;7.90087;-7.59441;3
MAGN;5.797;1423.051;0.24000;-26.64000;28.44000;3
LIGH;5.798;1423.051;91.0;0
PRES;5.799;1423.052;1012.5980;0
GYRO;5.803;1423.058;-0.60659;3.41168;1.07726;3
AHRS;5.804;1423.058;79.5594;-131.3927;-31.7009;0.06203;-0.74570;-0.64735;73
ACCE;5.816;1423.071;-0.66080;8.34140;-7.96790;3
MAGN;5.817;1423.071;1.20000;-26.16000;29.40000;3
LIGH;5.818;1423.071;91.0;0
GYRO;5.823;1423.078;-1.21104;4.93671;1.82374;3
AHRS;5.824;1423.078;78.9527;-129.1207;-30.4887;0.08021;-0.74432;-0.64110;18
LIGH;5.836;1423.091;90.0;0
ACCE;5.837;1423.091;-0.65122;8.43717;-8.19775;3
MAGN;5.838;1423.091;1.62000;-25.92000;29.94000;3
PRES;5.839;1423.092;1012.6133;0
GYRO;5.843;1423.098;-1.88635;6.46021;2.41597;3
AHRS;5.844;1423.098;78.0909;-121.9213;-32.8755;0.10114;-0.73779;-0.63491;-12
LIGH;5.856;1423.111;90.0;0
ACCE;5.856;1423.112;-0.39265;8.57124;-7.89129;3
GYRO;5.863;1423.118;-2.71866;7.88383;3.03569;3
AHRS;5.863;1423.118;76.7308;-109.7567;-39.0162;0.12242;-0.72374;-0.62916;-53
LIGH;5.876;1423.131;112.0;0
ACCE;5.877;1423.132;-0.32561;8.10198;-5.96635;3
MAGN;5.878;1423.132;0.96000;-25.44000;29.88000;3
PRES;5.878;1423.132;1012.6096;0
GYRO;5.883;1423.138;-3.69879;8.18620;3.34082;3
AHRS;5.883;1423.138;75.1384;-96.3840;-46.2893;0.14153;-0.70301;-0.62558;-19
LIGH;5.895;1423.151;112.0;0
ACCE;5.896;1423.152;0.12450;7.43160;-4.41491;3
MAGN;5.897;1423.152;-0.12000;-25.50000;29.28000;3
GYRO;5.903;1423.158;-4.62883;7.87375;3.17772;3
AHRS;5.904;1423.158;73.0970;-82.0246;-54.0014;0.16103;-0.67372;-0.62340;79
LIGH;5.916;1423.171;124.0;0
PRES;5.917;1423.172;1012.5705;0
ACCE;5.918;1423.173;0.70868;7.57525;-4.03184;3
MAGN;5.919;1423.173;-1.80000;-25.62000;28.14000;3
GYRO;5.923;1423.178;-4.80965;7.98615;3.12855;3
AHRS;5.924;1423.178;70.2832;-68.5416;-60.1892;0.18065;-0.63691;-0.61928;48
LIGH;5.936;1423.191;124.0;0
ACCE;5.937;1423.192;1.26414;6.95276;-2.93050;3
MAGN;5.938;1423.192;-3.60000;-25.56000;26.52000;3
GYRO;5.943;1423.198;-4.59737;8.43788;3.09403;3
AHRS;5.944;1423.198;67.1919;-56.0280;-65.6056;0.19866;-0.59349;-0.61683;-122
LIGH;5.956;1423.211;132.0;0
PRES;5.957;1423.212;1012.6467;0
ACCE;5.958;1423.213;2.01113;6.53138;-0.98641;3
MAGN;5.959;1423.213;-5.82000;-25.80000;24.30000;3
GYRO;5.963;1423.218;-4.02713;8.65596;2.79043;3
AHRS;5.964;1423.218;64.4551;-46.4572;-68.4335;0.21762;-0.55146;-0.61105;107
LIGH;5.976;1423.231;132.0;0
ACCE;5.977;1423.232;2.64320;6.56969;1.00556;3
MAGN;5.978;1423.232;-8.28000;-25.92000;21.60000;3
GYRO;5.983;1423.238;-3.35518;8.49683;2.36619;3
AHRS;5.985;1423.238;62.1005;-38.8368;-69.6393;0.23672;-0.51159;-0.60213;16
LIGH;5.996;1423.251;120.0;0
PRES;5.996;1423.252;1012.6005;0
ACCE;5.997;1423.253;3.05500;6.94318;3.04542;3
GYRO;6.003;1423.258;-2.46881;7.98951;1.85825;3
AHRS;6.004;1423.258;61.6225;-33.3945;-70.4796;0.25832;-0.48463;-0.59486;37
LIGH;6.015;1423.271;120.0;0
ACCE;6.017;1423.273;2.83473;6.82826;4.42448;3
MAGN;6.018;1423.273;-12.84000;-25.80000;15.30000;3
GYRO;6.023;1423.278;-1.71562;7.47638;1.38727;3
AHRS;6.024;1423.278;61.8242;-28.3426;-71.3317;0.28219;-0.46106;-0.58719;-107
LIGH;6.038;1423.291;103.0;0
PRES;6.040;1423.292;1012.6495;0
ACCE;6.041;1423.294;2.91135;6.50265;5.61201;3
GYRO;6.043;1423.298;-1.57267;7.50540;1.11330;3
AHRS;6.045;1423.298;60.3253;-22.5114;-70.7846;0.30399;-0.42299;-0.57107;-91
GNSS;6.050;1491379048.803;39.993803;-0.074149;76.622;0.000;48.0;0.0;11;9
LIGH;6.061;1423.311;103.0;0
ACCE;6.062;1423.313;3.05500;6.70376;6.90488;3
MAGN;6.064;1423.313;-16.56000;-25.56000;7.98000;3
GYRO;6.066;1423.318;-1.70218;7.13918;1.28831;3
AHRS;6.068;1423.318;58.8153;-17.5887;-69.5387;0.32265;-0.38613;-0.55262;16
LIGH;6.100;1423.332;91.0;0
PRES;6.102;1423.331;1012.7870;0
ACCE;6.103;1423.334;2.76770;6.25365;7.63272;3
MAGN;6.104;1423.334;-18.18000;-25.20000;3.96000;3
GYRO;6.105;1423.338;-1.76693;6.59490;1.20799;3
AHRS;6.105;1423.338;57.0861;-12.6922;-68.1548;0.33894;-0.34651;-0.53294;30
LIGH;6.106;1423.352;91.0;0
GYRO;6.106;1423.358;-1.61635;5.83896;0.85521;3
AHRS;6.106;1423.358;55.6290;-8.4852;-67.0354;0.35182;-0.31151;-0.51584;0
ACCE;6.107;1423.358;1.35991;5.54497;8.70532;3
MAGN;6.107;1423.358;-19.44000;-24.96000;-0.30000;3
GNSS;6.108;1491379048.803;39.993803;-0.074149;76.622;0.000;48.0;0.0;11;9
SOUN;6.112;139.78;0.00427;46.58
LIGH;6.115;1423.371;81.0;0
PRES;6.116;1423.371;1012.6339;0
ACCE;6.117;1423.373;1.35991;5.54497;8.70532;3
MAGN;6.118;1423.373;-20.16000;-24.36000;-4.62000;3
GYRO;6.124;1423.379;-1.47249;5.37103;0.51618;3
AHRS;6.124;1423.379;54.0927;-4.4510;-66.1213;0.36194;-0.27686;-0.50030;110
LIGH;6.135;1423.391;81.0;0
WIFI;6.137;1703.223;WAP106;20:17:FF:FF:F1:06;-64
WIFI;6.137;1703.223;WAP092;20:17:FF:FF:F0:92;-73
WIFI;6.137;1703.223;WAP109;20:17:FF:FF:F1:09;-81
WIFI;6.137;1703.223;WAP310;20:17:FF:FF:F3:10;-66
WIFI;6.137;1703.223;WAP297;20:17:FF:FF:F2:97;-74
WIFI;6.137;1703.223;WAP159;20:17:FF:FF:F1:59;-87
WIFI;6.137;1703.223;WAP022;20:17:FF:FF:F0:22;-88
WIFI;6.137;1703.223;WAP181;20:17:FF:FF:F1:81;-94
WIFI;6.137;1703.223;WAP141;20:17:FF:FF:F1:41;-48
WIFI;6.137;1703.223;WAP112;20:17:FF:FF:F1:12;-50
WIFI;6.137;1703.223;WAP139;20:17:FF:FF:F1:39;-60
WIFI;6.137;1703.223;WAP140;20:17:FF:FF:F1:40;-59
WIFI;6.137;1703.223;WAP213;20:17:FF:FF:F2:13;-56
WIFI;6.137;1703.223;WAP093;20:17:FF:FF:F0:93;-59
WIFI;6.137;1703.223;WAP138;20:17:FF:FF:F1:38;-68
WIFI;6.137;1703.223;WAP115;20:17:FF:FF:F1:15;-78
WIFI;6.137;1703.223;WAP113;20:17:FF:FF:F1:13;-72
WIFI;6.137;1703.223;WAP180;20:17:FF:FF:F1:80;-78
WIFI;6.137;1703.223;WAP206;20:17:FF:FF:F2:06;-69
WIFI;6.137;1703.223;WAP044;20:17:FF:FF:F0:44;-86
WIFI;6.137;1703.223;WAP316;20:17:FF:FF:F3:16;-48
WIFI;6.137;1703.223;WAP298;20:17:FF:FF:F2:98;-58
WIFI;6.137;1703.223;WAP319;20:17:FF:FF:F3:19;-80
WIFI;6.137;1703.223;WAP317;20:17:FF:FF:F3:17;-70
WIFI;6.137;1703.223;WAP008;20:17:FF:FF:F0:08;-91
WIFI;6.137;1703.223;WAP313;20:17:FF:FF:F3:13;-83
ACCE;6.159;1423.394;1.03430;5.47793;9.19373;3
MAGN;6.160;1423.394;-20.52000;-23.58000;-8.88000;3
GYRO;6.160;1423.398;-1.73364;4.61112;0.43249;3
AHRS;6.161;1423.398;52.4863;-1.8869;-65.1971;0.36452;-0.25063;-0.48929;33
LIGH;6.162;1423.411;67.0;0
PRES;6.162;1423.412;1012.6699;0
ACCE;6.163;1423.414;0.29688;5.08528;9.36612;3
MAGN;6.164;1423.414;-20.34000;-22.56000;-13.02000;3
GYRO;6.165;1423.418;-1.74463;4.12334;0.39951;3
AHRS;6.165;1423.418;51.3481;1.9732;-65.6691;0.37239;-0.22184;-0.48234;53
LIGH;6.186;1423.431;67.0;0
ACCE;6.187;1423.434;-0.35434;4.71179;9.60554;3
MAGN;6.187;1423.434;-19.62000;-21.54000;-17.04000;3
GYRO;6.188;1423.438;-1.33627;3.80080;0.69730;3
AHRS;6.189;1423.438;50.8299;4.9144;-66.2580;0.38024;-0.20191;-0.47777;-75
LIGH;6.195;1423.451;31.0;0
PRES;6.196;1423.451;1012.6862;0
ACCE;6.198;1423.454;-0.71826;4.47237;9.49062;3
MAGN;6.199;1423.454;-18.18000;-20.52000;-20.76000;3
GYRO;6.203;1423.459;-0.93646;3.54760;1.04947;3
AHRS;6.204;1423.459;50.1465;7.7428;-66.9050;0.38648;-0.18205;-0.47429;-119
LIGH;6.215;1423.471;31.0;0
ACCE;6.218;1423.474;-1.81959;4.46279;9.36612;3
MAGN;6.219;1423.474;-16.50000;-19.32000;-24.18000;3
GYRO;6.222;1423.478;-0.44074;2.79349;1.08459;3
AHRS;6.223;1423.478;49.6353;10.0565;-67.4817;0.39187;-0.16608;-0.47161;-24
LIGH;6.235;1423.491;67.0;0
PRES;6.236;1423.491;1012.5986;0
ACCE;6.238;1423.494;-2.06859;4.58729;8.82982;3
MAGN;6.239;1423.494;-14.40000;-18.24000;-27.24000;3
GYRO;6.242;1423.498;-0.03299;1.62307;0.84635;3
AHRS;6.243;1423.498;49.2277;11.8671;-67.7776;0.39630;-0.15297;-0.46846;-25
LIGH;6.255;1423.511;67.0;0
ACCE;6.258;1423.514;-2.12605;4.54898;9.72046;3
MAGN;6.260;1423.514;-12.12000;-17.28000;-29.76000;3
GYRO;6.262;1423.518;0.32193;1.09223;0.47983;3
AHRS;6.263;1423.518;49.0727;14.4238;-68.4522;0.40487;-0.13730;-0.46452;77
LIGH;6.276;1423.531;67.0;0
PRES;6.277;1423.532;1012.6514;0
ACCE;6.279;1423.535;-2.08774;4.66391;9.21289;3
MAGN;6.280;1423.535;-9.66000;-16.26000;-31.92000;3
GYRO;6.282;1423.538;0.35675;0.04398;0.07117;3
AHRS;6.283;1423.538;48.7454;15.7049;-69.3127;0.40704;-0.13010;-0.46674;-47
LIGH;6.295;1423.551;67.0;0
ACCE;6.299;1423.555;-0.98641;5.20978;6.90488;3
MAGN;6.301;1423.555;-7.02000;-15.60000;-33.60000;3
GYRO;6.302;1423.558;1.10842;0.24007;0.30696;3
AHRS;6.303;1423.558;49.1307;17.5459;-69.7251;0.41642;-0.12104;-0.46176;-32
LIGH;6.315;1423.571;64.0;0
PRES;6.316;1423.572;1012.6299;0
ACCE;6.319;1423.575;-1.81959;5.05655;8.49463;3
MAGN;6.320;1423.575;-4.56000;-15.06000;-34.92000;3
GYRO;6.322;1423.578;1.25747;1.51861;0.81153;3
AHRS;6.323;1423.578;48.8414;19.4222;-69.8404;0.42206;-0.10734;-0.45657;-44
LIGH;6.335;1423.591;64.0;0
ACCE;6.339;1423.595;-2.27928;5.37259;7.42203;3
MAGN;6.340;1423.595;-2.22000;-14.52000;-35.94000;3
GYRO;6.343;1423.598;0.93340;0.72907;0.56719;3
AHRS;6.344;1423.598;49.2247;19.6183;-70.3405;0.42469;-0.10977;-0.45802;57
LIGH;6.355;1423.611;33.0;0
PRES;6.356;1423.612;1012.5963;0
ACCE;6.360;1423.616;-2.63362;5.73651;6.37815;3
MAGN;6.361;1423.616;-0.18000;-14.40000;-36.60000;3
GYRO;6.362;1423.618;1.16370;0.29016;0.31948;3
AHRS;6.363;1423.618;49.9508;21.4956;-70.6488;0.43619;-0.10193;-0.45070;-92
LIGH;6.375;1423.631;33.0;0
ACCE;6.380;1423.636;-2.81558;5.84185;5.82270;3
GYRO;6.382;1423.638;1.62948;0.35461;0.38454;3
AHRS;6.383;1423.638;50.7934;23.4155;-71.0026;0.44834;-0.09465;-0.44284;106
LIGH;6.395;1423.651;57.0;0
PRES;6.396;1423.652;1012.6678;0
ACCE;6.400;1423.656;-2.76770;6.16746;5.39174;3
MAGN;6.401;1423.656;3.42000;-14.52000;-37.14000;3
GYRO;6.402;1423.658;1.31367;0.35583;0.50183;3
AHRS;6.403;1423.658;51.1386;25.1831;-71.4681;0.45677;-0.08638;-0.43778;3
LIGH;6.415;1423.671;57.0;0
ACCE;6.420;1423.676;-2.94008;6.38773;5.38217;3
GYRO;6.422;1423.678;1.18997;0.38698;0.39156;3
AHRS;6.424;1423.678;52.0424;27.8047;-72.7665;0.47092;-0.07879;-0.43258;98
LIGH;6.435;1423.691;31.0;0
PRES;6.436;1423.692;1012.6507;0
ACCE;6.440;1423.696;-3.42850;6.61757;5.56412;3
MAGN;6.441;1423.696;6.18000;-15.18000;-37.02000;3
GYRO;6.442;1423.698;1.13254;0.45968;0.29841;3
AHRS;6.443;1423.698;52.7932;30.3628;-73.6977;0.48402;-0.06960;-0.42527;-45
LIGH;6.455;1423.711;31.0;0
ACCE;6.461;1423.717;-3.27527;6.48350;5.23851;3
MAGN;6.462;1423.717;7.20000;-15.72000;-36.66000;3
GYRO;6.463;1423.718;1.08459;0.33231;0.20769;3
AHRS;6.464;1423.718;53.2835;32.7198;-74.6642;0.49479;-0.06073;-0.41967;37
LIGH;6.475;1423.731;20.0;0
PRES;6.476;1423.732;1012.6420;0
ACCE;6.480;1423.736;-3.87861;6.96234;4.72137;3
MAGN;6.482;1423.736;8.04000;-16.50000;-36.48000;3
GYRO;6.483;1423.738;1.04855;0.43860;0.08613;3
AHRS;6.484;1423.738;53.5311;35.7109;-76.0392;0.50631;-0.04835;-0.41467;-16
LIGH;6.495;1423.751;20.0;0
ACCE;6.500;1423.756;-3.52426;7.06768;4.90333;3
MAGN;6.501;1423.756;8.64000;-17.16000;-36.12000;3
GYRO;6.502;1423.758;0.97586;0.82161;-0.01985;3
AHRS;6.504;1423.758;53.6767;38.7889;-77.3811;0.51762;-0.03494;-0.40911;-23
LIGH;6.515;1423.771;56.0;0
PRES;6.516;1423.772;1012.7026;0
ACCE;6.521;1423.777;-3.59130;7.35499;5.45878;3
MAGN;6.522;1423.777;9.18000;-17.88000;-35.64000;3
GYRO;6.523;1423.778;0.88942;1.58581;0.10079;3
AHRS;6.524;1423.778;53.8456;42.7029;-78.8480;0.53191;-0.01705;-0.40002;-78
LIGH;6.535;1423.791;56.0;0
ACCE;6.541;1423.797;-3.86903;7.44118;5.35344;3
MAGN;6.542;1423.797;9.66000;-18.72000;-35.10000;3
GYRO;6.543;1423.798;0.74403;1.26357;0.29352;3
AHRS;6.544;1423.798;53.9963;45.1105;-79.8068;0.54085;-0.00676;-0.39429;-76
LIGH;6.555;1423.811;56.0;0
PRES;6.556;1423.812;1012.6080;0
ACCE;6.561;1423.817;-4.40533;7.57525;4.97036;3
MAGN;6.563;1423.817;10.08000;-19.62000;-34.68000;3
GYRO;6.564;1423.818;0.72082;0.81184;0.65973;3
AHRS;6.565;1423.818;54.4301;47.4469;-80.1607;0.55072;0.00418;-0.38342;-37
LIGH;6.575;1423.831;56.0;0
ACCE;6.581;1423.837;-4.46279;7.81467;4.78840;3
MAGN;6.582;1423.837;10.44000;-20.46000;-34.20000;3
GYRO;6.584;1423.838;0.79748;0.93462;0.63835;3
AHRS;6.585;1423.838;54.6703;50.2588;-80.8481;0.56110;0.01761;-0.37306;122
LIGH;6.595;1423.851;54.0;0
PRES;6.596;1423.852;1012.7020;0
ACCE;6.601;1423.857;-4.03184;7.99663;4.45322;3
MAGN;6.604;1423.857;10.74000;-21.18000;-33.66000;3
GYRO;6.605;1423.858;0.48808;1.17103;0.40103;3
AHRS;6.606;1423.858;54.6838;52.3376;-81.0618;0.56789;0.02986;-0.36413;-75
SOUN;6.612;202.51;0.00618;49.80
LIGH;6.617;1423.871;54.0;0
ACCE;6.621;1423.877;-3.79242;8.14986;4.42448;3
MAGN;6.623;1423.877;11.10000;-21.90000;-33.12000;3
GYRO;6.624;1423.878;0.27061;1.32894;0.10996;3
AHRS;6.625;1423.878;54.8295;54.6982;-81.6161;0.57607;0.04141;-0.35518;85
LIGH;6.635;1423.891;56.0;0
PRES;6.636;1423.892;1012.6751;0
ACCE;6.641;1423.897;-4.13718;8.22648;4.24253;3
MAGN;6.643;1423.897;11.46000;-22.50000;-32.52000;3
GYRO;6.644;1423.898;0.19639;1.11911;-0.17837;3
AHRS;6.645;1423.898;54.8962;56.7517;-81.9992;0.58278;0.05223;-0.34692;9
LIGH;6.655;1423.911;56.0;0
MAGN;6.663;1423.918;11.88000;-23.28000;-32.10000;3
GYRO;6.664;1423.918;0.12401;0.91660;-0.37110;3
AHRS;6.665;1423.918;54.8170;58.6408;-82.0583;0.58815;0.06447;-0.33805;119
LIGH;6.678;1423.931;57.0;0
PRES;6.679;1423.932;1012.6123;0
GYRO;6.683;1423.938;-0.23396;0.43616;-0.50732;3
AHRS;6.684;1423.938;54.3133;59.7507;-81.8952;0.58939;0.07538;-0.33391;34
ACCE;6.685;1423.941;-4.03184;8.30309;3.94564;3
MAGN;6.686;1423.941;12.36000;-23.64000;-31.68000;3
LIGH;6.695;1423.951;57.0;0
GYRO;6.704;1423.959;-0.51954;-0.10568;-0.65668;3
AHRS;6.705;1423.959;53.7039;60.5718;-81.8576;0.58945;0.08442;-0.33261;64
ACCE;6.706;1423.961;-4.02226;8.06367;3.51469;3
MAGN;6.707;1423.961;12.78000;-24.06000;-31.20000;3
LIGH;6.716;1423.971;57.0;0
PRES;6.717;1423.972;1012.7028;0
GYRO;6.723;1423.978;-0.68997;-0.02474;-0.74495;3
AHRS;6.725;1423.978;52.9669;61.1916;-81.4102;0.58810;0.09502;-0.33040;-9
ACCE;6.727;1423.981;-4.18506;7.64229;4.12760;3
MAGN;6.728;1423.981;13.32000;-24.18000;-30.78000;3
LIGH;6.736;1423.991;57.0;0
GYRO;6.743;1423.998;-0.97555;-0.09988;-0.58918;3
AHRS;6.744;1423.998;52.2819;60.6387;-80.3567;0.58296;0.10088;-0.33003;94
ACCE;6.746;1424.002;-4.73094;7.33583;4.37660;3
MAGN;6.747;1424.002;13.80000;-24.12000;-30.48000;3
LIGH;6.757;1424.011;61.0;0
PRES;6.758;1424.012;1012.5690;0
GYRO;6.763;1424.018;-1.11361;-0.18204;-0.70463;3
AHRS;6.765;1424.018;51.3319;60.7008;-79.8414;0.57892;0.10943;-0.33130;16
ACCE;6.767;1424.022;-5.01825;6.93361;4.28083;3
MAGN;6.768;1424.022;14.22000;-24.24000;-30.18000;3
LIGH;6.776;1424.031;61.0;0
GYRO;6.783;1424.038;-0.90683;-0.15608;-0.92210;3
AHRS;6.784;1424.038;50.3199;60.6216;-79.3365;0.57412;0.11734;-0.33363;-12
ACCE;6.786;1424.042;-4.62560;6.87615;4.16591;3
MAGN;6.787;1424.042;14.70000;-24.30000;-30.12000;3
LIGH;6.796;1424.051;28.0;0
PRES;6.797;1424.052;1012.6911;0
GYRO;6.803;1424.058;-0.83933;-0.15302;-0.89125;3
AHRS;6.804;1424.058;49.1347;60.1343;-78.5196;0.56696;0.12510;-0.33682;-5
ACCE;6.806;1424.062;-4.76925;6.96234;4.21380;3
MAGN;6.807;1424.062;15.12000;-24.06000;-30.06000;3
LIGH;6.816;1424.071;28.0;0
GYRO;6.823;1424.078;-0.78252;-0.68906;-1.30847;3
AHRS;6.824;1424.078;47.3613;59.9050;-78.7965;0.55913;0.13246;-0.34867;-41
ACCE;6.826;1424.082;-4.84586;6.92403;4.67348;3
MAGN;6.828;1424.082;15.66000;-23.70000;-30.00000;3
LIGH;6.836;1424.091;57.0;0
PRES;6.837;1424.092;1012.5839;0
GYRO;6.843;1424.098;-1.05405;-1.13529;-1.81396;3
AHRS;6.844;1424.098;45.5884;59.4767;-78.6265;0.55000;0.14068;-0.35847;-20
ACCE;6.847;1424.103;-4.86502;6.33027;5.02782;3
MAGN;6.848;1424.103;15.96000;-23.34000;-30.06000;3
LIGH;6.856;1424.111;57.0;0
GYRO;6.863;1424.118;-1.41476;-1.08184;-1.65392;3
AHRS;6.864;1424.118;44.1291;58.9330;-78.2537;0.54140;0.14727;-0.36582;114
ACCE;6.866;1424.122;-4.07014;7.30710;5.10444;3
MAGN;6.867;1424.122;16.20000;-22.80000;-30.36000;3
LIGH;6.876;1424.131;33.0;0
PRES;6.877;1424.132;1012.7133;0
GYRO;6.883;1424.139;-1.52991;-0.59346;-0.63958;3
AHRS;6.884;1424.139;43.0304;58.1107;-77.5312;0.53287;0.15155;-0.37032;-50
ACCE;6.887;1424.143;-3.90734;6.81869;4.55856;3
MAGN;6.888;1424.143;16.32000;-22.02000;-30.54000;3
LIGH;6.896;1424.151;33.0;0
GYRO;6.903;1424.158;-1.77548;-0.49724;-1.35673;3
AHRS;6.905;1424.158;40.0184;57.3496;-77.5563;0.51642;0.16347;-0.38833;-19
ACCE;6.909;1424.164;-4.79798;7.91044;4.38618;3
MAGN;6.910;1424.164;16.50000;-21.00000;-30.66000;3
LIGH;6.916;1424.171;62.0;0
PRES;6.917;1424.172;1012.6718;0
GYRO;6.924;1424.179;-1.97645;-0.36316;-0.82253;3
AHRS;6.925;1424.179;39.6661;55.8727;-75.4175;0.50669;0.16531;-0.38257;46
MAGN;6.928;1424.183;16.80000;-19.92000;-31.08000;3
LIGH;6.939;1424.191;62.0;0
GYRO;6.947;1424.198;-1.78373;-0.15424;-0.29627;3
AHRS;6.948;1424.198;38.8093;55.4165;-74.2038;0.49915;0.17234;-0.38051;-50
ACCE;6.950;1424.205;-7.25922;6.07170;5.48751;3
MAGN;6.951;1424.205;16.92000;-18.90000;-31.50000;3
LIGH;6.956;1424.211;35.0;0
PRES;6.957;1424.212;1012.6617;0
GYRO;6.963;1424.218;-1.73241;-0.28802;-0.66157;3
AHRS;6.964;1424.218;37.7226;55.1809;-72.9949;0.49101;0.18191;-0.37848;82
ACCE;6.968;1424.224;-7.49864;5.31513;6.04296;3
MAGN;6.969;1424.224;17.16000;-17.76000;-31.92000;3
LIGH;6.976;1424.231;35.0;0
GYRO;6.983;1424.238;-1.63865;-0.72326;-1.18661;3
AHRS;6.984;1424.238;37.1561;54.8443;-71.6962;0.48489;0.18823;-0.37381;30
ACCE;6.989;1424.244;-6.92403;4.46279;5.73651;3
MAGN;6.990;1424.244;17.22000;-16.50000;-32.52000;3
LIGH;6.996;1424.251;31.0;0
PRES;6.997;1424.252;1012.5669;0
GYRO;7.003;1424.258;-1.09742;-0.99296;-1.34971;3
AHRS;7.004;1424.258;35.8400;54.8884;-71.5023;0.47782;0.19635;-0.37827;6
ACCE;7.008;1424.264;-6.33027;4.09887;5.21936;3
LIGH;7.015;1424.271;31.0;0
GYRO;7.022;1424.278;-0.18906;-0.81948;-1.01434;3
AHRS;7.025;1424.278;34.6045;55.1010;-71.8809;0.47268;0.20276;-0.38546;-80
ACCE;7.030;1424.286;-6.14831;3.56257;5.77481;3
MAGN;7.034;1424.286;17.10000;-14.34000;-33.54000;3
LIGH;7.038;1424.291;74.0;0
PRES;7.040;1424.292;1012.6448;0
GNSS;7.042;1491379050.000;39.993803;-0.074149;76.572;0.000;32.0;0.0;11;8
GYRO;7.051;1424.298;1.10506;-0.78221;-0.66706;3
AHRS;7.052;1424.298;33.8084;55.4431;-73.3872;0.47234;0.20308;-0.39764;-75
ACCE;7.054;1424.304;-5.74608;2.97839;4.97994;3
MAGN;7.055;1424.304;16.86000;-13.38000;-33.96000;3
LIGH;7.056;1424.311;74.0;0
GNSS;7.060;1491379050.000;39.993803;-0.074149;76.572;0.000;32.0;0.0;11;8
GYRO;7.063;1424.318;2.47828;-1.38911;-1.33688;3
AHRS;7.064;1424.318;33.0733;56.1137;-76.5323;0.47646;0.19846;-0.41882;-104
ACCE;7.084;1424.324;-4.74052;3.45723;6.21535;3
MAGN;7.086;1424.324;16.68000;-12.60000;-34.38000;3
LIGH;7.087;1424.331;24.0;0
PRES;7.087;1424.332;1012.6782;0
GYRO;7.088;1424.338;3.15604;-0.81581;-1.82435;3
AHRS;7.089;1424.338;32.7821;57.9325;-79.6879;0.48724;0.19854;-0.43284;-86
ACCE;7.091;1424.345;-4.14676;3.38061;6.80911;3
MAGN;7.092;1424.345;16.50000;-11.88000;-34.74000;3
LIGH;7.096;1424.352;24.0;0
GYRO;7.102;1424.358;3.75926;-1.44653;-2.10504;3
AHRS;7.104;1424.358;32.6781;58.7643;-84.5710;0.49813;0.18338;-0.46049;-19
ACCE;7.109;1424.365;-4.55856;3.10289;7.14430;3
MAGN;7.110;1424.365;16.20000;-11.52000;-34.98000;3
SOUN;7.112;1066.84;0.03256;64.23
LIGH;7.117;1424.371;24.0;0
PRES;7.117;1424.372;1012.5787;0
GYRO;7.122;1424.378;4.21558;-2.50852;-2.60045;3
AHRS;7.123;1424.378;32.1162;59.3888;-89.9572;0.50646;0.16689;-0.49313;-64
ACCE;7.129;1424.385;-3.18908;4.29041;8.95431;3
MAGN;7.130;1424.385;15.96000;-11.28000;-35.04000;3
LIGH;7.135;1424.391;24.0;0
GYRO;7.142;1424.398;4.30446;1.01862;-1.62276;3
AHRS;7.143;1424.398;32.5323;63.8652;-94.4532;0.53414;0.17032;-0.49742;-92
ACCE;7.149;1424.405;-4.08930;4.16591;6.46434;3
MAGN;7.151;1424.405;15.84000;-11.16000;-35.10000;3
LIGH;7.155;1424.411;31.0;0
PRES;7.156;1424.412;1012.7167;0
GYRO;7.162;1424.418;0.39431;0.76541;-1.28893;3
AHRS;7.163;1424.418;29.8588;60.7904;-95.3892;0.51113;0.16471;-0.52865;-48
ACCE;7.169;1424.425;-4.53941;3.65834;5.04698;3
LIGH;7.175;1424.431;31.0;0
GYRO;7.182;1424.438;-0.75411;0.28588;-1.64017;3
AHRS;7.184;1424.438;29.2743;62.0686;-98.4416;0.51914;0.16184;-0.54269;79
ACCE;7.190;1424.446;-4.89375;3.23696;5.20021;3
MAGN;7.191;1424.446;15.90000;-10.98000;-35.04000;3
LIGH;7.196;1424.451;61.0;0
PRES;7.197;1424.452;1012.6248;0
GYRO;7.203;1424.458;0.27550;0.95234;-1.58611;3
AHRS;7.204;1424.458;28.5738;63.9648;-99.4764;0.52696;0.17199;-0.54278;91
ACCE;7.211;1424.467;-5.09486;2.93050;4.89375;3
LIGH;7.215;1424.471;61.0;0
GYRO;7.223;1424.478;-0.06445;0.88545;-1.86039;3
AHRS;7.224;1424.478;25.8680;63.8098;-98.4080;0.51410;0.19270;-0.54908;22
ACCE;7.230;1424.486;-5.19063;2.70066;4.48195;3
MAGN;7.231;1424.486;16.14000;-11.16000;-34.86000;3
LIGH;7.235;1424.491;30.0;0
PRES;7.236;1424.492;1012.5643;0
GYRO;7.242;1424.498;0.13164;1.06046;-2.33198;3
AHRS;7.244;1424.498;23.6471;65.3918;-99.3237;0.51462;0.21080;-0.55621;51
ACCE;7.250;1424.506;-5.26724;3.14119;3.98395;3
MAGN;7.251;1424.506;16.32000;-11.46000;-34.56000;3
LIGH;7.255;1424.511;30.0;0
GYRO;7.262;1424.518;0.56474;1.46180;-2.49080;3
AHRS;7.263;1424.518;21.3903;67.0429;-100.1907;0.51553;0.22943;-0.56267;58
ACCE;7.270;1424.526;-5.54497;3.67749;3.55300;3
MAGN;7.271;1424.526;16.50000;-11.70000;-34.32000;3
LIGH;7.275;1424.531;62.0;0
PRES;7.277;1424.532;1012.6404;0
GYRO;7.283;1424.538;0.67653;1.77029;-2.30938;3
AHRS;7.285;1424.538;19.0083;68.7308;-101.0366;0.51636;0.24878;-0.56910;-7
ACCE;7.290;1424.546;-6.11958;3.88818;2.70066;3
MAGN;7.291;1424.546;16.86000;-12.06000;-33.90000;3
LIGH;7.295;1424.551;62.0;0
GYRO;7.302;1424.558;0.53787;2.28616;-1.93736;3
AHRS;7.304;1424.558;17.1548;71.1956;-101.8292;0.52323;0.26876;-0.56936;-8
ACCE;7.311;1424.567;-6.61757;3.91691;2.00155;3
MAGN;7.312;1424.567;17.70000;-12.42000;-33.24000;3
LIGH;7.316;1424.571;30.0;0
PRES;7.317;1424.572;1012.5718;0
GYRO;7.322;1424.578;0.28069;2.84388;-1.50548;3
AHRS;7.323;1424.578;15.9923;74.0292;-102.2206;0.53376;0.28783;-0.56288;-9
ACCE;7.331;1424.587;-7.19218;3.49553;1.32160;3
MAGN;7.332;1424.587;18.48000;-12.72000;-32.64000;3
LIGH;7.335;1424.591;30.0;0
GYRO;7.342;1424.598;-0.06811;3.79347;-1.39705;3
AHRS;7.344;1424.598;15.0488;77.9199;-102.1238;0.54886;0.31257;-0.54787;-76
ACCE;7.351;1424.606;-7.68060;3.21781;0.96726;3
MAGN;7.352;1424.606;19.68000;-12.84000;-31.86000;3
PRES;7.355;1424.611;1012.4724;0
LIGH;7.356;1424.612;20.0;0
GYRO;7.362;1424.618;-0.33170;4.61539;-1.36223;3
AHRS;7.363;1424.618;14.5831;82.1418;-101.6333;0.56559;0.33757;-0.52696;43
ACCE;7.371;1424.626;-8.18817;2.20267;0.78530;3
MAGN;7.372;1424.626;20.94000;-12.96000;-31.02000;3
LIGH;7.375;1424.631;20.0;0
GYRO;7.382;1424.638;-0.61392;5.51978;-1.53205;3
AHRS;7.383;1424.638;13.8231;87.0800;-100.8502;0.58268;0.36844;-0.50187;79
ACCE;7.391;1424.647;-8.64786;0.47884;0.60334;3
MAGN;7.392;1424.647;22.26000;-12.78000;-29.64000;3
LIGH;7.395;1424.651;56.0;0
PRES;7.396;1424.652;1012.5737;0
GYRO;7.402;1424.658;-0.73579;6.10315;-2.04457;3
AHRS;7.403;1424.658;12.6394;92.1972;-100.0024;0.59768;0.40185;-0.47699;115
ACCE;7.411;1424.667;-9.34696;-0.70868;1.20668;3
MAGN;7.412;1424.667;23.70000;-12.42000;-28.08000;3
LIGH;7.415;1424.671;56.0;0
GYRO;7.422;1424.678;-0.33903;5.61568;-2.57907;3
AHRS;7.423;1424.678;10.6540;96.5921;-99.6552;0.60786;0.43234;-0.46144;-63
ACCE;7.431;1424.687;-10.96544;-1.62806;3.43807;3
MAGN;7.432;1424.687;25.38000;-11.64000;-26.40000;3
LIGH;7.436;1424.691;29.0;0
PRES;7.437;1424.692;1012.5767;0
GYRO;7.442;1424.698;0.24068;4.64838;-2.87473;3
AHRS;7.443;1424.698;7.3327;100.5251;-99.6684;0.61281;0.46374;-0.45580;-63
ACCE;7.451;1424.707;-11.46344;-1.73340;4.57771;3
MAGN;7.452;1424.707;27.00000;-10.74000;-24.84000;3
LIGH;7.455;1424.711;29.0;0
GYRO;7.462;1424.718;0.34728;2.15574;-3.14137;3
AHRS;7.463;1424.718;3.0762;101.2185;-99.8528;0.60214;0.48432;-0.47208;-101
ACCE;7.472;1424.728;-10.45787;-1.93451;3.95522;3
MAGN;7.473;1424.728;28.56000;-9.54000;-23.10000;3
LIGH;7.476;1424.731;29.0;0
PRES;7.477;1424.732;1012.7207;0
GYRO;7.483;1424.738;0.21625;0.88514;-2.82831;3
AHRS;7.484;1424.738;-1.5136;101.8474;-100.6520;0.59215;0.50197;-0.49168;79
ACCE;7.491;1424.747;-9.76834;-3.05500;3.43807;3
MAGN;7.492;1424.747;29.88000;-8.40000;-21.36000;3
LIGH;7.495;1424.751;29.0;0
GYRO;7.503;1424.758;0.38485;0.92271;-2.65849;3
AHRS;7.504;1424.758;-6.2440;101.5009;-101.9204;0.57888;0.51380;-0.51726;-96
ACCE;7.512;1424.767;-9.09797;-4.49152;4.32872;3
MAGN;7.513;1424.767;31.44000;-7.08000;-19.50000;3
LIGH;7.515;1424.771;22.0;0
PRES;7.517;1424.772;1012.5107;0
GYRO;7.523;1424.778;1.43217;0.50091;-2.87198;3
AHRS;7.524;1424.778;-10.6277;99.6769;-104.1305;0.56345;0.51491;-0.55000;-125
ACCE;7.532;1424.787;-8.90643;-4.85544;4.09887;3
MAGN;7.533;1424.787;32.82000;-5.64000;-17.76000;3
LIGH;7.535;1424.791;22.0;0
GYRO;7.542;1424.798;2.34786;0.25962;-3.26110;3
AHRS;7.544;1424.798;-14.9880;98.2890;-106.7041;0.55073;0.51606;-0.57924;-72
ACCE;7.552;1424.807;-8.13071;-4.18506;3.12204;3
MAGN;7.553;1424.807;34.02000;-4.14000;-16.02000;3
LIGH;7.555;1424.811;17.0;0
PRES;7.560;1424.812;1012.6955;0
GYRO;7.563;1424.818;3.20552;0.21838;-3.28462;3
AHRS;7.564;1424.818;-19.6369;96.1797;-111.0830;0.54018;0.50882;-0.61450;-47
ACCE;7.573;1424.828;-7.76679;-3.80199;2.02071;3
MAGN;7.574;1424.828;35.16000;-2.52000;-14.10000;3
LIGH;7.575;1424.831;17.0;0
GYRO;7.583;1424.838;3.68230;0.23488;-3.33227;3
AHRS;7.584;1424.838;-24.3961;93.8516;-116.1604;0.52972;0.49998;-0.64819;-9
ACCE;7.593;1424.849;-7.99663;-3.99353;2.16436;3
MAGN;7.595;1424.849;36.24000;-0.72000;-12.42000;3
PRES;7.597;1424.851;1012.6385;0
LIGH;7.598;1424.851;17.0;0
GYRO;7.603;1424.858;3.56073;-0.40042;-3.61999;3
AHRS;7.604;1424.858;-28.8193;90.9853;-121.2749;0.51645;0.49072;-0.67875;46
SOUN;7.608;3786.43;0.11556;75.24
ACCE;7.613;1424.869;-8.41801;-3.87861;1.88663;3
MAGN;7.615;1424.869;36.96000;1.26000;-10.74000;3
LIGH;7.616;1424.871;17.0;0
GYRO;7.622;1424.878;2.78891;-0.87842;-3.57326;3
AHRS;7.623;1424.878;-32.4527;88.8885;-125.7964;0.50762;0.48388;-0.69936;-100
ACCE;7.633;1424.889;-8.50420;-3.75411;0.74699;3
MAGN;7.634;1424.889;37.50000;3.18000;-9.42000;3
LIGH;7.636;1424.891;15.0;0
PRES;7.637;1424.892;1012.6412;0
GYRO;7.642;1424.898;2.03296;-0.43158;-3.21926;3
AHRS;7.643;1424.898;-35.8268;87.0800;-130.2804;0.50100;0.47786;-0.71491;5
ACCE;7.653;1424.909;-8.30309;-4.23295;-0.41180;3
MAGN;7.654;1424.909;37.92000;5.10000;-8.16000;3
LIGH;7.655;1424.911;15.0;0
GYRO;7.662;1424.918;2.10596;0.12401;-2.85549;3
AHRS;7.663;1424.918;-38.6577;84.8697;-134.7350;0.49368;0.47049;-0.72876;15
ACCE;7.673;1424.929;-8.15944;-5.06613;-1.23541;3
MAGN;7.674;1424.929;38.04000;7.20000;-7.14000;3
LIGH;7.675;1424.931;13.0;0
PRES;7.676;1424.932;1012.6805;0
GYRO;7.682;1424.938;2.19148;0.32529;-2.80937;3
AHRS;7.683;1424.938;-41.2087;83.9342;-137.5428;0.48871;0.47054;-0.73395;-43
ACCE;7.693;1424.949;-8.10198;-5.67905;-1.62806;3
LIGH;7.695;1424.951;13.0;0
GYRO;7.702;1424.958;1.83076;0.22571;-2.80509;3
AHRS;7.704;1424.958;-43.5290;84.3464;-139.1307;0.48833;0.47520;-0.73189;-117
ACCE;7.713;1424.969;-8.21690;-5.78439;-1.42694;3
MAGN;7.715;1424.969;37.92000;11.10000;-5.94000;3
LIGH;7.716;1424.971;11.0;0
PRES;7.717;1424.972;1012.7166;0
GYRO;7.723;1424.978;1.17866;0.01191;-2.60320;3
AHRS;7.724;1424.978;-45.8098;85.6245;-139.8483;-0.48997;-0.48305;0.72548;114
ACCE;7.734;1424.990;-8.19775;-5.86101;-1.32160;3
LIGH;7.735;1424.991;11.0;0
GYRO;7.742;1424.998;0.60720;0.04887;-2.16613;3
AHRS;7.743;1424.998;-47.8223;87.6140;-139.9079;-0.49422;-0.49170;0.71594;98
ACCE;7.754;1425.009;-7.82425;-6.34942;-1.73340;3
LIGH;7.755;1425.011;8.0;0
PRES;7.756;1425.012;1012.6332;0
GYRO;7.762;1425.018;0.30177;0.36102;-1.89826;3
AHRS;7.764;1425.018;-49.8770;89.7354;-139.3031;-0.49586;-0.50263;0.70599;57
ACCE;7.774;1425.030;-7.28795;-7.30710;-1.92494;3
MAGN;7.775;1425.030;36.30000;17.22000;-6.00000;3
LIGH;7.776;1425.031;8.0;0
GYRO;7.782;1425.038;0.23060;0.62156;-1.86894;3
AHRS;7.784;1425.038;-51.5873;92.0377;-138.2593;-0.49772;-0.51315;0.69576;117
ACCE;7.794;1425.050;-6.60800;-8.13071;-1.95367;3
MAGN;7.795;1425.050;35.64000;19.02000;-6.12000;3
LIGH;7.796;1425.051;13.0;0
PRES;7.797;1425.052;1012.8005;0
GYRO;7.803;1425.058;-0.04551;0.89125;-1.92789;3
AHRS;7.805;1425.058;-53.0916;95.6356;-136.0777;-0.50256;-0.52623;0.68096;-20
ACCE;7.814;1425.070;-6.17704;-8.95431;-1.85790;3
MAGN;7.815;1425.070;34.92000;20.94000;-6.36000;3
LIGH;7.816;1425.071;13.0;0
GYRO;7.823;1425.078;-0.25015;1.16859;-2.07083;3
AHRS;7.824;1425.078;-55.1431;99.6379;-133.3884;-0.50383;-0.54221;0.66517;-74
ACCE;7.834;1425.090;-5.97593;-9.58638;-1.40779;3
MAGN;7.835;1425.090;34.02000;22.62000;-6.60000;3
LIGH;7.836;1425.091;10.0;0
PRES;7.837;1425.092;1012.7145;0
GYRO;7.843;1425.098;-0.13042;1.29137;-2.25837;3
AHRS;7.844;1425.098;-57.5203;103.7252;-130.6491;-0.50250;-0.55785;0.64992;-69
ACCE;7.855;1425.111;-6.17704;-10.24718;-0.51715;3
MAGN;7.856;1425.111;33.36000;24.48000;-6.66000;3
LIGH;7.857;1425.111;10.0;0
GYRO;7.863;1425.118;0.02413;1.17164;-2.41964;3
AHRS;7.864;1425.118;-60.0852;108.0722;-127.4824;-0.49827;-0.57366;0.63519;-124
LIGH;7.875;1425.131;12.0;0
PRES;7.876;1425.132;1012.6982;0
GYRO;7.882;1425.138;0.19792;1.08367;-2.38879;3
AHRS;7.883;1425.138;-62.6945;111.9837;-124.8718;-0.49296;-0.58554;0.62300;-54
ACCE;7.895;1425.150;-5.39174;-10.04607;-1.00556;3
MAGN;7.896;1425.150;31.50000;27.78000;-6.84000;3
LIGH;7.898;1425.151;12.0;0
GYRO;7.903;1425.158;0.43616;1.21868;-2.21103;3
AHRS;7.904;1425.158;-65.3903;114.8089;-123.4963;-0.48681;-0.59193;0.61476;51
ACCE;7.915;1425.171;-4.90333;-9.92157;-1.22583;3
MAGN;7.917;1425.171;30.54000;28.68000;-6.78000;3
LIGH;7.918;1425.171;10.0;0
PRES;7.919;1425.172;1012.7041;0
GYRO;7.923;1425.178;0.72021;1.28618;-2.01280;3
AHRS;7.924;1425.178;-67.8787;116.8910;-122.7272;-0.48046;-0.59524;0.60906;86
LIGH;7.936;1425.191;10.0;0
ACCE;7.936;1425.191;-4.50110;-9.99819;-1.49398;3
MAGN;7.938;1425.191;29.46000;30.06000;-6.90000;3
GYRO;7.943;1425.198;0.73121;1.26388;-1.89918;3
AHRS;7.944;1425.198;-70.2368;120.0085;-120.8232;-0.47402;-0.59988;0.60161;51
ACCE;7.955;1425.211;-4.18506;-10.53449;-1.76213;3
MAGN;7.957;1425.211;28.50000;31.38000;-6.60000;3
LIGH;7.958;1425.211;14.0;0
PRES;7.958;1425.212;1012.7750;0
GYRO;7.963;1425.218;0.56566;1.21898;-1.86894;3
AHRS;7.964;1425.218;-72.4156;123.5538;-118.5232;-0.46829;-0.60349;0.59400;-87
ACCE;7.976;1425.231;-3.62003;-11.22402;-2.25055;3
MAGN;7.977;1425.231;27.54000;32.64000;-6.54000;3
LIGH;7.978;1425.231;14.0;0
GYRO;7.983;1425.238;0.45662;1.11361;-2.03540;3
AHRS;7.984;1425.238;-74.5944;128.0937;-115.0540;-0.46106;-0.60776;0.58623;-46
LIGH;7.996;1425.251;21.0;0
ACCE;7.997;1425.252;-3.31358;-11.38682;-2.77727;3
MAGN;7.997;1425.252;26.34000;33.90000;-6.36000;3
PRES;7.998;1425.252;1012.6336;0
GYRO;8.003;1425.258;0.17318;1.10353;-2.25654;3
AHRS;8.004;1425.258;-76.3857;135.4536;-108.7238;-0.45453;-0.61423;0.57548;-107
LIGH;8.016;1425.271;21.0;0
ACCE;8.016;1425.272;-3.42850;-10.72602;-2.67193;3
MAGN;8.017;1425.272;25.20000;35.16000;-5.88000;3
GYRO;8.027;1425.278;-0.23152;1.39583;-2.19576;3
AHRS;8.029;1425.278;-77.5829;145.6913;-99.6611;-0.44991;-0.62160;0.56181;30
LIGH;8.039;1425.292;14.0;0
PRES;8.041;1425.292;1012.6274;0
ACCE;8.042;1425.294;-3.90734;-10.06522;-1.95367;3
MAGN;8.043;1425.294;24.00000;36.42000;-5.28000;3
GYRO;8.045;1425.298;-0.31673;1.55648;-1.75960;3
AHRS;8.046;1425.298;-78.2013;156.4070;-89.8576;-0.44520;-0.62888;0.54913;10
GNSS;8.049;1491379051.000;39.993803;-0.074149;80.083;0.000;32.0;0.0;11;8
LIGH;8.062;1425.312;14.0;0
ACCE;8.065;1425.313;-4.32872;-9.59596;-1.13006;3
MAGN;8.066;1425.313;22.80000;37.26000;-4.56000;3
GYRO;8.069;1425.318;-0.13256;1.12613;-1.26419;3
AHRS;8.073;1425.318;-78.2638;165.7588;-81.0046;-0.44043;-0.63608;0.53863;-64
PRES;8.080;1425.331;1012.7618;0
LIGH;8.082;1425.332;16.0;0
ACCE;8.083;1425.333;-4.51068;-9.43316;-0.75657;3
MAGN;8.084;1425.333;21.66000;38.34000;-4.02000;3
GYRO;8.086;1425.338;-0.05101;0.22235;-0.76541;3
AHRS;8.088;1425.338;-78.0035;170.9241;-76.0501;-0.43799;-0.64093;0.53208;66
LIGH;8.097;1425.352;16.0;0
GNSS;8.098;1491379051.000;39.993803;-0.074149;80.083;0.000;32.0;0.0;11;8
ACCE;8.100;1425.355;-4.23295;-9.47146;-1.03430;3
MAGN;8.101;1425.355;20.58000;39.36000;-3.36000;3
GYRO;8.110;1425.358;-0.26389;-0.53787;-0.33353;3
AHRS;8.111;1425.358;-77.7488;172.4430;-74.5547;-0.43760;-0.64319;0.52939;62
SOUN;8.112;168.96;0.00516;48.23
PRES;8.115;1425.371;1012.6572;0
LIGH;8.115;1425.371;12.0;0
ACCE;8.116;1425.372;-3.75411;-9.51935;-1.65679;3
MAGN;8.116;1425.372;19.56000;40.38000;-2.82000;3
GYRO;8.122;1425.378;-0.37874;-0.78771;0.01955;3
AHRS;8.123;1425.378;-77.7273;170.9984;-75.6669;-0.43723;-0.64327;0.53152;-55
LIGH;8.135;1425.391;12.0;0
ACCE;8.136;1425.392;-3.30400;-9.59596;-2.14520;3
MAGN;8.136;1425.392;18.60000;41.10000;-2.16000;3
GYRO;8.142;1425.398;-0.22724;-0.76938;0.31460;3
AHRS;8.142;1425.398;-77.5674;167.7901;-77.9879;-0.43595;-0.64433;0.53624;4
LIGH;8.155;1425.411;32.0;0
PRES;8.155;1425.411;1012.7117;0
ACCE;8.156;1425.412;-3.07416;-9.72046;-2.43251;3
MAGN;8.157;1425.412;17.58000;41.76000;-1.68000;3
GYRO;8.162;1425.418;-0.19120;-0.70066;0.52412;3
AHRS;8.163;1425.418;-76.8601;164.6491;-79.9541;-0.43517;-0.64825;0.53926;99
LIGH;8.175;1425.431;32.0;0
ACCE;8.178;1425.434;-2.93050;-9.70131;-2.46124;3
MAGN;8.178;1425.434;16.68000;42.24000;-1.20000;3
GYRO;8.182;1425.438;-0.26725;-0.68111;0.68661;3
AHRS;8.183;1425.438;-75.9854;161.7561;-81.6273;-0.43472;-0.65270;0.54165;66
LIGH;8.195;1425.451;37.0;0
PRES;8.197;1425.452;1012.7279;0
ACCE;8.197;1425.452;-2.84431;-9.75877;-2.23140;3
MAGN;8.198;1425.452;16.02000;42.78000;-0.96000;3
GYRO;8.203;1425.458;-0.29719;-0.81153;0.82558;3
AHRS;8.204;1425.458;-75.0913;158.9326;-83.1456;-0.43391;-0.65708;0.54439;20
LIGH;8.215;1425.471;37.0;0
ACCE;8.217;1425.473;-2.70066;-9.50977;-2.37505;3
MAGN;8.218;1425.473;15.54000;43.26000;-0.66000;3
GYRO;8.223;1425.478;-0.43768;-0.91996;0.93035;3
AHRS;8.225;1425.478;-73.9971;156.6662;-84.1846;-0.43399;-0.66198;0.54561;103
PRES;8.236;1425.491;1012.7146;0
LIGH;8.237;1425.491;16.0;0
ACCE;8.238;1425.493;-2.53785;-9.33739;-2.58574;3
MAGN;8.239;1425.493;15.00000;43.68000;-0.36000;3
GYRO;8.243;1425.498;-0.55772;-0.73243;1.10872;3
AHRS;8.244;1425.498;-72.9398;154.2780;-85.6209;-0.43572;-0.66505;0.54676;121
LIGH;8.256;1425.511;16.0;0
ACCE;8.258;1425.514;-2.48997;-9.47146;-2.48039;3
MAGN;8.260;1425.514;14.76000;43.74000;0.12000;3
GYRO;8.263;1425.518;-0.60812;-0.57727;1.21562;3
AHRS;8.264;1425.518;-71.7853;152.3950;-86.3827;-0.43649;-0.66931;0.54737;-79
LIGH;8.275;1425.531;14.0;0
PRES;8.277;1425.532;1012.6057;0
ACCE;8.278;1425.534;-2.59531;-9.51935;-2.29843;3
MAGN;8.280;1425.534;14.46000;43.98000;0.24000;3
GYRO;8.283;1425.538;-0.68417;-0.61209;1.24586;3
AHRS;8.284;1425.538;-70.4514;151.0280;-86.6224;-0.43755;-0.67447;0.54653;20
LIGH;8.295;1425.551;14.0;0
ACCE;8.298;1425.554;-2.60489;-9.46189;-2.09732;3
MAGN;8.299;1425.554;14.28000;44.04000;0.60000;3
GYRO;8.303;1425.558;-0.72540;-0.73365;1.27121;3
AHRS;8.304;1425.558;-69.1866;149.6996;-86.9774;-0.43920;-0.67860;0.54566;-25
LIGH;8.315;1425.571;10.0;0
PRES;8.317;1425.572;1012.5238;0
ACCE;8.319;1425.574;-2.69108;-9.42358;-1.99198;3
MAGN;8.320;1425.574;14.52000;43.86000;1.02000;3
GYRO;8.323;1425.578;-0.69150;-0.90652;1.31703;3
AHRS;8.325;1425.578;-68.0114;148.1731;-87.4493;-0.44021;-0.68211;0.54579;116
LIGH;8.335;1425.591;10.0;0
ACCE;8.339;1425.594;-2.72939;-9.59596;-1.95367;3
MAGN;8.340;1425.594;14.76000;43.56000;1.14000;3
GYRO;8.343;1425.598;-0.69761;-1.11758;1.26571;3
AHRS;8.344;1425.598;-66.9108;146.8623;-87.5310;-0.43961;-0.68625;0.54617;21
LIGH;8.355;1425.611;12.0;0
PRES;8.356;1425.612;1012.5706;0
ACCE;8.359;1425.614;-2.69108;-9.65342;-2.01113;3
GYRO;8.363;1425.618;-0.67684;-1.16187;1.18966;3
AHRS;8.364;1425.618;-65.9153;145.4925;-87.6982;-0.43875;-0.68966;0.54708;-76
LIGH;8.375;1425.631;12.0;0
ACCE;8.379;1425.635;-2.77727;-9.49062;-2.24097;3
GYRO;8.383;1425.638;-0.59590;-0.98655;1.14293;3
AHRS;8.384;1425.638;-65.0556;144.2547;-87.7689;-0.43732;-0.69275;0.54822;-97
LIGH;8.395;1425.651;5.0;0
PRES;8.396;1425.652;1012.6467;0
ACCE;8.399;1425.655;-2.95923;-9.28950;-2.33674;3
MAGN;8.400;1425.655;16.20000;42.48000;1.02000;3
GYRO;8.402;1425.658;-0.47373;-0.77702;1.12857;3
AHRS;8.403;1425.658;-64.3213;143.2038;-87.6511;-0.43504;-0.69587;0.54941;-87
LIGH;8.415;1425.671;5.0;0
ACCE;8.419;1425.675;-3.34231;-9.33739;-2.29843;3
MAGN;8.421;1425.675;16.86000;42.00000;0.96000;3
GYRO;8.422;1425.678;-0.47403;-0.66768;1.10658;3
AHRS;8.423;1425.678;-63.5278;142.5498;-87.1713;-0.43274;-0.69977;0.54931;-111
LIGH;8.435;1425.691;10.0;0
PRES;8.436;1425.692;1012.6801;0
ACCE;8.439;1425.695;-3.70622;-9.52892;-2.21224;3
MAGN;8.440;1425.695;17.46000;41.34000;0.90000;3
GYRO;8.442;1425.698;-0.49724;-0.64141;1.02870;3
AHRS;8.443;1425.698;-62.8069;142.0029;-86.7374;-0.43087;-0.70315;0.54895;-120
LIGH;8.455;1425.711;10.0;0
ACCE;8.459;1425.715;-3.93607;-9.39485;-2.19309;3
MAGN;8.460;1425.715;18.18000;40.86000;0.84000;3
GYRO;8.462;1425.718;-0.52809;-0.60476;1.01190;3
AHRS;8.463;1425.718;-62.0213;141.3244;-86.5198;-0.42998;-0.70587;0.54852;113
LIGH;8.475;1425.731;6.0;0
PRES;8.476;1425.732;1012.7560;0
ACCE;8.479;1425.735;-4.13718;-9.29908;-2.17394;3
MAGN;8.480;1425.735;19.08000;40.44000;1.02000;3
GYRO;8.482;1425.738;-0.50274;-0.44563;1.00823;3
AHRS;8.483;1425.738;-61.3132;140.6953;-86.3683;-0.42937;-0.70807;0.54812;16
LIGH;8.495;1425.751;6.0;0
ACCE;8.499;1425.755;-4.29041;-9.18416;-2.07817;3
GYRO;8.502;1425.758;-0.43768;-0.31215;1.00823;3
AHRS;8.503;1425.758;-60.5819;139.9949;-86.2684;-0.42885;-0.71008;0.54782;23
LIGH;8.515;1425.771;9.0;0
PRES;8.516;1425.772;1012.6857;0
ACCE;8.520;1425.775;-4.40533;-8.96389;-2.03986;3
MAGN;8.521;1425.775;20.64000;39.36000;1.08000;3
GYRO;8.522;1425.778;-0.45387;-0.14600;0.97769;3
AHRS;8.523;1425.778;-59.7967;139.5570;-86.1166;-0.42951;-0.71201;0.54634;-99
LIGH;8.535;1425.791;9.0;0
ACCE;8.540;1425.796;-4.59687;-8.81066;-2.04944;3
MAGN;8.541;1425.796;21.36000;38.88000;1.14000;3
GYRO;8.542;1425.798;-0.45571;0.07911;0.98197;3
AHRS;8.543;1425.798;-59.0628;139.1166;-86.1447;-0.43103;-0.71313;0.54491;-20
LIGH;8.555;1425.811;0.0;0
PRES;8.556;1425.812;1012.6561;0
ACCE;8.560;1425.816;-4.77883;-8.70532;-1.99198;3
MAGN;8.561;1425.816;22.20000;38.16000;1.26000;3
GYRO;8.562;1425.818;-0.38729;0.24068;1.00793;3
AHRS;8.563;1425.818;-58.3423;138.6761;-86.3625;-0.43367;-0.71345;0.54340;83
LIGH;8.575;1425.831;0.0;0
ACCE;8.580;1425.836;-4.94163;-8.59997;-1.81959;3
GYRO;8.582;1425.838;-0.32315;0.22785;0.96669;3
AHRS;8.584;1425.838;-57.6319;138.3098;-86.5214;-0.43625;-0.71385;0.54170;70
LIGH;8.595;1425.851;10.0;0
PRES;8.596;1425.852;1012.7255;0
ACCE;8.600;1425.856;-5.18105;-8.32224;-1.78129;3
MAGN;8.601;1425.856;23.64000;37.14000;1.32000;3
GYRO;8.603;1425.858;-0.32223;0.17715;0.97861;3
AHRS;8.604;1425.858;-56.8551;137.8804;-86.9000;-0.44021;-0.71344;0.53984;74
SOUN;8.607;96.07;0.00293;43.32
LIGH;8.616;1425.871;10.0;0
ACCE;8.620;1425.876;-5.42047;-7.96790;-1.82917;3
MAGN;8.622;1425.876;24.36000;36.54000;1.44000;3
GYRO;8.623;1425.878;-0.33048;0.15669;1.08917;3
AHRS;8.624;1425.878;-56.1001;137.2300;-87.4549;-0.44413;-0.71237;0.53886;-42
LIGH;8.635;1425.891;6.0;0
PRES;8.637;1425.892;1012.6023;0
ACCE;8.641;1425.896;-5.70778;-7.69018;-1.79086;3
MAGN;8.642;1425.896;24.96000;36.00000;1.38000;3
GYRO;8.643;1425.898;-0.31001;-0.02260;1.20310;3
AHRS;8.644;1425.898;-55.2701;136.1996;-88.1687;-0.44760;-0.71081;0.53903;109
LIGH;8.655;1425.911;6.0;0
ACCE;8.661;1425.916;-5.92804;-7.52737;-1.67594;3
MAGN;8.662;1425.916;25.62000;35.58000;1.44000;3
GYRO;8.663;1425.918;-0.42364;-0.32162;1.28984;3
AHRS;8.664;1425.918;-54.1606;135.0765;-88.7491;-0.45111;-0.70978;0.53861;117
LIGH;8.676;1425.931;11.0;0
PRES;8.677;1425.932;1012.5800;0
ACCE;8.681;1425.936;-6.05254;-7.44118;-1.59933;3
MAGN;8.682;1425.936;26.16000;35.04000;1.74000;3
GYRO;8.684;1425.938;-0.56841;-0.62553;1.32710;3
AHRS;8.685;1425.938;-52.9222;133.6698;-89.3241;-0.45387;-0.70863;0.53893;86
LIGH;8.695;1425.951;11.0;0
ACCE;8.701;1425.957;-6.10043;-7.19218;-1.72383;3
MAGN;8.702;1425.957;26.76000;34.38000;1.86000;3
GYRO;8.703;1425.958;-0.63988;-0.77824;1.44073;3
AHRS;8.704;1425.958;-51.5013;132.0105;-89.9749;-0.45677;-0.70687;0.53965;-84
LIGH;8.715;1425.971;7.0;0
PRES;8.716;1425.972;1012.6750;0
ACCE;8.721;1425.977;-6.19619;-7.12514;-1.83875;3
MAGN;8.722;1425.977;27.48000;33.78000;1.92000;3
GYRO;8.723;1425.978;-0.62247;-0.91355;1.51220;3
AHRS;8.724;1425.978;-50.0576;130.2543;-90.4199;-0.45804;-0.70543;0.54088;-50
LIGH;8.736;1425.991;7.0;0
ACCE;8.741;1425.997;-6.40688;-6.89530;-2.01113;3
MAGN;8.742;1425.997;28.14000;33.00000;1.86000;3
GYRO;8.743;1425.998;-0.67134;-0.96822;1.58275;3
AHRS;8.744;1425.998;-48.3999;128.7158;-90.6203;0.45983;0.70440;-0.54051;-100
LIGH;8.756;1426.011;11.0;0
PRES;8.757;1426.012;1012.6809;0
ACCE;8.761;1426.017;-6.70376;-6.43561;-2.16436;3
MAGN;8.763;1426.017;28.92000;32.28000;1.80000;3
GYRO;8.764;1426.018;-0.70769;-0.91966;1.73669;3
AHRS;8.765;1426.018;-46.6476;127.2111;-90.8805;0.46259;0.70256;-0.53971;111
LIGH;8.776;1426.031;11.0;0
ACCE;8.782;1426.037;-7.06768;-6.11000;-2.02071;3
MAGN;8.783;1426.037;29.58000;31.50000;1.68000;3
GYRO;8.784;1426.038;-0.70677;-1.00793;1.90407;3
AHRS;8.785;1426.038;-44.7671;125.6444;-91.0284;0.46496;0.70049;-0.53869;-123
LIGH;8.796;1426.051;13.0;0
PRES;8.797;1426.052;1012.6742;0
ACCE;8.802;1426.057;-7.68060;-6.41646;-1.28329;3
MAGN;8.803;1426.057;30.24000;30.54000;1.38000;3
GYRO;8.804;1426.058;-0.82894;-1.37750;1.80358;3
AHRS;8.805;1426.058;-42.7883;124.1570;-90.6897;0.46518;0.69974;-0.53668;54
LIGH;8.816;1426.071;13.0;0
ACCE;8.822;1426.078;-8.44674;-6.11000;-1.07260;3
GYRO;8.823;1426.078;-0.88331;-1.73852;1.77487;3
AHRS;8.824;1426.078;-40.6032;122.3502;-90.5432;0.46603;0.69710;-0.53517;-2
LIGH;8.836;1426.091;15.0;0
PRES;8.837;1426.092;1012.6417;0
ACCE;8.842;1426.098;-8.71489;-5.65989;-0.83318;3
MAGN;8.843;1426.098;31.68000;28.56000;1.20000;3
GYRO;8.845;1426.098;-0.71929;-1.90773;1.93186;3
AHRS;8.847;1426.098;-38.4912;119.9719;-90.5842;0.46502;0.69229;-0.53642;-37
LIGH;8.856;1426.111;15.0;0
ACCE;8.862;1426.118;-9.03093;-5.03740;-0.62249;3
MAGN;8.863;1426.118;32.28000;27.36000;0.84000;3
GYRO;8.864;1426.118;-0.43921;-2.02166;2.10290;3
AHRS;8.865;1426.118;-36.2962;117.2606;-90.3460;0.46114;0.68697;-0.53832;25
LIGH;8.875;1426.131;16.0;0
PRES;8.876;1426.132;1012.6719;0
ACCE;8.882;1426.138;-9.36612;-4.63517;-0.27773;3
MAGN;8.883;1426.138;33.00000;26.22000;0.42000;3
GYRO;8.884;1426.138;-0.23793;-2.16246;2.29319;3
AHRS;8.885;1426.138;-33.8742;114.4127;-90.2628;0.45862;0.67915;-0.53998;102
LIGH;8.896;1426.151;16.0;0
ACCE;8.902;1426.158;-9.60554;-4.52983;-0.09577;3
MAGN;8.903;1426.158;33.72000;24.96000;-0.12000;3
GYRO;8.905;1426.158;-0.17746;-2.47187;2.39612;3
AHRS;8.906;1426.158;-31.3336;111.3653;-90.1532;0.45556;0.66937;-0.54185;126
LIGH;8.916;1426.171;20.0;0
PRES;8.917;1426.172;1012.7201;0
GYRO;8.923;1426.178;-0.20342;-2.69361;2.36894;3
AHRS;8.924;1426.178;-28.7612;108.3530;-90.0230;0.45272;0.65807;-0.54334;-47
ACCE;8.926;1426.179;-9.68215;-4.64475;-0.10534;3
MAGN;8.927;1426.179;34.38000;23.64000;-0.72000;3
LIGH;8.936;1426.191;20.0;0
GYRO;8.943;1426.198;-0.19853;-2.76630;2.19026;3
AHRS;8.944;1426.198;-26.3512;105.3845;-89.8603;0.44915;0.64586;-0.54514;119
MAGN;8.946;1426.199;34.92000;22.32000;-1.68000;3
LIGH;8.956;1426.211;24.0;0
PRES;8.957;1426.212;1012.6055;0
GYRO;8.963;1426.218;-0.04398;-2.75134;2.11115;3
AHRS;8.964;1426.218;-24.0617;102.5417;-89.6470;0.44535;0.63309;-0.54668;80
ACCE;8.965;1426.219;-9.49062;-3.84030;-0.23942;3
MAGN;8.967;1426.219;35.46000;21.06000;-2.64000;3
LIGH;8.977;1426.231;24.0;0
GYRO;8.983;1426.238;0.03818;-2.51493;2.02593;3
AHRS;8.986;1426.238;-22.0659;100.2347;-89.2883;0.44195;0.62210;-0.54674;51
ACCE;8.988;1426.240;-9.25119;-3.33273;-0.12450;3
MAGN;8.989;1426.240;36.00000;19.50000;-3.72000;3
PRES;8.996;1426.251;1012.6323;0
LIGH;8.997;1426.251;57.0;0
GYRO;9.003;1426.258;0.17379;-2.22599;1.95813;3
AHRS;9.009;1426.258;-20.2689;98.1680;-89.1672;0.44009;0.61071;-0.54727;3
ACCE;9.016;1426.260;-9.08839;-3.04542;0.21069;3
MAGN;9.017;1426.260;36.54000;18.00000;-5.10000;3
LIGH;9.018;1426.271;57.0;0
GYRO;9.023;1426.278;0.13897;-2.09496;1.81916;3
AHRS;9.024;1426.278;-18.5121;96.5286;-88.9249;0.43946;0.60065;-0.54587;-84
ACCE;9.026;1426.279;-8.90643;-2.82516;0.52672;3
MAGN;9.027;1426.279;37.02000;16.38000;-6.36000;3
LIGH;9.035;1426.291;61.0;0
PRES;9.037;1426.292;1012.6978;0
GYRO;9.043;1426.298;-0.05467;-1.90590;1.56931;3
AHRS;9.044;1426.298;-16.9205;95.4043;-88.6878;0.44056;0.59242;-0.54310;-89
ACCE;9.046;1426.299;-8.80109;-2.54743;0.99599;3
MAGN;9.047;1426.299;37.32000;14.94000;-7.56000;3
LIGH;9.066;1426.311;61.0;0
GYRO;9.067;1426.318;-0.11362;-1.73394;1.38392;3
AHRS;9.068;1426.318;-15.4233;94.3074;-88.5823;0.44203;0.58379;-0.54100;-44
ACCE;9.069;1426.320;-8.76278;-2.10690;1.38864;3
MAGN;9.071;1426.320;37.44000;13.56000;-8.94000;3
LIGH;9.075;1426.331;30.0;0
PRES;9.077;1426.332;1012.7427;0
GYRO;9.083;1426.338;-0.13256;-1.53358;1.30634;3
AHRS;9.084;1426.338;-14.0542;93.4469;-88.3375;0.44332;0.57674;-0.53795;-59
ACCE;9.086;1426.341;-8.62870;-1.82917;1.50356;3
MAGN;9.087;1426.341;37.32000;12.00000;-10.32000;3
LIGH;9.095;1426.351;30.0;0
GYRO;9.103;1426.358;-0.03879;-1.26785;1.26174;3
AHRS;9.104;1426.358;-12.8144;92.6941;-88.1463;0.44479;0.57016;-0.53516;122
ACCE;9.110;1426.361;-8.56167;-1.78129;1.59933;3
MAGN;9.111;1426.361;37.14000;10.56000;-11.88000;3
SOUN;9.112;45.04;0.00137;36.74
LIGH;9.118;1426.371;24.0;0
PRES;9.119;1426.372;1012.6600;0
GYRO;9.122;1426.378;0.13256;-1.01098;1.10200;3
AHRS;9.124;1426.378;-11.6952;92.0196;-88.0062;0.44631;0.56397;-0.53271;-12
ACCE;9.126;1426.381;-8.57124;-1.53229;1.81959;3
LIGH;9.135;1426.391;24.0;0
GYRO;9.142;1426.398;0.22969;-0.96853;0.95814;3
AHRS;9.143;1426.398;-10.5650;91.3782;-87.9512;0.44846;0.55741;-0.53039;-81
ACCE;9.147;1426.402;-8.67659;-1.27372;2.25055;3
MAGN;9.148;1426.402;36.96000;7.92000;-14.82000;3
LIGH;9.155;1426.411;57.0;0
PRES;9.157;1426.412;1012.5455;0
GYRO;9.163;1426.418;0.12095;-1.05558;0.81886;3
AHRS;9.164;1426.418;-9.6312;90.8194;-87.9049;0.45010;0.55178;-0.52857;-25
ACCE;9.166;1426.421;-8.53294;-1.04387;2.44209;3
MAGN;9.166;1426.421;36.60000;6.54000;-16.38000;3
LIGH;9.175;1426.431;57.0;0
GYRO;9.183;1426.438;0.01985;-1.07298;0.70708;3
AHRS;9.184;1426.438;-8.8244;90.2987;-87.8428;0.45124;0.54677;-0.52705;-98
ACCE;9.188;1426.443;-8.37013;-1.00556;2.64320;3
MAGN;9.189;1426.443;36.24000;5.34000;-17.76000;3
LIGH;9.195;1426.451;31.0;0
PRES;9.196;1426.452;1012.5153;0
GYRO;9.203;1426.458;0.03726;-0.98777;0.56047;3
AHRS;9.205;1426.458;-8.0777;89.5451;-87.9446;0.45180;0.54032;-0.52737;-127
ACCE;9.207;1426.463;-8.29351;-0.78530;2.76770;3
MAGN;9.209;1426.463;35.76000;4.26000;-19.20000;3
LIGH;9.216;1426.471;31.0;0
GYRO;9.223;1426.478;0.10201;-0.81123;0.49511;3
AHRS;9.225;1426.478;-7.3000;88.8135;-88.0409;0.45257;0.53377;-0.52747;55
ACCE;9.226;1426.482;-8.15944;-0.40223;2.77727;3
MAGN;9.229;1426.482;35.28000;3.30000;-20.40000;3
PRES;9.235;1426.491;1012.5846;0
LIGH;9.238;1426.491;22.0;0
GYRO;9.245;1426.498;0.21014;-0.51252;0.54275;3
AHRS;9.246;1426.498;-6.5557;88.2346;-88.2638;0.45447;0.52740;-0.52764;32
ACCE;9.248;1426.503;-8.13071;-0.16281;2.73897;3
MAGN;9.250;1426.503;34.86000;2.34000;-21.48000;3
GNSS;9.251;1491379052.000;39.993844;-0.073926;82.359;0.000;32.0;0.0;10;9
LIGH;9.262;1426.511;22.0;0
GYRO;9.263;1426.518;0.29596;-0.31612;0.55894;3
AHRS;9.265;1426.518;-5.8584;87.6719;-88.5673;0.45656;0.52091;-0.52832;5
ACCE;9.267;1426.523;-8.12113;-0.04788;2.87304;3
MAGN;9.269;1426.523;34.44000;1.56000;-22.38000;3
GNSS;9.272;1491379052.000;39.993844;-0.073926;82.359;0.000;32.0;0.0;10;9
PRES;9.276;1426.531;1012.6319;0
LIGH;9.278;1426.532;26.0;0
GYRO;9.283;1426.538;0.29963;-0.22419;0.48808;3
AHRS;9.285;1426.538;-5.1085;87.2906;-88.8955;0.45981;0.51481;-0.52818;-11
ACCE;9.288;1426.543;-8.01579;0.05746;3.11246;3
MAGN;9.289;1426.543;33.96000;0.78000;-23.22000;3
LIGH;9.296;1426.551;26.0;0
GYRO;9.303;1426.558;0.21777;-0.24282;0.42241;3
AHRS;9.304;1426.558;-4.2904;86.9809;-89.2219;0.46367;0.50868;-0.52749;-33
MAGN;9.311;1426.567;33.42000;0.12000;-23.88000;3
LIGH;9.315;1426.571;26.0;0
PRES;9.316;1426.572;1012.6552;0
GYRO;9.323;1426.578;0.10324;-0.27855;0.34667;3
AHRS;9.324;1426.578;-3.5616;86.6625;-89.4886;0.46677;0.50307;-0.52695;79
ACCE;9.329;1426.585;-8.00621;0.22984;3.60088;3
MAGN;9.330;1426.585;32.76000;-0.36000;-24.54000;3
LIGH;9.335;1426.591;26.0;0
GYRO;9.343;1426.598;0.01313;-0.32590;0.34300;3
AHRS;9.344;1426.598;-2.8185;86.1873;-89.6610;0.46878;0.49703;-0.52659;75
ACCE;9.349;1426.605;-8.09240;0.39265;3.84988;3
MAGN;9.350;1426.605;32.28000;-0.90000;-25.08000;3
LIGH;9.355;1426.611;31.0;0
PRES;9.357;1426.612;1012.6764;0
GYRO;9.363;1426.618;-0.04917;-0.38668;0.36133;3
AHRS;9.364;1426.618;-2.1714;85.6652;-89.7729;0.46985;0.49140;-0.52656;50
MAGN;9.369;1426.625;31.80000;-1.50000;-25.68000;3
LIGH;9.375;1426.631;31.0;0
GYRO;9.383;1426.638;-0.07025;-0.42852;0.35216;3
AHRS;9.384;1426.638;-1.5183;84.9252;-89.7588;0.46940;0.48523;-0.52684;-55
ACCE;9.390;1426.645;-8.07325;0.58419;4.25210;3
MAGN;9.390;1426.645;31.38000;-2.04000;-26.04000;3
LIGH;9.395;1426.651;29.0;0
PRES;9.396;1426.652;1012.6308;0
GYRO;9.403;1426.658;-0.09529;-0.45112;0.35186;3
AHRS;9.404;1426.658;-0.8076;84.0880;-89.6494;0.46838;0.47867;-0.52684;119
ACCE;9.410;1426.666;-8.01579;0.69911;4.35745;3
MAGN;9.411;1426.666;31.20000;-2.34000;-26.52000;3
LIGH;9.415;1426.671;29.0;0
GYRO;9.423;1426.678;-0.10782;-0.43402;0.33689;3
AHRS;9.424;1426.678;-0.1615;83.2920;-89.5867;0.46745;0.47232;-0.52715;87
ACCE;9.430;1426.686;-7.94875;0.74699;4.49152;3
MAGN;9.431;1426.686;30.84000;-2.88000;-26.88000;3
LIGH;9.435;1426.691;57.0;0
PRES;9.437;1426.692;1012.7026;0
GYRO;9.443;1426.698;-0.10201;-0.43371;0.32132;3
AHRS;9.444;1426.698;0.5257;82.3572;-89.4833;0.46591;0.46522;-0.52766;-22
MAGN;9.450;1426.706;30.54000;-3.24000;-27.24000;3
LIGH;9.455;1426.711;57.0;0
GYRO;9.462;1426.718;-0.08186;-0.43341;0.32376;3
AHRS;9.463;1426.718;1.2172;81.4541;-89.3610;0.46447;0.45824;-0.52791;8
ACCE;9.470;1426.726;-7.82425;0.93853;4.85544;3
MAGN;9.471;1426.726;30.12000;-3.60000;-27.66000;3
LIGH;9.475;1426.731;26.0;0
PRES;9.477;1426.732;1012.5467;0
GYRO;9.483;1426.738;-0.07911;-0.46823;0.34056;3
AHRS;9.484;1426.738;1.8873;80.5184;-89.2523;0.46286;0.45105;-0.52843;66
ACCE;9.490;1426.746;-7.63272;1.05345;4.97994;3
MAGN;9.492;1426.746;29.70000;-3.84000;-27.90000;3
LIGH;9.495;1426.751;26.0;0
GYRO;9.503;1426.758;-0.08460;-0.50152;0.32101;3
AHRS;9.504;1426.758;2.4770;79.6436;-89.1934;0.46135;0.44425;-0.52927;-38
ACCE;9.511;1426.766;-7.51779;1.08218;5.00867;3
MAGN;9.512;1426.766;29.34000;-4.20000;-28.14000;3
PRES;9.515;1426.771;1012.5639;0
LIGH;9.516;1426.772;30.0;0
GYRO;9.522;1426.778;-0.06933;-0.45082;0.26786;3
AHRS;9.523;1426.778;3.0913;78.7385;-89.1100;0.45973;0.43720;-0.52999;-75
ACCE;9.531;1426.786;-7.54652;1.23541;5.05655;3
MAGN;9.532;1426.786;29.22000;-4.50000;-28.32000;3
LIGH;9.535;1426.791;30.0;0
GYRO;9.543;1426.799;-0.04276;-0.36041;0.25168;3
AHRS;9.544;1426.799;3.7320;77.8527;-89.0059;0.45825;0.43013;-0.53042;30
ACCE;9.551;1426.807;-7.61356;1.40779;5.21936;3
MAGN;9.552;1426.807;28.98000;-4.80000;-28.68000;3
LIGH;9.556;1426.811;24.0;0
PRES;9.557;1426.812;1012.4894;0
GYRO;9.562;1426.818;-0.00519;-0.19578;0.31032;3
AHRS;9.563;1426.818;4.3794;77.1561;-88.9476;0.45786;0.42372;-0.53029;-34
ACCE;9.571;1426.827;-7.97748;1.47483;5.97593;3
MAGN;9.572;1426.827;28.74000;-4.98000;-28.92000;3
LIGH;9.575;1426.831;24.0;0
GYRO;9.582;1426.838;0.06750;-0.16890;0.36224;3
AHRS;9.583;1426.838;5.0394;76.4550;-88.9430;0.45772;0.41694;-0.53038;67
ACCE;9.591;1426.847;-8.05409;1.56102;6.30154;3
MAGN;9.592;1426.847;28.38000;-5.22000;-29.22000;3
LIGH;9.596;1426.851;61.0;0
PRES;9.597;1426.852;1012.7066;0
GYRO;9.603;1426.858;0.12645;-0.30024;0.33537;3
AHRS;9.604;1426.858;5.7089;75.7406;-88.9245;0.45751;0.41005;-0.53042;-38
SOUN;9.610;70.92;0.00216;40.69
ACCE;9.615;1426.867;-8.13071;1.65679;6.59842;3
MAGN;9.616;1426.867;28.08000;-5.52000;-29.52000;3
LIGH;9.617;1426.871;61.0;0
GYRO;9.623;1426.878;0.13744;-0.52168;0.29932;3
AHRS;9.624;1426.878;6.3926;74.7798;-88.8571;0.45605;0.40196;-0.53114;-77
ACCE;9.631;1426.887;-8.06367;1.88663;6.82826;3
MAGN;9.632;1426.887;27.84000;-5.76000;-29.88000;3
PRES;9.638;1426.891;1012.6373;0
LIGH;9.639;1426.891;27.0;0
GYRO;9.643;1426.898;0.12859;-0.70524;0.29596;3
AHRS;9.644;1426.898;7.0698;73.6811;-88.7983;0.45396;0.39306;-0.53246;-83
ACCE;9.651;1426.907;-7.97748;2.07817;7.04853;3
MAGN;9.653;1426.907;27.60000;-6.12000;-30.12000;3
LIGH;9.656;1426.911;27.0;0
GYRO;9.663;1426.918;0.17043;-0.77977;0.33842;3
AHRS;9.665;1426.918;7.7576;72.4665;-88.7870;0.45155;0.38321;-0.53443;-91
ACCE;9.673;1426.928;-7.87214;2.25055;7.25922;3
MAGN;9.677;1426.928;27.30000;-6.18000;-30.30000;3
LIGH;9.678;1426.931;64.0;0
PRES;9.679;1426.932;1012.7120;0
GYRO;9.683;1426.938;0.25320;-0.83139;0.34819;3
AHRS;9.684;1426.938;8.4570;71.1005;-88.7595;0.44842;0.37246;-0.53686;-128
ACCE;9.693;1426.948;-7.77637;2.39420;7.53695;3
MAGN;9.694;1426.948;27.12000;-6.30000;-30.54000;3
LIGH;9.695;1426.951;64.0;0
GYRO;9.703;1426.958;0.38118;-0.96517;0.30696;3
AHRS;9.704;1426.958;9.2004;69.6101;-88.7940;0.44510;0.36044;-0.53990;-9
ACCE;9.713;1426.968;-7.83383;2.71024;7.89129;3
MAGN;9.714;1426.968;26.76000;-6.60000;-30.84000;3
LIGH;9.715;1426.971;24.0;0
PRES;9.716;1426.972;1012.6021;0
GYRO;9.722;1426.978;0.52015;-1.16797;0.28405;3
AHRS;9.724;1426.978;10.0182;68.0412;-88.8490;0.44181;0.34739;-0.54306;-66
ACCE;9.733;1426.989;-8.00621;2.94008;8.37971;3
MAGN;9.734;1426.989;26.34000;-7.92000;-31.38000;3
LIGH;9.736;1426.991;24.0;0
GYRO;9.742;1426.998;0.63041;-1.34054;0.43310;3
AHRS;9.744;1426.998;11.0073;66.3934;-88.8834;0.43889;0.33291;-0.54572;15
ACCE;9.753;1427.009;-8.15944;3.01669;8.59997;3
MAGN;9.755;1427.009;25.92000;-8.28000;-31.62000;3
LIGH;9.756;1427.011;27.0;0
PRES;9.757;1427.012;1012.6176;0
GYRO;9.762;1427.018;0.82894;-1.65850;0.56139;3
AHRS;9.764;1427.018;12.0919;64.4385;-89.0908;0.43542;0.31536;-0.55013;-75
ACCE;9.773;1427.029;-7.96790;3.09331;8.63828;3
MAGN;9.774;1427.029;25.32000;-8.52000;-31.80000;3
LIGH;9.775;1427.031;27.0;0
GYRO;9.782;1427.038;1.18935;-2.05526;0.57666;3
AHRS;9.784;1427.038;13.3456;62.2822;-89.6259;0.43257;0.29429;-0.55651;100
ACCE;9.793;1427.049;-7.59441;3.10289;8.29351;3
MAGN;9.794;1427.049;24.72000;-8.82000;-32.22000;3
LIGH;9.795;1427.051;20.0;0
PRES;9.796;1427.052;1012.6052;0
GYRO;9.803;1427.058;1.29748;-2.39337;0.50183;3
AHRS;9.804;1427.058;14.5273;59.9646;-90.0859;0.42817;0.27277;-0.56338;-49
ACCE;9.814;1427.069;-6.96234;3.09331;7.57525;3
MAGN;9.815;1427.069;23.94000;-9.24000;-32.52000;3
LIGH;9.816;1427.071;20.0;0
GYRO;9.823;1427.078;1.10842;-2.38024;0.40684;3
AHRS;9.824;1427.078;15.6510;57.7706;-90.5809;0.42397;0.25195;-0.57020;-60
ACCE;9.834;1427.089;-6.28239;3.06458;6.78038;3
MAGN;9.835;1427.089;23.34000;-10.44000;-33.06000;3
LIGH;9.836;1427.091;26.0;0
PRES;9.837;1427.092;1012.6050;0
GYRO;9.843;1427.098;0.93004;-1.80511;0.36682;3
AHRS;9.844;1427.098;16.7492;56.0843;-91.2110;0.42227;0.23354;-0.57603;-10
ACCE;9.854;1427.109;-5.79397;2.88262;6.29196;3
MAGN;9.855;1427.109;22.50000;-11.04000;-33.36000;3
LIGH;9.856;1427.111;26.0;0
GYRO;9.863;1427.118;0.97494;-1.14507;0.28100;3
AHRS;9.864;1427.118;17.7295;54.7932;-92.0165;0.42212;0.21735;-0.58187;-66
ACCE;9.874;1427.130;-5.41090;2.78685;6.10043;3
MAGN;9.875;1427.130;21.54000;-11.58000;-33.66000;3
LIGH;9.877;1427.131;31.0;0
PRES;9.878;1427.132;1012.6637;0
GYRO;9.883;1427.138;1.15392;-0.65912;0.16860;3
AHRS;9.885;1427.138;18.6553;54.1322;-92.9783;0.42501;0.20446;-0.58650;115
ACCE;9.894;1427.150;-5.18105;2.71024;6.01423;3
MAGN;9.895;1427.150;20.58000;-12.24000;-34.02000;3
LIGH;9.896;1427.151;31.0;0
GYRO;9.903;1427.158;1.25350;-0.36285;0.02413;3
AHRS;9.904;1427.158;19.3963;54.0905;-94.0432;0.43019;0.19578;-0.59008;-73
ACCE;9.914;1427.170;-4.98952;2.86347;6.06212;3
MAGN;9.915;1427.170;19.68000;-13.02000;-34.26000;3
LIGH;9.916;1427.171;26.0;0
PRES;9.917;1427.172;1012.6244;0
GYRO;9.923;1427.178;1.30328;-0.14875;-0.09988;3
AHRS;9.924;1427.178;20.0853;54.5199;-95.2678;0.43769;0.18939;-0.59291;-81
ACCE;9.934;1427.190;-5.04698;2.84431;6.25365;3
MAGN;9.935;1427.190;18.96000;-13.86000;-34.50000;3
LIGH;9.936;1427.191;26.0;0
GYRO;9.943;1427.198;1.29870;-0.20097;-0.30299;3
AHRS;9.944;1427.198;20.5393;54.9614;-96.6641;0.44434;0.18371;-0.59741;88
ACCE;9.954;1427.210;-5.12359;3.02627;6.07170;3
MAGN;9.956;1427.210;18.12000;-14.64000;-34.74000;3
LIGH;9.957;1427.211;26.0;0
PRES;9.957;1427.212;1012.6221;0
GYRO;9.963;1427.218;1.22845;-0.27245;-0.51160;3
AHRS;9.964;1427.218;20.8762;55.5135;-98.0519;0.45093;0.17928;-0.60175;-29
ACCE;9.974;1427.230;-5.06613;3.38061;5.72693;3
MAGN;9.976;1427.230;17.34000;-15.48000;-34.92000;3
LIGH;9.977;1427.231;26.0;0
GYRO;9.983;1427.238;1.19455;-0.23824;-0.56261;3
AHRS;9.984;1427.238;21.1275;56.0340;-99.5042;0.45702;0.17482;-0.60675;107
ACCE;9.994;1427.250;-4.93206;3.80199;5.36301;3
MAGN;9.995;1427.250;16.50000;-16.32000;-35.10000;3
LIGH;9.998;1427.251;24.0;0
PRES;9.998;1427.252;1012.6369;0
GYRO;10.003;1427.258;1.19760;-0.02810;-0.59590;3
AHRS;10.004;1427.258;21.2109;56.7075;-101.0704;0.46332;0.17166;-0.61224;-60
ACCE;10.015;1427.270;-4.85544;4.18506;5.28640;3
LIGH;10.017;1427.271;26.0;0
GYRO;10.023;1427.278;1.22631;0.24068;-0.51740;3
AHRS;10.024;1427.278;21.4797;57.4882;-102.5389;0.47080;0.16815;-0.61592;109
LIGH;10.036;1427.291;27.0;0
PRES;10.038;1427.292;1012.6026;0
ACCE;10.039;1427.294;-4.97036;4.55856;5.27682;3
MAGN;10.040;1427.294;15.12000;-18.60000;-35.22000;3
GYRO;10.044;1427.298;1.23822;0.48167;-0.27214;3
AHRS;10.046;1427.298;22.0481;58.4305;-103.7787;0.47996;0.16437;-0.61645;-79
LIGH;10.070;1427.311;25.0;0
ACCE;10.072;1427.312;-5.17148;4.87459;5.63116;3
MAGN;10.073;1427.312;14.58000;-19.32000;-34.98000;3
GYRO;10.074;1427.318;1.38666;0.43952;-0.05742;3
AHRS;10.075;1427.318;22.8845;59.3439;-104.8954;0.48972;0.15907;-0.61530;70
ACCE;10.077;1427.331;-5.20978;4.97994;5.89931;3
MAGN;10.079;1427.331;14.16000;-19.92000;-34.74000;3
LIGH;10.080;1427.331;23.0;0
PRES;10.081;1427.332;1012.5797;0
GYRO;10.083;1427.338;1.47005;-0.10629;0.03238;3
AHRS;10.084;1427.338;23.9434;59.8066;-105.9209;0.49760;0.15024;-0.61461;107
LIGH;10.096;1427.351;25.0;0
ACCE;10.097;1427.352;-5.04698;4.91290;5.67905;3
GYRO;10.104;1427.358;1.08887;-0.69364;-0.09743;3
AHRS;10.105;1427.358;24.8197;59.8899;-106.4786;0.50201;0.14258;-0.61377;-32
SOUN;10.110;79.12;0.00241;41.64
ACCE;10.115;1427.371;-4.68306;4.76925;5.10444;3
MAGN;10.116;1427.371;13.38000;-21.54000;-34.38000;3
LIGH;10.118;1427.371;26.0;0
PRES;10.118;1427.372;1012.6336;0
GYRO;10.123;1427.378;0.52198;-0.75900;-0.24129;3
AHRS;10.124;1427.378;25.6288;59.7870;-106.8321;0.50483;0.13524;-0.61293;104
LIGH;10.135;1427.391;29.0;0
ACCE;10.137;1427.393;-4.28083;4.64475;4.50110;3
MAGN;10.138;1427.393;13.20000;-22.32000;-34.20000;3
GYRO;10.143;1427.398;0.24435;-0.35491;-0.38240;3
AHRS;10.145;1427.398;26.1808;59.6444;-107.1784;0.50646;0.12938;-0.61321;101
WIFI;10.150;1707.201;WAP106;20:17:FF:FF:F1:06;-63
WIFI;10.150;1707.201;WAP092;20:17:FF:FF:F0:92;-75
WIFI;10.150;1707.201;WAP310;20:17:FF:FF:F3:10;-66
WIFI;10.150;1707.201;WAP297;20:17:FF:FF:F2:97;-78
WIFI;10.150;1707.201;WAP022;20:17:FF:FF:F0:22;-86
WIFI;10.150;1707.201;WAP181;20:17:FF:FF:F1:81;-91
WIFI;10.150;1707.201;WAP141;20:17:FF:FF:F1:41;-48
WIFI;10.150;1707.201;WAP112;20:17:FF:FF:F1:12;-54
WIFI;10.150;1707.201;WAP139;20:17:FF:FF:F1:39;-62
WIFI;10.150;1707.201;WAP140;20:17:FF:FF:F1:40;-56
WIFI;10.150;1707.201;WAP213;20:17:FF:FF:F2:13;-72
WIFI;10.150;1707.201;WAP093;20:17:FF:FF:F0:93;-77
WIFI;10.150;1707.201;WAP138;20:17:FF:FF:F1:38;-70
WIFI;10.150;1707.201;WAP115;20:17:FF:FF:F1:15;-77
WIFI;10.150;1707.201;WAP113;20:17:FF:FF:F1:13;-68
WIFI;10.150;1707.201;WAP180;20:17:FF:FF:F1:80;-80
WIFI;10.150;1707.201;WAP044;20:17:FF:FF:F0:44;-83
WIFI;10.150;1707.201;WAP316;20:17:FF:FF:F3:16;-52
WIFI;10.150;1707.201;WAP298;20:17:FF:FF:F2:98;-75
WIFI;10.150;1707.201;WAP319;20:17:FF:FF:F3:19;-75
WIFI;10.150;1707.201;WAP317;20:17:FF:FF:F3:17;-67
WIFI;10.150;1707.201;WAP313;20:17:FF:FF:F3:13;-92
WIFI;10.150;1707.201;WAP078;20:17:FF:FF:F0:78;-86
WIFI;10.150;1707.201;WAP153;20:17:FF:FF:F1:53;-86
PRES;10.182;1427.411;1012.6229;0
LIGH;10.183;1427.411;26.0;0
ACCE;10.183;1427.412;-4.09887;4.75010;4.29041;3
MAGN;10.185;1427.412;13.02000;-22.74000;-33.84000;3
GYRO;10.189;1427.418;0.25504;0.22174;-0.42608;3
AHRS;10.190;1427.418;26.5662;59.6871;-107.5186;0.50844;0.12558;-0.61327;40
LIGH;10.192;1427.431;26.0;0
ACCE;10.192;1427.432;-4.29041;4.76925;4.35745;3
MAGN;10.194;1427.432;12.96000;-23.34000;-33.48000;3
GYRO;10.195;1427.438;0.24923;0.65973;-0.35736;3
AHRS;10.196;1427.438;26.8277;60.0437;-107.6584;0.51142;0.12509;-0.61138;-111
LIGH;10.197;1427.452;29.0;0
PRES;10.197;1427.452;1012.6164;0
ACCE;10.207;1427.455;-4.64475;4.70221;4.77883;3
MAGN;10.208;1427.455;13.02000;-23.70000;-33.06000;3
GYRO;10.213;1427.458;0.25229;0.74006;-0.34880;3
AHRS;10.214;1427.458;27.1064;60.7017;-107.8496;0.51611;0.12580;-0.60832;-85
LIGH;10.215;1427.471;26.0;0
ACCE;10.219;1427.475;-4.97994;4.73094;5.16190;3
MAGN;10.220;1427.475;13.08000;-23.82000;-32.70000;3
GYRO;10.222;1427.478;0.22877;0.50793;-0.32315;3
AHRS;10.223;1427.478;27.4259;61.4206;-108.0032;0.52119;0.12672;-0.60459;-105
LIGH;10.235;1427.491;23.0;0
PRES;10.236;1427.491;1012.5754;0
GNSS;10.236;1491379053.000;39.993844;-0.073926;88.166;0.000;32.0;0.0;10;9
ACCE;10.243;1427.495;-5.20021;4.86502;5.22894;3
MAGN;10.246;1427.495;13.20000;-24.06000;-32.22000;3
GYRO;10.246;1427.498;0.05528;0.25107;-0.23915;3
AHRS;10.247;1427.498;27.5838;61.9651;-108.0364;0.52463;0.12834;-0.60165;0
GNSS;10.247;1491379053.000;39.993844;-0.073926;88.166;0.000;32.0;0.0;10;9
LIGH;10.255;1427.511;22.0;0
ACCE;10.259;1427.515;-5.37259;4.90333;5.05655;3
MAGN;10.260;1427.515;13.26000;-24.12000;-31.86000;3
GYRO;10.262;1427.518;-0.08369;0.16096;-0.13622;3
AHRS;10.263;1427.518;27.6805;62.3245;-108.1171;0.52693;0.12918;-0.60002;-107
LIGH;10.276;1427.531;22.0;0
PRES;10.276;1427.531;1012.6404;0
ACCE;10.279;1427.535;-5.40132;4.97036;4.78840;3
MAGN;10.280;1427.535;13.44000;-24.42000;-31.50000;3
GYRO;10.282;1427.538;-0.12523;0.21441;-0.04337;3
AHRS;10.283;1427.538;27.8055;62.5339;-108.1381;0.52847;0.12935;-0.59866;108
LIGH;10.295;1427.551;21.0;0
ACCE;10.299;1427.555;-5.33428;5.04698;4.63517;3
MAGN;10.300;1427.555;13.62000;-24.48000;-31.14000;3
GYRO;10.302;1427.558;-0.12462;0.35552;0.03360;3
AHRS;10.303;1427.558;27.9561;62.7904;-108.0863;0.53026;0.12992;-0.59660;-28
LIGH;10.316;1427.571;21.0;0
PRES;10.316;1427.571;1012.5991;0
ACCE;10.319;1427.575;-5.40132;5.13317;4.57771;3
MAGN;10.320;1427.575;13.86000;-24.60000;-30.72000;3
GYRO;10.322;1427.578;-0.17593;0.44135;0.09224;3
AHRS;10.323;1427.578;28.1804;63.0979;-107.9365;0.53244;0.13074;-0.59350;-15
LIGH;10.335;1427.591;29.0;0
ACCE;10.339;1427.595;-5.57370;5.18105;4.66391;3
GYRO;10.342;1427.598;-0.27092;0.48533;0.17685;3
AHRS;10.343;1427.598;28.5385;63.5084;-107.6595;0.53543;0.13183;-0.58870;-53
LIGH;10.355;1427.611;29.0;0
PRES;10.355;1427.611;1012.6397;0
ACCE;10.359;1427.615;-5.81312;5.20021;4.74052;3
MAGN;10.360;1427.615;14.40000;-24.54000;-30.30000;3
GYRO;10.362;1427.618;-0.41050;0.47831;0.27947;3
AHRS;10.362;1427.618;28.9380;63.9140;-107.2480;0.53836;0.13327;-0.58302;-100
LIGH;10.375;1427.631;26.0;0
ACCE;10.379;1427.635;-5.96635;5.12359;4.77883;3
MAGN;10.380;1427.635;14.64000;-24.66000;-30.36000;3
GYRO;10.382;1427.638;-0.55528;0.50244;0.44563;3
AHRS;10.382;1427.638;29.3962;64.2674;-106.6503;0.54097;0.13497;-0.57634;125
LIGH;10.395;1427.651;26.0;0
PRES;10.395;1427.651;1012.6434;0
ACCE;10.400;1427.656;-6.01423;5.39174;4.57771;3
GYRO;10.402;1427.658;-0.62675;0.69455;0.62614;3
AHRS;10.403;1427.658;29.8608;64.7682;-105.9932;0.54423;0.13771;-0.56858;-38
LIGH;10.415;1427.671;21.0;0
ACCE;10.420;1427.676;-6.16746;5.96635;4.37660;3
MAGN;10.420;1427.676;15.00000;-24.48000;-30.06000;3
GYRO;10.422;1427.678;-0.59773;1.04824;0.97402;3
AHRS;10.422;1427.678;30.5613;65.3515;-105.1777;0.54844;0.14019;-0.55851;-59
PRES;10.434;1427.690;1012.6923;0
LIGH;10.435;1427.691;21.0;0
ACCE;10.440;1427.696;-6.22492;6.07170;4.32872;3
GYRO;10.442;1427.698;-0.60384;1.45172;1.42271;3
AHRS;10.442;1427.698;31.6296;66.1313;-104.0243;0.55431;0.14310;-0.54398;-33
LIGH;10.455;1427.711;18.0;0
ACCE;10.460;1427.716;-6.21535;5.71735;4.53941;3
MAGN;10.461;1427.716;15.36000;-24.24000;-29.94000;3
GYRO;10.462;1427.718;-0.72113;1.61085;1.63315;3
AHRS;10.463;1427.718;32.9714;67.0401;-102.5784;0.56115;0.14655;-0.52579;-110
PRES;10.475;1427.731;1012.6108;0
LIGH;10.476;1427.732;19.0;0
ACCE;10.481;1427.737;-6.22492;5.35344;4.76925;3
MAGN;10.482;1427.737;15.78000;-24.18000;-29.88000;3
GYRO;10.483;1427.738;-1.01556;1.52777;1.63712;3
AHRS;10.484;1427.738;34.4439;67.8280;-100.7622;0.56720;0.15057;-0.50525;-71
LIGH;10.495;1427.751;21.0;0
ACCE;10.501;1427.756;-6.37815;5.14275;4.97036;3
MAGN;10.501;1427.756;16.02000;-24.00000;-29.82000;3
GYRO;10.503;1427.758;-1.18997;1.29106;1.58642;3
AHRS;10.504;1427.758;35.8124;68.3511;-98.9522;0.57159;0.15396;-0.48619;11
LIGH;10.515;1427.771;21.0;0
PRES;10.516;1427.772;1012.6176;0
ACCE;10.521;1427.776;-6.54096;5.06613;5.19063;3
MAGN;10.522;1427.776;16.32000;-24.06000;-29.94000;3
GYRO;10.523;1427.778;-1.41140;1.10994;1.45080;3
AHRS;10.523;1427.778;36.6973;68.4452;-96.8603;0.57209;0.15947;-0.46969;-57
LIGH;10.535;1427.791;20.0;0
ACCE;10.541;1427.797;-6.42604;5.20021;5.35344;3
GYRO;10.542;1427.798;-1.31000;0.88545;1.32863;3
AHRS;10.543;1427.798;37.4046;68.2768;-95.1142;0.57137;0.16288;-0.45710;7
LIGH;10.555;1427.811;20.0;0
PRES;10.556;1427.812;1012.5062;0
MAGN;10.561;1427.817;16.68000;-24.18000;-30.12000;3
GYRO;10.562;1427.818;-1.21654;0.79412;1.28496;3
AHRS;10.563;1427.818;37.8380;67.8585;-93.1968;0.56848;0.16734;-0.44593;-74
LIGH;10.575;1427.831;21.0;0
ACCE;10.581;1427.837;-6.48350;5.29597;6.03339;3
MAGN;10.582;1427.837;16.80000;-23.94000;-30.24000;3
GYRO;10.583;1427.838;-1.10078;0.67745;1.19241;3
AHRS;10.585;1427.838;38.1994;67.2617;-91.4856;0.56497;0.17011;-0.43704;-1
LIGH;10.595;1427.851;21.0;0
PRES;10.596;1427.852;1012.5064;0
ACCE;10.601;1427.857;-6.46434;5.22894;6.34942;3
MAGN;10.602;1427.857;16.92000;-23.70000;-30.36000;3
GYRO;10.603;1427.858;-0.98685;0.48228;1.06932;3
AHRS;10.604;1427.858;38.5080;66.6086;-89.9689;0.56138;0.17182;-0.42970;55
SOUN;10.615;77.17;0.00236;41.42
LIGH;10.620;1427.871;56.0;0
ACCE;10.621;1427.877;-6.44519;5.28640;6.49307;3
GYRO;10.622;1427.878;-0.92852;0.19090;0.87629;3
AHRS;10.623;1427.878;38.5962;65.6136;-88.5269;0.55583;0.17233;-0.42544;16
LIGH;10.636;1427.891;56.0;0
PRES;10.637;1427.892;1012.6713;0
ACCE;10.642;1427.898;-6.24408;5.39174;6.38773;3
MAGN;10.643;1427.898;16.86000;-23.46000;-30.96000;3
GYRO;10.644;1427.898;-0.93218;-0.05345;0.76053;3
AHRS;10.645;1427.898;38.5911;64.4645;-87.1752;0.54953;0.17190;-0.42280;-97
LIGH;10.655;1427.911;54.0;0
ACCE;10.664;1427.918;-6.10043;5.27682;6.36858;3
MAGN;10.666;1427.918;17.04000;-23.40000;-31.08000;3
GYRO;10.667;1427.918;-0.93310;-0.05803;0.78649;3
AHRS;10.669;1427.918;38.5700;63.3769;-85.9618;0.54363;0.17114;-0.42064;81
LIGH;10.676;1427.931;54.0;0
PRES;10.677;1427.932;1012.7449;0
ACCE;10.682;1427.938;-5.76524;5.11401;6.54096;3
MAGN;10.683;1427.938;16.92000;-23.28000;-31.20000;3
GYRO;10.685;1427.938;-0.73090;-0.01741;0.71074;3
AHRS;10.687;1427.938;38.5244;62.3767;-85.0607;0.53843;0.16948;-0.42002;9
LIGH;10.696;1427.952;23.0;0
ACCE;10.702;1427.958;-5.48751;4.84586;6.44519;3
GYRO;10.702;1427.958;-0.43158;-0.09621;0.53939;3
AHRS;10.703;1427.958;38.4594;61.4245;-84.3656;0.53364;0.16719;-0.42046;98
PRES;10.715;1427.971;1012.5330;0
LIGH;10.715;1427.971;23.0;0
ACCE;10.722;1427.978;-5.15232;4.90333;6.35900;3
MAGN;10.722;1427.978;16.80000;-22.80000;-31.38000;3
GYRO;10.723;1427.978;-0.31460;-0.11790;0.30482;3
AHRS;10.723;1427.978;38.2694;60.5997;-83.7377;0.52888;0.16606;-0.42126;16
LIGH;10.735;1427.991;25.0;0
MAGN;10.742;1427.998;16.74000;-22.68000;-31.50000;3
GYRO;10.742;1427.998;-0.20067;-0.08033;0.17776;3
AHRS;10.743;1427.998;38.1607;60.0563;-83.5703;0.52617;0.16405;-0.42323;58
PRES;10.755;1428.011;1012.6075;0
LIGH;10.756;1428.012;25.0;0
GYRO;10.762;1428.018;-0.08063;-0.00183;0.13806;3
AHRS;10.763;1428.018;38.0843;59.6769;-83.5029;0.52433;0.16243;-0.42491;-128
ACCE;10.765;1428.018;-4.90333;5.17148;6.28239;3
MAGN;10.766;1428.018;16.68000;-22.44000;-31.56000;3
LIGH;10.775;1428.031;29.0;0
GYRO;10.783;1428.038;-0.00305;0.07025;0.16463;3
AHRS;10.783;1428.038;37.9904;59.4418;-83.5779;0.52315;0.16115;-0.42689;-124
ACCE;10.785;1428.038;-4.81713;5.48751;6.36858;3
MAGN;10.788;1428.038;16.74000;-22.38000;-31.68000;3
LIGH;10.795;1428.051;29.0;0
PRES;10.796;1428.052;1012.6454;0
GYRO;10.803;1428.058;0.05681;0.09010;0.22694;3
AHRS;10.804;1428.058;37.9516;59.3332;-83.7966;0.52288;0.15970;-0.42894;-81
ACCE;10.806;1428.062;-4.88417;5.79397;6.43561;3
MAGN;10.810;1428.062;16.62000;-22.26000;-31.74000;3
LIGH;10.816;1428.071;27.0;0
GYRO;10.824;1428.078;0.05742;0.12431;0.44838;3
AHRS;10.826;1428.078;38.2625;59.2089;-83.6899;0.52363;0.15759;-0.42738;2
ACCE;10.832;1428.082;-5.25767;6.48350;6.40688;3
MAGN;10.836;1428.082;16.38000;-22.02000;-32.04000;3
LIGH;10.838;1428.091;27.0;0
PRES;10.840;1428.092;1012.6187;0
GYRO;10.844;1428.098;-0.02291;0.21044;0.98288;3
AHRS;10.846;1428.098;39.0334;58.9081;-83.0838;0.52509;0.15398;-0.42132;-127
ACCE;10.847;1428.100;-5.42047;6.95276;6.35900;3
MAGN;10.849;1428.100;16.26000;-21.84000;-32.16000;3
LIGH;10.856;1428.111;24.0;0
GYRO;10.865;1428.118;-0.09652;0.26237;1.35643;3
AHRS;10.866;1428.118;39.9154;58.5628;-82.3258;0.52672;0.15014;-0.41394;-11
ACCE;10.868;1428.120;-5.22894;6.61757;6.45477;3
MAGN;10.869;1428.120;16.02000;-21.90000;-32.10000;3
LIGH;10.876;1428.131;24.0;0
PRES;10.878;1428.132;1012.5851;0
GYRO;10.885;1428.138;-0.20403;0.14600;1.24739;3
AHRS;10.886;1428.138;40.8601;58.0908;-81.2756;0.52788;0.14650;-0.40495;-96
ACCE;10.888;1428.140;-4.85544;6.15789;6.81869;3
MAGN;10.897;1428.140;15.72000;-21.72000;-32.22000;3
LIGH;10.898;1428.152;57.0;0
GYRO;10.902;1428.158;-0.38729;-0.21777;0.95692;3
AHRS;10.903;1428.158;41.9211;57.2206;-79.7887;0.52774;0.14165;-0.39438;-65
ACCE;10.904;1428.160;-4.63517;5.88974;7.04853;3
LIGH;10.917;1428.171;57.0;0
PRES;10.918;1428.171;1012.6174;0
GNSS;10.920;1491379052.194;39.993931;-0.073755;0.000;0.000;20.0;0.0;10;9
GYRO;10.927;1428.178;-0.49022;-0.37751;0.78893;3
AHRS;10.929;1428.178;42.8109;56.3405;-78.2937;0.52699;0.13775;-0.38452;-42
ACCE;10.931;1428.180;-4.54898;5.79397;7.01980;3
MAGN;10.932;1428.180;15.24000;-21.48000;-32.28000;3
GNSS;10.934;1491379052.194;39.993931;-0.073755;0.000;0.000;20.0;0.0;10;9
LIGH;10.936;1428.191;29.0;0
GYRO;10.942;1428.198;-0.29444;-0.18234;0.78466;3
AHRS;10.943;1428.198;43.4986;55.4383;-76.9572;0.52561;0.13411;-0.37668;-64
ACCE;10.946;1428.202;-4.32872;5.82270;6.88572;3
MAGN;10.947;1428.202;15.12000;-21.42000;-32.10000;3
LIGH;10.955;1428.211;29.0;0
PRES;10.955;1428.211;1012.4895;0
GYRO;10.962;1428.218;0.10018;0.04887;0.78252;3
AHRS;10.963;1428.218;44.0085;54.5450;-75.8723;0.52384;0.13034;-0.37123;-35
LIGH;10.975;1428.231;20.0;0
GYRO;10.982;1428.238;0.40500;0.06872;0.75533;3
AHRS;10.983;1428.238;44.5328;53.7961;-74.9956;0.52295;0.12646;-0.36639;-110
ACCE;10.985;1428.241;-3.87861;5.49709;7.00065;3
MAGN;10.985;1428.241;14.52000;-21.36000;-32.28000;3
LIGH;10.995;1428.251;20.0;0
PRES;10.995;1428.251;1012.6921;0
GYRO;11.002;1428.258;0.50060;-0.09071;0.64538;3
AHRS;11.003;1428.258;45.1517;53.3341;-74.3564;0.52377;0.12287;-0.36136;33
ACCE;11.005;1428.261;-3.78284;5.55455;6.93361;3
MAGN;11.006;1428.261;14.22000;-21.48000;-32.22000;3
LIGH;11.015;1428.271;24.0;0
GYRO;11.024;1428.278;0.66401;-0.16799;0.54214;3
AHRS;11.025;1428.278;45.9527;53.3421;-74.2002;0.52749;0.11920;-0.35651;-59
ACCE;11.026;1428.281;-3.83072;5.73651;6.81869;3
LIGH;11.035;1428.291;24.0;0
PRES;11.036;1428.292;1012.7596;0
GYRO;11.042;1428.298;0.85216;-0.12950;0.45357;3
AHRS;11.044;1428.298;46.7118;53.2659;-74.0812;0.53077;0.11503;-0.35249;35
ACCE;11.045;1428.301;-3.76368;5.95677;6.55054;3
MAGN;11.046;1428.301;13.74000;-22.02000;-32.16000;3
LIGH;11.066;1428.311;26.0;0
GYRO;11.066;1428.318;1.09437;0.00733;0.37385;3
AHRS;11.068;1428.318;47.5349;53.4972;-74.3123;0.53562;0.11091;-0.34904;-92
ACCE;11.069;1428.322;-3.63919;6.18662;6.18662;3
MAGN;11.071;1428.322;13.50000;-22.26000;-32.04000;3
LIGH;11.075;1428.331;26.0;0
PRES;11.077;1428.332;1012.5751;0
GYRO;11.083;1428.338;1.31580;0.24771;0.37721;3
AHRS;11.084;1428.338;48.4604;54.1197;-74.7567;0.54227;0.10778;-0.34463;71
ACCE;11.086;1428.342;-3.57215;6.55054;5.86101;3
MAGN;11.087;1428.342;13.20000;-22.74000;-31.86000;3
LIGH;11.095;1428.351;20.0;0
GYRO;11.102;1428.358;1.45844;0.50030;0.42699;3
AHRS;11.104;1428.358;49.5148;55.1573;-75.5010;0.55088;0.10516;-0.33949;-13
ACCE;11.106;1428.361;-3.64876;6.76123;5.57370;3
MAGN;11.106;1428.361;12.84000;-23.16000;-31.68000;3
SOUN;11.113;163.59;0.00499;47.95
PRES;11.118;1428.371;1012.7115;0
LIGH;11.119;1428.371;20.0;0
GYRO;11.122;1428.378;1.64109;0.66706;0.39706;3
AHRS;11.124;1428.378;50.7380;56.7629;-76.6382;0.56205;0.10325;-0.33312;-116
ACCE;11.126;1428.382;-3.88818;6.89530;5.32470;3
MAGN;11.127;1428.382;12.48000;-23.76000;-31.32000;3
LIGH;11.135;1428.391;16.0;0
GYRO;11.142;1428.398;1.82099;0.68722;0.32406;3
AHRS;11.143;1428.398;52.1254;58.7106;-77.9453;0.57469;0.10152;-0.32500;-117
ACCE;11.146;1428.402;-3.92649;7.15387;4.98952;3
MAGN;11.147;1428.402;12.24000;-24.48000;-30.78000;3
LIGH;11.156;1428.411;16.0;0
PRES;11.157;1428.412;1012.6337;0
GYRO;11.162;1428.418;1.90407;0.64721;0.33903;3
AHRS;11.164;1428.418;53.5610;60.9526;-79.4591;0.58805;0.10002;-0.31602;107
ACCE;11.166;1428.422;-3.89776;7.37414;4.48195;3
MAGN;11.167;1428.422;12.06000;-25.38000;-30.24000;3
LIGH;11.175;1428.431;24.0;0
GYRO;11.182;1428.438;1.94774;0.80604;0.43188;3
AHRS;11.185;1428.438;54.8924;63.8287;-81.5600;0.60269;0.09971;-0.30751;-64
ACCE;11.187;1428.442;-3.84988;7.54652;3.84988;3
MAGN;11.188;1428.442;11.94000;-25.98000;-29.82000;3
LIGH;11.196;1428.451;24.0;0
PRES;11.197;1428.452;1012.6212;0
GYRO;11.203;1428.458;2.16124;1.15973;0.55619;3
AHRS;11.205;1428.458;56.3336;67.4136;-84.2787;0.61942;0.09930;-0.29780;75
ACCE;11.209;1428.465;-3.94564;8.09240;2.49955;3
MAGN;11.211;1428.465;11.76000;-26.76000;-29.10000;3
LIGH;11.215;1428.471;20.0;0
GNSS;11.220;1491379054.000;39.993844;-0.073926;96.804;0.000;32.0;0.0;10;9
GYRO;11.226;1428.478;2.51799;1.48318;0.65424;3
AHRS;11.228;1428.478;57.8486;71.7384;-87.6289;0.63787;0.09872;-0.28656;116
MAGN;11.229;1428.483;11.70000;-27.84000;-28.26000;3
GNSS;11.231;1491379054.000;39.993844;-0.073926;96.804;0.000;32.0;0.0;10;9
PRES;11.236;1428.491;1012.4545;0
LIGH;11.237;1428.491;20.0;0
GYRO;11.243;1428.498;2.81151;1.47555;0.69425;3
AHRS;11.244;1428.498;59.3523;76.7206;-91.6000;0.65721;0.09760;-0.27420;55
ACCE;11.247;1428.503;-4.00311;8.36055;2.07817;3
MAGN;11.249;1428.503;11.64000;-29.04000;-27.36000;3
LIGH;11.256;1428.511;16.0;0
GYRO;11.263;1428.518;2.80815;1.22723;0.74892;3
AHRS;11.264;1428.518;60.8103;82.8668;-96.5377;0.67850;0.09673;-0.25962;-117
ACCE;11.267;1428.523;-3.93607;8.50420;1.62806;3
MAGN;11.268;1428.523;11.52000;-30.24000;-26.34000;3
LIGH;11.276;1428.531;16.0;0
PRES;11.277;1428.532;1012.5616;0
GYRO;11.282;1428.538;2.50271;1.04153;0.80481;3
AHRS;11.284;1428.538;61.9716;88.9368;-101.4859;0.69750;0.09555;-0.24551;1
ACCE;11.287;1428.543;-3.86903;8.58082;0.94810;3
LIGH;11.295;1428.551;14.0;0
GYRO;11.303;1428.558;2.22905;0.97464;0.80359;3
AHRS;11.304;1428.558;62.8325;95.1206;-106.7665;0.71531;0.09332;-0.23279;7
LIGH;11.316;1428.571;14.0;0
PRES;11.317;1428.572;1012.6711;0
GYRO;11.322;1428.578;2.08610;0.88728;0.70188;3
AHRS;11.323;1428.578;63.3882;100.8847;-111.8407;0.73083;0.09046;-0.22184;94
ACCE;11.327;1428.583;-3.28484;8.62870;-0.76614;3
MAGN;11.329;1428.583;11.46000;-33.60000;-22.56000;3
LIGH;11.335;1428.591;14.0;0
GYRO;11.342;1428.598;1.96027;0.82467;0.56719;3
AHRS;11.344;1428.598;63.7081;106.0542;-116.2066;0.74385;0.08908;-0.21093;45
ACCE;11.347;1428.603;-3.19865;8.74362;-1.13006;3
MAGN;11.348;1428.603;11.34000;-34.62000;-21.12000;3
LIGH;11.356;1428.611;14.0;0
PRES;11.357;1428.612;1012.6045;0
GYRO;11.362;1428.618;1.80999;0.76908;0.48503;3
AHRS;11.363;1428.618;63.8752;110.2740;-119.6978;0.75399;0.08828;-0.20144;74
ACCE;11.367;1428.623;-3.17950;8.67659;-1.39821;3
MAGN;11.368;1428.623;11.28000;-35.70000;-19.62000;3
LIGH;11.375;1428.631;8.0;0
GYRO;11.382;1428.638;1.63345;0.59773;0.33567;3
AHRS;11.383;1428.638;63.6310;115.5315;-124.2908;0.76688;0.08722;-0.19237;1
ACCE;11.388;1428.644;-2.98796;8.58082;-1.67594;3
MAGN;11.389;1428.644;11.16000;-36.90000;-18.00000;3
LIGH;11.396;1428.651;8.0;0
PRES;11.396;1428.652;1012.6603;0
GYRO;11.402;1428.658;1.40927;0.30207;0.16524;3
AHRS;11.403;1428.658;63.2249;119.9543;-128.2170;0.77786;0.08604;-0.18515;84
ACCE;11.407;1428.663;-2.96881;8.41801;-2.14520;3
MAGN;11.408;1428.663;11.04000;-37.80000;-16.44000;3
LIGH;11.415;1428.671;14.0;0
GYRO;11.422;1428.678;1.10719;0.10385;0.03910;3
AHRS;11.423;1428.678;62.6830;123.4831;-131.3483;0.78694;0.08549;-0.17974;-75
ACCE;11.428;1428.684;-2.87304;8.48505;-2.54743;3
MAGN;11.429;1428.684;10.98000;-38.58000;-14.94000;3
LIGH;11.435;1428.691;14.0;0
PRES;11.437;1428.692;1012.6577;0
GYRO;11.442;1428.698;0.78679;0.10782;0.02566;3
AHRS;11.445;1428.698;62.1985;126.4555;-133.9594;0.79459;0.08482;-0.17465;96
ACCE;11.448;1428.703;-2.66235;8.37013;-2.64320;3
MAGN;11.449;1428.703;11.10000;-39.30000;-13.50000;3
LIGH;11.455;1428.711;10.0;0
GYRO;11.462;1428.718;0.63897;0.10385;-0.03085;3
AHRS;11.463;1428.718;61.4619;128.8288;-136.2070;0.80166;0.08437;-0.17255;14
ACCE;11.468;1428.724;-2.49955;8.38928;-2.69108;3
MAGN;11.469;1428.724;11.04000;-39.96000;-12.06000;3
LIGH;11.476;1428.731;10.0;0
PRES;11.477;1428.732;1012.6232;0
GYRO;11.482;1428.738;0.52809;0.07422;-0.12981;3
AHRS;11.483;1428.738;60.8162;130.8014;-137.9709;0.80757;0.08452;-0.17009;16
ACCE;11.488;1428.744;-2.36547;8.52336;-2.70066;3
MAGN;11.489;1428.744;10.98000;-40.50000;-10.80000;3
LIGH;11.495;1428.751;13.0;0
GYRO;11.502;1428.758;0.45784;0.02138;-0.17959;3
AHRS;11.504;1428.758;60.2575;132.6261;-139.5440;0.81291;0.08464;-0.16710;-108
ACCE;11.508;1428.764;-2.38462;8.71489;-2.85389;3
MAGN;11.509;1428.764;10.80000;-41.10000;-9.30000;3
LIGH;11.516;1428.771;13.0;0
PRES;11.517;1428.772;1012.6851;0
GYRO;11.522;1428.778;0.32101;0.03848;-0.25381;3
AHRS;11.529;1428.778;59.7789;134.1279;-140.6467;0.81721;0.08599;-0.16361;-29
ACCE;11.531;1428.784;-2.46124;8.92558;-2.95923;3
MAGN;11.532;1428.784;10.86000;-41.64000;-8.28000;3
LIGH;11.536;1428.791;13.0;0
GYRO;11.543;1428.798;0.20281;0.10263;-0.24893;3
AHRS;11.544;1428.798;59.4355;135.6269;-141.7073;0.82109;0.08691;-0.15926;-34
ACCE;11.549;1428.804;-2.58574;9.08839;-2.94008;3
MAGN;11.550;1428.804;10.80000;-41.94000;-7.14000;3
LIGH;11.562;1428.811;13.0;0
PRES;11.567;1428.812;1012.7122;0
GYRO;11.568;1428.818;0.11057;0.17990;-0.19609;3
AHRS;11.570;1428.818;59.1427;137.0177;-142.6117;0.82453;0.08812;-0.15465;67
ACCE;11.571;1428.824;-2.79643;9.15543;-2.76770;3
MAGN;11.572;1428.824;10.62000;-42.18000;-6.18000;3
LIGH;11.575;1428.831;14.0;0
GYRO;11.583;1428.838;0.03421;0.18265;-0.16768;3
AHRS;11.584;1428.838;58.9078;138.1722;-143.2904;0.82728;0.08954;-0.15037;-92
ACCE;11.589;1428.845;-2.93050;9.17458;-2.56658;3
LIGH;11.596;1428.851;14.0;0
PRES;11.597;1428.852;1012.6743;0
GYRO;11.602;1428.858;-0.09682;0.11087;-0.20006;3
AHRS;11.604;1428.858;58.7730;138.9922;-143.6644;0.82903;0.09116;-0.14668;20
ACCE;11.609;1428.865;-3.05500;9.14585;-2.27928;3
MAGN;11.614;1428.865;10.50000;-42.54000;-4.68000;3
LIGH;11.616;1428.871;11.0;0
SOUN;11.618;165.82;0.00506;48.06
GYRO;11.622;1428.878;-0.26603;-0.05681;-0.31032;3
AHRS;11.623;1428.878;58.6800;139.2369;-143.6558;0.82962;0.09271;-0.14521;127
ACCE;11.629;1428.885;-3.21781;9.11712;-2.10690;3
LIGH;11.635;1428.891;11.0;0
PRES;11.636;1428.892;1012.5320;0
GYRO;11.642;1428.898;-0.47861;-0.22480;-0.41111;3
AHRS;11.643;1428.898;58.7375;138.9325;-143.2182;0.82870;0.09425;-0.14517;-42
ACCE;11.649;1428.905;-3.29442;9.16500;-1.93451;3
MAGN;11.650;1428.905;10.62000;-42.78000;-3.72000;3
LIGH;11.655;1428.911;13.0;0
GYRO;11.663;1428.918;-0.59407;-0.30971;-0.43830;3
AHRS;11.664;1428.918;58.8109;138.2724;-142.5856;0.82712;0.09546;-0.14672;-111
ACCE;11.669;1428.925;-3.27527;9.28950;-1.81959;3
MAGN;11.670;1428.925;10.74000;-42.96000;-3.48000;3
LIGH;11.675;1428.931;13.0;0
PRES;11.676;1428.932;1012.5445;0
GYRO;11.682;1428.938;-0.59437;-0.33537;-0.40348;3
AHRS;11.683;1428.938;58.9093;137.2091;-141.7162;0.82473;0.09638;-0.14996;-86
MAGN;11.690;1428.945;10.80000;-42.90000;-3.42000;3
LIGH;11.695;1428.951;16.0;0
GYRO;11.704;1428.959;-0.60537;-0.26634;-0.35400;3
AHRS;11.706;1428.959;59.0798;135.9923;-140.6774;0.82176;0.09745;-0.15316;-97
ACCE;11.709;1428.965;-3.23696;9.48104;-1.63763;3
MAGN;11.710;1428.965;11.04000;-42.84000;-3.36000;3
LIGH;11.716;1428.971;16.0;0
PRES;11.717;1428.972;1012.6310;0
GYRO;11.722;1428.978;-0.63011;-0.13592;-0.32406;3
AHRS;11.724;1428.978;59.2918;134.8728;-139.6795;0.81881;0.09844;-0.15562;113
ACCE;11.729;1428.985;-3.32315;9.40442;-1.38864;3
MAGN;11.730;1428.985;11.28000;-42.78000;-3.48000;3
LIGH;11.735;1428.991;15.0;0
GYRO;11.742;1428.998;-0.58643;-0.03971;-0.33139;3
AHRS;11.744;1428.998;59.4321;133.9729;-138.8704;0.81651;0.09935;-0.15763;-67
ACCE;11.749;1429.005;-3.44765;9.43316;-1.13006;3
MAGN;11.750;1429.005;11.46000;-42.84000;-3.60000;3
LIGH;11.755;1429.011;15.0;0
PRES;11.757;1429.012;1012.5275;0
GYRO;11.763;1429.019;-0.52260;-0.05162;-0.33628;3
AHRS;11.765;1429.019;59.6466;133.1348;-138.0823;0.81409;0.10004;-0.15896;-34
ACCE;11.770;1429.025;-3.66792;9.46189;-0.91937;3
MAGN;11.770;1429.025;11.58000;-42.78000;-3.84000;3
LIGH;11.775;1429.031;12.0;0
GYRO;11.783;1429.038;-0.45815;-0.13989;-0.29902;3
AHRS;11.784;1429.038;59.8410;132.2964;-137.3374;0.81176;0.10047;-0.16052;92
ACCE;11.790;1429.046;-3.83072;9.45231;-0.88107;3
MAGN;11.791;1429.046;11.82000;-42.60000;-4.14000;3
LIGH;11.795;1429.051;12.0;0
PRES;11.796;1429.052;1012.5933;0
GYRO;11.803;1429.058;-0.44288;-0.20159;-0.25137;3
AHRS;11.804;1429.058;60.0316;131.3497;-136.5295;0.80923;0.10078;-0.16251;123
MAGN;11.811;1429.066;11.94000;-42.54000;-4.26000;3
LIGH;11.816;1429.071;11.0;0
GYRO;11.823;1429.078;-0.44257;-0.20067;-0.16432;3
AHRS;11.824;1429.078;60.2171;130.3753;-135.8304;0.80675;0.10016;-0.16520;53
ACCE;11.830;1429.086;-4.17549;9.53850;-0.93853;3
MAGN;11.831;1429.086;12.18000;-42.48000;-4.80000;3
LIGH;11.836;1429.091;11.0;0
PRES;11.837;1429.092;1012.5677;0
GYRO;11.843;1429.098;-0.48014;-0.17471;-0.05223;3
AHRS;11.844;1429.098;60.4224;129.3730;-135.1803;0.80422;0.09891;-0.16818;-20
ACCE;11.850;1429.106;-4.19464;9.43316;-0.92895;3
MAGN;11.853;1429.106;12.30000;-42.42000;-5.04000;3
LIGH;11.856;1429.111;15.0;0
GYRO;11.863;1429.118;-0.55986;-0.18204;-0.00947;3
AHRS;11.864;1429.118;60.6474;128.3450;-134.5175;0.80159;0.09749;-0.17115;-55
ACCE;11.870;1429.126;-4.24253;9.26077;-0.80445;3
MAGN;11.871;1429.126;12.54000;-42.36000;-5.58000;3
LIGH;11.876;1429.131;15.0;0
PRES;11.877;1429.132;1012.6383;0
GYRO;11.883;1429.138;-0.62125;-0.25229;-0.03238;3
AHRS;11.884;1429.138;60.8178;127.1959;-133.8354;0.79888;0.09580;-0.17505;-22
ACCE;11.890;1429.146;-4.26168;9.22246;-0.72784;3
MAGN;11.891;1429.146;12.84000;-42.24000;-6.12000;3
LIGH;11.896;1429.151;16.0;0
GYRO;11.903;1429.158;-0.64446;-0.31643;-0.01894;3
AHRS;11.904;1429.158;61.0365;126.1109;-133.2168;0.79619;0.09369;-0.17855;-109
MAGN;11.910;1429.166;13.02000;-42.12000;-6.54000;3
LIGH;11.916;1429.171;16.0;0
PRES;11.917;1429.172;1012.5771;0
GYRO;11.923;1429.178;-0.69761;-0.35797;-0.01038;3
AHRS;11.925;1429.178;61.2439;124.7253;-132.3328;0.79283;0.09192;-0.18280;-117
ACCE;11.931;1429.186;-4.21380;9.11712;-0.65122;3
MAGN;11.932;1429.186;13.26000;-42.00000;-7.20000;3
LIGH;11.936;1429.191;15.0;0
GYRO;11.943;1429.198;-0.74251;-0.43127;-0.03085;3
AHRS;11.944;1429.198;61.4150;123.1803;-131.3625;0.78919;0.09003;-0.18780;10
ACCE;11.951;1429.207;-4.19464;9.00220;-0.54588;3
MAGN;11.952;1429.207;13.38000;-41.76000;-7.74000;3
LIGH;11.956;1429.211;15.0;0
PRES;11.958;1429.212;1012.5459;0
GYRO;11.963;1429.218;-0.83780;-0.58399;-0.06292;3
AHRS;11.965;1429.218;61.6104;121.3825;-130.2114;0.78491;0.08788;-0.19341;-1
ACCE;11.971;1429.227;-4.17549;8.92558;-0.37350;3
MAGN;11.972;1429.227;13.56000;-41.64000;-8.10000;3
LIGH;11.976;1429.231;13.0;0
GYRO;11.983;1429.238;-0.99907;-0.69852;-0.09285;3
AHRS;11.984;1429.238;61.8244;119.3471;-128.7883;0.77993;0.08613;-0.19902;28
ACCE;11.991;1429.247;-4.09887;8.80109;-0.24900;3
LIGH;11.996;1429.251;13.0;0
PRES;11.997;1429.252;1012.6229;0
GYRO;12.003;1429.258;-1.13132;-0.73915;-0.10690;3
AHRS;12.004;1429.258;62.0099;117.1152;-127.2105;0.77449;0.08440;-0.20513;60
ACCE;12.011;1429.267;-3.96480;8.62870;-0.05746;3
MAGN;12.012;1429.267;13.62000;-41.28000;-9.24000;3
LIGH;12.015;1429.271;17.0;0
GYRO;12.023;1429.278;-1.17530;-0.83200;-0.18357;3
AHRS;12.024;1429.278;62.0927;114.4955;-125.3779;0.76824;0.08269;-0.21283;72
ACCE;12.031;1429.287;-3.84988;8.58082;0.09577;3
MAGN;12.032;1429.287;13.68000;-40.98000;-9.96000;3
LIGH;12.035;1429.291;17.0;0
PRES;12.036;1429.292;1012.5410;0
GYRO;12.043;1429.298;-1.23212;-0.87781;-0.27092;3
AHRS;12.044;1429.298;62.1648;111.7130;-123.3207;0.76141;0.08143;-0.22024;74
ACCE;12.052;1429.307;-3.75411;8.57124;0.28730;3
MAGN;12.053;1429.307;13.56000;-40.80000;-10.62000;3
LIGH;12.073;1429.311;11.0;0
GYRO;12.075;1429.318;-1.27946;-0.84208;-0.30574;3
AHRS;12.076;1429.318;62.1975;108.8686;-121.1545;0.75428;0.08050;-0.22740;45
ACCE;12.078;1429.327;-3.67749;8.56167;0.50757;3
MAGN;12.079;1429.327;13.50000;-40.56000;-11.28000;3
LIGH;12.080;1429.331;11.0;0
PRES;12.081;1429.332;1012.5649;0
GYRO;12.083;1429.338;-1.28831;-0.72601;-0.32620;3
AHRS;12.084;1429.338;62.1372;106.0870;-118.9497;0.74719;0.08039;-0.23414;-38
ACCE;12.092;1429.348;-3.76368;8.50420;0.64165;3
MAGN;12.094;1429.348;13.44000;-40.32000;-12.12000;3
LIGH;12.096;1429.351;14.0;0
GYRO;12.103;1429.358;-1.30359;-0.53787;-0.30024;3
AHRS;12.104;1429.358;62.0972;103.4029;-116.6989;0.74008;0.08070;-0.23960;-30
SOUN;12.109;63.88;0.00195;39.78
ACCE;12.115;1429.369;-3.84988;8.49463;0.99599;3
MAGN;12.117;1429.369;13.38000;-40.02000;-12.84000;3
LIGH;12.118;1429.371;14.0;0
PRES;12.119;1429.372;1012.5622;0
GYRO;12.123;1429.378;-1.27091;-0.31460;-0.24282;3
AHRS;12.124;1429.378;62.0496;101.0177;-114.5838;0.73358;0.08155;-0.24364;53
ACCE;12.132;1429.387;-3.92649;8.46590;1.48441;3
LIGH;12.135;1429.391;15.0;0
GYRO;12.143;1429.398;-1.16584;-0.26145;-0.22816;3
AHRS;12.144;1429.398;61.9120;98.8220;-112.6682;0.72753;0.08247;-0.24784;125
ACCE;12.152;1429.408;-4.06057;8.39886;2.01113;3
LIGH;12.155;1429.411;15.0;0
PRES;12.156;1429.412;1012.6146;0
GYRO;12.163;1429.418;-1.09467;-0.30635;-0.26664;3
AHRS;12.164;1429.418;61.7424;96.6459;-110.6943;0.72136;0.08386;-0.25157;120
ACCE;12.172;1429.428;-4.16591;8.42759;2.33674;3
LIGH;12.175;1429.431;18.0;0
GYRO;12.183;1429.438;-1.09925;-0.30421;-0.23549;3
AHRS;12.184;1429.438;61.6204;94.4812;-108.7431;0.71512;0.08469;-0.25489;-10
ACCE;12.192;1429.448;-4.26168;8.43717;2.57616;3
MAGN;12.193;1429.448;13.32000;-38.34000;-16.26000;3
LIGH;12.195;1429.451;18.0;0
PRES;12.196;1429.452;1012.6288;0
GYRO;12.203;1429.458;-1.08978;-0.21380;-0.13317;3
AHRS;12.205;1429.458;61.4533;92.3572;-106.9397;0.70896;0.08490;-0.25884;93
ACCE;12.213;1429.468;-4.29041;8.36055;2.72939;3
MAGN;12.214;1429.468;13.26000;-37.86000;-16.98000;3
LIGH;12.216;1429.471;17.0;0
GNSS;12.221;1491379055.000;39.993844;-0.073926;102.107;0.000;32.0;0.0;10;9
GYRO;12.240;1429.478;-1.03175;-0.12217;-0.06506;3
AHRS;12.243;1429.478;61.2267;90.3157;-105.3012;0.70295;0.08475;-0.26338;36
ACCE;12.249;1429.489;-4.33829;8.25521;3.00712;3
MAGN;12.256;1429.489;13.14000;-37.38000;-17.82000;3
LIGH;12.259;1429.491;17.0;0
PRES;12.261;1429.492;1012.5692;0
GYRO;12.262;1429.498;-0.99327;-0.13073;-0.04246;3
AHRS;12.265;1429.498;61.0021;88.0322;-103.3390;0.69603;0.08499;-0.26734;8
ACCE;12.268;1429.509;-4.30956;8.08282;3.55300;3
LIGH;12.269;1429.511;22.0;0
GYRO;12.270;1429.518;-1.03114;-0.15241;-0.03085;3
AHRS;12.272;1429.518;60.7865;85.8546;-101.3829;0.68923;0.08553;-0.27040;123
ACCE;12.274;1429.529;-4.22337;7.92002;3.80199;3
MAGN;12.286;1429.529;13.08000;-36.42000;-19.50000;3
PRES;12.288;1429.531;1012.6779;0
LIGH;12.291;1429.531;22.0;0
GYRO;12.292;1429.538;-1.08001;-0.09499;0.01772;3
AHRS;12.293;1429.538;60.5696;83.7530;-99.4633;0.68254;0.08607;-0.27301;15
MAGN;12.295;1429.549;12.96000;-35.76000;-20.46000;3
LIGH;12.296;1429.551;22.0;0
GNSS;12.297;1491379055.000;39.993844;-0.073926;102.107;0.000;32.0;0.0;10;9
GYRO;12.303;1429.558;-1.08917;-0.02352;0.00122;3
AHRS;12.304;1429.558;60.2156;81.5193;-97.5348;0.67519;0.08652;-0.27692;9
ACCE;12.314;1429.570;-4.18506;7.66145;4.10845;3
MAGN;12.315;1429.570;13.14000;-35.16000;-21.36000;3
LIGH;12.316;1429.571;22.0;0
PRES;12.317;1429.572;1012.5575;0
GYRO;12.323;1429.578;-1.06840;0.00031;-0.03787;3
AHRS;12.324;1429.578;59.8319;79.1880;-95.4446;0.66727;0.08728;-0.28035;111
ACCE;12.334;1429.590;-4.13718;7.48906;4.34787;3
MAGN;12.335;1429.590;13.20000;-34.56000;-22.14000;3
LIGH;12.336;1429.591;18.0;0
GYRO;12.343;1429.598;-1.08856;0.02566;-0.03329;3
AHRS;12.344;1429.598;59.4445;77.0112;-93.3488;0.65954;0.08874;-0.28258;-77
ACCE;12.354;1429.610;-4.12760;7.28795;4.59687;3
MAGN;12.355;1429.610;13.26000;-34.02000;-22.92000;3
PRES;12.356;1429.611;1012.5179;0
LIGH;12.357;1429.612;18.0;0
GYRO;12.363;1429.618;-1.16339;0.04307;-0.03604;3
AHRS;12.364;1429.618;58.9104;74.7820;-91.1726;0.65112;0.09097;-0.28519;75
ACCE;12.374;1429.630;-4.21380;7.08684;4.80756;3
MAGN;12.376;1429.630;13.44000;-33.36000;-23.64000;3
LIGH;12.377;1429.631;23.0;0
GYRO;12.382;1429.638;-1.11452;0.07972;-0.05345;3
AHRS;12.383;1429.638;58.3434;72.8363;-89.2577;0.64331;0.09336;-0.28767;-27
LIGH;12.395;1429.651;23.0;0
PRES;12.396;1429.652;1012.5711;0
GYRO;12.402;1429.658;-0.92913;0.09285;-0.05376;3
AHRS;12.403;1429.658;57.7548;71.0260;-87.5169;0.63572;0.09551;-0.29035;-73
ACCE;12.414;1429.670;-4.06057;7.01980;5.09486;3
LIGH;12.415;1429.671;25.0;0
GYRO;12.422;1429.678;-0.75289;0.05559;-0.07514;3
AHRS;12.423;1429.678;57.0643;69.3778;-85.9673;0.62821;0.09800;-0.29365;-62
ACCE;12.435;1429.691;-3.99353;7.07726;5.24809;3
LIGH;12.437;1429.691;25.0;0
PRES;12.437;1429.692;1012.6603;0
GYRO;12.442;1429.698;-0.65424;0.00580;-0.10507;3
AHRS;12.443;1429.698;56.4370;68.1081;-84.8391;0.62204;0.10000;-0.29699;-58
ACCE;12.455;1429.711;-3.95522;7.02938;5.34386;3
LIGH;12.456;1429.711;20.0;0
GYRO;12.462;1429.718;-0.60415;0.03665;-0.11545;3
AHRS;12.463;1429.718;55.8788;67.0450;-83.9678;0.61671;0.10138;-0.30032;28
LIGH;12.475;1429.731;20.0;0
ACCE;12.477;1429.731;-4.00311;7.06768;5.37259;3
MAGN;12.478;1429.731;13.50000;-30.78000;-26.58000;3
PRES;12.479;1429.732;1012.6496;0
GYRO;12.482;1429.738;-0.51404;0.15485;-0.09591;3
AHRS;12.483;1429.738;55.4158;66.2709;-83.4043;0.61264;0.10230;-0.30344;-106
LIGH;12.496;1429.751;27.0;0
ACCE;12.496;1429.751;-4.02226;7.12514;5.43005;3
GYRO;12.503;1429.758;-0.37110;0.21136;-0.08125;3
AHRS;12.504;1429.758;54.9965;65.6726;-83.1108;0.60936;0.10258;-0.30704;-83
LIGH;12.516;1429.771;27.0;0
ACCE;12.516;1429.772;-4.12760;7.14430;5.60243;3
MAGN;12.517;1429.772;13.56000;-29.70000;-27.60000;3
PRES;12.518;1429.772;1012.7096;0
GYRO;12.523;1429.778;-0.28314;0.24893;-0.07178;3
AHRS;12.524;1429.778;54.5635;65.0630;-82.4764;0.60566;0.10466;-0.30858;-25
LIGH;12.536;1429.791;22.0;0
ACCE;12.537;1429.792;-4.07972;7.16345;5.72693;3
MAGN;12.538;1429.792;13.62000;-29.22000;-28.20000;3
GYRO;12.543;1429.798;-0.14875;0.16402;-0.10049;3
AHRS;12.544;1429.798;54.2241;64.7062;-82.2528;0.60329;0.10559;-0.31086;84
LIGH;12.555;1429.811;22.0;0
ACCE;12.556;1429.812;-4.08930;7.18261;5.76524;3
MAGN;12.557;1429.812;13.68000;-28.92000;-28.68000;3
PRES;12.558;1429.812;1012.5811;0
GYRO;12.563;1429.818;-0.10324;0.05925;-0.15241;3
AHRS;12.564;1429.818;53.8221;64.2798;-81.8987;0.60037;0.10712;-0.31300;73
LIGH;12.575;1429.831;22.0;0
GYRO;12.582;1429.838;-0.12706;-0.01283;-0.14691;3
AHRS;12.584;1429.838;53.4903;63.7840;-81.5234;0.59745;0.10788;-0.31496;91
LIGH;12.595;1429.851;22.0;0
PRES;12.596;1429.852;1012.5700;0
ACCE;12.597;1429.852;-4.11803;7.11557;5.74608;3
MAGN;12.598;1429.852;13.74000;-28.20000;-29.46000;3
GYRO;12.602;1429.858;-0.14966;-0.05376;-0.15455;3
AHRS;12.604;1429.858;53.1242;63.3069;-81.2477;0.59453;0.10843;-0.31762;14
LIGH;12.616;1429.871;24.0;0
ACCE;12.617;1429.872;-4.17549;7.08684;5.84185;3
MAGN;12.618;1429.872;13.86000;-27.96000;-29.64000;3
SOUN;12.619;51.19;0.00156;37.85
GYRO;12.625;1429.878;-0.12004;-0.08949;-0.17104;3
AHRS;12.626;1429.878;52.7926;62.8522;-81.0732;0.59186;0.10838;-0.32061;15
LIGH;12.635;1429.891;24.0;0
PRES;12.637;1429.892;1012.6819;0
GYRO;12.643;1429.898;-0.07544;-0.15027;-0.20953;3
AHRS;12.644;1429.898;52.4140;62.3432;-80.8570;0.58879;0.10847;-0.32383;89
LIGH;12.655;1429.911;22.0;0
ACCE;12.657;1429.912;-4.26168;7.03895;5.88016;3
MAGN;12.659;1429.912;13.92000;-27.60000;-30.18000;3
GYRO;12.664;1429.918;-0.04123;-0.22297;-0.21350;3
AHRS;12.665;1429.918;52.0470;61.8090;-80.6685;0.58569;0.10817;-0.32727;-32
LIGH;12.676;1429.931;22.0;0
PRES;12.677;1429.932;1012.5026;0
GYRO;12.683;1429.938;-0.02932;-0.27397;-0.22235;3
AHRS;12.684;1429.938;51.6736;61.3419;-80.5978;0.58283;0.10772;-0.33114;-106
LIGH;12.695;1429.951;27.0;0
ACCE;12.697;1429.953;-4.29041;6.81869;5.96635;3
GYRO;12.702;1429.958;-0.05712;-0.38087;-0.25137;3
AHRS;12.704;1429.958;51.2426;60.7516;-80.5375;0.57937;0.10676;-0.33597;-80
LIGH;12.715;1429.971;27.0;0
PRES;12.716;1429.972;1012.6081;0
ACCE;12.717;1429.973;-4.30956;6.62715;6.15789;3
GYRO;12.722;1429.978;-0.10965;-0.52321;-0.27367;3
AHRS;12.724;1429.978;50.8254;60.1025;-80.4983;0.57576;0.10523;-0.34113;100
LIGH;12.735;1429.991;22.0;0
ACCE;12.737;1429.993;-4.36702;6.39731;6.11000;3
MAGN;12.738;1429.993;13.98000;-26.76000;-31.14000;3
GYRO;12.742;1429.998;-0.18357;-0.59193;-0.32132;3
AHRS;12.744;1429.998;50.2673;59.4242;-80.5236;0.57150;0.10401;-0.34752;62
LIGH;12.755;1430.011;22.0;0
PRES;12.756;1430.012;1012.5082;0
ACCE;12.757;1430.013;-4.33829;6.41646;5.84185;3
GYRO;12.762;1430.018;-0.16096;-0.51496;-0.36805;3
AHRS;12.765;1430.018;49.6539;58.8226;-80.7132;0.56733;0.10278;-0.35483;-125
LIGH;12.775;1430.031;24.0;0
ACCE;12.777;1430.033;-4.03184;6.65588;5.47793;3
MAGN;12.778;1430.033;14.10000;-26.52000;-31.32000;3
GYRO;12.783;1430.038;-0.02199;-0.16646;-0.26542;3
AHRS;12.783;1430.038;49.1187;58.4804;-80.8631;0.56419;0.10297;-0.36017;-92
LIGH;12.795;1430.051;24.0;0
PRES;12.796;1430.052;1012.5751;0
ACCE;12.797;1430.053;-3.90734;6.86657;5.24809;3
MAGN;12.798;1430.053;14.16000;-26.40000;-31.38000;3
GYRO;12.802;1430.058;-0.03238;0.30574;-0.09560;3
AHRS;12.804;1430.058;48.6283;58.3815;-80.8850;0.56187;0.10509;-0.36324;61
LIGH;12.815;1430.071;22.0;0
ACCE;12.818;1430.073;-3.65834;6.53138;6.75165;3
MAGN;12.819;1430.073;14.04000;-26.34000;-31.32000;3
GYRO;12.823;1430.078;-0.13775;0.21808;0.00214;3
AHRS;12.824;1430.078;48.4309;58.1335;-80.7577;0.56015;0.10527;-0.36462;5
LIGH;12.836;1430.091;22.0;0
PRES;12.836;1430.092;1012.6277;0
ACCE;12.838;1430.094;-4.06057;6.05254;6.25365;3
MAGN;12.839;1430.094;14.10000;-26.28000;-31.26000;3
GYRO;12.843;1430.098;-0.18143;0.02902;-0.24435;3
AHRS;12.844;1430.098;48.2444;58.5092;-80.7476;0.56056;0.10882;-0.36365;118
LIGH;12.856;1430.111;23.0;0
ACCE;12.858;1430.114;-4.31914;6.11000;5.99508;3
GYRO;12.863;1430.118;0.04154;0.17654;-0.29688;3
AHRS;12.864;1430.118;48.1603;58.4525;-80.4504;0.55974;0.11040;-0.36243;-20
LIGH;12.875;1430.131;23.0;0
PRES;12.876;1430.132;1012.5576;0
ACCE;12.878;1430.134;-4.49152;6.41646;5.63116;3
MAGN;12.879;1430.134;14.16000;-26.04000;-31.20000;3
GYRO;12.883;1430.138;0.22083;0.64202;-0.18357;3
AHRS;12.884;1430.138;47.7997;58.8610;-80.5598;0.55963;0.11459;-0.36294;25
LIGH;12.895;1430.151;24.0;0
ACCE;12.898;1430.154;-4.62560;6.48350;5.41090;3
MAGN;12.899;1430.154;14.34000;-25.86000;-31.26000;3
GYRO;12.903;1430.159;0.35522;1.44439;-0.19059;3
AHRS;12.904;1430.159;47.3881;60.2879;-81.2403;0.56315;0.12280;-0.36237;104
LIGH;12.916;1430.171;24.0;0
PRES;12.917;1430.172;1012.5876;0
ACCE;12.918;1430.174;-4.75010;6.33027;5.40132;3
MAGN;12.921;1430.174;14.52000;-25.80000;-31.14000;3
GYRO;12.923;1430.178;0.14478;2.25593;-0.02169;3
AHRS;12.924;1430.178;47.2895;62.0138;-81.4116;0.56835;0.13354;-0.35544;105
LIGH;12.936;1430.191;24.0;0
ACCE;12.939;1430.194;-4.98952;5.99508;5.48751;3
MAGN;12.940;1430.194;14.76000;-25.74000;-31.20000;3
GYRO;12.943;1430.198;-0.07941;2.51035;0.11301;3
AHRS;12.944;1430.198;47.2528;64.1074;-81.7457;0.57503;0.14539;-0.34730;31
LIGH;12.956;1430.211;24.0;0
PRES;12.957;1430.212;1012.6130;0
ACCE;12.959;1430.215;-5.14275;5.45878;5.91847;3
MAGN;12.960;1430.215;15.00000;-25.50000;-30.96000;3
GYRO;12.963;1430.218;-0.11820;1.75807;0.27611;3
AHRS;12.964;1430.218;47.3224;65.6356;-81.9093;0.58010;0.15383;-0.34027;-44
LIGH;12.976;1430.231;52.0;0
ACCE;12.979;1430.235;-5.45878;5.54497;6.21535;3
MAGN;12.980;1430.235;15.36000;-25.44000;-30.78000;3
GYRO;12.983;1430.238;-0.11393;1.06749;0.17410;3
AHRS;12.984;1430.238;46.9554;67.1757;-82.0361;0.58342;0.16504;-0.33517;-46
LIGH;12.996;1430.251;52.0;0
PRES;12.997;1430.252;1012.6550;0
GYRO;13.003;1430.258;-0.08308;1.04458;0.16035;3
AHRS;13.003;1430.258;46.5192;68.2320;-82.1544;0.58503;0.17361;-0.33282;32
LIGH;13.016;1430.271;27.0;0
ACCE;13.020;1430.275;-5.36301;5.60243;5.06613;3
GYRO;13.023;1430.278;-0.08644;0.96211;0.27978;3
AHRS;13.025;1430.278;46.0185;68.3376;-82.2814;0.58366;0.17654;-0.33571;64
LIGH;13.036;1430.291;27.0;0
PRES;13.037;1430.292;1012.6695;0
ACCE;13.041;1430.295;-5.42047;5.45878;4.75967;3
MAGN;13.042;1430.295;16.86000;-25.50000;-29.58000;3
GYRO;13.049;1430.298;-0.08858;0.95967;0.29810;3
AHRS;13.051;1430.298;45.4632;68.5860;-82.5245;0.58269;0.18009;-0.33888;101
LIGH;13.074;1430.311;56.0;0
GYRO;13.077;1430.318;-0.05773;0.84696;0.29688;3
AHRS;13.078;1430.318;45.3185;69.0605;-82.8356;0.58405;0.18231;-0.33917;45
LIGH;13.080;1430.331;56.0;0
PRES;13.081;1430.332;1012.6417;0
GYRO;13.083;1430.338;0.15547;0.65637;0.35980;3
AHRS;13.100;1430.338;45.3417;69.8400;-83.4508;0.58743;0.18388;-0.33889;-60
ACCE;13.101;1430.340;-6.70376;5.64074;3.33273;3
MAGN;13.102;1430.340;17.52000;-25.56000;-29.22000;3
LIGH;13.103;1430.351;57.0;0
GYRO;13.103;1430.358;0.88759;0.46395;1.07207;3
AHRS;13.104;1430.358;46.2812;70.7839;-84.5345;0.59528;0.17863;-0.33575;109
ACCE;13.105;1430.359;-7.01022;6.50265;3.01669;3
MAGN;13.105;1430.359;17.94000;-25.86000;-28.68000;3
LIGH;13.115;1430.371;57.0;0
PRES;13.116;1430.371;1012.6539;0
SOUN;13.118;57.46;0.00175;38.86
ACCE;13.121;1430.377;-6.37815;6.47392;2.56658;3
MAGN;13.122;1430.377;18.36000;-26.22000;-28.14000;3
GYRO;13.122;1430.378;1.81458;0.47953;2.60839;3
AHRS;13.123;1430.378;48.3115;71.8743;-85.8111;0.60726;0.16668;-0.32703;-43
LIGH;13.135;1430.391;24.0;0
ACCE;13.141;1430.397;-5.44920;6.73250;2.19309;3
MAGN;13.142;1430.397;18.48000;-26.70000;-27.48000;3
GYRO;13.142;1430.398;2.39948;0.56444;3.74705;3
AHRS;13.143;1430.398;50.4273;74.3284;-88.7382;0.62486;0.15331;-0.32020;107
PRES;13.155;1430.411;1012.5951;0
LIGH;13.155;1430.411;24.0;0
ACCE;13.162;1430.418;-4.21380;8.37971;1.87705;3
MAGN;13.162;1430.418;18.66000;-27.36000;-26.76000;3
GYRO;13.163;1430.418;2.55342;-0.02016;2.87901;3
AHRS;13.163;1430.418;52.2961;77.3558;-92.7311;0.64342;0.13811;-0.31715;-93
LIGH;13.175;1430.431;45.0;0
ACCE;13.183;1430.439;-4.10845;9.47146;0.81403;3
MAGN;13.183;1430.439;18.90000;-28.02000;-25.74000;3
GYRO;13.184;1430.439;2.64260;-0.57941;1.43798;3
AHRS;13.184;1430.439;54.7791;81.3824;-97.3766;0.66510;0.12015;-0.30768;125
PRES;13.195;1430.451;1012.5026;0
LIGH;13.195;1430.451;45.0;0
GYRO;13.204;1430.458;2.67712;-0.52504;0.86529;3
AHRS;13.206;1430.458;57.9452;86.0216;-101.5459;0.68628;0.10301;-0.28659;62
ACCE;13.209;1430.459;-4.23295;10.41957;0.51715;3
MAGN;13.211;1430.459;18.84000;-28.80000;-24.66000;3
GNSS;13.212;1491379056.000;39.993844;-0.073926;107.264;0.000;32.0;0.0;10;9
LIGH;13.226;1430.471;21.0;0
GYRO;13.229;1430.478;2.34878;-0.35339;1.34390;3
AHRS;13.231;1430.478;60.4296;90.9134;-106.0240;0.70433;0.08859;-0.26838;-9
ACCE;13.233;1430.479;-3.96480;10.34295;0.56503;3
MAGN;13.234;1430.479;18.66000;-29.76000;-23.58000;3
LIGH;13.238;1430.491;21.0;0
PRES;13.240;1430.492;1012.7051;0
GNSS;13.241;1491379056.000;39.993844;-0.073926;107.264;0.000;32.0;0.0;10;9
GYRO;13.246;1430.498;1.54549;-0.51618;1.52441;3
AHRS;13.248;1430.498;61.6549;94.3369;-109.2850;0.71520;0.08029;-0.25864;89
ACCE;13.248;1430.499;-3.47638;10.24718;0.75657;3
MAGN;13.249;1430.499;18.36000;-30.84000;-22.44000;3
LIGH;13.255;1430.511;18.0;0
GYRO;13.262;1430.518;0.63927;-0.75411;1.56931;3
AHRS;13.263;1430.518;63.1638;97.1964;-111.7211;0.72326;0.07194;-0.24584;90
ACCE;13.264;1430.518;-3.22738;9.78750;0.73741;3
MAGN;13.264;1430.518;17.94000;-31.74000;-21.60000;3
LIGH;13.276;1430.531;18.0;0
PRES;13.276;1430.531;1012.7277;0
GYRO;13.282;1430.538;-0.24679;-0.98074;1.41293;3
AHRS;13.283;1430.538;64.6256;98.2096;-112.4425;0.72558;0.06432;-0.23524;19
ACCE;13.284;1430.538;-3.18908;10.25676;0.64165;3
MAGN;13.285;1430.538;17.28000;-32.58000;-20.52000;3
LIGH;13.295;1430.551;21.0;0
GYRO;13.303;1430.558;-0.95387;-1.37903;1.51311;3
AHRS;13.304;1430.558;66.5650;97.2057;-111.5239;0.72260;0.05283;-0.22540;-94
ACCE;13.305;1430.560;-3.11246;11.33894;0.51715;3
MAGN;13.306;1430.560;16.56000;-33.66000;-19.80000;3
LIGH;13.316;1430.571;21.0;0
PRES;13.317;1430.572;1012.5054;0
GYRO;13.322;1430.578;-1.42332;-1.35887;1.91476;3
AHRS;13.324;1430.578;68.5632;94.9519;-109.1625;0.71691;0.04267;-0.21455;117
ACCE;13.325;1430.579;-2.84431;10.82179;0.57461;3
MAGN;13.326;1430.579;15.42000;-34.56000;-19.26000;3
LIGH;13.335;1430.591;20.0;0
GYRO;13.342;1430.598;-1.49082;-1.34910;1.87077;3
AHRS;13.344;1430.598;70.0127;91.5409;-106.1233;0.70959;0.03288;-0.20963;7
ACCE;13.345;1430.599;-2.54743;10.07480;0.50757;3
MAGN;13.346;1430.599;14.28000;-35.40000;-18.78000;3
LIGH;13.355;1430.611;20.0;0
PRES;13.356;1430.612;1012.6393;0
GYRO;13.362;1430.618;-1.41293;-1.20951;1.39919;3
AHRS;13.364;1430.618;71.3472;87.6492;-102.4280;0.70203;0.02441;-0.20389;7
ACCE;13.365;1430.619;-2.15478;9.13627;0.40223;3
MAGN;13.366;1430.619;12.96000;-36.30000;-18.30000;3
LIGH;13.375;1430.631;14.0;0
GYRO;13.383;1430.638;-1.07970;-1.01098;0.75808;3
AHRS;13.384;1430.638;72.2646;84.6518;-99.7980;0.69679;0.01684;-0.20100;85
ACCE;13.385;1430.639;-1.43652;8.73405;0.36392;3
MAGN;13.386;1430.639;11.64000;-37.08000;-17.88000;3
LIGH;13.395;1430.651;14.0;0
PRES;13.396;1430.652;1012.6079;0
GYRO;13.402;1430.658;-0.67562;-0.85918;0.36621;3
AHRS;13.404;1430.658;72.8674;82.7126;-98.3166;0.69369;0.01040;-0.20024;-52
ACCE;13.405;1430.659;-0.41180;8.53294;-0.25857;3
MAGN;13.406;1430.659;10.14000;-37.80000;-17.70000;3
LIGH;13.415;1430.671;16.0;0
GYRO;13.422;1430.678;-0.26878;-0.44990;0.24221;3
AHRS;13.424;1430.678;73.1386;82.9701;-98.7168;0.69440;0.00784;-0.19948;11
ACCE;13.425;1430.679;0.57461;8.94474;-0.53630;3
MAGN;13.426;1430.679;8.70000;-38.28000;-17.46000;3
LIGH;13.435;1430.691;16.0;0
PRES;13.436;1430.692;1012.5503;0
GYRO;13.442;1430.698;0.00092;-0.16554;0.43738;3
AHRS;13.444;1430.698;73.5979;84.3176;-100.2191;0.69714;0.00398;-0.19760;-126
MAGN;13.445;1430.699;7.38000;-38.82000;-17.34000;3
LIGH;13.455;1430.711;17.0;0
GYRO;13.462;1430.718;0.41050;-0.19426;0.67165;3
AHRS;13.463;1430.718;74.2719;89.0030;-104.9651;0.70544;-0.00122;-0.19329;-119
ACCE;13.465;1430.720;-2.36547;10.21845;4.96079;3
MAGN;13.467;1430.720;6.24000;-39.24000;-17.28000;3
LIGH;13.475;1430.731;17.0;0
PRES;13.476;1430.732;1012.6122;0
GYRO;13.482;1430.738;-0.06750;-0.83230;-0.52748;3
AHRS;13.483;1430.738;73.7882;91.3360;-107.4593;0.70940;0.00019;-0.19654;-91
ACCE;13.485;1430.740;-2.26970;11.08994;3.19865;3
MAGN;13.486;1430.740;5.28000;-39.36000;-17.46000;3
LIGH;13.495;1430.751;13.0;0
GYRO;13.502;1430.758;-2.52623;-1.05038;-0.45357;3
AHRS;13.503;1430.758;75.0785;86.8873;-102.5272;0.70214;-0.00389;-0.18690;-119
ACCE;13.505;1430.760;-0.66080;10.24718;2.02071;3
LIGH;13.515;1430.771;13.0;0
PRES;13.517;1430.772;1012.6666;0
GYRO;13.523;1430.778;-2.26631;-0.83078;-0.26786;3
AHRS;13.524;1430.778;74.5046;84.3978;-100.7526;0.69781;-0.00443;-0.19489;89
ACCE;13.525;1430.780;-0.23942;9.11712;1.61848;3
LIGH;13.535;1430.791;11.0;0
GYRO;13.543;1430.798;-1.86192;-0.45509;-0.12981;3
AHRS;13.544;1430.798;73.7242;75.7465;-92.6255;0.68227;-0.00315;-0.20231;15
ACCE;13.547;1430.800;-0.04788;8.75320;2.29843;3
MAGN;13.548;1430.800;2.40000;-39.12000;-19.44000;3
LIGH;13.555;1430.811;11.0;0
PRES;13.556;1430.812;1012.6566;0
GYRO;13.563;1430.818;-1.07421;-0.25351;-0.15119;3
AHRS;13.563;1430.818;73.4706;71.6063;-88.8359;0.67460;-0.00465;-0.20499;-80
ACCE;13.565;1430.820;-0.30646;8.42759;3.20823;3
MAGN;13.566;1430.820;1.74000;-38.82000;-20.34000;3
LIGH;13.575;1430.831;16.0;0
GYRO;13.583;1430.838;-0.79718;-0.36316;-0.35522;3
AHRS;13.584;1430.838;73.1475;68.1014;-85.5909;0.66776;-0.00544;-0.20724;41
ACCE;13.585;1430.840;-0.54588;8.37971;3.85945;3
MAGN;13.586;1430.840;1.02000;-38.46000;-21.18000;3
LIGH;13.595;1430.851;16.0;0
PRES;13.596;1430.852;1012.5941;0
GYRO;13.602;1430.858;-0.95997;-0.47373;-0.21991;3
AHRS;13.604;1430.858;73.2490;64.4379;-82.2307;0.66161;-0.00952;-0.20686;-5
ACCE;13.605;1430.860;-0.69911;8.38928;4.21380;3
MAGN;13.606;1430.860;0.36000;-38.22000;-21.96000;3
SOUN;13.613;711.52;0.02171;60.71
LIGH;13.618;1430.871;16.0;0
GYRO;13.623;1430.878;-1.03297;-0.48411;0.05559;3
AHRS;13.624;1430.878;73.1925;61.2325;-79.5160;0.65592;-0.01380;-0.20848;-40
ACCE;13.626;1430.881;-1.19710;7.63272;4.69264;3
MAGN;13.627;1430.881;-0.24000;-37.98000;-22.68000;3
LIGH;13.636;1430.891;16.0;0
PRES;13.637;1430.892;1012.6660;0
GYRO;13.643;1430.898;-0.94287;-0.65393;-0.12248;3
AHRS;13.644;1430.898;72.6139;58.0142;-77.2476;0.64849;-0.01794;-0.21560;104
ACCE;13.645;1430.901;-1.41737;7.39329;5.43963;3
MAGN;13.646;1430.901;-0.66000;-37.56000;-23.22000;3
LIGH;13.655;1430.911;16.0;0
GYRO;13.663;1430.918;-0.94623;-0.86224;-0.09438;3
AHRS;13.664;1430.918;72.2508;53.4406;-73.6992;0.63920;-0.02519;-0.22056;-92
ACCE;13.665;1430.921;-0.63207;7.58483;5.71735;3
MAGN;13.666;1430.921;-0.90000;-37.08000;-23.88000;3
LIGH;13.676;1430.931;16.0;0
PRES;13.677;1430.932;1012.7267;0
GYRO;13.683;1430.938;-1.11422;-0.80298;0.70158;3
AHRS;13.684;1430.938;71.9742;47.7854;-69.0563;0.62837;-0.03452;-0.22326;59
ACCE;13.685;1430.941;-0.03831;7.60398;5.66947;3
MAGN;13.686;1430.941;-0.84000;-36.78000;-24.42000;3
LIGH;13.695;1430.951;13.0;0
GYRO;13.703;1430.958;-1.22204;-0.65332;1.31489;3
AHRS;13.704;1430.958;71.2553;42.6922;-65.2431;0.61646;-0.04329;-0.22953;16
ACCE;13.706;1430.961;0.20111;8.05409;5.42047;3
MAGN;13.706;1430.961;-1.26000;-36.30000;-25.14000;3
LIGH;13.716;1430.971;13.0;0
PRES;13.717;1430.972;1012.6494;0
GYRO;13.723;1430.978;-1.29442;-0.23182;1.17194;3
AHRS;13.726;1430.978;70.4665;37.5574;-60.8264;0.60415;-0.04974;-0.23133;125
ACCE;13.727;1430.981;-0.55545;8.29351;3.71580;3
MAGN;13.730;1430.981;-1.68000;-35.76000;-25.80000;3
LIGH;13.736;1430.991;20.0;0
GYRO;13.743;1430.998;-1.13315;0.32651;0.31154;3
AHRS;13.745;1430.998;69.7464;33.6980;-57.1984;0.59428;-0.05316;-0.23035;79
ACCE;13.747;1431.001;-0.74699;9.05966;4.65433;3
MAGN;13.748;1431.001;-1.98000;-35.34000;-26.40000;3
LIGH;13.759;1431.011;20.0;0
PRES;13.764;1431.012;1012.6395;0
GYRO;13.765;1431.018;-0.33506;-0.26359;-0.14661;3
AHRS;13.766;1431.018;69.8387;29.7252;-54.1996;0.58834;-0.06481;-0.23032;70
ACCE;13.768;1431.021;0.44053;9.81623;4.55856;3
MAGN;13.769;1431.021;-2.40000;-34.74000;-27.00000;3
LIGH;13.775;1431.031;18.0;0
GYRO;13.783;1431.038;-0.82100;-0.55558;-0.09682;3
AHRS;13.784;1431.038;68.9970;27.5607;-51.9197;0.58051;-0.06429;-0.22908;-45
ACCE;13.786;1431.041;0.98641;9.02135;4.71179;3
MAGN;13.787;1431.041;-2.70000;-34.08000;-27.90000;3
LIGH;13.796;1431.051;18.0;0
PRES;13.797;1431.052;1012.6595;0
GYRO;13.803;1431.058;-1.87230;-0.45418;-0.23366;3
AHRS;13.806;1431.058;67.7880;26.9880;-51.6252;0.57250;-0.06175;-0.23432;29
ACCE;13.809;1431.062;1.69509;8.29351;3.90734;3
MAGN;13.810;1431.062;-3.06000;-33.42000;-28.56000;3
LIGH;13.815;1431.071;14.0;0
GYRO;13.822;1431.078;-2.84449;0.00092;-0.68111;3
AHRS;13.824;1431.078;66.3278;25.9298;-50.6135;0.56221;-0.05809;-0.23776;-53
ACCE;13.826;1431.082;2.12605;8.16902;5.19063;3
MAGN;13.827;1431.082;-3.42000;-32.82000;-29.22000;3
LIGH;13.836;1431.091;14.0;0
PRES;13.837;1431.092;1012.6686;0
GYRO;13.842;1431.098;-2.47034;-0.72876;-0.95967;3
AHRS;13.843;1431.098;65.1772;23.7611;-49.7739;0.55112;-0.06445;-0.24639;-119
ACCE;13.846;1431.102;2.48039;8.27436;7.38372;3
MAGN;13.847;1431.102;-3.66000;-31.98000;-29.82000;3
LIGH;13.855;1431.111;13.0;0
GYRO;13.862;1431.118;-0.78649;-1.65972;-1.24494;3
AHRS;13.863;1431.118;64.6066;23.1505;-50.3355;0.54596;-0.06914;-0.25509;90
ACCE;13.866;1431.122;2.55701;7.96790;7.69975;3
MAGN;13.867;1431.122;-4.08000;-31.32000;-30.24000;3
LIGH;13.876;1431.131;13.0;0
PRES;13.877;1431.132;1012.7193;0
GYRO;13.882;1431.138;0.51160;-2.00669;-1.61116;3
AHRS;13.883;1431.138;63.6528;22.4854;-51.3305;0.53794;-0.07471;-0.26826;53
ACCE;13.886;1431.142;2.53785;8.20732;7.34541;3
LIGH;13.895;1431.151;22.0;0
GYRO;13.902;1431.158;0.77458;-2.07969;-1.79472;3
AHRS;13.903;1431.158;62.8178;21.2526;-52.7993;0.52877;-0.08677;-0.28689;27
ACCE;13.907;1431.163;2.40378;7.77637;7.13472;3
MAGN;13.908;1431.163;-4.62000;-30.12000;-30.90000;3
LIGH;13.916;1431.171;22.0;0
PRES;13.917;1431.172;1012.7756;0
GYRO;13.923;1431.178;0.21136;-1.63101;-1.80114;3
AHRS;13.924;1431.178;62.1874;21.0385;-55.0672;0.52252;-0.09609;-0.30559;-29
ACCE;13.928;1431.183;2.47082;7.21134;6.87615;3
MAGN;13.929;1431.183;-5.04000;-29.58000;-31.26000;3
LIGH;13.936;1431.191;19.0;0
GYRO;13.943;1431.198;-0.46670;-1.07054;-1.75105;3
AHRS;13.944;1431.198;61.7230;21.4395;-57.7022;0.51850;-0.10335;-0.32341;100
ACCE;13.947;1431.203;2.21224;6.96234;6.79953;3
MAGN;13.948;1431.203;-5.40000;-28.98000;-31.68000;3
LIGH;13.956;1431.211;19.0;0
PRES;13.957;1431.212;1012.6914;0
GYRO;13.963;1431.218;-0.63897;-1.17836;-2.01188;3
AHRS;13.964;1431.218;60.9689;22.1623;-60.9165;0.51310;-0.10959;-0.34465;99
ACCE;13.967;1431.223;1.37906;6.61757;7.00065;3
MAGN;13.968;1431.223;-5.70000;-28.50000;-32.04000;3
LIGH;13.976;1431.231;23.0;0
GYRO;13.983;1431.238;-0.42883;-1.85123;-2.45415;3
AHRS;13.984;1431.238;59.8454;22.6784;-63.9885;0.50509;-0.11462;-0.36706;114
ACCE;13.987;1431.243;0.69911;6.15789;7.30710;3
MAGN;13.989;1431.243;-6.06000;-27.96000;-32.40000;3
LIGH;13.996;1431.251;23.0;0
PRES;13.997;1431.252;1012.6710;0
GYRO;14.003;1431.258;-0.24740;-2.62733;-2.97522;3
AHRS;14.004;1431.258;58.3126;23.2644;-67.5382;0.49455;-0.11887;-0.39379;-120
ACCE;14.007;1431.263;0.29688;5.87058;7.43160;3
MAGN;14.008;1431.263;-6.48000;-27.72000;-32.52000;3
LIGH;14.016;1431.271;20.0;0
GYRO;14.023;1431.278;-0.18265;-2.66704;-3.03814;3
AHRS;14.024;1431.278;56.6092;24.0473;-71.4039;0.48363;-0.12169;-0.42231;32
ACCE;14.028;1431.284;-0.11492;5.98550;6.68461;3
LIGH;14.035;1431.291;20.0;0
PRES;14.038;1431.292;1012.7278;0
GYRO;14.043;1431.298;-0.09988;-2.26662;-2.32282;3
AHRS;14.044;1431.298;54.9322;24.2255;-75.1924;0.47089;-0.12761;-0.45259;25
LIGH;14.070;1431.311;31.0;0
GYRO;14.072;1431.318;-0.35155;-1.94072;-1.98959;3
AHRS;14.074;1431.318;52.5903;24.6370;-79.5919;0.45495;-0.13006;-0.48800;-14
ACCE;14.076;1431.323;-0.69911;5.09486;7.39329;3
MAGN;14.077;1431.323;-7.08000;-26.76000;-32.64000;3
LIGH;14.078;1431.331;31.0;0
PRES;14.079;1431.332;1012.7383;0
GYRO;14.083;1431.338;-0.68111;-1.94835;-2.17193;3
AHRS;14.084;1431.338;50.5759;25.0056;-83.5631;0.44140;-0.13191;-0.51920;-67
ACCE;14.088;1431.344;-0.66080;5.03740;7.54652;3
MAGN;14.089;1431.344;-7.26000;-26.64000;-32.76000;3
LIGH;14.096;1431.351;31.0;0
GYRO;14.103;1431.358;-0.44960;-2.08733;-2.58854;3
AHRS;14.104;1431.358;48.9677;25.4643;-87.4286;0.43080;-0.13438;-0.54744;63
ACCE;14.108;1431.364;-0.53630;4.98952;7.49864;3
MAGN;14.110;1431.364;-7.56000;-26.52000;-32.64000;3
SOUN;14.113;3511.13;0.10715;74.58
LIGH;14.123;1431.371;31.0;0
PRES;14.123;1431.371;1012.7967;0
GYRO;14.124;1431.378;-0.25534;-2.09069;-2.76600;3
AHRS;14.125;1431.378;46.5254;25.6217;-91.1628;0.41504;-0.13249;-0.57855;-90
ACCE;14.128;1431.384;-0.47884;5.97593;7.43160;3
MAGN;14.129;1431.384;-7.86000;-26.46000;-32.52000;3
LIGH;14.136;1431.391;74.0;0
GYRO;14.143;1431.398;0.19273;-2.10535;-2.84205;3
AHRS;14.144;1431.398;44.4363;25.8981;-95.5079;0.40133;-0.13333;-0.61091;-28
WIFI;14.148;1711.208;WAP106;20:17:FF:FF:F1:06;-64
WIFI;14.148;1711.208;WAP092;20:17:FF:FF:F0:92;-78
WIFI;14.148;1711.208;WAP310;20:17:FF:FF:F3:10;-66
WIFI;14.148;1711.208;WAP297;20:17:FF:FF:F2:97;-76
WIFI;14.148;1711.208;WAP181;20:17:FF:FF:F1:81;-89
WIFI;14.148;1711.208;WAP141;20:17:FF:FF:F1:41;-52
WIFI;14.148;1711.208;WAP112;20:17:FF:FF:F1:12;-61
WIFI;14.148;1711.208;WAP139;20:17:FF:FF:F1:39;-57
WIFI;14.148;1711.208;WAP140;20:17:FF:FF:F1:40;-61
WIFI;14.148;1711.208;WAP213;20:17:FF:FF:F2:13;-73
WIFI;14.148;1711.208;WAP093;20:17:FF:FF:F0:93;-75
WIFI;14.148;1711.208;WAP138;20:17:FF:FF:F1:38;-73
WIFI;14.148;1711.208;WAP115;20:17:FF:FF:F1:15;-82
WIFI;14.148;1711.208;WAP113;20:17:FF:FF:F1:13;-75
WIFI;14.148;1711.208;WAP180;20:17:FF:FF:F1:80;-83
WIFI;14.148;1711.208;WAP044;20:17:FF:FF:F0:44;-88
WIFI;14.148;1711.208;WAP316;20:17:FF:FF:F3:16;-62
WIFI;14.148;1711.208;WAP298;20:17:FF:FF:F2:98;-71
WIFI;14.148;1711.208;WAP319;20:17:FF:FF:F3:19;-79
WIFI;14.148;1711.208;WAP317;20:17:FF:FF:F3:17;-75
WIFI;14.148;1711.208;WAP313;20:17:FF:FF:F3:13;-90
WIFI;14.148;1711.208;WAP109;20:17:FF:FF:F1:09;-91
WIFI;14.148;1711.208;WAP063;20:17:FF:FF:F0:63;-92
WIFI;14.148;1711.208;WAP159;20:17:FF:FF:F1:59;-83
WIFI;14.148;1711.208;WAP281;20:17:FF:FF:F2:81;-90
ACCE;14.179;1431.405;-0.64165;5.71735;7.29753;3
MAGN;14.180;1431.405;-8.16000;-26.70000;-32.22000;3
LIGH;14.181;1431.411;74.0;0
PRES;14.182;1431.411;1012.6623;0
GYRO;14.183;1431.418;0.76053;-2.22905;-2.41261;3
AHRS;14.184;1431.418;42.9211;25.5736;-99.3626;0.38791;-0.13876;-0.63960;-37
ACCE;14.185;1431.424;-0.58419;5.60243;7.81467;3
MAGN;14.186;1431.424;-8.34000;-27.00000;-31.86000;3
LIGH;14.187;1431.431;76.0;0
GYRO;14.188;1431.439;1.11544;-2.49966;-2.20797;3
AHRS;14.189;1431.439;41.8853;25.2964;-103.3419;0.37671;-0.14676;-0.66632;107
ACCE;14.190;1431.444;-0.81403;5.51624;8.04452;3
MAGN;14.191;1431.444;-8.46000;-27.54000;-31.50000;3
LIGH;14.207;1431.451;76.0;0
PRES;14.208;1431.452;1012.6675;0
GYRO;14.209;1431.458;1.33474;-2.73912;-2.22172;3
AHRS;14.209;1431.458;41.3150;24.9265;-107.3163;0.36679;-0.15780;-0.69083;-126
ACCE;14.215;1431.467;-1.23541;5.19063;8.42759;3
MAGN;14.216;1431.467;-8.76000;-27.84000;-31.02000;3
LIGH;14.217;1431.471;95.0;0
GNSS;14.217;1491379057.000;39.993844;-0.073926;110.856;0.000;32.0;0.0;10;9
GYRO;14.227;1431.478;1.36131;-3.00485;-2.40314;3
AHRS;14.229;1431.478;40.7291;24.0991;-111.3542;0.35353;-0.17071;-0.71623;-36
GNSS;14.230;1491379057.000;39.993844;-0.073926;110.856;0.000;32.0;0.0;10;9
ACCE;14.232;1431.486;-1.11091;4.61602;9.08839;3
MAGN;14.233;1431.486;-8.94000;-28.32000;-30.36000;3
LIGH;14.235;1431.491;95.0;0
PRES;14.239;1431.492;1012.6287;0
GYRO;14.243;1431.498;1.33596;-3.34235;-2.77577;3
AHRS;14.244;1431.498;40.0828;23.2177;-115.8458;0.33845;-0.18405;-0.74312;-83
ACCE;14.251;1431.506;-0.48842;4.73094;8.49463;3
MAGN;14.251;1431.506;-9.06000;-28.80000;-29.76000;3
LIGH;14.255;1431.511;135.0;0
GYRO;14.262;1431.518;1.18661;-3.13710;-3.08212;3
AHRS;14.263;1431.518;38.9919;22.7717;-120.5588;0.32382;-0.19187;-0.76989;25
ACCE;14.270;1431.526;0.36392;6.00466;7.02938;3
MAGN;14.271;1431.526;-9.12000;-29.52000;-29.10000;3
LIGH;14.275;1431.531;135.0;0
PRES;14.275;1431.531;1012.6266;0
GYRO;14.282;1431.538;1.04550;-2.21408;-2.98224;3
AHRS;14.283;1431.538;37.5577;22.4823;-125.2796;0.30902;-0.19560;-0.79589;-33
ACCE;14.291;1431.547;0.24900;7.62314;5.34386;3
MAGN;14.291;1431.547;-9.18000;-30.30000;-28.32000;3
LIGH;14.295;1431.551;185.0;0
GYRO;14.302;1431.558;1.29473;-1.05710;-2.51524;3
AHRS;14.303;1431.558;36.7715;22.4141;-129.6318;0.29856;-0.20151;-0.81629;-74
ACCE;14.311;1431.567;-0.17238;8.70532;4.96079;3
MAGN;14.311;1431.567;-9.12000;-31.20000;-27.36000;3
LIGH;14.315;1431.571;185.0;0
PRES;14.315;1431.571;1012.6353;0
GYRO;14.322;1431.578;2.20675;0.04673;-1.96821;3
AHRS;14.323;1431.578;37.5951;23.1741;-133.2535;0.29977;-0.21432;-0.82559;32
ACCE;14.331;1431.587;-0.34477;8.78193;5.59285;3
MAGN;14.331;1431.587;-8.94000;-31.86000;-26.34000;3
LIGH;14.335;1431.591;173.0;0
GYRO;14.342;1431.598;2.85702;0.28955;-1.45997;3
AHRS;14.342;1431.598;39.4993;24.3577;-135.6636;0.30851;-0.23097;-0.82509;71
ACCE;14.351;1431.607;-0.46926;8.53294;5.68862;3
MAGN;14.351;1431.607;-8.76000;-33.00000;-25.44000;3
LIGH;14.355;1431.611;173.0;0
PRES;14.355;1431.611;1012.5808;0
GYRO;14.362;1431.618;2.41322;-0.04184;-1.30481;3
AHRS;14.362;1431.618;41.4953;26.2599;-137.4992;0.32303;-0.24454;-0.81961;-99
ACCE;14.371;1431.627;-0.79487;8.39886;4.80756;3
MAGN;14.371;1431.627;-8.46000;-34.02000;-24.24000;3
LIGH;14.375;1431.631;141.0;0
GYRO;14.382;1431.638;1.79900;-0.41081;-1.30725;3
AHRS;14.382;1431.638;43.6821;28.2535;-139.3683;0.33772;-0.25968;-0.81263;-85
ACCE;14.391;1431.647;-1.53229;8.23605;4.27126;3
MAGN;14.391;1431.647;-7.62000;-35.10000;-23.10000;3
LIGH;14.395;1431.651;141.0;0
PRES;14.395;1431.651;1012.6824;0
GYRO;14.402;1431.658;1.83901;-1.05313;-1.56443;3
AHRS;14.402;1431.658;45.6548;29.8446;-141.8541;0.34681;-0.27674;-0.80906;80
ACCE;14.411;1431.667;-2.73897;8.12113;3.54342;3
MAGN;14.412;1431.667;-7.02000;-36.18000;-21.78000;3
LIGH;14.415;1431.671;118.0;0
GYRO;14.422;1431.678;2.02838;-1.80419;-2.03907;3
AHRS;14.423;1431.678;47.0104;31.2851;-144.5401;0.35248;-0.29052;-0.80837;-101
ACCE;14.432;1431.687;-3.84988;8.21690;2.71981;3
MAGN;14.433;1431.687;-6.24000;-37.20000;-20.40000;3
LIGH;14.435;1431.691;118.0;0
PRES;14.436;1431.692;1012.6537;0
GYRO;14.442;1431.698;2.14597;-2.46240;-2.31793;3
AHRS;14.443;1431.698;48.0228;32.6305;-147.7590;0.35496;-0.30393;-0.81047;73
ACCE;14.452;1431.708;-4.58729;8.63828;2.34632;3
MAGN;14.453;1431.708;-5.58000;-38.40000;-19.02000;3
LIGH;14.455;1431.711;127.0;0
GYRO;14.462;1431.718;2.26387;-3.22842;-2.18048;3
AHRS;14.463;1431.718;48.8360;33.8119;-151.6698;0.35353;-0.31870;-0.81530;-15
ACCE;14.472;1431.728;-5.07571;8.69574;2.02071;3
MAGN;14.473;1431.728;-4.80000;-39.36000;-17.52000;3
LIGH;14.475;1431.731;127.0;0
PRES;14.476;1431.732;1012.5648;0
GYRO;14.482;1431.738;2.29899;-3.82982;-1.90254;3
AHRS;14.483;1431.738;49.2670;35.1248;-156.0193;0.35085;-0.33173;-0.82159;88
ACCE;14.492;1431.748;-5.37259;8.77236;1.78129;3
MAGN;14.493;1431.748;-4.08000;-40.32000;-15.96000;3
LIGH;14.495;1431.751;158.0;0
GYRO;14.502;1431.758;2.31243;-4.25071;-1.60658;3
AHRS;14.503;1431.758;49.7886;35.9296;-160.3210;0.34409;-0.34672;-0.82798;56
ACCE;14.512;1431.768;-5.32470;8.82982;1.58975;3
MAGN;14.514;1431.768;-3.18000;-41.04000;-14.34000;3
LIGH;14.515;1431.771;158.0;0
PRES;14.516;1431.772;1012.6567;0
GYRO;14.522;1431.778;2.40009;-4.39212;-1.45203;3
AHRS;14.523;1431.778;50.3413;36.4812;-164.6855;0.33458;-0.36260;-0.83416;-25
ACCE;14.532;1431.788;-5.13317;8.70532;1.20668;3
MAGN;14.533;1431.788;-2.16000;-41.82000;-12.66000;3
LIGH;14.535;1431.791;220.0;0
GYRO;14.542;1431.798;2.47248;-4.72504;-1.20340;3
AHRS;14.543;1431.798;51.1411;36.0493;-168.6510;0.31833;-0.38083;-0.84038;-48
ACCE;14.552;1431.808;-4.97036;8.64786;0.84276;3
MAGN;14.553;1431.808;-1.02000;-42.66000;-11.10000;3
LIGH;14.555;1431.811;220.0;0
PRES;14.557;1431.812;1012.5935;0
GYRO;14.562;1431.818;2.62153;-5.10286;-1.05313;3
AHRS;14.563;1431.818;52.1771;35.5564;-172.8973;0.29964;-0.40097;-0.84527;-98
ACCE;14.572;1431.828;-4.78840;8.25521;0.15323;3
MAGN;14.573;1431.828;0.06000;-43.26000;-9.42000;3
LIGH;14.575;1431.831;276.0;0
GYRO;14.582;1431.838;2.97522;-5.39089;-1.29381;3
AHRS;14.584;1431.838;53.4296;35.3735;-177.9502;0.27900;-0.42338;-0.84845;12
ACCE;14.592;1431.848;-4.63517;8.04452;-0.58419;3
MAGN;14.593;1431.848;1.08000;-43.68000;-7.62000;3
LIGH;14.595;1431.851;276.0;0
PRES;14.596;1431.852;1012.6725;0
GYRO;14.602;1431.858;3.61021;-5.59675;-2.02655;3
AHRS;14.603;1431.858;54.9043;35.9727;175.5798;0.25691;-0.44872;-0.84889;122
ACCE;14.613;1431.868;-4.10845;7.95833;-2.12605;3
MAGN;14.614;1431.868;2.34000;-43.92000;-5.70000;3
LIGH;14.616;1431.871;234.0;0
SOUN;14.618;1501.56;0.04583;67.20
GYRO;14.623;1431.878;4.10501;-5.53505;-3.06624;3
AHRS;14.624;1431.878;56.1397;37.8525;167.5992;0.23645;-0.47342;-0.84627;-3
ACCE;14.633;1431.889;-3.73495;8.55209;-2.82516;3
MAGN;14.634;1431.889;3.72000;-44.04000;-3.84000;3
LIGH;14.635;1431.891;234.0;0
PRES;14.636;1431.892;1012.6049;0
GYRO;14.643;1431.898;4.58241;-5.47702;-4.20520;3
AHRS;14.644;1431.898;57.1684;41.6443;157.1872;0.21754;-0.50010;-0.83819;-116
ACCE;14.653;1431.909;-3.69665;9.88326;-3.71580;3
LIGH;14.655;1431.911;244.0;0
GYRO;14.663;1431.918;4.47153;-4.92388;-4.63127;3
AHRS;14.664;1431.918;57.7319;46.7144;146.3185;-0.20391;0.52478;0.82495;28
LIGH;14.676;1431.931;244.0;0
PRES;14.677;1431.932;1012.6418;0
ACCE;14.679;1431.934;-3.74453;10.53449;-4.08930;3
MAGN;14.680;1431.934;7.32000;-43.56000;-0.36000;3
GYRO;14.683;1431.938;4.09585;-4.16427;-4.36524;3
AHRS;14.684;1431.938;57.8916;52.8963;134.6351;-0.19250;0.55011;0.80602;50
ACCE;14.694;1431.949;-4.35745;10.17057;-3.63919;3
MAGN;14.695;1431.949;9.30000;-42.72000;1.14000;3
LIGH;14.696;1431.951;119.0;0
GYRO;14.703;1431.959;3.68902;-3.83807;-4.23177;3
AHRS;14.705;1431.959;57.2180;59.0909;123.4249;-0.18380;0.57197;0.78444;-42
ACCE;14.714;1431.970;-5.23851;9.29908;-3.17950;3
MAGN;14.715;1431.970;11.34000;-41.76000;2.70000;3
LIGH;14.716;1431.971;119.0;0
PRES;14.717;1431.972;1012.6699;0
GYRO;14.723;1431.979;3.28920;-3.86617;-4.27148;3
AHRS;14.725;1431.979;55.9256;64.7871;113.0940;-0.17654;0.59119;0.76073;121
ACCE;14.734;1431.990;-6.03339;8.04452;-2.66235;3
MAGN;14.735;1431.990;13.56000;-40.44000;4.08000;3
LIGH;14.736;1431.991;122.0;0
GYRO;14.742;1431.998;2.99874;-4.17526;-4.52040;3
AHRS;14.744;1431.998;53.7818;68.9241;104.2506;-0.16942;0.60420;0.73758;-110
ACCE;14.754;1432.010;-6.69419;6.80911;-2.61447;3
MAGN;14.755;1432.010;15.78000;-38.94000;5.28000;3
LIGH;14.756;1432.011;122.0;0
PRES;14.757;1432.012;1012.6398;0
GYRO;14.763;1432.018;2.70827;-4.14503;-4.76964;3
AHRS;14.764;1432.018;50.9542;71.6631;97.1248;-0.16539;0.61119;0.71534;-81
ACCE;14.774;1432.030;-6.86657;6.19619;-2.45166;3
MAGN;14.776;1432.030;18.12000;-37.14000;6.18000;3
LIGH;14.777;1432.031;128.0;0
GYRO;14.783;1432.038;2.62489;-3.56715;-4.44588;3
AHRS;14.783;1432.038;48.1863;73.4091;91.1854;-0.16076;0.61561;0.69358;18
ACCE;14.794;1432.050;-6.56011;6.47392;-2.29843;3
MAGN;14.795;1432.050;20.46000;-34.86000;6.72000;3
LIGH;14.796;1432.051;128.0;0
PRES;14.797;1432.052;1012.6548;0
GYRO;14.803;1432.058;2.74401;-2.58396;-3.28035;3
AHRS;14.804;1432.058;45.9944;74.7128;86.3432;-0.15567;0.61982;0.67351;32
ACCE;14.814;1432.070;-6.48350;6.77080;-1.85790;3
MAGN;14.815;1432.070;22.92000;-32.64000;7.08000;3
LIGH;14.817;1432.071;113.0;0
GYRO;14.823;1432.078;2.75470;-1.45478;-1.72783;3
AHRS;14.824;1432.078;44.5662;75.9879;82.4206;-0.15047;0.62539;0.65603;-71
LIGH;14.836;1432.091;113.0;0
PRES;14.837;1432.092;1012.6786;0
ACCE;14.838;1432.093;-7.19218;6.78996;-1.47483;3
MAGN;14.839;1432.093;25.26000;-30.48000;7.44000;3
GYRO;14.843;1432.099;2.50455;-0.41905;-0.49480;3
AHRS;14.845;1432.099;44.0879;77.6465;78.9579;-0.14376;0.63443;0.64074;-20
ACCE;14.855;1432.110;-7.51779;6.71334;-1.34075;3
MAGN;14.856;1432.110;27.54000;-28.50000;7.56000;3
LIGH;14.857;1432.111;112.0;0
GYRO;14.863;1432.118;2.02471;0.39523;0.54398;3
AHRS;14.864;1432.118;44.9673;79.4068;76.1698;-0.13251;0.64607;0.63078;27
ACCE;14.875;1432.131;-7.70933;6.87615;-1.13964;3
MAGN;14.876;1432.131;29.64000;-26.22000;7.68000;3
LIGH;14.878;1432.131;112.0;0
PRES;14.878;1432.132;1012.6199;0
GYRO;14.883;1432.138;1.49845;1.03572;1.20188;3
AHRS;14.884;1432.138;46.3762;81.3414;73.9567;-0.12177;0.65821;0.62437;-60
LIGH;14.896;1432.151;110.0;0
ACCE;14.896;1432.152;-7.74764;6.16746;-0.88107;3
GYRO;14.902;1432.158;1.12338;1.28831;1.23853;3
AHRS;14.904;1432.158;47.8104;83.1498;72.1061;-0.11196;0.66889;0.61991;-66
LIGH;14.916;1432.171;110.0;0
PRES;14.917;1432.172;1012.7693;0
GYRO;14.923;1432.178;0.89675;1.39919;0.91905;3
AHRS;14.924;1432.178;49.1893;84.8469;70.6568;-0.10406;0.67810;0.61720;88
ACCE;14.935;1432.191;-6.87615;5.64074;-1.31202;3
MAGN;14.936;1432.191;35.58000;-20.46000;7.62000;3
LIGH;14.937;1432.191;115.0;0
GYRO;14.943;1432.198;0.88637;1.63865;0.65790;3
AHRS;14.944;1432.198;50.3417;86.5934;69.5738;-0.09987;0.68634;0.61535;-68
ACCE;14.955;1432.211;-6.73250;6.39731;-2.28886;3
MAGN;14.957;1432.211;37.08000;-18.60000;7.44000;3
LIGH;14.964;1432.211;115.0;0
PRES;14.965;1432.212;1012.6436;0
GYRO;14.966;1432.218;1.20371;2.16338;1.01190;3
AHRS;14.967;1432.218;51.7167;88.8950;68.3169;-0.09617;0.69626;0.61343;-91
ACCE;14.977;1432.232;-7.12514;7.28795;-3.25611;3
MAGN;14.978;1432.232;38.16000;-17.10000;7.62000;3
LIGH;14.980;1432.232;112.0;0
GYRO;14.983;1432.238;1.78098;3.26294;2.00303;3
AHRS;14.984;1432.238;53.1472;92.9671;65.3387;-0.09079;0.71224;0.60550;-113
PRES;14.995;1432.251;1012.7191;0
ACCE;15.007;1432.252;-7.01022;7.46991;-4.22337;3
MAGN;15.008;1432.252;39.30000;-15.84000;7.74000;3
LIGH;15.009;1432.253;112.0;0
GYRO;15.010;1432.259;2.01219;4.59401;3.09495;3
AHRS;15.011;1432.259;54.9964;98.3987;61.3841;-0.08329;0.73141;0.59640;66
LIGH;15.015;1432.271;109.0;0
ACCE;15.016;1432.272;-7.03895;7.26880;-5.41090;3
MAGN;15.017;1432.272;39.66000;-15.00000;8.16000;3
GYRO;15.022;1432.278;1.40407;5.29712;3.62640;3
AHRS;15.023;1432.278;57.0425;104.4991;56.7466;-0.07293;0.75019;0.58782;-32
PRES;15.035;1432.291;1012.7850;0
ACCE;15.036;1432.292;-7.15387;7.02938;-6.31112;3
MAGN;15.038;1432.292;39.60000;-14.52000;8.76000;3
LIGH;15.039;1432.292;109.0;0
GYRO;15.043;1432.298;0.77702;6.41592;4.16335;3
AHRS;15.044;1432.298;59.6364;114.2077;49.5054;-0.05977;0.77464;0.57646;-50
LIGH;15.066;1432.311;110.0;0
ACCE;15.066;1432.312;-6.73250;6.84742;-7.00065;3
MAGN;15.067;1432.312;39.00000;-14.46000;9.78000;3
GYRO;15.068;1432.318;-0.76725;7.09795;3.99659;3
AHRS;15.069;1432.318;61.8666;122.4833;43.7264;-0.05050;0.78998;0.57191;-19
LIGH;15.076;1432.331;110.0;0
PRES;15.077;1432.332;1012.6204;0
ACCE;15.078;1432.332;-5.47793;6.73250;-7.22091;3
MAGN;15.079;1432.332;37.86000;-14.76000;10.98000;3
GYRO;15.082;1432.338;-2.35153;7.55762;3.83440;3
AHRS;15.084;1432.338;64.2851;132.1859;36.9292;-0.04066;0.80252;0.57002;5
LIGH;15.095;1432.351;200.0;0
ACCE;15.096;1432.352;-3.98395;6.68461;-7.16345;3
MAGN;15.097;1432.352;36.78000;-15.78000;12.18000;3
GYRO;15.102;1432.358;-3.55249;8.18254;3.91687;3
AHRS;15.104;1432.358;66.8809;142.2907;30.3039;-0.03451;0.80878;0.57386;-25
LIGH;15.115;1432.371;200.0;0
PRES;15.117;1432.372;1012.6429;0
ACCE;15.118;1432.374;-2.39420;7.02938;-6.38773;3
MAGN;15.119;1432.374;34.50000;-17.28000;13.62000;3
SOUN;15.120;879.28;0.02683;62.55
GYRO;15.125;1432.378;-3.97368;8.97850;4.12334;3
AHRS;15.126;1432.378;69.5129;152.8949;23.2641;-0.03019;0.80924;0.58165;33
LIGH;15.135;1432.391;139.0;0
ACCE;15.137;1432.393;-0.83318;7.77637;-5.70778;3
MAGN;15.138;1432.393;31.50000;-18.84000;15.00000;3
GYRO;15.142;1432.398;-3.70429;8.62603;3.99598;3
AHRS;15.143;1432.398;72.0010;161.7796;16.6672;-0.02369;0.80386;0.59281;-99
LIGH;15.155;1432.411;139.0;0
PRES;15.156;1432.412;1012.7458;0
ACCE;15.157;1432.412;-0.11492;8.68616;-5.77481;3
MAGN;15.158;1432.412;28.32000;-20.46000;16.14000;3
GYRO;15.162;1432.418;-3.16306;7.53288;3.44589;3
AHRS;15.163;1432.418;74.7225;169.7048;10.9519;-0.02134;0.79320;0.60844;-69
LIGH;15.175;1432.431;129.0;0
ACCE;15.176;1432.432;0.41180;9.13627;-5.45878;3
MAGN;15.177;1432.432;24.78000;-22.02000;17.22000;3
GYRO;15.182;1432.438;-2.40528;7.40033;2.96331;3
AHRS;15.183;1432.438;77.1542;-178.2862;2.7857;0.02832;-0.78123;-0.62303;51
LIGH;15.195;1432.451;129.0;0
PRES;15.196;1432.452;1012.6193;0
ACCE;15.197;1432.453;1.19710;8.69574;-4.16591;3
MAGN;15.198;1432.453;20.88000;-23.58000;17.94000;3
GYRO;15.203;1432.458;-1.82527;7.95469;2.98469;3
AHRS;15.204;1432.458;78.9574;-163.2970;-8.1446;0.03788;-0.76831;-0.63542;114
LIGH;15.217;1432.472;132.0;0
GNSS;15.218;1491379058.000;39.993844;-0.073926;114.573;0.000;32.0;0.0;10;9
ACCE;15.230;1432.475;1.91536;8.44674;-2.53785;3
MAGN;15.231;1432.475;16.74000;-24.96000;18.30000;3
GYRO;15.233;1432.478;-1.98470;8.21186;3.33532;3
AHRS;15.234;1432.478;80.4192;-144.8806;-22.3432;0.05001;-0.75204;-0.64848;23
GNSS;15.236;1491379058.000;39.993844;-0.073926;114.573;0.000;32.0;0.0;10;9
LIGH;15.247;1432.491;132.0;0
PRES;15.249;1432.492;1012.7212;0
ACCE;15.250;1432.495;2.61447;8.26478;-1.19710;3
GYRO;15.251;1432.498;-2.45354;7.80594;3.41626;3
AHRS;15.252;1432.498;81.3014;-122.3790;-40.0528;0.06730;-0.73210;-0.66150;-113
LIGH;15.257;1432.512;122.0;0
ACCE;15.258;1432.514;3.34231;8.20732;0.00958;3
MAGN;15.260;1432.514;7.86000;-27.48000;17.64000;3
GYRO;15.263;1432.518;-2.53295;7.07107;2.70338;3
AHRS;15.265;1432.518;81.6773;-97.5617;-59.5059;0.09169;-0.70790;-0.67444;98
LIGH;15.276;1432.531;122.0;0
PRES;15.278;1432.532;1012.6702;0
ACCE;15.280;1432.535;3.22738;8.05409;1.67594;3
MAGN;15.281;1432.535;3.48000;-28.68000;16.74000;3
GYRO;15.284;1432.538;-1.86894;6.14866;1.40713;3
AHRS;15.285;1432.538;80.6175;-79.1211;-72.3906;0.11567;-0.68647;-0.67968;-20
LIGH;15.296;1432.552;113.0;0
ACCE;15.300;1432.556;3.20823;7.61356;2.97839;3
MAGN;15.301;1432.556;-0.78000;-29.64000;15.30000;3
GYRO;15.302;1432.558;-1.14782;4.90739;-0.05131;3
AHRS;15.303;1432.558;79.9813;-59.5132;-87.1926;0.14184;-0.66011;-0.68965;-95
PRES;15.315;1432.571;1012.5950;0
LIGH;15.318;1432.571;113.0;0
MAGN;15.319;1432.575;-4.92000;-30.42000;13.62000;3
GYRO;15.322;1432.578;-0.88728;3.88205;-0.58979;3
AHRS;15.324;1432.578;78.7835;-42.2615;-99.9299;0.16746;-0.63244;-0.69909;-94
LIGH;15.335;1432.591;110.0;0
ACCE;15.338;1432.594;4.24253;7.59441;3.37104;3
MAGN;15.339;1432.594;-8.70000;-31.08000;11.52000;3
GYRO;15.342;1432.598;-0.83108;3.67741;-0.34544;3
AHRS;15.343;1432.598;77.6037;-28.4898;-109.2553;0.19523;-0.60626;-0.70518;-77
LIGH;15.355;1432.611;110.0;0
PRES;15.356;1432.611;1012.7163;0
ACCE;15.358;1432.614;4.41491;7.88171;3.47638;3
MAGN;15.359;1432.614;-12.18000;-31.68000;8.88000;3
GYRO;15.362;1432.618;-0.79474;4.09982;-0.01344;3
AHRS;15.363;1432.618;76.7303;-14.9150;-119.0577;0.22437;-0.58203;-0.71091;-89
LIGH;15.375;1432.631;91.0;0
ACCE;15.378;1432.634;3.77326;8.23605;3.49553;3
MAGN;15.379;1432.634;-15.24000;-32.16000;5.94000;3
GYRO;15.382;1432.638;-0.94592;4.32309;0.13867;3
AHRS;15.383;1432.638;75.2027;-6.8761;-123.6998;0.24545;-0.55944;-0.71457;110
LIGH;15.395;1432.651;91.0;0
PRES;15.396;1432.652;1012.6161;0
ACCE;15.399;1432.655;2.79643;8.41801;4.07972;3
MAGN;15.400;1432.655;-17.82000;-32.46000;2.76000;3
GYRO;15.403;1432.658;-1.12033;4.08272;0.02963;3
AHRS;15.404;1432.658;73.5461;-2.7522;-124.1906;0.26309;-0.53789;-0.71440;74
LIGH;15.415;1432.671;78.0;0
ACCE;15.420;1432.675;1.89621;8.25521;4.71179;3
MAGN;15.420;1432.675;-19.80000;-32.22000;-0.60000;3
GYRO;15.423;1432.678;-1.24555;3.32433;-0.39554;3
AHRS;15.423;1432.678;71.8010;0.9790;-124.4106;0.27954;-0.51548;-0.71422;9
LIGH;15.435;1432.691;78.0;0
PRES;15.436;1432.692;1012.6664;0
ACCE;15.439;1432.695;1.24498;8.28394;5.34386;3
MAGN;15.440;1432.695;-21.18000;-31.74000;-4.02000;3
GYRO;15.442;1432.698;-1.37353;2.34481;-0.92729;3
AHRS;15.443;1432.698;69.6420;5.2585;-125.4959;0.29467;-0.48985;-0.71705;18
LIGH;15.455;1432.711;78.0;0
ACCE;15.459;1432.715;0.93853;8.11156;5.56412;3
MAGN;15.460;1432.715;-22.02000;-31.32000;-7.32000;3
GYRO;15.462;1432.718;-1.47768;1.54213;-1.03939;3
AHRS;15.463;1432.718;67.1112;8.6990;-126.1473;0.30594;-0.46278;-0.72188;43
LIGH;15.476;1432.731;78.0;0
PRES;15.477;1432.732;1012.6016;0
ACCE;15.480;1432.736;0.75657;7.61356;5.83228;3
MAGN;15.481;1432.736;-22.32000;-30.66000;-10.44000;3
GYRO;15.482;1432.738;-1.58794;1.04763;-0.89003;3
AHRS;15.483;1432.738;64.1928;11.3849;-126.6106;0.31259;-0.43462;-0.72945;30
LIGH;15.495;1432.751;78.0;0
ACCE;15.501;1432.756;0.66080;7.03895;6.34942;3
MAGN;15.501;1432.756;-21.96000;-30.18000;-13.44000;3
GYRO;15.502;1432.758;-1.80053;0.63499;-0.79535;3
AHRS;15.503;1432.758;61.0455;12.7972;-126.5861;0.31259;-0.40773;-0.73930;-96
LIGH;15.516;1432.771;78.0;0
PRES;15.517;1432.772;1012.5862;0
ACCE;15.521;1432.777;0.45011;6.30154;6.82826;3
MAGN;15.522;1432.777;-21.42000;-29.64000;-16.38000;3
GYRO;15.523;1432.778;-2.00791;0.42974;-0.96242;3
AHRS;15.524;1432.778;57.7098;13.6945;-126.3892;0.30928;-0.38057;-0.75021;-106
LIGH;15.535;1432.791;81.0;0
ACCE;15.541;1432.796;0.51715;5.59285;7.30710;3
MAGN;15.542;1432.796;-20.52000;-28.86000;-19.02000;3
GYRO;15.542;1432.798;-2.06717;0.05223;-1.11055;3
AHRS;15.543;1432.798;54.2134;13.6366;-125.9426;0.29974;-0.35499;-0.76274;89
LIGH;15.556;1432.811;81.0;0
PRES;15.557;1432.812;1012.6669;0
ACCE;15.561;1432.817;0.73741;5.19063;7.72848;3
MAGN;15.564;1432.817;-19.56000;-28.26000;-21.42000;3
GYRO;15.565;1432.818;-2.04121;-0.14997;-1.33138;3
AHRS;15.566;1432.818;50.3749;13.8740;-125.9563;0.28930;-0.32669;-0.77688;66
LIGH;15.575;1432.831;93.0;0
MAGN;15.580;1432.836;-18.42000;-27.54000;-23.40000;3
GYRO;15.582;1432.838;-1.88421;-0.29658;-1.21196;3
AHRS;15.583;1432.838;46.5748;13.4563;-125.7610;0.27476;-0.30040;-0.79080;-23
LIGH;15.596;1432.851;93.0;0
PRES;15.598;1432.852;1012.6804;0
ACCE;15.600;1432.856;1.13964;5.05655;7.51779;3
MAGN;15.602;1432.856;-17.34000;-26.88000;-25.20000;3
GYRO;15.603;1432.858;-1.60322;-0.27061;-0.85613;3
AHRS;15.604;1432.858;42.9852;12.9812;-125.7364;0.25962;-0.27601;-0.80388;36
LIGH;15.615;1432.871;108.0;0
SOUN;15.620;264.85;0.00808;52.13
ACCE;15.629;1432.877;1.05345;4.97994;7.56568;3
MAGN;15.630;1432.877;-16.32000;-26.34000;-26.70000;3
GYRO;15.631;1432.879;-1.27793;-0.09988;-0.52809;3
AHRS;15.633;1432.879;39.8539;12.6020;-125.8131;0.24614;-0.25460;-0.81487;125
PRES;15.636;1432.891;1012.6349;0
LIGH;15.636;1432.891;108.0;0
ACCE;15.641;1432.896;0.77572;4.69264;7.79552;3
MAGN;15.642;1432.896;-15.24000;-25.74000;-28.08000;3
GYRO;15.643;1432.898;-1.09070;-0.03390;-0.34636;3
AHRS;15.644;1432.898;37.1586;11.9601;-125.7288;0.23241;-0.23696;-0.82382;-98
LIGH;15.656;1432.911;115.0;0
ACCE;15.661;1432.916;0.60334;4.13718;8.20732;3
MAGN;15.666;1432.916;-14.40000;-25.32000;-29.34000;3
GYRO;15.669;1432.918;-1.05558;0.00031;-0.48258;3
AHRS;15.670;1432.918;34.7566;11.6559;-125.8106;0.22161;-0.22039;-0.83141;-32
LIGH;15.676;1432.931;115.0;0
PRES;15.677;1432.932;1012.6449;0
GYRO;15.682;1432.938;-1.08001;-0.03757;-0.83291;3
AHRS;15.684;1432.938;32.4524;11.5737;-126.1059;0.21228;-0.20395;-0.83879;-71
ACCE;15.685;1432.939;0.56503;3.68707;8.59997;3
MAGN;15.686;1432.939;-13.50000;-24.54000;-30.36000;3
LIGH;15.695;1432.951;122.0;0
ACCE;15.701;1432.957;0.54588;3.68707;8.67659;3
MAGN;15.702;1432.957;-12.84000;-23.70000;-31.38000;3
GYRO;15.703;1432.958;-1.10536;-0.08094;-1.02412;3
AHRS;15.704;1432.958;30.0536;11.5712;-126.4862;0.20307;-0.18650;-0.84623;32
LIGH;15.716;1432.971;122.0;0
PRES;15.717;1432.972;1012.6431;0
ACCE;15.721;1432.977;0.49799;3.67749;8.58082;3
MAGN;15.722;1432.977;-12.12000;-22.80000;-32.16000;3
GYRO;15.723;1432.978;-1.03328;-0.18143;-0.95081;3
AHRS;15.724;1432.978;27.9062;11.4828;-127.0047;0.19393;-0.17140;-0.85343;-100
LIGH;15.735;1432.991;132.0;0
ACCE;15.741;1432.997;0.42138;3.69665;8.60955;3
MAGN;15.742;1432.997;-11.64000;-22.08000;-32.76000;3
GYRO;15.743;1432.998;-0.83627;-0.32865;-0.82955;3
AHRS;15.744;1432.998;25.6581;11.4003;-127.7602;0.18422;-0.15575;-0.86142;89
LIGH;15.756;1433.011;132.0;0
PRES;15.756;1433.012;1012.7318;0
ACCE;15.761;1433.017;0.43096;3.76368;8.62870;3
MAGN;15.762;1433.017;-11.16000;-21.48000;-33.30000;3
GYRO;15.763;1433.018;-0.56566;-0.32834;-0.68997;3
AHRS;15.764;1433.018;23.7398;11.3558;-128.4227;0.17622;-0.14217;-0.86798;-37
LIGH;15.775;1433.031;142.0;0
ACCE;15.781;1433.037;0.46926;3.73495;8.60955;3
MAGN;15.782;1433.037;-10.86000;-20.82000;-33.84000;3
GYRO;15.783;1433.038;-0.38393;-0.27978;-0.47037;3
AHRS;15.784;1433.038;22.1038;11.1511;-128.8601;0.16836;-0.13095;-0.87310;-111
LIGH;15.795;1433.051;142.0;0
PRES;15.796;1433.052;1012.6050;0
ACCE;15.801;1433.057;0.43096;3.49553;8.78193;3
MAGN;15.802;1433.057;-10.80000;-20.16000;-34.32000;3
GYRO;15.803;1433.058;-0.43341;-0.25107;-0.48717;3
AHRS;15.805;1433.058;20.5979;10.9906;-129.4144;0.16122;-0.12065;-0.87817;58
LIGH;15.815;1433.071;149.0;0
ACCE;15.822;1433.078;0.40223;3.33273;8.84897;3
MAGN;15.824;1433.078;-10.74000;-19.56000;-34.80000;3
GYRO;15.825;1433.078;-0.51343;-0.21502;-0.64232;3
AHRS;15.826;1433.078;19.3364;10.8722;-129.8887;0.15541;-0.11190;-0.88228;120
LIGH;15.836;1433.091;149.0;0
PRES;15.837;1433.092;1012.6326;0
ACCE;15.842;1433.098;0.23942;3.22738;9.02135;3
MAGN;15.843;1433.098;-10.62000;-18.78000;-35.10000;3
GYRO;15.844;1433.098;-0.52718;-0.22266;-0.74281;3
AHRS;15.845;1433.098;18.0588;10.7184;-130.3213;0.14935;-0.10305;-0.88617;-76
LIGH;15.855;1433.111;154.0;0
MAGN;15.862;1433.118;-10.56000;-18.48000;-35.52000;3
GYRO;15.863;1433.118;-0.52107;-0.28100;-0.78741;3
AHRS;15.864;1433.118;16.7064;10.5669;-130.8446;0.14302;-0.09366;-0.89036;98
LIGH;15.875;1433.131;154.0;0
PRES;15.876;1433.132;1012.6204;0
ACCE;15.882;1433.138;0.11492;3.07416;9.21289;3
GYRO;15.883;1433.138;-0.55008;-0.34850;-0.86651;3
AHRS;15.885;1433.138;15.2749;10.4739;-131.4858;0.13685;-0.08350;-0.89487;-82
LIGH;15.895;1433.151;163.0;0
ACCE;15.903;1433.159;0.09577;3.00712;9.10754;3
MAGN;15.904;1433.159;-10.44000;-17.64000;-35.88000;3
GYRO;15.905;1433.159;-0.59407;-0.41050;-0.98227;3
AHRS;15.906;1433.159;13.9182;10.3170;-132.2001;0.13048;-0.07417;-0.89943;89
PRES;15.915;1433.171;1012.7059;0
LIGH;15.917;1433.172;163.0;0
GYRO;15.923;1433.178;-0.64843;-0.41417;-1.06107;3
AHRS;15.924;1433.178;12.5333;10.1677;-132.9728;0.12415;-0.06456;-0.90404;-19
ACCE;15.925;1433.180;0.17238;2.71981;9.23204;3
MAGN;15.926;1433.180;-10.38000;-17.28000;-36.12000;3
LIGH;15.936;1433.192;176.0;0
GYRO;15.943;1433.198;-0.68417;-0.51618;-1.20218;3
AHRS;15.945;1433.198;11.1387;9.8769;-133.8955;0.11670;-0.05542;-0.90913;-85
ACCE;15.947;1433.202;0.10534;2.57616;9.32781;3
MAGN;15.948;1433.202;-10.44000;-16.98000;-36.48000;3
LIGH;15.956;1433.211;176.0;0
PRES;15.957;1433.212;1012.6125;0
GYRO;15.963;1433.218;-0.66096;-0.64294;-1.40285;3
AHRS;15.964;1433.218;9.8322;9.5511;-134.9709;0.10933;-0.04713;-0.91446;103
ACCE;15.965;1433.219;0.00958;2.62405;9.27035;3
MAGN;15.967;1433.219;-10.50000;-16.74000;-36.54000;3
LIGH;15.976;1433.231;183.0;0
GYRO;15.983;1433.238;-0.64324;-0.67104;-1.52716;3
AHRS;15.984;1433.238;8.4422;9.1617;-136.1402;0.10129;-0.03832;-0.91997;-52
ACCE;15.985;1433.239;0.05746;2.66235;9.14585;3
MAGN;15.986;1433.239;-10.38000;-16.32000;-36.84000;3
PRES;15.995;1433.251;1012.6888;0
LIGH;15.996;1433.252;183.0;0
GYRO;16.002;1433.258;-0.68692;-0.69914;-1.49112;3
AHRS;16.003;1433.258;7.0411;8.6271;-137.3373;0.09220;-0.02973;-0.92542;1
LIGH;16.015;1433.271;202.0;0
GYRO;16.022;1433.278;-0.74342;-0.66798;-1.36864;3
AHRS;16.023;1433.278;5.7493;8.1611;-138.5252;0.08418;-0.02162;-0.93040;68
ACCE;16.025;1433.279;0.35434;2.51870;8.95431;3
PRES;16.035;1433.291;1012.6556;0
LIGH;16.036;1433.292;202.0;0
ACCE;16.043;1433.299;0.40223;2.28886;9.05008;3
MAGN;16.044;1433.299;-10.62000;-15.60000;-37.02000;3
GYRO;16.045;1433.299;-0.72326;-0.62400;-1.30878;3
AHRS;16.046;1433.299;4.5922;7.6678;-139.7199;0.07649;-0.01453;-0.93508;-80
LIGH;16.066;1433.311;217.0;0
GYRO;16.067;1433.318;-0.65699;-0.61942;-1.31672;3
AHRS;16.069;1433.318;3.5300;7.1496;-140.8439;0.06902;-0.00808;-0.93926;-20
ACCE;16.070;1433.319;0.48842;2.24097;9.04051;3
MAGN;16.071;1433.319;-10.68000;-15.42000;-37.08000;3
LIGH;16.075;1433.331;217.0;0
PRES;16.077;1433.332;1012.6976;0
GYRO;16.083;1433.338;-0.61697;-0.63774;-1.32252;3
AHRS;16.085;1433.338;2.3957;6.4932;-141.9495;0.06033;-0.00127;-0.94327;61
ACCE;16.086;1433.339;0.64165;2.16436;9.15543;3
MAGN;16.088;1433.339;-10.62000;-15.18000;-37.20000;3
LIGH;16.095;1433.351;227.0;0
GYRO;16.103;1433.358;-0.54000;-0.62033;-1.26113;3
AHRS;16.104;1433.358;1.4725;5.8862;-143.0018;0.05276;0.00412;-0.94679;-128
ACCE;16.106;1433.359;0.73741;2.05901;9.21289;3
MAGN;16.107;1433.359;-10.68000;-15.00000;-37.14000;3
LIGH;16.116;1433.371;227.0;0
PRES;16.118;1433.372;1012.7119;0
SOUN;16.118;76.07;0.00232;41.29
GYRO;16.124;1433.378;-0.47434;-0.55039;-1.24006;3
AHRS;16.125;1433.378;0.6263;5.2929;-144.1183;0.04561;0.00903;-0.95027;-117
ACCE;16.127;1433.379;0.80445;1.88663;9.27993;3
MAGN;16.128;1433.379;-10.74000;-14.70000;-37.08000;3
LIGH;16.135;1433.391;234.0;0
GYRO;16.143;1433.398;-0.43738;-0.51924;-1.19455;3
AHRS;16.145;1433.398;-0.1343;4.6243;-145.1818;0.03815;0.01319;-0.95343;-36
ACCE;16.147;1433.399;0.90980;1.73340;9.28950;3
LIGH;16.156;1433.411;234.0;0
PRES;16.157;1433.412;1012.7225;0
GYRO;16.163;1433.418;-0.36896;-0.51129;-1.16523;3
AHRS;16.164;1433.418;-0.7784;3.9793;-146.2666;0.03126;0.01657;-0.95645;-92
ACCE;16.165;1433.420;1.05345;1.61848;9.36612;3
MAGN;16.166;1433.420;-10.86000;-14.64000;-37.14000;3
LIGH;16.175;1433.431;244.0;0
GYRO;16.183;1433.438;-0.26389;-0.46212;-1.13590;3
AHRS;16.184;1433.438;-1.3638;3.3993;-147.3153;0.02511;0.01976;-0.95921;77
ACCE;16.185;1433.440;1.12049;1.58017;9.35654;3
MAGN;16.186;1433.440;-10.98000;-14.46000;-37.08000;3
LIGH;16.196;1433.451;244.0;0
PRES;16.197;1433.452;1012.6266;0
GYRO;16.205;1433.458;-0.12401;-0.37629;-1.15392;3
AHRS;16.207;1433.458;-1.8399;2.8356;-148.4349;0.01944;0.02217;-0.96199;83
ACCE;16.210;1433.462;1.13964;1.68552;9.18416;3
GNSS;16.214;1491379059.000;39.993844;-0.073926;113.735;0.000;24.0;0.0;10;9
LIGH;16.220;1433.472;251.0;0
GYRO;16.225;1433.478;0.05895;-0.26848;-1.10842;3
AHRS;16.226;1433.478;-2.1463;2.3054;-149.4894;0.01448;0.02336;-0.96450;3
ACCE;16.229;1433.481;1.15879;1.83875;9.21289;3
MAGN;16.231;1433.481;-11.22000;-14.40000;-36.96000;3
GNSS;16.234;1491379059.000;39.993844;-0.073926;113.735;0.000;24.0;0.0;10;9
LIGH;16.240;1433.491;251.0;0
PRES;16.242;1433.492;1012.5967;0
GYRO;16.243;1433.498;0.39034;-0.29169;-0.91538;3
AHRS;16.246;1433.498;-2.1164;1.7175;-150.3892;0.00977;0.02168;-0.96660;59
ACCE;16.251;1433.502;1.19710;1.85790;9.30866;3
MAGN;16.252;1433.502;-11.34000;-14.52000;-36.78000;3
LIGH;16.255;1433.511;266.0;0
GYRO;16.263;1433.518;0.69272;-0.34361;-0.74403;3
AHRS;16.264;1433.518;-1.8675;1.2301;-151.2315;0.00635;0.01845;-0.96851;-25
ACCE;16.265;1433.521;1.22583;2.05901;9.27035;3
LIGH;16.276;1433.531;266.0;0
PRES;16.277;1433.532;1012.6387;0
GYRO;16.283;1433.538;0.81642;-0.29016;-0.56536;3
AHRS;16.283;1433.538;-1.4160;0.8666;-151.7718;0.00432;0.01383;-0.96973;-125
ACCE;16.290;1433.546;1.28329;2.30801;9.09797;3
MAGN;16.290;1433.546;-11.40000;-14.58000;-36.60000;3
LIGH;16.295;1433.551;285.0;0
GYRO;16.302;1433.558;0.95326;-0.13622;-0.44654;3
AHRS;16.303;1433.558;-0.6532;0.5857;-152.1566;0.00359;0.00676;-0.97060;-122
ACCE;16.308;1433.564;1.39821;2.33674;9.06924;3
MAGN;16.309;1433.564;-11.58000;-14.88000;-36.42000;3
LIGH;16.315;1433.571;285.0;0
PRES;16.315;1433.571;1012.7045;0
GYRO;16.322;1433.578;1.24433;-0.02657;-0.44838;3
AHRS;16.323;1433.578;0.4328;0.3536;-152.4293;0.00390;-0.00293;-0.97118;62
ACCE;16.328;1433.584;1.42694;2.51870;9.20331;3
MAGN;16.329;1433.584;-11.46000;-15.18000;-36.30000;3
LIGH;16.335;1433.591;299.0;0
GYRO;16.342;1433.598;1.43340;0.06720;-0.41203;3
AHRS;16.343;1433.598;1.5700;0.2906;-152.4684;0.00572;-0.01270;-0.97117;-45
ACCE;16.348;1433.604;1.37906;2.92093;9.15543;3
MAGN;16.350;1433.604;-11.52000;-15.60000;-36.06000;3
LIGH;16.355;1433.611;299.0;0
PRES;16.356;1433.612;1012.6206;0
GYRO;16.363;1433.618;1.42759;0.19334;-0.17135;3
AHRS;16.363;1433.618;2.7357;0.3447;-152.2650;0.00864;-0.02245;-0.97055;14
LIGH;16.375;1433.631;309.0;0
GYRO;16.382;1433.638;1.44164;0.25748;0.04551;3
AHRS;16.383;1433.638;4.0909;0.4326;-152.0259;0.01229;-0.03372;-0.96969;110
ACCE;16.389;1433.645;1.25456;3.46680;8.82024;3
MAGN;16.390;1433.645;-11.58000;-16.80000;-35.52000;3
LIGH;16.395;1433.651;309.0;0
PRES;16.396;1433.652;1012.6273;0
GYRO;16.402;1433.658;1.57115;0.36682;0.18479;3
AHRS;16.404;1433.658;5.6288;0.7296;-151.5129;0.01824;-0.04603;-0.96799;104
ACCE;16.409;1433.665;1.19710;3.81157;8.79151;3
MAGN;16.410;1433.665;-11.64000;-17.58000;-35.22000;3
LIGH;16.415;1433.671;317.0;0
GYRO;16.422;1433.678;1.68416;0.36652;0.24526;3
AHRS;16.423;1433.678;7.0532;0.9594;-150.8293;0.02358;-0.05742;-0.96578;113
ACCE;16.429;1433.685;1.01514;4.06057;8.81066;3
MAGN;16.431;1433.685;-11.58000;-18.30000;-34.80000;3
LIGH;16.435;1433.691;317.0;0
PRES;16.436;1433.692;1012.7315;0
GYRO;16.442;1433.698;1.67041;0.36560;0.17593;3
AHRS;16.443;1433.698;8.6481;1.3529;-150.0527;0.03085;-0.06979;-0.96300;-97
ACCE;16.449;1433.705;0.82361;4.24253;8.71489;3
LIGH;16.455;1433.711;316.0;0
GYRO;16.462;1433.718;1.61543;0.30391;0.11209;3
AHRS;16.463;1433.718;10.3610;1.6811;-149.1545;0.03809;-0.08315;-0.95960;95
ACCE;16.469;1433.725;0.67038;4.52025;8.51378;3
MAGN;16.470;1433.725;-11.46000;-19.92000;-34.20000;3
LIGH;16.475;1433.731;316.0;0
PRES;16.476;1433.732;1012.6058;0
GYRO;16.482;1433.738;1.55312;0.22144;0.10354;3
AHRS;16.483;1433.738;12.0321;2.0398;-148.2445;0.04570;-0.09595;-0.95589;-122
ACCE;16.489;1433.745;0.53630;4.73094;8.37971;3
MAGN;16.490;1433.745;-11.22000;-20.94000;-33.72000;3
LIGH;16.495;1433.751;316.0;0
GYRO;16.502;1433.758;1.45019;0.14936;0.03482;3
AHRS;16.503;1433.758;13.5261;2.4318;-147.4046;0.05327;-0.10709;-0.95222;-82
ACCE;16.510;1433.766;0.49799;4.92248;8.22648;3
MAGN;16.511;1433.766;-11.16000;-21.84000;-33.12000;3
LIGH;16.515;1433.771;316.0;0
PRES;16.516;1433.772;1012.6800;0
GYRO;16.523;1433.778;1.28740;0.11057;-0.08002;3
AHRS;16.524;1433.778;14.9589;2.8272;-146.6902;0.06073;-0.11766;-0.94869;82
ACCE;16.530;1433.786;0.51715;5.17148;8.00621;3
MAGN;16.531;1433.786;-10.98000;-22.80000;-32.70000;3
LIGH;16.535;1433.791;316.0;0
GYRO;16.542;1433.798;1.10689;0.13989;-0.10843;3
AHRS;16.543;1433.798;16.2657;3.2619;-146.0118;0.06828;-0.12700;-0.94516;-31
ACCE;16.550;1433.806;0.59376;5.48751;7.63272;3
MAGN;16.551;1433.806;-10.80000;-23.70000;-32.22000;3
LIGH;16.555;1433.811;316.0;0
PRES;16.556;1433.812;1012.7372;0
GYRO;16.562;1433.818;1.03145;0.19028;-0.05040;3
AHRS;16.563;1433.818;17.5303;3.6901;-145.3879;0.07569;-0.13594;-0.94163;81
ACCE;16.570;1433.826;0.60334;5.72693;7.40287;3
MAGN;16.571;1433.826;-10.56000;-24.66000;-31.68000;3
LIGH;16.575;1433.831;312.0;0
GYRO;16.582;1433.838;0.95875;0.24099;0.10629;3
AHRS;16.583;1433.838;18.6757;4.1121;-144.7016;0.08290;-0.14379;-0.93793;-52
ACCE;16.590;1433.846;0.66080;5.94720;7.24964;3
LIGH;16.595;1433.851;312.0;0
PRES;16.596;1433.852;1012.7225;0
GYRO;16.602;1433.858;0.98960;0.31001;0.22419;3
AHRS;16.603;1433.858;19.9774;4.5841;-143.9948;0.09102;-0.15266;-0.93373;-6
ACCE;16.610;1433.866;0.59376;6.10043;7.20176;3
MAGN;16.612;1433.866;-10.32000;-26.52000;-30.60000;3
LIGH;16.615;1433.871;309.0;0
SOUN;16.619;38.98;0.00119;35.49
GYRO;16.624;1433.878;1.02503;0.33475;0.18204;3
AHRS;16.625;1433.878;21.2752;5.0716;-143.3426;0.09927;-0.16139;-0.92947;28
MAGN;16.631;1433.886;-10.20000;-27.42000;-30.00000;3
LIGH;16.635;1433.891;309.0;0
PRES;16.637;1433.892;1012.7073;0
GYRO;16.642;1433.898;1.04153;0.23305;0.06353;3
AHRS;16.643;1433.898;22.5951;5.4752;-142.5802;0.10713;-0.17032;-0.92474;-67
ACCE;16.651;1433.906;0.61292;6.35900;6.86657;3
MAGN;16.652;1433.906;-10.08000;-28.32000;-29.34000;3
LIGH;16.655;1433.911;302.0;0
GYRO;16.662;1433.918;1.01526;0.19609;0.04520;3
AHRS;16.665;1433.918;23.9752;5.9603;-141.9264;0.11573;-0.17949;-0.91992;-115
ACCE;16.671;1433.927;0.66080;6.54096;6.65588;3
MAGN;16.672;1433.927;-9.84000;-29.10000;-28.74000;3
LIGH;16.676;1433.931;302.0;0
PRES;16.677;1433.932;1012.6865;0
GYRO;16.683;1433.939;1.09803;0.24709;0.15119;3
AHRS;16.684;1433.939;25.4390;6.4105;-141.3848;0.12416;-0.18944;-0.91509;-65
ACCE;16.691;1433.947;0.64165;6.64630;6.39731;3
MAGN;16.692;1433.947;-9.66000;-29.88000;-28.26000;3
LIGH;16.695;1433.951;299.0;0
GYRO;16.702;1433.958;1.30908;0.28650;0.23671;3
AHRS;16.703;1433.958;27.1039;6.8324;-140.9090;0.13285;-0.20105;-0.90984;-27
ACCE;16.712;1433.968;0.75657;6.89530;6.18662;3
MAGN;16.713;1433.968;-9.42000;-30.54000;-27.54000;3
LIGH;16.716;1433.971;299.0;0
PRES;16.717;1433.972;1012.7386;0
GYRO;16.722;1433.978;1.50578;0.39126;0.26786;3
AHRS;16.724;1433.978;28.8705;7.3617;-140.4313;0.14271;-0.21304;-0.90397;-24
LIGH;16.735;1433.991;288.0;0
GYRO;16.742;1433.998;1.72783;0.46517;0.37293;3
AHRS;16.744;1433.998;30.9094;7.8386;-139.8367;0.15316;-0.22707;-0.89687;46
ACCE;16.751;1434.007;0.51715;7.60398;6.02381;3
MAGN;16.752;1434.007;-9.30000;-31.86000;-26.40000;3
LIGH;16.756;1434.011;288.0;0
PRES;16.757;1434.012;1012.6642;0
GYRO;16.763;1434.018;2.02929;0.40164;0.53665;3
AHRS;16.764;1434.018;33.2785;8.2066;-139.1866;0.16384;-0.24378;-0.88855;-127
ACCE;16.771;1434.027;0.18196;7.51779;7.23049;3
MAGN;16.772;1434.027;-9.24000;-32.64000;-25.56000;3
LIGH;16.775;1434.031;254.0;0
GYRO;16.782;1434.038;2.33809;-0.28191;0.41172;3
AHRS;16.784;1434.038;35.7045;8.0968;-138.8178;0.17045;-0.26263;-0.88121;8
ACCE;16.792;1434.047;0.30646;7.84340;6.85699;3
MAGN;16.792;1434.047;-9.30000;-33.24000;-24.54000;3
LIGH;16.796;1434.051;254.0;0
PRES;16.796;1434.052;1012.7466;0
GYRO;16.803;1434.058;2.59190;-1.41415;0.13744;3
AHRS;16.804;1434.058;38.5259;7.5694;-138.5367;0.17481;-0.28581;-0.87325;-104
ACCE;16.812;1434.067;0.86191;8.14029;6.18662;3
MAGN;16.813;1434.067;-9.42000;-33.72000;-23.52000;3
LIGH;16.816;1434.071;232.0;0
GYRO;16.823;1434.078;2.57968;-1.76143;0.28619;3
AHRS;16.824;1434.078;40.8742;6.9843;-138.2740;0.17746;-0.30535;-0.86642;-30
ACCE;16.832;1434.087;1.12049;7.93917;5.66947;3
MAGN;16.833;1434.087;-9.48000;-34.38000;-22.50000;3
LIGH;16.835;1434.091;232.0;0
PRES;16.836;1434.092;1012.6787;0
GYRO;16.843;1434.098;2.75195;-1.98806;0.37721;3
AHRS;16.844;1434.098;43.6226;5.5770;-138.5000;0.17372;-0.33104;-0.86076;-56
ACCE;16.852;1434.108;1.40779;7.96790;5.04698;3
MAGN;16.853;1434.108;-9.60000;-35.16000;-21.24000;3
LIGH;16.856;1434.111;217.0;0
GYRO;16.863;1434.118;3.19177;-2.19576;0.27794;3
AHRS;16.863;1434.118;46.7129;3.7031;-138.5820;0.16787;-0.36015;-0.85376;18
ACCE;16.872;1434.128;1.66636;8.02536;4.30956;3
MAGN;16.873;1434.128;-9.84000;-35.82000;-19.74000;3
LIGH;16.876;1434.131;217.0;0
PRES;16.876;1434.132;1012.6066;0
GYRO;16.882;1434.138;3.65633;-1.97890;0.48594;3
AHRS;16.883;1434.138;49.9126;1.5213;-137.9657;0.16254;-0.38951;-0.84423;-11
ACCE;16.892;1434.148;1.41737;7.94875;3.65834;3
MAGN;16.893;1434.148;-10.26000;-36.42000;-18.12000;3
LIGH;16.895;1434.151;156.0;0
GYRO;16.902;1434.158;4.14961;-1.76876;0.90622;3
AHRS;16.904;1434.158;53.5366;-1.3292;-136.8685;0.15590;-0.42263;-0.83220;83
ACCE;16.912;1434.168;1.31202;7.71891;2.89220;3
MAGN;16.913;1434.168;-10.86000;-37.02000;-16.26000;3
LIGH;16.916;1434.171;156.0;0
PRES;16.916;1434.172;1012.6574;0
GYRO;16.923;1434.178;4.53384;-1.68354;1.35459;3
AHRS;16.924;1434.178;57.4348;-4.8843;-134.8206;0.14990;-0.45758;-0.81685;-1
ACCE;16.932;1434.188;1.19710;7.45076;2.62405;3
MAGN;16.934;1434.188;-11.22000;-37.50000;-14.28000;3
LIGH;16.936;1434.191;110.0;0
GYRO;16.943;1434.198;4.88692;-1.98776;1.59650;3
AHRS;16.944;1434.198;61.6058;-9.4725;-131.8461;0.14345;-0.49487;-0.79878;-76
ACCE;16.952;1434.208;0.82361;7.13472;1.45567;3
MAGN;16.953;1434.208;-11.64000;-37.86000;-11.88000;3
LIGH;16.956;1434.211;110.0;0
PRES;16.956;1434.212;1012.6816;0
GYRO;16.963;1434.218;5.36217;-2.79898;1.57023;3
AHRS;16.964;1434.218;66.0519;-16.0333;-127.2925;0.13480;-0.53551;-0.77769;77
ACCE;16.972;1434.228;0.60334;6.56011;-0.34477;3
MAGN;16.974;1434.228;-12.18000;-37.92000;-9.12000;3
LIGH;16.975;1434.231;46.0;0
GYRO;16.983;1434.238;5.98801;-3.12519;1.77976;3
AHRS;16.984;1434.238;70.3599;-25.7232;-119.3326;0.12664;-0.57668;-0.75252;61
ACCE;16.993;1434.248;0.72784;5.54497;-1.96325;3
MAGN;16.993;1434.248;-12.72000;-37.86000;-6.12000;3
LIGH;16.995;1434.251;46.0;0
PRES;16.996;1434.252;1012.5414;0
GYRO;17.002;1434.258;6.61659;-2.89336;2.22783;3
AHRS;17.003;1434.258;74.2577;-40.9596;-106.1614;0.11665;-0.61964;-0.72398;-74
ACCE;17.013;1434.269;0.91937;4.73094;-3.75411;3
MAGN;17.014;1434.269;-13.20000;-37.38000;-2.82000;3
LIGH;17.015;1434.271;35.0;0
GYRO;17.023;1434.278;7.14010;-2.22080;2.20706;3
AHRS;17.024;1434.278;77.3186;-63.2413;-85.8676;0.11059;-0.66208;-0.69272;44
ACCE;17.033;1434.289;1.32160;3.98395;-4.86502;3
MAGN;17.034;1434.289;-13.62000;-36.66000;0.54000;3
LIGH;17.035;1434.291;35.0;0
PRES;17.036;1434.292;1012.6190;0
GYRO;17.043;1434.298;7.48463;-1.67285;2.10901;3
AHRS;17.044;1434.298;77.8297;-90.7981;-59.9478;0.10530;-0.70027;-0.66040;94
ACCE;17.074;1434.309;1.90578;3.46680;-5.79397;3
MAGN;17.075;1434.309;-14.04000;-35.46000;4.20000;3
LIGH;17.082;1434.311;18.0;0
GYRO;17.083;1434.318;7.35543;-0.73976;2.14047;3
AHRS;17.085;1434.318;76.8853;-109.9746;-40.9694;0.10967;-0.72576;-0.63428;-77
MAGN;17.087;1434.329;-14.64000;-33.72000;7.80000;3
LIGH;17.088;1434.331;18.0;0
PRES;17.090;1434.332;1012.6224;0
GYRO;17.090;1434.338;7.24181;0.13714;2.35825;3
AHRS;17.092;1434.338;73.7819;-125.9392;-24.4242;0.11594;-0.75400;-0.59951;63
ACCE;17.095;1434.350;2.02071;2.28886;-7.37414;3
MAGN;17.097;1434.350;-15.24000;-31.50000;11.28000;3
LIGH;17.098;1434.351;15.0;0
GYRO;17.103;1434.358;7.03564;0.94165;2.43827;3
AHRS;17.105;1434.358;69.6639;-135.5323;-13.3034;0.12666;-0.77972;-0.56112;-36
ACCE;17.114;1434.370;2.44209;1.71425;-7.63272;3
MAGN;17.128;1434.370;-16.14000;-28.68000;14.70000;3
LIGH;17.129;1434.371;15.0;0
PRES;17.130;1434.372;1012.6216;0
GYRO;17.131;1434.378;6.73968;1.34879;2.59984;3
AHRS;17.132;1434.378;65.0842;-140.7924;-6.2785;0.13672;-0.80282;-0.52147;34
SOUN;17.133;75.55;0.00231;41.24
ACCE;17.138;1434.389;2.77727;0.89064;-7.44118;3
MAGN;17.139;1434.389;-16.74000;-25.62000;17.58000;3
LIGH;17.140;1434.391;12.0;0
GYRO;17.142;1434.398;6.30321;1.78006;2.90802;3
AHRS;17.144;1434.398;59.2598;-143.5657;-1.0938;0.14667;-0.82711;-0.47219;109
ACCE;17.154;1434.410;2.73897;-0.35434;-6.81869;3
MAGN;17.155;1434.410;-17.40000;-22.26000;20.28000;3
LIGH;17.156;1434.411;12.0;0
PRES;17.157;1434.412;1012.6832;0
GYRO;17.162;1434.418;5.82277;1.78464;2.91902;3
AHRS;17.163;1434.418;54.1931;-145.3590;2.8760;0.15689;-0.84620;-0.42805;-112
ACCE;17.174;1434.430;3.13162;-1.69509;-6.62715;3
MAGN;17.175;1434.430;-17.94000;-18.60000;22.74000;3
LIGH;17.176;1434.431;11.0;0
GYRO;17.182;1434.438;5.24153;1.43034;2.63161;3
AHRS;17.184;1434.438;49.5642;-146.3475;5.7813;0.16501;-0.86181;-0.38746;-87
ACCE;17.194;1434.450;3.83072;-3.05500;-6.59842;3
MAGN;17.195;1434.450;-18.36000;-14.52000;24.72000;3
LIGH;17.196;1434.451;11.0;0
PRES;17.197;1434.452;1012.6541;0
GYRO;17.203;1434.458;5.04605;1.41537;2.56838;3
AHRS;17.204;1434.458;44.1946;-146.4129;7.9050;0.16957;-0.87743;-0.34083;116
GNSS;17.212;1491379060.000;39.993844;-0.073926;110.486;0.000;24.0;0.0;10;9
ACCE;17.228;1434.470;3.50511;-4.64475;-5.99508;3
MAGN;17.230;1434.470;-18.54000;-10.32000;26.28000;3
LIGH;17.233;1434.471;13.0;0
GYRO;17.234;1434.478;4.94618;1.22448;2.13039;3
AHRS;17.235;1434.478;38.8860;-146.9886;10.0212;0.17318;-0.89240;-0.29453;-72
ACCE;17.237;1434.490;2.96881;-5.45878;-5.69820;3
MAGN;17.239;1434.490;-18.96000;-5.94000;27.54000;3
PRES;17.240;1434.491;1012.7787;0
LIGH;17.243;1434.491;13.0;0
GYRO;17.244;1434.498;4.71221;1.16767;1.87566;3
AHRS;17.245;1434.498;33.2781;-146.7959;11.3812;0.17245;-0.90555;-0.24591;-94
GNSS;17.247;1491379060.000;39.993844;-0.073926;110.486;0.000;24.0;0.0;10;9
ACCE;17.255;1434.511;2.71024;-5.92804;-5.00867;3
MAGN;17.257;1434.511;-19.02000;-1.62000;28.26000;3
LIGH;17.258;1434.511;14.0;0
GYRO;17.263;1434.518;4.32615;0.99999;2.33809;3
AHRS;17.265;1434.518;26.8485;-146.4348;12.0270;0.16423;-0.91910;-0.19163;83
LIGH;17.277;1434.531;14.0;0
PRES;17.278;1434.532;1012.7018;0
ACCE;17.279;1434.533;2.57616;-7.21134;-4.42448;3
MAGN;17.281;1434.533;-18.90000;3.06000;28.20000;3
GYRO;17.283;1434.538;3.98254;0.69852;2.90558;3
AHRS;17.284;1434.538;20.7171;-146.6282;12.6093;0.15479;-0.93091;-0.14018;-40
ACCE;17.295;1434.551;3.20823;-8.79151;-3.62003;3
MAGN;17.296;1434.551;-18.78000;7.32000;27.78000;3
LIGH;17.297;1434.551;40.0;0
GYRO;17.303;1434.558;3.98101;0.34972;3.15726;3
AHRS;17.304;1434.558;14.7316;-147.0799;12.8022;0.14214;-0.94112;-0.09085;100
ACCE;17.315;1434.571;3.56257;-9.75877;-2.94008;3
LIGH;17.316;1434.571;40.0;0
PRES;17.317;1434.572;1012.6516;0
GYRO;17.322;1434.578;4.34631;-0.00458;2.67101;3
AHRS;17.323;1434.578;8.4246;-147.6297;13.0179;0.12891;-0.94928;-0.03857;-47
ACCE;17.335;1434.591;3.71580;-9.74919;-2.95923;3
MAGN;17.336;1434.591;-18.30000;16.14000;25.32000;3
LIGH;17.337;1434.591;22.0;0
GYRO;17.342;1434.598;4.74306;-0.06903;1.97798;3
AHRS;17.343;1434.598;1.8024;-147.6720;13.0884;0.11380;-0.95359;0.01672;69
ACCE;17.355;1434.611;3.30400;-9.37569;-3.20823;3
MAGN;17.356;1434.611;-17.70000;20.10000;23.34000;3
LIGH;17.357;1434.611;22.0;0
PRES;17.357;1434.612;1012.5882;0
GYRO;17.362;1434.618;4.67770;0.20831;1.44683;3
AHRS;17.363;1434.618;-4.7202;-147.2266;13.5387;0.10145;-0.95325;0.07246;-108
ACCE;17.375;1434.631;2.86347;-9.17458;-3.08373;3
MAGN;17.376;1434.631;-16.92000;23.58000;20.94000;3
LIGH;17.377;1434.631;44.0;0
GYRO;17.382;1434.638;3.94558;0.47342;1.47677;3
AHRS;17.383;1434.638;-10.5882;-146.9845;13.8541;0.08911;-0.95088;0.12194;120
ACCE;17.395;1434.651;2.60489;-9.27035;-2.84431;3
MAGN;17.397;1434.651;-15.90000;26.70000;18.42000;3
LIGH;17.398;1434.651;44.0;0
PRES;17.399;1434.652;1012.6578;0
GYRO;17.402;1434.658;2.84297;0.57879;1.89887;3
AHRS;17.403;1434.658;-16.2357;-146.6840;14.1188;0.07639;-0.94622;0.16913;56
LIGH;17.415;1434.671;50.0;0
ACCE;17.417;1434.672;2.57616;-9.89284;-2.05901;3
MAGN;17.417;1434.672;-15.06000;29.64000;15.78000;3
GYRO;17.422;1434.678;2.00944;0.38240;1.89154;3
AHRS;17.423;1434.678;-21.2167;-146.4603;14.5194;0.06623;-0.94027;0.21069;11
LIGH;17.435;1434.691;50.0;0
ACCE;17.436;1434.691;3.09331;-10.53449;-0.92895;3
MAGN;17.437;1434.691;-13.68000;31.98000;12.96000;3
PRES;17.438;1434.692;1012.6702;0
GYRO;17.442;1434.698;1.65178;0.14294;1.30359;3
AHRS;17.444;1434.698;-25.5354;-146.1338;14.7335;0.05579;-0.93354;0.24609;5
LIGH;17.455;1434.711;49.0;0
ACCE;17.456;1434.711;3.68707;-10.59195;-0.09577;3
MAGN;17.457;1434.711;-12.18000;33.90000;10.32000;3
GYRO;17.462;1434.718;1.65575;0.28436;0.72418;3
AHRS;17.464;1434.718;-29.5340;-145.4308;14.7736;0.04360;-0.92538;0.27830;-54
LIGH;17.475;1434.731;49.0;0
ACCE;17.476;1434.732;3.93607;-10.45787;-0.24900;3
MAGN;17.477;1434.732;-10.62000;35.52000;7.56000;3
PRES;17.478;1434.732;1012.6705;0
GYRO;17.482;1434.738;1.45172;0.67012;0.42608;3
AHRS;17.483;1434.738;-32.9971;-144.2914;14.9166;0.03213;-0.91623;0.30619;-70
LIGH;17.495;1434.751;47.0;0
ACCE;17.496;1434.752;3.98395;-10.24718;-0.56503;3
MAGN;17.497;1434.752;-9.00000;36.96000;5.04000;3
GYRO;17.502;1434.758;0.79321;1.05955;0.46090;3
AHRS;17.503;1434.758;-35.8880;-142.6925;15.0900;0.02067;-0.90652;0.32933;-37
LIGH;17.516;1434.771;47.0;0
ACCE;17.516;1434.772;4.13718;-10.88883;-0.97683;3
MAGN;17.517;1434.772;-7.44000;38.10000;2.70000;3
PRES;17.518;1434.772;1012.6068;0
GYRO;17.523;1434.778;-0.08125;1.03755;0.37660;3
AHRS;17.524;1434.778;-38.0422;-141.0588;15.3510;0.01139;-0.89786;0.34661;119
LIGH;17.535;1434.791;20.0;0
ACCE;17.536;1434.792;4.46279;-11.45386;-1.40779;3
MAGN;17.537;1434.792;-5.88000;39.12000;0.72000;3
GYRO;17.542;1434.798;-0.73334;0.99907;0.09896;3
AHRS;17.544;1434.798;-39.5954;-139.2243;15.3068;0.00052;-0.88981;0.35831;84
LIGH;17.555;1434.811;20.0;0
PRES;17.556;1434.812;1012.6545;0
ACCE;17.557;1434.812;4.87459;-11.30063;-1.91536;3
MAGN;17.558;1434.812;-4.08000;39.96000;-0.96000;3
GYRO;17.562;1434.818;-1.19271;1.13987;0.03299;3
AHRS;17.564;1434.818;-40.7649;-137.7973;14.4071;-0.01474;-0.88335;0.36468;55
LIGH;17.575;1434.831;47.0;0
ACCE;17.576;1434.832;5.13317;-10.73560;-2.38462;3
MAGN;17.577;1434.832;-2.58000;40.62000;-2.34000;3
GYRO;17.582;1434.838;-1.53755;1.74433;0.11209;3
AHRS;17.583;1434.838;-41.5025;-136.1692;13.0825;-0.03255;-0.87697;0.36633;103
LIGH;17.595;1434.851;47.0;0
PRES;17.596;1434.852;1012.6620;0
ACCE;17.597;1434.852;4.74052;-10.11311;-2.71024;3
MAGN;17.598;1434.852;-1.02000;41.10000;-3.06000;3
GYRO;17.602;1434.858;-2.42880;2.30052;0.47556;3
AHRS;17.603;1434.858;-41.5613;-135.3290;10.3924;-0.05595;-0.87346;0.35900;-85
LIGH;17.616;1434.871;16.0;0
ACCE;17.617;1434.873;3.83072;-10.96544;-2.71981;3
MAGN;17.618;1434.873;0.42000;41.64000;-3.72000;3
SOUN;17.620;188.09;0.00574;49.16
GYRO;17.625;1434.878;-3.27515;2.45965;0.80817;3
AHRS;17.626;1434.878;-41.3933;-134.5827;7.2594;-0.08153;-0.86985;0.34823;10
LIGH;17.635;1434.891;16.0;0
PRES;17.636;1434.892;1012.7043;0
ACCE;17.637;1434.893;3.82115;-11.32936;-2.36547;3
MAGN;17.638;1434.893;1.62000;41.94000;-3.60000;3
GYRO;17.643;1434.898;-3.77179;2.33137;0.76083;3
AHRS;17.644;1434.898;-40.8572;-134.1112;3.5642;-0.10917;-0.86678;0.33263;-34
LIGH;17.655;1434.911;15.0;0
ACCE;17.657;1434.913;3.90734;-11.26232;-2.33674;3
MAGN;17.658;1434.913;2.76000;42.06000;-3.12000;3
GYRO;17.662;1434.918;-3.80783;2.30571;0.78007;3
AHRS;17.663;1434.918;-40.7042;-134.1767;-0.8027;-0.14144;-0.86263;0.31779;83
LIGH;17.675;1434.931;15.0;0
PRES;17.677;1434.932;1012.5593;0
ACCE;17.677;1434.933;4.03184;-10.89841;-2.46124;3
MAGN;17.679;1434.933;3.72000;42.00000;-2.22000;3
GYRO;17.682;1434.938;-3.51370;2.34756;0.86682;3
AHRS;17.684;1434.938;-40.6021;-134.2317;-5.1034;-0.17325;-0.85720;0.30309;-107
LIGH;17.695;1434.951;11.0;0
ACCE;17.697;1434.953;4.48195;-10.46745;-2.85389;3
MAGN;17.698;1434.953;4.74000;41.94000;-1.14000;3
GYRO;17.702;1434.958;-2.84236;2.37168;0.56322;3
AHRS;17.704;1434.958;-40.5346;-133.7284;-8.4446;-0.19925;-0.85028;0.29054;45
LIGH;17.715;1434.971;11.0;0
PRES;17.716;1434.972;1012.6126;0
ACCE;17.717;1434.973;5.40132;-10.29507;-3.00712;3
MAGN;17.718;1434.973;5.16000;41.82000;0.36000;3
GYRO;17.722;1434.978;-2.16155;2.68475;0.15485;3
AHRS;17.724;1434.978;-40.6575;-132.6140;-11.3188;-0.22360;-0.84072;0.27941;38
LIGH;17.735;1434.991;10.0;0
ACCE;17.737;1434.993;6.35900;-10.51533;-3.03585;3
MAGN;17.743;1434.993;5.52000;41.70000;1.92000;3
GYRO;17.745;1434.998;-1.65880;3.55096;-0.13928;3
AHRS;17.746;1434.998;-40.9586;-130.4122;-13.4213;-0.24509;-0.82748;0.26954;-39
LIGH;17.756;1435.011;10.0;0
PRES;17.757;1435.012;1012.6775;0
ACCE;17.758;1435.014;6.61757;-10.56322;-2.82516;3
MAGN;17.759;1435.014;5.64000;41.46000;3.72000;3
GYRO;17.763;1435.018;-1.08948;4.63616;-0.60262;3
AHRS;17.765;1435.018;-41.2506;-126.5200;-14.1027;-0.25990;-0.81004;0.26051;19
LIGH;17.776;1435.031;8.0;0
ACCE;17.782;1435.033;7.02938;-10.25676;-2.56658;3
MAGN;17.783;1435.033;5.52000;41.28000;5.64000;3
GYRO;17.784;1435.038;-0.13592;5.34293;-1.21318;3
AHRS;17.785;1435.038;-41.6602;-121.0711;-13.4737;-0.26917;-0.78762;0.25354;-103
LIGH;17.796;1435.051;8.0;0
PRES;17.796;1435.052;1012.6141;0
ACCE;17.798;1435.054;7.82425;-9.69173;-3.32315;3
MAGN;17.799;1435.054;5.04000;41.34000;7.56000;3
GYRO;17.803;1435.058;0.76969;5.48801;-1.92087;3
AHRS;17.804;1435.058;-41.6022;-114.5982;-12.1958;-0.27434;-0.76182;0.24350;103
LIGH;17.815;1435.071;13.0;0
ACCE;17.818;1435.074;8.51378;-9.15543;-3.89776;3
MAGN;17.819;1435.074;4.20000;41.16000;9.18000;3
GYRO;17.822;1435.078;1.42515;5.56559;-2.94315;3
AHRS;17.823;1435.078;-40.6470;-106.9559;-10.1616;-0.27263;-0.73233;0.22860;-57
LIGH;17.835;1435.091;13.0;0
PRES;17.836;1435.092;1012.6325;0
ACCE;17.838;1435.094;9.27993;-9.17458;-4.43406;3
MAGN;17.839;1435.094;3.00000;41.10000;10.56000;3
GYRO;17.842;1435.098;1.66155;5.50054;-4.20367;3
AHRS;17.843;1435.098;-38.4423;-99.9320;-8.2543;-0.26325;-0.70587;0.20770;62
LIGH;17.855;1435.111;12.0;0
ACCE;17.858;1435.114;9.82580;-9.28950;-5.04698;3
MAGN;17.859;1435.114;1.32000;40.80000;11.82000;3
GYRO;17.862;1435.118;1.09864;5.88813;-5.03109;3
AHRS;17.863;1435.118;-35.2409;-93.6358;-7.5403;-0.25240;-0.67985;0.17737;31
LIGH;17.875;1435.131;12.0;0
PRES;17.876;1435.132;1012.6350;0
ACCE;17.878;1435.134;9.95030;-9.19373;-4.54898;3
MAGN;17.879;1435.134;-0.72000;40.32000;12.72000;3
GYRO;17.882;1435.138;0.39889;6.50205;-5.17830;3
AHRS;17.883;1435.138;-31.5811;-88.1284;-7.4896;-0.23883;-0.65502;0.14369;-47
LIGH;17.895;1435.151;5.0;0
ACCE;17.898;1435.154;9.75877;-8.66701;-3.52426;3
MAGN;17.899;1435.154;-3.06000;39.66000;13.26000;3
GYRO;17.902;1435.158;-0.06109;6.39301;-5.17647;3
AHRS;17.903;1435.158;-27.5587;-84.2607;-8.5624;-0.22479;-0.63651;0.10556;11
LIGH;17.916;1435.171;5.0;0
PRES;17.917;1435.172;1012.6045;0
ACCE;17.919;1435.174;9.46189;-7.60398;-2.22182;3
MAGN;17.921;1435.174;-5.58000;38.82000;13.20000;3
GYRO;17.923;1435.178;-0.22297;5.81116;-5.23817;3
AHRS;17.924;1435.178;-23.7842;-80.8657;-10.6744;-0.21521;-0.61729;0.06379;70
LIGH;17.936;1435.191;5.0;0
ACCE;17.939;1435.194;9.25119;-6.66546;-0.60334;3
MAGN;17.940;1435.194;-8.28000;37.68000;12.84000;3
GYRO;17.943;1435.198;-0.08888;5.25833;-5.03506;3
AHRS;17.944;1435.198;-20.5268;-77.5254;-13.1169;-0.20839;-0.59618;0.02319;-82
LIGH;17.956;1435.211;5.0;0
PRES;17.957;1435.212;1012.6536;0
ACCE;17.959;1435.214;9.50019;-6.28239;1.06303;3
MAGN;17.960;1435.214;-11.10000;36.24000;11.82000;3
GYRO;17.963;1435.218;-0.11912;5.08454;-4.54972;3
AHRS;17.965;1435.218;-17.7179;-74.2453;-15.9189;-0.20418;-0.57358;-0.01704;-126
LIGH;17.976;1435.231;18.0;0
ACCE;17.979;1435.235;9.62469;-5.89931;3.10289;3
MAGN;17.980;1435.235;-13.92000;34.74000;10.38000;3
GYRO;17.983;1435.238;-0.18540;5.33285;-4.03599;3
AHRS;17.984;1435.238;-15.2457;-70.5637;-18.5442;-0.19911;-0.54757;-0.05475;-43
LIGH;17.996;1435.251;18.0;0
PRES;17.996;1435.252;1012.5255;0
ACCE;17.999;1435.255;9.19373;-5.23851;4.83629;3
MAGN;18.000;1435.255;-16.86000;33.18000;8.52000;3
GYRO;18.002;1435.258;0.17104;5.53872;-3.67161;3
AHRS;18.003;1435.258;-13.0778;-66.5003;-20.6785;-0.19145;-0.51879;-0.08769;-127
LIGH;18.015;1435.271;197.0;0
ACCE;18.019;1435.275;8.27436;-4.31914;5.84185;3
MAGN;18.020;1435.275;-19.74000;31.44000;6.24000;3
GYRO;18.022;1435.278;0.82589;5.47885;-3.41077;3
AHRS;18.023;1435.278;-11.2429;-61.8530;-22.5949;-0.18260;-0.48509;-0.11787;117
LIGH;18.036;1435.291;197.0;0
PRES;18.037;1435.292;1012.5538;0
ACCE;18.040;1435.295;7.31668;-3.25611;6.42604;3
MAGN;18.041;1435.295;-22.32000;29.64000;3.48000;3
GYRO;18.043;1435.298;1.42973;5.06468;-3.10900;3
AHRS;18.044;1435.298;-9.5427;-56.9589;-24.2773;-0.17140;-0.44919;-0.14541;-37
LIGH;18.056;1435.311;319.0;0
ACCE;18.073;1435.316;6.25365;-2.10690;6.63673;3
MAGN;18.075;1435.316;-24.54000;27.60000;0.48000;3
GYRO;18.077;1435.318;1.76510;4.69725;-2.89978;3
AHRS;18.078;1435.318;-7.4911;-51.8678;-25.7857;-0.15464;-0.41229;-0.17238;-85
LIGH;18.081;1435.331;319.0;0
PRES;18.081;1435.332;1012.6273;0
ACCE;18.082;1435.335;5.79397;-1.19710;7.18261;3
MAGN;18.083;1435.335;-26.46000;25.44000;-2.76000;3
GYRO;18.084;1435.338;1.90101;3.98101;-2.57419;3
AHRS;18.085;1435.338;-5.2178;-47.4691;-26.8813;-0.13399;-0.38138;-0.19474;114
LIGH;18.096;1435.351;334.0;0
ACCE;18.103;1435.357;5.66947;-0.86191;7.92002;3
MAGN;18.106;1435.357;-28.08000;23.16000;-6.24000;3
GYRO;18.107;1435.358;2.00822;3.52988;-2.15971;3
AHRS;18.108;1435.358;-2.6234;-43.1064;-27.7317;-0.10869;-0.35146;-0.21467;-34
LIGH;18.116;1435.371;334.0;0
PRES;18.117;1435.372;1012.6277;0
ACCE;18.121;1435.376;4.86502;-0.39265;8.62870;3
MAGN;18.123;1435.376;-29.10000;20.70000;-9.54000;3
GYRO;18.124;1435.378;2.00364;3.58272;-2.03724;3
AHRS;18.125;1435.378;0.2257;-38.9688;-28.7624;-0.08105;-0.32356;-0.23478;30
SOUN;18.127;77.87;0.00238;41.50
LIGH;18.136;1435.391;302.0;0
ACCE;18.140;1435.396;3.64876;0.62249;9.02135;3
MAGN;18.141;1435.396;-29.76000;18.06000;-12.78000;3
GYRO;18.143;1435.398;2.19148;3.45169;-2.28983;3
AHRS;18.146;1435.398;3.3551;-35.6704;-29.8415;-0.05190;-0.30300;-0.25367;-46
WIFI;18.147;1715.201;WAP106;20:17:FF:FF:F1:06;-65
WIFI;18.147;1715.201;WAP092;20:17:FF:FF:F0:92;-64
WIFI;18.147;1715.201;WAP310;20:17:FF:FF:F3:10;-63
WIFI;18.147;1715.201;WAP297;20:17:FF:FF:F2:97;-66
WIFI;18.147;1715.201;WAP141;20:17:FF:FF:F1:41;-44
WIFI;18.147;1715.201;WAP112;20:17:FF:FF:F1:12;-52
WIFI;18.147;1715.201;WAP139;20:17:FF:FF:F1:39;-61
WIFI;18.147;1715.201;WAP140;20:17:FF:FF:F1:40;-58
WIFI;18.147;1715.201;WAP213;20:17:FF:FF:F2:13;-63
WIFI;18.147;1715.201;WAP093;20:17:FF:FF:F0:93;-64
WIFI;18.147;1715.201;WAP138;20:17:FF:FF:F1:38;-70
WIFI;18.147;1715.201;WAP115;20:17:FF:FF:F1:15;-74
WIFI;18.147;1715.201;WAP113;20:17:FF:FF:F1:13;-73
WIFI;18.147;1715.201;WAP180;20:17:FF:FF:F1:80;-76
WIFI;18.147;1715.201;WAP044;20:17:FF:FF:F0:44;-87
WIFI;18.147;1715.201;WAP316;20:17:FF:FF:F3:16;-51
WIFI;18.147;1715.201;WAP298;20:17:FF:FF:F2:98;-68
WIFI;18.147;1715.201;WAP319;20:17:FF:FF:F3:19;-81
WIFI;18.147;1715.201;WAP317;20:17:FF:FF:F3:17;-72
WIFI;18.147;1715.201;WAP313;20:17:FF:FF:F3:13;-81
WIFI;18.147;1715.201;WAP109;20:17:FF:FF:F1:09;-81
WIFI;18.147;1715.201;WAP063;20:17:FF:FF:F0:63;-87
WIFI;18.147;1715.201;WAP159;20:17:FF:FF:F1:59;-90
WIFI;18.147;1715.201;WAP206;20:17:FF:FF:F2:06;-76
WIFI;18.147;1715.201;WAP022;20:17:FF:FF:F0:22;-82
WIFI;18.147;1715.201;WAP078;20:17:FF:FF:F0:78;-84
WIFI;18.147;1715.201;WAP197;20:17:FF:FF:F1:97;-92
WIFI;18.147;1715.201;WAP279;20:17:FF:FF:F2:79;-86
LIGH;18.185;1435.411;302.0;0
PRES;18.186;1435.412;1012.5767;0
ACCE;18.187;1435.416;2.81558;1.49398;9.05966;3
MAGN;18.188;1435.416;-29.94000;15.30000;-15.96000;3
GYRO;18.189;1435.418;2.40437;2.74920;-2.30815;3
AHRS;18.190;1435.418;6.3787;-32.7271;-30.8786;-0.02343;-0.28536;-0.27015;-49
LIGH;18.192;1435.431;183.0;0
ACCE;18.193;1435.436;2.66235;2.05901;8.77236;3
MAGN;18.194;1435.436;-29.64000;12.42000;-19.14000;3
GYRO;18.195;1435.438;2.40528;1.85734;-2.03082;3
AHRS;18.196;1435.438;9.5529;-29.7347;-32.0918;0.00667;-0.26797;-0.28676;-44
LIGH;18.204;1435.452;183.0;0
PRES;18.205;1435.452;1012.7151;0
ACCE;18.206;1435.456;2.74854;2.12605;8.42759;3
MAGN;18.206;1435.456;-28.80000;9.60000;-22.14000;3
GYRO;18.207;1435.458;2.17102;1.26327;-1.81946;3
AHRS;18.208;1435.458;12.8889;-26.9897;-33.5853;0.03749;-0.25353;-0.30423;-88
LIGH;18.219;1435.471;105.0;0
ACCE;18.228;1435.477;2.85389;2.40378;8.15944;3
MAGN;18.234;1435.477;-27.54000;7.26000;-25.08000;3
GYRO;18.235;1435.478;1.80083;1.24891;-1.77334;3
AHRS;18.237;1435.478;16.2246;-24.6497;-35.1979;0.06752;-0.24311;-0.32114;106
LIGH;18.239;1435.491;105.0;0
PRES;18.240;1435.491;1012.6954;0
ACCE;18.241;1435.496;2.55701;2.83473;7.88171;3
MAGN;18.241;1435.496;-26.10000;4.80000;-27.48000;3
GNSS;18.242;1491379061.000;39.993844;-0.073926;109.775;0.000;24.0;0.0;10;9
GYRO;18.246;1435.498;1.36498;1.58275;-1.88024;3
AHRS;18.246;1435.498;19.2584;-22.3027;-36.9669;0.09520;-0.23287;-0.33734;-126
GNSS;18.248;1491379061.000;39.993844;-0.073926;109.775;0.000;24.0;0.0;10;9
LIGH;18.256;1435.511;84.0;0
ACCE;18.260;1435.516;2.13563;3.06458;7.92960;3
MAGN;18.261;1435.516;-24.30000;2.58000;-29.58000;3
GYRO;18.262;1435.518;0.88637;1.96454;-2.03662;3
AHRS;18.263;1435.518;21.8201;-19.4977;-38.9433;0.12044;-0.21894;-0.35280;-67
LIGH;18.275;1435.531;84.0;0
PRES;18.276;1435.531;1012.7407;0
MAGN;18.280;1435.536;-22.38000;0.72000;-31.68000;3
GYRO;18.282;1435.538;0.17837;1.89949;-2.07480;3
AHRS;18.284;1435.538;23.6643;-16.4248;-41.2712;0.14065;-0.20236;-0.36881;22
LIGH;18.295;1435.551;79.0;0
ACCE;18.300;1435.556;1.01514;2.88262;8.24563;3
MAGN;18.302;1435.556;-20.22000;-1.14000;-33.36000;3
GYRO;18.302;1435.558;-0.43402;1.48104;-2.03174;3
AHRS;18.303;1435.558;24.9277;-13.0025;-43.9139;0.15754;-0.18272;-0.38541;101
LIGH;18.315;1435.571;79.0;0
PRES;18.315;1435.571;1012.6585;0
ACCE;18.320;1435.576;0.52672;2.63362;8.54251;3
MAGN;18.321;1435.576;-18.12000;-2.64000;-34.92000;3
GYRO;18.322;1435.578;-0.54184;0.87048;-2.11818;3
AHRS;18.322;1435.578;25.7856;-9.7858;-46.7949;0.17102;-0.16459;-0.40315;-43
LIGH;18.335;1435.591;84.0;0
ACCE;18.340;1435.596;0.03831;2.56658;8.56167;3
MAGN;18.341;1435.596;-16.02000;-4.02000;-36.06000;3
GYRO;18.342;1435.598;-0.48136;0.31460;-2.43674;3
AHRS;18.342;1435.598;25.9569;-6.3953;-50.2875;0.17989;-0.14448;-0.42473;-58
LIGH;18.355;1435.611;84.0;0
PRES;18.355;1435.611;1012.5200;0
ACCE;18.360;1435.616;-0.53630;2.41336;8.57124;3
MAGN;18.361;1435.616;-14.04000;-5.10000;-37.02000;3
GYRO;18.362;1435.618;-0.32437;-0.04917;-2.83350;3
AHRS;18.362;1435.618;25.8179;-3.2908;-54.0485;0.18621;-0.12640;-0.44842;117
LIGH;18.375;1435.631;79.0;0
ACCE;18.381;1435.637;-1.05345;2.17394;8.59040;3
MAGN;18.381;1435.637;-12.24000;-6.18000;-37.74000;3
GYRO;18.382;1435.638;-0.22816;-0.20892;-3.30448;3
AHRS;18.382;1435.638;25.4883;-0.2516;-58.3390;0.19158;-0.10939;-0.47581;-128
LIGH;18.395;1435.651;79.0;0
PRES;18.395;1435.651;1012.6484;0
ACCE;18.401;1435.657;-1.54187;1.84832;8.02536;3
MAGN;18.401;1435.657;-10.56000;-7.02000;-38.28000;3
GYRO;18.402;1435.658;-0.34606;0.11148;-3.79225;3
AHRS;18.402;1435.658;24.7687;3.2823;-63.1757;0.19727;-0.08846;-0.50617;-123
LIGH;18.415;1435.671;83.0;0
ACCE;18.421;1435.677;-1.32160;2.09732;9.05008;3
MAGN;18.422;1435.677;-9.12000;-7.74000;-38.70000;3
GYRO;18.423;1435.678;-0.47250;-0.98471;-3.94527;3
AHRS;18.424;1435.678;23.8397;5.1414;-68.1934;0.19547;-0.07933;-0.54028;-107
LIGH;18.435;1435.691;83.0;0
PRES;18.436;1435.692;1012.5754;0
ACCE;18.442;1435.697;-1.52271;1.62806;9.10754;3
MAGN;18.443;1435.697;-7.68000;-8.34000;-39.18000;3
GYRO;18.444;1435.698;0.01222;-2.22630;-4.19542;3
AHRS;18.445;1435.698;23.0299;7.4945;-73.9509;0.19766;-0.06865;-0.57768;18
LIGH;18.455;1435.711;84.0;0
ACCE;18.462;1435.717;-1.70467;1.56102;8.81066;3
MAGN;18.463;1435.717;-6.48000;-8.76000;-39.42000;3
GYRO;18.463;1435.718;0.37660;-2.63130;-4.35089;3
AHRS;18.464;1435.718;21.6932;9.0574;-79.4936;0.19382;-0.06032;-0.61459;12
LIGH;18.475;1435.731;84.0;0
PRES;18.476;1435.732;1012.5818;0
ACCE;18.482;1435.738;-1.03430;1.62806;9.15543;3
MAGN;18.483;1435.738;-5.70000;-8.94000;-39.60000;3
GYRO;18.484;1435.738;0.24007;-2.67467;-3.89579;3
AHRS;18.485;1435.738;20.1685;9.4548;-84.5895;0.18368;-0.05741;-0.64962;-86
LIGH;18.495;1435.751;118.0;0
ACCE;18.502;1435.758;-0.40223;1.92494;8.81066;3
GYRO;18.503;1435.758;-0.59590;-2.33015;-3.22201;3
AHRS;18.504;1435.758;18.1542;9.8397;-89.5010;0.17125;-0.05052;-0.68303;101
LIGH;18.515;1435.771;118.0;0
PRES;18.516;1435.772;1012.5948;0
ACCE;18.522;1435.778;0.46926;2.47082;8.17859;3
GYRO;18.523;1435.778;-1.31367;-1.89124;-2.31212;3
AHRS;18.524;1435.778;16.2514;9.6511;-93.3979;0.15720;-0.04539;-0.70975;-46
LIGH;18.535;1435.791;185.0;0
GYRO;18.542;1435.798;-1.67530;-2.27578;-2.35763;3
AHRS;18.543;1435.798;13.9902;8.6196;-97.3319;0.13621;-0.04192;-0.73713;-42
ACCE;18.545;1435.799;0.49799;1.10133;9.25119;3
MAGN;18.546;1435.799;-4.68000;-8.64000;-39.54000;3
LIGH;18.555;1435.811;185.0;0
PRES;18.556;1435.812;1012.6808;0
GYRO;18.562;1435.818;-2.04304;-2.49080;-2.64718;3
AHRS;18.563;1435.818;11.4496;7.6293;-100.1394;0.11465;-0.03383;-0.75705;-105
ACCE;18.565;1435.819;0.72784;0.27773;9.44273;3
LIGH;18.575;1435.831;254.0;0
GYRO;18.582;1435.838;-2.39429;-2.92696;-3.23972;3
AHRS;18.583;1435.838;8.6463;5.9754;-103.3620;0.08745;-0.02684;-0.77884;55
MAGN;18.585;1435.838;-5.34000;-7.92000;-39.66000;3
LIGH;18.596;1435.851;254.0;0
PRES;18.597;1435.852;1012.6379;0
GYRO;18.602;1435.858;-2.85610;-3.24705;-3.37808;3
AHRS;18.603;1435.858;5.0207;4.1215;-106.5676;0.05497;-0.01361;-0.79938;-88
ACCE;18.605;1435.858;1.00556;0.57461;8.15944;3
MAGN;18.606;1435.858;-5.94000;-7.44000;-39.36000;3
LIGH;18.615;1435.871;293.0;0
GYRO;18.622;1435.878;-3.10289;-2.91688;-3.16764;3
AHRS;18.624;1435.878;1.1929;2.4719;-110.2485;0.02365;0.00379;-0.82003;-68
ACCE;18.625;1435.879;1.25456;0.42138;7.93917;3
SOUN;18.626;1017.25;0.03105;63.82
LIGH;18.636;1435.891;293.0;0
PRES;18.637;1435.892;1012.6445;0
GYRO;18.642;1435.898;-3.15176;-2.46392;-3.03111;3
AHRS;18.644;1435.898;-2.6205;0.4762;-114.2256;-0.00893;0.02146;-0.83957;90
ACCE;18.645;1435.899;1.85790;0.25857;8.16902;3
MAGN;18.646;1435.899;-8.04000;-5.82000;-39.00000;3
LIGH;18.655;1435.911;282.0;0
ACCE;18.663;1435.919;2.55701;-0.10534;7.74764;3
MAGN;18.665;1435.919;-9.30000;-5.10000;-38.70000;3
GYRO;18.666;1435.919;-2.90039;-1.95660;-2.71102;3
AHRS;18.667;1435.919;-5.9582;-1.3073;-117.8414;-0.03658;0.03863;-0.85493;-103
LIGH;18.676;1435.931;282.0;0
PRES;18.677;1435.932;1012.5669;0
GYRO;18.682;1435.938;-2.50333;-1.94347;-2.16094;3
AHRS;18.684;1435.938;-8.9714;-3.2808;-121.2301;-0.06323;0.05412;-0.86722;42
ACCE;18.688;1435.944;1.67594;0.27773;6.67503;3
MAGN;18.690;1435.944;-10.80000;-4.44000;-38.10000;3
LIGH;18.695;1435.951;242.0;0
GYRO;18.702;1435.958;-2.26600;-1.83718;-2.33809;3
AHRS;18.703;1435.958;-11.9262;-5.3007;-125.1450;-0.08862;0.07093;-0.87963;32
ACCE;18.708;1435.964;2.64320;-0.73741;7.36456;3
MAGN;18.710;1435.964;-12.24000;-3.72000;-37.56000;3
LIGH;18.716;1435.971;242.0;0
PRES;18.718;1435.972;1012.5672;0
GYRO;18.722;1435.978;-1.87933;-2.31243;-3.24828;3
AHRS;18.724;1435.978;-13.9172;-8.1446;-129.4358;-0.11535;0.07917;-0.89162;-84
MAGN;18.728;1435.984;-13.80000;-3.06000;-36.84000;3
LIGH;18.735;1435.991;100.0;0
GYRO;18.742;1435.998;-1.60444;-2.54792;-3.24247;3
AHRS;18.743;1435.998;-15.6435;-10.2774;-132.6026;-0.13573;0.08845;-0.89861;112
ACCE;18.748;1436.004;4.03184;-0.44053;7.32626;3
MAGN;18.749;1436.004;-15.48000;-2.40000;-35.94000;3
LIGH;18.755;1436.011;100.0;0
PRES;18.756;1436.012;1012.7653;0
GYRO;18.762;1436.018;-2.10351;-2.63497;-3.06410;3
AHRS;18.764;1436.018;-17.8234;-13.3394;-136.9592;-0.16319;0.10105;-0.90624;108
ACCE;18.768;1436.024;4.44364;-0.47884;6.69419;3
MAGN;18.769;1436.024;-17.34000;-1.86000;-34.92000;3
LIGH;18.775;1436.031;186.0;0
GYRO;18.782;1436.038;-2.35397;-2.74278;-3.07113;3
AHRS;18.784;1436.038;-19.1890;-16.7185;-141.3513;-0.18984;0.10818;-0.91256;-82
ACCE;18.789;1436.044;5.13317;-0.56503;5.78439;3
MAGN;18.790;1436.044;-19.26000;-1.32000;-33.96000;3
LIGH;18.795;1436.051;186.0;0
PRES;18.797;1436.052;1012.6091;0
GYRO;18.803;1436.058;-2.18537;-2.52837;-3.58150;3
AHRS;18.804;1436.058;-20.1188;-20.5791;-146.5564;-0.21789;0.11399;-0.91885;59
ACCE;18.809;1436.065;5.50666;-0.32561;4.97994;3
MAGN;18.810;1436.065;-20.88000;-1.02000;-32.76000;3
LIGH;18.816;1436.071;107.0;0
GYRO;18.823;1436.078;-1.57939;-2.05984;-3.90343;3
AHRS;18.824;1436.078;-20.6316;-24.4056;-151.5344;-0.24461;0.11853;-0.92278;97
ACCE;18.829;1436.085;5.81312;-0.25857;5.03740;3
MAGN;18.830;1436.085;-22.50000;-0.78000;-31.44000;3
LIGH;18.836;1436.091;107.0;0
PRES;18.837;1436.092;1012.6927;0
GYRO;18.843;1436.098;-0.75228;-1.85672;-4.00819;3
AHRS;18.844;1436.098;-20.4516;-28.6249;-156.7320;-0.27297;0.11942;-0.92513;-89
ACCE;18.849;1436.105;5.97593;-0.42138;4.81713;3
LIGH;18.855;1436.111;96.0;0
GYRO;18.863;1436.118;-0.00641;-1.96271;-4.39456;3
AHRS;18.864;1436.118;-19.2812;-32.8689;-162.1495;-0.30047;0.11541;-0.92680;-41
ACCE;18.869;1436.125;5.95677;-0.59376;4.64475;3
MAGN;18.870;1436.125;-25.62000;-1.14000;-28.98000;3
LIGH;18.876;1436.131;96.0;0
PRES;18.876;1436.132;1012.6300;0
GYRO;18.883;1436.138;0.26298;-2.07847;-5.23970;3
AHRS;18.884;1436.138;-17.1991;-36.8847;-167.5272;-0.32635;0.10703;-0.92729;-109
ACCE;18.889;1436.145;6.27281;-0.11492;4.17549;3
MAGN;18.890;1436.145;-26.88000;-1.86000;-27.66000;3
LIGH;18.896;1436.151;95.0;0
GYRO;18.902;1436.158;0.53267;-1.90956;-6.15630;3
AHRS;18.904;1436.158;-14.2005;-40.2076;-172.4656;-0.34798;0.09341;-0.92706;-94
ACCE;18.910;1436.165;7.09641;1.28329;3.97437;3
MAGN;18.911;1436.165;-27.84000;-3.00000;-26.16000;3
LIGH;18.916;1436.171;95.0;0
PRES;18.916;1436.172;1012.6168;0
GYRO;18.923;1436.178;1.00029;-1.56565;-6.65416;3
AHRS;18.924;1436.178;-10.5358;-43.2412;-176.5372;-0.36931;0.07423;-0.92427;51
ACCE;18.930;1436.186;7.73806;2.85389;3.54342;3
MAGN;18.936;1436.186;-28.98000;-4.44000;-24.96000;3
LIGH;18.938;1436.191;98.0;0
GYRO;18.943;1436.198;1.15698;-1.23242;-6.84658;3
AHRS;18.945;1436.198;-6.4167;-46.0603;179.3367;-0.39030;0.05377;-0.91897;-103
ACCE;18.951;1436.207;8.12113;4.92248;3.33273;3
MAGN;18.953;1436.207;-29.34000;-6.30000;-23.46000;3
LIGH;18.956;1436.211;98.0;0
PRES;18.957;1436.212;1012.5636;0
GYRO;18.963;1436.218;1.47921;-1.14140;-6.68317;3
AHRS;18.965;1436.218;-1.3791;-48.6178;175.9771;0.41099;-0.02541;0.91089;58
ACCE;18.972;1436.227;7.93917;6.01423;2.94008;3
LIGH;18.984;1436.231;97.0;0
GYRO;18.986;1436.238;1.78495;-1.43431;-6.79985;3
AHRS;18.987;1436.238;4.0746;-51.2705;172.9605;0.43352;0.00545;0.89835;-108
ACCE;18.992;1436.248;7.28795;6.89530;2.72939;3
MAGN;18.993;1436.248;-28.98000;-10.80000;-20.34000;3
LIGH;18.996;1436.251;97.0;0
PRES;18.997;1436.252;1012.6283;0
GYRO;19.003;1436.258;2.29197;-1.90315;-6.73204;3
AHRS;19.004;1436.258;9.7376;-53.9975;171.1188;0.45683;0.04038;0.88215;-124
ACCE;19.011;1436.267;6.82826;7.77637;2.66235;3
MAGN;19.012;1436.267;-28.14000;-13.44000;-18.78000;3
LIGH;19.015;1436.271;105.0;0
GYRO;19.022;1436.278;2.67651;-2.15727;-6.10529;3
AHRS;19.024;1436.278;14.2177;-56.8577;170.0904;0.48004;0.06762;0.86430;-75
ACCE;19.031;1436.287;6.68461;8.57124;2.88262;3
MAGN;19.032;1436.287;-27.18000;-16.20000;-17.22000;3
LIGH;19.036;1436.291;105.0;0
PRES;19.037;1436.292;1012.6711;0
GYRO;19.042;1436.298;2.47064;-2.09893;-5.40677;3
AHRS;19.044;1436.298;19.8027;-59.6285;169.2601;0.50160;0.10270;0.84297;14
ACCE;19.051;1436.307;5.98550;9.24162;2.80600;3
MAGN;19.052;1436.307;-25.74000;-18.90000;-15.66000;3
LIGH;19.066;1436.311;102.0;0
GYRO;19.067;1436.318;1.67713;-1.96424;-4.87776;3
AHRS;19.068;1436.318;25.1634;-62.2740;168.5278;0.52078;0.13508;0.81994;-78
ACCE;19.071;1436.327;5.13317;9.68215;2.86347;3
MAGN;19.072;1436.327;-24.00000;-21.66000;-14.10000;3
LIGH;19.076;1436.331;102.0;0
PRES;19.077;1436.332;1012.6324;0
GYRO;19.083;1436.338;0.57085;-1.83321;-4.71985;3
AHRS;19.084;1436.338;30.2982;-64.3038;167.3359;0.53494;0.16325;0.79689;-52
ACCE;19.092;1436.348;4.12760;9.87369;2.37505;3
MAGN;19.093;1436.348;-21.78000;-24.36000;-12.78000;3
LIGH;19.095;1436.351;106.0;0
GYRO;19.102;1436.358;-0.05253;-2.01188;-4.66762;3
AHRS;19.103;1436.358;35.1617;-66.1788;165.9430;0.54750;0.18748;0.77251;-122
ACCE;19.111;1436.367;2.86347;9.96946;1.72383;3
MAGN;19.112;1436.367;-19.32000;-26.82000;-11.64000;3
LIGH;19.116;1436.371;104.0;0
PRES;19.117;1436.372;1012.6113;0
GYRO;19.123;1436.378;-0.76297;-1.98165;-4.78613;3
AHRS;19.124;1436.378;39.7045;-66.5253;162.8871;0.55239;0.20404;0.75001;53
SOUN;19.126;447.35;0.01365;56.68
ACCE;19.133;1436.388;1.57060;9.50019;1.67594;3
MAGN;19.133;1436.388;-16.50000;-29.34000;-10.68000;3
LIGH;19.135;1436.391;112.0;0
GYRO;19.142;1436.398;-0.74984;-2.09954;-5.34293;3
AHRS;19.143;1436.398;44.8934;-66.9652;159.6810;0.55806;0.22353;0.72162;8
ACCE;19.152;1436.408;0.59376;9.44273;1.66636;3
MAGN;19.153;1436.408;-13.44000;-31.50000;-9.78000;3
LIGH;19.156;1436.411;92.0;0
PRES;19.157;1436.412;1012.7061;0
GYRO;19.162;1436.418;-0.48045;-2.14475;-5.86492;3
AHRS;19.163;1436.418;50.0666;-66.6876;155.7425;0.56118;0.24096;0.69115;3
ACCE;19.172;1436.428;-0.41180;9.65342;1.48441;3
MAGN;19.173;1436.428;-10.08000;-33.42000;-9.00000;3
LIGH;19.175;1436.431;108.0;0
GYRO;19.182;1436.438;-0.20586;-1.96027;-6.13645;3
AHRS;19.183;1436.438;55.5317;-65.5324;151.1992;0.56127;0.26033;0.65798;44
ACCE;19.192;1436.448;-1.32160;10.17057;1.63763;3
MAGN;19.193;1436.448;-6.42000;-34.98000;-8.46000;3
LIGH;19.196;1436.451;80.0;0
PRES;19.197;1436.452;1012.6229;0
GYRO;19.203;1436.458;0.01649;-1.89765;-6.27878;3
AHRS;19.204;1436.458;61.4489;-63.6782;145.9830;0.56061;0.28240;0.61951;74
ACCE;19.218;1436.471;-2.32716;10.46745;1.72383;3
MAGN;19.219;1436.471;-2.58000;-35.82000;-7.92000;3
LIGH;19.221;1436.471;99.0;0
GNSS;19.222;1491379062.000;39.993844;-0.073926;111.099;0.000;16.0;0.0;11;10
GYRO;19.228;1436.478;-0.06628;-2.08580;-6.38812;3
AHRS;19.230;1436.478;67.4648;-59.9879;138.9971;0.55785;0.30488;0.57742;-4
GNSS;19.232;1491379062.000;39.993844;-0.073926;111.099;0.000;16.0;0.0;11;10
ACCE;19.236;1436.490;-4.18506;9.95988;1.84832;3
MAGN;19.241;1436.490;1.20000;-36.24000;-7.80000;3
PRES;19.243;1436.491;1012.6227;0
LIGH;19.244;1436.491;72.0;0
GYRO;19.245;1436.498;-0.38546;-2.32159;-6.54450;3
AHRS;19.247;1436.498;73.3234;-51.9385;127.8141;0.55156;0.32760;0.53268;69
LIGH;19.256;1436.511;90.0;0
ACCE;19.257;1436.512;-4.92248;9.17458;2.02071;3
MAGN;19.258;1436.512;5.10000;-36.18000;-7.74000;3
GYRO;19.263;1436.518;-0.66951;-2.50394;-6.84902;3
AHRS;19.264;1436.518;78.4312;-33.5914;106.3020;0.54214;0.35009;0.48398;114
ACCE;19.274;1436.530;-5.69820;8.25521;2.37505;3
MAGN;19.275;1436.530;8.76000;-35.34000;-7.92000;3
LIGH;19.276;1436.531;71.0;0
PRES;19.277;1436.532;1012.6169;0
GYRO;19.283;1436.538;-0.76358;-2.71713;-7.50692;3
AHRS;19.285;1436.538;80.5787;5.2235;64.0630;0.52920;0.37208;0.42913;47
ACCE;19.294;1436.550;-5.91847;7.80510;2.59531;3
MAGN;19.296;1436.550;12.36000;-34.02000;-8.40000;3
LIGH;19.296;1436.551;83.0;0
GYRO;19.303;1436.559;-0.70647;-2.89703;-8.19537;3
AHRS;19.304;1436.559;77.2724;40.9405;24.8041;0.51263;0.39243;0.37043;-70
ACCE;19.315;1436.571;-5.42047;7.56568;3.02627;3
MAGN;19.316;1436.571;15.72000;-32.10000;-9.12000;3
LIGH;19.317;1436.571;71.0;0
PRES;19.318;1436.572;1012.6324;0
GYRO;19.322;1436.578;-0.56169;-2.68261;-7.86794;3
AHRS;19.323;1436.578;71.6021;56.3353;6.1352;0.49447;0.40991;0.31401;-88
LIGH;19.335;1436.591;93.0;0
ACCE;19.336;1436.591;-4.67348;6.78038;3.74453;3
MAGN;19.337;1436.591;18.90000;-29.70000;-10.08000;3
GYRO;19.342;1436.598;-0.33017;-1.91292;-5.74244;3
AHRS;19.343;1436.598;66.4574;62.7270;-3.0204;0.47922;0.42288;0.26628;89
ACCE;19.355;1436.611;-4.71179;5.32470;4.35745;3
MAGN;19.356;1436.611;21.48000;-27.06000;-11.22000;3
LIGH;19.357;1436.611;58.0;0
PRES;19.358;1436.612;1012.5192;0
GYRO;19.363;1436.619;-0.24343;-0.83230;-2.56869;3
AHRS;19.364;1436.619;62.6389;65.2040;-7.6036;0.46746;0.43024;0.23174;-12
ACCE;19.375;1436.631;-5.48751;3.42850;4.75967;3
MAGN;19.376;1436.631;23.88000;-24.24000;-12.36000;3
LIGH;19.377;1436.631;74.0;0
GYRO;19.382;1436.638;-0.55405;-0.16677;-0.26359;3
AHRS;19.383;1436.638;60.0335;65.3100;-9.3452;0.45784;0.43135;0.20964;-22
LIGH;19.395;1436.651;60.0;0
ACCE;19.396;1436.651;-6.33027;1.96325;4.97994;3
MAGN;19.397;1436.651;26.04000;-21.30000;-13.62000;3
PRES;19.399;1436.652;1012.4980;0
GYRO;19.402;1436.658;-0.85368;-0.09010;0.20831;3
AHRS;19.404;1436.658;58.4725;64.6118;-9.6684;0.45064;0.42991;0.19794;7
ACCE;19.415;1436.671;-6.75165;1.47483;5.14275;3
MAGN;19.416;1436.671;27.78000;-18.36000;-14.88000;3
LIGH;19.417;1436.671;54.0;0
GYRO;19.422;1436.678;-0.79810;-0.17623;-0.46059;3
AHRS;19.423;1436.678;57.4892;63.7163;-9.0398;0.44366;0.42915;0.19436;88
ACCE;19.435;1436.691;-6.73250;1.61848;5.26724;3
MAGN;19.436;1436.691;29.64000;-15.36000;-15.90000;3
LIGH;19.437;1436.691;61.0;0
PRES;19.438;1436.692;1012.4490;0
GYRO;19.443;1436.698;-0.54062;-0.11698;-0.89583;3
AHRS;19.444;1436.698;56.5774;62.5950;-7.6857;0.43470;0.42927;0.19521;-52
ACCE;19.455;1436.711;-6.51223;1.91536;5.64074;3
MAGN;19.456;1436.711;31.08000;-12.36000;-16.92000;3
LIGH;19.457;1436.711;59.0;0
GYRO;19.462;1436.718;-0.42302;0.08491;-0.42058;3
AHRS;19.463;1436.718;55.3948;61.2981;-6.0036;0.42296;0.42981;0.19673;71
LIGH;19.475;1436.731;59.0;0
ACCE;19.476;1436.732;-6.30154;1.81002;5.93762;3
MAGN;19.477;1436.732;32.22000;-9.54000;-17.88000;3
PRES;19.478;1436.732;1012.6093;0
GYRO;19.483;1436.738;-0.69822;0.38454;0.74251;3
AHRS;19.484;1436.738;54.1780;59.8296;-3.8451;0.40938;0.43051;0.20108;-24
LIGH;19.495;1436.751;50.0;0
ACCE;19.497;1436.752;-6.54096;1.66636;5.81312;3
MAGN;19.498;1436.752;33.12000;-6.72000;-18.72000;3
GYRO;19.502;1436.758;-1.20646;0.61423;2.03113;3
AHRS;19.503;1436.758;53.3536;57.7461;-0.7561;0.39599;0.42887;0.21162;14
LIGH;19.516;1436.771;67.0;0
ACCE;19.516;1436.772;-7.30710;1.68552;5.52582;3
MAGN;19.517;1436.772;33.90000;-4.32000;-19.44000;3
PRES;19.518;1436.772;1012.6436;0
GYRO;19.523;1436.778;-1.54641;0.58338;3.01493;3
AHRS;19.524;1436.778;53.0285;54.7613;3.5376;0.38352;0.42357;0.22974;69
LIGH;19.535;1436.791;54.0;0
ACCE;19.536;1436.792;-7.71891;1.31202;5.38217;3
MAGN;19.537;1436.792;34.50000;-2.46000;-20.28000;3
GYRO;19.543;1436.798;-1.53449;0.33781;3.39213;3
AHRS;19.544;1436.798;52.7904;51.2545;8.6573;0.37044;0.41657;0.25269;-37
LIGH;19.555;1436.811;71.0;0
ACCE;19.556;1436.812;-7.66145;1.58975;5.20978;3
MAGN;19.557;1436.812;34.74000;-0.78000;-20.76000;3
PRES;19.558;1436.812;1012.6769;0
GYRO;19.562;1436.818;-1.33688;0.16341;3.67955;3
AHRS;19.563;1436.818;52.7184;47.3266;14.5993;0.35768;0.40839;0.28103;-15
LIGH;19.575;1436.831;71.0;0
ACCE;19.576;1436.832;-7.41245;2.86347;5.09486;3
MAGN;19.577;1436.832;35.04000;0.60000;-21.24000;3
GYRO;19.582;1436.838;-0.95723;0.26786;4.03049;3
AHRS;19.583;1436.838;52.6729;43.5829;20.5495;0.34599;0.40084;0.31048;-32
LIGH;19.596;1436.851;76.0;0
PRES;19.597;1436.852;1012.6235;0
ACCE;19.598;1436.853;-7.37414;4.20422;4.94163;3
MAGN;19.600;1436.853;35.22000;1.32000;-21.54000;3
GYRO;19.603;1436.858;-0.74434;0.70524;5.33835;3
AHRS;19.604;1436.858;53.2805;38.8712;28.0860;0.33803;0.39114;0.34927;15
LIGH;19.616;1436.871;76.0;0
ACCE;19.618;1436.873;-7.50822;4.99909;4.92248;3
GYRO;19.623;1436.878;-0.41111;0.96150;6.79343;3
AHRS;19.624;1436.878;54.4121;33.8941;35.8043;0.33647;0.38112;0.38833;100
SOUN;19.627;341.14;0.01041;54.33
LIGH;19.639;1436.891;76.0;0
PRES;19.640;1436.892;1012.7479;0
ACCE;19.640;1436.894;-7.83383;5.09486;4.62560;3
MAGN;19.641;1436.894;35.16000;0.72000;-21.42000;3
GYRO;19.643;1436.899;-0.41020;0.92271;7.74394;3
AHRS;19.645;1436.899;55.4967;28.0427;44.7050;0.33623;0.37010;0.43087;-62
LIGH;19.655;1436.911;76.0;0
ACCE;19.657;1436.913;-7.75721;5.00867;3.93607;3
MAGN;19.658;1436.913;34.92000;-0.66000;-21.18000;3
GYRO;19.663;1436.918;-0.48533;0.97983;7.94155;3
AHRS;19.664;1436.918;56.5298;21.9649;54.2077;0.33738;0.36117;0.47424;94
LIGH;19.675;1436.931;76.0;0
PRES;19.676;1436.932;1012.7145;0
ACCE;19.677;1436.933;-6.78996;5.32470;4.79798;3
MAGN;19.678;1436.933;34.50000;-2.46000;-20.82000;3
GYRO;19.683;1436.938;0.01710;0.89553;7.35390;3
AHRS;19.684;1436.938;57.6872;16.0869;63.1855;0.34267;0.35464;0.51187;24
LIGH;19.696;1436.951;76.0;0
ACCE;19.697;1436.953;-5.47793;6.01423;5.97593;3
MAGN;19.698;1436.953;33.78000;-4.50000;-20.52000;3
GYRO;19.702;1436.958;0.56474;0.33842;6.72318;3
AHRS;19.703;1436.958;58.5375;9.6881;72.2268;0.35014;0.34663;0.54566;-47
LIGH;19.715;1436.971;76.0;0
PRES;19.716;1436.972;1012.6387;0
ACCE;19.717;1436.973;-4.09887;7.30710;5.40132;3
MAGN;19.718;1436.973;33.00000;-6.78000;-20.16000;3
GYRO;19.723;1436.978;-0.09682;0.13806;6.46082;3
AHRS;19.724;1436.978;57.5950;3.3783;81.5299;0.34782;0.33397;0.58271;110
LIGH;19.736;1436.991;76.0;0
ACCE;19.737;1436.993;-3.15077;8.32224;4.93206;3
MAGN;19.738;1436.993;32.28000;-9.18000;-20.04000;3
GYRO;19.742;1436.998;-0.79046;0.07086;6.81726;3
AHRS;19.743;1436.998;55.8843;-2.9550;90.2799;0.34656;0.31597;0.61747;42
LIGH;19.755;1437.011;71.0;0
PRES;19.757;1437.012;1012.5164;0
ACCE;19.758;1437.014;-2.48997;8.73405;4.68306;3
MAGN;19.760;1437.014;30.72000;-11.94000;-19.68000;3
GYRO;19.763;1437.018;-1.02809;-0.03329;7.10467;3
AHRS;19.764;1437.018;54.0331;-7.9472;97.1353;0.34615;0.29890;0.64549;-44
LIGH;19.775;1437.031;71.0;0
ACCE;19.777;1437.033;-1.80044;8.31267;4.62560;3
MAGN;19.778;1437.033;28.98000;-14.64000;-19.44000;3
GYRO;19.783;1437.038;-1.12521;-0.34025;6.85055;3
AHRS;19.784;1437.038;52.0150;-12.5285;103.2172;0.34755;0.28073;0.67050;-88
LIGH;19.795;1437.051;65.0;0
PRES;19.796;1437.052;1012.5477;0
ACCE;19.798;1437.053;-0.31603;7.81467;4.58729;3
MAGN;19.798;1437.053;27.06000;-17.34000;-19.32000;3
GYRO;19.803;1437.058;-1.09314;-0.21380;6.34994;3
AHRS;19.805;1437.058;50.0523;-16.5566;109.1986;0.34885;0.26565;0.69561;108
LIGH;19.816;1437.071;65.0;0
ACCE;19.818;1437.074;0.65122;8.14029;4.25210;3
MAGN;19.819;1437.074;24.72000;-20.10000;-19.14000;3
GYRO;19.823;1437.078;-0.62705;-0.06750;6.18623;3
AHRS;19.824;1437.078;48.0875;-20.9130;115.4230;0.35414;0.25018;0.71970;121
LIGH;19.836;1437.091;62.0;0
PRES;19.837;1437.092;1012.7515;0
ACCE;19.838;1437.094;1.66636;8.59040;4.38618;3
GYRO;19.843;1437.098;0.03024;-0.00428;6.59734;3
AHRS;19.844;1437.098;45.8018;-25.3846;122.0370;0.36099;0.23402;0.74471;-14
LIGH;19.856;1437.111;62.0;0
ACCE;19.858;1437.114;2.71024;8.48505;4.44364;3
MAGN;19.859;1437.114;19.08000;-24.90000;-18.84000;3
GYRO;19.862;1437.118;0.06078;0.09988;6.85635;3
AHRS;19.864;1437.118;43.4778;-29.1879;127.9746;0.36753;0.21947;0.76692;42
LIGH;19.875;1437.131;64.0;0
PRES;19.876;1437.132;1012.6501;0
ACCE;19.879;1437.135;3.62961;7.76679;4.63517;3
MAGN;19.880;1437.135;15.84000;-27.00000;-18.78000;3
GYRO;19.882;1437.138;-0.25717;0.31765;7.13613;3
AHRS;19.883;1437.138;40.9546;-33.3040;134.5839;0.37703;0.20555;0.78925;124
LIGH;19.895;1437.151;64.0;0
ACCE;19.898;1437.154;4.04141;6.40688;5.15232;3
MAGN;19.899;1437.154;12.18000;-28.80000;-18.54000;3
GYRO;19.902;1437.158;-0.39065;0.24251;7.57381;3
AHRS;19.903;1437.158;37.7249;-37.5685;141.3079;0.38890;0.18785;0.81082;-22
LIGH;19.916;1437.171;69.0;0
PRES;19.916;1437.172;1012.6174;0
ACCE;19.918;1437.174;4.22337;4.86502;5.71735;3
MAGN;19.919;1437.174;8.40000;-30.18000;-18.42000;3
GYRO;19.923;1437.178;-0.36194;-0.08247;7.94491;3
AHRS;19.924;1437.178;33.5400;-41.2069;147.6085;0.39889;0.16538;0.83234;-22
LIGH;19.936;1437.191;69.0;0
ACCE;19.938;1437.194;4.46279;3.39977;5.66947;3
MAGN;19.940;1437.194;4.26000;-30.84000;-18.24000;3
GYRO;19.943;1437.198;-0.44838;-0.52779;7.87191;3
AHRS;19.944;1437.198;28.4882;-43.9323;153.1411;0.40564;0.13775;0.85294;50
LIGH;19.956;1437.211;79.0;0
PRES;19.957;1437.212;1012.5745;0
ACCE;19.959;1437.214;5.16190;2.59531;5.11401;3
MAGN;19.960;1437.214;0.00000;-30.96000;-18.36000;3
GYRO;19.963;1437.218;-0.64752;-0.68325;7.60527;3
AHRS;19.964;1437.218;22.7460;-45.7284;158.3204;0.40829;0.10682;0.87281;46
LIGH;19.976;1437.231;79.0;0
ACCE;19.979;1437.235;6.23450;2.32716;4.43406;3
MAGN;19.980;1437.235;-4.20000;-30.24000;-18.42000;3
GYRO;19.983;1437.238;-0.52931;-0.41966;7.86642;3
AHRS;19.984;1437.238;16.4548;-47.1580;163.9469;0.41033;0.07459;0.89020;75
LIGH;19.996;1437.251;83.0;0
PRES;19.996;1437.252;1012.6371;0
ACCE;19.999;1437.255;6.71334;2.33674;4.20422;3
GYRO;20.003;1437.258;-0.20678;-0.14661;8.60190;3
AHRS;20.004;1437.258;9.8908;-48.4062;169.5968;0.41389;0.04127;0.90176;-71
LIGH;20.015;1437.271;83.0;0
ACCE;20.019;1437.275;6.13873;0.97683;4.06057;3
MAGN;20.021;1437.275;-12.12000;-27.00000;-18.36000;3
GYRO;20.023;1437.278;-0.29902;0.05101;8.70025;3
AHRS;20.023;1437.278;3.6405;-49.1853;174.5165;0.41686;0.00895;0.90716;-80
LIGH;20.036;1437.291;87.0;0
PRES;20.037;1437.292;1012.6224;0
ACCE;20.040;1437.295;5.52582;-1.23541;3.84030;3
MAGN;20.042;1437.295;-15.66000;-24.54000;-18.42000;3
GYRO;20.043;1437.298;-0.47067;0.30299;7.81297;3
AHRS;20.044;1437.298;-1.5545;-49.3054;179.1844;0.41698;-0.01530;0.90879;0
LIGH;20.069;1437.311;87.0;0
ACCE;20.070;1437.315;5.14275;-3.78284;3.94564;3
MAGN;20.072;1437.315;-19.08000;-21.48000;-18.48000;3
GYRO;20.073;1437.318;-0.49724;0.73793;6.02344;3
AHRS;20.075;1437.318;-6.3933;-48.3902;-176.6128;-0.41053;0.03875;-0.90966;-53
LIGH;20.077;1437.331;89.0;0
PRES;20.078;1437.332;1012.5930;0
ACCE;20.082;1437.337;5.00867;-9.00220;5.05655;3
MAGN;20.083;1437.337;-21.90000;-18.00000;-18.54000;3
GYRO;20.085;1437.338;-0.96120;0.74342;4.98466;3
AHRS;20.086;1437.338;-12.4962;-47.3740;-172.5597;-0.40498;0.07354;-0.90556;-88
LIGH;20.095;1437.351;89.0;0
ACCE;20.101;1437.357;4.92248;-10.03649;5.23851;3
GYRO;20.102;1437.358;-1.33077;0.57788;2.61817;3
AHRS;20.103;1437.358;-16.7289;-46.2000;-170.5004;-0.39791;0.10120;-0.90219;-35
LIGH;20.115;1437.371;92.0;0
PRES;20.116;1437.372;1012.6492;0
ACCE;20.121;1437.377;5.26724;-9.52892;5.12359;3
GYRO;20.123;1437.378;-1.46485;0.14813;0.61392;3
AHRS;20.124;1437.378;-22.1118;-44.9189;-168.8427;-0.39039;0.13993;-0.89558;98
SOUN;20.126;90.48;0.00276;42.80
LIGH;20.135;1437.391;92.0;0
ACCE;20.141;1437.397;5.85143;-8.38928;4.89375;3
MAGN;20.142;1437.397;-28.44000;-7.74000;-18.48000;3
GYRO;20.143;1437.398;-0.87232;-0.12523;-0.49663;3
AHRS;20.144;1437.398;-25.8822;-43.9713;-168.1141;-0.38441;0.16877;-0.89019;4
LIGH;20.155;1437.411;93.0;0
PRES;20.156;1437.412;1012.5427;0
ACCE;20.162;1437.417;5.96635;-8.17859;4.91290;3
MAGN;20.163;1437.417;-30.12000;-4.38000;-18.42000;3
GYRO;20.164;1437.418;-0.15424;-0.07575;-0.83872;3
AHRS;20.165;1437.418;-28.1424;-43.8651;-168.6120;-0.38290;0.18847;-0.88634;-4
LIGH;20.175;1437.431;93.0;0
ACCE;20.182;1437.437;5.51624;-8.46590;5.31513;3
GYRO;20.183;1437.438;0.25168;0.02688;-1.33077;3
AHRS;20.184;1437.438;-28.9086;-44.9982;-170.0190;-0.38921;0.19750;-0.88294;-28
LIGH;20.195;1437.451;93.0;0
PRES;20.196;1437.452;1012.6137;0
GYRO;20.203;1437.458;0.39767;-0.10232;-2.50913;3
AHRS;20.205;1437.458;-28.6817;-46.7694;-171.7673;-0.39986;0.19916;-0.87991;9
ACCE;20.208;1437.460;5.32470;-8.22648;5.26724;3
MAGN;20.211;1437.460;-32.58000;1.74000;-18.36000;3
LIGH;20.217;1437.472;93.0;0
GNSS;20.219;1491379063.000;39.993844;-0.073926;111.425;0.000;16.0;0.0;11;10
GYRO;20.230;1437.478;0.46212;-0.16463;-3.64137;3
AHRS;20.232;1437.478;-27.7914;-47.9779;-173.4627;-0.40653;0.19655;-0.87988;-106
ACCE;20.240;1437.480;5.18105;-7.59441;5.11401;3
MAGN;20.242;1437.480;-33.54000;4.32000;-18.42000;3
LIGH;20.244;1437.491;92.0;0
PRES;20.245;1437.492;1012.6331;0
GYRO;20.246;1437.498;0.44379;0.08155;-4.40251;3
AHRS;20.247;1437.498;-26.2198;-49.1334;-175.6716;-0.41242;0.19085;-0.88158;93
ACCE;20.248;1437.500;5.43005;-6.53138;5.19063;3
MAGN;20.249;1437.500;-34.26000;6.60000;-18.54000;3
GNSS;20.250;1491379063.000;39.993844;-0.073926;111.425;0.000;16.0;0.0;11;10
LIGH;20.255;1437.511;92.0;0
GYRO;20.263;1437.518;0.60140;0.07330;-4.85332;3
AHRS;20.263;1437.518;-25.4507;-51.1528;-177.6461;-0.42510;0.19000;-0.87772;65
ACCE;20.271;1437.521;5.91847;-5.44920;5.07571;3
MAGN;20.272;1437.521;-34.68000;8.22000;-18.66000;3
LIGH;20.275;1437.531;90.0;0
PRES;20.277;1437.532;1012.6724;0
GYRO;20.283;1437.538;0.97983;0.00855;-5.20396;3
AHRS;20.284;1437.538;-24.1861;-52.9776;-179.7350;-0.43656;0.18650;-0.87494;-73
ACCE;20.285;1437.539;6.29196;-4.16591;4.87459;3
MAGN;20.292;1437.539;-34.80000;9.30000;-18.60000;3
LIGH;20.295;1437.551;90.0;0
GYRO;20.302;1437.558;1.35673;0.00428;-5.59705;3
AHRS;20.303;1437.558;-22.0080;-54.5564;178.0617;-0.44695;0.17724;-0.87381;-54
ACCE;20.305;1437.561;6.51223;-3.22738;4.79798;3
MAGN;20.306;1437.561;-34.98000;9.60000;-18.72000;3
LIGH;20.315;1437.571;93.0;0
PRES;20.316;1437.571;1012.6593;0
GYRO;20.322;1437.578;1.63834;-0.00092;-6.33712;3
AHRS;20.323;1437.578;-18.0669;-55.8852;175.6342;-0.45716;0.15623;-0.87463;45
ACCE;20.324;1437.579;6.30154;-2.35589;4.74052;3
LIGH;20.335;1437.591;93.0;0
GYRO;20.342;1437.598;1.77181;0.16218;-7.20118;3
AHRS;20.343;1437.598;-13.0823;-56.7762;173.1830;-0.46555;0.12812;-0.87569;0
ACCE;20.345;1437.599;6.13873;-0.81403;4.87459;3
MAGN;20.346;1437.599;-34.74000;8.22000;-18.78000;3
LIGH;20.355;1437.611;86.0;0
PRES;20.356;1437.612;1012.6850;0
GYRO;20.362;1437.618;1.40163;0.33872;-7.72317;3
AHRS;20.363;1437.618;-7.8137;-57.4819;170.3933;0.47305;-0.09970;0.87444;-45
ACCE;20.365;1437.620;5.98550;1.04387;4.72137;3
MAGN;20.366;1437.620;-34.38000;6.48000;-18.84000;3
LIGH;20.375;1437.631;86.0;0
GYRO;20.382;1437.638;1.03145;0.55070;-7.80503;3
AHRS;20.384;1437.638;-2.2367;-57.6460;167.5385;0.47731;-0.06931;0.87179;49
ACCE;20.385;1437.640;5.79397;2.85389;4.82671;3
MAGN;20.386;1437.640;-33.78000;4.02000;-18.78000;3
LIGH;20.395;1437.651;84.0;0
PRES;20.396;1437.652;1012.7155;0
GYRO;20.402;1437.658;0.91996;0.68814;-7.63154;3
AHRS;20.403;1437.658;3.4254;-57.4738;164.4183;0.47969;-0.03918;0.86641;36
ACCE;20.406;1437.660;5.45878;4.29041;4.78840;3
MAGN;20.407;1437.660;-32.94000;0.96000;-18.90000;3
LIGH;20.415;1437.671;84.0;0
GYRO;20.422;1437.678;0.95478;0.67989;-7.47485;3
AHRS;20.424;1437.678;8.7245;-57.2698;161.0504;0.48231;-0.01281;0.85721;-42
ACCE;20.425;1437.680;4.91290;5.43963;4.68306;3
MAGN;20.427;1437.680;-32.04000;-2.16000;-18.84000;3
LIGH;20.435;1437.691;76.0;0
PRES;20.436;1437.692;1012.6476;0
GYRO;20.442;1437.698;1.12369;0.73884;-7.31297;3
AHRS;20.444;1437.698;12.8878;-57.2623;157.9868;0.48619;0.00579;0.84587;-95
ACCE;20.445;1437.700;4.26168;6.68461;4.64475;3
MAGN;20.446;1437.700;-30.66000;-5.52000;-18.78000;3
LIGH;20.455;1437.711;76.0;0
GYRO;20.462;1437.718;1.32802;0.91324;-6.94554;3
AHRS;20.463;1437.718;16.5090;-57.3889;155.3371;0.49110;0.02155;0.83335;73
ACCE;20.465;1437.720;3.60088;7.68060;4.55856;3
MAGN;20.466;1437.720;-29.04000;-8.94000;-18.66000;3
LIGH;20.475;1437.731;78.0;0
PRES;20.476;1437.732;1012.6791;0
GYRO;20.482;1437.738;1.45569;0.88331;-6.45043;3
AHRS;20.483;1437.738;19.9988;-57.8133;153.1004;0.49834;0.03711;0.81894;88
ACCE;20.485;1437.741;3.11246;8.18817;4.96079;3
MAGN;20.486;1437.741;-27.00000;-12.30000;-18.48000;3
LIGH;20.495;1437.751;78.0;0
GYRO;20.502;1437.758;1.53663;0.74587;-6.05581;3
AHRS;20.503;1437.758;23.6150;-58.1518;151.2237;0.50520;0.05502;0.80394;51
ACCE;20.505;1437.761;2.22182;8.58082;4.95121;3
MAGN;20.506;1437.761;-24.78000;-15.78000;-18.24000;3
LIGH;20.515;1437.771;92.0;0
PRES;20.516;1437.772;1012.7188;0
GYRO;20.523;1437.778;1.56076;0.64263;-5.93883;3
AHRS;20.524;1437.778;27.7496;-58.1208;149.4243;0.51014;0.07786;0.78786;52
ACCE;20.525;1437.781;1.24498;8.75320;4.71179;3
MAGN;20.527;1437.781;-22.20000;-19.14000;-17.94000;3
LIGH;20.535;1437.791;92.0;0
GYRO;20.542;1437.798;1.59558;0.64171;-5.98098;3
AHRS;20.544;1437.798;32.8578;-57.1014;147.2364;0.50988;0.10905;0.77020;14
ACCE;20.545;1437.801;0.50757;9.05008;4.33829;3
MAGN;20.546;1437.801;-19.14000;-22.20000;-17.82000;3
LIGH;20.555;1437.811;104.0;0
PRES;20.556;1437.812;1012.6631;0
GYRO;20.562;1437.818;1.62154;0.61728;-6.37743;3
AHRS;20.564;1437.818;38.5974;-55.4649;144.4388;0.50755;0.14444;0.74852;108
ACCE;20.565;1437.821;-0.70868;8.85855;4.11803;3
MAGN;20.566;1437.821;-15.84000;-25.08000;-17.34000;3
LIGH;20.575;1437.831;104.0;0
GYRO;20.582;1437.838;1.70340;0.58246;-7.35360;3
AHRS;20.584;1437.838;45.1575;-52.7470;140.5506;0.50220;0.18537;0.72114;-49
ACCE;20.585;1437.841;-2.33674;7.99663;3.89776;3
MAGN;20.586;1437.841;-12.24000;-27.54000;-16.80000;3
LIGH;20.595;1437.851;104.0;0
PRES;20.596;1437.852;1012.7338;0
GYRO;20.603;1437.858;1.72508;0.26176;-8.06861;3
AHRS;20.605;1437.858;51.9008;-48.9882;135.3203;0.49618;0.22662;0.68788;-77
ACCE;20.607;1437.861;-4.49152;6.83784;3.57215;3
MAGN;20.608;1437.861;-8.28000;-29.40000;-16.26000;3
LIGH;20.615;1437.871;104.0;0
GYRO;20.623;1437.878;1.78373;-0.25229;-9.78453;3
AHRS;20.627;1437.878;59.9517;-41.0904;125.2661;0.48505;0.27575;0.63975;-62
ACCE;20.628;1437.882;-6.70376;6.17704;3.36146;3
MAGN;20.629;1437.882;-3.72000;-30.42000;-15.66000;3
SOUN;20.631;88.62;0.00270;42.62
LIGH;20.637;1437.891;109.0;0
PRES;20.637;1437.892;1012.6945;0
GYRO;20.643;1437.898;1.97798;-0.78496;-9.99986;3
AHRS;20.644;1437.898;66.3812;-30.7039;112.5434;0.47738;0.31602;0.59069;58
ACCE;20.647;1437.902;-7.65187;7.01980;3.45723;3
MAGN;20.648;1437.902;1.20000;-30.72000;-15.06000;3
LIGH;20.655;1437.911;109.0;0
GYRO;20.663;1437.918;2.19148;-0.87842;-9.99986;3
AHRS;20.664;1437.918;71.7188;-13.9133;92.6139;0.47266;0.35263;0.53268;-27
ACCE;20.667;1437.922;-8.21690;7.05811;3.00712;3
MAGN;20.669;1437.922;5.76000;-30.24000;-14.40000;3
LIGH;20.676;1437.931;106.0;0
PRES;20.677;1437.932;1012.6635;0
GYRO;20.683;1437.938;1.47402;-0.70738;-9.99986;3
AHRS;20.684;1437.938;72.5873;18.4204;57.0418;0.45179;0.39234;0.46313;88
MAGN;20.686;1437.942;10.02000;-28.68000;-13.80000;3
LIGH;20.695;1437.951;106.0;0
GYRO;20.703;1437.958;1.08642;-0.25168;-8.45010;3
AHRS;20.704;1437.958;70.6029;41.6445;31.0236;0.44288;0.42399;0.40194;-17
ACCE;20.707;1437.962;-7.46991;5.75566;3.19865;3
MAGN;20.708;1437.962;14.04000;-26.64000;-13.26000;3
LIGH;20.715;1437.971;114.0;0
PRES;20.717;1437.972;1012.6862;0
GYRO;20.723;1437.978;0.95692;0.16646;-4.32126;3
AHRS;20.724;1437.978;67.5917;54.6139;15.9827;0.43645;0.44625;0.35536;9
ACCE;20.727;1437.982;-7.09641;3.89776;3.59130;3
MAGN;20.728;1437.982;17.70000;-24.12000;-12.66000;3
LIGH;20.735;1437.991;114.0;0
GYRO;20.743;1437.998;0.76114;0.51465;-0.23213;3
AHRS;20.744;1437.998;64.3902;62.0016;7.3305;0.42790;0.46416;0.32023;103
ACCE;20.747;1438.003;-7.64229;2.35589;3.53384;3
MAGN;20.748;1438.003;21.36000;-21.30000;-12.00000;3
LIGH;20.755;1438.011;116.0;0
PRES;20.757;1438.012;1012.6379;0
GYRO;20.763;1438.018;0.47403;0.56139;2.21775;3
AHRS;20.764;1438.018;62.9623;64.8710;3.7439;0.42557;0.47156;0.30345;9
ACCE;20.767;1438.022;-8.33182;1.22583;3.41892;3
MAGN;20.768;1438.022;24.60000;-18.72000;-11.40000;3
LIGH;20.775;1438.031;116.0;0
GYRO;20.783;1438.038;-0.09743;0.39187;2.86893;3
AHRS;20.784;1438.038;63.0584;64.3293;4.1470;0.42597;0.46948;0.30431;-93
ACCE;20.788;1438.043;-8.65743;0.26815;3.21781;3
MAGN;20.791;1438.043;27.54000;-16.26000;-10.86000;3
LIGH;20.796;1438.051;118.0;0
PRES;20.797;1438.052;1012.7602;0
GYRO;20.803;1438.058;-0.58613;0.45632;2.49386;3
AHRS;20.804;1438.058;63.8345;62.6375;6.3521;0.42652;0.46556;0.31457;90
ACCE;20.807;1438.063;-8.73405;-0.22027;2.90177;3
MAGN;20.808;1438.063;30.12000;-13.92000;-10.38000;3
LIGH;20.815;1438.071;118.0;0
GYRO;20.823;1438.078;-0.50091;0.73365;2.11146;3
AHRS;20.824;1438.078;64.6160;60.8017;9.0321;0.42588;0.46267;0.32703;102
ACCE;20.827;1438.083;-8.56167;0.34477;2.77727;3
MAGN;20.828;1438.083;32.40000;-11.46000;-9.84000;3
LIGH;20.835;1438.091;113.0;0
PRES;20.837;1438.092;1012.6114;0
GYRO;20.843;1438.098;-0.02841;1.05863;2.52287;3
AHRS;20.844;1438.098;65.2960;58.9055;12.2371;0.42295;0.46173;0.34190;36
ACCE;20.847;1438.103;-8.44674;1.52271;2.69108;3
MAGN;20.848;1438.103;34.38000;-9.24000;-9.48000;3
LIGH;20.855;1438.111;113.0;0
GYRO;20.863;1438.118;0.18112;1.51617;3.62151;3
AHRS;20.865;1438.118;65.8828;57.2233;15.9691;0.41693;0.46430;0.36022;-71
MAGN;20.867;1438.123;36.12000;-7.14000;-8.82000;3
LIGH;20.875;1438.131;115.0;0
PRES;20.877;1438.132;1012.6614;0
GYRO;20.883;1438.138;-0.04368;1.82557;4.99963;3
AHRS;20.884;1438.138;66.9925;54.9363;20.6377;0.41285;0.46614;0.38298;62
ACCE;20.887;1438.143;-8.49463;4.29999;2.18351;3
MAGN;20.888;1438.143;37.56000;-5.46000;-8.22000;3
LIGH;20.895;1438.151;115.0;0
GYRO;20.903;1438.158;-0.47617;1.84451;6.17157;3
AHRS;20.904;1438.158;68.7624;51.1710;27.0429;0.41187;0.46562;0.41115;47
ACCE;20.908;1438.163;-8.93516;5.20021;1.96325;3
MAGN;20.909;1438.163;38.76000;-4.32000;-7.80000;3
LIGH;20.916;1438.171;113.0;0
PRES;20.917;1438.172;1012.7307;0
GYRO;20.923;1438.178;-1.04977;1.65911;6.76778;3
AHRS;20.924;1438.178;70.3605;44.7633;36.3770;0.40898;0.46197;0.44433;-109
ACCE;20.928;1438.183;-9.34696;5.46836;1.22583;3
MAGN;20.929;1438.183;39.36000;-3.60000;-7.32000;3
LIGH;20.936;1438.191;113.0;0
GYRO;20.943;1438.198;-1.56015;1.67102;6.84872;3
AHRS;20.944;1438.198;71.7324;36.8481;47.5341;0.40550;0.45842;0.47933;72
ACCE;20.948;1438.204;-8.99262;5.83228;1.07260;3
MAGN;20.950;1438.204;39.42000;-3.78000;-6.90000;3
LIGH;20.956;1438.211;116.0;0
PRES;20.957;1438.212;1012.6199;0
GYRO;20.963;1438.218;-1.79136;1.56534;6.80809;3
AHRS;20.964;1438.218;72.4192;27.2768;60.0680;0.40178;0.45204;0.51305;-121
ACCE;20.968;1438.224;-8.15944;6.28239;1.29287;3
MAGN;20.969;1438.224;38.88000;-4.56000;-6.60000;3
LIGH;20.976;1438.231;116.0;0
GYRO;20.983;1438.238;-1.85275;1.57603;6.75709;3
AHRS;20.984;1438.238;72.4678;18.5589;71.8978;0.39589;0.44776;0.54449;-9
ACCE;20.988;1438.244;-5.73651;7.64229;1.25456;3
MAGN;20.989;1438.244;38.22000;-6.00000;-6.30000;3
LIGH;20.996;1438.251;123.0;0
PRES;20.996;1438.252;1012.6712;0
GYRO;21.003;1438.258;-1.80572;1.79869;6.60132;3
AHRS;21.010;1438.258;71.9527;11.2740;82.3941;0.38753;0.44487;0.57386;-36
ACCE;21.011;1438.264;-4.94163;8.32224;1.34075;3
MAGN;21.012;1438.264;37.14000;-8.52000;-5.76000;3
LIGH;21.016;1438.271;123.0;0
GYRO;21.023;1438.278;-1.55007;2.04823;6.45043;3
AHRS;21.025;1438.278;71.1327;5.4592;91.4215;0.37796;0.44293;0.60096;-121
ACCE;21.028;1438.284;-4.30956;8.80109;1.36948;3
MAGN;21.030;1438.284;35.88000;-11.34000;-5.28000;3
LIGH;21.036;1438.291;118.0;0
PRES;21.037;1438.292;1012.7213;0
GYRO;21.046;1438.298;-1.25747;2.18201;6.36674;3
AHRS;21.049;1438.298;70.3272;1.7154;98.2214;0.36770;0.44334;0.62359;11
ACCE;21.050;1438.304;-3.61046;8.73405;1.34075;3
MAGN;21.051;1438.304;34.44000;-14.40000;-4.80000;3
LIGH;21.062;1438.311;118.0;0
GYRO;21.063;1438.318;-1.13560;2.31151;6.02771;3
AHRS;21.064;1438.318;69.6842;-1.8709;104.9778;0.35847;0.44497;0.64527;109
ACCE;21.068;1438.324;-2.38462;8.74362;1.78129;3
MAGN;21.069;1438.324;32.46000;-17.64000;-4.26000;3
LIGH;21.075;1438.331;122.0;0
PRES;21.077;1438.332;1012.5955;0
GYRO;21.083;1438.338;-1.20157;2.22172;5.39089;3
AHRS;21.085;1438.338;69.0916;-5.5070;111.4830;0.35155;0.44587;0.66465;-29
ACCE;21.088;1438.344;-1.20668;8.87770;1.98240;3
MAGN;21.089;1438.344;30.12000;-20.70000;-3.96000;3
LIGH;21.095;1438.351;122.0;0
GYRO;21.102;1438.358;-1.29259;1.91476;5.05644;3
AHRS;21.103;1438.358;68.3365;-10.1498;118.7877;0.34781;0.44423;0.68404;-108
ACCE;21.108;1438.364;0.03831;8.93516;2.46124;3
MAGN;21.109;1438.364;27.60000;-23.46000;-3.66000;3
LIGH;21.115;1438.371;129.0;0
PRES;21.116;1438.371;1012.5675;0
GYRO;21.122;1438.378;-1.28648;1.76204;4.56744;3
AHRS;21.123;1438.378;67.2303;-13.5758;124.8180;0.34185;0.44163;0.70259;-19
SOUN;21.125;358.18;0.01093;54.75
ACCE;21.128;1438.384;1.03430;8.88728;2.85389;3
MAGN;21.129;1438.384;24.90000;-26.10000;-3.36000;3
LIGH;21.135;1438.391;129.0;0
GYRO;21.142;1438.398;-1.23761;1.67408;4.25284;3
AHRS;21.143;1438.398;65.6965;-17.5256;131.0890;0.33844;0.43500;0.72160;73
ACCE;21.149;1438.404;2.27928;8.56167;3.63919;3
MAGN;21.149;1438.404;21.96000;-28.68000;-3.30000;3
LIGH;21.155;1438.411;155.0;0
PRES;21.156;1438.411;1012.5121;0
GYRO;21.162;1438.418;-1.25441;1.88818;4.12609;3
AHRS;21.163;1438.418;63.6285;-21.3173;137.4786;0.33433;0.42582;0.74291;35
ACCE;21.169;1438.424;2.68151;8.58082;3.23696;3
MAGN;21.169;1438.424;18.84000;-31.08000;-3.24000;3
LIGH;21.175;1438.431;155.0;0
GYRO;21.182;1438.438;-1.05069;1.86894;4.06958;3
AHRS;21.183;1438.438;61.4883;-25.1798;143.6493;0.33361;0.41559;0.76219;70
ACCE;21.189;1438.444;2.84431;8.57124;3.48596;3
MAGN;21.189;1438.444;15.54000;-33.30000;-3.42000;3
LIGH;21.195;1438.451;207.0;0
PRES;21.196;1438.451;1012.5495;0
GYRO;21.203;1438.458;-0.64843;2.11084;4.18931;3
AHRS;21.206;1438.458;58.8480;-28.6101;150.1774;0.33046;0.40463;0.78434;-60
ACCE;21.210;1438.466;2.95923;8.48505;3.44765;3
MAGN;21.213;1438.466;12.06000;-34.98000;-3.72000;3
LIGH;21.216;1438.471;207.0;0
GYRO;21.224;1438.478;-0.29138;2.10168;4.19603;3
AHRS;21.227;1438.478;56.5203;-31.5889;155.8050;0.32990;0.39524;0.80172;125
GNSS;21.229;1491379064.000;39.993980;-0.073709;111.734;0.000;16.0;0.0;11;10
ACCE;21.240;1438.485;3.08373;8.26478;3.04542;3
MAGN;21.243;1438.485;8.46000;-36.36000;-3.96000;3
LIGH;21.249;1438.491;506.0;0
PRES;21.250;1438.492;1012.7957;0
GYRO;21.251;1438.498;-0.25534;2.07297;4.11570;3
AHRS;21.252;1438.498;53.9341;-33.8075;161.0310;0.32710;0.38525;0.81938;81
ACCE;21.253;1438.505;3.39977;7.90087;2.90177;3
MAGN;21.254;1438.505;4.74000;-37.56000;-4.44000;3
GNSS;21.255;1491379064.000;39.993980;-0.073709;111.734;0.000;16.0;0.0;11;10
LIGH;21.259;1438.511;506.0;0
GYRO;21.263;1438.518;-0.52046;2.35977;4.04607;3
AHRS;21.264;1438.518;51.1120;-35.3474;166.0207;0.32188;0.37465;0.83726;-97
ACCE;21.270;1438.526;3.95522;7.41245;3.17950;3
MAGN;21.271;1438.526;1.14000;-38.10000;-4.92000;3
LIGH;21.275;1438.531;506.0;0
PRES;21.277;1438.532;1012.5696;0
GYRO;21.283;1438.538;-0.85643;2.90986;4.11632;3
AHRS;21.284;1438.538;48.0966;-36.5050;170.9641;0.31562;0.36327;0.85451;-64
ACCE;21.291;1438.546;4.39575;6.83784;3.87861;3
MAGN;21.291;1438.546;-2.34000;-38.28000;-5.52000;3
LIGH;21.296;1438.551;506.0;0
GYRO;21.303;1438.558;-1.12185;3.39427;4.32737;3
AHRS;21.305;1438.558;44.6950;-37.0601;175.6254;0.30748;0.34903;0.87169;49
ACCE;21.310;1438.566;4.57771;6.04296;4.60644;3
MAGN;21.311;1438.566;-5.76000;-37.86000;-6.30000;3
LIGH;21.315;1438.571;458.0;0
PRES;21.316;1438.571;1012.6752;0
GYRO;21.322;1438.578;-1.28526;3.67527;4.49566;3
AHRS;21.323;1438.578;40.9091;-36.7612;179.9179;0.29568;0.33142;0.88907;-86
ACCE;21.330;1438.586;4.36702;5.16190;5.65989;3
MAGN;21.331;1438.586;-8.82000;-37.20000;-7.26000;3
LIGH;21.335;1438.591;458.0;0
GYRO;21.344;1438.598;-1.57817;3.51583;4.46115;3
AHRS;21.345;1438.598;36.6647;-35.7968;-176.2833;0.28187;0.30861;0.90597;32
ACCE;21.350;1438.606;4.41491;4.39575;6.04296;3
MAGN;21.351;1438.606;-12.00000;-36.42000;-8.34000;3
LIGH;21.355;1438.611;414.0;0
PRES;21.355;1438.611;1012.6718;0
GYRO;21.362;1438.618;-1.90590;3.37075;4.34661;3
AHRS;21.363;1438.618;32.1455;-34.1372;-172.5695;0.26430;0.28238;0.92192;-71
ACCE;21.370;1438.626;4.45322;3.53384;6.11000;3
MAGN;21.371;1438.626;-14.70000;-35.16000;-9.84000;3
LIGH;21.375;1438.631;414.0;0
GYRO;21.382;1438.638;-2.00058;3.51797;4.32737;3
AHRS;21.383;1438.638;27.5844;-31.8641;-168.8462;-0.24304;-0.25407;-0.93580;-117
ACCE;21.390;1438.646;4.26168;2.88262;6.55054;3
MAGN;21.391;1438.646;-16.98000;-33.66000;-11.40000;3
LIGH;21.395;1438.651;375.0;0
PRES;21.395;1438.651;1012.7975;0
GYRO;21.402;1438.658;-1.85825;3.76721;4.51521;3
AHRS;21.403;1438.658;23.1241;-29.5748;-164.9391;-0.22250;-0.22489;-0.94579;-126
ACCE;21.411;1438.667;3.67749;2.04944;7.22091;3
MAGN;21.412;1438.667;-18.78000;-31.80000;-13.14000;3
LIGH;21.415;1438.671;375.0;0
GYRO;21.422;1438.678;-1.71684;3.78798;4.69969;3
AHRS;21.423;1438.678;18.8082;-27.2951;-161.0208;-0.20341;-0.19499;-0.95194;46
ACCE;21.431;1438.687;3.04542;1.05345;7.85298;3
MAGN;21.432;1438.687;-20.40000;-29.70000;-14.88000;3
LIGH;21.435;1438.691;346.0;0
PRES;21.436;1438.692;1012.7238;0
GYRO;21.442;1438.698;-1.60169;3.48102;4.69755;3
AHRS;21.443;1438.698;14.8589;-24.9526;-156.9599;-0.18469;-0.16649;-0.95426;78
ACCE;21.452;1438.707;2.32716;0.42138;8.46590;3
MAGN;21.453;1438.707;-21.84000;-27.48000;-16.80000;3
LIGH;21.455;1438.711;346.0;0
GYRO;21.462;1438.718;-1.33566;3.08456;4.53384;3
AHRS;21.463;1438.718;11.4069;-22.3571;-152.6683;-0.16441;-0.14031;-0.95309;100
ACCE;21.472;1438.727;1.16837;-1.02472;9.63427;3
MAGN;21.472;1438.727;-22.86000;-25.32000;-18.72000;3
LIGH;21.475;1438.731;316.0;0
PRES;21.476;1438.732;1012.7242;0
GYRO;21.482;1438.738;-0.62583;2.24493;3.72475;3
AHRS;21.483;1438.738;8.9549;-20.1977;-148.7910;-0.14769;-0.12105;-0.94901;-107
ACCE;21.492;1438.748;0.77572;-1.09176;10.61110;3
MAGN;21.493;1438.748;-23.46000;-22.80000;-20.46000;3
LIGH;21.495;1438.751;316.0;0
GYRO;21.502;1438.758;-0.07727;1.18386;2.80204;3
AHRS;21.503;1438.758;6.8148;-18.3203;-145.1353;-0.13404;-0.10359;-0.94307;9
ACCE;21.512;1438.768;0.86191;-1.21625;10.28549;3
MAGN;21.513;1438.768;-23.88000;-20.34000;-22.14000;3
LIGH;21.515;1438.771;295.0;0
PRES;21.516;1438.772;1012.6714;0
GYRO;21.522;1438.778;0.02230;0.60537;2.18720;3
AHRS;21.524;1438.778;4.8923;-16.2081;-141.8442;-0.11930;-0.08597;-0.93675;-110
ACCE;21.532;1438.788;1.05345;-1.31202;10.69729;3
MAGN;21.533;1438.788;-24.06000;-18.24000;-23.88000;3
LIGH;21.535;1438.791;295.0;0
GYRO;21.542;1438.798;0.66462;-0.24801;1.73944;3
AHRS;21.543;1438.798;4.4118;-15.3755;-138.9613;-0.11182;-0.08258;-0.92925;13
ACCE;21.552;1438.808;1.34075;-1.38864;11.01333;3
MAGN;21.553;1438.808;-24.24000;-16.08000;-25.62000;3
LIGH;21.555;1438.811;287.0;0
PRES;21.556;1438.812;1012.6427;0
GYRO;21.562;1438.818;1.41507;-0.93218;1.45630;3
AHRS;21.563;1438.818;4.1774;-15.0007;-136.4853;-0.10776;-0.08191;-0.92197;-119
ACCE;21.572;1438.828;1.71425;-1.22583;10.89841;3
MAGN;21.574;1438.828;-24.36000;-14.34000;-27.30000;3
LIGH;21.575;1438.831;287.0;0
GYRO;21.582;1438.838;2.37627;-1.36406;1.39705;3
AHRS;21.583;1438.838;4.6342;-15.0954;-133.9382;-0.10510;-0.08823;-0.91365;-117
ACCE;21.592;1438.848;2.04944;-0.90022;10.56322;3
LIGH;21.595;1438.851;302.0;0
PRES;21.596;1438.852;1012.6454;0
GYRO;21.602;1438.858;3.28248;-1.51372;1.40163;3
AHRS;21.603;1438.858;5.5835;-15.4212;-131.3622;-0.10224;-0.09917;-0.90465;86
ACCE;21.612;1438.868;2.19309;-0.35434;10.20888;3
MAGN;21.613;1438.868;-24.24000;-11.28000;-30.18000;3
LIGH;21.615;1438.871;302.0;0
GYRO;21.622;1438.878;3.57631;-1.90223;1.37781;3
AHRS;21.624;1438.878;6.6474;-16.3108;-128.7164;-0.10284;-0.11302;-0.89446;-88
SOUN;21.625;445.06;0.01358;56.64
ACCE;21.632;1438.888;2.01113;0.17238;10.15141;3
MAGN;21.633;1438.888;-24.18000;-10.14000;-31.14000;3
LIGH;21.635;1438.891;319.0;0
PRES;21.636;1438.892;1012.6880;0
GYRO;21.642;1438.898;3.86739;-2.57327;1.23273;3
AHRS;21.644;1438.898;8.7144;-17.7289;-126.0100;-0.10284;-0.13663;-0.88317;110
ACCE;21.655;1438.911;1.91536;0.54588;10.07480;3
MAGN;21.656;1438.911;-24.30000;-9.42000;-31.92000;3
LIGH;21.658;1438.911;319.0;0
GYRO;21.663;1438.918;3.89213;-3.44559;1.04763;3
AHRS;21.665;1438.918;10.8036;-19.9160;-123.1938;-0.10733;-0.16345;-0.87027;88
ACCE;21.673;1438.929;2.09732;1.13964;9.75877;3
MAGN;21.674;1438.929;-24.48000;-8.82000;-32.22000;3
LIGH;21.680;1438.931;336.0;0
PRES;21.685;1438.932;1012.6667;0
GYRO;21.686;1438.938;4.00697;-4.37990;1.08276;3
AHRS;21.687;1438.938;13.1992;-22.8865;-120.0317;-0.11441;-0.19606;-0.85472;99
ACCE;21.693;1438.949;2.46124;1.20668;8.81066;3
MAGN;21.694;1438.949;-24.78000;-8.52000;-31.98000;3
LIGH;21.695;1438.951;336.0;0
GYRO;21.703;1438.958;4.15358;-4.96450;1.09772;3
AHRS;21.704;1438.958;15.5578;-26.3087;-116.9225;-0.12323;-0.23027;-0.83840;54
ACCE;21.713;1438.969;3.53384;1.63763;8.09240;3
MAGN;21.714;1438.969;-25.26000;-8.46000;-31.38000;3
LIGH;21.715;1438.971;343.0;0
PRES;21.716;1438.972;1012.6272;0
GYRO;21.723;1438.978;4.40587;-5.30475;1.03969;3
AHRS;21.724;1438.978;18.0208;-30.5281;-113.5223;-0.13466;-0.26889;-0.81953;-75
ACCE;21.733;1438.989;4.92248;2.03028;5.99508;3
MAGN;21.734;1438.989;-26.10000;-8.70000;-30.30000;3
LIGH;21.735;1438.991;343.0;0
GYRO;21.743;1438.998;4.78063;-4.68289;1.03633;3
AHRS;21.744;1438.998;20.4567;-34.4891;-109.6404;-0.14074;-0.30670;-0.79853;23
ACCE;21.753;1439.009;6.17704;2.89220;4.10845;3
MAGN;21.754;1439.009;-26.88000;-9.00000;-28.74000;3
LIGH;21.756;1439.011;268.0;0
PRES;21.756;1439.012;1012.6473;0
GYRO;21.762;1439.018;5.05522;-3.69665;1.30878;3
AHRS;21.763;1439.018;22.6343;-38.9357;-105.0700;-0.14684;-0.34564;-0.77358;17
ACCE;21.773;1439.029;6.52181;3.62961;2.64320;3
MAGN;21.775;1439.029;-27.84000;-9.66000;-26.94000;3
LIGH;21.777;1439.031;268.0;0
GYRO;21.782;1439.038;4.80048;-3.13465;1.41049;3
AHRS;21.783;1439.038;24.5356;-43.8067;-100.2810;-0.15346;-0.38496;-0.74675;28
ACCE;21.793;1439.049;6.08127;3.94564;1.52271;3
MAGN;21.795;1439.049;-28.92000;-10.44000;-24.72000;3
PRES;21.795;1439.051;1012.6980;0
LIGH;21.796;1439.051;129.0;0
GYRO;21.802;1439.058;4.35486;-3.39152;1.24739;3
AHRS;21.803;1439.058;26.2778;-48.7639;-94.9891;-0.15648;-0.42425;-0.71729;96
ACCE;21.814;1439.070;5.94720;4.03184;0.77572;3
MAGN;21.815;1439.070;-30.18000;-11.16000;-22.38000;3
LIGH;21.816;1439.071;129.0;0
GYRO;21.822;1439.078;4.12975;-3.94863;0.71807;3
AHRS;21.823;1439.078;28.1168;-52.9840;-89.8111;-0.15149;-0.45995;-0.68964;-6
ACCE;21.834;1439.090;6.21535;3.25611;-0.41180;3
MAGN;21.836;1439.090;-31.38000;-11.94000;-19.74000;3
LIGH;21.837;1439.091;36.0;0
PRES;21.838;1439.092;1012.6591;0
GYRO;21.843;1439.098;4.30446;-4.17374;0.05345;3
AHRS;21.844;1439.098;30.1903;-56.4497;-84.9668;-0.13917;-0.49171;-0.66537;-94
ACCE;21.854;1439.110;6.61757;3.42850;-1.38864;3
MAGN;21.855;1439.110;-32.58000;-12.60000;-16.74000;3
LIGH;21.856;1439.111;36.0;0
GYRO;21.862;1439.118;4.30019;-4.41136;-0.11148;3
AHRS;21.864;1439.118;31.9305;-60.2203;-80.4878;-0.12998;-0.52187;-0.64264;96
ACCE;21.874;1439.130;6.42604;3.31358;-3.14119;3
MAGN;21.875;1439.130;-33.60000;-13.02000;-13.38000;3
LIGH;21.876;1439.131;29.0;0
PRES;21.877;1439.132;1012.6731;0
GYRO;21.882;1439.138;4.05004;-4.38998;-0.00764;3
AHRS;21.883;1439.138;33.6694;-63.5960;-76.1816;-0.11741;-0.54878;-0.62195;46
ACCE;21.894;1439.150;5.62159;3.35188;-4.79798;3
MAGN;21.895;1439.150;-34.56000;-13.20000;-9.84000;3
LIGH;21.896;1439.151;29.0;0
GYRO;21.902;1439.158;3.98895;-4.79499;0.37110;3
AHRS;21.904;1439.158;35.2777;-68.2359;-71.3061;-0.10772;-0.58056;-0.59797;112
ACCE;21.915;1439.171;2.97839;2.79643;-8.37971;3
MAGN;21.916;1439.171;-35.16000;-13.32000;-6.24000;3
LIGH;21.917;1439.171;24.0;0
PRES;21.918;1439.172;1012.7718;0
GYRO;21.923;1439.178;4.24765;-5.61019;0.83139;3
AHRS;21.924;1439.178;36.5505;-74.4586;-65.6450;-0.10157;-0.61811;-0.56924;111
ACCE;21.935;1439.191;2.67193;1.83875;-10.65899;3
MAGN;21.936;1439.191;-35.64000;-13.08000;-2.46000;3
LIGH;21.937;1439.191;24.0;0
GYRO;21.943;1439.198;4.59310;-5.66791;0.92210;3
AHRS;21.944;1439.198;37.6155;-81.3462;-59.3969;-0.09326;-0.65705;-0.53821;123
ACCE;21.955;1439.211;3.33273;0.95768;-12.08593;3
MAGN;21.957;1439.211;-35.70000;-12.54000;1.50000;3
LIGH;21.958;1439.211;21.0;0
PRES;21.959;1439.212;1012.6577;0
GYRO;21.963;1439.218;5.11233;-5.47335;0.97189;3
AHRS;21.964;1439.218;37.0047;-93.6157;-50.5206;-0.09860;-0.71796;-0.48622;-5
ACCE;21.975;1439.231;3.62003;0.49799;-12.63181;3
MAGN;21.977;1439.231;-35.40000;-11.40000;5.64000;3
LIGH;21.978;1439.231;21.0;0
GYRO;21.983;1439.238;5.33530;-5.29101;1.07512;3
AHRS;21.984;1439.238;34.5324;-106.0470;-41.8574;-0.10576;-0.77632;-0.42665;-80
ACCE;21.995;1439.251;3.92649;0.15323;-12.99573;3
MAGN;21.996;1439.251;-34.74000;-10.02000;9.36000;3
LIGH;21.997;1439.251;14.0;0
PRES;21.998;1439.252;1012.7217;0
GYRO;22.003;1439.258;4.97977;-5.15845;1.01526;3
AHRS;22.004;1439.258;30.8941;-117.1266;-34.3863;-0.11039;-0.82671;-0.36570;-30
ACCE;22.015;1439.271;3.85945;0.20111;-13.07234;3
MAGN;22.016;1439.271;-33.42000;-8.34000;13.02000;3
LIGH;22.017;1439.271;14.0;0
GYRO;22.023;1439.278;4.42205;-4.75589;1.03572;3
AHRS;22.023;1439.278;26.7097;-126.0654;-28.3114;-0.11051;-0.86645;-0.30752;117
ACCE;22.035;1439.291;3.37104;-0.54588;-12.84250;3
MAGN;22.037;1439.291;-31.80000;-6.36000;16.20000;3
LIGH;22.038;1439.291;12.0;0
PRES;22.039;1439.292;1012.6901;0
GYRO;22.043;1439.298;3.91198;-3.90801;1.18935;3
AHRS;22.044;1439.298;22.9286;-132.6291;-23.5700;-0.10514;-0.89488;-0.25859;-44
LIGH;22.070;1439.311;12.0;0
ACCE;22.071;1439.312;2.82516;-1.03430;-12.11466;3
MAGN;22.073;1439.312;-29.94000;-4.26000;19.14000;3
GYRO;22.074;1439.318;3.13649;-3.28707;1.18874;3
AHRS;22.075;1439.318;20.6729;-137.5726;-19.8905;-0.09444;-0.91454;-0.22624;-67
LIGH;22.076;1439.331;12.0;0
ACCE;22.077;1439.332;2.03028;-1.30245;-11.42513;3
MAGN;22.078;1439.332;-27.78000;-1.98000;21.84000;3
PRES;22.080;1439.332;1012.6432;0
GYRO;22.083;1439.338;2.15727;-2.84969;0.85735;3
AHRS;22.084;1439.338;19.3618;-141.1742;-16.6860;-0.07960;-0.92799;-0.20446;-71
LIGH;22.096;1439.351;12.0;0
ACCE;22.098;1439.352;1.42694;-1.55144;-10.78348;3
MAGN;22.101;1439.352;-25.38000;0.12000;24.24000;3
GYRO;22.103;1439.358;1.16461;-2.78066;0.54581;3
AHRS;22.104;1439.358;18.9546;-144.0465;-14.0909;-0.06464;-0.93735;-0.19278;-112
LIGH;22.116;1439.371;16.0;0
PRES;22.117;1439.371;1012.6469;0
ACCE;22.117;1439.372;1.00556;-1.29287;-10.87925;3
MAGN;22.119;1439.372;-22.80000;2.52000;26.34000;3
GYRO;22.123;1439.378;0.66920;-2.93490;0.49572;3
AHRS;22.124;1439.378;18.6472;-146.9255;-11.9552;-0.05265;-0.94563;-0.18371;34
SOUN;22.129;235.58;0.00719;51.11
WIFI;22.134;1719.191;WAP106;20:17:FF:FF:F1:06;-66
WIFI;22.134;1719.191;WAP092;20:17:FF:FF:F0:92;-68
WIFI;22.134;1719.191;WAP310;20:17:FF:FF:F3:10;-64
WIFI;22.134;1719.191;WAP297;20:17:FF:FF:F2:97;-68
WIFI;22.134;1719.191;WAP141;20:17:FF:FF:F1:41;-45
WIFI;22.134;1719.191;WAP112;20:17:FF:FF:F1:12;-49
WIFI;22.134;1719.191;WAP139;20:17:FF:FF:F1:39;-53
WIFI;22.134;1719.191;WAP140;20:17:FF:FF:F1:40;-59
WIFI;22.134;1719.191;WAP213;20:17:FF:FF:F2:13;-59
WIFI;22.134;1719.191;WAP093;20:17:FF:FF:F0:93;-69
WIFI;22.134;1719.191;WAP138;20:17:FF:FF:F1:38;-72
WIFI;22.134;1719.191;WAP115;20:17:FF:FF:F1:15;-69
WIFI;22.134;1719.191;WAP113;20:17:FF:FF:F1:13;-67
WIFI;22.134;1719.191;WAP180;20:17:FF:FF:F1:80;-81
WIFI;22.134;1719.191;WAP316;20:17:FF:FF:F3:16;-49
WIFI;22.134;1719.191;WAP298;20:17:FF:FF:F2:98;-69
WIFI;22.134;1719.191;WAP319;20:17:FF:FF:F3:19;-70
WIFI;22.134;1719.191;WAP317;20:17:FF:FF:F3:17;-73
WIFI;22.134;1719.191;WAP313;20:17:FF:FF:F3:13;-85
WIFI;22.134;1719.191;WAP109;20:17:FF:FF:F1:09;-87
WIFI;22.134;1719.191;WAP159;20:17:FF:FF:F1:59;-90
WIFI;22.134;1719.191;WAP206;20:17:FF:FF:F2:06;-74
WIFI;22.134;1719.191;WAP022;20:17:FF:FF:F0:22;-85
WIFI;22.134;1719.191;WAP279;20:17:FF:FF:F2:79;-89
WIFI;22.134;1719.191;WAP171;20:17:FF:FF:F1:71;-84
LIGH;22.163;1439.391;16.0;0
ACCE;22.164;1439.393;0.45969;-0.90022;-11.60709;3
MAGN;22.165;1439.393;-20.10000;4.62000;28.32000;3
GYRO;22.166;1439.398;-0.15394;-2.89947;0.94867;3
AHRS;22.168;1439.398;18.5843;-149.7265;-11.3054;-0.05188;-0.95216;-0.18049;-76
LIGH;22.175;1439.411;12.0;0
PRES;22.175;1439.412;1012.7109;0
ACCE;22.177;1439.413;-0.47884;-1.78129;-11.64540;3
MAGN;22.178;1439.413;-17.34000;6.72000;30.06000;3
GYRO;22.179;1439.418;-0.54825;-2.12856;1.91170;3
AHRS;22.180;1439.418;17.8244;-152.0984;-11.4104;-0.05815;-0.95775;-0.17328;-86
LIGH;22.182;1439.431;12.0;0
ACCE;22.183;1439.433;-0.62249;-2.71024;-10.37168;3
MAGN;22.184;1439.433;-14.52000;8.76000;31.50000;3
GYRO;22.185;1439.438;-0.50855;-1.65331;2.09771;3
AHRS;22.186;1439.438;17.4728;-155.0477;-11.4975;-0.06402;-0.96349;-0.16894;26
LIGH;22.204;1439.451;16.0;0
PRES;22.206;1439.452;1012.6171;0
ACCE;22.206;1439.454;-0.68953;-2.93050;-9.94073;3
MAGN;22.209;1439.454;-11.52000;10.56000;32.52000;3
GYRO;22.210;1439.458;-0.33292;-2.01066;1.60627;3
AHRS;22.211;1439.458;16.9076;-158.1733;-12.0043;-0.07388;-0.96883;-0.16314;-13
GNSS;22.213;1491379065.000;39.993980;-0.073709;111.887;0.000;16.0;0.0;11;10
LIGH;22.216;1439.471;16.0;0
GNSS;22.216;1491379065.000;39.993980;-0.073709;111.887;0.000;16.0;0.0;11;10
ACCE;22.219;1439.473;-0.45969;-2.49955;-10.22803;3
MAGN;22.219;1439.473;-8.58000;12.24000;33.42000;3
GYRO;22.222;1439.478;-0.14966;-2.11726;1.17561;3
AHRS;22.223;1439.478;15.8360;-160.4090;-12.9521;-0.08680;-0.97244;-0.15389;116
LIGH;22.238;1439.491;37.0;0
PRES;22.238;1439.491;1012.5616;0
ACCE;22.239;1439.495;-0.00958;-2.06859;-10.58237;3
MAGN;22.239;1439.495;-5.70000;13.92000;33.96000;3
GYRO;22.242;1439.498;0.29138;-1.42484;1.34879;3
AHRS;22.243;1439.498;14.1576;-162.1933;-14.0138;-0.10067;-0.97542;-0.13958;117
LIGH;22.255;1439.511;37.0;0
ACCE;22.257;1439.513;-0.26815;-2.13563;-10.71645;3
MAGN;22.257;1439.513;-2.82000;15.30000;34.32000;3
GYRO;22.262;1439.518;0.57330;-0.12217;1.85062;3
AHRS;22.262;1439.518;12.6004;-163.4055;-15.1342;-0.11382;-0.97708;-0.12653;55
LIGH;22.275;1439.531;33.0;0
PRES;22.275;1439.531;1012.7031;0
ACCE;22.277;1439.533;-0.67038;-2.62405;-10.32380;3
MAGN;22.278;1439.533;-0.24000;16.44000;34.38000;3
GYRO;22.282;1439.538;0.48655;1.11239;1.80724;3
AHRS;22.282;1439.538;11.2344;-163.9212;-16.0110;-0.12368;-0.97772;-0.11536;94
LIGH;22.295;1439.551;33.0;0
ACCE;22.298;1439.553;-0.57461;-2.61447;-9.46189;3
MAGN;22.298;1439.553;1.92000;17.10000;34.14000;3
GYRO;22.302;1439.558;0.23274;1.87780;1.34848;3
AHRS;22.304;1439.558;9.7945;-163.6514;-17.0845;-0.13449;-0.97709;-0.10461;-92
LIGH;22.315;1439.571;33.0;0
PRES;22.316;1439.572;1012.7210;0
ACCE;22.318;1439.574;-0.38307;-2.42293;-9.24162;3
MAGN;22.319;1439.574;3.84000;17.46000;33.96000;3
GYRO;22.322;1439.578;0.20525;2.35030;1.06627;3
AHRS;22.323;1439.578;8.0952;-162.5545;-18.4203;-0.14724;-0.97497;-0.09308;52
LIGH;22.335;1439.591;33.0;0
ACCE;22.338;1439.594;0.10534;-2.04944;-9.71088;3
MAGN;22.339;1439.594;5.22000;17.76000;33.72000;3
GYRO;22.342;1439.598;0.57055;2.83655;0.99999;3
AHRS;22.343;1439.598;6.3380;-160.7295;-19.6556;-0.15891;-0.97152;-0.08223;-79
LIGH;22.355;1439.611;33.0;0
PRES;22.357;1439.612;1012.6264;0
ACCE;22.358;1439.614;0.54588;-2.03986;-10.20888;3
MAGN;22.360;1439.614;6.30000;17.82000;33.78000;3
GYRO;22.362;1439.618;0.99876;4.04454;1.20402;3
AHRS;22.363;1439.618;4.5809;-157.7078;-21.0549;-0.17152;-0.96526;-0.07384;-59
LIGH;22.375;1439.631;33.0;0
ACCE;22.378;1439.634;1.19710;-2.23140;-10.45787;3
GYRO;22.382;1439.638;1.18538;5.47977;1.08520;3
AHRS;22.383;1439.638;2.9580;-154.0872;-22.2141;-0.18200;-0.95708;-0.06786;-43
LIGH;22.395;1439.651;28.0;0
PRES;22.396;1439.652;1012.6788;0
ACCE;22.398;1439.654;1.87705;-2.58574;-9.89284;3
MAGN;22.399;1439.654;7.26000;17.82000;33.54000;3
GYRO;22.402;1439.658;0.95081;6.76258;0.44410;3
AHRS;22.403;1439.658;1.5441;-149.5208;-23.3166;-0.19148;-0.94556;-0.06584;-3
LIGH;22.415;1439.671;28.0;0
ACCE;22.418;1439.674;3.07416;-2.88262;-9.01178;3
GYRO;22.422;1439.678;0.43463;7.74058;-0.10873;3
AHRS;22.424;1439.678;0.2423;-143.8738;-24.7317;-0.20296;-0.92880;-0.06836;93
LIGH;22.435;1439.691;7.0;0
PRES;22.436;1439.692;1012.6978;0
ACCE;22.439;1439.694;4.42448;-2.95923;-8.30309;3
MAGN;22.439;1439.694;6.18000;17.76000;33.48000;3
GYRO;22.442;1439.698;0.00580;8.15963;-0.63927;3
AHRS;22.443;1439.698;-0.8581;-137.7173;-26.1896;-0.21394;-0.90780;-0.07491;-108
LIGH;22.455;1439.711;7.0;0
ACCE;22.459;1439.714;5.51624;-2.91135;-7.51779;3
MAGN;22.460;1439.714;4.80000;17.64000;33.18000;3
GYRO;22.462;1439.718;-0.12248;8.19567;-1.26480;3
AHRS;22.463;1439.718;-1.7378;-131.1987;-27.9959;-0.22633;-0.88202;-0.08652;-95
LIGH;22.475;1439.731;7.0;0
PRES;22.476;1439.732;1012.7018;0
ACCE;22.479;1439.735;6.80911;-2.72939;-6.69419;3
GYRO;22.482;1439.738;-0.03910;7.82427;-1.77090;3
AHRS;22.483;1439.738;-2.4846;-125.1118;-30.3336;-0.24178;-0.85373;-0.10198;-49
LIGH;22.495;1439.751;7.0;0
ACCE;22.499;1439.755;8.06367;-2.51870;-5.65989;3
MAGN;22.500;1439.755;0.84000;17.40000;31.92000;3
GYRO;22.502;1439.758;0.28527;6.95287;-2.10932;3
AHRS;22.503;1439.758;-2.9954;-119.5226;-32.1182;-0.25156;-0.82630;-0.11756;-123
LIGH;22.515;1439.771;12.0;0
PRES;22.516;1439.772;1012.6100;0
ACCE;22.519;1439.775;9.10754;-2.08774;-5.00867;3
MAGN;22.520;1439.775;-1.74000;17.22000;30.96000;3
GYRO;22.522;1439.778;0.91233;6.07597;-2.26173;3
AHRS;22.523;1439.778;-3.5795;-114.3956;-33.3163;-0.25704;-0.80003;-0.13007;25
LIGH;22.535;1439.791;12.0;0
ACCE;22.539;1439.795;10.09395;-1.64721;-4.44364;3
MAGN;22.540;1439.795;-4.56000;16.98000;29.70000;3
GYRO;22.542;1439.798;1.49998;5.39333;-2.34145;3
AHRS;22.543;1439.798;-3.0972;-108.9542;-33.0621;-0.24655;-0.77549;-0.14418;41
LIGH;22.556;1439.811;18.0;0
PRES;22.557;1439.812;1012.6657;0
ACCE;22.559;1439.815;10.93671;-1.20668;-3.70622;3
MAGN;22.560;1439.815;-7.74000;16.74000;28.32000;3
GYRO;22.562;1439.818;1.72264;4.81453;-2.40773;3
AHRS;22.563;1439.818;-2.0120;-104.1394;-32.1984;-0.22906;-0.75472;-0.15713;-2
LIGH;22.575;1439.831;18.0;0
ACCE;22.579;1439.835;11.48259;-0.86191;-2.96881;3
MAGN;22.580;1439.835;-11.04000;16.38000;26.76000;3
GYRO;22.582;1439.838;1.84878;4.04179;-2.61114;3
AHRS;22.583;1439.838;-0.4096;-100.2664;-30.6890;-0.20532;-0.73956;-0.16698;-73
LIGH;22.595;1439.851;15.0;0
PRES;22.596;1439.852;1012.6149;0
ACCE;22.599;1439.855;11.71243;-0.74699;-2.63362;3
MAGN;22.600;1439.855;-14.46000;15.90000;24.84000;3
GYRO;22.602;1439.858;2.00089;3.72475;-2.89245;3
AHRS;22.603;1439.858;1.6570;-96.5310;-28.9564;-0.17723;-0.72487;-0.17686;80
LIGH;22.615;1439.871;15.0;0
ACCE;22.619;1439.875;11.55921;-0.62249;-2.37505;3
MAGN;22.621;1439.875;-17.94000;15.42000;22.92000;3
GYRO;22.626;1439.878;1.86894;3.35518;-3.03936;3
AHRS;22.627;1439.878;3.9858;-93.7823;-27.5174;-0.15044;-0.71433;-0.18709;77
SOUN;22.630;57.61;0.00176;38.88
LIGH;22.635;1439.891;14.0;0
PRES;22.636;1439.892;1012.6518;0
ACCE;22.640;1439.896;11.36767;-0.50757;-2.08774;3
MAGN;22.641;1439.896;-21.18000;14.70000;20.76000;3
GYRO;22.642;1439.898;1.68385;3.02562;-3.23362;3
AHRS;22.643;1439.898;6.6698;-91.6460;-26.1827;-0.12269;-0.70655;-0.19821;-15
LIGH;22.655;1439.911;14.0;0
ACCE;22.660;1439.916;11.31979;-0.29688;-1.70467;3
MAGN;22.661;1439.916;-24.36000;13.86000;18.36000;3
GYRO;22.663;1439.918;1.31794;2.64413;-3.38572;3
AHRS;22.664;1439.918;9.4819;-90.3709;-25.5111;-0.09928;-0.70238;-0.21227;64
LIGH;22.677;1439.931;11.0;0
PRES;22.678;1439.932;1012.7294;0
ACCE;22.680;1439.936;11.24317;0.15323;-1.19710;3
MAGN;22.681;1439.936;-27.42000;12.96000;15.78000;3
GYRO;22.683;1439.938;1.08184;2.38848;-3.52164;3
AHRS;22.684;1439.938;12.5336;-89.0379;-24.6985;-0.07303;-0.69748;-0.22635;-86
LIGH;22.695;1439.951;11.0;0
ACCE;22.700;1439.956;11.01333;0.71826;-0.64165;3
MAGN;22.701;1439.956;-30.24000;11.64000;13.02000;3
GYRO;22.703;1439.958;0.97402;2.25226;-3.73391;3
AHRS;22.703;1439.958;15.8423;-87.6061;-23.9493;-0.04495;-0.69129;-0.24163;24
PRES;22.715;1439.971;1012.6693;0
LIGH;22.716;1439.972;12.0;0
ACCE;22.721;1439.977;10.67814;1.22583;-0.16281;3
MAGN;22.722;1439.977;-32.64000;10.02000;10.26000;3
GYRO;22.723;1439.978;0.90622;2.18354;-3.91962;3
AHRS;22.724;1439.978;19.2922;-86.1078;-23.3660;-0.01638;-0.68388;-0.25790;-70
LIGH;22.736;1439.991;12.0;0
ACCE;22.740;1439.996;10.16099;1.72383;0.21069;3
MAGN;22.741;1439.996;-34.74000;8.10000;7.26000;3
GYRO;22.742;1439.998;0.77397;2.09771;-4.13617;3
AHRS;22.743;1439.998;23.0567;-84.4960;-23.0019;0.01362;-0.67505;-0.27629;-102
PRES;22.755;1440.011;1012.6609;0
LIGH;22.756;1440.012;1.0;0
ACCE;22.761;1440.016;9.67257;2.46124;0.28730;3
MAGN;22.762;1440.016;-36.24000;6.06000;4.26000;3
GYRO;22.763;1440.018;0.62705;1.99722;-4.28125;3
AHRS;22.764;1440.018;26.9475;-82.7160;-22.8090;0.04438;-0.66447;-0.29525;-123
LIGH;22.776;1440.031;1.0;0
ACCE;22.781;1440.037;9.13627;3.63919;0.17238;3
MAGN;22.783;1440.037;-37.38000;4.02000;1.32000;3
GYRO;22.784;1440.038;0.42058;2.10351;-4.38723;3
AHRS;22.785;1440.038;31.0168;-80.4325;-22.9894;0.07610;-0.65037;-0.31581;71
LIGH;22.796;1440.051;10.0;0
PRES;22.797;1440.052;1012.6483;0
ACCE;22.801;1440.056;8.39886;4.67348;-0.02873;3
MAGN;22.802;1440.056;-37.98000;1.56000;-1.50000;3
GYRO;22.804;1440.058;0.10293;2.62947;-4.56713;3
AHRS;22.805;1440.058;35.3310;-77.3890;-23.6472;0.10977;-0.63158;-0.33807;-105
LIGH;22.816;1440.072;10.0;0
ACCE;22.821;1440.077;7.17303;5.20978;0.25857;3
GYRO;22.823;1440.078;-0.40439;3.32005;-4.81698;3
AHRS;22.824;1440.078;39.8661;-73.4676;-24.9987;0.14506;-0.60807;-0.36213;25
LIGH;22.836;1440.092;14.0;0
PRES;22.837;1440.092;1012.6797;0
GYRO;22.843;1440.098;-0.97219;3.71711;-4.97947;3
AHRS;22.845;1440.098;44.4087;-68.5222;-27.1985;0.18103;-0.58004;-0.38670;62
ACCE;22.846;1440.099;4.38618;5.53539;1.57060;3
MAGN;22.855;1440.099;-37.68000;-3.24000;-6.60000;3
LIGH;22.856;1440.111;14.0;0
GYRO;22.863;1440.118;-1.44103;3.74919;-4.71588;3
AHRS;22.864;1440.118;47.9308;-62.6437;-30.4419;0.21010;-0.54946;-0.40869;-70
ACCE;22.865;1440.120;3.16035;5.55455;2.03986;3
MAGN;22.866;1440.120;-36.84000;-5.70000;-9.06000;3
PRES;22.875;1440.131;1012.7269;0
LIGH;22.884;1440.131;19.0;0
GYRO;22.885;1440.138;-1.81671;3.58334;-4.37105;3
AHRS;22.885;1440.138;50.4501;-56.1889;-34.7048;0.23179;-0.51876;-0.42958;-38
ACCE;22.886;1440.140;2.03028;5.63116;2.25055;3
MAGN;22.887;1440.140;-35.64000;-8.28000;-11.46000;3
LIGH;22.895;1440.151;19.0;0
GYRO;22.902;1440.158;-2.16888;3.32158;-4.06256;3
AHRS;22.903;1440.158;52.4719;-47.0771;-41.3888;0.25255;-0.47833;-0.45576;50
ACCE;22.905;1440.161;1.04387;5.59285;2.49955;3
MAGN;22.906;1440.161;-34.14000;-10.68000;-13.86000;3
LIGH;22.915;1440.171;17.0;0
PRES;22.916;1440.171;1012.5961;0
GYRO;22.922;1440.178;-2.40375;3.01615;-3.66550;3
AHRS;22.923;1440.178;53.2754;-37.6208;-48.6983;0.26782;-0.43756;-0.48056;-77
ACCE;22.924;1440.180;-0.03831;5.52582;2.90177;3
MAGN;22.925;1440.180;-32.10000;-12.96000;-16.02000;3
LIGH;22.935;1440.191;17.0;0
GYRO;22.943;1440.199;-2.69453;2.46270;-3.24186;3
AHRS;22.944;1440.199;53.0796;-28.4611;-56.3074;0.27810;-0.39826;-0.50601;-110
ACCE;22.946;1440.200;-1.04387;5.33428;3.71580;3
MAGN;22.947;1440.200;-29.82000;-14.88000;-18.12000;3
LIGH;22.956;1440.211;23.0;0
PRES;22.957;1440.212;1012.5809;0
GYRO;22.963;1440.218;-3.14993;1.45875;-2.94834;3
AHRS;22.964;1440.218;51.8600;-20.2446;-63.7721;0.28202;-0.36159;-0.53291;65
ACCE;22.965;1440.221;-1.64721;4.87459;4.57771;3
MAGN;22.966;1440.221;-27.60000;-16.50000;-20.22000;3
LIGH;22.975;1440.231;23.0;0
GYRO;22.982;1440.238;-3.55615;0.20128;-2.77272;3
AHRS;22.983;1440.238;49.7887;-13.4091;-70.6004;0.28000;-0.32801;-0.56069;-88
ACCE;22.985;1440.241;-1.83875;4.54898;5.24809;3
MAGN;22.986;1440.241;-25.08000;-17.94000;-22.26000;3
LIGH;22.996;1440.251;59.0;0
PRES;22.996;1440.252;1012.6014;0
GYRO;23.002;1440.258;-3.76751;-0.82497;-2.68200;3
AHRS;23.003;1440.258;46.7809;-7.9330;-76.8037;0.27093;-0.29577;-0.59028;91
ACCE;23.007;1440.263;-1.69509;3.93607;5.43005;3
MAGN;23.008;1440.263;-22.68000;-18.96000;-24.18000;3
LIGH;23.015;1440.271;59.0;0
GYRO;23.022;1440.278;-3.89457;-1.24311;-2.53326;3
AHRS;23.024;1440.278;42.8425;-3.8659;-82.2005;0.25442;-0.26361;-0.62090;-17
ACCE;23.026;1440.282;-1.33118;2.97839;5.93762;3
MAGN;23.027;1440.282;-20.28000;-19.50000;-26.04000;3
LIGH;23.035;1440.291;64.0;0
PRES;23.036;1440.292;1012.5630;0
GYRO;23.042;1440.298;-4.29591;-1.31122;-2.29563;3
AHRS;23.044;1440.298;38.1288;-1.0058;-86.9682;0.23127;-0.23078;-0.65246;-112
ACCE;23.048;1440.302;-0.90980;1.79086;6.53138;3
MAGN;23.049;1440.302;-18.12000;-19.62000;-27.72000;3
LIGH;23.070;1440.311;64.0;0
GYRO;23.072;1440.318;-4.77452;-1.24769;-2.10962;3
AHRS;23.073;1440.318;33.1189;1.4157;-91.3516;0.20760;-0.19561;-0.68321;-81
ACCE;23.074;1440.322;-0.59376;0.60334;7.57525;3
MAGN;23.076;1440.322;-16.02000;-19.14000;-29.40000;3
LIGH;23.077;1440.331;76.0;0
PRES;23.078;1440.332;1012.5722;0
GYRO;23.083;1440.338;-4.95992;-1.27732;-2.03326;3
AHRS;23.085;1440.338;27.7577;3.1497;-95.1946;0.18139;-0.15907;-0.71215;-8
ACCE;23.086;1440.342;-0.34477;-0.50757;8.62870;3
MAGN;23.087;1440.342;-14.04000;-18.24000;-31.02000;3
LIGH;23.095;1440.351;76.0;0
GYRO;23.103;1440.358;-4.68137;-1.21623;-2.01738;3
AHRS;23.104;1440.358;22.2079;4.5350;-98.6172;0.15491;-0.12060;-0.73849;94
ACCE;23.107;1440.363;-0.10534;-1.18752;9.47146;3
MAGN;23.108;1440.363;-12.18000;-17.22000;-32.40000;3
LIGH;23.116;1440.371;100.0;0
PRES;23.116;1440.372;1012.5531;0
GYRO;23.122;1440.378;-3.95596;-1.08795;-1.99875;3
AHRS;23.123;1440.378;16.7647;5.5749;-101.8315;0.12914;-0.08269;-0.76255;-29
ACCE;23.127;1440.382;0.09577;-1.79086;10.03649;3
MAGN;23.129;1440.382;-10.56000;-15.72000;-33.90000;3
SOUN;23.130;98.16;0.00300;43.51
LIGH;23.135;1440.391;100.0;0
GYRO;23.142;1440.398;-3.50912;-0.67378;-1.91079;3
AHRS;23.143;1440.398;11.1837;6.6780;-104.8249;0.10527;-0.04173;-0.78385;34
ACCE;23.147;1440.403;0.08619;-2.26970;10.29507;3
MAGN;23.148;1440.403;-9.36000;-13.86000;-35.22000;3
LIGH;23.155;1440.411;118.0;0
PRES;23.156;1440.412;1012.4766;0
GYRO;23.162;1440.418;-2.68811;-0.18295;-1.73241;3
AHRS;23.163;1440.418;6.8632;7.8172;-107.7418;0.09017;-0.00811;-0.80196;112
ACCE;23.167;1440.422;-0.03831;-2.68151;10.50576;3
MAGN;23.168;1440.422;-8.40000;-11.94000;-36.30000;3
LIGH;23.175;1440.431;118.0;0
GYRO;23.182;1440.438;-2.16063;0.07880;-1.51800;3
AHRS;23.183;1440.438;2.6880;8.9298;-110.3832;0.07725;0.02523;-0.81731;-91
ACCE;23.187;1440.443;-0.22984;-3.13162;10.64941;3
MAGN;23.188;1440.443;-7.62000;-9.78000;-37.14000;3
LIGH;23.195;1440.451;115.0;0
PRES;23.196;1440.452;1012.5990;0
GYRO;23.213;1440.458;-2.03571;-0.01649;-1.37170;3
AHRS;23.217;1440.458;-1.1140;9.9608;-112.7358;0.06692;0.05614;-0.82990;-41
ACCE;23.220;1440.466;-0.38307;-3.54342;10.85052;3
MAGN;23.221;1440.466;-7.26000;-7.44000;-37.86000;3
LIGH;23.223;1440.472;115.0;0
GYRO;23.224;1440.478;-2.00578;-0.24465;-1.31458;3
AHRS;23.226;1440.478;-4.5309;10.7780;-114.7773;0.05784;0.08373;-0.83997;69
ACCE;23.231;1440.485;-0.34477;-3.70622;10.98460;3
MAGN;23.233;1440.485;-7.14000;-5.04000;-38.34000;3
GNSS;23.234;1491379066.000;39.993980;-0.073709;110.743;0.000;16.0;0.0;11;10
LIGH;23.241;1440.491;112.0;0
PRES;23.242;1440.492;1012.6343;0
GYRO;23.243;1440.498;-1.84451;-0.36194;-1.28129;3
AHRS;23.246;1440.498;-7.7165;11.4096;-116.5484;0.04915;0.10910;-0.84796;47
GNSS;23.248;1491379066.000;39.993980;-0.073709;110.743;0.000;16.0;0.0;11;10
ACCE;23.251;1440.505;-0.21069;-3.88818;10.90798;3
MAGN;23.252;1440.505;-7.38000;-2.76000;-38.70000;3
LIGH;23.255;1440.511;112.0;0
GYRO;23.263;1440.518;-1.45783;-0.29902;-1.21318;3
AHRS;23.263;1440.518;-10.6196;11.7885;-118.1123;0.04037;0.13153;-0.85436;80
ACCE;23.269;1440.524;-0.12450;-4.01268;10.86010;3
MAGN;23.269;1440.524;-7.86000;-0.42000;-38.88000;3
LIGH;23.278;1440.531;112.0;0
PRES;23.279;1440.532;1012.6077;0
GYRO;23.282;1440.538;-1.17775;-0.28314;-1.09650;3
AHRS;23.283;1440.538;-13.3797;11.7585;-119.4626;0.02945;0.15136;-0.85929;-42
ACCE;23.289;1440.544;-0.01915;-4.04141;10.91756;3
MAGN;23.290;1440.544;-8.28000;1.86000;-39.00000;3
LIGH;23.296;1440.551;112.0;0
GYRO;23.303;1440.558;-0.96272;-0.41172;-0.99327;3
AHRS;23.304;1440.558;-15.7473;11.4380;-120.7367;0.01841;0.16729;-0.86349;43
ACCE;23.311;1440.567;0.21069;-4.18506;11.07079;3
MAGN;23.312;1440.567;-8.94000;4.02000;-38.94000;3
LIGH;23.315;1440.571;110.0;0
PRES;23.316;1440.572;1012.6283;0
GYRO;23.322;1440.578;-0.63958;-0.85552;-1.09467;3
AHRS;23.323;1440.578;-17.6735;10.5670;-122.1126;0.00560;0.17790;-0.86788;-123
ACCE;23.328;1440.584;0.52672;-4.17549;11.01333;3
MAGN;23.329;1440.584;-9.72000;5.76000;-39.00000;3
LIGH;23.335;1440.591;110.0;0
GYRO;23.342;1440.598;-0.15638;-1.38605;-1.41965;3
AHRS;23.343;1440.598;-19.1319;9.2544;-123.6300;-0.00812;0.18357;-0.87267;62
ACCE;23.349;1440.604;0.90980;-4.04141;10.88883;3
MAGN;23.350;1440.604;-10.56000;7.26000;-38.82000;3
LIGH;23.355;1440.611;115.0;0
PRES;23.356;1440.612;1012.6061;0
GYRO;23.362;1440.618;0.46701;-1.99631;-1.90926;3
AHRS;23.363;1440.618;-20.0600;7.1164;-125.4827;-0.02529;0.18251;-0.87863;39
ACCE;23.369;1440.625;1.34075;-3.72538;10.68772;3
MAGN;23.370;1440.625;-11.40000;8.40000;-38.64000;3
LIGH;23.375;1440.631;115.0;0
GYRO;23.382;1440.638;1.10139;-2.47462;-2.32373;3
AHRS;23.383;1440.638;-20.3648;4.3754;-127.6158;-0.04426;0.17510;-0.88552;122
ACCE;23.390;1440.645;1.85790;-3.26569;10.28549;3
MAGN;23.390;1440.645;-12.30000;9.24000;-38.40000;3
LIGH;23.395;1440.651;135.0;0
PRES;23.396;1440.652;1012.6027;0
GYRO;23.402;1440.658;1.58550;-2.58488;-2.41750;3
AHRS;23.403;1440.658;-20.0581;1.3611;-129.8262;-0.06324;0.16267;-0.89264;-13
ACCE;23.409;1440.665;2.47082;-2.65278;9.63427;3
MAGN;23.411;1440.665;-13.32000;9.72000;-37.86000;3
LIGH;23.415;1440.671;135.0;0
GYRO;23.422;1440.678;1.57756;-2.24859;-2.34206;3
AHRS;23.423;1440.678;-19.5137;-1.6436;-132.1262;-0.08167;0.14914;-0.89969;126
ACCE;23.429;1440.685;2.90177;-2.01113;9.17458;3
MAGN;23.430;1440.685;-14.40000;9.96000;-37.56000;3
LIGH;23.436;1440.691;220.0;0
PRES;23.436;1440.692;1012.6877;0
GYRO;23.442;1440.698;1.34360;-1.89826;-2.38665;3
AHRS;23.443;1440.698;-18.5869;-4.7005;-134.4801;-0.09974;0.13313;-0.90670;-77
ACCE;23.449;1440.705;3.16992;-1.71425;8.93516;3
MAGN;23.450;1440.705;-15.48000;9.78000;-37.02000;3
LIGH;23.455;1440.711;220.0;0
GYRO;23.462;1440.718;1.09253;-1.81580;-2.48225;3
AHRS;23.463;1440.718;-17.6044;-7.6128;-136.6315;-0.11738;0.11764;-0.91251;94
ACCE;23.470;1440.725;3.45723;-1.64721;9.03093;3
MAGN;23.471;1440.725;-16.74000;9.42000;-36.30000;3
LIGH;23.475;1440.731;271.0;0
PRES;23.476;1440.732;1012.7112;0
GYRO;23.483;1440.739;0.89400;-2.29930;-2.61389;3
AHRS;23.485;1440.739;-16.6931;-10.7609;-138.7402;-0.13774;0.10257;-0.91709;-50
ACCE;23.491;1440.746;3.71580;-1.61848;9.10754;3
MAGN;23.492;1440.746;-17.88000;8.88000;-35.76000;3
LIGH;23.497;1440.751;271.0;0
GYRO;23.503;1440.758;1.00793;-3.03417;-2.83747;3
AHRS;23.504;1440.758;-15.6212;-14.0663;-140.8787;-0.15946;0.08648;-0.92095;96
ACCE;23.510;1440.766;4.15633;-1.54187;9.54808;3
MAGN;23.511;1440.766;-19.32000;8.04000;-35.10000;3
PRES;23.520;1440.771;1012.6028;0
LIGH;23.525;1440.772;305.0;0
GYRO;23.526;1440.778;1.26052;-3.90893;-2.73484;3
AHRS;23.527;1440.778;-14.6185;-17.8898;-142.5786;-0.18639;0.06956;-0.92168;-122
MAGN;23.530;1440.786;-20.64000;6.96000;-34.38000;3
LIGH;23.535;1440.791;305.0;0
GYRO;23.542;1440.798;1.67530;-4.15419;-2.77608;3
AHRS;23.544;1440.798;-13.1714;-21.6949;-144.3839;-0.21244;0.05007;-0.92230;23
ACCE;23.550;1440.806;5.16190;-1.14922;8.51378;3
MAGN;23.551;1440.806;-22.02000;5.52000;-33.42000;3
LIGH;23.555;1440.811;343.0;0
PRES;23.556;1440.812;1012.6581;0
GYRO;23.562;1440.818;2.04426;-4.83500;-3.20399;3
AHRS;23.563;1440.818;-11.2478;-26.7380;-146.0882;-0.24791;0.02409;-0.91952;78
ACCE;23.570;1440.826;5.21936;-1.06303;9.23204;3
MAGN;23.571;1440.826;-23.64000;4.50000;-31.86000;3
LIGH;23.575;1440.831;343.0;0
GYRO;23.582;1440.838;1.96149;-6.46265;-3.75652;3
AHRS;23.584;1440.838;-9.2258;-32.7644;-147.6299;-0.29149;-0.00426;-0.91207;-111
ACCE;23.591;1440.847;7.61356;0.47884;5.31513;3
MAGN;23.592;1440.847;-25.08000;2.58000;-30.48000;3
LIGH;23.595;1440.851;418.0;0
PRES;23.596;1440.852;1012.6033;0
GYRO;23.602;1440.858;1.98256;-6.35666;-3.95535;3
AHRS;23.603;1440.858;-6.6040;-37.5100;-148.8109;-0.32383;-0.03376;-0.90555;-111
ACCE;23.611;1440.867;9.52892;2.67193;3.26569;3
MAGN;23.612;1440.867;-26.58000;0.42000;-28.50000;3
LIGH;23.615;1440.871;418.0;0
GYRO;23.623;1440.878;1.97554;-5.24153;-3.85761;3
AHRS;23.624;1440.878;-4.0624;-42.3347;-149.7878;-0.35701;-0.06213;-0.89641;42
SOUN;23.628;57.85;0.00177;38.92
ACCE;23.633;1440.886;10.16099;3.03585;4.07014;3
MAGN;23.634;1440.886;-28.08000;-1.74000;-26.52000;3
LIGH;23.636;1440.891;451.0;0
PRES;23.637;1440.892;1012.6901;0
GYRO;23.643;1440.898;1.78373;-3.14107;-3.35060;3
AHRS;23.644;1440.898;-1.8196;-46.4868;-150.4582;-0.38527;-0.08649;-0.88676;-11
ACCE;23.651;1440.907;9.93115;3.11246;4.15633;3
MAGN;23.652;1440.907;-29.16000;-4.08000;-24.30000;3
LIGH;23.655;1440.911;451.0;0
GYRO;23.662;1440.918;0.96089;-2.74828;-3.29379;3
AHRS;23.664;1440.918;-0.6636;-50.8710;-151.6556;-0.41770;-0.10008;-0.87496;-123
ACCE;23.673;1440.929;9.75877;3.46680;3.22738;3
MAGN;23.675;1440.929;-30.12000;-6.18000;-21.48000;3
LIGH;23.676;1440.931;158.0;0
PRES;23.677;1440.932;1012.5457;0
GYRO;23.683;1440.938;0.12095;-2.52379;-3.49659;3
AHRS;23.684;1440.938;1.3334;-53.3658;-153.1629;-0.43435;-0.11431;-0.87027;73
ACCE;23.693;1440.949;9.41400;3.62961;2.73897;3
MAGN;23.694;1440.949;-30.90000;-8.70000;-19.26000;3
LIGH;23.696;1440.951;158.0;0
GYRO;23.702;1440.958;-0.12462;-2.24126;-3.66519;3
AHRS;23.704;1440.958;3.6800;-55.4974;-154.8097;-0.44796;-0.12921;-0.86652;-76
ACCE;23.713;1440.968;8.83939;3.82115;2.72939;3
MAGN;23.714;1440.968;-31.56000;-11.16000;-16.92000;3
LIGH;23.715;1440.971;146.0;0
PRES;23.716;1440.972;1012.5622;0
GYRO;23.722;1440.978;0.15088;-2.63039;-4.04210;3
AHRS;23.724;1440.978;6.4991;-58.4150;-156.7561;-0.46723;-0.14661;-0.85916;-24
ACCE;23.732;1440.988;8.25521;4.37660;2.52828;3
MAGN;23.733;1440.988;-31.74000;-13.74000;-14.58000;3
LIGH;23.735;1440.991;146.0;0
GYRO;23.743;1440.998;0.62461;-3.27607;-4.62058;3
AHRS;23.745;1440.998;9.8062;-61.3824;-158.7565;-0.48628;-0.16598;-0.85014;19
ACCE;23.753;1441.008;7.85298;5.38217;1.75256;3
MAGN;23.754;1441.008;-31.68000;-16.38000;-11.94000;3
LIGH;23.755;1441.011;149.0;0
PRES;23.756;1441.012;1012.6342;0
GYRO;23.762;1441.018;0.93157;-3.36129;-5.02559;3
AHRS;23.763;1441.018;13.5106;-64.0602;-160.5249;-0.50223;-0.18737;-0.84031;-120
ACCE;23.773;1441.029;7.38372;6.11958;0.94810;3
MAGN;23.774;1441.029;-31.20000;-18.36000;-9.06000;3
LIGH;23.775;1441.031;149.0;0
GYRO;23.782;1441.038;0.98319;-2.72568;-4.95473;3
AHRS;23.783;1441.038;17.5502;-66.5359;-161.9006;-0.51532;-0.21124;-0.82920;112
ACCE;23.793;1441.049;6.30154;6.21535;0.95768;3
MAGN;23.794;1441.049;-30.12000;-20.88000;-6.60000;3
LIGH;23.796;1441.051;133.0;0
PRES;23.796;1441.052;1012.5782;0
GYRO;23.803;1441.058;0.91813;-2.50699;-4.92296;3
AHRS;23.804;1441.058;22.2339;-69.6320;-162.9162;-0.53050;-0.23975;-0.81300;-91
ACCE;23.813;1441.069;5.10444;6.41646;0.45011;3
MAGN;23.814;1441.069;-28.86000;-23.34000;-4.02000;3
LIGH;23.815;1441.071;133.0;0
GYRO;23.822;1441.078;1.02931;-3.20796;-5.29681;3
AHRS;23.824;1441.078;27.4060;-73.3061;-163.2936;0.54621;0.27229;0.79171;-111
ACCE;23.833;1441.089;4.09887;7.17303;-0.38307;3
MAGN;23.834;1441.089;-27.18000;-25.62000;-1.56000;3
LIGH;23.835;1441.091;132.0;0
PRES;23.836;1441.092;1012.5620;0
GYRO;23.843;1441.098;1.17439;-3.46483;-5.51978;3
AHRS;23.844;1441.098;32.3744;-76.1932;-163.4032;0.55466;0.30261;0.77268;95
ACCE;23.853;1441.109;3.14119;7.78594;-0.96726;3
MAGN;23.854;1441.109;-25.02000;-27.78000;0.90000;3
LIGH;23.855;1441.111;132.0;0
GYRO;23.863;1441.118;1.19394;-3.18200;-5.36920;3
AHRS;23.864;1441.118;37.2478;-79.4364;-163.0596;0.56276;0.33216;0.75103;4
ACCE;23.874;1441.129;2.14520;8.01579;-1.01514;3
MAGN;23.875;1441.129;-22.44000;-29.64000;3.00000;3
LIGH;23.876;1441.131;119.0;0
PRES;23.876;1441.132;1012.6937;0
GYRO;23.883;1441.138;0.98013;-2.84785;-5.08301;3
AHRS;23.884;1441.138;42.1130;-83.2064;-162.2375;0.57073;0.36110;0.72629;-14
MAGN;23.893;1441.149;-19.32000;-31.32000;5.04000;3
LIGH;23.895;1441.151;119.0;0
GYRO;23.902;1441.158;0.74495;-2.58701;-4.78369;3
AHRS;23.904;1441.158;46.7330;-87.1551;-160.7681;0.57591;0.38899;0.70135;93
ACCE;23.914;1441.170;-0.18196;7.85298;-1.10133;3
MAGN;23.915;1441.170;-16.08000;-32.76000;6.66000;3
LIGH;23.916;1441.171;114.0;0
PRES;23.917;1441.172;1012.6268;0
GYRO;23.923;1441.178;0.63499;-2.49997;-4.54484;3
AHRS;23.924;1441.178;51.0913;-91.1569;-158.9583;0.57844;0.41442;0.67713;96
ACCE;23.935;1441.190;-1.28329;8.01579;-1.55144;3
MAGN;23.937;1441.190;-12.66000;-33.90000;7.80000;3
LIGH;23.938;1441.191;114.0;0
GYRO;23.943;1441.199;0.74526;-2.38329;-4.35577;3
AHRS;23.944;1441.199;55.3069;-95.4468;-156.5348;0.57821;0.43897;0.65325;68
ACCE;23.955;1441.211;-1.94409;8.07325;-1.70467;3
MAGN;23.956;1441.211;-9.00000;-34.80000;8.82000;3
LIGH;23.957;1441.211;110.0;0
PRES;23.958;1441.212;1012.5955;0
GYRO;23.963;1441.218;0.91630;-2.15391;-4.20245;3
AHRS;23.964;1441.218;59.0149;-99.9270;-153.5086;0.57600;0.46108;0.63135;52
ACCE;23.975;1441.231;-2.67193;7.80510;-1.27372;3
MAGN;23.976;1441.231;-5.40000;-35.40000;9.72000;3
LIGH;23.977;1441.231;110.0;0
GYRO;23.983;1441.238;1.06077;-2.12948;-4.09341;3
AHRS;23.984;1441.238;62.5383;-105.7207;-149.2688;0.57397;0.48273;0.60725;-94
ACCE;23.995;1441.251;-3.30400;7.42203;-1.03430;3
MAGN;23.996;1441.251;-1.68000;-35.70000;10.50000;3
LIGH;23.998;1441.251;112.0;0
PRES;23.999;1441.252;1012.6029;0
GYRO;24.003;1441.258;0.86224;-2.22477;-4.03232;3
AHRS;24.004;1441.258;66.1302;-112.4199;-144.1608;0.56934;0.50301;0.58299;-116
ACCE;24.015;1441.271;-4.01268;7.21134;-1.17795;3
MAGN;24.016;1441.271;2.10000;-35.64000;11.28000;3
LIGH;24.017;1441.271;112.0;0
GYRO;24.023;1441.278;0.77641;-2.17773;-3.92573;3
AHRS;24.023;1441.278;69.3109;-120.8376;-137.0887;0.56311;0.52293;0.55882;107
ACCE;24.035;1441.291;-4.68306;6.94318;-1.03430;3
MAGN;24.036;1441.291;6.00000;-35.40000;11.88000;3
LIGH;24.037;1441.291;114.0;0
PRES;24.038;1441.292;1012.5846;0
GYRO;24.046;1441.298;1.02076;-2.07297;-3.80447;3
AHRS;24.047;1441.298;71.9259;-131.9262;-127.3859;0.55664;0.54204;0.53324;-8
LIGH;24.074;1441.311;114.0;0
ACCE;24.075;1441.312;-5.22894;6.58884;-0.84276;3
MAGN;24.076;1441.312;9.66000;-34.74000;12.12000;3
GYRO;24.077;1441.318;1.29473;-1.96699;-3.67191;3
AHRS;24.078;1441.318;73.7861;-145.9082;-114.7887;0.54929;0.56026;0.50677;-88
LIGH;24.080;1441.332;115.0;0
ACCE;24.080;1441.332;-5.78439;6.24408;-0.78530;3
MAGN;24.081;1441.332;13.32000;-33.60000;11.94000;3
PRES;24.083;1441.332;1012.6622;0
GYRO;24.084;1441.338;1.44347;-1.57573;-3.39611;3
AHRS;24.085;1441.338;74.4855;-161.0998;-100.5777;0.54061;0.57817;0.48197;-58
LIGH;24.096;1441.351;115.0;0
ACCE;24.097;1441.352;-6.31112;5.71735;-0.79487;3
GYRO;24.103;1441.358;1.47219;-1.09895;-3.05646;3
AHRS;24.104;1441.358;74.0388;-175.9056;-86.6252;0.53171;0.59534;0.45738;69
LIGH;24.115;1441.371;105.0;0
MAGN;24.116;1441.372;19.92000;-30.78000;11.76000;3
PRES;24.117;1441.372;1012.6290;0
GYRO;24.123;1441.378;1.50975;-0.85857;-2.75012;3
AHRS;24.124;1441.378;72.6049;171.1232;-74.5398;0.52303;0.61166;0.43197;14
SOUN;24.127;262.71;0.00802;52.06
LIGH;24.135;1441.391;105.0;0
ACCE;24.136;1441.392;-7.45076;4.78840;-1.05345;3
MAGN;24.137;1441.392;22.92000;-28.92000;11.40000;3
GYRO;24.142;1441.398;1.56107;-0.32895;-2.64016;3
AHRS;24.143;1441.398;70.7802;163.1813;-66.5964;0.51354;0.62756;0.41340;10
LIGH;24.155;1441.411;102.0;0
ACCE;24.156;1441.412;-8.05409;4.32872;-1.24498;3
MAGN;24.157;1441.412;25.68000;-26.94000;11.22000;3
PRES;24.159;1441.412;1012.6932;0
GYRO;24.162;1441.418;1.72844;0.17715;-2.41536;3
AHRS;24.164;1441.418;68.3094;155.9916;-59.5562;0.50335;0.64456;0.39116;-61
LIGH;24.175;1441.431;102.0;0
ACCE;24.177;1441.432;-8.30309;3.87861;-1.51314;3
MAGN;24.177;1441.432;28.02000;-24.90000;11.04000;3
GYRO;24.182;1441.438;1.93278;0.58826;-2.09221;3
AHRS;24.183;1441.438;65.4163;150.7451;-54.2598;0.49271;0.66236;0.36842;-88
LIGH;24.195;1441.451;101.0;0
PRES;24.196;1441.452;1012.6940;0
ACCE;24.197;1441.453;-8.38928;3.55300;-1.84832;3
MAGN;24.199;1441.453;30.06000;-22.68000;10.80000;3
GYRO;24.205;1441.459;2.12367;0.90347;-1.83290;3
AHRS;24.208;1441.459;62.1684;147.0682;-50.3504;0.48181;0.68102;0.34483;13
LIGH;24.222;1441.471;101.0;0
ACCE;24.224;1441.472;-8.30309;3.18908;-2.15478;3
MAGN;24.226;1441.472;31.80000;-20.52000;10.62000;3
GYRO;24.228;1441.478;2.17560;1.04061;-1.67469;3
AHRS;24.229;1441.478;58.7905;144.6211;-47.6855;0.47195;0.69893;0.32070;93
GNSS;24.233;1491379067.000;39.994014;-0.073687;110.339;0.000;16.0;0.0;11;10
LIGH;24.240;1441.492;83.0;0
PRES;24.241;1441.492;1012.5118;0
ACCE;24.243;1441.494;-8.09240;2.82516;-2.55701;3
MAGN;24.244;1441.494;33.48000;-18.24000;10.56000;3
GYRO;24.246;1441.498;1.91292;1.36651;-1.58092;3
AHRS;24.248;1441.498;55.5057;143.2252;-45.7267;0.46163;0.71673;0.29871;-1
GNSS;24.249;1491379067.000;39.994014;-0.073687;110.339;0.000;16.0;0.0;11;10
LIGH;24.255;1441.511;83.0;0
ACCE;24.257;1441.513;-7.99663;2.54743;-3.33273;3
MAGN;24.258;1441.513;34.86000;-15.90000;10.74000;3
GYRO;24.263;1441.518;1.46272;2.06595;-1.44806;3
AHRS;24.265;1441.518;52.3851;142.8290;-44.3713;0.45143;0.73443;0.27940;40
LIGH;24.276;1441.531;76.0;0
PRES;24.277;1441.532;1012.6309;0
ACCE;24.281;1441.537;-8.11156;2.03986;-4.96079;3
MAGN;24.281;1441.537;35.82000;-13.68000;11.16000;3
GYRO;24.282;1441.538;1.07604;2.70888;-1.19974;3
AHRS;24.283;1441.538;49.4808;143.0455;-43.4704;0.44220;0.75104;0.26212;-54
LIGH;24.295;1441.551;76.0;0
MAGN;24.297;1441.553;36.54000;-11.58000;11.52000;3
GYRO;24.302;1441.558;0.68356;3.33288;-0.88637;3
AHRS;24.303;1441.558;46.9455;144.0516;-42.6742;0.43195;0.76796;0.24991;61
LIGH;24.315;1441.571;159.0;0
PRES;24.316;1441.571;1012.5875;0
ACCE;24.317;1441.573;-8.31267;1.97282;-5.53539;3
MAGN;24.318;1441.573;36.90000;-9.42000;12.12000;3
GYRO;24.322;1441.578;0.15058;3.83837;-0.43921;3
AHRS;24.323;1441.578;44.7704;145.9175;-42.3966;0.42372;0.78387;0.24149;57
LIGH;24.335;1441.591;159.0;0
ACCE;24.337;1441.593;-8.20732;1.96325;-6.16746;3
MAGN;24.338;1441.593;37.08000;-7.56000;12.84000;3
GYRO;24.342;1441.598;-0.44593;4.41320;0.06078;3
AHRS;24.343;1441.598;43.2830;148.3975;-42.1136;0.41506;0.79858;0.24023;-115
LIGH;24.356;1441.611;108.0;0
PRES;24.357;1441.612;1012.5629;0
ACCE;24.357;1441.613;-7.82425;1.89621;-6.56011;3
MAGN;24.358;1441.613;36.84000;-6.00000;13.86000;3
GYRO;24.362;1441.618;-0.81428;4.89425;0.48442;3
AHRS;24.363;1441.618;42.1337;151.3313;-42.1177;0.40792;0.81175;0.24199;-28
LIGH;24.375;1441.631;108.0;0
ACCE;24.378;1441.634;-7.30710;2.18351;-7.42203;3
MAGN;24.379;1441.634;36.54000;-4.50000;15.00000;3
GYRO;24.382;1441.638;-1.11452;5.18319;0.83475;3
AHRS;24.383;1441.638;41.5535;154.6849;-42.3744;0.40218;0.82249;0.24867;-79
LIGH;24.396;1441.651;40.0;0
PRES;24.397;1441.652;1012.6115;0
ACCE;24.398;1441.654;-6.52181;2.39420;-8.19775;3
MAGN;24.399;1441.654;35.82000;-3.30000;16.56000;3
GYRO;24.402;1441.658;-1.25441;5.59491;0.96242;3
AHRS;24.403;1441.658;41.1166;158.7337;-42.8681;0.39660;0.83291;0.25813;-5
LIGH;24.415;1441.671;40.0;0
ACCE;24.418;1441.674;-5.60243;2.78685;-8.68616;3
MAGN;24.419;1441.674;34.56000;-2.52000;18.48000;3
GYRO;24.422;1441.678;-1.32344;6.11629;0.87048;3
AHRS;24.423;1441.678;40.7487;163.1966;-43.5965;0.39160;0.84218;0.26893;-45
LIGH;24.436;1441.691;34.0;0
PRES;24.437;1441.692;1012.5103;0
ACCE;24.438;1441.694;-4.27126;2.95923;-9.58638;3
MAGN;24.439;1441.694;32.94000;-1.98000;20.28000;3
GYRO;24.443;1441.698;-1.42454;6.39759;0.78588;3
AHRS;24.444;1441.698;40.3686;167.8750;-44.6779;0.38845;0.84944;0.27968;7
LIGH;24.455;1441.711;34.0;0
ACCE;24.458;1441.714;-2.41336;4.10845;-9.92157;3
MAGN;24.460;1441.714;31.02000;-1.74000;22.44000;3
GYRO;24.463;1441.718;-1.67591;6.23144;0.62583;3
AHRS;24.464;1441.718;40.0932;172.3375;-45.6225;0.38451;0.85512;0.29093;-34
LIGH;24.475;1441.731;33.0;0
PRES;24.477;1441.732;1012.6000;0
ACCE;24.479;1441.734;-1.32160;4.41491;-9.86411;3
MAGN;24.480;1441.734;28.80000;-1.50000;24.36000;3
GYRO;24.483;1441.738;-1.79381;6.06039;0.56108;3
AHRS;24.484;1441.738;39.4007;176.8810;-47.0548;0.38410;0.85922;0.29873;42
LIGH;24.495;1441.751;33.0;0
ACCE;24.499;1441.754;0.02873;4.53941;-9.24162;3
MAGN;24.500;1441.754;26.28000;-1.68000;26.22000;3
GYRO;24.503;1441.758;-1.72264;6.27023;0.62980;3
AHRS;24.504;1441.758;39.1413;-177.7657;-48.5565;0.38139;0.86142;0.31284;-50
LIGH;24.515;1441.771;64.0;0
PRES;24.517;1441.772;1012.6000;0
ACCE;24.519;1441.774;1.34075;4.70221;-8.75320;3
MAGN;24.520;1441.774;23.28000;-2.04000;27.96000;3
GYRO;24.523;1441.778;-1.62643;6.59521;0.56536;3
AHRS;24.524;1441.778;39.0572;-172.3937;-49.7835;0.37571;0.86237;0.32887;-35
LIGH;24.535;1441.791;64.0;0
ACCE;24.539;1441.795;2.33674;5.02782;-8.61913;3
MAGN;24.540;1441.795;20.04000;-2.70000;29.52000;3
GYRO;24.543;1441.798;-1.46088;6.60590;0.19639;3
AHRS;24.544;1441.798;39.0549;-167.0593;-50.7351;0.36717;0.86232;0.34561;-87
LIGH;24.555;1441.811;35.0;0
PRES;24.556;1441.812;1012.6711;0
ACCE;24.559;1441.815;3.23696;5.35344;-8.40844;3
MAGN;24.560;1441.815;16.26000;-3.36000;30.90000;3
GYRO;24.562;1441.818;-1.17989;6.49625;-0.11301;3
AHRS;24.564;1441.818;39.1260;-160.7226;-51.7614;0.35505;0.86027;0.36587;117
LIGH;24.575;1441.831;35.0;0
ACCE;24.579;1441.835;4.00311;5.44920;-7.39329;3
MAGN;24.580;1441.835;12.30000;-4.14000;31.92000;3
GYRO;24.582;1441.838;-0.90683;6.47181;-0.09438;3
AHRS;24.584;1441.838;39.1665;-154.1530;-52.7175;-0.34054;-0.85610;-0.38628;113
LIGH;24.595;1441.851;34.0;0
PRES;24.596;1441.852;1012.7601;0
ACCE;24.599;1441.855;4.72137;5.62159;-6.46434;3
MAGN;24.600;1441.855;8.28000;-5.10000;32.70000;3
GYRO;24.603;1441.858;-0.86621;6.21708;-0.14783;3
AHRS;24.603;1441.858;39.4444;-148.1724;-53.1996;-0.32260;-0.85088;-0.40575;-85
LIGH;24.615;1441.871;34.0;0
ACCE;24.619;1441.875;5.40132;5.78439;-5.85143;3
MAGN;24.620;1441.875;4.14000;-6.30000;33.06000;3
GYRO;24.622;1441.878;-1.15118;5.90554;-0.36133;3
AHRS;24.623;1441.878;40.1483;-142.0091;-53.7566;-0.30186;-0.84267;-0.42770;109
SOUN;24.629;595.53;0.01817;59.17
LIGH;24.636;1441.891;36.0;0
PRES;24.636;1441.892;1012.6237;0
ACCE;24.639;1441.895;5.97593;5.88016;-4.91290;3
GYRO;24.642;1441.898;-1.23883;5.76657;-0.48533;3
AHRS;24.643;1441.898;40.8245;-135.7137;-54.3992;-0.27987;-0.83218;-0.44880;109
LIGH;24.655;1441.911;36.0;0
ACCE;24.660;1441.915;6.40688;5.93762;-4.07972;3
MAGN;24.661;1441.915;-4.26000;-8.76000;32.52000;3
GYRO;24.662;1441.918;-1.15209;5.37073;-0.62430;3
AHRS;24.664;1441.918;41.8432;-130.0237;-55.0593;-0.25756;-0.82050;-0.46939;-5
LIGH;24.676;1441.931;36.0;0
PRES;24.677;1441.932;1012.6016;0
ACCE;24.680;1441.936;6.70376;6.11958;-3.29442;3
MAGN;24.681;1441.936;-8.34000;-9.72000;31.68000;3
GYRO;24.683;1441.938;-0.86712;5.20640;-0.60689;3
AHRS;24.684;1441.938;42.6449;-124.0855;-55.7660;-0.23414;-0.80703;-0.48813;99
LIGH;24.695;1441.951;36.0;0
ACCE;24.700;1441.956;7.10599;6.35900;-2.69108;3
MAGN;24.701;1441.956;-12.48000;-10.86000;30.48000;3
GYRO;24.702;1441.958;-0.68631;5.37745;-0.47342;3
AHRS;24.703;1441.958;43.7015;-117.8979;-56.7897;-0.20925;-0.79079;-0.50816;-7
LIGH;24.715;1441.971;27.0;0
PRES;24.716;1441.972;1012.6160;0
ACCE;24.720;1441.976;7.21134;6.70376;-2.22182;3
MAGN;24.722;1441.976;-16.26000;-11.94000;28.62000;3
GYRO;24.723;1441.978;-0.74648;5.47213;-0.49999;3
AHRS;24.724;1441.978;44.8893;-111.8426;-57.8775;-0.18320;-0.77346;-0.52733;-60
LIGH;24.735;1441.991;27.0;0
ACCE;24.740;1441.996;7.28795;7.06768;-1.71425;3
MAGN;24.741;1441.996;-19.92000;-13.02000;26.40000;3
GYRO;24.742;1441.998;-1.10139;5.56651;-0.73151;3
AHRS;24.743;1441.998;46.2350;-105.2518;-59.4375;-0.15535;-0.75289;-0.54773;-67
LIGH;24.755;1442.011;23.0;0
PRES;24.756;1442.012;1012.6871;0
ACCE;24.760;1442.016;7.09641;7.21134;-1.02472;3
MAGN;24.761;1442.016;-23.10000;-14.10000;23.82000;3
GYRO;24.762;1442.018;-1.54518;5.48923;-0.96975;3
AHRS;24.764;1442.018;47.6012;-98.2730;-61.4728;-0.12671;-0.72970;-0.56827;112
LIGH;24.775;1442.031;23.0;0
ACCE;24.780;1442.036;6.73250;7.31668;0.07661;3
MAGN;24.781;1442.036;-25.80000;-14.94000;20.76000;3
GYRO;24.782;1442.038;-1.61696;5.20946;-1.10994;3
AHRS;24.784;1442.038;48.8644;-91.1895;-63.5486;-0.09646;-0.70535;-0.58667;-41
LIGH;24.795;1442.051;15.0;0
PRES;24.796;1442.052;1012.6779;0
ACCE;24.801;1442.056;6.27281;7.27837;0.86191;3
MAGN;24.802;1442.056;-28.08000;-15.90000;17.52000;3
GYRO;24.803;1442.058;-1.27915;4.59707;-1.22204;3
AHRS;24.804;1442.058;50.1791;-84.3656;-65.7676;-0.06632;-0.68130;-0.60347;71
LIGH;24.816;1442.071;15.0;0
ACCE;24.821;1442.077;5.79397;7.24007;1.54187;3
MAGN;24.822;1442.077;-30.06000;-16.62000;14.10000;3
GYRO;24.823;1442.078;-1.03878;4.12334;-1.41171;3
AHRS;24.824;1442.078;51.5259;-77.0393;-68.6448;-0.03540;-0.65496;-0.62086;-36
LIGH;24.836;1442.091;16.0;0
PRES;24.836;1442.092;1012.6890;0
ACCE;24.841;1442.097;5.30555;7.26880;2.12605;3
MAGN;24.842;1442.097;-31.38000;-17.28000;10.56000;3
GYRO;24.843;1442.098;-1.00915;3.84662;-1.55618;3
AHRS;24.844;1442.098;52.6734;-69.8786;-71.6513;-0.00555;-0.62903;-0.63603;43
LIGH;24.855;1442.111;16.0;0
ACCE;24.861;1442.117;4.81713;6.98149;2.66235;3
MAGN;24.862;1442.117;-32.28000;-17.94000;6.96000;3
GYRO;24.863;1442.118;-1.11636;3.75835;-1.62643;3
AHRS;24.864;1442.118;53.5950;-62.6874;-74.8017;0.02387;-0.60272;-0.64933;78
LIGH;24.875;1442.131;18.0;0
PRES;24.876;1442.132;1012.7424;0
ACCE;24.881;1442.137;4.16591;7.14430;3.33273;3
MAGN;24.882;1442.137;-32.58000;-18.72000;3.24000;3
GYRO;24.883;1442.138;-1.28190;3.79164;-1.68018;3
AHRS;24.884;1442.138;54.2410;-55.1961;-78.3063;0.05294;-0.57483;-0.66180;26
LIGH;24.895;1442.151;18.0;0
ACCE;24.901;1442.157;3.44765;7.18261;4.02226;3
MAGN;24.902;1442.157;-32.52000;-19.38000;-0.36000;3
GYRO;24.903;1442.158;-1.42423;3.65603;-1.70309;3
AHRS;24.904;1442.158;54.3895;-47.6514;-82.1109;0.07927;-0.54552;-0.67361;114
LIGH;24.916;1442.171;20.0;0
PRES;24.917;1442.172;1012.7292;0
ACCE;24.921;1442.177;2.76770;7.79552;4.47237;3
MAGN;24.922;1442.177;-31.92000;-20.04000;-4.02000;3
GYRO;24.923;1442.178;-1.42912;3.06654;-1.41507;3
AHRS;24.924;1442.178;53.9745;-40.6873;-85.6719;0.10138;-0.51646;-0.68376;-18
LIGH;24.936;1442.191;20.0;0
ACCE;24.941;1442.197;2.44209;6.57927;4.43406;3
MAGN;24.942;1442.197;-31.26000;-20.34000;-7.38000;3
GYRO;24.944;1442.199;-1.36253;2.57083;-1.22051;3
AHRS;24.945;1442.199;53.2461;-33.5945;-89.3922;0.12325;-0.48538;-0.69400;-104
LIGH;24.956;1442.211;30.0;0
PRES;24.957;1442.212;1012.6298;0
ACCE;24.962;1442.217;2.03028;6.33985;4.74052;3
MAGN;24.963;1442.217;-30.24000;-20.82000;-10.68000;3
GYRO;24.964;1442.218;-1.47585;2.16888;-1.53908;3
AHRS;24.965;1442.218;52.3160;-26.6000;-93.5482;0.14337;-0.45403;-0.70595;-113
LIGH;24.976;1442.231;30.0;0
ACCE;24.982;1442.237;1.76213;6.48350;4.93206;3
MAGN;24.984;1442.237;-28.92000;-21.06000;-13.74000;3
GYRO;24.985;1442.238;-1.73425;1.63926;-1.69485;3
AHRS;24.991;1442.238;50.5723;-21.1181;-96.8194;0.15481;-0.42404;-0.71676;-2
LIGH;24.996;1442.251;22.0;0
PRES;24.997;1442.252;1012.6870;0
ACCE;25.002;1442.258;1.40779;5.97593;4.99909;3
MAGN;25.005;1442.258;-27.54000;-21.30000;-16.68000;3
GYRO;25.007;1442.258;-1.96088;1.36956;-1.82068;3
AHRS;25.008;1442.258;48.5357;-15.6464;-100.2819;0.16571;-0.39209;-0.72913;-58
LIGH;25.016;1442.271;22.0;0
ACCE;25.024;1442.278;1.14922;5.65989;5.36301;3
MAGN;25.029;1442.278;-25.86000;-21.36000;-19.50000;3
GYRO;25.030;1442.278;-2.08397;1.21226;-1.83198;3
AHRS;25.031;1442.278;46.1560;-10.8793;-103.4624;0.17321;-0.36038;-0.74204;96
LIGH;25.035;1442.291;33.0;0
PRES;25.036;1442.292;1012.6919;0
ACCE;25.042;1442.298;0.86191;5.43005;5.71735;3
GYRO;25.043;1442.298;-2.36222;0.87109;-1.69698;3
AHRS;25.045;1442.298;43.1015;-6.9329;-106.3318;0.17480;-0.32717;-0.75638;105
LIGH;25.067;1442.311;33.0;0
ACCE;25.068;1442.318;0.70868;5.17148;6.34942;3
MAGN;25.069;1442.318;-22.14000;-21.00000;-24.54000;3
GYRO;25.070;1442.318;-2.79501;0.65485;-1.62979;3
AHRS;25.071;1442.318;39.6096;-3.3453;-108.9984;0.17431;-0.29166;-0.77137;-62
LIGH;25.076;1442.331;71.0;0
PRES;25.077;1442.332;1012.6474;0
GYRO;25.082;1442.338;-3.18291;0.15455;-1.72264;3
AHRS;25.084;1442.338;35.8627;-1.1025;-111.2037;0.16637;-0.25920;-0.78669;-73
ACCE;25.085;1442.338;0.51715;4.62560;6.91445;3
MAGN;25.086;1442.338;-20.28000;-20.40000;-26.70000;3
LIGH;25.095;1442.351;71.0;0
GYRO;25.102;1442.358;-3.36220;-0.43097;-2.00272;3
AHRS;25.104;1442.358;31.7801;0.9258;-113.6189;0.15638;-0.22486;-0.80364;101
ACCE;25.105;1442.358;0.22027;3.82115;7.59441;3
MAGN;25.106;1442.358;-18.60000;-19.74000;-28.56000;3
LIGH;25.116;1442.371;78.0;0
PRES;25.117;1442.372;1012.6860;0
GYRO;25.122;1442.378;-3.40588;-1.27243;-2.15361;3
AHRS;25.124;1442.378;27.7522;1.5677;-115.6657;0.13891;-0.19592;-0.81997;93
ACCE;25.125;1442.379;0.13408;3.06458;8.29351;3
MAGN;25.126;1442.379;-17.04000;-18.72000;-30.30000;3
SOUN;25.131;346.77;0.01058;54.47
LIGH;25.136;1442.391;78.0;0
GYRO;25.142;1442.398;-3.38083;-1.68141;-2.07633;3
AHRS;25.143;1442.398;23.5139;1.9560;-117.7232;0.11965;-0.16574;-0.83604;106
ACCE;25.145;1442.398;0.33519;2.68151;8.57124;3
MAGN;25.146;1442.398;-15.54000;-17.70000;-31.68000;3
LIGH;25.156;1442.411;110.0;0
PRES;25.157;1442.412;1012.5907;0
GYRO;25.162;1442.418;-3.38236;-2.12734;-1.57756;3
AHRS;25.164;1442.418;19.0664;1.2546;-119.5402;0.09271;-0.13765;-0.85112;7
ACCE;25.166;1442.419;0.82361;1.89621;9.09797;3
MAGN;25.167;1442.419;-14.28000;-16.44000;-33.00000;3
LIGH;25.175;1442.431;110.0;0
GYRO;25.183;1442.438;-3.46086;-2.65390;-1.27793;3
AHRS;25.184;1442.438;14.4545;0.0675;-121.5924;0.06189;-0.10953;-0.86592;-80
ACCE;25.186;1442.439;1.08218;0.76614;9.68215;3
MAGN;25.187;1442.439;-13.50000;-15.00000;-34.08000;3
LIGH;25.196;1442.451;232.0;0
PRES;25.196;1442.452;1012.5984;0
GYRO;25.208;1442.458;-3.33838;-2.84113;-1.43828;3
AHRS;25.209;1442.458;10.2721;-1.3160;-123.6867;0.03216;-0.08432;-0.87855;-118
ACCE;25.213;1442.460;1.43652;0.40223;10.17057;3
MAGN;25.215;1442.460;-13.02000;-13.26000;-34.92000;3
LIGH;25.217;1442.471;232.0;0
GNSS;25.221;1491379068.000;39.994012;-0.073683;111.676;0.000;16.0;0.0;11;10
GYRO;25.231;1442.478;-3.04547;-2.76325;-1.37536;3
AHRS;25.233;1442.478;6.2370;-3.2211;-125.3462;0.00003;-0.06119;-0.88744;-19
ACCE;25.235;1442.482;1.94409;0.09577;10.52491;3
MAGN;25.238;1442.482;-12.90000;-11.58000;-35.52000;3
LIGH;25.240;1442.491;322.0;0
PRES;25.241;1442.492;1012.6133;0
GNSS;25.242;1491379068.000;39.994012;-0.073683;111.676;0.000;16.0;0.0;11;10
GYRO;25.247;1442.498;-3.06746;-2.71774;-1.03358;3
AHRS;25.251;1442.498;1.8429;-5.2932;-127.0700;-0.03417;-0.03496;-0.89447;98
ACCE;25.252;1442.499;2.47082;-0.20111;10.48660;3
MAGN;25.254;1442.499;-13.08000;-9.72000;-36.00000;3
LIGH;25.256;1442.511;322.0;0
GYRO;25.263;1442.518;-3.16062;-2.80326;-0.60720;3
AHRS;25.265;1442.518;-2.1728;-7.4340;-128.6923;-0.06662;-0.01101;-0.89884;16
ACCE;25.267;1442.520;2.93050;-0.90022;10.14184;3
MAGN;25.268;1442.520;-13.32000;-7.80000;-36.24000;3
LIGH;25.276;1442.531;350.0;0
PRES;25.277;1442.532;1012.6105;0
GYRO;25.283;1442.538;-3.13893;-2.77791;-0.37324;3
AHRS;25.284;1442.538;-5.9194;-9.4818;-130.2119;-0.09653;0.01193;-0.90098;-19
ACCE;25.286;1442.540;3.47638;-1.53229;9.57681;3
MAGN;25.287;1442.540;-13.62000;-5.82000;-36.42000;3
LIGH;25.295;1442.551;350.0;0
GYRO;25.303;1442.558;-2.90283;-2.26234;-0.30574;3
AHRS;25.305;1442.558;-9.3806;-11.1517;-131.4899;-0.12172;0.03442;-0.90111;121
ACCE;25.307;1442.560;4.07972;-2.22182;8.81066;3
MAGN;25.308;1442.560;-14.40000;-3.72000;-36.30000;3
LIGH;25.315;1442.571;360.0;0
PRES;25.316;1442.572;1012.6933;0
GYRO;25.323;1442.578;-2.57816;-1.51159;-0.27825;3
AHRS;25.324;1442.578;-12.7347;-12.5313;-132.6307;-0.14361;0.05738;-0.89982;93
ACCE;25.325;1442.580;4.75010;-2.65278;9.04051;3
MAGN;25.326;1442.580;-15.18000;-1.68000;-35.94000;3
LIGH;25.335;1442.591;360.0;0
GYRO;25.343;1442.598;-2.33839;-1.29381;-0.53084;3
AHRS;25.343;1442.598;-15.8803;-14.1374;-134.1191;-0.16567;0.07874;-0.89852;-1
ACCE;25.345;1442.600;5.01825;-3.59130;9.45231;3
MAGN;25.346;1442.600;-16.20000;0.30000;-35.40000;3
LIGH;25.355;1442.611;356.0;0
PRES;25.356;1442.612;1012.6281;0
GYRO;25.363;1442.618;-2.08885;-1.63437;-1.07726;3
AHRS;25.364;1442.618;-18.6853;-15.8916;-135.9774;-0.18672;0.09794;-0.89762;93
ACCE;25.365;1442.620;5.37259;-4.17549;9.77792;3
MAGN;25.366;1442.620;-17.58000;2.34000;-34.74000;3
LIGH;25.375;1442.631;356.0;0
GYRO;25.383;1442.638;-1.71592;-2.00028;-1.61604;3
AHRS;25.383;1442.638;-20.9655;-17.7903;-138.1226;-0.20624;0.11354;-0.89728;49
ACCE;25.385;1442.640;5.86101;-4.28083;9.51935;3
MAGN;25.386;1442.640;-19.08000;4.08000;-34.08000;3
LIGH;25.395;1442.651;363.0;0
PRES;25.396;1442.652;1012.6606;0
GYRO;25.403;1442.658;-1.18050;-2.33106;-2.21103;3
AHRS;25.403;1442.658;-22.6745;-20.2698;-140.7780;-0.22747;0.12438;-0.89759;-105
ACCE;25.405;1442.661;6.41646;-4.00311;8.37971;3
MAGN;25.406;1442.661;-20.52000;5.34000;-33.24000;3
LIGH;25.415;1442.671;363.0;0
GYRO;25.423;1442.678;-0.57299;-2.70705;-2.85213;3
AHRS;25.424;1442.678;-23.6261;-23.4952;-143.8302;-0.25166;0.12866;-0.89804;126
ACCE;25.426;1442.681;6.91445;-3.51469;7.65187;3
MAGN;25.426;1442.681;-22.14000;6.54000;-32.10000;3
LIGH;25.435;1442.691;394.0;0
PRES;25.436;1442.692;1012.6737;0
GYRO;25.443;1442.698;-0.16341;-2.91841;-3.34754;3
AHRS;25.444;1442.698;-23.8892;-27.1806;-147.1669;-0.27737;0.12800;-0.89844;28
ACCE;25.446;1442.701;7.30710;-3.05500;7.08684;3
MAGN;25.446;1442.701;-23.88000;7.26000;-30.72000;3
LIGH;25.455;1442.711;394.0;0
GYRO;25.463;1442.718;-0.05009;-2.84266;-3.63709;3
AHRS;25.464;1442.718;-23.5081;-31.2052;-150.7851;-0.30429;0.12345;-0.89866;117
ACCE;25.465;1442.721;7.67102;-2.66235;6.67503;3
MAGN;25.466;1442.721;-25.68000;7.74000;-29.40000;3
LIGH;25.475;1442.731;440.0;0
PRES;25.477;1442.732;1012.6360;0
GYRO;25.483;1442.738;-0.00397;-2.79990;-3.99903;3
AHRS;25.484;1442.738;-22.2704;-35.6058;-154.5715;-0.33310;0.11334;-0.89829;-89
ACCE;25.486;1442.741;8.09240;-2.15478;6.35900;3
MAGN;25.487;1442.741;-27.30000;8.10000;-27.90000;3
LIGH;25.495;1442.751;440.0;0
GYRO;25.503;1442.758;0.26389;-2.86099;-4.26323;3
AHRS;25.504;1442.758;-20.4331;-39.8693;-157.9652;-0.36122;0.09954;-0.89657;-73
ACCE;25.505;1442.761;8.50420;-1.43652;5.52582;3
MAGN;25.507;1442.761;-28.92000;7.98000;-26.22000;3
LIGH;25.515;1442.771;470.0;0
PRES;25.516;1442.772;1012.6167;0
GYRO;25.522;1442.778;0.61942;-2.79165;-4.31821;3
AHRS;25.523;1442.778;-18.2730;-43.7822;-161.0078;-0.38738;0.08459;-0.89380;8
ACCE;25.526;1442.782;8.71489;-0.55545;4.71179;3
MAGN;25.527;1442.782;-30.48000;7.38000;-24.54000;3
LIGH;25.535;1442.791;470.0;0
GYRO;25.542;1442.798;0.70860;-2.71774;-4.33103;3
AHRS;25.543;1442.798;-15.8665;-47.6297;-163.8299;-0.41370;0.06877;-0.88926;-16
ACCE;25.545;1442.801;8.77236;0.12450;4.35745;3
MAGN;25.546;1442.801;-31.74000;6.54000;-22.80000;3
LIGH;25.556;1442.811;465.0;0
PRES;25.557;1442.812;1012.5858;0
GYRO;25.562;1442.818;0.66676;-2.85366;-4.50330;3
AHRS;25.564;1442.818;-13.0599;-51.5265;-166.2460;-0.44099;0.04997;-0.88240;-112
ACCE;25.567;1442.822;8.76278;0.60334;4.10845;3
MAGN;25.568;1442.822;-32.82000;5.40000;-20.88000;3
LIGH;25.576;1442.831;465.0;0
GYRO;25.582;1442.838;0.74098;-3.06990;-4.96725;3
AHRS;25.584;1442.838;-9.7789;-55.3176;-168.2949;-0.46780;0.02794;-0.87387;-60
ACCE;25.586;1442.842;8.83939;1.24498;3.63919;3
MAGN;25.587;1442.842;-33.84000;3.72000;-18.90000;3
LIGH;25.596;1442.851;171.0;0
PRES;25.596;1442.852;1012.6378;0
GYRO;25.603;1442.858;0.86682;-3.21407;-5.46450;3
AHRS;25.603;1442.858;-6.2859;-58.9881;-170.0195;-0.49388;0.00478;-0.86346;-115
ACCE;25.606;1442.862;8.94474;2.16436;2.95923;3
MAGN;25.607;1442.862;-34.44000;1.86000;-16.92000;3
LIGH;25.615;1442.871;171.0;0
GYRO;25.623;1442.878;1.08948;-3.44100;-5.84140;3
AHRS;25.624;1442.878;-2.4276;-62.7865;-171.2967;-0.52066;-0.02149;-0.85012;92
ACCE;25.626;1442.882;8.86812;3.15077;2.37505;3
MAGN;25.627;1442.882;-34.86000;-0.48000;-14.82000;3
SOUN;25.639;2311.89;0.07056;70.95
LIGH;25.645;1442.891;132.0;0
PRES;25.646;1442.892;1012.7187;0
GYRO;25.646;1442.898;1.37200;-3.51706;-6.01244;3
AHRS;25.648;1442.898;1.7054;-66.4715;-172.0732;-0.54585;-0.05030;-0.83489;-88
ACCE;25.649;1442.902;8.74362;4.32872;1.51314;3
MAGN;25.650;1442.902;-34.92000;-3.00000;-12.72000;3
LIGH;25.656;1442.911;132.0;0
GYRO;25.663;1442.918;1.48501;-3.45566;-5.89913;3
AHRS;25.664;1442.918;5.7456;-70.2193;-172.3578;-0.57041;-0.07919;-0.81713;-126
ACCE;25.666;1442.922;8.50420;5.57370;0.90022;3
MAGN;25.677;1442.922;-34.80000;-5.70000;-10.62000;3
LIGH;25.679;1442.931;148.0;0
PRES;25.680;1442.932;1012.6672;0
GYRO;25.683;1442.938;1.55526;-3.04333;-5.31392;3
AHRS;25.684;1442.938;9.6850;-73.6512;-171.9742;-0.59105;-0.10920;-0.79919;25
ACCE;25.687;1442.942;7.76679;6.43561;0.24900;3
MAGN;25.688;1442.942;-34.14000;-8.52000;-8.40000;3
LIGH;25.696;1442.951;148.0;0
GYRO;25.703;1442.958;1.52472;-2.71346;-4.85546;3
AHRS;25.704;1442.958;13.6979;-77.1936;-171.2805;0.61051;0.14002;0.77939;-54
ACCE;25.706;1442.962;6.71334;6.70376;-0.09577;3
MAGN;25.708;1442.962;-33.12000;-11.52000;-6.06000;3
LIGH;25.715;1442.971;147.0;0
PRES;25.716;1442.972;1012.5844;0
GYRO;25.722;1442.978;1.54641;-2.73576;-5.03261;3
AHRS;25.723;1442.978;17.9544;-80.7303;-170.2265;0.62727;0.17296;0.75847;-86
ACCE;25.727;1442.982;5.79397;7.01980;-0.21069;3
MAGN;25.727;1442.982;-31.92000;-14.46000;-3.78000;3
LIGH;25.735;1442.991;147.0;0
GYRO;25.742;1442.998;1.57909;-3.13893;-5.46175;3
AHRS;25.743;1442.998;22.2501;-84.4523;-168.9012;0.64252;0.20598;0.73572;27
ACCE;25.747;1443.003;4.64475;7.30710;-0.80445;3
MAGN;25.748;1443.003;-30.18000;-17.52000;-1.62000;3
LIGH;25.755;1443.011;140.0;0
PRES;25.756;1443.012;1012.7204;0
GYRO;25.762;1443.018;1.49754;-3.67038;-5.94738;3
AHRS;25.763;1443.018;27.0832;-88.4629;-167.4280;0.65572;0.24102;0.71030;-46
ACCE;25.767;1443.023;3.50511;7.83383;-1.63763;3
MAGN;25.768;1443.023;-28.02000;-20.28000;0.66000;3
LIGH;25.775;1443.031;140.0;0
GYRO;25.782;1443.038;1.48288;-3.78095;-6.17829;3
AHRS;25.784;1443.038;32.2181;-92.6953;-165.4751;0.66534;0.27787;0.68324;22
ACCE;25.787;1443.043;2.47082;8.53294;-2.19309;3
MAGN;25.788;1443.043;-25.38000;-22.68000;2.88000;3
LIGH;25.796;1443.051;125.0;0
PRES;25.796;1443.052;1012.6726;0
GYRO;25.803;1443.058;1.56504;-3.65206;-6.04115;3
AHRS;25.804;1443.058;37.3133;-97.7947;-162.8595;0.67462;0.31435;0.65183;-108
ACCE;25.807;1443.063;1.12049;8.80109;-2.51870;3
MAGN;25.808;1443.063;-22.32000;-25.08000;4.98000;3
LIGH;25.816;1443.071;125.0;0
GYRO;25.823;1443.078;1.64445;-3.38694;-5.79131;3
AHRS;25.825;1443.078;42.2017;-103.6565;-159.3640;0.68174;0.35027;0.61795;-87
ACCE;25.828;1443.084;-0.36392;8.32224;-2.46124;3
MAGN;25.829;1443.084;-18.84000;-27.06000;6.90000;3
LIGH;25.835;1443.091;118.0;0
PRES;25.836;1443.092;1012.6230;0
GYRO;25.843;1443.098;1.72600;-3.51706;-5.88569;3
AHRS;25.844;1443.098;47.0885;-110.9771;-154.5890;0.68714;0.38693;0.57908;22
ACCE;25.848;1443.104;-2.00155;7.76679;-2.33674;3
MAGN;25.849;1443.104;-14.76000;-28.62000;8.76000;3
LIGH;25.855;1443.111;118.0;0
GYRO;25.863;1443.118;1.87841;-4.05492;-6.10407;3
AHRS;25.863;1443.118;51.3695;-119.8628;-148.3115;0.69099;0.42184;0.53678;-14
ACCE;25.868;1443.124;-3.50511;7.38372;-2.71981;3
MAGN;25.869;1443.124;-10.62000;-29.64000;10.32000;3
LIGH;25.875;1443.131;109.0;0
PRES;25.876;1443.132;1012.5981;0
GYRO;25.882;1443.138;2.09893;-4.39304;-6.16455;3
AHRS;25.884;1443.138;54.7674;-130.1803;-140.4327;0.69224;0.45488;0.49312;-45
ACCE;25.888;1443.144;-4.47237;7.37414;-2.85389;3
MAGN;25.889;1443.144;-6.30000;-30.36000;11.64000;3
LIGH;25.895;1443.151;109.0;0
GYRO;25.903;1443.158;2.41506;-4.21650;-5.66516;3
AHRS;25.904;1443.158;56.5817;-141.4904;-131.5473;0.69395;0.48365;0.44841;116
ACCE;25.908;1443.164;-5.32470;7.17303;-3.11246;3
MAGN;25.909;1443.164;-1.74000;-30.48000;12.72000;3
LIGH;25.916;1443.171;104.0;0
PRES;25.916;1443.172;1012.5065;0
GYRO;25.923;1443.178;2.57724;-3.61479;-4.91960;3
AHRS;25.924;1443.178;56.9924;-153.0485;-122.3995;0.69537;0.50916;0.40299;102
ACCE;25.928;1443.184;-6.07170;6.84742;-3.02627;3
MAGN;25.930;1443.184;2.52000;-30.24000;13.56000;3
LIGH;25.936;1443.191;104.0;0
GYRO;25.943;1443.199;2.47034;-2.86832;-4.08180;3
AHRS;25.945;1443.199;56.4506;-164.2635;-113.6249;0.69499;0.53194;0.35738;114
ACCE;25.948;1443.204;-6.78038;6.39731;-2.95923;3
MAGN;25.950;1443.204;6.96000;-29.28000;14.16000;3
LIGH;25.956;1443.211;103.0;0
PRES;25.956;1443.212;1012.4108;0
GYRO;25.963;1443.218;2.14597;-1.94499;-3.02562;3
AHRS;25.964;1443.218;55.0668;-173.5202;-106.4455;0.69348;0.55097;0.31646;-125
ACCE;25.969;1443.225;-7.29753;5.88974;-2.91135;3
MAGN;25.970;1443.225;11.04000;-28.14000;14.58000;3
LIGH;25.976;1443.231;103.0;0
GYRO;25.983;1443.238;1.73425;-1.06138;-1.88818;3
AHRS;25.984;1443.238;53.3796;179.5946;-101.3242;0.69202;0.56512;0.28227;127
ACCE;25.990;1443.245;-7.55610;5.37259;-2.70066;3
MAGN;25.991;1443.245;15.06000;-26.76000;14.76000;3
LIGH;25.996;1443.251;89.0;0
PRES;25.997;1443.252;1012.5316;0
GYRO;26.003;1443.258;1.25319;-0.27917;-1.02320;3
AHRS;26.004;1443.258;51.8545;174.5665;-97.5592;0.68937;0.57638;0.25573;-78
ACCE;26.009;1443.265;-7.51779;5.04698;-2.55701;3
MAGN;26.011;1443.265;18.84000;-25.20000;14.94000;3
LIGH;26.015;1443.271;89.0;0
GYRO;26.023;1443.278;0.73487;0.38668;-0.39370;3
AHRS;26.025;1443.278;50.6882;171.3808;-95.1769;0.68707;0.58406;0.23774;-110
ACCE;26.029;1443.285;-7.32626;4.75967;-2.45166;3
LIGH;26.036;1443.291;85.0;0
PRES;26.036;1443.292;1012.5663;0
GYRO;26.043;1443.298;0.24343;1.09711;-0.08674;3
AHRS;26.044;1443.298;49.9588;169.4527;-93.3340;0.68318;0.59118;0.22796;100
ACCE;26.050;1443.305;-7.01022;4.52983;-2.42293;3
MAGN;26.051;1443.305;25.62000;-21.54000;14.88000;3
LIGH;26.070;1443.311;85.0;0
GYRO;26.074;1443.318;-0.13225;1.89857;0.05773;3
AHRS;26.076;1443.318;49.6410;168.6413;-91.8610;0.67782;0.59834;0.22600;-61
ACCE;26.078;1443.326;-6.57927;4.51068;-2.53785;3
MAGN;26.079;1443.326;28.56000;-19.50000;14.76000;3
LIGH;26.080;1443.332;93.0;0
PRES;26.081;1443.332;1012.6346;0
GYRO;26.084;1443.338;-0.43555;2.86404;0.34300;3
AHRS;26.086;1443.338;49.8750;169.4842;-91.1430;0.67187;0.60449;0.23457;105
ACCE;26.090;1443.346;-6.41646;4.39575;-2.90177;3
MAGN;26.091;1443.346;31.02000;-17.64000;14.64000;3
LIGH;26.095;1443.351;93.0;0
GYRO;26.103;1443.358;-0.50366;3.94802;0.78710;3
AHRS;26.105;1443.358;50.1318;171.0848;-90.1583;0.66271;0.61438;0.24840;-53
ACCE;26.113;1443.369;-6.23450;4.55856;-3.32315;3
MAGN;26.115;1443.369;32.82000;-15.78000;14.82000;3
LIGH;26.116;1443.371;95.0;0
PRES;26.117;1443.372;1012.6497;0
GYRO;26.123;1443.378;-0.34422;5.11783;1.48959;3
AHRS;26.124;1443.378;50.4882;174.3633;-89.8136;0.65262;0.62504;0.27029;35
SOUN;26.133;70.84;0.00216;40.68
LIGH;26.138;1443.391;95.0;0
ACCE;26.139;1443.392;-5.97593;4.79798;-5.34386;3
MAGN;26.140;1443.392;34.14000;-14.10000;15.18000;3
GYRO;26.143;1443.398;-0.26725;5.78184;1.91079;3
AHRS;26.148;1443.398;50.8417;178.0101;-89.3518;0.64023;0.63691;0.29417;25
WIFI;26.149;1723.204;WAP106;20:17:FF:FF:F1:06;-61
WIFI;26.149;1723.204;WAP092;20:17:FF:FF:F0:92;-66
WIFI;26.149;1723.204;WAP310;20:17:FF:FF:F3:10;-62
WIFI;26.149;1723.204;WAP297;20:17:FF:FF:F2:97;-66
WIFI;26.149;1723.204;WAP141;20:17:FF:FF:F1:41;-55
WIFI;26.149;1723.204;WAP112;20:17:FF:FF:F1:12;-49
WIFI;26.149;1723.204;WAP139;20:17:FF:FF:F1:39;-55
WIFI;26.149;1723.204;WAP140;20:17:FF:FF:F1:40;-60
WIFI;26.149;1723.204;WAP213;20:17:FF:FF:F2:13;-61
WIFI;26.149;1723.204;WAP093;20:17:FF:FF:F0:93;-65
WIFI;26.149;1723.204;WAP138;20:17:FF:FF:F1:38;-66
WIFI;26.149;1723.204;WAP115;20:17:FF:FF:F1:15;-76
WIFI;26.149;1723.204;WAP113;20:17:FF:FF:F1:13;-75
WIFI;26.149;1723.204;WAP180;20:17:FF:FF:F1:80;-74
WIFI;26.149;1723.204;WAP316;20:17:FF:FF:F3:16;-51
WIFI;26.149;1723.204;WAP298;20:17:FF:FF:F2:98;-62
WIFI;26.149;1723.204;WAP319;20:17:FF:FF:F3:19;-79
WIFI;26.149;1723.204;WAP317;20:17:FF:FF:F3:17;-75
WIFI;26.149;1723.204;WAP109;20:17:FF:FF:F1:09;-86
WIFI;26.149;1723.204;WAP206;20:17:FF:FF:F2:06;-72
WIFI;26.149;1723.204;WAP022;20:17:FF:FF:F0:22;-86
WIFI;26.149;1723.204;WAP279;20:17:FF:FF:F2:79;-88
WIFI;26.149;1723.204;WAP044;20:17:FF:FF:F0:44;-84
WIFI;26.149;1723.204;WAP107;20:17:FF:FF:F1:07;-91
WIFI;26.149;1723.204;WAP063;20:17:FF:FF:F0:63;-87
WIFI;26.149;1723.204;WAP078;20:17:FF:FF:F0:78;-88
WIFI;26.149;1723.204;WAP008;20:17:FF:FF:F0:08;-89
WIFI;26.149;1723.204;WAP311;20:17:FF:FF:F3:11;-89
PRES;26.190;1443.411;1012.7096;0
LIGH;26.190;1443.411;168.0;0
ACCE;26.191;1443.412;-5.45878;5.00867;-6.54096;3
MAGN;26.192;1443.412;34.92000;-12.60000;15.66000;3
GYRO;26.193;1443.418;-0.28955;7.18622;2.59068;3
AHRS;26.196;1443.418;51.0232;-175.3403;-90.3128;0.62703;0.64831;0.32948;64
LIGH;26.197;1443.431;168.0;0
ACCE;26.198;1443.433;-4.84586;5.64074;-7.46033;3
MAGN;26.198;1443.433;34.74000;-11.64000;16.50000;3
GYRO;26.199;1443.438;-0.37568;8.55547;3.17344;3
AHRS;26.199;1443.438;50.3424;-168.2824;-91.5887;0.61511;0.65885;0.36123;37
PRES;26.200;1443.451;1012.6539;0
LIGH;26.201;1443.451;95.0;0
ACCE;26.201;1443.454;-4.34787;5.60243;-7.95833;3
MAGN;26.202;1443.454;33.84000;-11.04000;17.70000;3
GYRO;26.205;1443.460;-0.88270;9.09609;3.56257;3
AHRS;26.206;1443.460;49.5090;-160.9555;-93.3056;0.60374;0.66513;0.39271;-51
LIGH;26.221;1443.471;95.0;0
ACCE;26.223;1443.473;-3.24654;5.49709;-7.84340;3
MAGN;26.223;1443.473;32.22000;-10.50000;18.96000;3
GYRO;26.224;1443.478;-1.38941;9.00232;3.50545;3
AHRS;26.225;1443.478;48.3926;-154.0831;-94.5657;0.59075;0.67055;0.42124;8
GNSS;26.226;1491379069.000;39.994015;-0.073676;115.164;0.000;16.0;1.0;11;10
GNSS;26.229;1491379069.000;39.994015;-0.073676;115.164;0.000;16.0;1.0;11;10
LIGH;26.236;1443.491;78.0;0
PRES;26.236;1443.491;1012.6439;0
ACCE;26.240;1443.496;-1.43652;5.81312;-7.98706;3
MAGN;26.241;1443.496;29.88000;-10.38000;20.28000;3
GYRO;26.242;1443.498;-1.29076;8.58999;3.41138;3
AHRS;26.243;1443.498;46.6535;-147.8492;-95.6673;0.58040;0.67358;0.44388;54
LIGH;26.255;1443.511;78.0;0
ACCE;26.257;1443.513;0.17238;6.81869;-8.43717;3
MAGN;26.258;1443.513;27.12000;-10.32000;21.60000;3
GYRO;26.262;1443.518;-0.71105;7.89085;3.43428;3
AHRS;26.263;1443.518;44.6806;-143.2278;-96.1037;0.57267;0.67589;0.45810;-90
LIGH;26.275;1443.531;81.0;0
PRES;26.276;1443.531;1012.6699;0
ACCE;26.277;1443.533;1.64721;6.72292;-8.14986;3
MAGN;26.279;1443.533;23.64000;-10.74000;23.16000;3
GYRO;26.282;1443.538;-0.03757;6.79496;3.01859;3
AHRS;26.283;1443.538;42.6244;-139.6635;-95.9342;0.56564;0.67860;0.46700;69
LIGH;26.295;1443.551;81.0;0
ACCE;26.297;1443.553;3.28484;6.04296;-7.25922;3
MAGN;26.298;1443.553;20.04000;-11.04000;24.30000;3
GYRO;26.302;1443.558;0.54672;5.71648;2.10749;3
AHRS;26.303;1443.558;40.5316;-136.0888;-95.5200;0.55708;0.68076;0.47563;-5
LIGH;26.315;1443.571;84.0;0
PRES;26.316;1443.572;1012.5602;0
ACCE;26.318;1443.574;4.95121;5.68862;-6.45477;3
MAGN;26.319;1443.574;15.96000;-11.34000;25.56000;3
GYRO;26.322;1443.578;0.77274;5.29040;1.44561;3
AHRS;26.323;1443.578;38.3121;-131.7598;-95.4524;-0.54774;-0.67917;-0.48709;-41
LIGH;26.335;1443.591;84.0;0
ACCE;26.338;1443.594;6.20577;5.58328;-5.91847;3
MAGN;26.339;1443.594;11.76000;-11.64000;26.52000;3
GYRO;26.342;1443.598;0.42455;5.57048;1.51861;3
AHRS;26.344;1443.598;36.0912;-126.6608;-95.8567;-0.53754;-0.67253;-0.50228;122
LIGH;26.355;1443.611;49.0;0
PRES;26.356;1443.612;1012.6683;0
ACCE;26.359;1443.614;6.96234;5.53539;-5.72693;3
MAGN;26.360;1443.614;7.20000;-11.94000;27.42000;3
GYRO;26.363;1443.618;-0.03574;5.88905;1.63040;3
AHRS;26.363;1443.618;34.1989;-121.6388;-95.8969;-0.52363;-0.66539;-0.51798;-44
LIGH;26.375;1443.631;49.0;0
ACCE;26.378;1443.634;7.46033;5.37259;-5.20978;3
MAGN;26.380;1443.634;2.40000;-12.18000;28.02000;3
GYRO;26.383;1443.638;-0.08369;6.12851;1.48715;3
AHRS;26.383;1443.638;32.4280;-116.2815;-95.7367;-0.50596;-0.65641;-0.53497;67
LIGH;26.395;1443.651;45.0;0
PRES;26.396;1443.652;1012.6342;0
ACCE;26.399;1443.654;7.91044;4.97994;-3.73495;3
MAGN;26.400;1443.654;-2.52000;-12.60000;28.08000;3
GYRO;26.403;1443.658;0.10904;6.05398;1.23456;3
AHRS;26.403;1443.658;30.8197;-111.0457;-95.6094;-0.48774;-0.64522;-0.55143;70
LIGH;26.415;1443.671;45.0;0
ACCE;26.419;1443.675;7.95833;4.55856;-2.41336;3
MAGN;26.420;1443.675;-7.32000;-12.84000;27.72000;3
GYRO;26.423;1443.678;-0.10415;5.58392;0.91996;3
AHRS;26.424;1443.678;29.6785;-105.9796;-95.7617;-0.46916;-0.63204;-0.56877;87
LIGH;26.435;1443.691;53.0;0
PRES;26.437;1443.692;1012.6873;0
ACCE;26.439;1443.694;8.00621;4.20422;-1.21625;3
MAGN;26.440;1443.694;-12.00000;-13.02000;26.76000;3
GYRO;26.443;1443.698;-0.57299;5.24031;0.40439;3
AHRS;26.444;1443.698;29.0569;-100.5138;-95.9809;-0.44572;-0.61732;-0.58896;-106
LIGH;26.455;1443.711;53.0;0
ACCE;26.459;1443.714;8.04452;4.15633;0.00958;3
MAGN;26.460;1443.714;-16.50000;-12.96000;25.32000;3
GYRO;26.463;1443.718;-0.84086;4.86249;0.11454;3
AHRS;26.463;1443.718;28.4963;-95.3629;-96.2944;-0.42326;-0.60160;-0.60748;-31
LIGH;26.475;1443.731;54.0;0
PRES;26.476;1443.732;1012.6091;0
GYRO;26.482;1443.738;-0.85582;4.20978;0.05253;3
AHRS;26.483;1443.738;28.1716;-90.5903;-96.8438;-0.40207;-0.58556;-0.62519;-34
LIGH;26.495;1443.751;54.0;0
ACCE;26.499;1443.755;8.19775;4.27126;1.93451;3
MAGN;26.500;1443.755;-24.72000;-12.60000;21.00000;3
GYRO;26.502;1443.758;-0.71716;3.56501;0.05162;3
AHRS;26.503;1443.758;27.9961;-85.8925;-97.5237;-0.38040;-0.56892;-0.64273;-69
LIGH;26.516;1443.771;56.0;0
PRES;26.517;1443.772;1012.5460;0
ACCE;26.520;1443.775;8.29351;4.34787;2.33674;3
MAGN;26.521;1443.775;-28.14000;-12.24000;18.42000;3
GYRO;26.522;1443.778;-0.41050;3.23606;0.05162;3
AHRS;26.523;1443.778;27.9018;-82.2312;-97.7696;-0.36136;-0.55649;-0.65510;121
LIGH;26.535;1443.791;56.0;0
ACCE;26.539;1443.795;8.25521;4.46279;2.65278;3
MAGN;26.541;1443.795;-30.96000;-11.94000;15.36000;3
GYRO;26.542;1443.798;-0.08858;3.20124;0.03757;3
AHRS;26.544;1443.798;27.4746;-77.8371;-98.0232;-0.33945;-0.53973;-0.66835;-117
LIGH;26.556;1443.811;107.0;0
PRES;26.557;1443.812;1012.6428;0
ACCE;26.559;1443.815;8.03494;4.59687;2.98796;3
MAGN;26.560;1443.815;-33.30000;-11.58000;12.18000;3
GYRO;26.562;1443.818;-0.01161;3.27210;0.01069;3
AHRS;26.563;1443.818;26.8029;-73.5427;-98.0412;-0.31787;-0.52204;-0.67925;-4
LIGH;26.575;1443.831;107.0;0
MAGN;26.579;1443.835;-35.22000;-11.22000;9.06000;3
GYRO;26.582;1443.838;-0.18937;3.22109;-0.05773;3
AHRS;26.583;1443.838;26.1627;-69.2506;-98.0081;-0.29555;-0.50365;-0.68933;99
LIGH;26.596;1443.851;135.0;0
PRES;26.597;1443.852;1012.5875;0
ACCE;26.599;1443.855;7.45076;4.52025;4.12760;3
MAGN;26.600;1443.855;-36.60000;-10.74000;5.76000;3
GYRO;26.602;1443.858;-0.40928;3.05097;-0.13103;3
AHRS;26.604;1443.858;25.5690;-64.9086;-97.9207;-0.27212;-0.48444;-0.69864;-54
LIGH;26.615;1443.871;135.0;0
ACCE;26.619;1443.875;7.21134;4.46279;4.81713;3
MAGN;26.620;1443.875;-37.68000;-10.38000;2.70000;3
GYRO;26.622;1443.878;-0.56413;2.90528;-0.21869;3
AHRS;26.623;1443.878;25.0214;-60.6824;-97.9416;-0.24930;-0.46476;-0.70742;-125
SOUN;26.629;63.27;0.00193;39.70
LIGH;26.636;1443.891;149.0;0
PRES;26.637;1443.892;1012.7076;0
ACCE;26.640;1443.896;6.98149;4.28083;5.09486;3
MAGN;26.641;1443.896;-38.28000;-10.02000;-0.48000;3
GYRO;26.643;1443.898;-0.57299;2.92910;-0.36133;3
AHRS;26.644;1443.898;24.4175;-56.0490;-98.1425;-0.22466;-0.44189;-0.71695;-57
LIGH;26.655;1443.911;149.0;0
ACCE;26.660;1443.916;6.56969;4.24253;5.49709;3
MAGN;26.661;1443.916;-38.64000;-9.96000;-3.66000;3
GYRO;26.663;1443.918;-0.51007;3.20124;-0.39615;3
AHRS;26.664;1443.918;23.6735;-51.2772;-98.3961;-0.19973;-0.41671;-0.72593;-48
LIGH;26.675;1443.931;163.0;0
PRES;26.677;1443.932;1012.6229;0
GYRO;26.683;1443.938;-0.48381;3.41993;-0.33750;3
AHRS;26.684;1443.938;22.9691;-46.7323;-98.7250;-0.17590;-0.39182;-0.73409;-61
ACCE;26.686;1443.941;5.95677;4.23295;5.87058;3
MAGN;26.687;1443.941;-38.46000;-9.72000;-6.90000;3
LIGH;26.695;1443.951;163.0;0
GYRO;26.703;1443.958;-0.50060;3.36281;-0.23213;3
AHRS;26.704;1443.958;22.3004;-42.3095;-99.0098;-0.15215;-0.36708;-0.74115;-90
ACCE;26.706;1443.961;5.27682;4.17549;6.40688;3
MAGN;26.707;1443.961;-37.98000;-9.60000;-10.20000;3
LIGH;26.715;1443.971;166.0;0
PRES;26.717;1443.972;1012.5437;0
GYRO;26.723;1443.978;-0.61209;2.96453;-0.26084;3
AHRS;26.724;1443.978;21.7207;-38.5658;-99.2186;-0.13177;-0.34561;-0.74636;-8
ACCE;26.726;1443.981;4.70221;4.14676;7.47949;3
MAGN;26.727;1443.981;-37.20000;-9.54000;-13.14000;3
LIGH;26.735;1443.991;166.0;0
GYRO;26.743;1443.998;-0.75442;2.47828;-0.37629;3
AHRS;26.744;1443.998;21.0716;-34.9203;-99.4363;-0.11226;-0.32379;-0.75093;-114
ACCE;26.746;1444.001;4.30956;4.07014;7.46033;3
MAGN;26.747;1444.001;-36.36000;-9.36000;-15.72000;3
LIGH;26.755;1444.011;166.0;0
PRES;26.757;1444.012;1012.6747;0
GYRO;26.763;1444.018;-0.73823;2.29991;-0.52748;3
AHRS;26.764;1444.018;20.4512;-31.1994;-99.7076;-0.09205;-0.30133;-0.75533;76
ACCE;26.766;1444.021;4.05099;3.88818;7.63272;3
MAGN;26.767;1444.021;-35.34000;-9.30000;-18.18000;3
LIGH;26.775;1444.031;166.0;0
GYRO;26.783;1444.038;-0.60537;2.31793;-0.65210;3
AHRS;26.784;1444.038;19.7038;-27.5180;-100.1305;-0.07300;-0.27785;-0.75991;-43
ACCE;26.786;1444.042;3.55300;3.77326;7.85298;3
MAGN;26.787;1444.042;-34.14000;-9.24000;-20.28000;3
LIGH;26.796;1444.051;156.0;0
PRES;26.797;1444.052;1012.6943;0
GYRO;26.803;1444.059;-0.57818;2.21714;-0.64202;3
AHRS;26.805;1444.059;18.9369;-24.2369;-100.5989;-0.05658;-0.25602;-0.76406;-12
ACCE;26.807;1444.061;2.81558;3.69665;7.95833;3
MAGN;26.808;1444.061;-32.76000;-9.12000;-22.26000;3
LIGH;26.816;1444.071;156.0;0
GYRO;26.824;1444.078;-0.52198;1.93644;-0.58277;3
AHRS;26.825;1444.078;18.3406;-21.2326;-101.0671;-0.04084;-0.23653;-0.76775;-104
ACCE;26.827;1444.082;2.26013;3.59130;8.22648;3
MAGN;26.828;1444.082;-31.32000;-9.00000;-24.18000;3
LIGH;26.836;1444.091;129.0;0
PRES;26.837;1444.092;1012.5871;0
GYRO;26.843;1444.098;-0.45662;1.59039;-0.54184;3
AHRS;26.844;1444.098;17.7305;-18.4007;-101.5141;-0.02611;-0.21776;-0.77096;-46
ACCE;26.846;1444.102;1.97282;3.55300;8.23605;3
MAGN;26.847;1444.102;-29.82000;-8.82000;-25.98000;3
LIGH;26.856;1444.111;129.0;0
GYRO;26.863;1444.118;-0.48839;1.34940;-0.51160;3
AHRS;26.868;1444.118;16.9954;-15.6381;-101.8901;-0.01225;-0.19846;-0.77354;-32
ACCE;26.871;1444.122;1.72383;3.50511;8.29351;3
MAGN;26.872;1444.122;-28.20000;-8.58000;-27.60000;3
LIGH;26.876;1444.131;112.0;0
PRES;26.878;1444.132;1012.5955;0
GYRO;26.883;1444.138;-0.55925;1.24647;-0.52565;3
AHRS;26.887;1444.138;16.2170;-12.9921;-102.2562;0.00075;-0.17940;-0.77583;99
ACCE;26.889;1444.142;1.58975;3.40934;8.38928;3
MAGN;26.890;1444.142;-26.64000;-8.22000;-29.04000;3
LIGH;26.896;1444.151;112.0;0
GYRO;26.903;1444.158;-0.68356;1.20982;-0.55497;3
AHRS;26.905;1444.158;15.3798;-10.5499;-102.6131;0.01219;-0.16095;-0.77790;110
ACCE;26.908;1444.163;1.47483;3.31358;8.36055;3
LIGH;26.915;1444.171;105.0;0
PRES;26.917;1444.172;1012.6536;0
GYRO;26.923;1444.178;-0.82070;1.30267;-0.59437;3
AHRS;26.924;1444.178;14.4732;-8.0696;-102.9904;0.02361;-0.14179;-0.77992;-124
ACCE;26.927;1444.182;1.28329;3.05500;8.57124;3
MAGN;26.928;1444.182;-23.16000;-7.98000;-31.80000;3
LIGH;26.935;1444.191;105.0;0
GYRO;26.943;1444.198;-0.92363;1.20585;-0.57024;3
AHRS;26.944;1444.198;13.4720;-5.9212;-103.3089;0.03244;-0.12369;-0.78159;-52
ACCE;26.947;1444.203;0.82361;2.82516;8.89685;3
MAGN;26.948;1444.203;-21.54000;-7.68000;-33.12000;3
LIGH;26.955;1444.211;103.0;0
PRES;26.957;1444.212;1012.6194;0
GYRO;26.963;1444.218;-0.95631;0.73365;-0.55008;3
AHRS;26.964;1444.218;12.4634;-4.3178;-103.5858;0.03766;-0.10840;-0.78311;-81
ACCE;26.967;1444.222;0.44053;2.68151;9.24162;3
MAGN;26.968;1444.222;-20.04000;-7.32000;-34.26000;3
LIGH;26.975;1444.231;103.0;0
GYRO;26.983;1444.238;-0.82436;0.03879;-0.59620;3
AHRS;26.984;1444.238;11.5061;-2.9365;-104.0207;0.04159;-0.09467;-0.78548;-93
ACCE;26.987;1444.243;0.36392;2.61447;9.27993;3
MAGN;26.988;1444.243;-18.66000;-6.90000;-35.10000;3
LIGH;26.995;1444.251;107.0;0
PRES;26.996;1444.252;1012.6281;0
GYRO;27.003;1444.258;-0.62980;-0.37293;-0.61789;3
AHRS;27.004;1444.258;10.5268;-1.6661;-104.4126;0.04477;-0.08135;-0.78762;36
ACCE;27.007;1444.263;0.44053;2.52828;9.14585;3
MAGN;27.008;1444.263;-17.52000;-6.48000;-35.94000;3
LIGH;27.015;1444.271;107.0;0
GYRO;27.022;1444.278;-0.44074;-0.40103;-0.52901;3
AHRS;27.023;1444.278;9.6667;-0.6236;-104.7291;0.04716;-0.07004;-0.78936;-30
ACCE;27.027;1444.283;0.46926;2.51870;9.07881;3
MAGN;27.028;1444.283;-16.32000;-6.06000;-36.48000;3
LIGH;27.035;1444.291;115.0;0
PRES;27.037;1444.292;1012.6078;0
GYRO;27.043;1444.298;-0.28894;-0.29688;-0.43097;3
AHRS;27.044;1444.298;9.0079;0.1400;-105.0429;0.04875;-0.06158;-0.79107;37
ACCE;27.047;1444.303;0.60334;2.50912;8.98304;3
MAGN;27.049;1444.303;-15.54000;-5.64000;-37.08000;3
LIGH;27.070;1444.311;115.0;0
GYRO;27.072;1444.318;-0.26725;-0.11606;-0.38637;3
AHRS;27.074;1444.318;8.4309;0.9051;-105.2979;0.05086;-0.05365;-0.79241;-14
ACCE;27.075;1444.323;0.68953;2.49955;8.96389;3
MAGN;27.077;1444.323;-14.76000;-5.28000;-37.56000;3
LIGH;27.078;1444.331;125.0;0
PRES;27.079;1444.332;1012.7129;0
GYRO;27.084;1444.339;-0.32162;0.00336;-0.41203;3
AHRS;27.086;1444.339;7.9495;1.7079;-105.4936;0.05379;-0.04617;-0.79334;-124
ACCE;27.088;1444.344;0.65122;2.42293;9.17458;3
MAGN;27.089;1444.344;-13.98000;-4.86000;-37.86000;3
LIGH;27.095;1444.351;125.0;0
GYRO;27.103;1444.358;-0.38912;-0.09255;-0.53115;3
AHRS;27.104;1444.358;7.4951;2.3817;-105.7081;0.05599;-0.03956;-0.79440;-113
ACCE;27.107;1444.363;0.58419;2.34632;9.31823;3
MAGN;27.108;1444.363;-13.44000;-4.50000;-38.28000;3
LIGH;27.115;1444.371;135.0;0
PRES;27.116;1444.372;1012.7296;0
GYRO;27.122;1444.378;-0.42394;-0.34208;-0.68111;3
AHRS;27.124;1444.378;7.0291;2.9482;-105.9532;0.05740;-0.03347;-0.79567;51
ACCE;27.128;1444.384;0.53630;2.25055;9.53850;3
MAGN;27.129;1444.384;-12.96000;-4.08000;-38.52000;3
SOUN;27.131;123.72;0.00378;45.52
LIGH;27.136;1444.391;135.0;0
GYRO;27.142;1444.398;-0.39737;-0.74373;-0.89095;3
AHRS;27.143;1444.398;6.5197;3.2400;-106.3789;0.05666;-0.02860;-0.79804;107
ACCE;27.147;1444.403;0.54588;2.22182;9.65342;3
MAGN;27.148;1444.403;-12.66000;-3.84000;-38.76000;3
LIGH;27.155;1444.411;159.0;0
PRES;27.156;1444.412;1012.5825;0
GYRO;27.162;1444.418;-0.30421;-0.91813;-1.00701;3
AHRS;27.163;1444.418;6.0304;3.5061;-106.8466;0.05586;-0.02402;-0.80061;45
ACCE;27.168;1444.423;0.71826;2.24097;9.52892;3
MAGN;27.169;1444.423;-12.42000;-3.54000;-38.88000;3
LIGH;27.175;1444.431;159.0;0
GYRO;27.182;1444.438;-0.24587;-1.03725;-1.12766;3
AHRS;27.184;1444.438;5.4873;3.4249;-107.5363;0.05236;-0.02095;-0.80450;72
ACCE;27.188;1444.444;0.95768;2.23140;9.21289;3
LIGH;27.196;1444.451;200.0;0
PRES;27.197;1444.452;1012.5954;0
GYRO;27.203;1444.458;-0.14203;-0.89644;-1.05222;3
AHRS;27.204;1444.458;5.1089;3.4412;-108.1211;0.05043;-0.01846;-0.80768;-124
ACCE;27.209;1444.465;1.09176;2.20267;9.04051;3
MAGN;27.211;1444.465;-12.24000;-3.06000;-39.00000;3
GNSS;27.216;1491379070.000;39.994024;-0.073661;115.960;0.000;12.0;0.0;11;10
LIGH;27.231;1444.473;200.0;0
GYRO;27.232;1444.478;-0.13653;-0.65485;-0.86865;3
AHRS;27.234;1444.478;4.6999;3.4065;-108.6801;0.04802;-0.01599;-0.81074;-91
ACCE;27.236;1444.485;1.06303;2.19309;9.03093;3
PRES;27.237;1444.491;1012.6454;0
LIGH;27.239;1444.491;234.0;0
GYRO;27.243;1444.498;-0.24648;-0.62614;-0.79779;3
AHRS;27.245;1444.498;4.2934;3.2163;-109.2689;0.04454;-0.01430;-0.81397;70
GNSS;27.248;1491379070.000;39.994024;-0.073661;115.960;0.000;12.0;0.0;12;9
ACCE;27.253;1444.505;1.05345;2.08774;9.29908;3
MAGN;27.255;1444.505;-12.60000;-2.70000;-38.94000;3
LIGH;27.258;1444.511;234.0;0
GYRO;27.263;1444.518;-0.34025;-0.92913;-0.84208;3
AHRS;27.267;1444.518;3.9037;2.8782;-109.7312;0.04012;-0.01340;-0.81658;-51
MAGN;27.269;1444.525;-12.96000;-2.52000;-38.70000;3
LIGH;27.276;1444.531;268.0;0
PRES;27.277;1444.532;1012.6074;0
GYRO;27.283;1444.538;-0.30727;-1.30084;-1.02595;3
AHRS;27.284;1444.538;3.5500;2.5022;-110.2555;0.03561;-0.01293;-0.81945;-105
ACCE;27.289;1444.545;1.37906;2.20267;9.37569;3
LIGH;27.296;1444.552;268.0;0
GYRO;27.303;1444.558;-0.13256;-1.43248;-1.19027;3
AHRS;27.304;1444.558;3.2332;2.0559;-110.7686;0.03078;-0.01303;-0.82223;127
ACCE;27.308;1444.564;1.66636;2.23140;9.16500;3
MAGN;27.309;1444.564;-13.80000;-2.58000;-38.52000;3
LIGH;27.315;1444.571;305.0;0
PRES;27.315;1444.571;1012.7146;0
GYRO;27.322;1444.578;0.10751;-1.31977;-1.15087;3
AHRS;27.323;1444.578;3.0505;1.5150;-111.2099;0.02594;-0.01450;-0.82460;-74
ACCE;27.328;1444.584;1.95367;2.33674;8.85855;3
LIGH;27.335;1444.591;305.0;0
GYRO;27.342;1444.598;0.05528;-1.01465;-0.96303;3
AHRS;27.343;1444.598;2.7778;0.9993;-111.6585;0.02083;-0.01516;-0.82697;69
ACCE;27.349;1444.605;2.10690;2.40378;8.73405;3
MAGN;27.350;1444.605;-14.88000;-2.70000;-38.16000;3
LIGH;27.355;1444.611;324.0;0
PRES;27.356;1444.612;1012.7014;0
GYRO;27.362;1444.618;-0.19761;-0.78252;-0.84452;3
AHRS;27.363;1444.618;2.5616;0.4454;-112.1142;0.01570;-0.01637;-0.82933;109
ACCE;27.369;1444.625;2.05901;2.44209;9.10754;3
MAGN;27.370;1444.625;-15.42000;-2.82000;-37.80000;3
LIGH;27.375;1444.631;324.0;0
GYRO;27.382;1444.638;-0.38118;-1.02748;-0.99693;3
AHRS;27.384;1444.638;2.4024;-0.3493;-112.6533;0.00909;-0.01914;-0.83206;75
ACCE;27.389;1444.645;2.07817;2.38462;9.39485;3
MAGN;27.390;1444.645;-16.02000;-2.94000;-37.68000;3
LIGH;27.395;1444.651;336.0;0
PRES;27.396;1444.652;1012.7062;0
GYRO;27.402;1444.658;-0.35919;-1.68232;-1.36620;3
AHRS;27.403;1444.658;2.2584;-1.4321;-113.2531;0.00041;-0.02333;-0.83501;-89
ACCE;27.409;1444.665;2.01113;2.42293;9.72046;3
MAGN;27.410;1444.665;-16.62000;-3.06000;-37.38000;3
LIGH;27.415;1444.671;336.0;0
GYRO;27.422;1444.678;-0.23335;-2.59801;-1.88696;3
AHRS;27.424;1444.678;2.0877;-3.0382;-114.1687;-0.01235;-0.02969;-0.83930;-124
ACCE;27.430;1444.685;1.82917;2.47082;10.55364;3
MAGN;27.431;1444.685;-17.40000;-3.12000;-36.90000;3
LIGH;27.435;1444.691;356.0;0
PRES;27.436;1444.692;1012.7232;0
GYRO;27.442;1444.698;-0.49205;-3.65694;-2.53326;3
AHRS;27.444;1444.698;1.5785;-5.4914;-115.6741;-0.03322;-0.03714;-0.84584;-61
ACCE;27.449;1444.705;1.78129;1.85790;9.30866;3
MAGN;27.450;1444.705;-18.30000;-3.24000;-36.36000;3
LIGH;27.455;1444.711;356.0;0
GYRO;27.462;1444.718;-1.16492;-3.89304;-3.17314;3
AHRS;27.463;1444.718;0.8407;-7.8462;-117.7851;-0.05480;-0.04161;-0.85443;102
ACCE;27.469;1444.725;2.19309;1.92494;8.21690;3
MAGN;27.470;1444.725;-19.32000;-3.48000;-35.70000;3
LIGH;27.475;1444.731;380.0;0
PRES;27.476;1444.732;1012.7198;0
GYRO;27.482;1444.738;-0.95356;-3.80661;-3.48102;3
AHRS;27.483;1444.738;0.9444;-10.6625;-120.0981;-0.07641;-0.05350;-0.86306;-101
ACCE;27.490;1444.746;2.78685;2.28886;7.87214;3
MAGN;27.491;1444.746;-20.28000;-3.72000;-34.98000;3
LIGH;27.495;1444.751;380.0;0
GYRO;27.502;1444.758;-0.41478;-3.97857;-3.61357;3
AHRS;27.503;1444.758;0.7315;-13.9658;-122.9506;-0.10379;-0.06362;-0.87245;-38
ACCE;27.511;1444.767;3.68707;2.71024;7.85298;3
MAGN;27.513;1444.767;-21.48000;-4.08000;-34.20000;3
LIGH;27.515;1444.771;404.0;0
PRES;27.516;1444.772;1012.6703;0
GYRO;27.522;1444.778;-0.19975;-4.73115;-3.79805;3
AHRS;27.523;1444.778;0.6746;-17.9318;-126.2187;-0.13636;-0.07567;-0.88137;-52
ACCE;27.531;1444.786;4.31914;2.93050;7.84340;3
MAGN;27.532;1444.786;-22.68000;-4.74000;-33.18000;3
LIGH;27.536;1444.791;404.0;0
GYRO;27.543;1444.798;-0.63194;-5.28460;-3.96329;3
AHRS;27.544;1444.798;0.7549;-21.8853;-129.6538;-0.16904;-0.08660;-0.88908;-36
ACCE;27.551;1444.807;4.50110;2.94966;6.74207;3
MAGN;27.552;1444.807;-23.88000;-5.52000;-32.04000;3
LIGH;27.556;1444.811;423.0;0
PRES;27.558;1444.812;1012.7180;0
GYRO;27.563;1444.818;-0.93921;-5.23664;-4.36952;3
AHRS;27.569;1444.818;1.6622;-25.9795;-133.4470;-0.20088;-0.10180;-0.89630;59
ACCE;27.571;1444.826;4.82671;3.91691;5.71735;3
MAGN;27.572;1444.826;-24.96000;-6.36000;-30.48000;3
LIGH;27.576;1444.831;423.0;0
GYRO;27.582;1444.838;-0.92057;-4.43580;-4.25254;3
AHRS;27.584;1444.838;2.5439;-29.7457;-136.8878;-0.23078;-0.11424;-0.90077;12
ACCE;27.591;1444.846;5.63116;5.68862;4.70221;3
MAGN;27.592;1444.846;-25.92000;-7.56000;-28.98000;3
PRES;27.595;1444.851;1012.6041;0
LIGH;27.596;1444.852;436.0;0
GYRO;27.603;1444.859;-0.97616;-3.46788;-3.36862;3
AHRS;27.604;1444.859;2.9499;-33.2564;-140.1597;-0.26055;-0.12065;-0.90306;68
ACCE;27.611;1444.867;6.21535;6.72292;4.50110;3
MAGN;27.613;1444.867;-26.94000;-8.76000;-27.36000;3
LIGH;27.615;1444.871;436.0;0
GYRO;27.622;1444.878;-1.25380;-3.02134;-2.55983;3
AHRS;27.623;1444.878;3.2537;-36.3816;-143.5107;-0.28792;-0.12331;-0.90467;-110
ACCE;27.631;1444.887;6.69419;7.01022;4.26168;3
MAGN;27.632;1444.887;-27.78000;-9.90000;-25.56000;3
LIGH;27.635;1444.891;477.0;0
PRES;27.636;1444.892;1012.6412;0
SOUN;27.638;73.35;0.00224;40.98
GYRO;27.642;1444.898;-1.48624;-3.14962;-2.27150;3
AHRS;27.644;1444.898;3.3480;-38.9945;-146.5050;-0.31153;-0.12250;-0.90510;69
ACCE;27.652;1444.907;6.79953;7.08684;4.19464;3
MAGN;27.652;1444.907;-28.50000;-11.28000;-23.70000;3
LIGH;27.655;1444.911;477.0;0
GYRO;27.662;1444.918;-1.61482;-3.19605;-2.31610;3
AHRS;27.663;1444.918;3.2764;-41.1870;-149.2974;-0.33196;-0.11889;-0.90499;-6
ACCE;27.672;1444.927;6.84742;6.89530;4.12760;3
MAGN;27.672;1444.927;-29.04000;-12.66000;-21.96000;3
LIGH;27.675;1444.931;482.0;0
PRES;27.676;1444.932;1012.5817;0
GYRO;27.683;1444.939;-1.65789;-3.41077;-3.01187;3
AHRS;27.684;1444.939;3.8018;-43.9990;-152.6777;-0.35654;-0.11831;-0.90340;86
ACCE;27.691;1444.947;7.04853;6.68461;4.00311;3
MAGN;27.692;1444.947;-29.52000;-14.22000;-20.10000;3
LIGH;27.695;1444.951;482.0;0
GYRO;27.703;1444.958;-1.74341;-3.46361;-3.42207;3
AHRS;27.704;1444.958;4.4767;-46.8949;-156.1053;-0.38157;-0.11736;-0.90008;104
ACCE;27.713;1444.968;8.46590;8.66701;3.58173;3
MAGN;27.714;1444.968;-29.88000;-15.72000;-18.12000;3
LIGH;27.716;1444.971;150.0;0
PRES;27.716;1444.972;1012.6440;0
GYRO;27.722;1444.978;-1.76693;-3.48499;-4.24063;3
AHRS;27.724;1444.978;6.4021;-49.9965;-160.4060;-0.40717;-0.12167;-0.89573;107
ACCE;27.732;1444.988;8.72447;9.54808;3.27527;3
MAGN;27.733;1444.988;-30.12000;-17.52000;-16.44000;3
LIGH;27.735;1444.991;150.0;0
GYRO;27.742;1444.998;-1.76448;-3.31486;-4.53109;3
AHRS;27.744;1444.998;8.4706;-53.0078;-164.5651;-0.43213;-0.12526;-0.88880;43
ACCE;27.752;1445.008;8.70532;10.20888;3.14119;3
MAGN;27.753;1445.008;-29.94000;-19.38000;-14.70000;3
LIGH;27.755;1445.011;127.0;0
PRES;27.756;1445.012;1012.6438;0
GYRO;27.762;1445.018;-1.71806;-3.04180;-4.58271;3
AHRS;27.764;1445.018;11.5786;-56.0362;-169.1138;-0.45680;-0.13298;-0.87883;-77
ACCE;27.772;1445.028;8.59040;10.84095;2.91135;3
MAGN;27.773;1445.028;-29.40000;-21.36000;-12.84000;3
LIGH;27.775;1445.031;127.0;0
GYRO;27.782;1445.038;-1.63681;-2.90405;-4.88265;3
AHRS;27.784;1445.038;15.4463;-58.8543;-173.7748;0.47979;0.14331;0.86539;-51
ACCE;27.792;1445.048;8.39886;11.84651;2.76770;3
MAGN;27.793;1445.048;-28.44000;-23.40000;-11.34000;3
LIGH;27.795;1445.051;122.0;0
PRES;27.797;1445.052;1012.6441;0
GYRO;27.803;1445.058;-1.49906;-2.70858;-5.29131;3
AHRS;27.804;1445.058;19.7130;-61.1040;-178.1963;0.49843;0.15528;0.84972;1
ACCE;27.814;1445.069;7.80510;12.15297;2.55701;3
MAGN;27.815;1445.069;-27.18000;-25.50000;-9.90000;3
LIGH;27.816;1445.071;122.0;0
GYRO;27.823;1445.078;-1.40438;-2.54792;-5.95471;3
AHRS;27.824;1445.078;24.6695;-62.9265;177.3458;0.51399;0.17036;0.83048;-76
ACCE;27.834;1445.089;6.93361;12.65096;2.53785;3
MAGN;27.835;1445.089;-25.56000;-27.36000;-8.70000;3
LIGH;27.837;1445.091;108.0;0
PRES;27.838;1445.092;1012.5949;0
GYRO;27.843;1445.098;-1.52594;-2.41964;-6.69172;3
AHRS;27.844;1445.098;30.1751;-64.0742;172.6578;0.52526;0.18741;0.80796;-3
ACCE;27.855;1445.111;5.88974;13.20642;2.61447;3
MAGN;27.857;1445.111;-23.28000;-29.04000;-7.74000;3
LIGH;27.858;1445.111;108.0;0
GYRO;27.863;1445.118;-1.68752;-2.29624;-6.91102;3
AHRS;27.864;1445.118;35.7524;-64.5918;168.0378;0.53277;0.20508;0.78302;-110
ACCE;27.874;1445.129;4.93206;13.26388;2.50912;3
MAGN;27.875;1445.129;-20.76000;-30.54000;-6.96000;3
LIGH;27.876;1445.131;104.0;0
PRES;27.877;1445.132;1012.5963;0
GYRO;27.883;1445.138;-1.92972;-2.00700;-6.54359;3
AHRS;27.884;1445.138;41.1649;-64.0277;163.0184;0.53486;0.22155;0.75758;4
ACCE;27.894;1445.150;4.01268;12.61265;2.60489;3
MAGN;27.895;1445.150;-18.06000;-31.86000;-6.72000;3
LIGH;27.896;1445.151;104.0;0
GYRO;27.903;1445.158;-2.14169;-1.82985;-6.05642;3
AHRS;27.905;1445.158;46.5101;-62.5047;157.3598;0.53364;0.23740;0.72995;15
ACCE;27.914;1445.170;3.24654;11.79863;2.96881;3
LIGH;27.916;1445.171;91.0;0
PRES;27.917;1445.172;1012.5997;0
GYRO;27.923;1445.178;-2.20919;-1.79197;-5.95563;3
AHRS;27.924;1445.178;51.6413;-59.7357;150.8579;0.52889;0.25278;0.70092;94
ACCE;27.934;1445.190;2.36547;11.15698;3.29442;3
MAGN;27.935;1445.190;-12.12000;-33.60000;-6.90000;3
LIGH;27.936;1445.191;91.0;0
GYRO;27.943;1445.198;-2.22233;-1.78525;-6.07903;3
AHRS;27.944;1445.198;56.0741;-55.5154;143.2253;0.52130;0.26505;0.67214;91
ACCE;27.954;1445.210;1.62806;11.01333;3.36146;3
MAGN;27.956;1445.210;-8.82000;-33.96000;-7.26000;3
LIGH;27.957;1445.211;112.0;0
PRES;27.957;1445.212;1012.6342;0
GYRO;27.963;1445.218;-2.11176;-1.71989;-6.28702;3
AHRS;27.964;1445.218;59.7955;-50.1064;134.6246;0.51287;0.27502;0.64317;37
ACCE;27.974;1445.230;0.77572;10.50576;3.41892;3
MAGN;27.976;1445.230;-5.46000;-34.08000;-7.68000;3
LIGH;27.977;1445.231;70.0;0
GYRO;27.983;1445.238;-1.75196;-1.54060;-5.95258;3
AHRS;27.984;1445.238;63.0119;-43.1068;124.8223;0.50270;0.28572;0.61389;-67
ACCE;27.995;1445.250;-0.00958;9.42358;3.66792;3
MAGN;27.996;1445.250;-1.92000;-34.02000;-8.28000;3
LIGH;27.997;1445.251;98.0;0
PRES;27.997;1445.252;1012.6841;0
GYRO;28.003;1445.258;-1.46821;-1.46883;-5.55093;3
AHRS;28.004;1445.258;65.6953;-33.9596;112.8746;0.49124;0.29664;0.58196;25
ACCE;28.015;1445.270;-0.84276;8.35098;3.99353;3
MAGN;28.016;1445.270;1.80000;-33.42000;-9.18000;3
LIGH;28.017;1445.271;56.0;0
GYRO;28.023;1445.278;-1.30114;-1.49815;-5.40616;3
AHRS;28.024;1445.278;67.6075;-22.9784;99.3042;0.47912;0.30836;0.54885;93
ACCE;28.035;1445.291;-1.56102;7.13472;4.08930;3
MAGN;28.036;1445.291;5.34000;-32.70000;-10.32000;3
LIGH;28.037;1445.291;81.0;0
PRES;28.037;1445.292;1012.5776;0
GYRO;28.043;1445.298;-0.95600;-1.36070;-5.11080;3
AHRS;28.044;1445.298;68.6162;-11.9084;86.0765;0.46822;0.31998;0.51797;23
ACCE;28.070;1445.311;-2.19309;5.92804;4.32872;3
MAGN;28.072;1445.311;8.76000;-31.62000;-11.34000;3
LIGH;28.073;1445.311;42.0;0
GYRO;28.075;1445.318;-0.25229;-1.48318;-4.89792;3
AHRS;28.076;1445.318;69.0640;-0.5815;72.2353;0.46038;0.33076;0.48326;127
ACCE;28.077;1445.331;-2.96881;4.97994;4.31914;3
MAGN;28.078;1445.331;12.24000;-30.12000;-12.36000;3
LIGH;28.079;1445.331;59.0;0
PRES;28.080;1445.332;1012.6414;0
GYRO;28.083;1445.338;0.55528;-1.53510;-4.80537;3
AHRS;28.084;1445.338;68.8803;10.6276;58.6958;0.45341;0.34256;0.44812;79
ACCE;28.095;1445.351;-2.90177;4.34787;4.97036;3
MAGN;28.096;1445.351;15.36000;-28.50000;-13.50000;3
LIGH;28.098;1445.351;34.0;0
GYRO;28.103;1445.358;1.62032;-1.32833;-4.69511;3
AHRS;28.104;1445.358;68.6983;21.6166;45.4522;0.45138;0.35691;0.41089;127
ACCE;28.115;1445.371;-2.98796;3.38061;5.68862;3
MAGN;28.117;1445.371;18.30000;-26.58000;-14.58000;3
LIGH;28.118;1445.371;55.0;0
PRES;28.119;1445.372;1012.5897;0
GYRO;28.123;1445.378;2.13803;-0.98471;-4.52957;3
AHRS;28.123;1445.378;67.7707;32.2077;32.6199;0.44943;0.37143;0.37241;108
SOUN;28.135;174.61;0.00533;48.51
ACCE;28.140;1445.391;-3.26569;2.56658;6.30154;3
MAGN;28.141;1445.391;21.06000;-24.48000;-15.78000;3
LIGH;28.142;1445.391;42.0;0
GYRO;28.142;1445.398;2.25776;-0.29596;-4.52224;3
AHRS;28.143;1445.398;66.3722;42.5234;20.3642;0.44842;0.38888;0.33324;41
LIGH;28.156;1445.411;51.0;0
PRES;28.156;1445.412;1012.5681;0
ACCE;28.157;1445.412;-3.01669;2.33674;6.78038;3
MAGN;28.158;1445.412;23.46000;-22.20000;-16.68000;3
GYRO;28.162;1445.418;1.96851;0.15119;-4.25834;3
AHRS;28.164;1445.418;64.6148;50.1648;10.7364;0.44842;0.40201;0.29719;-6
LIGH;28.175;1445.431;42.0;0
ACCE;28.176;1445.431;-3.04542;1.81959;7.09641;3
MAGN;28.177;1445.431;25.44000;-19.98000;-17.70000;3
GYRO;28.182;1445.438;1.62154;0.88148;-3.95505;3
AHRS;28.184;1445.438;62.3394;57.0283;2.7418;0.44489;0.41922;0.26499;-93
LIGH;28.195;1445.451;37.0;0
ACCE;28.196;1445.451;-3.69665;0.73741;6.75165;3
MAGN;28.197;1445.451;27.18000;-17.40000;-18.48000;3
PRES;28.198;1445.452;1012.6608;0
GYRO;28.203;1445.458;1.44195;1.45508;-3.40313;3
AHRS;28.204;1445.458;60.2209;61.8638;-2.9438;0.44160;0.43346;0.23872;-62
LIGH;28.216;1445.471;44.0;0
ACCE;28.217;1445.473;-3.98395;0.21069;6.11958;3
MAGN;28.218;1445.473;28.74000;-14.76000;-18.96000;3
GYRO;28.223;1445.478;1.11911;1.93064;-2.91199;3
AHRS;28.224;1445.478;57.8865;65.2901;-6.5553;0.43382;0.44799;0.21850;-11
GNSS;28.227;1491379071.000;39.994031;-0.073647;115.938;0.000;12.0;0.0;12;9
LIGH;28.244;1445.491;31.0;0
PRES;28.245;1445.492;1012.6720;0
ACCE;28.246;1445.493;-4.28083;-0.45969;5.37259;3
MAGN;28.252;1445.493;30.24000;-12.18000;-19.14000;3
GYRO;28.254;1445.498;1.11391;2.54792;-2.44743;3
AHRS;28.255;1445.498;55.4983;69.0597;-9.8234;0.42512;0.46696;0.20053;-48
LIGH;28.256;1445.511;47.0;0
ACCE;28.257;1445.512;-4.25210;-0.85234;4.97994;3
MAGN;28.258;1445.512;31.44000;-9.66000;-18.90000;3
GNSS;28.262;1491379071.000;39.994031;-0.073647;115.938;0.000;12.0;0.0;11;9
GYRO;28.265;1445.518;1.25930;3.31517;-2.17957;3
AHRS;28.266;1445.518;52.8309;72.9123;-12.4651;0.41348;0.49018;0.18458;-89
LIGH;28.275;1445.531;47.0;0
PRES;28.277;1445.532;1012.6433;0
ACCE;28.277;1445.533;-4.15633;-1.04387;4.02226;3
MAGN;28.278;1445.533;32.40000;-7.44000;-18.60000;3
GYRO;28.285;1445.538;1.28282;3.97765;-1.91598;3
AHRS;28.288;1445.538;50.1903;76.8168;-14.6036;0.40115;0.51582;0.17116;36
LIGH;28.295;1445.551;66.0;0
ACCE;28.296;1445.552;-3.74453;-0.93853;2.87304;3
MAGN;28.297;1445.552;33.36000;-5.40000;-18.18000;3
GYRO;28.302;1445.558;1.37689;4.44924;-1.49051;3
AHRS;28.303;1445.558;47.8083;81.1529;-16.7541;0.39112;0.54349;0.15960;119
LIGH;28.315;1445.571;66.0;0
PRES;28.315;1445.571;1012.5687;0
ACCE;28.316;1445.572;-3.95522;-1.08218;2.32716;3
MAGN;28.317;1445.572;34.14000;-3.18000;-17.40000;3
GYRO;28.322;1445.578;1.89796;4.96053;-1.15087;3
AHRS;28.323;1445.578;45.4094;86.6830;-19.6370;0.38457;0.57601;0.14663;-51
LIGH;28.335;1445.591;81.0;0
ACCE;28.336;1445.592;-3.92649;-1.48441;2.10690;3
MAGN;28.337;1445.592;34.74000;-1.56000;-16.14000;3
GYRO;28.342;1445.598;2.45690;4.84263;-1.11513;3
AHRS;28.343;1445.598;42.9096;92.0445;-22.6796;0.38071;0.60673;0.13100;112
LIGH;28.355;1445.611;81.0;0
PRES;28.355;1445.611;1012.6075;0
ACCE;28.356;1445.612;-4.59687;-1.94409;0.94810;3
MAGN;28.357;1445.612;35.28000;0.18000;-14.64000;3
GYRO;28.362;1445.618;2.97583;4.56591;-1.37078;3
AHRS;28.363;1445.618;39.8788;97.8756;-26.2295;0.37900;0.63948;0.11031;-92
LIGH;28.375;1445.631;79.0;0
ACCE;28.376;1445.632;-4.89375;-1.41737;-0.16281;3
MAGN;28.377;1445.632;35.64000;1.74000;-12.96000;3
GYRO;28.382;1445.638;3.62426;4.59890;-1.76784;3
AHRS;28.383;1445.638;36.1300;103.8641;-30.3993;0.38075;0.67216;0.08190;29
LIGH;28.395;1445.651;79.0;0
PRES;28.395;1445.651;1012.5695;0
ACCE;28.396;1445.652;-4.92248;-0.39265;-1.34075;3
MAGN;28.397;1445.652;35.88000;3.12000;-11.16000;3
GYRO;28.402;1445.658;3.84234;4.99260;-1.49204;3
AHRS;28.403;1445.658;32.0083;109.7833;-34.8095;0.38652;0.70293;0.04986;37
LIGH;28.416;1445.671;146.0;0
ACCE;28.417;1445.673;-5.17148;0.05746;-2.19309;3
MAGN;28.418;1445.673;36.06000;4.86000;-9.24000;3
GYRO;28.423;1445.678;3.19483;5.38539;-0.78069;3
AHRS;28.424;1445.678;27.8299;115.4359;-38.7999;0.39372;0.73136;0.01957;-114
LIGH;28.435;1445.691;146.0;0
PRES;28.436;1445.692;1012.5380;0
ACCE;28.437;1445.693;-5.25767;-0.04788;-3.06458;3
MAGN;28.438;1445.693;36.12000;6.30000;-7.08000;3
GYRO;28.442;1445.698;2.34420;5.52864;-0.62553;3
AHRS;28.444;1445.698;23.5867;120.7553;-42.4864;0.40248;0.75653;-0.00971;-86
LIGH;28.455;1445.711;48.0;0
ACCE;28.457;1445.713;-4.84586;0.22027;-4.15633;3
MAGN;28.458;1445.713;35.94000;7.80000;-4.68000;3
GYRO;28.463;1445.718;2.12825;5.51917;-0.76205;3
AHRS;28.464;1445.718;19.5786;125.8839;-46.0735;0.41459;0.77733;-0.03608;81
LIGH;28.475;1445.731;48.0;0
PRES;28.476;1445.732;1012.6166;0
ACCE;28.478;1445.733;-4.48195;-0.09577;-5.26724;3
MAGN;28.478;1445.733;35.70000;9.06000;-2.28000;3
GYRO;28.482;1445.738;2.20278;5.95410;-1.00610;3
AHRS;28.483;1445.738;15.6392;131.4107;-48.7351;0.42354;0.79943;-0.05521;53
LIGH;28.495;1445.751;84.0;0
ACCE;28.498;1445.753;-4.17549;-0.79487;-5.86101;3
MAGN;28.499;1445.753;35.22000;10.50000;0.48000;3
GYRO;28.502;1445.758;2.11207;6.26778;-1.31886;3
AHRS;28.504;1445.758;11.8606;136.8386;-50.5047;0.42895;0.82032;-0.06918;-94
LIGH;28.515;1445.771;84.0;0
PRES;28.516;1445.772;1012.5427;0
ACCE;28.518;1445.774;-3.89776;-1.13964;-6.74207;3
MAGN;28.519;1445.774;34.32000;12.06000;3.30000;3
GYRO;28.523;1445.778;1.92484;6.16485;-1.56351;3
AHRS;28.523;1445.778;7.9835;142.7231;-51.6670;0.43193;0.84110;-0.07956;-83
LIGH;28.535;1445.791;64.0;0
ACCE;28.538;1445.794;-3.54342;-1.46525;-7.42203;3
MAGN;28.539;1445.794;33.24000;13.08000;5.88000;3
GYRO;28.542;1445.798;1.95355;5.89790;-1.82771;3
AHRS;28.543;1445.798;3.5545;148.5846;-52.3539;0.43200;0.85980;-0.09258;-101
LIGH;28.555;1445.811;64.0;0
PRES;28.556;1445.812;1012.6581;0
ACCE;28.558;1445.814;-2.84431;-1.49398;-8.42759;3
MAGN;28.559;1445.814;31.92000;14.28000;8.58000;3
GYRO;28.562;1445.818;2.06686;5.72717;-1.92545;3
AHRS;28.564;1445.818;-0.6930;154.4633;-52.5218;0.43031;0.87519;-0.10308;-103
LIGH;28.575;1445.831;45.0;0
ACCE;28.578;1445.834;-1.36948;-1.65679;-8.82024;3
MAGN;28.579;1445.834;30.24000;15.48000;10.92000;3
GYRO;28.582;1445.838;2.01524;6.18837;-1.74830;3
AHRS;28.583;1445.838;-4.4574;160.7598;-52.3642;0.42886;0.88697;-0.10809;-56
LIGH;28.595;1445.851;45.0;0
PRES;28.597;1445.852;1012.5890;0
ACCE;28.598;1445.854;-0.30646;-2.09732;-8.88728;3
MAGN;28.599;1445.854;28.26000;16.62000;13.44000;3
GYRO;28.602;1445.858;1.81488;6.58268;-2.07328;3
AHRS;28.603;1445.858;-7.8361;167.1546;-51.1958;0.42144;0.89740;-0.10945;69
LIGH;28.615;1445.871;40.0;0
ACCE;28.618;1445.874;1.82917;-3.48596;-9.38527;3
MAGN;28.619;1445.874;25.80000;17.88000;15.54000;3
GYRO;28.622;1445.878;1.65636;6.46723;-2.53906;3
AHRS;28.623;1445.878;-10.6794;174.0168;-49.5782;0.41248;0.90472;-0.10616;84
SOUN;28.633;88.57;0.00270;42.62
LIGH;28.638;1445.891;40.0;0
PRES;28.638;1445.892;1012.5418;0
ACCE;28.639;1445.894;2.65278;-3.94564;-10.37168;3
MAGN;28.641;1445.894;23.04000;19.14000;17.52000;3
GYRO;28.643;1445.898;1.78037;6.13217;-2.90558;3
AHRS;28.643;1445.898;-13.2925;-178.7414;-47.4009;-0.40039;-0.90894;0.10159;34
LIGH;28.655;1445.911;12.0;0
ACCE;28.658;1445.914;3.92649;-3.53384;-10.55364;3
MAGN;28.660;1445.914;19.80000;20.52000;18.96000;3
GYRO;28.662;1445.918;2.07358;6.18073;-3.46758;3
AHRS;28.664;1445.918;-15.8912;-170.3288;-43.9450;-0.38006;-0.91083;0.09650;73
PRES;28.675;1445.931;1012.6182;0
LIGH;28.676;1445.931;12.0;0
ACCE;28.679;1445.935;5.64074;-2.91135;-10.07480;3
MAGN;28.680;1445.935;16.44000;21.72000;20.22000;3
GYRO;28.683;1445.938;2.01586;6.22288;-3.64625;3
AHRS;28.684;1445.938;-17.4972;-162.4593;-40.4757;-0.35966;-0.90848;0.08891;-107
LIGH;28.696;1445.951;16.0;0
ACCE;28.699;1445.955;6.85699;-2.72939;-9.88326;3
MAGN;28.700;1445.955;12.78000;22.86000;21.12000;3
GYRO;28.703;1445.958;1.73761;6.13339;-3.78309;3
AHRS;28.704;1445.958;-18.0504;-154.4988;-36.3254;-0.33316;-0.90448;0.07743;26
LIGH;28.716;1445.971;16.0;0
PRES;28.717;1445.972;1012.6079;0
ACCE;28.719;1445.975;8.24563;-2.71024;-9.08839;3
MAGN;28.721;1445.975;9.00000;23.76000;21.72000;3
GYRO;28.723;1445.978;0.96761;6.31024;-3.85181;3
AHRS;28.724;1445.978;-17.0278;-146.1469;-32.3288;-0.30480;-0.89673;0.05588;-66
LIGH;28.735;1445.991;14.0;0
ACCE;28.739;1445.995;9.31823;-2.55701;-8.22648;3
MAGN;28.740;1445.995;4.92000;24.30000;21.90000;3
GYRO;28.742;1445.998;0.37935;6.45562;-3.75316;3
AHRS;28.743;1445.998;-15.3784;-138.2737;-28.7716;-0.27623;-0.88516;0.03342;-24
LIGH;28.755;1446.011;14.0;0
PRES;28.756;1446.012;1012.6281;0
ACCE;28.759;1446.015;10.14184;-2.03986;-6.96234;3
MAGN;28.760;1446.015;0.84000;24.72000;21.72000;3
GYRO;28.763;1446.018;0.16616;6.26717;-3.68688;3
AHRS;28.764;1446.018;-13.0135;-130.8438;-25.7034;-0.24693;-0.87042;0.00855;-117
LIGH;28.775;1446.031;1.0;0
ACCE;28.779;1446.035;11.11867;-1.02472;-5.60243;3
MAGN;28.780;1446.035;-3.42000;24.78000;21.06000;3
GYRO;28.783;1446.038;0.17440;5.58942;-3.98070;3
AHRS;28.784;1446.038;-9.8909;-124.1637;-23.1496;-0.21618;-0.85433;-0.01897;-92
LIGH;28.795;1446.051;1.0;0
PRES;28.796;1446.052;1012.5189;0
ACCE;28.799;1446.055;12.25831;0.03831;-4.51068;3
MAGN;28.800;1446.055;-7.50000;24.66000;20.28000;3
GYRO;28.803;1446.058;0.24374;4.49108;-4.34447;3
AHRS;28.804;1446.058;-6.3948;-118.4251;-21.1584;-0.18554;-0.83791;-0.04673;-19
LIGH;28.816;1446.071;11.0;0
ACCE;28.820;1446.076;12.73715;0.36392;-3.86903;3
MAGN;28.821;1446.076;-11.40000;24.18000;18.96000;3
GYRO;28.823;1446.078;0.23396;3.61510;-4.45779;3
AHRS;28.824;1446.078;-2.4685;-113.2326;-19.5166;-0.15318;-0.82072;-0.07551;-113
LIGH;28.836;1446.091;11.0;0
PRES;28.836;1446.092;1012.4827;0
ACCE;28.840;1446.096;13.34049;0.99599;-2.29843;3
MAGN;28.841;1446.096;-15.18000;23.46000;17.34000;3
GYRO;28.842;1446.098;-0.27275;3.65389;-4.51888;3
AHRS;28.843;1446.098;2.1572;-108.2361;-18.4860;-0.11923;-0.80134;-0.10918;-55
LIGH;28.855;1446.111;10.0;0
ACCE;28.860;1446.116;13.54160;1.64721;-0.87149;3
MAGN;28.861;1446.116;-18.84000;22.50000;15.48000;3
GYRO;28.862;1446.118;-1.07940;3.57662;-4.38540;3
AHRS;28.863;1446.118;6.5162;-104.4147;-18.1483;-0.09004;-0.78458;-0.14084;-21
LIGH;28.875;1446.131;10.0;0
PRES;28.876;1446.132;1012.6526;0
ACCE;28.880;1446.136;13.59907;2.42293;0.45969;3
MAGN;28.881;1446.136;-22.32000;21.06000;13.44000;3
GYRO;28.883;1446.138;-1.39308;3.17131;-4.41136;3
AHRS;28.884;1446.138;10.9487;-100.6236;-18.1123;-0.06041;-0.76606;-0.17256;105
LIGH;28.895;1446.151;16.0;0
ACCE;28.900;1446.156;13.77145;3.39977;1.31202;3
MAGN;28.902;1446.156;-25.38000;19.26000;11.16000;3
GYRO;28.903;1446.158;-1.18661;2.63222;-4.63402;3
AHRS;28.904;1446.158;15.3724;-96.8208;-18.7945;-0.03343;-0.74575;-0.20610;98
LIGH;28.916;1446.171;16.0;0
PRES;28.917;1446.172;1012.6098;0
ACCE;28.920;1446.176;13.61822;4.39575;1.02472;3
MAGN;28.921;1446.176;-28.20000;17.46000;8.52000;3
GYRO;28.923;1446.178;-1.08581;2.11879;-4.89853;3
AHRS;28.923;1446.178;19.7962;-93.0631;-20.3726;-0.01005;-0.72460;-0.24264;-66
LIGH;28.936;1446.191;16.0;0
ACCE;28.940;1446.196;13.09149;4.74052;0.78530;3
MAGN;28.941;1446.196;-30.36000;15.30000;6.00000;3
GYRO;28.943;1446.198;-1.10353;2.43338;-4.94251;3
AHRS;28.944;1446.198;24.0295;-88.7131;-22.2250;0.01425;-0.69967;-0.27759;107
LIGH;28.956;1446.211;16.0;0
PRES;28.957;1446.212;1012.6965;0
ACCE;28.961;1446.216;11.89439;5.01825;1.38864;3
MAGN;28.962;1446.216;-32.16000;12.72000;3.42000;3
GYRO;28.963;1446.218;-1.06840;3.27668;-4.77574;3
AHRS;28.964;1446.218;28.0767;-84.4072;-23.9196;0.04074;-0.67479;-0.30833;99
LIGH;28.976;1446.231;17.0;0
ACCE;28.981;1446.237;10.70687;5.46836;2.61447;3
MAGN;28.982;1446.237;-33.36000;9.90000;0.84000;3
GYRO;28.983;1446.238;-1.06138;3.89976;-4.55950;3
AHRS;28.984;1446.238;31.6728;-79.9079;-25.7211;0.06643;-0.64886;-0.33499;-22
LIGH;28.996;1446.251;17.0;0
PRES;28.998;1446.252;1012.6264;0
ACCE;29.001;1446.257;9.42358;5.92804;3.92649;3
MAGN;29.003;1446.257;-34.14000;7.08000;-1.80000;3
GYRO;29.004;1446.258;-1.04091;3.74155;-4.17710;3
AHRS;29.005;1446.258;34.6497;-75.0180;-27.8177;0.08957;-0.62100;-0.35803;-36
LIGH;29.015;1446.271;21.0;0
ACCE;29.022;1446.277;8.19775;5.88974;4.68306;3
MAGN;29.028;1446.277;-34.26000;3.90000;-4.50000;3
GYRO;29.029;1446.278;-1.18019;3.05219;-3.83715;3
AHRS;29.030;1446.278;37.2735;-69.3185;-30.8739;0.10994;-0.58940;-0.38264;-33
LIGH;29.035;1446.291;21.0;0
PRES;29.036;1446.292;1012.7030;0
ACCE;29.041;1446.297;7.38372;6.08127;4.94163;3
MAGN;29.042;1446.297;-34.08000;1.02000;-7.08000;3
GYRO;29.043;1446.298;-1.39705;2.63222;-3.65633;3
AHRS;29.044;1446.298;39.4837;-62.7576;-34.8127;0.12857;-0.55391;-0.40821;-86
LIGH;29.067;1446.311;23.0;0
ACCE;29.068;1446.317;6.66546;6.54096;5.56412;3
MAGN;29.069;1446.317;-33.48000;-1.86000;-9.66000;3
GYRO;29.070;1446.318;-1.39674;2.48958;-3.41687;3
AHRS;29.071;1446.318;41.1094;-56.2599;-39.0765;0.14416;-0.51959;-0.43216;92
LIGH;29.075;1446.331;23.0;0
PRES;29.076;1446.332;1012.6508;0
ACCE;29.081;1446.337;6.01423;6.83784;6.05254;3
MAGN;29.082;1446.337;-32.64000;-4.56000;-12.00000;3
GYRO;29.083;1446.338;-1.11941;2.46881;-3.05616;3
AHRS;29.084;1446.338;42.4256;-50.0024;-43.4175;0.15893;-0.48735;-0.45459;-103
LIGH;29.095;1446.351;29.0;0
ACCE;29.101;1446.357;5.40132;6.92403;6.87615;3
MAGN;29.102;1446.357;-31.44000;-6.96000;-14.22000;3
GYRO;29.103;1446.358;-1.16492;2.36985;-2.65421;3
AHRS;29.104;1446.358;43.1482;-43.5655;-48.2761;0.17047;-0.45455;-0.47765;-21
LIGH;29.115;1446.371;29.0;0
PRES;29.117;1446.372;1012.5963;0
ACCE;29.121;1446.377;4.19464;6.69419;6.33985;3
MAGN;29.122;1446.377;-29.94000;-9.42000;-16.38000;3
GYRO;29.123;1446.378;-1.48593;2.34725;-2.30877;3
AHRS;29.124;1446.378;43.4188;-37.1220;-53.0092;0.18183;-0.42114;-0.49842;119
SOUN;29.133;81.21;0.00248;41.86
LIGH;29.137;1446.391;26.0;0
ACCE;29.142;1446.398;3.10289;6.66546;6.35900;3
MAGN;29.143;1446.398;-28.14000;-11.52000;-18.54000;3
GYRO;29.145;1446.398;-1.72569;2.32098;-1.90040;3
AHRS;29.145;1446.398;43.0919;-31.0714;-57.3220;0.19099;-0.38830;-0.51612;-89
LIGH;29.156;1446.411;26.0;0
PRES;29.157;1446.412;1012.5957;0
ACCE;29.161;1446.417;2.00155;6.19619;6.11000;3
MAGN;29.163;1446.417;-26.16000;-13.26000;-20.40000;3
GYRO;29.164;1446.418;-1.81091;1.58794;-1.59802;3
AHRS;29.165;1446.418;42.5609;-26.0313;-61.3859;0.19695;-0.36096;-0.53370;90
LIGH;29.175;1446.431;67.0;0
ACCE;29.182;1446.437;0.55545;5.77481;5.44920;3
MAGN;29.183;1446.437;-24.06000;-14.70000;-22.32000;3
GYRO;29.183;1446.438;-1.51769;1.17408;-1.57145;3
AHRS;29.184;1446.438;42.1035;-20.7079;-65.2292;0.20724;-0.33174;-0.54920;53
LIGH;29.196;1446.451;67.0;0
PRES;29.197;1446.452;1012.6141;0
GYRO;29.202;1446.458;-1.23334;0.20097;-1.85581;3
AHRS;29.206;1446.458;41.5207;-16.5873;-69.2814;0.21191;-0.31035;-0.56803;-57
ACCE;29.211;1446.462;-0.29688;5.40132;5.01825;3
MAGN;29.213;1446.462;-21.84000;-15.96000;-24.12000;3
LIGH;29.217;1446.471;30.0;0
GNSS;29.221;1491379072.000;39.994034;-0.073640;115.119;0.000;12.0;0.0;11;9
GYRO;29.232;1446.478;-0.75900;-0.52321;-2.01250;3
AHRS;29.234;1446.478;41.4585;-12.1871;-73.2598;0.22321;-0.28966;-0.58502;75
ACCE;29.235;1446.479;-0.48842;5.55455;4.17549;3
MAGN;29.236;1446.479;-19.74000;-16.98000;-25.68000;3
LIGH;29.238;1446.491;30.0;0
PRES;29.240;1446.492;1012.5965;0
GNSS;29.241;1491379072.000;39.994034;-0.073640;115.119;0.000;12.0;0.0;11;9
GYRO;29.244;1446.498;-0.46670;-0.67104;-2.03632;3
[truncated: 4,476,864 more chars]
