# Supplementary material for: Off-Line Evaluation of Mobile-Centric Indoor Positioning Systems: The Experiences from the 2017 IPIN Competition
Source: Sensors (Basel). 2018 Feb 6;18(2):487. doi: 10.3390/s18020487 (PMC5855053; doi:10.3390/s18020487)
Supplement: Supplementary file 1 [file sensors-18-00487-s001.zip › 01-Training/UJIUB/logfile_UJIUB_R03-2017_A5.txt]

% LogFile created by the 'GetSensorData' App for Android.
% Date of creation: Wed Apr 05 12:36:49 GMT+02:00 2017
% Developed by LOPSI research group at CAR-CSIC, Spain (http://www.car.upm-csic.es/lopsi)
% Version 2.0 November 2016
% The 'GetSensorData' program stores information from Smartphone/Tablet internal sensors (Accelerometers, Gyroscopes, Magnetometers, Pressure, Ambient Light, Orientation, Sound level, GPS/GNSS positio, WiFi RSS, Cellular/GSM/3G signal strength,...) and also from external devices (e.g. RFCode RFID reader, XSens IMU or LPMS-B IMU)
%
% Phone used for this logfile:
% Manufacturer:            	samsung
% Model:                   	SM-A500FU
% API Android version:     	23
% Android version Release: 	6.0.1
%
% LogFile Data format:
% Accelerometer data: 	'ACCE;AppTimestamp(s);SensorTimestamp(s);Acc_X(m/s^2);Acc_Y(m/s^2);Acc_Z(m/s^2);Accuracy(integer)'
% Gyroscope data:     	'GYRO;AppTimestamp(s);SensorTimestamp(s);Gyr_X(rad/s);Gyr_Y(rad/s);Gyr_Z(rad/s);Accuracy(integer)'
% Magnetometer data:  	'MAGN;AppTimestamp(s);SensorTimestamp(s);Mag_X(uT);;Mag_Y(uT);Mag_Z(uT);Accuracy(integer)'
% Pressure data:      	'PRES;AppTimestamp(s);SensorTimestamp(s);Pres(mbar);Accuracy(integer)'
% Light data:         	'LIGH;AppTimestamp(s);SensorTimestamp(s);Light(lux);Accuracy(integer)'
% Proximity data:     	'PROX;AppTimestamp(s);SensorTimestamp(s);prox(?);Accuracy(integer)'
% Humidity data:      	'HUMI;AppTimestamp(s);SensorTimestamp(s);humi(Percentage);Accuracy(integer)'
% Temperature data:   	'TEMP;AppTimestamp(s);SensorTimestamp(s);temp(Celsius);Accuracy(integer)'
% Orientation data:   	'AHRS;AppTimestamp(s);SensorTimestamp(s);PitchX(deg);RollY(deg);YawZ(deg);RotVecX();RotVecY();RotVecZ();Accuracy(int)'
% GNSS/GPS data:      	'GNSS;AppTimestamp(s);SensorTimeStamp(s);Latit(deg);Long(deg);Altitude(m);Bearing(deg);Accuracy(m);Speed(m/s);SatInView;SatInUse'
% WIFI data:          	'WIFI;AppTimestamp(s);SensorTimeStamp(s);Name_SSID;MAC_BSSID;RSS(dBm);'
% Bluetooth data:     	'BLUE;AppTimestamp(s);Name;MAC_Address;RSS(dBm);'
% BLE 4.0 data:       	'BLE4;AppTimestamp(s);MajorID;MinorID;RSS(dBm);'
% Sound data:         	'SOUN;AppTimestamp(s);RMS;Pressure(Pa);SPL(dB);'
% RFID Reader data:   	'RFID;AppTimestamp(s);ReaderNumber(int);TagID(int);RSS_A(dBm);RSS_B(dBm);'
% IMU XSens data:     	'IMUX;AppTimestamp(s);SensorTimestamp(s);Counter;Acc_X(m/s^2);Acc_Y(m/s^2);Acc_Z(m/s^2);Gyr_X(rad/s);Gyr_Y(rad/s);Gyr_Z(rad/s);Mag_X(uT);;Mag_Y(uT);Mag_Z(uT);Roll(deg);Pitch(deg);Yaw(deg);Quat(1);Quat(2);Quat(3);Quat(4);Pressure(mbar);Temp(Celsius)'
% IMU LPMS-B data:    	'IMUL;AppTimestamp(s);SensorTimestamp(s);Counter;Acc_X(m/s^2);Acc_Y(m/s^2);Acc_Z(m/s^2);Gyr_X(rad/s);Gyr_Y(rad/s);Gyr_Z(rad/s);Mag_X(uT);;Mag_Y(uT);Mag_Z(uT);Roll(deg);Pitch(deg);Yaw(deg);Quat(1);Quat(2);Quat(3);Quat(4);Pressure(mbar);Temp(Celsius)'
% POSI Reference:    		'POSI;Timestamp(s);Counter;Latitude(degrees); Longitude(degrees);floor ID(0,1,2..4);Building ID(0,1,2..3);'
% 
% Note that there are two timestamps: 
%  -'AppTimestamp' is set by the Android App as data is read. It is not representative of when data is actually captured by the sensor (but has a common time reference for all sensors)
%  -'SensorTimestamp' is set by the sensor itself (the delta_time=SensorTimestamp(k)-SensorTimestamp(k-1) between two consecutive samples is an accurate estimate of the sampling interval). This timestamp is better for integrating inertial data. 

LIGH;0.021;71151.162;35697.0;3
ACCE;0.022;71151.164;-0.82361;6.90488;6.15789;3
MAGN;0.022;71151.169;-15.89500;11.59637;-38.51240;3
LIGH;0.022;71151.172;35697.0;3
ACCE;0.023;71151.174;-0.52672;6.83784;7.04853;3
LIGH;0.023;71151.180;35697.0;3
ACCE;0.023;71151.184;-0.52672;6.77080;8.61913;3
MAGN;0.024;71151.187;-15.89500;11.59637;-38.51240;3
LIGH;0.024;71151.191;33963.0;3
ACCE;0.024;71151.194;0.16281;6.72292;8.99262;3
SOUN;0.026;276.13;0.00843;52.49
LIGH;0.036;71151.202;33963.0;3
ACCE;0.036;71151.204;-0.08619;6.43561;8.67659;3
MAGN;0.036;71151.207;-15.07011;11.14556;-38.74303;3
LIGH;0.039;71151.210;33963.0;3
ACCE;0.044;71151.214;-0.44053;6.42604;8.33182;3
LIGH;0.078;71151.220;33963.0;3
ACCE;0.079;71151.224;-0.71826;6.38773;7.97748;3
MAGN;0.080;71151.228;-15.07011;11.14556;-38.74303;3
LIGH;0.081;71151.231;33963.0;3
ACCE;0.081;71151.234;-1.21625;6.48350;7.17303;3
LIGH;0.081;71151.241;33963.0;3
ACCE;0.081;71151.244;-1.39821;6.47392;7.01022;3
MAGN;0.082;71151.249;-15.07011;11.14556;-38.74303;3
LIGH;0.082;71151.253;50031.0;3
ACCE;0.084;71151.254;-1.45567;6.48350;6.77080;3
LIGH;0.089;71151.260;50031.0;3
ACCE;0.101;71151.264;-1.30245;6.36858;6.62715;3
MAGN;0.101;71151.266;-14.63447;10.31963;-38.88483;3
LIGH;0.102;71151.270;50031.0;3
ACCE;0.104;71151.274;-1.12049;6.30154;6.89530;3
LIGH;0.109;71151.280;50031.0;3
ACCE;0.115;71151.284;-1.01514;6.46434;6.89530;3
MAGN;0.116;71151.287;-14.63447;10.31963;-38.88483;3
LIGH;0.119;71151.290;50031.0;3
ACCE;0.124;71151.294;-0.94810;6.53138;6.67503;3
LIGH;0.130;71151.302;50031.0;3
ACCE;0.135;71151.304;-0.69911;6.45477;6.91445;3
MAGN;0.135;71151.307;-14.63447;10.31963;-38.88483;3
LIGH;0.139;71151.310;50031.0;3
ACCE;0.144;71151.314;-0.46926;6.31112;7.45076;3
ACCE;0.159;71151.325;-0.61292;6.27281;7.69975;3
LIGH;0.160;71151.331;58979.0;3
MAGN;0.161;71151.331;-14.05507;11.44413;-39.23945;3
ACCE;0.164;71151.334;-0.61292;6.27281;7.69975;3
LIGH;0.167;71151.336;58979.0;3
LIGH;0.169;71151.340;58979.0;3
ACCE;0.175;71151.344;-0.52672;6.11958;8.11156;3
MAGN;0.175;71151.346;-14.05507;11.44413;-39.23945;3
LIGH;0.180;71151.351;58979.0;3
ACCE;0.184;71151.354;-0.40223;6.11958;8.16902;3
LIGH;0.189;71151.360;58979.0;3
ACCE;0.196;71151.364;-0.19154;6.29196;8.49463;3
MAGN;0.197;71151.368;-14.05507;11.44413;-39.23945;3
LIGH;0.201;71151.372;58979.0;3
ACCE;0.204;71151.374;0.01915;6.62715;8.67659;3
LIGH;0.209;71151.380;58979.0;3
ACCE;0.215;71151.384;0.53630;6.88572;8.60955;3
MAGN;0.216;71151.387;-14.31829;12.18491;-38.86489;3
LIGH;0.219;71151.390;58979.0;3
ACCE;0.224;71151.394;0.65122;6.78038;7.87214;3
LIGH;0.232;71151.403;58979.0;3
ACCE;0.235;71151.404;0.76614;6.46434;7.13472;3
MAGN;0.236;71151.407;-14.31829;12.18491;-38.86489;3
LIGH;0.239;71151.410;58979.0;3
ACCE;0.244;71151.414;0.87149;6.00466;6.40688;3
LIGH;0.251;71151.422;58979.0;3
ACCE;0.255;71151.424;1.18752;5.80354;6.14831;3
MAGN;0.256;71151.427;-14.31829;12.18491;-38.86489;3
LIGH;0.259;71151.430;58979.0;3
ACCE;0.264;71151.434;1.22583;6.05254;6.15789;3
LIGH;0.271;71151.442;57846.0;3
ACCE;0.275;71151.444;1.22583;6.44519;6.71334;3
MAGN;0.276;71151.447;-14.85857;13.21142;-38.99578;3
LIGH;0.279;71151.450;57846.0;3
ACCE;0.284;71151.454;1.16837;6.69419;7.23049;3
LIGH;0.293;71151.463;57846.0;3
GNSS;0.295;1491388609.000;39.993789;-0.073898;112.000;7.500;6.0;0.4;27;11
ACCE;0.301;71151.464;1.25456;6.75165;8.12113;3
MAGN;0.302;71151.467;-14.85857;13.21142;-38.99578;3
LIGH;0.302;71151.473;57846.0;3
GNSS;0.303;1491388609.000;39.993789;-0.073898;112.000;7.500;6.0;0.4;27;11
ACCE;0.305;71151.474;1.39821;6.63673;8.52336;3
LIGH;0.312;71151.483;57846.0;3
ACCE;0.315;71151.484;1.49398;6.41646;8.99262;3
MAGN;0.316;71151.487;-14.85857;13.21142;-38.99578;3
LIGH;0.320;71151.491;57846.0;3
ACCE;0.324;71151.494;1.38864;6.34942;8.79151;3
LIGH;0.332;71151.503;61429.0;3
ACCE;0.335;71151.504;1.58017;5.79397;7.92960;3
MAGN;0.336;71151.507;-14.63368;14.82406;-38.43228;3
LIGH;0.340;71151.511;61429.0;3
ACCE;0.344;71151.514;1.60890;5.57370;7.36456;3
LIGH;0.350;71151.522;61429.0;3
ACCE;0.355;71151.524;1.60890;5.47793;6.78038;3
MAGN;0.356;71151.527;-14.63368;14.82406;-38.43228;3
LIGH;0.359;71151.531;61429.0;3
ACCE;0.364;71151.534;1.50356;5.42047;6.09085;3
LIGH;0.369;71151.540;61429.0;3
ACCE;0.375;71151.544;1.13006;5.67905;6.37815;3
MAGN;0.376;71151.547;-14.63368;14.82406;-38.43228;3
ACCE;0.384;71151.554;0.57461;5.95677;7.05811;3
LIGH;0.385;71151.556;61429.0;3
LIGH;0.391;71151.562;61476.0;3
ACCE;0.396;71151.564;0.10534;6.07170;7.54652;3
MAGN;0.397;71151.568;-15.12752;16.09352;-39.04370;3
LIGH;0.401;71151.572;61476.0;3
ACCE;0.404;71151.574;-0.14365;6.02381;7.52737;3
LIGH;0.412;71151.583;61476.0;3
ACCE;0.415;71151.584;0.49799;5.83228;6.86657;3
MAGN;0.416;71151.587;-15.12752;16.09352;-39.04370;3
LIGH;0.419;71151.590;61476.0;3
ACCE;0.424;71151.594;0.53630;5.76524;6.52181;3
LIGH;0.432;71151.603;61476.0;3
ACCE;0.435;71151.604;1.30245;5.78439;6.96234;3
MAGN;0.436;71151.607;-15.12752;16.09352;-39.04370;3
LIGH;0.439;71151.610;61476.0;3
ACCE;0.444;71151.614;1.73340;5.74608;7.24007;3
LIGH;0.453;71151.624;69047.0;3
ACCE;0.455;71151.624;1.58017;5.25767;7.63272;3
MAGN;0.456;71151.627;-14.48182;17.97419;-39.55164;3
LIGH;0.459;71151.630;69047.0;3
ACCE;0.464;71151.634;1.26414;5.09486;7.86256;3
LIGH;0.471;71151.642;69047.0;3
ACCE;0.475;71151.644;0.91937;4.95121;8.24563;3
MAGN;0.476;71151.647;-14.48182;17.97419;-39.55164;3
LIGH;0.479;71151.650;69047.0;3
ACCE;0.484;71151.654;1.09176;4.85544;8.32224;3
LIGH;0.491;71151.662;69047.0;3
ACCE;0.495;71151.664;1.44610;4.84586;8.42759;3
MAGN;0.496;71151.667;-14.48182;17.97419;-39.55164;3
LIGH;0.499;71151.670;69047.0;3
ACCE;0.504;71151.674;1.41737;4.86502;8.24563;3
LIGH;0.511;71151.682;62123.0;3
ACCE;0.515;71151.684;1.17795;5.19063;8.19775;3
MAGN;0.517;71151.687;-13.52689;20.24903;-39.90349;3
LIGH;0.519;71151.690;65683.0;3
ACCE;0.524;71151.694;1.21625;4.93206;8.56167;3
LIGH;0.529;71151.700;65683.0;3
ACCE;0.535;71151.704;1.45567;4.61602;9.08839;3
MAGN;0.536;71151.707;-13.52689;20.24903;-39.90349;3
LIGH;0.539;71151.710;65683.0;3
ACCE;0.544;71151.714;1.61848;4.70221;9.11712;3
LIGH;0.551;71151.722;65683.0;3
ACCE;0.555;71151.724;1.64721;4.93206;9.08839;3
MAGN;0.556;71151.727;-13.52689;20.24903;-39.90349;3
SOUN;0.557;322.12;0.00983;53.83
LIGH;0.560;71151.730;65683.0;3
ACCE;0.564;71151.734;1.40779;5.43005;8.80109;3
LIGH;0.571;71151.742;65683.0;3
ACCE;0.575;71151.744;1.24498;5.48751;8.68616;3
MAGN;0.576;71151.747;-13.05359;22.37549;-40.21796;3
LIGH;0.579;71151.750;70966.0;3
ACCE;0.584;71151.754;1.03430;5.45878;8.34140;3
LIGH;0.591;71151.762;70966.0;3
ACCE;0.595;71151.764;0.90022;5.36301;8.73405;3
MAGN;0.596;71151.767;-13.05359;22.37549;-40.21796;3
LIGH;0.599;71151.770;70966.0;3
ACCE;0.604;71151.774;0.87149;5.45878;9.03093;3
LIGH;0.611;71151.782;70966.0;3
ACCE;0.615;71151.784;1.26414;5.58328;9.31823;3
MAGN;0.616;71151.787;-13.05359;22.37549;-40.21796;3
LIGH;0.619;71151.790;70966.0;3
ACCE;0.624;71151.794;1.63763;5.94720;9.25119;3
LIGH;0.631;71151.802;70966.0;3
ACCE;0.636;71151.804;1.96325;5.57370;9.22246;3
MAGN;0.637;71151.808;-13.23000;23.80537;-40.04250;3
LIGH;0.640;71151.811;66273.0;3
ACCE;0.644;71151.814;2.01113;5.03740;9.09797;3
LIGH;0.651;71151.822;66273.0;3
ACCE;0.655;71151.824;2.02071;4.46279;9.09797;3
MAGN;0.656;71151.827;-13.23000;23.80537;-40.04250;3
LIGH;0.659;71151.830;66273.0;3
ACCE;0.664;71151.834;1.96325;4.14676;9.22246;3
LIGH;0.671;71151.842;66273.0;3
ACCE;0.675;71151.844;1.77171;4.53941;9.71088;3
MAGN;0.676;71151.847;-13.23000;23.80537;-40.04250;3
LIGH;0.679;71151.850;66273.0;3
ACCE;0.684;71151.854;1.47483;4.55856;9.73961;3
LIGH;0.689;71151.860;66273.0;3
ACCE;0.695;71151.864;1.25456;4.43406;10.01734;3
MAGN;0.696;71151.867;-13.94971;24.68518;-40.24807;3
LIGH;0.699;71151.870;58817.0;3
ACCE;0.704;71151.874;1.26414;4.40533;10.23761;3
LIGH;0.711;71151.882;58817.0;3
ACCE;0.715;71151.884;1.91536;4.04141;9.93115;3
MAGN;0.716;71151.887;-13.94971;24.68518;-40.24807;3
LIGH;0.719;71151.890;58817.0;3
ACCE;0.724;71151.894;2.16436;3.63919;8.87770;3
LIGH;0.731;71151.902;58817.0;3
ACCE;0.735;71151.904;2.24097;4.21380;8.45632;3
MAGN;0.736;71151.907;-13.94971;24.68518;-40.24807;3
LIGH;0.739;71151.910;58817.0;3
ACCE;0.744;71151.914;2.71024;4.96079;7.99663;3
LIGH;0.751;71151.922;58817.0;3
ACCE;0.755;71151.924;3.25611;5.44920;6.80911;3
MAGN;0.756;71151.927;-15.51943;25.24268;-39.61744;3
LIGH;0.759;71151.930;54297.0;3
ACCE;0.764;71151.934;3.12204;5.26724;6.67503;3
LIGH;0.769;71151.940;54297.0;3
ACCE;0.775;71151.944;2.92093;5.14275;7.10599;3
MAGN;0.777;71151.947;-15.51943;25.24268;-39.61744;3
LIGH;0.779;71151.950;54297.0;3
ACCE;0.784;71151.954;2.71024;5.02782;7.55610;3
LIGH;0.789;71151.960;54297.0;3
ACCE;0.795;71151.964;2.42293;4.75967;8.84897;3
MAGN;0.799;71151.970;-15.51943;25.24268;-39.61744;3
LIGH;0.802;71151.973;54297.0;3
ACCE;0.804;71151.974;2.30801;4.67348;9.27993;3
LIGH;0.809;71151.980;54297.0;3
ACCE;0.818;71151.984;2.26013;4.72137;9.33739;3
MAGN;0.818;71151.987;-16.59568;25.45880;-38.64662;3
LIGH;0.819;71151.990;54066.0;3
ACCE;0.824;71151.994;2.16436;4.87459;9.53850;3
LIGH;0.829;71152.000;53996.0;3
ACCE;0.835;71152.004;2.32716;4.57771;9.98861;3
MAGN;0.839;71152.010;-16.59568;25.45880;-38.64662;3
LIGH;0.842;71152.013;53996.0;3
ACCE;0.844;71152.014;2.45166;4.25210;9.49062;3
LIGH;0.849;71152.020;53996.0;3
ACCE;0.855;71152.024;2.69108;4.15633;8.86812;3
MAGN;0.857;71152.027;-16.59568;25.45880;-38.64662;3
LIGH;0.859;71152.031;53996.0;3
ACCE;0.864;71152.034;2.96881;4.33829;8.09240;3
LIGH;0.869;71152.040;53996.0;3
ACCE;0.875;71152.044;3.04542;4.90333;7.01980;3
MAGN;0.879;71152.050;-17.30785;25.01586;-38.45058;3
LIGH;0.882;71152.054;55488.0;3
ACCE;0.884;71152.054;2.85389;4.84586;6.87615;3
LIGH;0.889;71152.060;55488.0;3
ACCE;0.895;71152.064;2.60489;4.85544;7.36456;3
MAGN;0.899;71152.070;-17.30785;25.01586;-38.45058;3
LIGH;0.902;71152.074;55488.0;3
ACCE;0.904;71152.074;2.78685;5.11401;8.34140;3
LIGH;0.909;71152.080;55488.0;3
ACCE;0.915;71152.084;2.99754;5.43005;8.32224;3
MAGN;0.919;71152.090;-17.30785;25.01586;-38.45058;3
LIGH;0.922;71152.094;55488.0;3
ACCE;0.924;71152.094;3.16035;5.55455;8.33182;3
LIGH;0.929;71152.100;55488.0;3
ACCE;0.935;71152.104;3.16035;5.49709;8.67659;3
MAGN;0.939;71152.110;-18.03306;24.92481;-38.60262;3
LIGH;0.942;71152.113;55615.0;3
ACCE;0.944;71152.114;2.67193;5.47793;9.36612;3
LIGH;0.949;71152.120;56713.0;3
ACCE;0.958;71152.125;2.49955;5.40132;9.45231;3
MAGN;0.960;71152.130;-18.03306;24.92481;-38.60262;3
LIGH;0.962;71152.133;56713.0;3
ACCE;0.964;71152.134;2.29843;5.23851;9.18416;3
LIGH;0.969;71152.140;56713.0;3
ACCE;0.975;71152.144;2.16436;5.11401;8.82024;3
MAGN;0.979;71152.150;-18.03306;24.92481;-38.60262;3
LIGH;0.982;71152.153;56713.0;3
ACCE;0.984;71152.154;2.25055;4.95121;8.82982;3
LIGH;0.989;71152.160;56713.0;3
ACCE;0.995;71152.164;2.31759;4.93206;9.10754;3
MAGN;0.998;71152.167;-17.45121;24.76162;-38.70953;3
SOUN;0.999;167.79;0.00512;48.17
LIGH;1.002;71152.171;56713.0;3
ACCE;1.004;71152.174;2.37505;5.04698;9.34696;3
LIGH;1.009;71152.180;54123.0;3
ACCE;1.015;71152.184;2.44209;5.20021;9.35654;3
MAGN;1.016;71152.187;-17.45121;24.76162;-38.70953;3
LIGH;1.019;71152.190;54123.0;3
ACCE;1.025;71152.194;2.35589;5.27682;8.84897;3
LIGH;1.041;71152.200;54123.0;3
ACCE;1.042;71152.205;2.33674;5.22894;8.07325;3
MAGN;1.043;71152.214;-17.45121;24.76162;-38.70953;3
ACCE;1.045;71152.214;2.33674;5.22894;8.07325;3
LIGH;1.047;71152.218;54123.0;3
LIGH;1.050;71152.221;54123.0;3
ACCE;1.054;71152.224;2.36547;5.30555;7.88171;3
LIGH;1.063;71152.232;54123.0;3
ACCE;1.066;71152.235;2.34632;5.53539;7.53695;3
MAGN;1.067;71152.237;-16.85208;22.89499;-38.66551;3
LIGH;1.069;71152.241;55684.0;3
ACCE;1.074;71152.244;2.22182;5.60243;7.24007;3
LIGH;1.081;71152.252;55684.0;3
ACCE;1.085;71152.254;2.19309;5.62159;7.22091;3
MAGN;1.086;71152.257;-16.85208;22.89499;-38.66551;3
LIGH;1.089;71152.260;55684.0;3
ACCE;1.094;71152.264;2.16436;5.69820;7.23049;3
LIGH;1.099;71152.270;55684.0;3
ACCE;1.105;71152.274;1.80044;6.03339;7.15387;3
MAGN;1.107;71152.277;-16.85208;22.89499;-38.66551;3
LIGH;1.109;71152.280;55684.0;3
ACCE;1.114;71152.284;1.70467;5.95677;7.09641;3
LIGH;1.121;71152.292;55684.0;3
ACCE;1.125;71152.294;1.62806;5.88974;7.22091;3
MAGN;1.126;71152.297;-16.34715;21.98006;-38.67854;3
LIGH;1.129;71152.300;56620.0;3
ACCE;1.134;71152.304;1.35033;6.05254;7.08684;3
LIGH;1.141;71152.312;56620.0;3
ACCE;1.145;71152.314;1.23541;6.00466;7.23049;3
MAGN;1.146;71152.317;-16.34715;21.98006;-38.67854;3
LIGH;1.149;71152.320;56620.0;3
ACCE;1.154;71152.324;1.21625;5.98550;7.24007;3
LIGH;1.161;71152.332;56620.0;3
ACCE;1.165;71152.334;1.09176;6.05254;7.14430;3
MAGN;1.166;71152.337;-16.34715;21.98006;-38.67854;3
LIGH;1.169;71152.340;56620.0;3
ACCE;1.174;71152.344;1.10133;5.84185;6.88572;3
LIGH;1.179;71152.350;56620.0;3
ACCE;1.185;71152.354;1.21625;5.74608;7.18261;3
MAGN;1.186;71152.357;-15.18012;21.58044;-38.68989;3
LIGH;1.189;71152.360;57453.0;3
ACCE;1.194;71152.364;1.29287;5.84185;7.29753;3
LIGH;1.201;71152.372;58886.0;3
ACCE;1.205;71152.374;1.23541;6.22492;7.20176;3
MAGN;1.208;71152.379;-15.18012;21.58044;-38.68989;3
LIGH;1.212;71152.383;58886.0;3
ACCE;1.214;71152.384;1.30245;6.17704;7.15387;3
LIGH;1.222;71152.393;58886.0;3
ACCE;1.225;71152.394;1.39821;5.97593;7.13472;3
MAGN;1.225;71152.397;-15.18012;21.58044;-38.68989;3
LIGH;1.229;71152.400;58886.0;3
ACCE;1.234;71152.404;1.23541;5.97593;7.04853;3
LIGH;1.241;71152.413;58886.0;3
ACCE;1.245;71152.414;0.94810;5.87058;7.15387;3
MAGN;1.246;71152.417;-13.94430;21.65386;-39.12765;3
LIGH;1.249;71152.420;58886.0;3
ACCE;1.254;71152.424;0.99599;5.71735;7.31668;3
LIGH;1.261;71152.433;59950.0;3
ACCE;1.265;71152.434;0.97683;5.65989;7.58483;3
MAGN;1.266;71152.437;-13.94430;21.65386;-39.12765;3
LIGH;1.269;71152.440;59950.0;3
ACCE;1.274;71152.444;0.92895;5.68862;7.71891;3
LIGH;1.281;71152.452;59950.0;3
ACCE;1.285;71152.454;0.97683;5.61201;8.16902;3
MAGN;1.288;71152.457;-13.94430;21.65386;-39.12765;3
LIGH;1.293;71152.461;59950.0;3
ACCE;1.295;71152.464;0.89064;5.65032;8.01579;3
GNSS;1.300;1491388610.000;39.993773;-0.073904;112.000;0.000;5.0;0.0;28;10
LIGH;1.302;71152.472;59950.0;3
GNSS;1.303;1491388610.000;39.993773;-0.073904;112.000;0.000;5.0;0.0;28;10
ACCE;1.306;71152.475;0.86191;5.77481;8.04452;3
MAGN;1.307;71152.478;-12.09617;21.77788;-40.54140;3
LIGH;1.310;71152.481;59950.0;3
ACCE;1.314;71152.484;0.87149;5.70778;8.09240;3
LIGH;1.321;71152.492;59314.0;3
ACCE;1.325;71152.494;1.14922;5.46836;8.35098;3
MAGN;1.326;71152.497;-12.09617;21.77788;-40.54140;3
LIGH;1.329;71152.500;59314.0;3
ACCE;1.334;71152.504;0.92895;5.80354;8.00621;3
LIGH;1.339;71152.510;59314.0;3
ACCE;1.345;71152.514;0.77572;6.01423;7.82425;3
MAGN;1.345;71152.517;-12.09617;21.77788;-40.54140;3
LIGH;1.349;71152.520;59314.0;3
ACCE;1.354;71152.524;0.67038;5.92804;7.57525;3
LIGH;1.361;71152.532;59314.0;3
ACCE;1.365;71152.534;0.50757;6.09085;7.84340;3
MAGN;1.365;71152.537;-11.08616;22.51842;-41.01863;3
LIGH;1.369;71152.540;59314.0;3
ACCE;1.374;71152.544;0.58419;5.97593;7.74764;3
LIGH;1.381;71152.553;63383.0;3
ACCE;1.385;71152.554;0.64165;5.61201;7.55610;3
MAGN;1.386;71152.557;-11.08616;22.51842;-41.01863;3
LIGH;1.389;71152.560;63383.0;3
ACCE;1.394;71152.564;0.44053;5.42047;7.24007;3
LIGH;1.399;71152.570;63383.0;3
ACCE;1.406;71152.574;0.13408;5.80354;7.47949;3
MAGN;1.409;71152.580;-11.08616;22.51842;-41.01863;3
LIGH;1.412;71152.583;63383.0;3
ACCE;1.414;71152.584;0.22027;5.84185;7.64229;3
LIGH;1.419;71152.590;63383.0;3
ACCE;1.425;71152.594;0.75657;5.32470;8.26478;3
MAGN;1.428;71152.597;-10.48400;23.48082;-41.23986;3
LIGH;1.429;71152.600;63383.0;3
ACCE;1.434;71152.604;0.59376;5.21936;7.61356;3
LIGH;1.439;71152.610;69625.0;3
ACCE;1.446;71152.614;0.67995;5.55455;6.00466;3
MAGN;1.449;71152.620;-10.48400;23.48082;-41.23986;3
LIGH;1.452;71152.623;69625.0;3
ACCE;1.454;71152.624;1.30245;5.71735;5.78439;3
LIGH;1.459;71152.630;69625.0;3
ACCE;1.465;71152.634;1.12049;5.34386;7.30710;3
MAGN;1.468;71152.637;-10.48400;23.48082;-41.23986;3
LIGH;1.469;71152.640;69625.0;3
ACCE;1.474;71152.644;0.25857;4.64475;8.84897;3
LIGH;1.479;71152.650;69625.0;3
ACCE;1.486;71152.654;1.48441;5.27682;8.84897;3
MAGN;1.489;71152.660;-10.97151;24.33502;-40.95043;3
LIGH;1.492;71152.663;69625.0;3
ACCE;1.494;71152.664;1.83875;5.27682;8.48505;3
LIGH;1.499;71152.670;64574.0;3
ACCE;1.505;71152.674;2.07817;4.90333;8.02536;3
MAGN;1.507;71152.677;-10.97151;24.33502;-40.95043;3
LIGH;1.509;71152.680;64574.0;3
ACCE;1.514;71152.684;2.18351;4.64475;7.98706;3
LIGH;1.519;71152.690;64574.0;3
ACCE;1.526;71152.694;2.32716;4.45322;8.26478;3
MAGN;1.529;71152.700;-10.97151;24.33502;-40.95043;3
LIGH;1.532;71152.703;64574.0;3
ACCE;1.534;71152.704;2.21224;4.43406;8.19775;3
LIGH;1.539;71152.710;64574.0;3
ACCE;1.545;71152.714;2.45166;3.99353;8.27436;3
MAGN;1.549;71152.720;-11.98419;27.02655;-40.90307;3
SOUN;1.550;211.43;0.00645;50.17
LIGH;1.553;71152.724;64574.0;3
ACCE;1.554;71152.724;2.30801;3.22738;8.58082;3
LIGH;1.559;71152.730;67313.0;3
ACCE;1.566;71152.734;2.25055;3.16035;8.81066;3
MAGN;1.569;71152.740;-11.98419;27.02655;-40.90307;3
LIGH;1.572;71152.743;64250.0;3
ACCE;1.574;71152.744;2.24097;3.15077;8.93516;3
LIGH;1.579;71152.750;64250.0;3
ACCE;1.585;71152.754;2.19309;3.15077;8.82982;3
MAGN;1.589;71152.760;-11.98419;27.02655;-40.90307;3
LIGH;1.592;71152.763;64250.0;3
ACCE;1.594;71152.764;2.09732;3.39977;7.92960;3
LIGH;1.599;71152.770;64250.0;3
ACCE;1.606;71152.774;2.34632;3.66792;7.60398;3
MAGN;1.609;71152.780;-15.04879;30.01313;-39.21781;3
LIGH;1.612;71152.783;64250.0;3
ACCE;1.614;71152.784;2.70066;3.83072;7.60398;3
LIGH;1.619;71152.790;64250.0;3
ACCE;1.626;71152.794;2.92093;3.75411;8.00621;3
MAGN;1.629;71152.800;-15.04879;30.01313;-39.21781;3
LIGH;1.632;71152.803;40933.0;3
ACCE;1.634;71152.804;2.96881;3.62961;7.95833;3
LIGH;1.639;71152.810;40933.0;3
ACCE;1.645;71152.814;3.05500;3.64876;8.10198;3
MAGN;1.648;71152.817;-15.04879;30.01313;-39.21781;3
LIGH;1.649;71152.820;40933.0;3
ACCE;1.654;71152.824;3.35188;3.43807;8.36055;3
LIGH;1.659;71152.830;40933.0;3
ACCE;1.665;71152.834;4.34787;3.26569;8.14986;3
MAGN;1.666;71152.837;-20.69454;30.86975;-35.61844;3
LIGH;1.669;71152.840;40933.0;3
ACCE;1.674;71152.844;4.76925;3.70622;7.63272;3
LIGH;1.679;71152.850;40933.0;3
ACCE;1.685;71152.854;5.09486;4.05099;7.07726;3
MAGN;1.689;71152.860;-20.69454;30.86975;-35.61844;3
LIGH;1.692;71152.863;19987.0;3
ACCE;1.694;71152.864;5.13317;4.25210;6.51223;3
LIGH;1.699;71152.870;19987.0;3
ACCE;1.706;71152.874;5.32470;3.79242;5.75566;3
MAGN;1.709;71152.880;-20.69454;30.86975;-35.61844;3
LIGH;1.712;71152.883;19987.0;3
ACCE;1.714;71152.884;5.76524;3.41892;5.69820;3
LIGH;1.719;71152.890;19987.0;3
ACCE;1.726;71152.894;6.67503;3.06458;5.86101;3
MAGN;1.729;71152.900;-28.39682;30.08880;-28.40964;3
LIGH;1.732;71152.903;19987.0;3
ACCE;1.734;71152.904;7.62314;2.95923;5.79397;3
LIGH;1.739;71152.910;19987.0;3
ACCE;1.746;71152.914;9.51935;3.28484;4.44364;3
MAGN;1.749;71152.920;-28.39682;30.08880;-28.40964;3
LIGH;1.752;71152.923;13802.0;3
ACCE;1.754;71152.924;9.98861;3.52426;3.38061;3
LIGH;1.759;71152.930;13802.0;3
ACCE;1.765;71152.934;10.22803;3.95522;2.70066;3
MAGN;1.766;71152.937;-28.39682;30.08880;-28.40964;3
LIGH;1.769;71152.940;13802.0;3
ACCE;1.774;71152.944;10.30464;4.52983;2.22182;3
LIGH;1.779;71152.950;13802.0;3
ACCE;1.785;71152.954;9.68215;5.31513;0.83318;3
MAGN;1.788;71152.957;-35.92653;26.57570;-16.69231;3
LIGH;1.789;71152.960;13802.0;3
ACCE;1.794;71152.964;9.37569;5.63116;-0.08619;3
LIGH;1.799;71152.970;13802.0;3
ACCE;1.805;71152.974;8.83939;6.04296;-0.57461;3
MAGN;1.809;71152.980;-35.92653;26.57570;-16.69231;3
LIGH;1.812;71152.983;12889.0;3
ACCE;1.814;71152.984;8.37013;6.37815;-0.85234;3
LIGH;1.819;71152.990;12889.0;3
ACCE;1.825;71152.994;8.32224;6.72292;-1.59933;3
MAGN;1.826;71152.997;-35.92653;26.57570;-16.69231;3
LIGH;1.829;71153.000;12889.0;3
ACCE;1.834;71153.004;8.55209;6.85699;-1.96325;3
LIGH;1.839;71153.010;12889.0;3
ACCE;1.846;71153.014;8.69574;7.07726;-2.10690;3
MAGN;1.849;71153.020;-39.20417;20.97832;-3.08661;3
LIGH;1.852;71153.023;12889.0;3
ACCE;1.854;71153.024;8.61913;7.28795;-2.64320;3
LIGH;1.859;71153.030;12889.0;3
ACCE;1.865;71153.034;7.89129;8.05409;-4.08930;3
MAGN;1.869;71153.040;-39.20417;20.97832;-3.08661;3
LIGH;1.872;71153.043;13860.0;3
ACCE;1.874;71153.044;7.41245;8.25521;-4.80756;3
LIGH;1.879;71153.050;13860.0;3
ACCE;1.885;71153.054;6.88572;8.16902;-5.20021;3
MAGN;1.887;71153.057;-39.20417;20.97832;-3.08661;3
LIGH;1.889;71153.060;13860.0;3
ACCE;1.894;71153.064;6.39731;8.35098;-5.39174;3
LIGH;1.899;71153.070;13860.0;3
ACCE;1.906;71153.074;5.21936;8.04452;-5.28640;3
MAGN;1.909;71153.080;-37.97639;15.02094;8.79542;3
LIGH;1.912;71153.083;13860.0;3
ACCE;1.914;71153.084;4.73094;7.67102;-5.42047;3
LIGH;1.919;71153.090;13860.0;3
ACCE;1.926;71153.094;4.35745;7.32626;-5.32470;3
MAGN;1.929;71153.100;-37.97639;15.02094;8.79542;3
LIGH;1.932;71153.103;13363.0;3
ACCE;1.934;71153.104;4.11803;7.24007;-4.74052;3
LIGH;1.939;71153.110;13363.0;3
ACCE;1.946;71153.114;4.05099;6.98149;-5.03740;3
MAGN;1.949;71153.120;-37.97639;15.02094;8.79542;3
LIGH;1.952;71153.123;13363.0;3
ACCE;1.954;71153.124;3.93607;7.09641;-5.34386;3
LIGH;1.959;71153.130;13363.0;3
ACCE;1.966;71153.134;3.62961;7.25922;-5.42047;3
MAGN;1.969;71153.140;-33.42550;6.03830;16.51618;3
ACCE;1.974;71153.144;2.69108;7.00065;-5.52582;3
LIGH;1.975;71153.146;13363.0;3
LIGH;1.979;71153.150;13363.0;3
ACCE;1.985;71153.154;2.03986;6.93361;-5.43963;3
MAGN;1.986;71153.157;-33.42550;6.03830;16.51618;3
LIGH;1.989;71153.160;13363.0;3
SOUN;1.991;198.17;0.00605;49.61
ACCE;1.994;71153.164;1.35991;7.01980;-5.25767;3
LIGH;1.999;71153.170;12611.0;3
ACCE;2.006;71153.174;1.03430;7.06768;-5.18105;3
MAGN;2.009;71153.180;-33.42550;6.03830;16.51618;3
LIGH;2.012;71153.183;12611.0;3
ACCE;2.014;71153.184;0.92895;6.80911;-4.87459;3
LIGH;2.036;71153.190;12611.0;3
ACCE;2.037;71153.198;0.72784;6.62715;-4.96079;3
MAGN;2.038;71153.201;-25.65719;-0.02670;22.45407;3
LIGH;2.038;71153.204;12611.0;3
ACCE;2.039;71153.204;0.38307;6.44519;-5.55455;3
LIGH;2.040;71153.211;12611.0;3
ACCE;2.047;71153.214;0.00958;6.52181;-5.70778;3
MAGN;2.048;71153.217;-25.65719;-0.02670;22.45407;3
LIGH;2.052;71153.220;12611.0;3
ACCE;2.054;71153.224;0.04788;6.45477;-5.90889;3
LIGH;2.061;71153.232;11629.0;3
ACCE;2.066;71153.234;0.00958;6.51223;-6.24408;3
MAGN;2.068;71153.237;-25.65719;-0.02670;22.45407;3
LIGH;2.069;71153.241;11629.0;3
ACCE;2.074;71153.244;-0.22984;6.65588;-6.74207;3
LIGH;2.082;71153.253;11629.0;3
ACCE;2.085;71153.254;-1.09176;6.87615;-7.50822;3
MAGN;2.087;71153.257;-17.85628;-4.72308;26.45515;3
LIGH;2.089;71153.260;11629.0;3
ACCE;2.094;71153.264;-1.68552;6.95276;-7.93917;3
LIGH;2.100;71153.272;11629.0;3
ACCE;2.105;71153.274;-2.33674;7.09641;-8.08282;3
MAGN;2.106;71153.277;-17.85628;-4.72308;26.45515;3
LIGH;2.109;71153.280;11629.0;3
ACCE;2.114;71153.284;-2.79643;7.22091;-8.13071;3
LIGH;2.121;71153.292;10531.0;3
ACCE;2.125;71153.294;-3.80199;7.28795;-8.01579;3
MAGN;2.125;71153.297;-17.85628;-4.72308;26.45515;3
LIGH;2.131;71153.302;10531.0;3
ACCE;2.134;71153.304;-4.07014;7.26880;-8.12113;3
LIGH;2.141;71153.313;10531.0;3
ACCE;2.148;71153.314;-4.26168;7.21134;-7.93917;3
MAGN;2.149;71153.319;-8.18119;-6.28771;29.05276;3
LIGH;2.152;71153.323;10531.0;3
ACCE;2.154;71153.324;-4.57771;7.15387;-7.66145;3
LIGH;2.159;71153.330;10531.0;3
ACCE;2.167;71153.336;-4.56814;7.08684;-6.31112;3
MAGN;2.168;71153.339;-8.18119;-6.28771;29.05276;3
LIGH;2.171;71153.342;10531.0;3
ACCE;2.174;71153.344;-4.58729;6.76123;-5.73651;3
LIGH;2.183;71153.354;10184.0;3
ACCE;2.187;71153.354;-4.52983;6.25365;-5.43005;3
MAGN;2.188;71153.358;-8.18119;-6.28771;29.05276;3
LIGH;2.193;71153.364;10184.0;3
ACCE;2.194;71153.364;-4.24253;5.90889;-5.52582;3
LIGH;2.200;71153.371;10184.0;3
ACCE;2.205;71153.374;-3.58173;5.99508;-5.88016;3
MAGN;2.205;71153.377;-2.47221;-9.68278;30.91525;3
LIGH;2.209;71153.380;10184.0;3
ACCE;2.215;71153.384;-3.54342;6.18662;-5.79397;3
LIGH;2.221;71153.393;10184.0;3
ACCE;2.225;71153.394;-3.60088;6.04296;-5.48751;3
MAGN;2.225;71153.397;-2.47221;-9.68278;30.91525;3
LIGH;2.230;71153.401;10184.0;3
ACCE;2.234;71153.404;-3.84988;6.11000;-5.27682;3
LIGH;2.242;71153.413;10288.0;3
ACCE;2.246;71153.414;-4.06057;6.10043;-5.16190;3
MAGN;2.249;71153.420;-2.47221;-9.68278;30.91525;3
LIGH;2.252;71153.423;10288.0;3
ACCE;2.254;71153.424;-4.01268;6.01423;-5.43005;3
LIGH;2.263;71153.434;10288.0;3
ACCE;2.266;71153.435;-4.07972;6.05254;-5.37259;3
MAGN;2.267;71153.438;-0.54083;-11.59465;31.63293;3
LIGH;2.270;71153.441;10288.0;3
ACCE;2.274;71153.444;-4.33829;6.15789;-5.66947;3
LIGH;2.283;71153.454;10288.0;3
ACCE;2.285;71153.454;-4.53941;6.05254;-6.03339;3
MAGN;2.286;71153.457;-0.54083;-11.59465;31.63293;3
LIGH;2.292;71153.461;10288.0;3
ACCE;2.299;71153.464;-4.26168;5.97593;-5.93762;3
LIGH;2.304;71153.475;10288.0;3
ACCE;2.309;71153.474;-4.12760;5.91847;-5.86101;3
MAGN;2.310;71153.479;-0.54083;-11.59465;31.63293;3
GNSS;2.311;1491388611.000;39.993775;-0.073910;113.000;0.000;4.0;0.0;28;12
LIGH;2.317;71153.483;10346.0;3
ACCE;2.318;71153.486;-4.95121;6.25365;-5.74608;3
GNSS;2.319;1491388611.000;39.993775;-0.073910;113.000;0.000;4.0;0.0;28;12
LIGH;2.320;71153.491;10346.0;3
ACCE;2.325;71153.494;-5.35344;6.28239;-5.72693;3
MAGN;2.326;71153.497;1.50528;-12.66217;31.86654;3
LIGH;2.331;71153.502;10346.0;3
ACCE;2.334;71153.504;-5.44920;6.33027;-6.11000;3
LIGH;2.340;71153.511;10346.0;3
ACCE;2.346;71153.514;-5.33428;6.26323;-6.39731;3
MAGN;2.348;71153.517;1.50528;-12.66217;31.86654;3
LIGH;2.350;71153.522;10346.0;3
ACCE;2.354;71153.524;-5.33428;6.46434;-6.68461;3
LIGH;2.361;71153.532;10346.0;3
ACCE;2.365;71153.534;-5.30555;6.46434;-6.57927;3
MAGN;2.365;71153.537;1.50528;-12.66217;31.86654;3
LIGH;2.369;71153.540;10404.0;3
ACCE;2.374;71153.544;-5.04698;6.16746;-6.78038;3
LIGH;2.381;71153.553;10404.0;3
ACCE;2.385;71153.554;-4.59687;6.02381;-6.42604;3
MAGN;2.385;71153.557;2.72243;-13.24573;31.61329;3
LIGH;2.389;71153.560;10404.0;3
ACCE;2.394;71153.564;-5.13317;6.09085;-5.67905;3
LIGH;2.401;71153.573;10404.0;3
ACCE;2.405;71153.574;-5.55455;6.30154;-5.54497;3
MAGN;2.406;71153.577;2.72243;-13.24573;31.61329;3
LIGH;2.409;71153.580;10404.0;3
ACCE;2.414;71153.584;-5.84185;6.73250;-5.64074;3
LIGH;2.421;71153.593;10404.0;3
ACCE;2.425;71153.594;-5.64074;6.74207;-5.53539;3
MAGN;2.426;71153.597;2.72243;-13.24573;31.61329;3
LIGH;2.429;71153.600;10658.0;3
ACCE;2.434;71153.604;-5.43005;6.43561;-5.98550;3
LIGH;2.441;71153.612;10658.0;3
ACCE;2.445;71153.614;-5.35344;6.34942;-5.75566;3
MAGN;2.446;71153.617;3.14504;-14.42246;31.68265;3
LIGH;2.449;71153.620;10658.0;3
ACCE;2.454;71153.624;-5.20978;6.01423;-5.74608;3
LIGH;2.461;71153.632;10658.0;3
ACCE;2.465;71153.634;-5.02782;5.64074;-5.73651;3
MAGN;2.466;71153.637;3.14504;-14.42246;31.68265;3
LIGH;2.469;71153.640;10658.0;3
ACCE;2.474;71153.644;-5.00867;5.78439;-5.63116;3
LIGH;2.479;71153.650;10658.0;3
ACCE;2.485;71153.654;-4.85544;5.81312;-5.60243;3
MAGN;2.487;71153.657;3.14504;-14.42246;31.68265;3
LIGH;2.489;71153.660;10889.0;3
ACCE;2.494;71153.664;-4.69264;5.90889;-5.79397;3
LIGH;2.501;71153.672;10889.0;3
ACCE;2.505;71153.674;-4.53941;6.17704;-5.99508;3
MAGN;2.506;71153.677;3.49323;-15.65782;32.60853;3
LIGH;2.509;71153.680;10889.0;3
ACCE;2.514;71153.684;-4.50110;6.25365;-6.24408;3
LIGH;2.521;71153.692;10889.0;3
ACCE;2.525;71153.694;-4.64475;6.40688;-6.47392;3
MAGN;2.526;71153.697;3.49323;-15.65782;32.60853;3
LIGH;2.529;71153.700;10889.0;3
ACCE;2.534;71153.704;-4.93206;6.56969;-6.85699;3
LIGH;2.541;71153.712;10889.0;3
SOUN;2.542;174.35;0.00532;48.50
ACCE;2.545;71153.714;-4.58729;6.79953;-7.35499;3
MAGN;2.546;71153.717;3.49323;-15.65782;32.60853;3
LIGH;2.549;71153.720;11051.0;3
ACCE;2.554;71153.724;-4.28083;7.03895;-7.72848;3
LIGH;2.561;71153.732;11051.0;3
ACCE;2.565;71153.734;-4.16591;7.24007;-7.91044;3
MAGN;2.566;71153.737;2.22833;-15.72890;32.63051;3
LIGH;2.569;71153.740;11051.0;3
ACCE;2.574;71153.744;-4.05099;7.39329;-8.01579;3
LIGH;2.581;71153.752;11051.0;3
ACCE;2.585;71153.754;-3.94564;7.07726;-7.57525;3
MAGN;2.586;71153.757;2.22833;-15.72890;32.63051;3
LIGH;2.589;71153.760;11051.0;3
ACCE;2.594;71153.764;-3.81157;7.16345;-7.38372;3
LIGH;2.601;71153.773;11051.0;3
ACCE;2.605;71153.774;-3.61046;7.19218;-7.29753;3
MAGN;2.605;71153.777;2.22833;-15.72890;32.63051;3
LIGH;2.609;71153.780;10958.0;3
ACCE;2.614;71153.784;-3.50511;7.00065;-7.31668;3
LIGH;2.621;71153.792;11513.0;3
ACCE;2.625;71153.794;-3.24654;7.19218;-6.93361;3
MAGN;2.625;71153.797;-2.73446;-16.72871;32.04162;3
LIGH;2.629;71153.800;11513.0;3
ACCE;2.634;71153.804;-2.84431;7.15387;-6.62715;3
LIGH;2.639;71153.810;11513.0;3
ACCE;2.645;71153.814;-2.44209;6.98149;-6.07170;3
MAGN;2.646;71153.817;-2.73446;-16.72871;32.04162;3
LIGH;2.649;71153.820;11513.0;3
ACCE;2.654;71153.824;-2.12605;6.73250;-6.05254;3
LIGH;2.661;71153.833;11513.0;3
ACCE;2.665;71153.834;-1.32160;6.58884;-5.43963;3
MAGN;2.666;71153.837;-2.73446;-16.72871;32.04162;3
LIGH;2.669;71153.840;11513.0;3
ACCE;2.674;71153.844;-0.81403;6.65588;-4.95121;3
LIGH;2.679;71153.850;12230.0;3
ACCE;2.686;71153.854;-0.22984;6.58884;-4.59687;3
MAGN;2.689;71153.860;-9.64294;-18.85892;30.10253;3
LIGH;2.692;71153.863;12230.0;3
ACCE;2.694;71153.864;0.27773;6.65588;-4.60644;3
LIGH;2.699;71153.870;12230.0;3
ACCE;2.708;71153.874;0.69911;7.13472;-5.11401;3
MAGN;2.709;71153.880;-9.64294;-18.85892;30.10253;3
LIGH;2.712;71153.883;12230.0;3
ACCE;2.714;71153.884;0.74699;7.46991;-5.47793;3
LIGH;2.719;71153.890;12230.0;3
ACCE;2.725;71153.894;0.66080;7.76679;-5.63116;3
MAGN;2.729;71153.900;-9.64294;-18.85892;30.10253;3
LIGH;2.732;71153.903;12230.0;3
ACCE;2.734;71153.904;0.53630;7.91044;-5.72693;3
LIGH;2.739;71153.910;12230.0;3
ACCE;2.746;71153.914;0.64165;7.71891;-5.27682;3
MAGN;2.749;71153.920;-17.75901;-18.80906;25.77019;3
LIGH;2.752;71153.923;12230.0;3
ACCE;2.754;71153.924;0.71826;7.61356;-4.88417;3
LIGH;2.759;71153.930;12230.0;3
ACCE;2.766;71153.934;0.89064;7.46991;-4.58729;3
MAGN;2.769;71153.940;-17.75901;-18.80906;25.77019;3
LIGH;2.772;71153.943;12230.0;3
ACCE;2.774;71153.944;1.70467;6.78996;-3.90734;3
LIGH;2.779;71153.950;12230.0;3
ACCE;2.785;71153.954;2.08774;6.77080;-3.35188;3
MAGN;2.788;71153.957;-17.75901;-18.80906;25.77019;3
LIGH;2.789;71153.960;12230.0;3
ACCE;2.794;71153.964;2.71981;6.77080;-2.82516;3
LIGH;2.799;71153.970;11432.0;3
ACCE;2.805;71153.974;3.18908;6.84742;-2.06859;3
MAGN;2.807;71153.977;-25.62797;-17.69672;19.00591;3
LIGH;2.809;71153.980;11432.0;3
ACCE;2.814;71153.984;3.64876;7.05811;-1.57060;3
LIGH;2.819;71153.990;11432.0;3
ACCE;2.825;71153.994;4.13718;7.02938;-1.47483;3
MAGN;2.827;71153.997;-25.62797;-17.69672;19.00591;3
LIGH;2.829;71154.000;11432.0;3
ACCE;2.840;71154.005;4.39575;6.99107;-1.58975;3
LIGH;2.842;71154.011;11432.0;3
ACCE;2.848;71154.014;4.66391;6.81869;-1.60890;3
MAGN;2.850;71154.021;-25.62797;-17.69672;19.00591;3
LIGH;2.853;71154.024;11432.0;3
ACCE;2.854;71154.024;5.20978;6.64630;-1.33118;3
LIGH;2.859;71154.030;10253.0;3
ACCE;2.868;71154.034;5.70778;6.54096;-0.76614;3
MAGN;2.869;71154.040;-31.52407;-14.10531;10.44593;3
LIGH;2.872;71154.044;10253.0;3
ACCE;2.874;71154.044;6.11000;6.55054;-0.57461;3
LIGH;2.879;71154.050;10253.0;3
ACCE;2.888;71154.054;6.33985;6.85699;-0.19154;3
MAGN;2.889;71154.059;-31.52407;-14.10531;10.44593;3
LIGH;2.892;71154.063;10253.0;3
ACCE;2.894;71154.064;6.38773;6.87615;-0.12450;3
LIGH;2.899;71154.070;10253.0;3
ACCE;2.906;71154.074;6.31112;6.83784;0.03831;3
MAGN;2.909;71154.080;-31.52407;-14.10531;10.44593;3
LIGH;2.912;71154.083;10253.0;3
ACCE;2.914;71154.084;6.16746;6.78038;0.06704;3
LIGH;2.919;71154.090;9560.0;3
ACCE;2.925;71154.094;5.65032;6.46434;0.51715;3
MAGN;2.928;71154.097;-34.00020;-9.68745;1.05109;3
LIGH;2.929;71154.100;9560.0;3
ACCE;2.934;71154.104;5.51624;6.15789;0.96726;3
LIGH;2.939;71154.110;9560.0;3
ACCE;2.946;71154.114;5.48751;5.81312;1.86748;3
MAGN;2.949;71154.120;-34.00020;-9.68745;1.05109;3
LIGH;2.952;71154.123;9560.0;3
ACCE;2.954;71154.124;5.64074;5.54497;2.72939;3
LIGH;2.960;71154.130;9560.0;3
ACCE;2.965;71154.134;5.79397;5.28640;4.01268;3
MAGN;2.966;71154.137;-34.00020;-9.68745;1.05109;3
LIGH;2.969;71154.140;9560.0;3
ACCE;2.974;71154.144;5.54497;5.09486;4.12760;3
LIGH;2.979;71154.150;8843.0;3
SOUN;2.983;142.94;0.00436;46.77
ACCE;2.987;71154.154;5.34386;5.02782;4.30956;3
MAGN;2.989;71154.160;-33.81420;-4.06004;-8.02902;3
LIGH;2.992;71154.163;11132.0;3
ACCE;2.994;71154.164;5.07571;4.98952;4.43406;3
LIGH;2.999;71154.170;11132.0;3
ACCE;3.006;71154.174;4.62560;4.78840;5.14275;3
MAGN;3.009;71154.180;-33.81420;-4.06004;-8.02902;3
LIGH;3.012;71154.183;11132.0;3
ACCE;3.014;71154.184;4.75010;4.75010;5.60243;3
LIGH;3.019;71154.190;11132.0;3
ACCE;3.025;71154.194;4.97036;4.67348;6.20577;3
MAGN;3.032;71154.197;-33.81420;-4.06004;-8.02902;3
LIGH;3.033;71154.200;11132.0;3
ACCE;3.034;71154.204;5.12359;5.01825;7.01980;3
LIGH;3.039;71154.210;11132.0;3
ACCE;3.046;71154.214;5.48751;6.11000;8.76278;3
MAGN;3.047;71154.218;-30.09650;2.61097;-17.28550;3
LIGH;3.050;71154.221;15455.0;3
ACCE;3.054;71154.224;5.75566;5.43005;9.15543;3
LIGH;3.059;71154.230;15455.0;3
ACCE;3.068;71154.234;5.87058;4.40533;9.36612;3
MAGN;3.069;71154.240;-30.09650;2.61097;-17.28550;3
LIGH;3.072;71154.243;15455.0;3
ACCE;3.074;71154.244;5.95677;3.62003;9.28950;3
LIGH;3.079;71154.250;15455.0;3
ACCE;3.085;71154.254;5.22894;3.11246;8.18817;3
MAGN;3.087;71154.257;-30.09650;2.61097;-17.28550;3
LIGH;3.091;71154.262;15455.0;3
ACCE;3.094;71154.264;4.64475;3.45723;7.68060;3
LIGH;3.099;71154.270;15455.0;3
ACCE;3.106;71154.274;4.11803;3.59130;7.51779;3
MAGN;3.109;71154.280;-23.41677;10.00339;-24.80098;3
LIGH;3.113;71154.284;27327.0;3
ACCE;3.123;71154.284;3.61046;3.30400;7.66145;3
LIGH;3.124;71154.290;27327.0;3
ACCE;3.126;71154.294;2.96881;2.18351;8.70532;3
MAGN;3.128;71154.299;-23.41677;10.00339;-24.80098;3
ACCE;3.135;71154.304;2.74854;1.74298;9.15543;3
LIGH;3.136;71154.307;27327.0;3
LIGH;3.144;71154.316;27327.0;3
ACCE;3.148;71154.317;2.44209;0.74699;10.75475;3
MAGN;3.149;71154.320;-23.41677;10.00339;-24.80098;3
LIGH;3.152;71154.323;27327.0;3
ACCE;3.154;71154.324;2.44209;0.74699;10.75475;3
LIGH;3.159;71154.330;27327.0;3
ACCE;3.165;71154.334;2.48039;0.39265;11.76032;3
MAGN;3.168;71154.337;-13.94634;18.08116;-30.15375;3
LIGH;3.169;71154.340;40783.0;3
ACCE;3.174;71154.344;2.26013;0.17238;11.99974;3
LIGH;3.179;71154.350;40783.0;3
ACCE;3.185;71154.354;1.73340;-0.17238;11.97101;3
MAGN;3.186;71154.357;-13.94634;18.08116;-30.15375;3
LIGH;3.190;71154.361;40783.0;3
ACCE;3.194;71154.364;0.95768;-0.45011;11.44428;3
LIGH;3.199;71154.370;40783.0;3
ACCE;3.206;71154.374;0.73741;-0.44053;11.35809;3
MAGN;3.209;71154.380;-13.94634;18.08116;-30.15375;3
LIGH;3.212;71154.383;40783.0;3
ACCE;3.214;71154.384;0.67038;-0.49799;11.31021;3
LIGH;3.219;71154.390;40783.0;3
ACCE;3.226;71154.394;0.84276;-0.47884;11.28148;3
MAGN;3.229;71154.400;-5.24646;24.78442;-32.28418;3
LIGH;3.232;71154.403;53915.0;3
ACCE;3.234;71154.404;1.02472;-0.57461;11.12825;3
LIGH;3.239;71154.410;53915.0;3
ACCE;3.246;71154.414;0.78530;-0.54588;10.96544;3
MAGN;3.249;71154.420;-5.24646;24.78442;-32.28418;3
LIGH;3.252;71154.423;53915.0;3
ACCE;3.254;71154.424;0.65122;-0.39265;10.90798;3
LIGH;3.259;71154.430;53915.0;3
ACCE;3.266;71154.434;1.19710;-0.90980;11.57836;3
MAGN;3.269;71154.440;-5.24646;24.78442;-32.28418;3
LIGH;3.272;71154.443;53915.0;3
ACCE;3.274;71154.444;1.26414;-1.21625;11.68370;3
LIGH;3.279;71154.450;53915.0;3
ACCE;3.285;71154.454;1.17795;-1.36948;11.96143;3
MAGN;3.286;71154.457;1.85583;29.07216;-33.13420;3
GNSS;3.293;1491388612.000;39.993771;-0.073915;114.000;0.000;4.0;0.0;28;12
LIGH;3.303;71154.462;56366.0;3
ACCE;3.304;71154.464;1.02472;-1.36948;12.05720;3
LIGH;3.304;71154.473;56447.0;3
GNSS;3.305;1491388612.000;39.993771;-0.073915;114.000;0.000;4.0;0.0;28;12
ACCE;3.311;71154.476;0.77572;-1.20668;12.06678;3
MAGN;3.312;71154.483;1.85583;29.07216;-33.13420;3
ACCE;3.314;71154.484;0.70868;-1.23541;11.72201;3
LIGH;3.315;71154.486;56447.0;3
LIGH;3.319;71154.490;56447.0;3
ACCE;3.325;71154.494;0.72784;-1.24498;11.40598;3
MAGN;3.325;71154.497;1.85583;29.07216;-33.13420;3
LIGH;3.329;71154.500;56447.0;3
ACCE;3.334;71154.504;0.87149;-1.30245;11.31979;3
LIGH;3.341;71154.513;56447.0;3
ACCE;3.345;71154.514;1.13964;-1.36948;10.66856;3
MAGN;3.346;71154.517;5.08522;31.10855;-34.28979;3
LIGH;3.349;71154.521;56886.0;3
ACCE;3.354;71154.524;1.29287;-1.44610;10.50576;3
LIGH;3.359;71154.530;58505.0;3
ACCE;3.365;71154.534;1.35991;-1.32160;10.41957;3
MAGN;3.366;71154.537;5.08522;31.10855;-34.28979;3
LIGH;3.370;71154.541;58505.0;3
WIFI;3.372;71154.468;WAP130;20:17:FF:FF:F1:30;-80
WIFI;3.372;71154.468;WAP240;20:17:FF:FF:F2:40;-79
WIFI;3.372;71154.468;WAP123;20:17:FF:FF:F1:23;-76
WIFI;3.372;71154.468;WAP065;20:17:FF:FF:F0:65;-84
WIFI;3.372;71154.468;WAP116;20:17:FF:FF:F1:16;-70
WIFI;3.372;71154.468;WAP192;20:17:FF:FF:F1:92;-70
WIFI;3.372;71154.468;WAP265;20:17:FF:FF:F2:65;-84
WIFI;3.372;71154.468;WAP320;20:17:FF:FF:F3:20;-70
WIFI;3.372;71154.468;WAP122;20:17:FF:FF:F1:22;-89
WIFI;3.372;71154.468;WAP110;20:17:FF:FF:F1:10;-79
WIFI;3.372;71154.468;WAP314;20:17:FF:FF:F3:14;-78
WIFI;3.372;71154.468;WAP018;20:17:FF:FF:F0:18;-87
WIFI;3.372;71154.468;WAP257;20:17:FF:FF:F2:57;-80
WIFI;3.372;71154.468;WAP014;20:17:FF:FF:F0:14;-78
WIFI;3.372;71154.468;WAP214;20:17:FF:FF:F2:14;-82
WIFI;3.372;71154.468;WAP173;20:17:FF:FF:F1:73;-87
WIFI;3.372;71154.468;WAP279;20:17:FF:FF:F2:79;-89
WIFI;3.372;71154.468;WAP143;20:17:FF:FF:F1:43;-78
WIFI;3.372;71154.468;WAP234;20:17:FF:FF:F2:34;-88
WIFI;3.372;71154.468;WAP010;20:17:FF:FF:F0:10;-91
WIFI;3.372;71154.468;WAP209;20:17:FF:FF:F2:09;-92
WIFI;3.372;71154.468;WAP008;20:17:FF:FF:F0:08;-83
WIFI;3.372;71154.468;WAP131;20:17:FF:FF:F1:31;-84
WIFI;3.372;71154.468;WAP114;20:17:FF:FF:F1:14;-89
WIFI;3.372;71154.468;WAP066;20:17:FF:FF:F0:66;-89
WIFI;3.372;71154.468;WAP179;20:17:FF:FF:F1:79;-91
WIFI;3.372;71154.468;WAP142;20:17:FF:FF:F1:42;-94
WIFI;3.372;71154.468;WAP124;20:17:FF:FF:F1:24;-85
WIFI;3.372;71154.468;WAP266;20:17:FF:FF:F2:66;-90
ACCE;3.399;71154.544;1.60890;-1.26414;10.23761;3
LIGH;3.400;71154.553;58505.0;3
ACCE;3.400;71154.554;2.00155;-1.09176;10.06522;3
MAGN;3.400;71154.558;5.08522;31.10855;-34.28979;3
LIGH;3.401;71154.563;58505.0;3
ACCE;3.401;71154.564;2.12605;-1.07260;9.69173;3
LIGH;3.401;71154.570;58505.0;3
ACCE;3.405;71154.574;2.27928;-0.94810;9.70131;3
MAGN;3.405;71154.577;5.73466;31.45935;-35.29914;3
LIGH;3.409;71154.580;58505.0;3
ACCE;3.414;71154.584;2.15478;-0.78530;9.63427;3
ACCE;3.425;71154.594;1.95367;-0.96726;9.65342;3
MAGN;3.426;71154.598;5.73466;31.45935;-35.29914;3
LIGH;3.429;71154.600;53638.0;3
LIGH;3.432;71154.604;53638.0;3
ACCE;3.434;71154.604;2.07817;-1.13006;9.73961;3
LIGH;3.441;71154.612;53638.0;3
ACCE;3.445;71154.614;2.18351;-0.97683;10.02692;3
MAGN;3.446;71154.617;5.73466;31.45935;-35.29914;3
LIGH;3.449;71154.620;53638.0;3
ACCE;3.454;71154.624;2.25055;-0.80445;10.24718;3
LIGH;3.459;71154.630;53638.0;3
ACCE;3.465;71154.634;2.57616;-1.00556;10.42914;3
MAGN;3.465;71154.637;3.60998;31.65093;-35.71630;3
LIGH;3.469;71154.640;53638.0;3
ACCE;3.474;71154.644;2.72939;-1.07260;10.49618;3
LIGH;3.481;71154.652;51314.0;3
ACCE;3.485;71154.654;3.03585;-1.17795;10.72602;3
MAGN;3.485;71154.657;3.60998;31.65093;-35.71630;3
LIGH;3.489;71154.660;51314.0;3
ACCE;3.498;71154.664;3.17950;-1.34075;10.78348;3
LIGH;3.501;71154.672;51314.0;3
ACCE;3.505;71154.674;3.14119;-1.47483;10.53449;3
MAGN;3.506;71154.677;3.60998;31.65093;-35.71630;3
LIGH;3.509;71154.680;51314.0;3
ACCE;3.514;71154.684;3.17950;-1.42694;10.34295;3
LIGH;3.521;71154.692;51314.0;3
ACCE;3.525;71154.694;3.26569;-1.41737;10.02692;3
MAGN;3.526;71154.697;-1.36478;30.39381;-34.34985;3
LIGH;3.529;71154.700;51314.0;3
ACCE;3.534;71154.704;3.65834;-0.98641;9.57681;3
SOUN;3.535;142.76;0.00436;46.76
LIGH;3.541;71154.712;35523.0;3
ACCE;3.545;71154.714;3.96480;-0.12450;9.02135;3
MAGN;3.546;71154.717;-1.36478;30.39381;-34.34985;3
LIGH;3.549;71154.720;35523.0;3
ACCE;3.554;71154.724;4.37660;-0.10534;8.58082;3
LIGH;3.561;71154.732;35523.0;3
ACCE;3.565;71154.734;4.62560;0.21069;8.52336;3
MAGN;3.566;71154.737;-1.36478;30.39381;-34.34985;3
LIGH;3.569;71154.740;35523.0;3
ACCE;3.574;71154.744;4.75010;0.46926;8.57124;3
LIGH;3.581;71154.752;35523.0;3
ACCE;3.585;71154.754;4.91290;0.25857;9.61511;3
MAGN;3.586;71154.757;-8.93167;27.60822;-32.48861;3
LIGH;3.589;71154.760;35523.0;3
ACCE;3.594;71154.764;4.78840;0.30646;9.71088;3
LIGH;3.601;71154.772;25859.0;3
ACCE;3.605;71154.774;4.68306;0.60334;9.60554;3
MAGN;3.606;71154.777;-8.93167;27.60822;-32.48861;3
LIGH;3.609;71154.780;25859.0;3
ACCE;3.614;71154.784;5.30555;0.15323;9.27993;3
LIGH;3.619;71154.790;25859.0;3
ACCE;3.625;71154.794;5.57370;-0.08619;9.30866;3
MAGN;3.626;71154.797;-8.93167;27.60822;-32.48861;3
LIGH;3.629;71154.800;25859.0;3
ACCE;3.634;71154.804;6.05254;-0.23942;8.92558;3
LIGH;3.641;71154.812;25859.0;3
ACCE;3.645;71154.814;6.55054;-0.02873;8.44674;3
MAGN;3.646;71154.817;-17.53782;21.95743;-28.31318;3
LIGH;3.649;71154.820;25859.0;3
ACCE;3.654;71154.824;6.42604;1.13006;7.75721;3
LIGH;3.661;71154.832;17131.0;3
ACCE;3.665;71154.834;6.22492;1.67594;7.25922;3
MAGN;3.666;71154.837;-17.53782;21.95743;-28.31318;3
LIGH;3.669;71154.840;17131.0;3
ACCE;3.674;71154.844;5.86101;2.26970;6.49307;3
LIGH;3.681;71154.852;17131.0;3
ACCE;3.685;71154.854;4.79798;4.55856;4.76925;3
MAGN;3.686;71154.857;-17.53782;21.95743;-28.31318;3
LIGH;3.689;71154.860;17131.0;3
ACCE;3.694;71154.864;4.87459;5.54497;4.07014;3
LIGH;3.701;71154.872;17131.0;3
ACCE;3.705;71154.874;5.08528;6.12916;3.91691;3
MAGN;3.706;71154.877;-28.14416;10.67780;-20.48482;3
LIGH;3.709;71154.880;17131.0;3
ACCE;3.714;71154.884;5.29597;6.57927;3.85945;3
LIGH;3.721;71154.892;18981.0;3
ACCE;3.725;71154.894;5.33428;6.45477;3.84030;3
MAGN;3.726;71154.897;-28.14416;10.67780;-20.48482;3
LIGH;3.729;71154.900;14981.0;3
ACCE;3.734;71154.904;5.26724;6.18662;3.83072;3
LIGH;3.741;71154.912;14981.0;3
ACCE;3.747;71154.914;5.18105;5.89931;3.63919;3
MAGN;3.748;71154.918;-28.14416;10.67780;-20.48482;3
LIGH;3.749;71154.921;14981.0;3
ACCE;3.754;71154.924;5.11401;5.70778;3.15077;3
LIGH;3.761;71154.932;14981.0;3
ACCE;3.765;71154.934;4.85544;6.27281;2.77727;3
MAGN;3.765;71154.937;-34.49147;-1.49392;-11.51384;3
LIGH;3.769;71154.940;14981.0;3
ACCE;3.774;71154.944;4.83629;6.70376;2.45166;3
LIGH;3.779;71154.950;14981.0;3
ACCE;3.785;71154.954;4.75967;7.06768;2.07817;3
MAGN;3.786;71154.957;-34.49147;-1.49392;-11.51384;3
LIGH;3.789;71154.960;14843.0;3
ACCE;3.794;71154.964;4.67348;7.35499;1.35033;3
LIGH;3.801;71154.972;14843.0;3
ACCE;3.805;71154.974;4.52025;7.86256;0.96726;3
MAGN;3.805;71154.977;-34.49147;-1.49392;-11.51384;3
LIGH;3.809;71154.980;14843.0;3
ACCE;3.814;71154.984;4.48195;8.02536;0.81403;3
LIGH;3.821;71154.992;14843.0;3
ACCE;3.825;71154.994;4.23295;8.20732;0.77572;3
MAGN;3.825;71154.997;-36.15535;-11.25457;-2.77352;3
LIGH;3.829;71155.000;14843.0;3
ACCE;3.834;71155.004;3.86903;8.33182;0.62249;3
LIGH;3.841;71155.013;14843.0;3
ACCE;3.845;71155.014;3.28484;8.44674;1.02472;3
MAGN;3.846;71155.017;-36.15535;-11.25457;-2.77352;3
LIGH;3.849;71155.020;14819.0;3
ACCE;3.854;71155.024;3.07416;8.45632;1.25456;3
LIGH;3.861;71155.033;14819.0;3
ACCE;3.865;71155.034;2.96881;8.22648;1.42694;3
MAGN;3.866;71155.037;-36.15535;-11.25457;-2.77352;3
LIGH;3.870;71155.041;14819.0;3
ACCE;3.874;71155.044;3.01669;7.89129;1.27372;3
LIGH;3.881;71155.052;14819.0;3
ACCE;3.885;71155.054;2.89220;7.85298;0.76614;3
MAGN;3.886;71155.057;-33.62189;-19.11323;5.30500;3
LIGH;3.890;71155.061;14819.0;3
ACCE;3.894;71155.064;2.35589;8.29351;0.29688;3
LIGH;3.901;71155.073;14819.0;3
ACCE;3.905;71155.074;1.76213;8.71489;-0.08619;3
MAGN;3.906;71155.077;-33.62189;-19.11323;5.30500;3
LIGH;3.910;71155.081;15028.0;3
ACCE;3.914;71155.084;1.33118;9.15543;-0.46926;3
LIGH;3.921;71155.093;15028.0;3
ACCE;3.925;71155.094;0.69911;9.72046;-0.73741;3
MAGN;3.926;71155.097;-33.62189;-19.11323;5.30500;3
LIGH;3.930;71155.102;15028.0;3
ACCE;3.934;71155.104;0.62249;9.57681;-0.96726;3
LIGH;3.939;71155.110;15028.0;3
ACCE;3.945;71155.114;0.74699;9.24162;-1.04387;3
MAGN;3.946;71155.117;-28.22471;-24.05558;12.09288;3
LIGH;3.949;71155.120;15028.0;3
ACCE;3.954;71155.124;0.92895;8.85855;-1.32160;3
LIGH;3.959;71155.130;15028.0;3
ACCE;3.966;71155.134;0.84276;8.75320;-1.33118;3
MAGN;3.968;71155.140;-28.22471;-24.05558;12.09288;3
LIGH;3.973;71155.144;15432.0;3
ACCE;3.974;71155.144;0.72784;8.77236;-1.34075;3
SOUN;3.975;268.30;0.00819;52.24
LIGH;3.979;71155.150;15432.0;3
ACCE;3.986;71155.154;0.59376;8.69574;-1.51314;3
MAGN;3.988;71155.160;-28.22471;-24.05558;12.09288;3
LIGH;3.991;71155.163;15432.0;3
ACCE;3.994;71155.164;0.35434;8.74362;-1.72383;3
LIGH;3.999;71155.170;15432.0;3
ACCE;4.005;71155.174;-0.45011;9.41400;-1.82917;3
MAGN;4.008;71155.179;-20.24508;-27.20829;18.35133;3
LIGH;4.011;71155.183;15432.0;3
ACCE;4.014;71155.184;-0.84276;9.67257;-2.16436;3
LIGH;4.019;71155.190;15432.0;3
ACCE;4.025;71155.194;-1.22583;9.84496;-2.40378;3
MAGN;4.032;71155.200;-20.24508;-27.20829;18.35133;3
LIGH;4.034;71155.205;14843.0;3
ACCE;4.035;71155.204;-1.72383;9.72046;-2.72939;3
ACCE;4.049;71155.214;-1.85790;9.59596;-2.81558;3
MAGN;4.050;71155.221;-20.24508;-27.20829;18.35133;3
LIGH;4.051;71155.222;14843.0;3
ACCE;4.054;71155.224;-1.95367;9.49062;-2.85389;3
LIGH;4.055;71155.226;14843.0;3
LIGH;4.059;71155.230;14843.0;3
ACCE;4.068;71155.234;-1.99198;9.26077;-2.61447;3
MAGN;4.069;71155.240;-11.47307;-28.60853;23.19537;3
LIGH;4.072;71155.243;14843.0;3
ACCE;4.074;71155.244;-2.00155;9.05966;-2.80600;3
LIGH;4.079;71155.250;14843.0;3
ACCE;4.085;71155.254;-2.05901;8.96389;-2.86347;3
MAGN;4.088;71155.257;-11.47307;-28.60853;23.19537;3
LIGH;4.089;71155.260;14843.0;3
ACCE;4.094;71155.264;-2.18351;9.03093;-2.73897;3
LIGH;4.099;71155.270;13594.0;3
ACCE;4.105;71155.274;-2.82516;9.31823;-2.76770;3
MAGN;4.106;71155.277;-11.47307;-28.60853;23.19537;3
LIGH;4.109;71155.280;13594.0;3
ACCE;4.114;71155.284;-3.21781;9.31823;-2.98796;3
LIGH;4.119;71155.290;13594.0;3
ACCE;4.126;71155.294;-3.59130;9.24162;-2.88262;3
MAGN;4.128;71155.300;-2.72023;-27.75645;25.74512;3
LIGH;4.132;71155.303;13594.0;3
ACCE;4.134;71155.304;-3.82115;9.09797;-2.97839;3
LIGH;4.139;71155.310;13594.0;3
ACCE;4.145;71155.314;-4.22337;8.78193;-3.08373;3
MAGN;4.149;71155.319;-2.72023;-27.75645;25.74512;3
LIGH;4.152;71155.323;13478.0;3
ACCE;4.154;71155.324;-4.50110;8.59997;-3.16992;3
LIGH;4.159;71155.330;13062.0;3
ACCE;4.165;71155.334;-4.71179;8.40844;-3.00712;3
MAGN;4.168;71155.337;-2.72023;-27.75645;25.74512;3
LIGH;4.169;71155.340;13062.0;3
ACCE;4.174;71155.344;-4.82671;8.14029;-2.94008;3
LIGH;4.179;71155.350;13062.0;3
ACCE;4.185;71155.354;-4.92248;7.78594;-2.88262;3
MAGN;4.188;71155.357;4.99770;-25.06919;28.18344;3
LIGH;4.190;71155.361;13062.0;3
ACCE;4.194;71155.364;-4.98952;7.63272;-2.99754;3
LIGH;4.199;71155.370;13062.0;3
ACCE;4.206;71155.374;-5.09486;7.46033;-2.94966;3
MAGN;4.208;71155.380;4.99770;-25.06919;28.18344;3
LIGH;4.212;71155.383;13062.0;3
ACCE;4.214;71155.384;-5.18105;7.25922;-3.14119;3
LIGH;4.219;71155.390;11814.0;3
ACCE;4.226;71155.394;-4.99909;7.27837;-2.60489;3
MAGN;4.228;71155.400;4.99770;-25.06919;28.18344;3
LIGH;4.232;71155.403;11814.0;3
ACCE;4.234;71155.404;-5.01825;7.23049;-2.66235;3
LIGH;4.239;71155.410;11814.0;3
ACCE;4.245;71155.414;-5.34386;7.15387;-2.63362;3
MAGN;4.248;71155.419;12.72024;-20.83700;28.57845;3
LIGH;4.251;71155.423;11814.0;3
ACCE;4.254;71155.424;-5.82270;6.98149;-2.60489;3
LIGH;4.259;71155.430;11814.0;3
ACCE;4.265;71155.434;-6.53138;6.52181;-2.88262;3
MAGN;4.266;71155.437;12.72024;-20.83700;28.57845;3
LIGH;4.269;71155.441;11814.0;3
ACCE;4.274;71155.444;-6.89530;6.33985;-3.13162;3
LIGH;4.279;71155.450;8959.0;3
ACCE;4.286;71155.454;-7.18261;6.18662;-3.23696;3
MAGN;4.289;71155.460;12.72024;-20.83700;28.57845;3
LIGH;4.300;71155.464;8959.0;3
ACCE;4.302;71155.464;-7.38372;6.02381;-3.44765;3
LIGH;4.302;71155.471;8959.0;3
GNSS;4.303;1491388613.000;39.993768;-0.073917;115.000;0.000;4.0;0.0;28;9
ACCE;4.308;71155.474;-7.69018;5.81312;-3.48596;3
MAGN;4.310;71155.480;20.04833;-15.05667;26.65240;3
GNSS;4.310;1491388613.000;39.993768;-0.073917;115.000;0.000;4.0;0.0;28;9
LIGH;4.312;71155.483;8959.0;3
ACCE;4.314;71155.484;-7.69975;5.79397;-3.39019;3
LIGH;4.319;71155.490;8959.0;3
ACCE;4.325;71155.494;-7.68060;5.65989;-3.19865;3
MAGN;4.328;71155.497;20.04833;-15.05667;26.65240;3
LIGH;4.329;71155.500;8959.0;3
ACCE;4.334;71155.504;-7.73806;5.47793;-3.20823;3
LIGH;4.339;71155.510;7849.0;3
ACCE;4.345;71155.514;-7.88171;5.10444;-3.20823;3
MAGN;4.348;71155.520;20.04833;-15.05667;26.65240;3
LIGH;4.352;71155.523;7849.0;3
ACCE;4.354;71155.524;-7.99663;4.99909;-3.20823;3
LIGH;4.359;71155.530;7849.0;3
ACCE;4.365;71155.534;-8.11156;4.91290;-3.14119;3
MAGN;4.368;71155.540;26.32338;-7.65504;24.74516;3
LIGH;4.372;71155.543;7849.0;3
ACCE;4.374;71155.544;-8.36055;4.74052;-3.11246;3
LIGH;4.379;71155.550;7849.0;3
ACCE;4.389;71155.554;-8.68616;4.32872;-3.13162;3
MAGN;4.391;71155.560;26.32338;-7.65504;24.74516;3
LIGH;4.393;71155.564;7849.0;3
ACCE;4.394;71155.564;-8.76278;4.19464;-3.18908;3
LIGH;4.399;71155.570;8045.0;3
ACCE;4.405;71155.574;-8.82982;4.09887;-3.31358;3
MAGN;4.406;71155.577;26.32338;-7.65504;24.74516;3
LIGH;4.409;71155.580;7548.0;3
ACCE;4.414;71155.584;-8.90643;4.07972;-3.77326;3
LIGH;4.419;71155.590;7548.0;3
ACCE;4.425;71155.594;-8.98304;4.10845;-3.93607;3
MAGN;4.426;71155.597;30.27016;-2.23649;23.22691;3
LIGH;4.429;71155.600;7548.0;3
ACCE;4.434;71155.604;-9.01178;4.14676;-4.13718;3
LIGH;4.439;71155.610;7548.0;3
ACCE;4.445;71155.614;-9.00220;4.09887;-4.10845;3
MAGN;4.446;71155.617;30.27016;-2.23649;23.22691;3
LIGH;4.449;71155.620;7548.0;3
ACCE;4.454;71155.624;-8.70532;3.71580;-4.03184;3
LIGH;4.459;71155.630;7548.0;3
ACCE;4.465;71155.634;-8.54251;3.65834;-3.89776;3
MAGN;4.466;71155.637;30.27016;-2.23649;23.22691;3
LIGH;4.469;71155.640;7514.0;3
ACCE;4.474;71155.644;-8.48505;3.83072;-3.85945;3
LIGH;4.479;71155.650;7514.0;3
ACCE;4.485;71155.654;-8.44674;3.95522;-3.66792;3
MAGN;4.486;71155.657;32.37623;1.67051;22.03653;3
LIGH;4.489;71155.660;7514.0;3
ACCE;4.494;71155.664;-8.19775;3.61046;-3.53384;3
LIGH;4.499;71155.670;7514.0;3
ACCE;4.505;71155.674;-8.10198;3.37104;-3.38061;3
MAGN;4.506;71155.677;32.37623;1.67051;22.03653;3
LIGH;4.509;71155.680;7514.0;3
ACCE;4.514;71155.684;-7.98706;3.31358;-3.36146;3
LIGH;4.519;71155.690;7514.0;3
ACCE;4.526;71155.694;-7.73806;3.34231;-3.64876;3
SOUN;4.527;707.86;0.02160;60.67
MAGN;4.529;71155.700;32.37623;1.67051;22.03653;3
LIGH;4.532;71155.703;7652.0;3
ACCE;4.534;71155.704;-7.69018;3.43807;-3.94564;3
LIGH;4.539;71155.710;7652.0;3
ACCE;4.546;71155.714;-7.64229;3.50511;-4.02226;3
MAGN;4.548;71155.720;32.36412;3.58122;23.21977;3
LIGH;4.552;71155.723;7652.0;3
ACCE;4.554;71155.724;-7.60398;3.54342;-4.15633;3
LIGH;4.559;71155.730;7652.0;3
ACCE;4.565;71155.734;-7.54652;3.57215;-4.45322;3
MAGN;4.568;71155.740;32.36412;3.58122;23.21977;3
LIGH;4.572;71155.743;7652.0;3
ACCE;4.574;71155.744;-7.41245;3.69665;-4.68306;3
LIGH;4.579;71155.750;7652.0;3
ACCE;4.585;71155.754;-7.18261;3.79242;-4.91290;3
MAGN;4.586;71155.757;32.36412;3.58122;23.21977;3
LIGH;4.589;71155.760;7987.0;3
ACCE;4.594;71155.764;-6.88572;3.93607;-5.15232;3
LIGH;4.599;71155.770;7987.0;3
ACCE;4.605;71155.774;-6.34942;4.42448;-5.61201;3
MAGN;4.606;71155.777;30.46038;4.36709;24.64894;3
LIGH;4.609;71155.780;7987.0;3
ACCE;4.614;71155.784;-6.36858;4.68306;-6.06212;3
LIGH;4.621;71155.792;7987.0;3
ACCE;4.625;71155.794;-6.55054;4.97036;-6.34942;3
MAGN;4.626;71155.797;30.46038;4.36709;24.64894;3
LIGH;4.629;71155.800;7987.0;3
ACCE;4.634;71155.804;-6.87615;5.37259;-5.64074;3
LIGH;4.640;71155.812;7987.0;3
ACCE;4.645;71155.814;-7.25922;4.61602;-5.75566;3
MAGN;4.646;71155.817;30.46038;4.36709;24.64894;3
LIGH;4.649;71155.820;8392.0;3
ACCE;4.654;71155.824;-6.97192;4.10845;-6.39731;3
LIGH;4.661;71155.832;8392.0;3
ACCE;4.665;71155.834;-6.60800;3.94564;-6.53138;3
MAGN;4.666;71155.837;25.86310;1.85376;26.51578;3
LIGH;4.669;71155.840;8392.0;3
ACCE;4.674;71155.844;-6.36858;4.09887;-6.56969;3
LIGH;4.681;71155.852;8392.0;3
ACCE;4.685;71155.854;-5.93762;4.91290;-6.30154;3
MAGN;4.686;71155.857;25.86310;1.85376;26.51578;3
LIGH;4.689;71155.860;8392.0;3
ACCE;4.694;71155.864;-5.67905;5.37259;-6.52181;3
LIGH;4.701;71155.872;8392.0;3
ACCE;4.705;71155.874;-5.43963;5.69820;-6.78996;3
MAGN;4.706;71155.877;25.86310;1.85376;26.51578;3
LIGH;4.709;71155.880;7675.0;3
ACCE;4.714;71155.884;-5.15232;5.95677;-7.20176;3
LIGH;4.721;71155.892;8901.0;3
ACCE;4.725;71155.894;-4.91290;6.20577;-7.48906;3
MAGN;4.726;71155.897;18.84103;-1.10911;29.82556;3
LIGH;4.729;71155.900;8901.0;3
ACCE;4.734;71155.904;-4.51068;6.10043;-7.56568;3
LIGH;4.741;71155.912;8901.0;3
ACCE;4.745;71155.914;-4.12760;5.99508;-7.17303;3
MAGN;4.746;71155.917;18.84103;-1.10911;29.82556;3
LIGH;4.749;71155.920;8901.0;3
ACCE;4.754;71155.924;-3.55300;5.71735;-6.76123;3
LIGH;4.759;71155.930;8901.0;3
ACCE;4.765;71155.934;-2.03028;5.05655;-5.68862;3
MAGN;4.766;71155.937;18.84103;-1.10911;29.82556;3
LIGH;4.769;71155.940;8901.0;3
ACCE;4.774;71155.944;-1.23541;4.88417;-5.52582;3
LIGH;4.781;71155.952;9340.0;3
ACCE;4.785;71155.954;-0.60334;4.69264;-5.80354;3
MAGN;4.786;71155.957;8.80357;-2.25377;31.85407;3
LIGH;4.789;71155.960;9340.0;3
ACCE;4.794;71155.964;-0.24900;4.53941;-6.40688;3
LIGH;4.801;71155.972;9340.0;3
ACCE;4.805;71155.974;0.37350;4.64475;-7.24964;3
MAGN;4.806;71155.977;8.80357;-2.25377;31.85407;3
LIGH;4.809;71155.980;9340.0;3
ACCE;4.814;71155.984;0.77572;4.46279;-8.02536;3
LIGH;4.821;71155.992;9340.0;3
ACCE;4.825;71155.994;1.05345;4.59687;-8.55209;3
MAGN;4.826;71155.997;8.80357;-2.25377;31.85407;3
LIGH;4.829;71156.000;9340.0;3
ACCE;4.834;71156.004;1.06303;4.73094;-8.56167;3
LIGH;4.841;71156.012;9467.0;3
ACCE;4.845;71156.014;1.17795;4.67348;-8.57124;3
MAGN;4.846;71156.017;-0.35314;-0.39953;31.89440;3
LIGH;4.849;71156.020;9467.0;3
ACCE;4.854;71156.024;1.45567;4.60644;-8.91601;3
LIGH;4.861;71156.032;9467.0;3
ACCE;4.865;71156.034;1.84832;4.49152;-9.19373;3
MAGN;4.866;71156.037;-0.35314;-0.39953;31.89440;3
LIGH;4.869;71156.040;9467.0;3
ACCE;4.874;71156.044;2.26013;4.25210;-9.60554;3
LIGH;4.881;71156.052;9467.0;3
ACCE;4.885;71156.054;2.30801;4.18506;-9.61511;3
MAGN;4.886;71156.057;-0.35314;-0.39953;31.89440;3
LIGH;4.889;71156.060;9467.0;3
ACCE;4.894;71156.064;2.43251;4.16591;-9.65342;3
LIGH;4.901;71156.072;9340.0;3
ACCE;4.905;71156.074;2.55701;4.06057;-9.41400;3
MAGN;4.906;71156.077;-8.16417;2.24458;30.50831;3
LIGH;4.912;71156.081;9340.0;3
ACCE;4.914;71156.084;2.58574;3.64876;-8.66701;3
LIGH;4.919;71156.090;9340.0;3
ACCE;4.925;71156.094;2.38462;3.71580;-6.79953;3
MAGN;4.928;71156.097;-8.16417;2.24458;30.50831;3
LIGH;4.930;71156.101;9340.0;3
ACCE;4.934;71156.104;4.25210;2.83473;-6.50265;3
LIGH;4.941;71156.112;9340.0;3
ACCE;4.945;71156.114;5.58328;2.97839;-7.37414;3
MAGN;4.946;71156.117;-8.16417;2.24458;30.50831;3
LIGH;4.949;71156.120;9340.0;3
ACCE;4.954;71156.124;6.06212;3.22738;-7.95833;3
LIGH;4.961;71156.132;9178.0;3
ACCE;4.965;71156.134;6.77080;3.19865;-8.44674;3
MAGN;4.965;71156.137;-15.76625;5.31471;27.84944;3
LIGH;4.969;71156.140;9178.0;3
ACCE;4.974;71156.144;7.05811;3.17950;-8.82982;3
LIGH;4.981;71156.152;9178.0;3
ACCE;4.985;71156.154;7.15387;3.30400;-8.58082;3
MAGN;4.985;71156.157;-15.76625;5.31471;27.84944;3
LIGH;4.989;71156.160;9178.0;3
ACCE;4.994;71156.164;7.24007;3.11246;-8.54251;3
LIGH;5.001;71156.172;9178.0;3
ACCE;5.005;71156.174;7.10599;2.80600;-8.22648;3
MAGN;5.006;71156.177;-15.76625;5.31471;27.84944;3
LIGH;5.009;71156.180;9178.0;3
ACCE;5.014;71156.184;6.81869;2.61447;-7.79552;3
LIGH;5.021;71156.192;9016.0;3
ACCE;5.025;71156.194;6.44519;2.48997;-5.83228;3
MAGN;5.026;71156.197;-23.06262;9.10526;22.14100;3
LIGH;5.032;71156.200;9016.0;3
ACCE;5.040;71156.209;6.33985;2.44209;-3.84030;3
LIGH;5.041;71156.212;9016.0;3
ACCE;5.046;71156.214;6.74207;1.82917;-2.99754;3
MAGN;5.047;71156.218;-23.06262;9.10526;22.14100;3
LIGH;5.050;71156.221;9016.0;3
ACCE;5.054;71156.224;6.89530;1.36948;-2.65278;3
LIGH;5.061;71156.233;9016.0;3
ACCE;5.065;71156.234;7.53695;1.03430;-1.30245;3
MAGN;5.066;71156.237;-23.06262;9.10526;22.14100;3
LIGH;5.069;71156.240;9016.0;3
ACCE;5.074;71156.244;8.35098;0.76614;-1.11091;3
SOUN;5.077;398.82;0.01217;55.69
LIGH;5.080;71156.250;8993.0;3
ACCE;5.085;71156.254;9.35654;0.61292;-0.98641;3
MAGN;5.085;71156.257;-28.32027;12.81398;14.65664;3
LIGH;5.089;71156.260;9363.0;3
ACCE;5.094;71156.264;10.27591;0.65122;-1.16837;3
LIGH;5.101;71156.272;9363.0;3
ACCE;5.105;71156.274;11.07079;0.75657;-1.95367;3
MAGN;5.105;71156.277;-28.32027;12.81398;14.65664;3
LIGH;5.109;71156.280;9363.0;3
ACCE;5.114;71156.284;11.19529;0.79487;-2.60489;3
LIGH;5.121;71156.292;9363.0;3
ACCE;5.125;71156.294;11.20486;0.91937;-2.82516;3
MAGN;5.125;71156.297;-28.32027;12.81398;14.65664;3
LIGH;5.129;71156.300;9363.0;3
ACCE;5.134;71156.304;11.11867;0.94810;-2.94008;3
LIGH;5.141;71156.313;10172.0;3
ACCE;5.145;71156.314;10.68772;0.83318;-2.39420;3
MAGN;5.146;71156.317;-30.55515;16.70397;6.83071;3
LIGH;5.149;71156.320;9051.0;3
ACCE;5.154;71156.324;10.16099;0.40223;-2.37505;3
LIGH;5.161;71156.332;9051.0;3
ACCE;5.165;71156.334;9.73961;0.13408;-1.89621;3
MAGN;5.166;71156.337;-30.55515;16.70397;6.83071;3
LIGH;5.169;71156.340;9051.0;3
ACCE;5.174;71156.344;9.73004;0.48842;-0.99599;3
LIGH;5.181;71156.352;9051.0;3
ACCE;5.185;71156.354;9.27035;0.62249;-0.23942;3
MAGN;5.186;71156.357;-30.55515;16.70397;6.83071;3
LIGH;5.189;71156.360;9051.0;3
ACCE;5.194;71156.364;9.38527;0.46926;0.33519;3
LIGH;5.201;71156.372;9051.0;3
ACCE;5.205;71156.374;9.59596;0.46926;1.08218;3
MAGN;5.206;71156.377;-31.71547;21.33327;-1.53811;3
LIGH;5.209;71156.380;8785.0;3
ACCE;5.214;71156.384;9.76834;0.40223;1.45567;3
LIGH;5.221;71156.392;8785.0;3
ACCE;5.225;71156.394;10.46745;0.17238;2.26970;3
MAGN;5.226;71156.397;-31.71547;21.33327;-1.53811;3
LIGH;5.229;71156.400;8785.0;3
ACCE;5.234;71156.404;10.72602;0.11492;2.42293;3
LIGH;5.239;71156.410;8785.0;3
ACCE;5.245;71156.414;10.85052;0.08619;2.56658;3
MAGN;5.246;71156.417;-31.71547;21.33327;-1.53811;3
LIGH;5.249;71156.420;8785.0;3
ACCE;5.254;71156.424;10.99417;0.06704;2.77727;3
LIGH;5.259;71156.430;8785.0;3
ACCE;5.268;71156.434;10.84095;0.09577;3.02627;3
MAGN;5.269;71156.440;-30.79287;24.32764;-8.95732;3
LIGH;5.272;71156.443;8866.0;3
ACCE;5.274;71156.444;10.61110;0.16281;3.07416;3
LIGH;5.279;71156.450;8866.0;3
ACCE;5.289;71156.454;10.29507;0.35434;3.22738;3
MAGN;5.295;71156.460;-30.79287;24.32764;-8.95732;3
LIGH;5.296;71156.464;8866.0;3
ACCE;5.296;71156.464;9.75877;0.63207;3.50511;3
GNSS;5.298;1491388614.000;39.993765;-0.073917;116.000;0.000;3.0;0.0;28;10
LIGH;5.303;71156.471;8866.0;3
GNSS;5.303;1491388614.000;39.993765;-0.073917;116.000;0.000;3.0;0.0;28;10
ACCE;5.308;71156.474;9.53850;0.64165;3.75411;3
MAGN;5.308;71156.479;-30.79287;24.32764;-8.95732;3
LIGH;5.311;71156.483;8866.0;3
ACCE;5.314;71156.484;9.21289;0.68953;3.92649;3
LIGH;5.319;71156.490;8866.0;3
ACCE;5.325;71156.494;8.94474;0.34477;4.58729;3
MAGN;5.328;71156.499;-27.26649;25.75393;-15.95535;3
LIGH;5.331;71156.502;10045.0;3
ACCE;5.333;71156.504;8.96389;0.17238;4.75967;3
LIGH;5.339;71156.510;10045.0;3
ACCE;5.347;71156.514;8.91601;0.12450;5.01825;3
MAGN;5.348;71156.519;-27.26649;25.75393;-15.95535;3
LIGH;5.351;71156.522;10045.0;3
ACCE;5.354;71156.524;8.80109;0.28730;5.11401;3
LIGH;5.359;71156.530;10045.0;3
ACCE;5.368;71156.534;8.42759;1.00556;5.33428;3
MAGN;5.369;71156.540;-27.26649;25.75393;-15.95535;3
LIGH;5.372;71156.543;10045.0;3
ACCE;5.374;71156.544;8.03494;1.21625;4.93206;3
LIGH;5.379;71156.550;10045.0;3
ACCE;5.386;71156.554;7.86256;1.37906;4.62560;3
MAGN;5.388;71156.560;-22.82446;25.41015;-22.87262;3
LIGH;5.392;71156.563;12716.0;3
ACCE;5.394;71156.564;7.67102;1.45567;4.66391;3
LIGH;5.399;71156.570;12716.0;3
ACCE;5.405;71156.574;7.25922;1.65679;4.91290;3
MAGN;5.405;71156.577;-22.82446;25.41015;-22.87262;3
LIGH;5.409;71156.580;12716.0;3
ACCE;5.414;71156.584;7.05811;1.68552;5.07571;3
LIGH;5.419;71156.590;12716.0;3
ACCE;5.428;71156.594;6.88572;1.49398;5.40132;3
MAGN;5.429;71156.600;-22.82446;25.41015;-22.87262;3
LIGH;5.432;71156.603;12716.0;3
ACCE;5.434;71156.604;6.74207;1.23541;5.73651;3
LIGH;5.439;71156.610;12716.0;3
ACCE;5.446;71156.614;6.41646;1.31202;6.91445;3
MAGN;5.448;71156.620;-17.51336;25.08977;-28.62315;3
LIGH;5.452;71156.623;23466.0;3
ACCE;5.454;71156.624;6.14831;0.91937;6.90488;3
LIGH;5.459;71156.630;23466.0;3
ACCE;5.468;71156.634;5.87058;0.79487;7.08684;3
MAGN;5.469;71156.640;-17.51336;25.08977;-28.62315;3
LIGH;5.472;71156.643;23466.0;3
ACCE;5.474;71156.644;5.46836;0.98641;7.20176;3
LIGH;5.479;71156.650;23466.0;3
ACCE;5.486;71156.654;5.17148;0.90022;7.55610;3
MAGN;5.488;71156.660;-17.51336;25.08977;-28.62315;3
LIGH;5.492;71156.663;23466.0;3
ACCE;5.494;71156.664;5.10444;0.76614;7.84340;3
LIGH;5.499;71156.670;23466.0;3
ACCE;5.505;71156.674;4.98952;0.91937;8.17859;3
MAGN;5.508;71156.680;-11.85006;24.97305;-32.52808;3
LIGH;5.512;71156.683;46008.0;3
ACCE;5.514;71156.684;4.75010;1.67594;8.36055;3
SOUN;5.518;117.41;0.00358;45.07
LIGH;5.520;71156.690;46008.0;3
ACCE;5.525;71156.694;4.74052;1.52271;8.03494;3
MAGN;5.528;71156.700;-11.85006;24.97305;-32.52808;3
LIGH;5.532;71156.703;46008.0;3
ACCE;5.534;71156.704;4.54898;1.29287;8.15944;3
LIGH;5.539;71156.710;46008.0;3
ACCE;5.546;71156.714;4.27126;1.14922;8.11156;3
MAGN;5.548;71156.720;-11.85006;24.97305;-32.52808;3
LIGH;5.551;71156.723;46008.0;3
ACCE;5.554;71156.724;3.92649;1.12049;8.23605;3
LIGH;5.559;71156.730;46008.0;3
ACCE;5.565;71156.734;3.19865;1.00556;8.65743;3
MAGN;5.566;71156.737;-4.89297;24.35265;-35.27500;3
LIGH;5.569;71156.740;46008.0;3
ACCE;5.574;71156.744;2.75812;1.10133;8.77236;3
LIGH;5.579;71156.750;58898.0;3
ACCE;5.588;71156.754;2.14520;1.30245;8.92558;3
MAGN;5.589;71156.760;-4.89297;24.35265;-35.27500;3
LIGH;5.592;71156.763;58898.0;3
ACCE;5.594;71156.764;1.65679;1.43652;8.97347;3
LIGH;5.599;71156.770;58898.0;3
ACCE;5.608;71156.774;1.04387;1.38864;9.11712;3
MAGN;5.609;71156.780;-4.89297;24.35265;-35.27500;3
LIGH;5.612;71156.783;58898.0;3
ACCE;5.614;71156.784;0.89064;1.32160;9.07881;3
LIGH;5.619;71156.790;58898.0;3
ACCE;5.625;71156.794;0.89064;1.28329;9.15543;3
MAGN;5.628;71156.800;0.31623;24.03775;-36.32275;3
LIGH;5.631;71156.803;58898.0;3
ACCE;5.634;71156.804;1.00556;1.26414;9.52892;3
LIGH;5.639;71156.810;83671.0;3
ACCE;5.646;71156.814;1.08218;1.40779;10.20888;3
MAGN;5.648;71156.820;0.31623;24.03775;-36.32275;3
LIGH;5.652;71156.823;83671.0;3
ACCE;5.654;71156.824;1.09176;1.64721;9.98861;3
LIGH;5.659;71156.830;83671.0;3
ACCE;5.670;71156.834;1.34075;1.48441;9.76834;3
MAGN;5.671;71156.842;0.31623;24.03775;-36.32275;3
ACCE;5.674;71156.844;1.38864;1.31202;9.60554;3
LIGH;5.674;71156.846;83671.0;3
LIGH;5.679;71156.850;83671.0;3
ACCE;5.686;71156.854;1.34075;1.25456;9.60554;3
MAGN;5.688;71156.860;4.22917;24.57044;-36.63565;3
LIGH;5.692;71156.863;83671.0;3
ACCE;5.694;71156.864;1.20668;1.24498;9.54808;3
LIGH;5.699;71156.870;90977.0;3
ACCE;5.705;71156.874;1.03430;1.26414;9.22246;3
MAGN;5.708;71156.880;4.22917;24.57044;-36.63565;3
LIGH;5.712;71156.883;90977.0;3
ACCE;5.714;71156.884;0.71826;1.38864;9.05008;3
LIGH;5.719;71156.890;90977.0;3
ACCE;5.725;71156.894;0.60334;1.33118;9.50019;3
MAGN;5.726;71156.897;4.22917;24.57044;-36.63565;3
LIGH;5.729;71156.900;90977.0;3
ACCE;5.734;71156.904;0.60334;1.08218;9.96946;3
LIGH;5.739;71156.910;90977.0;3
ACCE;5.748;71156.914;0.33519;0.57461;10.18015;3
MAGN;5.749;71156.920;6.30421;25.44324;-36.78757;3
LIGH;5.753;71156.924;90977.0;3
ACCE;5.754;71156.924;0.05746;0.45969;9.93115;3
LIGH;5.759;71156.930;88029.0;3
ACCE;5.765;71156.934;-0.12450;0.36392;9.95030;3
MAGN;5.772;71156.937;6.30421;25.44324;-36.78757;3
LIGH;5.773;71156.940;88029.0;3
ACCE;5.774;71156.944;-0.45969;0.25857;10.26634;3
LIGH;5.779;71156.950;88029.0;3
ACCE;5.785;71156.954;-1.02472;-0.22984;10.66856;3
MAGN;5.786;71156.957;6.30421;25.44324;-36.78757;3
LIGH;5.790;71156.961;88029.0;3
ACCE;5.794;71156.964;-0.94810;-0.60334;10.63983;3
LIGH;5.799;71156.970;88029.0;3
ACCE;5.805;71156.974;-0.72784;-0.91937;10.80264;3
MAGN;5.806;71156.977;6.42019;26.88431;-35.02969;3
LIGH;5.809;71156.981;88029.0;3
ACCE;5.814;71156.984;-0.58419;-1.07260;10.74518;3
LIGH;5.819;71156.990;94745.0;3
ACCE;5.825;71156.994;-0.35434;-0.93853;10.64941;3
MAGN;5.826;71156.997;6.42019;26.88431;-35.02969;3
LIGH;5.829;71157.000;71683.0;3
ACCE;5.834;71157.004;-0.15323;-0.86191;10.35253;3
LIGH;5.839;71157.010;71683.0;3
ACCE;5.846;71157.014;0.02873;-0.81403;10.09395;3
MAGN;5.848;71157.020;6.42019;26.88431;-35.02969;3
LIGH;5.852;71157.023;71683.0;3
ACCE;5.854;71157.024;0.21069;-0.72784;9.79707;3
LIGH;5.859;71157.030;71683.0;3
ACCE;5.866;71157.034;0.87149;-0.90980;9.70131;3
MAGN;5.868;71157.040;3.68378;29.11913;-32.85881;3
LIGH;5.872;71157.043;71683.0;3
ACCE;5.874;71157.044;1.12049;-1.02472;9.79707;3
LIGH;5.879;71157.050;71683.0;3
ACCE;5.885;71157.054;1.51314;-1.34075;9.91199;3
MAGN;5.886;71157.057;3.68378;29.11913;-32.85881;3
LIGH;5.889;71157.060;50262.0;3
ACCE;5.894;71157.064;1.79086;-1.66636;10.08438;3
LIGH;5.899;71157.070;50262.0;3
ACCE;5.905;71157.074;1.17795;-2.36547;10.34295;3
MAGN;5.906;71157.077;3.68378;29.11913;-32.85881;3
LIGH;5.909;71157.080;50262.0;3
ACCE;5.914;71157.084;0.99599;-2.89220;10.21845;3
LIGH;5.921;71157.092;50262.0;3
ACCE;5.925;71157.094;1.13964;-3.27527;10.36211;3
MAGN;5.926;71157.097;-1.18335;31.44874;-30.16091;3
LIGH;5.929;71157.100;50262.0;3
ACCE;5.934;71157.104;1.28329;-3.15077;10.36211;3
LIGH;5.941;71157.112;50262.0;3
ACCE;5.945;71157.114;1.92494;-2.42293;10.27591;3
MAGN;5.946;71157.117;-1.18335;31.44874;-30.16091;3
LIGH;5.949;71157.120;35593.0;3
ACCE;5.954;71157.124;2.03986;-2.58574;10.29507;3
LIGH;5.961;71157.132;35593.0;3
ACCE;5.965;71157.134;2.20267;-2.94008;10.28549;3
MAGN;5.966;71157.137;-1.18335;31.44874;-30.16091;3
LIGH;5.969;71157.140;35593.0;3
ACCE;5.975;71157.144;2.36547;-3.23696;10.05565;3
LIGH;5.981;71157.152;35593.0;3
ACCE;5.985;71157.154;2.63362;-3.22738;9.97903;3
MAGN;5.986;71157.157;-9.45271;31.03571;-26.02784;3
LIGH;5.989;71157.160;35593.0;3
ACCE;5.994;71157.164;2.82516;-3.22738;9.92157;3
LIGH;6.001;71157.172;35593.0;3
ACCE;6.005;71157.174;2.98796;-3.27527;9.59596;3
MAGN;6.006;71157.177;-9.45271;31.03571;-26.02784;3
LIGH;6.009;71157.180;18102.0;3
ACCE;6.014;71157.184;3.11246;-3.16035;9.24162;3
LIGH;6.021;71157.192;18102.0;3
ACCE;6.025;71157.194;3.57215;-2.74854;8.81066;3
MAGN;6.026;71157.197;-9.45271;31.03571;-26.02784;3
LIGH;6.031;71157.200;18102.0;3
ACCE;6.038;71157.204;3.95522;-2.57616;8.57124;3
LIGH;6.043;71157.215;18102.0;3
ACCE;6.046;71157.214;4.24253;-2.32716;8.64786;3
MAGN;6.046;71157.217;-18.68096;27.43353;-21.17183;3
LIGH;6.049;71157.221;18102.0;3
ACCE;6.054;71157.224;4.43406;-2.09732;8.43717;3
LIGH;6.059;71157.230;18102.0;3
ACCE;6.065;71157.234;4.94163;-1.78129;8.49463;3
MAGN;6.066;71157.237;-18.68096;27.43353;-21.17183;3
LIGH;6.069;71157.240;13652.0;3
SOUN;6.069;1240.40;0.03786;65.54
ACCE;6.074;71157.244;5.31513;-1.62806;8.30309;3
LIGH;6.081;71157.252;13652.0;3
ACCE;6.085;71157.254;5.65032;-1.46525;8.44674;3
MAGN;6.086;71157.257;-18.68096;27.43353;-21.17183;3
LIGH;6.089;71157.260;13652.0;3
ACCE;6.094;71157.264;6.02381;-1.53229;8.75320;3
LIGH;6.101;71157.272;13652.0;3
ACCE;6.105;71157.274;6.23450;-1.80044;8.69574;3
MAGN;6.106;71157.277;-26.86836;21.84926;-16.62087;3
LIGH;6.109;71157.280;13652.0;3
ACCE;6.114;71157.284;6.31112;-2.00155;8.63828;3
LIGH;6.121;71157.292;13652.0;3
ACCE;6.125;71157.294;6.32069;-2.16436;8.71489;3
MAGN;6.126;71157.297;-26.86836;21.84926;-16.62087;3
LIGH;6.129;71157.300;14993.0;3
ACCE;6.134;71157.304;6.37815;-2.08774;8.19775;3
LIGH;6.141;71157.312;12207.0;3
ACCE;6.145;71157.314;6.67503;-1.65679;8.05409;3
MAGN;6.146;71157.317;-26.86836;21.84926;-16.62087;3
LIGH;6.149;71157.320;12207.0;3
ACCE;6.154;71157.324;6.93361;-0.92895;7.88171;3
LIGH;6.161;71157.332;12207.0;3
ACCE;6.165;71157.334;7.10599;0.47884;8.02536;3
MAGN;6.166;71157.337;-33.77854;14.61088;-11.92678;3
LIGH;6.169;71157.340;12207.0;3
ACCE;6.174;71157.344;7.10599;0.73741;8.03494;3
LIGH;6.181;71157.352;12207.0;3
ACCE;6.185;71157.354;7.01980;0.91937;7.65187;3
MAGN;6.186;71157.357;-33.77854;14.61088;-11.92678;3
LIGH;6.189;71157.360;12727.0;3
ACCE;6.194;71157.364;6.92403;1.13006;7.62314;3
LIGH;6.201;71157.372;11282.0;3
ACCE;6.205;71157.374;7.36456;1.28329;7.66145;3
MAGN;6.206;71157.377;-33.77854;14.61088;-11.92678;3
LIGH;6.209;71157.380;11282.0;3
ACCE;6.214;71157.384;7.58483;1.30245;7.41245;3
LIGH;6.219;71157.390;11282.0;3
ACCE;6.225;71157.394;7.92002;1.45567;7.50822;3
MAGN;6.226;71157.397;-38.13366;6.25058;-7.31440;3
LIGH;6.229;71157.400;11282.0;3
ACCE;6.234;71157.404;8.15944;1.91536;7.44118;3
LIGH;6.241;71157.412;11282.0;3
ACCE;6.245;71157.414;7.66145;2.73897;6.97192;3
MAGN;6.246;71157.417;-38.13366;6.25058;-7.31440;3
LIGH;6.249;71157.420;11282.0;3
ACCE;6.254;71157.424;7.37414;2.88262;6.56011;3
LIGH;6.261;71157.432;10785.0;3
ACCE;6.265;71157.434;7.32626;2.90177;6.21535;3
MAGN;6.266;71157.437;-38.13366;6.25058;-7.31440;3
LIGH;6.269;71157.440;10785.0;3
ACCE;6.274;71157.444;7.31668;2.94008;6.07170;3
LIGH;6.281;71157.452;10785.0;3
ACCE;6.285;71157.454;7.46991;3.51469;6.30154;3
MAGN;6.286;71157.457;-38.84991;-3.89852;-3.00250;3
LIGH;6.289;71157.460;10785.0;3
ACCE;6.301;71157.464;7.51779;3.89776;6.16746;3
LIGH;6.303;71157.471;10785.0;3
GNSS;6.304;1491388615.000;39.993758;-0.073926;115.000;0.000;3.0;0.0;28;10
ACCE;6.306;71157.474;7.56568;4.25210;6.24408;3
MAGN;6.306;71157.477;-38.84991;-3.89852;-3.00250;3
GNSS;6.307;1491388615.000;39.993758;-0.073926;115.000;0.000;3.0;0.0;28;10
LIGH;6.309;71157.481;10785.0;3
ACCE;6.314;71157.484;7.53695;4.45322;6.06212;3
LIGH;6.321;71157.492;10947.0;3
ACCE;6.325;71157.494;6.65588;4.75967;5.80354;3
MAGN;6.326;71157.497;-38.84991;-3.89852;-3.00250;3
LIGH;6.329;71157.500;10947.0;3
ACCE;6.334;71157.504;6.08127;4.80756;5.65032;3
LIGH;6.340;71157.512;10947.0;3
ACCE;6.345;71157.514;5.43005;4.89375;5.49709;3
MAGN;6.346;71157.517;-36.57925;-15.17516;1.90365;3
LIGH;6.349;71157.520;10947.0;3
ACCE;6.354;71157.524;4.79798;5.24809;5.20978;3
LIGH;6.360;71157.532;10947.0;3
ACCE;6.365;71157.534;3.87861;6.97192;5.06613;3
MAGN;6.366;71157.537;-36.57925;-15.17516;1.90365;3
LIGH;6.369;71157.540;10947.0;3
ACCE;6.374;71157.544;3.41892;7.73806;4.82671;3
LIGH;6.379;71157.550;11247.0;3
ACCE;6.385;71157.554;3.06458;8.27436;4.84586;3
MAGN;6.386;71157.557;-36.57925;-15.17516;1.90365;3
LIGH;6.389;71157.560;11247.0;3
ACCE;6.394;71157.564;3.01669;8.49463;4.78840;3
LIGH;6.400;71157.572;11247.0;3
ACCE;6.405;71157.574;2.75812;8.05409;4.81713;3
MAGN;6.406;71157.577;-30.35956;-25.35322;5.70239;3
LIGH;6.409;71157.580;11247.0;3
ACCE;6.414;71157.584;2.67193;7.93917;4.69264;3
LIGH;6.420;71157.592;11247.0;3
ACCE;6.425;71157.594;2.60489;8.00621;4.66391;3
MAGN;6.425;71157.597;-30.35956;-25.35322;5.70239;3
LIGH;6.429;71157.600;11247.0;3
ACCE;6.434;71157.604;2.35589;8.06367;4.68306;3
LIGH;6.440;71157.612;11455.0;3
ACCE;6.446;71157.614;1.71425;7.78594;4.02226;3
MAGN;6.446;71157.618;-30.35956;-25.35322;5.70239;3
LIGH;6.450;71157.621;11455.0;3
ACCE;6.454;71157.624;1.06303;7.64229;3.44765;3
LIGH;6.461;71157.632;11455.0;3
ACCE;6.465;71157.634;0.45011;7.60398;3.06458;3
MAGN;6.466;71157.637;-21.24139;-31.80592;10.56514;3
LIGH;6.469;71157.640;11455.0;3
ACCE;6.474;71157.644;-0.03831;7.69975;2.86347;3
LIGH;6.481;71157.653;11455.0;3
ACCE;6.485;71157.654;-0.57461;7.97748;2.62405;3
MAGN;6.486;71157.657;-21.24139;-31.80592;10.56514;3
LIGH;6.489;71157.660;11455.0;3
ACCE;6.494;71157.664;-0.84276;8.12113;2.58574;3
LIGH;6.501;71157.672;11305.0;3
ACCE;6.505;71157.674;-1.25456;8.27436;2.60489;3
MAGN;6.506;71157.677;-21.24139;-31.80592;10.56514;3
LIGH;6.509;71157.680;11305.0;3
SOUN;6.510;255.02;0.00778;51.80
ACCE;6.514;71157.684;-1.94409;8.40844;2.36547;3
LIGH;6.519;71157.690;11305.0;3
ACCE;6.526;71157.694;-2.24097;8.39886;2.41336;3
MAGN;6.528;71157.700;-10.36407;-34.91130;14.76290;3
LIGH;6.532;71157.703;11305.0;3
ACCE;6.534;71157.704;-2.51870;8.27436;2.20267;3
LIGH;6.539;71157.710;11305.0;3
ACCE;6.545;71157.714;-2.81558;8.21690;2.24097;3
MAGN;6.546;71157.717;-10.36407;-34.91130;14.76290;3
LIGH;6.549;71157.720;11305.0;3
ACCE;6.554;71157.724;-3.74453;7.93917;2.19309;3
LIGH;6.559;71157.730;11305.0;3
ACCE;6.568;71157.734;-4.25210;7.84340;2.14520;3
MAGN;6.569;71157.739;-10.36407;-34.91130;14.76290;3
LIGH;6.571;71157.743;10808.0;3
ACCE;6.574;71157.744;-4.46279;7.81467;2.07817;3
LIGH;6.579;71157.750;10808.0;3
ACCE;6.586;71157.754;-4.48195;7.80510;1.51314;3
MAGN;6.588;71157.760;1.04887;-35.58630;18.14053;3
LIGH;6.592;71157.763;10808.0;3
ACCE;6.594;71157.764;-4.62560;8.07325;1.06303;3
LIGH;6.599;71157.770;10808.0;3
ACCE;6.606;71157.774;-4.88417;8.35098;0.96726;3
MAGN;6.608;71157.780;1.04887;-35.58630;18.14053;3
LIGH;6.612;71157.783;10808.0;3
ACCE;6.614;71157.784;-5.05655;8.29351;0.67995;3
LIGH;6.619;71157.790;10808.0;3
ACCE;6.626;71157.794;-5.23851;7.90087;0.30646;3
MAGN;6.628;71157.800;1.04887;-35.58630;18.14053;3
LIGH;6.632;71157.803;10115.0;3
ACCE;6.634;71157.804;-5.43963;7.89129;0.05746;3
LIGH;6.639;71157.810;10115.0;3
ACCE;6.645;71157.814;-5.71735;7.93917;0.03831;3
MAGN;6.648;71157.820;10.77045;-31.99888;20.93529;3
LIGH;6.652;71157.823;10115.0;3
ACCE;6.654;71157.824;-6.00466;7.86256;-0.00958;3
LIGH;6.659;71157.830;10115.0;3
ACCE;6.668;71157.834;-6.56011;7.55610;-0.24900;3
MAGN;6.669;71157.839;10.77045;-31.99888;20.93529;3
LIGH;6.671;71157.843;10115.0;3
ACCE;6.674;71157.844;-6.80911;6.96234;-0.12450;3
LIGH;6.679;71157.850;10115.0;3
ACCE;6.686;71157.854;-7.06768;6.62715;0.10534;3
MAGN;6.688;71157.860;10.77045;-31.99888;20.93529;3
LIGH;6.692;71157.863;9560.0;3
ACCE;6.694;71157.864;-7.27837;6.62715;0.24900;3
LIGH;6.699;71157.870;9560.0;3
ACCE;6.705;71157.874;-7.36456;6.75165;0.08619;3
MAGN;6.706;71157.877;18.09036;-28.40042;22.53393;3
LIGH;6.709;71157.880;9560.0;3
ACCE;6.714;71157.884;-7.11557;6.89530;-0.03831;3
LIGH;6.719;71157.890;9560.0;3
ACCE;6.728;71157.894;-6.74207;6.91445;-0.07661;3
MAGN;6.729;71157.900;18.09036;-28.40042;22.53393;3
LIGH;6.732;71157.903;9560.0;3
ACCE;6.734;71157.904;-6.60800;6.80911;-0.14365;3
LIGH;6.739;71157.910;9560.0;3
ACCE;6.746;71157.914;-6.96234;6.21535;-0.27773;3
MAGN;6.748;71157.920;18.09036;-28.40042;22.53393;3
LIGH;6.752;71157.923;9375.0;3
ACCE;6.754;71157.924;-6.94318;5.75566;-0.46926;3
LIGH;6.759;71157.930;9375.0;3
ACCE;6.765;71157.934;-6.97192;5.52582;-0.50757;3
MAGN;6.768;71157.940;22.56858;-24.32034;24.56553;3
LIGH;6.772;71157.943;9375.0;3
ACCE;6.774;71157.944;-7.21134;5.55455;-0.63207;3
LIGH;6.779;71157.950;9375.0;3
ACCE;6.785;71157.954;-8.09240;5.50666;-0.99599;3
MAGN;6.786;71157.957;22.56858;-24.32034;24.56553;3
LIGH;6.789;71157.960;9375.0;3
ACCE;6.794;71157.964;-8.27436;5.45878;-1.17795;3
LIGH;6.799;71157.970;9375.0;3
ACCE;6.805;71157.974;-8.30309;5.30555;-1.20668;3
MAGN;6.806;71157.977;22.56858;-24.32034;24.56553;3
LIGH;6.809;71157.980;9039.0;3
ACCE;6.814;71157.984;-7.01980;4.99909;-0.86191;3
LIGH;6.819;71157.990;9039.0;3
ACCE;6.825;71157.994;-7.58483;4.64475;0.12450;3
MAGN;6.826;71157.997;25.43792;-20.62417;26.08861;3
LIGH;6.829;71158.000;9039.0;3
ACCE;6.834;71158.004;-8.43717;4.47237;-1.05345;3
LIGH;6.839;71158.010;9039.0;3
ACCE;6.846;71158.014;-8.56167;4.88417;-0.56503;3
MAGN;6.847;71158.017;25.43792;-20.62417;26.08861;3
LIGH;6.850;71158.021;9039.0;3
ACCE;6.854;71158.024;-8.45632;4.97036;-1.07260;3
LIGH;6.859;71158.030;9039.0;3
ACCE;6.865;71158.034;-8.91601;4.94163;-2.18351;3
MAGN;6.866;71158.038;25.43792;-20.62417;26.08861;3
LIGH;6.870;71158.041;9236.0;3
ACCE;6.874;71158.044;-9.06924;4.91290;-2.35589;3
LIGH;6.879;71158.050;8577.0;3
ACCE;6.886;71158.054;-9.14585;4.69264;-2.52828;3
MAGN;6.888;71158.059;26.65727;-15.27688;27.36792;3
LIGH;6.891;71158.063;8577.0;3
ACCE;6.894;71158.064;-9.20331;4.49152;-2.66235;3
LIGH;6.899;71158.070;8577.0;3
ACCE;6.906;71158.074;-9.05008;3.85945;-2.86347;3
MAGN;6.908;71158.080;26.65727;-15.27688;27.36792;3
LIGH;6.912;71158.083;8577.0;3
ACCE;6.914;71158.084;-8.98304;3.81157;-3.05500;3
LIGH;6.919;71158.090;8577.0;3
ACCE;6.926;71158.094;-8.82024;3.86903;-3.38061;3
MAGN;6.928;71158.100;26.65727;-15.27688;27.36792;3
LIGH;6.932;71158.103;8080.0;3
ACCE;6.934;71158.104;-8.31267;4.31914;-3.71580;3
LIGH;6.939;71158.110;8080.0;3
ACCE;6.945;71158.114;-8.25521;4.40533;-4.05099;3
MAGN;6.946;71158.117;27.49533;-9.05219;28.34966;3
LIGH;6.949;71158.120;8080.0;3
ACCE;6.954;71158.124;-8.18817;4.29041;-4.52025;3
LIGH;6.959;71158.130;8080.0;3
ACCE;6.965;71158.134;-8.15944;4.27126;-4.58729;3
MAGN;6.966;71158.137;27.49533;-9.05219;28.34966;3
LIGH;6.969;71158.140;8080.0;3
ACCE;6.974;71158.144;-8.14986;4.05099;-4.70221;3
LIGH;6.979;71158.150;8080.0;3
ACCE;6.986;71158.154;-8.25521;4.08930;-4.67348;3
MAGN;6.988;71158.160;27.49533;-9.05219;28.34966;3
LIGH;6.992;71158.163;8068.0;3
ACCE;6.994;71158.164;-8.22648;3.97437;-4.79798;3
LIGH;6.999;71158.170;7953.0;3
ACCE;7.005;71158.174;-8.14986;3.63919;-4.75967;3
MAGN;7.008;71158.180;26.74862;-4.25717;30.08437;3
LIGH;7.012;71158.183;7953.0;3
ACCE;7.014;71158.184;-8.01579;3.68707;-4.87459;3
LIGH;7.019;71158.190;7953.0;3
ACCE;7.025;71158.194;-7.75721;3.86903;-5.29597;3
MAGN;7.026;71158.197;26.74862;-4.25717;30.08437;3
LIGH;7.031;71158.201;7953.0;3
ACCE;7.039;71158.204;-7.56568;4.15633;-5.81312;3
LIGH;7.043;71158.214;7953.0;3
ACCE;7.046;71158.214;-7.03895;4.40533;-6.33027;3
MAGN;7.047;71158.218;26.74862;-4.25717;30.08437;3
LIGH;7.051;71158.222;7953.0;3
ACCE;7.054;71158.224;-6.86657;4.60644;-6.27281;3
LIGH;7.059;71158.230;8219.0;3
SOUN;7.061;509.10;0.01554;57.81
ACCE;7.065;71158.234;-6.59842;4.36702;-6.04296;3
MAGN;7.068;71158.237;22.82554;-1.63812;32.43865;3
LIGH;7.069;71158.240;8219.0;3
ACCE;7.074;71158.244;-6.50265;3.91691;-5.94720;3
LIGH;7.079;71158.250;8219.0;3
ACCE;7.085;71158.254;-6.38773;3.78284;-5.61201;3
MAGN;7.086;71158.257;22.82554;-1.63812;32.43865;3
LIGH;7.093;71158.261;8219.0;3
ACCE;7.096;71158.264;-6.48350;3.96480;-5.68862;3
LIGH;7.103;71158.270;8219.0;3
ACCE;7.108;71158.274;-6.87615;4.03184;-5.72693;3
MAGN;7.109;71158.277;22.82554;-1.63812;32.43865;3
LIGH;7.110;71158.280;8219.0;3
ACCE;7.114;71158.284;-6.90488;4.13718;-5.80354;3
LIGH;7.119;71158.290;9016.0;3
ACCE;7.125;71158.294;-5.88974;4.06057;-5.67905;3
MAGN;7.128;71158.297;14.81944;-1.65030;35.10444;3
LIGH;7.129;71158.300;9016.0;3
ACCE;7.134;71158.304;-5.24809;4.06057;-5.88974;3
LIGH;7.139;71158.310;9016.0;3
ACCE;7.148;71158.314;-4.70221;4.10845;-5.94720;3
MAGN;7.149;71158.319;14.81944;-1.65030;35.10444;3
LIGH;7.151;71158.323;9016.0;3
ACCE;7.154;71158.324;-4.15633;3.56257;-6.12916;3
LIGH;7.159;71158.330;9016.0;3
ACCE;7.165;71158.334;-3.37104;3.46680;-6.85699;3
MAGN;7.166;71158.337;14.81944;-1.65030;35.10444;3
LIGH;7.169;71158.340;9016.0;3
ACCE;7.174;71158.344;-2.97839;3.82115;-7.18261;3
LIGH;7.181;71158.352;9548.0;3
ACCE;7.185;71158.354;-2.97839;3.70622;-7.24007;3
MAGN;7.186;71158.357;4.90562;-1.67513;36.99557;3
LIGH;7.189;71158.360;9548.0;3
ACCE;7.194;71158.364;-3.10289;3.58173;-7.46991;3
LIGH;7.199;71158.370;9548.0;3
ACCE;7.205;71158.374;-2.58574;3.33273;-8.62870;3
MAGN;7.206;71158.377;4.90562;-1.67513;36.99557;3
LIGH;7.209;71158.380;9548.0;3
ACCE;7.214;71158.384;-2.14520;3.28484;-9.31823;3
LIGH;7.221;71158.392;9548.0;3
ACCE;7.225;71158.394;-1.81959;3.60088;-9.64384;3
MAGN;7.226;71158.397;4.90562;-1.67513;36.99557;3
LIGH;7.229;71158.400;9548.0;3
ACCE;7.234;71158.404;-1.50356;3.81157;-9.83538;3
LIGH;7.241;71158.412;9537.0;3
ACCE;7.245;71158.414;-0.74699;3.53384;-9.64384;3
MAGN;7.246;71158.417;-6.21018;-0.63305;37.00499;3
LIGH;7.249;71158.420;9537.0;3
ACCE;7.254;71158.424;-0.35434;3.37104;-9.51935;3
LIGH;7.261;71158.432;9537.0;3
ACCE;7.265;71158.434;0.13408;3.30400;-8.96389;3
MAGN;7.266;71158.437;-6.21018;-0.63305;37.00499;3
LIGH;7.269;71158.440;9537.0;3
ACCE;7.274;71158.444;0.76614;3.04542;-8.35098;3
LIGH;7.281;71158.452;9537.0;3
ACCE;7.285;71158.454;2.94008;2.27928;-7.39329;3
MAGN;7.286;71158.457;-6.21018;-0.63305;37.00499;3
LIGH;7.291;71158.461;9537.0;3
ACCE;7.296;71158.464;3.85945;2.26013;-7.75721;3
GNSS;7.297;1491388616.000;39.993751;-0.073933;116.000;0.000;3.0;0.0;28;10
LIGH;7.302;71158.471;9537.0;3
GNSS;7.302;1491388616.000;39.993751;-0.073933;116.000;0.000;3.0;0.0;28;10
ACCE;7.306;71158.475;4.82671;2.94008;-8.43717;3
MAGN;7.307;71158.478;-18.08656;-0.05382;33.40335;3
LIGH;7.310;71158.481;8762.0;3
ACCE;7.314;71158.484;4.82671;2.94008;-8.43717;3
LIGH;7.320;71158.492;8762.0;3
ACCE;7.325;71158.494;5.50666;3.36146;-9.61511;3
MAGN;7.325;71158.497;-18.08656;-0.05382;33.40335;3
LIGH;7.329;71158.500;8762.0;3
ACCE;7.334;71158.504;5.73651;3.61046;-10.21845;3
LIGH;7.340;71158.512;8762.0;3
ACCE;7.345;71158.514;5.93762;3.67749;-10.50576;3
MAGN;7.345;71158.517;-18.08656;-0.05382;33.40335;3
LIGH;7.349;71158.520;8762.0;3
ACCE;7.354;71158.524;6.30154;3.24654;-10.30464;3
LIGH;7.359;71158.530;8762.0;3
ACCE;7.366;71158.534;6.54096;3.22738;-9.59596;3
MAGN;7.366;71158.538;-28.59512;1.69835;26.39361;3
LIGH;7.369;71158.541;7178.0;3
ACCE;7.374;71158.544;6.94318;3.16035;-9.03093;3
LIGH;7.381;71158.552;7178.0;3
ACCE;7.385;71158.554;7.57525;3.08373;-8.42759;3
MAGN;7.386;71158.557;-28.59512;1.69835;26.39361;3
LIGH;7.389;71158.560;7178.0;3
ACCE;7.394;71158.564;8.45632;3.15077;-7.37414;3
LIGH;7.401;71158.572;7178.0;3
ACCE;7.405;71158.574;8.66701;3.30400;-6.72292;3
MAGN;7.406;71158.577;-28.59512;1.69835;26.39361;3
LIGH;7.409;71158.580;7178.0;3
ACCE;7.414;71158.584;8.99262;3.28484;-6.23450;3
LIGH;7.422;71158.593;7178.0;3
ACCE;7.425;71158.594;9.08839;3.29442;-5.32470;3
MAGN;7.426;71158.597;-36.20615;1.79132;17.48390;3
LIGH;7.429;71158.600;5583.0;3
ACCE;7.434;71158.604;9.18416;3.39019;-5.23851;3
LIGH;7.441;71158.612;5583.0;3
ACCE;7.445;71158.614;9.24162;3.44765;-5.02782;3
MAGN;7.446;71158.617;-36.20615;1.79132;17.48390;3
LIGH;7.449;71158.620;5583.0;3
ACCE;7.454;71158.624;9.11712;3.52426;-4.94163;3
LIGH;7.461;71158.632;5583.0;3
ACCE;7.465;71158.634;8.55209;3.34231;-4.79798;3
MAGN;7.466;71158.637;-36.20615;1.79132;17.48390;3
LIGH;7.469;71158.640;5583.0;3
ACCE;7.474;71158.644;8.13071;3.04542;-4.93206;3
WIFI;7.481;71158.584;WAP130;20:17:FF:FF:F1:30;-76
WIFI;7.481;71158.584;WAP240;20:17:FF:FF:F2:40;-85
WIFI;7.481;71158.584;WAP123;20:17:FF:FF:F1:23;-78
WIFI;7.481;71158.584;WAP065;20:17:FF:FF:F0:65;-84
WIFI;7.481;71158.584;WAP116;20:17:FF:FF:F1:16;-70
WIFI;7.481;71158.584;WAP192;20:17:FF:FF:F1:92;-76
WIFI;7.481;71158.584;WAP265;20:17:FF:FF:F2:65;-85
WIFI;7.481;71158.584;WAP320;20:17:FF:FF:F3:20;-69
WIFI;7.481;71158.584;WAP122;20:17:FF:FF:F1:22;-90
WIFI;7.481;71158.584;WAP110;20:17:FF:FF:F1:10;-81
WIFI;7.481;71158.584;WAP314;20:17:FF:FF:F3:14;-80
WIFI;7.481;71158.584;WAP018;20:17:FF:FF:F0:18;-90
WIFI;7.481;71158.584;WAP257;20:17:FF:FF:F2:57;-83
WIFI;7.481;71158.584;WAP014;20:17:FF:FF:F0:14;-84
WIFI;7.481;71158.584;WAP173;20:17:FF:FF:F1:73;-90
WIFI;7.481;71158.584;WAP279;20:17:FF:FF:F2:79;-88
WIFI;7.481;71158.584;WAP234;20:17:FF:FF:F2:34;-88
WIFI;7.481;71158.584;WAP008;20:17:FF:FF:F0:08;-87
WIFI;7.481;71158.584;WAP131;20:17:FF:FF:F1:31;-82
WIFI;7.481;71158.584;WAP066;20:17:FF:FF:F0:66;-90
WIFI;7.481;71158.584;WAP179;20:17:FF:FF:F1:79;-90
WIFI;7.481;71158.584;WAP124;20:17:FF:FF:F1:24;-83
WIFI;7.481;71158.584;WAP266;20:17:FF:FF:F2:66;-90
WIFI;7.481;71158.584;WAP033;20:17:FF:FF:F0:33;-80
WIFI;7.481;71158.584;WAP235;20:17:FF:FF:F2:35;-91
WIFI;7.481;71158.584;WAP058;20:17:FF:FF:F0:58;-84
WIFI;7.481;71158.584;WAP210;20:17:FF:FF:F2:10;-87
WIFI;7.481;71158.584;WAP076;20:17:FF:FF:F0:76;-89
WIFI;7.481;71158.584;WAP212;20:17:FF:FF:F2:12;-92
LIGH;7.499;71158.654;5583.0;3
ACCE;7.500;71158.656;7.73806;3.03585;-4.60644;3
MAGN;7.501;71158.664;-40.07608;0.41092;7.99485;3
ACCE;7.501;71158.664;7.47949;3.18908;-4.22337;3
LIGH;7.501;71158.672;4508.0;3
ACCE;7.504;71158.674;7.13472;3.14119;-4.08930;3
LIGH;7.505;71158.676;4508.0;3
LIGH;7.509;71158.680;4508.0;3
SOUN;7.513;128.95;0.00394;45.88
ACCE;7.517;71158.684;7.24964;3.16992;-3.96480;3
MAGN;7.517;71158.687;-40.07608;0.41092;7.99485;3
ACCE;7.524;71158.694;7.58483;3.22738;-3.81157;3
LIGH;7.526;71158.697;4508.0;3
LIGH;7.530;71158.701;4508.0;3
ACCE;7.537;71158.704;7.97748;3.44765;-3.56257;3
MAGN;7.538;71158.707;-40.07608;0.41092;7.99485;3
LIGH;7.542;71158.713;4508.0;3
ACCE;7.544;71158.714;8.21690;3.66792;-3.80199;3
LIGH;7.549;71158.720;4878.0;3
ACCE;7.555;71158.724;8.17859;3.66792;-3.81157;3
MAGN;7.558;71158.727;-39.91716;-1.52875;-1.35380;3
LIGH;7.561;71158.732;4046.0;3
ACCE;7.564;71158.734;8.19775;3.69665;-3.71580;3
LIGH;7.569;71158.740;4046.0;3
ACCE;7.575;71158.744;8.33182;3.63919;-3.41892;3
MAGN;7.578;71158.747;-39.91716;-1.52875;-1.35380;3
LIGH;7.579;71158.750;4046.0;3
ACCE;7.584;71158.754;8.39886;3.62961;-2.99754;3
LIGH;7.589;71158.760;4046.0;3
ACCE;7.595;71158.764;8.33182;3.61046;-2.82516;3
MAGN;7.596;71158.767;-39.91716;-1.52875;-1.35380;3
LIGH;7.599;71158.770;4046.0;3
ACCE;7.604;71158.774;8.25521;3.57215;-2.99754;3
LIGH;7.609;71158.780;3421.0;3
ACCE;7.618;71158.784;8.10198;3.82115;-2.60489;3
MAGN;7.619;71158.790;-37.73621;-3.92613;-8.79587;3
LIGH;7.622;71158.793;4970.0;3
ACCE;7.624;71158.794;8.12113;3.92649;-2.33674;3
LIGH;7.629;71158.800;4970.0;3
ACCE;7.636;71158.804;8.30309;3.98395;-1.64721;3
MAGN;7.638;71158.810;-37.73621;-3.92613;-8.79587;3
LIGH;7.642;71158.813;4970.0;3
ACCE;7.644;71158.814;8.47547;4.08930;-1.11091;3
LIGH;7.649;71158.820;4970.0;3
ACCE;7.655;71158.824;8.69574;4.34787;-0.25857;3
MAGN;7.658;71158.830;-37.73621;-3.92613;-8.79587;3
LIGH;7.662;71158.833;4970.0;3
ACCE;7.664;71158.834;8.78193;4.43406;0.11492;3
LIGH;7.669;71158.840;4970.0;3
ACCE;7.675;71158.844;8.97347;4.38618;0.37350;3
MAGN;7.676;71158.847;-33.75235;-6.12138;-14.96122;3
LIGH;7.679;71158.850;7340.0;3
ACCE;7.684;71158.854;9.21289;4.36702;0.65122;3
LIGH;7.689;71158.860;7340.0;3
ACCE;7.695;71158.864;9.41400;4.31914;1.11091;3
MAGN;7.696;71158.867;-33.75235;-6.12138;-14.96122;3
LIGH;7.699;71158.870;7340.0;3
ACCE;7.704;71158.874;9.25119;4.29041;0.85234;3
LIGH;7.709;71158.880;7340.0;3
ACCE;7.718;71158.884;8.94474;4.30956;0.61292;3
MAGN;7.719;71158.890;-33.75235;-6.12138;-14.96122;3
LIGH;7.722;71158.893;7340.0;3
ACCE;7.724;71158.894;8.75320;4.38618;0.41180;3
LIGH;7.729;71158.900;7340.0;3
ACCE;7.735;71158.904;8.88728;4.46279;0.87149;3
MAGN;7.736;71158.907;-28.99252;-7.63074;-19.98506;3
LIGH;7.739;71158.910;24356.0;3
ACCE;7.746;71158.914;8.89685;4.58729;1.11091;3
LIGH;7.749;71158.920;24356.0;3
ACCE;7.756;71158.924;8.89685;4.76925;1.27372;3
MAGN;7.758;71158.929;-28.99252;-7.63074;-19.98506;3
LIGH;7.761;71158.933;24356.0;3
ACCE;7.764;71158.934;8.82982;5.01825;1.18752;3
LIGH;7.769;71158.940;24356.0;3
ACCE;7.775;71158.944;8.45632;5.52582;1.07260;3
MAGN;7.777;71158.947;-28.99252;-7.63074;-19.98506;3
LIGH;7.779;71158.950;24356.0;3
ACCE;7.784;71158.954;8.36055;5.64074;0.95768;3
LIGH;7.789;71158.960;24356.0;3
ACCE;7.795;71158.964;8.26478;5.57370;1.35033;3
MAGN;7.796;71158.967;-22.80732;-9.89673;-24.90614;3
LIGH;7.799;71158.971;44089.0;3
ACCE;7.804;71158.974;8.13071;5.53539;1.76213;3
LIGH;7.811;71158.983;44089.0;3
ACCE;7.815;71158.984;7.71891;5.39174;2.52828;3
MAGN;7.816;71158.987;-22.80732;-9.89673;-24.90614;3
LIGH;7.819;71158.990;44089.0;3
ACCE;7.824;71158.994;7.51779;5.23851;2.71981;3
LIGH;7.831;71159.002;44089.0;3
ACCE;7.835;71159.004;7.23049;5.13317;2.94008;3
MAGN;7.836;71159.007;-22.80732;-9.89673;-24.90614;3
LIGH;7.839;71159.010;44089.0;3
ACCE;7.844;71159.014;6.94318;5.12359;3.07416;3
LIGH;7.849;71159.020;44089.0;3
ACCE;7.855;71159.024;6.32069;5.27682;3.41892;3
MAGN;7.856;71159.027;-15.49299;-10.70358;-27.98488;3
LIGH;7.859;71159.030;87948.0;3
ACCE;7.864;71159.034;6.11958;5.46836;3.37104;3
LIGH;7.871;71159.042;87948.0;3
ACCE;7.875;71159.044;5.86101;5.64074;3.62003;3
MAGN;7.875;71159.047;-15.49299;-10.70358;-27.98488;3
LIGH;7.879;71159.050;87948.0;3
ACCE;7.884;71159.054;5.76524;5.76524;3.75411;3
LIGH;7.891;71159.062;87948.0;3
ACCE;7.895;71159.064;5.56412;5.88974;4.13718;3
MAGN;7.895;71159.067;-15.49299;-10.70358;-27.98488;3
LIGH;7.899;71159.070;87948.0;3
ACCE;7.904;71159.074;5.43005;5.88974;4.17549;3
LIGH;7.911;71159.083;87948.0;3
ACCE;7.915;71159.084;5.28640;5.88974;4.50110;3
MAGN;7.916;71159.087;-7.61521;-10.52641;-30.87844;3
LIGH;7.920;71159.091;150000.0;3
ACCE;7.924;71159.094;5.05655;5.86101;4.73094;3
LIGH;7.931;71159.103;150000.0;3
ACCE;7.935;71159.104;4.52983;5.78439;4.78840;3
MAGN;7.936;71159.107;-7.61521;-10.52641;-30.87844;3
LIGH;7.939;71159.110;150000.0;3
ACCE;7.944;71159.114;4.21380;5.62159;4.89375;3
LIGH;7.951;71159.122;150000.0;3
ACCE;7.955;71159.124;3.86903;5.55455;5.02782;3
MAGN;7.956;71159.127;-7.61521;-10.52641;-30.87844;3
LIGH;7.959;71159.130;150000.0;3
ACCE;7.964;71159.134;2.96881;5.59285;4.62560;3
LIGH;7.971;71159.142;150000.0;3
ACCE;7.976;71159.144;2.74854;5.43963;4.79798;3
MAGN;7.977;71159.148;1.66231;-8.86756;-33.71228;3
LIGH;7.980;71159.151;150000.0;3
ACCE;7.984;71159.154;2.52828;5.23851;5.02782;3
LIGH;7.991;71159.162;150000.0;3
ACCE;7.995;71159.164;2.29843;5.07571;5.33428;3
MAGN;7.996;71159.167;1.66231;-8.86756;-33.71228;3
LIGH;7.999;71159.170;150000.0;3
ACCE;8.004;71159.174;1.68552;4.90333;6.33985;3
LIGH;8.009;71159.180;150000.0;3
ACCE;8.015;71159.184;1.35991;5.03740;7.36456;3
MAGN;8.016;71159.187;1.66231;-8.86756;-33.71228;3
LIGH;8.019;71159.190;150000.0;3
ACCE;8.024;71159.194;1.09176;5.13317;8.06367;3
LIGH;8.036;71159.203;150000.0;3
ACCE;8.041;71159.204;0.58419;5.12359;8.87770;3
MAGN;8.042;71159.213;12.26261;-5.91842;-34.98909;3
ACCE;8.044;71159.214;0.48842;4.99909;8.85855;3
LIGH;8.047;71159.218;150000.0;3
LIGH;8.051;71159.223;150000.0;3
SOUN;8.053;850.82;0.02597;62.27
ACCE;8.056;71159.224;0.31603;4.86502;8.73405;3
MAGN;8.056;71159.227;12.26261;-5.91842;-34.98909;3
LIGH;8.059;71159.230;150000.0;3
ACCE;8.064;71159.234;0.18196;4.71179;8.66701;3
LIGH;8.071;71159.242;150000.0;3
ACCE;8.075;71159.244;-0.17238;4.49152;8.50420;3
MAGN;8.076;71159.247;12.26261;-5.91842;-34.98909;3
LIGH;8.079;71159.251;150000.0;3
ACCE;8.084;71159.254;-0.36392;4.44364;8.39886;3
LIGH;8.091;71159.262;150000.0;3
ACCE;8.095;71159.264;-0.50757;4.29041;8.50420;3
MAGN;8.096;71159.267;21.81658;-2.12165;-35.14448;3
LIGH;8.099;71159.270;150000.0;3
ACCE;8.104;71159.274;-0.67038;4.15633;8.40844;3
LIGH;8.111;71159.282;150000.0;3
ACCE;8.115;71159.284;-1.07260;4.16591;8.51378;3
MAGN;8.116;71159.287;21.81658;-2.12165;-35.14448;3
LIGH;8.119;71159.290;150000.0;3
ACCE;8.124;71159.294;-1.11091;4.22337;8.51378;3
LIGH;8.131;71159.302;150000.0;3
ACCE;8.135;71159.304;-1.11091;4.08930;8.68616;3
MAGN;8.136;71159.307;21.81658;-2.12165;-35.14448;3
LIGH;8.139;71159.310;150000.0;3
ACCE;8.144;71159.314;-1.14922;3.91691;8.77236;3
LIGH;8.151;71159.322;150000.0;3
ACCE;8.155;71159.324;-1.34075;3.61046;8.88728;3
MAGN;8.156;71159.327;28.90894;2.17648;-34.03156;3
LIGH;8.159;71159.330;150000.0;3
ACCE;8.164;71159.334;-1.46525;3.50511;8.78193;3
LIGH;8.169;71159.340;150000.0;3
ACCE;8.175;71159.344;-1.62806;3.38061;8.88728;3
MAGN;8.176;71159.347;28.90894;2.17648;-34.03156;3
LIGH;8.179;71159.350;150000.0;3
ACCE;8.184;71159.354;-1.74298;3.16035;8.93516;3
LIGH;8.191;71159.362;150000.0;3
ACCE;8.195;71159.364;-2.22182;2.72939;9.09797;3
MAGN;8.196;71159.367;28.90894;2.17648;-34.03156;3
LIGH;8.199;71159.370;150000.0;3
ACCE;8.204;71159.374;-2.52828;2.52828;9.15543;3
LIGH;8.211;71159.382;150000.0;3
ACCE;8.215;71159.384;-2.83473;2.37505;9.27993;3
MAGN;8.216;71159.387;32.59204;6.46762;-32.77538;3
LIGH;8.219;71159.390;150000.0;3
ACCE;8.224;71159.394;-3.13162;2.16436;9.33739;3
LIGH;8.231;71159.402;150000.0;3
ACCE;8.235;71159.404;-3.81157;1.83875;9.72046;3
MAGN;8.236;71159.407;32.59204;6.46762;-32.77538;3
LIGH;8.239;71159.410;150000.0;3
ACCE;8.244;71159.414;-4.13718;1.73340;9.75877;3
LIGH;8.251;71159.422;150000.0;3
ACCE;8.255;71159.424;-4.45322;1.58975;9.90242;3
MAGN;8.256;71159.427;32.59204;6.46762;-32.77538;3
LIGH;8.259;71159.430;150000.0;3
ACCE;8.264;71159.434;-4.63517;1.48441;9.97903;3
LIGH;8.271;71159.442;150000.0;3
ACCE;8.275;71159.444;-4.67348;1.38864;10.11311;3
MAGN;8.276;71159.447;34.66651;11.14646;-31.10271;3
LIGH;8.279;71159.450;150000.0;3
ACCE;8.284;71159.454;-4.61602;1.36948;10.15141;3
LIGH;8.295;71159.465;83786.0;3
GNSS;8.297;1491388617.000;39.993742;-0.073939;117.000;320.700;3.0;0.2;28;10
ACCE;8.304;71159.464;-4.65433;1.49398;10.52491;3
MAGN;8.305;71159.470;34.66651;11.14646;-31.10271;3
LIGH;8.305;71159.473;83786.0;3
ACCE;8.306;71159.474;-4.65433;1.49398;10.52491;3
GNSS;8.306;1491388617.000;39.993742;-0.073939;117.000;320.700;3.0;0.2;28;10
LIGH;8.309;71159.480;83786.0;3
ACCE;8.315;71159.484;-4.62560;1.37906;10.63983;3
MAGN;8.315;71159.487;34.66651;11.14646;-31.10271;3
LIGH;8.319;71159.490;83786.0;3
ACCE;8.324;71159.494;-4.70221;1.27372;10.59195;3
LIGH;8.329;71159.500;83786.0;3
ACCE;8.335;71159.504;-4.93206;1.22583;10.62068;3
MAGN;8.335;71159.507;35.80854;15.00246;-29.91159;3
LIGH;8.339;71159.510;83786.0;3
ACCE;8.344;71159.514;-5.46836;1.17795;11.03248;3
LIGH;8.351;71159.522;86075.0;3
ACCE;8.355;71159.524;-5.71735;0.99599;11.44428;3
MAGN;8.356;71159.527;35.80854;15.00246;-29.91159;3
LIGH;8.359;71159.530;76862.0;3
ACCE;8.364;71159.534;-5.84185;0.89064;11.58794;3
LIGH;8.371;71159.542;76862.0;3
ACCE;8.375;71159.544;-5.73651;0.85234;11.81778;3
MAGN;8.376;71159.547;35.80854;15.00246;-29.91159;3
LIGH;8.379;71159.550;76862.0;3
ACCE;8.384;71159.554;-5.08528;0.82361;12.10508;3
LIGH;8.391;71159.562;76862.0;3
ACCE;8.395;71159.564;-4.62560;0.90022;12.20085;3
MAGN;8.396;71159.567;34.83981;16.98976;-30.00274;3
LIGH;8.399;71159.570;76862.0;3
ACCE;8.404;71159.574;-4.29041;1.11091;12.01889;3
LIGH;8.411;71159.582;76862.0;3
ACCE;8.415;71159.584;-3.98395;1.38864;11.85609;3
MAGN;8.416;71159.587;34.83981;16.98976;-30.00274;3
LIGH;8.419;71159.590;89728.0;3
ACCE;8.424;71159.594;-3.31358;2.03028;11.07079;3
LIGH;8.431;71159.602;89728.0;3
ACCE;8.435;71159.604;-3.00712;2.31759;10.78348;3
MAGN;8.436;71159.607;34.83981;16.98976;-30.00274;3
LIGH;8.439;71159.610;89728.0;3
ACCE;8.444;71159.614;-2.70066;2.64320;10.34295;3
LIGH;8.449;71159.620;89728.0;3
ACCE;8.455;71159.624;-1.83875;3.28484;9.81623;3
MAGN;8.459;71159.630;30.95120;14.46566;-33.27272;3
LIGH;8.462;71159.633;89728.0;3
ACCE;8.464;71159.634;-1.46525;3.58173;9.50019;3
LIGH;8.469;71159.640;89728.0;3
ACCE;8.478;71159.644;-1.13006;3.77326;9.29908;3
MAGN;8.479;71159.650;30.95120;14.46566;-33.27272;3
LIGH;8.482;71159.653;150000.0;3
ACCE;8.484;71159.654;-0.92895;3.97437;9.05008;3
LIGH;8.489;71159.660;150000.0;3
SOUN;8.494;150.83;0.00460;47.24
ACCE;8.497;71159.664;-0.53630;4.30956;9.05008;3
MAGN;8.497;71159.667;30.95120;14.46566;-33.27272;3
LIGH;8.499;71159.670;150000.0;3
ACCE;8.504;71159.674;-0.19154;4.45322;9.12670;3
LIGH;8.509;71159.680;150000.0;3
ACCE;8.515;71159.684;0.33519;4.46279;9.00220;3
MAGN;8.518;71159.690;24.61554;9.67222;-36.04341;3
LIGH;8.522;71159.693;150000.0;3
ACCE;8.524;71159.694;0.76614;4.64475;8.70532;3
LIGH;8.529;71159.700;150000.0;3
ACCE;8.535;71159.704;1.31202;4.97036;8.35098;3
MAGN;8.538;71159.709;24.61554;9.67222;-36.04341;3
LIGH;8.541;71159.713;150000.0;3
ACCE;8.544;71159.714;1.46525;4.96079;8.20732;3
LIGH;8.549;71159.720;150000.0;3
ACCE;8.556;71159.724;1.48441;4.76925;7.98706;3
MAGN;8.558;71159.730;24.61554;9.67222;-36.04341;3
LIGH;8.562;71159.733;150000.0;3
ACCE;8.564;71159.734;1.26414;4.68306;7.70933;3
LIGH;8.569;71159.740;150000.0;3
ACCE;8.576;71159.744;1.09176;4.86502;7.53695;3
MAGN;8.578;71159.750;16.75723;3.30208;-37.20423;3
LIGH;8.582;71159.753;150000.0;3
ACCE;8.584;71159.754;1.04387;4.94163;7.30710;3
LIGH;8.589;71159.760;150000.0;3
ACCE;8.595;71159.764;1.16837;4.92248;6.97192;3
MAGN;8.598;71159.770;16.75723;3.30208;-37.20423;3
LIGH;8.602;71159.773;150000.0;3
ACCE;8.604;71159.774;1.58975;4.90333;6.79953;3
LIGH;8.609;71159.780;150000.0;3
ACCE;8.616;71159.784;2.46124;5.46836;6.40688;3
MAGN;8.618;71159.790;16.75723;3.30208;-37.20423;3
LIGH;8.622;71159.793;150000.0;3
ACCE;8.624;71159.794;2.79643;5.66947;5.94720;3
LIGH;8.629;71159.800;150000.0;3
ACCE;8.635;71159.804;2.98796;5.77481;5.68862;3
MAGN;8.636;71159.807;10.05309;-2.63253;-37.05507;3
LIGH;8.639;71159.810;150000.0;3
ACCE;8.644;71159.814;3.08373;5.90889;5.68862;3
LIGH;8.649;71159.820;150000.0;3
ACCE;8.655;71159.824;3.69665;6.16746;6.13873;3
MAGN;8.656;71159.827;10.05309;-2.63253;-37.05507;3
LIGH;8.659;71159.830;150000.0;3
ACCE;8.664;71159.834;4.15633;6.32069;6.22492;3
LIGH;8.669;71159.840;150000.0;3
ACCE;8.675;71159.844;4.65433;6.53138;6.43561;3
MAGN;8.676;71159.847;10.05309;-2.63253;-37.05507;3
LIGH;8.679;71159.850;150000.0;3
ACCE;8.684;71159.854;5.05655;6.64630;6.26323;3
LIGH;8.689;71159.860;150000.0;3
ACCE;8.695;71159.864;5.25767;6.37815;5.28640;3
MAGN;8.696;71159.867;5.12328;-8.70769;-36.48870;3
LIGH;8.699;71159.870;150000.0;3
ACCE;8.704;71159.874;5.10444;6.44519;4.75010;3
LIGH;8.709;71159.880;150000.0;3
ACCE;8.715;71159.884;4.78840;6.43561;4.38618;3
MAGN;8.718;71159.890;5.12328;-8.70769;-36.48870;3
LIGH;8.722;71159.893;150000.0;3
ACCE;8.724;71159.894;4.43406;6.38773;3.90734;3
LIGH;8.729;71159.900;150000.0;3
ACCE;8.735;71159.904;3.67749;6.52181;3.33273;3
MAGN;8.738;71159.910;5.12328;-8.70769;-36.48870;3
LIGH;8.742;71159.913;150000.0;3
ACCE;8.744;71159.914;3.39019;6.65588;3.15077;3
LIGH;8.749;71159.920;150000.0;3
ACCE;8.756;71159.924;3.44765;6.65588;3.04542;3
MAGN;8.758;71159.930;-0.85028;-13.89401;-34.43282;3
LIGH;8.762;71159.933;150000.0;3
ACCE;8.764;71159.934;4.41491;6.60800;3.18908;3
LIGH;8.769;71159.940;150000.0;3
ACCE;8.776;71159.944;4.94163;6.54096;3.09331;3
MAGN;8.778;71159.950;-0.85028;-13.89401;-34.43282;3
LIGH;8.782;71159.953;150000.0;3
ACCE;8.784;71159.954;5.33428;6.55054;2.69108;3
LIGH;8.789;71159.960;89971.0;3
ACCE;8.795;71159.964;5.56412;6.59842;2.10690;3
MAGN;8.798;71159.970;-0.85028;-13.89401;-34.43282;3
LIGH;8.802;71159.973;89971.0;3
ACCE;8.804;71159.974;5.57370;7.00065;0.89064;3
LIGH;8.809;71159.980;89971.0;3
ACCE;8.815;71159.984;5.29597;7.22091;0.28730;3
MAGN;8.816;71159.987;-7.88003;-17.71979;-30.98859;3
LIGH;8.819;71159.990;89971.0;3
ACCE;8.824;71159.994;4.79798;7.46991;-0.36392;3
LIGH;8.829;71160.000;89971.0;3
ACCE;8.835;71160.004;4.26168;7.61356;-1.09176;3
MAGN;8.836;71160.007;-7.88003;-17.71979;-30.98859;3
LIGH;8.839;71160.010;89971.0;3
ACCE;8.844;71160.014;4.70221;7.37414;-1.31202;3
LIGH;8.849;71160.020;47974.0;3
ACCE;8.855;71160.024;5.32470;7.21134;-1.49398;3
MAGN;8.856;71160.027;-7.88003;-17.71979;-30.98859;3
LIGH;8.859;71160.030;47974.0;3
ACCE;8.864;71160.034;6.09085;7.11557;-2.04944;3
LIGH;8.869;71160.040;47974.0;3
ACCE;8.875;71160.044;7.01022;7.26880;-3.28484;3
MAGN;8.876;71160.047;-16.27600;-20.75236;-25.87053;3
LIGH;8.879;71160.051;47974.0;3
ACCE;8.884;71160.054;7.04853;7.21134;-3.84988;3
LIGH;8.889;71160.060;47974.0;3
ACCE;8.895;71160.064;7.00065;6.81869;-4.06057;3
MAGN;8.898;71160.067;-16.27600;-20.75236;-25.87053;3
LIGH;8.899;71160.070;47974.0;3
ACCE;8.904;71160.074;6.82826;6.27281;-4.04141;3
LIGH;8.910;71160.081;5005.0;3
ACCE;8.915;71160.084;6.63673;5.56412;-3.32315;3
MAGN;8.916;71160.087;-16.27600;-20.75236;-25.87053;3
LIGH;8.919;71160.090;5005.0;3
ACCE;8.924;71160.094;6.75165;5.40132;-2.93050;3
LIGH;8.929;71160.100;5005.0;3
ACCE;8.938;71160.104;6.90488;5.26724;-2.50912;3
MAGN;8.938;71160.107;-25.21520;-22.02583;-19.28323;3
LIGH;8.939;71160.110;5005.0;3
ACCE;8.944;71160.114;7.07726;5.16190;-2.43251;3
LIGH;8.949;71160.120;5005.0;3
ACCE;8.955;71160.124;7.48906;5.33428;-2.70066;3
MAGN;8.956;71160.127;-25.21520;-22.02583;-19.28323;3
LIGH;8.960;71160.131;5005.0;3
ACCE;8.964;71160.134;7.48906;5.37259;-3.08373;3
LIGH;8.969;71160.140;3826.0;3
ACCE;8.975;71160.144;7.55610;5.20021;-3.34231;3
MAGN;8.976;71160.147;-25.21520;-22.02583;-19.28323;3
LIGH;8.979;71160.150;3826.0;3
ACCE;8.984;71160.154;7.69018;5.00867;-3.71580;3
LIGH;8.989;71160.160;3826.0;3
ACCE;8.995;71160.164;7.92960;4.86502;-4.39575;3
MAGN;8.996;71160.167;-32.88304;-20.38731;-11.51630;3
LIGH;8.999;71160.170;3826.0;3
ACCE;9.004;71160.174;7.79552;4.86502;-4.95121;3
LIGH;9.009;71160.180;3826.0;3
ACCE;9.015;71160.184;7.60398;4.86502;-5.42047;3
MAGN;9.016;71160.187;-32.88304;-20.38731;-11.51630;3
LIGH;9.020;71160.191;3826.0;3
ACCE;9.024;71160.194;7.46991;4.86502;-5.95677;3
LIGH;9.032;71160.200;4022.0;3
ACCE;9.042;71160.204;6.77080;5.00867;-6.74207;3
MAGN;9.046;71160.215;-39.69661;-21.17432;-3.15912;3
ACCE;9.046;71160.214;5.97593;5.11401;-7.09641;3
LIGH;9.047;71160.218;3791.0;3
SOUN;9.048;164.65;0.00502;48.00
LIGH;9.050;71160.222;3791.0;3
ACCE;9.054;71160.224;5.35344;5.40132;-7.52737;3
LIGH;9.061;71160.232;3791.0;3
ACCE;9.066;71160.234;5.40132;5.31513;-8.44674;3
MAGN;9.067;71160.237;-39.69661;-21.17432;-3.15912;3
LIGH;9.069;71160.241;3791.0;3
ACCE;9.074;71160.244;5.74608;5.26724;-8.92558;3
LIGH;9.079;71160.250;3791.0;3
ACCE;9.088;71160.254;6.29196;5.39174;-9.14585;3
MAGN;9.089;71160.260;-39.69661;-21.17432;-3.15912;3
LIGH;9.092;71160.263;2080.0;3
ACCE;9.094;71160.264;6.77080;5.37259;-9.73004;3
LIGH;9.099;71160.270;5745.0;3
ACCE;9.106;71160.274;7.20176;4.93206;-10.65899;3
MAGN;9.108;71160.280;-43.45932;-20.96161;7.42583;3
LIGH;9.111;71160.283;5745.0;3
ACCE;9.114;71160.284;7.02938;4.76925;-10.77391;3
LIGH;9.119;71160.290;5745.0;3
ACCE;9.125;71160.294;6.83784;4.75967;-10.51533;3
MAGN;9.128;71160.300;-43.45932;-20.96161;7.42583;3
LIGH;9.132;71160.303;5745.0;3
ACCE;9.134;71160.304;6.52181;4.83629;-10.27591;3
LIGH;9.139;71160.310;5745.0;3
ACCE;9.145;71160.314;5.65989;4.88417;-9.16500;3
MAGN;9.146;71160.317;-43.45932;-20.96161;7.42583;3
LIGH;9.149;71160.320;5745.0;3
ACCE;9.154;71160.324;5.32470;4.87459;-8.74362;3
LIGH;9.159;71160.330;8011.0;3
ACCE;9.166;71160.334;4.81713;4.90333;-8.56167;3
MAGN;9.168;71160.340;-43.20387;-22.45102;14.83623;3
LIGH;9.172;71160.343;8011.0;3
ACCE;9.174;71160.344;4.39575;5.03740;-8.29351;3
LIGH;9.179;71160.350;8011.0;3
ACCE;9.185;71160.354;3.76368;5.54497;-7.92960;3
MAGN;9.189;71160.360;-43.20387;-22.45102;14.83623;3
LIGH;9.192;71160.363;8011.0;3
ACCE;9.194;71160.364;3.17950;5.72693;-8.11156;3
LIGH;9.199;71160.370;8011.0;3
ACCE;9.206;71160.374;2.61447;5.78439;-8.14029;3
MAGN;9.208;71160.380;-43.20387;-22.45102;14.83623;3
LIGH;9.212;71160.383;8011.0;3
ACCE;9.214;71160.384;2.04944;5.76524;-7.99663;3
LIGH;9.219;71160.390;10010.0;3
ACCE;9.226;71160.394;1.11091;5.97593;-7.48906;3
MAGN;9.228;71160.400;-40.06157;-25.04169;20.06767;3
LIGH;9.232;71160.403;10010.0;3
ACCE;9.234;71160.404;0.97683;6.04296;-7.41245;3
LIGH;9.239;71160.410;10010.0;3
ACCE;9.246;71160.414;0.82361;6.05254;-7.44118;3
MAGN;9.248;71160.420;-40.06157;-25.04169;20.06767;3
LIGH;9.252;71160.423;10010.0;3
ACCE;9.254;71160.424;0.45011;6.03339;-7.27837;3
LIGH;9.259;71160.430;10010.0;3
ACCE;9.266;71160.434;-0.19154;5.77481;-6.38773;3
MAGN;9.268;71160.440;-40.06157;-25.04169;20.06767;3
LIGH;9.272;71160.443;10010.0;3
ACCE;9.274;71160.444;-0.22027;5.86101;-6.37815;3
LIGH;9.279;71160.450;11721.0;3
ACCE;9.285;71160.454;-0.22027;6.17704;-6.65588;3
MAGN;9.288;71160.457;-33.30064;-30.46093;22.51771;3
LIGH;9.291;71160.462;11721.0;3
ACCE;9.295;71160.464;-0.02873;6.36858;-6.69419;3
GNSS;9.299;1491388618.000;39.993733;-0.073944;117.000;0.000;3.0;0.0;28;10
LIGH;9.305;71160.471;11721.0;3
GNSS;9.306;1491388618.000;39.993733;-0.073944;117.000;0.000;3.0;0.0;28;10
ACCE;9.308;71160.474;-0.28730;6.78038;-6.71334;3
MAGN;9.309;71160.479;-33.30064;-30.46093;22.51771;3
LIGH;9.311;71160.482;11721.0;3
ACCE;9.314;71160.484;-0.65122;6.77080;-6.50265;3
LIGH;9.319;71160.490;11721.0;3
ACCE;9.325;71160.494;-0.92895;6.70376;-6.43561;3
MAGN;9.326;71160.497;-33.30064;-30.46093;22.51771;3
LIGH;9.330;71160.501;11721.0;3
ACCE;9.334;71160.504;-1.35033;7.03895;-6.61757;3
LIGH;9.339;71160.510;10704.0;3
ACCE;9.348;71160.514;-2.25055;8.41801;-6.18662;3
MAGN;9.349;71160.520;-24.98346;-36.48123;22.27321;3
LIGH;9.352;71160.523;13062.0;3
ACCE;9.354;71160.524;-2.82516;8.58082;-5.60243;3
LIGH;9.359;71160.530;13062.0;3
ACCE;9.365;71160.534;-3.54342;8.30309;-4.70221;3
MAGN;9.366;71160.537;-24.98346;-36.48123;22.27321;3
LIGH;9.369;71160.540;13062.0;3
ACCE;9.374;71160.544;-4.64475;6.89530;-2.48997;3
LIGH;9.379;71160.550;13062.0;3
ACCE;9.386;71160.554;-4.75010;6.24408;-1.65679;3
MAGN;9.388;71160.560;-24.98346;-36.48123;22.27321;3
LIGH;9.392;71160.563;13062.0;3
ACCE;9.394;71160.564;-4.56814;5.99508;-0.95768;3
LIGH;9.399;71160.570;13062.0;3
ACCE;9.405;71160.574;-4.28083;5.85143;-0.41180;3
MAGN;9.408;71160.580;-17.99002;-42.92387;18.57051;3
LIGH;9.412;71160.583;14068.0;3
ACCE;9.414;71160.584;-4.02226;6.69419;-0.04788;3
LIGH;9.419;71160.590;14068.0;3
ACCE;9.426;71160.594;-4.02226;7.19218;0.07661;3
MAGN;9.428;71160.600;-17.99002;-42.92387;18.57051;3
LIGH;9.432;71160.603;14068.0;3
ACCE;9.434;71160.604;-4.09887;7.61356;-0.03831;3
LIGH;9.439;71160.610;14068.0;3
ACCE;9.446;71160.614;-4.24253;7.94875;-0.03831;3
MAGN;9.448;71160.620;-17.99002;-42.92387;18.57051;3
LIGH;9.452;71160.623;14068.0;3
ACCE;9.454;71160.624;-4.84586;8.15944;-0.45969;3
LIGH;9.459;71160.630;14068.0;3
ACCE;9.465;71160.634;-5.27682;8.45632;-0.64165;3
MAGN;9.466;71160.637;-12.82734;-47.50782;13.48845;3
LIGH;9.469;71160.640;14588.0;3
ACCE;9.474;71160.644;-5.80354;8.69574;-0.71826;3
LIGH;9.479;71160.650;14588.0;3
ACCE;9.486;71160.654;-6.30154;8.49463;-0.59376;3
MAGN;9.488;71160.660;-12.82734;-47.50782;13.48845;3
LIGH;9.492;71160.663;14588.0;3
ACCE;9.494;71160.664;-6.29196;8.21690;-0.39265;3
LIGH;9.499;71160.670;14588.0;3
ACCE;9.505;71160.674;-6.00466;7.91044;-0.20111;3
MAGN;9.508;71160.680;-12.82734;-47.50782;13.48845;3
LIGH;9.512;71160.683;14588.0;3
ACCE;9.514;71160.684;-5.62159;7.86256;0.04788;3
LIGH;9.519;71160.690;14588.0;3
ACCE;9.526;71160.694;-5.05655;8.00621;0.57461;3
MAGN;9.528;71160.700;-8.84920;-50.07879;8.09543;3
LIGH;9.532;71160.703;14727.0;3
ACCE;9.534;71160.704;-5.10444;8.15944;0.77572;3
LIGH;9.539;71160.710;14727.0;3
ACCE;9.546;71160.714;-5.18105;8.23605;0.95768;3
MAGN;9.548;71160.720;-8.84920;-50.07879;8.09543;3
LIGH;9.552;71160.723;14727.0;3
ACCE;9.554;71160.724;-5.21936;8.24563;1.14922;3
LIGH;9.559;71160.730;14727.0;3
ACCE;9.566;71160.734;-5.61201;8.58082;1.57060;3
MAGN;9.568;71160.740;-8.84920;-50.07879;8.09543;3
LIGH;9.572;71160.743;14727.0;3
ACCE;9.574;71160.744;-5.74608;9.05966;1.67594;3
LIGH;9.579;71160.750;14727.0;3
ACCE;9.586;71160.754;-6.01423;9.46189;1.66636;3
MAGN;9.588;71160.760;-8.79533;-51.44665;2.14618;3
LIGH;9.592;71160.763;14669.0;3
ACCE;9.594;71160.764;-6.05254;9.49062;1.58975;3
SOUN;9.597;1009.76;0.03082;63.76
LIGH;9.599;71160.770;14669.0;3
ACCE;9.606;71160.774;-5.39174;8.59997;1.89621;3
MAGN;9.608;71160.780;-8.79533;-51.44665;2.14618;3
LIGH;9.612;71160.783;14669.0;3
ACCE;9.614;71160.784;-4.93206;8.13071;2.01113;3
LIGH;9.619;71160.790;14669.0;3
ACCE;9.625;71160.794;-4.58729;7.64229;2.34632;3
MAGN;9.626;71160.797;-8.79533;-51.44665;2.14618;3
LIGH;9.629;71160.800;14669.0;3
ACCE;9.634;71160.804;-4.28083;7.21134;2.77727;3
LIGH;9.639;71160.810;14669.0;3
ACCE;9.645;71160.814;-3.51469;6.71334;3.36146;3
MAGN;9.646;71160.817;-9.51326;-51.38969;-3.96793;3
LIGH;9.649;71160.820;14172.0;3
ACCE;9.654;71160.824;-3.28484;6.76123;3.64876;3
LIGH;9.659;71160.830;14172.0;3
ACCE;9.665;71160.834;-3.16992;6.86657;4.09887;3
MAGN;9.666;71160.837;-9.51326;-51.38969;-3.96793;3
LIGH;9.669;71160.840;14172.0;3
ACCE;9.674;71160.844;-3.11246;6.86657;4.40533;3
LIGH;9.679;71160.850;14172.0;3
ACCE;9.685;71160.854;-2.78685;6.71334;5.31513;3
MAGN;9.686;71160.857;-9.51326;-51.38969;-3.96793;3
LIGH;9.689;71160.860;14172.0;3
ACCE;9.694;71160.864;-2.60489;6.94318;7.10599;3
LIGH;9.699;71160.870;14172.0;3
ACCE;9.705;71160.874;-2.39420;7.24964;6.46434;3
MAGN;9.706;71160.877;-12.73233;-49.27808;-10.66445;3
LIGH;9.709;71160.880;14265.0;3
ACCE;9.714;71160.884;-2.45166;6.97192;6.52181;3
LIGH;9.719;71160.890;13640.0;3
ACCE;9.725;71160.894;-2.55701;6.82826;6.91445;3
MAGN;9.726;71160.897;-12.73233;-49.27808;-10.66445;3
LIGH;9.729;71160.900;13640.0;3
ACCE;9.734;71160.904;-2.11647;6.50265;6.50265;3
LIGH;9.741;71160.912;13640.0;3
MAGN;9.746;71160.917;-12.73233;-49.27808;-10.66445;3
ACCE;9.747;71160.917;-1.55144;5.92804;6.22492;3
LIGH;9.750;71160.921;13640.0;3
ACCE;9.754;71160.924;-1.55144;5.92804;6.22492;3
LIGH;9.761;71160.932;13640.0;3
ACCE;9.765;71160.934;-1.12049;6.20577;6.17704;3
MAGN;9.765;71160.937;-17.15034;-46.52768;-15.82524;3
LIGH;9.769;71160.940;13640.0;3
ACCE;9.774;71160.944;-0.78530;6.27281;6.31112;3
LIGH;9.781;71160.953;13872.0;3
ACCE;9.785;71160.954;-0.56503;6.30154;6.55054;3
MAGN;9.786;71160.957;-17.15034;-46.52768;-15.82524;3
LIGH;9.789;71160.960;13872.0;3
ACCE;9.794;71160.964;-0.31603;5.89931;6.76123;3
LIGH;9.799;71160.970;13872.0;3
ACCE;9.805;71160.974;-0.15323;5.86101;7.21134;3
MAGN;9.806;71160.977;-17.15034;-46.52768;-15.82524;3
LIGH;9.809;71160.980;13872.0;3
ACCE;9.814;71160.984;-0.15323;6.04296;7.38372;3
LIGH;9.820;71160.992;13872.0;3
ACCE;9.825;71160.994;0.15323;6.20577;7.65187;3
MAGN;9.826;71160.997;-21.99162;-43.17436;-18.24199;3
LIGH;9.829;71161.000;13872.0;3
ACCE;9.834;71161.004;0.20111;6.16746;7.78594;3
LIGH;9.841;71161.012;14727.0;3
ACCE;9.845;71161.014;0.42138;5.99508;7.82425;3
MAGN;9.846;71161.017;-21.99162;-43.17436;-18.24199;3
LIGH;9.849;71161.020;14727.0;3
ACCE;9.854;71161.024;0.69911;5.80354;7.75721;3
LIGH;9.861;71161.032;14727.0;3
ACCE;9.865;71161.034;1.46525;5.20021;7.88171;3
MAGN;9.866;71161.037;-21.99162;-43.17436;-18.24199;3
LIGH;9.869;71161.040;14727.0;3
ACCE;9.874;71161.044;1.81002;4.81713;7.82425;3
LIGH;9.881;71161.052;14727.0;3
ACCE;9.885;71161.054;1.99198;4.48195;7.72848;3
MAGN;9.885;71161.057;-26.51094;-39.79840;-19.85517;3
LIGH;9.889;71161.060;14727.0;3
ACCE;9.894;71161.064;2.10690;4.38618;7.74764;3
LIGH;9.903;71161.073;14542.0;3
ACCE;9.905;71161.074;2.41336;4.47237;8.03494;3
MAGN;9.907;71161.077;-26.51094;-39.79840;-19.85517;3
LIGH;9.910;71161.081;14542.0;3
ACCE;9.919;71161.085;2.49955;4.35745;8.08282;3
LIGH;9.927;71161.098;14542.0;3
ACCE;9.929;71161.095;2.68151;4.21380;8.05409;3
MAGN;9.930;71161.100;-26.51094;-39.79840;-19.85517;3
ACCE;9.935;71161.104;2.94008;4.09887;8.14986;3
LIGH;9.940;71161.111;14542.0;3
LIGH;9.944;71161.114;14542.0;3
ACCE;9.946;71161.114;3.24654;3.74453;8.33182;3
MAGN;9.946;71161.117;-30.37124;-36.31309;-20.10175;3
LIGH;9.949;71161.121;14542.0;3
ACCE;9.954;71161.124;3.27527;3.41892;8.41801;3
LIGH;9.959;71161.130;13652.0;3
ACCE;9.965;71161.134;3.53384;3.38061;8.64786;3
MAGN;9.966;71161.137;-30.37124;-36.31309;-20.10175;3
LIGH;9.969;71161.140;13652.0;3
ACCE;9.974;71161.144;3.77326;3.66792;8.76278;3
LIGH;9.981;71161.152;13652.0;3
ACCE;9.985;71161.154;3.72538;4.43406;8.91601;3
MAGN;9.986;71161.157;-30.37124;-36.31309;-20.10175;3
LIGH;9.989;71161.160;13652.0;3
ACCE;9.994;71161.164;3.61046;4.50110;8.93516;3
LIGH;10.001;71161.172;13652.0;3
ACCE;10.005;71161.174;3.47638;4.30956;8.87770;3
MAGN;10.006;71161.177;-33.47787;-33.38798;-18.68063;3
LIGH;10.009;71161.180;13652.0;3
ACCE;10.014;71161.184;3.62003;3.84988;8.66701;3
LIGH;10.021;71161.192;12392.0;3
ACCE;10.026;71161.194;3.93607;2.81558;8.59997;3
MAGN;10.027;71161.197;-33.47787;-33.38798;-18.68063;3
LIGH;10.030;71161.201;12392.0;3
ACCE;10.036;71161.204;4.24253;2.67193;8.59997;3
SOUN;10.038;324.37;0.00990;53.89
LIGH;10.040;71161.211;12392.0;3
ACCE;10.046;71161.214;4.46279;2.62405;8.42759;3
MAGN;10.047;71161.218;-33.47787;-33.38798;-18.68063;3
LIGH;10.050;71161.221;12392.0;3
ACCE;10.054;71161.224;4.60644;2.62405;8.27436;3
LIGH;10.060;71161.232;12392.0;3
ACCE;10.065;71161.234;5.20021;3.12204;8.22648;3
MAGN;10.066;71161.237;-35.51303;-31.81574;-16.12824;3
LIGH;10.069;71161.240;12392.0;3
ACCE;10.074;71161.244;5.39174;3.60088;7.83383;3
LIGH;10.080;71161.252;11005.0;3
ACCE;10.085;71161.254;5.44920;4.24253;7.67102;3
MAGN;10.086;71161.257;-35.51303;-31.81574;-16.12824;3
LIGH;10.089;71161.260;11005.0;3
ACCE;10.094;71161.264;5.55455;4.80756;7.39329;3
LIGH;10.100;71161.272;11005.0;3
ACCE;10.105;71161.274;5.98550;5.46836;7.18261;3
MAGN;10.105;71161.277;-35.51303;-31.81574;-16.12824;3
LIGH;10.109;71161.280;11005.0;3
ACCE;10.114;71161.284;5.87058;5.91847;7.09641;3
LIGH;10.119;71161.290;11005.0;3
ACCE;10.125;71161.294;5.47793;6.18662;7.16345;3
MAGN;10.126;71161.297;-34.90159;-34.03440;-12.55049;3
LIGH;10.129;71161.300;11005.0;3
ACCE;10.134;71161.304;5.22894;6.17704;7.20176;3
LIGH;10.141;71161.312;11536.0;3
ACCE;10.145;71161.314;5.27682;6.04296;6.90488;3
MAGN;10.146;71161.317;-34.90159;-34.03440;-12.55049;3
LIGH;10.149;71161.320;9756.0;3
ACCE;10.154;71161.324;5.07571;6.19619;6.62715;3
LIGH;10.161;71161.333;9756.0;3
ACCE;10.165;71161.334;4.79798;6.62715;6.78038;3
MAGN;10.165;71161.336;-34.90159;-34.03440;-12.55049;3
LIGH;10.169;71161.340;9756.0;3
ACCE;10.174;71161.344;4.59687;7.09641;6.94318;3
LIGH;10.181;71161.352;9756.0;3
ACCE;10.185;71161.354;4.35745;7.50822;6.21535;3
MAGN;10.185;71161.357;-31.29991;-38.37139;-8.73604;3
LIGH;10.189;71161.360;9756.0;3
ACCE;10.194;71161.364;4.51068;7.45076;5.87058;3
LIGH;10.201;71161.372;9756.0;3
ACCE;10.205;71161.374;4.68306;7.41245;5.93762;3
MAGN;10.206;71161.377;-31.29991;-38.37139;-8.73604;3
LIGH;10.209;71161.380;9571.0;3
ACCE;10.214;71161.384;4.20422;7.13472;5.65989;3
LIGH;10.221;71161.392;9571.0;3
ACCE;10.225;71161.394;3.58173;7.23049;5.81312;3
MAGN;10.226;71161.397;-31.29991;-38.37139;-8.73604;3
LIGH;10.229;71161.400;9571.0;3
ACCE;10.234;71161.404;2.84431;7.68060;5.72693;3
LIGH;10.241;71161.412;9571.0;3
ACCE;10.245;71161.414;2.24097;8.03494;5.60243;3
MAGN;10.246;71161.417;-23.66782;-43.43608;-5.29358;3
LIGH;10.249;71161.420;9571.0;3
ACCE;10.254;71161.424;1.34075;8.66701;5.63116;3
LIGH;10.261;71161.432;9571.0;3
ACCE;10.265;71161.434;0.83318;9.05008;5.69820;3
MAGN;10.266;71161.437;-23.66782;-43.43608;-5.29358;3
LIGH;10.269;71161.440;9617.0;3
ACCE;10.274;71161.444;0.36392;9.23204;5.45878;3
LIGH;10.279;71161.450;9617.0;3
ACCE;10.285;71161.454;-0.05746;9.23204;5.25767;3
MAGN;10.286;71161.457;-23.66782;-43.43608;-5.29358;3
LIGH;10.289;71161.460;9617.0;3
ACCE;10.295;71161.464;-0.72784;9.04051;4.65433;3
GNSS;10.297;1491388619.000;39.993733;-0.073947;117.000;0.000;3.0;0.0;28;10
LIGH;10.303;71161.470;9617.0;3
GNSS;10.303;1491388619.000;39.993733;-0.073947;117.000;0.000;3.0;0.0;28;10
ACCE;10.306;71161.474;-0.73741;9.08839;4.61602;3
MAGN;10.306;71161.477;-12.32070;-47.23194;-1.75727;3
LIGH;10.309;71161.480;9617.0;3
ACCE;10.314;71161.484;-0.53630;9.15543;4.39575;3
LIGH;10.320;71161.492;9617.0;3
ACCE;10.325;71161.494;-0.83318;8.93516;3.99353;3
MAGN;10.325;71161.496;-12.32070;-47.23194;-1.75727;3
LIGH;10.329;71161.500;9074.0;3
ACCE;10.333;71161.504;-1.43652;8.78193;3.87861;3
LIGH;10.340;71161.512;9074.0;3
ACCE;10.345;71161.514;-2.27928;8.83939;4.00311;3
MAGN;10.346;71161.516;-12.32070;-47.23194;-1.75727;3
LIGH;10.349;71161.520;9074.0;3
ACCE;10.354;71161.524;-3.04542;9.05008;4.19464;3
LIGH;10.359;71161.530;9074.0;3
ACCE;10.368;71161.534;-3.65834;8.60955;4.75967;3
MAGN;10.369;71161.540;-0.02699;-47.04028;0.80913;3
LIGH;10.372;71161.543;9074.0;3
ACCE;10.374;71161.544;-3.79242;8.21690;4.34787;3
LIGH;10.379;71161.550;9074.0;3
ACCE;10.385;71161.554;-3.98395;8.04452;4.51068;3
MAGN;10.388;71161.559;-0.02699;-47.04028;0.80913;3
LIGH;10.391;71161.563;8300.0;3
ACCE;10.394;71161.564;-4.11803;7.93917;4.73094;3
LIGH;10.399;71161.570;8300.0;3
ACCE;10.406;71161.574;-4.22337;7.77637;4.81713;3
MAGN;10.408;71161.579;-0.02699;-47.04028;0.80913;3
LIGH;10.411;71161.583;8300.0;3
ACCE;10.414;71161.584;-4.29041;7.87214;5.00867;3
LIGH;10.419;71161.590;8300.0;3
ACCE;10.426;71161.594;-4.09887;7.95833;5.16190;3
MAGN;10.428;71161.600;11.76946;-45.32562;1.20206;3
LIGH;10.432;71161.603;8300.0;3
ACCE;10.434;71161.604;-4.12760;8.02536;4.76925;3
LIGH;10.439;71161.610;8300.0;3
ACCE;10.445;71161.614;-4.66391;7.62314;4.54898;3
MAGN;10.446;71161.617;11.76946;-45.32562;1.20206;3
LIGH;10.449;71161.620;8623.0;3
ACCE;10.454;71161.624;-5.00867;7.46033;4.37660;3
LIGH;10.459;71161.630;7652.0;3
ACCE;10.468;71161.634;-5.39174;7.46991;4.48195;3
MAGN;10.469;71161.640;11.76946;-45.32562;1.20206;3
LIGH;10.472;71161.643;7652.0;3
ACCE;10.474;71161.644;-5.75566;7.55610;4.60644;3
LIGH;10.479;71161.650;7652.0;3
ACCE;10.486;71161.654;-6.07170;7.69975;4.75967;3
MAGN;10.488;71161.660;22.18384;-39.70415;0.56050;3
LIGH;10.492;71161.663;7652.0;3
ACCE;10.494;71161.664;-6.16746;7.63272;4.72137;3
LIGH;10.499;71161.670;7652.0;3
ACCE;10.505;71161.674;-6.19619;7.53695;4.75010;3
MAGN;10.508;71161.680;22.18384;-39.70415;0.56050;3
LIGH;10.512;71161.683;7849.0;3
ACCE;10.514;71161.684;-6.19619;7.28795;4.83629;3
LIGH;10.519;71161.690;7051.0;3
ACCE;10.525;71161.694;-6.35900;6.99107;5.08528;3
MAGN;10.529;71161.700;22.18384;-39.70415;0.56050;3
LIGH;10.532;71161.703;7051.0;3
ACCE;10.534;71161.704;-6.54096;6.94318;5.09486;3
LIGH;10.539;71161.710;7051.0;3
ACCE;10.546;71161.714;-6.73250;6.88572;5.21936;3
MAGN;10.548;71161.720;30.08075;-34.26044;-1.53586;3
LIGH;10.552;71161.723;7051.0;3
ACCE;10.554;71161.724;-6.68461;6.67503;5.43963;3
LIGH;10.559;71161.730;7051.0;3
ACCE;10.566;71161.734;-6.49307;5.92804;5.64074;3
MAGN;10.568;71161.740;30.08075;-34.26044;-1.53586;3
LIGH;10.572;71161.743;7051.0;3
ACCE;10.574;71161.744;-6.19619;5.59285;6.04296;3
LIGH;10.579;71161.750;6797.0;3
ACCE;10.586;71161.754;-5.84185;5.24809;6.09085;3
MAGN;10.588;71161.760;30.08075;-34.26044;-1.53586;3
SOUN;10.589;91.82;0.00280;42.93
LIGH;10.592;71161.763;6797.0;3
ACCE;10.594;71161.764;-5.65989;5.07571;6.27281;3
LIGH;10.599;71161.770;6797.0;3
ACCE;10.605;71161.774;-5.70778;5.01825;6.27281;3
MAGN;10.606;71161.777;35.23375;-28.89993;-4.42236;3
LIGH;10.609;71161.780;6797.0;3
ACCE;10.614;71161.784;-5.84185;5.13317;6.09085;3
LIGH;10.622;71161.793;6797.0;3
ACCE;10.625;71161.794;-6.05254;5.33428;6.07170;3
MAGN;10.627;71161.797;35.23375;-28.89993;-4.42236;3
LIGH;10.629;71161.800;6797.0;3
ACCE;10.634;71161.804;-6.15789;5.61201;6.17704;3
LIGH;10.640;71161.811;7063.0;3
ACCE;10.649;71161.814;-6.25365;5.66947;6.33985;3
MAGN;10.651;71161.820;35.23375;-28.89993;-4.42236;3
LIGH;10.655;71161.826;7063.0;3
ACCE;10.656;71161.824;-6.40688;5.90889;6.23450;3
LIGH;10.662;71161.833;7063.0;3
ACCE;10.669;71161.834;-6.44519;6.24408;5.88016;3
MAGN;10.671;71161.840;38.12579;-24.67912;-6.65855;3
LIGH;10.674;71161.844;7063.0;3
ACCE;10.677;71161.845;-6.40688;6.72292;5.34386;3
LIGH;10.681;71161.852;7063.0;3
ACCE;10.686;71161.855;-6.57927;6.77080;4.97994;3
MAGN;10.687;71161.857;38.12579;-24.67912;-6.65855;3
LIGH;10.693;71161.864;7063.0;3
ACCE;10.694;71161.864;-6.90488;6.69419;4.96079;3
LIGH;10.699;71161.870;6993.0;3
ACCE;10.707;71161.876;-7.20176;6.45477;4.91290;3
MAGN;10.709;71161.878;38.12579;-24.67912;-6.65855;3
LIGH;10.713;71161.884;6993.0;3
ACCE;10.716;71161.884;-6.98149;6.53138;4.48195;3
LIGH;10.719;71161.890;6993.0;3
ACCE;10.728;71161.894;-6.96234;6.87615;4.47237;3
MAGN;10.730;71161.901;38.72878;-24.11148;-5.80134;3
LIGH;10.734;71161.904;6993.0;3
ACCE;10.734;71161.904;-7.18261;6.88572;4.59687;3
LIGH;10.743;71161.914;6993.0;3
ACCE;10.749;71161.914;-7.25922;6.17704;4.75967;3
MAGN;10.752;71161.920;38.72878;-24.11148;-5.80134;3
LIGH;10.754;71161.923;6993.0;3
ACCE;10.755;71161.924;-7.14430;6.10043;4.89375;3
LIGH;10.762;71161.933;6751.0;3
ACCE;10.766;71161.934;-7.39329;6.19619;5.43005;3
MAGN;10.768;71161.938;38.72878;-24.11148;-5.80134;3
LIGH;10.772;71161.943;6751.0;3
ACCE;10.775;71161.945;-7.60398;6.49307;5.43963;3
LIGH;10.781;71161.952;6751.0;3
ACCE;10.786;71161.954;-7.84340;6.78038;5.02782;3
MAGN;10.786;71161.957;34.20321;-29.53256;-2.75612;3
LIGH;10.793;71161.963;6751.0;3
ACCE;10.794;71161.964;-7.57525;6.98149;4.76925;3
LIGH;10.801;71161.970;6751.0;3
ACCE;10.806;71161.974;-7.35499;7.10599;4.77883;3
MAGN;10.808;71161.980;34.20321;-29.53256;-2.75612;3
LIGH;10.811;71161.983;6751.0;3
ACCE;10.814;71161.984;-6.81869;7.25922;4.58729;3
LIGH;10.819;71161.990;6751.0;3
ACCE;10.828;71161.994;-4.98952;7.29753;5.15232;3
MAGN;10.829;71161.999;34.20321;-29.53256;-2.75612;3
LIGH;10.831;71162.003;8115.0;3
ACCE;10.834;71162.004;-3.98395;6.43561;5.16190;3
LIGH;10.839;71162.010;8115.0;3
ACCE;10.848;71162.014;-3.07416;5.45878;5.04698;3
MAGN;10.849;71162.019;23.61562;-37.34262;-0.03756;3
LIGH;10.851;71162.022;8115.0;3
ACCE;10.854;71162.024;-2.37505;5.13317;5.26724;3
LIGH;10.859;71162.030;8115.0;3
ACCE;10.872;71162.034;-1.81959;6.58884;5.31513;3
MAGN;10.873;71162.040;23.61562;-37.34262;-0.03756;3
LIGH;10.874;71162.044;8115.0;3
ACCE;10.874;71162.044;-1.95367;7.46991;4.80756;3
LIGH;10.879;71162.050;8115.0;3
ACCE;10.888;71162.054;-2.03986;7.96790;4.31914;3
MAGN;10.889;71162.060;23.61562;-37.34262;-0.03756;3
LIGH;10.892;71162.063;9883.0;3
ACCE;10.894;71162.064;-1.98240;7.97748;4.10845;3
LIGH;10.899;71162.070;9883.0;3
ACCE;10.905;71162.074;-0.70868;6.85699;3.88818;3
MAGN;10.908;71162.080;8.40912;-42.79496;2.16595;3
LIGH;10.912;71162.083;9883.0;3
ACCE;10.914;71162.084;-0.17238;6.57927;3.79242;3
LIGH;10.919;71162.090;9883.0;3
ACCE;10.925;71162.094;0.30646;6.76123;3.87861;3
MAGN;10.926;71162.097;8.40912;-42.79496;2.16595;3
LIGH;10.929;71162.100;9883.0;3
ACCE;10.934;71162.104;0.28730;7.56568;4.98952;3
LIGH;10.939;71162.110;9883.0;3
ACCE;10.946;71162.114;0.10534;8.46590;6.23450;3
MAGN;10.948;71162.120;8.40912;-42.79496;2.16595;3
LIGH;10.952;71162.123;11351.0;3
ACCE;10.954;71162.124;0.02873;7.64229;6.37815;3
LIGH;10.959;71162.130;11351.0;3
ACCE;10.965;71162.134;-0.11492;6.78038;6.78038;3
MAGN;10.968;71162.140;-6.10778;-43.71357;-0.28142;3
LIGH;10.972;71162.143;11351.0;3
ACCE;10.974;71162.144;-0.27773;6.47392;6.75165;3
LIGH;10.980;71162.151;11351.0;3
ACCE;10.985;71162.154;0.34477;6.72292;6.93361;3
MAGN;10.988;71162.157;-6.10778;-43.71357;-0.28142;3
LIGH;10.989;71162.160;11351.0;3
ACCE;10.994;71162.164;0.91937;6.90488;6.91445;3
LIGH;10.999;71162.170;11351.0;3
ACCE;11.005;71162.174;1.09176;7.23049;6.63673;3
MAGN;11.006;71162.177;-6.10778;-43.71357;-0.28142;3
LIGH;11.009;71162.180;12265.0;3
ACCE;11.014;71162.184;1.28329;7.70933;6.22492;3
LIGH;11.021;71162.192;12265.0;3
ACCE;11.026;71162.194;1.29287;8.61913;5.41090;3
MAGN;11.027;71162.197;-17.00940;-41.95655;-4.47013;3
LIGH;11.032;71162.200;12265.0;3
SOUN;11.033;1149.47;0.03508;64.88
ACCE;11.040;71162.204;0.90980;8.81066;5.25767;3
LIGH;11.043;71162.214;12265.0;3
ACCE;11.046;71162.214;0.38307;8.64786;5.41090;3
MAGN;11.047;71162.218;-17.00940;-41.95655;-4.47013;3
LIGH;11.050;71162.222;12265.0;3
ACCE;11.054;71162.224;-0.24900;7.46033;5.91847;3
LIGH;11.061;71162.232;12265.0;3
ACCE;11.065;71162.234;-0.28730;6.82826;6.55054;3
MAGN;11.066;71162.237;-17.00940;-41.95655;-4.47013;3
LIGH;11.069;71162.240;12750.0;3
ACCE;11.074;71162.244;0.05746;6.25365;7.12514;3
LIGH;11.082;71162.253;12750.0;3
ACCE;11.085;71162.254;0.76614;5.72693;7.43160;3
MAGN;11.086;71162.257;-24.88502;-38.62085;-10.05157;3
LIGH;11.089;71162.260;12750.0;3
ACCE;11.094;71162.264;1.73340;5.55455;7.68060;3
LIGH;11.099;71162.270;12750.0;3
ACCE;11.105;71162.274;1.82917;5.93762;7.86256;3
MAGN;11.106;71162.277;-24.88502;-38.62085;-10.05157;3
LIGH;11.109;71162.280;12750.0;3
ACCE;11.114;71162.284;1.58975;6.31112;7.55610;3
LIGH;11.121;71162.292;12750.0;3
ACCE;11.125;71162.294;0.94810;6.68461;6.91445;3
MAGN;11.126;71162.297;-24.88502;-38.62085;-10.05157;3
LIGH;11.129;71162.300;12357.0;3
ACCE;11.140;71162.305;0.55545;6.82826;7.12514;3
LIGH;11.143;71162.314;13594.0;3
ACCE;11.145;71162.314;0.18196;6.90488;7.35499;3
MAGN;11.146;71162.317;-28.97826;-34.55198;-15.22533;3
LIGH;11.149;71162.320;13594.0;3
ACCE;11.154;71162.324;0.02873;6.78996;7.69975;3
LIGH;11.161;71162.332;13594.0;3
ACCE;11.165;71162.334;-0.21069;6.96234;6.89530;3
MAGN;11.166;71162.337;-28.97826;-34.55198;-15.22533;3
LIGH;11.169;71162.340;13594.0;3
ACCE;11.174;71162.344;0.06704;7.18261;6.44519;3
ACCE;11.185;71162.354;0.35434;7.38372;6.48350;3
MAGN;11.186;71162.357;-28.97826;-34.55198;-15.22533;3
LIGH;11.188;71162.359;13594.0;3
LIGH;11.191;71162.362;13028.0;3
WIFI;11.194;71162.304;WAP130;20:17:FF:FF:F1:30;-83
WIFI;11.194;71162.304;WAP240;20:17:FF:FF:F2:40;-89
WIFI;11.194;71162.304;WAP065;20:17:FF:FF:F0:65;-88
WIFI;11.194;71162.304;WAP116;20:17:FF:FF:F1:16;-71
WIFI;11.194;71162.304;WAP192;20:17:FF:FF:F1:92;-72
WIFI;11.194;71162.304;WAP265;20:17:FF:FF:F2:65;-83
WIFI;11.194;71162.304;WAP320;20:17:FF:FF:F3:20;-71
WIFI;11.194;71162.304;WAP122;20:17:FF:FF:F1:22;-89
WIFI;11.194;71162.304;WAP110;20:17:FF:FF:F1:10;-77
WIFI;11.194;71162.304;WAP314;20:17:FF:FF:F3:14;-74
WIFI;11.194;71162.304;WAP018;20:17:FF:FF:F0:18;-92
WIFI;11.194;71162.304;WAP257;20:17:FF:FF:F2:57;-83
WIFI;11.194;71162.304;WAP014;20:17:FF:FF:F0:14;-82
WIFI;11.194;71162.304;WAP131;20:17:FF:FF:F1:31;-76
WIFI;11.194;71162.304;WAP066;20:17:FF:FF:F0:66;-90
WIFI;11.194;71162.304;WAP124;20:17:FF:FF:F1:24;-77
WIFI;11.194;71162.304;WAP058;20:17:FF:FF:F0:58;-83
WIFI;11.194;71162.304;WAP214;20:17:FF:FF:F2:14;-86
WIFI;11.194;71162.304;WAP129;20:17:FF:FF:F1:29;-86
WIFI;11.194;71162.304;WAP143;20:17:FF:FF:F1:43;-90
WIFI;11.194;71162.304;WAP317;20:17:FF:FF:F3:17;-90
ACCE;11.211;71162.364;0.45969;7.42203;6.33985;3
LIGH;11.211;71162.373;14923.0;3
ACCE;11.211;71162.374;0.49799;7.20176;6.56969;3
MAGN;11.212;71162.377;-30.66016;-31.70552;-20.13907;3
LIGH;11.212;71162.380;14923.0;3
ACCE;11.215;71162.384;0.53630;7.14430;6.59842;3
ACCE;11.225;71162.394;0.30646;7.28795;6.78996;3
LIGH;11.226;71162.397;14923.0;3
MAGN;11.227;71162.398;-30.66016;-31.70552;-20.13907;3
LIGH;11.231;71162.402;14923.0;3
ACCE;11.234;71162.404;0.11492;7.46991;6.74207;3
LIGH;11.240;71162.412;14923.0;3
ACCE;11.245;71162.414;-0.19154;7.67102;6.28239;3
MAGN;11.246;71162.417;-30.66016;-31.70552;-20.13907;3
LIGH;11.249;71162.420;14923.0;3
ACCE;11.254;71162.424;-0.16281;7.68060;6.29196;3
LIGH;11.260;71162.431;16068.0;3
ACCE;11.265;71162.434;0.03831;7.58483;6.24408;3
MAGN;11.266;71162.437;-29.99783;-28.16316;-23.58542;3
LIGH;11.269;71162.440;16068.0;3
ACCE;11.274;71162.444;0.22984;7.53695;5.94720;3
LIGH;11.281;71162.452;16068.0;3
ACCE;11.285;71162.454;0.46926;7.67102;6.28239;3
MAGN;11.286;71162.457;-29.99783;-28.16316;-23.58542;3
LIGH;11.292;71162.462;16068.0;3
GNSS;11.292;1491388620.000;39.993729;-0.073951;116.000;0.000;3.0;0.0;28;10
ACCE;11.303;71162.464;0.45011;7.57525;6.13873;3
GNSS;11.303;1491388620.000;39.993729;-0.073951;116.000;0.000;3.0;0.0;28;10
ACCE;11.305;71162.474;0.43096;7.52737;5.95677;3
MAGN;11.306;71162.478;-29.99783;-28.16316;-23.58542;3
LIGH;11.307;71162.478;16068.0;3
LIGH;11.310;71162.482;16068.0;3
ACCE;11.314;71162.484;0.59376;7.53695;5.88016;3
LIGH;11.321;71162.492;16900.0;3
ACCE;11.325;71162.494;0.75657;7.46991;5.82270;3
MAGN;11.326;71162.498;-28.36189;-26.40945;-26.46013;3
LIGH;11.330;71162.501;16900.0;3
ACCE;11.334;71162.504;0.57461;7.69975;5.73651;3
LIGH;11.341;71162.512;16900.0;3
ACCE;11.345;71162.514;0.33519;7.97748;5.76524;3
MAGN;11.346;71162.517;-28.36189;-26.40945;-26.46013;3
LIGH;11.349;71162.520;16900.0;3
ACCE;11.354;71162.524;0.04788;8.12113;5.63116;3
LIGH;11.361;71162.532;16900.0;3
ACCE;11.365;71162.534;-0.15323;8.28394;5.48751;3
MAGN;11.365;71162.537;-28.36189;-26.40945;-26.46013;3
LIGH;11.369;71162.540;16900.0;3
ACCE;11.374;71162.544;-0.05746;8.35098;5.28640;3
LIGH;11.381;71162.553;17790.0;3
ACCE;11.385;71162.554;0.22984;8.27436;5.11401;3
MAGN;11.386;71162.557;-26.90531;-24.24862;-27.76524;3
LIGH;11.389;71162.560;17790.0;3
ACCE;11.394;71162.564;0.44053;8.19775;5.01825;3
LIGH;11.401;71162.572;17790.0;3
ACCE;11.405;71162.574;0.63207;8.02536;5.41090;3
MAGN;11.406;71162.577;-26.90531;-24.24862;-27.76524;3
LIGH;11.409;71162.580;17790.0;3
ACCE;11.414;71162.584;0.62249;7.90087;5.35344;3
LIGH;11.419;71162.590;17790.0;3
ACCE;11.425;71162.594;0.60334;7.72848;5.38217;3
MAGN;11.426;71162.597;-26.90531;-24.24862;-27.76524;3
LIGH;11.429;71162.600;17790.0;3
ACCE;11.434;71162.604;0.45011;7.63272;5.73651;3
LIGH;11.441;71162.612;19085.0;3
ACCE;11.445;71162.614;0.50757;7.64229;5.91847;3
MAGN;11.446;71162.617;-25.92224;-22.85242;-29.47034;3
LIGH;11.449;71162.620;19085.0;3
ACCE;11.454;71162.624;0.38307;7.72848;5.69820;3
LIGH;11.461;71162.632;19085.0;3
ACCE;11.465;71162.634;0.21069;7.81467;5.68862;3
MAGN;11.466;71162.637;-25.92224;-22.85242;-29.47034;3
LIGH;11.469;71162.640;19085.0;3
ACCE;11.474;71162.644;0.09577;7.91044;5.38217;3
LIGH;11.481;71162.653;19085.0;3
ACCE;11.485;71162.654;0.30646;7.87214;5.45878;3
MAGN;11.486;71162.657;-25.92224;-22.85242;-29.47034;3
LIGH;11.489;71162.660;19085.0;3
ACCE;11.494;71162.664;0.59376;7.77637;5.31513;3
LIGH;11.501;71162.672;20553.0;3
ACCE;11.505;71162.674;0.77572;7.74764;5.30555;3
MAGN;11.506;71162.677;-24.10492;-21.41956;-31.01298;3
LIGH;11.509;71162.680;20553.0;3
ACCE;11.514;71162.684;0.89064;7.69975;5.13317;3
LIGH;11.521;71162.692;20553.0;3
ACCE;11.525;71162.694;0.92895;7.67102;5.30555;3
MAGN;11.526;71162.697;-24.10492;-21.41956;-31.01298;3
LIGH;11.529;71162.700;20553.0;3
ACCE;11.534;71162.704;0.92895;7.62314;5.22894;3
LIGH;11.541;71162.712;20553.0;3
ACCE;11.545;71162.714;0.79487;7.71891;5.00867;3
MAGN;11.546;71162.717;-24.10492;-21.41956;-31.01298;3
LIGH;11.549;71162.720;20553.0;3
ACCE;11.554;71162.724;0.65122;7.87214;4.93206;3
LIGH;11.561;71162.732;13744.0;3
ACCE;11.565;71162.734;0.46926;7.98706;5.14275;3
MAGN;11.566;71162.737;-23.04517;-19.95154;-32.42616;3
LIGH;11.569;71162.740;26853.0;3
ACCE;11.574;71162.744;0.27773;7.96790;5.06613;3
LIGH;11.579;71162.750;26853.0;3
SOUN;11.581;431.18;0.01316;56.36
ACCE;11.585;71162.754;-0.29688;7.87214;5.21936;3
MAGN;11.585;71162.757;-23.04517;-19.95154;-32.42616;3
LIGH;11.589;71162.760;26853.0;3
ACCE;11.594;71162.764;-0.58419;7.92960;5.45878;3
LIGH;11.601;71162.772;26853.0;3
ACCE;11.605;71162.774;-0.85234;7.86256;5.84185;3
MAGN;11.605;71162.777;-23.04517;-19.95154;-32.42616;3
LIGH;11.609;71162.780;26853.0;3
ACCE;11.614;71162.784;-0.82361;7.46991;5.94720;3
LIGH;11.621;71162.793;26853.0;3
ACCE;11.625;71162.794;-0.22027;6.10043;5.98550;3
MAGN;11.626;71162.797;-22.31471;-16.68936;-34.01466;3
LIGH;11.629;71162.800;33986.0;3
ACCE;11.634;71162.804;-0.16281;5.81312;5.95677;3
LIGH;11.639;71162.810;33986.0;3
ACCE;11.648;71162.814;-0.16281;5.78439;6.09085;3
MAGN;11.649;71162.820;-22.31471;-16.68936;-34.01466;3
LIGH;11.652;71162.823;33986.0;3
ACCE;11.654;71162.824;0.36392;5.76524;6.31112;3
LIGH;11.659;71162.830;33986.0;3
ACCE;11.666;71162.834;1.63763;5.35344;6.79953;3
MAGN;11.668;71162.840;-22.31471;-16.68936;-34.01466;3
LIGH;11.672;71162.843;33986.0;3
ACCE;11.674;71162.844;1.92494;5.19063;6.89530;3
LIGH;11.679;71162.850;33986.0;3
ACCE;11.685;71162.854;1.87705;5.13317;7.38372;3
MAGN;11.688;71162.859;-23.49721;-12.54549;-34.66270;3
LIGH;11.691;71162.863;40171.0;3
ACCE;11.694;71162.864;1.61848;5.07571;7.83383;3
LIGH;11.699;71162.870;40171.0;3
ACCE;11.706;71162.874;1.06303;5.11401;8.20732;3
MAGN;11.708;71162.880;-23.49721;-12.54549;-34.66270;3
LIGH;11.712;71162.883;40171.0;3
ACCE;11.714;71162.884;0.43096;4.76925;8.11156;3
LIGH;11.719;71162.890;40171.0;3
ACCE;11.726;71162.894;-0.16281;4.41491;8.49463;3
MAGN;11.728;71162.900;-23.49721;-12.54549;-34.66270;3
LIGH;11.732;71162.903;40171.0;3
ACCE;11.734;71162.904;-0.65122;4.19464;9.50019;3
LIGH;11.739;71162.910;40171.0;3
ACCE;11.746;71162.914;-0.63207;3.54342;8.59997;3
MAGN;11.748;71162.917;-25.36915;-8.92815;-34.63645;3
LIGH;11.749;71162.921;51002.0;3
ACCE;11.754;71162.924;0.04788;3.09331;7.93917;3
LIGH;11.759;71162.930;51002.0;3
ACCE;11.765;71162.934;1.21625;2.79643;7.91044;3
MAGN;11.766;71162.937;-25.36915;-8.92815;-34.63645;3
LIGH;11.769;71162.940;51002.0;3
ACCE;11.774;71162.944;2.43251;2.61447;8.20732;3
LIGH;11.779;71162.950;51002.0;3
ACCE;11.785;71162.954;3.36146;2.28886;8.59997;3
MAGN;11.786;71162.957;-25.36915;-8.92815;-34.63645;3
LIGH;11.789;71162.960;51002.0;3
ACCE;11.794;71162.964;3.12204;2.03986;8.53294;3
LIGH;11.799;71162.970;51002.0;3
ACCE;11.806;71162.974;2.70066;1.93451;8.47547;3
MAGN;11.808;71162.980;-27.98171;-7.52125;-33.17686;3
LIGH;11.812;71162.983;39188.0;3
ACCE;11.814;71162.984;2.14520;1.92494;8.60955;3
LIGH;11.819;71162.990;39188.0;3
ACCE;11.825;71162.994;0.95768;1.93451;9.18416;3
MAGN;11.828;71163.000;-27.98171;-7.52125;-33.17686;3
LIGH;11.832;71163.003;39188.0;3
ACCE;11.834;71163.004;0.61292;1.76213;9.20331;3
LIGH;11.839;71163.010;39188.0;3
ACCE;11.845;71163.014;0.36392;1.58975;9.25119;3
MAGN;11.848;71163.020;-27.98171;-7.52125;-33.17686;3
LIGH;11.852;71163.023;39188.0;3
ACCE;11.854;71163.024;0.49799;0.79487;8.41801;3
LIGH;11.859;71163.030;39188.0;3
ACCE;11.866;71163.034;1.22583;0.41180;7.82425;3
MAGN;11.868;71163.040;-31.36750;-5.76650;-29.90320;3
LIGH;11.872;71163.043;12438.0;3
ACCE;11.874;71163.044;2.40378;0.35434;7.87214;3
LIGH;11.879;71163.050;12438.0;3
ACCE;11.885;71163.054;3.75411;0.63207;7.51779;3
MAGN;11.889;71163.060;-31.36750;-5.76650;-29.90320;3
LIGH;11.892;71163.063;12438.0;3
ACCE;11.894;71163.064;5.20021;1.59933;7.48906;3
LIGH;11.899;71163.070;12438.0;3
ACCE;11.905;71163.074;4.95121;2.22182;7.72848;3
MAGN;11.906;71163.078;-31.36750;-5.76650;-29.90320;3
LIGH;11.910;71163.081;12438.0;3
ACCE;11.914;71163.084;4.22337;2.71981;7.43160;3
LIGH;11.919;71163.090;12438.0;3
ACCE;11.926;71163.094;2.59531;2.30801;7.04853;3
MAGN;11.928;71163.100;-35.34996;-6.21820;-25.70377;3
LIGH;11.932;71163.103;29882.0;3
ACCE;11.934;71163.104;2.40378;1.56102;7.18261;3
LIGH;11.939;71163.110;13652.0;3
ACCE;11.946;71163.114;2.55701;0.81403;7.46033;3
MAGN;11.948;71163.120;-35.34996;-6.21820;-25.70377;3
LIGH;11.952;71163.123;13652.0;3
ACCE;11.954;71163.124;2.89220;0.29688;7.60398;3
LIGH;11.959;71163.130;13652.0;3
ACCE;11.966;71163.134;3.39977;0.02873;8.08282;3
MAGN;11.968;71163.140;-35.34996;-6.21820;-25.70377;3
LIGH;11.972;71163.143;13652.0;3
ACCE;11.974;71163.144;3.25611;0.31603;7.67102;3
LIGH;11.980;71163.150;13652.0;3
ACCE;11.985;71163.154;3.07416;0.79487;7.20176;3
MAGN;11.989;71163.160;-38.71658;-7.01360;-20.03801;3
LIGH;11.993;71163.164;13652.0;3
ACCE;11.994;71163.164;3.04542;1.23541;6.33985;3
LIGH;11.999;71163.170;10565.0;3
ACCE;12.006;71163.174;3.24654;2.03986;5.35344;3
MAGN;12.008;71163.180;-38.71658;-7.01360;-20.03801;3
LIGH;12.012;71163.183;10565.0;3
ACCE;12.014;71163.184;3.55300;2.17394;4.27126;3
LIGH;12.019;71163.190;10565.0;3
SOUN;12.022;253.98;0.00775;51.77
ACCE;12.026;71163.194;4.26168;1.67594;3.43807;3
MAGN;12.027;71163.197;-38.71658;-7.01360;-20.03801;3
LIGH;12.032;71163.203;10565.0;3
ACCE;12.040;71163.210;6.28239;0.90980;2.86347;3
ACCE;12.045;71163.214;7.07726;0.81403;2.94966;3
LIGH;12.047;71163.217;10565.0;3
MAGN;12.047;71163.218;-41.37796;-10.14270;-13.27850;3
LIGH;12.050;71163.221;10565.0;3
ACCE;12.054;71163.224;7.66145;0.66080;3.00712;3
LIGH;12.059;71163.230;8045.0;3
ACCE;12.065;71163.234;8.07325;0.60334;3.49553;3
MAGN;12.066;71163.237;-41.37796;-10.14270;-13.27850;3
LIGH;12.069;71163.240;8045.0;3
ACCE;12.074;71163.244;8.24563;0.55545;3.93607;3
LIGH;12.079;71163.250;8045.0;3
ACCE;12.085;71163.254;8.30309;0.33519;3.92649;3
MAGN;12.086;71163.257;-41.37796;-10.14270;-13.27850;3
LIGH;12.089;71163.260;8045.0;3
ACCE;12.094;71163.264;8.11156;0.29688;3.87861;3
LIGH;12.099;71163.270;8045.0;3
ACCE;12.108;71163.274;7.74764;0.37350;3.48596;3
MAGN;12.109;71163.280;-42.51345;-14.16454;-5.54806;3
LIGH;12.112;71163.283;8045.0;3
ACCE;12.114;71163.284;7.42203;0.32561;2.59531;3
LIGH;12.119;71163.290;7167.0;3
ACCE;12.126;71163.294;7.76679;0.05746;1.27372;3
MAGN;12.128;71163.300;-42.51345;-14.16454;-5.54806;3
LIGH;12.132;71163.303;7167.0;3
ACCE;12.134;71163.304;8.49463;0.13408;0.94810;3
LIGH;12.139;71163.310;7167.0;3
ACCE;12.145;71163.314;9.35654;0.46926;0.55545;3
MAGN;12.148;71163.319;-42.51345;-14.16454;-5.54806;3
LIGH;12.151;71163.323;7167.0;3
ACCE;12.154;71163.324;10.00776;1.03430;0.15323;3
LIGH;12.159;71163.330;7167.0;3
ACCE;12.165;71163.334;10.19930;2.51870;0.12450;3
MAGN;12.167;71163.337;-40.82183;-18.82331;3.39744;3
LIGH;12.169;71163.340;7167.0;3
ACCE;12.174;71163.344;9.65342;3.50511;0.05746;3
LIGH;12.179;71163.350;6727.0;3
ACCE;12.185;71163.354;9.02135;4.49152;0.02873;3
MAGN;12.188;71163.357;-40.82183;-18.82331;3.39744;3
LIGH;12.189;71163.360;7259.0;3
ACCE;12.194;71163.364;8.31267;5.38217;-0.22984;3
LIGH;12.199;71163.370;7259.0;3
ACCE;12.206;71163.374;6.13873;5.96635;-1.47483;3
MAGN;12.208;71163.380;-40.82183;-18.82331;3.39744;3
LIGH;12.212;71163.383;7259.0;3
ACCE;12.214;71163.384;5.35344;5.88974;-2.08774;3
LIGH;12.219;71163.390;7259.0;3
ACCE;12.225;71163.394;5.24809;5.91847;-2.71024;3
MAGN;12.226;71163.397;-33.52402;-25.37682;11.36231;3
LIGH;12.229;71163.400;7259.0;3
ACCE;12.234;71163.404;5.65989;6.12916;-3.55300;3
LIGH;12.239;71163.410;7259.0;3
ACCE;12.248;71163.414;6.39731;6.73250;-3.90734;3
MAGN;12.249;71163.420;-33.52402;-25.37682;11.36231;3
LIGH;12.252;71163.423;7421.0;3
ACCE;12.254;71163.424;6.41646;6.57927;-3.06458;3
LIGH;12.259;71163.430;7421.0;3
ACCE;12.266;71163.434;6.23450;6.04296;-2.96881;3
MAGN;12.268;71163.440;-33.52402;-25.37682;11.36231;3
LIGH;12.272;71163.443;7421.0;3
ACCE;12.274;71163.444;5.70778;4.77883;-4.19464;3
LIGH;12.279;71163.450;7421.0;3
ACCE;12.285;71163.454;5.81312;4.72137;-4.43406;3
MAGN;12.285;71163.457;-24.48067;-29.70423;17.29759;3
LIGH;12.294;71163.462;7421.0;3
ACCE;12.299;71163.464;6.06212;5.24809;-5.08528;3
LIGH;12.300;71163.471;7421.0;3
GNSS;12.301;1491388621.000;39.993734;-0.073952;115.000;0.000;3.0;0.0;28;11
GNSS;12.303;1491388621.000;39.993734;-0.073952;115.000;0.000;3.0;0.0;28;11
ACCE;12.306;71163.474;5.65032;6.74207;-7.11557;3
MAGN;12.307;71163.478;-24.48067;-29.70423;17.29759;3
LIGH;12.309;71163.481;7698.0;3
ACCE;12.314;71163.484;5.64074;7.42203;-6.77080;3
LIGH;12.321;71163.493;7698.0;3
ACCE;12.325;71163.494;5.50666;7.95833;-6.43561;3
MAGN;12.326;71163.497;-24.48067;-29.70423;17.29759;3
LIGH;12.329;71163.500;7698.0;3
ACCE;12.334;71163.504;4.91290;7.89129;-7.22091;3
LIGH;12.341;71163.512;7698.0;3
ACCE;12.345;71163.514;4.42448;8.45632;-7.18261;3
MAGN;12.346;71163.517;-15.84648;-31.20039;21.32557;3
LIGH;12.349;71163.520;7698.0;3
ACCE;12.354;71163.524;4.38618;8.71489;-8.08282;3
LIGH;12.361;71163.532;7698.0;3
ACCE;12.365;71163.534;4.32872;8.31267;-7.58483;3
MAGN;12.366;71163.537;-15.84648;-31.20039;21.32557;3
LIGH;12.369;71163.540;8161.0;3
ACCE;12.374;71163.544;4.33829;7.26880;-6.98149;3
LIGH;12.381;71163.552;8161.0;3
ACCE;12.385;71163.554;4.82671;5.22894;-6.88572;3
MAGN;12.386;71163.557;-15.84648;-31.20039;21.32557;3
LIGH;12.389;71163.560;8161.0;3
ACCE;12.394;71163.564;4.53941;5.25767;-7.75721;3
LIGH;12.399;71163.570;8161.0;3
ACCE;12.405;71163.574;4.01268;5.73651;-8.10198;3
MAGN;12.406;71163.577;-9.90143;-30.55190;24.08354;3
LIGH;12.409;71163.580;8161.0;3
ACCE;12.414;71163.584;3.16992;6.13873;-9.16500;3
LIGH;12.421;71163.592;8161.0;3
ACCE;12.425;71163.594;1.94409;6.05254;-11.84651;3
MAGN;12.427;71163.597;-9.90143;-30.55190;24.08354;3
LIGH;12.429;71163.600;8646.0;3
ACCE;12.434;71163.604;2.00155;6.31112;-11.25275;3
LIGH;12.441;71163.612;8646.0;3
ACCE;12.445;71163.614;2.11647;6.20577;-10.85052;3
MAGN;12.446;71163.617;-9.90143;-30.55190;24.08354;3
LIGH;12.449;71163.620;8646.0;3
ACCE;12.454;71163.624;2.07817;5.84185;-11.18571;3
LIGH;12.461;71163.632;8646.0;3
ACCE;12.465;71163.634;1.67594;5.14275;-11.54005;3
MAGN;12.466;71163.637;-4.19314;-28.65111;25.65608;3
LIGH;12.469;71163.640;8646.0;3
ACCE;12.474;71163.644;1.77171;5.18105;-12.58392;3
LIGH;12.482;71163.653;8646.0;3
ACCE;12.485;71163.654;1.77171;5.53539;-13.89595;3
MAGN;12.486;71163.657;-4.19314;-28.65111;25.65608;3
LIGH;12.489;71163.660;9328.0;3
ACCE;12.494;71163.664;1.61848;5.81312;-14.90151;3
LIGH;12.501;71163.672;9328.0;3
ACCE;12.505;71163.674;1.40779;6.11000;-15.67723;3
MAGN;12.506;71163.677;-4.19314;-28.65111;25.65608;3
LIGH;12.509;71163.680;9328.0;3
ACCE;12.514;71163.684;1.35991;5.79397;-15.16008;3
LIGH;12.521;71163.692;9328.0;3
ACCE;12.525;71163.694;1.74298;4.88417;-14.44182;3
MAGN;12.525;71163.697;2.45223;-24.97052;26.52296;3
LIGH;12.529;71163.700;9328.0;3
ACCE;12.534;71163.704;2.33674;3.84030;-13.85764;3
LIGH;12.541;71163.712;9328.0;3
ACCE;12.545;71163.714;2.48039;2.49955;-12.08593;3
MAGN;12.546;71163.717;2.45223;-24.97052;26.52296;3
LIGH;12.549;71163.720;9097.0;3
ACCE;12.554;71163.724;2.19309;2.16436;-11.83693;3
LIGH;12.559;71163.730;10068.0;3
ACCE;12.565;71163.734;2.00155;2.12605;-11.56878;3
MAGN;12.566;71163.737;2.45223;-24.97052;26.52296;3
LIGH;12.569;71163.740;10068.0;3
SOUN;12.573;126.71;0.00387;45.73
ACCE;12.579;71163.744;2.13563;2.03986;-11.89439;3
LIGH;12.581;71163.752;10068.0;3
ACCE;12.585;71163.754;2.79643;1.85790;-12.35408;3
MAGN;12.586;71163.757;9.19879;-20.99422;27.06129;3
LIGH;12.589;71163.760;10068.0;3
ACCE;12.594;71163.764;2.68151;2.21224;-12.76588;3
LIGH;12.601;71163.772;10068.0;3
ACCE;12.605;71163.774;2.39420;2.69108;-13.55118;3
MAGN;12.606;71163.777;9.19879;-20.99422;27.06129;3
LIGH;12.609;71163.780;10068.0;3
ACCE;12.614;71163.784;2.31759;3.16992;-14.29817;3
LIGH;12.621;71163.792;10843.0;3
ACCE;12.625;71163.794;2.01113;4.52983;-15.15051;3
MAGN;12.626;71163.797;9.19879;-20.99422;27.06129;3
LIGH;12.629;71163.800;10843.0;3
ACCE;12.634;71163.804;1.75256;4.96079;-15.55273;3
LIGH;12.641;71163.812;10843.0;3
ACCE;12.645;71163.814;1.84832;5.21936;-15.49527;3
MAGN;12.646;71163.817;16.17109;-15.15889;26.40294;3
LIGH;12.649;71163.820;10843.0;3
ACCE;12.654;71163.824;2.15478;5.24809;-15.13135;3
LIGH;12.661;71163.832;10843.0;3
ACCE;12.665;71163.834;2.44209;5.01825;-14.29817;3
MAGN;12.666;71163.837;16.17109;-15.15889;26.40294;3
LIGH;12.669;71163.840;10843.0;3
ACCE;12.674;71163.844;4.27126;5.83228;-13.33092;3
LIGH;12.681;71163.852;11883.0;3
ACCE;12.685;71163.854;5.04698;4.76925;-12.52646;3
MAGN;12.686;71163.857;16.17109;-15.15889;26.40294;3
LIGH;12.689;71163.860;11883.0;3
ACCE;12.694;71163.864;3.84030;3.26569;-12.13381;3
LIGH;12.701;71163.872;11883.0;3
ACCE;12.705;71163.874;4.69264;2.83473;-11.38682;3
MAGN;12.706;71163.877;22.35876;-10.19980;23.37286;3
LIGH;12.709;71163.880;11883.0;3
ACCE;12.714;71163.884;5.20021;2.82516;-10.96544;3
LIGH;12.719;71163.890;11883.0;3
ACCE;12.725;71163.894;5.16190;3.01669;-10.53449;3
MAGN;12.726;71163.897;22.35876;-10.19980;23.37286;3
LIGH;12.729;71163.900;11883.0;3
ACCE;12.734;71163.904;5.12359;3.16035;-10.36211;3
LIGH;12.741;71163.912;12796.0;3
ACCE;12.745;71163.914;4.90333;3.35188;-10.42914;3
MAGN;12.746;71163.917;22.35876;-10.19980;23.37286;3
LIGH;12.749;71163.920;12796.0;3
ACCE;12.754;71163.924;4.79798;3.52426;-10.36211;3
LIGH;12.761;71163.932;12796.0;3
ACCE;12.765;71163.934;4.83629;4.00311;-10.05565;3
MAGN;12.766;71163.937;27.96157;-6.20317;21.17548;3
LIGH;12.769;71163.940;12796.0;3
ACCE;12.774;71163.944;4.82671;4.34787;-10.05565;3
LIGH;12.781;71163.952;12796.0;3
ACCE;12.785;71163.954;4.93206;4.43406;-9.94073;3
MAGN;12.786;71163.957;27.96157;-6.20317;21.17548;3
LIGH;12.789;71163.960;12796.0;3
ACCE;12.794;71163.964;5.12359;4.43406;-9.86411;3
LIGH;12.801;71163.972;13374.0;3
ACCE;12.805;71163.974;5.44920;4.07014;-9.17458;3
MAGN;12.806;71163.977;27.96157;-6.20317;21.17548;3
LIGH;12.809;71163.980;13374.0;3
ACCE;12.814;71163.984;5.72693;3.68707;-8.82024;3
LIGH;12.821;71163.992;13374.0;3
ACCE;12.825;71163.994;5.93762;3.23696;-8.30309;3
MAGN;12.826;71163.997;32.22024;-2.85792;18.85146;3
LIGH;12.829;71164.000;13374.0;3
ACCE;12.834;71164.004;6.03339;2.61447;-8.11156;3
LIGH;12.841;71164.012;13374.0;3
ACCE;12.845;71164.014;6.15789;1.38864;-7.46991;3
MAGN;12.846;71164.017;32.22024;-2.85792;18.85146;3
LIGH;12.849;71164.020;13374.0;3
ACCE;12.854;71164.024;5.97593;0.94810;-7.37414;3
LIGH;12.861;71164.032;13733.0;3
ACCE;12.865;71164.034;5.74608;0.72784;-7.34541;3
MAGN;12.866;71164.037;32.22024;-2.85792;18.85146;3
LIGH;12.869;71164.040;13733.0;3
ACCE;12.874;71164.044;5.54497;0.58419;-7.55610;3
LIGH;12.879;71164.050;13733.0;3
ACCE;12.885;71164.054;4.90333;0.43096;-8.10198;3
MAGN;12.886;71164.057;33.99122;0.94150;17.00884;3
LIGH;12.889;71164.060;13733.0;3
ACCE;12.894;71164.064;4.75010;0.52672;-8.29351;3
LIGH;12.901;71164.072;13733.0;3
ACCE;12.905;71164.074;4.86502;0.43096;-8.26478;3
MAGN;12.906;71164.077;33.99122;0.94150;17.00884;3
LIGH;12.909;71164.080;13733.0;3
ACCE;12.914;71164.084;5.29597;0.07661;-8.60955;3
LIGH;12.919;71164.090;13744.0;3
ACCE;12.928;71164.094;5.90889;-0.62249;-9.05008;3
MAGN;12.929;71164.100;33.99122;0.94150;17.00884;3
LIGH;12.932;71164.103;13872.0;3
ACCE;12.934;71164.104;6.00466;-0.76614;-8.71489;3
LIGH;12.939;71164.110;13872.0;3
ACCE;12.945;71164.114;6.38773;-1.16837;-8.31267;3
MAGN;12.947;71164.117;34.18512;5.97754;15.32119;3
LIGH;12.949;71164.120;13872.0;3
ACCE;12.954;71164.124;6.85699;-1.92494;-8.19775;3
LIGH;12.959;71164.130;13872.0;3
ACCE;12.968;71164.134;7.84340;-4.23295;-7.55610;3
MAGN;12.969;71164.139;34.18512;5.97754;15.32119;3
LIGH;12.971;71164.143;13872.0;3
ACCE;12.974;71164.144;7.90087;-5.52582;-7.60398;3
LIGH;12.979;71164.150;13872.0;3
ACCE;12.985;71164.154;7.78594;-6.38773;-7.37414;3
MAGN;12.987;71164.157;34.18512;5.97754;15.32119;3
LIGH;12.989;71164.160;13687.0;3
ACCE;12.994;71164.164;7.28795;-6.98149;-7.25922;3
LIGH;12.999;71164.170;13687.0;3
ACCE;13.005;71164.174;6.66546;-8.12113;-8.86812;3
MAGN;13.006;71164.177;32.57577;11.67120;14.40800;3
LIGH;13.009;71164.180;13687.0;3
ACCE;13.014;71164.184;6.66546;-8.53294;-9.15543;3
SOUN;13.015;909.16;0.02775;62.84
LIGH;13.019;71164.190;13687.0;3
ACCE;13.025;71164.194;6.67503;-8.37971;-8.66701;3
MAGN;13.032;71164.197;32.57577;11.67120;14.40800;3
LIGH;13.033;71164.200;13687.0;3
ACCE;13.034;71164.204;6.85699;-8.30309;-9.19373;3
LIGH;13.039;71164.210;13687.0;3
ACCE;13.046;71164.214;7.46991;-8.31267;-11.45386;3
MAGN;13.048;71164.217;32.57577;11.67120;14.40800;3
LIGH;13.050;71164.221;12727.0;3
ACCE;13.054;71164.224;7.91044;-8.11156;-12.06678;3
LIGH;13.059;71164.230;12727.0;3
ACCE;13.066;71164.234;8.65743;-7.75721;-12.18170;3
MAGN;13.069;71164.240;27.03466;19.82052;11.64311;3
LIGH;13.072;71164.243;12727.0;3
ACCE;13.074;71164.244;10.30464;-7.34541;-13.04361;3
LIGH;13.079;71164.250;12727.0;3
ACCE;13.085;71164.254;10.36211;-7.33583;-12.50731;3
MAGN;13.089;71164.260;27.03466;19.82052;11.64311;3
LIGH;13.092;71164.263;12727.0;3
ACCE;13.094;71164.264;10.21845;-7.40287;-11.87524;3
LIGH;13.099;71164.270;12727.0;3
ACCE;13.105;71164.274;10.02692;-7.69018;-11.44428;3
MAGN;13.108;71164.280;27.03466;19.82052;11.64311;3
LIGH;13.112;71164.283;10380.0;3
ACCE;13.114;71164.284;10.07480;-9.41400;-11.07079;3
LIGH;13.119;71164.290;10380.0;3
ACCE;13.126;71164.294;9.97903;-10.57279;-11.04206;3
MAGN;13.128;71164.300;17.45473;26.75062;9.28923;3
LIGH;13.132;71164.303;10380.0;3
ACCE;13.134;71164.304;9.93115;-11.11867;-10.66856;3
LIGH;13.139;71164.310;10380.0;3
ACCE;13.146;71164.314;10.00776;-11.52090;-10.04607;3
MAGN;13.149;71164.320;17.45473;26.75062;9.28923;3
LIGH;13.152;71164.323;10380.0;3
ACCE;13.154;71164.324;10.13226;-11.41555;-9.48104;3
LIGH;13.159;71164.330;10380.0;3
ACCE;13.166;71164.334;10.37168;-11.18571;-8.70532;3
MAGN;13.168;71164.340;17.45473;26.75062;9.28923;3
LIGH;13.172;71164.343;7190.0;3
ACCE;13.174;71164.344;10.63026;-11.19529;-8.74362;3
LIGH;13.179;71164.350;7190.0;3
ACCE;13.188;71164.354;11.29106;-11.52090;-8.28394;3
MAGN;13.189;71164.359;6.77407;30.78473;7.04209;3
LIGH;13.191;71164.363;7190.0;3
ACCE;13.194;71164.364;11.76032;-11.75074;-7.74764;3
LIGH;13.199;71164.370;7190.0;3
ACCE;13.205;71164.374;12.07635;-12.06678;-7.54652;3
MAGN;13.206;71164.377;6.77407;30.78473;7.04209;3
LIGH;13.209;71164.380;7190.0;3
ACCE;13.214;71164.384;11.99974;-12.09551;-7.66145;3
LIGH;13.219;71164.390;7190.0;3
ACCE;13.228;71164.394;11.57836;-11.60709;-7.60398;3
MAGN;13.229;71164.400;6.77407;30.78473;7.04209;3
LIGH;13.232;71164.403;7225.0;3
ACCE;13.234;71164.404;11.57836;-11.57836;-7.70933;3
LIGH;13.239;71164.410;7225.0;3
ACCE;13.246;71164.414;11.73159;-11.36767;-7.24964;3
MAGN;13.248;71164.420;-5.77994;31.06679;4.77811;3
LIGH;13.252;71164.423;7225.0;3
ACCE;13.254;71164.424;11.89439;-10.90798;-6.65588;3
LIGH;13.259;71164.430;7225.0;3
ACCE;13.265;71164.434;11.82736;-9.73004;-5.47793;3
MAGN;13.268;71164.440;-5.77994;31.06679;4.77811;3
LIGH;13.272;71164.443;7225.0;3
ACCE;13.274;71164.444;11.72201;-9.25119;-5.20978;3
LIGH;13.279;71164.450;7225.0;3
ACCE;13.289;71164.454;11.99974;-8.98304;-4.85544;3
MAGN;13.291;71164.460;-5.77994;31.06679;4.77811;3
LIGH;13.294;71164.464;9941.0;3
GNSS;13.295;1491388622.000;39.993730;-0.073955;115.000;0.000;3.0;0.0;28;11
ACCE;13.303;71164.465;12.22958;-8.66701;-4.50110;3
LIGH;13.304;71164.471;9941.0;3
GNSS;13.306;1491388622.000;39.993730;-0.073955;115.000;0.000;3.0;0.0;28;10
ACCE;13.309;71164.474;12.23916;-7.81467;-3.72538;3
MAGN;13.310;71164.480;-17.40189;27.74530;0.47950;3
ACCE;13.314;71164.484;12.06678;-7.09641;-3.35188;3
LIGH;13.315;71164.486;9941.0;3
LIGH;13.319;71164.490;9941.0;3
ACCE;13.330;71164.494;11.72201;-6.35900;-2.72939;3
MAGN;13.332;71164.503;-17.40189;27.74530;0.47950;3
ACCE;13.335;71164.504;11.47301;-5.61201;-2.16436;3
LIGH;13.337;71164.508;9941.0;3
LIGH;13.340;71164.511;9941.0;3
ACCE;13.348;71164.514;10.61110;-4.23295;-1.37906;3
MAGN;13.349;71164.519;-17.40189;27.74530;0.47950;3
LIGH;13.351;71164.523;9375.0;3
ACCE;13.354;71164.524;10.18972;-3.66792;-1.23541;3
LIGH;13.359;71164.530;11467.0;3
ACCE;13.365;71164.534;9.86411;-3.21781;-0.92895;3
MAGN;13.366;71164.537;-26.53874;24.24184;-4.99055;3
LIGH;13.369;71164.540;11467.0;3
ACCE;13.374;71164.544;9.50977;-2.76770;-0.51715;3
LIGH;13.379;71164.550;11467.0;3
ACCE;13.388;71164.554;9.50019;-2.24097;0.08619;3
MAGN;13.389;71164.560;-26.53874;24.24184;-4.99055;3
LIGH;13.392;71164.563;11467.0;3
ACCE;13.394;71164.564;9.42358;-2.07817;0.27773;3
LIGH;13.399;71164.570;11467.0;3
ACCE;13.405;71164.574;9.16500;-1.92494;0.58419;3
MAGN;13.408;71164.577;-26.53874;24.24184;-4.99055;3
LIGH;13.409;71164.580;11467.0;3
ACCE;13.414;71164.584;8.96389;-1.81959;1.05345;3
LIGH;13.419;71164.590;12184.0;3
ACCE;13.428;71164.594;9.19373;-1.52271;2.44209;3
MAGN;13.429;71164.600;-31.95509;19.47748;-11.00069;3
LIGH;13.432;71164.603;12184.0;3
ACCE;13.434;71164.604;9.15543;-1.49398;2.96881;3
LIGH;13.439;71164.610;12184.0;3
ACCE;13.445;71164.614;9.02135;-1.67594;3.49553;3
MAGN;13.448;71164.617;-31.95509;19.47748;-11.00069;3
LIGH;13.449;71164.620;12184.0;3
ACCE;13.454;71164.624;8.83939;-1.93451;3.78284;3
LIGH;13.459;71164.630;12184.0;3
ACCE;13.466;71164.634;7.98706;-1.83875;3.18908;3
MAGN;13.468;71164.640;-31.95509;19.47748;-11.00069;3
LIGH;13.472;71164.643;12184.0;3
ACCE;13.474;71164.644;7.67102;-1.76213;3.25611;3
LIGH;13.479;71164.650;14022.0;3
ACCE;13.485;71164.654;7.61356;-1.66636;3.61046;3
MAGN;13.489;71164.660;-33.60996;15.31514;-17.24117;3
LIGH;13.492;71164.663;14022.0;3
ACCE;13.494;71164.664;7.25922;-1.08218;3.92649;3
LIGH;13.499;71164.670;14022.0;3
ACCE;13.505;71164.674;7.04853;-0.58419;4.06057;3
MAGN;13.506;71164.677;-33.60996;15.31514;-17.24117;3
LIGH;13.509;71164.680;14022.0;3
ACCE;13.514;71164.684;6.72292;0.08619;4.05099;3
LIGH;13.519;71164.690;14022.0;3
ACCE;13.525;71164.694;6.44519;0.66080;4.07972;3
MAGN;13.526;71164.697;-33.60996;15.31514;-17.24117;3
LIGH;13.529;71164.700;14022.0;3
ACCE;13.534;71164.704;5.88016;1.33118;3.87861;3
LIGH;13.539;71164.710;16415.0;3
ACCE;13.548;71164.714;5.88974;1.48441;3.65834;3
MAGN;13.549;71164.720;-32.39357;11.47089;-23.24065;3
LIGH;13.552;71164.723;16415.0;3
ACCE;13.554;71164.724;5.82270;1.75256;3.43807;3
LIGH;13.559;71164.730;16415.0;3
ACCE;13.565;71164.734;5.61201;2.38462;3.24654;3
MAGN;13.566;71164.737;-32.39357;11.47089;-23.24065;3
SOUN;13.566;161.20;0.00492;47.82
LIGH;13.569;71164.740;16415.0;3
ACCE;13.574;71164.744;5.33428;2.51870;2.88262;3
LIGH;13.581;71164.752;16415.0;3
ACCE;13.585;71164.754;5.02782;2.57616;2.73897;3
MAGN;13.586;71164.757;-32.39357;11.47089;-23.24065;3
LIGH;13.589;71164.760;16415.0;3
ACCE;13.594;71164.764;4.59687;2.67193;2.81558;3
LIGH;13.601;71164.772;21513.0;3
ACCE;13.605;71164.774;4.07014;2.80600;3.04542;3
MAGN;13.606;71164.777;-28.84334;8.24932;-28.21310;3
LIGH;13.609;71164.780;21513.0;3
ACCE;13.614;71164.784;3.90734;2.85389;2.95923;3
LIGH;13.621;71164.792;21513.0;3
ACCE;13.625;71164.794;3.69665;3.00712;3.32315;3
MAGN;13.626;71164.797;-28.84334;8.24932;-28.21310;3
LIGH;13.629;71164.800;21513.0;3
ACCE;13.634;71164.804;3.45723;3.29442;3.53384;3
LIGH;13.641;71164.812;21513.0;3
ACCE;13.645;71164.814;2.87304;3.76368;3.40934;3
MAGN;13.646;71164.817;-28.84334;8.24932;-28.21310;3
LIGH;13.649;71164.820;21513.0;3
ACCE;13.654;71164.824;2.46124;3.76368;3.29442;3
LIGH;13.661;71164.832;45384.0;3
ACCE;13.665;71164.834;2.09732;3.76368;3.34231;3
MAGN;13.666;71164.837;-23.49852;5.99992;-31.91661;3
LIGH;13.669;71164.840;45384.0;3
ACCE;13.674;71164.844;1.82917;3.78284;3.19865;3
LIGH;13.681;71164.852;45384.0;3
ACCE;13.685;71164.854;1.45567;3.80199;3.58173;3
MAGN;13.686;71164.857;-23.49852;5.99992;-31.91661;3
LIGH;13.689;71164.860;45384.0;3
ACCE;13.694;71164.864;1.22583;3.84988;4.11803;3
LIGH;13.699;71164.870;45384.0;3
ACCE;13.705;71164.874;0.98641;3.71580;4.74052;3
MAGN;13.706;71164.877;-23.49852;5.99992;-31.91661;3
LIGH;13.709;71164.880;45384.0;3
ACCE;13.714;71164.884;0.74699;3.48596;4.90333;3
LIGH;13.721;71164.892;41407.0;3
ACCE;13.725;71164.894;0.20111;3.58173;5.26724;3
MAGN;13.726;71164.897;-18.27165;5.19601;-35.37292;3
LIGH;13.729;71164.900;56574.0;3
ACCE;13.734;71164.904;0.10534;3.57215;5.32470;3
LIGH;13.741;71164.912;56574.0;3
ACCE;13.746;71164.914;0.05746;3.39019;5.35344;3
MAGN;13.747;71164.917;-18.27165;5.19601;-35.37292;3
LIGH;13.749;71164.920;56574.0;3
ACCE;13.754;71164.924;0.04788;2.94008;5.30555;3
LIGH;13.761;71164.932;56574.0;3
ACCE;13.765;71164.934;0.12450;2.28886;6.00466;3
MAGN;13.766;71164.937;-18.27165;5.19601;-35.37292;3
LIGH;13.769;71164.940;56574.0;3
ACCE;13.774;71164.944;0.07661;2.10690;6.36858;3
LIGH;13.781;71164.952;56574.0;3
ACCE;13.785;71164.954;-0.07661;1.84832;6.71334;3
MAGN;13.786;71164.957;-14.79511;6.81361;-37.24643;3
LIGH;13.789;71164.960;74827.0;3
ACCE;13.794;71164.964;-0.08619;1.40779;6.75165;3
LIGH;13.801;71164.972;74827.0;3
ACCE;13.805;71164.974;0.29688;0.40223;7.28795;3
MAGN;13.806;71164.977;-14.79511;6.81361;-37.24643;3
LIGH;13.809;71164.980;74827.0;3
ACCE;13.814;71164.984;0.41180;0.22984;8.02536;3
LIGH;13.821;71164.992;74827.0;3
ACCE;13.825;71164.994;0.48842;0.01915;8.53294;3
MAGN;13.826;71164.997;-14.79511;6.81361;-37.24643;3
LIGH;13.829;71165.000;74827.0;3
ACCE;13.834;71165.004;0.45011;-0.23942;8.59997;3
LIGH;13.841;71165.012;74827.0;3
ACCE;13.845;71165.014;0.45011;-0.67995;9.13627;3
MAGN;13.846;71165.017;-13.70333;9.19249;-37.08603;3
LIGH;13.849;71165.020;85416.0;3
ACCE;13.854;71165.024;-0.18196;-0.89064;9.43316;3
LIGH;13.859;71165.030;85416.0;3
ACCE;13.865;71165.034;-0.05746;-1.34075;9.50977;3
MAGN;13.866;71165.037;-13.70333;9.19249;-37.08603;3
LIGH;13.869;71165.040;85416.0;3
ACCE;13.874;71165.044;0.28730;-1.80044;9.55765;3
LIGH;13.881;71165.052;85416.0;3
ACCE;13.885;71165.054;1.05345;-2.36547;11.08037;3
MAGN;13.886;71165.057;-13.70333;9.19249;-37.08603;3
LIGH;13.889;71165.060;85416.0;3
ACCE;13.894;71165.064;1.54187;-2.58574;11.26232;3
LIGH;13.901;71165.072;85416.0;3
ACCE;13.905;71165.074;1.82917;-2.54743;11.52090;3
MAGN;13.906;71165.077;-15.72639;11.35440;-35.01590;3
LIGH;13.909;71165.080;61580.0;3
ACCE;13.914;71165.084;1.90578;-2.71981;11.98059;3
LIGH;13.921;71165.092;61580.0;3
ACCE;13.925;71165.094;2.04944;-3.16992;11.91355;3
MAGN;13.925;71165.097;-15.72639;11.35440;-35.01590;3
LIGH;13.929;71165.100;61580.0;3
ACCE;13.934;71165.104;2.23140;-3.56257;12.15297;3
LIGH;13.941;71165.113;61580.0;3
ACCE;13.945;71165.114;2.59531;-3.83072;12.71800;3
MAGN;13.946;71165.117;-15.72639;11.35440;-35.01590;3
LIGH;13.949;71165.120;61580.0;3
ACCE;13.954;71165.124;3.61046;-4.27126;13.03403;3
LIGH;13.961;71165.132;61580.0;3
ACCE;13.965;71165.134;4.21380;-4.28083;13.12022;3
MAGN;13.966;71165.137;-21.29957;10.34924;-31.09866;3
LIGH;13.969;71165.140;63244.0;3
ACCE;13.974;71165.144;4.77883;-4.24253;13.12980;3
LIGH;13.981;71165.152;48864.0;3
ACCE;13.985;71165.154;6.14831;-4.52983;13.84806;3
MAGN;13.987;71165.157;-21.29957;10.34924;-31.09866;3
LIGH;13.989;71165.160;48864.0;3
ACCE;13.994;71165.164;7.01022;-4.61602;14.34606;3
LIGH;14.001;71165.172;48864.0;3
ACCE;14.005;71165.174;7.40287;-4.42448;15.06432;3
MAGN;14.006;71165.177;-21.29957;10.34924;-31.09866;3
SOUN;14.009;160.02;0.00488;47.75
LIGH;14.011;71165.181;48864.0;3
ACCE;14.014;71165.184;7.46991;-4.12760;15.17924;3
LIGH;14.019;71165.190;48864.0;3
ACCE;14.025;71165.194;7.66145;-3.76368;14.71955;3
MAGN;14.026;71165.197;-27.07363;4.38919;-26.65792;3
LIGH;14.032;71165.200;48864.0;3
ACCE;14.041;71165.210;8.18817;-3.86903;14.62378;3
LIGH;14.043;71165.215;16785.0;3
ACCE;14.046;71165.214;8.18817;-3.86903;14.62378;3
MAGN;14.047;71165.218;-27.07363;4.38919;-26.65792;3
LIGH;14.050;71165.221;16785.0;3
ACCE;14.054;71165.224;8.73405;-4.11803;14.55675;3
LIGH;14.061;71165.233;16785.0;3
ACCE;14.065;71165.234;9.15543;-4.62560;15.31331;3
MAGN;14.066;71165.237;-27.07363;4.38919;-26.65792;3
LIGH;14.069;71165.240;16785.0;3
ACCE;14.074;71165.244;9.26077;-4.48195;15.34204;3
LIGH;14.081;71165.252;16785.0;3
ACCE;14.085;71165.254;9.66300;-4.07014;14.76744;3
MAGN;14.086;71165.257;-29.90021;-5.77842;-21.18686;3
LIGH;14.089;71165.260;16785.0;3
ACCE;14.094;71165.264;10.10353;-3.16992;14.20240;3
LIGH;14.101;71165.272;11872.0;3
ACCE;14.105;71165.274;9.84496;-1.06303;13.47457;3
MAGN;14.106;71165.277;-29.90021;-5.77842;-21.18686;3
LIGH;14.109;71165.280;11872.0;3
ACCE;14.114;71165.284;9.41400;-0.76614;12.55519;3
LIGH;14.121;71165.292;11872.0;3
ACCE;14.125;71165.294;8.82024;-0.66080;12.17212;3
MAGN;14.126;71165.297;-29.90021;-5.77842;-21.18686;3
LIGH;14.129;71165.300;11872.0;3
ACCE;14.134;71165.304;7.96790;-0.46926;11.84651;3
LIGH;14.141;71165.312;11872.0;3
ACCE;14.145;71165.314;5.71735;-0.20111;11.44428;3
MAGN;14.146;71165.317;-28.49424;-18.84219;-14.32348;3
LIGH;14.149;71165.320;11872.0;3
ACCE;14.154;71165.324;5.21936;-0.10534;11.31021;3
LIGH;14.161;71165.332;10195.0;3
ACCE;14.165;71165.334;4.93206;0.13408;11.21444;3
MAGN;14.166;71165.337;-28.49424;-18.84219;-14.32348;3
LIGH;14.169;71165.340;10195.0;3
ACCE;14.174;71165.344;4.80756;0.07661;10.40041;3
LIGH;14.179;71165.350;10195.0;3
ACCE;14.185;71165.354;3.41892;0.23942;10.17057;3
MAGN;14.186;71165.357;-28.49424;-18.84219;-14.32348;3
LIGH;14.189;71165.360;10195.0;3
ACCE;14.194;71165.364;2.40378;-0.11492;9.38527;3
LIGH;14.199;71165.370;10195.0;3
ACCE;14.208;71165.374;1.50356;-0.44053;8.59997;3
MAGN;14.209;71165.380;-21.56853;-30.52304;-7.81114;3
LIGH;14.212;71165.383;10195.0;3
ACCE;14.214;71165.384;0.70868;-0.44053;7.81467;3
LIGH;14.219;71165.390;10831.0;3
ACCE;14.225;71165.394;-0.62249;0.22027;6.15789;3
MAGN;14.228;71165.400;-21.56853;-30.52304;-7.81114;3
LIGH;14.232;71165.403;10831.0;3
ACCE;14.234;71165.404;-1.13964;0.74699;5.18105;3
LIGH;14.239;71165.410;10831.0;3
ACCE;14.245;71165.414;-1.52271;1.18752;4.07972;3
MAGN;14.248;71165.419;-21.56853;-30.52304;-7.81114;3
LIGH;14.251;71165.423;10831.0;3
ACCE;14.254;71165.424;-1.91536;1.58975;3.25611;3
LIGH;14.259;71165.430;10831.0;3
ACCE;14.266;71165.434;-2.60489;1.70467;2.03028;3
MAGN;14.268;71165.440;-11.42958;-37.78245;0.53919;3
LIGH;14.272;71165.443;10831.0;3
ACCE;14.274;71165.444;-2.80600;1.65679;1.55144;3
LIGH;14.279;71165.450;11548.0;3
ACCE;14.286;71165.454;-3.06458;1.80044;1.58975;3
MAGN;14.293;71165.460;-11.42958;-37.78245;0.53919;3
LIGH;14.295;71165.464;11548.0;3
ACCE;14.296;71165.464;-3.48596;1.50356;1.97282;3
GNSS;14.297;1491388623.000;39.993727;-0.073950;115.000;122.900;3.0;0.2;28;10
GNSS;14.300;1491388623.000;39.993727;-0.073950;115.000;122.900;3.0;0.2;28;10
LIGH;14.301;71165.471;11548.0;3
ACCE;14.307;71165.474;-3.65834;1.15879;2.04944;3
MAGN;14.308;71165.479;-11.42958;-37.78245;0.53919;3
LIGH;14.311;71165.482;11548.0;3
ACCE;14.314;71165.484;-4.13718;0.83318;1.49398;3
LIGH;14.319;71165.490;11548.0;3
ACCE;14.325;71165.494;-4.90333;0.67038;0.56503;3
MAGN;14.327;71165.499;-0.57226;-39.18763;9.97241;3
LIGH;14.331;71165.502;11548.0;3
ACCE;14.334;71165.504;-5.88016;1.49398;-0.82361;3
LIGH;14.339;71165.510;11432.0;3
ACCE;14.345;71165.514;-6.19619;1.71425;-1.20668;3
MAGN;14.346;71165.517;-0.57226;-39.18763;9.97241;3
LIGH;14.349;71165.520;11594.0;3
ACCE;14.354;71165.524;-6.31112;1.63763;-1.58975;3
LIGH;14.359;71165.530;11594.0;3
ACCE;14.368;71165.534;-5.42047;1.29287;-2.23140;3
MAGN;14.369;71165.540;-0.57226;-39.18763;9.97241;3
LIGH;14.372;71165.543;11594.0;3
ACCE;14.374;71165.544;-4.82671;1.31202;-3.08373;3
LIGH;14.379;71165.550;11594.0;3
ACCE;14.388;71165.554;-4.52025;1.50356;-3.77326;3
MAGN;14.389;71165.560;5.56301;-34.84198;19.04431;3
LIGH;14.392;71165.563;11594.0;3
ACCE;14.394;71165.564;-4.28083;1.85790;-4.42448;3
LIGH;14.399;71165.570;11594.0;3
ACCE;14.406;71165.574;-3.87861;2.10690;-5.91847;3
MAGN;14.408;71165.580;5.56301;-34.84198;19.04431;3
LIGH;14.411;71165.583;11109.0;3
ACCE;14.414;71165.584;-4.04141;2.36547;-6.32069;3
LIGH;14.419;71165.590;11109.0;3
ACCE;14.425;71165.594;-4.50110;2.39420;-6.23450;3
MAGN;14.428;71165.599;5.56301;-34.84198;19.04431;3
LIGH;14.431;71165.603;11109.0;3
ACCE;14.434;71165.604;-5.12359;2.11647;-5.93762;3
LIGH;14.439;71165.610;11109.0;3
ACCE;14.446;71165.614;-6.18662;1.32160;-5.69820;3
MAGN;14.448;71165.620;8.90359;-27.41818;25.26879;3
LIGH;14.452;71165.623;11109.0;3
ACCE;14.454;71165.624;-6.47392;1.13964;-5.75566;3
LIGH;14.459;71165.630;11109.0;3
ACCE;14.465;71165.634;-6.49307;1.13964;-5.55455;3
MAGN;14.466;71165.637;8.90359;-27.41818;25.26879;3
LIGH;14.469;71165.640;10346.0;3
ACCE;14.474;71165.644;-6.30154;1.05345;-5.59285;3
LIGH;14.479;71165.650;10346.0;3
ACCE;14.486;71165.654;-6.03339;0.54588;-6.06212;3
MAGN;14.487;71165.657;8.90359;-27.41818;25.26879;3
LIGH;14.489;71165.660;10346.0;3
ACCE;14.494;71165.664;-5.85143;0.20111;-6.15789;3
LIGH;14.499;71165.670;10346.0;3
ACCE;14.505;71165.674;-5.61201;-0.18196;-6.07170;3
MAGN;14.507;71165.677;8.78511;-19.95155;29.23773;3
LIGH;14.509;71165.680;10346.0;3
ACCE;14.514;71165.684;-5.40132;-0.47884;-5.91847;3
LIGH;14.519;71165.690;10346.0;3
ACCE;14.525;71165.694;-5.11401;-1.38864;-5.69820;3
MAGN;14.526;71165.697;8.78511;-19.95155;29.23773;3
LIGH;14.529;71165.700;9779.0;3
ACCE;14.534;71165.704;-4.95121;-1.84832;-5.83228;3
LIGH;14.539;71165.710;9779.0;3
ACCE;14.548;71165.714;-4.75967;-2.27928;-5.91847;3
MAGN;14.549;71165.720;8.78511;-19.95155;29.23773;3
LIGH;14.552;71165.723;9779.0;3
ACCE;14.554;71165.724;-4.75010;-2.66235;-6.25365;3
LIGH;14.559;71165.730;9779.0;3
SOUN;14.560;124.59;0.00380;45.58
ACCE;14.565;71165.734;-6.32069;-3.12204;-6.93361;3
MAGN;14.568;71165.737;7.00678;-10.83348;31.21714;3
LIGH;14.569;71165.740;9779.0;3
ACCE;14.574;71165.744;-7.19218;-3.12204;-7.17303;3
LIGH;14.579;71165.750;9779.0;3
ACCE;14.585;71165.754;-7.38372;-3.12204;-7.04853;3
MAGN;14.588;71165.757;7.00678;-10.83348;31.21714;3
LIGH;14.589;71165.760;9213.0;3
ACCE;14.594;71165.764;-6.87615;-3.40934;-6.95276;3
LIGH;14.599;71165.770;9213.0;3
ACCE;14.606;71165.774;-6.56011;-4.23295;-6.65588;3
MAGN;14.608;71165.780;7.00678;-10.83348;31.21714;3
LIGH;14.612;71165.783;9213.0;3
ACCE;14.614;71165.784;-6.44519;-4.77883;-6.41646;3
LIGH;14.619;71165.790;9213.0;3
ACCE;14.625;71165.794;-6.31112;-5.36301;-5.81312;3
MAGN;14.628;71165.800;6.04526;-0.34396;31.41527;3
LIGH;14.632;71165.803;9213.0;3
ACCE;14.634;71165.804;-5.98550;-6.14831;-4.95121;3
LIGH;14.639;71165.810;9213.0;3
ACCE;14.646;71165.814;-5.32470;-8.18817;-4.45322;3
MAGN;14.648;71165.820;6.04526;-0.34396;31.41527;3
LIGH;14.652;71165.823;8762.0;3
ACCE;14.654;71165.824;-5.20021;-9.05008;-3.94564;3
LIGH;14.659;71165.830;8762.0;3
ACCE;14.665;71165.834;-5.14275;-9.67257;-3.18908;3
MAGN;14.666;71165.837;6.04526;-0.34396;31.41527;3
LIGH;14.669;71165.840;8762.0;3
ACCE;14.674;71165.844;-4.89375;-10.37168;-2.90177;3
LIGH;14.679;71165.850;8762.0;3
ACCE;14.688;71165.854;-5.63116;-11.75074;-3.90734;3
MAGN;14.689;71165.860;6.23461;10.93230;28.54379;3
LIGH;14.692;71165.863;8762.0;3
ACCE;14.694;71165.864;-6.00466;-11.90397;-4.38618;3
LIGH;14.699;71165.870;8762.0;3
ACCE;14.705;71165.874;-5.61201;-11.47301;-4.16591;3
MAGN;14.706;71165.877;6.23461;10.93230;28.54379;3
LIGH;14.709;71165.880;9236.0;3
ACCE;14.714;71165.884;-4.88417;-11.44428;-4.27126;3
LIGH;14.719;71165.890;7953.0;3
ACCE;14.728;71165.894;-5.06613;-11.56878;-3.76368;3
MAGN;14.729;71165.900;6.23461;10.93230;28.54379;3
LIGH;14.732;71165.903;7953.0;3
ACCE;14.734;71165.904;-5.02782;-11.70286;-3.16035;3
LIGH;14.739;71165.910;7953.0;3
ACCE;14.745;71165.914;-5.18105;-11.88482;-2.27928;3
MAGN;14.746;71165.917;4.50515;22.66690;20.61305;3
LIGH;14.749;71165.920;7953.0;3
ACCE;14.754;71165.924;-5.35344;-13.52245;-1.77171;3
LIGH;14.759;71165.930;7953.0;3
ACCE;14.766;71165.934;-4.85544;-13.62780;-1.33118;3
MAGN;14.768;71165.940;4.50515;22.66690;20.61305;3
LIGH;14.772;71165.943;8392.0;3
ACCE;14.774;71165.944;-4.30956;-13.12980;-0.91937;3
LIGH;14.779;71165.950;6993.0;3
ACCE;14.785;71165.954;-4.28083;-12.86165;-0.87149;3
MAGN;14.788;71165.960;4.50515;22.66690;20.61305;3
LIGH;14.792;71165.963;6993.0;3
ACCE;14.794;71165.964;-4.53941;-12.48816;-1.52271;3
LIGH;14.799;71165.970;6993.0;3
ACCE;14.806;71165.974;-4.72137;-11.99016;-1.49398;3
MAGN;14.808;71165.980;1.24432;32.06956;10.85233;3
LIGH;14.812;71165.983;6993.0;3
ACCE;14.814;71165.984;-4.85544;-11.37725;-1.50356;3
LIGH;14.819;71165.990;6993.0;3
ACCE;14.825;71165.994;-5.38217;-10.10353;-1.28329;3
MAGN;14.826;71165.997;1.24432;32.06956;10.85233;3
LIGH;14.829;71166.000;6993.0;3
ACCE;14.834;71166.004;-5.65032;-9.80665;-1.33118;3
LIGH;14.839;71166.010;7409.0;3
ACCE;14.845;71166.014;-5.55455;-9.81623;-1.05345;3
MAGN;14.846;71166.017;1.24432;32.06956;10.85233;3
LIGH;14.849;71166.020;7409.0;3
ACCE;14.854;71166.024;-5.19063;-9.85453;-0.47884;3
LIGH;14.861;71166.032;7409.0;3
ACCE;14.865;71166.034;-4.84586;-11.13783;0.50757;3
MAGN;14.866;71166.037;-2.63782;37.87638;2.03035;3
LIGH;14.869;71166.040;7409.0;3
ACCE;14.874;71166.044;-4.75010;-11.94228;0.99599;3
LIGH;14.882;71166.052;7409.0;3
ACCE;14.886;71166.055;-4.51068;-12.34450;2.35589;3
MAGN;14.887;71166.058;-2.63782;37.87638;2.03035;3
LIGH;14.890;71166.061;7409.0;3
ACCE;14.900;71166.064;-4.18506;-12.44985;3.87861;3
LIGH;14.903;71166.071;10473.0;3
ACCE;14.906;71166.074;-4.06057;-13.60864;4.58729;3
MAGN;14.910;71166.077;-2.63782;37.87638;2.03035;3
LIGH;14.910;71166.080;10473.0;3
ACCE;14.915;71166.084;-4.07014;-13.50330;4.47237;3
LIGH;14.919;71166.091;10473.0;3
ACCE;14.925;71166.094;-3.77326;-12.94784;4.54898;3
MAGN;14.926;71166.097;-4.89824;39.79227;-5.93797;3
LIGH;14.930;71166.102;10473.0;3
ACCE;14.934;71166.104;-3.57215;-12.61265;3.97437;3
LIGH;14.943;71166.114;10473.0;3
ACCE;14.945;71166.114;-3.17950;-11.58794;2.84431;3
MAGN;14.946;71166.117;-4.89824;39.79227;-5.93797;3
LIGH;14.951;71166.121;10473.0;3
GNSS;14.951;1491388620.589;39.993802;-0.073874;0.000;0.000;19.0;0.0;28;9
ACCE;14.954;71166.124;-3.01669;-10.96544;2.32716;3
LIGH;14.959;71166.131;26507.0;3
ACCE;14.965;71166.134;-2.87304;-10.64941;1.76213;3
MAGN;14.966;71166.137;-4.89824;39.79227;-5.93797;3
LIGH;14.969;71166.140;26507.0;3
ACCE;14.974;71166.144;-2.55701;-10.18972;1.55144;3
LIGH;14.980;71166.152;26507.0;3
ACCE;14.985;71166.154;-1.48441;-9.42358;1.60890;3
MAGN;14.985;71166.157;-6.03992;39.80525;-13.27721;3
LIGH;14.989;71166.160;26507.0;3
ACCE;14.994;71166.164;-1.00556;-9.21289;1.34075;3
LIGH;14.999;71166.170;26507.0;3
SOUN;15.001;80.14;0.00245;41.75
ACCE;15.005;71166.174;-0.67038;-8.86812;1.35033;3
MAGN;15.006;71166.177;-6.03992;39.80525;-13.27721;3
LIGH;15.009;71166.180;26507.0;3
ACCE;15.014;71166.184;-0.48842;-8.47547;1.40779;3
LIGH;15.020;71166.192;58840.0;3
ACCE;15.025;71166.194;-0.37350;-8.03494;1.25456;3
MAGN;15.028;71166.197;-6.03992;39.80525;-13.27721;3
LIGH;15.032;71166.201;58840.0;3
ACCE;15.038;71166.204;-0.25857;-7.80510;1.35033;3
ACCE;15.046;71166.214;-0.23942;-7.46991;1.75256;3
MAGN;15.047;71166.218;-6.59209;37.88377;-19.87529;3
LIGH;15.049;71166.220;58840.0;3
LIGH;15.052;71166.223;58840.0;3
ACCE;15.054;71166.224;-0.22027;-7.22091;1.85790;3
LIGH;15.061;71166.232;58840.0;3
ACCE;15.066;71166.235;-0.33519;-7.30710;1.63763;3
MAGN;15.066;71166.238;-6.59209;37.88377;-19.87529;3
LIGH;15.069;71166.241;58840.0;3
ACCE;15.074;71166.244;-0.27773;-7.20176;1.40779;3
LIGH;15.081;71166.253;100005.0;3
ACCE;15.085;71166.254;-0.14365;-6.95276;1.12049;3
MAGN;15.086;71166.257;-6.59209;37.88377;-19.87529;3
LIGH;15.089;71166.260;100005.0;3
ACCE;15.094;71166.264;0.12450;-6.67503;0.53630;3
LIGH;15.101;71166.273;100005.0;3
ACCE;15.105;71166.274;1.67594;-6.27281;-0.59376;3
MAGN;15.106;71166.277;-5.72806;33.70584;-23.82300;3
LIGH;15.109;71166.280;100005.0;3
ACCE;15.114;71166.284;2.63362;-6.22492;-1.22583;3
LIGH;15.121;71166.292;100005.0;3
ACCE;15.125;71166.294;3.21781;-6.36858;-1.82917;3
MAGN;15.126;71166.297;-5.72806;33.70584;-23.82300;3
LIGH;15.129;71166.300;100005.0;3
ACCE;15.134;71166.304;4.10845;-6.98149;-2.19309;3
LIGH;15.141;71166.312;87728.0;3
ACCE;15.145;71166.314;4.42448;-7.56568;-1.99198;3
MAGN;15.146;71166.317;-5.72806;33.70584;-23.82300;3
LIGH;15.149;71166.320;150000.0;3
ACCE;15.154;71166.324;4.40533;-8.38928;-2.16436;3
LIGH;15.159;71166.330;150000.0;3
ACCE;15.165;71166.334;4.27126;-9.24162;-1.98240;3
MAGN;15.166;71166.337;-5.11747;30.00880;-26.71978;3
LIGH;15.169;71166.340;150000.0;3
ACCE;15.174;71166.344;3.74453;-10.63026;-1.58017;3
LIGH;15.181;71166.352;150000.0;3
ACCE;15.185;71166.354;3.36146;-11.15698;-1.46525;3
MAGN;15.186;71166.357;-5.11747;30.00880;-26.71978;3
LIGH;15.189;71166.360;150000.0;3
ACCE;15.194;71166.364;3.04542;-11.75074;-1.48441;3
LIGH;15.201;71166.372;150000.0;3
ACCE;15.205;71166.374;3.43807;-13.19684;-1.24498;3
MAGN;15.206;71166.377;-5.11747;30.00880;-26.71978;3
LIGH;15.209;71166.380;150000.0;3
ACCE;15.214;71166.384;4.00311;-13.60864;-1.07260;3
LIGH;15.221;71166.392;150000.0;3
ACCE;15.225;71166.394;4.40533;-13.92468;-1.01514;3
MAGN;15.226;71166.397;-6.54824;27.93282;-27.85403;3
LIGH;15.229;71166.400;150000.0;3
ACCE;15.234;71166.404;4.64475;-14.12579;-1.13964;3
LIGH;15.241;71166.412;150000.0;3
ACCE;15.245;71166.414;5.31513;-14.25987;-0.95768;3
MAGN;15.246;71166.417;-6.54824;27.93282;-27.85403;3
LIGH;15.249;71166.420;150000.0;3
ACCE;15.254;71166.424;5.41090;-14.23114;-0.99599;3
LIGH;15.261;71166.432;150000.0;3
ACCE;15.265;71166.434;5.52582;-14.25029;-1.05345;3
MAGN;15.266;71166.437;-6.54824;27.93282;-27.85403;3
LIGH;15.269;71166.440;150000.0;3
ACCE;15.274;71166.444;5.51624;-14.18325;-1.02472;3
LIGH;15.281;71166.452;150000.0;3
ACCE;15.285;71166.454;4.91290;-13.73314;-0.89064;3
MAGN;15.288;71166.457;-9.51955;25.25499;-28.87884;3
LIGH;15.290;71166.461;150000.0;3
GNSS;15.291;1491388624.000;39.993727;-0.073949;115.000;0.000;3.0;0.0;28;9
ACCE;15.300;71166.464;4.60644;-13.52245;-0.73741;3
LIGH;15.300;71166.471;150000.0;3
GNSS;15.301;1491388624.000;39.993727;-0.073949;115.000;0.000;3.0;0.0;28;9
MAGN;15.305;71166.476;-9.51955;25.25499;-28.87884;3
ACCE;15.306;71166.476;4.79798;-13.37880;-0.46926;3
LIGH;15.309;71166.480;150000.0;3
ACCE;15.317;71166.487;5.22894;-12.78504;-0.31603;3
LIGH;15.321;71166.492;150000.0;3
ACCE;15.325;71166.494;5.42047;-12.35408;-0.06704;3
MAGN;15.325;71166.496;-9.51955;25.25499;-28.87884;3
LIGH;15.329;71166.500;85532.0;3
ACCE;15.334;71166.504;5.82270;-11.94228;0.28730;3
LIGH;15.339;71166.511;85532.0;3
ACCE;15.345;71166.514;6.15789;-11.59751;0.97683;3
MAGN;15.346;71166.517;-12.29187;22.37437;-29.01898;3
LIGH;15.349;71166.520;85532.0;3
WIFI;15.353;71166.483;WAP130;20:17:FF:FF:F1:30;-74
WIFI;15.353;71166.483;WAP240;20:17:FF:FF:F2:40;-85
WIFI;15.353;71166.483;WAP116;20:17:FF:FF:F1:16;-73
WIFI;15.353;71166.483;WAP192;20:17:FF:FF:F1:92;-74
WIFI;15.353;71166.483;WAP110;20:17:FF:FF:F1:10;-73
WIFI;15.353;71166.483;WAP314;20:17:FF:FF:F3:14;-74
WIFI;15.353;71166.483;WAP014;20:17:FF:FF:F0:14;-81
WIFI;15.353;71166.483;WAP131;20:17:FF:FF:F1:31;-76
WIFI;15.353;71166.483;WAP124;20:17:FF:FF:F1:24;-81
WIFI;15.353;71166.483;WAP214;20:17:FF:FF:F2:14;-84
WIFI;15.353;71166.483;WAP129;20:17:FF:FF:F1:29;-87
WIFI;15.353;71166.483;WAP010;20:17:FF:FF:F0:10;-80
WIFI;15.353;71166.483;WAP232;20:17:FF:FF:F2:32;-85
WIFI;15.353;71166.483;WAP008;20:17:FF:FF:F0:08;-81
WIFI;15.353;71166.483;WAP234;20:17:FF:FF:F2:34;-87
WIFI;15.353;71166.483;WAP237;20:17:FF:FF:F2:37;-90
WIFI;15.353;71166.483;WAP179;20:17:FF:FF:F1:79;-90
WIFI;15.353;71166.483;WAP123;20:17:FF:FF:F1:23;-77
WIFI;15.353;71166.483;WAP315;20:17:FF:FF:F3:15;-91
ACCE;15.368;71166.524;6.52181;-11.54963;1.31202;3
LIGH;15.368;71166.532;85532.0;3
ACCE;15.368;71166.534;7.34541;-11.19529;1.57060;3
MAGN;15.369;71166.536;-12.29187;22.37437;-29.01898;3
LIGH;15.369;71166.540;85532.0;3
ACCE;15.374;71166.544;7.76679;-10.84095;1.30245;3
LIGH;15.380;71166.552;85532.0;3
ACCE;15.387;71166.556;8.23605;-10.58237;1.02472;3
MAGN;15.387;71166.558;-12.29187;22.37437;-29.01898;3
LIGH;15.390;71166.561;73833.0;3
ACCE;15.394;71166.564;8.59040;-10.15141;0.61292;3
LIGH;15.400;71166.571;73833.0;3
ACCE;15.405;71166.574;9.04051;-9.21289;-0.58419;3
MAGN;15.405;71166.576;-14.82156;19.32422;-29.83708;3
LIGH;15.409;71166.580;73833.0;3
ACCE;15.414;71166.584;9.31823;-8.79151;-0.90022;3
LIGH;15.419;71166.590;73833.0;3
ACCE;15.425;71166.594;9.48104;-8.52336;-1.34075;3
MAGN;15.426;71166.597;-14.82156;19.32422;-29.83708;3
LIGH;15.429;71166.600;73833.0;3
ACCE;15.434;71166.604;9.77792;-8.21690;-1.64721;3
LIGH;15.440;71166.612;73833.0;3
ACCE;15.446;71166.614;9.77792;-7.17303;-1.61848;3
MAGN;15.446;71166.618;-14.82156;19.32422;-29.83708;3
LIGH;15.449;71166.621;73833.0;3
ACCE;15.454;71166.624;9.80665;-6.77080;-1.90578;3
LIGH;15.461;71166.632;19467.0;3
ACCE;15.465;71166.634;9.82580;-6.30154;-1.81002;3
MAGN;15.465;71166.637;-16.88559;15.85258;-30.89273;3
LIGH;15.469;71166.640;19467.0;3
ACCE;15.474;71166.644;9.67257;-5.78439;-1.33118;3
LIGH;15.479;71166.650;19467.0;3
ACCE;15.485;71166.654;9.71088;-5.76524;-0.22984;3
MAGN;15.486;71166.657;-16.88559;15.85258;-30.89273;3
LIGH;15.489;71166.661;19467.0;3
ACCE;15.494;71166.664;9.79707;-5.79397;0.69911;3
LIGH;15.499;71166.670;19467.0;3
ACCE;15.508;71166.674;10.11311;-5.67905;1.93451;3
MAGN;15.509;71166.680;-16.88559;15.85258;-30.89273;3
LIGH;15.512;71166.683;22877.0;3
ACCE;15.514;71166.684;10.52491;-5.43963;3.10289;3
LIGH;15.519;71166.690;12126.0;3
ACCE;15.526;71166.694;11.41555;-4.94163;5.24809;3
MAGN;15.528;71166.700;-16.96163;13.34161;-31.65267;3
LIGH;15.532;71166.703;12126.0;3
ACCE;15.534;71166.704;11.73159;-4.92248;5.60243;3
LIGH;15.539;71166.710;12126.0;3
ACCE;15.545;71166.714;11.99974;-4.74052;5.15232;3
MAGN;15.548;71166.719;-16.96163;13.34161;-31.65267;3
SOUN;15.552;807.40;0.02464;61.81
LIGH;15.554;71166.723;12126.0;3
ACCE;15.555;71166.724;11.23359;-4.22337;2.65278;3
LIGH;15.559;71166.730;12126.0;3
ACCE;15.565;71166.734;10.61110;-4.52983;1.16837;3
MAGN;15.568;71166.737;-16.96163;13.34161;-31.65267;3
LIGH;15.569;71166.740;12126.0;3
ACCE;15.574;71166.744;10.40041;-4.54898;0.89064;3
LIGH;15.579;71166.750;42378.0;3
ACCE;15.586;71166.754;10.51533;-3.66792;2.24097;3
MAGN;15.588;71166.760;-17.61013;11.39276;-31.83218;3
LIGH;15.592;71166.763;42378.0;3
ACCE;15.594;71166.764;10.76433;-3.03585;3.29442;3
LIGH;15.599;71166.770;42378.0;3
ACCE;15.605;71166.774;10.56322;-2.99754;3.54342;3
MAGN;15.608;71166.780;-17.61013;11.39276;-31.83218;3
LIGH;15.612;71166.783;42378.0;3
ACCE;15.614;71166.784;10.58237;-2.59531;3.49553;3
LIGH;15.619;71166.790;42378.0;3
ACCE;15.625;71166.794;10.42914;-0.39265;3.18908;3
MAGN;15.626;71166.797;-17.61013;11.39276;-31.83218;3
LIGH;15.629;71166.800;42378.0;3
ACCE;15.634;71166.804;9.94073;1.02472;2.94008;3
LIGH;15.639;71166.810;26657.0;3
ACCE;15.645;71166.814;9.52892;2.15478;2.90177;3
MAGN;15.646;71166.817;-19.14515;8.98433;-31.06310;3
LIGH;15.649;71166.820;26657.0;3
ACCE;15.654;71166.824;9.50977;2.61447;2.67193;3
LIGH;15.659;71166.830;26657.0;3
ACCE;15.665;71166.834;9.95988;2.27928;2.48997;3
MAGN;15.669;71166.839;-19.14515;8.98433;-31.06310;3
LIGH;15.671;71166.843;26657.0;3
ACCE;15.674;71166.844;10.03649;2.28886;2.31759;3
LIGH;15.679;71166.850;26657.0;3
ACCE;15.686;71166.854;10.17057;2.50912;1.74298;3
MAGN;15.688;71166.860;-19.14515;8.98433;-31.06310;3
LIGH;15.692;71166.863;26657.0;3
ACCE;15.694;71166.864;9.97903;2.90177;1.12049;3
LIGH;15.699;71166.870;24276.0;3
ACCE;15.705;71166.874;9.83538;3.96480;1.72383;3
MAGN;15.708;71166.880;-21.74228;7.11918;-29.91529;3
LIGH;15.711;71166.883;24276.0;3
ACCE;15.714;71166.884;9.63427;4.18506;1.94409;3
LIGH;15.719;71166.890;24276.0;3
ACCE;15.725;71166.894;9.26077;4.31914;2.04944;3
MAGN;15.728;71166.899;-21.74228;7.11918;-29.91529;3
LIGH;15.731;71166.902;24276.0;3
ACCE;15.734;71166.904;8.91601;4.15633;1.86748;3
LIGH;15.739;71166.910;24276.0;3
ACCE;15.746;71166.914;8.32224;3.74453;2.19309;3
MAGN;15.747;71166.917;-21.74228;7.11918;-29.91529;3
LIGH;15.749;71166.920;24276.0;3
ACCE;15.754;71166.924;8.19775;3.49553;2.22182;3
LIGH;15.759;71166.930;27177.0;3
ACCE;15.766;71166.934;8.37013;3.09331;2.12605;3
MAGN;15.768;71166.940;-23.36976;4.75276;-28.80812;3
LIGH;15.771;71166.943;17929.0;3
ACCE;15.774;71166.944;8.88728;2.61447;2.03028;3
LIGH;15.779;71166.950;17929.0;3
ACCE;15.785;71166.954;9.93115;2.49955;2.94008;3
MAGN;15.789;71166.958;-23.36976;4.75276;-28.80812;3
LIGH;15.793;71166.962;17929.0;3
ACCE;15.794;71166.964;9.81623;2.64320;2.98796;3
LIGH;15.799;71166.970;17929.0;3
ACCE;15.806;71166.974;9.30866;2.82516;3.17950;3
MAGN;15.808;71166.978;-23.36976;4.75276;-28.80812;3
LIGH;15.810;71166.981;17929.0;3
ACCE;15.814;71166.984;8.50420;3.05500;3.39019;3
LIGH;15.819;71166.990;17929.0;3
ACCE;15.829;71166.994;7.04853;2.97839;2.55701;3
MAGN;15.830;71166.997;-24.71447;3.81812;-28.04365;3
LIGH;15.831;71167.000;20472.0;3
ACCE;15.834;71167.004;6.89530;2.57616;2.58574;3
LIGH;15.839;71167.010;20472.0;3
ACCE;15.846;71167.014;7.24007;2.03028;2.99754;3
MAGN;15.848;71167.020;-24.71447;3.81812;-28.04365;3
LIGH;15.851;71167.023;20472.0;3
ACCE;15.854;71167.024;7.99663;1.66636;3.05500;3
LIGH;15.859;71167.030;20472.0;3
ACCE;15.865;71167.034;8.72447;2.02071;3.31358;3
MAGN;15.868;71167.039;-24.71447;3.81812;-28.04365;3
LIGH;15.871;71167.042;20472.0;3
ACCE;15.874;71167.044;8.01579;2.40378;3.38061;3
LIGH;15.879;71167.050;20472.0;3
ACCE;15.885;71167.054;7.25922;2.31759;2.34632;3
MAGN;15.888;71167.059;-25.43910;3.97465;-27.33754;3
LIGH;15.891;71167.063;23698.0;3
ACCE;15.894;71167.064;7.01022;1.92494;1.04387;3
LIGH;15.899;71167.070;23698.0;3
ACCE;15.908;71167.074;6.17704;1.59933;3.19865;3
MAGN;15.909;71167.080;-25.43910;3.97465;-27.33754;3
LIGH;15.913;71167.084;23698.0;3
ACCE;15.914;71167.084;5.14275;0.66080;3.14119;3
LIGH;15.919;71167.090;23698.0;3
ACCE;15.925;71167.094;3.64876;-0.32561;3.59130;3
MAGN;15.928;71167.100;-25.43910;3.97465;-27.33754;3
LIGH;15.932;71167.103;23698.0;3
ACCE;15.934;71167.104;0.99599;-1.44610;5.13317;3
LIGH;15.939;71167.110;23698.0;3
ACCE;15.945;71167.114;0.45011;-1.51314;5.71735;3
MAGN;15.948;71167.119;-25.14231;5.34334;-27.45504;3
LIGH;15.952;71167.123;37431.0;3
ACCE;15.954;71167.124;0.53630;-1.28329;5.99508;3
LIGH;15.959;71167.130;37431.0;3
ACCE;15.965;71167.134;1.09176;-0.62249;6.48350;3
MAGN;15.966;71167.137;-25.14231;5.34334;-27.45504;3
LIGH;15.969;71167.140;37431.0;3
ACCE;15.974;71167.144;2.85389;1.50356;6.78996;3
LIGH;15.979;71167.150;37431.0;3
ACCE;15.985;71167.154;3.61046;2.47082;6.54096;3
MAGN;15.989;71167.161;-25.14231;5.34334;-27.45504;3
LIGH;15.993;71167.164;37431.0;3
ACCE;15.994;71167.164;3.93607;3.22738;6.45477;3
LIGH;15.999;71167.170;37431.0;3
ACCE;16.006;71167.174;3.88818;3.49553;6.50265;3
MAGN;16.008;71167.180;-25.86626;6.96803;-26.47802;3
LIGH;16.012;71167.183;38506.0;3
ACCE;16.014;71167.184;3.34231;2.31759;6.43561;3
LIGH;16.019;71167.190;38506.0;3
ACCE;16.026;71167.194;3.24654;1.58017;6.52181;3
MAGN;16.027;71167.197;-25.86626;6.96803;-26.47802;3
LIGH;16.032;71167.201;38506.0;3
ACCE;16.039;71167.204;3.14119;1.02472;7.14430;3
LIGH;16.043;71167.214;38506.0;3
ACCE;16.047;71167.214;3.41892;0.13408;7.99663;3
MAGN;16.048;71167.218;-25.86626;6.96803;-26.47802;3
LIGH;16.051;71167.222;38506.0;3
ACCE;16.054;71167.224;3.83072;-0.19154;8.04452;3
LIGH;16.059;71167.230;38506.0;3
ACCE;16.065;71167.234;4.52025;-0.35434;8.21690;3
MAGN;16.067;71167.237;-27.71637;8.26535;-24.20241;3
LIGH;16.069;71167.240;31292.0;3
ACCE;16.074;71167.244;5.32470;-0.25857;8.33182;3
LIGH;16.079;71167.250;31292.0;3
ACCE;16.085;71167.254;6.87615;-0.07661;8.00621;3
MAGN;16.088;71167.257;-27.71637;8.26535;-24.20241;3
LIGH;16.089;71167.260;31292.0;3
ACCE;16.094;71167.264;7.13472;-0.13408;8.13071;3
LIGH;16.099;71167.270;31292.0;3
SOUN;16.103;557.70;0.01702;58.60
ACCE;16.106;71167.274;7.01022;-0.34477;8.22648;3
MAGN;16.108;71167.277;-27.71637;8.26535;-24.20241;3
LIGH;16.109;71167.280;31292.0;3
ACCE;16.114;71167.284;6.73250;-0.70868;7.87214;3
LIGH;16.119;71167.290;31292.0;3
ACCE;16.125;71167.294;6.49307;-1.54187;7.92002;3
MAGN;16.126;71167.297;-30.78452;8.04977;-20.61120;3
LIGH;16.129;71167.300;44182.0;3
ACCE;16.134;71167.304;6.69419;-1.90578;7.73806;3
LIGH;16.139;71167.310;15895.0;3
ACCE;16.145;71167.314;6.90488;-2.33674;7.84340;3
MAGN;16.146;71167.317;-30.78452;8.04977;-20.61120;3
LIGH;16.149;71167.320;15895.0;3
ACCE;16.154;71167.324;7.12514;-2.76770;8.10198;3
LIGH;16.161;71167.333;15895.0;3
ACCE;16.165;71167.334;8.22648;-3.81157;8.11156;3
MAGN;16.166;71167.337;-30.78452;8.04977;-20.61120;3
LIGH;16.169;71167.340;15895.0;3
ACCE;16.174;71167.344;9.05008;-4.20422;7.96790;3
LIGH;16.181;71167.352;15895.0;3
ACCE;16.185;71167.354;9.96946;-4.42448;7.90087;3
MAGN;16.186;71167.357;-34.49340;5.99263;-15.27853;3
LIGH;16.189;71167.360;15895.0;3
ACCE;16.194;71167.364;10.57279;-4.53941;8.45632;3
LIGH;16.201;71167.372;10519.0;3
ACCE;16.205;71167.374;10.21845;-5.33428;8.75320;3
MAGN;16.206;71167.377;-34.49340;5.99263;-15.27853;3
LIGH;16.209;71167.380;10519.0;3
ACCE;16.214;71167.384;9.93115;-5.93762;8.43717;3
LIGH;16.221;71167.392;10519.0;3
ACCE;16.225;71167.394;9.85453;-6.42604;8.56167;3
MAGN;16.226;71167.397;-34.49340;5.99263;-15.27853;3
LIGH;16.229;71167.400;10519.0;3
ACCE;16.234;71167.404;9.87369;-6.73250;8.51378;3
LIGH;16.241;71167.412;10519.0;3
ACCE;16.245;71167.414;10.27591;-6.50265;7.81467;3
MAGN;16.246;71167.417;-37.57728;2.99960;-8.91022;3
LIGH;16.249;71167.420;10519.0;3
ACCE;16.254;71167.424;10.79306;-6.11958;7.06768;3
LIGH;16.261;71167.432;8369.0;3
ACCE;16.265;71167.434;11.25275;-5.67905;6.74207;3
MAGN;16.266;71167.437;-37.57728;2.99960;-8.91022;3
LIGH;16.269;71167.440;8369.0;3
ACCE;16.274;71167.444;12.21043;-5.32470;5.44920;3
LIGH;16.281;71167.452;8369.0;3
ACCE;16.285;71167.454;13.11065;-3.97437;5.76524;3
MAGN;16.286;71167.457;-37.57728;2.99960;-8.91022;3
LIGH;16.290;71167.461;8369.0;3
ACCE;16.296;71167.464;12.70842;-4.06057;6.29196;3
GNSS;16.297;1491388625.000;39.993728;-0.073945;115.000;0.000;3.0;0.0;28;11
LIGH;16.300;71167.471;8369.0;3
GNSS;16.301;1491388625.000;39.993728;-0.073945;115.000;0.000;3.0;0.0;28;11
ACCE;16.305;71167.474;12.36366;-4.83629;6.34942;3
MAGN;16.306;71167.477;-39.22690;-3.23965;-3.45185;3
LIGH;16.309;71167.481;8369.0;3
ACCE;16.314;71167.484;12.43070;-5.48751;6.27281;3
LIGH;16.320;71167.492;6947.0;3
ACCE;16.325;71167.494;13.64695;-5.88974;7.24007;3
MAGN;16.326;71167.497;-39.22690;-3.23965;-3.45185;3
LIGH;16.329;71167.500;6947.0;3
ACCE;16.334;71167.504;14.12579;-6.03339;7.59441;3
LIGH;16.341;71167.512;6947.0;3
ACCE;16.345;71167.514;14.21198;-6.18662;7.85298;3
MAGN;16.346;71167.517;-39.22690;-3.23965;-3.45185;3
LIGH;16.349;71167.520;6947.0;3
ACCE;16.354;71167.524;13.86722;-6.35900;8.09240;3
LIGH;16.361;71167.532;6947.0;3
ACCE;16.365;71167.534;13.59907;-6.30154;7.62314;3
MAGN;16.366;71167.537;-39.68196;-10.29576;0.60971;3
LIGH;16.369;71167.540;6947.0;3
ACCE;16.374;71167.544;13.31176;-5.80354;6.86657;3
LIGH;16.381;71167.552;6265.0;3
ACCE;16.385;71167.554;13.16811;-4.94163;6.55054;3
MAGN;16.386;71167.557;-39.68196;-10.29576;0.60971;3
LIGH;16.389;71167.560;6265.0;3
ACCE;16.394;71167.564;12.60308;-2.99754;5.62159;3
LIGH;16.401;71167.572;6265.0;3
ACCE;16.405;71167.574;12.24874;-2.05901;5.40132;3
MAGN;16.406;71167.577;-39.68196;-10.29576;0.60971;3
LIGH;16.409;71167.580;6265.0;3
ACCE;16.414;71167.584;11.80820;-1.30245;5.22894;3
LIGH;16.421;71167.592;6265.0;3
ACCE;16.425;71167.594;11.38682;-0.77572;4.89375;3
MAGN;16.426;71167.597;-36.60702;-18.83028;4.81797;3
LIGH;16.429;71167.600;6265.0;3
ACCE;16.434;71167.604;11.01333;0.24900;4.44364;3
LIGH;16.441;71167.612;5953.0;3
ACCE;16.445;71167.614;10.81221;0.72784;4.82671;3
MAGN;16.446;71167.617;-36.60702;-18.83028;4.81797;3
LIGH;16.449;71167.620;5953.0;3
ACCE;16.454;71167.624;10.58237;0.91937;5.10444;3
LIGH;16.459;71167.630;5953.0;3
ACCE;16.465;71167.634;10.54406;0.69911;5.06613;3
MAGN;16.466;71167.637;-36.60702;-18.83028;4.81797;3
LIGH;16.469;71167.640;5953.0;3
ACCE;16.474;71167.644;10.35253;0.75657;4.99909;3
LIGH;16.481;71167.652;5953.0;3
ACCE;16.485;71167.654;9.99819;1.05345;5.17148;3
MAGN;16.486;71167.657;-30.11766;-27.94651;7.25801;3
LIGH;16.489;71167.660;5953.0;3
ACCE;16.494;71167.664;9.59596;1.42694;5.40132;3
LIGH;16.501;71167.672;5953.0;3
ACCE;16.505;71167.674;8.50420;1.98240;5.64074;3
MAGN;16.506;71167.677;-30.11766;-27.94651;7.25801;3
LIGH;16.509;71167.680;5953.0;3
ACCE;16.514;71167.684;7.88171;2.30801;5.65032;3
LIGH;16.521;71167.692;5953.0;3
ACCE;16.525;71167.694;7.21134;2.47082;5.41090;3
MAGN;16.526;71167.697;-30.11766;-27.94651;7.25801;3
LIGH;16.529;71167.700;5953.0;3
ACCE;16.534;71167.704;6.48350;2.67193;4.84586;3
LIGH;16.541;71167.712;5953.0;3
SOUN;16.544;145.85;0.00445;46.95
ACCE;16.547;71167.714;5.10444;3.73495;4.25210;3
MAGN;16.548;71167.717;-20.13403;-35.27748;8.48137;3
LIGH;16.549;71167.720;5953.0;3
ACCE;16.554;71167.724;4.35745;4.29999;3.78284;3
LIGH;16.561;71167.732;5918.0;3
ACCE;16.565;71167.734;3.61046;4.64475;3.20823;3
MAGN;16.566;71167.737;-20.13403;-35.27748;8.48137;3
LIGH;16.569;71167.740;6057.0;3
ACCE;16.574;71167.744;3.07416;4.91290;2.85389;3
LIGH;16.581;71167.752;6057.0;3
ACCE;16.585;71167.754;2.18351;5.71735;3.48596;3
MAGN;16.586;71167.757;-20.13403;-35.27748;8.48137;3
LIGH;16.589;71167.760;6057.0;3
ACCE;16.594;71167.764;1.57060;5.69820;3.44765;3
LIGH;16.601;71167.772;6057.0;3
ACCE;16.605;71167.774;1.04387;5.51624;3.16992;3
MAGN;16.606;71167.777;-6.64701;-39.04277;9.64418;3
LIGH;16.609;71167.780;6057.0;3
ACCE;16.614;71167.784;0.63207;5.50666;3.09331;3
LIGH;16.619;71167.790;6057.0;3
ACCE;16.625;71167.794;-0.08619;5.87058;3.68707;3
MAGN;16.626;71167.797;-6.64701;-39.04277;9.64418;3
LIGH;16.629;71167.800;6045.0;3
ACCE;16.634;71167.804;-0.61292;5.66947;3.52426;3
LIGH;16.641;71167.812;6045.0;3
ACCE;16.645;71167.814;-1.06303;5.54497;3.85945;3
MAGN;16.646;71167.817;-6.64701;-39.04277;9.64418;3
LIGH;16.649;71167.820;6045.0;3
ACCE;16.654;71167.824;-1.22583;5.51624;4.06057;3
LIGH;16.661;71167.832;6045.0;3
ACCE;16.665;71167.834;-1.91536;5.37259;3.87861;3
MAGN;16.666;71167.837;7.60652;-38.98746;10.62800;3
LIGH;16.669;71167.840;6045.0;3
ACCE;16.674;71167.844;-2.47082;5.37259;3.69665;3
LIGH;16.681;71167.852;6045.0;3
ACCE;16.685;71167.854;-2.84431;5.49709;3.80199;3
MAGN;16.686;71167.857;7.60652;-38.98746;10.62800;3
LIGH;16.689;71167.860;5999.0;3
ACCE;16.694;71167.864;-3.24654;5.65989;3.78284;3
LIGH;16.701;71167.872;5999.0;3
ACCE;16.705;71167.874;-4.07972;5.45878;3.42850;3
MAGN;16.706;71167.877;7.60652;-38.98746;10.62800;3
LIGH;16.709;71167.880;5999.0;3
ACCE;16.714;71167.884;-4.33829;5.41090;3.28484;3
LIGH;16.721;71167.892;5999.0;3
ACCE;16.725;71167.894;-4.58729;5.48751;3.58173;3
MAGN;16.726;71167.897;21.60767;-33.61306;9.63727;3
LIGH;16.729;71167.900;5999.0;3
ACCE;16.734;71167.904;-4.84586;5.48751;3.75411;3
LIGH;16.741;71167.912;5999.0;3
ACCE;16.745;71167.914;-5.41090;4.85544;3.73495;3
MAGN;16.746;71167.917;21.60767;-33.61306;9.63727;3
LIGH;16.749;71167.920;5872.0;3
ACCE;16.754;71167.924;-5.65032;4.67348;3.76368;3
LIGH;16.759;71167.930;5872.0;3
ACCE;16.766;71167.934;-5.88016;4.57771;3.85945;3
MAGN;16.768;71167.940;21.60767;-33.61306;9.63727;3
LIGH;16.772;71167.943;5872.0;3
ACCE;16.774;71167.944;-6.06212;4.26168;4.06057;3
LIGH;16.779;71167.950;5872.0;3
ACCE;16.785;71167.954;-6.09085;4.10845;4.27126;3
MAGN;16.785;71167.957;32.70808;-25.25684;8.48412;3
LIGH;16.789;71167.960;5872.0;3
ACCE;16.794;71167.964;-5.99508;3.87861;4.23295;3
LIGH;16.799;71167.970;5872.0;3
ACCE;16.808;71167.974;-5.77481;3.71580;4.29041;3
MAGN;16.809;71167.979;32.70808;-25.25684;8.48412;3
LIGH;16.811;71167.983;5756.0;3
ACCE;16.814;71167.984;-5.28640;3.19865;4.35745;3
LIGH;16.819;71167.990;5756.0;3
ACCE;16.826;71167.994;-5.11401;2.96881;4.63517;3
MAGN;16.828;71168.000;32.70808;-25.25684;8.48412;3
LIGH;16.832;71168.003;5756.0;3
ACCE;16.834;71168.004;-5.37259;2.57616;4.37660;3
LIGH;16.839;71168.010;5756.0;3
ACCE;16.845;71168.014;-6.26323;1.13964;3.45723;3
MAGN;16.848;71168.020;39.59224;-15.24906;8.25549;3
LIGH;16.852;71168.023;5756.0;3
ACCE;16.854;71168.024;-6.74207;0.93853;3.18908;3
LIGH;16.859;71168.030;5756.0;3
ACCE;16.865;71168.034;-7.06768;0.91937;2.84431;3
MAGN;16.866;71168.037;39.59224;-15.24906;8.25549;3
LIGH;16.869;71168.040;5756.0;3
ACCE;16.874;71168.044;-6.47392;0.87149;2.25055;3
LIGH;16.879;71168.050;5953.0;3
ACCE;16.885;71168.054;-5.95677;0.56503;1.35991;3
MAGN;16.886;71168.057;39.59224;-15.24906;8.25549;3
LIGH;16.889;71168.060;5953.0;3
ACCE;16.894;71168.064;-6.23450;0.49799;0.45969;3
LIGH;16.899;71168.070;5953.0;3
ACCE;16.906;71168.074;-7.14430;0.44053;-0.90980;3
MAGN;16.908;71168.080;41.82670;-6.84089;11.52256;3
LIGH;16.912;71168.083;5953.0;3
ACCE;16.914;71168.084;-8.13071;0.80445;-2.21224;3
LIGH;16.919;71168.090;5953.0;3
ACCE;16.925;71168.094;-8.79151;2.09732;-2.34632;3
MAGN;16.928;71168.100;41.82670;-6.84089;11.52256;3
LIGH;16.932;71168.103;5479.0;3
ACCE;16.934;71168.104;-8.82982;1.70467;-2.97839;3
LIGH;16.939;71168.110;6427.0;3
ACCE;16.945;71168.114;-8.78193;1.00556;-3.10289;3
MAGN;16.945;71168.117;41.82670;-6.84089;11.52256;3
LIGH;16.949;71168.120;6427.0;3
ACCE;16.954;71168.124;-8.88728;0.45011;-2.77727;3
LIGH;16.959;71168.130;6427.0;3
ACCE;16.966;71168.134;-8.49463;-0.57461;-2.53785;3
MAGN;16.968;71168.140;38.29664;0.04339;18.10910;3
LIGH;16.972;71168.143;6427.0;3
ACCE;16.974;71168.144;-8.01579;-0.87149;-2.97839;3
LIGH;16.979;71168.150;6427.0;3
ACCE;16.986;71168.154;-7.46033;-0.56503;-3.48596;3
MAGN;16.988;71168.160;38.29664;0.04339;18.10910;3
LIGH;16.993;71168.164;6427.0;3
ACCE;16.994;71168.164;-6.73250;0.03831;-3.84030;3
LIGH;16.999;71168.170;7294.0;3
ACCE;17.008;71168.174;-6.75165;0.44053;-4.92248;3
MAGN;17.009;71168.180;38.29664;0.04339;18.10910;3
LIGH;17.012;71168.184;7294.0;3
ACCE;17.014;71168.184;-7.00065;0.39265;-5.98550;3
LIGH;17.019;71168.190;7294.0;3
ACCE;17.029;71168.194;-7.12514;0.39265;-6.30154;3
MAGN;17.030;71168.200;30.86385;5.03731;23.91166;3
LIGH;17.032;71168.203;7294.0;3
ACCE;17.034;71168.204;-6.75165;0.28730;-6.40688;3
LIGH;17.039;71168.210;7294.0;3
ACCE;17.051;71168.214;-5.42047;-0.36392;-6.92403;3
MAGN;17.052;71168.219;30.86385;5.03731;23.91166;3
LIGH;17.056;71168.224;7294.0;3
ACCE;17.060;71168.224;-4.82671;-0.62249;-7.21134;3
LIGH;17.063;71168.234;8207.0;3
ACCE;17.068;71168.234;-4.77883;-0.80445;-7.83383;3
MAGN;17.069;71168.240;30.86385;5.03731;23.91166;3
LIGH;17.072;71168.243;8207.0;3
ACCE;17.074;71168.244;-4.94163;-0.82361;-8.37013;3
LIGH;17.079;71168.250;8207.0;3
ACCE;17.085;71168.254;-4.51068;-0.62249;-9.19373;3
MAGN;17.088;71168.260;22.55858;9.83491;27.82626;3
LIGH;17.092;71168.263;8207.0;3
ACCE;17.094;71168.264;-4.84586;-0.35434;-10.12268;3
SOUN;17.095;480.14;0.01465;57.30
LIGH;17.104;71168.274;8207.0;3
ACCE;17.106;71168.274;-5.15232;-0.00958;-10.99417;3
MAGN;17.107;71168.277;22.55858;9.83491;27.82626;3
LIGH;17.109;71168.280;8207.0;3
ACCE;17.114;71168.284;-5.00867;0.09577;-11.75074;3
LIGH;17.120;71168.291;9201.0;3
ACCE;17.129;71168.294;-4.40533;-0.15323;-12.47858;3
MAGN;17.130;71168.300;22.55858;9.83491;27.82626;3
LIGH;17.132;71168.303;9201.0;3
ACCE;17.134;71168.304;-3.81157;-0.60334;-12.44027;3
LIGH;17.139;71168.310;9201.0;3
ACCE;17.147;71168.314;-3.23696;-0.90022;-11.84651;3
MAGN;17.149;71168.320;12.02604;14.04196;29.08683;3
LIGH;17.152;71168.323;9201.0;3
ACCE;17.154;71168.324;-2.80600;-1.41737;-11.78905;3
LIGH;17.159;71168.330;9201.0;3
ACCE;17.168;71168.334;-2.74854;-2.01113;-12.01889;3
MAGN;17.169;71168.340;12.02604;14.04196;29.08683;3
LIGH;17.172;71168.343;9201.0;3
ACCE;17.174;71168.344;-2.99754;-1.66636;-12.04762;3
LIGH;17.179;71168.350;8716.0;3
ACCE;17.185;71168.354;-2.94008;-1.58017;-12.64139;3
MAGN;17.189;71168.360;12.02604;14.04196;29.08683;3
LIGH;17.192;71168.363;9964.0;3
ACCE;17.194;71168.364;-2.02071;-0.88107;-13.41711;3
LIGH;17.199;71168.370;9964.0;3
ACCE;17.205;71168.374;-1.37906;-0.47884;-13.65653;3
MAGN;17.208;71168.380;-0.34906;15.03039;29.09799;3
LIGH;17.212;71168.383;9964.0;3
ACCE;17.214;71168.384;-0.80445;-0.41180;-14.03002;3
LIGH;17.219;71168.390;9964.0;3
ACCE;17.225;71168.394;-0.11492;-0.69911;-14.23114;3
MAGN;17.228;71168.399;-0.34906;15.03039;29.09799;3
LIGH;17.231;71168.403;9964.0;3
ACCE;17.234;71168.404;1.62806;-1.38864;-13.60864;3
LIGH;17.239;71168.410;9964.0;3
ACCE;17.245;71168.414;2.38462;-1.61848;-13.06276;3
MAGN;17.246;71168.417;-0.34906;15.03039;29.09799;3
LIGH;17.249;71168.420;10115.0;3
ACCE;17.254;71168.424;2.71981;-1.85790;-12.92869;3
LIGH;17.259;71168.430;10115.0;3
ACCE;17.265;71168.434;3.07416;-1.76213;-12.31577;3
MAGN;17.266;71168.437;-13.02752;14.51888;27.94785;3
LIGH;17.269;71168.440;10115.0;3
ACCE;17.274;71168.444;3.17950;-1.68552;-12.29662;3
LIGH;17.279;71168.450;10115.0;3
ACCE;17.285;71168.454;3.24654;-1.73340;-12.13381;3
MAGN;17.286;71168.457;-13.02752;14.51888;27.94785;3
LIGH;17.291;71168.461;10115.0;3
ACCE;17.297;71168.464;3.36146;-1.85790;-11.99016;3
GNSS;17.298;1491388626.000;39.993729;-0.073943;115.000;0.000;3.0;0.0;28;11
LIGH;17.301;71168.471;10115.0;3
GNSS;17.302;1491388626.000;39.993729;-0.073943;115.000;0.000;3.0;0.0;28;11
ACCE;17.305;71168.474;4.01268;-1.97282;-11.58794;3
MAGN;17.306;71168.477;-13.02752;14.51888;27.94785;3
LIGH;17.309;71168.480;8774.0;3
ACCE;17.314;71168.484;4.23295;-1.52271;-11.47301;3
LIGH;17.319;71168.490;8774.0;3
ACCE;17.325;71168.494;4.30956;-1.30245;-11.46344;3
MAGN;17.326;71168.497;-24.97259;12.74090;23.70487;3
LIGH;17.329;71168.500;8774.0;3
ACCE;17.334;71168.504;4.43406;-1.34075;-11.86566;3
LIGH;17.339;71168.510;8774.0;3
ACCE;17.347;71168.514;4.60644;-1.15879;-12.49773;3
MAGN;17.348;71168.519;-24.97259;12.74090;23.70487;3
LIGH;17.351;71168.522;8774.0;3
ACCE;17.355;71168.524;4.81713;-0.92895;-12.85207;3
LIGH;17.359;71168.530;8774.0;3
ACCE;17.365;71168.534;5.01825;-0.84276;-13.00530;3
MAGN;17.368;71168.540;-24.97259;12.74090;23.70487;3
LIGH;17.372;71168.543;6843.0;3
ACCE;17.374;71168.544;5.19063;-0.72784;-13.13938;3
LIGH;17.379;71168.550;6843.0;3
ACCE;17.385;71168.554;5.16190;-0.36392;-12.28704;3
MAGN;17.388;71168.560;-35.06135;10.22703;18.65909;3
LIGH;17.391;71168.563;6843.0;3
ACCE;17.394;71168.564;5.20978;-0.53630;-11.47301;3
LIGH;17.399;71168.570;6843.0;3
ACCE;17.405;71168.574;5.53539;-0.75657;-10.22803;3
MAGN;17.406;71168.577;-35.06135;10.22703;18.65909;3
LIGH;17.409;71168.580;6843.0;3
ACCE;17.414;71168.584;5.97593;-0.75657;-8.78193;3
LIGH;17.421;71168.592;6843.0;3
ACCE;17.425;71168.594;6.88572;-0.30646;-6.48350;3
MAGN;17.426;71168.597;-35.06135;10.22703;18.65909;3
LIGH;17.429;71168.600;4265.0;3
ACCE;17.434;71168.604;7.18261;-0.44053;-6.21535;3
LIGH;17.439;71168.610;4265.0;3
ACCE;17.445;71168.614;7.28795;-0.75657;-6.25365;3
MAGN;17.446;71168.617;-40.20701;6.65295;11.69907;3
LIGH;17.449;71168.620;4265.0;3
ACCE;17.454;71168.624;7.38372;-1.02472;-6.59842;3
LIGH;17.461;71168.632;4265.0;3
ACCE;17.465;71168.634;8.44674;-1.57060;-6.78038;3
MAGN;17.466;71168.637;-40.20701;6.65295;11.69907;3
LIGH;17.469;71168.640;4265.0;3
ACCE;17.474;71168.644;8.63828;-1.38864;-6.83784;3
LIGH;17.481;71168.652;4265.0;3
ACCE;17.485;71168.654;8.69574;-0.67995;-6.61757;3
MAGN;17.486;71168.657;-40.20701;6.65295;11.69907;3
LIGH;17.489;71168.660;7236.0;3
ACCE;17.494;71168.664;8.51378;0.33519;-6.26323;3
LIGH;17.501;71168.672;1988.0;3
ACCE;17.505;71168.674;7.99663;1.50356;-6.04296;3
MAGN;17.506;71168.677;-42.58330;2.06960;5.67071;3
LIGH;17.509;71168.680;1988.0;3
ACCE;17.514;71168.684;7.93917;1.40779;-6.10043;3
LIGH;17.521;71168.692;1988.0;3
ACCE;17.525;71168.694;7.79552;1.21625;-5.87058;3
MAGN;17.526;71168.697;-42.58330;2.06960;5.67071;3
LIGH;17.529;71168.700;1988.0;3
ACCE;17.534;71168.704;7.48906;1.24498;-5.49709;3
SOUN;17.536;239.27;0.00730;51.25
LIGH;17.541;71168.712;1988.0;3
ACCE;17.545;71168.714;7.18261;1.98240;-4.92248;3
MAGN;17.545;71168.717;-42.58330;2.06960;5.67071;3
LIGH;17.549;71168.720;2207.0;3
ACCE;17.554;71168.724;7.16345;2.47082;-5.13317;3
LIGH;17.561;71168.732;1468.0;3
ACCE;17.565;71168.734;7.40287;2.69108;-5.12359;3
MAGN;17.565;71168.737;-42.54142;-2.93847;-0.55750;3
LIGH;17.569;71168.740;1468.0;3
ACCE;17.574;71168.744;8.09240;3.17950;-4.72137;3
LIGH;17.581;71168.753;1468.0;3
ACCE;17.585;71168.754;8.21690;3.21781;-4.38618;3
MAGN;17.586;71168.757;-42.54142;-2.93847;-0.55750;3
LIGH;17.589;71168.760;1468.0;3
ACCE;17.594;71168.764;8.22648;3.00712;-4.37660;3
LIGH;17.599;71168.770;1468.0;3
ACCE;17.605;71168.774;8.16902;2.69108;-4.26168;3
MAGN;17.606;71168.777;-42.54142;-2.93847;-0.55750;3
LIGH;17.609;71168.780;1468.0;3
ACCE;17.614;71168.784;7.92960;3.07416;-3.55300;3
LIGH;17.621;71168.792;2705.0;3
ACCE;17.625;71168.794;7.87214;3.32315;-2.93050;3
MAGN;17.626;71168.797;-39.73419;-6.53665;-7.74816;3
LIGH;17.629;71168.800;2705.0;3
ACCE;17.634;71168.804;8.30309;3.33273;-2.48039;3
LIGH;17.641;71168.812;2705.0;3
ACCE;17.645;71168.814;8.54251;3.33273;-2.07817;3
MAGN;17.646;71168.817;-39.73419;-6.53665;-7.74816;3
LIGH;17.649;71168.820;2705.0;3
ACCE;17.654;71168.824;8.61913;4.04141;-1.42694;3
LIGH;17.661;71168.832;2705.0;3
ACCE;17.665;71168.834;8.63828;4.48195;-0.96726;3
MAGN;17.666;71168.837;-39.73419;-6.53665;-7.74816;3
LIGH;17.669;71168.840;2705.0;3
ACCE;17.674;71168.844;8.61913;4.89375;-0.78530;3
LIGH;17.681;71168.852;8635.0;3
ACCE;17.685;71168.854;8.25521;5.33428;-0.36392;3
MAGN;17.686;71168.857;-33.25320;-9.68691;-14.78029;3
LIGH;17.689;71168.860;8635.0;3
ACCE;17.694;71168.864;8.01579;5.26724;-0.29688;3
LIGH;17.701;71168.872;8635.0;3
ACCE;17.705;71168.874;7.89129;5.22894;-0.09577;3
MAGN;17.706;71168.877;-33.25320;-9.68691;-14.78029;3
LIGH;17.709;71168.880;8635.0;3
ACCE;17.714;71168.884;7.79552;5.17148;-0.16281;3
LIGH;17.721;71168.892;8635.0;3
ACCE;17.725;71168.894;7.53695;4.88417;-0.46926;3
MAGN;17.726;71168.897;-33.25320;-9.68691;-14.78029;3
LIGH;17.729;71168.900;8635.0;3
ACCE;17.734;71168.904;7.19218;4.64475;-0.88107;3
LIGH;17.741;71168.912;38356.0;3
ACCE;17.745;71168.914;6.84742;4.86502;-0.43096;3
MAGN;17.746;71168.917;-24.93319;-10.90522;-21.06432;3
LIGH;17.749;71168.920;38356.0;3
ACCE;17.754;71168.924;6.44519;5.33428;0.34477;3
LIGH;17.759;71168.930;38356.0;3
ACCE;17.765;71168.934;5.67905;5.43005;1.79086;3
MAGN;17.766;71168.937;-24.93319;-10.90522;-21.06432;3
LIGH;17.769;71168.940;38356.0;3
ACCE;17.774;71168.944;5.32470;5.38217;2.82516;3
LIGH;17.781;71168.952;38356.0;3
ACCE;17.785;71168.954;5.15232;5.35344;4.03184;3
MAGN;17.786;71168.957;-24.93319;-10.90522;-21.06432;3
LIGH;17.789;71168.960;38356.0;3
ACCE;17.794;71168.964;5.05655;5.20978;4.69264;3
LIGH;17.801;71168.972;83393.0;3
ACCE;17.805;71168.974;4.71179;5.30555;5.79397;3
MAGN;17.806;71168.977;-17.00366;-10.66418;-27.00817;3
LIGH;17.809;71168.980;83393.0;3
ACCE;17.814;71168.984;4.54898;5.39174;6.11000;3
LIGH;17.821;71168.992;83393.0;3
ACCE;17.825;71168.994;4.20422;5.45878;6.10043;3
MAGN;17.826;71168.997;-17.00366;-10.66418;-27.00817;3
LIGH;17.829;71169.000;83393.0;3
ACCE;17.834;71169.004;3.51469;5.78439;6.10043;3
LIGH;17.841;71169.012;83393.0;3
ACCE;17.845;71169.014;3.14119;5.64074;5.83228;3
MAGN;17.846;71169.017;-17.00366;-10.66418;-27.00817;3
LIGH;17.849;71169.020;83393.0;3
ACCE;17.854;71169.024;2.82516;5.36301;5.36301;3
LIGH;17.861;71169.032;150000.0;3
ACCE;17.865;71169.034;2.46124;5.10444;5.46836;3
MAGN;17.866;71169.037;-4.94354;-7.97409;-31.60776;3
LIGH;17.869;71169.040;150000.0;3
ACCE;17.874;71169.044;2.22182;4.99909;6.08127;3
LIGH;17.881;71169.052;150000.0;3
ACCE;17.885;71169.054;1.77171;5.53539;7.24007;3
MAGN;17.886;71169.057;-4.94354;-7.97409;-31.60776;3
LIGH;17.889;71169.060;150000.0;3
ACCE;17.894;71169.064;1.63763;5.70778;7.14430;3
LIGH;17.901;71169.072;150000.0;3
ACCE;17.905;71169.074;1.61848;5.89931;7.21134;3
MAGN;17.906;71169.077;-4.94354;-7.97409;-31.60776;3
LIGH;17.909;71169.080;150000.0;3
ACCE;17.914;71169.084;1.59933;6.02381;7.28795;3
LIGH;17.919;71169.090;150000.0;3
ACCE;17.925;71169.094;1.61848;6.03339;7.68060;3
MAGN;17.926;71169.097;6.12217;-4.65132;-36.29200;3
LIGH;17.929;71169.100;150000.0;3
ACCE;17.934;71169.104;1.57060;5.75566;7.72848;3
LIGH;17.941;71169.112;150000.0;3
ACCE;17.945;71169.114;1.47483;5.33428;7.84340;3
MAGN;17.946;71169.117;6.12217;-4.65132;-36.29200;3
LIGH;17.949;71169.120;150000.0;3
ACCE;17.954;71169.124;1.48441;4.79798;7.67102;3
LIGH;17.961;71169.132;150000.0;3
ACCE;17.965;71169.134;1.79086;3.39977;7.74764;3
MAGN;17.966;71169.137;6.12217;-4.65132;-36.29200;3
LIGH;17.969;71169.140;150000.0;3
ACCE;17.974;71169.144;1.72383;3.14119;7.96790;3
LIGH;17.980;71169.152;150000.0;3
ACCE;17.985;71169.154;1.63763;3.03585;8.31267;3
MAGN;17.986;71169.157;12.22879;1.15914;-38.83058;3
LIGH;17.989;71169.160;150000.0;3
ACCE;17.994;71169.164;1.66636;2.59531;8.50420;3
LIGH;18.001;71169.172;150000.0;3
ACCE;18.005;71169.174;1.58975;2.44209;8.98304;3
MAGN;18.006;71169.177;12.22879;1.15914;-38.83058;3
LIGH;18.009;71169.180;150000.0;3
ACCE;18.014;71169.184;1.57060;2.23140;9.10754;3
LIGH;18.021;71169.192;150000.0;3
ACCE;18.026;71169.194;1.54187;2.03028;9.15543;3
MAGN;18.027;71169.197;12.22879;1.15914;-38.83058;3
LIGH;18.031;71169.200;150000.0;3
ACCE;18.040;71169.209;1.70467;1.72383;9.20331;3
LIGH;18.043;71169.214;150000.0;3
ACCE;18.050;71169.214;2.01113;1.73340;9.30866;3
MAGN;18.050;71169.222;12.36750;8.84359;-39.21099;3
ACCE;18.054;71169.224;2.23140;1.82917;9.26077;3
LIGH;18.055;71169.226;150000.0;3
LIGH;18.059;71169.230;150000.0;3
ACCE;18.068;71169.234;2.16436;1.84832;9.29908;3
MAGN;18.069;71169.239;12.36750;8.84359;-39.21099;3
LIGH;18.071;71169.243;150000.0;3
ACCE;18.074;71169.244;2.36547;1.56102;9.48104;3
LIGH;18.079;71169.250;150000.0;3
ACCE;18.085;71169.254;2.47082;1.37906;9.35654;3
MAGN;18.086;71169.257;12.36750;8.84359;-39.21099;3
SOUN;18.087;259.32;0.00791;51.95
LIGH;18.090;71169.260;150000.0;3
ACCE;18.094;71169.264;2.42293;1.21625;9.17458;3
LIGH;18.099;71169.270;150000.0;3
ACCE;18.105;71169.274;2.30801;0.84276;9.69173;3
MAGN;18.107;71169.277;6.10620;15.24542;-37.50815;3
LIGH;18.109;71169.281;88376.0;3
ACCE;18.114;71169.284;2.43251;0.66080;9.57681;3
LIGH;18.119;71169.290;88376.0;3
ACCE;18.126;71169.294;2.39420;0.50757;9.95030;3
MAGN;18.128;71169.300;6.10620;15.24542;-37.50815;3
LIGH;18.132;71169.303;88376.0;3
ACCE;18.134;71169.304;2.28886;0.35434;9.88326;3
LIGH;18.139;71169.310;88376.0;3
ACCE;18.145;71169.314;2.17394;0.47884;9.58638;3
MAGN;18.148;71169.319;6.10620;15.24542;-37.50815;3
LIGH;18.151;71169.323;88376.0;3
ACCE;18.154;71169.324;2.21224;0.67038;9.41400;3
LIGH;18.159;71169.330;88376.0;3
ACCE;18.165;71169.334;2.41336;0.88107;9.49062;3
MAGN;18.169;71169.340;-2.55768;20.05577;-34.00801;3
LIGH;18.172;71169.343;45373.0;3
ACCE;18.174;71169.344;2.58574;1.14922;9.86411;3
LIGH;18.179;71169.350;45373.0;3
ACCE;18.188;71169.354;3.07416;1.74298;10.08438;3
MAGN;18.189;71169.359;-2.55768;20.05577;-34.00801;3
LIGH;18.191;71169.363;45373.0;3
ACCE;18.194;71169.364;3.26569;2.05901;10.14184;3
LIGH;18.199;71169.370;45373.0;3
ACCE;18.206;71169.374;3.31358;2.06859;10.33337;3
MAGN;18.208;71169.380;-2.55768;20.05577;-34.00801;3
LIGH;18.212;71169.383;45373.0;3
ACCE;18.214;71169.384;3.34231;1.93451;10.31422;3
LIGH;18.219;71169.390;45373.0;3
ACCE;18.225;71169.394;3.58173;1.35991;9.96946;3
MAGN;18.228;71169.400;-12.29511;20.65383;-29.74016;3
LIGH;18.232;71169.403;32934.0;3
ACCE;18.234;71169.404;3.88818;1.03430;9.73961;3
LIGH;18.239;71169.410;32934.0;3
ACCE;18.245;71169.414;4.08930;0.62249;9.62469;3
MAGN;18.246;71169.417;-12.29511;20.65383;-29.74016;3
LIGH;18.249;71169.420;32934.0;3
ACCE;18.254;71169.424;4.36702;0.22984;9.38527;3
LIGH;18.259;71169.430;32934.0;3
ACCE;18.268;71169.434;4.78840;-0.29688;8.95431;3
MAGN;18.269;71169.440;-12.29511;20.65383;-29.74016;3
LIGH;18.272;71169.443;32934.0;3
ACCE;18.274;71169.444;4.82671;-0.22027;8.65743;3
LIGH;18.279;71169.450;32934.0;3
ACCE;18.285;71169.454;4.86502;0.08619;8.81066;3
MAGN;18.289;71169.461;-20.90045;18.51584;-25.15545;3
GNSS;18.296;1491388627.000;39.993725;-0.073944;115.000;0.000;3.0;0.0;28;10
ACCE;18.300;71169.464;5.22894;0.98641;8.77236;3
LIGH;18.301;71169.471;21339.0;3
GNSS;18.301;1491388627.000;39.993725;-0.073944;115.000;0.000;3.0;0.0;28;10
LIGH;18.303;71169.474;21339.0;3
ACCE;18.305;71169.474;5.26724;1.14922;9.11712;3
MAGN;18.307;71169.477;-20.90045;18.51584;-25.15545;3
LIGH;18.309;71169.480;21339.0;3
ACCE;18.314;71169.484;5.20021;1.11091;9.04051;3
LIGH;18.319;71169.490;21339.0;3
ACCE;18.325;71169.494;5.17148;1.00556;8.98304;3
MAGN;18.327;71169.496;-20.90045;18.51584;-25.15545;3
LIGH;18.329;71169.500;21339.0;3
ACCE;18.334;71169.504;5.06613;0.84276;8.76278;3
LIGH;18.340;71169.511;21339.0;3
ACCE;18.345;71169.514;5.02782;0.45011;8.69574;3
MAGN;18.347;71169.517;-26.86866;14.44920;-21.06606;3
LIGH;18.349;71169.520;21339.0;3
ACCE;18.354;71169.524;5.22894;0.22027;8.72447;3
LIGH;18.359;71169.530;15178.0;3
ACCE;18.368;71169.534;5.35344;-0.11492;8.81066;3
MAGN;18.369;71169.540;-26.86866;14.44920;-21.06606;3
LIGH;18.372;71169.543;15178.0;3
ACCE;18.374;71169.544;5.54497;-0.29688;8.33182;3
LIGH;18.379;71169.550;15178.0;3
ACCE;18.386;71169.554;6.25365;-0.37350;7.83383;3
MAGN;18.388;71169.560;-26.86866;14.44920;-21.06606;3
LIGH;18.392;71169.563;15178.0;3
ACCE;18.394;71169.564;6.72292;-0.21069;7.45076;3
LIGH;18.399;71169.570;15178.0;3
ACCE;18.405;71169.574;7.01980;-0.07661;7.44118;3
MAGN;18.406;71169.577;-31.20116;12.03625;-17.25120;3
LIGH;18.409;71169.581;15178.0;3
ACCE;18.414;71169.584;7.16345;0.19154;7.40287;3
LIGH;18.419;71169.590;13005.0;3
ACCE;18.428;71169.594;6.93361;-0.03831;7.24007;3
MAGN;18.429;71169.600;-31.20116;12.03625;-17.25120;3
LIGH;18.432;71169.603;13005.0;3
ACCE;18.434;71169.604;6.66546;-0.67995;7.01980;3
LIGH;18.439;71169.610;13005.0;3
ACCE;18.445;71169.614;6.74207;-1.07260;7.22091;3
MAGN;18.446;71169.617;-31.20116;12.03625;-17.25120;3
LIGH;18.449;71169.620;13005.0;3
ACCE;18.454;71169.624;6.88572;-1.45567;7.59441;3
LIGH;18.459;71169.630;13005.0;3
ACCE;18.468;71169.634;6.69419;-1.49398;7.66145;3
MAGN;18.469;71169.640;-34.95520;8.99381;-12.98544;3
LIGH;18.472;71169.643;13005.0;3
ACCE;18.474;71169.644;6.54096;-1.25456;7.78594;3
LIGH;18.479;71169.650;11120.0;3
ACCE;18.486;71169.654;6.49307;-1.09176;7.45076;3
MAGN;18.488;71169.660;-34.95520;8.99381;-12.98544;3
LIGH;18.492;71169.663;11120.0;3
ACCE;18.494;71169.664;6.56969;-1.21625;5.84185;3
LIGH;18.499;71169.670;11120.0;3
ACCE;18.505;71169.674;6.70376;-1.21625;5.82270;3
MAGN;18.508;71169.680;-34.95520;8.99381;-12.98544;3
LIGH;18.512;71169.683;11120.0;3
ACCE;18.514;71169.684;6.90488;-1.20668;5.82270;3
LIGH;18.519;71169.690;11120.0;3
ACCE;18.525;71169.694;7.14430;-1.47483;5.22894;3
SOUN;18.529;173.20;0.00529;48.44
MAGN;18.533;71169.701;-37.82103;5.68139;-6.74717;3
LIGH;18.534;71169.704;11120.0;3
ACCE;18.534;71169.704;7.18261;-1.56102;5.16190;3
LIGH;18.539;71169.710;9617.0;3
ACCE;18.545;71169.714;7.18261;-1.50356;5.13317;3
MAGN;18.546;71169.717;-37.82103;5.68139;-6.74717;3
LIGH;18.549;71169.720;9617.0;3
ACCE;18.554;71169.724;7.25922;-1.40779;5.00867;3
LIGH;18.559;71169.730;9617.0;3
ACCE;18.565;71169.734;7.89129;-1.44610;4.74052;3
MAGN;18.566;71169.737;-37.82103;5.68139;-6.74717;3
LIGH;18.569;71169.740;9617.0;3
ACCE;18.574;71169.744;8.38928;-1.81002;4.56814;3
LIGH;18.579;71169.750;9617.0;3
ACCE;18.585;71169.754;8.58082;-2.38462;4.50110;3
MAGN;18.586;71169.757;-39.48020;2.40133;-0.84946;3
LIGH;18.589;71169.760;9617.0;3
ACCE;18.594;71169.764;8.51378;-2.85389;4.48195;3
LIGH;18.599;71169.770;9837.0;3
ACCE;18.608;71169.774;8.52336;-3.96480;5.09486;3
MAGN;18.609;71169.780;-39.48020;2.40133;-0.84946;3
LIGH;18.612;71169.783;9167.0;3
ACCE;18.614;71169.784;8.75320;-4.15633;5.28640;3
LIGH;18.619;71169.790;9167.0;3
ACCE;18.626;71169.794;9.06924;-3.85945;5.43005;3
MAGN;18.628;71169.800;-39.48020;2.40133;-0.84946;3
LIGH;18.632;71169.803;9167.0;3
ACCE;18.634;71169.804;9.55765;-3.50511;5.26724;3
LIGH;18.639;71169.810;9167.0;3
ACCE;18.646;71169.814;9.95030;-2.85389;4.71179;3
MAGN;18.648;71169.820;-40.10244;0.31429;3.48610;3
LIGH;18.652;71169.823;9167.0;3
ACCE;18.654;71169.824;9.77792;-2.28886;4.63517;3
LIGH;18.659;71169.830;9167.0;3
ACCE;18.666;71169.834;9.86411;-1.60890;4.72137;3
MAGN;18.668;71169.840;-40.10244;0.31429;3.48610;3
LIGH;18.672;71169.843;9271.0;3
ACCE;18.674;71169.844;10.11311;-0.82361;4.52983;3
LIGH;18.679;71169.850;9271.0;3
ACCE;18.685;71169.854;10.19930;0.48842;3.50511;3
MAGN;18.686;71169.857;-40.10244;0.31429;3.48610;3
LIGH;18.689;71169.860;9271.0;3
ACCE;18.694;71169.864;10.12268;1.01514;3.11246;3
LIGH;18.701;71169.872;9271.0;3
ACCE;18.705;71169.874;10.06522;1.47483;3.21781;3
MAGN;18.706;71169.877;-40.10305;-3.12353;7.77561;3
LIGH;18.709;71169.880;9271.0;3
ACCE;18.714;71169.884;10.06522;1.82917;3.20823;3
LIGH;18.721;71169.892;9271.0;3
ACCE;18.725;71169.894;10.26634;2.63362;3.17950;3
MAGN;18.726;71169.897;-40.10305;-3.12353;7.77561;3
LIGH;18.729;71169.900;10149.0;3
ACCE;18.734;71169.904;10.24718;3.03585;2.82516;3
LIGH;18.739;71169.910;10149.0;3
ACCE;18.745;71169.914;9.79707;3.54342;2.26013;3
MAGN;18.746;71169.917;-40.10305;-3.12353;7.77561;3
LIGH;18.749;71169.920;10149.0;3
ACCE;18.754;71169.924;9.37569;4.06057;1.88663;3
LIGH;18.761;71169.932;10149.0;3
ACCE;18.765;71169.934;9.83538;5.12359;2.01113;3
MAGN;18.766;71169.937;-38.46964;-8.09126;12.49848;3
LIGH;18.769;71169.940;10149.0;3
ACCE;18.774;71169.944;10.03649;5.36301;1.85790;3
LIGH;18.781;71169.952;10149.0;3
ACCE;18.785;71169.954;9.82580;5.42047;1.79086;3
MAGN;18.786;71169.957;-38.46964;-8.09126;12.49848;3
LIGH;18.789;71169.960;10369.0;3
ACCE;18.794;71169.964;9.38527;5.64074;1.51314;3
LIGH;18.801;71169.972;10369.0;3
ACCE;18.805;71169.974;9.48104;6.46434;1.42694;3
MAGN;18.806;71169.977;-38.46964;-8.09126;12.49848;3
LIGH;18.809;71169.980;10369.0;3
ACCE;18.814;71169.984;9.83538;6.74207;1.49398;3
LIGH;18.821;71169.992;10369.0;3
ACCE;18.825;71169.994;9.78750;6.97192;1.48441;3
MAGN;18.826;71169.997;-35.04154;-15.21288;16.42904;3
LIGH;18.829;71170.000;10369.0;3
ACCE;18.834;71170.004;9.18416;7.34541;1.39821;3
LIGH;18.841;71170.012;10369.0;3
ACCE;18.845;71170.014;8.89685;7.32626;1.63763;3
MAGN;18.846;71170.017;-35.04154;-15.21288;16.42904;3
LIGH;18.849;71170.020;9779.0;3
ACCE;18.854;71170.024;8.54251;7.33583;1.46525;3
LIGH;18.861;71170.032;9779.0;3
ACCE;18.865;71170.034;8.24563;7.33583;1.39821;3
MAGN;18.866;71170.037;-35.04154;-15.21288;16.42904;3
LIGH;18.869;71170.040;9779.0;3
ACCE;18.874;71170.044;7.88171;7.76679;1.42694;3
LIGH;18.881;71170.052;9779.0;3
ACCE;18.885;71170.054;7.82425;8.12113;1.61848;3
MAGN;18.886;71170.057;-29.27535;-22.20843;18.98555;3
LIGH;18.889;71170.060;9779.0;3
ACCE;18.894;71170.064;7.60398;8.40844;1.33118;3
LIGH;18.899;71170.070;9779.0;3
ACCE;18.907;71170.074;7.20176;8.82982;1.58017;3
MAGN;18.908;71170.079;-29.27535;-22.20843;18.98555;3
LIGH;18.910;71170.082;8993.0;3
ACCE;18.914;71170.084;7.01022;8.89685;1.55144;3
LIGH;18.923;71170.094;8993.0;3
ACCE;18.925;71170.094;6.66546;8.87770;1.65679;3
MAGN;18.926;71170.097;-29.27535;-22.20843;18.98555;3
LIGH;18.929;71170.100;8993.0;3
ACCE;18.934;71170.104;6.27281;8.82982;1.56102;3
LIGH;18.941;71170.112;8993.0;3
ACCE;18.945;71170.114;4.84586;8.67659;1.40779;3
MAGN;18.947;71170.119;-21.04989;-28.62003;20.92500;3
LIGH;18.951;71170.122;8993.0;3
ACCE;18.954;71170.124;4.52025;9.10754;1.13964;3
LIGH;18.961;71170.133;8993.0;3
ACCE;18.965;71170.134;4.41491;9.32781;1.09176;3
MAGN;18.966;71170.137;-21.04989;-28.62003;20.92500;3
LIGH;18.969;71170.140;9352.0;3
ACCE;18.974;71170.144;4.34787;9.30866;0.91937;3
LIGH;18.981;71170.153;8265.0;3
ACCE;18.985;71170.154;3.76368;8.87770;1.18752;3
MAGN;18.986;71170.157;-21.04989;-28.62003;20.92500;3
LIGH;18.989;71170.161;8265.0;3
ACCE;18.994;71170.164;3.19865;8.76278;1.32160;3
LIGH;19.000;71170.171;8265.0;3
ACCE;19.005;71170.174;2.52828;8.91601;1.64721;3
MAGN;19.006;71170.177;-9.32790;-33.73134;21.88416;3
LIGH;19.009;71170.180;8265.0;3
ACCE;19.014;71170.184;1.83875;9.20331;1.76213;3
LIGH;19.020;71170.192;8265.0;3
ACCE;19.026;71170.194;0.92895;9.69173;1.77171;3
MAGN;19.027;71170.197;-9.32790;-33.73134;21.88416;3
LIGH;19.032;71170.200;8265.0;3
ACCE;19.038;71170.204;0.37350;9.82580;1.60890;3
ACCE;19.047;71170.214;-0.22984;9.92157;1.72383;3
LIGH;19.048;71170.218;7537.0;3
MAGN;19.048;71170.218;-9.32790;-33.73134;21.88416;3
LIGH;19.050;71170.222;7537.0;3
ACCE;19.054;71170.224;-0.61292;9.95030;1.54187;3
LIGH;19.059;71170.230;7537.0;3
ACCE;19.065;71170.234;-0.69911;9.44273;1.51314;3
MAGN;19.065;71170.237;4.82325;-34.94120;21.53650;3
LIGH;19.069;71170.240;7537.0;3
ACCE;19.074;71170.244;-0.72784;8.99262;1.36948;3
SOUN;19.080;165.74;0.00506;48.06
LIGH;19.082;71170.253;7537.0;3
ACCE;19.085;71170.254;-0.91937;8.52336;1.42694;3
MAGN;19.086;71170.257;4.82325;-34.94120;21.53650;3
LIGH;19.089;71170.260;7537.0;3
ACCE;19.094;71170.264;-1.19710;8.09240;1.42694;3
LIGH;19.101;71170.273;7051.0;3
ACCE;19.105;71170.274;-1.75256;7.60398;1.69509;3
MAGN;19.106;71170.277;4.82325;-34.94120;21.53650;3
LIGH;19.109;71170.280;7051.0;3
ACCE;19.114;71170.284;-2.15478;7.53695;1.74298;3
LIGH;19.121;71170.292;7051.0;3
ACCE;19.125;71170.294;-2.68151;7.58483;1.80044;3
MAGN;19.126;71170.297;17.46418;-31.41822;20.05117;3
LIGH;19.129;71170.300;7051.0;3
ACCE;19.134;71170.304;-3.21781;7.61356;2.02071;3
LIGH;19.141;71170.312;7051.0;3
ACCE;19.145;71170.314;-3.75411;7.66145;2.61447;3
MAGN;19.146;71170.317;17.46418;-31.41822;20.05117;3
LIGH;19.149;71170.320;7051.0;3
ACCE;19.154;71170.324;-3.80199;7.58483;2.51870;3
LIGH;19.161;71170.332;6762.0;3
ACCE;19.165;71170.334;-3.72538;7.48906;2.56658;3
MAGN;19.166;71170.337;17.46418;-31.41822;20.05117;3
LIGH;19.169;71170.340;6762.0;3
ACCE;19.174;71170.344;-3.69665;7.50822;2.43251;3
LIGH;19.181;71170.352;6762.0;3
ACCE;19.185;71170.354;-3.86903;7.51779;2.05901;3
MAGN;19.186;71170.357;26.17265;-26.13563;18.51578;3
LIGH;19.189;71170.360;6762.0;3
ACCE;19.194;71170.364;-4.05099;7.31668;1.65679;3
LIGH;19.201;71170.372;6762.0;3
ACCE;19.205;71170.374;-3.85945;6.98149;1.50356;3
MAGN;19.206;71170.377;26.17265;-26.13563;18.51578;3
LIGH;19.209;71170.380;6762.0;3
ACCE;19.214;71170.384;-2.81558;6.37815;1.89621;3
LIGH;19.219;71170.390;6843.0;3
ACCE;19.225;71170.394;-3.87861;5.53539;2.03028;3
MAGN;19.226;71170.397;26.17265;-26.13563;18.51578;3
LIGH;19.229;71170.400;6843.0;3
ACCE;19.234;71170.404;-4.44364;5.04698;1.24498;3
ACCE;19.251;71170.420;-4.70221;5.14275;0.67038;3
MAGN;19.253;71170.424;29.95446;-21.99992;19.87338;3
LIGH;19.254;71170.425;6843.0;3
ACCE;19.258;71170.424;-4.58729;4.83629;-0.15323;3
LIGH;19.261;71170.433;6843.0;3
ACCE;19.264;71170.434;-4.58729;4.02226;-1.40779;3
LIGH;19.266;71170.437;6843.0;3
LIGH;19.269;71170.440;6843.0;3
ACCE;19.276;71170.444;-4.53941;3.55300;-1.67594;3
MAGN;19.278;71170.447;29.95446;-21.99992;19.87338;3
LIGH;19.283;71170.453;5710.0;3
ACCE;19.284;71170.454;-4.37660;3.57215;-1.47483;3
WIFI;19.285;71170.412;WAP130;20:17:FF:FF:F1:30;-78
WIFI;19.285;71170.412;WAP240;20:17:FF:FF:F2:40;-83
WIFI;19.285;71170.412;WAP116;20:17:FF:FF:F1:16;-71
WIFI;19.285;71170.412;WAP192;20:17:FF:FF:F1:92;-76
WIFI;19.285;71170.412;WAP110;20:17:FF:FF:F1:10;-75
WIFI;19.285;71170.412;WAP314;20:17:FF:FF:F3:14;-77
WIFI;19.285;71170.412;WAP131;20:17:FF:FF:F1:31;-81
WIFI;19.285;71170.412;WAP124;20:17:FF:FF:F1:24;-85
WIFI;19.285;71170.412;WAP214;20:17:FF:FF:F2:14;-80
WIFI;19.285;71170.412;WAP129;20:17:FF:FF:F1:29;-85
WIFI;19.285;71170.412;WAP010;20:17:FF:FF:F0:10;-88
WIFI;19.285;71170.412;WAP123;20:17:FF:FF:F1:23;-78
WIFI;19.285;71170.412;WAP143;20:17:FF:FF:F1:43;-81
WIFI;19.285;71170.412;WAP079;20:17:FF:FF:F0:79;-93
WIFI;19.285;71170.412;WAP036;20:17:FF:FF:F0:36;-89
WIFI;19.285;71170.412;WAP067;20:17:FF:FF:F0:67;-92
WIFI;19.285;71170.412;WAP320;20:17:FF:FF:F3:20;-71
WIFI;19.285;71170.412;WAP122;20:17:FF:FF:F1:22;-89
ACCE;19.308;71170.464;-3.47638;3.77326;-2.10690;3
LIGH;19.308;71170.468;7502.0;3
MAGN;19.309;71170.469;29.95446;-21.99992;19.87338;3
LIGH;19.309;71170.473;7502.0;3
ACCE;19.309;71170.474;-2.94966;3.62961;-3.38061;3
LIGH;19.310;71170.480;7502.0;3
GNSS;19.311;1491388628.000;39.993719;-0.073944;115.000;113.600;3.0;0.3;28;11
GNSS;19.313;1491388628.000;39.993719;-0.073944;115.000;113.600;3.0;0.3;28;11
ACCE;19.316;71170.484;-2.78685;3.77326;-4.99909;3
MAGN;19.316;71170.487;24.56686;-19.65310;25.85077;3
ACCE;19.325;71170.495;-3.32315;6.06212;-6.90488;3
LIGH;19.326;71170.497;7502.0;3
LIGH;19.330;71170.501;7502.0;3
ACCE;19.335;71170.504;-3.90734;7.25922;-7.11557;3
MAGN;19.336;71170.507;24.56686;-19.65310;25.85077;3
LIGH;19.339;71170.510;7502.0;3
ACCE;19.344;71170.514;-4.61602;7.77637;-7.91044;3
LIGH;19.350;71170.522;8716.0;3
ACCE;19.355;71170.524;-5.14275;7.79552;-8.40844;3
MAGN;19.355;71170.527;24.56686;-19.65310;25.85077;3
LIGH;19.359;71170.530;8716.0;3
ACCE;19.364;71170.534;-5.02782;7.67102;-8.63828;3
LIGH;19.369;71170.540;8716.0;3
ACCE;19.375;71170.544;-3.85945;6.88572;-8.49463;3
MAGN;19.376;71170.547;14.64776;-15.55187;30.86459;3
LIGH;19.379;71170.550;8716.0;3
ACCE;19.384;71170.554;-3.25611;6.36858;-8.41801;3
LIGH;19.389;71170.560;8716.0;3
ACCE;19.395;71170.564;-2.47082;5.93762;-7.65187;3
MAGN;19.396;71170.567;14.64776;-15.55187;30.86459;3
LIGH;19.399;71170.570;8716.0;3
ACCE;19.404;71170.574;-1.13006;5.56412;-6.92403;3
LIGH;19.410;71170.582;9687.0;3
ACCE;19.415;71170.584;1.74298;5.92804;-7.75721;3
MAGN;19.416;71170.587;14.64776;-15.55187;30.86459;3
LIGH;19.419;71170.590;9687.0;3
ACCE;19.424;71170.594;2.38462;6.51223;-8.41801;3
LIGH;19.430;71170.602;9687.0;3
ACCE;19.435;71170.604;2.74854;6.78996;-8.97347;3
MAGN;19.436;71170.607;2.16731;-10.59087;33.29869;3
LIGH;19.439;71170.610;9687.0;3
ACCE;19.444;71170.614;2.95923;6.65588;-9.27035;3
LIGH;19.451;71170.622;9687.0;3
ACCE;19.455;71170.624;2.94966;6.50265;-8.97347;3
MAGN;19.456;71170.627;2.16731;-10.59087;33.29869;3
LIGH;19.459;71170.630;9687.0;3
ACCE;19.464;71170.634;3.41892;5.96635;-9.01178;3
LIGH;19.471;71170.642;10276.0;3
ACCE;19.475;71170.644;3.75411;5.02782;-9.29908;3
MAGN;19.476;71170.647;2.16731;-10.59087;33.29869;3
LIGH;19.479;71170.650;10276.0;3
ACCE;19.484;71170.654;4.78840;4.33829;-8.51378;3
LIGH;19.491;71170.662;10276.0;3
ACCE;19.495;71170.664;5.38217;4.24253;-8.00621;3
MAGN;19.496;71170.667;-11.48744;-5.39837;31.91005;3
LIGH;19.499;71170.670;10276.0;3
ACCE;19.504;71170.674;6.05254;4.47237;-8.12113;3
LIGH;19.511;71170.682;10276.0;3
ACCE;19.515;71170.684;6.56011;5.00867;-8.27436;3
MAGN;19.516;71170.687;-11.48744;-5.39837;31.91005;3
LIGH;19.519;71170.690;10276.0;3
SOUN;19.521;235.23;0.00718;51.10
ACCE;19.524;71170.694;7.18261;5.35344;-8.23605;3
LIGH;19.531;71170.702;9664.0;3
ACCE;19.535;71170.704;7.35499;5.22894;-7.93917;3
MAGN;19.536;71170.707;-11.48744;-5.39837;31.91005;3
LIGH;19.539;71170.710;9664.0;3
ACCE;19.544;71170.714;7.58483;5.04698;-7.88171;3
LIGH;19.549;71170.720;9664.0;3
ACCE;19.555;71170.724;7.94875;4.44364;-7.25922;3
MAGN;19.556;71170.727;-23.33785;0.34425;26.27414;3
LIGH;19.559;71170.730;9664.0;3
ACCE;19.564;71170.734;8.01579;3.93607;-6.52181;3
LIGH;19.571;71170.742;9664.0;3
ACCE;19.575;71170.744;8.02536;3.11246;-5.57370;3
MAGN;19.576;71170.747;-23.33785;0.34425;26.27414;3
LIGH;19.579;71170.750;9664.0;3
ACCE;19.584;71170.754;7.96790;2.71024;-5.39174;3
LIGH;19.591;71170.762;8381.0;3
ACCE;19.595;71170.764;7.65187;3.10289;-4.05099;3
MAGN;19.596;71170.767;-23.33785;0.34425;26.27414;3
LIGH;19.599;71170.770;8381.0;3
ACCE;19.604;71170.774;7.69018;3.29442;-3.45723;3
LIGH;19.611;71170.782;8381.0;3
ACCE;19.615;71170.784;7.69975;3.34231;-2.81558;3
MAGN;19.616;71170.787;-31.51572;4.81442;17.14768;3
LIGH;19.619;71170.790;8381.0;3
ACCE;19.624;71170.794;7.70933;3.43807;-2.41336;3
LIGH;19.631;71170.802;8381.0;3
ACCE;19.635;71170.804;8.09240;3.53384;-1.96325;3
MAGN;19.636;71170.807;-31.51572;4.81442;17.14768;3
LIGH;19.639;71170.810;8381.0;3
ACCE;19.644;71170.814;8.24563;3.50511;-1.99198;3
LIGH;19.651;71170.822;7629.0;3
ACCE;19.655;71170.824;8.27436;3.38061;-1.88663;3
MAGN;19.656;71170.827;-31.51572;4.81442;17.14768;3
LIGH;19.659;71170.830;7629.0;3
ACCE;19.664;71170.834;8.26478;3.35188;-1.77171;3
LIGH;19.671;71170.842;7629.0;3
ACCE;19.675;71170.844;8.54251;3.41892;-1.13006;3
MAGN;19.676;71170.847;-34.65841;8.76511;7.32268;3
LIGH;19.679;71170.850;7629.0;3
ACCE;19.684;71170.854;8.68616;3.47638;-0.79487;3
LIGH;19.691;71170.862;7629.0;3
ACCE;19.695;71170.864;8.85855;3.53384;-0.37350;3
MAGN;19.696;71170.867;-34.65841;8.76511;7.32268;3
LIGH;19.699;71170.870;7629.0;3
ACCE;19.704;71170.874;9.04051;3.47638;-0.16281;3
LIGH;19.709;71170.880;7629.0;3
ACCE;19.715;71170.884;9.76834;3.45723;0.76614;3
MAGN;19.716;71170.887;-34.65841;8.76511;7.32268;3
LIGH;19.719;71170.890;7282.0;3
ACCE;19.724;71170.894;9.87369;3.67749;1.16837;3
LIGH;19.731;71170.902;7282.0;3
ACCE;19.735;71170.904;9.77792;3.84988;1.71425;3
MAGN;19.736;71170.907;-33.92179;11.40191;-4.56221;3
LIGH;19.739;71170.910;7282.0;3
ACCE;19.747;71170.914;9.70131;3.91691;2.11647;3
LIGH;19.749;71170.921;7282.0;3
ACCE;19.755;71170.924;9.74919;3.79242;2.91135;3
MAGN;19.756;71170.927;-33.92179;11.40191;-4.56221;3
LIGH;19.759;71170.930;7282.0;3
ACCE;19.764;71170.934;10.06522;3.76368;3.11246;3
LIGH;19.771;71170.942;7282.0;3
ACCE;19.775;71170.944;10.46745;3.60088;3.36146;3
MAGN;19.776;71170.947;-33.92179;11.40191;-4.56221;3
LIGH;19.779;71170.950;9236.0;3
ACCE;19.784;71170.954;10.83137;3.43807;3.48596;3
LIGH;19.791;71170.962;9236.0;3
ACCE;19.795;71170.964;11.46344;3.40934;3.64876;3
MAGN;19.796;71170.967;-29.77240;12.47594;-15.75514;3
LIGH;19.799;71170.970;9236.0;3
ACCE;19.804;71170.974;11.57836;3.43807;3.57215;3
LIGH;19.811;71170.982;9236.0;3
ACCE;19.815;71170.984;11.42513;3.42850;3.66792;3
MAGN;19.816;71170.987;-29.77240;12.47594;-15.75514;3
LIGH;19.819;71170.990;9236.0;3
ACCE;19.824;71170.994;11.04206;3.42850;3.82115;3
LIGH;19.831;71171.002;9236.0;3
ACCE;19.835;71171.004;9.84496;3.50511;4.15633;3
MAGN;19.836;71171.007;-29.77240;12.47594;-15.75514;3
LIGH;19.839;71171.010;19790.0;3
ACCE;19.844;71171.014;9.11712;3.72538;4.05099;3
LIGH;19.851;71171.022;19790.0;3
ACCE;19.855;71171.024;8.78193;3.78284;4.30956;3
MAGN;19.855;71171.027;-22.15770;12.47741;-24.64011;3
LIGH;19.859;71171.030;19790.0;3
ACCE;19.864;71171.034;7.94875;3.51469;5.46836;3
LIGH;19.869;71171.040;19790.0;3
ACCE;19.875;71171.044;7.33583;3.52426;6.09085;3
MAGN;19.875;71171.047;-22.15770;12.47741;-24.64011;3
LIGH;19.879;71171.050;19790.0;3
ACCE;19.884;71171.054;6.81869;3.59130;6.63673;3
LIGH;19.891;71171.063;19790.0;3
ACCE;19.895;71171.064;6.51223;3.28484;7.30710;3
MAGN;19.896;71171.067;-22.15770;12.47741;-24.64011;3
LIGH;19.899;71171.070;65094.0;3
ACCE;19.904;71171.074;5.78439;2.22182;8.02536;3
LIGH;19.911;71171.082;65094.0;3
ACCE;19.915;71171.084;5.68862;1.69509;7.98706;3
MAGN;19.916;71171.087;-11.05683;12.63237;-32.09966;3
LIGH;19.919;71171.090;65094.0;3
ACCE;19.924;71171.094;5.56412;1.39821;7.82425;3
LIGH;19.931;71171.102;65094.0;3
ACCE;19.935;71171.104;4.89375;1.50356;7.80510;3
MAGN;19.936;71171.107;-11.05683;12.63237;-32.09966;3
LIGH;19.939;71171.110;65094.0;3
ACCE;19.944;71171.114;4.71179;1.58017;7.76679;3
LIGH;19.951;71171.122;65094.0;3
ACCE;19.955;71171.124;4.58729;1.77171;8.00621;3
MAGN;19.956;71171.127;-11.05683;12.63237;-32.09966;3
LIGH;19.959;71171.130;150000.0;3
ACCE;19.964;71171.134;4.42448;2.12605;8.19775;3
LIGH;19.969;71171.140;150000.0;3
ACCE;19.976;71171.144;3.51469;2.72939;8.78193;3
MAGN;19.978;71171.150;-0.49348;12.96523;-36.15258;3
LIGH;19.982;71171.153;150000.0;3
ACCE;19.984;71171.154;2.95923;2.66235;8.76278;3
LIGH;19.989;71171.160;150000.0;3
ACCE;19.995;71171.164;2.60489;2.26970;8.54251;3
MAGN;19.998;71171.169;-0.49348;12.96523;-36.15258;3
LIGH;20.002;71171.173;150000.0;3
ACCE;20.004;71171.174;2.51870;2.17394;8.35098;3
LIGH;20.009;71171.180;150000.0;3
ACCE;20.016;71171.184;2.60489;2.49955;8.15944;3
MAGN;20.018;71171.189;-0.49348;12.96523;-36.15258;3
LIGH;20.021;71171.193;150000.0;3
ACCE;20.024;71171.194;2.60489;2.97839;8.14029;3
LIGH;20.032;71171.200;150000.0;3
ACCE;20.035;71171.204;2.74854;3.28484;8.14986;3
MAGN;20.036;71171.207;5.72446;14.73655;-38.08358;3
LIGH;20.039;71171.211;150000.0;3
ACCE;20.044;71171.214;2.94008;3.53384;8.29351;3
LIGH;20.050;71171.221;150000.0;3
ACCE;20.058;71171.224;4.01268;3.85945;9.11712;3
MAGN;20.059;71171.230;5.72446;14.73655;-38.08358;3
LIGH;20.062;71171.233;150000.0;3
ACCE;20.064;71171.234;4.24253;4.19464;9.08839;3
LIGH;20.069;71171.240;150000.0;3
SOUN;20.072;243.53;0.00743;51.40
ACCE;20.079;71171.244;4.11803;4.67348;8.68616;3
MAGN;20.080;71171.250;5.72446;14.73655;-38.08358;3
LIGH;20.082;71171.253;150000.0;3
ACCE;20.084;71171.254;3.89776;5.28640;8.29351;3
LIGH;20.089;71171.260;150000.0;3
ACCE;20.095;71171.264;3.33273;5.65032;7.23049;3
MAGN;20.098;71171.270;5.01015;16.25271;-38.62994;3
LIGH;20.102;71171.273;150000.0;3
ACCE;20.104;71171.274;3.20823;5.42047;7.00065;3
LIGH;20.109;71171.280;150000.0;3
ACCE;20.118;71171.284;3.21781;4.80756;7.04853;3
MAGN;20.119;71171.290;5.01015;16.25271;-38.62994;3
LIGH;20.122;71171.293;150000.0;3
ACCE;20.124;71171.294;3.40934;3.87861;7.31668;3
LIGH;20.129;71171.300;150000.0;3
ACCE;20.136;71171.304;3.75411;1.92494;7.64229;3
MAGN;20.138;71171.310;5.01015;16.25271;-38.62994;3
LIGH;20.142;71171.313;150000.0;3
ACCE;20.144;71171.314;3.46680;1.43652;7.96790;3
LIGH;20.149;71171.320;88711.0;3
ACCE;20.155;71171.324;3.10289;1.01514;8.01579;3
MAGN;20.158;71171.330;2.16414;17.40470;-37.31528;3
LIGH;20.162;71171.333;88711.0;3
ACCE;20.164;71171.334;2.71981;0.85234;8.18817;3
LIGH;20.169;71171.340;88711.0;3
ACCE;20.176;71171.344;2.03986;0.89064;8.55209;3
MAGN;20.178;71171.350;2.16414;17.40470;-37.31528;3
LIGH;20.182;71171.353;88711.0;3
ACCE;20.184;71171.354;1.81959;0.80445;8.62870;3
LIGH;20.189;71171.360;88711.0;3
ACCE;20.195;71171.364;1.57060;0.69911;8.86812;3
MAGN;20.196;71171.367;2.16414;17.40470;-37.31528;3
LIGH;20.199;71171.370;88711.0;3
ACCE;20.204;71171.374;1.68552;0.83318;9.15543;3
LIGH;20.209;71171.380;81763.0;3
ACCE;20.215;71171.384;1.80044;0.98641;9.03093;3
MAGN;20.217;71171.387;-1.93433;18.59861;-35.47477;3
LIGH;20.219;71171.390;81763.0;3
ACCE;20.224;71171.394;1.27372;0.96726;8.66701;3
LIGH;20.229;71171.400;81763.0;3
ACCE;20.235;71171.404;0.72784;1.15879;8.66701;3
MAGN;20.236;71171.407;-1.93433;18.59861;-35.47477;3
LIGH;20.239;71171.410;81763.0;3
ACCE;20.244;71171.414;0.44053;1.35033;8.71489;3
LIGH;20.249;71171.420;81763.0;3
ACCE;20.255;71171.424;0.39265;1.72383;9.07881;3
MAGN;20.256;71171.427;-1.93433;18.59861;-35.47477;3
LIGH;20.259;71171.430;81763.0;3
ACCE;20.264;71171.434;0.54588;1.91536;9.23204;3
LIGH;20.269;71171.440;56482.0;3
ACCE;20.275;71171.444;0.88107;2.10690;9.42358;3
MAGN;20.276;71171.447;-9.15773;17.63879;-32.55564;3
LIGH;20.280;71171.451;56482.0;3
ACCE;20.284;71171.454;2.07817;2.12605;9.76834;3
LIGH;20.292;71171.463;56482.0;3
GNSS;20.293;1491388629.000;39.993718;-0.073946;115.000;299.300;3.0;0.2;28;11
ACCE;20.303;71171.464;2.71981;1.86748;9.73004;3
MAGN;20.304;71171.467;-9.15773;17.63879;-32.55564;3
LIGH;20.305;71171.471;56482.0;3
GNSS;20.306;1491388629.000;39.993718;-0.073946;115.000;299.300;3.0;0.2;28;11
ACCE;20.309;71171.474;3.11246;1.45567;9.70131;3
LIGH;20.314;71171.484;56482.0;3
ACCE;20.321;71171.489;3.32315;0.36392;9.61511;3
LIGH;20.322;71171.493;56482.0;3
MAGN;20.322;71171.493;-9.15773;17.63879;-32.55564;3
ACCE;20.324;71171.494;3.89776;-0.05746;8.59040;3
LIGH;20.330;71171.500;66111.0;3
ACCE;20.339;71171.504;4.74052;-0.16281;8.19775;3
MAGN;20.341;71171.507;-18.44389;14.85538;-27.30340;3
LIGH;20.342;71171.511;32067.0;3
ACCE;20.345;71171.514;5.40132;0.13408;8.82024;3
LIGH;20.349;71171.520;32067.0;3
ACCE;20.355;71171.524;5.90889;0.34477;8.70532;3
MAGN;20.356;71171.527;-18.44389;14.85538;-27.30340;3
LIGH;20.359;71171.530;32067.0;3
ACCE;20.363;71171.534;5.72693;0.43096;8.43717;3
LIGH;20.369;71171.540;32067.0;3
ACCE;20.375;71171.544;5.46836;0.61292;8.30309;3
MAGN;20.377;71171.549;-18.44389;14.85538;-27.30340;3
LIGH;20.381;71171.552;32067.0;3
ACCE;20.384;71171.554;5.25767;0.76614;8.10198;3
LIGH;20.389;71171.560;32067.0;3
ACCE;20.397;71171.564;5.09486;0.40223;7.59441;3
MAGN;20.398;71171.569;-26.65372;12.11013;-20.49759;3
LIGH;20.400;71171.572;15548.0;3
ACCE;20.403;71171.574;5.13317;0.01915;7.14430;3
LIGH;20.409;71171.580;15548.0;3
ACCE;20.415;71171.584;5.29597;-0.24900;6.77080;3
MAGN;20.418;71171.589;-26.65372;12.11013;-20.49759;3
LIGH;20.420;71171.592;15548.0;3
ACCE;20.424;71171.594;5.56412;-0.34477;6.47392;3
LIGH;20.429;71171.600;15548.0;3
ACCE;20.435;71171.604;6.60800;0.02873;5.88974;3
MAGN;20.438;71171.609;-26.65372;12.11013;-20.49759;3
LIGH;20.440;71171.612;15548.0;3
ACCE;20.444;71171.614;7.23049;0.26815;5.58328;3
LIGH;20.449;71171.620;15548.0;3
ACCE;20.455;71171.624;7.72848;0.59376;5.20021;3
MAGN;20.456;71171.627;-33.52472;8.23765;-11.26628;3
LIGH;20.459;71171.630;12820.0;3
ACCE;20.464;71171.634;8.18817;1.11091;4.72137;3
LIGH;20.469;71171.640;12820.0;3
ACCE;20.475;71171.644;8.97347;2.40378;4.05099;3
MAGN;20.476;71171.647;-33.52472;8.23765;-11.26628;3
LIGH;20.479;71171.650;12820.0;3
ACCE;20.484;71171.654;9.39485;2.86347;3.69665;3
LIGH;20.489;71171.660;12820.0;3
ACCE;20.496;71171.664;9.86411;3.16992;3.54342;3
MAGN;20.498;71171.670;-33.52472;8.23765;-11.26628;3
LIGH;20.501;71171.673;12820.0;3
ACCE;20.504;71171.674;10.13226;3.47638;3.44765;3
LIGH;20.509;71171.680;12820.0;3
ACCE;20.515;71171.684;10.12268;3.40934;3.43807;3
MAGN;20.516;71171.687;-37.42253;3.34978;-1.08796;3
LIGH;20.519;71171.690;12415.0;3
ACCE;20.524;71171.694;9.98861;3.38061;3.13162;3
LIGH;20.529;71171.700;12415.0;3
ACCE;20.536;71171.704;9.66300;3.55300;3.10289;3
MAGN;20.538;71171.709;-37.42253;3.34978;-1.08796;3
LIGH;20.541;71171.712;12415.0;3
ACCE;20.544;71171.714;9.15543;3.61046;3.07416;3
LIGH;20.549;71171.720;12415.0;3
ACCE;20.556;71171.724;8.44674;3.15077;2.74854;3
MAGN;20.558;71171.730;-37.42253;3.34978;-1.08796;3
LIGH;20.561;71171.733;12415.0;3
ACCE;20.563;71171.734;8.16902;2.96881;2.41336;3
LIGH;20.569;71171.740;12415.0;3
ACCE;20.578;71171.744;7.86256;2.64320;2.24097;3
MAGN;20.579;71171.750;-39.16354;-1.19315;6.77653;3
LIGH;20.582;71171.753;11976.0;3
ACCE;20.584;71171.754;7.85298;2.08774;2.38462;3
LIGH;20.589;71171.760;11976.0;3
ACCE;20.595;71171.764;8.81066;1.20668;2.31759;3
MAGN;20.595;71171.767;-39.16354;-1.19315;6.77653;3
LIGH;20.599;71171.770;11976.0;3
ACCE;20.604;71171.774;9.65342;1.16837;2.36547;3
LIGH;20.611;71171.782;11976.0;3
ACCE;20.615;71171.784;10.63026;1.35991;2.62405;3
MAGN;20.618;71171.789;-39.16354;-1.19315;6.77653;3
LIGH;20.621;71171.792;11976.0;3
SOUN;20.623;158.15;0.00483;47.65
ACCE;20.625;71171.794;11.57836;1.69509;2.80600;3
LIGH;20.632;71171.803;11976.0;3
ACCE;20.635;71171.804;12.86165;2.47082;3.24654;3
MAGN;20.635;71171.807;-39.41633;-5.30387;13.27295;3
LIGH;20.639;71171.810;11132.0;3
ACCE;20.644;71171.814;12.84250;2.95923;3.13162;3
LIGH;20.651;71171.823;11132.0;3
ACCE;20.655;71171.824;12.46900;3.32315;2.88262;3
MAGN;20.656;71171.827;-39.41633;-5.30387;13.27295;3
LIGH;20.659;71171.830;11132.0;3
ACCE;20.664;71171.834;11.84651;3.61046;2.42293;3
LIGH;20.671;71171.842;11132.0;3
ACCE;20.675;71171.844;10.79306;3.84030;1.60890;3
MAGN;20.675;71171.847;-39.41633;-5.30387;13.27295;3
LIGH;20.679;71171.850;11132.0;3
ACCE;20.684;71171.854;10.72602;3.97437;1.14922;3
LIGH;20.689;71171.860;11132.0;3
ACCE;20.695;71171.864;10.68772;4.18506;0.90022;3
MAGN;20.696;71171.867;-37.31671;-9.95087;18.84565;3
LIGH;20.699;71171.870;11282.0;3
ACCE;20.704;71171.874;10.89841;4.61602;0.46926;3
LIGH;20.711;71171.882;10600.0;3
ACCE;20.715;71171.884;11.10910;4.90333;0.36392;3
MAGN;20.716;71171.887;-37.31671;-9.95087;18.84565;3
LIGH;20.719;71171.890;10600.0;3
ACCE;20.724;71171.894;11.18571;5.20021;0.20111;3
LIGH;20.731;71171.902;10600.0;3
ACCE;20.735;71171.904;11.16656;5.59285;0.21069;3
MAGN;20.736;71171.907;-37.31671;-9.95087;18.84565;3
LIGH;20.739;71171.910;10600.0;3
ACCE;20.744;71171.914;11.02290;6.49307;-0.06704;3
LIGH;20.751;71171.922;10600.0;3
ACCE;20.755;71171.924;10.63026;6.70376;-0.19154;3
MAGN;20.756;71171.927;-33.10872;-14.85821;23.30155;3
LIGH;20.759;71171.930;10600.0;3
ACCE;20.764;71171.934;10.25676;6.85699;-0.47884;3
LIGH;20.771;71171.942;9941.0;3
ACCE;20.775;71171.944;9.53850;7.17303;-0.51715;3
MAGN;20.776;71171.947;-33.10872;-14.85821;23.30155;3
LIGH;20.779;71171.950;9941.0;3
ACCE;20.784;71171.954;9.07881;7.35499;-0.56503;3
LIGH;20.791;71171.962;9941.0;3
ACCE;20.795;71171.964;8.53294;7.61356;-0.51715;3
MAGN;20.796;71171.967;-33.10872;-14.85821;23.30155;3
LIGH;20.799;71171.970;9941.0;3
ACCE;20.804;71171.974;7.75721;7.80510;-0.78530;3
LIGH;20.811;71171.982;9941.0;3
ACCE;20.815;71171.984;6.28239;8.26478;-1.08218;3
MAGN;20.816;71171.987;-24.84790;-20.45486;27.11328;3
LIGH;20.819;71171.990;9941.0;3
ACCE;20.824;71171.994;5.74608;8.52336;-1.19710;3
LIGH;20.831;71172.002;9051.0;3
ACCE;20.835;71172.004;5.40132;8.68616;-1.06303;3
MAGN;20.836;71172.007;-24.84790;-20.45486;27.11328;3
LIGH;20.839;71172.010;9051.0;3
ACCE;20.844;71172.014;5.24809;8.71489;-1.17795;3
LIGH;20.849;71172.020;9051.0;3
ACCE;20.855;71172.024;5.11401;8.96389;-1.68552;3
MAGN;20.856;71172.027;-24.84790;-20.45486;27.11328;3
LIGH;20.859;71172.030;9051.0;3
ACCE;20.864;71172.034;4.92248;9.37569;-1.94409;3
LIGH;20.871;71172.042;9051.0;3
ACCE;20.875;71172.044;4.59687;9.79707;-2.03028;3
MAGN;20.876;71172.047;-14.80404;-24.81226;29.33185;3
LIGH;20.879;71172.050;9051.0;3
ACCE;20.884;71172.054;4.35745;10.19930;-2.42293;3
LIGH;20.892;71172.063;8461.0;3
ACCE;20.897;71172.064;4.04141;10.91756;-2.35589;3
MAGN;20.898;71172.068;-14.80404;-24.81226;29.33185;3
LIGH;20.901;71172.072;8461.0;3
ACCE;20.904;71172.074;3.98395;10.99417;-2.13563;3
LIGH;20.912;71172.083;8461.0;3
ACCE;20.918;71172.084;3.90734;10.71645;-1.78129;3
MAGN;20.919;71172.089;-14.80404;-24.81226;29.33185;3
LIGH;20.921;71172.092;8461.0;3
ACCE;20.924;71172.094;3.60088;10.05565;-1.49398;3
LIGH;20.931;71172.102;8461.0;3
ACCE;20.935;71172.104;3.43807;8.82982;1.21625;3
MAGN;20.935;71172.107;-7.42259;-28.32297;30.35805;3
LIGH;20.939;71172.110;8461.0;3
ACCE;20.944;71172.114;3.61046;7.60398;2.19309;3
LIGH;20.950;71172.122;8623.0;3
ACCE;20.956;71172.124;3.77326;6.10043;2.48039;3
MAGN;20.957;71172.127;-7.42259;-28.32297;30.35805;3
LIGH;20.959;71172.131;8623.0;3
ACCE;20.964;71172.134;3.67749;4.86502;2.69108;3
LIGH;20.971;71172.142;8623.0;3
ACCE;20.975;71172.144;3.02627;3.80199;2.77727;3
MAGN;20.976;71172.147;-7.42259;-28.32297;30.35805;3
LIGH;20.979;71172.150;8623.0;3
ACCE;20.984;71172.154;2.62405;3.69665;2.08774;3
LIGH;20.990;71172.162;8623.0;3
ACCE;20.995;71172.164;2.03028;3.92649;1.42694;3
MAGN;20.996;71172.167;-4.80523;-29.26480;29.88428;3
LIGH;20.999;71172.170;8623.0;3
ACCE;21.004;71172.174;1.19710;4.40533;0.85234;3
LIGH;21.009;71172.180;9560.0;3
ACCE;21.015;71172.184;-0.44053;5.30555;-0.20111;3
MAGN;21.016;71172.187;-4.80523;-29.26480;29.88428;3
LIGH;21.019;71172.190;9560.0;3
ACCE;21.024;71172.194;-1.23541;5.63116;-1.01514;3
LIGH;21.031;71172.202;9560.0;3
ACCE;21.035;71172.204;-1.84832;5.95677;-1.30245;3
MAGN;21.036;71172.207;-4.80523;-29.26480;29.88428;3
LIGH;21.039;71172.210;9560.0;3
ACCE;21.044;71172.214;-2.40378;6.21535;-0.95768;3
ACCE;21.056;71172.225;-3.46680;4.90333;-0.97683;3
MAGN;21.057;71172.228;-1.56933;-27.19705;31.10193;3
LIGH;21.058;71172.229;9560.0;3
LIGH;21.060;71172.232;9560.0;3
ACCE;21.064;71172.234;-3.91691;3.64876;-1.28329;3
SOUN;21.068;205.09;0.00626;49.91
LIGH;21.071;71172.243;9560.0;3
ACCE;21.075;71172.244;-4.16591;3.04542;-1.43652;3
MAGN;21.075;71172.246;-1.56933;-27.19705;31.10193;3
LIGH;21.079;71172.250;9560.0;3
ACCE;21.084;71172.254;-4.47237;3.18908;-1.51314;3
LIGH;21.090;71172.262;9560.0;3
ACCE;21.095;71172.264;-5.05655;3.82115;-2.00155;3
MAGN;21.096;71172.267;-1.56933;-27.19705;31.10193;3
LIGH;21.099;71172.270;9560.0;3
ACCE;21.104;71172.274;-5.61201;3.80199;-2.74854;3
LIGH;21.111;71172.282;9560.0;3
ACCE;21.115;71172.284;-6.33985;3.40934;-3.64876;3
MAGN;21.116;71172.287;6.25882;-20.88904;33.02242;3
LIGH;21.119;71172.290;9560.0;3
ACCE;21.124;71172.294;-7.03895;3.12204;-4.75967;3
LIGH;21.131;71172.302;9906.0;3
ACCE;21.135;71172.304;-7.01022;3.55300;-4.99909;3
MAGN;21.136;71172.307;6.25882;-20.88904;33.02242;3
LIGH;21.139;71172.310;8704.0;3
ACCE;21.144;71172.314;-7.20176;3.82115;-5.62159;3
LIGH;21.151;71172.322;8704.0;3
ACCE;21.155;71172.324;-7.71891;3.92649;-6.13873;3
MAGN;21.156;71172.327;6.25882;-20.88904;33.02242;3
LIGH;21.159;71172.330;8704.0;3
ACCE;21.164;71172.334;-8.63828;3.79242;-7.14430;3
LIGH;21.169;71172.340;8704.0;3
ACCE;21.175;71172.344;-8.81066;3.66792;-7.57525;3
MAGN;21.176;71172.347;13.96084;-9.49366;32.87730;3
LIGH;21.179;71172.350;8704.0;3
ACCE;21.184;71172.354;-8.81066;3.49553;-7.86256;3
LIGH;21.191;71172.362;8704.0;3
ACCE;21.195;71172.364;-8.78193;3.65834;-7.96790;3
MAGN;21.196;71172.367;13.96084;-9.49366;32.87730;3
LIGH;21.199;71172.370;8381.0;3
ACCE;21.204;71172.374;-8.80109;3.98395;-7.99663;3
LIGH;21.211;71172.382;8381.0;3
ACCE;21.215;71172.384;-8.59997;3.91691;-7.92960;3
MAGN;21.216;71172.387;13.96084;-9.49366;32.87730;3
LIGH;21.219;71172.390;8381.0;3
ACCE;21.224;71172.394;-8.17859;3.60088;-8.02536;3
LIGH;21.231;71172.402;8381.0;3
ACCE;21.235;71172.404;-7.61356;2.71981;-8.00621;3
MAGN;21.236;71172.407;17.47580;0.00693;32.30059;3
LIGH;21.239;71172.410;8381.0;3
ACCE;21.244;71172.414;-7.38372;2.26013;-8.06367;3
LIGH;21.249;71172.420;8381.0;3
ACCE;21.256;71172.424;-7.11557;2.12605;-7.53695;3
MAGN;21.258;71172.430;17.47580;0.00693;32.30059;3
LIGH;21.262;71172.433;8565.0;3
ACCE;21.264;71172.434;-6.83784;2.28886;-7.05811;3
LIGH;21.269;71172.440;8565.0;3
ACCE;21.275;71172.444;-6.37815;1.98240;-6.34942;3
MAGN;21.278;71172.450;17.47580;0.00693;32.30059;3
LIGH;21.282;71172.453;8565.0;3
ACCE;21.284;71172.454;-6.00466;1.87705;-6.04296;3
LIGH;21.290;71172.461;8565.0;3
GNSS;21.295;1491388630.000;39.993709;-0.073945;116.000;162.000;3.0;0.5;28;11
ACCE;21.300;71172.466;-5.49709;1.77171;-5.74608;3
MAGN;21.302;71172.473;17.81661;5.27565;32.35017;3
GNSS;21.303;1491388630.000;39.993709;-0.073945;116.000;162.000;3.0;0.5;28;11
ACCE;21.307;71172.474;-5.49709;1.77171;-5.74608;3
LIGH;21.307;71172.477;8565.0;3
LIGH;21.309;71172.481;8565.0;3
ACCE;21.315;71172.484;-5.42047;1.30245;-6.22492;3
MAGN;21.316;71172.487;17.81661;5.27565;32.35017;3
LIGH;21.319;71172.490;8739.0;3
ACCE;21.324;71172.494;-5.30555;0.98641;-6.55054;3
LIGH;21.329;71172.500;8739.0;3
ACCE;21.335;71172.504;-5.14275;0.98641;-6.68461;3
MAGN;21.336;71172.507;17.81661;5.27565;32.35017;3
LIGH;21.339;71172.510;8739.0;3
ACCE;21.344;71172.514;-4.98952;1.30245;-6.91445;3
LIGH;21.349;71172.520;8739.0;3
ACCE;21.355;71172.524;-5.20021;1.64721;-7.91044;3
MAGN;21.356;71172.527;16.05990;9.06884;32.81005;3
LIGH;21.360;71172.531;8739.0;3
ACCE;21.364;71172.534;-5.40132;1.56102;-8.40844;3
LIGH;21.369;71172.540;8739.0;3
ACCE;21.378;71172.544;-5.24809;1.35033;-8.38928;3
MAGN;21.379;71172.550;16.05990;9.06884;32.81005;3
LIGH;21.382;71172.553;9143.0;3
ACCE;21.384;71172.554;-5.30555;1.28329;-8.46590;3
LIGH;21.389;71172.560;9143.0;3
ACCE;21.395;71172.564;-5.53539;0.44053;-9.56723;3
MAGN;21.398;71172.567;16.05990;9.06884;32.81005;3
LIGH;21.399;71172.570;9143.0;3
ACCE;21.404;71172.574;-5.11401;0.31603;-9.73004;3
LIGH;21.409;71172.580;9143.0;3
ACCE;21.415;71172.584;-4.53941;0.47884;-9.42358;3
MAGN;21.416;71172.587;11.61861;12.12325;33.56202;3
LIGH;21.419;71172.590;9143.0;3
ACCE;21.424;71172.594;-4.06057;0.59376;-9.58638;3
LIGH;21.429;71172.600;9143.0;3
ACCE;21.436;71172.604;-4.08930;1.37906;-9.60554;3
MAGN;21.438;71172.610;11.61861;12.12325;33.56202;3
LIGH;21.442;71172.613;9698.0;3
ACCE;21.444;71172.614;-4.67348;1.72383;-10.03649;3
LIGH;21.449;71172.620;9698.0;3
ACCE;21.455;71172.624;-5.03740;1.56102;-11.18571;3
MAGN;21.456;71172.627;11.61861;12.12325;33.56202;3
LIGH;21.460;71172.631;9698.0;3
ACCE;21.464;71172.634;-5.17148;1.14922;-12.67969;3
LIGH;21.469;71172.640;9698.0;3
ACCE;21.475;71172.644;-4.50110;1.90578;-14.05875;3
MAGN;21.476;71172.647;3.67038;13.74844;34.55241;3
LIGH;21.479;71172.650;9698.0;3
ACCE;21.484;71172.654;-4.13718;2.29843;-14.44182;3
LIGH;21.489;71172.660;9698.0;3
ACCE;21.495;71172.664;-3.62961;2.37505;-14.52802;3
MAGN;21.496;71172.667;3.67038;13.74844;34.55241;3
LIGH;21.499;71172.670;9698.0;3
ACCE;21.504;71172.674;-2.92093;1.81002;-14.75786;3
LIGH;21.509;71172.680;9710.0;3
ACCE;21.515;71172.684;-0.67038;-0.07661;-14.88236;3
MAGN;21.517;71172.687;3.67038;13.74844;34.55241;3
LIGH;21.519;71172.690;9710.0;3
ACCE;21.524;71172.694;0.52672;-0.46926;-14.33648;3
LIGH;21.529;71172.700;9710.0;3
ACCE;21.538;71172.704;1.50356;-0.33519;-13.35007;3
MAGN;21.539;71172.710;-6.11926;13.99921;33.26249;3
LIGH;21.542;71172.713;9710.0;3
ACCE;21.544;71172.714;2.58574;-0.34477;-12.23916;3
LIGH;21.549;71172.720;9710.0;3
ACCE;21.555;71172.724;2.64320;-0.40223;-11.93270;3
MAGN;21.559;71172.730;-6.11926;13.99921;33.26249;3
LIGH;21.562;71172.733;9710.0;3
ACCE;21.564;71172.734;2.49955;-0.12450;-11.65497;3
LIGH;21.569;71172.740;8531.0;3
ACCE;21.575;71172.744;2.30801;0.35434;-11.35809;3
MAGN;21.578;71172.750;-6.11926;13.99921;33.26249;3
LIGH;21.582;71172.753;8531.0;3
ACCE;21.584;71172.754;2.43251;1.23541;-10.60153;3
LIGH;21.589;71172.760;8531.0;3
ACCE;21.596;71172.764;2.83473;1.78129;-10.02692;3
MAGN;21.598;71172.770;-17.64519;12.57965;30.00930;3
LIGH;21.602;71172.773;8531.0;3
ACCE;21.604;71172.774;3.27527;2.09732;-9.40442;3
LIGH;21.609;71172.780;8531.0;3
ACCE;21.618;71172.784;4.37660;1.38864;-8.56167;3
MAGN;21.619;71172.790;-17.64519;12.57965;30.00930;3
SOUN;21.620;214.80;0.00656;50.31
LIGH;21.623;71172.793;8531.0;3
ACCE;21.624;71172.794;4.83629;0.73741;-8.09240;3
LIGH;21.629;71172.800;8658.0;3
ACCE;21.636;71172.804;5.36301;0.54588;-7.66145;3
MAGN;21.638;71172.810;-17.64519;12.57965;30.00930;3
LIGH;21.642;71172.813;8658.0;3
ACCE;21.644;71172.814;5.58328;0.90980;-7.37414;3
LIGH;21.649;71172.820;8658.0;3
ACCE;21.655;71172.824;5.44920;1.48441;-7.29753;3
MAGN;21.655;71172.827;-27.56957;10.84385;24.32058;3
LIGH;21.659;71172.830;8658.0;3
ACCE;21.664;71172.834;5.34386;1.94409;-7.37414;3
LIGH;21.669;71172.840;8658.0;3
ACCE;21.678;71172.844;5.32470;2.26013;-7.34541;3
MAGN;21.679;71172.850;-27.56957;10.84385;24.32058;3
LIGH;21.682;71172.853;8658.0;3
ACCE;21.684;71172.854;5.27682;2.45166;-7.42203;3
LIGH;21.689;71172.860;10149.0;3
ACCE;21.695;71172.864;5.38217;2.73897;-7.05811;3
MAGN;21.698;71172.867;-27.56957;10.84385;24.32058;3
LIGH;21.699;71172.870;10149.0;3
ACCE;21.704;71172.874;5.57370;2.78685;-6.74207;3
LIGH;21.709;71172.880;10149.0;3
ACCE;21.718;71172.884;5.72693;2.90177;-6.35900;3
MAGN;21.719;71172.890;-34.37813;7.89994;17.51961;3
LIGH;21.722;71172.893;10149.0;3
ACCE;21.724;71172.894;5.77481;3.16035;-6.26323;3
LIGH;21.729;71172.900;10149.0;3
ACCE;21.736;71172.904;6.29196;3.84988;-5.82270;3
MAGN;21.738;71172.910;-34.37813;7.89994;17.51961;3
LIGH;21.742;71172.913;10149.0;3
ACCE;21.746;71172.914;6.82826;4.01268;-5.72693;3
LIGH;21.749;71172.920;12045.0;3
ACCE;21.755;71172.924;7.32626;3.91691;-5.65032;3
MAGN;21.758;71172.927;-34.37813;7.89994;17.51961;3
LIGH;21.759;71172.930;8115.0;3
ACCE;21.764;71172.934;7.64229;3.74453;-5.59285;3
LIGH;21.769;71172.940;8115.0;3
ACCE;21.775;71172.944;7.59441;3.63919;-4.66391;3
MAGN;21.778;71172.947;-38.43731;4.68846;10.87012;3
LIGH;21.779;71172.950;8115.0;3
ACCE;21.784;71172.954;7.45076;3.91691;-4.39575;3
LIGH;21.789;71172.960;8115.0;3
ACCE;21.795;71172.964;7.46991;3.69665;-4.33829;3
MAGN;21.796;71172.967;-38.43731;4.68846;10.87012;3
LIGH;21.799;71172.970;8115.0;3
ACCE;21.804;71172.974;7.45076;3.63919;-4.35745;3
LIGH;21.809;71172.980;8115.0;3
ACCE;21.815;71172.984;7.54652;4.06057;-3.93607;3
MAGN;21.816;71172.987;-38.43731;4.68846;10.87012;3
LIGH;21.819;71172.990;5664.0;3
ACCE;21.824;71172.994;7.69018;4.46279;-4.05099;3
LIGH;21.829;71173.000;5664.0;3
ACCE;21.835;71173.004;7.85298;4.83629;-4.14676;3
MAGN;21.836;71173.007;-39.46414;2.32508;4.30450;3
LIGH;21.839;71173.010;5664.0;3
ACCE;21.844;71173.014;7.96790;5.22894;-4.40533;3
LIGH;21.849;71173.020;5664.0;3
ACCE;21.855;71173.024;7.98706;5.78439;-4.37660;3
MAGN;21.856;71173.027;-39.46414;2.32508;4.30450;3
LIGH;21.859;71173.030;5664.0;3
ACCE;21.864;71173.034;7.89129;5.90889;-4.21380;3
LIGH;21.869;71173.040;5664.0;3
ACCE;21.875;71173.044;7.76679;5.76524;-3.68707;3
MAGN;21.876;71173.047;-39.46414;2.32508;4.30450;3
LIGH;21.879;71173.050;4369.0;3
ACCE;21.884;71173.054;7.58483;5.46836;-3.02627;3
LIGH;21.891;71173.062;4369.0;3
ACCE;21.895;71173.064;7.63272;4.92248;-1.84832;3
MAGN;21.896;71173.067;-38.84350;0.49197;-2.41491;3
LIGH;21.899;71173.070;4369.0;3
ACCE;21.904;71173.074;7.77637;4.70221;-1.37906;3
LIGH;21.911;71173.082;4369.0;3
ACCE;21.915;71173.084;7.77637;4.80756;-0.64165;3
MAGN;21.916;71173.087;-38.84350;0.49197;-2.41491;3
LIGH;21.919;71173.090;4369.0;3
ACCE;21.924;71173.094;7.44118;5.47793;0.14365;3
LIGH;21.932;71173.103;4369.0;3
ACCE;21.935;71173.104;7.17303;5.74608;0.45969;3
MAGN;21.935;71173.107;-38.84350;0.49197;-2.41491;3
LIGH;21.939;71173.110;5907.0;3
ACCE;21.944;71173.114;6.94318;5.90889;0.47884;3
LIGH;21.951;71173.122;5907.0;3
ACCE;21.955;71173.124;6.95276;6.00466;0.57461;3
MAGN;21.955;71173.127;-36.90097;-1.37882;-9.76131;3
LIGH;21.959;71173.130;5907.0;3
ACCE;21.964;71173.134;7.02938;5.64074;0.62249;3
LIGH;21.971;71173.143;5907.0;3
ACCE;21.975;71173.144;6.84742;5.55455;0.83318;3
MAGN;21.976;71173.147;-36.90097;-1.37882;-9.76131;3
LIGH;21.979;71173.150;5907.0;3
ACCE;21.984;71173.154;6.54096;5.70778;0.86191;3
LIGH;21.989;71173.160;5907.0;3
ACCE;21.995;71173.164;6.21535;5.85143;1.03430;3
MAGN;21.996;71173.167;-36.90097;-1.37882;-9.76131;3
LIGH;21.999;71173.170;9074.0;3
ACCE;22.004;71173.174;5.53539;6.15789;1.52271;3
LIGH;22.011;71173.182;9074.0;3
ACCE;22.015;71173.184;5.22894;6.01423;1.93451;3
MAGN;22.016;71173.187;-33.38510;-2.83465;-15.64759;3
LIGH;22.019;71173.190;9074.0;3
ACCE;22.024;71173.194;4.91290;5.83228;2.23140;3
LIGH;22.031;71173.203;9074.0;3
ACCE;22.035;71173.204;4.42448;5.94720;3.09331;3
MAGN;22.037;71173.207;-33.38510;-2.83465;-15.64759;3
LIGH;22.039;71173.210;9074.0;3
ACCE;22.044;71173.214;4.40533;6.07170;3.55300;3
ACCE;22.058;71173.226;4.52025;6.04296;4.21380;3
MAGN;22.059;71173.230;-33.38510;-2.83465;-15.64759;3
SOUN;22.060;171.59;0.00524;48.36
LIGH;22.064;71173.232;5051.0;3
ACCE;22.065;71173.234;4.42448;6.09085;4.89375;3
LIGH;22.066;71173.237;13675.0;3
LIGH;22.071;71173.242;13675.0;3
ACCE;22.075;71173.244;4.57771;6.03339;6.22492;3
MAGN;22.076;71173.247;-29.27098;-2.31049;-21.13565;3
LIGH;22.079;71173.250;13675.0;3
ACCE;22.084;71173.254;4.67348;5.81312;5.95677;3
LIGH;22.091;71173.262;13675.0;3
ACCE;22.095;71173.264;4.40533;5.93762;5.76524;3
MAGN;22.096;71173.267;-29.27098;-2.31049;-21.13565;3
LIGH;22.099;71173.270;13675.0;3
ACCE;22.104;71173.274;3.96480;6.03339;5.48751;3
LIGH;22.111;71173.282;13675.0;3
ACCE;22.115;71173.284;3.14119;5.61201;5.77481;3
MAGN;22.116;71173.287;-29.27098;-2.31049;-21.13565;3
LIGH;22.119;71173.290;3213.0;3
ACCE;22.124;71173.294;2.82516;5.43963;6.04296;3
LIGH;22.131;71173.302;19443.0;3
ACCE;22.135;71173.304;2.70066;5.29597;6.37815;3
MAGN;22.136;71173.307;-24.77978;-1.11152;-24.67758;3
LIGH;22.139;71173.310;19443.0;3
ACCE;22.144;71173.314;2.69108;5.36301;6.47392;3
LIGH;22.149;71173.320;19443.0;3
ACCE;22.155;71173.324;2.71981;5.85143;6.80911;3
MAGN;22.156;71173.327;-24.77978;-1.11152;-24.67758;3
LIGH;22.159;71173.330;19443.0;3
ACCE;22.164;71173.334;2.73897;5.98550;6.85699;3
LIGH;22.171;71173.342;19443.0;3
ACCE;22.175;71173.344;2.78685;6.06212;6.97192;3
MAGN;22.176;71173.347;-24.77978;-1.11152;-24.67758;3
LIGH;22.179;71173.350;19443.0;3
ACCE;22.184;71173.354;2.79643;6.10043;7.02938;3
LIGH;22.191;71173.362;45095.0;3
ACCE;22.195;71173.364;2.60489;6.00466;7.44118;3
MAGN;22.196;71173.367;-21.59819;0.90993;-27.94770;3
LIGH;22.199;71173.370;45095.0;3
ACCE;22.204;71173.374;2.48039;5.83228;7.61356;3
LIGH;22.211;71173.382;45095.0;3
ACCE;22.215;71173.384;2.33674;5.60243;7.95833;3
MAGN;22.216;71173.387;-21.59819;0.90993;-27.94770;3
LIGH;22.219;71173.390;45095.0;3
ACCE;22.224;71173.394;2.46124;5.28640;8.00621;3
LIGH;22.231;71173.402;45095.0;3
ACCE;22.235;71173.404;2.44209;5.00867;8.26478;3
MAGN;22.236;71173.407;-21.59819;0.90993;-27.94770;3
LIGH;22.239;71173.410;45095.0;3
ACCE;22.244;71173.414;2.23140;5.05655;8.37971;3
LIGH;22.251;71173.422;57314.0;3
ACCE;22.255;71173.424;2.15478;4.94163;8.44674;3
MAGN;22.256;71173.427;-19.28053;3.08288;-31.11441;3
LIGH;22.259;71173.430;57314.0;3
ACCE;22.264;71173.434;2.19309;4.70221;8.43717;3
LIGH;22.271;71173.442;57314.0;3
ACCE;22.275;71173.444;2.09732;4.52025;8.85855;3
MAGN;22.276;71173.447;-19.28053;3.08288;-31.11441;3
LIGH;22.279;71173.450;57314.0;3
ACCE;22.284;71173.454;2.08774;4.38618;8.97347;3
LIGH;22.292;71173.463;57314.0;3
ACCE;22.297;71173.465;1.95367;4.11803;8.98304;3
MAGN;22.304;71173.469;-19.28053;3.08288;-31.11441;3
LIGH;22.305;71173.473;57314.0;3
ACCE;22.306;71173.474;1.74298;4.17549;9.04051;3
GNSS;22.307;1491388631.000;39.993708;-0.073949;116.000;0.000;3.0;0.0;28;10
GNSS;22.309;1491388631.000;39.993708;-0.073949;116.000;0.000;3.0;0.0;28;10
LIGH;22.311;71173.481;56713.0;3
ACCE;22.315;71173.484;1.59933;4.15633;9.20331;3
MAGN;22.315;71173.487;-17.37646;4.75293;-32.41684;3
LIGH;22.319;71173.490;56713.0;3
ACCE;22.324;71173.494;1.53229;4.03184;9.25119;3
LIGH;22.331;71173.502;56713.0;3
ACCE;22.335;71173.504;1.47483;3.88818;9.33739;3
MAGN;22.336;71173.507;-17.37646;4.75293;-32.41684;3
LIGH;22.339;71173.510;56713.0;3
ACCE;22.344;71173.514;1.41737;3.82115;9.34696;3
LIGH;22.351;71173.522;56713.0;3
ACCE;22.355;71173.524;1.34075;3.81157;9.70131;3
MAGN;22.356;71173.527;-17.37646;4.75293;-32.41684;3
LIGH;22.359;71173.530;56713.0;3
ACCE;22.364;71173.534;1.43652;3.54342;9.51935;3
LIGH;22.371;71173.542;53395.0;3
ACCE;22.375;71173.544;1.46525;3.36146;9.30866;3
MAGN;22.376;71173.547;-16.03544;7.30913;-33.28095;3
LIGH;22.379;71173.550;53395.0;3
ACCE;22.384;71173.554;1.01514;3.40934;9.35654;3
LIGH;22.391;71173.562;53395.0;3
ACCE;22.395;71173.564;0.82361;3.39019;9.53850;3
MAGN;22.396;71173.567;-16.03544;7.30913;-33.28095;3
LIGH;22.399;71173.570;53395.0;3
ACCE;22.404;71173.574;0.70868;3.22738;9.47146;3
LIGH;22.411;71173.582;53395.0;3
ACCE;22.415;71173.584;0.45969;3.04542;9.80665;3
MAGN;22.416;71173.587;-16.03544;7.30913;-33.28095;3
LIGH;22.419;71173.590;53395.0;3
ACCE;22.424;71173.594;0.45011;2.87304;9.69173;3
LIGH;22.431;71173.602;55592.0;3
ACCE;22.435;71173.604;0.51715;2.71981;9.65342;3
MAGN;22.436;71173.607;-14.95114;8.56524;-33.88723;3
LIGH;22.439;71173.610;55592.0;3
ACCE;22.444;71173.614;0.45011;2.69108;9.65342;3
LIGH;22.451;71173.622;55592.0;3
ACCE;22.455;71173.624;0.30646;2.80600;9.73004;3
MAGN;22.456;71173.627;-14.95114;8.56524;-33.88723;3
LIGH;22.459;71173.630;55592.0;3
ACCE;22.464;71173.634;0.21069;2.83473;9.47146;3
LIGH;22.469;71173.640;55592.0;3
ACCE;22.475;71173.644;0.14365;2.77727;9.67257;3
MAGN;22.476;71173.647;-14.95114;8.56524;-33.88723;3
LIGH;22.479;71173.650;55592.0;3
ACCE;22.484;71173.654;0.14365;2.64320;9.71088;3
LIGH;22.491;71173.662;57499.0;3
ACCE;22.495;71173.664;0.14365;2.63362;9.52892;3
MAGN;22.496;71173.667;-14.98385;9.45042;-34.37386;3
LIGH;22.499;71173.670;57499.0;3
ACCE;22.504;71173.674;0.07661;2.73897;9.49062;3
LIGH;22.511;71173.682;57499.0;3
ACCE;22.515;71173.684;0.12450;2.77727;9.54808;3
MAGN;22.516;71173.687;-14.98385;9.45042;-34.37386;3
LIGH;22.519;71173.690;57499.0;3
ACCE;22.524;71173.694;0.08619;2.87304;9.52892;3
LIGH;22.529;71173.700;57499.0;3
ACCE;22.536;71173.704;0.18196;2.89220;9.66300;3
MAGN;22.538;71173.710;-14.98385;9.45042;-34.37386;3
LIGH;22.542;71173.713;57499.0;3
ACCE;22.545;71173.714;0.13408;2.83473;9.48104;3
LIGH;22.549;71173.720;57499.0;3
ACCE;22.555;71173.724;0.03831;2.85389;9.64384;3
MAGN;22.558;71173.730;-15.09022;9.20903;-34.80934;3
LIGH;22.562;71173.733;57904.0;3
ACCE;22.564;71173.734;0.06704;2.71024;9.73961;3
LIGH;22.569;71173.740;57904.0;3
ACCE;22.575;71173.744;0.37350;2.55701;9.60554;3
MAGN;22.578;71173.749;-15.09022;9.20903;-34.80934;3
LIGH;22.581;71173.753;57904.0;3
ACCE;22.584;71173.754;0.45011;2.61447;9.48104;3
LIGH;22.589;71173.760;57904.0;3
ACCE;22.596;71173.764;0.45011;2.73897;9.56723;3
MAGN;22.598;71173.770;-15.09022;9.20903;-34.80934;3
LIGH;22.602;71173.773;57904.0;3
ACCE;22.604;71173.774;0.45969;2.85389;9.55765;3
LIGH;22.609;71173.780;57904.0;3
SOUN;22.610;189.32;0.00578;49.21
ACCE;22.615;71173.784;0.46926;2.97839;9.56723;3
MAGN;22.619;71173.790;-15.19942;8.75339;-34.26370;3
LIGH;22.622;71173.793;60886.0;3
ACCE;22.624;71173.794;0.46926;2.95923;9.42358;3
LIGH;22.629;71173.800;60886.0;3
ACCE;22.635;71173.804;0.55545;3.00712;9.18416;3
MAGN;22.636;71173.807;-15.19942;8.75339;-34.26370;3
LIGH;22.639;71173.810;60886.0;3
ACCE;22.644;71173.814;0.58419;3.05500;9.08839;3
LIGH;22.649;71173.820;60886.0;3
ACCE;22.655;71173.824;0.56503;3.33273;9.07881;3
MAGN;22.658;71173.830;-15.19942;8.75339;-34.26370;3
LIGH;22.662;71173.833;60886.0;3
ACCE;22.664;71173.834;0.67038;3.56257;8.79151;3
LIGH;22.669;71173.840;60886.0;3
ACCE;22.676;71173.844;0.79487;3.64876;8.63828;3
MAGN;22.678;71173.850;-16.98444;7.53931;-33.22947;3
LIGH;22.682;71173.853;62100.0;3
ACCE;22.684;71173.854;0.65122;3.64876;8.53294;3
LIGH;22.689;71173.860;62100.0;3
ACCE;22.695;71173.864;0.25857;3.59130;8.14986;3
MAGN;22.696;71173.867;-16.98444;7.53931;-33.22947;3
LIGH;22.699;71173.870;62100.0;3
ACCE;22.704;71173.874;0.08619;3.59130;8.13071;3
LIGH;22.709;71173.880;62100.0;3
ACCE;22.716;71173.884;-0.06704;3.60088;8.18817;3
MAGN;22.718;71173.890;-16.98444;7.53931;-33.22947;3
LIGH;22.722;71173.893;62100.0;3
ACCE;22.724;71173.894;-0.07661;3.43807;8.26478;3
LIGH;22.729;71173.900;62100.0;3
ACCE;22.735;71173.904;0.42138;2.98796;7.98706;3
MAGN;22.738;71173.910;-20.15871;5.88731;-31.59659;3
LIGH;22.742;71173.913;51546.0;3
ACCE;22.744;71173.914;0.68953;3.03585;8.18817;3
LIGH;22.749;71173.920;51546.0;3
ACCE;22.755;71173.924;0.96726;3.16035;8.23605;3
MAGN;22.756;71173.927;-20.15871;5.88731;-31.59659;3
LIGH;22.759;71173.930;51546.0;3
ACCE;22.764;71173.934;0.91937;3.72538;8.36055;3
LIGH;22.769;71173.940;51546.0;3
ACCE;22.775;71173.944;0.88107;3.85945;8.37971;3
MAGN;22.776;71173.947;-20.15871;5.88731;-31.59659;3
LIGH;22.779;71173.950;51546.0;3
ACCE;22.784;71173.954;0.82361;3.85945;8.34140;3
LIGH;22.789;71173.960;51546.0;3
ACCE;22.795;71173.964;0.89064;3.66792;8.17859;3
MAGN;22.796;71173.967;-23.12047;4.36924;-28.73160;3
LIGH;22.799;71173.970;51314.0;3
ACCE;22.804;71173.974;1.13964;2.73897;7.90087;3
LIGH;22.809;71173.980;51314.0;3
ACCE;22.818;71173.984;1.24498;2.16436;8.00621;3
MAGN;22.819;71173.990;-23.12047;4.36924;-28.73160;3
LIGH;22.822;71173.993;51314.0;3
ACCE;22.824;71173.994;1.38864;1.56102;7.92002;3
LIGH;22.829;71174.000;51314.0;3
ACCE;22.836;71174.004;1.58017;1.14922;7.97748;3
MAGN;22.838;71174.010;-23.12047;4.36924;-28.73160;3
LIGH;22.842;71174.013;51314.0;3
ACCE;22.844;71174.014;2.16436;0.44053;8.25521;3
LIGH;22.849;71174.020;51314.0;3
ACCE;22.855;71174.024;2.47082;0.35434;8.99262;3
MAGN;22.858;71174.030;-25.98759;4.79056;-26.47123;3
LIGH;22.862;71174.033;48887.0;3
ACCE;22.864;71174.034;2.65278;0.75657;9.31823;3
LIGH;22.869;71174.040;48887.0;3
ACCE;22.875;71174.044;2.71981;1.46525;9.25119;3
MAGN;22.876;71174.047;-25.98759;4.79056;-26.47123;3
LIGH;22.879;71174.050;48887.0;3
ACCE;22.884;71174.054;2.74854;1.28329;9.43316;3
LIGH;22.889;71174.060;48887.0;3
ACCE;22.895;71174.064;2.90177;0.99599;9.31823;3
MAGN;22.896;71174.067;-25.98759;4.79056;-26.47123;3
LIGH;22.899;71174.070;48887.0;3
ACCE;22.904;71174.074;3.21781;0.74699;8.94474;3
LIGH;22.909;71174.080;48887.0;3
ACCE;22.916;71174.084;3.83072;0.30646;8.52336;3
MAGN;22.921;71174.092;-29.82291;4.44480;-22.99221;3
LIGH;22.927;71174.095;34148.0;3
ACCE;22.928;71174.094;4.29041;0.22984;8.26478;3
LIGH;22.931;71174.102;34148.0;3
ACCE;22.939;71174.104;4.88417;-0.04788;7.85298;3
MAGN;22.940;71174.111;-29.82291;4.44480;-22.99221;3
ACCE;22.944;71174.114;4.88417;-0.04788;7.85298;3
LIGH;22.944;71174.116;34148.0;3
LIGH;22.949;71174.120;34148.0;3
ACCE;22.955;71174.124;5.28640;0.11492;7.87214;3
MAGN;22.956;71174.127;-29.82291;4.44480;-22.99221;3
LIGH;22.960;71174.131;34148.0;3
ACCE;22.964;71174.134;5.36301;-0.11492;7.58483;3
LIGH;22.969;71174.140;34148.0;3
ACCE;22.975;71174.144;5.31513;-0.56503;7.19218;3
MAGN;22.976;71174.147;-32.71074;4.05963;-19.02163;3
LIGH;22.979;71174.150;34148.0;3
ACCE;22.984;71174.154;5.31513;-1.13006;7.01980;3
LIGH;22.989;71174.160;7883.0;3
ACCE;22.995;71174.164;5.47793;-1.55144;7.22091;3
MAGN;22.996;71174.167;-32.71074;4.05963;-19.02163;3
LIGH;22.999;71174.170;7883.0;3
ACCE;23.004;71174.174;5.58328;-1.26414;7.01022;3
LIGH;23.009;71174.180;7883.0;3
ACCE;23.015;71174.184;5.65989;-0.87149;7.01980;3
MAGN;23.016;71174.187;-32.71074;4.05963;-19.02163;3
LIGH;23.019;71174.190;7883.0;3
ACCE;23.024;71174.194;5.80354;-0.52672;6.81869;3
LIGH;23.032;71174.200;7883.0;3
ACCE;23.043;71174.204;6.23450;-0.26815;6.53138;3
MAGN;23.046;71174.215;-35.19262;2.32020;-14.75760;3
ACCE;23.047;71174.214;6.52181;-0.32561;6.11000;3
LIGH;23.048;71174.220;9930.0;3
SOUN;23.051;774.34;0.02363;61.45
LIGH;23.054;71174.223;9930.0;3
ACCE;23.054;71174.224;6.69419;-0.46926;5.96635;3
LIGH;23.061;71174.232;9930.0;3
ACCE;23.065;71174.234;6.84742;-0.86191;6.11958;3
MAGN;23.066;71174.237;-35.19262;2.32020;-14.75760;3
LIGH;23.069;71174.240;9930.0;3
ACCE;23.074;71174.244;6.85699;-0.92895;5.91847;3
LIGH;23.081;71174.252;9930.0;3
ACCE;23.085;71174.254;6.97192;-0.89064;5.63116;3
MAGN;23.086;71174.257;-35.19262;2.32020;-14.75760;3
LIGH;23.089;71174.260;9930.0;3
ACCE;23.094;71174.264;7.15387;-0.77572;5.39174;3
LIGH;23.101;71174.272;9930.0;3
ACCE;23.105;71174.274;7.50822;-0.45969;5.12359;3
MAGN;23.106;71174.277;-37.12271;0.15535;-10.78883;3
LIGH;23.109;71174.280;9016.0;3
ACCE;23.114;71174.284;7.70933;-0.55545;4.59687;3
LIGH;23.119;71174.290;9016.0;3
ACCE;23.125;71174.294;7.78594;-1.11091;4.13718;3
MAGN;23.126;71174.297;-37.12271;0.15535;-10.78883;3
LIGH;23.129;71174.300;9016.0;3
ACCE;23.134;71174.304;7.65187;-1.70467;4.07014;3
LIGH;23.141;71174.312;9016.0;3
ACCE;23.145;71174.314;8.37013;-1.84832;4.22337;3
MAGN;23.146;71174.317;-37.12271;0.15535;-10.78883;3
LIGH;23.149;71174.320;9016.0;3
ACCE;23.154;71174.324;8.84897;-1.68552;4.59687;3
LIGH;23.159;71174.330;9016.0;3
ACCE;23.168;71174.334;9.06924;-1.55144;4.69264;3
MAGN;23.169;71174.340;-38.17822;-3.02041;-7.30869;3
LIGH;23.172;71174.343;8184.0;3
ACCE;23.174;71174.344;8.97347;-1.41737;4.24253;3
LIGH;23.179;71174.350;8184.0;3
ACCE;23.188;71174.354;9.26077;-1.19710;3.81157;3
MAGN;23.189;71174.359;-38.17822;-3.02041;-7.30869;3
LIGH;23.191;71174.363;8184.0;3
ACCE;23.194;71174.364;9.59596;-0.93853;3.43807;3
LIGH;23.199;71174.370;8184.0;3
ACCE;23.205;71174.374;9.84496;-0.95768;3.12204;3
MAGN;23.206;71174.377;-38.17822;-3.02041;-7.30869;3
LIGH;23.209;71174.380;8184.0;3
ACCE;23.214;71174.384;10.04607;-1.27372;2.93050;3
LIGH;23.219;71174.390;8184.0;3
ACCE;23.228;71174.394;10.23761;-2.19309;2.74854;3
MAGN;23.234;71174.405;-38.75311;-7.44067;-4.09811;3
ACCE;23.237;71174.405;10.11311;-2.60489;2.59531;3
LIGH;23.239;71174.409;7444.0;3
LIGH;23.241;71174.413;7444.0;3
ACCE;23.244;71174.414;10.31422;-2.82516;2.37505;3
LIGH;23.251;71174.422;7444.0;3
ACCE;23.255;71174.424;11.20486;-2.35589;1.19710;3
MAGN;23.256;71174.427;-38.75311;-7.44067;-4.09811;3
LIGH;23.259;71174.430;7444.0;3
ACCE;23.264;71174.434;11.41555;-2.24097;1.19710;3
LIGH;23.271;71174.443;7444.0;3
ACCE;23.275;71174.444;11.69328;-2.39420;1.63763;3
MAGN;23.276;71174.447;-38.75311;-7.44067;-4.09811;3
LIGH;23.280;71174.450;7444.0;3
WIFI;23.284;71174.396;WAP130;20:17:FF:FF:F1:30;-79
WIFI;23.284;71174.396;WAP240;20:17:FF:FF:F2:40;-85
WIFI;23.284;71174.396;WAP116;20:17:FF:FF:F1:16;-76
WIFI;23.284;71174.396;WAP192;20:17:FF:FF:F1:92;-70
WIFI;23.284;71174.396;WAP110;20:17:FF:FF:F1:10;-82
WIFI;23.284;71174.396;WAP314;20:17:FF:FF:F3:14;-78
WIFI;23.284;71174.396;WAP131;20:17:FF:FF:F1:31;-80
WIFI;23.284;71174.396;WAP124;20:17:FF:FF:F1:24;-80
WIFI;23.284;71174.396;WAP214;20:17:FF:FF:F2:14;-80
WIFI;23.284;71174.396;WAP123;20:17:FF:FF:F1:23;-76
WIFI;23.284;71174.396;WAP029;20:17:FF:FF:F0:29;-78
WIFI;23.284;71174.396;WAP033;20:17:FF:FF:F0:33;-82
WIFI;23.284;71174.396;WAP058;20:17:FF:FF:F0:58;-80
WIFI;23.284;71174.396;WAP005;20:17:FF:FF:F0:05;-90
WIFI;23.284;71174.396;WAP218;20:17:FF:FF:F2:18;-91
WIFI;23.284;71174.396;WAP235;20:17:FF:FF:F2:35;-91
WIFI;23.284;71174.396;WAP065;20:17:FF:FF:F0:65;-86
WIFI;23.284;71174.396;WAP179;20:17:FF:FF:F1:79;-89
WIFI;23.284;71174.396;WAP234;20:17:FF:FF:F2:34;-89
WIFI;23.284;71174.396;WAP205;20:17:FF:FF:F2:05;-89
WIFI;23.284;71174.396;WAP018;20:17:FF:FF:F0:18;-91
WIFI;23.284;71174.396;WAP210;20:17:FF:FF:F2:10;-92
WIFI;23.284;71174.396;WAP265;20:17:FF:FF:F2:65;-86
WIFI;23.284;71174.396;WAP279;20:17:FF:FF:F2:79;-89
ACCE;23.304;71174.454;12.01889;-2.91135;1.95367;3
LIGH;23.305;71174.466;7606.0;3
ACCE;23.305;71174.464;12.91911;-3.96480;2.34632;3
MAGN;23.306;71174.470;-37.57361;-12.04677;-0.72217;3
LIGH;23.306;71174.473;7074.0;3
ACCE;23.307;71174.474;13.66610;-3.88818;2.52828;3
GNSS;23.307;1491388632.000;39.993705;-0.073949;116.000;161.800;3.0;0.3;28;10
LIGH;23.313;71174.482;7074.0;3
GNSS;23.314;1491388632.000;39.993705;-0.073949;116.000;161.800;3.0;0.3;28;10
ACCE;23.318;71174.484;14.76744;-3.62003;2.86347;3
MAGN;23.319;71174.490;-37.57361;-12.04677;-0.72217;3
LIGH;23.322;71174.493;7074.0;3
ACCE;23.324;71174.494;15.59104;-3.34231;2.97839;3
LIGH;23.331;71174.502;7074.0;3
ACCE;23.335;71174.504;15.28458;-2.87304;3.95522;3
MAGN;23.335;71174.507;-37.57361;-12.04677;-0.72217;3
LIGH;23.339;71174.510;7074.0;3
ACCE;23.344;71174.514;14.65251;-2.76770;4.15633;3
LIGH;23.351;71174.522;7074.0;3
ACCE;23.355;71174.524;13.86722;-2.59531;3.97437;3
MAGN;23.355;71174.526;-36.33992;-15.75281;2.05455;3
LIGH;23.359;71174.530;7155.0;3
ACCE;23.364;71174.534;12.70842;-2.61447;3.41892;3
LIGH;23.371;71174.542;7155.0;3
ACCE;23.375;71174.544;11.36767;-2.56658;2.60489;3
MAGN;23.376;71174.546;-36.33992;-15.75281;2.05455;3
LIGH;23.379;71174.550;7155.0;3
ACCE;23.384;71174.554;11.38682;-1.99198;2.41336;3
LIGH;23.389;71174.560;7155.0;3
ACCE;23.395;71174.564;11.34852;-1.34075;2.18351;3
MAGN;23.396;71174.567;-36.33992;-15.75281;2.05455;3
LIGH;23.399;71174.570;7155.0;3
ACCE;23.404;71174.574;11.47301;-0.74699;1.94409;3
LIGH;23.409;71174.580;7155.0;3
ACCE;23.415;71174.584;12.53604;-0.07661;1.73340;3
MAGN;23.415;71174.586;-33.53407;-20.82394;4.84250;3
LIGH;23.419;71174.590;6704.0;3
ACCE;23.424;71174.594;13.17769;0.10534;1.56102;3
LIGH;23.430;71174.601;6704.0;3
ACCE;23.435;71174.604;13.67568;0.32561;2.06859;3
MAGN;23.436;71174.607;-33.53407;-20.82394;4.84250;3
LIGH;23.440;71174.611;6704.0;3
ACCE;23.444;71174.614;13.90552;0.40223;2.18351;3
LIGH;23.449;71174.620;6704.0;3
ACCE;23.455;71174.624;13.50330;0.90980;1.16837;3
MAGN;23.456;71174.627;-33.53407;-20.82394;4.84250;3
LIGH;23.459;71174.630;6704.0;3
ACCE;23.464;71174.634;13.79060;1.32160;0.74699;3
LIGH;23.470;71174.642;6704.0;3
ACCE;23.475;71174.644;14.67167;1.45567;0.11492;3
MAGN;23.475;71174.646;-28.73325;-25.39414;6.53314;3
LIGH;23.479;71174.650;6531.0;3
ACCE;23.484;71174.654;15.25585;1.65679;-0.75657;3
LIGH;23.490;71174.662;6531.0;3
ACCE;23.495;71174.664;15.61977;1.93451;-1.89621;3
MAGN;23.495;71174.666;-28.73325;-25.39414;6.53314;3
LIGH;23.499;71174.670;6531.0;3
ACCE;23.504;71174.674;16.05073;1.79086;-1.82917;3
LIGH;23.511;71174.682;6531.0;3
ACCE;23.515;71174.684;16.40507;1.62806;-1.36948;3
MAGN;23.515;71174.687;-28.73325;-25.39414;6.53314;3
LIGH;23.519;71174.690;6531.0;3
ACCE;23.524;71174.694;16.48168;1.70467;-1.13006;3
LIGH;23.530;71174.702;6531.0;3
ACCE;23.535;71174.704;17.12333;1.99198;-0.64165;3
MAGN;23.535;71174.706;-22.18922;-30.13057;7.46848;3
LIGH;23.539;71174.710;6589.0;3
ACCE;23.544;71174.714;17.42021;2.09732;-0.57461;3
LIGH;23.551;71174.722;6381.0;3
ACCE;23.555;71174.724;17.21910;2.31759;-0.33519;3
MAGN;23.556;71174.727;-22.18922;-30.13057;7.46848;3
LIGH;23.559;71174.730;6381.0;3
ACCE;23.564;71174.734;16.76899;2.31759;-0.38307;3
LIGH;23.571;71174.742;6381.0;3
ACCE;23.575;71174.744;16.00284;2.30801;-0.90022;3
MAGN;23.576;71174.747;-22.18922;-30.13057;7.46848;3
LIGH;23.579;71174.750;6381.0;3
ACCE;23.584;71174.754;15.54316;2.64320;-1.12049;3
LIGH;23.591;71174.762;6381.0;3
ACCE;23.595;71174.764;15.17924;2.62405;-1.21625;3
MAGN;23.596;71174.767;-16.96688;-33.66281;7.75044;3
LIGH;23.599;71174.770;6381.0;3
SOUN;23.602;506.59;0.01546;57.76
ACCE;23.605;71174.774;14.58548;2.50912;-0.92895;3
LIGH;23.609;71174.780;5953.0;3
ACCE;23.615;71174.784;14.20240;2.38462;-0.76614;3
MAGN;23.616;71174.787;-16.96688;-33.66281;7.75044;3
LIGH;23.619;71174.790;5953.0;3
ACCE;23.624;71174.794;13.57991;2.48997;-0.90980;3
LIGH;23.631;71174.802;5953.0;3
ACCE;23.635;71174.804;12.72758;2.78685;-1.02472;3
MAGN;23.636;71174.807;-16.96688;-33.66281;7.75044;3
LIGH;23.639;71174.810;5953.0;3
ACCE;23.644;71174.814;10.99417;3.29442;-1.59933;3
LIGH;23.651;71174.823;5953.0;3
ACCE;23.655;71174.824;10.12268;3.55300;-1.40779;3
MAGN;23.656;71174.827;-12.62899;-35.49924;7.41279;3
LIGH;23.659;71174.830;5953.0;3
ACCE;23.664;71174.834;9.20331;3.65834;-0.98641;3
LIGH;23.671;71174.842;5363.0;3
ACCE;23.675;71174.844;7.92960;3.29442;-0.29688;3
MAGN;23.676;71174.847;-12.62899;-35.49924;7.41279;3
LIGH;23.679;71174.850;5363.0;3
ACCE;23.684;71174.854;7.47949;3.28484;-0.23942;3
LIGH;23.691;71174.862;5363.0;3
ACCE;23.695;71174.864;6.79953;3.55300;-0.21069;3
MAGN;23.696;71174.867;-12.62899;-35.49924;7.41279;3
LIGH;23.699;71174.870;5363.0;3
ACCE;23.704;71174.874;5.92804;3.91691;-0.36392;3
LIGH;23.711;71174.882;5363.0;3
ACCE;23.715;71174.884;5.08528;4.95121;0.21069;3
MAGN;23.716;71174.887;-8.57204;-36.89453;7.23564;3
LIGH;23.719;71174.890;5363.0;3
ACCE;23.724;71174.894;5.21936;5.35344;0.38307;3
LIGH;23.731;71174.902;5525.0;3
ACCE;23.735;71174.904;5.11401;5.46836;0.80445;3
MAGN;23.736;71174.907;-8.57204;-36.89453;7.23564;3
LIGH;23.739;71174.910;5525.0;3
ACCE;23.744;71174.914;5.02782;5.37259;1.10133;3
LIGH;23.750;71174.921;5525.0;3
ACCE;23.755;71174.924;4.53941;4.87459;2.04944;3
MAGN;23.756;71174.927;-8.57204;-36.89453;7.23564;3
LIGH;23.759;71174.930;5525.0;3
ACCE;23.764;71174.934;4.09887;4.75967;2.29843;3
LIGH;23.769;71174.940;5525.0;3
ACCE;23.775;71174.944;3.47638;5.00867;2.39420;3
MAGN;23.776;71174.947;-6.72491;-37.24878;7.49236;3
LIGH;23.779;71174.950;5525.0;3
ACCE;23.784;71174.954;2.71981;5.69820;2.21224;3
LIGH;23.791;71174.962;6438.0;3
ACCE;23.795;71174.964;1.82917;6.80911;1.55144;3
MAGN;23.796;71174.967;-6.72491;-37.24878;7.49236;3
LIGH;23.799;71174.970;6438.0;3
ACCE;23.804;71174.974;1.57060;7.10599;1.59933;3
LIGH;23.809;71174.980;6438.0;3
ACCE;23.818;71174.984;1.14922;7.02938;2.56658;3
MAGN;23.819;71174.990;-6.72491;-37.24878;7.49236;3
LIGH;23.821;71174.993;6438.0;3
ACCE;23.824;71174.994;1.05345;6.51223;2.45166;3
LIGH;23.829;71175.000;6438.0;3
ACCE;23.836;71175.004;1.05345;6.11000;2.33674;3
MAGN;23.838;71175.009;-7.62118;-37.34971;7.94857;3
LIGH;23.841;71175.013;6438.0;3
ACCE;23.844;71175.014;0.78530;6.12916;2.26013;3
LIGH;23.849;71175.020;8080.0;3
ACCE;23.855;71175.024;0.67038;6.39731;2.30801;3
MAGN;23.858;71175.030;-7.62118;-37.34971;7.94857;3
LIGH;23.862;71175.033;8080.0;3
ACCE;23.864;71175.034;0.73741;6.94318;2.25055;3
LIGH;23.869;71175.040;8080.0;3
ACCE;23.876;71175.044;0.14365;7.79552;1.99198;3
MAGN;23.879;71175.050;-7.62118;-37.34971;7.94857;3
LIGH;23.882;71175.053;8080.0;3
ACCE;23.884;71175.054;-0.11492;7.69018;2.00155;3
ACCE;23.901;71175.064;0.08619;7.34541;2.31759;3
MAGN;23.904;71175.073;-10.56272;-36.75792;8.44175;3
ACCE;23.905;71175.074;0.83318;7.38372;2.31759;3
LIGH;23.906;71175.078;8080.0;3
LIGH;23.911;71175.081;6219.0;3
ACCE;23.914;71175.084;1.14922;7.47949;2.30801;3
LIGH;23.921;71175.092;10195.0;3
ACCE;23.925;71175.094;1.31202;7.40287;2.43251;3
MAGN;23.926;71175.097;-10.56272;-36.75792;8.44175;3
LIGH;23.929;71175.100;10195.0;3
ACCE;23.934;71175.104;1.41737;7.38372;2.51870;3
LIGH;23.939;71175.110;10195.0;3
ACCE;23.945;71175.114;1.30245;7.95833;2.05901;3
MAGN;23.945;71175.117;-10.56272;-36.75792;8.44175;3
LIGH;23.949;71175.120;10195.0;3
ACCE;23.954;71175.124;0.84276;8.52336;1.53229;3
LIGH;23.961;71175.132;10195.0;3
ACCE;23.965;71175.134;0.56503;8.85855;1.29287;3
MAGN;23.965;71175.137;-14.51194;-35.33878;8.70117;3
LIGH;23.969;71175.140;10195.0;3
ACCE;23.974;71175.144;0.26815;8.89685;1.06303;3
LIGH;23.981;71175.153;12103.0;3
ACCE;23.985;71175.154;0.03831;8.03494;1.66636;3
MAGN;23.986;71175.157;-14.51194;-35.33878;8.70117;3
LIGH;23.989;71175.160;12103.0;3
ACCE;23.994;71175.164;0.17238;7.63272;2.31759;3
LIGH;24.001;71175.172;12103.0;3
ACCE;24.005;71175.174;0.42138;7.46033;2.95923;3
MAGN;24.006;71175.177;-14.51194;-35.33878;8.70117;3
LIGH;24.010;71175.181;12103.0;3
ACCE;24.014;71175.184;0.47884;7.55610;3.06458;3
LIGH;24.021;71175.192;12103.0;3
ACCE;24.025;71175.194;0.42138;8.42759;2.87304;3
MAGN;24.026;71175.197;-17.89414;-34.48663;7.37736;3
LIGH;24.029;71175.200;12103.0;3
ACCE;24.034;71175.204;0.48842;8.74362;2.26970;3
LIGH;24.041;71175.212;13455.0;3
ACCE;24.048;71175.214;0.39265;9.01178;2.17394;3
MAGN;24.053;71175.217;-17.89414;-34.48663;7.37736;3
LIGH;24.053;71175.224;13455.0;3
SOUN;24.054;453.30;0.01383;56.80
ACCE;24.061;71175.229;0.22984;8.70532;2.61447;3
LIGH;24.062;71175.232;13455.0;3
ACCE;24.065;71175.234;0.29688;8.29351;3.39977;3
MAGN;24.066;71175.237;-17.89414;-34.48663;7.37736;3
LIGH;24.069;71175.241;13455.0;3
ACCE;24.074;71175.244;0.41180;8.01579;3.76368;3
LIGH;24.082;71175.253;13455.0;3
ACCE;24.085;71175.254;0.34477;8.20732;3.99353;3
MAGN;24.086;71175.257;-20.61553;-33.12888;5.26632;3
LIGH;24.089;71175.260;13455.0;3
ACCE;24.094;71175.264;0.41180;8.52336;3.92649;3
LIGH;24.099;71175.270;14126.0;3
ACCE;24.105;71175.274;0.76614;8.82024;2.98796;3
MAGN;24.106;71175.277;-20.61553;-33.12888;5.26632;3
LIGH;24.109;71175.280;14126.0;3
ACCE;24.114;71175.284;0.73741;9.03093;2.26970;3
LIGH;24.121;71175.292;14126.0;3
ACCE;24.125;71175.294;0.78530;9.21289;2.14520;3
MAGN;24.126;71175.297;-20.61553;-33.12888;5.26632;3
LIGH;24.129;71175.300;14126.0;3
ACCE;24.134;71175.304;0.87149;9.19373;1.99198;3
LIGH;24.141;71175.313;14126.0;3
ACCE;24.145;71175.314;0.76614;9.09797;2.29843;3
MAGN;24.146;71175.317;-23.27379;-31.47040;3.19360;3
LIGH;24.149;71175.320;14126.0;3
ACCE;24.154;71175.324;0.73741;9.45231;2.82516;3
LIGH;24.161;71175.333;14103.0;3
ACCE;24.165;71175.334;0.88107;9.39485;2.94966;3
MAGN;24.166;71175.337;-23.27379;-31.47040;3.19360;3
LIGH;24.169;71175.340;14103.0;3
ACCE;24.174;71175.344;0.98641;9.23204;2.69108;3
LIGH;24.181;71175.352;14103.0;3
ACCE;24.185;71175.354;1.46525;9.49062;2.35589;3
MAGN;24.186;71175.357;-23.27379;-31.47040;3.19360;3
LIGH;24.190;71175.361;14103.0;3
ACCE;24.194;71175.364;1.61848;9.52892;2.28886;3
LIGH;24.201;71175.372;14103.0;3
ACCE;24.205;71175.374;1.62806;9.47146;2.19309;3
MAGN;24.206;71175.377;-24.55503;-30.43993;-0.13714;3
LIGH;24.209;71175.380;14103.0;3
ACCE;24.214;71175.384;1.28329;9.41400;1.79086;3
LIGH;24.221;71175.392;13490.0;3
ACCE;24.225;71175.394;1.25456;9.29908;1.81959;3
MAGN;24.226;71175.397;-24.55503;-30.43993;-0.13714;3
LIGH;24.229;71175.400;13490.0;3
ACCE;24.234;71175.404;1.34075;9.24162;1.86748;3
LIGH;24.241;71175.412;13490.0;3
ACCE;24.245;71175.414;1.40779;9.44273;2.18351;3
MAGN;24.246;71175.417;-24.55503;-30.43993;-0.13714;3
LIGH;24.249;71175.420;13490.0;3
ACCE;24.254;71175.424;1.50356;9.72046;2.50912;3
LIGH;24.259;71175.430;13490.0;3
ACCE;24.265;71175.434;1.43652;9.49062;2.32716;3
MAGN;24.266;71175.437;-25.59112;-28.99433;-2.92977;3
LIGH;24.269;71175.440;13490.0;3
ACCE;24.274;71175.444;1.38864;9.16500;2.07817;3
LIGH;24.281;71175.452;12796.0;3
ACCE;24.285;71175.454;1.29287;9.12670;2.03028;3
MAGN;24.286;71175.457;-25.59112;-28.99433;-2.92977;3
LIGH;24.290;71175.461;12796.0;3
GNSS;24.294;1491388633.000;39.993708;-0.073949;116.000;161.800;3.0;0.3;28;12
ACCE;24.302;71175.464;0.95768;9.13627;2.15478;3
LIGH;24.303;71175.471;12796.0;3
GNSS;24.303;1491388633.000;39.993708;-0.073949;116.000;161.800;3.0;0.3;28;12
ACCE;24.305;71175.474;0.87149;9.10754;2.36547;3
MAGN;24.306;71175.477;-25.59112;-28.99433;-2.92977;3
LIGH;24.309;71175.480;12796.0;3
ACCE;24.314;71175.484;0.94810;9.09797;2.39420;3
LIGH;24.321;71175.492;12796.0;3
ACCE;24.325;71175.494;1.41737;9.20331;2.68151;3
MAGN;24.326;71175.497;-26.25427;-26.91340;-6.21089;3
LIGH;24.329;71175.500;12796.0;3
ACCE;24.334;71175.504;1.60890;9.32781;2.63362;3
LIGH;24.341;71175.512;12889.0;3
ACCE;24.345;71175.514;1.84832;9.27035;2.64320;3
MAGN;24.346;71175.517;-26.25427;-26.91340;-6.21089;3
LIGH;24.349;71175.520;12207.0;3
ACCE;24.354;71175.524;2.09732;9.27035;2.28886;3
LIGH;24.361;71175.532;12207.0;3
ACCE;24.365;71175.534;2.27928;9.34696;2.00155;3
MAGN;24.366;71175.537;-26.25427;-26.91340;-6.21089;3
LIGH;24.369;71175.540;12207.0;3
ACCE;24.374;71175.544;2.35589;9.42358;2.05901;3
LIGH;24.381;71175.552;12207.0;3
ACCE;24.386;71175.555;2.27928;9.38527;2.12605;3
MAGN;24.386;71175.558;-26.13727;-25.20450;-9.15615;3
LIGH;24.389;71175.561;12207.0;3
ACCE;24.394;71175.564;2.18351;9.27993;1.99198;3
LIGH;24.401;71175.572;12207.0;3
ACCE;24.405;71175.574;1.99198;9.28950;2.19309;3
MAGN;24.405;71175.577;-26.13727;-25.20450;-9.15615;3
LIGH;24.409;71175.580;12022.0;3
ACCE;24.414;71175.584;1.95367;9.39485;2.22182;3
LIGH;24.419;71175.590;12022.0;3
ACCE;24.425;71175.594;1.85790;9.43316;2.19309;3
MAGN;24.425;71175.597;-26.13727;-25.20450;-9.15615;3
LIGH;24.429;71175.600;12022.0;3
ACCE;24.434;71175.604;1.78129;9.39485;2.04944;3
LIGH;24.439;71175.610;12022.0;3
ACCE;24.445;71175.614;1.74298;9.44273;1.99198;3
MAGN;24.446;71175.617;-25.34202;-23.33763;-12.19682;3
LIGH;24.449;71175.620;12022.0;3
ACCE;24.454;71175.624;1.75256;9.36612;1.74298;3
LIGH;24.459;71175.630;12022.0;3
ACCE;24.468;71175.634;1.81959;9.30866;1.75256;3
MAGN;24.469;71175.640;-25.34202;-23.33763;-12.19682;3
LIGH;24.471;71175.643;12172.0;3
ACCE;24.474;71175.644;1.91536;9.28950;1.81959;3
LIGH;24.479;71175.650;12172.0;3
ACCE;24.485;71175.654;1.96325;9.24162;1.99198;3
MAGN;24.486;71175.657;-25.34202;-23.33763;-12.19682;3
LIGH;24.489;71175.660;12172.0;3
ACCE;24.494;71175.664;1.90578;9.21289;1.96325;3
LIGH;24.499;71175.670;12172.0;3
ACCE;24.505;71175.674;1.98240;9.11712;2.08774;3
MAGN;24.506;71175.677;-24.49023;-22.97822;-15.03360;3
LIGH;24.510;71175.681;12172.0;3
ACCE;24.514;71175.684;2.04944;9.01178;2.28886;3
LIGH;24.519;71175.690;12172.0;3
ACCE;24.526;71175.694;2.09732;9.05966;2.46124;3
MAGN;24.529;71175.700;-24.49023;-22.97822;-15.03360;3
LIGH;24.532;71175.703;13386.0;3
ACCE;24.534;71175.704;1.96325;9.11712;2.30801;3
LIGH;24.539;71175.710;13386.0;3
ACCE;24.545;71175.714;1.91536;9.10754;2.18351;3
MAGN;24.548;71175.720;-24.49023;-22.97822;-15.03360;3
LIGH;24.552;71175.723;13386.0;3
ACCE;24.554;71175.724;1.88663;9.12670;2.11647;3
LIGH;24.559;71175.730;13386.0;3
ACCE;24.566;71175.734;1.63763;9.13627;1.93451;3
MAGN;24.568;71175.740;-23.03478;-21.27992;-17.59641;3
LIGH;24.572;71175.743;13386.0;3
ACCE;24.574;71175.744;1.52271;9.03093;1.94409;3
LIGH;24.579;71175.750;13386.0;3
ACCE;24.586;71175.754;1.58017;8.89685;2.22182;3
MAGN;24.591;71175.762;-23.03478;-21.27992;-17.59641;3
ACCE;24.595;71175.764;1.97282;8.69574;2.87304;3
SOUN;24.595;178.41;0.00544;48.70
LIGH;24.598;71175.767;15871.0;3
LIGH;24.599;71175.770;15871.0;3
ACCE;24.605;71175.774;1.93451;8.82024;3.02627;3
MAGN;24.608;71175.777;-23.03478;-21.27992;-17.59641;3
LIGH;24.609;71175.780;15871.0;3
ACCE;24.614;71175.784;1.74298;8.82982;2.89220;3
LIGH;24.619;71175.790;15871.0;3
ACCE;24.626;71175.794;1.58975;8.85855;2.96881;3
MAGN;24.628;71175.800;-19.01365;-18.94570;-22.74716;3
LIGH;24.632;71175.803;15871.0;3
ACCE;24.634;71175.804;1.14922;8.78193;2.87304;3
LIGH;24.639;71175.810;15871.0;3
ACCE;24.645;71175.814;0.85234;8.69574;2.89220;3
MAGN;24.646;71175.817;-19.01365;-18.94570;-22.74716;3
LIGH;24.649;71175.820;15871.0;3
ACCE;24.654;71175.824;0.57461;8.56167;3.08373;3
LIGH;24.659;71175.830;26680.0;3
ACCE;24.666;71175.834;0.33519;8.50420;3.36146;3
MAGN;24.668;71175.840;-19.01365;-18.94570;-22.74716;3
LIGH;24.672;71175.843;26680.0;3
ACCE;24.674;71175.844;0.13408;8.37013;3.79242;3
LIGH;24.679;71175.850;26680.0;3
ACCE;24.685;71175.854;0.14365;8.20732;4.13718;3
MAGN;24.688;71175.860;-13.02141;-15.32903;-29.04058;3
LIGH;24.692;71175.863;26680.0;3
ACCE;24.694;71175.864;0.14365;8.07325;4.12760;3
LIGH;24.699;71175.870;26680.0;3
ACCE;24.706;71175.874;-0.47884;7.92002;4.80756;3
MAGN;24.708;71175.880;-13.02141;-15.32903;-29.04058;3
LIGH;24.712;71175.883;16600.0;3
ACCE;24.714;71175.884;-0.61292;7.69018;5.15232;3
LIGH;24.719;71175.890;66909.0;3
ACCE;24.726;71175.894;-0.68953;7.49864;5.37259;3
MAGN;24.728;71175.900;-13.02141;-15.32903;-29.04058;3
LIGH;24.732;71175.903;66909.0;3
ACCE;24.734;71175.904;-0.77572;7.30710;5.56412;3
LIGH;24.739;71175.910;66909.0;3
ACCE;24.745;71175.914;-0.90980;6.82826;6.10043;3
MAGN;24.746;71175.917;-4.94775;-10.41776;-34.27658;3
LIGH;24.749;71175.920;66909.0;3
ACCE;24.754;71175.924;-0.98641;6.68461;6.30154;3
LIGH;24.759;71175.930;66909.0;3
ACCE;24.768;71175.934;-1.20668;6.63673;6.57927;3
MAGN;24.769;71175.940;-4.94775;-10.41776;-34.27658;3
LIGH;24.772;71175.943;66909.0;3
ACCE;24.774;71175.944;-1.45567;6.60800;6.67503;3
LIGH;24.779;71175.950;150000.0;3
ACCE;24.786;71175.954;-1.95367;6.43561;7.08684;3
MAGN;24.788;71175.960;-4.94775;-10.41776;-34.27658;3
LIGH;24.792;71175.963;150000.0;3
ACCE;24.794;71175.964;-2.03028;6.14831;6.96234;3
LIGH;24.799;71175.970;150000.0;3
ACCE;24.805;71175.974;-1.93451;5.88016;6.76123;3
MAGN;24.808;71175.980;2.34506;-4.68833;-37.73070;3
LIGH;24.812;71175.983;150000.0;3
ACCE;24.814;71175.984;-1.67594;5.61201;6.47392;3
LIGH;24.819;71175.990;150000.0;3
ACCE;24.826;71175.994;-1.21625;5.54497;6.34942;3
MAGN;24.828;71176.000;2.34506;-4.68833;-37.73070;3
LIGH;24.832;71176.003;150000.0;3
ACCE;24.834;71176.004;-1.06303;5.39174;6.25365;3
LIGH;24.839;71176.010;150000.0;3
ACCE;24.845;71176.014;-0.90022;5.12359;6.34942;3
MAGN;24.848;71176.017;2.34506;-4.68833;-37.73070;3
LIGH;24.849;71176.020;150000.0;3
ACCE;24.854;71176.024;-0.77572;4.84586;6.52181;3
LIGH;24.859;71176.030;150000.0;3
ACCE;24.866;71176.034;-0.94810;4.61602;6.78996;3
MAGN;24.868;71176.040;5.49886;0.42042;-39.52830;3
LIGH;24.872;71176.043;150000.0;3
ACCE;24.874;71176.044;-0.97683;4.41491;6.99107;3
LIGH;24.879;71176.050;150000.0;3
ACCE;24.885;71176.054;-0.83318;4.09887;7.22091;3
MAGN;24.888;71176.060;5.49886;0.42042;-39.52830;3
LIGH;24.892;71176.063;150000.0;3
ACCE;24.894;71176.064;-0.78530;3.89776;7.38372;3
LIGH;24.899;71176.070;150000.0;3
ACCE;24.905;71176.074;-0.81403;3.49553;7.58483;3
MAGN;24.906;71176.077;5.49886;0.42042;-39.52830;3
LIGH;24.909;71176.080;150000.0;3
ACCE;24.914;71176.084;-0.94810;3.23696;7.65187;3
LIGH;24.919;71176.090;150000.0;3
ACCE;24.925;71176.094;-0.96726;2.86347;7.72848;3
MAGN;24.928;71176.100;5.27171;7.44332;-40.57052;3
LIGH;24.932;71176.103;150000.0;3
ACCE;24.934;71176.104;-1.10133;2.65278;7.76679;3
LIGH;24.939;71176.110;150000.0;3
ACCE;24.945;71176.114;-1.27372;2.37505;7.58483;3
MAGN;24.949;71176.120;5.27171;7.44332;-40.57052;3
LIGH;24.952;71176.123;150000.0;3
ACCE;24.954;71176.124;-1.00556;2.06859;7.58483;3
LIGH;24.959;71176.130;150000.0;3
ACCE;24.966;71176.134;-0.63207;1.87705;7.73806;3
MAGN;24.968;71176.140;5.27171;7.44332;-40.57052;3
LIGH;24.972;71176.143;150000.0;3
ACCE;24.974;71176.144;-0.24900;1.66636;7.87214;3
LIGH;24.979;71176.150;150000.0;3
ACCE;24.985;71176.154;-0.40223;1.47483;7.54652;3
MAGN;24.988;71176.157;1.71512;13.40836;-40.09205;3
LIGH;24.989;71176.160;150000.0;3
ACCE;24.994;71176.164;-0.43096;0.99599;7.23049;3
LIGH;24.999;71176.170;150000.0;3
ACCE;25.005;71176.174;-0.38307;0.44053;7.04853;3
MAGN;25.006;71176.177;1.71512;13.40836;-40.09205;3
LIGH;25.009;71176.180;150000.0;3
ACCE;25.014;71176.184;-0.10534;-0.01915;6.93361;3
LIGH;25.019;71176.190;150000.0;3
ACCE;25.025;71176.194;0.45969;-0.60334;7.37414;3
MAGN;25.032;71176.200;1.71512;13.40836;-40.09205;3
LIGH;25.036;71176.205;150000.0;3
SOUN;25.036;127.02;0.00388;45.75
ACCE;25.040;71176.204;0.73741;-0.99599;7.40287;3
LIGH;25.043;71176.214;150000.0;3
ACCE;25.048;71176.214;0.92895;-1.30245;7.39329;3
MAGN;25.048;71176.219;-5.15267;17.28955;-37.17759;3
LIGH;25.052;71176.223;150000.0;3
ACCE;25.054;71176.224;0.41180;-1.54187;8.03494;3
LIGH;25.059;71176.230;150000.0;3
ACCE;25.065;71176.234;0.47884;-2.08774;8.01579;3
MAGN;25.066;71176.237;-5.15267;17.28955;-37.17759;3
LIGH;25.069;71176.240;150000.0;3
ACCE;25.074;71176.244;1.04387;-2.91135;8.05409;3
LIGH;25.079;71176.250;150000.0;3
ACCE;25.085;71176.254;1.74298;-3.48596;8.44674;3
MAGN;25.086;71176.257;-5.15267;17.28955;-37.17759;3
LIGH;25.089;71176.260;64678.0;3
ACCE;25.094;71176.264;3.04542;-3.95522;9.21289;3
LIGH;25.101;71176.273;64678.0;3
ACCE;25.105;71176.274;3.39977;-3.66792;10.31422;3
MAGN;25.106;71176.277;-14.36481;18.99706;-31.48319;3
LIGH;25.109;71176.280;64678.0;3
ACCE;25.114;71176.284;3.89776;-3.51469;10.11311;3
LIGH;25.122;71176.293;64678.0;3
ACCE;25.125;71176.294;4.50110;-3.39977;8.95431;3
MAGN;25.126;71176.297;-14.36481;18.99706;-31.48319;3
LIGH;25.129;71176.300;64678.0;3
ACCE;25.134;71176.304;4.89375;-3.44765;9.24162;3
LIGH;25.141;71176.312;64678.0;3
ACCE;25.145;71176.314;5.24809;-3.53384;9.04051;3
MAGN;25.146;71176.317;-14.36481;18.99706;-31.48319;3
LIGH;25.149;71176.320;29801.0;3
ACCE;25.154;71176.324;5.44920;-3.63919;8.57124;3
LIGH;25.161;71176.332;29801.0;3
ACCE;25.165;71176.334;5.38217;-3.84030;8.12113;3
MAGN;25.165;71176.337;-23.03867;19.27907;-24.79571;3
LIGH;25.169;71176.340;29801.0;3
ACCE;25.174;71176.344;5.55455;-3.95522;7.89129;3
LIGH;25.181;71176.352;29801.0;3
ACCE;25.185;71176.354;5.80354;-3.97437;7.90087;3
MAGN;25.186;71176.357;-23.03867;19.27907;-24.79571;3
LIGH;25.189;71176.360;29801.0;3
ACCE;25.194;71176.364;6.06212;-3.99353;7.65187;3
LIGH;25.201;71176.372;29801.0;3
ACCE;25.205;71176.374;6.29196;-3.95522;7.38372;3
MAGN;25.206;71176.377;-23.03867;19.27907;-24.79571;3
LIGH;25.209;71176.380;11166.0;3
ACCE;25.214;71176.384;6.46434;-3.89776;7.18261;3
LIGH;25.221;71176.392;11166.0;3
ACCE;25.225;71176.394;6.82826;-3.84988;7.18261;3
MAGN;25.226;71176.397;-31.15402;16.14368;-16.10277;3
LIGH;25.229;71176.400;11166.0;3
ACCE;25.234;71176.404;7.54652;-3.62003;7.16345;3
LIGH;25.239;71176.410;11166.0;3
ACCE;25.245;71176.414;8.80109;-3.46680;7.54652;3
MAGN;25.246;71176.417;-31.15402;16.14368;-16.10277;3
LIGH;25.249;71176.420;11166.0;3
ACCE;25.254;71176.424;9.56723;-3.79242;7.46033;3
LIGH;25.261;71176.432;11166.0;3
ACCE;25.265;71176.434;10.26634;-4.29999;7.31668;3
MAGN;25.266;71176.437;-31.15402;16.14368;-16.10277;3
LIGH;25.269;71176.440;8184.0;3
ACCE;25.274;71176.444;10.54406;-4.79798;7.17303;3
LIGH;25.281;71176.452;8184.0;3
ACCE;25.285;71176.454;10.72602;-5.22894;7.22091;3
MAGN;25.286;71176.457;-36.04932;12.31988;-8.20600;3
LIGH;25.291;71176.461;8184.0;3
ACCE;25.295;71176.464;10.86968;-5.15232;7.03895;3
GNSS;25.298;1491388634.000;39.993706;-0.073950;116.000;0.000;3.0;0.0;28;11
LIGH;25.302;71176.471;8184.0;3
GNSS;25.303;1491388634.000;39.993706;-0.073950;116.000;0.000;3.0;0.0;28;11
ACCE;25.305;71176.474;11.17613;-5.00867;6.72292;3
MAGN;25.306;71176.477;-36.04932;12.31988;-8.20600;3
LIGH;25.309;71176.480;8184.0;3
ACCE;25.314;71176.484;11.66455;-4.52025;6.00466;3
LIGH;25.321;71176.492;8184.0;3
ACCE;25.325;71176.494;11.79863;-2.86347;6.24408;3
MAGN;25.326;71176.497;-36.04932;12.31988;-8.20600;3
LIGH;25.329;71176.500;8346.0;3
ACCE;25.334;71176.504;11.67413;-2.65278;5.64074;3
LIGH;25.341;71176.512;7490.0;3
ACCE;25.345;71176.514;11.58794;-2.53785;5.26724;3
MAGN;25.346;71176.517;-38.72127;6.67643;1.06862;3
LIGH;25.349;71176.520;7490.0;3
ACCE;25.354;71176.524;11.61667;-2.36547;5.08528;3
LIGH;25.361;71176.532;7490.0;3
ACCE;25.365;71176.534;12.23916;-2.12605;4.78840;3
MAGN;25.366;71176.537;-38.72127;6.67643;1.06862;3
LIGH;25.369;71176.540;7490.0;3
ACCE;25.374;71176.544;12.61265;-1.98240;4.54898;3
LIGH;25.381;71176.552;7490.0;3
ACCE;25.385;71176.554;12.77546;-1.85790;4.30956;3
MAGN;25.386;71176.557;-38.72127;6.67643;1.06862;3
LIGH;25.389;71176.560;7490.0;3
ACCE;25.394;71176.564;12.91911;-1.70467;3.99353;3
LIGH;25.399;71176.570;7779.0;3
ACCE;25.405;71176.574;13.74272;-1.20668;3.00712;3
MAGN;25.406;71176.577;-38.39682;-0.05173;8.88165;3
LIGH;25.409;71176.580;7779.0;3
ACCE;25.414;71176.584;14.11621;-0.79487;2.53785;3
LIGH;25.421;71176.592;7779.0;3
ACCE;25.425;71176.594;14.23114;-0.34477;2.41336;3
MAGN;25.426;71176.597;-38.39682;-0.05173;8.88165;3
LIGH;25.429;71176.600;7779.0;3
ACCE;25.434;71176.604;14.24071;0.06704;2.28886;3
LIGH;25.441;71176.612;7779.0;3
ACCE;25.445;71176.614;13.85764;0.74699;1.82917;3
MAGN;25.446;71176.617;-38.39682;-0.05173;8.88165;3
LIGH;25.449;71176.620;7779.0;3
ACCE;25.454;71176.624;13.40753;1.05345;1.35991;3
LIGH;25.461;71176.632;7860.0;3
ACCE;25.465;71176.634;12.86165;1.43652;1.34075;3
MAGN;25.466;71176.637;-36.06839;-7.47715;15.94750;3
LIGH;25.469;71176.640;7860.0;3
ACCE;25.474;71176.644;12.05720;2.37505;0.85234;3
LIGH;25.480;71176.652;7860.0;3
ACCE;25.485;71176.654;11.71243;2.83473;0.51715;3
MAGN;25.486;71176.657;-36.06839;-7.47715;15.94750;3
LIGH;25.489;71176.660;7860.0;3
ACCE;25.494;71176.664;11.42513;3.25611;0.24900;3
LIGH;25.501;71176.672;7860.0;3
ACCE;25.505;71176.674;11.23359;3.67749;0.30646;3
MAGN;25.506;71176.677;-36.06839;-7.47715;15.94750;3
LIGH;25.509;71176.680;7860.0;3
ACCE;25.514;71176.684;11.07079;4.09887;0.20111;3
LIGH;25.521;71176.692;7733.0;3
ACCE;25.525;71176.694;11.09952;4.15633;0.30646;3
MAGN;25.526;71176.697;-30.47329;-15.09015;20.52197;3
LIGH;25.529;71176.700;7733.0;3
ACCE;25.534;71176.704;11.03248;4.16591;0.27773;3
LIGH;25.541;71176.712;7733.0;3
ACCE;25.545;71176.714;10.86010;4.23295;0.00958;3
MAGN;25.546;71176.717;-30.47329;-15.09015;20.52197;3
LIGH;25.549;71176.720;7733.0;3
ACCE;25.554;71176.724;10.57279;4.43406;-0.06704;3
LIGH;25.559;71176.730;7733.0;3
ACCE;25.565;71176.734;10.27591;4.75010;0.16281;3
MAGN;25.566;71176.737;-30.47329;-15.09015;20.52197;3
LIGH;25.569;71176.740;7733.0;3
ACCE;25.574;71176.744;9.94073;5.08528;0.08619;3
LIGH;25.581;71176.752;7525.0;3
ACCE;25.585;71176.754;9.08839;5.67905;-0.47884;3
MAGN;25.586;71176.757;-23.79851;-21.46392;22.55738;3
SOUN;25.587;526.32;0.01606;58.10
LIGH;25.590;71176.760;7525.0;3
ACCE;25.594;71176.764;8.65743;6.01423;-0.70868;3
LIGH;25.601;71176.772;7525.0;3
ACCE;25.605;71176.774;8.25521;6.33985;-0.52672;3
MAGN;25.606;71176.777;-23.79851;-21.46392;22.55738;3
LIGH;25.609;71176.780;7525.0;3
ACCE;25.614;71176.784;7.87214;6.68461;-0.52672;3
LIGH;25.621;71176.792;7525.0;3
ACCE;25.625;71176.794;6.94318;7.36456;-0.46926;3
MAGN;25.626;71176.797;-23.79851;-21.46392;22.55738;3
LIGH;25.629;71176.800;7525.0;3
ACCE;25.634;71176.804;6.28239;7.73806;-0.41180;3
LIGH;25.641;71176.812;7201.0;3
ACCE;25.645;71176.814;5.66947;7.97748;-0.35434;3
MAGN;25.646;71176.817;-13.61724;-27.51114;22.40467;3
LIGH;25.649;71176.820;7201.0;3
ACCE;25.654;71176.824;5.15232;8.21690;-0.53630;3
LIGH;25.661;71176.832;7201.0;3
ACCE;25.665;71176.834;4.49152;8.65743;-0.66080;3
MAGN;25.666;71176.837;-13.61724;-27.51114;22.40467;3
LIGH;25.669;71176.840;7201.0;3
ACCE;25.674;71176.844;4.21380;8.84897;-0.76614;3
LIGH;25.681;71176.852;7201.0;3
ACCE;25.685;71176.854;3.91691;8.91601;-0.74699;3
MAGN;25.686;71176.857;-13.61724;-27.51114;22.40467;3
LIGH;25.689;71176.860;7201.0;3
ACCE;25.694;71176.864;3.65834;8.89685;-0.86191;3
LIGH;25.701;71176.872;6855.0;3
ACCE;25.705;71176.874;2.98796;8.87770;-0.81403;3
MAGN;25.706;71176.877;-2.23446;-31.06157;21.57421;3
LIGH;25.709;71176.880;6855.0;3
ACCE;25.714;71176.884;2.43251;9.00220;-0.52672;3
LIGH;25.719;71176.890;6855.0;3
ACCE;25.725;71176.894;1.78129;9.05008;-0.21069;3
MAGN;25.726;71176.897;-2.23446;-31.06157;21.57421;3
LIGH;25.729;71176.900;6855.0;3
ACCE;25.734;71176.904;1.09176;9.03093;-0.11492;3
LIGH;25.739;71176.910;6855.0;3
ACCE;25.748;71176.914;-0.05746;9.00220;0.23942;3
MAGN;25.749;71176.920;-2.23446;-31.06157;21.57421;3
LIGH;25.752;71176.923;6855.0;3
ACCE;25.754;71176.924;-0.43096;8.84897;0.38307;3
LIGH;25.759;71176.930;6855.0;3
ACCE;25.765;71176.934;-0.70868;8.52336;0.36392;3
MAGN;25.769;71176.939;10.64470;-30.50006;19.16816;3
LIGH;25.771;71176.943;6554.0;3
ACCE;25.774;71176.944;-1.02472;8.05409;0.43096;3
LIGH;25.779;71176.950;6554.0;3
ACCE;25.786;71176.954;-1.81959;7.46991;0.56503;3
MAGN;25.788;71176.960;10.64470;-30.50006;19.16816;3
LIGH;25.792;71176.963;6554.0;3
ACCE;25.794;71176.964;-2.20267;7.30710;0.57461;3
LIGH;25.799;71176.970;6554.0;3
ACCE;25.805;71176.974;-2.47082;7.30710;0.71826;3
MAGN;25.808;71176.980;10.64470;-30.50006;19.16816;3
LIGH;25.812;71176.983;6554.0;3
ACCE;25.814;71176.984;-2.85389;7.35499;0.96726;3
LIGH;25.819;71176.990;6554.0;3
ACCE;25.826;71176.994;-3.75411;7.12514;1.08218;3
MAGN;25.828;71177.000;21.68558;-26.99911;16.54296;3
LIGH;25.832;71177.003;6323.0;3
ACCE;25.834;71177.004;-3.98395;7.01980;1.15879;3
LIGH;25.839;71177.010;6323.0;3
ACCE;25.845;71177.014;-4.10845;6.91445;1.37906;3
MAGN;25.848;71177.017;21.68558;-26.99911;16.54296;3
LIGH;25.849;71177.020;6323.0;3
ACCE;25.854;71177.024;-4.40533;6.38773;1.45567;3
LIGH;25.859;71177.030;6323.0;3
ACCE;25.866;71177.034;-4.75967;6.04296;1.47483;3
MAGN;25.868;71177.040;21.68558;-26.99911;16.54296;3
LIGH;25.872;71177.043;6323.0;3
ACCE;25.874;71177.044;-5.04698;5.76524;1.37906;3
LIGH;25.879;71177.050;6323.0;3
ACCE;25.885;71177.054;-5.32470;5.53539;1.31202;3
MAGN;25.886;71177.057;29.96777;-21.58346;15.06432;3
LIGH;25.889;71177.060;6300.0;3
ACCE;25.894;71177.064;-5.87058;5.20021;0.99599;3
LIGH;25.899;71177.070;6300.0;3
ACCE;25.905;71177.074;-6.18662;5.28640;0.75657;3
MAGN;25.907;71177.077;29.96777;-21.58346;15.06432;3
LIGH;25.909;71177.080;6300.0;3
ACCE;25.914;71177.084;-6.63673;5.38217;0.38307;3
LIGH;25.919;71177.090;6300.0;3
ACCE;25.928;71177.094;-7.01980;5.51624;0.23942;3
MAGN;25.929;71177.100;29.96777;-21.58346;15.06432;3
LIGH;25.932;71177.103;6300.0;3
ACCE;25.934;71177.104;-7.08684;5.65032;0.15323;3
LIGH;25.939;71177.110;6300.0;3
ACCE;25.948;71177.114;-7.00065;5.65989;0.21069;3
MAGN;25.949;71177.120;34.05382;-17.22215;14.67516;3
LIGH;25.952;71177.123;6554.0;3
ACCE;25.954;71177.124;-6.96234;5.68862;0.19154;3
LIGH;25.959;71177.130;6554.0;3
ACCE;25.965;71177.134;-7.03895;5.50666;0.20111;3
MAGN;25.969;71177.140;34.05382;-17.22215;14.67516;3
LIGH;25.972;71177.144;6554.0;3
ACCE;25.974;71177.144;-7.03895;5.38217;0.09577;3
LIGH;25.979;71177.150;6554.0;3
ACCE;25.985;71177.154;-6.97192;5.32470;0.20111;3
MAGN;25.988;71177.157;34.05382;-17.22215;14.67516;3
LIGH;25.989;71177.160;6554.0;3
ACCE;25.994;71177.164;-6.84742;5.16190;0.38307;3
LIGH;25.999;71177.170;6554.0;3
ACCE;26.005;71177.174;-6.54096;4.83629;0.47884;3
MAGN;26.008;71177.177;35.36287;-14.79861;16.19195;3
LIGH;26.009;71177.180;6138.0;3
ACCE;26.014;71177.184;-6.34942;4.81713;0.38307;3
LIGH;26.019;71177.190;6924.0;3
ACCE;26.028;71177.194;-6.15789;5.01825;0.35434;3
MAGN;26.030;71177.199;35.36287;-14.79861;16.19195;3
LIGH;26.032;71177.203;6924.0;3
SOUN;26.032;667.45;0.02037;60.16
ACCE;26.035;71177.204;-6.05254;5.32470;0.11492;3
LIGH;26.039;71177.210;6924.0;3
ACCE;26.045;71177.214;-5.92804;5.81312;-0.80445;3
MAGN;26.046;71177.217;35.36287;-14.79861;16.19195;3
LIGH;26.050;71177.221;6924.0;3
ACCE;26.056;71177.226;-5.95677;6.00466;-1.16837;3
LIGH;26.059;71177.231;6924.0;3
ACCE;26.068;71177.235;-6.05254;6.05254;-1.23541;3
MAGN;26.069;71177.240;35.14942;-13.26140;18.57316;3
LIGH;26.072;71177.243;7340.0;3
ACCE;26.074;71177.244;-6.07170;6.00466;-1.46525;3
LIGH;26.079;71177.250;7340.0;3
ACCE;26.085;71177.254;-5.96635;5.55455;-1.31202;3
MAGN;26.088;71177.257;35.14942;-13.26140;18.57316;3
LIGH;26.089;71177.260;7340.0;3
ACCE;26.094;71177.264;-5.78439;5.27682;-1.34075;3
LIGH;26.099;71177.270;7340.0;3
ACCE;26.105;71177.274;-5.47793;4.93206;-1.50356;3
MAGN;26.106;71177.277;35.14942;-13.26140;18.57316;3
LIGH;26.109;71177.280;7340.0;3
ACCE;26.114;71177.284;-5.23851;4.70221;-1.79086;3
LIGH;26.119;71177.290;7340.0;3
ACCE;26.125;71177.294;-5.14275;4.59687;-1.86748;3
MAGN;26.126;71177.297;32.18062;-13.06095;22.23254;3
LIGH;26.129;71177.300;7340.0;3
ACCE;26.134;71177.304;-5.63116;4.60644;-2.29843;3
LIGH;26.139;71177.310;8011.0;3
ACCE;26.145;71177.314;-6.36858;4.59687;-2.71024;3
MAGN;26.149;71177.319;32.18062;-13.06095;22.23254;3
LIGH;26.151;71177.322;8011.0;3
ACCE;26.154;71177.324;-6.98149;4.60644;-2.86347;3
LIGH;26.159;71177.330;8011.0;3
ACCE;26.165;71177.334;-7.71891;4.89375;-3.16992;3
MAGN;26.169;71177.340;32.18062;-13.06095;22.23254;3
LIGH;26.172;71177.343;8011.0;3
ACCE;26.174;71177.344;-7.87214;4.87459;-3.72538;3
LIGH;26.179;71177.350;8011.0;3
ACCE;26.185;71177.354;-7.84340;4.69264;-4.23295;3
MAGN;26.186;71177.357;27.15242;-11.47966;26.30167;3
LIGH;26.189;71177.360;8011.0;3
ACCE;26.194;71177.364;-7.55610;4.73094;-4.55856;3
LIGH;26.199;71177.370;8670.0;3
ACCE;26.205;71177.374;-6.72292;5.39174;-5.30555;3
MAGN;26.206;71177.377;27.15242;-11.47966;26.30167;3
LIGH;26.209;71177.380;8670.0;3
ACCE;26.214;71177.384;-6.24408;5.36301;-5.84185;3
LIGH;26.219;71177.390;8670.0;3
ACCE;26.225;71177.394;-5.99508;5.00867;-5.78439;3
MAGN;26.229;71177.400;27.15242;-11.47966;26.30167;3
LIGH;26.232;71177.403;8670.0;3
ACCE;26.234;71177.404;-5.88016;4.52025;-5.97593;3
LIGH;26.239;71177.410;8670.0;3
ACCE;26.245;71177.414;-5.32470;4.05099;-6.27281;3
MAGN;26.248;71177.420;20.77300;-9.49092;30.17840;3
LIGH;26.252;71177.423;8670.0;3
ACCE;26.254;71177.424;-5.11401;4.17549;-6.41646;3
LIGH;26.259;71177.430;9294.0;3
ACCE;26.266;71177.434;-5.03740;4.55856;-6.77080;3
MAGN;26.268;71177.440;20.77300;-9.49092;30.17840;3
LIGH;26.272;71177.443;9294.0;3
ACCE;26.274;71177.444;-4.88417;5.51624;-7.68060;3
LIGH;26.279;71177.450;9294.0;3
ACCE;26.289;71177.454;-4.75010;5.65989;-7.98706;3
MAGN;26.290;71177.460;20.77300;-9.49092;30.17840;3
LIGH;26.293;71177.464;9294.0;3
ACCE;26.294;71177.464;-4.71179;5.56412;-8.19775;3
GNSS;26.295;1491388635.000;39.993705;-0.073949;116.000;161.900;3.0;0.2;28;11
LIGH;26.301;71177.471;9294.0;3
GNSS;26.302;1491388635.000;39.993705;-0.073949;116.000;161.900;3.0;0.2;28;11
ACCE;26.307;71177.474;-4.72137;5.40132;-8.26478;3
MAGN;26.309;71177.480;12.25961;-9.19218;32.61091;3
LIGH;26.312;71177.483;9294.0;3
ACCE;26.314;71177.484;-4.66391;4.91290;-8.46590;3
LIGH;26.319;71177.490;9953.0;3
ACCE;26.325;71177.494;-4.41491;4.85544;-8.16902;3
MAGN;26.326;71177.497;12.25961;-9.19218;32.61091;3
LIGH;26.329;71177.500;9953.0;3
ACCE;26.334;71177.504;-4.12760;4.81713;-7.92960;3
LIGH;26.339;71177.510;9953.0;3
ACCE;26.345;71177.514;-3.43807;4.52983;-7.85298;3
MAGN;26.349;71177.520;12.25961;-9.19218;32.61091;3
LIGH;26.352;71177.523;9953.0;3
ACCE;26.354;71177.524;-2.85389;4.50110;-7.75721;3
LIGH;26.359;71177.530;9953.0;3
ACCE;26.365;71177.534;-2.48039;4.50110;-7.68060;3
MAGN;26.366;71177.537;3.14992;-7.97203;33.85627;3
LIGH;26.369;71177.540;9953.0;3
ACCE;26.374;71177.544;-2.34632;4.29999;-7.93917;3
LIGH;26.379;71177.550;9814.0;3
ACCE;26.385;71177.554;-2.31759;4.07014;-8.14986;3
MAGN;26.386;71177.557;3.14992;-7.97203;33.85627;3
LIGH;26.389;71177.560;10415.0;3
ACCE;26.394;71177.564;-2.20267;4.22337;-8.34140;3
LIGH;26.401;71177.572;10415.0;3
ACCE;26.405;71177.574;-2.03028;4.39575;-8.52336;3
MAGN;26.406;71177.577;3.14992;-7.97203;33.85627;3
LIGH;26.409;71177.580;10415.0;3
ACCE;26.414;71177.584;-1.82917;4.49152;-8.99262;3
LIGH;26.421;71177.592;10415.0;3
ACCE;26.425;71177.594;-1.10133;4.41491;-9.33739;3
MAGN;26.426;71177.597;-5.33081;-6.39985;33.78489;3
LIGH;26.429;71177.600;10415.0;3
ACCE;26.434;71177.604;-0.95768;4.25210;-9.63427;3
LIGH;26.441;71177.612;10253.0;3
ACCE;26.445;71177.614;-1.04387;4.16591;-9.94073;3
MAGN;26.446;71177.617;-5.33081;-6.39985;33.78489;3
LIGH;26.449;71177.620;10519.0;3
ACCE;26.454;71177.624;-1.18752;4.22337;-10.18972;3
LIGH;26.461;71177.632;10519.0;3
ACCE;26.465;71177.634;-0.90980;4.26168;-10.49618;3
MAGN;26.466;71177.637;-5.33081;-6.39985;33.78489;3
LIGH;26.469;71177.640;10519.0;3
ACCE;26.474;71177.644;-0.67038;4.07972;-10.77391;3
LIGH;26.481;71177.652;10519.0;3
ACCE;26.485;71177.654;-0.29688;3.85945;-10.76433;3
MAGN;26.486;71177.657;-13.38648;-4.16215;32.58643;3
LIGH;26.489;71177.660;10519.0;3
ACCE;26.494;71177.664;0.13408;3.62003;-10.88883;3
LIGH;26.501;71177.672;10519.0;3
ACCE;26.505;71177.674;1.24498;3.64876;-10.70687;3
MAGN;26.506;71177.677;-13.38648;-4.16215;32.58643;3
LIGH;26.509;71177.680;10265.0;3
ACCE;26.514;71177.684;1.83875;3.70622;-10.57279;3
ACCE;26.526;71177.694;2.42293;3.64876;-10.29507;3
MAGN;26.527;71177.697;-13.38648;-4.16215;32.58643;3
LIGH;26.528;71177.699;10265.0;3
LIGH;26.531;71177.702;10265.0;3
ACCE;26.534;71177.704;2.82516;3.66792;-10.36211;3
LIGH;26.539;71177.710;10265.0;3
ACCE;26.545;71177.714;3.28484;3.52426;-11.26232;3
MAGN;26.546;71177.717;-21.28543;-1.36130;30.04907;3
LIGH;26.549;71177.720;10265.0;3
ACCE;26.554;71177.724;3.60088;3.41892;-11.25275;3
LIGH;26.560;71177.732;10265.0;3
ACCE;26.565;71177.734;3.70622;3.13162;-11.26232;3
MAGN;26.566;71177.737;-21.28543;-1.36130;30.04907;3
LIGH;26.569;71177.741;9687.0;3
ACCE;26.574;71177.744;3.70622;2.84431;-11.33894;3
SOUN;26.580;281.16;0.00858;52.65
LIGH;26.583;71177.753;9687.0;3
ACCE;26.585;71177.754;4.19464;2.73897;-10.93671;3
MAGN;26.586;71177.757;-21.28543;-1.36130;30.04907;3
LIGH;26.593;71177.760;9687.0;3
ACCE;26.594;71177.764;4.72137;2.69108;-10.85052;3
LIGH;26.601;71177.772;9687.0;3
ACCE;26.605;71177.775;5.11401;2.66235;-10.74518;3
MAGN;26.607;71177.778;-28.21234;1.86819;25.50253;3
LIGH;26.614;71177.784;9687.0;3
ACCE;26.615;71177.784;5.31513;2.70066;-10.68772;3
LIGH;26.623;71177.794;9687.0;3
ACCE;26.625;71177.794;5.67905;2.42293;-10.66856;3
MAGN;26.626;71177.797;-28.21234;1.86819;25.50253;3
LIGH;26.632;71177.803;8889.0;3
ACCE;26.634;71177.804;6.06212;2.44209;-10.48660;3
LIGH;26.639;71177.811;8889.0;3
ACCE;26.647;71177.814;6.31112;2.48997;-10.20888;3
MAGN;26.648;71177.818;-28.21234;1.86819;25.50253;3
LIGH;26.650;71177.822;8889.0;3
ACCE;26.654;71177.824;6.34942;2.52828;-10.00776;3
LIGH;26.661;71177.832;8889.0;3
ACCE;26.665;71177.834;6.55054;2.81558;-9.10754;3
MAGN;26.666;71177.837;-34.76057;3.86982;18.12959;3
LIGH;26.669;71177.840;8889.0;3
ACCE;26.674;71177.844;6.59842;3.04542;-8.66701;3
LIGH;26.681;71177.852;8889.0;3
ACCE;26.685;71177.854;6.74207;3.02627;-8.17859;3
MAGN;26.687;71177.857;-34.76057;3.86982;18.12959;3
LIGH;26.689;71177.860;7641.0;3
ACCE;26.694;71177.864;7.09641;2.36547;-7.29753;3
LIGH;26.699;71177.870;7641.0;3
ACCE;26.705;71177.874;7.24964;1.80044;-6.63673;3
MAGN;26.706;71177.877;-34.76057;3.86982;18.12959;3
LIGH;26.709;71177.880;7641.0;3
ACCE;26.714;71177.884;7.38372;1.31202;-6.09085;3
LIGH;26.721;71177.892;7641.0;3
ACCE;26.725;71177.894;7.46991;1.03430;-5.45878;3
MAGN;26.726;71177.897;-38.23136;5.48444;8.88555;3
LIGH;26.729;71177.900;7641.0;3
ACCE;26.734;71177.904;8.12113;0.98641;-3.86903;3
LIGH;26.741;71177.912;7641.0;3
ACCE;26.745;71177.914;8.46590;1.08218;-3.43807;3
MAGN;26.746;71177.917;-38.23136;5.48444;8.88555;3
LIGH;26.749;71177.920;8149.0;3
ACCE;26.754;71177.924;8.62870;1.49398;-3.46680;3
LIGH;26.761;71177.932;5999.0;3
ACCE;26.765;71177.934;8.54251;2.71981;-3.56257;3
MAGN;26.766;71177.937;-38.23136;5.48444;8.88555;3
LIGH;26.769;71177.940;5999.0;3
ACCE;26.774;71177.944;8.72447;3.01669;-3.28484;3
LIGH;26.781;71177.952;5999.0;3
ACCE;26.785;71177.954;8.98304;3.23696;-2.88262;3
MAGN;26.786;71177.957;-38.63797;6.82108;-1.49504;3
LIGH;26.789;71177.960;5999.0;3
ACCE;26.794;71177.964;9.24162;3.34231;-2.80600;3
LIGH;26.801;71177.972;5999.0;3
ACCE;26.805;71177.974;9.22246;3.11246;-2.15478;3
MAGN;26.806;71177.977;-38.63797;6.82108;-1.49504;3
LIGH;26.809;71177.980;5999.0;3
ACCE;26.814;71177.984;9.01178;2.98796;-1.70467;3
LIGH;26.821;71177.992;5583.0;3
ACCE;26.825;71177.994;8.95431;2.82516;-1.13964;3
MAGN;26.826;71177.997;-38.63797;6.82108;-1.49504;3
LIGH;26.829;71178.000;5583.0;3
ACCE;26.834;71178.004;8.82024;2.68151;-0.86191;3
LIGH;26.841;71178.012;5583.0;3
ACCE;26.845;71178.014;8.79151;2.54743;0.40223;3
MAGN;26.846;71178.017;-36.39628;6.91789;-11.49587;3
LIGH;26.849;71178.020;5583.0;3
ACCE;26.854;71178.024;8.72447;2.58574;0.90022;3
LIGH;26.859;71178.030;5583.0;3
ACCE;26.865;71178.034;8.60955;2.66235;1.33118;3
MAGN;26.866;71178.037;-36.39628;6.91789;-11.49587;3
LIGH;26.869;71178.040;5583.0;3
ACCE;26.874;71178.044;8.47547;2.86347;1.62806;3
LIGH;26.881;71178.052;7525.0;3
ACCE;26.885;71178.054;8.37971;3.39977;2.11647;3
MAGN;26.886;71178.057;-36.39628;6.91789;-11.49587;3
LIGH;26.889;71178.060;7525.0;3
ACCE;26.894;71178.064;8.41801;3.53384;2.15478;3
LIGH;26.901;71178.072;7525.0;3
ACCE;26.905;71178.074;8.49463;3.62961;2.39420;3
MAGN;26.906;71178.077;-32.04273;7.58905;-19.78592;3
LIGH;26.909;71178.080;7525.0;3
ACCE;26.914;71178.084;8.50420;3.71580;2.62405;3
LIGH;26.921;71178.092;7525.0;3
ACCE;26.925;71178.094;8.20732;3.83072;2.99754;3
MAGN;26.926;71178.097;-32.04273;7.58905;-19.78592;3
LIGH;26.929;71178.100;7525.0;3
ACCE;26.934;71178.104;7.98706;3.95522;3.06458;3
LIGH;26.943;71178.114;14923.0;3
ACCE;26.945;71178.114;7.70933;4.07014;3.38061;3
MAGN;26.948;71178.117;-32.04273;7.58905;-19.78592;3
LIGH;26.949;71178.120;14923.0;3
ACCE;26.954;71178.124;7.46991;4.19464;3.46680;3
LIGH;26.961;71178.132;14923.0;3
ACCE;26.965;71178.134;7.16345;4.31914;3.78284;3
MAGN;26.966;71178.137;-26.44194;7.64800;-25.92789;3
LIGH;26.969;71178.140;14923.0;3
ACCE;26.974;71178.144;7.12514;4.15633;4.03184;3
LIGH;26.981;71178.152;14923.0;3
ACCE;26.985;71178.154;7.12514;3.99353;4.31914;3
MAGN;26.986;71178.157;-26.44194;7.64800;-25.92789;3
LIGH;26.989;71178.160;14923.0;3
ACCE;26.994;71178.164;7.14430;3.92649;4.44364;3
LIGH;26.999;71178.170;28287.0;3
ACCE;27.006;71178.174;6.94318;3.82115;4.74052;3
MAGN;27.008;71178.180;-26.44194;7.64800;-25.92789;3
LIGH;27.012;71178.183;28287.0;3
ACCE;27.014;71178.184;6.79953;3.81157;4.83629;3
LIGH;27.019;71178.190;28287.0;3
ACCE;27.025;71178.194;6.56969;3.84030;4.97036;3
MAGN;27.027;71178.197;-19.63774;8.15768;-30.77386;3
LIGH;27.032;71178.200;28287.0;3
ACCE;27.039;71178.204;6.35900;3.89776;5.14275;3
LIGH;27.040;71178.211;28287.0;3
ACCE;27.045;71178.214;6.16746;3.87861;5.52582;3
MAGN;27.048;71178.217;-19.63774;8.15768;-30.77386;3
LIGH;27.051;71178.222;28287.0;3
ACCE;27.054;71178.224;6.14831;3.83072;5.56412;3
LIGH;27.059;71178.230;63684.0;3
ACCE;27.066;71178.234;5.95677;4.15633;5.75566;3
MAGN;27.069;71178.240;-19.63774;8.15768;-30.77386;3
LIGH;27.073;71178.244;63684.0;3
ACCE;27.074;71178.244;5.54497;4.65433;5.82270;3
LIGH;27.079;71178.250;63684.0;3
ACCE;27.086;71178.254;5.37259;4.97994;6.04296;3
MAGN;27.088;71178.260;-12.35529;9.27477;-34.82209;3
LIGH;27.092;71178.263;63684.0;3
ACCE;27.094;71178.264;5.10444;5.00867;6.35900;3
LIGH;27.099;71178.270;63684.0;3
ACCE;27.105;71178.274;4.80756;4.93206;6.61757;3
MAGN;27.106;71178.277;-12.35529;9.27477;-34.82209;3
LIGH;27.109;71178.280;63684.0;3
ACCE;27.114;71178.284;4.10845;4.35745;7.06768;3
LIGH;27.119;71178.290;46205.0;3
ACCE;27.126;71178.294;3.84030;4.07972;7.14430;3
MAGN;27.128;71178.300;-12.35529;9.27477;-34.82209;3
SOUN;27.131;99.29;0.00303;43.61
LIGH;27.133;71178.304;90283.0;3
ACCE;27.134;71178.304;3.62961;3.94564;7.14430;3
LIGH;27.139;71178.310;90283.0;3
ACCE;27.145;71178.314;3.51469;3.88818;7.25922;3
MAGN;27.148;71178.319;-4.16216;10.24025;-38.15934;3
LIGH;27.152;71178.323;90283.0;3
ACCE;27.154;71178.324;3.49553;4.03184;7.37414;3
LIGH;27.159;71178.330;90283.0;3
ACCE;27.165;71178.334;3.43807;4.12760;7.35499;3
MAGN;27.166;71178.337;-4.16216;10.24025;-38.15934;3
LIGH;27.169;71178.340;90283.0;3
ACCE;27.174;71178.344;3.31358;4.18506;7.19218;3
LIGH;27.179;71178.350;90283.0;3
ACCE;27.185;71178.354;3.03585;4.09887;6.99107;3
MAGN;27.186;71178.357;-4.16216;10.24025;-38.15934;3
LIGH;27.189;71178.360;150000.0;3
ACCE;27.194;71178.364;2.71024;3.98395;6.85699;3
LIGH;27.199;71178.370;150000.0;3
ACCE;27.205;71178.374;2.36547;3.86903;6.89530;3
MAGN;27.207;71178.377;2.61913;11.59417;-39.40584;3
LIGH;27.209;71178.380;150000.0;3
ACCE;27.214;71178.384;2.08774;3.66792;6.94318;3
LIGH;27.219;71178.390;150000.0;3
ACCE;27.225;71178.394;1.60890;3.49553;7.41245;3
MAGN;27.226;71178.397;2.61913;11.59417;-39.40584;3
LIGH;27.229;71178.400;150000.0;3
ACCE;27.234;71178.404;1.37906;3.56257;7.53695;3
LIGH;27.239;71178.410;150000.0;3
ACCE;27.248;71178.414;1.17795;3.60088;7.72848;3
MAGN;27.249;71178.420;2.61913;11.59417;-39.40584;3
LIGH;27.252;71178.423;150000.0;3
ACCE;27.254;71178.424;1.07260;3.38061;7.80510;3
LIGH;27.259;71178.430;150000.0;3
ACCE;27.265;71178.434;1.01514;2.83473;7.96790;3
MAGN;27.269;71178.440;8.04845;14.05728;-39.55076;3
LIGH;27.272;71178.443;150000.0;3
ACCE;27.274;71178.444;0.99599;2.62405;7.99663;3
LIGH;27.279;71178.450;150000.0;3
ACCE;27.297;71178.455;0.91937;2.15478;8.27436;3
MAGN;27.301;71178.470;8.04845;14.05728;-39.55076;3
GNSS;27.302;1491388636.000;39.993705;-0.073953;116.000;161.900;3.0;0.2;28;9
LIGH;27.313;71178.474;150000.0;3
ACCE;27.313;71178.464;0.71826;1.79086;8.33182;3
ACCE;27.314;71178.474;0.71826;1.79086;8.33182;3
LIGH;27.314;71178.481;150000.0;3
LIGH;27.314;71178.484;150000.0;3
GNSS;27.315;1491388636.000;39.993705;-0.073953;116.000;161.900;3.0;0.2;28;9
ACCE;27.316;71178.484;0.62249;1.72383;8.45632;3
MAGN;27.317;71178.487;8.04845;14.05728;-39.55076;3
LIGH;27.321;71178.492;150000.0;3
ACCE;27.324;71178.494;0.54588;1.71425;8.39886;3
LIGH;27.333;71178.504;150000.0;3
WIFI;27.334;71178.454;WAP130;20:17:FF:FF:F1:30;-74
WIFI;27.334;71178.454;WAP240;20:17:FF:FF:F2:40;-84
WIFI;27.334;71178.454;WAP116;20:17:FF:FF:F1:16;-76
WIFI;27.334;71178.454;WAP192;20:17:FF:FF:F1:92;-66
WIFI;27.334;71178.454;WAP110;20:17:FF:FF:F1:10;-78
WIFI;27.334;71178.454;WAP314;20:17:FF:FF:F3:14;-79
WIFI;27.334;71178.454;WAP131;20:17:FF:FF:F1:31;-78
WIFI;27.334;71178.454;WAP124;20:17:FF:FF:F1:24;-78
WIFI;27.334;71178.454;WAP214;20:17:FF:FF:F2:14;-81
WIFI;27.334;71178.454;WAP123;20:17:FF:FF:F1:23;-79
WIFI;27.334;71178.454;WAP058;20:17:FF:FF:F0:58;-82
WIFI;27.334;71178.454;WAP065;20:17:FF:FF:F0:65;-83
WIFI;27.334;71178.454;WAP205;20:17:FF:FF:F2:05;-87
WIFI;27.334;71178.454;WAP018;20:17:FF:FF:F0:18;-91
WIFI;27.334;71178.454;WAP265;20:17:FF:FF:F2:65;-85
WIFI;27.334;71178.454;WAP014;20:17:FF:FF:F0:14;-86
WIFI;27.334;71178.454;WAP120;20:17:FF:FF:F1:20;-88
WIFI;27.334;71178.454;WAP111;20:17:FF:FF:F1:11;-90
WIFI;27.334;71178.454;WAP142;20:17:FF:FF:F1:42;-91
WIFI;27.334;71178.454;WAP010;20:17:FF:FF:F0:10;-89
WIFI;27.334;71178.454;WAP129;20:17:FF:FF:F1:29;-89
WIFI;27.334;71178.454;WAP008;20:17:FF:FF:F0:08;-87
WIFI;27.334;71178.454;WAP320;20:17:FF:FF:F3:20;-72
WIFI;27.334;71178.454;WAP266;20:17:FF:FF:F2:66;-92
WIFI;27.334;71178.454;WAP146;20:17:FF:FF:F1:46;-90
ACCE;27.350;71178.504;0.46926;1.61848;8.41801;3
MAGN;27.351;71178.507;10.23554;17.87484;-39.29799;3
LIGH;27.351;71178.515;150000.0;3
ACCE;27.352;71178.514;0.54588;1.16837;8.31267;3
LIGH;27.352;71178.520;150000.0;3
ACCE;27.355;71178.524;0.54588;0.61292;8.31267;3
MAGN;27.355;71178.526;10.23554;17.87484;-39.29799;3
LIGH;27.359;71178.530;150000.0;3
ACCE;27.364;71178.534;0.45011;0.17238;8.20732;3
LIGH;27.373;71178.545;150000.0;3
ACCE;27.376;71178.544;0.31603;-0.52672;8.40844;3
MAGN;27.376;71178.547;10.23554;17.87484;-39.29799;3
LIGH;27.379;71178.551;150000.0;3
ACCE;27.384;71178.554;0.36392;-1.04387;8.51378;3
LIGH;27.390;71178.561;150000.0;3
ACCE;27.395;71178.564;0.40223;-1.45567;8.73405;3
MAGN;27.396;71178.567;9.00145;23.42432;-37.40673;3
LIGH;27.399;71178.570;150000.0;3
ACCE;27.404;71178.574;0.47884;-1.74298;8.77236;3
LIGH;27.411;71178.582;150000.0;3
ACCE;27.415;71178.584;0.86191;-2.63362;9.18416;3
MAGN;27.416;71178.587;9.00145;23.42432;-37.40673;3
LIGH;27.419;71178.590;150000.0;3
ACCE;27.424;71178.594;1.01514;-3.05500;9.28950;3
LIGH;27.431;71178.602;66955.0;3
ACCE;27.435;71178.604;1.15879;-3.43807;9.60554;3
MAGN;27.436;71178.607;9.00145;23.42432;-37.40673;3
LIGH;27.439;71178.610;66955.0;3
ACCE;27.444;71178.614;1.24498;-3.70622;9.67257;3
LIGH;27.451;71178.622;66955.0;3
ACCE;27.455;71178.624;1.52271;-4.09887;9.80665;3
MAGN;27.456;71178.627;3.09403;28.65661;-33.07620;3
LIGH;27.459;71178.630;66955.0;3
ACCE;27.465;71178.634;1.70467;-4.20422;9.69173;3
LIGH;27.470;71178.641;66955.0;3
ACCE;27.475;71178.644;1.79086;-4.32872;9.87369;3
MAGN;27.476;71178.647;3.09403;28.65661;-33.07620;3
LIGH;27.483;71178.650;66955.0;3
ACCE;27.484;71178.654;1.93451;-4.46279;10.07480;3
LIGH;27.491;71178.663;33917.0;3
ACCE;27.495;71178.664;2.54743;-5.20978;10.41957;3
MAGN;27.496;71178.667;3.09403;28.65661;-33.07620;3
LIGH;27.499;71178.670;33917.0;3
ACCE;27.504;71178.674;2.82516;-5.53539;10.46745;3
LIGH;27.509;71178.680;33917.0;3
ACCE;27.515;71178.684;3.01669;-5.75566;10.48660;3
MAGN;27.516;71178.687;-3.99970;32.84002;-27.46118;3
LIGH;27.519;71178.690;33917.0;3
ACCE;27.524;71178.694;3.11246;-5.81312;10.22803;3
LIGH;27.532;71178.703;33917.0;3
ACCE;27.535;71178.704;3.35188;-5.93762;9.73961;3
MAGN;27.537;71178.707;-3.99970;32.84002;-27.46118;3
LIGH;27.539;71178.710;33917.0;3
ACCE;27.544;71178.714;3.58173;-6.04296;9.46189;3
LIGH;27.551;71178.723;46205.0;3
ACCE;27.555;71178.724;3.84030;-6.07170;9.23204;3
MAGN;27.555;71178.727;-3.99970;32.84002;-27.46118;3
LIGH;27.559;71178.730;14045.0;3
ACCE;27.564;71178.734;4.07014;-5.97593;8.90643;3
LIGH;27.571;71178.742;14045.0;3
SOUN;27.572;1195.17;0.03647;65.22
ACCE;27.575;71178.744;4.22337;-5.50666;8.70532;3
MAGN;27.575;71178.747;-11.47934;34.35548;-21.46261;3
LIGH;27.579;71178.750;14045.0;3
ACCE;27.584;71178.754;4.23295;-5.36301;8.61913;3
LIGH;27.591;71178.763;14045.0;3
ACCE;27.595;71178.764;4.32872;-5.34386;8.60955;3
MAGN;27.596;71178.767;-11.47934;34.35548;-21.46261;3
LIGH;27.599;71178.770;14045.0;3
ACCE;27.604;71178.774;4.59687;-5.45878;8.51378;3
LIGH;27.611;71178.782;14045.0;3
ACCE;27.615;71178.784;5.10444;-5.73651;8.54251;3
MAGN;27.616;71178.787;-11.47934;34.35548;-21.46261;3
LIGH;27.619;71178.790;11583.0;3
ACCE;27.624;71178.794;5.33428;-5.92804;8.14986;3
LIGH;27.631;71178.803;11583.0;3
ACCE;27.635;71178.804;5.31513;-5.86101;8.15944;3
MAGN;27.636;71178.807;-18.13563;33.92209;-16.34468;3
LIGH;27.639;71178.810;11583.0;3
ACCE;27.644;71178.814;5.41090;-5.90889;8.05409;3
LIGH;27.649;71178.820;11583.0;3
ACCE;27.656;71178.824;5.92804;-5.78439;8.05409;3
MAGN;27.658;71178.830;-18.13563;33.92209;-16.34468;3
LIGH;27.662;71178.833;11583.0;3
ACCE;27.664;71178.834;6.07170;-5.67905;7.97748;3
LIGH;27.669;71178.840;11583.0;3
ACCE;27.675;71178.844;6.22492;-5.76524;7.86256;3
MAGN;27.676;71178.847;-18.13563;33.92209;-16.34468;3
LIGH;27.679;71178.850;10357.0;3
ACCE;27.684;71178.854;6.33027;-5.89931;7.74764;3
LIGH;27.689;71178.860;10357.0;3
ACCE;27.696;71178.864;6.64630;-5.64074;7.73806;3
MAGN;27.698;71178.870;-23.40303;32.10082;-10.10580;3
LIGH;27.702;71178.873;10357.0;3
ACCE;27.704;71178.874;6.78996;-5.40132;7.52737;3
LIGH;27.709;71178.880;10357.0;3
ACCE;27.716;71178.884;6.95276;-5.17148;7.08684;3
MAGN;27.718;71178.890;-23.40303;32.10082;-10.10580;3
LIGH;27.722;71178.893;10357.0;3
ACCE;27.724;71178.894;7.03895;-4.60644;6.78996;3
LIGH;27.729;71178.900;10357.0;3
ACCE;27.735;71178.904;7.14430;-4.50110;6.74207;3
MAGN;27.736;71178.907;-23.40303;32.10082;-10.10580;3
LIGH;27.739;71178.910;9537.0;3
ACCE;27.747;71178.914;7.35499;-4.54898;6.52181;3
LIGH;27.751;71178.922;9537.0;3
ACCE;27.755;71178.924;7.54652;-4.56814;6.30154;3
MAGN;27.758;71178.927;-28.71897;27.97072;-5.57190;3
LIGH;27.759;71178.930;9537.0;3
ACCE;27.764;71178.934;7.70933;-4.51068;5.93762;3
LIGH;27.769;71178.940;9537.0;3
ACCE;27.775;71178.944;7.69975;-4.41491;6.13873;3
MAGN;27.779;71178.950;-28.71897;27.97072;-5.57190;3
LIGH;27.782;71178.953;9537.0;3
ACCE;27.784;71178.954;7.69018;-4.32872;6.06212;3
LIGH;27.789;71178.960;9537.0;3
ACCE;27.798;71178.964;7.84340;-4.15633;5.79397;3
MAGN;27.799;71178.970;-28.71897;27.97072;-5.57190;3
LIGH;27.802;71178.973;9178.0;3
ACCE;27.804;71178.974;8.04452;-3.89776;5.78439;3
LIGH;27.809;71178.980;9178.0;3
ACCE;27.816;71178.984;8.43717;-3.59130;5.46836;3
MAGN;27.818;71178.990;-32.97514;21.22237;-1.09468;3
LIGH;27.822;71178.993;9178.0;3
ACCE;27.824;71178.994;8.78193;-3.35188;5.18105;3
LIGH;27.829;71179.000;9178.0;3
ACCE;27.835;71179.004;9.16500;-3.21781;5.19063;3
MAGN;27.836;71179.007;-32.97514;21.22237;-1.09468;3
LIGH;27.839;71179.010;9178.0;3
ACCE;27.844;71179.014;9.21289;-3.36146;5.37259;3
LIGH;27.849;71179.020;9178.0;3
ACCE;27.858;71179.024;9.19373;-3.76368;5.56412;3
MAGN;27.859;71179.030;-32.97514;21.22237;-1.09468;3
LIGH;27.862;71179.033;8947.0;3
ACCE;27.864;71179.034;9.24162;-4.15633;5.19063;3
LIGH;27.869;71179.040;8947.0;3
ACCE;27.875;71179.044;9.19373;-3.80199;4.98952;3
MAGN;27.876;71179.047;-35.77557;14.71976;3.29295;3
LIGH;27.879;71179.050;8947.0;3
ACCE;27.884;71179.054;9.33739;-3.12204;4.35745;3
LIGH;27.889;71179.060;8947.0;3
ACCE;27.895;71179.064;9.58638;-2.41336;3.91691;3
MAGN;27.896;71179.067;-35.77557;14.71976;3.29295;3
LIGH;27.899;71179.070;8947.0;3
ACCE;27.904;71179.074;9.90242;-2.01113;3.66792;3
LIGH;27.909;71179.080;8947.0;3
ACCE;27.915;71179.084;11.48259;-1.95367;3.34231;3
MAGN;27.916;71179.087;-35.77557;14.71976;3.29295;3
LIGH;27.919;71179.090;8947.0;3
ACCE;27.924;71179.094;12.57435;-2.13563;4.24253;3
LIGH;27.929;71179.100;9016.0;3
ACCE;27.935;71179.104;12.74673;-1.81959;3.89776;3
MAGN;27.936;71179.107;-37.64333;6.99007;8.20734;3
LIGH;27.939;71179.110;9016.0;3
ACCE;27.944;71179.114;12.14339;-1.46525;3.06458;3
LIGH;27.949;71179.120;9016.0;3
ACCE;27.958;71179.124;10.84095;-0.67995;3.68707;3
MAGN;27.958;71179.127;-37.64333;6.99007;8.20734;3
LIGH;27.959;71179.130;9016.0;3
ACCE;27.964;71179.134;10.43872;-0.45011;2.74854;3
LIGH;27.969;71179.140;9016.0;3
ACCE;27.975;71179.144;10.09395;-0.11492;2.20267;3
MAGN;27.978;71179.147;-37.64333;6.99007;8.20734;3
LIGH;27.979;71179.150;9016.0;3
ACCE;27.984;71179.154;9.92157;0.35434;1.82917;3
LIGH;27.989;71179.160;9201.0;3
ACCE;27.995;71179.164;9.90242;1.25456;1.56102;3
MAGN;27.996;71179.167;-37.24395;-1.87954;13.30097;3
LIGH;27.999;71179.170;9201.0;3
ACCE;28.004;71179.174;9.94073;1.39821;1.35033;3
LIGH;28.009;71179.180;9201.0;3
ACCE;28.015;71179.184;10.05565;1.45567;1.46525;3
MAGN;28.017;71179.187;-37.24395;-1.87954;13.30097;3
LIGH;28.019;71179.190;9201.0;3
ACCE;28.024;71179.194;10.18972;1.56102;1.10133;3
LIGH;28.032;71179.200;9201.0;3
ACCE;28.041;71179.204;10.88883;2.71981;1.00556;3
MAGN;28.042;71179.213;-37.24395;-1.87954;13.30097;3
ACCE;28.044;71179.214;10.88883;2.71981;1.00556;3
LIGH;28.047;71179.218;9097.0;3
LIGH;28.050;71179.221;9178.0;3
ACCE;28.058;71179.224;10.75475;3.09331;0.78530;3
MAGN;28.059;71179.230;-33.59091;-9.46293;18.22000;3
LIGH;28.062;71179.233;9178.0;3
ACCE;28.064;71179.234;10.51533;3.41892;0.51715;3
LIGH;28.069;71179.240;9178.0;3
ACCE;28.075;71179.244;9.85453;3.89776;0.36392;3
MAGN;28.078;71179.247;-33.59091;-9.46293;18.22000;3
LIGH;28.079;71179.250;9178.0;3
ACCE;28.084;71179.254;9.45231;4.11803;0.36392;3
LIGH;28.089;71179.260;9178.0;3
ACCE;28.095;71179.264;8.98304;4.41491;0.42138;3
MAGN;28.096;71179.267;-33.59091;-9.46293;18.22000;3
LIGH;28.099;71179.270;9178.0;3
ACCE;28.104;71179.274;8.61913;4.67348;0.23942;3
LIGH;28.109;71179.280;8901.0;3
ACCE;28.115;71179.284;7.80510;5.28640;-0.10534;3
MAGN;28.116;71179.287;-27.73503;-17.76740;22.53992;3
LIGH;28.119;71179.290;8901.0;3
SOUN;28.123;95.96;0.00293;43.31
ACCE;28.126;71179.294;7.68060;5.73651;-0.17238;3
LIGH;28.129;71179.300;8901.0;3
ACCE;28.136;71179.304;7.56568;6.13873;-0.05746;3
MAGN;28.138;71179.310;-27.73503;-17.76740;22.53992;3
LIGH;28.142;71179.313;8901.0;3
ACCE;28.144;71179.314;6.99107;6.48350;-0.38307;3
LIGH;28.149;71179.320;8901.0;3
ACCE;28.155;71179.324;6.59842;6.72292;-0.43096;3
MAGN;28.156;71179.327;-27.73503;-17.76740;22.53992;3
LIGH;28.159;71179.330;8901.0;3
ACCE;28.164;71179.334;6.24408;7.01022;-0.49799;3
LIGH;28.169;71179.340;9005.0;3
ACCE;28.175;71179.344;5.86101;7.22091;-0.71826;3
MAGN;28.176;71179.347;-18.70575;-23.67940;25.36235;3
LIGH;28.179;71179.350;8427.0;3
ACCE;28.184;71179.354;4.67348;7.68060;-1.56102;3
LIGH;28.189;71179.360;8427.0;3
ACCE;28.198;71179.364;4.11803;8.02536;-1.63763;3
MAGN;28.199;71179.370;-18.70575;-23.67940;25.36235;3
LIGH;28.202;71179.373;8427.0;3
ACCE;28.204;71179.374;3.64876;8.31267;-1.66636;3
LIGH;28.209;71179.380;8427.0;3
ACCE;28.215;71179.384;2.47082;8.58082;-1.99198;3
MAGN;28.218;71179.387;-18.70575;-23.67940;25.36235;3
LIGH;28.219;71179.390;8427.0;3
ACCE;28.224;71179.394;1.82917;8.69574;-2.16436;3
LIGH;28.229;71179.400;8427.0;3
ACCE;28.235;71179.404;1.50356;8.90643;-1.93451;3
MAGN;28.237;71179.407;-7.42064;-27.57025;27.09422;3
LIGH;28.239;71179.410;7953.0;3
ACCE;28.244;71179.414;1.54187;9.10754;-1.80044;3
LIGH;28.249;71179.420;7953.0;3
ACCE;28.255;71179.424;1.48441;9.21289;-1.69509;3
MAGN;28.256;71179.427;-7.42064;-27.57025;27.09422;3
LIGH;28.259;71179.430;7953.0;3
ACCE;28.264;71179.434;1.33118;9.30866;-1.67594;3
LIGH;28.269;71179.440;7953.0;3
ACCE;28.275;71179.444;0.93853;9.35654;-1.49398;3
MAGN;28.276;71179.447;-7.42064;-27.57025;27.09422;3
LIGH;28.279;71179.450;7953.0;3
ACCE;28.284;71179.454;0.46926;9.19373;-1.41737;3
LIGH;28.292;71179.463;7953.0;3
ACCE;28.299;71179.464;-0.47884;8.36055;-1.23541;3
MAGN;28.301;71179.469;4.72407;-27.55980;26.65954;3
GNSS;28.302;1491388637.000;39.993702;-0.073950;116.000;161.900;3.0;0.3;28;11
LIGH;28.304;71179.473;7514.0;3
ACCE;28.304;71179.474;-1.09176;8.00621;-0.88107;3
GNSS;28.304;1491388637.000;39.993702;-0.073950;116.000;161.900;3.0;0.3;28;11
LIGH;28.310;71179.482;7514.0;3
ACCE;28.315;71179.484;-1.59933;7.52737;-0.34477;3
MAGN;28.315;71179.487;4.72407;-27.55980;26.65954;3
LIGH;28.319;71179.490;7514.0;3
ACCE;28.324;71179.494;-1.82917;7.12514;0.24900;3
LIGH;28.329;71179.500;7514.0;3
ACCE;28.335;71179.504;-2.39420;6.68461;1.12049;3
MAGN;28.335;71179.507;4.72407;-27.55980;26.65954;3
LIGH;28.339;71179.510;7514.0;3
ACCE;28.344;71179.514;-2.91135;6.47392;1.22583;3
LIGH;28.350;71179.522;7514.0;3
ACCE;28.356;71179.524;-3.23696;6.41646;1.31202;3
MAGN;28.357;71179.527;16.00410;-25.46626;25.20419;3
LIGH;28.359;71179.531;7144.0;3
ACCE;28.364;71179.534;-3.58173;6.42604;0.96726;3
LIGH;28.371;71179.542;7144.0;3
ACCE;28.375;71179.544;-4.69264;6.43561;0.04788;3
MAGN;28.376;71179.547;16.00410;-25.46626;25.20419;3
LIGH;28.379;71179.550;7144.0;3
ACCE;28.384;71179.554;-5.06613;6.40688;-0.05746;3
LIGH;28.391;71179.562;7144.0;3
ACCE;28.395;71179.564;-5.26724;6.18662;-0.05746;3
MAGN;28.396;71179.567;16.00410;-25.46626;25.20419;3
LIGH;28.399;71179.570;7144.0;3
ACCE;28.404;71179.574;-5.53539;5.80354;0.03831;3
LIGH;28.411;71179.582;7144.0;3
ACCE;28.415;71179.584;-5.90889;5.15232;1.19710;3
MAGN;28.416;71179.587;25.44853;-20.61097;23.45375;3
LIGH;28.419;71179.590;6912.0;3
ACCE;28.424;71179.594;-6.18662;4.65433;1.25456;3
LIGH;28.431;71179.602;6912.0;3
ACCE;28.435;71179.604;-6.45477;4.25210;1.31202;3
MAGN;28.436;71179.607;25.44853;-20.61097;23.45375;3
LIGH;28.439;71179.610;6912.0;3
ACCE;28.444;71179.614;-6.62715;3.87861;1.13006;3
LIGH;28.451;71179.622;6912.0;3
ACCE;28.455;71179.624;-6.90488;3.80199;0.90022;3
MAGN;28.456;71179.627;25.44853;-20.61097;23.45375;3
LIGH;28.459;71179.630;6912.0;3
ACCE;28.464;71179.634;-6.97192;3.82115;0.50757;3
LIGH;28.471;71179.642;6912.0;3
ACCE;28.475;71179.644;-7.12514;3.82115;-0.02873;3
MAGN;28.476;71179.647;32.94879;-12.00928;21.12791;3
LIGH;28.479;71179.650;6785.0;3
ACCE;28.484;71179.654;-7.26880;3.93607;-0.74699;3
LIGH;28.489;71179.660;6785.0;3
ACCE;28.495;71179.664;-7.70933;4.14676;-1.84832;3
MAGN;28.496;71179.667;32.94879;-12.00928;21.12791;3
LIGH;28.499;71179.670;6785.0;3
ACCE;28.504;71179.674;-7.89129;3.84030;-1.92494;3
LIGH;28.511;71179.682;6785.0;3
ACCE;28.515;71179.684;-7.69975;3.26569;-1.92494;3
MAGN;28.516;71179.687;32.94879;-12.00928;21.12791;3
LIGH;28.519;71179.690;6785.0;3
ACCE;28.524;71179.694;-7.82425;2.40378;-2.32716;3
LIGH;28.531;71179.702;6785.0;3
ACCE;28.535;71179.704;-8.26478;2.33674;-2.29843;3
MAGN;28.536;71179.707;35.97340;-2.58069;20.40045;3
LIGH;28.539;71179.710;6670.0;3
ACCE;28.544;71179.714;-8.62870;2.26970;-2.30801;3
LIGH;28.551;71179.722;6866.0;3
ACCE;28.555;71179.724;-8.55209;1.95367;-2.47082;3
MAGN;28.556;71179.727;35.97340;-2.58069;20.40045;3
LIGH;28.559;71179.730;6866.0;3
ACCE;28.564;71179.734;-7.45076;1.64721;-2.66235;3
SOUN;28.565;415.62;0.01268;56.04
LIGH;28.571;71179.743;6866.0;3
ACCE;28.575;71179.744;-6.73250;1.81002;-2.60489;3
MAGN;28.576;71179.747;35.97340;-2.58069;20.40045;3
LIGH;28.579;71179.750;6866.0;3
ACCE;28.584;71179.754;-6.19619;1.73340;-2.96881;3
LIGH;28.591;71179.762;6866.0;3
ACCE;28.595;71179.764;-5.43005;0.80445;-3.86903;3
MAGN;28.596;71179.767;34.93214;5.12433;20.96604;3
LIGH;28.599;71179.770;6866.0;3
ACCE;28.604;71179.774;-5.75566;0.45969;-4.31914;3
LIGH;28.611;71179.782;7317.0;3
ACCE;28.615;71179.784;-7.14430;0.30646;-4.84586;3
MAGN;28.616;71179.787;34.93214;5.12433;20.96604;3
LIGH;28.619;71179.790;7317.0;3
ACCE;28.624;71179.794;-8.69574;0.05746;-5.48751;3
LIGH;28.631;71179.802;7317.0;3
ACCE;28.635;71179.804;-9.05966;-0.24900;-4.86502;3
MAGN;28.635;71179.807;34.93214;5.12433;20.96604;3
LIGH;28.639;71179.810;7317.0;3
ACCE;28.644;71179.814;-8.46590;-0.14365;-4.54898;3
LIGH;28.649;71179.820;7317.0;3
ACCE;28.655;71179.824;-7.72848;-0.09577;-4.39575;3
MAGN;28.656;71179.827;31.04141;11.15305;22.46759;3
LIGH;28.659;71179.830;7317.0;3
ACCE;28.664;71179.834;-6.56969;-0.38307;-4.72137;3
LIGH;28.671;71179.842;8149.0;3
ACCE;28.675;71179.844;-4.46279;-1.36948;-5.56412;3
MAGN;28.676;71179.847;31.04141;11.15305;22.46759;3
LIGH;28.679;71179.850;8149.0;3
ACCE;28.684;71179.854;-4.54898;-1.85790;-6.13873;3
LIGH;28.691;71179.862;8149.0;3
ACCE;28.695;71179.864;-5.10444;-1.68552;-6.13873;3
MAGN;28.696;71179.867;31.04141;11.15305;22.46759;3
LIGH;28.699;71179.870;8149.0;3
ACCE;28.704;71179.874;-5.86101;-1.64721;-6.34942;3
LIGH;28.711;71179.882;8149.0;3
ACCE;28.715;71179.884;-7.15387;-2.01113;-6.69419;3
MAGN;28.716;71179.887;23.51027;16.26589;23.41927;3
LIGH;28.719;71179.890;8149.0;3
ACCE;28.724;71179.894;-7.59441;-1.70467;-6.75165;3
LIGH;28.731;71179.902;9213.0;3
ACCE;28.735;71179.904;-7.84340;-1.65679;-7.23049;3
MAGN;28.736;71179.907;23.51027;16.26589;23.41927;3
LIGH;28.739;71179.910;9213.0;3
ACCE;28.744;71179.914;-7.47949;-2.03028;-8.13071;3
LIGH;28.751;71179.922;9213.0;3
ACCE;28.755;71179.924;-5.16190;-2.07817;-8.00621;3
MAGN;28.756;71179.927;23.51027;16.26589;23.41927;3
LIGH;28.759;71179.930;9213.0;3
ACCE;28.764;71179.934;-4.52025;-2.17394;-7.99663;3
LIGH;28.771;71179.942;9213.0;3
ACCE;28.775;71179.944;-4.13718;-2.63362;-8.25521;3
MAGN;28.776;71179.947;15.55885;21.29929;23.53415;3
LIGH;28.779;71179.950;9213.0;3
ACCE;28.784;71179.954;-3.57215;-2.94008;-8.82024;3
LIGH;28.791;71179.962;10103.0;3
ACCE;28.795;71179.964;-2.60489;-2.94966;-9.61511;3
MAGN;28.796;71179.967;15.55885;21.29929;23.53415;3
LIGH;28.799;71179.970;10103.0;3
ACCE;28.804;71179.974;-2.36547;-3.42850;-10.23761;3
LIGH;28.809;71179.980;10103.0;3
ACCE;28.815;71179.984;-1.81959;-3.74453;-10.27591;3
MAGN;28.816;71179.987;15.55885;21.29929;23.53415;3
LIGH;28.819;71179.990;10103.0;3
ACCE;28.824;71179.994;-1.70467;-3.79242;-9.89284;3
LIGH;28.831;71180.002;10103.0;3
ACCE;28.835;71180.004;-2.48997;-4.45322;-9.12670;3
MAGN;28.836;71180.007;7.11849;25.11030;23.04695;3
LIGH;28.839;71180.010;10103.0;3
ACCE;28.844;71180.014;-2.62405;-4.64475;-9.30866;3
LIGH;28.851;71180.022;10866.0;3
ACCE;28.855;71180.024;-2.57616;-4.73094;-9.54808;3
MAGN;28.856;71180.027;7.11849;25.11030;23.04695;3
LIGH;28.859;71180.030;10866.0;3
ACCE;28.864;71180.034;-2.41336;-4.74052;-10.14184;3
LIGH;28.871;71180.042;10866.0;3
ACCE;28.875;71180.044;-1.44610;-4.33829;-10.41957;3
MAGN;28.876;71180.047;7.11849;25.11030;23.04695;3
LIGH;28.879;71180.050;10866.0;3
ACCE;28.884;71180.054;-0.80445;-4.11803;-11.04206;3
LIGH;28.891;71180.062;10866.0;3
ACCE;28.895;71180.064;-0.21069;-3.92649;-11.40598;3
MAGN;28.896;71180.067;-2.06161;27.28224;20.34544;3
LIGH;28.899;71180.070;10866.0;3
ACCE;28.904;71180.074;-0.00958;-3.61046;-11.53048;3
LIGH;28.911;71180.082;11444.0;3
ACCE;28.915;71180.084;0.30646;-3.89776;-11.76990;3
MAGN;28.916;71180.087;-2.06161;27.28224;20.34544;3
LIGH;28.919;71180.090;11444.0;3
ACCE;28.924;71180.094;1.19710;-4.36702;-11.82736;3
LIGH;28.929;71180.100;11444.0;3
ACCE;28.936;71180.104;1.80044;-4.53941;-11.45386;3
MAGN;28.938;71180.110;-2.06161;27.28224;20.34544;3
LIGH;28.942;71180.113;11444.0;3
ACCE;28.944;71180.114;2.26970;-4.74052;-11.14740;3
LIGH;28.949;71180.120;11444.0;3
ACCE;28.955;71180.124;2.20267;-4.89375;-11.13783;3
MAGN;28.958;71180.129;-11.26245;29.09652;16.26751;3
LIGH;28.961;71180.133;11444.0;3
ACCE;28.964;71180.134;2.26013;-5.12359;-11.02290;3
LIGH;28.969;71180.140;11444.0;3
ACCE;28.975;71180.144;2.93050;-5.52582;-10.95587;3
MAGN;28.976;71180.147;-11.26245;29.09652;16.26751;3
LIGH;28.979;71180.150;11236.0;3
ACCE;28.984;71180.154;4.06057;-5.32470;-10.85052;3
LIGH;28.989;71180.160;11236.0;3
ACCE;28.995;71180.164;4.27126;-5.03740;-10.68772;3
MAGN;28.998;71180.170;-11.26245;29.09652;16.26751;3
LIGH;29.002;71180.173;11236.0;3
ACCE;29.004;71180.174;4.67348;-5.04698;-10.84095;3
LIGH;29.009;71180.180;11236.0;3
ACCE;29.016;71180.184;5.69820;-5.19063;-11.29106;3
MAGN;29.018;71180.190;-20.22454;28.81133;10.43687;3
LIGH;29.022;71180.193;11236.0;3
ACCE;29.024;71180.194;6.07170;-5.14275;-11.58794;3
LIGH;29.032;71180.200;11236.0;3
ACCE;29.043;71180.204;6.68461;-5.04698;-11.82736;3
MAGN;29.045;71180.216;-20.22454;28.81133;10.43687;3
ACCE;29.048;71180.214;6.68461;-5.04698;-11.82736;3
LIGH;29.050;71180.221;9317.0;3
ACCE;29.054;71180.224;6.96234;-5.03740;-11.76990;3
LIGH;29.055;71180.226;9317.0;3
LIGH;29.061;71180.232;9317.0;3
ACCE;29.065;71180.234;7.87214;-5.58328;-10.36211;3
MAGN;29.068;71180.239;-26.64173;27.24708;4.67272;3
ACCE;29.074;71180.244;8.44674;-6.47392;-8.68616;3
LIGH;29.075;71180.246;9317.0;3
LIGH;29.081;71180.252;9317.0;3
ACCE;29.085;71180.254;9.19373;-7.17303;-7.87214;3
MAGN;29.086;71180.257;-26.64173;27.24708;4.67272;3
LIGH;29.089;71180.260;9317.0;3
ACCE;29.094;71180.264;9.56723;-6.64630;-7.66145;3
LIGH;29.101;71180.272;6242.0;3
ACCE;29.105;71180.274;9.64384;-5.16190;-7.18261;3
MAGN;29.106;71180.277;-26.64173;27.24708;4.67272;3
LIGH;29.109;71180.280;6242.0;3
ACCE;29.114;71180.284;9.49062;-4.82671;-7.34541;3
SOUN;29.118;321.51;0.00981;53.81
LIGH;29.122;71180.293;6242.0;3
ACCE;29.125;71180.294;9.49062;-4.52025;-7.25922;3
MAGN;29.126;71180.297;-31.16707;24.98734;-2.25532;3
LIGH;29.129;71180.300;6242.0;3
ACCE;29.134;71180.304;10.08438;-3.77326;-6.00466;3
LIGH;29.139;71180.310;6242.0;3
ACCE;29.145;71180.314;10.20888;-3.62003;-5.17148;3
MAGN;29.146;71180.317;-31.16707;24.98734;-2.25532;3
LIGH;29.149;71180.320;6242.0;3
ACCE;29.154;71180.324;10.14184;-3.49553;-4.97036;3
LIGH;29.161;71180.332;3491.0;3
ACCE;29.165;71180.334;9.90242;-2.88262;-4.91290;3
MAGN;29.166;71180.337;-31.16707;24.98734;-2.25532;3
LIGH;29.169;71180.340;3491.0;3
ACCE;29.174;71180.344;9.66300;-2.25055;-4.80756;3
LIGH;29.181;71180.352;3491.0;3
ACCE;29.185;71180.354;9.67257;-1.81959;-4.48195;3
MAGN;29.187;71180.357;-35.62491;21.02064;-7.00701;3
LIGH;29.189;71180.360;3491.0;3
ACCE;29.194;71180.364;9.68215;-1.26414;-4.25210;3
LIGH;29.201;71180.372;3491.0;3
ACCE;29.205;71180.374;9.75877;-0.67038;-3.74453;3
MAGN;29.206;71180.377;-35.62491;21.02064;-7.00701;3
LIGH;29.209;71180.380;3491.0;3
ACCE;29.214;71180.384;9.75877;-0.22027;-3.85945;3
LIGH;29.221;71180.392;2566.0;3
ACCE;29.225;71180.394;9.61511;0.68953;-3.72538;3
MAGN;29.226;71180.397;-35.62491;21.02064;-7.00701;3
LIGH;29.229;71180.400;2566.0;3
ACCE;29.234;71180.404;9.42358;1.59933;-3.72538;3
LIGH;29.241;71180.412;2566.0;3
ACCE;29.245;71180.414;8.98304;2.18351;-3.87861;3
MAGN;29.246;71180.417;-37.50558;14.74140;-11.31978;3
LIGH;29.249;71180.420;2566.0;3
ACCE;29.254;71180.424;8.43717;1.56102;-4.00311;3
LIGH;29.261;71180.432;2566.0;3
ACCE;29.265;71180.434;8.10198;1.02472;-3.44765;3
MAGN;29.266;71180.437;-37.50558;14.74140;-11.31978;3
LIGH;29.269;71180.440;2566.0;3
ACCE;29.274;71180.444;8.05409;1.11091;-2.69108;3
LIGH;29.281;71180.452;1364.0;3
ACCE;29.285;71180.454;8.33182;2.24097;-1.12049;3
MAGN;29.286;71180.457;-37.50558;14.74140;-11.31978;3
LIGH;29.290;71180.461;3941.0;3
GNSS;29.291;1491388638.000;39.993698;-0.073948;116.000;161.900;3.0;0.2;28;11
ACCE;29.299;71180.464;8.70532;2.86347;-0.49799;3
GNSS;29.300;1491388638.000;39.993698;-0.073948;116.000;161.900;3.0;0.2;28;11
LIGH;29.301;71180.471;3941.0;3
ACCE;29.305;71180.474;8.98304;3.20823;-0.16281;3
MAGN;29.306;71180.477;-37.02936;9.22719;-16.21531;3
LIGH;29.309;71180.480;3941.0;3
ACCE;29.314;71180.484;9.09797;3.40934;-0.07661;3
LIGH;29.320;71180.492;3941.0;3
ACCE;29.325;71180.494;8.82024;3.77326;0.92895;3
MAGN;29.325;71180.496;-37.02936;9.22719;-16.21531;3
LIGH;29.329;71180.500;3941.0;3
ACCE;29.334;71180.504;8.35098;3.85945;0.98641;3
LIGH;29.340;71180.512;3941.0;3
ACCE;29.345;71180.514;7.94875;3.70622;0.97683;3
MAGN;29.345;71180.516;-37.02936;9.22719;-16.21531;3
LIGH;29.349;71180.520;7872.0;3
ACCE;29.354;71180.524;7.70933;3.40934;1.08218;3
LIGH;29.360;71180.532;7872.0;3
ACCE;29.365;71180.534;6.98149;2.52828;1.58017;3
MAGN;29.366;71180.537;-33.66517;6.27700;-21.44761;3
LIGH;29.369;71180.540;7872.0;3
ACCE;29.374;71180.544;6.62715;2.74854;2.13563;3
LIGH;29.381;71180.552;7872.0;3
ACCE;29.386;71180.554;6.49307;3.19865;2.96881;3
MAGN;29.386;71180.557;-33.66517;6.27700;-21.44761;3
LIGH;29.389;71180.561;7872.0;3
ACCE;29.394;71180.564;6.33985;3.37104;3.48596;3
LIGH;29.401;71180.572;7872.0;3
ACCE;29.405;71180.574;6.10043;4.01268;4.47237;3
MAGN;29.405;71180.577;-33.66517;6.27700;-21.44761;3
LIGH;29.409;71180.580;20310.0;3
ACCE;29.414;71180.584;6.00466;4.29999;5.07571;3
LIGH;29.421;71180.592;20310.0;3
ACCE;29.425;71180.594;6.11000;4.28083;5.61201;3
MAGN;29.425;71180.597;-27.46075;6.14803;-25.01134;3
LIGH;29.429;71180.600;20310.0;3
ACCE;29.434;71180.604;6.15789;4.24253;5.90889;3
LIGH;29.441;71180.613;20310.0;3
ACCE;29.445;71180.614;5.87058;3.75411;5.92804;3
MAGN;29.446;71180.617;-27.46075;6.14803;-25.01134;3
LIGH;29.449;71180.620;20310.0;3
ACCE;29.454;71180.624;5.70778;3.20823;5.45878;3
LIGH;29.459;71180.630;20310.0;3
ACCE;29.465;71180.634;5.56412;2.88262;5.56412;3
MAGN;29.466;71180.637;-27.46075;6.14803;-25.01134;3
LIGH;29.469;71180.640;40390.0;3
ACCE;29.474;71180.644;5.50666;3.12204;5.99508;3
LIGH;29.481;71180.652;40390.0;3
ACCE;29.485;71180.654;5.25767;3.90734;6.35900;3
MAGN;29.486;71180.657;-21.07924;6.64266;-28.89100;3
LIGH;29.489;71180.660;40390.0;3
ACCE;29.494;71180.664;5.14275;3.85945;6.45477;3
LIGH;29.501;71180.672;40390.0;3
ACCE;29.505;71180.674;5.12359;3.88818;6.72292;3
MAGN;29.506;71180.677;-21.07924;6.64266;-28.89100;3
LIGH;29.509;71180.680;40390.0;3
ACCE;29.514;71180.684;5.11401;4.09887;6.88572;3
LIGH;29.521;71180.692;40390.0;3
ACCE;29.525;71180.694;5.11401;4.35745;6.78038;3
MAGN;29.527;71180.697;-21.07924;6.64266;-28.89100;3
LIGH;29.529;71180.700;67452.0;3
ACCE;29.534;71180.704;5.16190;4.57771;6.72292;3
LIGH;29.541;71180.712;67452.0;3
ACCE;29.545;71180.714;5.17148;4.68306;6.68461;3
MAGN;29.546;71180.717;-15.49068;7.04575;-31.60569;3
LIGH;29.549;71180.720;67452.0;3
ACCE;29.554;71180.724;4.92248;4.84586;6.88572;3
SOUN;29.559;2962.96;0.09043;73.11
LIGH;29.561;71180.731;67452.0;3
ACCE;29.568;71180.734;4.76925;4.92248;6.88572;3
MAGN;29.569;71180.739;-15.49068;7.04575;-31.60569;3
LIGH;29.571;71180.743;67452.0;3
ACCE;29.574;71180.744;4.49152;4.93206;6.47392;3
LIGH;29.579;71180.750;67452.0;3
ACCE;29.586;71180.754;4.12760;4.65433;6.06212;3
MAGN;29.588;71180.760;-15.49068;7.04575;-31.60569;3
LIGH;29.592;71180.763;89774.0;3
ACCE;29.594;71180.764;3.58173;4.33829;5.93762;3
LIGH;29.599;71180.770;89774.0;3
ACCE;29.606;71180.774;3.39019;4.53941;6.61757;3
MAGN;29.608;71180.780;-9.76807;7.87204;-33.93214;3
LIGH;29.612;71180.783;89774.0;3
ACCE;29.614;71180.784;3.16992;4.45322;7.07726;3
LIGH;29.619;71180.790;89774.0;3
ACCE;29.625;71180.794;2.59531;4.45322;7.24007;3
MAGN;29.626;71180.797;-9.76807;7.87204;-33.93214;3
LIGH;29.629;71180.800;89774.0;3
ACCE;29.634;71180.804;2.43251;4.56814;7.33583;3
LIGH;29.639;71180.810;89774.0;3
ACCE;29.645;71180.814;2.52828;4.77883;7.47949;3
MAGN;29.646;71180.817;-9.76807;7.87204;-33.93214;3
LIGH;29.649;71180.820;89774.0;3
ACCE;29.654;71180.824;2.60489;4.94163;7.33583;3
LIGH;29.659;71180.830;150000.0;3
ACCE;29.668;71180.834;2.42293;5.24809;7.35499;3
MAGN;29.669;71180.840;-5.43759;7.32756;-36.69482;3
ACCE;29.675;71180.844;2.18351;5.23851;7.19218;3
LIGH;29.676;71180.847;150000.0;3
LIGH;29.679;71180.850;150000.0;3
ACCE;29.685;71180.854;2.03986;5.02782;7.19218;3
MAGN;29.688;71180.860;-5.43759;7.32756;-36.69482;3
LIGH;29.692;71180.863;150000.0;3
ACCE;29.694;71180.864;1.89621;4.58729;7.25922;3
LIGH;29.699;71180.870;150000.0;3
ACCE;29.705;71180.874;1.58975;4.00311;8.25521;3
MAGN;29.708;71180.880;-5.43759;7.32756;-36.69482;3
LIGH;29.712;71180.883;150000.0;3
ACCE;29.714;71180.884;1.54187;4.00311;8.49463;3
LIGH;29.719;71180.890;150000.0;3
ACCE;29.726;71180.894;1.55144;4.01268;8.64786;3
MAGN;29.728;71180.900;-1.56911;8.71078;-38.35833;3
LIGH;29.732;71180.903;150000.0;3
ACCE;29.734;71180.904;1.42694;4.11803;8.69574;3
LIGH;29.739;71180.910;150000.0;3
ACCE;29.751;71180.919;1.41737;4.00311;8.68616;3
LIGH;29.753;71180.924;150000.0;3
MAGN;29.753;71180.924;-1.56911;8.71078;-38.35833;3
ACCE;29.754;71180.924;1.29287;4.01268;8.52336;3
LIGH;29.759;71180.930;150000.0;3
ACCE;29.764;71180.934;1.33118;3.99353;8.35098;3
LIGH;29.771;71180.943;150000.0;3
ACCE;29.775;71180.944;1.38864;4.03184;8.37971;3
MAGN;29.776;71180.947;-1.56911;8.71078;-38.35833;3
LIGH;29.781;71180.952;150000.0;3
ACCE;29.784;71180.954;1.20668;4.13718;8.17859;3
LIGH;29.789;71180.960;150000.0;3
ACCE;29.795;71180.964;1.13964;4.24253;8.10198;3
MAGN;29.796;71180.967;-1.65846;9.53626;-38.99141;3
LIGH;29.799;71180.970;150000.0;3
ACCE;29.804;71180.974;1.09176;4.45322;8.07325;3
LIGH;29.811;71180.982;150000.0;3
ACCE;29.815;71180.984;1.13006;4.73094;8.18817;3
MAGN;29.816;71180.987;-1.65846;9.53626;-38.99141;3
LIGH;29.819;71180.990;150000.0;3
ACCE;29.824;71180.994;1.42694;4.98952;8.12113;3
LIGH;29.831;71181.002;150000.0;3
ACCE;29.835;71181.004;1.44610;4.84586;8.19775;3
MAGN;29.836;71181.007;-1.65846;9.53626;-38.99141;3
LIGH;29.839;71181.010;150000.0;3
ACCE;29.844;71181.014;1.41737;4.58729;8.04452;3
LIGH;29.851;71181.022;150000.0;3
ACCE;29.855;71181.024;1.05345;4.40533;8.15944;3
MAGN;29.856;71181.027;-3.79755;9.87289;-38.13418;3
LIGH;29.859;71181.030;150000.0;3
ACCE;29.864;71181.034;0.92895;4.46279;7.86256;3
LIGH;29.871;71181.042;150000.0;3
ACCE;29.875;71181.044;0.88107;4.44364;7.88171;3
MAGN;29.876;71181.047;-3.79755;9.87289;-38.13418;3
LIGH;29.879;71181.050;150000.0;3
ACCE;29.884;71181.054;0.92895;4.52025;8.28394;3
LIGH;29.891;71181.062;150000.0;3
ACCE;29.895;71181.064;1.07260;4.35745;8.24563;3
MAGN;29.896;71181.067;-3.79755;9.87289;-38.13418;3
LIGH;29.899;71181.070;80619.0;3
ACCE;29.904;71181.074;1.07260;4.38618;7.79552;3
LIGH;29.911;71181.082;80619.0;3
ACCE;29.915;71181.084;1.09176;4.75010;7.79552;3
MAGN;29.916;71181.087;-7.52185;8.85684;-36.80120;3
LIGH;29.919;71181.090;80619.0;3
ACCE;29.924;71181.094;1.09176;5.14275;7.65187;3
LIGH;29.931;71181.102;80619.0;3
ACCE;29.935;71181.104;1.06303;5.37259;7.42203;3
MAGN;29.936;71181.107;-7.52185;8.85684;-36.80120;3
LIGH;29.939;71181.110;80619.0;3
ACCE;29.944;71181.114;0.92895;5.37259;7.64229;3
LIGH;29.949;71181.120;80619.0;3
ACCE;29.955;71181.124;0.88107;5.20978;7.90087;3
MAGN;29.956;71181.127;-7.52185;8.85684;-36.80120;3
LIGH;29.959;71181.130;87786.0;3
ACCE;29.964;71181.134;0.86191;5.09486;7.89129;3
LIGH;29.971;71181.142;60794.0;3
ACCE;29.975;71181.144;0.83318;5.53539;7.86256;3
MAGN;29.977;71181.148;-11.16931;6.39627;-35.01398;3
LIGH;29.980;71181.151;60794.0;3
ACCE;29.984;71181.154;0.87149;5.90889;7.56568;3
LIGH;29.991;71181.162;60794.0;3
ACCE;29.995;71181.164;0.92895;6.22492;7.44118;3
MAGN;29.997;71181.167;-11.16931;6.39627;-35.01398;3
LIGH;29.999;71181.170;60794.0;3
ACCE;30.004;71181.174;0.94810;6.35900;7.26880;3
LIGH;30.011;71181.182;60794.0;3
ACCE;30.015;71181.184;0.99599;6.05254;7.17303;3
MAGN;30.016;71181.187;-11.16931;6.39627;-35.01398;3
LIGH;30.019;71181.190;60794.0;3
ACCE;30.024;71181.194;1.22583;5.82270;7.52737;3
LIGH;30.033;71181.204;59927.0;3
ACCE;30.041;71181.204;1.47483;5.38217;8.37013;3
MAGN;30.042;71181.212;-14.49984;3.17722;-33.56829;3
ACCE;30.044;71181.214;1.47483;5.38217;8.37013;3
LIGH;30.048;71181.219;59927.0;3
LIGH;30.051;71181.222;59927.0;3
ACCE;30.055;71181.224;1.40779;5.17148;8.33182;3
MAGN;30.056;71181.227;-14.49984;3.17722;-33.56829;3
LIGH;30.059;71181.230;59927.0;3
ACCE;30.064;71181.234;1.28329;5.25767;8.23605;3
LIGH;30.070;71181.242;59927.0;3
ACCE;30.075;71181.244;1.15879;5.47793;8.13071;3
MAGN;30.076;71181.247;-14.49984;3.17722;-33.56829;3
LIGH;30.079;71181.250;59927.0;3
ACCE;30.084;71181.254;1.13006;5.66947;8.09240;3
LIGH;30.091;71181.262;53626.0;3
ACCE;30.095;71181.264;1.16837;5.68862;8.25521;3
MAGN;30.096;71181.267;-16.78236;0.91463;-32.45986;3
LIGH;30.099;71181.270;53626.0;3
ACCE;30.104;71181.274;1.25456;5.75566;7.93917;3
LIGH;30.109;71181.280;53626.0;3
SOUN;30.110;208.60;0.00637;50.06
ACCE;30.115;71181.284;1.24498;5.97593;7.96790;3
MAGN;30.116;71181.287;-16.78236;0.91463;-32.45986;3
LIGH;30.119;71181.290;53626.0;3
ACCE;30.124;71181.294;1.29287;6.04296;8.05409;3
LIGH;30.131;71181.302;53626.0;3
ACCE;30.135;71181.304;1.57060;5.62159;8.11156;3
MAGN;30.136;71181.307;-16.78236;0.91463;-32.45986;3
LIGH;30.139;71181.310;53626.0;3
ACCE;30.144;71181.314;1.57060;5.53539;8.23605;3
LIGH;30.151;71181.322;55141.0;3
ACCE;30.155;71181.324;1.63763;5.43005;8.46590;3
MAGN;30.156;71181.327;-18.65343;0.10260;-31.33445;3
LIGH;30.159;71181.330;55141.0;3
ACCE;30.164;71181.334;1.76213;5.50666;8.27436;3
LIGH;30.171;71181.342;55141.0;3
ACCE;30.175;71181.344;1.55144;5.70778;8.08282;3
MAGN;30.176;71181.347;-18.65343;0.10260;-31.33445;3
LIGH;30.179;71181.350;55141.0;3
ACCE;30.184;71181.354;1.55144;5.74608;8.00621;3
LIGH;30.191;71181.362;55141.0;3
ACCE;30.195;71181.364;1.64721;5.74608;8.29351;3
MAGN;30.196;71181.367;-18.65343;0.10260;-31.33445;3
LIGH;30.199;71181.370;55141.0;3
ACCE;30.204;71181.374;1.48441;5.57370;8.35098;3
LIGH;30.209;71181.380;56678.0;3
ACCE;30.215;71181.384;1.36948;5.42047;8.42759;3
MAGN;30.216;71181.387;-19.59347;-0.39561;-30.74788;3
LIGH;30.219;71181.390;56678.0;3
ACCE;30.224;71181.394;1.38864;5.31513;8.37971;3
LIGH;30.229;71181.400;56678.0;3
ACCE;30.235;71181.404;1.33118;5.48751;8.29351;3
MAGN;30.236;71181.407;-19.59347;-0.39561;-30.74788;3
LIGH;30.239;71181.410;56678.0;3
ACCE;30.244;71181.414;1.71425;5.66947;7.91044;3
LIGH;30.249;71181.420;56678.0;3
ACCE;30.256;71181.424;1.86748;5.67905;8.25521;3
MAGN;30.258;71181.430;-19.59347;-0.39561;-30.74788;3
LIGH;30.262;71181.433;56678.0;3
ACCE;30.264;71181.434;1.84832;5.65032;8.14986;3
LIGH;30.269;71181.440;57037.0;3
ACCE;30.275;71181.444;1.58017;5.59285;8.04452;3
MAGN;30.276;71181.447;-20.19981;-0.67757;-30.38997;3
LIGH;30.279;71181.450;56250.0;3
ACCE;30.284;71181.454;1.58017;5.47793;8.14029;3
GNSS;30.290;1491388639.000;39.993700;-0.073948;117.000;0.000;3.0;0.0;28;11
LIGH;30.293;71181.463;56250.0;3
ACCE;30.297;71181.465;1.57060;5.36301;8.14986;3
MAGN;30.299;71181.468;-20.19981;-0.67757;-30.38997;3
LIGH;30.302;71181.473;56250.0;3
GNSS;30.303;1491388639.000;39.993700;-0.073948;117.000;0.000;3.0;0.0;28;11
ACCE;30.305;71181.474;1.52271;5.40132;7.93917;3
LIGH;30.309;71181.480;56250.0;3
ACCE;30.315;71181.484;1.41737;5.48751;8.05409;3
MAGN;30.316;71181.487;-20.19981;-0.67757;-30.38997;3
LIGH;30.319;71181.491;56250.0;3
ACCE;30.324;71181.494;1.34075;5.54497;7.81467;3
LIGH;30.329;71181.500;56250.0;3
ACCE;30.336;71181.504;1.17795;5.61201;7.52737;3
MAGN;30.338;71181.510;-20.44041;-0.75890;-30.60615;3
LIGH;30.342;71181.513;55014.0;3
ACCE;30.344;71181.514;1.13006;5.68862;7.40287;3
LIGH;30.349;71181.520;55014.0;3
ACCE;30.355;71181.524;0.96726;5.22894;7.65187;3
MAGN;30.358;71181.530;-20.44041;-0.75890;-30.60615;3
LIGH;30.362;71181.533;55014.0;3
ACCE;30.364;71181.534;0.92895;5.06613;8.02536;3
LIGH;30.369;71181.540;55014.0;3
ACCE;30.376;71181.544;0.81403;5.12359;8.48505;3
MAGN;30.378;71181.550;-20.44041;-0.75890;-30.60615;3
LIGH;30.382;71181.553;55014.0;3
ACCE;30.384;71181.554;0.94810;4.97994;8.50420;3
LIGH;30.389;71181.560;55014.0;3
ACCE;30.395;71181.564;0.86191;5.11401;7.97748;3
MAGN;30.396;71181.567;-19.43226;-0.44913;-30.81249;3
LIGH;30.399;71181.570;57268.0;3
ACCE;30.404;71181.574;0.86191;5.26724;7.84340;3
LIGH;30.409;71181.580;57268.0;3
ACCE;30.415;71181.584;0.83318;5.26724;7.92002;3
MAGN;30.416;71181.587;-19.43226;-0.44913;-30.81249;3
LIGH;30.419;71181.590;57268.0;3
ACCE;30.424;71181.594;0.77572;5.40132;7.92960;3
LIGH;30.429;71181.600;57268.0;3
ACCE;30.435;71181.604;0.70868;5.65989;8.15944;3
MAGN;30.436;71181.607;-19.43226;-0.44913;-30.81249;3
LIGH;30.439;71181.610;57268.0;3
ACCE;30.444;71181.614;0.52672;5.86101;8.43717;3
LIGH;30.449;71181.620;57268.0;3
ACCE;30.455;71181.624;0.50757;5.62159;8.37013;3
MAGN;30.458;71181.627;-16.69613;-0.11277;-32.50301;3
LIGH;30.459;71181.630;69672.0;3
ACCE;30.464;71181.634;0.24900;5.34386;8.09240;3
LIGH;30.469;71181.640;69672.0;3
ACCE;30.476;71181.644;-0.30646;5.22894;8.49463;3
MAGN;30.478;71181.650;-16.69613;-0.11277;-32.50301;3
LIGH;30.482;71181.653;69672.0;3
ACCE;30.484;71181.654;-0.22984;5.17148;8.39886;3
LIGH;30.489;71181.660;69672.0;3
ACCE;30.495;71181.664;-0.34477;5.28640;8.28394;3
MAGN;30.496;71181.667;-16.69613;-0.11277;-32.50301;3
LIGH;30.499;71181.670;69672.0;3
ACCE;30.504;71181.674;-0.53630;5.42047;8.57124;3
LIGH;30.509;71181.680;69672.0;3
ACCE;30.516;71181.684;-0.67038;5.40132;8.35098;3
MAGN;30.518;71181.690;-13.26309;-0.27173;-33.54881;3
LIGH;30.522;71181.693;75128.0;3
ACCE;30.524;71181.694;-0.88107;5.39174;7.99663;3
LIGH;30.529;71181.700;75128.0;3
ACCE;30.535;71181.704;-1.06303;5.57370;7.86256;3
MAGN;30.538;71181.710;-13.26309;-0.27173;-33.54881;3
LIGH;30.542;71181.713;75128.0;3
ACCE;30.544;71181.714;-1.16837;5.81312;7.90087;3
LIGH;30.549;71181.720;75128.0;3
SOUN;30.551;141.15;0.00431;46.66
ACCE;30.558;71181.724;-1.24498;5.71735;7.74764;3
MAGN;30.560;71181.730;-13.26309;-0.27173;-33.54881;3
LIGH;30.562;71181.733;75128.0;3
ACCE;30.564;71181.734;-1.36948;5.65032;7.77637;3
LIGH;30.569;71181.740;75128.0;3
ACCE;30.575;71181.744;-1.31202;5.86101;7.93917;3
MAGN;30.578;71181.750;-9.69417;-0.49002;-35.00105;3
LIGH;30.582;71181.753;102502.0;3
ACCE;30.584;71181.754;-1.22583;6.23450;7.69018;3
LIGH;30.589;71181.760;102502.0;3
ACCE;30.595;71181.764;-1.28329;6.05254;7.48906;3
MAGN;30.596;71181.767;-9.69417;-0.49002;-35.00105;3
LIGH;30.599;71181.770;102502.0;3
ACCE;30.604;71181.774;-1.26414;5.84185;7.48906;3
LIGH;30.609;71181.780;102502.0;3
ACCE;30.616;71181.784;-1.31202;5.75566;7.62314;3
MAGN;30.618;71181.790;-9.69417;-0.49002;-35.00105;3
LIGH;30.622;71181.793;102502.0;3
ACCE;30.624;71181.794;-1.01514;5.80354;8.14029;3
LIGH;30.629;71181.800;102502.0;3
ACCE;30.636;71181.804;-0.78530;5.86101;8.41801;3
MAGN;30.638;71181.810;-7.39545;0.25573;-36.07673;3
LIGH;30.642;71181.813;150000.0;3
ACCE;30.644;71181.814;-0.84276;5.95677;8.52336;3
LIGH;30.649;71181.820;150000.0;3
ACCE;30.656;71181.824;-1.08218;5.86101;8.89685;3
MAGN;30.658;71181.830;-7.39545;0.25573;-36.07673;3
LIGH;30.662;71181.833;150000.0;3
ACCE;30.664;71181.834;-1.08218;5.77481;8.76278;3
LIGH;30.669;71181.840;150000.0;3
ACCE;30.675;71181.844;-1.09176;5.96635;8.77236;3
MAGN;30.679;71181.850;-7.39545;0.25573;-36.07673;3
LIGH;30.682;71181.853;150000.0;3
ACCE;30.684;71181.854;-1.09176;6.08127;8.64786;3
LIGH;30.689;71181.860;150000.0;3
ACCE;30.695;71181.864;-1.27372;5.83228;8.59040;3
MAGN;30.696;71181.867;-5.34174;2.16064;-36.89395;3
LIGH;30.699;71181.870;150000.0;3
ACCE;30.704;71181.874;-1.53229;5.79397;8.56167;3
LIGH;30.709;71181.880;150000.0;3
ACCE;30.716;71181.884;-1.48441;5.45878;8.73405;3
MAGN;30.718;71181.890;-5.34174;2.16064;-36.89395;3
LIGH;30.722;71181.893;150000.0;3
ACCE;30.724;71181.894;-1.87705;5.58328;8.58082;3
LIGH;30.729;71181.900;150000.0;3
ACCE;30.736;71181.904;-1.50356;5.93762;8.86812;3
MAGN;30.738;71181.910;-5.34174;2.16064;-36.89395;3
LIGH;30.742;71181.913;150000.0;3
ACCE;30.744;71181.914;-1.15879;5.83228;9.03093;3
LIGH;30.749;71181.920;150000.0;3
ACCE;30.755;71181.924;-1.36948;5.76524;9.21289;3
MAGN;30.756;71181.927;-4.14941;3.38792;-37.15423;3
LIGH;30.759;71181.930;150000.0;3
ACCE;30.764;71181.934;-1.65679;5.57370;9.37569;3
LIGH;30.769;71181.940;150000.0;3
ACCE;30.778;71181.944;-1.78129;5.10444;9.44273;3
MAGN;30.783;71181.950;-4.14941;3.38792;-37.15423;3
ACCE;30.784;71181.954;-1.86748;5.06613;9.49062;3
LIGH;30.786;71181.958;150000.0;3
LIGH;30.790;71181.961;150000.0;3
ACCE;30.799;71181.964;-1.82917;4.97036;9.45231;3
MAGN;30.801;71181.967;-4.14941;3.38792;-37.15423;3
LIGH;30.802;71181.970;150000.0;3
ACCE;30.804;71181.974;-1.75256;4.88417;9.34696;3
LIGH;30.809;71181.981;150000.0;3
ACCE;30.815;71181.984;-1.63763;5.19063;9.41400;3
MAGN;30.819;71181.987;-3.55031;4.01990;-37.62902;3
LIGH;30.819;71181.990;150000.0;3
ACCE;30.824;71181.994;-1.52271;5.16190;9.31823;3
LIGH;30.829;71182.000;150000.0;3
ACCE;30.835;71182.004;-1.64721;5.04698;9.39485;3
MAGN;30.836;71182.007;-3.55031;4.01990;-37.62902;3
LIGH;30.839;71182.010;150000.0;3
ACCE;30.844;71182.014;-1.72383;4.99909;9.47146;3
LIGH;30.851;71182.022;150000.0;3
ACCE;30.855;71182.024;-1.36948;5.01825;9.40442;3
MAGN;30.856;71182.027;-3.55031;4.01990;-37.62902;3
LIGH;30.859;71182.030;150000.0;3
ACCE;30.864;71182.034;-1.23541;5.09486;9.16500;3
LIGH;30.871;71182.042;150000.0;3
ACCE;30.875;71182.044;-1.17795;5.10444;9.04051;3
MAGN;30.876;71182.047;-2.71023;5.69291;-37.41308;3
LIGH;30.879;71182.050;150000.0;3
ACCE;30.884;71182.054;-1.16837;5.13317;8.95431;3
LIGH;30.891;71182.062;150000.0;3
ACCE;30.895;71182.064;-1.20668;5.35344;9.31823;3
MAGN;30.896;71182.067;-2.71023;5.69291;-37.41308;3
LIGH;30.899;71182.070;150000.0;3
ACCE;30.904;71182.074;-1.30245;5.46836;9.58638;3
LIGH;30.911;71182.082;150000.0;3
ACCE;30.915;71182.084;-1.18752;5.38217;10.05565;3
MAGN;30.916;71182.087;-2.71023;5.69291;-37.41308;3
LIGH;30.919;71182.090;150000.0;3
ACCE;30.924;71182.094;-1.10133;5.20978;10.10353;3
LIGH;30.929;71182.100;150000.0;3
ACCE;30.935;71182.104;-0.65122;5.07571;10.05565;3
MAGN;30.936;71182.107;-2.06211;6.64615;-37.43753;3
LIGH;30.939;71182.110;150000.0;3
ACCE;30.944;71182.114;-0.55545;5.22894;9.70131;3
LIGH;30.953;71182.124;150000.0;3
ACCE;30.963;71182.124;-0.45011;5.31513;9.52892;3
MAGN;30.965;71182.134;-2.06211;6.64615;-37.43753;3
ACCE;30.967;71182.134;-0.38307;5.51624;9.06924;3
LIGH;30.971;71182.142;150000.0;3
ACCE;30.975;71182.144;-0.43096;5.50666;8.99262;3
LIGH;30.975;71182.147;150000.0;3
LIGH;30.979;71182.150;150000.0;3
ACCE;30.988;71182.154;-0.51715;5.46836;8.83939;3
MAGN;30.989;71182.157;-3.08445;6.17226;-37.18147;3
LIGH;30.989;71182.160;150000.0;3
ACCE;30.994;71182.164;-0.53630;5.47793;8.79151;3
LIGH;30.999;71182.170;150000.0;3
ACCE;31.005;71182.174;-0.46926;5.41090;8.91601;3
MAGN;31.008;71182.176;-3.08445;6.17226;-37.18147;3
LIGH;31.009;71182.180;150000.0;3
ACCE;31.014;71182.184;-0.45969;5.50666;8.71489;3
LIGH;31.019;71182.190;150000.0;3
ACCE;31.025;71182.194;-0.30646;5.64074;8.59997;3
MAGN;31.028;71182.196;-3.08445;6.17226;-37.18147;3
LIGH;31.029;71182.200;150000.0;3
ACCE;31.034;71182.204;-0.06704;5.61201;8.54251;3
LIGH;31.039;71182.210;150000.0;3
ACCE;31.046;71182.214;-0.05746;5.89931;8.53294;3
MAGN;31.049;71182.219;-4.75770;4.03566;-36.54588;3
ACCE;31.054;71182.224;-0.10534;5.81312;8.43717;3
LIGH;31.055;71182.226;150000.0;3
LIGH;31.059;71182.230;150000.0;3
ACCE;31.066;71182.234;-0.19154;5.66947;8.26478;3
MAGN;31.068;71182.239;-4.75770;4.03566;-36.54588;3
LIGH;31.070;71182.242;150000.0;3
ACCE;31.074;71182.244;-0.15323;5.76524;8.08282;3
LIGH;31.079;71182.250;97878.0;3
ACCE;31.085;71182.254;-0.03831;5.82270;7.72848;3
MAGN;31.085;71182.256;-4.75770;4.03566;-36.54588;3
LIGH;31.089;71182.260;97878.0;3
ACCE;31.094;71182.264;0.18196;5.88974;7.48906;3
LIGH;31.099;71182.270;97878.0;3
SOUN;31.102;1277.78;0.03900;65.80
ACCE;31.105;71182.274;0.49799;5.95677;7.35499;3
MAGN;31.106;71182.276;-8.55987;2.02362;-35.08101;3
LIGH;31.109;71182.280;97878.0;3
ACCE;31.114;71182.284;0.64165;6.09085;7.17303;3
LIGH;31.119;71182.290;97878.0;3
ACCE;31.126;71182.294;0.94810;6.22492;6.95276;3
MAGN;31.128;71182.299;-8.55987;2.02362;-35.08101;3
LIGH;31.131;71182.302;97878.0;3
ACCE;31.134;71182.304;1.12049;6.26323;6.81869;3
LIGH;31.139;71182.310;67810.0;3
ACCE;31.148;71182.314;1.25456;6.33985;6.77080;3
MAGN;31.149;71182.320;-8.55987;2.02362;-35.08101;3
LIGH;31.151;71182.323;67810.0;3
ACCE;31.154;71182.324;1.24498;6.37815;6.79953;3
LIGH;31.159;71182.330;67810.0;3
ACCE;31.165;71182.334;1.22583;6.37815;6.94318;3
MAGN;31.168;71182.339;-12.09930;0.74732;-33.86894;3
LIGH;31.171;71182.342;67810.0;3
ACCE;31.174;71182.344;1.25456;6.34942;7.02938;3
LIGH;31.179;71182.350;67810.0;3
ACCE;31.188;71182.354;1.35033;6.28239;7.19218;3
MAGN;31.189;71182.359;-12.09930;0.74732;-33.86894;3
LIGH;31.191;71182.363;67810.0;3
ACCE;31.194;71182.364;1.53229;6.34942;7.10599;3
LIGH;31.199;71182.370;62019.0;3
ACCE;31.206;71182.374;1.59933;6.38773;7.11557;3
MAGN;31.208;71182.380;-12.09930;0.74732;-33.86894;3
LIGH;31.212;71182.383;62019.0;3
ACCE;31.214;71182.384;1.61848;6.40688;6.96234;3
LIGH;31.219;71182.390;62019.0;3
ACCE;31.225;71182.394;1.61848;6.41646;6.87615;3
MAGN;31.228;71182.400;-14.49479;-0.24150;-33.21088;3
LIGH;31.232;71182.403;62019.0;3
ACCE;31.234;71182.404;1.61848;6.36858;6.83784;3
LIGH;31.239;71182.410;62019.0;3
ACCE;31.246;71182.414;1.62806;6.35900;6.97192;3
MAGN;31.247;71182.417;-14.49479;-0.24150;-33.21088;3
LIGH;31.250;71182.421;62019.0;3
ACCE;31.254;71182.424;1.69509;6.34942;6.86657;3
LIGH;31.259;71182.430;57360.0;3
ACCE;31.265;71182.434;1.84832;6.31112;6.70376;3
MAGN;31.269;71182.440;-14.49479;-0.24150;-33.21088;3
LIGH;31.272;71182.443;57360.0;3
ACCE;31.274;71182.444;1.80044;6.36858;6.70376;3
LIGH;31.279;71182.450;57360.0;3
ACCE;31.285;71182.454;1.66636;6.43561;7.04853;3
MAGN;31.289;71182.460;-15.26493;-0.34868;-32.76902;3
LIGH;31.294;71182.464;57360.0;3
ACCE;31.295;71182.464;1.55144;6.48350;7.32626;3
GNSS;31.296;1491388640.000;39.993700;-0.073947;116.000;0.000;3.0;0.0;28;12
LIGH;31.301;71182.471;57360.0;3
GNSS;31.301;1491388640.000;39.993700;-0.073947;116.000;0.000;3.0;0.0;28;12
ACCE;31.308;71182.475;1.39821;6.32069;7.63272;3
MAGN;31.308;71182.480;-15.26493;-0.34868;-32.76902;3
LIGH;31.311;71182.483;57360.0;3
ACCE;31.314;71182.484;1.36948;6.28239;7.61356;3
LIGH;31.319;71182.490;59221.0;3
ACCE;31.325;71182.494;1.35033;6.28239;7.64229;3
MAGN;31.326;71182.497;-15.26493;-0.34868;-32.76902;3
LIGH;31.330;71182.501;61268.0;3
ACCE;31.334;71182.504;1.35033;6.24408;7.64229;3
LIGH;31.339;71182.510;61268.0;3
ACCE;31.346;71182.514;1.35991;6.20577;7.58483;3
MAGN;31.348;71182.519;-15.53538;-1.00589;-32.89254;3
LIGH;31.351;71182.522;61268.0;3
ACCE;31.354;71182.524;1.35991;6.12916;7.46991;3
LIGH;31.359;71182.530;61268.0;3
ACCE;31.368;71182.534;1.40779;6.12916;7.54652;3
MAGN;31.369;71182.540;-15.53538;-1.00589;-32.89254;3
ACCE;31.376;71182.546;1.44610;6.21535;7.64229;3
LIGH;31.377;71182.548;61268.0;3
LIGH;31.383;71182.554;62666.0;3
ACCE;31.388;71182.554;1.49398;6.24408;8.06367;3
MAGN;31.389;71182.560;-15.53538;-1.00589;-32.89254;3
LIGH;31.392;71182.563;65441.0;3
ACCE;31.394;71182.564;1.49398;6.20577;8.17859;3
LIGH;31.399;71182.570;65441.0;3
ACCE;31.405;71182.574;1.43652;6.17704;8.25521;3
MAGN;31.405;71182.577;-15.20403;-0.67164;-33.43400;3
LIGH;31.409;71182.580;65441.0;3
ACCE;31.414;71182.585;1.37906;6.16746;8.34140;3
LIGH;31.420;71182.591;65441.0;3
ACCE;31.433;71182.594;1.23541;6.11958;8.20732;3
MAGN;31.434;71182.604;-15.20403;-0.67164;-33.43400;3
ACCE;31.436;71182.604;1.14922;6.10043;7.96790;3
WIFI;31.440;71182.545;WAP130;20:17:FF:FF:F1:30;-74
WIFI;31.440;71182.545;WAP240;20:17:FF:FF:F2:40;-83
WIFI;31.440;71182.545;WAP116;20:17:FF:FF:F1:16;-74
WIFI;31.440;71182.545;WAP192;20:17:FF:FF:F1:92;-73
WIFI;31.440;71182.545;WAP110;20:17:FF:FF:F1:10;-78
WIFI;31.440;71182.545;WAP314;20:17:FF:FF:F3:14;-79
WIFI;31.440;71182.545;WAP131;20:17:FF:FF:F1:31;-79
WIFI;31.440;71182.545;WAP124;20:17:FF:FF:F1:24;-77
WIFI;31.440;71182.545;WAP214;20:17:FF:FF:F2:14;-85
WIFI;31.440;71182.545;WAP123;20:17:FF:FF:F1:23;-80
WIFI;31.440;71182.545;WAP058;20:17:FF:FF:F0:58;-84
WIFI;31.440;71182.545;WAP065;20:17:FF:FF:F0:65;-87
WIFI;31.440;71182.545;WAP014;20:17:FF:FF:F0:14;-79
WIFI;31.440;71182.545;WAP111;20:17:FF:FF:F1:11;-92
WIFI;31.440;71182.545;WAP142;20:17:FF:FF:F1:42;-90
WIFI;31.440;71182.545;WAP010;20:17:FF:FF:F0:10;-91
WIFI;31.440;71182.545;WAP008;20:17:FF:FF:F0:08;-81
WIFI;31.440;71182.545;WAP320;20:17:FF:FF:F3:20;-75
WIFI;31.440;71182.545;WAP225;20:17:FF:FF:F2:25;-84
WIFI;31.440;71182.545;WAP005;20:17:FF:FF:F0:05;-86
WIFI;31.440;71182.545;WAP234;20:17:FF:FF:F2:34;-87
WIFI;31.440;71182.545;WAP029;20:17:FF:FF:F0:29;-87
WIFI;31.440;71182.545;WAP033;20:17:FF:FF:F0:33;-87
WIFI;31.440;71182.545;WAP219;20:17:FF:FF:F2:19;-88
WIFI;31.440;71182.545;WAP201;20:17:FF:FF:F2:01;-92
WIFI;31.440;71182.545;WAP036;20:17:FF:FF:F0:36;-93
WIFI;31.440;71182.545;WAP076;20:17:FF:FF:F0:76;-88
WIFI;31.440;71182.545;WAP257;20:17:FF:FF:F2:57;-85
WIFI;31.440;71182.545;WAP122;20:17:FF:FF:F1:22;-87
LIGH;31.458;71182.612;65441.0;3
ACCE;31.459;71182.614;1.11091;6.15789;7.90087;3
LIGH;31.460;71182.620;67059.0;3
LIGH;31.460;71182.623;67059.0;3
ACCE;31.460;71182.624;1.05345;6.12916;7.96790;3
MAGN;31.460;71182.627;-14.64759;-0.22651;-33.74900;3
LIGH;31.461;71182.631;67059.0;3
ACCE;31.465;71182.634;1.19710;6.08127;7.92002;3
ACCE;31.477;71182.645;1.27372;6.11000;7.90087;3
MAGN;31.478;71182.649;-14.64759;-0.22651;-33.74900;3
LIGH;31.479;71182.650;67059.0;3
LIGH;31.482;71182.654;67059.0;3
ACCE;31.484;71182.654;1.28329;6.12916;7.76679;3
LIGH;31.489;71182.660;67059.0;3
ACCE;31.495;71182.664;1.28329;6.18662;7.54652;3
MAGN;31.496;71182.667;-14.64759;-0.22651;-33.74900;3
LIGH;31.500;71182.671;67059.0;3
ACCE;31.504;71182.674;1.18752;6.16746;7.48906;3
LIGH;31.509;71182.680;66816.0;3
ACCE;31.518;71182.684;1.15879;6.15789;7.58483;3
MAGN;31.518;71182.689;-15.10823;-0.03418;-33.51068;3
LIGH;31.521;71182.693;66816.0;3
ACCE;31.524;71182.694;1.16837;6.11958;7.53695;3
LIGH;31.529;71182.700;66816.0;3
ACCE;31.536;71182.704;1.22583;6.17704;7.78594;3
MAGN;31.538;71182.709;-15.10823;-0.03418;-33.51068;3
LIGH;31.541;71182.712;66816.0;3
SOUN;31.544;743.05;0.02268;61.09
ACCE;31.548;71182.715;1.23541;6.14831;7.77637;3
LIGH;31.549;71182.720;66816.0;3
ACCE;31.555;71182.724;1.24498;6.15789;7.89129;3
MAGN;31.558;71182.730;-15.10823;-0.03418;-33.51068;3
LIGH;31.562;71182.733;66816.0;3
ACCE;31.564;71182.734;1.25456;6.13873;7.89129;3
LIGH;31.569;71182.740;66735.0;3
ACCE;31.575;71182.744;1.19710;6.12916;7.87214;3
MAGN;31.577;71182.747;-14.99713;0.42962;-33.19849;3
LIGH;31.579;71182.750;66735.0;3
ACCE;31.584;71182.754;1.21625;6.12916;7.80510;3
LIGH;31.589;71182.760;66735.0;3
ACCE;31.595;71182.764;1.32160;6.09085;7.92960;3
MAGN;31.596;71182.767;-14.99713;0.42962;-33.19849;3
LIGH;31.599;71182.770;66735.0;3
ACCE;31.604;71182.774;1.38864;6.09085;7.88171;3
LIGH;31.609;71182.780;66735.0;3
ACCE;31.615;71182.784;1.53229;6.21535;7.84340;3
MAGN;31.616;71182.787;-14.99713;0.42962;-33.19849;3
LIGH;31.619;71182.790;66735.0;3
ACCE;31.624;71182.794;1.58975;6.20577;7.66145;3
LIGH;31.629;71182.800;66088.0;3
ACCE;31.635;71182.804;1.58975;6.18662;7.68060;3
MAGN;31.636;71182.807;-15.46962;0.50050;-32.98224;3
LIGH;31.639;71182.810;66088.0;3
ACCE;31.644;71182.814;1.48441;6.20577;7.61356;3
LIGH;31.649;71182.820;66088.0;3
ACCE;31.655;71182.824;1.29287;6.17704;7.72848;3
MAGN;31.656;71182.827;-15.46962;0.50050;-32.98224;3
LIGH;31.659;71182.830;66088.0;3
ACCE;31.664;71182.834;1.22583;6.17704;7.77637;3
LIGH;31.669;71182.840;66088.0;3
ACCE;31.676;71182.844;1.18752;6.11000;7.94875;3
MAGN;31.678;71182.850;-15.46962;0.50050;-32.98224;3
LIGH;31.682;71182.853;66088.0;3
ACCE;31.684;71182.854;1.15879;6.10043;7.95833;3
LIGH;31.689;71182.860;65498.0;3
ACCE;31.695;71182.864;1.12049;6.11958;7.99663;3
MAGN;31.698;71182.870;-15.76200;0.84193;-32.54147;3
LIGH;31.702;71182.873;65464.0;3
ACCE;31.704;71182.874;1.14922;6.09085;7.87214;3
LIGH;31.709;71182.880;65464.0;3
ACCE;31.715;71182.884;1.25456;6.06212;7.83383;3
MAGN;31.716;71182.887;-15.76200;0.84193;-32.54147;3
LIGH;31.719;71182.890;65464.0;3
ACCE;31.724;71182.894;1.31202;6.11000;7.81467;3
LIGH;31.729;71182.900;65464.0;3
ACCE;31.735;71182.904;1.36948;6.12916;7.70933;3
MAGN;31.736;71182.907;-15.76200;0.84193;-32.54147;3
LIGH;31.739;71182.910;65464.0;3
ACCE;31.745;71182.914;1.36948;6.13873;7.60398;3
LIGH;31.749;71182.920;65464.0;3
ACCE;31.756;71182.924;1.32160;6.13873;7.61356;3
MAGN;31.758;71182.929;-16.04363;0.89712;-33.01431;3
LIGH;31.761;71182.932;64400.0;3
ACCE;31.764;71182.934;1.29287;6.12916;7.58483;3
LIGH;31.769;71182.940;64400.0;3
ACCE;31.776;71182.944;1.28329;6.12916;7.51779;3
MAGN;31.778;71182.949;-16.04363;0.89712;-33.01431;3
LIGH;31.781;71182.952;64400.0;3
ACCE;31.784;71182.954;1.32160;6.12916;7.44118;3
LIGH;31.789;71182.960;64400.0;3
ACCE;31.795;71182.964;1.44610;6.13873;7.49864;3
MAGN;31.796;71182.967;-16.04363;0.89712;-33.01431;3
LIGH;31.799;71182.970;64400.0;3
ACCE;31.805;71182.974;1.62806;6.16746;7.52737;3
LIGH;31.809;71182.980;64400.0;3
ACCE;31.815;71182.984;1.64721;6.13873;7.67102;3
MAGN;31.816;71182.987;-15.85322;-0.34508;-32.56527;3
LIGH;31.819;71182.990;61198.0;3
ACCE;31.824;71182.994;1.69509;6.12916;7.58483;3
LIGH;31.829;71183.000;61198.0;3
ACCE;31.835;71183.004;1.72383;6.12916;7.68060;3
MAGN;31.837;71183.007;-15.85322;-0.34508;-32.56527;3
LIGH;31.839;71183.010;61198.0;3
ACCE;31.844;71183.014;1.85790;6.10043;7.71891;3
LIGH;31.849;71183.020;61198.0;3
ACCE;31.856;71183.024;1.87705;6.11000;7.77637;3
MAGN;31.858;71183.030;-15.85322;-0.34508;-32.56527;3
LIGH;31.862;71183.033;61198.0;3
ACCE;31.864;71183.034;1.92494;6.14831;7.71891;3
LIGH;31.869;71183.040;61198.0;3
ACCE;31.875;71183.044;1.93451;6.15789;7.71891;3
MAGN;31.878;71183.050;-16.86844;0.10518;-32.25801;3
LIGH;31.882;71183.053;58932.0;3
ACCE;31.884;71183.054;1.91536;6.16746;7.64229;3
LIGH;31.889;71183.060;58932.0;3
ACCE;31.895;71183.064;1.91536;6.18662;7.71891;3
MAGN;31.896;71183.067;-16.86844;0.10518;-32.25801;3
LIGH;31.899;71183.070;58932.0;3
ACCE;31.904;71183.074;1.92494;6.13873;7.71891;3
LIGH;31.909;71183.080;58932.0;3
ACCE;31.916;71183.084;1.92494;6.14831;7.70933;3
MAGN;31.918;71183.090;-16.86844;0.10518;-32.25801;3
LIGH;31.922;71183.093;58932.0;3
ACCE;31.924;71183.094;1.98240;6.16746;7.55610;3
LIGH;31.929;71183.100;58932.0;3
ACCE;31.936;71183.104;2.04944;6.18662;7.60398;3
MAGN;31.938;71183.110;-17.68481;0.28272;-31.72559;3
LIGH;31.942;71183.113;58262.0;3
ACCE;31.944;71183.114;2.11647;6.21535;7.57525;3
LIGH;31.949;71183.120;58262.0;3
ACCE;31.956;71183.124;2.00155;6.29196;7.71891;3
MAGN;31.958;71183.130;-17.68481;0.28272;-31.72559;3
LIGH;31.962;71183.133;58262.0;3
ACCE;31.964;71183.134;1.94409;6.24408;7.76679;3
LIGH;31.969;71183.140;58262.0;3
ACCE;31.976;71183.144;1.88663;6.21535;7.92002;3
MAGN;31.978;71183.150;-17.68481;0.28272;-31.72559;3
LIGH;31.982;71183.153;58262.0;3
ACCE;31.984;71183.154;1.81002;6.17704;8.00621;3
LIGH;31.989;71183.160;58262.0;3
ACCE;31.996;71183.164;1.69509;6.13873;8.00621;3
MAGN;31.998;71183.170;-17.66141;0.40121;-32.15071;3
LIGH;32.003;71183.174;58516.0;3
ACCE;32.004;71183.174;1.68552;6.12916;7.85298;3
LIGH;32.009;71183.180;58516.0;3
ACCE;32.016;71183.184;1.70467;6.13873;7.80510;3
MAGN;32.018;71183.190;-17.66141;0.40121;-32.15071;3
LIGH;32.022;71183.193;58516.0;3
ACCE;32.024;71183.194;1.76213;6.18662;7.75721;3
LIGH;32.030;71183.201;58516.0;3
ACCE;32.036;71183.204;1.85790;6.19619;7.70933;3
MAGN;32.039;71183.210;-17.66141;0.40121;-32.15071;3
LIGH;32.042;71183.213;58516.0;3
ACCE;32.044;71183.214;1.86748;6.20577;7.58483;3
LIGH;32.053;71183.224;58516.0;3
ACCE;32.058;71183.227;1.84832;6.18662;7.57525;3
MAGN;32.059;71183.230;-17.24606;0.65011;-32.68838;3
LIGH;32.063;71183.233;59360.0;3
ACCE;32.065;71183.235;1.81002;6.18662;7.46033;3
LIGH;32.069;71183.240;59360.0;3
ACCE;32.076;71183.244;1.73340;6.20577;7.48906;3
MAGN;32.079;71183.250;-17.24606;0.65011;-32.68838;3
LIGH;32.082;71183.253;59360.0;3
ACCE;32.084;71183.254;1.72383;6.18662;7.47949;3
LIGH;32.089;71183.260;59360.0;3
SOUN;32.095;879.53;0.02684;62.56
ACCE;32.099;71183.264;1.69509;6.15789;7.52737;3
MAGN;32.100;71183.267;-17.24606;0.65011;-32.68838;3
LIGH;32.101;71183.270;59360.0;3
ACCE;32.104;71183.274;1.77171;6.13873;7.57525;3
LIGH;32.109;71183.280;59360.0;3
ACCE;32.115;71183.284;1.86748;6.15789;7.65187;3
MAGN;32.116;71183.287;-16.80673;-0.12203;-32.78497;3
LIGH;32.119;71183.290;59360.0;3
ACCE;32.124;71183.294;1.85790;6.16746;7.59441;3
LIGH;32.131;71183.302;59927.0;3
ACCE;32.135;71183.304;1.87705;6.11000;7.67102;3
MAGN;32.136;71183.307;-16.80673;-0.12203;-32.78497;3
LIGH;32.139;71183.310;59927.0;3
ACCE;32.144;71183.314;1.81002;6.09085;7.68060;3
LIGH;32.151;71183.322;59927.0;3
ACCE;32.155;71183.324;1.75256;6.05254;7.70933;3
MAGN;32.156;71183.327;-16.80673;-0.12203;-32.78497;3
LIGH;32.159;71183.330;59927.0;3
ACCE;32.164;71183.334;1.81002;6.02381;7.62314;3
LIGH;32.171;71183.342;59927.0;3
ACCE;32.175;71183.344;1.81959;6.04296;7.62314;3
MAGN;32.176;71183.347;-16.91235;-0.22123;-32.79992;3
LIGH;32.179;71183.350;59927.0;3
ACCE;32.184;71183.354;1.80044;6.08127;7.54652;3
LIGH;32.191;71183.362;60262.0;3
ACCE;32.195;71183.364;1.76213;6.02381;7.46033;3
MAGN;32.196;71183.367;-16.91235;-0.22123;-32.79992;3
LIGH;32.199;71183.370;60262.0;3
ACCE;32.204;71183.374;1.71425;6.01423;7.35499;3
LIGH;32.211;71183.382;60262.0;3
ACCE;32.215;71183.384;1.64721;6.03339;7.44118;3
MAGN;32.216;71183.387;-16.91235;-0.22123;-32.79992;3
LIGH;32.219;71183.390;60262.0;3
ACCE;32.224;71183.394;1.55144;6.00466;7.66145;3
LIGH;32.229;71183.400;60262.0;3
ACCE;32.235;71183.404;1.52271;5.95677;7.82425;3
MAGN;32.236;71183.407;-16.43487;0.11703;-33.18515;3
LIGH;32.239;71183.410;60262.0;3
ACCE;32.244;71183.414;1.46525;5.88974;7.82425;3
LIGH;32.251;71183.422;61418.0;3
ACCE;32.255;71183.424;1.43652;5.86101;7.85298;3
MAGN;32.256;71183.427;-16.43487;0.11703;-33.18515;3
LIGH;32.259;71183.430;61418.0;3
ACCE;32.264;71183.434;1.50356;5.76524;7.69975;3
LIGH;32.271;71183.442;61418.0;3
ACCE;32.275;71183.444;1.56102;5.81312;7.69018;3
MAGN;32.276;71183.447;-16.43487;0.11703;-33.18515;3
LIGH;32.279;71183.450;61418.0;3
ACCE;32.284;71183.454;1.68552;5.81312;7.61356;3
LIGH;32.295;71183.464;61418.0;3
ACCE;32.297;71183.464;1.70467;5.88974;7.75721;3
MAGN;32.300;71183.468;-16.18794;0.27991;-32.69510;3
LIGH;32.301;71183.472;61418.0;3
GNSS;32.301;1491388641.000;39.993697;-0.073947;116.000;0.000;3.0;0.0;28;10
GNSS;32.303;1491388641.000;39.993697;-0.073947;116.000;0.000;3.0;0.0;28;10
ACCE;32.305;71183.474;1.65679;5.89931;7.75721;3
LIGH;32.311;71183.482;61684.0;3
ACCE;32.315;71183.484;1.60890;5.81312;7.84340;3
MAGN;32.315;71183.487;-16.18794;0.27991;-32.69510;3
LIGH;32.319;71183.490;61684.0;3
ACCE;32.324;71183.494;1.56102;5.79397;7.82425;3
LIGH;32.330;71183.501;61684.0;3
ACCE;32.335;71183.504;1.49398;5.77481;7.81467;3
MAGN;32.335;71183.507;-16.18794;0.27991;-32.69510;3
LIGH;32.339;71183.510;61684.0;3
ACCE;32.344;71183.514;1.47483;5.80354;7.72848;3
LIGH;32.350;71183.521;61684.0;3
ACCE;32.355;71183.524;1.48441;5.83228;7.79552;3
MAGN;32.356;71183.527;-16.46197;0.92659;-32.75425;3
LIGH;32.359;71183.530;61684.0;3
ACCE;32.365;71183.534;1.50356;5.83228;7.70933;3
LIGH;32.371;71183.542;61846.0;3
ACCE;32.375;71183.544;1.53229;5.88016;7.76679;3
MAGN;32.376;71183.547;-16.46197;0.92659;-32.75425;3
LIGH;32.379;71183.550;61846.0;3
ACCE;32.384;71183.554;1.54187;5.88974;7.69975;3
LIGH;32.389;71183.560;61846.0;3
ACCE;32.395;71183.564;1.56102;5.89931;7.73806;3
MAGN;32.396;71183.567;-16.46197;0.92659;-32.75425;3
LIGH;32.399;71183.570;61846.0;3
ACCE;32.404;71183.574;1.58975;5.88974;7.69975;3
LIGH;32.411;71183.582;61846.0;3
ACCE;32.415;71183.584;1.59933;5.89931;7.69018;3
MAGN;32.416;71183.587;-16.45415;1.10956;-32.63694;3
LIGH;32.419;71183.590;61846.0;3
ACCE;32.424;71183.594;1.61848;5.92804;7.60398;3
LIGH;32.431;71183.602;61395.0;3
ACCE;32.435;71183.604;1.64721;5.95677;7.65187;3
MAGN;32.436;71183.607;-16.45415;1.10956;-32.63694;3
LIGH;32.439;71183.610;61395.0;3
ACCE;32.444;71183.614;1.65679;5.94720;7.62314;3
LIGH;32.451;71183.622;61395.0;3
ACCE;32.455;71183.624;1.68552;5.96635;7.76679;3
MAGN;32.456;71183.627;-16.45415;1.10956;-32.63694;3
LIGH;32.459;71183.630;61395.0;3
ACCE;32.464;71183.634;1.70467;5.96635;7.74764;3
LIGH;32.471;71183.642;61395.0;3
ACCE;32.475;71183.644;1.68552;5.95677;7.98706;3
MAGN;32.476;71183.647;-16.76353;1.69561;-32.75383;3
LIGH;32.479;71183.650;61395.0;3
ACCE;32.484;71183.654;1.65679;5.95677;7.97748;3
LIGH;32.491;71183.662;61418.0;3
ACCE;32.495;71183.664;1.57060;5.88974;8.09240;3
MAGN;32.496;71183.667;-16.76353;1.69561;-32.75383;3
LIGH;32.499;71183.670;60701.0;3
ACCE;32.504;71183.674;1.54187;5.89931;7.97748;3
LIGH;32.511;71183.682;60701.0;3
ACCE;32.515;71183.684;1.58017;5.90889;8.04452;3
MAGN;32.516;71183.687;-16.76353;1.69561;-32.75383;3
LIGH;32.519;71183.690;60701.0;3
ACCE;32.524;71183.694;1.62806;5.87058;7.94875;3
LIGH;32.530;71183.701;60701.0;3
ACCE;32.535;71183.704;1.64721;5.91847;7.98706;3
MAGN;32.536;71183.707;-16.37379;1.74460;-33.21734;3
SOUN;32.537;848.68;0.02590;62.25
LIGH;32.540;71183.710;60701.0;3
ACCE;32.544;71183.714;1.58975;5.92804;7.90087;3
LIGH;32.549;71183.720;60701.0;3
ACCE;32.555;71183.724;1.61848;5.88016;7.92960;3
MAGN;32.556;71183.727;-16.37379;1.74460;-33.21734;3
LIGH;32.559;71183.730;60216.0;3
ACCE;32.564;71183.734;1.60890;5.85143;7.88171;3
LIGH;32.571;71183.742;60216.0;3
ACCE;32.575;71183.744;1.57060;5.84185;7.83383;3
MAGN;32.576;71183.747;-16.37379;1.74460;-33.21734;3
LIGH;32.579;71183.750;60216.0;3
ACCE;32.584;71183.754;1.56102;5.78439;7.75721;3
LIGH;32.591;71183.762;60216.0;3
ACCE;32.595;71183.764;1.58975;5.78439;7.79552;3
MAGN;32.596;71183.767;-16.30719;2.06311;-33.48610;3
LIGH;32.599;71183.770;60216.0;3
ACCE;32.604;71183.774;1.58017;5.78439;7.80510;3
LIGH;32.611;71183.782;60216.0;3
ACCE;32.615;71183.784;1.50356;5.77481;7.91044;3
MAGN;32.616;71183.787;-16.30719;2.06311;-33.48610;3
LIGH;32.619;71183.790;59776.0;3
ACCE;32.624;71183.794;1.45567;5.78439;7.95833;3
LIGH;32.631;71183.802;59776.0;3
ACCE;32.635;71183.804;1.45567;5.73651;8.06367;3
MAGN;32.636;71183.807;-16.30719;2.06311;-33.48610;3
LIGH;32.639;71183.810;59776.0;3
ACCE;32.644;71183.814;1.46525;5.68862;8.01579;3
LIGH;32.651;71183.822;59776.0;3
ACCE;32.655;71183.824;1.57060;5.66947;8.11156;3
MAGN;32.656;71183.827;-15.57841;2.01030;-33.08228;3
LIGH;32.659;71183.830;59776.0;3
ACCE;32.664;71183.834;1.60890;5.68862;8.01579;3
LIGH;32.672;71183.843;59776.0;3
ACCE;32.677;71183.845;1.65679;5.75566;8.01579;3
MAGN;32.678;71183.849;-15.57841;2.01030;-33.08228;3
LIGH;32.681;71183.852;59441.0;3
ACCE;32.684;71183.854;1.72383;5.73651;7.93917;3
LIGH;32.691;71183.862;59441.0;3
ACCE;32.695;71183.864;1.79086;5.72693;8.03494;3
MAGN;32.696;71183.867;-15.57841;2.01030;-33.08228;3
LIGH;32.699;71183.870;59441.0;3
ACCE;32.704;71183.874;1.79086;5.72693;8.01579;3
LIGH;32.709;71183.880;59441.0;3
ACCE;32.715;71183.884;1.68552;5.69820;8.14029;3
MAGN;32.716;71183.887;-15.14647;1.95313;-32.81848;3
LIGH;32.719;71183.890;59441.0;3
ACCE;32.724;71183.894;1.63763;5.66947;8.14029;3
LIGH;32.731;71183.902;59441.0;3
ACCE;32.735;71183.904;1.60890;5.65989;8.28394;3
MAGN;32.736;71183.907;-15.14647;1.95313;-32.81848;3
LIGH;32.739;71183.910;58817.0;3
ACCE;32.744;71183.914;1.58975;5.60243;8.24563;3
LIGH;32.751;71183.922;58921.0;3
ACCE;32.755;71183.924;1.45567;5.65989;8.18817;3
MAGN;32.756;71183.927;-15.14647;1.95313;-32.81848;3
LIGH;32.759;71183.930;58921.0;3
ACCE;32.764;71183.934;1.45567;5.67905;8.09240;3
LIGH;32.769;71183.940;58921.0;3
ACCE;32.775;71183.944;1.47483;5.69820;8.07325;3
MAGN;32.777;71183.947;-14.17761;2.16305;-33.65251;3
LIGH;32.782;71183.951;58921.0;3
ACCE;32.784;71183.954;1.42694;5.72693;7.97748;3
LIGH;32.789;71183.960;58921.0;3
ACCE;32.795;71183.964;1.35991;5.73651;7.96790;3
MAGN;32.796;71183.967;-14.17761;2.16305;-33.65251;3
LIGH;32.799;71183.970;58921.0;3
ACCE;32.804;71183.974;1.30245;5.77481;7.88171;3
LIGH;32.809;71183.980;59291.0;3
ACCE;32.816;71183.984;1.25456;5.75566;7.97748;3
MAGN;32.818;71183.990;-14.17761;2.16305;-33.65251;3
LIGH;32.822;71183.993;59291.0;3
ACCE;32.824;71183.994;1.25456;5.71735;7.96790;3
LIGH;32.829;71184.000;59291.0;3
ACCE;32.835;71184.004;1.24498;5.76524;8.08282;3
MAGN;32.838;71184.010;-14.92685;2.48558;-34.12603;3
LIGH;32.842;71184.013;59291.0;3
ACCE;32.844;71184.014;1.21625;5.73651;8.04452;3
LIGH;32.849;71184.020;59291.0;3
ACCE;32.858;71184.024;1.27372;5.74608;8.12113;3
MAGN;32.859;71184.030;-14.92685;2.48558;-34.12603;3
LIGH;32.862;71184.033;59279.0;3
ACCE;32.864;71184.034;1.32160;5.75566;8.13071;3
LIGH;32.869;71184.040;59210.0;3
ACCE;32.875;71184.044;1.32160;5.72693;8.20732;3
MAGN;32.877;71184.047;-14.92685;2.48558;-34.12603;3
LIGH;32.879;71184.050;59210.0;3
ACCE;32.884;71184.054;1.28329;5.74608;8.17859;3
LIGH;32.889;71184.060;59210.0;3
ACCE;32.895;71184.064;1.29287;5.73651;8.25521;3
MAGN;32.896;71184.067;-15.06990;2.27831;-33.76741;3
LIGH;32.899;71184.070;59210.0;3
ACCE;32.904;71184.074;1.26414;5.69820;8.24563;3
LIGH;32.909;71184.080;59210.0;3
ACCE;32.915;71184.084;1.38864;5.65032;8.32224;3
MAGN;32.916;71184.087;-15.06990;2.27831;-33.76741;3
LIGH;32.919;71184.090;59210.0;3
ACCE;32.924;71184.094;1.46525;5.67905;8.28394;3
LIGH;32.929;71184.100;58435.0;3
ACCE;32.938;71184.104;1.49398;5.72693;8.37013;3
MAGN;32.939;71184.110;-15.06990;2.27831;-33.76741;3
LIGH;32.942;71184.113;58435.0;3
ACCE;32.944;71184.114;1.53229;5.70778;8.31267;3
LIGH;32.949;71184.120;58435.0;3
ACCE;32.955;71184.124;1.58017;5.67905;8.25521;3
MAGN;32.958;71184.130;-15.33579;2.46414;-33.17837;3
LIGH;32.962;71184.133;58435.0;3
ACCE;32.964;71184.134;1.56102;5.66947;8.21690;3
LIGH;32.969;71184.140;58435.0;3
ACCE;32.975;71184.144;1.55144;5.66947;8.21690;3
MAGN;32.978;71184.150;-15.33579;2.46414;-33.17837;3
LIGH;32.982;71184.153;58435.0;3
ACCE;32.984;71184.154;1.51314;5.61201;8.23605;3
LIGH;32.989;71184.160;57984.0;3
ACCE;32.995;71184.164;1.47483;5.64074;8.17859;3
MAGN;32.996;71184.167;-15.33579;2.46414;-33.17837;3
LIGH;33.000;71184.171;57984.0;3
ACCE;33.004;71184.174;1.45567;5.61201;8.11156;3
LIGH;33.009;71184.180;57984.0;3
ACCE;33.015;71184.184;1.47483;5.62159;8.11156;3
MAGN;33.018;71184.187;-15.09988;2.64022;-33.42963;3
LIGH;33.019;71184.190;57984.0;3
ACCE;33.024;71184.194;1.52271;5.63116;8.10198;3
LIGH;33.030;71184.201;57984.0;3
ACCE;33.035;71184.204;1.50356;5.62159;8.19775;3
MAGN;33.036;71184.207;-15.09988;2.64022;-33.42963;3
LIGH;33.039;71184.210;57984.0;3
ACCE;33.044;71184.214;1.49398;5.61201;8.13071;3
LIGH;33.053;71184.224;57719.0;3
ACCE;33.061;71184.229;1.48441;5.54497;8.02536;3
LIGH;33.063;71184.234;57719.0;3
MAGN;33.065;71184.236;-15.27307;2.87500;-33.81951;3
ACCE;33.065;71184.236;1.50356;5.56412;7.83383;3
LIGH;33.069;71184.240;57719.0;3
ACCE;33.074;71184.244;1.53229;5.61201;7.77637;3
LIGH;33.082;71184.253;57719.0;3
ACCE;33.085;71184.254;1.53229;5.61201;7.85298;3
MAGN;33.085;71184.257;-15.27307;2.87500;-33.81951;3
SOUN;33.087;240.77;0.00735;51.30
LIGH;33.090;71184.260;57719.0;3
ACCE;33.094;71184.264;1.52271;5.58328;7.82425;3
LIGH;33.101;71184.272;57719.0;3
ACCE;33.105;71184.274;1.50356;5.58328;8.03494;3
MAGN;33.106;71184.277;-15.27307;2.87500;-33.81951;3
LIGH;33.109;71184.280;57707.0;3
ACCE;33.114;71184.284;1.41737;5.60243;7.94875;3
LIGH;33.121;71184.292;57950.0;3
ACCE;33.125;71184.294;1.42694;5.60243;8.07325;3
MAGN;33.126;71184.297;-15.05985;3.00178;-33.84134;3
LIGH;33.129;71184.300;57950.0;3
ACCE;33.134;71184.304;1.40779;5.58328;8.08282;3
LIGH;33.141;71184.312;57950.0;3
ACCE;33.145;71184.314;1.41737;5.58328;8.12113;3
MAGN;33.146;71184.317;-15.05985;3.00178;-33.84134;3
LIGH;33.149;71184.320;57950.0;3
ACCE;33.154;71184.324;1.44610;5.59285;8.04452;3
LIGH;33.161;71184.332;57950.0;3
ACCE;33.165;71184.334;1.49398;5.57370;8.01579;3
MAGN;33.166;71184.337;-15.05985;3.00178;-33.84134;3
LIGH;33.169;71184.340;57950.0;3
ACCE;33.174;71184.344;1.58017;5.61201;7.92002;3
LIGH;33.181;71184.352;57973.0;3
ACCE;33.185;71184.354;1.65679;5.60243;8.00621;3
MAGN;33.186;71184.357;-14.72607;3.05907;-33.63124;3
LIGH;33.189;71184.360;57973.0;3
ACCE;33.194;71184.364;1.66636;5.62159;7.95833;3
LIGH;33.199;71184.370;57973.0;3
ACCE;33.205;71184.374;1.59933;5.63116;8.08282;3
MAGN;33.206;71184.377;-14.72607;3.05907;-33.63124;3
LIGH;33.209;71184.380;57973.0;3
ACCE;33.214;71184.384;1.56102;5.65032;8.11156;3
LIGH;33.221;71184.392;57973.0;3
ACCE;33.225;71184.394;1.51314;5.58328;8.17859;3
MAGN;33.226;71184.397;-14.72607;3.05907;-33.63124;3
LIGH;33.229;71184.400;57973.0;3
ACCE;33.234;71184.404;1.48441;5.60243;8.14029;3
LIGH;33.241;71184.412;57880.0;3
ACCE;33.245;71184.414;1.50356;5.63116;8.15944;3
MAGN;33.246;71184.417;-14.30285;3.13130;-33.88744;3
LIGH;33.249;71184.420;57880.0;3
ACCE;33.254;71184.424;1.56102;5.59285;8.04452;3
LIGH;33.261;71184.432;57880.0;3
ACCE;33.265;71184.434;1.57060;5.61201;8.12113;3
MAGN;33.266;71184.437;-14.30285;3.13130;-33.88744;3
LIGH;33.269;71184.440;57880.0;3
ACCE;33.274;71184.444;1.55144;5.63116;8.05409;3
LIGH;33.281;71184.452;57880.0;3
ACCE;33.285;71184.454;1.58017;5.64074;8.15944;3
MAGN;33.289;71184.457;-14.30285;3.13130;-33.88744;3
LIGH;33.290;71184.461;57880.0;3
GNSS;33.291;1491388642.000;39.993693;-0.073946;117.000;0.000;3.0;0.0;28;10
ACCE;33.301;71184.464;1.64721;5.63116;8.14986;3
LIGH;33.302;71184.471;57742.0;3
GNSS;33.302;1491388642.000;39.993693;-0.073946;117.000;0.000;3.0;0.0;28;10
ACCE;33.305;71184.474;1.63763;5.65989;8.21690;3
MAGN;33.306;71184.477;-13.73963;2.45005;-33.86597;3
LIGH;33.309;71184.480;57742.0;3
ACCE;33.314;71184.484;1.65679;5.65032;8.11156;3
LIGH;33.320;71184.492;57742.0;3
ACCE;33.325;71184.494;1.67594;5.65989;8.07325;3
MAGN;33.325;71184.497;-13.73963;2.45005;-33.86597;3
LIGH;33.329;71184.500;57742.0;3
ACCE;33.334;71184.504;1.65679;5.65989;7.99663;3
LIGH;33.340;71184.512;57742.0;3
ACCE;33.345;71184.514;1.61848;5.65989;8.13071;3
MAGN;33.346;71184.517;-13.73963;2.45005;-33.86597;3
LIGH;33.349;71184.520;57742.0;3
ACCE;33.354;71184.524;1.53229;5.64074;8.11156;3
LIGH;33.359;71184.530;57742.0;3
ACCE;33.365;71184.534;1.51314;5.61201;8.20732;3
MAGN;33.366;71184.537;-13.77155;2.75553;-34.02459;3
LIGH;33.369;71184.540;57742.0;3
ACCE;33.374;71184.544;1.51314;5.59285;8.07325;3
LIGH;33.380;71184.552;57742.0;3
ACCE;33.385;71184.554;1.48441;5.63116;8.14986;3
MAGN;33.386;71184.557;-13.77155;2.75553;-34.02459;3
LIGH;33.389;71184.560;57742.0;3
ACCE;33.394;71184.564;1.47483;5.65989;8.02536;3
LIGH;33.399;71184.570;57742.0;3
ACCE;33.408;71184.574;1.53229;5.65032;8.01579;3
MAGN;33.409;71184.580;-13.77155;2.75553;-34.02459;3
LIGH;33.412;71184.583;57742.0;3
ACCE;33.414;71184.584;1.51314;5.65032;7.93917;3
LIGH;33.419;71184.590;57927.0;3
ACCE;33.428;71184.594;1.50356;5.66947;8.01579;3
MAGN;33.429;71184.600;-14.02776;2.80131;-34.12148;3
LIGH;33.431;71184.603;57927.0;3
ACCE;33.434;71184.604;1.48441;5.65989;8.07325;3
LIGH;33.439;71184.610;57927.0;3
ACCE;33.445;71184.614;1.48441;5.66947;8.02536;3
MAGN;33.446;71184.617;-14.02776;2.80131;-34.12148;3
LIGH;33.449;71184.620;57927.0;3
ACCE;33.454;71184.624;1.49398;5.66947;8.01579;3
LIGH;33.459;71184.630;57927.0;3
ACCE;33.465;71184.634;1.47483;5.65989;8.11156;3
MAGN;33.466;71184.637;-14.02776;2.80131;-34.12148;3
LIGH;33.469;71184.640;57927.0;3
ACCE;33.474;71184.644;1.47483;5.64074;8.05409;3
LIGH;33.479;71184.650;57950.0;3
ACCE;33.486;71184.654;1.41737;5.66947;8.13071;3
MAGN;33.488;71184.660;-14.41893;2.27635;-33.73492;3
LIGH;33.492;71184.663;58193.0;3
ACCE;33.494;71184.664;1.40779;5.64074;8.06367;3
LIGH;33.499;71184.670;58193.0;3
ACCE;33.505;71184.674;1.39821;5.61201;8.12113;3
MAGN;33.508;71184.680;-14.41893;2.27635;-33.73492;3
LIGH;33.512;71184.683;58193.0;3
ACCE;33.514;71184.684;1.39821;5.59285;8.15944;3
LIGH;33.519;71184.690;58193.0;3
ACCE;33.525;71184.694;1.46525;5.57370;8.16902;3
MAGN;33.526;71184.697;-14.41893;2.27635;-33.73492;3
LIGH;33.529;71184.700;58193.0;3
ACCE;33.534;71184.704;1.48441;5.64074;8.09240;3
LIGH;33.539;71184.710;58193.0;3
ACCE;33.546;71184.714;1.49398;5.61201;8.10198;3
MAGN;33.548;71184.720;-14.77714;2.82170;-33.39924;3
LIGH;33.552;71184.723;58308.0;3
ACCE;33.554;71184.724;1.50356;5.65032;8.12113;3
LIGH;33.559;71184.730;58308.0;3
ACCE;33.565;71184.734;1.50356;5.62159;8.11156;3
MAGN;33.568;71184.740;-14.77714;2.82170;-33.39924;3
LIGH;33.572;71184.743;58308.0;3
ACCE;33.574;71184.744;1.51314;5.63116;8.07325;3
LIGH;33.579;71184.750;58308.0;3
ACCE;33.586;71184.754;1.56102;5.61201;8.02536;3
MAGN;33.588;71184.760;-14.77714;2.82170;-33.39924;3
LIGH;33.592;71184.763;58308.0;3
ACCE;33.594;71184.764;1.58975;5.63116;8.00621;3
LIGH;33.599;71184.770;58308.0;3
ACCE;33.605;71184.774;1.50356;5.61201;7.96790;3
MAGN;33.608;71184.780;-14.76877;3.04691;-33.75675;3
LIGH;33.612;71184.783;58424.0;3
ACCE;33.614;71184.784;1.46525;5.60243;7.91044;3
LIGH;33.619;71184.790;58424.0;3
ACCE;33.626;71184.794;1.46525;5.60243;7.90087;3
MAGN;33.628;71184.800;-14.76877;3.04691;-33.75675;3
LIGH;33.632;71184.803;58424.0;3
ACCE;33.634;71184.804;1.43652;5.63116;8.00621;3
SOUN;33.638;1135.63;0.03466;64.78
LIGH;33.640;71184.810;58424.0;3
ACCE;33.645;71184.814;1.39821;5.59285;8.00621;3
MAGN;33.648;71184.820;-14.76877;3.04691;-33.75675;3
LIGH;33.652;71184.823;58424.0;3
ACCE;33.654;71184.824;1.41737;5.60243;8.03494;3
LIGH;33.659;71184.830;58424.0;3
ACCE;33.666;71184.834;1.45567;5.60243;7.97748;3
MAGN;33.668;71184.840;-15.16709;2.51441;-33.18211;3
LIGH;33.672;71184.843;58505.0;3
ACCE;33.674;71184.844;1.45567;5.61201;8.09240;3
LIGH;33.679;71184.850;58505.0;3
ACCE;33.685;71184.854;1.45567;5.60243;8.21690;3
MAGN;33.686;71184.857;-15.16709;2.51441;-33.18211;3
LIGH;33.689;71184.860;58505.0;3
ACCE;33.694;71184.864;1.41737;5.63116;8.28394;3
LIGH;33.699;71184.870;58505.0;3
ACCE;33.708;71184.874;1.41737;5.59285;8.33182;3
MAGN;33.709;71184.880;-15.16709;2.51441;-33.18211;3
LIGH;33.712;71184.883;58505.0;3
ACCE;33.714;71184.884;1.43652;5.60243;8.21690;3
LIGH;33.719;71184.890;58505.0;3
ACCE;33.728;71184.894;1.46525;5.61201;8.17859;3
MAGN;33.729;71184.900;-15.35875;2.75289;-33.62473;3
LIGH;33.732;71184.903;58239.0;3
ACCE;33.734;71184.904;1.45567;5.67905;8.08282;3
LIGH;33.739;71184.910;58239.0;3
ACCE;33.746;71184.914;1.45567;5.63116;8.10198;3
MAGN;33.748;71184.918;-15.35875;2.75289;-33.62473;3
LIGH;33.750;71184.921;58239.0;3
ACCE;33.754;71184.924;1.44610;5.65989;8.03494;3
LIGH;33.759;71184.930;58239.0;3
ACCE;33.765;71184.934;1.41737;5.65989;8.09240;3
MAGN;33.766;71184.937;-15.35875;2.75289;-33.62473;3
LIGH;33.769;71184.940;58239.0;3
ACCE;33.774;71184.944;1.42694;5.63116;8.03494;3
LIGH;33.779;71184.950;58239.0;3
ACCE;33.787;71184.954;1.47483;5.66947;8.13071;3
MAGN;33.788;71184.959;-15.44189;2.26658;-34.27227;3
LIGH;33.790;71184.962;58239.0;3
ACCE;33.794;71184.964;1.47483;5.65032;8.15944;3
LIGH;33.799;71184.970;58239.0;3
ACCE;33.808;71184.974;1.44610;5.61201;8.30309;3
MAGN;33.809;71184.980;-15.44189;2.26658;-34.27227;3
LIGH;33.812;71184.983;58239.0;3
ACCE;33.814;71184.984;1.42694;5.60243;8.22648;3
LIGH;33.819;71184.990;58239.0;3
ACCE;33.826;71184.994;1.36948;5.64074;8.24563;3
MAGN;33.828;71185.000;-15.44189;2.26658;-34.27227;3
LIGH;33.832;71185.003;58239.0;3
ACCE;33.834;71185.004;1.36948;5.58328;8.15944;3
LIGH;33.839;71185.010;58239.0;3
ACCE;33.845;71185.014;1.37906;5.60243;8.13071;3
MAGN;33.846;71185.017;-15.66843;2.62772;-34.04939;3
LIGH;33.849;71185.020;58193.0;3
ACCE;33.854;71185.024;1.40779;5.59285;8.08282;3
LIGH;33.859;71185.030;58112.0;3
ACCE;33.865;71185.034;1.47483;5.59285;8.11156;3
MAGN;33.866;71185.037;-15.66843;2.62772;-34.04939;3
LIGH;33.869;71185.040;58112.0;3
ACCE;33.874;71185.044;1.50356;5.63116;8.08282;3
LIGH;33.879;71185.050;58112.0;3
ACCE;33.888;71185.054;1.50356;5.65032;8.22648;3
MAGN;33.889;71185.060;-15.66843;2.62772;-34.04939;3
LIGH;33.892;71185.063;58112.0;3
ACCE;33.894;71185.064;1.50356;5.65989;8.21690;3
LIGH;33.899;71185.070;58112.0;3
ACCE;33.906;71185.074;1.50356;5.60243;8.22648;3
MAGN;33.908;71185.080;-15.26971;2.69130;-33.71985;3
LIGH;33.912;71185.083;58077.0;3
ACCE;33.914;71185.084;1.45567;5.61201;8.14029;3
LIGH;33.919;71185.090;58193.0;3
ACCE;33.925;71185.094;1.45567;5.61201;8.08282;3
MAGN;33.928;71185.100;-15.26971;2.69130;-33.71985;3
LIGH;33.932;71185.103;58193.0;3
ACCE;33.934;71185.104;1.48441;5.59285;8.10198;3
LIGH;33.939;71185.110;58193.0;3
ACCE;33.946;71185.114;1.44610;5.61201;8.05409;3
MAGN;33.948;71185.120;-15.26971;2.69130;-33.71985;3
LIGH;33.952;71185.123;58193.0;3
ACCE;33.954;71185.124;1.48441;5.57370;8.03494;3
LIGH;33.959;71185.130;58193.0;3
ACCE;33.965;71185.134;1.51314;5.56412;8.06367;3
MAGN;33.966;71185.137;-14.82035;2.74857;-33.73196;3
LIGH;33.969;71185.140;58193.0;3
ACCE;33.974;71185.144;1.50356;5.59285;8.14986;3
LIGH;33.979;71185.150;58297.0;3
ACCE;33.985;71185.154;1.51314;5.59285;8.21690;3
MAGN;33.988;71185.160;-14.82035;2.74857;-33.73196;3
LIGH;33.992;71185.163;58297.0;3
ACCE;33.994;71185.164;1.52271;5.61201;8.14029;3
LIGH;33.999;71185.170;58297.0;3
ACCE;34.005;71185.174;1.49398;5.58328;8.09240;3
MAGN;34.006;71185.177;-14.82035;2.74857;-33.73196;3
LIGH;34.010;71185.181;58297.0;3
ACCE;34.014;71185.184;1.47483;5.57370;8.18817;3
LIGH;34.019;71185.190;58297.0;3
ACCE;34.028;71185.194;1.43652;5.57370;8.21690;3
MAGN;34.030;71185.200;-14.34264;2.96984;-33.95759;3
LIGH;34.033;71185.204;58297.0;3
ACCE;34.034;71185.204;1.45567;5.57370;8.12113;3
LIGH;34.039;71185.210;58273.0;3
ACCE;34.045;71185.214;1.46525;5.56412;8.14029;3
MAGN;34.046;71185.217;-14.34264;2.96984;-33.95759;3
ACCE;34.059;71185.228;1.41737;5.54497;8.10198;3
LIGH;34.060;71185.231;58273.0;3
ACCE;34.065;71185.234;1.39821;5.53539;8.09240;3
MAGN;34.066;71185.238;-14.34264;2.96984;-33.95759;3
LIGH;34.067;71185.238;58273.0;3
LIGH;34.071;71185.242;58273.0;3
ACCE;34.074;71185.244;1.38864;5.51624;7.93917;3
SOUN;34.079;592.82;0.01809;59.13
LIGH;34.082;71185.253;58273.0;3
ACCE;34.085;71185.254;1.35033;5.49709;7.92002;3
MAGN;34.086;71185.257;-14.33195;2.66602;-33.51600;3
LIGH;34.093;71185.260;58273.0;3
ACCE;34.094;71185.264;1.35033;5.52582;7.86256;3
LIGH;34.103;71185.273;58378.0;3
ACCE;34.106;71185.274;1.31202;5.52582;7.99663;3
MAGN;34.107;71185.277;-14.33195;2.66602;-33.51600;3
LIGH;34.110;71185.281;58378.0;3
ACCE;34.114;71185.284;1.29287;5.53539;8.01579;3
LIGH;34.121;71185.292;58378.0;3
ACCE;34.125;71185.294;1.30245;5.52582;8.10198;3
MAGN;34.126;71185.297;-14.33195;2.66602;-33.51600;3
LIGH;34.129;71185.300;58378.0;3
ACCE;34.134;71185.304;1.35033;5.46836;8.14986;3
LIGH;34.141;71185.312;58378.0;3
ACCE;34.145;71185.314;1.32160;5.47793;8.21690;3
MAGN;34.146;71185.317;-15.08376;2.89802;-33.95299;3
LIGH;34.149;71185.320;58378.0;3
ACCE;34.154;71185.324;1.30245;5.50666;8.14029;3
LIGH;34.161;71185.332;58089.0;3
ACCE;34.165;71185.334;1.30245;5.47793;8.10198;3
MAGN;34.166;71185.337;-15.08376;2.89802;-33.95299;3
LIGH;34.169;71185.340;58089.0;3
ACCE;34.174;71185.344;1.36948;5.48751;7.96790;3
LIGH;34.179;71185.350;58089.0;3
ACCE;34.185;71185.354;1.42694;5.46836;8.01579;3
MAGN;34.186;71185.357;-15.08376;2.89802;-33.95299;3
LIGH;34.189;71185.360;58089.0;3
ACCE;34.194;71185.364;1.50356;5.46836;7.92960;3
LIGH;34.201;71185.372;58089.0;3
ACCE;34.205;71185.374;1.58017;5.50666;7.94875;3
MAGN;34.206;71185.377;-14.81570;2.67753;-33.91452;3
LIGH;34.209;71185.380;58089.0;3
ACCE;34.214;71185.384;1.58975;5.51624;7.92960;3
LIGH;34.221;71185.392;58019.0;3
ACCE;34.225;71185.394;1.55144;5.47793;8.06367;3
MAGN;34.226;71185.397;-14.81570;2.67753;-33.91452;3
LIGH;34.229;71185.400;57638.0;3
ACCE;34.234;71185.404;1.59933;5.50666;8.09240;3
LIGH;34.241;71185.412;57638.0;3
ACCE;34.245;71185.414;1.61848;5.49709;8.20732;3
MAGN;34.246;71185.417;-14.81570;2.67753;-33.91452;3
LIGH;34.249;71185.420;57638.0;3
ACCE;34.254;71185.424;1.62806;5.52582;8.21690;3
LIGH;34.261;71185.432;57638.0;3
ACCE;34.265;71185.434;1.66636;5.51624;8.26478;3
MAGN;34.266;71185.437;-15.50672;3.19868;-33.47247;3
LIGH;34.269;71185.440;57638.0;3
ACCE;34.274;71185.444;1.69509;5.49709;8.22648;3
LIGH;34.281;71185.452;57638.0;3
ACCE;34.285;71185.454;1.71425;5.47793;8.19775;3
MAGN;34.289;71185.457;-15.50672;3.19868;-33.47247;3
LIGH;34.291;71185.461;57187.0;3
ACCE;34.296;71185.464;1.73340;5.52582;8.09240;3
GNSS;34.297;1491388643.000;39.993686;-0.073947;117.000;0.000;3.0;0.0;28;9
LIGH;34.300;71185.471;57187.0;3
GNSS;34.301;1491388643.000;39.993686;-0.073947;117.000;0.000;3.0;0.0;28;9
ACCE;34.305;71185.474;1.75256;5.53539;8.15944;3
MAGN;34.305;71185.476;-15.50672;3.19868;-33.47247;3
LIGH;34.309;71185.480;57187.0;3
ACCE;34.314;71185.484;1.69509;5.57370;8.14986;3
LIGH;34.320;71185.492;57187.0;3
ACCE;34.325;71185.494;1.60890;5.55455;8.26478;3
MAGN;34.325;71185.497;-15.36678;3.48100;-33.06632;3
LIGH;34.329;71185.500;57187.0;3
ACCE;34.333;71185.504;1.56102;5.56412;8.14029;3
LIGH;34.339;71185.510;57187.0;3
ACCE;34.345;71185.514;1.52271;5.56412;8.18817;3
MAGN;34.345;71185.517;-15.36678;3.48100;-33.06632;3
LIGH;34.349;71185.520;56990.0;3
ACCE;34.354;71185.524;1.51314;5.54497;8.17859;3
LIGH;34.360;71185.532;56990.0;3
ACCE;34.365;71185.534;1.47483;5.60243;8.30309;3
MAGN;34.366;71185.537;-15.36678;3.48100;-33.06632;3
LIGH;34.369;71185.540;56990.0;3
ACCE;34.374;71185.544;1.46525;5.56412;8.25521;3
LIGH;34.381;71185.552;56990.0;3
ACCE;34.385;71185.554;1.40779;5.58328;8.34140;3
MAGN;34.386;71185.557;-15.61153;3.51271;-33.19400;3
LIGH;34.389;71185.560;56990.0;3
ACCE;34.394;71185.564;1.39821;5.57370;8.34140;3
LIGH;34.401;71185.572;56990.0;3
ACCE;34.405;71185.574;1.30245;5.53539;8.37971;3
MAGN;34.406;71185.577;-15.61153;3.51271;-33.19400;3
LIGH;34.409;71185.580;57094.0;3
ACCE;34.414;71185.584;1.29287;5.54497;8.34140;3
LIGH;34.419;71185.590;57094.0;3
ACCE;34.425;71185.594;1.31202;5.52582;8.46590;3
MAGN;34.426;71185.597;-15.61153;3.51271;-33.19400;3
LIGH;34.429;71185.600;57094.0;3
ACCE;34.434;71185.604;1.29287;5.52582;8.53294;3
LIGH;34.441;71185.612;57094.0;3
ACCE;34.445;71185.614;1.28329;5.50666;8.71489;3
MAGN;34.446;71185.617;-15.57758;3.84514;-33.35109;3
LIGH;34.449;71185.620;57094.0;3
ACCE;34.454;71185.624;1.35033;5.45878;8.67659;3
LIGH;34.461;71185.632;57094.0;3
ACCE;34.465;71185.634;1.36948;5.44920;8.69574;3
MAGN;34.466;71185.637;-15.57758;3.84514;-33.35109;3
LIGH;34.469;71185.640;56921.0;3
ACCE;34.474;71185.644;1.39821;5.47793;8.56167;3
LIGH;34.481;71185.652;56921.0;3
ACCE;34.485;71185.654;1.43652;5.44920;8.66701;3
MAGN;34.486;71185.657;-15.57758;3.84514;-33.35109;3
LIGH;34.489;71185.660;56921.0;3
ACCE;34.494;71185.664;1.47483;5.43005;8.56167;3
LIGH;34.499;71185.670;56921.0;3
ACCE;34.505;71185.674;1.48441;5.42047;8.52336;3
MAGN;34.506;71185.677;-15.58562;3.80207;-32.66714;3
LIGH;34.509;71185.680;56921.0;3
ACCE;34.514;71185.684;1.47483;5.43005;8.40844;3
LIGH;34.521;71185.692;56921.0;3
ACCE;34.525;71185.694;1.45567;5.41090;8.45632;3
MAGN;34.526;71185.697;-15.58562;3.80207;-32.66714;3
LIGH;34.529;71185.700;56840.0;3
ACCE;34.534;71185.704;1.42694;5.40132;8.37013;3
LIGH;34.541;71185.712;56828.0;3
ACCE;34.545;71185.714;1.29287;5.34386;8.32224;3
MAGN;34.546;71185.717;-15.58562;3.80207;-32.66714;3
LIGH;34.549;71185.720;56828.0;3
ACCE;34.554;71185.724;1.23541;5.28640;8.23605;3
LIGH;34.561;71185.732;56828.0;3
ACCE;34.565;71185.734;1.18752;5.28640;8.30309;3
MAGN;34.566;71185.737;-15.54517;3.46163;-33.15620;3
LIGH;34.569;71185.740;56828.0;3
ACCE;34.574;71185.744;1.17795;5.27682;8.24563;3
LIGH;34.581;71185.752;56828.0;3
ACCE;34.585;71185.754;1.13006;5.29597;8.20732;3
MAGN;34.586;71185.757;-15.54517;3.46163;-33.15620;3
LIGH;34.589;71185.760;56828.0;3
ACCE;34.594;71185.764;1.06303;5.32470;8.10198;3
LIGH;34.601;71185.772;57395.0;3
ACCE;34.605;71185.774;0.98641;5.28640;8.11156;3
MAGN;34.606;71185.777;-15.54517;3.46163;-33.15620;3
LIGH;34.609;71185.780;57395.0;3
ACCE;34.614;71185.784;0.89064;5.33428;8.00621;3
LIGH;34.621;71185.792;57395.0;3
ACCE;34.625;71185.794;0.79487;5.25767;8.00621;3
MAGN;34.626;71185.797;-15.56825;3.40481;-32.78434;3
LIGH;34.629;71185.800;57395.0;3
SOUN;34.630;612.04;0.01868;59.41
ACCE;34.634;71185.804;0.78530;5.25767;7.95833;3
LIGH;34.641;71185.812;57395.0;3
ACCE;34.645;71185.814;0.78530;5.27682;8.08282;3
MAGN;34.646;71185.817;-15.56825;3.40481;-32.78434;3
LIGH;34.649;71185.820;57395.0;3
ACCE;34.654;71185.824;0.80445;5.28640;8.15944;3
LIGH;34.659;71185.830;58054.0;3
ACCE;34.665;71185.834;0.78530;5.31513;8.43717;3
MAGN;34.666;71185.837;-15.56825;3.40481;-32.78434;3
LIGH;34.669;71185.840;58054.0;3
ACCE;34.674;71185.844;0.77572;5.27682;8.46590;3
LIGH;34.679;71185.850;58054.0;3
ACCE;34.688;71185.854;0.78530;5.26724;8.64786;3
MAGN;34.689;71185.860;-15.53734;3.44596;-32.90611;3
LIGH;34.692;71185.863;58054.0;3
ACCE;34.694;71185.864;0.92895;5.20021;8.61913;3
LIGH;34.699;71185.870;58054.0;3
ACCE;34.706;71185.874;1.14922;5.35344;8.86812;3
MAGN;34.708;71185.880;-15.53734;3.44596;-32.90611;3
LIGH;34.712;71185.883;58054.0;3
ACCE;34.714;71185.884;1.25456;5.30555;8.82982;3
LIGH;34.719;71185.890;57580.0;3
ACCE;34.725;71185.894;1.37906;5.33428;8.88728;3
MAGN;34.728;71185.899;-15.53734;3.44596;-32.90611;3
LIGH;34.731;71185.903;57580.0;3
ACCE;34.734;71185.904;1.47483;5.35344;8.90643;3
LIGH;34.739;71185.910;57580.0;3
ACCE;34.745;71185.914;1.58975;5.36301;8.84897;3
MAGN;34.749;71185.920;-14.94094;3.47519;-33.39292;3
LIGH;34.752;71185.923;57580.0;3
ACCE;34.754;71185.924;1.70467;5.38217;8.71489;3
LIGH;34.759;71185.930;57580.0;3
ACCE;34.766;71185.934;1.77171;5.41090;8.69574;3
MAGN;34.768;71185.940;-14.94094;3.47519;-33.39292;3
LIGH;34.772;71185.943;57580.0;3
ACCE;34.774;71185.944;1.84832;5.42047;8.68616;3
LIGH;34.779;71185.950;56979.0;3
ACCE;34.786;71185.954;1.90578;5.45878;8.59997;3
MAGN;34.788;71185.960;-14.94094;3.47519;-33.39292;3
LIGH;34.792;71185.963;56979.0;3
ACCE;34.794;71185.964;1.90578;5.40132;8.53294;3
LIGH;34.799;71185.970;56979.0;3
ACCE;34.806;71185.974;1.94409;5.42047;8.36055;3
MAGN;34.808;71185.980;-15.54558;3.63344;-33.24326;3
LIGH;34.812;71185.983;56979.0;3
ACCE;34.814;71185.984;1.85790;5.47793;8.34140;3
LIGH;34.819;71185.990;56979.0;3
ACCE;34.825;71185.994;1.73340;5.44920;8.20732;3
MAGN;34.826;71185.997;-15.54558;3.63344;-33.24326;3
LIGH;34.829;71186.000;56979.0;3
ACCE;34.834;71186.004;1.66636;5.49709;8.07325;3
LIGH;34.839;71186.010;57360.0;3
ACCE;34.846;71186.014;1.58975;5.44920;8.08282;3
MAGN;34.848;71186.020;-15.54558;3.63344;-33.24326;3
LIGH;34.852;71186.023;57360.0;3
ACCE;34.854;71186.024;1.44610;5.43963;7.92960;3
LIGH;34.859;71186.030;57360.0;3
ACCE;34.865;71186.034;1.43652;5.45878;7.99663;3
MAGN;34.868;71186.040;-15.57207;3.72605;-33.49852;3
LIGH;34.872;71186.043;57360.0;3
ACCE;34.874;71186.044;1.39821;5.44920;8.02536;3
LIGH;34.879;71186.050;57360.0;3
ACCE;34.886;71186.054;1.33118;5.44920;8.06367;3
MAGN;34.888;71186.060;-15.57207;3.72605;-33.49852;3
LIGH;34.892;71186.063;57360.0;3
ACCE;34.894;71186.064;1.27372;5.39174;8.24563;3
LIGH;34.899;71186.070;57372.0;3
ACCE;34.906;71186.074;1.24498;5.38217;8.33182;3
MAGN;34.908;71186.080;-15.57207;3.72605;-33.49852;3
LIGH;34.912;71186.083;57823.0;3
ACCE;34.914;71186.084;1.21625;5.37259;8.36055;3
LIGH;34.919;71186.090;57823.0;3
ACCE;34.926;71186.094;1.18752;5.39174;8.36055;3
MAGN;34.928;71186.100;-15.01160;3.76895;-33.51965;3
LIGH;34.932;71186.103;57823.0;3
ACCE;34.934;71186.104;1.14922;5.28640;8.45632;3
LIGH;34.939;71186.110;57823.0;3
ACCE;34.946;71186.114;1.14922;5.32470;8.53294;3
MAGN;34.948;71186.120;-15.01160;3.76895;-33.51965;3
LIGH;34.952;71186.123;57823.0;3
ACCE;34.954;71186.124;1.13006;5.28640;8.51378;3
LIGH;34.959;71186.130;57823.0;3
ACCE;34.965;71186.134;1.17795;5.32470;8.50420;3
MAGN;34.972;71186.143;-15.01160;3.76895;-33.51965;3
ACCE;34.977;71186.146;1.21625;5.30555;8.39886;3
LIGH;34.979;71186.149;58262.0;3
LIGH;34.982;71186.153;58262.0;3
ACCE;34.989;71186.156;1.22583;5.36301;8.41801;3
MAGN;34.990;71186.160;-14.67319;3.45129;-33.70391;3
LIGH;34.995;71186.165;58262.0;3
ACCE;34.997;71186.165;1.24498;5.36301;8.41801;3
LIGH;35.001;71186.173;58262.0;3
ACCE;35.009;71186.174;1.26414;5.34386;8.24563;3
MAGN;35.022;71186.183;-14.67319;3.45129;-33.70391;3
ACCE;35.024;71186.184;1.31202;5.38217;8.09240;3
LIGH;35.030;71186.195;58227.0;3
ACCE;35.032;71186.194;1.35991;5.46836;8.01579;3
MAGN;35.033;71186.204;-14.67319;3.45129;-33.70391;3
ACCE;35.037;71186.204;1.35991;5.46836;8.01579;3
LIGH;35.039;71186.208;58632.0;3
LIGH;35.043;71186.213;58632.0;3
ACCE;35.044;71186.214;1.29287;5.50666;8.00621;3
LIGH;35.051;71186.222;58632.0;3
ACCE;35.056;71186.224;1.21625;5.50666;8.06367;3
MAGN;35.057;71186.227;-15.04299;3.11326;-34.10078;3
LIGH;35.060;71186.232;58632.0;3
ACCE;35.065;71186.234;1.17795;5.51624;8.01579;3
LIGH;35.070;71186.241;58632.0;3
SOUN;35.071;427.14;0.01304;56.28
ACCE;35.076;71186.245;1.08218;5.50666;8.09240;3
MAGN;35.077;71186.248;-15.04299;3.11326;-34.10078;3
LIGH;35.080;71186.251;58632.0;3
ACCE;35.084;71186.254;1.11091;5.50666;7.99663;3
LIGH;35.089;71186.260;58840.0;3
ACCE;35.095;71186.264;1.13006;5.45878;8.12113;3
MAGN;35.096;71186.266;-15.04299;3.11326;-34.10078;3
LIGH;35.101;71186.272;58840.0;3
ACCE;35.104;71186.274;1.11091;5.51624;8.12113;3
GNSS;35.109;1491388640.836;39.993923;-0.073837;0.000;0.000;27.6;0.0;28;9
LIGH;35.111;71186.283;58840.0;3
ACCE;35.115;71186.284;1.12049;5.50666;8.22648;3
MAGN;35.116;71186.287;-14.71594;2.74385;-34.32415;3
LIGH;35.119;71186.290;58840.0;3
ACCE;35.124;71186.294;1.07260;5.46836;8.30309;3
LIGH;35.130;71186.302;58840.0;3
ACCE;35.135;71186.304;1.07260;5.46836;8.41801;3
MAGN;35.135;71186.306;-14.71594;2.74385;-34.32415;3
LIGH;35.139;71186.310;58840.0;3
ACCE;35.144;71186.314;1.07260;5.44920;8.31267;3
LIGH;35.149;71186.320;59268.0;3
ACCE;35.155;71186.324;1.07260;5.47793;8.36055;3
MAGN;35.155;71186.326;-14.71594;2.74385;-34.32415;3
LIGH;35.159;71186.330;59268.0;3
ACCE;35.164;71186.334;1.07260;5.47793;8.34140;3
LIGH;35.170;71186.342;59268.0;3
ACCE;35.175;71186.344;1.08218;5.44920;8.46590;3
MAGN;35.175;71186.346;-14.29813;3.60525;-34.13843;3
LIGH;35.179;71186.350;59268.0;3
ACCE;35.184;71186.354;1.08218;5.44920;8.41801;3
LIGH;35.190;71186.362;59268.0;3
ACCE;35.196;71186.364;1.09176;5.43005;8.45632;3
MAGN;35.197;71186.367;-14.29813;3.60525;-34.13843;3
LIGH;35.199;71186.370;59268.0;3
ACCE;35.204;71186.374;1.06303;5.47793;8.37971;3
LIGH;35.211;71186.382;59522.0;3
ACCE;35.222;71186.385;1.13006;5.46836;8.34140;3
MAGN;35.223;71186.393;-14.29813;3.60525;-34.13843;3
ACCE;35.224;71186.394;1.13006;5.46836;8.34140;3
LIGH;35.225;71186.397;59522.0;3
LIGH;35.229;71186.400;59522.0;3
ACCE;35.235;71186.404;1.09176;5.46836;8.29351;3
MAGN;35.235;71186.406;-13.88160;3.09564;-34.15313;3
LIGH;35.239;71186.410;59522.0;3
ACCE;35.244;71186.414;1.09176;5.47793;8.34140;3
LIGH;35.251;71186.422;59522.0;3
LIGH;35.259;71186.430;59522.0;3
WIFI;35.263;71186.385;WAP130;20:17:FF:FF:F1:30;-82
WIFI;35.263;71186.385;WAP240;20:17:FF:FF:F2:40;-81
WIFI;35.263;71186.385;WAP116;20:17:FF:FF:F1:16;-73
WIFI;35.263;71186.385;WAP192;20:17:FF:FF:F1:92;-73
WIFI;35.263;71186.385;WAP110;20:17:FF:FF:F1:10;-80
WIFI;35.263;71186.385;WAP314;20:17:FF:FF:F3:14;-80
WIFI;35.263;71186.385;WAP131;20:17:FF:FF:F1:31;-77
WIFI;35.263;71186.385;WAP124;20:17:FF:FF:F1:24;-77
WIFI;35.263;71186.385;WAP214;20:17:FF:FF:F2:14;-88
WIFI;35.263;71186.385;WAP058;20:17:FF:FF:F0:58;-80
WIFI;35.263;71186.385;WAP065;20:17:FF:FF:F0:65;-86
WIFI;35.263;71186.385;WAP014;20:17:FF:FF:F0:14;-80
WIFI;35.263;71186.385;WAP008;20:17:FF:FF:F0:08;-84
WIFI;35.263;71186.385;WAP320;20:17:FF:FF:F3:20;-72
WIFI;35.263;71186.385;WAP076;20:17:FF:FF:F0:76;-91
WIFI;35.263;71186.385;WAP257;20:17:FF:FF:F2:57;-83
WIFI;35.263;71186.385;WAP066;20:17:FF:FF:F0:66;-88
WIFI;35.263;71186.385;WAP018;20:17:FF:FF:F0:18;-89
WIFI;35.263;71186.385;WAP318;20:17:FF:FF:F3:18;-92
ACCE;35.281;71186.423;1.12049;5.43963;8.37013;3
ACCE;35.282;71186.432;1.12049;5.43963;8.37013;3
MAGN;35.282;71186.435;-13.88160;3.09564;-34.15313;3
LIGH;35.283;71186.443;59395.0;3
ACCE;35.283;71186.444;1.10133;5.46836;8.36055;3
LIGH;35.283;71186.450;59927.0;3
ACCE;35.289;71186.454;1.13964;5.44920;8.41801;3
MAGN;35.291;71186.461;-13.71311;2.52897;-33.79280;3
ACCE;35.294;71186.464;1.13006;5.42047;8.33182;3
LIGH;35.297;71186.466;59927.0;3
LIGH;35.303;71186.474;59927.0;3
GNSS;35.306;1491388644.000;39.993685;-0.073948;117.000;0.000;3.0;0.0;28;8
ACCE;35.308;71186.474;1.16837;5.43963;8.31267;3
MAGN;35.308;71186.477;-13.71311;2.52897;-33.79280;3
GNSS;35.309;1491388644.000;39.993685;-0.073948;117.000;0.000;3.0;0.0;28;8
ACCE;35.315;71186.484;1.19710;5.40132;8.19775;3
LIGH;35.316;71186.488;59927.0;3
LIGH;35.320;71186.491;59927.0;3
ACCE;35.325;71186.494;1.21625;5.41090;8.25521;3
MAGN;35.326;71186.497;-13.71311;2.52897;-33.79280;3
LIGH;35.330;71186.501;59927.0;3
ACCE;35.334;71186.504;1.25456;5.43005;8.14986;3
LIGH;35.342;71186.513;60516.0;3
ACCE;35.345;71186.514;1.26414;5.45878;8.18817;3
MAGN;35.346;71186.517;-14.17334;2.80573;-34.15144;3
LIGH;35.349;71186.520;60516.0;3
ACCE;35.355;71186.524;1.16837;5.44920;8.27436;3
LIGH;35.361;71186.532;60516.0;3
ACCE;35.365;71186.534;1.12049;5.43963;8.39886;3
MAGN;35.366;71186.537;-14.17334;2.80573;-34.15144;3
LIGH;35.369;71186.540;60516.0;3
ACCE;35.374;71186.544;1.08218;5.43963;8.37013;3
LIGH;35.381;71186.552;60516.0;3
ACCE;35.385;71186.554;1.01514;5.34386;8.31267;3
MAGN;35.386;71186.557;-14.17334;2.80573;-34.15144;3
LIGH;35.389;71186.560;60516.0;3
ACCE;35.394;71186.564;1.04387;5.36301;8.20732;3
LIGH;35.401;71186.572;61279.0;3
ACCE;35.405;71186.574;1.08218;5.39174;8.20732;3
MAGN;35.406;71186.577;-14.27096;3.16112;-34.05944;3
LIGH;35.409;71186.580;61279.0;3
ACCE;35.414;71186.584;1.12049;5.42047;8.12113;3
LIGH;35.421;71186.592;61279.0;3
ACCE;35.425;71186.594;1.21625;5.43963;8.15944;3
MAGN;35.425;71186.597;-14.27096;3.16112;-34.05944;3
LIGH;35.429;71186.600;61279.0;3
ACCE;35.434;71186.604;1.22583;5.48751;8.08282;3
LIGH;35.441;71186.612;61279.0;3
ACCE;35.445;71186.614;1.18752;5.50666;8.21690;3
MAGN;35.445;71186.617;-14.27096;3.16112;-34.05944;3
LIGH;35.449;71186.620;61279.0;3
ACCE;35.454;71186.624;1.15879;5.49709;8.16902;3
LIGH;35.461;71186.632;61684.0;3
ACCE;35.465;71186.634;1.22583;5.41090;8.15944;3
MAGN;35.466;71186.637;-14.67671;4.07221;-34.16755;3
LIGH;35.469;71186.640;61684.0;3
ACCE;35.474;71186.644;1.25456;5.44920;8.08282;3
LIGH;35.479;71186.650;61684.0;3
ACCE;35.485;71186.654;1.23541;5.43005;8.22648;3
MAGN;35.486;71186.657;-14.67671;4.07221;-34.16755;3
LIGH;35.489;71186.660;61684.0;3
ACCE;35.494;71186.664;1.21625;5.43963;8.26478;3
LIGH;35.501;71186.672;61684.0;3
ACCE;35.505;71186.674;1.20668;5.39174;8.36055;3
MAGN;35.506;71186.677;-14.67671;4.07221;-34.16755;3
LIGH;35.509;71186.680;61684.0;3
ACCE;35.514;71186.684;1.14922;5.42047;8.23605;3
LIGH;35.521;71186.692;61568.0;3
ACCE;35.525;71186.694;1.09176;5.46836;8.26478;3
MAGN;35.526;71186.697;-14.72035;4.20644;-34.04778;3
LIGH;35.529;71186.700;61568.0;3
ACCE;35.534;71186.704;1.03430;5.46836;8.20732;3
LIGH;35.541;71186.712;61568.0;3
ACCE;35.545;71186.714;1.02472;5.43005;8.28394;3
MAGN;35.546;71186.717;-14.72035;4.20644;-34.04778;3
LIGH;35.549;71186.720;61568.0;3
ACCE;35.554;71186.724;1.04387;5.43963;8.26478;3
LIGH;35.561;71186.732;61568.0;3
ACCE;35.565;71186.734;1.04387;5.43005;8.35098;3
MAGN;35.566;71186.737;-14.72035;4.20644;-34.04778;3
LIGH;35.569;71186.740;61568.0;3
ACCE;35.574;71186.744;1.06303;5.42047;8.34140;3
LIGH;35.581;71186.752;61487.0;3
ACCE;35.585;71186.754;1.13964;5.43963;8.45632;3
MAGN;35.586;71186.757;-14.90607;4.02209;-33.77526;3
LIGH;35.589;71186.760;61487.0;3
ACCE;35.594;71186.764;1.09176;5.46836;8.35098;3
LIGH;35.601;71186.772;61487.0;3
ACCE;35.605;71186.774;1.07260;5.43005;8.36055;3
MAGN;35.606;71186.777;-14.90607;4.02209;-33.77526;3
LIGH;35.609;71186.780;61487.0;3
ACCE;35.614;71186.784;1.11091;5.43005;8.31267;3
LIGH;35.621;71186.792;61487.0;3
SOUN;35.622;209.74;0.00640;50.10
ACCE;35.625;71186.794;1.07260;5.41090;8.38928;3
MAGN;35.625;71186.797;-14.90607;4.02209;-33.77526;3
LIGH;35.629;71186.800;61487.0;3
ACCE;35.634;71186.804;1.07260;5.41090;8.35098;3
LIGH;35.639;71186.810;61487.0;3
ACCE;35.645;71186.814;1.10133;5.43005;8.44674;3
MAGN;35.645;71186.817;-14.10202;3.56474;-33.76534;3
LIGH;35.649;71186.820;61406.0;3
ACCE;35.654;71186.824;1.16837;5.40132;8.41801;3
LIGH;35.661;71186.833;61406.0;3
ACCE;35.665;71186.834;1.19710;5.45878;8.37971;3
MAGN;35.666;71186.837;-14.10202;3.56474;-33.76534;3
LIGH;35.669;71186.840;61406.0;3
ACCE;35.674;71186.844;1.22583;5.44920;8.24563;3
LIGH;35.680;71186.852;61406.0;3
ACCE;35.685;71186.854;1.23541;5.44920;8.24563;3
MAGN;35.686;71186.857;-14.10202;3.56474;-33.76534;3
LIGH;35.689;71186.860;61406.0;3
ACCE;35.694;71186.864;1.25456;5.43005;8.07325;3
LIGH;35.701;71186.872;61406.0;3
[truncated: 4,137,225 more chars]
