# Supplementary material for: Off-Line Evaluation of Mobile-Centric Indoor Positioning Systems: The Experiences from the 2017 IPIN Competition
Source: Sensors (Basel). 2018 Feb 6;18(2):487. doi: 10.3390/s18020487 (PMC5855053; doi:10.3390/s18020487)
Supplement: Supplementary file 1 [file sensors-18-00487-s001.zip › 01-Training/UJIUB/logfile_UJIUB_R03-2017_H9.txt]

% LogFile created by the 'GetSensorData' App for Android.
% Date of creation: Wed Apr 05 12:46:47 GMT+02:00 2017
% Developed by LOPSI research group at CAR-CSIC, Spain (http://www.car.upm-csic.es/lopsi)
% Version 2.0 November 2016
% The 'GetSensorData' program stores information from Smartphone/Tablet internal sensors (Accelerometers, Gyroscopes, Magnetometers, Pressure, Ambient Light, Orientation, Sound level, GPS/GNSS positio, WiFi RSS, Cellular/GSM/3G signal strength,...) and also from external devices (e.g. RFCode RFID reader, XSens IMU or LPMS-B IMU)
%
% Phone used for this logfile:
% Manufacturer:            	HUAWEI
% Model:                   	MHA-L09
% API Android version:     	24
% Android version Release: 	7.0
%
% LogFile Data format:
% Accelerometer data: 	'ACCE;AppTimestamp(s);SensorTimestamp(s);Acc_X(m/s^2);Acc_Y(m/s^2);Acc_Z(m/s^2);Accuracy(integer)'
% Gyroscope data:     	'GYRO;AppTimestamp(s);SensorTimestamp(s);Gyr_X(rad/s);Gyr_Y(rad/s);Gyr_Z(rad/s);Accuracy(integer)'
% Magnetometer data:  	'MAGN;AppTimestamp(s);SensorTimestamp(s);Mag_X(uT);;Mag_Y(uT);Mag_Z(uT);Accuracy(integer)'
% Pressure data:      	'PRES;AppTimestamp(s);SensorTimestamp(s);Pres(mbar);Accuracy(integer)'
% Light data:         	'LIGH;AppTimestamp(s);SensorTimestamp(s);Light(lux);Accuracy(integer)'
% Proximity data:     	'PROX;AppTimestamp(s);SensorTimestamp(s);prox(?);Accuracy(integer)'
% Humidity data:      	'HUMI;AppTimestamp(s);SensorTimestamp(s);humi(Percentage);Accuracy(integer)'
% Temperature data:   	'TEMP;AppTimestamp(s);SensorTimestamp(s);temp(Celsius);Accuracy(integer)'
% Orientation data:   	'AHRS;AppTimestamp(s);SensorTimestamp(s);PitchX(deg);RollY(deg);YawZ(deg);RotVecX();RotVecY();RotVecZ();Accuracy(int)'
% GNSS/GPS data:      	'GNSS;AppTimestamp(s);SensorTimeStamp(s);Latit(deg);Long(deg);Altitude(m);Bearing(deg);Accuracy(m);Speed(m/s);SatInView;SatInUse'
% WIFI data:          	'WIFI;AppTimestamp(s);SensorTimeStamp(s);Name_SSID;MAC_BSSID;RSS(dBm);'
% Bluetooth data:     	'BLUE;AppTimestamp(s);Name;MAC_Address;RSS(dBm);'
% BLE 4.0 data:       	'BLE4;AppTimestamp(s);MajorID;MinorID;RSS(dBm);'
% Sound data:         	'SOUN;AppTimestamp(s);RMS;Pressure(Pa);SPL(dB);'
% RFID Reader data:   	'RFID;AppTimestamp(s);ReaderNumber(int);TagID(int);RSS_A(dBm);RSS_B(dBm);'
% IMU XSens data:     	'IMUX;AppTimestamp(s);SensorTimestamp(s);Counter;Acc_X(m/s^2);Acc_Y(m/s^2);Acc_Z(m/s^2);Gyr_X(rad/s);Gyr_Y(rad/s);Gyr_Z(rad/s);Mag_X(uT);;Mag_Y(uT);Mag_Z(uT);Roll(deg);Pitch(deg);Yaw(deg);Quat(1);Quat(2);Quat(3);Quat(4);Pressure(mbar);Temp(Celsius)'
% IMU LPMS-B data:    	'IMUL;AppTimestamp(s);SensorTimestamp(s);Counter;Acc_X(m/s^2);Acc_Y(m/s^2);Acc_Z(m/s^2);Gyr_X(rad/s);Gyr_Y(rad/s);Gyr_Z(rad/s);Mag_X(uT);;Mag_Y(uT);Mag_Z(uT);Roll(deg);Pitch(deg);Yaw(deg);Quat(1);Quat(2);Quat(3);Quat(4);Pressure(mbar);Temp(Celsius)'
% POSI Reference:    		'POSI;Timestamp(s);Counter;Latitude(degrees); Longitude(degrees);floor ID(0,1,2..4);Building ID(0,1,2..3);'
% 
% Note that there are two timestamps: 
%  -'AppTimestamp' is set by the Android App as data is read. It is not representative of when data is actually captured by the sensor (but has a common time reference for all sensors)
%  -'SensorTimestamp' is set by the sensor itself (the delta_time=SensorTimestamp(k)-SensorTimestamp(k-1) between two consecutive samples is an accurate estimate of the sampling interval). This timestamp is better for integrating inertial data. 

ACCE;0.034;69596.268;-1.53229;5.52582;5.39174;3
AHRS;0.035;69596.273;37.2588;8.9787;-67.0666;0.30644;-0.11410;-0.50103;3
MAGN;0.035;69596.275;-17.31250;-8.43750;-33.00000;3
GYRO;0.035;69596.275;-0.17715;0.72326;0.62797;3
ACCE;0.035;69596.278;-2.17394;5.59285;4.44364;3
GYRO;0.036;69596.283;-0.65851;0.80268;0.74281;3
PRES;0.036;69596.284;1013.4722;3
ACCE;0.036;69596.288;-2.37505;5.54497;5.65989;3
AHRS;0.036;69596.293;38.5551;9.7655;-66.4694;0.31918;-0.11308;-0.49196;3
MAGN;0.036;69596.294;-17.18750;-8.62500;-33.31250;3
GYRO;0.036;69596.295;-1.09711;0.70983;0.89431;3
ACCE;0.036;69596.298;-1.04387;5.12359;10.08438;3
GYRO;0.037;69596.304;-1.22662;0.33964;0.96150;3
PRES;0.037;69596.304;1013.4722;3
ACCE;0.037;69596.308;0.06704;4.62560;11.29106;3
AHRS;0.042;69596.313;38.4155;10.0436;-65.3757;0.32047;-0.10743;-0.48380;3
MAGN;0.042;69596.314;-16.75000;-8.31250;-33.75000;3
GYRO;0.043;69596.315;-0.92852;0.09407;0.89309;3
ACCE;0.054;69596.318;0.46926;4.66391;11.21444;3
GYRO;0.054;69596.324;-0.43005;0.10996;0.77213;3
PRES;0.054;69596.324;1013.4814;3
ACCE;0.054;69596.328;0.40223;4.97994;10.38126;3
AHRS;0.077;69596.333;36.3059;9.1618;-63.6619;0.30388;-0.09932;-0.47842;3
MAGN;0.077;69596.334;-16.50000;-7.87500;-33.87500;3
GYRO;0.078;69596.335;-0.01222;0.17715;0.68417;3
ACCE;0.078;69596.338;0.01915;5.01825;8.89685;3
GYRO;0.078;69596.343;0.19303;0.24557;0.64385;3
PRES;0.078;69596.344;1013.4780;3
ACCE;0.079;69596.348;-0.47884;4.94163;7.83383;3
LIGH;0.079;69596.349;57626.0;3
AHRS;0.079;69596.353;35.3848;8.4338;-62.1722;0.29573;-0.09650;-0.47144;3
MAGN;0.080;69596.354;-16.62500;-7.31250;-33.43750;3
GYRO;0.081;69596.355;0.20647;0.31521;0.64263;3
ACCE;0.084;69596.358;-0.90980;4.82671;7.23049;3
GYRO;0.106;69596.363;0.10140;0.35186;0.66584;3
PRES;0.108;69596.364;1013.4766;3
ACCE;0.108;69596.368;-1.25456;4.72137;6.53138;3
AHRS;0.108;69596.373;35.3014;7.9103;-61.1560;0.29386;-0.09729;-0.46560;3
MAGN;0.109;69596.374;-16.81250;-6.56250;-33.87500;3
GYRO;0.109;69596.375;-0.08308;0.37141;0.70494;3
ACCE;0.109;69596.378;-1.59933;4.84586;5.97593;3
GYRO;0.110;69596.383;-0.32620;0.38607;0.78069;3
PRES;0.110;69596.384;1013.4736;3
ACCE;0.114;69596.388;-1.81002;4.96079;5.60243;3
AHRS;0.119;69596.393;35.6059;7.7968;-60.2298;0.29634;-0.09705;-0.45862;3
MAGN;0.120;69596.394;-16.25000;-5.81250;-33.75000;3
GYRO;0.121;69596.395;-0.61087;0.39584;0.88698;3
ACCE;0.123;69596.398;-1.50356;4.86502;5.92804;3
GYRO;0.130;69596.404;-0.90286;0.39462;0.98227;3
PRES;0.131;69596.404;1013.4751;3
ACCE;0.134;69596.408;-0.90980;4.88417;6.85699;3
AHRS;0.139;69596.413;35.9039;8.1986;-59.5467;0.30062;-0.09363;-0.45206;3
MAGN;0.140;69596.414;-16.12500;-5.25000;-33.31250;3
GYRO;0.141;69596.415;-1.13865;0.32865;1.04336;3
ACCE;0.143;69596.418;-0.13408;4.72137;9.02135;3
GYRO;0.149;69596.424;-1.22906;0.16005;1.06046;3
PRES;0.150;69596.424;1013.4761;3
ACCE;0.153;69596.428;0.46926;4.34787;10.58237;3
AHRS;0.159;69596.433;35.3152;7.8892;-58.1105;0.29636;-0.08966;-0.44344;3
MAGN;0.160;69596.434;-16.12500;-4.93750;-33.62500;3
GYRO;0.160;69596.435;-1.07390;-0.05253;1.00304;3
ACCE;0.163;69596.438;0.50757;4.20422;10.97502;3
GYRO;0.169;69596.443;-0.69516;-0.18204;0.88698;3
PRES;0.169;69596.444;1013.4814;3
ACCE;0.173;69596.448;0.14365;4.20422;10.24718;3
AHRS;0.179;69596.453;33.3255;6.6876;-56.2818;0.27877;-0.08574;-0.43632;3
MAGN;0.180;69596.454;-16.31250;-4.62500;-34.06250;3
GYRO;0.180;69596.455;0.08308;-0.19914;0.70372;3
ACCE;0.184;69596.458;-0.04788;4.35745;9.14585;3
GYRO;0.190;69596.463;0.08308;-0.19914;0.70372;3
PRES;0.190;69596.464;1013.4800;3
ACCE;0.194;69596.468;0.00000;4.42448;8.15944;3
SOUN;0.198;434.92;0.01327;56.44
AHRS;0.199;69596.473;32.2412;5.7885;-54.7989;0.26852;-0.08455;-0.42908;3
MAGN;0.200;69596.475;-16.06250;-4.06250;-34.06250;3
GYRO;0.201;69596.475;0.16982;-0.07453;0.68539;3
ACCE;0.203;69596.478;0.16281;4.46279;7.05811;3
GYRO;0.209;69596.483;-0.00489;0.08919;0.66584;3
PRES;0.210;69596.484;1013.4819;3
ACCE;0.213;69596.488;0.24900;4.52983;6.26323;3
AHRS;0.219;69596.493;32.2882;4.7068;-53.6396;0.26573;-0.09015;-0.42284;3
MAGN;0.221;69596.494;-16.62500;-3.00000;-34.18750;3
GYRO;0.221;69596.495;-0.26267;0.31032;0.65363;3
ACCE;0.223;69596.498;0.08619;4.56814;5.94720;3
GYRO;0.229;69596.504;-0.55344;0.52290;0.67684;3
PRES;0.230;69596.504;1013.4707;3
ACCE;0.233;69596.508;-0.13408;4.53941;6.11000;3
AHRS;0.239;69596.513;32.5338;4.1247;-52.6325;0.26623;-0.09313;-0.41627;3
MAGN;0.240;69596.514;-16.75000;-2.25000;-34.81250;3
GYRO;0.240;69596.515;-0.83811;0.65240;0.72204;3
ACCE;0.243;69596.518;-0.18196;4.43406;6.83784;3
GYRO;0.249;69596.524;-1.07879;0.64507;0.75992;3
PRES;0.250;69596.524;1013.4741;3
ACCE;0.253;69596.528;0.08619;4.52025;9.13627;3
AHRS;0.259;69596.533;32.5255;3.8332;-51.5579;0.26599;-0.09281;-0.40883;3
MAGN;0.260;69596.535;-16.81250;-1.25000;-34.81250;3
GYRO;0.261;69596.535;-1.17653;0.41905;0.76480;3
ACCE;0.264;69596.538;0.34477;4.50110;10.91756;3
GYRO;0.269;69596.543;-1.02748;0.10996;0.71227;3
PRES;0.270;69596.544;1013.4795;3
ACCE;0.273;69596.548;0.61292;4.33829;11.30063;3
AHRS;0.279;69596.553;31.5950;4.0482;-50.4447;0.26061;-0.08519;-0.40108;3
MAGN;0.280;69596.554;-16.50000;-0.62500;-34.62500;3
GYRO;0.280;69596.555;-0.67806;-0.06353;0.60964;3
ACCE;0.284;69596.558;0.63207;4.43406;11.30063;3
GYRO;0.289;69596.563;-0.26267;-0.17837;0.53267;3
PRES;0.290;69596.564;1013.4785;3
ACCE;0.293;69596.568;0.51715;4.18506;10.38126;3
AHRS;0.299;69596.573;29.7064;3.5108;-49.1820;0.24531;-0.07970;-0.39490;3
MAGN;0.300;69596.574;-16.81250;-0.37500;-34.50000;3
GYRO;0.300;69596.575;0.06720;-0.31643;0.50824;3
ACCE;0.304;69596.578;0.56503;3.88818;9.41400;3
GYRO;0.309;69596.583;0.17226;-0.43249;0.41294;3
PRES;0.310;69596.584;1013.4780;3
ACCE;0.314;69596.588;0.73741;3.83072;7.94875;3
AHRS;0.319;69596.593;28.9840;3.0054;-48.3666;0.23861;-0.07932;-0.39050;3
MAGN;0.321;69596.594;-16.43750;0.06250;-34.81250;3
GYRO;0.321;69596.595;0.07575;-0.47281;0.26634;3
ACCE;0.324;69596.598;0.67038;4.15633;6.59842;3
GYRO;0.330;69596.604;-0.11118;-0.34331;0.16982;3
PRES;0.330;69596.604;1013.4741;3
ACCE;0.334;69596.608;0.30646;4.61602;6.51223;3
AHRS;0.339;69596.613;29.1582;1.7647;-47.2674;0.23655;-0.08725;-0.38438;3
MAGN;0.342;69596.616;-16.25000;0.37500;-34.50000;3
GYRO;0.342;69596.616;-0.33475;-0.15027;0.16982;3
ACCE;0.345;69596.620;0.02873;4.72137;6.67503;3
GYRO;0.349;69596.623;-0.60109;-0.01710;0.23579;3
PRES;0.349;69596.624;1013.4854;3
ACCE;0.353;69596.628;-0.22984;4.51068;6.55054;3
AHRS;0.359;69596.633;29.2237;1.0245;-46.7995;0.23495;-0.09224;-0.38221;3
MAGN;0.360;69596.634;-16.12500;0.81250;-34.06250;3
GYRO;0.360;69596.635;-0.88942;0.14050;0.31276;3
ACCE;0.363;69596.638;-0.52672;4.45322;7.42203;3
GYRO;0.369;69596.643;-1.12766;0.31887;0.40073;3
PRES;0.369;69596.644;1013.4893;3
ACCE;0.373;69596.648;-0.41180;4.28083;8.46590;3
AHRS;0.379;69596.653;29.1547;0.8930;-46.5964;0.23414;-0.09262;-0.38097;3
MAGN;0.380;69596.654;-16.12500;1.37500;-34.06250;3
GYRO;0.381;69596.655;-1.24372;0.39584;0.49602;3
ACCE;0.384;69596.658;0.27773;3.79242;9.24162;3
GYRO;0.390;69596.664;-1.24372;0.29322;0.54489;3
PRES;0.390;69596.664;1013.4629;3
ACCE;0.393;69596.668;0.79487;3.37104;8.92558;3
AHRS;0.399;69596.673;28.1050;0.8871;-46.0898;0.22637;-0.08814;-0.37800;3
MAGN;0.400;69596.674;-16.06250;2.25000;-33.93750;3
GYRO;0.400;69596.675;-1.18874;0.07941;0.50946;3
ACCE;0.404;69596.678;0.94810;3.30400;9.11712;3
GYRO;0.409;69596.683;-1.13987;-0.12217;0.42028;3
PRES;0.410;69596.684;1013.4722;3
ACCE;0.414;69596.688;1.05345;3.38061;9.62469;3
AHRS;0.419;69596.693;26.2795;0.6098;-45.2365;0.21183;-0.08264;-0.37340;3
MAGN;0.420;69596.694;-16.43750;2.87500;-33.62500;3
GYRO;0.421;69596.695;-1.08245;-0.32742;0.32376;3
ACCE;0.424;69596.698;0.99599;3.37104;9.92157;3
LIGH;0.425;69596.699;88570.0;3
GYRO;0.429;69596.704;-0.97250;-0.52046;0.24190;3
PRES;0.430;69596.704;1013.4810;3
ACCE;0.433;69596.708;0.89064;3.26569;10.26634;3
AHRS;0.439;69596.713;24.9226;0.4096;-44.5858;0.20098;-0.07863;-0.36969;3
MAGN;0.440;69596.714;-17.31250;3.50000;-33.81250;3
GYRO;0.440;69596.715;-0.80390;-0.68173;0.18204;3
ACCE;0.444;69596.718;0.61292;3.16035;10.04607;3
GYRO;0.449;69596.723;-0.59132;-0.79779;0.15149;3
PRES;0.449;69596.724;1013.4712;3
ACCE;0.453;69596.728;0.26815;3.23696;9.80665;3
AHRS;0.459;69596.733;23.2921;-0.3900;-44.1164;0.18584;-0.07890;-0.36845;3
MAGN;0.460;69596.734;-17.87500;4.06250;-33.81250;3
GYRO;0.460;69596.735;-0.13928;-0.67317;0.24557;3
ACCE;0.463;69596.738;0.50757;2.93050;9.07881;3
GYRO;0.469;69596.743;-0.13928;-0.67317;0.24557;3
PRES;0.470;69596.744;1013.4746;3
ACCE;0.473;69596.748;0.55545;2.72939;8.35098;3
AHRS;0.479;69596.753;22.3952;-1.2851;-43.9662;0.17594;-0.08289;-0.36920;3
MAGN;0.480;69596.754;-18.06250;4.81250;-33.62500;3
GYRO;0.481;69596.755;0.22480;0.00367;0.42272;3
ACCE;0.484;69596.758;0.44053;3.00712;8.78193;3
GYRO;0.489;69596.763;0.33353;0.29077;0.52779;3
PRES;0.491;69596.764;1013.4829;3
ACCE;0.493;69596.768;0.40223;3.46680;9.68215;3
AHRS;0.499;69596.773;21.9754;-2.2330;-43.7019;0.16975;-0.08868;-0.36875;3
MAGN;0.500;69596.774;-18.43750;4.87500;-34.25000;3
GYRO;0.500;69596.775;0.40561;0.36408;0.63041;3
ACCE;0.504;69596.778;0.48842;3.66792;9.80665;3
GYRO;0.509;69596.784;0.45815;0.37874;0.67562;3
PRES;0.510;69596.784;1013.4810;3
ACCE;0.513;69596.788;0.53630;3.48596;9.55765;3
AHRS;0.519;69596.793;22.2242;-2.4424;-43.1920;0.17146;-0.09037;-0.36490;3
MAGN;0.520;69596.795;-18.18750;5.12500;-34.37500;3
GYRO;0.521;69596.795;0.48136;0.38485;0.64019;3
ACCE;0.523;69596.798;0.72784;3.35188;9.50019;3
GYRO;0.529;69596.804;0.47281;0.31643;0.55589;3
PRES;0.530;69596.804;1013.4829;3
ACCE;0.534;69596.808;0.70868;3.40934;9.04051;3
AHRS;0.539;69596.813;22.4554;-2.4015;-42.4036;0.17406;-0.08957;-0.35846;3
MAGN;0.540;69596.814;-17.93750;5.25000;-34.25000;3
GYRO;0.541;69596.815;0.41539;0.21502;0.46792;3
ACCE;0.544;69596.818;0.39265;3.63919;8.57124;3
GYRO;0.550;69596.823;0.30543;0.13317;0.42883;3
PRES;0.550;69596.824;1013.4858;3
ACCE;0.554;69596.828;0.12450;3.84030;8.42759;3
AHRS;0.559;69596.833;22.9841;-2.2868;-41.5943;0.17927;-0.08901;-0.35159;3
MAGN;0.560;69596.834;-17.62500;5.43750;-34.37500;3
GYRO;0.561;69596.835;0.16249;0.07697;0.44838;3
ACCE;0.564;69596.838;0.16281;3.84030;8.67659;3
GYRO;0.569;69596.843;0.03054;0.04276;0.48503;3
PRES;0.570;69596.844;1013.4907;3
ACCE;0.574;69596.848;0.30646;3.80199;9.05966;3
AHRS;0.579;69596.853;23.4923;-2.1712;-41.0493;0.18412;-0.08873;-0.34682;3
MAGN;0.580;69596.854;-17.50000;5.12500;-34.50000;3
GYRO;0.581;69596.855;-0.07330;0.01833;0.51191;3
ACCE;0.584;69596.858;0.31603;3.88818;8.90643;3
GYRO;0.590;69596.863;-0.18692;0.01710;0.55711;3
PRES;0.590;69596.864;1013.4805;3
ACCE;0.594;69596.868;0.54588;3.95522;8.88728;3
AHRS;0.599;69596.873;23.6604;-2.3133;-40.4837;0.18548;-0.08945;-0.34245;3
MAGN;0.600;69596.874;-17.25000;5.56250;-34.50000;3
GYRO;0.601;69596.875;-0.30055;0.06964;0.58643;3
ACCE;0.604;69596.878;0.63207;3.90734;8.70532;3
GYRO;0.610;69596.884;-0.39340;0.15027;0.58521;3
PRES;0.610;69596.884;1013.4844;3
ACCE;0.614;69596.888;0.59376;3.94564;8.80109;3
AHRS;0.619;69596.893;23.6059;-2.6560;-39.7523;0.18460;-0.09086;-0.33717;3
MAGN;0.620;69596.894;-17.25000;5.56250;-34.25000;3
GYRO;0.621;69596.895;-0.45082;0.24923;0.56322;3
ACCE;0.624;69596.898;0.61292;3.91691;9.15543;3
GYRO;0.630;69596.904;-0.45937;0.31276;0.53023;3
PRES;0.630;69596.904;1013.4731;3
ACCE;0.634;69596.908;0.61292;3.84030;9.68215;3
AHRS;0.639;69596.913;23.2329;-2.8648;-39.0502;0.18154;-0.09036;-0.33202;3
SOUN;0.640;513.17;0.01566;57.88
MAGN;0.641;69596.914;-16.93750;5.56250;-34.37500;3
GYRO;0.641;69596.915;-0.41417;0.27733;0.48503;3
ACCE;0.644;69596.918;0.55545;3.78284;9.52892;3
GYRO;0.650;69596.924;-0.33353;0.16616;0.43127;3
PRES;0.650;69596.924;1013.4761;3
ACCE;0.653;69596.928;0.61292;3.67749;9.45231;3
AHRS;0.659;69596.933;22.6126;-2.8599;-38.3812;0.17706;-0.08754;-0.32685;3
MAGN;0.660;69596.934;-16.93750;6.00000;-34.50000;3
GYRO;0.660;69596.935;-0.24801;0.07575;0.38118;3
ACCE;0.663;69596.938;0.62249;3.62003;9.67257;3
GYRO;0.669;69596.943;-0.17349;0.01466;0.32865;3
PRES;0.670;69596.944;1013.4761;3
GNSS;0.673;1491389238.336;39.993905;-0.073824;102.029;54.367;16.0;1.1;16;14
ACCE;0.680;69596.948;0.47884;3.68707;9.78750;3
AHRS;0.681;69596.953;22.1262;-2.7820;-37.8488;0.17374;-0.08475;-0.32261;3
MAGN;0.681;69596.955;-17.25000;6.31250;-34.37500;3
GYRO;0.681;69596.955;-0.10996;-0.01833;0.28833;3
GNSS;0.683;1491389238.336;39.993905;-0.073824;102.029;54.367;16.0;1.1;16;14
ACCE;0.684;69596.958;0.38307;3.64876;9.91199;3
GYRO;0.690;69596.963;-0.05742;-0.02443;0.29932;3
PRES;0.690;69596.964;1013.4893;3
ACCE;0.694;69596.968;0.39265;3.55300;9.91199;3
AHRS;0.699;69596.973;21.7330;-2.8183;-37.4498;0.17074;-0.08337;-0.31956;3
MAGN;0.701;69596.974;-17.25000;6.56250;-34.06250;3
GYRO;0.701;69596.975;-0.01100;-0.05498;0.35675;3
ACCE;0.704;69596.978;0.55545;3.58173;9.54808;3
GYRO;0.710;69596.984;0.03787;-0.08308;0.42394;3
PRES;0.711;69596.984;1013.4849;3
ACCE;0.714;69596.988;0.72784;3.60088;9.04051;3
AHRS;0.719;69596.993;21.6216;-3.0104;-37.1892;0.16949;-0.08424;-0.31777;3
MAGN;0.720;69596.994;-17.00000;7.18750;-34.68750;3
GYRO;0.721;69596.995;0.13683;0.10996;0.50580;3
ACCE;0.724;69596.998;0.83318;3.60088;8.88728;3
GYRO;0.730;69597.004;0.13683;0.10996;0.50580;3
PRES;0.730;69597.004;1013.4883;3
ACCE;0.734;69597.008;0.86191;3.66792;9.07881;3
AHRS;0.739;69597.013;21.6261;-3.3626;-36.6485;0.16895;-0.08631;-0.31391;3
MAGN;0.740;69597.014;-17.12500;7.75000;-34.68750;3
GYRO;0.741;69597.015;0.20403;0.29322;0.50213;3
ACCE;0.744;69597.018;0.78530;3.63919;9.25119;3
GYRO;0.750;69597.023;0.22846;0.25045;0.48014;3
PRES;0.750;69597.024;1013.4819;3
ACCE;0.754;69597.028;0.68953;3.62003;9.29908;3
AHRS;0.759;69597.033;21.7533;-3.4785;-36.0293;0.17015;-0.08667;-0.30901;3
MAGN;0.760;69597.034;-16.68750;7.62500;-34.68750;3
GYRO;0.761;69597.035;0.25412;0.15149;0.45448;3
ACCE;0.763;69597.038;0.68953;3.64876;8.96389;3
GYRO;0.769;69597.043;0.27245;0.08552;0.43005;3
PRES;0.770;69597.044;1013.4761;3
ACCE;0.774;69597.048;0.76614;3.74453;8.85855;3
LIGH;0.775;69597.049;121704.0;3
AHRS;0.779;69597.053;21.9283;-3.4411;-35.3559;0.17218;-0.08581;-0.30343;3
MAGN;0.781;69597.055;-16.56250;7.87500;-35.00000;3
GYRO;0.783;69597.055;0.28222;0.05620;0.41172;3
ACCE;0.784;69597.058;0.86191;3.79242;9.00220;3
GYRO;0.789;69597.063;0.29566;0.00855;0.39218;3
PRES;0.790;69597.064;1013.4707;3
ACCE;0.794;69597.068;0.95768;3.72538;8.95431;3
AHRS;0.799;69597.073;22.1859;-3.4830;-34.7663;0.17462;-0.08592;-0.29862;3
MAGN;0.800;69597.074;-16.43750;7.87500;-35.12500;3
GYRO;0.800;69597.075;0.31032;-0.03421;0.35552;3
ACCE;0.803;69597.078;0.94810;3.73495;8.88728;3
GYRO;0.809;69597.084;0.33720;-0.04276;0.30665;3
PRES;0.810;69597.084;1013.4722;3
ACCE;0.814;69597.088;0.88107;3.71580;8.68616;3
AHRS;0.819;69597.093;22.5060;-3.8016;-34.0954;0.17693;-0.08828;-0.29356;3
MAGN;0.821;69597.094;-16.56250;7.62500;-35.00000;3
GYRO;0.821;69597.095;0.37385;-0.00244;0.26878;3
ACCE;0.824;69597.098;0.82361;3.66792;8.48505;3
GYRO;0.829;69597.103;0.40806;0.08552;0.24923;3
PRES;0.830;69597.104;1013.4800;3
ACCE;0.834;69597.108;0.81403;3.76368;8.59040;3
AHRS;0.839;69597.113;22.8508;-4.0348;-33.6063;0.17954;-0.09026;-0.28986;3
MAGN;0.840;69597.114;-16.31250;7.62500;-34.81250;3
GYRO;0.841;69597.115;0.43371;0.16982;0.24557;3
ACCE;0.844;69597.118;0.97683;3.83072;8.50420;3
GYRO;0.852;69597.126;0.44715;0.23579;0.24679;3
PRES;0.852;69597.126;1013.4790;3
ACCE;0.854;69597.129;1.09176;3.91691;8.35098;3
AHRS;0.859;69597.133;23.2782;-4.2970;-33.1544;0.18275;-0.09271;-0.28649;3
MAGN;0.860;69597.134;-16.43750;7.43750;-35.00000;3
GYRO;0.860;69597.135;0.43982;0.32254;0.24679;3
ACCE;0.863;69597.138;1.11091;3.93607;8.67659;3
GYRO;0.869;69597.143;0.41783;0.37874;0.24557;3
PRES;0.869;69597.144;1013.4785;3
ACCE;0.873;69597.148;1.23541;3.95522;8.82024;3
AHRS;0.879;69597.153;23.7538;-4.2432;-32.8078;0.18707;-0.09284;-0.28348;3
MAGN;0.880;69597.154;-16.12500;7.31250;-35.12500;3
GYRO;0.880;69597.155;0.40073;0.36530;0.23824;3
ACCE;0.883;69597.158;1.22583;3.94564;8.72447;3
GYRO;0.889;69597.163;0.39340;0.30788;0.22602;3
PRES;0.889;69597.164;1013.4834;3
ACCE;0.893;69597.168;1.18752;3.99353;8.72447;3
AHRS;0.899;69597.173;24.2526;-4.3039;-32.2341;0.19148;-0.09354;-0.27879;3
MAGN;0.900;69597.174;-15.75000;7.12500;-35.25000;3
GYRO;0.900;69597.175;0.40195;0.20647;0.21258;3
ACCE;0.904;69597.178;1.17795;4.07972;8.67659;3
GYRO;0.910;69597.184;0.42761;0.05742;0.20159;3
PRES;0.910;69597.184;1013.4951;3
ACCE;0.913;69597.188;1.19710;4.19464;8.38928;3
AHRS;0.919;69597.193;24.6858;-4.0163;-31.8766;0.19602;-0.09158;-0.27529;3
MAGN;0.920;69597.194;-15.75000;7.00000;-35.12500;3
GYRO;0.920;69597.195;0.46670;-0.07575;0.18937;3
ACCE;0.923;69597.198;1.12049;4.13718;8.00621;3
GYRO;0.929;69597.204;0.49480;-0.13195;0.17837;3
PRES;0.930;69597.204;1013.4873;3
ACCE;0.933;69597.208;0.92895;4.25210;7.83383;3
AHRS;0.939;69597.213;25.2809;-4.2197;-31.2933;0.20089;-0.09357;-0.27075;3
MAGN;0.940;69597.214;-15.56250;6.81250;-35.25000;3
GYRO;0.941;69597.215;0.49480;-0.10263;0.16738;3
ACCE;0.944;69597.218;0.73741;4.41491;7.69975;3
GYRO;0.950;69597.223;0.46059;-0.02199;0.16493;3
PRES;0.950;69597.224;1013.4902;3
ACCE;0.953;69597.228;0.74699;4.56814;7.55610;3
AHRS;0.959;69597.233;25.7880;-4.4121;-30.9711;0.20487;-0.09570;-0.26835;3
MAGN;0.960;69597.234;-15.43750;6.56250;-35.37500;3
GYRO;0.961;69597.235;0.39095;0.08186;0.16982;3
ACCE;0.964;69597.238;0.96726;4.48195;7.48906;3
GYRO;0.970;69597.243;0.29810;0.18082;0.17837;3
PRES;0.971;69597.244;1013.4902;3
ACCE;0.974;69597.248;1.13006;4.27126;7.85298;3
AHRS;0.980;69597.253;26.6616;-4.8021;-30.5090;0.21153;-0.09994;-0.26511;3
MAGN;0.981;69597.254;-15.43750;6.12500;-35.56250;3
GYRO;0.981;69597.255;0.09529;0.21136;0.16738;3
ACCE;0.984;69597.258;1.03430;4.31914;8.36055;3
GYRO;0.990;69597.263;0.09529;0.21136;0.16738;3
PRES;0.990;69597.264;1013.4839;3
ACCE;0.994;69597.268;1.11091;4.42448;8.31267;3
AHRS;0.999;69597.273;27.0797;-4.8031;-30.2040;0.21522;-0.10028;-0.26255;3
MAGN;1.000;69597.274;-15.43750;5.81250;-35.56250;3
GYRO;1.001;69597.275;0.05131;0.10751;0.18937;3
ACCE;1.004;69597.278;1.26414;4.41491;8.09240;3
GYRO;1.012;69597.284;0.06720;0.14416;0.19914;3
PRES;1.013;69597.284;1013.4785;3
ACCE;1.014;69597.288;1.33118;4.38618;8.18817;3
WIFI;1.019;69597.216;WAP124;20:17:FF:FF:F1:24;-77
WIFI;1.019;69597.216;WAP116;20:17:FF:FF:F1:16;-72
WIFI;1.019;69597.216;WAP131;20:17:FF:FF:F1:31;-77
WIFI;1.019;69597.217;WAP129;20:17:FF:FF:F1:29;-87
WIFI;1.019;69593.804;WAP130;20:17:FF:FF:F1:30;-68
WIFI;1.019;69597.217;WAP240;20:17:FF:FF:F2:40;-83
WIFI;1.019;69597.217;WAP123;20:17:FF:FF:F1:23;-83
WIFI;1.019;69597.216;WAP320;20:17:FF:FF:F3:20;-68
WIFI;1.019;69590.394;WAP318;20:17:FF:FF:F3:18;-90
WIFI;1.019;69590.394;WAP067;20:17:FF:FF:F0:67;-85
WIFI;1.019;69597.216;WAP065;20:17:FF:FF:F0:65;-81
WIFI;1.019;69593.804;WAP143;20:17:FF:FF:F1:43;-80
WIFI;1.019;69597.217;WAP110;20:17:FF:FF:F1:10;-72
WIFI;1.019;69593.804;WAP322;20:17:FF:FF:F3:22;-84
WIFI;1.019;69597.217;WAP066;20:17:FF:FF:F0:66;-89
WIFI;1.019;69593.804;WAP265;20:17:FF:FF:F2:65;-80
WIFI;1.019;69590.394;WAP122;20:17:FF:FF:F1:22;-87
WIFI;1.019;69593.804;WAP266;20:17:FF:FF:F2:66;-87
WIFI;1.019;69590.394;WAP142;20:17:FF:FF:F1:42;-77
WIFI;1.019;69597.217;WAP214;20:17:FF:FF:F2:14;-89
WIFI;1.019;69586.984;WAP111;20:17:FF:FF:F1:11;-90
WIFI;1.019;69597.217;WAP314;20:17:FF:FF:F3:14;-72
WIFI;1.019;69597.217;WAP192;20:17:FF:FF:F1:92;-67
WIFI;1.019;69590.394;WAP182;20:17:FF:FF:F1:82;-83
WIFI;1.019;69590.394;WAP323;20:17:FF:FF:F3:23;-89
WIFI;1.019;69593.804;WAP014;20:17:FF:FF:F0:14;-77
WIFI;1.019;69593.804;WAP018;20:17:FF:FF:F0:18;-81
WIFI;1.019;69597.216;WAP008;20:17:FF:FF:F0:08;-78
WIFI;1.019;69597.217;WAP205;20:17:FF:FF:F2:05;-80
WIFI;1.019;69593.804;WAP010;20:17:FF:FF:F0:10;-85
WIFI;1.019;69593.804;WAP225;20:17:FF:FF:F2:25;-90
WIFI;1.019;69593.804;WAP076;20:17:FF:FF:F0:76;-91
WIFI;1.019;69597.217;WAP058;20:17:FF:FF:F0:58;-75
WIFI;1.019;69597.217;WAP239;20:17:FF:FF:F2:39;-89
WIFI;1.019;69597.217;WAP032;20:17:FF:FF:F0:32;-89
WIFI;1.019;69597.217;WAP257;20:17:FF:FF:F2:57;-77
WIFI;1.019;69597.217;WAP154;20:17:FF:FF:F1:54;-89
WIFI;1.019;69597.217;WAP003;20:17:FF:FF:F0:03;-91
AHRS;1.095;69597.293;27.2749;-4.9472;-29.7252;0.21692;-0.10096;-0.25887;3
MAGN;1.096;69597.294;-15.12500;5.62500;-35.68750;3
GYRO;1.096;69597.295;0.08308;0.18204;0.19181;3
ACCE;1.096;69597.298;1.21625;4.39575;8.38928;3
GYRO;1.096;69597.303;0.09163;0.18326;0.17593;3
PRES;1.096;69597.304;1013.4771;3
ACCE;1.097;69597.308;1.23541;4.41491;8.28394;3
AHRS;1.097;69597.313;27.3066;-4.9218;-29.4464;0.21748;-0.10029;-0.25654;3
MAGN;1.097;69597.314;-14.87500;5.37500;-35.81250;3
GYRO;1.097;69597.315;0.08674;0.16860;0.15027;3
ACCE;1.097;69597.318;1.30245;4.46279;8.17859;3
GYRO;1.097;69597.323;0.07819;0.16860;0.11118;3
PRES;1.098;69597.324;1013.4717;3
ACCE;1.098;69597.328;1.19710;4.59687;8.22648;3
AHRS;1.098;69597.333;27.4496;-5.1329;-28.9284;0.21864;-0.10132;-0.25269;3
MAGN;1.098;69597.334;-14.68750;5.06250;-36.00000;3
GYRO;1.098;69597.335;0.07941;0.16249;0.07697;3
ACCE;1.098;69597.338;1.02472;4.60644;8.11156;3
GYRO;1.099;69597.343;0.08552;0.13806;0.05742;3
PRES;1.099;69597.344;1013.4678;3
ACCE;1.099;69597.348;0.83318;4.65433;8.09240;3
AHRS;1.099;69597.353;27.5231;-5.0124;-28.6904;0.21972;-0.10003;-0.25050;3
MAGN;1.100;69597.354;-14.43750;5.50000;-36.12500;3
GYRO;1.100;69597.355;0.08552;0.10140;0.06231;3
ACCE;1.100;69597.358;0.73741;4.58729;8.11156;3
GYRO;1.100;69597.363;0.07086;0.04520;0.08063;3
PRES;1.100;69597.364;1013.4604;3
ACCE;1.101;69597.368;0.85234;4.51068;8.06367;3
AHRS;1.101;69597.373;27.7451;-4.9239;-28.5139;0.22189;-0.09941;-0.24885;3
MAGN;1.101;69597.374;-14.18750;5.62500;-36.12500;3
GYRO;1.101;69597.375;0.04276;-0.00611;0.09041;3
ACCE;1.104;69597.378;0.91937;4.49152;8.24563;3
GYRO;1.110;69597.384;0.01466;-0.04765;0.09163;3
PRES;1.110;69597.384;1013.4614;3
ACCE;1.114;69597.388;0.92895;4.41491;8.61913;3
AHRS;1.119;69597.393;27.8139;-4.7994;-28.3399;0.22288;-0.09819;-0.24717;3
MAGN;1.120;69597.394;-14.18750;5.62500;-36.12500;3
GYRO;1.120;69597.395;0.00977;-0.09896;0.08674;3
ACCE;1.124;69597.398;0.94810;4.37660;8.90643;3
LIGH;1.125;69597.399;129376.0;3
GYRO;1.129;69597.403;0.04154;-0.16616;0.08308;3
PRES;1.130;69597.404;1013.4751;3
ACCE;1.133;69597.408;1.13964;4.32872;8.75320;3
AHRS;1.139;69597.413;27.7555;-4.9420;-28.1730;0.22223;-0.09892;-0.24609;3
MAGN;1.140;69597.414;-14.18750;5.93750;-36.00000;3
GYRO;1.141;69597.415;0.09774;-0.20403;0.08430;3
ACCE;1.144;69597.418;1.22583;4.44364;8.54251;3
GYRO;1.149;69597.423;0.15882;-0.18570;0.08674;3
PRES;1.150;69597.424;1013.4673;3
ACCE;1.153;69597.428;1.27372;4.47237;8.47547;3
AHRS;1.159;69597.433;27.7338;-5.0537;-27.9676;0.22199;-0.09939;-0.24463;3
MAGN;1.160;69597.434;-14.06250;6.37500;-35.68750;3
GYRO;1.161;69597.435;0.19914;-0.13683;0.09285;3
ACCE;1.163;69597.438;1.30245;4.53941;8.27436;3
GYRO;1.169;69597.444;0.20647;-0.06231;0.09774;3
PRES;1.170;69597.444;1013.4717;3
ACCE;1.173;69597.448;1.27372;4.67348;8.11156;3
AHRS;1.179;69597.453;27.8487;-5.6048;-27.6281;0.22207;-0.10347;-0.24290;3
MAGN;1.180;69597.454;-13.87500;6.37500;-35.56250;3
GYRO;1.180;69597.455;0.18326;0.03910;0.11118;3
ACCE;1.184;69597.458;1.21625;4.72137;7.90087;3
SOUN;1.189;586.43;0.01790;59.03
GYRO;1.191;69597.464;0.13073;0.12950;0.13073;3
PRES;1.191;69597.464;1013.4644;3
ACCE;1.193;69597.468;1.19710;4.76925;7.84340;3
AHRS;1.199;69597.473;28.0305;-5.7467;-27.3367;0.22353;-0.10441;-0.24078;3
MAGN;1.200;69597.474;-14.43750;6.37500;-35.56250;3
GYRO;1.201;69597.475;0.05864;0.19670;0.14783;3
ACCE;1.204;69597.478;1.13006;4.81713;7.95833;3
GYRO;1.210;69597.484;-0.01588;0.22846;0.15638;3
PRES;1.210;69597.484;1013.4678;3
ACCE;1.214;69597.488;1.12049;4.75010;8.10198;3
AHRS;1.219;69597.493;28.4253;-5.9990;-26.9477;0.22662;-0.10646;-0.23805;3
MAGN;1.220;69597.494;-14.43750;6.37500;-35.81250;3
GYRO;1.220;69597.495;-0.07575;0.22113;0.15149;3
ACCE;1.224;69597.498;1.13006;4.69264;8.35098;3
GYRO;1.229;69597.503;-0.11240;0.17471;0.13317;3
PRES;1.229;69597.504;1013.4600;3
ACCE;1.233;69597.508;1.16837;4.60644;8.55209;3
AHRS;1.239;69597.513;28.4546;-5.8207;-26.6605;0.22749;-0.10448;-0.23535;3
MAGN;1.240;69597.514;-14.75000;6.25000;-35.68750;3
GYRO;1.241;69597.515;-0.08308;0.02566;0.07575;3
ACCE;1.244;69597.518;1.05345;4.63517;8.85855;3
GYRO;1.249;69597.523;-0.08308;0.02566;0.07575;3
PRES;1.250;69597.524;1013.4727;3
ACCE;1.254;69597.528;1.05345;4.64475;8.84897;3
AHRS;1.259;69597.533;28.3230;-5.7776;-26.3769;0.22675;-0.10333;-0.23294;3
MAGN;1.260;69597.534;-14.75000;6.06250;-36.00000;3
GYRO;1.260;69597.535;0.07330;-0.11362;0.03787;3
ACCE;1.263;69597.538;1.20668;4.62560;8.73405;3
GYRO;1.269;69597.543;0.13317;-0.12217;0.02688;3
PRES;1.269;69597.544;1013.4692;3
ACCE;1.273;69597.548;1.30245;4.64475;8.41801;3
AHRS;1.279;69597.553;28.2128;-5.7742;-26.2621;0.22595;-0.10287;-0.23200;3
MAGN;1.280;69597.554;-15.00000;5.81250;-36.43750;3
GYRO;1.280;69597.555;0.14416;-0.06475;0.01466;3
ACCE;1.283;69597.558;1.28329;4.73094;8.18817;3
GYRO;1.289;69597.564;0.10263;0.01955;0.00733;3
PRES;1.289;69597.564;1013.4692;3
ACCE;1.293;69597.568;1.29287;4.73094;8.09240;3
AHRS;1.299;69597.573;28.3724;-6.1475;-26.0074;0.22675;-0.10572;-0.23064;3
MAGN;1.300;69597.575;-14.56250;5.62500;-36.56250;3
GYRO;1.301;69597.575;0.02443;0.08430;0.00611;3
ACCE;1.303;69597.578;1.17795;4.75010;8.12113;3
GYRO;1.309;69597.584;-0.05742;0.12462;0.01466;3
PRES;1.310;69597.584;1013.4653;3
ACCE;1.313;69597.588;1.11091;4.76925;8.24563;3
AHRS;1.319;69597.593;28.5197;-6.2039;-25.9088;0.22794;-0.10625;-0.22994;3
MAGN;1.320;69597.594;-14.87500;5.50000;-36.31250;3
GYRO;1.320;69597.595;-0.11118;0.13439;0.03176;3
ACCE;1.323;69597.598;0.99599;4.78840;8.38928;3
GYRO;1.329;69597.603;-0.12584;0.11851;0.05376;3
PRES;1.329;69597.604;1013.4629;3
ACCE;1.333;69597.608;0.97683;4.75010;8.53294;3
AHRS;1.339;69597.613;28.6294;-6.1974;-25.8104;0.22895;-0.10619;-0.22912;3
MAGN;1.342;69597.616;-14.56250;5.50000;-36.87500;3
GYRO;1.342;69597.617;-0.11240;0.07453;0.06842;3
ACCE;1.345;69597.619;1.06303;4.69264;8.56167;3
GYRO;1.349;69597.623;-0.08552;0.02077;0.07208;3
PRES;1.350;69597.624;1013.4604;3
ACCE;1.353;69597.628;1.13964;4.54898;8.71489;3
AHRS;1.359;69597.633;28.4742;-6.0135;-25.7377;0.22810;-0.10426;-0.22816;3
MAGN;1.360;69597.634;-14.75000;5.62500;-36.75000;3
GYRO;1.361;69597.635;-0.04887;-0.03054;0.06231;3
ACCE;1.363;69597.638;1.16837;4.48195;9.15543;3
GYRO;1.369;69597.643;0.00489;-0.09041;0.04154;3
PRES;1.370;69597.644;1013.4497;3
ACCE;1.373;69597.648;1.15879;4.58729;9.45231;3
AHRS;1.379;69597.653;28.2434;-6.0704;-25.6056;0.22620;-0.10406;-0.22720;3
MAGN;1.380;69597.654;-14.56250;5.50000;-36.31250;3
GYRO;1.380;69597.655;0.08063;-0.15149;0.02566;3
ACCE;1.383;69597.658;1.04387;4.62560;9.67257;3
GYRO;1.389;69597.664;0.17593;-0.19303;0.02199;3
PRES;1.389;69597.664;1013.4722;3
ACCE;1.393;69597.668;0.33519;5.66947;9.49062;3
AHRS;1.399;69597.673;28.1746;-6.1272;-25.5100;0.22561;-0.10422;-0.22652;3
MAGN;1.400;69597.674;-15.00000;5.37500;-36.00000;3
GYRO;1.400;69597.675;0.26878;-0.19792;0.06720;3
ACCE;1.403;69597.678;0.33519;5.13317;8.93516;3
GYRO;1.409;69597.684;0.32620;-0.16738;0.18326;3
PRES;1.410;69597.684;1013.4692;3
ACCE;1.414;69597.688;0.60334;4.51068;8.37971;3
AHRS;1.419;69597.693;28.3991;-6.0091;-25.7030;0.22752;-0.10403;-0.22787;3
MAGN;1.420;69597.694;-15.00000;5.62500;-35.81250;3
GYRO;1.420;69597.695;0.31276;-0.10996;0.27000;3
ACCE;1.423;69597.698;0.97683;4.69264;8.86812;3
GYRO;1.429;69597.704;0.25534;-0.12462;0.30910;3
PRES;1.430;69597.704;1013.4810;3
ACCE;1.433;69597.708;1.51314;5.30555;9.32781;3
AHRS;1.439;69597.713;28.6985;-6.2998;-25.5833;0.22953;-0.10670;-0.22746;3
MAGN;1.440;69597.714;-15.25000;5.50000;-35.25000;3
GYRO;1.440;69597.715;0.21258;-0.25901;0.31521;3
ACCE;1.443;69597.718;1.65679;6.06212;8.64786;3
GYRO;1.449;69597.723;0.18692;-0.40806;0.30543;3
PRES;1.450;69597.724;1013.4663;3
ACCE;1.453;69597.728;1.18752;7.37414;7.96790;3
AHRS;1.459;69597.733;29.1786;-6.9329;-24.8881;0.23291;-0.11132;-0.22303;3
MAGN;1.461;69597.734;-15.43750;5.37500;-35.25000;3
GYRO;1.461;69597.735;0.15149;-0.51068;0.38729;3
ACCE;1.464;69597.738;0.45011;8.44674;7.13472;3
GYRO;1.469;69597.743;0.11240;-0.55711;0.64507;3
PRES;1.470;69597.744;1013.4639;3
ACCE;1.474;69597.748;0.80445;8.32224;6.14831;3
LIGH;1.475;69597.749;133072.0;3
AHRS;1.479;69597.753;29.3827;-7.4675;-24.4723;0.23397;-0.11520;-0.22072;3
MAGN;1.480;69597.754;-15.68750;5.50000;-35.12500;3
GYRO;1.480;69597.755;0.08308;-0.47892;1.03969;3
ACCE;1.483;69597.758;2.51870;6.66546;6.02381;3
GYRO;1.489;69597.764;0.06231;-0.28100;1.41476;3
PRES;1.490;69597.764;1013.4609;3
ACCE;1.493;69597.768;3.98395;4.47237;5.88016;3
AHRS;1.499;69597.773;30.8505;-8.8088;-23.2880;0.24480;-0.12603;-0.21399;3
MAGN;1.500;69597.774;-15.25000;5.68750;-35.37500;3
GYRO;1.500;69597.775;0.07330;-0.06475;1.64811;3
ACCE;1.503;69597.778;4.35745;2.96881;5.37259;3
GYRO;1.509;69597.784;0.10385;0.21258;1.64811;3
PRES;1.510;69597.784;1013.4624;3
ACCE;1.514;69597.788;4.22337;2.41336;6.10043;3
AHRS;1.519;69597.793;30.7354;-10.0255;-21.8285;0.24327;-0.13272;-0.20461;3
MAGN;1.520;69597.794;-15.12500;5.50000;-35.68750;3
GYRO;1.520;69597.795;0.12706;0.71471;1.27549;3
ACCE;1.523;69597.798;3.96480;2.21224;7.66145;3
GYRO;1.529;69597.803;0.12706;0.71471;1.27549;3
PRES;1.530;69597.804;1013.4614;3
ACCE;1.534;69597.808;3.90734;2.19309;8.80109;3
AHRS;1.539;69597.813;29.7717;-12.7790;-18.3712;0.23486;-0.14693;-0.18154;3
MAGN;1.540;69597.814;-14.87500;5.81250;-35.81250;3
GYRO;1.541;69597.815;-0.21136;-0.18326;0.36285;3
ACCE;1.544;69597.818;3.28484;2.94008;7.83383;3
GYRO;1.549;69597.823;-0.45815;-0.67806;-0.11973;3
PRES;1.550;69597.824;1013.4526;3
ACCE;1.554;69597.828;2.48039;4.53941;6.29196;3
AHRS;1.559;69597.833;29.5808;-12.7535;-16.6361;0.23550;-0.14296;-0.16706;3
MAGN;1.561;69597.835;-14.87500;6.25000;-35.37500;3
GYRO;1.561;69597.835;-0.62553;-0.79535;-0.38729;3
ACCE;1.564;69597.838;2.32716;5.30555;5.56412;3
GYRO;1.569;69597.843;-0.73793;-0.68417;-0.46426;3
PRES;1.570;69597.844;1013.4570;3
ACCE;1.573;69597.848;2.70066;4.81713;5.71735;3
AHRS;1.579;69597.853;29.9282;-13.7836;-15.6325;0.23820;-0.14971;-0.16113;3
MAGN;1.580;69597.854;-14.87500;6.50000;-35.25000;3
GYRO;1.580;69597.855;-0.84422;-0.53756;-0.49358;3
ACCE;1.583;69597.858;2.72939;4.31914;5.65032;3
GYRO;1.589;69597.864;-1.00060;-0.37018;-0.55589;3
PRES;1.590;69597.864;1013.4585;3
ACCE;1.593;69597.868;2.48997;4.08930;5.48751;3
AHRS;1.599;69597.873;29.3221;-14.2726;-16.2018;0.23170;-0.15438;-0.16640;3
MAGN;1.600;69597.874;-15.18750;7.00000;-34.93750;3
GYRO;1.600;69597.875;-1.22784;-0.21747;-0.64752;3
ACCE;1.603;69597.878;2.08774;3.99353;5.65032;3
GYRO;1.609;69597.884;-1.52228;-0.13806;-0.70372;3
PRES;1.610;69597.884;1013.4526;3
ACCE;1.614;69597.888;2.07817;3.40934;6.35900;3
AHRS;1.619;69597.893;28.9355;-15.0512;-16.5508;0.22685;-0.16115;-0.17055;3
MAGN;1.620;69597.894;-15.31250;7.12500;-34.81250;3
GYRO;1.620;69597.895;-1.84237;-0.18570;-0.71593;3
ACCE;1.624;69597.898;2.56658;2.39420;6.97192;3
GYRO;1.629;69597.903;-2.09038;-0.29322;-0.75014;3
PRES;1.629;69597.904;1013.4600;3
SOUN;1.630;229.41;0.00700;50.88
ACCE;1.634;69597.908;2.65278;2.32716;8.82982;3
AHRS;1.639;69597.913;27.7418;-14.6366;-17.6316;0.21602;-0.15865;-0.17775;3
MAGN;1.640;69597.914;-15.87500;7.75000;-34.68750;3
GYRO;1.641;69597.915;-2.04884;-0.32620;-0.84055;3
ACCE;1.644;69597.918;3.21781;2.34632;7.41245;3
GYRO;1.649;69597.923;-1.83137;-0.04398;-0.94684;3
PRES;1.650;69597.924;1013.4629;3
ACCE;1.654;69597.928;2.76770;2.69108;7.96790;3
AHRS;1.659;69597.933;25.2586;-14.7118;-18.7613;0.19358;-0.15861;-0.18536;3
MAGN;1.660;69597.934;-16.31250;8.31250;-34.50000;3
GYRO;1.660;69597.935;-1.54427;0.35308;-1.03358;3
ACCE;1.663;69597.938;2.19309;2.91135;10.58237;3
GYRO;1.669;69597.943;-1.44286;0.26634;-1.13621;3
PRES;1.670;69597.944;1013.4673;3
ACCE;1.674;69597.948;1.07260;3.44765;11.90397;3
GNSS;1.676;1491389239.333;39.993931;-0.073771;102.008;55.562;16.0;1.1;16;15
AHRS;1.682;69597.953;23.2055;-14.3599;-20.3260;0.17481;-0.15572;-0.19623;3
MAGN;1.683;69597.954;-16.50000;9.18750;-34.06250;3
GYRO;1.683;69597.955;-1.48074;-0.28222;-1.19852;3
ACCE;1.683;69597.958;0.03831;3.85945;11.20486;3
GNSS;1.684;1491389239.333;39.993931;-0.073771;102.008;55.562;16.0;1.1;16;15
GYRO;1.690;69597.964;-1.41721;-0.73426;-1.14354;3
PRES;1.691;69597.964;1013.4775;3
ACCE;1.693;69597.968;0.34477;3.06458;10.31422;3
AHRS;1.699;69597.973;21.4720;-12.4502;-22.7293;0.16056;-0.14094;-0.21226;3
MAGN;1.700;69597.974;-16.87500;9.81250;-33.93750;3
GYRO;1.700;69597.975;-1.22784;-0.94562;-0.99449;3
ACCE;1.704;69597.978;1.06303;2.27928;10.78348;3
GYRO;1.709;69597.983;-1.08856;-1.23883;-0.87476;3
PRES;1.710;69597.984;1013.4746;3
ACCE;1.713;69597.988;1.26414;2.49955;10.93671;3
AHRS;1.719;69597.993;20.0961;-12.1132;-24.4839;0.14753;-0.13832;-0.22561;3
MAGN;1.720;69597.994;-17.18750;11.00000;-33.37500;3
GYRO;1.720;69597.995;-0.97128;-1.87780;-0.80268;3
ACCE;1.723;69597.998;1.81959;2.53785;11.25275;3
GYRO;1.729;69598.003;-0.86621;-2.27853;-0.75869;3
PRES;1.730;69598.004;1013.4722;3
ACCE;1.733;69598.008;2.28886;2.20267;11.79863;3
AHRS;1.739;69598.013;18.5652;-12.3209;-26.3281;0.13204;-0.13965;-0.24032;3
MAGN;1.740;69598.014;-17.75000;11.31250;-32.75000;3
GYRO;1.740;69598.015;-0.72937;-2.54731;-0.72082;3
ACCE;1.743;69598.018;2.77727;2.44209;11.84651;3
GYRO;1.749;69598.023;-0.49480;-2.75256;-0.68050;3
PRES;1.750;69598.024;1013.4561;3
ACCE;1.753;69598.028;3.06458;2.52828;10.77391;3
AHRS;1.759;69598.033;17.6504;-13.9996;-27.3498;0.11949;-0.15301;-0.25004;3
MAGN;1.760;69598.034;-18.43750;11.50000;-32.18750;3
GYRO;1.760;69598.035;-0.22969;-2.85885;-0.65729;3
ACCE;1.764;69598.038;2.88262;2.44209;9.51935;3
GYRO;1.769;69598.043;-0.07086;-2.89550;-0.61453;3
PRES;1.769;69598.044;1013.4546;3
ACCE;1.773;69598.048;2.45166;3.02627;8.89685;3
AHRS;1.779;69598.053;16.8118;-16.5027;-28.5136;0.10525;-0.17323;-0.26144;3
MAGN;1.780;69598.054;-20.12500;11.81250;-31.50000;3
GYRO;1.780;69598.055;-0.23457;-2.80876;-0.25168;3
ACCE;1.783;69598.058;2.72939;3.25611;7.46991;3
GYRO;1.789;69598.064;-0.23457;-2.80876;-0.25168;3
PRES;1.790;69598.064;1013.4492;3
ACCE;1.793;69598.068;3.14119;3.00712;7.02938;3
AHRS;1.799;69598.073;16.7100;-19.3408;-29.0234;0.09703;-0.19679;-0.26803;3
MAGN;1.800;69598.074;-21.81250;11.81250;-30.18750;3
GYRO;1.800;69598.075;-0.75259;-2.22966;0.15638;3
ACCE;1.803;69598.078;3.43807;2.69108;7.22091;3
GYRO;1.809;69598.083;-0.93829;-2.05984;0.23946;3
PRES;1.810;69598.084;1013.4473;3
ACCE;1.813;69598.088;3.59130;2.59531;7.43160;3
AHRS;1.819;69598.093;16.7812;-22.6329;-29.2031;0.08952;-0.22393;-0.27226;3
MAGN;1.820;69598.095;-23.50000;12.00000;-28.87500;3
GYRO;1.821;69598.095;-1.02014;-2.01830;0.26878;3
ACCE;1.823;69598.098;4.09887;2.41336;8.17859;3
LIGH;1.825;69598.099;123105.0;3
GYRO;1.829;69598.103;-1.04091;-2.13314;0.23824;3
PRES;1.830;69598.104;1013.4448;3
ACCE;1.834;69598.108;6.00466;1.97282;10.18015;3
AHRS;1.839;69598.113;15.8530;-24.9805;-29.1388;0.07643;-0.24119;-0.27212;3
MAGN;1.840;69598.114;-25.00000;12.50000;-27.75000;3
GYRO;1.841;69598.115;-0.97494;-2.43124;0.05986;3
ACCE;1.844;69598.118;7.78594;1.61848;11.70286;3
GYRO;1.852;69598.126;-0.76847;-2.66459;-0.28100;3
PRES;1.852;69598.126;1013.4526;3
ACCE;1.854;69598.128;8.52336;1.47483;11.97101;3
AHRS;1.859;69598.133;14.2455;-27.5274;-29.2814;0.05685;-0.25886;-0.27215;3
MAGN;1.860;69598.134;-26.43750;12.81250;-26.25000;3
GYRO;1.860;69598.135;-0.40928;-2.62550;-0.66584;3
ACCE;1.863;69598.138;8.40844;1.54187;10.87925;3
GYRO;1.869;69598.144;0.01588;-2.32740;-0.93829;3
PRES;1.870;69598.144;1013.4487;3
ACCE;1.873;69598.148;7.08684;1.81959;10.08438;3
AHRS;1.879;69598.153;13.1809;-30.0801;-29.5823;0.04136;-0.27753;-0.27372;3
MAGN;1.880;69598.154;-27.81250;12.68750;-24.81250;3
GYRO;1.881;69598.154;0.34575;-2.05984;-1.05802;3
ACCE;1.884;69598.158;5.94720;2.20267;9.79707;3
GYRO;1.890;69598.164;0.48136;-2.10015;-1.05802;3
PRES;1.890;69598.164;1013.4355;3
ACCE;1.894;69598.168;5.49709;2.66235;9.11712;3
AHRS;1.899;69598.173;12.9281;-32.8318;-30.5607;0.03017;-0.29934;-0.28188;3
MAGN;1.900;69598.174;-28.62500;13.00000;-23.31250;3
GYRO;1.901;69598.175;0.48258;-2.31274;-1.01159;3
ACCE;1.903;69598.178;4.47237;3.10289;8.93516;3
GYRO;1.909;69598.183;0.40439;-2.60839;-0.91996;3
PRES;1.910;69598.184;1013.4277;3
ACCE;1.913;69598.188;3.59130;3.07416;10.01734;3
AHRS;1.919;69598.193;13.8570;-34.8632;-31.1193;0.03110;-0.31735;-0.28887;3
MAGN;1.920;69598.194;-29.87500;12.43750;-22.31250;3
GYRO;1.920;69598.195;0.36285;-3.03111;-0.72571;3
ACCE;1.923;69598.198;3.52426;3.62961;11.25275;3
GYRO;1.929;69598.203;0.45204;-3.62732;-0.42883;3
PRES;1.930;69598.204;1013.4282;3
ACCE;1.934;69598.208;3.85945;3.40934;10.93671;3
AHRS;1.939;69598.213;14.9705;-35.9682;-32.5852;0.03305;-0.32859;-0.30317;3
MAGN;1.940;69598.214;-31.56250;12.31250;-20.06250;3
GYRO;1.940;69598.215;0.58765;-4.21741;-0.12828;3
ACCE;1.944;69598.218;4.24253;2.53785;9.04051;3
GYRO;1.949;69598.224;0.63163;-4.70855;0.15149;3
PRES;1.950;69598.224;1013.4341;3
ACCE;1.953;69598.228;6.60800;2.27928;7.12514;3
AHRS;1.959;69598.233;15.7352;-39.2101;-32.7922;0.02988;-0.35526;-0.30747;3
MAGN;1.960;69598.234;-33.06250;12.18750;-17.75000;3
GYRO;1.960;69598.235;0.57177;-5.01398;0.29932;3
ACCE;1.963;69598.238;8.28394;2.11647;6.05254;3
GYRO;1.969;69598.244;0.49724;-5.15692;0.24557;3
PRES;1.970;69598.244;1013.4385;3
ACCE;1.974;69598.248;10.01734;1.57060;4.29041;3
AHRS;1.979;69598.253;16.1034;-44.4586;-32.2213;0.02062;-0.39585;-0.30525;3
MAGN;1.982;69598.254;-33.75000;12.37500;-14.62500;3
GYRO;1.982;69598.255;0.44349;-5.14715;0.04643;3
ACCE;1.984;69598.258;11.81778;1.34075;2.56658;3
GYRO;1.990;69598.264;0.38729;-4.81484;-0.35186;3
PRES;1.990;69598.264;1013.4336;3
ACCE;1.994;69598.268;12.10508;1.98240;1.97282;3
AHRS;1.999;69598.273;16.1662;-50.1997;-31.1689;0.00982;-0.43875;-0.29833;3
MAGN;2.000;69598.274;-35.12500;12.37500;-11.56250;3
GYRO;2.001;69598.275;0.27855;-4.26384;-0.88820;3
ACCE;2.004;69598.278;11.68370;3.30400;2.63362;3
GYRO;2.010;69598.283;0.06720;-3.77515;-1.40132;3
PRES;2.010;69598.284;1013.4419;3
ACCE;2.014;69598.288;10.39084;4.27126;3.08373;3
AHRS;2.019;69598.293;16.3153;-57.7453;-29.6800;-0.00231;-0.49386;-0.28825;3
MAGN;2.020;69598.294;-36.37500;12.56250;-8.00000;3
GYRO;2.021;69598.295;-0.21136;-3.38419;-1.77395;3
ACCE;2.024;69598.298;8.58082;4.35745;3.49553;3
GYRO;2.030;69598.303;-0.48381;-2.97491;-1.88757;3
PRES;2.031;69598.304;1013.4502;3
ACCE;2.036;69598.308;8.05409;3.85945;4.36702;3
AHRS;2.039;69598.313;17.2404;-62.3424;-29.5905;-0.00669;-0.52753;-0.29104;3
MAGN;2.040;69598.314;-37.00000;11.68750;-5.06250;3
GYRO;2.041;69598.315;-0.65851;-2.22966;-1.50884;3
ACCE;2.044;69598.318;8.40844;3.16992;5.48751;3
GYRO;2.049;69598.323;-0.65851;-2.22966;-1.50884;3
PRES;2.050;69598.324;1013.4546;3
ACCE;2.054;69598.328;8.91601;2.93050;6.67503;3
AHRS;2.059;69598.333;18.9811;-65.3521;-31.0126;-0.00862;-0.55022;-0.30773;3
MAGN;2.060;69598.334;-37.56250;11.25000;-2.56250;3
GYRO;2.061;69598.335;-0.08430;-1.63345;-1.32558;3
ACCE;2.064;69598.338;9.36612;2.73897;7.42203;3
GYRO;2.070;69598.344;0.36163;-1.47952;-1.39155;3
PRES;2.070;69598.344;1013.4385;3
ACCE;2.075;69598.348;9.62469;2.42293;7.45076;3
AHRS;2.079;69598.353;20.2085;-67.2996;-32.2325;-0.01113;-0.56462;-0.32088;3
MAGN;2.081;69598.355;-38.37500;10.37500;-0.62500;3
GYRO;2.081;69598.355;0.78802;-1.45630;-1.53083;3
ACCE;2.084;69598.358;9.87369;2.16436;6.87615;3
GYRO;2.091;69598.364;1.14476;-1.54549;-1.72020;3
PRES;2.092;69598.364;1013.4521;3
ACCE;2.094;69598.368;9.56723;2.16436;6.06212;3
AHRS;2.099;69598.373;20.7669;-67.6849;-33.9908;-0.01696;-0.56762;-0.33479;3
MAGN;2.100;69598.374;-38.62500;9.50000;1.43750;3
GYRO;2.101;69598.375;1.39522;-1.72631;-1.94866;3
ACCE;2.104;69598.378;9.10754;2.61447;5.02782;3
GYRO;2.110;69598.383;1.54549;-1.95110;-2.19056;3
PRES;2.110;69598.384;1013.4541;3
ACCE;2.114;69598.388;9.00220;2.89220;4.14676;3
AHRS;2.119;69598.393;22.7014;-69.4016;-33.7622;-0.00725;-0.58109;-0.34128;3
MAGN;2.120;69598.394;-38.68750;8.18750;2.87500;3
GYRO;2.121;69598.395;1.62979;-2.24676;-2.44346;3
ACCE;2.124;69598.398;8.86812;2.92093;3.67749;3
GYRO;2.129;69598.403;1.65911;-2.65116;-2.70980;3
PRES;2.130;69598.404;1013.4639;3
ACCE;2.134;69598.408;8.83939;2.81558;3.54342;3
AHRS;2.139;69598.413;24.6790;-71.1959;-33.4683;0.00268;-0.59460;-0.34784;3
MAGN;2.140;69598.414;-38.37500;7.12500;4.50000;3
GYRO;2.141;69598.415;1.63223;-3.17772;-3.00301;3
ACCE;2.144;69598.418;8.72447;2.66235;3.51469;3
GYRO;2.149;69598.423;1.55771;-3.82768;-3.32799;3
PRES;2.150;69598.424;1013.4575;3
ACCE;2.154;69598.428;8.38928;2.63362;3.16035;3
AHRS;2.159;69598.433;27.8417;-74.1777;-32.4467;0.02074;-0.61565;-0.35562;3
MAGN;2.160;69598.434;-38.50000;5.06250;6.43750;3
GYRO;2.160;69598.435;1.44164;-4.50574;-3.65786;3
ACCE;2.164;69598.438;8.02536;2.43251;2.72939;3
GYRO;2.169;69598.444;1.28770;-5.13493;-3.99750;3
PRES;2.170;69598.444;1013.4546;3
ACCE;2.173;69598.448;7.75721;2.16436;2.28886;3
LIGH;2.175;69598.449;24179.0;3
AHRS;2.179;69598.453;30.4638;-77.4804;-32.2808;0.02899;-0.63697;-0.36715;3
MAGN;2.180;69598.454;-38.00000;2.81250;8.81250;3
GYRO;2.180;69598.455;1.10811;-5.70304;-4.37380;3
SOUN;2.180;565.05;0.01724;58.71
ACCE;2.184;69598.458;7.12514;2.47082;1.81002;3
GYRO;2.189;69598.463;0.93096;-6.17463;-4.76597;3
PRES;2.189;69598.464;1013.4629;3
ACCE;2.193;69598.468;6.05254;3.16035;1.30245;3
AHRS;2.199;69598.473;34.7174;-83.0146;-31.1679;0.04528;-0.66930;-0.38248;3
MAGN;2.200;69598.475;-37.62500;0.31250;11.81250;3
GYRO;2.201;69598.475;0.78435;-6.54725;-5.13738;3
ACCE;2.203;69598.478;4.99909;3.75411;0.47884;3
GYRO;2.210;69598.484;0.67562;-6.81481;-5.48435;3
PRES;2.210;69598.484;1013.4751;3
ACCE;2.213;69598.488;3.76368;4.53941;-0.43096;3
AHRS;2.219;69598.493;39.0375;-89.1696;-30.9451;0.05283;-0.70113;-0.40512;3
MAGN;2.220;69598.494;-36.31250;-2.25000;15.93750;3
GYRO;2.220;69598.495;0.60598;-6.95653;-5.78367;3
ACCE;2.223;69598.498;2.57616;5.36301;-1.48441;3
GYRO;2.229;69598.503;0.57055;-6.97975;-6.02557;3
PRES;2.229;69598.504;1013.4595;3
ACCE;2.234;69598.508;1.74298;6.03339;-2.03986;3
AHRS;2.239;69598.513;44.6277;-97.2611;-29.1297;0.06828;-0.73506;-0.42954;3
MAGN;2.240;69598.514;-34.12500;-5.56250;20.25000;3
GYRO;2.241;69598.515;0.54489;-6.91866;-6.22227;3
ACCE;2.243;69598.518;1.12049;6.47392;-2.16436;3
GYRO;2.249;69598.523;0.51679;-6.80870;-6.38110;3
PRES;2.249;69598.524;1013.4507;3
ACCE;2.253;69598.528;0.82361;6.58884;-2.03028;3
AHRS;2.259;69598.533;52.2722;-109.1377;-23.6905;0.09978;-0.76834;-0.45812;3
MAGN;2.260;69598.534;-30.43750;-8.43750;24.68750;3
GYRO;2.260;69598.535;0.49847;-6.68409;-6.50449;3
ACCE;2.263;69598.538;0.22984;6.59842;-1.88663;3
GYRO;2.269;69598.544;0.50824;-6.56802;-6.57780;3
PRES;2.270;69598.544;1013.4448;3
ACCE;2.273;69598.548;-0.43096;6.45477;-1.75256;3
AHRS;2.279;69598.553;58.3142;-121.5846;-17.1675;0.12131;-0.78920;-0.48410;3
MAGN;2.282;69598.554;-25.75000;-11.37500;28.56250;3
GYRO;2.283;69598.555;0.55833;-6.47395;-6.59612;3
ACCE;2.283;69598.558;-1.10133;6.23450;-1.69509;3
GYRO;2.291;69598.564;0.64019;-6.41531;-6.58635;3
PRES;2.291;69598.564;1013.4512;3
ACCE;2.294;69598.568;-1.84832;5.98550;-1.82917;3
AHRS;2.299;69598.573;64.8215;-141.2602;-3.1616;0.15573;-0.80104;-0.51318;3
MAGN;2.300;69598.574;-19.75000;-14.50000;31.87500;3
GYRO;2.301;69598.575;0.84422;-6.20517;-6.56558;3
ACCE;2.304;69598.578;-2.71024;5.90889;-2.19309;3
GYRO;2.311;69598.583;0.84422;-6.20517;-6.56558;3
PRES;2.311;69598.584;1013.4502;3
ACCE;2.313;69598.588;-3.73495;6.14831;-2.27928;3
AHRS;2.321;69598.593;67.7869;-164.1402;14.4345;0.17961;-0.80596;-0.53356;3
MAGN;2.321;69598.594;-13.43750;-16.43750;34.12500;3
GYRO;2.322;69598.595;1.06657;-5.72503;-6.45074;3
ACCE;2.324;69598.598;-5.13317;6.42604;-2.24097;3
GYRO;2.332;69598.603;1.06657;-5.72503;-6.27603;3
PRES;2.332;69598.604;1013.4565;3
ACCE;2.334;69598.608;-6.66546;6.62715;-2.29843;3
AHRS;2.339;69598.613;66.5828;163.7419;41.3206;0.21934;-0.80166;-0.55014;3
MAGN;2.343;69598.617;-6.68750;-17.31250;36.06250;3
GYRO;2.344;69598.617;1.17286;-5.17159;-5.98281;3
ACCE;2.346;69598.620;-8.09240;6.83784;-2.28886;3
GYRO;2.358;69598.623;1.18141;-4.82706;-5.57109;3
PRES;2.358;69598.624;1013.4658;3
ACCE;2.358;69598.628;-9.24162;7.06768;-2.56658;3
AHRS;2.359;69598.633;62.0400;143.6316;56.5158;-0.24381;0.79330;0.55787;3
MAGN;2.364;69598.635;-0.43750;-17.75000;37.43750;3
GYRO;2.364;69598.635;1.18997;-4.39945;-5.04330;3
ACCE;2.364;69598.638;-10.18972;7.51779;-3.04542;3
GYRO;2.369;69598.644;1.22173;-3.89976;-4.41167;3
PRES;2.370;69598.644;1013.4717;3
ACCE;2.373;69598.648;-10.95587;8.10198;-3.30400;3
AHRS;2.379;69598.653;55.3292;129.2026;67.1732;-0.27670;0.77667;0.55955;3
MAGN;2.380;69598.654;5.75000;-17.31250;38.18750;3
GYRO;2.380;69598.655;1.27793;-3.37808;-3.69329;3
ACCE;2.384;69598.658;-11.28148;8.51378;-3.16035;3
GYRO;2.389;69598.663;1.35856;-2.89794;-2.91994;3
PRES;2.390;69598.664;1013.4648;3
ACCE;2.393;69598.668;-11.30063;8.92558;-3.39977;3
AHRS;2.399;69598.673;49.8531;121.2510;71.1273;-0.29145;0.76309;0.55748;3
MAGN;2.400;69598.674;11.31250;-16.25000;38.06250;3
GYRO;2.400;69598.675;1.43553;-2.45690;-2.11726;3
ACCE;2.404;69598.678;-11.20486;9.09797;-3.98395;3
GYRO;2.409;69598.683;1.48318;-1.97798;-1.31214;3
PRES;2.410;69598.684;1013.4619;3
ACCE;2.413;69598.688;-10.51533;8.70532;-4.72137;3
AHRS;2.419;69598.693;44.6852;115.8080;73.1560;-0.30473;0.74960;0.55148;3
MAGN;2.420;69598.694;15.43750;-15.31250;37.81250;3
GYRO;2.420;69598.695;1.47219;-1.42698;-0.55222;3
ACCE;2.424;69598.698;-9.51935;8.04452;-5.21936;3
GYRO;2.429;69598.703;1.38911;-0.85277;0.10507;3
PRES;2.430;69598.704;1013.4575;3
ACCE;2.433;69598.708;-8.38928;7.46033;-5.45878;3
AHRS;2.439;69598.713;41.7829;113.4356;72.4676;-0.30380;0.74565;0.54350;3
MAGN;2.441;69598.714;18.50000;-13.93750;37.25000;3
GYRO;2.441;69598.715;1.21929;-0.30299;0.60598;3
ACCE;2.443;69598.718;-7.10599;7.11557;-5.36301;3
GYRO;2.449;69598.723;0.97494;0.17226;0.93218;3
PRES;2.449;69598.724;1013.4556;3
ACCE;2.453;69598.728;-5.98550;6.78038;-5.06613;3
AHRS;2.459;69598.733;40.4050;113.8339;69.9107;-0.29602;0.75248;0.53065;3
MAGN;2.460;69598.734;20.43750;-13.25000;36.68750;3
GYRO;2.460;69598.735;0.68050;0.50702;1.10689;3
ACCE;2.463;69598.738;-5.05655;6.46434;-4.90333;3
GYRO;2.469;69598.744;0.36041;0.74526;1.16675;3
PRES;2.470;69598.744;1013.4634;3
ACCE;2.473;69598.748;-4.50110;6.28239;-4.59687;3
AHRS;2.479;69598.753;40.4563;114.7694;67.9591;-0.28719;0.75955;0.52417;3
MAGN;2.480;69598.754;21.37500;-12.37500;36.06250;3
GYRO;2.480;69598.755;0.04032;0.92852;1.16187;3
ACCE;2.483;69598.758;-4.28083;6.24408;-4.24253;3
GYRO;2.489;69598.763;-0.24801;1.07268;1.14232;3
PRES;2.489;69598.764;1013.4590;3
ACCE;2.493;69598.768;-4.43406;6.44519;-4.00311;3
AHRS;2.499;69598.773;41.8207;117.7729;65.0083;-0.27422;0.77358;0.51708;3
MAGN;2.500;69598.774;21.25000;-11.93750;36.50000;3
GYRO;2.500;69598.775;-0.47037;1.20096;1.13743;3
ACCE;2.503;69598.778;-4.79798;6.79953;-3.84988;3
GYRO;2.509;69598.783;-0.61209;1.32436;1.14354;3
PRES;2.509;69598.784;1013.4575;3
ACCE;2.513;69598.788;-5.12359;7.09641;-3.79242;3
AHRS;2.519;69598.793;42.9602;119.4515;64.0955;-0.26996;0.77912;0.51698;3
MAGN;2.520;69598.794;20.68750;-11.93750;36.81250;3
GYRO;2.521;69598.795;-0.67684;1.43798;1.17286;3
ACCE;2.524;69598.798;-5.32470;7.16345;-3.76368;3
LIGH;2.525;69598.799;20594.0;3
GYRO;2.529;69598.803;-0.68539;1.52472;1.23761;3
PRES;2.530;69598.804;1013.4556;3
ACCE;2.534;69598.808;-5.49709;7.24007;-3.74453;3
AHRS;2.539;69598.813;44.6855;121.3445;63.4456;-0.26562;0.78381;0.52012;3
MAGN;2.540;69598.814;19.87500;-12.62500;36.62500;3
GYRO;2.540;69598.815;-0.66951;1.59069;1.33169;3
ACCE;2.543;69598.818;-5.66947;7.38372;-3.80199;3
GYRO;2.549;69598.824;-0.64996;1.64567;1.44409;3
PRES;2.550;69598.824;1013.4600;3
ACCE;2.554;69598.828;-5.89931;7.63272;-4.04141;3
AHRS;2.559;69598.833;46.2327;123.0487;63.3553;-0.26525;0.78630;0.52396;3
MAGN;2.560;69598.834;18.75000;-12.75000;37.25000;3
GYRO;2.560;69598.835;-0.64752;1.72753;1.58581;3
ACCE;2.563;69598.838;-6.03339;7.86256;-4.31914;3
GYRO;2.570;69598.844;-0.67195;1.87169;1.76662;3
PRES;2.570;69598.844;1013.4604;3
ACCE;2.573;69598.848;-6.09085;8.02536;-4.54898;3
AHRS;2.579;69598.853;47.8339;125.0814;63.0699;-0.26491;0.78913;0.52708;3
MAGN;2.580;69598.854;17.37500;-14.06250;37.68750;3
GYRO;2.581;69598.855;-0.76969;2.36771;2.23210;3
ACCE;2.584;69598.858;-6.24408;8.27436;-4.67348;3
GYRO;2.589;69598.863;-0.76969;2.36771;2.23210;3
PRES;2.590;69598.864;1013.4722;3
ACCE;2.593;69598.868;-6.41646;8.53294;-4.87459;3
AHRS;2.599;69598.873;49.7312;127.6009;62.3420;-0.26252;0.79264;0.53015;3
MAGN;2.601;69598.875;15.56250;-14.87500;37.50000;3
GYRO;2.601;69598.875;-0.90164;3.04089;2.88328;3
ACCE;2.603;69598.878;-6.67503;8.75320;-5.35344;3
GYRO;2.609;69598.883;-1.00426;3.47827;3.30234;3
PRES;2.610;69598.884;1013.4741;3
ACCE;2.613;69598.888;-6.69419;8.62870;-5.61201;3
AHRS;2.619;69598.893;51.7507;131.1412;61.2482;-0.26198;0.79688;0.53148;3
MAGN;2.620;69598.894;13.62500;-16.18750;37.50000;3
GYRO;2.620;69598.895;-1.14965;3.93642;3.73605;3
SOUN;2.621;471.93;0.01440;57.15
ACCE;2.623;69598.898;-6.14831;8.02536;-5.25767;3
GYRO;2.629;69598.903;-1.32191;4.28827;4.08913;3
PRES;2.630;69598.904;1013.4712;3
ACCE;2.634;69598.908;-5.37259;7.40287;-4.52983;3
AHRS;2.639;69598.913;54.8314;136.6810;58.6751;-0.25607;0.80247;0.53358;3
MAGN;2.640;69598.914;10.50000;-17.31250;37.81250;3
GYRO;2.640;69598.915;-1.48685;4.46665;4.31271;3
ACCE;2.644;69598.918;-4.49152;6.90488;-3.56257;3
GYRO;2.650;69598.924;-1.61391;4.46909;4.42511;3
PRES;2.650;69598.924;1013.4727;3
ACCE;2.654;69598.928;-3.70622;6.74207;-3.09331;3
AHRS;2.659;69598.933;57.7326;143.3782;55.7957;-0.25497;0.80575;0.53379;3
MAGN;2.660;69598.934;7.43750;-18.56250;37.62500;3
GYRO;2.660;69598.935;-1.68721;4.40312;4.49352;3
ACCE;2.663;69598.938;-3.38061;6.93361;-3.04542;3
GYRO;2.669;69598.944;-1.72264;4.39334;4.59493;3
PRES;2.670;69598.944;1013.4629;3
ACCE;2.673;69598.948;-3.08373;7.14430;-3.01669;3
AHRS;2.679;69598.953;61.7537;154.2425;49.1647;0.24404;-0.80843;-0.53452;3
GNSS;2.680;1491389240.342;39.993951;-0.073742;102.027;56.943;16.0;1.1;16;15
MAGN;2.685;69598.954;3.25000;-19.31250;37.31250;3
GYRO;2.685;69598.955;-1.75074;4.46054;4.74642;3
ACCE;2.686;69598.958;-2.63362;7.09641;-2.87304;3
GNSS;2.686;1491389240.342;39.993951;-0.073742;102.027;56.943;16.0;1.1;16;15
GYRO;2.690;69598.963;-1.78250;4.58271;4.92357;3
PRES;2.690;69598.964;1013.4556;3
ACCE;2.694;69598.968;-2.18351;6.85699;-2.71024;3
AHRS;2.699;69598.973;65.0839;164.9342;42.5084;0.23723;-0.80444;-0.53706;3
MAGN;2.700;69598.974;-0.93750;-20.12500;36.56250;3
GYRO;2.701;69598.975;-1.82649;4.76475;5.10195;3
ACCE;2.703;69598.978;-1.84832;6.60800;-2.42293;3
GYRO;2.709;69598.983;-1.88391;5.01520;5.28643;3
PRES;2.710;69598.984;1013.4517;3
ACCE;2.713;69598.988;-1.53229;6.31112;-1.94409;3
AHRS;2.719;69598.993;67.7333;-177.9140;29.4423;0.22078;-0.80037;-0.53504;3
MAGN;2.720;69598.994;-6.06250;-20.00000;35.50000;3
GYRO;2.720;69598.995;-1.95233;5.28398;5.47335;3
ACCE;2.723;69598.998;-0.97683;5.95677;-1.18752;3
GYRO;2.729;69599.004;-2.02441;5.49412;5.64073;3
PRES;2.730;69599.004;1013.4463;3
ACCE;2.734;69599.008;-0.48842;5.80354;-0.73741;3
AHRS;2.739;69599.013;69.4105;-160.5809;16.4026;0.21063;-0.78833;-0.53568;3
MAGN;2.740;69599.014;-10.87500;-19.68750;33.68750;3
GYRO;2.740;69599.015;-2.08549;5.63218;5.78001;3
ACCE;2.744;69599.018;-0.27773;5.92804;-0.71826;3
GYRO;2.750;69599.024;-2.13192;5.76535;5.93517;3
PRES;2.750;69599.024;1013.4590;3
ACCE;2.754;69599.028;0.01915;5.65032;-0.50757;3
AHRS;2.759;69599.033;68.0572;-137.1973;-2.0103;0.19063;-0.77508;-0.52625;3
MAGN;2.760;69599.034;-16.43750;-19.12500;31.00000;3
GYRO;2.761;69599.035;-2.17346;5.90585;6.11843;3
ACCE;2.764;69599.038;0.37350;4.98952;-0.10534;3
GYRO;2.770;69599.043;-2.22111;6.04757;6.28580;3
PRES;2.770;69599.044;1013.4585;3
ACCE;2.774;69599.048;0.95768;4.05099;0.60334;3
AHRS;2.779;69599.053;65.9093;-117.3622;-16.4246;0.17747;-0.74987;-0.52225;3
MAGN;2.780;69599.054;-21.37500;-17.37500;28.18750;3
GYRO;2.781;69599.055;-2.28341;6.16607;6.40431;3
ACCE;2.784;69599.058;1.66636;3.30400;1.48441;3
GYRO;2.789;69599.063;-2.36405;6.19417;6.44707;3
PRES;2.790;69599.064;1013.4663;3
ACCE;2.794;69599.068;2.51870;2.81558;2.44209;3
AHRS;2.799;69599.073;59.9037;-100.8625;-27.0202;0.15320;-0.72373;-0.50316;3
MAGN;2.800;69599.074;-26.62500;-14.87500;24.56250;3
GYRO;2.801;69599.075;-2.43980;6.13187;6.41164;3
ACCE;2.804;69599.078;3.33273;2.39420;3.15077;3
GYRO;2.810;69599.083;-2.47400;6.01091;6.31512;3
PRES;2.810;69599.084;1013.4585;3
ACCE;2.814;69599.088;4.11803;1.93451;3.71580;3
AHRS;2.819;69599.093;51.6625;-83.7483;-37.2544;0.11555;-0.67296;-0.48968;3
MAGN;2.821;69599.094;-30.62500;-12.25000;20.43750;3
GYRO;2.821;69599.095;-2.44835;5.87408;6.18440;3
ACCE;2.824;69599.098;4.71179;1.66636;4.17549;3
GYRO;2.829;69599.103;-2.38115;5.75069;6.05490;3
PRES;2.830;69599.104;1013.4629;3
ACCE;2.834;69599.108;5.23851;1.49398;4.85544;3
AHRS;2.839;69599.113;43.5582;-74.7198;-39.4308;0.08752;-0.62996;-0.46095;3
MAGN;2.840;69599.114;-34.25000;-8.62500;16.25000;3
GYRO;2.840;69599.115;-2.16491;5.55032;5.86797;3
ACCE;2.844;69599.118;5.66947;1.22583;5.64074;3
GYRO;2.852;69599.126;-2.16491;5.55032;5.86797;3
PRES;2.852;69599.126;1013.4517;3
ACCE;2.854;69599.128;6.01423;0.76614;5.73651;3
AHRS;2.859;69599.133;33.5628;-64.9838;-41.7731;0.04417;-0.56733;-0.43281;3
MAGN;2.860;69599.134;-36.68750;-4.31250;11.62500;3
GYRO;2.861;69599.135;-1.95355;5.42937;5.66883;3
ACCE;2.864;69599.138;6.47392;0.22027;5.66947;3
GYRO;2.869;69599.144;-1.91690;5.48190;5.56254;3
PRES;2.870;69599.144;1013.4482;3
ACCE;2.873;69599.148;6.94318;-0.55545;6.14831;3
LIGH;2.875;69599.149;17769.0;3
AHRS;2.879;69599.153;26.1244;-58.8483;-40.6197;0.01851;-0.51714;-0.39863;3
MAGN;2.880;69599.154;-38.25000;0.00000;7.06250;3
GYRO;2.881;69599.155;-1.92300;5.52711;5.41227;3
ACCE;2.883;69599.158;7.50822;-1.55144;7.20176;3
GYRO;2.889;69599.163;-1.93522;5.50878;5.17403;3
PRES;2.890;69599.164;1013.4419;3
ACCE;2.894;69599.168;7.92960;-2.48997;8.28394;3
AHRS;2.899;69599.173;17.0366;-52.4928;-39.2759;-0.02186;-0.45656;-0.35980;3
MAGN;2.900;69599.174;-38.50000;4.31250;2.75000;3
GYRO;2.900;69599.175;-1.92178;5.42815;4.85638;3
ACCE;2.903;69599.178;8.10198;-3.22738;9.51935;3
GYRO;2.909;69599.183;-1.93400;5.19235;4.48864;3
PRES;2.910;69599.184;1013.4541;3
ACCE;2.913;69599.188;7.99663;-3.70622;10.11311;3
AHRS;2.919;69599.193;10.6179;-46.4588;-36.7567;-0.04313;-0.39950;-0.32312;3
MAGN;2.920;69599.194;-38.06250;8.75000;-1.25000;3
GYRO;2.920;69599.195;-2.02074;4.80507;4.09646;3
ACCE;2.923;69599.198;7.19218;-3.21781;9.62469;3
GYRO;2.929;69599.203;-2.05251;4.52162;3.79347;3
PRES;2.930;69599.204;1013.4614;3
ACCE;2.934;69599.208;6.22492;-2.75812;9.03093;3
AHRS;2.939;69599.213;3.1803;-40.1151;-34.5149;-0.07681;-0.33513;-0.28765;3
MAGN;2.940;69599.214;-36.62500;13.00000;-5.06250;3
GYRO;2.941;69599.215;-1.98043;4.44710;3.61632;3
ACCE;2.944;69599.218;5.50666;-2.74854;8.61913;3
GYRO;2.950;69599.224;-1.88391;4.52651;3.50759;3
PRES;2.950;69599.224;1013.4678;3
ACCE;2.954;69599.228;5.07571;-3.16035;8.40844;3
AHRS;2.959;69599.233;-1.6620;-34.4617;-32.0944;-0.09519;-0.28082;-0.25987;3
MAGN;2.960;69599.234;-34.93750;16.81250;-8.43750;3
GYRO;2.961;69599.235;-1.83015;4.68534;3.41352;3
ACCE;2.964;69599.238;4.82671;-3.62003;8.67659;3
GYRO;2.970;69599.244;-1.83993;4.83194;3.29867;3
PRES;2.970;69599.244;1013.4648;3
ACCE;2.974;69599.248;4.56814;-4.13718;9.92157;3
AHRS;2.979;69599.253;-7.0303;-29.1922;-29.9287;-0.12227;-0.22768;-0.23449;3
MAGN;2.980;69599.254;-32.93750;19.68750;-11.56250;3
GYRO;2.981;69599.255;-1.93156;4.81484;3.12885;3
ACCE;2.984;69599.258;4.40533;-4.34787;11.39640;3
GYRO;2.990;69599.264;-2.09160;4.48986;2.87718;3
PRES;2.990;69599.264;1013.4780;3
ACCE;2.994;69599.268;3.85945;-4.07972;12.24874;3
AHRS;2.999;69599.273;-10.7288;-23.2937;-27.2303;-0.13631;-0.17379;-0.21120;3
MAGN;3.000;69599.274;-30.62500;22.75000;-14.06250;3
GYRO;3.000;69599.275;-2.19667;3.99628;2.60351;3
ACCE;3.004;69599.278;3.24654;-4.00311;12.55519;3
GYRO;3.009;69599.283;-2.11482;3.52958;2.38604;3
PRES;3.010;69599.284;1013.4932;3
ACCE;3.014;69599.288;3.08373;-4.27126;12.88081;3
AHRS;3.019;69599.293;-14.3850;-17.0106;-24.5170;-0.15216;-0.11710;-0.19024;3
MAGN;3.020;69599.294;-27.62500;25.50000;-16.12500;3
GYRO;3.020;69599.295;-1.86436;3.09709;2.20889;3
ACCE;3.023;69599.298;2.98796;-4.54898;12.55519;3
GYRO;3.029;69599.303;-1.55893;2.68903;2.05617;3
PRES;3.030;69599.304;1013.4844;3
ACCE;3.034;69599.308;2.71981;-4.75967;12.57435;3
AHRS;3.039;69599.313;-17.6007;-11.7019;-22.0945;-0.16868;-0.06971;-0.17307;3
MAGN;3.040;69599.314;-25.00000;27.37500;-17.31250;3
GYRO;3.041;69599.315;-1.29748;2.30785;1.92545;3
ACCE;3.044;69599.318;2.62405;-4.80756;12.26789;3
GYRO;3.050;69599.324;-1.08490;1.91934;1.82282;3
PRES;3.050;69599.324;1013.4868;3
ACCE;3.054;69599.328;2.63362;-4.70221;12.24874;3
AHRS;3.059;69599.333;-20.1974;-7.7699;-19.9085;-0.18384;-0.03546;-0.15809;3
MAGN;3.060;69599.334;-22.00000;29.50000;-18.31250;3
GYRO;3.061;69599.335;-0.92729;1.54915;1.71164;3
ACCE;3.064;69599.338;2.49955;-4.46279;11.75074;3
GYRO;3.070;69599.343;-0.78191;1.21684;1.59925;3
PRES;3.070;69599.344;1013.4893;3
ACCE;3.074;69599.348;2.47082;-4.40533;11.45386;3
AHRS;3.079;69599.353;-21.9154;-4.3120;-17.7005;-0.19337;-0.00727;-0.14388;3
MAGN;3.080;69599.354;-19.93750;31.37500;-18.43750;3
GYRO;3.081;69599.355;-0.64507;0.97616;1.49906;3
ACCE;3.083;69599.358;2.58574;-4.43406;11.12825;3
GYRO;3.089;69599.363;-0.53878;0.76969;1.39522;3
PRES;3.090;69599.364;1013.4941;3
ACCE;3.093;69599.368;2.67193;-4.58729;10.63983;3
AHRS;3.099;69599.373;-22.9061;-2.6811;-15.9066;-0.19977;0.00476;-0.13097;3
MAGN;3.100;69599.374;-17.87500;32.31250;-18.75000;3
GYRO;3.101;69599.375;-0.42516;0.46304;1.13865;3
ACCE;3.103;69599.378;2.71981;-4.57771;10.21845;3
GYRO;3.109;69599.383;-0.42516;0.46304;1.13865;3
PRES;3.110;69599.384;1013.4819;3
ACCE;3.114;69599.388;2.75812;-4.45322;9.90242;3
AHRS;3.119;69599.393;-23.6992;-0.8216;-14.0536;-0.20465;0.01815;-0.11826;3
MAGN;3.121;69599.395;-16.93750;32.75000;-18.87500;3
GYRO;3.121;69599.395;-0.40928;0.27000;0.84177;3
ACCE;3.123;69599.398;2.78685;-4.50110;9.81623;3
GYRO;3.129;69599.403;-0.40073;0.21136;0.66340;3
PRES;3.130;69599.404;1013.4766;3
ACCE;3.137;69599.408;2.71024;-4.46279;9.66300;3
AHRS;3.139;69599.413;-24.1944;-1.1113;-13.1124;-0.20927;0.01451;-0.10962;3
MAGN;3.140;69599.414;-15.56250;33.31250;-19.31250;3
GYRO;3.140;69599.415;-0.39584;0.18692;0.48747;3
ACCE;3.144;69599.418;2.58574;-4.39575;9.68215;3
GYRO;3.149;69599.424;-0.39706;0.16616;0.33231;3
PRES;3.150;69599.424;1013.4858;3
ACCE;3.153;69599.428;2.49955;-4.26168;10.12268;3
AHRS;3.159;69599.433;-24.6761;-0.3622;-12.0568;-0.21282;0.01937;-0.10192;3
MAGN;3.160;69599.434;-15.12500;33.18750;-19.18750;3
GYRO;3.160;69599.435;-0.37385;0.08919;0.20281;3
ACCE;3.164;69599.438;2.50912;-4.26168;10.69729;3
GYRO;3.169;69599.443;-0.29322;-0.04765;0.08308;3
PRES;3.170;69599.444;1013.4824;3
SOUN;3.171;118.17;0.00361;45.12
ACCE;3.173;69599.448;2.45166;-4.33829;11.04206;3
AHRS;3.179;69599.453;-24.8672;-1.0839;-11.8541;-0.21510;0.01304;-0.09881;3
MAGN;3.180;69599.454;-14.31250;33.43750;-19.62500;3
GYRO;3.180;69599.455;-0.14661;-0.19303;-0.02932;3
ACCE;3.183;69599.458;2.31759;-4.37660;11.24317;3
GYRO;3.189;69599.463;0.03299;-0.34331;-0.13073;3
PRES;3.190;69599.464;1013.4668;3
ACCE;3.193;69599.468;2.29843;-4.36702;11.37725;3
AHRS;3.199;69599.473;-25.2992;-0.8752;-11.6044;-0.21861;0.01472;-0.09697;3
MAGN;3.200;69599.475;-14.00000;33.87500;-19.43750;3
GYRO;3.201;69599.475;0.19792;-0.56566;-0.23213;3
ACCE;3.204;69599.478;2.39420;-4.36702;11.22402;3
GYRO;3.210;69599.483;0.33231;-0.83566;-0.35186;3
PRES;3.210;69599.484;1013.4824;3
ACCE;3.214;69599.488;2.15478;-4.29999;10.90798;3
AHRS;3.219;69599.493;-25.0688;-2.0785;-11.9791;-0.21765;0.00503;-0.09793;3
MAGN;3.220;69599.494;-13.62500;34.12500;-19.00000;3
GYRO;3.221;69599.495;0.44715;-1.04702;-0.47281;3
ACCE;3.224;69599.498;2.07817;-4.14676;10.70687;3
LIGH;3.226;69599.499;30262.0;3
GYRO;3.230;69599.504;0.53756;-1.24128;-0.57177;3
PRES;3.231;69599.504;1013.4937;3
ACCE;3.234;69599.508;2.28886;-4.07014;10.55364;3
AHRS;3.239;69599.513;-24.8306;-2.8450;-12.2603;-0.21629;-0.00115;-0.09895;3
MAGN;3.241;69599.514;-14.12500;33.87500;-18.75000;3
GYRO;3.242;69599.515;0.61942;-1.43187;-0.64752;3
ACCE;3.244;69599.518;2.51870;-3.95522;10.21845;3
GYRO;3.250;69599.524;0.71471;-1.54793;-0.69639;3
PRES;3.251;69599.524;1013.4966;3
ACCE;3.254;69599.528;2.48997;-3.70622;9.45231;3
AHRS;3.259;69599.533;-23.9572;-5.1209;-13.1068;-0.21097;-0.01975;-0.10232;3
MAGN;3.260;69599.534;-14.31250;33.87500;-18.87500;3
GYRO;3.261;69599.535;0.80146;-1.54060;-0.70372;3
ACCE;3.264;69599.538;2.39420;-3.57215;8.90643;3
GYRO;3.270;69599.543;0.83566;-1.44775;-0.67684;3
PRES;3.270;69599.544;1013.4883;3
ACCE;3.274;69599.548;2.23140;-3.39019;8.47547;3
AHRS;3.279;69599.553;-23.2128;-6.9510;-13.7898;-0.20649;-0.03484;-0.10527;3
MAGN;3.280;69599.554;-15.12500;33.43750;-18.75000;3
GYRO;3.281;69599.555;0.79412;-1.31458;-0.63530;3
ACCE;3.284;69599.558;2.13563;-3.29442;8.40844;3
GYRO;3.289;69599.563;0.69883;-1.16187;-0.58399;3
PRES;3.290;69599.564;1013.4844;3
ACCE;3.293;69599.568;2.48039;-3.48596;9.05966;3
AHRS;3.299;69599.573;-22.0939;-9.4656;-14.6613;-0.19973;-0.05595;-0.10912;3
MAGN;3.300;69599.574;-15.93750;32.87500;-18.75000;3
GYRO;3.300;69599.575;0.60353;-1.05435;-0.55467;3
ACCE;3.304;69599.578;3.06458;-3.71580;10.24718;3
GYRO;3.309;69599.583;0.56688;-1.06535;-0.58765;3
PRES;3.310;69599.584;1013.4893;3
ACCE;3.313;69599.588;3.48596;-3.88818;11.41555;3
AHRS;3.319;69599.593;-21.0692;-11.1851;-15.2509;-0.19306;-0.07082;-0.11218;3
MAGN;3.320;69599.594;-16.75000;32.62500;-18.75000;3
GYRO;3.320;69599.595;0.63163;-1.22662;-0.69272;3
ACCE;3.324;69599.598;3.81157;-4.08930;12.37323;3
GYRO;3.329;69599.604;0.80634;-1.51861;-0.85155;3
PRES;3.330;69599.604;1013.4907;3
ACCE;3.333;69599.608;3.85945;-4.21380;12.78504;3
AHRS;3.339;69599.613;-20.0461;-12.9608;-15.8760;-0.18662;-0.08619;-0.11567;3
MAGN;3.342;69599.616;-17.50000;32.75000;-18.87500;3
GYRO;3.342;69599.616;1.06046;-1.89002;-1.03603;3
ACCE;3.345;69599.619;3.46680;-4.04141;12.57435;3
GYRO;3.350;69599.624;1.34635;-2.26998;-1.20096;3
PRES;3.350;69599.624;1013.4858;3
ACCE;3.354;69599.628;3.18908;-3.75411;11.74117;3
AHRS;3.359;69599.633;-18.8887;-15.0875;-18.0184;-0.18094;-0.10243;-0.13186;3
MAGN;3.360;69599.634;-18.56250;32.06250;-18.43750;3
GYRO;3.361;69599.635;1.81427;-2.80754;-1.36223;3
ACCE;3.364;69599.638;3.21781;-3.44765;10.74518;3
GYRO;3.369;69599.643;1.81427;-2.80754;-1.36223;3
PRES;3.370;69599.644;1013.4912;3
ACCE;3.373;69599.648;3.49553;-3.16992;9.87369;3
AHRS;3.379;69599.653;-17.5129;-17.1476;-18.7570;-0.17253;-0.12085;-0.13686;3
MAGN;3.380;69599.655;-19.25000;31.62500;-18.31250;3
GYRO;3.381;69599.655;1.96454;-2.97247;-1.35856;3
ACCE;3.384;69599.658;3.98395;-2.87304;9.24162;3
GYRO;3.389;69599.663;1.96454;-2.97247;-1.35856;3
PRES;3.390;69599.664;1013.4922;3
ACCE;3.393;69599.668;4.33829;-2.57616;8.76278;3
AHRS;3.399;69599.673;-14.9731;-20.7277;-20.2799;-0.15757;-0.15302;-0.14863;3
MAGN;3.400;69599.674;-20.50000;30.75000;-17.75000;3
GYRO;3.400;69599.675;1.86925;-2.89428;-1.33902;3
ACCE;3.403;69599.678;4.79798;-2.26970;8.49463;3
GYRO;3.409;69599.683;1.79594;-2.81365;-1.34879;3
PRES;3.410;69599.684;1013.4854;3
ACCE;3.413;69599.688;5.22894;-2.06859;8.31267;3
AHRS;3.419;69599.693;-12.4447;-24.5171;-20.8342;-0.14233;-0.18844;-0.15302;3
MAGN;3.420;69599.694;-21.87500;29.31250;-17.31250;3
GYRO;3.420;69599.695;1.71775;-2.72079;-1.37445;3
ACCE;3.424;69599.698;5.69820;-1.74298;7.77637;3
GYRO;3.429;69599.704;1.64078;-2.57174;-1.39644;3
PRES;3.430;69599.704;1013.4771;3
ACCE;3.433;69599.708;5.99508;-1.64721;7.87214;3
AHRS;3.439;69599.713;-9.8289;-27.9585;-21.6155;-0.12679;-0.22083;-0.16096;3
MAGN;3.440;69599.714;-23.62500;27.87500;-16.56250;3
GYRO;3.441;69599.715;1.61146;-2.44346;-1.43065;3
ACCE;3.443;69599.718;6.44519;-1.53229;7.59441;3
GYRO;3.450;69599.724;1.60413;-2.30541;-1.47707;3
PRES;3.450;69599.724;1013.4810;3
ACCE;3.453;69599.728;6.43561;-0.96726;7.50822;3
AHRS;3.459;69599.733;-7.4710;-31.7119;-21.8756;-0.11327;-0.25580;-0.16466;3
MAGN;3.460;69599.734;-25.43750;26.62500;-15.81250;3
GYRO;3.461;69599.735;1.56381;-2.18568;-1.50639;3
ACCE;3.464;69599.738;6.12916;-0.51715;7.83383;3
GYRO;3.469;69599.743;1.50029;-2.20767;-1.50395;3
PRES;3.470;69599.744;1013.4854;3
ACCE;3.474;69599.748;6.35900;-0.47884;7.88171;3
AHRS;3.479;69599.753;-5.0034;-34.6035;-22.6555;-0.09922;-0.28315;-0.17463;3
MAGN;3.480;69599.754;-27.31250;25.18750;-14.93750;3
GYRO;3.481;69599.755;1.40132;-2.37260;-1.53327;3
ACCE;3.484;69599.758;7.29753;-0.77572;8.12113;3
GYRO;3.489;69599.763;1.28404;-2.64016;-1.69576;3
PRES;3.490;69599.764;1013.4790;3
ACCE;3.493;69599.768;7.93917;-0.92895;8.50420;3
AHRS;3.499;69599.773;-2.6184;-37.3372;-22.9145;-0.08478;-0.30933;-0.18097;3
MAGN;3.500;69599.774;-28.68750;23.56250;-14.37500;3
GYRO;3.500;69599.775;1.19241;-2.98347;-1.99631;3
ACCE;3.504;69599.778;8.26478;-0.87149;8.89685;3
GYRO;3.510;69599.784;1.15698;-3.38419;-2.35916;3
PRES;3.510;69599.784;1013.4854;3
ACCE;3.514;69599.788;8.35098;-0.84276;8.97347;3
AHRS;3.519;69599.793;-0.2320;-40.1294;-23.7538;-0.07247;-0.33535;-0.19264;3
MAGN;3.520;69599.794;-30.62500;22.18750;-13.75000;3
GYRO;3.521;69599.795;1.18141;-3.78492;-2.72690;3
ACCE;3.524;69599.798;8.14986;-0.53630;8.45632;3
GYRO;3.530;69599.804;1.25594;-4.08058;-3.05921;3
PRES;3.530;69599.804;1013.4819;3
ACCE;3.534;69599.808;7.69975;0.02873;7.49864;3
AHRS;3.539;69599.813;1.8495;-43.4431;-24.6029;-0.06419;-0.36475;-0.20374;3
MAGN;3.540;69599.814;-32.12500;20.43750;-12.75000;3
GYRO;3.540;69599.815;1.35734;-4.19787;-3.28768;3
ACCE;3.544;69599.818;7.35499;0.45969;6.49307;3
GYRO;3.549;69599.824;1.44775;-4.16977;-3.39763;3
PRES;3.550;69599.824;1013.4688;3
ACCE;3.553;69599.828;7.27837;0.98641;5.58328;3
AHRS;3.559;69599.833;4.9849;-47.6512;-25.9701;-0.05192;-0.40219;-0.22247;3
MAGN;3.560;69599.834;-33.31250;18.56250;-11.25000;3
GYRO;3.561;69599.835;1.48562;-4.06714;-3.40374;3
ACCE;3.564;69599.838;7.29753;1.55144;5.16190;3
GYRO;3.569;69599.843;1.44653;-3.99872;-3.34632;3
PRES;3.570;69599.844;1013.4712;3
ACCE;3.574;69599.848;7.37414;2.02071;5.00867;3
LIGH;3.575;69599.849;37967.0;3
AHRS;3.579;69599.853;8.7315;-52.3063;-27.1178;-0.03661;-0.44326;-0.24245;3
MAGN;3.580;69599.854;-35.06250;16.06250;-9.37500;3
GYRO;3.581;69599.855;1.35734;-4.00972;-3.28279;3
ACCE;3.584;69599.858;7.49864;2.10690;4.84586;3
GYRO;3.589;69599.863;1.26083;-4.08302;-3.26446;3
PRES;3.590;69599.864;1013.4731;3
ACCE;3.594;69599.868;7.81467;1.99198;4.86502;3
AHRS;3.599;69599.873;12.7679;-56.6221;-27.8707;-0.01850;-0.48102;-0.26189;3
MAGN;3.600;69599.874;-36.68750;13.87500;-6.87500;3
GYRO;3.600;69599.875;1.18874;-4.22841;-3.31822;3
ACCE;3.604;69599.878;8.06367;1.95367;4.94163;3
GYRO;3.610;69599.883;1.15331;-4.48131;-3.46727;3
PRES;3.610;69599.884;1013.4707;3
ACCE;3.614;69599.888;8.27436;2.03028;4.69264;3
AHRS;3.619;69599.893;16.3347;-60.6733;-28.7405;-0.00531;-0.51474;-0.28154;3
MAGN;3.620;69599.894;-37.87500;11.56250;-3.31250;3
GYRO;3.620;69599.895;1.13987;-4.81240;-3.71162;3
ACCE;3.624;69599.898;8.15944;2.28886;3.82115;3
GYRO;3.629;69599.904;1.13377;-5.12882;-4.01094;3
PRES;3.630;69599.904;1013.4663;3
ACCE;3.633;69599.908;7.56568;2.94966;2.59531;3
AHRS;3.639;69599.913;20.2277;-65.1958;-29.2606;0.00918;-0.55054;-0.30102;3
MAGN;3.641;69599.915;-38.75000;8.62500;-0.06250;3
GYRO;3.642;69599.915;1.05313;-5.31941;-4.42511;3
ACCE;3.644;69599.918;6.73250;3.80199;1.35991;3
GYRO;3.649;69599.923;1.05313;-5.31941;-4.42511;3
PRES;3.650;69599.924;1013.4590;3
ACCE;3.653;69599.928;5.97593;4.61602;0.47884;3
AHRS;3.659;69599.933;24.7372;-70.9067;-29.4559;0.02471;-0.59232;-0.32245;3
MAGN;3.660;69599.934;-39.25000;6.12500;3.81250;3
GYRO;3.660;69599.935;0.90286;-4.83683;-4.28705;3
ACCE;3.664;69599.938;5.64074;5.21936;0.22027;3
GYRO;3.669;69599.943;0.87598;-4.49352;-4.08058;3
PRES;3.669;69599.944;1013.4717;3
ACCE;3.673;69599.948;5.43963;5.64074;0.09577;3
AHRS;3.679;69599.953;29.5238;-76.3188;-29.6816;0.04064;-0.62884;-0.34693;3
MAGN;3.680;69599.954;-38.68750;3.12500;7.62500;3
GYRO;3.681;69599.955;0.90164;-4.13067;-3.84479;3
GNSS;3.682;1491389241.334;39.993960;-0.073743;102.042;61.126;16.0;1.1;16;15
ACCE;3.685;69599.958;5.28640;5.98550;0.00000;3
GNSS;3.686;1491389241.334;39.993960;-0.073743;102.042;61.126;16.0;1.1;16;15
GYRO;3.689;69599.963;0.96883;-3.78126;-3.61388;3
PRES;3.690;69599.964;1013.4702;3
ACCE;3.693;69599.968;5.12359;6.30154;-0.01915;3
AHRS;3.699;69599.973;35.3232;-82.2892;-28.8291;0.06521;-0.66409;-0.37196;3
MAGN;3.700;69599.974;-37.62500;0.12500;11.50000;3
GYRO;3.701;69599.975;1.04947;-3.47582;-3.40374;3
ACCE;3.704;69599.978;4.94163;6.57927;-0.29688;3
GYRO;3.709;69599.983;1.10567;-3.20460;-3.21682;3
PRES;3.710;69599.984;1013.4653;3
ACCE;3.713;69599.988;4.58729;6.70376;-0.62249;3
AHRS;3.719;69599.993;39.7139;-87.3512;-28.1382;0.08041;-0.68975;-0.39290;3
MAGN;3.720;69599.994;-36.43750;-2.56250;14.75000;3
GYRO;3.720;69599.995;1.13010;-2.96636;-3.03967;3
SOUN;3.722;503.98;0.01538;57.72
ACCE;3.723;69599.998;4.20422;6.82826;-1.19710;3
GYRO;3.729;69600.004;1.12521;-2.74645;-2.86129;3
PRES;3.730;69600.004;1013.4668;3
ACCE;3.733;69600.008;3.89776;7.08684;-1.86748;3
AHRS;3.739;69600.013;44.4630;-92.9013;-25.7300;0.10475;-0.71210;-0.40934;3
MAGN;3.740;69600.014;-34.87500;-5.12500;18.00000;3
GYRO;3.740;69600.015;1.08612;-2.51799;-2.67681;3
ACCE;3.745;69600.019;3.43807;7.46991;-2.46124;3
GYRO;3.749;69600.023;1.02625;-2.26875;-2.46545;3
PRES;3.749;69600.023;1013.4741;3
ACCE;3.754;69600.028;2.93050;7.88171;-2.92093;3
AHRS;3.759;69600.033;47.7982;-97.9925;-23.7434;0.11818;-0.72989;-0.42260;3
MAGN;3.760;69600.034;-32.93750;-7.50000;20.56250;3
GYRO;3.761;69600.035;0.94318;-1.99753;-2.22233;3
ACCE;3.763;69600.038;2.52828;8.12113;-3.25611;3
GYRO;3.769;69600.044;0.83811;-1.71653;-1.95233;3
PRES;3.770;69600.044;1013.4639;3
ACCE;3.773;69600.048;2.31759;8.24563;-3.44765;3
AHRS;3.779;69600.053;51.6499;-104.9241;-18.6561;0.14622;-0.74734;-0.42975;3
MAGN;3.780;69600.054;-31.37500;-9.00000;22.93750;3
GYRO;3.780;69600.055;0.72204;-1.43920;-1.67988;3
ACCE;3.784;69600.058;2.43251;8.23605;-3.51469;3
GYRO;3.789;69600.063;0.60964;-1.18141;-1.43553;3
PRES;3.790;69600.064;1013.4639;3
ACCE;3.794;69600.068;2.72939;8.14986;-3.44765;3
AHRS;3.799;69600.073;53.8079;-109.7501;-16.1367;0.15540;-0.75870;-0.43845;3
MAGN;3.800;69600.074;-30.37500;-10.37500;24.68750;3
GYRO;3.801;69600.075;0.51191;-0.95784;-1.23883;3
ACCE;3.803;69600.078;2.92093;8.02536;-3.25611;3
GYRO;3.809;69600.083;0.42272;-0.78679;-1.08978;3
PRES;3.810;69600.084;1013.4688;3
ACCE;3.814;69600.088;2.98796;8.01579;-3.18908;3
AHRS;3.819;69600.093;55.8349;-115.1972;-11.6259;0.17403;-0.76763;-0.44123;3
MAGN;3.820;69600.094;-29.25000;-11.31250;26.31250;3
GYRO;3.821;69600.095;0.33598;-0.66584;-0.96761;3
ACCE;3.824;69600.098;2.95923;8.17859;-3.19865;3
GYRO;3.830;69600.104;0.25534;-0.56566;-0.85399;3
PRES;3.830;69600.104;1013.4824;3
ACCE;3.834;69600.108;2.92093;8.31267;-3.11246;3
AHRS;3.839;69600.113;56.9096;-118.3891;-9.9350;0.17770;-0.77344;-0.44669;3
MAGN;3.848;69600.122;-28.62500;-11.62500;27.37500;3
GYRO;3.848;69600.122;0.17715;-0.47525;-0.74526;3
ACCE;3.851;69600.125;3.17950;7.96790;-2.98796;3
GYRO;3.851;69600.125;0.11118;-0.39951;-0.65240;3
PRES;3.851;69600.126;1013.4766;3
ACCE;3.854;69600.128;3.23696;7.90087;-2.91135;3
AHRS;3.859;69600.133;58.3303;-122.4680;-6.4371;0.19117;-0.77742;-0.45011;3
MAGN;3.860;69600.134;-28.06250;-12.06250;28.25000;3
GYRO;3.860;69600.135;0.06720;-0.34941;-0.58521;3
ACCE;3.864;69600.138;3.31358;7.92002;-2.67193;3
GYRO;3.869;69600.143;0.04398;-0.33353;-0.54489;3
PRES;3.870;69600.144;1013.4600;3
ACCE;3.874;69600.148;3.38061;7.93917;-2.57616;3
AHRS;3.879;69600.153;58.7305;-123.6616;-6.2251;0.18944;-0.77972;-0.45400;3
MAGN;3.880;69600.154;-27.50000;-12.68750;28.56250;3
GYRO;3.880;69600.155;0.02932;-0.35064;-0.51801;3
ACCE;3.883;69600.158;3.49553;7.90087;-2.46124;3
GYRO;3.889;69600.163;0.02443;-0.37996;-0.49480;3
PRES;3.890;69600.164;1013.4658;3
ACCE;3.893;69600.168;3.63919;7.89129;-2.43251;3
AHRS;3.899;69600.173;59.4102;-124.9174;-5.2337;0.19373;-0.77982;-0.45726;3
MAGN;3.900;69600.174;-27.06250;-13.12500;28.68750;3
GYRO;3.901;69600.175;0.06231;-0.41172;-0.45326;3
ACCE;3.904;69600.178;3.66792;7.97748;-2.56658;3
GYRO;3.909;69600.184;0.06231;-0.41172;-0.45326;3
PRES;3.910;69600.184;1013.4546;3
ACCE;3.914;69600.188;3.64876;8.12113;-2.72939;3
AHRS;3.919;69600.193;59.9298;-126.3877;-4.7858;0.19277;-0.78196;-0.46172;3
MAGN;3.921;69600.194;-26.37500;-13.75000;28.56250;3
GYRO;3.921;69600.195;0.12828;-0.32254;-0.39462;3
ACCE;3.926;69600.198;3.62003;8.21690;-2.96881;3
LIGH;3.927;69600.199;24601.0;3
GYRO;3.930;69600.204;0.15272;-0.22969;-0.35675;3
PRES;3.931;69600.204;1013.4463;3
ACCE;3.934;69600.208;3.56257;8.32224;-3.16992;3
AHRS;3.939;69600.213;60.3154;-127.5557;-3.9833;0.19489;-0.78291;-0.46369;3
MAGN;3.940;69600.214;-25.93750;-14.31250;28.87500;3
GYRO;3.941;69600.215;0.16493;-0.12584;-0.30788;3
ACCE;3.944;69600.218;3.45723;8.40844;-3.30400;3
GYRO;3.949;69600.223;0.15882;-0.01833;-0.24068;3
PRES;3.950;69600.224;1013.4648;3
ACCE;3.954;69600.228;3.27527;8.59040;-3.52426;3
AHRS;3.960;69600.233;60.6277;-129.0760;-3.3765;0.19394;-0.78548;-0.46645;3
MAGN;3.962;69600.234;-25.81250;-14.62500;28.56250;3
GYRO;3.962;69600.235;0.13317;0.10751;-0.14416;3
GNSS;3.963;1491389208.573;39.993762;-0.073910;0.000;0.000;20.0;0.0;16;15
ACCE;3.965;69600.238;3.21781;8.67659;-3.76368;3
GYRO;3.969;69600.243;0.09652;0.25534;-0.02566;3
PRES;3.970;69600.244;1013.4746;3
ACCE;3.974;69600.248;3.32315;8.66701;-3.89776;3
AHRS;3.979;69600.253;60.7827;-130.6223;-1.7952;0.19901;-0.78695;-0.46525;3
MAGN;3.981;69600.254;-25.62500;-14.62500;28.75000;3
GYRO;3.981;69600.255;0.05986;0.41050;0.09529;3
ACCE;3.984;69600.258;3.40934;8.70532;-4.12760;3
GYRO;3.989;69600.263;0.02810;0.58154;0.20525;3
PRES;3.990;69600.264;1013.4692;3
ACCE;3.994;69600.268;3.28484;8.82982;-4.36702;3
AHRS;3.999;69600.273;60.8418;-131.3247;-1.4769;0.19853;-0.78832;-0.46589;3
MAGN;4.000;69600.274;-25.37500;-14.31250;28.75000;3
GYRO;4.001;69600.275;-0.01222;0.77336;0.32132;3
ACCE;4.004;69600.278;3.04542;8.93516;-4.66391;3
GYRO;4.010;69600.284;-0.08063;0.97983;0.46181;3
PRES;4.010;69600.284;1013.4707;3
ACCE;4.014;69600.288;2.84431;8.94474;-4.72137;3
AHRS;4.019;69600.293;60.5993;-132.0582;-0.1459;0.20397;-0.78919;-0.46145;3
MAGN;4.020;69600.294;-25.81250;-14.31250;28.68750;3
GYRO;4.021;69600.295;-0.19303;1.18019;0.62186;3
ACCE;4.024;69600.298;2.75812;8.81066;-4.75967;3
GYRO;4.030;69600.304;-0.34453;1.37933;0.79290;3
PRES;4.030;69600.304;1013.4771;3
ACCE;4.034;69600.308;2.63362;8.71489;-4.82671;3
AHRS;4.039;69600.313;60.3673;-131.1589;-0.8133;0.20227;-0.78854;-0.46032;3
MAGN;4.040;69600.314;-25.81250;-13.87500;28.43750;3
GYRO;4.040;69600.315;-0.51435;1.61513;0.97005;3
ACCE;4.044;69600.318;2.43251;8.70532;-4.72137;3
GYRO;4.049;69600.323;-0.68417;1.89368;1.16920;3
PRES;4.050;69600.324;1013.4736;3
ACCE;4.054;69600.328;2.27928;8.65743;-4.29041;3
AHRS;4.059;69600.333;59.9450;-130.6233;0.0730;0.20917;-0.78695;-0.45369;3
MAGN;4.060;69600.334;-26.62500;-13.25000;28.25000;3
GYRO;4.061;69600.335;-0.83444;2.16491;1.39155;3
ACCE;4.063;69600.338;2.26970;8.65743;-3.61046;3
GYRO;4.069;69600.343;-0.96761;2.37260;1.61757;3
PRES;4.069;69600.344;1013.4746;3
ACCE;4.074;69600.348;2.46124;8.47547;-3.21781;3
AHRS;4.079;69600.353;59.5024;-127.2677;-2.4857;0.20346;-0.78247;-0.45287;3
MAGN;4.080;69600.354;-27.75000;-13.12500;27.50000;3
GYRO;4.081;69600.355;-1.08612;2.53265;1.81671;3
ACCE;4.083;69600.358;2.70066;8.33182;-3.05500;3
GYRO;4.089;69600.363;-1.18141;2.70613;1.98653;3
PRES;4.089;69600.364;1013.4805;3
ACCE;4.093;69600.368;2.76770;8.18817;-2.88262;3
AHRS;4.099;69600.373;59.1258;-123.1578;-4.4288;0.20509;-0.77348;-0.44959;3
MAGN;4.100;69600.374;-29.31250;-12.50000;26.18750;3
GYRO;4.100;69600.375;-1.24861;2.93093;2.14902;3
ACCE;4.104;69600.378;2.60489;8.07325;-2.75812;3
GYRO;4.109;69600.384;-1.29870;3.20460;2.33595;3
PRES;4.110;69600.384;1013.4678;3
ACCE;4.113;69600.388;2.35589;7.85298;-2.83473;3
AHRS;4.119;69600.393;58.0231;-117.2015;-8.8794;0.19414;-0.76377;-0.44799;3
MAGN;4.120;69600.394;-30.75000;-11.56250;24.56250;3
GYRO;4.120;69600.395;-1.35734;3.53080;2.56563;3
ACCE;4.123;69600.398;2.14520;7.73806;-2.81558;3
GYRO;4.129;69600.404;-1.43553;3.90954;2.83686;3
PRES;4.130;69600.404;1013.4688;3
ACCE;4.133;69600.408;2.21224;7.45076;-2.56658;3
AHRS;4.139;69600.413;57.0427;-112.0774;-11.0375;0.19542;-0.75103;-0.44140;3
MAGN;4.140;69600.414;-32.62500;-10.62500;22.50000;3
GYRO;4.140;69600.415;-1.53083;4.31637;3.12763;3
ACCE;4.143;69600.418;2.59531;6.87615;-2.13563;3
GYRO;4.149;69600.423;-1.62979;4.70366;3.39641;3
PRES;4.149;69600.424;1013.4868;3
ACCE;4.153;69600.428;3.05500;6.11958;-1.40779;3
AHRS;4.159;69600.433;54.8307;-104.7703;-15.8857;0.18116;-0.73526;-0.43610;3
MAGN;4.160;69600.435;-34.06250;-9.81250;19.18750;3
GYRO;4.161;69600.435;-1.83137;5.29498;3.74338;3
SOUN;4.162;169.16;0.00516;48.24
ACCE;4.164;69600.438;3.42850;5.44920;-0.47884;3
GYRO;4.169;69600.443;-1.83137;5.29498;3.74338;3
PRES;4.169;69600.444;1013.4746;3
ACCE;4.173;69600.448;3.89776;4.86502;0.34477;3
AHRS;4.179;69600.453;52.1054;-97.1279;-19.1406;0.17463;-0.71247;-0.42353;3
MAGN;4.180;69600.454;-35.62500;-7.87500;15.81250;3
GYRO;4.180;69600.455;-2.03418;5.53688;3.80080;3
ACCE;4.183;69600.458;4.77883;4.18506;2.34632;3
GYRO;4.189;69600.463;-2.21744;5.28643;3.67374;3
PRES;4.189;69600.464;1013.4688;3
ACCE;4.193;69600.468;5.65989;3.73495;3.92649;3
AHRS;4.199;69600.473;47.9913;-88.4155;-23.4941;0.15571;-0.68301;-0.41094;3
MAGN;4.201;69600.474;-36.93750;-5.93750;12.25000;3
GYRO;4.201;69600.475;-2.45568;4.81240;3.42940;3
ACCE;4.203;69600.478;6.11000;3.56257;4.52025;3
GYRO;4.210;69600.484;-2.61695;4.36158;3.16184;3
PRES;4.210;69600.484;1013.4673;3
ACCE;4.214;69600.488;6.11000;3.50511;4.79798;3
AHRS;4.219;69600.493;41.9431;-76.9125;-29.0951;0.12542;-0.63250;-0.39912;3
MAGN;4.220;69600.494;-38.00000;-3.68750;8.12500;3
GYRO;4.220;69600.495;-2.62061;4.04759;2.94559;3
ACCE;4.223;69600.498;6.15789;3.27527;5.31513;3
GYRO;4.229;69600.504;-2.50821;3.81669;2.80021;3
PRES;4.230;69600.504;1013.4771;3
ACCE;4.233;69600.508;6.33985;2.75812;6.06212;3
AHRS;4.239;69600.513;37.7336;-70.5708;-31.9802;0.10317;-0.59818;-0.39235;3
MAGN;4.240;69600.514;-38.62500;-1.12500;3.68750;3
GYRO;4.240;69600.515;-2.35183;3.58822;2.69758;3
ACCE;4.243;69600.518;6.56011;2.40378;6.56969;3
GYRO;4.249;69600.523;-2.19423;3.35365;2.60595;3
PRES;4.250;69600.524;1013.4854;3
ACCE;4.254;69600.528;6.71334;2.28886;6.90488;3
AHRS;4.259;69600.533;32.0378;-62.8477;-35.8231;0.06995;-0.54926;-0.38915;3
MAGN;4.260;69600.534;-39.12500;2.00000;0.12500;3
GYRO;4.260;69600.535;-2.04518;3.14229;2.53020;3
ACCE;4.264;69600.538;6.60800;2.21224;6.91445;3
GYRO;4.269;69600.543;-1.89490;3.02500;2.47767;3
PRES;4.270;69600.544;1013.4932;3
ACCE;4.274;69600.548;6.48350;2.03986;6.79953;3
LIGH;4.275;69600.549;22049.0;3
AHRS;4.279;69600.553;28.1092;-58.3917;-37.4194;0.04900;-0.51619;-0.38384;3
MAGN;4.280;69600.554;-39.06250;4.50000;-3.31250;3
GYRO;4.281;69600.555;-1.75074;3.04822;2.44957;3
ACCE;4.283;69600.558;6.35900;1.75256;7.05811;3
GYRO;4.289;69600.564;-1.63345;3.13740;2.43613;3
PRES;4.290;69600.564;1013.4932;3
ACCE;4.293;69600.568;6.11000;1.56102;7.29753;3
AHRS;4.299;69600.573;23.2910;-53.4430;-38.9273;0.02325;-0.47531;-0.37707;3
MAGN;4.300;69600.574;-38.56250;6.43750;-6.37500;3
GYRO;4.300;69600.575;-1.55771;3.21682;2.43980;3
ACCE;4.304;69600.578;5.80354;1.34075;7.56568;3
GYRO;4.310;69600.584;-1.52350;3.25836;2.45446;3
PRES;4.310;69600.584;1013.4893;3
ACCE;4.314;69600.588;5.69820;0.99599;7.90087;3
AHRS;4.319;69600.593;19.9351;-50.1343;-39.1930;0.00775;-0.44570;-0.36831;3
MAGN;4.320;69600.594;-37.68750;8.62500;-8.75000;3
GYRO;4.321;69600.595;-1.52716;3.22415;2.45446;3
ACCE;4.324;69600.598;5.76524;0.69911;8.28394;3
GYRO;4.329;69600.603;-1.54427;3.10442;2.41780;3
PRES;4.330;69600.604;1013.4829;3
ACCE;4.334;69600.608;5.83228;0.36392;8.32224;3
AHRS;4.339;69600.613;15.6461;-45.5559;-39.5338;-0.01161;-0.40340;-0.35851;3
MAGN;4.342;69600.616;-36.75000;10.81250;-10.81250;3
GYRO;4.342;69600.616;-1.55526;2.93460;2.34450;3
ACCE;4.344;69600.618;5.87058;0.07661;8.20732;3
GYRO;4.349;69600.623;-1.57115;2.77455;2.23821;3
PRES;4.350;69600.624;1013.4819;3
ACCE;4.353;69600.628;5.93762;-0.00958;8.40844;3
AHRS;4.359;69600.633;12.2185;-41.8375;-39.0728;-0.02503;-0.36782;-0.34640;3
MAGN;4.360;69600.634;-35.56250;12.56250;-12.75000;3
GYRO;4.361;69600.635;-1.59680;2.62306;2.10871;3
ACCE;4.363;69600.638;5.80354;-0.00958;8.58082;3
GYRO;4.369;69600.643;-1.62857;2.48622;1.97798;3
PRES;4.370;69600.644;1013.4819;3
ACCE;4.374;69600.648;5.51624;-0.04788;8.64786;3
AHRS;4.379;69600.653;8.6761;-38.5141;-38.6463;-0.04143;-0.33397;-0.33503;3
MAGN;4.380;69600.654;-33.93750;14.12500;-14.37500;3
GYRO;4.380;69600.655;-1.63956;2.39215;1.86803;3
ACCE;4.384;69600.658;5.13317;-0.23942;8.74362;3
GYRO;4.389;69600.663;-1.62979;2.34084;1.78984;3
PRES;4.390;69600.664;1013.4868;3
ACCE;4.393;69600.668;4.78840;-0.47884;8.90643;3
AHRS;4.399;69600.673;5.8921;-35.7637;-38.2723;-0.05431;-0.30574;-0.32647;3
MAGN;4.400;69600.674;-32.43750;16.31250;-15.56250;3
GYRO;4.401;69600.675;-1.61146;2.30663;1.73119;3
ACCE;4.404;69600.678;4.46279;-0.77572;9.28950;3
GYRO;4.410;69600.684;-1.58214;2.24798;1.68232;3
PRES;4.410;69600.684;1013.4854;3
ACCE;4.414;69600.688;4.38618;-1.06303;9.74919;3
AHRS;4.419;69600.693;2.5516;-32.5024;-37.9193;-0.07068;-0.27155;-0.31774;3
MAGN;4.421;69600.695;-30.93750;18.37500;-16.56250;3
GYRO;4.421;69600.695;-1.53205;2.17712;1.55282;3
ACCE;4.424;69600.698;4.27126;-1.19710;10.27591;3
GYRO;4.430;69600.703;-1.45508;2.10382;1.55282;3
PRES;4.430;69600.704;1013.4658;3
ACCE;4.434;69600.708;4.11803;-1.21625;10.81221;3
WIFI;4.437;69597.216;WAP124;20:17:FF:FF:F1:24;-77
WIFI;4.437;69600.687;WAP116;20:17:FF:FF:F1:16;-74
WIFI;4.437;69600.687;WAP131;20:17:FF:FF:F1:31;-81
WIFI;4.437;69600.687;WAP129;20:17:FF:FF:F1:29;-86
WIFI;4.437;69600.687;WAP130;20:17:FF:FF:F1:30;-78
WIFI;4.437;69600.687;WAP240;20:17:FF:FF:F2:40;-86
WIFI;4.437;69600.687;WAP123;20:17:FF:FF:F1:23;-78
WIFI;4.437;69600.687;WAP320;20:17:FF:FF:F3:20;-75
WIFI;4.437;69590.394;WAP318;20:17:FF:FF:F3:18;-90
WIFI;4.437;69590.394;WAP067;20:17:FF:FF:F0:67;-85
WIFI;4.437;69600.687;WAP065;20:17:FF:FF:F0:65;-78
WIFI;4.437;69593.804;WAP143;20:17:FF:FF:F1:43;-80
WIFI;4.437;69600.687;WAP110;20:17:FF:FF:F1:10;-71
WIFI;4.437;69593.804;WAP322;20:17:FF:FF:F3:22;-84
WIFI;4.437;69600.687;WAP066;20:17:FF:FF:F0:66;-87
WIFI;4.437;69600.687;WAP265;20:17:FF:FF:F2:65;-79
WIFI;4.437;69600.687;WAP122;20:17:FF:FF:F1:22;-87
WIFI;4.437;69593.804;WAP266;20:17:FF:FF:F2:66;-87
WIFI;4.437;69590.394;WAP142;20:17:FF:FF:F1:42;-77
WIFI;4.437;69600.687;WAP214;20:17:FF:FF:F2:14;-85
WIFI;4.437;69600.687;WAP314;20:17:FF:FF:F3:14;-71
WIFI;4.437;69600.687;WAP192;20:17:FF:FF:F1:92;-64
WIFI;4.437;69590.394;WAP182;20:17:FF:FF:F1:82;-83
WIFI;4.437;69590.394;WAP323;20:17:FF:FF:F3:23;-89
WIFI;4.437;69600.687;WAP014;20:17:FF:FF:F0:14;-70
WIFI;4.437;69600.687;WAP018;20:17:FF:FF:F0:18;-90
WIFI;4.437;69597.216;WAP008;20:17:FF:FF:F0:08;-78
WIFI;4.437;69600.687;WAP205;20:17:FF:FF:F2:05;-88
WIFI;4.437;69600.687;WAP010;20:17:FF:FF:F0:10;-81
WIFI;4.437;69593.804;WAP225;20:17:FF:FF:F2:25;-90
WIFI;4.437;69593.804;WAP076;20:17:FF:FF:F0:76;-91
WIFI;4.437;69597.217;WAP058;20:17:FF:FF:F0:58;-75
WIFI;4.437;69597.217;WAP239;20:17:FF:FF:F2:39;-89
WIFI;4.437;69600.687;WAP032;20:17:FF:FF:F0:32;-88
WIFI;4.437;69600.687;WAP257;20:17:FF:FF:F2:57;-73
WIFI;4.437;69597.217;WAP154;20:17:FF:FF:F1:54;-89
WIFI;4.437;69597.217;WAP003;20:17:FF:FF:F0:03;-91
WIFI;4.437;69600.687;WAP033;20:17:FF:FF:F0:33;-76
WIFI;4.437;69600.687;WAP005;20:17:FF:FF:F0:05;-84
WIFI;4.437;69600.687;WAP227;20:17:FF:FF:F2:27;-87
WIFI;4.437;69600.687;WAP232;20:17:FF:FF:F2:32;-87
AHRS;4.492;69600.713;0.0475;-30.0013;-37.5676;-0.08296;-0.24517;-0.31113;3
MAGN;4.493;69600.714;-29.31250;20.06250;-17.12500;3
GYRO;4.493;69600.715;-1.17775;1.84726;1.45508;3
ACCE;4.494;69600.718;4.07972;-1.32160;10.93671;3
GYRO;4.494;69600.723;-1.17775;1.84726;1.45508;3
PRES;4.494;69600.724;1013.4868;3
ACCE;4.494;69600.728;4.22337;-1.55144;10.29507;3
AHRS;4.494;69600.733;-2.7012;-26.9138;-37.0974;-0.09574;-0.21327;-0.30409;3
MAGN;4.494;69600.734;-27.81250;21.68750;-18.00000;3
GYRO;4.495;69600.735;-0.92607;1.49906;1.42698;3
ACCE;4.495;69600.738;4.19464;-1.75256;9.32781;3
GYRO;4.495;69600.743;-0.89919;1.46119;1.40255;3
PRES;4.495;69600.744;1013.4941;3
ACCE;4.495;69600.748;4.14676;-1.83875;8.88728;3
AHRS;4.495;69600.753;-4.5598;-24.8447;-36.5016;-0.10421;-0.19197;-0.29748;3
MAGN;4.495;69600.754;-26.87500;23.68750;-18.18750;3
GYRO;4.496;69600.755;-0.93585;1.48807;1.35001;3
ACCE;4.496;69600.758;4.15633;-1.91536;8.75320;3
GYRO;4.496;69600.764;-1.01159;1.52105;1.27304;3
PRES;4.496;69600.764;1013.4951;3
ACCE;4.496;69600.768;4.06057;-1.99198;8.95431;3
AHRS;4.499;69600.773;-6.4916;-23.1418;-35.4496;-0.11380;-0.17387;-0.28696;3
MAGN;4.500;69600.774;-25.56250;24.87500;-19.18750;3
GYRO;4.500;69600.775;-1.10200;1.51372;1.18630;3
ACCE;4.504;69600.778;3.94564;-2.09732;9.46189;3
GYRO;4.509;69600.784;-1.16064;1.45630;1.08734;3
PRES;4.510;69600.784;1013.4922;3
ACCE;4.513;69600.788;3.86903;-2.11647;10.02692;3
AHRS;4.519;69600.793;-8.0139;-21.3838;-34.6518;-0.12066;-0.15623;-0.27955;3
MAGN;4.520;69600.794;-24.43750;26.00000;-20.06250;3
GYRO;4.520;69600.795;-1.14598;1.38178;0.98471;3
ACCE;4.523;69600.798;3.68707;-2.07817;10.40999;3
GYRO;4.529;69600.803;-1.05802;1.30970;0.88942;3
PRES;4.529;69600.804;1013.4854;3
ACCE;4.533;69600.808;3.26569;-1.78129;10.87925;3
AHRS;4.539;69600.813;-9.7578;-19.5705;-33.7966;-0.12942;-0.13767;-0.27158;3
MAGN;4.540;69600.814;-23.50000;27.00000;-20.68750;3
GYRO;4.540;69600.815;-0.92363;1.20463;0.82711;3
ACCE;4.543;69600.818;3.03585;-1.88663;10.86968;3
GYRO;4.549;69600.824;-0.78191;1.07146;0.78313;3
PRES;4.550;69600.824;1013.4795;3
ACCE;4.553;69600.828;2.96881;-2.23140;10.81221;3
AHRS;4.559;69600.833;-11.3151;-17.9389;-33.3369;-0.13779;-0.12070;-0.26722;3
MAGN;4.560;69600.834;-22.37500;27.87500;-21.00000;3
GYRO;4.561;69600.835;-0.65363;0.85155;0.74159;3
ACCE;4.564;69600.838;2.95923;-2.52828;10.26634;3
GYRO;4.569;69600.843;-0.55711;0.65485;0.69516;3
PRES;4.569;69600.844;1013.4766;3
ACCE;4.573;69600.848;2.93050;-2.39420;9.74919;3
AHRS;4.579;69600.853;-12.5882;-16.3687;-32.7249;-0.14398;-0.10520;-0.26219;3
MAGN;4.580;69600.854;-20.75000;28.43750;-22.12500;3
GYRO;4.580;69600.855;-0.48503;0.58521;0.66340;3
ACCE;4.583;69600.858;2.87304;-2.26970;9.39485;3
GYRO;4.589;69600.864;-0.44960;0.60842;0.66096;3
PRES;4.589;69600.864;1013.4844;3
ACCE;4.593;69600.868;2.82516;-2.34632;9.19373;3
AHRS;4.599;69600.873;-13.5240;-15.2775;-32.1616;-0.14870;-0.09451;-0.25759;3
MAGN;4.600;69600.874;-19.93750;29.00000;-21.68750;3
GYRO;4.600;69600.875;-0.46059;0.66340;0.66706;3
ACCE;4.603;69600.878;2.71024;-2.63362;9.11712;3
GYRO;4.609;69600.884;-0.51435;0.72326;0.65485;3
PRES;4.610;69600.884;1013.4917;3
ACCE;4.613;69600.888;2.55701;-2.75812;9.04051;3
AHRS;4.619;69600.893;-14.2694;-14.6299;-31.5256;-0.15288;-0.08812;-0.25214;3
MAGN;4.620;69600.894;-19.06250;29.12500;-21.25000;3
GYRO;4.620;69600.895;-0.58887;0.77336;0.62308;3
ACCE;4.624;69600.898;2.37505;-2.71981;9.04051;3
LIGH;4.625;69600.899;31269.0;3
GYRO;4.629;69600.903;-0.64385;0.83200;0.60964;3
PRES;4.630;69600.904;1013.4927;3
ACCE;4.633;69600.908;2.29843;-2.78685;9.08839;3
AHRS;4.639;69600.913;-14.9582;-13.7276;-30.9389;-0.15616;-0.07973;-0.24757;3
MAGN;4.640;69600.914;-18.25000;29.43750;-20.81250;3
GYRO;4.640;69600.915;-0.67562;0.89309;0.62308;3
ACCE;4.643;69600.918;2.45166;-3.01669;9.53850;3
GYRO;4.649;69600.923;-0.70983;0.91630;0.63897;3
PRES;4.649;69600.924;1013.4907;3
ACCE;4.653;69600.928;2.72939;-3.32315;9.83538;3
AHRS;4.659;69600.933;-15.8299;-12.7988;-30.3710;-0.16098;-0.07070;-0.24302;3
MAGN;4.660;69600.934;-17.68750;30.12500;-20.37500;3
GYRO;4.660;69600.935;-0.73915;0.86987;0.62064;3
ACCE;4.664;69600.938;2.76770;-3.35188;9.97903;3
GYRO;4.669;69600.943;-0.72815;0.80879;0.57055;3
PRES;4.669;69600.944;1013.4897;3
ACCE;4.674;69600.948;2.68151;-3.39019;10.24718;3
AHRS;4.679;69600.953;-16.7283;-11.6364;-29.8627;-0.16567;-0.05962;-0.23936;3
MAGN;4.681;69600.954;-17.31250;30.87500;-19.62500;3
GYRO;4.681;69600.955;-0.68173;0.71105;0.52412;3
ACCE;4.683;69600.958;2.47082;-3.42850;10.25676;3
GNSS;4.685;1491389242.344;39.993960;-0.073752;102.032;0.000;16.0;0.0;16;15
GNSS;4.689;1491389242.344;39.993960;-0.073752;102.032;0.000;16.0;0.0;16;15
GYRO;4.690;69600.964;-0.61697;0.57788;0.47647;3
PRES;4.691;69600.964;1013.4995;3
ACCE;4.694;69600.968;2.18351;-3.43807;10.15141;3
AHRS;4.699;69600.973;-17.6838;-10.7226;-29.2724;-0.17140;-0.05066;-0.23469;3
MAGN;4.700;69600.974;-16.62500;31.25000;-19.50000;3
GYRO;4.701;69600.975;-0.49602;0.31887;0.40684;3
ACCE;4.704;69600.978;1.90578;-3.44765;10.00776;3
GYRO;4.709;69600.983;-0.49602;0.31887;0.40684;3
PRES;4.710;69600.984;1013.4995;3
SOUN;4.713;96.38;0.00294;43.35
ACCE;4.714;69600.988;1.73340;-3.54342;10.17057;3
AHRS;4.719;69600.993;-18.5887;-9.7372;-28.8453;-0.17671;-0.04104;-0.23164;3
MAGN;4.720;69600.994;-16.06250;31.87500;-19.62500;3
GYRO;4.721;69600.995;-0.44227;0.07330;0.38851;3
ACCE;4.724;69600.998;1.71425;-3.60088;10.54406;3
GYRO;4.729;69601.003;-0.37141;-0.02688;0.39095;3
PRES;4.730;69601.004;1013.4907;3
ACCE;4.734;69601.008;1.94409;-3.75411;10.84095;3
AHRS;4.739;69601.013;-19.1729;-9.2640;-28.4715;-0.18048;-0.03636;-0.22865;3
MAGN;4.740;69601.014;-15.37500;32.43750;-19.62500;3
GYRO;4.741;69601.015;-0.25656;-0.10140;0.38362;3
ACCE;4.744;69601.018;2.29843;-3.94564;10.91756;3
GYRO;4.749;69601.023;-0.12339;-0.15394;0.34819;3
PRES;4.750;69601.024;1013.4912;3
ACCE;4.753;69601.028;2.60489;-3.98395;10.77391;3
AHRS;4.759;69601.033;-19.7515;-9.0365;-28.0531;-0.18469;-0.03385;-0.22493;3
MAGN;4.760;69601.034;-15.12500;32.56250;-19.43750;3
GYRO;4.760;69601.035;-0.00367;-0.18937;0.27367;3
ACCE;4.764;69601.038;2.90177;-3.97437;10.47703;3
GYRO;4.769;69601.043;0.08552;-0.21136;0.16738;3
PRES;4.769;69601.044;1013.5000;3
ACCE;4.774;69601.048;2.95923;-3.91691;10.25676;3
AHRS;4.779;69601.053;-20.0700;-9.4162;-27.6128;-0.18793;-0.03705;-0.22031;3
MAGN;4.780;69601.054;-14.93750;32.87500;-19.31250;3
GYRO;4.781;69601.055;0.14661;-0.23702;0.04398;3
ACCE;4.784;69601.058;2.87304;-3.85945;10.05565;3
GYRO;4.789;69601.064;0.18937;-0.27855;-0.07330;3
PRES;4.789;69601.064;1013.5063;3
ACCE;4.793;69601.068;2.76770;-3.74453;9.88326;3
AHRS;4.799;69601.073;-20.1374;-9.4947;-27.2200;-0.18851;-0.03820;-0.21683;3
MAGN;4.800;69601.074;-15.00000;33.12500;-19.31250;3
GYRO;4.800;69601.075;0.21991;-0.33109;-0.17226;3
ACCE;4.803;69601.078;2.60489;-3.53384;9.79707;3
GYRO;4.810;69601.084;0.24068;-0.37385;-0.23946;3
PRES;4.810;69601.084;1013.5029;3
ACCE;4.814;69601.088;2.41336;-3.38061;9.64384;3
AHRS;4.819;69601.093;-19.9295;-10.1510;-27.1060;-0.18798;-0.04431;-0.21502;3
MAGN;4.820;69601.094;-15.00000;33.62500;-18.87500;3
GYRO;4.820;69601.095;0.26023;-0.38485;-0.26512;3
ACCE;4.824;69601.098;2.27928;-3.25611;9.52892;3
GYRO;4.829;69601.103;0.28100;-0.36285;-0.26267;3
PRES;4.830;69601.104;1013.5044;3
ACCE;4.833;69601.108;2.18351;-3.18908;9.50977;3
AHRS;4.839;69601.113;-19.6715;-10.5264;-27.1120;-0.18655;-0.04799;-0.21474;3
MAGN;4.848;69601.122;-15.37500;33.18750;-19.00000;3
GYRO;4.849;69601.123;0.29566;-0.30177;-0.22724;3
ACCE;4.850;69601.124;2.28886;-3.09331;9.22246;3
GYRO;4.850;69601.124;0.29566;-0.30177;-0.22724;3
PRES;4.851;69601.124;1013.5063;3
ACCE;4.855;69601.129;2.35589;-3.05500;9.09797;3
AHRS;4.859;69601.133;-19.0725;-11.4363;-27.4576;-0.18346;-0.05633;-0.21685;3
MAGN;4.860;69601.134;-15.50000;32.87500;-19.31250;3
GYRO;4.860;69601.135;0.28833;-0.24435;-0.21258;3
ACCE;4.863;69601.138;2.44209;-2.98796;8.90643;3
GYRO;4.869;69601.143;0.26634;-0.16127;-0.20281;3
PRES;4.870;69601.144;1013.4985;3
ACCE;4.874;69601.148;2.42293;-3.00712;8.84897;3
AHRS;4.879;69601.153;-18.8856;-11.6081;-27.4310;-0.18222;-0.05821;-0.21657;3
MAGN;4.880;69601.154;-15.62500;32.31250;-19.31250;3
GYRO;4.881;69601.155;0.23091;-0.08430;-0.20036;3
ACCE;4.884;69601.158;2.33674;-2.99754;8.88728;3
GYRO;4.890;69601.164;0.19181;-0.02932;-0.19914;3
PRES;4.890;69601.164;1013.4893;3
ACCE;4.894;69601.168;2.25055;-2.94966;9.09797;3
AHRS;4.899;69601.173;-18.4693;-12.1814;-27.5852;-0.17994;-0.06366;-0.21745;3
MAGN;4.900;69601.174;-15.93750;32.00000;-19.31250;3
GYRO;4.901;69601.175;0.16249;-0.01222;-0.19181;3
ACCE;4.904;69601.178;2.20267;-2.88262;9.23204;3
GYRO;4.910;69601.183;0.15027;-0.03421;-0.18692;3
PRES;4.910;69601.184;1013.4922;3
ACCE;4.913;69601.188;2.17394;-2.82516;9.36612;3
AHRS;4.919;69601.193;-18.1817;-12.2913;-27.6558;-0.17781;-0.06510;-0.21822;3
MAGN;4.920;69601.194;-16.06250;31.43750;-20.06250;3
GYRO;4.920;69601.195;0.14661;-0.07941;-0.18937;3
ACCE;4.923;69601.198;2.20267;-2.81558;9.43316;3
GYRO;4.929;69601.203;0.15272;-0.14416;-0.19792;3
PRES;4.930;69601.204;1013.4883;3
ACCE;4.933;69601.208;2.22182;-2.84431;9.44273;3
AHRS;4.939;69601.213;-17.8394;-12.4161;-27.8111;-0.17530;-0.06666;-0.21975;3
MAGN;4.940;69601.215;-16.06250;31.56250;-19.93750;3
GYRO;4.941;69601.215;0.16616;-0.21502;-0.21136;3
ACCE;4.944;69601.218;2.27928;-2.83473;9.47146;3
GYRO;4.949;69601.223;0.18326;-0.28222;-0.22846;3
PRES;4.950;69601.224;1013.4893;3
ACCE;4.954;69601.228;2.35589;-2.87304;9.64384;3
AHRS;4.959;69601.233;-17.6493;-12.5189;-27.8869;-0.17396;-0.06782;-0.22046;3
MAGN;4.961;69601.234;-16.18750;31.87500;-19.93750;3
GYRO;4.961;69601.235;0.23335;-0.45448;-0.28833;3
ACCE;4.963;69601.238;2.44209;-2.89220;9.82580;3
GYRO;4.969;69601.243;0.23335;-0.45448;-0.28833;3
PRES;4.970;69601.244;1013.4941;3
ACCE;4.974;69601.248;2.48997;-2.91135;9.93115;3
LIGH;4.975;69601.249;44318.0;3
AHRS;4.979;69601.253;-17.3096;-12.9072;-28.0611;-0.17201;-0.07155;-0.22175;3
MAGN;4.980;69601.254;-16.31250;31.68750;-20.18750;3
GYRO;4.981;69601.255;0.35064;-0.65851;-0.36041;3
ACCE;4.984;69601.258;2.59531;-2.94966;10.06522;3
GYRO;4.990;69601.264;0.42883;-0.75503;-0.39340;3
PRES;4.990;69601.264;1013.5083;3
ACCE;4.994;69601.268;2.68151;-2.93050;10.15141;3
AHRS;4.999;69601.273;-17.0043;-13.4431;-28.1739;-0.17059;-0.07654;-0.22228;3
MAGN;5.000;69601.274;-16.75000;31.87500;-20.37500;3
GYRO;5.001;69601.275;0.51679;-0.83689;-0.42394;3
ACCE;5.004;69601.278;2.76770;-2.94966;10.11311;3
GYRO;5.010;69601.283;0.60964;-0.89675;-0.44838;3
PRES;5.011;69601.284;1013.5059;3
ACCE;5.014;69601.288;2.72939;-2.96881;9.95988;3
AHRS;5.019;69601.293;-16.4546;-14.3502;-28.4695;-0.16802;-0.08491;-0.22413;3
MAGN;5.020;69601.294;-17.18750;32.06250;-19.93750;3
GYRO;5.021;69601.295;0.69272;-0.94073;-0.46059;3
ACCE;5.024;69601.298;2.63362;-2.93050;9.71088;3
GYRO;5.029;69601.303;0.73915;-0.97494;-0.45326;3
PRES;5.030;69601.304;1013.4985;3
ACCE;5.033;69601.308;2.56658;-2.94008;9.42358;3
AHRS;5.039;69601.313;-15.8008;-15.3079;-28.5610;-0.16456;-0.09425;-0.22441;3
MAGN;5.040;69601.314;-18.00000;31.62500;-19.93750;3
GYRO;5.041;69601.315;0.74770;-0.99693;-0.43249;3
ACCE;5.046;69601.318;2.66235;-2.92093;9.35654;3
GYRO;5.049;69601.323;0.73426;-1.00548;-0.41050;3
PRES;5.051;69601.324;1013.4844;3
ACCE;5.054;69601.328;2.84431;-2.83473;9.53850;3
AHRS;5.060;69601.333;-15.0259;-16.3789;-28.8974;-0.16056;-0.10447;-0.22681;3
MAGN;5.062;69601.334;-18.56250;30.75000;-19.75000;3
GYRO;5.062;69601.335;0.72693;-1.01037;-0.39828;3
ACCE;5.064;69601.338;3.12204;-2.77727;9.73961;3
GYRO;5.070;69601.344;0.73304;-1.02748;-0.40073;3
PRES;5.070;69601.344;1013.4893;3
ACCE;5.074;69601.348;3.43807;-2.65278;10.20888;3
AHRS;5.079;69601.353;-14.0961;-17.5101;-28.9511;-0.15518;-0.11595;-0.22710;3
MAGN;5.080;69601.354;-18.93750;30.00000;-19.93750;3
GYRO;5.081;69601.355;0.75747;-1.08734;-0.43249;3
ACCE;5.083;69601.358;3.62961;-2.48997;10.46745;3
GYRO;5.089;69601.364;0.80634;-1.17530;-0.49114;3
PRES;5.090;69601.364;1013.4883;3
ACCE;5.094;69601.368;3.68707;-2.34632;10.30464;3
AHRS;5.099;69601.373;-13.1578;-18.7325;-29.1200;-0.15006;-0.12806;-0.22836;3
MAGN;5.103;69601.374;-19.50000;29.43750;-20.06250;3
GYRO;5.104;69601.375;0.86621;-1.25472;-0.54611;3
ACCE;5.105;69601.378;3.92649;-2.29843;10.07480;3
GYRO;5.109;69601.383;0.92241;-1.31458;-0.58521;3
PRES;5.110;69601.384;1013.4849;3
ACCE;5.113;69601.388;4.36702;-2.22182;9.81623;3
AHRS;5.119;69601.393;-12.2112;-19.9469;-29.1269;-0.14469;-0.14034;-0.22842;3
MAGN;5.120;69601.394;-20.06250;28.87500;-20.25000;3
GYRO;5.121;69601.395;0.96395;-1.35856;-0.62553;3
ACCE;5.123;69601.398;4.91290;-2.23140;9.61511;3
GYRO;5.129;69601.403;0.98594;-1.39644;-0.69394;3
PRES;5.130;69601.404;1013.4883;3
ACCE;5.133;69601.408;5.41090;-2.24097;9.53850;3
AHRS;5.139;69601.413;-11.0781;-21.7121;-29.3033;-0.13913;-0.15739;-0.22967;3
MAGN;5.140;69601.414;-20.75000;28.43750;-20.37500;3
GYRO;5.141;69601.415;0.98349;-1.44653;-0.80879;3
ACCE;5.146;69601.418;5.88974;-2.34632;9.79707;3
GYRO;5.149;69601.423;0.96150;-1.53694;-0.98594;3
PRES;5.150;69601.424;1013.4868;3
ACCE;5.154;69601.428;6.13873;-2.34632;10.47703;3
SOUN;5.154;474.04;0.01447;57.19
AHRS;5.159;69601.433;-9.8363;-23.2100;-29.3037;-0.13194;-0.17266;-0.23018;3
MAGN;5.160;69601.434;-21.68750;28.31250;-20.50000;3
GYRO;5.160;69601.435;0.93951;-1.69698;-1.23517;3
ACCE;5.163;69601.438;6.36858;-2.36547;11.62624;3
GYRO;5.169;69601.444;0.93951;-1.96210;-1.53449;3
PRES;5.170;69601.444;1013.4824;3
ACCE;5.173;69601.448;6.20577;-1.89621;12.51689;3
AHRS;5.179;69601.453;-8.5475;-25.2333;-29.6327;-0.12601;-0.19198;-0.23312;3
MAGN;5.180;69601.454;-23.06250;27.87500;-20.06250;3
GYRO;5.180;69601.455;0.98471;-2.35305;-1.82527;3
ACCE;5.183;69601.458;5.92804;-1.75256;12.58392;3
GYRO;5.190;69601.464;1.03847;-2.83808;-2.02929;3
PRES;5.190;69601.464;1013.4727;3
ACCE;5.194;69601.468;5.97593;-2.25055;12.15297;3
AHRS;5.199;69601.473;-7.0263;-27.1554;-30.1299;-0.11842;-0.21079;-0.23828;3
MAGN;5.201;69601.475;-24.43750;26.43750;-19.37500;3
GYRO;5.201;69601.475;1.06657;-3.34999;-2.18201;3
ACCE;5.204;69601.478;6.32069;-3.00712;11.24317;3
GYRO;5.209;69601.483;1.05924;-3.81302;-2.39337;3
PRES;5.210;69601.484;1013.4746;3
ACCE;5.214;69601.488;6.63673;-3.49553;10.20888;3
AHRS;5.219;69601.493;-5.4960;-29.7428;-31.5838;-0.11435;-0.23407;-0.25089;3
MAGN;5.220;69601.494;-26.37500;25.00000;-18.18750;3
GYRO;5.221;69601.495;1.06535;-4.35303;-3.09587;3
ACCE;5.224;69601.498;6.90488;-3.39977;9.62469;3
GYRO;5.230;69601.503;1.06535;-4.35303;-3.09587;3
PRES;5.230;69601.504;1013.4971;3
ACCE;5.234;69601.508;6.89530;-2.91135;9.65342;3
AHRS;5.239;69601.513;-3.2567;-33.5172;-32.7169;-0.10729;-0.26889;-0.26171;3
MAGN;5.240;69601.514;-28.00000;23.43750;-17.31250;3
GYRO;5.241;69601.515;1.23150;-4.78796;-3.88022;3
ACCE;5.244;69601.518;6.70376;-2.33674;9.63427;3
GYRO;5.249;69601.523;1.35001;-5.08118;-4.22597;3
PRES;5.250;69601.524;1013.4907;3
ACCE;5.254;69601.528;6.70376;-2.02071;8.89685;3
AHRS;5.259;69601.533;-1.1093;-38.1428;-35.1570;-0.10740;-0.30871;-0.28241;3
MAGN;5.260;69601.534;-29.87500;21.00000;-15.37500;3
GYRO;5.261;69601.535;1.46241;-5.32675;-4.54728;3
ACCE;5.264;69601.538;6.62715;-1.52271;7.88171;3
GYRO;5.270;69601.544;1.53938;-5.48679;-4.83927;3
PRES;5.270;69601.544;1013.4863;3
ACCE;5.274;69601.548;6.35900;-0.67995;6.83784;3
AHRS;5.279;69601.553;2.6025;-43.2279;-36.9754;-0.09675;-0.35595;-0.30266;3
MAGN;5.281;69601.554;-32.06250;18.50000;-12.75000;3
GYRO;5.281;69601.555;1.55526;-5.57964;-5.07385;3
ACCE;5.283;69601.558;6.24408;0.25857;6.07170;3
GYRO;5.289;69601.564;1.51250;-5.64562;-5.24122;3
PRES;5.290;69601.564;1013.4834;3
ACCE;5.293;69601.568;6.30154;1.10133;5.40132;3
AHRS;5.299;69601.573;6.7015;-48.5337;-39.6812;-0.08913;-0.40402;-0.33148;3
MAGN;5.300;69601.574;-33.81250;15.87500;-9.93750;3
GYRO;5.301;69601.575;1.43920;-5.65661;-5.36340;3
ACCE;5.304;69601.578;6.25365;1.62806;4.47237;3
GYRO;5.309;69601.583;1.36223;-5.55765;-5.44159;3
PRES;5.310;69601.584;1013.4766;3
ACCE;5.313;69601.588;6.10043;2.17394;3.87861;3
AHRS;5.319;69601.593;11.9408;-54.0451;-41.1379;-0.07201;-0.45562;-0.35553;3
MAGN;5.320;69601.594;-35.25000;12.50000;-6.68750;3
GYRO;5.321;69601.595;1.30359;-5.39150;-5.46969;3
ACCE;5.324;69601.598;5.82270;2.62405;3.52426;3
LIGH;5.325;69601.599;37391.0;3
GYRO;5.329;69601.604;1.26083;-5.20702;-5.44892;3
PRES;5.330;69601.604;1013.4727;3
ACCE;5.333;69601.608;5.35344;2.98796;3.10289;3
AHRS;5.339;69601.613;17.7906;-59.6817;-43.1226;-0.05592;-0.50650;-0.38649;3
MAGN;5.342;69601.616;-36.68750;8.43750;-2.56250;3
GYRO;5.343;69601.617;1.21807;-4.99077;-5.38050;3
ACCE;5.345;69601.619;4.98952;3.33273;2.61447;3
GYRO;5.349;69601.623;1.17775;-4.73909;-5.26199;3
PRES;5.350;69601.624;1013.4717;3
ACCE;5.354;69601.628;4.82671;3.88818;2.53785;3
AHRS;5.359;69601.633;24.3469;-65.5400;-44.8835;-0.03810;-0.55672;-0.41927;3
MAGN;5.360;69601.634;-37.68750;4.31250;1.75000;3
GYRO;5.360;69601.635;1.15576;-4.50941;-5.11416;3
ACCE;5.364;69601.638;4.61602;4.60644;2.26970;3
GYRO;5.369;69601.644;1.16797;-4.29438;-4.95045;3
PRES;5.370;69601.644;1013.4702;3
ACCE;5.373;69601.648;4.20422;5.29597;1.47483;3
AHRS;5.379;69601.653;30.3959;-69.6147;-45.9896;-0.01705;-0.59117;-0.44729;3
MAGN;5.380;69601.654;-37.68750;0.43750;5.31250;3
GYRO;5.381;69601.655;1.19852;-4.03904;-4.75620;3
ACCE;5.384;69601.658;3.79242;5.80354;0.68953;3
GYRO;5.390;69601.664;1.22173;-3.76904;-4.51674;3
PRES;5.391;69601.664;1013.4673;3
ACCE;5.393;69601.668;3.37104;6.44519;0.35434;3
AHRS;5.399;69601.673;36.1667;-74.2251;-46.6488;0.00020;-0.62471;-0.47213;3
MAGN;5.401;69601.674;-37.43750;-3.25000;9.31250;3
GYRO;5.402;69601.675;1.22051;-3.54913;-4.24918;3
ACCE;5.404;69601.678;3.07416;6.88572;0.43096;3
GYRO;5.409;69601.683;1.18752;-3.43795;-3.98040;3
PRES;5.410;69601.684;1013.4717;3
ACCE;5.413;69601.688;3.03585;7.13472;0.10534;3
AHRS;5.419;69601.693;43.5847;-79.3156;-45.7215;0.03314;-0.65708;-0.49603;3
MAGN;5.420;69601.694;-36.50000;-6.93750;12.68750;3
GYRO;5.421;69601.695;1.13987;-3.38542;-3.75193;3
ACCE;5.423;69601.698;3.26569;7.16345;-0.17238;3
GYRO;5.429;69601.703;1.08856;-3.32066;-3.58944;3
PRES;5.430;69601.704;1013.4565;3
ACCE;5.433;69601.708;3.47638;7.03895;-0.57461;3
AHRS;5.439;69601.713;48.2329;-83.7018;-44.8479;0.04905;-0.67901;-0.51134;3
MAGN;5.440;69601.714;-34.75000;-9.93750;16.12500;3
GYRO;5.441;69601.715;1.04947;-3.24858;-3.50026;3
ACCE;5.444;69601.718;3.63919;7.01980;-0.95768;3
GYRO;5.449;69601.723;1.00793;-3.16062;-3.46849;3
PRES;5.450;69601.724;1013.4639;3
ACCE;5.454;69601.728;3.58173;7.20176;-1.02472;3
AHRS;5.459;69601.733;53.3389;-89.6056;-42.2053;0.07040;-0.70213;-0.52336;3
MAGN;5.460;69601.734;-32.75000;-12.37500;18.81250;3
GYRO;5.461;69601.735;0.94806;-3.10320;-3.47094;3
ACCE;5.464;69601.738;3.26569;7.49864;-1.15879;3
GYRO;5.469;69601.744;0.86499;-3.07998;-3.48438;3
PRES;5.470;69601.744;1013.4731;3
ACCE;5.474;69601.748;2.92093;7.71891;-1.12049;3
AHRS;5.479;69601.753;57.2122;-95.1813;-39.8602;0.08260;-0.71946;-0.53417;3
MAGN;5.480;69601.754;-30.56250;-14.81250;21.87500;3
GYRO;5.481;69601.755;0.76358;-3.06166;-3.50637;3
ACCE;5.484;69601.758;2.76770;7.69018;-1.23541;3
GYRO;5.489;69601.763;0.67562;-3.04944;-3.50637;3
PRES;5.490;69601.764;1013.4663;3
ACCE;5.493;69601.768;2.36547;7.64229;-1.47483;3
AHRS;5.499;69601.773;61.5464;-102.0785;-35.8766;0.10031;-0.73470;-0.54490;3
MAGN;5.500;69601.774;-28.12500;-16.93750;24.12500;3
GYRO;5.501;69601.775;0.65240;-2.89794;-3.53324;3
ACCE;5.504;69601.778;2.12605;7.80510;-1.20668;3
GYRO;5.509;69601.783;0.65240;-2.89794;-3.53324;3
PRES;5.510;69601.784;1013.4644;3
ACCE;5.514;69601.788;1.80044;8.06367;-1.13006;3
AHRS;5.519;69601.793;65.1292;-109.2992;-31.6526;0.11214;-0.74627;-0.55536;3
MAGN;5.520;69601.794;-25.68750;-18.43750;26.25000;3
GYRO;5.521;69601.795;0.73915;-2.81731;-3.49537;3
ACCE;5.524;69601.798;1.27372;8.28394;-1.59933;3
GYRO;5.529;69601.803;0.76236;-2.75378;-3.43917;3
PRES;5.530;69601.804;1013.4736;3
ACCE;5.533;69601.808;0.84276;8.54251;-1.98240;3
AHRS;5.539;69601.813;69.1297;-118.6578;-24.9789;0.12938;-0.75411;-0.56727;3
MAGN;5.540;69601.814;-22.87500;-19.56250;28.18750;3
GYRO;5.541;69601.815;0.77702;-2.64138;-3.36098;3
ACCE;5.544;69601.818;0.43096;8.79151;-2.34632;3
GYRO;5.549;69601.823;0.79657;-2.49722;-3.25591;3
PRES;5.550;69601.824;1013.4663;3
ACCE;5.554;69601.828;0.16281;8.90643;-2.57616;3
AHRS;5.559;69601.833;71.9388;-130.1321;-16.1865;0.14182;-0.76145;-0.57534;3
MAGN;5.560;69601.834;-19.62500;-20.68750;29.81250;3
GYRO;5.560;69601.835;0.81734;-2.34939;-3.13496;3
ACCE;5.564;69601.838;-0.00958;8.94474;-2.46124;3
GYRO;5.570;69601.844;0.85277;-2.24310;-3.00790;3
PRES;5.570;69601.844;1013.4658;3
ACCE;5.574;69601.848;-0.42138;8.97347;-1.97282;3
AHRS;5.579;69601.853;74.0931;-146.9866;-1.7076;0.15975;-0.76772;-0.58095;3
MAGN;5.580;69601.854;-16.81250;-21.93750;30.68750;3
GYRO;5.581;69601.855;0.92729;-2.22355;-2.89184;3
ACCE;5.584;69601.858;-0.66080;8.77236;-1.24498;3
GYRO;5.590;69601.864;1.04458;-2.32984;-2.83197;3
PRES;5.591;69601.864;1013.4746;3
ACCE;5.593;69601.868;-0.82361;8.00621;-0.90022;3
AHRS;5.599;69601.873;74.7746;-162.6960;11.8256;0.17177;-0.77192;-0.58478;3
MAGN;5.600;69601.874;-13.75000;-22.31250;31.75000;3
GYRO;5.601;69601.875;1.20829;-2.49966;-2.86374;3
ACCE;5.603;69601.878;-0.71826;7.28795;-0.82361;3
GYRO;5.609;69601.883;1.39766;-2.71224;-2.98957;3
PRES;5.610;69601.884;1013.4697;3
ACCE;5.613;69601.888;-0.73741;6.81869;-0.75657;3
AHRS;5.619;69601.893;75.0565;-179.6810;26.7178;0.18488;-0.77120;-0.59216;3
MAGN;5.620;69601.894;-10.62500;-22.81250;33.25000;3
GYRO;5.621;69601.895;1.56626;-2.99202;-3.18139;3
ACCE;5.623;69601.898;-1.10133;6.53138;-0.64165;3
GYRO;5.629;69601.903;1.69943;-3.33532;-3.39885;3
PRES;5.630;69601.904;1013.4644;3
ACCE;5.633;69601.908;-1.70467;6.54096;-0.78530;3
AHRS;5.639;69601.913;73.3068;166.5869;38.0135;0.19358;-0.77603;-0.59108;3
MAGN;5.640;69601.914;-7.43750;-22.87500;34.43750;3
GYRO;5.640;69601.915;1.78617;-3.68352;-3.60655;3
ACCE;5.643;69601.918;-2.66235;6.60800;-1.88663;3
GYRO;5.649;69601.923;1.81427;-3.87777;-3.76782;3
PRES;5.650;69601.924;1013.4668;3
ACCE;5.654;69601.928;-3.88818;6.95276;-2.92093;3
AHRS;5.659;69601.933;70.5641;151.5954;49.9834;0.20590;-0.77714;-0.59214;3
MAGN;5.660;69601.934;-4.37500;-22.68750;35.81250;3
GYRO;5.660;69601.935;1.77640;-3.82402;-3.80813;3
ACCE;5.663;69601.938;-4.82671;7.40287;-3.25611;3
GYRO;5.669;69601.944;1.70431;-3.66519;-3.71406;3
PRES;5.670;69601.944;1013.4819;3
ACCE;5.673;69601.948;-5.33428;7.68060;-3.58173;3
LIGH;5.675;69601.949;23032.0;3
AHRS;5.679;69601.953;66.5900;141.5219;56.2439;0.21245;-0.78127;-0.58693;3
MAGN;5.680;69601.954;-0.87500;-21.56250;36.87500;3
GYRO;5.680;69601.955;1.63223;-3.46238;-3.54546;3
ACCE;5.683;69601.958;-5.84185;7.81467;-3.75411;3
GNSS;5.687;1491389243.324;39.993955;-0.073757;102.003;0.000;16.0;0.0;16;15
GYRO;5.695;69601.963;1.57603;-3.19360;-3.34754;3
PRES;5.696;69601.964;1013.4800;3
ACCE;5.696;69601.968;-6.44519;7.78594;-3.84988;3
GNSS;5.696;1491389243.324;39.993955;-0.073757;102.003;0.000;16.0;0.0;16;15
AHRS;5.700;69601.973;61.0573;132.2690;61.6446;-0.22712;0.78177;0.57749;3
MAGN;5.701;69601.974;3.12500;-20.81250;38.06250;3
GYRO;5.702;69601.975;1.53449;-2.89061;-3.12763;3
ACCE;5.704;69601.978;-6.60800;7.46033;-3.54342;3
SOUN;5.704;264.88;0.00808;52.13
GYRO;5.709;69601.983;1.51128;-2.58274;-2.90283;3
PRES;5.711;69601.984;1013.4604;3
ACCE;5.713;69601.988;-6.48350;7.01980;-3.39977;3
AHRS;5.719;69601.993;56.7228;126.4221;63.7943;-0.23330;0.78004;0.56958;3
MAGN;5.720;69601.995;6.87500;-19.43750;38.25000;3
GYRO;5.721;69601.995;1.51617;-2.30663;-2.70858;3
ACCE;5.723;69601.998;-6.46434;6.63673;-3.34231;3
GYRO;5.729;69602.003;1.56137;-2.04518;-2.56197;3
PRES;5.730;69602.004;1013.4819;3
ACCE;5.733;69602.008;-6.59842;6.46434;-3.25611;3
AHRS;5.739;69602.013;51.9413;121.8113;65.3191;-0.24467;0.77628;0.55806;3
MAGN;5.740;69602.014;10.18750;-18.31250;38.25000;3
GYRO;5.740;69602.015;1.64811;-1.79228;-2.44713;3
ACCE;5.743;69602.018;-6.80911;6.42604;-3.08373;3
GYRO;5.749;69602.024;1.76174;-1.58581;-2.33351;3
PRES;5.750;69602.024;1013.4780;3
ACCE;5.753;69602.028;-7.09641;6.53138;-3.30400;3
AHRS;5.759;69602.033;48.3777;119.0714;65.4011;-0.24996;0.77388;0.54706;3
MAGN;5.760;69602.034;13.12500;-16.75000;38.12500;3
GYRO;5.761;69602.035;1.95721;-1.17286;-2.03052;3
ACCE;5.763;69602.038;-7.60398;6.48350;-3.64876;3
GYRO;5.769;69602.044;1.95721;-1.17286;-2.03052;3
PRES;5.770;69602.044;1013.4858;3
ACCE;5.773;69602.048;-8.10198;6.32069;-4.06057;3
AHRS;5.779;69602.053;44.4683;117.1846;65.1118;-0.25892;0.77199;0.53178;3
MAGN;5.780;69602.054;15.87500;-15.37500;38.12500;3
GYRO;5.780;69602.055;2.02563;-0.52412;-1.40866;3
ACCE;5.784;69602.058;-8.26478;6.18662;-4.42448;3
GYRO;5.789;69602.063;1.99631;-0.09529;-1.01159;3
PRES;5.790;69602.064;1013.4814;3
ACCE;5.794;69602.068;-8.36055;6.19619;-4.93206;3
AHRS;5.799;69602.073;41.3784;116.7293;63.7692;-0.26337;0.77420;0.51460;3
MAGN;5.800;69602.074;17.37500;-13.75000;38.12500;3
GYRO;5.800;69602.075;1.92789;0.44593;-0.58887;3
ACCE;5.803;69602.078;-8.33182;6.43561;-5.78439;3
GYRO;5.809;69602.083;1.82282;1.14232;-0.13561;3
PRES;5.809;69602.084;1013.4790;3
ACCE;5.813;69602.088;-8.09240;6.60800;-6.53138;3
AHRS;5.819;69602.093;38.3735;117.7606;61.7382;-0.26905;0.78115;0.49194;3
MAGN;5.820;69602.094;18.31250;-12.18750;38.68750;3
GYRO;5.820;69602.095;1.72753;1.97065;0.34208;3
ACCE;5.824;69602.098;-7.60398;6.72292;-7.22091;3
GYRO;5.829;69602.103;1.65789;2.87107;0.83444;3
PRES;5.830;69602.104;1013.4917;3
ACCE;5.833;69602.108;-6.93361;6.47392;-7.40287;3
AHRS;5.839;69602.113;36.7135;119.5310;59.6749;-0.27043;0.79021;0.47381;3
MAGN;5.848;69602.122;18.43750;-10.56250;39.00000;3
GYRO;5.848;69602.122;1.60291;3.78981;1.28282;3
ACCE;5.851;69602.125;-6.35900;6.11000;-7.13472;3
GYRO;5.851;69602.125;1.56504;4.72443;1.65667;3
PRES;5.851;69602.126;1013.5024;3
ACCE;5.854;69602.128;-6.20577;5.92804;-6.85699;3
AHRS;5.859;69602.133;35.4987;125.6845;55.7979;-0.27354;0.81402;0.44313;3
MAGN;5.860;69602.134;18.00000;-9.06250;40.00000;3
GYRO;5.860;69602.135;1.54793;5.61385;1.97554;3
ACCE;5.864;69602.138;-5.73651;5.51624;-6.19619;3
GYRO;5.869;69602.144;1.55282;6.31757;2.23943;3
PRES;5.870;69602.144;1013.4971;3
ACCE;5.873;69602.148;-5.19063;5.20021;-5.38217;3
AHRS;5.879;69602.153;35.7012;130.3841;53.7835;-0.27610;0.82876;0.42880;3
MAGN;5.880;69602.154;15.56250;-7.68750;41.31250;3
GYRO;5.880;69602.155;1.59680;6.79527;2.43980;3
ACCE;5.883;69602.158;-4.68306;4.81713;-4.72137;3
GYRO;5.889;69602.163;1.69698;7.09215;2.59373;3
PRES;5.890;69602.164;1013.5020;3
ACCE;5.893;69602.168;-3.78284;4.33829;-4.48195;3
AHRS;5.899;69602.173;35.8819;138.5212;50.6228;-0.28178;0.85094;0.40446;3
MAGN;5.900;69602.174;12.31250;-6.12500;42.06250;3
GYRO;5.900;69602.175;1.84603;7.19233;2.70735;3
ACCE;5.903;69602.178;-2.62405;3.93607;-5.00867;3
GYRO;5.909;69602.183;2.04518;7.11780;2.77211;3
PRES;5.910;69602.184;1013.5039;3
ACCE;5.913;69602.188;-1.48441;4.13718;-5.99508;3
AHRS;5.919;69602.193;35.9035;148.6165;46.7744;-0.28703;0.87371;0.37448;3
MAGN;5.920;69602.194;7.68750;-4.87500;42.87500;3
GYRO;5.920;69602.195;2.28341;6.93210;2.77577;3
ACCE;5.923;69602.198;-0.98641;4.90333;-6.97192;3
GYRO;5.929;69602.203;2.49722;6.77816;2.74278;3
PRES;5.930;69602.204;1013.4780;3
ACCE;5.933;69602.208;-0.90980;5.25767;-8.03494;3
AHRS;5.939;69602.213;35.2110;160.3362;41.9601;-0.28804;0.89539;0.33654;3
MAGN;5.940;69602.214;2.25000;-2.68750;43.62500;3
GYRO;5.940;69602.215;2.62306;6.76350;2.71713;3
ACCE;5.944;69602.218;-0.62249;5.23851;-8.82982;3
GYRO;5.949;69602.224;2.64993;6.96386;2.73301;3
PRES;5.950;69602.224;1013.4932;3
ACCE;5.953;69602.228;-0.38307;4.74052;-8.76278;3
AHRS;5.959;69602.233;33.3624;170.7515;37.7917;0.28732;-0.91084;-0.29570;3
MAGN;5.960;69602.234;-3.68750;-0.43750;42.81250;3
GYRO;5.960;69602.235;2.56441;7.34627;2.78677;3
ACCE;5.963;69602.238;0.35434;3.65834;-8.08282;3
GYRO;5.969;69602.244;2.25409;7.62360;2.81487;3
PRES;5.970;69602.244;1013.4814;3
ACCE;5.974;69602.248;1.21625;2.92093;-6.78038;3
AHRS;5.979;69602.253;30.1891;-179.5429;34.2775;0.28551;-0.92231;-0.24771;3
MAGN;5.981;69602.255;-9.18750;2.06250;41.75000;3
GYRO;5.982;69602.255;1.78617;7.72622;2.79532;3
ACCE;5.984;69602.258;1.97282;2.48039;-4.85544;3
GYRO;5.989;69602.263;1.44164;7.67247;2.78799;3
PRES;5.990;69602.264;1013.4775;3
ACCE;5.994;69602.268;4.08930;1.86748;-2.85389;3
AHRS;5.999;69602.273;26.9357;-169.5521;31.3538;0.28211;-0.92670;-0.19938;3
MAGN;6.000;69602.274;-14.81250;4.25000;39.93750;3
GYRO;6.001;69602.275;1.37323;7.30717;2.79776;3
ACCE;6.004;69602.278;6.43561;1.82917;-1.57060;3
GYRO;6.009;69602.283;1.55771;6.44463;2.72446;3
PRES;6.010;69602.284;1013.4819;3
ACCE;6.013;69602.288;7.46033;2.13563;-2.09732;3
AHRS;6.019;69602.293;24.1191;-155.5204;27.1898;0.26770;-0.91851;-0.14973;3
MAGN;6.020;69602.294;-19.25000;7.12500;37.12500;3
GYRO;6.021;69602.295;2.27242;4.23452;2.27120;3
ACCE;6.024;69602.298;7.78594;2.32716;-4.47237;3
LIGH;6.025;69602.299;20117.0;3
GYRO;6.029;69602.303;2.27242;4.23452;2.27120;3
PRES;6.030;69602.304;1013.4834;3
ACCE;6.034;69602.308;7.38372;2.48039;-7.20176;3
AHRS;6.039;69602.313;21.2591;-146.1687;25.2205;0.25766;-0.90592;-0.10979;3
MAGN;6.040;69602.314;-22.93750;9.43750;33.81250;3
GYRO;6.040;69602.315;2.51310;3.63098;1.79839;3
ACCE;6.044;69602.318;6.88572;2.85389;-9.13627;3
GYRO;6.049;69602.324;2.29930;3.92053;1.82771;3
PRES;6.050;69602.324;1013.4717;3
ACCE;6.054;69602.328;7.11557;2.35589;-9.33739;3
AHRS;6.059;69602.333;17.3089;-140.9957;24.7265;0.24860;-0.89953;-0.06789;3
MAGN;6.060;69602.334;-26.25000;11.75000;30.68750;3
GYRO;6.061;69602.335;1.97554;4.32981;1.96576;3
ACCE;6.064;69602.338;7.48906;1.47483;-7.71891;3
GYRO;6.069;69602.344;1.75074;4.70000;2.06839;3
PRES;6.070;69602.344;1013.4741;3
ACCE;6.074;69602.348;8.23605;0.90980;-4.52983;3
AHRS;6.079;69602.353;13.8204;-136.9007;25.1753;0.24436;-0.89152;-0.02975;3
MAGN;6.080;69602.354;-28.25000;14.18750;27.31250;3
GYRO;6.081;69602.355;1.75196;4.84660;2.10138;3
ACCE;6.084;69602.358;9.10754;0.32561;-2.20267;3
GYRO;6.090;69602.363;1.93156;4.66579;2.08916;3
PRES;6.090;69602.364;1013.4722;3
ACCE;6.094;69602.368;9.68215;-0.22027;-0.81403;3
AHRS;6.099;69602.373;10.1311;-129.9985;25.0136;0.23193;-0.87326;0.01304;3
MAGN;6.100;69602.374;-29.56250;16.56250;23.75000;3
GYRO;6.101;69602.375;2.20889;4.25529;2.03662;3
ACCE;6.104;69602.378;10.63983;-0.67995;-0.46926;3
GYRO;6.110;69602.384;2.49966;3.66275;1.90834;3
PRES;6.110;69602.384;1013.4761;3
ACCE;6.114;69602.388;11.78905;-0.84276;-1.22583;3
AHRS;6.120;69602.393;7.0778;-124.3776;25.2598;0.22113;-0.85514;0.04854;3
MAGN;6.121;69602.395;-30.62500;18.68750;20.50000;3
GYRO;6.121;69602.395;2.72812;2.97369;1.65667;3
ACCE;6.124;69602.398;12.43070;-0.79487;-3.05500;3
GYRO;6.129;69602.403;2.84419;2.44713;1.27915;3
PRES;6.130;69602.404;1013.4741;3
ACCE;6.134;69602.408;12.36366;-0.74699;-5.78439;3
AHRS;6.139;69602.413;3.1432;-117.8098;26.1941;0.20776;-0.83051;0.09411;3
MAGN;6.140;69602.414;-31.81250;20.93750;17.06250;3
GYRO;6.140;69602.415;2.81120;2.32984;0.85399;3
ACCE;6.143;69602.418;12.11466;-0.44053;-7.34541;3
SOUN;6.145;265.46;0.00810;52.15
GYRO;6.149;69602.424;2.62794;2.56075;0.51557;3
PRES;6.150;69602.424;1013.4819;3
ACCE;6.153;69602.428;11.59751;-0.01915;-7.29753;3
AHRS;6.159;69602.433;0.1173;-114.4365;28.2100;0.20542;-0.81526;0.13111;3
MAGN;6.160;69602.434;-31.75000;22.68750;13.81250;3
GYRO;6.160;69602.435;2.34572;2.86496;0.37874;3
ACCE;6.163;69602.438;10.96544;-0.14365;-6.78038;3
GYRO;6.169;69602.443;2.07572;3.23026;0.38240;3
PRES;6.169;69602.444;1013.4951;3
ACCE;6.173;69602.448;10.42914;-0.36392;-5.77481;3
AHRS;6.179;69602.453;-1.8206;-112.6170;30.7304;0.21194;-0.80453;0.15971;3
MAGN;6.180;69602.454;-32.18750;24.06250;10.43750;3
GYRO;6.180;69602.455;1.91079;3.70062;0.45082;3
ACCE;6.184;69602.458;10.40041;-0.59376;-4.24253;3
GYRO;6.189;69602.463;1.85581;4.13800;0.52534;3
PRES;6.191;69602.464;1013.4966;3
ACCE;6.193;69602.468;10.31422;-0.71826;-2.75812;3
AHRS;6.199;69602.473;-3.1321;-109.2142;33.1226;0.21711;-0.78560;0.18638;3
MAGN;6.201;69602.474;-32.62500;25.06250;7.62500;3
GYRO;6.201;69602.475;1.88391;4.44710;0.59254;3
ACCE;6.203;69602.478;10.45787;-0.93853;-1.62806;3
GYRO;6.209;69602.483;1.97187;4.62669;0.64141;3
PRES;6.209;69602.484;1013.4897;3
ACCE;6.213;69602.488;10.65899;-1.12049;-1.19710;3
AHRS;6.219;69602.493;-4.2424;-104.3577;35.2444;0.21735;-0.75921;0.21338;3
MAGN;6.220;69602.494;-32.56250;25.68750;3.93750;3
GYRO;6.220;69602.495;2.07205;4.69267;0.64630;3
ACCE;6.223;69602.498;10.57279;-1.21625;-0.87149;3
GYRO;6.229;69602.503;2.14414;4.67678;0.62186;3
PRES;6.230;69602.504;1013.4883;3
ACCE;6.233;69602.508;10.47703;-0.89064;-0.37350;3
AHRS;6.239;69602.513;-5.2002;-99.3042;37.1661;0.21478;-0.73101;0.23888;3
MAGN;6.240;69602.514;-32.12500;25.81250;0.81250;3
GYRO;6.240;69602.515;2.21500;4.55217;0.58765;3
ACCE;6.243;69602.518;10.78348;-0.69911;0.25857;3
GYRO;6.249;69602.524;2.31518;4.31271;0.55344;3
PRES;6.250;69602.524;1013.4795;3
ACCE;6.253;69602.528;11.43471;-0.87149;0.39265;3
AHRS;6.259;69602.533;-5.8907;-93.3309;39.5465;0.21256;-0.69550;0.26702;3
MAGN;6.260;69602.534;-32.18750;25.68750;-2.75000;3
GYRO;6.260;69602.535;2.43002;4.01094;0.48869;3
ACCE;6.264;69602.538;12.23916;-1.07260;0.41180;3
GYRO;6.270;69602.543;2.50821;3.67374;0.34819;3
PRES;6.271;69602.544;1013.4834;3
ACCE;6.274;69602.548;13.11065;-1.46525;-0.28730;3
AHRS;6.279;69602.553;-6.4662;-87.7871;42.1145;0.21079;-0.66059;0.29500;3
MAGN;6.280;69602.554;-31.62500;25.87500;-6.43750;3
GYRO;6.281;69602.555;2.43369;3.09220;-0.22480;3
ACCE;6.284;69602.558;13.82891;-1.50356;-0.45969;3
GYRO;6.289;69602.563;2.43369;3.09220;-0.22480;3
PRES;6.290;69602.564;1013.4927;3
ACCE;6.293;69602.568;14.09706;-0.88107;-0.47884;3
AHRS;6.299;69602.573;-6.6953;-83.6148;44.8350;0.21355;-0.63180;0.31976;3
MAGN;6.300;69602.574;-30.81250;25.56250;-10.25000;3
GYRO;6.301;69602.575;2.07939;2.82953;-0.93951;3
ACCE;6.304;69602.578;13.99171;-0.39265;-0.45011;3
GYRO;6.309;69602.583;1.91934;2.82953;-1.22540;3
PRES;6.310;69602.584;1013.4868;3
ACCE;6.313;69602.588;13.59907;-0.10534;-0.50757;3
AHRS;6.319;69602.593;-5.9606;-79.7579;47.5721;0.22174;-0.60200;0.33960;3
MAGN;6.320;69602.594;-30.37500;25.56250;-13.31250;3
GYRO;6.321;69602.595;1.79961;3.12885;-1.45752;3
ACCE;6.323;69602.598;12.57435;0.19154;-0.42138;3
GYRO;6.329;69602.603;1.71042;3.37442;-1.58458;3
PRES;6.330;69602.604;1013.4844;3
ACCE;6.334;69602.608;11.32936;0.40223;-0.27773;3
AHRS;6.339;69602.613;-3.9365;-77.6891;49.5353;0.23832;-0.58039;0.34566;3
MAGN;6.342;69602.616;-29.31250;24.62500;-16.75000;3
GYRO;6.342;69602.616;1.62124;3.54424;-1.59069;3
ACCE;6.345;69602.619;10.14184;0.48842;-0.02873;3
GYRO;6.350;69602.624;1.50029;3.60166;-1.52228;3
PRES;6.351;69602.624;1013.4976;3
ACCE;6.354;69602.628;9.40442;0.63207;0.21069;3
AHRS;6.359;69602.633;-1.4893;-73.6234;51.2797;0.24987;-0.54464;0.35342;3
MAGN;6.360;69602.634;-28.31250;23.43750;-19.81250;3
GYRO;6.360;69602.635;1.33413;3.57234;-1.43798;3
ACCE;6.364;69602.638;9.16500;0.86191;1.04387;3
GYRO;6.370;69602.644;1.15331;3.42940;-1.37811;3
PRES;6.370;69602.644;1013.4922;3
ACCE;6.373;69602.648;9.24162;1.05345;1.87705;3
LIGH;6.375;69602.649;16258.0;3
AHRS;6.379;69602.653;1.0257;-71.2996;52.3246;0.26350;-0.51989;0.35359;3
MAGN;6.380;69602.654;-27.18750;21.93750;-22.75000;3
GYRO;6.381;69602.655;0.99205;3.16795;-1.35979;3
ACCE;6.383;69602.658;9.37569;0.98641;2.26013;3
GYRO;6.389;69602.663;0.86743;2.91383;-1.38789;3
PRES;6.390;69602.664;1013.4980;3
ACCE;6.394;69602.668;9.56723;0.79487;2.70066;3
AHRS;6.399;69602.673;2.6154;-67.9466;49.4803;0.25099;-0.49946;0.33539;3
MAGN;6.400;69602.674;-26.00000;20.62500;-25.25000;3
GYRO;6.401;69602.675;0.78313;2.68292;-1.46241;3
ACCE;6.404;69602.678;9.74919;0.60334;3.01669;3
GYRO;6.410;69602.683;0.72204;2.51310;-1.56137;3
PRES;6.410;69602.684;1013.4995;3
ACCE;6.414;69602.688;9.88326;0.45969;3.21781;3
AHRS;6.419;69602.693;4.5046;-65.0575;50.1161;0.25759;-0.47270;0.33767;3
MAGN;6.420;69602.694;-24.31250;18.68750;-27.43750;3
GYRO;6.421;69602.695;0.67562;2.42514;-1.66155;3
ACCE;6.424;69602.698;9.95030;0.55545;3.41892;3
GYRO;6.430;69602.704;0.65240;2.41903;-1.75807;3
PRES;6.431;69602.704;1013.4941;3
ACCE;6.433;69602.708;9.64384;0.85234;3.37104;3
AHRS;6.439;69602.713;6.1049;-62.4176;47.9209;0.25175;-0.45434;0.32163;3
MAGN;6.440;69602.714;-23.06250;17.31250;-29.50000;3
GYRO;6.440;69602.715;0.64263;2.47645;-1.82771;3
ACCE;6.443;69602.718;9.21289;1.13964;3.36146;3
GYRO;6.449;69602.724;0.61453;2.56075;-1.85214;3
PRES;6.450;69602.724;1013.4941;3
ACCE;6.453;69602.728;8.88728;1.31202;3.41892;3
AHRS;6.459;69602.733;7.9577;-60.4233;48.1312;0.25945;-0.43390;0.31966;3
MAGN;6.460;69602.734;-22.18750;16.43750;-31.12500;3
GYRO;6.461;69602.735;0.56444;2.64016;-1.84603;3
ACCE;6.464;69602.738;8.67659;1.61848;3.80199;3
GYRO;6.469;69602.743;0.51191;2.69514;-1.83626;3
PRES;6.470;69602.744;1013.4971;3
ACCE;6.473;69602.748;8.57124;1.95367;4.14676;3
AHRS;6.479;69602.753;9.9562;-57.7936;46.1319;0.25851;-0.41316;0.30314;3
MAGN;6.480;69602.754;-20.75000;15.18750;-32.37500;3
GYRO;6.481;69602.755;0.47892;2.71957;-1.84848;3
ACCE;6.483;69602.758;8.47547;2.26013;4.32872;3
GYRO;6.489;69602.763;0.45448;2.71469;-1.89857;3
PRES;6.490;69602.764;1013.4976;3
ACCE;6.493;69602.768;8.40844;2.35589;4.32872;3
AHRS;6.499;69602.773;12.1003;-55.2726;45.8649;0.26573;-0.38843;0.29824;3
MAGN;6.500;69602.775;-19.50000;13.68750;-33.56250;3
GYRO;6.501;69602.775;0.41172;2.67681;-1.98043;3
ACCE;6.504;69602.778;8.35098;2.32716;4.22337;3
GYRO;6.509;69602.783;0.32865;2.61328;-2.08794;3
PRES;6.509;69602.784;1013.5098;3
ACCE;6.514;69602.788;8.00621;2.62405;3.99353;3
AHRS;6.519;69602.793;14.0184;-52.1705;43.9269;0.26487;-0.36376;0.28365;3
MAGN;6.520;69602.794;-18.50000;12.50000;-34.87500;3
GYRO;6.520;69602.795;0.20525;2.55464;-2.19423;3
ACCE;6.524;69602.798;7.63272;2.95923;3.76368;3
GYRO;6.529;69602.803;0.05253;2.53998;-2.25409;3
PRES;6.530;69602.804;1013.4941;3
ACCE;6.533;69602.808;7.58483;2.97839;3.57215;3
AHRS;6.539;69602.813;16.1824;-49.8430;43.5133;0.27319;-0.34015;0.27772;3
MAGN;6.540;69602.814;-17.06250;11.31250;-35.75000;3
GYRO;6.540;69602.815;-0.11729;2.60106;-2.27975;3
ACCE;6.543;69602.818;7.54652;2.98796;3.54342;3
GYRO;6.549;69602.824;-0.28344;2.75134;-2.31640;3
PRES;6.550;69602.824;1013.4888;3
ACCE;6.553;69602.828;7.34541;3.08373;3.41892;3
AHRS;6.559;69602.833;18.1378;-46.6048;41.1277;0.27275;-0.31490;0.26019;3
MAGN;6.560;69602.834;-15.00000;10.81250;-36.75000;3
GYRO;6.560;69602.835;-0.56077;3.28890;-2.45568;3
ACCE;6.564;69602.838;6.91445;3.20823;3.06458;3
GYRO;6.569;69602.843;-0.56077;3.28890;-2.45568;3
PRES;6.570;69602.844;1013.4834;3
ACCE;6.573;69602.848;6.22492;3.11246;2.40378;3
AHRS;6.579;69602.853;19.9555;-44.5032;40.2884;0.27899;-0.29491;0.25232;3
MAGN;6.580;69602.854;-13.31250;9.87500;-37.75000;3
GYRO;6.580;69602.855;-0.90042;4.08791;-2.57174;3
ACCE;6.584;69602.858;5.28640;2.88262;2.10690;3
GYRO;6.589;69602.863;-1.13743;4.46665;-2.60839;3
PRES;6.590;69602.864;1013.4785;3
ACCE;6.593;69602.868;4.29999;2.64320;2.53785;3
AHRS;6.599;69602.873;21.3315;-39.8616;37.0691;0.27146;-0.26231;0.23386;3
MAGN;6.600;69602.874;-10.75000;9.25000;-38.50000;3
GYRO;6.601;69602.875;-1.39277;4.68289;-2.62550;3
ACCE;6.603;69602.878;3.20823;2.27928;3.50511;3
GYRO;6.609;69602.883;-1.64934;4.68656;-2.62794;3
PRES;6.610;69602.884;1013.4873;3
ACCE;6.613;69602.888;2.31759;1.99198;4.32872;3
AHRS;6.619;69602.893;22.5684;-35.1645;34.7510;0.26649;-0.22701;0.22277;3
MAGN;6.620;69602.894;-7.68750;9.18750;-39.18750;3
GYRO;6.620;69602.895;-1.89368;4.50330;-2.62183;3
ACCE;6.623;69602.898;1.52271;1.96325;5.29597;3
GYRO;6.630;69602.904;-2.10749;4.15511;-2.61328;3
PRES;6.630;69602.904;1013.4878;3
ACCE;6.634;69602.908;1.00556;1.94409;6.30154;3
AHRS;6.639;69602.913;22.7737;-28.3908;30.7204;0.24825;-0.18112;0.20506;3
MAGN;6.640;69602.914;-5.06250;9.25000;-39.50000;3
GYRO;6.640;69602.915;-2.26998;3.66641;-2.62672;3
ACCE;6.644;69602.918;0.91937;1.92494;6.81869;3
GYRO;6.649;69602.923;-2.40070;3.11419;-2.66459;3
PRES;6.650;69602.924;1013.4951;3
ACCE;6.653;69602.928;1.04387;1.71425;6.90488;3
AHRS;6.659;69602.933;21.7845;-20.6211;25.9050;0.22058;-0.12962;0.18359;3
MAGN;6.660;69602.934;-2.12500;9.50000;-39.62500;3
GYRO;6.660;69602.935;-2.53509;2.57052;-2.73179;3
ACCE;6.664;69602.938;1.17795;1.04387;6.68461;3
PROX;6.665;69602.939;5.0;3
GYRO;6.669;69602.943;-2.71102;2.10993;-2.84908;3
PRES;6.670;69602.944;1013.4976;3
ACCE;6.674;69602.948;1.12049;0.46926;6.40688;3
AHRS;6.679;69602.953;20.1881;-15.0533;21.8411;0.19504;-0.09371;0.16237;3
MAGN;6.680;69602.954;-0.06250;10.75000;-39.43750;3
GYRO;6.681;69602.955;-2.93093;1.78739;-2.98835;3
ACCE;6.683;69602.958;0.80445;0.20111;6.53138;3
GYRO;6.689;69602.963;-3.14962;1.58336;-3.07632;3
PRES;6.690;69602.964;1013.5010;3
GNSS;6.692;1491389244.342;39.993948;-0.073763;101.992;0.000;16.0;0.1;16;15
ACCE;6.700;69602.968;0.37350;0.12450;6.61757;3
AHRS;6.701;69602.973;17.0125;-10.7835;18.0642;0.16003;-0.06866;0.14085;3
MAGN;6.702;69602.974;1.43750;12.93750;-39.00000;3
GYRO;6.702;69602.975;-3.32799;1.48196;-3.08365;3
SOUN;6.703;170.24;0.00520;48.29
ACCE;6.706;69602.978;0.01915;-0.14365;6.70376;3
GNSS;6.707;1491389244.342;39.993948;-0.073763;101.992;0.000;16.0;0.1;16;15
GYRO;6.709;69602.983;-3.45994;1.47463;-3.01890;3
PRES;6.710;69602.984;1013.4966;3
ACCE;6.714;69602.988;-0.28730;-0.51715;6.78996;3
AHRS;6.719;69602.993;14.2206;-7.6468;14.1017;0.13069;-0.05051;0.11334;3
MAGN;6.721;69602.994;2.37500;15.00000;-38.00000;3
GYRO;6.721;69602.995;-3.57112;1.52594;-2.90161;3
ACCE;6.724;69602.998;-0.43096;-1.13006;6.94318;3
LIGH;6.725;69602.999;14488.0;3
GYRO;6.729;69603.004;-3.67008;1.61268;-2.75378;3
PRES;6.730;69603.004;1013.4956;3
ACCE;6.733;69603.008;-0.48842;-1.89621;7.43160;3
AHRS;6.739;69603.013;9.5165;-4.4617;9.6134;0.08585;-0.03171;0.08022;3
MAGN;6.740;69603.014;3.00000;17.31250;-37.25000;3
GYRO;6.740;69603.015;-3.74705;1.70554;-2.61695;3
ACCE;6.744;69603.018;-0.62249;-2.38462;8.20732;3
GYRO;6.749;69603.023;-3.77759;1.75196;-2.50455;3
PRES;6.750;69603.024;1013.4956;3
ACCE;6.753;69603.028;-0.76614;-2.85389;8.74362;3
AHRS;6.759;69603.033;5.8196;-2.3006;6.4421;0.05180;-0.01717;0.05509;3
MAGN;6.760;69603.035;2.93750;19.81250;-35.62500;3
GYRO;6.761;69603.035;-3.73972;1.73486;-2.41292;3
ACCE;6.764;69603.038;-0.84276;-3.39977;9.26077;3
GYRO;6.769;69603.043;-3.65297;1.67011;-2.36038;3
PRES;6.770;69603.044;1013.4873;3
ACCE;6.773;69603.048;-0.99599;-3.60088;9.79707;3
AHRS;6.779;69603.053;0.2674;0.1017;3.2818;0.00231;0.00095;0.02864;3
MAGN;6.780;69603.054;3.43750;22.62500;-34.00000;3
GYRO;6.781;69603.055;-3.55890;1.53327;-2.35550;3
ACCE;6.783;69603.058;-1.13006;-3.69665;10.18015;3
GYRO;6.789;69603.063;-3.47460;1.34757;-2.36527;3
PRES;6.790;69603.064;1013.5054;3
ACCE;6.793;69603.068;-1.27372;-3.68707;10.60153;3
AHRS;6.799;69603.073;-4.0617;2.0303;0.8224;-0.03556;0.01745;0.00654;3
MAGN;6.800;69603.074;3.56250;25.25000;-32.56250;3
GYRO;6.800;69603.075;-3.38542;1.09956;-2.37749;3
ACCE;6.803;69603.078;-1.12049;-3.85945;10.93671;3
GYRO;6.810;69603.083;-3.26324;0.81367;-2.38726;3
PRES;6.810;69603.084;1013.4976;3
ACCE;6.814;69603.088;-1.03430;-4.04141;11.04206;3
AHRS;6.819;69603.093;-8.9367;3.6245;-1.7468;-0.07738;0.03271;-0.01765;3
MAGN;6.820;69603.094;3.37500;27.62500;-30.68750;3
GYRO;6.820;69603.095;-2.94071;0.29444;-2.43980;3
ACCE;6.824;69603.098;-1.06303;-4.17549;10.93671;3
GYRO;6.829;69603.104;-2.94071;0.29444;-2.43980;3
PRES;6.830;69603.104;1013.4951;3
ACCE;6.833;69603.108;-1.07260;-4.22337;10.65899;3
AHRS;6.839;69603.113;-12.9806;4.4752;-3.9447;-0.11155;0.04266;-0.03858;3
MAGN;6.848;69603.122;2.75000;30.12500;-28.62500;3
GYRO;6.849;69603.122;-2.67803;-0.13317;-2.46545;3
ACCE;6.851;69603.125;-1.14922;-4.49152;10.32380;3
GYRO;6.851;69603.125;-2.59862;-0.32620;-2.45934;3
PRES;6.852;69603.126;1013.4995;3
ACCE;6.854;69603.128;-1.18752;-4.64475;10.17057;3
AHRS;6.859;69603.133;-18.1999;3.9653;-7.6881;-0.15542;0.04468;-0.07162;3
MAGN;6.860;69603.134;1.93750;31.75000;-26.75000;3
GYRO;6.860;69603.135;-2.55097;-0.50946;-2.43124;3
ACCE;6.863;69603.138;-1.33118;-5.01825;9.77792;3
GYRO;6.869;69603.143;-2.53631;-0.68417;-2.36649;3
PRES;6.870;69603.144;1013.4956;3
ACCE;6.873;69603.148;-1.22583;-5.37259;9.30866;3
AHRS;6.879;69603.153;-20.0934;3.4200;-8.8487;-0.17159;0.04275;-0.08112;3
MAGN;6.880;69603.154;0.50000;33.37500;-24.81250;3
GYRO;6.881;69603.155;-2.56197;-0.85765;-2.28830;3
ACCE;6.883;69603.158;-0.77572;-5.85143;8.82982;3
GYRO;6.889;69603.164;-2.64627;-1.02014;-2.24065;3
PRES;6.890;69603.164;1013.5044;3
ACCE;6.893;69603.168;-0.17238;-6.20577;8.54251;3
AHRS;6.899;69603.173;-23.6548;2.0849;-11.7754;-0.20202;0.03873;-0.10409;3
MAGN;6.900;69603.174;-0.93750;34.62500;-22.62500;3
GYRO;6.900;69603.175;-2.76355;-1.12888;-2.23699;3
ACCE;6.904;69603.178;0.56503;-6.45477;8.24563;3
GYRO;6.909;69603.183;-2.89672;-1.20218;-2.29074;3
PRES;6.910;69603.184;1013.4995;3
ACCE;6.914;69603.188;1.09176;-6.67503;8.34140;3
AHRS;6.919;69603.193;-26.6392;0.1402;-13.9668;-0.22853;0.02919;-0.11859;3
MAGN;6.920;69603.194;-2.75000;36.12500;-20.43750;3
GYRO;6.920;69603.195;-3.02989;-1.28282;-2.39459;3
ACCE;6.923;69603.198;1.51314;-7.04853;8.68616;3
GYRO;6.930;69603.204;-3.14840;-1.39644;-2.53387;3
PRES;6.930;69603.204;1013.5063;3
ACCE;6.934;69603.208;1.75256;-7.65187;8.95431;3
AHRS;6.939;69603.213;-30.2483;-3.0198;-17.0270;-0.26171;0.01346;-0.13607;3
MAGN;6.940;69603.214;-4.56250;37.06250;-18.37500;3
GYRO;6.940;69603.215;-3.24980;-1.53816;-2.68659;3
ACCE;6.943;69603.218;1.82917;-8.02536;9.10754;3
GYRO;6.949;69603.223;-3.31333;-1.70798;-2.83441;3
PRES;6.950;69603.224;1013.5020;3
ACCE;6.953;69603.228;1.89621;-8.41801;8.98304;3
AHRS;6.959;69603.233;-33.4999;-6.0651;-19.8128;-0.29222;-0.00039;-0.14949;3
MAGN;6.960;69603.234;-6.68750;37.93750;-16.75000;3
GYRO;6.960;69603.235;-3.35121;-1.88635;-2.96758;3
ACCE;6.963;69603.238;1.87705;-8.73405;8.73405;3
GYRO;6.969;69603.243;-3.38786;-2.02074;-3.06410;3
PRES;6.970;69603.244;1013.5044;3
ACCE;6.974;69603.248;1.86748;-9.10754;8.41801;3
AHRS;6.979;69603.253;-37.0961;-10.4675;-24.2664;-0.32787;-0.01797;-0.17007;3
MAGN;6.981;69603.254;-8.93750;38.12500;-14.56250;3
GYRO;6.981;69603.255;-3.44039;-2.08549;-3.10075;3
ACCE;6.984;69603.258;1.92494;-9.28950;8.21690;3
GYRO;6.990;69603.263;-3.50392;-2.13192;-3.09342;3
PRES;6.990;69603.264;1013.5063;3
ACCE;6.994;69603.268;2.10690;-9.29908;7.82425;3
AHRS;6.999;69603.273;-40.1063;-15.5940;-28.7904;-0.36074;-0.03898;-0.18632;3
MAGN;7.000;69603.274;-11.43750;38.50000;-11.93750;3
GYRO;7.001;69603.275;-3.52958;-2.12825;-3.04577;3
ACCE;7.003;69603.278;2.40378;-9.26077;7.72848;3
GYRO;7.009;69603.284;-3.49415;-1.99020;-2.97736;3
PRES;7.010;69603.284;1013.5029;3
ACCE;7.013;69603.288;2.55701;-9.45231;8.16902;3
AHRS;7.019;69603.293;-43.0726;-21.6907;-34.9151;-0.39643;-0.05880;-0.20818;3
MAGN;7.021;69603.295;-14.06250;37.93750;-8.87500;3
GYRO;7.022;69603.295;-3.38786;-1.77029;-2.89550;3
ACCE;7.023;69603.298;2.79643;-9.72046;8.55209;3
GYRO;7.030;69603.304;-3.20704;-1.53083;-2.79410;3
PRES;7.031;69603.304;1013.5000;3
ACCE;7.033;69603.308;3.10289;-9.62469;9.07881;3
AHRS;7.039;69603.313;-45.3442;-28.4647;-40.8753;-0.42932;-0.08211;-0.22351;3
MAGN;7.041;69603.314;-16.25000;37.25000;-5.50000;3
GYRO;7.041;69603.315;-2.95414;-1.32436;-2.65971;3
ACCE;7.044;69603.318;3.31358;-9.15543;9.37569;3
GYRO;7.050;69603.323;-2.65360;-1.19241;-2.47645;3
PRES;7.050;69603.324;1013.5220;3
ACCE;7.055;69603.328;3.62961;-8.81066;9.46189;3
AHRS;7.059;69603.333;-46.7549;-34.4043;-47.2345;-0.45605;-0.09688;-0.24377;3
MAGN;7.060;69603.334;-18.18750;36.68750;-1.93750;3
GYRO;7.061;69603.335;-2.31151;-1.11666;-2.26509;3
ACCE;7.064;69603.338;4.25210;-8.89685;9.11712;3
GYRO;7.069;69603.343;-1.93400;-1.06291;-2.08061;3
PRES;7.070;69603.344;1013.5186;3
ACCE;7.074;69603.348;4.95121;-9.17458;8.68616;3
LIGH;7.075;69603.349;141515.0;3
AHRS;7.080;69603.353;-47.7392;-40.4150;-53.0052;-0.48080;-0.11322;-0.25787;3
MAGN;7.080;69603.354;-19.93750;35.87500;1.12500;3
GYRO;7.081;69603.355;-1.15209;-1.05069;-2.00730;3
ACCE;7.084;69603.358;5.64074;-9.36612;8.19775;3
GYRO;7.090;69603.363;-1.15209;-1.05069;-2.00730;3
PRES;7.090;69603.364;1013.5117;3
ACCE;7.094;69603.368;6.18662;-9.41400;7.47949;3
AHRS;7.099;69603.373;-47.6288;-44.8319;-57.8124;-0.49539;-0.12497;-0.27402;3
MAGN;7.100;69603.374;-21.43750;34.68750;3.50000;3
GYRO;7.101;69603.375;-0.60231;-1.33046;-2.34328;3
ACCE;7.104;69603.378;6.57927;-9.35654;6.58884;3
GYRO;7.110;69603.384;-0.52046;-1.48440;-2.55586;3
PRES;7.110;69603.384;1013.5034;3
ACCE;7.114;69603.388;6.66546;-9.13627;6.00466;3
AHRS;7.119;69603.393;-47.0348;-48.5703;-60.8837;-0.50465;-0.14085;-0.28198;3
MAGN;7.120;69603.394;-23.06250;33.25000;5.25000;3
GYRO;7.121;69603.395;-0.57544;-1.66278;-2.73423;3
ACCE;7.123;69603.398;6.71334;-9.01178;5.14275;3
GYRO;7.130;69603.404;-0.71227;-1.77273;-2.86862;3
PRES;7.131;69603.404;1013.5093;3
ACCE;7.133;69603.408;6.76123;-8.68616;4.33829;3
SOUN;7.136;193.81;0.00591;49.42
AHRS;7.139;69603.413;-45.4748;-52.2630;-64.0389;-0.50959;-0.16042;-0.29469;3
MAGN;7.140;69603.414;-24.43750;32.43750;6.62500;3
GYRO;7.140;69603.415;-0.87354;-1.76540;-2.95048;3
ACCE;7.144;69603.418;6.80911;-8.15944;3.94564;3
GYRO;7.150;69603.424;-1.00304;-1.67133;-2.97736;3
PRES;7.150;69603.424;1013.5083;3
ACCE;7.153;69603.428;6.74207;-7.47949;3.91691;3
AHRS;7.159;69603.433;-43.5138;-56.3175;-66.7150;-0.51396;-0.18640;-0.30414;3
MAGN;7.160;69603.434;-25.81250;31.00000;7.93750;3
GYRO;7.161;69603.435;-1.07146;-1.53205;-2.95414;3
ACCE;7.163;69603.438;6.61757;-6.84742;3.87861;3
GYRO;7.169;69603.443;-1.07757;-1.36345;-2.88695;3
PRES;7.170;69603.444;1013.5181;3
ACCE;7.174;69603.448;6.57927;-6.30154;4.09887;3
AHRS;7.179;69603.453;-41.3067;-60.6458;-70.2552;-0.52084;-0.21120;-0.31912;3
MAGN;7.180;69603.454;-27.31250;29.81250;9.25000;3
GYRO;7.180;69603.455;-1.03114;-1.22784;-2.79898;3
ACCE;7.183;69603.458;6.85699;-5.99508;4.30956;3
GYRO;7.189;69603.463;-0.94440;-1.16920;-2.73668;3
PRES;7.190;69603.464;1013.5103;3
ACCE;7.194;69603.468;7.27837;-5.94720;4.18506;3
AHRS;7.199;69603.473;-39.0919;-64.4890;-73.0820;-0.52670;-0.23548;-0.33114;3
MAGN;7.200;69603.474;-28.37500;28.06250;10.87500;3
GYRO;7.200;69603.475;-0.84177;-1.14476;-2.73179;3
ACCE;7.204;69603.478;7.75721;-5.94720;3.84030;3
GYRO;7.210;69603.484;-0.75381;-1.11666;-2.77455;3
PRES;7.210;69603.484;1013.5107;3
ACCE;7.213;69603.488;8.12113;-5.89931;3.72538;3
AHRS;7.219;69603.493;-36.5392;-67.3672;-75.7891;-0.52933;-0.25538;-0.34813;3
MAGN;7.220;69603.494;-29.18750;26.75000;11.87500;3
GYRO;7.221;69603.495;-0.68539;-1.09223;-2.84052;3
ACCE;7.224;69603.498;8.24563;-6.03339;3.67749;3
GYRO;7.230;69603.503;-0.64263;-1.07146;-2.90772;3
PRES;7.231;69603.504;1013.5146;3
ACCE;7.233;69603.508;8.35098;-6.14831;3.80199;3
AHRS;7.239;69603.513;-34.2241;-70.0009;-77.6072;-0.53136;-0.27616;-0.35907;3
MAGN;7.240;69603.514;-30.37500;24.75000;12.93750;3
GYRO;7.240;69603.515;-0.61087;-1.05680;-2.95903;3
ACCE;7.243;69603.518;8.58082;-6.02381;4.08930;3
GYRO;7.249;69603.523;-0.57177;-1.08490;-2.98591;3
PRES;7.250;69603.524;1013.4985;3
ACCE;7.254;69603.528;8.94474;-5.59285;3.64876;3
AHRS;7.259;69603.533;-31.5887;-71.9423;-79.5809;-0.53098;-0.29332;-0.37554;3
MAGN;7.260;69603.534;-31.18750;22.68750;13.93750;3
GYRO;7.261;69603.535;-0.52901;-1.09834;-2.99446;3
ACCE;7.263;69603.538;9.33739;-4.87459;3.21781;3
GYRO;7.269;69603.543;-0.46059;-0.99938;-2.97003;3
PRES;7.270;69603.544;1013.5039;3
ACCE;7.274;69603.548;9.60554;-4.36702;2.65278;3
AHRS;7.279;69603.553;-28.7867;-74.0372;-80.9224;-0.52945;-0.31491;-0.38800;3
MAGN;7.281;69603.555;-31.93750;20.18750;15.00000;3
GYRO;7.281;69603.555;-0.39462;-0.84910;-2.91871;3
ACCE;7.283;69603.558;9.74919;-4.29041;2.21224;3
GYRO;7.289;69603.563;-0.37141;-0.69150;-2.86740;3
PRES;7.290;69603.564;1013.5044;3
ACCE;7.293;69603.568;9.84496;-4.40533;2.16436;3
AHRS;7.299;69603.573;-25.4812;-76.0502;-82.4415;-0.52660;-0.33746;-0.40413;3
MAGN;7.300;69603.574;-33.00000;18.56250;15.56250;3
GYRO;7.300;69603.575;-0.38485;-0.55222;-2.84052;3
ACCE;7.304;69603.578;10.00776;-4.54898;2.40378;3
GYRO;7.309;69603.584;-0.40806;-0.45937;-2.84052;3
PRES;7.310;69603.584;1013.5083;3
ACCE;7.313;69603.588;10.29507;-4.61602;2.82516;3
AHRS;7.319;69603.593;-22.5534;-77.5045;-83.2592;-0.52179;-0.35753;-0.41658;3
MAGN;7.320;69603.594;-33.81250;16.37500;16.18750;3
GYRO;7.320;69603.595;-0.41294;-0.41783;-2.87718;3
ACCE;7.323;69603.598;10.63983;-4.51068;3.11246;3
GYRO;7.329;69603.603;-0.37018;-0.39095;-2.96514;3
PRES;7.330;69603.604;1013.4990;3
ACCE;7.333;69603.608;11.06121;-4.26168;3.16035;3
AHRS;7.339;69603.613;-19.7612;-78.2892;-84.4877;-0.51663;-0.37093;-0.43347;3
MAGN;7.342;69603.616;-34.18750;14.18750;16.93750;3
GYRO;7.342;69603.617;-0.15394;-0.36652;-3.27790;3
ACCE;7.345;69603.619;11.46344;-4.02226;2.85389;3
GYRO;7.349;69603.623;-0.15394;-0.36652;-3.27790;3
PRES;7.350;69603.624;1013.5044;3
ACCE;7.353;69603.628;11.81778;-3.83072;2.48039;3
AHRS;7.359;69603.633;-16.5164;-79.1764;-85.3109;-0.50873;-0.38881;-0.44945;3
MAGN;7.360;69603.634;-34.93750;12.12500;17.68750;3
GYRO;7.361;69603.635;0.05376;-0.33475;-3.76415;3
ACCE;7.364;69603.638;12.17212;-3.70622;2.41336;3
GYRO;7.369;69603.643;0.05376;-0.33475;-4.08058;3
PRES;7.370;69603.644;1013.5024;3
ACCE;7.374;69603.648;12.56477;-3.67749;2.58574;3
AHRS;7.379;69603.653;-13.5642;-79.6904;-86.2601;-0.50114;-0.40234;-0.46600;3
MAGN;7.380;69603.654;-35.31250;10.56250;18.12500;3
GYRO;7.380;69603.655;0.16005;-0.42394;-4.44954;3
ACCE;7.384;69603.658;12.67012;-3.61046;2.66235;3
GYRO;7.389;69603.663;0.19548;-0.51313;-4.85149;3
PRES;7.390;69603.664;1013.5083;3
ACCE;7.394;69603.668;12.48816;-3.51469;2.83473;3
AHRS;7.399;69603.673;-9.5719;-80.1759;-86.4321;-0.48594;-0.42396;-0.48289;3
MAGN;7.401;69603.674;-35.43750;7.56250;18.43750;3
GYRO;7.401;69603.675;0.23579;-0.61697;-5.26199;3
ACCE;7.404;69603.678;12.09551;-3.24654;2.97839;3
GYRO;7.410;69603.684;0.30299;-0.72204;-5.64317;3
PRES;7.411;69603.684;1013.5137;3
ACCE;7.413;69603.688;11.33894;-2.71024;2.78685;3
AHRS;7.419;69603.693;-5.4404;-80.4942;-87.5338;-0.47257;-0.44099;-0.50523;3
MAGN;7.420;69603.694;-35.06250;4.75000;18.87500;3
GYRO;7.420;69603.695;0.39828;-0.79168;-5.94738;3
ACCE;7.424;69603.698;10.29507;-2.09732;2.16436;3
LIGH;7.425;69603.699;19652.0;3
GYRO;7.429;69603.703;0.47525;-0.79535;-6.12576;3
PRES;7.430;69603.704;1013.5127;3
ACCE;7.433;69603.708;9.46189;-1.25456;1.64721;3
AHRS;7.439;69603.713;0.1941;-81.1915;-87.6349;-0.44960;-0.47041;-0.52652;3
MAGN;7.440;69603.714;-34.56250;1.50000;19.18750;3
GYRO;7.440;69603.715;0.50580;-0.76236;-6.17096;3
ACCE;7.444;69603.718;8.91601;-0.38307;1.61848;3
GYRO;7.450;69603.723;0.51557;-0.72815;-6.11354;3
PRES;7.450;69603.724;1013.5132;3
ACCE;7.454;69603.728;8.67659;0.40223;1.81002;3
AHRS;7.459;69603.733;5.8628;-81.9548;-88.7104;-0.43024;-0.49526;-0.55109;3
MAGN;7.460;69603.734;-33.37500;-2.31250;19.31250;3
GYRO;7.461;69603.735;0.52412;-0.70616;-5.99503;3
ACCE;7.464;69603.738;8.95431;1.10133;2.42293;3
GYRO;7.469;69603.743;0.53878;-0.73670;-5.89607;3
PRES;7.470;69603.744;1013.5049;3
ACCE;7.474;69603.748;9.13627;1.38864;3.02627;3
AHRS;7.479;69603.753;12.5125;-82.7305;-88.4940;-0.39978;-0.52764;-0.57214;3
MAGN;7.480;69603.754;-32.12500;-6.50000;20.12500;3
GYRO;7.480;69603.755;0.59132;-0.80756;-5.87652;3
ACCE;7.483;69603.758;8.95431;1.50356;2.76770;3
GYRO;7.490;69603.763;0.69639;-0.84910;-5.92417;3
PRES;7.490;69603.764;1013.4893;3
ACCE;7.494;69603.768;8.49463;1.69509;2.37505;3
AHRS;7.499;69603.773;18.3898;-82.7367;-89.3592;-0.37346;-0.54821;-0.59600;3
MAGN;7.500;69603.774;-30.81250;-10.50000;21.00000;3
GYRO;7.501;69603.775;0.81001;-0.87232;-5.99748;3
ACCE;7.504;69603.778;7.66145;2.03028;2.06859;3
GYRO;7.510;69603.784;0.90286;-0.91263;-6.06589;3
PRES;7.510;69603.784;1013.5039;3
ACCE;7.514;69603.788;6.99107;2.49955;1.96325;3
AHRS;7.519;69603.793;24.8465;-83.6001;-89.1864;-0.34279;-0.57613;-0.61323;3
MAGN;7.520;69603.794;-28.87500;-14.56250;21.62500;3
GYRO;7.521;69603.795;0.97616;-0.98716;-6.11110;3
ACCE;7.524;69603.798;6.60800;2.94008;2.00155;3
GYRO;7.529;69603.803;1.03969;-1.11422;-6.15141;3
PRES;7.529;69603.804;1013.5112;3
ACCE;7.533;69603.808;6.24408;3.28484;2.14520;3
AHRS;7.539;69603.813;30.7853;-84.0049;-89.7017;-0.31517;-0.59649;-0.63121;3
MAGN;7.540;69603.815;-26.56250;-17.81250;22.68750;3
GYRO;7.541;69603.815;1.09834;-1.27671;-6.19784;3
ACCE;7.543;69603.818;5.33428;3.68707;2.18351;3
GYRO;7.549;69603.823;1.18141;-1.41965;-6.21494;3
PRES;7.550;69603.824;1013.5049;3
ACCE;7.553;69603.828;4.02226;4.28083;2.02071;3
AHRS;7.559;69603.833;37.6177;-85.4635;-89.0621;-0.28164;-0.62398;-0.64358;3
MAGN;7.560;69603.834;-23.75000;-20.68750;23.87500;3
GYRO;7.560;69603.835;1.29381;-1.50151;-6.14653;3
ACCE;7.563;69603.838;2.71981;5.01825;1.67594;3
GYRO;7.569;69603.843;1.42209;-1.51983;-5.97182;3
PRES;7.570;69603.844;1013.4990;3
ACCE;7.574;69603.848;1.89621;5.63116;1.28329;3
AHRS;7.579;69603.853;45.2653;-86.1771;-88.5444;-0.23892;-0.64765;-0.65877;3
MAGN;7.580;69603.854;-20.31250;-23.56250;24.81250;3
GYRO;7.581;69603.855;1.54305;-1.49540;-5.72381;3
ACCE;7.584;69603.858;1.45567;6.40688;0.84276;3
GYRO;7.590;69603.864;1.65300;-1.45019;-5.44770;3
PRES;7.590;69603.864;1013.4922;3
ACCE;7.594;69603.868;1.36948;7.15387;0.69911;3
AHRS;7.599;69603.873;52.1641;-89.2843;-86.7526;-0.20607;-0.67358;-0.66345;3
MAGN;7.600;69603.874;-16.37500;-25.43750;25.87500;3
GYRO;7.601;69603.875;1.76907;-1.39033;-5.17892;3
ACCE;7.604;69603.878;1.36948;7.41245;0.36392;3
GYRO;7.610;69603.884;1.87536;-1.38544;-4.94312;3
PRES;7.610;69603.884;1013.4980;3
ACCE;7.614;69603.888;1.47483;7.27837;-0.15323;3
AHRS;7.619;69603.893;60.2078;-93.2251;-82.8926;-0.15789;-0.69932;-0.66658;3
MAGN;7.620;69603.894;-12.68750;-26.43750;27.50000;3
GYRO;7.621;69603.895;1.94744;-1.44042;-4.58760;3
ACCE;7.624;69603.898;1.63763;6.95276;-0.46926;3
GYRO;7.630;69603.903;1.94744;-1.44042;-4.58760;3
PRES;7.630;69603.904;1013.4912;3
ACCE;7.634;69603.908;1.83875;6.45477;-0.69911;3
AHRS;7.639;69603.913;65.7771;-100.1505;-77.0837;-0.12868;-0.72083;-0.66150;3
MAGN;7.640;69603.914;-9.00000;-27.37500;28.68750;3
GYRO;7.641;69603.915;1.83015;-1.54427;-4.53751;3
ACCE;7.644;69603.918;1.46525;6.28239;-0.76614;3
GYRO;7.649;69603.923;1.72753;-1.58092;-4.58638;3
PRES;7.650;69603.924;1013.5059;3
ACCE;7.654;69603.928;1.22583;6.17704;-0.65122;3
AHRS;7.659;69603.933;70.4316;-110.7999;-67.3122;-0.10014;-0.74124;-0.65221;3
MAGN;7.660;69603.934;-5.37500;-27.81250;30.06250;3
GYRO;7.661;69603.935;1.61513;-1.66766;-4.65968;3
ACCE;7.663;69603.938;0.67038;6.15789;-0.89064;3
GYRO;7.670;69603.944;1.52105;-1.75196;-4.73176;3
PRES;7.670;69603.944;1013.5029;3
ACCE;7.674;69603.948;-0.20111;6.44519;-1.11091;3
AHRS;7.679;69603.953;74.0246;-126.1733;-53.3339;-0.07606;-0.75857;-0.64191;3
MAGN;7.680;69603.954;-1.87500;-27.56250;30.93750;3
GYRO;7.681;69603.955;1.43676;-1.83993;-4.76353;3
ACCE;7.683;69603.958;-0.84276;6.80911;-1.18752;3
SOUN;7.687;422.57;0.01290;56.19
GYRO;7.689;69603.964;1.35001;-1.96699;-4.78063;3
PRES;7.690;69603.964;1013.5039;3
ACCE;7.694;69603.968;-1.40779;7.01980;-1.33118;3
GNSS;7.694;1491389246.342;39.993936;-0.073778;101.962;0.000;16.0;0.3;16;15
AHRS;7.701;69603.973;76.8941;-150.8329;-29.5193;-0.04171;-0.77282;-0.63214;3
MAGN;7.702;69603.974;1.75000;-27.06250;32.31250;3
GYRO;7.702;69603.975;1.25716;-2.07816;-4.80140;3
GNSS;7.703;1491389246.342;39.993936;-0.073778;101.962;0.000;16.0;0.3;16;15
ACCE;7.704;69603.978;-1.87705;7.06768;-1.43652;3
GYRO;7.710;69603.984;1.16553;-2.16124;-4.83805;3
PRES;7.711;69603.984;1013.4980;3
ACCE;7.714;69603.988;-2.20267;6.89530;-1.58975;3
AHRS;7.719;69603.993;76.7072;-178.7976;-3.2765;0.01591;0.78402;0.62046;3
MAGN;7.720;69603.994;5.31250;-26.31250;32.93750;3
GYRO;7.721;69603.995;1.07634;-2.22844;-4.90036;3
ACCE;7.724;69603.998;-2.80600;6.69419;-2.03986;3
GYRO;7.730;69604.003;1.00426;-2.20156;-4.95656;3
PRES;7.730;69604.004;1013.4888;3
ACCE;7.734;69604.008;-3.82115;6.78038;-2.12605;3
AHRS;7.739;69604.013;74.0326;155.9414;20.7725;-0.01737;0.79075;0.60918;3
MAGN;7.740;69604.014;9.06250;-24.87500;33.50000;3
GYRO;7.741;69604.015;0.95417;-2.07205;-4.93457;3
ACCE;7.744;69604.018;-4.97994;7.22091;-2.05901;3
GYRO;7.749;69604.023;0.91385;-1.92300;-4.78918;3
PRES;7.750;69604.024;1013.4897;3
ACCE;7.754;69604.028;-5.76524;7.57525;-1.97282;3
AHRS;7.759;69604.033;70.0046;140.6521;34.0916;-0.04147;0.79404;0.59724;3
MAGN;7.760;69604.034;12.37500;-22.93750;33.68750;3
GYRO;7.761;69604.035;0.88942;-1.77151;-4.54239;3
ACCE;7.764;69604.038;-6.17704;7.78594;-2.05901;3
GYRO;7.769;69604.043;0.89431;-1.60658;-4.24796;3
PRES;7.770;69604.044;1013.5068;3
ACCE;7.774;69604.048;-6.53138;7.72848;-2.29843;3
LIGH;7.775;69604.049;15068.0;3
AHRS;7.779;69604.053;64.1985;127.7930;45.6896;-0.07987;0.79182;0.58446;3
MAGN;7.780;69604.054;15.81250;-21.25000;34.12500;3
GYRO;7.781;69604.055;0.93096;-1.39399;-3.93886;3
ACCE;7.783;69604.058;-6.59842;7.42203;-2.32716;3
GYRO;7.789;69604.064;0.97983;-1.13254;-3.64442;3
PRES;7.790;69604.064;1013.5000;3
ACCE;7.794;69604.068;-6.40688;7.16345;-2.08774;3
AHRS;7.799;69604.073;59.3159;121.7503;50.1843;-0.10382;0.78961;0.57083;3
MAGN;7.802;69604.075;19.00000;-19.56250;33.68750;3
GYRO;7.802;69604.075;1.03481;-0.89675;-3.40618;3
ACCE;7.804;69604.078;-6.37815;6.71334;-2.33674;3
GYRO;7.809;69604.084;1.08001;-0.72937;-3.23270;3
PRES;7.810;69604.084;1013.5005;3
ACCE;7.814;69604.088;-6.47392;6.28239;-2.29843;3
AHRS;7.819;69604.093;53.9307;117.0148;53.8464;-0.13292;0.78488;0.55557;3
MAGN;7.820;69604.094;21.62500;-17.37500;33.56250;3
GYRO;7.820;69604.095;1.11300;-0.59132;-3.10442;3
ACCE;7.824;69604.098;-6.56011;6.05254;-2.30801;3
GYRO;7.829;69604.103;1.12155;-0.52290;-3.00668;3
PRES;7.830;69604.104;1013.4985;3
ACCE;7.833;69604.108;-6.60800;5.76524;-2.29843;3
AHRS;7.839;69604.113;50.0896;115.2279;54.8375;-0.15103;0.78353;0.54078;3
MAGN;7.848;69604.122;23.68750;-15.06250;33.75000;3
GYRO;7.849;69604.123;1.11177;-0.48747;-2.90894;3
ACCE;7.849;69604.123;-6.56969;5.30555;-2.50912;3
GYRO;7.850;69604.124;1.08245;-0.41417;-2.79532;3
PRES;7.850;69604.124;1013.4883;3
WIFI;7.852;69597.216;WAP124;20:17:FF:FF:F1:24;-77
WIFI;7.852;69604.093;WAP116;20:17:FF:FF:F1:16;-70
WIFI;7.852;69604.093;WAP131;20:17:FF:FF:F1:31;-76
WIFI;7.852;69600.687;WAP129;20:17:FF:FF:F1:29;-86
WIFI;7.852;69604.093;WAP130;20:17:FF:FF:F1:30;-71
WIFI;7.852;69604.093;WAP240;20:17:FF:FF:F2:40;-82
WIFI;7.852;69604.093;WAP123;20:17:FF:FF:F1:23;-72
WIFI;7.852;69604.093;WAP320;20:17:FF:FF:F3:20;-70
WIFI;7.852;69604.093;WAP065;20:17:FF:FF:F0:65;-82
WIFI;7.852;69593.804;WAP143;20:17:FF:FF:F1:43;-80
WIFI;7.852;69604.093;WAP110;20:17:FF:FF:F1:10;-77
WIFI;7.852;69593.804;WAP322;20:17:FF:FF:F3:22;-84
WIFI;7.852;69600.687;WAP066;20:17:FF:FF:F0:66;-87
WIFI;7.852;69604.093;WAP265;20:17:FF:FF:F2:65;-88
WIFI;7.852;69600.687;WAP122;20:17:FF:FF:F1:22;-87
WIFI;7.852;69593.804;WAP266;20:17:FF:FF:F2:66;-87
WIFI;7.852;69604.093;WAP142;20:17:FF:FF:F1:42;-89
WIFI;7.852;69604.093;WAP214;20:17:FF:FF:F2:14;-78
WIFI;7.852;69604.093;WAP314;20:17:FF:FF:F3:14;-76
WIFI;7.852;69604.093;WAP192;20:17:FF:FF:F1:92;-67
WIFI;7.852;69604.093;WAP014;20:17:FF:FF:F0:14;-79
WIFI;7.852;69604.093;WAP018;20:17:FF:FF:F0:18;-80
WIFI;7.852;69604.093;WAP008;20:17:FF:FF:F0:08;-77
WIFI;7.852;69600.687;WAP205;20:17:FF:FF:F2:05;-88
WIFI;7.852;69604.093;WAP010;20:17:FF:FF:F0:10;-86
WIFI;7.852;69593.804;WAP225;20:17:FF:FF:F2:25;-90
WIFI;7.852;69593.804;WAP076;20:17:FF:FF:F0:76;-91
WIFI;7.852;69604.093;WAP058;20:17:FF:FF:F0:58;-76
WIFI;7.852;69597.217;WAP239;20:17:FF:FF:F2:39;-89
WIFI;7.852;69600.687;WAP032;20:17:FF:FF:F0:32;-88
WIFI;7.852;69600.687;WAP257;20:17:FF:FF:F2:57;-73
WIFI;7.852;69597.217;WAP154;20:17:FF:FF:F1:54;-89
WIFI;7.852;69597.217;WAP003;20:17:FF:FF:F0:03;-91
WIFI;7.852;69600.687;WAP033;20:17:FF:FF:F0:33;-76
WIFI;7.852;69604.093;WAP005;20:17:FF:FF:F0:05;-87
WIFI;7.852;69600.687;WAP227;20:17:FF:FF:F2:27;-87
WIFI;7.852;69600.687;WAP232;20:17:FF:FF:F2:32;-87
WIFI;7.852;69604.093;WAP029;20:17:FF:FF:F0:29;-76
WIFI;7.852;69604.093;WAP206;20:17:FF:FF:F2:06;-87
WIFI;7.852;69604.093;WAP212;20:17:FF:FF:F2:12;-90
WIFI;7.852;69604.093;WAP279;20:17:FF:FF:F2:79;-86
ACCE;7.907;69604.128;-6.50265;5.23851;-2.35589;3
AHRS;7.907;69604.133;44.0473;113.3766;55.9553;-0.18157;0.78079;0.51559;3
MAGN;7.908;69604.134;25.43750;-13.06250;33.75000;3
GYRO;7.908;69604.135;1.05924;-0.26756;-2.69269;3
ACCE;7.909;69604.138;-6.34942;5.16190;-2.20267;3
GYRO;7.909;69604.143;1.05802;-0.12828;-2.62183;3
PRES;7.910;69604.144;1013.4946;3
ACCE;7.910;69604.148;-6.35900;5.27682;-2.44209;3
AHRS;7.910;69604.153;42.1551;113.0498;56.0420;-0.19054;0.78027;0.50660;3
MAGN;7.910;69604.154;26.93750;-10.87500;33.56250;3
GYRO;7.910;69604.155;1.17164;0.18204;-2.49600;3
ACCE;7.911;69604.158;-6.64630;5.43963;-2.85389;3
GYRO;7.911;69604.164;1.17164;0.18204;-2.49600;3
PRES;7.911;69604.164;1013.4902;3
ACCE;7.911;69604.168;-6.82826;5.34386;-3.12204;3
AHRS;7.911;69604.173;38.6946;112.6361;56.1982;-0.20772;0.77913;0.48964;3
MAGN;7.911;69604.174;27.81250;-8.12500;33.56250;3
GYRO;7.912;69604.175;1.34757;0.72693;-2.18079;3
ACCE;7.912;69604.178;-7.16345;5.18105;-3.32315;3
GYRO;7.912;69604.184;1.42576;1.05924;-2.00119;3
PRES;7.912;69604.184;1013.4917;3
ACCE;7.914;69604.188;-7.30710;4.74052;-3.69665;3
AHRS;7.919;69604.193;35.5221;112.9384;56.0190;-0.22404;0.78000;0.47155;3
MAGN;7.920;69604.194;28.75000;-6.37500;33.56250;3
GYRO;7.921;69604.195;1.49295;1.45019;-1.82649;3
ACCE;7.924;69604.198;-7.27837;4.37660;-3.71580;3
GYRO;7.931;69604.204;1.56748;1.86558;-1.63712;3
PRES;7.932;69604.204;1013.4858;3
ACCE;7.934;69604.208;-7.16345;4.30956;-3.63919;3
AHRS;7.940;69604.213;32.3079;114.3000;55.4107;-0.24155;0.78458;0.44917;3
MAGN;7.941;69604.214;28.75000;-4.56250;33.75000;3
GYRO;7.941;69604.215;1.66033;2.22355;-1.40988;3
ACCE;7.944;69604.218;-7.36456;4.43406;-3.97437;3
GYRO;7.949;69604.223;1.76540;2.51921;-1.14843;3
PRES;7.950;69604.224;1013.4902;3
ACCE;7.953;69604.228;-7.63272;4.39575;-4.96079;3
AHRS;7.959;69604.233;29.6586;116.3548;54.6439;-0.25711;0.79169;0.42717;3
MAGN;7.960;69604.234;28.56250;-2.68750;33.87500;3
GYRO;7.961;69604.235;1.84359;2.87351;-0.87476;3
ACCE;7.963;69604.238;-7.64229;4.17549;-6.11958;3
GYRO;7.969;69604.243;1.86558;3.32433;-0.61820;3
PRES;7.970;69604.244;1013.4932;3
ACCE;7.973;69604.248;-7.46991;4.08930;-6.95276;3
AHRS;7.979;69604.253;27.1245;119.9000;53.3326;-0.27270;0.80465;0.39986;3
MAGN;7.980;69604.254;27.37500;-0.87500;34.56250;3
GYRO;7.980;69604.255;1.82404;3.80691;-0.39828;3
ACCE;7.983;69604.258;-7.31668;4.26168;-7.09641;3
GYRO;7.989;69604.264;1.73119;4.17465;-0.19059;3
PRES;7.990;69604.264;1013.4863;3
ACCE;7.993;69604.268;-7.05811;4.23295;-7.09641;3
AHRS;7.999;69604.273;25.1011;123.8097;51.9484;-0.28513;0.81893;0.37366;3
MAGN;8.000;69604.274;25.56250;0.50000;35.87500;3
GYRO;8.000;69604.275;1.61513;4.42266;0.03054;3
ACCE;8.003;69604.278;-6.45477;3.81157;-7.24007;3
GYRO;8.009;69604.283;1.49662;4.64135;0.23824;3
PRES;8.010;69604.284;1013.5000;3
ACCE;8.014;69604.288;-5.76524;3.02627;-7.85298;3
AHRS;8.019;69604.293;23.3864;129.4156;50.1106;-0.29651;0.83873;0.34318;3
MAGN;8.020;69604.294;23.12500;2.31250;37.18750;3
GYRO;8.020;69604.295;1.40621;4.87715;0.37996;3
ACCE;8.024;69604.298;-5.43963;2.88262;-8.07325;3
GYRO;8.029;69604.303;1.36956;5.04330;0.44349;3
PRES;8.030;69604.304;1013.4976;3
ACCE;8.033;69604.308;-5.24809;3.41892;-8.23605;3
AHRS;8.039;69604.313;22.0767;135.0327;48.6905;-0.30714;0.85644;0.31591;3
MAGN;8.040;69604.314;20.62500;3.68750;38.50000;3
GYRO;8.041;69604.315;1.38300;5.04453;0.48258;3
ACCE;8.043;69604.318;-5.18105;4.00311;-8.62870;3
GYRO;8.049;69604.323;1.41232;4.98222;0.55344;3
PRES;8.050;69604.324;1013.5107;3
ACCE;8.054;69604.328;-5.11401;4.25210;-9.75877;3
AHRS;8.059;69604.333;21.0794;141.6889;47.0098;-0.31535;0.87557;0.28711;3
MAGN;8.060;69604.335;17.25000;4.62500;40.12500;3
GYRO;8.061;69604.335;1.43187;5.02620;0.68173;3
ACCE;8.063;69604.338;-4.86502;4.34787;-11.08994;3
GYRO;8.069;69604.343;1.39522;5.32552;0.84177;3
PRES;8.070;69604.344;1013.4971;3
ACCE;8.073;69604.348;-4.27126;4.04141;-11.63582;3
AHRS;8.079;69604.353;20.0174;147.9346;45.6844;-0.32318;0.89088;0.25952;3
MAGN;8.080;69604.354;13.43750;6.06250;41.43750;3
GYRO;8.080;69604.355;1.27915;5.81666;0.99815;3
ACCE;8.083;69604.358;-3.63919;3.89776;-11.58794;3
GYRO;8.090;69604.364;1.10444;6.34078;1.13621;3
PRES;8.090;69604.364;1013.4941;3
ACCE;8.093;69604.368;-3.11246;3.82115;-11.41555;3
AHRS;8.099;69604.373;18.8098;154.7751;43.9901;-0.32749;0.90604;0.22854;3
MAGN;8.100;69604.374;9.50000;7.06250;42.00000;3
GYRO;8.100;69604.375;0.88698;6.77450;1.25350;3
ACCE;8.104;69604.378;-2.50912;3.53384;-10.94629;3
GYRO;8.109;69604.383;0.66096;7.05305;1.32069;3
PRES;8.110;69604.384;1013.5073;3
ACCE;8.113;69604.388;-1.90578;3.14119;-10.04607;3
AHRS;8.119;69604.393;17.7986;161.9243;42.4854;-0.33086;0.91821;0.19863;3
MAGN;8.120;69604.394;5.18750;7.87500;42.56250;3
GYRO;8.121;69604.395;0.46181;7.20332;1.33046;3
ACCE;8.124;69604.398;-1.33118;2.83473;-9.06924;3
LIGH;8.129;69604.400;14116.0;3
GYRO;8.130;69604.403;0.31398;7.24608;1.31336;3
PRES;8.130;69604.404;1013.5142;3
SOUN;8.131;226.06;0.00690;50.76
ACCE;8.133;69604.408;-0.59376;2.61447;-8.23605;3
AHRS;8.139;69604.413;17.1014;170.1688;40.9894;-0.33302;0.92735;0.16843;3
MAGN;8.140;69604.414;0.43750;8.75000;42.25000;3
GYRO;8.140;69604.415;0.23091;6.93943;1.26693;3
ACCE;8.143;69604.418;0.54588;2.56658;-7.65187;3
GYRO;8.149;69604.423;0.23091;6.93943;1.26693;3
PRES;8.150;69604.424;1013.5054;3
ACCE;8.153;69604.428;1.55144;2.58574;-7.70933;3
AHRS;8.159;69604.433;16.3690;177.7279;37.9918;0.31945;-0.93664;-0.14097;3
MAGN;8.160;69604.434;-4.50000;9.56250;41.75000;3
GYRO;8.160;69604.435;0.43249;6.04757;1.08978;3
ACCE;8.163;69604.438;2.57616;2.91135;-7.95833;3
GYRO;8.170;69604.444;0.60476;5.54910;0.93707;3
PRES;8.170;69604.444;1013.5103;3
ACCE;8.174;69604.448;3.21781;3.36146;-8.82982;3
AHRS;8.179;69604.453;16.2922;-173.1695;36.3058;0.31588;-0.93634;-0.11603;3
MAGN;8.180;69604.454;-9.37500;10.12500;40.37500;3
GYRO;8.181;69604.455;0.76847;5.23267;0.79168;3
ACCE;8.183;69604.458;3.19865;3.85945;-9.95988;3
GYRO;8.190;69604.464;0.85399;5.19724;0.74770;3
PRES;8.190;69604.464;1013.5054;3
ACCE;8.194;69604.468;3.07416;4.29041;-10.59195;3
AHRS;8.199;69604.473;15.3940;-166.9637;33.6497;0.29954;-0.93804;-0.09481;3
MAGN;8.200;69604.474;-14.18750;10.87500;38.75000;3
GYRO;8.201;69604.475;0.83444;5.32797;0.84422;3
ACCE;8.204;69604.478;3.33273;4.15633;-10.59195;3
GYRO;8.209;69604.483;0.74648;5.51245;1.01526;3
PRES;8.210;69604.484;1013.5059;3
ACCE;8.214;69604.488;4.09887;3.61046;-10.31422;3
AHRS;8.219;69604.493;14.8467;-160.9616;33.0941;0.29901;-0.93138;-0.07544;3
MAGN;8.220;69604.494;-18.68750;11.87500;36.37500;3
GYRO;8.221;69604.495;0.64019;5.74458;1.17408;3
ACCE;8.224;69604.498;5.03740;3.20823;-9.55765;3
GYRO;8.229;69604.503;0.54856;5.94128;1.28404;3
PRES;8.230;69604.504;1013.5024;3
ACCE;8.234;69604.508;5.95677;2.97839;-8.58082;3
AHRS;8.239;69604.513;13.4634;-155.4547;31.3775;0.28640;-0.92752;-0.05319;3
MAGN;8.241;69604.514;-22.43750;12.68750;33.93750;3
GYRO;8.241;69604.515;0.48991;5.97426;1.32802;3
ACCE;8.244;69604.518;6.77080;2.96881;-7.75721;3
GYRO;8.249;69604.523;0.47037;5.81055;1.30603;3
PRES;8.250;69604.524;1013.5068;3
ACCE;8.253;69604.528;7.32626;2.83473;-7.49864;3
AHRS;8.259;69604.533;12.5346;-148.0806;30.2653;0.27847;-0.91473;-0.02997;3
MAGN;8.260;69604.534;-25.68750;13.93750;31.00000;3
GYRO;8.260;69604.535;0.47037;5.55521;1.21318;3
ACCE;8.264;69604.538;7.68060;2.57616;-7.95833;3
GYRO;8.269;69604.544;0.48136;5.34874;1.07146;3
PRES;8.270;69604.544;1013.5078;3
ACCE;8.273;69604.548;7.89129;2.08774;-7.93917;3
AHRS;8.279;69604.553;11.1417;-141.6745;28.1801;0.25978;-0.90409;-0.00940;3
MAGN;8.280;69604.554;-28.25000;14.87500;27.75000;3
GYRO;8.280;69604.555;0.48991;5.21801;0.87476;3
ACCE;8.283;69604.558;8.42759;1.57060;-7.58483;3
GYRO;8.290;69604.564;0.48991;5.08118;0.63897;3
PRES;8.291;69604.564;1013.5093;3
ACCE;8.294;69604.568;8.76278;1.57060;-6.93361;3
AHRS;8.299;69604.573;9.8183;-135.0038;27.5461;0.25095;-0.88624;0.01398;3
MAGN;8.300;69604.574;-30.25000;16.12500;23.75000;3
GYRO;8.301;69604.575;0.46792;4.88937;0.39828;3
ACCE;8.304;69604.578;8.75320;1.65679;-6.50265;3
GYRO;8.309;69604.583;0.42028;4.69755;0.20647;3
PRES;8.310;69604.584;1013.5156;3
ACCE;8.314;69604.588;8.63828;1.81959;-6.29196;3
AHRS;8.319;69604.593;8.6687;-129.5343;26.1303;0.23529;-0.87136;0.02950;3
MAGN;8.321;69604.595;-32.25000;16.50000;20.43750;3
GYRO;8.321;69604.595;0.34575;4.53506;0.08552;3
ACCE;8.324;69604.598;8.80109;1.85790;-6.11000;3
GYRO;8.330;69604.603;0.24679;4.45687;0.00977;3
PRES;8.330;69604.604;1013.5034;3
ACCE;8.334;69604.608;9.00220;1.81002;-5.72693;3
AHRS;8.339;69604.613;8.1472;-123.9798;26.3881;0.23348;-0.84977;0.04586;3
MAGN;8.342;69604.616;-33.68750;17.43750;16.93750;3
GYRO;8.343;69604.617;0.11362;4.44099;-0.04765;3
ACCE;8.345;69604.619;9.30866;1.78129;-5.26724;3
GYRO;8.349;69604.623;-0.06109;4.44099;-0.10751;3
PRES;8.350;69604.624;1013.5015;3
ACCE;8.353;69604.628;9.42358;2.02071;-4.70221;3
AHRS;8.359;69604.633;7.8072;-118.8028;25.5556;0.22373;-0.82983;0.05517;3
MAGN;8.361;69604.634;-35.12500;17.62500;13.18750;3
GYRO;8.361;69604.635;-0.22235;4.47031;-0.16371;3
ACCE;8.364;69604.638;9.13627;2.31759;-3.92649;3
GYRO;8.370;69604.644;-0.32865;4.52040;-0.19059;3
PRES;8.370;69604.644;1013.4985;3
ACCE;8.374;69604.648;8.91601;2.48039;-2.97839;3
AHRS;8.379;69604.653;8.1275;-114.1999;25.6434;0.22339;-0.80808;0.06222;3
MAGN;8.380;69604.654;-35.81250;17.62500;9.81250;3
GYRO;8.381;69604.655;-0.36774;4.55339;-0.16738;3
ACCE;8.384;69604.658;9.00220;2.48039;-2.18351;3
GYRO;8.390;69604.663;-0.33720;4.54606;-0.11606;3
PRES;8.390;69604.664;1013.5029;3
ACCE;8.394;69604.668;9.40442;2.48997;-1.55144;3
AHRS;8.399;69604.673;8.4360;-108.9522;25.4844;0.22071;-0.78225;0.06942;3
MAGN;8.400;69604.674;-36.50000;17.37500;7.00000;3
GYRO;8.401;69604.675;-0.14783;4.39334;-0.05864;3
ACCE;8.404;69604.678;9.89284;2.46124;-1.28329;3
GYRO;8.409;69604.683;-0.14783;4.39334;-0.05864;3
PRES;8.410;69604.684;1013.4941;3
ACCE;8.414;69604.688;10.39084;2.48039;-1.26414;3
AHRS;8.419;69604.693;9.1879;-103.1509;24.7599;0.21604;-0.75208;0.07153;3
MAGN;8.421;69604.694;-36.56250;17.37500;3.50000;3
GYRO;8.422;69604.695;-0.00367;4.21741;-0.20769;3
ACCE;8.424;69604.698;10.69729;2.50912;-1.45567;3
GYRO;8.429;69604.703;-0.00367;4.21741;-0.34575;3
PRES;8.430;69604.704;1013.4883;3
ACCE;8.433;69604.708;10.62068;2.53785;-1.85790;3
AHRS;8.439;69604.713;9.3261;-97.9891;24.6080;0.21240;-0.72351;0.07942;3
MAGN;8.441;69604.714;-36.56250;17.12500;0.37500;3
GYRO;8.441;69604.715;-0.07697;4.27972;-0.48625;3
ACCE;8.444;69604.718;10.37168;2.48039;-1.94409;3
GYRO;8.455;69604.724;-0.17226;4.38968;-0.60231;3
PRES;8.455;69604.724;1013.4756;3
ACCE;8.456;69604.728;10.07480;2.33674;-1.58975;3
AHRS;8.459;69604.733;9.8564;-93.6255;24.9376;0.21425;-0.69660;0.08606;3
MAGN;8.460;69604.734;-36.31250;16.81250;-3.00000;3
GYRO;8.461;69604.735;-0.27978;4.49108;-0.68050;3
ACCE;8.465;69604.738;9.61511;2.30801;-1.22583;3
GYRO;8.469;69604.744;-0.37385;4.58271;-0.72204;3
PRES;8.470;69604.744;1013.4844;3
ACCE;8.474;69604.748;9.02135;2.41336;-0.78530;3
LIGH;8.475;69604.749;16069.0;3
AHRS;8.479;69604.753;10.4570;-88.6088;24.8583;0.21339;-0.66523;0.09123;3
MAGN;8.480;69604.754;-36.31250;17.00000;-6.25000;3
GYRO;8.480;69604.755;-0.43982;4.65601;-0.72937;3
ACCE;8.484;69604.758;8.55209;2.47082;-0.27773;3
GYRO;8.490;69604.764;-0.48258;4.69267;-0.71716;3
PRES;8.490;69604.764;1013.4951;3
ACCE;8.494;69604.768;8.26478;2.40378;0.26815;3
AHRS;8.499;69604.773;11.5633;-84.0706;24.9037;0.21670;-0.63438;0.09347;3
MAGN;8.500;69604.774;-36.06250;17.00000;-9.62500;3
GYRO;8.500;69604.775;-0.50824;4.68289;-0.70005;3
ACCE;8.504;69604.778;8.17859;2.30801;0.90022;3
GYRO;8.509;69604.783;-0.51801;4.62669;-0.68783;3
PRES;8.510;69604.784;1013.5010;3
ACCE;8.513;69604.788;7.97748;2.34632;1.58017;3
AHRS;8.519;69604.793;12.3532;-78.4814;24.2469;0.21355;-0.59738;0.09517;3
MAGN;8.520;69604.794;-35.37500;16.93750;-12.62500;3
GYRO;8.520;69604.795;-0.50702;4.51796;-0.67317;3
ACCE;8.523;69604.798;7.74764;2.47082;2.21224;3
GYRO;8.529;69604.803;-0.48747;4.36036;-0.65240;3
PRES;8.530;69604.804;1013.4912;3
ACCE;8.534;69604.808;7.46033;2.51870;2.57616;3
AHRS;8.539;69604.813;13.2968;-73.1034;23.5653;0.21184;-0.56009;0.09544;3
MAGN;8.540;69604.814;-34.25000;16.50000;-16.00000;3
GYRO;8.540;69604.815;-0.47159;4.17465;-0.62186;3
ACCE;8.544;69604.818;7.35499;2.52828;2.91135;3
GYRO;8.549;69604.823;-0.47281;3.97673;-0.59010;3
PRES;8.550;69604.824;1013.5000;3
ACCE;8.553;69604.828;7.34541;2.51870;3.18908;3
AHRS;8.559;69604.833;13.8594;-67.6208;22.7111;0.20705;-0.52183;0.09658;3
MAGN;8.560;69604.834;-32.75000;16.31250;-18.62500;3
GYRO;8.561;69604.835;-0.49480;3.78370;-0.57544;3
ACCE;8.563;69604.838;7.29753;2.57616;3.57215;3
GYRO;8.570;69604.844;-0.53145;3.58700;-0.58277;3
PRES;8.570;69604.844;1013.4956;3
ACCE;8.574;69604.848;7.28795;2.64320;3.84030;3
AHRS;8.579;69604.853;14.5513;-62.7511;21.9576;0.20450;-0.48641;0.09656;3
MAGN;8.580;69604.854;-30.75000;15.56250;-21.68750;3
GYRO;8.581;69604.855;-0.57666;3.39275;-0.60598;3
ACCE;8.584;69604.858;7.24007;2.71981;3.96480;3
GYRO;8.589;69604.863;-0.62797;3.24125;-0.64263;3
PRES;8.590;69604.864;1013.4873;3
ACCE;8.594;69604.868;7.06768;2.71024;4.07014;3
AHRS;8.599;69604.873;14.8619;-58.1279;21.0906;0.19929;-0.45288;0.09686;3
MAGN;8.600;69604.874;-28.81250;15.37500;-24.06250;3
GYRO;8.601;69604.875;-0.67928;3.13007;-0.68661;3
ACCE;8.604;69604.878;6.96234;2.55701;4.29999;3
GYRO;8.609;69604.883;-0.73915;3.03234;-0.73182;3
PRES;8.610;69604.884;1013.4902;3
ACCE;8.614;69604.888;7.05811;2.35589;4.78840;3
AHRS;8.619;69604.893;15.3009;-54.3652;20.3256;0.19646;-0.42476;0.09570;3
MAGN;8.620;69604.894;-27.18750;14.87500;-26.43750;3
GYRO;8.620;69604.895;-0.81123;2.91505;-0.79901;3
ACCE;8.623;69604.898;6.98149;2.24097;5.28640;3
GYRO;8.629;69604.903;-0.87720;2.75012;-0.89919;3
PRES;8.630;69604.904;1013.4849;3
ACCE;8.634;69604.908;6.60800;2.28886;5.50666;3
AHRS;8.639;69604.913;15.3965;-50.7939;18.2427;0.18686;-0.40046;0.08519;3
MAGN;8.640;69604.914;-25.18750;14.68750;-28.18750;3
GYRO;8.641;69604.915;-0.92607;2.55464;-1.00793;3
ACCE;8.644;69604.918;6.18662;2.42293;5.54497;3
GYRO;8.649;69604.923;-0.96639;2.35916;-1.09223;3
PRES;8.650;69604.924;1013.5000;3
ACCE;8.654;69604.928;5.77481;2.67193;5.37259;3
AHRS;8.659;69604.933;15.4712;-47.2051;16.9755;0.18055;-0.37420;0.08072;3
MAGN;8.660;69604.934;-23.68750;14.56250;-30.25000;3
GYRO;8.661;69604.935;-1.01281;2.20278;-1.13010;3
ACCE;8.664;69604.938;5.29597;2.89220;5.09486;3
GYRO;8.670;69604.944;-1.07024;2.10871;-1.10811;3
PRES;8.670;69604.944;1013.4976;3
ACCE;8.674;69604.948;4.79798;2.96881;4.90333;3
SOUN;8.679;77.00;0.00235;41.40
AHRS;8.680;69604.953;15.5211;-43.9919;14.8983;0.17226;-0.35175;0.06896;3
MAGN;8.681;69604.954;-22.31250;14.81250;-31.25000;3
GYRO;8.681;69604.955;-1.22784;2.08427;-0.91141;3
ACCE;8.684;69604.958;4.58729;2.92093;4.93206;3
GYRO;8.690;69604.963;-1.22784;2.08427;-0.91141;3
PRES;8.690;69604.964;1013.4941;3
ACCE;8.694;69604.968;4.52983;2.81558;5.22894;3
GNSS;8.695;1491389247.342;39.993917;-0.073800;101.924;214.933;16.0;0.4;16;14
AHRS;8.702;69604.973;16.1120;-41.1458;13.1475;0.17017;-0.33062;0.05720;3
MAGN;8.702;69604.974;-20.87500;14.62500;-32.06250;3
GYRO;8.703;69604.975;-1.43431;2.10260;-0.67440;3
GNSS;8.703;1491389247.342;39.993917;-0.073800;101.924;214.933;16.0;0.4;16;14
ACCE;8.705;69604.978;4.49152;2.73897;5.47793;3
GYRO;8.709;69604.984;-1.53083;2.09771;-0.58887;3
PRES;8.710;69604.984;1013.5073;3
ACCE;8.713;69604.988;4.67348;2.48997;5.70778;3
AHRS;8.719;69604.993;15.6774;-38.3447;11.1542;0.15983;-0.31128;0.04636;3
MAGN;8.720;69604.994;-19.50000;14.87500;-33.12500;3
GYRO;8.720;69604.995;-1.61513;2.09893;-0.55222;3
ACCE;8.723;69604.998;4.84586;2.18351;6.05254;3
GYRO;8.730;69605.003;-1.68843;2.08916;-0.56810;3
PRES;8.730;69605.004;1013.5039;3
ACCE;8.733;69605.008;4.82671;2.03986;6.34942;3
AHRS;8.739;69605.013;14.9606;-35.7729;9.6820;0.14915;-0.29298;0.03979;3
MAGN;8.740;69605.014;-18.43750;15.43750;-33.68750;3
GYRO;8.740;69605.015;-1.77273;2.04762;-0.62430;3
ACCE;8.743;69605.018;4.70221;1.82917;6.80911;3
GYRO;8.749;69605.024;-1.87780;1.94133;-0.71471;3
PRES;8.750;69605.024;1013.5083;3
ACCE;8.753;69605.028;4.29041;1.74298;7.01022;3
AHRS;8.759;69605.033;13.7742;-32.9872;7.9767;0.13431;-0.27318;0.03225;3
MAGN;8.760;69605.034;-17.31250;15.87500;-33.50000;3
GYRO;8.760;69605.035;-1.97676;1.80327;-0.79779;3
ACCE;8.763;69605.038;3.74453;1.81959;7.01980;3
GYRO;8.769;69605.044;-2.04518;1.69088;-0.83566;3
PRES;8.770;69605.044;1013.4922;3
ACCE;8.773;69605.048;3.27527;1.91536;7.01980;3
AHRS;8.779;69605.053;12.3870;-30.2181;6.2347;0.11810;-0.25309;0.02411;3
MAGN;8.780;69605.054;-15.81250;17.00000;-33.81250;3
GYRO;8.781;69605.055;-2.09160;1.60535;-0.81001;3
ACCE;8.783;69605.058;3.15077;1.71425;7.13472;3
GYRO;8.789;69605.063;-2.12825;1.52594;-0.75503;3
PRES;8.790;69605.064;1013.5044;3
ACCE;8.793;69605.068;3.16035;1.26414;7.27837;3
AHRS;8.799;69605.073;10.8339;-27.7633;4.2905;0.10052;-0.23525;0.01354;3
MAGN;8.800;69605.074;-14.68750;17.87500;-33.93750;3
GYRO;8.800;69605.075;-2.17102;1.43798;-0.70494;3
ACCE;8.803;69605.078;3.16035;0.80445;7.23049;3
GYRO;8.809;69605.083;-2.21744;1.37200;-0.67073;3
PRES;8.809;69605.084;1013.4917;3
ACCE;8.813;69605.088;3.06458;0.47884;7.11557;3
AHRS;8.819;69605.093;8.9871;-25.4321;2.2484;0.08072;-0.21790;0.00184;3
MAGN;8.820;69605.094;-13.50000;19.31250;-33.50000;3
GYRO;8.821;69605.095;-2.26264;1.34757;-0.64263;3
ACCE;8.824;69605.098;2.84431;0.26815;7.09641;3
LIGH;8.825;69605.099;55711.0;3
GYRO;8.829;69605.103;-2.31396;1.36223;-0.61453;3
PRES;8.830;69605.104;1013.5005;3
ACCE;8.834;69605.108;2.62405;0.13408;7.07726;3
AHRS;8.839;69605.113;7.0462;-23.4956;0.5733;0.06118;-0.20292;-0.00762;3
MAGN;8.848;69605.122;-12.81250;20.50000;-33.06250;3
GYRO;8.849;69605.122;-2.37749;1.39888;-0.57788;3
ACCE;8.849;69605.123;2.48039;-0.15323;7.32626;3
GYRO;8.850;69605.124;-2.46301;1.44409;-0.53878;3
PRES;8.850;69605.124;1013.4912;3
ACCE;8.854;69605.129;2.46124;-0.27773;7.50822;3
AHRS;8.859;69605.133;3.6938;-20.9379;-1.9054;0.02867;-0.18211;-0.02220;3
MAGN;8.860;69605.134;-11.56250;22.06250;-33.06250;3
GYRO;8.861;69605.135;-2.56319;1.46608;-0.51679;3
ACCE;8.863;69605.138;2.36547;-0.51715;7.79552;3
GYRO;8.869;69605.144;-2.66093;1.46363;-0.51801;3
PRES;8.870;69605.144;1013.4985;3
ACCE;8.874;69605.148;2.16436;-0.70868;8.08282;3
AHRS;8.879;69605.153;2.3528;-19.8910;-2.5539;0.01637;-0.17308;-0.02549;3
MAGN;8.880;69605.154;-11.31250;22.62500;-31.81250;3
GYRO;8.880;69605.155;-2.72446;1.45508;-0.52779;3
ACCE;8.883;69605.158;1.98240;-0.94810;8.41801;3
GYRO;8.889;69605.163;-2.74645;1.42820;-0.54245;3
PRES;8.890;69605.164;1013.4858;3
ACCE;8.893;69605.168;1.85790;-1.25456;8.76278;3
AHRS;8.899;69605.173;-0.5821;-17.8730;-4.2362;-0.01076;-0.15505;-0.03572;3
MAGN;8.900;69605.174;-10.62500;24.25000;-30.93750;3
GYRO;8.900;69605.175;-2.74523;1.35368;-0.56566;3
ACCE;8.904;69605.178;1.76213;-1.56102;9.07881;3
GYRO;8.909;69605.183;-2.73545;1.22173;-0.60353;3
PRES;8.910;69605.184;1013.5068;3
ACCE;8.913;69605.188;1.69509;-1.81002;9.24162;3
AHRS;8.919;69605.193;-3.3977;-16.2271;-5.6344;-0.03625;-0.13946;-0.04446;3
MAGN;8.920;69605.194;-10.56250;25.68750;-30.06250;3
GYRO;8.921;69605.195;-2.72079;1.04336;-0.64996;3
ACCE;8.923;69605.198;1.67594;-2.10690;9.41400;3
GYRO;8.929;69605.203;-2.70369;0.83933;-0.70372;3
PRES;8.930;69605.204;1013.5068;3
ACCE;8.934;69605.208;1.69509;-2.44209;9.51935;3
AHRS;8.939;69605.213;-6.6119;-14.4391;-7.2665;-0.06505;-0.12158;-0.05553;3
MAGN;8.940;69605.214;-9.87500;27.18750;-29.18750;3
GYRO;8.941;69605.215;-2.68170;0.34819;-0.83566;3
ACCE;8.944;69605.218;1.67594;-2.75812;9.64384;3
GYRO;8.950;69605.224;-2.68170;0.34819;-0.83566;3
PRES;8.951;69605.224;1013.5044;3
ACCE;8.954;69605.228;1.68552;-3.06458;9.76834;3
AHRS;8.959;69605.233;-9.4590;-13.4350;-8.6737;-0.09047;-0.11005;-0.06523;3
MAGN;8.960;69605.234;-9.87500;28.18750;-27.56250;3
GYRO;8.961;69605.235;-2.64260;-0.11240;-0.95295;3
ACCE;8.964;69605.238;1.76213;-3.27527;9.81623;3
GYRO;8.970;69605.244;-2.60351;-0.25901;-0.98716;3
PRES;8.971;69605.244;1013.5059;3
ACCE;8.974;69605.248;1.87705;-3.45723;9.70131;3
AHRS;8.979;69605.253;-12.5797;-13.0991;-10.4468;-0.11871;-0.10300;-0.07746;3
MAGN;8.980;69605.254;-9.93750;29.81250;-26.50000;3
GYRO;8.981;69605.255;-2.55220;-0.31521;-0.99571;3
ACCE;8.984;69605.258;2.03986;-3.69665;9.67257;3
GYRO;8.989;69605.263;-2.48256;-0.29444;-0.98960;3
PRES;8.990;69605.264;1013.4980;3
ACCE;8.993;69605.268;2.26013;-3.99353;9.53850;3
AHRS;8.999;69605.273;-15.2723;-13.6105;-12.0892;-0.14358;-0.10290;-0.08798;3
MAGN;9.001;69605.274;-10.25000;31.56250;-25.31250;3
GYRO;9.001;69605.275;-2.40925;-0.21502;-0.97861;3
ACCE;9.003;69605.278;2.45166;-4.23295;9.21289;3
GYRO;9.009;69605.283;-2.35183;-0.08186;-0.95906;3
PRES;9.011;69605.284;1013.4932;3
ACCE;9.013;69605.288;2.57616;-4.50110;8.74362;3
AHRS;9.019;69605.293;-18.1419;-14.4910;-14.0177;-0.17043;-0.10453;-0.09980;3
MAGN;9.020;69605.294;-10.12500;32.43750;-23.68750;3
GYRO;9.021;69605.295;-2.33351;0.09529;-0.94073;3
ACCE;9.023;69605.298;2.59531;-4.85544;8.25521;3
GYRO;9.029;69605.303;-2.36649;0.29566;-0.93218;3
PRES;9.030;69605.304;1013.4844;3
ACCE;9.034;69605.308;2.46124;-5.11401;8.10198;3
AHRS;9.039;69605.313;-20.5349;-15.2270;-15.5649;-0.19270;-0.10524;-0.10867;3
MAGN;9.042;69605.314;-10.93750;33.50000;-21.93750;3
GYRO;9.043;69605.315;-2.43613;0.49236;-0.93829;3
ACCE;9.044;69605.318;2.38462;-5.37259;8.29351;3
GYRO;9.050;69605.324;-2.50699;0.64996;-0.96395;3
PRES;9.050;69605.324;1013.4912;3
ACCE;9.054;69605.328;2.30801;-5.57370;8.79151;3
AHRS;9.059;69605.333;-23.3653;-15.8531;-17.5145;-0.21878;-0.10294;-0.12007;3
MAGN;9.060;69605.334;-11.37500;34.37500;-20.31250;3
GYRO;9.061;69605.335;-2.55220;0.73182;-1.00426;3
ACCE;9.065;69605.338;2.23140;-5.80354;9.32781;3
GYRO;9.070;69605.343;-2.55342;0.72449;-1.05069;3
PRES;9.070;69605.344;1013.4995;3
ACCE;9.074;69605.348;2.10690;-5.92804;9.93115;3
AHRS;9.079;69605.353;-25.7680;-15.9990;-19.1875;-0.24033;-0.09696;-0.13029;3
MAGN;9.082;69605.354;-11.93750;35.31250;-18.75000;3
GYRO;9.083;69605.355;-2.49600;0.64874;-1.09834;3
ACCE;9.084;69605.358;2.01113;-5.94720;10.52491;3
GYRO;9.090;69605.363;-2.36649;0.53390;-1.13499;3
PRES;9.091;69605.364;1013.4878;3
ACCE;9.094;69605.368;2.01113;-5.96635;10.72602;3
AHRS;9.099;69605.373;-28.3543;-15.8010;-21.3385;-0.26307;-0.08605;-0.14471;3
MAGN;9.101;69605.375;-12.50000;35.43750;-16.93750;3
GYRO;9.101;69605.375;-2.18934;0.38118;-1.15820;3
ACCE;9.104;69605.378;2.03986;-6.07170;10.52491;3
GYRO;9.110;69605.383;-2.00975;0.21625;-1.16431;3
PRES;9.110;69605.384;1013.4971;3
ACCE;9.114;69605.388;2.18351;-6.28239;10.08438;3
AHRS;9.120;69605.393;-30.7625;-16.1199;-23.4059;-0.28458;-0.07911;-0.15722;3
MAGN;9.121;69605.394;-13.18750;36.06250;-15.50000;3
GYRO;9.121;69605.395;-1.85581;0.05864;-1.16797;3
ACCE;9.124;69605.398;2.35589;-6.52181;9.72046;3
GYRO;9.130;69605.403;-1.74585;-0.08308;-1.18141;3
PRES;9.130;69605.404;1013.5039;3
ACCE;9.134;69605.408;2.51870;-6.64630;9.58638;3
AHRS;9.140;69605.413;-32.7627;-16.6408;-25.6944;-0.30294;-0.07331;-0.17129;3
MAGN;9.141;69605.414;-13.75000;36.06250;-14.00000;3
GYRO;9.142;69605.415;-1.67499;-0.20769;-1.20340;3
ACCE;9.144;69605.418;2.74854;-6.69419;9.62469;3
GYRO;9.150;69605.424;-1.62490;-0.32987;-1.23761;3
PRES;9.150;69605.424;1013.4956;3
ACCE;9.154;69605.428;2.85389;-6.73250;9.77792;3
AHRS;9.159;69605.433;-34.4173;-17.7540;-27.7388;-0.31912;-0.07304;-0.18191;3
MAGN;9.160;69605.434;-14.31250;36.50000;-13.00000;3
GYRO;9.161;69605.435;-1.56748;-0.43860;-1.27915;3
ACCE;9.164;69605.438;3.02627;-6.80911;9.97903;3
GYRO;9.169;69605.443;-1.47952;-0.52412;-1.32436;3
PRES;9.170;69605.444;1013.4946;3
ACCE;9.174;69605.448;3.16992;-6.85699;10.02692;3
LIGH;9.175;69605.449;51901.0;3
AHRS;9.179;69605.453;-35.6374;-19.1606;-29.9982;-0.33246;-0.07496;-0.19376;3
MAGN;9.180;69605.454;-15.12500;36.68750;-11.68750;3
GYRO;9.181;69605.455;-1.37445;-0.61697;-1.37567;3
ACCE;9.184;69605.458;3.47638;-6.93361;10.01734;3
GYRO;9.189;69605.463;-1.24983;-0.70983;-1.42942;3
PRES;9.190;69605.464;1013.5127;3
ACCE;9.194;69605.468;3.90734;-7.05811;10.03649;3
AHRS;9.199;69605.473;-36.8625;-20.9960;-32.1347;-0.34657;-0.08006;-0.20282;3
MAGN;9.201;69605.474;-16.25000;36.68750;-10.18750;3
GYRO;9.201;69605.475;-0.99449;-0.99327;-1.59558;3
ACCE;9.204;69605.478;4.36702;-7.20176;10.04607;3
GYRO;9.209;69605.483;-0.99449;-0.99327;-1.59558;3
PRES;9.210;69605.484;1013.5112;3
ACCE;9.214;69605.488;4.56814;-7.24964;9.71088;3
AHRS;9.219;69605.493;-37.4202;-23.2305;-34.6010;-0.35671;-0.08863;-0.21424;3
MAGN;9.220;69605.494;-17.50000;36.43750;-8.87500;3
GYRO;9.220;69605.495;-0.78557;-1.41843;-1.83382;3
ACCE;9.224;69605.498;4.51068;-7.19218;9.39485;3
SOUN;9.229;122.06;0.00372;45.40
GYRO;9.231;69605.504;-0.66462;-1.54915;-1.90956;3
PRES;9.231;69605.504;1013.5156;3
ACCE;9.234;69605.508;4.45322;-7.05811;9.12670;3
AHRS;9.239;69605.513;-37.7549;-25.8801;-36.9402;-0.36621;-0.10107;-0.22344;3
MAGN;9.240;69605.514;-18.50000;36.75000;-7.87500;3
GYRO;9.241;69605.515;-0.53512;-1.60902;-1.94622;3
ACCE;9.244;69605.518;4.50110;-6.88572;8.76278;3
GYRO;9.250;69605.524;-0.42394;-1.61513;-1.95233;3
PRES;9.250;69605.524;1013.5215;3
ACCE;9.254;69605.528;4.75967;-6.75165;8.34140;3
AHRS;9.259;69605.533;-37.4086;-29.0844;-39.6921;-0.37272;-0.11832;-0.23552;3
MAGN;9.260;69605.534;-20.43750;36.50000;-6.68750;3
GYRO;9.261;69605.535;-0.36163;-1.59680;-1.95110;3
ACCE;9.264;69605.538;5.10444;-6.69419;7.88171;3
GYRO;9.269;69605.543;-0.34941;-1.55038;-1.96210;3
PRES;9.270;69605.544;1013.5288;3
ACCE;9.274;69605.548;5.30555;-6.52181;7.69018;3
AHRS;9.279;69605.553;-36.8901;-32.4450;-42.0232;-0.37862;-0.13847;-0.24408;3
MAGN;9.280;69605.554;-21.37500;35.93750;-5.81250;3
GYRO;9.281;69605.555;-0.37018;-1.49906;-1.99264;3
ACCE;9.283;69605.558;5.59285;-6.35900;7.62314;3
GYRO;9.290;69605.563;-0.39951;-1.47707;-2.04762;3
PRES;9.290;69605.564;1013.5122;3
ACCE;9.294;69605.568;5.90889;-6.29196;7.53695;3
AHRS;9.299;69605.573;-35.8840;-35.7734;-44.5419;-0.38203;-0.15930;-0.25557;3
MAGN;9.300;69605.574;-22.62500;35.06250;-5.06250;3
GYRO;9.301;69605.575;-0.41050;-1.48562;-2.11726;3
ACCE;9.304;69605.578;6.11000;-6.24408;7.52737;3
GYRO;9.309;69605.583;-0.39706;-1.51983;-2.19423;3
PRES;9.310;69605.584;1013.5083;3
ACCE;9.314;69605.588;6.08127;-6.11958;7.51779;3
AHRS;9.319;69605.593;-34.9703;-38.7672;-46.5392;-0.38543;-0.17884;-0.26384;3
MAGN;9.320;69605.594;-24.00000;33.93750;-4.18750;3
GYRO;9.321;69605.595;-0.36408;-1.55282;-2.26020;3
ACCE;9.323;69605.598;5.97593;-5.97593;7.64229;3
GYRO;9.329;69605.604;-0.31154;-1.56259;-2.30174;3
PRES;9.330;69605.604;1013.5083;3
ACCE;9.333;69605.608;5.80354;-5.80354;7.89129;3
AHRS;9.339;69605.613;-33.6660;-41.7086;-49.0222;-0.38759;-0.19776;-0.27728;3
MAGN;9.342;69605.616;-25.62500;32.50000;-2.87500;3
GYRO;9.343;69605.617;-0.23213;-1.55160;-2.29563;3
ACCE;9.345;69605.619;5.64074;-5.62159;7.98706;3
GYRO;9.350;69605.624;-0.14050;-1.51861;-2.23577;3
PRES;9.350;69605.624;1013.5107;3
ACCE;9.353;69605.628;5.52582;-5.37259;7.99663;3
AHRS;9.359;69605.633;-32.1867;-45.0354;-51.3580;-0.39023;-0.22066;-0.28893;3
MAGN;9.360;69605.634;-26.43750;31.00000;-1.68750;3
GYRO;9.361;69605.635;-0.04643;-1.44775;-2.12825;3
ACCE;9.364;69605.638;5.30555;-5.07571;7.86256;3
GYRO;9.369;69605.643;0.04887;-1.31703;-1.97798;3
PRES;9.370;69605.644;1013.5107;3
ACCE;9.373;69605.648;5.02782;-4.81713;7.63272;3
AHRS;9.379;69605.653;-30.6258;-46.8371;-53.2285;-0.38839;-0.23416;-0.30264;3
MAGN;9.380;69605.654;-27.75000;29.56250;-0.50000;3
GYRO;9.381;69605.655;0.14661;-1.10200;-1.78250;3
ACCE;9.384;69605.658;4.49152;-4.47237;8.05409;3
GYRO;9.389;69605.663;0.25412;-0.81367;-1.53938;3
PRES;9.390;69605.664;1013.5034;3
ACCE;9.394;69605.668;4.35745;-4.36702;8.74362;3
AHRS;9.399;69605.673;-28.9709;-49.3285;-54.7509;-0.38764;-0.25426;-0.31189;3
MAGN;9.400;69605.674;-28.43750;27.93750;0.56250;3
GYRO;9.400;69605.675;0.38362;-0.53878;-1.27549;3
ACCE;9.403;69605.678;4.68306;-4.47237;9.55765;3
GYRO;9.409;69605.683;0.51435;-0.33842;-1.03481;3
PRES;9.410;69605.684;1013.5034;3
ACCE;9.414;69605.688;4.76925;-4.51068;9.58638;3
AHRS;9.419;69605.693;-27.3401;-49.5680;-55.7503;-0.38011;-0.25974;-0.32488;3
MAGN;9.420;69605.694;-29.37500;27.25000;1.12500;3
GYRO;9.420;69605.695;0.60842;-0.23457;-0.81734;3
ACCE;9.424;69605.698;4.86502;-4.63517;9.39485;3
GYRO;9.429;69605.704;0.67806;-0.19059;-0.60964;3
PRES;9.430;69605.704;1013.5005;3
ACCE;9.434;69605.708;5.14275;-4.74052;8.54251;3
AHRS;9.439;69605.713;-26.0098;-50.4253;-56.1835;-0.37505;-0.27029;-0.33053;3
MAGN;9.440;69605.714;-30.06250;26.25000;1.12500;3
GYRO;9.440;69605.715;0.75381;-0.17837;-0.40806;3
ACCE;9.443;69605.718;5.63116;-4.97036;8.10198;3
GYRO;9.449;69605.724;0.84177;-0.14050;-0.24068;3
PRES;9.450;69605.724;1013.5020;3
ACCE;9.453;69605.728;6.51223;-5.29597;7.73806;3
AHRS;9.459;69605.733;-25.1343;-49.5524;-56.1954;-0.36692;-0.26778;-0.33694;3
MAGN;9.460;69605.734;-30.62500;25.81250;1.25000;3
GYRO;9.461;69605.735;0.97983;-0.14294;-0.19792;3
ACCE;9.464;69605.738;7.53695;-5.62159;7.46991;3
GYRO;9.469;69605.743;1.17164;-0.20769;-0.19792;3
PRES;9.470;69605.744;1013.5010;3
ACCE;9.473;69605.748;8.46590;-5.79397;7.13472;3
AHRS;9.479;69605.753;-24.2267;-49.5861;-55.7797;-0.36017;-0.27327;-0.33743;3
MAGN;9.480;69605.754;-31.00000;25.50000;1.25000;3
GYRO;9.481;69605.755;1.61635;-0.57910;-0.59620;3
ACCE;9.483;69605.758;9.48104;-5.86101;6.56969;3
GYRO;9.490;69605.764;1.61635;-0.57910;-0.95539;3
PRES;9.490;69605.764;1013.5142;3
ACCE;9.493;69605.768;10.24718;-5.78439;5.64074;3
AHRS;9.499;69605.773;-23.6035;-49.5905;-55.1580;-0.35463;-0.27791;-0.33538;3
MAGN;9.500;69605.774;-31.56250;25.68750;1.25000;3
GYRO;9.501;69605.775;1.74830;-1.28893;-1.40377;3
ACCE;9.503;69605.778;10.37168;-5.23851;4.51068;3
GYRO;9.509;69605.783;1.60658;-1.61146;-1.87902;3
PRES;9.510;69605.784;1013.5049;3
ACCE;9.514;69605.788;9.92157;-4.33829;3.67749;3
AHRS;9.519;69605.793;-21.8827;-49.8466;-54.1281;-0.34153;-0.29012;-0.33389;3
MAGN;9.520;69605.794;-31.68750;25.25000;1.43750;3
GYRO;9.520;69605.795;1.34024;-1.83748;-2.30907;3
ACCE;9.524;69605.798;9.35654;-3.45723;3.22738;3
LIGH;9.525;69605.799;15235.0;3
GYRO;9.529;69605.804;1.00304;-1.97065;-2.65604;3
PRES;9.530;69605.804;1013.5073;3
ACCE;9.533;69605.808;8.88728;-3.00712;3.21781;3
AHRS;9.539;69605.813;-19.3837;-52.3483;-53.5732;-0.33083;-0.32006;-0.33239;3
MAGN;9.540;69605.814;-31.81250;24.62500;1.25000;3
GYRO;9.540;69605.815;0.64263;-2.05739;-2.91261;3
ACCE;9.543;69605.818;8.49463;-2.71024;3.65834;3
GYRO;9.549;69605.824;0.32376;-2.12092;-3.08609;3
PRES;9.550;69605.824;1013.4922;3
ACCE;9.553;69605.828;8.26478;-2.41336;4.25210;3
AHRS;9.559;69605.833;-16.4654;-54.4737;-53.6502;-0.31802;-0.34676;-0.33862;3
MAGN;9.560;69605.834;-32.81250;23.37500;1.43750;3
GYRO;9.560;69605.835;0.10996;-2.17468;-3.19238;3
ACCE;9.563;69605.838;8.14986;-2.12605;4.63517;3
GYRO;9.569;69605.843;0.01344;-2.22844;-3.24858;3
PRES;9.570;69605.844;1013.4966;3
ACCE;9.574;69605.848;8.04452;-1.81959;4.84586;3
AHRS;9.579;69605.853;-13.3510;-57.4092;-54.9151;-0.31043;-0.37629;-0.35214;3
MAGN;9.580;69605.854;-33.87500;21.75000;2.00000;3
GYRO;9.581;69605.855;0.00244;-2.26387;-3.26935;3
ACCE;9.584;69605.858;7.96790;-1.52271;4.92248;3
GYRO;9.589;69605.863;0.03787;-2.28586;-3.26691;3
PRES;9.590;69605.864;1013.4985;3
ACCE;9.594;69605.868;7.94875;-1.28329;4.78840;3
AHRS;9.599;69605.873;-10.3533;-60.1192;-56.2534;-0.30404;-0.40313;-0.36650;3
MAGN;9.600;69605.874;-35.37500;19.68750;2.87500;3
GYRO;9.601;69605.875;0.08186;-2.29930;-3.25102;3
ACCE;9.603;69605.878;7.91044;-1.02472;4.74052;3
GYRO;9.609;69605.883;0.11240;-2.33106;-3.23148;3
PRES;9.610;69605.884;1013.5039;3
ACCE;9.613;69605.888;8.03494;-0.90980;4.59687;3
AHRS;9.619;69605.893;-7.1549;-62.6957;-58.0697;-0.29859;-0.42810;-0.38530;3
MAGN;9.621;69605.895;-36.00000;17.25000;4.18750;3
GYRO;9.621;69605.895;0.14294;-2.38970;-3.22781;3
ACCE;9.624;69605.898;8.26478;-0.79487;4.28083;3
GYRO;9.629;69605.904;0.18692;-2.44346;-3.25591;3
PRES;9.630;69605.904;1013.5054;3
ACCE;9.633;69605.908;8.50420;-0.60334;4.75967;3
AHRS;9.639;69605.913;-3.9856;-65.3245;-59.1611;-0.29171;-0.45461;-0.39901;3
MAGN;9.640;69605.914;-37.06250;15.18750;6.25000;3
GYRO;9.640;69605.915;0.25045;-2.52532;-3.31333;3
ACCE;9.643;69605.918;8.95431;-0.20111;4.87459;3
GYRO;9.649;69605.924;0.31398;-2.72446;-3.40496;3
PRES;9.650;69605.924;1013.5176;3
ACCE;9.654;69605.928;9.42358;0.02873;4.52983;3
AHRS;9.659;69605.933;-0.7738;-67.5585;-60.6447;-0.28554;-0.47709;-0.41639;3
MAGN;9.660;69605.934;-37.56250;12.81250;8.18750;3
GYRO;9.661;69605.935;0.39095;-2.88206;-3.52958;3
ACCE;9.664;69605.938;9.49062;0.30646;3.98395;3
GYRO;9.669;69605.943;0.48625;-2.95781;-3.64931;3
PRES;9.670;69605.944;1013.5107;3
SOUN;9.670;90.59;0.00276;42.81
ACCE;9.673;69605.948;9.51935;0.72784;3.41892;3
AHRS;9.679;69605.953;2.6563;-70.3012;-61.3460;-0.27732;-0.50471;-0.42847;3
MAGN;9.680;69605.954;-37.50000;10.62500;10.43750;3
GYRO;9.680;69605.955;0.58277;-2.93215;-3.73850;3
ACCE;9.683;69605.958;9.41400;1.18752;3.03585;3
GYRO;9.689;69605.963;0.65240;-2.84297;-3.79103;3
PRES;9.690;69605.964;1013.4990;3
ACCE;9.693;69605.968;9.15543;1.61848;2.73897;3
GNSS;9.698;1491389248.324;39.993898;-0.073811;101.896;182.767;16.0;0.4;16;13
AHRS;9.706;69605.973;6.4183;-73.3403;-62.2587;-0.26982;-0.53362;-0.44262;3
MAGN;9.706;69605.974;-37.12500;8.06250;12.62500;3
GYRO;9.707;69605.975;0.68539;-2.73668;-3.79347;3
ACCE;9.707;69605.978;9.00220;2.03986;2.37505;3
GNSS;9.708;1491389248.324;39.993898;-0.073811;101.896;182.767;16.0;0.4;16;13
GYRO;9.709;69605.983;0.69883;-2.62061;-3.74705;3
PRES;9.710;69605.984;1013.5142;3
ACCE;9.714;69605.988;9.04051;2.47082;2.33674;3
AHRS;9.719;69605.993;10.4833;-76.4975;-62.3703;-0.25784;-0.56455;-0.45333;3
MAGN;9.720;69605.994;-37.18750;6.18750;14.68750;3
GYRO;9.721;69605.995;0.71716;-2.50821;-3.67374;3
ACCE;9.724;69605.998;9.10754;2.71981;2.10690;3
GYRO;9.730;69606.004;0.74159;-2.45568;-3.62854;3
PRES;9.730;69606.004;1013.5088;3
ACCE;9.734;69606.008;9.02135;2.77727;1.62806;3
AHRS;9.739;69606.013;14.8219;-79.3241;-62.5768;-0.24385;-0.59245;-0.46682;3
MAGN;9.740;69606.014;-36.43750;3.81250;16.81250;3
GYRO;9.741;69606.015;0.76847;-2.39826;-3.66641;3
ACCE;9.744;69606.018;8.86812;2.89220;1.31202;3
GYRO;9.750;69606.024;0.76847;-2.39826;-3.66641;3
PRES;9.750;69606.024;1013.5000;3
ACCE;9.754;69606.028;8.65743;3.07416;1.15879;3
AHRS;9.759;69606.033;18.8794;-82.1089;-62.0810;-0.22811;-0.61888;-0.47587;3
MAGN;9.760;69606.034;-35.56250;1.37500;19.00000;3
GYRO;9.760;69606.035;0.73304;-2.42636;-3.80203;3
ACCE;9.764;69606.038;8.53294;3.25611;0.67038;3
GYRO;9.769;69606.043;0.69639;-2.41658;-3.88266;3
PRES;9.770;69606.044;1013.5054;3
ACCE;9.774;69606.048;8.38928;3.59130;0.32561;3
AHRS;9.779;69606.053;22.8040;-84.8733;-61.8270;-0.21464;-0.64245;-0.48612;3
MAGN;9.780;69606.054;-34.50000;-1.12500;20.50000;3
GYRO;9.781;69606.055;0.64630;-2.38115;-3.95352;3
ACCE;9.784;69606.058;8.11156;3.99353;0.03831;3
GYRO;9.789;69606.063;0.60231;-2.32740;-4.00483;3
PRES;9.790;69606.064;1013.4937;3
ACCE;9.794;69606.068;7.77637;4.45322;0.00000;3
AHRS;9.799;69606.073;27.0086;-87.7996;-60.9741;-0.19707;-0.66638;-0.49500;3
MAGN;9.800;69606.074;-33.06250;-3.25000;22.12500;3
GYRO;9.800;69606.075;0.57788;-2.27853;-4.03293;3
ACCE;9.803;69606.078;7.40287;4.87459;0.12450;3
GYRO;9.809;69606.083;0.57788;-2.25531;-4.05248;3
PRES;9.811;69606.084;1013.4971;3
ACCE;9.813;69606.088;7.20176;5.11401;0.22027;3
AHRS;9.819;69606.093;31.4626;-90.7785;-60.2440;-0.17918;-0.68825;-0.50618;3
MAGN;9.820;69606.094;-31.62500;-5.62500;23.81250;3
GYRO;9.820;69606.095;0.58887;-2.25043;-4.07936;3
ACCE;9.823;69606.098;6.91445;5.27682;0.11492;3
GYRO;9.829;69606.104;0.59498;-2.24432;-4.10990;3
PRES;9.830;69606.104;1013.4966;3
ACCE;9.833;69606.108;6.46434;5.45878;-0.12450;3
AHRS;9.839;69606.113;35.8813;-93.8360;-59.0464;-0.15933;-0.70832;-0.51599;3
MAGN;9.849;69606.122;-29.87500;-8.62500;25.43750;3
GYRO;9.851;69606.125;0.58154;-2.10504;-4.10013;3
ACCE;9.851;69606.125;5.47793;5.90889;-0.51715;3
GYRO;9.851;69606.126;0.58154;-2.10504;-4.10013;3
PRES;9.852;69606.126;1013.4897;3
ACCE;9.854;69606.128;5.22894;6.07170;-0.60334;3
AHRS;9.859;69606.133;42.0684;-98.2487;-57.3399;-0.13250;-0.73191;-0.53117;3
MAGN;9.860;69606.134;-27.81250;-10.75000;27.06250;3
GYRO;9.860;69606.135;0.57544;-1.97187;-4.02927;3
ACCE;9.863;69606.138;4.89375;6.38773;-0.64165;3
GYRO;9.869;69606.143;0.58399;-1.81793;-3.93275;3
PRES;9.870;69606.144;1013.4893;3
ACCE;9.873;69606.148;4.71179;6.57927;-0.77572;3
LIGH;9.875;69606.149;20563.0;3
AHRS;9.879;69606.153;44.7302;-100.4546;-56.1208;-0.11954;-0.74173;-0.53638;3
MAGN;9.881;69606.155;-25.56250;-13.18750;28.87500;3
GYRO;9.881;69606.155;0.61575;-1.65178;-3.81669;3
ACCE;9.884;69606.158;4.54898;6.74207;-1.05345;3
GYRO;9.889;69606.163;0.66829;-1.44775;-3.68352;3
PRES;9.890;69606.164;1013.4907;3
ACCE;9.893;69606.168;4.30956;6.93361;-1.10133;3
AHRS;9.899;69606.173;49.4138;-104.2646;-53.7151;-0.09510;-0.75572;-0.54630;3
MAGN;9.900;69606.174;-23.37500;-15.25000;30.37500;3
GYRO;9.900;69606.175;0.74281;-1.23639;-3.54180;3
ACCE;9.904;69606.178;4.09887;7.10599;-1.19710;3
GYRO;9.909;69606.184;0.84422;-1.02014;-3.40252;3
PRES;9.910;69606.184;1013.4946;3
ACCE;9.914;69606.188;3.66792;7.37414;-1.15879;3
AHRS;9.919;69606.193;53.3805;-108.5280;-50.7731;-0.07392;-0.76766;-0.55311;3
MAGN;9.920;69606.194;-21.00000;-16.93750;31.68750;3
GYRO;9.920;69606.195;0.99327;-0.77458;-3.25836;3
ACCE;9.924;69606.198;2.96881;7.68060;-1.06303;3
GYRO;9.929;69606.204;1.17653;-0.52534;-3.08853;3
PRES;9.930;69606.204;1013.4893;3
ACCE;9.934;69606.208;2.27928;7.98706;-0.93853;3
AHRS;9.939;69606.213;57.4074;-113.0107;-46.7648;-0.04701;-0.77658;-0.55973;3
MAGN;9.940;69606.214;-19.00000;-17.75000;32.43750;3
GYRO;9.941;69606.215;1.35612;-0.35675;-2.89061;3
ACCE;9.944;69606.218;1.90578;7.99663;-1.55144;3
GYRO;9.950;69606.223;1.47952;-0.26145;-2.69880;3
PRES;9.950;69606.224;1013.4819;3
ACCE;9.954;69606.228;2.09732;7.86256;-1.66636;3
AHRS;9.959;69606.233;60.3058;-118.3393;-41.8393;-0.02465;-0.78547;-0.56113;3
MAGN;9.961;69606.234;-17.00000;-18.81250;33.18750;3
GYRO;9.961;69606.235;1.51983;-0.19914;-2.55464;3
ACCE;9.963;69606.238;2.71981;7.53695;-1.80044;3
GYRO;9.969;69606.243;1.51372;-0.26267;-2.50210;3
PRES;9.970;69606.244;1013.4780;3
ACCE;9.973;69606.248;3.07416;7.19218;-1.96325;3
AHRS;9.979;69606.253;62.7911;-124.5045;-35.1342;0.00322;-0.79341;-0.55949;3
MAGN;9.980;69606.254;-15.75000;-19.00000;33.81250;3
GYRO;9.981;69606.255;1.47707;-0.39340;-2.56075;3
ACCE;9.983;69606.258;3.11246;6.93361;-2.03028;3
GYRO;9.989;69606.263;1.42576;-0.52412;-2.69636;3
PRES;9.990;69606.264;1013.4712;3
ACCE;9.993;69606.268;3.05500;6.75165;-2.02071;3
AHRS;9.999;69606.273;64.0847;-131.2944;-28.1949;0.02409;-0.80226;-0.55392;3
MAGN;10.000;69606.274;-14.37500;-19.06250;34.25000;3
GYRO;10.000;69606.275;1.37567;-0.77091;-3.05677;3
ACCE;10.003;69606.278;2.77727;6.58884;-2.25055;3
GYRO;10.010;69606.284;1.37567;-0.77091;-3.05677;3
PRES;10.010;69606.284;1013.4829;3
ACCE;10.013;69606.288;2.03028;6.64630;-2.43251;3
AHRS;10.019;69606.293;64.7071;-137.4085;-21.9702;0.04081;-0.80969;-0.54793;3
MAGN;10.020;69606.294;-12.81250;-18.93750;34.87500;3
GYRO;10.020;69606.295;1.48318;-0.91630;-3.40130;3
ACCE;10.024;69606.298;1.12049;6.92403;-2.36547;3
GYRO;10.029;69606.304;1.56259;-1.06046;-3.48438;3
PRES;10.030;69606.304;1013.4727;3
ACCE;10.034;69606.308;0.07661;7.13472;-2.50912;3
AHRS;10.039;69606.313;65.6486;-146.5974;-13.1897;0.06231;-0.81745;-0.54350;3
MAGN;10.042;69606.314;-11.43750;-19.00000;35.75000;3
GYRO;10.042;69606.315;1.63345;-1.25105;-3.50392;3
ACCE;10.044;69606.318;-0.84276;7.15387;-2.59531;3
GYRO;10.051;69606.323;1.69210;-1.48929;-3.49415;3
PRES;10.052;69606.324;1013.4824;3
ACCE;10.054;69606.328;-1.36948;6.95276;-2.63362;3
AHRS;10.059;69606.333;66.3936;-159.1227;-0.5490;0.09526;-0.82341;-0.53918;3
MAGN;10.060;69606.334;-9.43750;-18.56250;36.62500;3
GYRO;10.061;69606.335;1.74830;-1.75441;-3.50514;3
ACCE;10.064;69606.338;-1.68552;6.69419;-2.72939;3
GYRO;10.070;69606.343;1.81427;-2.01341;-3.54302;3
PRES;10.070;69606.344;1013.4717;3
ACCE;10.074;69606.348;-2.02071;6.54096;-2.81558;3
AHRS;10.079;69606.353;65.6197;-170.4799;10.0864;0.11842;-0.83038;-0.53176;3
MAGN;10.080;69606.354;-7.37500;-18.18750;37.56250;3
GYRO;10.081;69606.355;1.90468;-2.23210;-3.57234;3
ACCE;10.084;69606.358;-2.56658;6.53138;-3.22738;3
GYRO;10.089;69606.363;2.01463;-2.34450;-3.56012;3
PRES;10.090;69606.364;1013.4834;3
ACCE;10.094;69606.368;-3.31358;6.71334;-3.89776;3
AHRS;10.099;69606.373;63.8512;175.8243;23.0044;0.15025;-0.83498;-0.52402;3
MAGN;10.100;69606.374;-4.75000;-17.81250;38.31250;3
GYRO;10.100;69606.375;2.09649;-2.32251;-3.48560;3
ACCE;10.104;69606.378;-3.95522;7.07726;-4.21380;3
GYRO;10.109;69606.384;2.10382;-2.25531;-3.34876;3
PRES;10.110;69606.384;1013.4873;3
ACCE;10.113;69606.388;-4.08930;7.09641;-4.42448;3
AHRS;10.119;69606.393;61.0498;166.2356;30.9013;0.16917;-0.84051;-0.51353;3
MAGN;10.120;69606.394;-2.25000;-17.31250;39.06250;3
GYRO;10.121;69606.395;2.05862;-2.20400;-3.19238;3
ACCE;10.123;69606.398;-4.09887;6.78996;-4.75010;3
GYRO;10.129;69606.404;1.99997;-2.14169;-3.06777;3
PRES;10.130;69606.404;1013.4858;3
ACCE;10.133;69606.408;-4.07014;6.47392;-4.73094;3
AHRS;10.139;69606.413;56.9160;156.5954;38.9860;-0.19616;0.84380;0.49937;3
MAGN;10.140;69606.414;0.81250;-16.31250;39.81250;3
GYRO;10.141;69606.415;1.94622;-2.07328;-2.98224;3
ACCE;10.143;69606.418;-3.88818;6.16746;-4.80756;3
GYRO;10.149;69606.423;1.90956;-1.99875;-2.94071;3
PRES;10.150;69606.424;1013.5078;3
ACCE;10.153;69606.428;-4.11803;5.97593;-5.07571;3
AHRS;10.159;69606.433;53.2259;150.9796;42.8693;-0.21183;0.84669;0.48554;3
MAGN;10.160;69606.434;3.06250;-14.87500;40.12500;3
GYRO;10.160;69606.435;1.89857;-1.86680;-2.90528;3
ACCE;10.163;69606.438;-4.59687;5.90889;-5.29597;3
GYRO;10.169;69606.443;1.90712;-1.66278;-2.83075;3
PRES;10.170;69606.444;1013.5015;3
ACCE;10.173;69606.448;-4.90333;5.82270;-5.54497;3
AHRS;10.179;69606.453;48.9254;145.8111;46.4576;-0.23128;0.84750;0.46925;3
MAGN;10.180;69606.454;5.81250;-13.18750;40.68750;3
GYRO;10.180;69606.455;1.92423;-1.41843;-2.72202;3
ACCE;10.184;69606.458;-5.36301;5.82270;-5.80354;3
GYRO;10.189;69606.463;1.93400;-1.18508;-2.58885;3
PRES;10.189;69606.464;1013.4966;3
ACCE;10.193;69606.468;-6.09085;5.94720;-6.15789;3
AHRS;10.199;69606.473;45.2040;142.1604;48.4816;-0.24493;0.84748;0.45441;3
MAGN;10.200;69606.474;8.25000;-11.06250;41.31250;3
GYRO;10.200;69606.475;1.91934;-0.97861;-2.42269;3
ACCE;10.203;69606.478;-6.69419;5.88974;-6.47392;3
GYRO;10.209;69606.484;1.87413;-0.77213;-2.22355;3
PRES;10.210;69606.484;1013.5054;3
ACCE;10.213;69606.488;-6.85699;5.77481;-6.31112;3
AHRS;10.219;69606.493;40.8667;139.1254;50.4761;-0.26413;0.84625;0.43543;3
MAGN;10.220;69606.494;10.31250;-9.18750;41.62500;3
GYRO;10.220;69606.495;1.79961;-0.60842;-2.00975;3
SOUN;10.220;97.41;0.00297;43.44
ACCE;10.224;69606.498;-6.78038;5.62159;-6.23450;3
LIGH;10.225;69606.499;19089.0;3
GYRO;10.229;69606.503;1.70920;-0.51801;-1.79839;3
PRES;10.229;69606.504;1013.4985;3
ACCE;10.233;69606.508;-6.67503;5.38217;-6.48350;3
AHRS;10.239;69606.513;37.3716;137.5132;51.2226;-0.27698;0.84635;0.41764;3
MAGN;10.240;69606.514;11.68750;-7.18750;42.18750;3
GYRO;10.240;69606.515;1.62368;-0.41417;-1.59680;3
ACCE;10.244;69606.518;-6.49307;5.20978;-6.92403;3
GYRO;10.249;69606.523;1.54549;-0.22602;-1.40743;3
PRES;10.250;69606.524;1013.4946;3
ACCE;10.253;69606.528;-6.27281;5.15232;-7.17303;3
AHRS;10.259;69606.533;33.8986;136.5068;51.7557;-0.29060;0.84654;0.39831;3
MAGN;10.260;69606.534;13.18750;-5.43750;42.81250;3
GYRO;10.260;69606.535;1.35612;0.26878;-1.05680;3
ACCE;10.263;69606.538;-5.90889;5.05655;-7.14430;3
GYRO;10.269;69606.544;1.35612;0.26878;-1.05680;3
PRES;10.270;69606.544;1013.4951;3
ACCE;10.274;69606.548;-5.55455;4.92248;-7.18261;3
AHRS;10.279;69606.553;31.2850;136.0142;51.7732;-0.29898;0.84738;0.38237;3
MAGN;10.280;69606.554;13.68750;-3.81250;42.93750;3
GYRO;10.280;69606.555;1.14354;0.71838;-0.85399;3
ACCE;10.283;69606.558;-5.23851;4.66391;-7.18261;3
GYRO;10.289;69606.563;1.04702;0.94318;-0.78557;3
PRES;10.290;69606.564;1013.4956;3
ACCE;10.294;69606.568;-5.04698;4.46279;-7.11557;3
AHRS;10.299;69606.573;29.2893;136.9467;51.1946;-0.30519;0.85177;0.36549;3
MAGN;10.300;69606.574;13.81250;-2.62500;43.25000;3
GYRO;10.301;69606.575;0.96272;1.12033;-0.73793;3
ACCE;10.304;69606.578;-4.81713;4.28083;-6.98149;3
GYRO;10.309;69606.584;0.90286;1.25227;-0.72082;3
PRES;10.310;69606.584;1013.4937;3
ACCE;10.313;69606.588;-4.71179;4.00311;-6.87615;3
AHRS;10.319;69606.593;27.6552;137.8630;51.0026;-0.31256;0.85482;0.35158;3
MAGN;10.320;69606.594;13.62500;-1.31250;43.68750;3
GYRO;10.320;69606.595;0.87842;1.37811;-0.73059;3
ACCE;10.323;69606.598;-4.62560;3.84030;-6.78996;3
GYRO;10.329;69606.603;0.88331;1.51861;-0.74281;3
PRES;10.330;69606.604;1013.4917;3
ACCE;10.333;69606.608;-4.54898;3.81157;-6.76123;3
AHRS;10.339;69606.613;26.2319;139.6995;50.5898;-0.31999;0.86004;0.33596;3
MAGN;10.342;69606.616;13.06250;-0.25000;43.81250;3
GYRO;10.342;69606.616;0.91630;1.69332;-0.72326;3
ACCE;10.344;69606.618;-4.58729;3.98395;-7.19218;3
GYRO;10.349;69606.623;0.96883;1.93766;-0.63774;3
PRES;10.350;69606.624;1013.4990;3
ACCE;10.354;69606.628;-4.75967;4.50110;-8.08282;3
AHRS;10.359;69606.633;24.7784;141.4309;50.6097;-0.33000;0.86374;0.32096;3
MAGN;10.360;69606.634;12.50000;0.62500;43.62500;3
GYRO;10.361;69606.635;1.01404;2.28708;-0.47525;3
ACCE;10.363;69606.638;-4.71179;4.80756;-9.06924;3
GYRO;10.369;69606.643;1.02992;2.73668;-0.26145;3
PRES;10.371;69606.644;1013.4932;3
ACCE;10.373;69606.648;-4.39575;4.73094;-10.00776;3
AHRS;10.379;69606.653;23.7847;143.7574;50.2419;-0.33678;0.86924;0.30654;3
MAGN;10.380;69606.654;11.06250;1.37500;43.50000;3
GYRO;10.380;69606.655;1.00548;3.30234;-0.04154;3
ACCE;10.383;69606.658;-3.96480;4.50110;-10.71645;3
GYRO;10.389;69606.663;0.94806;3.96207;0.15027;3
PRES;10.390;69606.664;1013.4819;3
ACCE;10.393;69606.668;-3.71580;4.37660;-11.08994;3
AHRS;10.399;69606.673;22.4983;146.4650;50.0333;-0.34613;0.87479;0.28891;3
MAGN;10.401;69606.675;9.25000;2.18750;43.50000;3
GYRO;10.401;69606.675;0.86743;4.57294;0.31765;3
ACCE;10.403;69606.678;-3.89776;4.75967;-11.22402;3
GYRO;10.409;69606.684;0.76236;4.99932;0.49114;3
PRES;10.410;69606.684;1013.4917;3
ACCE;10.414;69606.688;-4.21380;4.88417;-11.05163;3
AHRS;10.419;69606.693;21.4987;151.3310;49.0124;-0.35281;0.88527;0.26532;3
MAGN;10.420;69606.695;6.81250;3.25000;43.62500;3
GYRO;10.421;69606.695;0.63286;5.26932;0.67440;3
ACCE;10.424;69606.698;-4.15633;4.71179;-10.37168;3
GYRO;10.429;69606.703;0.48136;5.39516;0.82467;3
PRES;10.429;69606.704;1013.5010;3
ACCE;10.433;69606.708;-3.33273;3.91691;-9.56723;3
AHRS;10.439;69606.713;20.7136;156.8354;48.3035;-0.36136;0.89409;0.24151;3
MAGN;10.440;69606.714;4.00000;4.06250;43.31250;3
GYRO;10.441;69606.715;0.31765;5.35851;0.88331;3
ACCE;10.443;69606.718;-2.18351;2.82516;-8.66701;3
GYRO;10.449;69606.723;0.18082;5.18014;0.81245;3
PRES;10.450;69606.724;1013.5049;3
ACCE;10.453;69606.728;-1.16837;2.41336;-7.49864;3
AHRS;10.459;69606.733;20.1693;163.1977;47.4180;-0.36821;0.90207;0.21644;3
MAGN;10.460;69606.734;-0.18750;4.93750;43.25000;3
GYRO;10.460;69606.735;0.11606;4.81484;0.64385;3
ACCE;10.463;69606.738;-0.27773;2.50912;-6.56969;3
GYRO;10.469;69606.743;0.16127;4.20642;0.42394;3
PRES;10.470;69606.744;1013.4976;3
ACCE;10.473;69606.748;0.00958;2.78685;-6.28239;3
AHRS;10.479;69606.753;20.0212;169.7048;46.4124;-0.37214;0.90759;0.19394;3
MAGN;10.480;69606.754;-3.56250;5.43750;43.12500;3
GYRO;10.480;69606.755;0.32254;3.49171;0.19548;3
ACCE;10.483;69606.758;0.18196;2.98796;-6.74207;3
GYRO;10.489;69606.764;0.56933;2.87962;-0.00489;3
PRES;10.490;69606.764;1013.5029;3
ACCE;10.494;69606.768;0.35434;3.11246;-7.67102;3
AHRS;10.499;69606.773;20.3485;175.9006;45.4536;0.37419;-0.90971;-0.17642;3
MAGN;10.500;69606.774;-7.06250;6.37500;42.31250;3
GYRO;10.501;69606.775;0.85032;2.52654;-0.15760;3
ACCE;10.504;69606.778;0.41180;3.27527;-8.50420;3
GYRO;10.509;69606.784;1.10933;2.40192;-0.23579;3
PRES;10.510;69606.784;1013.4990;3
ACCE;10.513;69606.788;0.46926;3.37104;-9.51935;3
AHRS;10.519;69606.793;19.9836;179.9868;45.2592;0.37892;-0.90902;-0.16019;3
MAGN;10.520;69606.794;-10.31250;6.93750;41.75000;3
GYRO;10.520;69606.795;1.30847;2.43002;-0.14905;3
ACCE;10.524;69606.798;0.57461;3.45723;-10.33337;3
GYRO;10.529;69606.804;1.42209;2.61450;-0.14905;3
PRES;10.530;69606.804;1013.5015;3
ACCE;10.533;69606.808;0.57461;3.67749;-10.68772;3
AHRS;10.539;69606.813;18.9891;-177.1771;45.5122;0.38514;-0.90768;-0.14267;3
MAGN;10.540;69606.814;-13.12500;7.75000;40.68750;3
GYRO;10.540;69606.815;1.36101;3.19116;0.14050;3
ACCE;10.543;69606.818;0.68953;3.71580;-10.83137;3
GYRO;10.549;69606.823;1.36101;3.19116;0.14050;3
PRES;10.550;69606.824;1013.5127;3
ACCE;10.553;69606.828;1.00556;3.44765;-11.00375;3
AHRS;10.559;69606.833;17.5022;-174.4849;45.8484;0.39127;-0.90639;-0.12144;3
MAGN;10.560;69606.834;-15.06250;8.37500;39.75000;3
GYRO;10.560;69606.835;1.14476;3.75071;0.50335;3
ACCE;10.563;69606.838;1.44610;3.27527;-10.76433;3
GYRO;10.569;69606.843;1.03236;3.91931;0.63652;3
PRES;10.570;69606.844;1013.5244;3
ACCE;10.574;69606.848;2.03028;3.22738;-10.47703;3
LIGH;10.575;69606.849;16448.0;3
AHRS;10.579;69606.853;15.9954;-171.0776;46.0446;0.39607;-0.90441;-0.09754;3
MAGN;10.580;69606.854;-17.62500;9.31250;38.43750;3
GYRO;10.580;69606.855;0.95417;3.93397;0.71227;3
ACCE;10.584;69606.858;2.82516;3.02627;-10.34295;3
GYRO;10.589;69606.864;0.91996;3.87166;0.70250;3
PRES;10.590;69606.864;1013.5127;3
ACCE;10.593;69606.868;3.39977;2.86347;-10.30464;3
AHRS;10.599;69606.873;14.2300;-167.2872;44.8176;0.38863;-0.90650;-0.07192;3
MAGN;10.600;69606.874;-19.87500;9.93750;37.06250;3
GYRO;10.601;69606.875;0.91019;3.80936;0.63163;3
ACCE;10.604;69606.878;3.66792;2.76770;-10.22803;3
GYRO;10.609;69606.884;0.89919;3.79469;0.55100;3
PRES;10.610;69606.884;1013.5229;3
ACCE;10.613;69606.888;3.84988;2.69108;-10.11311;3
AHRS;10.619;69606.893;13.0905;-162.5134;44.3114;0.38636;-0.90290;-0.04739;3
MAGN;10.620;69606.894;-21.87500;10.75000;35.00000;3
GYRO;10.621;69606.895;0.87965;3.84723;0.51801;3
ACCE;10.624;69606.898;4.07972;2.43251;-10.13226;3
GYRO;10.629;69606.903;0.84666;4.00361;0.55100;3
PRES;10.630;69606.904;1013.5161;3
ACCE;10.633;69606.908;4.36702;2.19309;-9.89284;3
AHRS;10.639;69606.913;11.5594;-158.6306;43.1412;0.37680;-0.90233;-0.02421;3
MAGN;10.640;69606.914;-23.68750;11.68750;33.06250;3
GYRO;10.641;69606.915;0.80512;4.19542;0.63286;3
ACCE;10.644;69606.918;4.89375;2.03028;-9.33739;3
GYRO;10.649;69606.923;0.78069;4.35180;0.70494;3
PRES;10.650;69606.924;1013.5059;3
ACCE;10.653;69606.928;5.37259;2.03028;-8.86812;3
AHRS;10.659;69606.933;10.4577;-154.2001;43.0771;0.37530;-0.89545;-0.00101;3
MAGN;10.661;69606.935;-26.00000;12.93750;30.68750;3
GYRO;10.661;69606.935;0.78679;4.49352;0.73915;3
SOUN;10.661;101.91;0.00311;43.83
ACCE;10.664;69606.938;5.89931;1.98240;-8.55209;3
GYRO;10.670;69606.943;0.82711;4.62303;0.73426;3
PRES;10.670;69606.944;1013.5127;3
ACCE;10.673;69606.948;6.27281;1.98240;-8.37971;3
AHRS;10.679;69606.953;9.3378;-149.3286;42.9568;0.37197;-0.88656;0.02347;3
MAGN;10.680;69606.954;-27.43750;14.00000;28.31250;3
GYRO;10.681;69606.955;0.88942;4.72077;0.69394;3
ACCE;10.683;69606.958;6.64630;1.76213;-8.36055;3
GYRO;10.689;69606.964;0.96272;4.84416;0.62186;3
PRES;10.690;69606.964;1013.5132;3
ACCE;10.693;69606.968;7.02938;1.30245;-7.91044;3
AHRS;10.699;69606.973;8.3515;-143.9586;42.7397;0.36657;-0.87501;0.04794;3
MAGN;10.700;69606.974;-29.25000;14.81250;25.62500;3
GYRO;10.701;69606.975;1.03114;5.00176;0.52046;3
GNSS;10.702;1491389249.348;39.993886;-0.073819;101.873;182.767;16.0;0.3;16;13
ACCE;10.710;69606.978;7.54652;1.04387;-7.51779;3
GYRO;10.711;69606.983;1.10200;5.11539;0.41294;3
PRES;10.712;69606.984;1013.5127;3
GNSS;10.712;1491389249.348;39.993886;-0.073819;101.873;182.767;16.0;0.3;16;13
ACCE;10.714;69606.988;8.03494;1.01514;-6.70376;3
AHRS;10.719;69606.993;7.1212;-138.5022;42.8540;0.36144;-0.86079;0.07511;3
MAGN;10.721;69606.994;-31.37500;15.75000;22.25000;3
GYRO;10.721;69606.995;1.17530;5.13738;0.30543;3
ACCE;10.723;69606.998;8.47547;1.12049;-6.27281;3
GYRO;10.729;69607.003;1.25472;5.03231;0.20159;3
PRES;10.730;69607.004;1013.5103;3
ACCE;10.734;69607.008;8.89685;0.99599;-6.06212;3
AHRS;10.739;69607.013;5.9046;-132.1164;43.2857;0.35607;-0.84069;0.10572;3
MAGN;10.740;69607.014;-32.93750;16.81250;18.81250;3
GYRO;10.741;69607.015;1.34024;4.84905;0.07575;3
ACCE;10.744;69607.018;9.37569;0.35434;-6.11000;3
GYRO;10.749;69607.023;1.35734;4.61448;-0.13195;3
PRES;10.750;69607.024;1013.5166;3
ACCE;10.753;69607.028;9.73004;0.29688;-6.50265;3
AHRS;10.759;69607.033;4.9232;-126.5376;44.1590;0.35331;-0.81960;0.13338;3
MAGN;10.760;69607.034;-34.25000;17.12500;15.12500;3
GYRO;10.761;69607.035;1.20951;4.37135;-0.42761;3
ACCE;10.763;69607.038;9.74919;0.88107;-6.18662;3
GYRO;10.769;69607.043;0.93707;4.14900;-0.68783;3
PRES;10.770;69607.044;1013.5215;3
ACCE;10.774;69607.048;9.53850;1.41737;-5.39174;3
AHRS;10.779;69607.053;3.9852;-121.2463;45.5508;0.35286;-0.79638;0.16185;3
MAGN;10.780;69607.054;-35.68750;17.50000;11.12500;3
GYRO;10.781;69607.055;0.68173;3.97185;-0.85277;3
ACCE;10.784;69607.058;9.44273;1.48441;-4.92248;3
GYRO;10.790;69607.064;0.54489;3.86922;-0.94073;3
PRES;10.790;69607.064;1013.5200;3
ACCE;10.793;69607.068;9.30866;1.36948;-4.66391;3
AHRS;10.799;69607.073;3.8346;-116.2867;47.0699;0.35516;-0.77123;0.18458;3
MAGN;10.802;69607.074;-36.37500;17.50000;7.43750;3
GYRO;10.802;69607.075;0.60109;3.99995;-0.97861;3
ACCE;10.803;69607.078;9.10754;1.38864;-4.32872;3
GYRO;10.809;69607.084;0.60109;3.99995;-0.97861;3
PRES;10.810;69607.084;1013.5190;3
ACCE;10.813;69607.088;9.06924;1.53229;-3.99353;3
AHRS;10.819;69607.093;4.7296;-112.1238;48.2646;0.35993;-0.74707;0.19682;3
MAGN;10.820;69607.094;-37.25000;17.68750;3.75000;3
GYRO;10.820;69607.095;0.67562;4.17343;-0.89919;3
ACCE;10.824;69607.098;8.99262;1.83875;-3.74453;3
GYRO;10.829;69607.103;0.66340;4.18443;-0.85399;3
PRES;10.830;69607.104;1013.5107;3
ACCE;10.833;69607.108;8.73405;2.26970;-3.55300;3
AHRS;10.839;69607.113;5.6274;-107.5805;49.3350;0.36269;-0.72024;0.21026;3
MAGN;10.848;69607.122;-38.12500;17.12500;0.25000;3
GYRO;10.851;69607.125;0.54489;4.04881;-0.68661;3
ACCE;10.852;69607.125;8.59997;2.75812;-2.95923;3
GYRO;10.852;69607.126;0.54489;4.04881;-0.68661;3
PRES;10.852;69607.126;1013.5112;3
ACCE;10.854;69607.128;8.72447;2.76770;-2.68151;3
AHRS;10.859;69607.133;7.6350;-101.8110;50.9166;0.37078;-0.68114;0.22381;3
MAGN;10.860;69607.134;-38.50000;16.43750;-3.75000;3
GYRO;10.860;69607.135;0.46181;3.86189;-0.58887;3
ACCE;10.864;69607.138;9.24162;2.69108;-2.34632;3
GYRO;10.869;69607.143;0.40317;3.67008;-0.55955;3
PRES;10.870;69607.144;1013.5049;3
ACCE;10.873;69607.148;9.67257;2.46124;-2.32716;3
AHRS;10.879;69607.153;8.0602;-99.0715;51.3832;0.37012;-0.66413;0.23247;3
MAGN;10.880;69607.154;-38.68750;15.56250;-7.00000;3
GYRO;10.880;69607.155;0.38240;3.56379;-0.63163;3
ACCE;10.883;69607.158;10.02692;2.36547;-1.62806;3
GYRO;10.889;69607.164;0.38485;3.46483;-0.78557;3
PRES;10.890;69607.164;1013.5083;3
ACCE;10.893;69607.168;10.26634;2.33674;-1.31202;3
AHRS;10.899;69607.173;9.1071;-95.2452;52.1031;0.37148;-0.63807;0.24239;3
MAGN;10.900;69607.174;-38.68750;15.25000;-10.68750;3
GYRO;10.900;69607.175;0.37263;3.32555;-0.96639;3
ACCE;10.904;69607.178;10.18972;2.19309;-1.03430;3
GYRO;10.909;69607.183;0.32254;3.16673;-1.12521;3
PRES;10.910;69607.184;1013.4980;3
ACCE;10.913;69607.188;10.09395;2.03986;-0.76614;3
AHRS;10.919;69607.193;9.3982;-91.8149;50.7474;0.35824;-0.62232;0.24401;3
MAGN;10.920;69607.195;-38.12500;13.93750;-13.62500;3
GYRO;10.921;69607.195;0.26023;3.01767;-1.24372;3
ACCE;10.923;69607.198;9.78750;2.03986;-0.60334;3
LIGH;10.925;69607.199;16895.0;3
GYRO;10.929;69607.203;0.21869;2.92116;-1.31825;3
PRES;10.929;69607.204;1013.5024;3
ACCE;10.933;69607.208;9.48104;2.24097;-0.46926;3
AHRS;10.939;69607.213;10.6192;-88.4828;51.3534;0.36075;-0.59737;0.25089;3
MAGN;10.940;69607.214;-37.12500;12.62500;-16.87500;3
GYRO;10.941;69607.215;0.20036;2.88451;-1.33535;3
ACCE;10.944;69607.218;9.30866;2.53785;-0.39265;3
GYRO;10.949;69607.223;0.18692;2.89061;-1.30481;3
PRES;10.950;69607.224;1013.4951;3
ACCE;10.954;69607.228;9.19373;2.77727;-0.33519;3
AHRS;10.959;69607.233;11.7830;-85.4340;50.3227;0.35516;-0.57870;0.24770;3
MAGN;10.960;69607.234;-35.81250;11.56250;-19.06250;3
GYRO;10.961;69607.235;0.16616;2.94315;-1.23883;3
ACCE;10.964;69607.238;8.98304;3.06458;-0.27773;3
GYRO;10.969;69607.243;0.13561;3.03967;-1.14843;3
PRES;10.970;69607.244;1013.5044;3
ACCE;10.974;69607.248;8.76278;3.33273;-0.12450;3
AHRS;10.979;69607.253;13.6808;-82.8367;50.6733;0.36181;-0.55544;0.24741;3
MAGN;10.980;69607.254;-34.43750;10.31250;-21.43750;3
GYRO;10.980;69607.255;0.09285;3.14596;-1.03725;3
ACCE;10.984;69607.258;8.59040;3.49553;0.00000;3
GYRO;10.989;69607.264;0.04276;3.23759;-0.92607;3
PRES;10.990;69607.264;1013.4922;3
ACCE;10.993;69607.268;8.39886;3.48596;0.33519;3
AHRS;10.999;69607.273;14.9206;-79.7124;49.6810;0.35739;-0.53478;0.24425;3
MAGN;11.001;69607.274;-32.62500;9.00000;-23.75000;3
GYRO;11.001;69607.275;-0.01955;3.31333;-0.83811;3
ACCE;11.004;69607.278;8.59040;3.26569;0.77572;3
GYRO;11.009;69607.283;-0.09529;3.35365;-0.79901;3
PRES;11.010;69607.284;1013.5063;3
ACCE;11.013;69607.288;9.01178;2.97839;1.29287;3
AHRS;11.019;69607.293;16.5194;-76.8265;49.8858;0.36137;-0.51006;0.24607;3
MAGN;11.020;69607.294;-30.93750;7.75000;-26.12500;3
GYRO;11.020;69607.295;-0.18448;3.34632;-0.83078;3
ACCE;11.023;69607.298;9.21289;2.95923;1.75256;3
GYRO;11.029;69607.303;-0.27245;3.30356;-0.93462;3
PRES;11.030;69607.304;1013.5039;3
ACCE;11.034;69607.308;9.23204;3.16035;1.97282;3
AHRS;11.039;69607.313;17.3383;-73.0790;49.0125;0.35433;-0.48532;0.24780;3
MAGN;11.040;69607.314;-29.06250;7.12500;-28.18750;3
GYRO;11.041;69607.315;-0.34941;3.27668;-1.08123;3
ACCE;11.044;69607.318;9.03093;3.46680;2.10690;3
GYRO;11.050;69607.324;-0.43127;3.27057;-1.24128;3
PRES;11.050;69607.324;1013.5122;3
ACCE;11.054;69607.328;8.51378;3.59130;2.34632;3
AHRS;11.059;69607.333;18.2647;-69.6313;48.8419;0.35170;-0.45939;0.25262;3
MAGN;11.060;69607.334;-27.43750;6.68750;-29.93750;3
GYRO;11.061;69607.335;-0.63041;3.27668;-1.44286;3
ACCE;11.064;69607.338;7.85298;3.60088;2.51870;3
GYRO;11.070;69607.344;-0.63041;3.27668;-1.44286;3
PRES;11.070;69607.344;1013.5190;3
ACCE;11.074;69607.348;7.25922;3.52426;2.53785;3
AHRS;11.079;69607.353;19.1825;-65.6858;47.4829;0.34344;-0.43314;0.25081;3
MAGN;11.080;69607.354;-25.75000;6.50000;-32.25000;3
GYRO;11.081;69607.355;-0.84422;3.37686;-1.33291;3
ACCE;11.083;69607.358;6.69419;3.61046;2.58574;3
GYRO;11.089;69607.364;-0.95784;3.49048;-1.18997;3
PRES;11.090;69607.364;1013.5161;3
ACCE;11.093;69607.368;6.42604;3.59130;2.76770;3
AHRS;11.099;69607.373;20.7265;-61.9334;46.2487;0.34063;-0.40490;0.24613;3
MAGN;11.100;69607.374;-23.81250;6.00000;-33.68750;3
GYRO;11.101;69607.375;-1.07146;3.61999;-1.04214;3
ACCE;11.104;69607.378;6.12916;3.55300;3.00712;3
GYRO;11.109;69607.383;-1.17408;3.77148;-0.92241;3
PRES;11.110;69607.384;1013.5054;3
ACCE;11.113;69607.388;5.84185;3.54342;3.75411;3
AHRS;11.119;69607.393;21.4985;-57.5097;44.1283;0.32908;-0.37659;0.24039;3
MAGN;11.120;69607.394;-21.43750;6.12500;-35.43750;3
GYRO;11.121;69607.395;-1.24617;3.89121;-0.84422;3
ACCE;11.123;69607.398;5.93762;3.37104;4.86502;3
GYRO;11.130;69607.403;-1.27060;3.90954;-0.83078;3
PRES;11.131;69607.404;1013.4971;3
ACCE;11.134;69607.408;5.93762;3.22738;5.81312;3
AHRS;11.139;69607.413;22.0763;-52.7472;42.2538;0.31716;-0.34487;0.23761;3
MAGN;11.140;69607.414;-19.18750;6.31250;-36.62500;3
GYRO;11.140;69607.415;-1.22784;3.81913;-0.87842;3
ACCE;11.144;69607.418;5.82270;3.07416;6.38773;3
GYRO;11.149;69607.423;-1.15087;3.67252;-0.97494;3
PRES;11.150;69607.424;1013.4961;3
ACCE;11.153;69607.428;5.66947;3.01669;6.82826;3
AHRS;11.159;69607.433;21.8570;-47.6392;40.0508;0.29874;-0.31317;0.23565;3
MAGN;11.160;69607.434;-16.43750;6.56250;-37.93750;3
GYRO;11.160;69607.435;-1.06168;3.48438;-1.09711;3
ACCE;11.163;69607.438;5.33428;2.92093;6.98149;3
GYRO;11.169;69607.444;-0.98349;3.27668;-1.22417;3
PRES;11.170;69607.444;1013.4995;3
ACCE;11.173;69607.448;4.86502;2.98796;6.90488;3
AHRS;11.179;69607.453;21.4086;-42.2274;37.9964;0.27906;-0.27826;0.23514;3
MAGN;11.180;69607.454;-13.25000;6.62500;-38.62500;3
GYRO;11.180;69607.455;-0.95173;3.08365;-1.33291;3
ACCE;11.183;69607.458;4.40533;3.15077;6.68461;3
GYRO;11.189;69607.464;-0.96272;2.92604;-1.38666;3
PRES;11.190;69607.464;1013.4941;3
ACCE;11.193;69607.468;3.91691;3.27527;6.56011;3
AHRS;11.199;69607.473;21.2549;-37.5738;35.9196;0.26369;-0.24726;0.23042;3
MAGN;11.200;69607.474;-10.75000;7.06250;-38.93750;3
GYRO;11.200;69607.475;-1.00426;2.79654;-1.37933;3
ACCE;11.203;69607.478;3.64876;3.37104;6.51223;3
GYRO;11.209;69607.483;-1.07390;2.69025;-1.33413;3
PRES;11.210;69607.484;1013.5010;3
SOUN;11.211;74.18;0.00226;41.08
ACCE;11.213;69607.488;3.36146;3.45723;6.59842;3
AHRS;11.219;69607.493;21.4633;-33.0150;33.5936;0.25159;-0.21567;0.22157;3
MAGN;11.220;69607.494;-8.25000;7.56250;-39.06250;3
GYRO;11.221;69607.495;-1.16309;2.59862;-1.27182;3
ACCE;11.224;69607.498;3.02627;3.41892;6.73250;3
GYRO;11.229;69607.503;-1.25227;2.50455;-1.20829;3
PRES;11.230;69607.504;1013.5029;3
ACCE;11.234;69607.508;2.76770;3.22738;6.93361;3
AHRS;11.239;69607.513;21.2717;-29.0682;31.3709;0.23869;-0.18916;0.21261;3
MAGN;11.240;69607.514;-5.75000;8.12500;-39.18750;3
GYRO;11.241;69607.515;-1.32191;2.40681;-1.15087;3
ACCE;11.243;69607.518;2.63362;2.90177;7.20176;3
GYRO;11.249;69607.523;-1.37933;2.30052;-1.12033;3
PRES;11.250;69607.524;1013.5020;3
ACCE;11.254;69607.528;2.49955;2.59531;7.49864;3
AHRS;11.260;69607.533;20.8769;-24.9927;28.9822;0.22451;-0.16176;0.20230;3
MAGN;11.261;69607.534;-3.68750;9.25000;-39.50000;3
GYRO;11.261;69607.535;-1.42576;2.17346;-1.13377;3
ACCE;11.263;69607.538;2.37505;2.40378;7.83383;3
GYRO;11.270;69607.544;-1.46608;2.00364;-1.18386;3
PRES;11.270;69607.544;1013.5093;3
ACCE;11.274;69607.548;2.31759;2.19309;8.23605;3
LIGH;11.275;69607.549;19556.0;3
AHRS;11.279;69607.553;20.0016;-21.5450;27.0392;0.20891;-0.13909;0.19461;3
MAGN;11.280;69607.554;-1.87500;10.18750;-39.31250;3
GYRO;11.280;69607.555;-1.50517;1.78984;-1.25838;3
ACCE;11.284;69607.558;2.24097;2.00155;8.55209;3
WIFI;11.290;69607.511;WAP124;20:17:FF:FF:F1:24;-76
WIFI;11.290;69607.511;WAP116;20:17:FF:FF:F1:16;-66
WIFI;11.290;69607.511;WAP131;20:17:FF:FF:F1:31;-74
WIFI;11.290;69600.687;WAP129;20:17:FF:FF:F1:29;-86
WIFI;11.290;69607.511;WAP130;20:17:FF:FF:F1:30;-77
WIFI;11.290;69607.511;WAP240;20:17:FF:FF:F2:40;-85
WIFI;11.290;69607.511;WAP123;20:17:FF:FF:F1:23;-79
WIFI;11.290;69607.511;WAP320;20:17:FF:FF:F3:20;-67
WIFI;11.290;69607.511;WAP065;20:17:FF:FF:F0:65;-77
WIFI;11.290;69607.511;WAP110;20:17:FF:FF:F1:10;-74
WIFI;11.290;69600.687;WAP066;20:17:FF:FF:F0:66;-87
WIFI;11.290;69607.511;WAP265;20:17:FF:FF:F2:65;-82
WIFI;11.290;69607.511;WAP122;20:17:FF:FF:F1:22;-89
WIFI;11.290;69604.093;WAP142;20:17:FF:FF:F1:42;-89
WIFI;11.290;69607.511;WAP214;20:17:FF:FF:F2:14;-75
WIFI;11.290;69607.511;WAP314;20:17:FF:FF:F3:14;-73
WIFI;11.290;69607.511;WAP192;20:17:FF:FF:F1:92;-65
WIFI;11.290;69607.511;WAP014;20:17:FF:FF:F0:14;-74
WIFI;11.290;69607.511;WAP018;20:17:FF:FF:F0:18;-83
WIFI;11.290;69607.511;WAP008;20:17:FF:FF:F0:08;-85
WIFI;11.290;69607.511;WAP205;20:17:FF:FF:F2:05;-79
WIFI;11.290;69604.093;WAP010;20:17:FF:FF:F0:10;-86
WIFI;11.290;69607.511;WAP076;20:17:FF:FF:F0:76;-84
WIFI;11.290;69607.511;WAP058;20:17:FF:FF:F0:58;-79
WIFI;11.290;69597.217;WAP239;20:17:FF:FF:F2:39;-89
WIFI;11.290;69607.511;WAP032;20:17:FF:FF:F0:32;-88
WIFI;11.290;69600.687;WAP257;20:17:FF:FF:F2:57;-73
WIFI;11.290;69607.511;WAP154;20:17:FF:FF:F1:54;-87
WIFI;11.290;69607.511;WAP003;20:17:FF:FF:F0:03;-89
WIFI;11.290;69600.687;WAP033;20:17:FF:FF:F0:33;-76
WIFI;11.290;69607.511;WAP005;20:17:FF:FF:F0:05;-89
WIFI;11.290;69600.687;WAP227;20:17:FF:FF:F2:27;-87
WIFI;11.290;69600.687;WAP232;20:17:FF:FF:F2:32;-87
WIFI;11.290;69607.511;WAP029;20:17:FF:FF:F0:29;-82
WIFI;11.290;69607.511;WAP206;20:17:FF:FF:F2:06;-84
WIFI;11.290;69604.093;WAP212;20:17:FF:FF:F2:12;-90
WIFI;11.290;69604.093;WAP279;20:17:FF:FF:F2:79;-86
WIFI;11.290;69607.511;WAP215;20:17:FF:FF:F2:15;-81
WIFI;11.290;69607.511;WAP218;20:17:FF:FF:F2:18;-85
WIFI;11.290;69607.511;WAP179;20:17:FF:FF:F1:79;-85
WIFI;11.290;69607.511;WAP237;20:17:FF:FF:F2:37;-86
WIFI;11.290;69607.511;WAP230;20:17:FF:FF:F2:30;-87
WIFI;11.290;69607.511;WAP031;20:17:FF:FF:F0:31;-89
WIFI;11.290;69607.511;WAP173;20:17:FF:FF:F1:73;-89
GYRO;11.323;69607.564;-1.54549;1.53572;-1.35368;3
PRES;11.323;69607.564;1013.5073;3
ACCE;11.324;69607.568;2.10690;1.95367;8.68616;3
AHRS;11.324;69607.573;18.5506;-18.2162;25.0539;0.18924;-0.11799;0.18646;3
MAGN;11.324;69607.574;-0.50000;11.37500;-39.43750;3
GYRO;11.325;69607.575;-1.57481;1.26816;-1.45386;3
ACCE;11.325;69607.578;2.03986;1.99198;8.54251;3
PROX;11.325;69607.579;5.0;3
GYRO;11.325;69607.584;-1.58825;1.04458;-1.53449;3
PRES;11.325;69607.584;1013.5049;3
ACCE;11.326;69607.588;1.97282;1.94409;8.19775;3
AHRS;11.326;69607.593;17.3199;-15.5299;23.1338;0.17294;-0.10094;0.17648;3
MAGN;11.326;69607.594;0.75000;12.37500;-39.43750;3
GYRO;11.326;69607.595;-1.64811;0.83689;-1.60658;3
ACCE;11.326;69607.598;1.77171;1.80044;7.79552;3
GYRO;11.330;69607.603;-1.64811;0.83689;-1.60658;3
PRES;11.330;69607.604;1013.5083;3
ACCE;11.347;69607.608;1.42694;1.66636;7.53695;3
AHRS;11.348;69607.613;15.7685;-13.4831;21.0187;0.15515;-0.08948;0.16359;3
MAGN;11.348;69607.616;1.43750;13.68750;-39.18750;3
GYRO;11.349;69607.617;-1.78617;0.92241;-1.57237;3
ACCE;11.349;69607.619;1.03430;1.34075;7.74764;3
GYRO;11.349;69607.623;-1.85337;0.97861;-1.51861;3
PRES;11.350;69607.624;1013.4951;3
ACCE;11.354;69607.628;0.76614;1.03430;8.13071;3
AHRS;11.359;69607.633;14.1995;-11.7134;18.6921;0.13776;-0.07995;0.14787;3
MAGN;11.360;69607.634;1.93750;14.68750;-38.56250;3
GYRO;11.360;69607.635;-1.90346;1.00426;-1.45752;3
ACCE;11.363;69607.638;0.53630;0.82361;8.48505;3
GYRO;11.369;69607.644;-1.93278;1.00182;-1.38544;3
PRES;11.370;69607.644;1013.4932;3
ACCE;11.374;69607.648;0.49799;0.64165;8.89685;3
AHRS;11.379;69607.653;12.3027;-9.8907;16.4462;0.11792;-0.06956;0.13253;3
MAGN;11.380;69607.654;2.18750;16.00000;-37.81250;3
GYRO;11.380;69607.655;-1.94499;0.97005;-1.30603;3
ACCE;11.384;69607.658;0.58419;0.48842;9.29908;3
PROX;11.385;69607.659;5.0;3
GYRO;11.389;69607.663;-1.94988;0.90775;-1.23883;3
PRES;11.389;69607.664;1013.5020;3
ACCE;11.393;69607.668;0.79487;0.31603;9.59596;3
AHRS;11.399;69607.673;10.4277;-8.2707;14.6010;0.09903;-0.05971;0.11972;3
MAGN;11.400;69607.674;2.56250;17.62500;-37.37500;3
GYRO;11.400;69607.675;-1.93644;0.85032;-1.21807;3
ACCE;11.404;69607.678;0.98641;0.22027;9.68215;3
GYRO;11.409;69607.683;-1.90834;0.81245;-1.25594;3
PRES;11.409;69607.684;1013.5093;3
ACCE;11.413;69607.688;0.90980;0.16281;9.62469;3
AHRS;11.419;69607.693;7.9657;-6.7924;12.7908;0.07549;-0.05101;0.10684;3
MAGN;11.420;69607.694;2.56250;19.37500;-36.37500;3
GYRO;11.420;69607.695;-1.86436;0.80146;-1.32191;3
ACCE;11.423;69607.698;0.72784;0.09577;9.41400;3
GYRO;11.429;69607.703;-1.82527;0.80879;-1.37811;3
PRES;11.429;69607.704;1013.5122;3
ACCE;11.433;69607.708;0.60334;-0.02873;9.13627;3
AHRS;11.439;69607.713;5.9203;-5.5625;11.3197;0.05611;-0.04313;0.09588;3
MAGN;11.440;69607.714;2.68750;20.68750;-35.93750;3
GYRO;11.440;69607.715;-1.82160;0.79657;-1.41110;3
ACCE;11.443;69607.718;0.45011;-0.20111;8.83939;3
GYRO;11.449;69607.723;-1.86192;0.76847;-1.42332;3
PRES;11.449;69607.724;1013.5039;3
ACCE;11.453;69607.728;0.43096;-0.47884;8.59997;3
AHRS;11.459;69607.733;3.6313;-4.4488;9.5989;0.03480;-0.03601;0.08234;3
MAGN;11.460;69607.734;2.93750;21.87500;-35.37500;3
GYRO;11.460;69607.735;-1.93766;0.74403;-1.42698;3
ACCE;11.464;69607.738;0.66080;-0.84276;8.47547;3
GYRO;11.469;69607.744;-2.03785;0.73182;-1.44286;3
PRES;11.470;69607.744;1013.4941;3
ACCE;11.473;69607.748;0.97683;-1.27372;8.50420;3
AHRS;11.479;69607.753;1.6734;-3.3796;8.0469;0.01663;-0.02839;0.06970;3
MAGN;11.480;69607.754;3.18750;23.37500;-35.18750;3
GYRO;11.480;69607.755;-2.15025;0.72937;-1.48929;3
ACCE;11.483;69607.758;0.91937;-1.75256;8.68616;3
GYRO;11.489;69607.763;-2.25287;0.74159;-1.56504;3
PRES;11.490;69607.764;1013.5024;3
ACCE;11.494;69607.768;0.64165;-2.10690;9.38527;3
AHRS;11.499;69607.773;-1.0576;-2.8658;6.5186;-0.00779;-0.02549;0.05706;3
MAGN;11.500;69607.774;3.00000;24.50000;-34.31250;3
GYRO;11.500;69607.775;-2.32251;0.73670;-1.64811;3
ACCE;11.503;69607.778;0.35434;-2.24097;10.26634;3
GYRO;11.510;69607.783;-2.31884;0.68295;-1.71775;3
PRES;11.510;69607.784;1013.4990;3
ACCE;11.513;69607.788;0.15323;-2.26013;10.96544;3
AHRS;11.519;69607.793;-3.4287;-1.9996;4.9642;-0.02913;-0.01872;0.04380;3
MAGN;11.520;69607.794;3.12500;26.12500;-33.43750;3
GYRO;11.521;69607.795;-2.23332;0.57299;-1.75563;3
ACCE;11.523;69607.798;-0.01915;-2.38462;11.35809;3
GYRO;11.529;69607.803;-2.09160;0.40561;-1.77273;3
PRES;11.529;69607.804;1013.5127;3
ACCE;11.533;69607.808;0.00000;-2.66235;11.21444;3
AHRS;11.539;69607.813;-6.3749;-1.2821;2.9712;-0.05529;-0.01261;0.02651;3
MAGN;11.540;69607.814;2.81250;27.62500;-32.25000;3
GYRO;11.541;69607.815;-1.93156;0.20892;-1.78495;3
ACCE;11.544;69607.818;0.12450;-2.89220;10.70687;3
GYRO;11.549;69607.824;-1.80083;0.03421;-1.80572;3
PRES;11.550;69607.824;1013.5098;3
ACCE;11.554;69607.828;0.28730;-2.90177;10.32380;3
AHRS;11.559;69607.833;-8.8770;-0.7735;1.2196;-0.07731;-0.00755;0.01113;3
MAGN;11.560;69607.834;2.50000;29.12500;-31.00000;3
GYRO;11.560;69607.835;-1.72020;-0.10140;-1.83993;3
ACCE;11.563;69607.838;0.45011;-2.90177;10.08438;3
GYRO;11.570;69607.844;-1.67499;-0.21136;-1.89002;3
PRES;11.570;69607.844;1013.5049;3
ACCE;11.574;69607.848;0.75657;-2.93050;9.64384;3
AHRS;11.579;69607.853;-11.3515;-1.0224;-0.8619;-0.09896;-0.00813;-0.00660;3
MAGN;11.580;69607.854;1.25000;30.62500;-29.68750;3
GYRO;11.580;69607.855;-1.72142;-0.31398;-2.07083;3
ACCE;11.583;69607.858;1.08218;-2.98796;9.30866;3
GYRO;11.589;69607.863;-1.72142;-0.38851;-2.07083;3
PRES;11.590;69607.864;1013.5176;3
ACCE;11.593;69607.868;1.55144;-3.14119;9.26077;3
AHRS;11.599;69607.873;-13.2626;-1.4556;-2.6783;-0.11573;-0.00991;-0.02175;3
MAGN;11.600;69607.874;-0.06250;31.62500;-28.68750;3
GYRO;11.600;69607.875;-1.88391;-0.47159;-2.37993;3
ACCE;11.603;69607.878;2.16436;-3.56257;9.50019;3
GYRO;11.609;69607.883;-1.88391;-0.47159;-2.37993;3
PRES;11.609;69607.884;1013.5166;3
ACCE;11.613;69607.888;1.76213;-3.80199;10.02692;3
AHRS;11.619;69607.893;-15.4105;-3.1823;-5.0208;-0.13510;-0.02162;-0.03967;3
MAGN;11.620;69607.894;-1.43750;32.12500;-27.50000;3
GYRO;11.620;69607.895;-2.01586;-0.65607;-2.79898;3
ACCE;11.623;69607.898;1.26414;-4.35745;10.42914;3
LIGH;11.625;69607.899;143160.0;3
GYRO;11.629;69607.903;-2.08916;-0.83078;-2.98591;3
PRES;11.630;69607.904;1013.5112;3
ACCE;11.634;69607.908;0.89064;-4.94163;11.20486;3
AHRS;11.639;69607.913;-17.3769;-4.3755;-7.5341;-0.15311;-0.02774;-0.05914;3
MAGN;11.640;69607.914;-2.87500;33.18750;-26.06250;3
GYRO;11.640;69607.915;-2.17102;-1.11666;-3.13496;3
ACCE;11.643;69607.918;0.87149;-5.37259;11.68370;3
GYRO;11.649;69607.924;-2.26264;-1.51006;-3.24247;3
PRES;11.650;69607.924;1013.5112;3
SOUN;11.652;107.68;0.00329;44.31
ACCE;11.654;69607.928;1.13964;-5.80354;11.55921;3
AHRS;11.659;69607.933;-19.6656;-6.1456;-11.1795;-0.17486;-0.03596;-0.08672;3
MAGN;11.660;69607.934;-5.50000;34.00000;-24.56250;3
GYRO;11.660;69607.935;-2.37749;-1.95721;-3.33410;3
ACCE;11.663;69607.938;1.63763;-6.19619;11.23359;3
GYRO;11.669;69607.944;-2.49844;-2.40925;-3.41229;3
PRES;11.670;69607.944;1013.5151;3
ACCE;11.674;69607.948;2.16436;-6.42604;10.67814;3
AHRS;11.679;69607.953;-21.6742;-8.6863;-14.7773;-0.19549;-0.04965;-0.11182;3
MAGN;11.680;69607.954;-7.87500;34.50000;-22.37500;3
GYRO;11.680;69607.955;-2.59007;-2.71713;-3.47216;3
ACCE;11.683;69607.958;2.38462;-6.35900;10.04607;3
GYRO;11.689;69607.963;-2.61450;-2.74889;-3.48193;3
PRES;11.690;69607.964;1013.5132;3
ACCE;11.693;69607.968;2.73897;-6.04296;9.14585;3
AHRS;11.699;69607.973;-24.0812;-12.7068;-19.4598;-0.22263;-0.07163;-0.14152;3
MAGN;11.701;69607.975;-10.00000;35.12500;-20.62500;3
GYRO;11.701;69607.975;-2.59496;-2.52532;-3.41840;3
GNSS;11.703;1491389250.337;39.993875;-0.073823;101.850;277.363;16.0;0.4;16;13
ACCE;11.709;69607.978;3.10289;-5.62159;8.67659;3
GNSS;11.709;1491389250.337;39.993875;-0.073823;101.850;277.363;16.0;0.4;16;13
GYRO;11.711;69607.983;-2.56563;-2.19545;-3.28035;3
PRES;11.711;69607.984;1013.4990;3
ACCE;11.713;69607.988;2.99754;-5.07571;9.04051;3
AHRS;11.719;69607.993;-25.9399;-17.6251;-23.7107;-0.24773;-0.10054;-0.16419;3
MAGN;11.721;69607.994;-12.93750;35.62500;-18.31250;3
GYRO;11.721;69607.995;-2.50210;-1.88391;-3.07387;3
ACCE;11.723;69607.998;2.86347;-4.82671;9.58638;3
GYRO;11.729;69608.003;-2.39093;-1.65422;-2.83441;3
PRES;11.729;69608.004;1013.4995;3
ACCE;11.733;69608.008;3.18908;-4.99909;9.66300;3
AHRS;11.739;69608.013;-27.3638;-22.7417;-29.1580;-0.27264;-0.12703;-0.19464;3
MAGN;11.740;69608.014;-15.81250;35.25000;-16.06250;3
GYRO;11.741;69608.015;-2.25409;-1.49784;-2.62183;3
ACCE;11.743;69608.018;3.83072;-5.26724;9.43316;3
GYRO;11.749;69608.024;-2.09282;-1.40377;-2.47889;3
PRES;11.750;69608.024;1013.5020;3
ACCE;11.753;69608.028;4.46279;-5.39174;8.82024;3
AHRS;11.759;69608.033;-28.5330;-26.6593;-33.0563;-0.29345;-0.14599;-0.21382;3
MAGN;11.760;69608.034;-18.18750;35.12500;-13.87500;3
GYRO;11.760;69608.035;-1.95599;-1.35246;-2.40559;3
ACCE;11.763;69608.038;4.82671;-5.43005;8.54251;3
GYRO;11.770;69608.044;-1.87780;-1.31703;-2.37382;3
PRES;11.770;69608.044;1013.4976;3
ACCE;11.774;69608.048;4.75967;-5.23851;8.59040;3
AHRS;11.779;69608.053;-29.3131;-30.3946;-37.4164;-0.31262;-0.16190;-0.23663;3
MAGN;11.780;69608.054;-20.25000;34.56250;-12.00000;3
GYRO;11.780;69608.055;-1.82649;-1.32191;-2.34206;3
ACCE;11.784;69608.058;4.68306;-5.02782;8.38928;3
GYRO;11.789;69608.063;-1.78739;-1.32313;-2.29685;3
PRES;11.790;69608.064;1013.5015;3
ACCE;11.793;69608.068;4.82671;-4.86502;7.91044;3
AHRS;11.799;69608.073;-29.8869;-33.6399;-40.7236;-0.32869;-0.17622;-0.25184;3
MAGN;11.800;69608.074;-22.75000;33.87500;-9.31250;3
GYRO;11.801;69608.075;-1.74463;-1.23273;-2.25287;3
ACCE;11.803;69608.078;5.08528;-4.75010;7.79552;3
GYRO;11.809;69608.083;-1.67255;-1.04458;-2.20034;3
PRES;11.810;69608.084;1013.5044;3
ACCE;11.813;69608.088;5.18105;-4.62560;8.08282;3
AHRS;11.819;69608.093;-29.8779;-36.8069;-44.4916;-0.34188;-0.18973;-0.27175;3
MAGN;11.820;69608.094;-24.12500;32.87500;-7.68750;3
GYRO;11.821;69608.095;-1.56015;-0.87109;-2.12337;3
ACCE;11.823;69608.098;5.26724;-4.48195;8.36055;3
GYRO;11.829;69608.104;-1.42087;-0.78069;-2.02807;3
PRES;11.830;69608.104;1013.5034;3
ACCE;11.833;69608.108;5.44920;-4.53941;8.36055;3
AHRS;11.839;69608.113;-29.9803;-39.8768;-47.6389;-0.35547;-0.20315;-0.28604;3
MAGN;11.848;69608.122;-25.87500;32.06250;-6.12500;3
GYRO;11.848;69608.122;-1.27915;-0.75992;-1.93766;3
ACCE;11.851;69608.125;5.81312;-4.84586;8.11156;3
GYRO;11.851;69608.125;-1.14720;-0.80146;-1.87169;3
PRES;11.852;69608.126;1013.5029;3
ACCE;11.854;69608.128;5.96635;-4.96079;7.96790;3
AHRS;11.859;69608.133;-29.3045;-42.8899;-51.9773;-0.36663;-0.21478;-0.31146;3
MAGN;11.860;69608.134;-27.12500;30.75000;-4.62500;3
GYRO;11.860;69608.135;-0.94195;-0.98349;-1.87047;3
ACCE;11.864;69608.138;6.37815;-5.12359;7.57525;3
GYRO;11.870;69608.144;-0.94195;-0.98349;-1.87047;3
PRES;11.871;69608.144;1013.5044;3
ACCE;11.873;69608.148;6.77080;-5.01825;7.20176;3
AHRS;11.879;69608.153;-29.1012;-44.2275;-53.3331;-0.37153;-0.22116;-0.31793;3
MAGN;11.880;69608.154;-28.37500;29.87500;-3.43750;3
GYRO;11.881;69608.155;-0.86865;-1.05558;-2.02685;3
ACCE;11.883;69608.158;6.96234;-4.69264;7.01980;3
GYRO;11.889;69608.163;-0.85888;-1.05435;-2.09160;3
PRES;11.890;69608.164;1013.4971;3
ACCE;11.894;69608.168;7.07726;-4.40533;6.84742;3
AHRS;11.899;69608.173;-28.1917;-46.4432;-55.7972;-0.37674;-0.23325;-0.33219;3
MAGN;11.900;69608.174;-28.87500;28.68750;-2.43750;3
GYRO;11.900;69608.175;-0.84910;-1.06657;-2.10993;3
ACCE;11.903;69608.178;7.18261;-4.33829;6.56011;3
GYRO;11.909;69608.183;-0.83566;-1.09223;-2.06961;3
PRES;11.910;69608.184;1013.5010;3
ACCE;11.913;69608.188;7.12514;-4.32872;6.26323;3
AHRS;11.919;69608.193;-27.3085;-48.7090;-57.8825;-0.38212;-0.24661;-0.34320;3
MAGN;11.920;69608.194;-30.12500;27.87500;-1.56250;3
GYRO;11.921;69608.195;-0.84422;-1.11666;-1.98898;3
ACCE;11.923;69608.198;6.99107;-4.24253;5.83228;3
GYRO;11.929;69608.203;-0.88820;-1.10567;-1.89735;3
PRES;11.930;69608.204;1013.5088;3
ACCE;11.933;69608.208;6.91445;-4.16591;5.65032;3
AHRS;11.939;69608.213;-25.9993;-50.9740;-60.3597;-0.38631;-0.26037;-0.35849;3
MAGN;11.940;69608.214;-30.50000;26.56250;-0.62500;3
GYRO;11.941;69608.215;-0.96517;-1.08734;-1.80694;3
ACCE;11.944;69608.218;6.97192;-4.09887;5.48751;3
GYRO;11.950;69608.224;-1.04214;-1.08245;-1.72142;3
PRES;11.950;69608.224;1013.5103;3
ACCE;11.954;69608.228;7.24007;-4.05099;5.27682;3
AHRS;11.959;69608.233;-24.9865;-53.1304;-62.2094;-0.39123;-0.27389;-0.36829;3
MAGN;11.961;69608.234;-31.56250;25.25000;0.68750;3
GYRO;11.961;69608.235;-1.08978;-1.06046;-1.64445;3
ACCE;11.964;69608.238;7.45076;-3.92649;5.20978;3
GYRO;11.970;69608.243;-1.11300;-1.01892;-1.57115;3
PRES;11.971;69608.244;1013.4980;3
ACCE;11.974;69608.248;7.61356;-3.81157;5.20978;3
LIGH;11.975;69608.249;43376.0;3
AHRS;11.980;69608.253;-23.9614;-55.2862;-64.4929;-0.39769;-0.28574;-0.38091;3
MAGN;11.980;69608.254;-32.50000;24.06250;2.00000;3
GYRO;11.981;69608.255;-1.12033;-0.97005;-1.48318;3
ACCE;11.984;69608.258;7.80510;-3.82115;5.36301;3
GYRO;11.990;69608.263;-1.10078;-0.92241;-1.37689;3
PRES;11.990;69608.264;1013.5088;3
ACCE;11.994;69608.268;7.97748;-3.84988;5.54497;3
AHRS;11.999;69608.273;-23.2440;-57.3044;-66.3309;-0.40492;-0.29644;-0.38937;3
MAGN;12.000;69608.274;-33.50000;23.37500;3.31250;3
GYRO;12.001;69608.275;-1.03725;-0.85643;-1.27060;3
ACCE;12.004;69608.278;8.05409;-3.92649;5.77481;3
GYRO;12.010;69608.283;-0.92852;-0.78313;-1.19607;3
PRES;12.010;69608.284;1013.5186;3
ACCE;12.014;69608.288;8.14986;-4.09887;5.83228;3
AHRS;12.019;69608.293;-22.4156;-58.9630;-68.3605;-0.41119;-0.30432;-0.40059;3
MAGN;12.021;69608.294;-34.00000;21.87500;4.81250;3
GYRO;12.021;69608.295;-0.77458;-0.70250;-1.18752;3
ACCE;12.024;69608.298;8.59040;-4.44364;6.22492;3
GYRO;12.029;69608.303;-0.54734;-0.55344;-1.25594;3
PRES;12.030;69608.304;1013.5107;3
ACCE;12.034;69608.308;9.05966;-4.60644;7.00065;3
AHRS;12.039;69608.313;-21.8766;-60.5929;-69.9254;-0.41810;-0.31203;-0.40734;3
MAGN;12.040;69608.314;-34.62500;20.75000;6.12500;3
GYRO;12.041;69608.315;-0.23824;-0.41905;-1.39644;3
ACCE;12.044;69608.318;9.32781;-4.44364;6.25365;3
GYRO;12.049;69608.324;0.03665;-0.41905;-1.58825;3
PRES;12.050;69608.324;1013.5117;3
ACCE;12.054;69608.328;9.11712;-4.16591;5.41090;3
AHRS;12.059;69608.333;-21.1912;-61.4452;-71.3664;-0.42131;-0.31569;-0.41658;3
MAGN;12.062;69608.334;-34.87500;19.56250;6.56250;3
GYRO;12.063;69608.335;0.23457;-0.39828;-1.79594;3
ACCE;12.064;69608.338;8.77236;-3.94564;4.99909;3
GYRO;12.069;69608.343;0.35919;-0.33964;-1.97798;3
PRES;12.070;69608.344;1013.5054;3
ACCE;12.073;69608.348;8.45632;-3.75411;4.51068;3
AHRS;12.079;69608.353;-20.0050;-62.2596;-72.1871;-0.42007;-0.32381;-0.42405;3
MAGN;12.080;69608.354;-34.87500;18.25000;7.31250;3
GYRO;12.081;69608.355;0.39462;-0.31032;-2.11237;3
ACCE;12.083;69608.358;8.38928;-3.49553;4.16591;3
GYRO;12.090;69608.364;0.37263;-0.31154;-2.19789;3
PRES;12.090;69608.364;1013.5103;3
ACCE;12.093;69608.368;8.51378;-3.29442;4.05099;3
AHRS;12.099;69608.373;-18.3121;-62.9389;-73.0576;-0.41583;-0.33336;-0.43446;3
MAGN;12.102;69608.374;-35.37500;16.43750;7.43750;3
GYRO;12.103;69608.375;0.31398;-0.36774;-2.25654;3
ACCE;12.104;69608.378;8.76278;-3.14119;3.87861;3
GYRO;12.109;69608.383;0.23213;-0.47770;-2.30418;3
PRES;12.110;69608.384;1013.5132;3
ACCE;12.114;69608.388;9.03093;-2.84431;3.95522;3
AHRS;12.122;69608.393;-16.0438;-63.4743;-73.5822;-0.40700;-0.34605;-0.44557;3
MAGN;12.125;69608.394;-35.81250;15.43750;7.62500;3
GYRO;12.126;69608.395;0.08430;-0.78069;-2.37504;3
ACCE;12.126;69608.398;9.44273;-2.53785;3.93607;3
GYRO;12.129;69608.404;0.08430;-0.78069;-2.37504;3
PRES;12.131;69608.404;1013.5078;3
ACCE;12.134;69608.408;9.55765;-2.48039;3.75411;3
AHRS;12.139;69608.413;-13.6775;-64.2807;-74.4905;-0.39995;-0.35946;-0.45840;3
MAGN;12.140;69608.414;-36.31250;14.25000;8.06250;3
GYRO;12.141;69608.415;-0.01222;-0.91508;-2.51676;3
ACCE;12.143;69608.418;9.26077;-2.32716;3.84030;3
GYRO;12.150;69608.424;-0.03787;-0.84299;-2.55464;3
PRES;12.151;69608.424;1013.5112;3
ACCE;12.155;69608.428;8.98304;-2.01113;4.35745;3
AHRS;12.159;69608.433;-11.3189;-65.3653;-75.2730;-0.39386;-0.37484;-0.46929;3
MAGN;12.160;69608.434;-36.81250;12.81250;8.62500;3
GYRO;12.161;69608.435;-0.03054;-0.78191;-2.53387;3
ACCE;12.164;69608.438;8.86812;-1.67594;4.83629;3
GYRO;12.170;69608.443;0.01222;-0.78924;-2.48500;3
PRES;12.170;69608.444;1013.5083;3
ACCE;12.174;69608.448;8.82982;-1.42694;5.02782;3
AHRS;12.179;69608.453;-8.8632;-66.3618;-76.5150;-0.38864;-0.38842;-0.48348;3
MAGN;12.180;69608.454;-37.37500;11.37500;8.93750;3
GYRO;12.181;69608.455;0.08063;-0.83078;-2.45446;3
ACCE;12.184;69608.458;8.65743;-1.21625;4.89375;3
GYRO;12.189;69608.463;0.17226;-0.86254;-2.44835;3
PRES;12.190;69608.464;1013.5063;3
ACCE;12.194;69608.468;8.37013;-1.05345;4.84586;3
AHRS;12.199;69608.473;-6.3835;-67.3615;-77.3249;-0.38210;-0.40341;-0.49495;3
MAGN;12.200;69608.474;-37.87500;9.75000;9.81250;3
GYRO;12.201;69608.475;0.27122;-0.91263;-2.44102;3
SOUN;12.203;121.56;0.00371;45.37
ACCE;12.204;69608.478;8.18817;-0.91937;4.80756;3
GYRO;12.209;69608.483;0.35919;-1.01526;-2.42391;3
PRES;12.210;69608.484;1013.5078;3
ACCE;12.214;69608.488;8.18817;-0.73741;4.62560;3
AHRS;12.219;69608.493;-3.9722;-67.8525;-78.3867;-0.37478;-0.41412;-0.50905;3
MAGN;12.221;69608.495;-38.12500;8.00000;10.87500;3
GYRO;12.221;69608.495;0.42516;-1.16309;-2.40803;3
ACCE;12.224;69608.498;8.57124;-0.37350;4.33829;3
GYRO;12.229;69608.504;0.48381;-1.28037;-2.42269;3
PRES;12.229;69608.504;1013.5068;3
ACCE;12.233;69608.508;9.07881;0.05746;3.98395;3
AHRS;12.239;69608.513;-1.4229;-68.8913;-78.7846;-0.36685;-0.43059;-0.51788;3
MAGN;12.240;69608.514;-38.37500;6.18750;11.43750;3
GYRO;12.240;69608.515;0.54123;-1.31458;-2.47889;3
ACCE;12.243;69608.518;9.22246;0.48842;3.72538;3
GYRO;12.250;69608.524;0.58521;-1.27671;-2.53998;3
PRES;12.250;69608.524;1013.5122;3
ACCE;12.253;69608.528;8.94474;0.76614;3.70622;3
AHRS;12.259;69608.533;1.3139;-70.0581;-79.2778;-0.35892;-0.44798;-0.52742;3
MAGN;12.260;69608.534;-38.43750;4.43750;12.37500;3
GYRO;12.260;69608.535;0.60720;-1.23150;-2.55342;3
ACCE;12.264;69608.538;8.51378;0.77572;3.58173;3
GYRO;12.269;69608.543;0.61087;-1.17286;-2.51066;3
PRES;12.270;69608.544;1013.5073;3
ACCE;12.273;69608.548;8.15944;0.80445;3.46680;3
AHRS;12.279;69608.553;4.0356;-71.5142;-79.3361;-0.35079;-0.46777;-0.53353;3
MAGN;12.280;69608.554;-38.25000;2.18750;13.56250;3
GYRO;12.281;69608.555;0.59254;-1.06291;-2.42758;3
ACCE;12.283;69608.558;8.13071;0.83318;3.51469;3
GYRO;12.289;69608.563;0.55222;-0.93096;-2.30785;3
PRES;12.291;69608.564;1013.5122;3
ACCE;12.293;69608.568;8.60955;0.86191;3.81157;3
AHRS;12.299;69608.573;6.8383;-72.5087;-79.6997;-0.34134;-0.48402;-0.54288;3
MAGN;12.300;69608.574;-38.18750;0.43750;14.12500;3
GYRO;12.301;69608.575;0.51924;-0.81489;-2.17712;3
ACCE;12.304;69608.578;9.22246;0.87149;4.30956;3
GYRO;12.309;69608.583;0.51679;-0.83566;-2.10993;3
PRES;12.310;69608.584;1013.5034;3
ACCE;12.314;69608.588;9.62469;0.74699;4.35745;3
AHRS;12.319;69608.593;9.5762;-73.6826;-79.6768;-0.33149;-0.50159;-0.54933;3
MAGN;12.320;69608.594;-37.87500;-1.31250;14.87500;3
GYRO;12.321;69608.595;0.54734;-0.96761;-2.15880;3
ACCE;12.324;69608.598;9.70131;0.78530;4.25210;3
LIGH;12.325;69608.599;15902.0;3
GYRO;12.330;69608.604;0.61697;-1.06657;-2.30907;3
PRES;12.330;69608.604;1013.5078;3
ACCE;12.334;69608.608;9.72046;1.00556;4.55856;3
AHRS;12.339;69608.613;11.4474;-74.0564;-80.2694;-0.32537;-0.50943;-0.55795;3
MAGN;12.342;69608.616;-37.12500;-2.68750;15.93750;3
GYRO;12.342;69608.616;0.71227;-1.15942;-2.51188;3
ACCE;12.345;69608.619;9.70131;1.18752;4.56814;3
GYRO;12.350;69608.624;0.81245;-1.29381;-2.72812;3
PRES;12.351;69608.624;1013.5039;3
ACCE;12.354;69608.628;9.39485;1.50356;4.29041;3
AHRS;12.359;69608.633;14.1563;-75.2491;-80.1955;-0.31556;-0.52629;-0.56380;3
MAGN;12.360;69608.634;-36.56250;-3.87500;16.81250;3
GYRO;12.360;69608.635;0.91019;-1.40743;-2.91383;3
ACCE;12.363;69608.638;8.98304;1.94409;3.96480;3
GYRO;12.369;69608.643;1.00060;-1.50151;-3.02256;3
PRES;12.370;69608.644;1013.5000;3
ACCE;12.373;69608.648;8.82982;2.38462;3.48596;3
AHRS;12.379;69608.653;16.2412;-75.7737;-80.6386;-0.30837;-0.53566;-0.57169;3
MAGN;12.380;69608.654;-36.37500;-5.50000;17.56250;3
GYRO;12.380;69608.655;1.14843;-1.57725;-3.07632;3
ACCE;12.383;69608.658;8.89685;2.77727;3.11246;3
GYRO;12.389;69608.663;1.14843;-1.57725;-3.07632;3
PRES;12.390;69608.664;1013.5000;3
ACCE;12.393;69608.668;8.95431;3.28484;2.62405;3
AHRS;12.399;69608.673;19.5971;-77.4477;-80.2417;-0.29571;-0.55694;-0.57682;3
MAGN;12.400;69608.674;-34.93750;-7.00000;18.62500;3
GYRO;12.401;69608.675;1.17286;-1.50395;-3.06899;3
ACCE;12.404;69608.678;8.83939;3.75411;2.03986;3
GYRO;12.409;69608.683;1.07879;-1.45142;-3.01034;3
PRES;12.410;69608.684;1013.4893;3
ACCE;12.414;69608.688;8.87770;4.04141;1.73340;3
AHRS;12.419;69608.693;23.0332;-79.2111;-79.8362;-0.28287;-0.57780;-0.58206;3
MAGN;12.420;69608.694;-33.62500;-8.50000;19.62500;3
GYRO;12.421;69608.695;0.95173;-1.42209;-2.92604;3
ACCE;12.424;69608.698;9.19373;4.09887;1.78129;3
GYRO;12.430;69608.704;0.81978;-1.44653;-2.86862;3
PRES;12.430;69608.704;1013.4946;3
ACCE;12.434;69608.708;9.69173;4.01268;1.88663;3
AHRS;12.439;69608.713;26.5817;-81.2531;-78.8984;-0.26791;-0.60019;-0.58492;3
MAGN;12.440;69608.714;-32.62500;-10.43750;20.56250;3
GYRO;12.441;69608.715;0.71227;-1.50273;-2.88817;3
ACCE;12.444;69608.718;10.02692;3.86903;2.03028;3
GYRO;12.450;69608.724;0.64874;-1.58581;-3.00668;3
PRES;12.450;69608.724;1013.4902;3
ACCE;12.454;69608.728;9.97903;3.80199;2.04944;3
AHRS;12.459;69608.733;29.2938;-82.8958;-78.7311;-0.25967;-0.61534;-0.58937;3
MAGN;12.460;69608.734;-30.87500;-12.43750;21.62500;3
GYRO;12.460;69608.735;0.63163;-1.68965;-3.19849;3
ACCE;12.464;69608.738;9.65342;3.99353;1.86748;3
GYRO;12.473;69608.743;0.63530;-1.80572;-3.42329;3
PRES;12.473;69608.744;1013.4834;3
ACCE;12.474;69608.748;8.95431;4.38618;1.64721;3
AHRS;12.479;69608.753;32.6049;-84.8867;-78.2022;-0.24776;-0.63330;-0.59371;3
MAGN;12.481;69608.755;-29.06250;-13.93750;22.93750;3
GYRO;12.481;69608.755;0.64019;-1.92178;-3.62610;3
ACCE;12.484;69608.758;8.01579;4.76925;1.24498;3
GYRO;12.489;69608.763;0.63897;-2.03907;-3.76660;3
PRES;12.490;69608.764;1013.4897;3
ACCE;12.494;69608.768;7.38372;5.23851;0.87149;3
AHRS;12.500;69608.773;35.5566;-86.6299;-78.3276;-0.24030;-0.64679;-0.59997;3
MAGN;12.500;69608.774;-27.62500;-15.75000;24.43750;3
GYRO;12.501;69608.775;0.63041;-2.15025;-3.84356;3
ACCE;12.504;69608.778;6.82826;5.82270;0.70868;3
GYRO;12.510;69608.783;0.62308;-2.23577;-3.88266;3
PRES;12.510;69608.784;1013.4985;3
ACCE;12.514;69608.788;6.21535;6.28239;0.39265;3
AHRS;12.519;69608.793;39.6483;-89.2702;-77.6133;-0.22616;-0.66629;-0.60520;3
MAGN;12.520;69608.794;-25.43750;-17.56250;25.93750;3
GYRO;12.521;69608.795;0.63041;-2.25287;-3.89121;3
ACCE;12.524;69608.798;5.64074;6.76123;0.06704;3
GYRO;12.530;69608.804;0.64507;-2.19178;-3.85456;3
PRES;12.530;69608.804;1013.4873;3
ACCE;12.534;69608.808;5.05655;7.22091;0.00000;3
AHRS;12.539;69608.813;44.2677;-92.1943;-76.5756;-0.20847;-0.68575;-0.61108;3
MAGN;12.540;69608.814;-23.18750;-19.12500;27.12500;3
GYRO;12.541;69608.815;0.66462;-2.07694;-3.76904;3
ACCE;12.547;69608.818;4.52025;7.52737;-0.15323;3
GYRO;12.551;69608.823;0.68539;-1.89735;-3.63098;3
PRES;12.551;69608.824;1013.4800;3
ACCE;12.553;69608.828;4.27126;7.73806;-0.18196;3
AHRS;12.559;69608.833;48.5634;-95.8377;-75.0909;-0.19377;-0.70435;-0.61426;3
MAGN;12.561;69608.834;-20.75000;-20.37500;28.50000;3
GYRO;12.561;69608.835;0.70860;-1.67621;-3.46361;3
ACCE;12.563;69608.838;4.79798;7.67102;0.04788;3
GYRO;12.569;69608.843;0.72571;-1.55526;-3.33777;3
PRES;12.570;69608.844;1013.4888;3
ACCE;12.573;69608.848;5.22894;7.37414;0.06704;3
AHRS;12.579;69608.853;53.4281;-99.6221;-72.9647;-0.17248;-0.72114;-0.61885;3
MAGN;12.580;69608.854;-17.81250;-21.62500;29.37500;3
GYRO;12.581;69608.855;0.73426;-1.58336;-3.30967;3
ACCE;12.583;69608.858;5.24809;7.10599;-0.07661;3
GYRO;12.589;69608.863;0.74648;-1.65789;-3.37320;3
PRES;12.589;69608.864;1013.4956;3
ACCE;12.593;69608.868;4.93206;7.12514;-0.14365;3
AHRS;12.599;69608.873;56.9182;-103.6090;-70.3613;-0.15725;-0.73450;-0.61931;3
MAGN;12.600;69608.874;-15.00000;-22.37500;30.12500;3
GYRO;12.600;69608.875;0.76603;-1.72386;-3.49293;3
ACCE;12.603;69608.878;4.31914;7.46033;-0.04788;3
GYRO;12.609;69608.884;0.78802;-1.79228;-3.61632;3
PRES;12.610;69608.884;1013.5073;3
ACCE;12.613;69608.888;3.47638;7.85298;-0.23942;3
AHRS;12.619;69608.893;60.1143;-107.2653;-68.0483;-0.14383;-0.74381;-0.62143;3
MAGN;12.620;69608.894;-12.43750;-23.18750;31.06250;3
GYRO;12.620;69608.895;0.80634;-1.86436;-3.70673;3
ACCE;12.623;69608.898;2.47082;8.21690;-0.68953;3
GYRO;12.629;69608.904;0.81367;-1.87536;-3.72750;3
PRES;12.629;69608.904;1013.4980;3
ACCE;12.633;69608.908;1.64721;8.50420;-1.08218;3
AHRS;12.639;69608.913;63.5466;-113.3751;-63.4766;-0.12778;-0.75633;-0.61984;3
MAGN;12.640;69608.914;-9.06250;-23.87500;31.62500;3
GYRO;12.640;69608.915;0.81123;-1.82282;-3.52714;3
SOUN;12.643;132.58;0.00405;46.12
ACCE;12.645;69608.918;1.07260;8.71489;-1.37906;3
GYRO;12.649;69608.923;0.81123;-1.72997;-3.52714;3
PRES;12.649;69608.924;1013.4956;3
ACCE;12.654;69608.928;0.66080;8.90643;-1.52271;3
AHRS;12.659;69608.933;67.7122;-122.1249;-55.8715;-0.10232;-0.76835;-0.61898;3
MAGN;12.660;69608.934;-6.12500;-24.56250;32.68750;3
GYRO;12.661;69608.935;0.82345;-1.52472;-3.19971;3
ACCE;12.664;69608.938;0.55545;8.91601;-1.72383;3
GYRO;12.669;69608.943;0.82345;-1.52472;-3.19971;3
PRES;12.670;69608.944;1013.4985;3
ACCE;12.674;69608.948;0.54588;8.79151;-1.99198;3
LIGH;12.675;69608.949;16438.0;3
AHRS;12.679;69608.953;70.3807;-132.6080;-47.0721;-0.08650;-0.77857;-0.61496;3
MAGN;12.680;69608.954;-3.62500;-24.62500;33.43750;3
GYRO;12.680;69608.955;0.85643;-1.44775;-2.99202;3
ACCE;12.683;69608.958;0.65122;8.66701;-2.21224;3
GYRO;12.689;69608.963;0.87109;-1.46608;-2.97247;3
PRES;12.690;69608.964;1013.5005;3
ACCE;12.693;69608.968;0.78530;8.56167;-2.16436;3
AHRS;12.699;69608.973;72.4405;-145.5310;-35.1504;-0.06577;-0.78742;-0.61019;3
MAGN;12.700;69608.974;-0.56250;-24.68750;34.18750;3
GYRO;12.700;69608.975;0.88209;-1.53816;-3.02012;3
ACCE;12.703;69608.978;0.91937;8.23605;-1.91536;3
GNSS;12.707;1491389251.320;39.993865;-0.073826;101.828;277.363;16.0;0.0;16;14
GYRO;12.712;69608.984;0.89431;-1.65544;-3.12763;3
PRES;12.712;69608.984;1013.5000;3
ACCE;12.714;69608.988;0.39265;7.97748;-1.79086;3
GNSS;12.715;1491389251.320;39.993865;-0.073826;101.828;277.363;16.0;0.0;16;14
AHRS;12.719;69608.993;73.2090;-158.6904;-23.3545;-0.05171;-0.79491;-0.60392;3
MAGN;12.721;69608.994;1.81250;-24.43750;34.50000;3
GYRO;12.721;69608.995;0.88698;-1.78617;-3.23148;3
ACCE;12.723;69608.998;-0.35434;7.98706;-1.87705;3
GYRO;12.729;69609.004;0.85399;-1.87780;-3.27912;3
PRES;12.730;69609.004;1013.4917;3
ACCE;12.733;69609.008;-0.92895;8.02536;-2.01113;3
AHRS;12.739;69609.013;73.3325;-173.4729;-9.8194;0.03467;0.80080;0.59791;3
MAGN;12.741;69609.015;4.06250;-24.18750;35.43750;3
GYRO;12.741;69609.015;0.82711;-1.88880;-3.28035;3
ACCE;12.744;69609.018;-1.50356;8.03494;-2.05901;3
GYRO;12.749;69609.023;0.81978;-1.85214;-3.23881;3
PRES;12.750;69609.024;1013.4932;3
ACCE;12.753;69609.028;-1.97282;8.02536;-1.82917;3
AHRS;12.759;69609.033;72.3481;173.1112;2.0676;0.02092;0.80628;0.58995;3
MAGN;12.760;69609.034;6.25000;-23.06250;35.43750;3
GYRO;12.761;69609.035;0.82467;-1.84726;-3.17650;3
ACCE;12.763;69609.038;-2.31759;7.87214;-1.52271;3
GYRO;12.769;69609.043;0.83566;-1.91323;-3.13740;3
PRES;12.770;69609.044;1013.4907;3
ACCE;12.773;69609.048;-2.70066;7.65187;-1.51314;3
AHRS;12.779;69609.053;70.7114;158.3121;15.4668;0.00009;0.80838;0.58380;3
MAGN;12.780;69609.054;8.87500;-22.56250;35.56250;3
GYRO;12.780;69609.055;0.85643;-1.99509;-3.13130;3
ACCE;12.783;69609.058;-3.32315;7.47949;-1.51314;3
GYRO;12.789;69609.063;0.89553;-2.02441;-3.11908;3
PRES;12.790;69609.064;1013.4907;3
ACCE;12.793;69609.068;-3.95522;7.63272;-1.29287;3
AHRS;12.799;69609.073;68.2438;148.6921;23.4980;-0.01413;0.81126;0.57432;3
MAGN;12.800;69609.074;11.50000;-21.43750;35.75000;3
GYRO;12.801;69609.075;0.95661;-2.02929;-3.05677;3
ACCE;12.804;69609.078;-4.39575;7.70933;-1.11091;3
GYRO;12.809;69609.084;1.04091;-2.02685;-2.94559;3
PRES;12.810;69609.084;1013.4819;3
ACCE;12.814;69609.088;-4.63517;7.53695;-1.33118;3
AHRS;12.819;69609.093;65.1808;137.8895;32.7842;-0.03625;0.80894;0.56766;3
MAGN;12.820;69609.094;14.43750;-20.18750;35.75000;3
GYRO;12.820;69609.095;1.15087;-1.96821;-2.81731;3
ACCE;12.823;69609.098;-4.75010;7.31668;-1.66636;3
GYRO;12.829;69609.104;1.28282;-1.83382;-2.69514;3
PRES;12.830;69609.104;1013.4888;3
ACCE;12.833;69609.108;-4.77883;7.16345;-1.87705;3
AHRS;12.839;69609.113;61.9248;132.1357;36.5685;-0.04774;0.80968;0.55563;3
MAGN;12.848;69609.122;17.06250;-18.75000;35.31250;3
GYRO;12.848;69609.122;1.42209;-1.67377;-2.58763;3
ACCE;12.851;69609.125;-5.01825;7.00065;-2.61447;3
GYRO;12.851;69609.125;1.54182;-1.50884;-2.48867;3
PRES;12.852;69609.126;1013.4951;3
ACCE;12.854;69609.128;-5.16190;6.95276;-2.85389;3
AHRS;12.859;69609.133;56.9501;125.3421;40.6179;-0.06576;0.80834;0.53730;3
MAGN;12.861;69609.135;19.37500;-17.18750;35.31250;3
GYRO;12.861;69609.135;1.62246;-1.31947;-2.38360;3
ACCE;12.864;69609.138;-5.38217;6.81869;-3.19865;3
GYRO;12.869;69609.144;1.64445;-1.11055;-2.26142;3
PRES;12.870;69609.144;1013.4941;3
ACCE;12.874;69609.148;-5.37259;6.64630;-3.24654;3
AHRS;12.879;69609.153;54.9397;124.1549;40.7825;-0.07068;0.81010;0.52680;3
MAGN;12.880;69609.154;21.31250;-15.31250;35.18750;3
GYRO;12.881;69609.155;1.61513;-0.92241;-2.13192;3
ACCE;12.884;69609.158;-5.25767;6.30154;-3.30400;3
GYRO;12.889;69609.163;1.53938;-0.77458;-2.02319;3
PRES;12.890;69609.164;1013.5039;3
ACCE;12.894;69609.168;-5.26724;6.10043;-3.36146;3
AHRS;12.899;69609.173;51.2225;122.5813;40.9017;-0.08178;0.81360;0.50658;3
MAGN;12.900;69609.174;22.81250;-13.43750;34.87500;3
GYRO;12.901;69609.175;1.42942;-0.64752;-1.95110;3
ACCE;12.904;69609.178;-5.29597;5.89931;-3.62961;3
GYRO;12.910;69609.184;1.30725;-0.52657;-1.90590;3
PRES;12.910;69609.184;1013.4937;3
ACCE;12.913;69609.188;-5.50666;5.80354;-3.66792;3
AHRS;12.919;69609.193;48.1658;121.8453;40.4465;-0.08973;0.81726;0.48802;3
MAGN;12.920;69609.194;24.25000;-11.43750;34.62500;3
GYRO;12.921;69609.195;1.14232;-0.18570;-1.79717;3
ACCE;12.924;69609.198;-5.93762;5.91847;-3.56257;3
GYRO;12.929;69609.204;1.14232;-0.18570;-1.79717;3
PRES;12.930;69609.204;1013.5039;3
ACCE;12.934;69609.208;-6.36858;6.08127;-3.40934;3
AHRS;12.939;69609.213;45.0545;121.4099;40.1219;-0.10024;0.82100;0.46889;3
MAGN;12.940;69609.214;24.81250;-9.06250;35.18750;3
GYRO;12.940;69609.215;1.14598;0.26512;-1.59069;3
ACCE;12.943;69609.218;-6.62715;6.16746;-3.44765;3
GYRO;12.949;69609.223;1.18874;0.47525;-1.44897;3
PRES;12.950;69609.224;1013.5024;3
ACCE;12.954;69609.228;-6.70376;6.14831;-3.58173;3
AHRS;12.959;69609.233;42.6097;121.2434;40.0381;-0.11045;0.82381;0.45394;3
MAGN;12.960;69609.234;25.87500;-7.62500;35.06250;3
GYRO;12.960;69609.235;1.23517;0.70372;-1.30114;3
ACCE;12.963;69609.238;-6.62715;6.04296;-3.83072;3
GYRO;12.969;69609.243;1.26938;0.96272;-1.15087;3
PRES;12.970;69609.244;1013.5083;3
ACCE;12.974;69609.248;-6.49307;5.88016;-4.21380;3
AHRS;12.979;69609.253;40.2219;121.4520;40.0416;-0.12246;0.82717;0.43901;3
MAGN;12.981;69609.254;26.50000;-5.75000;35.06250;3
GYRO;12.981;69609.255;1.29626;1.26449;-0.99205;3
ACCE;12.984;69609.258;-6.24408;5.57370;-4.86502;3
GYRO;12.989;69609.263;1.31825;1.60535;-0.84544;3
PRES;12.990;69609.264;1013.4966;3
ACCE;12.994;69609.268;-6.03339;5.21936;-5.61201;3
AHRS;12.999;69609.273;38.1971;122.5943;39.5059;-0.13223;0.83318;0.42348;3
MAGN;13.001;69609.274;26.62500;-3.93750;35.50000;3
GYRO;13.001;69609.275;1.32069;1.99142;-0.72571;3
ACCE;13.004;69609.278;-5.91847;5.11401;-5.81312;3
GYRO;13.010;69609.284;1.29381;2.33595;-0.60598;3
PRES;13.010;69609.284;1013.5029;3
ACCE;13.014;69609.288;-5.90889;5.15232;-6.09085;3
AHRS;13.019;69609.293;36.1245;125.2889;38.1902;-0.14160;0.84455;0.40314;3
MAGN;13.020;69609.294;26.31250;-2.62500;36.06250;3
GYRO;13.021;69609.295;1.23761;2.62672;-0.47037;3
ACCE;13.024;69609.298;-6.04296;5.07571;-6.43561;3
LIGH;13.025;69609.299;15471.0;3
GYRO;13.029;69609.303;1.15454;2.87840;-0.33109;3
PRES;13.030;69609.304;1013.5073;3
ACCE;13.033;69609.308;-6.09085;4.93206;-6.60800;3
AHRS;13.039;69609.313;34.5277;128.0693;37.3287;-0.15166;0.85498;0.38659;3
MAGN;13.040;69609.314;26.00000;-1.87500;36.50000;3
GYRO;13.040;69609.315;1.07390;3.03722;-0.21380;3
ACCE;13.043;69609.318;-6.02381;4.70221;-6.67503;3
GYRO;13.049;69609.323;1.01526;3.09464;-0.13439;3
PRES;13.049;69609.324;1013.5137;3
ACCE;13.054;69609.328;-5.86101;4.51068;-6.59842;3
AHRS;13.059;69609.333;32.8159;132.0619;36.1620;-0.16296;0.86888;0.36632;3
MAGN;13.060;69609.334;24.50000;-1.12500;37.06250;3
GYRO;13.061;69609.335;0.97983;3.06899;-0.08308;3
ACCE;13.064;69609.338;-5.45878;4.24253;-6.71334;3
GYRO;13.069;69609.343;0.95539;3.01401;-0.04032;3
PRES;13.070;69609.344;1013.5034;3
ACCE;13.073;69609.348;-4.97036;4.06057;-6.85699;3
AHRS;13.079;69609.353;31.7485;135.9651;35.3601;-0.17312;0.88074;0.35111;3
MAGN;13.080;69609.354;22.50000;0.12500;37.93750;3
GYRO;13.080;69609.355;0.94440;2.98347;-0.00855;3
ACCE;13.083;69609.358;-4.59687;4.13718;-7.23049;3
GYRO;13.089;69609.363;0.94684;3.00424;0.04520;3
PRES;13.090;69609.364;1013.5059;3
ACCE;13.093;69609.368;-4.52983;4.37660;-7.86256;3
AHRS;13.099;69609.373;30.4367;140.3565;34.3312;-0.18287;0.89360;0.33252;3
MAGN;13.100;69609.374;20.81250;0.43750;38.81250;3
GYRO;13.101;69609.375;0.96883;3.09953;0.15027;3
ACCE;13.103;69609.378;-4.29999;4.47237;-8.50420;3
GYRO;13.109;69609.384;1.01404;3.28401;0.28711;3
PRES;13.110;69609.384;1013.5063;3
ACCE;13.113;69609.388;-4.29999;4.79798;-8.82982;3
AHRS;13.119;69609.393;29.5466;144.1277;33.6197;-0.19087;0.90335;0.31835;3
MAGN;13.120;69609.394;17.75000;1.25000;40.00000;3
GYRO;13.120;69609.395;1.07268;3.48438;0.42272;3
ACCE;13.124;69609.398;-4.71179;5.08528;-9.14585;3
GYRO;13.129;69609.404;1.13010;3.62610;0.55344;3
PRES;13.130;69609.404;1013.4971;3
ACCE;13.133;69609.408;-5.19063;5.32470;-9.14585;3
AHRS;13.139;69609.413;28.5235;148.5260;32.5317;-0.19715;0.91423;0.30125;3
MAGN;13.140;69609.414;14.93750;2.50000;40.68750;3
GYRO;13.140;69609.415;1.16309;3.68840;0.68173;3
ACCE;13.144;69609.418;-5.39174;5.43005;-8.67659;3
GYRO;13.149;69609.423;1.13743;3.60655;0.79657;3
PRES;13.149;69609.424;1013.4985;3
ACCE;13.153;69609.428;-5.11401;5.21936;-7.97748;3
AHRS;13.159;69609.433;27.4489;152.4422;30.7230;-0.19545;0.92475;0.28349;3
MAGN;13.160;69609.434;12.56250;3.43750;41.75000;3
GYRO;13.160;69609.435;1.03847;3.30234;0.87842;3
ACCE;13.164;69609.438;-4.52025;4.72137;-7.79552;3
GYRO;13.169;69609.443;0.87232;2.80631;0.91630;3
PRES;13.170;69609.444;1013.4976;3
ACCE;13.174;69609.448;-3.80199;3.95522;-8.19775;3
AHRS;13.179;69609.453;26.7020;156.5737;29.8114;-0.19976;0.93271;0.26931;3
MAGN;13.180;69609.454;10.43750;4.06250;42.43750;3
GYRO;13.180;69609.455;0.53023;1.82404;0.85765;3
ACCE;13.183;69609.458;-3.01669;3.53384;-8.52336;3
GYRO;13.189;69609.463;0.53023;1.82404;0.85765;3
PRES;13.190;69609.464;1013.4907;3
SOUN;13.195;74.02;0.00226;41.06
ACCE;13.196;69609.468;-2.31759;3.55300;-8.55209;3
AHRS;13.199;69609.473;25.7798;160.4541;27.6533;-0.19281;0.94187;0.25302;3
MAGN;13.200;69609.474;7.75000;5.18750;43.00000;3
GYRO;13.201;69609.475;0.35797;1.28893;0.72937;3
ACCE;13.203;69609.478;-1.58975;3.80199;-8.66701;3
GYRO;13.209;69609.484;0.34697;1.18508;0.68539;3
PRES;13.210;69609.484;1013.4922;3
ACCE;13.214;69609.488;-1.29287;3.95522;-9.07881;3
AHRS;13.219;69609.493;25.3148;163.4098;26.2362;-0.18834;0.94747;0.24312;3
MAGN;13.220;69609.494;6.18750;6.06250;43.12500;3
GYRO;13.220;69609.495;0.37263;1.25716;0.67195;3
ACCE;13.224;69609.498;-1.41737;4.23295;-9.60554;3
GYRO;13.229;69609.503;0.43616;1.54793;0.71349;3
PRES;13.230;69609.504;1013.5020;3
ACCE;13.233;69609.508;-1.53229;4.39575;-10.16099;3
AHRS;13.239;69609.513;25.0415;164.9317;24.6497;-0.17881;0.95155;0.23729;3
MAGN;13.240;69609.514;4.81250;6.56250;43.12500;3
GYRO;13.241;69609.515;0.50824;1.99142;0.80390;3
ACCE;13.243;69609.518;-1.35033;4.29999;-10.22803;3
GYRO;13.249;69609.523;0.55833;2.44957;0.89919;3
PRES;13.249;69609.524;1013.5122;3
ACCE;13.253;69609.528;-1.00556;4.09887;-9.88326;3
AHRS;13.259;69609.533;24.6984;167.1358;23.4791;-0.17405;0.95528;0.23034;3
MAGN;13.261;69609.535;2.93750;7.75000;43.25000;3
GYRO;13.261;69609.535;0.57666;2.84785;0.95906;3
ACCE;13.263;69609.538;-0.66080;3.83072;-9.23204;3
GYRO;13.270;69609.543;0.58399;3.14351;0.97372;3
PRES;13.271;69609.544;1013.4902;3
ACCE;13.273;69609.548;-0.34477;3.54342;-8.61913;3
AHRS;13.279;69609.553;24.2130;169.6871;21.7776;-0.16544;0.95983;0.22172;3
MAGN;13.280;69609.554;1.12500;8.00000;43.56250;3
GYRO;13.280;69609.555;0.60720;3.30478;0.94440;3
ACCE;13.283;69609.558;0.00000;3.38061;-7.96790;3
GYRO;13.289;69609.564;0.66340;3.29989;0.88331;3
PRES;13.290;69609.564;1013.4917;3
ACCE;13.293;69609.568;0.26815;3.40934;-7.70933;3
AHRS;13.299;69609.573;23.6811;173.7126;20.2698;-0.16089;0.96398;0.21113;3
MAGN;13.300;69609.574;-0.12500;8.00000;43.12500;3
GYRO;13.300;69609.575;0.75503;3.16917;0.79535;3
ACCE;13.303;69609.578;0.54588;3.62961;-8.18817;3
GYRO;13.309;69609.584;0.86376;3.01645;0.70127;3
PRES;13.310;69609.584;1013.5020;3
ACCE;13.313;69609.588;0.73741;3.72538;-8.93516;3
AHRS;13.319;69609.593;23.0061;177.5679;18.4538;0.15291;-0.96769;-0.20013;3
MAGN;13.320;69609.594;-1.50000;8.06250;42.50000;3
GYRO;13.320;69609.595;0.95173;2.95659;0.62186;3
ACCE;13.323;69609.598;0.88107;3.79242;-9.52892;3
GYRO;13.329;69609.603;0.98960;3.01034;0.59010;3
PRES;13.330;69609.604;1013.5044;3
ACCE;13.333;69609.608;0.91937;3.84988;-10.08438;3
AHRS;13.339;69609.613;22.1453;-178.1635;17.3079;0.15069;-0.96962;-0.18748;3
MAGN;13.342;69609.616;-4.06250;8.37500;42.18750;3
GYRO;13.342;69609.617;0.96761;3.19238;0.62675;3
ACCE;13.345;69609.619;0.97683;3.85945;-10.30464;3
GYRO;13.349;69609.623;0.91019;3.49415;0.73915;3
PRES;13.350;69609.624;1013.4946;3
ACCE;13.354;69609.628;1.38864;3.76368;-9.91199;3
AHRS;13.359;69609.633;20.8595;-174.6224;15.9880;0.14503;-0.97167;-0.17266;3
MAGN;13.360;69609.634;-5.75000;8.75000;41.75000;3
GYRO;13.360;69609.635;0.85277;3.84112;0.88087;3
ACCE;13.364;69609.638;2.10690;3.53384;-9.24162;3
GYRO;13.369;69609.643;0.82467;4.12456;1.00426;3
PRES;13.370;69609.644;1013.4985;3
ACCE;13.374;69609.648;2.79643;3.24654;-8.70532;3
LIGH;13.375;69609.649;15222.0;3
AHRS;13.379;69609.653;19.8558;-171.0438;15.3928;0.14486;-0.97137;-0.16003;3
MAGN;13.380;69609.654;-7.68750;9.93750;40.68750;3
GYRO;13.380;69609.655;0.84177;4.29683;1.06168;3
ACCE;13.383;69609.658;3.54342;3.22738;-8.18817;3
GYRO;13.390;69609.664;0.89797;4.30904;1.03236;3
PRES;13.390;69609.664;1013.4971;3
ACCE;13.393;69609.668;4.30956;3.18908;-7.93917;3
AHRS;13.399;69609.673;18.7013;-166.8654;13.8752;0.13685;-0.97082;-0.14660;3
MAGN;13.400;69609.674;-10.37500;11.18750;39.81250;3
GYRO;13.401;69609.675;0.98716;4.16610;0.92363;3
ACCE;13.403;69609.678;4.80756;3.18908;-7.78594;3
GYRO;13.409;69609.684;1.07879;3.91931;0.75625;3
PRES;13.410;69609.684;1013.4980;3
ACCE;13.413;69609.688;5.19063;2.98796;-7.96790;3
AHRS;13.419;69609.693;17.6235;-160.7284;12.2687;0.12960;-0.96594;-0.13249;3
MAGN;13.420;69609.694;-13.50000;12.18750;38.87500;3
GYRO;13.421;69609.695;1.13987;3.62487;0.57788;3
ACCE;13.424;69609.698;5.37259;2.93050;-8.33182;3
GYRO;13.430;69609.703;1.15331;3.31211;0.42150;3
PRES;13.430;69609.704;1013.4990;3
ACCE;13.434;69609.708;5.34386;2.62405;-9.18416;3
AHRS;13.439;69609.713;16.2182;-156.2709;10.9637;0.12142;-0.96165;-0.11797;3
MAGN;13.440;69609.714;-15.87500;13.56250;36.93750;3
GYRO;13.441;69609.715;1.05313;2.97247;0.26389;3
ACCE;13.444;69609.718;5.29597;2.38462;-9.94073;3
GYRO;13.449;69609.723;1.05313;2.97247;0.26389;3
PRES;13.450;69609.724;1013.4897;3
ACCE;13.453;69609.728;5.45878;2.13563;-10.25676;3
AHRS;13.459;69609.733;14.6433;-152.0100;10.9562;0.12256;-0.95507;-0.10019;3
MAGN;13.460;69609.734;-18.62500;14.93750;34.87500;3
GYRO;13.460;69609.735;0.82467;3.29379;0.23457;3
ACCE;13.464;69609.738;5.67905;2.17394;-10.02692;3
GYRO;13.469;69609.743;0.70005;3.53569;0.22602;3
PRES;13.470;69609.744;1013.4897;3
ACCE;13.473;69609.748;5.70778;2.28886;-9.56723;3
AHRS;13.479;69609.753;13.4656;-149.0764;10.6373;0.11985;-0.95014;-0.08797;3
MAGN;13.480;69609.754;-21.00000;15.87500;33.06250;3
GYRO;13.481;69609.755;0.58643;3.72628;0.23824;3
ACCE;13.483;69609.758;5.80354;2.38462;-8.82982;3
GYRO;13.490;69609.764;0.50091;3.80325;0.25656;3
PRES;13.491;69609.764;1013.4917;3
ACCE;13.493;69609.768;6.17704;2.46124;-8.25521;3
AHRS;13.499;69609.773;12.5151;-145.5529;11.1327;0.12422;-0.94186;-0.07507;3
MAGN;13.500;69609.774;-23.37500;16.68750;31.12500;3
GYRO;13.501;69609.775;0.44715;3.77515;0.26389;3
ACCE;13.503;69609.778;6.38773;2.42293;-7.89129;3
GYRO;13.509;69609.784;0.41539;3.68596;0.26145;3
PRES;13.509;69609.784;1013.4971;3
ACCE;13.513;69609.788;6.70376;2.48997;-7.55610;3
AHRS;13.519;69609.793;11.8301;-141.6255;10.7181;0.12146;-0.93215;-0.06637;3
MAGN;13.520;69609.794;-25.12500;17.62500;29.18750;3
GYRO;13.521;69609.795;0.38729;3.56012;0.25168;3
ACCE;13.523;69609.798;7.02938;2.57616;-7.35499;3
GYRO;13.529;69609.803;0.34575;3.42329;0.23457;3
PRES;13.530;69609.804;1013.4995;3
ACCE;13.534;69609.808;7.15387;2.53785;-7.15387;3
AHRS;13.539;69609.813;11.4365;-137.2543;10.8098;0.12343;-0.91905;-0.05821;3
MAGN;13.540;69609.814;-26.68750;18.12500;27.43750;3
GYRO;13.540;69609.815;0.27733;3.28645;0.21502;3
ACCE;13.543;69609.818;7.35499;2.31759;-6.94318;3
GYRO;13.549;69609.823;0.19059;3.15084;0.19426;3
PRES;13.550;69609.824;1013.5024;3
ACCE;13.553;69609.828;7.54652;2.00155;-6.84742;3
AHRS;13.559;69609.833;10.9421;-133.5077;10.2321;0.11904;-0.90763;-0.05222;3
MAGN;13.560;69609.834;-28.37500;17.87500;25.50000;3
GYRO;13.561;69609.835;0.10873;3.04211;0.16127;3
ACCE;13.564;69609.838;7.66145;1.69509;-6.74207;3
GYRO;13.569;69609.843;0.04765;2.98591;0.10751;3
PRES;13.570;69609.844;1013.5005;3
ACCE;13.574;69609.848;7.81467;1.58017;-6.36858;3
AHRS;13.579;69609.853;10.5337;-129.8686;10.4467;0.12084;-0.89471;-0.04440;3
MAGN;13.580;69609.854;-30.06250;18.06250;23.56250;3
GYRO;13.580;69609.855;0.01710;2.96270;0.03421;3
ACCE;13.583;69609.858;7.95833;1.71425;-5.60243;3
GYRO;13.590;69609.864;0.01222;2.90161;-0.03299;3
PRES;13.591;69609.864;1013.5103;3
ACCE;13.594;69609.868;8.03494;1.82917;-5.11401;3
AHRS;13.599;69609.873;10.3228;-126.6551;9.8616;0.11673;-0.88320;-0.04166;3
MAGN;13.600;69609.874;-31.18750;18.06250;21.50000;3
GYRO;13.600;69609.875;0.01222;2.79288;-0.08063;3
ACCE;13.604;69609.878;8.15944;1.88663;-4.92248;3
GYRO;13.609;69609.884;0.00733;2.67315;-0.10996;3
PRES;13.610;69609.884;1013.5088;3
ACCE;13.614;69609.888;8.30309;1.85790;-4.75010;3
AHRS;13.619;69609.893;10.3425;-123.1032;9.7633;0.11730;-0.86884;-0.03859;3
MAGN;13.620;69609.894;-32.56250;18.43750;19.25000;3
GYRO;13.621;69609.895;0.00000;2.56441;-0.13073;3
ACCE;13.624;69609.898;8.37013;1.88663;-4.52025;3
GYRO;13.629;69609.903;-0.00122;2.45812;-0.14416;3
PRES;13.630;69609.904;1013.4858;3
ACCE;13.634;69609.908;8.49463;1.98240;-4.28083;3
SOUN;13.634;64.25;0.00196;39.83
AHRS;13.639;69609.913;10.4189;-120.1379;9.3348;0.11538;-0.85650;-0.03799;3
MAGN;13.640;69609.914;-33.68750;18.31250;17.62500;3
GYRO;13.640;69609.915;0.00855;2.34694;-0.14783;3
ACCE;13.643;69609.918;8.62870;2.15478;-4.06057;3
GYRO;13.649;69609.924;0.02199;2.23210;-0.14783;3
PRES;13.650;69609.924;1013.4824;3
ACCE;13.653;69609.928;8.80109;2.28886;-4.02226;3
AHRS;13.659;69609.933;10.6571;-117.0707;9.3099;0.11724;-0.84254;-0.03677;3
MAGN;13.660;69609.934;-34.56250;18.31250;15.43750;3
GYRO;13.661;69609.935;0.03176;2.11604;-0.14783;3
ACCE;13.663;69609.938;8.98304;2.36547;-4.06057;3
GYRO;13.669;69609.943;0.03054;2.02563;-0.15272;3
PRES;13.670;69609.944;1013.4810;3
ACCE;13.674;69609.948;9.04051;2.31759;-4.17549;3
AHRS;13.679;69609.953;10.8050;-114.5842;8.9943;0.11640;-0.83113;-0.03680;3
MAGN;13.680;69609.954;-35.25000;18.06250;13.18750;3
GYRO;13.680;69609.955;0.01100;1.97798;-0.16249;3
ACCE;13.684;69609.958;9.14585;2.15478;-4.26168;3
GYRO;13.690;69609.964;-0.02566;1.97065;-0.17837;3
PRES;13.690;69609.964;1013.4893;3
ACCE;13.694;69609.968;9.24162;2.13563;-4.22337;3
AHRS;13.699;69609.973;11.0418;-112.3575;9.2447;0.12002;-0.81992;-0.03502;3
MAGN;13.700;69609.974;-36.12500;18.06250;11.31250;3
GYRO;13.701;69609.975;-0.12706;1.99020;-0.23335;3
ACCE;13.704;69609.978;9.36612;2.10690;-4.02226;3
GYRO;13.712;69609.983;-0.12706;2.01219;-0.23335;3
PRES;13.712;69609.984;1013.4995;3
GNSS;13.713;1491389252.342;39.993858;-0.073826;101.818;173.993;16.0;0.4;17;13
ACCE;13.715;69609.988;9.49062;2.18351;-3.69665;3
GNSS;13.716;1491389252.342;39.993858;-0.073826;101.818;173.993;16.0;0.4;17;13
AHRS;13.719;69609.993;11.2059;-110.2119;9.0919;0.12037;-0.80930;-0.03470;3
MAGN;13.721;69609.994;-36.50000;17.81250;9.37500;3
GYRO;13.721;69609.995;-0.19914;2.01097;-0.30788;3
ACCE;13.724;69609.998;9.64384;2.24097;-3.40934;3
LIGH;13.725;69609.999;17908.0;3
GYRO;13.729;69610.003;-0.19914;2.01097;-0.30788;3
PRES;13.729;69610.004;1013.5044;3
ACCE;13.733;69610.008;9.73961;2.26970;-3.26569;3
AHRS;13.739;69610.013;11.5533;-107.9745;9.1842;0.12342;-0.79746;-0.03432;3
MAGN;13.740;69610.014;-37.06250;17.56250;7.62500;3
GYRO;13.740;69610.015;-0.23579;2.03662;-0.39095;3
ACCE;13.745;69610.019;9.78750;2.38462;-3.08373;3
GYRO;13.749;69610.023;-0.26267;2.08061;-0.43249;3
PRES;13.749;69610.023;1013.5039;3
ACCE;13.753;69610.028;9.84496;2.50912;-2.94966;3
AHRS;13.759;69610.033;11.9319;-105.8096;8.9424;0.12434;-0.78601;-0.03589;3
MAGN;13.761;69610.034;-37.50000;17.56250;6.43750;3
GYRO;13.761;69610.035;-0.29810;2.14780;-0.47281;3
ACCE;13.764;69610.038;9.80665;2.60489;-2.82516;3
GYRO;13.769;69610.043;-0.34208;2.23088;-0.50091;3
PRES;13.770;69610.044;1013.5117;3
ACCE;13.773;69610.048;9.62469;2.73897;-2.68151;3
AHRS;13.779;69610.053;12.5198;-103.6223;8.9381;0.12809;-0.77366;-0.03755;3
MAGN;13.780;69610.054;-37.93750;17.56250;4.93750;3
GYRO;13.780;69610.055;-0.38973;2.31151;-0.50213;3
ACCE;13.783;69610.058;9.36612;2.84431;-2.47082;3
GYRO;13.789;69610.064;-0.43127;2.38237;-0.47525;3
PRES;13.790;69610.064;1013.5098;3
ACCE;13.794;69610.068;9.09797;2.85389;-2.23140;3
AHRS;13.799;69610.073;13.1166;-101.1609;8.5617;0.12961;-0.75991;-0.04090;3
MAGN;13.800;69610.074;-37.81250;17.25000;3.75000;3
GYRO;13.800;69610.075;-0.46792;2.44590;-0.43371;3
ACCE;13.804;69610.078;8.93516;2.89220;-1.85790;3
GYRO;13.809;69610.083;-0.50213;2.48622;-0.38851;3
PRES;13.810;69610.084;1013.5049;3
ACCE;13.814;69610.088;8.86812;2.77727;-1.52271;3
AHRS;13.819;69610.093;13.9644;-98.7004;8.4238;0.13429;-0.74523;-0.04449;3
MAGN;13.821;69610.094;-37.68750;16.81250;2.43750;3
GYRO;13.821;69610.095;-0.53390;2.51066;-0.35675;3
ACCE;13.823;69610.098;8.83939;2.71024;-1.11091;3
GYRO;13.829;69610.103;-0.56688;2.52165;-0.34453;3
PRES;13.829;69610.104;1013.5083;3
ACCE;13.833;69610.108;8.83939;2.74854;-0.66080;3
AHRS;13.839;69610.113;14.5178;-95.8591;7.7012;0.13392;-0.72902;-0.04895;3
MAGN;13.848;69610.122;-37.50000;16.25000;0.50000;3
GYRO;13.851;69610.125;-0.62308;2.51799;-0.35919;3
ACCE;13.851;69610.125;8.96389;2.78685;-0.09577;3
GYRO;13.851;69610.126;-0.62308;2.51799;-0.35919;3
PRES;13.852;69610.126;1013.5000;3
ACCE;13.854;69610.128;9.00220;2.76770;0.05746;3
AHRS;13.859;69610.133;15.2771;-91.6716;6.9303;0.13541;-0.70408;-0.05344;3
MAGN;13.860;69610.134;-37.68750;15.93750;-1.56250;3
GYRO;13.860;69610.135;-0.63163;2.51432;-0.38118;3
ACCE;13.863;69610.138;9.06924;2.74854;0.39265;3
GYRO;13.869;69610.144;-0.61453;2.51799;-0.41050;3
PRES;13.870;69610.144;1013.5000;3
ACCE;13.873;69610.148;8.93516;2.81558;0.65122;3
AHRS;13.879;69610.153;15.5244;-89.8929;6.3290;0.13409;-0.69363;-0.05656;3
MAGN;13.880;69610.154;-37.50000;15.50000;-3.43750;3
GYRO;13.881;69610.155;-0.58399;2.51921;-0.43738;3
ACCE;13.884;69610.158;8.82024;2.92093;0.79487;3
GYRO;13.890;69610.164;-0.55955;2.50455;-0.45448;3
PRES;13.890;69610.164;1013.4990;3
ACCE;13.894;69610.168;8.70532;3.08373;0.87149;3
AHRS;13.899;69610.173;16.0515;-86.6453;5.4435;0.13372;-0.67380;-0.06148;3
MAGN;13.900;69610.174;-37.37500;15.06250;-5.37500;3
GYRO;13.901;69610.175;-0.55467;2.47767;-0.46181;3
ACCE;13.904;69610.178;8.64786;3.18908;0.81403;3
GYRO;13.910;69610.184;-0.57544;2.45446;-0.45815;3
PRES;13.910;69610.184;1013.5010;3
ACCE;13.914;69610.188;8.58082;3.22738;0.75657;3
AHRS;13.919;69610.193;16.4860;-83.5698;4.5943;0.13325;-0.65464;-0.06588;3
MAGN;13.920;69610.194;-37.50000;14.93750;-7.00000;3
GYRO;13.921;69610.195;-0.61697;2.45934;-0.44715;3
ACCE;13.924;69610.198;8.32224;3.24654;0.84276;3
GYRO;13.930;69610.203;-0.66951;2.49722;-0.42761;3
PRES;13.930;69610.204;1013.5112;3
ACCE;13.934;69610.208;8.08282;3.25611;1.04387;3
AHRS;13.939;69610.213;17.1557;-80.8061;4.1084;0.13648;-0.63643;-0.06962;3
MAGN;13.940;69610.215;-37.56250;15.25000;-8.62500;3
GYRO;13.941;69610.215;-0.71960;2.55464;-0.38607;3
ACCE;13.943;69610.218;7.88171;3.24654;1.41737;3
GYRO;13.949;69610.223;-0.76480;2.61695;-0.32865;3
PRES;13.950;69610.224;1013.5195;3
ACCE;13.953;69610.228;7.72848;3.09331;1.71425;3
AHRS;13.959;69610.233;17.5201;-77.7633;3.1646;0.13564;-0.61688;-0.07432;3
MAGN;13.960;69610.234;-36.81250;14.81250;-10.37500;3
GYRO;13.961;69610.235;-0.79412;2.67315;-0.26512;3
ACCE;13.963;69610.238;7.68060;2.95923;2.15478;3
GYRO;13.969;69610.244;-0.81123;2.72690;-0.21747;3
PRES;13.970;69610.244;1013.5195;3
ACCE;13.974;69610.248;7.66145;3.00712;2.61447;3
AHRS;13.979;69610.253;17.9242;-74.6123;2.2815;0.13580;-0.59609;-0.07875;3
MAGN;13.980;69610.254;-36.43750;14.75000;-12.00000;3
GYRO;13.981;69610.255;-0.84177;2.74889;-0.17471;3
ACCE;13.984;69610.258;7.57525;3.05500;2.95923;3
GYRO;13.990;69610.264;-0.84177;2.74889;-0.17471;3
PRES;13.990;69610.264;1013.5122;3
ACCE;13.994;69610.268;7.54652;3.04542;3.39977;3
AHRS;13.999;69610.273;17.9370;-71.2487;1.1705;0.13259;-0.57402;-0.08260;3
MAGN;14.000;69610.274;-36.31250;14.62500;-13.75000;3
GYRO;14.001;69610.275;-0.86010;2.66337;-0.15638;3
ACCE;14.004;69610.278;7.62314;3.03585;3.89776;3
GYRO;14.009;69610.283;-0.85888;2.55586;-0.16005;3
PRES;14.010;69610.284;1013.5054;3
ACCE;14.014;69610.288;7.72848;3.10289;4.30956;3
AHRS;14.019;69610.293;17.9087;-67.4827;-0.0819;0.12904;-0.54877;-0.08704;3
MAGN;14.020;69610.294;-35.06250;14.62500;-15.68750;3
GYRO;14.021;69610.295;-0.84177;2.42391;-0.17226;3
ACCE;14.024;69610.298;7.68060;3.09331;4.48195;3
GYRO;14.029;69610.303;-0.81612;2.29441;-0.18937;3
PRES;14.030;69610.304;1013.5034;3
ACCE;14.034;69610.308;7.57525;3.05500;4.56814;3
AHRS;14.039;69610.313;17.6567;-64.1223;-1.1859;0.12463;-0.52585;-0.09013;3
MAGN;14.041;69610.315;-34.06250;14.56250;-17.31250;3
GYRO;14.042;69610.315;-0.79779;2.17712;-0.21136;3
ACCE;14.044;69610.318;7.38372;3.05500;4.62560;3
GYRO;14.049;69610.323;-0.79412;2.06961;-0.22969;3
PRES;14.050;69610.324;1013.5083;3
ACCE;14.054;69610.328;7.14430;3.05500;4.71179;3
AHRS;14.059;69610.333;17.4881;-60.8296;-2.3372;0.12087;-0.50294;-0.09433;3
MAGN;14.060;69610.334;-33.37500;15.00000;-18.75000;3
GYRO;14.060;69610.335;-0.80268;1.96943;-0.22969;3
ACCE;14.063;69610.338;6.95276;3.05500;4.68306;3
GYRO;14.069;69610.344;-0.82222;1.89613;-0.21136;3
PRES;14.070;69610.344;1013.5063;3
ACCE;14.073;69610.348;6.74207;3.02627;4.70221;3
LIGH;14.075;69610.349;16550.0;3
AHRS;14.079;69610.353;17.2221;-58.0422;-3.3234;0.11696;-0.48326;-0.09768;3
MAGN;14.080;69610.354;-32.31250;14.87500;-19.81250;3
GYRO;14.080;69610.355;-0.84544;1.85947;-0.17959;3
ACCE;14.084;69610.358;6.63673;2.97839;4.92248;3
GYRO;14.090;69610.364;-0.86376;1.83137;-0.14172;3
PRES;14.090;69610.364;1013.5024;3
ACCE;14.094;69610.368;6.61757;2.87304;5.15232;3
AHRS;14.099;69610.373;17.1184;-55.4040;-4.3447;0.11425;-0.46436;-0.10232;3
MAGN;14.100;69610.374;-30.87500;15.12500;-20.81250;3
GYRO;14.101;69610.375;-0.87109;1.80205;-0.10996;3
ACCE;14.104;69610.378;6.57927;2.75812;5.00867;3
GYRO;14.110;69610.383;-0.88698;1.80450;-0.08919;3
PRES;14.110;69610.384;1013.5029;3
ACCE;14.114;69610.388;6.45477;2.63362;5.13317;3
AHRS;14.120;69610.393;16.7065;-52.9590;-5.2543;0.10968;-0.44664;-0.10530;3
MAGN;14.120;69610.394;-30.50000;15.43750;-22.00000;3
GYRO;14.121;69610.395;-0.92241;1.81060;-0.07330;3
ACCE;14.124;69610.398;6.46434;2.63362;5.33428;3
GYRO;14.130;69610.403;-0.97250;1.80083;-0.06597;3
PRES;14.131;69610.404;1013.4912;3
ACCE;14.134;69610.408;6.38773;2.60489;5.53539;3
AHRS;14.139;69610.413;16.2647;-50.6587;-6.1243;0.10505;-0.42974;-0.10823;3
MAGN;14.140;69610.414;-29.37500;15.37500;-23.18750;3
GYRO;14.141;69610.415;-1.02748;1.79228;-0.06597;3
ACCE;14.144;69610.418;6.33027;2.55701;5.77481;3
GYRO;14.149;69610.423;-1.07390;1.77640;-0.07208;3
PRES;14.150;69610.424;1013.5029;3
ACCE;14.154;69610.428;6.36858;2.49955;6.01423;3
AHRS;14.159;69610.433;15.6263;-48.2767;-6.9385;0.09931;-0.41191;-0.11020;3
MAGN;14.160;69610.434;-28.87500;15.81250;-23.93750;3
GYRO;14.161;69610.435;-1.11177;1.75318;-0.08186;3
ACCE;14.164;69610.438;6.34942;2.42293;6.19619;3
GYRO;14.170;69610.444;-1.13865;1.73974;-0.09652;3
PRES;14.170;69610.444;1013.4941;3
ACCE;14.174;69610.448;6.26323;2.34632;6.34942;3
AHRS;14.179;69610.453;14.9140;-45.9704;-7.8761;0.09261;-0.39448;-0.11325;3
MAGN;14.180;69610.454;-28.31250;16.37500;-24.81250;3
GYRO;14.181;69610.455;-1.15942;1.73241;-0.10996;3
ACCE;14.184;69610.458;6.11000;2.26970;6.47392;3
SOUN;14.185;79.69;0.00243;41.70
GYRO;14.189;69610.463;-1.19119;1.71897;-0.12217;3
PRES;14.190;69610.464;1013.4917;3
ACCE;14.194;69610.468;5.90889;2.19309;6.70376;3
AHRS;14.199;69610.473;14.0603;-43.6680;-8.8188;0.08490;-0.37677;-0.11622;3
MAGN;14.200;69610.474;-27.50000;17.12500;-25.68750;3
GYRO;14.201;69610.475;-1.23639;1.68232;-0.13683;3
ACCE;14.204;69610.478;5.67905;2.13563;6.91445;3
GYRO;14.209;69610.483;-1.27915;1.62490;-0.15638;3
PRES;14.210;69610.484;1013.4995;3
ACCE;14.214;69610.488;5.46836;1.98240;7.17303;3
AHRS;14.219;69610.493;13.1841;-41.3613;-9.8870;0.07677;-0.35877;-0.12048;3
MAGN;14.220;69610.494;-26.68750;17.68750;-26.12500;3
GYRO;14.221;69610.495;-1.31214;1.54671;-0.18326;3
ACCE;14.224;69610.498;5.31513;1.83875;7.50822;3
GYRO;14.229;69610.503;-1.33169;1.44042;-0.21991;3
PRES;14.229;69610.504;1013.5029;3
ACCE;14.233;69610.508;5.20021;1.75256;7.77637;3
AHRS;14.239;69610.513;12.1858;-39.1522;-10.8773;0.06798;-0.34115;-0.12420;3
MAGN;14.240;69610.514;-26.00000;18.68750;-26.56250;3
GYRO;14.240;69610.515;-1.33535;1.12644;-0.29322;3
ACCE;14.243;69610.518;5.11401;1.66636;7.91044;3
GYRO;14.249;69610.523;-1.33535;1.12644;-0.29322;3
PRES;14.249;69610.524;1013.5005;3
ACCE;14.253;69610.528;5.06613;1.56102;7.98706;3
AHRS;14.259;69610.533;11.0543;-36.8457;-12.2042;0.05743;-0.32249;-0.13065;3
MAGN;14.260;69610.534;-25.18750;19.12500;-27.00000;3
GYRO;14.260;69610.535;-1.32436;0.81245;-0.34941;3
ACCE;14.264;69610.538;5.10444;1.44610;7.91044;3
GYRO;14.269;69610.544;-1.32558;0.71716;-0.37385;3
PRES;14.270;69610.544;1013.4912;3
ACCE;14.273;69610.548;5.03740;1.39821;7.80510;3
AHRS;14.279;69610.553;9.9957;-35.2777;-13.2833;0.04755;-0.30944;-0.13602;3
MAGN;14.280;69610.554;-24.18750;19.56250;-27.43750;3
GYRO;14.280;69610.555;-1.33169;0.66218;-0.38851;3
ACCE;14.283;69610.558;4.89375;1.35991;7.78594;3
GYRO;14.290;69610.563;-1.34757;0.61209;-0.39218;3
PRES;14.290;69610.564;1013.4976;3
ACCE;14.294;69610.568;4.87459;1.27372;7.83383;3
AHRS;14.299;69610.573;8.9372;-34.0271;-14.5725;0.03690;-0.29880;-0.14352;3
MAGN;14.301;69610.575;-23.81250;20.00000;-27.87500;3
GYRO;14.302;69610.575;-1.37078;0.56810;-0.39095;3
ACCE;14.304;69610.578;4.83629;1.14922;7.93917;3
GYRO;14.310;69610.583;-1.39277;0.52412;-0.38973;3
PRES;14.310;69610.584;1013.4941;3
ACCE;14.314;69610.588;4.70221;1.01514;8.02536;3
AHRS;14.320;69610.593;7.8813;-32.9754;-15.5823;0.02691;-0.28946;-0.14900;3
MAGN;14.322;69610.594;-23.12500;20.25000;-27.56250;3
GYRO;14.322;69610.595;-1.41232;0.46670;-0.38607;3
ACCE;14.324;69610.598;4.61602;0.88107;8.10198;3
GYRO;14.330;69610.603;-1.43920;0.39340;-0.38607;3
PRES;14.330;69610.604;1013.4946;3
ACCE;14.334;69610.608;4.58729;0.76614;8.16902;3
AHRS;14.339;69610.613;6.7233;-32.0069;-16.9193;0.01526;-0.28052;-0.15716;3
MAGN;14.342;69610.616;-22.81250;20.68750;-27.43750;3
GYRO;14.343;69610.616;-1.46852;0.31643;-0.39706;3
ACCE;14.345;69610.618;4.52983;0.68953;8.29351;3
GYRO;14.350;69610.624;-1.48685;0.24801;-0.41417;3
PRES;14.350;69610.624;1013.4824;3
ACCE;14.354;69610.628;4.43406;0.64165;8.37971;3
AHRS;14.359;69610.633;5.4239;-31.1414;-18.0218;0.00302;-0.27196;-0.16325;3
MAGN;14.360;69610.634;-22.12500;21.25000;-27.00000;3
GYRO;14.361;69610.635;-1.49418;0.19181;-0.42272;3
ACCE;14.364;69610.638;4.45322;0.55545;8.40844;3
GYRO;14.370;69610.644;-1.49540;0.16738;-0.42028;3
PRES;14.370;69610.644;1013.4873;3
ACCE;14.373;69610.648;4.48195;0.42138;8.47547;3
AHRS;14.379;69610.653;4.2671;-30.5010;-19.2833;-0.00861;-0.26516;-0.17113;3
MAGN;14.380;69610.654;-21.87500;21.68750;-26.68750;3
GYRO;14.381;69610.655;-1.48562;0.18937;-0.41050;3
ACCE;14.384;69610.658;4.50110;0.32561;8.48505;3
GYRO;14.389;69610.663;-1.45508;0.25656;-0.38729;3
PRES;14.390;69610.664;1013.4863;3
ACCE;14.394;69610.668;4.52025;0.20111;8.39886;3
AHRS;14.399;69610.673;2.9855;-30.0330;-20.2455;-0.02075;-0.25940;-0.17634;3
MAGN;14.401;69610.674;-21.87500;22.12500;-26.25000;3
GYRO;14.401;69610.675;-1.41232;0.36774;-0.34819;3
ACCE;14.404;69610.678;4.52025;0.13408;8.28394;3
GYRO;14.409;69610.683;-1.37323;0.51679;-0.29566;3
PRES;14.410;69610.684;1013.5093;3
ACCE;14.413;69610.688;4.44364;0.04788;8.13071;3
AHRS;14.419;69610.693;1.6828;-29.6635;-21.5609;-0.03393;-0.25409;-0.18449;3
MAGN;14.420;69610.694;-22.18750;22.87500;-26.12500;3
GYRO;14.420;69610.695;-1.34513;0.69028;-0.23579;3
ACCE;14.424;69610.698;4.31914;-0.06704;8.11156;3
LIGH;14.425;69610.699;30777.0;3
GYRO;14.429;69610.704;-1.33413;0.86010;-0.17715;3
PRES;14.430;69610.704;1013.5146;3
ACCE;14.433;69610.708;4.24253;-0.18196;8.25521;3
AHRS;14.439;69610.713;0.4174;-29.0681;-22.4052;-0.04530;-0.24686;-0.18896;3
MAGN;14.440;69610.714;-22.31250;23.62500;-25.25000;3
GYRO;14.440;69610.715;-1.33657;0.99082;-0.12950;3
ACCE;14.444;69610.718;4.18506;-0.32561;8.49463;3
GYRO;14.450;69610.724;-1.34390;1.05558;-0.10507;3
PRES;14.450;69610.724;1013.4990;3
ACCE;14.454;69610.728;4.18506;-0.46926;8.63828;3
AHRS;14.459;69610.733;-0.8722;-28.1579;-23.4442;-0.05665;-0.23668;-0.19524;3
MAGN;14.460;69610.734;-22.18750;23.93750;-24.81250;3
GYRO;14.461;69610.735;-1.35123;1.05802;-0.10996;3
ACCE;14.464;69610.738;4.19464;-0.60334;8.74362;3
GYRO;14.470;69610.744;-1.38422;1.04580;-0.14783;3
PRES;14.470;69610.744;1013.4980;3
ACCE;14.474;69610.748;4.24253;-0.73741;9.14585;3
AHRS;14.479;69610.753;-2.1987;-26.9579;-24.1008;-0.06690;-0.22401;-0.19861;3
MAGN;14.480;69610.754;-21.81250;24.62500;-24.37500;3
GYRO;14.481;69610.755;-1.42332;0.96761;-0.20769;3
ACCE;14.484;69610.758;4.37660;-0.84276;9.49062;3
GYRO;14.489;69610.763;-1.42332;0.82955;-0.28588;3
PRES;14.490;69610.764;1013.5063;3
ACCE;14.494;69610.768;4.38618;-0.96726;9.73004;3
AHRS;14.499;69610.773;-3.5855;-25.7103;-24.9358;-0.07779;-0.21055;-0.20358;3
MAGN;14.500;69610.774;-21.50000;25.68750;-23.75000;3
GYRO;14.501;69610.775;-1.35001;0.46304;-0.48381;3
ACCE;14.504;69610.778;4.41491;-1.13964;9.73961;3
GYRO;14.509;69610.783;-1.35001;0.46304;-0.48381;3
PRES;14.510;69610.784;1013.5083;3
ACCE;14.514;69610.788;4.47237;-1.28329;9.62469;3
AHRS;14.519;69610.793;-4.9900;-24.6072;-25.6936;-0.08880;-0.19810;-0.20799;3
MAGN;14.520;69610.794;-21.12500;26.37500;-23.31250;3
GYRO;14.521;69610.795;-1.31458;0.11851;-0.70372;3
ACCE;14.524;69610.798;4.42448;-1.42694;9.45231;3
GYRO;14.529;69610.803;-1.32924;0.01710;-0.79290;3
PRES;14.530;69610.804;1013.5063;3
ACCE;14.533;69610.808;4.28083;-1.56102;9.33739;3
AHRS;14.539;69610.813;-6.2303;-24.2528;-26.8313;-0.10035;-0.19171;-0.21540;3
MAGN;14.540;69610.814;-20.68750;26.81250;-23.18750;3
GYRO;14.541;69610.815;-1.34268;-0.03054;-0.84177;3
ACCE;14.543;69610.818;4.17549;-1.65679;9.44273;3
GYRO;14.549;69610.824;-1.33046;-0.04154;-0.85643;3
PRES;14.550;69610.824;1013.5044;3
ACCE;14.553;69610.828;4.02226;-1.75256;9.58638;3
AHRS;14.559;69610.833;-7.3257;-24.1525;-27.8852;-0.11094;-0.18758;-0.22216;3
MAGN;14.561;69610.834;-20.75000;27.43750;-22.87500;3
GYRO;14.561;69610.835;-1.29870;-0.04276;-0.83811;3
ACCE;14.564;69610.838;3.89776;-1.88663;9.75877;3
GYRO;14.569;69610.844;-1.25350;-0.04520;-0.79779;3
PRES;14.570;69610.844;1013.5015;3
ACCE;14.573;69610.848;3.84988;-1.99198;9.85453;3
AHRS;14.579;69610.853;-8.4427;-24.2416;-29.4765;-0.12287;-0.18420;-0.23311;3
MAGN;14.580;69610.854;-21.43750;27.75000;-22.56250;3
GYRO;14.580;69610.855;-1.19730;-0.04520;-0.75014;3
ACCE;14.584;69610.858;3.82115;-2.09732;10.00776;3
GYRO;14.589;69610.863;-1.13010;-0.03665;-0.70372;3
PRES;14.590;69610.864;1013.5024;3
ACCE;14.593;69610.868;3.83072;-2.12605;10.18972;3
AHRS;14.599;69610.873;-9.4663;-24.3862;-30.6452;-0.13341;-0.18169;-0.24060;3
MAGN;14.600;69610.874;-21.81250;27.56250;-22.12500;3
GYRO;14.601;69610.875;-1.04580;-0.01955;-0.65851;3
ACCE;14.604;69610.878;3.80199;-2.08774;10.33337;3
GYRO;14.609;69610.883;-0.93951;0.00855;-0.61209;3
PRES;14.610;69610.884;1013.5132;3
ACCE;14.613;69610.888;3.73495;-2.02071;10.39084;3
AHRS;14.619;69610.893;-10.4210;-24.3694;-32.0984;-0.14342;-0.17746;-0.25070;3
MAGN;14.620;69610.894;-22.12500;27.75000;-21.68750;3
GYRO;14.621;69610.895;-0.81856;0.05742;-0.55589;3
ACCE;14.623;69610.898;3.65834;-2.05901;10.32380;3
SOUN;14.626;305.96;0.00934;53.38
GYRO;14.629;69610.903;-0.69883;0.12217;-0.48747;3
PRES;14.630;69610.904;1013.5122;3
ACCE;14.633;69610.908;3.54342;-2.12605;10.22803;3
AHRS;14.639;69610.913;-11.2643;-24.4933;-33.0077;-0.15192;-0.17515;-0.25631;3
MAGN;14.640;69610.914;-22.25000;27.56250;-21.12500;3
GYRO;14.641;69610.915;-0.59620;0.18448;-0.40806;3
ACCE;14.643;69610.918;3.46680;-2.20267;10.21845;3
GYRO;14.649;69610.924;-0.50824;0.21625;-0.32742;3
PRES;14.650;69610.924;1013.5161;3
ACCE;14.653;69610.928;3.44765;-2.26970;10.28549;3
AHRS;14.659;69610.933;-11.8553;-24.2247;-34.0695;-0.15768;-0.16997;-0.26418;3
MAGN;14.660;69610.934;-22.93750;27.62500;-20.50000;3
GYRO;14.661;69610.935;-0.43127;0.20403;-0.26023;3
ACCE;14.664;69610.938;3.50511;-2.26970;10.33337;3
GYRO;14.669;69610.943;-0.35919;0.16005;-0.21258;3
PRES;14.670;69610.944;1013.5166;3
ACCE;14.673;69610.948;3.57215;-2.26970;10.38126;3
AHRS;14.679;69610.953;-12.3351;-24.0832;-34.5919;-0.16199;-0.16680;-0.26768;3
MAGN;14.680;69610.954;-22.81250;28.18750;-19.93750;3
GYRO;14.681;69610.955;-0.28955;0.09407;-0.18815;3
ACCE;14.684;69610.958;3.64876;-2.25055;10.39084;3
GYRO;14.690;69610.964;-0.21991;0.01100;-0.18204;3
PRES;14.690;69610.964;1013.5112;3
ACCE;14.694;69610.968;3.75411;-2.25055;10.32380;3
AHRS;14.699;69610.973;-12.6346;-23.6189;-35.1222;-0.16406;-0.16144;-0.27207;3
MAGN;14.700;69610.974;-22.56250;28.50000;-19.37500;3
GYRO;14.701;69610.975;-0.15272;-0.07575;-0.18937;3
ACCE;14.704;69610.978;3.84030;-2.20267;10.18015;3
GYRO;14.709;69610.983;-0.08919;-0.15149;-0.20525;3
PRES;14.710;69610.984;1013.5049;3
ACCE;14.714;69610.988;3.87861;-2.12605;10.02692;3
GNSS;14.716;1491389253.340;39.993854;-0.073832;101.809;173.993;16.0;0.3;16;14
AHRS;14.722;69610.993;-12.9109;-23.4864;-35.1938;-0.16607;-0.15949;-0.27230;3
MAGN;14.723;69610.994;-22.68750;28.18750;-19.18750;3
GYRO;14.723;69610.995;-0.02932;-0.20281;-0.21747;3
ACCE;14.724;69610.998;3.88818;-2.03986;9.76834;3
GNSS;14.725;1491389253.340;39.993854;-0.073832;101.809;173.993;16.0;0.3;16;14
GYRO;14.729;69611.003;0.02321;-0.22969;-0.21991;3
PRES;14.730;69611.004;1013.4985;3
ACCE;14.734;69611.008;3.89776;-1.95367;9.56723;3
AHRS;14.739;69611.013;-12.8731;-23.4917;-35.4577;-0.16614;-0.15926;-0.27452;3
MAGN;14.741;69611.014;-22.56250;28.31250;-19.06250;3
GYRO;14.741;69611.014;0.05864;-0.23579;-0.21258;3
ACCE;14.744;69611.018;3.92649;-1.88663;9.40442;3
WIFI;14.746;69610.956;WAP124;20:17:FF:FF:F1:24;-74
WIFI;14.746;69610.956;WAP116;20:17:FF:FF:F1:16;-77
WIFI;14.746;69610.956;WAP131;20:17:FF:FF:F1:31;-74
WIFI;14.746;69610.956;WAP129;20:17:FF:FF:F1:29;-79
WIFI;14.746;69610.956;WAP130;20:17:FF:FF:F1:30;-73
WIFI;14.746;69610.956;WAP240;20:17:FF:FF:F2:40;-80
WIFI;14.746;69610.956;WAP123;20:17:FF:FF:F1:23;-72
WIFI;14.746;69610.956;WAP320;20:17:FF:FF:F3:20;-82
WIFI;14.746;69607.511;WAP065;20:17:FF:FF:F0:65;-77
WIFI;14.746;69610.956;WAP110;20:17:FF:FF:F1:10;-72
WIFI;14.746;69610.956;WAP066;20:17:FF:FF:F0:66;-88
WIFI;14.746;69610.956;WAP265;20:17:FF:FF:F2:65;-83
WIFI;14.746;69610.956;WAP122;20:17:FF:FF:F1:22;-81
WIFI;14.746;69604.093;WAP142;20:17:FF:FF:F1:42;-89
WIFI;14.746;69607.511;WAP214;20:17:FF:FF:F2:14;-75
WIFI;14.746;69610.956;WAP314;20:17:FF:FF:F3:14;-72
WIFI;14.746;69610.956;WAP192;20:17:FF:FF:F1:92;-61
WIFI;14.746;69610.956;WAP014;20:17:FF:FF:F0:14;-70
WIFI;14.746;69607.511;WAP018;20:17:FF:FF:F0:18;-83
WIFI;14.746;69607.511;WAP008;20:17:FF:FF:F0:08;-85
WIFI;14.746;69607.511;WAP205;20:17:FF:FF:F2:05;-79
WIFI;14.746;69610.956;WAP010;20:17:FF:FF:F0:10;-78
WIFI;14.746;69607.511;WAP076;20:17:FF:FF:F0:76;-84
WIFI;14.746;69610.956;WAP058;20:17:FF:FF:F0:58;-79
WIFI;14.746;69610.956;WAP032;20:17:FF:FF:F0:32;-86
WIFI;14.746;69600.687;WAP257;20:17:FF:FF:F2:57;-73
WIFI;14.746;69607.511;WAP154;20:17:FF:FF:F1:54;-87
WIFI;14.746;69607.511;WAP003;20:17:FF:FF:F0:03;-89
WIFI;14.746;69610.956;WAP033;20:17:FF:FF:F0:33;-78
WIFI;14.746;69607.511;WAP005;20:17:FF:FF:F0:05;-89
WIFI;14.746;69610.956;WAP227;20:17:FF:FF:F2:27;-90
WIFI;14.746;69600.687;WAP232;20:17:FF:FF:F2:32;-87
WIFI;14.746;69607.511;WAP029;20:17:FF:FF:F0:29;-82
WIFI;14.746;69607.511;WAP206;20:17:FF:FF:F2:06;-84
WIFI;14.746;69604.093;WAP212;20:17:FF:FF:F2:12;-90
WIFI;14.746;69604.093;WAP279;20:17:FF:FF:F2:79;-86
WIFI;14.746;69610.956;WAP215;20:17:FF:FF:F2:15;-78
WIFI;14.746;69607.511;WAP218;20:17:FF:FF:F2:18;-85
WIFI;14.746;69607.511;WAP179;20:17:FF:FF:F1:79;-85
WIFI;14.746;69607.511;WAP237;20:17:FF:FF:F2:37;-86
WIFI;14.746;69607.511;WAP230;20:17:FF:FF:F2:30;-87
WIFI;14.746;69610.956;WAP031;20:17:FF:FF:F0:31;-81
WIFI;14.746;69607.511;WAP173;20:17:FF:FF:F1:73;-89
WIFI;14.746;69610.956;WAP143;20:17:FF:FF:F1:43;-81
WIFI;14.746;69610.956;WAP210;20:17:FF:FF:F2:10;-82
WIFI;14.746;69610.956;WAP219;20:17:FF:FF:F2:19;-86
WIFI;14.746;69610.956;WAP225;20:17:FF:FF:F2:25;-86
WIFI;14.746;69610.956;WAP111;20:17:FF:FF:F1:11;-87
GYRO;14.806;69611.024;0.07697;-0.22480;-0.20036;3
PRES;14.806;69611.024;1013.4907;3
ACCE;14.807;69611.028;3.95522;-1.81002;9.29908;3
AHRS;14.807;69611.033;-12.8609;-23.6917;-35.4455;-0.16651;-0.16094;-0.27415;3
MAGN;14.807;69611.034;-22.37500;28.43750;-19.06250;3
GYRO;14.807;69611.035;0.08919;-0.20281;-0.18692;3
ACCE;14.807;69611.038;3.93607;-1.67594;9.26077;3
GYRO;14.807;69611.043;0.10018;-0.17471;-0.17226;3
PRES;14.807;69611.044;1013.4961;3
ACCE;14.808;69611.048;3.93607;-1.62806;9.19373;3
LIGH;14.808;69611.049;48868.0;3
AHRS;14.808;69611.053;-12.5163;-23.9447;-35.5832;-0.16454;-0.16376;-0.27560;3
MAGN;14.808;69611.054;-22.81250;28.31250;-18.93750;3
GYRO;14.808;69611.055;0.12462;-0.11729;-0.12217;3
ACCE;14.808;69611.058;3.97437;-1.57060;9.12670;3
GYRO;14.809;69611.063;0.12462;-0.11729;-0.12217;3
PRES;14.809;69611.064;1013.4985;3
ACCE;14.809;69611.068;4.02226;-1.55144;9.04051;3
AHRS;14.809;69611.073;-12.3959;-24.1096;-35.4637;-0.16380;-0.16561;-0.27463;3
MAGN;14.809;69611.074;-23.12500;28.18750;-19.37500;3
GYRO;14.809;69611.075;0.14050;-0.04520;-0.06842;3
ACCE;14.809;69611.078;4.06057;-1.47483;8.96389;3
GYRO;14.809;69611.083;0.14294;-0.00733;-0.03787;3
PRES;14.810;69611.084;1013.5039;3
ACCE;14.813;69611.088;4.10845;-1.44610;8.88728;3
AHRS;14.819;69611.093;-11.9710;-24.2772;-35.4572;-0.16079;-0.16816;-0.27519;3
MAGN;14.821;69611.095;-22.93750;28.31250;-19.50000;3
GYRO;14.821;69611.095;0.14294;0.02688;-0.01466;3
ACCE;14.824;69611.098;4.16591;-1.43652;8.78193;3
GYRO;14.829;69611.103;0.13195;0.05742;-0.00122;3
PRES;14.830;69611.104;1013.5083;3
ACCE;14.834;69611.108;4.21380;-1.40779;8.69574;3
AHRS;14.839;69611.113;-11.8556;-24.2217;-35.1739;-0.15931;-0.16842;-0.27319;3
MAGN;14.848;69611.122;-23.93750;28.50000;-19.62500;3
GYRO;14.848;69611.122;0.11118;0.07941;0.00122;3
ACCE;14.851;69611.125;4.28083;-1.35033;8.74362;3
GYRO;14.851;69611.125;0.08552;0.09041;-0.00611;3
PRES;14.851;69611.126;1013.4995;3
ACCE;14.854;69611.128;4.33829;-1.35991;8.77236;3
AHRS;14.859;69611.133;-11.3831;-24.3194;-34.9980;-0.15549;-0.17075;-0.27257;3
MAGN;14.860;69611.134;-24.06250;28.50000;-19.93750;3
GYRO;14.860;69611.135;0.06597;0.09529;-0.02077;3
ACCE;14.863;69611.138;4.35745;-1.32160;8.81066;3
GYRO;14.869;69611.143;0.05620;0.10996;-0.03787;3
PRES;14.869;69611.144;1013.4946;3
ACCE;14.873;69611.148;4.36702;-1.26414;8.76278;3
AHRS;14.879;69611.153;-11.3666;-24.1763;-34.7817;-0.15469;-0.16992;-0.27103;3
MAGN;14.880;69611.154;-24.25000;28.68750;-20.25000;3
GYRO;14.880;69611.155;0.05620;0.13928;-0.04398;3
ACCE;14.883;69611.158;4.31914;-1.25456;8.57124;3
GYRO;14.889;69611.163;0.05131;0.18937;-0.03543;3
PRES;14.889;69611.164;1013.5059;3
ACCE;14.893;69611.168;4.31914;-1.22583;8.36055;3
AHRS;14.899;69611.173;-10.9985;-24.2756;-34.6442;-0.15176;-0.17191;-0.27051;3
MAGN;14.900;69611.174;-24.25000;28.68750;-20.25000;3
GYRO;14.900;69611.175;0.03176;0.26634;-0.01588;3
ACCE;14.904;69611.178;4.38618;-1.21625;8.18817;3
GYRO;14.909;69611.183;0.00122;0.36408;0.01222;3
PRES;14.910;69611.184;1013.4976;3
ACCE;14.913;69611.188;4.62560;-1.22583;7.96790;3
AHRS;14.919;69611.193;-10.9595;-24.0538;-34.4824;-0.15068;-0.17042;-0.26956;3
MAGN;14.920;69611.194;-24.62500;28.37500;-20.12500;3
GYRO;14.921;69611.195;-0.04154;0.47281;0.03421;3
ACCE;14.923;69611.198;4.80756;-1.21625;7.80510;3
GYRO;14.929;69611.204;-0.09652;0.58765;0.03176;3
PRES;14.930;69611.204;1013.5020;3
ACCE;14.933;69611.208;4.79798;-1.19710;7.90087;3
AHRS;14.939;69611.213;-10.6495;-24.2976;-34.2919;-0.14846;-0.17348;-0.26830;3
MAGN;14.940;69611.214;-23.93750;28.37500;-19.93750;3
GYRO;14.940;69611.215;-0.16127;0.68783;-0.00122;3
ACCE;14.943;69611.218;4.70221;-1.23541;8.18817;3
GYRO;14.950;69611.224;-0.22113;0.73670;-0.05376;3
PRES;14.950;69611.224;1013.4946;3
ACCE;14.953;69611.228;4.54898;-1.33118;8.58082;3
AHRS;14.959;69611.233;-10.7428;-23.6979;-34.1186;-0.14756;-0.16856;-0.26747;3
MAGN;14.960;69611.234;-23.93750;28.06250;-19.62500;3
GYRO;14.960;69611.235;-0.27122;0.70494;-0.11973;3
ACCE;14.964;69611.238;4.51068;-1.46525;8.84897;3
GYRO;14.969;69611.243;-0.31521;0.58399;-0.20281;3
PRES;14.970;69611.244;1013.5107;3
ACCE;14.973;69611.248;4.52025;-1.60890;9.01178;3
AHRS;14.979;69611.253;-10.6879;-23.2616;-34.0586;-0.14601;-0.16521;-0.26765;3
MAGN;14.980;69611.254;-23.50000;27.93750;-19.81250;3
GYRO;14.981;69611.255;-0.35430;0.40195;-0.30421;3
ACCE;14.984;69611.258;4.64475;-1.75256;9.21289;3
GYRO;14.989;69611.263;-0.39340;0.18448;-0.42638;3
PRES;14.990;69611.264;1013.5234;3
ACCE;14.993;69611.268;4.84586;-1.81959;9.50019;3
AHRS;14.999;69611.273;-10.9443;-22.4651;-34.2039;-0.14642;-0.15782;-0.26937;3
MAGN;15.000;69611.274;-23.81250;28.06250;-19.93750;3
GYRO;15.001;69611.275;-0.43005;-0.06231;-0.57788;3
ACCE;15.003;69611.278;4.94163;-1.87705;9.68215;3
GYRO;15.009;69611.283;-0.44715;-0.32254;-0.75136;3
PRES;15.010;69611.284;1013.5166;3
ACCE;15.014;69611.288;5.16190;-1.99198;9.77792;3
AHRS;15.020;69611.293;-11.0557;-22.4659;-34.5775;-0.14784;-0.15705;-0.27222;3
MAGN;15.021;69611.294;-23.62500;27.75000;-19.81250;3
GYRO;15.021;69611.295;-0.45326;-0.59498;-0.92852;3
ACCE;15.023;69611.298;5.67905;-2.17394;9.89284;3
GYRO;15.030;69611.304;-0.46426;-0.88331;-1.12155;3
PRES;15.031;69611.304;1013.5190;3
ACCE;15.033;69611.308;6.29196;-2.39420;10.01734;3
AHRS;15.041;69611.313;-11.2864;-22.6493;-35.2564;-0.15107;-0.15704;-0.27710;3
MAGN;15.042;69611.314;-23.93750;27.50000;-20.25000;3
GYRO;15.043;69611.315;-0.52412;-1.48440;-1.64689;3
ACCE;15.044;69611.318;6.66546;-2.45166;10.11311;3
GYRO;15.049;69611.324;-0.52412;-1.48440;-1.64689;3
PRES;15.050;69611.324;1013.5225;3
ACCE;15.053;69611.328;6.78038;-2.41336;10.20888;3
AHRS;15.059;69611.333;-11.3022;-24.2278;-36.3237;-0.15658;-0.16842;-0.28365;3
MAGN;15.060;69611.334;-24.43750;27.06250;-19.81250;3
GYRO;15.061;69611.335;-0.50702;-1.92178;-2.23699;3
ACCE;15.064;69611.338;6.68461;-2.39420;10.19930;3
GYRO;15.069;69611.343;-0.45571;-2.08183;-2.48133;3
PRES;15.070;69611.344;1013.5283;3
ACCE;15.073;69611.348;6.40688;-2.40378;10.02692;3
AHRS;15.079;69611.353;-11.1245;-26.1883;-37.9935;-0.16266;-0.18247;-0.29480;3
MAGN;15.081;69611.355;-25.31250;26.50000;-18.75000;3
GYRO;15.081;69611.355;-0.40073;-2.23577;-2.67803;3
ACCE;15.083;69611.358;6.26323;-2.51870;10.03649;3
GYRO;15.089;69611.363;-0.36408;-2.43369;-2.85274;3
PRES;15.090;69611.364;1013.5254;3
ACCE;15.093;69611.368;6.39731;-2.78685;10.39084;3
AHRS;15.099;69611.373;-10.5052;-29.0871;-40.5260;-0.16973;-0.20390;-0.31226;3
MAGN;15.101;69611.374;-26.25000;25.75000;-17.75000;3
GYRO;15.101;69611.375;-0.35430;-2.72079;-3.03967;3
ACCE;15.104;69611.378;6.61757;-2.95923;10.94629;3
GYRO;15.110;69611.383;-0.35919;-3.11175;-3.25836;3
PRES;15.110;69611.384;1013.5171;3
ACCE;15.114;69611.388;6.90488;-3.10289;11.34852;3
AHRS;15.119;69611.393;-9.5115;-31.9127;-42.8398;-0.17426;-0.22592;-0.32870;3
MAGN;15.120;69611.394;-28.00000;24.75000;-16.56250;3
GYRO;15.121;69611.395;-0.33964;-3.55646;-3.51981;3
ACCE;15.124;69611.398;7.25922;-3.16035;11.79863;3
LIGH;15.125;69611.399;42390.0;3
GYRO;15.129;69611.404;-0.24679;-3.99872;-3.82279;3
PRES;15.130;69611.404;1013.5146;3
ACCE;15.134;69611.408;7.61356;-3.19865;12.21043;3
AHRS;15.139;69611.413;-8.3273;-35.1657;-46.1347;-0.18173;-0.25008;-0.35234;3
MAGN;15.140;69611.414;-30.18750;22.87500;-14.37500;3
GYRO;15.140;69611.415;-0.08430;-4.43366;-4.15633;3
ACCE;15.144;69611.418;7.92960;-3.29442;12.21043;3
GYRO;15.150;69611.424;0.11118;-4.84294;-4.50696;3
PRES;15.151;69611.424;1013.5054;3
ACCE;15.153;69611.428;8.05409;-3.21781;11.51132;3
AHRS;15.159;69611.433;-6.4447;-39.3912;-48.8829;-0.18741;-0.28444;-0.37169;3
MAGN;15.160;69611.434;-31.81250;21.31250;-12.12500;3
GYRO;15.160;69611.435;0.30177;-5.14715;-4.85027;3
ACCE;15.163;69611.438;7.92002;-3.02627;10.22803;3
GYRO;15.169;69611.443;0.45448;-5.27543;-5.13127;3
PRES;15.169;69611.444;1013.5156;3
ACCE;15.173;69611.448;7.61356;-2.53785;8.98304;3
SOUN;15.176;148.69;0.00454;47.12
AHRS;15.179;69611.453;-4.1834;-44.0841;-52.8036;-0.19707;-0.32088;-0.39962;3
MAGN;15.180;69611.454;-34.12500;18.56250;-9.50000;3
GYRO;15.180;69611.455;0.54856;-5.25100;-5.29987;3
ACCE;15.183;69611.458;7.25922;-1.99198;8.11156;3
GYRO;15.189;69611.463;0.58765;-5.15082;-5.35851;3
PRES;15.190;69611.464;1013.4961;3
ACCE;15.193;69611.468;6.93361;-1.38864;7.58483;3
AHRS;15.199;69611.473;-0.3545;-49.7002;-55.4012;-0.19784;-0.37077;-0.42066;3
MAGN;15.200;69611.474;-36.25000;15.18750;-5.93750;3
GYRO;15.200;69611.475;0.58399;-5.04086;-5.33163;3
ACCE;15.203;69611.478;6.99107;-0.76614;7.46991;3
GYRO;15.209;69611.484;0.57177;-4.99688;-5.25711;3
PRES;15.210;69611.484;1013.4971;3
ACCE;15.213;69611.488;7.28795;-0.22984;7.64229;3
AHRS;15.219;69611.493;3.7314;-54.5751;-59.0820;-0.20075;-0.41291;-0.45093;3
MAGN;15.220;69611.494;-37.56250;12.00000;-2.12500;3
GYRO;15.220;69611.495;0.59620;-5.04453;-5.20335;3
ACCE;15.224;69611.498;7.61356;0.07661;7.49864;3
GYRO;15.229;69611.504;0.64874;-5.14226;-5.21679;3
PRES;15.229;69611.504;1013.4995;3
ACCE;15.233;69611.508;7.80510;0.30646;6.84742;3
AHRS;15.239;69611.513;8.6795;-59.6648;-60.9338;-0.19493;-0.46083;-0.47103;3
MAGN;15.240;69611.514;-38.31250;8.31250;1.56250;3
GYRO;15.240;69611.515;0.70983;-5.25955;-5.30475;3
ACCE;15.243;69611.518;7.56568;0.58419;6.06212;3
GYRO;15.249;69611.524;0.77213;-5.33774;-5.45991;3
PRES;15.249;69611.524;1013.5020;3
ACCE;15.253;69611.528;6.94318;0.90980;5.30555;3
AHRS;15.259;69611.533;13.0723;-63.8661;-63.8722;-0.19599;-0.49705;-0.49710;3
MAGN;15.260;69611.534;-38.62500;3.87500;5.87500;3
GYRO;15.260;69611.535;0.84299;-5.33774;-5.63584;3
ACCE;15.263;69611.538;6.22492;1.36948;4.69264;3
GYRO;15.269;69611.543;0.91508;-5.26810;-5.77879;3
PRES;15.270;69611.544;1013.5083;3
ACCE;15.273;69611.548;5.25767;2.08774;4.16591;3
AHRS;15.279;69611.553;18.6818;-69.3072;-65.5158;-0.19131;-0.54409;-0.51682;3
MAGN;15.280;69611.554;-38.06250;0.00000;10.18750;3
GYRO;15.281;69611.555;0.97494;-5.17281;-5.84842;3
ACCE;15.283;69611.558;4.22337;2.85389;3.31358;3
GYRO;15.289;69611.563;1.00671;-5.07263;-5.81299;3
PRES;15.289;69611.564;1013.5010;3
ACCE;15.293;69611.568;3.50511;3.65834;2.63362;3
AHRS;15.299;69611.573;24.6236;-73.3166;-67.4641;-0.18166;-0.58010;-0.54110;3
MAGN;15.300;69611.574;-36.56250;-4.00000;14.18750;3
GYRO;15.300;69611.575;1.03969;-4.81851;-5.45014;3
ACCE;15.303;69611.578;3.02627;4.46279;2.09732;3
GYRO;15.309;69611.583;1.03969;-4.81851;-5.45014;3
PRES;15.310;69611.584;1013.5059;3
ACCE;15.313;69611.588;2.78685;5.02782;1.55144;3
AHRS;15.319;69611.593;31.0655;-78.8577;-68.0214;-0.17082;-0.62294;-0.55725;3
MAGN;15.320;69611.594;-34.37500;-7.62500;18.31250;3
GYRO;15.321;69611.595;1.16797;-4.47520;-4.95900;3
ACCE;15.324;69611.598;2.88262;5.50666;1.41737;3
GYRO;15.330;69611.604;1.28160;-4.34570;-4.75375;3
PRES;15.330;69611.604;1013.5122;3
ACCE;15.334;69611.608;2.93050;5.82270;1.12049;3
AHRS;15.339;69611.613;38.9881;-83.5998;-67.4935;-0.14219;-0.66065;-0.57534;3
MAGN;15.342;69611.616;-31.87500;-11.06250;22.31250;3
GYRO;15.343;69611.617;1.39399;-4.23330;-4.60592;3
ACCE;15.345;69611.620;2.90177;5.97593;0.51715;3
GYRO;15.349;69611.623;1.47707;-4.10624;-4.51307;3
PRES;15.350;69611.624;1013.5112;3
ACCE;15.353;69611.628;2.79643;6.11000;0.26815;3
AHRS;15.359;69611.633;45.0296;-90.1577;-66.0138;-0.12957;-0.69583;-0.58272;3
MAGN;15.360;69611.634;-29.06250;-13.37500;25.43750;3
GYRO;15.361;69611.635;1.52350;-4.03049;-4.47031;3
ACCE;15.363;69611.638;2.68151;6.10043;-0.12450;3
GYRO;15.369;69611.643;1.54060;-4.01461;-4.47276;3
PRES;15.370;69611.644;1013.4980;3
ACCE;15.373;69611.648;2.33674;6.01423;-0.58419;3
AHRS;15.379;69611.653;50.8780;-96.0135;-63.2761;-0.10739;-0.72216;-0.58872;3
MAGN;15.380;69611.654;-25.06250;-15.81250;28.43750;3
GYRO;15.381;69611.655;1.53938;-4.04148;-4.50085;3
ACCE;15.384;69611.658;1.68552;6.14831;-0.89064;3
GYRO;15.389;69611.663;1.51739;-4.11601;-4.51796;3
PRES;15.390;69611.664;1013.4868;3
ACCE;15.394;69611.668;0.85234;6.26323;-1.47483;3
AHRS;15.399;69611.673;55.4455;-104.0265;-59.0219;-0.09450;-0.74820;-0.58745;3
MAGN;15.400;69611.674;-20.68750;-17.43750;31.43750;3
GYRO;15.401;69611.675;1.46485;-4.17099;-4.49475;3
ACCE;15.403;69611.678;-0.03831;6.72292;-2.02071;3
GYRO;15.409;69611.683;1.37445;-4.17954;-4.40923;3
PRES;15.410;69611.684;1013.4976;3
ACCE;15.413;69611.688;-0.62249;7.17303;-2.17394;3
AHRS;15.419;69611.693;61.2821;-116.1562;-50.1359;-0.06530;-0.77565;-0.58459;3
MAGN;15.420;69611.694;-16.31250;-18.68750;33.37500;3
GYRO;15.420;69611.695;1.26083;-4.18198;-4.28827;3
ACCE;15.423;69611.698;-0.92895;7.43160;-2.44209;3
GYRO;15.429;69611.704;1.14965;-4.17099;-4.16854;3
PRES;15.430;69611.704;1013.4927;3
ACCE;15.433;69611.708;-0.97683;7.29753;-2.96881;3
AHRS;15.439;69611.713;64.5130;-128.6636;-40.9508;-0.05005;-0.79493;-0.57879;3
MAGN;15.440;69611.714;-11.68750;-19.37500;35.00000;3
GYRO;15.441;69611.715;1.05802;-4.10257;-4.08547;3
ACCE;15.443;69611.718;-1.15879;7.28795;-3.37104;3
GYRO;15.449;69611.723;0.98838;-3.94008;-4.02927;3
PRES;15.450;69611.724;1013.4990;3
ACCE;15.454;69611.728;-1.76213;7.60398;-3.48596;3
AHRS;15.459;69611.733;67.4199;-147.5485;-25.5885;-0.02565;-0.81323;-0.57113;3
MAGN;15.460;69611.734;-6.81250;-19.93750;36.37500;3
GYRO;15.461;69611.735;0.91996;-3.73239;-3.94497;3
ACCE;15.464;69611.738;-2.41336;8.00621;-3.44765;3
GYRO;15.470;69611.744;0.84788;-3.52958;-3.80203;3
PRES;15.470;69611.744;1013.4995;3
ACCE;15.474;69611.748;-2.78685;8.09240;-3.52426;3
LIGH;15.475;69611.749;21026.0;3
AHRS;15.479;69611.753;68.1904;-163.4212;-13.1318;-0.01341;-0.82332;-0.56473;3
MAGN;15.480;69611.754;-2.75000;-20.06250;37.43750;3
GYRO;15.481;69611.755;0.79290;-3.33410;-3.62610;3
ACCE;15.484;69611.758;-2.75812;8.03494;-3.26569;3
GYRO;15.489;69611.763;0.77580;-3.17161;-3.46483;3
PRES;15.491;69611.764;1013.4883;3
ACCE;15.493;69611.768;-2.45166;7.83383;-3.09331;3
AHRS;15.499;69611.773;67.7428;176.9742;3.3835;-0.00979;0.83007;0.55754;3
MAGN;15.500;69611.774;1.43750;-20.00000;37.43750;3
GYRO;15.500;69611.775;0.80634;-3.04700;-3.36587;3
ACCE;15.503;69611.778;-2.36547;7.67102;-2.91135;3
GYRO;15.510;69611.784;0.88575;-2.93215;-3.33044;3
PRES;15.510;69611.784;1013.5005;3
ACCE;15.513;69611.788;-2.71024;7.55610;-2.88262;3
AHRS;15.519;69611.793;66.1501;163.9010;13.3994;-0.02090;0.83295;0.55036;3
MAGN;15.520;69611.794;5.37500;-19.68750;37.50000;3
GYRO;15.520;69611.795;0.99938;-2.79410;-3.30356;3
ACCE;15.523;69611.798;-3.22738;7.47949;-2.80600;3
GYRO;15.529;69611.804;1.12521;-2.62061;-3.23759;3
PRES;15.530;69611.804;1013.4976;3
ACCE;15.533;69611.808;-3.85945;7.36456;-2.77727;3
AHRS;15.539;69611.813;63.7230;151.7339;22.8796;-0.03702;0.83282;0.54285;3
MAGN;15.540;69611.814;9.12500;-18.75000;37.93750;3
GYRO;15.541;69611.815;1.25960;-2.45201;-3.11663;3
ACCE;15.544;69611.818;-4.36702;7.19218;-2.98796;3
GYRO;15.550;69611.823;1.40866;-2.27242;-2.96758;3
PRES;15.550;69611.824;1013.5000;3
ACCE;15.554;69611.828;-4.66391;6.98149;-3.09331;3
AHRS;15.559;69611.833;60.7258;143.6151;28.3840;-0.04797;0.83338;0.53160;3
MAGN;15.560;69611.834;12.00000;-17.43750;37.81250;3
GYRO;15.561;69611.835;1.77273;-1.81671;-2.69147;3
ACCE;15.564;69611.838;-4.81713;6.93361;-3.04542;3
GYRO;15.569;69611.843;1.77273;-1.81671;-2.69147;3
PRES;15.570;69611.844;1013.4897;3
ACCE;15.574;69611.848;-4.99909;6.92403;-3.27527;3
AHRS;15.579;69611.853;56.8523;136.2720;33.4782;-0.06531;0.83265;0.51739;3
MAGN;15.580;69611.854;15.31250;-15.75000;37.68750;3
GYRO;15.581;69611.855;2.12581;-1.41599;-2.39581;3
ACCE;15.584;69611.858;-5.36301;7.00065;-3.77326;3
GYRO;15.589;69611.863;2.25776;-1.22784;-2.22111;3
PRES;15.590;69611.864;1013.5005;3
ACCE;15.594;69611.868;-5.68862;7.05811;-4.05099;3
AHRS;15.599;69611.873;53.2292;133.1676;34.6700;-0.07450;0.83619;0.49828;3
MAGN;15.601;69611.874;18.06250;-13.62500;37.68750;3
GYRO;15.601;69611.875;2.36283;-1.04824;-2.03785;3
ACCE;15.604;69611.878;-5.76524;6.81869;-4.61602;3
GYRO;15.610;69611.884;2.42758;-0.86987;-1.86192;3
PRES;15.610;69611.884;1013.5073;3
ACCE;15.614;69611.888;-5.64074;6.34942;-5.21936;3
AHRS;15.619;69611.893;49.1059;131.0831;35.1500;-0.08599;0.84126;0.47430;3
MAGN;15.620;69611.894;20.37500;-11.31250;38.00000;3
GYRO;15.621;69611.895;2.44346;-0.65240;-1.70554;3
ACCE;15.624;69611.898;-5.56412;6.10043;-5.58328;3
GYRO;15.629;69611.904;2.40559;-0.44838;-1.56137;3
PRES;15.630;69611.904;1013.5015;3
ACCE;15.633;69611.908;-5.57370;6.06212;-5.74608;3
AHRS;15.639;69611.913;45.5618;130.4783;34.2966;-0.09189;0.84782;0.44984;3
MAGN;15.640;69611.914;21.87500;-8.87500;37.68750;3
GYRO;15.641;69611.915;2.31396;-0.30177;-1.42454;3
ACCE;15.643;69611.918;-5.63116;6.04296;-6.07170;3
GYRO;15.649;69611.923;2.18568;-0.18082;-1.29748;3
PRES;15.650;69611.924;1013.5005;3
ACCE;15.653;69611.928;-5.75566;6.01423;-6.50265;3
AHRS;15.659;69611.933;41.8503;131.1196;32.6394;-0.09713;0.85761;0.42064;3
MAGN;15.660;69611.934;23.37500;-6.68750;37.81250;3
GYRO;15.661;69611.935;2.04029;-0.07208;-1.17897;3
ACCE;15.663;69611.938;-5.70778;5.76524;-7.18261;3
GYRO;15.669;69611.943;1.89368;0.09163;-1.07268;3
PRES;15.670;69611.944;1013.4971;3
ACCE;15.673;69611.948;-5.71735;5.65032;-7.53695;3
AHRS;15.679;69611.953;38.8612;131.5676;31.3960;-0.10134;0.86490;0.39674;3
MAGN;15.680;69611.954;24.12500;-4.37500;37.68750;3
GYRO;15.681;69611.955;1.73852;0.32376;-0.97372;3
ACCE;15.683;69611.958;-5.80354;5.73651;-7.45076;3
GYRO;15.689;69611.963;1.56992;0.54123;-0.86132;3
PRES;15.690;69611.964;1013.5059;3
ACCE;15.694;69611.968;-5.77481;5.75566;-7.37414;3
AHRS;15.699;69611.973;35.9339;133.0557;29.6370;-0.10438;0.87493;0.37043;3
MAGN;15.700;69611.974;24.12500;-2.43750;38.00000;3
GYRO;15.701;69611.975;1.38422;0.72571;-0.74159;3
ACCE;15.704;69611.978;-5.52582;5.48751;-7.34541;3
GYRO;15.709;69611.984;1.19485;0.89797;-0.63897;3
PRES;15.710;69611.984;1013.5044;3
ACCE;15.714;69611.988;-5.28640;5.28640;-7.32626;3
AHRS;15.719;69611.993;33.7428;133.9046;28.7982;-0.10892;0.88117;0.35184;3
GNSS;15.720;1491389254.319;39.993847;-0.073840;101.798;173.993;16.0;0.0;16;13
MAGN;15.726;69611.994;23.50000;-0.62500;37.68750;3
GYRO;15.727;69611.995;1.03725;1.03847;-0.56933;3
ACCE;15.727;69611.998;-5.08528;5.20021;-7.31668;3
GNSS;15.729;1491389254.319;39.993847;-0.073840;101.798;173.993;16.0;0.0;16;13
GYRO;15.731;69612.004;0.92974;1.16431;-0.52534;3
PRES;15.732;69612.004;1013.5137;3
SOUN;15.732;94.63;0.00289;43.19
ACCE;15.733;69612.008;-4.96079;5.07571;-7.41245;3
AHRS;15.739;69612.013;31.9369;135.9072;27.5775;-0.11210;0.89005;0.33365;3
MAGN;15.740;69612.014;23.31250;0.68750;37.81250;3
GYRO;15.740;69612.015;0.87598;1.32191;-0.48991;3
ACCE;15.743;69612.018;-4.94163;5.13317;-7.50822;3
GYRO;15.749;69612.023;0.85888;1.50884;-0.45204;3
PRES;15.749;69612.024;1013.5122;3
ACCE;15.753;69612.028;-5.01825;5.28640;-7.54652;3
AHRS;15.759;69612.033;30.6162;137.3022;27.1829;-0.11769;0.89576;0.32152;3
MAGN;15.760;69612.034;22.43750;1.87500;37.81250;3
GYRO;15.760;69612.035;0.84544;1.69210;-0.38485;3
ACCE;15.763;69612.038;-5.07571;5.27682;-7.59441;3
GYRO;15.769;69612.043;0.81123;1.85092;-0.28466;3
PRES;15.770;69612.044;1013.5020;3
ACCE;15.773;69612.048;-5.02782;5.11401;-7.70933;3
AHRS;15.779;69612.053;29.5942;139.5522;26.4951;-0.12196;0.90332;0.30986;3
MAGN;15.780;69612.054;21.50000;2.62500;38.37500;3
GYRO;15.781;69612.055;0.76114;2.00242;-0.17593;3
ACCE;15.784;69612.058;-4.89375;4.90333;-7.69018;3
GYRO;15.789;69612.063;0.70983;2.14169;-0.07819;3
PRES;15.789;69612.064;1013.4971;3
ACCE;15.793;69612.068;-4.63517;4.66391;-7.48906;3
AHRS;15.799;69612.073;28.5545;141.6341;26.1971;-0.12851;0.90985;0.29903;3
MAGN;15.800;69612.074;20.31250;3.37500;38.81250;3
GYRO;15.800;69612.075;0.68417;2.28219;-0.00367;3
ACCE;15.804;69612.078;-4.35745;4.46279;-7.24964;3
GYRO;15.809;69612.084;0.71471;2.46545;0.05742;3
PRES;15.810;69612.084;1013.4893;3
ACCE;15.813;69612.088;-4.05099;4.28083;-7.35499;3
AHRS;15.819;69612.093;27.7559;144.4855;25.5665;-0.13323;0.91783;0.28828;3
MAGN;15.820;69612.094;19.18750;4.18750;39.68750;3
GYRO;15.820;69612.095;0.91263;2.70369;0.21747;3
ACCE;15.824;69612.098;-3.73495;4.22337;-7.66145;3
LIGH;15.825;69612.099;14453.0;3
GYRO;15.829;69612.103;0.91263;2.97369;0.21747;3
PRES;15.830;69612.104;1013.4956;3
ACCE;15.833;69612.108;-3.47638;4.43406;-8.47547;3
AHRS;15.839;69612.113;27.0914;147.3110;25.0996;-0.13837;0.92493;0.27883;3
MAGN;15.848;69612.122;17.25000;4.62500;40.43750;3
GYRO;15.848;69612.122;1.06413;3.47705;0.41783;3
ACCE;15.851;69612.125;-3.54342;4.93206;-10.11311;3
GYRO;15.851;69612.125;1.06413;3.47705;0.41783;3
PRES;15.851;69612.125;1013.5005;3
ACCE;15.853;69612.128;-3.57215;5.17148;-10.50576;3
AHRS;15.859;69612.133;25.9309;152.7315;23.6663;-0.14244;0.93776;0.26051;3
MAGN;15.861;69612.135;15.68750;5.43750;41.00000;3
GYRO;15.861;69612.135;0.96272;4.04881;0.67440;3
ACCE;15.863;69612.138;-3.58173;5.31513;-10.84095;3
GYRO;15.869;69612.143;0.86376;4.41045;0.81001;3
PRES;15.869;69612.144;1013.5161;3
ACCE;15.873;69612.148;-3.39977;5.00867;-10.99417;3
AHRS;15.879;69612.153;25.3898;155.3884;23.0469;-0.14451;0.94328;0.25192;3
MAGN;15.880;69612.154;13.18750;6.18750;41.56250;3
GYRO;15.880;69612.155;0.73548;4.79774;0.96639;3
ACCE;15.883;69612.158;-2.99754;4.65433;-11.12825;3
GYRO;15.889;69612.163;0.58032;5.20824;1.13865;3
PRES;15.890;69612.164;1013.5132;3
ACCE;15.894;69612.168;-2.52828;4.51068;-11.09952;3
AHRS;15.899;69612.173;24.4583;160.8027;21.7272;-0.14693;0.95301;0.23583;3
MAGN;15.901;69612.174;10.50000;7.00000;42.00000;3
GYRO;15.901;69612.175;0.43127;5.57476;1.29870;3
ACCE;15.904;69612.178;-2.02071;4.55856;-11.02290;3
GYRO;15.909;69612.184;0.30421;5.87652;1.43676;3
PRES;15.910;69612.184;1013.5088;3
ACCE;15.913;69612.188;-1.62806;4.58729;-10.78348;3
AHRS;15.919;69612.193;23.8412;166.0584;19.1428;-0.13677;0.96185;0.22192;3
MAGN;15.921;69612.194;7.18750;7.12500;42.56250;3
GYRO;15.921;69612.195;0.21747;6.12331;1.56504;3
ACCE;15.924;69612.198;-1.17795;4.50110;-10.38126;3
GYRO;15.929;69612.203;0.18570;6.33223;1.66644;3
PRES;15.930;69612.204;1013.4985;3
ACCE;15.933;69612.208;-0.42138;4.35745;-9.53850;3
AHRS;15.939;69612.213;23.5670;173.0400;17.5685;-0.13697;0.96755;0.21052;3
MAGN;15.940;69612.214;3.81250;8.06250;42.25000;3
GYRO;15.941;69612.215;0.21380;6.42630;1.72264;3
ACCE;15.944;69612.218;0.47884;4.11803;-8.52336;3
GYRO;15.949;69612.223;0.30665;6.38232;1.71164;3
PRES;15.950;69612.224;1013.5015;3
ACCE;15.954;69612.228;1.54187;3.78284;-7.47949;3
AHRS;15.960;69612.233;23.4322;179.9673;14.1600;0.12063;-0.97171;-0.20155;3
MAGN;15.962;69612.234;-0.68750;8.75000;42.06250;3
GYRO;15.962;69612.235;0.45693;6.22594;1.63101;3
ACCE;15.966;69612.238;2.46124;3.37104;-6.76123;3
GYRO;15.970;69612.243;0.63774;6.00114;1.51006;3
PRES;15.970;69612.244;1013.5005;3
ACCE;15.974;69612.248;2.89220;3.15077;-6.33027;3
AHRS;15.980;69612.253;23.2824;-171.1999;11.6817;0.11478;-0.96990;-0.19250;3
MAGN;15.981;69612.254;-5.18750;9.31250;41.62500;3
GYRO;15.981;69612.255;0.82955;5.76046;1.40743;3
ACCE;15.984;69612.258;3.46680;3.09331;-5.74608;3
GYRO;15.990;69612.264;1.02381;5.49657;1.34513;3
PRES;15.991;69612.264;1013.5029;3
ACCE;15.994;69612.268;4.52025;3.11246;-5.73651;3
AHRS;15.999;69612.273;22.4832;-164.0926;8.3250;0.09741;-0.96686;-0.18271;3
MAGN;16.000;69612.274;-9.81250;10.12500;40.37500;3
GYRO;16.000;69612.275;1.20951;5.18625;1.29503;3
ACCE;16.003;69612.278;5.26724;3.16035;-6.33985;3
GYRO;16.009;69612.284;1.36589;4.83927;1.23150;3
PRES;16.010;69612.284;1013.5122;3
ACCE;16.013;69612.288;5.48751;3.29442;-7.02938;3
AHRS;16.019;69612.293;21.1933;-155.6408;6.1586;0.09036;-0.95735;-0.16836;3
MAGN;16.020;69612.294;-13.62500;11.31250;38.56250;3
GYRO;16.021;69612.295;1.47585;4.50330;1.16309;3
ACCE;16.024;69612.298;5.56412;3.45723;-7.82425;3
GYRO;16.029;69612.303;1.53572;4.22841;1.12033;3
PRES;16.030;69612.304;1013.5254;3
ACCE;16.034;69612.308;5.72693;3.28484;-8.46590;3
AHRS;16.040;69612.313;19.4272;-150.0596;4.1318;0.07788;-0.95002;-0.15371;3
MAGN;16.041;69612.315;-17.25000;12.37500;37.25000;3
GYRO;16.042;69612.315;1.53694;4.08425;1.09956;3
ACCE;16.045;69612.318;5.92804;3.15077;-8.41801;3
GYRO;16.050;69612.323;1.48562;4.02194;1.07757;3
PRES;16.051;69612.324;1013.5088;3
ACCE;16.054;69612.328;6.13873;2.63362;-8.35098;3
AHRS;16.059;69612.333;17.3081;-144.8398;4.0362;0.07861;-0.94026;-0.13284;3
MAGN;16.060;69612.334;-20.37500;13.37500;35.12500;3
GYRO;16.061;69612.335;1.41354;3.99628;1.04824;3
ACCE;16.064;69612.338;6.51223;1.89621;-8.09240;3
GYRO;16.069;69612.343;1.34635;4.00972;0.99082;3
PRES;16.070;69612.344;1013.5059;3
ACCE;16.074;69612.348;6.71334;1.68552;-6.98149;3
AHRS;16.079;69612.353;15.2678;-140.6869;3.1336;0.07019;-0.93181;-0.11594;3
MAGN;16.080;69612.354;-22.93750;14.75000;32.18750;3
GYRO;16.081;69612.355;1.29992;4.04148;0.89553;3
ACCE;16.083;69612.358;6.91445;1.81002;-5.60243;3
GYRO;16.089;69612.364;1.29015;3.96085;0.80756;3
PRES;16.090;69612.364;1013.5117;3
ACCE;16.094;69612.368;7.41245;1.60890;-4.82671;3
AHRS;16.099;69612.373;13.1237;-135.8091;3.1818;0.06852;-0.91894;-0.09547;3
MAGN;16.100;69612.374;-25.37500;16.12500;29.81250;3
GYRO;16.100;69612.375;1.25472;3.20460;0.63041;3
ACCE;16.104;69612.378;8.03494;1.45567;-5.10444;3
GYRO;16.109;69612.384;1.25472;3.20460;0.63041;3
PRES;16.110;69612.384;1013.5186;3
ACCE;16.113;69612.388;8.28394;1.65679;-5.77481;3
AHRS;16.119;69612.393;11.4510;-131.6483;2.7465;0.06260;-0.90650;-0.08122;3
MAGN;16.120;69612.395;-27.62500;17.81250;27.43750;3
GYRO;16.121;69612.395;1.07024;2.32129;0.36041;3
ACCE;16.124;69612.398;8.18817;1.91536;-6.33985;3
GYRO;16.129;69612.403;0.96272;2.00730;0.25656;3
PRES;16.130;69612.404;1013.5298;3
ACCE;16.133;69612.408;8.03494;2.08774;-6.79953;3
AHRS;16.139;69612.413;9.9915;-127.9195;3.3395;0.06429;-0.89358;-0.06547;3
MAGN;16.141;69612.414;-29.18750;18.62500;24.87500;3
GYRO;16.141;69612.415;0.86132;1.83260;0.19548;3
ACCE;16.144;69612.418;7.87214;2.15478;-7.21134;3
GYRO;16.149;69612.423;0.75625;1.81793;0.19303;3
PRES;16.150;69612.424;1013.5356;3
ACCE;16.153;69612.428;7.72848;2.09732;-7.45076;3
AHRS;16.159;69612.433;8.9697;-125.6652;3.4977;0.06275;-0.88545;-0.05565;3
MAGN;16.160;69612.434;-30.37500;19.56250;22.68750;3
GYRO;16.160;69612.435;0.64630;1.93278;0.23702;3
ACCE;16.163;69612.438;7.70933;1.99198;-7.29753;3
SOUN;16.168;134.37;0.00410;46.24
GYRO;16.169;69612.443;0.54367;2.12092;0.29688;3
PRES;16.169;69612.444;1013.5273;3
ACCE;16.174;69612.448;7.95833;1.68552;-6.92403;3
LIGH;16.175;69612.449;20058.0;3
AHRS;16.179;69612.453;8.3986;-124.4441;4.7637;0.07077;-0.88020;-0.04541;3
MAGN;16.180;69612.454;-31.18750;20.31250;20.75000;3
GYRO;16.180;69612.455;0.45815;2.33228;0.33598;3
ACCE;16.184;69612.458;8.54251;1.45567;-6.21535;3
GYRO;16.189;69612.464;0.39706;2.48867;0.33109;3
PRES;16.190;69612.464;1013.5298;3
ACCE;16.194;69612.468;9.13627;1.46525;-5.46836;3
AHRS;16.199;69612.473;7.7781;-122.4567;4.8562;0.06967;-0.87236;-0.03905;3
MAGN;16.201;69612.475;-31.93750;20.93750;19.00000;3
GYRO;16.202;69612.475;0.36774;2.53020;0.27000;3
ACCE;16.204;69612.478;9.56723;1.41737;-5.25767;3
GYRO;16.210;69612.484;0.35186;2.51066;0.15149;3
PRES;16.211;69612.484;1013.5400;3
ACCE;16.214;69612.488;9.87369;1.36948;-5.30555;3
AHRS;16.219;69612.493;7.2132;-119.7702;5.1007;0.06995;-0.86105;-0.03208;3
MAGN;16.220;69612.494;-32.50000;21.50000;17.06250;3
GYRO;16.221;69612.495;0.31643;2.49722;-0.01466;3
ACCE;16.224;69612.498;9.71088;1.46525;-5.32470;3
GYRO;16.229;69612.503;0.23213;2.50210;-0.17593;3
PRES;16.230;69612.504;1013.5249;3
ACCE;16.234;69612.508;9.32781;1.52271;-5.11401;3
AHRS;16.239;69612.513;6.7523;-117.0200;4.9815;0.06773;-0.84911;-0.02751;3
MAGN;16.240;69612.514;-33.12500;22.00000;15.00000;3
GYRO;16.241;69612.515;0.11484;2.49600;-0.27978;3
ACCE;16.243;69612.518;9.24162;1.57060;-4.54898;3
GYRO;16.249;69612.524;0.01100;2.48011;-0.32009;3
PRES;16.250;69612.524;1013.5264;3
ACCE;16.253;69612.528;9.52892;1.46525;-3.83072;3
AHRS;16.259;69612.533;6.7278;-114.4498;5.5162;0.07212;-0.83685;-0.02327;3
MAGN;16.260;69612.534;-33.68750;22.31250;13.06250;3
GYRO;16.261;69612.535;-0.03299;2.48011;-0.32620;3
ACCE;16.264;69612.538;10.23761;1.16837;-3.29442;3
GYRO;16.269;69612.543;-0.01588;2.49966;-0.33720;3
PRES;16.270;69612.544;1013.5078;3
ACCE;16.274;69612.548;11.07079;0.87149;-3.61046;3
AHRS;16.279;69612.553;6.9773;-111.7067;5.4624;0.07348;-0.82350;-0.02361;3
MAGN;16.280;69612.554;-34.68750;22.31250;11.75000;3
GYRO;16.281;69612.555;0.00733;2.56930;-0.38607;3
ACCE;16.284;69612.558;11.25275;1.09176;-4.63517;3
GYRO;16.290;69612.564;-0.04276;2.78188;-0.44349;3
PRES;16.290;69612.564;1013.4985;3
ACCE;16.294;69612.568;10.98460;1.47483;-5.25767;3
AHRS;16.299;69612.573;7.1428;-108.9458;5.6559;0.07623;-0.80949;-0.02202;3
MAGN;16.300;69612.574;-34.93750;22.18750;9.93750;3
GYRO;16.301;69612.575;-0.16982;3.19971;-0.45937;3
ACCE;16.304;69612.578;10.80264;1.43652;-4.96079;3
GYRO;16.309;69612.584;-0.31521;3.71895;-0.43860;3
PRES;16.310;69612.584;1013.5039;3
ACCE;16.314;69612.588;10.82179;1.21625;-4.07014;3
AHRS;16.319;69612.593;7.5678;-106.1134;5.4760;0.07771;-0.79468;-0.02404;3
MAGN;16.320;69612.594;-35.25000;21.43750;7.75000;3
GYRO;16.321;69612.595;-0.42761;4.21986;-0.41050;3
ACCE;16.324;69612.598;10.71645;1.25456;-3.05500;3
GYRO;16.329;69612.603;-0.48747;4.64258;-0.40073;3
PRES;16.330;69612.604;1013.5034;3
ACCE;16.334;69612.608;10.59195;1.36948;-2.02071;3
AHRS;16.339;69612.613;7.9856;-102.8315;5.7635;0.08258;-0.77662;-0.02308;3
MAGN;16.342;69612.616;-36.06250;21.06250;5.81250;3
GYRO;16.343;69612.617;-0.50213;4.97977;-0.41417;3
ACCE;16.345;69612.619;10.51533;1.38864;-1.19710;3
GYRO;16.349;69612.623;-0.47770;5.26444;-0.44960;3
PRES;16.350;69612.624;1013.5063;3
ACCE;16.353;69612.628;10.17057;1.55144;-0.40223;3
AHRS;16.359;69612.633;8.5975;-97.5103;4.8758;0.08127;-0.74700;-0.02834;3
MAGN;16.360;69612.634;-36.37500;20.62500;3.00000;3
GYRO;16.361;69612.635;-0.30665;5.77756;-0.54489;3
ACCE;16.363;69612.638;9.69173;1.73340;0.53630;3
GYRO;16.369;69612.643;-0.30665;5.77756;-0.54489;3
PRES;16.370;69612.644;1013.5171;3
ACCE;16.373;69612.648;9.23204;1.82917;0.97683;3
AHRS;16.379;69612.653;9.0869;-91.9813;4.2268;0.08144;-0.71445;-0.03139;3
MAGN;16.380;69612.655;-35.93750;19.87500;-0.50000;3
GYRO;16.381;69612.655;-0.02566;6.06589;-0.60109;3
ACCE;16.383;69612.658;8.59040;2.03986;1.03430;3
GYRO;16.389;69612.664;0.03543;6.12454;-0.61087;3
PRES;16.389;69612.664;1013.5083;3
ACCE;16.393;69612.668;7.88171;2.35589;1.17795;3
AHRS;16.399;69612.673;9.7243;-85.3323;3.3362;0.08196;-0.67319;-0.03609;3
MAGN;16.400;69612.674;-35.93750;19.43750;-4.62500;3
GYRO;16.401;69612.675;0.03299;6.13675;-0.60109;3
ACCE;16.405;69612.678;7.22091;2.67193;1.54187;3
GYRO;16.411;69612.683;-0.00489;6.08300;-0.57910;3
PRES;16.411;69612.684;1013.5137;3
ACCE;16.415;69612.688;6.84742;2.77727;2.11647;3
AHRS;16.421;69612.693;10.8979;-78.2611;3.2631;0.09152;-0.62589;-0.03792;3
MAGN;16.421;69612.694;-35.68750;19.62500;-8.18750;3
GYRO;16.422;69612.695;-0.05253;5.94983;-0.57299;3
ACCE;16.426;69612.698;6.66546;2.79643;2.82516;3
GYRO;16.431;69612.703;-0.08674;5.74946;-0.60842;3
PRES;16.431;69612.704;1013.5117;3
ACCE;16.435;69612.708;6.55054;2.76770;3.47638;3
AHRS;16.442;69612.713;11.6156;-71.2616;2.4702;0.09472;-0.57766;-0.04151;3
MAGN;16.443;69612.714;-34.00000;19.00000;-12.75000;3
GYRO;16.443;69612.715;-0.11606;5.48923;-0.68783;3
ACCE;16.445;69612.718;6.26323;2.75812;3.68707;3
GYRO;16.449;69612.723;-0.17471;5.19969;-0.77091;3
PRES;16.450;69612.724;1013.4941;3
ACCE;16.454;69612.728;5.81312;2.81558;3.45723;3
AHRS;16.459;69612.733;12.7293;-63.9121;1.9178;0.10285;-0.52436;-0.04455;3
MAGN;16.460;69612.734;-32.37500;19.00000;-16.75000;3
GYRO;16.461;69612.735;-0.28222;4.92357;-0.81245;3
ACCE;16.464;69612.738;5.17148;2.89220;3.09331;3
GYRO;16.469;69612.743;-0.43982;4.70611;-0.78313;3
PRES;16.470;69612.744;1013.5044;3
ACCE;16.474;69612.748;4.71179;3.08373;2.83473;3
AHRS;16.480;69612.753;13.3722;-57.5531;0.9148;0.10587;-0.47729;-0.04910;3
MAGN;16.481;69612.754;-31.00000;18.93750;-20.37500;3
GYRO;16.482;69612.755;-0.62553;4.58638;-0.68906;3
ACCE;16.484;69612.758;4.48195;3.26569;2.69108;3
GYRO;16.490;69612.764;-0.81978;4.55217;-0.56077;3
PRES;16.490;69612.764;1013.4956;3
ACCE;16.494;69612.768;4.22337;3.31358;2.71024;3
AHRS;16.499;69612.773;14.9688;-52.1304;0.5355;0.11904;-0.43510;-0.05307;3
MAGN;16.500;69612.774;-28.50000;18.62500;-23.50000;3
GYRO;16.501;69612.775;-1.01770;4.55950;-0.42883;3
ACCE;16.504;69612.778;3.89776;3.23696;2.97839;3
GYRO;16.510;69612.784;-1.21929;4.56561;-0.30910;3
PRES;16.510;69612.784;1013.5010;3
ACCE;16.513;69612.788;3.58173;3.12204;3.47638;3
AHRS;16.519;69612.793;15.0972;-46.6072;-0.8381;0.11778;-0.39305;-0.05863;3
MAGN;16.520;69612.794;-26.00000;18.12500;-26.87500;3
GYRO;16.520;69612.795;-1.41965;4.53873;-0.21380;3
ACCE;16.524;69612.798;3.23696;3.05500;4.15633;3
LIGH;16.525;69612.799;16248.0;3
GYRO;16.529;69612.803;-1.60780;4.45565;-0.15149;3
PRES;16.530;69612.804;1013.5024;3
ACCE;16.533;69612.808;2.94966;2.92093;4.74052;3
AHRS;16.539;69612.813;15.5939;-41.0562;-1.9568;0.12110;-0.34954;-0.06341;3
MAGN;16.540;69612.814;-23.93750;18.93750;-28.62500;3
GYRO;16.541;69612.815;-1.77884;4.31882;-0.11973;3
ACCE;16.544;69612.818;2.78685;2.75812;5.28640;3
GYRO;16.549;69612.823;-1.93033;4.14289;-0.11362;3
PRES;16.550;69612.824;1013.5078;3
ACCE;16.554;69612.828;2.85389;2.46124;5.41090;3
AHRS;16.559;69612.833;14.4460;-35.5177;-3.3533;0.11084;-0.30597;-0.06598;3
MAGN;16.560;69612.834;-21.56250;19.18750;-30.06250;3
GYRO;16.561;69612.835;-2.07939;3.92664;-0.13317;3
ACCE;16.563;69612.838;2.97839;1.81959;5.38217;3
GYRO;16.569;69612.844;-2.24310;3.70551;-0.19181;3
PRES;16.570;69612.844;1013.5098;3
ACCE;16.574;69612.848;3.18908;1.10133;5.54497;3
AHRS;16.579;69612.853;13.1907;-30.0640;-4.7022;0.10026;-0.26198;-0.06912;3
MAGN;16.580;69612.854;-18.62500;20.18750;-31.37500;3
GYRO;16.581;69612.855;-2.42269;3.48804;-0.30788;3
ACCE;16.584;69612.858;3.30400;0.59376;5.65989;3
GYRO;16.590;69612.864;-2.64138;3.23026;-0.45204;3
PRES;16.590;69612.864;1013.5005;3
ACCE;16.593;69612.868;3.29442;0.22984;5.74608;3
AHRS;16.599;69612.873;11.1245;-25.2839;-6.0420;0.08297;-0.22251;-0.07237;3
MAGN;16.600;69612.874;-16.31250;21.00000;-32.06250;3
GYRO;16.601;69612.875;-2.89794;2.91383;-0.59254;3
ACCE;16.604;69612.878;3.06458;-0.08619;5.80354;3
GYRO;16.609;69612.883;-3.16673;2.58763;-0.71716;3
PRES;16.610;69612.884;1013.5039;3
ACCE;16.614;69612.888;2.75812;-0.29688;6.33985;3
AHRS;16.619;69612.893;8.1720;-21.6475;-7.0513;0.05833;-0.19126;-0.07360;3
MAGN;16.620;69612.895;-14.12500;22.00000;-32.37500;3
GYRO;16.621;69612.895;-3.56134;2.14536;-0.89797;3
ACCE;16.624;69612.898;2.30801;-0.42138;7.15387;3
GYRO;16.630;69612.903;-3.56134;2.14536;-0.89797;3
PRES;16.630;69612.904;1013.5107;3
ACCE;16.634;69612.908;1.89621;-0.55545;7.63272;3
AHRS;16.639;69612.913;5.2522;-18.0697;-8.7636;0.03313;-0.15987;-0.08255;3
MAGN;16.640;69612.914;-12.43750;23.25000;-32.50000;3
GYRO;16.641;69612.915;-3.53569;1.96332;-0.90164;3
ACCE;16.643;69612.918;1.80044;-0.99599;7.14430;3
GYRO;16.649;69612.923;-3.55035;1.85947;-0.88575;3
PRES;16.650;69612.924;1013.5078;3
ACCE;16.653;69612.928;1.63763;-1.63763;6.23450;3
AHRS;16.659;69612.933;1.1814;-15.3289;-11.0286;-0.00264;-0.13373;-0.09660;3
MAGN;16.660;69612.934;-11.06250;24.87500;-32.06250;3
GYRO;16.660;69612.935;-3.68718;1.75074;-0.90164;3
ACCE;16.664;69612.938;1.32160;-2.44209;5.65032;3
GYRO;16.670;69612.944;-3.93153;1.65178;-0.93829;3
PRES;16.670;69612.944;1013.5049;3
ACCE;16.674;69612.948;1.13964;-3.20823;5.86101;3
AHRS;16.679;69612.953;-2.5175;-13.0201;-12.8170;-0.03434;-0.11021;-0.10840;3
MAGN;16.680;69612.954;-9.87500;26.31250;-31.37500;3
GYRO;16.680;69612.955;-4.22108;1.51495;-0.98716;3
ACCE;16.684;69612.958;1.17795;-4.06057;5.88016;3
GYRO;16.690;69612.964;-4.48131;1.37445;-1.05680;3
PRES;16.690;69612.964;1013.5068;3
ACCE;16.693;69612.968;1.35033;-5.02782;6.30154;3
AHRS;16.699;69612.973;-7.9077;-11.1266;-14.7863;-0.08050;-0.08708;-0.12114;3
MAGN;16.700;69612.974;-9.18750;28.18750;-29.75000;3
GYRO;16.701;69612.975;-4.67678;1.25716;-1.13865;3
ACCE;16.704;69612.978;1.70467;-5.61201;7.22091;3
GYRO;16.709;69612.983;-4.81240;1.07024;-1.22295;3
PRES;16.710;69612.984;1013.5010;3
ACCE;16.714;69612.988;1.75256;-6.10043;7.80510;3
SOUN;16.718;97.42;0.00297;43.44
AHRS;16.720;69612.993;-12.4721;-9.6443;-16.5542;-0.11914;-0.06711;-0.13357;3
MAGN;16.721;69612.994;-8.68750;30.37500;-27.56250;3
GYRO;16.721;69612.995;-4.85882;0.91874;-1.28160;3
GNSS;16.722;1491389255.325;39.993836;-0.073847;101.790;159.443;16.0;0.4;16;15
ACCE;16.729;69612.998;1.71425;-6.56969;8.52336;3
GYRO;16.730;69613.003;-4.78430;0.88698;-1.29626;3
PRES;16.730;69613.004;1013.5098;3
GNSS;16.731;1491389255.325;39.993836;-0.073847;101.790;159.443;16.0;0.4;16;15
ACCE;16.734;69613.008;1.58975;-7.08684;9.11712;3
AHRS;16.740;69613.013;-18.7032;-8.9754;-18.8162;-0.17244;-0.04969;-0.14826;3
MAGN;16.741;69613.014;-8.12500;32.12500;-25.31250;3
GYRO;16.742;69613.015;-4.60348;0.99327;-1.27671;3
ACCE;16.744;69613.018;1.46525;-7.60398;9.77792;3
GYRO;16.749;69613.023;-4.35180;1.14843;-1.23395;3
PRES;16.750;69613.024;1013.5098;3
ACCE;16.754;69613.028;1.25456;-7.86256;10.10353;3
AHRS;16.759;69613.033;-24.2275;-8.6697;-21.0667;-0.21924;-0.03440;-0.16263;3
MAGN;16.760;69613.034;-8.43750;34.18750;-22.56250;3
GYRO;16.761;69613.035;-4.09158;1.23028;-1.19119;3
ACCE;16.764;69613.038;1.28329;-7.95833;9.86411;3
GYRO;16.770;69613.044;-3.88755;1.18752;-1.17530;3
PRES;16.770;69613.044;1013.5093;3
ACCE;16.774;69613.048;1.65679;-8.14986;9.15543;3
AHRS;16.779;69613.053;-29.4833;-8.5500;-23.4744;-0.26311;-0.01896;-0.17761;3
MAGN;16.780;69613.054;-8.75000;35.50000;-19.56250;3
GYRO;16.781;69613.055;-3.79103;0.99938;-1.24372;3
ACCE;16.784;69613.058;2.07817;-8.37971;8.29351;3
GYRO;16.790;69613.064;-3.78859;0.75747;-1.41721;3
PRES;16.790;69613.064;1013.5171;3
ACCE;16.794;69613.068;2.31759;-8.37971;7.77637;3
AHRS;16.799;69613.073;-33.9197;-8.2351;-25.5055;-0.29893;-0.00276;-0.19017;3
MAGN;16.800;69613.074;-9.43750;37.12500;-16.50000;3
GYRO;16.801;69613.075;-3.81669;0.55344;-1.64323;3
ACCE;16.803;69613.078;2.16436;-8.36055;7.17303;3
GYRO;16.809;69613.083;-3.83013;0.45204;-1.83626;3
PRES;16.810;69613.084;1013.5239;3
ACCE;16.813;69613.088;1.82917;-8.69574;6.44519;3
AHRS;16.819;69613.093;-38.4788;-9.0854;-28.2210;-0.33680;0.00756;-0.20414;3
MAGN;16.820;69613.094;-10.31250;38.06250;-13.56250;3
GYRO;16.820;69613.095;-3.81058;0.51679;-1.94622;3
ACCE;16.824;69613.098;1.30245;-9.14585;6.38773;3
GYRO;16.829;69613.103;-3.75071;0.69883;-1.95477;3
PRES;16.830;69613.104;1013.5112;3
ACCE;16.833;69613.108;0.55545;-9.26077;7.02938;3
AHRS;16.839;69613.113;-42.4733;-10.4820;-31.2060;-0.37031;0.01501;-0.21779;3
MAGN;16.848;69613.122;-11.68750;39.06250;-10.43750;3
GYRO;16.849;69613.122;-3.63954;0.88575;-1.84481;3
ACCE;16.851;69613.126;-0.60334;-9.17458;8.05409;3
GYRO;16.852;69613.126;-3.45994;1.06657;-1.63101;3
PRES;16.852;69613.126;1013.5151;3
ACCE;16.854;69613.128;-0.90022;-9.23204;8.53294;3
AHRS;16.859;69613.133;-47.9645;-13.1941;-36.9187;-0.41622;0.02828;-0.24309;3
MAGN;16.860;69613.134;-12.37500;39.56250;-7.93750;3
GYRO;16.860;69613.135;-3.22903;1.25716;-1.34879;3
ACCE;16.864;69613.138;-1.35991;-9.42358;9.44273;3
GYRO;16.869;69613.144;-2.99324;1.29870;-1.04580;3
PRES;16.869;69613.144;1013.5186;3
ACCE;16.874;69613.148;-1.07260;-9.55765;10.18972;3
LIGH;16.875;69613.149;90797.0;3
AHRS;16.879;69613.153;-50.0976;-14.0957;-38.9232;-0.43322;0.03519;-0.25058;3
MAGN;16.880;69613.154;-13.81250;40.00000;-5.43750;3
GYRO;16.880;69613.155;-2.77822;1.15331;-0.80023;3
ACCE;16.884;69613.158;-0.26815;-9.88326;9.99819;3
GYRO;16.889;69613.164;-2.57296;0.82955;-0.65973;3
PRES;16.890;69613.164;1013.5278;3
ACCE;16.894;69613.168;0.79487;-10.43872;9.23204;3
AHRS;16.899;69613.173;-52.7604;-14.2318;-41.7780;-0.45149;0.05353;-0.26555;3
MAGN;16.901;69613.175;-14.75000;40.18750;-3.25000;3
GYRO;16.901;69613.175;-2.21133;0.08552;-0.72571;3
ACCE;16.904;69613.178;1.61848;-10.82179;8.47547;3
GYRO;16.909;69613.183;-2.21133;0.08552;-0.72571;3
PRES;16.910;69613.184;1013.5225;3
ACCE;16.914;69613.188;1.97282;-11.06121;7.64229;3
AHRS;16.919;69613.193;-55.6536;-15.0617;-44.2408;-0.47236;0.06689;-0.27346;3
MAGN;16.920;69613.194;-15.62500;40.62500;-1.18750;3
GYRO;16.920;69613.195;-1.81060;-0.03910;-0.87842;3
ACCE;16.924;69613.198;1.83875;-11.29106;7.28795;3
GYRO;16.929;69613.203;-1.59191;0.11362;-0.87476;3
PRES;16.930;69613.204;1013.5303;3
ACCE;16.934;69613.208;1.48441;-11.45386;7.59441;3
AHRS;16.939;69613.213;-57.6859;-17.0867;-46.7962;-0.48950;0.07002;-0.27822;3
MAGN;16.940;69613.214;-16.00000;39.87500;0.56250;3
GYRO;16.940;69613.215;-1.36712;0.24068;-0.81734;3
ACCE;16.943;69613.218;0.96726;-11.28148;8.07325;3
GYRO;16.949;69613.223;-1.14110;0.27367;-0.71105;3
PRES;16.950;69613.224;1013.5356;3
ACCE;16.953;69613.228;0.57461;-10.91756;8.27436;3
AHRS;16.959;69613.233;-59.4186;-19.5498;-49.4367;-0.50532;0.07028;-0.28149;3
MAGN;16.960;69613.234;-16.81250;39.31250;2.06250;3
GYRO;16.961;69613.235;-0.92241;0.23457;-0.57299;3
ACCE;16.963;69613.238;0.50757;-10.58237;8.16902;3
GYRO;16.969;69613.244;-0.72815;0.17349;-0.43738;3
PRES;16.970;69613.244;1013.5532;3
ACCE;16.974;69613.248;0.71826;-10.35253;7.96790;3
AHRS;16.979;69613.253;-60.1427;-20.3396;-51.1091;-0.51087;0.07490;-0.28762;3
MAGN;16.980;69613.254;-17.25000;39.31250;3.50000;3
GYRO;16.981;69613.255;-0.55833;0.12095;-0.32498;3
ACCE;16.984;69613.258;0.99599;-10.18015;7.66145;3
GYRO;16.989;69613.263;-0.40439;0.08063;-0.23457;3
PRES;16.990;69613.264;1013.5435;3
ACCE;16.994;69613.268;1.44610;-10.16099;7.38372;3
AHRS;16.999;69613.273;-60.9948;-21.6190;-52.6431;-0.51846;0.07619;-0.28997;3
MAGN;17.000;69613.274;-17.62500;38.87500;4.25000;3
GYRO;17.001;69613.275;-0.26756;0.04276;-0.16616;3
ACCE;17.004;69613.278;1.82917;-10.30464;7.12514;3
GYRO;17.010;69613.283;-0.14294;0.01588;-0.12828;3
PRES;17.010;69613.284;1013.5693;3
ACCE;17.014;69613.288;1.98240;-10.32380;7.06768;3
AHRS;17.019;69613.293;-60.9868;-21.8470;-53.1486;-0.51866;0.07686;-0.29250;3
MAGN;17.021;69613.294;-18.06250;38.75000;4.81250;3
GYRO;17.021;69613.295;-0.01955;0.01100;-0.11118;3
ACCE;17.023;69613.298;2.07817;-10.28549;7.16345;3
GYRO;17.029;69613.304;0.10751;0.01344;-0.10751;3
PRES;17.030;69613.304;1013.5415;3
ACCE;17.034;69613.308;2.01113;-10.11311;7.08684;3
AHRS;17.039;69613.313;-61.2911;-22.1545;-53.3267;-0.52121;0.07676;-0.29136;3
MAGN;17.040;69613.314;-18.18750;38.87500;5.31250;3
GYRO;17.040;69613.315;0.23335;0.01710;-0.10751;3
ACCE;17.043;69613.318;1.81002;-9.80665;6.82826;3
GYRO;17.050;69613.324;0.34697;0.03421;-0.08552;3
PRES;17.050;69613.324;1013.5283;3
ACCE;17.053;69613.328;1.72383;-9.58638;6.71334;3
AHRS;17.059;69613.333;-60.7956;-21.8871;-53.0312;-0.51765;0.07527;-0.29211;3
MAGN;17.060;69613.334;-18.31250;38.87500;5.43750;3
GYRO;17.061;69613.335;0.44104;0.05009;-0.04520;3
ACCE;17.064;69613.338;1.74298;-9.49062;6.73250;3
GYRO;17.069;69613.344;0.51557;0.04643;-0.00244;3
PRES;17.070;69613.344;1013.5303;3
ACCE;17.074;69613.348;1.99198;-9.50019;6.72292;3
AHRS;17.079;69613.353;-60.5938;-21.7197;-52.6082;-0.51623;0.07372;-0.29056;3
MAGN;17.080;69613.354;-18.31250;38.62500;5.12500;3
GYRO;17.081;69613.355;0.58643;0.02321;0.02199;3
ACCE;17.084;69613.358;2.39420;-9.50019;6.77080;3
GYRO;17.089;69613.363;0.65363;-0.02810;0.00244;3
PRES;17.090;69613.364;1013.5186;3
ACCE;17.094;69613.368;2.80600;-9.55765;6.84742;3
AHRS;17.099;69613.373;-59.6410;-21.2384;-51.9965;-0.50939;0.07055;-0.29142;3
MAGN;17.100;69613.374;-18.18750;38.62500;4.68750;3
GYRO;17.101;69613.375;0.71471;-0.10873;-0.05376;3
ACCE;17.104;69613.378;3.14119;-9.98861;6.99107;3
GYRO;17.109;69613.383;0.79535;-0.16493;-0.15516;3
PRES;17.110;69613.384;1013.5278;3
ACCE;17.114;69613.388;3.25611;-10.16099;7.46033;3
AHRS;17.119;69613.393;-59.1108;-20.5961;-51.0324;-0.50497;0.06872;-0.28910;3
MAGN;17.120;69613.394;-18.18750;38.43750;4.25000;3
GYRO;17.121;69613.395;0.91874;-0.19670;-0.29322;3
ACCE;17.123;69613.398;3.01669;-9.95030;7.92002;3
GYRO;17.131;69613.403;1.06901;-0.25412;-0.42883;3
PRES;17.131;69613.404;1013.5308;3
ACCE;17.134;69613.408;2.58574;-9.50977;8.20732;3
AHRS;17.139;69613.413;-57.7563;-20.6246;-50.5336;-0.49660;0.06105;-0.28954;3
MAGN;17.140;69613.414;-18.31250;38.50000;3.68750;3
GYRO;17.140;69613.415;1.24617;-0.34086;-0.51924;3
ACCE;17.144;69613.418;2.26013;-9.13627;7.79552;3
GYRO;17.149;69613.424;1.43187;-0.44227;-0.56322;3
PRES;17.150;69613.424;1013.5225;3
ACCE;17.154;69613.428;2.00155;-8.80109;6.89530;3
AHRS;17.159;69613.433;-56.7396;-20.5951;-49.9849;-0.49019;0.05496;-0.28878;3
SOUN;17.159;105.94;0.00323;44.17
MAGN;17.161;69613.434;-18.31250;38.62500;3.18750;3
GYRO;17.161;69613.435;1.63345;-0.56688;-0.54611;3
ACCE;17.163;69613.438;1.81959;-8.48505;6.11000;3
GYRO;17.169;69613.444;1.63345;-0.56688;-0.54611;3
PRES;17.170;69613.444;1013.5303;3
ACCE;17.173;69613.448;1.76213;-8.20732;5.73651;3
AHRS;17.179;69613.453;-54.9939;-20.7404;-49.7781;-0.47918;0.04630;-0.29183;3
MAGN;17.180;69613.454;-18.62500;39.06250;2.62500;3
GYRO;17.180;69613.455;1.61879;-0.50946;-0.41661;3
ACCE;17.183;69613.458;1.86748;-7.93917;5.75566;3
GYRO;17.189;69613.463;1.59314;-0.46914;-0.35308;3
PRES;17.189;69613.464;1013.5264;3
ACCE;17.193;69613.468;2.03986;-7.89129;5.69820;3
AHRS;17.199;69613.473;-53.1245;-21.0646;-49.0582;-0.46784;0.03378;-0.29072;3
MAGN;17.201;69613.475;-19.06250;38.81250;2.06250;3
GYRO;17.201;69613.475;1.56015;-0.44349;-0.30788;3
ACCE;17.204;69613.478;2.21224;-7.98706;5.69820;3
GYRO;17.209;69613.483;1.51739;-0.43249;-0.29077;3
PRES;17.210;69613.484;1013.5200;3
ACCE;17.213;69613.488;2.36547;-8.10198;6.09085;3
AHRS;17.219;69613.493;-51.3224;-21.2595;-48.6679;-0.45632;0.02388;-0.29226;3
MAGN;17.220;69613.494;-19.00000;38.37500;1.12500;3
GYRO;17.220;69613.495;1.47096;-0.45693;-0.30665;3
ACCE;17.223;69613.498;2.57616;-8.12113;6.68461;3
LIGH;17.225;69613.500;11042.0;3
GYRO;17.229;69613.503;1.45019;-0.53634;-0.35552;3
PRES;17.229;69613.504;1013.5220;3
ACCE;17.234;69613.508;2.73897;-8.03494;7.04853;3
AHRS;17.239;69613.513;-49.6174;-21.2068;-47.6507;-0.44475;0.01381;-0.28978;3
MAGN;17.240;69613.514;-19.18750;38.18750;0.12500;3
GYRO;17.240;69613.515;1.47463;-0.63652;-0.42150;3
ACCE;17.244;69613.518;2.73897;-7.85298;7.19218;3
GYRO;17.249;69613.524;1.53572;-0.71838;-0.47770;3
PRES;17.250;69613.524;1013.5200;3
ACCE;17.253;69613.528;2.71981;-7.69018;7.29753;3
AHRS;17.259;69613.533;-47.7842;-21.3877;-47.1442;-0.43262;0.00365;-0.29040;3
MAGN;17.260;69613.534;-19.75000;37.75000;-1.18750;3
GYRO;17.260;69613.535;1.61146;-0.77091;-0.51679;3
ACCE;17.263;69613.538;2.71024;-7.56568;7.44118;3
GYRO;17.269;69613.544;1.69576;-0.79901;-0.53512;3
PRES;17.269;69613.544;1013.5371;3
ACCE;17.273;69613.548;2.66235;-7.48906;7.72848;3
AHRS;17.279;69613.553;-46.1097;-21.7967;-46.4903;-0.42199;-0.00808;-0.28856;3
MAGN;17.280;69613.554;-20.00000;37.06250;-1.93750;3
GYRO;17.280;69613.555;1.79472;-0.82222;-0.54489;3
ACCE;17.284;69613.558;2.76770;-7.46033;8.08282;3
GYRO;17.289;69613.564;1.91079;-0.88087;-0.56322;3
PRES;17.290;69613.564;1013.5356;3
ACCE;17.294;69613.568;3.19865;-7.50822;7.98706;3
AHRS;17.299;69613.573;-44.0243;-22.2647;-46.0858;-0.40847;-0.02077;-0.28947;3
MAGN;17.300;69613.574;-20.12500;37.06250;-2.81250;3
GYRO;17.301;69613.575;1.99997;-1.01770;-0.62064;3
ACCE;17.304;69613.578;3.75411;-7.48906;7.33583;3
GYRO;17.310;69613.583;2.02685;-1.18874;-0.73548;3
PRES;17.310;69613.584;1013.5210;3
ACCE;17.314;69613.588;4.07972;-7.30710;6.58884;3
AHRS;17.319;69613.593;-41.9614;-22.8705;-45.3785;-0.39519;-0.03542;-0.28752;3
MAGN;17.320;69613.594;-20.81250;36.81250;-3.87500;3
GYRO;17.321;69613.595;1.99264;-1.32558;-0.88575;3
ACCE;17.323;69613.598;4.35745;-7.08684;5.90889;3
GYRO;17.329;69613.603;1.90101;-1.38911;-1.03969;3
PRES;17.330;69613.604;1013.5283;3
ACCE;17.334;69613.608;4.61602;-6.93361;5.73651;3
AHRS;17.339;69613.613;-39.8312;-24.4109;-45.3510;-0.38383;-0.05506;-0.28781;3
MAGN;17.342;69613.616;-21.81250;35.93750;-4.62500;3
GYRO;17.343;69613.616;1.77517;-1.40010;-1.19241;3
ACCE;17.345;69613.619;4.87459;-6.85699;6.19619;3
GYRO;17.349;69613.624;1.64078;-1.40499;-1.35612;3
PRES;17.350;69613.624;1013.5220;3
ACCE;17.353;69613.628;5.03740;-6.82826;6.89530;3
AHRS;17.359;69613.633;-37.1523;-25.9185;-44.9348;-0.36812;-0.07780;-0.28700;3
MAGN;17.360;69613.634;-22.31250;35.06250;-4.93750;3
GYRO;17.360;69613.635;1.54060;-1.41843;-1.52594;3
ACCE;17.363;69613.638;5.17148;-6.83784;7.46033;3
GYRO;17.369;69613.644;1.49662;-1.44897;-1.69332;3
PRES;17.370;69613.644;1013.5137;3
ACCE;17.373;69613.648;5.39174;-6.82826;8.08282;3
AHRS;17.379;69613.653;-35.1358;-28.0284;-45.4628;-0.35932;-0.09977;-0.29001;3
MAGN;17.380;69613.654;-23.18750;34.50000;-5.62500;3
GYRO;17.381;69613.654;1.50639;-1.51006;-1.85947;3
ACCE;17.384;69613.658;5.55455;-6.77080;8.50420;3
GYRO;17.389;69613.663;1.55404;-1.59925;-2.03052;3
PRES;17.389;69613.664;1013.5220;3
ACCE;17.393;69613.668;5.65989;-6.70376;8.72447;3
AHRS;17.399;69613.673;-32.8456;-29.9703;-45.8736;-0.34817;-0.12197;-0.29378;3
MAGN;17.400;69613.674;-24.12500;33.50000;-6.37500;3
GYRO;17.400;69613.675;1.63590;-1.70065;-2.20156;3
ACCE;17.403;69613.678;5.87058;-6.69419;8.96389;3
GYRO;17.409;69613.683;1.73119;-1.82404;-2.38237;3
PRES;17.410;69613.684;1013.5176;3
ACCE;17.413;69613.688;6.03339;-6.60800;9.37569;3
AHRS;17.419;69613.693;-30.4445;-32.2738;-47.0075;-0.33825;-0.14535;-0.30273;3
MAGN;17.420;69613.695;-25.62500;32.62500;-6.56250;3
GYRO;17.421;69613.695;1.90346;-2.24921;-2.81120;3
ACCE;17.423;69613.698;6.02381;-6.38773;9.55765;3
GYRO;17.429;69613.703;1.90346;-2.24921;-2.81120;3
PRES;17.430;69613.704;1013.5186;3
ACCE;17.434;69613.708;6.02381;-6.15789;9.58638;3
AHRS;17.439;69613.713;-27.6300;-34.6528;-47.7741;-0.32553;-0.17212;-0.31036;3
MAGN;17.440;69613.714;-27.00000;31.31250;-6.37500;3
GYRO;17.440;69613.715;2.14658;-2.67926;-3.24736;3
ACCE;17.444;69613.718;6.19619;-6.02381;9.76834;3
GYRO;17.449;69613.724;2.32617;-2.85030;-3.45139;3
PRES;17.449;69613.724;1013.5254;3
ACCE;17.454;69613.728;6.33027;-5.80354;9.85453;3
AHRS;17.459;69613.733;-24.3604;-37.4076;-49.2598;-0.31230;-0.20165;-0.32436;3
MAGN;17.460;69613.734;-28.37500;30.06250;-6.56250;3
GYRO;17.460;69613.735;2.53143;-3.00424;-3.63954;3
ACCE;17.464;69613.738;6.50265;-5.63116;9.59596;3
GYRO;17.469;69613.743;2.72568;-3.15451;-3.82157;3
PRES;17.469;69613.744;1013.5146;3
ACCE;17.473;69613.748;6.69419;-5.43005;9.29908;3
AHRS;17.479;69613.753;-20.3504;-40.7796;-50.0284;-0.29506;-0.24074;-0.33434;3
MAGN;17.480;69613.754;-30.25000;28.00000;-5.93750;3
GYRO;17.480;69613.755;2.89184;-3.30967;-4.01216;3
ACCE;17.484;69613.758;6.96234;-5.19063;9.12670;3
GYRO;17.489;69613.763;3.04577;-3.48193;-4.23696;3
PRES;17.490;69613.764;1013.5146;3
ACCE;17.493;69613.768;7.10599;-4.82671;9.17458;3
AHRS;17.499;69613.773;-16.2787;-43.9174;-51.4356;-0.27893;-0.27652;-0.35071;3
MAGN;17.500;69613.774;-32.18750;26.00000;-4.81250;3
GYRO;17.501;69613.775;3.20338;-3.70429;-4.51918;3
ACCE;17.503;69613.778;7.09641;-4.62560;9.31823;3
GYRO;17.509;69613.783;3.32433;-4.04393;-4.85760;3
PRES;17.510;69613.784;1013.5132;3
ACCE;17.513;69613.788;6.65588;-4.39575;9.24162;3
AHRS;17.519;69613.793;-11.0088;-47.6323;-51.5354;-0.25376;-0.32383;-0.36099;3
MAGN;17.520;69613.794;-33.75000;22.81250;-3.87500;3
GYRO;17.521;69613.795;3.36953;-4.49963;-5.24122;3
ACCE;17.523;69613.798;6.11958;-4.05099;8.71489;3
GYRO;17.529;69613.803;3.30967;-5.03475;-5.63584;3
PRES;17.530;69613.804;1013.5078;3
ACCE;17.533;69613.808;5.39174;-3.56257;7.91044;3
AHRS;17.539;69613.813;-6.2390;-50.6793;-52.7671;-0.23396;-0.36098;-0.38016;3
MAGN;17.540;69613.814;-35.81250;19.62500;-2.56250;3
GYRO;17.540;69613.815;3.13252;-5.60774;-6.00114;3
ACCE;17.544;69613.818;4.88417;-3.15077;6.08127;3
GYRO;17.549;69613.824;2.87229;-6.09888;-6.33101;3
PRES;17.550;69613.824;1013.5083;3
ACCE;17.553;69613.828;4.84586;-2.83473;3.12204;3
AHRS;17.559;69613.833;0.3841;-55.5254;-52.5492;-0.20354;-0.41899;-0.39311;3
MAGN;17.560;69613.834;-37.62500;15.50000;0.06250;3
GYRO;17.560;69613.835;2.58518;-6.29924;-6.63522;3
ACCE;17.564;69613.838;4.75967;-2.26970;0.22984;3
GYRO;17.569;69613.843;2.32129;-6.08910;-6.89423;3
PRES;17.570;69613.844;1013.4897;3
ACCE;17.573;69613.848;4.42448;-0.94810;-1.31202;3
LIGH;17.575;69613.849;17595.0;3
AHRS;17.579;69613.853;5.3004;-62.0992;-53.9462;-0.19839;-0.47715;-0.40942;3
MAGN;17.580;69613.854;-38.62500;11.25000;3.06250;3
GYRO;17.580;69613.855;2.08916;-5.60530;-7.06405;3
ACCE;17.583;69613.858;3.97437;0.77572;-1.51314;3
GYRO;17.589;69613.863;1.86925;-5.09339;-7.10925;3
PRES;17.590;69613.864;1013.4858;3
ACCE;17.593;69613.868;3.56257;2.39420;-0.95768;3
AHRS;17.599;69613.873;12.7160;-68.7748;-53.7309;-0.17213;-0.54203;-0.42642;3
MAGN;17.600;69613.874;-38.81250;6.25000;6.62500;3
GYRO;17.601;69613.875;1.63834;-4.73665;-7.03106;3
ACCE;17.604;69613.878;3.19865;3.68707;-0.22984;3
GYRO;17.609;69613.883;1.39644;-4.59859;-6.86979;3
PRES;17.610;69613.884;1013.4775;3
ACCE;17.614;69613.888;2.99754;4.15633;-0.22027;3
AHRS;17.619;69613.893;22.5441;-76.2940;-52.2995;-0.12899;-0.61151;-0.44829;3
MAGN;17.620;69613.894;-38.12500;1.31250;10.87500;3
GYRO;17.621;69613.895;1.16920;-4.55461;-6.68409;3
ACCE;17.624;69613.898;2.76770;4.44364;-0.36392;3
GYRO;17.630;69613.904;1.00060;-4.44466;-6.51671;3
PRES;17.630;69613.904;1013.4800;3
ACCE;17.634;69613.908;2.21224;5.01825;-0.67038;3
AHRS;17.639;69613.913;30.2483;-81.3819;-51.4232;-0.09481;-0.65291;-0.47083;3
MAGN;17.641;69613.914;-36.00000;-3.31250;15.06250;3
GYRO;17.642;69613.915;0.91019;-4.24063;-6.35300;3
ACCE;17.643;69613.918;1.47483;5.84185;-0.69911;3
GYRO;17.649;69613.924;0.89919;-3.96085;-6.15508;3
PRES;17.650;69613.924;1013.4893;3
ACCE;17.654;69613.928;0.51715;6.77080;-0.81403;3
AHRS;17.659;69613.933;40.1433;-87.7735;-48.9180;-0.04445;-0.69511;-0.49685;3
MAGN;17.660;69613.934;-33.37500;-7.18750;18.50000;3
GYRO;17.661;69613.935;0.95051;-3.68230;-5.89118;3
ACCE;17.664;69613.938;-0.29688;7.64229;-0.97683;3
GYRO;17.669;69613.943;1.02014;-3.41718;-5.54177;3
PRES;17.670;69613.944;1013.4878;3
ACCE;17.674;69613.948;-0.92895;8.42759;-1.22583;3
AHRS;17.679;69613.953;47.1886;-93.4715;-47.4298;-0.01723;-0.72130;-0.51946;3
MAGN;17.680;69613.955;-30.62500;-11.56250;22.18750;3
GYRO;17.681;69613.955;1.08245;-3.03600;-4.64502;3
ACCE;17.684;69613.958;-1.00556;8.83939;-1.61848;3
GYRO;17.689;69613.963;1.08245;-3.03600;-4.64502;3
PRES;17.690;69613.964;1013.4927;3
ACCE;17.694;69613.968;-0.88107;9.01178;-2.05901;3
AHRS;17.699;69613.973;56.4730;-101.4821;-41.9109;0.03563;-0.74411;-0.54149;3
MAGN;17.701;69613.975;-27.62500;-14.87500;25.31250;3
GYRO;17.701;69613.975;0.99327;-2.77211;-3.86311;3
ACCE;17.704;69613.978;-0.50757;8.90643;-2.54743;3
GYRO;17.709;69613.983;0.90652;-2.67315;-3.59433;3
PRES;17.710;69613.984;1013.4878;3
SOUN;17.710;65.46;0.00200;39.99
ACCE;17.714;69613.988;-0.10534;8.70532;-2.55701;3
AHRS;17.719;69613.993;61.1918;-109.0972;-36.9921;0.05752;-0.75863;-0.55159;3
MAGN;17.721;69613.994;-24.50000;-17.18750;27.56250;3
GYRO;17.721;69613.995;0.81367;-2.64016;-3.40741;3
GNSS;17.724;1491389256.336;39.993824;-0.073848;101.764;127.945;16.0;0.4;16;14
ACCE;17.729;69613.998;0.26815;8.46590;-2.63362;3
GYRO;17.730;69614.004;0.72082;-2.62306;-3.29501;3
PRES;17.731;69614.004;1013.4897;3
GNSS;17.731;1491389256.336;39.993824;-0.073848;101.764;127.945;16.0;0.4;16;14
ACCE;17.734;69614.008;0.46926;8.26478;-3.01669;3
AHRS;17.739;69614.013;66.1208;-121.1024;-27.1673;0.08929;-0.77239;-0.55853;3
MAGN;17.741;69614.014;-21.62500;-19.31250;29.62500;3
GYRO;17.742;69614.015;0.64752;-2.53143;-3.23759;3
ACCE;17.744;69614.018;0.38307;8.32224;-3.18908;3
GYRO;17.750;69614.023;0.59376;-2.36527;-3.19483;3
PRES;17.751;69614.024;1013.4956;3
ACCE;17.754;69614.028;0.03831;8.62870;-3.17950;3
AHRS;17.759;69614.033;68.6953;-131.3656;-19.2929;0.10298;-0.78067;-0.56386;3
MAGN;17.760;69614.034;-18.81250;-20.68750;31.75000;3
GYRO;17.761;69614.035;0.54856;-2.17957;-3.12396;3
ACCE;17.764;69614.038;-0.49799;8.97347;-3.14119;3
GYRO;17.770;69614.043;0.48503;-2.00119;-2.99935;3
PRES;17.771;69614.044;1013.4941;3
ACCE;17.774;69614.048;-1.03430;9.11712;-2.90177;3
AHRS;17.779;69614.053;70.8673;-145.4668;-7.1603;0.12316;-0.78729;-0.56766;3
MAGN;17.780;69614.054;-15.87500;-21.37500;32.50000;3
GYRO;17.781;69614.055;0.39584;-1.88880;-2.82098;3
ACCE;17.784;69614.058;-1.24498;9.08839;-2.85389;3
GYRO;17.789;69614.063;0.29810;-1.83993;-2.62916;3
PRES;17.790;69614.064;1013.5015;3
ACCE;17.794;69614.068;-1.33118;9.01178;-2.82516;3
AHRS;17.799;69614.073;72.0047;-158.1820;3.6395;0.13641;-0.79044;-0.57204;3
MAGN;17.800;69614.074;-13.06250;-22.00000;33.25000;3
GYRO;17.801;69614.075;0.19914;-1.82771;-2.45934;3
ACCE;17.804;69614.078;-1.39821;9.00220;-3.01669;3
GYRO;17.810;69614.084;0.11362;-1.80083;-2.32251;3
PRES;17.810;69614.084;1013.4966;3
ACCE;17.814;69614.088;-1.62806;9.12670;-3.17950;3
AHRS;17.819;69614.093;72.4771;-173.4117;17.3877;0.15529;-0.79084;-0.57639;3
MAGN;17.821;69614.094;-10.37500;-22.50000;34.56250;3
GYRO;17.821;69614.095;0.05009;-1.72142;-2.20278;3
ACCE;17.824;69614.098;-1.95367;9.30866;-3.27527;3
GYRO;17.830;69614.104;0.00977;-1.59436;-2.07205;3
PRES;17.831;69614.104;1013.4834;3
ACCE;17.834;69614.108;-2.09732;9.33739;-3.18908;3
AHRS;17.839;69614.113;72.3037;175.6058;26.7274;0.16449;-0.79024;-0.58069;3
MAGN;17.840;69614.114;-7.43750;-22.75000;35.18750;3
GYRO;17.841;69614.115;-0.01222;-1.45264;-1.92911;3
ACCE;17.844;69614.118;-2.02071;9.26077;-2.92093;3
GYRO;17.851;69614.126;-0.02566;-1.33291;-1.78984;3
PRES;17.852;69614.126;1013.4785;3
ACCE;17.854;69614.128;-1.87705;9.07881;-2.73897;3
AHRS;17.859;69614.133;71.6120;164.0379;36.8318;0.17665;-0.78768;-0.58528;3
MAGN;17.860;69614.134;-5.06250;-23.37500;35.18750;3
GYRO;17.860;69614.135;-0.02566;-1.24372;-1.67377;3
ACCE;17.864;69614.138;-1.75256;8.87770;-2.66235;3
GYRO;17.869;69614.143;-0.01588;-1.16920;-1.60047;3
PRES;17.870;69614.144;1013.4922;3
ACCE;17.873;69614.148;-1.49398;8.62870;-2.34632;3
AHRS;17.879;69614.153;70.8702;156.2261;43.3337;0.18338;-0.78506;-0.58923;3
MAGN;17.880;69614.154;-3.06250;-23.56250;35.37500;3
GYRO;17.881;69614.155;-0.00733;-1.14598;-1.58214;3
ACCE;17.884;69614.158;-1.35033;8.33182;-2.08774;3
GYRO;17.889;69614.163;0.00122;-1.17775;-1.62246;3
PRES;17.890;69614.164;1013.5015;3
ACCE;17.893;69614.168;-1.58975;8.22648;-2.08774;3
AHRS;17.899;69614.173;70.2654;149.7925;48.6033;0.18828;-0.78131;-0.59406;3
MAGN;17.900;69614.174;-1.37500;-23.93750;35.25000;3
GYRO;17.900;69614.175;0.01955;-1.22051;-1.69332;3
ACCE;17.903;69614.178;-2.26013;8.38928;-2.24097;3
GYRO;17.909;69614.183;0.04154;-1.21929;-1.73730;3
PRES;17.910;69614.184;1013.5039;3
ACCE;17.914;69614.188;-2.97839;8.58082;-2.26013;3
AHRS;17.919;69614.193;69.2830;144.3297;53.0314;0.19386;-0.77853;-0.59670;3
MAGN;17.921;69614.194;0.56250;-24.12500;34.93750;3
GYRO;17.921;69614.195;0.05009;-1.18264;-1.69821;3
ACCE;17.923;69614.198;-3.60088;8.80109;-2.46124;3
LIGH;17.925;69614.199;24859.0;3
GYRO;17.929;69614.204;0.03543;-1.14110;-1.57603;3
PRES;17.929;69614.204;1013.5068;3
ACCE;17.933;69614.208;-4.23295;9.00220;-2.75812;3
AHRS;17.939;69614.213;67.7673;137.5907;58.6453;-0.20322;0.77355;0.60022;3
MAGN;17.940;69614.214;1.81250;-24.12500;34.50000;3
GYRO;17.941;69614.215;-0.05864;-1.04702;-1.16309;3
ACCE;17.944;69614.218;-4.81713;9.26077;-2.99754;3
GYRO;17.949;69614.223;-0.05864;-0.86254;-1.16309;3
PRES;17.950;69614.224;1013.5029;3
ACCE;17.954;69614.228;-5.30555;9.58638;-3.08373;3
AHRS;17.959;69614.233;66.4262;133.2698;61.9426;-0.20898;0.77032;0.60189;3
MAGN;17.960;69614.234;3.06250;-24.18750;34.68750;3
GYRO;17.960;69614.235;-0.13439;-0.29444;-0.48258;3
ACCE;17.964;69614.238;-5.64074;9.87369;-3.10289;3
GYRO;17.969;69614.243;-0.13439;-0.29444;-0.48258;3
PRES;17.970;69614.244;1013.4912;3
ACCE;17.973;69614.248;-5.81312;9.93115;-3.23696;3
AHRS;17.979;69614.253;64.7852;128.8824;65.4401;-0.21731;0.76582;0.60352;3
MAGN;17.980;69614.254;4.62500;-24.06250;35.00000;3
GYRO;17.981;69614.255;-0.19548;0.37263;0.34941;3
ACCE;17.983;69614.258;-5.86101;9.78750;-3.23696;3
GYRO;17.989;69614.263;-0.24435;0.69761;0.76725;3
PRES;17.989;69614.264;1013.5000;3
ACCE;17.993;69614.268;-5.73651;9.56723;-3.11246;3
AHRS;17.999;69614.273;64.4454;127.5691;66.5209;-0.21929;0.76382;0.60496;3
MAGN;18.000;69614.274;5.56250;-23.93750;34.81250;3
GYRO;18.000;69614.275;-0.29810;0.98838;1.15454;3
ACCE;18.003;69614.278;-5.46836;9.32781;-2.85389;3
GYRO;18.009;69614.283;-0.35552;1.22662;1.50029;3
PRES;18.010;69614.284;1013.5137;3
ACCE;18.013;69614.288;-5.18105;9.16500;-2.59531;3
AHRS;18.019;69614.293;64.1657;127.1256;67.4708;-0.22468;0.76225;0.60501;3
MAGN;18.020;69614.294;5.75000;-24.37500;34.37500;3
GYRO;18.020;69614.295;-0.41417;1.40010;1.80327;3
ACCE;18.023;69614.298;-4.84586;8.98304;-2.28886;3
GYRO;18.029;69614.304;-0.46548;1.51250;2.06350;3
PRES;18.030;69614.304;1013.5039;3
ACCE;18.034;69614.308;-4.32872;8.69574;-2.04944;3
AHRS;18.039;69614.313;65.4149;129.4291;66.1762;-0.22198;0.76344;0.60556;3
MAGN;18.040;69614.314;5.18750;-24.50000;34.56250;3
GYRO;18.040;69614.315;-0.49602;1.59436;2.26998;3
ACCE;18.044;69614.318;-3.78284;8.53294;-1.74298;3
GYRO;18.049;69614.323;-0.49724;1.64445;2.42514;3
PRES;18.050;69614.324;1013.5024;3
ACCE;18.053;69614.328;-3.23696;8.50420;-1.47483;3
AHRS;18.059;69614.333;66.9207;131.6108;65.3806;-0.22083;0.76249;0.60793;3
MAGN;18.060;69614.334;4.31250;-24.81250;34.25000;3
GYRO;18.061;69614.335;-0.47770;1.66033;2.54242;3
ACCE;18.064;69614.338;-2.81558;8.52336;-1.42694;3
GYRO;18.070;69614.344;-0.43738;1.67744;2.64260;3
PRES;18.070;69614.344;1013.5020;3
ACCE;18.073;69614.348;-2.44209;8.56167;-1.56102;3
AHRS;18.079;69614.353;69.1790;136.9334;61.6157;0.21324;-0.76444;-0.60831;3
MAGN;18.080;69614.354;2.68750;-25.31250;34.25000;3
GYRO;18.081;69614.355;-0.37629;1.72753;2.73301;3
ACCE;18.084;69614.358;-2.03028;8.65743;-1.58017;3
GYRO;18.089;69614.363;-0.31765;1.78006;2.81487;3
PRES;18.090;69614.364;1013.5034;3
ACCE;18.093;69614.368;-1.67594;8.76278;-1.66636;3
AHRS;18.099;69614.373;71.5686;142.6821;57.4027;0.20502;-0.76399;-0.61058;3
MAGN;18.100;69614.374;0.43750;-25.75000;34.25000;3
GYRO;18.100;69614.375;-0.27367;1.81183;2.89550;3
ACCE;18.103;69614.378;-1.42694;8.83939;-1.96325;3
GYRO;18.109;69614.383;-0.25534;1.85092;2.98835;3
PRES;18.109;69614.384;1013.5044;3
ACCE;18.113;69614.388;-1.17795;8.84897;-2.23140;3
AHRS;18.119;69614.393;73.6181;152.3581;49.3526;0.19452;-0.76621;-0.60852;3
MAGN;18.120;69614.394;-1.93750;-25.37500;33.93750;3
GYRO;18.120;69614.395;-0.27245;1.90956;3.09831;3
ACCE;18.124;69614.398;-0.72784;8.77236;-2.45166;3
GYRO;18.129;69614.404;-0.31765;1.98653;3.21071;3
PRES;18.130;69614.404;1013.5029;3
ACCE;18.133;69614.408;-0.34477;8.70532;-2.58574;3
AHRS;18.139;69614.413;75.0291;164.4828;38.9271;0.18437;-0.76841;-0.60459;3
MAGN;18.140;69614.414;-4.31250;-25.31250;33.43750;3
GYRO;18.140;69614.415;-0.37751;2.09160;3.31700;3
ACCE;18.143;69614.418;-0.03831;8.66701;-2.47082;3
GYRO;18.149;69614.423;-0.43738;2.21133;3.42940;3
PRES;18.149;69614.424;1013.5039;3
SOUN;18.150;427.83;0.01306;56.30
ACCE;18.153;69614.428;0.24900;8.57124;-2.21224;3
AHRS;18.159;69614.433;75.8225;-179.9037;25.0860;0.17185;-0.77002;-0.59963;3
MAGN;18.160;69614.434;-7.25000;-24.81250;33.12500;3
GYRO;18.160;69614.435;-0.48991;2.32740;3.54791;3
ACCE;18.163;69614.438;0.56503;8.47547;-1.70467;3
WIFI;18.165;69614.409;WAP124;20:17:FF:FF:F1:24;-73
WIFI;18.165;69614.409;WAP116;20:17:FF:FF:F1:16;-77
WIFI;18.165;69614.409;WAP131;20:17:FF:FF:F1:31;-75
WIFI;18.165;69610.956;WAP129;20:17:FF:FF:F1:29;-79
WIFI;18.165;69614.409;WAP130;20:17:FF:FF:F1:30;-76
WIFI;18.165;69614.409;WAP240;20:17:FF:FF:F2:40;-84
WIFI;18.165;69614.409;WAP123;20:17:FF:FF:F1:23;-78
WIFI;18.165;69614.409;WAP320;20:17:FF:FF:F3:20;-77
WIFI;18.165;69607.511;WAP065;20:17:FF:FF:F0:65;-77
WIFI;18.165;69610.956;WAP110;20:17:FF:FF:F1:10;-72
WIFI;18.165;69610.956;WAP066;20:17:FF:FF:F0:66;-88
WIFI;18.165;69614.409;WAP265;20:17:FF:FF:F2:65;-80
WIFI;18.165;69610.956;WAP122;20:17:FF:FF:F1:22;-81
WIFI;18.165;69604.093;WAP142;20:17:FF:FF:F1:42;-89
WIFI;18.165;69614.409;WAP214;20:17:FF:FF:F2:14;-79
WIFI;18.165;69614.409;WAP314;20:17:FF:FF:F3:14;-84
WIFI;18.165;69614.409;WAP192;20:17:FF:FF:F1:92;-64
WIFI;18.165;69614.409;WAP014;20:17:FF:FF:F0:14;-73
WIFI;18.165;69607.511;WAP018;20:17:FF:FF:F0:18;-83
WIFI;18.165;69614.409;WAP008;20:17:FF:FF:F0:08;-76
WIFI;18.165;69607.511;WAP205;20:17:FF:FF:F2:05;-79
WIFI;18.165;69610.956;WAP010;20:17:FF:FF:F0:10;-78
WIFI;18.165;69607.511;WAP076;20:17:FF:FF:F0:76;-84
WIFI;18.165;69614.409;WAP058;20:17:FF:FF:F0:58;-83
WIFI;18.165;69610.956;WAP032;20:17:FF:FF:F0:32;-86
WIFI;18.165;69607.511;WAP154;20:17:FF:FF:F1:54;-87
WIFI;18.165;69607.511;WAP003;20:17:FF:FF:F0:03;-89
WIFI;18.165;69610.956;WAP033;20:17:FF:FF:F0:33;-78
WIFI;18.165;69607.511;WAP005;20:17:FF:FF:F0:05;-89
WIFI;18.165;69610.956;WAP227;20:17:FF:FF:F2:27;-90
WIFI;18.165;69607.511;WAP029;20:17:FF:FF:F0:29;-82
WIFI;18.165;69607.511;WAP206;20:17:FF:FF:F2:06;-84
WIFI;18.165;69604.093;WAP212;20:17:FF:FF:F2:12;-90
WIFI;18.165;69604.093;WAP279;20:17:FF:FF:F2:79;-86
WIFI;18.165;69614.409;WAP215;20:17:FF:FF:F2:15;-77
WIFI;18.165;69607.511;WAP218;20:17:FF:FF:F2:18;-85
WIFI;18.165;69607.511;WAP179;20:17:FF:FF:F1:79;-85
WIFI;18.165;69607.511;WAP237;20:17:FF:FF:F2:37;-86
WIFI;18.165;69607.511;WAP230;20:17:FF:FF:F2:30;-87
WIFI;18.165;69610.956;WAP031;20:17:FF:FF:F0:31;-81
WIFI;18.165;69607.511;WAP173;20:17:FF:FF:F1:73;-89
WIFI;18.165;69614.409;WAP143;20:17:FF:FF:F1:43;-88
WIFI;18.165;69610.956;WAP210;20:17:FF:FF:F2:10;-82
WIFI;18.165;69610.956;WAP219;20:17:FF:FF:F2:19;-86
WIFI;18.165;69610.956;WAP225;20:17:FF:FF:F2:25;-86
WIFI;18.165;69610.956;WAP111;20:17:FF:FF:F1:11;-87
WIFI;18.165;69614.409;WAP194;20:17:FF:FF:F1:94;-87
GYRO;18.211;69614.443;-0.53878;2.41536;3.66519;3
PRES;18.212;69614.444;1013.4946;3
ACCE;18.212;69614.448;0.89064;8.29351;-1.36948;3
AHRS;18.212;69614.453;75.7525;-162.8722;10.0069;0.15915;-0.76959;-0.59455;3
MAGN;18.212;69614.454;-10.18750;-24.31250;32.25000;3
GYRO;18.212;69614.455;-0.58399;2.46301;3.76782;3
ACCE;18.213;69614.458;1.36948;8.02536;-1.11091;3
GYRO;18.213;69614.463;-0.60964;2.50210;3.84112;3
PRES;18.213;69614.464;1013.4849;3
ACCE;18.213;69614.468;1.80044;7.80510;-0.87149;3
AHRS;18.213;69614.473;74.6580;-147.2504;-5.1301;0.13664;-0.76980;-0.59125;3
MAGN;18.214;69614.475;-13.00000;-23.31250;31.06250;3
GYRO;18.214;69614.475;-0.60231;2.53876;3.88144;3
ACCE;18.214;69614.478;2.24097;7.55610;-0.53630;3
GYRO;18.214;69614.484;-0.57177;2.56563;3.89610;3
PRES;18.214;69614.484;1013.4966;3
ACCE;18.214;69614.488;2.62405;7.33583;-0.28730;3
AHRS;18.219;69614.493;72.5800;-130.0629;-20.0275;0.11898;-0.76301;-0.58755;3
MAGN;18.220;69614.494;-16.50000;-22.50000;30.25000;3
GYRO;18.221;69614.495;-0.50091;2.57419;3.89732;3
ACCE;18.223;69614.498;2.79643;7.16345;-0.17238;3
GYRO;18.229;69614.504;-0.50091;2.57419;3.89732;3
PRES;18.230;69614.504;1013.5005;3
ACCE;18.233;69614.508;2.97839;7.04853;-0.03831;3
AHRS;18.239;69614.513;69.5502;-119.0051;-30.1137;0.09566;-0.75865;-0.58287;3
MAGN;18.240;69614.514;-19.37500;-21.43750;28.93750;3
GYRO;18.241;69614.515;-0.46548;2.62306;3.96207;3
ACCE;18.244;69614.518;3.31358;6.91445;0.04788;3
GYRO;18.249;69614.523;-0.44838;2.65360;4.01827;3
PRES;18.249;69614.524;1013.5015;3
ACCE;18.253;69614.528;3.73495;6.64630;0.32561;3
AHRS;18.259;69614.533;65.7752;-108.5729;-38.0558;0.07735;-0.74791;-0.57661;3
MAGN;18.260;69614.534;-22.43750;-20.00000;27.25000;3
GYRO;18.261;69614.535;-0.41417;2.67437;4.07447;3
ACCE;18.264;69614.538;4.23295;6.44519;0.58419;3
GYRO;18.269;69614.543;-0.35919;2.68536;4.12334;3
PRES;18.270;69614.544;1013.5098;3
ACCE;18.274;69614.548;4.77883;6.30154;0.77572;3
LIGH;18.275;69614.549;17148.0;3
AHRS;18.279;69614.553;61.7917;-102.4236;-42.8040;0.05541;-0.74012;-0.56880;3
MAGN;18.280;69614.554;-25.31250;-18.00000;25.50000;3
GYRO;18.281;69614.555;-0.29566;2.69880;4.15388;3
ACCE;18.284;69614.558;5.28640;5.99508;0.91937;3
GYRO;18.289;69614.563;-0.23946;2.72202;4.17221;3
PRES;18.290;69614.564;1013.5044;3
ACCE;18.294;69614.568;5.75566;5.70778;0.94810;3
AHRS;18.299;69614.573;56.7272;-95.5346;-47.0447;0.03275;-0.72483;-0.55857;3
MAGN;18.300;69614.574;-28.00000;-16.31250;24.12500;3
GYRO;18.301;69614.575;-0.20403;2.76966;4.18443;3
ACCE;18.303;69614.578;5.86101;5.47793;0.76614;3
GYRO;18.309;69614.584;-0.20281;2.88084;4.21497;3
PRES;18.310;69614.584;1013.5107;3
ACCE;18.313;69614.588;5.60243;5.30555;0.79487;3
AHRS;18.319;69614.593;52.2230;-91.7260;-49.0363;0.01142;-0.71351;-0.54687;3
MAGN;18.321;69614.594;-30.00000;-14.06250;22.50000;3
GYRO;18.321;69614.595;-0.22480;3.05066;4.29560;3
ACCE;18.323;69614.598;5.32470;5.08528;1.05345;3
GYRO;18.330;69614.604;-0.25045;3.24492;4.43122;3
PRES;18.330;69614.604;1013.5171;3
ACCE;18.333;69614.608;5.06613;4.72137;1.53229;3
AHRS;18.339;69614.613;46.8046;-87.3903;-50.0914;-0.00822;-0.69595;-0.52949;3
MAGN;18.342;69614.616;-32.43750;-11.06250;21.00000;3
GYRO;18.343;69614.617;-0.26878;3.43184;4.60470;3
ACCE;18.346;69614.620;5.01825;4.18506;2.07817;3
GYRO;18.349;69614.623;-0.26389;3.59311;4.78796;3
PRES;18.350;69614.624;1013.5210;3
ACCE;18.353;69614.628;5.34386;3.47638;2.72939;3
AHRS;18.359;69614.633;41.8379;-83.9347;-50.9346;-0.02891;-0.67809;-0.51420;3
MAGN;18.360;69614.634;-34.25000;-7.93750;19.18750;3
GYRO;18.360;69614.635;-0.23335;3.70429;4.93335;3
ACCE;18.364;69614.638;5.88016;2.70066;3.38061;3
GYRO;18.369;69614.643;-0.18570;3.75193;5.01154;3
PRES;18.369;69614.644;1013.5137;3
ACCE;18.373;69614.648;6.26323;2.06859;3.75411;3
AHRS;18.379;69614.653;36.1607;-78.9133;-52.2171;-0.05068;-0.64792;-0.50011;3
MAGN;18.380;69614.654;-36.00000;-4.75000;16.81250;3
GYRO;18.380;69614.655;-0.13806;3.75071;5.02742;3
ACCE;18.383;69614.658;6.52181;1.55144;3.87861;3
GYRO;18.389;69614.663;-0.10385;3.74216;5.01276;3
PRES;18.389;69614.664;1013.5156;3
ACCE;18.393;69614.668;6.59842;1.15879;3.70622;3
AHRS;18.399;69614.673;30.4381;-75.1882;-50.9854;-0.06561;-0.62088;-0.47362;3
MAGN;18.400;69614.674;-37.50000;-1.06250;14.31250;3
GYRO;18.400;69614.675;-0.10018;3.76415;4.99932;3
ACCE;18.403;69614.678;6.57927;0.82361;3.46680;3
GYRO;18.409;69614.684;-0.15027;3.81913;5.00910;3
PRES;18.410;69614.684;1013.5288;3
ACCE;18.414;69614.688;6.68461;0.37350;3.49553;3
AHRS;18.419;69614.693;23.3488;-70.5778;-50.3409;-0.09114;-0.58228;-0.44578;3
MAGN;18.420;69614.694;-38.43750;3.12500;11.50000;3
GYRO;18.420;69614.695;-0.25168;3.87533;5.03719;3
ACCE;18.423;69614.698;6.86657;-0.05746;3.70622;3
GYRO;18.429;69614.704;-0.37996;3.90465;5.05430;3
PRES;18.430;69614.704;1013.5220;3
ACCE;18.433;69614.708;7.05811;-0.55545;3.90734;3
AHRS;18.439;69614.713;17.8124;-66.8614;-48.1760;-0.10419;-0.54962;-0.41437;3
MAGN;18.440;69614.714;-39.18750;6.68750;8.62500;3
GYRO;18.440;69614.715;-0.52046;3.91076;5.03842;3
ACCE;18.443;69614.718;7.17303;-1.08218;4.15633;3
GYRO;18.449;69614.723;-0.65729;3.90954;4.98588;3
PRES;18.450;69614.724;1013.5259;3
ACCE;18.454;69614.728;7.24007;-1.61848;4.47237;3
AHRS;18.459;69614.733;10.8929;-62.5844;-46.3681;-0.12900;-0.50723;-0.38022;3
MAGN;18.461;69614.735;-38.75000;10.50000;5.56250;3
GYRO;18.461;69614.735;-0.77824;3.90954;4.89670;3
ACCE;18.463;69614.738;7.25922;-2.17394;4.87459;3
GYRO;18.469;69614.743;-0.88698;3.91442;4.77819;3
PRES;18.470;69614.744;1013.5205;3
ACCE;18.473;69614.748;7.28795;-2.69108;5.21936;3
AHRS;18.479;69614.753;5.4060;-58.2770;-43.9459;-0.14379;-0.46646;-0.34775;3
MAGN;18.480;69614.754;-38.43750;14.62500;3.00000;3
GYRO;18.480;69614.755;-1.07024;3.97307;4.45809;3
ACCE;18.484;69614.758;7.26880;-3.21781;5.68862;3
GYRO;18.489;69614.763;-1.07024;3.97307;4.45809;3
PRES;18.490;69614.764;1013.5142;3
ACCE;18.494;69614.768;7.24007;-3.62961;6.35900;3
AHRS;18.499;69614.773;-1.3158;-53.6600;-41.8358;-0.17070;-0.41791;-0.31373;3
MAGN;18.500;69614.774;-37.12500;18.43750;0.06250;3
GYRO;18.501;69614.775;-1.22173;3.94252;4.06958;3
ACCE;18.504;69614.778;7.26880;-4.07014;7.37414;3
GYRO;18.509;69614.784;-1.28893;3.76537;3.84112;3
PRES;18.510;69614.784;1013.5210;3
ACCE;18.514;69614.788;7.28795;-4.51068;8.25521;3
AHRS;18.519;69614.793;-5.7905;-49.1688;-41.2311;-0.18929;-0.37272;-0.30010;3
MAGN;18.520;69614.794;-35.81250;21.68750;-2.43750;3
GYRO;18.520;69614.795;-1.33046;3.48438;3.57601;3
ACCE;18.523;69614.798;7.36456;-4.89375;8.90643;3
GYRO;18.529;69614.803;-1.33413;3.13740;3.26691;3
PRES;18.530;69614.804;1013.5259;3
ACCE;18.533;69614.808;7.50822;-5.25767;9.38527;3
AHRS;18.539;69614.813;-11.2339;-43.8770;-39.2228;-0.21032;-0.31978;-0.27539;3
MAGN;18.540;69614.814;-33.43750;24.87500;-4.81250;3
GYRO;18.540;69614.815;-1.30970;2.75622;2.92238;3
ACCE;18.543;69614.818;7.62314;-5.52582;9.62469;3
GYRO;18.549;69614.823;-1.27915;2.36038;2.55830;3
PRES;18.550;69614.824;1013.5332;3
ACCE;18.553;69614.828;7.77637;-5.74608;9.83538;3
AHRS;18.559;69614.833;-14.8709;-39.6223;-38.4085;-0.22552;-0.27732;-0.26545;3
MAGN;18.560;69614.834;-31.50000;27.18750;-6.56250;3
GYRO;18.560;69614.835;-1.25227;1.95355;2.18812;3
ACCE;18.563;69614.838;7.90087;-5.92804;10.02692;3
GYRO;18.569;69614.843;-1.23150;1.54182;1.81916;3
PRES;18.569;69614.844;1013.5376;3
ACCE;18.573;69614.848;8.02536;-6.09085;10.40999;3
AHRS;18.579;69614.853;-18.6358;-36.0297;-36.6590;-0.24214;-0.24128;-0.24758;3
MAGN;18.580;69614.854;-28.75000;29.00000;-8.18750;3
GYRO;18.580;69614.855;-1.22051;1.10200;1.45386;3
ACCE;18.584;69614.858;8.11156;-6.09085;10.54406;3
GYRO;18.590;69614.864;-1.18874;0.66706;1.09223;3
PRES;18.590;69614.864;1013.5342;3
ACCE;18.594;69614.868;8.08282;-5.97593;10.66856;3
AHRS;18.599;69614.873;-21.0795;-33.5394;-36.1441;-0.25449;-0.21533;-0.24184;3
MAGN;18.601;69614.874;-26.87500;30.62500;-9.06250;3
GYRO;18.601;69614.875;-1.08490;0.29077;0.75869;3
ACCE;18.603;69614.878;7.91044;-5.82270;10.55364;3
GYRO;18.609;69614.884;-0.91874;-0.01466;0.47037;3
PRES;18.612;69614.884;1013.5347;3
ACCE;18.613;69614.888;7.71891;-5.70778;10.24718;3
AHRS;18.619;69614.893;-23.2893;-32.3007;-35.4129;-0.26755;-0.20056;-0.23264;3
MAGN;18.620;69614.894;-25.25000;31.87500;-9.62500;3
GYRO;18.620;69614.895;-0.73426;-0.24557;0.23335;3
ACCE;18.624;69614.898;7.55610;-5.60243;9.87369;3
LIGH;18.625;69614.899;23239.0;3
GYRO;18.629;69614.903;-0.57055;-0.42150;0.04643;3
PRES;18.630;69614.904;1013.5396;3
ACCE;18.634;69614.908;7.37414;-5.46836;9.55765;3
AHRS;18.639;69614.913;-24.6673;-32.0387;-35.6071;-0.27791;-0.19391;-0.23098;3
MAGN;18.640;69614.914;-24.00000;32.87500;-9.81250;3
GYRO;18.640;69614.915;-0.44838;-0.56077;-0.09774;3
ACCE;18.643;69614.918;7.17303;-5.21936;9.18416;3
GYRO;18.649;69614.923;-0.35675;-0.65485;-0.20647;3
PRES;18.650;69614.924;1013.5347;3
ACCE;18.654;69614.928;6.91445;-4.96079;8.76278;3
AHRS;18.659;69614.933;-25.4006;-32.8440;-35.8472;-0.28552;-0.19751;-0.22883;3
MAGN;18.660;69614.934;-23.43750;33.62500;-9.50000;3
GYRO;18.661;69614.935;-0.28466;-0.68661;-0.27489;3
ACCE;18.664;69614.938;6.67503;-4.69264;8.38928;3
GYRO;18.669;69614.943;-0.22358;-0.65363;-0.29810;3
PRES;18.669;69614.944;1013.5322;3
ACCE;18.673;69614.948;6.50265;-4.46279;8.11156;3
AHRS;18.679;69614.953;-25.8040;-33.6064;-36.1010;-0.29054;-0.20169;-0.22776;3
MAGN;18.680;69614.954;-23.31250;33.93750;-9.18750;3
GYRO;18.680;69614.955;-0.17349;-0.57421;-0.28466;3
ACCE;18.683;69614.958;6.33985;-4.28083;7.88171;3
GYRO;18.689;69614.964;-0.13073;-0.46548;-0.24068;3
PRES;18.690;69614.964;1013.5439;3
ACCE;18.693;69614.968;6.22492;-4.17549;7.55610;3
AHRS;18.699;69614.973;-25.6743;-34.9373;-36.5562;-0.29304;-0.21145;-0.22836;3
MAGN;18.701;69614.975;-23.31250;34.18750;-8.43750;3
GYRO;18.701;69614.975;-0.10140;-0.33353;-0.17226;3
SOUN;18.702;297.25;0.00907;53.13
ACCE;18.703;69614.978;6.15789;-4.09887;7.34541;3
GYRO;18.709;69614.984;-0.10263;-0.17349;-0.07941;3
PRES;18.710;69614.984;1013.5449;3
ACCE;18.713;69614.988;6.15789;-4.06057;7.30710;3
AHRS;18.719;69614.993;-25.7094;-35.6744;-36.6825;-0.29500;-0.21682;-0.22736;3
MAGN;18.721;69614.995;-23.18750;34.18750;-7.87500;3
GYRO;18.721;69614.995;-0.11851;-0.00122;0.02932;3
ACCE;18.724;69614.998;6.20577;-4.04141;7.51779;3
GNSS;18.726;1491389257.346;39.993816;-0.073846;101.751;127.945;16.0;0.3;16;14
GYRO;18.731;69615.003;-0.11240;0.16005;0.11606;3
PRES;18.732;69615.004;1013.5420;3
GNSS;18.732;1491389257.346;39.993816;-0.073846;101.751;127.945;16.0;0.3;16;14
ACCE;18.734;69615.008;6.28239;-4.07014;7.90087;3
AHRS;18.739;69615.013;-25.4652;-36.4593;-36.8922;-0.29513;-0.22322;-0.22774;3
MAGN;18.740;69615.014;-23.87500;33.93750;-7.43750;3
GYRO;18.740;69615.015;-0.03421;0.30543;0.17593;3
ACCE;18.744;69615.018;6.37815;-4.18506;8.26478;3
GYRO;18.749;69615.023;-0.03421;0.30543;0.17593;3
PRES;18.750;69615.024;1013.5430;3
ACCE;18.753;69615.028;6.43561;-4.37660;8.33182;3
AHRS;18.759;69615.033;-25.6359;-36.4188;-36.7473;-0.29605;-0.22274;-0.22617;3
MAGN;18.760;69615.034;-24.12500;33.62500;-7.12500;3
GYRO;18.760;69615.035;0.00977;0.12828;0.08063;3
ACCE;18.764;69615.038;6.50265;-4.45322;8.35098;3
GYRO;18.769;69615.043;0.04154;0.00855;-0.00122;3
PRES;18.769;69615.044;1013.5293;3
ACCE;18.774;69615.048;6.54096;-4.35745;8.32224;3
AHRS;18.779;69615.053;-25.5697;-36.1528;-36.5412;-0.29463;-0.22139;-0.22544;3
MAGN;18.780;69615.054;-24.25000;33.62500;-6.37500;3
GYRO;18.780;69615.055;0.09041;-0.09896;-0.08552;3
ACCE;18.783;69615.058;6.54096;-4.23295;8.15944;3
GYRO;18.789;69615.064;0.13439;-0.18570;-0.16249;3
PRES;18.790;69615.064;1013.5239;3
ACCE;18.794;69615.068;6.50265;-4.15633;7.77637;3
AHRS;18.799;69615.073;-25.6230;-35.9549;-36.4113;-0.29439;-0.22000;-0.22476;3
MAGN;18.800;69615.074;-24.56250;33.50000;-6.37500;3
GYRO;18.800;69615.075;0.15394;-0.23213;-0.22113;3
ACCE;18.804;69615.078;6.39731;-4.10845;7.43160;3
GYRO;18.810;69615.084;0.15149;-0.23335;-0.25779;3
PRES;18.810;69615.084;1013.5244;3
ACCE;18.814;69615.088;6.26323;-3.98395;7.24964;3
AHRS;18.819;69615.093;-25.2493;-36.4145;-36.3831;-0.29243;-0.22484;-0.22452;3
MAGN;18.821;69615.094;-25.12500;33.37500;-6.25000;3
GYRO;18.822;69615.095;0.13806;-0.20403;-0.27000;3
ACCE;18.824;69615.098;6.13873;-3.89776;7.24964;3
GYRO;18.829;69615.103;0.12584;-0.16982;-0.26267;3
PRES;18.830;69615.104;1013.5225;3
ACCE;18.833;69615.108;6.09085;-3.86903;7.31668;3
AHRS;18.839;69615.113;-24.9358;-36.7521;-36.5311;-0.29104;-0.22809;-0.22579;3
MAGN;18.840;69615.114;-24.81250;33.18750;-6.37500;3
GYRO;18.841;69615.115;0.12462;-0.13195;-0.24801;3
ACCE;18.844;69615.119;6.13873;-3.88818;7.40287;3
GYRO;18.852;69615.126;0.13683;-0.08674;-0.23702;3
PRES;18.852;69615.126;1013.5161;3
ACCE;18.854;69615.129;6.23450;-3.93607;7.40287;3
AHRS;18.859;69615.133;-24.4407;-37.2588;-36.6412;-0.28855;-0.23333;-0.22692;3
MAGN;18.860;69615.134;-24.93750;33.62500;-6.37500;3
GYRO;18.860;69615.135;0.15027;-0.02688;-0.22846;3
ACCE;18.863;69615.138;6.33027;-4.00311;7.34541;3
GYRO;18.869;69615.143;0.16860;0.05742;-0.22235;3
PRES;18.870;69615.144;1013.5220;3
ACCE;18.873;69615.148;6.35900;-3.97437;7.40287;3
AHRS;18.879;69615.153;-24.1738;-37.4438;-36.6985;-0.28704;-0.23547;-0.22775;3
MAGN;18.880;69615.154;-25.50000;33.81250;-6.68750;3
GYRO;18.880;69615.155;0.20036;0.15882;-0.21991;3
ACCE;18.884;69615.158;6.30154;-3.93607;7.62314;3
GYRO;18.889;69615.164;0.24190;0.23091;-0.21991;3
PRES;18.890;69615.164;1013.5161;3
ACCE;18.893;69615.168;6.43561;-4.09887;7.90087;3
AHRS;18.899;69615.173;-23.7209;-37.7277;-36.7702;-0.28436;-0.23892;-0.22903;3
MAGN;18.901;69615.174;-25.12500;33.93750;-6.81250;3
GYRO;18.901;69615.175;0.28466;0.24068;-0.24068;3
ACCE;18.903;69615.178;6.54096;-4.15633;7.97748;3
GYRO;18.909;69615.184;0.32987;0.22235;-0.28955;3
PRES;18.910;69615.184;1013.5288;3
ACCE;18.914;69615.188;6.42604;-4.06057;8.02536;3
AHRS;18.919;69615.193;-23.3994;-37.5149;-36.6807;-0.28134;-0.23847;-0.22986;3
MAGN;18.920;69615.194;-24.81250;33.81250;-7.12500;3
GYRO;18.920;69615.195;0.38118;0.20769;-0.35797;3
ACCE;18.923;69615.198;6.36858;-3.96480;8.21690;3
GYRO;18.929;69615.203;0.45448;0.18815;-0.43494;3
PRES;18.930;69615.204;1013.5127;3
ACCE;18.933;69615.208;6.44519;-3.95522;8.46590;3
AHRS;18.939;69615.213;-22.8668;-37.3476;-36.6653;-0.27697;-0.23883;-0.23181;3
MAGN;18.940;69615.214;-25.25000;33.68750;-7.12500;3
GYRO;18.940;69615.215;0.54978;0.12828;-0.51679;3
ACCE;18.943;69615.218;6.37815;-3.92649;8.41801;3
GYRO;18.949;69615.223;0.65118;0.02443;-0.59620;3
PRES;18.950;69615.224;1013.5220;3
ACCE;18.953;69615.228;6.46434;-3.79242;8.02536;3
AHRS;18.959;69615.233;-22.3028;-37.0841;-36.5665;-0.27198;-0.23872;-0.23342;3
MAGN;18.960;69615.234;-25.25000;33.06250;-7.75000;3
GYRO;18.961;69615.235;0.73548;-0.09774;-0.66096;3
ACCE;18.963;69615.238;6.51223;-3.61046;7.09641;3
GYRO;18.969;69615.243;0.79535;-0.16493;-0.71716;3
PRES;18.970;69615.244;1013.5298;3
ACCE;18.974;69615.248;6.34942;-3.26569;6.38773;3
LIGH;18.975;69615.249;21623.0;3
AHRS;18.979;69615.253;-21.3454;-37.2317;-36.6315;-0.26520;-0.24265;-0.23654;3
MAGN;18.981;69615.254;-25.06250;32.50000;-8.31250;3
GYRO;18.981;69615.255;0.81856;-0.12217;-0.76725;3
ACCE;18.984;69615.258;6.11000;-2.95923;6.19619;3
GYRO;18.990;69615.264;0.80023;-0.02810;-0.79779;3
PRES;18.991;69615.264;1013.5337;3
ACCE;18.994;69615.268;6.13873;-2.81558;6.52181;3
AHRS;18.999;69615.273;-20.2675;-37.2947;-36.4750;-0.25684;-0.24677;-0.23847;3
MAGN;19.000;69615.274;-25.93750;31.75000;-8.75000;3
GYRO;19.001;69615.275;0.74281;0.00855;-0.80879;3
ACCE;19.004;69615.278;6.28239;-2.89220;6.95276;3
GYRO;19.010;69615.284;0.63652;-0.10507;-0.83689;3
PRES;19.011;69615.284;1013.5244;3
ACCE;19.014;69615.288;6.53138;-2.98796;7.03895;3
AHRS;19.019;69615.293;-18.8317;-37.8560;-36.5379;-0.24727;-0.25537;-0.24214;3
MAGN;19.020;69615.294;-26.18750;31.18750;-9.18750;3
GYRO;19.021;69615.295;0.35919;-0.62675;-1.04824;3
ACCE;19.024;69615.298;6.84742;-2.99754;6.93361;3
GYRO;19.030;69615.303;0.35919;-0.62675;-1.04824;3
PRES;19.030;69615.304;1013.5244;3
ACCE;19.034;69615.308;7.17303;-2.90177;6.75165;3
AHRS;19.039;69615.313;-17.6357;-37.8446;-36.5519;-0.23819;-0.25881;-0.24594;3
MAGN;19.040;69615.314;-26.31250;30.75000;-9.50000;3
GYRO;19.041;69615.315;0.06842;-1.18752;-1.40255;3
ACCE;19.045;69615.318;7.21134;-2.72939;6.43561;3
GYRO;19.051;69615.323;-0.16738;-1.50151;-1.57115;3
PRES;19.052;69615.324;1013.5410;3
ACCE;19.053;69615.328;7.10599;-2.53785;6.04296;3
AHRS;19.059;69615.333;-16.4809;-39.3852;-37.1779;-0.23422;-0.27308;-0.25126;3
MAGN;19.060;69615.334;-26.87500;30.00000;-9.37500;3
GYRO;19.061;69615.335;-0.47281;-1.81305;-1.72631;3
ACCE;19.064;69615.338;6.99107;-2.61447;5.58328;3
GYRO;19.069;69615.343;-0.79168;-2.06717;-1.89979;3
PRES;19.070;69615.344;1013.5420;3
ACCE;19.074;69615.348;7.07726;-2.83473;5.51624;3
AHRS;19.079;69615.353;-15.4703;-40.9507;-38.0235;-0.23213;-0.28664;-0.25789;3
MAGN;19.080;69615.354;-27.50000;29.31250;-8.75000;3
GYRO;19.081;69615.355;-1.06046;-2.26875;-2.10749;3
ACCE;19.083;69615.358;7.48906;-2.95923;6.26323;3
GYRO;19.089;69615.364;-1.22540;-2.48378;-2.34572;3
PRES;19.090;69615.364;1013.5400;3
ACCE;19.093;69615.368;7.92960;-2.90177;7.19218;3
AHRS;19.099;69615.373;-14.6822;-44.0143;-39.8802;-0.23811;-0.30897;-0.26859;3
MAGN;19.101;69615.374;-28.62500;28.43750;-7.87500;3
GYRO;19.102;69615.375;-1.26571;-2.72324;-2.60717;3
ACCE;19.104;69615.378;8.36055;-2.88262;7.68060;3
GYRO;19.111;69615.384;-1.19485;-2.96514;-2.88328;3
PRES;19.112;69615.384;1013.5371;3
ACCE;19.113;69615.388;8.73405;-2.97839;7.88171;3
AHRS;19.119;69615.393;-13.9446;-47.0532;-41.9562;-0.24577;-0.33011;-0.28058;3
MAGN;19.120;69615.394;-30.25000;27.56250;-5.93750;3
GYRO;19.120;69615.395;-1.04214;-3.19483;-3.16184;3
ACCE;19.123;69615.398;8.88728;-3.05500;7.57525;3
GYRO;19.129;69615.403;-0.84422;-3.37564;-3.42573;3
PRES;19.130;69615.404;1013.5234;3
ACCE;19.134;69615.408;8.89685;-2.96881;7.02938;3
AHRS;19.139;69615.413;-12.7916;-50.6916;-45.1067;-0.25614;-0.35427;-0.30043;3
MAGN;19.140;69615.414;-31.75000;26.12500;-4.18750;3
GYRO;19.140;69615.415;-0.64263;-3.49415;-3.65664;3
SOUN;19.142;74.37;0.00227;41.10
ACCE;19.144;69615.418;8.88728;-2.50912;6.50265;3
GYRO;19.149;69615.423;-0.45815;-3.59677;-3.84723;3
PRES;19.150;69615.424;1013.5283;3
ACCE;19.153;69615.428;8.92558;-1.95367;5.92804;3
AHRS;19.159;69615.433;-10.8455;-54.7291;-47.6160;-0.26151;-0.38477;-0.31716;3
MAGN;19.160;69615.434;-33.37500;24.56250;-2.00000;3
GYRO;19.160;69615.435;-0.32376;-3.73972;-3.99872;3
ACCE;19.163;69615.438;8.98304;-1.47483;5.17148;3
GYRO;19.169;69615.443;-0.24923;-3.93519;-4.13067;3
PRES;19.169;69615.444;1013.5273;3
ACCE;19.173;69615.448;9.06924;-1.10133;4.69264;3
AHRS;19.179;69615.453;-7.9004;-59.0715;-50.5315;-0.26411;-0.41917;-0.33976;3
MAGN;19.180;69615.454;-35.00000;22.37500;0.81250;3
GYRO;19.180;69615.455;-0.23702;-4.18443;-4.26995;3
ACCE;19.183;69615.458;9.43316;-0.89064;4.45322;3
GYRO;19.189;69615.464;-0.26756;-4.49352;-4.44710;3
PRES;19.189;69615.464;1013.5220;3
ACCE;19.193;69615.468;9.82580;-0.85234;4.06057;3
AHRS;19.199;69615.473;-4.3821;-63.3060;-52.2872;-0.26027;-0.45640;-0.35679;3
MAGN;19.201;69615.475;-36.06250;19.56250;3.75000;3
GYRO;19.201;69615.475;-0.31154;-4.78796;-4.66823;3
ACCE;19.203;69615.478;9.89284;-0.67038;3.44765;3
GYRO;19.209;69615.483;-0.35430;-4.96878;-4.88814;3
PRES;19.210;69615.484;1013.5239;3
ACCE;19.213;69615.488;9.54808;-0.25857;2.75812;3
AHRS;19.219;69615.493;-0.4724;-68.1287;-54.5900;-0.25989;-0.49619;-0.37783;3
MAGN;19.220;69615.495;-36.50000;16.62500;6.56250;3
GYRO;19.221;69615.495;-0.39218;-4.99932;-5.04330;3
ACCE;19.223;69615.498;8.99262;0.33519;2.18351;3
GYRO;19.229;69615.503;-0.40928;-4.87348;-5.09584;3
PRES;19.229;69615.504;1013.5186;3
ACCE;19.233;69615.508;8.50420;1.14922;1.82917;3
AHRS;19.239;69615.513;4.0232;-73.1678;-55.8433;-0.25401;-0.53949;-0.39426;3
MAGN;19.240;69615.515;-37.00000;13.25000;9.81250;3
GYRO;19.241;69615.515;-0.39218;-4.60348;-5.02376;3
ACCE;19.243;69615.518;8.20732;2.06859;1.42694;3
GYRO;19.249;69615.523;-0.32865;-4.22719;-4.83561;3
PRES;19.249;69615.524;1013.5132;3
ACCE;19.254;69615.528;8.08282;2.86347;1.48441;3
AHRS;19.259;69615.533;9.3979;-78.5813;-57.5722;-0.24835;-0.58366;-0.41690;3
MAGN;19.260;69615.534;-36.87500;9.56250;13.50000;3
GYRO;19.260;69615.535;-0.22235;-3.84479;-4.57294;3
ACCE;19.263;69615.538;8.17859;3.31358;1.48441;3
GYRO;19.269;69615.544;-0.10018;-3.56134;-4.29927;3
PRES;19.269;69615.544;1013.5151;3
ACCE;19.273;69615.548;8.36055;3.37104;1.22583;3
AHRS;19.279;69615.553;14.5659;-83.2042;-58.1818;-0.23737;-0.62160;-0.43418;3
MAGN;19.280;69615.554;-35.81250;6.12500;16.81250;3
GYRO;19.280;69615.555;0.10873;-3.27546;-3.91687;3
ACCE;19.283;69615.558;8.46590;3.36146;1.17795;3
GYRO;19.289;69615.564;0.10873;-3.27546;-3.91687;3
PRES;19.290;69615.564;1013.5054;3
ACCE;19.293;69615.568;8.33182;3.52426;1.26414;3
AHRS;19.299;69615.573;19.7274;-86.9789;-58.9878;-0.22565;-0.65137;-0.45452;3
MAGN;19.300;69615.574;-34.75000;3.12500;20.06250;3
GYRO;19.300;69615.575;0.29077;-3.33655;-3.83013;3
ACCE;19.304;69615.578;7.92960;3.68707;1.16837;3
GYRO;19.309;69615.583;0.39584;-3.41840;-3.86433;3
PRES;19.310;69615.584;1013.5054;3
ACCE;19.314;69615.588;7.46033;3.84988;0.84276;3
AHRS;19.319;69615.593;23.9250;-90.5158;-58.4454;-0.21190;-0.67765;-0.46468;3
MAGN;19.321;69615.594;-33.68750;0.18750;22.87500;3
GYRO;19.321;69615.595;0.51435;-3.48438;-3.92053;3
ACCE;19.323;69615.598;6.88572;4.26168;0.62249;3
LIGH;19.325;69615.599;24098.0;3
GYRO;19.329;69615.603;0.64385;-3.54668;-3.97062;3
PRES;19.329;69615.604;1013.5112;3
ACCE;19.334;69615.608;6.41646;4.70221;0.48842;3
AHRS;19.339;69615.613;28.3854;-94.0483;-58.2656;-0.19932;-0.70095;-0.47843;3
MAGN;19.342;69615.616;-31.50000;-2.56250;25.37500;3
GYRO;19.343;69615.617;0.78069;-3.66519;-4.00605;3
ACCE;19.345;69615.619;6.28239;4.95121;0.35434;3
GYRO;19.349;69615.623;0.89553;-3.87777;-4.04026;3
PRES;19.349;69615.624;1013.5195;3
ACCE;19.353;69615.628;6.29196;5.06613;-0.13408;3
AHRS;19.359;69615.633;32.7397;-98.7107;-56.6428;-0.18377;-0.72796;-0.48474;3
MAGN;19.360;69615.634;-29.37500;-4.81250;27.62500;3
GYRO;19.360;69615.635;0.96883;-4.07081;-4.08180;3
ACCE;19.363;69615.638;5.88016;5.35344;-1.04387;3
GYRO;19.370;69615.644;0.97738;-4.13800;-4.08425;3
PRES;19.370;69615.644;1013.5298;3
ACCE;19.374;69615.648;5.33428;6.01423;-1.76213;3
AHRS;19.379;69615.653;36.7750;-103.0534;-55.0050;-0.16900;-0.74960;-0.49168;3
MAGN;19.380;69615.654;-27.18750;-7.06250;29.87500;3
GYRO;19.381;69615.655;0.92485;-4.09402;-4.02194;3
ACCE;19.384;69615.658;4.88417;6.66546;-2.36547;3
GYRO;19.390;69615.664;0.81856;-3.97673;-3.90954;3
PRES;19.390;69615.664;1013.5190;3
ACCE;19.394;69615.668;4.46279;7.23049;-2.94966;3
AHRS;19.399;69615.673;40.7168;-109.4153;-51.8281;-0.15364;-0.77613;-0.49212;3
MAGN;19.400;69615.674;-23.93750;-8.62500;32.25000;3
GYRO;19.401;69615.675;0.67928;-3.80936;-3.76415;3
ACCE;19.404;69615.678;4.24253;7.54652;-3.56257;3
GYRO;19.409;69615.683;0.52657;-3.59922;-3.61999;3
PRES;19.410;69615.684;1013.5215;3
ACCE;19.414;69615.688;3.88818;7.69018;-4.10845;3
AHRS;19.419;69615.693;45.1826;-117.2728;-47.1966;-0.13238;-0.80247;-0.49296;3
MAGN;19.420;69615.694;-20.25000;-10.37500;34.50000;3
GYRO;19.421;69615.695;0.37507;-3.34876;-3.48804;3
ACCE;19.423;69615.698;3.50511;7.74764;-4.43406;3
GYRO;19.429;69615.703;0.22235;-3.08976;-3.36342;3
PRES;19.430;69615.704;1013.5156;3
ACCE;19.434;69615.708;3.32315;7.78594;-4.25210;3
AHRS;19.439;69615.713;48.3483;-124.5228;-42.9711;-0.11839;-0.82116;-0.49279;3
MAGN;19.440;69615.714;-17.18750;-10.87500;36.43750;3
GYRO;19.441;69615.715;0.07697;-2.91016;-3.25469;3
ACCE;19.444;69615.718;3.19865;7.70933;-4.22337;3
GYRO;19.450;69615.723;-0.05498;-2.82098;-3.18505;3
PRES;19.450;69615.724;1013.5244;3
ACCE;19.454;69615.728;3.03585;7.63272;-4.25210;3
AHRS;19.459;69615.733;51.5657;-132.3548;-37.8115;-0.10069;-0.83622;-0.49428;3
MAGN;19.460;69615.734;-13.68750;-11.56250;38.25000;3
GYRO;19.461;69615.735;-0.16860;-2.74889;-3.15817;3
ACCE;19.464;69615.738;2.90177;7.66145;-3.96480;3
GYRO;19.469;69615.744;-0.25168;-2.71713;-3.16306;3
PRES;19.470;69615.744;1013.5249;3
ACCE;19.473;69615.748;2.65278;7.78594;-3.84030;3
AHRS;19.479;69615.753;54.0559;-139.1775;-33.2758;-0.08719;-0.84528;-0.49701;3
MAGN;19.480;69615.754;-10.31250;-12.37500;38.81250;3
GYRO;19.480;69615.755;-0.30665;-2.70735;-3.19360;3
ACCE;19.483;69615.758;2.11647;7.86256;-3.86903;3
GYRO;19.490;69615.764;-0.32009;-2.62672;-3.23026;3
PRES;19.490;69615.764;1013.5249;3
ACCE;19.494;69615.768;1.60890;7.92960;-3.75411;3
AHRS;19.499;69615.773;56.6371;-146.4329;-28.2129;-0.07257;-0.85079;-0.50243;3
MAGN;19.501;69615.775;-7.75000;-13.31250;39.75000;3
GYRO;19.501;69615.775;-0.30055;-2.51432;-3.24492;3
ACCE;19.504;69615.778;1.26414;7.97748;-3.37104;3
GYRO;19.509;69615.783;-0.26389;-2.44713;-3.24736;3
PRES;19.510;69615.784;1013.5229;3
ACCE;19.513;69615.788;0.91937;7.97748;-3.12204;3
AHRS;19.519;69615.793;58.7372;-154.2055;-22.5692;-0.05888;-0.85449;-0.50688;3
MAGN;19.520;69615.794;-4.68750;-13.56250;39.87500;3
GYRO;19.521;69615.795;-0.21502;-2.44102;-3.26202;3
ACCE;19.523;69615.798;0.62249;7.83383;-3.02627;3
GYRO;19.529;69615.803;-0.15516;-2.46790;-3.29256;3
PRES;19.529;69615.804;1013.5229;3
ACCE;19.533;69615.808;0.22027;7.68060;-3.15077;3
AHRS;19.539;69615.813;60.9310;-163.0739;-15.5437;-0.04136;-0.85481;-0.51405;3
MAGN;19.540;69615.814;-1.56250;-14.62500;40.25000;3
GYRO;19.541;69615.815;-0.00977;-2.55220;-3.41352;3
ACCE;19.544;69615.818;-0.27773;7.48906;-3.45723;3
GYRO;19.549;69615.823;-0.00977;-2.55220;-3.41352;3
PRES;19.549;69615.824;1013.5181;3
ACCE;19.554;69615.828;-0.65122;7.28795;-3.23696;3
AHRS;19.559;69615.833;61.9630;-172.4644;-8.0002;-0.02593;-0.85575;-0.51633;3
MAGN;19.560;69615.834;1.37500;-15.43750;40.06250;3
GYRO;19.560;69615.835;0.17593;-2.66215;-3.60655;3
ACCE;19.563;69615.838;-1.02472;7.13472;-2.94008;3
GYRO;19.569;69615.844;0.26512;-2.80876;-3.71406;3
PRES;19.570;69615.844;1013.5068;3
ACCE;19.573;69615.848;-1.50356;7.08684;-2.79643;3
AHRS;19.579;69615.853;62.4282;176.3226;1.3680;0.00642;0.85493;0.51826;3
MAGN;19.580;69615.854;4.87500;-15.56250;40.56250;3
GYRO;19.580;69615.855;0.34331;-3.01279;-3.82035;3
ACCE;19.584;69615.858;-1.77171;7.00065;-2.50912;3
GYRO;19.589;69615.864;0.41294;-3.24614;-3.93886;3
PRES;19.590;69615.864;1013.5151;3
ACCE;19.593;69615.868;-2.18351;6.85699;-2.48997;3
AHRS;19.599;69615.873;61.5821;165.6748;10.0080;-0.01076;0.85465;0.51532;3
MAGN;19.600;69615.874;8.37500;-15.62500;40.00000;3
GYRO;19.600;69615.875;0.47037;-3.43917;-4.06592;3
ACCE;19.604;69615.878;-2.68151;6.71334;-2.77727;3
GYRO;19.609;69615.883;0.52046;-3.53813;-4.17954;3
PRES;19.609;69615.884;1013.5254;3
ACCE;19.613;69615.888;-3.25611;6.62715;-2.96881;3
AHRS;19.619;69615.893;59.8866;153.7584;19.6043;-0.03202;0.85087;0.51250;3
MAGN;19.620;69615.894;11.68750;-15.56250;39.56250;3
GYRO;19.620;69615.895;0.56688;-3.57723;-4.26628;3
ACCE;19.624;69615.898;-3.96480;6.46434;-3.00712;3
GYRO;19.630;69615.904;0.61453;-3.60288;-4.32248;3
PRES;19.630;69615.904;1013.5195;3
ACCE;19.634;69615.908;-4.70221;6.41646;-2.82516;3
AHRS;19.639;69615.913;56.9919;143.7239;26.6939;-0.04829;0.84691;0.50430;3
MAGN;19.640;69615.914;15.00000;-14.62500;38.81250;3
GYRO;19.640;69615.915;0.66706;-3.63831;-4.35180;3
ACCE;19.643;69615.918;-5.61201;6.49307;-2.50912;3
GYRO;19.649;69615.923;0.73182;-3.70184;-4.34447;3
PRES;19.649;69615.924;1013.5229;3
ACCE;19.653;69615.928;-6.56011;6.53138;-2.46124;3
AHRS;19.659;69615.933;52.9035;133.2536;34.1709;-0.07254;0.83749;0.49520;3
MAGN;19.660;69615.934;18.87500;-13.06250;38.00000;3
GYRO;19.660;69615.935;0.81123;-3.73727;-4.28583;3
ACCE;19.663;69615.938;-7.60398;6.42604;-2.48997;3
GYRO;19.669;69615.944;0.90164;-3.70673;-4.16610;3
PRES;19.670;69615.944;1013.5146;3
ACCE;19.673;69615.948;-8.52336;6.25365;-2.37505;3
LIGH;19.675;69615.949;19343.0;3
AHRS;19.679;69615.953;48.5308;125.8242;38.2712;-0.08927;0.82815;0.48175;3
MAGN;19.680;69615.954;22.06250;-11.37500;36.81250;3
GYRO;19.680;69615.955;0.99938;-3.62732;-3.98040;3
ACCE;19.683;69615.958;-9.14585;6.10043;-2.19309;3
GYRO;19.689;69615.964;1.10567;-3.52836;-3.73116;3
PRES;19.690;69615.964;1013.5190;3
SOUN;19.692;82.21;0.00251;41.97
ACCE;19.693;69615.968;-9.68215;5.90889;-2.32716;3
AHRS;19.699;69615.973;43.0530;118.0772;42.4887;-0.11310;0.81189;0.46668;3
MAGN;19.700;69615.975;25.18750;-9.25000;35.50000;3
GYRO;19.701;69615.975;1.21196;-3.37075;-3.41962;3
ACCE;19.704;69615.978;-10.19930;5.78439;-2.71024;3
GYRO;19.709;69615.983;1.29992;-3.09953;-3.03844;3
PRES;19.710;69615.984;1013.5195;3
ACCE;19.714;69615.988;-10.61110;5.97593;-3.20823;3
AHRS;19.719;69615.993;38.3932;113.0216;43.7086;-0.12480;0.79855;0.44850;3
MAGN;19.720;69615.994;27.68750;-6.75000;34.00000;3
GYRO;19.721;69615.995;1.34146;-2.68659;-2.57785;3
ACCE;19.724;69615.998;-10.77391;6.12916;-3.60088;3
GNSS;19.728;1491389258.336;39.993810;-0.073849;101.725;120.862;16.0;0.3;16;13
GYRO;19.732;69616.003;1.31214;-2.18690;-2.05373;3
PRES;19.733;69616.004;1013.5186;3
ACCE;19.734;69616.008;-10.70687;6.08127;-4.17549;3
GNSS;19.734;1491389258.336;39.993810;-0.073849;101.725;120.862;16.0;0.3;16;13
AHRS;19.739;69616.013;33.7352;108.8263;44.0797;-0.13552;0.78474;0.42770;3
MAGN;19.741;69616.014;30.00000;-4.75000;32.25000;3
GYRO;19.741;69616.015;1.19852;-1.64567;-1.51372;3
ACCE;19.743;69616.018;-10.39084;5.92804;-4.63517;3
GYRO;19.750;69616.024;0.99938;-1.08245;-1.01159;3
PRES;19.750;69616.024;1013.5200;3
ACCE;19.754;69616.028;-9.92157;5.67905;-4.78840;3
AHRS;19.759;69616.033;30.2732;105.9304;43.3149;-0.13822;0.77422;0.40830;3
MAGN;19.761;69616.034;31.75000;-2.75000;30.81250;3
GYRO;19.761;69616.035;0.74159;-0.54123;-0.58521;3
ACCE;19.764;69616.038;-9.57681;5.45878;-4.74052;3
GYRO;19.770;69616.044;0.45815;-0.07086;-0.23457;3
PRES;19.770;69616.044;1013.5215;3
ACCE;19.774;69616.048;-9.38527;5.19063;-4.62560;3
AHRS;19.779;69616.053;28.3777;105.5260;41.6763;-0.13595;0.77413;0.39107;3
MAGN;19.780;69616.054;32.81250;-0.81250;29.62500;3
GYRO;19.780;69616.055;0.18570;0.32498;0.05864;3
ACCE;19.784;69616.058;-9.42358;5.12359;-4.50110;3
GYRO;19.789;69616.063;-0.04643;0.68295;0.31154;3
PRES;19.790;69616.064;1013.5381;3
ACCE;19.794;69616.068;-9.75877;5.32470;-4.27126;3
AHRS;19.799;69616.073;27.5065;105.2456;40.9432;-0.13475;0.77360;0.38322;3
MAGN;19.800;69616.074;33.50000;0.50000;28.87500;3
GYRO;19.801;69616.075;-0.34331;1.41721;0.84910;3
ACCE;19.804;69616.078;-10.16099;5.53539;-4.13718;3
GYRO;19.810;69616.083;-0.34331;1.41721;0.84910;3
PRES;19.810;69616.084;1013.5396;3
ACCE;19.814;69616.088;-10.40041;5.69820;-4.09887;3
AHRS;19.819;69616.093;27.5043;106.3016;40.3095;-0.13398;0.77880;0.37929;3
MAGN;19.821;69616.094;33.87500;0.75000;29.00000;3
GYRO;19.822;69616.095;-0.45815;2.25287;1.53816;3
ACCE;19.824;69616.098;-10.48660;5.68862;-3.99353;3
GYRO;19.830;69616.103;-0.49602;2.65604;1.89124;3
PRES;19.830;69616.104;1013.5229;3
ACCE;19.834;69616.108;-10.40999;5.63116;-3.60088;3
AHRS;19.839;69616.113;28.5970;107.9451;40.4131;-0.13437;0.78562;0.38431;3
MAGN;19.840;69616.114;33.75000;0.87500;29.62500;3
GYRO;19.841;69616.115;-0.52657;2.99813;2.22966;3
ACCE;19.844;69616.118;-10.11311;5.46836;-3.32315;3
GYRO;19.851;69616.126;-0.53756;3.26080;2.52410;3
PRES;19.852;69616.126;1013.5239;3
ACCE;19.854;69616.128;-9.58638;5.21936;-3.00712;3
AHRS;19.859;69616.133;30.0680;110.2373;40.4918;-0.13499;0.79464;0.39077;3
MAGN;19.860;69616.134;32.50000;0.18750;30.18750;3
GYRO;19.860;69616.135;-0.52901;3.42329;2.75622;3
ACCE;19.864;69616.138;-9.00220;5.13317;-2.52828;3
GYRO;19.870;69616.144;-0.50946;3.47460;2.92116;3
PRES;19.870;69616.144;1013.5317;3
ACCE;19.873;69616.148;-8.45632;5.16190;-2.37505;3
AHRS;19.879;69616.153;32.6332;113.8649;40.0235;-0.13120;0.80817;0.40042;3
MAGN;19.880;69616.154;31.00000;-0.93750;31.50000;3
GYRO;19.880;69616.155;-0.49724;3.47705;3.05310;3
ACCE;19.883;69616.158;-7.88171;5.26724;-2.49955;3
GYRO;19.889;69616.164;-0.48991;3.47582;3.17528;3
PRES;19.890;69616.164;1013.5366;3
ACCE;19.893;69616.168;-7.32626;5.67905;-2.86347;3
AHRS;19.899;69616.173;35.3383;117.2805;39.8194;-0.12856;0.81879;0.41255;3
MAGN;19.900;69616.174;29.06250;-2.37500;33.25000;3
GYRO;19.900;69616.175;-0.46914;3.51003;3.29989;3
ACCE;19.903;69616.178;-6.85699;6.05254;-3.55300;3
GYRO;19.909;69616.183;-0.42638;3.64931;3.43673;3
PRES;19.910;69616.184;1013.5098;3
ACCE;19.914;69616.188;-6.49307;6.29196;-4.24253;3
AHRS;19.919;69616.193;38.6186;122.1238;38.2826;-0.11966;0.83271;0.42312;3
MAGN;19.920;69616.194;26.93750;-4.25000;34.43750;3
GYRO;19.921;69616.195;-0.36774;3.92420;3.59311;3
ACCE;19.924;69616.198;-6.10043;6.60800;-4.68306;3
GYRO;19.929;69616.203;-0.31398;4.27239;3.76660;3
PRES;19.930;69616.204;1013.5044;3
ACCE;19.934;69616.208;-5.65989;6.85699;-4.97994;3
AHRS;19.939;69616.213;41.7971;127.3377;36.2310;-0.10996;0.84498;0.43270;3
MAGN;19.940;69616.214;23.87500;-6.37500;36.06250;3
GYRO;19.941;69616.215;-0.28711;4.61448;3.94741;3
ACCE;19.944;69616.218;-5.10444;7.00065;-5.02782;3
GYRO;19.950;69616.224;-0.30177;4.90769;4.11723;3
PRES;19.950;69616.224;1013.5107;3
ACCE;19.954;69616.228;-4.34787;6.83784;-5.03740;3
AHRS;19.959;69616.233;44.9841;133.4550;32.4402;-0.09195;0.85719;0.43941;3
MAGN;19.960;69616.234;20.87500;-7.93750;37.68750;3
GYRO;19.961;69616.235;-0.35675;5.12882;4.25162;3
ACCE;19.963;69616.238;-3.53384;6.57927;-4.77883;3
GYRO;19.969;69616.244;-0.43616;5.25100;4.32248;3
PRES;19.970;69616.244;1013.5000;3
ACCE;19.973;69616.248;-2.60489;6.34942;-4.29041;3
AHRS;19.979;69616.253;48.0984;141.9091;27.9989;-0.07979;0.86974;0.44586;3
MAGN;19.980;69616.254;17.43750;-9.50000;38.68750;3
GYRO;19.981;69616.255;-0.52412;5.23023;4.32248;3
ACCE;19.984;69616.258;-1.78129;6.19619;-3.93607;3
GYRO;19.989;69616.263;-0.60353;5.11294;4.27239;3
PRES;19.990;69616.264;1013.5176;3
ACCE;19.993;69616.268;-1.01514;6.16746;-3.60088;3
AHRS;19.999;69616.273;50.9787;151.4597;21.5074;-0.05901;0.87924;0.45126;3
MAGN;20.000;69616.274;13.25000;-10.75000;39.87500;3
GYRO;20.001;69616.275;-0.64752;4.94557;4.19054;3
ACCE;20.004;69616.278;-0.28730;6.15789;-3.30400;3
GYRO;20.009;69616.283;-0.63408;4.76719;4.09035;3
PRES;20.010;69616.284;1013.5142;3
ACCE;20.014;69616.288;0.31603;6.29196;-3.09331;3
AHRS;20.019;69616.293;53.9744;163.4076;13.9593;-0.04216;0.88320;0.46134;3
MAGN;20.021;69616.295;8.56250;-11.62500;40.56250;3
GYRO;20.021;69616.295;-0.56810;4.60715;3.98528;3
ACCE;20.024;69616.298;0.76614;6.46434;-3.00712;3
LIGH;20.026;69616.299;16422.0;3
GYRO;20.030;69616.303;-0.46792;4.49719;3.89121;3
PRES;20.030;69616.304;1013.5205;3
ACCE;20.034;69616.308;1.15879;6.58884;-2.93050;3
AHRS;20.039;69616.313;55.6453;174.7662;5.3837;-0.02021;0.88350;0.46763;3
MAGN;20.040;69616.314;4.06250;-11.81250;40.68750;3
GYRO;20.041;69616.315;-0.35430;4.43977;3.82768;3
ACCE;20.043;69616.318;1.65679;6.62715;-3.01669;3
GYRO;20.050;69616.324;-0.24435;4.39456;3.79103;3
PRES;20.051;69616.324;1013.5225;3
ACCE;20.054;69616.328;2.13563;6.59842;-3.27527;3
AHRS;20.059;69616.333;56.8295;-171.9367;-4.1362;0.00177;-0.87798;-0.47660;3
MAGN;20.060;69616.334;-1.18750;-12.00000;40.93750;3
GYRO;20.064;69616.335;-0.15882;4.32859;3.75560;3
ACCE;20.065;69616.338;2.41336;6.57927;-3.73495;3
GYRO;20.069;69616.344;-0.11729;4.26262;3.75560;3
PRES;20.070;69616.344;1013.5249;3
ACCE;20.073;69616.348;2.60489;6.68461;-3.77326;3
AHRS;20.079;69616.353;56.3114;-160.7889;-12.7004;-0.01790;-0.87268;-0.47867;3
MAGN;20.080;69616.354;-5.56250;-11.75000;40.62500;3
GYRO;20.080;69616.355;-0.21502;4.20153;3.77515;3
ACCE;20.084;69616.358;2.95923;6.33985;-3.89776;3
GYRO;20.089;69616.363;-0.21502;4.20153;3.77515;3
PRES;20.090;69616.364;1013.5239;3
ACCE;20.093;69616.368;3.36146;5.74608;-3.63919;3
AHRS;20.099;69616.373;54.6097;-149.5041;-20.2675;-0.03208;-0.86515;-0.47679;3
MAGN;20.100;69616.374;-9.50000;-11.37500;39.12500;3
GYRO;20.100;69616.375;-0.37018;4.23940;3.76171;3
ACCE;20.104;69616.378;3.89776;5.25767;-3.00712;3
GYRO;20.109;69616.383;-0.41294;4.19176;3.70551;3
PRES;20.110;69616.384;1013.5107;3
ACCE;20.113;69616.388;4.45322;5.02782;-2.21224;3
AHRS;20.119;69616.393;52.4755;-140.0555;-27.1471;-0.05107;-0.85492;-0.47581;3
MAGN;20.120;69616.394;-13.12500;-10.06250;37.93750;3
GYRO;20.120;69616.395;-0.41417;4.06225;3.62487;3
ACCE;20.124;69616.398;4.94163;4.91290;-1.45567;3
GYRO;20.129;69616.403;-0.37018;3.87533;3.53447;3
PRES;20.130;69616.404;1013.5181;3
SOUN;20.133;107.32;0.00328;44.28
ACCE;20.134;69616.408;5.56412;4.80756;-0.88107;3
AHRS;20.139;69616.413;49.3679;-129.2490;-34.3703;-0.07158;-0.83719;-0.47552;3
MAGN;20.140;69616.414;-17.06250;-8.81250;36.43750;3
GYRO;20.140;69616.415;-0.28588;3.65786;3.42695;3
ACCE;20.143;69616.418;6.27281;4.67348;-0.40223;3
GYRO;20.149;69616.424;-0.18204;3.41229;3.29989;3
PRES;20.150;69616.424;1013.5229;3
ACCE;20.153;69616.428;6.97192;4.52983;-0.16281;3
AHRS;20.159;69616.433;46.1823;-121.3927;-38.6070;-0.08401;-0.82053;-0.47161;3
MAGN;20.160;69616.434;-20.06250;-7.43750;34.50000;3
GYRO;20.161;69616.435;-0.08796;3.13007;3.15939;3
ACCE;20.163;69616.438;7.52737;4.50110;-0.29688;3
GYRO;20.169;69616.443;-0.01955;2.85518;3.02500;3
PRES;20.169;69616.444;1013.5249;3
ACCE;20.173;69616.448;7.60398;4.65433;-1.03430;3
AHRS;20.179;69616.453;42.0414;-112.8748;-43.8311;-0.10634;-0.79563;-0.46992;3
MAGN;20.180;69616.454;-23.31250;-5.87500;32.68750;3
GYRO;20.180;69616.455;0.00122;2.68414;2.93337;3
ACCE;20.184;69616.458;7.13472;4.93206;-2.10690;3
GYRO;20.189;69616.463;-0.05986;2.68170;2.94071;3
PRES;20.190;69616.464;1013.5229;3
ACCE;20.194;69616.468;6.56011;5.12359;-2.84431;3
AHRS;20.199;69616.473;38.6238;-108.0536;-45.6473;-0.11721;-0.77931;-0.46172;3
MAGN;20.201;69616.475;-26.25000;-4.43750;31.06250;3
GYRO;20.201;69616.475;-0.19548;2.82342;3.05555;3
ACCE;20.204;69616.478;6.47392;4.97994;-2.81558;3
GYRO;20.210;69616.483;-0.36285;3.01034;3.22292;3
PRES;20.210;69616.484;1013.5088;3
ACCE;20.214;69616.488;6.66546;4.54898;-2.38462;3
AHRS;20.219;69616.493;35.4666;-105.0100;-46.1313;-0.12550;-0.76793;-0.44949;3
MAGN;20.221;69616.494;-28.68750;-2.62500;29.37500;3
GYRO;20.221;69616.495;-0.51435;3.17894;3.38297;3
ACCE;20.223;69616.498;6.96234;3.84030;-1.73340;3
GYRO;20.229;69616.503;-0.61942;3.32799;3.51003;3
PRES;20.230;69616.504;1013.5044;3
ACCE;20.233;69616.508;7.30710;3.10289;-1.09176;3
AHRS;20.239;69616.513;31.8641;-100.8354;-47.4201;-0.13786;-0.74888;-0.44008;3
MAGN;20.240;69616.514;-30.68750;-0.81250;27.62500;3
GYRO;20.240;69616.515;-0.66340;3.48071;3.59311;3
ACCE;20.243;69616.518;7.58483;2.44209;-0.41180;3
GYRO;20.249;69616.524;-0.64507;3.64687;3.63343;3
PRES;20.250;69616.524;1013.5117;3
ACCE;20.253;69616.528;7.77637;2.05901;0.21069;3
AHRS;20.259;69616.533;27.5637;-96.5105;-48.9940;-0.15613;-0.72518;-0.42987;3
MAGN;20.261;69616.534;-32.31250;1.31250;25.37500;3
GYRO;20.261;69616.535;-0.58399;3.83257;3.64198;3
ACCE;20.264;69616.538;7.94875;1.96325;0.79487;3
GYRO;20.269;69616.543;-0.51435;4.00728;3.63954;3
PRES;20.269;69616.544;1013.5181;3
ACCE;20.274;69616.548;7.82425;1.81959;1.14922;3
AHRS;20.279;69616.553;23.3903;-91.9172;-50.1995;-0.17099;-0.69722;-0.42072;3
MAGN;20.280;69616.555;-33.31250;2.93750;23.00000;3
GYRO;20.281;69616.555;-0.47647;4.16732;3.65542;3
ACCE;20.283;69616.558;7.67102;1.55144;1.27372;3
GYRO;20.289;69616.563;-0.48747;4.32615;3.71528;3
PRES;20.289;69616.564;1013.5259;3
ACCE;20.293;69616.568;7.55610;1.31202;1.40779;3
AHRS;20.299;69616.573;18.4856;-86.6452;-51.3198;-0.18792;-0.66101;-0.41027;3
MAGN;20.301;69616.574;-34.50000;5.50000;20.50000;3
GYRO;20.301;69616.575;-0.54245;4.49841;3.81180;3
ACCE;20.304;69616.578;7.31668;1.00556;1.50356;3
GYRO;20.310;69616.583;-0.63408;4.69389;3.93397;3
PRES;20.310;69616.584;1013.5352;3
ACCE;20.314;69616.588;7.13472;0.55545;1.71425;3
AHRS;20.319;69616.593;14.1117;-81.7207;-51.4444;-0.19809;-0.62525;-0.39816;3
MAGN;20.321;69616.595;-35.56250;7.75000;17.06250;3
GYRO;20.322;69616.595;-0.75259;4.90403;4.20275;3
ACCE;20.323;69616.598;7.04853;-0.02873;2.12605;3
GYRO;20.329;69616.604;-0.88453;5.11416;4.20275;3
PRES;20.330;69616.604;1013.5161;3
ACCE;20.333;69616.608;7.06768;-0.67038;2.76770;3
AHRS;20.339;69616.613;8.6792;-76.0956;-51.3672;-0.21265;-0.57966;-0.38235;3
MAGN;20.342;69616.616;-36.18750;10.12500;13.50000;3
GYRO;20.342;69616.617;-1.10444;5.51123;4.36158;3
ACCE;20.345;69616.620;7.11557;-1.45567;3.51469;3
GYRO;20.350;69616.624;-1.10444;5.51123;4.36158;3
PRES;20.350;69616.624;1013.5283;3
ACCE;20.354;69616.628;7.41245;-2.60489;4.84586;3
AHRS;20.359;69616.633;3.3434;-70.0906;-50.7236;-0.22427;-0.52889;-0.36566;3
MAGN;20.360;69616.634;-36.56250;12.81250;10.25000;3
GYRO;20.360;69616.635;-1.31825;5.60774;4.23696;3
ACCE;20.364;69616.638;7.92002;-3.74453;5.78439;3
GYRO;20.369;69616.643;-1.52594;5.42693;4.01705;3
PRES;20.370;69616.644;1013.5347;3
ACCE;20.374;69616.648;8.15944;-4.29999;6.60800;3
LIGH;20.375;69616.649;18621.0;3
AHRS;20.379;69616.653;-2.9252;-63.5593;-50.3492;-0.24359;-0.46725;-0.34932;3
MAGN;20.380;69616.654;-36.93750;16.18750;6.87500;3
GYRO;20.381;69616.655;-1.69454;5.18258;3.76171;3
ACCE;20.383;69616.658;8.07325;-4.33829;7.57525;3
GYRO;20.389;69616.663;-1.78739;4.87348;3.50759;3
PRES;20.390;69616.664;1013.5313;3
ACCE;20.393;69616.668;8.10198;-4.29041;7.96790;3
AHRS;20.399;69616.673;-8.1358;-56.8554;-49.1597;-0.25425;-0.40587;-0.33417;3
MAGN;20.400;69616.674;-36.18750;19.31250;3.62500;3
GYRO;20.400;69616.675;-1.82649;4.55095;3.24614;3
ACCE;20.404;69616.678;8.24563;-4.42448;8.18817;3
GYRO;20.410;69616.684;-1.84603;4.22230;2.94926;3
PRES;20.410;69616.684;1013.5376;3
ACCE;20.414;69616.688;8.51378;-4.69264;8.70532;3
AHRS;20.419;69616.693;-13.6186;-50.1913;-48.1432;-0.26981;-0.34072;-0.32085;3
MAGN;20.420;69616.694;-35.12500;22.06250;1.25000;3
GYRO;20.420;69616.695;-1.84603;3.80691;2.59862;3
ACCE;20.423;69616.698;8.80109;-4.88417;8.70532;3
GYRO;20.429;69616.704;-1.83870;3.35976;2.20767;3
PRES;20.430;69616.704;1013.5313;3
ACCE;20.433;69616.708;8.73405;-4.98952;9.04051;3
AHRS;20.439;69616.713;-17.9202;-44.5961;-47.0451;-0.28171;-0.28614;-0.31058;3
MAGN;20.440;69616.714;-33.50000;24.68750;-0.68750;3
GYRO;20.441;69616.715;-1.81671;2.92604;1.80816;3
ACCE;20.444;69616.718;8.50420;-5.06613;9.21289;3
GYRO;20.450;69616.724;-1.77151;2.52654;1.43187;3
PRES;20.450;69616.724;1013.5215;3
ACCE;20.454;69616.728;7.95833;-4.93206;9.49062;3
AHRS;20.459;69616.733;-21.5984;-40.2083;-46.2437;-0.29441;-0.24142;-0.30300;3
MAGN;20.460;69616.734;-31.75000;26.56250;-2.43750;3
GYRO;20.460;69616.735;-1.67744;2.16124;1.11544;3
ACCE;20.463;69616.738;7.31668;-4.73094;9.70131;3
GYRO;20.469;69616.743;-1.53449;1.85703;0.88575;3
PRES;20.470;69616.744;1013.5396;3
ACCE;20.473;69616.748;6.69419;-4.60644;9.84496;3
AHRS;20.479;69616.753;-24.2680;-36.9585;-47.1485;-0.30666;-0.20429;-0.30978;3
MAGN;20.480;69616.754;-30.25000;28.18750;-3.87500;3
GYRO;20.481;69616.755;-1.34757;1.60047;0.75259;3
ACCE;20.483;69616.758;6.19619;-4.57771;9.70131;3
GYRO;20.489;69616.763;-1.15331;1.40010;0.69883;3
PRES;20.489;69616.764;1013.5439;3
ACCE;20.493;69616.768;5.79397;-4.46279;9.25119;3
AHRS;20.499;69616.773;-26.1797;-34.4062;-47.0960;-0.31342;-0.17765;-0.31032;3
MAGN;20.500;69616.774;-28.75000;29.18750;-4.93750;3
GYRO;20.500;69616.775;-0.98471;1.27304;0.71105;3
ACCE;20.504;69616.778;5.43005;-4.32872;8.30309;3
GYRO;20.509;69616.783;-0.86254;1.26327;0.78557;3
PRES;20.509;69616.784;1013.5308;3
ACCE;20.513;69616.788;5.24809;-4.33829;7.43160;3
AHRS;20.519;69616.793;-27.8323;-32.7553;-47.7453;-0.32177;-0.15689;-0.31488;3
MAGN;20.520;69616.794;-27.93750;29.87500;-5.68750;3
GYRO;20.521;69616.795;-0.81123;1.38789;0.89431;3
ACCE;20.524;69616.798;5.11401;-4.52025;6.94318;3
GYRO;20.530;69616.804;-0.83078;1.59680;0.99938;3
PRES;20.530;69616.804;1013.5356;3
ACCE;20.534;69616.808;4.98952;-4.74052;7.06768;3
AHRS;20.539;69616.813;-29.0213;-31.6266;-47.6910;-0.32715;-0.14383;-0.31411;3
MAGN;20.541;69616.815;-27.12500;30.87500;-6.56250;3
GYRO;20.541;69616.815;-0.90042;1.79961;1.07879;3
ACCE;20.544;69616.818;4.93206;-4.87459;7.35499;3
GYRO;20.550;69616.824;-0.97861;1.94866;1.12521;3
PRES;20.550;69616.824;1013.5376;3
ACCE;20.554;69616.828;4.87459;-5.02782;7.98706;3
AHRS;20.559;69616.833;-30.2900;-29.8635;-47.4672;-0.33120;-0.12608;-0.31376;3
MAGN;20.560;69616.834;-26.75000;31.50000;-7.12500;3
GYRO;20.561;69616.835;-1.02748;2.03418;1.13621;3
ACCE;20.564;69616.838;4.74052;-5.19063;8.58082;3
GYRO;20.569;69616.843;-1.03847;2.03052;1.11177;3
PRES;20.570;69616.844;1013.5410;3
ACCE;20.573;69616.848;4.69264;-5.41090;9.09797;3
AHRS;20.579;69616.853;-31.5036;-27.6401;-46.7444;-0.33318;-0.10646;-0.31123;3
MAGN;20.580;69616.854;-25.87500;31.75000;-7.25000;3
GYRO;20.581;69616.855;-1.01404;1.95110;1.06291;3
ACCE;20.583;69616.858;4.63517;-5.69820;9.63427;3
GYRO;20.589;69616.863;-0.97005;1.79106;0.98716;3
PRES;20.590;69616.864;1013.5332;3
ACCE;20.593;69616.868;4.69264;-5.98550;10.00776;3
AHRS;20.599;69616.873;-33.0669;-24.9776;-46.3051;-0.33697;-0.08137;-0.31142;3
MAGN;20.600;69616.874;-25.50000;32.75000;-7.87500;3
GYRO;20.600;69616.875;-0.80390;1.31214;0.73915;3
ACCE;20.603;69616.878;4.88417;-6.38773;10.44830;3
GYRO;20.609;69616.883;-0.80390;1.31214;0.73915;3
PRES;20.610;69616.884;1013.5435;3
ACCE;20.613;69616.888;5.15232;-6.70376;10.97502;3
AHRS;20.619;69616.893;-34.1835;-22.5265;-45.4530;-0.33799;-0.06084;-0.30921;3
MAGN;20.620;69616.894;-24.56250;33.37500;-8.18750;3
GYRO;20.620;69616.895;-0.51068;0.64630;0.33231;3
ACCE;20.624;69616.898;5.44920;-6.86657;11.54963;3
GYRO;20.629;69616.904;-0.32376;0.23213;0.07575;3
PRES;20.630;69616.904;1013.5293;3
ACCE;20.633;69616.908;5.71735;-6.93361;11.71243;3
AHRS;20.639;69616.913;-35.2904;-20.7840;-45.1846;-0.34131;-0.04416;-0.30961;3
MAGN;20.640;69616.914;-23.56250;33.50000;-8.31250;3
GYRO;20.640;69616.915;-0.11851;-0.15882;-0.19426;3
ACCE;20.643;69616.918;5.90889;-6.90488;11.56878;3
GYRO;20.649;69616.924;0.09652;-0.46670;-0.44960;3
PRES;20.650;69616.924;1013.5483;3
ACCE;20.653;69616.928;5.93762;-6.90488;11.22402;3
AHRS;20.659;69616.933;-35.3627;-20.4839;-44.9961;-0.34096;-0.04214;-0.30887;3
MAGN;20.660;69616.934;-22.87500;33.43750;-8.31250;3
GYRO;20.660;69616.935;0.30665;-0.69150;-0.67562;3
ACCE;20.664;69616.938;5.66947;-6.77080;10.77391;3
GYRO;20.669;69616.944;0.48381;-0.89186;-0.87232;3
PRES;20.670;69616.944;1013.5581;3
ACCE;20.674;69616.948;5.49709;-6.88572;10.40041;3
AHRS;20.679;69616.953;-35.4077;-20.8520;-45.3250;-0.34241;-0.04385;-0.31021;3
MAGN;20.680;69616.954;-22.62500;33.87500;-8.62500;3
GYRO;20.681;69616.955;0.61087;-1.13254;-1.06657;3
SOUN;20.683;228.89;0.00699;50.86
ACCE;20.685;69616.958;5.60243;-7.00065;10.43872;3
GYRO;20.689;69616.963;0.68906;-1.44042;-1.27671;3
PRES;20.690;69616.964;1013.5522;3
ACCE;20.693;69616.968;5.70778;-6.93361;10.40041;3
AHRS;20.699;69616.973;-34.4695;-22.5229;-46.0813;-0.34040;-0.05791;-0.31337;3
MAGN;20.700;69616.975;-22.75000;33.43750;-8.12500;3
GYRO;20.701;69616.975;0.74770;-1.76296;-1.50029;3
ACCE;20.704;69616.978;5.61201;-6.69419;10.22803;3
GYRO;20.710;69616.983;0.80390;-2.03907;-1.70798;3
PRES;20.710;69616.984;1013.5425;3
ACCE;20.714;69616.988;5.43005;-6.46434;10.06522;3
AHRS;20.719;69616.993;-33.4193;-24.2896;-46.7822;-0.33798;-0.07335;-0.31621;3
MAGN;20.720;69616.994;-23.00000;33.43750;-7.68750;3
GYRO;20.721;69616.995;0.83933;-2.27120;-1.88635;3
ACCE;20.724;69616.998;5.47793;-6.48350;9.73961;3
LIGH;20.725;69616.999;24773.0;3
GYRO;20.730;69617.004;0.84910;-2.45812;-2.07328;3
PRES;20.730;69617.004;1013.5342;3
GNSS;20.731;1491389259.343;39.993804;-0.073856;101.701;135.247;16.0;0.4;16;13
ACCE;20.734;69617.008;5.80354;-6.64630;9.49062;3
GNSS;20.735;1491389259.343;39.993804;-0.073856;101.701;135.247;16.0;0.4;16;13
AHRS;20.739;69617.013;-31.7376;-27.1731;-48.1297;-0.33482;-0.09794;-0.32260;3
MAGN;20.741;69617.014;-24.56250;33.06250;-7.43750;3
GYRO;20.741;69617.015;0.86376;-2.57785;-2.32740;3
ACCE;20.744;69617.018;6.16746;-6.71334;9.49062;3
GYRO;20.749;69617.023;0.86865;-2.70491;-2.67070;3
PRES;20.750;69617.024;1013.5234;3
ACCE;20.754;69617.028;6.51223;-6.69419;9.79707;3
AHRS;20.759;69617.033;-29.9157;-30.6135;-49.2913;-0.33263;-0.12799;-0.32665;3
MAGN;20.760;69617.034;-25.50000;32.50000;-7.00000;3
GYRO;20.761;69617.035;0.82345;-2.98469;-3.08365;3
ACCE;20.764;69617.038;7.44118;-6.74207;10.36211;3
GYRO;20.769;69617.043;0.70494;-3.50392;-3.54424;3
PRES;20.770;69617.044;1013.5186;3
ACCE;20.774;69617.048;7.15387;-6.71334;10.70687;3
AHRS;20.779;69617.053;-27.8689;-34.2807;-51.1390;-0.33104;-0.15871;-0.33628;3
MAGN;20.780;69617.054;-26.87500;30.75000;-5.81250;3
GYRO;20.781;69617.055;0.54489;-4.21741;-4.01216;3
ACCE;20.784;69617.058;6.56011;-6.74207;9.83538;3
GYRO;20.789;69617.063;0.37507;-4.95534;-4.39579;3
PRES;20.790;69617.064;1013.5181;3
ACCE;20.794;69617.068;6.35900;-6.58884;7.72848;3
AHRS;20.799;69617.073;-25.2563;-38.5883;-52.9075;-0.32837;-0.19674;-0.34561;3
MAGN;20.801;69617.075;-28.62500;28.87500;-4.62500;3
GYRO;20.802;69617.075;0.22724;-5.40127;-4.68656;3
ACCE;20.804;69617.078;6.63673;-6.07170;5.40132;3
GYRO;20.809;69617.084;0.16493;-5.38172;-4.90158;3
PRES;20.810;69617.084;1013.5210;3
ACCE;20.813;69617.088;6.86657;-4.95121;4.32872;3
AHRS;20.819;69617.093;-22.8053;-44.6237;-56.4758;-0.33721;-0.24133;-0.36295;3
MAGN;20.820;69617.094;-30.50000;26.37500;-2.68750;3
GYRO;20.821;69617.095;0.21014;-4.98222;-5.04819;3
ACCE;20.824;69617.098;6.93361;-3.62961;4.60644;3
GYRO;20.829;69617.104;0.32498;-4.45932;-5.12516;3
PRES;20.830;69617.104;1013.5356;3
ACCE;20.834;69617.108;6.99107;-2.65278;5.30555;3
AHRS;20.839;69617.113;-19.0783;-51.7468;-59.1346;-0.34205;-0.30073;-0.37494;3
MAGN;20.840;69617.114;-31.56250;23.62500;0.06250;3
GYRO;20.841;69617.115;0.46304;-4.06836;-5.13493;3
ACCE;20.845;69617.119;6.77080;-2.29843;5.81312;3
GYRO;20.852;69617.126;0.62797;-3.82646;-5.09339;3
PRES;20.852;69617.126;1013.5410;3
ACCE;20.854;69617.128;6.95276;-2.24097;5.45878;3
AHRS;20.860;69617.133;-14.5204;-57.7984;-62.2749;-0.34259;-0.35312;-0.39680;3
MAGN;20.861;69617.134;-33.56250;20.87500;2.75000;3
GYRO;20.861;69617.135;1.05069;-3.54668;-4.93457;3
ACCE;20.864;69617.138;7.18261;-2.11647;4.76925;3
GYRO;20.869;69617.143;1.05069;-3.54668;-4.93457;3
PRES;20.870;69617.144;1013.5327;3
ACCE;20.873;69617.148;7.20176;-1.80044;4.18506;3
AHRS;20.880;69617.153;-9.6668;-62.6456;-63.7876;-0.33480;-0.40178;-0.41255;3
MAGN;20.880;69617.154;-35.25000;17.37500;5.81250;3
GYRO;20.881;69617.155;1.32924;-3.37564;-4.86982;3
ACCE;20.883;69617.158;7.40287;-1.10133;3.88818;3
GYRO;20.889;69617.163;1.38666;-3.37442;-4.88570;3
PRES;20.890;69617.164;1013.5244;3
ACCE;20.894;69617.168;7.71891;-0.36392;4.13718;3
AHRS;20.899;69617.173;-4.7411;-66.4277;-65.3293;-0.32452;-0.44206;-0.43209;3
MAGN;20.900;69617.174;-36.18750;14.12500;8.93750;3
GYRO;20.900;69617.175;1.39399;-3.56623;-4.95290;3
ACCE;20.904;69617.178;8.17859;0.10534;3.87861;3
GYRO;20.909;69617.184;1.37811;-3.86433;-5.08240;3
PRES;20.910;69617.184;1013.5200;3
ACCE;20.914;69617.188;8.68616;0.33519;2.82516;3
AHRS;20.919;69617.193;0.5697;-70.1047;-65.2876;-0.30637;-0.48579;-0.44398;3
MAGN;20.920;69617.194;-37.06250;11.06250;11.62500;3
GYRO;20.920;69617.195;1.35979;-4.15144;-5.27665;3
ACCE;20.923;69617.198;8.91601;0.51715;1.72383;3
GYRO;20.930;69617.204;1.33413;-4.38113;-5.51245;3
PRES;20.931;69617.204;1013.5190;3
ACCE;20.933;69617.208;9.15543;0.70868;0.67038;3
AHRS;20.939;69617.213;5.9425;-74.1776;-65.6062;-0.29151;-0.52861;-0.45785;3
MAGN;20.940;69617.214;-37.25000;7.37500;14.12500;3
GYRO;20.940;69617.215;1.29137;-4.53506;-5.76657;3
ACCE;20.943;69617.218;9.20331;1.21625;-0.01915;3
GYRO;20.949;69617.223;1.21318;-4.64380;-6.01214;3
PRES;20.950;69617.224;1013.5215;3
ACCE;20.953;69617.228;8.82024;1.73340;-0.21069;3
AHRS;20.959;69617.233;11.7166;-78.7440;-64.9824;-0.27242;-0.57465;-0.46770;3
MAGN;20.960;69617.234;-36.56250;3.62500;17.37500;3
GYRO;20.960;69617.235;1.08490;-4.77208;-6.21372;3
ACCE;20.963;69617.238;8.24563;2.09732;-0.08619;3
GYRO;20.969;69617.243;0.91263;-4.92113;-6.36644;3
PRES;20.970;69617.244;1013.5103;3
ACCE;20.974;69617.248;7.88171;2.42293;0.28730;3
AHRS;20.979;69617.253;17.7606;-84.4365;-64.4781;-0.25746;-0.62253;-0.47807;3
MAGN;20.980;69617.254;-35.12500;0.62500;20.06250;3
GYRO;20.981;69617.255;0.72204;-5.08606;-6.48495;3
ACCE;20.984;69617.258;7.52737;2.64320;0.31603;3
GYRO;20.990;69617.263;0.56322;-5.20213;-6.59612;3
PRES;20.990;69617.264;1013.5049;3
ACCE;20.994;69617.268;6.97192;2.97839;0.01915;3
AHRS;20.999;69617.273;24.3788;-89.9590;-63.0122;-0.23373;-0.66712;-0.48857;3
MAGN;21.000;69617.274;-32.37500;-2.81250;23.18750;3
GYRO;21.001;69617.275;0.47770;-5.20213;-6.70119;3
ACCE;21.004;69617.278;6.08127;3.57215;0.13408;3
GYRO;21.010;69617.284;0.46548;-5.13005;-6.77450;3
PRES;21.010;69617.284;1013.5117;3
ACCE;21.014;69617.288;5.11401;4.24253;0.37350;3
AHRS;21.019;69617.293;31.0221;-95.8298;-62.1620;-0.21568;-0.70499;-0.50338;3
MAGN;21.020;69617.294;-29.06250;-6.87500;26.43750;3
GYRO;21.020;69617.295;0.51313;-5.05919;-6.80870;3
ACCE;21.023;69617.298;4.12760;4.71179;0.17238;3
GYRO;21.029;69617.304;0.60231;-4.98222;-6.79893;3
PRES;21.030;69617.304;1013.5054;3
ACCE;21.033;69617.308;3.00712;5.20021;0.00000;3
AHRS;21.039;69617.313;38.0284;-102.6696;-59.6607;-0.19063;-0.74165;-0.51451;3
MAGN;21.040;69617.314;-25.18750;-10.37500;29.87500;3
GYRO;21.040;69617.315;0.71227;-4.88937;-6.74029;3
ACCE;21.043;69617.318;2.12605;5.54497;0.00000;3
GYRO;21.049;69617.323;0.81734;-4.84172;-6.64621;3
PRES;21.050;69617.324;1013.5068;3
ACCE;21.053;69617.328;1.33118;5.69820;-0.10534;3
AHRS;21.059;69617.333;46.5755;-110.1112;-55.8744;-0.15269;-0.77127;-0.53279;3
MAGN;21.061;69617.335;-20.62500;-13.31250;32.75000;3
GYRO;21.061;69617.335;0.90775;-4.83561;-6.53870;3
ACCE;21.064;69617.338;0.40223;5.77481;-0.63207;3
GYRO;21.069;69617.343;0.98594;-4.78674;-6.42264;3
PRES;21.070;69617.344;1013.5039;3
ACCE;21.074;69617.348;-0.52672;6.04296;-1.03430;3
LIGH;21.075;69617.349;23486.0;3
AHRS;21.079;69617.353;52.9046;-120.0698;-49.5560;-0.12306;-0.79747;-0.53780;3
MAGN;21.080;69617.354;-15.37500;-15.50000;34.81250;3
GYRO;21.081;69617.355;1.06779;-4.66823;-6.28336;3
ACCE;21.084;69617.358;-1.40779;6.19619;-1.62806;3
GYRO;21.090;69617.363;1.15087;-4.51063;-6.10621;3
PRES;21.090;69617.364;1013.5088;3
ACCE;21.094;69617.368;-2.15478;6.35900;-2.11647;3
AHRS;21.099;69617.373;60.2712;-135.7524;-36.8574;-0.07389;-0.81985;-0.54420;3
MAGN;21.100;69617.374;-10.18750;-17.37500;36.93750;3
GYRO;21.101;69617.375;1.23639;-4.31149;-5.90462;3
ACCE;21.104;69617.378;-2.87304;6.61757;-2.32716;3
GYRO;21.110;69617.384;1.31336;-4.08791;-5.68349;3
PRES;21.110;69617.384;1013.5190;3
ACCE;21.114;69617.388;-3.44765;6.81869;-2.23140;3
AHRS;21.119;69617.393;63.3584;-152.8587;-23.0808;-0.04476;-0.83517;-0.54013;3
MAGN;21.121;69617.394;-4.87500;-17.93750;38.31250;3
GYRO;21.121;69617.395;1.36223;-3.92175;-5.23267;3
SOUN;21.124;90.13;0.00275;42.77
ACCE;21.125;69617.398;-3.83072;6.78038;-2.08774;3
GYRO;21.129;69617.403;1.36712;-3.85700;-5.23267;3
PRES;21.130;69617.404;1013.5103;3
ACCE;21.134;69617.408;-4.04141;6.36858;-2.22182;3
AHRS;21.139;69617.413;64.7250;-177.0377;-1.5591;0.00235;-0.84451;-0.53534;3
MAGN;21.140;69617.414;0.43750;-17.81250;39.06250;3
GYRO;21.141;69617.415;1.24617;-3.84967;-4.92480;3
ACCE;21.144;69617.418;-4.25210;5.90889;-2.40378;3
GYRO;21.149;69617.423;1.24617;-3.84967;-4.92480;3
PRES;21.150;69617.424;1013.5190;3
ACCE;21.154;69617.428;-4.57771;5.47793;-2.50912;3
AHRS;21.159;69617.433;62.6642;167.0741;11.5376;-0.02708;0.85032;0.52374;3
MAGN;21.160;69617.434;5.87500;-17.31250;39.37500;3
GYRO;21.161;69617.435;1.08123;-3.63343;-4.77697;3
[truncated: 7,034,343 more chars]
