# Supplementary material for: Off-Line Evaluation of Mobile-Centric Indoor Positioning Systems: The Experiences from the 2017 IPIN Competition
Source: Sensors (Basel). 2018 Feb 6;18(2):487. doi: 10.3390/s18020487 (PMC5855053; doi:10.3390/s18020487)
Supplement: Supplementary file 1 [file sensors-18-00487-s001.zip › 01-Training/UJIUB/logfile_UJIUB_R03-2017_S3.txt]

% LogFile created by the 'GetSensorData' App for Android.
% Date of creation: Wed Apr 05 12:26:44 CEST 2017
% Developed by LOPSI research group at CAR-CSIC, Spain (http://www.car.upm-csic.es/lopsi)
% Version 1.0 (development from 2013 to 2016)
% The 'GetSensorData' program stores information from Smartphone/Tablet internal sensors (Accelerometers, Gyroscopes, Magnetometers, Pressure, Ambient Light, Orientation, Sound level, GPS/GNSS positio, WiFi RSS, Cellular/GSM/3G signal strength,...) and also from external devices (e.g. RFCode RFID reader, XSens IMU or LPMS-B IMU)
%
% LogFile Data format:
% Accelerometer data: 	'ACCE;AppTimestamp(s);SensorTimestamp(s);Acc_X(m/s^2);Acc_Y(m/s^2);Acc_Z(m/s^2);Accuracy(integer)'
% Gyroscope data:     	'GYRO;AppTimestamp(s);SensorTimestamp(s);Gyr_X(rad/s);Gyr_Y(rad/s);Gyr_Z(rad/s);Accuracy(integer)'
% Magnetometer data:  	'MAGN;AppTimestamp(s);SensorTimestamp(s);Mag_X(uT);;Mag_Y(uT);Mag_Z(uT);Accuracy(integer)'
% Pressure data:      	'PRES;AppTimestamp(s);SensorTimestamp(s);Pres(mbar);Accuracy(integer)'
% Light data:         	'LIGH;AppTimestamp(s);SensorTimestamp(s);Light(lux);Accuracy(integer)'
% Proximity data:     	'PROX;AppTimestamp(s);SensorTimestamp(s);prox(?);Accuracy(integer)'
% Humidity data:      	'HUMI;AppTimestamp(s);SensorTimestamp(s);humi(Percentage);Accuracy(integer)'
% Temperature data:   	'TEMP;AppTimestamp(s);SensorTimestamp(s);temp(Celsius);Accuracy(integer)'
% Orientation data:   	'AHRS;AppTimestamp(s);SensorTimestamp(s);PitchX(deg);RollY(deg);YawZ(deg);RotVecX();RotVecY();RotVecZ();Accuracy(int)'
% GNSS/GPS data:      	'GNSS;AppTimestamp(s);SensorTimeStamp(s);Latit(deg);Long(deg);Altitude(m);Bearing(deg);Accuracy(m);Speed(m/s);SatInView;SatInUse'
% WIFI data:          	'WIFI;AppTimestamp(s);SensorTimeStamp(s);Name_SSID;MAC_BSSID;RSS(dBm);'
% Bluetooth data:     	'BLUE;AppTimestamp(s);Name;MAC_Address;RSS(dBm);'
% Sound data:         	'SOUN;AppTimestamp(s);RMS;Pressure(Pa);SPL(dB);'
% RFID Reader data:   	'RFID;AppTimestamp(s);ReaderNumber(int);TagID(int);RSS_A(dBm);RSS_B(dBm);'
% IMU XSens data:     	'IMUX;AppTimestamp(s);SensorTimestamp(s);Counter;Acc_X(m/s^2);Acc_Y(m/s^2);Acc_Z(m/s^2);Gyr_X(rad/s);Gyr_Y(rad/s);Gyr_Z(rad/s);Mag_X(uT);;Mag_Y(uT);Mag_Z(uT);Roll(deg);Pitch(deg);Yaw(deg);Quat(1);Quat(2);Quat(3);Quat(4);Pressure(mbar);Temp(Celsius)'
% IMU LPMS-B data:    	'IMUL;AppTimestamp(s);SensorTimestamp(s);Counter;Acc_X(m/s^2);Acc_Y(m/s^2);Acc_Z(m/s^2);Gyr_X(rad/s);Gyr_Y(rad/s);Gyr_Z(rad/s);Mag_X(uT);;Mag_Y(uT);Mag_Z(uT);Roll(deg);Pitch(deg);Yaw(deg);Quat(1);Quat(2);Quat(3);Quat(4);Pressure(mbar);Temp(Celsius)'
% POSI Reference:    		'POSI;Timestamp(s);Counter;Latitude(degrees); Longitude(degrees);floor ID(0,1,2..4);Building ID(0,1,2..3);'
% 
% Note that there are two timestamps: 
%  -'AppTimestamp' is set by the Android App as data is read. It is not representative of when data is actually captured by the sensor (but has a common time reference for all sensors)
%  -'SensorTimestamp' is set by the sensor itself (the delta_time=SensorTimestamp(k)-SensorTimestamp(k-1) between two consecutive samples is an accurate estimate of the sampling interval). This timestamp is better for integrating inertial data. 

PRES;0.028;1020.041;1015.3359;0
GYRO;0.029;1020.048;-0.63469;0.57391;0.91294;3
AHRS;0.030;1020.048;45.5668;17.0697;49.7647;0.28984;0.28526;0.43577;-1
ACCE;0.043;1020.055;-2.35589;6.79953;7.05811;3
MAGN;0.044;1020.055;-28.98000;-6.90000;-24.06000;1
LIGH;0.045;1020.056;12330.0;0
GYRO;0.046;1020.068;-1.22509;-0.04734;0.67562;3
AHRS;0.047;1020.068;45.2457;16.9773;50.1611;0.28682;0.28468;0.43842;21
LIGH;0.049;1020.076;12330.0;0
ACCE;0.049;1020.077;-1.89621;6.74207;7.10599;3
MAGN;0.051;1020.077;-28.80000;-6.48000;-24.54000;1
PRES;0.052;1020.081;1015.2623;0
GYRO;0.052;1020.088;-0.29932;-0.14264;0.26145;3
AHRS;0.053;1020.088;45.7065;17.4245;50.4338;0.28784;0.28983;0.44129;107
ACCE;0.055;1020.095;-1.81002;6.83784;6.98149;3
MAGN;0.055;1020.095;-28.44000;-6.00000;-24.90000;1
LIGH;0.056;1020.096;12500.0;0
GYRO;0.066;1020.108;0.64416;0.01649;0.22022;3
AHRS;0.067;1020.108;45.4487;16.8918;51.3867;0.28559;0.28774;0.44669;29
ACCE;0.073;1020.116;-1.90578;7.00065;6.56011;3
MAGN;0.075;1020.116;-28.26000;-5.52000;-25.08000;1
LIGH;0.075;1020.116;12500.0;0
PRES;0.097;1020.121;1015.2471;0
GYRO;0.097;1020.128;0.40561;0.40164;0.47281;3
AHRS;0.098;1020.128;44.9005;16.3383;52.4843;0.28098;0.28493;0.45318;-61
LIGH;0.099;1020.136;12393.0;0
ACCE;0.100;1020.137;-1.78129;6.98149;6.49307;3
MAGN;0.100;1020.137;-28.14000;-5.22000;-25.44000;1
GYRO;0.104;1020.148;-0.13653;0.66981;0.75014;3
AHRS;0.105;1020.148;45.0692;16.0269;53.2983;0.28143;0.28530;0.45799;37
ACCE;0.118;1020.156;-1.54187;6.94318;6.47392;3
MAGN;0.121;1020.156;-28.08000;-4.98000;-25.56000;1
LIGH;0.123;1020.156;12393.0;0
PRES;0.125;1020.161;1015.1755;0
GYRO;0.126;1020.168;-0.59712;0.70555;0.84758;3
AHRS;0.127;1020.168;45.2110;15.8709;54.2225;0.28079;0.28694;0.46392;-41
SOUN;0.129;377.21;0.01151;55.20
LIGH;0.133;1020.176;13067.0;0
ACCE;0.134;1020.176;-1.18752;6.86657;6.94318;3
MAGN;0.135;1020.176;-28.14000;-4.68000;-25.92000;1
GYRO;0.144;1020.188;-0.65027;0.26328;0.75686;3
AHRS;0.146;1020.188;45.2430;15.2814;55.3959;0.28050;0.28587;0.47052;-103
LIGH;0.153;1020.196;13067.0;0
ACCE;0.154;1020.197;-1.00556;6.79953;6.80911;3
PRES;0.157;1020.201;1015.2889;0
GYRO;0.164;1020.208;-0.41539;-0.11270;0.44960;3
AHRS;0.167;1020.208;45.0844;14.7921;56.5497;0.27849;0.28480;0.47733;92
LIGH;0.173;1020.217;13352.0;0
ACCE;0.176;1020.220;-1.03430;7.01980;7.12514;3
MAGN;0.178;1020.220;-28.32000;-3.78000;-26.64000;1
GYRO;0.184;1020.228;0.15913;-0.40195;0.37202;3
AHRS;0.185;1020.228;45.1728;13.6268;57.9497;0.28057;0.28057;0.48397;56
LIGH;0.193;1020.236;13352.0;0
ACCE;0.196;1020.239;-0.93853;6.97192;7.47949;3
MAGN;0.198;1020.239;-28.14000;-3.54000;-26.70000;1
PRES;0.200;1020.241;1015.1777;0
GYRO;0.204;1020.248;0.04887;-0.59193;0.31734;3
AHRS;0.206;1020.248;44.7186;12.3427;59.0663;0.28006;0.27293;0.48881;60
LIGH;0.213;1020.256;13065.0;0
ACCE;0.215;1020.258;-0.52672;6.95276;7.43160;3
MAGN;0.216;1020.258;-28.32000;-3.06000;-26.88000;1
GYRO;0.225;1020.268;-0.27214;-0.33262;0.35277;3
AHRS;0.226;1020.268;44.6119;11.3899;60.0099;0.28115;0.26837;0.49299;-79
LIGH;0.233;1020.276;13065.0;0
ACCE;0.235;1020.278;-0.22984;6.90488;7.24007;3
MAGN;0.236;1020.278;-28.50000;-2.76000;-26.94000;1
PRES;0.242;1020.286;1015.1340;0
GYRO;0.244;1020.288;-0.31979;-0.04001;0.46701;3
AHRS;0.246;1020.288;44.5613;10.2735;60.9488;0.28344;0.26291;0.49666;86
LIGH;0.253;1020.296;12934.0;0
ACCE;0.254;1020.298;-0.07661;6.92403;7.05811;3
MAGN;0.258;1020.298;-28.56000;-2.46000;-27.24000;1
GYRO;0.264;1020.308;-0.48686;-0.05223;0.60812;3
AHRS;0.267;1020.308;44.0636;8.8236;62.2027;0.28341;0.25425;0.50212;-65
LIGH;0.273;1020.316;12934.0;0
ACCE;0.276;1020.320;0.01915;6.86657;7.08684;3
MAGN;0.279;1020.320;-28.68000;-2.10000;-27.42000;1
PRES;0.282;1020.326;1015.2231;0
GYRO;0.285;1020.328;-0.62705;-0.36835;0.57849;3
AHRS;0.286;1020.328;43.5941;7.3706;63.3774;0.28396;0.24544;0.50705;-36
LIGH;0.293;1020.336;12967.0;0
ACCE;0.296;1020.338;-0.02873;6.80911;7.24964;3
MAGN;0.298;1020.338;-28.98000;-1.74000;-27.60000;1
GYRO;0.304;1020.348;-0.49663;-0.77610;0.40042;3
AHRS;0.307;1020.348;43.3239;5.8559;64.4438;0.28656;0.23672;0.51085;38
LIGH;0.313;1020.356;12967.0;0
MAGN;0.314;1020.358;-29.34000;-1.26000;-27.48000;1
PRES;0.322;1020.366;1015.1780;0
GYRO;0.324;1020.368;-0.22663;-0.93737;0.32529;3
AHRS;0.326;1020.368;43.0632;4.2499;65.5409;0.28972;0.22752;0.51460;40
LIGH;0.332;1020.376;12611.0;0
ACCE;0.335;1020.378;0.15323;6.56969;6.80911;3
MAGN;0.337;1020.378;-29.64000;-0.96000;-27.60000;1
GYRO;0.344;1020.388;-0.05620;-0.73640;0.49938;3
AHRS;0.346;1020.388;42.7846;2.6754;66.6333;0.29278;0.21846;0.51840;-113
LIGH;0.353;1020.396;12611.0;0
ACCE;0.355;1020.398;0.49799;6.11000;6.06212;3
MAGN;0.357;1020.398;-29.88000;-0.66000;-27.72000;1
PRES;0.362;1020.406;1015.1057;0
GYRO;0.364;1020.408;-0.11087;-0.18112;0.96700;3
AHRS;0.366;1020.408;42.5493;1.2286;67.9611;0.29527;0.21107;0.52402;99
LIGH;0.372;1020.416;12206.0;0
ACCE;0.375;1020.419;0.72784;6.30154;6.05254;3
GYRO;0.384;1020.428;-0.46242;-0.01680;1.27885;3
AHRS;0.386;1020.428;42.1809;-0.4287;69.2622;0.29807;0.20162;0.52911;111
LIGH;0.393;1020.436;12206.0;0
ACCE;0.395;1020.439;0.79487;6.43561;6.10043;3
MAGN;0.397;1020.439;-30.66000;0.12000;-27.78000;1
PRES;0.402;1020.446;1015.2203;0
GYRO;0.404;1020.448;-0.74373;0.10079;1.22478;3
AHRS;0.405;1020.448;41.8845;-1.7040;70.7153;0.29951;0.19549;0.53606;-104
LIGH;0.413;1020.456;12193.0;0
ACCE;0.418;1020.462;0.91937;6.72292;6.39731;3
MAGN;0.419;1020.462;-31.14000;0.78000;-27.90000;1
GYRO;0.425;1020.468;-0.71716;0.13714;0.77794;3
AHRS;0.426;1020.468;41.6165;-2.8227;71.9656;0.30090;0.19003;0.54197;44
LIGH;0.433;1020.476;12193.0;0
ACCE;0.435;1020.479;0.74699;6.79953;6.45477;3
MAGN;0.436;1020.479;-31.50000;1.26000;-28.08000;1
PRES;0.442;1020.486;1015.3763;0
GYRO;0.444;1020.488;-0.46242;-0.02596;0.30207;3
AHRS;0.446;1020.488;41.3582;-3.8879;72.9703;0.30263;0.18434;0.54635;80
LIGH;0.453;1020.496;12257.0;0
ACCE;0.456;1020.499;1.02472;6.82826;6.56011;3
MAGN;0.460;1020.499;-31.74000;1.80000;-27.84000;1
GYRO;0.464;1020.508;-0.25381;0.07483;0.03482;3
AHRS;0.466;1020.508;41.1369;-4.3663;73.5612;0.30254;0.18164;0.54946;112
LIGH;0.473;1020.516;12257.0;0
ACCE;0.476;1020.519;1.37906;6.51223;6.77080;3
MAGN;0.478;1020.519;-32.10000;2.04000;-27.78000;1
PRES;0.482;1020.526;1015.2668;0
GYRO;0.484;1020.528;-0.48136;0.23060;0.22877;3
AHRS;0.485;1020.528;40.7221;-4.7941;74.0373;0.30117;0.17799;0.55234;99
LIGH;0.493;1020.536;12373.0;0
ACCE;0.495;1020.539;1.44610;6.36858;7.01022;3
MAGN;0.497;1020.539;-32.46000;2.58000;-27.66000;1
GYRO;0.504;1020.548;-0.75808;0.38790;0.56261;3
AHRS;0.505;1020.548;40.4606;-5.1299;74.4248;0.30051;0.17548;0.55457;83
LIGH;0.513;1020.556;12373.0;0
ACCE;0.517;1020.561;1.42694;6.34942;7.21134;3
MAGN;0.520;1020.561;-32.70000;3.18000;-27.72000;1
PRES;0.526;1020.566;1015.2089;0
GYRO;0.527;1020.568;-0.81306;0.49205;0.60292;3
AHRS;0.530;1020.568;40.0378;-5.4088;74.8036;0.29857;0.17248;0.55723;110
LIGH;0.533;1020.576;12780.0;0
MAGN;0.537;1020.580;-33.00000;3.72000;-27.78000;1
GYRO;0.544;1020.588;-0.68295;0.55528;0.41905;3
AHRS;0.546;1020.588;39.4288;-5.6316;75.3360;0.29496;0.16928;0.56145;9
LIGH;0.553;1020.596;12780.0;0
ACCE;0.560;1020.603;1.54187;5.97593;8.00621;3
MAGN;0.561;1020.603;-33.24000;4.32000;-27.96000;1
PRES;0.563;1020.606;1015.2883;0
GYRO;0.564;1020.608;-0.80970;0.65882;0.37721;3
AHRS;0.565;1020.608;38.4392;-5.7679;76.0483;0.28826;0.16510;0.56788;-127
LIGH;0.573;1020.616;13357.0;0
ACCE;0.577;1020.621;1.55144;5.77481;7.86256;3
GYRO;0.584;1020.628;-1.14782;0.46792;0.62247;3
AHRS;0.586;1020.628;37.3891;-6.2298;76.8540;0.28272;0.15859;0.57421;-49
LIGH;0.593;1020.636;13357.0;0
ACCE;0.597;1020.641;1.34075;5.43005;7.22091;3
MAGN;0.598;1020.641;-33.48000;5.82000;-28.08000;1
PRES;0.602;1020.646;1015.1721;0
SOUN;0.603;339.75;0.01037;54.29
GYRO;0.611;1020.648;-1.24372;0.49052;0.89675;3
AHRS;0.613;1020.648;36.1934;-6.3135;77.7227;0.27435;0.15384;0.58218;41
LIGH;0.615;1020.656;13965.0;0
ACCE;0.617;1020.661;1.14922;5.30555;6.88572;3
MAGN;0.618;1020.661;-33.60000;6.60000;-28.32000;1
GYRO;0.625;1020.668;-0.89675;0.89370;0.90500;3
AHRS;0.626;1020.668;35.1930;-6.1401;78.5059;0.26606;0.15148;0.58974;-32
LIGH;0.633;1020.676;13965.0;0
ACCE;0.638;1020.681;0.68953;5.20021;7.53695;3
PRES;0.642;1020.686;1015.0760;0
GYRO;0.645;1020.688;-0.43188;0.92699;0.77274;3
AHRS;0.647;1020.688;34.3382;-6.3493;79.3942;0.26058;0.14755;0.59675;-51
LIGH;0.653;1020.696;14761.0;0
ACCE;0.658;1020.701;0.85234;5.32470;7.66145;3
MAGN;0.659;1020.701;-33.54000;7.68000;-29.22000;1
GYRO;0.664;1020.708;-0.08888;0.58277;0.61728;3
AHRS;0.666;1020.708;33.8500;-6.4562;80.2743;0.25694;0.14618;0.60319;-25
LIGH;0.673;1020.716;14761.0;0
ACCE;0.678;1020.722;0.88107;5.25767;7.38372;3
MAGN;0.679;1020.722;-33.42000;8.34000;-29.40000;1
PRES;0.682;1020.726;1015.1510;0
GYRO;0.684;1020.728;0.25565;0.75931;0.61820;3
AHRS;0.686;1020.728;33.7416;-5.6969;81.3185;0.25087;0.15278;0.61181;-39
LIGH;0.693;1020.736;15416.0;0
ACCE;0.698;1020.741;0.86191;5.76524;7.69018;3
MAGN;0.699;1020.741;-33.12000;8.88000;-29.70000;1
GYRO;0.704;1020.748;0.48839;0.99602;0.83230;3
AHRS;0.705;1020.748;33.9124;-5.4320;82.4653;0.24895;0.15792;0.61936;29
LIGH;0.712;1020.756;15416.0;0
ACCE;0.718;1020.762;0.70868;6.32069;8.71489;3
MAGN;0.719;1020.762;-32.88000;9.30000;-30.12000;1
PRES;0.722;1020.766;1015.1491;0
GYRO;0.727;1020.768;0.43249;0.67623;1.18355;3
AHRS;0.728;1020.768;34.1491;-5.7802;83.8201;0.25042;0.16001;0.62669;-101
LIGH;0.733;1020.776;16376.0;0
ACCE;0.738;1020.782;0.62249;7.30710;9.01178;3
MAGN;0.739;1020.782;-32.52000;9.78000;-30.30000;1
GYRO;0.744;1020.788;-0.05162;0.34941;1.54549;3
AHRS;0.745;1020.788;34.2135;-6.0382;85.4730;0.24991;0.16237;0.63632;-91
LIGH;0.753;1020.796;16376.0;0
ACCE;0.759;1020.802;1.13964;8.11156;8.96389;3
MAGN;0.767;1020.802;-32.28000;10.44000;-30.72000;1
PRES;0.768;1020.806;1015.1785;0
GYRO;0.769;1020.808;-0.70952;0.15333;2.27731;3
AHRS;0.770;1020.808;33.8282;-6.9043;88.0752;0.24882;0.16046;0.65126;15
LIGH;0.774;1020.816;16601.0;0
ACCE;0.778;1020.822;1.73340;6.78996;9.04051;3
MAGN;0.780;1020.822;-32.10000;11.34000;-31.20000;1
GYRO;0.784;1020.828;-1.35337;-0.59071;3.21468;3
AHRS;0.786;1020.828;33.0434;-9.0177;91.2871;0.25209;0.15001;0.66773;119
LIGH;0.793;1020.836;16601.0;0
ACCE;0.799;1020.843;1.85790;3.42850;8.27436;3
MAGN;0.800;1020.843;-31.98000;12.42000;-31.32000;1
PRES;0.802;1020.846;1015.1785;0
GYRO;0.804;1020.848;-1.81610;-1.33993;3.05158;3
AHRS;0.805;1020.848;32.0379;-11.1298;93.7232;0.25581;0.13668;0.67977;-38
LIGH;0.813;1020.856;15571.0;0
ACCE;0.818;1020.862;1.45567;2.48997;8.19775;3
MAGN;0.820;1020.862;-31.74000;13.38000;-31.62000;1
GYRO;0.824;1020.868;-1.50181;-1.57512;2.23668;3
AHRS;0.826;1020.868;30.6645;-13.6681;96.4563;0.26048;0.11935;0.69319;-64
LIGH;0.833;1020.876;15571.0;0
ACCE;0.839;1020.882;0.53630;3.11246;8.79151;3
GYRO;0.845;1020.888;-0.41630;-3.01676;1.22265;3
AHRS;0.846;1020.888;28.7314;-17.8567;99.2023;0.27335;0.08922;0.70384;90
PRES;0.848;1020.891;1015.1419;0
LIGH;0.853;1020.896;13815.0;0
ACCE;0.859;1020.903;-0.01915;2.46124;9.79707;3
GYRO;0.864;1020.908;0.64385;-5.31239;-0.02077;3
AHRS;0.865;1020.908;27.1884;-22.1684;101.0867;0.29086;0.05934;0.70776;88
LIGH;0.873;1020.916;13815.0;0
ACCE;0.879;1020.922;0.25857;1.74298;9.48104;3
MAGN;0.880;1020.922;-32.10000;15.84000;-31.32000;1
GYRO;0.884;1020.928;1.33535;-7.19966;-0.84330;3
AHRS;0.885;1020.928;26.7506;-26.6458;102.7667;0.31566;0.03596;0.70642;-72
PRES;0.887;1020.931;1015.1603;0
LIGH;0.893;1020.936;12105.0;0
ACCE;0.899;1020.943;1.15879;1.85790;8.34140;3
MAGN;0.900;1020.943;-32.70000;16.38000;-30.72000;1
GYRO;0.904;1020.948;1.71653;-7.79617;-1.00610;3
AHRS;0.905;1020.948;26.6066;-31.2646;104.7786;0.34297;0.01550;0.70456;56
LIGH;0.913;1020.956;12105.0;0
ACCE;0.919;1020.963;1.97282;2.07817;7.26880;3
MAGN;0.921;1020.963;-33.54000;16.68000;-29.64000;1
GYRO;0.924;1020.968;1.85825;-8.54448;-1.37842;3
AHRS;0.925;1020.968;26.8711;-37.6648;106.3293;0.38313;-0.01222;0.69182;8
PRES;0.927;1020.971;1015.2050;0
LIGH;0.932;1020.976;11703.0;0
ACCE;0.939;1020.983;2.24097;2.13563;5.74608;3
MAGN;0.940;1020.983;-34.50000;16.92000;-28.14000;1
GYRO;0.944;1020.988;1.99509;-9.07074;-2.21958;3
AHRS;0.946;1020.988;28.0369;-44.7364;107.5051;0.43022;-0.03766;0.66907;19
LIGH;0.953;1020.996;11703.0;0
ACCE;0.959;1021.003;2.11647;3.28484;3.48596;3
MAGN;0.961;1021.003;-35.64000;17.04000;-26.10000;1
GYRO;0.964;1021.008;1.65453;-9.33494;-2.85274;3
AHRS;0.965;1021.008;29.2462;-52.5639;108.3505;0.47988;-0.06724;0.63802;90
PRES;0.967;1021.011;1015.2001;0
LIGH;0.972;1021.016;10527.0;0
ACCE;0.979;1021.023;1.51314;5.91847;-1.09176;3
MAGN;0.979;1021.023;-36.60000;17.10000;-23.52000;1
GYRO;0.984;1021.028;1.13010;-7.92475;-3.32738;3
AHRS;0.984;1021.028;31.4014;-59.1726;108.4628;0.52321;-0.08688;0.60117;-62
LIGH;0.992;1021.036;10527.0;0
ACCE;0.999;1021.043;2.93050;6.96234;-2.30801;3
MAGN;1.000;1021.043;-37.56000;16.86000;-20.76000;1
GYRO;1.004;1021.048;1.43828;-5.91684;-3.74552;3
AHRS;1.005;1021.048;36.7756;-66.7919;107.9819;0.57735;-0.09404;0.53880;18
PRES;1.007;1021.051;1015.2557;0
LIGH;1.012;1021.056;8641.0;0
ACCE;1.019;1021.063;3.89776;7.17303;-2.43251;3
MAGN;1.020;1021.063;-38.40000;16.62000;-17.76000;1
GYRO;1.024;1021.068;2.56899;-5.73694;-3.89213;3
AHRS;1.025;1021.068;47.6311;-79.5207;108.0719;0.65588;-0.09239;0.41755;73
LIGH;1.114;1021.076;8641.0;0
ACCE;1.116;1021.084;3.67749;6.87615;-2.72939;3
MAGN;1.119;1021.084;-39.00000;16.26000;-14.28000;1
GYRO;1.121;1021.088;3.50881;-6.40492;-4.07264;3
AHRS;1.123;1021.088;56.3353;-94.0898;112.9522;0.71554;-0.08818;0.30999;-107
PRES;1.126;1021.091;1015.1978;0
LIGH;1.128;1021.096;7581.0;0
ACCE;1.129;1021.104;2.54743;7.11557;-3.78284;3
MAGN;1.130;1021.104;-39.30000;15.66000;-10.68000;1
GYRO;1.131;1021.108;3.70612;-6.69325;-4.55247;3
AHRS;1.132;1021.108;61.4951;-110.8322;122.8915;0.76021;-0.08331;0.22729;26
LIGH;1.134;1021.116;7581.0;0
ACCE;1.134;1021.124;1.24498;7.93917;-5.01825;3
MAGN;1.135;1021.124;-39.36000;15.06000;-6.60000;1
GYRO;1.139;1021.128;3.45811;-6.67248;-4.76964;3
AHRS;1.140;1021.128;63.4645;-130.5387;136.5289;0.79907;-0.08169;0.15361;-8
PRES;1.142;1021.131;1015.2202;0
LIGH;1.143;1021.136;6248.0;0
ACCE;1.144;1021.144;0.44053;8.60955;-6.28239;3
MAGN;1.146;1021.144;-38.88000;13.98000;-2.58000;1
GYRO;1.147;1021.148;3.06746;-6.57627;-4.81087;3
AHRS;1.148;1021.148;63.4047;-152.5897;152.4068;0.83241;-0.07620;0.07401;11
LIGH;1.150;1021.157;6248.0;0
ACCE;1.151;1021.165;-0.17238;9.36612;-7.46033;3
MAGN;1.152;1021.165;-38.10000;12.96000;1.74000;1
GYRO;1.153;1021.168;2.67009;-6.20242;-4.92357;3
AHRS;1.155;1021.168;61.2576;-173.6714;167.6658;0.85722;-0.06434;-0.00742;117
PRES;1.156;1021.171;1015.1920;0
LIGH;1.157;1021.176;5255.0;0
ACCE;1.158;1021.185;-0.80445;9.43316;-7.99663;3
MAGN;1.159;1021.185;-36.72000;11.88000;6.06000;1
GYRO;1.160;1021.188;2.44774;-5.74488;-5.01978;3
AHRS;1.161;1021.188;57.1324;169.9937;178.5931;0.87434;-0.05244;-0.08244;115
LIGH;1.162;1021.196;5255.0;0
SOUN;1.163;565.15;0.01725;58.71
ACCE;1.166;1021.206;-1.53229;8.88728;-8.14986;3
MAGN;1.167;1021.206;-35.34000;11.04000;10.50000;1
GYRO;1.168;1021.208;2.35091;-5.50023;-4.77636;3
AHRS;1.168;1021.208;52.3614;158.4925;-174.9948;0.88440;-0.04375;-0.14836;1
PRES;1.170;1021.211;1015.1643;0
LIGH;1.186;1021.216;4617.0;0
ACCE;1.187;1021.226;-2.39420;8.45632;-8.52336;3
MAGN;1.188;1021.226;-33.18000;10.26000;14.52000;1
GYRO;1.188;1021.228;2.22599;-5.28001;-4.19328;3
AHRS;1.189;1021.228;47.7446;150.1959;-171.2440;0.88906;-0.03631;-0.20463;29
WIFI;1.192;2556.078;WAP116;20:17:FF:FF:F1:16;-82
WIFI;1.192;2556.078;WAP240;20:17:FF:FF:F2:40;-88
WIFI;1.192;2556.078;WAP131;20:17:FF:FF:F1:31;-85
WIFI;1.192;2556.079;WAP123;20:17:FF:FF:F1:23;-83
WIFI;1.192;2556.078;WAP265;20:17:FF:FF:F2:65;-83
WIFI;1.192;2556.078;WAP320;20:17:FF:FF:F3:20;-81
WIFI;1.192;2556.078;WAP124;20:17:FF:FF:F1:24;-82
WIFI;1.192;2556.079;WAP110;20:17:FF:FF:F1:10;-75
WIFI;1.192;2556.079;WAP314;20:17:FF:FF:F3:14;-74
WIFI;1.192;2556.078;WAP192;20:17:FF:FF:F1:92;-70
WIFI;1.192;2556.078;WAP214;20:17:FF:FF:F2:14;-76
WIFI;1.192;2556.078;WAP008;20:17:FF:FF:F0:08;-82
WIFI;1.192;2556.078;WAP014;20:17:FF:FF:F0:14;-76
WIFI;1.192;2556.078;WAP076;20:17:FF:FF:F0:76;-83
WIFI;1.192;2556.078;WAP058;20:17:FF:FF:F0:58;-83
WIFI;1.192;2556.078;WAP033;20:17:FF:FF:F0:33;-84
WIFI;1.192;2556.078;WAP010;20:17:FF:FF:F0:10;-84
WIFI;1.192;2556.078;WAP036;20:17:FF:FF:F0:36;-84
WIFI;1.192;2556.078;WAP129;20:17:FF:FF:F1:29;-86
WIFI;1.192;2556.078;WAP029;20:17:FF:FF:F0:29;-86
WIFI;1.192;2556.079;WAP205;20:17:FF:FF:F2:05;-87
WIFI;1.192;2556.079;WAP031;20:17:FF:FF:F0:31;-87
WIFI;1.192;2556.079;WAP142;20:17:FF:FF:F1:42;-94
WIFI;1.192;2556.078;WAP201;20:17:FF:FF:F2:01;-90
WIFI;1.192;2556.078;WAP279;20:17:FF:FF:F2:79;-87
LIGH;1.210;1021.236;4617.0;0
GYRO;1.210;1021.248;2.52562;-4.36310;-3.54180;3
AHRS;1.211;1021.248;42.8995;144.7410;-169.4091;0.89346;-0.02841;-0.24852;-16
ACCE;1.211;1021.249;-3.67749;8.21690;-8.87770;3
MAGN;1.212;1021.249;-30.48000;9.78000;18.54000;1
PRES;1.212;1021.251;1015.2602;0
LIGH;1.212;1021.256;4244.0;0
ACCE;1.231;1021.268;-3.44765;7.52737;-8.58082;3
MAGN;1.232;1021.268;-27.48000;9.54000;22.20000;1
GYRO;1.232;1021.268;3.16703;-3.03142;-2.50699;3
AHRS;1.233;1021.268;38.4351;141.5956;-169.6417;0.89787;-0.02732;-0.28125;41
LIGH;1.236;1021.276;4244.0;0
MAGN;1.242;1021.286;-24.30000;9.72000;25.44000;1
GYRO;1.244;1021.288;3.44223;-1.12185;-1.28496;3
AHRS;1.245;1021.288;35.0216;141.0044;-171.0621;0.90406;-0.03007;-0.29524;-17
PRES;1.247;1021.291;1015.2955;0
LIGH;1.252;1021.296;4177.0;0
ACCE;1.263;1021.306;-1.89621;5.46836;-7.48906;3
MAGN;1.263;1021.306;-20.94000;9.84000;28.26000;1
GYRO;1.265;1021.308;3.34724;1.23639;-0.18723;3
AHRS;1.266;1021.308;31.7864;142.6017;-173.2379;0.91460;-0.03391;-0.29251;53
LIGH;1.272;1021.316;4177.0;0
ACCE;1.283;1021.326;-0.70868;4.09887;-7.99663;3
MAGN;1.283;1021.326;-17.70000;10.50000;30.72000;1
GYRO;1.284;1021.328;3.05921;3.63892;0.56933;3
AHRS;1.284;1021.328;29.2702;146.5790;-176.0940;0.92863;-0.04103;-0.26980;-76
PRES;1.287;1021.331;1015.2786;0
LIGH;1.292;1021.336;4462.0;0
ACCE;1.303;1021.346;-0.31603;4.86502;-10.23761;3
MAGN;1.303;1021.346;-14.88000;11.28000;32.76000;1
GYRO;1.304;1021.348;2.84449;5.31392;0.85002;3
AHRS;1.304;1021.348;26.7433;152.4678;-179.0578;0.94536;-0.04726;-0.22965;-50
LIGH;1.312;1021.356;4462.0;0
ACCE;1.323;1021.366;0.22984;4.93206;-12.43070;3
MAGN;1.323;1021.366;-12.42000;12.54000;34.38000;1
GYRO;1.324;1021.368;2.85885;6.68806;0.96853;3
AHRS;1.325;1021.368;23.9109;160.9391;178.0503;0.96408;-0.05071;-0.16543;-71
PRES;1.327;1021.371;1015.1918;0
LIGH;1.332;1021.376;5170.0;0
ACCE;1.343;1021.386;0.54588;3.68707;-12.48816;3
MAGN;1.343;1021.386;-10.50000;13.80000;35.64000;1
GYRO;1.344;1021.388;3.02042;7.57870;1.13193;3
AHRS;1.345;1021.388;20.9984;170.5002;175.5458;0.97855;-0.05316;-0.08842;-50
LIGH;1.352;1021.396;5170.0;0
ACCE;1.363;1021.407;1.69509;2.74854;-11.07079;3
MAGN;1.364;1021.407;-9.12000;15.36000;36.48000;1
GYRO;1.365;1021.408;2.99446;8.74820;1.01984;3
AHRS;1.366;1021.408;17.8671;-178.9203;174.1309;0.98660;-0.04911;0.00135;-69
PRES;1.367;1021.411;1015.1339;0
LIGH;1.373;1021.416;5403.0;0
GNSS;1.384;1491388006.999;39.993574;-0.073952;132.095;0.000;8.0;0.0;11;10
GYRO;1.391;1021.428;2.38635;9.05424;1.03450;3
AHRS;1.393;1021.428;14.9127;-169.2859;172.9715;0.98610;-0.04842;0.08448;-38
ACCE;1.396;1021.429;3.54342;1.86748;-10.24718;3
MAGN;1.397;1021.429;-8.58000;17.34000;36.78000;1
LIGH;1.399;1021.436;5403.0;0
GNSS;1.402;1491388006.999;39.993574;-0.073952;132.095;0.000;8.0;0.0;13;11
GYRO;1.404;1021.448;2.09557;8.32457;0.86254;3
AHRS;1.405;1021.448;11.5937;-160.1663;172.6894;0.97914;-0.04512;0.16465;-57
ACCE;1.407;1021.449;4.82671;1.71425;-9.84496;3
MAGN;1.409;1021.449;-8.46000;19.26000;36.72000;1
PRES;1.409;1021.451;1015.2756;0
LIGH;1.412;1021.456;5363.0;0
GYRO;1.424;1021.468;2.36191;5.69723;-0.47831;3
AHRS;1.424;1021.468;9.0318;-154.0038;174.1491;0.97099;-0.03189;0.22001;15
ACCE;1.427;1021.471;5.16190;1.80044;-11.50175;3
MAGN;1.427;1021.471;-9.06000;21.36000;36.12000;1
LIGH;1.432;1021.476;5363.0;0
GYRO;1.444;1021.488;3.44070;4.80720;-2.13742;3
AHRS;1.444;1021.488;6.5464;-146.5578;176.7401;0.95623;-0.01078;0.28557;20
PRES;1.447;1021.490;1015.2804;0
ACCE;1.447;1021.491;6.34942;2.49955;-11.97101;3
MAGN;1.447;1021.491;-10.20000;23.28000;34.98000;1
LIGH;1.452;1021.496;4858.0;0
GYRO;1.464;1021.508;3.99598;5.73389;-2.36283;3
AHRS;1.464;1021.508;4.7019;-139.8107;179.3868;0.93840;0.00907;0.34307;-120
ACCE;1.468;1021.512;6.85699;2.02071;-11.84651;3
MAGN;1.469;1021.512;-12.12000;25.32000;33.54000;1
LIGH;1.472;1021.516;4858.0;0
GYRO;1.484;1021.528;3.34968;6.91072;-1.89460;3
AHRS;1.485;1021.528;3.6644;-134.4855;-177.1583;0.92109;0.03522;0.38724;0
PRES;1.487;1021.531;1015.1895;0
ACCE;1.488;1021.531;6.78996;0.96726;-9.45231;3
MAGN;1.489;1021.531;-14.16000;27.06000;31.62000;1
LIGH;1.492;1021.536;3939.0;0
GYRO;1.504;1021.548;2.08030;7.08115;-2.15635;3
AHRS;1.505;1021.548;4.0740;-129.3230;-172.8102;0.90049;0.07182;0.42887;107
ACCE;1.508;1021.551;7.56568;0.74699;-7.85298;3
MAGN;1.509;1021.551;-16.80000;28.44000;29.58000;1
LIGH;1.512;1021.556;3939.0;0
GYRO;1.524;1021.568;0.39767;6.58635;-1.89093;3
AHRS;1.525;1021.568;4.5666;-123.7458;-170.3648;-0.87651;-0.09272;-0.47234;4
PRES;1.527;1021.571;1015.1943;0
ACCE;1.528;1021.571;8.44674;0.62249;-7.01022;3
MAGN;1.529;1021.571;-19.86000;29.82000;27.06000;1
LIGH;1.532;1021.576;3274.0;0
GYRO;1.544;1021.588;-0.34544;5.99167;-1.58122;3
AHRS;1.546;1021.588;5.1901;-117.9550;-168.2488;-0.84920;-0.11085;-0.51611;-94
ACCE;1.548;1021.592;8.50420;0.61292;-6.11000;3
MAGN;1.549;1021.592;-23.04000;30.78000;24.42000;1
LIGH;1.552;1021.596;3274.0;0
GYRO;1.564;1021.608;0.31796;5.70212;-1.82893;3
AHRS;1.565;1021.608;6.4253;-112.2118;-166.2787;-0.81910;-0.13003;-0.55835;-83
PRES;1.567;1021.611;1015.1979;0
ACCE;1.568;1021.612;8.52336;0.69911;-5.12359;3
MAGN;1.569;1021.612;-26.10000;31.38000;21.42000;1
LIGH;1.572;1021.616;2598.0;0
GYRO;1.584;1021.628;0.85521;5.67769;-2.28891;3
AHRS;1.585;1021.628;8.0697;-106.7717;-165.4384;-0.78891;-0.14310;-0.59731;-81
ACCE;1.588;1021.632;8.88728;1.21625;-4.29999;3
MAGN;1.589;1021.632;-29.22000;31.86000;18.18000;1
LIGH;1.592;1021.636;2598.0;0
SOUN;1.602;169.44;0.00517;48.25
GYRO;1.608;1021.648;0.70585;5.55551;-2.78952;3
AHRS;1.609;1021.648;10.0240;-101.8070;-164.7124;-0.75892;-0.15744;-0.63165;-118
PRES;1.610;1021.651;1015.1440;0
ACCE;1.611;1021.652;8.61913;1.82917;-4.09887;3
MAGN;1.613;1021.652;-32.16000;32.04000;14.58000;1
LIGH;1.614;1021.656;1934.0;0
GYRO;1.624;1021.668;0.61820;5.53505;-3.37992;3
AHRS;1.625;1021.668;12.4355;-96.8265;-163.3819;-0.72536;-0.17859;-0.66463;-93
ACCE;1.628;1021.672;8.67659;1.88663;-3.53384;3
MAGN;1.629;1021.672;-34.62000;31.92000;10.74000;1
LIGH;1.632;1021.676;1934.0;0
GYRO;1.644;1021.688;0.66920;5.54177;-3.41504;3
AHRS;1.646;1021.688;15.0143;-91.9274;-162.2084;-0.69012;-0.19994;-0.69539;-56
PRES;1.649;1021.691;1015.1946;0
ACCE;1.650;1021.692;8.81066;2.25055;-2.83473;3
MAGN;1.652;1021.692;-36.72000;31.56000;6.84000;1
LIGH;1.654;1021.696;2175.0;0
GYRO;1.664;1021.708;0.30238;5.78886;-2.86740;3
AHRS;1.665;1021.708;17.8480;-86.8670;-161.6237;-0.65249;-0.21965;-0.72521;32
ACCE;1.669;1021.713;8.50420;3.01669;-2.11647;3
MAGN;1.670;1021.713;-38.22000;31.02000;2.70000;1
LIGH;1.672;1021.716;2175.0;0
GYRO;1.684;1021.728;-0.34911;6.26778;-2.34511;3
AHRS;1.685;1021.728;20.4599;-81.4597;-161.4814;-0.61210;-0.23615;-0.75468;53
PRES;1.687;1021.731;1015.2037;0
ACCE;1.689;1021.732;8.08282;3.59130;-0.65122;3
MAGN;1.690;1021.732;-39.06000;30.30000;-1.50000;1
LIGH;1.693;1021.736;3757.0;0
GYRO;1.704;1021.748;-1.14446;6.30810;-2.43491;3
AHRS;1.705;1021.748;22.9850;-75.9634;-162.1685;0.57145;0.24861;0.78207;-122
ACCE;1.709;1021.753;7.61356;4.02226;1.69509;3
MAGN;1.711;1021.753;-39.18000;29.28000;-5.70000;1
LIGH;1.712;1021.756;3757.0;0
GYRO;1.724;1021.768;-1.82832;5.37867;-3.29959;3
AHRS;1.725;1021.768;25.8998;-70.5588;-163.8238;0.53154;0.26032;0.80588;82
PRES;1.727;1021.771;1015.2153;0
ACCE;1.730;1021.773;7.88171;4.61602;2.44209;3
MAGN;1.731;1021.773;-38.82000;28.38000;-9.72000;1
LIGH;1.732;1021.776;7523.0;0
GYRO;1.744;1021.788;-1.58275;4.53262;-3.59525;3
AHRS;1.745;1021.788;28.3286;-64.6337;-165.6184;0.48839;0.27006;0.82934;-65
ACCE;1.749;1021.793;7.45076;3.57215;1.92494;3
MAGN;1.750;1021.793;-38.04000;27.48000;-13.44000;1
LIGH;1.752;1021.796;7523.0;0
GYRO;1.764;1021.808;-1.26724;4.88387;-3.52408;3
AHRS;1.765;1021.808;30.6696;-57.0416;-169.0730;0.43626;0.27515;0.85553;-105
PRES;1.767;1021.811;1015.1687;0
ACCE;1.769;1021.813;6.40688;3.45723;2.49955;3
MAGN;1.770;1021.813;-36.78000;26.58000;-16.92000;1
LIGH;1.772;1021.816;10082.0;0
GYRO;1.784;1021.828;-1.86406;5.10408;-3.16367;3
AHRS;1.785;1021.828;32.1658;-50.1129;-173.4289;0.39188;0.27387;0.87573;-109
ACCE;1.789;1021.833;4.93206;4.06057;4.35745;3
MAGN;1.790;1021.833;-35.16000;25.80000;-20.22000;1
LIGH;1.792;1021.836;10082.0;0
GYRO;1.804;1021.848;-3.03264;4.23299;-3.10258;3
AHRS;1.805;1021.848;32.5881;-44.1724;-178.1231;0.35659;0.26585;0.89101;24
PRES;1.807;1021.851;1015.2092;0
ACCE;1.810;1021.853;3.50511;3.67749;7.11557;3
MAGN;1.812;1021.853;-33.24000;25.20000;-23.22000;1
LIGH;1.813;1021.856;54631.0;0
GYRO;1.824;1021.868;-3.79072;2.59221;-3.68352;3
AHRS;1.825;1021.868;32.5759;-38.3946;176.5875;0.32337;0.25535;0.90334;-51
ACCE;1.829;1021.873;2.25055;2.83473;8.87770;3
MAGN;1.830;1021.873;-31.02000;24.96000;-25.86000;1
LIGH;1.833;1021.876;54631.0;0
GYRO;1.844;1021.888;-4.43977;1.06932;-4.56530;3
AHRS;1.846;1021.888;31.4407;-32.1532;169.7434;0.28877;0.23548;0.91454;101
PRES;1.848;1021.891;1015.2122;0
ACCE;1.850;1021.894;1.59933;2.71981;8.52336;3
MAGN;1.851;1021.894;-28.80000;24.90000;-28.14000;1
LIGH;1.853;1021.896;85745.0;0
GYRO;1.864;1021.908;-4.66121;-0.10415;-4.65479;3
AHRS;1.865;1021.908;28.6928;-26.8771;162.6643;0.25890;0.20431;0.92285;16
ACCE;1.870;1021.914;1.31202;2.64320;7.84340;3
MAGN;1.871;1021.914;-26.76000;25.20000;-30.06000;1
LIGH;1.873;1021.916;85745.0;0
GYRO;1.884;1021.928;-4.61723;-0.64080;-3.86189;3
AHRS;1.886;1021.928;24.6609;-22.5501;155.5738;0.23099;0.16428;0.92756;-3
PRES;1.887;1021.931;1015.1707;0
ACCE;1.890;1021.934;1.07260;2.13563;7.94875;3
MAGN;1.891;1021.934;-24.96000;25.92000;-31.56000;1
LIGH;1.902;1021.936;19596.0;0
GYRO;1.908;1021.948;-4.83561;-0.77152;-3.19024;3
AHRS;1.910;1021.948;20.3825;-19.4525;148.5242;0.20734;0.12275;0.92560;-51
ACCE;1.913;1021.954;1.28329;1.30245;8.36055;3
MAGN;1.915;1021.954;-23.28000;26.82000;-32.64000;1
LIGH;1.917;1021.956;19596.0;0
GYRO;1.924;1021.968;-4.79499;-1.08459;-3.01890;3
AHRS;1.926;1021.968;16.5998;-17.9450;142.3328;0.19209;0.08513;0.91782;24
PRES;1.928;1021.971;1015.1548;0
ACCE;1.930;1021.974;1.13006;0.28730;8.81066;3
MAGN;1.932;1021.974;-21.66000;27.96000;-33.30000;1
LIGH;1.933;1021.977;10743.0;0
GYRO;1.944;1021.988;-4.35608;-1.22967;-2.83319;3
AHRS;1.946;1021.988;12.7222;-17.0932;137.2458;0.17747;0.04819;0.90919;-80
ACCE;1.951;1021.994;0.98641;-0.53630;8.47547;3
MAGN;1.952;1021.994;-20.34000;29.28000;-33.48000;1
LIGH;1.953;1021.996;10743.0;0
GYRO;1.964;1022.008;-3.84906;-1.13743;-2.64657;3
AHRS;1.966;1022.008;8.7034;-16.8540;132.5757;0.16398;0.00996;0.89861;-103
PRES;1.968;1022.011;1015.2250;0
ACCE;1.971;1022.014;1.86748;-1.33118;8.90643;3
MAGN;1.972;1022.014;-19.38000;30.84000;-33.42000;1
LIGH;1.973;1022.016;9238.0;0
GYRO;1.984;1022.028;-3.31944;-1.64903;-2.46087;3
AHRS;1.985;1022.028;4.9314;-17.7233;128.3383;0.15705;-0.02880;0.88563;3
ACCE;1.993;1022.036;2.97839;-1.31202;8.72447;3
MAGN;1.994;1022.036;-18.78000;32.58000;-32.88000;1
LIGH;1.995;1022.036;9238.0;0
GYRO;2.004;1022.048;-3.04577;-1.88085;-2.08641;3
AHRS;2.005;1022.048;1.2028;-18.4379;124.6872;0.14670;-0.06518;0.87348;-115
PRES;2.008;1022.051;1015.2375;0
ACCE;2.012;1022.056;3.15077;-1.64721;8.11156;3
MAGN;2.014;1022.056;-18.48000;34.14000;-32.10000;1
LIGH;2.015;1022.056;7756.0;0
GYRO;2.033;1022.068;-2.88298;-1.98256;-1.69729;3
AHRS;2.035;1022.068;-2.2215;-20.0479;121.3797;0.14240;-0.10184;0.86016;-98
LIGH;2.036;1022.076;7756.0;0
ACCE;2.037;1022.077;3.39977;-2.82516;8.05409;3
MAGN;2.038;1022.077;-18.72000;35.94000;-30.96000;1
GYRO;2.044;1022.088;-2.76233;-1.97187;-1.55710;3
AHRS;2.046;1022.088;-5.0414;-22.3232;118.1525;0.14373;-0.13640;0.84519;54
PRES;2.047;1022.091;1015.2143;0
LIGH;2.053;1022.096;6622.0;0
ACCE;2.054;1022.097;4.07014;-3.61046;7.77637;3
MAGN;2.055;1022.097;-19.20000;37.74000;-29.64000;1
GYRO;2.082;1022.108;-2.71774;-2.03632;-1.53419;3
AHRS;2.086;1022.108;-7.6896;-24.9417;115.1463;0.14675;-0.17080;0.83007;-122
LIGH;2.088;1022.116;6622.0;0
ACCE;2.088;1022.117;4.60644;-4.10845;7.61356;3
MAGN;2.091;1022.117;-19.98000;39.36000;-28.08000;1
GYRO;2.094;1022.128;-2.62306;-2.01311;-1.37842;3
AHRS;2.097;1022.128;-10.5398;-27.5026;112.4733;0.14720;-0.20572;0.81623;125
PRES;2.099;1022.131;1015.1655;0
LIGH;2.100;1022.136;6152.0;0
ACCE;2.101;1022.138;5.28640;-4.61602;7.49864;3
MAGN;2.102;1022.138;-21.00000;41.10000;-26.28000;1
SOUN;2.103;917.79;0.02801;62.93
GYRO;2.108;1022.148;-2.14750;-1.80816;-1.26113;3
AHRS;2.110;1022.148;-12.9773;-30.1681;109.9033;0.14902;-0.23782;0.80229;-29
LIGH;2.113;1022.156;6152.0;0
ACCE;2.114;1022.157;6.07170;-4.74052;7.34541;3
MAGN;2.115;1022.157;-22.38000;42.36000;-24.30000;1
GYRO;2.125;1022.168;-1.60902;-1.65636;-1.36773;3
AHRS;2.127;1022.168;-15.0742;-33.0336;107.2786;0.15241;-0.26837;0.78751;-13
PRES;2.129;1022.171;1015.2653;0
LIGH;2.132;1022.176;6168.0;0
MAGN;2.133;1022.177;-24.00000;43.62000;-22.26000;1
GYRO;2.144;1022.188;-1.35184;-1.54854;-1.53083;3
AHRS;2.147;1022.188;-16.8874;-35.8753;104.7493;0.15600;-0.29663;0.77296;-65
LIGH;2.153;1022.196;6168.0;0
ACCE;2.156;1022.198;5.50666;-5.21936;6.41646;3
MAGN;2.158;1022.198;-25.92000;44.52000;-20.10000;1
GYRO;2.164;1022.208;-1.11330;-1.18416;-1.97554;3
AHRS;2.166;1022.208;-17.6817;-38.4533;102.0902;0.16180;-0.31743;0.75736;87
PRES;2.169;1022.211;1015.2243;0
LIGH;2.172;1022.216;6223.0;0
ACCE;2.177;1022.220;5.43005;-5.46836;6.79953;3
MAGN;2.179;1022.220;-27.72000;45.18000;-18.06000;1
GYRO;2.184;1022.228;-0.57635;-1.08948;-2.81120;3
AHRS;2.186;1022.228;-17.3468;-41.0408;99.4270;0.17302;-0.33181;0.74043;-52
LIGH;2.193;1022.236;6223.0;0
ACCE;2.194;1022.238;5.55455;-5.08528;6.70376;3
MAGN;2.196;1022.238;-29.40000;45.48000;-16.20000;1
GYRO;2.204;1022.248;0.53512;-1.44622;-3.62884;3
AHRS;2.206;1022.248;-16.2304;-43.5237;97.2286;0.18870;-0.34102;0.72443;76
PRES;2.209;1022.251;1015.3284;0
LIGH;2.213;1022.256;6250.0;0
ACCE;2.215;1022.258;6.32069;-4.52025;6.51223;3
MAGN;2.216;1022.258;-31.08000;45.42000;-14.28000;1
GYRO;2.224;1022.268;1.47616;-1.66064;-4.49261;3
AHRS;2.226;1022.268;-14.1742;-45.5315;94.7940;0.20564;-0.34368;0.70585;-97
LIGH;2.233;1022.276;6250.0;0
ACCE;2.235;1022.279;7.33583;-2.74854;6.78996;3
MAGN;2.236;1022.279;-32.76000;45.06000;-12.60000;1
GYRO;2.244;1022.288;1.76662;-1.70340;-5.06377;3
AHRS;2.246;1022.288;-11.2062;-47.5442;92.4771;0.22794;-0.34201;0.68501;-122
PRES;2.248;1022.291;1015.2441;0
LIGH;2.252;1022.296;6302.0;0
ACCE;2.256;1022.300;7.91044;-1.72383;6.38773;3
MAGN;2.258;1022.300;-34.50000;44.16000;-10.92000;1
GYRO;2.264;1022.308;1.68293;-1.57970;-4.94068;3
AHRS;2.266;1022.308;-7.5445;-49.4918;90.6513;0.25501;-0.33616;0.66378;-93
LIGH;2.273;1022.316;6302.0;0
ACCE;2.277;1022.320;7.48906;-1.40779;6.15789;3
MAGN;2.278;1022.320;-36.12000;43.08000;-9.42000;1
GYRO;2.284;1022.328;1.61146;-1.62857;-4.57477;3
AHRS;2.286;1022.328;-2.7832;-51.5317;88.8803;0.28865;-0.32559;0.63790;-103
PRES;2.289;1022.331;1015.2639;0
LIGH;2.295;1022.338;6447.0;0
ACCE;2.296;1022.340;6.95276;-1.09176;6.05254;3
MAGN;2.297;1022.340;-37.68000;41.76000;-7.98000;1
GYRO;2.304;1022.348;1.69240;-1.59375;-4.86401;3
AHRS;2.306;1022.348;2.6245;-53.3428;86.9746;0.32368;-0.31150;0.60735;80
LIGH;2.313;1022.356;6447.0;0
ACCE;2.317;1022.360;6.50265;-0.45969;5.27682;3
MAGN;2.318;1022.360;-39.06000;40.02000;-6.60000;1
GYRO;2.325;1022.368;2.13314;-1.60474;-5.25314;3
AHRS;2.326;1022.368;7.8430;-54.9588;85.6994;0.35756;-0.29624;0.57880;-20
PRES;2.328;1022.371;1015.1619;0
LIGH;2.332;1022.376;6690.0;0
ACCE;2.336;1022.380;7.31668;1.10133;5.06613;3
MAGN;2.339;1022.380;-40.44000;38.16000;-5.22000;1
GYRO;2.344;1022.388;2.85915;-1.65636;-5.22412;3
AHRS;2.346;1022.388;13.0323;-56.3646;84.9060;0.39053;-0.27869;0.55158;-113
LIGH;2.353;1022.396;6690.0;0
ACCE;2.356;1022.400;7.32626;2.83473;3.59130;3
MAGN;2.359;1022.400;-41.52000;35.76000;-3.96000;1
GYRO;2.364;1022.408;3.91901;-1.63254;-5.25894;3
AHRS;2.365;1022.408;19.1067;-57.9265;84.7434;0.42911;-0.25493;0.52209;-28
PRES;2.367;1022.411;1015.2517;0
LIGH;2.373;1022.416;7232.0;0
ACCE;2.379;1022.422;7.66145;5.19063;2.88262;3
MAGN;2.380;1022.422;-42.36000;33.24000;-2.76000;1
GNSS;2.384;1491388007.999;39.993574;-0.073952;131.001;0.000;6.0;0.0;13;11
GYRO;2.399;1022.428;4.55980;-1.34451;-4.72382;3
AHRS;2.400;1022.428;24.9648;-59.7994;85.5897;0.46814;-0.22984;0.49597;-99
LIGH;2.403;1022.436;7232.0;0
ACCE;2.409;1022.441;7.29753;6.18662;2.48039;3
MAGN;2.410;1022.441;-43.26000;30.60000;-1.50000;1
GYRO;2.413;1022.448;4.45076;-1.23670;-4.04698;3
AHRS;2.414;1022.448;31.1392;-62.8916;87.6246;0.51315;-0.20412;0.46791;-101
PRES;2.417;1022.451;1015.2182;0
LIGH;2.419;1022.456;7792.0;0
ACCE;2.420;1022.460;6.28239;6.30154;2.60489;3
MAGN;2.421;1022.460;-44.04000;27.96000;-0.24000;1
GYRO;2.428;1022.468;3.88632;-1.33382;-3.88052;3
AHRS;2.433;1022.468;37.7547;-66.6165;90.5446;0.55945;-0.17356;0.43678;81
LIGH;2.435;1022.476;7792.0;0
GNSS;2.436;1491388007.999;39.993574;-0.073952;131.001;0.000;6.0;0.0;13;10
ACCE;2.446;1022.481;4.93206;6.03339;2.29843;3
MAGN;2.450;1022.481;-44.46000;25.14000;0.90000;1
GYRO;2.452;1022.488;3.66030;-1.45936;-4.06806;3
AHRS;2.453;1022.488;44.0426;-70.9908;94.5833;0.60259;-0.14078;0.40695;58
PRES;2.455;1022.491;1015.2908;0
LIGH;2.456;1022.496;7878.0;0
ACCE;2.459;1022.503;4.02226;6.44519;2.01113;3
MAGN;2.460;1022.503;-44.64000;22.32000;2.16000;1
GYRO;2.464;1022.508;3.37747;-1.69637;-4.34111;3
AHRS;2.465;1022.508;49.7861;-75.1375;98.0200;0.63631;-0.11094;0.37437;-115
LIGH;2.472;1022.516;7878.0;0
ACCE;2.477;1022.521;3.33273;7.10599;0.90022;3
GYRO;2.484;1022.528;3.45322;-1.95477;-4.19298;3
AHRS;2.484;1022.528;55.1566;-80.3075;102.4332;0.66720;-0.08219;0.34111;-74
PRES;2.487;1022.531;1015.2423;0
LIGH;2.492;1022.536;7547.0;0
ACCE;2.497;1022.541;2.66235;7.61356;-0.29688;3
GYRO;2.504;1022.548;3.92695;-2.04976;-4.00392;3
AHRS;2.505;1022.548;60.6470;-87.0504;108.2606;0.69622;-0.05167;0.30345;28
LIGH;2.513;1022.556;7547.0;0
ACCE;2.518;1022.561;2.13563;8.02536;-1.23541;3
MAGN;2.519;1022.561;-44.28000;13.74000;6.66000;1
GYRO;2.527;1022.568;4.55705;-2.57694;-3.80936;3
AHRS;2.533;1022.568;65.3892;-98.6733;118.1371;0.72850;-0.02621;0.25977;115
PRES;2.535;1022.571;1015.2734;0
LIGH;2.536;1022.576;7282.0;0
ACCE;2.537;1022.581;1.47483;7.92002;-1.49398;3
MAGN;2.538;1022.581;-43.56000;11.10000;8.46000;1
GYRO;2.544;1022.588;4.95228;-3.16001;-3.74399;3
AHRS;2.545;1022.588;68.6834;-116.0146;133.5428;0.76139;-0.00154;0.21330;-41
LIGH;2.552;1022.596;7282.0;0
ACCE;2.559;1022.602;0.51715;7.33583;-2.20267;3
MAGN;2.560;1022.602;-42.60000;8.82000;10.56000;1
GYRO;2.564;1022.608;5.14013;-3.49018;-3.91870;3
AHRS;2.565;1022.608;69.4266;-138.3891;153.7659;0.79427;0.02261;0.16355;112
PRES;2.567;1022.611;1015.2026;0
LIGH;2.572;1022.616;6471.0;0
ACCE;2.578;1022.621;-0.05746;6.97192;-2.69108;3
MAGN;2.579;1022.621;-41.10000;6.96000;12.84000;1
GYRO;2.585;1022.628;5.25619;-3.29195;-3.97673;3
AHRS;2.586;1022.628;67.2485;-159.0583;172.2523;0.82375;0.04509;0.11420;80
LIGH;2.592;1022.636;6471.0;0
ACCE;2.598;1022.641;-0.21069;6.65588;-3.79242;3
MAGN;2.601;1022.641;-39.42000;5.34000;15.06000;1
SOUN;2.602;596.35;0.01820;59.18
GYRO;2.607;1022.648;5.36767;-2.90802;-3.57631;3
AHRS;2.608;1022.648;62.7068;-174.5731;-174.7406;0.85099;0.06374;0.06423;-78
PRES;2.609;1022.651;1015.1910;0
LIGH;2.613;1022.656;5798.0;0
ACCE;2.618;1022.662;-0.51715;6.04296;-5.79397;3
MAGN;2.619;1022.662;-37.56000;3.96000;17.40000;1
GYRO;2.628;1022.668;5.55612;-2.16063;-3.45414;3
AHRS;2.630;1022.668;56.8890;174.4777;-165.6988;0.87428;0.08656;0.01719;45
LIGH;2.633;1022.676;5798.0;0
ACCE;2.638;1022.682;-0.54588;6.68461;-7.60398;3
MAGN;2.639;1022.682;-35.58000;3.48000;19.68000;1
GYRO;2.644;1022.688;5.80841;-1.51342;-3.09525;3
AHRS;2.645;1022.688;50.1252;168.5207;-161.4808;0.89638;0.10321;-0.02159;-99
PRES;2.647;1022.691;1015.1882;0
LIGH;2.653;1022.696;5391.0;0
ACCE;2.658;1022.702;-0.84276;7.15387;-9.06924;3
MAGN;2.659;1022.702;-33.60000;3.42000;21.96000;1
GYRO;2.664;1022.708;6.03688;-0.78496;-2.37138;3
AHRS;2.665;1022.708;42.5473;166.0092;-159.8336;0.91837;0.11843;-0.04869;37
LIGH;2.672;1022.716;5391.0;0
ACCE;2.678;1022.722;-1.60890;6.34942;-9.71088;3
MAGN;2.679;1022.722;-31.68000;3.96000;24.18000;1
GYRO;2.684;1022.728;6.39698;0.30849;-2.03571;3
AHRS;2.687;1022.728;34.7083;165.5737;-158.9125;0.93779;0.13646;-0.06367;-16
PRES;2.689;1022.731;1015.1775;0
LIGH;2.693;1022.736;5247.0;0
ACCE;2.698;1022.742;-1.14922;5.36301;-9.62469;3
MAGN;2.700;1022.742;-29.82000;4.86000;26.28000;1
GYRO;2.704;1022.748;6.15997;1.42698;-1.53388;3
AHRS;2.705;1022.748;27.9857;166.7097;-158.9568;0.95271;0.14849;-0.06654;-117
LIGH;2.713;1022.756;5247.0;0
ACCE;2.719;1022.762;-0.41180;4.05099;-10.06522;3
MAGN;2.720;1022.762;-28.08000;6.12000;28.08000;1
GYRO;2.724;1022.768;5.17036;2.79135;-0.96883;3
AHRS;2.726;1022.768;22.0139;168.9677;-158.8969;0.96390;0.16088;-0.05796;-13
PRES;2.728;1022.771;1015.1885;0
LIGH;2.733;1022.776;5142.0;0
ACCE;2.739;1022.782;0.28730;2.43251;-10.44830;3
MAGN;2.740;1022.782;-26.58000;7.56000;29.58000;1
GYRO;2.744;1022.788;4.15113;3.00851;-1.15515;3
AHRS;2.745;1022.788;16.5074;171.0575;-158.2128;0.97097;0.17547;-0.04871;26
LIGH;2.753;1022.796;5142.0;0
ACCE;2.759;1022.802;0.87149;1.16837;-11.02290;3
MAGN;2.760;1022.802;-25.38000;9.36000;30.78000;1
GYRO;2.764;1022.808;3.39458;3.05219;-1.84939;3
AHRS;2.765;1022.808;11.7772;174.6359;-156.9843;0.97462;0.19353;-0.02516;-22
PRES;2.767;1022.811;1015.2533;0
LIGH;2.772;1022.816;5027.0;0
ACCE;2.779;1022.822;1.24498;0.66080;-11.90397;3
MAGN;2.780;1022.822;-24.60000;11.34000;31.92000;1
GYRO;2.784;1022.828;2.64505;4.19176;-1.98317;3
AHRS;2.785;1022.828;8.0306;179.8763;-155.6717;0.97516;0.21012;0.01370;30
LIGH;2.792;1022.836;5027.0;0
ACCE;2.799;1022.842;1.66636;0.35434;-11.83693;3
MAGN;2.800;1022.842;-24.06000;13.44000;32.70000;1
GYRO;2.804;1022.848;1.80266;5.24886;-1.73272;3
AHRS;2.806;1022.848;5.0588;-175.0125;-153.7645;0.97160;0.22839;0.05234;-60
PRES;2.808;1022.851;1015.1744;0
LIGH;2.813;1022.856;4763.0;0
ACCE;2.821;1022.865;2.86347;-0.04788;-11.46344;3
MAGN;2.823;1022.865;-24.00000;15.48000;33.18000;1
GYRO;2.825;1022.868;1.29351;5.36462;-1.31061;3
AHRS;2.826;1022.868;2.7044;-169.9626;-151.7663;0.96531;0.24490;0.09055;125
LIGH;2.833;1022.876;4763.0;0
ACCE;2.841;1022.884;3.33273;-0.21069;-11.91355;3
MAGN;2.843;1022.884;-24.36000;17.76000;33.12000;1
GYRO;2.844;1022.888;1.31733;4.51460;-1.26907;3
AHRS;2.846;1022.888;0.9540;-165.1599;-149.5203;-0.95644;-0.26169;-0.12677;-50
PRES;2.847;1022.891;1015.1436;0
LIGH;2.853;1022.896;4237.0;0
ACCE;2.861;1022.904;4.07014;-0.22027;-11.59751;3
MAGN;2.861;1022.904;-24.90000;19.80000;32.82000;1
GYRO;2.865;1022.908;1.62399;4.08150;-1.56717;3
AHRS;2.866;1022.908;-0.3357;-159.6794;-147.2460;-0.94452;-0.27704;-0.16843;-26
LIGH;2.872;1022.916;4237.0;0
ACCE;2.881;1022.924;4.91290;-0.43096;-11.12825;3
MAGN;2.881;1022.924;-25.74000;21.84000;32.10000;1
GYRO;2.884;1022.928;1.66308;4.22108;-1.82985;3
AHRS;2.885;1022.928;-1.1669;-154.7760;-145.1308;-0.93166;-0.29025;-0.20533;46
PRES;2.887;1022.931;1015.1586;0
LIGH;2.892;1022.936;3447.0;0
ACCE;2.901;1022.944;5.43005;-0.67995;-10.82179;3
MAGN;2.902;1022.944;-27.06000;23.64000;30.78000;1
GYRO;2.904;1022.948;0.87934;4.91960;-2.01586;3
AHRS;2.905;1022.948;-1.1098;-149.7272;-143.0210;-0.91624;-0.30372;-0.24466;88
LIGH;2.912;1022.956;3447.0;0
ACCE;2.921;1022.964;6.00466;-0.58419;-9.96946;3
MAGN;2.921;1022.964;-28.62000;25.20000;29.22000;1
GYRO;2.924;1022.968;-0.06445;5.49931;-1.99631;3
AHRS;2.925;1022.968;-0.7964;-144.6082;-141.0126;-0.89876;-0.31591;-0.28432;33
PRES;2.927;1022.971;1015.2571;0
LIGH;2.932;1022.976;2430.0;0
GYRO;2.944;1022.988;-0.43188;6.56130;-1.59039;3
AHRS;2.945;1022.988;-0.4081;-138.3380;-139.4593;-0.87718;-0.32261;-0.33243;52
ACCE;2.946;1022.989;6.36858;-0.59376;-8.74362;3
MAGN;2.946;1022.989;-30.54000;26.64000;27.06000;1
LIGH;2.952;1022.996;2430.0;0
ACCE;2.961;1023.005;6.77080;-0.39265;-7.58483;3
MAGN;2.963;1023.005;-32.34000;27.42000;24.54000;1
GYRO;2.964;1023.008;-0.91538;6.69447;-1.07085;3
AHRS;2.965;1023.008;0.8491;-132.5730;-138.8328;-0.85605;-0.32467;-0.37886;-74
PRES;2.967;1023.011;1015.2430;0
LIGH;2.972;1023.016;1494.0;0
ACCE;2.981;1023.025;7.02938;-0.12450;-7.11557;3
MAGN;2.982;1023.025;-25.68000;11.58000;22.08000;2
GYRO;2.984;1023.028;-0.93768;5.49473;-0.96425;3
AHRS;2.985;1023.028;1.9515;-127.6143;-138.3407;-0.83587;-0.32606;-0.41792;5
LIGH;2.992;1023.036;1494.0;0
ACCE;3.002;1023.045;7.46991;0.29688;-6.56969;3
MAGN;3.002;1023.045;-27.66000;11.76000;19.20000;2
GYRO;3.004;1023.048;-0.59529;4.51124;-1.32405;3
AHRS;3.005;1023.048;3.2330;-121.8638;-138.1327;-0.81113;-0.32496;-0.46241;5
PRES;3.007;1023.051;1015.2103;0
LIGH;3.013;1023.056;967.0;0
ACCE;3.022;1023.066;7.93917;0.57461;-6.09085;3
GYRO;3.024;1023.068;-0.53573;4.06256;-1.74249;3
AHRS;3.025;1023.068;4.7602;-117.0246;-138.3671;-0.78869;-0.32306;-0.50038;85
LIGH;3.033;1023.076;967.0;0
ACCE;3.063;1023.086;8.22648;0.51715;-5.44920;3
MAGN;3.064;1023.086;-31.32000;11.52000;12.96000;2
GYRO;3.065;1023.088;-0.90042;4.10013;-1.90162;3
AHRS;3.066;1023.088;3.2642;-112.2153;-139.1920;-0.77215;-0.30417;-0.53068;92
PRES;3.067;1023.091;1015.2830;0
LIGH;3.068;1023.096;826.0;0
ACCE;3.068;1023.107;8.02536;0.68953;-4.08930;3
MAGN;3.069;1023.107;-32.88000;11.04000;9.72000;2
GYRO;3.069;1023.108;-1.17286;4.47062;-1.91048;3
AHRS;3.070;1023.108;2.3865;-107.7750;-139.5746;-0.75371;-0.29058;-0.55877;-47
LIGH;3.072;1023.116;826.0;0
ACCE;3.082;1023.126;7.97748;1.03430;-2.46124;3
MAGN;3.083;1023.126;-33.72000;10.14000;6.36000;2
GYRO;3.084;1023.128;-1.30511;4.46115;-1.96363;3
AHRS;3.085;1023.128;1.6520;-103.2157;-140.6063;-0.73482;-0.27257;-0.58845;6
PRES;3.087;1023.131;1015.1846;0
LIGH;3.092;1023.136;948.0;0
SOUN;3.100;126.31;0.00385;45.70
ACCE;3.103;1023.146;8.02536;1.43652;-1.13006;3
MAGN;3.104;1023.146;-34.50000;9.42000;2.94000;2
GYRO;3.104;1023.148;-1.28557;3.89915;-1.90010;3
AHRS;3.105;1023.148;0.9435;-98.6468;-142.0153;-0.71534;-0.25188;-0.61832;24
LIGH;3.112;1023.156;948.0;0
ACCE;3.123;1023.166;8.05409;2.00155;-0.58419;3
MAGN;3.123;1023.166;-35.04000;8.52000;-0.48000;2
GYRO;3.124;1023.168;-1.23242;3.30814;-1.86436;3
AHRS;3.125;1023.168;0.6614;-93.8651;-143.6674;-0.69290;-0.23151;-0.65013;-1
PRES;3.127;1023.171;1015.2378;0
LIGH;3.132;1023.176;1242.0;0
ACCE;3.143;1023.187;8.20732;2.72939;-0.18196;3
GYRO;3.144;1023.188;-1.26938;3.16611;-1.79594;3
AHRS;3.144;1023.188;0.3091;-88.9435;-145.5895;-0.66864;-0.20906;-0.68222;-125
LIGH;3.152;1023.196;1242.0;0
ACCE;3.163;1023.207;8.30309;2.94966;0.33519;3
MAGN;3.164;1023.207;-34.86000;6.66000;-6.96000;2
GYRO;3.165;1023.208;-1.57786;3.16978;-1.61543;3
AHRS;3.166;1023.208;-0.0538;-84.4977;-147.8392;-0.64614;-0.18590;-0.71118;-60
PRES;3.168;1023.211;1015.1277;0
LIGH;3.172;1023.216;1689.0;0
ACCE;3.183;1023.227;8.04452;2.84431;1.05345;3
MAGN;3.184;1023.227;-34.38000;5.82000;-10.14000;2
GYRO;3.185;1023.228;-1.77548;3.12732;-1.74097;3
AHRS;3.186;1023.228;0.5129;-80.6896;-149.7569;-0.62407;-0.17217;-0.73652;-90
LIGH;3.193;1023.236;1689.0;0
GYRO;3.204;1023.248;-1.75593;3.05372;-2.15544;3
AHRS;3.206;1023.248;1.1097;-76.5799;-152.2309;-0.59968;-0.15607;-0.76336;104
ACCE;3.209;1023.248;8.06367;3.19865;2.20267;3
MAGN;3.210;1023.248;-33.78000;4.98000;-13.26000;2
PRES;3.211;1023.251;1015.1520;0
LIGH;3.213;1023.256;2571.0;0
GYRO;3.224;1023.268;-1.78067;2.95934;-2.25837;3
AHRS;3.225;1023.268;1.0778;-72.4415;-155.1872;-0.57544;-0.13436;-0.78907;54
ACCE;3.228;1023.268;8.03494;3.68707;2.76770;3
MAGN;3.233;1023.268;-32.76000;4.32000;-16.32000;2
LIGH;3.235;1023.276;2571.0;0
GYRO;3.244;1023.288;-1.84390;3.24736;-2.23638;3
AHRS;3.246;1023.288;1.1685;-68.4255;-158.1535;-0.55045;-0.11482;-0.81302;14
ACCE;3.247;1023.288;7.88171;3.87861;3.75411;3
MAGN;3.249;1023.288;-31.68000;4.08000;-19.08000;2
PRES;3.250;1023.291;1015.2668;0
LIGH;3.253;1023.296;5387.0;0
GYRO;3.264;1023.308;-2.05037;3.30386;-2.34206;3
AHRS;3.266;1023.308;1.2626;-64.5494;-161.5814;-0.52557;-0.09465;-0.83549;112
ACCE;3.268;1023.308;7.39329;4.17549;4.55856;3
MAGN;3.269;1023.308;-30.24000;3.60000;-21.48000;2
LIGH;3.273;1023.316;5387.0;0
GYRO;3.284;1023.328;-2.41383;3.18749;-2.60626;3
AHRS;3.286;1023.328;1.4505;-60.6032;-165.4036;-0.49904;-0.07493;-0.85713;-63
ACCE;3.287;1023.328;6.75165;4.40533;5.17148;3
MAGN;3.288;1023.328;-28.44000;3.36000;-23.64000;2
PRES;3.289;1023.331;1015.2225;0
LIGH;3.293;1023.336;8445.0;0
GYRO;3.304;1023.348;-2.51676;2.92268;-2.84602;3
AHRS;3.305;1023.348;1.3935;-56.7173;-169.3817;-0.47193;-0.05460;-0.87669;-101
ACCE;3.307;1023.348;6.59842;4.23295;5.68862;3
MAGN;3.308;1023.348;-26.64000;3.12000;-25.80000;2
LIGH;3.312;1023.356;8445.0;0
GYRO;3.324;1023.368;-2.48317;2.74523;-2.80357;3
AHRS;3.325;1023.368;1.1450;-52.8966;-173.6285;-0.44418;-0.03368;-0.89416;-45
ACCE;3.327;1023.368;5.99508;3.64876;6.23450;3
MAGN;3.328;1023.368;-24.78000;3.18000;-27.78000;2
PRES;3.329;1023.371;1015.1985;0
LIGH;3.333;1023.376;19353.0;0
GYRO;3.344;1023.388;-2.30266;2.55342;-2.85915;3
AHRS;3.345;1023.388;1.2601;-49.4008;-178.0897;-0.41762;-0.01695;-0.90840;118
ACCE;3.347;1023.389;5.24809;3.16035;6.85699;3
LIGH;3.352;1023.396;19353.0;0
GYRO;3.364;1023.408;-2.01891;2.26173;-3.02562;3
AHRS;3.365;1023.408;1.0954;-46.3297;177.3353;0.39346;-0.00036;0.91900;-37
ACCE;3.367;1023.409;4.33829;2.85389;7.46991;3
MAGN;3.368;1023.409;-20.82000;3.42000;-31.08000;2
PRES;3.369;1023.411;1015.2722;0
LIGH;3.373;1023.416;18287.0;0
GYRO;3.387;1023.428;-1.49631;2.16674;-3.33135;3
AHRS;3.388;1023.428;0.7401;-43.2856;172.6785;0.36844;-0.01756;0.92743;-45
ACCE;3.390;1023.429;3.47638;2.94966;7.26880;3
MAGN;3.391;1023.429;-18.90000;3.60000;-32.34000;2
LIGH;3.393;1023.436;18287.0;0
GNSS;3.394;1491388008.999;39.993574;-0.073952;123.381;0.000;6.0;0.0;13;11
GNSS;3.402;1491388008.999;39.993574;-0.073952;123.381;0.000;6.0;0.0;13;11
GYRO;3.406;1023.448;-0.97158;2.14811;-3.70978;3
AHRS;3.407;1023.448;0.6819;-40.6980;168.1371;0.34645;-0.03038;0.93234;39
ACCE;3.409;1023.450;2.73897;3.45723;7.28795;3
MAGN;3.410;1023.450;-17.10000;4.14000;-33.36000;2
PRES;3.412;1023.451;1015.2524;0
LIGH;3.413;1023.456;47353.0;0
GYRO;3.425;1023.468;-0.62950;2.00150;-3.76568;3
AHRS;3.426;1023.468;0.6920;-37.9834;163.5091;0.32288;-0.04102;0.93549;-13
ACCE;3.428;1023.472;2.69108;4.18506;7.16345;3
MAGN;3.429;1023.472;-15.24000;4.38000;-34.44000;2
LIGH;3.433;1023.476;47353.0;0
GYRO;3.444;1023.488;-0.52687;1.49143;-3.32433;3
AHRS;3.445;1023.488;0.5665;-35.7665;159.0084;0.30279;-0.05131;0.93547;-116
ACCE;3.447;1023.489;2.14520;4.21380;7.69018;3
MAGN;3.449;1023.489;-13.56000;4.98000;-35.34000;2
PRES;3.450;1023.491;1015.2678;0
LIGH;3.453;1023.496;85745.0;0
GYRO;3.464;1023.508;-0.57849;1.09772;-2.71652;3
AHRS;3.466;1023.508;0.7659;-33.5492;154.7573;0.28303;-0.05682;0.93387;-16
ACCE;3.468;1023.509;1.14922;3.86903;7.79552;3
MAGN;3.469;1023.509;-12.00000;5.64000;-36.12000;2
LIGH;3.472;1023.516;85745.0;0
GYRO;3.484;1023.528;-1.23150;1.17347;-2.36955;3
AHRS;3.485;1023.528;0.7910;-31.4256;150.4388;0.26354;-0.06266;0.93028;-13
ACCE;3.487;1023.529;0.52672;3.79242;7.85298;3
MAGN;3.489;1023.529;-10.32000;6.36000;-36.72000;2
PRES;3.491;1023.531;1015.1761;0
LIGH;3.492;1023.536;85745.0;0
GYRO;3.504;1023.548;-1.76754;1.12155;-2.27792;3
AHRS;3.505;1023.548;0.4964;-29.7562;146.3870;0.24700;-0.07023;0.92486;-42
ACCE;3.507;1023.550;0.08619;3.05500;8.80109;3
MAGN;3.508;1023.550;-9.00000;7.14000;-37.38000;2
LIGH;3.512;1023.556;85745.0;0
GYRO;3.524;1023.568;-1.73486;0.74220;-2.34908;3
AHRS;3.525;1023.568;-0.1697;-28.2822;142.3981;0.23081;-0.08010;0.91807;26
ACCE;3.527;1023.570;-0.15323;2.80600;8.82982;3
MAGN;3.528;1023.570;-7.74000;7.92000;-37.68000;2
PRES;3.529;1023.571;1015.1996;0
LIGH;3.532;1023.576;85745.0;0
GYRO;3.544;1023.588;-1.61788;0.53848;-2.33809;3
AHRS;3.545;1023.588;-1.3184;-26.6878;138.3829;0.21175;-0.09245;0.91042;107
ACCE;3.547;1023.590;-0.19154;2.68151;8.64786;3
MAGN;3.547;1023.590;-6.72000;8.82000;-37.86000;2
LIGH;3.552;1023.596;85745.0;0
GYRO;3.564;1023.608;-1.64384;0.57941;-2.27150;3
AHRS;3.566;1023.608;-3.1949;-25.3403;134.0523;0.19125;-0.11062;0.90030;-47
ACCE;3.567;1023.610;-0.42138;2.44209;8.18817;3
PRES;3.568;1023.611;1015.3502;0
LIGH;3.572;1023.616;85745.0;0
GYRO;3.584;1023.628;-1.96974;0.76725;-2.24249;3
AHRS;3.585;1023.628;-5.2014;-24.2228;129.6445;0.17081;-0.12932;0.88799;11
ACCE;3.587;1023.630;-0.82361;1.99198;7.92960;3
LIGH;3.593;1023.636;85745.0;0
SOUN;3.603;453.86;0.01385;56.81
GYRO;3.609;1023.648;-2.37016;0.92974;-2.24432;3
AHRS;3.610;1023.648;-7.1884;-23.3069;125.2862;0.15083;-0.14717;0.87396;14
ACCE;3.611;1023.650;-1.27372;1.13964;8.07325;3
PRES;3.612;1023.651;1015.3181;0
LIGH;3.614;1023.656;53437.0;0
GYRO;3.624;1023.668;-2.70186;0.77122;-2.20889;3
AHRS;3.626;1023.668;-9.2529;-22.8424;121.0526;0.13293;-0.16594;0.85842;4
ACCE;3.627;1023.670;-1.54187;0.49799;8.54251;3
MAGN;3.628;1023.670;-3.54000;12.42000;-37.62000;2
LIGH;3.633;1023.676;53437.0;0
GYRO;3.644;1023.688;-2.68078;0.25137;-2.20461;3
AHRS;3.645;1023.688;-11.2263;-22.8578;116.9049;0.11790;-0.18488;0.84144;-103
ACCE;3.648;1023.691;-1.90578;0.00958;8.93516;3
MAGN;3.649;1023.691;-3.24000;13.44000;-37.20000;2
PRES;3.650;1023.691;1015.3260;0
LIGH;3.653;1023.696;47667.0;0
GYRO;3.664;1023.708;-2.21591;-0.65821;-2.23210;3
AHRS;3.665;1023.708;-13.0753;-23.7445;112.9134;0.10879;-0.20581;0.82328;118
ACCE;3.667;1023.711;-2.31759;-0.27773;9.17458;3
MAGN;3.668;1023.711;-3.06000;14.58000;-36.84000;2
LIGH;3.673;1023.716;47667.0;0
GYRO;3.684;1023.728;-1.77701;-1.43584;-2.04457;3
AHRS;3.685;1023.728;-15.2451;-24.7849;108.9436;0.09782;-0.22904;0.80439;-24
ACCE;3.688;1023.731;-2.36547;-0.42138;8.89685;3
MAGN;3.689;1023.731;-3.18000;15.72000;-36.30000;2
PRES;3.690;1023.731;1015.2483;0
LIGH;3.693;1023.736;31608.0;0
GYRO;3.704;1023.748;-1.82557;-1.96454;-1.98806;3
AHRS;3.706;1023.748;-17.1191;-26.4552;105.0067;0.09133;-0.25269;0.78447;2
ACCE;3.707;1023.751;-1.90578;-0.72784;8.86812;3
MAGN;3.708;1023.751;-3.42000;16.86000;-35.88000;2
LIGH;3.713;1023.756;31608.0;0
GYRO;3.724;1023.768;-2.11359;-1.89796;-2.61145;3
AHRS;3.727;1023.768;-18.4077;-28.2818;100.7294;0.08679;-0.27328;0.76210;109
PRES;3.730;1023.771;1015.2398;0
ACCE;3.731;1023.771;-0.35434;-2.04944;9.02135;3
MAGN;3.732;1023.771;-3.90000;17.82000;-35.28000;2
LIGH;3.733;1023.776;15431.0;0
GYRO;3.744;1023.788;-2.37963;-1.93461;-3.24278;3
AHRS;3.746;1023.788;-19.4669;-30.7269;96.6171;0.08656;-0.29542;0.73948;124
ACCE;3.747;1023.791;0.08619;-2.86347;9.55765;3
MAGN;3.749;1023.791;-4.74000;19.14000;-34.38000;2
LIGH;3.753;1023.796;15431.0;0
GYRO;3.764;1023.808;-2.45965;-2.09160;-3.29134;3
AHRS;3.766;1023.808;-20.4507;-33.3155;92.3981;0.08589;-0.31801;0.71570;66
PRES;3.768;1023.811;1015.2716;0
ACCE;3.769;1023.811;0.32561;-3.64876;10.28549;3
MAGN;3.770;1023.811;-5.70000;20.28000;-33.36000;2
LIGH;3.773;1023.816;7888.0;0
GYRO;3.784;1023.828;-2.41719;-2.28677;-2.98683;3
AHRS;3.786;1023.828;-21.2094;-36.1926;88.0373;0.08636;-0.34111;0.69035;89
ACCE;3.788;1023.832;0.83318;-4.27126;11.05163;3
MAGN;3.789;1023.832;-6.84000;21.48000;-32.34000;2
LIGH;3.793;1023.836;7888.0;0
GYRO;3.804;1023.848;-2.03388;-2.40437;-2.67895;3
AHRS;3.805;1023.848;-21.6513;-38.9750;83.9837;0.08762;-0.36199;0.66604;54
PRES;3.808;1023.851;1015.3047;0
ACCE;3.809;1023.852;1.35033;-4.47237;10.58237;3
MAGN;3.810;1023.852;-8.28000;22.32000;-31.20000;2
LIGH;3.813;1023.856;6101.0;0
GYRO;3.824;1023.868;-1.28923;-2.02441;-2.58335;3
AHRS;3.826;1023.868;-21.7750;-41.0640;80.5534;0.08771;-0.37712;0.64506;-56
ACCE;3.828;1023.872;2.00155;-4.11803;10.19930;3
MAGN;3.829;1023.872;-9.84000;23.04000;-29.94000;2
LIGH;3.833;1023.876;6101.0;0
GYRO;3.844;1023.888;-0.53206;-2.09679;-2.73881;3
AHRS;3.846;1023.888;-21.5153;-43.5449;77.6323;0.09336;-0.39258;0.62582;0
PRES;3.848;1023.891;1015.2881;0
ACCE;3.849;1023.892;2.36547;-3.98395;9.87369;3
MAGN;3.850;1023.892;-11.46000;23.70000;-28.62000;2
LIGH;3.853;1023.896;5325.0;0
GYRO;3.864;1023.908;-0.13867;-2.64108;-3.02745;3
AHRS;3.865;1023.908;-20.8551;-46.1711;74.9833;0.10261;-0.40731;0.60697;44
ACCE;3.872;1023.912;2.80600;-3.59130;9.65342;3
MAGN;3.873;1023.912;-13.14000;24.12000;-27.18000;2
LIGH;3.874;1023.917;5325.0;0
GYRO;3.885;1023.928;-0.08063;-3.09464;-3.28004;3
AHRS;3.887;1023.928;-19.5829;-48.7865;72.4447;0.11555;-0.41985;0.58699;-23
PRES;3.889;1023.931;1015.3206;0
ACCE;3.892;1023.933;3.62961;-3.20823;9.53850;3
MAGN;3.893;1023.933;-14.94000;24.24000;-25.80000;2
LIGH;3.894;1023.936;5251.0;0
GYRO;3.905;1023.948;0.03207;-3.23667;-3.27485;3
AHRS;3.911;1023.948;-17.9724;-51.4960;70.3050;0.13202;-0.43183;0.56770;-36
ACCE;3.914;1023.952;4.41491;-2.80600;8.97347;3
MAGN;3.915;1023.952;-17.04000;24.36000;-24.36000;2
LIGH;3.917;1023.956;5251.0;0
GYRO;3.924;1023.968;0.21289;-3.12549;-3.13068;3
AHRS;3.926;1023.968;-16.1421;-54.3393;68.2190;0.15011;-0.44437;0.54704;10
PRES;3.928;1023.971;1015.2669;0
ACCE;3.930;1023.973;4.85544;-2.75812;8.85855;3
MAGN;3.931;1023.973;-19.14000;24.00000;-22.74000;2
LIGH;3.933;1023.976;5395.0;0
GYRO;3.944;1023.988;0.27764;-2.98011;-3.12152;3
AHRS;3.945;1023.988;-14.1239;-57.2794;66.0732;0.16886;-0.45758;0.52424;71
ACCE;3.949;1023.992;5.02782;-2.58574;8.17859;3
MAGN;3.950;1023.992;-21.12000;23.40000;-20.88000;2
LIGH;3.953;1023.996;5395.0;0
GYRO;3.964;1024.008;0.38271;-3.12580;-3.32311;3
AHRS;3.965;1024.008;-11.9145;-60.4836;64.1760;0.19014;-0.47204;0.50073;0
PRES;3.967;1024.011;1015.2949;0
ACCE;3.969;1024.012;5.37259;-2.15478;7.73806;3
MAGN;3.970;1024.012;-23.28000;22.74000;-19.20000;2
LIGH;3.973;1024.016;5620.0;0
GYRO;3.984;1024.028;0.55283;-3.18688;-3.62335;3
AHRS;3.986;1024.028;-9.5784;-63.3785;62.5061;0.21086;-0.48437;0.47742;33
ACCE;3.989;1024.033;5.38217;-1.55144;7.29753;3
MAGN;3.990;1024.033;-24.54000;20.58000;-17.46000;3
LIGH;3.993;1024.036;5620.0;0
GYRO;4.004;1024.048;0.91660;-3.33258;-3.99231;3
AHRS;4.006;1024.048;-6.8564;-66.5608;61.2267;0.23592;-0.49687;0.45320;46
PRES;4.008;1024.051;1015.2399;0
ACCE;4.009;1024.053;5.19063;-0.87149;6.69419;3
MAGN;4.011;1024.053;-26.70000;19.20000;-15.48000;3
LIGH;4.013;1024.056;5791.0;0
GYRO;4.024;1024.068;1.37445;-3.62762;-4.48986;3
AHRS;4.026;1024.068;-3.5496;-69.9928;60.2212;0.26564;-0.50862;0.42613;-120
ACCE;4.030;1024.073;5.31513;-0.15323;5.94720;3
MAGN;4.031;1024.073;-28.44000;17.58000;-13.38000;3
LIGH;4.033;1024.076;5791.0;0
GYRO;4.060;1024.088;1.76632;-3.88266;-4.91105;3
AHRS;4.062;1024.088;0.6060;-73.2556;59.6157;0.30025;-0.51556;0.39619;62
PRES;4.063;1024.091;1015.2133;0
ACCE;4.064;1024.093;5.82270;0.36392;5.01825;3
MAGN;4.065;1024.093;-30.12000;15.66000;-11.28000;3
LIGH;4.066;1024.096;5962.0;0
GYRO;4.067;1024.108;2.12001;-4.06103;-5.00940;3
AHRS;4.069;1024.108;5.1828;-76.7309;59.6248;0.33902;-0.52036;0.36506;13
ACCE;4.070;1024.114;6.42604;1.22583;5.05655;3
MAGN;4.071;1024.114;-31.50000;13.56000;-8.88000;3
LIGH;4.073;1024.116;5962.0;0
GYRO;4.084;1024.128;2.53234;-4.37899;-4.90403;3
AHRS;4.086;1024.128;10.0773;-80.8326;60.3791;0.38256;-0.52461;0.33216;106
PRES;4.088;1024.131;1015.2866;0
ACCE;4.090;1024.134;6.70376;2.41336;4.21380;3
MAGN;4.091;1024.134;-32.52000;10.74000;-6.54000;3
LIGH;4.093;1024.136;5843.0;0
SOUN;4.104;436.57;0.01332;56.47
GYRO;4.109;1024.148;2.66398;-4.38754;-5.09523;3
AHRS;4.110;1024.148;15.0004;-85.2687;61.6391;0.42651;-0.52749;0.29777;-19
LIGH;4.112;1024.156;5843.0;0
ACCE;4.113;1024.157;6.62715;3.90734;2.66235;3
MAGN;4.114;1024.157;-33.30000;8.04000;-4.02000;3
GYRO;4.124;1024.168;2.66276;-3.96849;-5.35515;3
AHRS;4.125;1024.168;20.0308;-89.5646;63.5611;0.47027;-0.52467;0.26399;85
PRES;4.127;1024.171;1015.2078;0
ACCE;4.132;1024.175;6.56969;5.50666;1.47483;3
MAGN;4.133;1024.175;-33.66000;5.52000;-1.50000;3
LIGH;4.134;1024.176;5363.0;0
GYRO;4.144;1024.188;2.92635;-3.36098;-5.16303;3
AHRS;4.145;1024.188;24.8417;-94.1705;66.4672;0.51449;-0.51798;0.23268;-67
ACCE;4.152;1024.195;6.49307;6.87615;0.69911;3
MAGN;4.153;1024.195;-33.60000;2.88000;1.26000;3
LIGH;4.154;1024.196;5363.0;0
GYRO;4.164;1024.208;3.11847;-3.10930;-4.44710;3
AHRS;4.165;1024.208;29.3685;-99.4795;69.9289;0.55729;-0.51107;0.19973;76
PRES;4.167;1024.211;1015.3160;0
ACCE;4.172;1024.216;6.09085;7.64229;0.17238;3
MAGN;4.174;1024.216;-33.24000;0.24000;3.96000;3
LIGH;4.175;1024.216;4889.0;0
GYRO;4.184;1024.228;3.07296;-3.20674;-3.82677;3
AHRS;4.185;1024.228;33.8447;-105.2268;74.0303;0.59875;-0.50056;0.16505;-82
ACCE;4.193;1024.236;5.80354;7.81467;-1.33118;3
MAGN;4.194;1024.236;-32.82000;-2.40000;6.66000;3
LIGH;4.195;1024.236;4889.0;0
GYRO;4.204;1024.248;3.10778;-2.99385;-3.65175;3
AHRS;4.205;1024.248;37.8231;-111.1667;79.0791;0.63809;-0.48523;0.13420;-41
PRES;4.207;1024.251;1015.3890;0
ACCE;4.213;1024.256;5.41090;8.36055;-2.12605;3
MAGN;4.214;1024.256;-31.98000;-4.74000;9.48000;3
LIGH;4.215;1024.256;4510.0;0
GYRO;4.224;1024.268;3.41474;-2.86893;-3.61754;3
AHRS;4.226;1024.268;40.7248;-118.0572;84.8914;0.67464;-0.47232;0.10545;63
LIGH;4.233;1024.276;4510.0;0
ACCE;4.234;1024.276;4.92248;8.69574;-2.97839;3
MAGN;4.235;1024.276;-30.72000;-6.90000;12.30000;3
GYRO;4.244;1024.288;3.58883;-2.70888;-3.53844;3
AHRS;4.246;1024.288;42.2770;-125.5388;91.2321;0.70812;-0.46217;0.08072;46
PRES;4.248;1024.291;1015.3259;0
ACCE;4.253;1024.296;4.26168;8.78193;-3.46680;3
MAGN;4.254;1024.296;-28.98000;-8.82000;15.06000;3
LIGH;4.255;1024.296;4389.0;0
GYRO;4.264;1024.308;3.32769;-2.73698;-3.55035;3
AHRS;4.265;1024.308;43.2656;-133.3934;97.7960;0.73920;-0.45135;0.05452;-63
ACCE;4.273;1024.316;3.62961;8.71489;-4.07972;3
MAGN;4.274;1024.316;-27.24000;-10.56000;17.64000;3
LIGH;4.276;1024.316;4389.0;0
GYRO;4.284;1024.328;2.87656;-2.63833;-3.50545;3
AHRS;4.286;1024.328;43.4305;-140.9950;104.3719;0.76756;-0.43933;0.03120;45
PRES;4.287;1024.331;1015.2287;0
LIGH;4.293;1024.336;4326.0;0
ACCE;4.293;1024.337;2.72939;8.80109;-5.00867;3
MAGN;4.295;1024.337;-25.44000;-12.18000;20.28000;3
GYRO;4.304;1024.348;2.51310;-2.19148;-3.11663;3
AHRS;4.305;1024.348;42.9062;-147.7403;110.2631;0.79165;-0.42777;0.01129;-90
LIGH;4.313;1024.356;4326.0;0
ACCE;4.314;1024.356;1.58017;8.72447;-5.30555;3
MAGN;4.315;1024.356;-22.98000;-13.56000;22.80000;3
GYRO;4.324;1024.368;2.18842;-1.95935;-2.63924;3
AHRS;4.325;1024.368;42.0303;-154.1100;115.3857;0.81186;-0.41833;-0.01005;64
PRES;4.327;1024.371;1015.2593;0
LIGH;4.333;1024.376;4298.0;0
ACCE;4.333;1024.376;0.49799;8.14029;-4.93206;3
MAGN;4.335;1024.376;-20.34000;-14.52000;25.08000;3
GYRO;4.345;1024.388;1.91690;-2.25043;-2.55250;3
AHRS;4.346;1024.388;40.9152;-160.4779;120.2031;0.83001;-0.40890;-0.03399;-46
LIGH;4.353;1024.396;4298.0;0
ACCE;4.354;1024.397;-0.27773;7.03895;-4.54898;3
MAGN;4.355;1024.397;-17.88000;-15.12000;27.18000;3
GYRO;4.364;1024.408;1.86772;-2.50241;-2.94315;3
AHRS;4.365;1024.408;39.6075;-166.5774;124.9314;0.84688;-0.39685;-0.05805;-34
PRES;4.367;1024.411;1015.2561;0
LIGH;4.373;1024.416;4343.0;0
ACCE;4.374;1024.417;-0.52672;6.67503;-4.52025;3
MAGN;4.375;1024.417;-15.12000;-15.24000;29.34000;3
GNSS;4.382;1491388009.999;39.993574;-0.073952;116.741;0.000;6.0;0.0;13;11
GYRO;4.396;1024.428;2.30113;-2.20125;-3.05921;3
AHRS;4.398;1024.428;37.6597;-171.9577;128.9921;0.86189;-0.38610;-0.07873;24
LIGH;4.401;1024.436;4343.0;0
ACCE;4.402;1024.437;-0.26815;6.78996;-4.93206;3
MAGN;4.403;1024.437;-12.36000;-15.12000;31.08000;3
GYRO;4.408;1024.448;2.98805;-1.17408;-2.73087;3
AHRS;4.410;1024.448;34.9648;-176.4018;132.5505;0.87657;-0.37494;-0.09340;127
PRES;4.411;1024.451;1015.3319;0
LIGH;4.414;1024.456;4538.0;0
ACCE;4.415;1024.457;-0.36392;6.64630;-5.43963;3
MAGN;4.416;1024.457;-9.84000;-14.52000;32.82000;3
GNSS;4.418;1491388009.999;39.993574;-0.073952;116.741;0.000;6.0;0.0;13;11
GYRO;4.425;1024.468;3.51370;-0.47312;-2.40589;3
AHRS;4.426;1024.468;31.5697;179.5587;135.6981;0.89087;-0.36380;-0.10600;-1
LIGH;4.432;1024.476;4538.0;0
ACCE;4.435;1024.479;-0.79487;6.18662;-5.72693;3
MAGN;4.436;1024.479;-7.38000;-13.56000;34.14000;3
GYRO;4.444;1024.488;3.70307;0.70311;-2.25623;3
AHRS;4.445;1024.488;27.5198;177.9147;138.1869;0.90566;-0.35059;-0.10137;-35
PRES;4.447;1024.491;1015.2619;0
LIGH;4.452;1024.496;4861.0;0
ACCE;4.453;1024.497;-1.02472;5.34386;-6.51223;3
MAGN;4.454;1024.497;-5.22000;-12.18000;35.28000;3
GYRO;4.464;1024.508;3.73086;1.02717;-2.02319;3
AHRS;4.465;1024.508;22.8800;176.6123;139.8946;0.91830;-0.34143;-0.09519;-72
LIGH;4.472;1024.516;4861.0;0
ACCE;4.473;1024.517;-1.40779;5.30555;-7.95833;3
MAGN;4.474;1024.517;-3.48000;-10.44000;36.18000;3
GYRO;4.484;1024.528;3.89304;1.09070;-1.79625;3
AHRS;4.485;1024.528;17.8972;176.2505;141.5079;0.93044;-0.33024;-0.08176;50
PRES;4.487;1024.531;1015.2996;0
LIGH;4.493;1024.536;5186.0;0
ACCE;4.495;1024.538;-1.62806;5.22894;-8.92558;3
MAGN;4.496;1024.538;-1.86000;-8.58000;36.96000;3
GYRO;4.504;1024.548;4.06958;1.39094;-1.72081;3
AHRS;4.506;1024.548;12.6885;176.4571;143.1087;0.94128;-0.31756;-0.06409;-54
LIGH;4.514;1024.556;5186.0;0
ACCE;4.517;1024.558;-0.94810;4.56814;-9.45231;3
MAGN;4.517;1024.558;-0.48000;-6.24000;37.50000;3
GYRO;4.524;1024.568;4.03507;2.33381;-1.61910;3
AHRS;4.524;1024.568;7.9172;177.4774;144.4432;0.94928;-0.30598;-0.04199;-90
PRES;4.527;1024.571;1015.2810;0
LIGH;4.532;1024.576;5220.0;0
MAGN;4.534;1024.577;0.54000;-3.96000;37.80000;3
GYRO;4.544;1024.588;3.87411;2.60290;-1.43798;3
AHRS;4.544;1024.588;3.3975;178.0021;145.5329;0.95439;-0.29659;-0.02543;89
LIGH;4.552;1024.596;5220.0;0
ACCE;4.554;1024.597;-0.48842;3.27527;-11.02290;3
MAGN;4.554;1024.597;1.08000;-1.62000;37.92000;3
GYRO;4.564;1024.608;3.61113;3.16001;-1.34085;3
AHRS;4.564;1024.608;-0.7924;-179.9053;146.7974;-0.95829;0.28571;-0.00277;58
PRES;4.567;1024.611;1015.2607;0
LIGH;4.572;1024.616;5167.0;0
ACCE;4.574;1024.618;-0.12450;3.41892;-12.43070;3
MAGN;4.574;1024.618;1.02000;0.84000;37.80000;3
GYRO;4.584;1024.628;3.05585;4.50880;-0.88728;3
AHRS;4.584;1024.628;-4.2521;-176.8673;147.4870;-0.95871;0.28061;-0.03661;-108
LIGH;4.592;1024.636;5167.0;0
ACCE;4.594;1024.638;1.24498;2.72939;-12.69885;3
MAGN;4.594;1024.638;0.54000;3.54000;37.44000;3
GYRO;4.605;1024.648;2.30021;6.30749;-0.32987;3
AHRS;4.606;1024.648;-7.2390;-172.6169;148.0550;-0.95637;0.27797;-0.07911;12
PRES;4.609;1024.651;1015.2580;0
SOUN;4.609;343.61;0.01049;54.39
LIGH;4.615;1024.656;4830.0;0
ACCE;4.616;1024.658;2.84431;0.03831;-9.50019;3
MAGN;4.617;1024.658;-0.18000;6.00000;36.78000;3
GYRO;4.625;1024.668;1.71836;7.43942;-0.38454;3
AHRS;4.626;1024.668;-9.5863;-167.8837;148.7928;-0.95205;0.27504;-0.12364;49
LIGH;4.633;1024.676;4830.0;0
ACCE;4.635;1024.678;4.68306;-0.09577;-9.22246;3
MAGN;4.636;1024.678;-1.26000;8.22000;35.94000;3
GYRO;4.644;1024.688;1.57023;5.92387;-0.97983;3
AHRS;4.645;1024.688;-11.6450;-164.2202;149.6274;-0.94736;0.27158;-0.15812;-127
PRES;4.648;1024.691;1015.1788;0
LIGH;4.653;1024.696;4041.0;0
ACCE;4.655;1024.698;5.70778;-0.42138;-10.38126;3
MAGN;4.656;1024.698;-2.88000;10.56000;34.98000;3
GYRO;4.664;1024.708;1.25716;4.20000;-1.91598;3
AHRS;4.665;1024.708;-13.3798;-159.2457;150.8551;-0.94024;0.26611;-0.20198;-58
LIGH;4.673;1024.716;4041.0;0
ACCE;4.675;1024.719;6.48350;-0.18196;-10.74518;3
MAGN;4.676;1024.719;-4.62000;12.54000;33.78000;3
GYRO;4.684;1024.728;1.45936;3.81760;-2.77486;3
AHRS;4.686;1024.728;-15.3751;-154.3790;152.8568;-0.93240;0.25560;-0.24421;127
PRES;4.688;1024.731;1015.2989;0
LIGH;4.693;1024.736;3197.0;0
ACCE;4.695;1024.739;7.16345;-0.40223;-10.39084;3
MAGN;4.696;1024.739;-6.90000;14.46000;32.40000;3
GYRO;4.704;1024.748;1.84359;4.58149;-2.72568;3
AHRS;4.705;1024.748;-17.1107;-149.9844;154.9090;-0.92397;0.24507;-0.28117;-63
LIGH;4.713;1024.756;3197.0;0
ACCE;4.715;1024.759;7.46991;-0.58419;-9.47146;3
MAGN;4.716;1024.759;-9.30000;16.02000;30.54000;3
GYRO;4.724;1024.768;1.07970;6.23266;-2.03693;3
AHRS;4.725;1024.768;-17.4248;-144.7420;156.8765;-0.91373;0.23375;-0.32222;121
PRES;4.728;1024.771;1015.4564;0
LIGH;4.733;1024.776;2342.0;0
ACCE;4.735;1024.779;7.66145;-0.84276;-7.64229;3
MAGN;4.736;1024.779;-11.88000;17.34000;28.26000;3
GYRO;4.744;1024.788;-0.08155;6.79649;-1.48532;3
AHRS;4.745;1024.788;-17.6498;-139.7066;158.8147;-0.90218;0.22247;-0.36102;81
LIGH;4.753;1024.796;2342.0;0
ACCE;4.755;1024.799;8.00621;-0.50757;-5.81312;3
MAGN;4.757;1024.799;-14.46000;18.54000;26.04000;3
GYRO;4.764;1024.808;-0.14997;5.23084;-1.54457;3
AHRS;4.767;1024.808;-18.0885;-135.2001;160.7486;-0.89018;0.21173;-0.39534;74
PRES;4.769;1024.811;1015.2692;0
LIGH;4.773;1024.816;1824.0;0
ACCE;4.775;1024.819;8.28394;-0.41180;-4.91290;3
MAGN;4.777;1024.819;-16.98000;19.14000;23.52000;3
GYRO;4.784;1024.828;0.91111;3.31669;-1.98470;3
AHRS;4.785;1024.828;-18.4304;-130.3293;162.4403;-0.87504;0.20321;-0.43192;88
LIGH;4.793;1024.836;1824.0;0
ACCE;4.796;1024.839;8.66701;-0.17238;-4.86502;3
MAGN;4.797;1024.839;-19.56000;19.80000;20.64000;3
GYRO;4.804;1024.848;1.74219;2.68200;-2.33992;3
AHRS;4.805;1024.848;-18.0382;-125.4039;164.0287;-0.85915;0.19312;-0.46791;-76
PRES;4.808;1024.851;1015.1451;0
LIGH;4.813;1024.856;1341.0;0
ACCE;4.816;1024.859;9.20331;-0.02873;-5.50666;3
MAGN;4.818;1024.859;-22.14000;19.86000;17.88000;3
GYRO;4.825;1024.868;1.60627;3.44803;-2.23119;3
AHRS;4.826;1024.868;-17.6184;-120.8119;165.6734;-0.84315;0.18219;-0.50082;96
LIGH;4.833;1024.876;1341.0;0
ACCE;4.836;1024.880;9.64384;-0.25857;-5.42047;3
MAGN;4.837;1024.880;-24.48000;19.56000;14.94000;3
GYRO;4.845;1024.888;0.89278;4.85241;-1.78586;3
AHRS;4.846;1024.888;-17.3162;-116.0895;167.4820;-0.82511;0.17065;-0.53403;-109
PRES;4.848;1024.891;1015.2966;0
LIGH;4.853;1024.896;1116.0;0
ACCE;4.856;1024.900;9.55765;-0.44053;-4.36702;3
MAGN;4.857;1024.900;-26.52000;19.14000;11.82000;3
GYRO;4.864;1024.908;0.21564;5.72259;-1.44256;3
AHRS;4.866;1024.908;-17.0031;-111.3988;168.9507;-0.80520;0.16158;-0.56651;122
LIGH;4.873;1024.916;1116.0;0
ACCE;4.876;1024.920;9.08839;-0.23942;-2.77727;3
MAGN;4.877;1024.920;-28.44000;18.48000;8.64000;3
GYRO;4.884;1024.928;0.06842;5.44281;-1.45539;3
AHRS;4.886;1024.928;-16.8506;-106.7244;169.8592;-0.78293;0.15725;-0.59839;-108
PRES;4.888;1024.931;1015.2623;0
LIGH;4.893;1024.936;1179.0;0
ACCE;4.896;1024.940;8.80109;0.22027;-1.33118;3
MAGN;4.898;1024.940;-29.88000;17.88000;5.10000;3
GYRO;4.904;1024.948;0.34667;4.46848;-1.78006;3
AHRS;4.905;1024.948;-16.7534;-102.0163;170.1663;-0.75826;0.15723;-0.62991;-84
LIGH;4.913;1024.956;1179.0;0
MAGN;4.916;1024.960;-31.08000;16.80000;1.68000;3
GYRO;4.924;1024.968;0.76725;3.59830;-2.11359;3
AHRS;4.925;1024.968;-16.5504;-97.3711;170.2998;-0.73258;0.15752;-0.66012;-9
PRES;4.927;1024.971;1015.3141;0
LIGH;4.933;1024.976;1419.0;0
ACCE;4.937;1024.980;9.03093;1.90578;-0.22984;3
MAGN;4.938;1024.980;-31.80000;15.60000;-1.68000;3
GYRO;4.944;1024.988;0.98074;3.40405;-2.24737;3
AHRS;4.945;1024.988;-15.8968;-92.7512;170.5018;-0.70656;0.15443;-0.68924;57
LIGH;4.953;1024.996;1419.0;0
MAGN;4.957;1025.001;-32.40000;14.40000;-5.10000;3
GYRO;4.964;1025.008;0.90439;3.58120;-2.27547;3
AHRS;4.965;1025.008;-15.1549;-88.7787;170.6242;-0.68340;0.15059;-0.71353;-10
PRES;4.967;1025.011;1015.0847;0
LIGH;4.973;1025.016;1926.0;0
ACCE;4.977;1025.021;8.58082;2.68151;0.48842;3
MAGN;4.978;1025.021;-32.46000;13.02000;-8.28000;3
GYRO;4.984;1025.028;0.49083;4.37563;-1.97462;3
AHRS;4.985;1025.028;-13.2901;-84.0618;170.8935;-0.65611;0.13848;-0.74162;-48
LIGH;4.993;1025.036;1926.0;0
ACCE;4.998;1025.041;7.85298;2.49955;2.47082;3
MAGN;4.999;1025.041;-32.22000;11.76000;-11.52000;3
GYRO;5.004;1025.048;-0.07666;4.72107;-1.81183;3
AHRS;5.006;1025.048;-11.5765;-79.8701;170.5910;-0.63015;0.12945;-0.76560;-122
PRES;5.008;1025.051;1015.1851;0
LIGH;5.013;1025.056;4297.0;0
ACCE;5.017;1025.061;7.46991;2.59531;3.81157;3
MAGN;5.018;1025.061;-31.44000;10.32000;-14.88000;3
GYRO;5.025;1025.068;-0.55619;4.36372;-1.79075;3
AHRS;5.027;1025.068;-9.7084;-75.6287;169.8797;0.60263;-0.12047;0.78868;-101
LIGH;5.033;1025.076;4297.0;0
ACCE;5.038;1025.081;7.28795;3.10289;4.14676;3
MAGN;5.039;1025.081;-30.48000;9.06000;-17.82000;3
GYRO;5.061;1025.088;-0.71746;3.87533;-1.83229;3
AHRS;5.062;1025.088;-8.6360;-70.7800;168.5868;0.56853;-0.11850;0.81322;70
PRES;5.064;1025.091;1015.2102;0
LIGH;5.065;1025.096;8844.0;0
ACCE;5.066;1025.101;6.91445;3.65834;4.30956;3
MAGN;5.068;1025.101;-29.10000;7.86000;-20.64000;3
GYRO;5.069;1025.108;-0.21900;3.83196;-1.91537;3
AHRS;5.071;1025.108;-7.6558;-65.6082;167.2517;0.53099;-0.11578;0.83748;23
LIGH;5.073;1025.116;8844.0;0
ACCE;5.078;1025.122;6.36858;4.05099;4.75010;3
MAGN;5.080;1025.122;-27.48000;6.60000;-23.34000;3
GYRO;5.085;1025.128;0.24984;3.72933;-1.99448;3
AHRS;5.087;1025.128;-6.4305;-61.2382;165.5854;0.49845;-0.11169;0.85601;68
PRES;5.089;1025.131;1015.1855;0
LIGH;5.093;1025.136;15292.0;0
ACCE;5.099;1025.142;5.64074;4.35745;5.25767;3
MAGN;5.102;1025.142;-25.74000;5.64000;-25.68000;3
GYRO;5.105;1025.148;0.20311;3.29073;-2.01158;3
AHRS;5.106;1025.148;-4.9401;-57.4043;163.8205;0.46972;-0.10495;0.87051;-15
SOUN;5.108;141.04;0.00430;46.66
LIGH;5.113;1025.156;15292.0;0
ACCE;5.118;1025.161;5.01825;4.91290;5.43005;3
MAGN;5.121;1025.161;-23.70000;4.50000;-27.84000;3
WIFI;5.122;2560.064;WAP116;20:17:FF:FF:F1:16;-73
WIFI;5.122;2560.064;WAP240;20:17:FF:FF:F2:40;-83
WIFI;5.122;2560.064;WAP131;20:17:FF:FF:F1:31;-82
WIFI;5.122;2560.065;WAP123;20:17:FF:FF:F1:23;-77
WIFI;5.122;2560.064;WAP265;20:17:FF:FF:F2:65;-80
WIFI;5.122;2560.064;WAP320;20:17:FF:FF:F3:20;-71
WIFI;5.122;2560.064;WAP124;20:17:FF:FF:F1:24;-84
WIFI;5.122;2560.065;WAP110;20:17:FF:FF:F1:10;-73
WIFI;5.122;2560.065;WAP314;20:17:FF:FF:F3:14;-73
WIFI;5.122;2560.064;WAP192;20:17:FF:FF:F1:92;-67
WIFI;5.122;2560.065;WAP214;20:17:FF:FF:F2:14;-87
WIFI;5.122;2560.064;WAP008;20:17:FF:FF:F0:08;-83
WIFI;5.122;2560.064;WAP014;20:17:FF:FF:F0:14;-86
WIFI;5.122;2560.064;WAP076;20:17:FF:FF:F0:76;-86
WIFI;5.122;2560.065;WAP058;20:17:FF:FF:F0:58;-79
WIFI;5.122;2560.064;WAP033;20:17:FF:FF:F0:33;-84
WIFI;5.122;2560.064;WAP010;20:17:FF:FF:F0:10;-87
WIFI;5.122;2560.064;WAP029;20:17:FF:FF:F0:29;-84
WIFI;5.122;2560.065;WAP031;20:17:FF:FF:F0:31;-89
WIFI;5.122;2560.064;WAP279;20:17:FF:FF:F2:79;-89
WIFI;5.122;2560.064;WAP130;20:17:FF:FF:F1:30;-76
WIFI;5.122;2560.064;WAP065;20:17:FF:FF:F0:65;-79
WIFI;5.122;2560.064;WAP143;20:17:FF:FF:F1:43;-84
WIFI;5.122;2560.065;WAP032;20:17:FF:FF:F0:32;-88
WIFI;5.122;2560.065;WAP257;20:17:FF:FF:F2:57;-85
GYRO;5.161;1025.168;0.02627;3.02531;-2.11329;3
AHRS;5.162;1025.168;-3.1078;-53.3956;162.1606;0.43993;-0.09357;0.88415;-47
PRES;5.164;1025.171;1015.3168;0
LIGH;5.165;1025.176;49928.0;0
ACCE;5.165;1025.181;4.63517;5.60243;5.78439;3
MAGN;5.166;1025.181;-21.36000;3.72000;-29.88000;3
GYRO;5.168;1025.188;-0.10263;2.91658;-2.01647;3
AHRS;5.169;1025.188;-1.4964;-49.5625;160.4817;0.41104;-0.08273;0.89563;-48
LIGH;5.171;1025.196;49928.0;0
ACCE;5.171;1025.202;3.86903;5.78439;5.42047;3
MAGN;5.173;1025.202;-19.08000;2.94000;-31.86000;3
GYRO;5.174;1025.208;-0.22083;2.85763;-1.90712;3
AHRS;5.180;1025.208;0.2831;-45.9176;158.5275;0.38366;-0.07043;0.90449;41
PRES;5.186;1025.211;1015.2975;0
LIGH;5.187;1025.216;85745.0;0
ACCE;5.188;1025.222;2.92093;5.57370;6.12916;3
MAGN;5.189;1025.222;-16.74000;2.22000;-33.54000;3
GYRO;5.190;1025.228;-0.60476;2.99263;-1.78556;3
AHRS;5.191;1025.228;1.8322;-42.0850;156.2612;0.35441;-0.05924;0.91206;-45
LIGH;5.193;1025.236;85745.0;0
ACCE;5.210;1025.242;1.91536;5.64074;6.86657;3
MAGN;5.211;1025.242;-14.34000;1.74000;-34.98000;3
GYRO;5.212;1025.248;-1.10047;2.79104;-1.75043;3
AHRS;5.213;1025.248;3.1427;-38.6728;153.7855;0.32823;-0.04986;0.91660;94
PRES;5.214;1025.251;1015.2023;0
LIGH;5.215;1025.256;85745.0;0
ACCE;5.219;1025.262;1.17795;5.43005;7.59441;3
MAGN;5.219;1025.262;-11.82000;1.14000;-35.94000;3
GYRO;5.224;1025.268;-1.37567;2.27822;-1.96363;3
AHRS;5.225;1025.268;3.8747;-35.1856;150.8839;0.30048;-0.04474;0.91953;-92
LIGH;5.232;1025.276;85745.0;0
ACCE;5.238;1025.282;0.50757;5.14275;8.06367;3
MAGN;5.238;1025.282;-9.42000;1.08000;-36.84000;3
GYRO;5.244;1025.288;-1.43462;1.44592;-2.47920;3
AHRS;5.244;1025.288;4.2462;-32.0457;147.4301;0.27475;-0.04317;0.91909;-4
PRES;5.247;1025.291;1015.1560;0
LIGH;5.252;1025.296;85745.0;0
ACCE;5.258;1025.302;0.13408;5.12359;7.88171;3
GYRO;5.264;1025.308;-1.44134;0.91385;-2.92543;3
AHRS;5.265;1025.308;4.0579;-29.0359;143.5756;0.24869;-0.04574;0.91622;-13
LIGH;5.272;1025.316;85745.0;0
ACCE;5.278;1025.322;0.05746;4.66391;7.76679;3
MAGN;5.280;1025.322;-4.74000;1.32000;-38.16000;3
GYRO;5.284;1025.328;-1.34054;0.46701;-2.99568;3
AHRS;5.286;1025.328;3.6542;-26.8168;139.4980;0.22818;-0.05113;0.90959;-116
PRES;5.289;1025.331;1015.3817;0
LIGH;5.292;1025.336;85745.0;0
ACCE;5.300;1025.343;-0.31603;4.23295;7.51779;3
MAGN;5.301;1025.343;-2.70000;1.80000;-38.76000;3
GYRO;5.304;1025.348;-1.13865;0.48228;-2.75867;3
AHRS;5.305;1025.348;3.5521;-24.9176;135.4973;0.21104;-0.05364;0.90077;25
LIGH;5.313;1025.356;85745.0;0
ACCE;5.319;1025.363;-0.82361;4.00311;7.88171;3
MAGN;5.322;1025.363;-0.90000;2.40000;-39.06000;3
GYRO;5.324;1025.368;-1.32985;0.46334;-2.50607;3
AHRS;5.326;1025.368;2.7704;-23.4284;130.9444;0.19448;-0.06273;0.88851;-18
PRES;5.327;1025.371;1015.2236;0
LIGH;5.333;1025.376;85745.0;0
ACCE;5.339;1025.383;-1.58975;3.38061;8.59997;3
MAGN;5.340;1025.383;0.84000;3.24000;-39.42000;3
GYRO;5.345;1025.388;-1.87841;-0.02016;-2.61084;3
AHRS;5.346;1025.388;1.6556;-22.4946;126.1041;0.18027;-0.07575;0.87293;-84
LIGH;5.353;1025.396;85745.0;0
ACCE;5.359;1025.403;-2.37505;2.83473;9.33739;3
GYRO;5.364;1025.408;-2.62825;-1.02442;-3.32830;3
AHRS;5.365;1025.408;0.1559;-22.1764;120.6738;0.16778;-0.09402;0.85260;61
PRES;5.367;1025.411;1015.2534;0
LIGH;5.373;1025.416;54420.0;0
ACCE;5.382;1025.424;-2.88262;2.00155;9.11712;3
MAGN;5.384;1025.424;3.24000;5.22000;-39.30000;3
GYRO;5.386;1025.428;-3.00576;-2.16552;-4.33745;3
AHRS;5.388;1025.428;-1.6848;-22.5521;114.6463;0.15679;-0.11770;0.82694;-118
GNSS;5.390;1491388010.999;39.993574;-0.073952;121.984;0.000;6.0;0.0;13;11
LIGH;5.400;1025.436;54420.0;0
ACCE;5.402;1025.443;-2.49955;1.77171;8.20732;3
MAGN;5.403;1025.443;3.54000;6.42000;-39.00000;3
GYRO;5.410;1025.448;-2.68781;-2.53173;-4.77666;3
AHRS;5.411;1025.448;-3.0155;-23.1825;108.9244;0.14846;-0.13772;0.79993;107
PRES;5.412;1025.451;1015.2549;0
LIGH;5.414;1025.456;42850.0;0
GNSS;5.415;1491388010.999;39.993574;-0.073952;121.984;0.000;6.0;0.0;14;12
ACCE;5.422;1025.465;-0.90980;2.57616;7.60398;3
MAGN;5.422;1025.465;3.66000;7.62000;-38.52000;3
GYRO;5.424;1025.468;-1.97187;-2.24035;-3.88877;3
AHRS;5.425;1025.468;-4.3297;-23.9781;103.7309;0.14045;-0.15724;0.77370;-87
LIGH;5.432;1025.476;42850.0;0
ACCE;5.442;1025.485;0.60334;2.68151;7.68060;3
MAGN;5.442;1025.485;3.54000;9.06000;-38.22000;3
GYRO;5.444;1025.488;-1.44134;-1.94499;-3.17986;3
AHRS;5.445;1025.488;-4.9453;-25.3069;98.0451;0.13762;-0.17529;0.74214;-91
PRES;5.447;1025.491;1015.2658;0
LIGH;5.452;1025.496;19431.0;0
ACCE;5.462;1025.506;1.22583;1.48441;8.47547;3
MAGN;5.462;1025.506;3.06000;10.56000;-37.74000;3
GYRO;5.464;1025.508;-1.50578;-1.53999;-2.17743;3
AHRS;5.465;1025.508;-5.4517;-26.4272;93.4821;0.13455;-0.19019;0.71563;70
LIGH;5.472;1025.516;19431.0;0
ACCE;5.482;1025.526;0.67038;-0.47884;9.30866;3
MAGN;5.483;1025.526;2.22000;12.18000;-37.02000;3
GYRO;5.484;1025.528;-2.30724;-2.05526;-2.54395;3
AHRS;5.485;1025.528;-5.5088;-28.5843;88.0275;0.13784;-0.20969;0.68108;-3
PRES;5.487;1025.531;1015.2666;0
LIGH;5.492;1025.536;8311.0;0
ACCE;5.502;1025.546;0.27773;-1.81959;8.84897;3
MAGN;5.502;1025.546;1.02000;13.80000;-36.30000;3
GYRO;5.504;1025.548;-3.24522;-2.85946;-3.69635;3
AHRS;5.504;1025.548;-6.3484;-30.5772;82.7604;0.13396;-0.23285;0.64764;-87
LIGH;5.512;1025.556;8311.0;0
ACCE;5.522;1025.566;1.26414;-1.96325;8.56167;3
MAGN;5.523;1025.566;-0.66000;15.30000;-35.22000;3
GYRO;5.524;1025.568;-3.34418;-3.42573;-4.78185;3
AHRS;5.525;1025.568;-7.1990;-32.8345;77.7101;0.13006;-0.25744;0.61441;87
PRES;5.527;1025.571;1015.1806;0
LIGH;5.532;1025.576;8501.0;0
ACCE;5.542;1025.586;2.73897;-0.32561;7.68060;3
MAGN;5.543;1025.586;-2.52000;16.68000;-34.26000;3
GYRO;5.544;1025.588;-3.10778;-3.59097;-5.22840;3
AHRS;5.545;1025.588;-8.4084;-35.7020;72.1981;0.12374;-0.28813;0.57747;93
LIGH;5.552;1025.596;8501.0;0
ACCE;5.562;1025.606;4.01268;0.30646;7.89129;3
MAGN;5.563;1025.606;-4.74000;17.76000;-33.00000;3
GYRO;5.564;1025.608;-3.19788;-2.58885;-4.32034;3
AHRS;5.565;1025.608;-9.8992;-38.0715;66.6990;0.11050;-0.31627;0.54125;-42
PRES;5.567;1025.611;1015.3064;0
LIGH;5.572;1025.616;6361.0;0
ACCE;5.582;1025.626;4.26168;-0.86191;7.98706;3
MAGN;5.584;1025.626;-7.14000;18.78000;-31.50000;3
GYRO;5.586;1025.628;-2.86404;-2.04609;-2.56411;3
AHRS;5.587;1025.628;-10.2652;-41.0448;61.6840;0.10707;-0.34274;0.50514;26
LIGH;5.592;1025.636;6361.0;0
ACCE;5.603;1025.646;4.65433;-2.15478;7.84340;3
MAGN;5.604;1025.646;-9.66000;19.68000;-29.94000;3
GYRO;5.605;1025.648;-1.99722;-2.23546;-1.92697;3
AHRS;5.606;1025.648;-9.2893;-43.9332;56.5917;0.11061;-0.36389;0.46484;51
PRES;5.608;1025.651;1015.2395;0
SOUN;5.609;242.98;0.00742;51.38
LIGH;5.614;1025.656;5668.0;0
ACCE;5.627;1025.669;5.14275;-2.45166;7.69018;3
MAGN;5.628;1025.669;-12.30000;20.40000;-28.32000;3
GYRO;5.629;1025.670;-1.29106;-2.33992;-2.43124;3
AHRS;5.630;1025.670;-9.0651;-46.0223;52.4859;0.10707;-0.38168;0.43343;84
LIGH;5.633;1025.676;5668.0;0
ACCE;5.643;1025.687;5.88974;-2.69108;7.36456;3
MAGN;5.645;1025.687;-15.00000;20.76000;-26.52000;3
GYRO;5.646;1025.688;-1.36162;-2.85732;-2.93185;3
AHRS;5.647;1025.688;-9.4585;-48.9753;49.1629;0.10361;-0.40686;0.40836;-112
PRES;5.649;1025.691;1015.2693;0
LIGH;5.653;1025.696;5652.0;0
ACCE;5.663;1025.707;6.53138;-2.52828;6.84742;3
MAGN;5.665;1025.707;-17.82000;20.94000;-24.42000;3
GYRO;5.666;1025.708;-1.39094;-3.45292;-3.25927;3
AHRS;5.667;1025.708;-8.8919;-52.1940;46.1958;0.10802;-0.43072;0.38261;0
LIGH;5.673;1025.716;5652.0;0
ACCE;5.683;1025.727;7.12514;-2.00155;6.29196;3
MAGN;5.684;1025.727;-20.70000;21.00000;-22.38000;3
GYRO;5.685;1025.728;-1.10353;-3.64839;-3.47124;3
AHRS;5.686;1025.728;-7.7253;-55.6567;43.2566;0.11629;-0.45493;0.35445;72
PRES;5.688;1025.731;1015.1864;0
LIGH;5.692;1025.736;5931.0;0
ACCE;5.703;1025.747;7.25922;-1.87705;5.39174;3
MAGN;5.704;1025.747;-23.28000;20.64000;-19.98000;3
GYRO;5.705;1025.748;-0.86437;-3.76140;-3.25561;3
AHRS;5.706;1025.748;-6.5054;-59.7503;40.4277;0.12566;-0.48368;0.32565;54
LIGH;5.712;1025.756;5931.0;0
ACCE;5.724;1025.768;7.43160;-1.72383;4.32872;3
MAGN;5.725;1025.768;-25.68000;19.98000;-17.58000;3
GYRO;5.726;1025.768;-0.39676;-3.85731;-3.41138;3
AHRS;5.727;1025.768;-4.1877;-64.0008;37.8532;0.14246;-0.51099;0.29320;-6
PRES;5.728;1025.771;1015.2374;0
LIGH;5.732;1025.776;6034.0;0
GYRO;5.744;1025.788;0.40348;-3.68168;-4.20489;3
AHRS;5.745;1025.788;-1.0778;-68.0551;35.9703;0.16536;-0.53463;0.26089;102
ACCE;5.747;1025.789;7.97748;-1.30245;3.94564;3
MAGN;5.747;1025.789;-27.84000;18.96000;-15.24000;3
LIGH;5.752;1025.796;6034.0;0
GYRO;5.764;1025.808;0.94592;-3.66702;-5.07537;3
AHRS;5.765;1025.808;2.3569;-72.5053;34.6624;0.19195;-0.55944;0.22857;-78
ACCE;5.767;1025.809;8.37971;-0.72784;3.39019;3
MAGN;5.771;1025.809;-29.88000;17.64000;-12.60000;3
PRES;5.773;1025.811;1015.0977;0
LIGH;5.774;1025.816;5945.0;0
ACCE;5.784;1025.828;9.18416;0.66080;2.93050;3
MAGN;5.785;1025.828;-31.56000;15.90000;-9.84000;3
GYRO;5.787;1025.828;1.03022;-3.78859;-5.88966;3
AHRS;5.788;1025.828;6.3776;-76.4470;33.8895;0.22185;-0.57822;0.19569;63
LIGH;5.793;1025.836;5945.0;0
ACCE;5.804;1025.848;9.95030;2.77727;2.35589;3
MAGN;5.807;1025.848;-33.12000;13.86000;-7.02000;3
GYRO;5.808;1025.848;1.18905;-3.38297;-6.05123;3
AHRS;5.811;1025.848;10.6016;-79.8921;34.0416;0.25486;-0.59059;0.16673;-36
PRES;5.814;1025.851;1015.2152;0
LIGH;5.815;1025.856;5573.0;0
GYRO;5.824;1025.868;1.31031;-2.48958;-5.37256;3
AHRS;5.825;1025.868;15.1564;-83.6001;34.5547;0.29011;-0.60170;0.13553;-128
ACCE;5.827;1025.869;10.52491;4.47237;1.78129;3
MAGN;5.828;1025.869;-34.38000;11.58000;-4.20000;3
LIGH;5.833;1025.876;5573.0;0
GYRO;5.844;1025.888;1.23059;-1.76937;-4.73909;3
AHRS;5.845;1025.888;20.4732;-86.9922;35.2300;0.32785;-0.60658;0.09945;-65
MAGN;5.848;1025.889;-34.98000;9.00000;-1.56000;3
PRES;5.850;1025.891;1015.2405;0
LIGH;5.853;1025.896;5232.0;0
GYRO;5.865;1025.908;0.98105;-1.59039;-4.86951;3
AHRS;5.866;1025.908;25.2703;-89.8568;36.1175;0.36086;-0.60717;0.06728;61
ACCE;5.868;1025.909;10.13226;5.01825;1.24498;3
MAGN;5.870;1025.909;-35.46000;6.36000;1.08000;3
LIGH;5.873;1025.916;5232.0;0
GYRO;5.884;1025.928;0.87568;-1.77243;-5.58881;3
AHRS;5.885;1025.928;30.3677;-92.6407;37.3872;0.39505;-0.60317;0.03419;53
ACCE;5.888;1025.928;9.28950;5.30555;1.22583;3
MAGN;5.889;1025.928;-35.40000;3.72000;3.48000;3
PRES;5.890;1025.931;1015.1302;0
LIGH;5.892;1025.936;4969.0;0
GYRO;5.904;1025.948;1.06168;-2.00730;-6.26473;3
AHRS;5.905;1025.948;35.0933;-95.7218;39.1098;0.42725;-0.59853;0.00346;7
ACCE;5.907;1025.949;8.12113;5.93762;0.77572;3
MAGN;5.908;1025.949;-35.22000;0.72000;5.82000;3
LIGH;5.912;1025.956;4969.0;0
GYRO;5.924;1025.968;1.50487;-2.26967;-6.49502;3
AHRS;5.925;1025.968;39.8556;-99.8673;41.7313;0.46126;-0.59415;-0.02820;-42
ACCE;5.927;1025.969;7.34541;7.03895;0.28730;3
MAGN;5.928;1025.969;-34.56000;-2.28000;8.16000;3
PRES;5.929;1025.971;1015.2032;0
LIGH;5.932;1025.976;4701.0;0
GYRO;5.944;1025.988;2.15055;-2.45568;-6.39759;3
AHRS;5.945;1025.988;44.6611;-105.1989;45.6646;0.49783;-0.58771;-0.06017;8
ACCE;5.947;1025.989;6.23450;8.43717;-0.45011;3
MAGN;5.948;1025.989;-33.48000;-5.28000;10.62000;3
LIGH;5.952;1025.996;4701.0;0
GYRO;5.964;1026.008;2.53906;-2.57266;-5.78703;3
AHRS;5.965;1026.008;48.8767;-111.8709;50.8393;0.53303;-0.58170;-0.09065;100
ACCE;5.967;1026.009;5.01825;9.24162;-1.18752;3
MAGN;5.968;1026.009;-31.92000;-7.98000;12.90000;3
PRES;5.969;1026.011;1015.1827;0
LIGH;5.972;1026.016;4308.0;0
GYRO;5.984;1026.028;3.19544;-2.51493;-5.03719;3
AHRS;5.985;1026.028;52.1122;-120.6213;58.5292;0.57130;-0.57447;-0.11537;-38
ACCE;5.987;1026.029;4.09887;9.38527;-1.43652;3
MAGN;5.988;1026.029;-30.06000;-10.62000;15.24000;3
LIGH;5.992;1026.036;4308.0;0
GYRO;6.004;1026.048;3.39763;-2.77150;-4.63799;3
AHRS;6.006;1026.048;54.6665;-130.9692;67.2752;0.60635;-0.56739;-0.14363;-103
ACCE;6.008;1026.049;3.28484;9.50977;-1.77171;3
MAGN;6.009;1026.049;-27.72000;-13.14000;17.52000;3
PRES;6.010;1026.051;1015.1599;0
LIGH;6.013;1026.056;3920.0;0
GYRO;6.024;1026.068;3.10075;-2.78768;-4.25284;3
AHRS;6.025;1026.068;55.8342;-141.4456;76.4555;0.63754;-0.55957;-0.16666;117
ACCE;6.027;1026.069;2.23140;9.18416;-2.12605;3
MAGN;6.028;1026.069;-25.26000;-15.48000;19.56000;3
LIGH;6.033;1026.076;3920.0;0
GYRO;6.060;1026.088;2.77424;-2.43308;-4.11357;3
AHRS;6.063;1026.088;55.8995;-151.9633;85.8665;0.66690;-0.55015;-0.18719;-20
ACCE;6.066;1026.089;1.35991;8.68616;-2.26013;3
MAGN;6.067;1026.089;-22.50000;-17.34000;21.54000;3
PRES;6.068;1026.091;1015.2350;0
LIGH;6.069;1026.096;3730.0;0
GYRO;6.070;1026.108;2.55891;-2.00119;-4.03415;3
AHRS;6.071;1026.108;55.1030;-161.5467;94.2746;0.69190;-0.54094;-0.20637;119
ACCE;6.073;1026.109;0.53630;8.40844;-2.54743;3
MAGN;6.074;1026.109;-19.62000;-18.78000;23.40000;3
LIGH;6.075;1026.116;3730.0;0
GYRO;6.085;1026.128;2.33442;-1.55893;-3.93092;3
AHRS;6.088;1026.128;53.8197;-169.9615;101.7679;0.71419;-0.52970;-0.22391;-56
ACCE;6.090;1026.129;-0.22984;8.14986;-2.40378;3
MAGN;6.091;1026.129;-16.62000;-20.04000;25.20000;3
PRES;6.092;1026.131;1015.2250;0
LIGH;6.093;1026.136;3662.0;0
GYRO;6.104;1026.148;2.26692;-1.41049;-3.89763;3
AHRS;6.105;1026.148;51.9255;-177.6616;108.6338;0.73534;-0.51707;-0.24041;115
ACCE;6.107;1026.150;-0.96726;7.92960;-2.93050;3
MAGN;6.108;1026.150;-13.62000;-20.76000;26.58000;3
SOUN;6.110;299.19;0.00913;53.19
LIGH;6.114;1026.156;3662.0;0
GYRO;6.124;1026.168;2.26662;-1.22784;-3.65603;3
AHRS;6.127;1026.168;49.6354;176.1723;114.2998;0.75448;-0.50385;-0.25302;-40
ACCE;6.128;1026.171;-1.34075;7.68060;-3.25611;3
MAGN;6.130;1026.171;-10.62000;-21.18000;27.96000;3
PRES;6.131;1026.171;1015.2348;0
LIGH;6.132;1026.176;3594.0;0
GYRO;6.144;1026.188;2.35672;-0.95478;-3.47002;3
AHRS;6.145;1026.188;47.0411;170.6949;119.4411;0.77290;-0.48876;-0.26479;-56
ACCE;6.147;1026.190;-2.08774;6.94318;-3.49553;3
LIGH;6.152;1026.196;3594.0;0
GYRO;6.164;1026.208;2.42422;-0.63286;-3.73514;3
AHRS;6.165;1026.208;43.8945;165.8008;124.2849;0.79217;-0.47093;-0.27466;33
ACCE;6.167;1026.210;-2.50912;6.38773;-4.03184;3
MAGN;6.168;1026.210;-4.68000;-20.58000;30.30000;3
PRES;6.169;1026.211;1015.2225;0
LIGH;6.173;1026.216;3598.0;0
GYRO;6.184;1026.228;2.63772;-0.21075;-3.86892;3
AHRS;6.185;1026.228;40.1739;162.4161;127.8677;0.81067;-0.45499;-0.27809;67
ACCE;6.189;1026.233;-2.94966;6.10043;-5.61201;3
MAGN;6.190;1026.233;-1.74000;-19.74000;31.56000;3
LIGH;6.193;1026.236;3598.0;0
GYRO;6.204;1026.248;3.01218;0.34056;-3.50789;3
AHRS;6.206;1026.248;36.2326;160.3328;130.5637;0.82845;-0.43983;-0.27556;79
PRES;6.210;1026.251;1015.1838;0
ACCE;6.212;1026.253;-3.94564;5.83228;-6.71334;3
MAGN;6.213;1026.253;0.90000;-18.48000;32.58000;3
LIGH;6.214;1026.256;3743.0;0
GYRO;6.224;1026.268;3.14412;0.81886;-2.76966;3
AHRS;6.226;1026.268;31.7721;158.9280;132.6997;0.84610;-0.42517;-0.26905;93
ACCE;6.229;1026.273;-4.65433;5.27682;-6.83784;3
MAGN;6.230;1026.273;3.24000;-16.74000;33.60000;3
LIGH;6.233;1026.276;3743.0;0
GYRO;6.244;1026.288;2.84388;1.13651;-2.11451;3
AHRS;6.245;1026.288;26.8806;158.4564;134.2504;0.86345;-0.41144;-0.25624;110
PRES;6.248;1026.291;1015.2208;0
ACCE;6.249;1026.293;-4.52025;4.24253;-6.80911;3
MAGN;6.250;1026.293;5.46000;-15.00000;34.38000;3
LIGH;6.253;1026.296;3956.0;0
GYRO;6.264;1026.308;2.52226;1.57084;-1.96851;3
AHRS;6.266;1026.308;22.1638;158.5363;135.6626;0.87941;-0.39697;-0.24049;18
ACCE;6.270;1026.313;-3.70622;3.54342;-6.93361;3
MAGN;6.271;1026.313;7.26000;-12.84000;34.92000;3
LIGH;6.273;1026.316;3956.0;0
GYRO;6.284;1026.328;2.60198;1.97584;-2.33473;3
AHRS;6.286;1026.328;17.4520;158.7171;136.9116;0.89327;-0.38278;-0.22452;-124
PRES;6.288;1026.331;1015.4109;0
ACCE;6.290;1026.334;-4.14676;3.27527;-8.11156;3
MAGN;6.291;1026.334;8.40000;-10.56000;35.58000;3
LIGH;6.293;1026.336;4216.0;0
GYRO;6.304;1026.348;2.82770;1.96271;-2.57083;3
AHRS;6.305;1026.348;13.0731;158.9568;137.9742;0.90438;-0.36966;-0.20949;-103
ACCE;6.310;1026.354;-4.62560;3.09331;-8.86812;3
MAGN;6.311;1026.354;9.30000;-8.16000;36.00000;3
LIGH;6.313;1026.356;4216.0;0
GYRO;6.324;1026.368;2.61847;2.08763;-1.98898;3
AHRS;6.328;1026.368;9.4411;160.1174;138.7642;0.91377;-0.35897;-0.18958;14
PRES;6.330;1026.371;1015.2937;0
ACCE;6.331;1026.374;-4.38618;2.51870;-8.91601;3
MAGN;6.332;1026.374;9.66000;-5.64000;36.18000;3
LIGH;6.334;1026.376;4505.0;0
GYRO;6.344;1026.388;2.11756;2.51585;-1.27457;3
AHRS;6.346;1026.388;5.9194;161.4736;139.6625;-0.92234;0.34764;0.16847;-19
ACCE;6.350;1026.394;-3.87861;1.61848;-9.58638;3
MAGN;6.351;1026.394;9.72000;-3.06000;36.30000;3
LIGH;6.353;1026.396;4505.0;0
GYRO;6.364;1026.408;1.70462;2.49019;-0.85796;3
AHRS;6.365;1026.408;2.7442;162.2910;140.2122;-0.92760;0.33959;0.15275;-69
PRES;6.368;1026.411;1015.2082;0
ACCE;6.370;1026.414;-2.90177;1.64721;-9.78750;3
MAGN;6.372;1026.414;9.54000;-0.72000;36.48000;3
LIGH;6.375;1026.416;4745.0;0
GYRO;6.386;1026.428;1.54488;2.74309;-0.84483;3
AHRS;6.388;1026.428;-0.0756;163.9197;140.5041;-0.93197;0.33448;0.13142;-12
GNSS;6.392;1491388011.999;39.993574;-0.073952;121.858;0.000;6.0;0.0;14;12
ACCE;6.407;1026.435;-2.16436;0.93853;-9.98861;3
LIGH;6.415;1026.436;4745.0;0
GYRO;6.416;1026.448;1.29106;3.49781;-0.98960;3
AHRS;6.416;1026.448;-2.4041;166.2783;140.7201;-0.93572;0.33127;0.10548;-43
PRES;6.418;1026.451;1015.2842;0
ACCE;6.419;1026.454;-1.46525;0.42138;-10.10353;3
MAGN;6.420;1026.454;8.10000;4.02000;36.36000;3
LIGH;6.421;1026.456;4767.0;0
GNSS;6.422;1491388011.999;39.993574;-0.073952;121.858;0.000;6.0;0.0;14;12
GYRO;6.426;1026.468;1.03206;4.22597;-1.10780;3
AHRS;6.427;1026.468;-4.4637;169.0694;141.0012;-0.93889;0.32853;0.07677;60
ACCE;6.431;1026.474;-1.44610;0.17238;-11.26232;3
MAGN;6.432;1026.474;6.84000;6.24000;36.30000;3
LIGH;6.434;1026.476;4767.0;0
GYRO;6.446;1026.488;1.26571;4.27453;-1.08398;3
AHRS;6.452;1026.488;-6.7414;171.9671;141.4153;-0.94126;0.32512;0.04662;44
PRES;6.453;1026.491;1015.2297;0
ACCE;6.454;1026.495;-1.35033;0.69911;-11.93270;3
MAGN;6.454;1026.495;5.22000;8.34000;36.00000;3
LIGH;6.455;1026.496;4706.0;0
GYRO;6.464;1026.508;1.52136;4.24887;-0.98685;3
AHRS;6.465;1026.508;-9.1143;175.5341;141.8015;-0.94226;0.32300;0.01072;-118
ACCE;6.471;1026.515;-0.33519;0.44053;-11.91355;3
MAGN;6.472;1026.515;3.36000;10.50000;35.58000;3
LIGH;6.472;1026.516;4706.0;0
GYRO;6.484;1026.528;1.87902;4.27117;-0.57482;3
AHRS;6.485;1026.528;-11.8338;178.8842;141.6593;-0.93980;0.32567;-0.02470;27
PRES;6.487;1026.531;1015.2833;0
ACCE;6.491;1026.535;0.70868;-0.33519;-10.72602;3
MAGN;6.492;1026.535;1.44000;12.18000;35.10000;3
LIGH;6.492;1026.536;4625.0;0
GYRO;6.504;1026.548;1.71592;4.91685;-0.21869;3
AHRS;6.504;1026.548;-14.1012;-177.3695;141.3752;-0.93541;0.33079;-0.06208;-30
ACCE;6.511;1026.555;2.14520;-1.25456;-9.30866;3
MAGN;6.513;1026.555;-0.90000;13.80000;34.08000;3
LIGH;6.514;1026.556;4625.0;0
GYRO;6.524;1026.568;1.22662;5.44617;-0.51649;3
AHRS;6.525;1026.568;-16.3887;-173.5822;141.2967;-0.92976;0.33500;-0.09943;114
PRES;6.527;1026.571;1015.2430;0
ACCE;6.531;1026.575;3.58173;-1.17795;-9.09797;3
MAGN;6.532;1026.575;-3.42000;15.24000;33.24000;3
LIGH;6.533;1026.576;4368.0;0
GYRO;6.544;1026.588;0.57757;4.90342;-1.23395;3
AHRS;6.545;1026.588;-18.3193;-170.1083;141.2455;-0.92330;0.33928;-0.13291;-84
ACCE;6.552;1026.596;4.71179;-0.85234;-9.24162;3
MAGN;6.553;1026.596;-5.88000;16.26000;32.10000;3
LIGH;6.554;1026.596;4368.0;0
GYRO;6.564;1026.608;0.70005;4.01644;-1.94835;3
AHRS;6.565;1026.608;-20.5962;-165.9280;141.7191;-0.91532;0.34086;-0.17203;102
PRES;6.567;1026.611;1015.1567;0
ACCE;6.572;1026.616;5.34386;-0.79487;-9.50977;3
MAGN;6.573;1026.616;-8.76000;17.40000;30.84000;3
LIGH;6.574;1026.616;3918.0;0
GYRO;6.584;1026.628;1.24342;3.93825;-2.23302;3
AHRS;6.587;1026.628;-22.5845;-161.2375;142.5508;-0.90607;0.34082;-0.21341;-55
ACCE;6.592;1026.636;5.71735;-0.67995;-9.35654;3
MAGN;6.593;1026.636;-11.64000;18.36000;29.40000;3
LIGH;6.594;1026.636;3918.0;0
GYRO;6.604;1026.648;0.93126;4.67159;-2.08244;3
AHRS;6.606;1026.648;-23.5813;-156.5237;143.5008;-0.89720;0.33962;-0.25178;25
PRES;6.608;1026.651;1015.1096;0
SOUN;6.609;281.46;0.00859;52.66
ACCE;6.615;1026.656;6.03339;-0.57461;-8.42759;3
MAGN;6.617;1026.656;-14.22000;18.96000;27.66000;3
LIGH;6.618;1026.656;3293.0;0
GYRO;6.624;1026.668;0.40897;5.17708;-1.83993;3
AHRS;6.625;1026.668;-24.5909;-151.8523;144.8450;-0.88785;0.33558;-0.28888;6
ACCE;6.632;1026.676;6.83784;-1.19710;-7.17303;3
MAGN;6.634;1026.676;-16.74000;19.26000;25.80000;3
LIGH;6.636;1026.676;3293.0;0
GYRO;6.644;1026.688;0.27367;4.56958;-1.98776;3
AHRS;6.645;1026.688;-25.2985;-147.4759;146.4541;-0.87914;0.32902;-0.32228;72
PRES;6.648;1026.691;1015.2092;0
ACCE;6.653;1026.696;7.61356;-1.32160;-6.10043;3
MAGN;6.654;1026.696;-19.32000;19.32000;23.64000;3
LIGH;6.655;1026.696;2637.0;0
GYRO;6.664;1026.708;0.84330;3.24278;-2.36283;3
AHRS;6.665;1026.708;-25.8523;-143.1835;148.2179;-0.87010;0.32116;-0.35414;27
ACCE;6.673;1026.716;8.09240;-0.81403;-6.62715;3
MAGN;6.675;1026.716;-21.90000;19.26000;21.42000;3
LIGH;6.676;1026.716;2637.0;0
GYRO;6.684;1026.728;1.89521;2.61298;-2.40375;3
AHRS;6.686;1026.728;-27.0137;-138.5732;149.9642;-0.85702;0.31546;-0.38877;116
PRES;6.688;1026.731;1015.1924;0
LIGH;6.693;1026.736;2013.0;0
ACCE;6.694;1026.737;8.33182;-0.34477;-7.33583;3
MAGN;6.695;1026.737;-24.54000;19.02000;18.90000;3
GYRO;6.704;1026.748;2.63466;2.81517;-2.25684;3
AHRS;6.705;1026.748;-28.0024;-133.8541;152.3764;-0.84423;0.30519;-0.42240;-128
LIGH;6.713;1026.756;2013.0;0
ACCE;6.714;1026.757;8.57124;-0.12450;-7.67102;3
MAGN;6.715;1026.757;-26.94000;18.48000;16.32000;3
GYRO;6.724;1026.768;2.64688;3.30203;-2.13497;3
AHRS;6.726;1026.768;-28.5599;-129.2474;155.3076;-0.83274;0.29048;-0.45337;19
PRES;6.728;1026.771;1015.2050;0
LIGH;6.733;1026.776;1376.0;0
ACCE;6.734;1026.777;9.12670;-0.14365;-6.89530;3
MAGN;6.735;1026.777;-29.04000;17.64000;13.56000;3
GYRO;6.744;1026.788;2.06228;3.73178;-1.97676;3
AHRS;6.745;1026.788;-28.7040;-124.5374;158.2426;-0.82034;0.27511;-0.48411;63
LIGH;6.753;1026.796;1376.0;0
ACCE;6.754;1026.797;9.51935;-0.26815;-5.69820;3
MAGN;6.755;1026.797;-30.96000;16.86000;10.74000;3
GYRO;6.764;1026.808;1.30236;3.84295;-1.90773;3
AHRS;6.765;1026.808;-28.2806;-119.8772;160.8896;-0.80731;0.25999;-0.51411;26
PRES;6.768;1026.811;1015.2413;0
LIGH;6.773;1026.816;1047.0;0
ACCE;6.774;1026.817;9.60554;-0.20111;-4.63517;3
MAGN;6.775;1026.817;-32.34000;15.84000;7.80000;3
GYRO;6.784;1026.828;0.66157;3.56318;-2.01250;3
AHRS;6.785;1026.828;-27.4071;-115.3822;162.9069;-0.79319;0.24724;-0.54326;-108
LIGH;6.793;1026.836;1047.0;0
ACCE;6.794;1026.837;9.71088;-0.08619;-3.50511;3
MAGN;6.795;1026.837;-33.66000;14.58000;4.92000;3
GYRO;6.804;1026.848;0.35491;2.78921;-2.24859;3
AHRS;6.806;1026.848;-26.3865;-111.4816;164.2292;-0.77945;0.23766;-0.56878;26
PRES;6.807;1026.851;1015.2433;0
LIGH;6.813;1026.856;1028.0;0
ACCE;6.814;1026.858;9.73961;0.00958;-3.14119;3
MAGN;6.815;1026.858;-34.74000;13.26000;1.68000;3
GYRO;6.824;1026.868;0.43799;2.71835;-2.28372;3
AHRS;6.826;1026.868;-25.3160;-107.1894;165.0277;-0.76164;0.23126;-0.59711;60
LIGH;6.833;1026.876;1028.0;0
ACCE;6.834;1026.878;9.95988;0.29688;-3.28484;3
MAGN;6.835;1026.878;-35.40000;11.82000;-1.32000;3
GYRO;6.844;1026.888;0.41142;3.68504;-1.94805;3
AHRS;6.846;1026.888;-24.0800;-102.6172;165.2645;-0.74033;0.22721;-0.62721;78
PRES;6.849;1026.891;1015.2955;0
LIGH;6.853;1026.896;1140.0;0
ACCE;6.855;1026.898;10.01734;0.50757;-2.74854;3
MAGN;6.856;1026.898;-35.82000;10.20000;-4.44000;3
GYRO;6.864;1026.908;-0.08338;4.59523;-1.53205;3
AHRS;6.865;1026.908;-22.8606;-98.3490;164.8087;-0.71806;0.22646;-0.65499;116
LIGH;6.873;1026.916;1140.0;0
ACCE;6.874;1026.918;9.98861;0.72784;-1.26414;3
MAGN;6.876;1026.918;-36.06000;8.88000;-7.26000;3
GYRO;6.884;1026.928;-0.50610;4.45962;-1.41660;3
AHRS;6.886;1026.928;-21.5874;-94.4045;164.1602;-0.69637;0.22534;-0.67996;90
PRES;6.888;1026.931;1015.2061;0
LIGH;6.893;1026.936;1525.0;0
ACCE;6.895;1026.938;9.84496;0.91937;-0.07661;3
MAGN;6.896;1026.938;-35.82000;7.26000;-10.20000;3
GYRO;6.904;1026.948;-0.46792;3.94222;-1.58214;3
AHRS;6.905;1026.948;-20.2989;-90.0720;163.2634;-0.67094;0.22456;-0.70634;19
LIGH;6.913;1026.956;1525.0;0
ACCE;6.915;1026.958;9.73004;1.17795;0.72784;3
MAGN;6.916;1026.958;-35.22000;5.70000;-13.02000;3
GYRO;6.924;1026.968;-0.10660;3.86830;-1.76754;3
AHRS;6.925;1026.968;-19.0945;-85.3668;162.1189;0.64148;-0.22435;0.73360;-87
PRES;6.928;1026.971;1015.1682;0
LIGH;6.933;1026.976;2038.0;0
ACCE;6.935;1026.979;9.49062;1.53229;1.49398;3
MAGN;6.937;1026.979;-34.38000;4.14000;-15.66000;3
GYRO;6.944;1026.988;0.12156;3.96390;-1.90101;3
AHRS;6.945;1026.988;-17.5118;-81.0284;160.8945;0.61396;-0.22068;0.75738;-64
LIGH;6.953;1026.996;2038.0;0
ACCE;6.955;1026.998;9.08839;2.10690;2.08774;3
MAGN;6.956;1026.998;-33.30000;2.76000;-18.18000;3
GYRO;6.964;1027.008;0.05589;3.97765;-1.96118;3
AHRS;6.965;1027.008;-15.7317;-76.8565;159.6542;0.58707;-0.21427;0.77884;-56
PRES;6.967;1027.011;1015.2045;0
LIGH;6.973;1027.016;7581.0;0
ACCE;6.975;1027.019;8.68616;2.69108;2.94966;3
MAGN;6.976;1027.019;-31.86000;1.50000;-20.70000;3
GYRO;6.984;1027.028;0.02535;3.65053;-2.07633;3
AHRS;6.985;1027.028;-13.6599;-72.9193;158.5772;0.56198;-0.20365;0.79779;-22
LIGH;6.993;1027.036;7581.0;0
ACCE;6.995;1027.039;8.10198;3.09331;3.62003;3
MAGN;6.996;1027.039;-30.12000;0.18000;-22.92000;3
GYRO;7.004;1027.048;0.14997;3.17314;-2.19850;3
AHRS;7.005;1027.048;-11.4945;-69.1881;157.4055;0.53781;-0.19150;0.81433;-96
PRES;7.008;1027.051;1015.2349;0
LIGH;7.013;1027.056;26252.0;0
ACCE;7.017;1027.061;7.43160;3.34231;4.20422;3
MAGN;7.018;1027.061;-28.08000;-1.02000;-25.20000;3
GYRO;7.024;1027.068;0.40775;2.85702;-2.29869;3
AHRS;7.025;1027.068;-9.1543;-65.5663;156.1649;0.51425;-0.17710;0.82890;126
LIGH;7.033;1027.076;26252.0;0
ACCE;7.037;1027.081;6.88572;3.75411;4.71179;3
MAGN;7.038;1027.081;-26.22000;-2.10000;-27.24000;3
GYRO;7.058;1027.088;0.38301;2.90130;-2.34358;3
AHRS;7.060;1027.088;-6.8219;-62.0107;154.5872;0.49040;-0.16285;0.84139;-106
PRES;7.062;1027.091;1015.3271;0
LIGH;7.063;1027.097;36880.0;0
ACCE;7.063;1027.101;6.27281;4.16591;5.05655;3
MAGN;7.065;1027.101;-23.94000;-3.06000;-29.10000;3
GYRO;7.066;1027.108;0.17287;3.08182;-2.29105;3
AHRS;7.067;1027.108;-4.5670;-58.4682;152.9055;0.46627;-0.14811;0.85224;-99
LIGH;7.073;1027.116;36880.0;0
ACCE;7.077;1027.121;5.65032;4.59687;5.53539;3
MAGN;7.078;1027.121;-21.42000;-4.02000;-30.96000;3
GYRO;7.085;1027.128;0.06200;2.89336;-2.26173;3
AHRS;7.087;1027.128;-2.3433;-55.1897;151.0474;0.44389;-0.13332;0.86030;-23
PRES;7.089;1027.131;1015.2171;0
LIGH;7.093;1027.136;43047.0;0
ACCE;7.097;1027.141;5.04698;4.89375;5.96635;3
MAGN;7.098;1027.141;-19.02000;-4.92000;-32.52000;3
GYRO;7.104;1027.148;0.11729;2.33137;-2.42483;3
AHRS;7.106;1027.148;-0.1286;-52.0791;148.8224;0.42257;-0.11894;0.86557;-3
SOUN;7.108;4602.41;0.14046;76.93
LIGH;7.113;1027.156;43047.0;0
ACCE;7.117;1027.161;4.66391;5.23851;6.10043;3
MAGN;7.118;1027.161;-16.50000;-5.70000;-33.90000;3
GYRO;7.124;1027.168;0.32803;1.78128;-2.62886;3
AHRS;7.125;1027.168;2.0466;-49.0353;146.3842;0.40188;-0.10442;0.86868;67
PRES;7.127;1027.171;1015.2946;0
LIGH;7.132;1027.176;47306.0;0
ACCE;7.137;1027.181;4.11803;5.43005;5.87058;3
MAGN;7.141;1027.181;-14.04000;-6.24000;-35.10000;3
GYRO;7.144;1027.188;0.48839;1.51556;-2.82617;3
AHRS;7.146;1027.188;4.2713;-46.1492;143.6121;0.38278;-0.08972;0.86883;-128
LIGH;7.153;1027.196;47306.0;0
ACCE;7.158;1027.201;3.64876;5.77481;5.86101;3
MAGN;7.159;1027.201;-11.52000;-6.78000;-35.94000;3
GYRO;7.164;1027.208;0.29688;1.33657;-2.88634;3
AHRS;7.165;1027.208;6.3555;-43.6413;140.4386;0.36665;-0.07717;0.86526;111
PRES;7.168;1027.211;1015.2604;0
LIGH;7.174;1027.216;51592.0;0
ACCE;7.180;1027.221;3.01669;5.84185;6.20577;3
MAGN;7.181;1027.221;-8.88000;-6.96000;-36.60000;3
GYRO;7.184;1027.228;-0.07147;0.86834;-3.12732;3
AHRS;7.185;1027.228;8.6935;-41.6000;136.7929;0.35530;-0.06449;0.85675;89
LIGH;7.192;1027.236;51592.0;0
ACCE;7.199;1027.243;1.89621;6.11000;6.13873;3
MAGN;7.201;1027.243;-6.42000;-7.44000;-37.50000;3
GYRO;7.204;1027.248;-0.29383;0.40348;-3.36831;3
AHRS;7.205;1027.248;11.0587;-39.5685;132.9187;0.34508;-0.05144;0.84562;-9
PRES;7.207;1027.251;1015.2307;0
LIGH;7.213;1027.256;54626.0;0
ACCE;7.218;1027.262;1.22583;6.10043;6.34942;3
MAGN;7.219;1027.262;-4.02000;-7.50000;-38.04000;3
GYRO;7.224;1027.268;-0.47678;0.13622;-3.48102;3
AHRS;7.225;1027.268;13.0357;-37.4716;128.4171;0.33411;-0.04206;0.83130;-12
LIGH;7.232;1027.276;54626.0;0
ACCE;7.238;1027.282;0.34477;5.35344;7.82425;3
MAGN;7.239;1027.282;-1.80000;-7.62000;-38.52000;3
GYRO;7.244;1027.288;-0.63713;-0.21533;-3.47827;3
AHRS;7.245;1027.288;14.9230;-35.5876;123.4435;0.32542;-0.03466;0.81263;119
PRES;7.247;1027.291;1015.1199;0
LIGH;7.252;1027.296;85745.0;0
ACCE;7.258;1027.302;-0.45969;5.31513;7.22091;3
MAGN;7.259;1027.302;0.12000;-7.56000;-39.00000;3
GYRO;7.264;1027.308;-1.00487;-0.85277;-3.53966;3
AHRS;7.265;1027.308;16.3734;-33.9109;117.7753;0.31752;-0.03254;0.78914;-95
LIGH;7.272;1027.316;85745.0;0
ACCE;7.278;1027.322;-0.93853;5.03740;7.79552;3
MAGN;7.280;1027.322;1.74000;-7.26000;-39.36000;3
GYRO;7.284;1027.328;-1.83076;-0.78221;-3.85609;3
AHRS;7.285;1027.328;16.7897;-31.1204;111.1399;0.29841;-0.03404;0.76393;116
PRES;7.287;1027.331;1015.1711;0
LIGH;7.292;1027.336;85745.0;0
ACCE;7.299;1027.342;-1.22583;5.08528;8.35098;3
MAGN;7.300;1027.342;3.18000;-6.78000;-39.42000;3
GYRO;7.304;1027.348;-2.48531;-1.49234;-4.32096;3
AHRS;7.305;1027.348;17.0729;-29.6984;104.0535;0.28807;-0.04283;0.73012;-79
LIGH;7.313;1027.356;85745.0;0
ACCE;7.318;1027.362;-0.71826;5.24809;8.15944;3
MAGN;7.319;1027.362;4.20000;-5.94000;-39.54000;3
GYRO;7.324;1027.368;-3.04058;-2.22324;-4.71283;3
AHRS;7.325;1027.368;16.7389;-28.0635;96.6244;0.27305;-0.05408;0.69331;110
PRES;7.327;1027.371;1015.2091;0
LIGH;7.333;1027.376;85745.0;0
ACCE;7.339;1027.382;-0.28730;5.48751;7.92002;3
MAGN;7.340;1027.382;4.86000;-5.10000;-39.48000;3
GYRO;7.344;1027.388;-3.57173;-2.46179;-4.68076;3
AHRS;7.345;1027.388;15.8855;-26.6031;89.1299;0.25571;-0.06798;0.65369;7
LIGH;7.353;1027.396;85745.0;0
ACCE;7.359;1027.403;0.28730;5.16190;7.66145;3
GYRO;7.364;1027.408;-3.89488;-2.47706;-4.05706;3
AHRS;7.366;1027.408;14.7700;-25.9161;81.9441;0.24039;-0.08577;0.61193;23
PRES;7.369;1027.411;1015.1935;0
LIGH;7.373;1027.416;48500.0;0
ACCE;7.379;1027.423;-0.12450;4.73094;6.94318;3
MAGN;7.382;1027.423;5.34000;-2.22000;-39.30000;3
GYRO;7.385;1027.428;-3.91076;-2.00883;-3.45933;3
AHRS;7.387;1027.428;13.7082;-25.0704;74.9870;0.22359;-0.10007;0.56937;-75
GNSS;7.393;1491388012.999;39.993574;-0.073952;126.094;0.000;6.0;0.0;14;13
LIGH;7.403;1027.436;48500.0;0
ACCE;7.405;1027.443;0.03831;4.47237;6.93361;3
MAGN;7.406;1027.443;4.98000;-0.48000;-38.88000;3
GYRO;7.407;1027.448;-3.48132;-1.29931;-3.10442;3
AHRS;7.408;1027.448;12.8975;-24.3612;68.9429;0.20917;-0.11071;0.53022;-10
PRES;7.409;1027.451;1015.1064;0
GNSS;7.410;1491388012.999;39.993574;-0.073952;126.094;0.000;6.0;0.0;14;13
LIGH;7.412;1027.456;31517.0;0
ACCE;7.420;1027.464;0.27773;3.65834;7.27837;3
MAGN;7.421;1027.464;4.26000;1.38000;-38.40000;3
GYRO;7.424;1027.468;-2.49233;-1.33169;-2.89123;3
AHRS;7.424;1027.468;12.3383;-24.2658;63.7361;0.19955;-0.12199;0.49400;-80
LIGH;7.432;1027.476;31517.0;0
ACCE;7.439;1027.482;0.25857;2.42293;7.92960;3
MAGN;7.439;1027.482;3.48000;3.18000;-38.04000;3
GYRO;7.444;1027.488;-1.36376;-1.56351;-3.09587;3
AHRS;7.444;1027.488;12.3329;-23.8579;58.8519;0.19250;-0.12736;0.45857;87
PRES;7.447;1027.491;1015.1799;0
LIGH;7.452;1027.496;23830.0;0
ACCE;7.459;1027.502;0.59376;1.68552;8.57124;3
MAGN;7.459;1027.502;2.40000;4.86000;-37.56000;3
GYRO;7.464;1027.508;-0.59926;-1.73333;-3.32524;3
AHRS;7.464;1027.508;12.5765;-23.5564;54.5931;0.18833;-0.13113;0.42637;-10
LIGH;7.472;1027.516;23830.0;0
ACCE;7.479;1027.523;0.96726;1.73340;8.85855;3
MAGN;7.479;1027.523;0.96000;6.60000;-37.26000;3
GYRO;7.484;1027.528;-0.45754;-2.22966;-3.66153;3
AHRS;7.484;1027.528;12.9623;-23.8046;50.3261;0.18710;-0.13852;0.39232;60
PRES;7.487;1027.531;1015.3099;0
LIGH;7.492;1027.536;12747.0;0
ACCE;7.499;1027.543;1.31202;2.35589;8.86812;3
MAGN;7.500;1027.543;-0.72000;8.16000;-36.72000;3
GYRO;7.504;1027.548;-0.68478;-2.55830;-3.64320;3
AHRS;7.505;1027.548;13.3028;-24.1546;46.3839;0.18596;-0.14642;0.36023;-69
LIGH;7.512;1027.556;12747.0;0
ACCE;7.519;1027.563;1.76213;2.96881;8.78193;3
MAGN;7.520;1027.563;-2.58000;9.84000;-36.18000;3
GYRO;7.524;1027.568;-1.34940;-2.55128;-3.26446;3
AHRS;7.525;1027.568;13.1537;-24.6536;42.2759;0.18085;-0.15746;0.32718;19
PRES;7.527;1027.571;1015.3055;0
LIGH;7.532;1027.576;12011.0;0
ACCE;7.539;1027.583;2.18351;2.75812;8.69574;3
MAGN;7.540;1027.583;-4.68000;11.52000;-35.34000;3
GYRO;7.544;1027.588;-2.21439;-2.42391;-2.51585;3
AHRS;7.545;1027.588;12.4476;-25.4461;38.2569;0.17166;-0.17220;0.29520;-9
LIGH;7.552;1027.596;12011.0;0
ACCE;7.560;1027.603;2.62405;2.01113;8.46590;3
MAGN;7.560;1027.603;-6.90000;13.02000;-34.44000;3
GYRO;7.564;1027.608;-2.96667;-2.28433;-1.94866;3
AHRS;7.565;1027.608;11.3912;-26.4064;34.0457;0.15892;-0.18903;0.26193;-4
PRES;7.567;1027.611;1015.2063;0
LIGH;7.572;1027.616;9519.0;0
ACCE;7.580;1027.623;2.95923;1.18752;8.04452;3
MAGN;7.581;1027.623;-9.24000;14.52000;-33.30000;3
GYRO;7.584;1027.628;-3.44742;-2.42575;-1.77334;3
AHRS;7.585;1027.628;9.6167;-27.8055;29.9506;0.14047;-0.21027;0.23049;87
LIGH;7.592;1027.636;9519.0;0
ACCE;7.600;1027.644;3.04542;0.26815;7.63272;3
MAGN;7.602;1027.644;-11.70000;15.78000;-32.10000;3
GYRO;7.604;1027.648;-3.22170;-2.56533;-2.04182;3
AHRS;7.605;1027.648;7.6851;-29.3820;26.0988;0.12028;-0.23186;0.20136;12
PRES;7.608;1027.651;1015.2722;0
SOUN;7.609;2173.27;0.06632;70.41
LIGH;7.614;1027.656;7422.0;0
ACCE;7.620;1027.664;3.45723;-0.18196;7.31668;3
MAGN;7.621;1027.664;-14.22000;16.74000;-30.78000;3
GYRO;7.624;1027.668;-2.65146;-2.48897;-2.69697;3
AHRS;7.626;1027.668;5.7715;-31.1711;22.0638;0.09895;-0.25410;0.17081;-49
LIGH;7.633;1027.676;7422.0;0
ACCE;7.640;1027.684;3.91691;-0.37350;7.13472;3
MAGN;7.641;1027.684;-16.62000;17.46000;-29.34000;3
GYRO;7.644;1027.688;-2.07939;-2.62519;-3.47246;3
AHRS;7.645;1027.688;4.3503;-33.5691;17.8529;0.08067;-0.27943;0.13762;-38
PRES;7.647;1027.691;1015.2548;0
LIGH;7.653;1027.696;6244.0;0
ACCE;7.660;1027.704;4.61602;0.52672;6.97192;3
MAGN;7.662;1027.704;-19.02000;18.00000;-27.66000;3
GYRO;7.664;1027.708;-1.68263;-2.93002;-4.04271;3
AHRS;7.665;1027.708;3.7997;-36.2647;13.4591;0.06774;-0.30521;0.10106;-95
LIGH;7.673;1027.716;6244.0;0
ACCE;7.681;1027.724;5.58328;1.74298;6.78996;3
MAGN;7.682;1027.724;-21.42000;17.94000;-25.92000;3
GYRO;7.684;1027.728;-1.53938;-3.66916;-3.78126;3
AHRS;7.685;1027.728;3.6418;-39.6913;9.3794;0.05753;-0.33574;0.06611;65
PRES;7.687;1027.731;1015.1749;0
LIGH;7.693;1027.736;5787.0;0
ACCE;7.701;1027.744;6.28239;2.04944;5.77481;3
MAGN;7.702;1027.744;-23.64000;17.64000;-24.06000;3
GYRO;7.704;1027.748;-1.56992;-4.32829;-2.94742;3
AHRS;7.705;1027.748;4.0574;-43.3569;5.3868;0.05021;-0.36721;0.03058;-98
LIGH;7.713;1027.756;5787.0;0
ACCE;7.721;1027.765;7.11557;1.54187;4.77883;3
MAGN;7.723;1027.765;-25.68000;17.04000;-22.08000;3
GYRO;7.724;1027.768;-2.23454;-4.34325;-2.31029;3
AHRS;7.725;1027.768;4.6675;-47.0356;0.9639;0.04069;-0.39837;-0.00854;84
PRES;7.727;1027.771;1015.2582;0
LIGH;7.733;1027.776;5884.0;0
ACCE;7.741;1027.784;8.24563;0.58419;4.08930;3
MAGN;7.742;1027.784;-27.78000;16.14000;-19.74000;3
GYRO;7.744;1027.788;-2.40681;-3.78309;-1.89338;3
AHRS;7.745;1027.788;5.5190;-50.9091;-2.4699;0.03421;-0.43013;-0.04012;-97
LIGH;7.753;1027.796;5884.0;0
ACCE;7.761;1027.805;9.20331;-0.30646;3.54342;3
MAGN;7.762;1027.805;-29.76000;15.24000;-17.40000;3
GYRO;7.767;1027.808;-2.56441;-3.39549;-1.92728;3
AHRS;7.769;1027.808;5.7607;-55.1118;-6.0185;0.02023;-0.46373;-0.06970;48
PRES;7.770;1027.811;1015.2833;0
LIGH;7.773;1027.816;5958.0;0
ACCE;7.781;1027.825;9.94073;-0.57461;3.44765;3
MAGN;7.783;1027.825;-31.56000;14.22000;-15.00000;3
GYRO;7.785;1027.828;-2.14322;-3.16337;-2.23699;3
AHRS;7.786;1027.828;6.0388;-59.0761;-8.7502;0.00814;-0.49438;-0.09217;70
LIGH;7.793;1027.836;5958.0;0
ACCE;7.801;1027.845;10.70687;-0.82361;2.96881;3
MAGN;7.810;1027.845;-33.00000;13.02000;-12.24000;3
GYRO;7.810;1027.848;-1.22540;-3.15695;-2.64413;3
AHRS;7.811;1027.848;6.7081;-63.0062;-11.0347;-0.00050;-0.52403;-0.11227;-1
PRES;7.812;1027.851;1015.2515;0
LIGH;7.814;1027.856;5531.0;0
ACCE;7.821;1027.865;10.84095;-0.58419;2.62405;3
MAGN;7.822;1027.865;-34.44000;11.58000;-9.60000;3
GYRO;7.824;1027.868;-0.21961;-3.50881;-3.10533;3
AHRS;7.825;1027.868;8.2011;-67.0686;-12.9203;-0.00277;-0.55423;-0.13280;-55
LIGH;7.832;1027.876;5531.0;0
ACCE;7.841;1027.885;10.98460;0.03831;1.98240;3
MAGN;7.842;1027.885;-35.40000;10.26000;-6.72000;3
GYRO;7.844;1027.888;1.39583;-3.41046;-3.72811;3
AHRS;7.845;1027.888;10.9434;-70.8694;-13.2360;0.01066;-0.58224;-0.14839;40
PRES;7.847;1027.891;1015.2781;0
LIGH;7.852;1027.896;5161.0;0
ACCE;7.861;1027.905;11.55921;1.07260;2.05901;3
MAGN;7.862;1027.905;-36.12000;8.52000;-3.96000;3
GYRO;7.864;1027.908;2.21530;-3.02256;-3.70520;3
AHRS;7.865;1027.908;13.5228;-74.7526;-13.0025;0.02470;-0.60954;-0.16036;21
LIGH;7.873;1027.916;5161.0;0
ACCE;7.882;1027.925;11.69328;2.05901;1.37906;3
MAGN;7.883;1027.925;-36.66000;6.78000;-1.20000;3
GYRO;7.884;1027.928;1.94591;-2.55769;-3.44589;3
AHRS;7.887;1027.928;16.6016;-78.6165;-12.0418;0.04534;-0.63511;-0.17126;-78
PRES;7.889;1027.931;1015.1681;0
LIGH;7.893;1027.936;4859.0;0
ACCE;7.902;1027.945;11.59751;2.94966;1.27372;3
MAGN;7.903;1027.945;-36.90000;4.92000;1.56000;3
GYRO;7.905;1027.948;1.28679;-2.02716;-3.28218;3
AHRS;7.906;1027.948;19.8977;-81.9991;-10.4871;0.07079;-0.65540;-0.18081;121
LIGH;7.913;1027.956;4859.0;0
ACCE;7.922;1027.966;11.08994;3.44765;0.95768;3
MAGN;7.923;1027.966;-37.02000;3.00000;4.20000;3
GYRO;7.925;1027.968;0.37965;-1.75502;-3.30997;3
AHRS;7.926;1027.968;23.0614;-85.1583;-9.2866;0.09304;-0.67269;-0.19321;82
PRES;7.928;1027.971;1015.3162;0
LIGH;7.933;1027.976;4604.0;0
ACCE;7.942;1027.986;10.55364;3.77326;0.54588;3
MAGN;7.943;1027.986;-36.78000;0.90000;6.72000;3
GYRO;7.946;1027.988;-0.34636;-1.60719;-3.52072;3
AHRS;7.947;1027.988;26.2878;-87.6766;-8.6203;0.11287;-0.68490;-0.20984;-98
LIGH;7.959;1027.996;4604.0;0
ACCE;7.962;1028.006;10.11311;4.36702;0.45011;3
MAGN;7.963;1028.006;-36.48000;-1.20000;9.18000;3
GYRO;7.965;1028.008;-0.68325;-1.42454;-3.66397;3
AHRS;7.967;1028.008;29.4628;-89.7495;-8.4761;0.12928;-0.69382;-0.22957;-65
PRES;7.968;1028.011;1015.1812;0
LIGH;7.973;1028.016;4428.0;0
ACCE;7.982;1028.026;9.73961;4.87459;0.22984;3
MAGN;7.986;1028.026;-35.70000;-3.48000;11.46000;3
GYRO;7.987;1028.028;-0.66462;-1.31489;-4.07814;3
AHRS;7.988;1028.028;33.1688;-91.7671;-8.6008;0.14654;-0.70102;-0.25437;-19
LIGH;7.993;1028.036;4428.0;0
ACCE;8.002;1028.046;9.06924;5.43963;0.12450;3
MAGN;8.003;1028.046;-34.50000;-5.76000;13.68000;3
GYRO;8.005;1028.048;-0.36530;-1.52228;-4.56774;3
AHRS;8.005;1028.048;37.1139;-94.2087;-8.5569;0.16420;-0.70873;-0.28064;8
PRES;8.008;1028.051;1015.2906;0
LIGH;8.013;1028.056;4265.0;0
ACCE;8.023;1028.066;8.24563;5.97593;-0.33519;3
MAGN;8.024;1028.066;-33.24000;-8.04000;15.72000;3
GYRO;8.025;1028.068;-0.09132;-1.88941;-4.98374;3
AHRS;8.026;1028.068;41.4107;-97.0266;-8.1600;0.18377;-0.71561;-0.30827;24
LIGH;8.033;1028.076;4265.0;0
ACCE;8.063;1028.087;7.71891;6.81869;-0.67995;3
MAGN;8.065;1028.087;-31.62000;-10.38000;17.52000;3
GYRO;8.066;1028.088;0.21075;-2.08030;-5.26322;3
AHRS;8.067;1028.088;46.0500;-100.5028;-6.8174;0.20758;-0.72122;-0.33518;-92
PRES;8.069;1028.091;1015.3135;0
LIGH;8.070;1028.096;4088.0;0
ACCE;8.071;1028.107;7.37414;7.63272;-0.96726;3
MAGN;8.072;1028.107;-29.88000;-12.48000;19.02000;3
GYRO;8.073;1028.108;0.73579;-2.10657;-5.22504;3
AHRS;8.074;1028.108;50.5243;-105.5945;-3.7072;0.23460;-0.72830;-0.35742;-99
LIGH;8.076;1028.116;4088.0;0
ACCE;8.084;1028.127;6.91445;8.43717;-1.13006;3
MAGN;8.088;1028.127;-27.84000;-14.46000;20.58000;3
GYRO;8.089;1028.128;0.98594;-1.88941;-4.81026;3
AHRS;8.090;1028.128;54.6361;-111.5076;0.4235;0.26097;-0.73348;-0.37751;-28
PRES;8.093;1028.131;1015.2648;0
LIGH;8.094;1028.136;3855.0;0
GYRO;8.104;1028.148;0.60476;-1.65758;-4.35058;3
AHRS;8.106;1028.148;58.3974;-118.0965;5.3454;0.28554;-0.73611;-0.39698;-107
ACCE;8.107;1028.149;5.29597;8.86812;-1.30245;3
MAGN;8.108;1028.149;-25.62000;-16.50000;21.84000;3
LIGH;8.113;1028.156;3855.0;0
SOUN;8.113;605.19;0.01847;59.31
ACCE;8.123;1028.167;5.29597;8.86812;-1.30245;3
MAGN;8.124;1028.167;-23.22000;-18.18000;22.86000;3
GYRO;8.125;1028.168;0.05345;-1.43981;-4.09432;3
AHRS;8.126;1028.168;61.6886;-125.3222;11.2734;0.30923;-0.73585;-0.41451;-48
PRES;8.128;1028.171;1015.1940;0
LIGH;8.132;1028.176;3768.0;0
ACCE;8.143;1028.187;4.37660;8.79151;-1.19710;3
MAGN;8.145;1028.187;-20.64000;-19.86000;23.82000;3
GYRO;8.145;1028.188;-0.18295;-1.28648;-4.09493;3
AHRS;8.147;1028.188;64.1819;-132.4903;17.4881;0.32940;-0.73388;-0.42872;-95
LIGH;8.153;1028.196;3768.0;0
ACCE;8.163;1028.207;3.50511;8.71489;-0.85234;3
MAGN;8.165;1028.207;-18.06000;-21.48000;24.54000;3
GYRO;8.166;1028.208;-0.07544;-1.33566;-4.19390;3
AHRS;8.167;1028.208;66.7284;-141.4732;25.2822;0.34958;-0.72961;-0.44628;-12
PRES;8.168;1028.211;1015.2430;0
LIGH;8.172;1028.216;3745.0;0
GYRO;8.184;1028.228;0.04459;-1.52350;-4.44710;3
AHRS;8.185;1028.228;69.0538;-152.4177;35.0067;0.36950;-0.72243;-0.46590;-95
ACCE;8.187;1028.229;1.99198;8.81066;-0.88107;3
MAGN;8.188;1028.229;-15.18000;-22.80000;25.38000;3
LIGH;8.193;1028.236;3745.0;0
GYRO;8.204;1028.248;0.17226;-1.37414;-4.54728;3
AHRS;8.206;1028.248;70.6266;-164.9565;46.6345;0.38970;-0.71296;-0.48399;-30
ACCE;8.209;1028.249;0.66080;9.20331;-1.32160;3
MAGN;8.210;1028.249;-12.30000;-23.94000;25.86000;3
PRES;8.213;1028.251;1015.1702;0
LIGH;8.214;1028.256;3724.0;0
GYRO;8.225;1028.268;0.44685;-0.96181;-4.36891;3
AHRS;8.226;1028.268;70.8633;-177.3815;58.3619;0.40874;-0.70475;-0.49695;-104
ACCE;8.228;1028.270;-0.52672;9.22246;-2.01113;3
MAGN;8.229;1028.270;-9.36000;-25.08000;26.22000;3
LIGH;8.233;1028.276;3724.0;0
GYRO;8.244;1028.288;0.62675;-0.42180;-4.02621;3
AHRS;8.246;1028.288;70.2094;170.1410;70.3978;0.42944;-0.69453;-0.50871;-74
ACCE;8.248;1028.289;-1.33118;9.13627;-2.26013;3
MAGN;8.250;1028.289;-6.36000;-25.92000;26.58000;3
PRES;8.251;1028.291;1015.2258;0
LIGH;8.253;1028.296;3671.0;0
GYRO;8.264;1028.308;0.81123;0.07605;-3.68932;3
AHRS;8.266;1028.308;68.3049;159.6431;80.8426;0.45261;-0.68442;-0.51549;-98
ACCE;8.267;1028.309;-1.81959;8.95431;-2.51870;3
MAGN;8.268;1028.309;-3.42000;-26.46000;26.94000;3
LIGH;8.273;1028.316;3671.0;0
GYRO;8.284;1028.328;1.03572;0.39676;-3.35029;3
AHRS;8.286;1028.328;65.4047;152.3446;88.4479;0.47736;-0.67561;-0.51622;112
ACCE;8.287;1028.329;-2.26013;8.50420;-2.48997;3
MAGN;8.288;1028.329;-0.36000;-26.64000;27.36000;3
PRES;8.290;1028.331;1015.2911;0
LIGH;8.293;1028.336;3564.0;0
GYRO;8.304;1028.348;1.22112;0.67317;-3.08273;3
AHRS;8.305;1028.348;62.1300;147.5208;93.9807;0.50294;-0.66650;-0.51310;-29
ACCE;8.307;1028.349;-2.81558;7.78594;-2.20267;3
MAGN;8.308;1028.349;2.34000;-26.52000;27.72000;3
LIGH;8.313;1028.356;3564.0;0
GYRO;8.324;1028.368;1.26266;0.93982;-3.00515;3
AHRS;8.326;1028.368;58.6328;144.2462;98.2163;0.52891;-0.65686;-0.50739;-54
ACCE;8.327;1028.369;-3.02627;7.35499;-2.25055;3
MAGN;8.328;1028.369;4.80000;-25.86000;28.02000;3
PRES;8.329;1028.371;1015.2996;0
LIGH;8.333;1028.376;3431.0;0
GYRO;8.345;1028.388;1.39094;1.07970;-2.98072;3
AHRS;8.346;1028.388;54.9370;142.0398;101.3405;0.55392;-0.64780;-0.49966;66
ACCE;8.348;1028.390;-3.98395;6.87615;-3.38061;3
MAGN;8.349;1028.390;7.26000;-25.14000;28.44000;3
LIGH;8.353;1028.396;3431.0;0
GYRO;8.364;1028.408;1.98592;1.26510;-2.99996;3
AHRS;8.366;1028.408;50.8242;140.7216;103.6860;0.57982;-0.63899;-0.48841;80
ACCE;8.368;1028.410;-4.77883;6.76123;-4.25210;3
MAGN;8.370;1028.410;9.42000;-24.12000;28.86000;3
PRES;8.370;1028.411;1015.1534;0
LIGH;8.373;1028.416;3380.0;0
GYRO;8.385;1028.428;2.82556;1.46424;-2.56289;3
AHRS;8.387;1028.428;46.7191;140.4826;104.7563;0.60250;-0.63359;-0.47361;82
ACCE;8.392;1028.433;-4.47237;6.17704;-4.70221;3
MAGN;8.394;1028.433;11.52000;-22.74000;29.34000;3
LIGH;8.396;1028.437;3380.0;0
GNSS;8.397;1491388013.999;39.993574;-0.073952;126.974;0.000;6.0;0.0;14;12
GYRO;8.420;1028.448;3.16367;1.73058;-2.16979;3
AHRS;8.423;1028.448;42.0154;140.3182;105.8525;0.62726;-0.62645;-0.45609;-6
PRES;8.426;1028.451;1015.2066;0
ACCE;8.427;1028.454;-4.96079;5.08528;-4.18506;3
MAGN;8.428;1028.454;13.20000;-21.30000;29.88000;3
LIGH;8.429;1028.456;3432.0;0
GYRO;8.431;1028.468;3.30967;1.51189;-2.37230;3
AHRS;8.434;1028.468;36.8935;140.0991;106.5139;0.64995;-0.61995;-0.43730;24
ACCE;8.437;1028.476;-5.04698;4.43406;-4.74052;3
MAGN;8.440;1028.476;14.46000;-19.44000;30.54000;3
LIGH;8.443;1028.476;3432.0;0
GYRO;8.447;1028.488;3.13496;1.52289;-2.26326;3
AHRS;8.450;1028.488;32.5556;140.9671;106.4186;0.66848;-0.61685;-0.41504;-112
PRES;8.461;1028.491;1015.1531;0
ACCE;8.461;1028.495;-5.10444;4.29041;-5.49709;3
MAGN;8.466;1028.495;15.42000;-17.70000;31.14000;3
LIGH;8.467;1028.496;3624.0;0
GYRO;8.467;1028.508;3.00240;1.57695;-2.11665;3
AHRS;8.467;1028.508;28.0128;141.0446;106.4612;-0.68445;0.61221;0.39575;2
GNSS;8.468;1491388013.999;39.993574;-0.073952;126.974;0.000;6.0;0.0;14;12
ACCE;8.471;1028.515;-5.41090;4.00311;-5.79397;3
MAGN;8.472;1028.515;16.14000;-15.54000;31.74000;3
LIGH;8.473;1028.516;3624.0;0
GYRO;8.484;1028.528;2.99263;1.88696;-1.87749;3
AHRS;8.485;1028.528;23.7230;141.6432;106.2320;-0.69880;0.60879;0.37367;84
PRES;8.487;1028.531;1015.2048;0
ACCE;8.491;1028.535;-5.19063;3.33273;-5.95677;3
MAGN;8.491;1028.535;16.62000;-13.20000;32.40000;3
LIGH;8.492;1028.536;3875.0;0
GYRO;8.504;1028.548;3.05158;1.98073;-1.63284;3
AHRS;8.504;1028.548;19.7467;142.2220;105.8163;-0.71006;0.60644;0.35225;75
ACCE;8.511;1028.555;-4.69264;2.78685;-6.11958;3
MAGN;8.512;1028.555;16.68000;-10.92000;33.00000;3
LIGH;8.512;1028.556;3875.0;0
GYRO;8.524;1028.568;2.87962;2.18781;-1.19424;3
AHRS;8.524;1028.568;16.3711;143.1839;105.1424;-0.71847;0.60651;0.33032;39
PRES;8.527;1028.570;1015.1184;0
ACCE;8.531;1028.575;-4.85544;1.94409;-7.09641;3
MAGN;8.531;1028.575;16.44000;-8.34000;33.72000;3
LIGH;8.532;1028.576;4201.0;0
GYRO;8.544;1028.588;2.57022;2.36099;-1.14995;3
AHRS;8.544;1028.588;12.9454;144.1571;104.6066;-0.72686;0.60555;0.30752;9
ACCE;8.551;1028.595;-4.52025;1.80044;-8.03494;3
MAGN;8.551;1028.595;15.84000;-5.70000;34.26000;3
LIGH;8.552;1028.596;4201.0;0
GYRO;8.564;1028.608;2.40956;2.83258;-1.08581;3
AHRS;8.564;1028.608;9.8453;145.9108;103.6581;-0.73332;0.60846;0.28029;-89
PRES;8.567;1028.610;1015.1163;0
ACCE;8.571;1028.615;-4.42448;1.28329;-8.29351;3
MAGN;8.572;1028.615;15.06000;-3.18000;34.86000;3
LIGH;8.573;1028.616;4538.0;0
GYRO;8.584;1028.628;2.37199;2.96545;-0.97402;3
AHRS;8.585;1028.628;6.7636;147.5030;102.7406;-0.73838;0.61120;0.25356;30
ACCE;8.592;1028.636;-4.21380;0.41180;-8.52336;3
MAGN;8.593;1028.636;13.86000;-0.72000;35.22000;3
LIGH;8.594;1028.636;4538.0;0
GYRO;8.604;1028.648;2.32190;3.44833;-1.02992;3
AHRS;8.605;1028.648;3.7743;150.1291;102.0936;-0.74564;0.61372;0.22032;85
PRES;8.609;1028.651;1015.2516;0
SOUN;8.610;181.00;0.00552;48.82
LIGH;8.615;1028.656;4785.0;0
ACCE;8.616;1028.659;-3.55300;0.32561;-8.84897;3
MAGN;8.617;1028.659;12.30000;1.74000;35.58000;3
GYRO;8.624;1028.668;1.98745;3.86525;-0.80970;3
AHRS;8.625;1028.668;1.2656;152.7188;101.2204;-0.74935;0.61867;0.18906;-23
ACCE;8.632;1028.676;-2.61447;0.00958;-8.83939;3
MAGN;8.633;1028.676;10.56000;4.14000;35.94000;3
LIGH;8.634;1028.676;4785.0;0
GYRO;8.644;1028.688;1.87658;3.85334;-0.69761;3
AHRS;8.645;1028.688;-1.6656;155.2783;100.3915;-0.75234;0.62287;0.15535;122
PRES;8.647;1028.691;1015.2608;0
ACCE;8.652;1028.696;-2.00155;-0.74699;-9.32781;3
MAGN;8.653;1028.696;8.76000;6.48000;36.00000;3
LIGH;8.654;1028.696;4767.0;0
GYRO;8.664;1028.708;2.09832;3.36862;-0.89034;3
AHRS;8.665;1028.708;-4.6114;157.8140;99.7149;-0.75454;0.62622;0.12151;-121
ACCE;8.672;1028.716;-1.20668;-1.07260;-9.77792;3
MAGN;8.673;1028.716;6.78000;8.82000;35.82000;3
LIGH;8.674;1028.716;4767.0;0
GYRO;8.684;1028.728;2.24798;3.46635;-0.95417;3
AHRS;8.686;1028.728;-7.3047;161.0713;98.9555;-0.75509;0.63163;0.08391;-35
PRES;8.688;1028.731;1015.2335;0
ACCE;8.692;1028.736;-0.34477;-1.08218;-10.52491;3
MAGN;8.694;1028.736;4.62000;10.92000;35.58000;3
LIGH;8.695;1028.736;4772.0;0
GYRO;8.704;1028.748;1.94225;4.07569;-0.83689;3
AHRS;8.705;1028.748;-9.8596;164.4866;98.3437;-0.75456;0.63664;0.04608;36
ACCE;8.712;1028.756;0.33519;-1.63763;-10.40999;3
MAGN;8.713;1028.756;2.40000;12.84000;34.92000;3
LIGH;8.715;1028.756;4772.0;0
GYRO;8.724;1028.768;1.74402;4.03140;-0.89125;3
AHRS;8.725;1028.768;-12.7286;167.4350;97.9641;-0.75331;0.63918;0.00974;-4
PRES;8.727;1028.771;1015.1706;0
LIGH;8.733;1028.776;4650.0;0
ACCE;8.733;1028.776;1.13006;-1.79086;-10.26634;3
MAGN;8.734;1028.776;0.12000;14.64000;34.20000;3
GYRO;8.745;1028.788;1.74219;3.81455;-0.87690;3
AHRS;8.746;1028.788;-15.2944;170.9177;97.5197;-0.74987;0.64338;-0.02844;119
LIGH;8.753;1028.796;4650.0;0
ACCE;8.753;1028.796;1.87705;-1.61848;-10.78348;3
MAGN;8.754;1028.796;-2.46000;16.20000;33.12000;3
GYRO;8.764;1028.808;1.51525;4.32432;-0.59773;3
AHRS;8.766;1028.808;-17.3967;175.2045;97.0055;-0.74392;0.64965;-0.06914;-111
PRES;8.767;1028.811;1015.2426;0
LIGH;8.773;1028.816;4450.0;0
ACCE;8.773;1028.817;2.69108;-1.97282;-10.83137;3
MAGN;8.775;1028.817;-4.92000;17.76000;32.10000;3
GYRO;8.784;1028.828;1.17011;4.81270;-0.32284;3
AHRS;8.786;1028.828;-19.3362;179.2666;96.5144;-0.73624;0.65552;-0.10710;-15
LIGH;8.793;1028.836;4450.0;0
ACCE;8.793;1028.837;3.78284;-2.26013;-10.24718;3
MAGN;8.794;1028.837;-7.44000;19.14000;30.78000;3
GYRO;8.804;1028.848;0.90805;4.46756;-0.37996;3
AHRS;8.805;1028.848;-20.9446;-176.9996;96.1195;-0.72802;0.66054;-0.14059;-110
PRES;8.808;1028.851;1015.2276;0
LIGH;8.813;1028.856;4030.0;0
ACCE;8.814;1028.857;4.59687;-2.59531;-9.96946;3
MAGN;8.815;1028.857;-9.96000;20.28000;29.16000;3
GYRO;8.824;1028.868;0.98716;4.20550;-0.67287;3
AHRS;8.826;1028.868;-22.5463;-172.6239;95.6657;-0.71694;0.66630;-0.17771;45
LIGH;8.833;1028.876;4030.0;0
ACCE;8.834;1028.877;5.75566;-2.63362;-9.67257;3
MAGN;8.835;1028.877;-12.66000;21.24000;27.30000;3
GYRO;8.845;1028.888;0.83353;4.28247;-0.95173;3
AHRS;8.846;1028.888;-23.6118;-168.0848;95.2553;-0.70494;0.67182;-0.21220;-55
PRES;8.848;1028.891;1015.1361;0
LIGH;8.853;1028.896;3535.0;0
ACCE;8.854;1028.897;6.66546;-2.71981;-9.66300;3
MAGN;8.855;1028.897;-15.18000;22.02000;25.38000;3
GYRO;8.865;1028.908;0.48014;4.53842;-1.28404;3
AHRS;8.866;1028.908;-24.4333;-163.3423;95.2698;-0.69386;0.67429;-0.24569;95
LIGH;8.873;1028.916;3535.0;0
ACCE;8.874;1028.917;7.05811;-2.71024;-9.18416;3
MAGN;8.875;1028.917;-17.52000;22.56000;23.34000;3
GYRO;8.884;1028.928;0.23854;4.89914;-1.53999;3
AHRS;8.885;1028.928;-25.0572;-158.1397;95.5047;-0.68186;0.67487;-0.28022;46
PRES;8.887;1028.931;1015.1584;0
LIGH;8.893;1028.936;3029.0;0
ACCE;8.894;1028.938;7.86256;-2.80600;-7.69975;3
MAGN;8.895;1028.938;-19.92000;23.16000;21.12000;3
GYRO;8.904;1028.948;0.03604;5.28734;-1.51128;3
AHRS;8.905;1028.948;-25.2642;-152.6694;95.5397;-0.66735;0.67553;-0.31352;-23
LIGH;8.913;1028.956;3029.0;0
ACCE;8.914;1028.958;8.23605;-2.41336;-6.11000;3
MAGN;8.915;1028.958;-22.02000;23.58000;18.84000;3
GYRO;8.924;1028.968;-0.11637;5.28490;-1.41568;3
AHRS;8.925;1028.968;-25.1829;-147.3391;95.4831;0.65196;-0.67519;0.34378;-67
PRES;8.927;1028.971;1015.1189;0
LIGH;8.933;1028.976;2671.0;0
ACCE;8.934;1028.978;8.67659;-2.17394;-4.73094;3
MAGN;8.935;1028.978;-24.00000;23.64000;16.26000;3
GYRO;8.944;1028.988;-0.03421;4.33714;-1.45142;3
AHRS;8.946;1028.988;-25.1529;-142.5085;95.4107;0.63656;-0.67372;0.37077;-25
LIGH;8.953;1028.996;2671.0;0
ACCE;8.954;1028.998;9.01178;-1.85790;-4.01268;3
MAGN;8.955;1028.998;-25.68000;23.58000;13.62000;3
GYRO;8.964;1029.008;0.53634;3.91962;-1.42790;3
AHRS;8.965;1029.008;-25.5320;-137.0934;95.1865;0.61573;-0.67182;0.40208;78
PRES;8.967;1029.011;1015.1780;0
LIGH;8.973;1029.016;2314.0;0
ACCE;8.974;1029.018;9.16500;-1.32160;-3.05500;3
MAGN;8.975;1029.018;-27.24000;23.34000;10.92000;3
GYRO;8.984;1029.028;0.85613;3.99139;-1.40163;3
AHRS;8.985;1029.028;-25.6092;-132.0305;94.9212;0.59554;-0.66874;0.42896;-54
LIGH;8.993;1029.036;2314.0;0
ACCE;8.994;1029.038;9.38527;-1.23541;-1.91536;3
MAGN;8.995;1029.038;-28.62000;23.04000;8.04000;3
GYRO;9.004;1029.048;0.89095;3.89304;-1.44561;3
AHRS;9.005;1029.048;-25.5435;-127.3408;95.1320;0.57896;-0.66215;0.45294;-86
PRES;9.007;1029.051;1015.2157;0
LIGH;9.013;1029.056;2173.0;0
ACCE;9.014;1029.058;9.69173;-1.05345;-1.55144;3
MAGN;9.015;1029.058;-29.82000;22.56000;5.22000;3
GYRO;9.024;1029.068;1.10903;3.25316;-1.50639;3
AHRS;9.025;1029.068;-25.4207;-122.8107;96.0463;0.56631;-0.65115;0.47630;-46
LIGH;9.033;1029.076;2173.0;0
ACCE;9.035;1029.078;9.92157;-0.80445;-1.51314;3
MAGN;9.037;1029.078;-30.78000;22.08000;2.52000;3
GYRO;9.057;1029.088;1.66003;2.96147;-1.47768;3
AHRS;9.061;1029.088;-25.3861;-117.7371;97.3163;0.55191;-0.63689;0.50291;-71
PRES;9.062;1029.091;1015.2544;0
LIGH;9.063;1029.096;2145.0;0
ACCE;9.064;1029.099;9.85453;-0.53630;-1.15879;3
MAGN;9.065;1029.099;-31.50000;21.48000;-0.30000;3
GYRO;9.066;1029.108;1.98501;3.10258;-1.50823;3
AHRS;9.067;1029.108;-24.9555;-112.9118;98.6333;0.53928;-0.62102;0.52652;-44
LIGH;9.072;1029.116;2145.0;0
ACCE;9.075;1029.119;9.73961;-0.22984;-0.38307;3
MAGN;9.076;1029.119;-31.86000;20.76000;-3.12000;3
GYRO;9.084;1029.128;1.89613;2.95231;-1.57451;3
AHRS;9.085;1029.128;-24.3187;-108.8336;100.0370;0.53044;-0.60475;0.54593;-22
PRES;9.087;1029.131;1015.1259;0
LIGH;9.092;1029.136;1878.0;0
ACCE;9.095;1029.139;9.59596;0.00000;-0.03831;3
MAGN;9.096;1029.139;-32.16000;19.74000;-6.18000;3
GYRO;9.104;1029.148;1.78709;2.48164;-1.57634;3
AHRS;9.105;1029.148;-23.6064;-104.9313;101.7022;0.52329;-0.58670;0.56489;9
SOUN;9.107;928.56;0.02834;63.03
WIFI;9.112;2564.067;WAP116;20:17:FF:FF:F1:16;-75
WIFI;9.112;2564.067;WAP240;20:17:FF:FF:F2:40;-86
WIFI;9.112;2564.067;WAP131;20:17:FF:FF:F1:31;-76
WIFI;9.112;2564.067;WAP123;20:17:FF:FF:F1:23;-82
WIFI;9.112;2564.067;WAP320;20:17:FF:FF:F3:20;-73
WIFI;9.112;2564.067;WAP124;20:17:FF:FF:F1:24;-76
WIFI;9.112;2564.067;WAP110;20:17:FF:FF:F1:10;-77
WIFI;9.112;2564.067;WAP314;20:17:FF:FF:F3:14;-78
WIFI;9.112;2564.067;WAP192;20:17:FF:FF:F1:92;-69
WIFI;9.112;2564.067;WAP008;20:17:FF:FF:F0:08;-80
WIFI;9.112;2564.067;WAP014;20:17:FF:FF:F0:14;-87
WIFI;9.112;2564.067;WAP076;20:17:FF:FF:F0:76;-91
WIFI;9.112;2564.067;WAP058;20:17:FF:FF:F0:58;-88
WIFI;9.112;2564.067;WAP031;20:17:FF:FF:F0:31;-86
WIFI;9.112;2564.067;WAP130;20:17:FF:FF:F1:30;-86
WIFI;9.112;2564.067;WAP065;20:17:FF:FF:F0:65;-85
WIFI;9.112;2564.067;WAP143;20:17:FF:FF:F1:43;-84
WIFI;9.112;2564.067;WAP257;20:17:FF:FF:F2:57;-80
WIFI;9.112;2564.067;WAP129;20:17:FF:FF:F1:29;-86
WIFI;9.112;2564.067;WAP234;20:17:FF:FF:F2:34;-88
WIFI;9.112;2564.067;WAP122;20:17:FF:FF:F1:22;-86
WIFI;9.112;2564.067;WAP315;20:17:FF:FF:F3:15;-88
LIGH;9.135;1029.156;2287.0;0
ACCE;9.136;1029.159;9.54808;0.41180;0.09577;3
MAGN;9.137;1029.159;-32.28000;18.66000;-8.70000;3
GYRO;9.137;1029.168;1.80327;2.43063;-1.56107;3
AHRS;9.138;1029.168;-22.6199;-100.6835;103.3697;0.51472;-0.56624;0.58463;59
PRES;9.140;1029.171;1015.0214;0
LIGH;9.141;1029.176;2468.0;0
ACCE;9.141;1029.179;9.61511;0.87149;0.73741;3
GYRO;9.159;1029.188;1.74707;2.61695;-1.55648;3
AHRS;9.160;1029.188;-21.3991;-96.8124;104.7348;0.50672;-0.54631;0.60137;117
LIGH;9.161;1029.196;2468.0;0
ACCE;9.162;1029.199;9.50977;1.39821;1.22583;3
MAGN;9.162;1029.199;-31.80000;16.32000;-13.80000;3
GYRO;9.164;1029.208;1.54091;2.63649;-1.60627;3
AHRS;9.165;1029.208;-19.8400;-93.3591;105.9020;0.50076;-0.52611;0.61490;-74
PRES;9.167;1029.211;1015.1609;0
LIGH;9.172;1029.216;2858.0;0
ACCE;9.176;1029.220;9.27035;1.62806;1.66636;3
MAGN;9.177;1029.220;-31.20000;14.88000;-16.20000;3
GYRO;9.184;1029.228;1.34848;2.38512;-1.58947;3
AHRS;9.185;1029.228;-18.2348;-90.2889;106.8601;0.49555;-0.50678;0.62623;100
LIGH;9.192;1029.236;2858.0;0
ACCE;9.195;1029.239;9.03093;2.08774;2.28886;3
MAGN;9.196;1029.239;-30.48000;13.62000;-18.66000;3
GYRO;9.204;1029.248;1.20218;2.18079;-1.53144;3
AHRS;9.205;1029.248;-16.2972;-86.9447;107.6373;0.48899;-0.48508;0.63741;110
PRES;9.207;1029.251;1015.1965;0
LIGH;9.212;1029.256;4342.0;0
ACCE;9.216;1029.260;8.77236;2.31759;2.94008;3
MAGN;9.217;1029.260;-29.64000;12.06000;-20.82000;3
GYRO;9.224;1029.268;0.99876;2.00639;-1.57603;3
AHRS;9.225;1029.268;-14.2106;-83.9644;107.9948;0.48293;-0.46456;0.64538;5
LIGH;9.232;1029.276;4342.0;0
ACCE;9.236;1029.279;8.54251;2.58574;3.57215;3
MAGN;9.237;1029.279;-28.80000;10.44000;-22.98000;3
GYRO;9.244;1029.288;0.99632;1.84115;-1.65147;3
AHRS;9.245;1029.288;-12.0310;-81.1159;108.3080;0.47753;-0.44322;0.65236;37
PRES;9.247;1029.291;1015.1862;0
LIGH;9.252;1029.296;6067.0;0
ACCE;9.256;1029.300;8.22648;2.72939;3.78284;3
MAGN;9.257;1029.300;-27.72000;8.94000;-24.84000;3
GYRO;9.264;1029.308;1.09864;1.74005;-1.56779;3
AHRS;9.265;1029.308;-9.9755;-78.3381;108.3795;0.47083;-0.42282;0.65847;-13
LIGH;9.272;1029.316;9712.0;0
ACCE;9.276;1029.320;7.95833;3.10289;4.08930;3
MAGN;9.277;1029.320;-26.58000;7.56000;-26.64000;3
GYRO;9.284;1029.328;1.10567;1.63895;-1.47188;3
AHRS;9.285;1029.328;-7.8659;-75.6773;108.1681;0.46387;-0.40286;0.66277;22
PRES;9.287;1029.331;1015.2042;0
LIGH;9.292;1029.336;10340.0;0
ACCE;9.296;1029.340;7.69018;3.51469;4.20422;3
MAGN;9.299;1029.340;-25.32000;6.06000;-28.20000;3
GYRO;9.304;1029.348;1.14049;1.56504;-1.42576;3
AHRS;9.305;1029.348;-5.7513;-73.0934;107.9881;0.45742;-0.38223;0.66664;-49
LIGH;9.312;1029.356;10340.0;0
ACCE;9.316;1029.360;7.47949;3.84988;4.40533;3
MAGN;9.317;1029.360;-24.06000;4.38000;-29.64000;3
GYRO;9.324;1029.368;1.19516;1.45142;-1.39338;3
AHRS;9.325;1029.368;-3.6167;-70.6516;107.7574;0.45166;-0.36149;0.66947;-89
PRES;9.327;1029.371;1015.2038;0
LIGH;9.332;1029.376;32503.0;0
ACCE;9.336;1029.380;7.34541;3.96480;4.53941;3
MAGN;9.338;1029.380;-22.74000;2.88000;-30.84000;3
GYRO;9.344;1029.388;1.17775;1.33138;-1.40346;3
AHRS;9.346;1029.388;-1.3518;-68.3487;107.4286;0.44698;-0.34027;0.67077;-89
LIGH;9.353;1029.396;32503.0;0
ACCE;9.357;1029.401;7.02938;4.22337;4.57771;3
MAGN;9.358;1029.401;-21.36000;1.38000;-32.04000;3
GYRO;9.364;1029.408;1.16156;1.45080;-1.37506;3
AHRS;9.365;1029.408;0.9381;-65.8975;107.0918;0.44153;-0.31763;0.67229;121
PRES;9.367;1029.411;1015.1589;0
LIGH;9.373;1029.416;38383.0;0
ACCE;9.377;1029.421;6.73250;4.62560;4.72137;3
MAGN;9.379;1029.421;-19.92000;-0.12000;-33.12000;3
GYRO;9.387;1029.428;1.24342;1.66888;-1.43706;3
AHRS;9.389;1029.428;3.3505;-63.4889;106.6816;0.43673;-0.29405;0.67272;112
LIGH;9.393;1029.436;38383.0;0
GNSS;9.394;1491388014.999;39.993574;-0.073952;123.579;0.000;6.0;0.0;14;12
ACCE;9.400;1029.441;6.40688;5.14275;4.84586;3
MAGN;9.401;1029.441;-18.48000;-1.68000;-33.96000;3
GNSS;9.403;1491388014.999;39.993574;-0.073952;123.579;0.000;6.0;0.0;14;12
GYRO;9.407;1029.448;1.37506;1.80694;-1.53236;3
AHRS;9.409;1029.448;5.8399;-61.0737;106.2091;0.43215;-0.26955;0.67238;121
PRES;9.410;1029.451;1015.1926;0
LIGH;9.413;1029.456;43763.0;0
ACCE;9.417;1029.461;5.98550;5.49709;5.06613;3
MAGN;9.419;1029.461;-16.92000;-3.12000;-34.68000;3
GYRO;9.424;1029.468;1.42393;1.82954;-1.67805;3
AHRS;9.425;1029.468;8.5117;-58.5618;105.5605;0.42755;-0.24348;0.67071;-1
LIGH;9.433;1029.476;43763.0;0
ACCE;9.437;1029.481;5.58328;5.80354;5.00867;3
MAGN;9.438;1029.481;-15.24000;-4.68000;-35.40000;3
GYRO;9.444;1029.488;1.51159;1.97218;-1.84512;3
AHRS;9.445;1029.488;11.4834;-55.8096;104.8981;0.42306;-0.21371;0.66858;106
PRES;9.447;1029.491;1015.2164;0
LIGH;9.452;1029.496;43763.0;0
ACCE;9.457;1029.501;5.31513;5.89931;4.85544;3
MAGN;9.458;1029.501;-13.44000;-6.12000;-36.06000;3
GYRO;9.464;1029.508;1.56473;2.13956;-1.93003;3
AHRS;9.466;1029.508;14.5021;-52.9699;104.0317;0.41822;-0.18323;0.66518;-108
LIGH;9.472;1029.516;48218.0;0
ACCE;9.477;1029.521;4.77883;6.34942;4.84586;3
MAGN;9.478;1029.521;-11.76000;-7.62000;-36.48000;3
GYRO;9.484;1029.528;1.40499;2.11176;-1.94102;3
AHRS;9.485;1029.528;17.4991;-50.1801;102.8607;0.41357;-0.15359;0.65962;-124
PRES;9.487;1029.531;1015.2332;0
LIGH;9.492;1029.536;51987.0;0
ACCE;9.497;1029.541;4.40533;6.71334;4.62560;3
MAGN;9.498;1029.541;-10.08000;-8.94000;-36.90000;3
GYRO;9.504;1029.548;1.30603;1.95355;-1.90559;3
AHRS;9.505;1029.548;20.4999;-47.4242;101.6596;0.40970;-0.12364;0.65330;-111
LIGH;9.512;1029.556;51987.0;0
ACCE;9.518;1029.561;3.90734;7.01980;4.32872;3
MAGN;9.518;1029.561;-8.34000;-10.26000;-36.84000;3
GYRO;9.524;1029.568;1.21196;2.02685;-1.84939;3
AHRS;9.525;1029.568;23.3931;-44.3621;100.1827;0.40402;-0.09319;0.64645;45
PRES;9.527;1029.571;1015.1372;0
LIGH;9.532;1029.576;51987.0;0
MAGN;9.538;1029.581;-6.48000;-11.46000;-37.08000;3
GYRO;9.544;1029.588;1.09559;2.20156;-1.82252;3
AHRS;9.545;1029.588;26.1984;-41.3428;98.5359;0.39890;-0.06367;0.63833;-99
LIGH;9.553;1029.596;85745.0;0
ACCE;9.558;1029.601;2.75812;7.31668;4.52025;3
MAGN;9.559;1029.601;-4.38000;-12.48000;-37.02000;3
GYRO;9.564;1029.608;0.99449;2.16124;-1.77548;3
AHRS;9.565;1029.608;28.9289;-38.4886;96.8662;0.39525;-0.03532;0.62936;108
PRES;9.567;1029.611;1015.1787;0
LIGH;9.572;1029.616;85745.0;0
ACCE;9.578;1029.622;2.06859;7.36456;4.63517;3
MAGN;9.579;1029.622;-2.34000;-13.56000;-36.90000;3
GYRO;9.584;1029.628;0.94928;1.90956;-1.57786;3
AHRS;9.585;1029.628;31.2985;-35.7756;95.2611;0.39152;-0.00966;0.62120;7
LIGH;9.592;1029.636;85745.0;0
ACCE;9.598;1029.642;1.37906;7.46991;4.70221;3
MAGN;9.599;1029.642;-0.30000;-14.58000;-36.72000;3
GYRO;9.604;1029.648;0.91721;1.90101;-1.24800;3
AHRS;9.605;1029.648;33.4321;-32.5493;93.4154;0.38469;0.01692;0.61390;-85
PRES;9.607;1029.651;1015.1773;0
SOUN;9.608;564.39;0.01722;58.70
LIGH;9.613;1029.656;85745.0;0
ACCE;9.618;1029.662;0.66080;7.50822;4.97036;3
MAGN;9.619;1029.662;1.50000;-15.36000;-36.48000;3
GYRO;9.624;1029.668;0.89522;1.61971;-0.70891;3
AHRS;9.625;1029.668;35.1822;-29.9804;91.7863;0.38023;0.03802;0.60677;-26
LIGH;9.633;1029.676;85745.0;0
ACCE;9.638;1029.682;0.12450;7.63272;5.25767;3
MAGN;9.639;1029.682;3.30000;-16.08000;-36.00000;3
GYRO;9.644;1029.688;0.83689;1.02778;-0.08430;3
AHRS;9.645;1029.688;36.5917;-27.8774;90.4191;0.37696;0.05510;0.60070;89
PRES;9.647;1029.691;1015.2566;0
LIGH;9.653;1029.696;85745.0;0
ACCE;9.659;1029.702;-0.10534;7.71891;5.26724;3
MAGN;9.660;1029.702;5.16000;-17.10000;-35.58000;3
GYRO;9.664;1029.708;0.91294;0.52229;0.59834;3
AHRS;9.665;1029.708;37.7016;-26.2706;89.6031;0.37481;0.06912;0.59731;113
LIGH;9.672;1029.716;53188.0;0
ACCE;9.679;1029.723;-0.13408;7.70933;5.33428;3
MAGN;9.680;1029.723;6.84000;-17.94000;-35.16000;3
GYRO;9.684;1029.728;0.93340;-0.08033;1.11911;3
AHRS;9.685;1029.728;38.4785;-25.5260;89.1025;0.37535;0.07682;0.59412;-102
PRES;9.687;1029.731;1015.1951;0
LIGH;9.693;1029.736;53188.0;0
ACCE;9.700;1029.743;0.13408;7.80510;5.18105;3
MAGN;9.702;1029.743;8.28000;-18.72000;-34.68000;3
GYRO;9.705;1029.748;1.04550;-0.46578;1.50578;3
AHRS;9.706;1029.748;39.2756;-25.4033;89.3121;0.37876;0.08312;0.59321;2
LIGH;9.713;1029.756;50395.0;0
ACCE;9.719;1029.763;0.46926;8.02536;5.03740;3
MAGN;9.720;1029.763;9.78000;-19.44000;-34.20000;3
GYRO;9.724;1029.768;1.14995;-0.62369;1.73852;3
AHRS;9.726;1029.768;39.9786;-25.7323;89.8615;0.38373;0.08722;0.59315;73
PRES;9.734;1029.771;1015.2547;0
LIGH;9.734;1029.776;50395.0;0
ACCE;9.741;1029.784;0.99599;8.24563;5.01825;3
MAGN;9.742;1029.784;10.92000;-20.04000;-33.66000;3
GYRO;9.745;1029.788;1.19607;-0.70127;1.80236;3
AHRS;9.746;1029.788;40.7769;-26.4912;90.7327;0.39109;0.09043;0.59321;-87
LIGH;9.753;1029.796;47739.0;0
ACCE;9.760;1029.803;1.68552;8.40844;4.77883;3
MAGN;9.770;1029.803;11.76000;-20.88000;-33.06000;3
GYRO;9.772;1029.808;1.33718;-0.69852;1.73944;3
AHRS;9.773;1029.808;41.8715;-27.4263;91.8600;0.40053;0.09541;0.59301;111
PRES;9.774;1029.811;1015.1891;0
LIGH;9.775;1029.816;47739.0;0
ACCE;9.780;1029.824;2.42293;8.59040;4.25210;3
MAGN;9.782;1029.824;12.30000;-21.66000;-32.28000;3
GYRO;9.784;1029.828;1.54305;-0.51618;1.54213;3
AHRS;9.785;1029.828;43.1721;-28.3077;93.0624;0.41043;0.10247;0.59247;30
LIGH;9.793;1029.836;44549.0;0
ACCE;9.800;1029.844;3.12204;8.64786;3.50511;3
MAGN;9.801;1029.844;12.84000;-22.44000;-31.50000;3
GYRO;9.804;1029.848;1.56473;-0.25107;1.21257;3
AHRS;9.805;1029.848;44.5668;-29.1953;94.2304;0.42059;0.11017;0.59108;60
PRES;9.807;1029.851;1015.3151;0
LIGH;9.812;1029.856;47616.0;0
ACCE;9.819;1029.863;3.73495;8.74362;2.77727;3
MAGN;9.821;1029.863;13.14000;-23.22000;-30.72000;3
GYRO;9.824;1029.868;1.39522;-0.02046;0.88423;3
AHRS;9.825;1029.868;46.1071;-30.2649;95.5471;0.43192;0.11848;0.58903;-126
LIGH;9.832;1029.876;42264.0;0
ACCE;9.840;1029.883;4.07972;8.86812;2.29843;3
MAGN;9.841;1029.883;13.20000;-23.82000;-30.24000;3
GYRO;9.844;1029.888;1.07024;-0.05345;0.52321;3
AHRS;9.845;1029.888;47.7206;-31.4768;96.7070;0.44410;0.12609;0.58486;-35
PRES;9.847;1029.891;1015.3120;0
LIGH;9.852;1029.896;45797.0;0
ACCE;9.860;1029.904;4.29041;8.79151;1.49398;3
MAGN;9.861;1029.904;13.08000;-24.60000;-29.28000;3
GYRO;9.865;1029.908;0.81917;-0.17501;0.18021;3
AHRS;9.866;1029.908;49.4213;-32.6873;97.7917;0.45635;0.13421;0.57952;125
LIGH;9.873;1029.916;42324.0;0
MAGN;9.880;1029.924;12.84000;-25.38000;-28.68000;3
GYRO;9.885;1029.928;0.57757;-0.26114;-0.12706;3
AHRS;9.886;1029.928;50.9912;-33.6390;98.3946;0.46695;0.14122;0.57263;-65
PRES;9.887;1029.931;1015.2864;0
LIGH;9.892;1029.936;46053.0;0
ACCE;9.900;1029.944;4.38618;8.63828;0.90980;3
MAGN;9.901;1029.944;12.48000;-26.22000;-28.14000;3
GYRO;9.904;1029.948;0.25198;-0.33598;-0.46853;3
AHRS;9.905;1029.948;52.5214;-34.4383;98.4757;0.47702;0.14677;0.56329;48
LIGH;9.913;1029.956;43337.0;0
ACCE;9.920;1029.964;4.24253;8.53294;0.92895;3
MAGN;9.921;1029.964;12.00000;-26.94000;-27.72000;3
GYRO;9.924;1029.968;-0.09407;-0.28466;-0.84208;3
AHRS;9.925;1029.968;53.9415;-34.5186;97.7936;0.48399;0.15252;0.55287;-93
PRES;9.927;1029.971;1015.1179;0
LIGH;9.933;1029.976;42123.0;0
ACCE;9.940;1029.984;3.99353;8.55209;1.13964;3
MAGN;9.942;1029.984;11.70000;-27.78000;-27.24000;3
GYRO;9.945;1029.988;-0.46762;-0.21014;-1.14751;3
AHRS;9.946;1029.988;55.2106;-34.2728;96.5690;0.48956;0.15679;0.54126;-44
LIGH;9.953;1029.996;43043.0;0
ACCE;9.960;1030.004;3.62961;8.40844;1.33118;3
MAGN;9.962;1030.004;11.34000;-28.38000;-27.00000;3
GYRO;9.964;1030.008;-0.73915;-0.12737;-1.36712;3
AHRS;9.965;1030.008;56.3475;-33.2604;94.5874;0.49222;0.16133;0.52903;81
PRES;9.967;1030.011;1015.1817;0
LIGH;9.973;1030.016;39356.0;0
ACCE;9.981;1030.024;3.16992;8.73405;1.72383;3
MAGN;9.982;1030.024;10.80000;-28.80000;-26.88000;3
GYRO;9.984;1030.028;-0.92424;-0.06078;-1.43706;3
AHRS;9.987;1030.028;57.2272;-31.4839;91.8992;0.49167;0.16569;0.51695;37
LIGH;9.993;1030.036;42624.0;0
ACCE;10.001;1030.044;2.69108;9.01178;2.17394;3
MAGN;10.002;1030.044;10.50000;-29.10000;-26.70000;3
GYRO;10.005;1030.048;-1.08276;0.09102;-1.57939;3
AHRS;10.006;1030.048;57.9151;-28.6544;88.3055;0.48740;0.17141;0.50457;73
PRES;10.008;1030.051;1015.2574;0
LIGH;10.013;1030.056;38411.0;0
ACCE;10.021;1030.064;2.37505;9.30866;2.61447;3
GYRO;10.024;1030.068;-1.38911;-0.05589;-1.67835;3
AHRS;10.026;1030.068;58.1760;-25.5066;84.1322;0.48125;0.17447;0.49137;47
LIGH;10.033;1030.076;43165.0;0
ACCE;10.041;1030.085;2.08774;9.21289;2.84431;3
MAGN;10.042;1030.085;10.26000;-29.64000;-26.46000;3
GYRO;10.045;1030.088;-1.48349;-0.50763;-1.69210;3
AHRS;10.046;1030.088;58.3749;-22.3859;79.8708;0.47560;0.17715;0.47717;118
PRES;10.048;1030.091;1015.1896;0
LIGH;10.066;1030.096;42591.0;0
ACCE;10.067;1030.106;1.81002;8.95431;2.83473;3
GYRO;10.069;1030.108;-1.45478;-0.94654;-1.82863;3
AHRS;10.070;1030.108;58.3366;-19.0455;75.1866;0.46898;0.17876;0.46146;21
LIGH;10.073;1030.116;46967.0;0
ACCE;10.082;1030.126;1.63763;8.59040;2.90177;3
MAGN;10.085;1030.126;10.38000;-29.40000;-26.76000;3
GYRO;10.087;1030.128;-1.49754;-0.93279;-2.02960;3
AHRS;10.088;1030.128;58.1197;-15.8171;70.6496;0.46207;0.18005;0.44609;-57
PRES;10.090;1030.131;1015.2765;0
LIGH;10.093;1030.136;46967.0;0
ACCE;10.102;1030.146;1.50356;8.30309;3.36146;3
MAGN;10.103;1030.146;10.68000;-28.98000;-27.30000;3
GYRO;10.105;1030.148;-1.83687;-0.56200;-2.12551;3
AHRS;10.106;1030.148;57.5913;-12.7524;66.1999;0.45417;0.17989;0.43080;-45
SOUN;10.108;345.74;0.01055;54.45
LIGH;10.113;1030.156;51565.0;0
ACCE;10.122;1030.166;1.27372;8.32224;3.90734;3
MAGN;10.123;1030.166;11.04000;-28.20000;-27.60000;3
GYRO;10.124;1030.168;-2.42758;-0.18448;-2.12092;3
AHRS;10.125;1030.168;56.6476;-9.6918;61.7604;0.44391;0.17882;0.41579;53
PRES;10.127;1030.171;1015.1712;0
LIGH;10.132;1030.176;51565.0;0
ACCE;10.142;1030.186;0.90022;8.03494;4.60644;3
MAGN;10.143;1030.186;11.46000;-27.00000;-28.08000;3
GYRO;10.144;1030.188;-2.89245;-0.02718;-1.95446;3
AHRS;10.145;1030.188;55.3036;-6.9396;57.8672;0.43136;0.17720;0.40317;94
LIGH;10.152;1030.196;85745.0;0
ACCE;10.162;1030.206;0.37350;7.04853;5.15232;3
MAGN;10.163;1030.206;11.88000;-25.80000;-28.56000;3
GYRO;10.164;1030.208;-2.92604;-0.14722;-1.92087;3
AHRS;10.165;1030.208;53.7157;-4.2455;54.1277;0.41707;0.17598;0.39072;-47
PRES;10.167;1030.211;1015.2228;0
LIGH;10.172;1030.216;85745.0;0
ACCE;10.182;1030.226;0.12450;6.77080;5.80354;3
MAGN;10.184;1030.226;12.48000;-24.48000;-29.34000;3
GYRO;10.185;1030.228;-2.81212;-0.31857;-2.20889;3
AHRS;10.186;1030.228;51.6352;-1.5304;50.4514;0.39906;0.17471;0.37835;71
LIGH;10.193;1030.236;85745.0;0
ACCE;10.203;1030.246;0.06704;6.69419;5.87058;3
MAGN;10.204;1030.246;13.02000;-22.92000;-30.00000;3
GYRO;10.206;1030.248;-2.61970;-0.37568;-2.33442;3
AHRS;10.207;1030.248;49.4030;0.6221;47.4771;0.38054;0.17274;0.36780;37
PRES;10.209;1030.251;1015.3088;0
LIGH;10.213;1030.256;85745.0;0
MAGN;10.223;1030.266;13.50000;-21.06000;-30.72000;3
GYRO;10.225;1030.268;-2.56991;-0.11454;-2.33656;3
AHRS;10.226;1030.268;46.9801;2.8903;44.5147;0.36001;0.17233;0.35657;119
LIGH;10.233;1030.276;85745.0;0
ACCE;10.243;1030.287;-0.14365;5.68862;6.40688;3
MAGN;10.245;1030.287;14.04000;-19.08000;-31.38000;3
GYRO;10.246;1030.288;-2.70858;0.16341;-2.27150;3
AHRS;10.248;1030.288;44.5893;4.8785;41.7481;0.34012;0.17185;0.34447;-85
PRES;10.250;1030.291;1015.1992;0
LIGH;10.253;1030.296;85745.0;0
ACCE;10.263;1030.307;-0.31603;5.30555;7.05811;3
MAGN;10.265;1030.307;14.34000;-16.86000;-32.16000;3
GYRO;10.266;1030.308;-2.95567;0.06353;-2.30357;3
AHRS;10.267;1030.308;42.1475;6.5083;39.0882;0.32059;0.17001;0.33089;21
LIGH;10.273;1030.316;85745.0;0
ACCE;10.283;1030.327;-0.54588;4.69264;7.10599;3
MAGN;10.285;1030.327;14.76000;-14.46000;-32.76000;3
GYRO;10.286;1030.328;-3.22812;-0.15211;-2.31915;3
AHRS;10.288;1030.328;39.1525;7.9469;36.8074;0.29655;0.16748;0.31878;-126
PRES;10.289;1030.331;1015.1683;0
LIGH;10.293;1030.336;85745.0;0
ACCE;10.303;1030.347;-1.16837;3.99353;6.48350;3
MAGN;10.305;1030.347;15.18000;-12.00000;-33.42000;3
GYRO;10.307;1030.348;-3.38267;-0.04887;-2.53173;3
AHRS;10.308;1030.348;35.8074;9.5234;34.4244;0.26926;0.16611;0.30499;9
LIGH;10.313;1030.356;85745.0;0
ACCE;10.323;1030.367;-1.49398;3.50511;6.33027;3
MAGN;10.325;1030.367;15.30000;-9.48000;-33.84000;3
GYRO;10.327;1030.368;-3.42543;0.21350;-2.70216;3
AHRS;10.328;1030.368;32.2192;10.8085;32.2583;0.24023;0.16366;0.29081;-103
PRES;10.329;1030.371;1015.1895;0
LIGH;10.333;1030.376;85745.0;0
ACCE;10.343;1030.387;-1.53229;2.90177;6.71334;3
MAGN;10.346;1030.387;15.36000;-6.78000;-34.20000;3
GYRO;10.347;1030.388;-3.64717;0.09407;-2.36130;3
AHRS;10.348;1030.388;28.3170;11.5034;30.6141;0.20909;0.15797;0.27833;66
LIGH;10.353;1030.396;54381.0;0
ACCE;10.364;1030.407;-1.91536;1.36948;6.88572;3
MAGN;10.365;1030.407;15.30000;-3.84000;-34.50000;3
GYRO;10.368;1030.408;-3.89885;-0.46640;-2.14353;3
AHRS;10.369;1030.408;24.2662;12.0287;28.7127;0.17710;0.15107;0.26241;-74
PRES;10.370;1030.411;1015.0963;0
LIGH;10.373;1030.416;54381.0;0
GYRO;10.398;1030.428;-4.21466;-0.86682;-2.75836;3
AHRS;10.402;1030.428;19.6942;12.5338;26.4232;0.14092;0.14356;0.24201;58
ACCE;10.404;1030.429;-1.60890;-0.35434;7.74764;3
MAGN;10.405;1030.429;15.24000;-0.54000;-34.62000;3
LIGH;10.407;1030.437;41236.0;0
ACCE;10.408;1030.448;-1.42694;-0.60334;8.24563;3
MAGN;10.410;1030.448;14.94000;2.64000;-34.38000;3
GYRO;10.411;1030.448;-4.60379;-1.34665;-3.04639;3
AHRS;10.412;1030.448;14.5892;11.9557;24.9156;0.10102;0.12811;0.22572;-17
PRES;10.413;1030.451;1015.1374;0
LIGH;10.416;1030.456;72663.0;0
GNSS;10.417;1491388015.999;39.993574;-0.073952;129.826;0.000;6.0;0.0;14;13
GNSS;10.421;1491388015.999;39.993574;-0.073952;129.826;0.000;6.0;0.0;14;13
ACCE;10.425;1030.468;-1.49398;-1.24498;7.48906;3
MAGN;10.426;1030.468;14.16000;5.94000;-33.78000;3
GYRO;10.427;1030.468;-4.70275;-1.32497;-2.65329;3
AHRS;10.428;1030.468;9.9665;11.4684;23.6209;0.06423;0.11512;0.21138;-15
LIGH;10.432;1030.476;17209.0;0
GYRO;10.444;1030.488;-4.50116;-1.14171;-1.83534;3
AHRS;10.446;1030.488;4.6444;10.4366;22.4549;0.02188;0.09699;0.19735;-60
ACCE;10.447;1030.490;-1.44610;-2.01113;7.73806;3
MAGN;10.447;1030.490;13.32000;9.24000;-33.18000;3
PRES;10.448;1030.491;1015.1442;0
LIGH;10.452;1030.496;30477.0;0
GYRO;10.464;1030.508;-4.08944;-1.56656;-1.34543;3
AHRS;10.465;1030.508;-0.4859;8.7993;21.2820;-0.01832;0.07461;0.18379;-112
ACCE;10.465;1030.508;-1.79086;-3.11246;8.15944;3
MAGN;10.466;1030.508;12.36000;12.30000;-32.40000;3
LIGH;10.472;1030.516;7838.0;0
GYRO;10.484;1030.528;-3.93642;-1.75349;-1.35093;3
AHRS;10.485;1030.528;-5.0996;7.6107;20.5478;-0.05550;0.05732;0.17488;-35
ACCE;10.486;1030.528;-1.47483;-4.93206;8.16902;3
MAGN;10.487;1030.528;11.40000;15.54000;-31.32000;3
PRES;10.488;1030.531;1015.1272;0
LIGH;10.492;1030.536;7838.0;0
GYRO;10.504;1030.548;-4.01094;-1.26632;-1.48990;3
AHRS;10.505;1030.548;-9.5504;6.6702;20.0986;-0.09195;0.04258;0.16883;7
ACCE;10.506;1030.549;-0.50757;-5.71735;8.82024;3
MAGN;10.506;1030.549;10.32000;18.78000;-30.12000;3
LIGH;10.512;1030.556;7041.0;0
GYRO;10.524;1030.568;-4.13525;-0.27153;-1.25808;3
AHRS;10.524;1030.568;-14.0482;6.2813;20.0653;-0.12971;0.03227;0.16604;-45
ACCE;10.525;1030.569;-0.02873;-6.83784;9.57681;3
MAGN;10.525;1030.569;9.06000;21.72000;-28.80000;3
PRES;10.527;1030.570;1015.2100;0
LIGH;10.532;1030.576;7041.0;0
GYRO;10.544;1030.588;-3.67741;0.17257;-1.18264;3
AHRS;10.544;1030.588;-18.3455;5.6241;19.5948;-0.16514;0.02063;0.16008;-51
ACCE;10.545;1030.589;-0.14365;-7.92960;10.38126;3
MAGN;10.545;1030.589;7.68000;24.24000;-27.12000;3
LIGH;10.552;1030.596;6224.0;0
GYRO;10.564;1030.608;-2.74340;0.08460;-1.21043;3
AHRS;10.565;1030.608;-22.0575;4.9347;18.8561;-0.19546;0.01038;0.15251;80
ACCE;10.566;1030.609;-0.29688;-8.31267;11.14740;3
MAGN;10.567;1030.609;6.24000;26.88000;-25.44000;3
PRES;10.568;1030.611;1015.1708;0
LIGH;10.572;1030.616;7332.0;0
GYRO;10.584;1030.628;-1.71378;-0.33750;-1.16400;3
AHRS;10.585;1030.628;-25.0818;4.0013;17.9185;-0.21966;-0.00013;0.14444;-66
ACCE;10.586;1030.629;-0.39265;-8.32224;11.10910;3
MAGN;10.587;1030.629;4.92000;29.10000;-23.64000;3
LIGH;10.592;1030.636;6127.0;0
GYRO;10.604;1030.648;-0.94409;-0.63499;-1.09253;3
AHRS;10.605;1030.648;-27.4351;2.9831;16.7641;-0.23821;-0.00954;0.13546;59
ACCE;10.607;1030.649;-0.22027;-8.21690;10.75475;3
MAGN;10.608;1030.649;3.54000;31.20000;-21.84000;3
PRES;10.610;1030.651;1015.2622;0
SOUN;10.611;338.79;0.01034;54.27
LIGH;10.615;1030.656;6205.0;0
GYRO;10.624;1030.668;-0.56139;-0.78924;-1.05069;3
AHRS;10.625;1030.668;-29.0248;1.6200;15.4538;-0.25013;-0.02013;0.12664;-42
ACCE;10.627;1030.670;0.19154;-7.90087;10.22803;3
MAGN;10.628;1030.670;1.92000;33.12000;-19.98000;3
LIGH;10.633;1030.676;6176.0;0
GYRO;10.644;1030.688;-0.45693;-0.61636;-0.86132;3
AHRS;10.645;1030.688;-30.1265;0.4744;14.3507;-0.25835;-0.02849;0.11955;-46
ACCE;10.647;1030.690;0.54588;-7.45076;9.53850;3
MAGN;10.648;1030.690;0.66000;34.74000;-18.30000;3
PRES;10.649;1030.691;1015.1536;0
LIGH;10.653;1030.696;6102.0;0
GYRO;10.664;1030.708;-0.19273;-0.52687;-0.54428;3
AHRS;10.665;1030.708;-30.7506;-0.8536;13.3694;-0.26249;-0.03800;0.11420;16
ACCE;10.667;1030.710;0.70868;-7.19218;9.47146;3
MAGN;10.668;1030.710;-0.96000;36.30000;-16.68000;3
LIGH;10.673;1030.716;6216.0;0
GYRO;10.684;1030.728;0.31826;-0.23427;-0.01710;3
AHRS;10.686;1030.728;-31.1383;-1.6455;12.7068;-0.26519;-0.04345;0.11042;41
ACCE;10.687;1030.730;0.79487;-6.89530;9.00220;3
MAGN;10.688;1030.730;-2.22000;37.44000;-15.30000;3
PRES;10.689;1030.731;1015.1215;0
LIGH;10.693;1030.736;6016.0;0
GYRO;10.704;1030.748;1.12246;0.16860;0.67714;3
AHRS;10.706;1030.748;-31.1212;-2.0158;12.5193;-0.26477;-0.04609;0.10971;24
ACCE;10.707;1030.750;0.71826;-6.64630;8.98304;3
MAGN;10.708;1030.750;-3.48000;38.16000;-13.98000;3
LIGH;10.713;1030.756;6200.0;0
GYRO;10.724;1030.768;1.99386;0.09438;0.95875;3
AHRS;10.725;1030.768;-30.6925;-2.7149;12.2061;-0.26065;-0.05084;0.10873;-66
ACCE;10.727;1030.770;0.75657;-7.01022;9.33739;3
MAGN;10.728;1030.770;-4.38000;38.82000;-13.08000;3
PRES;10.729;1030.771;1015.1361;0
LIGH;10.733;1030.776;5372.0;0
GYRO;10.744;1030.788;2.75928;-0.27794;0.47342;3
AHRS;10.745;1030.788;-29.7254;-3.5185;11.5851;-0.25208;-0.05540;0.10534;36
ACCE;10.747;1030.791;0.76614;-7.01980;9.18416;3
MAGN;10.748;1030.791;-4.98000;39.18000;-12.66000;3
LIGH;10.753;1030.796;6229.0;0
GYRO;10.764;1030.808;3.32219;-0.76877;-0.17318;3
AHRS;10.766;1030.808;-28.1998;-4.4930;11.0651;-0.23863;-0.06131;0.10294;-127
ACCE;10.769;1030.811;1.31202;-5.65989;8.80109;3
MAGN;10.770;1030.811;-5.64000;39.24000;-12.36000;3
PRES;10.771;1030.811;1015.2333;0
LIGH;10.773;1030.816;4198.0;0
GYRO;10.784;1030.828;3.64625;-1.08856;-0.56994;3
AHRS;10.786;1030.828;-26.4354;-5.8259;10.3462;-0.22297;-0.06986;0.09924;56
ACCE;10.787;1030.831;1.70467;-4.66391;8.33182;3
LIGH;10.793;1030.836;6995.0;0
GYRO;10.805;1030.848;3.74247;-0.73334;-0.63011;3
AHRS;10.806;1030.848;-24.6280;-7.0130;9.4937;-0.20720;-0.07717;0.09370;110
PRES;10.807;1030.851;1015.2067;0
ACCE;10.809;1030.852;1.94409;-3.16035;8.35098;3
MAGN;10.810;1030.852;-6.78000;38.88000;-12.66000;3
LIGH;10.813;1030.856;4230.0;0
GYRO;10.824;1030.868;3.67924;-0.23030;-0.17562;3
AHRS;10.826;1030.868;-22.3077;-8.1849;9.3189;-0.18663;-0.08546;0.09326;-74
ACCE;10.828;1030.871;1.91536;-2.42293;8.31267;3
MAGN;10.828;1030.871;-7.32000;38.28000;-13.38000;3
LIGH;10.833;1030.876;8602.0;0
GYRO;10.844;1030.888;3.75988;-0.04093;0.28069;3
AHRS;10.846;1030.888;-19.6062;-9.2771;9.4342;-0.16258;-0.09337;0.09449;88
PRES;10.847;1030.891;1015.2106;0
ACCE;10.848;1030.891;1.58975;-1.96325;8.27436;3
MAGN;10.849;1030.891;-7.74000;37.26000;-14.22000;3
LIGH;10.853;1030.896;5230.0;0
GYRO;10.864;1030.908;3.93794;0.02291;0.26817;3
AHRS;10.866;1030.908;-16.2911;-9.9242;9.7021;-0.13341;-0.09725;0.09561;63
ACCE;10.867;1030.911;1.40779;-1.19710;8.12113;3
MAGN;10.870;1030.911;-8.04000;36.30000;-15.42000;3
LIGH;10.873;1030.916;10564.0;0
GYRO;10.884;1030.928;3.81546;0.17623;-0.07636;3
AHRS;10.886;1030.928;-13.1362;-10.1844;10.1141;-0.10572;-0.09788;0.09734;-46
PRES;10.889;1030.931;1015.2067;0
ACCE;10.889;1030.931;1.39821;-0.45011;8.31267;3
MAGN;10.890;1030.931;-8.22000;35.34000;-16.74000;3
LIGH;10.893;1030.936;6318.0;0
GYRO;10.904;1030.948;3.42329;0.21625;-0.33659;3
AHRS;10.906;1030.948;-10.1065;-10.3585;10.5947;-0.07904;-0.09764;0.09951;-10
ACCE;10.908;1030.952;1.30245;0.21069;8.60955;3
MAGN;10.910;1030.952;-8.40000;34.14000;-18.24000;3
LIGH;10.913;1030.956;12768.0;0
GYRO;10.924;1030.968;3.12702;0.23030;-0.29230;3
AHRS;10.925;1030.968;-6.9666;-10.3387;11.0381;-0.05158;-0.09534;0.10106;90
PRES;10.928;1030.971;1015.1700;0
MAGN;10.929;1030.972;-8.34000;33.06000;-19.86000;3
LIGH;10.933;1030.976;12768.0;0
GYRO;10.944;1030.988;2.87931;0.39187;-0.18021;3
AHRS;10.945;1030.988;-4.0150;-10.1329;11.2121;-0.02610;-0.09124;0.10033;11
ACCE;10.948;1030.992;1.46525;1.32160;8.56167;3
MAGN;10.949;1030.992;-8.28000;31.68000;-21.60000;3
LIGH;10.953;1030.996;9720.0;0
GYRO;10.964;1031.008;2.71102;0.44746;0.02566;3
AHRS;10.965;1031.008;-1.2120;-9.9654;11.4986;-0.00178;-0.08747;0.10071;66
PRES;10.968;1031.011;1015.1661;0
ACCE;10.969;1031.012;1.17795;1.80044;8.52336;3
MAGN;10.970;1031.012;-8.16000;30.24000;-23.34000;3
LIGH;10.973;1031.016;9720.0;0
GYRO;10.984;1031.028;2.96147;0.38026;0.12004;3
AHRS;10.985;1031.028;1.5587;-9.8326;11.7887;0.02228;-0.08385;0.10115;-126
ACCE;10.988;1031.032;0.77572;2.07817;8.68616;3
MAGN;10.989;1031.032;-7.86000;28.62000;-25.14000;3
LIGH;10.993;1031.036;20308.0;0
GYRO;11.004;1031.048;3.18047;0.02963;0.03176;3
AHRS;11.006;1031.048;4.4755;-10.0337;12.1271;0.04791;-0.08278;0.10175;-47
PRES;11.009;1031.051;1015.2169;0
ACCE;11.009;1031.052;0.73741;2.57616;8.84897;3
MAGN;11.010;1031.052;-7.74000;26.94000;-26.88000;3
LIGH;11.013;1031.056;20308.0;0
GYRO;11.024;1031.068;3.16245;-0.43921;-0.18234;3
AHRS;11.026;1031.068;7.4344;-10.3287;12.3893;0.07388;-0.08233;0.10144;-101
ACCE;11.030;1031.072;0.82361;3.18908;8.70532;3
LIGH;11.033;1031.076;45885.0;0
GYRO;11.060;1031.088;3.05494;-0.78985;-0.31276;3
AHRS;11.061;1031.088;10.4238;-10.6832;12.5932;0.10007;-0.08223;0.10034;104
PRES;11.063;1031.091;1015.1294;0
ACCE;11.064;1031.092;0.94810;3.89776;8.03494;3
LIGH;11.065;1031.096;45885.0;0
GYRO;11.066;1031.108;3.00424;-0.77610;-0.23305;3
AHRS;11.067;1031.108;13.4264;-11.1093;12.8055;0.12634;-0.08256;0.09899;-84
ACCE;11.069;1031.113;1.05345;4.54898;7.46033;3
MAGN;11.070;1031.113;-7.80000;21.18000;-31.56000;3
LIGH;11.073;1031.116;51135.0;0
GYRO;11.085;1031.128;2.96239;-0.38576;-0.08613;3
AHRS;11.087;1031.128;16.4127;-11.4695;12.9844;0.15230;-0.08221;0.09718;28
PRES;11.088;1031.131;1015.1183;0
ACCE;11.089;1031.133;1.12049;5.08528;7.18261;3
MAGN;11.090;1031.133;-7.74000;19.20000;-32.82000;3
LIGH;11.093;1031.136;51135.0;0
GYRO;11.104;1031.148;2.70949;-0.01161;-0.03451;3
AHRS;11.106;1031.148;19.3176;-11.8649;13.1779;0.17747;-0.08207;0.09529;-15
ACCE;11.110;1031.153;1.13006;5.37259;7.00065;3
MAGN;11.111;1031.153;-7.62000;17.16000;-34.02000;3
SOUN;11.112;157.48;0.00481;47.61
LIGH;11.116;1031.156;51786.0;0
GYRO;11.124;1031.168;2.36313;0.04032;-0.10568;3
AHRS;11.125;1031.168;22.1782;-12.3059;13.4272;0.20221;-0.08211;0.09359;102
PRES;11.127;1031.171;1015.2156;0
ACCE;11.129;1031.173;1.07260;5.76524;6.84742;3
MAGN;11.131;1031.173;-7.56000;14.94000;-35.04000;3
LIGH;11.133;1031.176;51786.0;0
GYRO;11.144;1031.188;2.07450;-0.14844;-0.28527;3
AHRS;11.150;1031.188;24.9050;-12.6053;13.5856;0.22550;-0.08109;0.09129;122
ACCE;11.154;1031.193;1.00556;6.04296;6.60800;3
LIGH;11.155;1031.196;52533.0;0
GYRO;11.165;1031.208;1.92270;-0.29199;-0.32834;3
AHRS;11.166;1031.208;27.3388;-12.8323;13.7761;0.24617;-0.07964;0.08959;-78
PRES;11.169;1031.211;1015.1402;0
ACCE;11.170;1031.213;1.10133;6.35900;6.47392;3
MAGN;11.174;1031.213;-7.44000;10.92000;-36.42000;3
LIGH;11.175;1031.216;52533.0;0
GYRO;11.185;1031.228;1.85917;-0.41569;-0.14142;3
AHRS;11.186;1031.228;29.5652;-13.2550;13.9784;0.26514;-0.07992;0.08764;121
ACCE;11.190;1031.233;1.12049;6.54096;6.16746;3
LIGH;11.192;1031.236;50911.0;0
GYRO;11.205;1031.248;1.87872;-0.42547;0.04581;3
AHRS;11.206;1031.248;31.7409;-13.6548;14.1088;0.28351;-0.08014;0.08503;-62
PRES;11.210;1031.251;1015.1911;0
ACCE;11.211;1031.255;1.10133;6.72292;6.14831;3
MAGN;11.213;1031.255;-7.50000;6.90000;-37.32000;3
LIGH;11.216;1031.256;50911.0;0
GYRO;11.224;1031.268;1.90529;-0.54367;0.01710;3
AHRS;11.226;1031.268;33.8585;-14.3529;14.2368;0.30149;-0.08279;0.08152;-46
ACCE;11.230;1031.274;1.18752;6.91445;6.23450;3
MAGN;11.231;1031.274;-7.56000;4.98000;-37.56000;3
LIGH;11.233;1031.276;37734.0;0
GYRO;11.244;1031.288;1.97951;-0.91049;-0.09194;3
AHRS;11.245;1031.288;36.0166;-15.4358;14.5636;0.32007;-0.08786;0.07827;-83
PRES;11.247;1031.291;1015.1136;0
ACCE;11.250;1031.294;1.22583;7.21134;5.72693;3
MAGN;11.252;1031.294;-7.80000;3.00000;-37.68000;3
LIGH;11.253;1031.296;37734.0;0
GYRO;11.264;1031.308;2.07450;-1.09681;-0.17074;3
AHRS;11.266;1031.308;38.1428;-16.4377;14.9077;0.33819;-0.09201;0.07503;-51
ACCE;11.271;1031.314;1.18752;7.71891;4.92248;3
MAGN;11.272;1031.314;-7.86000;1.20000;-37.80000;3
LIGH;11.273;1031.316;19432.0;0
GYRO;11.284;1031.328;2.04182;-0.93249;-0.17349;3
AHRS;11.287;1031.328;40.0811;-17.3947;15.2055;0.35456;-0.09599;0.07150;38
PRES;11.289;1031.331;1015.1963;0
ACCE;11.291;1031.334;1.28329;7.99663;4.57771;3
MAGN;11.292;1031.334;-8.22000;-0.60000;-37.74000;3
LIGH;11.293;1031.336;19432.0;0
GYRO;11.304;1031.348;1.80450;-0.95173;-0.23152;3
AHRS;11.305;1031.348;42.0573;-18.6628;15.3405;0.37112;-0.10273;0.06527;-64
ACCE;11.311;1031.355;1.49398;8.10198;4.47237;3
MAGN;11.312;1031.355;-8.52000;-2.52000;-37.50000;3
LIGH;11.313;1031.356;19065.0;0
GYRO;11.324;1031.368;1.45264;-1.07818;-0.28100;3
AHRS;11.325;1031.368;44.1622;-19.8640;15.4719;0.38843;-0.10853;0.05862;-120
PRES;11.327;1031.371;1015.2289;0
ACCE;11.331;1031.375;1.60890;8.33182;4.21380;3
MAGN;11.332;1031.375;-8.94000;-4.26000;-37.20000;3
LIGH;11.333;1031.376;19065.0;0
GYRO;11.344;1031.388;0.97891;-1.12582;-0.31246;3
AHRS;11.346;1031.388;45.9228;-20.8935;15.4239;0.40258;-0.11396;0.05142;-124
ACCE;11.351;1031.395;1.63763;8.44674;3.61046;3
MAGN;11.353;1031.395;-9.18000;-5.88000;-37.02000;3
LIGH;11.354;1031.396;16892.0;0
GYRO;11.364;1031.408;0.46181;-0.98777;-0.30421;3
AHRS;11.366;1031.408;47.1736;-21.7525;15.2192;0.41239;-0.11937;0.04434;-73
PRES;11.367;1031.411;1015.2076;0
ACCE;11.371;1031.415;1.69509;8.59997;3.12204;3
MAGN;11.372;1031.415;-9.54000;-7.32000;-36.60000;3
LIGH;11.373;1031.416;16892.0;0
GYRO;11.384;1031.428;0.13714;-0.84971;-0.18967;3
AHRS;11.385;1031.428;48.1549;-22.6895;15.0282;0.42005;-0.12575;0.03750;-9
LIGH;11.395;1031.437;15223.0;0
MAGN;11.397;1031.440;-10.02000;-8.64000;-36.30000;3
GNSS;11.404;1491388016.999;39.993574;-0.073952;129.000;0.000;6.0;0.0;14;13
GYRO;11.419;1031.448;-0.05467;-0.68967;-0.11881;3
AHRS;11.420;1031.448;48.9388;-23.3236;14.6314;0.42578;-0.13083;0.03046;-107
PRES;11.422;1031.451;1015.2374;0
LIGH;11.430;1031.457;15223.0;0
ACCE;11.431;1031.457;2.01113;8.62870;2.61447;3
MAGN;11.434;1031.457;-10.50000;-9.84000;-35.94000;3
GYRO;11.439;1031.468;-0.23213;-0.50335;-0.11698;3
AHRS;11.442;1031.468;49.5574;-23.7844;14.1954;0.43009;-0.13499;0.02407;107
ACCE;11.444;1031.475;2.15478;8.69574;2.56658;3
MAGN;11.447;1031.475;-10.98000;-10.92000;-35.52000;3
LIGH;11.449;1031.477;14412.0;0
GYRO;11.450;1031.488;-0.51221;-0.24801;-0.14997;3
AHRS;11.452;1031.488;49.8318;-23.8438;13.5958;0.43148;-0.13724;0.01862;-99
PRES;11.453;1031.491;1015.2923;0
ACCE;11.455;1031.496;2.22182;8.57124;2.72939;3
MAGN;11.457;1031.496;-11.40000;-11.88000;-35.16000;3
LIGH;11.458;1031.497;14412.0;0
GNSS;11.459;1491388016.999;39.993574;-0.073952;129.000;0.000;6.0;0.0;14;13
GYRO;11.464;1031.508;-0.87629;-0.14080;-0.24801;3
AHRS;11.465;1031.508;49.9913;-23.9509;12.9603;0.43194;-0.14021;0.01295;113
ACCE;11.472;1031.515;2.10690;8.36055;3.25611;3
MAGN;11.472;1031.515;-11.76000;-12.60000;-34.74000;3
LIGH;11.473;1031.516;14502.0;0
GYRO;11.484;1031.528;-1.14720;-0.25076;-0.41692;3
AHRS;11.485;1031.528;50.0314;-23.9003;12.1149;0.43119;-0.14293;0.00648;70
PRES;11.487;1031.531;1015.1771;0
ACCE;11.491;1031.535;1.88663;8.19775;3.73495;3
MAGN;11.492;1031.535;-12.30000;-13.14000;-34.56000;3
LIGH;11.492;1031.536;14502.0;0
GYRO;11.504;1031.548;-1.36925;-0.32651;-0.47128;3
AHRS;11.504;1031.548;49.6860;-23.6031;11.1243;0.42730;-0.14486;0.00058;21
ACCE;11.511;1031.555;2.00155;8.17859;4.06057;3
MAGN;11.512;1031.555;-12.84000;-13.38000;-34.38000;3
LIGH;11.512;1031.556;15589.0;0
GYRO;11.524;1031.568;-1.42301;-0.47861;-0.44013;3
AHRS;11.524;1031.568;49.1500;-23.2715;9.8490;0.42158;-0.14778;-0.00711;53
PRES;11.527;1031.571;1015.1689;0
ACCE;11.531;1031.575;2.17394;8.06367;4.27126;3
MAGN;11.532;1031.575;-13.26000;-13.74000;-34.26000;3
LIGH;11.532;1031.576;15589.0;0
GYRO;11.544;1031.588;-1.41690;-0.58338;-0.37935;3
AHRS;11.545;1031.588;48.3992;-22.7900;8.3400;0.41388;-0.15051;-0.01575;107
ACCE;11.552;1031.596;2.07817;7.93917;4.58729;3
MAGN;11.553;1031.596;-13.80000;-13.80000;-34.14000;3
LIGH;11.554;1031.596;16718.0;0
GYRO;11.564;1031.608;-1.39033;-0.52351;-0.56047;3
AHRS;11.565;1031.608;47.7027;-22.1539;6.5509;0.40622;-0.15276;-0.02628;56
PRES;11.567;1031.611;1015.1987;0
ACCE;11.572;1031.616;1.78129;7.83383;5.08528;3
LIGH;11.573;1031.616;16718.0;0
GYRO;11.584;1031.628;-1.62887;-0.54795;-0.81581;3
AHRS;11.585;1031.628;46.7720;-21.7261;4.6641;0.39653;-0.15698;-0.03806;-6
ACCE;11.592;1031.636;1.61848;7.59441;5.52582;3
MAGN;11.593;1031.636;-14.52000;-13.62000;-33.96000;3
LIGH;11.594;1031.636;17680.0;0
GYRO;11.604;1031.648;-2.01708;-0.73090;-1.06688;3
AHRS;11.606;1031.648;45.7768;-21.1805;2.4122;0.38579;-0.16123;-0.05240;4
PRES;11.608;1031.651;1015.1155;0
SOUN;11.613;197.36;0.00602;49.58
LIGH;11.618;1031.657;17680.0;0
ACCE;11.618;1031.657;1.63763;7.25922;5.70778;3
MAGN;11.619;1031.657;-15.06000;-13.14000;-33.84000;3
GYRO;11.624;1031.668;-2.18751;-0.87354;-1.22112;3
AHRS;11.625;1031.668;44.8132;-20.3024;-0.1788;0.37496;-0.16353;-0.06860;-54
ACCE;11.633;1031.676;1.73340;7.16345;5.91847;3
MAGN;11.634;1031.676;-15.48000;-12.42000;-34.02000;3
LIGH;11.635;1031.676;18815.0;0
GYRO;11.644;1031.688;-2.02380;-0.92454;-1.24311;3
AHRS;11.645;1031.688;43.8324;-19.4932;-2.9773;0.36366;-0.16656;-0.08692;97
PRES;11.647;1031.691;1015.2151;0
LIGH;11.653;1031.696;18815.0;0
ACCE;11.653;1031.696;1.84832;7.09641;6.02381;3
MAGN;11.654;1031.696;-15.78000;-11.64000;-34.14000;3
GYRO;11.664;1031.708;-1.72172;-0.80176;-1.21501;3
AHRS;11.665;1031.708;42.8369;-18.6812;-5.8660;0.35213;-0.16933;-0.10619;111
LIGH;11.673;1031.716;19417.0;0
ACCE;11.673;1031.717;1.99198;7.06768;6.11958;3
MAGN;11.674;1031.717;-16.20000;-10.80000;-34.26000;3
GYRO;11.684;1031.728;-1.36589;-0.72357;-1.14598;3
AHRS;11.685;1031.728;42.0196;-18.1521;-8.5371;0.34210;-0.17320;-0.12501;-81
PRES;11.687;1031.731;1015.2108;0
LIGH;11.693;1031.736;19417.0;0
ACCE;11.693;1031.737;1.94409;7.00065;6.40688;3
MAGN;11.695;1031.737;-16.68000;-10.20000;-34.38000;3
GYRO;11.704;1031.748;-0.99907;-0.77458;-1.19241;3
AHRS;11.705;1031.748;41.4955;-17.7069;-11.0902;0.33449;-0.17708;-0.14355;21
LIGH;11.713;1031.756;19066.0;0
ACCE;11.714;1031.757;1.72383;6.64630;6.51223;3
MAGN;11.715;1031.757;-16.92000;-9.36000;-34.44000;3
GYRO;11.724;1031.768;-0.61117;-0.89919;-1.30359;3
AHRS;11.725;1031.768;41.2737;-17.4506;-13.3690;0.32947;-0.18155;-0.16077;9
PRES;11.727;1031.771;1015.1485;0
LIGH;11.733;1031.776;19066.0;0
ACCE;11.734;1031.777;1.55144;6.78038;6.81869;3
GYRO;11.744;1031.788;-0.30543;-0.98746;-1.33321;3
AHRS;11.745;1031.788;41.2187;-17.3035;-15.4759;0.32586;-0.18637;-0.17706;97
LIGH;11.753;1031.796;18447.0;0
ACCE;11.753;1031.797;1.57060;6.97192;6.80911;3
MAGN;11.755;1031.797;-17.64000;-8.10000;-34.62000;3
GYRO;11.764;1031.808;-0.22358;-0.87079;-1.20340;3
AHRS;11.765;1031.808;41.1066;-17.0350;-17.4779;0.32210;-0.18983;-0.19209;69
PRES;11.767;1031.811;1015.0810;0
LIGH;11.773;1031.816;18447.0;0
ACCE;11.773;1031.817;1.63763;6.98149;6.87615;3
MAGN;11.779;1031.817;-18.12000;-7.50000;-34.56000;3
GYRO;11.785;1031.828;-0.40531;-0.64813;-1.02228;3
AHRS;11.786;1031.828;40.9670;-16.6093;-19.4891;0.31837;-0.19196;-0.20671;122
LIGH;11.793;1031.836;17732.0;0
ACCE;11.795;1031.838;1.66636;6.68461;6.72292;3
GYRO;11.805;1031.848;-0.58399;-0.55741;-0.91874;3
AHRS;11.816;1031.848;40.7547;-16.3375;-21.2963;0.31412;-0.19459;-0.22008;37
PRES;11.818;1031.851;1015.1930;0
LIGH;11.818;1031.856;17732.0;0
ACCE;11.819;1031.858;1.55144;6.57927;6.79953;3
MAGN;11.819;1031.858;-18.78000;-6.54000;-34.44000;3
GYRO;11.824;1031.868;-0.55925;-0.47525;-0.81092;3
AHRS;11.825;1031.868;40.4411;-16.0824;-22.7518;0.30962;-0.19619;-0.23067;10
LIGH;11.832;1031.876;17248.0;0
ACCE;11.833;1031.877;1.31202;6.43561;6.97192;3
GYRO;11.844;1031.888;-0.36041;-0.56719;-0.78405;3
AHRS;11.845;1031.888;40.1149;-15.9725;-24.1204;0.30487;-0.19859;-0.24096;25
PRES;11.847;1031.891;1015.2352;0
LIGH;11.852;1031.896;17248.0;0
ACCE;11.853;1031.897;1.19710;6.27281;7.01022;3
MAGN;11.854;1031.897;-19.68000;-5.70000;-34.26000;3
GYRO;11.864;1031.908;-0.18357;-0.65454;-0.86407;3
AHRS;11.865;1031.908;39.7227;-15.8135;-25.4820;0.29970;-0.20041;-0.25104;-1
LIGH;11.872;1031.916;16890.0;0
ACCE;11.874;1031.917;1.16837;6.38773;7.18261;3
MAGN;11.875;1031.917;-20.04000;-5.34000;-34.08000;3
GYRO;11.884;1031.928;-0.01161;-0.72815;-0.89889;3
AHRS;11.885;1031.928;39.5002;-15.7345;-26.7536;0.29585;-0.20277;-0.26069;94
PRES;11.887;1031.931;1015.1672;0
LIGH;11.892;1031.936;16890.0;0
ACCE;11.894;1031.938;1.21625;6.42604;7.07726;3
MAGN;11.895;1031.938;-20.58000;-5.16000;-34.02000;3
GYRO;11.904;1031.948;0.13897;-0.75931;-0.89553;3
AHRS;11.905;1031.948;39.3633;-15.7542;-28.0242;0.29244;-0.20598;-0.27061;-48
LIGH;11.912;1031.956;16462.0;0
ACCE;11.914;1031.958;1.24498;6.51223;7.01022;3
GYRO;11.924;1031.968;0.12614;-0.67837;-0.87018;3
AHRS;11.925;1031.968;39.2137;-15.6986;-29.3059;0.28906;-0.20856;-0.28040;-52
PRES;11.927;1031.971;1015.0784;0
LIGH;11.932;1031.976;16462.0;0
MAGN;11.934;1031.978;-21.30000;-5.28000;-33.60000;3
GYRO;11.944;1031.988;0.07758;-0.64080;-0.85307;3
AHRS;11.945;1031.988;39.1851;-15.7958;-30.4834;0.28643;-0.21222;-0.28978;-22
LIGH;11.952;1031.996;16001.0;0
MAGN;11.954;1031.998;-21.78000;-5.40000;-33.24000;3
GYRO;11.964;1032.008;0.07330;-0.71410;-0.86224;3
AHRS;11.965;1032.008;39.2118;-15.9107;-31.6083;0.28425;-0.21596;-0.29878;24
PRES;11.967;1032.011;1015.1177;0
LIGH;11.972;1032.016;16001.0;0
ACCE;11.974;1032.018;0.92895;6.36858;6.97192;3
MAGN;11.976;1032.018;-22.26000;-5.70000;-32.94000;3
GYRO;11.984;1032.028;0.14447;-0.95356;-0.98563;3
AHRS;11.985;1032.028;39.3123;-16.1535;-32.8449;0.28204;-0.22107;-0.30893;99
LIGH;11.992;1032.036;15642.0;0
ACCE;11.994;1032.038;0.68953;6.21535;6.90488;3
MAGN;11.995;1032.038;-22.68000;-6.12000;-32.70000;3
GYRO;12.004;1032.048;0.30024;-1.12063;-1.12399;3
AHRS;12.005;1032.048;39.5219;-16.4121;-34.0741;0.28059;-0.22648;-0.31905;-93
PRES;12.007;1032.051;1015.1866;0
LIGH;12.013;1032.056;15642.0;0
ACCE;12.015;1032.058;0.69911;6.23450;6.74207;3
MAGN;12.016;1032.058;-23.04000;-6.24000;-32.34000;3
GYRO;12.024;1032.068;0.38240;-1.47188;-1.50884;3
AHRS;12.026;1032.068;39.8580;-16.6767;-35.9627;0.27869;-0.23379;-0.33417;-100
LIGH;12.033;1032.076;15080.0;0
ACCE;12.035;1032.079;0.97683;6.51223;6.51223;3
MAGN;12.036;1032.079;-23.52000;-6.84000;-31.92000;3
GYRO;12.058;1032.088;0.45204;-1.69759;-1.77426;3
AHRS;12.061;1032.088;40.3387;-16.8757;-37.9195;0.27781;-0.24108;-0.34953;-94
PRES;12.062;1032.091;1015.2253;0
LIGH;12.063;1032.096;15080.0;0
ACCE;12.064;1032.099;1.13964;6.83784;6.34942;3
MAGN;12.065;1032.099;-23.94000;-7.32000;-31.62000;3
GYRO;12.066;1032.108;0.45540;-1.78984;-1.74371;3
AHRS;12.067;1032.108;40.8525;-17.2198;-39.9503;0.27638;-0.24973;-0.36563;94
LIGH;12.073;1032.116;14334.0;0
ACCE;12.076;1032.120;1.05345;7.05811;6.19619;3
MAGN;12.077;1032.120;-24.24000;-7.74000;-31.14000;3
GYRO;12.084;1032.128;0.31246;-1.78220;-1.51708;3
AHRS;12.085;1032.128;41.3473;-17.7259;-41.9310;0.27416;-0.25942;-0.38156;101
PRES;12.087;1032.131;1015.2466;0
LIGH;12.093;1032.136;14334.0;0
MAGN;12.095;1032.139;-24.60000;-8.22000;-30.66000;3
GYRO;12.104;1032.148;0.02138;-1.71164;-1.42271;3
AHRS;12.105;1032.148;41.7599;-18.1386;-44.0145;0.27112;-0.26843;-0.39783;52
SOUN;12.112;888.65;0.02712;62.65
LIGH;12.117;1032.156;14105.0;0
ACCE;12.118;1032.159;0.54588;7.10599;5.79397;3
MAGN;12.118;1032.159;-25.02000;-8.70000;-30.18000;3
GYRO;12.124;1032.168;-0.06078;-1.67469;-1.57634;3
AHRS;12.125;1032.168;42.3403;-18.4595;-46.1520;0.26932;-0.27732;-0.41406;98
PRES;12.127;1032.171;1015.2496;0
LIGH;12.132;1032.176;14105.0;0
ACCE;12.136;1032.179;0.86191;7.17303;5.63116;3
MAGN;12.137;1032.179;-25.38000;-9.42000;-29.40000;3
GYRO;12.144;1032.188;0.23457;-1.73577;-1.74005;3
AHRS;12.145;1032.188;42.9819;-18.8707;-48.1297;0.26779;-0.28665;-0.42913;77
LIGH;12.152;1032.196;13966.0;0
ACCE;12.157;1032.201;1.12049;7.31668;5.60243;3
MAGN;12.158;1032.201;-25.80000;-10.20000;-28.74000;3
GYRO;12.164;1032.208;0.78221;-1.67316;-1.70767;3
AHRS;12.165;1032.208;43.9620;-18.9939;-50.1645;0.26950;-0.29507;-0.44365;41
PRES;12.167;1032.211;1015.1797;0
LIGH;12.172;1032.216;13966.0;0
MAGN;12.176;1032.220;-26.16000;-11.10000;-27.96000;3
GYRO;12.184;1032.228;1.20127;-1.56992;-1.43950;3
AHRS;12.185;1032.228;45.0681;-19.4383;-51.7982;0.27169;-0.30526;-0.45585;82
LIGH;12.193;1032.236;13748.0;0
ACCE;12.196;1032.240;1.14922;7.76679;5.46836;3
MAGN;12.198;1032.240;-26.58000;-12.12000;-27.12000;3
GYRO;12.204;1032.248;1.34848;-1.46424;-1.21684;3
AHRS;12.206;1032.248;46.3849;-19.9924;-53.1474;0.27549;-0.31620;-0.46609;14
PRES;12.207;1032.251;1015.1709;0
LIGH;12.213;1032.256;13748.0;0
MAGN;12.216;1032.260;-26.94000;-13.14000;-26.16000;3
GYRO;12.224;1032.268;1.39522;-1.40591;-1.13071;3
AHRS;12.225;1032.268;47.8982;-20.6860;-54.1413;0.28091;-0.32784;-0.47405;-16
LIGH;12.233;1032.276;13565.0;0
ACCE;12.236;1032.280;1.38864;8.16902;5.03740;3
MAGN;12.238;1032.280;-27.18000;-14.10000;-25.20000;3
GYRO;12.244;1032.288;1.33474;-1.28862;-1.02992;3
AHRS;12.245;1032.288;49.4225;-21.4710;-54.7218;0.28701;-0.33906;-0.47936;-127
PRES;12.247;1032.291;1015.1012;0
LIGH;12.253;1032.296;13565.0;0
ACCE;12.256;1032.300;1.51314;8.40844;4.76925;3
MAGN;12.257;1032.300;-27.60000;-15.24000;-24.30000;3
GYRO;12.264;1032.308;1.25350;-1.08673;-0.87751;3
AHRS;12.266;1032.308;50.8286;-22.2382;-55.0845;0.29284;-0.34917;-0.48320;60
LIGH;12.273;1032.316;13382.0;0
ACCE;12.277;1032.320;1.40779;8.80109;4.58729;3
MAGN;12.278;1032.320;-28.02000;-16.32000;-23.46000;3
GYRO;12.284;1032.328;1.20554;-0.95478;-0.76114;3
AHRS;12.285;1032.328;52.2785;-23.2182;-55.1275;0.29897;-0.35984;-0.48550;33
PRES;12.288;1032.331;1015.1422;0
LIGH;12.293;1032.336;13382.0;0
ACCE;12.297;1032.340;1.29287;9.01178;4.43406;3
MAGN;12.298;1032.340;-28.20000;-17.40000;-22.38000;3
GYRO;12.304;1032.348;1.12491;-0.92974;-0.78191;3
AHRS;12.306;1032.348;53.6345;-24.1676;-55.0886;0.30475;-0.36965;-0.48729;-8
LIGH;12.313;1032.356;13147.0;0
ACCE;12.317;1032.361;1.56102;9.37569;4.39575;3
MAGN;12.318;1032.361;-28.44000;-18.48000;-21.18000;3
GYRO;12.324;1032.368;1.01831;-0.88362;-0.67409;3
AHRS;12.327;1032.368;54.8876;-25.2050;-54.7261;0.31045;-0.37870;-0.48738;-47
PRES;12.329;1032.371;1015.1988;0
LIGH;12.333;1032.376;13147.0;0
ACCE;12.337;1032.381;1.51314;9.31823;4.16591;3
MAGN;12.338;1032.381;-28.68000;-19.50000;-20.10000;3
GYRO;12.344;1032.388;0.76694;-0.85460;-0.47128;3
AHRS;12.345;1032.388;55.9266;-26.1502;-54.4941;0.31459;-0.38676;-0.48820;-74
LIGH;12.353;1032.396;12866.0;0
ACCE;12.358;1032.401;1.34075;9.09797;3.98395;3
MAGN;12.359;1032.401;-28.74000;-20.40000;-19.02000;3
GYRO;12.365;1032.408;0.66371;-0.82681;-0.43677;3
AHRS;12.366;1032.408;57.0340;-27.1785;-54.1506;0.31923;-0.39505;-0.48862;-111
PRES;12.368;1032.411;1015.1555;0
LIGH;12.373;1032.416;12866.0;0
ACCE;12.378;1032.421;1.18752;8.96389;3.75411;3
MAGN;12.379;1032.421;-28.98000;-21.36000;-17.94000;3
GYRO;12.387;1032.428;0.65088;-0.95845;-0.54275;3
AHRS;12.388;1032.428;58.0005;-28.3371;-53.8685;0.32210;-0.40379;-0.48992;13
LIGH;12.394;1032.436;12599.0;0
GNSS;12.395;1491388017.999;39.993574;-0.073952;124.858;0.000;6.0;0.0;14;13
ACCE;12.404;1032.442;1.11091;8.84897;3.79242;3
MAGN;12.406;1032.442;-29.04000;-22.32000;-16.86000;3
GYRO;12.410;1032.448;0.71716;-0.99938;-0.65027;3
AHRS;12.412;1032.448;58.9748;-29.2907;-53.7010;0.32549;-0.41146;-0.49142;-26
PRES;12.418;1032.451;1015.2966;0
LIGH;12.421;1032.456;12599.0;0
ACCE;12.422;1032.462;1.13006;8.83939;3.60088;3
GYRO;12.425;1032.468;0.61300;-0.87720;-0.58307;3
AHRS;12.427;1032.468;59.7788;-30.1308;-53.6605;0.32769;-0.41828;-0.49345;78
GNSS;12.430;1491388017.999;39.993574;-0.073952;124.858;0.000;6.0;0.0;14;13
LIGH;12.433;1032.476;12277.0;0
ACCE;12.440;1032.483;1.13964;9.05008;3.47638;3
GYRO;12.445;1032.488;0.35980;-0.78435;-0.31887;3
AHRS;12.447;1032.488;60.4138;-31.0477;-53.6540;0.32821;-0.42518;-0.49595;14
PRES;12.450;1032.491;1015.1606;0
LIGH;12.453;1032.496;12277.0;0
ACCE;12.460;1032.503;1.19710;9.41400;3.42850;3
MAGN;12.461;1032.503;-29.10000;-24.96000;-13.68000;3
GYRO;12.464;1032.508;0.23640;-0.76267;-0.19456;3
AHRS;12.465;1032.508;61.0460;-31.7933;-53.7001;0.32923;-0.43113;-0.49830;59
LIGH;12.472;1032.516;12077.0;0
ACCE;12.478;1032.522;1.75256;9.51935;3.49553;3
GYRO;12.484;1032.528;0.24893;-0.66645;-0.09927;3
AHRS;12.485;1032.528;61.4291;-32.5909;-53.4066;0.32955;-0.43580;-0.49884;-17
PRES;12.487;1032.531;1015.1754;0
LIGH;12.492;1032.536;12077.0;0
ACCE;12.498;1032.542;1.99198;9.40442;3.29442;3
MAGN;12.499;1032.542;-28.98000;-26.34000;-11.88000;3
GYRO;12.504;1032.548;0.36438;-0.49144;0.03848;3
AHRS;12.504;1032.548;62.0342;-33.8204;-52.8082;0.33073;-0.44252;-0.49888;-72
LIGH;12.512;1032.556;11928.0;0
ACCE;12.518;1032.562;2.69108;10.54406;3.12204;3
MAGN;12.518;1032.562;-28.92000;-26.88000;-11.10000;3
GYRO;12.524;1032.568;0.46059;0.14691;1.20768;3
AHRS;12.524;1032.568;61.7084;-36.5807;-49.7097;0.32860;-0.44914;-0.48865;52
PRES;12.527;1032.571;1015.2012;0
LIGH;12.532;1032.576;11928.0;0
ACCE;12.538;1032.582;1.77171;10.30464;2.66235;3
MAGN;12.538;1032.582;-28.98000;-27.00000;-10.20000;3
GYRO;12.544;1032.588;0.45998;0.57482;1.63468;3
AHRS;12.544;1032.588;61.9476;-38.5769;-47.7697;0.32948;-0.45565;-0.48312;-111
LIGH;12.552;1032.596;11822.0;0
ACCE;12.558;1032.602;1.33118;9.71088;2.60489;3
MAGN;12.558;1032.602;-29.10000;-27.18000;-9.54000;3
GYRO;12.564;1032.608;0.57482;1.04611;1.10322;3
AHRS;12.565;1032.608;62.4465;-40.5075;-45.0765;0.33571;-0.45983;-0.47326;-83
PRES;12.567;1032.611;1015.1921;0
LIGH;12.572;1032.616;11822.0;0
ACCE;12.578;1032.622;1.30245;9.70131;2.53785;3
MAGN;12.579;1032.622;-29.28000;-27.24000;-8.94000;3
GYRO;12.584;1032.628;0.65149;1.29320;0.72846;3
AHRS;12.586;1032.628;62.6788;-42.6457;-41.8599;0.34159;-0.46316;-0.46087;-85
LIGH;12.592;1032.636;11940.0;0
ACCE;12.599;1032.643;1.63763;10.00776;2.27928;3
GYRO;12.604;1032.648;0.62461;1.53236;0.95234;3
AHRS;12.605;1032.648;62.8342;-44.2348;-38.7188;0.34909;-0.46322;-0.44724;92
PRES;12.607;1032.651;1015.1545;0
SOUN;12.612;587.87;0.01794;59.06
LIGH;12.617;1032.656;11940.0;0
ACCE;12.619;1032.663;2.04944;10.20888;2.35589;3
MAGN;12.620;1032.663;-29.46000;-27.12000;-8.04000;3
GYRO;12.628;1032.668;0.53603;1.60352;1.30053;3
AHRS;12.629;1032.668;63.1643;-45.5829;-35.8556;0.35780;-0.46260;-0.43478;-125
LIGH;12.633;1032.676;12126.0;0
ACCE;12.639;1032.683;2.48997;9.90242;2.34632;3
MAGN;12.640;1032.683;-29.64000;-27.00000;-7.86000;3
GYRO;12.644;1032.688;0.34514;1.87047;1.52900;3
AHRS;12.645;1032.688;63.3156;-46.7282;-32.7474;0.36711;-0.45969;-0.41998;-51
PRES;12.647;1032.691;1015.0873;0
LIGH;12.653;1032.696;12126.0;0
ACCE;12.659;1032.703;2.78685;9.81623;2.21224;3
MAGN;12.660;1032.703;-29.70000;-26.70000;-7.74000;3
GYRO;12.664;1032.708;0.01008;2.30907;1.92087;3
AHRS;12.665;1032.708;62.8265;-48.2642;-29.1161;0.37268;-0.45728;-0.40202;76
LIGH;12.673;1032.716;12275.0;0
ACCE;12.679;1032.723;2.87304;10.48660;1.84832;3
MAGN;12.680;1032.723;-29.88000;-26.46000;-7.80000;3
GYRO;12.684;1032.728;-0.44257;2.89917;2.50638;3
AHRS;12.685;1032.728;61.6911;-49.5200;-25.4462;0.37497;-0.45329;-0.38117;-116
PRES;12.688;1032.731;1015.1485;0
LIGH;12.693;1032.736;12275.0;0
ACCE;12.700;1032.743;2.65278;9.99819;2.10690;3
MAGN;12.701;1032.743;-30.00000;-25.92000;-8.10000;3
GYRO;12.704;1032.748;-0.84880;3.49476;3.10594;3
AHRS;12.705;1032.748;60.0319;-50.2978;-21.8301;0.37495;-0.44706;-0.35716;27
LIGH;12.713;1032.756;12201.0;0
ACCE;12.720;1032.763;2.33674;8.92558;2.85389;3
MAGN;12.721;1032.763;-30.24000;-25.26000;-8.76000;3
GYRO;12.724;1032.768;-1.14079;3.84387;3.43551;3
AHRS;12.725;1032.768;58.1459;-50.5852;-18.4151;0.37393;-0.43890;-0.33137;102
PRES;12.727;1032.771;1015.2440;0
LIGH;12.733;1032.776;12201.0;0
ACCE;12.740;1032.783;2.47082;8.10198;3.23696;3
MAGN;12.740;1032.783;-30.60000;-24.30000;-9.66000;3
GYRO;12.744;1032.788;-1.36376;3.69818;3.07204;3
AHRS;12.745;1032.788;56.2343;-49.8860;-16.0445;0.37123;-0.42794;-0.30841;-28
LIGH;12.753;1032.796;12437.0;0
ACCE;12.760;1032.804;2.81558;8.06367;3.19865;3
MAGN;12.762;1032.804;-30.78000;-23.28000;-10.68000;3
GYRO;12.764;1032.808;-1.55038;3.53630;2.44590;3
AHRS;12.765;1032.808;54.0922;-48.2492;-14.3725;0.36620;-0.41308;-0.28607;-15
PRES;12.767;1032.811;1015.2010;0
LIGH;12.773;1032.816;12437.0;0
ACCE;12.780;1032.824;2.67193;8.16902;3.53384;3
MAGN;12.781;1032.824;-30.72000;-22.14000;-11.76000;3
GYRO;12.784;1032.828;-1.53480;3.62884;2.45812;3
AHRS;12.785;1032.828;51.7272;-46.8830;-12.4520;0.35904;-0.39926;-0.26205;-8
LIGH;12.793;1032.836;12795.0;0
ACCE;12.800;1032.844;2.33674;7.90087;3.67749;3
MAGN;12.801;1032.844;-30.60000;-20.64000;-13.08000;3
GYRO;12.804;1032.848;-1.33749;3.81760;2.80479;3
AHRS;12.805;1032.848;49.7455;-45.6078;-10.7187;0.35319;-0.38631;-0.24042;87
PRES;12.807;1032.851;1015.0931;0
LIGH;12.813;1032.856;12795.0;0
ACCE;12.821;1032.864;2.14520;7.39329;4.21380;3
GYRO;12.825;1032.868;-1.20676;4.13586;2.88145;3
AHRS;12.826;1032.868;47.9175;-43.5545;-9.2971;0.34838;-0.36848;-0.21893;20
LIGH;12.833;1032.876;13784.0;0
ACCE;12.840;1032.884;1.74298;6.74207;5.60243;3
MAGN;12.841;1032.884;-30.24000;-17.52000;-16.38000;3
GYRO;12.844;1032.888;-1.28587;4.11418;2.75714;3
AHRS;12.847;1032.888;45.8869;-41.5380;-7.6692;0.34184;-0.35019;-0.19551;-128
PRES;12.850;1032.891;1015.1954;0
LIGH;12.853;1032.896;13784.0;0
ACCE;12.860;1032.904;1.32160;5.54497;6.61757;3
MAGN;12.862;1032.904;-29.88000;-16.08000;-18.30000;3
GYRO;12.864;1032.908;-1.49295;3.66336;2.29288;3
AHRS;12.865;1032.908;44.1737;-39.5810;-6.3613;0.33585;-0.33288;-0.17549;-6
LIGH;12.873;1032.916;16323.0;0
ACCE;12.881;1032.924;1.29287;4.40533;7.55610;3
MAGN;12.882;1032.924;-28.98000;-14.34000;-20.22000;3
GYRO;12.884;1032.928;-1.62796;3.05494;1.43492;3
AHRS;12.885;1032.928;42.3154;-36.7529;-5.8856;0.32698;-0.31120;-0.15908;62
PRES;12.887;1032.931;1015.2047;0
LIGH;12.893;1032.936;16323.0;0
ACCE;12.901;1032.944;1.33118;4.33829;7.59441;3
MAGN;12.902;1032.944;-27.90000;-12.54000;-22.20000;3
GYRO;12.904;1032.948;-1.49295;2.23332;0.56352;3
AHRS;12.905;1032.948;40.5368;-34.1248;-6.0871;0.31609;-0.29244;-0.14912;-121
LIGH;12.913;1032.956;19367.0;0
ACCE;12.921;1032.964;1.50356;4.85544;7.26880;3
MAGN;12.922;1032.964;-27.12000;-10.80000;-24.18000;3
GYRO;12.924;1032.968;-1.03694;1.81274;0.21747;3
AHRS;12.925;1032.968;38.8005;-31.5511;-6.6310;0.30429;-0.27449;-0.14265;-55
PRES;12.927;1032.971;1015.1808;0
LIGH;12.933;1032.976;19367.0;0
GYRO;12.944;1032.988;-0.22388;1.66186;0.41508;3
AHRS;12.946;1032.988;37.7803;-29.7008;-7.0948;0.29734;-0.26139;-0.13940;-34
ACCE;12.947;1032.989;1.54187;5.29597;7.08684;3
MAGN;12.948;1032.989;-25.98000;-9.06000;-25.92000;3
LIGH;12.953;1032.996;18954.0;0
ACCE;12.963;1033.006;1.59933;5.64074;6.84742;3
MAGN;12.964;1033.006;-24.66000;-7.38000;-27.78000;3
GYRO;12.964;1033.008;0.34819;1.72753;0.76022;3
AHRS;12.965;1033.008;37.2375;-28.2241;-7.4882;0.29388;-0.25078;-0.13769;29
PRES;12.967;1033.011;1015.1515;0
LIGH;12.972;1033.016;18954.0;0
ACCE;12.981;1033.025;1.36948;6.10043;6.60800;3
MAGN;12.982;1033.025;-23.40000;-5.94000;-29.46000;3
GYRO;12.984;1033.028;0.71044;2.01250;1.14262;3
AHRS;12.985;1033.028;37.2076;-27.2197;-7.1467;0.29556;-0.24191;-0.13233;-124
LIGH;12.992;1033.036;21920.0;0
ACCE;13.001;1033.045;0.77572;6.20577;6.98149;3
MAGN;13.002;1033.045;-21.96000;-4.44000;-31.26000;3
GYRO;13.004;1033.048;0.88575;2.15910;1.34635;3
AHRS;13.005;1033.048;37.3686;-26.2719;-6.1255;0.30002;-0.23165;-0.12199;92
PRES;13.007;1033.051;1015.2248;0
LIGH;13.012;1033.056;21920.0;0
ACCE;13.021;1033.065;0.19154;5.78439;7.36456;3
MAGN;13.022;1033.065;-20.40000;-3.18000;-32.76000;3
GYRO;13.024;1033.068;0.86987;2.23790;1.52228;3
AHRS;13.025;1033.068;37.5542;-25.2292;-4.4637;0.30583;-0.21885;-0.10623;-18
LIGH;13.032;1033.076;54042.0;0
ACCE;13.041;1033.085;-0.28730;5.50666;7.65187;3
MAGN;13.042;1033.085;-18.72000;-2.04000;-34.08000;3
GYRO;13.054;1033.088;0.67592;2.02899;1.21196;3
AHRS;13.055;1033.088;37.7471;-23.7854;-3.3355;0.31073;-0.20413;-0.09358;-126
PRES;13.056;1033.091;1015.2712;0
LIGH;13.056;1033.096;54042.0;0
ACCE;13.062;1033.105;-0.73741;5.55455;7.54652;3
MAGN;13.063;1033.105;-16.98000;-1.02000;-35.22000;3
GYRO;13.065;1033.108;0.38087;1.54274;0.65851;3
AHRS;13.067;1033.108;37.5925;-22.1967;-2.6085;0.31195;-0.18938;-0.08315;110
LIGH;13.072;1033.116;85745.0;0
ACCE;13.081;1033.125;-0.76614;5.90889;7.30710;3
MAGN;13.082;1033.125;-15.18000;-0.18000;-36.36000;3
GYRO;13.084;1033.128;0.27367;1.05496;0.29932;3
AHRS;13.085;1033.128;37.3105;-20.5402;-2.2074;0.31144;-0.17495;-0.07498;-102
PRES;13.087;1033.131;1015.2360;0
LIGH;13.093;1033.136;85745.0;0
ACCE;13.102;1033.146;-0.72784;6.26323;7.34541;3
MAGN;13.103;1033.146;-13.44000;0.42000;-37.44000;3
GYRO;13.104;1033.148;0.37141;0.69364;0.35247;3
AHRS;13.106;1033.148;37.0551;-18.9685;-2.0838;0.31052;-0.16191;-0.06936;107
SOUN;13.112;276.41;0.00844;52.50
LIGH;13.117;1033.156;85745.0;0
WIFI;13.119;2568.068;WAP116;20:17:FF:FF:F1:16;-74
WIFI;13.119;2568.068;WAP240;20:17:FF:FF:F2:40;-86
WIFI;13.119;2568.068;WAP131;20:17:FF:FF:F1:31;-82
WIFI;13.119;2568.068;WAP123;20:17:FF:FF:F1:23;-79
WIFI;13.119;2568.068;WAP320;20:17:FF:FF:F3:20;-74
WIFI;13.119;2568.068;WAP124;20:17:FF:FF:F1:24;-77
WIFI;13.119;2568.068;WAP110;20:17:FF:FF:F1:10;-74
WIFI;13.119;2568.068;WAP314;20:17:FF:FF:F3:14;-75
WIFI;13.119;2568.068;WAP192;20:17:FF:FF:F1:92;-74
WIFI;13.119;2568.068;WAP008;20:17:FF:FF:F0:08;-86
WIFI;13.119;2568.068;WAP014;20:17:FF:FF:F0:14;-84
WIFI;13.119;2568.068;WAP058;20:17:FF:FF:F0:58;-81
WIFI;13.119;2568.068;WAP130;20:17:FF:FF:F1:30;-78
WIFI;13.119;2568.068;WAP143;20:17:FF:FF:F1:43;-87
WIFI;13.119;2568.068;WAP234;20:17:FF:FF:F2:34;-89
WIFI;13.119;2568.068;WAP033;20:17:FF:FF:F0:33;-81
WIFI;13.119;2568.068;WAP029;20:17:FF:FF:F0:29;-84
WIFI;13.119;2568.068;WAP036;20:17:FF:FF:F0:36;-90
WIFI;13.119;2568.068;WAP279;20:17:FF:FF:F2:79;-87
WIFI;13.119;2568.068;WAP265;20:17:FF:FF:F2:65;-90
ACCE;13.154;1033.166;-1.00556;5.96635;7.98706;3
MAGN;13.156;1033.166;-11.88000;0.90000;-38.10000;3
GYRO;13.157;1033.168;0.44563;0.19853;0.47678;3
AHRS;13.158;1033.168;36.8942;-17.8164;-2.3105;0.30959;-0.15317;-0.06788;101
PRES;13.160;1033.171;1015.1911;0
LIGH;13.161;1033.176;85745.0;0
MAGN;13.166;1033.186;-10.38000;1.20000;-38.58000;3
GYRO;13.170;1033.188;0.49327;-0.52015;0.18876;3
AHRS;13.172;1033.188;36.9604;-17.0164;-2.9368;0.30979;-0.14831;-0.07092;-123
LIGH;13.173;1033.196;85745.0;0
ACCE;13.174;1033.206;-1.51314;5.67905;7.64229;3
MAGN;13.176;1033.206;-9.12000;1.32000;-39.00000;3
GYRO;13.177;1033.208;0.38546;-1.06810;-0.15547;3
AHRS;13.178;1033.208;36.6058;-16.3622;-3.6575;0.30637;-0.14495;-0.07466;121
PRES;13.180;1033.211;1015.1671;0
LIGH;13.180;1033.216;85745.0;0
ACCE;13.197;1033.226;-1.42694;5.82270;8.02536;3
MAGN;13.198;1033.226;-7.92000;1.38000;-39.42000;3
GYRO;13.199;1033.228;0.35461;-1.55251;-0.52076;3
AHRS;13.200;1033.228;36.4680;-16.1028;-4.7086;0.30409;-0.14564;-0.08242;-90
LIGH;13.202;1033.236;85745.0;0
ACCE;13.203;1033.246;-1.40779;5.73651;8.17859;3
MAGN;13.204;1033.246;-7.32000;1.14000;-39.66000;3
GYRO;13.205;1033.248;0.45540;-2.35763;-0.99388;3
AHRS;13.206;1033.248;36.5525;-16.1945;-6.4485;0.30246;-0.15100;-0.09698;80
PRES;13.207;1033.251;1015.2662;0
LIGH;13.213;1033.256;85745.0;0
ACCE;13.223;1033.267;-1.25456;5.95677;7.85298;3
MAGN;13.224;1033.267;-6.90000;0.90000;-39.72000;3
GYRO;13.225;1033.268;0.49205;-3.06166;-1.54641;3
AHRS;13.226;1033.268;36.5588;-16.1534;-8.7916;0.29940;-0.15682;-0.11599;21
LIGH;13.232;1033.276;85745.0;0
ACCE;13.243;1033.287;-0.73741;6.57927;7.52737;3
MAGN;13.244;1033.287;-6.48000;0.42000;-39.78000;3
GYRO;13.245;1033.288;0.49297;-3.46116;-1.91231;3
AHRS;13.246;1033.288;36.6337;-16.2629;-11.4647;0.29614;-0.16468;-0.13810;7
PRES;13.248;1033.291;1015.2101;0
LIGH;13.252;1033.296;85745.0;0
ACCE;13.263;1033.307;-0.41180;6.88572;7.01022;3
GYRO;13.264;1033.308;0.49236;-3.72811;-2.01799;3
AHRS;13.265;1033.308;36.9967;-16.7496;-14.4484;0.29403;-0.17650;-0.16383;66
LIGH;13.272;1033.316;26787.0;0
ACCE;13.283;1033.327;-0.04788;6.81869;6.39731;3
MAGN;13.285;1033.327;-6.72000;-0.36000;-39.66000;3
GYRO;13.286;1033.328;0.33995;-3.60685;-2.18415;3
AHRS;13.287;1033.328;37.5492;-16.9310;-17.9452;0.29271;-0.18732;-0.19286;-94
PRES;13.289;1033.331;1015.1793;0
LIGH;13.292;1033.336;26787.0;0
ACCE;13.303;1033.347;0.63207;6.89530;6.15789;3
MAGN;13.304;1033.347;-7.26000;-0.84000;-39.42000;3
GYRO;13.305;1033.348;0.20586;-3.42512;-2.27883;3
AHRS;13.306;1033.348;38.3015;-17.3873;-21.4080;0.29212;-0.20053;-0.22216;107
LIGH;13.312;1033.356;20774.0;0
ACCE;13.323;1033.367;1.23541;7.13472;5.86101;3
MAGN;13.325;1033.367;-8.10000;-1.32000;-39.00000;3
GYRO;13.326;1033.368;0.14325;-3.24583;-2.17376;3
AHRS;13.327;1033.368;39.0259;-17.7689;-24.7528;0.29114;-0.21292;-0.24999;-22
PRES;13.328;1033.371;1015.2563;0
LIGH;13.332;1033.376;20774.0;0
ACCE;13.344;1033.387;1.72383;7.26880;5.70778;3
MAGN;13.345;1033.387;-9.18000;-1.86000;-38.52000;3
GYRO;13.346;1033.388;0.11118;-2.96270;-1.88574;3
AHRS;13.347;1033.388;39.5679;-18.0623;-27.7750;0.28905;-0.22362;-0.27463;74
LIGH;13.352;1033.396;17452.0;0
ACCE;13.364;1033.408;2.10690;7.35499;5.46836;3
MAGN;13.365;1033.408;-10.26000;-2.40000;-37.98000;3
GYRO;13.366;1033.408;0.13897;-2.65971;-1.49754;3
AHRS;13.368;1033.408;40.1173;-18.5913;-30.2942;0.28707;-0.23490;-0.29570;-18
PRES;13.370;1033.411;1015.1565;0
LIGH;13.372;1033.416;17452.0;0
ACCE;13.384;1033.428;2.35589;7.47949;5.34386;3
MAGN;13.385;1033.428;-11.58000;-3.24000;-37.26000;3
GYRO;13.386;1033.428;0.24923;-2.43827;-0.94226;3
AHRS;13.387;1033.428;40.5752;-19.5200;-31.9525;0.28475;-0.24692;-0.31094;-100
LIGH;13.394;1033.436;15216.0;0
GNSS;13.396;1491388018.999;39.993574;-0.073952;123.004;0.000;6.0;0.0;14;13
GYRO;13.408;1033.448;0.33170;-2.10565;-0.70402;3
AHRS;13.409;1033.448;41.0526;-20.2273;-33.3619;0.28346;-0.25662;-0.32362;-103
ACCE;13.410;1033.449;2.51870;7.25922;5.15232;3
MAGN;13.410;1033.449;-13.08000;-3.84000;-36.60000;3
PRES;13.411;1033.451;1015.2394;0
LIGH;13.413;1033.456;15216.0;0
GNSS;13.414;1491388018.999;39.993574;-0.073952;123.004;0.000;6.0;0.0;14;13
ACCE;13.425;1033.467;2.83473;7.16345;5.19063;3
MAGN;13.425;1033.467;-14.94000;-4.44000;-35.58000;3
GYRO;13.426;1033.468;0.55070;-1.92087;-0.74220;3
AHRS;13.426;1033.468;41.7587;-21.2709;-34.1873;0.28412;-0.26778;-0.33279;7
LIGH;13.432;1033.476;13691.0;0
GYRO;13.444;1033.488;0.66676;-1.72997;-0.85704;3
AHRS;13.445;1033.488;42.3432;-21.9425;-34.8194;0.28522;-0.27543;-0.33949;84
ACCE;13.447;1033.490;3.07416;7.25922;5.16190;3
MAGN;13.447;1033.490;-16.56000;-5.16000;-34.68000;3
PRES;13.448;1033.491;1015.1582;0
LIGH;13.452;1033.496;13691.0;0
GYRO;13.464;1033.508;0.61972;-1.43187;-0.88178;3
AHRS;13.465;1033.508;42.8303;-22.7151;-35.0517;0.28615;-0.28262;-0.34342;-17
ACCE;13.466;1033.510;3.22738;7.49864;4.89375;3
MAGN;13.467;1033.510;-18.30000;-5.82000;-33.96000;3
LIGH;13.472;1033.516;12609.0;0
GYRO;13.484;1033.528;0.49297;-1.00640;-0.77152;3
AHRS;13.485;1033.528;43.2798;-23.0554;-35.2548;0.28812;-0.28646;-0.34604;14
ACCE;13.486;1033.530;3.33273;7.96790;4.67348;3
MAGN;13.487;1033.530;-19.86000;-6.48000;-32.94000;3
PRES;13.488;1033.531;1015.2151;0
LIGH;13.492;1033.536;12609.0;0
GYRO;13.504;1033.548;0.30849;-0.89736;-0.64660;3
AHRS;13.505;1033.548;43.5984;-23.5667;-35.4026;0.28867;-0.29116;-0.34861;-16
ACCE;13.507;1033.550;3.19865;8.20732;4.87459;3
MAGN;13.509;1033.550;-21.54000;-7.26000;-31.74000;3
LIGH;13.512;1033.556;11965.0;0
GYRO;13.524;1033.568;0.05437;-0.69211;-0.62736;3
AHRS;13.525;1033.568;43.8217;-23.6859;-35.5480;0.28966;-0.29281;-0.35011;61
ACCE;13.528;1033.571;3.15077;8.04452;4.57771;3
MAGN;13.529;1033.571;-23.04000;-8.10000;-30.78000;3
PRES;13.530;1033.571;1015.1766;0
LIGH;13.532;1033.576;11965.0;0
GYRO;13.544;1033.588;-0.03360;-0.52687;-0.61331;3
AHRS;13.545;1033.588;44.1910;-24.0887;-35.4866;0.29145;-0.29626;-0.35091;-97
ACCE;13.547;1033.591;3.11246;8.12113;4.55856;3
MAGN;13.549;1033.591;-24.48000;-8.88000;-29.70000;3
LIGH;13.552;1033.596;11907.0;0
GYRO;13.564;1033.608;-0.00641;-0.48808;-0.58704;3
AHRS;13.565;1033.608;44.4605;-24.4279;-35.5405;0.29235;-0.29935;-0.35234;-67
PRES;13.567;1033.611;1015.2332;0
ACCE;13.568;1033.611;2.89220;8.10198;4.64475;3
MAGN;13.569;1033.611;-25.74000;-9.54000;-28.56000;3
LIGH;13.572;1033.616;11907.0;0
GYRO;13.584;1033.628;0.09041;-0.47250;-0.56597;3
AHRS;13.585;1033.628;44.7739;-24.7936;-35.5385;0.29365;-0.30255;-0.35347;24
ACCE;13.587;1033.631;2.80600;7.99663;4.56814;3
MAGN;13.588;1033.631;-27.00000;-10.26000;-27.60000;3
LIGH;13.592;1033.636;11877.0;0
GYRO;13.604;1033.648;0.09529;-0.39462;-0.62553;3
AHRS;13.605;1033.648;45.1057;-25.0966;-35.6553;0.29497;-0.30563;-0.35531;-68
PRES;13.607;1033.651;1015.1907;0
ACCE;13.609;1033.652;2.70066;8.09240;4.61602;3
MAGN;13.610;1033.652;-27.90000;-10.86000;-26.76000;3
LIGH;13.614;1033.656;11877.0;0
SOUN;13.616;257.19;0.00785;51.88
GYRO;13.625;1033.668;0.01313;-0.34453;-0.68386;3
AHRS;13.627;1033.668;45.4663;-25.4661;-35.8308;0.29613;-0.30938;-0.35778;115
LIGH;13.633;1033.676;11867.0;0
ACCE;13.634;1033.677;2.61447;8.13071;4.45322;3
MAGN;13.635;1033.677;-28.74000;-11.46000;-26.04000;3
GYRO;13.644;1033.688;-0.03360;-0.19059;-0.73090;3
AHRS;13.645;1033.688;45.9010;-25.7219;-36.0423;0.29809;-0.31252;-0.36027;85
PRES;13.647;1033.691;1015.2369;0
LIGH;13.653;1033.696;11867.0;0
ACCE;13.654;1033.697;2.53785;8.18817;4.42448;3
MAGN;13.655;1033.697;-29.22000;-12.00000;-25.26000;3
GYRO;13.664;1033.708;-0.08308;-0.01558;-0.70677;3
AHRS;13.665;1033.708;46.2797;-25.9109;-36.3368;0.29960;-0.31529;-0.36314;33
LIGH;13.673;1033.716;11835.0;0
ACCE;13.674;1033.718;2.35589;8.19775;4.52983;3
MAGN;13.675;1033.718;-29.70000;-12.42000;-24.54000;3
GYRO;13.684;1033.728;-0.16188;0.09407;-0.69119;3
AHRS;13.685;1033.728;46.6693;-25.9951;-36.7499;0.30117;-0.31765;-0.36658;-18
PRES;13.687;1033.731;1015.2293;0
LIGH;13.693;1033.736;11835.0;0
ACCE;13.694;1033.738;2.18351;8.16902;4.62560;3
MAGN;13.695;1033.738;-30.00000;-12.96000;-23.94000;3
GYRO;13.704;1033.748;-0.25687;0.12706;-0.70921;3
AHRS;13.705;1033.748;47.0415;-25.9685;-37.2403;0.30274;-0.31940;-0.37025;79
LIGH;13.713;1033.756;11795.0;0
MAGN;13.714;1033.758;-30.18000;-13.38000;-23.70000;3
GYRO;13.724;1033.768;-0.33872;0.18601;-0.72204;3
AHRS;13.725;1033.768;47.3464;-25.7542;-37.8271;0.30413;-0.31996;-0.37405;-84
PRES;13.727;1033.771;1015.2070;0
LIGH;13.733;1033.776;11795.0;0
ACCE;13.734;1033.778;2.06859;8.26478;4.63517;3
MAGN;13.735;1033.778;-30.36000;-13.92000;-23.22000;3
GYRO;13.745;1033.788;-0.30665;0.25717;-0.65943;3
AHRS;13.746;1033.788;47.6561;-25.5364;-38.3903;0.30563;-0.32047;-0.37765;3
LIGH;13.753;1033.796;11789.0;0
ACCE;13.754;1033.798;1.97282;8.31267;4.69264;3
MAGN;13.755;1033.798;-30.42000;-14.34000;-23.10000;3
GYRO;13.765;1033.808;-0.24557;0.36621;-0.57177;3
AHRS;13.766;1033.808;47.9059;-25.2636;-38.9400;0.30689;-0.32047;-0.38094;0
PRES;13.775;1033.811;1015.1023;0
LIGH;13.777;1033.816;11789.0;0
ACCE;13.779;1033.818;1.91536;8.35098;4.61602;3
GYRO;13.785;1033.828;-0.29810;0.58796;-0.40989;3
AHRS;13.786;1033.828;48.0594;-24.8919;-39.3683;0.30810;-0.31928;-0.38305;-65
LIGH;13.793;1033.836;11758.0;0
ACCE;13.794;1033.838;1.88663;8.51378;4.60644;3
MAGN;13.796;1033.838;-30.24000;-15.30000;-22.80000;3
GYRO;13.804;1033.848;-0.40561;0.90897;-0.12920;3
AHRS;13.806;1033.848;48.1222;-24.5077;-39.5005;0.30949;-0.31704;-0.38297;-25
PRES;13.807;1033.851;1015.2361;0
LIGH;13.813;1033.856;11758.0;0
ACCE;13.815;1033.858;1.82917;8.68616;4.57771;3
MAGN;13.817;1033.858;-30.06000;-15.72000;-22.92000;3
GYRO;13.824;1033.868;-0.48961;1.19424;0.24526;3
AHRS;13.826;1033.868;48.0454;-24.2012;-39.2332;0.31067;-0.31400;-0.38022;-41
LIGH;13.832;1033.876;11801.0;0
ACCE;13.835;1033.878;1.65679;8.65743;4.71179;3
MAGN;13.836;1033.878;-29.88000;-15.96000;-23.10000;3
GYRO;13.844;1033.888;-0.56047;1.33260;0.55925;3
AHRS;13.846;1033.888;47.9053;-23.9731;-38.6887;0.31184;-0.31063;-0.37567;107
PRES;13.848;1033.891;1015.2295;0
LIGH;13.852;1033.896;11801.0;0
ACCE;13.855;1033.898;1.41737;8.18817;5.18105;3
MAGN;13.856;1033.898;-29.58000;-16.02000;-23.22000;3
GYRO;13.864;1033.908;-0.69914;1.12918;0.49052;3
AHRS;13.866;1033.908;47.7214;-23.7266;-38.2808;0.31235;-0.30741;-0.37202;24
LIGH;13.873;1033.916;12270.0;0
ACCE;13.875;1033.919;1.13964;7.59441;5.46836;3
GYRO;13.884;1033.928;-0.80268;0.90591;0.16799;3
AHRS;13.887;1033.928;47.5120;-23.3087;-37.9268;0.31304;-0.30307;-0.36826;8
PRES;13.889;1033.931;1015.2615;0
LIGH;13.892;1033.936;12270.0;0
ACCE;13.895;1033.939;0.99599;7.46033;5.57370;3
MAGN;13.896;1033.939;-28.80000;-15.90000;-23.88000;3
GYRO;13.904;1033.948;-0.75503;0.77824;0.05681;3
AHRS;13.905;1033.948;47.1327;-23.0104;-37.6008;0.31196;-0.29933;-0.36495;88
LIGH;13.913;1033.956;13011.0;0
ACCE;13.915;1033.959;0.92895;7.61356;5.52582;3
GYRO;13.924;1033.968;-0.59559;0.87323;0.25992;3
AHRS;13.925;1033.968;46.6599;-22.5868;-37.4804;0.31000;-0.29506;-0.36274;18
PRES;13.927;1033.971;1015.1586;0
LIGH;13.933;1033.976;13011.0;0
ACCE;13.935;1033.979;0.90980;7.79552;5.55455;3
GYRO;13.944;1033.988;-0.54550;0.99632;0.58887;3
AHRS;13.945;1033.988;46.1082;-22.1005;-37.4508;0.30738;-0.29041;-0.36100;21
LIGH;13.953;1033.996;13684.0;0
ACCE;13.955;1033.999;0.91937;7.70933;5.81312;3
MAGN;13.956;1033.999;-27.42000;-15.78000;-25.02000;3
GYRO;13.964;1034.008;-0.63225;0.98838;0.68997;3
AHRS;13.965;1034.008;45.6798;-21.6636;-37.4085;0.30557;-0.28630;-0.35937;105
PRES;13.968;1034.011;1015.2235;0
LIGH;13.973;1034.016;13684.0;0
ACCE;13.976;1034.019;0.92895;7.46033;6.21535;3
MAGN;13.977;1034.019;-27.06000;-15.48000;-25.62000;3
GYRO;13.984;1034.028;-0.88270;0.87140;0.57971;3
AHRS;13.985;1034.028;45.1612;-21.3185;-37.2412;0.30307;-0.28234;-0.35704;-73
LIGH;13.993;1034.036;14518.0;0
ACCE;13.995;1034.039;0.82361;7.32626;6.26323;3
MAGN;13.996;1034.039;-26.58000;-15.30000;-26.22000;3
GYRO;14.004;1034.048;-1.08184;0.76908;0.48808;3
AHRS;14.006;1034.048;44.5302;-20.9085;-36.9952;0.30008;-0.27746;-0.35393;23
PRES;14.008;1034.051;1015.1766;0
LIGH;14.013;1034.056;14518.0;0
ACCE;14.016;1034.059;0.72784;7.18261;6.41646;3
MAGN;14.017;1034.059;-26.34000;-15.00000;-26.82000;3
GYRO;14.024;1034.068;-1.09956;0.71257;0.47098;3
AHRS;14.025;1034.068;43.7620;-20.4734;-36.9363;0.29562;-0.27260;-0.35210;-91
LIGH;14.033;1034.076;15338.0;0
ACCE;14.036;1034.080;0.57461;7.10599;6.61757;3
MAGN;14.037;1034.080;-25.86000;-14.64000;-27.36000;3
GYRO;14.058;1034.088;-1.16614;0.58582;0.51526;3
AHRS;14.060;1034.088;42.7917;-20.0286;-37.0905;0.28910;-0.26776;-0.35177;42
PRES;14.062;1034.091;1015.2558;0
LIGH;14.064;1034.096;15338.0;0
MAGN;14.065;1034.100;-25.38000;-14.04000;-27.90000;3
GYRO;14.066;1034.108;-1.47921;0.45937;0.65393;3
AHRS;14.067;1034.108;41.5128;-19.5883;-37.2993;0.28003;-0.26239;-0.35179;-31
LIGH;14.073;1034.116;16131.0;0
ACCE;14.077;1034.121;0.71826;6.99107;6.79953;3
MAGN;14.079;1034.121;-24.90000;-13.20000;-28.44000;3
GYRO;14.085;1034.128;-1.74585;0.32193;0.74526;3
AHRS;14.086;1034.128;40.2298;-19.1799;-37.5595;0.27068;-0.25727;-0.35231;-123
PRES;14.088;1034.131;1015.1914;0
LIGH;14.093;1034.136;16131.0;0
ACCE;14.096;1034.140;0.72784;6.45477;6.88572;3
MAGN;14.097;1034.140;-24.60000;-12.36000;-29.04000;3
GYRO;14.104;1034.148;-2.30663;0.12126;0.60628;3
AHRS;14.105;1034.148;38.4051;-18.6798;-38.1904;0.25655;-0.25100;-0.35528;-117
SOUN;14.112;161.75;0.00494;47.85
LIGH;14.116;1034.156;16741.0;0
ACCE;14.117;1034.161;0.68953;6.17704;7.24964;3
MAGN;14.118;1034.161;-24.36000;-11.28000;-29.64000;3
GYRO;14.124;1034.168;-3.08731;-0.17715;0.41753;3
AHRS;14.125;1034.168;36.0687;-18.3712;-38.9334;0.23756;-0.24496;-0.35942;50
PRES;14.127;1034.171;1015.1225;0
LIGH;14.132;1034.176;16741.0;0
ACCE;14.136;1034.180;0.51715;5.73651;7.51779;3
MAGN;14.137;1034.180;-24.12000;-10.02000;-30.00000;3
GYRO;14.144;1034.188;-3.75010;-0.57360;0.21564;3
AHRS;14.146;1034.188;33.3221;-18.1768;-40.0669;0.21414;-0.23916;-0.36661;115
LIGH;14.152;1034.196;16493.0;0
ACCE;14.156;1034.200;0.37350;5.40132;7.57525;3
MAGN;14.157;1034.200;-23.88000;-8.58000;-30.42000;3
GYRO;14.164;1034.208;-4.30721;-0.84819;0.10110;3
AHRS;14.165;1034.208;29.9471;-17.9370;-41.5710;0.18516;-0.23136;-0.37629;-52
PRES;14.167;1034.211;1015.1229;0
LIGH;14.172;1034.216;16493.0;0
ACCE;14.177;1034.221;0.16281;4.97994;7.68060;3
MAGN;14.178;1034.221;-23.70000;-6.90000;-30.54000;3
GYRO;14.184;1034.228;-4.63830;-0.90194;-0.04520;3
AHRS;14.185;1034.228;26.2470;-17.6134;-43.4762;0.15320;-0.22160;-0.38873;-18
LIGH;14.193;1034.236;15058.0;0
ACCE;14.197;1034.241;0.14365;4.09887;7.77637;3
MAGN;14.199;1034.241;-23.64000;-5.28000;-30.72000;3
GYRO;14.204;1034.248;-4.73695;-0.85368;-0.30452;3
AHRS;14.205;1034.248;22.4106;-17.3047;-45.6356;0.11985;-0.21052;-0.40303;115
PRES;14.208;1034.251;1015.2368;0
LIGH;14.213;1034.256;15058.0;0
ACCE;14.217;1034.261;0.39265;2.34632;8.28394;3
GYRO;14.224;1034.268;-4.71160;-0.97830;-0.59956;3
AHRS;14.225;1034.268;18.4848;-17.1834;-47.9262;0.08523;-0.19924;-0.41830;-52
LIGH;14.233;1034.276;12375.0;0
ACCE;14.237;1034.281;0.67995;1.58975;8.22648;3
MAGN;14.238;1034.281;-23.58000;-1.80000;-30.66000;3
GYRO;14.244;1034.288;-4.59737;-1.17286;-1.03175;3
AHRS;14.245;1034.288;14.6750;-17.0660;-50.5770;0.05133;-0.18701;-0.43612;65
PRES;14.248;1034.291;1015.2498;0
LIGH;14.253;1034.296;12375.0;0
ACCE;14.257;1034.301;1.20668;0.81403;7.61356;3
MAGN;14.258;1034.301;-23.82000;0.18000;-30.42000;3
GYRO;14.264;1034.308;-4.21711;-1.46150;-1.41110;3
AHRS;14.265;1034.308;11.3088;-17.3075;-53.6221;0.01940;-0.17757;-0.45698;92
LIGH;14.273;1034.316;9666.0;0
ACCE;14.278;1034.322;1.80044;0.12450;7.51779;3
MAGN;14.279;1034.322;-24.18000;2.22000;-30.00000;3
GYRO;14.284;1034.328;-3.62090;-1.43798;-1.81335;3
AHRS;14.285;1034.328;8.1870;-17.4972;-56.8429;-0.01016;-0.16701;-0.47876;101
PRES;14.288;1034.331;1015.2368;0
LIGH;14.293;1034.336;9666.0;0
ACCE;14.297;1034.341;2.20267;-0.49799;7.69018;3
MAGN;14.298;1034.341;-24.54000;4.02000;-29.40000;3
GYRO;14.304;1034.348;-2.91658;-1.54366;-2.10626;3
AHRS;14.305;1034.348;5.7131;-18.3263;-60.1887;-0.03718;-0.16228;-0.50128;-31
LIGH;14.313;1034.356;7283.0;0
ACCE;14.318;1034.361;2.34632;-1.17795;7.69975;3
MAGN;14.319;1034.361;-25.14000;5.82000;-28.56000;3
GYRO;14.324;1034.368;-2.42269;-1.82343;-2.44010;3
AHRS;14.325;1034.368;3.5653;-19.4895;-63.7824;-0.06335;-0.15984;-0.52490;-45
PRES;14.328;1034.371;1015.1783;0
LIGH;14.333;1034.376;7283.0;0
ACCE;14.338;1034.382;2.71981;-1.58017;7.20176;3
MAGN;14.340;1034.382;-25.80000;7.50000;-27.66000;3
GYRO;14.344;1034.388;-2.32556;-2.08977;-2.70033;3
AHRS;14.346;1034.388;1.5682;-20.8819;-67.3923;-0.08933;-0.15823;-0.54761;103
LIGH;14.353;1034.396;5843.0;0
MAGN;14.358;1034.401;-26.76000;9.06000;-26.52000;3
GYRO;14.364;1034.408;-2.33595;-2.06747;-2.75897;3
AHRS;14.365;1034.408;-0.2133;-22.2824;-70.8711;-0.11352;-0.15638;-0.56857;-22
PRES;14.368;1034.411;1015.2577;0
LIGH;14.373;1034.416;5843.0;0
ACCE;14.378;1034.422;4.43406;-1.44610;7.24964;3
MAGN;14.379;1034.422;-27.72000;10.44000;-25.26000;3
GYRO;14.384;1034.428;-2.25654;-2.14658;-2.73087;3
AHRS;14.386;1034.428;-1.8477;-24.2369;-74.3350;-0.13938;-0.15774;-0.58791;122
LIGH;14.393;1034.436;4980.0;0
MAGN;14.398;1034.442;-28.74000;11.46000;-23.94000;3
GNSS;14.400;1491388019.999;39.993574;-0.073952;121.060;0.000;6.0;0.0;14;13
GYRO;14.413;1034.448;-2.28830;-2.63191;-2.51432;3
AHRS;14.423;1034.448;-3.6864;-26.5946;-77.4732;-0.16827;-0.15973;-0.60288;50
PRES;14.427;1034.451;1015.1771;0
LIGH;14.428;1034.456;4980.0;0
ACCE;14.430;1034.462;5.41090;-1.71425;6.14831;3
MAGN;14.431;1034.462;-29.82000;12.66000;-22.26000;3
GYRO;14.433;1034.468;-2.40650;-3.23697;-2.28433;3
AHRS;14.434;1034.468;-5.3932;-29.7076;-80.6281;-0.20035;-0.16583;-0.61547;-47
LIGH;14.436;1034.476;5052.0;0
ACCE;14.439;1034.482;6.02381;-2.02071;5.57370;3
MAGN;14.440;1034.482;-30.90000;13.32000;-20.52000;3
GYRO;14.452;1034.488;-2.38635;-3.34571;-2.33534;3
AHRS;14.454;1034.488;-6.8591;-32.6639;-83.5426;-0.22980;-0.17111;-0.62559;-123
PRES;14.456;1034.491;1015.1422;0
LIGH;14.460;1034.496;5052.0;0
ACCE;14.461;1034.503;6.56969;-1.98240;5.25767;3
MAGN;14.461;1034.503;-32.10000;13.62000;-18.66000;3
GNSS;14.462;1491388019.999;39.993574;-0.073952;121.060;0.000;6.0;0.0;14;13
GYRO;14.465;1034.508;-2.04273;-3.30936;-2.49202;3
AHRS;14.466;1034.508;-7.9854;-36.4641;-86.2208;-0.26158;-0.18265;-0.63162;71
LIGH;14.472;1034.516;4914.0;0
ACCE;14.478;1034.522;7.02938;-2.20267;4.99909;3
MAGN;14.480;1034.522;-33.30000;13.56000;-16.44000;3
GYRO;14.484;1034.528;-1.76876;-3.01920;-2.50058;3
AHRS;14.485;1034.528;-9.0681;-40.1824;-88.7597;-0.29257;-0.19282;-0.63539;-122
PRES;14.487;1034.531;1015.3013;0
LIGH;14.492;1034.536;4914.0;0
ACCE;14.499;1034.543;7.48906;-2.17394;4.11803;3
MAGN;14.499;1034.543;-34.38000;13.14000;-14.40000;3
GYRO;14.504;1034.548;-1.60902;-2.62519;-2.42819;3
AHRS;14.505;1034.548;-9.7064;-43.7106;-91.0749;-0.31974;-0.20377;-0.63798;81
LIGH;14.512;1034.556;4780.0;0
ACCE;14.518;1034.562;8.54251;-1.47483;3.95522;3
MAGN;14.519;1034.562;-35.40000;12.54000;-12.18000;3
GYRO;14.524;1034.568;-1.31764;-2.35214;-2.39215;3
AHRS;14.525;1034.568;-9.8548;-47.0334;-93.0378;-0.34265;-0.21641;-0.63929;-59
PRES;14.527;1034.571;1015.1927;0
LIGH;14.532;1034.576;4780.0;0
ACCE;14.538;1034.582;9.42358;-1.25456;3.13162;3
MAGN;14.539;1034.582;-36.36000;11.70000;-9.90000;3
GYRO;14.544;1034.588;-1.06077;-2.29441;-2.21652;3
AHRS;14.545;1034.588;-9.9010;-50.2991;-94.7466;-0.36443;-0.22926;-0.63871;103
LIGH;14.552;1034.596;4707.0;0
ACCE;14.559;1034.603;10.32380;-1.75256;2.92093;3
MAGN;14.560;1034.603;-37.38000;10.74000;-7.44000;3
GYRO;14.564;1034.608;-0.68234;-2.04548;-2.00975;3
AHRS;14.565;1034.608;-9.4232;-53.0762;-95.9602;-0.38000;-0.24347;-0.63782;27
PRES;14.567;1034.611;1015.1955;0
LIGH;14.572;1034.616;4707.0;0
ACCE;14.579;1034.622;10.85052;-2.03028;2.82516;3
MAGN;14.580;1034.622;-38.04000;9.36000;-5.22000;3
GYRO;14.584;1034.628;-0.23182;-1.82954;-1.88299;3
AHRS;14.585;1034.628;-8.6175;-55.9957;-96.7808;-0.39405;-0.26125;-0.63489;-98
LIGH;14.592;1034.636;4665.0;0
ACCE;14.599;1034.643;11.22402;-2.18351;2.78685;3
MAGN;14.601;1034.643;-38.64000;7.86000;-3.00000;3
GYRO;14.604;1034.648;0.43524;-1.71195;-1.79717;3
AHRS;14.605;1034.648;-7.5865;-58.7613;-96.9045;-0.40460;-0.28154;-0.62919;-88
PRES;14.607;1034.651;1015.1988;0
LIGH;14.613;1034.656;4665.0;0
SOUN;14.618;932.09;0.02845;63.06
MAGN;14.623;1034.663;-39.12000;6.42000;-0.84000;3
GYRO;14.624;1034.668;1.00671;-1.52838;-1.95935;3
AHRS;14.625;1034.668;-6.1828;-61.1872;-96.7806;-0.41080;-0.30277;-0.62444;-50
LIGH;14.633;1034.676;4645.0;0
ACCE;14.639;1034.683;11.21444;-1.12049;2.72939;3
MAGN;14.640;1034.683;-39.54000;4.92000;1.20000;3
GYRO;14.644;1034.688;1.26052;-1.30970;-2.28494;3
AHRS;14.645;1034.688;-4.4717;-63.3825;-96.3384;-0.41328;-0.32537;-0.61986;95
PRES;14.647;1034.691;1015.1890;0
LIGH;14.653;1034.696;4645.0;0
ACCE;14.659;1034.703;11.38682;0.03831;2.63362;3
MAGN;14.660;1034.703;-39.48000;3.30000;3.30000;3
GYRO;14.664;1034.708;1.24647;-1.20127;-2.43063;3
AHRS;14.666;1034.708;-2.6331;-65.4134;-95.5252;-0.41294;-0.34881;-0.61447;93
LIGH;14.673;1034.716;4490.0;0
ACCE;14.679;1034.723;11.30063;0.65122;2.09732;3
MAGN;14.680;1034.723;-39.30000;1.62000;5.10000;3
GYRO;14.684;1034.728;1.13835;-1.14659;-2.37718;3
AHRS;14.685;1034.728;-0.4018;-67.2659;-94.4915;-0.40867;-0.37385;-0.61003;71
PRES;14.688;1034.731;1015.2392;0
LIGH;14.693;1034.736;4490.0;0
ACCE;14.700;1034.743;11.08037;0.90980;2.01113;3
MAGN;14.701;1034.743;-39.24000;-0.12000;7.08000;3
GYRO;14.704;1034.748;1.25930;-0.69089;-2.54822;3
AHRS;14.705;1034.748;2.5050;-68.6312;-93.2517;-0.39729;-0.40019;-0.60869;-47
LIGH;14.713;1034.756;4314.0;0
ACCE;14.720;1034.763;10.72602;1.21625;2.07817;3
MAGN;14.721;1034.763;-38.82000;-1.68000;8.88000;3
GYRO;14.725;1034.768;1.58214;-0.44104;-2.88054;3
AHRS;14.726;1034.768;5.6464;-70.3063;-91.8340;-0.38507;-0.42900;-0.60634;-102
PRES;14.728;1034.771;1015.2272;0
LIGH;14.733;1034.776;4314.0;0
ACCE;14.740;1034.783;10.03649;1.81002;1.68552;3
MAGN;14.741;1034.783;-38.40000;-3.48000;10.44000;3
GYRO;14.744;1034.788;1.68507;-0.49388;-3.52622;3
AHRS;14.745;1034.788;9.2189;-71.9125;-90.5717;-0.37014;-0.45800;-0.60657;-124
LIGH;14.753;1034.796;4217.0;0
ACCE;14.760;1034.803;9.78750;2.80600;1.49398;3
MAGN;14.761;1034.803;-37.80000;-5.16000;11.94000;3
GYRO;14.764;1034.808;1.25594;-0.23427;-4.06531;3
AHRS;14.765;1034.808;12.9120;-72.9056;-89.5032;-0.35143;-0.48295;-0.61014;-112
PRES;14.768;1034.811;1015.2685;0
LIGH;14.773;1034.816;4217.0;0
ACCE;14.780;1034.824;9.85453;3.83072;1.47483;3
MAGN;14.781;1034.824;-37.02000;-6.96000;13.20000;3
GYRO;14.785;1034.828;0.75503;0.04704;-4.18168;3
AHRS;14.786;1034.828;16.8848;-74.0159;-88.2827;-0.33052;-0.50892;-0.61353;-71
LIGH;14.793;1034.836;4136.0;0
ACCE;14.800;1034.844;9.82580;4.62560;1.45567;3
MAGN;14.801;1034.844;-36.12000;-8.88000;14.28000;3
GYRO;14.805;1034.849;0.32529;0.44257;-3.99475;3
AHRS;14.807;1034.849;21.0360;-74.7505;-87.2427;-0.30673;-0.53213;-0.61924;-45
PRES;14.809;1034.851;1015.2433;0
LIGH;14.813;1034.856;4136.0;0
ACCE;14.820;1034.864;9.22246;5.10444;1.59933;3
MAGN;14.822;1034.864;-35.16000;-10.68000;15.06000;3
GYRO;14.824;1034.868;-0.03024;0.70616;-3.96177;3
AHRS;14.825;1034.868;25.3869;-75.2624;-86.5317;-0.28153;-0.55301;-0.62723;-87
LIGH;14.833;1034.876;4210.0;0
ACCE;14.841;1034.884;8.20732;5.08528;1.79086;3
MAGN;14.842;1034.884;-34.08000;-12.60000;15.84000;3
GYRO;14.844;1034.888;-0.28253;0.70219;-4.34111;3
AHRS;14.845;1034.888;29.9249;-75.5413;-86.1342;-0.25497;-0.57166;-0.63700;83
PRES;14.848;1034.891;1015.3080;0
LIGH;14.853;1034.896;4210.0;0
ACCE;14.861;1034.904;6.83784;5.48751;1.51314;3
MAGN;14.863;1034.904;-33.00000;-14.52000;16.32000;3
GYRO;14.864;1034.908;-0.43310;0.59529;-4.96969;3
AHRS;14.865;1034.908;34.6460;-75.3293;-86.2190;-0.22656;-0.58693;-0.64926;108
LIGH;14.873;1034.916;4339.0;0
ACCE;14.881;1034.925;6.16746;6.36858;1.56102;3
MAGN;14.882;1034.925;-31.56000;-16.50000;16.44000;3
GYRO;14.884;1034.928;-0.29199;0.43158;-5.38447;3
AHRS;14.885;1034.928;39.5113;-74.9020;-86.5922;-0.19716;-0.60054;-0.66197;-48
PRES;14.888;1034.931;1015.1560;0
LIGH;14.893;1034.936;4339.0;0
ACCE;14.901;1034.945;5.46836;7.24007;1.70467;3
MAGN;14.902;1034.945;-30.06000;-18.42000;16.74000;3
GYRO;14.904;1034.948;-0.09285;0.28619;-5.54085;3
AHRS;14.905;1034.948;44.8281;-74.3663;-87.1563;-0.16507;-0.61416;-0.67465;116
LIGH;14.913;1034.956;4496.0;0
ACCE;14.921;1034.965;4.78840;8.15944;1.69509;3
MAGN;14.922;1034.965;-28.32000;-20.22000;16.92000;3
GYRO;14.924;1034.968;0.00641;0.28924;-5.42815;3
AHRS;14.926;1034.968;50.3424;-73.4646;-87.9896;-0.13075;-0.62617;-0.68681;-119
PRES;14.928;1034.971;1015.1871;0
LIGH;14.933;1034.976;4496.0;0
ACCE;14.941;1034.985;3.93607;8.84897;1.73340;3
MAGN;14.942;1034.985;-26.52000;-22.14000;17.28000;3
GYRO;14.944;1034.988;0.00061;0.38790;-5.03139;3
AHRS;14.945;1034.988;55.7360;-72.2270;-89.0619;-0.09620;-0.63625;-0.69723;123
LIGH;14.953;1034.996;4604.0;0
ACCE;14.961;1035.005;3.11246;9.16500;2.01113;3
MAGN;14.962;1035.005;-24.42000;-23.94000;17.34000;3
GYRO;14.964;1035.008;-0.10965;0.45693;-4.64716;3
AHRS;14.965;1035.008;61.0095;-70.4502;-90.6059;-0.06160;-0.64429;-0.70624;-3
PRES;14.968;1035.011;1015.1797;0
LIGH;14.973;1035.016;4604.0;0
ACCE;14.981;1035.025;2.06859;8.86812;2.11647;3
MAGN;14.982;1035.025;-22.26000;-25.74000;17.28000;3
GYRO;14.984;1035.028;-0.23732;0.52321;-4.58363;3
AHRS;14.985;1035.028;66.1799;-67.5228;-93.1324;-0.02605;-0.64971;-0.71439;81
LIGH;14.993;1035.036;4728.0;0
ACCE;15.002;1035.045;0.62249;8.53294;1.93451;3
GYRO;15.004;1035.048;-0.17043;0.64294;-4.69786;3
AHRS;15.005;1035.048;71.0253;-62.7035;-97.3971;0.00925;-0.65219;-0.72170;-86
PRES;15.008;1035.051;1015.2795;0
LIGH;15.013;1035.056;4728.0;0
ACCE;15.022;1035.065;-0.45011;8.38928;2.04944;3
MAGN;15.023;1035.065;-17.40000;-28.92000;17.16000;3
GYRO;15.025;1035.068;0.15882;0.57849;-4.83317;3
AHRS;15.025;1035.068;75.6716;-54.9687;-104.7231;0.04368;-0.65350;-0.72769;104
LIGH;15.033;1035.076;4800.0;0
ACCE;15.042;1035.085;-1.22583;8.32224;2.15478;3
MAGN;15.043;1035.085;-14.82000;-30.54000;17.10000;3
GYRO;15.061;1035.088;0.40073;0.30360;-5.11325;3
AHRS;15.062;1035.088;80.0448;-38.5749;-120.7961;0.07991;-0.65272;-0.73340;106
PRES;15.064;1035.091;1015.1605;0
LIGH;15.065;1035.096;4800.0;0
ACCE;15.066;1035.106;-2.06859;8.33182;2.19309;3
MAGN;15.067;1035.106;-11.88000;-31.80000;17.04000;3
GYRO;15.068;1035.108;0.87598;0.24312;-5.11844;3
AHRS;15.069;1035.108;83.1386;-5.2179;-153.6572;0.11788;-0.65316;-0.73460;106
LIGH;15.073;1035.116;4759.0;0
ACCE;15.082;1035.126;-2.77727;8.47547;1.95367;3
MAGN;15.084;1035.126;-8.88000;-32.82000;16.92000;3
GYRO;15.086;1035.128;1.14476;0.47373;-4.87837;3
AHRS;15.088;1035.128;82.2951;39.8351;161.7605;0.15523;-0.65148;-0.73455;-111
PRES;15.090;1035.131;1015.1785;0
LIGH;15.093;1035.136;4759.0;0
ACCE;15.102;1035.146;-3.47638;8.58082;1.64721;3
MAGN;15.103;1035.146;-5.94000;-33.54000;16.80000;3
GYRO;15.104;1035.148;1.34757;0.63805;-4.41014;3
AHRS;15.105;1035.148;78.8118;65.5828;136.3306;0.18996;-0.65101;-0.73081;-84
LIGH;15.112;1035.156;4583.0;0
SOUN;15.118;401.60;0.01226;55.75
ACCE;15.123;1035.166;-4.19464;8.40844;1.14922;3
MAGN;15.125;1035.166;-3.00000;-33.90000;16.98000;3
GYRO;15.126;1035.168;1.60688;0.79351;-3.86311;3
AHRS;15.127;1035.168;74.7386;79.0245;123.4706;0.22362;-0.65187;-0.72290;102
PRES;15.129;1035.171;1015.3290;0
LIGH;15.133;1035.176;4583.0;0
ACCE;15.142;1035.186;-4.90333;8.16902;0.83318;3
MAGN;15.143;1035.186;-0.06000;-34.08000;17.34000;3
GYRO;15.144;1035.188;1.72936;0.79290;-3.37259;3
AHRS;15.145;1035.188;70.7631;86.7004;116.4136;0.25387;-0.65274;-0.71333;-41
LIGH;15.152;1035.196;4341.0;0
ACCE;15.163;1035.207;-5.31513;7.89129;0.71826;3
MAGN;15.164;1035.207;2.76000;-33.84000;17.58000;3
GYRO;15.165;1035.208;1.69301;0.63897;-2.71866;3
AHRS;15.166;1035.208;67.3772;92.1117;111.6704;0.27955;-0.65494;-0.70205;28
PRES;15.168;1035.211;1015.2249;0
LIGH;15.172;1035.216;4341.0;0
ACCE;15.182;1035.226;-5.83228;7.42203;0.49799;3
MAGN;15.187;1035.226;5.64000;-33.54000;17.88000;3
GYRO;15.188;1035.228;1.56290;0.47831;-2.12184;3
AHRS;15.190;1035.228;64.2825;96.0518;108.3672;-0.30225;0.65690;0.69066;67
LIGH;15.193;1035.236;4125.0;0
ACCE;15.203;1035.246;-6.21535;7.25922;0.15323;3
MAGN;15.204;1035.246;8.28000;-32.88000;18.54000;3
GYRO;15.206;1035.248;1.41049;0.43341;-1.64628;3
AHRS;15.208;1035.248;61.6749;98.7895;106.1362;-0.32061;0.65837;0.68054;105
PRES;15.211;1035.251;1015.2525;0
LIGH;15.213;1035.257;4125.0;0
ACCE;15.223;1035.266;-6.41646;7.75721;-0.60334;3
MAGN;15.229;1035.266;10.80000;-31.92000;19.14000;3
GYRO;15.230;1035.268;1.26266;0.52046;-1.02961;3
AHRS;15.231;1035.268;59.7009;100.8397;104.4743;-0.33425;0.66009;0.67181;-67
LIGH;15.233;1035.276;3958.0;0
ACCE;15.243;1035.286;-6.52181;7.69018;-0.82361;3
MAGN;15.244;1035.286;12.90000;-31.08000;19.86000;3
GYRO;15.245;1035.288;1.03603;0.83536;-0.16005;3
AHRS;15.246;1035.288;58.4265;102.6923;103.1721;-0.34465;0.66237;0.66398;98
PRES;15.248;1035.291;1015.1861;0
LIGH;15.253;1035.296;3958.0;0
ACCE;15.263;1035.307;-6.66546;7.49864;-0.99599;3
MAGN;15.264;1035.307;14.76000;-30.18000;20.28000;3
GYRO;15.265;1035.308;0.73243;0.93279;0.50977;3
AHRS;15.266;1035.308;57.5616;104.1462;102.0743;-0.35148;0.66484;0.65770;15
LIGH;15.273;1035.316;3823.0;0
ACCE;15.283;1035.327;-6.59842;7.30710;-1.17795;3
MAGN;15.285;1035.327;16.32000;-29.28000;21.00000;3
GYRO;15.287;1035.328;0.52321;0.81673;0.89156;3
AHRS;15.288;1035.328;57.0668;105.4320;101.0078;-0.35536;0.66787;0.65240;40
PRES;15.290;1035.331;1015.1955;0
LIGH;15.293;1035.336;3823.0;0
ACCE;15.303;1035.347;-6.36858;7.21134;-1.35033;3
MAGN;15.304;1035.347;17.70000;-28.26000;21.72000;3
GYRO;15.305;1035.348;0.35125;0.85491;1.16706;3
AHRS;15.306;1035.348;56.9123;106.5840;100.1540;-0.35776;0.67076;0.64817;17
LIGH;15.312;1035.356;3731.0;0
ACCE;15.323;1035.367;-5.92804;7.61356;-1.58017;3
MAGN;15.324;1035.367;18.84000;-27.18000;22.32000;3
GYRO;15.325;1035.368;0.23854;1.03878;1.30114;3
AHRS;15.327;1035.368;56.8042;107.6611;99.2527;-0.35914;0.67385;0.64423;-91
PRES;15.328;1035.371;1015.3221;0
LIGH;15.332;1035.376;3731.0;0
ACCE;15.343;1035.387;-5.48751;8.38928;-2.30801;3
MAGN;15.344;1035.387;19.62000;-26.22000;23.16000;3
GYRO;15.345;1035.388;0.30482;1.16675;1.67927;3
AHRS;15.346;1035.388;57.0571;109.0793;97.7480;-0.35681;0.67938;0.63980;-30
LIGH;15.352;1035.396;3681.0;0
ACCE;15.363;1035.407;-5.33428;9.22246;-3.13162;3
MAGN;15.364;1035.407;20.28000;-25.20000;23.82000;3
GYRO;15.365;1035.408;0.39187;1.59802;2.49630;3
AHRS;15.367;1035.408;57.8810;111.3984;95.6512;-0.35268;0.68746;0.63387;68
PRES;15.369;1035.411;1015.1398;0
LIGH;15.373;1035.416;3681.0;0
ACCE;15.384;1035.427;-5.20021;9.73004;-3.63919;3
MAGN;15.386;1035.427;20.16000;-24.48000;24.54000;3
GYRO;15.387;1035.428;0.43433;2.37993;3.35090;3
AHRS;15.388;1035.428;59.0562;115.0505;92.4911;-0.34721;0.69879;0.62500;125
LIGH;15.393;1035.436;3658.0;0
GNSS;15.396;1491388020.999;39.993574;-0.073952;123.031;0.000;6.0;0.0;14;13
GYRO;15.410;1035.448;0.37721;3.00851;3.96390;3
AHRS;15.412;1035.448;60.5850;119.8339;88.1290;-0.33794;0.71271;0.61464;24
ACCE;15.414;1035.450;-5.54497;9.65342;-2.71024;3
MAGN;15.415;1035.450;19.74000;-23.88000;25.50000;3
PRES;15.417;1035.451;1015.1664;0
LIGH;15.418;1035.456;3658.0;0
GNSS;15.422;1491388020.999;39.993574;-0.073952;123.031;0.000;6.0;0.0;14;13
GYRO;15.426;1035.468;0.14569;2.88359;4.01277;3
AHRS;15.428;1035.468;62.1552;124.9793;83.0935;0.32536;-0.72665;-0.60503;14
ACCE;15.430;1035.472;-5.34386;8.59040;-2.60489;3
MAGN;15.431;1035.472;18.90000;-23.28000;26.34000;3
LIGH;15.433;1035.476;3586.0;0
GYRO;15.445;1035.488;-0.11454;2.78860;3.56929;3
AHRS;15.448;1035.488;63.5243;130.5628;78.0825;0.31551;-0.73851;-0.59533;-93
PRES;15.449;1035.491;1015.1030;0
LIGH;15.453;1035.496;3586.0;0
ACCE;15.455;1035.498;-4.67348;8.10198;-2.61447;3
MAGN;15.456;1035.498;17.76000;-22.98000;27.00000;3
GYRO;15.464;1035.508;-0.09499;2.59679;3.11266;3
AHRS;15.465;1035.508;64.5599;135.6459;73.0770;0.30414;-0.74905;-0.58735;-18
ACCE;15.469;1035.513;-3.62961;8.27436;-2.82516;3
LIGH;15.473;1035.516;3735.0;0
GYRO;15.484;1035.528;0.07147;2.55342;2.91199;3
AHRS;15.485;1035.528;65.1650;140.5821;68.1924;0.29430;-0.75870;-0.57912;-111
PRES;15.488;1035.531;1015.2193;0
ACCE;15.489;1035.533;-2.32716;8.88728;-3.34231;3
MAGN;15.490;1035.533;14.82000;-22.92000;28.26000;3
LIGH;15.493;1035.536;3735.0;0
GYRO;15.504;1035.548;0.28833;2.98011;3.13649;3
AHRS;15.505;1035.548;65.5109;146.3989;62.6764;0.28515;-0.76897;-0.56882;9
ACCE;15.509;1035.553;-1.31202;9.67257;-4.10845;3
MAGN;15.510;1035.553;12.78000;-22.86000;28.80000;3
LIGH;15.512;1035.556;3980.0;0
GYRO;15.524;1035.568;0.51221;3.35273;3.61510;3
AHRS;15.525;1035.568;65.6335;152.6295;56.4647;0.27330;-0.78006;-0.55798;89
PRES;15.527;1035.571;1015.1253;0
ACCE;15.529;1035.573;-0.60334;10.18972;-4.68306;3
LIGH;15.532;1035.576;3980.0;0
GYRO;15.544;1035.588;0.53054;4.06745;3.78462;3
AHRS;15.545;1035.588;65.4893;160.8369;49.1611;0.26312;-0.79165;-0.54325;82
ACCE;15.549;1035.593;-0.05746;10.10353;-4.69264;3
MAGN;15.550;1035.593;7.74000;-22.98000;29.46000;3
LIGH;15.552;1035.596;4558.0;0
GYRO;15.564;1035.608;0.45326;4.43213;3.96390;3
AHRS;15.565;1035.608;65.0649;170.6077;40.1448;0.24703;-0.80433;-0.52711;-128
PRES;15.567;1035.611;1015.1608;0
ACCE;15.569;1035.613;0.35434;9.52892;-4.16591;3
MAGN;15.570;1035.613;4.86000;-22.74000;29.76000;3
LIGH;15.572;1035.616;4558.0;0
GYRO;15.584;1035.628;0.08308;4.55919;3.91076;3
AHRS;15.585;1035.628;64.5048;179.7550;32.1339;0.23296;-0.81299;-0.51330;15
ACCE;15.589;1035.633;0.98641;8.79151;-3.37104;3
MAGN;15.590;1035.633;1.86000;-22.50000;29.70000;3
LIGH;15.592;1035.636;5424.0;0
GYRO;15.604;1035.648;-0.45876;4.39273;3.60349;3
AHRS;15.605;1035.648;63.9198;-170.8928;24.4121;0.21989;-0.81774;-0.50149;67
PRES;15.608;1035.651;1015.1744;0
ACCE;15.610;1035.653;1.80044;8.23605;-2.57616;3
MAGN;15.611;1035.653;-1.26000;-22.20000;29.52000;3
LIGH;15.614;1035.656;5424.0;0
SOUN;15.618;570.25;0.01740;58.79
GYRO;15.624;1035.668;-0.79596;4.06806;3.30386;3
AHRS;15.625;1035.668;63.1918;-161.7754;17.1609;0.20752;-0.81922;-0.49140;-95
ACCE;15.630;1035.674;2.76770;7.93917;-1.98240;3
MAGN;15.631;1035.674;-4.56000;-21.84000;29.22000;3
LIGH;15.633;1035.676;6465.0;0
GYRO;15.644;1035.688;-0.82314;3.70307;3.14412;3
AHRS;15.645;1035.688;62.3958;-152.8908;10.3561;0.19596;-0.81721;-0.48342;115
PRES;15.648;1035.691;1015.1707;0
ACCE;15.650;1035.694;3.70622;7.78594;-1.64721;3
MAGN;15.652;1035.694;-7.92000;-21.24000;28.68000;3
LIGH;15.653;1035.696;6465.0;0
GYRO;15.664;1035.708;-0.70524;3.41718;3.00912;3
AHRS;15.665;1035.708;61.5000;-144.3358;4.0491;0.18538;-0.81208;-0.47713;29
ACCE;15.670;1035.714;4.55856;7.66145;-1.43652;3
MAGN;15.671;1035.714;-11.34000;-20.46000;27.90000;3
LIGH;15.673;1035.716;7258.0;0
GYRO;15.684;1035.728;-0.58429;3.29867;2.88878;3
AHRS;15.685;1035.728;60.2520;-136.1242;-1.8564;0.17449;-0.80523;-0.47073;38
PRES;15.687;1035.731;1015.1493;0
ACCE;15.690;1035.734;5.21936;7.43160;-1.13006;3
MAGN;15.691;1035.734;-14.82000;-19.86000;27.00000;3
LIGH;15.693;1035.736;7258.0;0
GYRO;15.704;1035.748;-0.61087;3.46574;2.83075;3
AHRS;15.706;1035.748;58.5913;-128.2609;-7.3038;0.16308;-0.79672;-0.46362;-104
ACCE;15.710;1035.754;5.69820;7.14430;-0.65122;3
MAGN;15.711;1035.754;-18.06000;-18.84000;25.80000;3
LIGH;15.713;1035.756;7788.0;0
GYRO;15.724;1035.768;-0.81245;3.71040;2.85305;3
AHRS;15.725;1035.768;56.5413;-120.9654;-12.2235;0.15043;-0.78690;-0.45602;-118
PRES;15.729;1035.771;1015.1654;0
ACCE;15.730;1035.774;5.99508;6.77080;-0.00958;3
MAGN;15.731;1035.774;-21.00000;-17.64000;24.24000;3
LIGH;15.733;1035.776;7788.0;0
GYRO;15.744;1035.788;-1.01190;3.84601;2.89275;3
AHRS;15.746;1035.788;54.1897;-114.3036;-16.4625;0.13743;-0.77558;-0.44783;-117
ACCE;15.751;1035.794;6.22492;6.24408;0.75657;3
MAGN;15.752;1035.794;-23.88000;-16.38000;22.44000;3
LIGH;15.753;1035.796;8523.0;0
GYRO;15.764;1035.808;-0.93890;3.75438;2.85427;3
AHRS;15.765;1035.808;51.5879;-108.3226;-19.8948;0.12486;-0.76294;-0.43851;68
PRES;15.768;1035.811;1015.1429;0
ACCE;15.771;1035.814;6.46434;5.68862;1.60890;3
MAGN;15.772;1035.814;-26.64000;-14.70000;20.46000;3
LIGH;15.773;1035.816;8523.0;0
GYRO;15.784;1035.828;-0.63774;3.49201;2.72476;3
AHRS;15.785;1035.828;48.8620;-102.8251;-22.6976;0.11288;-0.74852;-0.42871;-11
ACCE;15.791;1035.835;6.67503;5.24809;2.27928;3
MAGN;15.792;1035.835;-29.04000;-12.96000;18.18000;3
LIGH;15.793;1035.836;9598.0;0
GYRO;15.804;1035.848;-0.38179;3.31333;2.56380;3
AHRS;15.805;1035.848;46.0622;-97.6133;-25.0045;0.10164;-0.73187;-0.41863;59
PRES;15.808;1035.851;1015.1074;0
ACCE;15.811;1035.855;6.91445;4.86502;2.78685;3
MAGN;15.817;1035.855;-31.38000;-11.10000;16.02000;3
LIGH;15.820;1035.856;9598.0;0
GYRO;15.825;1035.868;-0.31368;3.36465;2.43644;3
AHRS;15.826;1035.868;43.1783;-92.6473;-26.8093;0.09127;-0.71310;-0.40773;118
ACCE;15.832;1035.875;6.96234;4.49152;3.25611;3
MAGN;15.834;1035.875;-33.24000;-9.24000;13.56000;3
LIGH;15.835;1035.876;10778.0;0
GYRO;15.845;1035.888;-0.43005;3.43764;2.38207;3
AHRS;15.852;1035.888;40.2562;-88.0691;-28.1994;0.08095;-0.69325;-0.39643;40
PRES;15.854;1035.891;1015.2084;0
LIGH;15.855;1035.896;10778.0;0
ACCE;15.856;1035.897;7.06768;4.05099;4.11803;3
MAGN;15.861;1035.897;-34.80000;-7.26000;11.04000;3
GYRO;15.864;1035.908;-0.60048;3.29134;2.24951;3
AHRS;15.865;1035.908;37.4292;-83.9582;-29.2655;0.07075;-0.67320;-0.38551;63
ACCE;15.872;1035.916;7.09641;3.62003;4.67348;3
MAGN;15.873;1035.916;-36.18000;-5.28000;8.40000;3
LIGH;15.874;1035.916;11487.0;0
GYRO;15.884;1035.928;-0.66340;3.19574;2.07358;3
AHRS;15.886;1035.928;34.6485;-79.8935;-30.0817;0.06140;-0.65119;-0.37457;127
PRES;15.888;1035.931;1015.2294;0
ACCE;15.892;1035.936;7.12514;3.30400;5.15232;3
MAGN;15.894;1035.936;-37.02000;-3.36000;5.64000;3
LIGH;15.895;1035.936;11487.0;0
GYRO;15.904;1035.948;-0.62156;3.17344;1.91812;3
AHRS;15.905;1035.948;31.8821;-75.7960;-30.8553;0.05179;-0.62701;-0.36447;30
ACCE;15.912;1035.956;6.94318;3.00712;5.55455;3
MAGN;15.913;1035.956;-37.62000;-1.50000;3.18000;3
LIGH;15.914;1035.956;11697.0;0
GYRO;15.924;1035.968;-0.62766;3.01309;1.72203;3
AHRS;15.925;1035.968;29.2348;-71.9887;-31.6387;0.04142;-0.60281;-0.35612;91
PRES;15.927;1035.971;1015.0782;0
LIGH;15.932;1035.976;11697.0;0
ACCE;15.933;1035.977;6.19619;2.40378;6.88572;3
MAGN;15.934;1035.977;-37.92000;0.54000;0.60000;3
GYRO;15.944;1035.988;-0.61209;2.52135;1.45447;3
AHRS;15.945;1035.988;26.7969;-68.7199;-32.2469;0.03129;-0.58056;-0.34865;-78
LIGH;15.952;1035.996;11949.0;0
ACCE;15.953;1035.996;5.92804;2.12605;7.50822;3
MAGN;15.953;1035.996;-38.04000;2.46000;-1.86000;3
GYRO;15.964;1036.008;-0.52046;1.84726;1.11391;3
AHRS;15.965;1036.008;24.6583;-65.9169;-32.7519;0.02205;-0.56044;-0.34256;11
PRES;15.967;1036.011;1015.2360;0
LIGH;15.972;1036.016;11949.0;0
ACCE;15.972;1036.016;5.78439;1.97282;7.70933;3
MAGN;15.973;1036.016;-37.98000;4.26000;-4.32000;3
GYRO;15.984;1036.028;-0.36652;1.22906;0.78802;3
AHRS;15.985;1036.028;22.7344;-63.0557;-33.3302;0.01393;-0.53930;-0.33838;-31
LIGH;15.992;1036.036;12178.0;0
ACCE;15.993;1036.036;5.67905;1.86748;7.75721;3
MAGN;15.994;1036.036;-37.50000;6.00000;-6.72000;3
GYRO;16.004;1036.048;-0.21655;0.90072;0.60445;3
AHRS;16.005;1036.048;20.9967;-60.5225;-33.8553;0.00629;-0.51986;-0.33512;-90
PRES;16.007;1036.051;1015.1314;0
LIGH;16.012;1036.056;12178.0;0
ACCE;16.013;1036.056;5.60243;1.84832;7.74764;3
MAGN;16.013;1036.056;-37.02000;7.80000;-8.94000;3
GYRO;16.024;1036.068;-0.17959;0.83200;0.55894;3
AHRS;16.025;1036.068;19.4190;-58.3948;-34.3459;-0.00131;-0.50286;-0.33266;-37
LIGH;16.032;1036.076;12295.0;0
MAGN;16.033;1036.076;-36.30000;9.48000;-10.92000;3
GYRO;16.055;1036.088;-0.21777;0.83230;0.56994;3
AHRS;16.056;1036.088;17.9538;-56.5788;-34.7231;-0.00855;-0.48779;-0.33012;-64
PRES;16.058;1036.091;1015.0864;0
LIGH;16.058;1036.096;12295.0;0
ACCE;16.059;1036.097;5.79397;1.80044;7.58483;3
MAGN;16.060;1036.097;-35.82000;10.80000;-12.72000;3
GYRO;16.064;1036.108;-0.24740;1.09070;0.64019;3
AHRS;16.065;1036.108;16.4592;-54.5880;-34.9149;-0.01480;-0.47109;-0.32647;118
LIGH;16.072;1036.116;12363.0;0
ACCE;16.073;1036.117;5.86101;1.81002;7.34541;3
MAGN;16.074;1036.117;-35.04000;12.18000;-14.46000;3
GYRO;16.084;1036.128;-0.24771;1.66613;0.81825;3
AHRS;16.085;1036.128;14.8233;-52.2774;-34.8936;-0.02050;-0.45149;-0.32112;121
PRES;16.087;1036.131;1014.9750;0
LIGH;16.092;1036.136;12363.0;0
ACCE;16.093;1036.137;5.48751;1.83875;7.23049;3
MAGN;16.094;1036.137;-34.02000;13.32000;-15.96000;3
GYRO;16.104;1036.148;-0.20769;2.32923;1.05893;3
AHRS;16.105;1036.148;13.0373;-49.7501;-34.5996;-0.02594;-0.42964;-0.31363;-71
LIGH;16.113;1036.156;12534.0;0
ACCE;16.113;1036.157;4.93206;1.80044;7.37414;3
MAGN;16.114;1036.157;-33.00000;14.28000;-17.46000;3
SOUN;16.117;564.69;0.01723;58.71
GYRO;16.124;1036.168;-0.17349;2.79960;1.24555;3
AHRS;16.125;1036.168;11.1883;-46.9748;-34.0546;-0.03066;-0.40544;-0.30443;43
PRES;16.127;1036.171;1015.0728;0
LIGH;16.132;1036.176;12534.0;0
ACCE;16.133;1036.177;4.46279;1.96325;7.25922;3
MAGN;16.134;1036.177;-31.86000;15.24000;-18.84000;3
GYRO;16.144;1036.188;-0.19181;3.22445;1.32466;3
AHRS;16.145;1036.188;9.4293;-43.6168;-33.3404;-0.03311;-0.37658;-0.29468;42
LIGH;16.152;1036.196;12216.0;0
ACCE;16.154;1036.197;3.93607;1.92494;6.96234;3
MAGN;16.154;1036.197;-30.54000;16.20000;-20.34000;3
GYRO;16.164;1036.208;-0.39767;3.98315;1.51372;3
AHRS;16.165;1036.208;7.5175;-39.3982;-32.4607;-0.03475;-0.34020;-0.28379;85
PRES;16.167;1036.211;1015.1453;0
LIGH;16.172;1036.216;12216.0;0
ACCE;16.174;1036.217;2.97839;1.13006;7.48906;3
MAGN;16.175;1036.217;-29.16000;17.16000;-21.60000;3
GYRO;16.184;1036.228;-0.74617;4.43671;1.71592;3
AHRS;16.185;1036.228;5.6621;-35.1789;-31.5024;-0.03662;-0.30327;-0.27282;49
LIGH;16.193;1036.236;12464.0;0
ACCE;16.194;1036.238;1.84832;0.40223;8.28394;3
MAGN;16.195;1036.238;-27.24000;17.88000;-23.04000;3
GYRO;16.204;1036.248;-1.06779;4.14442;1.65178;3
AHRS;16.205;1036.248;3.8797;-31.1218;-30.6174;-0.03933;-0.26721;-0.26295;-88
PRES;16.207;1036.251;1015.0969;0
LIGH;16.212;1036.256;12464.0;0
ACCE;16.214;1036.258;1.02472;-0.16281;9.14585;3
MAGN;16.215;1036.258;-25.50000;18.66000;-24.06000;3
GYRO;16.224;1036.268;-1.32924;3.25530;1.39705;3
AHRS;16.226;1036.268;1.6879;-27.1919;-29.9554;-0.04692;-0.23076;-0.25452;29
LIGH;16.232;1036.276;12402.0;0
ACCE;16.234;1036.278;0.48842;-0.45969;9.48104;3
MAGN;16.235;1036.278;-23.64000;19.50000;-25.02000;3
GYRO;16.244;1036.288;-1.43401;2.44988;1.12766;3
AHRS;16.245;1036.288;-0.6449;-23.2639;-29.4410;-0.05656;-0.19360;-0.24778;22
PRES;16.247;1036.291;1015.1885;0
LIGH;16.252;1036.296;12402.0;0
ACCE;16.254;1036.298;0.22027;-0.46926;9.27035;3
MAGN;16.255;1036.298;-21.84000;20.22000;-25.68000;3
GYRO;16.264;1036.308;-1.55221;2.26203;0.99082;3
AHRS;16.265;1036.308;-3.1634;-19.4569;-29.0993;-0.06877;-0.15666;-0.24300;9
LIGH;16.272;1036.316;10450.0;0
ACCE;16.274;1036.318;-0.13408;-0.67995;9.28950;3
MAGN;16.275;1036.318;-20.04000;20.94000;-26.46000;3
GYRO;16.284;1036.328;-1.72325;2.23180;0.87659;3
AHRS;16.285;1036.328;-5.6224;-16.3140;-28.9331;-0.08241;-0.12509;-0.24025;109
PRES;16.287;1036.331;1015.1207;0
LIGH;16.292;1036.336;10450.0;0
ACCE;16.295;1036.338;-0.67995;-0.83318;9.55765;3
MAGN;16.296;1036.338;-17.82000;21.54000;-26.94000;3
GYRO;16.304;1036.348;-1.74585;1.86680;0.63133;3
AHRS;16.305;1036.348;-7.7415;-13.8391;-28.8797;-0.09487;-0.09969;-0.23911;-91
LIGH;16.312;1036.356;8300.0;0
ACCE;16.315;1036.359;-1.07260;-1.15879;9.69173;3
MAGN;16.316;1036.359;-15.90000;22.26000;-27.24000;3
GYRO;16.324;1036.368;-1.58917;1.06871;0.20983;3
AHRS;16.325;1036.368;-9.6379;-11.9415;-29.0318;-0.10687;-0.07940;-0.23995;71
PRES;16.327;1036.371;1015.1784;0
LIGH;16.332;1036.376;8300.0;0
ACCE;16.335;1036.379;-1.38864;-1.54187;9.65342;3
MAGN;16.336;1036.379;-14.10000;23.10000;-27.66000;3
GYRO;16.344;1036.388;-1.31794;0.33567;-0.36835;3
AHRS;16.345;1036.388;-11.1967;-10.3068;-29.4383;-0.11668;-0.06177;-0.24337;-31
LIGH;16.352;1036.396;7100.0;0
MAGN;16.355;1036.399;-12.48000;23.76000;-28.08000;3
GYRO;16.364;1036.408;-1.07451;-0.12156;-0.80665;3
AHRS;16.365;1036.408;-12.5382;-9.2009;-30.0193;-0.12578;-0.04882;-0.24814;119
PRES;16.367;1036.411;1015.2061;0
LIGH;16.373;1036.416;7100.0;0
ACCE;16.375;1036.419;-1.19710;-2.07817;9.41400;3
MAGN;16.376;1036.419;-10.74000;24.72000;-28.20000;3
GYRO;16.384;1036.428;-0.86621;-0.32101;-0.88606;3
AHRS;16.385;1036.428;-13.6224;-8.4963;-30.6740;-0.13351;-0.03965;-0.25344;-35
LIGH;16.393;1036.436;7846.0;0
ACCE;16.400;1036.440;-0.99599;-2.18351;9.18416;3
GNSS;16.401;1491388021.999;39.993574;-0.073952;123.506;0.000;6.0;0.0;14;13
GYRO;16.409;1036.448;-0.67073;-0.25351;-0.82711;3
AHRS;16.410;1036.448;-14.3291;-7.9264;-31.4515;-0.13835;-0.03229;-0.25998;-28
PRES;16.412;1036.451;1015.1774;0
LIGH;16.413;1036.456;7846.0;0
GNSS;16.414;1491388021.999;39.993574;-0.073952;123.506;0.000;6.0;0.0;14;13
ACCE;16.424;1036.460;-1.01514;-2.31759;9.05966;3
MAGN;16.425;1036.460;-7.74000;26.40000;-28.38000;3
GYRO;16.427;1036.468;-0.57757;-0.08735;-0.77427;3
AHRS;16.428;1036.468;-15.1093;-7.3212;-32.0890;-0.14359;-0.02456;-0.26536;39
LIGH;16.433;1036.476;7888.0;0
ACCE;16.438;1036.481;-1.13006;-2.46124;9.40442;3
MAGN;16.440;1036.481;-6.48000;27.36000;-28.32000;3
GYRO;16.445;1036.488;-0.62217;-0.23946;-0.87690;3
AHRS;16.446;1036.488;-15.7853;-7.1307;-32.8534;-0.14888;-0.02033;-0.27138;64
PRES;16.453;1036.491;1015.1456;0
LIGH;16.454;1036.496;7888.0;0
ACCE;16.457;1036.500;-1.22583;-2.69108;9.78750;3
MAGN;16.458;1036.500;-5.28000;28.26000;-28.08000;3
GYRO;16.465;1036.508;-0.70005;-0.79015;-1.30847;3
AHRS;16.466;1036.508;-16.5737;-6.8765;-33.4091;-0.15486;-0.01549;-0.27564;-5
LIGH;16.473;1036.516;7391.0;0
ACCE;16.478;1036.522;-0.92895;-2.61447;10.00776;3
MAGN;16.480;1036.522;-4.50000;29.04000;-27.42000;3
GYRO;16.485;1036.528;-0.66035;-1.43950;-1.68599;3
AHRS;16.490;1036.528;-17.3367;-6.8082;-33.8298;-0.16102;-0.01239;-0.27856;-40
PRES;16.490;1036.531;1015.2158;0
LIGH;16.492;1036.536;7391.0;0
ACCE;16.496;1036.540;-0.71826;-2.91135;9.94073;3
MAGN;16.497;1036.540;-3.72000;29.46000;-27.06000;3
GYRO;16.504;1036.548;-0.36896;-2.00944;-1.96638;3
AHRS;16.504;1036.548;-17.9004;-7.2615;-34.4487;-0.16682;-0.01377;-0.28251;-55
LIGH;16.512;1036.556;7126.0;0
ACCE;16.516;1036.560;-0.25857;-2.97839;9.52892;3
GYRO;16.524;1036.568;-0.15455;-2.39551;-2.23546;3
AHRS;16.524;1036.568;-18.4449;-8.3615;-35.3121;-0.17414;-0.02009;-0.28745;-33
PRES;16.527;1036.571;1015.1963;0
LIGH;16.532;1036.576;7126.0;0
ACCE;16.536;1036.580;0.07661;-3.01669;9.19373;3
MAGN;16.537;1036.580;-3.96000;30.54000;-25.98000;3
GYRO;16.544;1036.588;-0.16341;-2.55128;-2.38665;3
AHRS;16.544;1036.588;-18.9430;-9.7663;-36.1484;-0.18192;-0.02895;-0.29159;-102
LIGH;16.552;1036.596;7207.0;0
MAGN;16.556;1036.600;-4.62000;31.08000;-25.38000;3
GYRO;16.564;1036.608;-0.29658;-2.78096;-2.66032;3
AHRS;16.564;1036.608;-19.2173;-11.8070;-37.3306;-0.18976;-0.04294;-0.29761;114
PRES;16.567;1036.611;1015.1268;0
LIGH;16.572;1036.616;7207.0;0
ACCE;16.576;1036.620;1.41737;-2.90177;8.90643;3
MAGN;16.577;1036.620;-5.40000;31.50000;-24.78000;3
GYRO;16.584;1036.628;-0.67653;-2.82647;-2.71377;3
AHRS;16.584;1036.628;-19.9553;-13.8484;-38.2813;-0.20142;-0.05577;-0.30084;-89
LIGH;16.592;1036.636;6949.0;0
ACCE;16.597;1036.640;2.13563;-3.03585;8.93516;3
MAGN;16.598;1036.640;-6.42000;31.74000;-23.94000;3
GYRO;16.604;1036.648;-0.89217;-2.76019;-2.54975;3
AHRS;16.605;1036.648;-20.6308;-15.9396;-39.1850;-0.21281;-0.06905;-0.30333;-119
PRES;16.607;1036.651;1015.2191;0
LIGH;16.613;1036.656;6949.0;0
ACCE;16.617;1036.661;2.76770;-3.23696;8.83939;3
MAGN;16.618;1036.661;-7.80000;31.92000;-23.28000;3
SOUN;16.620;596.76;0.01821;59.19
GYRO;16.625;1036.668;-0.69303;-2.66673;-2.42666;3
AHRS;16.626;1036.668;-21.1385;-18.3569;-40.0401;-0.22382;-0.08534;-0.30474;-115
LIGH;16.633;1036.676;6604.0;0
ACCE;16.637;1036.681;3.30400;-3.16992;8.54251;3
MAGN;16.638;1036.681;-9.42000;31.98000;-22.44000;3
GYRO;16.644;1036.688;-0.34514;-2.46942;-2.27517;3
AHRS;16.645;1036.688;-21.6737;-20.6233;-40.6075;-0.23449;-0.10070;-0.30374;51
PRES;16.647;1036.691;1015.1249;0
LIGH;16.653;1036.696;6604.0;0
ACCE;16.657;1036.701;3.89776;-3.05500;8.28394;3
MAGN;16.658;1036.701;-11.22000;31.80000;-21.48000;3
GYRO;16.664;1036.708;-0.13714;-2.24615;-2.06778;3
AHRS;16.665;1036.708;-22.1177;-22.7927;-40.9457;-0.24399;-0.11591;-0.30099;74
LIGH;16.673;1036.716;6501.0;0
ACCE;16.677;1036.721;4.44364;-3.07416;8.16902;3
MAGN;16.678;1036.721;-12.90000;31.44000;-20.52000;3
GYRO;16.684;1036.728;-0.17287;-2.11665;-1.98653;3
AHRS;16.685;1036.728;-22.3623;-25.0009;-41.2927;-0.25203;-0.13195;-0.29843;-113
PRES;16.687;1036.731;1015.1696;0
LIGH;16.693;1036.736;6501.0;0
ACCE;16.698;1036.742;4.91290;-2.96881;7.95833;3
MAGN;16.700;1036.742;-14.46000;31.26000;-19.62000;3
GYRO;16.704;1036.748;-0.34239;-1.98195;-2.04273;3
AHRS;16.705;1036.748;-22.3991;-27.1889;-41.7550;-0.25856;-0.14816;-0.29714;125
LIGH;16.713;1036.756;6483.0;0
ACCE;16.718;1036.762;5.29597;-2.76770;7.81467;3
MAGN;16.719;1036.762;-16.32000;30.78000;-18.66000;3
GYRO;16.724;1036.768;-0.36163;-1.88574;-2.09344;3
AHRS;16.725;1036.768;-22.2104;-29.4058;-42.2378;-0.26353;-0.16520;-0.29638;-123
PRES;16.727;1036.771;1015.2012;0
LIGH;16.733;1036.776;6483.0;0
MAGN;16.738;1036.782;-18.24000;30.18000;-17.52000;3
GYRO;16.744;1036.788;-0.20495;-1.97065;-2.14414;3
AHRS;16.746;1036.788;-21.8435;-31.8280;-42.8743;-0.26800;-0.18401;-0.29675;-11
LIGH;16.753;1036.796;6464.0;0
ACCE;16.758;1036.802;5.84185;-2.59531;7.61356;3
MAGN;16.759;1036.802;-20.10000;29.34000;-16.32000;3
GYRO;16.764;1036.808;-0.04215;-2.08549;-2.28586;3
AHRS;16.765;1036.808;-21.2019;-34.3388;-43.8293;-0.27136;-0.20359;-0.30012;-55
PRES;16.768;1036.811;1015.2713;0
LIGH;16.773;1036.816;6464.0;0
ACCE;16.778;1036.822;6.20577;-2.47082;7.30710;3
MAGN;16.779;1036.822;-22.14000;28.50000;-15.24000;3
GYRO;16.784;1036.828;0.02169;-2.15177;-2.52287;3
AHRS;16.786;1036.828;-20.3062;-36.8723;-44.9686;-0.27357;-0.22368;-0.30561;0
LIGH;16.793;1036.836;6440.0;0
ACCE;16.798;1036.842;6.57927;-2.07817;6.77080;3
MAGN;16.800;1036.842;-23.94000;27.66000;-14.10000;3
GYRO;16.804;1036.848;-0.03787;-2.05006;-2.68292;3
AHRS;16.805;1036.848;-19.1738;-39.4539;-46.2122;-0.27480;-0.24460;-0.31254;92
PRES;16.807;1036.851;1015.2236;0
LIGH;16.813;1036.856;6440.0;0
ACCE;16.818;1036.862;6.90488;-1.50356;6.10043;3
MAGN;16.820;1036.862;-25.86000;26.52000;-12.84000;3
GYRO;16.824;1036.868;-0.04795;-1.78006;-2.64413;3
AHRS;16.826;1036.868;-17.8587;-41.8883;-47.3505;-0.27456;-0.26520;-0.31966;106
LIGH;16.833;1036.876;6385.0;0
ACCE;16.839;1036.882;7.24964;-0.95768;5.67905;3
MAGN;16.840;1036.882;-27.72000;25.32000;-11.52000;3
GYRO;16.844;1036.888;0.07819;-1.47371;-2.48805;3
AHRS;16.845;1036.888;-16.3446;-44.2120;-48.4232;-0.27288;-0.28572;-0.32731;-42
PRES;16.847;1036.891;1015.2035;0
LIGH;16.853;1036.896;6385.0;0
ACCE;16.859;1036.902;7.67102;-0.43096;5.77481;3
MAGN;16.860;1036.902;-29.28000;23.88000;-10.14000;3
GYRO;16.865;1036.908;0.29566;-1.10383;-2.31823;3
AHRS;16.866;1036.908;-14.6350;-46.2445;-49.3995;-0.26918;-0.30491;-0.33573;-16
LIGH;16.873;1036.916;6338.0;0
ACCE;16.879;1036.923;8.05409;-0.22984;5.47793;3
MAGN;16.880;1036.923;-30.78000;22.44000;-8.82000;3
GYRO;16.884;1036.928;0.17379;-0.59956;-2.10168;3
AHRS;16.886;1036.928;-13.0922;-47.8904;-50.4213;-0.26602;-0.32043;-0.34489;-77
PRES;16.888;1036.931;1015.1438;0
LIGH;16.893;1036.936;6338.0;0
ACCE;16.899;1036.942;8.41801;0.57461;4.96079;3
MAGN;16.900;1036.942;-32.04000;21.00000;-7.56000;3
GYRO;16.904;1036.948;0.07636;-0.45845;-1.79381;3
AHRS;16.905;1036.948;-11.3711;-49.4735;-51.1227;-0.26083;-0.33681;-0.35256;-83
LIGH;16.913;1036.956;6267.0;0
ACCE;16.919;1036.963;8.27436;0.77572;4.86502;3
MAGN;16.920;1036.963;-33.30000;19.44000;-6.54000;3
GYRO;16.924;1036.968;0.19884;-0.62980;-1.72325;3
AHRS;16.925;1036.968;-9.5485;-51.0028;-51.7191;-0.25473;-0.35331;-0.36006;-78
PRES;16.927;1036.971;1015.2021;0
LIGH;16.933;1036.976;6267.0;0
ACCE;16.939;1036.983;7.96790;1.13964;4.84586;3
MAGN;16.940;1036.983;-34.44000;17.88000;-5.34000;3
GYRO;16.944;1036.988;0.35155;-0.82284;-2.02441;3
AHRS;16.945;1036.988;-7.4490;-52.5965;-52.4352;-0.24756;-0.37090;-0.36940;-106
LIGH;16.953;1036.996;6248.0;0
ACCE;16.959;1037.003;7.77637;1.45567;4.69264;3
MAGN;16.961;1037.003;-35.40000;16.32000;-4.26000;3
GYRO;16.964;1037.008;0.39645;-0.90439;-2.48164;3
AHRS;16.965;1037.008;-5.1939;-54.1802;-53.1987;-0.23976;-0.38871;-0.37977;-96
PRES;16.967;1037.011;1015.2101;0
LIGH;16.973;1037.016;6248.0;0
ACCE;16.979;1037.023;7.61356;1.72383;4.52025;3
MAGN;16.980;1037.023;-36.24000;14.64000;-3.36000;3
GYRO;16.984;1037.028;0.38668;-0.86407;-2.92879;3
AHRS;16.985;1037.028;-2.5118;-55.6976;-54.0731;-0.22955;-0.40718;-0.39270;-12
LIGH;16.993;1037.036;6199.0;0
MAGN;16.999;1037.043;-36.96000;13.14000;-2.16000;3
GYRO;17.005;1037.048;0.37599;-0.83872;-3.32586;3
AHRS;17.006;1037.048;0.5920;-57.2263;-55.0934;-0.21745;-0.42670;-0.40818;105
PRES;17.008;1037.051;1015.2250;0
LIGH;17.013;1037.056;6199.0;0
ACCE;17.020;1037.063;7.29753;2.45166;4.42448;3
MAGN;17.021;1037.063;-37.56000;11.22000;-1.20000;3
GYRO;17.024;1037.068;0.49450;-1.03817;-3.64412;3
AHRS;17.025;1037.068;4.0780;-58.8653;-56.1126;-0.20363;-0.44795;-0.42480;78
LIGH;17.033;1037.076;6110.0;0
ACCE;17.040;1037.083;6.88572;2.80600;3.86903;3
MAGN;17.041;1037.083;-37.92000;9.24000;-0.30000;3
GYRO;17.058;1037.088;0.71074;-1.12888;-3.79317;3
AHRS;17.060;1037.088;7.6330;-60.3072;-57.0427;-0.18875;-0.46786;-0.44134;-33
PRES;17.062;1037.091;1015.1233;0
LIGH;17.063;1037.096;6110.0;0
ACCE;17.064;1037.106;6.26323;2.95923;2.91135;3
MAGN;17.065;1037.106;-38.28000;7.14000;0.60000;3
GYRO;17.066;1037.108;0.84360;-1.05619;-4.06989;3
AHRS;17.067;1037.108;11.7658;-61.5533;-58.1485;-0.17038;-0.48765;-0.46115;-23
LIGH;17.073;1037.116;6101.0;0
ACCE;17.080;1037.124;5.57370;3.50511;3.27527;3
MAGN;17.081;1037.124;-38.58000;5.04000;1.38000;3
GYRO;17.084;1037.128;1.23303;-0.52993;-4.59737;3
AHRS;17.085;1037.128;16.5141;-62.3950;-58.8301;-0.14476;-0.50687;-0.48055;57
PRES;17.087;1037.131;1015.1590;0
LIGH;17.093;1037.136;6101.0;0
ACCE;17.103;1037.147;5.04698;4.34787;3.52426;3
MAGN;17.105;1037.147;-38.46000;2.82000;2.34000;3
GYRO;17.106;1037.148;1.81396;-0.35919;-5.38386;3
AHRS;17.107;1037.148;21.8615;-63.7773;-59.0871;-0.11569;-0.53064;-0.49822;-47
LIGH;17.113;1037.156;6286.0;0
SOUN;17.120;133.96;0.00409;46.21
ACCE;17.129;1037.166;4.76925;5.55455;3.00712;3
MAGN;17.130;1037.166;-38.22000;0.36000;3.24000;3
GYRO;17.132;1037.168;2.24371;-0.77672;-5.71342;3
AHRS;17.133;1037.168;27.4862;-64.9259;-59.3146;-0.08380;-0.55227;-0.51635;-38
PRES;17.135;1037.171;1015.1957;0
LIGH;17.136;1037.176;6286.0;0
WIFI;17.137;2572.068;WAP116;20:17:FF:FF:F1:16;-78
WIFI;17.137;2572.068;WAP240;20:17:FF:FF:F2:40;-80
WIFI;17.137;2572.068;WAP131;20:17:FF:FF:F1:31;-83
WIFI;17.137;2572.068;WAP123;20:17:FF:FF:F1:23;-76
WIFI;17.137;2572.068;WAP320;20:17:FF:FF:F3:20;-77
WIFI;17.137;2572.068;WAP124;20:17:FF:FF:F1:24;-85
WIFI;17.137;2572.068;WAP110;20:17:FF:FF:F1:10;-80
WIFI;17.137;2572.068;WAP314;20:17:FF:FF:F3:14;-78
WIFI;17.137;2572.068;WAP192;20:17:FF:FF:F1:92;-72
WIFI;17.137;2572.068;WAP008;20:17:FF:FF:F0:08;-86
WIFI;17.137;2572.068;WAP014;20:17:FF:FF:F0:14;-77
WIFI;17.137;2572.068;WAP058;20:17:FF:FF:F0:58;-86
WIFI;17.137;2572.068;WAP143;20:17:FF:FF:F1:43;-79
WIFI;17.137;2572.068;WAP036;20:17:FF:FF:F0:36;-89
WIFI;17.137;2572.068;WAP279;20:17:FF:FF:F2:79;-84
WIFI;17.137;2572.068;WAP265;20:17:FF:FF:F2:65;-87
WIFI;17.137;2572.068;WAP065;20:17:FF:FF:F0:65;-81
WIFI;17.137;2572.068;WAP076;20:17:FF:FF:F0:76;-85
WIFI;17.137;2572.068;WAP031;20:17:FF:FF:F0:31;-85
WIFI;17.137;2572.068;WAP205;20:17:FF:FF:F2:05;-86
WIFI;17.137;2572.068;WAP173;20:17:FF:FF:F1:73;-86
WIFI;17.137;2572.068;WAP010;20:17:FF:FF:F0:10;-87
WIFI;17.137;2572.068;WAP142;20:17:FF:FF:F1:42;-92
WIFI;17.137;2572.068;WAP214;20:17:FF:FF:F2:14;-90
WIFI;17.137;2572.068;WAP257;20:17:FF:FF:F2:57;-85
WIFI;17.137;2572.068;WAP122;20:17:FF:FF:F1:22;-91
ACCE;17.166;1037.186;4.47237;7.23049;2.26970;3
MAGN;17.174;1037.186;-37.68000;-1.92000;4.14000;3
GYRO;17.174;1037.188;2.55586;-0.91783;-5.28490;3
AHRS;17.175;1037.188;33.4577;-65.5108;-59.2531;-0.04572;-0.57008;-0.53352;109
LIGH;17.175;1037.196;6616.0;0
ACCE;17.176;1037.205;4.04141;8.62870;1.58975;3
MAGN;17.176;1037.205;-37.02000;-4.50000;5.16000;3
GYRO;17.177;1037.208;2.90314;-0.79199;-4.43366;3
AHRS;17.177;1037.208;39.6596;-66.9359;-58.2155;-0.00511;-0.59091;-0.54518;30
PRES;17.178;1037.211;1015.1757;0
LIGH;17.178;1037.216;6616.0;0
ACCE;17.185;1037.225;3.49553;9.28950;0.70868;3
MAGN;17.186;1037.225;-36.30000;-6.78000;6.12000;3
GYRO;17.187;1037.228;3.02531;-0.58185;-3.72078;3
AHRS;17.188;1037.228;45.8243;-69.2255;-56.2627;0.03587;-0.61248;-0.55245;36
LIGH;17.193;1037.236;6799.0;0
ACCE;17.202;1037.246;2.57616;9.41400;0.44053;3
MAGN;17.202;1037.246;-35.22000;-9.12000;7.38000;3
GYRO;17.204;1037.248;2.79379;-0.32712;-3.21193;3
AHRS;17.205;1037.248;51.4206;-72.2613;-53.2091;0.07538;-0.63192;-0.55460;-106
PRES;17.207;1037.251;1015.2255;0
LIGH;17.212;1037.256;6799.0;0
ACCE;17.223;1037.267;1.73340;9.05008;0.32561;3
MAGN;17.225;1037.267;-34.26000;-11.40000;8.40000;3
GYRO;17.226;1037.268;2.36771;-0.63347;-2.99324;3
AHRS;17.227;1037.268;56.4431;-76.8276;-48.9452;0.11044;-0.65178;-0.55343;81
LIGH;17.232;1037.276;6843.0;0
ACCE;17.243;1037.287;1.11091;8.80109;-0.23942;3
MAGN;17.244;1037.287;-33.00000;-13.68000;9.60000;3
GYRO;17.245;1037.288;1.81824;-1.24891;-3.27454;3
AHRS;17.245;1037.288;61.3037;-81.5698;-44.6433;0.14366;-0.66646;-0.55547;-16
PRES;17.247;1037.291;1015.2157;0
LIGH;17.252;1037.296;6843.0;0
ACCE;17.262;1037.306;0.65122;9.21289;-0.79487;3
MAGN;17.264;1037.306;-31.50000;-15.90000;10.68000;3
GYRO;17.265;1037.308;1.45630;-1.53969;-3.65572;3
AHRS;17.266;1037.308;65.8272;-86.7467;-39.8903;0.17462;-0.67667;-0.55894;-26
LIGH;17.272;1037.316;6681.0;0
ACCE;17.283;1037.327;0.18196;10.02692;-1.27372;3
MAGN;17.284;1037.327;-29.76000;-18.18000;11.76000;3
GYRO;17.285;1037.328;1.40652;-1.56381;-3.60930;3
AHRS;17.287;1037.328;69.8597;-93.9762;-33.5282;0.20107;-0.68666;-0.56219;87
PRES;17.289;1037.331;1015.2363;0
LIGH;17.292;1037.336;6681.0;0
ACCE;17.303;1037.346;-0.41180;10.54406;-1.74298;3
MAGN;17.304;1037.346;-27.96000;-20.16000;13.20000;3
GYRO;17.305;1037.348;1.45966;-1.46088;-3.17344;3
AHRS;17.306;1037.348;73.4415;-103.7979;-24.8092;0.22483;-0.69529;-0.56578;69
LIGH;17.313;1037.356;6367.0;0
ACCE;17.323;1037.367;-1.12049;10.39084;-1.66636;3
MAGN;17.324;1037.367;-25.98000;-21.96000;14.46000;3
GYRO;17.325;1037.368;1.56687;-1.36620;-2.79929;3
AHRS;17.327;1037.368;76.3565;-118.0460;-11.6643;0.24801;-0.70281;-0.56832;-128
PRES;17.329;1037.371;1015.1445;0
LIGH;17.333;1037.376;6367.0;0
ACCE;17.343;1037.387;-1.46525;9.82580;-1.67594;3
MAGN;17.345;1037.387;-23.94000;-23.64000;15.72000;3
GYRO;17.346;1037.388;1.48440;-1.53908;-2.76539;3
AHRS;17.347;1037.388;78.1843;-137.0475;6.0657;0.26875;-0.70902;-0.57093;-55
LIGH;17.353;1037.396;6031.0;0
ACCE;17.363;1037.407;-1.95367;9.46189;-1.98240;3
MAGN;17.365;1037.407;-21.66000;-25.14000;16.98000;3
GYRO;17.366;1037.408;1.32894;-1.68721;-3.01004;3
AHRS;17.368;1037.408;78.6880;-158.8656;26.7776;0.28914;-0.71265;-0.57344;64
PRES;17.369;1037.411;1015.2309;0
LIGH;17.373;1037.416;6031.0;0
ACCE;17.384;1037.428;-2.58574;9.16500;-2.01113;3
MAGN;17.386;1037.428;-19.32000;-26.52000;18.30000;3
GYRO;17.388;1037.428;1.29290;-1.70462;-3.26721;3
AHRS;17.389;1037.428;77.6967;-179.0125;45.8239;0.30817;-0.71523;-0.57514;84
LIGH;17.393;1037.436;5619.0;0
GNSS;17.400;1491388022.999;39.993574;-0.073952;123.358;0.000;8.0;0.0;14;13
ACCE;17.413;1037.448;-3.39977;8.37013;-2.03986;3
MAGN;17.414;1037.448;-16.80000;-27.60000;19.74000;3
GYRO;17.421;1037.448;1.44867;-1.97462;-3.71314;3
AHRS;17.423;1037.448;75.3649;163.3078;62.0307;0.32743;-0.71680;-0.57753;18
PRES;17.427;1037.451;1015.2176;0
LIGH;17.428;1037.456;5619.0;0
ACCE;17.429;1037.468;-4.21380;7.65187;-2.32716;3
MAGN;17.430;1037.468;-14.22000;-28.38000;21.06000;3
GYRO;17.431;1037.468;1.70706;-2.45354;-4.66945;3
AHRS;17.433;1037.468;71.7350;148.3385;75.3627;0.35007;-0.71473;-0.58125;2
LIGH;17.434;1037.476;5193.0;0
GNSS;17.436;1491388022.999;39.993574;-0.073952;123.358;0.000;8.0;0.0;14;13
ACCE;17.444;1037.488;-4.86502;7.53695;-2.59531;3
MAGN;17.446;1037.488;-11.52000;-28.74000;22.26000;3
GYRO;17.447;1037.488;2.19576;-2.82586;-5.64378;3
AHRS;17.448;1037.488;66.6722;137.7477;84.1375;0.37512;-0.71122;-0.58229;55
PRES;17.450;1037.491;1015.1277;0
LIGH;17.453;1037.496;5193.0;0
ACCE;17.464;1037.508;-5.69820;7.29753;-2.76770;3
MAGN;17.465;1037.508;-8.64000;-28.86000;23.40000;3
GYRO;17.466;1037.508;2.82617;-2.99874;-6.08880;3
AHRS;17.467;1037.508;60.5064;130.5738;89.1895;0.40093;-0.70666;-0.57946;109
LIGH;17.472;1037.516;4632.0;0
GYRO;17.484;1037.528;3.20002;-3.01554;-6.41989;3
AHRS;17.485;1037.528;53.4552;124.9582;92.5885;0.42901;-0.69753;-0.57393;61
ACCE;17.486;1037.528;-6.47392;6.75165;-3.01669;3
MAGN;17.488;1037.528;-5.70000;-28.50000;24.36000;3
PRES;17.488;1037.531;1015.1571;0
LIGH;17.492;1037.536;4632.0;0
GYRO;17.505;1037.548;3.34113;-2.76875;-6.55184;3
AHRS;17.506;1037.548;46.0402;121.1588;94.2480;-0.45679;0.68624;0.56308;46
ACCE;17.507;1037.548;-7.01022;6.31112;-3.16992;3
MAGN;17.507;1037.548;-2.76000;-27.60000;25.26000;3
LIGH;17.512;1037.556;4123.0;0
GYRO;17.524;1037.568;3.33135;-2.07480;-5.87072;3
AHRS;17.525;1037.568;39.6245;119.2650;94.5045;-0.47979;0.67681;0.54777;6
ACCE;17.525;1037.568;-7.46033;5.96635;-3.01669;3
MAGN;17.526;1037.568;0.48000;-26.46000;26.28000;3
PRES;17.527;1037.570;1015.2555;0
LIGH;17.532;1037.576;4123.0;0
GYRO;17.544;1037.588;2.94590;-1.56992;-5.17342;3
AHRS;17.544;1037.588;33.3837;117.4102;94.8872;-0.50201;0.66346;0.53250;-120
ACCE;17.545;1037.588;-7.93917;5.69820;-3.07416;3
MAGN;17.545;1037.588;3.48000;-25.08000;27.00000;3
LIGH;17.552;1037.596;3898.0;0
GYRO;17.564;1037.607;2.58824;-0.31062;-3.15359;3
AHRS;17.564;1037.607;29.3423;117.9414;94.0277;-0.51739;0.66071;0.51276;-34
ACCE;17.565;1037.608;-8.40844;5.79397;-3.17950;3
MAGN;17.565;1037.608;6.48000;-23.52000;27.66000;3
PRES;17.567;1037.610;1015.3230;0
LIGH;17.572;1037.616;3898.0;0
GYRO;17.584;1037.627;1.68263;0.71838;-0.66981;3
AHRS;17.584;1037.627;27.1674;118.3136;93.6333;-0.52613;0.65892;0.50138;-115
ACCE;17.585;1037.628;-8.94474;5.58328;-3.41892;3
MAGN;17.585;1037.628;9.24000;-21.90000;28.26000;3
LIGH;17.592;1037.636;3815.0;0
GYRO;17.605;1037.648;0.65637;1.14873;1.31703;3
AHRS;17.606;1037.648;26.7931;119.3421;92.9966;-0.52851;0.66286;0.49397;118
ACCE;17.607;1037.648;-9.34696;4.99909;-3.72538;3
MAGN;17.608;1037.648;11.58000;-20.28000;28.92000;3
PRES;17.609;1037.651;1015.1288;0
LIGH;17.613;1037.656;3815.0;0
SOUN;17.620;213.26;0.00651;50.25
GYRO;17.625;1037.668;-0.39645;1.10170;2.25806;3
AHRS;17.626;1037.668;28.2587;120.6014;92.6040;-0.52546;0.66939;0.49386;-27
ACCE;17.628;1037.668;-9.64384;4.06057;-3.61046;3
MAGN;17.629;1037.668;13.92000;-18.60000;29.34000;3
LIGH;17.633;1037.676;3746.0;0
GYRO;17.644;1037.688;-1.33199;0.94776;2.35153;3
AHRS;17.646;1037.688;30.8518;121.7642;92.4762;-0.51869;0.67596;0.49950;123
ACCE;17.648;1037.690;-9.65342;3.24654;-3.50511;3
MAGN;17.649;1037.690;16.02000;-17.28000;29.82000;3
PRES;17.650;1037.691;1015.1063;0
LIGH;17.652;1037.696;3746.0;0
GYRO;17.664;1037.708;-1.72356;0.73090;1.98501;3
AHRS;17.665;1037.708;33.4185;122.4544;92.4989;-0.51074;0.68052;0.50729;44
ACCE;17.667;1037.709;-9.58638;2.94008;-3.39977;3
MAGN;17.668;1037.709;17.88000;-15.90000;30.18000;3
LIGH;17.672;1037.716;3829.0;0
GYRO;17.684;1037.728;-1.35368;0.52901;1.52808;3
AHRS;17.685;1037.728;35.1968;122.6160;92.6160;-0.50433;0.68256;0.51411;-44
ACCE;17.687;1037.729;-9.12670;3.38061;-3.42850;3
MAGN;17.687;1037.729;19.56000;-14.58000;30.60000;3
PRES;17.688;1037.731;1015.2195;0
LIGH;17.692;1037.736;3829.0;0
GYRO;17.704;1037.748;-0.65912;0.53420;1.69912;3
AHRS;17.705;1037.748;36.5759;122.7471;92.4908;-0.49802;0.68496;0.51906;20
ACCE;17.707;1037.750;-8.51378;4.50110;-3.76368;3
MAGN;17.708;1037.750;20.94000;-13.32000;30.78000;3
LIGH;17.713;1037.756;3891.0;0
GYRO;17.726;1037.768;-0.20097;0.88637;2.56014;3
AHRS;17.728;1037.768;37.6563;123.1889;91.8676;-0.49143;0.68933;0.52096;-19
ACCE;17.730;1037.770;-8.23605;5.85143;-3.89776;3
MAGN;17.732;1037.770;22.14000;-12.24000;30.96000;3
PRES;17.738;1037.771;1015.2372;0
LIGH;17.739;1037.776;3891.0;0
GYRO;17.747;1037.788;-0.23732;1.18416;3.44528;3
AHRS;17.749;1037.788;38.5178;123.7215;90.5166;-0.48179;0.69647;0.52097;66
ACCE;17.754;1037.790;-8.20732;6.42604;-3.90734;3
MAGN;17.758;1037.790;22.86000;-11.40000;31.14000;3
LIGH;17.760;1037.796;3889.0;0
GYRO;17.765;1037.808;-0.66462;1.59589;3.80905;3
AHRS;17.768;1037.808;39.6132;124.9316;88.4356;-0.46955;0.70716;0.51866;102
ACCE;17.770;1037.810;-8.11156;6.26323;-4.16591;3
MAGN;17.772;1037.810;23.22000;-10.80000;31.38000;3
PRES;17.773;1037.811;1015.2890;0
LIGH;17.774;1037.817;3889.0;0
GYRO;17.786;1037.828;-1.08551;1.94713;3.68840;3
AHRS;17.788;1037.828;41.1922;126.4859;85.8472;-0.45326;0.71992;0.51702;91
ACCE;17.790;1037.830;-7.72848;6.02381;-4.09887;3
MAGN;17.792;1037.830;23.04000;-10.56000;31.62000;3
LIGH;17.794;1037.836;3966.0;0
GYRO;17.804;1037.848;-1.28343;2.07755;3.47766;3
AHRS;17.805;1037.848;43.0007;128.1704;83.1014;-0.43520;0.73252;0.51641;-39
PRES;17.807;1037.851;1015.2513;0
LIGH;17.813;1037.857;3966.0;0
GYRO;17.824;1037.868;-1.26693;2.01616;3.36984;3
AHRS;17.824;1037.868;44.6414;129.9416;80.3860;-0.41820;0.74398;0.51545;85
ACCE;17.826;1037.870;-5.95677;7.14430;-3.92649;3
MAGN;17.826;1037.870;21.42000;-11.04000;32.04000;3
LIGH;17.832;1037.876;4152.0;0
GYRO;17.844;1037.888;-1.11666;1.90651;3.28126;3
AHRS;17.845;1037.888;46.0120;131.7509;77.7446;-0.40285;0.75428;0.51381;-20
ACCE;17.846;1037.889;-5.30555;7.62314;-3.84988;3
MAGN;17.846;1037.889;20.04000;-11.64000;32.16000;3
PRES;17.847;1037.891;1015.2603;0
LIGH;17.852;1037.896;4152.0;0
GNSS;17.855;1491388022.006;39.993707;-0.073770;0.000;0.000;118.8;0.0;14;13
GNSS;17.859;1491388022.006;39.993707;-0.073770;0.000;0.000;118.8;0.0;14;13
GYRO;17.864;1037.908;-0.94195;1.71470;3.15451;3
AHRS;17.865;1037.908;47.1162;133.2481;75.2530;-0.38810;0.76322;0.51261;-112
ACCE;17.867;1037.910;-4.72137;7.90087;-4.16591;3
MAGN;17.867;1037.910;18.60000;-12.66000;32.58000;3
LIGH;17.872;1037.916;4385.0;0
GYRO;17.884;1037.928;-0.82009;1.68416;2.95078;3
AHRS;17.884;1037.928;48.4507;135.5264;72.1552;-0.37158;0.77367;0.51020;76
ACCE;17.886;1037.930;-3.98395;8.23605;-4.29041;3
MAGN;17.886;1037.930;16.86000;-13.86000;32.88000;3
PRES;17.888;1037.930;1015.1354;0
LIGH;17.892;1037.936;4385.0;0
GYRO;17.904;1037.948;-0.69455;1.78312;2.79837;3
AHRS;17.904;1037.948;49.9892;138.3077;68.8834;-0.35504;0.78358;0.50807;45
ACCE;17.906;1037.950;-3.30400;8.68616;-4.30956;3
MAGN;17.906;1037.950;15.00000;-15.00000;33.06000;3
LIGH;17.912;1037.956;4652.0;0
GYRO;17.924;1037.968;-0.58551;1.98898;2.93124;3
AHRS;17.924;1037.968;51.4294;141.6946;64.9895;-0.33716;0.79432;0.50450;40
ACCE;17.926;1037.970;-2.62405;9.21289;-4.35745;3
MAGN;17.926;1037.970;13.20000;-16.08000;33.30000;3
PRES;17.927;1037.970;1015.3048;0
LIGH;17.932;1037.976;4652.0;0
GYRO;17.944;1037.988;-0.66035;2.21591;3.26019;3
AHRS;17.944;1037.988;53.0425;145.6751;60.7601;-0.31869;0.80417;0.50159;-14
ACCE;17.946;1037.990;-1.97282;9.56723;-4.26168;3
MAGN;17.946;1037.990;11.04000;-17.16000;33.48000;3
LIGH;17.952;1037.996;4955.0;0
GYRO;17.964;1038.008;-0.83505;2.44407;3.60105;3
AHRS;17.964;1038.008;54.8352;150.5735;55.9678;0.29958;-0.81306;-0.49909;-62
ACCE;17.966;1038.010;-1.31202;9.78750;-4.14676;3
PRES;17.967;1038.011;1015.2261;0
LIGH;17.972;1038.016;4955.0;0
GYRO;17.984;1038.028;-1.10353;2.60778;3.86281;3
AHRS;17.985;1038.028;56.8672;156.4202;50.4441;0.27881;-0.82021;-0.49822;-37
ACCE;17.987;1038.031;-0.70868;9.85453;-3.92649;3
LIGH;17.992;1038.036;5331.0;0
GYRO;18.004;1038.048;-1.37872;2.67590;4.00697;3
AHRS;18.005;1038.048;58.9952;163.3286;44.0494;0.25677;-0.82510;-0.49895;83
ACCE;18.007;1038.050;-0.25857;9.49062;-3.91691;3
MAGN;18.009;1038.050;3.48000;-19.68000;32.94000;3
PRES;18.010;1038.051;1015.2380;0
LIGH;18.013;1038.056;5331.0;0
GYRO;18.024;1038.068;-1.52258;2.99538;3.98193;3
AHRS;18.026;1038.068;60.8652;171.4060;36.8636;0.23584;-0.82769;-0.49962;-119
ACCE;18.027;1038.071;0.32561;9.00220;-3.64876;3
MAGN;18.029;1038.071;0.66000;-20.58000;32.64000;3
LIGH;18.033;1038.077;5793.0;0
GYRO;18.059;1038.088;-1.60016;3.19788;3.77362;3
AHRS;18.062;1038.088;62.4883;179.9040;29.1968;0.21507;-0.82747;-0.50212;-108
PRES;18.065;1038.091;1015.2244;0
ACCE;18.065;1038.091;1.25456;8.72447;-3.07416;3
MAGN;18.067;1038.091;-2.22000;-20.94000;32.22000;3
LIGH;18.068;1038.096;5793.0;0
GYRO;18.069;1038.108;-1.59711;3.37686;3.66030;3
AHRS;18.070;1038.108;63.5646;-170.1346;20.5326;0.19550;-0.82528;-0.50331;33
ACCE;18.073;1038.111;2.14520;8.63828;-2.36547;3
MAGN;18.074;1038.111;-5.10000;-21.24000;31.50000;3
LIGH;18.074;1038.116;6495.0;0
GYRO;18.084;1038.128;-1.54946;3.28645;3.48010;3
AHRS;18.085;1038.128;64.0366;-160.5871;12.2067;0.17774;-0.82150;-0.50444;104
PRES;18.088;1038.131;1015.2200;0
ACCE;18.088;1038.131;2.92093;8.49463;-1.52271;3
MAGN;18.089;1038.131;-8.04000;-21.42000;30.60000;3
LIGH;18.092;1038.136;6495.0;0
GYRO;18.104;1038.148;-1.32527;3.05585;3.33196;3
AHRS;18.105;1038.148;63.7450;-150.7461;3.8044;0.16054;-0.81682;-0.50352;-62
ACCE;18.107;1038.151;3.61046;8.09240;-0.82361;3
MAGN;18.108;1038.151;-11.04000;-21.54000;29.10000;3
LIGH;18.112;1038.156;7115.0;0
SOUN;18.123;176.39;0.00538;48.60
GYRO;18.129;1038.168;-1.06810;2.75500;3.10808;3
AHRS;18.130;1038.168;63.0196;-141.4286;-3.9492;0.14479;-0.81018;-0.50272;80
PRES;18.131;1038.171;1015.1713;0
ACCE;18.132;1038.171;4.29041;7.84340;-0.45011;3
MAGN;18.133;1038.171;-13.68000;-21.06000;27.90000;3
LIGH;18.134;1038.176;7115.0;0
GYRO;18.144;1038.188;-0.81764;2.48653;2.83350;3
AHRS;18.145;1038.188;61.8526;-132.9128;-10.7986;0.13038;-0.80225;-0.50131;-100
ACCE;18.148;1038.191;4.75010;7.60398;-0.34477;3
MAGN;18.149;1038.191;-16.44000;-20.52000;26.52000;3
LIGH;18.152;1038.196;7558.0;0
GYRO;18.164;1038.208;-0.56688;2.49111;2.70064;3
AHRS;18.165;1038.208;60.1868;-125.1547;-16.6663;0.11718;-0.79335;-0.49812;-84
PRES;18.168;1038.211;1015.0821;0
ACCE;18.168;1038.211;5.20021;7.39329;-0.12450;3
MAGN;18.169;1038.211;-19.02000;-19.86000;25.02000;3
LIGH;18.172;1038.216;7558.0;0
GYRO;18.184;1038.228;-0.45784;2.60656;2.67559;3
AHRS;18.185;1038.228;58.2091;-118.4593;-21.5320;0.10423;-0.78400;-0.49407;96
ACCE;18.188;1038.231;5.58328;7.00065;0.27773;3
MAGN;18.189;1038.231;-21.60000;-19.20000;23.34000;3
LIGH;18.193;1038.236;7961.0;0
GYRO;18.204;1038.248;-0.48533;2.60045;2.65543;3
AHRS;18.205;1038.248;56.0181;-112.9218;-25.3452;0.09170;-0.77488;-0.48890;72
PRES;18.208;1038.251;1015.1360;0
ACCE;18.208;1038.252;5.97593;6.69419;0.80445;3
MAGN;18.209;1038.252;-24.06000;-18.66000;21.24000;3
LIGH;18.213;1038.256;7961.0;0
GYRO;18.224;1038.268;-0.39951;2.44224;2.60656;3
AHRS;18.225;1038.268;53.6152;-108.3303;-28.1524;0.08012;-0.76607;-0.48173;13
ACCE;18.228;1038.272;6.33027;6.47392;1.47483;3
MAGN;18.229;1038.272;-26.40000;-17.64000;19.56000;3
LIGH;18.233;1038.276;8523.0;0
GYRO;18.244;1038.288;-0.19639;2.30266;2.50424;3
AHRS;18.245;1038.288;51.1533;-104.1882;-30.3647;0.06959;-0.75633;-0.47388;72
PRES;18.247;1038.291;1015.1682;0
ACCE;18.249;1038.292;6.58884;6.15789;1.67594;3
MAGN;18.250;1038.292;-28.62000;-16.38000;17.46000;3
LIGH;18.253;1038.296;8523.0;0
GYRO;18.264;1038.308;-0.07758;2.35733;2.39887;3
AHRS;18.265;1038.308;48.7240;-100.1058;-32.3016;0.06014;-0.74449;-0.46646;61
ACCE;18.268;1038.312;6.78038;5.94720;1.93451;3
MAGN;18.270;1038.312;-30.60000;-15.00000;15.48000;3
LIGH;18.273;1038.316;9195.0;0
GYRO;18.284;1038.328;-0.15394;2.43583;2.41292;3
AHRS;18.285;1038.328;46.1965;-96.1749;-34.0344;0.05026;-0.73123;-0.45898;-47
PRES;18.288;1038.331;1015.3048;0
ACCE;18.288;1038.332;6.86657;5.61201;2.14520;3
MAGN;18.289;1038.332;-32.28000;-13.50000;13.50000;3
LIGH;18.292;1038.336;9195.0;0
GYRO;18.304;1038.348;-0.34422;2.48531;2.49019;3
AHRS;18.305;1038.348;43.6301;-92.5184;-35.4029;0.04082;-0.71710;-0.45094;-12
ACCE;18.308;1038.352;7.08684;5.29597;2.32716;3
MAGN;18.309;1038.352;-33.84000;-11.70000;11.34000;3
LIGH;18.312;1038.356;10005.0;0
GYRO;18.324;1038.368;-0.46456;2.60168;2.58640;3
AHRS;18.327;1038.368;40.9873;-88.9364;-36.4599;0.03203;-0.70140;-0.44206;46
PRES;18.329;1038.371;1015.1407;0
ACCE;18.330;1038.372;7.37414;5.05655;2.53785;3
MAGN;18.331;1038.372;-35.22000;-9.72000;9.24000;3
LIGH;18.333;1038.376;10005.0;0
GYRO;18.344;1038.388;-0.42883;2.83319;2.69239;3
AHRS;18.345;1038.388;38.2177;-85.3909;-37.2485;0.02338;-0.68402;-0.43215;97
ACCE;18.349;1038.393;7.30710;4.72137;3.29442;3
MAGN;18.350;1038.393;-36.30000;-7.56000;7.26000;3
LIGH;18.352;1038.396;10701.0;0
GYRO;18.364;1038.408;-0.35980;2.90650;2.74920;3
AHRS;18.365;1038.408;35.3394;-82.0677;-37.8560;0.01367;-0.66598;-0.42164;-43
PRES;18.367;1038.411;1015.1873;0
ACCE;18.369;1038.413;6.86657;4.18506;3.99353;3
MAGN;18.370;1038.413;-36.96000;-5.58000;5.10000;3
LIGH;18.373;1038.416;10701.0;0
GYRO;18.384;1038.428;-0.38637;2.79990;2.67070;3
AHRS;18.387;1038.428;32.4465;-78.8961;-38.2620;0.00388;-0.64709;-0.41070;-118
ACCE;18.392;1038.435;6.57927;3.65834;4.47237;3
MAGN;18.394;1038.435;-37.56000;-3.60000;3.00000;3
LIGH;18.395;1038.436;11238.0;0
GYRO;18.414;1038.448;-0.38087;2.64810;2.63069;3
AHRS;18.416;1038.448;29.4275;-75.7489;-38.3237;-0.00553;-0.62671;-0.39789;104
PRES;18.418;1038.451;1015.1959;0
ACCE;18.419;1038.453;6.61757;3.31358;4.75967;3
MAGN;18.422;1038.453;-37.68000;-1.86000;0.54000;3
LIGH;18.427;1038.457;11238.0;0
GYRO;18.430;1038.469;-0.30727;2.64718;2.72782;3
AHRS;18.434;1038.469;26.3714;-72.4921;-38.1316;-0.01417;-0.60418;-0.38397;59
ACCE;18.436;1038.473;6.68461;2.90177;4.93206;3
MAGN;18.438;1038.473;-37.80000;0.30000;-1.38000;3
LIGH;18.439;1038.476;11443.0;0
GNSS;18.441;1491388023.999;39.993574;-0.073952;123.455;0.000;6.0;0.0;14;13
GYRO;18.452;1038.488;-0.24923;2.75286;2.76111;3
AHRS;18.454;1038.488;23.4352;-69.2629;-37.8075;-0.02219;-0.58058;-0.37021;126
PRES;18.463;1038.491;1015.1035;0
ACCE;18.466;1038.493;6.51223;2.35589;5.24809;3
MAGN;18.466;1038.493;-37.86000;2.22000;-3.30000;3
LIGH;18.467;1038.496;11443.0;0
GYRO;18.467;1038.508;-0.23457;2.84663;2.63894;3
AHRS;18.468;1038.508;20.6477;-66.1147;-37.2873;-0.02924;-0.55650;-0.35622;114
GNSS;18.469;1491388023.999;39.993574;-0.073952;123.455;0.000;6.0;0.0;14;13
ACCE;18.471;1038.513;6.25365;1.84832;5.92804;3
MAGN;18.472;1038.513;-37.50000;4.38000;-5.22000;3
LIGH;18.473;1038.516;11681.0;0
GYRO;18.484;1038.528;-0.25198;2.79837;2.46240;3
AHRS;18.485;1038.528;17.8948;-63.1825;-36.5942;-0.03668;-0.53291;-0.34152;103
PRES;18.487;1038.531;1015.1600;0
ACCE;18.489;1038.533;5.91847;1.40779;6.46434;3
MAGN;18.490;1038.533;-37.02000;6.30000;-7.14000;3
LIGH;18.492;1038.536;11681.0;0
GYRO;18.504;1038.548;-0.29810;2.78921;2.35244;3
AHRS;18.504;1038.548;15.1917;-60.1606;-35.8323;-0.04400;-0.50791;-0.32690;-83
ACCE;18.510;1038.553;5.60243;1.09176;6.72292;3
MAGN;18.511;1038.553;-36.18000;8.16000;-9.42000;3
LIGH;18.512;1038.556;11934.0;0
GYRO;18.524;1038.568;-0.31246;2.75836;2.28097;3
AHRS;18.525;1038.568;12.5872;-57.0961;-35.0262;-0.05111;-0.48198;-0.31270;125
PRES;18.527;1038.571;1015.1824;0
ACCE;18.530;1038.574;5.22894;0.83318;7.30710;3
MAGN;18.532;1038.574;-35.16000;10.08000;-11.22000;3
LIGH;18.533;1038.576;11934.0;0
GYRO;18.544;1038.588;-0.27122;2.55342;2.12673;3
AHRS;18.545;1038.588;10.1896;-54.1459;-34.2282;-0.05783;-0.45652;-0.29962;86
ACCE;18.552;1038.594;4.91290;0.33519;7.82425;3
MAGN;18.553;1038.594;-34.02000;12.06000;-13.08000;3
LIGH;18.554;1038.596;12177.0;0
GYRO;18.564;1038.608;-0.20006;2.49325;2.00455;3
AHRS;18.565;1038.608;7.9119;-51.0370;-33.3086;-0.06352;-0.42959;-0.28650;-118
PRES;18.567;1038.611;1015.1472;0
ACCE;18.570;1038.614;4.79798;0.10534;7.93917;3
MAGN;18.571;1038.614;-32.64000;13.74000;-14.70000;3
LIGH;18.572;1038.616;12177.0;0
GYRO;18.585;1038.628;-0.13286;2.57449;1.89368;3
AHRS;18.587;1038.628;5.8342;-47.8549;-32.3384;-0.06812;-0.40199;-0.27404;0
ACCE;18.591;1038.635;4.59687;-0.09577;7.85298;3
MAGN;18.592;1038.635;-30.96000;15.42000;-16.44000;3
LIGH;18.593;1038.636;12127.0;0
GYRO;18.604;1038.648;0.03787;2.90375;1.91812;3
AHRS;18.605;1038.648;3.8295;-44.3914;-31.1281;-0.07150;-0.37202;-0.26045;17
PRES;18.608;1038.651;1015.1296;0
ACCE;18.611;1038.655;4.09887;-0.28730;8.12113;3
MAGN;18.612;1038.655;-29.28000;16.92000;-18.06000;3
LIGH;18.613;1038.656;12127.0;0
SOUN;18.617;187.04;0.00571;49.11
GYRO;18.624;1038.668;0.16157;3.27393;1.89949;3
AHRS;18.625;1038.668;2.0284;-40.8521;-29.9385;-0.07411;-0.34139;-0.24799;74
ACCE;18.632;1038.675;3.31358;-0.43096;8.46590;3
MAGN;18.633;1038.675;-27.60000;18.36000;-19.68000;3
LIGH;18.634;1038.676;11708.0;0
GYRO;18.644;1038.688;0.06720;3.43795;1.65239;3
AHRS;18.646;1038.688;0.3752;-37.2762;-28.8767;-0.07668;-0.31027;-0.23727;80
PRES;18.648;1038.691;1015.1167;0
ACCE;18.652;1038.695;2.47082;-0.59376;9.07881;3
MAGN;18.653;1038.695;-25.62000;19.56000;-21.18000;3
LIGH;18.654;1038.696;11708.0;0
GYRO;18.664;1038.708;-0.26084;3.10289;1.29565;3
AHRS;18.665;1038.708;-1.2578;-33.8423;-27.9396;-0.08045;-0.27989;-0.22784;39
ACCE;18.672;1038.715;1.71425;-0.85234;9.48104;3
MAGN;18.674;1038.715;-23.52000;20.64000;-22.62000;3
LIGH;18.676;1038.716;11608.0;0
GYRO;18.684;1038.728;-0.44043;2.47156;0.97555;3
AHRS;18.685;1038.728;-2.6509;-30.4698;-27.0866;-0.08322;-0.25018;-0.21998;96
PRES;18.687;1038.731;1015.2307;0
ACCE;18.692;1038.735;1.18752;-1.09176;9.86411;3
MAGN;18.693;1038.735;-21.48000;21.84000;-23.76000;3
LIGH;18.694;1038.736;11608.0;0
GYRO;18.704;1038.748;-0.40775;1.82465;0.67562;3
AHRS;18.706;1038.748;-3.8716;-27.2972;-26.5428;-0.08609;-0.22200;-0.21520;22
ACCE;18.712;1038.756;0.81403;-1.20668;9.84496;3
MAGN;18.713;1038.756;-19.14000;22.74000;-24.90000;3
LIGH;18.714;1038.756;11418.0;0
GYRO;18.724;1038.768;-0.32284;1.39216;0.41722;3
AHRS;18.725;1038.768;-5.0493;-24.4340;-26.2669;-0.08996;-0.19610;-0.21278;-75
PRES;18.727;1038.771;1015.0969;0
ACCE;18.732;1038.775;0.55545;-1.08218;9.86411;3
MAGN;18.733;1038.775;-17.22000;23.46000;-26.04000;3
LIGH;18.734;1038.776;11418.0;0
GYRO;18.744;1038.788;-0.21350;1.07787;0.24465;3
AHRS;18.745;1038.788;-6.0940;-22.0454;-26.0973;-0.09393;-0.17422;-0.21140;-68
ACCE;18.752;1038.796;0.23942;-1.13006;9.95988;3
MAGN;18.753;1038.796;-15.06000;24.12000;-27.06000;3
LIGH;18.754;1038.796;11092.0;0
GYRO;18.764;1038.808;-0.19212;0.59101;-0.03115;3
AHRS;18.765;1038.808;-6.9857;-20.2728;-26.1808;-0.09820;-0.15752;-0.21210;20
PRES;18.767;1038.811;1015.1966;0
ACCE;18.772;1038.816;-0.08619;-1.43652;10.33337;3
MAGN;18.773;1038.816;-13.14000;24.90000;-27.84000;3
LIGH;18.774;1038.816;11092.0;0
GYRO;18.784;1038.828;-0.30482;-0.16249;-0.54459;3
AHRS;18.786;1038.828;-7.6708;-19.1385;-26.5824;-0.10233;-0.14626;-0.21537;-59
ACCE;18.792;1038.836;-0.06704;-1.78129;10.58237;3
MAGN;18.794;1038.836;-11.40000;25.44000;-28.56000;3
LIGH;18.795;1038.836;10739.0;0
GYRO;18.804;1038.848;-0.31368;-0.94195;-1.21654;3
AHRS;18.806;1038.848;-8.0836;-18.4620;-27.2532;-0.10531;-0.13912;-0.22098;-86
PRES;18.807;1038.851;1015.2144;0
ACCE;18.812;1038.856;-0.02873;-1.58975;10.51533;3
MAGN;18.814;1038.856;-9.84000;25.92000;-29.04000;3
LIGH;18.815;1038.856;10739.0;0
GYRO;18.824;1038.868;-0.22816;-1.56473;-1.89765;3
AHRS;18.826;1038.868;-8.4637;-18.2519;-28.3052;-0.10932;-0.13556;-0.22940;-9
ACCE;18.833;1038.876;0.03831;-1.44610;10.39084;3
MAGN;18.835;1038.876;-8.70000;26.22000;-29.46000;3
LIGH;18.836;1038.876;10629.0;0
GYRO;18.844;1038.888;-0.23763;-2.18781;-2.43827;3
AHRS;18.846;1038.888;-8.9138;-18.6803;-29.6374;-0.11551;-0.13681;-0.23942;-90
PRES;18.849;1038.891;1015.2088;0
LIGH;18.853;1038.896;10629.0;0
ACCE;18.854;1038.897;0.31603;-1.36948;9.98861;3
MAGN;18.855;1038.897;-7.80000;26.58000;-29.82000;3
GYRO;18.864;1038.908;-0.29016;-2.72385;-2.81762;3
AHRS;18.866;1038.908;-9.1001;-19.5365;-31.2317;-0.12082;-0.14184;-0.25148;75
LIGH;18.873;1038.916;10375.0;0
ACCE;18.873;1038.916;0.73741;-1.30245;9.70131;3
MAGN;18.874;1038.916;-7.20000;26.76000;-30.00000;3
GYRO;18.885;1038.928;-0.37354;-3.07907;-3.04150;3
AHRS;18.887;1038.928;-9.1737;-20.6786;-32.9786;-0.12622;-0.14921;-0.26457;73
PRES;18.888;1038.931;1015.1113;0
LIGH;18.893;1038.936;10375.0;0
ACCE;18.894;1038.936;1.21625;-1.36948;9.54808;3
GYRO;18.905;1038.948;-0.38637;-3.40924;-3.23239;3
AHRS;18.906;1038.948;-9.0812;-22.2778;-34.8409;-0.13177;-0.16049;-0.27823;-89
LIGH;18.913;1038.956;10177.0;0
ACCE;18.913;1038.957;1.87705;-1.32160;9.27035;3
MAGN;18.914;1038.957;-7.38000;27.06000;-29.94000;3
GYRO;18.925;1038.968;-0.51068;-3.66244;-3.48957;3
AHRS;18.926;1038.968;-9.0403;-24.1197;-36.8612;-0.13897;-0.17323;-0.29259;87
PRES;18.927;1038.971;1015.1658;0
LIGH;18.933;1038.976;10177.0;0
ACCE;18.933;1038.977;2.57616;-0.99599;8.71489;3
GYRO;18.944;1038.988;-0.77274;-3.70093;-3.73269;3
AHRS;18.945;1038.988;-9.0388;-26.0390;-38.9612;-0.14727;-0.18612;-0.30717;-27
LIGH;18.953;1038.996;10183.0;0
ACCE;18.953;1038.997;3.36146;-0.71826;8.06367;3
MAGN;18.954;1038.997;-9.00000;26.94000;-29.10000;3
GYRO;18.964;1039.008;-0.95142;-3.55035;-3.83257;3
AHRS;18.965;1039.008;-8.9999;-28.0142;-40.9713;-0.15576;-0.19939;-0.32073;1
PRES;18.967;1039.011;1015.3017;0
LIGH;18.973;1039.016;10183.0;0
ACCE;18.973;1039.017;4.11803;-0.31603;7.48906;3
MAGN;18.974;1039.017;-10.44000;26.58000;-28.26000;3
GYRO;18.984;1039.028;-0.97158;-3.33196;-3.74002;3
AHRS;18.985;1039.028;-8.9310;-29.9313;-42.8600;-0.16408;-0.21218;-0.33318;107
LIGH;18.993;1039.036;9273.0;0
ACCE;18.993;1039.037;4.85544;0.14365;6.94318;3
MAGN;18.994;1039.037;-12.18000;26.22000;-27.42000;3
GYRO;19.004;1039.048;-1.06779;-2.88542;-3.57631;3
AHRS;19.006;1039.048;-8.9493;-31.7678;-44.9097;-0.17357;-0.22351;-0.34652;126
PRES;19.007;1039.051;1015.2814;0
LIGH;19.013;1039.056;9273.0;0
ACCE;19.014;1039.057;5.65032;0.70868;6.43561;3
MAGN;19.014;1039.057;-14.16000;25.74000;-26.16000;3
GYRO;19.024;1039.068;-1.21440;-2.34236;-3.44620;3
AHRS;19.025;1039.068;-8.6234;-33.7988;-47.3451;-0.18227;-0.23660;-0.36307;21
LIGH;19.033;1039.076;8681.0;0
ACCE;19.034;1039.077;6.12916;0.93853;6.24408;3
MAGN;19.035;1039.077;-16.32000;25.14000;-24.96000;3
GYRO;19.059;1039.088;-1.33505;-1.98378;-3.25744;3
AHRS;19.060;1039.088;-8.1141;-35.9244;-49.8826;-0.19074;-0.25055;-0.38035;30
PRES;19.062;1039.091;1015.2214;0
LIGH;19.064;1039.096;8681.0;0
ACCE;19.065;1039.097;6.06212;0.90022;5.97593;3
MAGN;19.067;1039.097;-18.60000;24.48000;-23.58000;3
GYRO;19.068;1039.108;-1.43431;-1.86070;-3.26813;3
AHRS;19.069;1039.108;-7.2728;-38.1582;-52.8283;-0.19880;-0.26549;-0.40101;-70
LIGH;19.073;1039.116;8114.0;0
ACCE;19.074;1039.118;6.33027;1.05345;5.68862;3
MAGN;19.076;1039.118;-20.94000;23.40000;-22.02000;3
GYRO;19.084;1039.128;-1.50364;-1.61727;-3.81180;3
AHRS;19.086;1039.128;-6.1061;-39.9504;-56.1365;-0.20468;-0.27745;-0.42553;45
PRES;19.088;1039.131;1015.2087;0
LIGH;19.093;1039.136;8114.0;0
ACCE;19.094;1039.138;6.44519;1.39821;5.34386;3
MAGN;19.095;1039.138;-23.22000;22.08000;-20.58000;3
GYRO;19.104;1039.148;-1.60169;-1.95538;-4.58882;3
AHRS;19.106;1039.148;-4.8269;-42.1795;-59.6015;-0.21277;-0.29244;-0.45014;-86
LIGH;19.112;1039.156;7311.0;0
ACCE;19.114;1039.158;6.61757;1.73340;5.00867;3
MAGN;19.115;1039.158;-25.56000;20.64000;-19.08000;3
SOUN;19.120;650.78;0.01986;59.94
GYRO;19.126;1039.168;-1.48104;-2.27028;-5.08270;3
AHRS;19.127;1039.168;-3.1400;-44.1415;-63.1092;-0.21820;-0.30679;-0.47601;63
PRES;19.128;1039.171;1015.1799;0
LIGH;19.133;1039.176;7311.0;0
ACCE;19.134;1039.178;7.03895;2.15478;4.81713;3
MAGN;19.135;1039.178;-27.96000;18.96000;-17.34000;3
GYRO;19.144;1039.188;-1.05222;-2.36924;-5.16548;3
AHRS;19.148;1039.188;-0.8321;-46.1919;-66.7024;-0.22123;-0.32399;-0.50331;-31
LIGH;19.153;1039.196;6728.0;0
ACCE;19.154;1039.198;7.45076;2.92093;4.72137;3
MAGN;19.155;1039.198;-30.00000;16.92000;-15.54000;3
GYRO;19.165;1039.208;-0.34697;-2.35153;-4.94068;3
AHRS;19.166;1039.208;2.0184;-48.3676;-69.9576;-0.22165;-0.34482;-0.52879;109
PRES;19.168;1039.211;1015.2144;0
LIGH;19.173;1039.216;6728.0;0
ACCE;19.178;1039.218;7.46033;3.76368;4.37660;3
MAGN;19.183;1039.218;-31.92000;14.46000;-13.62000;3
GYRO;19.184;1039.228;0.43310;-2.25287;-4.57477;3
AHRS;19.186;1039.228;5.2276;-50.5333;-72.5256;-0.21895;-0.36819;-0.55004;-33
LIGH;19.193;1039.236;6306.0;0
ACCE;19.195;1039.238;7.44118;4.71179;4.13718;3
MAGN;19.196;1039.238;-33.54000;12.12000;-11.70000;3
GYRO;19.204;1039.248;0.86926;-1.91384;-4.45687;3
AHRS;19.205;1039.248;8.9449;-52.3872;-74.7287;-0.21145;-0.39222;-0.57026;57
PRES;19.207;1039.251;1015.1575;0
LIGH;19.213;1039.256;6306.0;0
ACCE;19.214;1039.258;7.31668;5.24809;3.89776;3
MAGN;19.216;1039.258;-34.86000;9.48000;-9.72000;3
GYRO;19.224;1039.268;0.75198;-1.61146;-4.36310;3
AHRS;19.225;1039.268;12.8117;-54.1507;-76.4595;-0.20187;-0.41679;-0.58745;83
LIGH;19.232;1039.276;6092.0;0
ACCE;19.235;1039.278;6.99107;5.65032;3.67749;3
MAGN;19.236;1039.278;-35.82000;6.72000;-7.74000;3
GYRO;19.244;1039.288;0.51221;-1.22601;-4.36036;3
AHRS;19.245;1039.288;17.1182;-55.3982;-77.8823;-0.18641;-0.44034;-0.60410;-84
PRES;19.247;1039.291;1015.2097;0
LIGH;19.252;1039.296;6092.0;0
ACCE;19.255;1039.298;6.78038;6.09085;3.55300;3
MAGN;19.256;1039.298;-36.42000;3.66000;-5.76000;3
GYRO;19.264;1039.308;0.60781;-1.16309;-4.44893;3
AHRS;19.265;1039.308;21.5818;-56.6882;-78.9750;-0.16940;-0.46471;-0.61838;-2
LIGH;19.273;1039.316;6138.0;0
ACCE;19.275;1039.318;6.26323;6.53138;3.30400;3
MAGN;19.276;1039.318;-36.66000;0.54000;-3.84000;3
GYRO;19.284;1039.328;1.07940;-1.08184;-4.70855;3
AHRS;19.285;1039.328;26.2772;-57.5211;-79.9806;-0.14845;-0.48705;-0.63242;3
PRES;19.287;1039.331;1015.1951;0
LIGH;19.292;1039.336;6138.0;0
ACCE;19.295;1039.339;5.55455;7.17303;2.91135;3
MAGN;19.296;1039.339;-36.30000;-2.34000;-2.16000;3
GYRO;19.304;1039.348;1.67255;-1.08581;-5.04361;3
AHRS;19.305;1039.348;31.2438;-58.4436;-80.7719;-0.12562;-0.51039;-0.64472;19
LIGH;19.313;1039.356;6200.0;0
ACCE;19.316;1039.359;4.53941;7.91044;2.34632;3
MAGN;19.318;1039.359;-35.76000;-5.46000;-0.42000;3
GYRO;19.325;1039.368;2.05281;-1.23059;-5.35820;3
AHRS;19.326;1039.368;36.6469;-59.4533;-81.4073;-0.10001;-0.53489;-0.65579;21
PRES;19.328;1039.371;1015.1833;0
LIGH;19.333;1039.376;6200.0;0
ACCE;19.336;1039.379;3.44765;8.67659;1.66636;3
MAGN;19.337;1039.379;-34.98000;-8.64000;1.32000;3
GYRO;19.345;1039.388;2.22019;-1.42790;-5.51275;3
AHRS;19.346;1039.388;42.6164;-60.6089;-81.7466;-0.07040;-0.56077;-0.66500;-128
LIGH;19.353;1039.396;6129.0;0
ACCE;19.356;1039.399;2.56658;9.38527;1.08218;3
MAGN;19.357;1039.399;-33.90000;-11.82000;3.00000;3
GYRO;19.364;1039.408;2.26112;-1.43859;-5.43273;3
AHRS;19.368;1039.408;49.0506;-61.8067;-81.8345;-0.03690;-0.58636;-0.67238;14
PRES;19.370;1039.411;1015.2385;0
LIGH;19.373;1039.416;6129.0;0
ACCE;19.376;1039.419;1.73340;10.13226;0.64165;3
MAGN;19.377;1039.419;-32.22000;-14.82000;4.68000;3
GYRO;19.385;1039.428;2.30877;-1.43981;-5.10225;3
AHRS;19.386;1039.428;55.7055;-63.5896;-81.3911;-0.00268;-0.61211;-0.67663;-106
LIGH;19.393;1039.436;5917.0;0
ACCE;19.397;1039.441;0.86191;10.52491;0.28730;3
MAGN;19.398;1039.441;-30.42000;-17.70000;6.24000;3
GNSS;19.403;1491388024.999;39.993574;-0.073952;121.872;0.000;6.0;0.0;15;14
GYRO;19.412;1039.448;2.29746;-1.48898;-4.69816;3
AHRS;19.414;1039.448;62.2607;-65.9367;-80.3580;0.03086;-0.63573;-0.67828;-128
PRES;19.415;1039.451;1015.0870;0
LIGH;19.418;1039.456;5917.0;0
ACCE;19.419;1039.461;-0.19154;10.40999;-0.16281;3
MAGN;19.421;1039.461;-28.26000;-20.28000;7.92000;3
GNSS;19.422;1491388024.999;39.993574;-0.073952;121.872;0.000;6.0;0.0;15;14
GYRO;19.430;1039.468;2.13253;-1.62276;-4.63922;3
AHRS;19.432;1039.468;68.8166;-68.7492;-78.9064;0.06413;-0.65605;-0.67906;82
LIGH;19.433;1039.476;5582.0;0
ACCE;19.438;1039.481;-1.37906;9.91199;-0.48842;3
MAGN;19.441;1039.481;-25.74000;-22.74000;9.66000;3
GYRO;19.445;1039.488;1.88880;-1.88055;-4.88539;3
AHRS;19.447;1039.488;75.1861;-72.6974;-76.4135;0.09563;-0.67293;-0.67884;-92
PRES;19.449;1039.491;1015.2073;0
LIGH;19.453;1039.497;5582.0;0
ACCE;19.460;1039.503;-2.61447;9.25119;-0.84276;3
MAGN;19.461;1039.503;-22.98000;-24.90000;11.16000;3
GYRO;19.465;1039.508;1.68263;-2.21927;-5.33805;3
AHRS;19.466;1039.508;81.6324;-79.6420;-71.1253;0.12651;-0.68623;-0.67857;76
LIGH;19.473;1039.516;5229.0;0
ACCE;19.479;1039.523;-3.59130;8.89685;-1.15879;3
MAGN;19.480;1039.523;-19.92000;-26.70000;12.66000;3
GYRO;19.484;1039.528;1.70584;-2.52440;-5.78886;3
AHRS;19.485;1039.528;87.8394;-120.6373;-32.0252;0.15753;-0.69627;-0.67765;19
PRES;19.487;1039.531;1015.2662;0
LIGH;19.493;1039.536;5229.0;0
ACCE;19.500;1039.543;-4.36702;8.69574;-1.37906;3
MAGN;19.501;1039.543;-16.56000;-27.96000;13.92000;3
GYRO;19.504;1039.548;1.96149;-2.60809;-5.92753;3
AHRS;19.505;1039.548;84.0384;125.5127;79.7743;0.18844;-0.70332;-0.67474;-69
LIGH;19.512;1039.556;4920.0;0
MAGN;19.519;1039.563;-13.14000;-29.28000;15.00000;3
GYRO;19.524;1039.568;2.23271;-2.68903;-5.83865;3
AHRS;19.525;1039.568;76.9118;115.0994;87.7870;0.21768;-0.70756;-0.66951;110
PRES;19.527;1039.571;1015.1914;0
LIGH;19.532;1039.576;4920.0;0
ACCE;19.539;1039.583;-6.28239;7.90087;-1.51314;3
MAGN;19.540;1039.583;-9.42000;-29.82000;16.08000;3
GYRO;19.544;1039.588;2.33839;-2.95567;-5.94189;3
AHRS;19.545;1039.588;69.4915;110.7330;89.4719;-0.24577;0.70825;0.66180;41
LIGH;19.552;1039.596;4666.0;0
ACCE;19.560;1039.603;-7.05811;7.41245;-1.77171;3
MAGN;19.561;1039.603;-5.64000;-30.06000;17.28000;3
GYRO;19.564;1039.608;2.36894;-3.04089;-6.02619;3
AHRS;19.565;1039.608;62.7209;108.6249;89.1470;-0.27049;0.70712;0.65071;-19
PRES;19.567;1039.611;1015.2517;0
LIGH;19.572;1039.616;4666.0;0
ACCE;19.580;1039.623;-7.40287;7.14430;-1.76213;3
MAGN;19.581;1039.623;-1.80000;-29.64000;18.24000;3
GYRO;19.584;1039.628;2.39001;-2.92818;-5.83437;3
AHRS;19.585;1039.628;55.6735;106.5669;88.4212;-0.29417;0.70275;0.63694;42
LIGH;19.592;1039.636;4501.0;0
ACCE;19.600;1039.644;-7.55610;6.74207;-1.36948;3
MAGN;19.601;1039.644;2.04000;-28.92000;19.14000;3
GYRO;19.604;1039.648;2.35580;-2.46331;-5.00543;3
AHRS;19.605;1039.648;49.4617;105.2758;87.2014;-0.31401;0.69787;0.62091;-107
PRES;19.607;1039.651;1015.2272;0
LIGH;19.613;1039.656;4501.0;0
ACCE;19.620;1039.664;-7.71891;5.90889;-0.88107;3
MAGN;19.622;1039.664;5.70000;-27.96000;19.86000;3
SOUN;19.623;408.84;0.01248;55.90
GYRO;19.629;1039.668;2.14658;-1.79381;-3.68016;3
AHRS;19.630;1039.668;44.4797;104.3755;85.9596;-0.32877;0.69317;0.60562;-41
LIGH;19.633;1039.676;4490.0;0
ACCE;19.642;1039.685;-8.22648;4.53941;-0.31603;3
MAGN;19.643;1039.685;9.48000;-26.58000;20.46000;3
GYRO;19.644;1039.688;1.74616;-1.00854;-2.26906;3
AHRS;19.646;1039.688;40.8921;103.8664;84.9107;-0.33904;0.68966;0.59289;16
PRES;19.647;1039.691;1015.2349;0
LIGH;19.653;1039.696;4490.0;0
ACCE;19.662;1039.706;-8.59040;4.00311;-0.33519;3
MAGN;19.663;1039.706;12.90000;-24.96000;20.82000;3
GYRO;19.664;1039.708;1.23395;-0.35461;-0.92729;3
AHRS;19.665;1039.708;38.7432;103.5877;84.0519;-0.34389;0.68801;0.58423;-27
LIGH;19.673;1039.716;4520.0;0
ACCE;19.682;1039.726;-8.83939;3.62003;-0.35434;3
MAGN;19.683;1039.726;16.14000;-23.22000;21.24000;3
GYRO;19.684;1039.728;0.72754;-0.03512;0.02443;3
AHRS;19.685;1039.728;37.3130;103.1997;83.5226;-0.34632;0.68620;0.57897;86
PRES;19.687;1039.731;1015.1102;0
LIGH;19.693;1039.736;4520.0;0
ACCE;19.702;1039.746;-8.92558;3.54342;-0.45011;3
MAGN;19.703;1039.746;19.02000;-21.54000;21.36000;3
GYRO;19.704;1039.748;0.33811;0.13439;0.52687;3
AHRS;19.705;1039.748;36.7535;103.1253;83.2818;-0.34746;0.68574;0.57655;106
LIGH;19.713;1039.756;4501.0;0
ACCE;19.722;1039.766;-8.91601;3.66792;-0.40223;3
MAGN;19.723;1039.766;21.66000;-19.86000;21.66000;3
GYRO;19.724;1039.768;0.10354;0.29566;0.77610;3
AHRS;19.725;1039.768;36.8140;103.1637;83.3011;-0.34745;0.68589;0.57670;73
PRES;19.727;1039.771;1015.1876;0
LIGH;19.733;1039.776;4501.0;0
ACCE;19.742;1039.786;-8.75320;3.75411;-0.33519;3
MAGN;19.743;1039.786;24.06000;-18.24000;21.78000;3
GYRO;19.745;1039.788;-0.01100;0.39401;0.76847;3
AHRS;19.746;1039.788;37.0326;103.0814;83.5807;-0.34755;0.68524;0.57843;-73
LIGH;19.753;1039.796;4471.0;0
ACCE;19.763;1039.806;-8.89685;3.69665;-0.35434;3
MAGN;19.764;1039.806;26.22000;-16.74000;21.72000;3
GYRO;19.766;1039.808;0.07697;0.57574;0.77794;3
AHRS;19.767;1039.808;37.3469;103.1803;83.7307;-0.34729;0.68558;0.57964;-65
PRES;19.769;1039.811;1015.2197;0
LIGH;19.773;1039.816;4471.0;0
ACCE;19.783;1039.826;-8.76278;3.95522;-0.42138;3
MAGN;19.789;1039.826;28.08000;-15.18000;21.84000;3
GYRO;19.790;1039.828;0.31490;0.70066;0.75656;3
AHRS;19.791;1039.828;37.3503;103.2081;83.6900;-0.34716;0.68578;0.57948;104
LIGH;19.793;1039.836;4412.0;0
ACCE;19.803;1039.846;-8.49463;4.57771;-0.79487;3
MAGN;19.804;1039.846;29.46000;-13.62000;21.78000;3
GYRO;19.805;1039.848;0.46304;0.82955;0.87018;3
AHRS;19.806;1039.848;37.1414;103.2779;83.4440;-0.34715;0.68632;0.57791;21
PRES;19.807;1039.851;1015.1548;0
LIGH;19.812;1039.856;4412.0;0
ACCE;19.823;1039.866;-8.16902;5.34386;-1.42694;3
MAGN;19.824;1039.866;30.42000;-12.42000;22.02000;3
GYRO;19.825;1039.868;0.43280;1.15270;1.35918;3
AHRS;19.826;1039.868;37.0639;103.6643;82.7391;-0.34527;0.68923;0.57477;-95
LIGH;19.832;1039.876;4307.0;0
ACCE;19.843;1039.887;-8.12113;5.88016;-1.58017;3
MAGN;19.845;1039.887;31.14000;-11.28000;22.08000;3
GYRO;19.846;1039.888;0.30024;1.76754;2.14230;3
AHRS;19.847;1039.888;37.4656;104.7393;81.5359;-0.34125;0.69607;0.57021;28
PRES;19.849;1039.891;1015.3256;0
LIGH;19.853;1039.896;4307.0;0
ACCE;19.863;1039.907;-8.22648;5.84185;-1.78129;3
MAGN;19.865;1039.907;31.44000;-10.62000;22.26000;3
GYRO;19.866;1039.908;0.06597;1.99112;2.78891;3
AHRS;19.867;1039.908;38.3618;105.8885;80.0250;-0.33299;0.70459;0.56675;-96
LIGH;19.872;1039.916;4136.0;0
ACCE;19.884;1039.927;-8.29351;5.60243;-2.12605;3
MAGN;19.885;1039.927;31.50000;-10.08000;22.50000;3
GYRO;19.886;1039.928;-0.30788;1.95263;2.86007;3
AHRS;19.887;1039.928;39.4471;107.1684;78.5838;-0.32466;0.71314;0.56407;-48
PRES;19.890;1039.931;1015.1942;0
LIGH;19.893;1039.936;4136.0;0
ACCE;19.904;1039.947;-7.95833;5.82270;-2.42293;3
GYRO;19.905;1039.948;-0.52626;2.06442;2.77302;3
AHRS;19.906;1039.948;40.8334;108.8931;76.8856;-0.31518;0.72330;0.56109;91
LIGH;19.913;1039.956;4010.0;0
ACCE;19.924;1039.967;-7.41245;6.69419;-3.04542;3
MAGN;19.925;1039.967;30.72000;-10.38000;23.16000;3
GYRO;19.926;1039.968;-0.57208;2.50577;3.16337;3
AHRS;19.927;1039.968;42.6133;111.0597;74.9730;-0.30424;0.73462;0.55860;-11
PRES;19.928;1039.971;1015.2072;0
LIGH;19.933;1039.976;4010.0;0
ACCE;19.944;1039.987;-7.17303;7.43160;-4.15633;3
MAGN;19.945;1039.987;29.76000;-10.80000;23.70000;3
GYRO;19.946;1039.988;-0.69180;3.26233;4.01766;3
AHRS;19.947;1039.988;44.8545;113.7244;73.0217;-0.29290;0.74620;0.55741;-47
LIGH;19.953;1039.996;3913.0;0
ACCE;19.964;1040.008;-6.88572;7.89129;-4.62560;3
MAGN;19.965;1040.008;28.56000;-11.58000;24.30000;3
GYRO;19.966;1040.008;-0.77427;4.10685;4.70580;3
AHRS;19.967;1040.008;47.3873;117.6052;70.2882;-0.28068;0.76032;0.55411;-42
PRES;19.968;1040.011;1015.2198;0
LIGH;19.973;1040.016;3913.0;0
ACCE;19.984;1040.028;-6.54096;8.14029;-4.32872;3
MAGN;19.985;1040.028;27.00000;-12.54000;25.02000;3
GYRO;19.986;1040.028;-0.67806;4.46298;4.93060;3
AHRS;19.987;1040.028;50.0683;122.6795;66.3130;-0.26492;0.77660;0.54853;71
LIGH;19.993;1040.036;3887.0;0
GYRO;20.004;1040.048;-0.64446;4.09280;4.63647;3
AHRS;20.005;1040.048;52.6660;128.1710;61.8298;-0.24783;0.79119;0.54353;-33
ACCE;20.007;1040.048;-5.88016;8.21690;-3.87861;3
MAGN;20.008;1040.048;25.14000;-13.68000;25.68000;3
PRES;20.010;1040.051;1015.1335;0
LIGH;20.013;1040.056;3887.0;0
GYRO;20.024;1040.068;-0.64171;3.75682;4.22658;3
AHRS;20.025;1040.068;55.0482;134.3427;56.9293;-0.23195;0.80400;0.53842;56
ACCE;20.027;1040.068;-4.83629;8.27436;-3.99353;3
MAGN;20.028;1040.068;22.92000;-14.70000;26.40000;3
LIGH;20.033;1040.076;4112.0;0
GYRO;20.062;1040.088;-0.39156;3.96452;4.19237;3
AHRS;20.064;1040.088;56.7812;141.0030;51.3275;-0.21610;0.81620;0.53117;73
ACCE;20.066;1040.088;-3.64876;8.61913;-4.15633;3
MAGN;20.067;1040.088;20.64000;-15.72000;27.06000;3
PRES;20.068;1040.091;1015.1860;0
LIGH;20.068;1040.096;4112.0;0
GYRO;20.069;1040.108;-0.02718;4.15694;4.24154;3
AHRS;20.070;1040.108;58.0975;147.1847;46.0106;-0.20149;0.82551;0.52524;-103
ACCE;20.072;1040.108;-2.74854;8.67659;-4.17549;3
MAGN;20.073;1040.108;17.88000;-16.56000;27.60000;3
LIGH;20.074;1040.116;4505.0;0
GYRO;20.085;1040.128;0.23640;4.43183;4.16488;3
AHRS;20.087;1040.128;59.0387;154.3896;40.1739;-0.18887;0.83444;0.51748;37
ACCE;20.089;1040.130;-1.69509;8.30309;-4.09887;3
MAGN;20.090;1040.130;14.82000;-17.22000;28.20000;3
PRES;20.091;1040.131;1015.1765;0
LIGH;20.093;1040.136;4505.0;0
GYRO;20.104;1040.148;0.30177;4.54362;3.94283;3
AHRS;20.105;1040.148;59.7330;162.5427;33.7655;0.17661;-0.84215;-0.50922;-125
ACCE;20.107;1040.148;-0.36392;8.14986;-4.16591;3
MAGN;20.108;1040.148;11.52000;-17.82000;28.62000;3
LIGH;20.112;1040.156;5040.0;0
SOUN;20.121;140.16;0.00428;46.60
GYRO;20.126;1040.168;0.30635;4.45809;3.82096;3
AHRS;20.127;1040.168;60.0003;171.4842;26.8694;0.16455;-0.84863;-0.49992;85
ACCE;20.128;1040.169;0.98641;8.21690;-4.17549;3
MAGN;20.129;1040.169;7.86000;-18.18000;28.92000;3
PRES;20.130;1040.171;1015.1666;0
LIGH;20.132;1040.176;5040.0;0
GYRO;20.144;1040.188;0.31490;4.18992;3.79042;3
AHRS;20.146;1040.188;59.7376;-179.5048;19.9994;0.15270;-0.85361;-0.48979;105
ACCE;20.148;1040.189;1.96325;8.05409;-3.78284;3
MAGN;20.149;1040.189;4.38000;-18.42000;28.98000;3
LIGH;20.152;1040.196;5694.0;0
GYRO;20.164;1040.208;0.25229;3.74827;3.55554;3
AHRS;20.165;1040.208;59.1005;-171.0252;13.6469;0.14135;-0.85653;-0.48011;103
ACCE;20.167;1040.209;2.58574;7.42203;-3.39977;3
MAGN;20.168;1040.209;0.78000;-18.60000;28.86000;3
PRES;20.168;1040.211;1015.1730;0
LIGH;20.172;1040.216;5694.0;0
GYRO;20.184;1040.228;0.07361;3.48040;2.99935;3
AHRS;20.185;1040.228;58.2723;-162.9155;7.9017;0.13166;-0.85674;-0.47140;121
ACCE;20.187;1040.229;3.45723;7.05811;-3.04542;3
MAGN;20.188;1040.229;-2.88000;-18.54000;28.50000;3
LIGH;20.192;1040.236;6388.0;0
GYRO;20.204;1040.248;-0.12553;3.50179;2.60229;3
AHRS;20.205;1040.248;57.3271;-154.9392;2.3716;0.12177;-0.85421;-0.46420;-32
MAGN;20.207;1040.249;-6.72000;-18.30000;27.96000;3
PRES;20.208;1040.251;1015.1913;0
LIGH;20.213;1040.256;6388.0;0
GYRO;20.224;1040.268;-0.06811;3.71834;2.58060;3
AHRS;20.226;1040.268;56.0250;-147.6319;-2.4235;0.11295;-0.85044;-0.45615;16
ACCE;20.227;1040.269;5.29597;7.33583;-3.17950;3
MAGN;20.228;1040.269;-10.50000;-17.76000;27.00000;3
LIGH;20.233;1040.276;7019.0;0
GYRO;20.244;1040.288;0.19303;3.73483;2.72538;3
AHRS;20.245;1040.288;54.4687;-140.9620;-6.5563;0.10473;-0.84542;-0.44761;63
ACCE;20.247;1040.290;6.07170;7.27837;-3.00712;3
MAGN;20.248;1040.290;-14.16000;-16.98000;26.04000;3
PRES;20.249;1040.291;1015.2318;0
LIGH;20.253;1040.296;7019.0;0
GYRO;20.264;1040.308;0.18387;3.52653;2.67987;3
AHRS;20.265;1040.308;53.1250;-135.1135;-9.8987;0.09876;-0.83835;-0.44122;-54
ACCE;20.267;1040.309;6.61757;6.78996;-2.43251;3
MAGN;20.268;1040.309;-17.70000;-16.02000;24.90000;3
LIGH;20.273;1040.316;7695.0;0
GYRO;20.284;1040.328;-0.11851;3.42176;2.57816;3
AHRS;20.286;1040.328;51.2553;-128.9212;-13.3927;0.09034;-0.82972;-0.43292;-42
ACCE;20.287;1040.330;6.92403;6.40688;-1.81959;3
MAGN;20.288;1040.330;-21.24000;-14.82000;23.46000;3
PRES;20.289;1040.331;1015.2527;0
LIGH;20.293;1040.336;7695.0;0
GYRO;20.304;1040.348;-0.36560;3.68046;2.66490;3
AHRS;20.305;1040.348;48.9973;-122.8321;-16.5794;0.08112;-0.81932;-0.42310;-98
ACCE;20.307;1040.350;7.01980;6.07170;-1.55144;3
MAGN;20.308;1040.350;-24.36000;-13.38000;21.90000;3
LIGH;20.313;1040.356;8144.0;0
GYRO;20.324;1040.368;-0.33262;4.11051;2.85671;3
AHRS;20.326;1040.368;46.4978;-116.9173;-19.3928;0.07165;-0.80665;-0.41256;79
ACCE;20.327;1040.370;7.25922;5.83228;-0.94810;3
MAGN;20.328;1040.370;-27.06000;-11.76000;20.04000;3
PRES;20.329;1040.371;1015.1000;0
LIGH;20.333;1040.376;8144.0;0
GYRO;20.344;1040.388;-0.11729;3.98376;2.99385;3
AHRS;20.345;1040.388;43.8354;-111.5982;-21.8483;0.06061;-0.79315;-0.40195;-36
ACCE;20.347;1040.390;7.46991;5.41090;-0.07661;3
MAGN;20.348;1040.390;-29.46000;-9.84000;18.00000;3
LIGH;20.353;1040.396;8189.0;0
GYRO;20.364;1040.408;-0.04704;3.55432;2.84785;3
AHRS;20.365;1040.408;41.2014;-106.6784;-23.8238;0.05057;-0.77808;-0.39153;52
PRES;20.367;1040.411;1015.1415;0
ACCE;20.368;1040.411;7.72848;4.87459;0.99599;3
MAGN;20.370;1040.411;-31.80000;-7.92000;15.72000;3
LIGH;20.373;1040.416;8189.0;0
GYRO;20.384;1040.428;-0.12767;3.06899;2.56472;3
AHRS;20.385;1040.428;38.4835;-102.2385;-25.3673;0.04044;-0.76245;-0.38041;-92
ACCE;20.390;1040.433;8.07325;4.32872;1.55144;3
MAGN;20.393;1040.433;-33.72000;-5.82000;13.38000;3
LIGH;20.395;1040.436;9159.0;0
GYRO;20.409;1040.448;-0.24526;2.98347;2.36069;3
AHRS;20.415;1040.448;35.7063;-97.8573;-26.6124;0.03086;-0.74468;-0.36885;63
ACCE;20.420;1040.451;8.37013;3.88818;1.84832;3
MAGN;20.421;1040.451;-35.10000;-3.78000;10.92000;3
PRES;20.422;1040.451;1015.0856;0
LIGH;20.430;1040.456;9159.0;0
GYRO;20.431;1040.468;-0.30177;3.29653;2.41689;3
AHRS;20.433;1040.468;32.8013;-93.4102;-27.7122;0.02078;-0.72427;-0.35707;-13
ACCE;20.435;1040.471;8.47547;3.56257;2.13563;3
MAGN;20.437;1040.471;-36.12000;-1.62000;8.28000;3
LIGH;20.439;1040.476;10505.0;0
GNSS;20.440;1491388025.999;39.993574;-0.073952;119.985;0.000;6.0;0.0;15;13
GYRO;20.464;1040.488;-0.34239;3.89518;2.65421;3
AHRS;20.465;1040.488;29.7262;-88.8122;-28.6609;0.01015;-0.70064;-0.34481;-70
PRES;20.467;1040.491;1015.1600;0
ACCE;20.467;1040.491;8.35098;3.35188;2.40378;3
MAGN;20.468;1040.491;-36.66000;0.42000;5.82000;3
LIGH;20.468;1040.496;10505.0;0
GYRO;20.469;1040.508;-0.21900;4.36982;2.94712;3
AHRS;20.469;1040.508;26.4120;-84.3522;-29.1332;-0.00054;-0.67523;-0.32991;68
ACCE;20.472;1040.511;7.85298;3.00712;2.98796;3
MAGN;20.473;1040.511;-37.14000;2.46000;3.12000;3
LIGH;20.473;1040.516;11628.0;0
GNSS;20.474;1491388025.999;39.993574;-0.073952;119.985;0.000;6.0;0.0;15;13
GYRO;20.484;1040.528;0.13103;4.22413;2.96911;3
AHRS;20.485;1040.528;23.1810;-80.2899;-29.0468;-0.00971;-0.64991;-0.31318;31
PRES;20.488;1040.531;1015.1262;0
ACCE;20.488;1040.531;7.02938;2.16436;4.45322;3
LIGH;20.492;1040.536;11628.0;0
GYRO;20.504;1040.548;0.25565;3.78736;2.53020;3
AHRS;20.504;1040.548;20.2956;-76.2108;-28.8423;-0.01702;-0.62284;-0.29821;4
ACCE;20.507;1040.551;6.48350;1.60890;5.68862;3
MAGN;20.508;1040.551;-36.78000;6.60000;-2.34000;3
LIGH;20.512;1040.556;12745.0;0
GYRO;20.524;1040.568;0.04001;3.46788;2.05953;3
AHRS;20.525;1040.568;17.5518;-72.1796;-28.4403;-0.02349;-0.59460;-0.28330;-73
PRES;20.527;1040.571;1015.1901;0
MAGN;20.527;1040.571;-36.24000;8.58000;-5.16000;3
LIGH;20.532;1040.576;12745.0;0
GYRO;20.544;1040.588;-0.11912;3.45230;1.74219;3
AHRS;20.545;1040.588;15.2385;-68.1429;-27.9587;-0.02756;-0.56537;-0.27042;43
ACCE;20.547;1040.591;6.31112;0.80445;6.83784;3
MAGN;20.548;1040.591;-35.28000;10.56000;-7.50000;3
LIGH;20.552;1040.596;13378.0;0
GYRO;20.564;1040.608;-0.19761;3.53599;1.67621;3
AHRS;20.564;1040.608;12.8644;-63.7782;-27.4939;-0.03235;-0.53252;-0.25798;-22
PRES;20.567;1040.611;1015.2562;0
ACCE;20.569;1040.612;5.39174;0.43096;7.89129;3
MAGN;20.570;1040.612;-34.20000;12.36000;-9.90000;3
LIGH;20.572;1040.616;13378.0;0
GYRO;20.584;1040.628;-0.13653;3.61388;1.70126;3
AHRS;20.585;1040.628;10.7940;-59.6080;-26.9399;-0.03589;-0.50023;-0.24669;125
ACCE;20.588;1040.631;4.91290;0.12450;8.27436;3
MAGN;20.589;1040.631;-32.76000;14.22000;-12.48000;3
LIGH;20.592;1040.636;13501.0;0
GYRO;20.604;1040.648;-0.00458;3.62274;1.74585;3
AHRS;20.605;1040.648;8.5624;-55.2779;-26.3802;-0.04117;-0.46549;-0.23530;87
PRES;20.608;1040.651;1015.2812;0
ACCE;20.609;1040.652;4.55856;-0.12450;8.42759;3
MAGN;20.610;1040.652;-30.96000;15.84000;-14.94000;3
LIGH;20.613;1040.656;13501.0;0
SOUN;20.623;192.91;0.00589;49.38
GYRO;20.628;1040.668;0.34575;3.89640;1.78709;3
AHRS;20.629;1040.668;6.5845;-50.3254;-25.4203;-0.04269;-0.42552;-0.22263;-52
ACCE;20.630;1040.671;3.93607;-0.08619;8.72447;3
MAGN;20.632;1040.671;-28.92000;17.16000;-17.22000;3
LIGH;20.633;1040.676;13088.0;0
GYRO;20.644;1040.688;0.63499;4.17496;1.82343;3
AHRS;20.645;1040.688;4.6997;-45.3667;-24.2551;-0.04396;-0.38466;-0.20913;-24
PRES;20.647;1040.691;1015.3752;0
ACCE;20.648;1040.692;3.05500;0.00000;8.95431;3
MAGN;20.649;1040.692;-26.76000;18.36000;-19.38000;3
LIGH;20.653;1040.696;13088.0;0
GYRO;20.664;1040.708;0.81092;4.13617;1.73089;3
AHRS;20.666;1040.708;3.1429;-40.5891;-22.8695;-0.04353;-0.34493;-0.19520;90
ACCE;20.668;1040.712;2.17394;0.44053;8.90643;3
MAGN;20.669;1040.712;-24.48000;19.44000;-21.36000;3
LIGH;20.673;1040.716;13711.0;0
GYRO;20.684;1040.728;0.85704;4.24246;1.53480;3
AHRS;20.685;1040.728;1.9991;-35.3475;-21.3394;-0.03987;-0.30138;-0.18159;-112
PRES;20.688;1040.731;1015.3204;0
ACCE;20.689;1040.732;1.40779;0.43096;9.41400;3
MAGN;20.690;1040.732;-21.84000;20.46000;-23.16000;3
LIGH;20.693;1040.736;13711.0;0
GYRO;20.704;1040.748;0.61545;4.13831;1.35215;3
AHRS;20.705;1040.748;1.0112;-30.3358;-19.8931;-0.03680;-0.25918;-0.16898;-92
ACCE;20.708;1040.752;0.74699;0.32561;9.82580;3
MAGN;20.709;1040.752;-18.96000;21.12000;-24.96000;3
LIGH;20.713;1040.756;10804.0;0
GYRO;20.724;1040.768;0.15699;3.50637;1.07237;3
AHRS;20.725;1040.768;0.3319;-25.7916;-18.7214;-0.03351;-0.22067;-0.15918;51
PRES;20.727;1040.771;1015.1559;0
ACCE;20.728;1040.772;0.14365;0.23942;10.07480;3
MAGN;20.729;1040.772;-16.20000;22.02000;-26.46000;3
LIGH;20.733;1040.776;10804.0;0
GYRO;20.744;1040.788;-0.10018;2.63039;0.64202;3
AHRS;20.745;1040.788;-0.1668;-21.5813;-17.8839;-0.03051;-0.18472;-0.15242;123
ACCE;20.748;1040.792;-0.33519;0.19154;10.02692;3
MAGN;20.750;1040.792;-13.32000;22.56000;-27.72000;3
LIGH;20.753;1040.796;11612.0;0
GYRO;20.764;1040.808;-0.13683;1.81244;0.06139;3
AHRS;20.765;1040.808;-0.7102;-17.9619;-17.5932;-0.02992;-0.15333;-0.15009;-103
PRES;20.768;1040.811;1015.1453;0
ACCE;20.769;1040.813;-0.56503;0.11492;9.91199;3
MAGN;20.770;1040.813;-10.50000;22.98000;-29.10000;3
LIGH;20.773;1040.816;11612.0;0
GYRO;20.784;1040.828;-0.08888;1.17836;-0.51740;3
AHRS;20.786;1040.828;-1.3110;-15.0494;-17.7871;-0.03145;-0.12762;-0.15178;122
ACCE;20.789;1040.832;-1.01514;0.35434;9.50977;3
MAGN;20.790;1040.832;-7.80000;23.28000;-30.06000;3
LIGH;20.793;1040.836;15173.0;0
GYRO;20.804;1040.848;0.00611;0.74495;-1.02686;3
AHRS;20.805;1040.848;-1.7612;-12.7320;-18.4429;-0.03284;-0.10699;-0.15756;118
PRES;20.808;1040.851;1015.1379;0
ACCE;20.809;1040.852;-1.46525;0.28730;9.68215;3
MAGN;20.810;1040.852;-5.28000;23.64000;-30.78000;3
LIGH;20.813;1040.856;15173.0;0
GYRO;20.824;1040.868;0.02291;0.64141;-1.62307;3
AHRS;20.826;1040.868;-2.1691;-10.6464;-19.7001;-0.03444;-0.08817;-0.16857;-98
ACCE;20.829;1040.873;-1.82917;0.06704;10.26634;3
MAGN;20.831;1040.873;-3.00000;23.82000;-31.38000;3
LIGH;20.833;1040.876;15744.0;0
GYRO;20.844;1040.888;-0.31490;0.28161;-2.35580;3
AHRS;20.845;1040.888;-2.6803;-9.1667;-21.5681;-0.03785;-0.07411;-0.18462;24
PRES;20.848;1040.891;1015.1700;0
ACCE;20.850;1040.893;-2.17394;-0.36392;10.46745;3
MAGN;20.851;1040.893;-0.96000;24.06000;-31.80000;3
LIGH;20.853;1040.896;15744.0;0
GYRO;20.864;1040.908;-0.98441;-0.21838;-3.13130;3
AHRS;20.866;1040.908;-3.6212;-7.7343;-24.0233;-0.04486;-0.05937;-0.20545;75
ACCE;20.870;1040.914;-2.03028;-0.72784;9.91199;3
MAGN;20.871;1040.914;0.84000;24.30000;-32.10000;3
LIGH;20.873;1040.916;10650.0;0
GYRO;20.884;1040.928;-1.83321;-0.58674;-3.61602;3
AHRS;20.885;1040.928;-5.3008;-6.2930;-26.7564;-0.05761;-0.04266;-0.22831;-27
PRES;20.888;1040.931;1015.2003;0
ACCE;20.890;1040.934;-1.64721;-1.09176;9.24162;3
MAGN;20.892;1040.934;2.22000;24.60000;-32.34000;3
LIGH;20.893;1040.936;10650.0;0
GYRO;20.904;1040.948;-2.17712;-0.91263;-3.78523;3
AHRS;20.905;1040.948;-7.2927;-5.0326;-29.5715;-0.07261;-0.02615;-0.25174;91
ACCE;20.910;1040.954;-1.38864;-1.36948;8.65743;3
MAGN;20.911;1040.954;3.12000;24.78000;-32.16000;3
LIGH;20.913;1040.956;6616.0;0
GYRO;20.924;1040.968;-1.85153;-0.88026;-3.75346;3
AHRS;20.926;1040.968;-9.3563;-3.7498;-32.2994;-0.08737;-0.00865;-0.27451;48
PRES;20.929;1040.971;1015.2372;0
ACCE;20.930;1040.974;-1.00556;-1.58975;8.60955;3
MAGN;20.932;1040.974;3.72000;25.14000;-31.98000;3
LIGH;20.933;1040.976;6616.0;0
GYRO;20.944;1040.988;-1.36834;-0.89309;-3.74491;3
AHRS;20.945;1040.988;-11.4065;-3.0783;-35.0041;-0.10278;0.00439;-0.29660;-35
ACCE;20.950;1040.994;-0.71826;-1.88663;8.64786;3
MAGN;20.951;1040.994;3.78000;25.68000;-31.62000;3
LIGH;20.953;1040.996;7950.0;0
GYRO;20.964;1041.008;-1.43737;-0.85979;-3.78706;3
AHRS;20.965;1041.008;-13.6314;-2.4729;-37.5655;-0.11923;0.01792;-0.31721;47
PRES;20.967;1041.011;1015.2524;0
ACCE;20.970;1041.014;-0.33519;-2.31759;8.62870;3
MAGN;20.971;1041.014;3.66000;26.22000;-31.14000;3
LIGH;20.973;1041.016;7950.0;0
GYRO;20.984;1041.028;-1.74707;-0.80329;-3.95169;3
AHRS;20.985;1041.028;-15.5692;-2.0185;-40.1133;-0.13320;0.03005;-0.33749;85
ACCE;20.991;1041.034;0.57461;-2.82516;8.66701;3
MAGN;20.992;1041.034;3.18000;26.76000;-30.48000;3
LIGH;20.993;1041.036;7063.0;0
GYRO;21.004;1041.048;-1.61391;-1.05588;-3.89854;3
AHRS;21.005;1041.048;-17.0955;-1.9929;-42.3522;-0.14479;0.03765;-0.35476;-22
PRES;21.008;1041.051;1015.1268;0
ACCE;21.011;1041.054;1.04387;-3.20823;8.51378;3
MAGN;21.012;1041.054;2.10000;27.24000;-29.82000;3
LIGH;21.013;1041.056;7063.0;0
GYRO;21.024;1041.068;-1.13315;-1.14537;-3.55737;3
AHRS;21.025;1041.068;-18.5976;-1.8798;-44.3416;-0.15572;0.04598;-0.36991;110
ACCE;21.031;1041.075;1.24498;-3.39019;8.37971;3
MAGN;21.033;1041.075;0.66000;27.66000;-29.10000;3
LIGH;21.034;1041.076;6362.0;0
GYRO;21.059;1041.088;-0.48350;-1.07176;-3.15604;3
AHRS;21.061;1041.088;-19.7739;-2.1438;-46.1089;-0.16518;0.05027;-0.38277;79
PRES;21.062;1041.091;1015.2266;0
ACCE;21.063;1041.095;1.55144;-3.59130;8.51378;3
MAGN;21.065;1041.095;-0.96000;28.02000;-28.38000;3
LIGH;21.067;1041.096;6362.0;0
GYRO;21.067;1041.108;-0.06964;-1.15851;-3.00179;3
AHRS;21.068;1041.108;-20.7001;-2.9135;-47.7666;-0.17435;0.04985;-0.39398;91
ACCE;21.072;1041.115;1.81959;-3.74453;8.56167;3
MAGN;21.073;1041.115;-2.94000;28.32000;-27.66000;3
LIGH;21.075;1041.116;5981.0;0
GYRO;21.085;1041.128;0.02443;-1.22784;-3.08426;3
AHRS;21.086;1041.128;-21.3185;-3.7385;-49.2864;-0.18140;0.04795;-0.40407;-5
PRES;21.087;1041.131;1015.1818;0
ACCE;21.093;1041.135;1.97282;-3.54342;8.45632;3
MAGN;21.098;1041.135;-5.10000;28.44000;-26.82000;3
LIGH;21.099;1041.137;5981.0;0
GYRO;21.105;1041.148;-0.05864;-1.26724;-3.38511;3
AHRS;21.106;1041.148;-21.7220;-4.9015;-50.9509;-0.18801;0.04306;-0.41476;26
LIGH;21.113;1041.156;5812.0;0
ACCE;21.115;1041.157;2.11647;-3.33273;8.46590;3
MAGN;21.117;1041.157;-7.26000;28.68000;-25.92000;3
WIFI;21.118;2576.065;WAP116;20:17:FF:FF:F1:16;-73
WIFI;21.118;2576.065;WAP240;20:17:FF:FF:F2:40;-78
WIFI;21.118;2576.065;WAP131;20:17:FF:FF:F1:31;-78
WIFI;21.118;2576.065;WAP123;20:17:FF:FF:F1:23;-80
WIFI;21.118;2576.065;WAP320;20:17:FF:FF:F3:20;-72
WIFI;21.118;2576.065;WAP124;20:17:FF:FF:F1:24;-75
WIFI;21.118;2576.065;WAP110;20:17:FF:FF:F1:10;-76
WIFI;21.118;2576.065;WAP314;20:17:FF:FF:F3:14;-76
WIFI;21.118;2576.065;WAP192;20:17:FF:FF:F1:92;-70
WIFI;21.118;2576.065;WAP008;20:17:FF:FF:F0:08;-80
WIFI;21.118;2576.065;WAP014;20:17:FF:FF:F0:14;-80
WIFI;21.118;2576.065;WAP143;20:17:FF:FF:F1:43;-81
WIFI;21.118;2576.065;WAP265;20:17:FF:FF:F2:65;-88
WIFI;21.118;2576.065;WAP031;20:17:FF:FF:F0:31;-93
WIFI;21.118;2576.065;WAP205;20:17:FF:FF:F2:05;-87
WIFI;21.118;2576.065;WAP010;20:17:FF:FF:F0:10;-87
WIFI;21.118;2576.065;WAP214;20:17:FF:FF:F2:14;-84
WIFI;21.118;2576.065;WAP122;20:17:FF:FF:F1:22;-84
WIFI;21.118;2576.065;WAP130;20:17:FF:FF:F1:30;-79
WIFI;21.118;2576.065;WAP234;20:17:FF:FF:F2:34;-89
WIFI;21.118;2576.065;WAP210;20:17:FF:FF:F2:10;-89
WIFI;21.118;2576.065;WAP160;20:17:FF:FF:F1:60;-87
GYRO;21.154;1041.168;-0.19426;-1.27274;-3.69268;3
AHRS;21.155;1041.168;-22.0967;-6.3954;-52.8124;-0.19572;0.03606;-0.42624;38
PRES;21.157;1041.171;1015.1680;0
LIGH;21.158;1041.176;5812.0;0
GYRO;21.158;1041.188;-0.09407;-1.59772;-3.94069;3
AHRS;21.159;1041.188;-22.1815;-8.5897;-55.0300;-0.20408;0.02344;-0.43930;-81
ACCE;21.167;1041.195;2.82516;-3.51469;8.58082;3
MAGN;21.173;1041.195;-12.48000;28.38000;-24.12000;3
LIGH;21.174;1041.196;5660.0;0
GYRO;21.175;1041.208;0.06139;-1.92697;-4.22230;3
AHRS;21.177;1041.208;-22.2126;-11.1008;-57.6741;-0.21373;0.00933;-0.45475;-46
PRES;21.179;1041.211;1015.2275;0
ACCE;21.179;1041.216;3.41892;-3.35188;8.31267;3
MAGN;21.180;1041.216;-15.06000;27.84000;-23.16000;3
LIGH;21.181;1041.216;5660.0;0
SOUN;21.182;214.43;0.00654;50.30
GYRO;21.187;1041.228;0.22541;-1.93339;-4.52651;3
AHRS;21.188;1041.228;-21.9553;-13.3863;-60.4065;-0.22101;-0.00374;-0.47132;-99
ACCE;21.199;1041.236;4.03184;-2.54743;8.41801;3
MAGN;21.199;1041.236;-17.76000;27.00000;-22.20000;3
LIGH;21.200;1041.237;5541.0;0
GYRO;21.204;1041.248;0.42394;-1.83748;-4.51124;3
AHRS;21.205;1041.248;-21.3894;-16.5047;-63.1922;-0.23032;-0.02391;-0.48681;30
PRES;21.207;1041.251;1015.2611;0
LIGH;21.213;1041.256;5541.0;0
ACCE;21.214;1041.258;4.47237;-1.66636;8.14986;3
MAGN;21.215;1041.258;-20.28000;25.80000;-21.24000;3
GYRO;21.224;1041.268;0.40134;-1.71195;-4.11357;3
AHRS;21.225;1041.268;-20.7681;-19.6552;-65.7972;-0.24031;-0.04450;-0.50059;-44
ACCE;21.232;1041.275;4.71179;-1.00556;7.75721;3
MAGN;21.232;1041.275;-22.62000;24.42000;-20.16000;3
LIGH;21.233;1041.276;5492.0;0
GYRO;21.244;1041.288;0.31521;-1.67591;-3.86067;3
AHRS;21.244;1041.288;-19.6400;-22.8629;-68.4475;-0.24806;-0.06746;-0.51524;21
PRES;21.247;1041.291;1015.2521;0
ACCE;21.252;1041.295;4.94163;-0.72784;7.58483;3
MAGN;21.252;1041.295;-24.84000;22.80000;-19.20000;3
LIGH;21.253;1041.296;5492.0;0
GYRO;21.265;1041.308;0.50488;-1.71348;-4.19756;3
AHRS;21.266;1041.308;-17.7878;-26.0168;-71.1583;-0.25191;-0.09323;-0.53178;-14
ACCE;21.272;1041.316;5.13317;-0.73741;7.34541;3
MAGN;21.274;1041.316;-26.82000;21.00000;-18.30000;3
LIGH;21.274;1041.316;5472.0;0
GYRO;21.284;1041.328;0.92210;-1.65117;-4.87165;3
AHRS;21.285;1041.328;-15.2588;-28.9804;-74.0216;-0.25193;-0.12066;-0.55113;77
PRES;21.287;1041.331;1015.1749;0
ACCE;21.292;1041.336;5.31513;-0.13408;6.86657;3
MAGN;21.293;1041.336;-28.80000;18.78000;-17.34000;3
LIGH;21.294;1041.336;5472.0;0
GYRO;21.304;1041.348;1.51311;-1.72661;-5.32155;3
AHRS;21.305;1041.348;-12.1077;-31.9148;-76.6096;-0.24903;-0.15168;-0.56988;17
LIGH;21.313;1041.356;5485.0;0
ACCE;21.314;1041.357;5.44920;1.14922;6.36858;3
MAGN;21.314;1041.357;-30.66000;16.26000;-16.44000;3
GYRO;21.324;1041.368;2.24279;-1.96363;-5.66272;3
AHRS;21.326;1041.368;-8.1966;-34.7816;-79.0125;-0.24228;-0.18663;-0.58905;107
PRES;21.327;1041.371;1015.2213;0
LIGH;21.333;1041.376;5485.0;0
ACCE;21.334;1041.378;5.27682;2.35589;6.16746;3
MAGN;21.335;1041.378;-31.98000;13.44000;-15.36000;3
GYRO;21.344;1041.388;2.83197;-2.18781;-5.93059;3
AHRS;21.345;1041.388;-3.4704;-37.5671;-81.2424;-0.23130;-0.22563;-0.60870;-3
LIGH;21.353;1041.396;5627.0;0
ACCE;21.354;1041.398;5.37259;3.42850;5.67905;3
MAGN;21.355;1041.398;-33.12000;10.38000;-14.16000;3
GYRO;21.364;1041.408;2.97522;-2.23057;-5.97579;3
AHRS;21.366;1041.408;2.0512;-40.1765;-83.3271;-0.21573;-0.26772;-0.62881;-61
PRES;21.367;1041.411;1015.2703;0
LIGH;21.373;1041.416;5627.0;0
ACCE;21.374;1041.418;5.57370;5.05655;5.37259;3
MAGN;21.375;1041.418;-33.96000;6.96000;-12.90000;3
GYRO;21.384;1041.428;2.75042;-2.08488;-5.65997;3
AHRS;21.386;1041.428;8.1084;-42.4155;-85.2178;-0.19578;-0.31020;-0.64838;20
LIGH;21.393;1041.436;5695.0;0
ACCE;21.395;1041.439;5.41090;6.33027;4.78840;3
MAGN;21.398;1041.439;-34.50000;3.54000;-11.40000;3
GNSS;21.401;1491388026.999;39.993574;-0.073952;120.149;0.000;6.0;0.0;15;13
GYRO;21.419;1041.448;2.30235;-1.72875;-5.14593;3
AHRS;21.421;1041.448;14.1589;-44.2758;-86.8869;-0.17427;-0.35002;-0.66581;-44
PRES;21.423;1041.451;1015.1949;0
LIGH;21.424;1041.456;5695.0;0
ACCE;21.425;1041.458;4.88417;6.97192;4.15633;3
MAGN;21.432;1041.458;-34.80000;0.12000;-9.90000;3
GYRO;21.435;1041.468;2.14994;-1.46211;-4.84019;3
AHRS;21.438;1041.468;20.5684;-45.9125;-88.3611;-0.14956;-0.38978;-0.68135;48
LIGH;21.442;1041.477;5803.0;0
ACCE;21.443;1041.478;4.53941;7.51779;3.82115;3
GYRO;21.448;1041.488;2.46148;-1.47768;-4.87379;3
AHRS;21.449;1041.488;27.1163;-47.4344;-89.5855;-0.12317;-0.42871;-0.69398;-54
PRES;21.451;1041.491;1015.1661;0
GNSS;21.453;1491388026.999;39.993574;-0.073952;120.149;0.000;6.0;0.0;15;14
LIGH;21.456;1041.496;5803.0;0
ACCE;21.458;1041.498;3.83072;8.00621;3.36146;3
MAGN;21.458;1041.498;-34.20000;-7.56000;-6.84000;3
GYRO;21.465;1041.508;2.71866;-1.66094;-4.81270;3
AHRS;21.466;1041.508;33.2449;-48.8250;-90.5893;-0.09823;-0.46373;-0.70332;-46
LIGH;21.472;1041.516;5871.0;0
ACCE;21.474;1041.518;2.96881;8.55209;2.73897;3
MAGN;21.475;1041.518;-33.30000;-10.98000;-5.04000;3
GYRO;21.484;1041.528;3.00698;-1.85214;-4.44160;3
AHRS;21.485;1041.528;39.3031;-50.4287;-90.9233;-0.07256;-0.49826;-0.70779;-41
PRES;21.487;1041.531;1015.1544;0
LIGH;21.492;1041.536;5871.0;0
ACCE;21.494;1041.538;2.04944;9.12670;2.11647;3
MAGN;21.495;1041.538;-32.16000;-14.28000;-3.06000;3
GYRO;21.504;1041.548;3.16337;-1.94622;-3.94130;3
AHRS;21.504;1041.548;45.3279;-52.3036;-90.8702;-0.04706;-0.53182;-0.70931;57
LIGH;21.512;1041.556;5629.0;0
ACCE;21.514;1041.558;1.51314;9.62469;1.36948;3
MAGN;21.514;1041.558;-30.66000;-17.40000;-1.08000;3
GYRO;21.524;1041.568;3.13343;-1.87505;-3.75285;3
AHRS;21.524;1041.568;51.4995;-54.2942;-90.5652;-0.02002;-0.56386;-0.70899;-19
PRES;21.527;1041.571;1015.1741;0
LIGH;21.532;1041.576;5629.0;0
ACCE;21.534;1041.578;0.93853;9.84496;0.22984;3
MAGN;21.535;1041.578;-29.04000;-20.34000;1.26000;3
GYRO;21.544;1041.588;3.02287;-1.77792;-3.72628;3
AHRS;21.544;1041.588;57.5712;-56.7907;-89.6057;0.00686;-0.59422;-0.70577;18
LIGH;21.552;1041.596;5172.0;0
ACCE;21.554;1041.598;0.18196;9.85453;-0.37350;3
MAGN;21.555;1041.598;-27.06000;-22.98000;3.30000;3
GYRO;21.564;1041.608;3.02226;-1.80663;-3.47674;3
AHRS;21.565;1041.608;63.2648;-60.6297;-87.1818;0.03160;-0.62344;-0.69853;70
PRES;21.567;1041.611;1015.2162;0
LIGH;21.572;1041.616;5172.0;0
ACCE;21.575;1041.618;-0.95768;9.30866;-0.77572;3
MAGN;21.576;1041.618;-24.78000;-25.32000;5.64000;3
GYRO;21.584;1041.628;3.24644;-1.86436;-3.33685;3
AHRS;21.586;1041.628;68.9746;-66.5459;-82.5592;0.05742;-0.65215;-0.68809;51
LIGH;21.592;1041.636;4692.0;0
ACCE;21.595;1041.639;-1.63763;8.80109;-0.97683;3
MAGN;21.596;1041.639;-22.26000;-27.30000;7.92000;3
GYRO;21.604;1041.648;3.43642;-2.19056;-3.28981;3
AHRS;21.605;1041.648;74.2286;-76.0229;-74.6465;0.08032;-0.67877;-0.67644;95
PRES;21.607;1041.651;1015.1730;0
LIGH;21.613;1041.656;4692.0;0
ACCE;21.616;1041.659;-2.08774;8.82024;-1.48441;3
MAGN;21.617;1041.659;-19.56000;-28.92000;10.38000;3
GYRO;21.624;1041.668;3.93122;-2.72385;-3.30295;3
AHRS;21.626;1041.668;78.9391;-95.5540;-56.9107;0.10319;-0.70614;-0.66105;-60
SOUN;21.628;621.76;0.01898;59.54
LIGH;21.633;1041.676;4133.0;0
ACCE;21.636;1041.679;-2.66235;9.06924;-2.68151;3
MAGN;21.637;1041.679;-16.68000;-30.42000;12.60000;3
GYRO;21.644;1041.688;4.45473;-2.96545;-3.03325;3
AHRS;21.645;1041.688;81.0071;-130.0225;-24.2744;0.12334;-0.73147;-0.64307;23
PRES;21.647;1041.691;1015.1545;0
LIGH;21.653;1041.696;4133.0;0
ACCE;21.656;1041.700;-2.89220;9.07881;-3.08373;3
MAGN;21.657;1041.700;-13.56000;-30.90000;15.00000;3
GYRO;21.664;1041.708;4.90677;-2.61420;-2.40009;3
AHRS;21.665;1041.708;78.9280;-163.5426;7.5170;0.14086;-0.75647;-0.62045;-31
LIGH;21.672;1041.716;3582.0;0
ACCE;21.676;1041.720;-3.81157;8.00621;-3.64876;3
MAGN;21.678;1041.720;-10.50000;-30.78000;17.28000;3
GYRO;21.684;1041.728;4.97794;-2.44102;-1.89643;3
AHRS;21.685;1041.728;74.6579;177.9049;23.9330;0.15400;-0.78006;-0.59613;-22
PRES;21.688;1041.731;1015.2014;0
LIGH;21.692;1041.736;3582.0;0
ACCE;21.697;1041.741;-4.44364;7.13472;-3.45723;3
MAGN;21.698;1041.741;-7.62000;-30.24000;19.44000;3
GYRO;21.704;1041.748;4.58515;-2.17865;-2.08946;3
AHRS;21.706;1041.748;70.1502;167.5932;32.6970;0.16943;-0.79819;-0.57308;72
LIGH;21.713;1041.756;3358.0;0
ACCE;21.717;1041.761;-4.98952;6.95276;-3.90734;3
MAGN;21.718;1041.761;-4.62000;-29.46000;21.42000;3
GYRO;21.724;1041.768;4.00605;-2.32648;-2.24646;3
AHRS;21.729;1041.768;65.4897;161.0430;37.1140;0.17958;-0.81482;-0.54986;-87
PRES;21.731;1041.771;1015.2084;0
LIGH;21.733;1041.776;3358.0;0
MAGN;21.742;1041.785;-1.56000;-28.14000;23.52000;3
GYRO;21.744;1041.788;3.24980;-2.16277;-2.01616;3
AHRS;21.746;1041.788;61.4657;156.1525;40.2370;0.19013;-0.82601;-0.53059;-13
LIGH;21.753;1041.796;3192.0;0
ACCE;21.765;1041.805;-5.63116;6.66546;-4.90333;3
MAGN;21.772;1041.805;1.14000;-26.76000;25.14000;3
GYRO;21.773;1041.808;2.58488;-1.61146;-1.60230;3
AHRS;21.774;1041.808;58.0136;152.0620;42.7480;-0.20031;0.83299;0.51515;54
PRES;21.775;1041.811;1015.1454;0
LIGH;21.776;1041.816;3192.0;0
ACCE;21.782;1041.825;-5.65989;6.08127;-5.04698;3
MAGN;21.783;1041.825;3.72000;-25.02000;26.64000;3
GYRO;21.784;1041.828;2.14078;-0.96700;-1.30114;3
AHRS;21.785;1041.828;55.3924;148.7491;44.7599;-0.20890;0.83614;0.50470;-15
LIGH;21.793;1041.836;3154.0;0
MAGN;21.802;1041.846;6.18000;-22.86000;27.78000;3
GYRO;21.804;1041.848;1.94164;-0.47373;-1.31916;3
AHRS;21.805;1041.848;52.9554;146.1294;46.5419;-0.21900;0.83794;0.49483;4
PRES;21.807;1041.851;1015.1920;0
LIGH;21.812;1041.856;3154.0;0
ACCE;21.822;1041.866;-5.97593;5.03740;-4.55856;3
MAGN;21.823;1041.866;8.58000;-20.64000;28.92000;3
GYRO;21.825;1041.868;1.98378;-0.43952;-1.40346;3
AHRS;21.826;1041.868;50.6636;144.0835;47.7908;-0.22767;0.83955;0.48501;-96
LIGH;21.832;1041.876;3174.0;0
ACCE;21.842;1041.886;-5.88974;4.40533;-4.10845;3
MAGN;21.843;1041.886;10.56000;-18.36000;29.82000;3
GYRO;21.844;1041.888;2.13436;-0.64904;-1.48501;3
AHRS;21.845;1041.888;48.2693;142.2802;48.8238;-0.23656;0.84101;0.47426;70
PRES;21.847;1041.891;1015.1752;0
LIGH;21.852;1041.896;3174.0;0
ACCE;21.863;1041.907;-5.99508;4.01268;-5.10444;3
MAGN;21.864;1041.907;12.54000;-16.08000;30.72000;3
GYRO;21.866;1041.908;2.22508;-0.54184;-1.44531;3
AHRS;21.867;1041.908;45.5424;140.8161;49.6001;-0.24655;0.84300;0.46070;-22
LIGH;21.872;1041.916;3210.0;0
ACCE;21.883;1041.926;-6.09085;3.76368;-5.83228;3
MAGN;21.884;1041.926;14.10000;-13.44000;31.32000;3
GYRO;21.885;1041.928;2.50027;0.32254;-1.31000;3
AHRS;21.886;1041.928;42.4093;140.3444;49.7314;-0.25747;0.84731;0.44169;64
PRES;21.887;1041.931;1015.1865;0
LIGH;21.892;1041.936;3210.0;0
ACCE;21.903;1041.946;-6.26323;3.38061;-5.97593;3
MAGN;21.904;1041.946;15.54000;-10.80000;31.80000;3
GYRO;21.905;1041.948;2.65757;1.78281;-0.86957;3
AHRS;21.906;1041.948;39.3047;141.1731;49.1846;-0.26799;0.85416;0.41869;28
LIGH;21.913;1041.956;3304.0;0
ACCE;21.923;1041.966;-6.04296;2.68151;-6.71334;3
MAGN;21.924;1041.966;16.56000;-8.16000;32.16000;3
GYRO;21.925;1041.968;2.49691;3.58853;-0.14172;3
AHRS;21.926;1041.968;36.3745;143.6653;48.0742;-0.27881;0.86404;0.39150;3
PRES;21.927;1041.971;1015.1405;0
LIGH;21.933;1041.976;3304.0;0
ACCE;21.943;1041.986;-5.57370;2.51870;-7.87214;3
MAGN;21.945;1041.986;17.22000;-5.52000;32.34000;3
GYRO;21.946;1041.988;2.65024;5.12608;0.47678;3
AHRS;21.947;1041.988;33.1621;147.4193;46.2718;-0.28785;0.87741;0.35752;30
LIGH;21.953;1041.996;3628.0;0
ACCE;21.963;1042.007;-5.24809;2.46124;-8.55209;3
MAGN;21.964;1042.007;17.46000;-3.00000;32.64000;3
GYRO;21.965;1042.008;3.38389;5.75618;0.63072;3
AHRS;21.967;1042.008;29.4017;151.9952;44.0036;-0.29467;0.89318;0.31598;-54
PRES;21.969;1042.011;1015.1405;0
LIGH;21.973;1042.016;3628.0;0
ACCE;21.983;1042.027;-4.69264;1.74298;-7.57525;3
GYRO;21.984;1042.028;4.15113;4.93946;0.80543;3
AHRS;21.985;1042.028;25.5473;156.4987;41.0557;-0.29265;0.90997;0.27237;-119
LIGH;21.993;1042.036;4181.0;0
ACCE;22.003;1042.047;-3.71580;1.01514;-8.51378;3
MAGN;22.004;1042.047;16.50000;1.74000;32.40000;3
GYRO;22.006;1042.048;3.97490;4.13983;0.56291;3
AHRS;22.007;1042.048;21.6576;160.7534;38.6294;-0.29066;0.92426;0.22911;50
PRES;22.008;1042.051;1015.1862;0
LIGH;22.013;1042.056;4181.0;0
ACCE;22.023;1042.067;-2.73897;0.48842;-9.55765;3
MAGN;22.024;1042.067;15.66000;4.02000;32.34000;3
GYRO;22.025;1042.068;2.70094;4.49688;0.47983;3
AHRS;22.026;1042.068;18.6224;165.0111;36.1366;-0.28339;0.93669;0.19242;-112
LIGH;22.033;1042.076;4354.0;0
ACCE;22.062;1042.087;-1.48441;-0.20111;-9.54808;3
MAGN;22.064;1042.087;14.34000;7.02000;32.64000;3
GYRO;22.066;1042.088;1.77731;4.56469;0.48533;3
AHRS;22.067;1042.088;14.9594;168.1437;33.3576;-0.27016;0.94856;0.15342;-34
PRES;22.068;1042.091;1015.2083;0
LIGH;22.070;1042.096;4354.0;0
ACCE;22.071;1042.108;-0.26815;-0.66080;-10.79306;3
MAGN;22.072;1042.108;12.78000;9.00000;32.22000;3
GYRO;22.073;1042.108;1.70645;4.74703;0.28405;3
AHRS;22.074;1042.108;11.4863;171.6285;30.9500;-0.25773;0.95830;0.11556;32
LIGH;22.075;1042.116;4290.0;0
ACCE;22.084;1042.128;1.13964;-0.78530;-10.98460;3
MAGN;22.088;1042.128;10.86000;11.10000;31.86000;3
GYRO;22.089;1042.129;2.51921;4.84599;-0.06781;3
AHRS;22.090;1042.129;7.7081;174.9836;28.5160;-0.24265;0.96680;0.07584;32
PRES;22.092;1042.131;1015.1667;0
LIGH;22.093;1042.136;4290.0;0
ACCE;22.104;1042.147;2.44209;-1.12049;-11.36767;3
MAGN;22.105;1042.147;8.88000;13.26000;31.38000;3
GYRO;22.106;1042.148;2.56105;4.84477;-0.29413;3
AHRS;22.107;1042.148;4.7215;178.4689;26.2238;-0.22610;0.97314;0.04314;44
LIGH;22.112;1042.156;4133.0;0
GYRO;22.124;1042.168;2.34664;4.93152;-0.68539;3
AHRS;22.125;1042.168;1.2280;-177.8906;24.3314;0.21088;-0.97728;-0.00660;-39
ACCE;22.128;1042.168;2.98796;-1.58975;-11.23359;3
MAGN;22.129;1042.168;6.78000;15.06000;30.90000;3
PRES;22.131;1042.171;1015.2102;0
SOUN;22.131;207.93;0.00635;50.03
LIGH;22.136;1042.176;4133.0;0
ACCE;22.144;1042.188;3.46680;-1.87705;-10.55364;3
MAGN;22.145;1042.188;4.32000;16.74000;30.00000;3
GYRO;22.146;1042.188;1.63865;5.02986;-0.80512;3
AHRS;22.147;1042.188;-1.5120;-173.5373;22.9360;0.19776;-0.97854;0.02412;-60
LIGH;22.152;1042.196;3900.0;0
ACCE;22.164;1042.208;3.98395;-1.93451;-9.67257;3
MAGN;22.165;1042.208;1.92000;18.48000;29.10000;3
GYRO;22.166;1042.208;1.19119;4.34020;-0.74159;3
AHRS;22.168;1042.208;-3.8727;-170.3695;21.8699;0.18613;-0.97836;0.04897;81
PRES;22.169;1042.211;1015.2070;0
LIGH;22.172;1042.216;3900.0;0
GYRO;22.184;1042.228;1.40407;3.57142;-0.69975;3
AHRS;22.185;1042.228;-6.4792;-166.5929;21.2688;0.17650;-0.97576;0.07667;87
ACCE;22.187;1042.229;4.54898;-2.23140;-9.30866;3
MAGN;22.187;1042.229;-0.72000;20.04000;28.02000;3
LIGH;22.192;1042.236;3611.0;0
GYRO;22.204;1042.248;1.71959;3.32494;-0.58246;3
AHRS;22.205;1042.248;-8.6356;-162.7801;20.7596;0.16655;-0.97182;0.10012;69
ACCE;22.208;1042.249;5.88016;-1.47483;-9.39485;3
MAGN;22.209;1042.249;-3.42000;21.42000;26.88000;3
PRES;22.210;1042.251;1015.1092;0
LIGH;22.213;1042.256;3611.0;0
GYRO;22.225;1042.268;1.55984;3.72261;-0.49450;3
AHRS;22.227;1042.268;-10.2162;-159.3724;20.1834;0.15601;-0.96757;0.11749;-76
ACCE;22.229;1042.269;6.19619;-2.08774;-8.86812;3
MAGN;22.230;1042.269;-6.24000;22.68000;25.26000;3
LIGH;22.233;1042.276;3293.0;0
GYRO;22.244;1042.288;1.32161;4.50788;-0.19151;3
AHRS;22.246;1042.288;-12.1180;-155.6136;19.4947;0.14259;-0.96172;0.13724;46
ACCE;22.248;1042.289;6.71334;-2.58574;-7.66145;3
MAGN;22.249;1042.289;-8.82000;24.48000;24.54000;3
PRES;22.250;1042.291;1015.3031;0
LIGH;22.253;1042.296;3293.0;0
GYRO;22.265;1042.308;1.09284;4.82736;-0.00580;3
AHRS;22.266;1042.308;-13.3671;-151.3395;19.4597;0.13424;-0.95333;0.15269;-56
ACCE;22.267;1042.309;7.52737;-2.73897;-6.52181;3
MAGN;22.268;1042.309;-11.40000;25.38000;22.80000;3
LIGH;22.273;1042.316;3061.0;0
GYRO;22.284;1042.328;1.12063;4.12578;-0.21166;3
AHRS;22.286;1042.328;-14.7031;-147.3885;19.4929;0.12574;-0.94423;0.16818;-40
ACCE;22.288;1042.329;8.32224;-2.77727;-6.33027;3
MAGN;22.289;1042.329;-13.80000;26.16000;21.00000;3
PRES;22.290;1042.331;1015.0622;0
LIGH;22.293;1042.336;3061.0;0
GYRO;22.304;1042.348;1.70706;3.24369;-0.95631;3
AHRS;22.305;1042.348;-16.2161;-143.1772;19.9263;0.11864;-0.93287;0.18590;-11
ACCE;22.307;1042.350;8.80109;-2.64320;-6.09085;3
MAGN;22.308;1042.350;-15.84000;26.76000;18.90000;3
LIGH;22.313;1042.356;2808.0;0
GYRO;22.324;1042.368;2.09313;3.15542;-1.35673;3
AHRS;22.325;1042.368;-17.4154;-138.5122;20.4328;0.11118;-0.91925;0.20143;121
ACCE;22.328;1042.370;9.36612;-2.46124;-5.78439;3
MAGN;22.329;1042.370;-17.82000;27.24000;16.62000;3
PRES;22.330;1042.371;1015.2137;0
LIGH;22.333;1042.376;2808.0;0
GYRO;22.344;1042.388;1.73089;3.39244;-1.47860;3
AHRS;22.346;1042.388;-17.9122;-134.2802;21.4060;0.10962;-0.90562;0.21222;10
ACCE;22.347;1042.390;9.72046;-2.54743;-5.15232;3
MAGN;22.348;1042.390;-19.68000;28.20000;14.76000;3
LIGH;22.353;1042.396;2470.0;0
GYRO;22.364;1042.408;1.34268;3.84784;-1.67041;3
AHRS;22.365;1042.408;-18.0812;-129.6470;23.1817;0.11409;-0.88896;0.22372;109
ACCE;22.368;1042.410;9.98861;-2.58574;-4.33829;3
MAGN;22.369;1042.410;-21.12000;28.44000;12.48000;3
PRES;22.370;1042.411;1015.3079;0
LIGH;22.373;1042.416;2470.0;0
GYRO;22.384;1042.428;0.95326;4.42328;-1.75899;3
AHRS;22.386;1042.428;-17.7138;-124.6722;24.7066;0.11739;-0.87016;0.23135;-20
ACCE;22.388;1042.430;10.07480;-2.41336;-3.05500;3
MAGN;22.389;1042.430;-22.38000;28.50000;9.78000;3
LIGH;22.393;1042.436;2321.0;0
GYRO;22.407;1042.448;0.80512;4.97122;-1.80358;3
AHRS;22.409;1042.448;-17.1538;-119.3785;25.9347;0.11821;-0.84877;0.23745;6
ACCE;22.411;1042.451;9.95988;-2.22182;-1.79086;3
MAGN;22.416;1042.451;-23.52000;28.38000;7.02000;3
PRES;22.419;1042.451;1015.2664;0
LIGH;22.420;1042.456;2321.0;0
GNSS;22.425;1491388027.999;39.993574;-0.073952;120.796;0.000;6.0;0.0;15;14
GYRO;22.437;1042.468;0.99266;5.24519;-1.86406;3
AHRS;22.439;1042.468;-16.4240;-113.8074;27.0146;0.11783;-0.82445;0.24258;-17
ACCE;22.442;1042.471;9.62469;-2.07817;-0.57461;3
MAGN;22.444;1042.471;-24.48000;28.08000;4.38000;3
LIGH;22.445;1042.476;2950.0;0
GYRO;22.447;1042.488;1.20463;5.04758;-1.92850;3
AHRS;22.457;1042.488;-15.4596;-108.1240;27.8879;0.11672;-0.79768;0.24583;70
PRES;22.459;1042.491;1015.3214;0
ACCE;22.460;1042.491;9.35654;-1.33118;0.60334;3
MAGN;22.462;1042.491;-25.26000;27.60000;1.44000;3
LIGH;22.463;1042.496;2950.0;0
GYRO;22.466;1042.508;1.37506;4.48467;-2.00547;3
AHRS;22.467;1042.508;-14.3537;-102.5153;28.7707;0.11652;-0.76902;0.24865;-16
GNSS;22.468;1491388027.999;39.993574;-0.073952;120.796;0.000;6.0;0.0;15;14
ACCE;22.479;1042.513;8.73405;-0.36392;1.23541;3
MAGN;22.480;1042.513;-25.74000;27.24000;-1.32000;3
LIGH;22.481;1042.516;4645.0;0
GYRO;22.485;1042.528;1.44256;3.81821;-2.16491;3
AHRS;22.488;1042.528;-13.0362;-97.2712;29.5686;0.11775;-0.74013;0.24992;-30
PRES;22.489;1042.531;1015.1998;0
ACCE;22.490;1042.532;8.29351;0.43096;2.55701;3
MAGN;22.490;1042.532;-25.92000;26.58000;-4.14000;3
LIGH;22.492;1042.536;4645.0;0
GYRO;22.504;1042.548;1.34604;3.02470;-2.40009;3
AHRS;22.504;1042.548;-11.1726;-92.6948;30.3929;0.12391;-0.71254;0.24805;79
ACCE;22.508;1042.551;8.14029;1.07260;3.18908;3
LIGH;22.512;1042.556;6205.0;0
GYRO;22.524;1042.568;0.87720;2.80418;-2.27303;3
AHRS;22.524;1042.568;-9.1800;-88.2895;30.8395;0.12923;-0.68452;0.24391;20
PRES;22.527;1042.571;1015.3273;0
ACCE;22.528;1042.572;7.96790;1.48441;3.81157;3
MAGN;22.528;1042.572;-25.86000;24.90000;-9.78000;3
LIGH;22.532;1042.576;6205.0;0
GYRO;22.544;1042.588;0.68203;2.76905;-1.88177;3
AHRS;22.544;1042.588;-7.0255;-84.2121;31.4794;0.13779;-0.65648;0.24042;24
ACCE;22.548;1042.592;7.48906;1.62806;4.25210;3
MAGN;22.548;1042.592;-25.62000;24.00000;-12.36000;3
LIGH;22.552;1042.596;7611.0;0
GYRO;22.564;1042.608;0.67501;2.53417;-1.69332;3
AHRS;22.565;1042.608;-4.6205;-80.7212;31.6532;0.14692;-0.63092;0.23276;-77
PRES;22.567;1042.611;1015.2220;0
ACCE;22.568;1042.612;7.23049;1.80044;4.97036;3
MAGN;22.569;1042.612;-25.26000;22.86000;-15.18000;3
LIGH;22.572;1042.616;7611.0;0
GYRO;22.584;1042.628;0.80146;2.28097;-1.85978;3
AHRS;22.585;1042.628;-2.1990;-77.0876;31.6537;0.15547;-0.60347;0.22478;-37
MAGN;22.588;1042.632;-24.72000;21.96000;-17.70000;3
LIGH;22.592;1042.636;9523.0;0
GYRO;22.604;1042.648;0.84513;1.87169;-2.02655;3
AHRS;22.605;1042.648;-0.0638;-73.8470;31.4115;0.16219;-0.57844;0.21673;-5
PRES;22.608;1042.651;1015.1334;0
ACCE;22.609;1042.652;7.38372;2.21224;4.77883;3
MAGN;22.610;1042.652;-24.00000;20.82000;-20.16000;3
LIGH;22.613;1042.656;9523.0;0
GYRO;22.628;1042.668;0.85063;2.26234;-2.13528;3
AHRS;22.629;1042.668;2.1285;-69.7873;31.0237;0.16764;-0.54705;0.20908;-9
SOUN;22.632;2729.99;0.08332;72.39
LIGH;22.637;1042.676;12416.0;0
ACCE;22.638;1042.677;7.26880;2.65278;4.41491;3
MAGN;22.639;1042.677;-23.16000;19.68000;-22.50000;3
GYRO;22.644;1042.688;0.74098;3.23789;-2.00944;3
AHRS;22.645;1042.688;4.0212;-65.5635;30.4401;0.17052;-0.51438;0.20225;42
PRES;22.648;1042.691;1015.1635;0
ACCE;22.649;1042.693;6.91445;2.72939;5.07571;3
MAGN;22.650;1042.693;-21.96000;18.36000;-24.78000;3
LIGH;22.653;1042.696;12416.0;0
GYRO;22.664;1042.708;0.43371;3.78706;-1.87444;3
AHRS;22.665;1042.708;5.9897;-61.5602;29.5822;0.17387;-0.48265;0.19318;-83
ACCE;22.669;1042.713;6.05254;2.80600;5.76524;3
MAGN;22.670;1042.713;-20.88000;17.22000;-26.70000;3
LIGH;22.673;1042.716;14703.0;0
GYRO;22.684;1042.728;0.19639;3.84265;-1.85734;3
AHRS;22.685;1042.728;8.0294;-57.3120;28.6472;0.17788;-0.44830;0.18403;-77
PRES;22.687;1042.731;1015.1382;0
ACCE;22.689;1042.733;5.45878;3.14119;6.17704;3
MAGN;22.690;1042.733;-19.68000;15.84000;-28.68000;3
LIGH;22.693;1042.736;14703.0;0
GYRO;22.704;1042.748;-0.09774;3.63923;-1.95813;3
AHRS;22.705;1042.748;9.6348;-52.5888;27.1379;0.17675;-0.41143;0.17343;68
ACCE;22.710;1042.754;5.04698;3.45723;6.58884;3
MAGN;22.711;1042.754;-18.36000;14.70000;-30.36000;3
LIGH;22.713;1042.756;19901.0;0
GYRO;22.724;1042.768;-0.23427;3.51706;-2.13406;3
AHRS;22.725;1042.768;11.0319;-47.5275;25.2579;0.17354;-0.37216;0.16138;100
PRES;22.728;1042.771;1015.2007;0
ACCE;22.729;1042.773;4.41491;3.75411;7.03895;3
MAGN;22.731;1042.773;-16.68000;13.74000;-31.98000;3
LIGH;22.733;1042.776;19901.0;0
GYRO;22.744;1042.788;-0.16860;3.32830;-2.14169;3
AHRS;22.746;1042.788;12.3156;-42.7641;23.2268;0.17081;-0.33495;0.14806;-17
ACCE;22.749;1042.793;3.56257;3.55300;7.16345;3
MAGN;22.750;1042.793;-14.94000;12.84000;-33.42000;3
LIGH;22.753;1042.796;36528.0;0
GYRO;22.764;1042.808;0.05467;3.15695;-1.93064;3
AHRS;22.765;1042.808;13.5648;-38.1664;21.1605;0.16932;-0.29864;0.13435;14
PRES;22.768;1042.811;1015.2157;0
ACCE;22.770;1042.814;2.45166;3.65834;7.60398;3
MAGN;22.771;1042.814;-13.08000;12.12000;-34.50000;3
LIGH;22.773;1042.816;36528.0;0
GYRO;22.784;1042.828;-0.00733;2.98255;-1.70157;3
AHRS;22.785;1042.828;14.5522;-33.6702;18.8480;0.16663;-0.26356;0.11927;1
ACCE;22.790;1042.834;1.52271;3.49553;8.32224;3
MAGN;22.791;1042.834;-11.34000;11.40000;-35.40000;3
LIGH;22.793;1042.836;38481.0;0
GYRO;22.804;1042.848;-0.15974;2.32129;-1.75502;3
AHRS;22.805;1042.848;15.4295;-29.8157;16.4399;0.16484;-0.23377;0.10273;-64
PRES;22.808;1042.851;1015.1977;0
ACCE;22.810;1042.854;0.89064;3.73495;8.79151;3
MAGN;22.811;1042.854;-9.78000;10.86000;-36.18000;3
LIGH;22.813;1042.856;38481.0;0
GYRO;22.824;1042.868;-0.20036;1.56809;-1.89826;3
AHRS;22.826;1042.868;16.1407;-26.0721;14.0273;0.16302;-0.20496;0.08635;22
ACCE;22.830;1042.873;0.54588;4.16591;8.70532;3
MAGN;22.831;1042.873;-7.98000;10.32000;-36.90000;3
LIGH;22.833;1042.876;40003.0;0
GYRO;22.844;1042.888;-0.17593;0.96669;-1.96088;3
AHRS;22.845;1042.888;16.5040;-22.6493;11.4180;0.15937;-0.17937;0.06849;3
PRES;22.848;1042.891;1015.1406;0
ACCE;22.850;1042.894;0.28730;4.06057;8.67659;3
MAGN;22.851;1042.894;-6.18000;9.96000;-37.56000;3
LIGH;22.853;1042.896;40003.0;0
GYRO;22.864;1042.908;-0.21777;0.51404;-2.20553;3
AHRS;22.866;1042.908;16.8790;-19.6674;8.3604;0.15654;-0.15795;0.04605;-75
ACCE;22.871;1042.914;0.15323;4.21380;8.74362;3
MAGN;22.872;1042.914;-4.38000;9.72000;-38.10000;3
LIGH;22.873;1042.916;40080.0;0
GYRO;22.885;1042.928;-0.59743;0.33964;-2.33106;3
AHRS;22.887;1042.928;16.9784;-16.9880;5.3284;0.15264;-0.13914;0.02369;35
PRES;22.889;1042.931;1015.2004;0
ACCE;22.891;1042.934;-0.01915;3.81157;8.40844;3
MAGN;22.892;1042.934;-2.94000;9.48000;-38.28000;3
LIGH;22.894;1042.936;40080.0;0
GYRO;22.905;1042.948;-1.22937;0.37751;-2.29533;3
AHRS;22.906;1042.948;16.6145;-14.3938;2.1967;0.14569;-0.12119;0.00072;96
ACCE;22.910;1042.954;-0.17238;3.57215;8.31267;3
MAGN;22.911;1042.954;-1.50000;9.54000;-38.46000;3
LIGH;22.913;1042.956;39052.0;0
GYRO;22.924;1042.968;-1.69057;0.23885;-2.14475;3
AHRS;22.925;1042.968;15.9961;-12.1254;-0.8416;0.13759;-0.10560;-0.02193;-71
PRES;22.928;1042.971;1015.1929;0
ACCE;22.930;1042.974;-0.43096;3.03585;8.58082;3
MAGN;22.932;1042.974;-0.18000;9.78000;-38.64000;3
LIGH;22.933;1042.976;39052.0;0
GYRO;22.944;1042.988;-2.03174;0.23885;-2.18354;3
ACCE;22.951;1042.994;-0.51715;2.28886;8.76278;3
MAGN;22.952;1042.994;1.08000;10.26000;-38.70000;3
LIGH;22.953;1042.996;35875.0;0
GYRO;22.964;1043.008;-2.11909;-0.11087;-2.42269;3
AHRS;22.965;1043.008;14.7193;-9.9290;-4.2604;0.12434;-0.09051;-0.04780;-125
PRES;22.967;1043.011;1015.0801;0
ACCE;22.971;1043.014;-0.45011;2.02071;8.96389;3
MAGN;22.972;1043.014;1.92000;10.98000;-38.58000;3
LIGH;22.973;1043.016;35875.0;0
GYRO;22.984;1043.028;-1.91506;-0.19181;-2.70797;3
AHRS;22.985;1043.028;13.5900;-7.6743;-7.2209;0.11363;-0.07375;-0.07029;61
LIGH;22.993;1043.036;32730.0;0
ACCE;22.995;1043.038;-0.91937;1.46525;9.27993;3
MAGN;22.997;1043.038;2.82000;11.76000;-38.40000;3
GYRO;23.004;1043.048;-1.83962;-0.35216;-3.15329;3
AHRS;23.007;1043.048;11.5950;-5.5693;-10.4639;0.09607;-0.05733;-0.09550;40
PRES;23.010;1043.051;1015.0397;0
MAGN;23.011;1043.055;3.42000;12.72000;-38.04000;3
LIGH;23.013;1043.056;32730.0;0
GYRO;23.024;1043.068;-2.04029;-0.77824;-3.65206;3
AHRS;23.025;1043.068;9.5057;-4.0505;-13.8405;0.07796;-0.04494;-0.12291;58
ACCE;23.032;1043.075;-0.98641;0.47884;9.65342;3
MAGN;23.033;1043.075;3.60000;13.62000;-37.62000;3
LIGH;23.034;1043.076;28127.0;0
GYRO;23.060;1043.088;-2.38146;-1.24433;-3.84815;3
AHRS;23.062;1043.088;7.2058;-2.7862;-17.1890;0.05849;-0.03338;-0.15061;-20
PRES;23.064;1043.091;1015.1564;0
ACCE;23.065;1043.095;-0.97683;-0.01915;9.75877;3
MAGN;23.066;1043.095;3.48000;14.46000;-37.14000;3
LIGH;23.067;1043.096;28127.0;0
GYRO;23.068;1043.108;-2.66795;-1.35551;-3.92145;3
AHRS;23.069;1043.108;4.7716;-1.6963;-20.7064;0.03829;-0.02203;-0.18015;-54
LIGH;23.073;1043.116;10051.0;0
ACCE;23.074;1043.118;-0.72784;-1.10133;9.69173;3
MAGN;23.075;1043.118;2.94000;15.48000;-36.48000;3
GYRO;23.084;1043.128;-2.72079;-1.52105;-3.98651;3
AHRS;23.085;1043.128;2.1169;-1.3178;-24.2219;0.01565;-0.01512;-0.20996;74
PRES;23.088;1043.131;1015.2347;0
ACCE;23.092;1043.136;-0.87149;-1.52271;9.63427;3
MAGN;23.094;1043.136;2.16000;16.62000;-35.70000;3
LIGH;23.095;1043.136;10051.0;0
GYRO;23.104;1043.148;-2.74584;-1.67041;-3.98223;3
AHRS;23.105;1043.148;-0.7653;-1.2398;-27.5427;-0.00906;-0.00892;-0.23796;11
LIGH;23.112;1043.156;8176.0;0
MAGN;23.113;1043.157;0.96000;17.82000;-34.92000;3
GYRO;23.124;1043.168;-2.84419;-1.68568;-4.01766;3
AHRS;23.125;1043.168;-3.8629;-1.4569;-30.8063;-0.03587;-0.00330;-0.26502;117
PRES;23.128;1043.171;1015.1746;0
LIGH;23.133;1043.176;8176.0;0
ACCE;23.134;1043.177;-0.04788;-2.44209;8.66701;3
MAGN;23.135;1043.177;-0.48000;18.96000;-33.90000;3
SOUN;23.136;521.93;0.01593;58.02
GYRO;23.144;1043.188;-3.20582;-1.45600;-3.87105;3
AHRS;23.145;1043.188;-7.2380;-1.7833;-33.8355;-0.06490;0.00351;-0.28944;-14
LIGH;23.153;1043.196;6729.0;0
ACCE;23.154;1043.197;0.87149;-3.06458;8.69574;3
MAGN;23.155;1043.197;-2.10000;20.22000;-32.64000;3
GYRO;23.164;1043.208;-3.56165;-1.25380;-3.55768;3
AHRS;23.165;1043.208;-10.5461;-2.2541;-36.6267;-0.09338;0.01028;-0.31111;-79
PRES;23.167;1043.211;1015.2157;0
LIGH;23.173;1043.216;6729.0;0
ACCE;23.173;1043.217;1.38864;-3.74453;8.41801;3
MAGN;23.174;1043.217;-4.02000;21.36000;-31.32000;3
GYRO;23.184;1043.228;-3.72109;-1.15881;-3.42421;3
AHRS;23.186;1043.228;-14.1207;-3.2972;-39.7328;-0.12525;0.01490;-0.33379;-33
LIGH;23.193;1043.236;5101.0;0
ACCE;23.196;1043.239;1.68552;-4.16591;8.14029;3
MAGN;23.197;1043.239;-6.18000;22.32000;-29.82000;3
GYRO;23.205;1043.248;-3.57142;-1.01770;-3.51034;3
AHRS;23.208;1043.248;-17.6547;-4.6074;-42.9234;-0.15723;0.01914;-0.35551;-90
PRES;23.209;1043.251;1015.2244;0
LIGH;23.213;1043.256;5101.0;0
ACCE;23.216;1043.259;2.05901;-4.22337;7.78594;3
MAGN;23.223;1043.259;-8.28000;23.34000;-28.02000;3
GYRO;23.224;1043.268;-3.25958;-0.92699;-3.60288;3
AHRS;23.226;1043.268;-21.0720;-6.3392;-46.2799;-0.18925;0.02176;-0.37646;52
LIGH;23.233;1043.276;5098.0;0
ACCE;23.236;1043.279;2.60489;-4.21380;7.34541;3
MAGN;23.237;1043.279;-10.56000;24.12000;-26.34000;3
GYRO;23.245;1043.288;-2.61053;-0.82864;-3.81485;3
AHRS;23.249;1043.288;-23.7416;-8.3784;-50.1666;-0.21611;0.02223;-0.40015;93
PRES;23.250;1043.291;1015.2466;0
LIGH;23.252;1043.296;5098.0;0
ACCE;23.256;1043.299;3.09331;-4.20422;7.46991;3
MAGN;23.257;1043.299;-12.90000;24.72000;-24.66000;3
GYRO;23.264;1043.308;-1.56137;-0.82925;-4.00667;3
AHRS;23.265;1043.308;-25.3934;-10.7568;-54.2500;-0.23645;0.01838;-0.42449;-72
LIGH;23.272;1043.316;5352.0;0
ACCE;23.276;1043.319;3.95522;-4.07014;7.08684;3
MAGN;23.276;1043.319;-15.30000;24.78000;-22.92000;3
GYRO;23.284;1043.328;-0.71410;-0.99876;-3.98467;3
AHRS;23.285;1043.328;-26.3890;-13.4746;-58.3968;-0.25360;0.01088;-0.44830;-9
PRES;23.287;1043.331;1015.2878;0
LIGH;23.292;1043.336;5352.0;0
MAGN;23.296;1043.339;-17.64000;24.60000;-21.18000;3
GYRO;23.304;1043.348;-0.27886;-1.03939;-3.75071;3
AHRS;23.304;1043.348;-26.6060;-16.0494;-62.3041;-0.26527;0.00160;-0.47101;42
LIGH;23.312;1043.356;5355.0;0
ACCE;23.315;1043.359;5.59285;-3.35188;7.38372;3
MAGN;23.316;1043.359;-20.22000;24.12000;-19.38000;3
GYRO;23.324;1043.368;-0.05834;-1.18997;-3.36831;3
AHRS;23.324;1043.368;-26.1535;-18.9904;-65.7893;-0.27465;-0.01373;-0.49042;-65
PRES;23.327;1043.370;1015.1802;0
LIGH;23.332;1043.376;5355.0;0
ACCE;23.336;1043.379;5.82270;-3.14119;7.39329;3
MAGN;23.336;1043.379;-22.56000;23.52000;-17.70000;3
GYRO;23.344;1043.388;-0.04276;-1.45630;-3.16001;3
AHRS;23.344;1043.388;-25.4955;-21.9972;-68.9383;-0.28389;-0.03082;-0.50717;-90
LIGH;23.352;1043.396;5375.0;0
ACCE;23.356;1043.400;5.73651;-3.31358;6.72292;3
MAGN;23.356;1043.400;-24.78000;22.62000;-16.14000;3
GYRO;23.364;1043.408;-0.01649;-1.79106;-3.39672;3
AHRS;23.365;1043.408;-24.3081;-25.5558;-71.9203;-0.29316;-0.05444;-0.52215;70
PRES;23.367;1043.411;1015.1085;0
LIGH;23.372;1043.416;5375.0;0
ACCE;23.376;1043.420;6.01423;-3.12204;5.82270;3
MAGN;23.377;1043.420;-27.06000;21.42000;-14.52000;3
GYRO;23.384;1043.428;0.21319;-1.73150;-4.00056;3
AHRS;23.385;1043.428;-22.6846;-28.9156;-74.7175;-0.29991;-0.07901;-0.53708;76
LIGH;23.392;1043.436;5374.0;0
ACCE;23.397;1043.440;6.90488;-2.16436;6.03339;3
MAGN;23.399;1043.440;-29.16000;20.10000;-12.84000;3
GYRO;23.405;1043.448;0.69761;-1.40194;-4.51002;3
AHRS;23.406;1043.448;-20.5904;-32.2239;-77.3577;-0.30468;-0.10585;-0.55202;-32
PRES;23.409;1043.451;1015.1797;0
LIGH;23.413;1043.456;5374.0;0
ACCE;23.418;1043.460;7.34541;-1.33118;6.06212;3
MAGN;23.420;1043.460;-31.02000;18.30000;-11.28000;3
GNSS;23.425;1491388028.999;39.993574;-0.073952;120.254;0.000;6.0;0.0;15;14
GYRO;23.434;1043.468;1.01923;-1.41904;-4.49261;3
AHRS;23.436;1043.468;-18.2691;-35.8721;-79.7958;-0.31090;-0.13638;-0.56500;117
LIGH;23.438;1043.476;5352.0;0
ACCE;23.440;1043.481;7.09641;-0.98641;5.95677;3
MAGN;23.441;1043.481;-32.76000;16.32000;-9.60000;3
GNSS;23.442;1491388028.999;39.993574;-0.073952;120.254;0.000;6.0;0.0;15;14
GYRO;23.447;1043.488;0.96425;-1.34574;-4.36555;3
AHRS;23.448;1043.488;-15.5275;-39.1331;-81.9628;-0.31371;-0.16703;-0.57812;-69
PRES;23.450;1043.491;1015.2993;0
LIGH;23.453;1043.496;5352.0;0
ACCE;23.458;1043.502;7.05811;-0.49799;5.34386;3
MAGN;23.459;1043.502;-34.08000;13.98000;-8.04000;3
GYRO;23.465;1043.508;1.07696;-1.26083;-4.62700;3
AHRS;23.466;1043.508;-11.8035;-42.2178;-83.8026;-0.31064;-0.20257;-0.59217;-95
LIGH;23.472;1043.516;5344.0;0
ACCE;23.477;1043.521;7.46033;0.71826;5.14275;3
MAGN;23.478;1043.521;-35.22000;11.46000;-6.66000;3
GYRO;23.484;1043.528;1.54549;-1.10536;-5.12180;3
AHRS;23.485;1043.528;-7.6295;-44.8463;-85.2255;-0.30294;-0.23846;-0.60579;-108
PRES;23.487;1043.531;1015.2748;0
LIGH;23.492;1043.536;5344.0;0
ACCE;23.497;1043.541;7.79552;1.77171;5.08528;3
MAGN;23.498;1043.541;-36.00000;8.52000;-5.34000;3
GYRO;23.504;1043.548;2.02013;-1.05130;-5.23237;3
AHRS;23.504;1043.548;-3.3527;-47.3888;-86.1518;-0.29391;-0.27512;-0.61654;-60
LIGH;23.512;1043.556;5400.0;0
ACCE;23.517;1043.561;7.46991;2.81558;4.93206;3
MAGN;23.519;1043.561;-36.54000;5.58000;-4.20000;3
GYRO;23.524;1043.568;1.97615;-0.89278;-4.78491;3
AHRS;23.526;1043.568;1.0997;-49.5801;-86.8345;-0.28184;-0.31054;-0.62687;93
PRES;23.528;1043.571;1015.2794;0
LIGH;23.532;1043.576;5400.0;0
ACCE;23.537;1043.581;7.36456;4.07972;5.24809;3
MAGN;23.538;1043.581;-36.78000;2.52000;-3.24000;3
GYRO;23.544;1043.588;1.63651;-0.67440;-4.01583;3
AHRS;23.545;1043.588;5.7541;-51.4771;-87.1143;-0.26610;-0.34547;-0.63572;-49
LIGH;23.552;1043.596;5467.0;0
ACCE;23.558;1043.601;7.38372;4.77883;4.68306;3
MAGN;23.559;1043.601;-36.66000;-0.72000;-2.28000;3
GYRO;23.564;1043.608;0.78588;-0.62980;-3.78920;3
AHRS;23.565;1043.608;10.3769;-53.0207;-88.0277;-0.25068;-0.37592;-0.64826;4
PRES;23.567;1043.611;1015.3433;0
LIGH;23.572;1043.616;5467.0;0
ACCE;23.577;1043.621;7.02938;5.40132;4.52025;3
MAGN;23.578;1043.621;-36.54000;-4.02000;-1.20000;3
GYRO;23.584;1043.628;0.02016;-0.44532;-3.79378;3
AHRS;23.585;1043.628;14.6903;-53.7170;-89.0270;-0.23281;-0.39948;-0.66150;-113
LIGH;23.592;1043.636;5457.0;0
ACCE;23.598;1043.642;6.40688;5.59285;4.56814;3
MAGN;23.599;1043.642;-36.06000;-7.20000;-0.42000;3
GYRO;23.604;1043.648;-0.43341;-0.38301;-3.82066;3
AHRS;23.605;1043.648;18.5529;-54.4370;-90.2629;-0.21879;-0.42005;-0.67402;-85
PRES;23.607;1043.651;1015.1676;0
LIGH;23.613;1043.656;5457.0;0
ACCE;23.618;1043.662;5.80354;5.55455;4.46279;3
MAGN;23.619;1043.662;-35.40000;-10.26000;0.36000;3
GYRO;23.624;1043.668;-0.50121;-0.39737;-3.98620;3
AHRS;23.626;1043.668;22.4305;-54.7272;-92.0408;-0.20449;-0.43737;-0.68894;-94
SOUN;23.631;1075.84;0.03283;64.31
LIGH;23.636;1043.676;5374.0;0
ACCE;23.638;1043.682;4.55856;5.61201;4.32872;3
MAGN;23.639;1043.682;-34.32000;-13.32000;1.14000;3
GYRO;23.644;1043.688;-0.33934;-0.52137;-4.27178;3
AHRS;23.645;1043.688;26.3158;-54.6174;-94.3717;-0.19025;-0.45199;-0.70567;0
PRES;23.647;1043.691;1015.3730;0
LIGH;23.653;1043.696;5374.0;0
ACCE;23.658;1043.702;3.66792;5.91847;4.29999;3
MAGN;23.659;1043.702;-33.12000;-16.44000;2.04000;3
GYRO;23.664;1043.708;0.10568;-0.46487;-4.74887;3
AHRS;23.665;1043.708;30.6012;-54.0169;-96.9300;-0.17199;-0.46643;-0.72273;73
LIGH;23.673;1043.716;5315.0;0
ACCE;23.678;1043.722;3.47638;6.78038;4.41491;3
MAGN;23.679;1043.722;-31.56000;-19.62000;2.64000;3
GYRO;23.684;1043.728;0.41447;-0.41020;-4.76750;3
AHRS;23.685;1043.728;34.7976;-53.0786;-99.7697;-0.15370;-0.47930;-0.73895;-37
PRES;23.687;1043.731;1015.2162;0
LIGH;23.693;1043.736;5315.0;0
ACCE;23.698;1043.742;3.20823;7.70933;4.39575;3
MAGN;23.699;1043.742;-29.76000;-22.68000;3.42000;3
GYRO;23.704;1043.748;0.57269;-0.24526;-4.28583;3
AHRS;23.705;1043.748;39.1642;-51.6166;-102.6730;-0.13178;-0.49186;-0.75345;-95
LIGH;23.713;1043.756;5304.0;0
ACCE;23.718;1043.762;2.69108;8.13071;4.30956;3
MAGN;23.719;1043.762;-27.72000;-25.50000;4.08000;3
GYRO;23.724;1043.768;0.73059;-0.09957;-4.13373;3
AHRS;23.725;1043.768;44.0209;-49.7409;-105.8266;-0.10601;-0.50637;-0.76604;104
PRES;23.727;1043.771;1015.2002;0
LIGH;23.733;1043.776;5304.0;0
ACCE;23.739;1043.782;2.13563;8.57124;4.11803;3
MAGN;23.740;1043.782;-25.50000;-27.96000;4.68000;3
GYRO;23.744;1043.788;0.75198;-0.06567;-4.32218;3
AHRS;23.745;1043.788;48.7681;-47.4530;-109.1871;-0.07973;-0.52039;-0.77586;-87
LIGH;23.753;1043.796;5307.0;0
ACCE;23.759;1043.802;1.50356;8.81066;3.76368;3
MAGN;23.760;1043.802;-22.86000;-30.30000;5.16000;3
GYRO;23.764;1043.808;0.78099;-0.04887;-4.63525;3
AHRS;23.765;1043.808;53.4920;-44.4094;-113.0133;-0.05151;-0.53371;-0.78335;92
PRES;23.767;1043.811;1015.1558;0
LIGH;23.773;1043.816;5307.0;0
ACCE;23.780;1043.823;0.86191;8.90643;3.59130;3
MAGN;23.782;1043.823;-20.22000;-32.28000;5.82000;3
GYRO;23.784;1043.828;1.16675;-0.10201;-4.86463;3
AHRS;23.786;1043.828;58.4483;-40.7474;-117.3492;-0.02159;-0.54893;-0.78723;27
LIGH;23.793;1043.836;5311.0;0
ACCE;23.799;1043.843;0.07661;8.78193;3.30400;3
MAGN;23.800;1043.843;-17.40000;-34.08000;6.48000;3
GYRO;23.804;1043.848;1.78342;-0.11484;-5.05430;3
AHRS;23.805;1043.848;63.5914;-35.5563;-123.1207;0.01075;-0.56477;-0.78829;-123
PRES;23.814;1043.851;1015.1876;0
LIGH;23.815;1043.856;5311.0;0
ACCE;23.819;1043.863;-0.90022;8.86812;2.92093;3
MAGN;23.821;1043.863;-14.40000;-35.40000;7.26000;3
GYRO;23.825;1043.868;2.45843;-0.05773;-5.19022;3
AHRS;23.826;1043.868;68.7722;-28.0218;-131.1372;0.04473;-0.58154;-0.78556;89
LIGH;23.833;1043.876;5301.0;0
ACCE;23.840;1043.883;-1.37906;9.02135;2.49955;3
MAGN;23.841;1043.883;-11.28000;-36.36000;8.10000;3
GYRO;23.848;1043.888;3.27302;-0.25473;-5.05033;3
AHRS;23.853;1043.888;73.9235;-17.3808;-142.4140;0.07718;-0.60158;-0.77702;83
PRES;23.855;1043.891;1015.2224;0
LIGH;23.855;1043.896;5301.0;0
ACCE;23.859;1043.903;-2.14520;9.32781;1.98240;3
MAGN;23.860;1043.903;-8.10000;-36.84000;9.18000;3
GYRO;23.864;1043.908;4.03721;-0.54978;-4.74551;3
AHRS;23.865;1043.908;78.4599;1.9127;-162.3355;0.10987;-0.62286;-0.76370;-124
LIGH;23.872;1043.916;5115.0;0
MAGN;23.879;1043.923;-4.74000;-37.02000;10.26000;3
GYRO;23.884;1043.928;4.57141;-0.96395;-4.55797;3
AHRS;23.884;1043.928;80.8262;35.5409;163.0780;0.13901;-0.64483;-0.74628;109
PRES;23.887;1043.931;1015.2408;0
LIGH;23.892;1043.936;5115.0;0
ACCE;23.900;1043.944;-4.50110;9.17458;-0.03831;3
MAGN;23.901;1043.944;-1.44000;-36.84000;11.34000;3
GYRO;23.904;1043.948;4.88692;-1.27060;-4.35883;3
AHRS;23.905;1043.948;79.5399;71.7608;125.7006;0.16433;-0.66677;-0.72524;93
LIGH;23.912;1043.956;4564.0;0
ACCE;23.919;1043.963;-4.75010;9.12670;-0.39265;3
MAGN;23.920;1043.963;1.74000;-36.24000;12.54000;3
GYRO;23.924;1043.968;4.91594;-1.58733;-3.89366;3
AHRS;23.925;1043.968;76.1264;91.5839;104.0419;0.18032;-0.68615;-0.70468;63
PRES;23.927;1043.971;1015.1256;0
LIGH;23.932;1043.976;4564.0;0
ACCE;23.940;1043.983;-4.95121;8.63828;-0.88107;3
MAGN;23.941;1043.983;4.92000;-35.34000;13.86000;3
GYRO;23.944;1043.988;4.72718;-1.26419;-3.40466;3
AHRS;23.945;1043.988;71.4271;103.0974;91.1178;-0.19983;0.70438;0.68057;-60
LIGH;23.952;1043.996;3960.0;0
ACCE;23.960;1044.004;-5.64074;7.54652;-1.23541;3
MAGN;23.961;1044.004;7.86000;-33.66000;15.42000;3
GYRO;23.964;1044.008;4.28644;-0.70952;-2.96819;3
AHRS;23.965;1044.008;67.0352;108.6074;83.9080;-0.21304;0.71893;0.65872;-84
PRES;23.967;1044.011;1015.2205;0
LIGH;23.972;1044.016;3960.0;0
ACCE;23.980;1044.024;-6.35900;6.93361;-1.82917;3
MAGN;23.981;1044.024;10.74000;-31.98000;16.74000;3
GYRO;23.984;1044.028;3.59097;-0.26939;-2.72782;3
AHRS;23.985;1044.028;63.0377;111.2645;79.6616;-0.22408;0.72939;0.63961;-11
LIGH;23.992;1044.036;3467.0;0
ACCE;24.000;1044.044;-7.09641;6.44519;-2.74854;3
MAGN;24.002;1044.044;13.32000;-30.00000;18.00000;3
GYRO;24.004;1044.048;2.73515;0.12401;-2.53204;3
AHRS;24.005;1044.048;59.4260;112.6083;77.2416;-0.23618;0.73620;0.62294;120
PRES;24.007;1044.051;1015.2454;0
LIGH;24.013;1044.056;3467.0;0
ACCE;24.020;1044.064;-7.22091;6.37815;-3.01669;3
MAGN;24.021;1044.064;15.96000;-27.78000;19.20000;3
GYRO;24.024;1044.068;2.19362;0.32284;-2.14658;3
AHRS;24.025;1044.068;56.1834;113.4867;75.4522;-0.24715;0.74150;0.60747;83
LIGH;24.033;1044.076;3204.0;0
ACCE;24.041;1044.084;-6.93361;5.96635;-3.00712;3
MAGN;24.043;1044.084;18.18000;-25.38000;20.52000;3
GYRO;24.060;1044.088;1.90498;0.60537;-1.68721;3
AHRS;24.064;1044.088;53.1743;114.1966;74.4441;-0.26058;0.74494;0.59306;117
PRES;24.066;1044.091;1015.2960;0
LIGH;24.067;1044.096;3204.0;0
ACCE;24.069;1044.107;-7.23049;5.11401;-3.07416;3
MAGN;24.070;1044.107;20.28000;-22.92000;21.90000;3
GYRO;24.071;1044.108;1.61513;0.78710;-1.47616;3
AHRS;24.072;1044.108;50.3019;114.5491;73.9168;-0.27425;0.74664;0.57992;76
LIGH;24.074;1044.116;3087.0;0
ACCE;24.082;1044.125;-7.39329;4.52983;-3.16992;3
MAGN;24.083;1044.125;22.14000;-20.40000;23.16000;3
GYRO;24.084;1044.128;1.40591;0.89461;-1.60169;3
AHRS;24.085;1044.128;47.4995;115.0210;73.4198;-0.28808;0.74825;0.56623;-43
PRES;24.087;1044.131;1015.1813;0
LIGH;24.093;1044.136;3087.0;0
ACCE;24.102;1044.145;-7.34541;4.27126;-3.52426;3
MAGN;24.103;1044.145;23.52000;-17.64000;24.24000;3
GYRO;24.104;1044.148;1.27213;0.90103;-1.62673;3
AHRS;24.105;1044.148;44.8278;115.3506;72.9612;-0.30052;0.74934;0.55297;50
LIGH;24.112;1044.156;3001.0;0
MAGN;24.122;1044.165;24.72000;-14.82000;25.50000;3
GYRO;24.124;1044.168;1.28068;1.07970;-1.59619;3
AHRS;24.125;1044.168;41.8976;115.8372;72.5124;-0.31484;0.75038;0.53762;82
PRES;24.127;1044.171;1015.2120;0
SOUN;24.130;358.47;0.01094;54.76
LIGH;24.135;1044.176;3001.0;0
ACCE;24.142;1044.186;-7.35499;4.33829;-4.94163;3
MAGN;24.143;1044.186;25.68000;-12.12000;26.46000;3
GYRO;24.144;1044.188;1.40163;1.41996;-1.45416;3
AHRS;24.145;1044.188;38.9411;116.7441;71.8027;-0.32915;0.75277;0.51982;-49
LIGH;24.152;1044.196;2934.0;0
ACCE;24.162;1044.206;-7.24964;3.91691;-5.28640;3
MAGN;24.163;1044.206;26.16000;-9.48000;27.36000;3
GYRO;24.164;1044.208;1.60596;1.89460;-1.07940;3
AHRS;24.165;1044.208;36.1349;118.0716;70.6627;-0.34126;0.75734;0.49983;103
PRES;24.167;1044.211;1015.1719;0
LIGH;24.172;1044.216;2934.0;0
ACCE;24.182;1044.226;-7.29753;3.19865;-5.15232;3
MAGN;24.183;1044.226;26.46000;-6.78000;28.08000;3
GYRO;24.184;1044.228;1.69912;2.31884;-0.80268;3
AHRS;24.185;1044.228;33.3005;120.0805;69.2685;-0.35401;0.76429;0.47617;-43
LIGH;24.192;1044.236;2972.0;0
ACCE;24.203;1044.247;-7.13472;2.54743;-5.51624;3
MAGN;24.204;1044.247;26.40000;-4.38000;28.62000;3
GYRO;24.206;1044.248;1.69912;2.37199;-0.81734;3
AHRS;24.207;1044.248;30.3963;122.1072;67.6555;-0.36471;0.77215;0.45059;61
PRES;24.209;1044.251;1015.2265;0
LIGH;24.213;1044.256;2972.0;0
ACCE;24.222;1044.266;-6.98149;2.53785;-6.20577;3
MAGN;24.224;1044.266;26.04000;-1.92000;29.16000;3
GYRO;24.225;1044.268;1.80480;2.33137;-1.01159;3
AHRS;24.226;1044.268;27.3069;124.2280;65.7824;-0.37372;0.78118;0.42201;34
LIGH;24.233;1044.276;3115.0;0
ACCE;24.242;1044.286;-6.51223;2.77727;-6.88572;3
MAGN;24.243;1044.286;25.62000;0.36000;29.58000;3
GYRO;24.244;1044.288;2.09802;2.51096;-1.01037;3
AHRS;24.245;1044.288;24.2000;126.6756;63.6178;-0.38064;0.79215;0.39046;-8
PRES;24.247;1044.291;1015.3082;0
LIGH;24.253;1044.296;3115.0;0
ACCE;24.263;1044.306;-5.88974;2.26013;-6.97192;3
MAGN;24.264;1044.306;24.54000;2.70000;30.06000;3
GYRO;24.265;1044.308;2.31762;3.06105;-0.60751;3
AHRS;24.266;1044.308;21.2887;129.4851;61.2158;-0.38473;0.80513;0.35729;-90
LIGH;24.273;1044.316;3349.0;0
ACCE;24.283;1044.326;-5.96635;1.50356;-7.17303;3
MAGN;24.284;1044.326;23.46000;4.68000;30.54000;3
GYRO;24.285;1044.328;2.30602;3.42482;-0.45754;3
AHRS;24.286;1044.328;18.2336;132.0674;58.8056;-0.38688;0.81762;0.32304;103
PRES;24.287;1044.331;1015.2206;0
LIGH;24.293;1044.336;3349.0;0
ACCE;24.303;1044.346;-5.76524;1.40779;-8.34140;3
MAGN;24.305;1044.346;22.26000;6.54000;30.96000;3
GYRO;24.306;1044.348;2.18659;3.16550;-0.72052;3
AHRS;24.307;1044.348;15.1145;134.5117;56.3302;-0.38670;0.82998;0.28783;89
LIGH;24.313;1044.356;3646.0;0
ACCE;24.323;1044.367;-4.94163;1.68552;-8.92558;3
MAGN;24.324;1044.367;21.00000;8.28000;31.44000;3
GYRO;24.325;1044.368;2.20645;3.17467;-0.58368;3
AHRS;24.327;1044.368;12.2928;137.6651;53.4803;-0.38265;0.84541;0.25071;125
PRES;24.329;1044.371;1015.2234;0
LIGH;24.333;1044.376;3646.0;0
ACCE;24.343;1044.387;-4.67348;0.63207;-9.28950;3
MAGN;24.344;1044.387;19.62000;10.02000;31.80000;3
GYRO;24.345;1044.388;2.22874;3.29470;0.07727;3
AHRS;24.346;1044.388;9.7878;140.6227;50.4840;-0.37405;0.86079;0.21580;-125
LIGH;24.353;1044.396;3892.0;0
ACCE;24.363;1044.407;-4.50110;-0.80445;-9.50019;3
MAGN;24.364;1044.407;18.00000;11.58000;32.04000;3
GYRO;24.365;1044.408;1.93125;3.46422;0.09132;3
AHRS;24.366;1044.408;7.3156;143.4537;48.0962;-0.36790;0.87354;0.18283;12
PRES;24.368;1044.411;1015.2413;0
LIGH;24.373;1044.416;3892.0;0
ACCE;24.383;1044.427;-3.75411;-0.99599;-9.73961;3
MAGN;24.384;1044.427;16.08000;13.08000;31.98000;3
GYRO;24.385;1044.428;1.49326;3.27179;-0.25381;3
AHRS;24.387;1044.428;5.0727;146.1004;45.6464;-0.35878;0.88581;0.15199;115
LIGH;24.393;1044.436;4030.0;0
GNSS;24.401;1491388029.999;39.993574;-0.073952;119.938;0.000;6.0;0.0;15;13
GYRO;24.411;1044.448;1.22387;2.78310;-0.49205;3
AHRS;24.413;1044.448;2.8388;148.7612;43.4521;-0.35019;0.89685;0.12180;106
ACCE;24.414;1044.448;-3.26569;-1.37906;-9.69173;3
MAGN;24.415;1044.448;13.92000;14.70000;32.10000;3
PRES;24.416;1044.451;1015.2886;0
LIGH;24.416;1044.456;4030.0;0
GNSS;24.417;1491388029.999;39.993574;-0.073952;119.938;0.000;6.0;0.0;15;13
ACCE;24.427;1044.467;-2.48997;-1.39821;-10.09395;3
MAGN;24.428;1044.467;12.06000;16.14000;32.22000;3
GYRO;24.429;1044.468;0.88178;2.67376;-0.55070;3
AHRS;24.430;1044.468;1.0024;151.6905;41.8007;-0.34390;0.90657;0.09516;-92
LIGH;24.433;1044.476;3998.0;0
GYRO;24.444;1044.488;0.26481;3.31211;-0.45326;3
AHRS;24.445;1044.488;-0.0775;154.6452;40.6160;-0.33874;0.91493;0.07555;-111
ACCE;24.447;1044.489;-1.40779;-1.38864;-9.80665;3
MAGN;24.448;1044.489;9.84000;17.40000;32.10000;3
PRES;24.448;1044.491;1015.2021;0
LIGH;24.452;1044.496;3998.0;0
ACCE;24.464;1044.507;-0.66080;-1.44610;-9.47146;3
MAGN;24.464;1044.507;7.56000;18.84000;32.16000;3
GYRO;24.465;1044.508;0.07605;3.66947;-0.54917;3
AHRS;24.466;1044.508;-1.6777;157.6686;39.5516;-0.33457;0.92215;0.05200;107
LIGH;24.472;1044.516;3959.0;0
ACCE;24.483;1044.527;-0.30646;-1.58975;-9.62469;3
MAGN;24.484;1044.527;5.28000;19.92000;31.98000;3
GYRO;24.484;1044.528;0.62644;3.26202;-0.84055;3
AHRS;24.485;1044.528;-3.2891;160.2172;38.5704;-0.32988;0.92784;0.03002;-44
PRES;24.487;1044.531;1015.1683;0
LIGH;24.492;1044.536;3959.0;0
ACCE;24.503;1044.547;0.44053;-1.67594;-10.22803;3
MAGN;24.504;1044.547;3.06000;21.06000;31.74000;3
GYRO;24.505;1044.548;1.37994;3.10045;-1.00793;3
AHRS;24.505;1044.548;-5.2767;163.9243;37.4163;-0.32336;0.93480;0.00163;-24
LIGH;24.512;1044.556;3830.0;0
ACCE;24.523;1044.567;1.13964;-2.02071;-10.38126;3
MAGN;24.524;1044.567;0.72000;22.02000;31.38000;3
GYRO;24.525;1044.568;1.39369;3.81363;-0.83566;3
AHRS;24.525;1044.568;-6.9575;168.2111;36.4627;-0.31655;0.94109;-0.02526;-73
PRES;24.527;1044.571;1015.0566;0
LIGH;24.532;1044.576;3830.0;0
ACCE;24.544;1044.587;1.93451;-2.26970;-9.34696;3
MAGN;24.544;1044.587;-1.62000;22.74000;30.60000;3
GYRO;24.545;1044.588;1.05069;4.20367;-1.16187;3
AHRS;24.545;1044.588;-9.0040;172.1713;36.3219;-0.31509;0.94337;-0.05320;-99
LIGH;24.552;1044.596;3666.0;0
ACCE;24.564;1044.608;2.73897;-2.15478;-9.13627;3
MAGN;24.565;1044.608;-4.14000;23.46000;29.82000;3
GYRO;24.566;1044.608;0.85368;3.79195;-1.35643;3
AHRS;24.566;1044.608;-10.9355;176.0382;36.0098;-0.31064;0.94512;-0.07993;-109
PRES;24.567;1044.611;1015.2257;0
LIGH;24.572;1044.616;3666.0;0
GYRO;24.584;1044.628;1.21104;3.10961;-1.41568;3
AHRS;24.586;1044.628;-13.0320;-179.9143;36.0596;-0.30743;0.94478;-0.10814;-40
ACCE;24.587;1044.628;3.39019;-2.37505;-9.41400;3
MAGN;24.588;1044.628;-6.48000;24.12000;28.92000;3
LIGH;24.592;1044.636;3393.0;0
GYRO;24.604;1044.648;1.70309;2.96483;-1.34085;3
AHRS;24.605;1044.648;-14.8714;-175.5966;36.4210;-0.30493;0.94279;-0.13475;-116
ACCE;24.607;1044.648;3.88818;-2.24097;-10.05565;3
MAGN;24.608;1044.648;-8.64000;24.54000;27.60000;3
PRES;24.609;1044.651;1015.2652;0
LIGH;24.613;1044.656;3393.0;0
GYRO;24.624;1044.668;1.71042;3.07387;-1.21043;3
AHRS;24.625;1044.668;-16.2345;-172.1723;36.7666;0.30234;-0.94031;0.15499;91
ACCE;24.627;1044.668;4.19464;-2.38462;-9.93115;3
MAGN;24.628;1044.668;-10.98000;25.02000;26.16000;3
LIGH;24.633;1044.676;3041.0;0
SOUN;24.635;548.57;0.01674;58.46
GYRO;24.644;1044.688;1.24800;3.11480;-1.15118;3
AHRS;24.645;1044.688;-17.4143;-168.8475;37.2898;0.30058;-0.93687;0.17347;59
ACCE;24.647;1044.688;4.53941;-2.49955;-9.19373;3
MAGN;24.648;1044.688;-13.32000;25.38000;24.84000;3
PRES;24.649;1044.691;1015.1942;0
LIGH;24.653;1044.696;3041.0;0
GYRO;24.664;1044.708;0.54886;3.18291;-1.09375;3
AHRS;24.665;1044.708;-18.0651;-165.3780;37.7863;0.29829;-0.93326;0.18802;42
ACCE;24.667;1044.709;5.26724;-2.68151;-8.39886;3
MAGN;24.668;1044.709;-15.72000;25.50000;23.34000;3
LIGH;24.673;1044.716;2713.0;0
GYRO;24.684;1044.728;0.24160;3.15451;-0.93676;3
AHRS;24.685;1044.728;-18.6244;-161.9692;38.1932;0.29490;-0.92929;0.20161;-17
ACCE;24.687;1044.729;6.17704;-2.63362;-7.92002;3
MAGN;24.688;1044.729;-17.94000;25.62000;21.60000;3
PRES;24.689;1044.731;1015.1840;0
LIGH;24.693;1044.736;2713.0;0
GYRO;24.704;1044.748;0.49633;2.88848;-0.91508;3
AHRS;24.705;1044.748;-19.0482;-158.6156;38.7623;0.29264;-0.92436;0.21410;105
ACCE;24.707;1044.749;6.92403;-2.56658;-7.84340;3
MAGN;24.708;1044.749;-19.92000;25.68000;20.10000;3
LIGH;24.713;1044.756;2370.0;0
GYRO;24.724;1044.768;0.84269;2.88512;-1.04702;3
AHRS;24.725;1044.768;-19.2517;-154.7654;39.3903;0.28986;-0.91814;0.22621;117
ACCE;24.727;1044.769;7.33583;-2.58574;-7.67102;3
MAGN;24.728;1044.769;-21.72000;25.62000;18.36000;3
PRES;24.730;1044.771;1015.2183;0
LIGH;24.733;1044.776;2370.0;0
GYRO;24.744;1044.788;0.82833;3.07387;-1.17256;3
AHRS;24.745;1044.788;-19.2688;-150.7724;40.0556;0.28705;-0.91077;0.23734;48
ACCE;24.747;1044.789;7.76679;-2.50912;-7.25922;3
MAGN;24.748;1044.789;-23.58000;25.38000;16.38000;3
LIGH;24.753;1044.796;2088.0;0
GYRO;24.764;1044.808;0.54917;3.17344;-1.34696;3
AHRS;24.765;1044.808;-19.1013;-146.7617;41.0090;0.28655;-0.90170;0.24771;-13
ACCE;24.767;1044.809;8.06367;-2.37505;-6.80911;3
MAGN;24.768;1044.809;-25.20000;25.26000;14.46000;3
PRES;24.769;1044.811;1015.1716;0
LIGH;24.773;1044.816;2088.0;0
GYRO;24.784;1044.828;0.41356;3.33166;-1.39583;3
AHRS;24.786;1044.828;-18.9375;-142.4948;42.0462;0.28571;-0.89082;0.25917;-125
ACCE;24.787;1044.829;8.37971;-2.35589;-6.06212;3
MAGN;24.788;1044.829;-26.70000;24.96000;12.30000;3
LIGH;24.793;1044.836;1871.0;0
GYRO;24.804;1044.848;0.31001;3.51431;-1.25258;3
AHRS;24.806;1044.848;-18.4793;-138.1467;42.9067;0.28381;-0.87902;0.26852;-28
ACCE;24.807;1044.849;8.59997;-2.24097;-5.16190;3
MAGN;24.808;1044.849;-27.96000;24.72000;10.14000;3
PRES;24.810;1044.851;1015.2485;0
LIGH;24.813;1044.856;1871.0;0
GYRO;24.824;1044.868;0.29138;3.48438;-1.16736;3
AHRS;24.826;1044.868;-17.8566;-133.9097;43.7634;0.28242;-0.86620;0.27665;51
ACCE;24.827;1044.869;8.77236;-1.89621;-4.47237;3
MAGN;24.829;1044.869;-29.22000;24.18000;7.74000;3
LIGH;24.833;1044.876;1631.0;0
GYRO;24.844;1044.888;0.49999;3.18139;-1.24464;3
AHRS;24.846;1044.888;-17.2635;-129.7393;44.6921;0.28136;-0.85211;0.28531;27
ACCE;24.849;1044.889;9.18416;-1.61848;-3.99353;3
MAGN;24.850;1044.889;-30.36000;23.70000;5.34000;3
PRES;24.852;1044.891;1015.2158;0
LIGH;24.853;1044.896;1631.0;0
GYRO;24.864;1044.908;0.77763;2.74431;-1.43523;3
AHRS;24.866;1044.908;-16.5974;-125.7311;45.6210;0.28072;-0.83727;0.29337;22
ACCE;24.867;1044.910;9.66300;-1.48441;-3.44765;3
MAGN;24.869;1044.910;-31.08000;23.28000;3.18000;3
LIGH;24.873;1044.916;1434.0;0
GYRO;24.884;1044.928;0.95356;2.65238;-1.73608;3
AHRS;24.885;1044.928;-15.6532;-121.6049;46.7678;0.28226;-0.82015;0.30092;-110
ACCE;24.888;1044.930;9.93115;-1.27372;-3.14119;3
MAGN;24.889;1044.930;-31.80000;22.56000;0.96000;3
PRES;24.890;1044.931;1015.2253;0
LIGH;24.893;1044.936;1434.0;0
GYRO;24.905;1044.948;0.95387;2.64566;-1.93400;3
AHRS;24.906;1044.948;-14.5592;-117.8205;48.0137;0.28583;-0.80260;0.30752;85
ACCE;24.908;1044.950;10.06522;-1.09176;-2.67193;3
MAGN;24.908;1044.950;-32.34000;21.78000;-1.32000;3
LIGH;24.913;1044.956;1334.0;0
GYRO;24.924;1044.968;0.84269;2.69941;-2.02716;3
AHRS;24.925;1044.968;-13.2717;-114.0441;49.2722;0.29017;-0.78363;0.31350;84
ACCE;24.928;1044.970;9.88326;-0.53630;-1.88663;3
MAGN;24.929;1044.970;-32.88000;20.82000;-3.54000;3
PRES;24.930;1044.971;1015.1775;0
LIGH;24.933;1044.976;1334.0;0
GYRO;24.944;1044.988;0.66218;2.82953;-1.92209;3
AHRS;24.945;1044.988;-11.8937;-110.3053;50.3286;0.29351;-0.76396;0.31861;-35
ACCE;24.947;1044.990;9.80665;-0.18196;-1.37906;3
MAGN;24.948;1044.990;-33.30000;19.92000;-5.70000;3
LIGH;24.953;1044.996;1292.0;0
GYRO;24.964;1045.008;0.54153;2.82525;-1.77059;3
AHRS;24.965;1045.008;-10.4312;-106.7260;51.2174;0.29648;-0.74406;0.32264;53
ACCE;24.968;1045.010;9.83538;0.24900;-0.74699;3
MAGN;24.969;1045.010;-33.36000;18.90000;-7.92000;3
PRES;24.970;1045.011;1015.2319;0
LIGH;24.973;1045.016;1292.0;0
GYRO;24.984;1045.028;0.51191;2.62611;-1.79411;3
AHRS;24.985;1045.028;-8.7281;-103.2696;51.9090;0.29969;-0.72362;0.32450;-126
ACCE;24.987;1045.030;9.76834;0.79487;-0.21069;3
MAGN;24.988;1045.030;-33.18000;17.94000;-10.14000;3
LIGH;24.993;1045.036;1444.0;0
GYRO;25.004;1045.048;0.62278;2.48408;-1.92697;3
AHRS;25.005;1045.048;-6.9736;-99.8391;52.4858;0.30258;-0.70232;0.32591;87
ACCE;25.008;1045.050;9.58638;1.42694;0.22027;3
MAGN;25.009;1045.050;-32.94000;16.68000;-12.24000;3
PRES;25.010;1045.051;1015.2612;0
LIGH;25.013;1045.056;1444.0;0
GYRO;25.024;1045.068;0.65760;2.47034;-1.99722;3
AHRS;25.025;1045.068;-5.1467;-96.4921;52.8109;0.30465;-0.68080;0.32586;-78
ACCE;25.027;1045.070;9.29908;1.59933;0.83318;3
MAGN;25.028;1045.070;-32.64000;15.42000;-14.34000;3
LIGH;25.033;1045.076;1745.0;0
GYRO;25.060;1045.088;0.52657;2.39245;-2.03235;3
AHRS;25.062;1045.088;-3.1175;-93.3605;52.9805;0.30769;-0.65924;0.32362;62
PRES;25.064;1045.091;1015.2509;0
ACCE;25.065;1045.091;8.98304;1.83875;1.59933;3
MAGN;25.066;1045.091;-32.22000;14.10000;-16.44000;3
LIGH;25.067;1045.096;1745.0;0
GYRO;25.068;1045.108;0.32070;2.16338;-2.01066;3
AHRS;25.069;1045.108;-0.9197;-90.4460;53.0534;0.31196;-0.63763;0.31966;-77
ACCE;25.071;1045.111;8.81066;2.09732;2.01113;3
MAGN;25.072;1045.111;-31.74000;12.78000;-18.42000;3
LIGH;25.073;1045.116;2500.0;0
GYRO;25.084;1045.128;0.20617;2.16246;-1.91690;3
AHRS;25.086;1045.128;1.1799;-87.2890;52.9150;0.31415;-0.61454;0.31602;123
PRES;25.088;1045.131;1015.2457;0
ACCE;25.089;1045.131;8.48505;2.55701;2.17394;3
MAGN;25.091;1045.131;-31.02000;11.52000;-20.34000;3
LIGH;25.093;1045.136;2500.0;0
GYRO;25.104;1045.148;0.27153;2.31732;-1.89704;3
AHRS;25.106;1045.148;3.3184;-84.0556;52.5728;0.31565;-0.59048;0.31145;-77
ACCE;25.109;1045.151;8.21690;3.20823;2.57616;3
MAGN;25.110;1045.151;-30.24000;10.32000;-22.14000;3
LIGH;25.113;1045.156;3983.0;0
WIFI;25.117;2580.066;WAP116;20:17:FF:FF:F1:16;-70
WIFI;25.117;2580.066;WAP240;20:17:FF:FF:F2:40;-89
WIFI;25.117;2580.066;WAP131;20:17:FF:FF:F1:31;-77
WIFI;25.117;2580.066;WAP123;20:17:FF:FF:F1:23;-84
WIFI;25.117;2580.066;WAP320;20:17:FF:FF:F3:20;-69
WIFI;25.117;2580.066;WAP124;20:17:FF:FF:F1:24;-77
WIFI;25.117;2580.066;WAP110;20:17:FF:FF:F1:10;-74
WIFI;25.117;2580.066;WAP314;20:17:FF:FF:F3:14;-73
WIFI;25.117;2580.066;WAP192;20:17:FF:FF:F1:92;-71
WIFI;25.117;2580.066;WAP008;20:17:FF:FF:F0:08;-83
WIFI;25.117;2580.066;WAP014;20:17:FF:FF:F0:14;-82
WIFI;25.117;2580.066;WAP143;20:17:FF:FF:F1:43;-87
WIFI;25.117;2580.066;WAP265;20:17:FF:FF:F2:65;-85
WIFI;25.117;2580.066;WAP031;20:17:FF:FF:F0:31;-88
WIFI;25.117;2580.066;WAP214;20:17:FF:FF:F2:14;-83
WIFI;25.117;2580.066;WAP122;20:17:FF:FF:F1:22;-83
WIFI;25.117;2580.066;WAP234;20:17:FF:FF:F2:34;-91
WIFI;25.117;2580.066;WAP160;20:17:FF:FF:F1:60;-91
WIFI;25.117;2580.066;WAP129;20:17:FF:FF:F1:29;-82
WIFI;25.117;2580.066;WAP058;20:17:FF:FF:F0:58;-84
WIFI;25.117;2580.066;WAP206;20:17:FF:FF:F2:06;-93
GYRO;25.153;1045.168;0.37965;2.32190;-1.93003;3
AHRS;25.155;1045.168;5.4363;-80.9668;52.0515;0.31696;-0.56691;0.30569;-85
PRES;25.156;1045.171;1015.1794;0
ACCE;25.157;1045.171;7.94875;3.49553;2.95923;3
MAGN;25.158;1045.171;-29.40000;9.00000;-23.88000;3
LIGH;25.167;1045.176;3983.0;0
GYRO;25.170;1045.188;0.36866;2.15727;-2.06931;3
AHRS;25.171;1045.188;7.7525;-77.9610;51.4074;0.31956;-0.54272;0.29807;-60
ACCE;25.173;1045.192;7.46991;3.71580;3.21781;3
MAGN;25.174;1045.192;-28.38000;7.80000;-25.32000;3
LIGH;25.175;1045.196;6476.0;0
GYRO;25.176;1045.208;0.27122;2.02685;-2.19362;3
AHRS;25.176;1045.208;10.1935;-74.8933;50.6617;0.32286;-0.51721;0.28951;94
PRES;25.178;1045.211;1015.2628;0
ACCE;25.179;1045.212;7.21134;4.05099;3.36146;3
MAGN;25.180;1045.212;-27.48000;6.36000;-26.94000;3
LIGH;25.181;1045.216;6476.0;0
SOUN;25.181;523.03;0.01596;58.04
GYRO;25.186;1045.228;0.14661;2.11237;-2.14963;3
AHRS;25.187;1045.228;12.5398;-71.6822;49.7299;0.32506;-0.49086;0.28080;125
ACCE;25.188;1045.232;6.91445;4.37660;3.25611;3
MAGN;25.189;1045.232;-26.34000;5.04000;-28.56000;3
LIGH;25.203;1045.236;7953.0;0
GYRO;25.204;1045.248;-0.06078;2.49722;-2.03510;3
AHRS;25.205;1045.248;14.8165;-68.1672;48.4408;0.32537;-0.46300;0.27104;-27
PRES;25.207;1045.251;1015.1906;0
ACCE;25.208;1045.252;6.40688;4.64475;3.66792;3
MAGN;25.209;1045.252;-25.02000;3.96000;-29.82000;3
LIGH;25.213;1045.257;7953.0;0
GYRO;25.224;1045.268;-0.17257;2.62855;-2.02777;3
AHRS;25.224;1045.268;17.1316;-64.8191;47.0169;0.32671;-0.43584;0.25979;-53
ACCE;25.228;1045.272;5.97593;4.85544;4.09887;3
MAGN;25.229;1045.272;-23.58000;2.88000;-31.08000;3
LIGH;25.232;1045.276;14047.0;0
GYRO;25.244;1045.288;-0.13347;2.53265;-2.29197;3
AHRS;25.244;1045.288;19.5958;-61.3489;45.4224;0.32911;-0.40723;0.24714;-11
PRES;25.247;1045.291;1015.2241;0
ACCE;25.248;1045.292;5.64074;5.00867;4.42448;3
MAGN;25.248;1045.292;-22.02000;1.80000;-32.34000;3
LIGH;25.252;1045.296;14047.0;0
GYRO;25.264;1045.308;-0.05253;2.48653;-2.60015;3
AHRS;25.265;1045.308;21.9782;-57.5200;43.5097;0.33026;-0.37674;0.23377;54
ACCE;25.268;1045.312;5.17148;4.97036;4.73094;3
MAGN;25.270;1045.312;-20.16000;0.78000;-33.36000;3
LIGH;25.272;1045.316;30800.0;0
GYRO;25.284;1045.328;-0.24190;2.57541;-2.70338;3
AHRS;25.285;1045.328;24.1165;-53.3779;41.0897;0.32892;-0.34580;0.21877;-61
PRES;25.287;1045.331;1015.1567;0
ACCE;25.289;1045.332;4.39575;4.83629;5.38217;3
MAGN;25.290;1045.332;-18.66000;0.00000;-34.32000;3
LIGH;25.292;1045.336;30800.0;0
GYRO;25.304;1045.348;-0.45021;2.44529;-2.53570;3
AHRS;25.306;1045.348;26.1090;-49.4095;38.5321;0.32805;-0.31663;0.20289;68
ACCE;25.309;1045.353;3.41892;5.30555;5.62159;3
MAGN;25.310;1045.353;-16.92000;-0.78000;-35.10000;3
LIGH;25.313;1045.356;35996.0;0
GYRO;25.324;1045.368;-0.66737;2.43399;-2.33503;3
AHRS;25.325;1045.368;27.7599;-44.9464;35.5374;0.32434;-0.28574;0.18644;51
PRES;25.327;1045.371;1015.1811;0
ACCE;25.329;1045.373;2.73897;5.57370;6.21535;3
MAGN;25.330;1045.373;-14.94000;-1.38000;-35.88000;3
LIGH;25.333;1045.376;35996.0;0
GYRO;25.345;1045.388;-0.62644;2.30999;-2.23943;3
AHRS;25.346;1045.388;29.0732;-40.5326;32.3061;0.31945;-0.25655;0.16912;-116
ACCE;25.349;1045.393;2.07817;5.39174;6.66546;3
MAGN;25.351;1045.393;-13.02000;-1.98000;-36.60000;3
LIGH;25.353;1045.396;38327.0;0
GYRO;25.364;1045.408;-0.43860;1.75166;-2.28555;3
AHRS;25.367;1045.408;30.3536;-36.4935;28.9265;0.31623;-0.23051;0.14955;-38
PRES;25.369;1045.411;1015.2467;0
ACCE;25.370;1045.413;1.66636;5.44920;6.87615;3
MAGN;25.371;1045.413;-11.04000;-2.34000;-37.14000;3
LIGH;25.373;1045.416;38327.0;0
GYRO;25.384;1045.428;-0.52931;1.26388;-2.09191;3
AHRS;25.385;1045.428;31.0292;-32.3968;25.5240;0.30990;-0.20542;0.13163;81
ACCE;25.389;1045.433;1.16837;5.48751;6.63673;3
MAGN;25.390;1045.433;-9.30000;-2.58000;-37.92000;3
LIGH;25.393;1045.436;39770.0;0
GYRO;25.405;1045.448;-0.75747;1.26052;-1.85978;3
AHRS;25.407;1045.448;31.4990;-28.1824;22.0111;0.30316;-0.17976;0.11334;76
PRES;25.409;1045.451;1015.1096;0
ACCE;25.410;1045.453;0.71826;5.55455;6.74207;3
MAGN;25.410;1045.453;-7.44000;-2.64000;-38.40000;3
LIGH;25.414;1045.456;39770.0;0
GNSS;25.417;1491388030.999;39.993574;-0.073952;120.567;0.000;6.0;0.0;15;14
GNSS;25.421;1491388030.999;39.993574;-0.073952;120.567;0.000;6.0;0.0;15;14
GYRO;25.425;1045.468;-1.05099;1.19271;-1.78770;3
AHRS;25.426;1045.468;31.6750;-24.4514;18.4410;0.29592;-0.15835;0.09361;21
ACCE;25.430;1045.473;0.18196;5.68862;7.27837;3
MAGN;25.431;1045.473;-5.70000;-2.58000;-38.76000;3
LIGH;25.432;1045.476;39946.0;0
GYRO;25.444;1045.488;-1.30175;0.78313;-1.85092;3
AHRS;25.445;1045.488;31.5599;-21.1249;14.9736;0.28804;-0.14006;0.07384;-79
PRES;25.447;1045.491;1015.2340;0
ACCE;25.449;1045.493;-0.12450;5.65032;7.69975;3
MAGN;25.450;1045.493;-4.08000;-2.46000;-39.18000;3
LIGH;25.452;1045.496;39946.0;0
GYRO;25.464;1045.508;-1.48165;0.38668;-1.92025;3
AHRS;25.465;1045.508;31.1056;-17.8386;11.5790;0.27860;-0.12188;0.05465;-120
ACCE;25.470;1045.513;-0.14365;5.26724;7.54652;3
MAGN;25.470;1045.513;-2.52000;-2.04000;-39.60000;3
LIGH;25.472;1045.516;39653.0;0
GYRO;25.484;1045.528;-1.47066;0.44502;-1.92117;3
AHRS;25.484;1045.528;30.5079;-14.4056;8.2276;0.26903;-0.10193;0.03576;-94
PRES;25.487;1045.531;1015.2926;0
ACCE;25.490;1045.533;-0.22984;4.75010;7.53695;3
MAGN;25.490;1045.533;-0.78000;-1.56000;-39.84000;3
LIGH;25.492;1045.536;39653.0;0
GYRO;25.504;1045.548;-1.42606;0.60384;-1.80572;3
AHRS;25.504;1045.548;29.6821;-11.3144;5.0400;0.25883;-0.08399;0.01707;-5
ACCE;25.510;1045.553;-0.42138;4.49152;7.78594;3
MAGN;25.510;1045.553;0.66000;-1.02000;-39.96000;3
LIGH;25.512;1045.556;38888.0;0
GYRO;25.524;1045.568;-1.43217;0.68570;-1.59405;3
AHRS;25.525;1045.568;28.6863;-8.4540;2.2364;0.24840;-0.06658;0.00060;-51
PRES;25.527;1045.571;1015.2520;0
ACCE;25.530;1045.574;-0.64165;4.23295;8.02536;3
MAGN;25.531;1045.574;1.80000;-0.42000;-40.08000;3
LIGH;25.532;1045.576;38888.0;0
GYRO;25.544;1045.588;-1.47890;0.58002;-1.59405;3
AHRS;25.545;1045.588;27.5639;-5.6795;-0.4445;0.23775;-0.04904;-0.01556;-119
ACCE;25.550;1045.594;-0.93853;3.97437;8.52336;3
MAGN;25.551;1045.594;2.88000;0.42000;-40.02000;3
LIGH;25.552;1045.596;37541.0;0
GYRO;25.564;1045.608;-1.51953;0.29658;-2.00425;3
AHRS;25.565;1045.608;26.3376;-3.0322;-3.1755;0.22694;-0.03206;-0.03300;-43
PRES;25.567;1045.611;1015.1731;0
ACCE;25.570;1045.614;-1.38864;3.84030;8.74362;3
MAGN;25.571;1045.614;3.78000;1.44000;-39.84000;3
LIGH;25.572;1045.616;37541.0;0
GYRO;25.584;1045.628;-1.71164;0.01955;-2.36038;3
AHRS;25.585;1045.628;24.7716;-0.6927;-5.6568;0.21394;-0.01648;-0.04949;87
ACCE;25.590;1045.634;-1.73340;3.54342;8.92558;3
MAGN;25.591;1045.634;4.56000;2.58000;-39.78000;3
LIGH;25.592;1045.636;35858.0;0
GYRO;25.604;1045.648;-1.89887;-0.36927;-2.56227;3
AHRS;25.605;1045.648;23.0411;1.2294;-8.2894;0.19995;-0.00395;-0.06868;45
PRES;25.607;1045.651;1015.1492;0
ACCE;25.610;1045.654;-2.05901;2.94008;9.48104;3
MAGN;25.613;1045.654;5.34000;3.72000;-39.66000;3
LIGH;25.614;1045.656;35858.0;0
GYRO;25.624;1045.668;-2.19576;-0.63897;-2.68017;3
AHRS;25.627;1045.668;20.8932;3.0218;-11.0773;0.18291;0.00831;-0.09013;-66
ACCE;25.631;1045.674;-2.30801;2.01113;9.82580;3
MAGN;25.632;1045.674;5.70000;5.10000;-39.42000;3
LIGH;25.633;1045.676;33406.0;0
SOUN;25.639;297.21;0.00907;53.13
GYRO;25.644;1045.688;-2.51524;-1.03084;-2.95140;3
AHRS;25.645;1045.688;18.4269;4.2975;-14.0828;0.16333;0.01712;-0.11496;-83
PRES;25.647;1045.691;1015.3039;0
ACCE;25.652;1045.696;-2.40378;1.45567;9.70131;3
LIGH;25.653;1045.696;33406.0;0
GYRO;25.664;1045.708;-3.22964;-1.12369;-3.08487;3
AHRS;25.665;1045.708;15.0838;5.4676;-16.7422;0.13659;0.02769;-0.13797;114
ACCE;25.671;1045.715;-2.09732;0.77572;9.73961;3
MAGN;25.672;1045.715;5.52000;8.70000;-38.46000;3
LIGH;25.673;1045.716;27669.0;0
GYRO;25.684;1045.728;-3.59250;-1.24952;-3.05616;3
AHRS;25.685;1045.728;11.6924;6.1030;-19.3149;0.10916;0.03514;-0.16130;-77
PRES;25.687;1045.731;1015.1884;0
ACCE;25.691;1045.735;-2.03028;0.02873;9.61511;3
MAGN;25.692;1045.735;5.04000;10.44000;-37.80000;3
LIGH;25.693;1045.736;27669.0;0
GYRO;25.704;1045.748;-3.68779;-1.54641;-3.05219;3
AHRS;25.705;1045.748;8.1159;6.3115;-21.8529;0.07979;0.04052;-0.18496;-89
ACCE;25.711;1045.755;-2.08774;-0.43096;9.45231;3
MAGN;25.712;1045.755;4.44000;12.18000;-37.02000;3
LIGH;25.718;1045.756;11582.0;0
GYRO;25.725;1045.768;-3.49995;-1.73180;-3.47369;3
AHRS;25.726;1045.768;4.1981;6.2643;-24.4738;0.04731;0.04561;-0.20954;54
PRES;25.728;1045.771;1015.2158;0
ACCE;25.732;1045.776;-1.85790;-0.94810;9.52892;3
MAGN;25.733;1045.776;3.48000;13.98000;-36.06000;3
LIGH;25.735;1045.776;11582.0;0
GYRO;25.745;1045.788;-3.10472;-1.72050;-4.07294;3
AHRS;25.746;1045.788;0.5031;5.8981;-27.1624;0.01634;0.04898;-0.23429;-1
ACCE;25.756;1045.796;-1.25456;-1.37906;9.12670;3
MAGN;25.757;1045.796;2.28000;15.72000;-35.16000;3
LIGH;25.758;1045.796;7709.0;0
GYRO;25.764;1045.808;-2.72843;-1.61604;-4.25223;3
AHRS;25.766;1045.808;-2.8821;5.2797;-29.7845;-0.01244;0.05095;-0.25777;-7
PRES;25.767;1045.811;1015.1525;0
ACCE;25.772;1045.816;-0.70868;-1.84832;9.18416;3
MAGN;25.773;1045.816;0.84000;17.58000;-33.96000;3
LIGH;25.776;1045.816;7709.0;0
GYRO;25.784;1045.828;-2.32251;-1.52900;-4.14106;3
AHRS;25.786;1045.828;-5.8282;4.4336;-32.7880;-0.03783;0.05140;-0.28355;-30
ACCE;25.792;1045.836;0.05746;-2.11647;8.89685;3
MAGN;25.793;1045.836;-0.66000;19.14000;-32.88000;3
LIGH;25.794;1045.836;6585.0;0
GYRO;25.804;1045.848;-2.03388;-1.28984;-3.84173;3
AHRS;25.805;1045.848;-8.5103;3.6018;-35.8094;-0.06093;0.05262;-0.30865;113
PRES;25.807;1045.851;1015.3022;0
ACCE;25.812;1045.856;0.82361;-1.96325;8.71489;3
MAGN;25.814;1045.856;-2.70000;20.64000;-31.74000;3
LIGH;25.815;1045.856;6585.0;0
GYRO;25.824;1045.868;-1.84878;-1.00304;-3.42298;3
AHRS;25.826;1045.868;-10.9206;2.6866;-38.5998;-0.08207;0.05347;-0.33103;19
LIGH;25.833;1045.876;5549.0;0
ACCE;25.834;1045.877;1.45567;-2.21224;8.49463;3
MAGN;25.835;1045.877;-4.62000;22.02000;-30.48000;3
GYRO;25.844;1045.888;-1.66155;-0.78863;-3.13130;3
AHRS;25.846;1045.888;-13.0254;1.6946;-41.2485;-0.10097;0.05370;-0.35150;-89
PRES;25.848;1045.891;1015.2893;0
LIGH;25.853;1045.896;5549.0;0
ACCE;25.854;1045.897;2.04944;-2.58574;8.78193;3
MAGN;25.855;1045.897;-6.78000;23.10000;-29.22000;3
GYRO;25.865;1045.908;-1.43401;-0.76083;-3.14779;3
AHRS;25.866;1045.908;-14.8036;0.5482;-43.8086;-0.11776;0.05246;-0.37052;105
LIGH;25.873;1045.916;4940.0;0
ACCE;25.874;1045.917;3.47638;-3.92649;8.81066;3
MAGN;25.876;1045.917;-9.00000;24.18000;-27.84000;3
GYRO;25.885;1045.928;-1.16584;-0.94928;-3.23728;3
AHRS;25.887;1045.928;-16.3764;-0.9080;-46.2325;-0.13406;0.04870;-0.38755;-40
PRES;25.890;1045.931;1015.2925;0
LIGH;25.893;1045.936;4940.0;0
ACCE;25.895;1045.937;3.59130;-3.51469;8.59997;3
MAGN;25.896;1045.937;-11.28000;24.84000;-26.52000;3
GYRO;25.905;1045.948;-0.47342;-1.00029;-3.03844;3
AHRS;25.906;1045.948;-17.2510;-2.4194;-48.4742;-0.14529;0.04252;-0.40289;109
LIGH;25.913;1045.956;4812.0;0
ACCE;25.914;1045.957;3.65834;-3.07416;8.17859;3
MAGN;25.915;1045.957;-13.68000;25.32000;-25.14000;3
GYRO;25.924;1045.968;0.14752;-0.99938;-2.49874;3
AHRS;25.925;1045.968;-18.1508;-4.5777;-50.6410;-0.15933;0.03176;-0.41630;58
PRES;25.927;1045.971;1015.2557;0
LIGH;25.933;1045.976;4812.0;0
ACCE;25.934;1045.977;3.61046;-2.99754;8.11156;3
MAGN;25.935;1045.977;-16.14000;25.62000;-23.82000;3
GYRO;25.944;1045.988;0.34208;-0.74923;-2.05190;3
AHRS;25.945;1045.988;-18.7121;-6.5037;-52.5499;-0.17031;0.02166;-0.42782;66
LIGH;25.953;1045.996;4852.0;0
ACCE;25.954;1045.997;3.83072;-2.87304;8.14029;3
MAGN;25.955;1045.997;-18.54000;25.68000;-22.50000;3
GYRO;25.964;1046.008;0.28619;-0.62094;-1.86650;3
AHRS;25.965;1046.008;-18.8958;-8.5748;-54.0203;-0.17933;0.00864;-0.43580;-53
PRES;25.967;1046.011;1015.1837;0
LIGH;25.973;1046.016;4852.0;0
ACCE;25.974;1046.018;3.78284;-2.79643;8.09240;3
MAGN;25.975;1046.018;-20.82000;25.32000;-21.30000;3
GYRO;25.984;1046.028;-0.03910;-0.80756;-1.96393;3
AHRS;25.985;1046.028;-19.1893;-10.8687;-55.4375;-0.19032;-0.00549;-0.44259;-71
LIGH;25.993;1046.036;4903.0;0
ACCE;25.994;1046.038;3.60088;-2.57616;7.90087;3
MAGN;25.995;1046.038;-23.16000;24.90000;-20.04000;3
GYRO;26.004;1046.048;-0.45173;-1.10567;-2.29777;3
AHRS;26.006;1046.048;-19.5446;-13.4403;-57.1125;-0.20319;-0.02071;-0.45040;-82
PRES;26.007;1046.051;1015.1298;0
LIGH;26.013;1046.056;4903.0;0
ACCE;26.014;1046.058;4.26168;-2.54743;8.11156;3
MAGN;26.016;1046.058;-25.26000;24.06000;-18.96000;3
GYRO;26.024;1046.068;-1.07940;-0.94226;-2.62183;3
AHRS;26.025;1046.068;-20.3019;-15.8987;-59.2290;-0.21902;-0.03209;-0.46056;-96
LIGH;26.033;1046.076;5039.0;0
ACCE;26.035;1046.078;4.80756;-2.06859;7.78594;3
MAGN;26.036;1046.078;-27.06000;23.22000;-17.76000;3
GYRO;26.060;1046.088;-1.58397;-0.88575;-2.87382;3
AHRS;26.062;1046.088;-21.0283;-18.9770;-61.9051;-0.23771;-0.04643;-0.47298;-119
PRES;26.063;1046.091;1015.1121;0
LIGH;26.063;1046.097;5039.0;0
ACCE;26.063;1046.098;4.97036;-1.60890;7.76679;3
MAGN;26.064;1046.098;-28.80000;21.96000;-16.86000;3
GYRO;26.064;1046.108;-1.76051;-0.72785;-2.76447;3
AHRS;26.065;1046.108;-21.7469;-21.9000;-64.8154;-0.25634;-0.05823;-0.48648;18
LIGH;26.073;1046.116;5307.0;0
ACCE;26.074;1046.118;5.32470;-1.63763;7.53695;3
MAGN;26.075;1046.118;-30.30000;20.88000;-15.78000;3
GYRO;26.084;1046.128;-2.06992;-0.67287;-2.52379;3
AHRS;26.085;1046.128;-22.6868;-25.1194;-68.2592;-0.27854;-0.06877;-0.50154;-9
PRES;26.087;1046.131;1015.1178;0
LIGH;26.092;1046.136;5307.0;0
ACCE;26.094;1046.138;5.55455;-1.69509;7.39329;3
MAGN;26.095;1046.138;-31.80000;19.50000;-14.88000;3
GYRO;26.104;1046.148;-2.22538;-0.65393;-2.38207;3
AHRS;26.104;1046.148;-23.2067;-28.1231;-71.8536;-0.29764;-0.07824;-0.51797;-43
LIGH;26.112;1046.156;5272.0;0
ACCE;26.114;1046.158;5.61201;-1.91536;7.07726;3
MAGN;26.115;1046.158;-33.24000;18.06000;-13.98000;3
GYRO;26.125;1046.168;-2.09313;-0.66584;-2.54303;3
AHRS;26.126;1046.168;-23.4115;-31.1222;-75.6358;-0.31547;-0.08767;-0.53540;55
PRES;26.128;1046.171;1015.1776;0
LIGH;26.132;1046.176;5272.0;0
ACCE;26.135;1046.179;5.82270;-1.92494;6.65588;3
MAGN;26.137;1046.179;-34.38000;16.62000;-13.08000;3
SOUN;26.138;1773.69;0.05413;68.65
GYRO;26.144;1046.188;-1.54793;-0.62278;-2.74187;3
AHRS;26.146;1046.188;-23.1094;-33.8450;-79.2452;-0.32947;-0.09745;-0.55284;24
LIGH;26.152;1046.196;5164.0;0
ACCE;26.155;1046.198;6.21535;-1.60890;6.56969;3
MAGN;26.156;1046.198;-35.40000;15.00000;-12.24000;3
GYRO;26.164;1046.208;-1.23242;-0.42944;-3.07113;3
AHRS;26.165;1046.208;-22.5314;-36.4313;-83.2622;-0.34237;-0.10586;-0.57324;-116
PRES;26.167;1046.211;1015.1097;0
LIGH;26.172;1046.216;5164.0;0
ACCE;26.175;1046.219;6.49307;-1.27372;6.61757;3
MAGN;26.176;1046.219;-36.18000;13.32000;-11.52000;3
GYRO;26.184;1046.228;-0.84544;-0.33109;-3.05066;3
AHRS;26.185;1046.228;-21.3627;-38.7229;-86.6044;-0.35069;-0.11716;-0.59113;-108
LIGH;26.192;1046.236;5120.0;0
MAGN;26.197;1046.240;-36.78000;11.58000;-10.92000;3
GYRO;26.204;1046.248;-0.80237;-0.38515;-2.79471;3
AHRS;26.205;1046.248;-20.0245;-40.9004;-89.9111;-0.35839;-0.12838;-0.60896;17
PRES;26.208;1046.251;1015.0974;0
LIGH;26.213;1046.256;5120.0;0
ACCE;26.215;1046.259;6.87615;-0.99599;6.28239;3
MAGN;26.217;1046.259;-37.44000;9.90000;-10.20000;3
GYRO;26.224;1046.268;-0.75014;-0.48228;-2.77058;3
AHRS;26.225;1046.268;-18.0938;-42.7979;-92.9219;-0.36205;-0.14208;-0.62702;-11
LIGH;26.233;1046.276;5044.0;0
ACCE;26.236;1046.279;7.01022;-0.79487;5.89931;3
MAGN;26.237;1046.279;-38.04000;8.16000;-9.54000;3
GYRO;26.244;1046.288;-0.40439;-0.44318;-3.02256;3
AHRS;26.245;1046.288;-15.8559;-44.3049;-95.5537;-0.36241;-0.15638;-0.64436;-68
PRES;26.247;1046.291;1015.1696;0
LIGH;26.253;1046.296;5044.0;0
ACCE;26.256;1046.300;7.28795;-0.47884;5.80354;3
MAGN;26.257;1046.300;-38.52000;6.30000;-8.82000;3
GYRO;26.264;1046.308;0.01161;-0.17501;-3.30784;3
AHRS;26.265;1046.308;-13.4483;-45.5809;-97.9527;-0.36108;-0.17106;-0.66098;77
LIGH;26.273;1046.316;5001.0;0
ACCE;26.276;1046.320;7.47949;-0.30646;5.68862;3
MAGN;26.277;1046.320;-38.82000;4.26000;-8.22000;3
GYRO;26.284;1046.328;0.35980;0.09468;-3.45811;3
AHRS;26.286;1046.328;-10.7448;-46.6819;-100.0651;-0.35754;-0.18750;-0.67677;-115
PRES;26.288;1046.331;1015.1160;0
LIGH;26.293;1046.336;5001.0;0
ACCE;26.296;1046.340;7.63272;-0.12450;5.75566;3
MAGN;26.297;1046.340;-39.06000;2.10000;-7.68000;3
GYRO;26.304;1046.348;0.54428;0.30727;-3.78950;3
AHRS;26.305;1046.348;-7.4856;-47.4999;-102.1554;-0.35021;-0.20601;-0.69408;40
LIGH;26.313;1046.356;4997.0;0
ACCE;26.316;1046.360;7.46033;0.26815;5.55455;3
MAGN;26.317;1046.360;-39.00000;-0.12000;-7.20000;3
GYRO;26.324;1046.368;0.70280;0.64599;-4.42633;3
AHRS;26.325;1046.368;-3.6820;-47.7853;-104.1898;-0.33746;-0.22552;-0.71305;-2
PRES;26.328;1046.371;1015.1039;0
LIGH;26.333;1046.376;4997.0;0
ACCE;26.336;1046.380;7.01022;1.20668;5.74608;3
MAGN;26.337;1046.380;-38.76000;-2.46000;-6.84000;3
GYRO;26.344;1046.388;0.89339;0.99357;-4.89272;3
AHRS;26.346;1046.388;0.3063;-47.7110;-106.0391;-0.32160;-0.24523;-0.73124;6
LIGH;26.353;1046.396;5018.0;0
ACCE;26.357;1046.400;6.91445;2.43251;5.98550;3
MAGN;26.358;1046.400;-38.46000;-5.04000;-6.42000;3
GYRO;26.364;1046.408;1.22112;0.90775;-4.70427;3
AHRS;26.366;1046.408;4.3760;-47.7106;-107.4511;-0.30515;-0.26726;-0.74592;105
PRES;26.368;1046.411;1015.2643;0
LIGH;26.373;1046.416;5018.0;0
ACCE;26.377;1046.420;6.75165;3.58173;6.33027;3
MAGN;26.378;1046.420;-37.86000;-7.62000;-6.06000;3
GYRO;26.384;1046.428;1.68813;0.63744;-4.31057;3
AHRS;26.386;1046.428;8.8918;-47.4653;-108.6112;-0.28447;-0.29175;-0.75943;71
LIGH;26.393;1046.436;5022.0;0
GNSS;26.395;1491388031.999;39.993638;-0.073949;122.518;0.000;6.0;0.0;15;14
ACCE;26.404;1046.441;6.14831;4.23295;6.29196;3
MAGN;26.409;1046.441;-36.96000;-10.20000;-5.76000;3
GYRO;26.411;1046.448;2.17437;0.55283;-4.26506;3
AHRS;26.414;1046.448;13.9095;-47.0888;-109.4257;-0.25954;-0.31967;-0.77075;-46
PRES;26.418;1046.451;1015.1934;0
LIGH;26.419;1046.457;5022.0;0
ACCE;26.421;1046.461;5.47793;4.72137;5.91847;3
MAGN;26.427;1046.461;-35.76000;-12.84000;-5.40000;3
GYRO;26.429;1046.468;2.44926;0.67592;-4.65204;3
AHRS;26.430;1046.468;19.2172;-46.6001;-110.0272;-0.23162;-0.34922;-0.77977;-31
LIGH;26.439;1046.476;5039.0;0
ACCE;26.440;1046.482;4.92248;5.45878;5.61201;3
MAGN;26.442;1046.482;-34.50000;-15.48000;-4.86000;3
GNSS;26.445;1491388031.999;39.993638;-0.073949;122.518;0.000;6.0;0.0;15;13
GYRO;26.452;1046.488;2.56411;0.66187;-5.23053;3
AHRS;26.454;1046.488;24.8429;-46.0104;-110.6895;-0.20137;-0.37990;-0.78725;44
PRES;26.459;1046.491;1015.2274;0
LIGH;26.460;1046.496;5039.0;0
ACCE;26.463;1046.502;4.35745;6.62715;5.59285;3
MAGN;26.464;1046.502;-32.94000;-18.12000;-4.32000;3
GYRO;26.465;1046.508;2.79013;0.32254;-5.22962;3
AHRS;26.465;1046.508;30.5386;-45.5392;-111.0878;-0.17047;-0.41147;-0.79113;120
LIGH;26.472;1046.516;5197.0;0
ACCE;26.477;1046.521;3.91691;7.71891;5.31513;3
MAGN;26.478;1046.521;-30.90000;-20.52000;-3.66000;3
GYRO;26.484;1046.528;3.04180;0.03299;-4.71771;3
AHRS;26.485;1046.528;36.3390;-44.9063;-111.5607;-0.13800;-0.44238;-0.79307;43
PRES;26.487;1046.531;1015.3085;0
LIGH;26.492;1046.536;5197.0;0
ACCE;26.498;1046.541;3.21781;8.40844;5.37259;3
MAGN;26.498;1046.541;-28.98000;-23.04000;-2.88000;3
GYRO;26.504;1046.548;3.16001;-0.11668;-4.21772;3
AHRS;26.504;1046.548;42.2313;-44.1672;-112.2933;-0.10530;-0.47260;-0.79332;-75
LIGH;26.512;1046.556;5362.0;0
ACCE;26.517;1046.561;2.48997;8.58082;4.91290;3
MAGN;26.518;1046.561;-26.94000;-25.38000;-1.98000;3
GYRO;26.524;1046.568;3.05219;-0.28741;-4.14319;3
AHRS;26.524;1046.568;48.0512;-43.4245;-113.2574;-0.07412;-0.50176;-0.79151;110
PRES;26.527;1046.571;1015.1769;0
LIGH;26.532;1046.576;5362.0;0
ACCE;26.538;1046.582;1.53229;8.50420;4.44364;3
MAGN;26.539;1046.582;-24.60000;-27.72000;-1.14000;3
GYRO;26.545;1046.588;2.95873;-0.44776;-4.22535;3
AHRS;26.546;1046.588;53.5904;-42.3989;-114.4816;-0.04402;-0.52811;-0.78807;-53
LIGH;26.552;1046.596;5424.0;0
ACCE;26.559;1046.603;0.59376;8.43717;3.71580;3
MAGN;26.560;1046.603;-21.96000;-29.76000;0.00000;3
GYRO;26.564;1046.608;2.90405;-0.46670;-4.35577;3
AHRS;26.565;1046.608;58.8965;-40.6014;-116.5184;-0.01436;-0.55107;-0.78429;5
PRES;26.567;1046.611;1015.0800;0
LIGH;26.572;1046.616;5424.0;0
ACCE;26.578;1046.622;-0.12450;8.59997;3.33273;3
MAGN;26.579;1046.622;-19.02000;-31.62000;1.32000;3
GYRO;26.584;1046.628;2.95292;-0.45815;-4.24093;3
AHRS;26.585;1046.628;63.9502;-37.9940;-119.5142;0.01364;-0.57164;-0.77973;-109
LIGH;26.592;1046.636;5386.0;0
ACCE;26.599;1046.643;-0.57461;8.82982;2.95923;3
MAGN;26.600;1046.643;-16.02000;-33.00000;2.64000;3
GYRO;26.604;1046.648;3.10625;-0.33292;-3.71681;3
AHRS;26.605;1046.648;68.7910;-34.4547;-123.3089;0.04110;-0.59090;-0.77308;-52
PRES;26.608;1046.651;1015.1290;0
LIGH;26.613;1046.656;5386.0;0
ACCE;26.619;1046.663;-1.18752;9.06924;2.59531;3
MAGN;26.620;1046.663;-13.02000;-34.08000;4.14000;3
GYRO;26.624;1046.668;3.40649;-0.21900;-3.08304;3
AHRS;26.625;1046.668;73.5069;-29.5935;-128.4493;0.06730;-0.60995;-0.76403;-122
LIGH;26.633;1046.676;5043.0;0
ACCE;26.639;1046.683;-1.79086;9.20331;2.11647;3
MAGN;26.640;1046.683;-9.96000;-35.16000;5.82000;3
SOUN;26.642;1697.65;0.05181;68.27
GYRO;26.648;1046.688;3.71773;0.06750;-2.86954;3
AHRS;26.649;1046.688;77.9979;-21.0313;-136.9964;0.09482;-0.62766;-0.75302;-2
PRES;26.651;1046.691;1015.1441;0
LIGH;26.653;1046.696;5043.0;0
ACCE;26.659;1046.703;-2.27928;8.91601;1.23541;3
MAGN;26.661;1046.703;-7.02000;-35.58000;7.62000;3
GYRO;26.664;1046.708;3.81333;0.10996;-2.85305;3
AHRS;26.666;1046.708;81.8602;-5.9963;-152.1885;0.11887;-0.64456;-0.74060;-114
LIGH;26.673;1046.716;4514.0;0
ACCE;26.679;1046.723;-2.80600;8.41801;0.67995;3
MAGN;26.680;1046.723;-3.90000;-35.40000;9.48000;3
GYRO;26.684;1046.728;3.99414;-0.18265;-3.12916;3
AHRS;26.685;1046.728;84.4559;31.0571;170.4345;0.14356;-0.66182;-0.72597;-89
PRES;26.688;1046.731;1015.0974;0
LIGH;26.693;1046.736;4514.0;0
ACCE;26.699;1046.743;-3.27527;8.14986;0.03831;3
MAGN;26.701;1046.743;-1.08000;-34.98000;11.52000;3
GYRO;26.704;1046.748;4.12212;-0.30207;-2.96728;3
AHRS;26.706;1046.748;83.6517;76.9453;124.4067;0.16664;-0.67804;-0.70956;-98
LIGH;26.713;1046.756;3934.0;0
ACCE;26.720;1046.763;-3.91691;8.11156;-0.68953;3
MAGN;26.721;1046.763;1.80000;-34.44000;13.44000;3
GYRO;26.724;1046.768;4.08974;-0.41264;-2.63985;3
AHRS;26.725;1046.768;80.1112;100.5281;100.1562;0.18742;-0.69323;-0.69283;-123
PRES;26.728;1046.771;1015.2379;0
LIGH;26.733;1046.776;3934.0;0
ACCE;26.740;1046.783;-4.51068;7.87214;-1.41737;3
MAGN;26.741;1046.783;4.38000;-33.54000;15.36000;3
GYRO;26.744;1046.788;3.87044;-0.57269;-2.47126;3
AHRS;26.745;1046.788;75.8139;109.9816;89.7079;0.20593;-0.70673;-0.67600;-40
LIGH;26.753;1046.796;3395.0;0
ACCE;26.761;1046.805;-5.04698;7.30710;-2.67193;3
MAGN;26.763;1046.805;6.90000;-32.40000;17.40000;3
GYRO;26.764;1046.808;3.42421;-0.50732;-2.32312;3
AHRS;26.765;1046.808;71.6293;114.3875;84.3161;0.22244;-0.71804;-0.65948;-99
PRES;26.767;1046.811;1015.1953;0
LIGH;26.773;1046.816;3395.0;0
ACCE;26.780;1046.824;-5.20978;7.27837;-3.22738;3
MAGN;26.781;1046.824;9.18000;-30.84000;19.20000;3
GYRO;26.784;1046.828;2.84816;-0.13439;-2.12215;3
AHRS;26.786;1046.828;67.6946;116.7440;81.0953;-0.23777;0.72723;0.64350;96
LIGH;26.793;1046.836;3026.0;0
ACCE;26.802;1046.846;-5.04698;7.32626;-3.56257;3
MAGN;26.803;1046.846;11.22000;-29.22000;20.94000;3
GYRO;26.804;1046.848;2.39856;0.29535;-1.94774;3
AHRS;26.805;1046.848;63.8041;118.5647;78.6110;-0.25344;0.73573;0.62624;-128
PRES;26.808;1046.851;1015.0613;0
LIGH;26.813;1046.856;3026.0;0
ACCE;26.820;1046.864;-5.37259;6.29196;-3.57215;3
MAGN;26.822;1046.864;13.02000;-27.24000;22.50000;3
GYRO;26.824;1046.868;2.14414;0.79290;-1.60627;3
AHRS;26.826;1046.868;60.3820;120.4594;76.5547;-0.26876;0.74366;0.60853;118
LIGH;26.833;1046.876;2960.0;0
ACCE;26.840;1046.884;-5.65989;5.57370;-4.02226;3
MAGN;26.842;1046.884;14.70000;-25.26000;24.06000;3
GYRO;26.844;1046.888;1.83657;0.97189;-1.72478;3
AHRS;26.846;1046.888;56.9606;121.2964;75.7740;-0.28602;0.74820;0.59262;50
PRES;26.848;1046.891;1015.1040;0
LIGH;26.853;1046.896;2960.0;0
ACCE;26.860;1046.904;-6.17704;5.47793;-4.75010;3
MAGN;26.862;1046.904;16.08000;-22.86000;25.74000;3
GYRO;26.864;1046.908;1.62521;1.00365;-1.84390;3
AHRS;26.866;1046.908;53.7599;122.2260;75.1246;-0.30297;0.75222;0.57648;16
LIGH;26.873;1046.916;2942.0;0
ACCE;26.881;1046.924;-6.64630;5.70778;-5.50666;3
MAGN;26.882;1046.924;17.28000;-20.76000;27.12000;3
GYRO;26.884;1046.928;1.73455;1.21318;-1.63101;3
AHRS;26.885;1046.928;50.5356;123.6698;74.2310;-0.32041;0.75732;0.55765;-98
PRES;26.888;1046.931;1015.1321;0
LIGH;26.893;1046.936;2942.0;0
ACCE;26.901;1046.944;-6.39731;5.36301;-5.72693;3
MAGN;26.902;1046.944;18.00000;-18.48000;28.20000;3
GYRO;26.904;1046.948;1.84878;1.28190;-1.16584;3
AHRS;26.905;1046.948;47.3618;124.9225;73.3916;-0.33635;0.76207;0.53858;-45
LIGH;26.913;1046.956;2910.0;0
ACCE;26.921;1046.964;-6.22492;4.77883;-6.20577;3
MAGN;26.922;1046.964;18.54000;-16.20000;29.28000;3
GYRO;26.924;1046.968;1.87780;1.30175;-0.70585;3
AHRS;26.926;1046.968;44.3104;126.4330;72.3212;-0.35065;0.76780;0.51806;-63
PRES;26.929;1046.971;1015.1564;0
LIGH;26.933;1046.976;2910.0;0
ACCE;26.941;1046.985;-5.60243;4.44364;-6.18662;3
MAGN;26.942;1046.985;19.02000;-14.10000;30.42000;3
GYRO;26.944;1046.988;1.78861;1.58886;-0.56413;3
AHRS;26.945;1046.988;41.4129;128.3310;71.1277;-0.36433;0.77449;0.49596;61
LIGH;26.953;1046.996;2971.0;0
ACCE;26.961;1047.005;-4.95121;3.96480;-6.63673;3
MAGN;26.962;1047.005;19.08000;-11.70000;31.38000;3
GYRO;26.964;1047.008;1.90682;2.14108;-0.53512;3
AHRS;26.965;1047.008;38.5625;130.8894;69.3432;-0.37554;0.78415;0.47016;119
PRES;26.967;1047.011;1015.2376;0
LIGH;26.973;1047.016;2971.0;0
ACCE;26.981;1047.025;-4.34787;3.41892;-6.88572;3
MAGN;26.982;1047.025;18.96000;-9.72000;32.34000;3
GYRO;26.984;1047.028;2.00181;2.89428;-0.74251;3
AHRS;26.985;1047.028;35.7276;133.6320;67.8118;-0.38783;0.79352;0.44306;-81
LIGH;26.993;1047.036;3110.0;0
ACCE;27.001;1047.045;-3.71580;3.07416;-7.21134;3
MAGN;27.003;1047.045;18.42000;-7.56000;33.00000;3
GYRO;27.004;1047.048;2.25684;3.62549;-0.92516;3
AHRS;27.005;1047.048;32.6639;137.0931;65.9487;-0.39983;0.80526;0.41059;21
PRES;27.008;1047.051;1015.1586;0
LIGH;27.013;1047.056;3110.0;0
ACCE;27.021;1047.065;-3.06458;3.09331;-7.69018;3
MAGN;27.022;1047.065;17.64000;-5.46000;33.54000;3
GYRO;27.024;1047.068;2.55372;4.46054;-0.81825;3
AHRS;27.025;1047.068;29.5002;141.3085;64.0148;-0.41210;0.81844;0.37350;-51
LIGH;27.033;1047.076;3384.0;0
ACCE;27.042;1047.085;-2.85389;2.30801;-7.99663;3
MAGN;27.044;1047.085;16.44000;-3.36000;34.14000;3
GYRO;27.046;1047.088;2.87046;5.09431;-0.70219;3
AHRS;27.047;1047.088;25.9568;145.8144;62.1583;-0.42428;0.83179;0.33170;113
PRES;27.048;1047.091;1015.0347;0
LIGH;27.065;1047.097;3384.0;0
ACCE;27.067;1047.105;-2.25055;1.79086;-7.81467;3
MAGN;27.068;1047.105;15.00000;-1.20000;34.68000;3
GYRO;27.069;1047.108;3.20490;4.66915;-0.71624;3
AHRS;27.070;1047.108;22.1762;149.7001;60.2192;-0.43170;0.84463;0.28924;-19
LIGH;27.073;1047.116;3628.0;0
ACCE;27.082;1047.126;-1.92494;0.67038;-7.95833;3
MAGN;27.085;1047.126;13.44000;0.84000;34.80000;3
GYRO;27.089;1047.128;3.47124;3.87197;-0.82284;3
AHRS;27.090;1047.128;18.0881;153.5634;58.3955;-0.43762;0.85678;0.24375;47
PRES;27.092;1047.131;1015.1329;0
LIGH;27.093;1047.136;3628.0;0
ACCE;27.102;1047.146;-1.13964;-0.92895;-8.51378;3
MAGN;27.103;1047.146;11.52000;2.88000;34.92000;3
GYRO;27.104;1047.148;3.40160;3.26477;-1.20615;3
AHRS;27.105;1047.148;13.9443;156.7975;57.0645;-0.44299;0.86590;0.19981;-110
LIGH;27.112;1047.156;3619.0;0
ACCE;27.122;1047.166;-0.88107;-1.27372;-9.65342;3
MAGN;27.123;1047.166;9.54000;4.98000;34.98000;3
GYRO;27.124;1047.168;3.37534;3.05494;-1.85917;3
AHRS;27.125;1047.168;9.3202;159.6366;56.2230;-0.44957;0.87204;0.15355;62
PRES;27.127;1047.171;1015.0997;0
LIGH;27.132;1047.176;3619.0;0
SOUN;27.141;377.35;0.01152;55.21
ACCE;27.146;1047.186;-0.05746;-1.12049;-10.51533;3
MAGN;27.147;1047.186;7.32000;7.02000;34.86000;3
GYRO;27.148;1047.188;3.65206;2.77241;-2.07908;3
AHRS;27.149;1047.188;4.3379;161.9698;55.3950;-0.45348;0.87661;0.10588;-124
LIGH;27.152;1047.196;3661.0;0
ACCE;27.162;1047.206;1.13964;-1.31202;-10.83137;3
MAGN;27.163;1047.206;4.86000;9.18000;34.62000;3
GYRO;27.164;1047.208;3.77423;3.03386;-2.06045;3
AHRS;27.165;1047.208;-0.4346;164.7925;55.4074;-0.46125;0.87734;0.05819;-91
PRES;27.173;1047.211;1015.1328;0
LIGH;27.174;1047.216;3661.0;0
ACCE;27.183;1047.226;1.72383;-2.12605;-10.91756;3
MAGN;27.186;1047.226;2.34000;11.16000;33.96000;3
GYRO;27.187;1047.228;3.67680;3.39183;-1.78128;3
AHRS;27.189;1047.228;-4.8603;167.7155;55.7056;-0.46811;0.87617;0.01267;-55
LIGH;27.193;1047.236;3542.0;0
ACCE;27.203;1047.246;2.39420;-2.97839;-11.44428;3
MAGN;27.206;1047.246;-0.42000;13.08000;33.06000;3
GYRO;27.207;1047.248;3.30203;3.15420;-1.92331;3
AHRS;27.208;1047.248;-8.8987;170.5964;56.8344;-0.47845;0.87088;-0.02911;-81
PRES;27.210;1047.251;1015.0538;0
LIGH;27.214;1047.256;3542.0;0
ACCE;27.223;1047.267;2.98796;-3.39977;-11.34852;3
MAGN;27.225;1047.267;-3.18000;14.94000;32.16000;3
GYRO;27.226;1047.268;3.05646;2.96819;-2.09710;3
AHRS;27.227;1047.268;-12.7753;174.2118;58.0768;-0.48668;0.86503;-0.07279;-6
LIGH;27.233;1047.276;3333.0;0
ACCE;27.243;1047.287;3.58173;-3.64876;-11.15698;3
MAGN;27.244;1047.287;-6.06000;16.56000;30.90000;3
GYRO;27.245;1047.288;2.85091;2.64627;-2.14811;3
AHRS;27.246;1047.288;-16.1884;177.7224;59.7621;-0.49557;0.85686;-0.11226;-22
PRES;27.248;1047.291;1015.2424;0
LIGH;27.253;1047.296;3333.0;0
ACCE;27.263;1047.307;3.95522;-3.70622;-10.98460;3
MAGN;27.264;1047.307;-8.94000;18.24000;29.40000;3
GYRO;27.265;1047.308;2.42452;2.52959;-2.17957;3
AHRS;27.266;1047.308;-18.9009;-178.5045;61.9362;-0.50570;0.84685;-0.14740;4
LIGH;27.273;1047.316;3058.0;0
ACCE;27.284;1047.327;4.66391;-3.60088;-11.02290;3
MAGN;27.286;1047.327;-11.70000;19.68000;27.78000;3
GYRO;27.288;1047.328;1.67652;2.94376;-2.09069;3
AHRS;27.289;1047.328;-20.8143;-174.3074;64.2471;-0.51476;0.83671;-0.17877;-54
PRES;27.290;1047.331;1015.1964;0
LIGH;27.293;1047.336;3058.0;0
ACCE;27.304;1047.347;4.82671;-3.70622;-11.16656;3
MAGN;27.305;1047.347;-14.64000;20.94000;25.74000;3
GYRO;27.306;1047.348;0.75503;3.72261;-1.62368;3
AHRS;27.307;1047.348;-21.9473;-169.9542;66.0973;-0.51935;0.82881;-0.20582;-45
LIGH;27.313;1047.356;2639.0;0
ACCE;27.324;1047.367;5.13317;-3.72538;-10.45787;3
MAGN;27.326;1047.367;-17.16000;21.96000;23.76000;3
GYRO;27.327;1047.368;0.17959;4.36402;-1.55374;3
AHRS;27.328;1047.368;-22.4657;-165.2005;68.1454;-0.52415;0.81975;-0.23078;31
PRES;27.330;1047.371;1015.1434;0
LIGH;27.333;1047.376;2639.0;0
ACCE;27.344;1047.387;6.00466;-3.79242;-9.74919;3
MAGN;27.346;1047.387;-19.62000;22.68000;21.60000;3
GYRO;27.348;1047.388;0.17623;4.18840;-1.56840;3
AHRS;27.349;1047.388;-22.7013;-160.9251;69.3596;0.52333;-0.81367;0.25204;-25
LIGH;27.353;1047.396;1924.0;0
ACCE;27.364;1047.408;6.75165;-4.00311;-9.23204;3
MAGN;27.365;1047.408;-21.90000;23.10000;19.14000;3
PRES;27.367;1047.411;1015.2297;0
GYRO;27.369;1047.411;0.40684;4.04759;-1.53449;3
AHRS;27.370;1047.411;-22.7251;-156.1620;69.9964;0.51685;-0.80914;0.27404;-104
LIGH;27.373;1047.416;1924.0;0
GYRO;27.384;1047.428;0.54092;4.38387;-1.61543;3
AHRS;27.385;1047.428;-22.6522;-150.9285;70.5849;0.50813;-0.80318;0.29735;87
MAGN;27.387;1047.429;-24.00000;23.40000;16.62000;3
LIGH;27.393;1047.436;1401.0;0
GNSS;27.401;1491388032.999;39.993640;-0.073948;122.521;0.000;6.0;0.0;15;13
GYRO;27.412;1047.448;0.44502;4.55858;-1.84206;3
AHRS;27.413;1047.448;-22.5092;-145.8996;71.1965;0.49928;-0.79574;0.31912;-121
ACCE;27.414;1047.449;8.05409;-3.93607;-6.75165;3
MAGN;27.415;1047.449;-25.98000;23.34000;13.92000;3
PRES;27.417;1047.451;1015.1890;0
LIGH;27.418;1047.456;1401.0;0
GNSS;27.422;1491388032.999;39.993640;-0.073948;122.521;0.000;6.0;0.0;15;14
GYRO;27.427;1047.468;0.29535;4.85638;-2.05801;3
AHRS;27.429;1047.468;-22.1694;-140.9491;71.5969;0.48889;-0.78776;0.33882;-21
ACCE;27.430;1047.469;8.35098;-3.53384;-5.90889;3
MAGN;27.431;1047.469;-27.66000;23.28000;11.22000;3
LIGH;27.432;1047.476;1019.0;0
GYRO;27.445;1047.488;0.26634;5.18319;-1.94652;3
AHRS;27.447;1047.488;-21.9484;-136.0412;71.6224;0.47489;-0.77995;0.35815;-28
ACCE;27.450;1047.489;8.66701;-3.15077;-4.66391;3
MAGN;27.451;1047.489;-29.22000;22.92000;8.22000;3
PRES;27.451;1047.491;1015.1511;0
LIGH;27.457;1047.496;1019.0;0
GYRO;27.464;1047.508;0.39523;4.66671;-1.90682;3
AHRS;27.466;1047.508;-21.4238;-131.0245;72.1530;0.46429;-0.76808;0.37654;48
ACCE;27.467;1047.509;8.69574;-2.87304;-2.89220;3
MAGN;27.467;1047.509;-30.36000;22.32000;5.22000;3
LIGH;27.472;1047.516;835.0;0
GYRO;27.484;1047.528;0.59407;3.42756;-1.94011;3
AHRS;27.485;1047.528;-20.8442;-126.6370;72.4238;0.45362;-0.75702;0.39131;34
ACCE;27.486;1047.529;9.21289;-2.14520;-1.73340;3
MAGN;27.487;1047.529;-31.32000;21.48000;2.16000;3
PRES;27.487;1047.531;1015.1913;0
LIGH;27.492;1047.536;835.0;0
GYRO;27.504;1047.548;0.67531;2.84449;-2.04212;3
AHRS;27.504;1047.548;-20.0238;-121.9619;72.7150;0.44258;-0.74350;0.40563;-12
ACCE;27.505;1047.549;9.36612;-1.78129;-1.83875;3
MAGN;27.506;1047.549;-32.04000;20.52000;-0.78000;3
LIGH;27.512;1047.556;875.0;0
GYRO;27.524;1047.568;0.98349;2.89947;-1.89307;3
AHRS;27.524;1047.568;-19.5125;-117.4922;73.4241;0.43317;-0.72796;0.42180;-127
ACCE;27.525;1047.569;9.50977;-1.57060;-1.54187;3
MAGN;27.526;1047.569;-32.46000;19.38000;-3.60000;3
PRES;27.527;1047.571;1015.1870;0
LIGH;27.532;1047.576;875.0;0
GYRO;27.544;1047.588;1.01648;2.96056;-1.80083;3
AHRS;27.544;1047.588;-18.5000;-113.4592;74.0394;0.42645;-0.71197;0.43331;80
ACCE;27.545;1047.589;9.33739;-1.24498;-1.03430;3
MAGN;27.546;1047.589;-32.76000;18.12000;-6.42000;3
LIGH;27.552;1047.596;1004.0;0
GYRO;27.564;1047.608;0.78741;2.73668;-1.89185;3
AHRS;27.564;1047.608;-17.2358;-109.7807;74.7173;0.42229;-0.69519;0.44249;50
ACCE;27.565;1047.609;9.43316;-0.72784;-0.30646;3
PRES;27.567;1047.611;1015.1645;0
LIGH;27.572;1047.616;1004.0;0
GYRO;27.584;1047.628;0.55192;2.44102;-1.95263;3
AHRS;27.584;1047.628;-15.9270;-106.1759;75.3381;0.41804;-0.67764;0.45116;-48
ACCE;27.585;1047.629;9.64384;-0.45969;0.24900;3
MAGN;27.586;1047.629;-32.82000;15.48000;-11.52000;3
LIGH;27.592;1047.636;1252.0;0
GYRO;27.604;1047.648;0.58582;2.29044;-2.06045;3
AHRS;27.605;1047.648;-14.3165;-102.6241;76.0237;0.41557;-0.65817;0.45857;87
ACCE;27.607;1047.650;9.69173;-0.09577;0.91937;3
MAGN;27.608;1047.650;-32.46000;14.10000;-14.22000;3
PRES;27.610;1047.651;1015.2339;0
LIGH;27.614;1047.656;1252.0;0
GYRO;27.624;1047.668;0.76419;2.15422;-2.19026;3
AHRS;27.625;1047.668;-12.5490;-99.7177;76.3266;0.41414;-0.64099;0.46165;-96
ACCE;27.627;1047.670;9.47146;0.36392;1.59933;3
MAGN;27.628;1047.670;-31.80000;12.60000;-16.62000;3
LIGH;27.633;1047.676;1642.0;0
GYRO;27.644;1047.688;0.91691;2.08610;-2.21652;3
AHRS;27.646;1047.688;-10.4889;-96.4066;76.8084;0.41344;-0.61962;0.46569;-3
PRES;27.648;1047.691;1015.1725;0
ACCE;27.649;1047.693;8.96389;1.17795;2.41336;3
MAGN;27.650;1047.693;-31.08000;11.22000;-18.96000;3
SOUN;27.651;623.89;0.01904;59.57
LIGH;27.656;1047.696;1642.0;0
GYRO;27.664;1047.708;0.98899;1.86925;-2.14841;3
AHRS;27.665;1047.708;-8.3232;-93.2881;77.2706;0.41386;-0.59758;0.46873;105
ACCE;27.669;1047.712;8.60955;1.62806;2.70066;3
MAGN;27.670;1047.712;-30.12000;9.84000;-21.42000;3
LIGH;27.673;1047.716;3389.0;0
GYRO;27.684;1047.728;1.04427;1.54732;-2.11604;3
AHRS;27.685;1047.728;-5.9998;-90.2783;77.7318;0.41543;-0.57431;0.47091;70
PRES;27.687;1047.731;1015.2231;0
ACCE;27.689;1047.733;8.32224;2.05901;2.72939;3
MAGN;27.690;1047.733;-29.16000;8.34000;-23.46000;3
LIGH;27.693;1047.736;3389.0;0
GYRO;27.704;1047.748;1.05802;1.23395;-2.11451;3
AHRS;27.706;1047.748;-3.5523;-87.3834;78.0157;0.41717;-0.55062;0.47154;-100
ACCE;27.709;1047.753;8.05409;2.70066;2.83473;3
MAGN;27.711;1047.753;-28.02000;6.78000;-25.32000;3
LIGH;27.713;1047.756;6556.0;0
GYRO;27.724;1047.768;1.03206;1.23609;-2.13772;3
AHRS;27.725;1047.768;-1.0395;-84.4176;78.1319;0.41817;-0.52584;0.47151;63
PRES;27.727;1047.771;1015.2808;0
ACCE;27.729;1047.773;7.68060;3.27527;2.94008;3
MAGN;27.730;1047.773;-26.76000;5.40000;-27.24000;3
LIGH;27.733;1047.776;6556.0;0
GYRO;27.745;1047.788;0.95967;1.40407;-2.10718;3
AHRS;27.746;1047.788;1.4816;-81.6181;78.0784;0.41920;-0.50141;0.47013;120
ACCE;27.751;1047.794;7.46033;3.78284;3.37104;3
MAGN;27.753;1047.794;-25.38000;3.84000;-28.98000;3
LIGH;27.754;1047.796;13160.0;0
GYRO;27.765;1047.808;0.79810;1.52411;-2.04334;3
AHRS;27.767;1047.808;4.1290;-78.8914;77.7811;0.42029;-0.47673;0.46670;71
PRES;27.773;1047.811;1015.2195;0
ACCE;27.775;1047.817;7.22091;3.96480;3.53384;3
MAGN;27.777;1047.817;-24.18000;2.34000;-30.18000;3
LIGH;27.783;1047.817;13160.0;0
GYRO;27.787;1047.828;0.64813;1.37689;-1.95721;3
AHRS;27.789;1047.828;6.8300;-76.3183;77.3149;0.42184;-0.45236;0.46156;80
ACCE;27.793;1047.836;6.91445;4.49152;4.47237;3
MAGN;27.794;1047.836;-22.86000;0.78000;-31.44000;3
LIGH;27.796;1047.836;16725.0;0
GYRO;27.804;1047.848;0.52351;0.99327;-1.83290;3
AHRS;27.806;1047.848;9.4541;-73.7654;76.5445;0.42223;-0.42876;0.45492;118
PRES;27.807;1047.851;1015.1340;0
ACCE;27.813;1047.856;6.92403;4.54898;3.75411;3
MAGN;27.818;1047.856;-21.60000;-0.72000;-32.34000;3
LIGH;27.819;1047.857;16725.0;0
GYRO;27.824;1047.868;0.44685;0.79138;-1.60871;3
AHRS;27.825;1047.868;11.8201;-71.1837;75.6221;0.42106;-0.40603;0.44854;56
ACCE;27.832;1047.875;6.51223;4.59687;3.89776;3
MAGN;27.832;1047.875;-20.16000;-2.04000;-33.18000;3
LIGH;27.833;1047.876;22354.0;0
GYRO;27.844;1047.888;0.92118;0.87995;-1.64506;3
AHRS;27.845;1047.888;14.5564;-68.4220;74.8184;0.42203;-0.37935;0.44176;54
PRES;27.847;1047.891;1015.1625;0
ACCE;27.852;1047.895;6.21535;5.10444;3.81157;3
MAGN;27.852;1047.895;-18.90000;-3.30000;-33.90000;3
LIGH;27.853;1047.896;22354.0;0
GYRO;27.864;1047.908;1.07818;0.97311;-1.88696;3
AHRS;27.865;1047.908;17.1827;-66.2414;73.7966;0.42443;-0.35694;0.43193;34
LIGH;27.872;1047.916;26003.0;0
ACCE;27.873;1047.917;5.97593;5.59285;3.94564;3
MAGN;27.874;1047.917;-17.52000;-4.56000;-34.38000;3
GYRO;27.884;1047.928;0.91752;1.00182;-2.02441;3
AHRS;27.885;1047.928;19.7339;-63.9496;72.8253;0.42667;-0.33357;0.42306;115
PRES;27.887;1047.931;1015.1141;0
LIGH;27.892;1047.936;26003.0;0
ACCE;27.893;1047.936;5.78439;5.87058;3.78284;3
MAGN;27.894;1047.936;-16.20000;-5.76000;-34.86000;3
GYRO;27.904;1047.948;0.62980;1.11452;-2.01708;3
AHRS;27.905;1047.948;22.4359;-61.5240;71.7501;0.42946;-0.30856;0.41332;-120
LIGH;27.912;1047.956;28834.0;0
ACCE;27.913;1047.956;5.43963;6.02381;3.77326;3
MAGN;27.913;1047.956;-14.82000;-6.96000;-35.28000;3
GYRO;27.924;1047.968;0.24923;1.35062;-1.93522;3
AHRS;27.925;1047.968;25.0606;-58.7671;70.2236;0.43013;-0.28308;0.40216;-79
PRES;27.927;1047.971;1015.0966;0
LIGH;27.932;1047.976;28834.0;0
ACCE;27.933;1047.976;5.16190;6.19619;4.22337;3
MAGN;27.933;1047.976;-13.50000;-8.10000;-35.58000;3
GYRO;27.944;1047.988;0.01313;1.24494;-1.85795;3
AHRS;27.945;1047.988;27.5568;-56.2994;68.5320;0.43153;-0.26044;0.38929;-88
LIGH;27.952;1047.996;31659.0;0
ACCE;27.953;1047.996;4.87459;6.53138;4.60644;3
MAGN;27.953;1047.996;-12.18000;-8.94000;-35.88000;3
GYRO;27.964;1048.008;-0.07911;0.98807;-1.88941;3
AHRS;27.965;1048.008;29.8682;-53.6028;66.4978;0.43124;-0.23823;0.37567;-62
PRES;27.967;1048.011;1015.2046;0
LIGH;27.972;1048.016;31659.0;0
ACCE;27.973;1048.016;4.64475;6.85699;4.87459;3
MAGN;27.974;1048.016;-10.86000;-9.90000;-36.06000;3
GYRO;27.984;1048.028;0.03360;0.72174;-1.96638;3
AHRS;27.985;1048.028;32.0204;-50.8289;64.2604;0.43036;-0.21684;0.36151;53
LIGH;27.992;1048.036;32974.0;0
ACCE;27.993;1048.037;4.33829;6.95276;4.91290;3
MAGN;27.994;1048.037;-9.60000;-10.62000;-36.00000;3
GYRO;28.004;1048.048;0.14325;0.48991;-2.08061;3
AHRS;28.004;1048.048;34.0967;-48.0601;61.6889;0.42951;-0.19697;0.34520;-123
PRES;28.007;1048.050;1015.0984;0
LIGH;28.012;1048.056;32974.0;0
ACCE;28.013;1048.057;4.10845;6.96234;4.59687;3
MAGN;28.013;1048.057;-8.40000;-11.28000;-36.12000;3
GYRO;28.024;1048.068;0.12156;0.62186;-2.14322;3
AHRS;28.024;1048.068;36.1082;-45.0120;58.9421;0.42831;-0.17598;0.32886;51
LIGH;28.032;1048.076;34328.0;0
ACCE;28.033;1048.077;3.77326;7.05811;4.47237;3
MAGN;28.033;1048.077;-7.20000;-11.82000;-36.24000;3
GYRO;28.044;1048.088;0.00397;0.88545;-2.15025;3
AHRS;28.044;1048.088;38.0613;-41.9579;56.0573;0.42780;-0.15569;0.31173;-61
PRES;28.050;1048.091;1015.3079;0
LIGH;28.053;1048.096;34328.0;0
ACCE;28.053;1048.097;3.20823;7.10599;4.60644;3
MAGN;28.053;1048.097;-5.94000;-12.42000;-36.18000;3
GYRO;28.064;1048.108;-0.19334;1.03450;-2.11390;3
AHRS;28.066;1048.108;39.8273;-38.8625;53.0689;0.42710;-0.13634;0.29473;118
LIGH;28.072;1048.116;35916.0;0
ACCE;28.074;1048.117;2.57616;7.26880;4.86502;3
GYRO;28.084;1048.128;-0.34758;0.97922;-2.08213;3
AHRS;28.085;1048.128;41.4092;-35.6070;49.9298;0.42588;-0.11721;0.27790;48
PRES;28.087;1048.131;1015.1443;0
LIGH;28.092;1048.136;35916.0;0
ACCE;28.094;1048.137;2.02071;7.45076;5.25767;3
MAGN;28.094;1048.137;-3.48000;-13.44000;-36.42000;3
GYRO;28.104;1048.148;-0.36927;0.63377;-2.03449;3
AHRS;28.105;1048.148;42.7733;-32.3455;46.6281;0.42428;-0.09957;0.26066;96
LIGH;28.112;1048.156;37218.0;0
ACCE;28.114;1048.157;1.62806;7.61356;5.36301;3
MAGN;28.115;1048.157;-2.22000;-13.86000;-36.36000;3
GYRO;28.124;1048.168;-0.33720;0.26237;-2.03632;3
AHRS;28.125;1048.168;43.8498;-29.0912;43.0327;0.42169;-0.08419;0.24209;-105
PRES;28.127;1048.171;1015.2050;0
LIGH;28.132;1048.176;37218.0;0
ACCE;28.134;1048.178;1.22583;7.69018;5.42047;3
MAGN;28.135;1048.178;-0.90000;-13.92000;-36.48000;3
GYRO;28.145;1048.188;-0.31185;0.06872;-2.05678;3
AHRS;28.145;1048.188;44.8626;-25.5824;39.2317;0.41921;-0.06785;0.22303;89
SOUN;28.148;451.84;0.01379;56.77
LIGH;28.153;1048.196;38031.0;0
ACCE;28.154;1048.198;0.71826;7.62314;5.53539;3
MAGN;28.155;1048.198;0.30000;-14.04000;-36.60000;3
GYRO;28.164;1048.208;-0.36011;-0.31582;-2.07847;3
AHRS;28.165;1048.208;45.7569;-22.5678;35.3230;0.41799;-0.05611;0.20164;-51
PRES;28.167;1048.211;1015.2147;0
LIGH;28.172;1048.216;38031.0;0
ACCE;28.174;1048.218;0.07661;7.39329;5.61201;3
MAGN;28.175;1048.218;1.56000;-13.92000;-36.72000;3
GYRO;28.184;1048.228;-0.66157;-0.61911;-2.13131;3
AHRS;28.185;1048.228;46.2663;-19.3500;31.0776;0.41453;-0.04515;0.17923;23
LIGH;28.192;1048.236;38427.0;0
ACCE;28.194;1048.238;-0.20111;7.01022;5.98550;3
MAGN;28.196;1048.238;2.58000;-13.68000;-36.84000;3
GYRO;28.204;1048.248;-1.05802;-0.89125;-2.21286;3
AHRS;28.205;1048.248;46.4740;-16.2217;26.5639;0.40993;-0.03644;0.15482;-48
PRES;28.207;1048.251;1015.0818;0
LIGH;28.212;1048.256;38427.0;0
ACCE;28.214;1048.258;-0.63207;6.49307;9.00220;3
MAGN;28.215;1048.258;3.48000;-13.32000;-37.08000;3
GYRO;28.224;1048.268;-1.39338;-2.29105;-2.42116;3
AHRS;28.226;1048.268;46.3312;-14.2181;21.5376;0.40475;-0.03884;0.12263;-7
LIGH;28.232;1048.276;38051.0;0
ACCE;28.235;1048.278;-0.77572;6.66546;8.77236;3
MAGN;28.236;1048.278;4.08000;-12.66000;-37.26000;3
GYRO;28.244;1048.288;-2.35763;-3.73300;-2.52532;3
AHRS;28.245;1048.288;44.8131;-12.4319;16.3743;0.38933;-0.04512;0.09003;75
PRES;28.247;1048.291;1015.2586;0
LIGH;28.252;1048.296;38051.0;0
ACCE;28.254;1048.298;-0.85234;6.75165;7.14430;3
MAGN;28.255;1048.298;4.38000;-11.76000;-37.44000;3
GYRO;28.264;1048.308;-3.57448;-3.48987;-2.41628;3
AHRS;28.266;1048.308;42.0828;-10.0776;11.2093;0.36395;-0.04665;0.05942;83
LIGH;28.272;1048.316;37643.0;0
ACCE;28.275;1048.318;-0.45969;7.04853;6.06212;3
MAGN;28.276;1048.318;4.44000;-10.80000;-37.74000;3
GYRO;28.284;1048.328;-3.83440;-2.06870;-2.09802;3
AHRS;28.285;1048.328;39.6327;-8.1642;6.5802;0.34143;-0.04745;0.02976;55
PRES;28.287;1048.331;1015.0764;0
LIGH;28.292;1048.336;37643.0;0
ACCE;28.295;1048.338;0.27773;6.67503;6.23450;3
MAGN;28.296;1048.338;4.38000;-9.60000;-37.98000;3
GYRO;28.304;1048.348;-3.35640;-1.31336;-1.82679;3
AHRS;28.305;1048.348;37.1824;-6.9830;2.4153;0.31937;-0.05100;0.00053;-24
LIGH;28.313;1048.356;35596.0;0
ACCE;28.315;1048.359;0.64165;6.09085;6.90488;3
MAGN;28.316;1048.359;4.26000;-8.34000;-38.16000;3
GYRO;28.324;1048.368;-2.99263;-1.04183;-1.78709;3
AHRS;28.325;1048.368;34.6458;-5.3525;-1.0433;0.29701;-0.04728;-0.02258;72
PRES;28.327;1048.371;1015.2220;0
LIGH;28.332;1048.376;35596.0;0
ACCE;28.335;1048.379;0.66080;5.16190;7.77637;3
MAGN;28.336;1048.379;3.96000;-6.84000;-38.52000;3
GYRO;28.344;1048.388;-2.52104;-0.98807;-2.02288;3
AHRS;28.345;1048.388;32.7151;-3.7212;-3.8590;0.28027;-0.04061;-0.04143;84
LIGH;28.352;1048.396;34035.0;0
ACCE;28.355;1048.399;0.90980;4.41491;8.57124;3
MAGN;28.356;1048.399;3.54000;-5.34000;-38.76000;3
GYRO;28.364;1048.408;-2.30938;-1.38147;-2.24493;3
AHRS;28.365;1048.408;30.7353;-2.7383;-6.2343;0.26329;-0.03741;-0.05874;-77
PRES;28.368;1048.411;1015.0712;0
LIGH;28.373;1048.416;34035.0;0
ACCE;28.376;1048.419;0.81403;4.23295;8.97347;3
MAGN;28.377;1048.419;2.88000;-3.60000;-38.88000;3
GYRO;28.384;1048.428;-2.54792;-1.52747;-2.39704;3
AHRS;28.385;1048.428;28.4582;-1.6007;-8.5690;0.24408;-0.03186;-0.07583;-32
LIGH;28.393;1048.436;28556.0;0
ACCE;28.397;1048.440;0.56503;4.04141;8.77236;3
GYRO;28.406;1048.448;-3.04791;-1.25227;-2.63313;3
AHRS;28.414;1048.448;25.8787;-0.5290;-11.0728;0.22244;-0.02608;-0.09506;-70
PRES;28.417;1048.451;1015.2102;0
LIGH;28.418;1048.456;28556.0;0
ACCE;28.419;1048.460;0.65122;3.62961;8.73405;3
MAGN;28.421;1048.460;0.96000;0.24000;-38.52000;3
GYRO;28.425;1048.468;-3.45841;-1.28923;-2.93002;3
AHRS;28.427;1048.468;23.0829;-0.0709;-13.7544;0.19856;-0.02456;-0.11744;-24
GNSS;28.429;1491388033.999;39.993643;-0.073946;122.521;0.000;6.0;0.0;15;14
LIGH;28.437;1048.476;14894.0;0
ACCE;28.438;1048.481;0.55545;2.49955;8.81066;3
MAGN;28.440;1048.481;-0.24000;2.40000;-38.40000;3
GNSS;28.441;1491388033.999;39.993643;-0.073946;122.521;0.000;6.0;0.0;15;14
GYRO;28.446;1048.488;-3.58395;-1.44531;-3.24247;3
AHRS;28.448;1048.488;20.3385;0.5720;-16.6696;0.17540;-0.02073;-0.14181;-72
PRES;28.449;1048.491;1015.1548;0
LIGH;28.453;1048.497;14894.0;0
ACCE;28.459;1048.501;0.59376;2.50912;8.92558;3
MAGN;28.462;1048.501;-1.74000;4.38000;-37.98000;3
GYRO;28.464;1048.508;-3.53844;-1.32313;-3.52805;3
AHRS;28.465;1048.508;17.0315;1.0761;-19.8106;0.14747;-0.01632;-0.16875;49
LIGH;28.472;1048.516;12605.0;0
ACCE;28.477;1048.521;0.65122;2.65278;8.81066;3
MAGN;28.478;1048.521;-3.48000;6.48000;-37.56000;3
GYRO;28.484;1048.528;-3.25988;-1.19027;-3.41779;3
AHRS;28.485;1048.528;13.7364;1.1214;-22.8224;0.11914;-0.01414;-0.19527;-93
PRES;28.487;1048.531;1015.1230;0
LIGH;28.492;1048.536;12605.0;0
ACCE;28.497;1048.541;0.92895;2.26970;8.51378;3
MAGN;28.498;1048.541;-5.70000;8.16000;-36.90000;3
GYRO;28.504;1048.548;-2.91627;-0.94562;-2.97583;3
AHRS;28.504;1048.548;10.6835;1.1476;-25.8255;0.09297;-0.01108;-0.22158;-68
LIGH;28.512;1048.556;10723.0;0
ACCE;28.517;1048.561;1.36948;1.73340;8.59040;3
MAGN;28.518;1048.561;-7.62000;10.14000;-36.36000;3
GYRO;28.524;1048.568;-2.44926;-0.62614;-2.62428;3
AHRS;28.524;1048.568;8.1728;1.1464;-28.8831;0.07149;-0.00811;-0.24806;94
PRES;28.527;1048.571;1015.1815;0
LIGH;28.532;1048.576;10723.0;0
ACCE;28.537;1048.581;1.60890;1.32160;9.00220;3
MAGN;28.538;1048.581;-9.42000;11.88000;-35.58000;3
GYRO;28.544;1048.588;-1.80572;-0.59865;-2.37932;3
AHRS;28.544;1048.588;6.2438;0.6583;-31.7593;0.05395;-0.00938;-0.27291;19
LIGH;28.552;1048.596;9240.0;0
ACCE;28.557;1048.601;1.47483;0.82361;8.73405;3
MAGN;28.558;1048.601;-11.16000;13.32000;-34.86000;3
GYRO;28.564;1048.608;-1.23059;-0.90561;-2.23180;3
AHRS;28.564;1048.608;4.6055;-0.2284;-34.4228;0.03779;-0.01379;-0.29574;9
PRES;28.567;1048.611;1015.1602;0
LIGH;28.572;1048.616;9240.0;0
ACCE;28.577;1048.621;1.66636;0.20111;8.74362;3
MAGN;28.578;1048.621;-12.84000;14.64000;-33.96000;3
GYRO;28.584;1048.628;-1.02748;-0.76572;-2.24890;3
AHRS;28.584;1048.628;3.0806;-0.8173;-37.0178;0.02323;-0.01529;-0.31751;23
LIGH;28.592;1048.636;8461.0;0
ACCE;28.599;1048.642;2.11647;-0.16281;9.02135;3
MAGN;28.600;1048.642;-14.34000;15.78000;-32.94000;3
GYRO;28.604;1048.648;-1.13621;-0.77000;-2.52898;3
AHRS;28.605;1048.648;1.6903;-1.9809;-39.7388;0.00800;-0.02127;-0.34003;8
PRES;28.607;1048.651;1015.2389;0
LIGH;28.613;1048.656;8461.0;0
ACCE;28.618;1048.662;2.45166;-0.54588;9.22246;3
MAGN;28.619;1048.662;-16.08000;16.74000;-31.92000;3
GYRO;28.624;1048.668;-1.26816;-1.03817;-2.79318;3
AHRS;28.625;1048.668;0.3066;-3.4466;-42.4398;-0.00839;-0.02900;-0.36186;-58
LIGH;28.633;1048.676;7792.0;0
ACCE;28.638;1048.682;2.78685;-0.71826;9.06924;3
MAGN;28.641;1048.682;-17.82000;17.46000;-30.90000;3
SOUN;28.642;3849.04;0.11747;75.38
GYRO;28.647;1048.688;-1.42362;-1.26571;-2.85824;3
AHRS;28.648;1048.688;-1.3117;-5.0574;-45.1801;-0.02750;-0.03634;-0.38327;-76
PRES;28.650;1048.691;1015.2227;0
LIGH;28.653;1048.696;7792.0;0
ACCE;28.658;1048.702;3.14119;-0.38307;8.90643;3
MAGN;28.659;1048.702;-19.62000;18.00000;-29.64000;3
GYRO;28.664;1048.708;-1.55404;-1.63834;-2.82006;3
AHRS;28.665;1048.708;-3.0410;-7.2773;-48.0899;-0.05003;-0.04715;-0.40495;120
LIGH;28.673;1048.716;6490.0;0
ACCE;28.678;1048.722;3.41892;-0.14365;8.81066;3
MAGN;28.680;1048.722;-21.30000;18.36000;-28.44000;3
GYRO;28.684;1048.728;-1.82038;-1.82313;-2.59129;3
AHRS;28.685;1048.728;-5.0122;-9.6445;-50.8794;-0.07542;-0.05713;-0.42431;21
PRES;28.687;1048.731;1015.2449;0
LIGH;28.693;1048.736;6490.0;0
ACCE;28.699;1048.742;3.54342;-0.16281;8.45632;3
MAGN;28.700;1048.742;-23.22000;18.30000;-26.88000;3
GYRO;28.704;1048.748;-2.14230;-1.78250;-2.40192;3
AHRS;28.705;1048.748;-6.9263;-12.2614;-53.6942;-0.10173;-0.06799;-0.44245;-112
LIGH;28.713;1048.756;5385.0;0
ACCE;28.719;1048.762;3.81157;-0.40223;8.04452;3
MAGN;28.720;1048.762;-25.02000;18.12000;-25.50000;3
GYRO;28.724;1048.768;-2.40589;-1.40896;-2.34939;3
AHRS;28.725;1048.768;-8.7936;-14.7304;-56.4878;-0.12746;-0.07662;-0.45928;81
PRES;28.727;1048.771;1015.2663;0
LIGH;28.733;1048.776;5385.0;0
ACCE;28.739;1048.783;3.92649;-0.90022;7.58483;3
MAGN;28.740;1048.783;-26.64000;17.76000;-24.24000;3
GYRO;28.744;1048.788;-1.93095;-1.38056;-2.20858;3
AHRS;28.746;1048.788;-9.9888;-17.5414;-59.0079;-0.14969;-0.08983;-0.47332;-38
LIGH;28.753;1048.796;4918.0;0
ACCE;28.759;1048.803;4.29041;-1.06303;7.01022;3
MAGN;28.761;1048.803;-28.26000;17.16000;-22.86000;3
GYRO;28.764;1048.808;-1.06443;-1.40316;-2.07847;3
AHRS;28.765;1048.808;-10.8645;-20.0621;-61.5664;-0.16883;-0.10126;-0.48754;10
PRES;28.767;1048.811;1015.2766;0
LIGH;28.773;1048.816;4918.0;0
ACCE;28.779;1048.823;5.09486;-0.54588;6.98149;3
MAGN;28.781;1048.823;-29.76000;16.50000;-21.84000;3
GYRO;28.784;1048.828;-0.42302;-1.09620;-1.87139;3
AHRS;28.786;1048.828;-11.4760;-22.1347;-63.8968;-0.18433;-0.11015;-0.50043;-41
LIGH;28.793;1048.836;4971.0;0
ACCE;28.799;1048.843;5.58328;-0.30646;7.19218;3
MAGN;28.800;1048.843;-30.96000;15.54000;-20.58000;3
GYRO;28.804;1048.848;-0.26053;-0.70188;-1.59558;3
AHRS;28.805;1048.848;-11.6823;-24.1525;-65.9080;-0.19672;-0.12051;-0.51130;-98
PRES;28.807;1048.851;1015.3367;0
LIGH;28.813;1048.856;4971.0;0
ACCE;28.819;1048.863;5.68862;-0.52672;7.15387;3
MAGN;28.821;1048.863;-31.92000;14.70000;-19.32000;3
GYRO;28.824;1048.868;-0.59254;-0.58948;-1.34604;3
AHRS;28.826;1048.868;-11.6093;-26.2283;-67.6315;-0.20746;-0.13272;-0.52017;93
LIGH;28.833;1048.876;5071.0;0
ACCE;28.840;1048.883;5.36301;-0.90022;7.13472;3
MAGN;28.841;1048.883;-33.00000;13.80000;-18.18000;3
GYRO;28.844;1048.888;-0.84513;-0.85918;-1.25105;3
AHRS;28.845;1048.888;-11.2092;-28.3333;-69.1210;-0.21616;-0.14687;-0.52771;-49
PRES;28.847;1048.891;1015.3096;0
LIGH;28.853;1048.896;5071.0;0
ACCE;28.860;1048.903;5.19063;-1.32160;7.08684;3
MAGN;28.861;1048.903;-34.02000;12.90000;-17.04000;3
GYRO;28.864;1048.908;-0.68967;-1.17011;-1.62796;3
AHRS;28.866;1048.908;-10.5784;-30.4048;-70.8399;-0.22383;-0.16123;-0.53720;-59
LIGH;28.873;1048.916;5254.0;0
ACCE;28.880;1048.924;5.73651;-1.25456;6.54096;3
MAGN;28.881;1048.924;-35.10000;12.00000;-15.96000;3
GYRO;28.884;1048.928;-0.36744;-1.28862;-2.24432;3
AHRS;28.886;1048.928;-9.9060;-32.4739;-72.8328;-0.23208;-0.17496;-0.54842;-9
PRES;28.888;1048.931;1015.1749;0
LIGH;28.893;1048.936;5254.0;0
ACCE;28.900;1048.944;6.68461;-0.74699;6.56969;3
MAGN;28.901;1048.944;-36.06000;10.68000;-14.76000;3
GYRO;28.904;1048.948;0.00244;-1.06749;-2.71316;3
AHRS;28.906;1048.948;-8.9107;-34.3749;-74.9376;-0.23812;-0.18868;-0.56119;21
LIGH;28.913;1048.956;5465.0;0
ACCE;28.920;1048.964;7.39329;0.00000;6.92403;3
MAGN;28.921;1048.964;-37.08000;9.30000;-13.80000;3
GYRO;28.924;1048.968;0.31062;-0.99021;-2.74248;3
AHRS;28.925;1048.968;-7.5182;-36.5963;-76.8856;-0.24353;-0.20667;-0.57290;28
PRES;28.927;1048.971;1015.1686;0
LIGH;28.933;1048.976;5465.0;0
ACCE;28.940;1048.984;7.49864;0.72784;7.05811;3
MAGN;28.941;1048.984;-37.74000;7.92000;-12.72000;3
GYRO;28.944;1048.988;0.41692;-1.25960;-2.47950;3
AHRS;28.945;1048.988;-5.7378;-39.0248;-78.6545;-0.24791;-0.22815;-0.58367;-87
LIGH;28.953;1048.996;5595.0;0
ACCE;28.960;1049.004;7.47949;1.15879;7.01980;3
MAGN;28.961;1049.004;-38.28000;6.48000;-11.70000;3
[truncated: 4,765,601 more chars]
