# Supplementary material for: Off-Line Evaluation of Mobile-Centric Indoor Positioning Systems: The Experiences from the 2017 IPIN Competition
Source: Sensors (Basel). 2018 Feb 6;18(2):487. doi: 10.3390/s18020487 (PMC5855053; doi:10.3390/s18020487)
Supplement: Supplementary file 1 [file sensors-18-00487-s001.zip › 01-Training/UJIUB/logfile_UJIUB_R04-2017_A5.txt]

% LogFile created by the 'GetSensorData' App for Android.
% Date of creation: Wed Apr 05 15:25:28 GMT+02:00 2017
% Developed by LOPSI research group at CAR-CSIC, Spain (http://www.car.upm-csic.es/lopsi)
% Version 2.0 November 2016
% The 'GetSensorData' program stores information from Smartphone/Tablet internal sensors (Accelerometers, Gyroscopes, Magnetometers, Pressure, Ambient Light, Orientation, Sound level, GPS/GNSS positio, WiFi RSS, Cellular/GSM/3G signal strength,...) and also from external devices (e.g. RFCode RFID reader, XSens IMU or LPMS-B IMU)
%
% Phone used for this logfile:
% Manufacturer:            	samsung
% Model:                   	SM-A500FU
% API Android version:     	23
% Android version Release: 	6.0.1
%
% LogFile Data format:
% Accelerometer data: 	'ACCE;AppTimestamp(s);SensorTimestamp(s);Acc_X(m/s^2);Acc_Y(m/s^2);Acc_Z(m/s^2);Accuracy(integer)'
% Gyroscope data:     	'GYRO;AppTimestamp(s);SensorTimestamp(s);Gyr_X(rad/s);Gyr_Y(rad/s);Gyr_Z(rad/s);Accuracy(integer)'
% Magnetometer data:  	'MAGN;AppTimestamp(s);SensorTimestamp(s);Mag_X(uT);;Mag_Y(uT);Mag_Z(uT);Accuracy(integer)'
% Pressure data:      	'PRES;AppTimestamp(s);SensorTimestamp(s);Pres(mbar);Accuracy(integer)'
% Light data:         	'LIGH;AppTimestamp(s);SensorTimestamp(s);Light(lux);Accuracy(integer)'
% Proximity data:     	'PROX;AppTimestamp(s);SensorTimestamp(s);prox(?);Accuracy(integer)'
% Humidity data:      	'HUMI;AppTimestamp(s);SensorTimestamp(s);humi(Percentage);Accuracy(integer)'
% Temperature data:   	'TEMP;AppTimestamp(s);SensorTimestamp(s);temp(Celsius);Accuracy(integer)'
% Orientation data:   	'AHRS;AppTimestamp(s);SensorTimestamp(s);PitchX(deg);RollY(deg);YawZ(deg);RotVecX();RotVecY();RotVecZ();Accuracy(int)'
% GNSS/GPS data:      	'GNSS;AppTimestamp(s);SensorTimeStamp(s);Latit(deg);Long(deg);Altitude(m);Bearing(deg);Accuracy(m);Speed(m/s);SatInView;SatInUse'
% WIFI data:          	'WIFI;AppTimestamp(s);SensorTimeStamp(s);Name_SSID;MAC_BSSID;RSS(dBm);'
% Bluetooth data:     	'BLUE;AppTimestamp(s);Name;MAC_Address;RSS(dBm);'
% BLE 4.0 data:       	'BLE4;AppTimestamp(s);MajorID;MinorID;RSS(dBm);'
% Sound data:         	'SOUN;AppTimestamp(s);RMS;Pressure(Pa);SPL(dB);'
% RFID Reader data:   	'RFID;AppTimestamp(s);ReaderNumber(int);TagID(int);RSS_A(dBm);RSS_B(dBm);'
% IMU XSens data:     	'IMUX;AppTimestamp(s);SensorTimestamp(s);Counter;Acc_X(m/s^2);Acc_Y(m/s^2);Acc_Z(m/s^2);Gyr_X(rad/s);Gyr_Y(rad/s);Gyr_Z(rad/s);Mag_X(uT);;Mag_Y(uT);Mag_Z(uT);Roll(deg);Pitch(deg);Yaw(deg);Quat(1);Quat(2);Quat(3);Quat(4);Pressure(mbar);Temp(Celsius)'
% IMU LPMS-B data:    	'IMUL;AppTimestamp(s);SensorTimestamp(s);Counter;Acc_X(m/s^2);Acc_Y(m/s^2);Acc_Z(m/s^2);Gyr_X(rad/s);Gyr_Y(rad/s);Gyr_Z(rad/s);Mag_X(uT);;Mag_Y(uT);Mag_Z(uT);Roll(deg);Pitch(deg);Yaw(deg);Quat(1);Quat(2);Quat(3);Quat(4);Pressure(mbar);Temp(Celsius)'
% POSI Reference:    		'POSI;Timestamp(s);Counter;Latitude(degrees); Longitude(degrees);floor ID(0,1,2..4);Building ID(0,1,2..3);'
% 
% Note that there are two timestamps: 
%  -'AppTimestamp' is set by the Android App as data is read. It is not representative of when data is actually captured by the sensor (but has a common time reference for all sensors)
%  -'SensorTimestamp' is set by the sensor itself (the delta_time=SensorTimestamp(k)-SensorTimestamp(k-1) between two consecutive samples is an accurate estimate of the sampling interval). This timestamp is better for integrating inertial data. 

ACCE;0.021;81270.410;-1.04387;6.70376;6.36858;3
MAGN;0.021;81270.414;-7.50656;-30.00007;-40.96251;1
LIGH;0.021;81270.415;226.0;3
LIGH;0.022;81270.420;226.0;3
ACCE;0.022;81270.420;-0.80445;6.58884;7.04853;3
LIGH;0.023;81270.428;226.0;3
ACCE;0.024;81270.430;-0.55545;6.50265;8.62870;3
MAGN;0.024;81270.432;-7.50656;-30.00007;-40.96251;1
LIGH;0.024;81270.437;226.0;3
ACCE;0.043;81270.440;-0.45011;6.42604;9.24162;3
LIGH;0.044;81270.449;226.0;3
ACCE;0.044;81270.450;-0.56503;6.36858;8.70532;3
MAGN;0.044;81270.453;-7.50656;-30.00007;-40.96251;1
ACCE;0.047;81270.460;-1.08218;6.21535;8.10198;3
LIGH;0.075;81270.467;252.0;3
ACCE;0.075;81270.470;-1.28329;6.15789;7.75721;3
MAGN;0.075;81270.473;-7.28975;-30.77741;-41.92435;1
LIGH;0.075;81270.475;252.0;3
ACCE;0.076;81270.480;-1.47483;6.17704;7.21134;3
LIGH;0.076;81270.482;252.0;3
LIGH;0.076;81270.488;252.0;3
GNSS;0.077;1491398728.000;39.993818;-0.073750;122.000;0.000;10.0;0.0;28;12
GNSS;0.078;1491398728.000;39.993818;-0.073750;122.000;0.000;10.0;0.0;28;12
ACCE;0.079;81270.490;-1.65679;6.27281;7.25922;3
MAGN;0.079;81270.492;-7.28975;-30.77741;-41.92435;1
LIGH;0.088;81270.497;252.0;3
ACCE;0.088;81270.500;-1.65679;6.34942;7.33583;3
LIGH;0.093;81270.507;252.0;3
ACCE;0.098;81270.510;-1.68552;6.42604;7.33583;3
MAGN;0.102;81270.514;-7.28975;-30.77741;-41.92435;1
LIGH;0.105;81270.519;248.0;3
ACCE;0.107;81270.520;-1.50356;6.52181;7.18261;3
LIGH;0.113;81270.527;261.0;3
ACCE;0.117;81270.530;-1.26414;6.51223;6.78996;3
MAGN;0.119;81270.533;-6.94132;-30.22644;-42.03761;1
LIGH;0.125;81270.539;261.0;3
ACCE;0.127;81270.540;-1.26414;6.38773;7.10599;3
ACCE;0.137;81270.550;-1.39821;6.19619;7.73806;3
LIGH;0.144;81270.558;261.0;3
MAGN;0.145;81270.558;-6.94132;-30.22644;-42.03761;1
ACCE;0.148;81270.560;-1.42694;6.38773;7.51779;3
LIGH;0.152;81270.563;261.0;3
LIGH;0.154;81270.567;261.0;3
ACCE;0.157;81270.570;-0.96726;5.98550;8.59997;3
MAGN;0.159;81270.572;-6.94132;-30.22644;-42.03761;1
LIGH;0.166;81270.580;261.0;3
ACCE;0.170;81270.582;-0.88107;5.70778;8.80109;3
LIGH;0.174;81270.587;291.0;3
ACCE;0.178;81270.590;-0.83318;5.71735;8.52336;3
MAGN;0.179;81270.592;-7.32561;-28.48967;-41.50062;1
ACCE;0.188;81270.600;-0.80445;6.18662;8.31267;3
LIGH;0.189;81270.602;291.0;3
LIGH;0.193;81270.607;291.0;3
ACCE;0.201;81270.610;-0.92895;6.29196;8.42759;3
MAGN;0.202;81270.615;-7.32561;-28.48967;-41.50062;1
LIGH;0.205;81270.619;291.0;3
ACCE;0.207;81270.620;-0.93853;6.23450;8.27436;3
LIGH;0.213;81270.627;291.0;3
ACCE;0.217;81270.630;-0.88107;6.06212;8.32224;3
MAGN;0.219;81270.632;-7.32561;-28.48967;-41.50062;1
LIGH;0.225;81270.639;291.0;3
ACCE;0.227;81270.640;-0.74699;5.80354;8.49463;3
LIGH;0.236;81270.649;340.0;3
ACCE;0.238;81270.650;-0.72784;5.51624;8.01579;3
MAGN;0.239;81270.652;-7.77606;-27.29969;-41.16937;1
LIGH;0.246;81270.659;340.0;3
ACCE;0.247;81270.660;-0.85234;5.49709;7.67102;3
LIGH;0.254;81270.667;340.0;3
ACCE;0.258;81270.670;-0.95768;5.57370;7.66145;3
MAGN;0.259;81270.672;-7.77606;-27.29969;-41.16937;1
LIGH;0.266;81270.680;340.0;3
ACCE;0.267;81270.680;-0.93853;5.67905;7.78594;3
LIGH;0.273;81270.687;340.0;3
ACCE;0.277;81270.690;-0.80445;5.63116;8.10198;3
MAGN;0.279;81270.692;-7.77606;-27.29969;-41.16937;1
LIGH;0.286;81270.700;340.0;3
ACCE;0.287;81270.700;-0.52672;5.46836;8.53294;3
LIGH;0.293;81270.707;385.0;3
ACCE;0.297;81270.710;-0.17238;5.31513;9.09797;3
MAGN;0.300;81270.714;-9.31159;-26.05264;-40.82157;1
LIGH;0.303;81270.717;385.0;3
ACCE;0.307;81270.720;0.19154;5.15232;8.99262;3
LIGH;0.313;81270.727;385.0;3
ACCE;0.317;81270.730;0.20111;5.17148;9.03093;3
MAGN;0.319;81270.732;-9.31159;-26.05264;-40.82157;1
LIGH;0.326;81270.740;385.0;3
ACCE;0.327;81270.740;0.24900;5.21936;9.05966;3
LIGH;0.334;81270.748;385.0;3
ACCE;0.337;81270.750;0.14365;5.20021;8.96389;3
MAGN;0.338;81270.752;-9.31159;-26.05264;-40.82157;1
LIGH;0.343;81270.757;385.0;3
ACCE;0.347;81270.760;-0.10534;5.53539;8.48505;3
LIGH;0.353;81270.767;429.0;3
ACCE;0.358;81270.770;-0.07661;5.54497;8.39886;3
MAGN;0.359;81270.772;-10.96487;-25.06361;-40.63939;1
LIGH;0.366;81270.780;429.0;3
ACCE;0.368;81270.780;-0.07661;5.42047;8.25521;3
LIGH;0.373;81270.787;429.0;3
SOUN;0.376;41.35;0.00126;36.00
ACCE;0.378;81270.790;-0.20111;5.38217;8.33182;3
MAGN;0.379;81270.792;-10.96487;-25.06361;-40.63939;1
LIGH;0.386;81270.799;429.0;3
ACCE;0.387;81270.800;-0.23942;5.25767;8.76278;3
LIGH;0.394;81270.807;429.0;3
ACCE;0.397;81270.810;-0.18196;5.19063;8.94474;3
MAGN;0.399;81270.812;-10.96487;-25.06361;-40.63939;1
LIGH;0.406;81270.820;429.0;3
ACCE;0.407;81270.820;-0.17238;5.15232;8.80109;3
LIGH;0.414;81270.827;420.0;3
ACCE;0.418;81270.830;-0.18196;5.25767;8.86812;3
MAGN;0.419;81270.832;-11.64199;-23.84996;-40.98991;1
LIGH;0.426;81270.840;466.0;3
ACCE;0.428;81270.840;-0.25857;5.29597;8.97347;3
LIGH;0.434;81270.847;466.0;3
ACCE;0.438;81270.850;-0.27773;5.30555;9.13627;3
MAGN;0.439;81270.852;-11.64199;-23.84996;-40.98991;1
LIGH;0.446;81270.860;466.0;3
ACCE;0.447;81270.860;-0.33519;5.25767;8.84897;3
LIGH;0.454;81270.867;466.0;3
ACCE;0.457;81270.870;-0.52672;4.78840;8.46590;3
MAGN;0.459;81270.872;-11.64199;-23.84996;-40.98991;1
LIGH;0.466;81270.880;466.0;3
ACCE;0.467;81270.880;-0.53630;4.53941;8.30309;3
LIGH;0.473;81270.887;466.0;3
ACCE;0.477;81270.890;-0.37350;4.43406;8.67659;3
MAGN;0.479;81270.892;-12.06001;-22.00089;-41.26280;1
LIGH;0.486;81270.900;526.0;3
ACCE;0.487;81270.900;-0.11492;4.51068;9.43316;3
LIGH;0.493;81270.907;526.0;3
ACCE;0.497;81270.910;0.20111;4.98952;10.25676;3
MAGN;0.499;81270.912;-12.06001;-22.00089;-41.26280;1
LIGH;0.503;81270.917;526.0;3
ACCE;0.507;81270.920;0.51715;5.60243;10.15141;3
LIGH;0.514;81270.927;526.0;3
ACCE;0.518;81270.930;0.62249;4.54898;9.61511;3
MAGN;0.519;81270.932;-12.06001;-22.00089;-41.26280;1
LIGH;0.526;81270.940;526.0;3
ACCE;0.527;81270.940;0.46926;3.54342;8.83939;3
LIGH;0.533;81270.947;526.0;3
ACCE;0.538;81270.950;-0.26815;3.16992;8.10198;3
MAGN;0.539;81270.952;-12.64065;-20.46054;-41.20649;1
LIGH;0.546;81270.960;611.0;3
ACCE;0.547;81270.960;-0.44053;3.27527;8.68616;3
LIGH;0.553;81270.967;611.0;3
ACCE;0.558;81270.970;-0.51715;3.41892;9.47146;3
MAGN;0.559;81270.972;-12.64065;-20.46054;-41.20649;1
LIGH;0.566;81270.979;611.0;3
ACCE;0.567;81270.980;-0.47884;3.52426;9.73961;3
LIGH;0.574;81270.987;611.0;3
ACCE;0.578;81270.990;-0.49799;3.14119;8.78193;3
MAGN;0.579;81270.992;-12.64065;-20.46054;-41.20649;1
LIGH;0.586;81271.000;611.0;3
ACCE;0.587;81271.000;-0.08619;3.23696;8.71489;3
LIGH;0.593;81271.007;611.0;3
ACCE;0.598;81271.010;-0.57461;3.33273;8.55209;3
MAGN;0.599;81271.012;-12.52359;-17.86025;-41.87087;1
LIGH;0.606;81271.019;660.0;3
ACCE;0.607;81271.020;-0.95768;3.47638;9.32781;3
LIGH;0.613;81271.027;660.0;3
ACCE;0.618;81271.030;-1.25456;3.17950;10.63983;3
MAGN;0.619;81271.032;-12.52359;-17.86025;-41.87087;1
LIGH;0.626;81271.040;660.0;3
ACCE;0.627;81271.040;-1.24498;3.23696;10.56322;3
LIGH;0.633;81271.047;660.0;3
ACCE;0.638;81271.050;-0.03831;3.95522;10.20888;3
MAGN;0.639;81271.052;-12.52359;-17.86025;-41.87087;1
LIGH;0.646;81271.059;660.0;3
ACCE;0.647;81271.060;-0.42138;2.95923;9.06924;3
LIGH;0.654;81271.067;660.0;3
ACCE;0.658;81271.070;-0.20111;2.72939;8.88728;3
MAGN;0.659;81271.072;-11.06290;-15.89531;-42.70601;1
LIGH;0.663;81271.077;692.0;3
ACCE;0.667;81271.080;0.22984;2.59531;8.79151;3
LIGH;0.673;81271.087;692.0;3
ACCE;0.677;81271.090;0.11492;2.65278;8.84897;3
MAGN;0.679;81271.092;-11.06290;-15.89531;-42.70601;1
LIGH;0.684;81271.097;692.0;3
ACCE;0.687;81271.100;-1.73340;2.90177;9.97903;3
LIGH;0.696;81271.110;692.0;3
ACCE;0.698;81271.110;-1.67594;3.51469;9.91199;3
MAGN;0.699;81271.112;-11.06290;-15.89531;-42.70601;1
LIGH;0.704;81271.117;692.0;3
ACCE;0.707;81271.120;-0.89064;3.99353;9.62469;3
LIGH;0.716;81271.130;692.0;3
ACCE;0.717;81271.130;-0.11492;3.75411;9.78750;3
MAGN;0.719;81271.133;-11.34785;-15.11637;-42.72194;1
LIGH;0.724;81271.137;681.0;3
ACCE;0.727;81271.140;0.22027;2.83473;9.75877;3
LIGH;0.736;81271.150;707.0;3
ACCE;0.737;81271.150;-0.14365;2.75812;9.89284;3
MAGN;0.739;81271.152;-11.34785;-15.11637;-42.72194;1
LIGH;0.743;81271.157;707.0;3
ACCE;0.747;81271.160;-0.46926;2.71024;9.87369;3
LIGH;0.756;81271.170;707.0;3
ACCE;0.758;81271.170;-0.13408;3.18908;10.23761;3
MAGN;0.759;81271.172;-11.34785;-15.11637;-42.72194;1
LIGH;0.763;81271.177;707.0;3
ACCE;0.767;81271.180;0.22984;3.45723;10.38126;3
LIGH;0.776;81271.189;707.0;3
ACCE;0.778;81271.190;0.34477;3.44765;10.52491;3
MAGN;0.779;81271.192;-12.40368;-13.94219;-42.71268;1
LIGH;0.783;81271.197;707.0;3
ACCE;0.787;81271.200;0.54588;3.24654;10.29507;3
LIGH;0.796;81271.210;747.0;3
ACCE;0.797;81271.210;0.25857;3.05500;9.52892;3
MAGN;0.798;81271.212;-12.40368;-13.94219;-42.71268;1
LIGH;0.803;81271.217;747.0;3
ACCE;0.807;81271.220;1.13006;2.84431;12.13381;3
LIGH;0.816;81271.230;747.0;3
ACCE;0.817;81271.230;1.00556;2.28886;11.19529;3
MAGN;0.819;81271.232;-12.40368;-13.94219;-42.71268;1
LIGH;0.823;81271.237;747.0;3
ACCE;0.827;81271.240;0.72784;2.04944;9.96946;3
LIGH;0.833;81271.247;747.0;3
ACCE;0.838;81271.250;1.14922;2.39420;6.62715;3
MAGN;0.839;81271.252;-15.46238;-12.34001;-41.55386;1
LIGH;0.843;81271.257;747.0;3
ACCE;0.847;81271.260;1.96325;3.05500;7.15387;3
LIGH;0.856;81271.270;779.0;3
ACCE;0.858;81271.270;2.26013;3.38061;8.37013;3
MAGN;0.859;81271.272;-15.46238;-12.34001;-41.55386;1
LIGH;0.863;81271.277;779.0;3
ACCE;0.867;81271.280;1.97282;3.06458;10.84095;3
LIGH;0.876;81271.290;779.0;3
ACCE;0.878;81271.290;2.11647;1.84832;10.35253;3
MAGN;0.879;81271.292;-15.46238;-12.34001;-41.55386;1
LIGH;0.883;81271.297;779.0;3
ACCE;0.887;81271.300;1.71425;2.08774;10.86968;3
LIGH;0.896;81271.310;779.0;3
ACCE;0.897;81271.310;1.61848;1.90578;11.45386;3
MAGN;0.899;81271.312;-19.13314;-10.84863;-39.89930;1
LIGH;0.903;81271.317;779.0;3
ACCE;0.907;81271.320;1.80044;1.55144;11.83693;3
LIGH;0.916;81271.330;810.0;3
ACCE;0.918;81271.330;2.53785;0.84276;11.82736;3
MAGN;0.919;81271.332;-19.13314;-10.84863;-39.89930;1
LIGH;0.923;81271.337;810.0;3
SOUN;0.927;41.16;0.00126;35.96
ACCE;0.933;81271.340;1.95367;1.13006;10.92714;3
LIGH;0.934;81271.347;810.0;3
ACCE;0.938;81271.350;1.32160;2.35589;8.64786;3
MAGN;0.939;81271.352;-19.13314;-10.84863;-39.89930;1
LIGH;0.943;81271.357;810.0;3
ACCE;0.947;81271.360;2.21224;3.19865;6.41646;3
LIGH;0.956;81271.370;810.0;3
ACCE;0.957;81271.370;3.16035;4.46279;6.69419;3
MAGN;0.959;81271.372;-23.25089;-11.47398;-36.93527;1
LIGH;0.963;81271.377;810.0;3
ACCE;0.967;81271.380;3.21781;4.19464;7.78594;3
LIGH;0.976;81271.390;766.0;3
ACCE;0.978;81271.390;3.39977;3.50511;8.96389;3
MAGN;0.979;81271.392;-23.25089;-11.47398;-36.93527;1
LIGH;0.984;81271.397;766.0;3
ACCE;0.987;81271.400;3.74453;2.88262;9.72046;3
LIGH;0.994;81271.407;766.0;3
ACCE;0.998;81271.410;3.45723;3.45723;9.77792;3
MAGN;0.999;81271.412;-23.25089;-11.47398;-36.93527;1
LIGH;1.004;81271.417;766.0;3
ACCE;1.007;81271.420;3.74453;3.09331;9.50977;3
LIGH;1.016;81271.430;766.0;3
ACCE;1.017;81271.430;3.93607;2.59531;9.42358;3
MAGN;1.019;81271.433;-26.57989;-12.83250;-35.43322;1
LIGH;1.024;81271.437;766.0;3
ACCE;1.027;81271.440;3.08373;2.52828;9.35654;3
ACCE;1.048;81271.450;2.89220;2.13563;9.75877;3
GNSS;1.050;1491398729.000;39.993818;-0.073752;122.000;0.000;10.0;0.0;28;7
GNSS;1.052;1491398729.000;39.993818;-0.073752;122.000;0.000;10.0;0.0;28;7
ACCE;1.055;81271.460;2.30801;1.73340;9.41400;3
MAGN;1.058;81271.451;-26.57989;-12.83250;-35.43322;1
MAGN;1.061;81271.469;-26.57989;-12.83250;-35.43322;1
LIGH;1.062;81271.469;729.0;3
ACCE;1.063;81271.470;2.30801;1.73340;9.41400;3
LIGH;1.064;81271.474;729.0;3
LIGH;1.068;81271.480;729.0;3
ACCE;1.069;81271.481;2.51870;1.98240;9.34696;3
MAGN;1.070;81271.484;-29.01586;-14.50958;-34.48111;1
LIGH;1.075;81271.489;729.0;3
ACCE;1.077;81271.490;3.29442;2.11647;9.54808;3
LIGH;1.083;81271.497;729.0;3
ACCE;1.087;81271.500;3.88818;2.93050;9.18416;3
MAGN;1.088;81271.502;-29.01586;-14.50958;-34.48111;1
LIGH;1.095;81271.509;661.0;3
ACCE;1.097;81271.510;4.22337;4.06057;8.35098;3
LIGH;1.103;81271.517;661.0;3
ACCE;1.107;81271.520;4.25210;4.52025;7.57525;3
MAGN;1.109;81271.522;-29.01586;-14.50958;-34.48111;1
LIGH;1.115;81271.529;661.0;3
ACCE;1.117;81271.530;4.32872;4.14676;7.52737;3
LIGH;1.123;81271.537;661.0;3
ACCE;1.128;81271.540;4.37660;3.98395;7.75721;3
MAGN;1.129;81271.542;-32.03513;-17.32715;-31.39001;1
LIGH;1.135;81271.549;661.0;3
ACCE;1.137;81271.550;4.45322;4.01268;7.91044;3
LIGH;1.143;81271.557;661.0;3
ACCE;1.147;81271.560;4.57771;3.89776;7.70933;3
MAGN;1.148;81271.562;-32.03513;-17.32715;-31.39001;1
LIGH;1.153;81271.567;661.0;3
ACCE;1.157;81271.570;4.57771;4.13718;7.61356;3
LIGH;1.163;81271.577;481.0;3
ACCE;1.167;81271.580;4.65433;4.20422;7.92002;3
MAGN;1.169;81271.583;-32.03513;-17.32715;-31.39001;1
LIGH;1.176;81271.590;481.0;3
ACCE;1.177;81271.590;4.76925;4.01268;7.86256;3
LIGH;1.183;81271.597;481.0;3
ACCE;1.188;81271.600;5.16190;3.47638;8.01579;3
MAGN;1.189;81271.602;-35.09181;-20.80352;-27.25952;1
LIGH;1.196;81271.609;481.0;3
ACCE;1.197;81271.610;5.22894;3.58173;7.76679;3
LIGH;1.203;81271.617;481.0;3
ACCE;1.207;81271.620;5.10444;4.22337;7.36456;3
MAGN;1.209;81271.622;-35.09181;-20.80352;-27.25952;1
LIGH;1.216;81271.630;481.0;3
ACCE;1.217;81271.630;5.33428;5.13317;6.64630;3
LIGH;1.223;81271.637;346.0;3
ACCE;1.227;81271.640;5.41090;5.39174;6.31112;3
MAGN;1.229;81271.642;-35.09181;-20.80352;-27.25952;1
LIGH;1.236;81271.650;346.0;3
ACCE;1.237;81271.650;5.37259;5.62159;5.92804;3
LIGH;1.243;81271.657;346.0;3
ACCE;1.248;81271.660;5.41090;5.88016;5.69820;3
MAGN;1.249;81271.662;-39.42028;-23.91194;-21.71651;1
LIGH;1.256;81271.670;346.0;3
ACCE;1.257;81271.670;5.52582;6.11000;5.96635;3
LIGH;1.263;81271.677;346.0;3
ACCE;1.268;81271.680;5.48751;5.90889;5.93762;3
MAGN;1.269;81271.682;-39.42028;-23.91194;-21.71651;1
LIGH;1.276;81271.690;346.0;3
ACCE;1.277;81271.690;5.27682;5.79397;5.88016;3
LIGH;1.283;81271.697;238.0;3
ACCE;1.288;81271.700;5.32470;5.35344;6.03339;3
MAGN;1.289;81271.702;-39.42028;-23.91194;-21.71651;1
LIGH;1.296;81271.710;238.0;3
ACCE;1.297;81271.710;5.44920;4.84586;5.81312;3
LIGH;1.304;81271.717;238.0;3
ACCE;1.308;81271.720;5.91847;4.86502;5.66947;3
MAGN;1.309;81271.722;-42.30082;-28.28289;-15.74514;1
LIGH;1.314;81271.727;238.0;3
ACCE;1.317;81271.730;6.14831;5.20978;5.41090;3
LIGH;1.324;81271.737;238.0;3
ACCE;1.327;81271.740;6.03339;5.62159;5.01825;3
MAGN;1.329;81271.742;-42.30082;-28.28289;-15.74514;1
LIGH;1.333;81271.747;238.0;3
ACCE;1.337;81271.750;5.76524;6.79953;3.07416;3
LIGH;1.346;81271.760;158.0;3
ACCE;1.347;81271.760;5.44920;7.26880;2.56658;3
MAGN;1.350;81271.762;-42.30082;-28.28289;-15.74514;1
LIGH;1.354;81271.767;158.0;3
ACCE;1.357;81271.770;5.13317;7.46991;2.04944;3
LIGH;1.366;81271.780;158.0;3
SOUN;1.368;53.43;0.00163;38.23
ACCE;1.372;81271.780;4.67348;7.76679;1.52271;3
MAGN;1.372;81271.782;-43.05888;-33.48878;-6.70177;1
LIGH;1.374;81271.787;158.0;3
ACCE;1.377;81271.790;4.70221;7.74764;1.44610;3
LIGH;1.386;81271.800;158.0;3
ACCE;1.387;81271.800;4.77883;7.50822;1.59933;3
MAGN;1.389;81271.802;-43.05888;-33.48878;-6.70177;1
LIGH;1.393;81271.807;158.0;3
ACCE;1.397;81271.810;4.81713;7.21134;1.40779;3
LIGH;1.406;81271.820;124.0;3
ACCE;1.407;81271.820;5.65989;6.78996;1.05345;3
MAGN;1.409;81271.822;-43.05888;-33.48878;-6.70177;1
LIGH;1.413;81271.827;124.0;3
ACCE;1.417;81271.830;6.04296;6.94318;0.69911;3
LIGH;1.426;81271.840;124.0;3
ACCE;1.427;81271.840;5.97593;7.16345;0.31603;3
MAGN;1.429;81271.842;-41.65126;-38.47064;3.95855;1
LIGH;1.433;81271.847;124.0;3
ACCE;1.437;81271.850;5.57370;7.52737;-0.60334;3
LIGH;1.446;81271.860;124.0;3
ACCE;1.449;81271.860;4.26168;8.69574;-2.09732;3
MAGN;1.450;81271.863;-41.65126;-38.47064;3.95855;1
LIGH;1.453;81271.867;124.0;3
ACCE;1.457;81271.870;3.39977;9.41400;-2.74854;3
LIGH;1.466;81271.880;108.0;3
ACCE;1.467;81271.880;2.85389;9.98861;-3.06458;3
MAGN;1.469;81271.882;-41.65126;-38.47064;3.95855;1
LIGH;1.473;81271.887;108.0;3
ACCE;1.477;81271.890;2.68151;10.12268;-3.24654;3
LIGH;1.483;81271.897;108.0;3
ACCE;1.487;81271.900;2.40378;9.28950;-3.03585;3
MAGN;1.489;81271.902;-35.32205;-42.14728;14.28727;1
LIGH;1.493;81271.907;108.0;3
ACCE;1.497;81271.910;2.15478;8.59997;-2.72939;3
LIGH;1.506;81271.920;108.0;3
ACCE;1.508;81271.920;2.08774;8.02536;-2.44209;3
MAGN;1.509;81271.922;-35.32205;-42.14728;14.28727;1
LIGH;1.514;81271.927;108.0;3
ACCE;1.517;81271.930;2.34632;7.65187;-2.55701;3
LIGH;1.526;81271.940;110.0;3
ACCE;1.528;81271.940;1.45567;8.31267;-3.51469;3
MAGN;1.529;81271.942;-35.32205;-42.14728;14.28727;1
LIGH;1.534;81271.947;95.0;3
ACCE;1.537;81271.950;0.90980;8.91601;-4.22337;3
LIGH;1.546;81271.960;95.0;3
ACCE;1.547;81271.960;1.00556;9.05966;-4.39575;3
MAGN;1.549;81271.962;-26.93313;-42.75472;21.55168;1
LIGH;1.554;81271.967;95.0;3
ACCE;1.557;81271.970;1.54187;8.86812;-4.43406;3
LIGH;1.566;81271.979;95.0;3
ACCE;1.567;81271.980;1.26414;8.21690;-4.26168;3
MAGN;1.569;81271.982;-26.93313;-42.75472;21.55168;1
LIGH;1.574;81271.987;95.0;3
ACCE;1.577;81271.990;0.67038;7.91044;-4.29999;3
LIGH;1.586;81272.000;95.0;3
ACCE;1.587;81272.000;0.18196;7.87214;-4.03184;3
MAGN;1.589;81272.002;-26.93313;-42.75472;21.55168;1
LIGH;1.593;81272.007;85.0;3
ACCE;1.597;81272.010;-0.50757;7.83383;-4.20422;3
LIGH;1.606;81272.020;85.0;3
ACCE;1.607;81272.020;-0.67995;7.90087;-4.40533;3
MAGN;1.609;81272.023;-16.64611;-41.52905;27.19603;1
LIGH;1.613;81272.027;85.0;3
ACCE;1.617;81272.030;-1.07260;7.84340;-4.77883;3
LIGH;1.626;81272.040;85.0;3
ACCE;1.628;81272.040;-1.64721;7.62314;-4.83629;3
MAGN;1.629;81272.042;-16.64611;-41.52905;27.19603;1
LIGH;1.634;81272.047;85.0;3
ACCE;1.639;81272.050;-2.62405;7.27837;-5.36301;3
LIGH;1.644;81272.057;85.0;3
ACCE;1.648;81272.060;-3.10289;7.02938;-5.20021;3
MAGN;1.649;81272.062;-16.64611;-41.52905;27.19603;1
LIGH;1.654;81272.067;80.0;3
ACCE;1.657;81272.070;-3.56257;6.65588;-5.21936;3
ACCE;1.670;81272.080;-4.62560;6.63673;-5.57370;3
MAGN;1.671;81272.085;-3.99302;-37.14505;30.09748;1
LIGH;1.673;81272.086;80.0;3
ACCE;1.677;81272.090;-4.88417;6.57927;-5.73651;3
LIGH;1.678;81272.092;80.0;3
LIGH;1.686;81272.100;80.0;3
ACCE;1.688;81272.100;-4.89375;6.16746;-5.72693;3
MAGN;1.689;81272.102;-3.99302;-37.14505;30.09748;1
LIGH;1.694;81272.107;80.0;3
ACCE;1.697;81272.110;-5.06613;6.01423;-5.65032;3
LIGH;1.706;81272.120;80.0;3
ACCE;1.707;81272.120;-5.45878;6.06212;-5.31513;3
MAGN;1.709;81272.123;-3.99302;-37.14505;30.09748;1
LIGH;1.713;81272.127;89.0;3
ACCE;1.717;81272.130;-6.31112;5.73651;-5.09486;3
LIGH;1.726;81272.140;89.0;3
ACCE;1.728;81272.140;-6.58884;5.55455;-4.98952;3
MAGN;1.729;81272.143;10.40788;-30.10071;29.70681;1
LIGH;1.734;81272.147;89.0;3
ACCE;1.737;81272.150;-6.73250;5.33428;-5.00867;3
LIGH;1.746;81272.160;89.0;3
ACCE;1.749;81272.160;-7.25922;4.98952;-4.92248;3
MAGN;1.749;81272.163;10.40788;-30.10071;29.70681;1
LIGH;1.754;81272.167;89.0;3
ACCE;1.757;81272.170;-7.51779;4.93206;-5.15232;3
LIGH;1.766;81272.180;89.0;3
ACCE;1.767;81272.180;-7.70933;4.82671;-5.33428;3
MAGN;1.769;81272.183;10.40788;-30.10071;29.70681;1
LIGH;1.774;81272.187;83.0;3
ACCE;1.777;81272.190;-7.77637;4.71179;-5.74608;3
LIGH;1.786;81272.200;103.0;3
ACCE;1.787;81272.200;-7.96790;4.75967;-6.64630;3
MAGN;1.789;81272.203;19.18817;-21.04082;25.16029;1
LIGH;1.794;81272.207;103.0;3
ACCE;1.797;81272.210;-7.86256;4.50110;-6.88572;3
LIGH;1.803;81272.217;103.0;3
ACCE;1.808;81272.220;-7.75721;4.14676;-6.77080;3
MAGN;1.809;81272.222;19.18817;-21.04082;25.16029;1
LIGH;1.814;81272.227;103.0;3
ACCE;1.817;81272.230;-7.61356;4.02226;-6.78038;3
LIGH;1.826;81272.240;103.0;3
ACCE;1.827;81272.240;-7.22091;4.14676;-6.95276;3
MAGN;1.829;81272.243;19.18817;-21.04082;25.16029;1
LIGH;1.834;81272.247;103.0;3
ACCE;1.837;81272.250;-6.51223;4.19464;-7.05811;3
LIGH;1.846;81272.260;100.0;3
ACCE;1.847;81272.260;-5.86101;4.18506;-7.02938;3
MAGN;1.849;81272.263;22.68027;-14.44044;22.94363;1
LIGH;1.853;81272.267;100.0;3
ACCE;1.857;81272.270;-5.62159;4.03184;-6.72292;3
LIGH;1.866;81272.280;100.0;3
ACCE;1.868;81272.280;-5.32470;2.57616;-5.12359;3
MAGN;1.869;81272.282;22.68027;-14.44044;22.94363;1
LIGH;1.874;81272.287;100.0;3
ACCE;1.877;81272.290;-5.43963;2.30801;-5.90889;3
LIGH;1.886;81272.300;100.0;3
ACCE;1.887;81272.300;-5.37259;2.54743;-6.45477;3
MAGN;1.889;81272.302;22.68027;-14.44044;22.94363;1
LIGH;1.894;81272.307;100.0;3
ACCE;1.897;81272.310;-5.40132;2.88262;-6.76123;3
LIGH;1.906;81272.320;76.0;3
ACCE;1.907;81272.320;-5.81312;3.03585;-6.73250;3
MAGN;1.909;81272.323;20.04111;-11.39700;24.56936;1
LIGH;1.913;81272.327;76.0;3
ACCE;1.917;81272.330;-5.64074;3.07416;-6.76123;3
SOUN;1.919;54.44;0.00166;38.39
LIGH;1.925;81272.337;76.0;3
ACCE;1.928;81272.340;-5.38217;3.06458;-6.80911;3
MAGN;1.929;81272.342;20.04111;-11.39700;24.56936;1
LIGH;1.933;81272.347;76.0;3
ACCE;1.937;81272.350;-4.97994;3.00712;-6.93361;3
LIGH;1.943;81272.357;76.0;3
ACCE;1.947;81272.360;-4.15633;3.16035;-7.73806;3
MAGN;1.949;81272.362;20.04111;-11.39700;24.56936;1
LIGH;1.956;81272.370;76.0;3
ACCE;1.957;81272.370;-3.93607;3.24654;-8.13071;3
LIGH;1.963;81272.377;65.0;3
ACCE;1.967;81272.380;-3.62961;3.36146;-8.28394;3
MAGN;1.969;81272.382;18.46625;-8.65896;28.65012;1
LIGH;1.973;81272.387;65.0;3
ACCE;1.977;81272.390;-3.19865;3.37104;-8.53294;3
LIGH;1.983;81272.397;65.0;3
ACCE;1.987;81272.400;-3.19865;3.33273;-8.54251;3
MAGN;1.989;81272.402;18.46625;-8.65896;28.65012;1
LIGH;1.996;81272.410;65.0;3
ACCE;1.997;81272.410;-3.06458;3.39977;-9.05008;3
LIGH;2.003;81272.417;65.0;3
ACCE;2.008;81272.420;-2.84431;3.41892;-9.45231;3
MAGN;2.009;81272.422;18.46625;-8.65896;28.65012;1
LIGH;2.038;81272.431;65.0;3
ACCE;2.041;81272.430;-2.59531;3.45723;-10.09395;3
LIGH;2.042;81272.437;57.0;3
ACCE;2.042;81272.440;-2.29843;3.62961;-10.09395;3
MAGN;2.042;81272.442;13.94046;-7.16362;32.21653;2
ACCE;2.043;81272.450;-2.04944;3.75411;-10.05565;3
LIGH;2.043;81272.456;57.0;3
LIGH;2.055;81272.460;57.0;3
ACCE;2.056;81272.460;-1.93451;3.74453;-9.90242;3
MAGN;2.056;81272.463;13.94046;-7.16362;32.21653;2
ACCE;2.059;81272.470;-1.74298;3.54342;-9.57681;3
GNSS;2.060;1491398730.000;39.993843;-0.073778;122.000;13.000;9.0;0.6;28;7
LIGH;2.064;81272.476;57.0;3
GNSS;2.064;1491398730.000;39.993843;-0.073778;122.000;13.000;9.0;0.6;28;7
ACCE;2.071;81272.481;-1.34075;3.53384;-9.18416;3
MAGN;2.074;81272.488;13.94046;-7.16362;32.21653;2
LIGH;2.075;81272.488;57.0;3
ACCE;2.077;81272.490;-1.03430;3.54342;-8.94474;3
LIGH;2.079;81272.493;57.0;3
LIGH;2.084;81272.498;57.0;3
ACCE;2.088;81272.500;-0.22027;3.53384;-8.98304;3
MAGN;2.089;81272.502;5.73498;-5.95745;33.88591;2
LIGH;2.097;81272.511;57.0;3
ACCE;2.099;81272.510;0.45969;3.73495;-9.26077;3
LIGH;2.103;81272.517;57.0;3
ACCE;2.108;81272.520;1.30245;3.96480;-9.29908;3
MAGN;2.109;81272.522;5.73498;-5.95745;33.88591;2
ACCE;2.118;81272.530;2.07817;4.13718;-9.26077;3
LIGH;2.119;81272.533;57.0;3
LIGH;2.123;81272.537;57.0;3
ACCE;2.128;81272.540;3.15077;4.18506;-8.63828;3
MAGN;2.129;81272.542;5.73498;-5.95745;33.88591;2
LIGH;2.135;81272.549;57.0;3
ACCE;2.137;81272.550;3.54342;4.13718;-8.20732;3
LIGH;2.143;81272.557;56.0;3
ACCE;2.150;81272.560;3.94564;4.16591;-7.63272;3
MAGN;2.155;81272.567;-6.31425;-6.36138;33.30622;2
ACCE;2.158;81272.570;4.38618;4.33829;-7.25922;3
LIGH;2.158;81272.572;64.0;3
LIGH;2.163;81272.577;64.0;3
ACCE;2.169;81272.580;4.90333;4.52983;-6.35900;3
MAGN;2.174;81272.587;-6.31425;-6.36138;33.30622;2
ACCE;2.177;81272.590;4.94163;4.45322;-6.19619;3
LIGH;2.178;81272.592;64.0;3
LIGH;2.185;81272.598;64.0;3
ACCE;2.187;81272.600;5.11401;4.49152;-5.86101;3
MAGN;2.189;81272.602;-6.31425;-6.36138;33.30622;2
LIGH;2.196;81272.610;64.0;3
ACCE;2.197;81272.610;5.42047;4.55856;-5.46836;3
LIGH;2.203;81272.617;64.0;3
ACCE;2.208;81272.620;6.20577;4.51068;-4.56814;3
MAGN;2.209;81272.622;-19.46335;-8.23623;28.50486;2
ACCE;2.217;81272.630;6.48350;4.35745;-4.31914;3
LIGH;2.218;81272.632;72.0;3
LIGH;2.223;81272.637;72.0;3
ACCE;2.228;81272.640;6.82826;4.31914;-3.82115;3
MAGN;2.229;81272.642;-19.46335;-8.23623;28.50486;2
LIGH;2.237;81272.650;72.0;3
ACCE;2.238;81272.650;7.22091;4.37660;-3.36146;3
LIGH;2.243;81272.657;72.0;3
ACCE;2.247;81272.660;8.01579;4.41491;-1.98240;3
MAGN;2.253;81272.664;-19.46335;-8.23623;28.50486;2
LIGH;2.254;81272.667;72.0;3
ACCE;2.257;81272.670;8.55209;4.56814;-1.41737;3
LIGH;2.263;81272.677;72.0;3
ACCE;2.269;81272.681;8.96389;4.61602;-0.98641;3
MAGN;2.269;81272.683;-30.80487;-8.65683;19.81442;2
LIGH;2.276;81272.690;82.0;3
ACCE;2.277;81272.690;9.06924;4.54898;-0.98641;3
LIGH;2.285;81272.699;82.0;3
ACCE;2.287;81272.700;9.01178;4.62560;-0.61292;3
MAGN;2.289;81272.702;-30.80487;-8.65683;19.81442;2
LIGH;2.293;81272.707;82.0;3
ACCE;2.297;81272.710;8.89685;4.56814;-0.41180;3
LIGH;2.304;81272.717;82.0;3
ACCE;2.308;81272.720;8.79151;4.49152;-0.10534;3
MAGN;2.309;81272.722;-30.80487;-8.65683;19.81442;2
ACCE;2.318;81272.730;8.73405;4.41491;-0.10534;3
LIGH;2.319;81272.732;82.0;3
LIGH;2.324;81272.738;82.0;3
ACCE;2.328;81272.740;8.43717;4.34787;0.36392;3
MAGN;2.329;81272.742;-38.23785;-7.94320;9.80026;2
ACCE;2.338;81272.750;8.37013;4.41491;0.69911;3
LIGH;2.341;81272.754;88.0;3
LIGH;2.344;81272.758;88.0;3
ACCE;2.347;81272.760;8.24563;4.43406;1.09176;3
MAGN;2.351;81272.763;-38.23785;-7.94320;9.80026;2
ACCE;2.357;81272.770;7.74764;4.48195;1.68552;3
LIGH;2.358;81272.772;88.0;3
SOUN;2.360;45.60;0.00139;36.85
LIGH;2.363;81272.777;88.0;3
ACCE;2.368;81272.780;7.83383;4.50110;2.08774;3
MAGN;2.369;81272.782;-38.23785;-7.94320;9.80026;2
LIGH;2.376;81272.790;88.0;3
ACCE;2.377;81272.790;7.92960;4.39575;2.22182;3
LIGH;2.383;81272.797;88.0;3
ACCE;2.388;81272.800;7.84340;4.32872;2.43251;3
MAGN;2.389;81272.802;-41.07032;-7.57737;0.55100;2
LIGH;2.396;81272.810;94.0;3
ACCE;2.397;81272.810;7.73806;4.50110;2.97839;3
LIGH;2.403;81272.817;94.0;3
ACCE;2.407;81272.820;7.74764;4.67348;3.41892;3
MAGN;2.409;81272.822;-41.07032;-7.57737;0.55100;2
LIGH;2.416;81272.830;94.0;3
ACCE;2.417;81272.830;7.74764;4.72137;3.62003;3
LIGH;2.423;81272.837;94.0;3
ACCE;2.428;81272.840;7.53695;4.77883;3.82115;3
MAGN;2.429;81272.842;-41.07032;-7.57737;0.55100;2
LIGH;2.436;81272.850;94.0;3
ACCE;2.437;81272.850;7.51779;4.48195;3.92649;3
LIGH;2.443;81272.857;94.0;3
ACCE;2.448;81272.860;7.59441;4.19464;4.07014;3
MAGN;2.449;81272.862;-41.59917;-5.97497;-7.60542;2
LIGH;2.453;81272.867;86.0;3
ACCE;2.457;81272.870;7.82425;3.70622;4.10845;3
LIGH;2.463;81272.877;110.0;3
ACCE;2.467;81272.880;7.93917;3.42850;4.33829;3
MAGN;2.469;81272.882;-41.59917;-5.97497;-7.60542;2
LIGH;2.476;81272.890;110.0;3
ACCE;2.477;81272.890;7.61356;3.52426;4.62560;3
LIGH;2.483;81272.897;110.0;3
ACCE;2.487;81272.900;7.38372;3.69665;5.08528;3
MAGN;2.489;81272.902;-41.59917;-5.97497;-7.60542;2
LIGH;2.496;81272.910;110.0;3
ACCE;2.497;81272.910;7.20176;3.75411;5.44920;3
LIGH;2.503;81272.917;110.0;3
ACCE;2.508;81272.920;7.05811;3.61046;6.03339;3
MAGN;2.509;81272.922;-40.05787;-4.13079;-14.49533;2
LIGH;2.516;81272.930;154.0;3
ACCE;2.517;81272.930;7.07726;3.57215;6.00466;3
LIGH;2.523;81272.937;154.0;3
ACCE;2.528;81272.940;7.01980;3.50511;5.96635;3
MAGN;2.529;81272.942;-40.05787;-4.13079;-14.49533;2
LIGH;2.536;81272.950;154.0;3
ACCE;2.537;81272.950;6.94318;3.50511;5.70778;3
LIGH;2.543;81272.957;154.0;3
ACCE;2.548;81272.960;6.78038;3.56257;5.87058;3
MAGN;2.549;81272.962;-40.05787;-4.13079;-14.49533;2
LIGH;2.556;81272.970;154.0;3
ACCE;2.557;81272.970;6.60800;3.60088;5.93762;3
LIGH;2.563;81272.977;154.0;3
ACCE;2.567;81272.980;6.31112;3.66792;6.08127;3
MAGN;2.569;81272.982;-36.73879;-2.28848;-20.95277;2
LIGH;2.576;81272.990;136.0;3
ACCE;2.577;81272.990;6.09085;3.61046;6.15789;3
LIGH;2.583;81272.997;255.0;3
ACCE;2.587;81273.000;5.93762;3.34231;6.73250;3
MAGN;2.589;81273.002;-36.73879;-2.28848;-20.95277;2
LIGH;2.593;81273.007;255.0;3
ACCE;2.597;81273.010;5.69820;3.11246;7.05811;3
LIGH;2.606;81273.020;255.0;3
ACCE;2.607;81273.020;5.58328;2.88262;7.52737;3
MAGN;2.609;81273.022;-36.73879;-2.28848;-20.95277;2
LIGH;2.613;81273.027;255.0;3
ACCE;2.617;81273.030;5.53539;2.75812;7.92002;3
LIGH;2.623;81273.037;255.0;3
ACCE;2.627;81273.040;5.55455;2.54743;8.67659;3
MAGN;2.629;81273.042;-32.47065;0.25338;-26.67603;2
LIGH;2.633;81273.047;255.0;3
ACCE;2.637;81273.050;5.43005;2.59531;8.57124;3
LIGH;2.648;81273.060;440.0;3
ACCE;2.649;81273.060;5.12359;2.82516;8.46590;3
MAGN;2.651;81273.063;-32.47065;0.25338;-26.67603;2
LIGH;2.654;81273.068;440.0;3
ACCE;2.657;81273.070;4.97994;2.98796;8.19775;3
LIGH;2.666;81273.080;440.0;3
ACCE;2.668;81273.080;4.71179;3.11246;7.76679;3
MAGN;2.669;81273.082;-32.47065;0.25338;-26.67603;2
LIGH;2.673;81273.087;440.0;3
ACCE;2.677;81273.090;4.51068;3.02627;7.40287;3
LIGH;2.686;81273.100;440.0;3
ACCE;2.687;81273.100;4.23295;2.84431;7.25922;3
MAGN;2.689;81273.103;-28.01528;2.68710;-31.94540;2
LIGH;2.693;81273.107;440.0;3
ACCE;2.697;81273.110;3.89776;2.60489;7.28795;3
LIGH;2.706;81273.120;633.0;3
ACCE;2.707;81273.120;2.73897;2.26970;8.25521;3
MAGN;2.709;81273.122;-28.01528;2.68710;-31.94540;2
LIGH;2.713;81273.127;633.0;3
ACCE;2.717;81273.130;2.44209;2.22182;8.85855;3
LIGH;2.726;81273.140;633.0;3
ACCE;2.728;81273.140;2.53785;1.97282;9.77792;3
MAGN;2.729;81273.142;-28.01528;2.68710;-31.94540;2
LIGH;2.733;81273.147;633.0;3
ACCE;2.737;81273.150;2.68151;1.78129;10.54406;3
LIGH;2.746;81273.160;633.0;3
ACCE;2.748;81273.160;3.19865;1.71425;10.50576;3
MAGN;2.749;81273.163;-22.22752;5.47999;-36.37716;2
LIGH;2.754;81273.167;633.0;3
ACCE;2.757;81273.170;3.31358;1.69509;10.11311;3
LIGH;2.766;81273.180;776.0;3
ACCE;2.768;81273.180;3.28484;1.80044;9.82580;3
MAGN;2.769;81273.182;-22.22752;5.47999;-36.37716;2
LIGH;2.774;81273.187;776.0;3
ACCE;2.777;81273.190;2.91135;1.69509;9.32781;3
LIGH;2.783;81273.197;776.0;3
ACCE;2.787;81273.200;2.74854;1.68552;9.35654;3
MAGN;2.789;81273.202;-22.22752;5.47999;-36.37716;2
LIGH;2.794;81273.207;776.0;3
ACCE;2.797;81273.210;2.46124;1.66636;9.33739;3
LIGH;2.806;81273.220;776.0;3
ACCE;2.808;81273.220;2.01113;1.79086;9.41400;3
MAGN;2.809;81273.222;-17.38329;7.24903;-39.81466;2
LIGH;2.814;81273.227;776.0;3
ACCE;2.817;81273.230;1.92494;1.59933;9.31823;3
LIGH;2.826;81273.239;846.0;3
ACCE;2.827;81273.240;1.70467;1.37906;9.27035;3
MAGN;2.829;81273.242;-17.38329;7.24903;-39.81466;2
LIGH;2.833;81273.247;846.0;3
ACCE;2.837;81273.250;1.56102;1.55144;9.04051;3
LIGH;2.846;81273.260;846.0;3
ACCE;2.848;81273.260;1.41737;1.18752;9.78750;3
MAGN;2.849;81273.262;-17.38329;7.24903;-39.81466;2
LIGH;2.854;81273.267;846.0;3
ACCE;2.857;81273.270;1.38864;1.16837;10.03649;3
LIGH;2.866;81273.280;846.0;3
ACCE;2.868;81273.280;1.41737;1.00556;10.19930;3
MAGN;2.869;81273.282;-12.58777;9.33502;-42.43463;2
LIGH;2.874;81273.287;846.0;3
ACCE;2.877;81273.290;1.28329;0.79487;9.95030;3
LIGH;2.886;81273.300;808.0;3
ACCE;2.887;81273.300;1.11091;0.69911;9.85453;3
MAGN;2.889;81273.302;-12.58777;9.33502;-42.43463;2
LIGH;2.894;81273.307;891.0;3
ACCE;2.897;81273.310;0.67995;0.83318;9.84496;3
LIGH;2.906;81273.320;891.0;3
ACCE;2.908;81273.320;0.51715;0.74699;10.01734;3
MAGN;2.909;81273.323;-12.58777;9.33502;-42.43463;2
SOUN;2.911;78.35;0.00239;41.55
LIGH;2.914;81273.327;891.0;3
ACCE;2.917;81273.330;0.52672;0.54588;10.17057;3
LIGH;2.926;81273.340;891.0;3
ACCE;2.928;81273.340;0.53630;0.32561;10.55364;3
MAGN;2.929;81273.342;-8.94600;11.26109;-43.05960;2
LIGH;2.933;81273.347;891.0;3
ACCE;2.937;81273.350;0.57461;0.22984;10.62068;3
LIGH;2.943;81273.357;891.0;3
ACCE;2.947;81273.360;0.57461;0.19154;10.65899;3
MAGN;2.949;81273.363;-8.94600;11.26109;-43.05960;2
LIGH;2.957;81273.370;907.0;3
ACCE;2.958;81273.370;0.43096;0.14365;10.22803;3
LIGH;2.966;81273.380;907.0;3
ACCE;2.969;81273.380;0.52672;-0.07661;10.15141;3
MAGN;2.969;81273.382;-8.94600;11.26109;-43.05960;2
LIGH;2.973;81273.387;907.0;3
ACCE;2.977;81273.390;0.74699;-0.14365;10.35253;3
LIGH;2.986;81273.400;907.0;3
ACCE;2.988;81273.400;0.97683;-0.07661;10.63983;3
MAGN;2.990;81273.403;-7.52858;12.39385;-43.22499;2
LIGH;2.994;81273.407;907.0;3
ACCE;3.006;81273.409;1.13964;0.00958;10.75475;3
ACCE;3.007;81273.418;1.13964;0.00958;10.75475;3
ACCE;3.009;81273.420;1.19710;-0.12450;10.96544;3
WIFI;3.010;81273.363;WAP113;20:17:FF:FF:F1:13;-70
WIFI;3.010;81273.363;WAP213;20:17:FF:FF:F2:13;-68
WIFI;3.010;81273.363;WAP109;20:17:FF:FF:F1:09;-90
WIFI;3.010;81273.362;WAP106;20:17:FF:FF:F1:06;-62
WIFI;3.010;81273.362;WAP141;20:17:FF:FF:F1:41;-58
WIFI;3.010;81273.362;WAP310;20:17:FF:FF:F3:10;-63
WIFI;3.010;81273.363;WAP317;20:17:FF:FF:F3:17;-72
WIFI;3.010;81273.362;WAP093;20:17:FF:FF:F0:93;-69
WIFI;3.010;81273.362;WAP139;20:17:FF:FF:F1:39;-59
WIFI;3.010;81273.363;WAP138;20:17:FF:FF:F1:38;-72
WIFI;3.010;81273.362;WAP140;20:17:FF:FF:F1:40;-54
WIFI;3.010;81273.363;WAP092;20:17:FF:FF:F0:92;-79
WIFI;3.010;81273.362;WAP316;20:17:FF:FF:F3:16;-46
WIFI;3.010;81273.363;WAP297;20:17:FF:FF:F2:97;-81
WIFI;3.010;81273.363;WAP107;20:17:FF:FF:F1:07;-89
WIFI;3.010;81273.363;WAP044;20:17:FF:FF:F0:44;-85
WIFI;3.010;81273.363;WAP311;20:17:FF:FF:F3:11;-89
WIFI;3.010;81273.363;WAP153;20:17:FF:FF:F1:53;-86
WIFI;3.010;81273.363;WAP159;20:17:FF:FF:F1:59;-83
WIFI;3.010;81273.362;WAP112;20:17:FF:FF:F1:12;-44
WIFI;3.010;81273.363;WAP180;20:17:FF:FF:F1:80;-80
WIFI;3.010;81273.363;WAP171;20:17:FF:FF:F1:71;-89
WIFI;3.010;81273.363;WAP181;20:17:FF:FF:F1:81;-88
WIFI;3.010;81273.363;WAP071;20:17:FF:FF:F0:71;-91
WIFI;3.010;81273.363;WAP298;20:17:FF:FF:F2:98;-71
WIFI;3.010;81273.363;WAP319;20:17:FF:FF:F3:19;-77
WIFI;3.010;81273.363;WAP313;20:17:FF:FF:F3:13;-87
WIFI;3.010;81273.363;WAP280;20:17:FF:FF:F2:80;-89
MAGN;3.031;81273.426;-7.52858;12.39385;-43.22499;2
LIGH;3.032;81273.429;906.0;3
ACCE;3.032;81273.431;1.03430;-0.12450;11.06121;3
LIGH;3.032;81273.435;907.0;3
LIGH;3.033;81273.438;907.0;3
ACCE;3.033;81273.440;0.97683;-0.27773;11.18571;3
MAGN;3.034;81273.442;-7.52858;12.39385;-43.22499;2
LIGH;3.034;81273.447;907.0;3
ACCE;3.040;81273.453;1.25456;-0.28730;10.96544;3
GNSS;3.041;1491398731.000;39.993817;-0.073795;114.000;0.000;9.0;0.0;28;7
GNSS;3.047;1491398731.000;39.993817;-0.073795;114.000;0.000;9.0;0.0;28;7
ACCE;3.049;81273.460;1.43652;-0.25857;10.63026;3
LIGH;3.050;81273.463;907.0;3
MAGN;3.054;81273.467;-8.45747;13.30342;-43.03423;2
LIGH;3.057;81273.470;907.0;3
ACCE;3.058;81273.470;1.73340;-0.54588;10.39084;3
ACCE;3.067;81273.480;1.91536;-0.95768;10.29507;3
MAGN;3.070;81273.484;-8.45747;13.30342;-43.03423;2
LIGH;3.071;81273.484;906.0;3
LIGH;3.074;81273.488;909.0;3
ACCE;3.077;81273.490;1.96325;-1.19710;10.32380;3
LIGH;3.086;81273.499;909.0;3
ACCE;3.087;81273.500;1.85790;-0.68953;9.68215;3
MAGN;3.088;81273.502;-8.45747;13.30342;-43.03423;2
LIGH;3.093;81273.507;909.0;3
ACCE;3.097;81273.510;2.00155;-0.43096;9.40442;3
LIGH;3.103;81273.517;909.0;3
ACCE;3.108;81273.520;2.40378;-0.60334;9.50977;3
MAGN;3.109;81273.522;-13.01620;13.08655;-40.45854;2
LIGH;3.113;81273.527;909.0;3
ACCE;3.117;81273.530;2.77727;-0.92895;9.86411;3
LIGH;3.126;81273.540;909.0;3
ACCE;3.127;81273.540;3.03585;-1.40779;10.11311;3
MAGN;3.129;81273.543;-13.01620;13.08655;-40.45854;2
LIGH;3.134;81273.547;893.0;3
ACCE;3.137;81273.550;3.24654;-1.78129;10.01734;3
LIGH;3.146;81273.560;893.0;3
ACCE;3.147;81273.560;3.40934;-2.14520;10.14184;3
MAGN;3.149;81273.562;-13.01620;13.08655;-40.45854;2
LIGH;3.153;81273.567;893.0;3
ACCE;3.157;81273.570;4.02226;-2.29843;10.32380;3
LIGH;3.166;81273.580;893.0;3
ACCE;3.168;81273.580;3.99353;-2.19309;10.29507;3
MAGN;3.169;81273.582;-19.32512;12.69166;-36.33638;2
LIGH;3.174;81273.587;893.0;3
ACCE;3.177;81273.590;3.84988;-1.90578;9.64384;3
LIGH;3.186;81273.600;893.0;3
ACCE;3.187;81273.600;4.16591;-1.86748;9.12670;3
MAGN;3.189;81273.602;-19.32512;12.69166;-36.33638;2
LIGH;3.193;81273.607;910.0;3
ACCE;3.197;81273.610;4.83629;-1.73340;8.80109;3
LIGH;3.206;81273.620;850.0;3
ACCE;3.207;81273.620;5.18105;-1.74298;8.92558;3
MAGN;3.209;81273.623;-19.32512;12.69166;-36.33638;2
LIGH;3.213;81273.627;850.0;3
ACCE;3.217;81273.630;5.48751;-1.76213;8.83939;3
LIGH;3.223;81273.637;850.0;3
ACCE;3.228;81273.640;6.09085;-1.64721;8.66701;3
MAGN;3.229;81273.642;-26.10578;10.50407;-31.04515;2
LIGH;3.236;81273.650;850.0;3
ACCE;3.237;81273.650;6.14831;-1.43652;8.69574;3
LIGH;3.243;81273.657;850.0;3
ACCE;3.248;81273.660;6.39731;-1.48441;8.64786;3
MAGN;3.249;81273.662;-26.10578;10.50407;-31.04515;2
LIGH;3.256;81273.670;867.0;3
ACCE;3.257;81273.670;6.44519;-1.42694;8.46590;3
LIGH;3.264;81273.677;758.0;3
ACCE;3.267;81273.680;6.44519;-1.31202;8.15944;3
MAGN;3.269;81273.682;-26.10578;10.50407;-31.04515;2
LIGH;3.273;81273.687;758.0;3
ACCE;3.277;81273.690;6.64630;-0.86191;8.16902;3
LIGH;3.283;81273.697;758.0;3
ACCE;3.287;81273.700;6.89530;-0.67038;8.24563;3
MAGN;3.289;81273.702;-31.87746;6.58311;-25.56018;2
LIGH;3.296;81273.710;758.0;3
ACCE;3.297;81273.710;7.15387;-0.78530;7.98706;3
LIGH;3.303;81273.717;758.0;3
ACCE;3.308;81273.720;6.75165;-0.50757;7.98706;3
MAGN;3.309;81273.722;-31.87746;6.58311;-25.56018;2
ACCE;3.317;81273.730;6.37815;0.04788;7.76679;3
LIGH;3.318;81273.732;792.0;3
LIGH;3.324;81273.738;627.0;3
ACCE;3.327;81273.740;6.41646;0.33519;7.69018;3
MAGN;3.329;81273.742;-31.87746;6.58311;-25.56018;2
LIGH;3.336;81273.750;627.0;3
ACCE;3.337;81273.750;6.67503;0.47884;7.48906;3
LIGH;3.344;81273.757;627.0;3
ACCE;3.347;81273.760;7.14430;0.54588;7.03895;3
MAGN;3.349;81273.763;-36.23802;1.04554;-20.19650;2
SOUN;3.353;61.24;0.00187;39.41
LIGH;3.356;81273.768;627.0;3
ACCE;3.357;81273.770;7.59441;0.60334;6.70376;3
LIGH;3.363;81273.777;627.0;3
ACCE;3.367;81273.780;7.81467;0.87149;6.98149;3
MAGN;3.369;81273.782;-36.23802;1.04554;-20.19650;2
LIGH;3.377;81273.790;627.0;3
ACCE;3.378;81273.790;7.77637;0.99599;6.85699;3
LIGH;3.386;81273.799;506.0;3
ACCE;3.387;81273.800;7.51779;1.16837;6.41646;3
MAGN;3.389;81273.802;-36.23802;1.04554;-20.19650;2
LIGH;3.396;81273.810;506.0;3
ACCE;3.397;81273.810;7.54652;1.22583;6.28239;3
LIGH;3.403;81273.817;506.0;3
ACCE;3.408;81273.820;7.58483;1.27372;6.22492;3
MAGN;3.409;81273.822;-37.72062;-4.45933;-15.78508;2
LIGH;3.416;81273.830;506.0;3
ACCE;3.417;81273.830;7.74764;1.27372;5.78439;3
LIGH;3.423;81273.837;506.0;3
ACCE;3.427;81273.840;7.67102;2.08774;6.07170;3
MAGN;3.429;81273.842;-37.72062;-4.45933;-15.78508;2
LIGH;3.433;81273.847;506.0;3
ACCE;3.437;81273.850;7.69018;2.17394;5.85143;3
LIGH;3.443;81273.857;404.0;3
ACCE;3.448;81273.860;8.00621;2.24097;5.62159;3
MAGN;3.449;81273.863;-37.72062;-4.45933;-15.78508;2
LIGH;3.456;81273.870;404.0;3
ACCE;3.457;81273.870;8.29351;2.49955;5.73651;3
LIGH;3.463;81273.877;404.0;3
ACCE;3.467;81273.880;8.48505;2.74854;5.58328;3
MAGN;3.469;81273.882;-38.26133;-11.63924;-11.45533;2
LIGH;3.476;81273.890;404.0;3
ACCE;3.477;81273.890;8.39886;2.91135;5.28640;3
LIGH;3.483;81273.897;404.0;3
ACCE;3.487;81273.900;8.30309;3.15077;5.20021;3
MAGN;3.489;81273.902;-38.26133;-11.63924;-11.45533;2
LIGH;3.496;81273.910;404.0;3
ACCE;3.497;81273.910;8.19775;3.46680;4.99909;3
LIGH;3.503;81273.917;427.0;3
ACCE;3.508;81273.920;8.03494;4.15633;4.50110;3
MAGN;3.509;81273.922;-38.26133;-11.63924;-11.45533;2
LIGH;3.516;81273.930;279.0;3
ACCE;3.517;81273.930;7.76679;4.50110;4.07014;3
LIGH;3.523;81273.937;279.0;3
ACCE;3.528;81273.940;7.29753;4.80756;3.84988;3
MAGN;3.529;81273.942;-36.35515;-19.34680;-6.28239;2
LIGH;3.536;81273.950;279.0;3
ACCE;3.537;81273.950;6.73250;5.36301;3.44765;3
LIGH;3.543;81273.957;279.0;3
ACCE;3.547;81273.960;6.59842;5.61201;3.57215;3
MAGN;3.549;81273.962;-36.35515;-19.34680;-6.28239;2
LIGH;3.556;81273.970;279.0;3
ACCE;3.557;81273.970;6.56969;5.75566;3.53384;3
LIGH;3.563;81273.977;279.0;3
ACCE;3.568;81273.980;6.52181;5.81312;3.44765;3
MAGN;3.569;81273.982;-36.35515;-19.34680;-6.28239;2
LIGH;3.576;81273.990;192.0;3
ACCE;3.577;81273.990;6.03339;6.19619;3.49553;3
LIGH;3.583;81273.997;192.0;3
ACCE;3.587;81274.000;5.86101;6.33985;3.47638;3
MAGN;3.589;81274.002;-31.95218;-26.80494;-0.83701;2
LIGH;3.593;81274.007;192.0;3
ACCE;3.597;81274.010;5.77481;6.51223;3.35188;3
LIGH;3.603;81274.017;192.0;3
ACCE;3.607;81274.020;5.70778;6.65588;3.41892;3
MAGN;3.609;81274.022;-31.95218;-26.80494;-0.83701;2
LIGH;3.616;81274.030;192.0;3
ACCE;3.617;81274.030;5.34386;6.89530;2.71024;3
LIGH;3.623;81274.037;192.0;3
ACCE;3.627;81274.040;4.88417;7.10599;2.50912;3
MAGN;3.629;81274.042;-31.95218;-26.80494;-0.83701;2
LIGH;3.636;81274.050;155.0;3
ACCE;3.643;81274.055;4.06057;7.64229;1.42694;3
LIGH;3.645;81274.058;155.0;3
ACCE;3.648;81274.060;3.79242;8.11156;1.56102;3
MAGN;3.649;81274.062;-23.89490;-33.30322;3.26439;2
LIGH;3.656;81274.070;155.0;3
ACCE;3.657;81274.070;3.31358;8.56167;1.64721;3
LIGH;3.663;81274.077;155.0;3
ACCE;3.668;81274.080;2.89220;8.81066;1.57060;3
MAGN;3.669;81274.082;-23.89490;-33.30322;3.26439;2
LIGH;3.676;81274.090;155.0;3
ACCE;3.677;81274.090;2.55701;8.84897;1.30245;3
LIGH;3.683;81274.097;155.0;3
ACCE;3.688;81274.100;1.73340;9.14585;1.21625;3
MAGN;3.689;81274.102;-23.89490;-33.30322;3.26439;2
LIGH;3.696;81274.110;132.0;3
ACCE;3.697;81274.110;1.33118;9.31823;1.12049;3
LIGH;3.703;81274.117;132.0;3
ACCE;3.707;81274.120;1.17795;9.18416;0.92895;3
MAGN;3.709;81274.122;-13.89276;-38.62154;7.54559;2
LIGH;3.716;81274.130;132.0;3
ACCE;3.717;81274.130;1.16837;9.04051;0.86191;3
LIGH;3.723;81274.137;132.0;3
ACCE;3.727;81274.140;1.04387;8.71489;0.86191;3
MAGN;3.729;81274.142;-13.89276;-38.62154;7.54559;2
LIGH;3.736;81274.150;132.0;3
ACCE;3.737;81274.150;0.74699;8.74362;0.71826;3
LIGH;3.743;81274.157;132.0;3
ACCE;3.747;81274.160;0.43096;8.83939;0.72784;3
MAGN;3.749;81274.162;-13.89276;-38.62154;7.54559;2
LIGH;3.753;81274.167;122.0;3
ACCE;3.760;81274.170;0.07661;8.91601;0.54588;3
LIGH;3.764;81274.178;122.0;3
ACCE;3.768;81274.180;-0.63207;8.91601;0.25857;3
MAGN;3.769;81274.182;-3.16007;-40.76467;10.89021;2
LIGH;3.776;81274.190;122.0;3
ACCE;3.777;81274.190;-0.91937;8.83939;-0.04788;3
LIGH;3.783;81274.197;122.0;3
ACCE;3.788;81274.200;-1.17795;8.80109;-0.22984;3
MAGN;3.789;81274.202;-3.16007;-40.76467;10.89021;2
LIGH;3.796;81274.210;122.0;3
ACCE;3.797;81274.210;-1.43652;8.95431;-0.39265;3
LIGH;3.803;81274.217;122.0;3
ACCE;3.808;81274.220;-2.28886;9.16500;-0.75657;3
MAGN;3.809;81274.222;-3.16007;-40.76467;10.89021;2
LIGH;3.816;81274.230;119.0;3
ACCE;3.817;81274.230;-2.70066;9.30866;-0.93853;3
LIGH;3.824;81274.238;119.0;3
ACCE;3.828;81274.240;-3.19865;9.34696;-1.10133;3
MAGN;3.829;81274.242;7.56738;-39.22508;13.32248;3
LIGH;3.836;81274.250;119.0;3
ACCE;3.837;81274.250;-3.87861;9.48104;-1.10133;3
LIGH;3.843;81274.257;119.0;3
ACCE;3.847;81274.260;-3.94564;9.16500;-1.37906;3
MAGN;3.849;81274.262;7.56738;-39.22508;13.32248;3
LIGH;3.856;81274.270;119.0;3
ACCE;3.857;81274.270;-3.59130;8.78193;-1.58975;3
LIGH;3.863;81274.277;119.0;3
ACCE;3.867;81274.280;-3.29442;8.42759;-1.70467;3
MAGN;3.869;81274.282;7.56738;-39.22508;13.32248;3
LIGH;3.873;81274.287;117.0;3
ACCE;3.877;81274.290;-3.23696;8.09240;-1.94409;3
LIGH;3.886;81274.300;120.0;3
ACCE;3.887;81274.300;-3.73495;7.89129;-1.77171;3
MAGN;3.889;81274.302;16.98524;-35.10587;16.09827;3
LIGH;3.893;81274.307;120.0;3
ACCE;3.897;81274.310;-3.89776;7.80510;-1.79086;3
SOUN;3.905;80.22;0.00245;41.76
ACCE;3.908;81274.320;-3.96480;7.56568;-1.75256;3
LIGH;3.909;81274.323;120.0;3
MAGN;3.909;81274.323;16.98524;-35.10587;16.09827;3
LIGH;3.913;81274.327;120.0;3
ACCE;3.917;81274.330;-4.52025;7.21134;-2.15478;3
LIGH;3.923;81274.337;120.0;3
ACCE;3.927;81274.340;-4.79798;7.13472;-2.10690;3
MAGN;3.929;81274.342;16.98524;-35.10587;16.09827;3
LIGH;3.933;81274.347;120.0;3
ACCE;3.937;81274.350;-4.95121;7.02938;-2.16436;3
LIGH;3.946;81274.360;121.0;3
ACCE;3.947;81274.360;-5.02782;6.96234;-2.09732;3
MAGN;3.949;81274.362;25.13775;-29.44552;17.61717;3
LIGH;3.953;81274.367;121.0;3
ACCE;3.957;81274.370;-5.41090;7.01980;-2.16436;3
LIGH;3.966;81274.380;121.0;3
ACCE;3.967;81274.380;-5.61201;7.02938;-2.22182;3
MAGN;3.969;81274.382;25.13775;-29.44552;17.61717;3
LIGH;3.973;81274.387;121.0;3
ACCE;3.977;81274.390;-5.85143;6.96234;-2.59531;3
LIGH;3.986;81274.400;121.0;3
ACCE;3.987;81274.400;-6.10043;6.85699;-2.90177;3
MAGN;3.989;81274.402;25.13775;-29.44552;17.61717;3
LIGH;3.993;81274.407;121.0;3
ACCE;3.997;81274.410;-6.33027;6.66546;-3.53384;3
LIGH;4.006;81274.420;125.0;3
ACCE;4.009;81274.420;-6.51223;6.76123;-3.51469;3
MAGN;4.009;81274.422;31.19583;-22.97084;18.40244;3
LIGH;4.013;81274.427;125.0;3
ACCE;4.017;81274.430;-6.66546;6.77080;-3.63919;3
LIGH;4.026;81274.440;125.0;3
ACCE;4.029;81274.440;-6.65588;6.33027;-3.83072;3
MAGN;4.029;81274.443;31.19583;-22.97084;18.40244;3
LIGH;4.033;81274.447;125.0;3
ACCE;4.037;81274.450;-6.56011;5.90889;-4.11803;3
GNSS;4.045;1491398732.000;39.993816;-0.073784;114.000;0.000;8.0;0.0;28;11
GNSS;4.050;1491398732.000;39.993816;-0.073784;114.000;0.000;8.0;0.0;28;11
ACCE;4.053;81274.460;-6.56969;5.47793;-4.34787;3
MAGN;4.054;81274.466;31.19583;-22.97084;18.40244;3
LIGH;4.054;81274.467;125.0;3
LIGH;4.056;81274.470;125.0;3
ACCE;4.057;81274.470;-6.77080;5.25767;-4.56814;3
ACCE;4.067;81274.480;-7.02938;5.42047;-4.76925;3
LIGH;4.068;81274.482;122.0;3
MAGN;4.070;81274.483;35.33048;-16.94686;19.13609;3
LIGH;4.073;81274.487;122.0;3
ACCE;4.077;81274.490;-7.08684;5.58328;-5.07571;3
LIGH;4.083;81274.497;122.0;3
ACCE;4.088;81274.500;-7.00065;5.61201;-5.13317;3
MAGN;4.089;81274.502;35.33048;-16.94686;19.13609;3
LIGH;4.094;81274.507;122.0;3
ACCE;4.097;81274.510;-6.95276;5.59285;-5.13317;3
LIGH;4.106;81274.520;122.0;3
ACCE;4.107;81274.520;-6.73250;5.62159;-4.97036;3
MAGN;4.109;81274.522;35.33048;-16.94686;19.13609;3
LIGH;4.113;81274.527;122.0;3
ACCE;4.117;81274.530;-6.41646;5.53539;-4.81713;3
LIGH;4.126;81274.540;116.0;3
ACCE;4.128;81274.540;-6.11958;5.29597;-4.67348;3
MAGN;4.129;81274.542;37.32662;-11.64245;20.52146;3
LIGH;4.133;81274.547;116.0;3
ACCE;4.137;81274.550;-5.88016;5.07571;-4.74052;3
ACCE;4.149;81274.560;-5.62159;4.88417;-4.65433;3
MAGN;4.150;81274.563;37.32662;-11.64245;20.52146;3
LIGH;4.152;81274.565;116.0;3
LIGH;4.155;81274.569;116.0;3
ACCE;4.158;81274.570;-5.65989;4.82671;-4.50110;3
LIGH;4.166;81274.580;116.0;3
ACCE;4.167;81274.580;-5.53539;4.70221;-4.33829;3
MAGN;4.169;81274.582;37.32662;-11.64245;20.52146;3
LIGH;4.173;81274.587;116.0;3
ACCE;4.177;81274.590;-5.24809;4.53941;-4.37660;3
LIGH;4.186;81274.599;97.0;3
ACCE;4.188;81274.600;-4.59687;4.52025;-4.59687;3
MAGN;4.189;81274.602;35.02554;-8.94172;22.68599;3
LIGH;4.193;81274.607;97.0;3
ACCE;4.197;81274.610;-4.63517;4.61602;-4.93206;3
LIGH;4.206;81274.619;97.0;3
ACCE;4.208;81274.620;-4.47237;4.76925;-5.40132;3
MAGN;4.209;81274.622;35.02554;-8.94172;22.68599;3
LIGH;4.213;81274.627;97.0;3
ACCE;4.217;81274.630;-3.95522;4.96079;-6.11000;3
LIGH;4.226;81274.639;97.0;3
ACCE;4.227;81274.640;-3.23696;5.11401;-7.13472;3
MAGN;4.228;81274.642;35.02554;-8.94172;22.68599;3
LIGH;4.233;81274.647;97.0;3
ACCE;4.237;81274.650;-2.86347;4.97036;-8.14986;3
LIGH;4.243;81274.657;97.0;3
ACCE;4.249;81274.660;-2.49955;4.95121;-8.80109;3
MAGN;4.249;81274.662;28.68519;-6.97764;27.18588;3
LIGH;4.253;81274.667;75.0;3
ACCE;4.257;81274.670;-2.26970;5.18105;-9.32781;3
LIGH;4.266;81274.679;75.0;3
ACCE;4.268;81274.680;-1.68552;5.08528;-9.43316;3
MAGN;4.269;81274.682;28.68519;-6.97764;27.18588;3
LIGH;4.273;81274.687;75.0;3
ACCE;4.277;81274.690;-1.36948;4.61602;-9.02135;3
LIGH;4.286;81274.699;75.0;3
ACCE;4.288;81274.700;-0.84276;4.12760;-7.91044;3
MAGN;4.289;81274.702;28.68519;-6.97764;27.18588;3
LIGH;4.293;81274.707;75.0;3
ACCE;4.297;81274.710;1.27372;3.39977;-6.61757;3
LIGH;4.306;81274.719;83.0;3
ACCE;4.308;81274.720;2.27928;3.34231;-6.33985;3
MAGN;4.309;81274.722;10.56907;-6.87924;30.14465;3
LIGH;4.313;81274.727;65.0;3
ACCE;4.317;81274.730;2.92093;2.73897;-5.26724;3
ACCE;4.327;81274.740;3.97437;2.47082;-4.11803;3
LIGH;4.329;81274.743;65.0;3
MAGN;4.329;81274.743;10.56907;-6.87924;30.14465;3
LIGH;4.333;81274.747;65.0;3
ACCE;4.337;81274.750;5.48751;4.26168;-4.99909;3
SOUN;4.346;43.44;0.00133;36.43
LIGH;4.349;81274.760;65.0;3
ACCE;4.349;81274.760;6.16746;4.49152;-5.14275;3
MAGN;4.350;81274.763;10.56907;-6.87924;30.14465;3
LIGH;4.353;81274.767;65.0;3
ACCE;4.357;81274.770;6.97192;4.15633;-5.17148;3
LIGH;4.366;81274.780;65.0;3
ACCE;4.367;81274.780;7.72848;3.85945;-4.86502;3
MAGN;4.369;81274.782;-9.39337;-6.30534;27.62392;3
LIGH;4.373;81274.787;67.0;3
ACCE;4.377;81274.790;8.80109;3.72538;-4.70221;3
LIGH;4.386;81274.800;67.0;3
ACCE;4.388;81274.800;9.11712;3.81157;-4.82671;3
MAGN;4.389;81274.802;-9.39337;-6.30534;27.62392;3
LIGH;4.393;81274.807;67.0;3
ACCE;4.397;81274.810;9.59596;4.01268;-5.36301;3
LIGH;4.403;81274.817;67.0;3
ACCE;4.407;81274.820;10.07480;4.24253;-6.03339;3
MAGN;4.409;81274.822;-9.39337;-6.30534;27.62392;3
LIGH;4.413;81274.827;67.0;3
ACCE;4.417;81274.830;10.21845;4.43406;-6.69419;3
LIGH;4.426;81274.840;67.0;3
ACCE;4.427;81274.840;10.11311;4.39575;-6.55054;3
MAGN;4.429;81274.842;-23.80955;-3.13686;21.93878;3
LIGH;4.433;81274.847;67.0;3
ACCE;4.437;81274.850;9.92157;4.29041;-6.30154;3
LIGH;4.446;81274.860;67.0;3
ACCE;4.447;81274.860;9.66300;4.13718;-5.86101;3
MAGN;4.449;81274.862;-23.80955;-3.13686;21.93878;3
LIGH;4.453;81274.867;67.0;3
ACCE;4.457;81274.870;9.49062;3.65834;-4.53941;3
LIGH;4.466;81274.880;67.0;3
ACCE;4.467;81274.880;9.50019;3.50511;-3.69665;3
MAGN;4.469;81274.882;-23.80955;-3.13686;21.93878;3
LIGH;4.473;81274.887;67.0;3
ACCE;4.477;81274.890;9.49062;3.28484;-3.09331;3
LIGH;4.486;81274.900;67.0;3
ACCE;4.489;81274.900;9.57681;3.06458;-1.95367;3
MAGN;4.489;81274.902;-33.02226;0.06231;14.93736;3
LIGH;4.493;81274.907;65.0;3
ACCE;4.497;81274.910;9.58638;3.10289;-1.65679;3
LIGH;4.503;81274.917;65.0;3
ACCE;4.507;81274.920;9.60554;3.22738;-1.27372;3
MAGN;4.509;81274.922;-33.02226;0.06231;14.93736;3
LIGH;4.516;81274.930;65.0;3
ACCE;4.517;81274.930;9.73004;3.34231;-0.98641;3
LIGH;4.523;81274.937;65.0;3
ACCE;4.527;81274.940;9.76834;3.05500;-0.19154;3
MAGN;4.529;81274.942;-33.02226;0.06231;14.93736;3
LIGH;4.536;81274.950;65.0;3
ACCE;4.537;81274.950;9.87369;2.95923;0.23942;3
LIGH;4.543;81274.957;65.0;3
ACCE;4.547;81274.960;10.07480;2.90177;0.76614;3
MAGN;4.549;81274.962;-38.26060;3.45633;5.43131;3
LIGH;4.556;81274.970;70.0;3
ACCE;4.557;81274.970;10.26634;2.91135;1.05345;3
LIGH;4.564;81274.978;70.0;3
ACCE;4.567;81274.980;10.48660;2.81558;1.44610;3
MAGN;4.569;81274.982;-38.26060;3.45633;5.43131;3
LIGH;4.573;81274.987;70.0;3
ACCE;4.577;81274.990;10.36211;2.73897;1.49398;3
LIGH;4.583;81274.997;70.0;3
ACCE;4.587;81275.000;10.27591;2.78685;1.60890;3
MAGN;4.589;81275.002;-38.26060;3.45633;5.43131;3
LIGH;4.596;81275.010;70.0;3
ACCE;4.597;81275.010;10.30464;2.77727;1.71425;3
LIGH;4.603;81275.017;70.0;3
ACCE;4.607;81275.020;10.15141;2.51870;2.26013;3
MAGN;4.609;81275.022;-39.65858;6.24482;-4.27220;3
LIGH;4.616;81275.030;80.0;3
ACCE;4.617;81275.030;10.00776;2.55701;2.61447;3
LIGH;4.623;81275.037;80.0;3
ACCE;4.628;81275.040;9.84496;2.55701;3.20823;3
MAGN;4.629;81275.042;-39.65858;6.24482;-4.27220;3
LIGH;4.636;81275.050;80.0;3
ACCE;4.637;81275.050;9.69173;2.47082;3.74453;3
LIGH;4.643;81275.057;80.0;3
ACCE;4.647;81275.060;9.43316;2.40378;4.39575;3
MAGN;4.649;81275.062;-39.65858;6.24482;-4.27220;3
LIGH;4.656;81275.070;80.0;3
ACCE;4.657;81275.070;9.31823;2.37505;4.56814;3
LIGH;4.663;81275.077;80.0;3
ACCE;4.668;81275.080;9.14585;2.34632;4.76925;3
MAGN;4.669;81275.082;-38.20630;8.79838;-13.60583;3
LIGH;4.676;81275.090;70.0;3
ACCE;4.677;81275.090;8.87770;2.20267;5.08528;3
LIGH;4.683;81275.097;106.0;3
ACCE;4.687;81275.100;8.60955;2.17394;5.30555;3
MAGN;4.689;81275.102;-38.20630;8.79838;-13.60583;3
LIGH;4.696;81275.110;106.0;3
ACCE;4.697;81275.110;8.34140;2.12605;5.36301;3
LIGH;4.703;81275.117;106.0;3
ACCE;4.707;81275.120;8.07325;2.04944;5.52582;3
MAGN;4.709;81275.122;-38.20630;8.79838;-13.60583;3
LIGH;4.716;81275.130;106.0;3
ACCE;4.717;81275.130;7.75721;2.08774;5.86101;3
LIGH;4.723;81275.137;106.0;3
ACCE;4.727;81275.140;7.60398;2.13563;6.21535;3
MAGN;4.729;81275.142;-34.82309;10.29945;-21.16572;3
LIGH;4.733;81275.147;106.0;3
ACCE;4.737;81275.150;7.39329;2.19309;6.19619;3
LIGH;4.743;81275.157;177.0;3
ACCE;4.748;81275.160;6.93361;2.31759;6.20577;3
MAGN;4.749;81275.162;-34.82309;10.29945;-21.16572;3
LIGH;4.756;81275.170;177.0;3
ACCE;4.757;81275.170;6.80911;2.31759;6.15789;3
LIGH;4.763;81275.177;177.0;3
ACCE;4.768;81275.180;6.66546;2.30801;6.34942;3
MAGN;4.769;81275.182;-34.82309;10.29945;-21.16572;3
LIGH;4.776;81275.190;177.0;3
ACCE;4.777;81275.190;6.60800;2.32716;6.42604;3
LIGH;4.783;81275.197;177.0;3
ACCE;4.787;81275.200;6.53138;2.36547;6.46434;3
MAGN;4.789;81275.202;-32.28535;10.56380;-26.63497;3
LIGH;4.796;81275.210;177.0;3
ACCE;4.797;81275.210;6.24408;2.36547;6.32069;3
LIGH;4.803;81275.217;270.0;3
ACCE;4.807;81275.220;6.17704;2.40378;6.41646;3
MAGN;4.809;81275.222;-32.28535;10.56380;-26.63497;3
LIGH;4.816;81275.230;270.0;3
ACCE;4.817;81275.230;6.08127;2.38462;6.52181;3
LIGH;4.823;81275.237;270.0;3
ACCE;4.827;81275.240;5.99508;2.24097;6.86657;3
MAGN;4.829;81275.242;-32.28535;10.56380;-26.63497;3
LIGH;4.836;81275.250;270.0;3
ACCE;4.837;81275.250;5.62159;2.07817;7.42203;3
LIGH;4.843;81275.257;270.0;3
ACCE;4.847;81275.260;5.42047;2.11647;7.67102;3
MAGN;4.849;81275.262;-28.82536;11.17832;-31.37573;3
LIGH;4.856;81275.270;270.0;3
ACCE;4.857;81275.270;5.18105;2.08774;7.79552;3
LIGH;4.863;81275.277;387.0;3
ACCE;4.868;81275.280;4.81713;1.99198;8.02536;3
MAGN;4.869;81275.282;-28.82536;11.17832;-31.37573;3
LIGH;4.876;81275.290;387.0;3
ACCE;4.877;81275.290;4.66391;1.97282;8.00621;3
LIGH;4.883;81275.297;387.0;3
ACCE;4.888;81275.300;4.54898;1.91536;8.09240;3
MAGN;4.889;81275.302;-28.82536;11.17832;-31.37573;3
LIGH;4.893;81275.307;387.0;3
SOUN;4.897;44.14;0.00135;36.57
ACCE;4.899;81275.310;4.50110;2.01113;7.94875;3
LIGH;4.903;81275.317;387.0;3
ACCE;4.908;81275.320;4.38618;2.13563;7.87214;3
MAGN;4.909;81275.322;-25.08039;11.42989;-34.45464;3
LIGH;4.916;81275.330;387.0;3
ACCE;4.917;81275.330;4.42448;2.04944;7.93917;3
LIGH;4.923;81275.337;353.0;3
ACCE;4.927;81275.340;4.44364;1.97282;8.27436;3
MAGN;4.929;81275.342;-25.08039;11.42989;-34.45464;3
LIGH;4.936;81275.350;523.0;3
ACCE;4.937;81275.350;4.35745;1.98240;8.39886;3
LIGH;4.943;81275.357;523.0;3
ACCE;4.947;81275.360;4.18506;1.89621;8.55209;3
MAGN;4.949;81275.362;-25.08039;11.42989;-34.45464;3
LIGH;4.956;81275.370;523.0;3
ACCE;4.957;81275.370;4.07972;1.94409;8.53294;3
LIGH;4.963;81275.377;523.0;3
ACCE;4.968;81275.380;4.03184;1.90578;8.73405;3
MAGN;4.969;81275.382;-21.71821;12.10767;-36.93073;3
LIGH;4.976;81275.390;523.0;3
ACCE;4.977;81275.390;4.01268;1.88663;8.85855;3
LIGH;4.983;81275.397;523.0;3
ACCE;4.987;81275.400;3.83072;1.94409;8.91601;3
MAGN;4.989;81275.402;-21.71821;12.10767;-36.93073;3
LIGH;4.996;81275.410;634.0;3
ACCE;4.997;81275.410;3.77326;1.97282;8.84897;3
LIGH;5.003;81275.417;634.0;3
ACCE;5.007;81275.420;3.69665;1.91536;9.13627;3
MAGN;5.009;81275.422;-21.71821;12.10767;-36.93073;3
LIGH;5.016;81275.430;634.0;3
ACCE;5.017;81275.430;3.57215;1.85790;9.29908;3
LIGH;5.023;81275.437;634.0;3
ACCE;5.028;81275.440;3.32315;1.70467;9.69173;3
MAGN;5.029;81275.442;-17.88849;12.73421;-38.98606;3
ACCE;5.038;81275.450;3.10289;1.73340;9.75877;3
LIGH;5.040;81275.452;634.0;3
GNSS;5.041;1491398733.000;39.993820;-0.073780;117.000;0.000;8.0;0.0;28;12
LIGH;5.052;81275.457;634.0;3
ACCE;5.053;81275.460;2.94008;1.66636;9.81623;3
MAGN;5.054;81275.463;-17.88849;12.73421;-38.98606;3
LIGH;5.055;81275.468;723.0;3
GNSS;5.055;1491398733.000;39.993820;-0.073780;117.000;0.000;8.0;0.0;28;12
ACCE;5.058;81275.470;2.91135;1.69509;9.78750;3
LIGH;5.063;81275.477;723.0;3
ACCE;5.068;81275.480;2.93050;1.75256;9.72046;3
MAGN;5.069;81275.482;-17.88849;12.73421;-38.98606;3
LIGH;5.076;81275.490;723.0;3
ACCE;5.077;81275.490;2.91135;1.72383;9.50019;3
LIGH;5.083;81275.497;723.0;3
ACCE;5.087;81275.500;2.78685;1.65679;9.44273;3
MAGN;5.089;81275.502;-14.89964;13.29591;-40.64518;3
LIGH;5.096;81275.510;723.0;3
ACCE;5.097;81275.510;2.50912;1.64721;9.32781;3
LIGH;5.103;81275.517;723.0;3
ACCE;5.108;81275.520;2.28886;1.55144;9.35654;3
MAGN;5.109;81275.522;-14.89964;13.29591;-40.64518;3
LIGH;5.116;81275.530;778.0;3
ACCE;5.117;81275.530;2.13563;1.45567;9.34696;3
LIGH;5.123;81275.537;778.0;3
ACCE;5.127;81275.540;1.98240;1.48441;9.53850;3
MAGN;5.129;81275.542;-14.89964;13.29591;-40.64518;3
LIGH;5.136;81275.550;778.0;3
ACCE;5.137;81275.550;1.76213;1.41737;9.91199;3
LIGH;5.143;81275.557;778.0;3
ACCE;5.147;81275.560;1.58975;1.43652;9.95030;3
MAGN;5.149;81275.562;-12.26070;13.82281;-42.05223;3
LIGH;5.153;81275.567;778.0;3
ACCE;5.157;81275.570;1.57060;1.50356;9.84496;3
LIGH;5.166;81275.580;778.0;3
ACCE;5.167;81275.580;1.60890;1.52271;9.84496;3
MAGN;5.169;81275.582;-12.26070;13.82281;-42.05223;3
LIGH;5.173;81275.587;814.0;3
ACCE;5.177;81275.590;1.61848;1.41737;9.79707;3
LIGH;5.186;81275.600;814.0;3
ACCE;5.187;81275.600;1.64721;1.43652;9.90242;3
MAGN;5.189;81275.603;-12.26070;13.82281;-42.05223;3
LIGH;5.193;81275.607;814.0;3
ACCE;5.197;81275.610;1.81959;1.40779;9.90242;3
LIGH;5.206;81275.620;814.0;3
ACCE;5.207;81275.620;1.99198;1.43652;9.97903;3
MAGN;5.209;81275.622;-11.34845;13.85401;-41.99572;3
LIGH;5.213;81275.627;814.0;3
ACCE;5.217;81275.630;2.16436;1.42694;9.91199;3
LIGH;5.223;81275.637;814.0;3
ACCE;5.227;81275.640;2.12605;1.42694;9.86411;3
MAGN;5.229;81275.642;-11.34845;13.85401;-41.99572;3
LIGH;5.233;81275.647;801.0;3
ACCE;5.237;81275.650;1.97282;1.40779;9.59596;3
LIGH;5.246;81275.660;832.0;3
ACCE;5.248;81275.660;1.68552;1.33118;9.41400;3
MAGN;5.249;81275.662;-11.34845;13.85401;-41.99572;3
LIGH;5.253;81275.667;832.0;3
ACCE;5.257;81275.670;1.59933;1.28329;9.27993;3
LIGH;5.266;81275.680;832.0;3
ACCE;5.269;81275.680;1.60890;1.24498;9.33739;3
MAGN;5.269;81275.682;-11.58822;13.78258;-41.46526;3
LIGH;5.273;81275.687;832.0;3
ACCE;5.277;81275.690;1.51314;1.27372;9.43316;3
LIGH;5.286;81275.700;832.0;3
ACCE;5.287;81275.700;1.63763;1.17795;9.76834;3
MAGN;5.289;81275.702;-11.58822;13.78258;-41.46526;3
LIGH;5.293;81275.707;832.0;3
ACCE;5.297;81275.710;1.65679;1.11091;9.84496;3
LIGH;5.306;81275.720;851.0;3
ACCE;5.307;81275.720;1.62806;0.99599;10.13226;3
MAGN;5.309;81275.722;-11.58822;13.78258;-41.46526;3
LIGH;5.313;81275.727;851.0;3
ACCE;5.317;81275.730;1.62806;0.84276;10.40041;3
LIGH;5.327;81275.740;851.0;3
ACCE;5.327;81275.740;1.55144;0.67038;10.46745;3
MAGN;5.329;81275.743;-11.99705;13.73723;-40.95950;3
LIGH;5.333;81275.747;851.0;3
ACCE;5.337;81275.750;1.50356;0.59376;10.20888;3
LIGH;5.346;81275.760;851.0;3
ACCE;5.347;81275.760;1.52271;0.48842;10.15141;3
MAGN;5.349;81275.762;-11.99705;13.73723;-40.95950;3
LIGH;5.353;81275.767;851.0;3
ACCE;5.357;81275.770;1.53229;0.51715;10.08438;3
LIGH;5.366;81275.780;867.0;3
ACCE;5.369;81275.780;1.62806;0.73741;9.89284;3
MAGN;5.369;81275.782;-11.99705;13.73723;-40.95950;3
LIGH;5.373;81275.787;867.0;3
ACCE;5.377;81275.790;1.70467;0.73741;9.75877;3
LIGH;5.383;81275.797;867.0;3
ACCE;5.387;81275.800;1.75256;0.65122;9.88326;3
MAGN;5.389;81275.802;-13.32718;13.71573;-40.84248;3
LIGH;5.393;81275.807;867.0;3
ACCE;5.397;81275.810;1.81002;0.57461;9.99819;3
LIGH;5.406;81275.820;867.0;3
ACCE;5.408;81275.820;1.88663;0.56503;9.99819;3
MAGN;5.409;81275.822;-13.32718;13.71573;-40.84248;3
LIGH;5.413;81275.827;867.0;3
ACCE;5.417;81275.830;1.92494;0.57461;9.96946;3
LIGH;5.426;81275.840;872.0;3
ACCE;5.429;81275.840;1.97282;0.52672;10.15141;3
MAGN;5.429;81275.842;-13.32718;13.71573;-40.84248;3
LIGH;5.433;81275.847;872.0;3
ACCE;5.437;81275.850;1.97282;0.43096;10.17057;3
LIGH;5.446;81275.860;872.0;3
ACCE;5.447;81275.860;1.95367;0.36392;10.11311;3
MAGN;5.449;81275.862;-14.52454;13.85046;-40.23673;3
SOUN;5.449;48.52;0.00148;37.39
LIGH;5.453;81275.867;872.0;3
ACCE;5.457;81275.870;1.96325;0.34477;10.22803;3
LIGH;5.466;81275.880;872.0;3
ACCE;5.467;81275.880;1.97282;0.42138;10.57279;3
MAGN;5.469;81275.882;-14.52454;13.85046;-40.23673;3
LIGH;5.473;81275.887;872.0;3
ACCE;5.477;81275.890;2.22182;0.39265;10.59195;3
LIGH;5.486;81275.900;872.0;3
ACCE;5.487;81275.900;2.24097;0.44053;10.64941;3
MAGN;5.489;81275.902;-14.52454;13.85046;-40.23673;3
LIGH;5.493;81275.907;872.0;3
ACCE;5.497;81275.910;2.29843;0.45969;10.48660;3
LIGH;5.506;81275.920;872.0;3
ACCE;5.507;81275.920;2.48997;0.43096;10.40041;3
MAGN;5.509;81275.922;-16.09655;12.97302;-38.87464;3
LIGH;5.513;81275.927;872.0;3
ACCE;5.517;81275.930;2.78685;0.74699;9.92157;3
LIGH;5.526;81275.940;872.0;3
ACCE;5.529;81275.940;2.93050;0.81403;9.85453;3
MAGN;5.529;81275.942;-16.09655;12.97302;-38.87464;3
LIGH;5.533;81275.947;872.0;3
ACCE;5.537;81275.950;3.11246;0.86191;9.64384;3
LIGH;5.543;81275.957;853.0;3
ACCE;5.547;81275.960;3.23696;0.98641;9.46189;3
MAGN;5.549;81275.962;-16.09655;12.97302;-38.87464;3
LIGH;5.553;81275.967;853.0;3
ACCE;5.557;81275.970;3.47638;1.13006;8.99262;3
LIGH;5.566;81275.980;853.0;3
ACCE;5.567;81275.980;3.50511;1.22583;8.79151;3
MAGN;5.569;81275.982;-19.24797;11.47577;-37.04985;3
LIGH;5.573;81275.987;853.0;3
ACCE;5.577;81275.990;3.60088;1.31202;8.58082;3
LIGH;5.586;81276.000;853.0;3
ACCE;5.587;81276.000;3.68707;1.42694;8.37013;3
MAGN;5.589;81276.002;-19.24797;11.47577;-37.04985;3
LIGH;5.593;81276.007;853.0;3
ACCE;5.597;81276.010;3.87861;1.17795;8.52336;3
LIGH;5.606;81276.020;812.0;3
ACCE;5.607;81276.020;4.05099;1.22583;9.40442;3
MAGN;5.609;81276.022;-19.24797;11.47577;-37.04985;3
LIGH;5.613;81276.027;812.0;3
ACCE;5.617;81276.030;4.09887;1.29287;9.58638;3
LIGH;5.626;81276.040;812.0;3
ACCE;5.627;81276.040;4.33829;1.32160;10.01734;3
MAGN;5.629;81276.042;-23.41306;8.19962;-33.75994;3
LIGH;5.633;81276.047;812.0;3
ACCE;5.637;81276.050;4.47237;1.18752;9.40442;3
LIGH;5.646;81276.060;812.0;3
ACCE;5.647;81276.060;4.54898;1.26414;8.89685;3
MAGN;5.649;81276.062;-23.41306;8.19962;-33.75994;3
LIGH;5.653;81276.067;812.0;3
ACCE;5.657;81276.070;4.85544;1.67594;8.57124;3
LIGH;5.666;81276.080;846.0;3
ACCE;5.667;81276.080;5.18105;2.53785;8.42759;3
MAGN;5.669;81276.082;-23.41306;8.19962;-33.75994;3
LIGH;5.673;81276.087;771.0;3
ACCE;5.677;81276.090;5.28640;2.41336;8.17859;3
LIGH;5.686;81276.100;771.0;3
ACCE;5.687;81276.100;5.27682;2.17394;8.03494;3
MAGN;5.689;81276.102;-27.58000;4.91371;-31.21198;3
LIGH;5.693;81276.107;771.0;3
ACCE;5.697;81276.110;5.19063;2.04944;8.07325;3
LIGH;5.703;81276.117;771.0;3
ACCE;5.708;81276.120;5.04698;1.76213;8.83939;3
MAGN;5.709;81276.122;-27.58000;4.91371;-31.21198;3
LIGH;5.713;81276.127;771.0;3
ACCE;5.717;81276.130;5.20978;1.25456;8.87770;3
LIGH;5.726;81276.140;771.0;3
ACCE;5.729;81276.140;5.24809;1.10133;9.01178;3
MAGN;5.729;81276.142;-27.58000;4.91371;-31.21198;3
LIGH;5.733;81276.147;749.0;3
ACCE;5.737;81276.150;5.21936;1.20668;9.09797;3
LIGH;5.746;81276.159;749.0;3
ACCE;5.748;81276.160;5.44920;1.19710;8.71489;3
MAGN;5.749;81276.162;-30.56296;2.05226;-28.93839;3
LIGH;5.753;81276.167;749.0;3
ACCE;5.757;81276.170;5.37259;1.66636;8.50420;3
LIGH;5.766;81276.179;749.0;3
ACCE;5.768;81276.180;5.53539;2.10690;8.30309;3
MAGN;5.769;81276.182;-30.56296;2.05226;-28.93839;3
LIGH;5.773;81276.187;749.0;3
ACCE;5.777;81276.190;5.76524;2.59531;7.91044;3
LIGH;5.783;81276.197;749.0;3
ACCE;5.787;81276.200;5.81312;3.05500;7.72848;3
MAGN;5.788;81276.202;-30.56296;2.05226;-28.93839;3
LIGH;5.796;81276.209;707.0;3
ACCE;5.797;81276.210;5.68862;2.75812;7.56568;3
LIGH;5.803;81276.217;707.0;3
ACCE;5.807;81276.220;5.67905;2.59531;7.70933;3
MAGN;5.808;81276.222;-32.45137;-1.41774;-26.29008;3
LIGH;5.816;81276.229;707.0;3
ACCE;5.817;81276.230;5.79397;2.48997;8.09240;3
LIGH;5.823;81276.237;707.0;3
ACCE;5.828;81276.240;6.02381;2.37505;8.26478;3
MAGN;5.829;81276.242;-32.45137;-1.41774;-26.29008;3
LIGH;5.836;81276.250;707.0;3
ACCE;5.837;81276.250;6.10043;2.40378;8.14986;3
LIGH;5.843;81276.257;707.0;3
ACCE;5.847;81276.260;6.02381;2.49955;8.17859;3
MAGN;5.848;81276.262;-32.45137;-1.41774;-26.29008;3
LIGH;5.856;81276.269;663.0;3
ACCE;5.857;81276.270;6.26323;2.08774;7.61356;3
LIGH;5.863;81276.277;663.0;3
ACCE;5.867;81276.280;6.12916;2.18351;8.03494;3
MAGN;5.868;81276.282;-33.20179;-5.04683;-24.25898;3
LIGH;5.873;81276.287;663.0;3
ACCE;5.877;81276.290;5.78439;2.41336;8.11156;3
LIGH;5.883;81276.297;663.0;3
ACCE;5.887;81276.300;5.96635;2.68151;7.60398;3
SOUN;5.889;96.97;0.00296;43.40
MAGN;5.895;81276.303;-33.20179;-5.04683;-24.25898;3
LIGH;5.896;81276.309;663.0;3
ACCE;5.897;81276.310;5.38217;3.96480;7.46991;3
LIGH;5.903;81276.317;663.0;3
ACCE;5.907;81276.320;5.22894;3.89776;7.50822;3
MAGN;5.908;81276.322;-33.20179;-5.04683;-24.25898;3
LIGH;5.916;81276.329;643.0;3
ACCE;5.917;81276.330;5.14275;3.57215;7.48906;3
LIGH;5.923;81276.337;643.0;3
ACCE;5.927;81276.340;5.15232;3.30400;7.51779;3
MAGN;5.928;81276.342;-33.45297;-8.67468;-22.24418;3
LIGH;5.936;81276.349;643.0;3
ACCE;5.937;81276.350;5.29597;3.19865;7.79552;3
LIGH;5.943;81276.357;643.0;3
ACCE;5.947;81276.360;5.25767;3.36146;7.94875;3
MAGN;5.949;81276.362;-33.45297;-8.67468;-22.24418;3
LIGH;5.956;81276.370;643.0;3
ACCE;5.957;81276.370;5.34386;3.38061;7.92960;3
LIGH;5.963;81276.377;643.0;3
ACCE;5.967;81276.380;5.47793;3.30400;8.02536;3
MAGN;5.969;81276.382;-33.45297;-8.67468;-22.24418;3
LIGH;5.976;81276.390;674.0;3
ACCE;5.977;81276.390;5.83228;3.28484;8.01579;3
LIGH;5.983;81276.397;674.0;3
ACCE;5.987;81276.400;6.02381;3.09331;8.04452;3
MAGN;5.989;81276.402;-33.11164;-10.84906;-21.58179;3
LIGH;5.996;81276.410;674.0;3
ACCE;5.997;81276.410;5.94720;2.92093;8.08282;3
LIGH;6.003;81276.417;674.0;3
ACCE;6.007;81276.420;5.95677;2.84431;7.93917;3
MAGN;6.009;81276.422;-33.11164;-10.84906;-21.58179;3
LIGH;6.016;81276.430;674.0;3
ACCE;6.017;81276.430;5.82270;2.83473;7.48906;3
LIGH;6.023;81276.437;674.0;3
ACCE;6.028;81276.440;5.00867;3.07416;7.36456;3
MAGN;6.029;81276.442;-33.11164;-10.84906;-21.58179;3
LIGH;6.036;81276.449;674.0;3
ACCE;6.038;81276.450;4.54898;3.52426;7.31668;3
GNSS;6.048;1491398734.000;39.993821;-0.073770;115.000;0.000;8.0;0.0;28;12
ACCE;6.057;81276.460;4.68306;4.29999;8.03494;3
MAGN;6.059;81276.469;-32.79075;-13.54346;-20.67354;3
GNSS;6.059;1491398734.000;39.993821;-0.073770;115.000;0.000;8.0;0.0;28;12
ACCE;6.067;81276.470;5.24809;3.81157;7.93917;3
MAGN;6.070;81276.483;-32.79075;-13.54346;-20.67354;3
LIGH;6.077;81276.484;682.0;3
LIGH;6.078;81276.487;682.0;3
ACCE;6.081;81276.480;5.39174;3.61046;8.05409;3
ACCE;6.082;81276.490;5.39174;3.61046;8.05409;3
LIGH;6.086;81276.498;682.0;3
ACCE;6.088;81276.500;5.13317;3.77326;8.10198;3
MAGN;6.093;81276.504;-32.79075;-13.54346;-20.67354;3
LIGH;6.098;81276.511;682.0;3
ACCE;6.099;81276.510;4.96079;4.02226;8.02536;3
LIGH;6.106;81276.519;670.0;3
ACCE;6.114;81276.520;4.75967;4.24253;8.09240;3
MAGN;6.118;81276.529;-31.66552;-17.33815;-20.99758;3
ACCE;6.121;81276.530;4.62560;4.38618;8.09240;3
LIGH;6.126;81276.540;670.0;3
ACCE;6.130;81276.540;4.38618;4.41491;7.59441;3
MAGN;6.131;81276.545;-31.66552;-17.33815;-20.99758;3
LIGH;6.133;81276.547;670.0;3
ACCE;6.137;81276.550;4.31914;4.51068;7.59441;3
LIGH;6.138;81276.552;670.0;3
LIGH;6.143;81276.557;670.0;3
ACCE;6.148;81276.560;4.32872;4.71179;7.64229;3
MAGN;6.149;81276.563;-31.66552;-17.33815;-20.99758;3
LIGH;6.155;81276.569;670.0;3
ACCE;6.157;81276.570;4.42448;4.87459;7.75721;3
LIGH;6.163;81276.577;626.0;3
ACCE;6.168;81276.580;4.44364;4.83629;7.66145;3
MAGN;6.169;81276.582;-30.10405;-20.11942;-20.73667;3
LIGH;6.175;81276.589;626.0;3
ACCE;6.177;81276.590;4.30956;4.92248;7.46033;3
LIGH;6.183;81276.597;626.0;3
ACCE;6.187;81276.600;3.84988;5.27682;7.41245;3
MAGN;6.188;81276.602;-30.10405;-20.11942;-20.73667;3
LIGH;6.193;81276.607;626.0;3
ACCE;6.197;81276.610;3.19865;5.74608;7.02938;3
LIGH;6.203;81276.617;626.0;3
ACCE;6.207;81276.620;2.45166;6.25365;6.65588;3
MAGN;6.208;81276.622;-30.10405;-20.11942;-20.73667;3
LIGH;6.215;81276.629;626.0;3
ACCE;6.217;81276.630;2.62405;6.16746;6.51223;3
LIGH;6.223;81276.637;524.0;3
ACCE;6.227;81276.640;2.82516;6.02381;6.56969;3
MAGN;6.228;81276.642;-28.00919;-22.78060;-19.78619;3
LIGH;6.236;81276.650;524.0;3
ACCE;6.237;81276.650;3.20823;5.96635;6.77080;3
LIGH;6.243;81276.657;524.0;3
ACCE;6.247;81276.660;3.45723;5.93762;6.90488;3
MAGN;6.251;81276.662;-28.00919;-22.78060;-19.78619;3
LIGH;6.256;81276.670;524.0;3
ACCE;6.257;81276.670;3.53384;5.95677;6.92403;3
LIGH;6.263;81276.677;524.0;3
ACCE;6.268;81276.680;3.52426;5.94720;6.71334;3
MAGN;6.269;81276.682;-28.00919;-22.78060;-19.78619;3
LIGH;6.276;81276.689;524.0;3
ACCE;6.277;81276.690;3.30400;6.12916;6.78038;3
LIGH;6.283;81276.697;533.0;3
ACCE;6.287;81276.700;3.07416;6.25365;6.81869;3
MAGN;6.289;81276.702;-25.77319;-25.16281;-18.80478;3
LIGH;6.296;81276.709;447.0;3
ACCE;6.297;81276.710;2.76770;6.41646;6.74207;3
LIGH;6.303;81276.717;447.0;3
ACCE;6.307;81276.720;2.41336;6.47392;6.75165;3
MAGN;6.308;81276.722;-25.77319;-25.16281;-18.80478;3
LIGH;6.316;81276.729;447.0;3
ACCE;6.317;81276.730;2.04944;6.40688;6.56969;3
LIGH;6.323;81276.737;447.0;3
ACCE;6.327;81276.740;1.91536;6.36858;6.59842;3
MAGN;6.329;81276.743;-25.77319;-25.16281;-18.80478;3
LIGH;6.336;81276.750;447.0;3
ACCE;6.337;81276.750;1.94409;6.35900;6.53138;3
LIGH;6.343;81276.757;447.0;3
ACCE;6.347;81276.760;2.08774;6.30154;6.53138;3
MAGN;6.349;81276.762;-24.26318;-27.67524;-17.66797;3
LIGH;6.353;81276.767;387.0;3
ACCE;6.360;81276.770;2.18351;6.29196;6.25365;3
LIGH;6.363;81276.777;387.0;3
ACCE;6.368;81276.780;2.04944;6.37815;6.06212;3
MAGN;6.369;81276.782;-24.26318;-27.67524;-17.66797;3
LIGH;6.376;81276.790;387.0;3
ACCE;6.377;81276.790;1.88663;6.70376;5.77481;3
LIGH;6.383;81276.797;387.0;3
ACCE;6.387;81276.800;1.68552;6.99107;5.55455;3
MAGN;6.389;81276.802;-24.26318;-27.67524;-17.66797;3
LIGH;6.396;81276.810;387.0;3
ACCE;6.397;81276.810;1.58975;7.37414;5.03740;3
LIGH;6.403;81276.817;387.0;3
ACCE;6.407;81276.820;1.59933;7.66145;5.07571;3
MAGN;6.409;81276.822;-22.67206;-29.95212;-15.19240;3
LIGH;6.416;81276.830;291.0;3
ACCE;6.417;81276.830;1.56102;7.92002;5.01825;3
LIGH;6.423;81276.837;291.0;3
ACCE;6.428;81276.840;1.43652;8.11156;5.00867;3
MAGN;6.429;81276.842;-22.67206;-29.95212;-15.19240;3
LIGH;6.433;81276.847;291.0;3
ACCE;6.437;81276.850;1.43652;8.14029;4.83629;3
SOUN;6.440;63.71;0.00194;39.75
LIGH;6.446;81276.860;291.0;3
ACCE;6.448;81276.860;1.41737;8.14029;5.06613;3
MAGN;6.449;81276.862;-22.67206;-29.95212;-15.19240;3
LIGH;6.453;81276.867;291.0;3
ACCE;6.457;81276.870;1.45567;8.05409;4.96079;3
LIGH;6.466;81276.880;291.0;3
ACCE;6.467;81276.880;1.46525;8.18817;4.84586;3
MAGN;6.469;81276.882;-21.07018;-31.98125;-13.94200;3
LIGH;6.473;81276.887;235.0;3
ACCE;6.477;81276.890;1.34075;8.25521;4.65433;3
LIGH;6.486;81276.900;235.0;3
ACCE;6.487;81276.900;1.27372;8.30309;4.81713;3
MAGN;6.489;81276.902;-21.07018;-31.98125;-13.94200;3
LIGH;6.493;81276.907;235.0;3
ACCE;6.497;81276.910;1.30245;8.24563;4.79798;3
LIGH;6.506;81276.919;235.0;3
ACCE;6.507;81276.920;1.22583;8.14029;4.69264;3
MAGN;6.509;81276.922;-21.07018;-31.98125;-13.94200;3
LIGH;6.513;81276.927;235.0;3
ACCE;6.517;81276.930;1.35991;8.27436;4.53941;3
LIGH;6.523;81276.937;235.0;3
ACCE;6.528;81276.940;1.55144;8.44674;4.63517;3
MAGN;6.529;81276.942;-19.66034;-33.64058;-12.47781;3
LIGH;6.533;81276.947;216.0;3
ACCE;6.537;81276.950;1.68552;8.57124;4.54898;3
LIGH;6.546;81276.960;216.0;3
ACCE;6.547;81276.960;1.67594;8.87770;4.73094;3
MAGN;6.549;81276.962;-19.66034;-33.64058;-12.47781;3
LIGH;6.553;81276.967;216.0;3
ACCE;6.557;81276.970;1.61848;8.83939;4.69264;3
LIGH;6.566;81276.979;216.0;3
ACCE;6.567;81276.980;1.58017;8.55209;4.87459;3
MAGN;6.569;81276.982;-19.66034;-33.64058;-12.47781;3
LIGH;6.573;81276.987;216.0;3
ACCE;6.577;81276.990;1.65679;8.27436;4.98952;3
LIGH;6.586;81277.000;216.0;3
ACCE;6.587;81277.000;1.69509;8.25521;5.21936;3
MAGN;6.589;81277.002;-19.27859;-34.47385;-12.22733;3
LIGH;6.593;81277.007;223.0;3
ACCE;6.597;81277.010;1.57060;8.35098;5.22894;3
LIGH;6.606;81277.020;223.0;3
ACCE;6.607;81277.020;1.50356;8.24563;5.27682;3
MAGN;6.609;81277.022;-19.27859;-34.47385;-12.22733;3
LIGH;6.613;81277.027;223.0;3
ACCE;6.617;81277.030;1.57060;7.75721;5.30555;3
LIGH;6.626;81277.040;223.0;3
ACCE;6.627;81277.040;1.57060;7.73806;5.39174;3
MAGN;6.629;81277.042;-19.27859;-34.47385;-12.22733;3
LIGH;6.633;81277.047;223.0;3
ACCE;6.637;81277.050;1.51314;7.86256;5.58328;3
LIGH;6.646;81277.060;223.0;3
ACCE;6.647;81277.060;1.80044;7.76679;5.43005;3
MAGN;6.649;81277.062;-19.64233;-33.73707;-13.39417;3
LIGH;6.653;81277.067;219.0;3
ACCE;6.658;81277.070;2.20267;7.90087;5.69820;3
ACCE;6.668;81277.080;2.24097;8.01579;5.87058;3
MAGN;6.670;81277.084;-19.64233;-33.73707;-13.39417;3
LIGH;6.671;81277.085;245.0;3
LIGH;6.674;81277.088;245.0;3
ACCE;6.678;81277.090;2.23140;8.01579;5.80354;3
LIGH;6.683;81277.097;245.0;3
ACCE;6.688;81277.100;2.21224;7.61356;6.23450;3
MAGN;6.689;81277.102;-19.64233;-33.73707;-13.39417;3
LIGH;6.693;81277.107;245.0;3
ACCE;6.697;81277.110;2.37505;7.35499;5.98550;3
LIGH;6.705;81277.119;245.0;3
ACCE;6.708;81277.120;2.45166;7.22091;6.35900;3
MAGN;6.709;81277.122;-20.37111;-31.69234;-15.65032;3
LIGH;6.713;81277.127;245.0;3
ACCE;6.717;81277.130;2.57616;7.12514;6.36858;3
LIGH;6.725;81277.139;281.0;3
ACCE;6.728;81277.140;2.52828;7.25922;6.54096;3
MAGN;6.729;81277.142;-20.37111;-31.69234;-15.65032;3
LIGH;6.733;81277.147;281.0;3
ACCE;6.737;81277.150;2.30801;7.26880;6.48350;3
LIGH;6.745;81277.159;281.0;3
ACCE;6.747;81277.160;2.20267;7.08684;6.31112;3
MAGN;6.748;81277.162;-20.37111;-31.69234;-15.65032;3
LIGH;6.753;81277.167;281.0;3
ACCE;6.757;81277.170;2.15478;7.03895;6.71334;3
LIGH;6.765;81277.179;281.0;3
ACCE;6.767;81277.180;2.37505;6.77080;6.86657;3
MAGN;6.768;81277.182;-21.45128;-28.70044;-18.68666;3
LIGH;6.773;81277.187;281.0;3
ACCE;6.778;81277.190;2.89220;6.31112;7.06768;3
LIGH;6.786;81277.200;339.0;3
ACCE;6.787;81277.200;2.96881;6.20577;7.35499;3
MAGN;6.789;81277.202;-21.45128;-28.70044;-18.68666;3
LIGH;6.793;81277.207;339.0;3
ACCE;6.797;81277.210;2.98796;6.11958;7.37414;3
LIGH;6.806;81277.220;339.0;3
ACCE;6.807;81277.220;2.61447;6.02381;7.37414;3
MAGN;6.809;81277.222;-21.45128;-28.70044;-18.68666;3
LIGH;6.813;81277.227;339.0;3
ACCE;6.817;81277.230;2.39420;6.08127;7.20176;3
LIGH;6.826;81277.240;339.0;3
ACCE;6.828;81277.240;2.24097;6.15789;7.28795;3
MAGN;6.829;81277.242;-22.95308;-25.24488;-21.33597;3
LIGH;6.834;81277.247;339.0;3
ACCE;6.837;81277.250;2.21224;6.19619;7.23049;3
LIGH;6.843;81277.257;403.0;3
ACCE;6.848;81277.260;2.38462;6.31112;7.57525;3
MAGN;6.849;81277.262;-22.95308;-25.24488;-21.33597;3
LIGH;6.853;81277.267;403.0;3
ACCE;6.857;81277.270;2.61447;6.12916;7.42203;3
LIGH;6.866;81277.280;403.0;3
ACCE;6.868;81277.280;2.76770;5.93762;7.49864;3
MAGN;6.869;81277.282;-22.95308;-25.24488;-21.33597;3
LIGH;6.873;81277.287;403.0;3
ACCE;6.877;81277.290;2.85389;5.65032;7.40287;3
SOUN;6.884;48.41;0.00148;37.37
LIGH;6.887;81277.300;403.0;3
ACCE;6.889;81277.300;3.08373;5.24809;7.46033;3
MAGN;6.889;81277.303;-24.63174;-21.77889;-24.07465;3
LIGH;6.893;81277.307;403.0;3
ACCE;6.897;81277.310;3.21781;5.15232;7.49864;3
LIGH;6.906;81277.320;466.0;3
ACCE;6.907;81277.320;3.26569;5.16190;7.71891;3
MAGN;6.909;81277.322;-24.63174;-21.77889;-24.07465;3
LIGH;6.913;81277.327;466.0;3
ACCE;6.917;81277.330;3.23696;5.28640;7.74764;3
LIGH;6.926;81277.340;466.0;3
ACCE;6.927;81277.340;3.16992;5.43005;7.71891;3
MAGN;6.929;81277.342;-24.63174;-21.77889;-24.07465;3
LIGH;6.933;81277.347;466.0;3
ACCE;6.937;81277.350;3.15077;5.42047;7.69018;3
LIGH;6.946;81277.360;466.0;3
ACCE;6.947;81277.360;3.16035;5.36301;7.71891;3
MAGN;6.949;81277.362;-25.08680;-18.00775;-25.98591;3
LIGH;6.953;81277.367;466.0;3
ACCE;6.957;81277.370;3.06458;5.29597;7.66145;3
LIGH;6.966;81277.380;529.0;3
ACCE;6.967;81277.380;3.07416;4.97994;7.54652;3
MAGN;6.969;81277.382;-25.08680;-18.00775;-25.98591;3
LIGH;6.973;81277.387;529.0;3
ACCE;6.977;81277.390;3.31358;4.97036;7.60398;3
LIGH;6.986;81277.400;529.0;3
ACCE;6.987;81277.400;3.45723;4.90333;7.92960;3
MAGN;6.989;81277.402;-25.08680;-18.00775;-25.98591;3
LIGH;6.993;81277.407;529.0;3
ACCE;6.997;81277.410;3.46680;4.63517;7.88171;3
LIGH;7.003;81277.417;529.0;3
ACCE;7.007;81277.420;3.40934;4.49152;7.88171;3
MAGN;7.009;81277.422;-25.32154;-14.05434;-28.16158;3
LIGH;7.013;81277.427;529.0;3
ACCE;7.019;81277.430;3.42850;4.46279;7.89129;3
ACCE;7.027;81277.440;3.36146;4.42448;8.00621;3
LIGH;7.030;81277.444;601.0;3
MAGN;7.030;81277.444;-25.32154;-14.05434;-28.16158;3
LIGH;7.035;81277.449;601.0;3
ACCE;7.039;81277.450;3.19865;4.39575;8.06367;3
LIGH;7.045;81277.457;601.0;3
GNSS;7.047;1491398735.000;39.993812;-0.073762;112.000;0.000;8.0;0.0;28;11
ACCE;7.057;81277.460;3.16035;4.28083;8.03494;3
MAGN;7.058;81277.463;-25.32154;-14.05434;-28.16158;3
LIGH;7.058;81277.468;601.0;3
ACCE;7.058;81277.470;3.20823;4.08930;8.02536;3
GNSS;7.059;1491398735.000;39.993812;-0.073762;112.000;0.000;8.0;0.0;28;11
LIGH;7.064;81277.478;601.0;3
ACCE;7.067;81277.480;3.35188;3.95522;8.12113;3
MAGN;7.069;81277.483;-25.18598;-11.16798;-30.27407;3
LIGH;7.073;81277.487;601.0;3
ACCE;7.077;81277.490;3.51469;3.82115;8.49463;3
LIGH;7.083;81277.497;601.0;3
ACCE;7.087;81277.500;3.55300;3.68707;8.67659;3
MAGN;7.089;81277.502;-25.18598;-11.16798;-30.27407;3
LIGH;7.095;81277.509;678.0;3
ACCE;7.097;81277.510;3.49553;3.62961;8.69574;3
LIGH;7.104;81277.517;678.0;3
WIFI;7.106;81277.433;WAP113;20:17:FF:FF:F1:13;-70
WIFI;7.106;81277.433;WAP213;20:17:FF:FF:F2:13;-70
WIFI;7.106;81277.433;WAP109;20:17:FF:FF:F1:09;-90
WIFI;7.106;81277.433;WAP106;20:17:FF:FF:F1:06;-64
WIFI;7.106;81277.433;WAP141;20:17:FF:FF:F1:41;-50
WIFI;7.106;81277.433;WAP310;20:17:FF:FF:F3:10;-64
WIFI;7.106;81277.433;WAP317;20:17:FF:FF:F3:17;-69
WIFI;7.106;81277.433;WAP093;20:17:FF:FF:F0:93;-76
WIFI;7.106;81277.433;WAP139;20:17:FF:FF:F1:39;-63
WIFI;7.106;81277.433;WAP138;20:17:FF:FF:F1:38;-72
WIFI;7.106;81277.433;WAP140;20:17:FF:FF:F1:40;-50
WIFI;7.106;81277.433;WAP092;20:17:FF:FF:F0:92;-77
WIFI;7.106;81277.433;WAP316;20:17:FF:FF:F3:16;-48
WIFI;7.106;81277.433;WAP297;20:17:FF:FF:F2:97;-77
WIFI;7.106;81277.433;WAP107;20:17:FF:FF:F1:07;-87
WIFI;7.106;81277.433;WAP044;20:17:FF:FF:F0:44;-81
WIFI;7.106;81277.433;WAP311;20:17:FF:FF:F3:11;-87
WIFI;7.106;81277.433;WAP153;20:17:FF:FF:F1:53;-84
WIFI;7.106;81277.433;WAP159;20:17:FF:FF:F1:59;-83
WIFI;7.106;81277.433;WAP112;20:17:FF:FF:F1:12;-45
WIFI;7.106;81277.433;WAP180;20:17:FF:FF:F1:80;-76
WIFI;7.106;81277.433;WAP171;20:17:FF:FF:F1:71;-90
WIFI;7.106;81277.433;WAP181;20:17:FF:FF:F1:81;-91
WIFI;7.106;81277.433;WAP298;20:17:FF:FF:F2:98;-75
WIFI;7.106;81277.433;WAP319;20:17:FF:FF:F3:19;-82
WIFI;7.106;81277.433;WAP313;20:17:FF:FF:F3:13;-90
WIFI;7.106;81277.433;WAP280;20:17:FF:FF:F2:80;-87
WIFI;7.106;81277.433;WAP022;20:17:FF:FF:F0:22;-85
WIFI;7.106;81277.433;WAP078;20:17:FF:FF:F0:78;-84
WIFI;7.106;81277.433;WAP021;20:17:FF:FF:F0:21;-93
WIFI;7.106;81277.433;WAP076;20:17:FF:FF:F0:76;-85
WIFI;7.106;81277.433;WAP101;20:17:FF:FF:F1:01;-90
WIFI;7.106;81277.433;WAP281;20:17:FF:FF:F2:81;-82
WIFI;7.106;81277.433;WAP272;20:17:FF:FF:F2:72;-83
ACCE;7.125;81277.520;3.44765;3.66792;8.70532;3
MAGN;7.126;81277.523;-25.18598;-11.16798;-30.27407;3
LIGH;7.126;81277.530;678.0;3
ACCE;7.126;81277.530;3.43807;3.66792;8.57124;3
LIGH;7.127;81277.537;678.0;3
ACCE;7.128;81277.540;3.37104;3.63919;8.66701;3
MAGN;7.128;81277.542;-24.89387;-8.21644;-31.46352;3
LIGH;7.135;81277.549;678.0;3
ACCE;7.137;81277.550;3.24654;3.57215;8.53294;3
LIGH;7.144;81277.558;678.0;3
ACCE;7.147;81277.560;3.15077;3.44765;8.37013;3
MAGN;7.148;81277.562;-24.89387;-8.21644;-31.46352;3
LIGH;7.155;81277.568;737.0;3
ACCE;7.157;81277.570;2.89220;3.24654;8.37013;3
LIGH;7.163;81277.577;737.0;3
ACCE;7.168;81277.580;3.03585;2.93050;8.85855;3
MAGN;7.169;81277.582;-24.89387;-8.21644;-31.46352;3
LIGH;7.173;81277.587;737.0;3
ACCE;7.177;81277.590;3.39977;2.41336;8.73405;3
LIGH;7.183;81277.597;737.0;3
ACCE;7.188;81277.600;3.54342;1.98240;9.41400;3
MAGN;7.189;81277.602;-24.44144;-3.79643;-32.68019;3
LIGH;7.195;81277.609;737.0;3
ACCE;7.197;81277.610;3.53384;1.94409;9.51935;3
LIGH;7.203;81277.617;737.0;3
ACCE;7.207;81277.620;3.39019;1.91536;9.40442;3
MAGN;7.208;81277.622;-24.44144;-3.79643;-32.68019;3
LIGH;7.215;81277.629;781.0;3
ACCE;7.217;81277.630;3.13162;2.00155;9.33739;3
LIGH;7.223;81277.637;781.0;3
ACCE;7.228;81277.640;2.87304;2.38462;9.18416;3
MAGN;7.229;81277.642;-24.44144;-3.79643;-32.68019;3
LIGH;7.236;81277.650;781.0;3
ACCE;7.237;81277.650;2.84431;2.52828;8.93516;3
LIGH;7.243;81277.657;781.0;3
ACCE;7.247;81277.660;2.81558;2.62405;8.79151;3
MAGN;7.249;81277.662;-23.04136;0.20346;-33.84303;3
LIGH;7.256;81277.670;781.0;3
ACCE;7.257;81277.670;2.73897;2.69108;8.56167;3
LIGH;7.263;81277.677;781.0;3
ACCE;7.268;81277.680;2.65278;2.65278;9.17458;3
MAGN;7.269;81277.682;-23.04136;0.20346;-33.84303;3
LIGH;7.276;81277.690;807.0;3
ACCE;7.277;81277.690;2.96881;2.04944;9.09797;3
LIGH;7.283;81277.697;807.0;3
ACCE;7.287;81277.700;3.16992;1.53229;9.25119;3
MAGN;7.289;81277.702;-23.04136;0.20346;-33.84303;3
LIGH;7.296;81277.710;807.0;3
ACCE;7.297;81277.710;3.25611;1.27372;9.59596;3
LIGH;7.303;81277.717;807.0;3
ACCE;7.307;81277.720;3.29442;0.98641;9.95030;3
MAGN;7.309;81277.722;-21.42150;4.26579;-35.30740;3
LIGH;7.316;81277.730;807.0;3
ACCE;7.317;81277.730;3.12204;1.01514;9.92157;3
LIGH;7.323;81277.737;807.0;3
ACCE;7.327;81277.740;2.93050;1.13964;9.89284;3
MAGN;7.329;81277.742;-21.42150;4.26579;-35.30740;3
LIGH;7.334;81277.747;788.0;3
ACCE;7.337;81277.750;2.71981;1.41737;9.70131;3
LIGH;7.343;81277.757;834.0;3
ACCE;7.347;81277.760;2.43251;1.93451;9.57681;3
MAGN;7.349;81277.762;-21.42150;4.26579;-35.30740;3
LIGH;7.356;81277.770;834.0;3
ACCE;7.357;81277.770;2.35589;2.04944;9.25119;3
LIGH;7.363;81277.777;834.0;3
ACCE;7.368;81277.780;2.28886;2.11647;9.18416;3
MAGN;7.369;81277.782;-19.79359;7.29520;-36.95700;3
LIGH;7.376;81277.790;834.0;3
ACCE;7.377;81277.790;2.03028;2.19309;9.15543;3
LIGH;7.383;81277.797;834.0;3
ACCE;7.388;81277.800;1.96325;2.10690;9.40442;3
MAGN;7.389;81277.802;-19.79359;7.29520;-36.95700;3
LIGH;7.396;81277.810;853.0;3
ACCE;7.397;81277.810;2.11647;1.84832;9.25119;3
LIGH;7.403;81277.817;853.0;3
ACCE;7.407;81277.820;2.33674;1.45567;9.25119;3
MAGN;7.409;81277.822;-19.79359;7.29520;-36.95700;3
LIGH;7.416;81277.830;853.0;3
ACCE;7.417;81277.830;2.73897;0.84276;9.79707;3
LIGH;7.423;81277.837;853.0;3
ACCE;7.427;81277.840;2.71024;0.64165;10.14184;3
MAGN;7.429;81277.842;-17.60244;9.50786;-38.11761;3
SOUN;7.435;41.19;0.00126;35.97
LIGH;7.438;81277.850;853.0;3
ACCE;7.438;81277.850;2.55701;0.58419;10.17057;3
LIGH;7.443;81277.857;853.0;3
ACCE;7.447;81277.860;2.24097;0.67995;10.14184;3
MAGN;7.449;81277.862;-17.60244;9.50786;-38.11761;3
LIGH;7.456;81277.870;848.0;3
ACCE;7.457;81277.870;1.71425;1.27372;9.94073;3
LIGH;7.463;81277.877;872.0;3
ACCE;7.468;81277.880;1.50356;1.51314;9.90242;3
MAGN;7.469;81277.882;-17.60244;9.50786;-38.11761;3
LIGH;7.476;81277.890;872.0;3
ACCE;7.477;81277.890;1.50356;1.55144;9.72046;3
LIGH;7.483;81277.897;872.0;3
ACCE;7.487;81277.900;1.57060;1.57060;9.56723;3
MAGN;7.489;81277.902;-15.26597;11.21710;-39.45001;3
LIGH;7.493;81277.907;872.0;3
ACCE;7.497;81277.910;1.49398;1.77171;8.97347;3
LIGH;7.503;81277.917;872.0;3
ACCE;7.507;81277.920;1.56102;1.91536;9.17458;3
MAGN;7.509;81277.922;-15.26597;11.21710;-39.45001;3
LIGH;7.516;81277.930;872.0;3
ACCE;7.517;81277.930;1.82917;1.76213;9.31823;3
LIGH;7.523;81277.937;875.0;3
ACCE;7.527;81277.940;2.08774;1.51314;9.80665;3
MAGN;7.529;81277.942;-15.26597;11.21710;-39.45001;3
LIGH;7.536;81277.950;875.0;3
ACCE;7.537;81277.950;2.27928;0.73741;10.48660;3
LIGH;7.543;81277.957;875.0;3
ACCE;7.547;81277.960;2.26013;0.50757;10.56322;3
MAGN;7.549;81277.962;-13.60739;12.78563;-40.78060;3
LIGH;7.556;81277.970;875.0;3
ACCE;7.557;81277.970;2.12605;0.56503;10.51533;3
LIGH;7.563;81277.977;875.0;3
ACCE;7.567;81277.980;1.69509;1.07260;10.42914;3
MAGN;7.569;81277.982;-13.60739;12.78563;-40.78060;3
LIGH;7.576;81277.990;875.0;3
ACCE;7.577;81277.990;1.52271;1.32160;10.18972;3
LIGH;7.583;81277.997;859.0;3
ACCE;7.587;81278.000;1.35033;1.61848;10.17057;3
MAGN;7.589;81278.002;-13.60739;12.78563;-40.78060;3
LIGH;7.596;81278.010;859.0;3
ACCE;7.597;81278.010;1.25456;1.86748;10.07480;3
LIGH;7.603;81278.017;859.0;3
ACCE;7.607;81278.020;1.79086;1.52271;9.90242;3
MAGN;7.609;81278.022;-13.23116;13.35001;-40.70436;3
LIGH;7.616;81278.030;859.0;3
ACCE;7.617;81278.030;2.26970;1.29287;9.80665;3
LIGH;7.623;81278.037;859.0;3
ACCE;7.627;81278.040;2.71981;1.17795;9.83538;3
MAGN;7.629;81278.042;-13.23116;13.35001;-40.70436;3
LIGH;7.642;81278.050;859.0;3
ACCE;7.643;81278.050;3.00712;1.24498;9.84496;3
LIGH;7.644;81278.058;807.0;3
ACCE;7.648;81278.060;3.32315;1.41737;9.93115;3
MAGN;7.649;81278.062;-13.23116;13.35001;-40.70436;3
LIGH;7.653;81278.067;807.0;3
ACCE;7.657;81278.070;3.48596;1.49398;9.77792;3
LIGH;7.663;81278.077;807.0;3
ACCE;7.667;81278.080;3.67749;1.47483;9.67257;3
MAGN;7.669;81278.082;-14.67410;11.06716;-39.97617;3
LIGH;7.676;81278.090;807.0;3
ACCE;7.677;81278.090;3.81157;1.54187;9.28950;3
LIGH;7.683;81278.097;807.0;3
ACCE;7.688;81278.100;3.95522;2.26013;9.03093;3
MAGN;7.689;81278.102;-14.67410;11.06716;-39.97617;3
LIGH;7.696;81278.110;807.0;3
ACCE;7.697;81278.110;3.99353;2.78685;8.87770;3
LIGH;7.703;81278.117;848.0;3
ACCE;7.707;81278.120;4.03184;3.27527;8.82024;3
MAGN;7.709;81278.122;-14.67410;11.06716;-39.97617;3
LIGH;7.713;81278.127;691.0;3
ACCE;7.717;81278.130;4.04141;3.59130;8.68616;3
LIGH;7.726;81278.140;691.0;3
ACCE;7.727;81278.140;3.92649;4.07972;8.80109;3
MAGN;7.729;81278.142;-18.20997;7.68429;-37.33735;3
LIGH;7.733;81278.147;691.0;3
ACCE;7.737;81278.150;3.87861;4.12760;8.71489;3
LIGH;7.746;81278.160;691.0;3
ACCE;7.747;81278.160;3.71580;4.25210;8.55209;3
MAGN;7.749;81278.162;-18.20997;7.68429;-37.33735;3
LIGH;7.753;81278.167;691.0;3
ACCE;7.757;81278.170;3.35188;4.50110;8.03494;3
LIGH;7.766;81278.180;808.0;3
ACCE;7.767;81278.180;3.32315;4.41491;7.87214;3
MAGN;7.769;81278.182;-18.20997;7.68429;-37.33735;3
LIGH;7.773;81278.187;472.0;3
ACCE;7.777;81278.190;3.56257;4.07972;7.49864;3
LIGH;7.786;81278.200;472.0;3
ACCE;7.789;81278.200;4.17549;3.75411;7.62314;3
MAGN;7.789;81278.202;-23.91205;4.39720;-33.31632;3
LIGH;7.793;81278.207;472.0;3
ACCE;7.797;81278.210;5.67905;3.60088;7.29753;3
LIGH;7.806;81278.220;472.0;3
ACCE;7.807;81278.220;6.08127;3.51469;6.49307;3
MAGN;7.809;81278.222;-23.91205;4.39720;-33.31632;3
LIGH;7.813;81278.227;472.0;3
ACCE;7.817;81278.230;6.47392;3.58173;5.81312;3
LIGH;7.823;81278.237;472.0;3
ACCE;7.828;81278.240;6.97192;4.07014;5.50666;3
MAGN;7.829;81278.242;-23.91205;4.39720;-33.31632;3
LIGH;7.834;81278.248;273.0;3
ACCE;7.837;81278.250;6.91445;4.15633;5.11401;3
LIGH;7.846;81278.260;273.0;3
ACCE;7.847;81278.260;6.78996;4.46279;4.88417;3
MAGN;7.849;81278.262;-30.45844;0.63158;-26.02680;3
LIGH;7.853;81278.267;273.0;3
ACCE;7.857;81278.270;6.81869;4.91290;4.66391;3
LIGH;7.866;81278.280;273.0;3
ACCE;7.867;81278.280;6.78038;5.08528;4.38618;3
MAGN;7.869;81278.282;-30.45844;0.63158;-26.02680;3
LIGH;7.873;81278.287;273.0;3
SOUN;7.876;39.35;0.00120;35.57
ACCE;7.878;81278.290;6.54096;4.62560;3.46680;3
LIGH;7.886;81278.300;273.0;3
ACCE;7.887;81278.300;6.56969;4.44364;3.21781;3
MAGN;7.889;81278.302;-30.45844;0.63158;-26.02680;3
LIGH;7.893;81278.307;156.0;3
ACCE;7.897;81278.310;6.67503;4.46279;3.16992;3
LIGH;7.906;81278.320;156.0;3
ACCE;7.907;81278.320;6.78996;4.46279;3.15077;3
MAGN;7.909;81278.322;-35.08210;-2.03683;-17.22278;3
LIGH;7.913;81278.327;156.0;3
ACCE;7.917;81278.330;6.98149;4.09887;2.93050;3
LIGH;7.926;81278.340;156.0;3
ACCE;7.929;81278.340;7.13472;4.03184;2.84431;3
MAGN;7.929;81278.342;-35.08210;-2.03683;-17.22278;3
LIGH;7.933;81278.347;156.0;3
ACCE;7.937;81278.350;7.38372;4.09887;2.63362;3
LIGH;7.946;81278.360;156.0;3
ACCE;7.947;81278.360;7.87214;4.09887;1.37906;3
MAGN;7.949;81278.362;-35.08210;-2.03683;-17.22278;3
LIGH;7.953;81278.367;124.0;3
ACCE;7.957;81278.370;8.19775;4.32872;0.64165;3
LIGH;7.966;81278.380;124.0;3
ACCE;7.969;81278.380;8.50420;4.62560;0.16281;3
MAGN;7.969;81278.382;-38.72459;-4.96862;-6.61952;3
LIGH;7.973;81278.387;124.0;3
ACCE;7.977;81278.390;8.86812;4.98952;-0.45011;3
LIGH;7.983;81278.397;124.0;3
ACCE;7.987;81278.400;9.08839;5.44920;-1.03430;3
MAGN;7.989;81278.402;-38.72459;-4.96862;-6.61952;3
LIGH;7.993;81278.407;124.0;3
ACCE;7.997;81278.410;9.16500;5.55455;-0.99599;3
LIGH;8.006;81278.420;124.0;3
ACCE;8.009;81278.420;9.21289;5.45878;-0.80445;3
MAGN;8.009;81278.422;-38.72459;-4.96862;-6.61952;3
LIGH;8.013;81278.427;130.0;3
ACCE;8.017;81278.430;9.20331;5.19063;-0.82361;3
LIGH;8.026;81278.440;115.0;3
ACCE;8.027;81278.440;9.01178;4.82671;-1.01514;3
MAGN;8.029;81278.442;-39.43619;-7.61823;3.11811;3
LIGH;8.037;81278.447;115.0;3
ACCE;8.039;81278.450;8.72447;4.88417;-1.36948;3
GNSS;8.046;1491398736.000;39.993812;-0.073759;113.000;0.000;9.0;0.0;28;11
ACCE;8.052;81278.460;8.27436;5.06613;-1.37906;3
GNSS;8.054;1491398736.000;39.993812;-0.073759;113.000;0.000;9.0;0.0;28;11
LIGH;8.055;81278.469;115.0;3
MAGN;8.056;81278.470;-39.43619;-7.61823;3.11811;3
ACCE;8.058;81278.470;7.61356;5.22894;-1.33118;3
LIGH;8.063;81278.477;115.0;3
ACCE;8.067;81278.480;7.39329;5.08528;-1.58975;3
LIGH;8.068;81278.482;115.0;3
LIGH;8.073;81278.487;115.0;3
ACCE;8.078;81278.490;7.21134;5.10444;-1.79086;3
MAGN;8.079;81278.492;-38.22775;-10.70145;11.13643;3
LIGH;8.086;81278.500;104.0;3
ACCE;8.087;81278.500;7.09641;5.26724;-2.41336;3
LIGH;8.093;81278.507;104.0;3
ACCE;8.098;81278.510;7.06768;5.94720;-4.27126;3
MAGN;8.099;81278.512;-38.22775;-10.70145;11.13643;3
LIGH;8.106;81278.520;104.0;3
ACCE;8.107;81278.520;7.16345;6.58884;-5.39174;3
LIGH;8.113;81278.527;104.0;3
ACCE;8.118;81278.530;7.35499;7.25922;-6.17704;3
MAGN;8.119;81278.532;-38.22775;-10.70145;11.13643;3
LIGH;8.126;81278.540;104.0;3
ACCE;8.127;81278.540;7.45076;7.75721;-6.81869;3
LIGH;8.133;81278.547;104.0;3
ACCE;8.138;81278.550;7.35499;7.73806;-7.04853;3
MAGN;8.139;81278.552;-32.74176;-13.63541;19.68041;3
LIGH;8.143;81278.557;91.0;3
ACCE;8.147;81278.560;7.15387;7.46991;-6.89530;3
LIGH;8.153;81278.567;91.0;3
ACCE;8.157;81278.570;6.83784;7.08684;-6.25365;3
MAGN;8.159;81278.573;-32.74176;-13.63541;19.68041;3
LIGH;8.166;81278.580;91.0;3
ACCE;8.167;81278.580;6.79953;6.76123;-5.38217;3
LIGH;8.173;81278.587;91.0;3
ACCE;8.177;81278.590;6.57927;6.17704;-4.19464;3
MAGN;8.179;81278.592;-32.74176;-13.63541;19.68041;3
LIGH;8.186;81278.600;91.0;3
ACCE;8.187;81278.600;6.21535;6.01423;-4.16591;3
LIGH;8.193;81278.607;91.0;3
ACCE;8.197;81278.610;5.89931;6.00466;-4.08930;3
MAGN;8.199;81278.612;-26.66683;-16.25313;26.18133;3
LIGH;8.206;81278.620;84.0;3
ACCE;8.207;81278.620;5.44920;6.05254;-4.24253;3
LIGH;8.213;81278.627;84.0;3
ACCE;8.218;81278.630;4.48195;6.06212;-5.10444;3
MAGN;8.219;81278.633;-26.66683;-16.25313;26.18133;3
LIGH;8.226;81278.640;84.0;3
ACCE;8.227;81278.640;4.02226;6.33985;-5.88016;3
LIGH;8.233;81278.647;84.0;3
ACCE;8.237;81278.650;3.52426;6.73250;-6.45477;3
MAGN;8.239;81278.652;-26.66683;-16.25313;26.18133;3
LIGH;8.246;81278.660;84.0;3
ACCE;8.247;81278.660;3.03585;7.10599;-6.92403;3
LIGH;8.253;81278.667;84.0;3
ACCE;8.257;81278.670;1.89621;7.61356;-7.20176;3
MAGN;8.259;81278.672;-15.25276;-18.54905;29.54237;3
LIGH;8.266;81278.680;75.0;3
ACCE;8.267;81278.680;1.28329;7.73806;-7.05811;3
LIGH;8.273;81278.687;75.0;3
ACCE;8.277;81278.690;0.70868;7.77637;-6.89530;3
MAGN;8.279;81278.692;-15.25276;-18.54905;29.54237;3
LIGH;8.286;81278.700;75.0;3
ACCE;8.287;81278.700;0.19154;7.90087;-6.84742;3
LIGH;8.293;81278.707;75.0;3
ACCE;8.298;81278.710;-0.81403;8.12113;-6.78996;3
MAGN;8.299;81278.712;-15.25276;-18.54905;29.54237;3
LIGH;8.303;81278.717;75.0;3
ACCE;8.307;81278.720;-1.17795;8.06367;-6.71334;3
LIGH;8.313;81278.727;75.0;3
ACCE;8.317;81278.730;-1.46525;7.92002;-6.44519;3
MAGN;8.319;81278.732;-1.35431;-19.62118;30.75091;3
LIGH;8.326;81278.740;78.0;3
ACCE;8.327;81278.740;-1.96325;7.16345;-6.23450;3
LIGH;8.334;81278.748;78.0;3
ACCE;8.338;81278.750;-2.18351;6.93361;-6.36858;3
MAGN;8.339;81278.752;-1.35431;-19.62118;30.75091;3
LIGH;8.343;81278.757;78.0;3
ACCE;8.347;81278.760;-2.46124;6.93361;-6.77080;3
LIGH;8.356;81278.770;78.0;3
ACCE;8.357;81278.770;-2.71981;7.02938;-6.91445;3
MAGN;8.359;81278.772;-1.35431;-19.62118;30.75091;3
LIGH;8.363;81278.777;78.0;3
ACCE;8.367;81278.780;-2.94008;7.26880;-7.26880;3
LIGH;8.376;81278.790;78.0;3
ACCE;8.377;81278.790;-3.11246;7.32626;-7.29753;3
MAGN;8.379;81278.792;11.54364;-18.11278;30.15116;3
LIGH;8.384;81278.797;75.0;3
ACCE;8.389;81278.800;-3.22738;7.27837;-7.44118;3
LIGH;8.396;81278.810;86.0;3
ACCE;8.398;81278.810;-3.54342;6.92403;-7.03895;3
MAGN;8.399;81278.812;11.54364;-18.11278;30.15116;3
LIGH;8.403;81278.817;86.0;3
ACCE;8.407;81278.820;-3.81157;6.63673;-6.90488;3
LIGH;8.416;81278.830;86.0;3
ACCE;8.417;81278.830;-4.12760;6.52181;-6.43561;3
MAGN;8.419;81278.832;11.54364;-18.11278;30.15116;3
LIGH;8.423;81278.837;86.0;3
SOUN;8.427;61.61;0.00188;39.46
ACCE;8.429;81278.840;-4.50110;6.55054;-5.98550;3
LIGH;8.436;81278.850;86.0;3
ACCE;8.437;81278.850;-4.75010;6.56969;-5.54497;3
MAGN;8.439;81278.852;21.24253;-15.92198;28.39862;3
LIGH;8.443;81278.857;86.0;3
ACCE;8.447;81278.860;-4.92248;6.53138;-4.99909;3
LIGH;8.456;81278.870;94.0;3
ACCE;8.458;81278.870;-4.88417;6.51223;-4.81713;3
MAGN;8.459;81278.872;21.24253;-15.92198;28.39862;3
LIGH;8.463;81278.877;94.0;3
ACCE;8.467;81278.880;-4.86502;6.52181;-4.89375;3
LIGH;8.473;81278.887;94.0;3
ACCE;8.477;81278.890;-4.75967;6.51223;-5.19063;3
MAGN;8.479;81278.892;21.24253;-15.92198;28.39862;3
LIGH;8.483;81278.897;94.0;3
ACCE;8.487;81278.900;-4.51068;6.99107;-5.35344;3
ACCE;8.498;81278.910;-4.35745;7.10599;-5.36301;3
LIGH;8.500;81278.914;94.0;3
MAGN;8.501;81278.914;26.07803;-15.78416;27.82708;3
LIGH;8.504;81278.917;94.0;3
ACCE;8.507;81278.920;-4.29041;7.00065;-5.65032;3
LIGH;8.516;81278.930;97.0;3
ACCE;8.517;81278.930;-4.19464;7.01980;-5.86101;3
MAGN;8.519;81278.932;26.07803;-15.78416;27.82708;3
LIGH;8.523;81278.937;97.0;3
ACCE;8.527;81278.940;-4.09887;7.12514;-5.87058;3
LIGH;8.536;81278.950;97.0;3
ACCE;8.537;81278.950;-3.98395;7.12514;-5.85143;3
MAGN;8.539;81278.952;26.07803;-15.78416;27.82708;3
LIGH;8.543;81278.957;97.0;3
ACCE;8.547;81278.960;-3.90734;7.09641;-6.13873;3
LIGH;8.556;81278.970;97.0;3
ACCE;8.559;81278.970;-3.90734;6.98149;-6.35900;3
MAGN;8.559;81278.972;24.55541;-17.41274;28.82436;3
LIGH;8.563;81278.977;97.0;3
ACCE;8.567;81278.980;-3.80199;6.93361;-6.33985;3
LIGH;8.576;81278.990;89.0;3
ACCE;8.577;81278.990;-3.65834;6.93361;-6.04296;3
MAGN;8.579;81278.992;24.55541;-17.41274;28.82436;3
LIGH;8.583;81278.997;89.0;3
ACCE;8.587;81279.000;-3.50511;6.93361;-5.83228;3
LIGH;8.596;81279.010;89.0;3
ACCE;8.600;81279.010;-2.93050;6.97192;-5.17148;3
MAGN;8.602;81279.013;24.55541;-17.41274;28.82436;3
LIGH;8.603;81279.017;89.0;3
ACCE;8.607;81279.020;-2.61447;6.92403;-4.86502;3
LIGH;8.616;81279.030;89.0;3
ACCE;8.617;81279.030;-2.30801;6.92403;-4.52983;3
MAGN;8.619;81279.032;15.52701;-22.33691;29.80445;3
LIGH;8.623;81279.037;89.0;3
ACCE;8.627;81279.040;-1.89621;7.14430;-3.68707;3
LIGH;8.633;81279.047;83.0;3
ACCE;8.638;81279.050;-1.16837;7.78594;-0.80445;3
MAGN;8.639;81279.052;15.52701;-22.33691;29.80445;3
LIGH;8.643;81279.057;83.0;3
ACCE;8.647;81279.060;-0.84276;7.38372;-0.86191;3
LIGH;8.656;81279.070;83.0;3
ACCE;8.657;81279.070;-0.75657;7.34541;-2.05901;3
MAGN;8.659;81279.072;15.52701;-22.33691;29.80445;3
LIGH;8.663;81279.077;83.0;3
ACCE;8.667;81279.080;-0.64165;7.43160;-3.49553;3
LIGH;8.676;81279.090;83.0;3
ACCE;8.677;81279.090;0.08619;7.12514;-3.65834;3
MAGN;8.679;81279.092;2.35977;-25.88113;29.35272;3
LIGH;8.683;81279.097;83.0;3
ACCE;8.687;81279.100;0.72784;6.97192;-2.98796;3
LIGH;8.696;81279.110;93.0;3
ACCE;8.697;81279.110;1.37906;6.77080;-2.26970;3
MAGN;8.699;81279.112;2.35977;-25.88113;29.35272;3
LIGH;8.703;81279.117;93.0;3
ACCE;8.707;81279.120;2.19309;7.24007;-1.88663;3
LIGH;8.716;81279.130;93.0;3
ACCE;8.717;81279.130;2.73897;7.37414;-1.55144;3
MAGN;8.719;81279.132;2.35977;-25.88113;29.35272;3
LIGH;8.723;81279.137;93.0;3
ACCE;8.727;81279.140;3.32315;7.28795;-1.36948;3
LIGH;8.736;81279.150;93.0;3
ACCE;8.737;81279.150;3.78284;7.17303;-0.97683;3
MAGN;8.739;81279.152;-11.92230;-27.51772;23.53128;3
LIGH;8.743;81279.157;93.0;3
ACCE;8.747;81279.160;4.29999;6.86657;-0.22027;3
LIGH;8.756;81279.170;111.0;3
ACCE;8.757;81279.170;4.30956;6.67503;0.32561;3
MAGN;8.759;81279.172;-11.92230;-27.51772;23.53128;3
LIGH;8.763;81279.177;111.0;3
ACCE;8.767;81279.180;4.43406;6.39731;0.76614;3
LIGH;8.776;81279.190;111.0;3
ACCE;8.777;81279.190;4.54898;6.06212;1.52271;3
MAGN;8.779;81279.192;-11.92230;-27.51772;23.53128;3
LIGH;8.783;81279.197;111.0;3
ACCE;8.787;81279.200;4.53941;5.73651;3.02627;3
LIGH;8.793;81279.207;111.0;3
ACCE;8.797;81279.210;4.69264;5.54497;3.70622;3
MAGN;8.799;81279.212;-24.57416;-25.81615;12.29855;3
LIGH;8.803;81279.217;111.0;3
ACCE;8.807;81279.220;4.93206;5.35344;4.32872;3
LIGH;8.816;81279.230;103.0;3
ACCE;8.817;81279.230;5.19063;5.14275;5.04698;3
MAGN;8.819;81279.232;-24.57416;-25.81615;12.29855;3
LIGH;8.823;81279.237;145.0;3
ACCE;8.827;81279.240;5.73651;4.97994;5.94720;3
LIGH;8.836;81279.250;145.0;3
ACCE;8.837;81279.250;5.98550;4.85544;6.28239;3
MAGN;8.839;81279.253;-24.57416;-25.81615;12.29855;3
LIGH;8.843;81279.257;145.0;3
ACCE;8.847;81279.260;6.03339;4.63517;6.47392;3
LIGH;8.856;81279.270;145.0;3
ACCE;8.858;81279.270;6.00466;4.38618;7.12514;3
MAGN;8.859;81279.272;-31.98272;-20.44027;-0.31137;3
LIGH;8.863;81279.277;145.0;3
ACCE;8.867;81279.280;6.18662;4.24253;7.39329;3
SOUN;8.868;45.80;0.00140;36.89
LIGH;8.876;81279.290;145.0;3
ACCE;8.877;81279.290;6.32069;4.12760;7.73806;3
MAGN;8.879;81279.292;-31.98272;-20.44027;-0.31137;3
LIGH;8.883;81279.297;284.0;3
ACCE;8.887;81279.300;6.56011;3.96480;7.83383;3
LIGH;8.896;81279.310;284.0;3
ACCE;8.897;81279.310;6.86657;3.75411;7.87214;3
MAGN;8.899;81279.312;-31.98272;-20.44027;-0.31137;3
LIGH;8.903;81279.317;284.0;3
ACCE;8.907;81279.320;6.81869;3.72538;7.83383;3
LIGH;8.916;81279.330;284.0;3
ACCE;8.917;81279.330;6.74207;3.76368;8.02536;3
MAGN;8.919;81279.332;-33.78370;-14.85487;-10.53071;3
LIGH;8.923;81279.337;284.0;3
ACCE;8.927;81279.340;6.73250;3.73495;8.17859;3
LIGH;8.936;81279.350;284.0;3
ACCE;8.937;81279.350;6.51223;3.55300;8.61913;3
MAGN;8.939;81279.352;-33.78370;-14.85487;-10.53071;3
LIGH;8.943;81279.357;464.0;3
ACCE;8.947;81279.360;6.43561;3.51469;8.74362;3
LIGH;8.953;81279.367;464.0;3
ACCE;8.958;81279.370;6.43561;3.54342;8.87770;3
MAGN;8.959;81279.372;-33.78370;-14.85487;-10.53071;3
LIGH;8.963;81279.377;464.0;3
ACCE;8.967;81279.380;6.44519;3.56257;8.71489;3
LIGH;8.976;81279.390;464.0;3
ACCE;8.979;81279.390;6.36858;3.51469;8.18817;3
MAGN;8.979;81279.392;-33.98360;-9.91770;-16.90152;3
LIGH;8.983;81279.397;464.0;3
ACCE;8.987;81279.400;6.26323;3.59130;7.82425;3
LIGH;8.993;81279.407;464.0;3
ACCE;8.998;81279.410;6.24408;3.62003;7.65187;3
MAGN;8.999;81279.412;-33.98360;-9.91770;-16.90152;3
LIGH;9.006;81279.420;531.0;3
ACCE;9.007;81279.420;6.20577;3.56257;7.31668;3
LIGH;9.013;81279.427;531.0;3
ACCE;9.018;81279.430;6.05254;3.35188;7.08684;3
MAGN;9.019;81279.432;-33.98360;-9.91770;-16.90152;3
LIGH;9.026;81279.440;531.0;3
ACCE;9.027;81279.440;5.94720;3.31358;7.10599;3
LIGH;9.034;81279.447;531.0;3
ACCE;9.040;81279.450;5.91847;3.27527;7.33583;3
GNSS;9.041;1491398737.000;39.993821;-0.073770;114.000;0.000;8.0;0.0;28;11
MAGN;9.046;81279.459;-33.71947;-7.30623;-19.76245;3
ACCE;9.049;81279.460;5.85143;3.16035;7.57525;3
GNSS;9.051;1491398737.000;39.993821;-0.073770;114.000;0.000;8.0;0.0;28;11
LIGH;9.055;81279.466;531.0;3
LIGH;9.056;81279.470;531.0;3
ACCE;9.057;81279.470;5.73651;3.08373;7.69018;3
MAGN;9.059;81279.472;-33.71947;-7.30623;-19.76245;3
ACCE;9.067;81279.480;5.56412;3.02627;7.85298;3
LIGH;9.069;81279.482;572.0;3
LIGH;9.074;81279.487;572.0;3
ACCE;9.079;81279.490;5.41090;3.00712;7.98706;3
MAGN;9.081;81279.493;-33.71947;-7.30623;-19.76245;3
LIGH;9.087;81279.500;572.0;3
ACCE;9.091;81279.500;5.28640;2.87304;8.01579;3
LIGH;9.095;81279.508;572.0;3
ACCE;9.099;81279.510;5.25767;2.85389;8.12113;3
MAGN;9.101;81279.513;-33.30499;-4.98232;-22.93735;3
LIGH;9.104;81279.518;572.0;3
ACCE;9.107;81279.520;5.26724;2.82516;8.06367;3
LIGH;9.113;81279.527;572.0;3
ACCE;9.117;81279.530;5.31513;2.80600;8.08282;3
MAGN;9.119;81279.532;-33.30499;-4.98232;-22.93735;3
LIGH;9.123;81279.537;572.0;3
ACCE;9.127;81279.540;5.56412;2.73897;7.94875;3
LIGH;9.133;81279.547;642.0;3
ACCE;9.138;81279.550;5.65032;2.74854;8.06367;3
MAGN;9.139;81279.552;-33.30499;-4.98232;-22.93735;3
LIGH;9.146;81279.560;642.0;3
ACCE;9.147;81279.560;5.71735;2.76770;7.94875;3
LIGH;9.153;81279.567;642.0;3
ACCE;9.157;81279.570;5.81312;2.74854;7.95833;3
MAGN;9.159;81279.572;-32.69344;-2.40490;-24.70942;3
LIGH;9.166;81279.580;642.0;3
ACCE;9.167;81279.580;5.87058;2.68151;7.74764;3
LIGH;9.173;81279.587;642.0;3
ACCE;9.177;81279.590;5.76524;2.69108;7.77637;3
MAGN;9.179;81279.592;-32.69344;-2.40490;-24.70942;3
LIGH;9.186;81279.600;640.0;3
ACCE;9.187;81279.600;5.64074;2.67193;7.69018;3
LIGH;9.193;81279.607;648.0;3
MAGN;9.198;81279.611;-32.69344;-2.40490;-24.70942;3
LIGH;9.206;81279.620;648.0;3
ACCE;9.207;81279.610;5.46836;2.67193;7.93917;3
ACCE;9.207;81279.620;5.46836;2.67193;7.93917;3
LIGH;9.213;81279.627;648.0;3
ACCE;9.218;81279.630;5.36301;2.61447;8.03494;3
MAGN;9.219;81279.632;-32.35967;-0.85235;-25.18266;3
LIGH;9.226;81279.640;648.0;3
ACCE;9.227;81279.640;5.24809;2.58574;7.97748;3
LIGH;9.233;81279.647;648.0;3
ACCE;9.238;81279.650;5.16190;2.53785;7.98706;3
MAGN;9.239;81279.652;-32.35967;-0.85235;-25.18266;3
LIGH;9.246;81279.660;648.0;3
ACCE;9.247;81279.660;5.08528;2.48997;7.93917;3
LIGH;9.253;81279.667;663.0;3
ACCE;9.257;81279.670;5.07571;2.42293;8.01579;3
MAGN;9.259;81279.672;-32.35967;-0.85235;-25.18266;3
LIGH;9.266;81279.680;663.0;3
ACCE;9.267;81279.680;5.11401;2.38462;7.92960;3
LIGH;9.273;81279.687;663.0;3
ACCE;9.278;81279.690;5.24809;2.36547;7.80510;3
MAGN;9.279;81279.692;-31.96832;-0.41502;-26.81285;3
LIGH;9.283;81279.697;663.0;3
ACCE;9.287;81279.700;5.26724;2.33674;7.68060;3
LIGH;9.293;81279.707;663.0;3
ACCE;9.298;81279.710;5.26724;2.29843;7.82425;3
MAGN;9.299;81279.712;-31.96832;-0.41502;-26.81285;3
LIGH;9.306;81279.720;663.0;3
ACCE;9.307;81279.720;5.26724;2.30801;7.89129;3
LIGH;9.313;81279.727;689.0;3
ACCE;9.318;81279.730;5.15232;2.18351;8.11156;3
MAGN;9.319;81279.732;-31.96832;-0.41502;-26.81285;3
LIGH;9.326;81279.740;689.0;3
ACCE;9.327;81279.740;5.08528;2.19309;8.12113;3
LIGH;9.333;81279.747;689.0;3
ACCE;9.337;81279.750;5.01825;2.16436;8.21690;3
MAGN;9.339;81279.752;-31.04022;0.05918;-27.41710;3
LIGH;9.346;81279.760;689.0;3
ACCE;9.347;81279.760;4.90333;2.16436;8.18817;3
LIGH;9.353;81279.767;689.0;3
ACCE;9.357;81279.770;4.78840;2.08774;8.29351;3
MAGN;9.359;81279.772;-31.04022;0.05918;-27.41710;3
LIGH;9.366;81279.780;689.0;3
ACCE;9.367;81279.780;4.74052;2.06859;8.23605;3
LIGH;9.373;81279.787;715.0;3
ACCE;9.377;81279.790;4.72137;2.05901;8.38928;3
MAGN;9.379;81279.792;-31.04022;0.05918;-27.41710;3
LIGH;9.386;81279.800;715.0;3
ACCE;9.387;81279.800;4.74052;2.05901;8.39886;3
LIGH;9.393;81279.807;715.0;3
ACCE;9.398;81279.810;4.86502;1.98240;8.37013;3
MAGN;9.399;81279.812;-30.27467;1.07671;-28.22523;3
LIGH;9.406;81279.820;715.0;3
ACCE;9.407;81279.820;4.97994;1.95367;8.19775;3
LIGH;9.413;81279.827;715.0;3
ACCE;9.417;81279.830;5.07571;2.00155;8.23605;3
MAGN;9.419;81279.832;-30.27467;1.07671;-28.22523;3
SOUN;9.419;36.01;0.00110;34.80
LIGH;9.426;81279.840;715.0;3
ACCE;9.427;81279.840;5.16190;2.03986;8.14986;3
LIGH;9.433;81279.847;712.0;3
ACCE;9.438;81279.850;5.13317;2.10690;7.71891;3
MAGN;9.439;81279.852;-30.27467;1.07671;-28.22523;3
LIGH;9.443;81279.857;738.0;3
ACCE;9.447;81279.860;5.10444;2.10690;7.37414;3
LIGH;9.453;81279.867;738.0;3
ACCE;9.457;81279.870;5.02782;2.14520;7.24007;3
MAGN;9.459;81279.872;-30.22558;2.51329;-29.14177;3
LIGH;9.466;81279.880;738.0;3
ACCE;9.467;81279.880;4.76925;2.01113;7.20176;3
LIGH;9.473;81279.887;738.0;3
ACCE;9.478;81279.890;4.66391;1.90578;7.47949;3
MAGN;9.479;81279.892;-30.22558;2.51329;-29.14177;3
LIGH;9.486;81279.900;738.0;3
ACCE;9.487;81279.900;4.52025;1.77171;7.75721;3
LIGH;9.493;81279.907;738.0;3
ACCE;9.497;81279.910;4.37660;1.59933;8.06367;3
MAGN;9.499;81279.912;-30.22558;2.51329;-29.14177;3
LIGH;9.506;81279.920;776.0;3
ACCE;9.507;81279.920;4.12760;1.26414;8.37013;3
LIGH;9.513;81279.927;776.0;3
ACCE;9.517;81279.930;4.07014;1.22583;8.69574;3
MAGN;9.519;81279.932;-28.14538;4.44584;-30.68304;3
LIGH;9.526;81279.940;776.0;3
ACCE;9.527;81279.940;4.12760;1.22583;8.72447;3
LIGH;9.533;81279.947;776.0;3
ACCE;9.537;81279.950;4.14676;1.13006;8.76278;3
MAGN;9.539;81279.952;-28.14538;4.44584;-30.68304;3
LIGH;9.546;81279.960;776.0;3
ACCE;9.547;81279.960;4.08930;0.92895;8.78193;3
LIGH;9.553;81279.967;776.0;3
ACCE;9.557;81279.970;3.97437;0.79487;8.82024;3
MAGN;9.559;81279.972;-28.14538;4.44584;-30.68304;3
ACCE;9.568;81279.980;3.79242;0.63207;8.64786;3
LIGH;9.568;81279.982;836.0;3
LIGH;9.573;81279.987;836.0;3
ACCE;9.577;81279.990;3.59130;0.47884;8.58082;3
MAGN;9.579;81279.992;-26.08518;7.55444;-32.20649;3
LIGH;9.586;81280.000;836.0;3
ACCE;9.587;81280.000;3.38061;0.35434;8.53294;3
LIGH;9.593;81280.007;836.0;3
ACCE;9.598;81280.010;3.26569;0.22027;8.82982;3
MAGN;9.599;81280.012;-26.08518;7.55444;-32.20649;3
LIGH;9.603;81280.017;836.0;3
ACCE;9.607;81280.020;3.09331;0.00958;9.16500;3
LIGH;9.613;81280.027;836.0;3
ACCE;9.618;81280.030;2.66235;-0.28730;9.92157;3
MAGN;9.619;81280.032;-26.08518;7.55444;-32.20649;3
LIGH;9.623;81280.037;872.0;3
ACCE;9.627;81280.040;2.40378;-0.48842;10.12268;3
LIGH;9.640;81280.050;872.0;3
ACCE;9.641;81280.050;2.18351;-0.73741;10.54406;3
MAGN;9.641;81280.054;-22.13548;11.66500;-34.38925;3
LIGH;9.643;81280.057;872.0;3
ACCE;9.647;81280.060;2.00155;-0.97683;10.92714;3
LIGH;9.656;81280.070;872.0;3
ACCE;9.657;81280.070;1.66636;-1.29287;11.42513;3
MAGN;9.659;81280.073;-22.13548;11.66500;-34.38925;3
LIGH;9.663;81280.077;872.0;3
ACCE;9.667;81280.080;1.60890;-1.44610;11.33894;3
LIGH;9.676;81280.090;872.0;3
ACCE;9.677;81280.090;1.65679;-1.61848;11.29106;3
MAGN;9.679;81280.093;-22.13548;11.66500;-34.38925;3
LIGH;9.683;81280.097;880.0;3
ACCE;9.687;81280.100;1.67594;-1.72383;11.15698;3
LIGH;9.696;81280.110;880.0;3
ACCE;9.697;81280.110;1.65679;-1.88663;11.21444;3
MAGN;9.699;81280.112;-17.62647;15.51464;-36.15303;3
LIGH;9.703;81280.117;880.0;3
ACCE;9.707;81280.120;1.55144;-2.02071;11.13783;3
LIGH;9.716;81280.130;880.0;3
ACCE;9.717;81280.130;1.39821;-2.07817;11.20486;3
MAGN;9.719;81280.132;-17.62647;15.51464;-36.15303;3
LIGH;9.723;81280.137;880.0;3
ACCE;9.727;81280.140;1.28329;-2.03986;11.00375;3
LIGH;9.736;81280.150;880.0;3
ACCE;9.738;81280.150;1.27372;-2.00155;10.97502;3
MAGN;9.739;81280.152;-17.62647;15.51464;-36.15303;3
ACCE;9.747;81280.160;1.33118;-2.06859;10.86010;3
LIGH;9.751;81280.164;871.0;3
LIGH;9.754;81280.168;871.0;3
ACCE;9.759;81280.170;1.45567;-2.14520;10.92714;3
MAGN;9.760;81280.173;-14.66105;18.59959;-37.85268;3
LIGH;9.764;81280.177;871.0;3
ACCE;9.767;81280.180;1.58017;-2.21224;10.96544;3
LIGH;9.774;81280.187;871.0;3
ACCE;9.777;81280.190;1.72383;-2.21224;11.17613;3
MAGN;9.779;81280.192;-14.66105;18.59959;-37.85268;3
LIGH;9.784;81280.197;871.0;3
ACCE;9.787;81280.200;1.64721;-2.10690;11.02290;3
LIGH;9.796;81280.210;871.0;3
ACCE;9.797;81280.210;1.47483;-2.09732;11.04206;3
MAGN;9.799;81280.212;-14.66105;18.59959;-37.85268;3
LIGH;9.803;81280.217;871.0;3
ACCE;9.807;81280.220;1.32160;-2.01113;11.04206;3
LIGH;9.816;81280.229;864.0;3
ACCE;9.817;81280.230;1.04387;-1.89621;10.83137;3
MAGN;9.818;81280.232;-13.38651;20.43058;-38.53937;3
LIGH;9.823;81280.237;864.0;3
ACCE;9.827;81280.240;0.94810;-1.89621;10.65899;3
LIGH;9.836;81280.249;864.0;3
ACCE;9.837;81280.250;0.86191;-1.81959;10.66856;3
MAGN;9.839;81280.252;-13.38651;20.43058;-38.53937;3
LIGH;9.843;81280.257;864.0;3
ACCE;9.847;81280.260;1.03430;-1.66636;10.63983;3
LIGH;9.856;81280.269;864.0;3
ACCE;9.857;81280.270;1.17795;-1.69509;10.69729;3
MAGN;9.859;81280.272;-13.38651;20.43058;-38.53937;3
SOUN;9.860;38.79;0.00118;35.44
LIGH;9.863;81280.277;864.0;3
ACCE;9.867;81280.280;1.20668;-1.85790;10.56322;3
LIGH;9.876;81280.289;867.0;3
ACCE;9.877;81280.290;1.53229;-1.84832;10.89841;3
MAGN;9.878;81280.292;-13.48302;19.89038;-38.19141;3
LIGH;9.883;81280.297;867.0;3
ACCE;9.887;81280.300;2.04944;-1.52271;11.20486;3
LIGH;9.896;81280.309;867.0;3
ACCE;9.898;81280.310;2.16436;-1.53229;11.04206;3
MAGN;9.899;81280.312;-13.48302;19.89038;-38.19141;3
LIGH;9.903;81280.317;867.0;3
ACCE;9.907;81280.320;2.25055;-1.54187;10.65899;3
LIGH;9.916;81280.329;867.0;3
ACCE;9.918;81280.330;2.34632;-1.29287;10.27591;3
MAGN;9.919;81280.332;-13.48302;19.89038;-38.19141;3
LIGH;9.923;81280.337;867.0;3
ACCE;9.927;81280.340;2.40378;-1.15879;9.93115;3
LIGH;9.933;81280.347;874.0;3
ACCE;9.937;81280.350;2.47082;-1.03430;9.84496;3
MAGN;9.939;81280.352;-15.56289;18.31578;-37.39970;3
LIGH;9.943;81280.357;874.0;3
ACCE;9.947;81280.360;2.52828;-0.84276;9.66300;3
LIGH;9.956;81280.369;874.0;3
ACCE;9.958;81280.370;2.77727;-0.51715;9.50977;3
MAGN;9.959;81280.372;-15.56289;18.31578;-37.39970;3
LIGH;9.963;81280.377;874.0;3
ACCE;9.967;81280.380;2.92093;-0.41180;9.34696;3
LIGH;9.976;81280.389;874.0;3
ACCE;9.978;81280.390;3.11246;-0.36392;9.41400;3
MAGN;9.979;81280.392;-15.56289;18.31578;-37.39970;3
LIGH;9.983;81280.397;874.0;3
ACCE;9.987;81280.400;3.31358;-0.27773;9.45231;3
LIGH;9.996;81280.410;867.0;3
ACCE;9.997;81280.410;3.53384;-0.20111;9.54808;3
MAGN;9.999;81280.412;-19.49109;15.44624;-34.88851;3
LIGH;10.003;81280.417;867.0;3
ACCE;10.007;81280.420;4.06057;-0.16281;9.60554;3
LIGH;10.016;81280.430;867.0;3
ACCE;10.019;81280.430;4.16591;-0.08619;9.61511;3
MAGN;10.019;81280.432;-19.49109;15.44624;-34.88851;3
LIGH;10.023;81280.437;867.0;3
ACCE;10.027;81280.440;4.22337;0.04788;9.50019;3
ACCE;10.042;81280.450;4.17549;0.46926;9.68215;3
LIGH;10.048;81280.455;867.0;3
MAGN;10.049;81280.456;-19.49109;15.44624;-34.88851;3
LIGH;10.050;81280.460;867.0;3
ACCE;10.050;81280.460;4.08930;0.84276;9.42358;3
LIGH;10.056;81280.468;837.0;3
GNSS;10.057;1491398738.000;39.993823;-0.073787;115.000;0.000;7.0;0.0;28;9
ACCE;10.059;81280.470;4.33829;1.09176;9.21289;3
MAGN;10.059;81280.473;-23.93763;11.01848;-33.54113;3
GNSS;10.060;1491398738.000;39.993823;-0.073787;115.000;0.000;7.0;0.0;28;9
LIGH;10.063;81280.477;837.0;3
ACCE;10.067;81280.480;4.59687;1.16837;9.21289;3
LIGH;10.076;81280.490;837.0;3
ACCE;10.077;81280.490;5.11401;1.03430;9.17458;3
MAGN;10.079;81280.492;-23.93763;11.01848;-33.54113;3
LIGH;10.083;81280.497;837.0;3
ACCE;10.087;81280.500;5.23851;1.05345;9.07881;3
LIGH;10.093;81280.507;837.0;3
ACCE;10.098;81280.510;5.24809;1.18752;8.88728;3
MAGN;10.099;81280.512;-23.93763;11.01848;-33.54113;3
LIGH;10.103;81280.517;837.0;3
ACCE;10.107;81280.520;5.12359;1.30245;8.49463;3
LIGH;10.116;81280.530;747.0;3
ACCE;10.117;81280.530;5.02782;1.39821;8.03494;3
MAGN;10.119;81280.532;-28.16329;7.15139;-29.62160;3
LIGH;10.123;81280.537;747.0;3
ACCE;10.127;81280.540;5.20978;1.48441;7.89129;3
LIGH;10.136;81280.550;747.0;3
ACCE;10.137;81280.550;5.51624;1.48441;8.03494;3
MAGN;10.139;81280.552;-28.16329;7.15139;-29.62160;3
LIGH;10.143;81280.557;747.0;3
ACCE;10.147;81280.560;5.86101;1.50356;8.04452;3
LIGH;10.156;81280.570;747.0;3
ACCE;10.157;81280.570;6.22492;1.75256;8.09240;3
MAGN;10.159;81280.572;-28.16329;7.15139;-29.62160;3
LIGH;10.163;81280.577;747.0;3
ACCE;10.167;81280.580;6.22492;1.82917;7.70933;3
LIGH;10.176;81280.590;610.0;3
ACCE;10.177;81280.590;6.26323;1.92494;7.54652;3
MAGN;10.179;81280.592;-31.73496;3.88936;-26.12967;3
LIGH;10.183;81280.597;610.0;3
ACCE;10.187;81280.600;6.42604;1.94409;7.39329;3
LIGH;10.196;81280.610;610.0;3
ACCE;10.197;81280.610;6.57927;2.38462;7.45076;3
MAGN;10.199;81280.612;-31.73496;3.88936;-26.12967;3
LIGH;10.203;81280.617;610.0;3
ACCE;10.207;81280.620;6.69419;3.36146;8.21690;3
LIGH;10.216;81280.629;610.0;3
ACCE;10.217;81280.630;6.45477;3.86903;8.79151;3
MAGN;10.219;81280.632;-31.73496;3.88936;-26.12967;3
LIGH;10.223;81280.637;610.0;3
ACCE;10.227;81280.640;6.29196;3.25611;7.85298;3
LIGH;10.236;81280.650;653.0;3
ACCE;10.237;81280.650;6.49307;2.64320;7.19218;3
MAGN;10.239;81280.652;-34.78791;0.65750;-21.61207;3
LIGH;10.243;81280.657;460.0;3
ACCE;10.247;81280.660;6.76123;2.08774;6.42604;3
LIGH;10.253;81280.667;460.0;3
ACCE;10.257;81280.670;7.02938;1.68552;5.79397;3
MAGN;10.259;81280.672;-34.78791;0.65750;-21.61207;3
LIGH;10.263;81280.677;460.0;3
ACCE;10.267;81280.680;7.31668;1.92494;4.59687;3
LIGH;10.273;81280.687;460.0;3
ACCE;10.277;81280.690;7.34541;2.48997;4.38618;3
MAGN;10.279;81280.692;-34.78791;0.65750;-21.61207;3
LIGH;10.286;81280.700;460.0;3
ACCE;10.287;81280.700;7.28795;3.16992;4.47237;3
LIGH;10.293;81280.707;460.0;3
ACCE;10.297;81280.710;7.34541;3.57215;4.94163;3
MAGN;10.299;81280.712;-38.30195;-3.80465;-14.18887;3
LIGH;10.306;81280.720;287.0;3
ACCE;10.307;81280.720;7.58483;3.47638;5.03740;3
LIGH;10.313;81280.727;287.0;3
ACCE;10.317;81280.730;7.62314;3.40934;4.94163;3
MAGN;10.319;81280.732;-38.30195;-3.80465;-14.18887;3
LIGH;10.326;81280.740;287.0;3
ACCE;10.327;81280.740;7.58483;3.40934;4.57771;3
LIGH;10.333;81280.747;287.0;3
ACCE;10.338;81280.750;7.51779;3.54342;4.44364;3
MAGN;10.339;81280.753;-38.30195;-3.80465;-14.18887;3
LIGH;10.346;81280.760;287.0;3
ACCE;10.347;81280.760;7.39329;3.88818;4.29999;3
LIGH;10.353;81280.767;287.0;3
ACCE;10.357;81280.770;7.45076;3.85945;4.29041;3
MAGN;10.359;81280.772;-40.11814;-8.95939;-7.88836;3
LIGH;10.366;81280.780;189.0;3
ACCE;10.367;81280.780;7.53695;3.81157;3.93607;3
LIGH;10.373;81280.787;189.0;3
ACCE;10.377;81280.790;7.58483;3.95522;3.42850;3
MAGN;10.379;81280.792;-40.11814;-8.95939;-7.88836;3
LIGH;10.386;81280.800;189.0;3
ACCE;10.387;81280.800;7.54652;4.73094;2.61447;3
LIGH;10.393;81280.807;189.0;3
ACCE;10.397;81280.810;7.43160;5.01825;2.48997;3
MAGN;10.399;81280.812;-40.11814;-8.95939;-7.88836;3
LIGH;10.406;81280.820;189.0;3
ACCE;10.407;81280.820;7.36456;5.25767;2.21224;3
SOUN;10.411;46.90;0.00143;37.09
LIGH;10.414;81280.827;189.0;3
ACCE;10.417;81280.830;7.21134;5.57370;1.79086;3
MAGN;10.419;81280.832;-39.63073;-14.62326;-1.05390;3
LIGH;10.423;81280.837;136.0;3
ACCE;10.427;81280.840;7.13472;5.79397;1.65679;3
LIGH;10.433;81280.847;136.0;3
ACCE;10.437;81280.850;7.10599;5.95677;1.69509;3
MAGN;10.438;81280.852;-39.63073;-14.62326;-1.05390;3
LIGH;10.446;81280.859;136.0;3
ACCE;10.447;81280.860;7.05811;6.08127;1.33118;3
LIGH;10.453;81280.867;136.0;3
ACCE;10.457;81280.870;6.68461;6.45477;0.83318;3
MAGN;10.459;81280.872;-39.63073;-14.62326;-1.05390;3
LIGH;10.466;81280.880;136.0;3
ACCE;10.467;81280.880;6.50265;6.65588;0.63207;3
LIGH;10.473;81280.887;136.0;3
ACCE;10.477;81280.890;6.35900;6.87615;0.50757;3
MAGN;10.479;81280.892;-37.12899;-20.63321;6.57473;3
LIGH;10.486;81280.900;118.0;3
ACCE;10.487;81280.900;6.14831;7.02938;0.13408;3
LIGH;10.493;81280.907;118.0;3
ACCE;10.498;81280.910;5.84185;7.41245;-0.20111;3
MAGN;10.499;81280.912;-37.12899;-20.63321;6.57473;3
LIGH;10.506;81280.920;118.0;3
ACCE;10.507;81280.920;5.78439;7.57525;-0.25857;3
LIGH;10.513;81280.927;118.0;3
ACCE;10.518;81280.930;5.65032;7.69975;-0.23942;3
MAGN;10.519;81280.932;-37.12899;-20.63321;6.57473;3
LIGH;10.526;81280.940;118.0;3
ACCE;10.527;81280.940;5.43005;7.77637;-0.39265;3
LIGH;10.533;81280.947;118.0;3
ACCE;10.537;81280.950;5.20021;7.71891;-0.98641;3
MAGN;10.539;81280.952;-32.01894;-25.65807;12.76515;3
LIGH;10.546;81280.960;124.0;3
ACCE;10.547;81280.960;5.03740;7.86256;-1.21625;3
LIGH;10.553;81280.967;107.0;3
ACCE;10.557;81280.970;4.76925;8.11156;-1.30245;3
MAGN;10.559;81280.972;-32.01894;-25.65807;12.76515;3
LIGH;10.566;81280.980;107.0;3
ACCE;10.567;81280.980;4.47237;8.43717;-1.40779;3
LIGH;10.573;81280.987;107.0;3
ACCE;10.577;81280.990;3.91691;8.54251;-1.85790;3
MAGN;10.579;81280.992;-32.01894;-25.65807;12.76515;3
LIGH;10.583;81280.997;107.0;3
ACCE;10.587;81281.000;3.74453;8.44674;-1.97282;3
LIGH;10.593;81281.007;107.0;3
ACCE;10.597;81281.010;3.67749;8.44674;-1.64721;3
MAGN;10.599;81281.012;-25.31304;-29.82418;17.88511;3
LIGH;10.606;81281.020;107.0;3
ACCE;10.607;81281.020;3.54342;8.32224;-1.42694;3
LIGH;10.613;81281.027;102.0;3
ACCE;10.618;81281.030;3.37104;8.32224;-1.49398;3
MAGN;10.619;81281.032;-25.31304;-29.82418;17.88511;3
LIGH;10.631;81281.044;102.0;3
ACCE;10.634;81281.040;2.86347;8.67659;-1.63763;3
ACCE;10.638;81281.050;2.86347;8.67659;-1.63763;3
MAGN;10.640;81281.054;-25.31304;-29.82418;17.88511;3
LIGH;10.643;81281.055;102.0;3
LIGH;10.645;81281.058;102.0;3
ACCE;10.647;81281.060;2.18351;8.73405;-1.95367;3
LIGH;10.653;81281.067;102.0;3
ACCE;10.658;81281.070;1.93451;8.68616;-2.08774;3
MAGN;10.659;81281.072;-17.42631;-33.36187;21.51786;3
LIGH;10.666;81281.079;102.0;3
ACCE;10.667;81281.080;1.67594;8.69574;-2.23140;3
LIGH;10.673;81281.087;99.0;3
ACCE;10.679;81281.090;1.43652;8.71489;-2.12605;3
MAGN;10.680;81281.093;-17.42631;-33.36187;21.51786;3
ACCE;10.688;81281.100;1.35991;8.68616;-2.27928;3
LIGH;10.692;81281.103;99.0;3
LIGH;10.696;81281.108;99.0;3
ACCE;10.699;81281.110;1.19710;8.66701;-2.28886;3
MAGN;10.701;81281.112;-17.42631;-33.36187;21.51786;3
ACCE;10.709;81281.120;0.95768;8.79151;-2.47082;3
LIGH;10.710;81281.124;99.0;3
LIGH;10.713;81281.127;99.0;3
ACCE;10.718;81281.130;0.54588;9.05008;-2.54743;3
MAGN;10.720;81281.133;-9.87074;-35.15118;23.71991;3
LIGH;10.726;81281.140;99.0;3
ACCE;10.727;81281.140;0.01915;8.98304;-2.85389;3
LIGH;10.735;81281.148;96.0;3
ACCE;10.737;81281.150;0.01915;8.81066;-2.69108;3
MAGN;10.739;81281.153;-9.87074;-35.15118;23.71991;3
LIGH;10.743;81281.157;96.0;3
ACCE;10.748;81281.161;-0.01915;8.68616;-2.74854;3
LIGH;10.753;81281.167;96.0;3
ACCE;10.758;81281.170;-0.36392;8.60955;-2.58574;3
MAGN;10.759;81281.173;-9.87074;-35.15118;23.71991;3
LIGH;10.766;81281.180;96.0;3
ACCE;10.769;81281.180;-0.57461;8.60955;-2.64320;3
LIGH;10.774;81281.187;96.0;3
ACCE;10.779;81281.190;-0.82361;8.62870;-2.56658;3
MAGN;10.781;81281.194;-2.03234;-35.60576;25.13452;3
LIGH;10.785;81281.199;96.0;3
GNSS;10.786;1491398735.745;39.993923;-0.073837;0.000;0.000;17.9;0.0;28;9
ACCE;10.789;81281.200;-1.13964;8.65743;-2.66235;3
LIGH;10.793;81281.207;94.0;3
ACCE;10.798;81281.210;-1.72383;8.39886;-2.86347;3
MAGN;10.799;81281.212;-2.03234;-35.60576;25.13452;3
LIGH;10.805;81281.219;97.0;3
ACCE;10.807;81281.220;-2.10690;8.34140;-2.97839;3
LIGH;10.813;81281.227;97.0;3
ACCE;10.818;81281.230;-2.51870;8.30309;-2.77727;3
MAGN;10.819;81281.232;-2.03234;-35.60576;25.13452;3
LIGH;10.825;81281.239;97.0;3
ACCE;10.827;81281.240;-2.84431;8.18817;-2.62405;3
LIGH;10.834;81281.247;97.0;3
ACCE;10.837;81281.250;-3.32315;7.88171;-2.61447;3
MAGN;10.839;81281.252;7.05826;-33.23936;25.37512;3
LIGH;10.845;81281.259;97.0;3
ACCE;10.847;81281.260;-3.46680;7.73806;-2.69108;3
LIGH;10.853;81281.267;97.0;3
SOUN;10.854;57.81;0.00176;38.91
ACCE;10.857;81281.270;-3.52426;7.64229;-2.84431;3
MAGN;10.858;81281.272;7.05826;-33.23936;25.37512;3
LIGH;10.865;81281.279;103.0;3
ACCE;10.867;81281.280;-3.67749;7.72848;-3.20823;3
LIGH;10.873;81281.287;103.0;3
ACCE;10.877;81281.290;-4.32872;8.10198;-3.76368;3
MAGN;10.878;81281.292;7.05826;-33.23936;25.37512;3
LIGH;10.886;81281.299;103.0;3
ACCE;10.887;81281.300;-4.66391;8.22648;-4.00311;3
LIGH;10.893;81281.307;103.0;3
ACCE;10.898;81281.310;-4.92248;8.20732;-4.02226;3
MAGN;10.899;81281.312;15.67754;-29.47916;24.97431;3
LIGH;10.903;81281.317;103.0;3
ACCE;10.907;81281.320;-5.20021;8.08282;-3.98395;3
LIGH;10.913;81281.327;103.0;3
ACCE;10.917;81281.330;-5.66947;7.65187;-3.50511;3
MAGN;10.918;81281.332;15.67754;-29.47916;24.97431;3
LIGH;10.923;81281.337;111.0;3
ACCE;10.927;81281.340;-5.71735;7.34541;-3.47638;3
LIGH;10.936;81281.349;111.0;3
ACCE;10.937;81281.350;-5.61201;7.14430;-3.47638;3
MAGN;10.938;81281.352;15.67754;-29.47916;24.97431;3
LIGH;10.943;81281.357;111.0;3
ACCE;10.947;81281.360;-5.51624;7.06768;-3.77326;3
LIGH;10.956;81281.369;111.0;3
ACCE;10.957;81281.370;-5.63116;7.44118;-3.74453;3
MAGN;10.959;81281.373;23.00187;-25.63635;24.28258;3
LIGH;10.963;81281.377;111.0;3
ACCE;10.967;81281.380;-5.67905;7.51779;-3.65834;3
LIGH;10.976;81281.390;111.0;3
ACCE;10.977;81281.390;-5.73651;7.35499;-3.65834;3
ACCE;10.989;81281.400;-5.84185;7.05811;-3.37104;3
MAGN;10.990;81281.403;23.00187;-25.63635;24.28258;3
LIGH;10.992;81281.405;115.0;3
LIGH;10.995;81281.408;115.0;3
ACCE;10.997;81281.410;-5.83228;6.86657;-3.39019;3
LIGH;11.003;81281.417;115.0;3
ACCE;11.007;81281.420;-5.84185;6.70376;-3.54342;3
MAGN;11.009;81281.422;27.52292;-23.05548;23.65960;3
LIGH;11.016;81281.430;115.0;3
ACCE;11.018;81281.430;-5.89931;6.67503;-3.53384;3
LIGH;11.023;81281.437;115.0;3
ACCE;11.027;81281.440;-6.06212;6.74207;-3.39977;3
MAGN;11.037;81281.449;27.52292;-23.05548;23.65960;3
ACCE;11.038;81281.450;-6.20577;6.69419;-3.53384;3
LIGH;11.041;81281.454;115.0;3
GNSS;11.041;1491398739.000;39.993832;-0.073795;116.000;0.000;7.0;0.0;28;9
LIGH;11.050;81281.457;119.0;3
ACCE;11.051;81281.460;-6.31112;6.60800;-3.66792;3
MAGN;11.051;81281.464;27.52292;-23.05548;23.65960;3
GNSS;11.052;1491398739.000;39.993832;-0.073795;116.000;0.000;7.0;0.0;28;9
LIGH;11.054;81281.468;119.0;3
WIFI;11.056;81281.392;WAP113;20:17:FF:FF:F1:13;-71
WIFI;11.056;81281.392;WAP213;20:17:FF:FF:F2:13;-71
WIFI;11.056;81281.392;WAP109;20:17:FF:FF:F1:09;-90
WIFI;11.056;81281.392;WAP106;20:17:FF:FF:F1:06;-57
WIFI;11.056;81281.392;WAP141;20:17:FF:FF:F1:41;-54
WIFI;11.056;81281.392;WAP310;20:17:FF:FF:F3:10;-58
WIFI;11.056;81281.392;WAP317;20:17:FF:FF:F3:17;-70
WIFI;11.056;81281.392;WAP093;20:17:FF:FF:F0:93;-76
WIFI;11.056;81281.392;WAP139;20:17:FF:FF:F1:39;-59
WIFI;11.056;81281.392;WAP138;20:17:FF:FF:F1:38;-71
WIFI;11.056;81281.392;WAP140;20:17:FF:FF:F1:40;-58
WIFI;11.056;81281.392;WAP092;20:17:FF:FF:F0:92;-77
WIFI;11.056;81281.392;WAP316;20:17:FF:FF:F3:16;-54
WIFI;11.056;81281.392;WAP297;20:17:FF:FF:F2:97;-77
WIFI;11.056;81281.392;WAP107;20:17:FF:FF:F1:07;-88
WIFI;11.056;81281.392;WAP044;20:17:FF:FF:F0:44;-83
WIFI;11.056;81281.392;WAP311;20:17:FF:FF:F3:11;-87
WIFI;11.056;81281.392;WAP153;20:17:FF:FF:F1:53;-85
WIFI;11.056;81281.392;WAP159;20:17:FF:FF:F1:59;-89
WIFI;11.056;81281.392;WAP112;20:17:FF:FF:F1:12;-52
WIFI;11.056;81281.392;WAP180;20:17:FF:FF:F1:80;-79
WIFI;11.056;81281.392;WAP171;20:17:FF:FF:F1:71;-89
WIFI;11.056;81281.392;WAP319;20:17:FF:FF:F3:19;-82
WIFI;11.056;81281.392;WAP313;20:17:FF:FF:F3:13;-90
WIFI;11.056;81281.392;WAP280;20:17:FF:FF:F2:80;-84
WIFI;11.056;81281.392;WAP281;20:17:FF:FF:F2:81;-86
WIFI;11.056;81281.392;WAP115;20:17:FF:FF:F1:15;-83
WIFI;11.056;81281.392;WAP118;20:17:FF:FF:F1:18;-89
ACCE;11.071;81281.470;-6.39731;6.54096;-3.60088;3
LIGH;11.072;81281.478;119.0;3
ACCE;11.072;81281.480;-6.47392;6.56011;-3.48596;3
MAGN;11.072;81281.482;30.60960;-21.91038;22.52516;3
LIGH;11.073;81281.487;119.0;3
ACCE;11.077;81281.490;-6.44519;6.54096;-3.72538;3
LIGH;11.084;81281.497;119.0;3
ACCE;11.087;81281.500;-6.34942;6.59842;-3.84988;3
MAGN;11.093;81281.507;30.60960;-21.91038;22.52516;3
LIGH;11.096;81281.510;119.0;3
ACCE;11.097;81281.510;-6.22492;6.70376;-4.07014;3
LIGH;11.103;81281.517;120.0;3
ACCE;11.108;81281.520;-6.00466;6.78038;-4.59687;3
MAGN;11.109;81281.522;30.60960;-21.91038;22.52516;3
LIGH;11.115;81281.529;120.0;3
ACCE;11.117;81281.530;-5.83228;6.97192;-4.82671;3
LIGH;11.123;81281.537;120.0;3
ACCE;11.127;81281.540;-5.80354;7.24964;-4.96079;3
MAGN;11.128;81281.542;32.43593;-19.60579;22.90233;3
LIGH;11.135;81281.549;120.0;3
ACCE;11.137;81281.550;-5.89931;7.46991;-5.03740;3
LIGH;11.143;81281.557;120.0;3
ACCE;11.148;81281.560;-6.23450;7.59441;-5.20021;3
MAGN;11.149;81281.562;32.43593;-19.60579;22.90233;3
LIGH;11.155;81281.569;120.0;3
ACCE;11.157;81281.570;-6.15789;7.52737;-5.46836;3
LIGH;11.163;81281.577;121.0;3
ACCE;11.167;81281.580;-5.90889;7.52737;-5.52582;3
MAGN;11.169;81281.583;32.43593;-19.60579;22.90233;3
LIGH;11.176;81281.590;117.0;3
ACCE;11.177;81281.590;-5.31513;7.72848;-5.45878;3
LIGH;11.183;81281.597;117.0;3
ACCE;11.188;81281.600;-4.99909;7.90087;-5.31513;3
MAGN;11.189;81281.602;31.17279;-19.37064;23.36339;3
LIGH;11.196;81281.610;117.0;3
ACCE;11.197;81281.610;-4.69264;8.00621;-5.20021;3
LIGH;11.203;81281.617;117.0;3
ACCE;11.208;81281.620;-4.42448;8.02536;-4.87459;3
MAGN;11.209;81281.622;31.17279;-19.37064;23.36339;3
LIGH;11.216;81281.630;117.0;3
ACCE;11.217;81281.630;-4.21380;7.90087;-4.60644;3
LIGH;11.223;81281.637;117.0;3
ACCE;11.227;81281.640;-4.16591;7.84340;-4.40533;3
MAGN;11.229;81281.642;31.17279;-19.37064;23.36339;3
LIGH;11.233;81281.647;109.0;3
ACCE;11.237;81281.650;-4.11803;7.77637;-4.20422;3
LIGH;11.244;81281.657;109.0;3
ACCE;11.248;81281.660;-3.62961;7.82425;-4.03184;3
MAGN;11.249;81281.662;26.52480;-21.76592;24.28185;3
LIGH;11.256;81281.670;109.0;3
ACCE;11.257;81281.670;-3.27527;7.99663;-3.86903;3
LIGH;11.263;81281.677;109.0;3
ACCE;11.267;81281.680;-2.86347;8.05409;-3.87861;3
MAGN;11.269;81281.682;26.52480;-21.76592;24.28185;3
LIGH;11.276;81281.690;109.0;3
ACCE;11.277;81281.690;-2.41336;8.17859;-3.97437;3
LIGH;11.283;81281.697;109.0;3
ACCE;11.287;81281.700;-1.94409;8.35098;-3.89776;3
MAGN;11.289;81281.702;26.52480;-21.76592;24.28185;3
LIGH;11.296;81281.710;101.0;3
ACCE;11.297;81281.710;-1.32160;8.63828;-3.92649;3
LIGH;11.303;81281.717;101.0;3
ACCE;11.307;81281.720;-1.12049;8.74362;-3.77326;3
MAGN;11.309;81281.722;19.56506;-25.14190;26.38004;3
LIGH;11.316;81281.730;101.0;3
ACCE;11.317;81281.730;-0.86191;8.78193;-3.89776;3
LIGH;11.323;81281.737;101.0;3
ACCE;11.328;81281.740;-0.58419;8.81066;-3.90734;3
MAGN;11.329;81281.742;19.56506;-25.14190;26.38004;3
LIGH;11.336;81281.750;101.0;3
ACCE;11.337;81281.750;-0.42138;8.86812;-3.74453;3
LIGH;11.343;81281.757;101.0;3
ACCE;11.348;81281.760;-0.31603;8.90643;-3.46680;3
MAGN;11.349;81281.762;19.56506;-25.14190;26.38004;3
LIGH;11.356;81281.770;93.0;3
ACCE;11.357;81281.770;-0.17238;8.86812;-3.47638;3
LIGH;11.363;81281.777;93.0;3
ACCE;11.368;81281.780;0.22027;8.66701;-3.52426;3
MAGN;11.369;81281.782;10.67305;-28.36787;27.27748;3
LIGH;11.376;81281.790;93.0;3
ACCE;11.377;81281.790;0.44053;8.56167;-3.63919;3
LIGH;11.383;81281.797;93.0;3
ACCE;11.388;81281.800;0.78530;8.53294;-3.45723;3
MAGN;11.389;81281.802;10.67305;-28.36787;27.27748;3
LIGH;11.393;81281.807;93.0;3
ACCE;11.397;81281.810;1.15879;8.58082;-3.24654;3
LIGH;11.403;81281.817;93.0;3
SOUN;11.405;73.21;0.00223;40.96
ACCE;11.408;81281.820;1.73340;8.56167;-2.84431;3
MAGN;11.409;81281.822;10.67305;-28.36787;27.27748;3
LIGH;11.416;81281.830;92.0;3
ACCE;11.417;81281.830;1.93451;8.57124;-3.07416;3
LIGH;11.423;81281.837;92.0;3
ACCE;11.427;81281.840;2.14520;8.69574;-3.09331;3
MAGN;11.429;81281.842;1.81463;-30.56137;27.12008;3
LIGH;11.436;81281.850;92.0;3
ACCE;11.437;81281.850;2.30801;8.82982;-3.19865;3
LIGH;11.443;81281.857;92.0;3
ACCE;11.447;81281.860;2.64320;9.09797;-3.16992;3
MAGN;11.449;81281.862;1.81463;-30.56137;27.12008;3
LIGH;11.456;81281.870;92.0;3
ACCE;11.457;81281.870;2.83473;9.08839;-3.04542;3
LIGH;11.463;81281.877;92.0;3
ACCE;11.467;81281.880;3.00712;8.93516;-2.81558;3
MAGN;11.469;81281.882;1.81463;-30.56137;27.12008;3
LIGH;11.476;81281.890;95.0;3
ACCE;11.477;81281.890;3.23696;8.70532;-2.61447;3
LIGH;11.483;81281.897;95.0;3
ACCE;11.487;81281.900;3.63919;8.34140;-2.28886;3
MAGN;11.489;81281.902;-6.86907;-31.28339;26.13785;3
LIGH;11.496;81281.910;95.0;3
ACCE;11.497;81281.910;3.76368;8.19775;-2.41336;3
LIGH;11.503;81281.917;95.0;3
ACCE;11.507;81281.920;3.87861;8.16902;-2.35589;3
MAGN;11.509;81281.922;-6.86907;-31.28339;26.13785;3
LIGH;11.516;81281.930;95.0;3
ACCE;11.517;81281.930;4.05099;8.21690;-2.21224;3
LIGH;11.523;81281.937;95.0;3
ACCE;11.527;81281.940;4.37660;8.19775;-1.88663;3
MAGN;11.529;81281.942;-6.86907;-31.28339;26.13785;3
LIGH;11.536;81281.950;100.0;3
ACCE;11.537;81281.950;4.42448;8.21690;-1.96325;3
LIGH;11.543;81281.957;100.0;3
ACCE;11.547;81281.960;4.52025;8.31267;-1.79086;3
MAGN;11.549;81281.962;-14.68261;-30.72513;23.40111;3
LIGH;11.553;81281.967;100.0;3
ACCE;11.557;81281.970;4.67348;8.42759;-1.72383;3
LIGH;11.563;81281.977;100.0;3
ACCE;11.567;81281.980;4.91290;8.21690;-1.50356;3
MAGN;11.569;81281.982;-14.68261;-30.72513;23.40111;3
LIGH;11.573;81281.987;100.0;3
ACCE;11.577;81281.990;5.32470;7.88171;-1.37906;3
LIGH;11.586;81282.000;100.0;3
ACCE;11.587;81282.000;5.75566;7.58483;-1.10133;3
MAGN;11.589;81282.002;-14.68261;-30.72513;23.40111;3
LIGH;11.593;81282.007;100.0;3
ACCE;11.597;81282.010;6.04296;7.03895;-0.76614;3
LIGH;11.606;81282.020;104.0;3
ACCE;11.607;81282.020;6.12916;6.87615;-0.53630;3
MAGN;11.609;81282.022;-22.46804;-28.60440;19.96564;3
LIGH;11.613;81282.027;104.0;3
ACCE;11.617;81282.030;6.24408;6.84742;-0.36392;3
LIGH;11.626;81282.040;104.0;3
ACCE;11.627;81282.040;6.24408;6.95276;-0.14365;3
MAGN;11.629;81282.042;-22.46804;-28.60440;19.96564;3
LIGH;11.633;81282.047;104.0;3
ACCE;11.642;81282.050;6.48350;6.84742;-0.04788;3
LIGH;11.645;81282.059;104.0;3
ACCE;11.648;81282.060;6.68461;6.70376;0.09577;3
MAGN;11.649;81282.062;-22.46804;-28.60440;19.96564;3
LIGH;11.653;81282.067;104.0;3
ACCE;11.657;81282.070;6.81869;6.52181;0.47884;3
LIGH;11.666;81282.080;113.0;3
ACCE;11.668;81282.080;7.11557;6.09085;1.09176;3
MAGN;11.669;81282.082;-29.01022;-24.97663;15.86729;3
LIGH;11.673;81282.087;113.0;3
ACCE;11.677;81282.090;7.14430;5.95677;1.07260;3
LIGH;11.686;81282.100;113.0;3
ACCE;11.687;81282.100;7.19218;5.80354;1.34075;3
MAGN;11.689;81282.102;-29.01022;-24.97663;15.86729;3
LIGH;11.693;81282.107;113.0;3
ACCE;11.697;81282.110;7.30710;5.62159;1.57060;3
LIGH;11.706;81282.120;113.0;3
ACCE;11.707;81282.120;7.54652;5.40132;1.83875;3
MAGN;11.709;81282.122;-29.01022;-24.97663;15.86729;3
LIGH;11.713;81282.127;113.0;3
ACCE;11.717;81282.130;7.66145;4.66391;1.46525;3
LIGH;11.723;81282.137;125.0;3
ACCE;11.728;81282.140;7.68060;4.45322;1.62806;3
MAGN;11.729;81282.142;-34.95269;-19.99363;10.08313;3
LIGH;11.733;81282.147;125.0;3
ACCE;11.737;81282.150;7.65187;4.28083;1.90578;3
LIGH;11.746;81282.160;125.0;3
ACCE;11.747;81282.160;7.37414;4.03184;2.74854;3
MAGN;11.749;81282.162;-34.95269;-19.99363;10.08313;3
LIGH;11.753;81282.167;125.0;3
ACCE;11.757;81282.170;7.26880;3.88818;2.93050;3
LIGH;11.766;81282.179;125.0;3
ACCE;11.769;81282.180;7.19218;3.67749;3.27527;3
MAGN;11.769;81282.182;-34.95269;-19.99363;10.08313;3
LIGH;11.773;81282.187;125.0;3
ACCE;11.777;81282.190;7.29753;3.45723;3.49553;3
LIGH;11.786;81282.200;146.0;3
ACCE;11.787;81282.200;7.96790;3.19865;4.03184;3
MAGN;11.789;81282.202;-39.05080;-13.35805;3.05249;3
LIGH;11.793;81282.207;146.0;3
ACCE;11.797;81282.210;8.22648;3.22738;4.76925;3
LIGH;11.806;81282.220;146.0;3
ACCE;11.807;81282.220;8.33182;3.04542;5.51624;3
MAGN;11.809;81282.222;-39.05080;-13.35805;3.05249;3
LIGH;11.813;81282.227;146.0;3
ACCE;11.817;81282.230;8.21690;2.72939;5.60243;3
LIGH;11.826;81282.240;146.0;3
ACCE;11.828;81282.240;7.92960;2.20267;5.45878;3
MAGN;11.829;81282.242;-39.05080;-13.35805;3.05249;3
LIGH;11.833;81282.247;146.0;3
ACCE;11.837;81282.250;7.82425;2.18351;5.43963;3
SOUN;11.846;76.83;0.00234;41.38
LIGH;11.849;81282.260;226.0;3
ACCE;11.850;81282.260;7.70933;2.11647;5.60243;3
MAGN;11.851;81282.263;-40.50626;-6.12734;-4.11116;3
LIGH;11.853;81282.267;226.0;3
ACCE;11.857;81282.270;7.60398;1.98240;5.66947;3
LIGH;11.866;81282.280;226.0;3
ACCE;11.868;81282.280;7.18261;1.37906;5.83228;3
MAGN;11.869;81282.282;-40.50626;-6.12734;-4.11116;3
LIGH;11.873;81282.287;226.0;3
ACCE;11.877;81282.290;6.96234;1.08218;5.82270;3
LIGH;11.883;81282.297;226.0;3
ACCE;11.888;81282.300;6.78996;0.90980;5.90889;3
MAGN;11.889;81282.302;-40.50626;-6.12734;-4.11116;3
LIGH;11.893;81282.307;226.0;3
ACCE;11.897;81282.310;6.63673;0.84276;5.98550;3
LIGH;11.906;81282.320;359.0;3
ACCE;11.907;81282.320;6.58884;0.90022;6.03339;3
MAGN;11.909;81282.322;-39.70770;1.13624;-11.63889;3
LIGH;11.913;81282.327;359.0;3
ACCE;11.917;81282.330;6.60800;0.97683;6.00466;3
LIGH;11.926;81282.340;359.0;3
ACCE;11.927;81282.340;6.69419;1.16837;6.32069;3
MAGN;11.929;81282.342;-39.70770;1.13624;-11.63889;3
LIGH;11.933;81282.347;359.0;3
ACCE;11.937;81282.350;6.52181;1.15879;7.51779;3
LIGH;11.946;81282.360;359.0;3
ACCE;11.947;81282.360;6.30154;0.80445;7.80510;3
MAGN;11.949;81282.362;-39.70770;1.13624;-11.63889;3
LIGH;11.953;81282.367;359.0;3
ACCE;11.957;81282.370;5.98550;0.36392;7.75721;3
LIGH;11.966;81282.380;299.0;3
ACCE;11.967;81282.380;5.64074;-0.24900;7.86256;3
MAGN;11.969;81282.382;-35.60812;8.65993;-19.13444;3
LIGH;11.973;81282.387;575.0;3
ACCE;11.977;81282.390;5.01825;-1.14922;7.77637;3
LIGH;11.986;81282.400;575.0;3
ACCE;11.987;81282.400;4.72137;-0.96726;7.84340;3
MAGN;11.989;81282.402;-35.60812;8.65993;-19.13444;3
LIGH;11.993;81282.407;575.0;3
ACCE;11.997;81282.410;4.39575;-0.80445;8.00621;3
LIGH;12.006;81282.420;575.0;3
ACCE;12.007;81282.420;4.11803;-0.78530;8.21690;3
MAGN;12.009;81282.422;-35.60812;8.65993;-19.13444;3
LIGH;12.013;81282.427;575.0;3
ACCE;12.017;81282.430;3.78284;-0.80445;9.96946;3
LIGH;12.025;81282.439;575.0;3
ACCE;12.028;81282.440;4.05099;-1.62806;10.04607;3
MAGN;12.029;81282.442;-28.89226;15.61706;-26.29355;3
LIGH;12.035;81282.447;817.0;3
ACCE;12.040;81282.450;3.76368;-1.82917;10.34295;3
GNSS;12.047;1491398740.000;39.993835;-0.073804;117.000;0.000;7.0;0.0;28;10
LIGH;12.053;81282.461;817.0;3
ACCE;12.054;81282.460;3.39019;-1.70467;10.15141;3
MAGN;12.055;81282.463;-28.89226;15.61706;-26.29355;3
LIGH;12.055;81282.468;817.0;3
GNSS;12.056;1491398740.000;39.993835;-0.073804;117.000;0.000;7.0;0.0;28;10
ACCE;12.057;81282.470;3.38061;-1.28329;9.89284;3
ACCE;12.068;81282.480;3.48596;-0.65122;9.68215;3
LIGH;12.070;81282.484;817.0;3
MAGN;12.071;81282.484;-28.89226;15.61706;-26.29355;3
LIGH;12.074;81282.487;817.0;3
ACCE;12.077;81282.490;3.61046;-0.77572;9.46189;3
LIGH;12.086;81282.499;817.0;3
ACCE;12.087;81282.500;1.94409;-2.61447;9.39485;3
MAGN;12.089;81282.502;-20.77470;21.10944;-31.52538;3
LIGH;12.093;81282.507;890.0;3
ACCE;12.097;81282.510;1.52271;-2.45166;9.62469;3
LIGH;12.106;81282.520;890.0;3
ACCE;12.107;81282.520;1.51314;-2.45166;9.91199;3
MAGN;12.109;81282.522;-20.77470;21.10944;-31.52538;3
LIGH;12.113;81282.527;890.0;3
ACCE;12.117;81282.530;1.58017;-2.10690;10.11311;3
LIGH;12.126;81282.540;890.0;3
ACCE;12.127;81282.540;1.49398;-1.74298;10.05565;3
MAGN;12.129;81282.542;-20.77470;21.10944;-31.52538;3
LIGH;12.133;81282.547;890.0;3
ACCE;12.137;81282.550;1.50356;-2.03986;9.79707;3
LIGH;12.146;81282.560;890.0;3
ACCE;12.147;81282.560;1.54187;-2.17394;9.87369;3
MAGN;12.149;81282.562;-13.56144;25.14430;-35.24374;3
LIGH;12.153;81282.567;900.0;3
ACCE;12.157;81282.570;1.49398;-2.21224;9.83538;3
LIGH;12.166;81282.580;900.0;3
ACCE;12.167;81282.580;1.14922;-2.38462;9.88326;3
MAGN;12.169;81282.582;-13.56144;25.14430;-35.24374;3
LIGH;12.173;81282.587;900.0;3
ACCE;12.178;81282.591;0.97683;-2.37505;9.79707;3
LIGH;12.183;81282.597;900.0;3
ACCE;12.188;81282.600;0.89064;-2.36547;9.97903;3
MAGN;12.189;81282.602;-13.56144;25.14430;-35.24374;3
LIGH;12.196;81282.610;900.0;3
ACCE;12.197;81282.610;0.83318;-2.38462;10.09395;3
LIGH;12.203;81282.617;900.0;3
ACCE;12.207;81282.620;1.10133;-3.41892;10.71645;3
MAGN;12.209;81282.622;-8.77889;28.03782;-36.76822;3
LIGH;12.213;81282.627;900.0;3
ACCE;12.217;81282.630;1.65679;-3.99353;11.49217;3
LIGH;12.223;81282.637;897.0;3
ACCE;12.227;81282.640;2.11647;-3.85945;12.09551;3
MAGN;12.229;81282.642;-8.77889;28.03782;-36.76822;3
LIGH;12.236;81282.650;897.0;3
ACCE;12.237;81282.650;2.25055;-3.41892;12.14339;3
LIGH;12.243;81282.657;897.0;3
ACCE;12.247;81282.660;2.03028;-2.61447;11.39640;3
MAGN;12.249;81282.662;-8.77889;28.03782;-36.76822;3
LIGH;12.256;81282.670;897.0;3
ACCE;12.257;81282.670;1.78129;-2.55701;10.84095;3
LIGH;12.263;81282.677;897.0;3
ACCE;12.268;81282.680;1.63763;-2.60489;10.42914;3
MAGN;12.269;81282.682;-6.67842;29.25915;-37.33743;3
LIGH;12.276;81282.690;901.0;3
ACCE;12.277;81282.690;1.71425;-2.71024;10.19930;3
LIGH;12.283;81282.697;892.0;3
ACCE;12.287;81282.700;1.82917;-2.76770;10.53449;3
MAGN;12.289;81282.702;-6.67842;29.25915;-37.33743;3
LIGH;12.296;81282.710;892.0;3
ACCE;12.297;81282.710;1.94409;-2.80600;10.60153;3
LIGH;12.303;81282.717;892.0;3
ACCE;12.307;81282.720;2.04944;-2.96881;10.46745;3
MAGN;12.309;81282.722;-6.67842;29.25915;-37.33743;3
LIGH;12.316;81282.730;892.0;3
ACCE;12.317;81282.730;2.70066;-3.09331;9.70131;3
LIGH;12.323;81282.737;892.0;3
ACCE;12.328;81282.740;3.07416;-3.05500;9.68215;3
MAGN;12.329;81282.742;-10.16874;28.99247;-35.78100;3
LIGH;12.336;81282.750;892.0;3
ACCE;12.337;81282.750;3.52426;-3.09331;9.76834;3
LIGH;12.343;81282.757;872.0;3
ACCE;12.348;81282.760;4.52025;-3.40934;9.78750;3
MAGN;12.349;81282.762;-10.16874;28.99247;-35.78100;3
LIGH;12.356;81282.770;872.0;3
ACCE;12.357;81282.770;4.86502;-3.54342;9.50977;3
LIGH;12.363;81282.777;872.0;3
ACCE;12.368;81282.780;5.20021;-3.53384;9.30866;3
MAGN;12.369;81282.782;-10.16874;28.99247;-35.78100;3
LIGH;12.373;81282.787;872.0;3
ACCE;12.377;81282.790;5.65032;-3.26569;8.89685;3
LIGH;12.383;81282.797;872.0;3
ACCE;12.388;81282.800;6.92403;-2.83473;7.81467;3
MAGN;12.389;81282.802;-18.43097;25.85475;-31.39361;3
LIGH;12.396;81282.810;872.0;3
ACCE;12.397;81282.810;6.90488;-2.31759;7.51779;3
SOUN;12.398;46.29;0.00141;36.98
LIGH;12.403;81282.817;762.0;3
ACCE;12.407;81282.820;6.78996;-1.76213;7.73806;3
MAGN;12.409;81282.822;-18.43097;25.85475;-31.39361;3
LIGH;12.416;81282.830;762.0;3
ACCE;12.417;81282.830;6.90488;-1.53229;7.57525;3
LIGH;12.423;81282.837;762.0;3
ACCE;12.428;81282.840;6.37815;-0.57461;6.93361;3
MAGN;12.429;81282.842;-18.43097;25.85475;-31.39361;3
LIGH;12.436;81282.850;762.0;3
ACCE;12.437;81282.850;6.74207;-0.28730;6.35900;3
LIGH;12.443;81282.857;762.0;3
ACCE;12.447;81282.860;7.31668;-0.17238;6.33027;3
MAGN;12.449;81282.862;-27.71708;19.52945;-25.23769;3
LIGH;12.456;81282.870;762.0;3
ACCE;12.457;81282.870;7.80510;-0.17238;6.75165;3
LIGH;12.463;81282.877;557.0;3
ACCE;12.467;81282.880;7.50822;-0.46926;7.23049;3
MAGN;12.469;81282.882;-27.71708;19.52945;-25.23769;3
LIGH;12.476;81282.890;557.0;3
ACCE;12.477;81282.890;7.31668;-0.36392;6.83784;3
LIGH;12.483;81282.897;557.0;3
ACCE;12.487;81282.900;7.30710;-0.14365;6.81869;3
MAGN;12.489;81282.902;-27.71708;19.52945;-25.23769;3
LIGH;12.496;81282.910;557.0;3
ACCE;12.497;81282.910;7.32626;0.03831;6.77080;3
LIGH;12.503;81282.917;557.0;3
ACCE;12.507;81282.920;7.44118;0.09577;6.63673;3
MAGN;12.509;81282.922;-34.69177;12.48129;-18.82312;3
LIGH;12.516;81282.930;557.0;3
ACCE;12.517;81282.930;7.28795;0.23942;6.20577;3
LIGH;12.523;81282.937;639.0;3
ACCE;12.527;81282.940;7.33583;0.40223;5.80354;3
MAGN;12.529;81282.942;-34.69177;12.48129;-18.82312;3
LIGH;12.533;81282.947;403.0;3
ACCE;12.537;81282.950;7.75721;0.56503;5.14275;3
LIGH;12.543;81282.957;403.0;3
ACCE;12.547;81282.960;8.68616;1.37906;4.57771;3
MAGN;12.549;81282.962;-34.69177;12.48129;-18.82312;3
LIGH;12.556;81282.970;403.0;3
ACCE;12.557;81282.970;8.82024;1.76213;4.44364;3
LIGH;12.563;81282.977;403.0;3
ACCE;12.568;81282.980;8.91601;2.08774;4.36702;3
MAGN;12.569;81282.982;-39.62170;4.72642;-12.15486;3
LIGH;12.576;81282.990;403.0;3
ACCE;12.577;81282.990;9.00220;2.36547;4.26168;3
LIGH;12.583;81282.997;442.0;3
ACCE;12.587;81283.000;8.90643;2.71981;3.42850;3
MAGN;12.589;81283.002;-39.62170;4.72642;-12.15486;3
LIGH;12.596;81283.010;270.0;3
ACCE;12.597;81283.010;8.57124;2.12605;3.29442;3
LIGH;12.603;81283.017;270.0;3
ACCE;12.607;81283.020;8.16902;2.19309;4.27126;3
MAGN;12.609;81283.022;-39.62170;4.72642;-12.15486;3
LIGH;12.616;81283.030;270.0;3
ACCE;12.617;81283.030;7.95833;2.64320;4.76925;3
LIGH;12.623;81283.037;270.0;3
ACCE;12.628;81283.040;7.59441;3.05500;5.09486;3
MAGN;12.629;81283.042;-41.06168;-4.25865;-5.83507;3
LIGH;12.636;81283.050;270.0;3
ACCE;12.637;81283.050;7.65187;3.00712;5.34386;3
LIGH;12.643;81283.057;270.0;3
ACCE;12.647;81283.060;7.85298;3.00712;5.56412;3
MAGN;12.648;81283.062;-41.06168;-4.25865;-5.83507;3
LIGH;12.656;81283.070;197.0;3
ACCE;12.657;81283.070;8.77236;3.02627;4.77883;3
LIGH;12.663;81283.077;197.0;3
ACCE;12.668;81283.080;9.06924;3.11246;4.12760;3
MAGN;12.669;81283.082;-41.06168;-4.25865;-5.83507;3
LIGH;12.676;81283.090;197.0;3
ACCE;12.677;81283.090;9.10754;3.39019;3.39977;3
LIGH;12.683;81283.097;197.0;3
ACCE;12.688;81283.100;8.94474;3.87861;3.07416;3
MAGN;12.689;81283.102;-40.85927;-12.91730;-0.03265;3
LIGH;12.693;81283.107;197.0;3
ACCE;12.697;81283.110;8.35098;4.74052;2.69108;3
LIGH;12.703;81283.117;197.0;3
ACCE;12.708;81283.120;7.90087;4.91290;2.59531;3
MAGN;12.709;81283.122;-40.85927;-12.91730;-0.03265;3
LIGH;12.716;81283.130;148.0;3
ACCE;12.717;81283.130;7.39329;5.12359;2.26013;3
LIGH;12.723;81283.137;148.0;3
ACCE;12.728;81283.140;6.40688;5.88974;2.27928;3
MAGN;12.729;81283.142;-40.85927;-12.91730;-0.03265;3
LIGH;12.736;81283.150;148.0;3
ACCE;12.737;81283.150;5.94720;6.27281;2.15478;3
LIGH;12.743;81283.157;148.0;3
ACCE;12.748;81283.160;5.65989;6.62715;2.16436;3
MAGN;12.749;81283.162;-36.59063;-22.09769;5.87122;3
LIGH;12.756;81283.170;148.0;3
ACCE;12.757;81283.170;5.38217;6.86657;1.93451;3
LIGH;12.763;81283.177;148.0;3
ACCE;12.768;81283.180;4.89375;6.92403;1.79086;3
MAGN;12.769;81283.182;-36.59063;-22.09769;5.87122;3
LIGH;12.776;81283.190;127.0;3
ACCE;12.777;81283.190;4.85544;6.90488;1.82917;3
LIGH;12.783;81283.197;127.0;3
ACCE;12.787;81283.200;4.80756;6.94318;1.91536;3
MAGN;12.789;81283.202;-36.59063;-22.09769;5.87122;3
LIGH;12.796;81283.210;127.0;3
ACCE;12.797;81283.210;4.64475;7.10599;1.83875;3
LIGH;12.803;81283.217;127.0;3
ACCE;12.807;81283.220;4.37660;7.31668;1.49398;3
MAGN;12.809;81283.222;-28.52564;-29.93723;10.91734;3
LIGH;12.816;81283.230;127.0;3
ACCE;12.817;81283.230;3.75411;7.95833;0.78530;3
LIGH;12.823;81283.237;127.0;3
ACCE;12.827;81283.240;3.28484;8.25521;0.53630;3
MAGN;12.829;81283.242;-28.52564;-29.93723;10.91734;3
LIGH;12.833;81283.247;115.0;3
ACCE;12.837;81283.250;2.63362;8.46590;0.11492;3
LIGH;12.846;81283.260;115.0;3
ACCE;12.848;81283.260;1.82917;8.97347;-0.13408;3
MAGN;12.849;81283.262;-28.52564;-29.93723;10.91734;3
LIGH;12.853;81283.267;115.0;3
ACCE;12.857;81283.270;1.57060;9.13627;-0.17238;3
LIGH;12.863;81283.277;115.0;3
ACCE;12.867;81283.280;1.18752;9.14585;-0.19154;3
MAGN;12.869;81283.282;-17.02013;-35.01052;15.72871;3
LIGH;12.873;81283.287;115.0;3
ACCE;12.877;81283.290;0.83318;9.01178;-0.52672;3
LIGH;12.886;81283.300;115.0;3
ACCE;12.887;81283.300;0.83318;8.74362;-0.78530;3
MAGN;12.889;81283.302;-17.02013;-35.01052;15.72871;3
LIGH;12.893;81283.307;115.0;3
ACCE;12.897;81283.310;-0.48842;8.73405;-1.00556;3
LIGH;12.906;81283.320;112.0;3
ACCE;12.908;81283.320;-0.82361;8.78193;-1.13006;3
MAGN;12.909;81283.322;-17.02013;-35.01052;15.72871;3
LIGH;12.913;81283.327;112.0;3
ACCE;12.917;81283.330;-1.24498;8.81066;-1.48441;3
LIGH;12.926;81283.340;112.0;3
ACCE;12.927;81283.340;-1.89621;9.05966;-1.74298;3
MAGN;12.929;81283.342;-3.89803;-36.13134;20.08384;3
LIGH;12.933;81283.347;112.0;3
ACCE;12.937;81283.350;-2.37505;9.02135;-2.18351;3
LIGH;12.946;81283.360;112.0;3
ACCE;12.948;81283.360;-2.95923;8.77236;-2.51870;3
MAGN;12.949;81283.363;-3.89803;-36.13134;20.08384;3
SOUN;12.950;42.73;0.00130;36.29
LIGH;12.953;81283.367;112.0;3
ACCE;12.957;81283.370;-3.25611;8.53294;-2.61447;3
LIGH;12.966;81283.380;111.0;3
ACCE;12.967;81283.380;-2.90177;8.29351;-2.60489;3
MAGN;12.969;81283.382;-3.89803;-36.13134;20.08384;3
LIGH;12.973;81283.387;111.0;3
ACCE;12.977;81283.390;-2.96881;8.18817;-3.04542;3
LIGH;12.986;81283.400;111.0;3
ACCE;12.987;81283.400;-3.17950;8.16902;-3.35188;3
MAGN;12.989;81283.402;8.33479;-33.08596;23.03201;3
LIGH;12.993;81283.407;111.0;3
ACCE;12.997;81283.410;-3.47638;8.27436;-3.60088;3
LIGH;13.006;81283.420;111.0;3
ACCE;13.008;81283.420;-4.33829;8.32224;-3.74453;3
MAGN;13.009;81283.422;8.33479;-33.08596;23.03201;3
LIGH;13.013;81283.427;111.0;3
ACCE;13.017;81283.430;-4.62560;8.11156;-3.97437;3
LIGH;13.023;81283.437;115.0;3
ACCE;13.028;81283.440;-4.86502;7.78594;-3.87861;3
MAGN;13.029;81283.442;8.33479;-33.08596;23.03201;3
LIGH;13.035;81283.447;115.0;3
ACCE;13.044;81283.450;-5.05655;7.04853;-3.90734;3
GNSS;13.047;1491398741.000;39.993836;-0.073802;116.000;0.000;7.0;0.0;28;10
ACCE;13.057;81283.460;-5.02782;6.72292;-3.88818;3
MAGN;13.058;81283.466;18.89672;-26.41707;24.02050;3
LIGH;13.059;81283.467;115.0;3
ACCE;13.060;81283.470;-5.02782;6.54096;-3.94564;3
LIGH;13.060;81283.472;115.0;3
GNSS;13.060;1491398741.000;39.993836;-0.073802;116.000;0.000;7.0;0.0;28;10
LIGH;13.066;81283.479;115.0;3
ACCE;13.068;81283.480;-5.10444;6.53138;-3.87861;3
MAGN;13.069;81283.482;18.89672;-26.41707;24.02050;3
LIGH;13.073;81283.487;115.0;3
ACCE;13.077;81283.490;-5.35344;6.65588;-3.82115;3
LIGH;13.086;81283.500;122.0;3
ACCE;13.087;81283.500;-5.55455;6.60800;-3.85945;3
MAGN;13.089;81283.503;18.89672;-26.41707;24.02050;3
LIGH;13.093;81283.507;122.0;3
ACCE;13.097;81283.510;-5.75566;6.57927;-3.83072;3
LIGH;13.106;81283.520;122.0;3
ACCE;13.107;81283.520;-5.91847;6.32069;-3.76368;3
MAGN;13.109;81283.522;26.89525;-19.63537;24.08974;3
LIGH;13.113;81283.527;122.0;3
ACCE;13.117;81283.530;-5.80354;5.75566;-3.99353;3
LIGH;13.126;81283.540;122.0;3
ACCE;13.127;81283.540;-5.82270;5.68862;-4.08930;3
MAGN;13.129;81283.542;26.89525;-19.63537;24.08974;3
LIGH;13.133;81283.547;122.0;3
ACCE;13.137;81283.550;-5.94720;5.70778;-4.49152;3
LIGH;13.146;81283.560;122.0;3
ACCE;13.148;81283.560;-5.99508;5.85143;-5.32470;3
MAGN;13.149;81283.562;26.89525;-19.63537;24.08974;3
LIGH;13.153;81283.567;122.0;3
ACCE;13.157;81283.570;-5.96635;5.71735;-5.88974;3
LIGH;13.166;81283.580;122.0;3
ACCE;13.167;81283.580;-5.83228;5.68862;-6.12916;3
MAGN;13.169;81283.582;31.18541;-14.13185;24.77221;3
LIGH;13.173;81283.587;122.0;3
ACCE;13.177;81283.590;-5.56412;5.78439;-6.33027;3
LIGH;13.183;81283.597;122.0;3
ACCE;13.187;81283.600;-5.25767;5.79397;-6.37815;3
MAGN;13.189;81283.602;31.18541;-14.13185;24.77221;3
LIGH;13.193;81283.607;122.0;3
ACCE;13.197;81283.610;-5.19063;5.44920;-6.38773;3
LIGH;13.206;81283.620;105.0;3
ACCE;13.207;81283.620;-5.49709;5.15232;-6.26323;3
MAGN;13.209;81283.622;31.18541;-14.13185;24.77221;3
LIGH;13.213;81283.627;105.0;3
ACCE;13.217;81283.630;-5.84185;4.91290;-6.08127;3
LIGH;13.226;81283.640;105.0;3
ACCE;13.227;81283.640;-5.60243;4.90333;-5.66947;3
MAGN;13.229;81283.642;31.53563;-9.98028;27.57614;3
LIGH;13.233;81283.647;105.0;3
ACCE;13.237;81283.650;-5.39174;4.98952;-5.90889;3
LIGH;13.246;81283.660;105.0;3
ACCE;13.247;81283.660;-5.21936;4.97036;-6.18662;3
MAGN;13.249;81283.662;31.53563;-9.98028;27.57614;3
LIGH;13.253;81283.667;105.0;3
ACCE;13.257;81283.670;-5.16190;4.91290;-6.67503;3
LIGH;13.266;81283.680;83.0;3
ACCE;13.269;81283.680;-4.93206;4.95121;-7.63272;3
MAGN;13.269;81283.682;31.53563;-9.98028;27.57614;3
LIGH;13.273;81283.687;83.0;3
ACCE;13.277;81283.690;-4.62560;4.94163;-8.06367;3
LIGH;13.286;81283.700;83.0;3
ACCE;13.287;81283.700;-4.37660;4.95121;-8.17859;3
MAGN;13.289;81283.702;27.22655;-7.06562;30.78791;3
LIGH;13.293;81283.707;83.0;3
ACCE;13.297;81283.710;-4.13718;4.86502;-8.39886;3
LIGH;13.306;81283.720;83.0;3
ACCE;13.309;81283.720;-3.10289;4.49152;-8.77236;3
MAGN;13.309;81283.722;27.22655;-7.06562;30.78791;3
LIGH;13.313;81283.727;83.0;3
ACCE;13.317;81283.730;-2.55701;4.33829;-9.03093;3
LIGH;13.326;81283.740;109.0;3
ACCE;13.327;81283.740;-2.07817;4.17549;-9.05008;3
MAGN;13.329;81283.742;27.22655;-7.06562;30.78791;3
LIGH;13.333;81283.747;63.0;3
ACCE;13.337;81283.750;-1.35033;4.08930;-9.17458;3
LIGH;13.343;81283.757;63.0;3
ACCE;13.348;81283.760;0.04788;4.04141;-9.44273;3
MAGN;13.349;81283.762;18.37308;-3.92095;33.97865;3
LIGH;13.353;81283.767;63.0;3
ACCE;13.357;81283.770;0.44053;3.75411;-9.53850;3
LIGH;13.366;81283.780;63.0;3
ACCE;13.367;81283.780;0.52672;3.47638;-9.35654;3
MAGN;13.369;81283.782;18.37308;-3.92095;33.97865;3
LIGH;13.373;81283.787;63.0;3
ACCE;13.377;81283.790;0.64165;3.19865;-9.40442;3
LIGH;13.386;81283.800;63.0;3
ACCE;13.387;81283.800;1.84832;1.92494;-8.76278;3
MAGN;13.389;81283.802;18.37308;-3.92095;33.97865;3
SOUN;13.390;52.10;0.00159;38.01
LIGH;13.393;81283.807;59.0;3
ACCE;13.397;81283.810;2.79643;2.15478;-8.94474;3
LIGH;13.406;81283.820;59.0;3
ACCE;13.407;81283.820;3.29442;2.74854;-8.30309;3
MAGN;13.409;81283.822;4.23772;-0.77932;35.49216;3
LIGH;13.413;81283.827;59.0;3
ACCE;13.417;81283.830;4.27126;2.88262;-7.20176;3
LIGH;13.426;81283.840;59.0;3
ACCE;13.427;81283.840;4.82671;2.61447;-6.95276;3
MAGN;13.429;81283.842;4.23772;-0.77932;35.49216;3
LIGH;13.433;81283.847;59.0;3
ACCE;13.437;81283.850;5.38217;2.48997;-6.93361;3
LIGH;13.446;81283.860;59.0;3
ACCE;13.449;81283.860;5.86101;2.44209;-6.89530;3
MAGN;13.449;81283.862;4.23772;-0.77932;35.49216;3
LIGH;13.453;81283.867;65.0;3
ACCE;13.457;81283.870;6.55054;2.05901;-7.15387;3
LIGH;13.463;81283.877;65.0;3
ACCE;13.467;81283.880;6.94318;1.74298;-7.09641;3
MAGN;13.469;81283.882;-10.20721;3.20608;33.84101;3
LIGH;13.476;81283.890;65.0;3
ACCE;13.477;81283.890;7.37414;1.60890;-7.03895;3
LIGH;13.483;81283.897;65.0;3
ACCE;13.488;81283.900;8.29351;1.75256;-6.92403;3
MAGN;13.489;81283.902;-10.20721;3.20608;33.84101;3
LIGH;13.496;81283.910;65.0;3
ACCE;13.497;81283.910;8.58082;1.72383;-6.95276;3
LIGH;13.503;81283.917;65.0;3
ACCE;13.507;81283.920;8.76278;1.74298;-6.90488;3
MAGN;13.508;81283.922;-10.20721;3.20608;33.84101;3
LIGH;13.513;81283.927;67.0;3
ACCE;13.517;81283.930;8.91601;1.72383;-6.88572;3
LIGH;13.523;81283.937;67.0;3
ACCE;13.527;81283.940;8.98304;1.64721;-6.65588;3
MAGN;13.529;81283.942;-21.67935;6.54600;29.03323;3
LIGH;13.536;81283.950;67.0;3
ACCE;13.537;81283.950;9.13627;1.71425;-6.07170;3
LIGH;13.543;81283.957;67.0;3
ACCE;13.548;81283.960;9.27035;1.69509;-5.54497;3
MAGN;13.549;81283.962;-21.67935;6.54600;29.03323;3
LIGH;13.556;81283.970;67.0;3
ACCE;13.557;81283.970;9.43316;1.55144;-4.95121;3
LIGH;13.563;81283.977;67.0;3
ACCE;13.567;81283.980;9.67257;1.35033;-4.22337;3
MAGN;13.569;81283.982;-21.67935;6.54600;29.03323;3
LIGH;13.576;81283.990;72.0;3
ACCE;13.577;81283.990;10.12268;0.90980;-3.26569;3
LIGH;13.583;81283.997;72.0;3
ACCE;13.588;81284.000;10.19930;0.82361;-2.81558;3
MAGN;13.589;81284.002;-30.57503;9.67111;21.62466;3
LIGH;13.596;81284.010;72.0;3
ACCE;13.597;81284.010;10.29507;0.90022;-2.71024;3
LIGH;13.603;81284.017;72.0;3
ACCE;13.607;81284.020;10.40041;0.91937;-2.22182;3
MAGN;13.609;81284.022;-30.57503;9.67111;21.62466;3
LIGH;13.616;81284.030;72.0;3
ACCE;13.617;81284.030;10.45787;0.98641;-2.04944;3
LIGH;13.623;81284.037;72.0;3
ACCE;13.628;81284.040;10.59195;0.93853;-1.59933;3
MAGN;13.629;81284.042;-30.57503;9.67111;21.62466;3
LIGH;13.636;81284.050;79.0;3
ACCE;13.639;81284.052;10.43872;1.17795;-1.00556;3
LIGH;13.643;81284.057;79.0;3
ACCE;13.648;81284.060;10.19930;1.46525;-0.69911;3
MAGN;13.649;81284.062;-37.87467;13.10299;13.58014;3
LIGH;13.656;81284.070;79.0;3
ACCE;13.657;81284.070;9.92157;1.60890;-0.61292;3
LIGH;13.663;81284.077;79.0;3
ACCE;13.667;81284.080;9.84496;1.55144;-0.33519;3
MAGN;13.669;81284.082;-37.87467;13.10299;13.58014;3
LIGH;13.673;81284.087;79.0;3
ACCE;13.677;81284.090;9.73004;1.37906;-0.01915;3
LIGH;13.683;81284.097;79.0;3
ACCE;13.688;81284.100;9.27035;1.06303;0.79487;3
MAGN;13.689;81284.102;-37.87467;13.10299;13.58014;3
LIGH;13.696;81284.110;77.0;3
ACCE;13.697;81284.110;9.06924;0.89064;1.23541;3
LIGH;13.703;81284.117;89.0;3
ACCE;13.707;81284.120;8.89685;0.67038;1.91536;3
MAGN;13.709;81284.122;-41.15880;14.86410;4.69011;3
LIGH;13.715;81284.129;89.0;3
ACCE;13.717;81284.130;8.74362;0.60334;2.51870;3
LIGH;13.723;81284.137;89.0;3
ACCE;13.727;81284.140;8.52336;0.87149;3.15077;3
MAGN;13.729;81284.142;-41.15880;14.86410;4.69011;3
LIGH;13.736;81284.150;89.0;3
ACCE;13.737;81284.150;8.55209;0.93853;3.39977;3
LIGH;13.743;81284.157;89.0;3
ACCE;13.747;81284.160;8.61913;1.02472;3.76368;3
MAGN;13.749;81284.162;-41.15880;14.86410;4.69011;3
LIGH;13.756;81284.170;89.0;3
ACCE;13.757;81284.170;8.59040;1.13964;3.95522;3
LIGH;13.763;81284.177;114.0;3
ACCE;13.768;81284.180;8.27436;1.37906;4.21380;3
MAGN;13.769;81284.182;-40.19331;15.93422;-5.42435;3
LIGH;13.776;81284.190;114.0;3
ACCE;13.777;81284.190;8.12113;1.40779;4.41491;3
LIGH;13.783;81284.197;114.0;3
ACCE;13.787;81284.200;7.93917;1.31202;4.80756;3
MAGN;13.789;81284.202;-40.19331;15.93422;-5.42435;3
LIGH;13.796;81284.210;114.0;3
ACCE;13.797;81284.210;7.59441;0.98641;5.45878;3
LIGH;13.803;81284.217;114.0;3
ACCE;13.807;81284.220;7.46033;0.74699;5.95677;3
MAGN;13.809;81284.222;-40.19331;15.93422;-5.42435;3
LIGH;13.816;81284.230;114.0;3
ACCE;13.817;81284.230;7.33583;0.48842;6.28239;3
LIGH;13.823;81284.237;218.0;3
ACCE;13.827;81284.240;7.28795;0.22027;6.84742;3
MAGN;13.829;81284.242;-37.09528;17.05941;-14.86182;3
LIGH;13.833;81284.247;218.0;3
ACCE;13.837;81284.250;6.90488;0.27773;7.46033;3
LIGH;13.843;81284.257;218.0;3
ACCE;13.848;81284.260;6.69419;0.45969;7.62314;3
MAGN;13.849;81284.262;-37.09528;17.05941;-14.86182;3
LIGH;13.856;81284.270;218.0;3
ACCE;13.857;81284.270;6.37815;0.56503;7.53695;3
LIGH;13.863;81284.277;218.0;3
ACCE;13.867;81284.280;6.11000;0.65122;7.54652;3
MAGN;13.869;81284.282;-37.09528;17.05941;-14.86182;3
LIGH;13.876;81284.290;218.0;3
ACCE;13.877;81284.290;5.69820;0.86191;6.95276;3
LIGH;13.883;81284.297;419.0;3
ACCE;13.888;81284.300;5.37259;0.73741;6.79953;3
MAGN;13.889;81284.302;-32.14571;17.31291;-21.44314;3
LIGH;13.896;81284.310;419.0;3
ACCE;13.897;81284.310;5.08528;0.57461;6.85699;3
LIGH;13.903;81284.317;419.0;3
ACCE;13.908;81284.320;4.47237;0.59376;7.46991;3
MAGN;13.909;81284.322;-32.14571;17.31291;-21.44314;3
LIGH;13.916;81284.330;419.0;3
ACCE;13.917;81284.330;4.17549;0.52672;7.68060;3
LIGH;13.923;81284.337;419.0;3
ACCE;13.927;81284.340;4.13718;0.45011;7.85298;3
MAGN;13.929;81284.342;-32.14571;17.31291;-21.44314;3
LIGH;13.936;81284.350;419.0;3
ACCE;13.937;81284.350;4.26168;0.36392;8.07325;3
SOUN;13.941;41.66;0.00127;36.07
LIGH;13.943;81284.357;378.0;3
ACCE;13.947;81284.360;4.08930;0.25857;8.44674;3
MAGN;13.949;81284.362;-26.73580;18.23899;-26.84494;3
LIGH;13.956;81284.370;653.0;3
ACCE;13.957;81284.370;3.88818;0.36392;9.22246;3
LIGH;13.963;81284.377;653.0;3
ACCE;13.968;81284.380;3.93607;0.87149;8.85855;3
MAGN;13.969;81284.382;-26.73580;18.23899;-26.84494;3
LIGH;13.976;81284.390;653.0;3
ACCE;13.977;81284.390;4.00311;0.75657;8.81066;3
LIGH;13.983;81284.397;653.0;3
ACCE;13.987;81284.400;3.20823;-0.22027;9.46189;3
MAGN;13.989;81284.402;-26.73580;18.23899;-26.84494;3
LIGH;13.993;81284.407;653.0;3
ACCE;13.997;81284.410;2.66235;-0.38307;9.57681;3
LIGH;14.003;81284.417;653.0;3
ACCE;14.008;81284.420;2.39420;-0.28730;9.64384;3
MAGN;14.009;81284.422;-20.23783;19.25436;-31.19152;3
LIGH;14.016;81284.430;830.0;3
ACCE;14.017;81284.430;2.25055;-0.12450;9.73004;3
LIGH;14.023;81284.437;830.0;3
ACCE;14.027;81284.440;2.18351;-0.08619;10.14184;3
MAGN;14.029;81284.442;-20.23783;19.25436;-31.19152;3
ACCE;14.038;81284.450;2.11647;-0.15323;10.22803;3
GNSS;14.043;1491398742.000;39.993847;-0.073807;118.000;0.000;8.0;0.0;28;10
LIGH;14.047;81284.460;830.0;3
GNSS;14.049;1491398742.000;39.993847;-0.073807;118.000;0.000;8.0;0.0;28;10
ACCE;14.051;81284.461;2.09732;-0.21069;10.39084;3
MAGN;14.054;81284.468;-20.23783;19.25436;-31.19152;3
ACCE;14.057;81284.470;2.05901;-0.19154;10.49618;3
LIGH;14.058;81284.472;830.0;3
LIGH;14.062;81284.476;830.0;3
LIGH;14.066;81284.480;830.0;3
ACCE;14.068;81284.480;1.84832;-0.11492;10.51533;3
MAGN;14.069;81284.483;-14.22783;20.22150;-34.47131;3
LIGH;14.076;81284.490;883.0;3
ACCE;14.077;81284.490;1.74298;-0.16281;10.21845;3
LIGH;14.083;81284.497;883.0;3
ACCE;14.087;81284.500;1.63763;-0.34477;10.02692;3
MAGN;14.089;81284.502;-14.22783;20.22150;-34.47131;3
LIGH;14.096;81284.510;883.0;3
ACCE;14.097;81284.510;1.56102;-0.49799;9.98861;3
LIGH;14.103;81284.517;883.0;3
ACCE;14.108;81284.520;1.52271;-0.65122;10.33337;3
MAGN;14.109;81284.522;-14.22783;20.22150;-34.47131;3
LIGH;14.113;81284.527;883.0;3
ACCE;14.117;81284.530;1.50356;-0.71826;10.33337;3
LIGH;14.126;81284.540;883.0;3
ACCE;14.127;81284.540;1.43652;-0.63207;10.45787;3
MAGN;14.129;81284.542;-10.61367;21.44055;-36.04347;3
LIGH;14.133;81284.547;895.0;3
ACCE;14.137;81284.550;1.37906;-0.66080;10.43872;3
LIGH;14.146;81284.560;895.0;3
ACCE;14.148;81284.560;1.26414;-0.85234;10.53449;3
MAGN;14.149;81284.563;-10.61367;21.44055;-36.04347;3
LIGH;14.153;81284.567;895.0;3
ACCE;14.157;81284.570;1.13006;-0.86191;10.39084;3
LIGH;14.163;81284.577;895.0;3
ACCE;14.167;81284.580;1.13006;-0.88107;10.34295;3
MAGN;14.169;81284.582;-10.61367;21.44055;-36.04347;3
LIGH;14.173;81284.587;895.0;3
ACCE;14.177;81284.590;1.61848;-0.79487;10.40041;3
LIGH;14.186;81284.600;895.0;3
ACCE;14.187;81284.600;1.60890;-0.82361;10.29507;3
MAGN;14.189;81284.602;-10.07798;22.43061;-36.53238;3
LIGH;14.193;81284.607;898.0;3
ACCE;14.197;81284.610;1.49398;-0.79487;9.98861;3
LIGH;14.206;81284.620;898.0;3
ACCE;14.207;81284.620;1.45567;-0.85234;9.90242;3
MAGN;14.209;81284.622;-10.07798;22.43061;-36.53238;3
LIGH;14.213;81284.627;898.0;3
ACCE;14.217;81284.630;1.44610;-1.20668;9.95030;3
LIGH;14.226;81284.640;898.0;3
ACCE;14.227;81284.640;1.39821;-1.33118;10.24718;3
MAGN;14.229;81284.642;-10.07798;22.43061;-36.53238;3
LIGH;14.233;81284.647;898.0;3
ACCE;14.237;81284.650;1.44610;-1.42694;10.37168;3
LIGH;14.246;81284.660;898.0;3
ACCE;14.247;81284.660;1.51314;-1.52271;10.40041;3
MAGN;14.249;81284.662;-11.53369;22.83112;-35.88395;3
LIGH;14.253;81284.667;896.0;3
ACCE;14.257;81284.670;1.39821;-1.63763;10.01734;3
LIGH;14.266;81284.680;896.0;3
ACCE;14.267;81284.680;1.36948;-1.81002;9.94073;3
MAGN;14.269;81284.682;-11.53369;22.83112;-35.88395;3
LIGH;14.273;81284.687;896.0;3
ACCE;14.277;81284.690;1.38864;-2.03028;9.79707;3
LIGH;14.286;81284.700;896.0;3
ACCE;14.287;81284.700;1.54187;-2.29843;9.85453;3
MAGN;14.289;81284.702;-11.53369;22.83112;-35.88395;3
LIGH;14.293;81284.707;896.0;3
ACCE;14.297;81284.710;1.96325;-2.63362;10.10353;3
LIGH;14.306;81284.720;896.0;3
ACCE;14.307;81284.720;2.06859;-2.61447;10.38126;3
MAGN;14.309;81284.722;-14.99398;22.70422;-33.82378;3
LIGH;14.313;81284.727;900.0;3
ACCE;14.317;81284.730;2.04944;-2.48039;10.41957;3
LIGH;14.323;81284.737;887.0;3
ACCE;14.328;81284.740;2.27928;-2.34632;10.23761;3
MAGN;14.329;81284.742;-14.99398;22.70422;-33.82378;3
LIGH;14.333;81284.747;887.0;3
ACCE;14.337;81284.750;2.33674;-2.34632;9.77792;3
LIGH;14.346;81284.760;887.0;3
ACCE;14.347;81284.760;2.31759;-2.26013;9.50019;3
MAGN;14.349;81284.762;-14.99398;22.70422;-33.82378;3
LIGH;14.353;81284.767;887.0;3
ACCE;14.357;81284.770;2.33674;-2.21224;9.22246;3
LIGH;14.366;81284.780;887.0;3
ACCE;14.367;81284.780;2.57616;-2.19309;9.38527;3
MAGN;14.369;81284.782;-19.44969;20.77205;-31.67955;3
LIGH;14.373;81284.787;887.0;3
ACCE;14.377;81284.790;2.74854;-2.21224;9.50019;3
SOUN;14.382;110.05;0.00336;44.50
LIGH;14.386;81284.800;869.0;3
ACCE;14.387;81284.800;2.92093;-2.19309;9.63427;3
MAGN;14.389;81284.802;-19.44969;20.77205;-31.67955;3
LIGH;14.393;81284.807;869.0;3
ACCE;14.397;81284.810;3.30400;-2.36547;9.47146;3
LIGH;14.406;81284.820;869.0;3
ACCE;14.407;81284.820;4.13718;-2.49955;9.39485;3
MAGN;14.409;81284.822;-19.44969;20.77205;-31.67955;3
LIGH;14.413;81284.827;869.0;3
ACCE;14.417;81284.830;4.56814;-2.31759;9.33739;3
LIGH;14.426;81284.840;869.0;3
ACCE;14.428;81284.840;4.76925;-2.04944;9.58638;3
MAGN;14.429;81284.842;-24.67830;18.23089;-28.54183;3
LIGH;14.433;81284.847;869.0;3
ACCE;14.437;81284.850;4.83629;-1.81959;9.45231;3
LIGH;14.446;81284.860;842.0;3
ACCE;14.449;81284.860;4.85544;-1.39821;8.97347;3
MAGN;14.449;81284.862;-24.67830;18.23089;-28.54183;3
LIGH;14.453;81284.867;842.0;3
ACCE;14.457;81284.870;4.90333;-1.20668;8.82024;3
LIGH;14.466;81284.880;842.0;3
ACCE;14.469;81284.880;4.94163;-1.03430;9.04051;3
MAGN;14.469;81284.882;-24.67830;18.23089;-28.54183;3
LIGH;14.473;81284.887;842.0;3
ACCE;14.477;81284.890;5.02782;-0.83318;9.07881;3
LIGH;14.483;81284.897;842.0;3
ACCE;14.487;81284.900;4.91290;-0.70868;9.00220;3
MAGN;14.489;81284.902;-29.37900;14.36477;-25.87073;3
LIGH;14.493;81284.907;842.0;3
ACCE;14.497;81284.910;4.86502;-0.60334;8.69574;3
LIGH;14.506;81284.920;797.0;3
ACCE;14.507;81284.920;4.99909;-0.48842;8.58082;3
MAGN;14.509;81284.922;-29.37900;14.36477;-25.87073;3
LIGH;14.513;81284.927;797.0;3
ACCE;14.517;81284.930;5.34386;-0.45969;8.28394;3
LIGH;14.526;81284.940;797.0;3
ACCE;14.529;81284.940;6.04296;0.06704;8.14986;3
MAGN;14.529;81284.942;-29.37900;14.36477;-25.87073;3
LIGH;14.533;81284.947;797.0;3
ACCE;14.537;81284.950;6.20577;0.35434;8.34140;3
LIGH;14.546;81284.960;797.0;3
ACCE;14.547;81284.960;6.29196;0.46926;8.37013;3
MAGN;14.549;81284.962;-33.65314;8.88839;-21.83109;3
LIGH;14.553;81284.967;797.0;3
ACCE;14.557;81284.970;7.20176;0.34477;7.03895;3
ACCE;14.567;81284.980;7.58483;0.65122;7.28795;3
LIGH;14.569;81284.983;701.0;3
MAGN;14.570;81284.983;-33.65314;8.88839;-21.83109;3
LIGH;14.573;81284.987;701.0;3
ACCE;14.577;81284.990;7.82425;1.02472;7.51779;3
LIGH;14.586;81285.000;701.0;3
ACCE;14.587;81285.000;7.89129;1.35033;7.77637;3
MAGN;14.589;81285.002;-33.65314;8.88839;-21.83109;3
LIGH;14.593;81285.007;701.0;3
ACCE;14.597;81285.010;7.80510;1.51314;7.51779;3
LIGH;14.606;81285.020;701.0;3
ACCE;14.607;81285.020;7.57525;1.49398;7.23049;3
MAGN;14.609;81285.022;-37.66557;3.27185;-16.35700;3
LIGH;14.613;81285.027;701.0;3
ACCE;14.617;81285.030;7.22091;1.55144;6.78996;3
LIGH;14.626;81285.040;515.0;3
ACCE;14.627;81285.040;6.82826;1.70467;6.66546;3
MAGN;14.629;81285.042;-37.66557;3.27185;-16.35700;3
LIGH;14.633;81285.047;515.0;3
ACCE;14.637;81285.050;6.92403;1.82917;6.43561;3
LIGH;14.643;81285.057;515.0;3
ACCE;14.648;81285.060;7.33583;1.79086;5.86101;3
MAGN;14.649;81285.062;-37.66557;3.27185;-16.35700;3
LIGH;14.653;81285.067;515.0;3
ACCE;14.657;81285.070;7.83383;1.82917;5.25767;3
LIGH;14.666;81285.080;515.0;3
ACCE;14.669;81285.080;9.13627;2.25055;4.52025;3
MAGN;14.669;81285.082;-40.11509;-2.82796;-10.22771;3
LIGH;14.673;81285.087;515.0;3
ACCE;14.677;81285.090;9.49062;2.85389;4.50110;3
LIGH;14.686;81285.100;354.0;3
ACCE;14.687;81285.100;9.42358;3.54342;4.95121;3
MAGN;14.689;81285.102;-40.11509;-2.82796;-10.22771;3
LIGH;14.693;81285.107;354.0;3
ACCE;14.700;81285.110;9.20331;3.89776;5.06613;3
LIGH;14.706;81285.120;354.0;3
ACCE;14.709;81285.120;9.46189;3.15077;4.83629;3
MAGN;14.709;81285.123;-40.11509;-2.82796;-10.22771;3
LIGH;14.713;81285.127;354.0;3
ACCE;14.718;81285.130;8.57124;2.95923;4.72137;3
LIGH;14.726;81285.140;354.0;3
ACCE;14.728;81285.140;7.86256;3.03585;4.46279;3
MAGN;14.729;81285.143;-41.64781;-9.78253;-4.44407;3
LIGH;14.733;81285.147;354.0;3
ACCE;14.737;81285.150;7.36456;3.32315;4.49152;3
LIGH;14.743;81285.157;354.0;3
ACCE;14.748;81285.160;7.24007;3.89776;4.98952;3
MAGN;14.749;81285.163;-41.64781;-9.78253;-4.44407;3
LIGH;14.756;81285.170;257.0;3
ACCE;14.757;81285.170;7.49864;4.07972;4.93206;3
LIGH;14.764;81285.177;257.0;3
ACCE;14.768;81285.180;7.62314;4.28083;4.72137;3
MAGN;14.769;81285.183;-41.64781;-9.78253;-4.44407;3
LIGH;14.777;81285.190;257.0;3
ACCE;14.778;81285.190;7.53695;4.68306;4.37660;3
LIGH;14.783;81285.197;257.0;3
ACCE;14.787;81285.200;7.40287;5.24809;3.91691;3
MAGN;14.789;81285.202;-39.49148;-17.59528;0.50378;3
LIGH;14.796;81285.210;257.0;3
ACCE;14.797;81285.210;7.46991;5.67905;3.75411;3
LIGH;14.803;81285.217;257.0;3
ACCE;14.807;81285.220;7.45076;6.01423;3.90734;3
MAGN;14.809;81285.222;-39.49148;-17.59528;0.50378;3
LIGH;14.813;81285.227;207.0;3
ACCE;14.817;81285.230;7.30710;6.17704;3.98395;3
LIGH;14.823;81285.237;207.0;3
ACCE;14.827;81285.240;7.11557;6.12916;3.75411;3
MAGN;14.829;81285.242;-39.49148;-17.59528;0.50378;3
LIGH;14.836;81285.250;207.0;3
ACCE;14.837;81285.250;7.09641;5.89931;3.43807;3
LIGH;14.843;81285.257;207.0;3
ACCE;14.848;81285.260;7.09641;5.70778;3.62961;3
MAGN;14.849;81285.262;-36.29907;-24.41456;4.83379;3
LIGH;14.856;81285.270;207.0;3
ACCE;14.857;81285.270;7.17303;5.48751;3.69665;3
LIGH;14.863;81285.277;207.0;3
ACCE;14.867;81285.280;7.54652;5.74608;4.66391;3
MAGN;14.869;81285.282;-36.29907;-24.41456;4.83379;3
LIGH;14.876;81285.290;180.0;3
ACCE;14.877;81285.290;7.08684;6.36858;3.66792;3
LIGH;14.883;81285.297;180.0;3
ACCE;14.887;81285.300;6.21535;6.87615;2.74854;3
MAGN;14.889;81285.302;-36.29907;-24.41456;4.83379;3
LIGH;14.896;81285.310;180.0;3
ACCE;14.897;81285.310;5.87058;7.22091;2.82516;3
LIGH;14.903;81285.317;180.0;3
ACCE;14.908;81285.320;5.96635;7.61356;2.66235;3
MAGN;14.909;81285.322;-30.71613;-30.56912;8.33197;3
LIGH;14.916;81285.330;180.0;3
ACCE;14.917;81285.330;5.94720;7.66145;2.43251;3
LIGH;14.923;81285.337;180.0;3
ACCE;14.927;81285.340;5.88974;7.62314;2.27928;3
MAGN;14.929;81285.342;-30.71613;-30.56912;8.33197;3
SOUN;14.933;43.82;0.00134;36.50
LIGH;14.936;81285.350;158.0;3
ACCE;14.937;81285.350;5.47793;7.59441;1.97282;3
LIGH;14.943;81285.357;158.0;3
ACCE;14.948;81285.360;5.17148;7.58483;1.92494;3
MAGN;14.949;81285.362;-30.71613;-30.56912;8.33197;3
LIGH;14.956;81285.370;158.0;3
ACCE;14.957;81285.370;4.81713;7.48906;1.75256;3
LIGH;14.963;81285.377;158.0;3
ACCE;14.968;81285.380;4.65433;7.34541;1.81002;3
MAGN;14.969;81285.382;-24.11775;-34.58031;11.23648;3
LIGH;14.973;81285.387;158.0;3
ACCE;14.977;81285.390;4.56814;7.63272;2.22182;3
LIGH;14.983;81285.397;158.0;3
ACCE;14.987;81285.400;4.02226;7.57525;2.32716;3
MAGN;14.989;81285.402;-24.11775;-34.58031;11.23648;3
LIGH;14.996;81285.410;145.0;3
ACCE;14.997;81285.410;3.51469;7.58483;2.25055;3
LIGH;15.003;81285.417;145.0;3
ACCE;15.007;81285.420;2.97839;7.78594;2.17394;3
MAGN;15.009;81285.422;-24.11775;-34.58031;11.23648;3
LIGH;15.016;81285.430;145.0;3
ACCE;15.017;81285.430;2.27928;8.12113;1.66636;3
LIGH;15.023;81285.437;145.0;3
ACCE;15.028;81285.440;2.16436;8.22648;1.80044;3
MAGN;15.029;81285.442;-17.62936;-37.88665;13.56333;3
ACCE;15.045;81285.450;1.90578;8.57124;1.81959;3
LIGH;15.052;81285.459;145.0;3
ACCE;15.053;81285.460;1.55144;8.84897;1.73340;3
MAGN;15.056;81285.468;-17.62936;-37.88665;13.56333;3
ACCE;15.058;81285.470;1.15879;9.04051;1.48441;3
LIGH;15.064;81285.474;141.0;3
GNSS;15.065;1491398743.000;39.993831;-0.073794;120.000;147.000;8.0;0.3;28;10
LIGH;15.076;81285.478;139.0;3
ACCE;15.077;81285.480;0.88107;9.13627;1.40779;3
MAGN;15.078;81285.483;-17.62936;-37.88665;13.56333;3
LIGH;15.078;81285.490;139.0;3
ACCE;15.079;81285.490;0.78530;9.06924;1.61848;3
GNSS;15.079;1491398743.000;39.993831;-0.073794;120.000;147.000;8.0;0.3;28;10
LIGH;15.085;81285.499;139.0;3
ACCE;15.089;81285.500;0.55545;8.78193;1.39821;3
MAGN;15.090;81285.503;-7.54420;-39.98157;15.44708;3
LIGH;15.095;81285.509;139.0;3
ACCE;15.097;81285.510;0.32561;8.62870;1.01514;3
LIGH;15.105;81285.518;139.0;3
ACCE;15.107;81285.520;0.01915;8.47547;0.79487;3
MAGN;15.109;81285.523;-7.54420;-39.98157;15.44708;3
LIGH;15.115;81285.529;139.0;3
ACCE;15.117;81285.530;-0.39265;8.37013;0.52672;3
LIGH;15.123;81285.537;137.0;3
ACCE;15.127;81285.540;-1.36948;8.82982;0.29688;3
MAGN;15.129;81285.542;-7.54420;-39.98157;15.44708;3
LIGH;15.133;81285.547;137.0;3
ACCE;15.137;81285.550;-1.64721;9.09797;0.12450;3
LIGH;15.143;81285.557;137.0;3
ACCE;15.148;81285.560;-1.78129;9.30866;0.13408;3
MAGN;15.149;81285.562;2.88383;-39.24601;17.20718;3
ACCE;15.157;81285.570;-1.83875;9.43316;-0.12450;3
LIGH;15.162;81285.574;137.0;3
LIGH;15.166;81285.580;137.0;3
ACCE;15.168;81285.580;-2.03028;9.47146;-0.26815;3
MAGN;15.169;81285.582;2.88383;-39.24601;17.20718;3
LIGH;15.173;81285.587;137.0;3
ACCE;15.177;81285.590;-2.29843;9.30866;-0.31603;3
LIGH;15.183;81285.597;142.0;3
ACCE;15.187;81285.600;-2.67193;9.09797;-0.26815;3
MAGN;15.189;81285.602;2.88383;-39.24601;17.20718;3
LIGH;15.196;81285.610;142.0;3
ACCE;15.197;81285.610;-2.94966;8.87770;-0.25857;3
LIGH;15.204;81285.617;142.0;3
ACCE;15.207;81285.620;-3.01669;8.30309;0.09577;3
MAGN;15.209;81285.622;13.03784;-36.66908;17.87254;3
LIGH;15.213;81285.627;142.0;3
ACCE;15.217;81285.630;-3.09331;7.99663;0.01915;3
ACCE;15.227;81285.640;-3.21781;7.79552;0.10534;3
MAGN;15.232;81285.643;13.03784;-36.66908;17.87254;3
WIFI;15.232;81285.571;WAP113;20:17:FF:FF:F1:13;-71
WIFI;15.232;81285.571;WAP213;20:17:FF:FF:F2:13;-68
WIFI;15.232;81285.571;WAP109;20:17:FF:FF:F1:09;-90
WIFI;15.232;81285.571;WAP106;20:17:FF:FF:F1:06;-63
WIFI;15.232;81285.571;WAP141;20:17:FF:FF:F1:41;-50
WIFI;15.232;81285.571;WAP310;20:17:FF:FF:F3:10;-63
WIFI;15.232;81285.571;WAP317;20:17:FF:FF:F3:17;-71
WIFI;15.232;81285.571;WAP093;20:17:FF:FF:F0:93;-72
WIFI;15.232;81285.571;WAP139;20:17:FF:FF:F1:39;-58
WIFI;15.232;81285.571;WAP138;20:17:FF:FF:F1:38;-63
WIFI;15.232;81285.571;WAP140;20:17:FF:FF:F1:40;-58
WIFI;15.232;81285.571;WAP092;20:17:FF:FF:F0:92;-77
WIFI;15.232;81285.571;WAP316;20:17:FF:FF:F3:16;-54
WIFI;15.232;81285.571;WAP297;20:17:FF:FF:F2:97;-77
WIFI;15.232;81285.571;WAP044;20:17:FF:FF:F0:44;-80
WIFI;15.232;81285.571;WAP159;20:17:FF:FF:F1:59;-85
WIFI;15.232;81285.571;WAP112;20:17:FF:FF:F1:12;-52
WIFI;15.232;81285.571;WAP180;20:17:FF:FF:F1:80;-79
WIFI;15.232;81285.571;WAP313;20:17:FF:FF:F3:13;-89
WIFI;15.232;81285.571;WAP281;20:17:FF:FF:F2:81;-85
WIFI;15.232;81285.571;WAP115;20:17:FF:FF:F1:15;-87
WIFI;15.232;81285.571;WAP206;20:17:FF:FF:F2:06;-77
WIFI;15.232;81285.571;WAP022;20:17:FF:FF:F0:22;-85
WIFI;15.232;81285.571;WAP078;20:17:FF:FF:F0:78;-83
WIFI;15.232;81285.571;WAP077;20:17:FF:FF:F0:77;-92
WIFI;15.232;81285.571;WAP008;20:17:FF:FF:F0:08;-90
WIFI;15.232;81285.571;WAP298;20:17:FF:FF:F2:98;-71
WIFI;15.232;81285.571;WAP154;20:17:FF:FF:F1:54;-89
WIFI;15.232;81285.571;WAP304;20:17:FF:FF:F3:04;-92
LIGH;15.248;81285.647;142.0;3
ACCE;15.248;81285.651;-3.31358;7.46033;0.53630;3
LIGH;15.249;81285.653;142.0;3
LIGH;15.249;81285.657;153.0;3
ACCE;15.249;81285.660;-3.59130;7.44118;0.65122;3
MAGN;15.249;81285.663;13.03784;-36.66908;17.87254;3
ACCE;15.257;81285.670;-3.97437;7.52737;0.69911;3
LIGH;15.259;81285.673;153.0;3
LIGH;15.263;81285.677;153.0;3
ACCE;15.269;81285.680;-4.32872;7.66145;0.92895;3
MAGN;15.269;81285.683;22.47200;-33.35777;17.07495;3
LIGH;15.275;81285.689;153.0;3
ACCE;15.277;81285.690;-4.74052;7.73806;0.91937;3
LIGH;15.283;81285.697;153.0;3
ACCE;15.288;81285.700;-5.13317;7.61356;0.99599;3
MAGN;15.289;81285.702;22.47200;-33.35777;17.07495;3
LIGH;15.293;81285.707;153.0;3
ACCE;15.297;81285.710;-5.37259;7.48906;0.76614;3
LIGH;15.303;81285.717;166.0;3
ACCE;15.308;81285.720;-5.91847;7.42203;0.59376;3
MAGN;15.309;81285.722;22.47200;-33.35777;17.07495;3
LIGH;15.315;81285.729;166.0;3
ACCE;15.317;81285.730;-6.38773;7.34541;0.17238;3
LIGH;15.323;81285.737;166.0;3
ACCE;15.327;81285.740;-6.42604;7.10599;-0.10534;3
MAGN;15.329;81285.742;31.30417;-26.68114;16.68717;3
LIGH;15.336;81285.750;166.0;3
ACCE;15.337;81285.750;-6.61757;6.62715;-0.93853;3
LIGH;15.343;81285.757;166.0;3
ACCE;15.347;81285.760;-6.75165;6.31112;-1.71425;3
MAGN;15.349;81285.762;31.30417;-26.68114;16.68717;3
LIGH;15.356;81285.770;166.0;3
ACCE;15.357;81285.770;-6.72292;6.55054;-2.55701;3
LIGH;15.363;81285.777;167.0;3
ACCE;15.367;81285.780;-6.64630;6.56969;-2.66235;3
MAGN;15.369;81285.782;31.30417;-26.68114;16.68717;3
SOUN;15.374;40.15;0.00123;35.75
LIGH;15.376;81285.790;162.0;3
ACCE;15.377;81285.790;-6.52181;6.42604;-2.98796;3
LIGH;15.383;81285.797;162.0;3
ACCE;15.388;81285.800;-6.26323;6.11958;-3.46680;3
MAGN;15.389;81285.802;37.14474;-19.48406;17.95830;3
LIGH;15.393;81285.807;162.0;3
ACCE;15.397;81285.810;-6.04296;5.82270;-3.81157;3
LIGH;15.406;81285.820;162.0;3
ACCE;15.407;81285.820;-5.70778;5.60243;-3.97437;3
MAGN;15.409;81285.822;37.14474;-19.48406;17.95830;3
LIGH;15.413;81285.827;162.0;3
ACCE;15.417;81285.830;-5.58328;5.54497;-4.40533;3
LIGH;15.426;81285.840;169.0;3
ACCE;15.427;81285.840;-5.62159;5.49709;-4.83629;3
MAGN;15.429;81285.842;37.14474;-19.48406;17.95830;3
LIGH;15.433;81285.847;148.0;3
ACCE;15.437;81285.850;-5.40132;5.55455;-5.81312;3
LIGH;15.446;81285.860;148.0;3
ACCE;15.447;81285.860;-5.73651;5.52582;-6.59842;3
MAGN;15.449;81285.862;38.16652;-13.25195;20.67201;3
LIGH;15.453;81285.867;148.0;3
ACCE;15.457;81285.870;-6.38773;5.63116;-7.34541;3
LIGH;15.463;81285.877;148.0;3
ACCE;15.467;81285.880;-6.60800;5.87058;-7.57525;3
MAGN;15.469;81285.882;38.16652;-13.25195;20.67201;3
LIGH;15.473;81285.887;148.0;3
ACCE;15.477;81285.890;-6.64630;5.68862;-8.23605;3
LIGH;15.486;81285.900;148.0;3
ACCE;15.487;81285.900;-6.59842;5.58328;-8.24563;3
MAGN;15.489;81285.902;38.16652;-13.25195;20.67201;3
LIGH;15.493;81285.907;109.0;3
ACCE;15.497;81285.910;-6.08127;5.41090;-8.03494;3
LIGH;15.506;81285.920;109.0;3
ACCE;15.507;81285.920;-5.15232;4.58729;-7.46033;3
MAGN;15.509;81285.922;33.46433;-8.98444;26.42254;3
LIGH;15.513;81285.927;109.0;3
ACCE;15.517;81285.930;-4.37660;4.31914;-7.07726;3
LIGH;15.526;81285.940;109.0;3
ACCE;15.527;81285.940;-3.59130;4.23295;-6.78038;3
MAGN;15.529;81285.942;33.46433;-8.98444;26.42254;3
LIGH;15.533;81285.947;109.0;3
ACCE;15.537;81285.950;-3.20823;4.52983;-6.81869;3
LIGH;15.546;81285.960;109.0;3
ACCE;15.548;81285.960;-2.97839;5.28640;-7.01022;3
MAGN;15.549;81285.962;33.46433;-8.98444;26.42254;3
LIGH;15.553;81285.967;74.0;3
ACCE;15.557;81285.970;-2.80600;5.45878;-7.46033;3
LIGH;15.566;81285.980;74.0;3
ACCE;15.568;81285.980;-2.29843;5.47793;-8.02536;3
MAGN;15.569;81285.982;21.96928;-6.49051;32.96777;3
LIGH;15.573;81285.987;74.0;3
ACCE;15.577;81285.990;-1.69509;5.36301;-8.96389;3
LIGH;15.586;81286.000;74.0;3
ACCE;15.587;81286.000;-0.96726;4.76925;-10.40041;3
MAGN;15.589;81286.002;21.96928;-6.49051;32.96777;3
LIGH;15.593;81286.007;74.0;3
ACCE;15.597;81286.010;-0.72784;4.57771;-10.13226;3
LIGH;15.606;81286.020;74.0;3
ACCE;15.607;81286.020;-0.16281;4.20422;-9.65342;3
MAGN;15.609;81286.022;21.96928;-6.49051;32.96777;3
LIGH;15.613;81286.027;61.0;3
ACCE;15.617;81286.030;0.41180;4.01268;-9.45231;3
LIGH;15.623;81286.037;61.0;3
ACCE;15.627;81286.040;1.17795;3.85945;-8.86812;3
MAGN;15.629;81286.042;7.76842;-4.08755;37.20286;3
LIGH;15.633;81286.047;61.0;3
ACCE;15.637;81286.050;1.70467;3.65834;-8.41801;3
LIGH;15.646;81286.060;61.0;3
ACCE;15.648;81286.060;2.20267;3.48596;-7.81467;3
MAGN;15.649;81286.062;7.76842;-4.08755;37.20286;3
LIGH;15.654;81286.068;61.0;3
ACCE;15.657;81286.070;2.79643;3.38061;-7.85298;3
LIGH;15.666;81286.080;61.0;3
ACCE;15.667;81286.080;4.05099;3.95522;-7.79552;3
MAGN;15.669;81286.082;7.76842;-4.08755;37.20286;3
LIGH;15.673;81286.087;60.0;3
ACCE;15.677;81286.090;4.59687;4.24253;-8.13071;3
LIGH;15.686;81286.100;64.0;3
ACCE;15.687;81286.100;5.04698;4.36702;-8.39886;3
MAGN;15.689;81286.102;-6.93649;-1.54929;37.34829;3
LIGH;15.693;81286.107;64.0;3
ACCE;15.697;81286.110;5.36301;3.91691;-9.30866;3
LIGH;15.706;81286.120;64.0;3
ACCE;15.708;81286.120;5.25767;3.54342;-9.45231;3
MAGN;15.709;81286.122;-6.93649;-1.54929;37.34829;3
LIGH;15.713;81286.127;64.0;3
ACCE;15.717;81286.130;5.32470;3.33273;-9.33739;3
LIGH;15.726;81286.140;64.0;3
ACCE;15.727;81286.140;5.33428;3.55300;-8.62870;3
MAGN;15.729;81286.142;-6.93649;-1.54929;37.34829;3
LIGH;15.733;81286.147;64.0;3
ACCE;15.737;81286.150;5.65989;3.46680;-7.47949;3
LIGH;15.746;81286.160;65.0;3
ACCE;15.747;81286.160;6.17704;3.21781;-7.09641;3
MAGN;15.749;81286.162;-19.32737;0.54943;35.17675;3
LIGH;15.753;81286.167;65.0;3
ACCE;15.757;81286.170;6.76123;3.21781;-6.86657;3
LIGH;15.766;81286.179;65.0;3
ACCE;15.768;81286.180;7.64229;3.44765;-6.66546;3
MAGN;15.769;81286.182;-19.32737;0.54943;35.17675;3
LIGH;15.773;81286.187;65.0;3
ACCE;15.777;81286.190;7.83383;3.42850;-6.79953;3
LIGH;15.783;81286.197;65.0;3
ACCE;15.788;81286.200;7.99663;3.44765;-6.68461;3
MAGN;15.789;81286.202;-19.32737;0.54943;35.17675;3
LIGH;15.793;81286.207;65.0;3
ACCE;15.797;81286.210;8.13071;3.39977;-6.58884;3
LIGH;15.806;81286.219;63.0;3
ACCE;15.808;81286.220;8.42759;3.39019;-6.02381;3
MAGN;15.809;81286.222;-29.37750;2.13360;30.45419;3
LIGH;15.813;81286.227;63.0;3
ACCE;15.817;81286.230;8.55209;3.21781;-5.99508;3
LIGH;15.826;81286.239;63.0;3
ACCE;15.828;81286.240;8.62870;3.01669;-5.62159;3
MAGN;15.829;81286.242;-29.37750;2.13360;30.45419;3
LIGH;15.833;81286.247;63.0;3
ACCE;15.837;81286.250;8.65743;2.93050;-5.23851;3
LIGH;15.846;81286.259;63.0;3
ACCE;15.849;81286.260;8.68616;2.78685;-4.38618;3
MAGN;15.849;81286.262;-29.37750;2.13360;30.45419;3
LIGH;15.853;81286.267;63.0;3
ACCE;15.857;81286.270;8.66701;2.89220;-4.07972;3
LIGH;15.866;81286.279;62.0;3
ACCE;15.868;81286.280;8.67659;3.07416;-3.62003;3
MAGN;15.869;81286.282;-36.81631;3.73221;22.75437;3
LIGH;15.873;81286.287;62.0;3
ACCE;15.877;81286.290;8.67659;3.17950;-3.46680;3
LIGH;15.886;81286.299;62.0;3
ACCE;15.888;81286.300;9.05008;3.26569;-2.66235;3
MAGN;15.889;81286.302;-36.81631;3.73221;22.75437;3
LIGH;15.893;81286.307;62.0;3
ACCE;15.897;81286.310;9.37569;3.22738;-2.32716;3
LIGH;15.906;81286.319;62.0;3
ACCE;15.908;81286.320;9.61511;3.28484;-1.86748;3
MAGN;15.909;81286.322;-36.81631;3.73221;22.75437;3
LIGH;15.913;81286.327;62.0;3
ACCE;15.917;81286.330;9.80665;3.31358;-1.61848;3
SOUN;15.925;32.64;0.00100;33.94
LIGH;15.927;81286.339;61.0;3
ACCE;15.928;81286.340;9.86411;3.35188;-1.04387;3
MAGN;15.929;81286.343;-42.49159;5.76464;14.09629;3
LIGH;15.933;81286.347;61.0;3
ACCE;15.937;81286.350;9.59596;3.31358;-0.91937;3
LIGH;15.943;81286.357;61.0;3
ACCE;15.948;81286.360;9.32781;3.25611;-0.65122;3
MAGN;15.949;81286.362;-42.49159;5.76464;14.09629;3
LIGH;15.953;81286.367;61.0;3
ACCE;15.958;81286.370;8.98304;3.28484;-0.32561;3
LIGH;15.966;81286.380;61.0;3
ACCE;15.969;81286.380;8.44674;3.37104;0.56503;3
MAGN;15.969;81286.382;-42.49159;5.76464;14.09629;3
LIGH;15.973;81286.387;61.0;3
ACCE;15.977;81286.390;8.19775;3.36146;0.87149;3
LIGH;15.986;81286.400;62.0;3
ACCE;15.987;81286.400;8.02536;3.39019;1.31202;3
MAGN;15.989;81286.402;-44.72565;7.00021;5.00542;3
LIGH;15.993;81286.407;62.0;3
ACCE;15.997;81286.410;7.95833;3.35188;1.63763;3
LIGH;16.006;81286.420;62.0;3
ACCE;16.009;81286.420;8.13071;3.40934;2.54743;3
MAGN;16.009;81286.422;-44.72565;7.00021;5.00542;3
LIGH;16.013;81286.427;62.0;3
ACCE;16.017;81286.430;8.18817;3.39019;2.86347;3
LIGH;16.023;81286.437;62.0;3
ACCE;16.028;81286.440;8.24563;3.34231;3.23696;3
MAGN;16.029;81286.442;-44.72565;7.00021;5.00542;3
ACCE;16.037;81286.450;8.13071;3.31358;3.46680;3
LIGH;16.041;81286.454;62.0;3
GNSS;16.043;1491398744.000;39.993860;-0.073809;122.000;0.000;9.0;0.0;28;10
LIGH;16.051;81286.458;59.0;3
ACCE;16.052;81286.460;7.80510;3.22738;3.83072;3
MAGN;16.053;81286.463;-43.50006;7.62695;-4.17245;3
GNSS;16.053;1491398744.000;39.993860;-0.073809;122.000;0.000;9.0;0.0;28;10
LIGH;16.055;81286.468;74.0;3
ACCE;16.057;81286.470;7.69975;3.26569;3.83072;3
LIGH;16.063;81286.477;74.0;3
ACCE;16.068;81286.480;7.54652;3.30400;3.97437;3
MAGN;16.069;81286.482;-43.50006;7.62695;-4.17245;3
LIGH;16.076;81286.490;74.0;3
ACCE;16.077;81286.490;7.26880;3.39977;4.03184;3
LIGH;16.084;81286.497;74.0;3
ACCE;16.087;81286.500;7.15387;3.38061;4.15633;3
MAGN;16.089;81286.502;-43.50006;7.62695;-4.17245;3
LIGH;16.096;81286.510;74.0;3
ACCE;16.097;81286.510;7.16345;3.33273;4.14676;3
LIGH;16.103;81286.517;74.0;3
ACCE;16.108;81286.520;7.29753;3.30400;4.29999;3
MAGN;16.109;81286.522;-40.90599;8.14416;-12.55190;3
LIGH;16.113;81286.527;98.0;3
ACCE;16.117;81286.530;7.54652;3.51469;4.61602;3
LIGH;16.123;81286.537;98.0;3
ACCE;16.127;81286.540;7.53695;3.58173;4.89375;3
MAGN;16.129;81286.542;-40.90599;8.14416;-12.55190;3
LIGH;16.136;81286.550;98.0;3
ACCE;16.137;81286.550;7.25922;3.70622;5.01825;3
LIGH;16.143;81286.557;98.0;3
ACCE;16.147;81286.560;6.95276;3.81157;5.20021;3
MAGN;16.149;81286.562;-40.90599;8.14416;-12.55190;3
LIGH;16.156;81286.570;98.0;3
ACCE;16.157;81286.570;6.19619;3.64876;5.17148;3
LIGH;16.163;81286.577;98.0;3
ACCE;16.167;81286.580;5.82270;3.23696;5.56412;3
MAGN;16.169;81286.582;-35.94359;8.30834;-19.91735;3
LIGH;16.176;81286.590;190.0;3
ACCE;16.177;81286.590;5.28640;3.06458;5.78439;3
LIGH;16.183;81286.597;190.0;3
ACCE;16.187;81286.600;4.97036;3.22738;6.02381;3
MAGN;16.189;81286.602;-35.94359;8.30834;-19.91735;3
LIGH;16.196;81286.610;190.0;3
ACCE;16.197;81286.610;4.49152;2.70066;7.43160;3
LIGH;16.203;81286.617;190.0;3
ACCE;16.207;81286.620;4.21380;2.53785;7.96790;3
MAGN;16.209;81286.622;-35.94359;8.30834;-19.91735;3
LIGH;16.216;81286.630;190.0;3
ACCE;16.217;81286.630;3.87861;2.40378;7.98706;3
LIGH;16.223;81286.637;190.0;3
ACCE;16.228;81286.640;2.99754;2.41336;8.35098;3
MAGN;16.229;81286.642;-29.28568;8.79747;-26.54626;3
LIGH;16.236;81286.650;421.0;3
ACCE;16.237;81286.650;2.61447;2.50912;8.29351;3
LIGH;16.243;81286.657;421.0;3
ACCE;16.247;81286.660;2.52828;2.57616;8.43717;3
MAGN;16.249;81286.662;-29.28568;8.79747;-26.54626;3
LIGH;16.256;81286.670;421.0;3
ACCE;16.257;81286.670;2.43251;2.75812;8.56167;3
LIGH;16.263;81286.677;421.0;3
ACCE;16.267;81286.680;2.07817;2.84431;8.90643;3
MAGN;16.269;81286.682;-29.28568;8.79747;-26.54626;3
LIGH;16.273;81286.687;421.0;3
ACCE;16.277;81286.690;1.72383;2.87304;8.71489;3
LIGH;16.283;81286.697;421.0;3
ACCE;16.287;81286.700;1.33118;2.90177;8.59040;3
MAGN;16.289;81286.702;-21.79992;9.55782;-31.99837;3
LIGH;16.296;81286.710;650.0;3
ACCE;16.297;81286.710;1.13964;2.77727;8.51378;3
LIGH;16.303;81286.717;650.0;3
ACCE;16.307;81286.720;1.33118;2.23140;9.38527;3
MAGN;16.308;81286.722;-21.79992;9.55782;-31.99837;3
LIGH;16.316;81286.730;650.0;3
ACCE;16.317;81286.730;1.45567;1.98240;9.66300;3
LIGH;16.323;81286.737;650.0;3
ACCE;16.327;81286.740;1.63763;1.72383;9.91199;3
MAGN;16.329;81286.742;-21.79992;9.55782;-31.99837;3
LIGH;16.336;81286.750;650.0;3
ACCE;16.337;81286.750;1.67594;1.55144;9.95030;3
LIGH;16.343;81286.757;650.0;3
ACCE;16.347;81286.760;1.33118;1.27372;9.96946;3
MAGN;16.349;81286.762;-15.72910;12.32689;-35.17132;3
LIGH;16.356;81286.770;815.0;3
ACCE;16.357;81286.770;1.06303;1.09176;9.83538;3
LIGH;16.363;81286.777;815.0;3
SOUN;16.366;38.81;0.00118;35.45
ACCE;16.369;81286.780;0.79487;0.89064;9.93115;3
MAGN;16.369;81286.782;-15.72910;12.32689;-35.17132;3
LIGH;16.376;81286.790;815.0;3
ACCE;16.377;81286.790;0.49799;0.67038;10.07480;3
LIGH;16.383;81286.797;815.0;3
ACCE;16.387;81286.800;0.31603;-0.04788;10.34295;3
MAGN;16.389;81286.802;-15.72910;12.32689;-35.17132;3
LIGH;16.396;81286.810;815.0;3
ACCE;16.397;81286.810;0.30646;-0.40223;10.14184;3
LIGH;16.403;81286.817;815.0;3
ACCE;16.407;81286.820;0.45969;-0.59376;10.02692;3
MAGN;16.409;81286.822;-12.15746;15.79951;-36.39893;3
LIGH;16.416;81286.830;903.0;3
ACCE;16.417;81286.830;0.52672;-0.47884;10.15141;3
LIGH;16.423;81286.837;903.0;3
ACCE;16.427;81286.840;0.75657;-0.68953;10.74518;3
MAGN;16.429;81286.842;-12.15746;15.79951;-36.39893;3
LIGH;16.433;81286.847;903.0;3
ACCE;16.437;81286.850;0.94810;-0.90022;11.00375;3
LIGH;16.443;81286.857;903.0;3
ACCE;16.448;81286.860;0.99599;-1.08218;11.13783;3
MAGN;16.449;81286.862;-12.15746;15.79951;-36.39893;3
LIGH;16.456;81286.870;903.0;3
ACCE;16.457;81286.870;1.27372;-1.48441;10.97502;3
LIGH;16.463;81286.877;903.0;3
ACCE;16.467;81286.880;2.09732;-1.35033;11.08037;3
MAGN;16.469;81286.882;-10.88415;19.53356;-35.82565;3
LIGH;16.476;81286.890;899.0;3
ACCE;16.477;81286.890;1.41737;-1.30245;10.70687;3
LIGH;16.483;81286.897;913.0;3
ACCE;16.488;81286.900;0.94810;-1.66636;11.01333;3
MAGN;16.489;81286.902;-10.88415;19.53356;-35.82565;3
LIGH;16.496;81286.910;913.0;3
ACCE;16.497;81286.910;1.10133;-2.24097;10.16099;3
LIGH;16.503;81286.917;913.0;3
ACCE;16.507;81286.920;0.98641;-1.89621;10.19930;3
MAGN;16.509;81286.922;-10.88415;19.53356;-35.82565;3
LIGH;16.516;81286.930;913.0;3
ACCE;16.517;81286.930;0.57461;-1.44610;10.17057;3
LIGH;16.523;81286.937;913.0;3
ACCE;16.527;81286.940;0.35434;-1.22583;10.20888;3
MAGN;16.529;81286.942;-13.23789;20.87218;-34.32748;3
LIGH;16.536;81286.950;913.0;3
ACCE;16.537;81286.950;0.40223;-1.72383;9.74919;3
LIGH;16.543;81286.957;906.0;3
ACCE;16.547;81286.960;0.48842;-1.88663;10.06522;3
MAGN;16.549;81286.962;-13.23789;20.87218;-34.32748;3
LIGH;16.556;81286.970;906.0;3
ACCE;16.557;81286.970;0.45969;-2.00155;10.38126;3
LIGH;16.563;81286.977;906.0;3
ACCE;16.567;81286.980;0.50757;-2.15478;10.23761;3
MAGN;16.569;81286.982;-13.23789;20.87218;-34.32748;3
LIGH;16.576;81286.990;906.0;3
ACCE;16.577;81286.990;1.05345;-2.14520;9.58638;3
LIGH;16.583;81286.997;906.0;3
ACCE;16.587;81287.000;1.41737;-1.89621;9.52892;3
MAGN;16.589;81287.002;-16.67200;21.28062;-32.65844;3
LIGH;16.593;81287.007;906.0;3
ACCE;16.597;81287.010;2.39420;-1.80044;9.06924;3
LIGH;16.603;81287.017;893.0;3
ACCE;16.607;81287.020;4.72137;-1.68552;10.18015;3
MAGN;16.609;81287.022;-16.67200;21.28062;-32.65844;3
LIGH;16.616;81287.030;893.0;3
ACCE;16.617;81287.030;3.01669;-1.27372;9.94073;3
LIGH;16.623;81287.037;893.0;3
ACCE;16.627;81287.040;2.87304;-1.77171;9.37569;3
MAGN;16.629;81287.042;-16.67200;21.28062;-32.65844;3
LIGH;16.636;81287.050;893.0;3
ACCE;16.637;81287.050;2.39420;-2.04944;9.58638;3
LIGH;16.643;81287.057;893.0;3
ACCE;16.648;81287.060;2.06859;-2.57616;9.57681;3
MAGN;16.649;81287.062;-19.45617;21.08260;-31.53687;3
LIGH;16.656;81287.070;893.0;3
ACCE;16.657;81287.070;1.91536;-2.77727;9.51935;3
LIGH;16.663;81287.077;869.0;3
ACCE;16.667;81287.080;1.91536;-2.81558;9.65342;3
MAGN;16.669;81287.082;-19.45617;21.08260;-31.53687;3
LIGH;16.673;81287.087;869.0;3
ACCE;16.677;81287.090;2.25055;-2.98796;9.61511;3
LIGH;16.686;81287.100;869.0;3
ACCE;16.687;81287.100;3.33273;-3.15077;9.53850;3
MAGN;16.689;81287.102;-19.45617;21.08260;-31.53687;3
LIGH;16.693;81287.107;869.0;3
ACCE;16.697;81287.110;3.68707;-3.05500;9.71088;3
LIGH;16.706;81287.120;869.0;3
ACCE;16.709;81287.120;3.91691;-2.94008;9.72046;3
MAGN;16.710;81287.122;-22.96394;20.49911;-29.94144;3
LIGH;16.713;81287.127;869.0;3
ACCE;16.717;81287.130;3.90734;-2.80600;9.62469;3
LIGH;16.726;81287.140;845.0;3
ACCE;16.728;81287.140;3.72538;-2.63362;9.37569;3
MAGN;16.729;81287.143;-22.96394;20.49911;-29.94144;3
LIGH;16.733;81287.147;845.0;3
ACCE;16.737;81287.150;3.79242;-2.53785;8.89685;3
LIGH;16.746;81287.160;845.0;3
ACCE;16.747;81287.160;3.83072;-2.46124;8.99262;3
MAGN;16.749;81287.162;-22.96394;20.49911;-29.94144;3
LIGH;16.753;81287.167;845.0;3
ACCE;16.757;81287.170;3.83072;-2.40378;9.09797;3
LIGH;16.763;81287.177;845.0;3
ACCE;16.768;81287.180;3.82115;-2.23140;9.25119;3
MAGN;16.769;81287.182;-27.05387;18.10086;-27.00992;3
LIGH;16.773;81287.187;845.0;3
ACCE;16.777;81287.190;3.80199;-2.12605;9.17458;3
LIGH;16.786;81287.200;812.0;3
ACCE;16.787;81287.200;3.91691;-2.07817;9.15543;3
MAGN;16.789;81287.202;-27.05387;18.10086;-27.00992;3
LIGH;16.793;81287.207;812.0;3
ACCE;16.797;81287.210;4.11803;-2.03028;8.96389;3
LIGH;16.806;81287.220;812.0;3
ACCE;16.808;81287.220;5.48751;-1.86748;7.76679;3
MAGN;16.809;81287.222;-27.05387;18.10086;-27.00992;3
LIGH;16.813;81287.227;812.0;3
ACCE;16.817;81287.230;6.28239;-1.60890;7.74764;3
LIGH;16.826;81287.240;812.0;3
ACCE;16.827;81287.240;6.78038;-1.17795;8.09240;3
MAGN;16.829;81287.242;-32.15521;14.59659;-23.12263;3
LIGH;16.833;81287.247;812.0;3
ACCE;16.837;81287.250;6.57927;-0.69911;8.16902;3
LIGH;16.846;81287.260;833.0;3
ACCE;16.847;81287.260;6.41646;-0.66080;7.91044;3
MAGN;16.849;81287.262;-32.15521;14.59659;-23.12263;3
LIGH;16.853;81287.267;734.0;3
ACCE;16.857;81287.270;6.34942;-0.70868;7.67102;3
LIGH;16.866;81287.280;734.0;3
ACCE;16.867;81287.280;6.36858;-0.76614;7.82425;3
MAGN;16.869;81287.282;-32.15521;14.59659;-23.12263;3
LIGH;16.873;81287.287;734.0;3
ACCE;16.877;81287.290;6.52181;-0.86191;8.01579;3
LIGH;16.886;81287.300;734.0;3
ACCE;16.887;81287.300;6.78996;-0.83318;7.75721;3
MAGN;16.889;81287.302;-36.32882;8.84588;-18.48079;3
LIGH;16.893;81287.307;734.0;3
ACCE;16.897;81287.310;6.98149;-0.59376;7.29753;3
LIGH;16.906;81287.320;734.0;3
ACCE;16.908;81287.320;7.41245;0.37350;6.60800;3
MAGN;16.909;81287.322;-36.32882;8.84588;-18.48079;3
LIGH;16.913;81287.327;599.0;3
SOUN;16.917;43.38;0.00132;36.42
ACCE;16.919;81287.330;7.70933;0.98641;6.23450;3
LIGH;16.923;81287.337;599.0;3
ACCE;16.927;81287.340;7.93917;1.60890;6.11958;3
MAGN;16.929;81287.342;-36.32882;8.84588;-18.48079;3
LIGH;16.933;81287.347;599.0;3
ACCE;16.937;81287.350;8.08282;2.14520;5.91847;3
LIGH;16.946;81287.360;599.0;3
ACCE;16.947;81287.360;8.22648;2.52828;5.61201;3
MAGN;16.949;81287.363;-39.33688;1.64380;-12.93466;3
LIGH;16.953;81287.367;599.0;3
ACCE;16.957;81287.370;8.28394;2.81558;5.17148;3
LIGH;16.966;81287.380;599.0;3
ACCE;16.969;81287.380;8.22648;2.74854;5.23851;3
MAGN;16.970;81287.382;-39.33688;1.64380;-12.93466;3
LIGH;16.973;81287.387;403.0;3
ACCE;16.977;81287.390;8.20732;2.61447;5.16190;3
LIGH;16.986;81287.400;403.0;3
ACCE;16.989;81287.400;8.15944;2.60489;5.28640;3
MAGN;16.989;81287.402;-39.33688;1.64380;-12.93466;3
LIGH;16.993;81287.407;403.0;3
ACCE;16.997;81287.410;8.13071;2.75812;5.20021;3
LIGH;17.006;81287.420;403.0;3
ACCE;17.008;81287.420;7.98706;2.88262;5.14275;3
MAGN;17.009;81287.422;-40.42382;-5.38539;-6.61833;3
LIGH;17.013;81287.427;403.0;3
ACCE;17.017;81287.430;7.90087;3.06458;4.93206;3
LIGH;17.026;81287.440;403.0;3
ACCE;17.028;81287.440;7.62314;3.27527;4.36702;3
MAGN;17.029;81287.442;-40.42382;-5.38539;-6.61833;3
LIGH;17.035;81287.447;271.0;3
ACCE;17.037;81287.450;7.53695;3.48596;3.88818;3
GNSS;17.045;1491398745.000;39.993872;-0.073812;123.000;0.000;10.0;0.0;28;13
LIGH;17.050;81287.458;271.0;3
ACCE;17.053;81287.460;7.56568;3.80199;3.56257;3
MAGN;17.055;81287.463;-40.42382;-5.38539;-6.61833;3
LIGH;17.055;81287.467;271.0;3
GNSS;17.056;1491398745.000;39.993872;-0.073812;123.000;0.000;10.0;0.0;28;13
ACCE;17.057;81287.470;7.71891;4.29041;3.13162;3
LIGH;17.066;81287.480;271.0;3
ACCE;17.067;81287.480;8.20732;5.65032;2.57616;3
MAGN;17.069;81287.483;-40.21135;-13.29874;-0.63223;3
LIGH;17.073;81287.487;271.0;3
ACCE;17.077;81287.490;8.51378;6.26323;2.10690;3
LIGH;17.083;81287.497;271.0;3
ACCE;17.089;81287.500;8.84897;6.73250;1.86748;3
MAGN;17.089;81287.503;-40.21135;-13.29874;-0.63223;3
LIGH;17.093;81287.507;296.0;3
ACCE;17.097;81287.510;9.04051;7.03895;1.88663;3
LIGH;17.106;81287.520;169.0;3
ACCE;17.108;81287.520;8.92558;7.12514;2.73897;3
MAGN;17.109;81287.522;-40.21135;-13.29874;-0.63223;3
LIGH;17.113;81287.527;169.0;3
ACCE;17.117;81287.530;8.85855;6.80911;2.52828;3
LIGH;17.126;81287.540;169.0;3
ACCE;17.127;81287.540;8.77236;6.42604;2.23140;3
MAGN;17.129;81287.542;-37.59690;-19.93241;5.47813;3
LIGH;17.133;81287.547;169.0;3
ACCE;17.137;81287.550;8.57124;6.21535;1.89621;3
LIGH;17.146;81287.560;169.0;3
ACCE;17.147;81287.560;8.00621;6.60800;1.57060;3
MAGN;17.149;81287.562;-37.59690;-19.93241;5.47813;3
LIGH;17.153;81287.567;169.0;3
ACCE;17.157;81287.570;7.69975;7.15387;1.57060;3
LIGH;17.166;81287.580;135.0;3
ACCE;17.167;81287.580;7.27837;7.58483;1.63763;3
MAGN;17.169;81287.582;-37.59690;-19.93241;5.47813;3
LIGH;17.173;81287.587;135.0;3
ACCE;17.177;81287.590;6.95276;7.89129;1.59933;3
LIGH;17.186;81287.600;135.0;3
ACCE;17.187;81287.600;6.76123;8.13071;1.45567;3
MAGN;17.189;81287.602;-31.82123;-26.83155;10.92146;3
LIGH;17.193;81287.607;135.0;3
ACCE;17.197;81287.610;6.76123;8.06367;1.40779;3
LIGH;17.206;81287.620;135.0;3
ACCE;17.207;81287.620;6.79953;7.88171;1.50356;3
MAGN;17.209;81287.622;-31.82123;-26.83155;10.92146;3
LIGH;17.213;81287.627;135.0;3
ACCE;17.217;81287.630;6.72292;7.42203;1.38864;3
LIGH;17.226;81287.640;125.0;3
ACCE;17.229;81287.640;6.42604;7.24007;1.32160;3
MAGN;17.229;81287.642;-31.82123;-26.83155;10.92146;3
LIGH;17.233;81287.647;125.0;3
ACCE;17.237;81287.650;5.86101;7.13472;1.15879;3
LIGH;17.243;81287.657;125.0;3
ACCE;17.247;81287.660;5.20978;7.17303;1.16837;3
MAGN;17.249;81287.662;-23.42899;-32.26434;15.28262;3
LIGH;17.253;81287.667;125.0;3
ACCE;17.257;81287.670;3.93607;7.62314;1.15879;3
LIGH;17.266;81287.680;125.0;3
ACCE;17.269;81287.680;3.37104;7.82425;1.19710;3
MAGN;17.269;81287.682;-23.42899;-32.26434;15.28262;3
LIGH;17.273;81287.687;125.0;3
ACCE;17.277;81287.690;2.84431;7.92960;1.03430;3
LIGH;17.286;81287.700;123.0;3
ACCE;17.287;81287.700;2.27928;8.01579;0.96726;3
MAGN;17.289;81287.702;-23.42899;-32.26434;15.28262;3
LIGH;17.293;81287.707;123.0;3
ACCE;17.297;81287.710;1.13964;8.14029;0.36392;3
LIGH;17.303;81287.717;123.0;3
ACCE;17.308;81287.720;0.64165;8.30309;0.15323;3
MAGN;17.309;81287.722;-10.98370;-35.30808;18.71186;3
ACCE;17.317;81287.730;0.18196;8.39886;-0.17238;3
LIGH;17.318;81287.732;123.0;3
LIGH;17.323;81287.737;123.0;3
ACCE;17.327;81287.740;-0.26815;8.52336;-0.47884;3
MAGN;17.329;81287.742;-10.98370;-35.30808;18.71186;3
LIGH;17.336;81287.750;123.0;3
LIGH;17.343;81287.757;123.0;3
ACCE;17.348;81287.750;-0.75657;8.79151;-0.61292;3
ACCE;17.351;81287.760;-0.75657;8.79151;-0.61292;3
MAGN;17.355;81287.768;-10.98370;-35.30808;18.71186;3
ACCE;17.357;81287.770;-0.78530;8.77236;-0.68953;3
SOUN;17.358;41.83;0.00128;36.10
LIGH;17.361;81287.773;123.0;3
LIGH;17.363;81287.777;123.0;3
ACCE;17.367;81287.780;-0.93853;8.66701;-0.79487;3
MAGN;17.369;81287.782;2.91610;-34.97171;21.33250;3
LIGH;17.376;81287.790;123.0;3
ACCE;17.377;81287.790;-1.49398;8.50420;-0.96726;3
LIGH;17.383;81287.797;123.0;3
ACCE;17.388;81287.800;-1.81002;8.40844;-1.02472;3
MAGN;17.389;81287.802;2.91610;-34.97171;21.33250;3
LIGH;17.396;81287.810;123.0;3
ACCE;17.397;81287.810;-2.11647;8.29351;-1.25456;3
LIGH;17.403;81287.817;118.0;3
ACCE;17.408;81287.820;-2.54743;7.99663;-1.36948;3
MAGN;17.409;81287.822;2.91610;-34.97171;21.33250;3
LIGH;17.413;81287.827;130.0;3
ACCE;17.417;81287.830;-2.72939;7.80510;-1.62806;3
LIGH;17.423;81287.837;130.0;3
ACCE;17.427;81287.840;-3.05500;7.66145;-1.79086;3
MAGN;17.429;81287.842;14.43636;-30.63838;22.91855;3
LIGH;17.436;81287.850;130.0;3
ACCE;17.437;81287.850;-3.39019;7.68060;-2.09732;3
LIGH;17.443;81287.857;130.0;3
ACCE;17.447;81287.860;-4.10845;7.51779;-2.67193;3
MAGN;17.449;81287.862;14.43636;-30.63838;22.91855;3
LIGH;17.457;81287.870;130.0;3
ACCE;17.458;81287.870;-4.43406;7.42203;-2.90177;3
LIGH;17.463;81287.877;130.0;3
ACCE;17.468;81287.880;-4.61602;7.44118;-2.88262;3
MAGN;17.469;81287.882;14.43636;-30.63838;22.91855;3
LIGH;17.476;81287.890;132.0;3
ACCE;17.477;81287.890;-4.71179;7.46991;-2.90177;3
LIGH;17.483;81287.897;132.0;3
ACCE;17.488;81287.900;-5.00867;7.10599;-2.90177;3
MAGN;17.489;81287.902;23.26053;-24.36929;23.70853;3
LIGH;17.496;81287.910;132.0;3
ACCE;17.497;81287.910;-5.22894;6.91445;-2.91135;3
LIGH;17.503;81287.917;132.0;3
ACCE;17.507;81287.920;-5.34386;6.83784;-2.67193;3
MAGN;17.509;81287.922;23.26053;-24.36929;23.70853;3
LIGH;17.516;81287.930;132.0;3
ACCE;17.517;81287.930;-5.42047;6.63673;-2.86347;3
LIGH;17.523;81287.937;132.0;3
ACCE;17.528;81287.940;-5.49709;6.10043;-3.56257;3
MAGN;17.529;81287.942;23.26053;-24.36929;23.70853;3
LIGH;17.536;81287.950;131.0;3
ACCE;17.537;81287.950;-5.57370;6.14831;-3.84988;3
LIGH;17.543;81287.957;131.0;3
ACCE;17.547;81287.960;-5.80354;6.21535;-4.10845;3
MAGN;17.549;81287.962;29.55341;-17.64251;24.53563;3
LIGH;17.556;81287.970;131.0;3
ACCE;17.557;81287.970;-5.87058;6.18662;-4.28083;3
LIGH;17.563;81287.977;131.0;3
ACCE;17.568;81287.980;-5.88974;5.83228;-4.64475;3
MAGN;17.569;81287.982;29.55341;-17.64251;24.53563;3
LIGH;17.573;81287.987;131.0;3
ACCE;17.577;81287.990;-5.95677;5.49709;-5.18105;3
LIGH;17.583;81287.997;131.0;3
ACCE;17.587;81288.000;-5.78439;5.24809;-5.31513;3
MAGN;17.589;81288.002;29.55341;-17.64251;24.53563;3
LIGH;17.596;81288.010;118.0;3
ACCE;17.597;81288.010;-4.88417;5.00867;-5.20978;3
LIGH;17.603;81288.017;118.0;3
ACCE;17.607;81288.020;-4.60644;4.82671;-5.37259;3
MAGN;17.609;81288.022;31.85520;-11.37196;26.31270;3
LIGH;17.616;81288.030;118.0;3
ACCE;17.617;81288.030;-4.49152;4.72137;-5.54497;3
LIGH;17.623;81288.037;118.0;3
ACCE;17.627;81288.040;-4.58729;4.61602;-5.58328;3
MAGN;17.629;81288.042;31.85520;-11.37196;26.31270;3
LIGH;17.637;81288.050;118.0;3
ACCE;17.638;81288.050;-5.55455;4.48195;-5.97593;3
LIGH;17.643;81288.057;118.0;3
ACCE;17.648;81288.060;-5.86101;4.28083;-6.11000;3
MAGN;17.649;81288.062;31.85520;-11.37196;26.31270;3
LIGH;17.656;81288.070;94.0;3
ACCE;17.657;81288.070;-5.88016;4.18506;-6.36858;3
LIGH;17.663;81288.077;94.0;3
ACCE;17.667;81288.080;-5.65032;4.04141;-6.54096;3
MAGN;17.669;81288.082;30.95685;-6.70778;29.13677;3
LIGH;17.676;81288.090;94.0;3
ACCE;17.677;81288.090;-4.43406;3.74453;-7.26880;3
LIGH;17.683;81288.097;94.0;3
ACCE;17.687;81288.100;-4.08930;3.65834;-7.87214;3
MAGN;17.689;81288.102;30.95685;-6.70778;29.13677;3
LIGH;17.696;81288.110;94.0;3
ACCE;17.697;81288.110;-3.86903;3.45723;-8.55209;3
LIGH;17.703;81288.117;94.0;3
ACCE;17.707;81288.120;-3.53384;3.23696;-8.92558;3
MAGN;17.709;81288.122;30.95685;-6.70778;29.13677;3
LIGH;17.716;81288.130;70.0;3
ACCE;17.717;81288.130;-3.06458;2.92093;-9.16500;3
LIGH;17.723;81288.137;70.0;3
ACCE;17.728;81288.140;-3.01669;2.66235;-9.28950;3
MAGN;17.729;81288.142;26.82570;-1.09891;32.46505;3
LIGH;17.733;81288.147;70.0;3
ACCE;17.737;81288.150;-2.85389;2.41336;-9.45231;3
LIGH;17.743;81288.157;70.0;3
ACCE;17.748;81288.160;-2.25055;1.60890;-9.24162;3
MAGN;17.749;81288.162;26.82570;-1.09891;32.46505;3
LIGH;17.756;81288.170;70.0;3
ACCE;17.757;81288.170;-1.98240;1.44610;-9.02135;3
LIGH;17.763;81288.177;70.0;3
ACCE;17.768;81288.180;-1.58975;1.37906;-8.88728;3
MAGN;17.769;81288.182;26.82570;-1.09891;32.46505;3
LIGH;17.776;81288.190;52.0;3
ACCE;17.777;81288.190;-1.04387;1.22583;-9.25119;3
LIGH;17.783;81288.197;52.0;3
ACCE;17.787;81288.200;-0.37350;1.35991;-10.35253;3
MAGN;17.789;81288.202;18.17887;4.72528;35.58009;3
LIGH;17.796;81288.210;52.0;3
ACCE;17.797;81288.210;-0.03831;1.60890;-10.96544;3
LIGH;17.803;81288.217;52.0;3
ACCE;17.807;81288.220;0.27773;1.79086;-11.41555;3
MAGN;17.809;81288.222;18.17887;4.72528;35.58009;3
LIGH;17.816;81288.230;52.0;3
ACCE;17.817;81288.230;0.55545;1.65679;-11.92312;3
LIGH;17.823;81288.237;52.0;3
ACCE;17.828;81288.240;1.35991;1.32160;-11.94228;3
MAGN;17.829;81288.242;18.17887;4.72528;35.58009;3
LIGH;17.836;81288.250;54.0;3
ACCE;17.837;81288.250;1.65679;1.05345;-11.78905;3
LIGH;17.843;81288.257;47.0;3
ACCE;17.847;81288.260;1.98240;0.62249;-11.26232;3
MAGN;17.849;81288.262;7.12927;9.78708;35.93485;3
LIGH;17.856;81288.270;47.0;3
ACCE;17.857;81288.270;2.48997;0.26815;-11.07079;3
LIGH;17.863;81288.277;47.0;3
ACCE;17.868;81288.280;3.65834;0.37350;-10.06522;3
MAGN;17.869;81288.282;7.12927;9.78708;35.93485;3
LIGH;17.876;81288.290;47.0;3
ACCE;17.877;81288.290;4.30956;0.65122;-10.03649;3
LIGH;17.883;81288.297;47.0;3
ACCE;17.888;81288.300;4.70221;0.81403;-10.14184;3
MAGN;17.889;81288.302;7.12927;9.78708;35.93485;3
LIGH;17.893;81288.307;47.0;3
ACCE;17.897;81288.310;4.88417;1.00556;-10.45787;3
LIGH;17.903;81288.317;46.0;3
ACCE;17.908;81288.320;4.92248;1.26414;-11.37725;3
MAGN;17.909;81288.322;-5.33675;13.22223;34.93850;3
SOUN;17.909;45.74;0.00140;36.88
LIGH;17.916;81288.330;46.0;3
ACCE;17.917;81288.330;5.11401;1.33118;-11.47301;3
LIGH;17.923;81288.337;46.0;3
ACCE;17.927;81288.340;5.36301;1.33118;-11.25275;3
MAGN;17.929;81288.342;-5.33675;13.22223;34.93850;3
LIGH;17.936;81288.350;46.0;3
ACCE;17.937;81288.350;5.78439;1.05345;-10.47703;3
LIGH;17.943;81288.357;46.0;3
ACCE;17.947;81288.360;6.02381;0.95768;-9.82580;3
MAGN;17.949;81288.362;-5.33675;13.22223;34.93850;3
LIGH;17.953;81288.367;46.0;3
ACCE;17.957;81288.370;6.30154;0.97683;-9.36612;3
LIGH;17.966;81288.380;48.0;3
ACCE;17.967;81288.380;6.63673;1.05345;-8.85855;3
MAGN;17.969;81288.382;-17.06839;14.68637;32.20031;3
LIGH;17.973;81288.387;48.0;3
ACCE;17.977;81288.390;7.43160;1.01514;-8.27436;3
LIGH;17.986;81288.400;48.0;3
ACCE;17.987;81288.400;7.78594;1.08218;-7.88171;3
MAGN;17.989;81288.403;-17.06839;14.68637;32.20031;3
LIGH;17.993;81288.407;48.0;3
ACCE;17.997;81288.410;8.04452;1.16837;-7.65187;3
LIGH;18.006;81288.420;48.0;3
ACCE;18.007;81288.420;8.27436;1.18752;-7.24007;3
MAGN;18.009;81288.422;-17.06839;14.68637;32.20031;3
LIGH;18.013;81288.427;48.0;3
ACCE;18.017;81288.430;8.86812;1.21625;-6.53138;3
LIGH;18.025;81288.439;49.0;3
ACCE;18.028;81288.440;8.93516;1.29287;-6.03339;3
MAGN;18.029;81288.442;-27.43010;14.47404;26.17311;3
LIGH;18.035;81288.448;49.0;3
ACCE;18.038;81288.450;8.88728;1.50356;-5.84185;3
LIGH;18.044;81288.457;49.0;3
GNSS;18.047;1491398746.000;39.993858;-0.073818;120.000;0.000;9.0;0.0;28;13
ACCE;18.057;81288.460;8.73405;1.69509;-5.71735;3
MAGN;18.058;81288.463;-27.43010;14.47404;26.17311;3
LIGH;18.059;81288.468;49.0;3
ACCE;18.059;81288.470;8.70532;1.87705;-5.39174;3
GNSS;18.059;1491398746.000;39.993858;-0.073818;120.000;0.000;9.0;0.0;28;13
LIGH;18.063;81288.477;49.0;3
ACCE;18.068;81288.480;8.72447;2.03986;-5.00867;3
MAGN;18.069;81288.483;-27.43010;14.47404;26.17311;3
LIGH;18.073;81288.487;49.0;3
ACCE;18.077;81288.490;8.82982;2.27928;-4.69264;3
LIGH;18.086;81288.500;49.0;3
ACCE;18.087;81288.500;8.88728;2.52828;-4.40533;3
MAGN;18.089;81288.502;-36.40459;12.54952;19.84784;3
LIGH;18.093;81288.507;49.0;3
ACCE;18.097;81288.510;8.67659;2.71981;-4.01268;3
LIGH;18.106;81288.520;49.0;3
ACCE;18.107;81288.520;8.53294;2.62405;-3.46680;3
MAGN;18.109;81288.522;-36.40459;12.54952;19.84784;3
LIGH;18.113;81288.527;49.0;3
ACCE;18.117;81288.530;8.36055;2.51870;-3.01669;3
LIGH;18.126;81288.540;49.0;3
ACCE;18.128;81288.540;8.00621;2.66235;-1.81959;3
MAGN;18.129;81288.542;-36.40459;12.54952;19.84784;3
LIGH;18.133;81288.547;49.0;3
ACCE;18.137;81288.550;8.00621;2.74854;-1.27372;3
LIGH;18.146;81288.560;52.0;3
ACCE;18.147;81288.560;8.12113;2.78685;-0.76614;3
MAGN;18.149;81288.562;-41.87234;9.97179;11.44686;3
LIGH;18.153;81288.567;52.0;3
ACCE;18.157;81288.570;8.22648;2.63362;-0.52672;3
LIGH;18.166;81288.580;52.0;3
ACCE;18.168;81288.580;8.44674;2.84431;0.11492;3
MAGN;18.169;81288.582;-41.87234;9.97179;11.44686;3
LIGH;18.173;81288.587;52.0;3
ACCE;18.177;81288.590;8.52336;3.18908;0.25857;3
LIGH;18.186;81288.600;52.0;3
MAGN;18.188;81288.601;-41.87234;9.97179;11.44686;3
LIGH;18.193;81288.607;52.0;3
ACCE;18.197;81288.600;8.33182;3.63919;0.29688;3
ACCE;18.197;81288.610;8.33182;3.63919;0.29688;3
LIGH;18.206;81288.620;52.0;3
ACCE;18.207;81288.620;7.97748;3.47638;0.54588;3
MAGN;18.209;81288.622;-44.33904;8.57911;3.93629;3
LIGH;18.213;81288.627;57.0;3
ACCE;18.217;81288.630;7.87214;3.53384;0.64165;3
LIGH;18.223;81288.637;57.0;3
ACCE;18.228;81288.640;7.78594;3.63919;0.90980;3
MAGN;18.229;81288.642;-44.33904;8.57911;3.93629;3
LIGH;18.233;81288.647;57.0;3
ACCE;18.237;81288.650;7.82425;3.81157;1.07260;3
LIGH;18.247;81288.660;57.0;3
ACCE;18.248;81288.660;8.05409;3.83072;1.63763;3
MAGN;18.249;81288.662;-44.33904;8.57911;3.93629;3
LIGH;18.253;81288.667;57.0;3
ACCE;18.257;81288.670;8.02536;3.64876;1.77171;3
ACCE;18.267;81288.680;7.94875;3.31358;1.94409;3
LIGH;18.270;81288.684;54.0;3
MAGN;18.272;81288.686;-43.46164;7.03772;-3.64198;3
LIGH;18.275;81288.689;68.0;3
ACCE;18.277;81288.690;7.78594;3.12204;2.11647;3
LIGH;18.286;81288.700;68.0;3
ACCE;18.287;81288.700;7.51779;3.17950;3.12204;3
MAGN;18.289;81288.702;-43.46164;7.03772;-3.64198;3
LIGH;18.293;81288.707;68.0;3
ACCE;18.297;81288.710;7.28795;3.16992;3.57215;3
LIGH;18.306;81288.720;68.0;3
MAGN;18.308;81288.721;-43.46164;7.03772;-3.64198;3
LIGH;18.313;81288.727;68.0;3
ACCE;18.317;81288.720;7.23049;3.21781;4.37660;3
ACCE;18.317;81288.730;7.23049;3.21781;4.37660;3
LIGH;18.326;81288.740;68.0;3
ACCE;18.327;81288.740;7.35499;3.43807;4.72137;3
MAGN;18.329;81288.742;-40.48186;6.84830;-11.66809;3
LIGH;18.333;81288.747;91.0;3
ACCE;18.337;81288.750;7.20176;3.29442;4.90333;3
LIGH;18.346;81288.760;91.0;3
ACCE;18.348;81288.760;6.99107;3.25611;5.28640;3
MAGN;18.349;81288.762;-40.48186;6.84830;-11.66809;3
LIGH;18.354;81288.767;91.0;3
ACCE;18.357;81288.770;6.83784;3.21781;5.44920;3
LIGH;18.366;81288.780;91.0;3
ACCE;18.367;81288.780;6.81869;3.02627;5.59285;3
MAGN;18.369;81288.782;-40.48186;6.84830;-11.66809;3
LIGH;18.373;81288.787;91.0;3
ACCE;18.377;81288.790;6.81869;2.79643;5.66947;3
LIGH;18.383;81288.797;91.0;3
ACCE;18.387;81288.800;6.74207;2.59531;5.95677;3
MAGN;18.389;81288.802;-35.59619;8.44197;-19.09350;3
LIGH;18.393;81288.807;179.0;3
ACCE;18.397;81288.810;6.45477;2.31759;6.33027;3
LIGH;18.406;81288.820;179.0;3
ACCE;18.407;81288.820;6.23450;2.26970;6.53138;3
MAGN;18.409;81288.823;-35.59619;8.44197;-19.09350;3
LIGH;18.413;81288.827;179.0;3
ACCE;18.417;81288.830;6.03339;2.34632;6.60800;3
LIGH;18.426;81288.840;179.0;3
ACCE;18.428;81288.840;5.60243;2.58574;6.94318;3
MAGN;18.429;81288.842;-35.59619;8.44197;-19.09350;3
LIGH;18.433;81288.847;179.0;3
ACCE;18.437;81288.850;5.43963;2.62405;7.01022;3
LIGH;18.446;81288.860;179.0;3
ACCE;18.447;81288.860;5.35344;2.53785;7.27837;3
MAGN;18.449;81288.862;-29.63916;9.94132;-25.11465;3
LIGH;18.453;81288.867;106.0;3
ACCE;18.457;81288.870;5.20021;2.43251;7.40287;3
SOUN;18.460;38.54;0.00118;35.39
LIGH;18.466;81288.880;344.0;3
ACCE;18.468;81288.880;4.81713;2.59531;7.53695;3
MAGN;18.469;81288.882;-29.63916;9.94132;-25.11465;3
LIGH;18.473;81288.887;344.0;3
ACCE;18.477;81288.890;4.66391;2.65278;7.34541;3
LIGH;18.486;81288.900;344.0;3
ACCE;18.487;81288.900;4.52983;2.54743;7.40287;3
MAGN;18.489;81288.902;-29.63916;9.94132;-25.11465;3
LIGH;18.493;81288.907;344.0;3
ACCE;18.497;81288.910;4.45322;2.38462;7.44118;3
LIGH;18.506;81288.920;344.0;3
ACCE;18.507;81288.920;4.19464;1.90578;7.83383;3
MAGN;18.509;81288.922;-23.14380;11.96143;-30.19731;3
LIGH;18.513;81288.927;344.0;3
ACCE;18.517;81288.930;3.97437;1.74298;7.87214;3
LIGH;18.526;81288.940;570.0;3
ACCE;18.528;81288.940;3.72538;1.69509;8.19775;3
MAGN;18.529;81288.942;-23.14380;11.96143;-30.19731;3
LIGH;18.533;81288.947;570.0;3
ACCE;18.537;81288.950;3.46680;1.71425;8.37971;3
LIGH;18.543;81288.957;570.0;3
ACCE;18.547;81288.960;2.87304;1.59933;8.67659;3
MAGN;18.549;81288.962;-23.14380;11.96143;-30.19731;3
LIGH;18.553;81288.967;570.0;3
ACCE;18.557;81288.970;2.48039;1.49398;8.76278;3
LIGH;18.566;81288.980;570.0;3
ACCE;18.569;81288.980;2.26970;1.35033;9.09797;3
MAGN;18.569;81288.982;-16.31515;14.68556;-33.53321;3
LIGH;18.573;81288.987;570.0;3
ACCE;18.577;81288.990;2.05901;1.26414;9.24162;3
LIGH;18.583;81288.997;758.0;3
ACCE;18.587;81289.000;1.75256;1.12049;9.50977;3
MAGN;18.589;81289.002;-16.31515;14.68556;-33.53321;3
LIGH;18.596;81289.010;758.0;3
ACCE;18.597;81289.010;1.73340;1.00556;9.42358;3
LIGH;18.603;81289.017;758.0;3
ACCE;18.607;81289.020;1.78129;0.86191;9.61511;3
MAGN;18.609;81289.022;-16.31515;14.68556;-33.53321;3
LIGH;18.616;81289.030;758.0;3
ACCE;18.617;81289.030;1.81959;0.66080;9.69173;3
LIGH;18.623;81289.037;758.0;3
ACCE;18.627;81289.040;1.88663;0.32561;9.76834;3
MAGN;18.629;81289.042;-10.96159;17.31042;-36.18414;3
LIGH;18.636;81289.050;758.0;3
ACCE;18.637;81289.050;1.76213;0.21069;9.69173;3
LIGH;18.643;81289.057;864.0;3
ACCE;18.647;81289.060;1.55144;0.10534;9.79707;3
MAGN;18.649;81289.062;-10.96159;17.31042;-36.18414;3
LIGH;18.656;81289.070;864.0;3
ACCE;18.657;81289.070;1.40779;0.07661;9.76834;3
LIGH;18.663;81289.077;864.0;3
ACCE;18.667;81289.080;1.07260;-0.03831;9.83538;3
MAGN;18.669;81289.082;-10.96159;17.31042;-36.18414;3
LIGH;18.676;81289.090;864.0;3
ACCE;18.677;81289.090;0.93853;-0.11492;9.64384;3
LIGH;18.683;81289.097;864.0;3
ACCE;18.687;81289.100;0.73741;-0.15323;9.56723;3
MAGN;18.689;81289.102;-6.80774;20.20341;-37.31583;3
LIGH;18.696;81289.110;864.0;3
ACCE;18.697;81289.110;0.66080;-0.41180;9.63427;3
LIGH;18.703;81289.117;896.0;3
ACCE;18.707;81289.120;0.66080;-0.60334;9.83538;3
MAGN;18.709;81289.122;-6.80774;20.20341;-37.31583;3
LIGH;18.713;81289.127;896.0;3
ACCE;18.723;81289.132;0.67995;-0.77572;9.85453;3
LIGH;18.724;81289.137;896.0;3
ACCE;18.727;81289.140;0.67995;-1.03430;10.09395;3
MAGN;18.729;81289.142;-6.80774;20.20341;-37.31583;3
LIGH;18.736;81289.150;896.0;3
ACCE;18.739;81289.150;0.78530;-1.54187;10.63983;3
LIGH;18.743;81289.157;896.0;3
ACCE;18.747;81289.160;0.78530;-1.67594;10.96544;3
MAGN;18.749;81289.162;-4.74372;23.45721;-37.49477;3
LIGH;18.756;81289.170;896.0;3
ACCE;18.757;81289.170;0.79487;-1.81002;10.96544;3
LIGH;18.763;81289.177;895.0;3
ACCE;18.768;81289.180;0.70868;-1.91536;10.89841;3
MAGN;18.769;81289.182;-4.74372;23.45721;-37.49477;3
LIGH;18.776;81289.190;895.0;3
ACCE;18.777;81289.190;0.42138;-1.90578;10.64941;3
LIGH;18.783;81289.197;895.0;3
ACCE;18.787;81289.200;0.39265;-1.98240;10.54406;3
MAGN;18.789;81289.202;-4.74372;23.45721;-37.49477;3
LIGH;18.796;81289.210;895.0;3
ACCE;18.797;81289.210;0.45969;-2.01113;10.28549;3
LIGH;18.803;81289.217;895.0;3
ACCE;18.807;81289.220;0.63207;-2.15478;10.12268;3
MAGN;18.809;81289.222;-4.60561;25.80206;-36.59960;3
LIGH;18.816;81289.230;895.0;3
ACCE;18.817;81289.230;0.82361;-2.40378;10.07480;3
LIGH;18.823;81289.237;896.0;3
ACCE;18.827;81289.240;0.88107;-2.45166;10.23761;3
MAGN;18.829;81289.242;-4.60561;25.80206;-36.59960;3
LIGH;18.836;81289.250;884.0;3
ACCE;18.837;81289.250;1.01514;-2.51870;10.32380;3
LIGH;18.843;81289.257;884.0;3
ACCE;18.848;81289.260;1.10133;-2.71981;10.48660;3
MAGN;18.849;81289.262;-4.60561;25.80206;-36.59960;3
LIGH;18.856;81289.270;884.0;3
ACCE;18.857;81289.270;1.07260;-2.90177;10.36211;3
LIGH;18.863;81289.277;884.0;3
ACCE;18.868;81289.280;1.05345;-3.02627;10.36211;3
MAGN;18.869;81289.282;-6.60787;27.14066;-36.33618;3
LIGH;18.873;81289.287;884.0;3
ACCE;18.877;81289.290;0.99599;-3.13162;10.40999;3
LIGH;18.883;81289.297;884.0;3
ACCE;18.888;81289.300;1.10133;-3.35188;10.76433;3
MAGN;18.889;81289.302;-6.60787;27.14066;-36.33618;3
LIGH;18.896;81289.310;867.0;3
ACCE;18.897;81289.310;1.20668;-3.39019;10.93671;3
SOUN;18.901;51.66;0.00158;37.93
LIGH;18.904;81289.317;867.0;3
ACCE;18.908;81289.320;1.27372;-3.39019;11.21444;3
MAGN;18.909;81289.322;-6.60787;27.14066;-36.33618;3
LIGH;18.916;81289.330;867.0;3
ACCE;18.917;81289.330;1.31202;-3.35188;11.21444;3
LIGH;18.923;81289.337;867.0;3
ACCE;18.927;81289.340;1.30245;-3.59130;10.89841;3
MAGN;18.929;81289.342;-10.12427;27.66023;-35.00174;3
LIGH;18.936;81289.350;867.0;3
ACCE;18.937;81289.350;1.25456;-3.65834;10.60153;3
LIGH;18.943;81289.357;867.0;3
ACCE;18.948;81289.360;1.36948;-3.81157;10.63026;3
MAGN;18.949;81289.362;-10.12427;27.66023;-35.00174;3
LIGH;18.956;81289.370;843.0;3
ACCE;18.957;81289.370;1.52271;-3.95522;10.51533;3
LIGH;18.963;81289.377;843.0;3
ACCE;18.968;81289.380;1.98240;-4.14676;10.39084;3
MAGN;18.969;81289.382;-10.12427;27.66023;-35.00174;3
LIGH;18.976;81289.390;843.0;3
ACCE;18.977;81289.390;2.23140;-4.21380;10.22803;3
LIGH;18.983;81289.397;843.0;3
ACCE;18.987;81289.400;2.42293;-4.25210;10.37168;3
MAGN;18.989;81289.402;-14.37794;27.38489;-32.97415;3
LIGH;18.996;81289.410;843.0;3
ACCE;18.997;81289.410;2.60489;-4.36702;10.35253;3
LIGH;19.003;81289.417;843.0;3
ACCE;19.008;81289.420;2.81558;-4.37660;10.18972;3
MAGN;19.009;81289.422;-14.37794;27.38489;-32.97415;3
LIGH;19.016;81289.430;811.0;3
ACCE;19.017;81289.430;2.79643;-4.37660;10.18972;3
LIGH;19.024;81289.438;811.0;3
ACCE;19.027;81289.440;2.76770;-4.40533;10.21845;3
MAGN;19.029;81289.442;-14.37794;27.38489;-32.97415;3
LIGH;19.036;81289.449;811.0;3
ACCE;19.047;81289.450;2.88262;-4.46279;10.07480;3
ACCE;19.053;81289.460;3.26569;-4.46279;9.73004;3
MAGN;19.054;81289.464;-18.61682;26.36211;-30.28035;3
GNSS;19.055;1491398747.000;39.993870;-0.073836;121.000;0.000;8.0;0.0;28;13
LIGH;19.060;81289.469;811.0;3
ACCE;19.061;81289.470;3.35188;-4.35745;9.58638;3
GNSS;19.062;1491398747.000;39.993870;-0.073836;121.000;0.000;8.0;0.0;28;13
LIGH;19.063;81289.476;811.0;3
LIGH;19.066;81289.480;811.0;3
ACCE;19.067;81289.480;3.41892;-4.22337;9.56723;3
MAGN;19.069;81289.483;-18.61682;26.36211;-30.28035;3
ACCE;19.079;81289.490;3.60088;-4.13718;9.38527;3
ACCE;19.087;81289.500;4.01268;-4.35745;9.26077;3
LIGH;19.093;81289.507;782.0;3
MAGN;19.094;81289.507;-18.61682;26.36211;-30.28035;3
ACCE;19.097;81289.510;4.46279;-4.52983;9.00220;3
LIGH;19.099;81289.513;782.0;3
LIGH;19.103;81289.517;782.0;3
ACCE;19.108;81289.520;4.83629;-4.37660;9.00220;3
MAGN;19.109;81289.523;-23.50786;22.74648;-27.62628;3
LIGH;19.116;81289.530;782.0;3
ACCE;19.117;81289.530;5.12359;-3.62961;8.79151;3
LIGH;19.123;81289.537;782.0;3
ACCE;19.127;81289.540;5.01825;-3.28484;8.76278;3
MAGN;19.129;81289.543;-23.50786;22.74648;-27.62628;3
LIGH;19.136;81289.550;758.0;3
ACCE;19.137;81289.550;4.83629;-3.03585;8.71489;3
WIFI;19.143;81289.492;WAP113;20:17:FF:FF:F1:13;-71
WIFI;19.143;81289.492;WAP213;20:17:FF:FF:F2:13;-67
WIFI;19.143;81289.492;WAP106;20:17:FF:FF:F1:06;-59
WIFI;19.143;81289.492;WAP141;20:17:FF:FF:F1:41;-58
WIFI;19.143;81289.492;WAP310;20:17:FF:FF:F3:10;-59
WIFI;19.143;81289.492;WAP317;20:17:FF:FF:F3:17;-70
WIFI;19.143;81289.492;WAP093;20:17:FF:FF:F0:93;-69
WIFI;19.143;81289.492;WAP139;20:17:FF:FF:F1:39;-59
WIFI;19.143;81289.492;WAP138;20:17:FF:FF:F1:38;-62
WIFI;19.143;81289.492;WAP140;20:17:FF:FF:F1:40;-54
WIFI;19.143;81289.492;WAP092;20:17:FF:FF:F0:92;-77
WIFI;19.143;81289.492;WAP316;20:17:FF:FF:F3:16;-50
WIFI;19.143;81289.492;WAP297;20:17:FF:FF:F2:97;-74
WIFI;19.143;81289.492;WAP044;20:17:FF:FF:F0:44;-80
WIFI;19.143;81289.492;WAP159;20:17:FF:FF:F1:59;-84
WIFI;19.143;81289.492;WAP112;20:17:FF:FF:F1:12;-50
WIFI;19.143;81289.492;WAP180;20:17:FF:FF:F1:80;-80
WIFI;19.143;81289.492;WAP281;20:17:FF:FF:F2:81;-88
WIFI;19.143;81289.492;WAP115;20:17:FF:FF:F1:15;-82
WIFI;19.143;81289.492;WAP107;20:17:FF:FF:F1:07;-89
WIFI;19.143;81289.492;WAP171;20:17:FF:FF:F1:71;-86
WIFI;19.143;81289.492;WAP025;20:17:FF:FF:F0:25;-89
WIFI;19.143;81289.492;WAP181;20:17:FF:FF:F1:81;-91
WIFI;19.143;81289.492;WAP021;20:17:FF:FF:F0:21;-92
WIFI;19.143;81289.492;WAP076;20:17:FF:FF:F0:76;-91
WIFI;19.143;81289.492;WAP319;20:17:FF:FF:F3:19;-79
WIFI;19.143;81289.492;WAP311;20:17:FF:FF:F3:11;-90
WIFI;19.143;81289.492;WAP153;20:17:FF:FF:F1:53;-88
ACCE;19.162;81289.562;4.51068;-2.94008;8.69574;3
LIGH;19.163;81289.566;758.0;3
MAGN;19.163;81289.568;-23.50786;22.74648;-27.62628;3
ACCE;19.164;81289.570;4.60644;-2.92093;8.40844;3
LIGH;19.164;81289.572;758.0;3
LIGH;19.165;81289.577;758.0;3
ACCE;19.168;81289.580;4.65433;-2.81558;8.41801;3
MAGN;19.170;81289.583;-28.45537;17.53892;-24.80934;3
ACCE;19.177;81289.590;4.75967;-2.69108;8.62870;3
LIGH;19.180;81289.594;758.0;3
LIGH;19.184;81289.598;758.0;3
ACCE;19.188;81289.600;4.93206;-2.53785;9.07881;3
MAGN;19.189;81289.602;-28.45537;17.53892;-24.80934;3
LIGH;19.193;81289.607;758.0;3
ACCE;19.197;81289.610;5.23851;-2.69108;8.76278;3
LIGH;19.203;81289.617;739.0;3
ACCE;19.207;81289.620;5.65032;-2.71024;8.46590;3
MAGN;19.209;81289.622;-28.45537;17.53892;-24.80934;3
LIGH;19.216;81289.630;739.0;3
ACCE;19.221;81289.630;5.76524;-2.44209;8.47547;3
LIGH;19.224;81289.638;739.0;3
ACCE;19.228;81289.640;5.91847;-1.81002;8.36055;3
MAGN;19.229;81289.642;-31.36860;11.00763;-22.61150;3
LIGH;19.233;81289.647;739.0;3
ACCE;19.237;81289.650;6.11000;-1.57060;8.15944;3
LIGH;19.246;81289.660;739.0;3
ACCE;19.249;81289.660;6.22492;-1.36948;8.17859;3
MAGN;19.249;81289.662;-31.36860;11.00763;-22.61150;3
LIGH;19.253;81289.667;739.0;3
ACCE;19.257;81289.670;6.34942;-1.30245;8.14986;3
LIGH;19.266;81289.680;711.0;3
ACCE;19.268;81289.680;6.54096;-1.19710;8.39886;3
MAGN;19.269;81289.682;-31.36860;11.00763;-22.61150;3
LIGH;19.273;81289.687;711.0;3
ACCE;19.277;81289.690;6.56969;-1.22583;8.39886;3
LIGH;19.286;81289.700;711.0;3
ACCE;19.287;81289.700;6.52181;-1.27372;8.52336;3
MAGN;19.289;81289.702;-34.01673;3.28147;-19.16615;3
LIGH;19.293;81289.707;711.0;3
ACCE;19.297;81289.710;6.61757;-1.31202;8.36055;3
LIGH;19.306;81289.720;711.0;3
MAGN;19.308;81289.721;-34.01673;3.28147;-19.16615;3
LIGH;19.313;81289.727;711.0;3
ACCE;19.317;81289.720;7.06768;0.10534;7.66145;3
ACCE;19.317;81289.730;7.06768;0.10534;7.66145;3
LIGH;19.326;81289.740;653.0;3
ACCE;19.327;81289.740;6.89530;0.76614;7.73806;3
MAGN;19.329;81289.742;-34.01673;3.28147;-19.16615;3
LIGH;19.333;81289.747;653.0;3
ACCE;19.337;81289.750;6.71334;1.17795;7.30710;3
LIGH;19.346;81289.760;653.0;3
ACCE;19.349;81289.760;6.34942;1.92494;6.69419;3
MAGN;19.349;81289.762;-35.18055;-6.20773;-14.53877;3
LIGH;19.353;81289.767;653.0;3
ACCE;19.357;81289.770;6.33027;2.19309;6.39731;3
LIGH;19.363;81289.777;653.0;3
ACCE;19.367;81289.780;6.27281;2.48039;6.33985;3
MAGN;19.369;81289.782;-35.18055;-6.20773;-14.53877;3
LIGH;19.373;81289.787;653.0;3
ACCE;19.377;81289.790;6.21535;2.76770;6.12916;3
LIGH;19.386;81289.800;508.0;3
ACCE;19.387;81289.800;6.30154;3.46680;6.15789;3
MAGN;19.389;81289.802;-35.18055;-6.20773;-14.53877;3
LIGH;19.393;81289.807;508.0;3
ACCE;19.397;81289.810;6.32069;3.70622;5.82270;3
LIGH;19.406;81289.820;508.0;3
ACCE;19.407;81289.820;6.43561;3.78284;5.35344;3
MAGN;19.409;81289.822;-34.13099;-15.74716;-8.00597;3
LIGH;19.413;81289.827;508.0;3
ACCE;19.417;81289.830;6.56969;4.09887;5.02782;3
LIGH;19.426;81289.840;508.0;3
ACCE;19.427;81289.840;6.46434;4.31914;4.66391;3
MAGN;19.429;81289.842;-34.13099;-15.74716;-8.00597;3
LIGH;19.433;81289.847;508.0;3
ACCE;19.437;81289.850;6.21535;4.60644;4.51068;3
LIGH;19.446;81289.860;286.0;3
ACCE;19.447;81289.860;5.97593;5.03740;4.14676;3
MAGN;19.449;81289.862;-34.13099;-15.74716;-8.00597;3
SOUN;19.452;56.22;0.00172;38.67
LIGH;19.455;81289.867;286.0;3
ACCE;19.457;81289.870;5.32470;5.97593;3.11246;3
LIGH;19.466;81289.880;286.0;3
ACCE;19.468;81289.880;5.03740;6.44519;3.01669;3
MAGN;19.469;81289.882;-31.00815;-24.26368;-0.18448;3
LIGH;19.473;81289.887;286.0;3
ACCE;19.477;81289.890;4.53941;6.67503;2.86347;3
LIGH;19.486;81289.900;286.0;3
ACCE;19.487;81289.900;4.27126;6.78996;2.64320;3
MAGN;19.489;81289.902;-31.00815;-24.26368;-0.18448;3
LIGH;19.493;81289.907;286.0;3
ACCE;19.497;81289.910;4.24253;6.76123;2.24097;3
LIGH;19.506;81289.920;167.0;3
ACCE;19.507;81289.920;4.44364;6.81869;2.26970;3
MAGN;19.509;81289.922;-31.00815;-24.26368;-0.18448;3
LIGH;19.513;81289.927;167.0;3
ACCE;19.517;81289.930;4.65433;6.89530;2.03986;3
LIGH;19.523;81289.937;167.0;3
ACCE;19.528;81289.940;4.72137;7.01022;1.73340;3
MAGN;19.529;81289.942;-25.81041;-30.48244;8.01779;3
LIGH;19.533;81289.947;167.0;3
ACCE;19.537;81289.950;4.42448;7.61356;0.91937;3
LIGH;19.546;81289.960;167.0;3
ACCE;19.547;81289.960;4.07014;7.92002;0.69911;3
MAGN;19.549;81289.962;-25.81041;-30.48244;8.01779;3
LIGH;19.553;81289.967;167.0;3
ACCE;19.557;81289.970;3.66792;8.29351;0.22027;3
LIGH;19.566;81289.980;180.0;3
ACCE;19.568;81289.980;3.25611;8.58082;0.05746;3
MAGN;19.569;81289.982;-25.81041;-30.48244;8.01779;3
LIGH;19.573;81289.987;130.0;3
ACCE;19.577;81289.990;2.43251;8.69574;-0.11492;3
LIGH;19.586;81290.000;130.0;3
ACCE;19.587;81290.000;2.03028;8.59997;-0.04788;3
MAGN;19.589;81290.002;-17.37360;-34.68437;14.23343;3
LIGH;19.593;81290.007;130.0;3
ACCE;19.597;81290.010;1.87705;8.48505;-0.24900;3
LIGH;19.606;81290.020;130.0;3
ACCE;19.607;81290.020;1.90578;8.45632;-0.36392;3
MAGN;19.609;81290.022;-17.37360;-34.68437;14.23343;3
LIGH;19.613;81290.027;130.0;3
ACCE;19.617;81290.030;1.74298;8.75320;-0.41180;3
LIGH;19.626;81290.040;129.0;3
ACCE;19.628;81290.040;1.52271;8.91601;-0.47884;3
MAGN;19.629;81290.042;-17.37360;-34.68437;14.23343;3
LIGH;19.633;81290.047;124.0;3
ACCE;19.641;81290.050;1.18752;8.96389;-0.68953;3
LIGH;19.645;81290.059;124.0;3
ACCE;19.648;81290.060;0.24900;9.00220;-0.64165;3
MAGN;19.649;81290.062;-6.96732;-36.56403;18.93864;3
LIGH;19.653;81290.067;124.0;3
ACCE;19.657;81290.070;-0.24900;9.05966;-0.69911;3
LIGH;19.666;81290.080;124.0;3
ACCE;19.668;81290.080;-0.75657;9.16500;-0.78530;3
MAGN;19.669;81290.082;-6.96732;-36.56403;18.93864;3
LIGH;19.673;81290.087;124.0;3
ACCE;19.677;81290.090;-1.17795;9.40442;-1.11091;3
LIGH;19.683;81290.097;124.0;3
ACCE;19.688;81290.100;-1.87705;9.89284;-1.52271;3
MAGN;19.689;81290.102;-6.96732;-36.56403;18.93864;3
LIGH;19.693;81290.107;132.0;3
ACCE;19.697;81290.110;-2.12605;10.05565;-1.72383;3
LIGH;19.706;81290.120;132.0;3
ACCE;19.707;81290.120;-2.41336;10.16099;-1.81959;3
MAGN;19.709;81290.122;5.60949;-36.20367;20.54451;3
LIGH;19.713;81290.127;132.0;3
ACCE;19.717;81290.130;-2.65278;10.13226;-2.07817;3
LIGH;19.726;81290.140;132.0;3
ACCE;19.728;81290.140;-3.23696;9.93115;-2.10690;3
MAGN;19.729;81290.142;5.60949;-36.20367;20.54451;3
LIGH;19.733;81290.147;132.0;3
ACCE;19.737;81290.150;-3.47638;9.80665;-2.20267;3
LIGH;19.745;81290.159;132.0;3
ACCE;19.747;81290.160;-3.67749;9.62469;-2.03986;3
MAGN;19.749;81290.162;5.60949;-36.20367;20.54451;3
LIGH;19.753;81290.167;140.0;3
ACCE;19.757;81290.170;-3.82115;9.40442;-1.92494;3
LIGH;19.766;81290.180;140.0;3
ACCE;19.768;81290.180;-3.69665;8.95431;-1.34075;3
MAGN;19.769;81290.183;15.77908;-32.90908;20.65162;3
LIGH;19.774;81290.187;140.0;3
ACCE;19.777;81290.190;-3.73495;8.74362;-1.24498;3
LIGH;19.785;81290.198;140.0;3
ACCE;19.788;81290.200;-3.84030;8.54251;-1.09176;3
MAGN;19.789;81290.203;15.77908;-32.90908;20.65162;3
LIGH;19.793;81290.207;140.0;3
ACCE;19.797;81290.210;-3.87861;8.37971;-1.09176;3
LIGH;19.806;81290.220;140.0;3
ACCE;19.807;81290.220;-4.16591;8.25521;-1.16837;3
MAGN;19.809;81290.223;15.77908;-32.90908;20.65162;3
LIGH;19.813;81290.227;147.0;3
ACCE;19.817;81290.230;-4.39575;8.28394;-1.36948;3
LIGH;19.826;81290.240;147.0;3
ACCE;19.829;81290.240;-4.55856;8.28394;-1.34075;3
MAGN;19.829;81290.243;23.37069;-29.37716;20.20341;3
LIGH;19.833;81290.247;147.0;3
ACCE;19.837;81290.250;-4.81713;8.11156;-1.54187;3
LIGH;19.843;81290.257;147.0;3
ACCE;19.848;81290.260;-4.85544;8.00621;-1.62806;3
MAGN;19.849;81290.262;23.37069;-29.37716;20.20341;3
LIGH;19.853;81290.267;147.0;3
ACCE;19.858;81290.270;-4.88417;7.90087;-1.81002;3
LIGH;19.863;81290.277;147.0;3
ACCE;19.867;81290.280;-4.92248;7.85298;-1.83875;3
MAGN;19.869;81290.282;23.37069;-29.37716;20.20341;3
LIGH;19.876;81290.290;148.0;3
ACCE;19.877;81290.290;-5.10444;7.76679;-1.88663;3
LIGH;19.883;81290.297;148.0;3
ACCE;19.888;81290.300;-5.10444;7.71891;-1.74298;3
MAGN;19.889;81290.302;28.60009;-25.74557;20.30992;3
SOUN;19.893;60.76;0.00185;39.34
LIGH;19.896;81290.310;148.0;3
ACCE;19.897;81290.310;-5.16190;7.70933;-1.88663;3
LIGH;19.903;81290.317;148.0;3
ACCE;19.908;81290.320;-5.21936;7.63272;-1.60890;3
MAGN;19.909;81290.322;28.60009;-25.74557;20.30992;3
LIGH;19.916;81290.330;148.0;3
ACCE;19.917;81290.330;-5.29597;7.46991;-1.63763;3
LIGH;19.923;81290.337;148.0;3
ACCE;19.927;81290.340;-5.29597;7.29753;-1.57060;3
MAGN;19.929;81290.342;28.60009;-25.74557;20.30992;3
LIGH;19.936;81290.350;148.0;3
ACCE;19.937;81290.350;-5.33428;7.12514;-1.62806;3
LIGH;19.943;81290.357;148.0;3
ACCE;19.947;81290.360;-5.43963;6.99107;-1.58975;3
MAGN;19.949;81290.362;32.09040;-22.45717;20.12168;3
LIGH;19.956;81290.370;148.0;3
ACCE;19.957;81290.370;-5.57370;6.68461;-1.62806;3
LIGH;19.963;81290.377;148.0;3
ACCE;19.967;81290.380;-5.60243;6.62715;-1.66636;3
MAGN;19.969;81290.382;32.09040;-22.45717;20.12168;3
LIGH;19.976;81290.390;148.0;3
ACCE;19.977;81290.390;-5.65989;6.68461;-1.96325;3
LIGH;19.983;81290.397;148.0;3
ACCE;19.987;81290.400;-5.82270;6.78996;-2.12605;3
MAGN;19.989;81290.402;32.09040;-22.45717;20.12168;3
LIGH;19.996;81290.410;148.0;3
ACCE;19.997;81290.410;-5.88974;6.78996;-2.65278;3
LIGH;20.003;81290.417;145.0;3
ACCE;20.007;81290.420;-5.98550;6.74207;-2.89220;3
MAGN;20.009;81290.422;34.53424;-18.85466;20.00021;3
LIGH;20.013;81290.427;145.0;3
ACCE;20.017;81290.430;-6.22492;6.80911;-3.13162;3
LIGH;20.023;81290.437;145.0;3
ACCE;20.027;81290.440;-6.71334;6.77080;-3.28484;3
MAGN;20.029;81290.442;34.53424;-18.85466;20.00021;3
LIGH;20.037;81290.451;145.0;3
ACCE;20.038;81290.450;-6.91445;6.63673;-3.24654;3
LIGH;20.045;81290.458;145.0;3
ACCE;20.050;81290.460;-6.93361;6.47392;-3.04542;3
MAGN;20.056;81290.463;34.53424;-18.85466;20.00021;3
GNSS;20.057;1491398748.000;39.993876;-0.073838;121.000;0.000;7.0;0.0;28;13
ACCE;20.059;81290.470;-6.83784;6.29196;-2.96881;3
LIGH;20.060;81290.472;148.0;3
GNSS;20.060;1491398748.000;39.993876;-0.073838;121.000;0.000;7.0;0.0;28;13
LIGH;20.063;81290.477;140.0;3
ACCE;20.069;81290.481;-6.71334;6.13873;-2.88262;3
MAGN;20.070;81290.483;36.05731;-16.33222;21.04639;3
LIGH;20.076;81290.490;140.0;3
ACCE;20.077;81290.490;-6.77080;6.11000;-3.15077;3
LIGH;20.084;81290.497;140.0;3
ACCE;20.087;81290.500;-6.80911;6.13873;-3.20823;3
MAGN;20.089;81290.502;36.05731;-16.33222;21.04639;3
LIGH;20.096;81290.510;140.0;3
ACCE;20.097;81290.510;-6.79953;6.13873;-3.28484;3
LIGH;20.103;81290.517;140.0;3
ACCE;20.107;81290.520;-6.84742;5.93762;-3.32315;3
MAGN;20.109;81290.522;36.05731;-16.33222;21.04639;3
LIGH;20.116;81290.530;140.0;3
ACCE;20.117;81290.530;-6.79953;5.82270;-3.50511;3
LIGH;20.123;81290.537;135.0;3
ACCE;20.128;81290.540;-6.73250;5.79397;-3.42850;3
MAGN;20.129;81290.542;36.58365;-13.37896;22.11582;3
LIGH;20.136;81290.550;135.0;3
ACCE;20.137;81290.550;-6.83784;5.80354;-3.46680;3
LIGH;20.143;81290.557;135.0;3
ACCE;20.147;81290.560;-6.96234;5.64074;-3.51469;3
MAGN;20.149;81290.562;36.58365;-13.37896;22.11582;3
LIGH;20.156;81290.570;135.0;3
ACCE;20.157;81290.570;-6.89530;5.61201;-3.79242;3
LIGH;20.163;81290.577;135.0;3
ACCE;20.167;81290.580;-6.78996;5.65989;-3.86903;3
MAGN;20.169;81290.582;36.58365;-13.37896;22.11582;3
LIGH;20.173;81290.587;135.0;3
ACCE;20.177;81290.590;-6.78038;5.73651;-4.00311;3
LIGH;20.183;81290.597;142.0;3
ACCE;20.187;81290.600;-6.81869;5.75566;-3.96480;3
MAGN;20.189;81290.602;36.39361;-10.99280;23.77778;3
LIGH;20.196;81290.610;127.0;3
ACCE;20.197;81290.610;-6.78038;5.62159;-4.06057;3
LIGH;20.203;81290.617;127.0;3
ACCE;20.208;81290.620;-6.70376;5.49709;-4.00311;3
MAGN;20.209;81290.622;36.39361;-10.99280;23.77778;3
LIGH;20.216;81290.630;127.0;3
ACCE;20.217;81290.630;-6.41646;5.37259;-4.07014;3
LIGH;20.223;81290.637;127.0;3
ACCE;20.227;81290.640;-6.29196;5.33428;-4.03184;3
MAGN;20.229;81290.642;36.39361;-10.99280;23.77778;3
LIGH;20.236;81290.650;127.0;3
ACCE;20.237;81290.650;-6.26323;5.40132;-4.16591;3
LIGH;20.243;81290.657;127.0;3
ACCE;20.248;81290.660;-6.26323;5.43005;-4.09887;3
MAGN;20.249;81290.662;35.46947;-9.12536;25.26540;3
LIGH;20.256;81290.670;119.0;3
ACCE;20.257;81290.670;-6.30154;5.43963;-4.45322;3
LIGH;20.263;81290.677;119.0;3
ACCE;20.267;81290.680;-6.34942;5.45878;-4.54898;3
MAGN;20.269;81290.682;35.46947;-9.12536;25.26540;3
LIGH;20.276;81290.690;119.0;3
ACCE;20.277;81290.690;-6.40688;5.50666;-4.70221;3
LIGH;20.283;81290.697;119.0;3
ACCE;20.287;81290.700;-6.34942;5.42047;-4.77883;3
MAGN;20.289;81290.702;35.46947;-9.12536;25.26540;3
LIGH;20.296;81290.710;119.0;3
ACCE;20.297;81290.710;-6.19619;5.37259;-5.04698;3
LIGH;20.303;81290.717;119.0;3
ACCE;20.307;81290.720;-6.12916;5.45878;-5.05655;3
MAGN;20.309;81290.722;33.77820;-7.90779;26.74502;3
LIGH;20.316;81290.730;111.0;3
ACCE;20.317;81290.730;-5.99508;5.53539;-5.33428;3
LIGH;20.323;81290.737;111.0;3
ACCE;20.328;81290.740;-5.67905;5.57370;-5.55455;3
MAGN;20.329;81290.742;33.77820;-7.90779;26.74502;3
LIGH;20.333;81290.747;111.0;3
ACCE;20.337;81290.750;-5.68862;5.70778;-5.88016;3
LIGH;20.343;81290.757;111.0;3
ACCE;20.348;81290.760;-5.87058;5.86101;-6.01423;3
MAGN;20.349;81290.762;33.77820;-7.90779;26.74502;3
LIGH;20.353;81290.767;111.0;3
ACCE;20.358;81290.770;-6.11000;5.94720;-6.24408;3
LIGH;20.363;81290.777;111.0;3
ACCE;20.368;81290.780;-6.25365;5.72693;-6.08127;3
MAGN;20.369;81290.782;31.82936;-7.42265;28.66578;3
LIGH;20.376;81290.790;103.0;3
ACCE;20.377;81290.790;-6.29196;5.55455;-6.10043;3
LIGH;20.383;81290.797;103.0;3
ACCE;20.388;81290.800;-6.28239;5.40132;-5.96635;3
MAGN;20.389;81290.802;31.82936;-7.42265;28.66578;3
LIGH;20.396;81290.810;103.0;3
ACCE;20.397;81290.810;-6.13873;5.27682;-5.89931;3
LIGH;20.403;81290.817;103.0;3
ACCE;20.408;81290.820;-5.65989;5.40132;-5.98550;3
MAGN;20.409;81290.822;31.82936;-7.42265;28.66578;3
LIGH;20.416;81290.830;103.0;3
ACCE;20.417;81290.830;-5.39174;5.61201;-6.30154;3
LIGH;20.423;81290.837;103.0;3
ACCE;20.427;81290.840;-5.20021;5.85143;-6.49307;3
MAGN;20.429;81290.842;29.06736;-7.61296;30.37187;3
LIGH;20.436;81290.850;91.0;3
ACCE;20.437;81290.850;-5.14275;6.13873;-6.86657;3
LIGH;20.443;81290.857;91.0;3
SOUN;20.444;57.42;0.00175;38.85
ACCE;20.448;81290.860;-4.97036;6.44519;-7.54652;3
MAGN;20.449;81290.862;29.06736;-7.61296;30.37187;3
LIGH;20.456;81290.870;91.0;3
ACCE;20.457;81290.870;-4.95121;6.71334;-7.92002;3
LIGH;20.463;81290.877;91.0;3
ACCE;20.468;81290.880;-4.95121;6.89530;-7.92960;3
MAGN;20.469;81290.882;29.06736;-7.61296;30.37187;3
LIGH;20.476;81290.890;91.0;3
ACCE;20.477;81290.890;-4.89375;6.95276;-7.84340;3
LIGH;20.483;81290.897;91.0;3
ACCE;20.487;81290.900;-4.47237;6.65588;-7.54652;3
MAGN;20.489;81290.902;24.59007;-8.62997;32.44186;3
LIGH;20.493;81290.907;80.0;3
ACCE;20.497;81290.910;-4.17549;6.61757;-7.62314;3
LIGH;20.503;81290.917;80.0;3
ACCE;20.507;81290.920;-3.93607;6.70376;-7.48906;3
MAGN;20.509;81290.922;24.59007;-8.62997;32.44186;3
LIGH;20.513;81290.927;80.0;3
ACCE;20.517;81290.930;-3.67749;6.85699;-7.30710;3
LIGH;20.526;81290.940;80.0;3
ACCE;20.527;81290.940;-2.91135;7.00065;-6.89530;3
MAGN;20.529;81290.942;24.59007;-8.62997;32.44186;3
LIGH;20.533;81290.947;80.0;3
ACCE;20.537;81290.950;-2.54743;7.05811;-6.90488;3
LIGH;20.546;81290.960;80.0;3
ACCE;20.547;81290.960;-2.21224;7.05811;-6.82826;3
MAGN;20.549;81290.962;17.18065;-12.15294;34.65137;3
LIGH;20.553;81290.967;84.0;3
ACCE;20.560;81290.970;-1.88663;7.04853;-6.83784;3
LIGH;20.566;81290.980;77.0;3
ACCE;20.568;81290.980;-1.05345;7.10599;-6.71334;3
MAGN;20.569;81290.982;17.18065;-12.15294;34.65137;3
LIGH;20.573;81290.987;77.0;3
ACCE;20.577;81290.990;-0.67995;7.28795;-6.80911;3
LIGH;20.586;81291.000;77.0;3
ACCE;20.587;81291.000;-0.42138;7.56568;-6.78996;3
MAGN;20.589;81291.002;17.18065;-12.15294;34.65137;3
LIGH;20.593;81291.007;77.0;3
ACCE;20.597;81291.010;-0.02873;7.98706;-6.85699;3
LIGH;20.606;81291.020;77.0;3
ACCE;20.607;81291.020;0.22984;8.05409;-6.65588;3
MAGN;20.609;81291.022;6.85319;-16.24937;35.04348;3
LIGH;20.613;81291.027;77.0;3
ACCE;20.617;81291.030;0.53630;8.02536;-6.53138;3
LIGH;20.626;81291.040;78.0;3
ACCE;20.627;81291.040;0.81403;7.87214;-6.22492;3
MAGN;20.629;81291.042;6.85319;-16.24937;35.04348;3
LIGH;20.633;81291.047;78.0;3
ACCE;20.637;81291.050;1.44610;7.41245;-5.65989;3
LIGH;20.646;81291.060;78.0;3
ACCE;20.647;81291.060;1.86748;7.25922;-5.30555;3
MAGN;20.649;81291.062;6.85319;-16.24937;35.04348;3
LIGH;20.653;81291.067;78.0;3
ACCE;20.657;81291.070;2.25055;7.21134;-5.10444;3
LIGH;20.663;81291.077;78.0;3
ACCE;20.667;81291.080;2.68151;7.18261;-4.84586;3
MAGN;20.669;81291.082;-4.89454;-19.00139;34.47798;3
LIGH;20.673;81291.087;78.0;3
ACCE;20.677;81291.090;3.40934;7.27837;-4.67348;3
LIGH;20.686;81291.100;85.0;3
ACCE;20.687;81291.100;3.65834;7.43160;-4.49152;3
MAGN;20.689;81291.102;-4.89454;-19.00139;34.47798;3
LIGH;20.693;81291.107;85.0;3
ACCE;20.697;81291.110;3.83072;7.52737;-4.52025;3
LIGH;20.706;81291.120;85.0;3
ACCE;20.708;81291.120;4.17549;7.63272;-4.17549;3
MAGN;20.709;81291.122;-4.89454;-19.00139;34.47798;3
LIGH;20.713;81291.127;85.0;3
ACCE;20.717;81291.130;4.40533;7.60398;-3.97437;3
LIGH;20.723;81291.137;85.0;3
ACCE;20.727;81291.140;4.67348;7.50822;-3.64876;3
MAGN;20.729;81291.142;-16.63698;-20.03688;31.27531;3
LIGH;20.733;81291.147;85.0;3
ACCE;20.737;81291.150;4.94163;7.49864;-3.46680;3
LIGH;20.746;81291.160;93.0;3
ACCE;20.749;81291.160;5.28640;7.28795;-2.98796;3
MAGN;20.749;81291.162;-16.63698;-20.03688;31.27531;3
LIGH;20.753;81291.167;93.0;3
ACCE;20.757;81291.170;5.50666;7.12514;-2.81558;3
LIGH;20.766;81291.180;93.0;3
ACCE;20.769;81291.180;5.75566;7.01022;-2.56658;3
MAGN;20.770;81291.183;-16.63698;-20.03688;31.27531;3
LIGH;20.773;81291.187;93.0;3
ACCE;20.777;81291.190;5.91847;6.96234;-2.46124;3
LIGH;20.786;81291.199;93.0;3
ACCE;20.787;81291.200;6.09085;6.92403;-2.15478;3
MAGN;20.788;81291.202;-25.95863;-20.43802;26.56695;3
LIGH;20.793;81291.207;93.0;3
ACCE;20.797;81291.210;6.18662;6.91445;-2.08774;3
LIGH;20.806;81291.219;104.0;3
ACCE;20.807;81291.220;6.29196;6.78996;-1.81959;3
MAGN;20.808;81291.222;-25.95863;-20.43802;26.56695;3
LIGH;20.813;81291.227;104.0;3
ACCE;20.817;81291.230;6.38773;6.76123;-1.72383;3
LIGH;20.823;81291.237;104.0;3
ACCE;20.828;81291.240;6.51223;6.63673;-1.38864;3
MAGN;20.829;81291.242;-25.95863;-20.43802;26.56695;3
LIGH;20.833;81291.247;104.0;3
ACCE;20.837;81291.250;6.60800;6.54096;-1.18752;3
LIGH;20.846;81291.259;104.0;3
ACCE;20.847;81291.260;6.73250;6.46434;-0.90022;3
MAGN;20.849;81291.262;-32.62822;-18.81986;22.31814;3
LIGH;20.853;81291.267;104.0;3
ACCE;20.857;81291.270;6.80911;6.40688;-0.74699;3
LIGH;20.866;81291.279;111.0;3
ACCE;20.868;81291.280;7.01980;6.30154;-0.58419;3
MAGN;20.869;81291.282;-32.62822;-18.81986;22.31814;3
LIGH;20.873;81291.287;111.0;3
ACCE;20.877;81291.290;7.08684;6.24408;-0.61292;3
SOUN;20.885;48.75;0.00149;37.43
LIGH;20.888;81291.299;111.0;3
ACCE;20.889;81291.300;7.14430;6.21535;-0.51715;3
MAGN;20.889;81291.302;-32.62822;-18.81986;22.31814;3
LIGH;20.893;81291.307;111.0;3
ACCE;20.897;81291.310;7.15387;6.22492;-0.46926;3
LIGH;20.906;81291.320;111.0;3
ACCE;20.908;81291.320;7.27837;6.20577;-0.31603;3
MAGN;20.909;81291.322;-36.55624;-16.66488;18.60953;3
LIGH;20.913;81291.327;111.0;3
ACCE;20.917;81291.330;7.30710;6.18662;-0.30646;3
LIGH;20.926;81291.339;115.0;3
ACCE;20.928;81291.340;7.30710;6.11958;-0.00958;3
MAGN;20.929;81291.342;-36.55624;-16.66488;18.60953;3
LIGH;20.933;81291.347;115.0;3
ACCE;20.937;81291.350;7.31668;5.96635;0.12450;3
LIGH;20.946;81291.360;115.0;3
ACCE;20.947;81291.360;7.38372;5.72693;0.38307;3
MAGN;20.948;81291.362;-36.55624;-16.66488;18.60953;3
LIGH;20.953;81291.367;115.0;3
ACCE;20.957;81291.370;7.40287;5.63116;0.47884;3
LIGH;20.966;81291.380;115.0;3
ACCE;20.967;81291.380;7.48906;5.55455;0.64165;3
MAGN;20.969;81291.383;-40.34748;-14.73334;14.90027;3
LIGH;20.973;81291.387;115.0;3
ACCE;20.977;81291.390;7.71891;5.55455;0.61292;3
LIGH;20.983;81291.397;115.0;3
ACCE;20.988;81291.400;7.83383;5.63116;0.63207;3
MAGN;20.989;81291.402;-40.34748;-14.73334;14.90027;3
LIGH;20.993;81291.407;120.0;3
ACCE;20.997;81291.410;7.89129;5.65989;0.58419;3
LIGH;21.006;81291.420;120.0;3
ACCE;21.007;81291.420;7.87214;5.59285;0.61292;3
MAGN;21.009;81291.422;-40.34748;-14.73334;14.90027;3
LIGH;21.013;81291.427;120.0;3
ACCE;21.017;81291.430;7.69975;5.38217;0.56503;3
LIGH;21.026;81291.440;120.0;3
ACCE;21.027;81291.440;7.66145;5.24809;0.81403;3
MAGN;21.029;81291.442;-42.16400;-12.40281;10.85940;3
LIGH;21.035;81291.448;120.0;3
ACCE;21.038;81291.450;7.64229;5.11401;0.95768;3
LIGH;21.049;81291.460;120.0;3
ACCE;21.050;81291.460;7.70933;5.01825;1.26414;3
MAGN;21.051;81291.463;-42.16400;-12.40281;10.85940;3
LIGH;21.058;81291.468;126.0;3
ACCE;21.059;81291.470;7.87214;4.83629;1.86748;3
GNSS;21.060;1491398749.000;39.993868;-0.073840;120.000;0.000;7.0;0.0;28;12
ACCE;21.069;81291.480;7.86256;4.75010;2.16436;3
LIGH;21.070;81291.483;126.0;3
GNSS;21.070;1491398749.000;39.993868;-0.073840;120.000;0.000;7.0;0.0;28;12
MAGN;21.072;81291.485;-42.16400;-12.40281;10.85940;3
LIGH;21.074;81291.488;126.0;3
ACCE;21.077;81291.490;7.88171;4.67348;2.22182;3
ACCE;21.088;81291.500;7.83383;4.58729;2.37505;3
LIGH;21.091;81291.503;126.0;3
MAGN;21.093;81291.506;-42.80660;-9.91102;6.04362;3
LIGH;21.096;81291.509;126.0;3
ACCE;21.098;81291.510;7.81467;4.54898;2.55701;3
ACCE;21.108;81291.520;7.85298;4.42448;2.70066;3
LIGH;21.110;81291.524;122.0;3
MAGN;21.111;81291.524;-42.80660;-9.91102;6.04362;3
LIGH;21.114;81291.527;135.0;3
ACCE;21.117;81291.530;7.87214;4.21380;2.93050;3
LIGH;21.126;81291.540;135.0;3
ACCE;21.127;81291.540;7.87214;4.05099;3.10289;3
MAGN;21.129;81291.542;-42.80660;-9.91102;6.04362;3
LIGH;21.133;81291.547;135.0;3
ACCE;21.137;81291.550;7.81467;3.93607;3.43807;3
LIGH;21.143;81291.557;135.0;3
ACCE;21.147;81291.560;7.74764;3.99353;3.62961;3
MAGN;21.149;81291.562;-43.47884;-6.39439;0.93342;3
LIGH;21.153;81291.567;135.0;3
ACCE;21.157;81291.570;7.71891;4.05099;3.60088;3
LIGH;21.163;81291.577;135.0;3
ACCE;21.168;81291.580;7.73806;3.85945;3.74453;3
MAGN;21.169;81291.582;-43.47884;-6.39439;0.93342;3
LIGH;21.176;81291.590;158.0;3
ACCE;21.177;81291.590;7.69018;3.68707;3.75411;3
LIGH;21.183;81291.597;158.0;3
ACCE;21.187;81291.600;7.63272;3.51469;4.29999;3
MAGN;21.189;81291.602;-43.47884;-6.39439;0.93342;3
LIGH;21.196;81291.610;158.0;3
ACCE;21.197;81291.610;7.54652;3.31358;5.06613;3
LIGH;21.203;81291.617;158.0;3
ACCE;21.208;81291.620;7.22091;3.16992;4.90333;3
MAGN;21.209;81291.622;-42.91878;-3.42775;-4.43544;3
LIGH;21.216;81291.630;158.0;3
ACCE;21.217;81291.630;7.03895;3.22738;4.82671;3
LIGH;21.223;81291.637;158.0;3
ACCE;21.227;81291.640;6.87615;3.19865;5.06613;3
MAGN;21.229;81291.642;-42.91878;-3.42775;-4.43544;3
LIGH;21.236;81291.650;235.0;3
ACCE;21.237;81291.650;6.79953;3.13162;5.36301;3
LIGH;21.243;81291.657;235.0;3
ACCE;21.247;81291.660;6.78996;2.77727;6.19619;3
MAGN;21.249;81291.662;-42.91878;-3.42775;-4.43544;3
LIGH;21.256;81291.670;235.0;3
ACCE;21.257;81291.670;6.78038;2.75812;6.36858;3
LIGH;21.263;81291.677;235.0;3
ACCE;21.268;81291.680;6.76123;2.70066;6.57927;3
MAGN;21.269;81291.682;-41.47296;0.03890;-10.03194;3
LIGH;21.276;81291.690;235.0;3
ACCE;21.277;81291.690;6.75165;2.66235;6.56011;3
LIGH;21.283;81291.697;235.0;3
ACCE;21.288;81291.700;6.69419;2.62405;6.44519;3
MAGN;21.289;81291.702;-41.47296;0.03890;-10.03194;3
LIGH;21.296;81291.710;372.0;3
ACCE;21.297;81291.710;6.56011;2.46124;6.33027;3
LIGH;21.303;81291.717;372.0;3
ACCE;21.307;81291.720;6.42604;2.28886;6.47392;3
MAGN;21.309;81291.722;-41.47296;0.03890;-10.03194;3
LIGH;21.313;81291.727;372.0;3
ACCE;21.317;81291.730;6.30154;2.15478;6.68461;3
LIGH;21.323;81291.737;372.0;3
ACCE;21.328;81291.740;6.09085;2.00155;7.22091;3
MAGN;21.329;81291.742;-39.30627;3.32156;-15.07233;3
LIGH;21.336;81291.750;372.0;3
ACCE;21.337;81291.750;5.99508;1.89621;7.38372;3
LIGH;21.343;81291.757;372.0;3
ACCE;21.348;81291.760;5.90889;1.79086;7.68060;3
MAGN;21.349;81291.762;-39.30627;3.32156;-15.07233;3
LIGH;21.356;81291.770;328.0;3
ACCE;21.357;81291.770;5.93762;1.57060;7.96790;3
LIGH;21.363;81291.777;540.0;3
ACCE;21.368;81291.780;5.88974;1.46525;8.12113;3
MAGN;21.369;81291.782;-39.30627;3.32156;-15.07233;3
LIGH;21.376;81291.790;540.0;3
ACCE;21.377;81291.790;5.81312;1.39821;8.05409;3
LIGH;21.383;81291.797;540.0;3
ACCE;21.387;81291.800;5.74608;1.37906;8.13071;3
MAGN;21.389;81291.802;-36.15393;6.40582;-19.80884;3
LIGH;21.396;81291.810;540.0;3
ACCE;21.397;81291.810;5.57370;1.25456;8.00621;3
LIGH;21.403;81291.817;540.0;3
ACCE;21.408;81291.820;5.45878;1.13964;8.04452;3
MAGN;21.409;81291.822;-36.15393;6.40582;-19.80884;3
LIGH;21.416;81291.830;540.0;3
ACCE;21.417;81291.830;5.35344;1.05345;8.04452;3
LIGH;21.423;81291.837;692.0;3
ACCE;21.427;81291.840;5.21936;1.01514;8.09240;3
MAGN;21.429;81291.842;-36.15393;6.40582;-19.80884;3
LIGH;21.436;81291.850;692.0;3
SOUN;21.437;47.08;0.00144;37.13
ACCE;21.439;81291.850;4.91290;0.85234;8.13071;3
LIGH;21.443;81291.857;692.0;3
ACCE;21.447;81291.860;4.78840;0.78530;8.32224;3
MAGN;21.449;81291.862;-33.61985;9.28977;-23.30352;3
LIGH;21.456;81291.870;692.0;3
ACCE;21.457;81291.870;4.68306;0.71826;8.39886;3
LIGH;21.463;81291.877;692.0;3
ACCE;21.468;81291.880;4.43406;0.48842;8.60955;3
MAGN;21.469;81291.882;-33.61985;9.28977;-23.30352;3
LIGH;21.473;81291.887;692.0;3
ACCE;21.477;81291.890;4.31914;0.38307;8.64786;3
LIGH;21.483;81291.897;810.0;3
ACCE;21.487;81291.900;4.22337;0.37350;8.87770;3
MAGN;21.489;81291.902;-33.61985;9.28977;-23.30352;3
LIGH;21.496;81291.910;810.0;3
ACCE;21.497;81291.910;4.10845;0.38307;8.88728;3
LIGH;21.503;81291.917;810.0;3
ACCE;21.507;81291.920;3.96480;0.34477;8.80109;3
MAGN;21.509;81291.922;-30.04760;12.64540;-26.50941;3
LIGH;21.516;81291.930;810.0;3
ACCE;21.517;81291.930;3.62003;0.11492;8.74362;3
LIGH;21.523;81291.937;810.0;3
ACCE;21.527;81291.940;3.48596;-0.01915;8.81066;3
MAGN;21.529;81291.942;-30.04760;12.64540;-26.50941;3
LIGH;21.536;81291.950;810.0;3
ACCE;21.537;81291.950;3.36146;-0.14365;8.78193;3
LIGH;21.543;81291.957;872.0;3
ACCE;21.547;81291.960;3.11246;-0.45011;8.85855;3
MAGN;21.549;81291.962;-30.04760;12.64540;-26.50941;3
LIGH;21.556;81291.970;872.0;3
ACCE;21.557;81291.970;2.94008;-0.60334;8.89685;3
LIGH;21.563;81291.977;872.0;3
ACCE;21.567;81291.980;2.79643;-0.72784;9.13627;3
MAGN;21.569;81291.982;-25.75497;16.06006;-29.30536;3
LIGH;21.576;81291.990;872.0;3
ACCE;21.577;81291.990;2.64320;-0.85234;9.27993;3
LIGH;21.583;81291.997;872.0;3
ACCE;21.587;81292.000;2.44209;-1.13006;9.66300;3
MAGN;21.589;81292.002;-25.75497;16.06006;-29.30536;3
LIGH;21.596;81292.010;872.0;3
ACCE;21.597;81292.010;2.38462;-1.23541;9.73961;3
LIGH;21.603;81292.017;860.0;3
ACCE;21.607;81292.020;2.29843;-1.37906;10.00776;3
MAGN;21.609;81292.022;-25.75497;16.06006;-29.30536;3
LIGH;21.616;81292.030;891.0;3
ACCE;21.617;81292.030;2.23140;-1.54187;10.02692;3
LIGH;21.623;81292.037;891.0;3
ACCE;21.627;81292.040;2.11647;-1.80044;10.18972;3
MAGN;21.629;81292.042;-21.92917;19.66440;-31.63846;3
LIGH;21.633;81292.047;891.0;3
ACCE;21.639;81292.050;2.01113;-1.93451;10.11311;3
LIGH;21.643;81292.057;891.0;3
ACCE;21.648;81292.060;1.87705;-2.12605;10.14184;3
MAGN;21.649;81292.062;-21.92917;19.66440;-31.63846;3
LIGH;21.656;81292.070;891.0;3
ACCE;21.657;81292.070;1.73340;-2.25055;10.14184;3
LIGH;21.663;81292.077;891.0;3
ACCE;21.668;81292.080;1.55144;-2.35589;10.19930;3
MAGN;21.669;81292.082;-21.92917;19.66440;-31.63846;3
LIGH;21.676;81292.090;892.0;3
ACCE;21.677;81292.090;1.40779;-2.47082;10.11311;3
LIGH;21.683;81292.097;892.0;3
ACCE;21.687;81292.100;1.25456;-2.59531;10.18015;3
MAGN;21.689;81292.102;-18.05711;22.84984;-33.67865;3
LIGH;21.696;81292.110;892.0;3
ACCE;21.697;81292.110;0.86191;-2.78685;10.25676;3
LIGH;21.703;81292.117;892.0;3
ACCE;21.707;81292.120;0.80445;-2.87304;10.44830;3
MAGN;21.709;81292.122;-18.05711;22.84984;-33.67865;3
LIGH;21.716;81292.130;892.0;3
ACCE;21.717;81292.130;0.75657;-2.93050;10.50576;3
LIGH;21.723;81292.137;892.0;3
ACCE;21.728;81292.140;0.79487;-2.90177;10.68772;3
MAGN;21.729;81292.142;-18.05711;22.84984;-33.67865;3
LIGH;21.736;81292.150;874.0;3
ACCE;21.737;81292.150;0.62249;-2.97839;10.63026;3
LIGH;21.743;81292.157;874.0;3
ACCE;21.748;81292.160;0.55545;-2.99754;10.69729;3
MAGN;21.749;81292.162;-14.69593;26.29675;-35.29211;3
LIGH;21.756;81292.170;874.0;3
ACCE;21.757;81292.170;0.45011;-3.02627;10.53449;3
LIGH;21.763;81292.177;874.0;3
ACCE;21.767;81292.180;0.33519;-3.05500;10.45787;3
MAGN;21.769;81292.182;-14.69593;26.29675;-35.29211;3
LIGH;21.776;81292.190;874.0;3
ACCE;21.777;81292.190;0.01915;-3.13162;10.16099;3
LIGH;21.783;81292.197;874.0;3
ACCE;21.788;81292.200;-0.08619;-3.17950;10.21845;3
MAGN;21.789;81292.202;-14.69593;26.29675;-35.29211;3
LIGH;21.793;81292.207;863.0;3
ACCE;21.797;81292.210;-0.21069;-3.19865;10.19930;3
LIGH;21.803;81292.217;863.0;3
ACCE;21.807;81292.220;-0.30646;-3.16992;10.28549;3
MAGN;21.809;81292.222;-11.11699;28.63807;-35.80898;3
LIGH;21.813;81292.227;863.0;3
ACCE;21.817;81292.230;-0.33519;-3.24654;10.51533;3
LIGH;21.826;81292.240;863.0;3
ACCE;21.828;81292.240;-0.36392;-3.29442;10.72602;3
MAGN;21.829;81292.242;-11.11699;28.63807;-35.80898;3
LIGH;21.833;81292.247;863.0;3
ACCE;21.837;81292.250;-0.39265;-3.35188;10.71645;3
LIGH;21.846;81292.260;863.0;3
ACCE;21.848;81292.260;-0.37350;-3.31358;10.91756;3
MAGN;21.849;81292.262;-11.11699;28.63807;-35.80898;3
LIGH;21.853;81292.267;854.0;3
ACCE;21.857;81292.270;-0.44053;-3.22738;11.15698;3
LIGH;21.866;81292.280;854.0;3
ACCE;21.869;81292.280;-0.45011;-3.24654;11.46344;3
MAGN;21.870;81292.283;-8.99852;29.95910;-36.47002;3
LIGH;21.873;81292.287;854.0;3
ACCE;21.877;81292.290;-0.44053;-3.28484;11.43471;3
LIGH;21.886;81292.300;854.0;3
ACCE;21.888;81292.300;-0.16281;-3.30400;11.58794;3
MAGN;21.889;81292.302;-8.99852;29.95910;-36.47002;3
LIGH;21.893;81292.307;854.0;3
ACCE;21.897;81292.310;0.07661;-3.31358;11.43471;3
LIGH;21.906;81292.320;854.0;3
ACCE;21.908;81292.320;0.38307;-3.38061;11.31979;3
MAGN;21.909;81292.322;-8.99852;29.95910;-36.47002;3
LIGH;21.913;81292.327;849.0;3
ACCE;21.917;81292.330;0.72784;-3.33273;11.08994;3
LIGH;21.926;81292.340;856.0;3
ACCE;21.927;81292.340;1.22583;-3.00712;10.81221;3
MAGN;21.929;81292.342;-9.98175;29.41241;-35.57730;3
LIGH;21.933;81292.347;856.0;3
ACCE;21.937;81292.350;1.55144;-2.86347;10.71645;3
LIGH;21.946;81292.360;856.0;3
ACCE;21.947;81292.360;1.85790;-2.78685;10.75475;3
MAGN;21.949;81292.362;-9.98175;29.41241;-35.57730;3
LIGH;21.953;81292.367;856.0;3
ACCE;21.957;81292.370;2.02071;-2.71024;10.54406;3
LIGH;21.963;81292.377;856.0;3
ACCE;21.967;81292.380;2.04944;-2.45166;10.28549;3
MAGN;21.969;81292.382;-9.98175;29.41241;-35.57730;3
LIGH;21.973;81292.387;856.0;3
ACCE;21.977;81292.390;2.10690;-2.30801;10.14184;3
LIGH;21.986;81292.400;874.0;3
ACCE;21.987;81292.400;2.22182;-2.12605;10.19930;3
SOUN;21.988;100.76;0.00308;43.74
MAGN;21.990;81292.402;-13.76517;27.39472;-34.74878;3
LIGH;21.993;81292.407;874.0;3
ACCE;21.997;81292.410;2.37505;-1.87705;10.15141;3
LIGH;22.006;81292.420;874.0;3
ACCE;22.007;81292.420;2.68151;-1.56102;9.95988;3
MAGN;22.009;81292.422;-13.76517;27.39472;-34.74878;3
LIGH;22.013;81292.427;874.0;3
ACCE;22.017;81292.430;2.82516;-1.39821;9.66300;3
LIGH;22.026;81292.440;874.0;3
ACCE;22.027;81292.440;2.90177;-1.21625;9.51935;3
MAGN;22.029;81292.442;-13.76517;27.39472;-34.74878;3
LIGH;22.036;81292.447;874.0;3
ACCE;22.046;81292.450;3.05500;-1.04387;9.37569;3
LIGH;22.048;81292.461;880.0;3
ACCE;22.048;81292.460;3.42850;-0.57461;9.25119;3
GNSS;22.052;1491398750.000;39.993864;-0.073836;119.000;0.000;7.0;0.0;28;12
MAGN;22.056;81292.467;-18.45256;23.34784;-33.31508;3
LIGH;22.057;81292.471;880.0;3
GNSS;22.058;1491398750.000;39.993864;-0.073836;119.000;0.000;7.0;0.0;28;12
ACCE;22.059;81292.470;3.51469;-0.34477;9.05008;3
LIGH;22.066;81292.480;880.0;3
ACCE;22.067;81292.480;3.69665;-0.21069;8.94474;3
MAGN;22.069;81292.482;-18.45256;23.34784;-33.31508;3
LIGH;22.073;81292.487;880.0;3
ACCE;22.077;81292.490;3.90734;-0.11492;9.01178;3
LIGH;22.086;81292.500;880.0;3
ACCE;22.087;81292.500;4.32872;-0.08619;8.87770;3
MAGN;22.089;81292.503;-18.45256;23.34784;-33.31508;3
LIGH;22.093;81292.507;880.0;3
ACCE;22.097;81292.510;4.42448;0.06704;8.79151;3
LIGH;22.106;81292.520;865.0;3
ACCE;22.107;81292.520;4.43406;0.24900;8.80109;3
MAGN;22.109;81292.522;-22.73833;18.72913;-31.36915;3
LIGH;22.113;81292.527;865.0;3
ACCE;22.117;81292.530;4.29999;0.52672;8.78193;3
LIGH;22.123;81292.537;865.0;3
ACCE;22.127;81292.540;4.37660;0.55545;8.98304;3
MAGN;22.129;81292.542;-22.73833;18.72913;-31.36915;3
LIGH;22.133;81292.547;865.0;3
ACCE;22.137;81292.550;4.45322;0.57461;8.96389;3
LIGH;22.146;81292.560;865.0;3
ACCE;22.147;81292.560;4.44364;0.70868;8.89685;3
MAGN;22.149;81292.562;-22.73833;18.72913;-31.36915;3
LIGH;22.153;81292.567;865.0;3
ACCE;22.157;81292.570;4.39575;1.13006;8.53294;3
LIGH;22.166;81292.580;817.0;3
ACCE;22.167;81292.580;4.39575;1.36948;8.45632;3
MAGN;22.169;81292.582;-26.56679;14.07365;-30.22028;3
LIGH;22.173;81292.587;817.0;3
ACCE;22.177;81292.590;4.54898;1.41737;8.36055;3
LIGH;22.186;81292.600;817.0;3
ACCE;22.187;81292.600;4.70221;1.44610;8.47547;3
MAGN;22.189;81292.602;-26.56679;14.07365;-30.22028;3
LIGH;22.194;81292.608;817.0;3
ACCE;22.197;81292.610;5.03740;1.59933;8.27436;3
LIGH;22.206;81292.620;817.0;3
ACCE;22.207;81292.620;5.22894;1.72383;8.16902;3
MAGN;22.209;81292.622;-26.56679;14.07365;-30.22028;3
LIGH;22.213;81292.627;817.0;3
ACCE;22.217;81292.630;5.33428;1.95367;7.98706;3
LIGH;22.226;81292.640;725.0;3
ACCE;22.228;81292.640;5.30555;2.22182;7.92960;3
MAGN;22.229;81292.643;-29.57701;9.77786;-27.86264;3
LIGH;22.233;81292.647;725.0;3
ACCE;22.237;81292.650;5.19063;2.31759;7.90087;3
LIGH;22.246;81292.660;725.0;3
ACCE;22.247;81292.660;5.05655;2.35589;8.05409;3
MAGN;22.249;81292.662;-29.57701;9.77786;-27.86264;3
LIGH;22.253;81292.667;725.0;3
ACCE;22.257;81292.670;4.91290;2.50912;7.92960;3
LIGH;22.266;81292.680;725.0;3
ACCE;22.269;81292.680;4.97036;2.67193;8.00621;3
MAGN;22.269;81292.682;-29.57701;9.77786;-27.86264;3
LIGH;22.273;81292.687;725.0;3
ACCE;22.277;81292.690;5.16190;2.65278;7.96790;3
LIGH;22.283;81292.697;747.0;3
ACCE;22.287;81292.700;5.29597;2.72939;8.01579;3
MAGN;22.289;81292.702;-31.50886;5.84482;-26.58796;3
LIGH;22.293;81292.707;614.0;3
ACCE;22.297;81292.710;5.33428;2.87304;7.74764;3
LIGH;22.306;81292.720;614.0;3
ACCE;22.307;81292.720;5.20021;3.26569;7.43160;3
MAGN;22.309;81292.722;-31.50886;5.84482;-26.58796;3
LIGH;22.313;81292.727;614.0;3
ACCE;22.317;81292.730;5.13317;3.43807;7.28795;3
LIGH;22.326;81292.740;614.0;3
ACCE;22.327;81292.740;5.09486;3.55300;7.19218;3
MAGN;22.329;81292.742;-31.50886;5.84482;-26.58796;3
LIGH;22.333;81292.747;614.0;3
ACCE;22.337;81292.750;5.03740;3.66792;7.07726;3
LIGH;22.346;81292.760;679.0;3
ACCE;22.347;81292.760;5.22894;3.70622;7.16345;3
MAGN;22.349;81292.762;-33.14716;2.00467;-24.81177;3
LIGH;22.353;81292.767;494.0;3
ACCE;22.357;81292.770;5.36301;3.70622;7.08684;3
LIGH;22.367;81292.780;494.0;3
ACCE;22.368;81292.780;5.42047;3.71580;7.16345;3
MAGN;22.369;81292.783;-33.14716;2.00467;-24.81177;3
LIGH;22.373;81292.787;494.0;3
ACCE;22.377;81292.790;5.48751;3.80199;7.19218;3
LIGH;22.386;81292.800;494.0;3
ACCE;22.387;81292.800;5.58328;3.84030;7.32626;3
MAGN;22.389;81292.802;-33.14716;2.00467;-24.81177;3
LIGH;22.393;81292.807;494.0;3
ACCE;22.397;81292.810;5.59285;3.90734;7.29753;3
LIGH;22.406;81292.820;520.0;3
MAGN;22.408;81292.821;-34.74359;-1.23279;-23.41602;3
LIGH;22.413;81292.827;395.0;3
ACCE;22.417;81292.820;5.63116;4.09887;7.33583;3
ACCE;22.417;81292.830;5.63116;4.09887;7.33583;3
LIGH;22.423;81292.837;395.0;3
ACCE;22.427;81292.840;5.42047;4.49152;7.02938;3
MAGN;22.429;81292.842;-34.74359;-1.23279;-23.41602;3
SOUN;22.429;62.20;0.00190;39.55
LIGH;22.436;81292.850;395.0;3
ACCE;22.437;81292.850;5.25767;4.68306;6.72292;3
LIGH;22.443;81292.857;395.0;3
ACCE;22.447;81292.860;5.21936;4.82671;6.60800;3
MAGN;22.449;81292.862;-34.74359;-1.23279;-23.41602;3
LIGH;22.453;81292.867;395.0;3
ACCE;22.457;81292.870;5.21936;4.89375;6.47392;3
LIGH;22.463;81292.877;395.0;3
ACCE;22.468;81292.880;5.30555;5.11401;6.16746;3
MAGN;22.469;81292.882;-35.61838;-4.64405;-22.24067;3
LIGH;22.476;81292.890;301.0;3
ACCE;22.477;81292.890;5.38217;5.17148;5.95677;3
LIGH;22.483;81292.897;301.0;3
ACCE;22.487;81292.900;5.45878;5.21936;5.95677;3
MAGN;22.489;81292.902;-35.61838;-4.64405;-22.24067;3
LIGH;22.496;81292.910;301.0;3
ACCE;22.497;81292.910;5.38217;5.43005;5.81312;3
LIGH;22.503;81292.917;301.0;3
ACCE;22.507;81292.920;5.38217;5.47793;5.81312;3
MAGN;22.509;81292.922;-35.61838;-4.64405;-22.24067;3
LIGH;22.516;81292.930;301.0;3
ACCE;22.517;81292.930;5.37259;5.50666;5.60243;3
LIGH;22.523;81292.937;301.0;3
ACCE;22.527;81292.940;5.35344;5.59285;5.56412;3
MAGN;22.529;81292.942;-37.02354;-7.63180;-21.11912;3
LIGH;22.536;81292.950;223.0;3
ACCE;22.537;81292.950;5.30555;5.73651;5.22894;3
LIGH;22.543;81292.957;223.0;3
ACCE;22.547;81292.960;5.42047;5.77481;5.17148;3
MAGN;22.549;81292.962;-37.02354;-7.63180;-21.11912;3
LIGH;22.556;81292.970;223.0;3
ACCE;22.557;81292.970;5.47793;5.86101;4.98952;3
LIGH;22.563;81292.977;223.0;3
ACCE;22.568;81292.980;5.36301;6.02381;4.72137;3
MAGN;22.569;81292.982;-37.02354;-7.63180;-21.11912;3
LIGH;22.576;81292.990;223.0;3
ACCE;22.577;81292.990;5.26724;6.14831;4.55856;3
LIGH;22.583;81292.997;223.0;3
ACCE;22.587;81293.000;5.15232;6.24408;4.59687;3
MAGN;22.589;81293.002;-37.46066;-10.20756;-20.30022;3
LIGH;22.596;81293.010;174.0;3
ACCE;22.597;81293.010;5.06613;6.32069;4.46279;3
LIGH;22.603;81293.017;174.0;3
ACCE;22.607;81293.020;5.04698;6.39731;4.41491;3
MAGN;22.609;81293.022;-37.46066;-10.20756;-20.30022;3
LIGH;22.613;81293.027;174.0;3
ACCE;22.617;81293.030;4.96079;6.52181;4.12760;3
LIGH;22.623;81293.037;174.0;3
ACCE;22.628;81293.040;4.85544;6.60800;3.99353;3
MAGN;22.629;81293.042;-37.46066;-10.20756;-20.30022;3
LIGH;22.636;81293.050;174.0;3
ACCE;22.637;81293.050;4.71179;6.70376;3.76368;3
LIGH;22.643;81293.057;174.0;3
ACCE;22.647;81293.060;4.63517;6.71334;3.63919;3
MAGN;22.649;81293.062;-37.41851;-11.51399;-19.51460;3
LIGH;22.656;81293.070;151.0;3
ACCE;22.657;81293.070;4.60644;6.85699;3.45723;3
LIGH;22.663;81293.077;151.0;3
ACCE;22.667;81293.080;4.68306;6.85699;3.44765;3
MAGN;22.669;81293.082;-37.41851;-11.51399;-19.51460;3
LIGH;22.676;81293.090;151.0;3
ACCE;22.677;81293.090;4.84586;6.80911;3.36146;3
LIGH;22.683;81293.097;151.0;3
ACCE;22.687;81293.100;5.08528;6.76123;3.75411;3
MAGN;22.689;81293.102;-37.41851;-11.51399;-19.51460;3
LIGH;22.696;81293.110;151.0;3
ACCE;22.697;81293.110;5.08528;6.66546;3.90734;3
LIGH;22.703;81293.117;151.0;3
ACCE;22.707;81293.120;4.97036;6.52181;4.26168;3
MAGN;22.709;81293.122;-36.97425;-12.23579;-19.87674;3
LIGH;22.716;81293.130;149.0;3
ACCE;22.717;81293.130;4.85544;6.34942;4.56814;3
LIGH;22.723;81293.137;155.0;3
ACCE;22.727;81293.140;4.78840;6.01423;5.31513;3
MAGN;22.729;81293.142;-36.97425;-12.23579;-19.87674;3
LIGH;22.736;81293.150;155.0;3
ACCE;22.739;81293.151;4.80756;5.88016;5.47793;3
LIGH;22.745;81293.159;155.0;3
ACCE;22.748;81293.160;4.91290;5.81312;5.76524;3
MAGN;22.749;81293.162;-36.97425;-12.23579;-19.87674;3
LIGH;22.756;81293.170;155.0;3
ACCE;22.759;81293.170;4.94163;5.74608;5.80354;3
LIGH;22.763;81293.177;155.0;3
ACCE;22.768;81293.180;4.83629;5.82270;5.90889;3
MAGN;22.769;81293.182;-36.27908;-12.13236;-20.97288;3
LIGH;22.773;81293.187;155.0;3
ACCE;22.777;81293.190;4.75967;5.88016;5.79397;3
LIGH;22.783;81293.197;182.0;3
ACCE;22.787;81293.200;4.67348;5.88016;5.85143;3
MAGN;22.789;81293.202;-36.27908;-12.13236;-20.97288;3
LIGH;22.796;81293.210;182.0;3
ACCE;22.797;81293.210;4.57771;5.91847;5.78439;3
LIGH;22.803;81293.217;182.0;3
ACCE;22.807;81293.220;4.54898;5.98550;5.67905;3
MAGN;22.809;81293.222;-36.27908;-12.13236;-20.97288;3
LIGH;22.816;81293.230;182.0;3
ACCE;22.817;81293.230;4.58729;6.08127;5.46836;3
LIGH;22.823;81293.237;182.0;3
ACCE;22.828;81293.240;4.59687;6.11958;5.42047;3
MAGN;22.829;81293.242;-35.41751;-11.14855;-21.84159;3
LIGH;22.836;81293.250;182.0;3
ACCE;22.837;81293.250;4.71179;5.88016;5.59285;3
LIGH;22.843;81293.257;210.0;3
ACCE;22.848;81293.260;4.88417;5.72693;5.81312;3
MAGN;22.849;81293.262;-35.41751;-11.14855;-21.84159;3
LIGH;22.856;81293.270;210.0;3
ACCE;22.857;81293.270;4.99909;5.65032;5.87058;3
LIGH;22.863;81293.277;210.0;3
ACCE;22.867;81293.280;5.08528;5.57370;6.01423;3
MAGN;22.869;81293.282;-35.41751;-11.14855;-21.84159;3
LIGH;22.876;81293.290;210.0;3
ACCE;22.877;81293.290;5.28640;5.37259;6.26323;3
LIGH;22.883;81293.297;210.0;3
ACCE;22.887;81293.300;5.25767;5.32470;6.43561;3
MAGN;22.889;81293.302;-34.52418;-9.79854;-23.66712;3
LIGH;22.896;81293.310;210.0;3
ACCE;22.897;81293.310;5.13317;5.28640;6.39731;3
LIGH;22.903;81293.317;262.0;3
ACCE;22.907;81293.320;4.98952;5.28640;6.44519;3
MAGN;22.909;81293.322;-34.52418;-9.79854;-23.66712;3
LIGH;22.916;81293.330;262.0;3
ACCE;22.917;81293.330;4.73094;5.22894;6.41646;3
LIGH;22.923;81293.337;262.0;3
ACCE;22.928;81293.340;4.62560;5.24809;6.49307;3
MAGN;22.929;81293.342;-34.52418;-9.79854;-23.66712;3
LIGH;22.933;81293.347;262.0;3
ACCE;22.937;81293.350;4.52983;5.22894;6.46434;3
LIGH;22.943;81293.357;262.0;3
ACCE;22.947;81293.360;4.44364;5.27682;6.51223;3
MAGN;22.949;81293.362;-33.24111;-7.57924;-25.55695;3
LIGH;22.956;81293.370;262.0;3
ACCE;22.957;81293.370;4.19464;5.27682;6.23450;3
LIGH;22.963;81293.377;221.0;3
ACCE;22.967;81293.380;4.03184;5.18105;6.25365;3
MAGN;22.969;81293.382;-33.24111;-7.57924;-25.55695;3
LIGH;22.976;81293.390;345.0;3
ACCE;22.977;81293.390;3.92649;4.99909;6.25365;3
SOUN;22.980;42.58;0.00130;36.25
LIGH;22.983;81293.397;345.0;3
ACCE;22.987;81293.400;3.90734;4.75967;6.44519;3
MAGN;22.989;81293.402;-33.24111;-7.57924;-25.55695;3
LIGH;22.996;81293.410;345.0;3
ACCE;22.997;81293.410;4.13718;4.01268;7.39329;3
LIGH;23.003;81293.417;345.0;3
ACCE;23.007;81293.420;4.40533;3.76368;8.15944;3
MAGN;23.009;81293.422;-31.53473;-4.53166;-27.40880;3
LIGH;23.016;81293.430;345.0;3
ACCE;23.017;81293.430;4.62560;3.49553;8.72447;3
LIGH;23.023;81293.437;345.0;3
ACCE;23.027;81293.440;4.69264;3.30400;9.13627;3
MAGN;23.029;81293.442;-31.53473;-4.53166;-27.40880;3
LIGH;23.039;81293.452;489.0;3
ACCE;23.041;81293.452;4.54898;3.07416;9.43316;3
GNSS;23.043;1491398751.000;39.993876;-0.073835;120.000;0.000;8.0;0.0;28;12
LIGH;23.049;81293.463;489.0;3
ACCE;23.050;81293.460;4.44364;3.05500;9.43316;3
MAGN;23.055;81293.464;-31.53473;-4.53166;-27.40880;3
GNSS;23.055;1491398751.000;39.993876;-0.073835;120.000;0.000;8.0;0.0;28;12
LIGH;23.058;81293.469;489.0;3
ACCE;23.059;81293.470;4.29999;3.07416;9.17458;3
LIGH;23.063;81293.477;489.0;3
ACCE;23.067;81293.480;4.02226;3.24654;8.66701;3
MAGN;23.070;81293.484;-30.03755;-2.30466;-29.18473;3
ACCE;23.079;81293.490;4.03184;3.25611;8.37013;3
LIGH;23.080;81293.494;489.0;3
LIGH;23.084;81293.498;489.0;3
ACCE;23.087;81293.500;4.12760;3.11246;8.35098;3
MAGN;23.089;81293.502;-30.03755;-2.30466;-29.18473;3
LIGH;23.093;81293.507;615.0;3
ACCE;23.097;81293.510;4.27126;3.00712;8.38928;3
LIGH;23.103;81293.517;615.0;3
ACCE;23.109;81293.520;4.48195;2.92093;8.79151;3
MAGN;23.109;81293.522;-30.03755;-2.30466;-29.18473;3
LIGH;23.113;81293.527;615.0;3
ACCE;23.118;81293.530;4.48195;2.87304;8.91601;3
LIGH;23.125;81293.539;615.0;3
ACCE;23.127;81293.540;4.43406;2.82516;9.17458;3
MAGN;23.129;81293.542;-29.22775;0.32374;-30.19813;3
WIFI;23.133;81293.484;WAP113;20:17:FF:FF:F1:13;-70
WIFI;23.133;81293.484;WAP213;20:17:FF:FF:F2:13;-71
WIFI;23.133;81293.484;WAP106;20:17:FF:FF:F1:06;-56
WIFI;23.133;81293.484;WAP141;20:17:FF:FF:F1:41;-53
WIFI;23.133;81293.484;WAP310;20:17:FF:FF:F3:10;-57
WIFI;23.133;81293.484;WAP317;20:17:FF:FF:F3:17;-70
WIFI;23.133;81293.484;WAP093;20:17:FF:FF:F0:93;-69
WIFI;23.133;81293.484;WAP139;20:17:FF:FF:F1:39;-59
WIFI;23.133;81293.484;WAP138;20:17:FF:FF:F1:38;-59
WIFI;23.133;81293.484;WAP140;20:17:FF:FF:F1:40;-58
WIFI;23.133;81293.484;WAP092;20:17:FF:FF:F0:92;-74
WIFI;23.133;81293.484;WAP316;20:17:FF:FF:F3:16;-49
WIFI;23.133;81293.484;WAP297;20:17:FF:FF:F2:97;-74
WIFI;23.133;81293.484;WAP044;20:17:FF:FF:F0:44;-80
WIFI;23.133;81293.484;WAP159;20:17:FF:FF:F1:59;-80
WIFI;23.133;81293.484;WAP112;20:17:FF:FF:F1:12;-50
WIFI;23.133;81293.484;WAP180;20:17:FF:FF:F1:80;-76
WIFI;23.133;81293.484;WAP281;20:17:FF:FF:F2:81;-86
WIFI;23.133;81293.484;WAP107;20:17:FF:FF:F1:07;-90
WIFI;23.133;81293.484;WAP181;20:17:FF:FF:F1:81;-89
WIFI;23.133;81293.484;WAP076;20:17:FF:FF:F0:76;-87
WIFI;23.133;81293.484;WAP311;20:17:FF:FF:F3:11;-90
WIFI;23.133;81293.484;WAP153;20:17:FF:FF:F1:53;-83
WIFI;23.133;81293.484;WAP022;20:17:FF:FF:F0:22;-84
WIFI;23.133;81293.484;WAP206;20:17:FF:FF:F2:06;-82
WIFI;23.133;81293.484;WAP109;20:17:FF:FF:F1:09;-90
WIFI;23.133;81293.484;WAP078;20:17:FF:FF:F0:78;-86
WIFI;23.133;81293.484;WAP298;20:17:FF:FF:F2:98;-68
WIFI;23.133;81293.484;WAP313;20:17:FF:FF:F3:13;-91
WIFI;23.133;81293.484;WAP305;20:17:FF:FF:F3:05;-90
WIFI;23.133;81293.484;WAP278;20:17:FF:FF:F2:78;-90
LIGH;23.147;81293.548;615.0;3
ACCE;23.147;81293.551;4.43406;2.66235;9.33739;3
LIGH;23.148;81293.559;615.0;3
ACCE;23.148;81293.560;4.39575;2.63362;9.44273;3
MAGN;23.149;81293.562;-29.22775;0.32374;-30.19813;3
LIGH;23.153;81293.567;680.0;3
ACCE;23.157;81293.570;4.35745;2.61447;9.39485;3
LIGH;23.163;81293.577;680.0;3
ACCE;23.167;81293.580;4.28083;2.60489;9.47146;3
MAGN;23.169;81293.582;-29.22775;0.32374;-30.19813;3
LIGH;23.173;81293.587;680.0;3
ACCE;23.177;81293.590;4.15633;2.62405;9.47146;3
LIGH;23.185;81293.599;680.0;3
ACCE;23.187;81293.600;3.92649;2.65278;9.44273;3
MAGN;23.188;81293.602;-28.86165;1.77062;-31.00010;3
LIGH;23.193;81293.607;680.0;3
ACCE;23.197;81293.610;3.80199;2.69108;9.38527;3
LIGH;23.206;81293.619;680.0;3
ACCE;23.207;81293.620;3.75411;2.71981;9.51935;3
MAGN;23.208;81293.622;-28.86165;1.77062;-31.00010;3
LIGH;23.213;81293.627;713.0;3
ACCE;23.217;81293.630;3.73495;2.71024;9.51935;3
LIGH;23.226;81293.640;713.0;3
ACCE;23.227;81293.640;3.74453;2.72939;9.55765;3
MAGN;23.229;81293.642;-28.86165;1.77062;-31.00010;3
LIGH;23.233;81293.647;713.0;3
ACCE;23.237;81293.650;3.78284;2.71981;9.45231;3
LIGH;23.246;81293.660;713.0;3
ACCE;23.248;81293.660;3.89776;2.71024;9.44273;3
MAGN;23.249;81293.662;-28.94677;3.24447;-30.96821;3
LIGH;23.253;81293.667;713.0;3
ACCE;23.257;81293.670;4.02226;2.78685;9.33739;3
LIGH;23.263;81293.677;713.0;3
ACCE;23.267;81293.680;4.01268;2.83473;9.32781;3
MAGN;23.269;81293.682;-28.94677;3.24447;-30.96821;3
LIGH;23.273;81293.687;717.0;3
ACCE;23.277;81293.690;3.97437;2.81558;9.19373;3
LIGH;23.286;81293.700;717.0;3
ACCE;23.287;81293.700;3.95522;2.77727;9.28950;3
MAGN;23.289;81293.702;-28.94677;3.24447;-30.96821;3
LIGH;23.293;81293.707;717.0;3
ACCE;23.297;81293.710;3.95522;2.78685;9.11712;3
LIGH;23.306;81293.720;717.0;3
ACCE;23.307;81293.720;3.94564;2.83473;9.12670;3
MAGN;23.309;81293.722;-29.02713;3.72503;-31.41292;3
LIGH;23.313;81293.727;717.0;3
ACCE;23.317;81293.730;3.90734;2.90177;9.00220;3
LIGH;23.326;81293.740;717.0;3
ACCE;23.327;81293.740;3.87861;2.92093;9.00220;3
MAGN;23.329;81293.742;-29.02713;3.72503;-31.41292;3
LIGH;23.333;81293.747;721.0;3
ACCE;23.337;81293.750;3.81157;2.94966;8.84897;3
LIGH;23.346;81293.759;703.0;3
ACCE;23.347;81293.760;3.74453;2.97839;8.91601;3
MAGN;23.349;81293.762;-29.02713;3.72503;-31.41292;3
LIGH;23.353;81293.767;703.0;3
ACCE;23.357;81293.770;3.69665;3.01669;8.83939;3
LIGH;23.366;81293.780;703.0;3
ACCE;23.368;81293.780;3.91691;2.98796;8.77236;3
MAGN;23.370;81293.783;-29.06854;3.70346;-31.68229;3
LIGH;23.373;81293.787;703.0;3
ACCE;23.377;81293.790;4.07972;2.95923;8.63828;3
LIGH;23.386;81293.800;703.0;3
ACCE;23.387;81293.800;4.13718;3.07416;8.60955;3
MAGN;23.389;81293.802;-29.06854;3.70346;-31.68229;3
LIGH;23.393;81293.807;703.0;3
ACCE;23.397;81293.810;4.08930;3.25611;8.37013;3
LIGH;23.406;81293.820;679.0;3
MAGN;23.408;81293.821;-29.06854;3.70346;-31.68229;3
LIGH;23.413;81293.827;679.0;3
ACCE;23.417;81293.820;3.83072;3.44765;7.96790;3
ACCE;23.418;81293.830;3.83072;3.44765;7.96790;3
SOUN;23.421;48.65;0.00148;37.41
LIGH;23.423;81293.837;679.0;3
ACCE;23.427;81293.840;3.77326;3.47638;8.02536;3
MAGN;23.429;81293.842;-29.47095;3.26807;-31.56834;3
LIGH;23.433;81293.847;679.0;3
ACCE;23.437;81293.850;3.69665;3.55300;7.86256;3
LIGH;23.446;81293.860;679.0;3
ACCE;23.447;81293.860;3.57215;3.65834;7.74764;3
MAGN;23.449;81293.862;-29.47095;3.26807;-31.56834;3
LIGH;23.453;81293.867;679.0;3
ACCE;23.457;81293.870;3.54342;3.66792;7.60398;3
LIGH;23.466;81293.880;651.0;3
ACCE;23.469;81293.880;3.46680;3.70622;7.63272;3
MAGN;23.469;81293.882;-29.47095;3.26807;-31.56834;3
LIGH;23.473;81293.887;651.0;3
ACCE;23.477;81293.890;3.41892;3.76368;7.46991;3
LIGH;23.486;81293.900;651.0;3
ACCE;23.489;81293.900;3.43807;3.80199;7.41245;3
MAGN;23.489;81293.902;-28.98909;2.67257;-31.47842;3
LIGH;23.493;81293.907;651.0;3
ACCE;23.497;81293.910;3.51469;3.78284;7.23049;3
LIGH;23.506;81293.920;651.0;3
ACCE;23.507;81293.920;3.58173;3.82115;7.10599;3
MAGN;23.509;81293.922;-28.98909;2.67257;-31.47842;3
LIGH;23.513;81293.927;651.0;3
ACCE;23.517;81293.930;3.57215;3.88818;6.83784;3
LIGH;23.526;81293.940;656.0;3
ACCE;23.527;81293.940;3.48596;3.85945;6.49307;3
MAGN;23.529;81293.942;-28.98909;2.67257;-31.47842;3
LIGH;23.533;81293.947;656.0;3
ACCE;23.537;81293.950;3.43807;3.84030;6.42604;3
LIGH;23.546;81293.960;656.0;3
ACCE;23.547;81293.960;3.32315;3.84030;6.40688;3
MAGN;23.549;81293.962;-28.61978;3.07010;-31.48159;3
LIGH;23.553;81293.967;656.0;3
ACCE;23.557;81293.970;3.26569;3.78284;6.26323;3
LIGH;23.566;81293.980;656.0;3
ACCE;23.567;81293.980;3.59130;3.13162;6.77080;3
MAGN;23.569;81293.982;-28.61978;3.07010;-31.48159;3
LIGH;23.573;81293.987;656.0;3
ACCE;23.577;81293.990;3.81157;2.78685;7.09641;3
LIGH;23.583;81293.997;717.0;3
ACCE;23.587;81294.000;4.02226;2.46124;7.58483;3
MAGN;23.589;81294.002;-28.61978;3.07010;-31.48159;3
LIGH;23.593;81294.007;717.0;3
ACCE;23.597;81294.010;4.18506;2.13563;7.99663;3
ACCE;23.611;81294.020;4.35745;1.68552;8.74362;3
LIGH;23.612;81294.025;717.0;3
MAGN;23.613;81294.025;-28.24474;4.94025;-31.44268;3
LIGH;23.616;81294.030;717.0;3
ACCE;23.621;81294.030;4.37660;1.49398;8.88728;3
LIGH;23.626;81294.039;717.0;3
ACCE;23.627;81294.040;4.30956;1.28329;8.96389;3
MAGN;23.629;81294.043;-28.24474;4.94025;-31.44268;3
LIGH;23.634;81294.048;717.0;3
ACCE;23.642;81294.050;4.11803;1.07260;9.11712;3
LIGH;23.647;81294.061;805.0;3
ACCE;23.650;81294.060;4.03184;1.07260;9.32781;3
MAGN;23.653;81294.067;-28.24474;4.94025;-31.44268;3
ACCE;23.657;81294.070;4.02226;0.99599;9.30866;3
LIGH;23.659;81294.073;805.0;3
LIGH;23.664;81294.077;805.0;3
ACCE;23.671;81294.081;3.92649;0.95768;9.15543;3
MAGN;23.672;81294.083;-27.61726;7.42254;-31.89908;3
LIGH;23.676;81294.090;805.0;3
ACCE;23.678;81294.090;3.90734;0.92895;8.90643;3
LIGH;23.683;81294.097;805.0;3
MAGN;23.688;81294.101;-27.61726;7.42254;-31.89908;3
ACCE;23.690;81294.101;3.99353;0.90980;8.84897;3
LIGH;23.694;81294.108;805.0;3
ACCE;23.698;81294.110;4.10845;0.85234;8.58082;3
LIGH;23.703;81294.117;805.0;3
ACCE;23.708;81294.120;4.35745;0.41180;8.69574;3
MAGN;23.709;81294.122;-27.61726;7.42254;-31.89908;3
LIGH;23.716;81294.129;849.0;3
ACCE;23.717;81294.130;4.36702;0.16281;8.88728;3
LIGH;23.723;81294.137;849.0;3
ACCE;23.728;81294.140;4.23295;-0.06704;9.24162;3
MAGN;23.729;81294.142;-27.03078;10.73031;-32.46404;3
LIGH;23.736;81294.149;849.0;3
ACCE;23.737;81294.150;4.13718;-0.21069;9.33739;3
LIGH;23.743;81294.157;849.0;3
ACCE;23.747;81294.160;3.99353;-0.34477;9.46189;3
MAGN;23.749;81294.162;-27.03078;10.73031;-32.46404;3
LIGH;23.753;81294.167;849.0;3
ACCE;23.757;81294.170;3.80199;-0.74699;9.82580;3
LIGH;23.763;81294.177;849.0;3
ACCE;23.768;81294.180;3.65834;-0.83318;10.05565;3
MAGN;23.769;81294.182;-27.03078;10.73031;-32.46404;3
LIGH;23.776;81294.189;871.0;3
ACCE;23.777;81294.190;3.54342;-0.79487;9.99819;3
LIGH;23.783;81294.197;871.0;3
ACCE;23.787;81294.200;3.47638;-0.81403;9.94073;3
MAGN;23.788;81294.202;-25.62509;14.24438;-32.71849;3
LIGH;23.796;81294.209;871.0;3
ACCE;23.797;81294.210;3.52426;-0.92895;9.72046;3
LIGH;23.803;81294.217;871.0;3
ACCE;23.807;81294.220;3.55300;-0.99599;9.61511;3
MAGN;23.809;81294.222;-25.62509;14.24438;-32.71849;3
LIGH;23.816;81294.229;871.0;3
ACCE;23.817;81294.230;3.58173;-1.05345;9.33739;3
LIGH;23.823;81294.237;871.0;3
ACCE;23.827;81294.240;3.52426;-1.03430;8.84897;3
MAGN;23.828;81294.242;-25.62509;14.24438;-32.71849;3
LIGH;23.836;81294.249;871.0;3
ACCE;23.837;81294.250;3.49553;-1.11091;8.53294;3
LIGH;23.843;81294.257;871.0;3
ACCE;23.847;81294.260;3.43807;-1.18752;8.41801;3
MAGN;23.848;81294.262;-24.63659;17.14421;-32.92198;3
LIGH;23.856;81294.269;871.0;3
ACCE;23.857;81294.270;3.48596;-1.30245;8.17859;3
LIGH;23.863;81294.277;871.0;3
ACCE;23.868;81294.280;3.50511;-1.76213;8.04452;3
MAGN;23.869;81294.283;-24.63659;17.14421;-32.92198;3
LIGH;23.876;81294.289;871.0;3
ACCE;23.877;81294.290;3.48596;-2.06859;8.20732;3
LIGH;23.883;81294.297;871.0;3
ACCE;23.887;81294.300;3.51469;-2.35589;8.57124;3
MAGN;23.889;81294.302;-24.63659;17.14421;-32.92198;3
LIGH;23.896;81294.309;858.0;3
ACCE;23.897;81294.310;3.50511;-2.48039;8.82982;3
LIGH;23.903;81294.317;858.0;3
ACCE;23.908;81294.320;3.47638;-2.92093;9.26077;3
MAGN;23.909;81294.322;-23.57995;20.52297;-32.59171;3
LIGH;23.913;81294.327;858.0;3
ACCE;23.917;81294.330;3.50511;-3.23696;9.52892;3
LIGH;23.923;81294.337;858.0;3
ACCE;23.928;81294.340;3.42850;-3.52426;9.91199;3
MAGN;23.929;81294.342;-23.57995;20.52297;-32.59171;3
LIGH;23.936;81294.350;858.0;3
ACCE;23.937;81294.350;3.29442;-3.80199;10.08438;3
LIGH;23.943;81294.357;858.0;3
ACCE;23.947;81294.360;3.26569;-4.18506;10.09395;3
MAGN;23.949;81294.362;-23.57995;20.52297;-32.59171;3
LIGH;23.956;81294.370;819.0;3
ACCE;23.957;81294.370;3.22738;-4.43406;10.09395;3
LIGH;23.963;81294.377;819.0;3
ACCE;23.968;81294.380;3.27527;-4.66391;10.28549;3
MAGN;23.969;81294.382;-23.21704;23.37425;-31.22527;3
SOUN;23.972;100.93;0.00308;43.75
LIGH;23.976;81294.390;819.0;3
ACCE;23.977;81294.390;3.35188;-4.88417;10.10353;3
LIGH;23.983;81294.397;819.0;3
ACCE;23.987;81294.400;3.39977;-4.94163;9.99819;3
MAGN;23.989;81294.402;-23.21704;23.37425;-31.22527;3
LIGH;23.996;81294.410;819.0;3
ACCE;23.997;81294.410;3.53384;-4.98952;9.69173;3
LIGH;24.003;81294.417;819.0;3
ACCE;24.007;81294.420;3.71580;-5.07571;9.69173;3
MAGN;24.009;81294.422;-23.21704;23.37425;-31.22527;3
LIGH;24.016;81294.430;753.0;3
ACCE;24.017;81294.430;4.44364;-5.11401;9.74919;3
LIGH;24.023;81294.437;753.0;3
ACCE;24.027;81294.440;4.63517;-5.14275;9.60554;3
MAGN;24.029;81294.442;-24.66783;25.43871;-28.94382;3
ACCE;24.038;81294.450;4.68306;-5.23851;9.09797;3
LIGH;24.039;81294.453;753.0;3
LIGH;24.043;81294.457;753.0;3
ACCE;24.048;81294.460;4.77883;-5.54497;8.84897;3
MAGN;24.054;81294.463;-24.66783;25.43871;-28.94382;3
LIGH;24.055;81294.467;753.0;3
GNSS;24.056;1491398752.000;39.993870;-0.073835;118.000;0.000;8.0;0.0;28;12
ACCE;24.061;81294.470;4.88417;-5.76524;9.19373;3
GNSS;24.061;1491398752.000;39.993870;-0.073835;118.000;0.000;8.0;0.0;28;12
LIGH;24.063;81294.477;753.0;3
ACCE;24.068;81294.481;4.88417;-5.51624;9.62469;3
MAGN;24.069;81294.482;-24.66783;25.43871;-28.94382;3
LIGH;24.073;81294.487;753.0;3
ACCE;24.077;81294.490;4.79798;-5.21936;9.46189;3
LIGH;24.083;81294.497;674.0;3
ACCE;24.087;81294.500;4.63517;-5.00867;9.05966;3
MAGN;24.089;81294.502;-28.35134;24.86529;-25.23627;3
LIGH;24.096;81294.510;674.0;3
ACCE;24.097;81294.510;4.58729;-5.02782;8.37971;3
LIGH;24.103;81294.517;674.0;3
ACCE;24.108;81294.520;4.73094;-5.08528;8.51378;3
MAGN;24.109;81294.522;-28.35134;24.86529;-25.23627;3
LIGH;24.116;81294.530;674.0;3
ACCE;24.117;81294.530;4.97036;-5.13317;8.58082;3
LIGH;24.123;81294.537;674.0;3
ACCE;24.127;81294.540;5.29597;-5.19063;8.71489;3
MAGN;24.129;81294.542;-28.35134;24.86529;-25.23627;3
LIGH;24.136;81294.550;697.0;3
ACCE;24.137;81294.550;5.80354;-5.15232;8.61913;3
LIGH;24.143;81294.557;571.0;3
ACCE;24.148;81294.560;6.04296;-5.27682;8.69574;3
MAGN;24.149;81294.562;-32.55738;22.48408;-21.32226;3
LIGH;24.156;81294.570;571.0;3
ACCE;24.157;81294.570;6.27281;-5.32470;8.56167;3
LIGH;24.163;81294.577;571.0;3
ACCE;24.168;81294.580;6.49307;-4.98952;8.34140;3
MAGN;24.169;81294.582;-32.55738;22.48408;-21.32226;3
LIGH;24.176;81294.590;571.0;3
ACCE;24.177;81294.590;6.55054;-4.86502;8.06367;3
LIGH;24.183;81294.597;571.0;3
ACCE;24.187;81294.600;6.62715;-4.70221;8.02536;3
MAGN;24.189;81294.602;-32.55738;22.48408;-21.32226;3
LIGH;24.196;81294.610;571.0;3
ACCE;24.197;81294.610;6.79953;-4.63517;7.83383;3
LIGH;24.203;81294.617;483.0;3
ACCE;24.208;81294.620;7.25922;-4.29041;7.15387;3
MAGN;24.209;81294.622;-36.61032;18.70122;-17.39845;3
LIGH;24.216;81294.630;483.0;3
ACCE;24.217;81294.630;7.50822;-3.99353;6.73250;3
LIGH;24.223;81294.637;483.0;3
ACCE;24.227;81294.640;7.52737;-3.62961;6.49307;3
MAGN;24.229;81294.642;-36.61032;18.70122;-17.39845;3
LIGH;24.233;81294.647;483.0;3
ACCE;24.237;81294.650;7.40287;-3.26569;6.27281;3
LIGH;24.243;81294.657;483.0;3
ACCE;24.248;81294.660;7.57525;-3.04542;6.05254;3
MAGN;24.249;81294.662;-36.61032;18.70122;-17.39845;3
LIGH;24.256;81294.670;483.0;3
ACCE;24.257;81294.670;7.61356;-2.88262;6.24408;3
LIGH;24.263;81294.677;421.0;3
ACCE;24.268;81294.680;7.62314;-2.79643;6.46434;3
MAGN;24.269;81294.682;-40.48161;13.02201;-13.77329;3
LIGH;24.276;81294.690;421.0;3
ACCE;24.277;81294.690;7.73806;-2.71981;6.63673;3
LIGH;24.283;81294.697;421.0;3
ACCE;24.287;81294.700;7.72848;-2.84431;6.94318;3
MAGN;24.289;81294.702;-40.48161;13.02201;-13.77329;3
LIGH;24.296;81294.710;421.0;3
ACCE;24.297;81294.710;7.83383;-3.01669;6.68461;3
LIGH;24.303;81294.717;421.0;3
ACCE;24.307;81294.720;7.92002;-2.93050;6.52181;3
MAGN;24.309;81294.722;-40.48161;13.02201;-13.77329;3
LIGH;24.316;81294.730;421.0;3
ACCE;24.317;81294.730;8.03494;-2.65278;6.28239;3
LIGH;24.323;81294.737;381.0;3
ACCE;24.327;81294.740;8.31267;-2.20267;5.94720;3
MAGN;24.329;81294.742;-42.91214;6.17311;-11.09610;3
LIGH;24.336;81294.750;381.0;3
ACCE;24.337;81294.750;8.35098;-2.07817;5.60243;3
LIGH;24.343;81294.757;381.0;3
ACCE;24.348;81294.760;8.27436;-1.89621;5.55455;3
MAGN;24.349;81294.762;-42.91214;6.17311;-11.09610;3
LIGH;24.353;81294.767;381.0;3
ACCE;24.357;81294.770;8.23605;-1.87705;5.17148;3
LIGH;24.366;81294.780;381.0;3
ACCE;24.367;81294.780;8.39886;-1.62806;4.95121;3
MAGN;24.369;81294.782;-42.91214;6.17311;-11.09610;3
LIGH;24.373;81294.787;381.0;3
ACCE;24.377;81294.790;8.65743;-1.39821;4.55856;3
LIGH;24.386;81294.800;342.0;3
ACCE;24.387;81294.800;8.69574;-1.09176;4.69264;3
MAGN;24.389;81294.802;-43.72476;-1.51390;-9.29980;3
LIGH;24.393;81294.807;342.0;3
ACCE;24.397;81294.810;8.22648;-0.28730;4.70221;3
LIGH;24.403;81294.817;342.0;3
ACCE;24.407;81294.820;7.88171;0.12450;4.92248;3
MAGN;24.409;81294.822;-43.72476;-1.51390;-9.29980;3
SOUN;24.413;119.81;0.00366;45.24
LIGH;24.415;81294.827;342.0;3
ACCE;24.417;81294.830;7.60398;0.58419;5.20021;3
LIGH;24.426;81294.840;342.0;3
ACCE;24.427;81294.840;7.51779;0.79487;5.59285;3
MAGN;24.429;81294.842;-43.72476;-1.51390;-9.29980;3
LIGH;24.433;81294.847;342.0;3
ACCE;24.437;81294.850;7.88171;0.28730;5.65032;3
LIGH;24.446;81294.860;341.0;3
ACCE;24.447;81294.860;8.06367;0.20111;5.49709;3
MAGN;24.449;81294.862;-42.24188;-9.94619;-8.05219;3
LIGH;24.453;81294.867;332.0;3
ACCE;24.457;81294.870;8.14986;0.24900;5.20021;3
LIGH;24.466;81294.880;332.0;3
ACCE;24.468;81294.880;8.28394;0.54588;5.23851;3
MAGN;24.472;81294.883;-42.24188;-9.94619;-8.05219;3
LIGH;24.473;81294.887;332.0;3
ACCE;24.477;81294.890;8.23605;1.19710;5.22894;3
LIGH;24.486;81294.900;332.0;3
ACCE;24.487;81294.900;8.07325;1.53229;5.29597;3
MAGN;24.489;81294.902;-42.24188;-9.94619;-8.05219;3
LIGH;24.493;81294.907;332.0;3
ACCE;24.497;81294.910;7.95833;1.76213;5.32470;3
LIGH;24.506;81294.920;332.0;3
ACCE;24.507;81294.920;7.92002;2.12605;5.42047;3
MAGN;24.509;81294.922;-39.22315;-17.75060;-8.07133;3
LIGH;24.513;81294.927;387.0;3
ACCE;24.517;81294.930;7.78594;2.78685;5.40132;3
LIGH;24.526;81294.940;387.0;3
ACCE;24.527;81294.940;7.69018;3.08373;5.47793;3
MAGN;24.529;81294.942;-39.22315;-17.75060;-8.07133;3
LIGH;24.533;81294.947;387.0;3
ACCE;24.537;81294.950;7.44118;3.39019;5.49709;3
LIGH;24.546;81294.960;387.0;3
ACCE;24.547;81294.960;6.56969;3.66792;5.80354;3
MAGN;24.549;81294.962;-39.22315;-17.75060;-8.07133;3
LIGH;24.553;81294.967;387.0;3
ACCE;24.557;81294.970;6.32069;3.81157;5.64074;3
LIGH;24.563;81294.977;387.0;3
ACCE;24.567;81294.980;6.19619;4.12760;5.67905;3
MAGN;24.569;81294.982;-34.12254;-24.63867;-9.28662;3
LIGH;24.573;81294.987;488.0;3
ACCE;24.577;81294.990;6.11958;4.50110;5.85143;3
LIGH;24.586;81295.000;488.0;3
ACCE;24.587;81295.000;5.89931;5.20021;6.50265;3
MAGN;24.589;81295.002;-34.12254;-24.63867;-9.28662;3
LIGH;24.593;81295.007;488.0;3
ACCE;24.597;81295.010;5.87058;5.24809;6.61757;3
LIGH;24.606;81295.020;488.0;3
ACCE;24.608;81295.020;5.86101;5.28640;6.68461;3
MAGN;24.609;81295.022;-34.12254;-24.63867;-9.28662;3
LIGH;24.613;81295.027;488.0;3
ACCE;24.617;81295.030;5.62159;5.36301;6.73250;3
LIGH;24.626;81295.040;488.0;3
ACCE;24.629;81295.040;4.93206;5.38217;6.80911;3
MAGN;24.629;81295.042;-27.22367;-30.16315;-11.31027;3
LIGH;24.633;81295.047;579.0;3
ACCE;24.637;81295.050;4.75010;5.31513;6.73250;3
LIGH;24.646;81295.060;579.0;3
ACCE;24.649;81295.060;4.60644;5.30555;6.72292;3
MAGN;24.649;81295.062;-27.22367;-30.16315;-11.31027;3
LIGH;24.653;81295.067;579.0;3
ACCE;24.657;81295.070;4.30956;5.44920;6.73250;3
LIGH;24.666;81295.080;579.0;3
ACCE;24.667;81295.080;3.75411;5.45878;7.16345;3
MAGN;24.669;81295.082;-27.22367;-30.16315;-11.31027;3
LIGH;24.673;81295.087;579.0;3
ACCE;24.677;81295.090;3.46680;5.42047;7.13472;3
LIGH;24.686;81295.100;579.0;3
ACCE;24.687;81295.100;3.14119;5.43005;7.39329;3
MAGN;24.689;81295.102;-19.26840;-33.83880;-14.20323;3
LIGH;24.693;81295.107;518.0;3
ACCE;24.697;81295.110;2.82516;5.49709;7.43160;3
LIGH;24.706;81295.120;672.0;3
ACCE;24.707;81295.120;2.46124;5.71735;7.50822;3
MAGN;24.709;81295.122;-19.26840;-33.83880;-14.20323;3
LIGH;24.713;81295.127;672.0;3
ACCE;24.717;81295.130;2.22182;5.76524;7.71891;3
LIGH;24.723;81295.137;672.0;3
ACCE;24.728;81295.140;2.03028;5.94720;7.77637;3
MAGN;24.729;81295.142;-19.26840;-33.83880;-14.20323;3
LIGH;24.733;81295.147;672.0;3
ACCE;24.737;81295.150;1.47483;5.98550;8.16902;3
LIGH;24.746;81295.160;672.0;3
ACCE;24.748;81295.160;1.30245;5.99508;8.20732;3
MAGN;24.749;81295.162;-10.29515;-36.37023;-17.02512;3
LIGH;24.753;81295.167;672.0;3
ACCE;24.757;81295.170;1.08218;5.94720;8.09240;3
LIGH;24.766;81295.180;747.0;3
ACCE;24.769;81295.180;0.92895;5.78439;7.94875;3
MAGN;24.769;81295.182;-10.29515;-36.37023;-17.02512;3
LIGH;24.773;81295.187;747.0;3
ACCE;24.777;81295.190;0.21069;5.44920;7.88171;3
LIGH;24.786;81295.200;747.0;3
ACCE;24.789;81295.200;-0.03831;5.20978;7.83383;3
MAGN;24.789;81295.202;-10.29515;-36.37023;-17.02512;3
LIGH;24.793;81295.207;747.0;3
ACCE;24.797;81295.210;-0.20111;5.08528;7.75721;3
LIGH;24.806;81295.220;747.0;3
ACCE;24.807;81295.220;-0.45011;5.04698;7.98706;3
MAGN;24.809;81295.222;-0.45962;-36.58704;-19.68681;3
LIGH;24.813;81295.227;747.0;3
ACCE;24.817;81295.230;-0.93853;5.08528;8.09240;3
LIGH;24.826;81295.240;786.0;3
ACCE;24.831;81295.240;-1.20668;5.12359;8.15944;3
MAGN;24.833;81295.244;-0.45962;-36.58704;-19.68681;3
LIGH;24.834;81295.247;786.0;3
ACCE;24.837;81295.250;-1.48441;5.15232;8.14029;3
LIGH;24.846;81295.260;786.0;3
ACCE;24.847;81295.260;-1.74298;5.02782;8.20732;3
MAGN;24.849;81295.262;-0.45962;-36.58704;-19.68681;3
LIGH;24.853;81295.267;786.0;3
ACCE;24.857;81295.270;-2.07817;4.65433;7.92960;3
LIGH;24.866;81295.280;786.0;3
ACCE;24.869;81295.280;-2.16436;4.29041;7.98706;3
MAGN;24.870;81295.282;9.09184;-35.21861;-21.68208;3
LIGH;24.873;81295.287;786.0;3
ACCE;24.877;81295.290;-2.41336;4.14676;7.99663;3
LIGH;24.883;81295.297;796.0;3
ACCE;24.887;81295.300;-2.72939;4.11803;8.06367;3
MAGN;24.889;81295.302;9.09184;-35.21861;-21.68208;3
LIGH;24.893;81295.307;796.0;3
ACCE;24.897;81295.310;-2.85389;3.61046;7.94875;3
LIGH;24.906;81295.320;796.0;3
ACCE;24.908;81295.320;-2.87304;3.30400;7.92002;3
MAGN;24.909;81295.322;9.09184;-35.21861;-21.68208;3
LIGH;24.913;81295.327;796.0;3
ACCE;24.917;81295.330;-2.95923;3.08373;7.80510;3
LIGH;24.926;81295.340;796.0;3
ACCE;24.928;81295.340;-3.40934;2.74854;7.75721;3
MAGN;24.929;81295.342;18.40388;-32.41220;-22.76230;3
LIGH;24.933;81295.347;796.0;3
ACCE;24.937;81295.350;-3.62961;2.59531;7.53695;3
LIGH;24.946;81295.360;758.0;3
ACCE;24.948;81295.360;-3.80199;2.51870;7.63272;3
MAGN;24.949;81295.362;18.40388;-32.41220;-22.76230;3
LIGH;24.953;81295.367;758.0;3
ACCE;24.957;81295.370;-3.97437;2.48997;7.57525;3
SOUN;24.964;57.94;0.00177;38.93
LIGH;24.967;81295.380;758.0;3
ACCE;24.968;81295.380;-4.86502;1.99198;7.21134;3
MAGN;24.969;81295.382;18.40388;-32.41220;-22.76230;3
LIGH;24.973;81295.387;758.0;3
ACCE;24.977;81295.390;-5.26724;1.48441;7.28795;3
LIGH;24.983;81295.397;758.0;3
ACCE;24.988;81295.400;-5.67905;1.12049;7.25922;3
MAGN;24.989;81295.402;29.70698;-27.52583;-23.20282;3
LIGH;24.996;81295.410;758.0;3
ACCE;24.997;81295.410;-6.25365;1.09176;7.22091;3
LIGH;25.003;81295.417;634.0;3
ACCE;25.007;81295.420;-7.23049;1.21625;7.53695;3
MAGN;25.009;81295.422;29.70698;-27.52583;-23.20282;3
LIGH;25.016;81295.430;634.0;3
ACCE;25.017;81295.430;-7.45076;1.13964;7.37414;3
LIGH;25.023;81295.437;634.0;3
ACCE;25.027;81295.440;-7.75721;0.94810;7.13472;3
MAGN;25.029;81295.442;29.70698;-27.52583;-23.20282;3
ACCE;25.039;81295.450;-8.07325;0.59376;6.87615;3
LIGH;25.041;81295.454;634.0;3
GNSS;25.045;1491398753.000;39.993870;-0.073835;118.000;0.000;8.0;0.0;28;11
ACCE;25.051;81295.461;-8.13071;-0.15323;6.52181;3
LIGH;25.052;81295.466;634.0;3
MAGN;25.053;81295.466;38.95988;-20.64252;-22.42071;3
GNSS;25.054;1491398753.000;39.993870;-0.073835;118.000;0.000;8.0;0.0;28;11
LIGH;25.056;81295.470;634.0;3
ACCE;25.057;81295.470;-7.90087;-0.56503;6.38773;3
LIGH;25.063;81295.477;662.0;3
ACCE;25.068;81295.481;-7.75721;-0.62249;6.43561;3
MAGN;25.069;81295.483;38.95988;-20.64252;-22.42071;3
LIGH;25.076;81295.490;494.0;3
ACCE;25.077;81295.490;-7.60398;-0.56503;6.62715;3
LIGH;25.083;81295.497;494.0;3
ACCE;25.088;81295.500;-7.12514;-0.34477;6.96234;3
MAGN;25.089;81295.502;38.95988;-20.64252;-22.42071;3
LIGH;25.096;81295.510;494.0;3
ACCE;25.097;81295.510;-7.04853;-0.29688;6.99107;3
LIGH;25.103;81295.517;494.0;3
ACCE;25.108;81295.520;-7.03895;-0.35434;7.08684;3
MAGN;25.109;81295.522;44.32737;-15.89545;-21.62820;3
LIGH;25.116;81295.530;494.0;3
ACCE;25.120;81295.530;-7.21134;-0.31603;6.83784;3
LIGH;25.124;81295.537;494.0;3
ACCE;25.128;81295.540;-7.45076;-0.11492;7.01980;3
MAGN;25.129;81295.542;44.32737;-15.89545;-21.62820;3
LIGH;25.136;81295.550;459.0;3
ACCE;25.137;81295.550;-7.80510;-0.00958;6.96234;3
LIGH;25.143;81295.557;459.0;3
ACCE;25.148;81295.560;-7.95833;-0.04788;6.91445;3
MAGN;25.149;81295.562;44.32737;-15.89545;-21.62820;3
LIGH;25.156;81295.570;459.0;3
ACCE;25.157;81295.570;-7.92002;-0.17238;6.58884;3
LIGH;25.163;81295.577;459.0;3
ACCE;25.168;81295.580;-7.79552;-0.19154;6.64630;3
MAGN;25.169;81295.582;46.61563;-14.07787;-21.40726;3
LIGH;25.176;81295.590;459.0;3
ACCE;25.177;81295.590;-7.66145;0.00958;6.61757;3
LIGH;25.183;81295.597;459.0;3
ACCE;25.188;81295.600;-7.15387;0.42138;6.94318;3
MAGN;25.189;81295.602;46.61563;-14.07787;-21.40726;3
LIGH;25.196;81295.610;482.0;3
ACCE;25.197;81295.610;-6.99107;0.45969;7.10599;3
LIGH;25.203;81295.617;482.0;3
ACCE;25.207;81295.620;-6.78996;0.56503;7.20176;3
MAGN;25.209;81295.622;46.61563;-14.07787;-21.40726;3
LIGH;25.213;81295.627;482.0;3
ACCE;25.217;81295.630;-6.59842;0.83318;7.19218;3
LIGH;25.223;81295.637;482.0;3
ACCE;25.228;81295.640;-6.33027;1.72383;7.62314;3
MAGN;25.229;81295.642;43.95919;-16.19909;-22.05810;3
LIGH;25.236;81295.650;482.0;3
ACCE;25.237;81295.650;-6.31112;2.31759;7.68060;3
LIGH;25.243;81295.657;482.0;3
ACCE;25.247;81295.660;-6.33985;2.86347;7.94875;3
MAGN;25.249;81295.662;43.95919;-16.19909;-22.05810;3
LIGH;25.256;81295.670;572.0;3
ACCE;25.257;81295.670;-6.50265;3.27527;8.06367;3
LIGH;25.263;81295.677;572.0;3
ACCE;25.268;81295.680;-6.60800;3.64876;8.04452;3
MAGN;25.269;81295.683;43.95919;-16.19909;-22.05810;3
LIGH;25.276;81295.690;572.0;3
ACCE;25.277;81295.690;-6.38773;3.61046;7.95833;3
LIGH;25.283;81295.697;572.0;3
ACCE;25.287;81295.700;-6.14831;3.47638;7.97748;3
MAGN;25.289;81295.702;39.54226;-21.64922;-22.85028;3
LIGH;25.296;81295.710;572.0;3
ACCE;25.297;81295.710;-5.97593;3.42850;7.87214;3
LIGH;25.303;81295.717;572.0;3
ACCE;25.307;81295.720;-5.35344;3.36146;7.97748;3
MAGN;25.309;81295.722;39.54226;-21.64922;-22.85028;3
LIGH;25.316;81295.730;684.0;3
ACCE;25.317;81295.730;-5.02782;3.39977;8.00621;3
LIGH;25.323;81295.737;684.0;3
ACCE;25.327;81295.740;-4.69264;3.46680;8.10198;3
MAGN;25.329;81295.742;39.54226;-21.64922;-22.85028;3
LIGH;25.336;81295.750;684.0;3
ACCE;25.337;81295.750;-4.22337;3.48596;8.02536;3
LIGH;25.343;81295.757;684.0;3
ACCE;25.347;81295.760;-3.15077;3.58173;8.37971;3
MAGN;25.349;81295.762;31.34462;-28.73361;-21.88152;3
LIGH;25.356;81295.770;684.0;3
ACCE;25.357;81295.770;-2.73897;3.75411;8.39886;3
LIGH;25.363;81295.777;684.0;3
ACCE;25.368;81295.780;-2.50912;3.96480;8.34140;3
MAGN;25.369;81295.782;31.34462;-28.73361;-21.88152;3
LIGH;25.375;81295.788;735.0;3
ACCE;25.377;81295.790;-2.24097;4.28083;8.24563;3
LIGH;25.383;81295.797;735.0;3
ACCE;25.387;81295.800;-1.58975;5.26724;7.72848;3
MAGN;25.389;81295.802;31.34462;-28.73361;-21.88152;3
LIGH;25.396;81295.810;735.0;3
ACCE;25.397;81295.810;-1.19710;5.78439;7.25922;3
LIGH;25.403;81295.817;735.0;3
SOUN;25.405;41.07;0.00125;35.94
ACCE;25.408;81295.820;-0.92895;6.25365;7.02938;3
MAGN;25.409;81295.822;20.63540;-35.33223;-18.98089;3
LIGH;25.416;81295.830;735.0;3
ACCE;25.417;81295.830;-0.87149;6.62715;6.68461;3
LIGH;25.423;81295.837;735.0;3
ACCE;25.427;81295.840;-0.62249;7.22091;6.38773;3
MAGN;25.429;81295.842;20.63540;-35.33223;-18.98089;3
LIGH;25.436;81295.850;614.0;3
ACCE;25.437;81295.850;-0.17238;7.41245;6.04296;3
LIGH;25.443;81295.857;614.0;3
ACCE;25.447;81295.860;0.40223;7.34541;5.79397;3
MAGN;25.449;81295.862;20.63540;-35.33223;-18.98089;3
LIGH;25.456;81295.870;614.0;3
ACCE;25.457;81295.870;0.79487;7.19218;5.55455;3
LIGH;25.463;81295.877;614.0;3
ACCE;25.468;81295.880;0.89064;6.96234;5.13317;3
MAGN;25.469;81295.882;9.00967;-40.69265;-12.32601;3
LIGH;25.476;81295.890;614.0;3
ACCE;25.477;81295.890;0.94810;6.80911;5.08528;3
LIGH;25.483;81295.897;614.0;3
ACCE;25.487;81295.900;1.25456;6.65588;5.25767;3
MAGN;25.489;81295.902;9.00967;-40.69265;-12.32601;3
LIGH;25.496;81295.910;646.0;3
ACCE;25.497;81295.910;2.37505;6.62715;4.93206;3
LIGH;25.503;81295.917;393.0;3
ACCE;25.508;81295.920;2.70066;6.74207;4.73094;3
MAGN;25.509;81295.922;9.00967;-40.69265;-12.32601;3
LIGH;25.516;81295.930;393.0;3
ACCE;25.517;81295.930;2.99754;6.89530;4.57771;3
LIGH;25.523;81295.937;393.0;3
ACCE;25.527;81295.940;3.45723;6.84742;4.49152;3
MAGN;25.529;81295.942;-3.25303;-42.94902;-5.39714;3
LIGH;25.533;81295.947;393.0;3
ACCE;25.537;81295.950;4.64475;6.42604;4.17549;3
LIGH;25.543;81295.957;393.0;3
ACCE;25.548;81295.960;4.98952;6.31112;4.07972;3
MAGN;25.549;81295.962;-3.25303;-42.94902;-5.39714;3
LIGH;25.556;81295.970;393.0;3
ACCE;25.557;81295.970;5.31513;6.43561;3.83072;3
LIGH;25.563;81295.977;244.0;3
ACCE;25.567;81295.980;5.51624;6.71334;3.35188;3
MAGN;25.569;81295.982;-3.25303;-42.94902;-5.39714;3
LIGH;25.576;81295.990;244.0;3
ACCE;25.577;81295.990;5.47793;7.57525;1.94409;3
LIGH;25.583;81295.997;244.0;3
ACCE;25.587;81296.000;5.30555;7.82425;1.42694;3
MAGN;25.589;81296.002;-14.09659;-41.85800;1.82780;3
LIGH;25.596;81296.010;244.0;3
ACCE;25.597;81296.010;5.19063;7.93917;0.97683;3
LIGH;25.603;81296.017;244.0;3
ACCE;25.607;81296.020;5.46836;7.86256;0.83318;3
MAGN;25.609;81296.022;-14.09659;-41.85800;1.82780;3
LIGH;25.616;81296.030;244.0;3
ACCE;25.617;81296.030;6.09085;7.55610;1.00556;3
LIGH;25.623;81296.037;159.0;3
ACCE;25.628;81296.040;6.30154;7.14430;1.14922;3
MAGN;25.629;81296.042;-14.09659;-41.85800;1.82780;3
LIGH;25.633;81296.047;159.0;3
ACCE;25.639;81296.050;6.39731;6.64630;0.98641;3
LIGH;25.646;81296.060;159.0;3
ACCE;25.647;81296.060;6.50265;6.28239;1.10133;3
MAGN;25.649;81296.062;-22.88571;-38.33488;6.90445;3
LIGH;25.653;81296.067;159.0;3
ACCE;25.657;81296.070;6.48350;6.11958;1.67594;3
LIGH;25.666;81296.080;159.0;3
ACCE;25.667;81296.080;6.39731;5.97593;2.15478;3
MAGN;25.669;81296.082;-22.88571;-38.33488;6.90445;3
LIGH;25.673;81296.087;159.0;3
ACCE;25.677;81296.090;6.68461;6.01423;2.39420;3
LIGH;25.686;81296.100;132.0;3
ACCE;25.687;81296.100;8.80109;6.52181;2.41336;3
MAGN;25.689;81296.102;-22.88571;-38.33488;6.90445;3
LIGH;25.693;81296.107;132.0;3
ACCE;25.697;81296.110;9.21289;6.57927;1.31202;3
LIGH;25.703;81296.117;132.0;3
ACCE;25.707;81296.120;9.23204;6.29196;0.43096;3
MAGN;25.709;81296.122;-29.97970;-33.38029;10.04445;3
LIGH;25.713;81296.127;132.0;3
ACCE;25.717;81296.130;8.97347;5.98550;0.00958;3
LIGH;25.726;81296.140;132.0;3
ACCE;25.728;81296.140;8.61913;5.53539;0.50757;3
MAGN;25.729;81296.142;-29.97970;-33.38029;10.04445;3
LIGH;25.733;81296.147;132.0;3
ACCE;25.737;81296.150;8.67659;5.40132;0.80445;3
LIGH;25.746;81296.160;121.0;3
ACCE;25.747;81296.160;8.59997;5.22894;1.16837;3
MAGN;25.749;81296.162;-29.97970;-33.38029;10.04445;3
LIGH;25.753;81296.167;121.0;3
ACCE;25.757;81296.170;8.47547;5.06613;1.34075;3
LIGH;25.766;81296.180;121.0;3
ACCE;25.767;81296.180;8.40844;4.99909;1.35033;3
MAGN;25.769;81296.182;-35.98097;-27.28139;12.00231;3
LIGH;25.773;81296.187;121.0;3
ACCE;25.777;81296.190;8.79151;5.13317;1.12049;3
LIGH;25.786;81296.200;121.0;3
ACCE;25.787;81296.200;9.19373;5.33428;0.83318;3
MAGN;25.789;81296.202;-35.98097;-27.28139;12.00231;3
LIGH;25.793;81296.207;121.0;3
ACCE;25.797;81296.210;9.34696;5.38217;0.18196;3
LIGH;25.806;81296.219;117.0;3
ACCE;25.808;81296.220;8.83939;4.94163;-0.71826;3
MAGN;25.809;81296.222;-35.98097;-27.28139;12.00231;3
LIGH;25.813;81296.227;117.0;3
ACCE;25.817;81296.230;8.50420;4.75967;-0.79487;3
LIGH;25.826;81296.239;117.0;3
ACCE;25.827;81296.240;8.29351;4.54898;-0.32561;3
MAGN;25.828;81296.242;-40.64621;-21.18641;12.06183;3
LIGH;25.833;81296.247;117.0;3
ACCE;25.837;81296.250;8.20732;4.22337;0.21069;3
LIGH;25.846;81296.259;117.0;3
ACCE;25.847;81296.260;8.34140;3.52426;1.68552;3
MAGN;25.848;81296.262;-40.64621;-21.18641;12.06183;3
LIGH;25.853;81296.267;117.0;3
ACCE;25.857;81296.270;8.32224;3.16992;2.18351;3
LIGH;25.863;81296.277;117.0;3
ACCE;25.868;81296.280;7.99663;2.66235;2.93050;3
MAGN;25.869;81296.282;-40.64621;-21.18641;12.06183;3
LIGH;25.873;81296.287;123.0;3
ACCE;25.877;81296.290;10.15141;1.17795;3.26569;3
LIGH;25.886;81296.299;123.0;3
ACCE;25.888;81296.300;10.66856;0.90980;2.77727;3
MAGN;25.889;81296.302;-43.73325;-13.69733;9.68491;3
LIGH;25.893;81296.307;123.0;3
ACCE;25.897;81296.310;10.73560;0.82361;2.29843;3
LIGH;25.906;81296.319;123.0;3
ACCE;25.908;81296.320;10.92714;0.67995;2.18351;3
MAGN;25.909;81296.322;-43.73325;-13.69733;9.68491;3
LIGH;25.913;81296.327;123.0;3
ACCE;25.917;81296.330;11.08037;0.87149;2.43251;3
LIGH;25.926;81296.339;123.0;3
ACCE;25.927;81296.340;10.67814;0.95768;2.57616;3
MAGN;25.929;81296.342;-43.73325;-13.69733;9.68491;3
LIGH;25.933;81296.347;133.0;3
ACCE;25.937;81296.350;10.25676;1.09176;2.48039;3
LIGH;25.946;81296.360;133.0;3
ACCE;25.948;81296.360;9.73961;1.05345;2.81558;3
MAGN;25.949;81296.362;-44.82825;-5.51549;3.59800;3
LIGH;25.953;81296.367;133.0;3
SOUN;25.956;62.24;0.00190;39.55
ACCE;25.959;81296.370;9.35654;0.82361;3.84988;3
LIGH;25.966;81296.380;133.0;3
ACCE;25.968;81296.380;9.30866;0.56503;4.49152;3
MAGN;25.969;81296.382;-44.82825;-5.51549;3.59800;3
LIGH;25.973;81296.387;133.0;3
ACCE;25.978;81296.390;9.26077;0.34477;4.77883;3
LIGH;25.986;81296.400;133.0;3
ACCE;25.987;81296.400;9.36612;0.11492;5.14275;3
MAGN;25.989;81296.403;-44.82825;-5.51549;3.59800;3
LIGH;25.993;81296.407;156.0;3
ACCE;25.997;81296.410;9.52892;-0.01915;5.43963;3
LIGH;26.006;81296.420;156.0;3
ACCE;26.007;81296.420;9.45231;-0.01915;5.65032;3
MAGN;26.009;81296.422;-43.51030;2.10649;-4.56799;3
LIGH;26.013;81296.427;156.0;3
ACCE;26.017;81296.430;9.29908;0.07661;5.72693;3
LIGH;26.023;81296.437;156.0;3
ACCE;26.027;81296.440;9.14585;0.01915;5.99508;3
MAGN;26.029;81296.442;-43.51030;2.10649;-4.56799;3
LIGH;26.035;81296.447;156.0;3
ACCE;26.039;81296.450;8.95431;0.39265;5.54497;3
GNSS;26.048;1491398754.000;39.993869;-0.073834;118.000;0.000;8.0;0.0;28;12
GNSS;26.055;1491398754.000;39.993869;-0.073834;118.000;0.000;8.0;0.0;28;12
ACCE;26.057;81296.460;8.69574;0.71826;5.40132;3
LIGH;26.057;81296.470;140.0;3
MAGN;26.058;81296.470;-41.57592;7.27314;-12.10064;3
ACCE;26.058;81296.470;8.37013;1.04387;5.07571;3
LIGH;26.064;81296.477;214.0;3
ACCE;26.067;81296.480;7.38372;1.34075;4.90333;3
LIGH;26.068;81296.482;214.0;3
LIGH;26.073;81296.487;214.0;3
ACCE;26.079;81296.490;6.79953;1.15879;5.42047;3
MAGN;26.079;81296.493;-41.57592;7.27314;-12.10064;3
LIGH;26.086;81296.500;214.0;3
ACCE;26.087;81296.500;6.74207;0.96726;5.80354;3
LIGH;26.093;81296.507;214.0;3
ACCE;26.097;81296.510;7.05811;0.88107;6.12916;3
MAGN;26.099;81296.512;-41.57592;7.27314;-12.10064;3
LIGH;26.106;81296.520;214.0;3
ACCE;26.107;81296.520;7.58483;0.53630;6.79953;3
LIGH;26.113;81296.527;203.0;3
ACCE;26.117;81296.530;7.89129;0.27773;7.15387;3
MAGN;26.119;81296.532;-38.31273;10.62736;-17.93494;3
LIGH;26.126;81296.540;270.0;3
ACCE;26.127;81296.540;8.06367;0.10534;7.02938;3
LIGH;26.133;81296.547;270.0;3
ACCE;26.138;81296.550;7.95833;0.46926;6.67503;3
MAGN;26.139;81296.552;-38.31273;10.62736;-17.93494;3
LIGH;26.146;81296.560;270.0;3
ACCE;26.147;81296.560;7.81467;0.60334;6.42604;3
LIGH;26.153;81296.567;270.0;3
ACCE;26.157;81296.570;7.60398;0.70868;6.33027;3
MAGN;26.159;81296.572;-38.31273;10.62736;-17.93494;3
LIGH;26.166;81296.580;270.0;3
ACCE;26.167;81296.580;7.39329;0.90022;6.14831;3
LIGH;26.173;81296.587;270.0;3
ACCE;26.177;81296.590;7.28795;1.17795;6.00466;3
MAGN;26.179;81296.592;-35.50157;12.51457;-22.75291;3
LIGH;26.183;81296.597;296.0;3
ACCE;26.187;81296.600;7.16345;1.28329;5.87058;3
LIGH;26.193;81296.607;296.0;3
ACCE;26.198;81296.610;7.02938;1.25456;6.02381;3
MAGN;26.199;81296.612;-35.50157;12.51457;-22.75291;3
LIGH;26.206;81296.620;296.0;3
ACCE;26.207;81296.620;7.00065;1.20668;6.00466;3
LIGH;26.213;81296.627;296.0;3
ACCE;26.217;81296.630;6.86657;1.13006;6.14831;3
MAGN;26.219;81296.632;-35.50157;12.51457;-22.75291;3
LIGH;26.226;81296.640;296.0;3
ACCE;26.227;81296.640;6.37815;1.27372;6.70376;3
LIGH;26.233;81296.647;296.0;3
ACCE;26.237;81296.650;6.19619;1.27372;7.12514;3
MAGN;26.239;81296.652;-32.73192;14.00255;-27.19295;3
LIGH;26.246;81296.660;359.0;3
ACCE;26.247;81296.660;6.05254;1.23541;7.26880;3
LIGH;26.253;81296.667;359.0;3
ACCE;26.258;81296.670;5.75566;1.10133;7.71891;3
MAGN;26.259;81296.672;-32.73192;14.00255;-27.19295;3
LIGH;26.263;81296.677;359.0;3
ACCE;26.267;81296.680;5.73651;1.03430;7.78594;3
LIGH;26.276;81296.690;359.0;3
ACCE;26.277;81296.690;5.81312;0.94810;8.03494;3
MAGN;26.279;81296.692;-32.73192;14.00255;-27.19295;3
LIGH;26.283;81296.697;359.0;3
ACCE;26.287;81296.700;5.88974;0.88107;8.12113;3
LIGH;26.296;81296.710;359.0;3
ACCE;26.298;81296.710;5.59285;1.10133;8.03494;3
MAGN;26.299;81296.712;-28.41503;14.07237;-31.77554;3
LIGH;26.303;81296.717;497.0;3
ACCE;26.307;81296.720;5.57370;1.18752;7.72848;3
LIGH;26.316;81296.730;497.0;3
ACCE;26.317;81296.730;5.64074;1.21625;7.69975;3
MAGN;26.319;81296.732;-28.41503;14.07237;-31.77554;3
LIGH;26.323;81296.737;497.0;3
ACCE;26.327;81296.740;5.65989;1.20668;7.67102;3
LIGH;26.336;81296.749;497.0;3
ACCE;26.337;81296.750;5.36301;1.32160;8.05409;3
MAGN;26.339;81296.752;-28.41503;14.07237;-31.77554;3
LIGH;26.343;81296.757;497.0;3
ACCE;26.347;81296.760;4.99909;1.50356;8.14029;3
LIGH;26.353;81296.767;497.0;3
ACCE;26.357;81296.770;4.49152;1.62806;8.34140;3
MAGN;26.359;81296.772;-23.35847;13.94722;-35.41789;3
LIGH;26.363;81296.777;618.0;3
ACCE;26.367;81296.780;4.04141;1.60890;8.50420;3
LIGH;26.376;81296.790;618.0;3
ACCE;26.377;81296.790;3.61046;1.38864;8.94474;3
MAGN;26.379;81296.793;-23.35847;13.94722;-35.41789;3
LIGH;26.383;81296.797;618.0;3
ACCE;26.387;81296.800;3.59130;1.33118;9.06924;3
LIGH;26.396;81296.810;618.0;3
ACCE;26.397;81296.810;3.62003;1.32160;9.21289;3
SOUN;26.398;43.17;0.00132;36.37
MAGN;26.401;81296.812;-23.35847;13.94722;-35.41789;3
LIGH;26.403;81296.817;618.0;3
ACCE;26.407;81296.820;3.66792;1.41737;9.21289;3
LIGH;26.416;81296.830;618.0;3
ACCE;26.417;81296.830;3.67749;1.52271;9.01178;3
MAGN;26.419;81296.832;-17.54988;13.14654;-39.34869;3
LIGH;26.423;81296.837;551.0;3
ACCE;26.427;81296.840;3.62961;1.62806;8.75320;3
LIGH;26.436;81296.850;720.0;3
ACCE;26.446;81296.850;3.46680;1.86748;8.48505;3
ACCE;26.448;81296.860;2.92093;1.97282;8.16902;3
MAGN;26.448;81296.862;-17.54988;13.14654;-39.34869;3
LIGH;26.453;81296.867;720.0;3
LIGH;26.457;81296.870;720.0;3
ACCE;26.458;81296.870;2.52828;1.92494;8.31267;3
LIGH;26.463;81296.877;720.0;3
ACCE;26.467;81296.880;2.10690;1.97282;8.60955;3
MAGN;26.469;81296.882;-12.98125;12.67615;-41.46379;3
LIGH;26.476;81296.890;720.0;3
ACCE;26.477;81296.890;1.75256;1.96325;8.76278;3
LIGH;26.483;81296.897;720.0;3
ACCE;26.488;81296.900;1.21625;1.77171;9.20331;3
MAGN;26.489;81296.902;-12.98125;12.67615;-41.46379;3
LIGH;26.496;81296.910;786.0;3
ACCE;26.497;81296.910;1.15879;1.61848;9.28950;3
LIGH;26.503;81296.917;786.0;3
ACCE;26.507;81296.920;1.19710;1.49398;9.58638;3
MAGN;26.516;81296.922;-12.98125;12.67615;-41.46379;3
LIGH;26.517;81296.927;786.0;3
ACCE;26.517;81296.930;1.28329;1.48441;9.73004;3
LIGH;26.523;81296.937;786.0;3
ACCE;26.530;81296.940;1.52271;1.33118;10.29507;3
MAGN;26.536;81296.943;-8.01676;12.88997;-43.66638;3
ACCE;26.538;81296.950;1.56102;1.34075;10.06522;3
ACCE;26.548;81296.960;1.40779;1.32160;9.79707;3
MAGN;26.550;81296.964;-8.01676;12.88997;-43.66638;3
LIGH;26.553;81296.967;773.0;3
ACCE;26.558;81296.970;1.26414;1.37906;9.43316;3
LIGH;26.560;81296.973;852.0;3
LIGH;26.564;81296.977;852.0;3
ACCE;26.569;81296.980;1.21625;1.31202;9.44273;3
MAGN;26.573;81296.984;-8.01676;12.88997;-43.66638;3
ACCE;26.577;81296.990;1.16837;1.17795;9.37569;3
LIGH;26.580;81296.994;852.0;3
LIGH;26.590;81297.003;852.0;3
ACCE;26.595;81297.003;1.13964;0.79487;9.40442;3
MAGN;26.596;81297.010;-4.49156;13.39189;-44.33873;3
ACCE;26.602;81297.010;0.92895;0.68953;9.40442;3
LIGH;26.603;81297.014;852.0;3
LIGH;26.605;81297.019;852.0;3
ACCE;26.607;81297.020;0.70868;0.63207;9.44273;3
LIGH;26.619;81297.029;899.0;3
MAGN;26.620;81297.032;-4.49156;13.39189;-44.33873;3
ACCE;26.620;81297.033;0.58419;0.46926;9.55765;3
LIGH;26.623;81297.037;899.0;3
ACCE;26.627;81297.040;0.43096;0.21069;9.57681;3
LIGH;26.635;81297.048;899.0;3
ACCE;26.637;81297.050;-0.09577;-0.44053;9.84496;3
MAGN;26.638;81297.052;-4.49156;13.39189;-44.33873;3
LIGH;26.643;81297.057;899.0;3
ACCE;26.647;81297.060;0.14365;-0.82361;9.64384;3
LIGH;26.655;81297.069;899.0;3
ACCE;26.658;81297.070;0.42138;-1.19710;9.85453;3
MAGN;26.659;81297.072;-2.43759;16.93994;-43.46193;3
LIGH;26.663;81297.077;899.0;3
ACCE;26.667;81297.080;0.66080;-1.65679;10.00776;3
LIGH;26.673;81297.087;928.0;3
ACCE;26.678;81297.090;0.60334;-3.26569;10.17057;3
MAGN;26.679;81297.092;-2.43759;16.93994;-43.46193;3
LIGH;26.683;81297.097;928.0;3
ACCE;26.687;81297.100;0.88107;-3.34231;10.15141;3
LIGH;26.696;81297.110;928.0;3
ACCE;26.697;81297.110;1.53229;-2.80600;10.18015;3
MAGN;26.699;81297.112;-2.43759;16.93994;-43.46193;3
LIGH;26.703;81297.117;928.0;3
ACCE;26.707;81297.120;1.58975;-2.72939;10.14184;3
LIGH;26.716;81297.129;928.0;3
ACCE;26.718;81297.130;0.65122;-3.20823;10.15141;3
MAGN;26.719;81297.132;-4.31923;21.66861;-41.10606;3
LIGH;26.723;81297.137;928.0;3
ACCE;26.727;81297.140;0.73741;-3.42850;9.76834;3
LIGH;26.736;81297.149;908.0;3
ACCE;26.738;81297.150;0.89064;-3.74453;9.61511;3
MAGN;26.739;81297.152;-4.31923;21.66861;-41.10606;3
LIGH;26.743;81297.157;908.0;3
ACCE;26.747;81297.160;0.85234;-4.05099;9.55765;3
LIGH;26.756;81297.170;908.0;3
ACCE;26.758;81297.170;0.67038;-4.80756;9.94073;3
MAGN;26.760;81297.173;-4.31923;21.66861;-41.10606;3
LIGH;26.767;81297.178;908.0;3
ACCE;26.767;81297.180;0.72784;-5.06613;10.00776;3
LIGH;26.776;81297.189;908.0;3
ACCE;26.779;81297.190;0.73741;-5.08528;10.22803;3
MAGN;26.780;81297.193;-7.72453;25.32597;-38.41868;3
LIGH;26.783;81297.197;908.0;3
ACCE;26.787;81297.200;0.63207;-5.10444;10.30464;3
LIGH;26.796;81297.210;853.0;3
ACCE;26.799;81297.210;0.58419;-5.24809;10.02692;3
MAGN;26.799;81297.213;-7.72453;25.32597;-38.41868;3
LIGH;26.803;81297.217;853.0;3
ACCE;26.807;81297.220;0.84276;-5.39174;9.50977;3
ACCE;26.818;81297.230;1.07260;-5.50666;9.07881;3
LIGH;26.819;81297.233;853.0;3
MAGN;26.820;81297.234;-7.72453;25.32597;-38.41868;3
LIGH;26.823;81297.237;853.0;3
ACCE;26.827;81297.240;3.19865;-6.43561;8.72447;3
LIGH;26.833;81297.247;853.0;3
ACCE;26.837;81297.250;2.74854;-6.51223;9.16500;3
MAGN;26.839;81297.252;-13.31318;26.42209;-34.40272;3
LIGH;26.843;81297.257;853.0;3
ACCE;26.847;81297.260;1.61848;-6.39731;9.09797;3
LIGH;26.856;81297.270;890.0;3
ACCE;26.858;81297.270;0.94810;-6.35900;8.63828;3
MAGN;26.859;81297.273;-13.31318;26.42209;-34.40272;3
LIGH;26.863;81297.277;786.0;3
ACCE;26.867;81297.280;0.78530;-5.36301;9.18416;3
ACCE;26.877;81297.290;2.04944;-5.33428;9.82580;3
LIGH;26.879;81297.293;786.0;3
MAGN;26.879;81297.293;-13.31318;26.42209;-34.40272;3
LIGH;26.883;81297.297;786.0;3
ACCE;26.887;81297.300;2.60489;-5.50666;9.72046;3
LIGH;26.896;81297.310;786.0;3
ACCE;26.897;81297.310;2.91135;-5.86101;9.02135;3
MAGN;26.899;81297.312;-20.42595;25.25118;-30.43214;3
LIGH;26.903;81297.317;786.0;3
ACCE;26.907;81297.320;2.81558;-5.84185;8.27436;3
LIGH;26.913;81297.327;786.0;3
ACCE;26.918;81297.330;2.95923;-5.47793;8.04452;3
MAGN;26.919;81297.332;-20.42595;25.25118;-30.43214;3
LIGH;26.926;81297.340;701.0;3
ACCE;26.927;81297.340;3.29442;-5.16190;7.83383;3
LIGH;26.933;81297.347;701.0;3
ACCE;26.937;81297.350;3.49553;-4.86502;7.89129;3
MAGN;26.939;81297.352;-20.42595;25.25118;-30.43214;3
LIGH;26.946;81297.360;701.0;3
ACCE;26.947;81297.360;4.29999;-4.68306;7.17303;3
SOUN;26.948;133.81;0.00408;46.20
LIGH;26.953;81297.367;701.0;3
ACCE;26.957;81297.370;4.81713;-4.79798;7.05811;3
MAGN;26.959;81297.372;-27.36651;21.62894;-28.22707;3
LIGH;26.966;81297.380;701.0;3
ACCE;26.967;81297.380;5.07571;-4.92248;7.18261;3
LIGH;26.973;81297.387;701.0;3
ACCE;26.977;81297.390;5.34386;-5.12359;7.34541;3
MAGN;26.979;81297.392;-27.36651;21.62894;-28.22707;3
LIGH;26.986;81297.400;641.0;3
ACCE;26.987;81297.400;5.15232;-5.35344;7.60398;3
LIGH;26.993;81297.407;641.0;3
ACCE;26.997;81297.410;4.97994;-5.30555;7.84340;3
MAGN;26.999;81297.412;-27.36651;21.62894;-28.22707;3
LIGH;27.003;81297.417;641.0;3
ACCE;27.007;81297.420;4.92248;-5.09486;8.14029;3
LIGH;27.013;81297.427;641.0;3
ACCE;27.018;81297.430;5.26724;-4.73094;7.90087;3
MAGN;27.019;81297.432;-32.59384;17.19727;-25.68567;3
LIGH;27.025;81297.439;641.0;3
ACCE;27.027;81297.440;5.43963;-4.40533;7.31668;3
LIGH;27.035;81297.447;641.0;3
ACCE;27.040;81297.450;5.51624;-4.15633;7.16345;3
MAGN;27.045;81297.458;-32.59384;17.19727;-25.68567;3
ACCE;27.048;81297.460;5.61201;-3.84988;6.88572;3
LIGH;27.050;81297.463;567.0;3
GNSS;27.053;1491398755.000;39.993877;-0.073841;119.000;0.000;8.0;0.0;28;12
LIGH;27.056;81297.469;567.0;3
GNSS;27.056;1491398755.000;39.993877;-0.073841;119.000;0.000;8.0;0.0;28;12
ACCE;27.058;81297.470;6.03339;-3.32315;6.21535;3
MAGN;27.059;81297.472;-32.59384;17.19727;-25.68567;3
LIGH;27.066;81297.480;567.0;3
ACCE;27.068;81297.480;6.35900;-3.08373;6.27281;3
LIGH;27.073;81297.487;567.0;3
ACCE;27.078;81297.490;6.48350;-3.11246;6.57927;3
MAGN;27.079;81297.492;-36.71098;11.18005;-23.32924;3
LIGH;27.085;81297.499;567.0;3
ACCE;27.087;81297.500;6.50265;-3.27527;6.64630;3
LIGH;27.093;81297.507;567.0;3
ACCE;27.098;81297.510;6.44519;-3.44765;7.59441;3
MAGN;27.099;81297.512;-36.71098;11.18005;-23.32924;3
ACCE;27.107;81297.520;6.44519;-3.67749;7.85298;3
LIGH;27.110;81297.524;505.0;3
LIGH;27.115;81297.528;505.0;3
ACCE;27.118;81297.530;6.51223;-3.77326;7.59441;3
MAGN;27.119;81297.532;-36.71098;11.18005;-23.32924;3
LIGH;27.123;81297.537;505.0;3
ACCE;27.127;81297.540;6.54096;-3.86903;7.28795;3
LIGH;27.133;81297.547;505.0;3
ACCE;27.138;81297.550;6.74207;-3.62003;6.83784;3
MAGN;27.139;81297.552;-39.24308;5.23625;-21.39869;3
LIGH;27.146;81297.560;505.0;3
ACCE;27.147;81297.560;7.01022;-3.33273;6.74207;3
LIGH;27.153;81297.567;505.0;3
ACCE;27.157;81297.570;7.29753;-3.14119;6.77080;3
MAGN;27.159;81297.572;-39.24308;5.23625;-21.39869;3
LIGH;27.166;81297.580;517.0;3
ACCE;27.176;81297.580;7.55610;-2.65278;6.75165;3
LIGH;27.177;81297.587;455.0;3
ACCE;27.177;81297.590;7.59441;-2.53785;6.55054;3
WIFI;27.178;81297.521;WAP113;20:17:FF:FF:F1:13;-72
WIFI;27.178;81297.521;WAP213;20:17:FF:FF:F2:13;-67
WIFI;27.178;81297.521;WAP106;20:17:FF:FF:F1:06;-61
WIFI;27.178;81297.521;WAP141;20:17:FF:FF:F1:41;-52
WIFI;27.178;81297.521;WAP310;20:17:FF:FF:F3:10;-61
WIFI;27.178;81297.521;WAP317;20:17:FF:FF:F3:17;-74
WIFI;27.178;81297.521;WAP139;20:17:FF:FF:F1:39;-55
WIFI;27.178;81297.521;WAP138;20:17:FF:FF:F1:38;-70
WIFI;27.178;81297.521;WAP140;20:17:FF:FF:F1:40;-57
WIFI;27.178;81297.521;WAP092;20:17:FF:FF:F0:92;-74
WIFI;27.178;81297.521;WAP316;20:17:FF:FF:F3:16;-49
WIFI;27.178;81297.521;WAP297;20:17:FF:FF:F2:97;-77
WIFI;27.178;81297.521;WAP044;20:17:FF:FF:F0:44;-81
WIFI;27.178;81297.521;WAP159;20:17:FF:FF:F1:59;-87
WIFI;27.178;81297.521;WAP112;20:17:FF:FF:F1:12;-50
WIFI;27.178;81297.521;WAP180;20:17:FF:FF:F1:80;-80
WIFI;27.178;81297.521;WAP107;20:17:FF:FF:F1:07;-91
WIFI;27.178;81297.521;WAP181;20:17:FF:FF:F1:81;-89
WIFI;27.178;81297.521;WAP076;20:17:FF:FF:F0:76;-90
WIFI;27.178;81297.521;WAP311;20:17:FF:FF:F3:11;-90
WIFI;27.178;81297.521;WAP153;20:17:FF:FF:F1:53;-87
WIFI;27.178;81297.521;WAP206;20:17:FF:FF:F2:06;-76
WIFI;27.178;81297.521;WAP109;20:17:FF:FF:F1:09;-86
WIFI;27.178;81297.521;WAP298;20:17:FF:FF:F2:98;-68
WIFI;27.178;81297.521;WAP313;20:17:FF:FF:F3:13;-87
WIFI;27.178;81297.521;WAP021;20:17:FF:FF:F0:21;-92
WIFI;27.178;81297.521;WAP070;20:17:FF:FF:F0:70;-89
WIFI;27.178;81297.521;WAP171;20:17:FF:FF:F1:71;-90
WIFI;27.178;81297.521;WAP008;20:17:FF:FF:F0:08;-90
WIFI;27.178;81297.521;WAP319;20:17:FF:FF:F3:19;-75
WIFI;27.178;81297.521;WAP263;20:17:FF:FF:F2:63;-88
MAGN;27.202;81297.593;-39.24308;5.23625;-21.39869;3
LIGH;27.202;81297.599;455.0;3
ACCE;27.203;81297.600;7.73806;-2.41336;6.40688;3
LIGH;27.203;81297.608;455.0;3
ACCE;27.204;81297.610;7.81467;-2.40378;6.66546;3
MAGN;27.204;81297.613;-40.86497;-1.01666;-19.99688;3
LIGH;27.205;81297.617;455.0;3
ACCE;27.207;81297.620;7.87214;-2.48997;6.79953;3
LIGH;27.213;81297.627;455.0;3
ACCE;27.218;81297.630;7.84340;-2.62405;7.01980;3
MAGN;27.219;81297.632;-40.86497;-1.01666;-19.99688;3
LIGH;27.227;81297.641;458.0;3
ACCE;27.231;81297.643;7.85298;-2.46124;6.85699;3
LIGH;27.234;81297.648;436.0;3
ACCE;27.237;81297.650;7.85298;-2.46124;6.85699;3
MAGN;27.239;81297.652;-40.86497;-1.01666;-19.99688;3
LIGH;27.245;81297.659;436.0;3
ACCE;27.247;81297.660;8.03494;-1.74298;6.96234;3
LIGH;27.253;81297.667;436.0;3
ACCE;27.258;81297.670;8.04452;-1.43652;6.98149;3
MAGN;27.259;81297.672;-42.06754;-6.59689;-18.97423;3
LIGH;27.265;81297.679;436.0;3
ACCE;27.267;81297.680;8.08282;-1.05345;6.76123;3
LIGH;27.273;81297.687;436.0;3
ACCE;27.277;81297.690;8.13071;-0.67038;6.80911;3
MAGN;27.278;81297.692;-42.06754;-6.59689;-18.97423;3
LIGH;27.285;81297.699;436.0;3
ACCE;27.287;81297.700;8.14986;-0.15323;6.37815;3
LIGH;27.293;81297.707;423.0;3
ACCE;27.297;81297.710;8.16902;0.06704;6.44519;3
MAGN;27.299;81297.712;-42.06754;-6.59689;-18.97423;3
LIGH;27.305;81297.719;423.0;3
ACCE;27.307;81297.720;8.21690;0.16281;6.54096;3
LIGH;27.313;81297.727;423.0;3
ACCE;27.317;81297.730;8.26478;0.21069;6.64630;3
MAGN;27.319;81297.733;-41.02732;-11.94081;-17.65679;3
LIGH;27.323;81297.737;423.0;3
ACCE;27.327;81297.740;8.29351;0.22027;6.59842;3
LIGH;27.333;81297.747;423.0;3
ACCE;27.338;81297.750;8.46590;0.30646;6.88572;3
MAGN;27.339;81297.752;-41.02732;-11.94081;-17.65679;3
LIGH;27.346;81297.760;423.0;3
ACCE;27.347;81297.760;8.59997;0.32561;6.76123;3
LIGH;27.353;81297.767;416.0;3
ACCE;27.358;81297.770;8.74362;0.38307;6.38773;3
MAGN;27.359;81297.772;-41.02732;-11.94081;-17.65679;3
LIGH;27.366;81297.780;416.0;3
ACCE;27.367;81297.780;8.74362;0.51715;6.11000;3
LIGH;27.373;81297.787;416.0;3
ACCE;27.377;81297.790;8.68616;0.74699;6.32069;3
MAGN;27.379;81297.792;-39.53900;-17.82073;-15.70013;3
LIGH;27.386;81297.800;416.0;3
ACCE;27.387;81297.800;8.64786;1.06303;6.37815;3
SOUN;27.389;47.39;0.00145;37.18
LIGH;27.393;81297.807;416.0;3
ACCE;27.397;81297.810;8.64786;2.01113;6.28239;3
MAGN;27.399;81297.812;-39.53900;-17.82073;-15.70013;3
LIGH;27.406;81297.820;416.0;3
ACCE;27.407;81297.820;8.64786;2.48039;6.19619;3
LIGH;27.413;81297.827;434.0;3
ACCE;27.417;81297.830;8.44674;2.98796;6.24408;3
MAGN;27.419;81297.832;-39.53900;-17.82073;-15.70013;3
LIGH;27.426;81297.840;434.0;3
ACCE;27.427;81297.840;8.13071;3.38061;6.18662;3
LIGH;27.433;81297.847;434.0;3
ACCE;27.437;81297.850;7.46033;3.45723;5.90889;3
MAGN;27.439;81297.852;-35.27321;-25.33718;-13.57554;3
LIGH;27.446;81297.860;434.0;3
ACCE;27.447;81297.860;6.97192;3.64876;5.86101;3
LIGH;27.453;81297.867;434.0;3
ACCE;27.458;81297.870;6.70376;4.15633;6.20577;3
MAGN;27.459;81297.872;-35.27321;-25.33718;-13.57554;3
LIGH;27.466;81297.880;434.0;3
ACCE;27.467;81297.880;6.67503;4.65433;6.24408;3
LIGH;27.473;81297.887;433.0;3
ACCE;27.477;81297.890;6.41646;5.40132;5.91847;3
MAGN;27.479;81297.892;-35.27321;-25.33718;-13.57554;3
LIGH;27.483;81297.897;434.0;3
ACCE;27.487;81297.900;6.36858;5.36301;5.87058;3
LIGH;27.493;81297.907;434.0;3
ACCE;27.497;81297.910;6.01423;5.08528;5.62159;3
MAGN;27.499;81297.912;-28.27281;-32.97665;-10.00931;3
LIGH;27.506;81297.920;434.0;3
ACCE;27.507;81297.920;5.60243;4.73094;5.18105;3
LIGH;27.513;81297.927;434.0;3
ACCE;27.517;81297.930;4.87459;5.16190;4.69264;3
MAGN;27.519;81297.932;-28.27281;-32.97665;-10.00931;3
LIGH;27.526;81297.940;434.0;3
ACCE;27.527;81297.940;4.26168;5.66947;3.95522;3
LIGH;27.533;81297.947;434.0;3
ACCE;27.537;81297.950;3.88818;6.33027;3.76368;3
MAGN;27.539;81297.952;-28.27281;-32.97665;-10.00931;3
LIGH;27.543;81297.957;336.0;3
ACCE;27.547;81297.960;3.66792;7.11557;3.81157;3
LIGH;27.556;81297.970;336.0;3
ACCE;27.557;81297.970;3.38061;8.42759;3.57215;3
MAGN;27.559;81297.972;-19.66183;-38.83102;-4.91954;3
LIGH;27.563;81297.977;336.0;3
ACCE;27.567;81297.980;3.73495;8.35098;3.45723;3
LIGH;27.576;81297.990;336.0;3
ACCE;27.577;81297.990;4.00311;8.01579;3.60088;3
MAGN;27.579;81297.992;-19.66183;-38.83102;-4.91954;3
LIGH;27.583;81297.997;336.0;3
ACCE;27.587;81298.000;3.20823;7.05811;3.38061;3
LIGH;27.596;81298.010;350.0;3
ACCE;27.597;81298.010;2.59531;6.96234;3.26569;3
MAGN;27.599;81298.012;-19.66183;-38.83102;-4.91954;3
LIGH;27.603;81298.017;242.0;3
ACCE;27.607;81298.020;1.99198;7.34541;3.09331;3
LIGH;27.616;81298.030;242.0;3
ACCE;27.617;81298.030;1.27372;7.86256;2.85389;3
MAGN;27.619;81298.032;-9.34327;-42.40448;0.48902;3
LIGH;27.623;81298.037;242.0;3
ACCE;27.627;81298.040;0.26815;8.46590;1.93451;3
LIGH;27.636;81298.050;242.0;3
ACCE;27.641;81298.050;0.27773;8.45632;1.78129;3
MAGN;27.642;81298.055;-9.34327;-42.40448;0.48902;3
LIGH;27.645;81298.059;242.0;3
ACCE;27.647;81298.060;0.27773;8.45632;1.59933;3
LIGH;27.653;81298.067;242.0;3
ACCE;27.657;81298.070;0.06704;8.69574;1.28329;3
MAGN;27.659;81298.072;-9.34327;-42.40448;0.48902;3
LIGH;27.663;81298.077;195.0;3
ACCE;27.667;81298.080;0.24900;8.72447;1.88663;3
LIGH;27.676;81298.090;195.0;3
ACCE;27.678;81298.090;0.48842;8.03494;2.35589;3
MAGN;27.679;81298.092;1.10298;-43.26421;5.29497;3
LIGH;27.683;81298.097;195.0;3
ACCE;27.687;81298.100;0.01915;7.32626;1.91536;3
LIGH;27.696;81298.110;195.0;3
ACCE;27.697;81298.110;-0.68953;6.96234;2.04944;3
MAGN;27.699;81298.113;1.10298;-43.26421;5.29497;3
LIGH;27.703;81298.117;195.0;3
ACCE;27.707;81298.120;-1.83875;7.42203;2.78685;3
LIGH;27.716;81298.130;195.0;3
ACCE;27.718;81298.130;-2.52828;7.53695;2.51870;3
MAGN;27.719;81298.132;1.10298;-43.26421;5.29497;3
LIGH;27.723;81298.137;177.0;3
ACCE;27.727;81298.140;-3.10289;7.67102;2.09732;3
LIGH;27.736;81298.150;177.0;3
ACCE;27.737;81298.150;-3.59130;7.76679;2.03028;3
MAGN;27.739;81298.152;12.78525;-40.13417;8.22586;3
LIGH;27.743;81298.157;177.0;3
ACCE;27.747;81298.160;-4.21380;7.41245;1.30245;3
ACCE;27.758;81298.170;-4.65433;7.21134;0.98641;3
LIGH;27.759;81298.173;177.0;3
MAGN;27.760;81298.173;12.78525;-40.13417;8.22586;3
LIGH;27.763;81298.177;177.0;3
ACCE;27.767;81298.180;-5.15232;7.19218;0.52672;3
LIGH;27.776;81298.190;177.0;3
ACCE;27.777;81298.190;-6.17704;8.05409;-0.24900;3
MAGN;27.779;81298.192;12.78525;-40.13417;8.22586;3
LIGH;27.783;81298.197;178.0;3
ACCE;27.787;81298.200;-6.50265;8.28394;-1.05345;3
LIGH;27.793;81298.207;178.0;3
ACCE;27.798;81298.210;-6.87615;8.20732;-1.58975;3
MAGN;27.799;81298.212;24.19091;-33.53136;11.32792;3
LIGH;27.803;81298.217;178.0;3
ACCE;27.807;81298.220;-6.84742;7.84340;-1.98240;3
LIGH;27.813;81298.227;178.0;3
ACCE;27.817;81298.230;-6.78996;7.19218;-1.71425;3
MAGN;27.819;81298.232;24.19091;-33.53136;11.32792;3
LIGH;27.823;81298.237;178.0;3
ACCE;27.827;81298.240;-6.76123;6.79953;-1.58975;3
LIGH;27.836;81298.250;178.0;3
ACCE;27.839;81298.250;-6.56969;6.45477;-1.16837;3
MAGN;27.839;81298.252;24.19091;-33.53136;11.32792;3
LIGH;27.843;81298.257;183.0;3
ACCE;27.847;81298.260;-6.30154;5.96635;-0.84276;3
LIGH;27.856;81298.270;165.0;3
ACCE;27.859;81298.270;-5.65989;4.52025;-1.52271;3
MAGN;27.859;81298.272;31.97173;-25.02009;14.29869;3
LIGH;27.863;81298.277;165.0;3
ACCE;27.867;81298.280;-6.00466;4.60644;-2.62405;3
LIGH;27.876;81298.290;165.0;3
ACCE;27.879;81298.290;-6.67503;4.87459;-3.81157;3
MAGN;27.879;81298.293;31.97173;-25.02009;14.29869;3
LIGH;27.883;81298.297;165.0;3
ACCE;27.887;81298.300;-7.50822;5.07571;-4.83629;3
LIGH;27.896;81298.310;165.0;3
ACCE;27.897;81298.310;-7.88171;4.98952;-5.86101;3
MAGN;27.899;81298.312;31.97173;-25.02009;14.29869;3
LIGH;27.903;81298.317;165.0;3
ACCE;27.907;81298.320;-7.46033;4.91290;-6.10043;3
LIGH;27.916;81298.330;132.0;3
ACCE;27.917;81298.330;-6.92403;4.69264;-6.04296;3
MAGN;27.919;81298.332;34.67176;-16.21754;17.84898;3
LIGH;27.923;81298.337;132.0;3
ACCE;27.927;81298.340;-6.36858;4.46279;-5.70778;3
LIGH;27.936;81298.350;132.0;3
ACCE;27.937;81298.350;-5.86101;4.74052;-5.64074;3
MAGN;27.939;81298.352;34.67176;-16.21754;17.84898;3
SOUN;27.940;43.17;0.00132;36.38
LIGH;27.943;81298.357;132.0;3
ACCE;27.947;81298.360;-5.86101;4.71179;-6.01423;3
LIGH;27.956;81298.370;132.0;3
ACCE;27.959;81298.370;-5.98550;4.42448;-6.50265;3
MAGN;27.959;81298.373;34.67176;-16.21754;17.84898;3
LIGH;27.963;81298.377;132.0;3
ACCE;27.967;81298.380;-5.65989;4.25210;-6.31112;3
LIGH;27.973;81298.387;102.0;3
ACCE;27.978;81298.390;-4.80756;3.97437;-5.73651;3
MAGN;27.979;81298.392;32.78932;-10.56092;21.99749;3
LIGH;27.983;81298.397;102.0;3
ACCE;27.987;81298.400;-3.85945;3.64876;-5.72693;3
LIGH;27.996;81298.409;102.0;3
ACCE;27.998;81298.410;-3.34231;3.56257;-6.07170;3
MAGN;27.999;81298.412;32.78932;-10.56092;21.99749;3
LIGH;28.003;81298.417;102.0;3
ACCE;28.007;81298.420;-2.50912;3.74453;-8.50420;3
LIGH;28.016;81298.430;102.0;3
ACCE;28.019;81298.430;-2.09732;4.03184;-9.73961;3
MAGN;28.019;81298.432;32.78932;-10.56092;21.99749;3
LIGH;28.023;81298.437;102.0;3
ACCE;28.027;81298.440;-1.44610;4.31914;-10.71645;3
LIGH;28.039;81298.451;67.0;3
ACCE;28.046;81298.452;0.67038;3.52426;-10.32380;3
MAGN;28.048;81298.456;22.51585;-6.91115;28.71458;3
LIGH;28.049;81298.461;67.0;3
ACCE;28.050;81298.460;1.84832;2.90177;-10.21845;3
GNSS;28.053;1491398756.000;39.993875;-0.073843;117.000;0.000;8.0;0.0;28;11
GNSS;28.056;1491398756.000;39.993875;-0.073843;117.000;0.000;8.0;0.0;28;11
LIGH;28.057;81298.469;67.0;3
ACCE;28.058;81298.470;2.75812;2.57616;-10.25676;3
MAGN;28.059;81298.473;22.51585;-6.91115;28.71458;3
LIGH;28.063;81298.477;67.0;3
ACCE;28.067;81298.480;3.25611;2.97839;-10.18015;3
LIGH;28.076;81298.490;67.0;3
ACCE;28.077;81298.490;3.57215;3.52426;-9.90242;3
MAGN;28.079;81298.492;22.51585;-6.91115;28.71458;3
LIGH;28.083;81298.497;67.0;3
ACCE;28.087;81298.500;4.97994;3.84030;-9.44273;3
LIGH;28.096;81298.510;61.0;3
ACCE;28.097;81298.510;5.40132;3.83072;-8.96389;3
MAGN;28.099;81298.512;2.87036;-4.40582;31.74095;3
LIGH;28.103;81298.517;61.0;3
ACCE;28.107;81298.520;5.72693;3.83072;-8.89685;3
LIGH;28.116;81298.530;61.0;3
ACCE;28.117;81298.530;5.86101;3.90734;-9.35654;3
MAGN;28.119;81298.532;2.87036;-4.40582;31.74095;3
LIGH;28.123;81298.537;61.0;3
ACCE;28.127;81298.540;6.09085;4.09887;-9.34696;3
LIGH;28.133;81298.547;61.0;3
ACCE;28.137;81298.550;6.25365;3.91691;-8.91601;3
MAGN;28.139;81298.552;2.87036;-4.40582;31.74095;3
LIGH;28.143;81298.557;61.0;3
ACCE;28.147;81298.560;6.43561;4.06057;-8.33182;3
LIGH;28.156;81298.570;69.0;3
ACCE;28.157;81298.570;6.81869;4.32872;-6.06212;3
MAGN;28.159;81298.572;-18.31905;-3.53060;27.35541;3
LIGH;28.163;81298.577;69.0;3
ACCE;28.167;81298.580;7.08684;4.50110;-4.53941;3
LIGH;28.176;81298.590;69.0;3
ACCE;28.178;81298.590;7.23049;4.25210;-3.02627;3
MAGN;28.179;81298.592;-18.31905;-3.53060;27.35541;3
LIGH;28.183;81298.597;69.0;3
ACCE;28.187;81298.600;7.46991;3.93607;-1.72383;3
LIGH;28.193;81298.607;69.0;3
ACCE;28.197;81298.610;8.71489;4.11803;0.04788;3
MAGN;28.199;81298.612;-18.31905;-3.53060;27.35541;3
LIGH;28.206;81298.620;69.0;3
ACCE;28.207;81298.620;8.61913;4.17549;-0.16281;3
LIGH;28.213;81298.627;68.0;3
ACCE;28.217;81298.630;8.55209;4.20422;-0.24900;3
MAGN;28.219;81298.632;-33.20506;-3.44589;16.12997;3
LIGH;28.226;81298.640;67.0;3
ACCE;28.227;81298.640;8.78193;4.50110;0.01915;3
LIGH;28.233;81298.647;67.0;3
ACCE;28.238;81298.650;9.33739;4.83629;1.18752;3
MAGN;28.239;81298.652;-33.20506;-3.44589;16.12997;3
LIGH;28.246;81298.660;67.0;3
ACCE;28.247;81298.660;9.47146;4.87459;0.95768;3
LIGH;28.253;81298.667;67.0;3
ACCE;28.258;81298.670;9.70131;5.07571;0.90022;3
MAGN;28.259;81298.672;-33.20506;-3.44589;16.12997;3
LIGH;28.266;81298.680;67.0;3
ACCE;28.267;81298.680;9.79707;5.36301;0.92895;3
LIGH;28.273;81298.687;67.0;3
ACCE;28.277;81298.690;9.34696;5.45878;1.16837;3
MAGN;28.279;81298.692;-41.01751;-4.18509;5.37755;3
LIGH;28.286;81298.700;64.0;3
ACCE;28.287;81298.700;8.74362;5.27682;1.21625;3
LIGH;28.296;81298.707;64.0;3
ACCE;28.297;81298.710;7.97748;5.07571;1.16837;3
MAGN;28.299;81298.712;-41.01751;-4.18509;5.37755;3
LIGH;28.303;81298.717;64.0;3
ACCE;28.307;81298.720;7.20176;5.07571;1.24498;3
LIGH;28.313;81298.727;64.0;3
ACCE;28.317;81298.730;6.28239;5.36301;2.70066;3
MAGN;28.319;81298.733;-41.01751;-4.18509;5.37755;3
LIGH;28.327;81298.740;64.0;3
ACCE;28.328;81298.740;6.10043;5.30555;3.24654;3
LIGH;28.336;81298.748;64.0;3
ACCE;28.339;81298.750;6.14831;5.32470;3.78284;3
MAGN;28.340;81298.753;-42.21011;-5.64338;-6.31987;3
LIGH;28.346;81298.760;73.0;3
ACCE;28.348;81298.760;6.40688;5.64074;4.97036;3
ACCE;28.377;81298.770;6.39731;5.71735;5.39174;3
ACCE;28.379;81298.780;6.48350;5.75566;5.47793;3
MAGN;28.380;81298.778;-42.21011;-5.64338;-6.31987;3
LIGH;28.381;81298.792;73.0;3
LIGH;28.382;81298.792;73.0;3
LIGH;28.382;81298.792;73.0;3
ACCE;28.382;81298.790;6.47392;5.69820;5.33428;3
MAGN;28.387;81298.800;-42.21011;-5.64338;-6.31987;3
ACCE;28.388;81298.800;6.18662;5.91847;5.65032;3
LIGH;28.391;81298.804;73.0;3
LIGH;28.394;81298.807;73.0;3
ACCE;28.398;81298.810;5.80354;5.79397;5.55455;3
LIGH;28.407;81298.820;118.0;3
ACCE;28.409;81298.820;5.57370;5.66947;5.49709;3
MAGN;28.410;81298.823;-38.36467;-6.45922;-17.08613;3
LIGH;28.414;81298.827;118.0;3
ACCE;28.417;81298.830;5.27682;5.55455;5.43963;3
LIGH;28.426;81298.840;118.0;3
ACCE;28.427;81298.840;4.51068;5.72693;6.37815;3
MAGN;28.429;81298.842;-38.36467;-6.45922;-17.08613;3
LIGH;28.433;81298.847;118.0;3
ACCE;28.437;81298.850;4.33829;5.57370;6.75165;3
LIGH;28.446;81298.860;118.0;3
ACCE;28.447;81298.860;4.16591;5.55455;7.09641;3
MAGN;28.449;81298.863;-38.36467;-6.45922;-17.08613;3
LIGH;28.453;81298.867;118.0;3
ACCE;28.457;81298.870;3.99353;5.60243;7.26880;3
LIGH;28.463;81298.877;205.0;3
ACCE;28.468;81298.880;3.76368;5.65032;7.54652;3
MAGN;28.470;81298.884;-32.07399;-6.97606;-25.92209;3
LIGH;28.473;81298.887;205.0;3
ACCE;28.477;81298.890;3.62961;5.47793;7.20176;3
LIGH;28.485;81298.899;205.0;3
ACCE;28.488;81298.900;3.46680;5.37259;6.73250;3
MAGN;28.489;81298.902;-32.07399;-6.97606;-25.92209;3
LIGH;28.495;81298.907;205.0;3
SOUN;28.495;63.61;0.00194;39.74
ACCE;28.497;81298.910;3.20823;5.47793;6.47392;3
LIGH;28.505;81298.919;205.0;3
ACCE;28.508;81298.920;3.13162;5.53539;6.50265;3
MAGN;28.509;81298.922;-32.07399;-6.97606;-25.92209;3
LIGH;28.513;81298.927;205.0;3
ACCE;28.517;81298.930;3.21781;5.48751;6.38773;3
LIGH;28.525;81298.939;267.0;3
ACCE;28.528;81298.940;3.12204;5.56412;6.61757;3
MAGN;28.529;81298.942;-25.34322;-7.74890;-32.13836;3
LIGH;28.533;81298.947;267.0;3
ACCE;28.537;81298.950;2.93050;5.52582;6.80911;3
LIGH;28.545;81298.959;267.0;3
ACCE;28.548;81298.960;2.69108;5.50666;6.96234;3
MAGN;28.549;81298.962;-25.34322;-7.74890;-32.13836;3
LIGH;28.553;81298.967;267.0;3
ACCE;28.557;81298.970;2.37505;5.53539;7.04853;3
LIGH;28.565;81298.978;267.0;3
ACCE;28.568;81298.980;2.04944;5.44920;7.25922;3
MAGN;28.568;81298.982;-25.34322;-7.74890;-32.13836;3
LIGH;28.573;81298.987;267.0;3
ACCE;28.577;81298.990;1.45567;5.25767;7.50822;3
LIGH;28.585;81298.998;256.0;3
ACCE;28.588;81299.000;1.33118;5.12359;7.77637;3
MAGN;28.589;81299.003;-18.92801;-7.01926;-36.07325;3
LIGH;28.593;81299.007;337.0;3
ACCE;28.597;81299.010;1.26414;5.15232;7.76679;3
LIGH;28.605;81299.019;337.0;3
ACCE;28.607;81299.020;1.20668;5.13317;7.62314;3
MAGN;28.608;81299.022;-18.92801;-7.01926;-36.07325;3
LIGH;28.613;81299.027;337.0;3
ACCE;28.617;81299.030;1.36948;5.03740;7.78594;3
LIGH;28.623;81299.037;337.0;3
ACCE;28.628;81299.040;1.50356;5.11401;8.07325;3
MAGN;28.629;81299.042;-18.92801;-7.01926;-36.07325;3
LIGH;28.633;81299.047;337.0;3
ACCE;28.637;81299.050;1.61848;5.14275;8.07325;3
LIGH;28.646;81299.060;317.0;3
ACCE;28.648;81299.060;1.36948;5.19063;7.54652;3
MAGN;28.649;81299.062;-13.50535;-5.94364;-38.60888;3
LIGH;28.653;81299.067;403.0;3
ACCE;28.657;81299.070;1.21625;5.05655;7.38372;3
LIGH;28.666;81299.080;403.0;3
ACCE;28.668;81299.080;0.92895;5.02782;7.48906;3
MAGN;28.669;81299.082;-13.50535;-5.94364;-38.60888;3
LIGH;28.673;81299.087;403.0;3
ACCE;28.677;81299.090;0.68953;5.06613;7.40287;3
LIGH;28.686;81299.099;403.0;3
ACCE;28.687;81299.100;0.54588;4.97036;7.30710;3
MAGN;28.689;81299.102;-13.50535;-5.94364;-38.60888;3
LIGH;28.693;81299.107;403.0;3
ACCE;28.697;81299.110;0.27773;4.68306;7.46033;3
LIGH;28.706;81299.120;403.0;3
ACCE;28.708;81299.120;0.26815;4.54898;7.89129;3
MAGN;28.709;81299.122;-9.22897;-4.63664;-40.48747;3
LIGH;28.713;81299.127;467.0;3
ACCE;28.717;81299.130;0.14365;4.56814;7.97748;3
LIGH;28.726;81299.140;467.0;3
ACCE;28.728;81299.140;-0.34477;4.30956;8.04452;3
MAGN;28.729;81299.142;-9.22897;-4.63664;-40.48747;3
LIGH;28.733;81299.147;467.0;3
ACCE;28.737;81299.150;-0.59376;4.19464;8.04452;3
LIGH;28.746;81299.160;467.0;3
ACCE;28.747;81299.160;-0.81403;4.12760;7.81467;3
MAGN;28.749;81299.163;-9.22897;-4.63664;-40.48747;3
LIGH;28.753;81299.167;467.0;3
ACCE;28.757;81299.170;-1.06303;3.92649;7.45076;3
LIGH;28.766;81299.180;467.0;3
ACCE;28.767;81299.180;-1.54187;3.66792;8.14029;3
MAGN;28.768;81299.182;-3.11295;-2.45050;-41.65177;3
LIGH;28.773;81299.187;560.0;3
ACCE;28.777;81299.190;-1.66636;3.54342;8.43717;3
LIGH;28.783;81299.197;560.0;3
ACCE;28.788;81299.200;-1.82917;3.23696;8.53294;3
MAGN;28.789;81299.202;-3.11295;-2.45050;-41.65177;3
LIGH;28.793;81299.207;560.0;3
ACCE;28.797;81299.210;-2.03028;2.97839;8.58082;3
LIGH;28.806;81299.220;560.0;3
ACCE;28.809;81299.220;-2.29843;2.71981;9.25119;3
MAGN;28.809;81299.222;-3.11295;-2.45050;-41.65177;3
LIGH;28.813;81299.227;560.0;3
ACCE;28.817;81299.230;-2.41336;2.48039;8.99262;3
LIGH;28.823;81299.237;560.0;3
ACCE;28.828;81299.240;-2.38462;2.19309;8.92558;3
MAGN;28.829;81299.242;2.47055;1.06063;-42.96807;3
LIGH;28.836;81299.249;619.0;3
ACCE;28.837;81299.250;-2.54743;1.96325;8.77236;3
LIGH;28.843;81299.257;619.0;3
ACCE;28.848;81299.260;-3.83072;1.56102;8.64786;3
MAGN;28.849;81299.262;2.47055;1.06063;-42.96807;3
LIGH;28.856;81299.269;619.0;3
ACCE;28.857;81299.270;-4.47237;1.43652;8.82982;3
LIGH;28.863;81299.277;619.0;3
ACCE;28.867;81299.280;-5.01825;1.30245;9.00220;3
MAGN;28.868;81299.282;2.47055;1.06063;-42.96807;3
LIGH;28.876;81299.290;619.0;3
ACCE;28.877;81299.290;-5.37259;1.33118;9.32781;3
LIGH;28.883;81299.297;619.0;3
ACCE;28.888;81299.300;-4.31914;0.72784;10.66856;3
MAGN;28.889;81299.302;8.59536;6.01642;-43.61670;3
LIGH;28.896;81299.309;618.0;3
ACCE;28.897;81299.310;-3.94564;0.59376;10.58237;3
LIGH;28.903;81299.317;618.0;3
ACCE;28.908;81299.320;-3.79242;0.57461;10.38126;3
MAGN;28.909;81299.322;8.59536;6.01642;-43.61670;3
LIGH;28.916;81299.329;618.0;3
ACCE;28.917;81299.330;-2.68151;0.26815;10.34295;3
LIGH;28.923;81299.337;618.0;3
ACCE;28.927;81299.340;-2.21224;0.16281;9.98861;3
MAGN;28.928;81299.342;8.59536;6.01642;-43.61670;3
SOUN;28.933;52.47;0.00160;38.07
LIGH;28.936;81299.349;618.0;3
ACCE;28.937;81299.350;-1.89621;0.09577;9.60554;3
LIGH;28.943;81299.357;618.0;3
ACCE;28.947;81299.360;-1.76213;0.06704;9.58638;3
MAGN;28.949;81299.363;8.60757;11.58900;-43.61258;3
LIGH;28.953;81299.367;618.0;3
ACCE;28.957;81299.370;-2.03028;-0.02873;9.67257;3
LIGH;28.963;81299.377;721.0;3
ACCE;28.968;81299.380;-2.20267;-0.39265;9.74919;3
MAGN;28.969;81299.382;8.60757;11.58900;-43.61258;3
LIGH;28.976;81299.390;721.0;3
ACCE;28.977;81299.390;-2.41336;-0.60334;9.83538;3
LIGH;28.983;81299.397;721.0;3
ACCE;28.987;81299.400;-2.24097;-0.81403;10.23761;3
MAGN;28.989;81299.402;8.60757;11.58900;-43.61258;3
LIGH;28.996;81299.410;721.0;3
ACCE;28.997;81299.410;-2.04944;-1.56102;10.51533;3
LIGH;29.003;81299.417;721.0;3
ACCE;29.007;81299.420;-1.22583;-1.94409;10.94629;3
MAGN;29.009;81299.422;3.08492;15.54409;-43.03021;3
LIGH;29.016;81299.430;721.0;3
ACCE;29.017;81299.430;-0.45011;-1.80044;10.34295;3
LIGH;29.023;81299.437;825.0;3
ACCE;29.028;81299.440;0.02873;-2.03986;10.29507;3
MAGN;29.029;81299.442;3.08492;15.54409;-43.03021;3
ACCE;29.039;81299.450;-0.03831;-2.65278;9.93115;3
LIGH;29.040;81299.453;825.0;3
GNSS;29.042;1491398757.000;39.993876;-0.073845;117.000;0.000;8.0;0.0;28;11
LIGH;29.049;81299.458;825.0;3
ACCE;29.050;81299.460;0.26815;-3.30400;10.37168;3
MAGN;29.054;81299.464;3.08492;15.54409;-43.03021;3
LIGH;29.054;81299.468;825.0;3
GNSS;29.055;1491398757.000;39.993876;-0.073845;117.000;0.000;8.0;0.0;28;11
ACCE;29.059;81299.470;0.50757;-3.77326;10.67814;3
LIGH;29.063;81299.477;825.0;3
ACCE;29.067;81299.480;0.95768;-4.32872;10.18015;3
MAGN;29.069;81299.483;-6.42166;18.62333;-39.56112;3
LIGH;29.076;81299.490;825.0;3
ACCE;29.077;81299.490;1.13964;-4.22337;9.69173;3
LIGH;29.083;81299.497;814.0;3
ACCE;29.088;81299.500;1.60890;-4.43406;10.18972;3
MAGN;29.089;81299.503;-6.42166;18.62333;-39.56112;3
LIGH;29.096;81299.510;814.0;3
ACCE;29.097;81299.510;2.18351;-4.98952;10.56322;3
LIGH;29.104;81299.517;814.0;3
ACCE;29.108;81299.520;2.95923;-5.74608;9.79707;3
MAGN;29.109;81299.522;-6.42166;18.62333;-39.56112;3
LIGH;29.113;81299.527;814.0;3
ACCE;29.117;81299.530;2.81558;-5.40132;9.15543;3
LIGH;29.123;81299.537;814.0;3
ACCE;29.128;81299.540;3.15077;-4.72137;9.38527;3
MAGN;29.129;81299.542;-16.38779;20.44247;-34.40626;3
LIGH;29.136;81299.550;814.0;3
ACCE;29.137;81299.550;3.70622;-3.93607;9.53850;3
LIGH;29.143;81299.557;701.0;3
ACCE;29.148;81299.560;4.92248;-3.70622;9.68215;3
MAGN;29.149;81299.562;-16.38779;20.44247;-34.40626;3
LIGH;29.156;81299.570;701.0;3
ACCE;29.157;81299.570;5.93762;-4.97036;9.83538;3
LIGH;29.163;81299.577;701.0;3
ACCE;29.167;81299.580;6.61757;-6.18662;9.90242;3
MAGN;29.169;81299.582;-16.38779;20.44247;-34.40626;3
LIGH;29.176;81299.590;701.0;3
ACCE;29.177;81299.590;6.24408;-6.35900;9.22246;3
LIGH;29.183;81299.597;701.0;3
ACCE;29.187;81299.600;6.70376;-6.23450;8.26478;3
MAGN;29.189;81299.602;-25.87894;18.59962;-28.47087;3
LIGH;29.196;81299.610;701.0;3
ACCE;29.197;81299.610;7.06768;-6.08127;8.50420;3
LIGH;29.203;81299.617;778.0;3
ACCE;29.207;81299.620;7.39329;-5.70778;8.09240;3
MAGN;29.209;81299.622;-25.87894;18.59962;-28.47087;3
LIGH;29.216;81299.630;578.0;3
ACCE;29.217;81299.630;7.07726;-5.38217;7.79552;3
LIGH;29.223;81299.637;578.0;3
ACCE;29.227;81299.640;6.41646;-5.35344;7.60398;3
MAGN;29.229;81299.642;-25.87894;18.59962;-28.47087;3
LIGH;29.236;81299.650;578.0;3
ACCE;29.237;81299.650;6.26323;-5.33428;7.25922;3
LIGH;29.243;81299.657;578.0;3
ACCE;29.248;81299.660;6.17704;-5.45878;7.00065;3
MAGN;29.249;81299.662;-34.28035;13.65237;-22.15402;3
LIGH;29.256;81299.670;578.0;3
ACCE;29.257;81299.670;6.44519;-5.52582;6.47392;3
LIGH;29.263;81299.677;578.0;3
ACCE;29.267;81299.680;6.99107;-4.29041;6.63673;3
MAGN;29.269;81299.682;-34.28035;13.65237;-22.15402;3
LIGH;29.273;81299.687;432.0;3
ACCE;29.277;81299.690;7.44118;-3.54342;6.32069;3
LIGH;29.283;81299.697;432.0;3
ACCE;29.287;81299.700;7.71891;-3.33273;6.29196;3
MAGN;29.289;81299.702;-34.28035;13.65237;-22.15402;3
LIGH;29.296;81299.710;432.0;3
ACCE;29.297;81299.710;8.77236;-3.59130;5.82270;3
LIGH;29.303;81299.717;432.0;3
ACCE;29.308;81299.720;9.35654;-3.16992;5.57370;3
MAGN;29.309;81299.722;-40.04989;6.60745;-16.67874;3
LIGH;29.316;81299.730;432.0;3
ACCE;29.317;81299.730;9.46189;-2.78685;5.74608;3
LIGH;29.323;81299.737;432.0;3
ACCE;29.327;81299.740;9.16500;-2.81558;6.43561;3
MAGN;29.328;81299.742;-40.04989;6.60745;-16.67874;3
LIGH;29.336;81299.750;328.0;3
ACCE;29.337;81299.750;8.87770;-3.28484;6.21535;3
LIGH;29.343;81299.757;328.0;3
ACCE;29.347;81299.760;9.06924;-3.16035;6.16746;3
MAGN;29.349;81299.762;-40.04989;6.60745;-16.67874;3
LIGH;29.356;81299.770;328.0;3
ACCE;29.357;81299.770;9.55765;-2.92093;6.11958;3
LIGH;29.363;81299.777;328.0;3
ACCE;29.368;81299.780;10.59195;-2.58574;5.65989;3
MAGN;29.369;81299.782;-42.98351;-1.83172;-12.07492;3
LIGH;29.376;81299.790;328.0;3
ACCE;29.377;81299.790;10.83137;-2.29843;5.27682;3
LIGH;29.383;81299.797;328.0;3
ACCE;29.388;81299.800;10.84095;-1.89621;5.06613;3
MAGN;29.389;81299.802;-42.98351;-1.83172;-12.07492;3
LIGH;29.396;81299.810;278.0;3
ACCE;29.397;81299.810;10.84095;-1.55144;4.51068;3
LIGH;29.403;81299.817;278.0;3
ACCE;29.407;81299.820;10.91756;-1.15879;4.21380;3
MAGN;29.409;81299.822;-42.98351;-1.83172;-12.07492;3
LIGH;29.416;81299.830;278.0;3
ACCE;29.417;81299.830;11.04206;-0.09577;3.95522;3
LIGH;29.423;81299.837;278.0;3
ACCE;29.427;81299.840;11.04206;0.45011;3.79242;3
MAGN;29.429;81299.842;-42.21812;-12.28363;-6.10265;3
LIGH;29.433;81299.847;278.0;3
ACCE;29.437;81299.850;11.03248;0.84276;3.52426;3
LIGH;29.443;81299.857;278.0;3
ACCE;29.447;81299.860;10.96544;1.11091;3.54342;3
MAGN;29.449;81299.862;-42.21812;-12.28363;-6.10265;3
LIGH;29.456;81299.870;247.0;3
ACCE;29.457;81299.870;10.62068;1.71425;3.39019;3
LIGH;29.463;81299.877;247.0;3
ACCE;29.467;81299.880;10.39084;2.22182;3.43807;3
MAGN;29.469;81299.882;-42.21812;-12.28363;-6.10265;3
LIGH;29.473;81299.887;247.0;3
ACCE;29.477;81299.890;10.21845;2.66235;3.14119;3
SOUN;29.484;48.61;0.00148;37.41
LIGH;29.486;81299.900;247.0;3
ACCE;29.488;81299.900;9.63427;3.63919;3.08373;3
MAGN;29.489;81299.902;-37.15619;-24.11964;-0.43960;3
LIGH;29.493;81299.907;247.0;3
ACCE;29.497;81299.910;9.27993;3.84030;2.95923;3
LIGH;29.506;81299.920;247.0;3
ACCE;29.507;81299.920;9.12670;3.87861;3.08373;3
MAGN;29.509;81299.922;-37.15619;-24.11964;-0.43960;3
LIGH;29.513;81299.927;206.0;3
ACCE;29.517;81299.930;8.89685;4.16591;2.92093;3
LIGH;29.526;81299.940;206.0;3
ACCE;29.527;81299.940;7.91044;4.77883;2.17394;3
MAGN;29.529;81299.942;-37.15619;-24.11964;-0.43960;3
LIGH;29.533;81299.947;206.0;3
ACCE;29.537;81299.950;7.03895;4.75967;1.64721;3
LIGH;29.546;81299.960;206.0;3
ACCE;29.548;81299.960;6.08127;4.94163;1.51314;3
MAGN;29.549;81299.962;-26.26026;-34.65710;5.07245;3
LIGH;29.553;81299.967;206.0;3
ACCE;29.557;81299.970;5.32470;5.57370;1.50356;3
LIGH;29.566;81299.980;206.0;3
ACCE;29.567;81299.980;3.82115;7.18261;1.23541;3
MAGN;29.569;81299.982;-26.26026;-34.65710;5.07245;3
LIGH;29.574;81299.988;216.0;3
ACCE;29.577;81299.990;3.13162;7.95833;0.64165;3
LIGH;29.586;81300.000;190.0;3
ACCE;29.587;81300.000;2.70066;8.37971;0.44053;3
MAGN;29.589;81300.002;-26.26026;-34.65710;5.07245;3
LIGH;29.593;81300.007;190.0;3
ACCE;29.597;81300.010;2.48997;8.40844;0.14365;3
LIGH;29.603;81300.017;190.0;3
ACCE;29.608;81300.020;2.05901;8.14986;0.15323;3
MAGN;29.609;81300.023;-10.76766;-40.56069;9.27064;3
LIGH;29.613;81300.027;190.0;3
ACCE;29.618;81300.030;1.76213;7.82425;0.48842;3
LIGH;29.625;81300.039;190.0;3
ACCE;29.628;81300.040;1.78129;7.46991;1.12049;3
MAGN;29.629;81300.042;-10.76766;-40.56069;9.27064;3
LIGH;29.633;81300.047;190.0;3
ACCE;29.640;81300.050;1.83875;7.30710;1.46525;3
LIGH;29.645;81300.059;190.0;3
ACCE;29.647;81300.060;0.67995;7.06768;1.98240;3
MAGN;29.649;81300.062;-10.76766;-40.56069;9.27064;3
LIGH;29.653;81300.067;190.0;3
ACCE;29.657;81300.070;-0.01915;7.16345;2.35589;3
LIGH;29.665;81300.079;190.0;3
ACCE;29.667;81300.080;-0.53630;7.18261;2.78685;3
MAGN;29.669;81300.082;4.80822;-41.72385;10.58059;3
LIGH;29.673;81300.087;190.0;3
ACCE;29.677;81300.090;-1.35033;6.79953;2.71024;3
LIGH;29.685;81300.098;190.0;3
ACCE;29.688;81300.100;-1.98240;6.66546;2.26013;3
MAGN;29.689;81300.102;4.80822;-41.72385;10.58059;3
LIGH;29.693;81300.107;190.0;3
ACCE;29.697;81300.110;-2.52828;6.84742;1.65679;3
LIGH;29.705;81300.118;191.0;3
ACCE;29.707;81300.120;-3.37104;7.16345;1.00556;3
MAGN;29.708;81300.122;4.80822;-41.72385;10.58059;3
LIGH;29.713;81300.127;191.0;3
ACCE;29.717;81300.130;-4.61602;7.86256;0.16281;3
LIGH;29.725;81300.139;191.0;3
ACCE;29.727;81300.140;-4.77883;8.22648;-0.22984;3
MAGN;29.728;81300.142;18.96235;-37.24545;11.79870;3
LIGH;29.733;81300.147;191.0;3
ACCE;29.737;81300.150;-5.15232;8.18817;-0.69911;3
LIGH;29.745;81300.158;191.0;3
ACCE;29.749;81300.160;-5.37259;7.33583;-0.90980;3
MAGN;29.749;81300.163;18.96235;-37.24545;11.79870;3
LIGH;29.753;81300.167;191.0;3
ACCE;29.757;81300.170;-5.08528;7.08684;-0.77572;3
LIGH;29.763;81300.177;186.0;3
ACCE;29.767;81300.180;-4.94163;7.02938;-0.63207;3
MAGN;29.769;81300.183;18.96235;-37.24545;11.79870;3
LIGH;29.773;81300.187;186.0;3
ACCE;29.777;81300.190;-4.93206;7.24964;-0.71826;3
LIGH;29.786;81300.200;186.0;3
ACCE;29.788;81300.200;-4.77883;7.64229;-0.72784;3
MAGN;29.789;81300.202;29.61675;-30.00136;12.42477;3
LIGH;29.793;81300.207;186.0;3
ACCE;29.797;81300.210;-4.79798;7.55610;-1.34075;3
LIGH;29.806;81300.220;186.0;3
ACCE;29.808;81300.220;-5.20021;7.39329;-1.79086;3
MAGN;29.809;81300.222;29.61675;-30.00136;12.42477;3
LIGH;29.813;81300.227;186.0;3
ACCE;29.817;81300.230;-5.86101;7.09641;-2.18351;3
LIGH;29.826;81300.240;179.0;3
ACCE;29.828;81300.240;-6.63673;6.56011;-2.06859;3
MAGN;29.829;81300.242;29.61675;-30.00136;12.42477;3
LIGH;29.833;81300.247;179.0;3
ACCE;29.837;81300.250;-6.71334;6.47392;-1.94409;3
LIGH;29.846;81300.260;179.0;3
ACCE;29.848;81300.260;-6.43561;6.55054;-1.57060;3
MAGN;29.849;81300.262;35.26106;-24.18918;14.23897;3
LIGH;29.853;81300.267;179.0;3
ACCE;29.857;81300.270;-5.96635;6.67503;-1.39821;3
LIGH;29.866;81300.280;179.0;3
ACCE;29.869;81300.280;-4.93206;6.87615;-1.10133;3
MAGN;29.869;81300.282;35.26106;-24.18918;14.23897;3
LIGH;29.873;81300.287;179.0;3
ACCE;29.877;81300.290;-4.80756;6.80911;-1.47483;3
LIGH;29.886;81300.300;167.0;3
ACCE;29.889;81300.300;-5.31513;6.92403;-2.18351;3
MAGN;29.889;81300.302;35.26106;-24.18918;14.23897;3
LIGH;29.893;81300.307;167.0;3
ACCE;29.897;81300.310;-6.26323;7.29753;-2.76770;3
LIGH;29.906;81300.320;167.0;3
ACCE;29.907;81300.320;-7.05811;7.06768;-3.03585;3
MAGN;29.909;81300.322;35.77930;-20.56140;17.72540;3
LIGH;29.913;81300.327;167.0;3
ACCE;29.917;81300.330;-6.79953;6.50265;-3.00712;3
LIGH;29.923;81300.337;167.0;3
SOUN;29.925;95.06;0.00290;43.23
ACCE;29.928;81300.340;-6.60800;6.11000;-3.31358;3
MAGN;29.929;81300.342;35.77930;-20.56140;17.72540;3
LIGH;29.933;81300.347;167.0;3
ACCE;29.937;81300.350;-6.49307;5.88016;-3.97437;3
LIGH;29.946;81300.360;137.0;3
ACCE;29.947;81300.360;-5.89931;5.88974;-4.37660;3
MAGN;29.949;81300.362;35.77930;-20.56140;17.72540;3
LIGH;29.953;81300.367;137.0;3
ACCE;29.957;81300.370;-5.22894;6.03339;-4.37660;3
LIGH;29.966;81300.380;137.0;3
ACCE;29.967;81300.380;-4.59687;6.22492;-4.36702;3
MAGN;29.969;81300.382;30.98270;-19.13771;23.60812;3
LIGH;29.973;81300.387;137.0;3
ACCE;29.977;81300.390;-3.92649;6.27281;-4.44364;3
LIGH;29.986;81300.400;137.0;3
ACCE;29.987;81300.400;-2.56658;6.63673;-5.49709;3
MAGN;29.989;81300.402;30.98270;-19.13771;23.60812;3
LIGH;29.993;81300.407;137.0;3
ACCE;29.997;81300.410;-2.37505;6.65588;-6.49307;3
LIGH;30.006;81300.420;150.0;3
ACCE;30.008;81300.420;-2.26970;6.66546;-7.24964;3
MAGN;30.009;81300.422;30.98270;-19.13771;23.60812;3
LIGH;30.013;81300.427;91.0;3
ACCE;30.017;81300.430;-1.72383;6.63673;-8.27436;3
LIGH;30.026;81300.440;91.0;3
ACCE;30.028;81300.440;-1.42694;6.56969;-8.72447;3
MAGN;30.029;81300.442;19.66327;-17.66171;30.26684;3
LIGH;30.035;81300.447;91.0;3
ACCE;30.039;81300.450;-0.97683;6.62715;-9.18416;3
LIGH;30.046;81300.459;91.0;3
GNSS;30.047;1491398758.000;39.993879;-0.073844;117.000;0.000;8.0;0.0;28;12
MAGN;30.054;81300.462;19.66327;-17.66171;30.26684;3
ACCE;30.055;81300.461;0.06704;6.21535;-8.51378;3
LIGH;30.056;81300.468;91.0;3
ACCE;30.058;81300.470;0.44053;5.66947;-7.83383;3
GNSS;30.059;1491398758.000;39.993879;-0.073844;117.000;0.000;8.0;0.0;28;11
LIGH;30.067;81300.480;91.0;3
MAGN;30.068;81300.482;19.66327;-17.66171;30.26684;3
ACCE;30.069;81300.481;0.99599;5.36301;-7.08684;3
LIGH;30.073;81300.487;72.0;3
ACCE;30.077;81300.490;1.78129;5.34386;-6.47392;3
LIGH;30.083;81300.497;72.0;3
ACCE;30.089;81300.500;3.26569;5.21936;-5.96635;3
MAGN;30.090;81300.503;2.74335;-16.41001;33.40746;3
LIGH;30.093;81300.507;72.0;3
ACCE;30.097;81300.510;4.27126;5.21936;-5.42047;3
LIGH;30.103;81300.517;72.0;3
ACCE;30.107;81300.520;5.29597;5.31513;-4.64475;3
MAGN;30.108;81300.522;2.74335;-16.41001;33.40746;3
LIGH;30.116;81300.530;72.0;3
ACCE;30.117;81300.530;6.00466;5.42047;-4.45322;3
LIGH;30.123;81300.537;72.0;3
ACCE;30.128;81300.540;7.18261;5.98550;-5.18105;3
MAGN;30.129;81300.542;2.74335;-16.41001;33.40746;3
LIGH;30.136;81300.550;83.0;3
ACCE;30.137;81300.550;7.78594;6.48350;-5.53539;3
LIGH;30.143;81300.557;83.0;3
ACCE;30.147;81300.560;8.07325;6.45477;-5.30555;3
MAGN;30.149;81300.562;-16.48705;-14.72107;30.63113;3
LIGH;30.156;81300.570;83.0;3
ACCE;30.157;81300.570;8.05409;6.01423;-5.02782;3
LIGH;30.163;81300.577;83.0;3
ACCE;30.168;81300.580;8.38928;5.29597;-2.70066;3
MAGN;30.169;81300.582;-16.48705;-14.72107;30.63113;3
LIGH;30.176;81300.590;83.0;3
ACCE;30.177;81300.590;8.40844;4.90333;-1.41737;3
LIGH;30.183;81300.597;83.0;3
ACCE;30.187;81300.600;8.44674;4.61602;-0.12450;3
MAGN;30.189;81300.602;-16.48705;-14.72107;30.63113;3
LIGH;30.196;81300.610;94.0;3
ACCE;30.197;81300.610;8.33182;4.57771;0.56503;3
LIGH;30.203;81300.617;94.0;3
ACCE;30.207;81300.620;8.22648;4.63517;1.16837;3
MAGN;30.209;81300.622;-32.09570;-11.55184;19.88208;3
LIGH;30.216;81300.630;94.0;3
ACCE;30.217;81300.630;8.31267;4.96079;1.75256;3
LIGH;30.223;81300.637;94.0;3
ACCE;30.227;81300.640;8.55209;5.12359;2.34632;3
MAGN;30.229;81300.642;-32.09570;-11.55184;19.88208;3
LIGH;30.236;81300.650;94.0;3
ACCE;30.237;81300.650;8.70532;5.07571;2.56658;3
LIGH;30.243;81300.657;94.0;3
ACCE;30.247;81300.660;8.72447;4.96079;2.85389;3
MAGN;30.249;81300.662;-32.09570;-11.55184;19.88208;3
LIGH;30.253;81300.667;92.0;3
ACCE;30.257;81300.670;8.80109;5.08528;3.23696;3
LIGH;30.263;81300.677;96.0;3
ACCE;30.267;81300.680;8.65743;5.08528;3.54342;3
MAGN;30.269;81300.682;-39.97046;-8.44142;6.31076;3
LIGH;30.276;81300.690;96.0;3
ACCE;30.277;81300.690;8.54251;5.12359;3.75411;3
LIGH;30.283;81300.697;96.0;3
ACCE;30.287;81300.700;8.50420;5.21936;4.72137;3
MAGN;30.289;81300.702;-39.97046;-8.44142;6.31076;3
LIGH;30.296;81300.710;96.0;3
ACCE;30.297;81300.710;8.34140;5.27682;4.79798;3
LIGH;30.303;81300.717;96.0;3
ACCE;30.307;81300.720;8.01579;5.24809;4.71179;3
MAGN;30.309;81300.722;-39.97046;-8.44142;6.31076;3
LIGH;30.316;81300.730;120.0;3
ACCE;30.317;81300.730;7.69975;5.22894;4.66391;3
LIGH;30.323;81300.737;120.0;3
ACCE;30.327;81300.740;7.19218;5.33428;5.37259;3
MAGN;30.329;81300.742;-41.14262;-6.44470;-6.68411;3
LIGH;30.336;81300.750;120.0;3
ACCE;30.337;81300.750;6.95276;5.35344;5.39174;3
LIGH;30.343;81300.757;120.0;3
ACCE;30.347;81300.760;6.67503;5.18105;5.27682;3
MAGN;30.349;81300.762;-41.14262;-6.44470;-6.68411;3
LIGH;30.356;81300.770;120.0;3
ACCE;30.357;81300.770;6.42604;5.11401;5.41090;3
LIGH;30.363;81300.777;120.0;3
ACCE;30.367;81300.780;6.04296;5.03740;6.03339;3
MAGN;30.369;81300.782;-41.14262;-6.44470;-6.68411;3
LIGH;30.376;81300.790;96.0;3
ACCE;30.377;81300.790;5.88974;5.00867;6.20577;3
LIGH;30.383;81300.797;208.0;3
ACCE;30.387;81300.800;5.74608;5.06613;6.60800;3
MAGN;30.389;81300.802;-38.23994;-5.25551;-16.89933;3
LIGH;30.396;81300.810;208.0;3
ACCE;30.397;81300.810;5.34386;4.78840;6.92403;3
LIGH;30.403;81300.817;208.0;3
ACCE;30.407;81300.820;4.96079;4.67348;6.96234;3
MAGN;30.409;81300.822;-38.23994;-5.25551;-16.89933;3
LIGH;30.413;81300.827;208.0;3
ACCE;30.417;81300.830;4.60644;4.66391;6.84742;3
LIGH;30.423;81300.837;208.0;3
ACCE;30.427;81300.840;4.29041;4.66391;7.10599;3
MAGN;30.429;81300.842;-38.23994;-5.25551;-16.89933;3
LIGH;30.436;81300.850;208.0;3
ACCE;30.437;81300.850;3.75411;4.62560;7.16345;3
LIGH;30.443;81300.857;337.0;3
ACCE;30.447;81300.860;3.62961;4.55856;7.61356;3
MAGN;30.449;81300.862;-32.94855;-3.64573;-24.86887;3
LIGH;30.456;81300.870;337.0;3
ACCE;30.457;81300.870;3.49553;4.48195;8.08282;3
LIGH;30.463;81300.877;337.0;3
ACCE;30.467;81300.880;3.33273;4.48195;8.39886;3
MAGN;30.469;81300.882;-32.94855;-3.64573;-24.86887;3
LIGH;30.476;81300.890;337.0;3
SOUN;30.477;65.61;0.00200;40.01
ACCE;30.479;81300.890;2.89220;4.38618;8.31267;3
LIGH;30.483;81300.897;337.0;3
ACCE;30.487;81300.900;2.74854;4.41491;8.42759;3
MAGN;30.489;81300.902;-32.94855;-3.64573;-24.86887;3
LIGH;30.496;81300.910;337.0;3
ACCE;30.497;81300.910;2.58574;4.47237;8.44674;3
LIGH;30.503;81300.917;461.0;3
ACCE;30.507;81300.920;2.45166;4.36702;8.51378;3
MAGN;30.509;81300.922;-26.64594;-2.72700;-31.23338;3
LIGH;30.516;81300.930;461.0;3
ACCE;30.517;81300.930;2.31759;4.50110;8.89685;3
LIGH;30.523;81300.937;461.0;3
ACCE;30.527;81300.940;2.17394;4.64475;9.08839;3
MAGN;30.528;81300.942;-26.64594;-2.72700;-31.23338;3
LIGH;30.536;81300.949;461.0;3
ACCE;30.537;81300.950;2.04944;4.61602;8.96389;3
LIGH;30.543;81300.957;461.0;3
ACCE;30.547;81300.960;2.18351;4.34787;8.83939;3
MAGN;30.549;81300.962;-26.64594;-2.72700;-31.23338;3
LIGH;30.556;81300.970;461.0;3
ACCE;30.557;81300.970;1.76213;4.08930;9.13627;3
LIGH;30.563;81300.977;527.0;3
ACCE;30.567;81300.980;1.40779;4.11803;9.15543;3
MAGN;30.569;81300.982;-20.79168;-2.64054;-34.84652;3
LIGH;30.573;81300.987;527.0;3
ACCE;30.577;81300.990;1.14922;4.13718;8.68616;3
LIGH;30.583;81300.997;527.0;3
ACCE;30.587;81301.000;0.71826;4.18506;7.82425;3
MAGN;30.589;81301.002;-20.79168;-2.64054;-34.84652;3
LIGH;30.596;81301.010;527.0;3
ACCE;30.597;81301.010;0.13408;3.96480;7.53695;3
LIGH;30.603;81301.017;527.0;3
ACCE;30.607;81301.020;-0.16281;3.83072;9.06924;3
MAGN;30.609;81301.022;-20.79168;-2.64054;-34.84652;3
LIGH;30.616;81301.030;527.0;3
ACCE;30.617;81301.030;-0.77572;3.92649;8.74362;3
LIGH;30.623;81301.037;525.0;3
ACCE;30.627;81301.040;-1.53229;3.79242;7.69975;3
MAGN;30.629;81301.042;-15.33533;-3.62216;-36.93724;3
LIGH;30.636;81301.050;533.0;3
ACCE;30.637;81301.050;-1.56102;3.74453;8.31267;3
LIGH;30.643;81301.057;533.0;3
ACCE;30.647;81301.060;-1.68552;3.84030;8.29351;3
MAGN;30.649;81301.062;-15.33533;-3.62216;-36.93724;3
LIGH;30.656;81301.070;533.0;3
ACCE;30.657;81301.070;-1.53229;3.92649;7.94875;3
LIGH;30.663;81301.077;533.0;3
ACCE;30.667;81301.080;-0.60334;4.85544;8.89685;3
MAGN;30.669;81301.082;-15.33533;-3.62216;-36.93724;3
LIGH;30.676;81301.090;533.0;3
ACCE;30.677;81301.090;-0.24900;5.18105;8.59040;3
LIGH;30.683;81301.097;533.0;3
ACCE;30.687;81301.100;0.00958;5.40132;8.33182;3
MAGN;30.689;81301.102;-11.42587;-5.75406;-38.23862;3
LIGH;30.696;81301.110;469.0;3
ACCE;30.697;81301.110;0.04788;5.55455;8.02536;3
LIGH;30.703;81301.117;469.0;3
ACCE;30.707;81301.120;-0.20111;5.76524;7.93917;3
MAGN;30.709;81301.122;-11.42587;-5.75406;-38.23862;3
LIGH;30.716;81301.130;469.0;3
ACCE;30.717;81301.130;-0.49799;5.80354;7.58483;3
LIGH;30.723;81301.137;469.0;3
ACCE;30.728;81301.140;-0.75657;5.85143;6.18662;3
MAGN;30.729;81301.142;-11.42587;-5.75406;-38.23862;3
LIGH;30.733;81301.147;469.0;3
ACCE;30.737;81301.150;-0.65122;5.92804;5.61201;3
LIGH;30.743;81301.157;469.0;3
ACCE;30.747;81301.160;-0.18196;5.84185;7.02938;3
MAGN;30.749;81301.162;-9.75669;-7.67466;-39.81219;3
LIGH;30.753;81301.167;378.0;3
ACCE;30.757;81301.170;-0.04788;5.79397;7.68060;3
LIGH;30.766;81301.180;378.0;3
ACCE;30.767;81301.180;0.10534;5.77481;8.37013;3
MAGN;30.769;81301.182;-9.75669;-7.67466;-39.81219;3
LIGH;30.773;81301.187;378.0;3
ACCE;30.779;81301.191;0.96726;6.04296;9.71088;3
LIGH;30.783;81301.197;378.0;3
ACCE;30.787;81301.200;1.31202;6.17704;9.87369;3
MAGN;30.789;81301.202;-9.75669;-7.67466;-39.81219;3
LIGH;30.803;81301.209;378.0;3
ACCE;30.805;81301.210;1.33118;6.06212;9.41400;3
LIGH;30.807;81301.220;378.0;3
ACCE;30.808;81301.220;1.14922;5.80354;9.20331;3
MAGN;30.810;81301.223;-10.41195;-8.36847;-40.22023;3
LIGH;30.814;81301.227;404.0;3
ACCE;30.817;81301.230;0.70868;5.63116;8.81066;3
LIGH;30.826;81301.240;404.0;3
ACCE;30.829;81301.241;0.48842;5.86101;8.59997;3
MAGN;30.831;81301.243;-10.41195;-8.36847;-40.22023;3
LIGH;30.835;81301.249;404.0;3
ACCE;30.837;81301.250;0.36392;5.91847;8.43717;3
LIGH;30.846;81301.259;404.0;3
ACCE;30.848;81301.260;0.06704;5.65032;8.54251;3
MAGN;30.849;81301.262;-10.41195;-8.36847;-40.22023;3
LIGH;30.853;81301.267;404.0;3
ACCE;30.858;81301.270;0.00958;5.59285;8.56167;3
LIGH;30.865;81301.278;404.0;3
ACCE;30.868;81301.280;0.08619;5.57370;8.68616;3
MAGN;30.870;81301.284;-10.12263;-8.53511;-41.29916;3
LIGH;30.876;81301.288;418.0;3
GNSS;30.877;1491398755.817;39.993923;-0.073837;0.000;0.000;18.3;0.0;28;11
ACCE;30.880;81301.290;0.17238;5.54497;8.63828;3
LIGH;30.884;81301.298;418.0;3
ACCE;30.888;81301.300;0.46926;5.48751;8.76278;3
MAGN;30.889;81301.302;-10.12263;-8.53511;-41.29916;3
LIGH;30.893;81301.307;418.0;3
ACCE;30.897;81301.310;0.54588;5.57370;8.86812;3
LIGH;30.903;81301.317;418.0;3
ACCE;30.907;81301.320;0.45011;5.52582;9.01178;3
MAGN;30.908;81301.322;-10.12263;-8.53511;-41.29916;3
LIGH;30.913;81301.327;418.0;3
ACCE;30.917;81301.330;0.22027;5.40132;9.00220;3
SOUN;30.918;56.19;0.00171;38.66
LIGH;30.926;81301.339;418.0;3
ACCE;30.927;81301.340;-0.01915;5.26724;9.15543;3
MAGN;30.929;81301.342;-9.70463;-7.37959;-41.81788;3
LIGH;30.933;81301.347;399.0;3
ACCE;30.937;81301.350;-0.43096;5.01825;9.21289;3
LIGH;30.946;81301.359;463.0;3
ACCE;30.947;81301.360;-0.50757;4.88417;9.25119;3
MAGN;30.949;81301.362;-9.70463;-7.37959;-41.81788;3
LIGH;30.953;81301.367;463.0;3
ACCE;30.957;81301.370;-0.57461;4.83629;9.18416;3
LIGH;30.966;81301.379;463.0;3
ACCE;30.968;81301.380;-0.55545;4.78840;9.03093;3
MAGN;30.969;81301.382;-9.70463;-7.37959;-41.81788;3
LIGH;30.973;81301.387;463.0;3
ACCE;30.977;81301.390;-0.60334;4.77883;8.87770;3
LIGH;30.986;81301.399;463.0;3
ACCE;30.988;81301.400;-0.58419;4.84586;8.87770;3
MAGN;30.989;81301.402;-9.09296;-5.76094;-42.47480;3
LIGH;30.993;81301.407;463.0;3
ACCE;30.997;81301.410;-0.44053;4.83629;8.75320;3
LIGH;31.006;81301.420;491.0;3
ACCE;31.007;81301.420;-0.44053;4.92248;8.60955;3
ACCE;31.018;81301.430;0.40223;5.15232;8.39886;3
MAGN;31.019;81301.432;-9.09296;-5.76094;-42.47480;3
LIGH;31.026;81301.436;491.0;3
LIGH;31.027;81301.439;491.0;3
ACCE;31.028;81301.440;0.81403;5.11401;8.08282;3
LIGH;31.036;81301.447;491.0;3
ACCE;31.038;81301.450;1.01514;5.09486;8.06367;3
MAGN;31.044;81301.453;-9.33541;-5.60220;-42.97145;3
GNSS;31.046;1491398759.000;39.993879;-0.073845;117.000;0.000;9.0;0.0;28;11
ACCE;31.050;81301.460;0.92895;4.74052;8.47547;3
LIGH;31.052;81301.465;491.0;3
GNSS;31.056;1491398759.000;39.993879;-0.073845;117.000;0.000;9.0;0.0;28;11
LIGH;31.060;81301.470;485.0;3
ACCE;31.061;81301.471;0.55545;4.53941;8.94474;3
MAGN;31.061;81301.473;-9.33541;-5.60220;-42.97145;3
LIGH;31.067;81301.480;520.0;3
ACCE;31.068;81301.480;0.16281;4.39575;9.27035;3
LIGH;31.074;81301.488;520.0;3
WIFI;31.076;81301.422;WAP113;20:17:FF:FF:F1:13;-72
WIFI;31.076;81301.422;WAP106;20:17:FF:FF:F1:06;-62
WIFI;31.076;81301.422;WAP141;20:17:FF:FF:F1:41;-55
WIFI;31.076;81301.422;WAP310;20:17:FF:FF:F3:10;-61
WIFI;31.076;81301.422;WAP317;20:17:FF:FF:F3:17;-74
WIFI;31.076;81301.422;WAP139;20:17:FF:FF:F1:39;-59
WIFI;31.076;81301.422;WAP138;20:17:FF:FF:F1:38;-63
WIFI;31.076;81301.422;WAP140;20:17:FF:FF:F1:40;-57
WIFI;31.076;81301.422;WAP092;20:17:FF:FF:F0:92;-79
WIFI;31.076;81301.422;WAP316;20:17:FF:FF:F3:16;-53
WIFI;31.076;81301.422;WAP297;20:17:FF:FF:F2:97;-78
WIFI;31.076;81301.422;WAP044;20:17:FF:FF:F0:44;-81
WIFI;31.076;81301.422;WAP159;20:17:FF:FF:F1:59;-88
WIFI;31.076;81301.422;WAP112;20:17:FF:FF:F1:12;-49
WIFI;31.076;81301.422;WAP180;20:17:FF:FF:F1:80;-76
WIFI;31.076;81301.422;WAP107;20:17:FF:FF:F1:07;-86
WIFI;31.076;81301.422;WAP181;20:17:FF:FF:F1:81;-89
WIFI;31.076;81301.422;WAP311;20:17:FF:FF:F3:11;-86
WIFI;31.076;81301.422;WAP153;20:17:FF:FF:F1:53;-88
WIFI;31.076;81301.422;WAP109;20:17:FF:FF:F1:09;-89
WIFI;31.076;81301.422;WAP313;20:17:FF:FF:F3:13;-87
WIFI;31.076;81301.422;WAP078;20:17:FF:FF:F0:78;-88
WIFI;31.076;81301.422;WAP204;20:17:FF:FF:F2:04;-91
WIFI;31.076;81301.422;WAP279;20:17:FF:FF:F2:79;-86
ACCE;31.091;81301.490;-0.45969;4.16591;9.66300;3
MAGN;31.092;81301.492;-9.33541;-5.60220;-42.97145;3
LIGH;31.092;81301.500;520.0;3
ACCE;31.092;81301.500;-0.62249;4.05099;9.68215;3
LIGH;31.094;81301.507;520.0;3
ACCE;31.098;81301.510;-0.68953;3.92649;9.82580;3
MAGN;31.099;81301.512;-9.67381;-4.38844;-43.07289;3
LIGH;31.103;81301.517;520.0;3
ACCE;31.107;81301.520;-0.67038;3.86903;9.85453;3
LIGH;31.114;81301.528;520.0;3
ACCE;31.117;81301.530;-0.54588;3.89776;9.94073;3
MAGN;31.119;81301.533;-9.67381;-4.38844;-43.07289;3
LIGH;31.125;81301.539;575.0;3
ACCE;31.127;81301.540;-0.21069;3.87861;9.90242;3
LIGH;31.133;81301.547;575.0;3
ACCE;31.138;81301.550;-0.13408;3.85945;9.93115;3
MAGN;31.139;81301.552;-9.67381;-4.38844;-43.07289;3
LIGH;31.145;81301.559;575.0;3
ACCE;31.147;81301.560;-0.05746;3.85945;9.84496;3
LIGH;31.153;81301.567;575.0;3
ACCE;31.158;81301.570;-0.11492;3.53384;10.23761;3
MAGN;31.159;81301.572;-9.66545;-2.80889;-43.14202;3
LIGH;31.165;81301.579;575.0;3
ACCE;31.167;81301.580;0.29688;4.22337;10.00776;3
LIGH;31.173;81301.587;575.0;3
ACCE;31.177;81301.590;0.42138;4.38618;9.74919;3
MAGN;31.179;81301.592;-9.66545;-2.80889;-43.14202;3
LIGH;31.186;81301.600;591.0;3
ACCE;31.187;81301.600;0.26815;4.24253;9.50019;3
LIGH;31.193;81301.607;591.0;3
ACCE;31.198;81301.610;-0.18196;4.49152;9.67257;3
MAGN;31.199;81301.612;-9.66545;-2.80889;-43.14202;3
LIGH;31.206;81301.620;591.0;3
ACCE;31.207;81301.620;-0.33519;4.20422;9.66300;3
LIGH;31.213;81301.627;591.0;3
ACCE;31.217;81301.630;-0.45011;4.06057;9.80665;3
MAGN;31.219;81301.632;-8.86537;-2.10226;-43.75138;3
LIGH;31.223;81301.637;591.0;3
ACCE;31.227;81301.640;-0.60334;4.09887;9.79707;3
LIGH;31.233;81301.647;591.0;3
ACCE;31.237;81301.650;-0.77572;4.10845;9.63427;3
MAGN;31.239;81301.652;-8.86537;-2.10226;-43.75138;3
LIGH;31.246;81301.660;575.0;3
ACCE;31.247;81301.660;-0.74699;4.13718;9.42358;3
LIGH;31.253;81301.667;575.0;3
ACCE;31.257;81301.670;-0.65122;4.20422;9.34696;3
MAGN;31.259;81301.672;-8.86537;-2.10226;-43.75138;3
LIGH;31.266;81301.680;575.0;3
ACCE;31.267;81301.680;-0.59376;4.33829;9.14585;3
LIGH;31.273;81301.687;575.0;3
ACCE;31.277;81301.690;-0.55545;4.49152;8.75320;3
MAGN;31.279;81301.692;-8.38599;-1.80464;-43.91947;3
LIGH;31.286;81301.700;575.0;3
ACCE;31.287;81301.700;-0.50757;4.55856;8.59040;3
LIGH;31.293;81301.707;575.0;3
ACCE;31.297;81301.710;-0.51715;4.59687;8.64786;3
MAGN;31.299;81301.712;-8.38599;-1.80464;-43.91947;3
LIGH;31.306;81301.720;544.0;3
ACCE;31.307;81301.720;-0.54588;4.56814;8.61913;3
LIGH;31.313;81301.727;544.0;3
ACCE;31.317;81301.730;-0.42138;4.48195;8.80109;3
MAGN;31.319;81301.732;-8.38599;-1.80464;-43.91947;3
LIGH;31.326;81301.740;544.0;3
ACCE;31.327;81301.740;-0.41180;4.50110;8.80109;3
LIGH;31.333;81301.747;544.0;3
ACCE;31.337;81301.750;-0.36392;4.53941;9.02135;3
MAGN;31.339;81301.752;-8.21036;-2.40261;-43.58757;3
LIGH;31.346;81301.760;544.0;3
ACCE;31.347;81301.760;-0.21069;4.46279;9.21289;3
LIGH;31.353;81301.767;544.0;3
ACCE;31.357;81301.770;-0.15323;4.51068;9.44273;3
MAGN;31.359;81301.772;-8.21036;-2.40261;-43.58757;3
LIGH;31.366;81301.780;551.0;3
ACCE;31.367;81301.780;-0.11492;4.60644;9.45231;3
ACCE;31.378;81301.790;-0.11492;4.60644;9.45231;3
LIGH;31.382;81301.793;529.0;3
MAGN;31.382;81301.794;-8.21036;-2.40261;-43.58757;3
LIGH;31.384;81301.797;529.0;3
ACCE;31.388;81301.800;-0.01915;4.63517;9.11712;3
LIGH;31.394;81301.807;529.0;3
ACCE;31.400;81301.810;0.05746;4.61602;8.86812;3
MAGN;31.403;81301.814;-8.91134;-4.03319;-43.27899;3
LIGH;31.406;81301.818;529.0;3
ACCE;31.407;81301.820;0.13408;4.72137;8.58082;3
ACCE;31.418;81301.830;0.15323;4.83629;8.44674;3
MAGN;31.422;81301.835;-8.91134;-4.03319;-43.27899;3
LIGH;31.423;81301.835;529.0;3
LIGH;31.425;81301.839;529.0;3
ACCE;31.427;81301.840;0.28730;4.90333;8.32224;3
ACCE;31.438;81301.850;0.35434;4.91290;8.45632;3
MAGN;31.443;81301.856;-8.91134;-4.03319;-43.27899;3
LIGH;31.445;81301.859;496.0;3
ACCE;31.448;81301.860;0.36392;4.93206;8.54251;3
LIGH;31.454;81301.867;496.0;3
ACCE;31.464;81301.870;0.35434;4.91290;8.66701;3
LIGH;31.465;81301.877;496.0;3
MAGN;31.466;81301.878;-10.06597;-4.96371;-43.07239;3
SOUN;31.468;43.62;0.00133;36.46
ACCE;31.471;81301.880;0.35434;4.93206;8.63828;3
LIGH;31.475;81301.889;496.0;3
ACCE;31.479;81301.890;0.32561;4.95121;8.59040;3
MAGN;31.484;81301.897;-10.06597;-4.96371;-43.07239;3
ACCE;31.488;81301.900;0.28730;4.96079;8.58082;3
LIGH;31.489;81301.902;503.0;3
LIGH;31.496;81301.910;468.0;3
ACCE;31.498;81301.910;0.23942;4.97036;8.43717;3
MAGN;31.501;81301.915;-10.06597;-4.96371;-43.07239;3
ACCE;31.507;81301.920;0.14365;5.03740;8.37971;3
LIGH;31.510;81301.923;468.0;3
LIGH;31.516;81301.930;468.0;3
ACCE;31.519;81301.930;0.19154;5.05655;8.37013;3
MAGN;31.521;81301.934;-11.51868;-5.96757;-42.15712;3
LIGH;31.526;81301.940;468.0;3
ACCE;31.529;81301.940;0.23942;5.00867;8.41801;3
ACCE;31.539;81301.950;0.26815;4.97036;8.42759;3
LIGH;31.547;81301.960;468.0;3
MAGN;31.547;81301.960;-11.51868;-5.96757;-42.15712;3
ACCE;31.548;81301.960;0.34477;4.93206;8.39886;3
LIGH;31.552;81301.966;455.0;3
LIGH;31.556;81301.969;455.0;3
ACCE;31.557;81301.970;0.35434;4.92248;8.38928;3
LIGH;31.565;81301.979;455.0;3
ACCE;31.568;81301.980;0.43096;4.90333;8.64786;3
MAGN;31.569;81301.982;-11.57793;-6.87945;-41.24048;3
LIGH;31.576;81301.990;455.0;3
ACCE;31.577;81301.990;0.76614;4.99909;8.82982;3
LIGH;31.583;81301.997;455.0;3
ACCE;31.588;81302.000;0.81403;4.97994;8.91601;3
MAGN;31.589;81302.002;-11.57793;-6.87945;-41.24048;3
LIGH;31.596;81302.010;455.0;3
ACCE;31.597;81302.010;0.79487;4.94163;8.84897;3
LIGH;31.604;81302.017;455.0;3
ACCE;31.608;81302.020;0.57461;4.98952;8.80109;3
MAGN;31.609;81302.022;-11.57793;-6.87945;-41.24048;3
LIGH;31.616;81302.030;455.0;3
ACCE;31.617;81302.030;0.44053;4.98952;8.70532;3
LIGH;31.623;81302.037;455.0;3
ACCE;31.627;81302.040;0.36392;4.93206;8.71489;3
MAGN;31.629;81302.042;-11.64126;-6.43426;-41.05172;3
LIGH;31.641;81302.050;455.0;3
ACCE;31.642;81302.050;0.35434;4.98952;8.59040;3
LIGH;31.644;81302.058;455.0;3
ACCE;31.648;81302.060;0.38307;5.07571;8.73405;3
MAGN;31.649;81302.062;-11.64126;-6.43426;-41.05172;3
LIGH;31.656;81302.070;455.0;3
ACCE;31.657;81302.070;0.40223;5.10444;8.70532;3
LIGH;31.663;81302.077;455.0;3
ACCE;31.668;81302.080;0.38307;5.14275;8.87770;3
MAGN;31.669;81302.082;-11.64126;-6.43426;-41.05172;3
LIGH;31.676;81302.090;455.0;3
ACCE;31.677;81302.090;0.43096;5.08528;8.95431;3
LIGH;31.683;81302.097;455.0;3
ACCE;31.688;81302.100;0.48842;4.97036;9.09797;3
MAGN;31.689;81302.102;-11.86652;-6.47820;-40.96379;3
LIGH;31.696;81302.110;455.0;3
ACCE;31.697;81302.110;0.52672;4.94163;9.01178;3
LIGH;31.703;81302.117;455.0;3
ACCE;31.707;81302.120;0.61292;4.94163;9.01178;3
MAGN;31.709;81302.122;-11.86652;-6.47820;-40.96379;3
LIGH;31.713;81302.127;455.0;3
ACCE;31.717;81302.130;0.60334;4.96079;8.82982;3
LIGH;31.723;81302.137;455.0;3
ACCE;31.728;81302.140;0.67038;5.00867;8.54251;3
MAGN;31.729;81302.142;-11.86652;-6.47820;-40.96379;3
LIGH;31.736;81302.150;455.0;3
ACCE;31.737;81302.150;0.72784;5.02782;8.39886;3
LIGH;31.743;81302.157;454.0;3
ACCE;31.747;81302.160;0.75657;5.05655;8.43717;3
MAGN;31.749;81302.162;-12.18861;-6.30018;-41.45414;3
LIGH;31.756;81302.170;454.0;3
ACCE;31.757;81302.170;0.76614;5.06613;8.37971;3
LIGH;31.763;81302.177;454.0;3
ACCE;31.767;81302.180;0.73741;5.00867;8.49463;3
MAGN;31.769;81302.182;-12.18861;-6.30018;-41.45414;3
LIGH;31.776;81302.190;454.0;3
ACCE;31.777;81302.190;0.72784;5.02782;8.50420;3
LIGH;31.783;81302.197;454.0;3
ACCE;31.787;81302.200;0.69911;5.01825;8.67659;3
MAGN;31.789;81302.202;-12.18861;-6.30018;-41.45414;3
LIGH;31.796;81302.210;454.0;3
ACCE;31.797;81302.210;0.65122;4.97994;8.63828;3
LIGH;31.803;81302.217;453.0;3
ACCE;31.807;81302.220;0.62249;4.97036;8.73405;3
MAGN;31.809;81302.222;-12.17185;-6.38185;-41.99538;3
LIGH;31.816;81302.230;453.0;3
ACCE;31.817;81302.230;0.60334;4.99909;8.63828;3
LIGH;31.823;81302.237;453.0;3
ACCE;31.827;81302.240;0.71826;5.07571;8.71489;3
MAGN;31.829;81302.242;-12.17185;-6.38185;-41.99538;3
LIGH;31.836;81302.250;453.0;3
ACCE;31.837;81302.250;0.85234;5.07571;8.74362;3
LIGH;31.843;81302.257;453.0;3
ACCE;31.847;81302.260;0.90022;4.96079;8.64786;3
MAGN;31.850;81302.263;-12.17185;-6.38185;-41.99538;3
LIGH;31.854;81302.268;453.0;3
ACCE;31.857;81302.270;0.88107;5.02782;8.39886;3
LIGH;31.863;81302.277;452.0;3
ACCE;31.867;81302.280;0.81403;5.09486;8.41801;3
MAGN;31.869;81302.282;-12.37602;-7.21310;-41.27290;3
LIGH;31.873;81302.287;452.0;3
ACCE;31.877;81302.290;0.81403;5.09486;8.35098;3
LIGH;31.883;81302.297;452.0;3
ACCE;31.889;81302.300;0.84276;5.12359;8.37013;3
MAGN;31.889;81302.303;-12.37602;-7.21310;-41.27290;3
LIGH;31.897;81302.310;452.0;3
ACCE;31.898;81302.310;0.84276;5.20978;8.21690;3
LIGH;31.903;81302.317;452.0;3
ACCE;31.907;81302.320;0.86191;5.19063;8.35098;3
MAGN;31.909;81302.322;-12.37602;-7.21310;-41.27290;3
SOUN;31.909;39.38;0.00120;35.58
LIGH;31.916;81302.330;452.0;3
ACCE;31.917;81302.330;0.74699;5.09486;8.34140;3
LIGH;31.923;81302.337;448.0;3
ACCE;31.927;81302.340;0.67038;5.08528;8.47547;3
MAGN;31.929;81302.342;-12.64386;-6.79331;-41.42011;3
LIGH;31.936;81302.350;448.0;3
ACCE;31.937;81302.350;0.58419;5.04698;8.46590;3
LIGH;31.943;81302.357;448.0;3
ACCE;31.948;81302.360;0.47884;5.05655;8.65743;3
MAGN;31.949;81302.362;-12.64386;-6.79331;-41.42011;3
LIGH;31.956;81302.370;448.0;3
ACCE;31.957;81302.370;0.41180;5.02782;8.86812;3
LIGH;31.963;81302.377;448.0;3
ACCE;31.967;81302.380;0.40223;5.00867;9.07881;3
MAGN;31.969;81302.382;-12.64386;-6.79331;-41.42011;3
LIGH;31.976;81302.390;448.0;3
ACCE;31.977;81302.390;0.38307;4.99909;9.07881;3
LIGH;31.983;81302.397;445.0;3
ACCE;31.988;81302.400;0.44053;5.01825;9.23204;3
MAGN;31.989;81302.402;-12.59624;-6.61894;-41.56623;3
LIGH;31.996;81302.410;458.0;3
ACCE;31.997;81302.410;0.44053;5.07571;9.09797;3
LIGH;32.003;81302.417;458.0;3
ACCE;32.007;81302.420;0.45011;5.04698;9.14585;3
MAGN;32.009;81302.422;-12.59624;-6.61894;-41.56623;3
LIGH;32.016;81302.430;458.0;3
ACCE;32.017;81302.430;0.44053;5.06613;9.02135;3
LIGH;32.024;81302.437;458.0;3
ACCE;32.028;81302.440;0.49799;5.08528;8.82982;3
MAGN;32.029;81302.442;-12.59624;-6.61894;-41.56623;3
LIGH;32.036;81302.447;458.0;3
ACCE;32.039;81302.450;0.52672;5.08528;8.63828;3
GNSS;32.047;1491398760.000;39.993880;-0.073846;117.000;0.000;10.0;0.0;27;11
LIGH;32.055;81302.461;458.0;3
ACCE;32.055;81302.460;0.56503;5.13317;8.67659;3
MAGN;32.055;81302.464;-12.54623;-6.06790;-41.11414;3
LIGH;32.056;81302.469;458.0;3
GNSS;32.056;1491398760.000;39.993880;-0.073846;117.000;0.000;10.0;0.0;27;11
ACCE;32.058;81302.470;0.60334;5.19063;8.59040;3
LIGH;32.065;81302.479;458.0;3
ACCE;32.067;81302.480;0.58419;5.20021;8.50420;3
MAGN;32.070;81302.483;-12.54623;-6.06790;-41.11414;3
LIGH;32.073;81302.487;458.0;3
ACCE;32.077;81302.490;0.45011;5.19063;8.61913;3
LIGH;32.085;81302.499;458.0;3
ACCE;32.088;81302.500;0.40223;5.20978;8.63828;3
MAGN;32.089;81302.502;-12.54623;-6.06790;-41.11414;3
LIGH;32.094;81302.507;458.0;3
ACCE;32.097;81302.510;0.38307;5.20021;8.67659;3
LIGH;32.106;81302.520;458.0;3
ACCE;32.107;81302.520;0.27773;5.17148;8.81066;3
MAGN;32.109;81302.522;-12.56804;-6.47122;-40.20718;3
LIGH;32.113;81302.527;453.0;3
ACCE;32.117;81302.530;0.30646;5.16190;8.80109;3
LIGH;32.126;81302.540;453.0;3
ACCE;32.127;81302.540;0.35434;5.14275;8.91601;3
MAGN;32.129;81302.542;-12.56804;-6.47122;-40.20718;3
LIGH;32.133;81302.547;453.0;3
ACCE;32.137;81302.550;0.44053;5.18105;8.82982;3
LIGH;32.146;81302.560;453.0;3
ACCE;32.148;81302.560;0.55545;5.17148;8.86812;3
MAGN;32.149;81302.562;-12.56804;-6.47122;-40.20718;3
LIGH;32.153;81302.567;453.0;3
ACCE;32.157;81302.570;0.59376;5.17148;8.70532;3
LIGH;32.166;81302.580;453.0;3
ACCE;32.167;81302.580;0.64165;5.19063;8.60955;3
MAGN;32.169;81302.582;-11.81713;-6.94930;-39.89118;3
LIGH;32.173;81302.587;450.0;3
ACCE;32.180;81302.590;0.71826;5.23851;8.42759;3
ACCE;32.187;81302.600;0.75657;5.26724;8.41801;3
LIGH;32.189;81302.603;450.0;3
MAGN;32.190;81302.603;-11.81713;-6.94930;-39.89118;3
LIGH;32.193;81302.607;450.0;3
ACCE;32.197;81302.610;0.71826;5.30555;8.33182;3
LIGH;32.203;81302.617;450.0;3
ACCE;32.207;81302.620;0.67995;5.28640;8.44674;3
MAGN;32.209;81302.622;-11.81713;-6.94930;-39.89118;3
LIGH;32.213;81302.627;450.0;3
ACCE;32.217;81302.630;0.60334;5.30555;8.50420;3
LIGH;32.224;81302.637;450.0;3
ACCE;32.227;81302.640;0.46926;5.28640;8.74362;3
MAGN;32.229;81302.642;-12.27683;-6.96388;-40.54213;3
LIGH;32.233;81302.647;442.0;3
ACCE;32.237;81302.650;0.45969;5.21936;8.72447;3
LIGH;32.246;81302.660;442.0;3
ACCE;32.248;81302.660;0.43096;5.14275;8.80109;3
MAGN;32.249;81302.662;-12.27683;-6.96388;-40.54213;3
LIGH;32.253;81302.667;442.0;3
ACCE;32.257;81302.670;0.43096;5.15232;8.76278;3
LIGH;32.266;81302.680;442.0;3
ACCE;32.267;81302.680;0.46926;5.16190;8.82024;3
MAGN;32.269;81302.682;-12.27683;-6.96388;-40.54213;3
LIGH;32.273;81302.687;442.0;3
ACCE;32.277;81302.690;0.48842;5.15232;8.72447;3
LIGH;32.286;81302.700;442.0;3
ACCE;32.288;81302.700;0.48842;5.17148;8.64786;3
MAGN;32.290;81302.704;-12.80473;-6.98239;-40.52599;3
LIGH;32.295;81302.708;437.0;3
ACCE;32.297;81302.710;0.50757;5.12359;8.44674;3
LIGH;32.306;81302.720;437.0;3
ACCE;32.308;81302.720;0.47884;5.15232;8.40844;3
MAGN;32.309;81302.722;-12.80473;-6.98239;-40.52599;3
LIGH;32.313;81302.727;437.0;3
ACCE;32.317;81302.730;0.45969;5.18105;8.29351;3
LIGH;32.326;81302.740;437.0;3
ACCE;32.328;81302.740;0.44053;5.19063;8.37013;3
MAGN;32.329;81302.742;-12.80473;-6.98239;-40.52599;3
LIGH;32.333;81302.747;437.0;3
ACCE;32.337;81302.750;0.43096;5.19063;8.33182;3
LIGH;32.346;81302.760;437.0;3
ACCE;32.348;81302.760;0.45011;5.20021;8.38928;3
MAGN;32.349;81302.762;-12.70069;-7.28032;-40.84822;3
LIGH;32.353;81302.767;441.0;3
ACCE;32.357;81302.770;0.42138;5.20021;8.29351;3
LIGH;32.363;81302.777;427.0;3
ACCE;32.368;81302.780;0.32561;5.23851;8.41801;3
MAGN;32.369;81302.782;-12.70069;-7.28032;-40.84822;3
LIGH;32.373;81302.787;427.0;3
ACCE;32.377;81302.790;0.27773;5.20021;8.37971;3
LIGH;32.386;81302.800;427.0;3
ACCE;32.390;81302.800;0.28730;5.18105;8.53294;3
MAGN;32.391;81302.802;-12.70069;-7.28032;-40.84822;3
LIGH;32.393;81302.807;427.0;3
ACCE;32.397;81302.810;0.28730;5.13317;8.55209;3
LIGH;32.406;81302.820;427.0;3
ACCE;32.407;81302.820;0.27773;5.13317;8.62870;3
MAGN;32.409;81302.822;-12.21204;-8.17760;-41.04286;3
LIGH;32.413;81302.827;427.0;3
ACCE;32.417;81302.830;0.34477;5.11401;8.59997;3
LIGH;32.426;81302.840;423.0;3
ACCE;32.427;81302.840;0.42138;5.14275;8.65743;3
MAGN;32.429;81302.842;-12.21204;-8.17760;-41.04286;3
LIGH;32.433;81302.847;423.0;3
ACCE;32.437;81302.850;0.44053;5.19063;8.51378;3
LIGH;32.446;81302.860;423.0;3
ACCE;32.447;81302.860;0.44053;5.21936;8.45632;3
MAGN;32.449;81302.862;-12.21204;-8.17760;-41.04286;3
LIGH;32.453;81302.867;423.0;3
ACCE;32.457;81302.870;0.45969;5.23851;8.19775;3
SOUN;32.460;42.32;0.00129;36.20
LIGH;32.466;81302.880;423.0;3
ACCE;32.467;81302.880;0.43096;5.23851;8.21690;3
MAGN;32.469;81302.882;-11.97517;-8.02014;-40.74986;3
LIGH;32.473;81302.887;423.0;3
ACCE;32.477;81302.890;0.42138;5.24809;8.13071;3
LIGH;32.486;81302.900;415.0;3
ACCE;32.487;81302.900;0.39265;5.27682;8.24563;3
MAGN;32.489;81302.902;-11.97517;-8.02014;-40.74986;3
LIGH;32.493;81302.907;415.0;3
ACCE;32.497;81302.910;0.43096;5.27682;8.30309;3
LIGH;32.506;81302.920;415.0;3
ACCE;32.507;81302.920;0.44053;5.22894;8.48505;3
MAGN;32.509;81302.922;-11.97517;-8.02014;-40.74986;3
LIGH;32.513;81302.927;415.0;3
ACCE;32.517;81302.930;0.40223;5.28640;8.43717;3
LIGH;32.523;81302.937;415.0;3
ACCE;32.527;81302.940;0.31603;5.23851;8.60955;3
MAGN;32.529;81302.942;-12.06414;-7.85387;-40.60649;3
LIGH;32.533;81302.947;415.0;3
ACCE;32.537;81302.950;0.29688;5.21936;8.52336;3
LIGH;32.546;81302.960;415.0;3
ACCE;32.549;81302.960;0.27773;5.18105;8.59040;3
MAGN;32.549;81302.962;-12.06414;-7.85387;-40.60649;3
LIGH;32.553;81302.967;415.0;3
ACCE;32.557;81302.970;0.29688;5.18105;8.57124;3
LIGH;32.566;81302.980;415.0;3
ACCE;32.567;81302.980;0.37350;5.20021;8.55209;3
MAGN;32.569;81302.982;-12.06414;-7.85387;-40.60649;3
LIGH;32.573;81302.987;415.0;3
ACCE;32.577;81302.990;0.45969;5.21936;8.43717;3
LIGH;32.586;81303.000;415.0;3
ACCE;32.587;81303.000;0.48842;5.23851;8.49463;3
MAGN;32.589;81303.002;-12.08847;-7.38271;-41.11990;3
LIGH;32.593;81303.007;415.0;3
ACCE;32.597;81303.010;0.47884;5.29597;8.54251;3
LIGH;32.606;81303.020;420.0;3
ACCE;32.607;81303.020;0.44053;5.26724;8.61913;3
MAGN;32.609;81303.022;-12.08847;-7.38271;-41.11990;3
LIGH;32.613;81303.027;420.0;3
ACCE;32.617;81303.030;0.43096;5.22894;8.59040;3
LIGH;32.626;81303.040;420.0;3
ACCE;32.627;81303.040;0.45969;5.16190;8.67659;3
MAGN;32.629;81303.042;-12.08847;-7.38271;-41.11990;3
LIGH;32.633;81303.047;420.0;3
ACCE;32.637;81303.050;0.42138;5.15232;8.66701;3
LIGH;32.646;81303.060;420.0;3
ACCE;32.647;81303.060;0.46926;5.19063;8.65743;3
MAGN;32.649;81303.062;-12.52795;-6.96932;-40.86343;3
LIGH;32.653;81303.067;420.0;3
ACCE;32.657;81303.070;0.50757;5.23851;8.55209;3
LIGH;32.663;81303.077;419.0;3
ACCE;32.667;81303.080;0.47884;5.25767;8.59040;3
MAGN;32.669;81303.082;-12.52795;-6.96932;-40.86343;3
LIGH;32.676;81303.090;422.0;3
ACCE;32.677;81303.090;0.40223;5.26724;8.47547;3
LIGH;32.683;81303.097;422.0;3
ACCE;32.687;81303.100;0.33519;5.28640;8.49463;3
MAGN;32.689;81303.102;-12.52795;-6.96932;-40.86343;3
LIGH;32.693;81303.107;422.0;3
ACCE;32.697;81303.110;0.25857;5.28640;8.39886;3
LIGH;32.703;81303.117;422.0;3
ACCE;32.707;81303.120;0.22027;5.29597;8.44674;3
MAGN;32.709;81303.122;-11.97369;-7.23897;-41.05246;3
LIGH;32.716;81303.130;422.0;3
ACCE;32.717;81303.130;0.27773;5.25767;8.46590;3
LIGH;32.723;81303.137;422.0;3
ACCE;32.727;81303.140;0.31603;5.26724;8.56167;3
MAGN;32.729;81303.142;-11.97369;-7.23897;-41.05246;3
LIGH;32.736;81303.150;422.0;3
ACCE;32.737;81303.150;0.32561;5.29597;8.59040;3
LIGH;32.743;81303.157;422.0;3
ACCE;32.748;81303.160;0.44053;5.29597;8.84897;3
MAGN;32.749;81303.162;-11.97369;-7.23897;-41.05246;3
LIGH;32.756;81303.170;422.0;3
ACCE;32.757;81303.170;0.42138;5.27682;8.82982;3
LIGH;32.763;81303.177;422.0;3
ACCE;32.768;81303.180;0.39265;5.28640;8.87770;3
MAGN;32.769;81303.182;-11.79798;-7.28984;-40.99440;3
LIGH;32.776;81303.190;422.0;3
ACCE;32.777;81303.190;0.33519;5.29597;8.77236;3
LIGH;32.783;81303.197;422.0;3
ACCE;32.787;81303.200;0.30646;5.24809;8.74362;3
MAGN;32.789;81303.202;-11.79798;-7.28984;-40.99440;3
LIGH;32.796;81303.210;424.0;3
ACCE;32.797;81303.210;0.34477;5.26724;8.58082;3
LIGH;32.803;81303.217;424.0;3
ACCE;32.807;81303.220;0.36392;5.31513;8.62870;3
MAGN;32.809;81303.222;-11.79798;-7.28984;-40.99440;3
LIGH;32.816;81303.230;424.0;3
ACCE;32.817;81303.230;0.38307;5.30555;8.57124;3
LIGH;32.823;81303.237;424.0;3
ACCE;32.827;81303.240;0.41180;5.25767;8.59997;3
MAGN;32.829;81303.242;-11.97689;-7.49079;-40.75245;3
LIGH;32.836;81303.250;424.0;3
ACCE;32.837;81303.250;0.40223;5.26724;8.59040;3
LIGH;32.843;81303.257;424.0;3
ACCE;32.847;81303.260;0.40223;5.27682;8.70532;3
MAGN;32.849;81303.262;-11.97689;-7.49079;-40.75245;3
LIGH;32.853;81303.267;419.0;3
ACCE;32.857;81303.270;0.39265;5.27682;8.61913;3
LIGH;32.863;81303.277;419.0;3
ACCE;32.867;81303.280;0.33519;5.27682;8.57124;3
MAGN;32.869;81303.282;-11.97689;-7.49079;-40.75245;3
LIGH;32.876;81303.290;419.0;3
ACCE;32.877;81303.290;0.32561;5.29597;8.44674;3
LIGH;32.883;81303.297;419.0;3
ACCE;32.888;81303.300;0.32561;5.25767;8.47547;3
MAGN;32.889;81303.302;-12.24230;-7.22329;-40.99592;3
ACCE;32.897;81303.310;0.32561;5.24809;8.42759;3
LIGH;32.898;81303.312;419.0;3
LIGH;32.903;81303.317;419.0;3
ACCE;32.908;81303.320;0.47884;5.20978;8.49463;3
MAGN;32.909;81303.322;-12.24230;-7.22329;-40.99592;3
LIGH;32.916;81303.330;408.0;3
ACCE;32.917;81303.330;0.56503;5.15232;8.42759;3
LIGH;32.923;81303.337;408.0;3
ACCE;32.927;81303.340;0.66080;5.14275;8.42759;3
MAGN;32.929;81303.342;-12.24230;-7.22329;-40.99592;3
LIGH;32.936;81303.350;408.0;3
ACCE;32.937;81303.350;0.79487;5.11401;8.38928;3
LIGH;32.943;81303.357;408.0;3
ACCE;32.947;81303.360;0.87149;5.19063;8.34140;3
MAGN;32.949;81303.362;-12.77123;-7.62271;-40.92136;3
LIGH;32.956;81303.370;408.0;3
ACCE;32.957;81303.370;0.84276;5.20021;8.22648;3
LIGH;32.963;81303.377;408.0;3
ACCE;32.967;81303.380;0.80445;5.16190;8.23605;3
MAGN;32.969;81303.382;-12.77123;-7.62271;-40.92136;3
LIGH;32.976;81303.390;397.0;3
ACCE;32.977;81303.390;0.83318;5.19063;8.18817;3
LIGH;32.983;81303.397;397.0;3
ACCE;32.987;81303.400;0.85234;5.12359;8.26478;3
MAGN;32.989;81303.402;-12.77123;-7.62271;-40.92136;3
LIGH;32.996;81303.410;397.0;3
ACCE;32.997;81303.410;0.83318;5.11401;8.26478;3
LIGH;33.003;81303.417;397.0;3
ACCE;33.007;81303.420;0.84276;5.11401;8.37971;3
MAGN;33.009;81303.422;-12.92335;-7.69176;-40.85714;3
LIGH;33.013;81303.427;397.0;3
SOUN;33.014;39.96;0.00122;35.70
ACCE;33.017;81303.430;0.83318;5.08528;8.33182;3
LIGH;33.023;81303.437;397.0;3
ACCE;33.027;81303.440;0.83318;5.11401;8.34140;3
MAGN;33.029;81303.442;-12.92335;-7.69176;-40.85714;3
ACCE;33.037;81303.450;0.82361;5.12359;8.13071;3
LIGH;33.039;81303.452;398.0;3
GNSS;33.044;1491398761.000;39.993880;-0.073846;117.000;0.000;11.0;0.0;27;6
LIGH;33.052;81303.459;398.0;3
ACCE;33.053;81303.460;0.86191;5.11401;8.11156;3
MAGN;33.054;81303.463;-12.92335;-7.69176;-40.85714;3
GNSS;33.055;1491398761.000;39.993880;-0.073846;117.000;0.000;11.0;0.0;27;6
LIGH;33.057;81303.469;398.0;3
ACCE;33.057;81303.470;0.81403;5.20978;7.93917;3
LIGH;33.063;81303.477;398.0;3
ACCE;33.069;81303.480;0.78530;5.24809;7.94875;3
MAGN;33.069;81303.483;-12.92431;-8.03724;-41.40058;3
LIGH;33.076;81303.490;398.0;3
ACCE;33.077;81303.490;0.83318;5.25767;7.89129;3
LIGH;33.083;81303.497;398.0;3
ACCE;33.087;81303.500;0.83318;5.23851;7.96790;3
MAGN;33.089;81303.502;-12.92431;-8.03724;-41.40058;3
LIGH;33.096;81303.510;401.0;3
ACCE;33.097;81303.510;0.76614;5.29597;8.10198;3
LIGH;33.103;81303.517;401.0;3
ACCE;33.108;81303.520;0.72784;5.33428;8.30309;3
MAGN;33.109;81303.522;-12.92431;-8.03724;-41.40058;3
LIGH;33.116;81303.530;401.0;3
ACCE;33.117;81303.530;0.64165;5.34386;8.37971;3
LIGH;33.123;81303.537;401.0;3
ACCE;33.127;81303.540;0.60334;5.35344;8.50420;3
MAGN;33.129;81303.542;-13.29672;-7.71100;-40.96378;3
LIGH;33.136;81303.550;401.0;3
ACCE;33.137;81303.550;0.56503;5.24809;8.63828;3
LIGH;33.143;81303.557;401.0;3
ACCE;33.147;81303.560;0.60334;5.25767;8.79151;3
MAGN;33.149;81303.562;-13.29672;-7.71100;-40.96378;3
LIGH;33.156;81303.570;398.0;3
ACCE;33.157;81303.570;0.61292;5.29597;8.74362;3
LIGH;33.163;81303.577;415.0;3
ACCE;33.168;81303.580;0.71826;5.39174;8.71489;3
MAGN;33.169;81303.582;-13.29672;-7.71100;-40.96378;3
LIGH;33.173;81303.587;415.0;3
ACCE;33.177;81303.590;0.75657;5.36301;8.64786;3
LIGH;33.183;81303.597;415.0;3
ACCE;33.188;81303.600;0.72784;5.38217;8.73405;3
MAGN;33.189;81303.602;-13.32809;-7.29562;-41.04222;3
LIGH;33.196;81303.610;415.0;3
ACCE;33.197;81303.610;0.70868;5.38217;8.64786;3
LIGH;33.203;81303.617;415.0;3
ACCE;33.207;81303.620;0.66080;5.40132;8.67659;3
MAGN;33.209;81303.622;-13.32809;-7.29562;-41.04222;3
LIGH;33.216;81303.630;415.0;3
ACCE;33.217;81303.630;0.63207;5.36301;8.71489;3
LIGH;33.223;81303.637;426.0;3
ACCE;33.227;81303.640;0.60334;5.37259;8.81066;3
MAGN;33.229;81303.642;-13.32809;-7.29562;-41.04222;3
LIGH;33.236;81303.650;426.0;3
ACCE;33.237;81303.650;0.55545;5.37259;8.74362;3
LIGH;33.243;81303.657;426.0;3
ACCE;33.248;81303.660;0.63207;5.37259;8.70532;3
MAGN;33.249;81303.662;-13.17311;-7.12049;-40.59623;3
LIGH;33.256;81303.670;426.0;3
ACCE;33.257;81303.670;0.62249;5.38217;8.57124;3
LIGH;33.263;81303.677;426.0;3
ACCE;33.268;81303.680;0.63207;5.33428;8.59040;3
MAGN;33.269;81303.682;-13.17311;-7.12049;-40.59623;3
LIGH;33.276;81303.690;426.0;3
ACCE;33.277;81303.690;0.63207;5.34386;8.50420;3
LIGH;33.283;81303.697;432.0;3
ACCE;33.287;81303.700;0.65122;5.29597;8.57124;3
MAGN;33.289;81303.702;-13.17311;-7.12049;-40.59623;3
LIGH;33.296;81303.710;432.0;3
ACCE;33.297;81303.710;0.66080;5.25767;8.54251;3
LIGH;33.303;81303.717;432.0;3
ACCE;33.307;81303.720;0.67038;5.24809;8.67659;3
MAGN;33.309;81303.722;-13.02962;-7.00065;-40.65836;3
LIGH;33.313;81303.727;432.0;3
ACCE;33.317;81303.730;0.67038;5.23851;8.65743;3
LIGH;33.326;81303.740;432.0;3
ACCE;33.327;81303.740;0.66080;5.13317;8.68616;3
MAGN;33.329;81303.742;-13.02962;-7.00065;-40.65836;3
LIGH;33.333;81303.747;432.0;3
ACCE;33.337;81303.750;0.66080;5.07571;8.50420;3
LIGH;33.343;81303.757;437.0;3
ACCE;33.348;81303.760;0.63207;5.03740;8.48505;3
MAGN;33.349;81303.762;-13.02962;-7.00065;-40.65836;3
LIGH;33.353;81303.767;437.0;3
ACCE;33.363;81303.770;0.57461;5.00867;8.37971;3
LIGH;33.367;81303.780;437.0;3
ACCE;33.367;81303.780;0.57461;4.97036;8.33182;3
MAGN;33.369;81303.783;-13.53192;-6.99075;-40.34732;3
LIGH;33.373;81303.787;437.0;3
ACCE;33.377;81303.790;0.56503;4.90333;8.28394;3
LIGH;33.386;81303.800;437.0;3
ACCE;33.389;81303.800;0.60334;4.90333;8.39886;3
MAGN;33.389;81303.802;-13.53192;-6.99075;-40.34732;3
LIGH;33.393;81303.807;437.0;3
ACCE;33.397;81303.810;0.61292;4.86502;8.50420;3
LIGH;33.406;81303.820;444.0;3
ACCE;33.407;81303.820;0.66080;4.82671;8.82982;3
MAGN;33.409;81303.822;-13.53192;-6.99075;-40.34732;3
LIGH;33.413;81303.827;444.0;3
ACCE;33.417;81303.830;0.68953;4.81713;8.97347;3
LIGH;33.426;81303.840;444.0;3
ACCE;33.428;81303.840;0.70868;4.82671;9.18416;3
MAGN;33.429;81303.842;-13.65279;-6.27440;-40.77972;3
LIGH;33.433;81303.847;444.0;3
ACCE;33.437;81303.850;0.78530;4.75967;9.22246;3
LIGH;33.446;81303.860;444.0;3
ACCE;33.447;81303.860;0.81403;4.79798;9.25119;3
MAGN;33.449;81303.862;-13.65279;-6.27440;-40.77972;3
LIGH;33.453;81303.867;444.0;3
SOUN;33.455;46.73;0.00143;37.06
ACCE;33.458;81303.870;0.83318;4.79798;9.08839;3
LIGH;33.466;81303.880;442.0;3
ACCE;33.467;81303.880;0.87149;4.83629;9.01178;3
MAGN;33.469;81303.882;-13.65279;-6.27440;-40.77972;3
LIGH;33.473;81303.887;457.0;3
ACCE;33.477;81303.890;0.93853;4.93206;8.66701;3
LIGH;33.486;81303.900;457.0;3
ACCE;33.489;81303.900;0.98641;4.93206;8.74362;3
MAGN;33.489;81303.902;-13.87712;-5.50938;-40.72805;3
LIGH;33.493;81303.907;457.0;3
ACCE;33.497;81303.910;1.01514;4.97036;8.65743;3
LIGH;33.503;81303.917;457.0;3
ACCE;33.507;81303.920;1.01514;4.95121;8.65743;3
MAGN;33.509;81303.922;-13.87712;-5.50938;-40.72805;3
LIGH;33.513;81303.927;457.0;3
ACCE;33.517;81303.930;0.99599;4.97994;8.70532;3
LIGH;33.526;81303.940;457.0;3
ACCE;33.528;81303.940;1.03430;4.97994;8.84897;3
MAGN;33.529;81303.942;-13.87712;-5.50938;-40.72805;3
LIGH;33.533;81303.947;458.0;3
ACCE;33.537;81303.950;1.02472;4.94163;8.79151;3
LIGH;33.546;81303.960;458.0;3
ACCE;33.547;81303.960;1.02472;4.94163;8.78193;3
MAGN;33.549;81303.962;-14.33805;-4.72368;-41.04646;3
LIGH;33.553;81303.967;458.0;3
ACCE;33.557;81303.970;0.97683;5.01825;8.63828;3
LIGH;33.566;81303.980;458.0;3
ACCE;33.568;81303.980;1.00556;4.99909;8.68616;3
MAGN;33.569;81303.982;-14.33805;-4.72368;-41.04646;3
LIGH;33.573;81303.987;458.0;3
ACCE;33.577;81303.990;1.04387;5.02782;8.61913;3
LIGH;33.586;81304.000;458.0;3
ACCE;33.589;81304.000;1.13006;5.03740;8.63828;3
MAGN;33.589;81304.002;-14.33805;-4.72368;-41.04646;3
LIGH;33.593;81304.007;459.0;3
ACCE;33.597;81304.010;1.15879;5.04698;8.57124;3
LIGH;33.606;81304.020;459.0;3
ACCE;33.607;81304.020;1.24498;5.08528;8.62870;3
MAGN;33.609;81304.022;-13.73266;-5.03345;-40.61763;3
LIGH;33.613;81304.027;459.0;3
ACCE;33.617;81304.030;1.25456;5.07571;8.59997;3
LIGH;33.626;81304.040;459.0;3
ACCE;33.627;81304.040;1.26414;5.02782;8.62870;3
MAGN;33.629;81304.042;-13.73266;-5.03345;-40.61763;3
LIGH;33.633;81304.047;459.0;3
ACCE;33.639;81304.052;1.16837;5.04698;8.62870;3
LIGH;33.646;81304.060;459.0;3
ACCE;33.647;81304.060;1.07260;5.03740;8.66701;3
MAGN;33.649;81304.062;-13.73266;-5.03345;-40.61763;3
LIGH;33.653;81304.067;460.0;3
ACCE;33.657;81304.070;0.99599;4.99909;8.67659;3
LIGH;33.663;81304.077;460.0;3
ACCE;33.668;81304.080;0.88107;4.91290;8.76278;3
MAGN;33.669;81304.082;-13.62055;-4.94618;-40.91086;3
LIGH;33.673;81304.087;460.0;3
ACCE;33.677;81304.090;0.82361;4.90333;8.75320;3
LIGH;33.686;81304.100;460.0;3
ACCE;33.687;81304.100;0.81403;4.94163;8.74362;3
MAGN;33.689;81304.102;-13.62055;-4.94618;-40.91086;3
LIGH;33.693;81304.107;460.0;3
ACCE;33.697;81304.110;0.77572;4.96079;8.68616;3
LIGH;33.706;81304.120;460.0;3
ACCE;33.707;81304.120;0.76614;4.90333;8.67659;3
MAGN;33.709;81304.123;-13.62055;-4.94618;-40.91086;3
LIGH;33.713;81304.127;458.0;3
ACCE;33.717;81304.130;0.77572;4.93206;8.51378;3
LIGH;33.726;81304.140;463.0;3
ACCE;33.729;81304.140;0.74699;4.93206;8.60955;3
MAGN;33.729;81304.143;-13.84172;-5.20503;-40.92911;3
LIGH;33.733;81304.147;463.0;3
ACCE;33.737;81304.150;0.69911;4.94163;8.61913;3
LIGH;33.746;81304.160;463.0;3
ACCE;33.747;81304.160;0.77572;4.89375;8.86812;3
MAGN;33.749;81304.162;-13.84172;-5.20503;-40.92911;3
LIGH;33.753;81304.167;463.0;3
ACCE;33.757;81304.170;0.75657;4.89375;8.89685;3
LIGH;33.766;81304.180;463.0;3
ACCE;33.767;81304.180;0.77572;4.86502;9.01178;3
MAGN;33.769;81304.182;-13.84172;-5.20503;-40.92911;3
LIGH;33.773;81304.187;463.0;3
ACCE;33.777;81304.190;0.76614;4.81713;9.02135;3
LIGH;33.786;81304.200;464.0;3
ACCE;33.789;81304.200;0.65122;4.80756;8.95431;3
MAGN;33.789;81304.202;-13.98339;-5.17532;-41.10859;3
LIGH;33.793;81304.207;464.0;3
ACCE;33.797;81304.210;0.57461;4.83629;8.79151;3
LIGH;33.806;81304.220;464.0;3
ACCE;33.807;81304.220;0.59376;4.87459;8.74362;3
MAGN;33.809;81304.222;-13.98339;-5.17532;-41.10859;3
LIGH;33.813;81304.227;464.0;3
ACCE;33.817;81304.230;0.60334;4.78840;8.59040;3
LIGH;33.823;81304.237;464.0;3
ACCE;33.827;81304.240;0.63207;4.85544;8.66701;3
MAGN;33.829;81304.242;-13.98339;-5.17532;-41.10859;3
LIGH;33.833;81304.247;464.0;3
ACCE;33.837;81304.250;0.62249;4.88417;8.59040;3
LIGH;33.846;81304.260;464.0;3
ACCE;33.847;81304.260;0.65122;4.84586;8.66701;3
MAGN;33.849;81304.263;-13.85870;-4.80079;-40.87883;3
LIGH;33.853;81304.267;464.0;3
ACCE;33.857;81304.270;0.68953;4.88417;8.79151;3
LIGH;33.866;81304.280;464.0;3
ACCE;33.868;81304.280;0.67038;4.87459;8.96389;3
MAGN;33.877;81304.290;-13.85870;-4.80079;-40.87883;3
ACCE;33.879;81304.290;0.64165;4.87459;8.86812;3
LIGH;33.885;81304.298;464.0;3
ACCE;33.888;81304.300;0.67038;4.82671;8.83939;3
LIGH;33.891;81304.304;464.0;3
LIGH;33.894;81304.308;464.0;3
ACCE;33.899;81304.310;0.63207;4.85544;8.66701;3
MAGN;33.905;81304.313;-13.96455;-5.44245;-41.06261;3
LIGH;33.907;81304.318;466.0;3
ACCE;33.908;81304.320;0.63207;4.86502;8.52336;3
LIGH;33.914;81304.328;466.0;3
ACCE;33.918;81304.330;0.68953;4.89375;8.59997;3
MAGN;33.919;81304.332;-13.96455;-5.44245;-41.06261;3
LIGH;33.926;81304.340;466.0;3
ACCE;33.927;81304.340;0.74699;4.95121;8.59040;3
LIGH;33.933;81304.347;466.0;3
ACCE;33.938;81304.350;0.70868;4.97036;8.60955;3
MAGN;33.939;81304.352;-13.96455;-5.44245;-41.06261;3
LIGH;33.943;81304.357;466.0;3
ACCE;33.947;81304.360;0.76614;4.97036;8.53294;3
LIGH;33.956;81304.370;466.0;3
ACCE;33.957;81304.370;0.77572;4.94163;8.64786;3
MAGN;33.959;81304.372;-13.99003;-5.32941;-41.38326;3
LIGH;33.963;81304.377;466.0;3
ACCE;33.967;81304.380;0.74699;4.94163;8.69574;3
LIGH;33.976;81304.390;466.0;3
ACCE;33.977;81304.390;0.73741;4.90333;8.83939;3
MAGN;33.979;81304.392;-13.99003;-5.32941;-41.38326;3
LIGH;33.983;81304.397;466.0;3
ACCE;33.987;81304.400;0.72784;4.84586;8.79151;3
LIGH;33.993;81304.407;466.0;3
ACCE;33.999;81304.410;0.71826;4.88417;8.85855;3
MAGN;33.999;81304.412;-13.99003;-5.32941;-41.38326;3
LIGH;34.003;81304.417;466.0;3
SOUN;34.006;68.55;0.00209;40.39
ACCE;34.009;81304.420;0.67995;4.90333;8.72447;3
LIGH;34.016;81304.429;466.0;3
ACCE;34.017;81304.430;0.62249;4.92248;8.69574;3
MAGN;34.018;81304.432;-13.66086;-5.40225;-41.17695;3
LIGH;34.023;81304.437;469.0;3
ACCE;34.027;81304.440;0.65122;4.91290;8.59997;3
GNSS;34.044;1491398762.000;39.993879;-0.073846;117.000;0.000;11.0;0.0;27;6
ACCE;34.049;81304.450;0.70868;4.88417;8.70532;3
LIGH;34.051;81304.459;469.0;3
MAGN;34.052;81304.459;-13.66086;-5.40225;-41.17695;3
ACCE;34.052;81304.460;0.71826;4.87459;8.66701;3
GNSS;34.052;1491398762.000;39.993879;-0.073846;117.000;0.000;11.0;0.0;27;6
LIGH;34.054;81304.468;469.0;3
ACCE;34.057;81304.470;0.77572;4.89375;8.70532;3
LIGH;34.059;81304.473;469.0;3
MAGN;34.060;81304.473;-13.66086;-5.40225;-41.17695;3
LIGH;34.063;81304.477;469.0;3
ACCE;34.067;81304.480;0.78530;4.92248;8.82982;3
LIGH;34.076;81304.489;469.0;3
ACCE;34.078;81304.490;0.78530;4.94163;8.80109;3
MAGN;34.079;81304.492;-13.65331;-5.45500;-41.02751;3
LIGH;34.083;81304.497;468.0;3
ACCE;34.087;81304.500;0.73741;4.95121;8.69574;3
LIGH;34.096;81304.509;471.0;3
ACCE;34.097;81304.510;0.74699;4.96079;8.77236;3
MAGN;34.098;81304.512;-13.65331;-5.45500;-41.02751;3
LIGH;34.103;81304.517;471.0;3
ACCE;34.107;81304.520;0.76614;4.93206;8.76278;3
LIGH;34.116;81304.529;471.0;3
ACCE;34.118;81304.530;0.75657;4.96079;8.92558;3
MAGN;34.119;81304.532;-13.65331;-5.45500;-41.02751;3
LIGH;34.123;81304.537;471.0;3
ACCE;34.127;81304.540;0.71826;4.93206;8.89685;3
LIGH;34.136;81304.549;471.0;3
ACCE;34.138;81304.550;0.70868;4.91290;9.03093;3
MAGN;34.139;81304.552;-13.09912;-5.43282;-41.14635;3
LIGH;34.143;81304.557;471.0;3
ACCE;34.147;81304.560;0.68953;4.92248;9.00220;3
LIGH;34.153;81304.567;473.0;3
ACCE;34.157;81304.570;0.65122;4.92248;9.03093;3
MAGN;34.159;81304.572;-13.09912;-5.43282;-41.14635;3
LIGH;34.163;81304.577;473.0;3
ACCE;34.167;81304.580;0.64165;4.91290;8.83939;3
LIGH;34.176;81304.589;473.0;3
ACCE;34.177;81304.590;0.65122;4.88417;8.90643;3
MAGN;34.178;81304.592;-13.09912;-5.43282;-41.14635;3
LIGH;34.183;81304.597;473.0;3
ACCE;34.187;81304.600;0.67038;4.90333;8.82024;3
LIGH;34.196;81304.609;473.0;3
ACCE;34.198;81304.610;0.68953;4.94163;8.80109;3
MAGN;34.200;81304.612;-12.95921;-5.22329;-41.80561;3
LIGH;34.203;81304.617;473.0;3
ACCE;34.207;81304.620;0.69911;4.92248;8.76278;3
LIGH;34.216;81304.630;474.0;3
ACCE;34.217;81304.630;0.72784;4.92248;8.92558;3
MAGN;34.219;81304.632;-12.95921;-5.22329;-41.80561;3
LIGH;34.223;81304.637;474.0;3
ACCE;34.227;81304.640;0.69911;4.94163;8.87770;3
LIGH;34.236;81304.650;474.0;3
ACCE;34.237;81304.650;0.62249;4.93206;8.90643;3
MAGN;34.239;81304.652;-12.95921;-5.22329;-41.80561;3
LIGH;34.243;81304.657;474.0;3
ACCE;34.247;81304.660;0.58419;4.96079;8.75320;3
LIGH;34.256;81304.670;474.0;3
ACCE;34.257;81304.670;0.56503;4.92248;8.77236;3
MAGN;34.259;81304.672;-12.91960;-4.95535;-41.99966;3
LIGH;34.263;81304.677;474.0;3
ACCE;34.267;81304.680;0.55545;4.92248;8.70532;3
LIGH;34.276;81304.690;473.0;3
ACCE;34.277;81304.690;0.56503;4.95121;8.70532;3
MAGN;34.279;81304.692;-12.91960;-4.95535;-41.99966;3
LIGH;34.283;81304.697;473.0;3
ACCE;34.287;81304.700;0.61292;4.93206;8.67659;3
LIGH;34.296;81304.710;473.0;3
ACCE;34.297;81304.710;0.61292;4.96079;8.78193;3
MAGN;34.299;81304.712;-12.91960;-4.95535;-41.99966;3
LIGH;34.303;81304.717;473.0;3
ACCE;34.307;81304.720;0.58419;4.97994;8.81066;3
LIGH;34.313;81304.727;473.0;3
ACCE;34.317;81304.730;0.54588;4.94163;8.82982;3
MAGN;34.319;81304.732;-12.90702;-5.19535;-41.34335;3
LIGH;34.323;81304.737;473.0;3
ACCE;34.327;81304.740;0.52672;4.97036;8.72447;3
LIGH;34.336;81304.750;471.0;3
ACCE;34.337;81304.750;0.49799;4.94163;8.71489;3
MAGN;34.339;81304.752;-12.90702;-5.19535;-41.34335;3
LIGH;34.343;81304.757;471.0;3
ACCE;34.347;81304.760;0.49799;4.96079;8.69574;3
LIGH;34.356;81304.770;471.0;3
ACCE;34.357;81304.770;0.51715;4.95121;8.68616;3
MAGN;34.359;81304.772;-12.90702;-5.19535;-41.34335;3
LIGH;34.363;81304.777;471.0;3
ACCE;34.367;81304.780;0.55545;4.96079;8.61913;3
LIGH;34.376;81304.790;471.0;3
ACCE;34.377;81304.790;0.55545;4.98952;8.68616;3
MAGN;34.379;81304.792;-12.71065;-5.36078;-41.07804;3
LIGH;34.383;81304.797;471.0;3
ACCE;34.387;81304.800;0.67995;4.97036;8.71489;3
LIGH;34.396;81304.810;468.0;3
ACCE;34.398;81304.810;0.67038;4.98952;8.83939;3
MAGN;34.399;81304.812;-12.71065;-5.36078;-41.07804;3
LIGH;34.403;81304.817;468.0;3
ACCE;34.407;81304.820;0.65122;4.96079;8.74362;3
LIGH;34.416;81304.830;468.0;3
ACCE;34.417;81304.830;0.62249;4.90333;8.80109;3
MAGN;34.419;81304.832;-12.71065;-5.36078;-41.07804;3
LIGH;34.423;81304.837;468.0;3
ACCE;34.427;81304.840;0.62249;4.87459;8.82024;3
LIGH;34.436;81304.850;468.0;3
ACCE;34.439;81304.850;0.59376;4.89375;8.91601;3
MAGN;34.439;81304.852;-12.78583;-5.20084;-41.35536;3
LIGH;34.443;81304.857;468.0;3
ACCE;34.447;81304.860;0.63207;4.85544;8.85855;3
SOUN;34.448;64.05;0.00195;39.80
LIGH;34.456;81304.870;467.0;3
ACCE;34.457;81304.870;0.66080;4.89375;8.84897;3
MAGN;34.459;81304.872;-12.78583;-5.20084;-41.35536;3
LIGH;34.463;81304.877;467.0;3
ACCE;34.467;81304.880;0.69911;4.94163;8.87770;3
LIGH;34.473;81304.887;467.0;3
ACCE;34.478;81304.890;0.69911;4.91290;8.95431;3
MAGN;34.479;81304.892;-12.78583;-5.20084;-41.35536;3
LIGH;34.483;81304.897;467.0;3
ACCE;34.487;81304.900;0.67995;4.89375;8.84897;3
LIGH;34.496;81304.910;467.0;3
ACCE;34.499;81304.910;0.74699;4.92248;8.81066;3
MAGN;34.499;81304.912;-12.27064;-5.66764;-41.35097;3
LIGH;34.503;81304.917;467.0;3
ACCE;34.507;81304.920;0.74699;4.92248;8.70532;3
LIGH;34.516;81304.930;467.0;3
ACCE;34.517;81304.930;0.77572;4.91290;8.72447;3
MAGN;34.519;81304.932;-12.27064;-5.66764;-41.35097;3
LIGH;34.523;81304.937;463.0;3
ACCE;34.527;81304.940;0.78530;4.93206;8.62870;3
LIGH;34.536;81304.950;463.0;3
ACCE;34.537;81304.950;0.84276;4.97994;8.56167;3
MAGN;34.539;81304.952;-12.27064;-5.66764;-41.35097;3
LIGH;34.543;81304.957;463.0;3
ACCE;34.547;81304.960;0.85234;4.93206;8.52336;3
LIGH;34.556;81304.969;463.0;3
ACCE;34.557;81304.970;0.82361;4.95121;8.58082;3
MAGN;34.559;81304.972;-12.38752;-5.33652;-40.03016;3
LIGH;34.563;81304.977;463.0;3
ACCE;34.567;81304.980;0.81403;4.96079;8.53294;3
LIGH;34.576;81304.990;463.0;3
ACCE;34.578;81304.990;0.81403;4.90333;8.74362;3
MAGN;34.579;81304.993;-12.38752;-5.33652;-40.03016;3
LIGH;34.583;81304.997;458.0;3
ACCE;34.587;81305.000;0.83318;4.90333;8.71489;3
LIGH;34.593;81305.007;458.0;3
ACCE;34.597;81305.010;0.84276;4.90333;8.84897;3
MAGN;34.599;81305.012;-12.38752;-5.33652;-40.03016;3
LIGH;34.606;81305.020;458.0;3
ACCE;34.607;81305.020;0.87149;4.91290;8.82982;3
LIGH;34.613;81305.027;458.0;3
ACCE;34.617;81305.030;0.83318;4.88417;8.79151;3
MAGN;34.619;81305.032;-12.83486;-5.38850;-40.34202;3
LIGH;34.626;81305.040;458.0;3
ACCE;34.627;81305.040;0.85234;4.94163;8.62870;3
LIGH;34.633;81305.047;458.0;3
ACCE;34.637;81305.050;0.87149;4.93206;8.68616;3
MAGN;34.639;81305.052;-12.83486;-5.38850;-40.34202;3
LIGH;34.643;81305.057;458.0;3
ACCE;34.647;81305.060;0.88107;4.92248;8.64786;3
LIGH;34.653;81305.067;458.0;3
ACCE;34.657;81305.070;0.88107;4.94163;8.68616;3
MAGN;34.659;81305.072;-12.83486;-5.38850;-40.34202;3
LIGH;34.666;81305.080;458.0;3
ACCE;34.667;81305.080;0.85234;4.94163;8.59040;3
LIGH;34.673;81305.087;458.0;3
ACCE;34.677;81305.090;0.84276;4.96079;8.60955;3
MAGN;34.679;81305.092;-13.28591;-5.44618;-40.82680;3
LIGH;34.686;81305.100;458.0;3
ACCE;34.687;81305.100;0.84276;4.96079;8.61913;3
LIGH;34.693;81305.107;458.0;3
ACCE;34.697;81305.110;0.92895;4.97994;8.56167;3
MAGN;34.699;81305.112;-13.28591;-5.44618;-40.82680;3
LIGH;34.706;81305.120;453.0;3
ACCE;34.707;81305.120;0.90022;4.98952;8.41801;3
LIGH;34.713;81305.127;453.0;3
ACCE;34.718;81305.130;0.87149;4.98952;8.37971;3
MAGN;34.719;81305.132;-13.28591;-5.44618;-40.82680;3
LIGH;34.726;81305.140;453.0;3
ACCE;34.730;81305.140;0.88107;5.04698;8.37013;3
LIGH;34.733;81305.147;453.0;3
ACCE;34.738;81305.150;0.84276;5.03740;8.52336;3
MAGN;34.739;81305.152;-12.99276;-6.19663;-40.51672;3
LIGH;34.746;81305.160;453.0;3
ACCE;34.747;81305.160;0.80445;5.02782;8.52336;3
LIGH;34.753;81305.167;453.0;3
ACCE;34.758;81305.170;0.80445;5.02782;8.65743;3
MAGN;34.759;81305.172;-12.99276;-6.19663;-40.51672;3
LIGH;34.766;81305.180;447.0;3
ACCE;34.767;81305.180;0.72784;5.00867;8.75320;3
LIGH;34.773;81305.187;447.0;3
ACCE;34.777;81305.190;0.73741;5.00867;8.77236;3
MAGN;34.779;81305.192;-12.99276;-6.19663;-40.51672;3
LIGH;34.786;81305.200;447.0;3
ACCE;34.787;81305.200;0.69911;5.02782;8.62870;3
LIGH;34.793;81305.207;447.0;3
MAGN;34.798;81305.211;-12.58878;-6.11428;-40.14789;3
ACCE;34.805;81305.212;0.71826;5.01825;8.58082;3
LIGH;34.806;81305.219;447.0;3
ACCE;34.807;81305.220;0.66080;5.01825;8.46590;3
LIGH;34.813;81305.227;447.0;3
ACCE;34.817;81305.230;0.65122;5.07571;8.46590;3
MAGN;34.819;81305.232;-12.58878;-6.11428;-40.14789;3
LIGH;34.826;81305.240;443.0;3
ACCE;34.827;81305.240;0.60334;5.09486;8.39886;3
LIGH;34.833;81305.247;443.0;3
ACCE;34.838;81305.250;0.51715;5.08528;8.39886;3
MAGN;34.839;81305.252;-12.58878;-6.11428;-40.14789;3
LIGH;34.846;81305.260;443.0;3
ACCE;34.847;81305.260;0.48842;5.10444;8.38928;3
LIGH;34.853;81305.267;443.0;3
ACCE;34.857;81305.270;0.46926;5.11401;8.46590;3
MAGN;34.859;81305.272;-12.70585;-6.48484;-40.43140;3
LIGH;34.866;81305.280;443.0;3
ACCE;34.867;81305.280;0.48842;5.04698;8.38928;3
LIGH;34.873;81305.287;443.0;3
ACCE;34.877;81305.290;0.47884;5.04698;8.41801;3
MAGN;34.879;81305.292;-12.70585;-6.48484;-40.43140;3
LIGH;34.886;81305.300;443.0;3
ACCE;34.887;81305.300;0.38307;5.10444;8.38928;3
LIGH;34.893;81305.307;442.0;3
ACCE;34.897;81305.310;0.36392;5.08528;8.50420;3
MAGN;34.899;81305.312;-12.70585;-6.48484;-40.43140;3
LIGH;34.906;81305.320;442.0;3
ACCE;34.907;81305.320;0.36392;5.04698;8.42759;3
LIGH;34.913;81305.327;442.0;3
ACCE;34.917;81305.330;0.35434;5.02782;8.41801;3
MAGN;34.919;81305.332;-12.04041;-6.90576;-40.67901;3
LIGH;34.926;81305.340;442.0;3
ACCE;34.927;81305.340;0.24900;5.10444;8.35098;3
LIGH;34.933;81305.347;442.0;3
ACCE;34.937;81305.350;0.34477;5.05655;8.46590;3
MAGN;34.939;81305.352;-12.04041;-6.90576;-40.67901;3
LIGH;34.946;81305.360;442.0;3
ACCE;34.947;81305.360;0.32561;5.04698;8.43717;3
LIGH;34.953;81305.367;446.0;3
ACCE;34.957;81305.370;0.28730;5.04698;8.49463;3
MAGN;34.959;81305.372;-12.04041;-6.90576;-40.67901;3
LIGH;34.963;81305.377;446.0;3
ACCE;34.967;81305.380;0.30646;5.05655;8.43717;3
LIGH;34.973;81305.387;446.0;3
ACCE;34.978;81305.390;0.32561;5.02782;8.53294;3
MAGN;34.979;81305.392;-12.06378;-6.98467;-40.08490;3
LIGH;34.986;81305.400;446.0;3
ACCE;34.987;81305.400;0.36392;5.04698;8.54251;3
LIGH;34.993;81305.407;446.0;3
ACCE;34.998;81305.410;0.39265;5.06613;8.71489;3
MAGN;34.999;81305.413;-12.06378;-6.98467;-40.08490;3
SOUN;34.999;57.72;0.00176;38.90
LIGH;35.006;81305.420;446.0;3
ACCE;35.007;81305.420;0.43096;5.07571;8.67659;3
LIGH;35.013;81305.427;448.0;3
ACCE;35.018;81305.430;0.44053;5.07571;8.81066;3
MAGN;35.019;81305.432;-12.06378;-6.98467;-40.08490;3
LIGH;35.026;81305.440;448.0;3
ACCE;35.027;81305.440;0.41180;5.04698;8.74362;3
LIGH;35.035;81305.447;448.0;3
ACCE;35.044;81305.451;0.32561;5.03740;8.58082;3
MAGN;35.045;81305.457;-12.27503;-6.61434;-40.81262;3
LIGH;35.049;81305.461;448.0;3
ACCE;35.050;81305.460;0.30646;5.06613;8.43717;3
GNSS;35.051;1491398763.000;39.993879;-0.073846;117.000;0.000;12.0;0.0;28;9
LIGH;35.059;81305.468;448.0;3
ACCE;35.059;81305.470;0.27773;5.08528;8.41801;3
MAGN;35.060;81305.473;-12.27503;-6.61434;-40.81262;3
GNSS;35.060;1491398763.000;39.993879;-0.073846;117.000;0.000;12.0;0.0;28;9
LIGH;35.065;81305.479;448.0;3
ACCE;35.069;81305.482;0.26815;5.08528;8.40844;3
LIGH;35.073;81305.487;448.0;3
ACCE;35.078;81305.490;0.24900;5.07571;8.55209;3
MAGN;35.079;81305.492;-12.27503;-6.61434;-40.81262;3
LIGH;35.085;81305.499;448.0;3
ACCE;35.087;81305.500;0.23942;5.09486;8.55209;3
LIGH;35.093;81305.507;448.0;3
ACCE;35.098;81305.510;0.17238;5.06613;8.64786;3
MAGN;35.099;81305.513;-12.06392;-6.91383;-40.52878;3
LIGH;35.106;81305.520;448.0;3
ACCE;35.107;81305.520;0.15323;5.01825;8.63828;3
LIGH;35.113;81305.527;448.0;3
ACCE;35.117;81305.530;0.16281;4.97994;8.83939;3
MAGN;35.121;81305.534;-12.06392;-6.91383;-40.52878;3
ACCE;35.129;81305.541;0.12450;4.97036;8.75320;3
LIGH;35.130;81305.543;448.0;3
LIGH;35.133;81305.547;447.0;3
ACCE;35.137;81305.550;0.11492;4.95121;8.82982;3
MAGN;35.139;81305.552;-12.06392;-6.91383;-40.52878;3
LIGH;35.146;81305.560;452.0;3
ACCE;35.147;81305.560;0.26815;4.98952;8.82024;3
LIGH;35.153;81305.567;452.0;3
ACCE;35.157;81305.570;0.32561;5.01825;8.89685;3
MAGN;35.159;81305.572;-12.30435;-7.12315;-40.25226;3
LIGH;35.166;81305.580;452.0;3
ACCE;35.167;81305.580;0.38307;5.03740;8.80109;3
LIGH;35.173;81305.587;452.0;3
ACCE;35.177;81305.590;0.45011;5.03740;8.78193;3
MAGN;35.184;81305.598;-12.30435;-7.12315;-40.25226;3
LIGH;35.187;81305.600;452.0;3
ACCE;35.188;81305.600;0.50757;5.08528;8.58082;3
WIFI;35.193;81305.532;WAP113;20:17:FF:FF:F1:13;-72
WIFI;35.193;81305.532;WAP106;20:17:FF:FF:F1:06;-65
WIFI;35.193;81305.532;WAP141;20:17:FF:FF:F1:41;-57
WIFI;35.193;81305.532;WAP310;20:17:FF:FF:F3:10;-65
WIFI;35.193;81305.532;WAP317;20:17:FF:FF:F3:17;-73
WIFI;35.193;81305.532;WAP139;20:17:FF:FF:F1:39;-63
WIFI;35.193;81305.532;WAP138;20:17:FF:FF:F1:38;-67
WIFI;35.193;81305.532;WAP140;20:17:FF:FF:F1:40;-53
WIFI;35.193;81305.532;WAP092;20:17:FF:FF:F0:92;-77
WIFI;35.193;81305.532;WAP316;20:17:FF:FF:F3:16;-50
WIFI;35.193;81305.532;WAP297;20:17:FF:FF:F2:97;-76
WIFI;35.193;81305.532;WAP044;20:17:FF:FF:F0:44;-82
WIFI;35.193;81305.532;WAP159;20:17:FF:FF:F1:59;-88
WIFI;35.193;81305.532;WAP112;20:17:FF:FF:F1:12;-49
WIFI;35.193;81305.532;WAP180;20:17:FF:FF:F1:80;-80
WIFI;35.193;81305.532;WAP107;20:17:FF:FF:F1:07;-89
WIFI;35.193;81305.532;WAP311;20:17:FF:FF:F3:11;-87
WIFI;35.193;81305.532;WAP109;20:17:FF:FF:F1:09;-88
WIFI;35.193;81305.532;WAP313;20:17:FF:FF:F3:13;-87
WIFI;35.193;81305.532;WAP078;20:17:FF:FF:F0:78;-87
WIFI;35.193;81305.532;WAP213;20:17:FF:FF:F2:13;-74
WIFI;35.193;81305.532;WAP093;20:17:FF:FF:F0:93;-74
WIFI;35.193;81305.532;WAP206;20:17:FF:FF:F2:06;-75
WIFI;35.193;81305.532;WAP022;20:17:FF:FF:F0:22;-84
WIFI;35.193;81305.532;WAP008;20:17:FF:FF:F0:08;-88
WIFI;35.193;81305.532;WAP298;20:17:FF:FF:F2:98;-74
WIFI;35.193;81305.532;WAP272;20:17:FF:FF:F2:72;-82
WIFI;35.193;81305.532;WAP304;20:17:FF:FF:F3:04;-90
LIGH;35.210;81305.610;452.0;3
ACCE;35.211;81305.610;0.48842;5.10444;8.54251;3
MAGN;35.211;81305.617;-12.30435;-7.12315;-40.25226;3
LIGH;35.211;81305.620;453.0;3
ACCE;35.212;81305.620;0.48842;5.10444;8.56167;3
LIGH;35.213;81305.627;453.0;3
ACCE;35.217;81305.630;0.51715;5.09486;8.54251;3
MAGN;35.220;81305.633;-11.88950;-7.60878;-40.34906;3
LIGH;35.224;81305.637;453.0;3
ACCE;35.227;81305.640;0.50757;5.18105;8.60955;3
LIGH;35.236;81305.650;453.0;3
ACCE;35.238;81305.650;0.54588;5.10444;8.79151;3
MAGN;35.239;81305.653;-11.88950;-7.60878;-40.34906;3
LIGH;35.243;81305.657;453.0;3
ACCE;35.247;81305.660;0.51715;5.14275;8.79151;3
LIGH;35.255;81305.669;453.0;3
ACCE;35.258;81305.670;0.50757;5.12359;8.80109;3
MAGN;35.259;81305.672;-11.88950;-7.60878;-40.34906;3
LIGH;35.263;81305.677;454.0;3
ACCE;35.267;81305.680;0.51715;5.13317;8.69574;3
LIGH;35.276;81305.690;454.0;3
ACCE;35.277;81305.690;0.51715;5.13317;8.68616;3
MAGN;35.279;81305.692;-12.38935;-7.69142;-40.57325;3
LIGH;35.283;81305.697;454.0;3
ACCE;35.287;81305.700;0.54588;5.14275;8.58082;3
LIGH;35.293;81305.707;454.0;3
ACCE;35.297;81305.710;0.58419;5.18105;8.60955;3
MAGN;35.299;81305.712;-12.38935;-7.69142;-40.57325;3
LIGH;35.303;81305.717;454.0;3
ACCE;35.307;81305.720;0.57461;5.20021;8.68616;3
LIGH;35.316;81305.730;454.0;3
ACCE;35.318;81305.730;0.56503;5.14275;8.80109;3
MAGN;35.319;81305.733;-12.38935;-7.69142;-40.57325;3
LIGH;35.323;81305.737;454.0;3
ACCE;35.327;81305.740;0.51715;5.16190;8.81066;3
LIGH;35.336;81305.750;454.0;3
ACCE;35.337;81305.750;0.44053;5.08528;8.97347;3
MAGN;35.339;81305.752;-12.29045;-6.98215;-41.13203;3
LIGH;35.343;81305.757;454.0;3
ACCE;35.347;81305.760;0.40223;5.07571;8.87770;3
LIGH;35.356;81305.770;454.0;3
ACCE;35.358;81305.770;0.31603;5.09486;8.84897;3
MAGN;35.359;81305.772;-12.29045;-6.98215;-41.13203;3
LIGH;35.363;81305.777;454.0;3
ACCE;35.367;81305.780;0.32561;5.09486;8.81066;3
LIGH;35.376;81305.790;454.0;3
ACCE;35.377;81305.790;0.38307;5.07571;8.74362;3
MAGN;35.379;81305.792;-12.29045;-6.98215;-41.13203;3
LIGH;35.384;81305.797;457.0;3
ACCE;35.387;81305.800;0.37350;5.08528;8.59040;3
LIGH;35.396;81305.810;457.0;3
ACCE;35.397;81305.810;0.36392;5.11401;8.59040;3
MAGN;35.399;81305.812;-12.38312;-6.35798;-41.06536;3
LIGH;35.403;81305.817;457.0;3
ACCE;35.407;81305.820;0.35434;5.10444;8.59040;3
LIGH;35.416;81305.830;457.0;3
ACCE;35.418;81305.830;0.32561;5.04698;8.60955;3
MAGN;35.419;81305.832;-12.38312;-6.35798;-41.06536;3
LIGH;35.423;81305.837;457.0;3
ACCE;35.427;81305.840;0.28730;4.99909;8.58082;3
LIGH;35.436;81305.850;457.0;3
ACCE;35.438;81305.850;0.26815;5.03740;8.68616;3
MAGN;35.439;81305.852;-12.38312;-6.35798;-41.06536;3
SOUN;35.440;57.55;0.00176;38.87
LIGH;35.443;81305.857;458.0;3
ACCE;35.447;81305.860;0.27773;5.02782;8.72447;3
LIGH;35.453;81305.867;454.0;3
ACCE;35.457;81305.870;0.28730;5.00867;8.69574;3
MAGN;35.459;81305.872;-12.44664;-6.76021;-41.17265;3
LIGH;35.463;81305.877;454.0;3
ACCE;35.467;81305.880;0.31603;5.03740;8.61913;3
LIGH;35.476;81305.890;454.0;3
ACCE;35.477;81305.890;0.33519;5.04698;8.69574;3
MAGN;35.479;81305.892;-12.44664;-6.76021;-41.17265;3
LIGH;35.483;81305.897;454.0;3
ACCE;35.487;81305.900;0.38307;5.04698;8.70532;3
LIGH;35.496;81305.910;454.0;3
ACCE;35.497;81305.910;0.37350;5.04698;8.70532;3
MAGN;35.499;81305.912;-12.44664;-6.76021;-41.17265;3
LIGH;35.503;81305.917;454.0;3
ACCE;35.507;81305.920;0.35434;5.02782;8.61913;3
LIGH;35.516;81305.930;455.0;3
ACCE;35.517;81305.930;0.34477;5.01825;8.69574;3
MAGN;35.519;81305.932;-12.47733;-6.13949;-41.43436;3
LIGH;35.523;81305.937;455.0;3
ACCE;35.527;81305.940;0.25857;5.00867;8.59997;3
LIGH;35.536;81305.950;455.0;3
ACCE;35.538;81305.950;0.26815;5.00867;8.72447;3
MAGN;35.539;81305.952;-12.47733;-6.13949;-41.43436;3
LIGH;35.543;81305.957;455.0;3
ACCE;35.547;81305.960;0.31603;4.97994;8.63828;3
LIGH;35.556;81305.970;455.0;3
ACCE;35.557;81305.970;0.32561;4.98952;8.67659;3
MAGN;35.559;81305.972;-12.47733;-6.13949;-41.43436;3
LIGH;35.563;81305.977;455.0;3
ACCE;35.567;81305.980;0.29688;5.01825;8.61913;3
LIGH;35.576;81305.990;455.0;3
ACCE;35.577;81305.990;0.33519;4.99909;8.80109;3
MAGN;35.579;81305.992;-12.29867;-6.11888;-41.39081;3
LIGH;35.583;81305.997;455.0;3
ACCE;35.587;81306.000;0.34477;4.99909;8.72447;3
LIGH;35.596;81306.010;455.0;3
ACCE;35.597;81306.010;0.35434;5.03740;8.67659;3
MAGN;35.599;81306.012;-12.29867;-6.11888;-41.39081;3
LIGH;35.603;81306.017;455.0;3
ACCE;35.607;81306.020;0.32561;5.00867;8.59997;3
LIGH;35.613;81306.027;455.0;3
ACCE;35.617;81306.030;0.31603;4.99909;8.67659;3
MAGN;35.619;81306.032;-12.29867;-6.11888;-41.39081;3
LIGH;35.623;81306.037;455.0;3
ACCE;35.627;81306.040;0.24900;5.01825;8.58082;3
LIGH;35.636;81306.050;455.0;3
ACCE;35.642;81306.050;0.27773;4.99909;8.62870;3
MAGN;35.643;81306.056;-12.18902;-5.82017;-41.19974;3
LIGH;35.646;81306.059;455.0;3
ACCE;35.647;81306.060;0.27773;4.99909;8.52336;3
LIGH;35.656;81306.070;455.0;3
ACCE;35.657;81306.070;0.25857;5.00867;8.57124;3
MAGN;35.659;81306.072;-12.18902;-5.82017;-41.19974;3
LIGH;35.663;81306.077;455.0;3
ACCE;35.667;81306.080;0.22984;5.01825;8.56167;3
LIGH;35.676;81306.090;455.0;3
ACCE;35.677;81306.090;0.28730;4.99909;8.58082;3
MAGN;35.679;81306.092;-12.18902;-5.82017;-41.19974;3
LIGH;35.683;81306.097;455.0;3
ACCE;35.687;81306.100;0.25857;5.02782;8.55209;3
LIGH;35.696;81306.110;455.0;3
ACCE;35.697;81306.110;0.25857;4.99909;8.61913;3
MAGN;35.699;81306.112;-12.13752;-5.97859;-41.42458;3
LIGH;35.703;81306.117;455.0;3
ACCE;35.707;81306.120;0.23942;5.02782;8.56167;3
LIGH;35.716;81306.130;455.0;3
ACCE;35.717;81306.130;0.32561;5.01825;8.58082;3
MAGN;35.719;81306.132;-12.13752;-5.97859;-41.42458;3
LIGH;35.723;81306.137;455.0;3
ACCE;35.727;81306.140;0.30646;5.05655;8.47547;3
LIGH;35.736;81306.150;455.0;3
ACCE;35.737;81306.150;0.32561;5.07571;8.59040;3
MAGN;35.739;81306.152;-12.13752;-5.97859;-41.42458;3
LIGH;35.743;81306.157;455.0;3
ACCE;35.747;81306.160;0.35434;5.06613;8.58082;3
LIGH;35.756;81306.170;457.0;3
ACCE;35.759;81306.170;0.29688;5.04698;8.75320;3
MAGN;35.759;81306.172;-11.92339;-6.09754;-41.43077;3
LIGH;35.763;81306.177;457.0;3
ACCE;35.767;81306.180;0.28730;5.05655;8.71489;3
LIGH;35.773;81306.187;457.0;3
ACCE;35.778;81306.190;0.30646;5.02782;8.86812;3
MAGN;35.779;81306.192;-11.92339;-6.09754;-41.43077;3
LIGH;35.783;81306.197;457.0;3
ACCE;35.787;81306.200;0.34477;5.01825;8.88728;3
LIGH;35.796;81306.210;457.0;3
ACCE;35.797;81306.210;0.35434;5.03740;8.95431;3
MAGN;35.799;81306.212;-11.92339;-6.09754;-41.43077;3
LIGH;35.803;81306.217;457.0;3
ACCE;35.807;81306.220;0.31603;5.04698;8.85855;3
LIGH;35.816;81306.230;462.0;3
ACCE;35.817;81306.230;0.32561;5.02782;8.85855;3
MAGN;35.819;81306.232;-12.18303;-5.96424;-41.75250;3
LIGH;35.823;81306.237;462.0;3
ACCE;35.827;81306.240;0.30646;4.98952;8.84897;3
LIGH;35.836;81306.250;462.0;3
ACCE;35.837;81306.250;0.32561;5.02782;8.82024;3
MAGN;35.839;81306.252;-12.18303;-5.96424;-41.75250;3
LIGH;35.843;81306.257;462.0;3
ACCE;35.847;81306.260;0.34477;5.03740;8.71489;3
LIGH;35.856;81306.270;462.0;3
ACCE;35.857;81306.270;0.38307;4.99909;8.72447;3
MAGN;35.859;81306.272;-12.18303;-5.96424;-41.75250;3
LIGH;35.863;81306.277;462.0;3
ACCE;35.867;81306.280;0.40223;5.03740;8.62870;3
LIGH;35.873;81306.287;462.0;3
ACCE;35.878;81306.290;0.35434;5.07571;8.71489;3
MAGN;35.879;81306.292;-11.58795;-6.06674;-41.75304;3
LIGH;35.886;81306.300;463.0;3
ACCE;35.887;81306.300;0.42138;4.99909;8.71489;3
LIGH;35.893;81306.307;463.0;3
ACCE;35.897;81306.310;0.39265;4.99909;8.83939;3
MAGN;35.899;81306.312;-11.58795;-6.06674;-41.75304;3
LIGH;35.906;81306.320;463.0;3
ACCE;35.907;81306.320;0.30646;4.98952;8.83939;3
LIGH;35.913;81306.327;463.0;3
ACCE;35.918;81306.330;0.26815;4.97036;8.95431;3
MAGN;35.919;81306.332;-11.58795;-6.06674;-41.75304;3
LIGH;35.926;81306.340;463.0;3
ACCE;35.927;81306.340;0.26815;4.92248;8.87770;3
LIGH;35.933;81306.347;463.0;3
ACCE;35.937;81306.350;0.24900;4.91290;8.87770;3
MAGN;35.939;81306.352;-11.78613;-6.13890;-41.19963;3
LIGH;35.943;81306.357;466.0;3
ACCE;35.947;81306.360;0.33519;4.93206;8.70532;3
LIGH;35.953;81306.367;466.0;3
ACCE;35.958;81306.370;0.33519;4.96079;8.74362;3
MAGN;35.959;81306.372;-11.78613;-6.13890;-41.19963;3
LIGH;35.966;81306.380;466.0;3
ACCE;35.967;81306.380;0.35434;4.93206;8.65743;3
LIGH;35.973;81306.387;466.0;3
ACCE;35.978;81306.390;0.31603;4.97994;8.58082;3
MAGN;35.979;81306.392;-11.78613;-6.13890;-41.19963;3
LIGH;35.986;81306.400;466.0;3
ACCE;35.987;81306.400;0.30646;4.98952;8.54251;3
SOUN;35.990;153.94;0.00470;47.42
LIGH;35.994;81306.407;466.0;3
ACCE;35.997;81306.410;0.28730;4.96079;8.67659;3
MAGN;35.999;81306.412;-11.56864;-6.36600;-41.01154;3
LIGH;36.006;81306.420;466.0;3
ACCE;36.007;81306.420;0.28730;4.93206;8.59997;3
LIGH;36.013;81306.427;466.0;3
ACCE;36.017;81306.430;0.28730;4.96079;8.65743;3
MAGN;36.019;81306.432;-11.56864;-6.36600;-41.01154;3
LIGH;36.025;81306.439;466.0;3
ACCE;36.027;81306.440;0.35434;4.98952;8.67659;3
LIGH;36.035;81306.447;466.0;3
ACCE;36.038;81306.450;0.36392;4.99909;8.76278;3
MAGN;36.041;81306.454;-11.56864;-6.36600;-41.01154;3
GNSS;36.043;1491398764.000;39.993880;-0.073845;117.000;0.000;13.0;0.0;28;9
LIGH;36.052;81306.458;466.0;3
ACCE;36.053;81306.460;0.32561;5.00867;8.72447;3
GNSS;36.054;1491398764.000;39.993880;-0.073845;117.000;0.000;13.0;0.0;28;9
LIGH;36.057;81306.469;466.0;3
ACCE;36.058;81306.470;0.28730;4.97994;8.74362;3
MAGN;36.059;81306.472;-11.80629;-7.31249;-41.42295;3
LIGH;36.065;81306.479;468.0;3
ACCE;36.069;81306.481;0.24900;4.96079;8.65743;3
LIGH;36.073;81306.487;468.0;3
ACCE;36.078;81306.490;0.21069;4.98952;8.69574;3
[truncated: 4,170,757 more chars]
