# Supplementary material for: Off-Line Evaluation of Mobile-Centric Indoor Positioning Systems: The Experiences from the 2017 IPIN Competition
Source: Sensors (Basel). 2018 Feb 6;18(2):487. doi: 10.3390/s18020487 (PMC5855053; doi:10.3390/s18020487)
Supplement: Supplementary file 1 [file sensors-18-00487-s001.zip › 01-Training/UJIUB/logfile_UJIUB_R04-2017_H9.txt]

% LogFile created by the 'GetSensorData' App for Android.
% Date of creation: Wed Apr 05 13:00:25 GMT+02:00 2017
% Developed by LOPSI research group at CAR-CSIC, Spain (http://www.car.upm-csic.es/lopsi)
% Version 2.0 November 2016
% The 'GetSensorData' program stores information from Smartphone/Tablet internal sensors (Accelerometers, Gyroscopes, Magnetometers, Pressure, Ambient Light, Orientation, Sound level, GPS/GNSS positio, WiFi RSS, Cellular/GSM/3G signal strength,...) and also from external devices (e.g. RFCode RFID reader, XSens IMU or LPMS-B IMU)
%
% Phone used for this logfile:
% Manufacturer:            	HUAWEI
% Model:                   	MHA-L09
% API Android version:     	24
% Android version Release: 	7.0
%
% LogFile Data format:
% Accelerometer data: 	'ACCE;AppTimestamp(s);SensorTimestamp(s);Acc_X(m/s^2);Acc_Y(m/s^2);Acc_Z(m/s^2);Accuracy(integer)'
% Gyroscope data:     	'GYRO;AppTimestamp(s);SensorTimestamp(s);Gyr_X(rad/s);Gyr_Y(rad/s);Gyr_Z(rad/s);Accuracy(integer)'
% Magnetometer data:  	'MAGN;AppTimestamp(s);SensorTimestamp(s);Mag_X(uT);;Mag_Y(uT);Mag_Z(uT);Accuracy(integer)'
% Pressure data:      	'PRES;AppTimestamp(s);SensorTimestamp(s);Pres(mbar);Accuracy(integer)'
% Light data:         	'LIGH;AppTimestamp(s);SensorTimestamp(s);Light(lux);Accuracy(integer)'
% Proximity data:     	'PROX;AppTimestamp(s);SensorTimestamp(s);prox(?);Accuracy(integer)'
% Humidity data:      	'HUMI;AppTimestamp(s);SensorTimestamp(s);humi(Percentage);Accuracy(integer)'
% Temperature data:   	'TEMP;AppTimestamp(s);SensorTimestamp(s);temp(Celsius);Accuracy(integer)'
% Orientation data:   	'AHRS;AppTimestamp(s);SensorTimestamp(s);PitchX(deg);RollY(deg);YawZ(deg);RotVecX();RotVecY();RotVecZ();Accuracy(int)'
% GNSS/GPS data:      	'GNSS;AppTimestamp(s);SensorTimeStamp(s);Latit(deg);Long(deg);Altitude(m);Bearing(deg);Accuracy(m);Speed(m/s);SatInView;SatInUse'
% WIFI data:          	'WIFI;AppTimestamp(s);SensorTimeStamp(s);Name_SSID;MAC_BSSID;RSS(dBm);'
% Bluetooth data:     	'BLUE;AppTimestamp(s);Name;MAC_Address;RSS(dBm);'
% BLE 4.0 data:       	'BLE4;AppTimestamp(s);MajorID;MinorID;RSS(dBm);'
% Sound data:         	'SOUN;AppTimestamp(s);RMS;Pressure(Pa);SPL(dB);'
% RFID Reader data:   	'RFID;AppTimestamp(s);ReaderNumber(int);TagID(int);RSS_A(dBm);RSS_B(dBm);'
% IMU XSens data:     	'IMUX;AppTimestamp(s);SensorTimestamp(s);Counter;Acc_X(m/s^2);Acc_Y(m/s^2);Acc_Z(m/s^2);Gyr_X(rad/s);Gyr_Y(rad/s);Gyr_Z(rad/s);Mag_X(uT);;Mag_Y(uT);Mag_Z(uT);Roll(deg);Pitch(deg);Yaw(deg);Quat(1);Quat(2);Quat(3);Quat(4);Pressure(mbar);Temp(Celsius)'
% IMU LPMS-B data:    	'IMUL;AppTimestamp(s);SensorTimestamp(s);Counter;Acc_X(m/s^2);Acc_Y(m/s^2);Acc_Z(m/s^2);Gyr_X(rad/s);Gyr_Y(rad/s);Gyr_Z(rad/s);Mag_X(uT);;Mag_Y(uT);Mag_Z(uT);Roll(deg);Pitch(deg);Yaw(deg);Quat(1);Quat(2);Quat(3);Quat(4);Pressure(mbar);Temp(Celsius)'
% POSI Reference:    		'POSI;Timestamp(s);Counter;Latitude(degrees); Longitude(degrees);floor ID(0,1,2..4);Building ID(0,1,2..3);'
% 
% Note that there are two timestamps: 
%  -'AppTimestamp' is set by the Android App as data is read. It is not representative of when data is actually captured by the sensor (but has a common time reference for all sensors)
%  -'SensorTimestamp' is set by the sensor itself (the delta_time=SensorTimestamp(k)-SensorTimestamp(k-1) between two consecutive samples is an accurate estimate of the sampling interval). This timestamp is better for integrating inertial data. 

ACCE;0.029;70414.314;-1.21625;6.86657;3.88818;3
PRES;0.030;70414.315;1011.3486;3
GYRO;0.030;70414.319;-0.49358;0.01344;-0.23579;3
ACCE;0.031;70414.323;-1.05345;6.63673;4.04141;3
AHRS;0.031;70414.329;43.9388;-0.1591;-36.1037;0.35530;-0.11715;-0.28787;3
MAGN;0.031;70414.330;-10.93750;-15.18750;-37.81250;3
GYRO;0.031;70414.330;-0.84666;0.16371;-0.14539;3
ACCE;0.031;70414.334;-0.77572;6.42604;4.90333;3
LIGH;0.032;70414.335;508.0;3
PRES;0.032;70414.335;1011.3555;3
GYRO;0.032;70414.339;-1.15209;0.28588;-0.08796;3
ACCE;0.032;70414.344;-0.27773;6.19619;6.73250;3
AHRS;0.032;70414.349;44.5557;0.5556;-36.9128;0.36102;-0.11576;-0.29120;3
MAGN;0.032;70414.350;-10.62500;-15.37500;-37.68750;3
GYRO;0.032;70414.350;-1.30725;0.32620;-0.08919;3
ACCE;0.037;70414.353;0.36392;5.91847;9.48104;3
PRES;0.037;70414.354;1011.3643;3
GYRO;0.046;70414.360;-1.22540;0.23457;-0.15882;3
ACCE;0.046;70414.363;0.62249;5.63116;10.31422;3
AHRS;0.050;70414.369;43.6308;0.8721;-37.1129;0.35454;-0.11156;-0.29276;3
MAGN;0.050;70414.370;-10.18750;-15.37500;-37.81250;3
GYRO;0.051;70414.370;-0.91263;0.14416;-0.27733;3
ACCE;0.054;70414.373;0.26815;5.58328;10.20888;3
PRES;0.055;70414.374;1011.3594;3
GYRO;0.077;70414.379;-0.51557;0.12462;-0.37874;3
ACCE;0.078;70414.383;-0.37350;5.79397;9.48104;3
AHRS;0.078;70414.389;41.2460;1.0824;-37.2950;0.33654;-0.10424;-0.29609;3
MAGN;0.078;70414.390;-10.25000;-14.81250;-37.81250;3
GYRO;0.079;70414.390;-0.19670;0.06964;-0.40195;3
ACCE;0.079;70414.394;-0.93853;6.03339;8.35098;3
PRES;0.079;70414.395;1011.3511;3
GYRO;0.081;70414.400;-0.03176;-0.01588;-0.34819;3
ACCE;0.085;70414.403;-1.21625;6.17704;7.22091;3
AHRS;0.105;70414.409;40.1817;1.4495;-37.7411;0.32886;-0.09985;-0.29961;3
MAGN;0.106;70414.410;-9.93750;-14.50000;-37.93750;3
GYRO;0.106;70414.410;-0.01344;-0.07697;-0.25534;3
ACCE;0.107;70414.413;-1.19710;6.15789;6.52181;3
PRES;0.107;70414.414;1011.3516;3
GYRO;0.108;70414.419;-0.09529;-0.09407;-0.15882;3
ACCE;0.108;70414.423;-1.01514;6.03339;6.44519;3
AHRS;0.110;70414.429;40.0424;2.4557;-38.8515;0.32950;-0.09485;-0.30549;3
MAGN;0.111;70414.430;-10.12500;-14.06250;-38.87500;3
GYRO;0.111;70414.430;-0.22235;-0.09407;-0.07086;3
ACCE;0.115;70414.433;-0.82361;5.86101;6.66546;3
PRES;0.115;70414.434;1011.3628;3
GYRO;0.121;70414.439;-0.33964;-0.10996;-0.00855;3
ACCE;0.125;70414.444;-0.70868;5.81312;6.81869;3
AHRS;0.130;70414.449;40.0303;2.5871;-39.2528;0.32943;-0.09495;-0.30824;3
MAGN;0.131;70414.450;-10.25000;-13.62500;-39.00000;3
GYRO;0.131;70414.450;-0.42028;-0.14539;0.03665;3
ACCE;0.134;70414.453;-0.47884;5.84185;6.93361;3
PRES;0.135;70414.454;1011.3745;3
GYRO;0.140;70414.459;-0.48503;-0.17471;0.06475;3
ACCE;0.144;70414.463;-0.04788;5.89931;7.63272;3
AHRS;0.150;70414.469;39.7815;2.7172;-39.5226;0.32764;-0.09402;-0.31025;3
MAGN;0.150;70414.470;-10.68750;-13.31250;-39.12500;3
GYRO;0.151;70414.470;-0.53878;-0.19548;0.06475;3
ACCE;0.154;70414.474;0.55545;5.80354;8.52336;3
PRES;0.156;70414.475;1011.3618;3
GYRO;0.160;70414.480;-0.53756;-0.24801;0.02810;3
ACCE;0.164;70414.483;0.86191;5.60243;8.62870;3
AHRS;0.170;70414.489;39.3458;2.4779;-39.4719;0.32368;-0.09449;-0.31105;3
MAGN;0.170;70414.490;-10.68750;-13.31250;-39.00000;3
GYRO;0.171;70414.490;-0.42516;-0.24679;-0.18937;3
ACCE;0.175;70414.494;0.67995;5.55455;8.79151;3
PRES;0.175;70414.494;1011.3491;3
GYRO;0.180;70414.499;-0.24679;-0.16249;-0.18937;3
ACCE;0.185;70414.503;0.21069;5.59285;8.54251;3
AHRS;0.190;70414.509;38.3580;1.6682;-38.9826;0.31425;-0.09664;-0.31060;3
MAGN;0.192;70414.510;-10.68750;-12.68750;-39.12500;3
GYRO;0.192;70414.510;0.01833;-0.08186;-0.33598;3
ACCE;0.195;70414.513;-0.25857;5.59285;7.92960;3
PRES;0.195;70414.514;1011.3511;3
GYRO;0.201;70414.519;0.01833;-0.08186;-0.33598;3
ACCE;0.205;70414.523;-0.65122;5.61201;7.43160;3
AHRS;0.210;70414.529;37.8512;1.5206;-39.2659;0.30968;-0.09714;-0.31375;3
MAGN;0.211;70414.530;-10.56250;-12.68750;-39.00000;3
GYRO;0.212;70414.530;-0.00367;-0.02321;-0.23824;3
ACCE;0.215;70414.533;-0.88107;5.65989;7.28795;3
PRES;0.215;70414.534;1011.3564;3
GYRO;0.221;70414.539;-0.07575;-0.00122;-0.13439;3
ACCE;0.225;70414.544;-0.87149;5.68862;7.39329;3
AHRS;0.230;70414.549;37.8137;2.0359;-40.0804;0.31012;-0.09523;-0.31873;3
MAGN;0.235;70414.553;-10.68750;-12.56250;-39.12500;3
GYRO;0.235;70414.554;-0.13561;0.00977;-0.03665;3
ACCE;0.236;70414.554;-0.67038;5.68862;7.66145;3
PRES;0.237;70414.556;1011.3599;3
GYRO;0.241;70414.560;-0.16127;0.01222;0.02443;3
ACCE;0.245;70414.563;-0.33519;5.63116;8.07325;3
AHRS;0.250;70414.569;37.8076;2.2413;-40.5091;0.31029;-0.09478;-0.32151;3
MAGN;0.251;70414.570;-10.68750;-12.43750;-39.00000;3
GYRO;0.252;70414.570;-0.14783;-0.00367;0.03910;3
ACCE;0.255;70414.573;-0.12450;5.56412;8.19775;3
PRES;0.255;70414.574;1011.3628;3
GYRO;0.261;70414.579;-0.10751;-0.00855;0.01344;3
ACCE;0.265;70414.583;-0.06704;5.64074;8.35098;3
AHRS;0.270;70414.589;37.4785;2.2360;-40.5976;0.30766;-0.09410;-0.32258;3
MAGN;0.271;70414.590;-10.31250;-12.25000;-39.31250;3
GYRO;0.271;70414.590;-0.05131;0.00489;-0.02077;3
ACCE;0.275;70414.594;-0.03831;5.64074;8.31267;3
PRES;0.275;70414.594;1011.3633;3
GYRO;0.280;70414.599;0.00977;0.02443;-0.05009;3
ACCE;0.285;70414.603;-0.12450;5.54497;8.09240;3
AHRS;0.290;70414.609;37.3093;2.1947;-40.5297;0.30629;-0.09375;-0.32236;3
MAGN;0.291;70414.610;-10.00000;-12.00000;-39.43750;3
GYRO;0.291;70414.610;0.05620;0.05009;-0.06231;3
ACCE;0.294;70414.613;-0.23942;5.60243;7.97748;3
PRES;0.295;70414.614;1011.3657;3
GYRO;0.300;70414.619;0.07819;0.05620;-0.05742;3
ACCE;0.305;70414.623;-0.25857;5.73651;7.92002;3
AHRS;0.310;70414.629;37.0784;2.1883;-40.5994;0.30443;-0.09331;-0.32317;3
MAGN;0.311;70414.630;-10.06250;-11.37500;-39.43750;3
GYRO;0.311;70414.630;0.08674;0.04643;-0.04276;3
ACCE;0.314;70414.634;-0.25857;5.77481;7.88171;3
PRES;0.316;70414.635;1011.3608;3
GYRO;0.320;70414.639;0.09652;0.04887;-0.03421;3
ACCE;0.325;70414.644;-0.26815;5.79397;7.88171;3
AHRS;0.330;70414.649;37.1126;2.3426;-40.6461;0.30509;-0.09233;-0.32309;3
MAGN;0.331;70414.650;-9.75000;-11.43750;-39.12500;3
GYRO;0.331;70414.650;0.10751;0.04520;-0.03665;3
ACCE;0.335;70414.653;-0.22984;5.75566;7.80510;3
PRES;0.335;70414.654;1011.3540;3
GYRO;0.341;70414.660;0.11240;0.03054;-0.04276;3
ACCE;0.345;70414.663;-0.28730;5.75566;7.58483;3
AHRS;0.350;70414.669;37.1385;2.3845;-40.6914;0.30538;-0.09220;-0.32330;3
MAGN;0.350;70414.670;-9.87500;-11.68750;-39.31250;3
GYRO;0.351;70414.670;0.10140;0.02688;-0.04276;3
ACCE;0.355;70414.673;-0.38307;5.82270;7.47949;3
PRES;0.355;70414.674;1011.3633;3
GYRO;0.361;70414.680;0.07697;0.03176;-0.03176;3
ACCE;0.365;70414.684;-0.35434;5.87058;7.50822;3
LIGH;0.366;70414.685;501.0;3
AHRS;0.370;70414.689;37.2349;2.5091;-40.7104;0.30646;-0.09157;-0.32300;3
MAGN;0.370;70414.690;-10.00000;-11.68750;-39.00000;3
GYRO;0.371;70414.690;0.04154;0.03176;-0.01588;3
ACCE;0.375;70414.694;-0.30646;5.85143;7.65187;3
PRES;0.375;70414.694;1011.3667;3
GYRO;0.380;70414.699;0.01222;0.02810;-0.00855;3
ACCE;0.385;70414.703;-0.22027;5.85143;7.86256;3
AHRS;0.390;70414.709;37.3725;2.5843;-40.7714;0.30768;-0.09155;-0.32312;3
MAGN;0.391;70414.710;-10.31250;-11.56250;-38.87500;3
GYRO;0.391;70414.710;0.00733;0.03665;-0.01344;3
ACCE;0.395;70414.714;-0.18196;5.81312;8.07325;3
PRES;0.396;70414.715;1011.3540;3
GYRO;0.400;70414.719;0.03665;0.05864;-0.02932;3
ACCE;0.405;70414.724;-0.20111;5.73651;8.04452;3
AHRS;0.410;70414.729;37.4180;2.6437;-40.7911;0.30819;-0.09128;-0.32306;3
MAGN;0.410;70414.730;-10.12500;-12.12500;-38.68750;3
GYRO;0.411;70414.730;0.07697;0.07697;-0.05009;3
ACCE;0.415;70414.733;-0.35434;5.72693;7.81467;3
PRES;0.415;70414.734;1011.3560;3
GYRO;0.421;70414.740;0.10263;0.09163;-0.05986;3
ACCE;0.425;70414.744;-0.54588;5.83228;7.61356;3
AHRS;0.430;70414.749;37.3139;2.6529;-40.8154;0.30739;-0.09096;-0.32335;3
MAGN;0.431;70414.750;-10.00000;-12.56250;-39.00000;3
GYRO;0.431;70414.750;0.09896;0.10996;-0.04887;3
ACCE;0.435;70414.753;-0.67995;5.94720;7.52737;3
PRES;0.435;70414.754;1011.3491;3
GYRO;0.441;70414.760;0.07697;0.12339;-0.01833;3
ACCE;0.445;70414.763;-0.65122;5.97593;7.53695;3
AHRS;0.450;70414.769;37.4075;2.7761;-40.9032;0.30839;-0.09052;-0.32359;3
MAGN;0.450;70414.770;-9.56250;-12.56250;-39.00000;3
GYRO;0.451;70414.770;0.02443;0.10140;0.04276;3
ACCE;0.455;70414.774;-0.55545;5.94720;7.57525;3
PRES;0.455;70414.774;1011.3438;3
GYRO;0.460;70414.779;0.02443;0.10140;0.04276;3
ACCE;0.465;70414.783;-0.45969;5.92804;7.56568;3
SOUN;0.468;52.49;0.00160;38.07
AHRS;0.470;70414.789;37.5519;3.0454;-41.0605;0.31014;-0.08928;-0.32391;3
MAGN;0.471;70414.790;-9.31250;-12.62500;-39.00000;3
GYRO;0.472;70414.790;-0.01710;0.02688;0.04765;3
ACCE;0.475;70414.794;-0.41180;5.96635;7.66145;3
PRES;0.476;70414.795;1011.3486;3
GYRO;0.480;70414.799;-0.02932;-0.01100;0.04276;3
ACCE;0.485;70414.803;-0.38307;5.98550;7.80510;3
AHRS;0.490;70414.809;37.5752;3.1416;-40.9846;0.31065;-0.08840;-0.32304;3
MAGN;0.491;70414.810;-9.31250;-13.31250;-39.00000;3
GYRO;0.491;70414.810;-0.02688;-0.04520;0.03421;3
ACCE;0.495;70414.813;-0.40223;5.98550;7.88171;3
PRES;0.495;70414.814;1011.3599;3
GYRO;0.500;70414.819;-0.00611;-0.05742;0.02810;3
ACCE;0.505;70414.824;-0.35434;5.98550;7.98706;3
AHRS;0.510;70414.829;37.5465;3.1082;-40.8985;0.31040;-0.08834;-0.32249;3
MAGN;0.511;70414.830;-9.31250;-13.06250;-39.00000;3
GYRO;0.512;70414.830;0.02443;-0.06475;0.01710;3
ACCE;0.515;70414.833;-0.29688;5.89931;7.85298;3
PRES;0.516;70414.834;1011.3525;3
GYRO;0.520;70414.839;0.04032;-0.06231;-0.00489;3
ACCE;0.525;70414.844;-0.26815;5.87058;7.60398;3
AHRS;0.530;70414.849;37.5199;3.0280;-40.8494;0.31001;-0.08875;-0.32236;3
MAGN;0.531;70414.850;-9.31250;-12.62500;-39.00000;3
GYRO;0.532;70414.850;0.01955;-0.04398;-0.02566;3
ACCE;0.534;70414.853;-0.27773;5.93762;7.41245;3
PRES;0.535;70414.854;1011.3555;3
GYRO;0.540;70414.859;-0.02566;-0.01466;-0.03787;3
ACCE;0.544;70414.863;-0.29688;5.92804;7.44118;3
AHRS;0.550;70414.869;37.6022;2.8730;-40.7380;0.31030;-0.08989;-0.32182;3
MAGN;0.551;70414.870;-9.31250;-12.87500;-38.87500;3
GYRO;0.552;70414.870;-0.06964;0.01833;-0.04154;3
ACCE;0.555;70414.874;-0.29688;5.91847;7.54652;3
PRES;0.556;70414.875;1011.3662;3
GYRO;0.560;70414.879;-0.09041;0.04520;-0.04765;3
ACCE;0.565;70414.883;-0.33519;5.89931;7.69018;3
AHRS;0.570;70414.889;37.6168;2.8550;-40.7673;0.31034;-0.09015;-0.32208;3
MAGN;0.571;70414.890;-9.56250;-13.18750;-38.87500;3
GYRO;0.571;70414.890;-0.09285;0.04520;-0.05986;3
ACCE;0.575;70414.894;-0.41180;5.91847;7.74764;3
PRES;0.575;70414.894;1011.3765;3
GYRO;0.580;70414.899;-0.09041;0.01833;-0.06964;3
ACCE;0.585;70414.903;-0.50757;5.95677;7.70933;3
AHRS;0.590;70414.909;37.5213;2.8952;-40.8137;0.30968;-0.08969;-0.32244;3
MAGN;0.591;70414.910;-9.56250;-13.06250;-38.87500;3
GYRO;0.592;70414.910;-0.08674;-0.01100;-0.07208;3
ACCE;0.595;70414.913;-0.55545;5.97593;7.69018;3
PRES;0.595;70414.914;1011.3862;3
GYRO;0.601;70414.920;-0.08552;-0.03421;-0.06964;3
ACCE;0.606;70414.924;-0.57461;5.92804;7.62314;3
AHRS;0.610;70414.929;37.4173;2.9840;-40.9104;0.30905;-0.08895;-0.32307;3
MAGN;0.610;70414.930;-9.43750;-13.31250;-38.68750;3
GYRO;0.611;70414.930;-0.09407;-0.05498;-0.07208;3
ACCE;0.614;70414.933;-0.50757;5.92804;7.39329;3
PRES;0.615;70414.934;1011.3779;3
GYRO;0.620;70414.939;-0.12095;-0.07208;-0.08674;3
ACCE;0.625;70414.944;-0.45969;5.90889;7.14430;3
AHRS;0.630;70414.949;37.3611;3.0939;-41.0497;0.30882;-0.08831;-0.32392;3
MAGN;0.631;70414.950;-9.00000;-13.06250;-38.68750;3
GYRO;0.631;70414.950;-0.18082;-0.08063;-0.11851;3
ACCE;0.635;70414.954;-0.47884;5.94720;6.94318;3
PRES;0.636;70414.955;1011.3696;3
GYRO;0.640;70414.960;-0.27611;-0.07941;-0.15516;3
ACCE;0.644;70414.963;-0.59376;5.94720;6.87615;3
AHRS;0.650;70414.969;37.2486;3.0896;-41.1444;0.30786;-0.08826;-0.32480;3
MAGN;0.651;70414.970;-9.31250;-13.06250;-38.56250;3
GYRO;0.651;70414.970;-0.38851;-0.06964;-0.18448;3
ACCE;0.655;70414.974;-0.65122;5.88016;7.01980;3
PRES;0.655;70414.974;1011.3564;3
GYRO;0.660;70414.979;-0.49969;-0.07330;-0.20281;3
ACCE;0.664;70414.983;-0.54588;5.79397;7.02938;3
AHRS;0.670;70414.989;37.2429;3.2014;-41.3199;0.30800;-0.08785;-0.32587;3
MAGN;0.670;70414.990;-9.31250;-12.62500;-38.56250;3
GYRO;0.671;70414.990;-0.60720;-0.08796;-0.22358;3
ACCE;0.675;70414.994;-0.46926;5.73651;7.01980;3
PRES;0.675;70414.994;1011.3525;3
GYRO;0.680;70414.999;-0.70860;-0.07330;-0.25534;3
ACCE;0.684;70415.003;-0.48842;5.71735;7.16345;3
AHRS;0.690;70415.009;36.7966;3.2465;-41.5637;0.30450;-0.08681;-0.32818;3
MAGN;0.691;70415.010;-8.87500;-12.43750;-38.68750;3
GYRO;0.691;70415.010;-0.79779;-0.04154;-0.28711;3
ACCE;0.695;70415.013;-0.50757;5.57370;7.33583;3
PRES;0.695;70415.014;1011.3545;3
GNSS;0.697;1491390057.819;39.993946;-0.073800;117.897;204.075;16.0;0.5;17;14
GYRO;0.701;70415.019;-0.88698;-0.02199;-0.32620;3
GNSS;0.703;1491390057.819;39.993946;-0.073800;117.897;204.075;16.0;0.5;17;14
ACCE;0.705;70415.024;-0.56503;5.46836;7.47949;3
AHRS;0.711;70415.029;36.1758;3.3343;-41.8187;0.29978;-0.08493;-0.33067;3
MAGN;0.711;70415.030;-8.75000;-12.00000;-39.00000;3
GYRO;0.712;70415.031;-1.04336;-0.02199;-0.40439;3
ACCE;0.715;70415.034;-0.66080;5.44920;7.61356;3
LIGH;0.716;70415.035;595.0;3
PRES;0.717;70415.036;1011.3545;3
GYRO;0.721;70415.040;-1.04336;-0.02199;-0.40439;3
ACCE;0.725;70415.043;-0.70868;5.40132;7.75721;3
AHRS;0.730;70415.049;35.2394;3.4852;-42.1460;0.29274;-0.08174;-0.33394;3
MAGN;0.733;70415.052;-8.93750;-11.75000;-39.31250;3
GYRO;0.733;70415.052;-1.14843;-0.06109;-0.46426;3
ACCE;0.741;70415.059;-0.58419;5.28640;8.26478;3
PRES;0.741;70415.060;1011.3643;3
GYRO;0.741;70415.060;-1.18386;-0.12950;-0.50091;3
ACCE;0.745;70415.063;-0.49799;5.18105;8.46590;3
AHRS;0.750;70415.069;33.9215;3.8334;-42.7288;0.28317;-0.07642;-0.33917;3
MAGN;0.751;70415.070;-8.81250;-10.56250;-39.75000;3
GYRO;0.751;70415.070;-1.19607;-0.22969;-0.54245;3
ACCE;0.755;70415.074;-0.39265;4.97036;8.57124;3
PRES;0.755;70415.074;1011.3687;3
GYRO;0.761;70415.079;-1.17897;-0.31276;-0.58887;3
ACCE;0.765;70415.083;-0.30646;4.81713;8.42759;3
AHRS;0.770;70415.089;32.7107;4.0203;-43.1994;0.27405;-0.07230;-0.34382;3
MAGN;0.771;70415.090;-8.93750;-9.93750;-40.31250;3
GYRO;0.771;70415.090;-1.14843;-0.33964;-0.62675;3
ACCE;0.775;70415.094;-0.35434;4.73094;8.44674;3
PRES;0.775;70415.094;1011.3760;3
GYRO;0.780;70415.099;-1.11788;-0.36163;-0.63530;3
ACCE;0.785;70415.103;-0.59376;4.74052;8.65743;3
AHRS;0.790;70415.109;31.1868;3.9437;-43.7380;0.26166;-0.06931;-0.34998;3
MAGN;0.791;70415.110;-9.37500;-9.06250;-40.93750;3
GYRO;0.791;70415.110;-1.08978;-0.42272;-0.60964;3
ACCE;0.795;70415.114;-0.70868;4.73094;8.93516;3
PRES;0.796;70415.115;1011.3730;3
GYRO;0.801;70415.119;-1.05558;-0.52412;-0.56566;3
ACCE;0.805;70415.124;-0.64165;4.56814;9.14585;3
AHRS;0.810;70415.129;29.8324;3.9077;-44.4601;0.25060;-0.06683;-0.35724;3
MAGN;0.811;70415.130;-10.00000;-8.31250;-41.06250;3
GYRO;0.811;70415.130;-1.01526;-0.65363;-0.53023;3
ACCE;0.815;70415.133;-0.48842;4.30956;9.18416;3
PRES;0.815;70415.134;1011.3687;3
GYRO;0.821;70415.139;-0.98105;-0.78679;-0.50824;3
ACCE;0.825;70415.144;-0.20111;3.85945;9.67257;3
AHRS;0.830;70415.149;28.4262;3.7626;-45.1979;0.23878;-0.06492;-0.36487;3
MAGN;0.831;70415.150;-10.37500;-8.00000;-41.25000;3
GYRO;0.831;70415.150;-1.01037;-1.01770;-0.51679;3
ACCE;0.835;70415.153;0.00000;3.55300;9.29908;3
PRES;0.835;70415.154;1011.3608;3
GYRO;0.841;70415.160;-1.16553;-1.34635;-0.55467;3
ACCE;0.845;70415.163;-0.12450;3.97437;8.35098;3
AHRS;0.850;70415.169;27.2016;3.2315;-45.8627;0.22716;-0.06635;-0.37244;3
MAGN;0.850;70415.170;-10.81250;-7.68750;-41.25000;3
GYRO;0.851;70415.170;-1.26693;-1.37078;-0.53390;3
ACCE;0.855;70415.174;-0.11492;4.19464;8.27436;3
PRES;0.855;70415.174;1011.3618;3
GYRO;0.861;70415.180;-1.27549;-1.12644;-0.46792;3
ACCE;0.865;70415.183;-0.00958;4.07014;9.02135;3
AHRS;0.870;70415.189;26.0751;2.2254;-46.3430;0.21480;-0.07136;-0.37924;3
MAGN;0.871;70415.190;-11.12500;-6.50000;-41.25000;3
GYRO;0.871;70415.190;-1.21929;-0.83811;-0.39584;3
ACCE;0.875;70415.194;0.17238;3.62961;9.39485;3
PRES;0.876;70415.195;1011.3672;3
GYRO;0.881;70415.199;-1.12521;-0.59132;-0.34575;3
ACCE;0.885;70415.204;0.23942;3.26569;9.62469;3
AHRS;0.890;70415.209;24.6061;0.9195;-46.9480;0.19857;-0.07768;-0.38760;3
MAGN;0.891;70415.210;-12.12500;-6.06250;-40.50000;3
GYRO;0.891;70415.210;-1.01281;-0.38118;-0.32132;3
ACCE;0.895;70415.213;0.10534;2.99754;9.82580;3
PRES;0.895;70415.214;1011.3838;3
GYRO;0.900;70415.219;-0.89553;-0.24679;-0.30299;3
ACCE;0.905;70415.224;-0.06704;2.96881;9.83538;3
SOUN;0.909;41.93;0.00128;36.12
AHRS;0.912;70415.229;22.8442;0.0865;-47.5361;0.18154;-0.07914;-0.39492;3
MAGN;0.913;70415.230;-12.43750;-5.00000;-40.68750;3
GYRO;0.913;70415.230;-0.77580;-0.17959;-0.26023;3
ACCE;0.915;70415.233;-0.31603;3.10289;9.74919;3
PRES;0.915;70415.234;1011.3706;3
GYRO;0.921;70415.239;-0.65729;-0.14905;-0.18204;3
ACCE;0.925;70415.244;-0.41180;3.28484;9.70131;3
AHRS;0.930;70415.249;21.7687;-0.2126;-47.9417;0.17180;-0.07838;-0.39928;3
MAGN;0.931;70415.250;-13.12500;-3.81250;-40.50000;3
GYRO;0.931;70415.250;-0.54245;-0.12584;-0.08674;3
ACCE;0.935;70415.254;-0.39265;3.36146;9.89284;3
PRES;0.935;70415.254;1011.3623;3
GYRO;0.941;70415.259;-0.43371;-0.11484;0.00122;3
ACCE;0.945;70415.263;-0.22984;3.28484;9.95988;3
AHRS;0.950;70415.269;20.6888;-0.1164;-48.4884;0.16332;-0.07464;-0.40412;3
MAGN;0.951;70415.270;-13.31250;-2.75000;-40.50000;3
GYRO;0.951;70415.270;-0.33353;-0.12950;0.06109;3
ACCE;0.955;70415.274;-0.02873;3.17950;9.86411;3
PRES;0.956;70415.275;1011.3643;3
GYRO;0.961;70415.279;-0.24068;-0.14416;0.08430;3
ACCE;0.965;70415.283;0.07661;3.07416;9.67257;3
AHRS;0.970;70415.289;20.0753;-0.2312;-48.6068;0.15803;-0.07355;-0.40559;3
MAGN;0.971;70415.290;-13.75000;-2.62500;-40.50000;3
GYRO;0.971;70415.290;-0.06475;-0.11606;0.04032;3
ACCE;0.975;70415.293;0.14365;3.02627;9.54808;3
PRES;0.976;70415.294;1011.3560;3
GYRO;0.980;70415.299;-0.06475;-0.11606;0.04032;3
ACCE;0.985;70415.303;0.22984;3.07416;9.61511;3
AHRS;0.990;70415.309;19.5478;-0.4130;-48.5952;0.15326;-0.07309;-0.40606;3
MAGN;0.991;70415.310;-13.31250;-1.56250;-40.81250;3
GYRO;0.992;70415.310;0.07086;-0.10263;-0.04032;3
ACCE;0.995;70415.313;0.22984;3.19865;9.52892;3
PRES;0.995;70415.314;1011.3550;3
GYRO;1.001;70415.320;0.12095;-0.10263;-0.07208;3
ACCE;1.005;70415.324;0.17238;3.26569;9.41400;3
AHRS;1.010;70415.329;19.4443;-0.5342;-48.4939;0.15209;-0.07354;-0.40549;3
MAGN;1.011;70415.330;-13.62500;-1.75000;-40.68750;3
GYRO;1.011;70415.330;0.16127;-0.07086;-0.09163;3
ACCE;1.015;70415.333;0.10534;3.35188;9.37569;3
PRES;1.016;70415.334;1011.3667;3
GYRO;1.021;70415.339;0.18937;-0.05742;-0.09652;3
ACCE;1.025;70415.343;0.00000;3.36146;9.43316;3
AHRS;1.033;70415.349;19.5208;-0.6445;-48.5299;0.15227;-0.07472;-0.40587;3
MAGN;1.034;70415.350;-13.50000;-1.43750;-40.56250;3
GYRO;1.035;70415.350;0.20281;-0.07453;-0.08919;3
ACCE;1.035;70415.354;-0.02873;3.36146;9.50019;3
PRES;1.041;70415.355;1011.3638;3
GYRO;1.042;70415.360;0.20769;-0.11729;-0.07330;3
ACCE;1.045;70415.363;-0.04788;3.34231;9.44273;3
AHRS;1.050;70415.369;19.6746;-0.6580;-48.5777;0.15340;-0.07543;-0.40618;3
MAGN;1.051;70415.370;-13.75000;-1.75000;-40.37500;3
GYRO;1.051;70415.370;0.21014;-0.15760;-0.05131;3
ACCE;1.055;70415.374;-0.05746;3.33273;9.30866;3
PRES;1.055;70415.374;1011.3584;3
GYRO;1.062;70415.380;0.21625;-0.16860;-0.02321;3
ACCE;1.065;70415.384;-0.05746;3.36146;9.31823;3
LIGH;1.066;70415.385;742.0;3
AHRS;1.070;70415.389;19.8791;-0.6397;-48.7458;0.15495;-0.07624;-0.40735;3
MAGN;1.071;70415.390;-13.75000;-1.87500;-40.06250;3
GYRO;1.071;70415.390;0.22358;-0.16738;0.00733;3
ACCE;1.075;70415.393;0.00000;3.37104;9.36612;3
PRES;1.075;70415.394;1011.3613;3
GYRO;1.081;70415.399;0.23335;-0.16860;0.03543;3
ACCE;1.085;70415.403;0.00958;3.39977;9.36612;3
AHRS;1.090;70415.409;20.1098;-0.7864;-48.7647;0.15623;-0.07823;-0.40756;3
MAGN;1.091;70415.410;-14.12500;-2.18750;-40.06250;3
GYRO;1.091;70415.410;0.23824;-0.16738;0.05742;3
ACCE;1.095;70415.413;0.07661;3.42850;9.29908;3
PRES;1.095;70415.414;1011.3589;3
GYRO;1.100;70415.419;0.23702;-0.15272;0.06475;3
ACCE;1.105;70415.424;0.11492;3.47638;9.16500;3
AHRS;1.110;70415.429;20.3406;-0.9323;-48.7998;0.15749;-0.08023;-0.40791;3
MAGN;1.110;70415.430;-14.12500;-2.18750;-40.37500;3
GYRO;1.111;70415.430;0.22480;-0.12706;0.06231;3
ACCE;1.115;70415.434;0.18196;3.49553;8.93516;3
PRES;1.116;70415.435;1011.3682;3
GYRO;1.121;70415.440;0.19670;-0.09652;0.05131;3
ACCE;1.125;70415.443;0.25857;3.44765;8.71489;3
AHRS;1.130;70415.449;20.5768;-1.1188;-48.6860;0.15876;-0.08237;-0.40714;3
MAGN;1.131;70415.450;-14.12500;-2.75000;-40.37500;3
GYRO;1.131;70415.450;0.15394;-0.05742;0.03910;3
ACCE;1.135;70415.453;0.27773;3.39977;8.61913;3
PRES;1.135;70415.454;1011.3672;3
GYRO;1.141;70415.459;0.09407;-0.02688;0.02688;3
ACCE;1.144;70415.463;0.22027;3.40934;8.73405;3
AHRS;1.150;70415.469;20.8882;-1.3244;-48.5537;0.16056;-0.08489;-0.40622;3
MAGN;1.151;70415.470;-14.43750;-3.06250;-40.68750;3
GYRO;1.151;70415.470;0.01588;-0.03054;0.01710;3
ACCE;1.155;70415.474;0.19154;3.51469;8.82982;3
PRES;1.155;70415.474;1011.3569;3
GYRO;1.161;70415.479;-0.07453;-0.07330;0.01222;3
ACCE;1.165;70415.483;0.15323;3.63919;9.04051;3
AHRS;1.170;70415.489;21.0614;-1.4074;-48.4965;0.16167;-0.08606;-0.40579;3
MAGN;1.171;70415.490;-14.81250;-3.06250;-40.68750;3
GYRO;1.171;70415.490;-0.16127;-0.13317;0.01710;3
ACCE;1.175;70415.493;0.18196;3.70622;9.12670;3
PRES;1.176;70415.494;1011.3525;3
GYRO;1.181;70415.499;-0.22724;-0.17837;0.02566;3
ACCE;1.185;70415.503;0.30646;3.67749;9.16500;3
AHRS;1.190;70415.509;21.1466;-1.4161;-48.4687;0.16232;-0.08639;-0.40554;3
MAGN;1.191;70415.510;-14.68750;-2.87500;-40.56250;3
GYRO;1.192;70415.510;-0.26145;-0.17715;0.03176;3
ACCE;1.195;70415.514;0.35434;3.59130;9.16500;3
PRES;1.196;70415.515;1011.3540;3
GYRO;1.201;70415.519;-0.26389;-0.13683;0.03054;3
ACCE;1.205;70415.524;0.36392;3.55300;9.29908;3
AHRS;1.210;70415.529;20.9593;-1.5726;-48.4479;0.16032;-0.08693;-0.40570;3
MAGN;1.210;70415.530;-14.81250;-2.75000;-40.56250;3
GYRO;1.211;70415.530;-0.24679;-0.09041;0.01833;3
ACCE;1.215;70415.533;0.43096;3.51469;9.28950;3
PRES;1.215;70415.534;1011.3657;3
GYRO;1.221;70415.539;-0.22235;-0.05742;-0.00122;3
ACCE;1.225;70415.543;0.43096;3.45723;9.12670;3
AHRS;1.230;70415.549;20.6843;-1.8226;-48.3789;0.15733;-0.08783;-0.40565;3
MAGN;1.234;70415.553;-15.68750;-2.25000;-40.81250;3
GYRO;1.235;70415.554;-0.19792;-0.01955;-0.02810;3
ACCE;1.235;70415.554;0.42138;3.31358;8.94474;3
PRES;1.236;70415.555;1011.3784;3
GYRO;1.241;70415.560;-0.17959;0.03665;-0.05376;3
ACCE;1.245;70415.563;0.33519;3.19865;8.96389;3
AHRS;1.250;70415.569;20.3417;-1.9689;-48.3833;0.15412;-0.08778;-0.40606;3
MAGN;1.251;70415.570;-15.68750;-1.56250;-40.81250;3
GYRO;1.252;70415.570;-0.18448;0.12095;-0.07941;3
ACCE;1.255;70415.574;0.20111;3.19865;9.11712;3
PRES;1.255;70415.574;1011.3765;3
GYRO;1.261;70415.579;-0.18448;0.12095;-0.07941;3
ACCE;1.264;70415.583;0.00958;3.21781;9.26077;3
AHRS;1.270;70415.589;20.1096;-1.9557;-48.4562;0.15229;-0.08696;-0.40673;3
MAGN;1.271;70415.590;-15.43750;-0.93750;-40.81250;3
GYRO;1.271;70415.590;-0.22724;0.02077;-0.05498;3
ACCE;1.274;70415.594;-0.08619;3.24654;9.35654;3
PRES;1.276;70415.595;1011.3706;3
GYRO;1.280;70415.599;-0.24435;-0.07330;-0.01955;3
ACCE;1.285;70415.603;-0.09577;3.26569;9.66300;3
AHRS;1.290;70415.609;19.8776;-1.7588;-48.5097;0.15113;-0.08468;-0.40700;3
MAGN;1.291;70415.610;-15.56250;-0.93750;-41.00000;3
GYRO;1.292;70415.610;-0.24190;-0.17104;0.01710;3
ACCE;1.294;70415.614;0.00000;3.26569;9.73004;3
PRES;1.295;70415.614;1011.3696;3
GYRO;1.300;70415.619;-0.20892;-0.21258;0.04398;3
ACCE;1.305;70415.624;0.10534;3.18908;9.62469;3
AHRS;1.310;70415.629;19.5384;-1.5822;-48.7162;0.14895;-0.08237;-0.40855;3
MAGN;1.311;70415.630;-15.56250;-0.93750;-40.81250;3
GYRO;1.311;70415.630;-0.14783;-0.17593;0.06353;3
ACCE;1.314;70415.633;0.23942;3.09331;9.49062;3
PRES;1.315;70415.634;1011.3760;3
GYRO;1.321;70415.640;-0.06720;-0.08674;0.07330;3
ACCE;1.325;70415.643;0.36392;2.94966;9.42358;3
AHRS;1.330;70415.649;19.2658;-1.7642;-48.6857;0.14618;-0.08280;-0.40868;3
MAGN;1.330;70415.650;-15.12500;-1.25000;-40.68750;3
GYRO;1.331;70415.650;0.02077;0.01222;0.07086;3
ACCE;1.335;70415.653;0.38307;2.90177;9.43316;3
PRES;1.335;70415.654;1011.3647;3
GYRO;1.340;70415.659;0.10263;0.09407;0.05620;3
ACCE;1.345;70415.663;0.36392;2.93050;9.53850;3
AHRS;1.350;70415.669;18.9627;-2.0004;-48.6696;0.14297;-0.08356;-0.40900;3
MAGN;1.350;70415.670;-15.12500;-1.37500;-40.37500;3
GYRO;1.351;70415.670;0.17471;0.13928;0.03543;3
ACCE;1.355;70415.674;0.33519;3.03585;9.62469;3
PRES;1.356;70415.675;1011.3540;3
GYRO;1.360;70415.679;0.23824;0.14539;0.01588;3
ACCE;1.365;70415.683;0.23942;3.14119;9.51935;3
AHRS;1.370;70415.689;18.9856;-2.0162;-48.5791;0.14316;-0.08365;-0.40830;3
MAGN;1.371;70415.690;-15.25000;-2.00000;-40.25000;3
GYRO;1.371;70415.690;0.29322;0.13928;0.00122;3
ACCE;1.375;70415.693;0.17238;3.24654;9.38527;3
PRES;1.375;70415.694;1011.3662;3
GYRO;1.380;70415.700;0.33475;0.13439;-0.00855;3
ACCE;1.385;70415.703;0.13408;3.26569;9.34696;3
AHRS;1.390;70415.709;19.1504;-1.8252;-48.5793;0.14514;-0.08273;-0.40798;3
MAGN;1.391;70415.710;-15.00000;-2.43750;-39.81250;3
GYRO;1.391;70415.710;0.35919;0.12095;-0.01710;3
ACCE;1.395;70415.713;0.10534;3.27527;9.37569;3
PRES;1.395;70415.714;1011.3706;3
GYRO;1.401;70415.719;0.36774;0.08919;-0.02688;3
ACCE;1.405;70415.724;0.08619;3.31358;9.31823;3
AHRS;1.410;70415.729;19.5248;-1.7045;-48.6304;0.14847;-0.08317;-0.40805;3
MAGN;1.411;70415.730;-14.68750;-3.06250;-39.81250;3
GYRO;1.411;70415.730;0.36285;0.05376;-0.02932;3
ACCE;1.415;70415.734;0.03831;3.35188;9.19373;3
LIGH;1.416;70415.735;1145.0;3
PRES;1.417;70415.735;1011.3647;3
GYRO;1.421;70415.739;0.35186;0.03054;-0.02077;3
ACCE;1.425;70415.743;0.00958;3.38061;9.05008;3
AHRS;1.430;70415.749;19.9170;-1.4828;-48.7060;0.15228;-0.08292;-0.40815;3
MAGN;1.430;70415.750;-14.56250;-3.18750;-39.93750;3
GYRO;1.431;70415.750;0.33475;0.03421;-0.00122;3
ACCE;1.435;70415.754;0.05746;3.39977;9.05008;3
PRES;1.436;70415.755;1011.3647;3
GYRO;1.440;70415.759;0.31398;0.05131;0.01710;3
ACCE;1.444;70415.763;0.07661;3.42850;9.08839;3
AHRS;1.450;70415.769;20.3416;-1.4428;-48.7745;0.15570;-0.08419;-0.40841;3
MAGN;1.451;70415.770;-14.25000;-3.50000;-40.37500;3
GYRO;1.451;70415.770;0.28466;0.05986;0.03176;3
ACCE;1.455;70415.774;0.07661;3.48596;9.05008;3
PRES;1.456;70415.774;1011.3599;3
SOUN;1.460;38.54;0.00118;35.39
GYRO;1.464;70415.779;0.25412;0.05742;0.03665;3
ACCE;1.465;70415.783;0.11492;3.51469;8.83939;3
AHRS;1.470;70415.789;20.7262;-1.3436;-48.8113;0.15903;-0.08483;-0.40835;3
MAGN;1.471;70415.790;-14.25000;-3.50000;-40.50000;3
GYRO;1.471;70415.790;0.22113;0.05986;0.03665;3
ACCE;1.474;70415.793;0.17238;3.50511;8.62870;3
PRES;1.475;70415.794;1011.3584;3
GYRO;1.481;70415.799;0.18204;0.07697;0.03299;3
ACCE;1.485;70415.803;0.17238;3.50511;8.63828;3
AHRS;1.490;70415.809;21.0767;-1.2979;-48.7745;0.16197;-0.08565;-0.40780;3
MAGN;1.491;70415.810;-14.00000;-3.18750;-41.00000;3
GYRO;1.491;70415.810;0.13561;0.08919;0.03176;3
ACCE;1.495;70415.813;0.15323;3.52426;8.65743;3
PRES;1.495;70415.814;1011.3579;3
GYRO;1.500;70415.819;0.07941;0.07453;0.03543;3
ACCE;1.505;70415.824;0.09577;3.58173;8.68616;3
AHRS;1.510;70415.829;21.3813;-1.2393;-48.7039;0.16461;-0.08617;-0.40699;3
MAGN;1.511;70415.830;-14.12500;-3.06250;-40.81250;3
GYRO;1.511;70415.830;-0.05131;-0.00122;0.05009;3
ACCE;1.515;70415.834;0.06704;3.62961;8.69574;3
PRES;1.516;70415.835;1011.3477;3
GYRO;1.521;70415.840;-0.05131;-0.00122;0.05009;3
ACCE;1.525;70415.843;0.11492;3.64876;8.69574;3
AHRS;1.530;70415.849;21.5151;-1.1327;-48.6244;0.16609;-0.08569;-0.40613;3
MAGN;1.531;70415.850;-14.31250;-2.75000;-40.68750;3
GYRO;1.531;70415.850;-0.18082;-0.04276;0.05498;3
ACCE;1.535;70415.854;0.16281;3.59130;8.69574;3
PRES;1.535;70415.854;1011.3530;3
GYRO;1.541;70415.859;-0.23579;-0.03787;0.05131;3
ACCE;1.545;70415.863;0.22027;3.51469;8.72447;3
AHRS;1.550;70415.869;21.5336;-1.1387;-48.5387;0.16628;-0.08568;-0.40546;3
MAGN;1.551;70415.870;-14.43750;-2.87500;-40.37500;3
GYRO;1.552;70415.870;-0.28344;-0.02932;0.04643;3
ACCE;1.555;70415.874;0.24900;3.45723;8.96389;3
PRES;1.555;70415.874;1011.3652;3
GYRO;1.560;70415.879;-0.31276;-0.03299;0.04398;3
ACCE;1.564;70415.883;0.26815;3.43807;9.22246;3
AHRS;1.570;70415.889;21.3300;-1.2020;-48.4676;0.16452;-0.08536;-0.40512;3
MAGN;1.571;70415.890;-14.43750;-3.06250;-40.37500;3
GYRO;1.572;70415.890;-0.31643;-0.04643;0.04154;3
ACCE;1.575;70415.893;0.22027;3.43807;9.27993;3
PRES;1.575;70415.894;1011.3579;3
GYRO;1.580;70415.899;-0.28955;-0.04643;0.04154;3
ACCE;1.585;70415.904;0.20111;3.40934;9.27035;3
AHRS;1.590;70415.909;20.9415;-1.2695;-48.4270;0.16127;-0.08447;-0.40512;3
MAGN;1.591;70415.910;-14.81250;-2.87500;-40.25000;3
GYRO;1.591;70415.910;-0.23579;-0.02810;0.04032;3
ACCE;1.595;70415.914;0.22984;3.31358;9.27993;3
PRES;1.596;70415.915;1011.3599;3
GYRO;1.602;70415.919;-0.16616;0.00122;0.03054;3
ACCE;1.605;70415.924;0.22027;3.21781;9.25119;3
AHRS;1.610;70415.929;20.6196;-1.3563;-48.4273;0.15844;-0.08402;-0.40542;3
MAGN;1.610;70415.930;-15.25000;-2.56250;-40.12500;3
GYRO;1.611;70415.930;-0.09285;0.02810;0.01466;3
ACCE;1.614;70415.933;0.19154;3.17950;9.39485;3
PRES;1.615;70415.934;1011.3818;3
GYRO;1.620;70415.939;-0.02443;0.02810;0.00000;3
ACCE;1.624;70415.943;0.16281;3.24654;9.53850;3
AHRS;1.630;70415.949;20.2551;-1.3867;-48.4418;0.15546;-0.08300;-0.40578;3
MAGN;1.630;70415.950;-15.00000;-2.75000;-40.12500;3
GYRO;1.631;70415.950;0.04154;-0.00122;-0.01100;3
ACCE;1.635;70415.954;0.17238;3.34231;9.56723;3
PRES;1.635;70415.954;1011.3721;3
GYRO;1.641;70415.960;0.10507;-0.02932;-0.02199;3
ACCE;1.645;70415.963;0.16281;3.41892;9.48104;3
AHRS;1.650;70415.969;20.1861;-1.3937;-48.4915;0.15486;-0.08288;-0.40621;3
MAGN;1.650;70415.970;-14.87500;-2.31250;-40.12500;3
GYRO;1.651;70415.970;0.16249;-0.03543;-0.02810;3
ACCE;1.655;70415.974;0.17238;3.45723;9.47146;3
PRES;1.655;70415.974;1011.3652;3
GYRO;1.660;70415.979;0.21625;-0.03299;-0.02810;3
ACCE;1.664;70415.983;0.19154;3.46680;9.46189;3
AHRS;1.670;70415.989;20.2113;-1.3564;-48.5399;0.15516;-0.08274;-0.40652;3
MAGN;1.671;70415.990;-14.68750;-2.12500;-40.12500;3
GYRO;1.671;70415.990;0.26145;-0.03054;-0.02810;3
ACCE;1.675;70415.994;0.22984;3.46680;9.26077;3
PRES;1.676;70415.995;1011.3643;3
GYRO;1.680;70415.999;0.29444;-0.01833;-0.03054;3
ACCE;1.685;70416.004;0.31603;3.49553;9.14585;3
AHRS;1.690;70416.009;20.4038;-1.3850;-48.5632;0.15655;-0.08367;-0.40664;3
MAGN;1.690;70416.010;-14.68750;-2.87500;-40.06250;3
GYRO;1.691;70416.010;0.30543;-0.02321;-0.04643;3
ACCE;1.695;70416.013;0.31603;3.58173;9.19373;3
PRES;1.695;70416.014;1011.3530;3
GYRO;1.700;70416.019;0.28588;-0.08186;-0.08186;3
GNSS;1.702;1491390058.824;39.993941;-0.073807;117.887;204.995;16.0;0.5;17;14
ACCE;1.707;70416.024;0.26815;3.69665;9.24162;3
GNSS;1.708;1491390058.824;39.993941;-0.073807;117.887;204.995;16.0;0.5;17;14
AHRS;1.710;70416.029;20.7156;-1.4524;-48.5427;0.15876;-0.08527;-0.40641;3
MAGN;1.711;70416.030;-14.43750;-3.06250;-40.25000;3
GYRO;1.712;70416.030;0.24435;-0.18448;-0.12706;3
ACCE;1.715;70416.033;0.26815;3.81157;9.12670;3
PRES;1.716;70416.034;1011.3555;3
GYRO;1.722;70416.040;0.18570;-0.28711;-0.16738;3
ACCE;1.725;70416.043;0.32561;3.84030;8.84897;3
AHRS;1.730;70416.049;21.0671;-1.4629;-48.5898;0.16144;-0.08665;-0.40659;3
MAGN;1.733;70416.051;-14.68750;-3.06250;-39.93750;3
GYRO;1.733;70416.052;0.11362;-0.34697;-0.19670;3
ACCE;1.740;70416.059;0.39265;3.80199;8.63828;3
PRES;1.741;70416.059;1011.3643;3
GYRO;1.741;70416.060;0.03054;-0.35064;-0.21625;3
ACCE;1.745;70416.063;0.42138;3.81157;8.65743;3
AHRS;1.750;70416.069;21.5377;-1.6991;-48.6277;0.16426;-0.09020;-0.40696;3
MAGN;1.751;70416.070;-14.56250;-3.06250;-40.25000;3
GYRO;1.751;70416.070;-0.05742;-0.31643;-0.22113;3
ACCE;1.755;70416.074;0.51715;3.83072;8.80109;3
PRES;1.756;70416.075;1011.3721;3
GYRO;1.762;70416.079;-0.14661;-0.27367;-0.21380;3
ACCE;1.765;70416.084;0.47884;3.89776;8.78193;3
LIGH;1.766;70416.085;1154.0;3
AHRS;1.770;70416.089;21.6345;-1.9521;-48.7943;0.16398;-0.09275;-0.40857;3
MAGN;1.772;70416.090;-14.81250;-3.18750;-40.25000;3
GYRO;1.772;70416.090;-0.31398;-0.10996;-0.12462;3
ACCE;1.775;70416.093;0.20111;3.88818;8.80109;3
PRES;1.775;70416.094;1011.3701;3
GYRO;1.781;70416.099;-0.31398;-0.10996;-0.12462;3
ACCE;1.785;70416.104;0.27773;3.80199;9.13627;3
AHRS;1.790;70416.109;21.7428;-2.2178;-49.0073;0.16370;-0.09550;-0.41055;3
MAGN;1.791;70416.110;-15.00000;-2.87500;-40.25000;3
GYRO;1.791;70416.110;-0.43616;0.00489;0.00244;3
ACCE;1.795;70416.113;0.18196;3.83072;9.36612;3
PRES;1.795;70416.114;1011.3765;3
GYRO;1.801;70416.119;-0.47159;-0.07697;0.06720;3
ACCE;1.805;70416.124;0.06704;3.84030;9.35654;3
AHRS;1.810;70416.129;21.3826;-2.2561;-49.1230;0.16066;-0.09469;-0.41170;3
MAGN;1.811;70416.130;-15.00000;-2.75000;-39.93750;3
GYRO;1.811;70416.130;-0.49358;-0.23213;0.13073;3
ACCE;1.815;70416.133;0.13408;3.82115;9.57681;3
PRES;1.815;70416.134;1011.3745;3
GYRO;1.821;70416.139;-0.49724;-0.47403;0.17837;3
ACCE;1.825;70416.143;0.29688;3.81157;9.44273;3
AHRS;1.830;70416.149;20.9432;-2.1231;-49.2014;0.15764;-0.09221;-0.41235;3
MAGN;1.831;70416.150;-15.25000;-2.31250;-40.12500;3
GYRO;1.831;70416.150;-0.49236;-0.72204;0.19792;3
ACCE;1.835;70416.154;0.42138;3.72538;8.81066;3
PRES;1.836;70416.155;1011.3774;3
GYRO;1.841;70416.159;-0.48625;-0.83689;0.18448;3
ACCE;1.845;70416.163;0.56503;3.46680;8.10198;3
AHRS;1.850;70416.169;20.3602;-2.4268;-49.0436;0.15212;-0.09230;-0.41182;3
MAGN;1.851;70416.170;-15.56250;-2.43750;-39.93750;3
GYRO;1.851;70416.170;-0.48991;-0.78191;0.15516;3
ACCE;1.855;70416.174;0.81403;3.28484;8.56167;3
PRES;1.855;70416.174;1011.3779;3
GYRO;1.860;70416.179;-0.49236;-0.68173;0.12462;3
ACCE;1.864;70416.183;1.26414;3.20823;8.84897;3
AHRS;1.870;70416.189;19.9550;-3.4193;-48.6775;0.14568;-0.09815;-0.41043;3
MAGN;1.871;70416.190;-15.81250;-2.12500;-39.93750;3
GYRO;1.871;70416.190;-0.49236;-0.56810;0.09163;3
ACCE;1.875;70416.193;1.37906;3.12204;8.66701;3
PRES;1.875;70416.194;1011.3770;3
GYRO;1.880;70416.199;-0.50580;-0.39095;0.07330;3
ACCE;1.885;70416.204;1.24498;3.07416;8.55209;3
AHRS;1.890;70416.209;19.3399;-4.3994;-48.4957;0.13750;-0.10343;-0.41043;3
MAGN;1.890;70416.210;-16.25000;-1.37500;-39.50000;3
GYRO;1.891;70416.210;-0.53267;-0.19914;0.08430;3
ACCE;1.895;70416.213;1.08218;2.94008;8.40844;3
PRES;1.895;70416.214;1011.3765;3
GYRO;1.900;70416.220;-0.58887;-0.02566;0.11240;3
SOUN;1.901;25.99;0.00079;31.97
ACCE;1.905;70416.224;0.91937;2.79643;8.13071;3
AHRS;1.910;70416.229;18.8436;-5.2231;-48.2764;0.13085;-0.10789;-0.40981;3
MAGN;1.911;70416.230;-16.68750;-0.62500;-39.68750;3
GYRO;1.911;70416.230;-0.68539;0.15027;0.15149;3
ACCE;1.915;70416.234;0.36392;2.48997;7.74764;3
PRES;1.916;70416.235;1011.3682;3
GYRO;1.921;70416.240;-0.81612;0.41417;0.19670;3
ACCE;1.925;70416.243;0.51715;2.05901;8.28394;3
AHRS;1.930;70416.249;18.1968;-5.4361;-48.1808;0.12508;-0.10722;-0.40943;3
MAGN;1.931;70416.250;-16.68750;-0.62500;-39.50000;3
GYRO;1.931;70416.250;-0.95417;0.68295;0.21869;3
ACCE;1.935;70416.254;0.73741;2.02071;9.13627;3
PRES;1.935;70416.254;1011.3579;3
GYRO;1.940;70416.259;-1.08734;0.62186;0.22724;3
ACCE;1.945;70416.263;0.47884;2.40378;9.71088;3
AHRS;1.950;70416.269;17.0766;-5.2196;-48.2782;0.11693;-0.10175;-0.41017;3
MAGN;1.951;70416.270;-17.25000;-0.18750;-39.37500;3
GYRO;1.951;70416.270;-1.19730;0.35308;0.26389;3
ACCE;1.955;70416.273;0.44053;2.79643;10.44830;3
PRES;1.955;70416.274;1011.3491;3
GYRO;1.960;70416.279;-1.26083;0.11606;0.31521;3
ACCE;1.964;70416.283;1.02472;2.83473;11.12825;3
AHRS;1.970;70416.289;15.9657;-4.4967;-48.2036;0.11081;-0.09213;-0.40906;3
MAGN;1.971;70416.290;-17.25000;0.56250;-39.50000;3
GYRO;1.971;70416.290;-1.25838;-0.12584;0.32620;3
ACCE;1.975;70416.293;1.35991;2.50912;10.67814;3
PRES;1.976;70416.294;1011.3472;3
GYRO;1.981;70416.299;-1.19730;-0.30910;0.28466;3
ACCE;1.985;70416.304;1.53229;1.94409;9.93115;3
AHRS;1.990;70416.309;14.5287;-4.2881;-47.9154;0.10040;-0.08522;-0.40684;3
MAGN;1.990;70416.310;-17.18750;1.31250;-40.12500;3
GYRO;1.991;70416.310;-1.09589;-0.30177;0.23457;3
ACCE;1.995;70416.314;1.54187;1.51314;9.44273;3
PRES;1.996;70416.315;1011.3589;3
GYRO;2.001;70416.319;-0.96517;-0.12217;0.20159;3
ACCE;2.005;70416.324;1.58975;1.35033;9.27993;3
AHRS;2.010;70416.329;13.1332;-4.5585;-47.7615;0.08849;-0.08239;-0.40602;3
MAGN;2.011;70416.330;-17.31250;2.18750;-40.25000;3
GYRO;2.011;70416.330;-0.80023;0.15027;0.17593;3
ACCE;2.014;70416.333;1.50356;1.38864;9.75877;3
PRES;2.015;70416.334;1011.3604;3
GYRO;2.021;70416.339;-0.60964;0.43371;0.10996;3
ACCE;2.027;70416.343;1.23541;1.53229;10.25676;3
AHRS;2.034;70416.349;11.6836;-5.2131;-47.5216;0.07483;-0.08237;-0.40465;3
MAGN;2.035;70416.350;-17.37500;3.18750;-40.56250;3
GYRO;2.035;70416.350;-0.36774;0.49480;0.02932;3
ACCE;2.036;70416.354;0.95768;1.71425;10.73560;3
PRES;2.036;70416.354;1011.3687;3
GYRO;2.041;70416.359;-0.10018;0.37263;-0.02688;3
ACCE;2.045;70416.363;0.58419;2.06859;11.27190;3
AHRS;2.050;70416.369;10.7662;-5.1093;-47.4937;0.06792;-0.07836;-0.40435;3
MAGN;2.051;70416.370;-16.68750;3.93750;-40.56250;3
GYRO;2.051;70416.370;0.46670;-0.43860;-0.02688;3
ACCE;2.055;70416.374;0.55545;2.17394;11.59751;3
PRES;2.055;70416.374;1011.3853;3
GYRO;2.061;70416.379;0.46670;-0.43860;-0.02688;3
ACCE;2.065;70416.383;0.58419;1.87705;11.74117;3
AHRS;2.070;70416.389;10.3502;-4.4276;-47.5591;0.06697;-0.07155;-0.40446;3
MAGN;2.071;70416.390;-16.68750;4.68750;-40.43750;3
GYRO;2.071;70416.390;0.97616;-1.65667;-0.03665;3
ACCE;2.076;70416.394;0.71826;1.14922;10.81221;3
PRES;2.076;70416.395;1011.3809;3
GYRO;2.081;70416.399;1.04336;-2.10871;-0.05376;3
ACCE;2.085;70416.404;1.32160;1.16837;9.34696;3
AHRS;2.090;70416.409;10.8707;-4.9191;-47.5161;0.06940;-0.07723;-0.40442;3
MAGN;2.091;70416.410;-16.93750;5.00000;-39.68750;3
GYRO;2.092;70416.410;0.90164;-2.31396;-0.11240;3
ACCE;2.095;70416.413;1.50356;2.23140;8.08282;3
PRES;2.095;70416.414;1011.3755;3
GYRO;2.101;70416.419;0.60964;-2.27242;-0.15272;3
ACCE;2.105;70416.423;1.31202;3.08373;7.41245;3
AHRS;2.110;70416.429;11.8562;-6.9711;-47.3165;0.07016;-0.09676;-0.40415;3
MAGN;2.111;70416.430;-17.50000;4.37500;-38.93750;3
GYRO;2.111;70416.430;0.32132;-2.09405;-0.08919;3
ACCE;2.115;70416.434;1.51314;2.85389;7.73806;3
LIGH;2.116;70416.435;1165.0;3
PRES;2.116;70416.435;1011.3677;3
GYRO;2.120;70416.440;0.11118;-1.93278;0.02932;3
ACCE;2.125;70416.443;1.58017;2.48997;8.81066;3
AHRS;2.130;70416.449;12.8263;-9.6281;-47.0461;0.06877;-0.12089;-0.40382;3
MAGN;2.130;70416.450;-18.50000;4.25000;-38.37500;3
GYRO;2.131;70416.450;-0.01466;-1.94622;0.13561;3
ACCE;2.135;70416.454;1.57060;2.08774;10.07480;3
PRES;2.135;70416.454;1011.3706;3
GYRO;2.140;70416.459;-0.04154;-2.25287;0.19914;3
ACCE;2.145;70416.463;1.91536;2.01113;11.19529;3
AHRS;2.150;70416.469;13.2059;-11.8284;-47.1794;0.06386;-0.13957;-0.40627;3
MAGN;2.151;70416.470;-20.12500;3.87500;-37.62500;3
GYRO;2.151;70416.470;0.00244;-2.76600;0.17349;3
ACCE;2.155;70416.474;2.79643;2.19309;12.09551;3
PRES;2.156;70416.475;1011.3516;3
GYRO;2.161;70416.480;0.14172;-3.39641;0.10385;3
ACCE;2.165;70416.483;3.73495;2.20267;11.72201;3
AHRS;2.170;70416.489;13.0400;-13.9634;-46.8126;0.05546;-0.15560;-0.40442;3
MAGN;2.171;70416.490;-21.93750;3.31250;-36.43750;3
GYRO;2.172;70416.490;0.38362;-3.96207;0.01100;3
ACCE;2.175;70416.493;4.50110;1.93451;10.27591;3
PRES;2.176;70416.494;1011.3472;3
GYRO;2.182;70416.499;0.67562;-4.18321;-0.16982;3
ACCE;2.185;70416.504;4.89375;1.69509;9.98861;3
AHRS;2.190;70416.509;12.8165;-17.3837;-46.5227;0.04205;-0.18154;-0.40345;3
MAGN;2.191;70416.510;-24.00000;2.50000;-35.12500;3
GYRO;2.191;70416.510;0.95295;-4.14167;-0.49969;3
ACCE;2.195;70416.513;5.02782;2.01113;10.27591;3
PRES;2.195;70416.514;1011.3413;3
GYRO;2.201;70416.520;1.13254;-4.18931;-0.90408;3
ACCE;2.205;70416.523;4.92248;2.53785;10.18015;3
AHRS;2.210;70416.529;13.0842;-21.6011;-46.1681;0.02996;-0.21514;-0.40227;3
MAGN;2.211;70416.530;-26.37500;2.37500;-33.68750;3
GYRO;2.212;70416.530;1.20096;-4.36402;-1.20829;3
WIFI;2.212;70416.498;WAP213;20:17:FF:FF:F2:13;-65
WIFI;2.212;70416.498;WAP141;20:17:FF:FF:F1:41;-50
WIFI;2.212;70416.498;WAP317;20:17:FF:FF:F3:17;-71
WIFI;2.212;70416.497;WAP316;20:17:FF:FF:F3:16;-49
WIFI;2.212;70416.498;WAP140;20:17:FF:FF:F1:40;-51
WIFI;2.212;70416.498;WAP112;20:17:FF:FF:F1:12;-50
WIFI;2.212;70416.498;WAP139;20:17:FF:FF:F1:39;-61
WIFI;2.212;70416.498;WAP106;20:17:FF:FF:F1:06;-55
WIFI;2.212;70416.498;WAP138;20:17:FF:FF:F1:38;-61
WIFI;2.212;70416.498;WAP310;20:17:FF:FF:F3:10;-55
WIFI;2.212;70416.498;WAP159;20:17:FF:FF:F1:59;-85
WIFI;2.212;70416.498;WAP092;20:17:FF:FF:F0:92;-68
WIFI;2.212;70416.498;WAP113;20:17:FF:FF:F1:13;-70
WIFI;2.212;70416.498;WAP297;20:17:FF:FF:F2:97;-68
WIFI;2.212;70416.498;WAP298;20:17:FF:FF:F2:98;-61
WIFI;2.212;70416.498;WAP093;20:17:FF:FF:F0:93;-61
WIFI;2.212;70416.498;WAP022;20:17:FF:FF:F0:22;-81
WIFI;2.212;70416.498;WAP107;20:17:FF:FF:F1:07;-85
WIFI;2.212;70416.498;WAP311;20:17:FF:FF:F3:11;-85
WIFI;2.212;70413.223;WAP180;20:17:FF:FF:F1:80;-88
WIFI;2.212;70416.498;WAP044;20:17:FF:FF:F0:44;-75
WIFI;2.212;70413.223;WAP281;20:17:FF:FF:F2:81;-82
WIFI;2.212;70413.223;WAP115;20:17:FF:FF:F1:15;-75
WIFI;2.212;70413.223;WAP319;20:17:FF:FF:F3:19;-75
WIFI;2.212;70416.498;WAP313;20:17:FF:FF:F3:13;-83
WIFI;2.212;70416.498;WAP109;20:17:FF:FF:F1:09;-83
WIFI;2.212;70416.498;WAP206;20:17:FF:FF:F2:06;-70
WIFI;2.212;70413.223;WAP045;20:17:FF:FF:F0:45;-88
WIFI;2.212;70413.223;WAP078;20:17:FF:FF:F0:78;-87
WIFI;2.212;70416.498;WAP153;20:17:FF:FF:F1:53;-79
WIFI;2.212;70406.468;WAP118;20:17:FF:FF:F1:18;-86
WIFI;2.212;70413.223;WAP076;20:17:FF:FF:F0:76;-94
WIFI;2.212;70406.468;WAP002;20:17:FF:FF:F0:02;-87
WIFI;2.212;70413.223;WAP279;20:17:FF:FF:F2:79;-91
WIFI;2.212;70413.223;WAP025;20:17:FF:FF:F0:25;-83
WIFI;2.212;70416.498;WAP021;20:17:FF:FF:F0:21;-87
WIFI;2.212;70416.498;WAP154;20:17:FF:FF:F1:54;-87
WIFI;2.212;70416.498;WAP181;20:17:FF:FF:F1:81;-83
WIFI;2.212;70413.223;WAP028;20:17:FF:FF:F0:28;-85
ACCE;2.267;70416.533;4.74052;2.72939;9.74919;3
PRES;2.268;70416.534;1011.3560;3
GYRO;2.268;70416.539;1.24250;-4.48253;-1.34146;3
ACCE;2.268;70416.543;4.95121;2.83473;8.29351;3
AHRS;2.268;70416.549;14.2761;-26.4829;-46.2364;0.02201;-0.25652;-0.40541;3
MAGN;2.268;70416.553;-28.87500;1.68750;-31.56250;3
GYRO;2.269;70416.554;1.25350;-4.34081;-1.33902;3
ACCE;2.269;70416.554;4.91290;3.16992;7.01022;3
PRES;2.269;70416.556;1011.3716;3
GYRO;2.269;70416.559;1.15942;-3.76049;-1.21684;3
ACCE;2.269;70416.563;4.89375;3.40934;6.73250;3
AHRS;2.269;70416.569;16.2355;-31.9782;-46.4855;0.01712;-0.30413;-0.41130;3
MAGN;2.269;70416.570;-31.50000;1.18750;-28.75000;3
GYRO;2.270;70416.570;1.01404;-3.05433;-1.02014;3
ACCE;2.270;70416.573;5.31513;3.62961;6.43561;3
PRES;2.270;70416.574;1011.3672;3
GYRO;2.270;70416.579;0.80756;-2.48378;-0.80023;3
ACCE;2.270;70416.583;5.63116;3.63919;7.12514;3
AHRS;2.271;70416.589;18.2035;-35.9844;-46.5387;0.01772;-0.33963;-0.41589;3
MAGN;2.271;70416.590;-33.56250;0.62500;-26.12500;3
GYRO;2.273;70416.590;0.50702;-2.15635;-0.61820;3
ACCE;2.275;70416.593;6.22492;3.64876;7.83383;3
PRES;2.276;70416.594;1011.3711;3
GYRO;2.281;70416.599;0.20036;-2.23454;-0.51924;3
ACCE;2.285;70416.604;6.99107;3.53384;8.49463;3
AHRS;2.290;70416.609;19.6268;-39.1601;-46.3700;0.01761;-0.36677;-0.41801;3
MAGN;2.291;70416.610;-35.31250;-0.06250;-23.93750;3
GYRO;2.292;70416.610;-0.06720;-2.62061;-0.52534;3
ACCE;2.295;70416.613;7.55610;3.45723;8.80109;3
PRES;2.295;70416.614;1011.3682;3
GYRO;2.301;70416.619;-0.23579;-3.15206;-0.64752;3
ACCE;2.305;70416.623;7.95833;2.97839;8.74362;3
AHRS;2.310;70416.629;20.2640;-41.4449;-46.7264;0.01292;-0.38501;-0.42226;3
MAGN;2.311;70416.630;-36.68750;-0.81250;-21.37500;3
GYRO;2.311;70416.630;-0.10629;-4.05737;-1.17897;3
ACCE;2.315;70416.634;7.99663;2.67193;8.84897;3
PRES;2.316;70416.635;1011.3638;3
GYRO;2.320;70416.640;-0.10629;-4.05737;-1.17897;3
ACCE;2.324;70416.643;7.57525;2.77727;8.71489;3
AHRS;2.330;70416.649;20.5031;-44.1345;-47.0229;0.00376;-0.40480;-0.42512;3
MAGN;2.330;70416.650;-37.50000;-1.81250;-19.06250;3
GYRO;2.331;70416.650;0.49724;-4.56072;-1.77884;3
ACCE;2.334;70416.654;7.15387;2.96881;8.37013;3
PRES;2.335;70416.654;1011.3545;3
GYRO;2.340;70416.659;0.86621;-4.65479;-1.96699;3
ACCE;2.344;70416.663;6.70376;3.11246;7.68060;3
AHRS;2.350;70416.669;20.7990;-47.6124;-48.6397;-0.01301;-0.42980;-0.43700;3
MAGN;2.351;70416.670;-38.31250;-2.87500;-16.56250;3
GYRO;2.351;70416.670;1.22906;-4.63158;-2.08183;3
ACCE;2.354;70416.673;6.58884;3.36146;6.90488;3
PRES;2.355;70416.674;1011.3618;3
GYRO;2.360;70416.679;1.57481;-4.50819;-2.13314;3
ACCE;2.364;70416.683;6.46434;3.84030;6.41646;3
AHRS;2.370;70416.689;22.5760;-52.4821;-49.2911;-0.02124;-0.46731;-0.44545;3
MAGN;2.371;70416.690;-38.81250;-4.00000;-13.43750;3
GYRO;2.371;70416.690;1.87902;-4.37380;-2.10626;3
ACCE;2.375;70416.693;6.47392;4.11803;5.61201;3
PRES;2.375;70416.694;1011.3672;3
GYRO;2.380;70416.699;2.11482;-4.22963;-2.02319;3
ACCE;2.385;70416.704;6.38773;4.21380;4.58729;3
AHRS;2.390;70416.709;25.1090;-56.8851;-50.0695;-0.02355;-0.50209;-0.45699;3
MAGN;2.391;70416.710;-39.31250;-5.18750;-9.43750;3
GYRO;2.392;70416.710;2.26509;-4.04393;-1.92056;3
ACCE;2.394;70416.714;6.93361;3.82115;4.01268;3
PRES;2.396;70416.715;1011.3901;3
GYRO;2.401;70416.720;2.31640;-3.94985;-1.87169;3
ACCE;2.404;70416.723;7.69975;3.54342;4.04141;3
AHRS;2.410;70416.729;27.8282;-61.6633;-49.0496;-0.01864;-0.53831;-0.45809;3
MAGN;2.410;70416.730;-39.37500;-6.68750;-5.43750;3
GYRO;2.411;70416.730;2.27853;-4.10990;-1.95966;3
ACCE;2.415;70416.733;7.73806;3.33273;4.52025;3
PRES;2.415;70416.734;1011.3716;3
GYRO;2.421;70416.740;2.18812;-4.56805;-2.17224;3
ACCE;2.424;70416.743;7.34541;2.95923;4.72137;3
AHRS;2.430;70416.749;30.2489;-66.7863;-48.1230;-0.01771;-0.57397;-0.45974;3
MAGN;2.431;70416.750;-39.18750;-8.31250;-1.06250;3
GYRO;2.431;70416.750;2.08672;-5.22045;-2.46545;3
ACCE;2.434;70416.754;6.44519;3.16992;3.93607;3
PRES;2.435;70416.754;1011.3638;3
GYRO;2.440;70416.759;2.00486;-5.85698;-2.77944;3
ACCE;2.445;70416.763;5.79397;3.73495;1.77171;3
AHRS;2.450;70416.769;33.1098;-72.4545;-46.1678;-0.01066;-0.61125;-0.45808;3
MAGN;2.451;70416.770;-38.43750;-9.68750;3.37500;3
SOUN;2.451;42.11;0.00129;36.16
GYRO;2.452;70416.770;1.95843;-6.19784;-3.07387;3
ACCE;2.454;70416.773;5.38217;4.32872;0.23942;3
PRES;2.455;70416.774;1011.3564;3
GYRO;2.460;70416.780;1.93033;-6.21006;-3.29623;3
ACCE;2.465;70416.784;4.78840;4.95121;-0.53630;3
LIGH;2.466;70416.785;1267.0;3
AHRS;2.470;70416.789;36.1242;-79.5556;-44.1523;-0.00781;-0.65324;-0.45844;3
MAGN;2.470;70416.790;-37.56250;-11.75000;7.81250;3
GYRO;2.471;70416.790;1.87902;-6.07444;-3.37931;3
ACCE;2.475;70416.794;4.40533;5.20978;-1.20668;3
PRES;2.476;70416.795;1011.3574;3
GYRO;2.480;70416.799;1.80205;-5.88263;-3.33899;3
ACCE;2.485;70416.804;4.18506;5.74608;-1.67594;3
AHRS;2.490;70416.809;39.6211;-87.8913;-41.8750;-0.00541;-0.69699;-0.46173;3
MAGN;2.491;70416.810;-35.81250;-13.75000;12.75000;3
GYRO;2.492;70416.810;1.72875;-5.68593;-3.24736;3
ACCE;2.495;70416.813;3.99353;6.46434;-2.12605;3
PRES;2.495;70416.814;1011.3574;3
GYRO;2.500;70416.819;1.67744;-5.46358;-3.14840;3
ACCE;2.505;70416.824;3.67749;7.07726;-2.53785;3
AHRS;2.510;70416.829;44.0721;-97.8237;-37.4549;0.00922;-0.74082;-0.46341;3
MAGN;2.511;70416.830;-33.50000;-15.43750;17.93750;3
GYRO;2.511;70416.830;1.65300;-5.20824;-3.05799;3
ACCE;2.515;70416.833;3.65834;7.32626;-2.85389;3
PRES;2.515;70416.834;1011.3633;3
GYRO;2.521;70416.840;1.66155;-4.93701;-2.97858;3
ACCE;2.525;70416.843;3.60088;7.31668;-2.94008;3
AHRS;2.530;70416.849;47.1061;-106.9088;-33.6855;0.01435;-0.77381;-0.46542;3
MAGN;2.530;70416.850;-30.93750;-16.68750;22.81250;3
GYRO;2.531;70416.850;1.69088;-4.69144;-2.89917;3
ACCE;2.535;70416.854;3.21781;7.17303;-2.82516;3
PRES;2.535;70416.854;1011.3652;3
GYRO;2.540;70416.859;1.72020;-4.53384;-2.81120;3
ACCE;2.545;70416.863;2.50912;6.95276;-3.06458;3
AHRS;2.550;70416.869;50.2497;-117.0318;-28.1084;0.02761;-0.80284;-0.46607;3
MAGN;2.551;70416.870;-27.81250;-18.12500;27.37500;3
GYRO;2.551;70416.870;1.72997;-4.49230;-2.71713;3
ACCE;2.555;70416.874;1.80044;6.71334;-3.70622;3
PRES;2.556;70416.875;1011.3496;3
GYRO;2.560;70416.879;1.71775;-4.45809;-2.63527;3
ACCE;2.565;70416.883;1.46525;6.69419;-3.62961;3
AHRS;2.570;70416.889;51.9602;-126.4395;-22.8553;0.03446;-0.82572;-0.46357;3
MAGN;2.571;70416.890;-24.31250;-18.62500;31.68750;3
GYRO;2.571;70416.890;1.74341;-4.45687;-2.53998;3
ACCE;2.575;70416.893;1.26414;6.66546;-3.20823;3
PRES;2.576;70416.894;1011.3564;3
GYRO;2.580;70416.899;1.74341;-4.45687;-2.53998;3
ACCE;2.585;70416.904;1.12049;6.49307;-3.34231;3
AHRS;2.593;70416.909;53.7063;-137.4689;-15.5707;0.04969;-0.84595;-0.46090;3
MAGN;2.593;70416.910;-20.50000;-19.06250;34.37500;3
GYRO;2.594;70416.910;1.92056;-4.74887;-2.58640;3
ACCE;2.595;70416.913;0.56503;6.44519;-3.46680;3
PRES;2.595;70416.914;1011.3506;3
GYRO;2.600;70416.920;2.06106;-4.87593;-2.60717;3
ACCE;2.604;70416.923;-0.09577;6.46434;-3.31358;3
AHRS;2.610;70416.929;53.8493;-147.2361;-9.7682;0.05442;-0.86317;-0.45427;3
MAGN;2.611;70416.930;-16.31250;-19.12500;36.62500;3
GYRO;2.611;70416.930;2.21988;-5.02009;-2.61695;3
ACCE;2.615;70416.934;-0.51715;6.19619;-3.63919;3
PRES;2.615;70416.934;1011.3403;3
GYRO;2.620;70416.939;2.38970;-5.11294;-2.64138;3
ACCE;2.624;70416.943;-0.69911;5.83228;-3.95522;3
AHRS;2.630;70416.949;54.0652;-159.2852;-1.8589;0.06749;-0.87744;-0.44963;3
MAGN;2.630;70416.950;-11.93750;-18.81250;39.43750;3
GYRO;2.631;70416.950;2.56441;-5.15326;-2.68414;3
ACCE;2.635;70416.954;-0.89064;5.57370;-4.19464;3
PRES;2.636;70416.955;1011.3438;3
GYRO;2.640;70416.959;2.73790;-5.17769;-2.74401;3
ACCE;2.644;70416.963;-1.29287;5.44920;-4.67348;3
AHRS;2.650;70416.969;52.3824;-169.6650;3.8958;0.07011;-0.89181;-0.43657;3
MAGN;2.651;70416.970;-7.18750;-18.06250;41.37500;3
GYRO;2.651;70416.970;2.89794;-5.16303;-2.80754;3
ACCE;2.654;70416.973;-1.98240;5.50666;-5.47793;3
PRES;2.655;70416.974;1011.3418;3
GYRO;2.660;70416.979;3.03356;-5.04330;-2.83441;3
ACCE;2.665;70416.984;-2.78685;5.74608;-6.18662;3
AHRS;2.670;70416.989;49.5142;178.8705;10.5607;0.07946;-0.90457;-0.41780;3
MAGN;2.670;70416.990;-2.06250;-17.00000;42.75000;3
GYRO;2.671;70416.990;3.13496;-4.81728;-2.78555;3
ACCE;2.674;70416.993;-3.55300;5.88974;-6.82826;3
PRES;2.675;70416.994;1011.3564;3
GYRO;2.681;70417.000;3.18261;-4.51429;-2.65116;3
ACCE;2.685;70417.004;-4.10845;5.83228;-7.77637;3
AHRS;2.690;70417.009;45.8755;169.8894;14.6015;-0.08251;0.91427;0.39538;3
MAGN;2.690;70417.010;2.93750;-15.37500;44.25000;3
GYRO;2.691;70417.010;3.17894;-4.09524;-2.45079;3
ACCE;2.695;70417.014;-4.43406;5.82270;-8.61913;3
PRES;2.695;70417.014;1011.3511;3
GYRO;2.701;70417.020;3.13007;-3.56990;-2.20400;3
GNSS;2.703;1491390059.832;39.993937;-0.073812;117.876;204.995;16.0;0.1;17;14
ACCE;2.710;70417.023;-4.63517;5.89931;-9.03093;3
AHRS;2.710;70417.029;40.8365;161.3861;18.3848;-0.09205;0.92197;0.36407;3
GNSS;2.711;1491390059.832;39.993937;-0.073812;117.876;204.995;16.0;0.1;17;14
MAGN;2.712;70417.030;7.62500;-13.68750;45.12500;3
GYRO;2.712;70417.031;3.03600;-3.04211;-1.93644;3
ACCE;2.715;70417.034;-4.54898;5.73651;-9.28950;3
PRES;2.716;70417.035;1011.3643;3
GYRO;2.721;70417.039;2.88451;-2.55830;-1.69210;3
ACCE;2.725;70417.043;-4.36702;5.43005;-9.49062;3
AHRS;2.730;70417.049;36.4103;155.6973;19.8425;-0.09522;0.92610;0.33531;3
MAGN;2.733;70417.052;11.93750;-11.31250;44.87500;3
GYRO;2.733;70417.052;2.67437;-2.13436;-1.50395;3
ACCE;2.740;70417.059;-4.45322;4.96079;-9.29908;3
PRES;2.741;70417.059;1011.3608;3
GYRO;2.741;70417.060;2.38848;-1.81427;-1.35979;3
ACCE;2.745;70417.063;-4.48195;4.80756;-9.13627;3
AHRS;2.750;70417.069;31.6783;152.0470;20.0795;-0.09784;0.93075;0.30131;3
MAGN;2.751;70417.070;15.50000;-8.43750;44.75000;3
GYRO;2.751;70417.070;2.04640;-1.60780;-1.24006;3
ACCE;2.755;70417.074;-4.40533;4.43406;-8.82024;3
PRES;2.755;70417.074;1011.3745;3
GYRO;2.761;70417.079;1.68477;-1.48807;-1.13254;3
ACCE;2.765;70417.084;-4.23295;4.17549;-8.72447;3
AHRS;2.770;70417.089;28.3339;149.7228;20.0190;-0.09973;0.93280;0.27667;3
MAGN;2.771;70417.090;17.93750;-5.81250;44.56250;3
GYRO;2.771;70417.090;1.35734;-1.39033;-1.03725;3
ACCE;2.775;70417.093;-4.25210;4.22337;-8.70532;3
PRES;2.775;70417.094;1011.3647;3
GYRO;2.781;70417.099;1.10078;-1.23761;-0.94928;3
ACCE;2.785;70417.104;-4.47237;4.51068;-8.82982;3
AHRS;2.790;70417.109;25.5524;148.5035;19.6471;-0.10100;0.93511;0.25488;3
MAGN;2.791;70417.110;20.25000;-3.56250;44.31250;3
GYRO;2.791;70417.110;0.92974;-1.00548;-0.84666;3
ACCE;2.794;70417.114;-4.92248;4.75967;-9.18416;3
PRES;2.796;70417.115;1011.3682;3
GYRO;2.800;70417.120;0.83078;-0.68173;-0.70005;3
ACCE;2.805;70417.123;-5.29597;4.91290;-9.38527;3
AHRS;2.810;70417.129;23.5051;146.7461;19.8174;-0.10401;0.93414;0.24046;3
MAGN;2.811;70417.130;21.75000;-1.18750;44.00000;3
GYRO;2.812;70417.131;0.77580;-0.26756;-0.51068;3
ACCE;2.815;70417.134;-5.35344;4.86502;-9.37569;3
LIGH;2.816;70417.135;146.0;3
PRES;2.816;70417.136;1011.3643;3
GYRO;2.820;70417.139;0.72204;0.16738;-0.29322;3
ACCE;2.825;70417.143;-5.08528;4.54898;-9.49062;3
AHRS;2.830;70417.149;22.2924;145.9000;19.7786;-0.10526;0.93381;0.23148;3
MAGN;2.831;70417.150;22.56250;0.25000;43.87500;3
GYRO;2.831;70417.150;0.54245;0.57666;0.10873;3
ACCE;2.835;70417.154;-4.78840;4.32872;-9.44273;3
PRES;2.835;70417.154;1011.3750;3
GYRO;2.840;70417.159;0.54245;0.94562;0.10873;3
ACCE;2.845;70417.163;-4.37660;4.15633;-9.29908;3
AHRS;2.850;70417.169;21.2811;145.6153;19.7573;-0.10731;0.93433;0.22362;3
MAGN;2.851;70417.170;22.62500;1.00000;43.87500;3
GYRO;2.852;70417.171;0.29199;1.46485;0.35064;3
ACCE;2.854;70417.174;-3.96480;4.02226;-9.06924;3
PRES;2.855;70417.174;1011.3687;3
GYRO;2.860;70417.179;0.29199;1.46485;0.41661;3
ACCE;2.865;70417.184;-3.66792;3.95522;-8.71489;3
AHRS;2.870;70417.189;20.9506;147.2695;18.8074;-0.10362;0.93918;0.21737;3
MAGN;2.871;70417.190;22.62500;1.43750;44.00000;3
GYRO;2.871;70417.190;0.07086;1.75807;0.46304;3
ACCE;2.875;70417.194;-3.28484;3.87861;-8.29351;3
PRES;2.876;70417.195;1011.3599;3
GYRO;2.880;70417.199;0.00000;1.84603;0.48869;3
ACCE;2.885;70417.204;-2.86347;3.70622;-7.89129;3
AHRS;2.890;70417.209;20.8788;149.0459;18.2874;-0.10288;0.94342;0.21411;3
MAGN;2.890;70417.210;21.68750;2.00000;44.43750;3
GYRO;2.891;70417.210;-0.02932;1.92178;0.48503;3
SOUN;2.892;31.83;0.00097;33.73
ACCE;2.895;70417.213;-2.39420;3.56257;-7.56568;3
PRES;2.895;70417.214;1011.3604;3
GYRO;2.900;70417.219;-0.01344;1.98653;0.45571;3
ACCE;2.905;70417.223;-2.03986;3.57215;-7.36456;3
AHRS;2.910;70417.229;21.3499;152.0827;17.2834;-0.09912;0.94956;0.21334;3
MAGN;2.910;70417.230;20.56250;1.93750;44.56250;3
GYRO;2.911;70417.230;0.05009;2.00242;0.39706;3
ACCE;2.915;70417.234;-1.92494;3.66792;-7.55610;3
PRES;2.915;70417.234;1011.3662;3
GYRO;2.920;70417.239;0.15516;1.98898;0.32865;3
ACCE;2.925;70417.243;-2.03986;3.84030;-7.93917;3
AHRS;2.930;70417.249;21.6407;154.5840;16.7450;-0.09866;0.95396;0.21264;3
MAGN;2.931;70417.250;19.18750;1.62500;45.43750;3
GYRO;2.932;70417.250;0.27733;1.98287;0.28100;3
ACCE;2.935;70417.254;-2.25055;3.98395;-8.42759;3
PRES;2.935;70417.254;1011.3691;3
GYRO;2.940;70417.260;0.37996;2.00975;0.27978;3
ACCE;2.945;70417.263;-2.32716;4.05099;-8.99262;3
AHRS;2.950;70417.269;22.0441;157.6002;15.9260;-0.09661;0.95872;0.21215;3
MAGN;2.951;70417.270;18.06250;1.93750;45.75000;3
GYRO;2.951;70417.270;0.43982;2.08061;0.32132;3
ACCE;2.954;70417.274;-2.28886;4.09887;-9.49062;3
PRES;2.956;70417.275;1011.3779;3
GYRO;2.960;70417.279;0.44960;2.18079;0.38362;3
ACCE;2.965;70417.284;-2.19309;4.09887;-9.81623;3
AHRS;2.970;70417.289;21.8508;160.1520;15.4688;-0.09780;0.96278;0.20777;3
MAGN;2.970;70417.290;16.37500;2.75000;46.31250;3
GYRO;2.971;70417.290;0.41294;2.27486;0.44715;3
ACCE;2.975;70417.293;-2.00155;4.05099;-9.90242;3
PRES;2.975;70417.294;1011.3804;3
GYRO;2.980;70417.299;0.33598;2.33106;0.49602;3
ACCE;2.985;70417.304;-1.75256;3.88818;-9.82580;3
AHRS;2.990;70417.309;21.5356;163.1757;14.7004;-0.09722;0.96733;0.20169;3
MAGN;2.990;70417.310;14.37500;2.50000;46.31250;3
GYRO;2.991;70417.310;0.22969;2.33106;0.52290;3
ACCE;2.994;70417.313;-1.43652;3.72538;-9.65342;3
PRES;2.995;70417.314;1011.3706;3
GYRO;3.000;70417.320;0.11118;2.27242;0.52412;3
ACCE;3.004;70417.323;-1.09176;3.62961;-9.43316;3
AHRS;3.010;70417.329;21.2286;165.8743;14.0836;-0.09710;0.97085;0.19624;3
MAGN;3.010;70417.330;12.56250;2.81250;47.06250;3
GYRO;3.011;70417.330;0.00122;2.16368;0.50335;3
ACCE;3.015;70417.334;-0.78530;3.56257;-9.26077;3
PRES;3.015;70417.334;1011.3701;3
GYRO;3.020;70417.339;-0.08674;2.01830;0.46548;3
ACCE;3.024;70417.343;-0.56503;3.56257;-9.13627;3
AHRS;3.030;70417.349;21.0895;169.4033;13.1355;-0.09518;0.97442;0.19141;3
MAGN;3.031;70417.350;10.50000;3.00000;47.00000;3
GYRO;3.031;70417.350;-0.14661;1.85581;0.41783;3
ACCE;3.035;70417.354;-0.43096;3.60088;-9.01178;3
PRES;3.036;70417.355;1011.3818;3
GYRO;3.040;70417.359;-0.17593;1.67011;0.36041;3
ACCE;3.045;70417.363;-0.39265;3.61046;-9.00220;3
AHRS;3.050;70417.369;21.1798;172.0988;12.5304;-0.09443;0.97616;0.18964;3
MAGN;3.051;70417.370;8.25000;2.93750;47.87500;3
GYRO;3.051;70417.370;-0.18448;1.47096;0.29199;3
ACCE;3.054;70417.373;-0.35434;3.66792;-8.96389;3
PRES;3.055;70417.374;1011.3765;3
GYRO;3.060;70417.379;-0.18204;1.28282;0.22602;3
ACCE;3.065;70417.384;-0.47884;3.79242;-8.94474;3
AHRS;3.070;70417.389;21.4504;174.6856;11.9017;-0.09317;0.97708;0.18962;3
MAGN;3.071;70417.390;6.75000;2.37500;48.18750;3
GYRO;3.071;70417.390;-0.17104;1.10811;0.18204;3
ACCE;3.075;70417.393;-0.60334;3.84030;-8.90643;3
PRES;3.075;70417.394;1011.3696;3
GYRO;3.081;70417.400;-0.15516;0.95417;0.16982;3
ACCE;3.085;70417.404;-0.61292;3.82115;-8.91601;3
AHRS;3.090;70417.409;21.6867;176.4965;11.5590;-0.09313;0.97727;0.19010;3
MAGN;3.091;70417.410;5.62500;2.68750;48.75000;3
GYRO;3.091;70417.410;-0.13561;0.82833;0.17593;3
ACCE;3.094;70417.413;-0.45969;3.80199;-8.85855;3
PRES;3.095;70417.414;1011.3745;3
GYRO;3.101;70417.419;-0.11362;0.73915;0.18815;3
ACCE;3.104;70417.423;-0.24900;3.75411;-8.76278;3
AHRS;3.110;70417.429;21.9882;177.6788;11.4079;-0.09370;0.97697;0.19170;3
MAGN;3.110;70417.430;4.37500;2.56250;48.87500;3
GYRO;3.111;70417.430;-0.04887;0.61697;0.18937;3
ACCE;3.115;70417.434;-0.02873;3.67749;-8.67659;3
PRES;3.116;70417.435;1011.3809;3
GYRO;3.121;70417.439;-0.04887;0.61697;0.18937;3
ACCE;3.125;70417.443;0.05746;3.72538;-8.61913;3
AHRS;3.130;70417.449;22.1497;178.7079;11.1946;0.09356;-0.97685;-0.19224;3
MAGN;3.131;70417.450;3.93750;2.75000;49.18750;3
GYRO;3.131;70417.450;0.03910;0.53878;0.14783;3
ACCE;3.134;70417.453;0.11492;3.73495;-8.74362;3
PRES;3.135;70417.454;1011.3735;3
GYRO;3.140;70417.460;0.08919;0.53634;0.12095;3
ACCE;3.145;70417.463;0.21069;3.76368;-8.87770;3
AHRS;3.150;70417.469;22.2991;179.6261;10.9110;0.09265;-0.97674;-0.19280;3
MAGN;3.151;70417.470;3.37500;2.87500;48.87500;3
GYRO;3.151;70417.470;0.13439;0.55100;0.09652;3
ACCE;3.155;70417.473;0.18196;3.82115;-8.99262;3
PRES;3.155;70417.474;1011.3706;3
GYRO;3.161;70417.479;0.17226;0.55467;0.07575;3
ACCE;3.165;70417.484;0.12450;3.85945;-9.20331;3
LIGH;3.166;70417.485;111.0;3
AHRS;3.170;70417.489;22.2530;179.6824;9.5426;0.08108;-0.97784;-0.19253;3
MAGN;3.170;70417.490;2.81250;3.06250;48.87500;3
GYRO;3.171;70417.490;0.18815;0.56444;0.06231;3
ACCE;3.175;70417.493;0.06704;3.92649;-9.43316;3
PRES;3.175;70417.494;1011.3779;3
GYRO;3.181;70417.499;0.18204;0.57666;0.06720;3
ACCE;3.185;70417.503;0.05746;3.98395;-9.59596;3
AHRS;3.190;70417.509;22.1385;-179.6622;9.4204;0.08115;-0.97803;-0.19111;3
MAGN;3.192;70417.510;2.12500;2.75000;48.43750;3
GYRO;3.192;70417.510;0.15638;0.58399;0.07941;3
ACCE;3.195;70417.514;0.10534;3.99353;-9.68215;3
PRES;3.196;70417.515;1011.3848;3
GYRO;3.201;70417.520;0.11973;0.59254;0.09896;3
ACCE;3.204;70417.523;0.21069;3.97437;-9.70131;3
AHRS;3.210;70417.529;21.9269;-179.4710;8.4525;0.07322;-0.97900;-0.18933;3
MAGN;3.211;70417.530;1.81250;2.93750;48.31250;3
GYRO;3.211;70417.530;0.07575;0.59865;0.11851;3
ACCE;3.215;70417.534;0.40223;3.95522;-9.72046;3
PRES;3.215;70417.534;1011.3779;3
GYRO;3.220;70417.539;0.03054;0.59743;0.12950;3
ACCE;3.225;70417.543;0.56503;3.86903;-9.70131;3
AHRS;3.230;70417.549;21.7660;-178.6945;8.3250;0.07342;-0.97920;-0.18748;3
MAGN;3.235;70417.554;1.31250;2.62500;47.68750;3
GYRO;3.235;70417.554;-0.01100;0.58643;0.12706;3
ACCE;3.236;70417.554;0.67038;3.88818;-9.67257;3
PRES;3.236;70417.555;1011.3745;3
GYRO;3.241;70417.559;-0.04887;0.57299;0.11484;3
ACCE;3.245;70417.563;0.70868;3.88818;-9.66300;3
AHRS;3.250;70417.569;21.6728;-178.2527;7.3721;0.06600;-0.97984;-0.18663;3
MAGN;3.251;70417.570;0.18750;2.37500;47.56250;3
GYRO;3.251;70417.570;-0.08186;0.57055;0.10140;3
ACCE;3.255;70417.573;0.68953;3.95522;-9.66300;3
PRES;3.255;70417.574;1011.3716;3
GYRO;3.261;70417.579;-0.11606;0.58765;0.10018;3
ACCE;3.265;70417.584;0.67995;4.00311;-9.68215;3
AHRS;3.270;70417.589;21.7007;-177.5315;7.1354;0.06515;-0.97974;-0.18652;3
MAGN;3.271;70417.590;-0.37500;1.93750;47.37500;3
GYRO;3.271;70417.590;-0.15394;0.62430;0.11362;3
ACCE;3.275;70417.594;0.71826;3.98395;-9.64384;3
PRES;3.276;70417.595;1011.3857;3
GYRO;3.281;70417.600;-0.18937;0.67317;0.13439;3
ACCE;3.285;70417.603;0.74699;4.00311;-9.63427;3
AHRS;3.290;70417.609;21.7932;-177.1902;6.4661;0.05999;-0.97985;-0.18732;3
MAGN;3.291;70417.610;-0.81250;2.12500;47.68750;3
GYRO;3.291;70417.610;-0.21869;0.72326;0.15394;3
ACCE;3.295;70417.613;0.72784;4.06057;-9.58638;3
PRES;3.295;70417.614;1011.3779;3
GYRO;3.300;70417.619;-0.24435;0.77458;0.17715;3
ACCE;3.305;70417.623;0.74699;4.11803;-9.56723;3
AHRS;3.310;70417.629;22.0194;-176.3569;6.2536;0.05958;-0.97931;-0.18889;3
MAGN;3.311;70417.630;-1.62500;1.68750;47.68750;3
GYRO;3.311;70417.630;-0.26878;0.83444;0.20769;3
ACCE;3.315;70417.634;0.80445;4.08930;-9.46189;3
PRES;3.315;70417.634;1011.3667;3
GYRO;3.321;70417.639;-0.29688;0.90164;0.24190;3
ACCE;3.325;70417.643;0.92895;4.03184;-9.39485;3
AHRS;3.330;70417.649;22.2663;-175.7318;5.5770;0.05488;-0.97899;-0.19095;3
MAGN;3.331;70417.650;-2.31250;2.00000;48.25000;3
GYRO;3.331;70417.650;-0.32865;0.97250;0.27978;3
ACCE;3.335;70417.653;1.04387;4.06057;-9.45231;3
PRES;3.336;70417.654;1011.3740;3
GYRO;3.340;70417.659;-0.36408;1.05924;0.32009;3
ACCE;3.345;70417.663;1.19710;4.13718;-9.47146;3
AHRS;3.350;70417.669;22.6028;-174.5696;5.2304;0.05397;-0.97806;-0.19343;3
MAGN;3.351;70417.670;-2.62500;2.12500;48.25000;3
GYRO;3.351;70417.670;-0.39828;1.17164;0.36041;3
ACCE;3.355;70417.674;1.30245;4.19464;-9.66300;3
PRES;3.356;70417.675;1011.3750;3
GYRO;3.360;70417.679;-0.43371;1.31336;0.40195;3
ACCE;3.365;70417.684;1.35991;4.30956;-10.03649;3
AHRS;3.370;70417.689;22.9638;-173.6019;4.3056;0.04786;-0.97735;-0.19655;3
MAGN;3.371;70417.690;-3.31250;2.18750;47.81250;3
GYRO;3.371;70417.690;-0.54978;1.78250;0.52901;3
ACCE;3.375;70417.694;1.39821;4.45322;-10.31422;3
PRES;3.375;70417.694;1011.3770;3
GYRO;3.381;70417.699;-0.54978;1.78250;0.52901;3
ACCE;3.385;70417.703;1.53229;4.55856;-10.33337;3
AHRS;3.390;70417.709;23.3279;-172.1534;3.8388;0.04655;-0.97604;-0.19934;3
MAGN;3.391;70417.710;-4.43750;1.87500;47.81250;3
GYRO;3.392;70417.710;-0.74159;2.39215;0.69883;3
ACCE;3.395;70417.713;1.69509;4.54898;-10.22803;3
PRES;3.396;70417.714;1011.3809;3
GYRO;3.401;70417.720;-0.85765;2.68048;0.76969;3
ACCE;3.405;70417.723;1.89621;4.48195;-10.06522;3
AHRS;3.410;70417.729;23.8901;-170.1163;2.4896;0.03900;-0.97409;-0.20433;3
MAGN;3.412;70417.730;-5.56250;1.75000;47.50000;3
GYRO;3.412;70417.730;-0.98716;2.94315;0.82711;3
ACCE;3.415;70417.734;2.17394;4.42448;-9.80665;3
PRES;3.415;70417.734;1011.3892;3
GYRO;3.420;70417.739;-1.13499;3.17039;0.87109;3
ACCE;3.425;70417.743;2.58574;4.35745;-9.63427;3
AHRS;3.430;70417.749;24.5342;-166.9040;1.5087;0.03701;-0.97039;-0.20960;3
MAGN;3.431;70417.750;-7.37500;1.37500;46.62500;3
GYRO;3.431;70417.750;-1.30114;3.39519;0.90897;3
ACCE;3.435;70417.754;2.80600;4.43406;-9.74919;3
PRES;3.436;70417.755;1011.3921;3
GYRO;3.441;70417.759;-1.48318;3.68718;0.95784;3
SOUN;3.442;53.23;0.00162;38.19
ACCE;3.446;70417.763;2.65278;4.53941;-9.70131;3
AHRS;3.450;70417.769;25.4564;-163.3392;-0.6318;0.02660;-0.96530;-0.21878;3
MAGN;3.451;70417.770;-9.31250;0.56250;46.00000;3
GYRO;3.451;70417.770;-1.66766;4.06225;1.03847;3
ACCE;3.455;70417.773;2.53785;4.58729;-9.53850;3
PRES;3.455;70417.774;1011.3901;3
GYRO;3.460;70417.780;-1.84481;4.49597;1.15331;3
ACCE;3.465;70417.784;2.56658;4.67348;-9.05008;3
AHRS;3.470;70417.789;26.3899;-159.1816;-1.7765;0.02639;-0.95810;-0.22721;3
MAGN;3.471;70417.790;-12.37500;0.06250;45.25000;3
GYRO;3.471;70417.790;-1.99753;4.92357;1.29259;3
ACCE;3.475;70417.793;2.78685;4.69264;-8.30309;3
PRES;3.476;70417.794;1011.3745;3
GYRO;3.481;70417.800;-2.11359;5.29254;1.44042;3
ACCE;3.485;70417.803;3.23696;4.50110;-7.37414;3
AHRS;3.490;70417.809;27.7710;-153.9434;-4.8378;0.01413;-0.94723;-0.24283;3
MAGN;3.491;70417.810;-15.56250;-0.93750;43.50000;3
GYRO;3.493;70417.810;-2.19789;5.58086;1.57603;3
ACCE;3.495;70417.813;3.69665;4.22337;-6.36858;3
PRES;3.496;70417.814;1011.3784;3
GYRO;3.501;70417.819;-2.26142;5.76168;1.67866;3
ACCE;3.505;70417.823;4.15633;4.08930;-5.55455;3
AHRS;3.510;70417.829;29.0312;-147.3637;-7.1689;0.01220;-0.93167;-0.25708;3
MAGN;3.511;70417.830;-19.43750;-1.87500;41.87500;3
GYRO;3.512;70417.830;-2.30541;5.84354;1.74463;3
ACCE;3.515;70417.834;4.59687;4.07014;-5.00867;3
LIGH;3.516;70417.835;114.0;3
PRES;3.518;70417.837;1011.3921;3
GYRO;3.520;70417.839;-2.32373;5.86553;1.78006;3
ACCE;3.525;70417.843;5.07571;4.08930;-4.47237;3
AHRS;3.530;70417.849;30.1033;-139.5922;-11.7583;-0.00362;-0.91069;-0.27659;3
MAGN;3.531;70417.850;-23.06250;-2.50000;39.18750;3
GYRO;3.532;70417.850;-2.31518;5.85209;1.79106;3
ACCE;3.535;70417.853;5.43005;4.07014;-4.02226;3
PRES;3.535;70417.854;1011.3916;3
GYRO;3.540;70417.859;-2.29563;5.82277;1.78739;3
ACCE;3.545;70417.863;5.81312;4.02226;-3.45723;3
AHRS;3.550;70417.869;30.5038;-130.6618;-15.8982;-0.01250;-0.88349;-0.29245;3
MAGN;3.551;70417.870;-27.25000;-3.00000;35.87500;3
GYRO;3.552;70417.870;-2.27120;5.77634;1.78250;3
ACCE;3.555;70417.873;6.23450;3.98395;-2.94966;3
PRES;3.555;70417.874;1011.3872;3
GYRO;3.560;70417.879;-2.24065;5.69204;1.77151;3
ACCE;3.565;70417.884;6.65588;3.84988;-2.26970;3
AHRS;3.570;70417.889;30.2872;-121.7840;-19.9629;-0.02102;-0.85263;-0.30618;3
MAGN;3.571;70417.890;-30.87500;-3.31250;32.31250;3
GYRO;3.571;70417.890;-2.21255;5.56865;1.73241;3
ACCE;3.575;70417.893;7.03895;3.79242;-1.56102;3
PRES;3.575;70417.894;1011.3823;3
GYRO;3.580;70417.899;-2.20278;5.37439;1.65789;3
ACCE;3.585;70417.903;7.19218;3.78284;-1.09176;3
AHRS;3.590;70417.909;29.4159;-112.4516;-24.6201;-0.03351;-0.81560;-0.32083;3
MAGN;3.591;70417.910;-34.00000;-3.37500;28.06250;3
GYRO;3.591;70417.910;-2.20767;5.15692;1.56870;3
ACCE;3.595;70417.914;7.22091;3.72538;-0.68953;3
PRES;3.596;70417.915;1011.3765;3
GYRO;3.600;70417.919;-2.21866;4.96878;1.50029;3
ACCE;3.605;70417.923;7.19218;3.62961;-0.22984;3
AHRS;3.610;70417.929;28.1686;-104.2169;-28.2045;-0.04155;-0.77880;-0.33140;3
MAGN;3.611;70417.930;-36.56250;-3.18750;23.18750;3
GYRO;3.612;70417.930;-2.22721;4.83927;1.45875;3
ACCE;3.615;70417.934;6.82826;3.81157;1.39821;3
PRES;3.615;70417.934;1011.3716;3
GYRO;3.620;70417.939;-2.16368;4.85638;1.45264;3
ACCE;3.625;70417.943;7.05811;3.79242;1.90578;3
AHRS;3.630;70417.949;26.6895;-95.7950;-32.4047;-0.05283;-0.73642;-0.34647;3
MAGN;3.631;70417.950;-39.06250;-3.06250;18.87500;3
GYRO;3.631;70417.950;-1.83626;4.80873;1.51495;3
ACCE;3.635;70417.953;7.17303;3.53384;2.48997;3
PRES;3.635;70417.954;1011.3755;3
GYRO;3.640;70417.959;-1.83626;4.80873;1.51495;3
ACCE;3.645;70417.964;7.22091;3.35188;2.93050;3
AHRS;3.650;70417.969;24.9664;-88.8565;-35.3758;-0.06059;-0.69806;-0.35600;3
MAGN;3.651;70417.970;-40.12500;-2.31250;14.43750;3
GYRO;3.651;70417.970;-1.49051;4.60470;1.55038;3
ACCE;3.654;70417.973;7.50822;3.20823;3.04542;3
PRES;3.655;70417.974;1011.3843;3
GYRO;3.660;70417.979;-1.39399;4.47642;1.52961;3
ACCE;3.665;70417.984;7.80510;3.21781;3.37104;3
AHRS;3.670;70417.989;22.9600;-81.5181;-38.5360;-0.06882;-0.65373;-0.36761;3
MAGN;3.670;70417.990;-41.25000;-1.50000;9.87500;3
GYRO;3.671;70417.990;-1.34635;4.30293;1.48807;3
ACCE;3.674;70417.994;8.05409;3.22738;3.53384;3
PRES;3.676;70417.995;1011.3818;3
GYRO;3.680;70418.000;-1.33902;4.13922;1.43309;3
ACCE;3.684;70418.003;8.15944;3.07416;3.50511;3
AHRS;3.690;70418.009;20.6296;-75.3103;-40.0386;-0.07256;-0.61325;-0.36943;3
MAGN;3.690;70418.010;-42.31250;0.00000;5.87500;3
GYRO;3.691;70418.010;-1.36712;4.01705;1.37078;3
ACCE;3.695;70418.014;8.14029;2.88262;3.50511;3
PRES;3.695;70418.014;1011.3804;3
GYRO;3.700;70418.019;-1.42576;3.93275;1.30603;3
GNSS;3.705;1491390060.810;39.993932;-0.073818;117.861;204.995;16.0;0.0;17;14
ACCE;3.709;70418.023;8.05409;2.68151;3.82115;3
AHRS;3.710;70418.029;18.5295;-69.9534;-41.2313;-0.07573;-0.57598;-0.37112;3
MAGN;3.711;70418.030;-42.50000;1.31250;2.18750;3
GYRO;3.711;70418.030;-1.49662;3.84601;1.23883;3
GNSS;3.712;1491390060.810;39.993932;-0.073818;117.861;204.995;16.0;0.0;17;14
ACCE;3.715;70418.034;7.74764;2.82516;5.12359;3
PRES;3.716;70418.034;1011.3901;3
GYRO;3.722;70418.040;-1.56015;3.64320;1.19241;3
ACCE;3.726;70418.043;7.50822;2.95923;5.88974;3
AHRS;3.730;70418.049;16.2633;-64.7652;-42.1461;-0.07917;-0.53768;-0.37128;3
MAGN;3.733;70418.052;-42.25000;2.81250;-1.50000;3
GYRO;3.733;70418.052;-1.55771;3.39519;1.18141;3
ACCE;3.740;70418.059;7.62314;2.42293;6.05254;3
PRES;3.740;70418.059;1011.3765;3
GYRO;3.741;70418.060;-1.46119;3.25591;1.18264;3
ACCE;3.745;70418.064;7.65187;2.16436;6.07170;3
AHRS;3.750;70418.069;14.1885;-59.1535;-43.4171;-0.08138;-0.49480;-0.37586;3
MAGN;3.751;70418.070;-42.31250;3.68750;-5.25000;3
GYRO;3.751;70418.070;-1.31703;3.23148;1.16553;3
ACCE;3.755;70418.074;7.69018;1.64721;6.11000;3
PRES;3.756;70418.075;1011.3755;3
GYRO;3.761;70418.079;-1.19974;3.24614;1.11788;3
ACCE;3.765;70418.084;7.60398;1.36948;6.15789;3
AHRS;3.770;70418.089;12.1178;-55.2478;-44.1476;-0.08661;-0.46242;-0.37646;3
MAGN;3.771;70418.090;-41.62500;5.18750;-8.43750;3
GYRO;3.771;70418.090;-1.14110;3.26446;1.04824;3
ACCE;3.775;70418.093;7.30710;1.41737;6.37815;3
PRES;3.775;70418.094;1011.3770;3
GYRO;3.781;70418.099;-1.13132;3.25469;0.98838;3
ACCE;3.785;70418.103;7.00065;1.44610;6.56969;3
AHRS;3.790;70418.109;9.9958;-51.4855;-44.6559;-0.09179;-0.43005;-0.37590;3
MAGN;3.791;70418.110;-40.68750;6.18750;-11.43750;3
GYRO;3.791;70418.110;-1.14598;3.22170;0.95417;3
ACCE;3.795;70418.114;6.82826;1.35991;6.76123;3
PRES;3.795;70418.114;1011.3701;3
GYRO;3.800;70418.119;-1.16187;3.19238;0.93218;3
ACCE;3.805;70418.123;6.64630;1.18752;6.92403;3
AHRS;3.810;70418.129;8.0805;-47.4825;-44.8536;-0.09360;-0.39584;-0.37457;3
MAGN;3.811;70418.130;-40.31250;7.37500;-14.37500;3
GYRO;3.811;70418.130;-1.17897;3.17772;0.91019;3
ACCE;3.815;70418.134;6.46434;0.98641;7.06768;3
PRES;3.815;70418.134;1011.3687;3
GYRO;3.820;70418.139;-1.20340;3.17528;0.88575;3
ACCE;3.825;70418.143;6.19619;0.71826;7.10599;3
AHRS;3.830;70418.149;6.4070;-43.8708;-45.0199;-0.09490;-0.36441;-0.37386;3
MAGN;3.831;70418.150;-39.25000;8.37500;-16.87500;3
GYRO;3.831;70418.150;-1.24372;3.18139;0.85155;3
ACCE;3.834;70418.154;5.98550;0.50757;7.09641;3
PRES;3.836;70418.155;1011.3735;3
GYRO;3.840;70418.159;-1.29748;3.21193;0.80634;3
ACCE;3.845;70418.164;5.73651;0.38307;7.36456;3
AHRS;3.850;70418.169;4.5652;-40.0027;-45.1186;-0.09656;-0.32998;-0.37279;3
MAGN;3.851;70418.170;-38.06250;9.68750;-19.25000;3
GYRO;3.851;70418.170;-1.35123;3.27057;0.75014;3
ACCE;3.855;70418.173;5.37259;0.31603;7.94875;3
PRES;3.856;70418.174;1011.3789;3
GYRO;3.860;70418.179;-1.38422;3.29867;0.69394;3
ACCE;3.865;70418.184;5.00867;0.22027;8.46590;3
LIGH;3.866;70418.185;294.0;3
AHRS;3.870;70418.189;2.7350;-36.2872;-45.2210;-0.09875;-0.29610;-0.37211;3
MAGN;3.870;70418.190;-36.81250;10.68750;-21.43750;3
GYRO;3.871;70418.190;-1.38666;3.25836;0.64996;3
ACCE;3.875;70418.193;4.53941;0.10534;8.85855;3
PRES;3.875;70418.194;1011.3833;3
GYRO;3.881;70418.200;-1.36589;3.14718;0.62308;3
SOUN;3.883;45.07;0.00138;36.75
ACCE;3.885;70418.203;4.15633;0.04788;9.07881;3
AHRS;3.890;70418.209;0.9271;-32.5099;-45.3461;-0.10073;-0.26127;-0.37214;3
MAGN;3.891;70418.210;-35.31250;11.81250;-23.62500;3
GYRO;3.891;70418.210;-1.33535;2.98469;0.60842;3
ACCE;3.895;70418.214;3.96480;0.02873;9.23204;3
PRES;3.896;70418.214;1011.3931;3
GYRO;3.900;70418.219;-1.30236;2.80998;0.60109;3
ACCE;3.904;70418.223;3.88818;-0.02873;9.35654;3
AHRS;3.910;70418.229;-0.7011;-28.5316;-45.5072;-0.10077;-0.22495;-0.37345;3
MAGN;3.911;70418.230;-33.00000;13.00000;-25.87500;3
GYRO;3.911;70418.230;-1.23395;2.48622;0.57666;3
ACCE;3.915;70418.234;3.82115;-0.15323;9.34696;3
PRES;3.916;70418.235;1011.4028;3
GYRO;3.920;70418.239;-1.23395;2.48622;0.57666;3
ACCE;3.924;70418.243;3.71580;-0.31603;9.25119;3
AHRS;3.930;70418.249;-2.4984;-24.9246;-45.5332;-0.10312;-0.19070;-0.37343;3
MAGN;3.931;70418.250;-31.18750;14.12500;-27.62500;3
GYRO;3.931;70418.250;-1.18630;2.26387;0.51924;3
ACCE;3.935;70418.253;3.59130;-0.47884;9.18416;3
PRES;3.935;70418.254;1011.3950;3
GYRO;3.940;70418.259;-1.18386;2.15758;0.47403;3
ACCE;3.945;70418.264;3.39019;-0.61292;9.30866;3
AHRS;3.950;70418.269;-3.9319;-22.0407;-45.4342;-0.10484;-0.16322;-0.37279;3
MAGN;3.950;70418.270;-29.43750;15.12500;-29.37500;3
GYRO;3.951;70418.270;-1.19241;2.02807;0.42638;3
ACCE;3.954;70418.274;3.15077;-0.69911;9.41400;3
PRES;3.955;70418.274;1011.3838;3
GYRO;3.960;70418.279;-1.19241;1.90590;0.39462;3
ACCE;3.965;70418.284;2.92093;-0.75657;9.46189;3
AHRS;3.970;70418.289;-5.4291;-19.4318;-45.3333;-0.10804;-0.13756;-0.37204;3
MAGN;3.970;70418.290;-27.50000;15.93750;-30.87500;3
GYRO;3.971;70418.290;-1.17897;1.79961;0.37751;3
ACCE;3.975;70418.293;2.72939;-0.89064;9.59596;3
PRES;3.975;70418.294;1011.3818;3
GYRO;3.981;70418.300;-1.15576;1.68599;0.36896;3
ACCE;3.985;70418.303;2.64320;-0.93853;9.88326;3
AHRS;3.990;70418.309;-6.6491;-17.1501;-45.2502;-0.11019;-0.11534;-0.37178;3
MAGN;3.990;70418.310;-26.00000;16.81250;-31.93750;3
GYRO;3.991;70418.310;-1.11544;1.55648;0.35797;3
ACCE;3.995;70418.314;2.64320;-1.05345;10.02692;3
PRES;3.996;70418.315;1011.3804;3
GYRO;4.000;70418.319;-1.05069;1.43431;0.33964;3
ACCE;4.005;70418.323;2.56658;-1.18752;10.02692;3
AHRS;4.010;70418.329;-7.8363;-15.2913;-45.9077;-0.11413;-0.09581;-0.37725;3
MAGN;4.011;70418.330;-24.75000;17.93750;-31.87500;3
GYRO;4.011;70418.330;-0.97372;1.32802;0.31398;3
ACCE;4.014;70418.334;2.48039;-1.31202;10.08438;3
PRES;4.015;70418.334;1011.3784;3
GYRO;4.020;70418.339;-0.90652;1.21440;0.28833;3
ACCE;4.025;70418.343;2.38462;-1.39821;10.09395;3
AHRS;4.030;70418.349;-9.0539;-13.4605;-45.7618;-0.11764;-0.07716;-0.37641;3
MAGN;4.031;70418.350;-23.68750;18.93750;-32.56250;3
GYRO;4.031;70418.350;-0.85155;1.08245;0.26389;3
ACCE;4.035;70418.353;2.36547;-1.51314;10.07480;3
PRES;4.035;70418.354;1011.3774;3
GYRO;4.040;70418.359;-0.80023;0.95661;0.24068;3
ACCE;4.045;70418.364;2.40378;-1.54187;9.90242;3
AHRS;4.050;70418.369;-10.0651;-12.0646;-46.1411;-0.12128;-0.06213;-0.37971;3
MAGN;4.050;70418.370;-22.68750;19.81250;-32.68750;3
GYRO;4.051;70418.370;-0.75381;0.86254;0.21380;3
ACCE;4.054;70418.373;2.39420;-1.62806;9.78750;3
PRES;4.055;70418.374;1011.3882;3
GYRO;4.060;70418.379;-0.72082;0.79657;0.18448;3
ACCE;4.065;70418.384;2.36547;-1.75256;9.76834;3
AHRS;4.070;70418.389;-10.8672;-11.0880;-45.9820;-0.12433;-0.05172;-0.37859;3
MAGN;4.070;70418.390;-21.87500;20.68750;-32.68750;3
GYRO;4.071;70418.390;-0.70250;0.73793;0.14905;3
ACCE;4.074;70418.394;2.31759;-1.81959;9.93115;3
PRES;4.076;70418.395;1011.3872;3
GYRO;4.080;70418.400;-0.68173;0.66096;0.10751;3
ACCE;4.084;70418.403;2.26013;-1.83875;10.12268;3
AHRS;4.090;70418.409;-11.7139;-10.1203;-46.1863;-0.12792;-0.04084;-0.38038;3
MAGN;4.090;70418.410;-20.75000;21.25000;-32.68750;3
GYRO;4.091;70418.410;-0.64507;0.55833;0.06109;3
ACCE;4.095;70418.414;2.19309;-1.85790;10.24718;3
PRES;4.095;70418.414;1011.3770;3
GYRO;4.100;70418.419;-0.58887;0.42761;0.01100;3
ACCE;4.104;70418.423;2.23140;-1.91536;10.38126;3
AHRS;4.110;70418.429;-12.3045;-9.5188;-46.0810;-0.13057;-0.03411;-0.37960;3
MAGN;4.111;70418.430;-20.50000;21.81250;-33.56250;3
GYRO;4.112;70418.430;-0.51801;0.26389;-0.04398;3
ACCE;4.115;70418.433;2.36547;-2.04944;10.42914;3
PRES;4.115;70418.434;1011.3794;3
GYRO;4.121;70418.439;-0.44349;0.06353;-0.11484;3
ACCE;4.125;70418.443;2.50912;-2.12605;10.48660;3
AHRS;4.130;70418.449;-13.0296;-8.9097;-46.2917;-0.13435;-0.02650;-0.38125;3
MAGN;4.131;70418.450;-20.00000;22.43750;-33.68750;3
GYRO;4.131;70418.450;-0.36896;-0.16982;-0.20647;3
ACCE;4.134;70418.453;2.69108;-2.09732;10.48660;3
PRES;4.135;70418.454;1011.3940;3
GYRO;4.140;70418.459;-0.29199;-0.42150;-0.31276;3
ACCE;4.145;70418.464;2.78685;-2.02071;10.34295;3
AHRS;4.150;70418.469;-13.4126;-9.0193;-46.3389;-0.13775;-0.02599;-0.38111;3
MAGN;4.151;70418.470;-19.56250;22.56250;-33.68750;3
GYRO;4.151;70418.470;-0.21502;-0.66218;-0.42638;3
ACCE;4.155;70418.474;2.89220;-1.93451;10.07480;3
PRES;4.156;70418.475;1011.3716;3
GYRO;4.160;70418.480;-0.15272;-0.86254;-0.53878;3
ACCE;4.164;70418.483;2.95923;-1.93451;9.79707;3
AHRS;4.170;70418.489;-13.7966;-9.2818;-46.6321;-0.14173;-0.02638;-0.38273;3
MAGN;4.170;70418.490;-19.68750;22.56250;-33.56250;3
GYRO;4.171;70418.490;-0.09896;-1.16797;-0.74159;3
ACCE;4.175;70418.493;2.94966;-1.94409;9.69173;3
PRES;4.175;70418.494;1011.3740;3
GYRO;4.180;70418.499;-0.09896;-1.16797;-0.74159;3
ACCE;4.187;70418.503;3.01669;-1.91536;9.68215;3
AHRS;4.192;70418.509;-13.7021;-10.6040;-46.9991;-0.14551;-0.03678;-0.38409;3
MAGN;4.192;70418.510;-20.37500;22.68750;-33.56250;3
GYRO;4.193;70418.510;-0.10385;-1.43553;-0.89431;3
ACCE;4.197;70418.514;3.11246;-1.92494;9.73004;3
PRES;4.197;70418.514;1011.3696;3
GYRO;4.202;70418.519;-0.10018;-1.57970;-0.95784;3
ACCE;4.207;70418.523;3.23696;-1.89621;9.75877;3
AHRS;4.210;70418.529;-13.7028;-12.1650;-47.7542;-0.15105;-0.04818;-0.38807;3
MAGN;4.211;70418.530;-21.06250;22.56250;-33.43750;3
GYRO;4.211;70418.530;-0.09285;-1.70798;-1.01281;3
ACCE;4.215;70418.534;3.35188;-1.85790;9.61511;3
LIGH;4.216;70418.535;1530.0;3
PRES;4.216;70418.535;1011.3779;3
GYRO;4.220;70418.539;-0.08430;-1.79228;-1.05558;3
ACCE;4.225;70418.543;3.41892;-1.81002;9.47146;3
AHRS;4.230;70418.549;-13.3433;-14.3890;-48.6598;-0.15628;-0.06585;-0.39272;3
MAGN;4.235;70418.553;-21.93750;22.18750;-32.37500;3
GYRO;4.235;70418.554;-0.08186;-1.82649;-1.07146;3
ACCE;4.236;70418.555;3.43807;-1.49398;9.36612;3
PRES;4.236;70418.555;1011.3735;3
GYRO;4.240;70418.560;-0.08674;-1.82771;-1.04336;3
ACCE;4.245;70418.564;3.50511;-1.35033;9.27035;3
AHRS;4.250;70418.569;-13.2226;-16.9208;-49.7376;-0.16478;-0.08470;-0.39783;3
MAGN;4.251;70418.570;-23.31250;22.06250;-31.56250;3
GYRO;4.252;70418.570;-0.10507;-1.82038;-0.98838;3
ACCE;4.255;70418.573;3.66792;-1.45567;9.06924;3
PRES;4.255;70418.574;1011.3789;3
GYRO;4.261;70418.579;-0.13195;-1.80450;-0.93585;3
ACCE;4.265;70418.583;3.93607;-1.59933;8.86812;3
AHRS;4.270;70418.589;-12.6276;-19.0041;-50.5265;-0.16812;-0.10210;-0.40195;3
MAGN;4.271;70418.590;-24.68750;21.62500;-31.43750;3
GYRO;4.271;70418.590;-0.17104;-1.78495;-0.90408;3
ACCE;4.275;70418.593;4.21380;-1.69509;8.86812;3
PRES;4.276;70418.594;1011.3794;3
GYRO;4.281;70418.600;-0.23335;-1.78861;-0.89797;3
ACCE;4.285;70418.603;4.23295;-1.64721;8.85855;3
AHRS;4.290;70418.609;-12.5068;-21.0758;-51.2664;-0.17520;-0.11758;-0.40482;3
MAGN;4.291;70418.610;-26.06250;21.06250;-30.43750;3
GYRO;4.291;70418.610;-0.31765;-1.82282;-0.89675;3
ACCE;4.295;70418.614;4.19464;-1.52271;9.16500;3
PRES;4.295;70418.614;1011.3843;3
GYRO;4.301;70418.619;-0.40561;-1.89735;-0.88087;3
ACCE;4.305;70418.623;4.33829;-1.47483;9.45231;3
AHRS;4.310;70418.629;-12.0551;-23.5785;-52.2334;-0.18174;-0.13719;-0.40927;3
MAGN;4.311;70418.630;-27.43750;20.68750;-28.81250;3
GYRO;4.311;70418.630;-0.48258;-2.04518;-0.84910;3
ACCE;4.315;70418.634;4.63517;-1.71425;9.42358;3
PRES;4.316;70418.635;1011.3853;3
GYRO;4.321;70418.639;-0.54611;-2.24188;-0.81856;3
ACCE;4.325;70418.643;4.96079;-2.22182;9.11712;3
AHRS;4.330;70418.649;-12.0892;-25.7724;-53.0364;-0.19087;-0.15261;-0.41180;3
MAGN;4.331;70418.650;-28.68750;20.25000;-27.93750;3
GYRO;4.331;70418.650;-0.60231;-2.44224;-0.81489;3
ACCE;4.335;70418.653;5.50666;-2.80600;8.64786;3
PRES;4.335;70418.654;1011.3838;3
GYRO;4.340;70418.659;-0.64263;-2.60351;-0.86865;3
ACCE;4.345;70418.664;6.05254;-3.21781;8.27436;3
AHRS;4.350;70418.669;-12.2339;-28.4757;-54.1787;-0.20332;-0.17069;-0.41555;3
MAGN;4.351;70418.670;-29.81250;20.12500;-26.62500;3
GYRO;4.351;70418.670;-0.65240;-2.69636;-0.99449;3
ACCE;4.355;70418.673;6.40688;-3.21781;8.10198;3
PRES;4.355;70418.674;1011.3911;3
GYRO;4.361;70418.680;-0.62553;-2.71835;-1.16553;3
ACCE;4.365;70418.683;6.48350;-2.84431;8.36055;3
AHRS;4.370;70418.689;-12.5196;-31.3843;-55.0443;-0.21733;-0.18992;-0.41606;3
MAGN;4.371;70418.690;-31.18750;20.00000;-24.37500;3
GYRO;4.371;70418.690;-0.56322;-2.71469;-1.33779;3
ACCE;4.375;70418.693;6.56969;-2.61447;8.55209;3
PRES;4.375;70418.694;1011.3945;3
GYRO;4.381;70418.699;-0.48869;-2.74645;-1.48807;3
ACCE;4.385;70418.703;6.72292;-2.46124;8.48505;3
AHRS;4.390;70418.709;-12.6447;-34.9373;-56.4323;-0.23362;-0.21324;-0.41912;3
MAGN;4.391;70418.710;-32.68750;19.56250;-22.18750;3
GYRO;4.391;70418.710;-0.41294;-2.80509;-1.61635;3
ACCE;4.395;70418.714;6.93361;-2.42293;8.23605;3
PRES;4.396;70418.715;1011.3867;3
GYRO;4.401;70418.719;-0.34819;-2.86984;-1.72508;3
ACCE;4.404;70418.723;7.16345;-2.34632;7.87214;3
AHRS;4.410;70418.729;-12.4289;-38.2510;-57.7228;-0.24679;-0.23589;-0.42231;3
MAGN;4.411;70418.730;-34.31250;19.00000;-20.00000;3
GYRO;4.412;70418.730;-0.29810;-2.92604;-1.82160;3
ACCE;4.415;70418.733;7.36456;-2.26013;7.55610;3
PRES;4.415;70418.734;1011.3833;3
GYRO;4.420;70418.739;-0.25290;-2.95903;-1.91323;3
ACCE;4.424;70418.743;7.63272;-2.08774;7.39329;3
AHRS;4.430;70418.749;-11.6697;-41.9007;-59.4538;-0.25883;-0.26182;-0.42912;3
MAGN;4.431;70418.750;-36.12500;18.18750;-17.50000;3
GYRO;4.432;70418.750;-0.15272;-3.00179;-2.08794;3
SOUN;4.434;34.88;0.00106;34.52
ACCE;4.437;70418.753;7.87214;-1.77171;7.25922;3
PRES;4.437;70418.754;1011.3843;3
GYRO;4.440;70418.759;-0.15272;-3.00179;-2.08794;3
ACCE;4.445;70418.764;8.07325;-1.49398;7.06768;3
AHRS;4.451;70418.769;-10.6856;-45.4393;-60.8300;-0.26875;-0.28814;-0.43393;3
MAGN;4.452;70418.770;-37.87500;17.31250;-15.25000;3
GYRO;4.453;70418.770;-0.05009;-3.07632;-2.26264;3
ACCE;4.455;70418.773;8.26478;-1.25456;6.62715;3
PRES;4.455;70418.774;1011.3735;3
GYRO;4.460;70418.779;-0.00855;-3.09098;-2.34817;3
ACCE;4.465;70418.783;8.26478;-0.96726;6.24408;3
AHRS;4.470;70418.789;-9.0355;-49.0592;-62.3917;-0.27567;-0.31691;-0.44178;3
MAGN;4.471;70418.790;-39.25000;16.00000;-12.75000;3
GYRO;4.471;70418.790;0.02932;-3.07876;-2.41658;3
ACCE;4.475;70418.794;8.17859;-0.78530;5.94720;3
PRES;4.476;70418.795;1011.3833;3
GYRO;4.481;70418.800;0.06842;-3.04211;-2.44957;3
ACCE;4.485;70418.803;8.09240;-0.55545;5.70778;3
AHRS;4.490;70418.809;-7.2350;-52.8261;-63.6693;-0.28218;-0.34736;-0.44762;3
MAGN;4.490;70418.810;-40.31250;14.25000;-10.25000;3
GYRO;4.491;70418.810;0.11484;-2.98957;-2.44102;3
ACCE;4.495;70418.814;8.03494;-0.35434;5.30555;3
PRES;4.495;70418.814;1011.3867;3
GYRO;4.501;70418.820;0.16249;-2.90528;-2.39459;3
ACCE;4.505;70418.823;8.04452;-0.13408;4.92248;3
AHRS;4.510;70418.829;-4.9599;-56.2718;-65.0412;-0.28545;-0.37674;-0.45643;3
MAGN;4.511;70418.830;-41.37500;12.25000;-8.06250;3
GYRO;4.511;70418.830;0.21869;-2.78188;-2.32007;3
ACCE;4.515;70418.833;8.17859;0.25857;4.75010;3
PRES;4.515;70418.834;1011.3701;3
GYRO;4.520;70418.839;0.28222;-2.65849;-2.22966;3
ACCE;4.524;70418.843;8.42759;0.67038;4.66391;3
AHRS;4.530;70418.849;-2.6896;-59.7899;-66.0020;-0.28845;-0.40680;-0.46224;3
MAGN;4.531;70418.850;-42.31250;10.06250;-5.81250;3
GYRO;4.531;70418.850;0.34208;-2.56563;-2.14658;3
ACCE;4.535;70418.853;8.61913;0.90980;4.43406;3
PRES;4.535;70418.854;1011.3721;3
GYRO;4.540;70418.860;0.38240;-2.49844;-2.08672;3
ACCE;4.545;70418.864;8.73405;0.96726;4.05099;3
AHRS;4.550;70418.869;0.0517;-62.9180;-66.8233;-0.28706;-0.43585;-0.46991;3
MAGN;4.551;70418.870;-42.62500;7.81250;-3.18750;3
GYRO;4.551;70418.870;0.40806;-2.42636;-2.04884;3
ACCE;4.555;70418.874;8.95431;0.98641;3.78284;3
PRES;4.556;70418.875;1011.3833;3
GYRO;4.560;70418.880;0.43616;-2.35794;-2.03907;3
ACCE;4.565;70418.884;9.17458;1.07260;3.63919;3
LIGH;4.566;70418.885;1181.0;3
AHRS;4.570;70418.889;2.2060;-65.7248;-67.1788;-0.28668;-0.46088;-0.47332;3
MAGN;4.570;70418.890;-42.87500;5.93750;-0.81250;3
GYRO;4.571;70418.890;0.46914;-2.31762;-2.06106;3
ACCE;4.575;70418.893;9.18416;1.14922;3.44765;3
PRES;4.575;70418.894;1011.3779;3
GYRO;4.580;70418.899;0.50335;-2.30541;-2.10138;3
ACCE;4.585;70418.903;9.12670;1.29287;3.21781;3
AHRS;4.592;70418.909;4.5366;-68.3563;-67.5205;-0.28472;-0.48487;-0.47787;3
MAGN;4.593;70418.910;-43.25000;4.00000;1.56250;3
GYRO;4.593;70418.910;0.51801;-2.30418;-2.15147;3
ACCE;4.595;70418.914;9.05008;1.58017;3.16992;3
PRES;4.596;70418.914;1011.3628;3
GYRO;4.600;70418.919;0.49847;-2.34084;-2.19911;3
ACCE;4.605;70418.923;8.90643;1.76213;3.10289;3
AHRS;4.610;70418.929;6.8636;-71.0235;-67.5798;-0.28198;-0.50898;-0.48079;3
MAGN;4.611;70418.930;-42.75000;2.37500;4.25000;3
GYRO;4.611;70418.930;0.47037;-2.41536;-2.23821;3
ACCE;4.614;70418.933;8.87770;1.88663;2.84431;3
PRES;4.615;70418.934;1011.3579;3
GYRO;4.620;70418.939;0.46548;-2.46912;-2.27486;3
ACCE;4.624;70418.943;8.89685;2.02071;2.58574;3
AHRS;4.630;70418.949;9.4430;-73.4811;-67.7339;-0.27745;-0.53177;-0.48594;3
MAGN;4.631;70418.950;-42.56250;0.87500;6.43750;3
GYRO;4.631;70418.950;0.49236;-2.48867;-2.31518;3
ACCE;4.634;70418.954;8.89685;2.23140;2.63362;3
PRES;4.636;70418.955;1011.3550;3
GYRO;4.640;70418.959;0.54611;-2.50088;-2.36038;3
ACCE;4.645;70418.964;8.92558;2.49955;2.66235;3
AHRS;4.650;70418.969;11.8778;-76.1392;-67.6236;-0.27361;-0.55491;-0.48874;3
MAGN;4.651;70418.970;-42.12500;-0.93750;8.50000;3
GYRO;4.651;70418.970;0.61942;-2.54120;-2.40925;3
ACCE;4.654;70418.974;8.99262;2.70066;2.58574;3
PRES;4.655;70418.974;1011.3667;3
GYRO;4.660;70418.979;0.69761;-2.62550;-2.46912;3
ACCE;4.665;70418.983;8.94474;2.79643;2.32716;3
AHRS;4.670;70418.989;14.4685;-78.5048;-67.7296;-0.26881;-0.57555;-0.49423;3
MAGN;4.670;70418.990;-41.37500;-3.00000;11.18750;3
GYRO;4.671;70418.990;0.77580;-2.74278;-2.54853;3
ACCE;4.675;70418.994;8.73405;2.81558;1.93451;3
PRES;4.675;70418.994;1011.3628;3
GYRO;4.680;70418.999;0.85888;-2.85396;-2.63649;3
ACCE;4.684;70419.003;8.47547;2.96881;1.46525;3
AHRS;4.690;70419.009;17.2826;-81.5600;-67.2932;-0.26307;-0.60060;-0.49649;3
MAGN;4.690;70419.010;-40.31250;-4.68750;13.56250;3
GYRO;4.691;70419.010;0.94684;-2.94559;-2.78921;3
ACCE;4.695;70419.014;8.27436;3.23696;0.88107;3
PRES;4.695;70419.014;1011.3618;3
GYRO;4.700;70419.019;1.01770;-3.01401;-2.78921;3
ACCE;4.705;70419.023;8.10198;3.52426;0.53630;3
GNSS;4.708;1491390061.832;39.993931;-0.073821;117.830;204.995;16.0;0.4;17;14
AHRS;4.714;70419.029;20.0592;-84.5201;-66.8533;-0.25722;-0.62369;-0.49922;3
MAGN;4.714;70419.030;-39.43750;-7.06250;15.62500;3
GYRO;4.716;70419.030;1.08612;-3.09709;-2.91871;3
ACCE;4.716;70419.034;7.98706;3.83072;0.48842;3
PRES;4.716;70419.035;1011.3784;3
GNSS;4.716;1491390061.832;39.993931;-0.073821;117.830;204.995;16.0;0.4;17;14
GYRO;4.721;70419.039;1.08612;-3.09709;-2.99080;3
ACCE;4.725;70419.044;7.89129;4.05099;0.25857;3
AHRS;4.730;70419.049;23.2892;-88.3612;-65.7155;-0.24874;-0.65191;-0.49925;3
MAGN;4.738;70419.057;-37.81250;-8.87500;18.12500;3
GYRO;4.739;70419.057;1.12033;-3.29501;-3.06654;3
ACCE;4.740;70419.059;7.69018;4.37660;-0.40223;3
PRES;4.740;70419.059;1011.3667;3
GYRO;4.742;70419.060;1.14232;-3.36465;-3.14351;3
ACCE;4.745;70419.064;7.61356;4.50110;-0.58419;3
AHRS;4.750;70419.069;27.5887;-93.6802;-63.9493;-0.23678;-0.68730;-0.49932;3
MAGN;4.750;70419.070;-36.50000;-10.81250;20.50000;3
GYRO;4.751;70419.070;1.18264;-3.40741;-3.20949;3
ACCE;4.754;70419.073;7.28795;4.83629;-0.75657;3
PRES;4.755;70419.074;1011.3623;3
GYRO;4.761;70419.080;1.24250;-3.45139;-3.25591;3
ACCE;4.764;70419.083;6.89530;5.11401;-1.09176;3
AHRS;4.770;70419.089;29.7172;-96.6988;-62.6230;-0.22973;-0.70560;-0.49753;3
MAGN;4.770;70419.090;-34.81250;-12.31250;22.75000;3
GYRO;4.771;70419.090;1.31825;-3.48438;-3.28401;3
ACCE;4.775;70419.094;6.40688;5.33428;-1.58975;3
PRES;4.775;70419.094;1011.3657;3
GYRO;4.780;70419.099;1.41476;-3.47949;-3.28279;3
ACCE;4.784;70419.103;5.80354;5.59285;-2.17394;3
AHRS;4.790;70419.109;33.3275;-101.7264;-60.2164;-0.21618;-0.73360;-0.49573;3
MAGN;4.790;70419.110;-32.50000;-14.00000;25.43750;3
GYRO;4.791;70419.110;1.52350;-3.42695;-3.24736;3
ACCE;4.795;70419.114;5.30555;5.86101;-2.55701;3
PRES;4.796;70419.115;1011.3696;3
GYRO;4.800;70419.119;1.63834;-3.35487;-3.17039;3
ACCE;4.804;70419.123;4.83629;6.25365;-2.91135;3
AHRS;4.810;70419.129;36.3664;-107.2527;-57.1853;-0.20360;-0.76024;-0.49026;3
MAGN;4.811;70419.130;-29.81250;-15.25000;28.37500;3
GYRO;4.811;70419.130;1.74463;-3.28890;-3.06288;3
ACCE;4.814;70419.133;4.51068;6.45477;-3.28484;3
PRES;4.815;70419.134;1011.3706;3
GYRO;4.820;70419.139;1.83382;-3.24614;-2.95170;3
ACCE;4.825;70419.144;4.33829;6.51223;-3.48596;3
AHRS;4.830;70419.149;39.8547;-114.0314;-52.5606;-0.18279;-0.78924;-0.48296;3
MAGN;4.831;70419.150;-27.12500;-16.37500;31.06250;3
GYRO;4.831;70419.150;1.90101;-3.23148;-2.86374;3
ACCE;4.834;70419.153;4.26168;6.56969;-3.72538;3
PRES;4.835;70419.154;1011.3755;3
GYRO;4.840;70419.159;1.94622;-3.24736;-2.80876;3
ACCE;4.845;70419.164;4.14676;6.54096;-4.22337;3
AHRS;4.850;70419.169;41.8657;-120.5673;-48.0406;-0.16843;-0.81301;-0.47188;3
MAGN;4.851;70419.170;-24.00000;-17.18750;33.87500;3
GYRO;4.851;70419.170;1.96576;-3.26324;-2.77699;3
ACCE;4.855;70419.173;3.86903;6.54096;-4.96079;3
PRES;4.855;70419.174;1011.3716;3
GYRO;4.860;70419.179;1.96943;-3.22170;-2.74645;3
ACCE;4.865;70419.183;3.41892;6.56011;-5.61201;3
AHRS;4.870;70419.189;43.5335;-127.9748;-42.5019;-0.15094;-0.83681;-0.45823;3
MAGN;4.871;70419.190;-20.62500;-17.56250;36.43750;3
GYRO;4.871;70419.190;1.95599;-3.11297;-2.70002;3
SOUN;4.874;48.12;0.00147;37.32
ACCE;4.877;70419.194;2.94008;6.71334;-5.83228;3
PRES;4.878;70419.195;1011.3906;3
GYRO;4.881;70419.199;1.92300;-2.98957;-2.63161;3
ACCE;4.885;70419.203;2.53785;6.84742;-5.95677;3
AHRS;4.890;70419.209;44.3160;-135.6086;-37.0375;-0.13726;-0.85837;-0.44226;3
MAGN;4.891;70419.210;-17.31250;-17.50000;38.68750;3
GYRO;4.891;70419.210;1.85947;-2.91383;-2.54242;3
ACCE;4.895;70419.214;2.24097;6.80911;-6.03339;3
PRES;4.896;70419.214;1011.3647;3
GYRO;4.900;70419.219;1.76907;-2.90650;-2.45323;3
ACCE;4.905;70419.223;1.97282;6.61757;-6.44519;3
AHRS;4.910;70419.229;44.8301;-143.9022;-30.5742;-0.11778;-0.87900;-0.42524;3
MAGN;4.911;70419.230;-14.06250;-17.12500;40.18750;3
GYRO;4.912;70419.230;1.66155;-2.92482;-2.37382;3
ACCE;4.915;70419.234;1.68552;6.41646;-6.63673;3
LIGH;4.916;70419.235;247.0;3
PRES;4.917;70419.235;1011.3765;3
GYRO;4.920;70419.239;1.54305;-2.92360;-2.30541;3
ACCE;4.925;70419.244;1.49398;6.35900;-6.58884;3
AHRS;4.930;70419.249;44.5369;-150.6880;-25.5845;-0.10474;-0.89431;-0.40936;3
MAGN;4.931;70419.250;-10.87500;-16.50000;42.06250;3
GYRO;4.931;70419.250;1.42209;-2.94804;-2.24921;3
ACCE;4.935;70419.253;1.25456;6.35900;-6.69419;3
PRES;4.935;70419.254;1011.3662;3
GYRO;4.940;70419.259;1.30114;-2.98957;-2.20156;3
ACCE;4.945;70419.264;1.02472;6.41646;-6.87615;3
AHRS;4.950;70419.269;44.0237;-157.6862;-20.3936;-0.08965;-0.90806;-0.39366;3
MAGN;4.951;70419.270;-7.56250;-16.00000;43.43750;3
GYRO;4.951;70419.270;1.19119;-2.99935;-2.15758;3
ACCE;4.955;70419.274;0.93853;6.41646;-6.85699;3
PRES;4.956;70419.275;1011.3735;3
GYRO;4.961;70419.280;1.10933;-2.94437;-2.11359;3
ACCE;4.965;70419.283;0.70868;6.55054;-6.63673;3
AHRS;4.970;70419.289;43.2616;-164.1562;-16.1855;-0.07931;-0.91869;-0.37951;3
MAGN;4.970;70419.290;-4.43750;-15.50000;44.62500;3
GYRO;4.971;70419.290;1.12888;-2.67559;-2.05373;3
ACCE;4.975;70419.294;0.40223;6.57927;-7.05811;3
PRES;4.975;70419.294;1011.3799;3
GYRO;4.981;70419.299;1.12888;-2.67559;-2.05373;3
ACCE;4.985;70419.303;0.08619;6.52181;-6.96234;3
AHRS;4.990;70419.309;42.6022;-170.2162;-12.2444;-0.06820;-0.92630;-0.36836;3
MAGN;4.991;70419.310;-1.43750;-14.81250;44.93750;3
GYRO;4.991;70419.310;1.12033;-2.51066;-2.03052;3
ACCE;4.995;70419.314;-0.09577;6.40688;-6.78996;3
PRES;4.995;70419.314;1011.3706;3
GYRO;5.001;70419.320;1.10811;-2.46301;-2.03296;3
ACCE;5.004;70419.323;-0.22984;6.05254;-6.88572;3
AHRS;5.010;70419.329;41.5434;-175.7718;-8.7859;-0.05852;-0.93262;-0.35601;3
MAGN;5.011;70419.330;1.50000;-14.31250;45.37500;3
GYRO;5.012;70419.330;1.08612;-2.42880;-2.05373;3
ACCE;5.015;70419.333;-0.45969;5.70778;-7.02938;3
PRES;5.015;70419.334;1011.3623;3
GYRO;5.021;70419.340;1.06168;-2.38726;-2.08672;3
ACCE;5.025;70419.344;-0.82361;5.53539;-7.27837;3
AHRS;5.030;70419.349;40.3099;179.1686;-5.5539;0.04798;0.93752;0.34382;3
MAGN;5.030;70419.350;4.43750;-13.50000;45.43750;3
GYRO;5.031;70419.350;1.03725;-2.31640;-2.10626;3
ACCE;5.034;70419.354;-1.40779;5.66947;-7.49864;3
PRES;5.036;70419.355;1011.3672;3
GYRO;5.040;70419.359;1.00915;-2.22966;-2.08305;3
ACCE;5.045;70419.364;-1.92494;5.84185;-7.73806;3
AHRS;5.050;70419.369;38.9326;174.5086;-2.6418;0.03767;0.94114;0.33174;3
MAGN;5.052;70419.370;7.18750;-12.37500;45.75000;3
GYRO;5.052;70419.370;0.97494;-2.11237;-2.01341;3
ACCE;5.054;70419.373;-2.36547;5.93762;-8.06367;3
PRES;5.055;70419.374;1011.3652;3
GYRO;5.060;70419.379;0.93340;-1.94133;-1.90468;3
ACCE;5.065;70419.383;-2.77727;5.97593;-8.50420;3
AHRS;5.070;70419.389;37.3121;169.6657;0.5928;0.02393;0.94374;0.31902;3
MAGN;5.070;70419.390;9.81250;-11.12500;45.00000;3
GYRO;5.071;70419.390;0.88453;-1.69576;-1.76051;3
ACCE;5.075;70419.394;-3.12204;6.06212;-8.52336;3
PRES;5.075;70419.394;1011.3672;3
GYRO;5.080;70419.399;0.82589;-1.43065;-1.58947;3
ACCE;5.084;70419.403;-3.25611;6.06212;-8.45632;3
AHRS;5.090;70419.409;35.8103;165.9444;2.9499;0.01329;0.94507;0.30803;3
MAGN;5.091;70419.410;12.00000;-9.68750;45.00000;3
GYRO;5.091;70419.410;0.75869;-1.19607;-1.41110;3
ACCE;5.094;70419.413;-3.18908;5.93762;-8.56167;3
PRES;5.095;70419.414;1011.3735;3
GYRO;5.100;70419.419;0.68906;-0.97005;-1.24739;3
ACCE;5.104;70419.423;-3.16992;5.84185;-8.58082;3
AHRS;5.110;70419.429;34.1523;162.4085;5.3137;0.00106;0.94574;0.29665;3
MAGN;5.111;70419.430;14.18750;-8.12500;45.18750;3
GYRO;5.111;70419.430;0.62553;-0.73670;-1.10200;3
ACCE;5.114;70419.434;-3.28484;5.84185;-8.48505;3
PRES;5.116;70419.435;1011.3691;3
GYRO;5.121;70419.440;0.56688;-0.50824;-0.96028;3
ACCE;5.125;70419.444;-3.36146;5.77481;-8.27436;3
AHRS;5.130;70419.449;32.8099;160.2078;6.8013;-0.00760;0.94623;0.28751;3
MAGN;5.131;70419.450;15.87500;-7.00000;45.00000;3
GYRO;5.131;70419.450;0.51191;-0.31276;-0.82467;3
ACCE;5.135;70419.453;-3.28484;5.50666;-8.09240;3
PRES;5.136;70419.454;1011.3896;3
GYRO;5.141;70419.459;0.45448;-0.16738;-0.70860;3
ACCE;5.145;70419.463;-3.11246;5.20978;-7.98706;3
AHRS;5.150;70419.469;31.8174;158.7733;7.9015;-0.01476;0.94648;0.28098;3
MAGN;5.151;70419.470;16.93750;-6.43750;44.43750;3
GYRO;5.152;70419.470;0.39951;-0.06597;-0.62919;3
ACCE;5.154;70419.473;-2.99754;5.03740;-7.93917;3
PRES;5.155;70419.474;1011.3799;3
GYRO;5.161;70419.480;0.35186;0.01833;-0.57544;3
ACCE;5.165;70419.483;-2.94008;5.04698;-7.86256;3
AHRS;5.170;70419.489;30.8787;157.9731;8.7115;-0.02115;0.94729;0.27455;3
MAGN;5.171;70419.490;17.62500;-5.81250;44.75000;3
GYRO;5.171;70419.490;0.31765;0.10996;-0.53023;3
ACCE;5.175;70419.494;-2.92093;5.09486;-7.96790;3
PRES;5.175;70419.494;1011.3799;3
GYRO;5.180;70419.499;0.30055;0.22969;-0.47647;3
ACCE;5.185;70419.503;-2.94966;5.12359;-8.18817;3
AHRS;5.190;70419.509;30.2887;157.7847;9.1181;-0.02512;0.94819;0.27033;3
MAGN;5.191;70419.510;18.18750;-5.37500;44.56250;3
GYRO;5.191;70419.510;0.29322;0.38729;-0.41294;3
ACCE;5.195;70419.514;-2.97839;5.20021;-8.22648;3
PRES;5.196;70419.515;1011.3740;3
GYRO;5.201;70419.519;0.28466;0.56810;-0.34208;3
ACCE;5.205;70419.523;-3.02627;5.23851;-8.10198;3
AHRS;5.210;70419.529;29.6927;157.6597;9.6315;-0.03015;0.94912;0.26621;3
MAGN;5.211;70419.530;18.06250;-4.93750;44.12500;3
GYRO;5.211;70419.530;0.27122;0.72082;-0.26878;3
ACCE;5.214;70419.533;-2.98796;5.14275;-7.90087;3
PRES;5.215;70419.534;1011.3818;3
GYRO;5.220;70419.539;0.25168;0.81001;-0.20525;3
ACCE;5.225;70419.544;-2.80600;4.89375;-7.72848;3
AHRS;5.230;70419.549;29.3753;158.0341;9.8956;-0.03378;0.95023;0.26387;3
MAGN;5.234;70419.553;17.75000;-4.68750;44.43750;3
GYRO;5.235;70419.554;0.23213;0.85032;-0.14905;3
ACCE;5.235;70419.554;-2.60489;4.66391;-7.73806;3
PRES;5.236;70419.555;1011.3735;3
GYRO;5.241;70419.560;0.23213;0.85032;-0.14905;3
ACCE;5.245;70419.563;-2.51870;4.62560;-7.69018;3
AHRS;5.250;70419.569;28.8917;158.9079;10.1353;-0.03861;0.95234;0.25995;3
MAGN;5.251;70419.570;17.43750;-3.93750;44.75000;3
GYRO;5.251;70419.570;0.27367;0.78557;-0.17959;3
ACCE;5.255;70419.573;-2.47082;4.66391;-7.64229;3
PRES;5.255;70419.574;1011.3745;3
GYRO;5.261;70419.579;0.30299;0.73059;-0.20036;3
ACCE;5.265;70419.584;-2.40378;4.64475;-7.83383;3
LIGH;5.266;70419.585;142.0;3
AHRS;5.270;70419.589;28.7663;159.8094;10.0370;-0.04005;0.95381;0.25848;3
MAGN;5.271;70419.590;16.75000;-3.43750;45.00000;3
GYRO;5.271;70419.590;0.32987;0.69272;-0.21625;3
ACCE;5.275;70419.594;-2.33674;4.62560;-8.02536;3
PRES;5.276;70419.595;1011.3662;3
GYRO;5.281;70419.600;0.34819;0.68417;-0.22235;3
ACCE;5.285;70419.603;-2.36547;4.73094;-8.14029;3
AHRS;5.290;70419.609;28.4008;160.6604;10.1390;-0.04340;0.95557;0.25527;3
MAGN;5.291;70419.610;16.31250;-3.00000;45.31250;3
GYRO;5.291;70419.610;0.35186;0.68295;-0.21380;3
ACCE;5.295;70419.614;-2.40378;4.78840;-8.21690;3
PRES;5.295;70419.614;1011.3730;3
GYRO;5.301;70419.619;0.34208;0.67928;-0.19548;3
ACCE;5.305;70419.623;-2.39420;4.71179;-8.45632;3
AHRS;5.310;70419.629;28.0418;161.6104;10.1397;-0.04607;0.95741;0.25193;3
MAGN;5.311;70419.630;15.93750;-2.68750;46.31250;3
GYRO;5.311;70419.630;0.32254;0.68050;-0.17959;3
ACCE;5.315;70419.633;-2.40378;4.61602;-8.51378;3
PRES;5.315;70419.634;1011.3525;3
GYRO;5.321;70419.639;0.29932;0.65485;-0.18082;3
ACCE;5.325;70419.644;-2.40378;4.56814;-8.53294;3
AHRS;5.330;70419.649;27.5816;162.3348;10.2642;-0.04939;0.95908;0.24795;3
MAGN;5.331;70419.650;15.37500;-2.56250;46.50000;3
GYRO;5.331;70419.650;0.26267;0.59132;-0.18937;3
ACCE;5.335;70419.653;-2.39420;4.53941;-8.61913;3
PRES;5.335;70419.654;1011.3589;3
GYRO;5.341;70419.659;0.21625;0.51557;-0.19059;3
ACCE;5.345;70419.663;-2.40378;4.52983;-8.74362;3
AHRS;5.350;70419.669;27.1700;163.1776;10.2885;-0.05200;0.96077;0.24417;3
MAGN;5.351;70419.670;14.81250;-2.25000;46.50000;3
GYRO;5.352;70419.670;0.16616;0.45082;-0.18082;3
ACCE;5.354;70419.674;-2.44209;4.53941;-8.84897;3
PRES;5.356;70419.675;1011.3535;3
GYRO;5.360;70419.680;0.11484;0.41172;-0.16249;3
ACCE;5.364;70419.683;-2.50912;4.59687;-9.04051;3
AHRS;5.370;70419.689;26.8025;163.3834;9.9123;-0.04979;0.96185;0.24062;3
MAGN;5.370;70419.690;14.06250;-2.06250;46.75000;3
GYRO;5.371;70419.690;0.06353;0.40439;-0.13561;3
ACCE;5.375;70419.694;-2.60489;4.65433;-9.15543;3
PRES;5.375;70419.694;1011.3604;3
GYRO;5.380;70419.699;0.01466;0.42638;-0.09774;3
ACCE;5.384;70419.703;-2.61447;4.72137;-9.10754;3
AHRS;5.390;70419.709;26.5262;163.8712;10.0439;-0.05230;0.96282;0.23823;3
MAGN;5.391;70419.710;13.25000;-2.18750;46.62500;3
GYRO;5.391;70419.710;-0.03054;0.45448;-0.05498;3
ACCE;5.394;70419.713;-2.55701;4.66391;-8.94474;3
PRES;5.395;70419.714;1011.3672;3
GYRO;5.401;70419.719;-0.07330;0.47037;-0.01344;3
ACCE;5.405;70419.723;-2.45166;4.56814;-8.75320;3
AHRS;5.410;70419.729;26.3957;163.9913;9.8341;-0.05096;0.96328;0.23688;3
MAGN;5.411;70419.730;12.68750;-2.18750;46.18750;3
GYRO;5.412;70419.731;-0.10629;0.46059;0.01588;3
ACCE;5.414;70419.734;-2.30801;4.48195;-8.51378;3
PRES;5.415;70419.734;1011.3599;3
GYRO;5.420;70419.739;-0.12706;0.42394;0.02688;3
ACCE;5.425;70419.744;-2.20267;4.42448;-8.35098;3
SOUN;5.425;36.35;0.00111;34.88
AHRS;5.430;70419.749;26.4497;164.4876;9.8998;-0.05247;0.96364;0.23717;3
MAGN;5.430;70419.750;12.56250;-2.18750;46.18750;3
GYRO;5.431;70419.750;-0.13195;0.37141;0.02077;3
ACCE;5.434;70419.754;-2.18351;4.45322;-8.27436;3
PRES;5.436;70419.755;1011.3696;3
GYRO;5.441;70419.760;-0.11973;0.31765;0.00855;3
ACCE;5.445;70419.763;-2.24097;4.51068;-8.27436;3
AHRS;5.450;70419.769;26.5517;164.7230;9.5768;-0.05011;0.96382;0.23761;3
MAGN;5.450;70419.770;11.68750;-2.31250;46.62500;3
GYRO;5.451;70419.770;-0.09529;0.26634;0.00244;3
ACCE;5.456;70419.773;-2.24097;4.51068;-8.37013;3
PRES;5.456;70419.774;1011.3789;3
GYRO;5.461;70419.779;-0.06842;0.23579;0.00122;3
ACCE;5.465;70419.783;-2.24097;4.52983;-8.49463;3
AHRS;5.470;70419.789;26.7643;165.1284;9.5974;-0.05085;0.96379;0.23923;3
MAGN;5.471;70419.790;12.00000;-2.31250;46.62500;3
GYRO;5.471;70419.790;-0.04643;0.22602;0.00367;3
ACCE;5.475;70419.794;-2.24097;4.60644;-8.54251;3
PRES;5.475;70419.794;1011.3672;3
GYRO;5.480;70419.799;-0.03176;0.21869;0.00977;3
ACCE;5.485;70419.803;-2.24097;4.65433;-8.58082;3
AHRS;5.490;70419.809;26.8634;165.2092;9.3321;-0.04866;0.96379;0.23978;3
MAGN;5.491;70419.810;11.68750;-1.87500;47.31250;3
GYRO;5.491;70419.810;-0.03299;0.19914;0.04032;3
ACCE;5.494;70419.813;-2.18351;4.65433;-8.53294;3
PRES;5.495;70419.814;1011.3652;3
WIFI;5.496;70419.767;WAP213;20:17:FF:FF:F2:13;-62
WIFI;5.496;70419.767;WAP141;20:17:FF:FF:F1:41;-58
WIFI;5.496;70419.767;WAP317;20:17:FF:FF:F3:17;-67
WIFI;5.496;70419.767;WAP316;20:17:FF:FF:F3:16;-43
WIFI;5.496;70419.767;WAP140;20:17:FF:FF:F1:40;-57
WIFI;5.496;70419.767;WAP112;20:17:FF:FF:F1:12;-43
WIFI;5.496;70419.767;WAP139;20:17:FF:FF:F1:39;-54
WIFI;5.496;70419.767;WAP106;20:17:FF:FF:F1:06;-57
WIFI;5.496;70419.767;WAP138;20:17:FF:FF:F1:38;-63
WIFI;5.496;70419.767;WAP310;20:17:FF:FF:F3:10;-54
WIFI;5.496;70419.767;WAP159;20:17:FF:FF:F1:59;-81
WIFI;5.496;70419.767;WAP092;20:17:FF:FF:F0:92;-73
WIFI;5.496;70419.767;WAP113;20:17:FF:FF:F1:13;-68
WIFI;5.496;70419.767;WAP297;20:17:FF:FF:F2:97;-73
WIFI;5.496;70419.767;WAP298;20:17:FF:FF:F2:98;-70
WIFI;5.496;70419.767;WAP093;20:17:FF:FF:F0:93;-71
WIFI;5.496;70419.767;WAP022;20:17:FF:FF:F0:22;-81
WIFI;5.496;70419.767;WAP107;20:17:FF:FF:F1:07;-82
WIFI;5.496;70419.767;WAP311;20:17:FF:FF:F3:11;-84
WIFI;5.496;70419.767;WAP180;20:17:FF:FF:F1:80;-81
WIFI;5.496;70419.767;WAP044;20:17:FF:FF:F0:44;-81
WIFI;5.496;70413.223;WAP281;20:17:FF:FF:F2:81;-82
WIFI;5.496;70419.767;WAP115;20:17:FF:FF:F1:15;-71
WIFI;5.496;70419.767;WAP319;20:17:FF:FF:F3:19;-74
WIFI;5.496;70419.767;WAP313;20:17:FF:FF:F3:13;-85
WIFI;5.496;70419.767;WAP109;20:17:FF:FF:F1:09;-86
WIFI;5.496;70419.767;WAP206;20:17:FF:FF:F2:06;-81
WIFI;5.496;70413.223;WAP045;20:17:FF:FF:F0:45;-88
WIFI;5.496;70419.767;WAP078;20:17:FF:FF:F0:78;-77
WIFI;5.496;70419.767;WAP153;20:17:FF:FF:F1:53;-84
WIFI;5.496;70413.223;WAP076;20:17:FF:FF:F0:76;-94
WIFI;5.496;70413.223;WAP279;20:17:FF:FF:F2:79;-91
WIFI;5.496;70419.767;WAP025;20:17:FF:FF:F0:25;-87
WIFI;5.496;70416.498;WAP021;20:17:FF:FF:F0:21;-87
WIFI;5.496;70419.767;WAP154;20:17:FF:FF:F1:54;-86
WIFI;5.496;70419.767;WAP181;20:17:FF:FF:F1:81;-82
WIFI;5.496;70413.223;WAP028;20:17:FF:FF:F0:28;-85
WIFI;5.496;70419.767;WAP211;20:17:FF:FF:F2:11;-88
WIFI;5.496;70419.767;WAP321;20:17:FF:FF:F3:21;-89
GYRO;5.571;70419.819;-0.03299;0.19914;0.04032;3
ACCE;5.571;70419.823;-2.06859;4.60644;-8.48505;3
AHRS;5.571;70419.829;26.9703;165.4595;9.3385;-0.04911;0.96381;0.24057;3
MAGN;5.571;70419.830;11.43750;-1.68750;47.75000;3
GYRO;5.571;70419.830;-0.03910;0.16371;0.04887;3
ACCE;5.571;70419.834;-1.94409;4.57771;-8.45632;3
PRES;5.572;70419.835;1011.3647;3
GYRO;5.572;70419.839;-0.03910;0.14539;0.04520;3
ACCE;5.572;70419.844;-1.93451;4.60644;-8.47547;3
AHRS;5.572;70419.849;27.0072;165.5326;9.0506;-0.04680;0.96393;0.24059;3
MAGN;5.572;70419.850;10.87500;-1.43750;47.62500;3
GYRO;5.572;70419.850;-0.04032;0.13683;0.04398;3
ACCE;5.572;70419.853;-1.94409;4.68306;-8.55209;3
PRES;5.573;70419.854;1011.3682;3
GYRO;5.573;70419.860;-0.04765;0.14050;0.05253;3
ACCE;5.573;70419.863;-1.95367;4.73094;-8.59997;3
AHRS;5.573;70419.869;27.1271;165.8529;8.8891;-0.04597;0.96405;0.24132;3
MAGN;5.573;70419.870;11.12500;-1.12500;47.93750;3
GYRO;5.573;70419.870;-0.05864;0.15516;0.06964;3
ACCE;5.573;70419.873;-1.90578;4.73094;-8.60955;3
PRES;5.573;70419.874;1011.3633;3
GYRO;5.573;70419.880;-0.07330;0.17837;0.08796;3
ACCE;5.574;70419.883;-1.82917;4.68306;-8.60955;3
AHRS;5.574;70419.889;27.1718;165.8650;8.6114;-0.04360;0.96408;0.24144;3
MAGN;5.574;70419.890;10.68750;-0.68750;47.62500;3
GYRO;5.574;70419.890;-0.08430;0.20769;0.09774;3
ACCE;5.576;70419.894;-1.70467;4.57771;-8.66701;3
PRES;5.576;70419.894;1011.3813;3
GYRO;5.580;70419.899;-0.08796;0.24557;0.10140;3
ACCE;5.585;70419.903;-1.63763;4.60644;-8.68616;3
AHRS;5.590;70419.909;27.2794;166.2589;8.3596;-0.04219;0.96431;0.24197;3
MAGN;5.591;70419.910;10.56250;-0.81250;47.50000;3
GYRO;5.591;70419.910;-0.08796;0.28222;0.10263;3
ACCE;5.594;70419.914;-1.65679;4.73094;-8.74362;3
PRES;5.596;70419.915;1011.3760;3
GYRO;5.600;70419.919;-0.09529;0.31154;0.10629;3
ACCE;5.604;70419.923;-1.69509;4.78840;-8.83939;3
AHRS;5.610;70419.929;27.3975;166.4166;8.0395;-0.03969;0.96433;0.24263;3
MAGN;5.611;70419.930;10.56250;-0.68750;47.18750;3
GYRO;5.611;70419.930;-0.11973;0.34086;0.11851;3
ACCE;5.614;70419.934;-1.72383;4.83629;-8.89685;3
LIGH;5.616;70419.935;123.0;3
PRES;5.616;70419.935;1011.3574;3
GYRO;5.620;70419.939;-0.15516;0.37874;0.13928;3
ACCE;5.624;70419.944;-1.72383;4.81713;-8.86812;3
AHRS;5.630;70419.949;27.5645;166.9590;7.7601;-0.03830;0.96454;0.24361;3
MAGN;5.630;70419.950;10.87500;-0.93750;47.31250;3
GYRO;5.631;70419.950;-0.20281;0.41539;0.16616;3
ACCE;5.634;70419.953;-1.72383;4.77883;-8.82982;3
PRES;5.635;70419.954;1011.3569;3
GYRO;5.641;70419.960;-0.25412;0.45571;0.19548;3
ACCE;5.644;70419.963;-1.71425;4.74052;-8.80109;3
AHRS;5.650;70419.969;27.7152;167.1961;7.3639;-0.03531;0.96456;0.24448;3
MAGN;5.651;70419.970;10.75000;-1.37500;47.18750;3
GYRO;5.651;70419.970;-0.30055;0.51191;0.22724;3
ACCE;5.655;70419.974;-1.74298;4.75967;-8.74362;3
PRES;5.655;70419.974;1011.3652;3
GYRO;5.660;70419.979;-0.33842;0.58154;0.26634;3
ACCE;5.664;70419.983;-1.73340;4.81713;-8.58082;3
AHRS;5.670;70419.989;27.9784;167.8273;7.1251;-0.03437;0.96460;0.24631;3
MAGN;5.671;70419.990;10.31250;-1.81250;47.50000;3
GYRO;5.671;70419.990;-0.36652;0.63897;0.31398;3
ACCE;5.675;70419.994;-1.63763;4.81713;-8.45632;3
PRES;5.676;70419.995;1011.3643;3
GYRO;5.680;70419.999;-0.38485;0.67073;0.35797;3
ACCE;5.684;70420.003;-1.57060;4.80756;-8.45632;3
AHRS;5.690;70420.009;28.3860;168.3515;6.6260;-0.03090;0.96430;0.24920;3
MAGN;5.691;70420.010;9.93750;-2.43750;47.75000;3
GYRO;5.691;70420.010;-0.39828;0.69394;0.39340;3
ACCE;5.695;70420.013;-1.54187;4.86502;-8.52336;3
PRES;5.695;70420.014;1011.3711;3
GYRO;5.701;70420.019;-0.41417;0.72571;0.43127;3
ACCE;5.705;70420.024;-1.53229;4.97994;-8.68616;3
GNSS;5.709;1491390062.841;39.993931;-0.073823;117.822;204.995;16.0;0.0;17;14
AHRS;5.714;70420.029;28.8988;169.2582;6.2821;-0.02951;0.96395;0.25302;3
MAGN;5.715;70420.030;9.37500;-3.12500;47.75000;3
GYRO;5.716;70420.030;-0.44227;0.77213;0.48014;3
ACCE;5.716;70420.033;-1.58975;5.13317;-8.93516;3
PRES;5.717;70420.034;1011.3794;3
GNSS;5.717;1491390062.841;39.993931;-0.073823;117.822;204.995;16.0;0.0;17;14
GYRO;5.721;70420.039;-0.50213;0.84788;0.54978;3
ACCE;5.725;70420.044;-1.45567;5.26724;-9.18416;3
AHRS;5.730;70420.049;29.4025;170.0105;5.6343;-0.02529;0.96351;0.25665;3
MAGN;5.734;70420.051;8.56250;-3.56250;47.62500;3
GYRO;5.734;70420.052;-0.60353;0.95173;0.64507;3
ACCE;5.740;70420.059;-1.23541;5.34386;-9.34696;3
PRES;5.742;70420.059;1011.3701;3
GYRO;5.742;70420.061;-0.71593;1.08978;0.73670;3
ACCE;5.745;70420.064;-1.23541;5.43005;-9.26077;3
AHRS;5.750;70420.069;30.0123;171.3095;5.0123;-0.02252;0.96306;0.26113;3
MAGN;5.751;70420.070;7.87500;-4.00000;47.18750;3
GYRO;5.751;70420.070;-0.81245;1.25594;0.82345;3
ACCE;5.755;70420.074;-1.16837;5.51624;-8.97347;3
PRES;5.756;70420.075;1011.3643;3
GYRO;5.761;70420.080;-0.88453;1.40988;0.91874;3
ACCE;5.764;70420.083;-1.00556;5.48751;-8.77236;3
AHRS;5.770;70420.089;30.7273;172.4247;4.0913;-0.01685;0.96217;0.26647;3
MAGN;5.771;70420.090;7.18750;-5.00000;47.00000;3
GYRO;5.771;70420.090;-0.99449;1.63712;1.08856;3
ACCE;5.775;70420.094;-0.81403;5.42047;-8.61913;3
PRES;5.775;70420.094;1011.3760;3
GYRO;5.780;70420.099;-0.99449;1.63712;1.08856;3
ACCE;5.785;70420.103;-0.67995;5.43963;-8.34140;3
AHRS;5.790;70420.109;31.8171;174.4403;3.0841;-0.01256;0.96058;0.27494;3
MAGN;5.791;70420.110;6.18750;-5.87500;46.56250;3
GYRO;5.791;70420.110;-1.07757;1.79594;1.23395;3
ACCE;5.794;70420.113;-0.49799;5.48751;-8.11156;3
PRES;5.795;70420.114;1011.3838;3
GYRO;5.801;70420.120;-1.09711;1.83260;1.30236;3
ACCE;5.805;70420.124;-0.28730;5.51624;-7.94875;3
AHRS;5.810;70420.129;33.0707;176.7831;1.3647;-0.00342;0.95829;0.28479;3
MAGN;5.810;70420.130;4.56250;-6.56250;46.75000;3
GYRO;5.811;70420.130;-1.08856;1.85703;1.35612;3
ACCE;5.815;70420.133;0.02873;5.57370;-7.79552;3
PRES;5.815;70420.134;1011.3784;3
GYRO;5.821;70420.140;-1.05558;1.87780;1.39033;3
ACCE;5.825;70420.144;0.41180;5.62159;-7.65187;3
AHRS;5.830;70420.149;34.3417;179.5935;-0.2115;0.00281;0.95542;0.29521;3
MAGN;5.830;70420.150;2.62500;-7.12500;46.87500;3
GYRO;5.831;70420.150;-1.01159;1.89124;1.40499;3
ACCE;5.834;70420.154;0.79487;5.76524;-7.59441;3
PRES;5.836;70420.155;1011.3833;3
GYRO;5.840;70420.160;-0.98227;1.89490;1.40988;3
ACCE;5.844;70420.163;1.09176;5.89931;-7.55610;3
AHRS;5.850;70420.169;35.6489;-177.2608;-2.5969;-0.01425;-0.95165;-0.30645;3
MAGN;5.850;70420.170;0.25000;-7.81250;46.87500;3
GYRO;5.851;70420.170;-0.97861;1.87902;1.40988;3
ACCE;5.854;70420.174;1.36948;5.91847;-7.55610;3
PRES;5.855;70420.174;1011.3813;3
GYRO;5.860;70420.179;-0.99571;1.86314;1.40255;3
ACCE;5.864;70420.183;1.69509;5.86101;-7.59441;3
AHRS;5.870;70420.189;36.6961;-173.7776;-4.8962;-0.02341;-0.94763;-0.31624;3
MAGN;5.870;70420.190;-1.93750;-8.31250;46.68750;3
GYRO;5.871;70420.190;-1.02748;1.86925;1.38056;3
ACCE;5.875;70420.194;1.91536;5.88974;-7.48906;3
PRES;5.875;70420.194;1011.3765;3
GYRO;5.880;70420.199;-1.06291;1.88513;1.35612;3
ACCE;5.884;70420.203;2.11647;5.99508;-7.29753;3
AHRS;5.890;70420.209;37.6153;-170.4822;-7.3787;-0.03401;-0.94311;-0.32567;3
MAGN;5.891;70420.210;-3.93750;-8.56250;46.68750;3
GYRO;5.891;70420.210;-1.08612;1.89857;1.33902;3
ACCE;5.895;70420.213;2.26013;6.11958;-7.15387;3
PRES;5.895;70420.214;1011.3735;3
GYRO;5.900;70420.219;-1.09101;1.91567;1.33535;3
ACCE;5.905;70420.224;2.45166;6.17704;-7.11557;3
AHRS;5.910;70420.229;38.5061;-166.4774;-10.1128;-0.04396;-0.93728;-0.33597;3
MAGN;5.911;70420.230;-5.43750;-9.25000;46.06250;3
GYRO;5.911;70420.230;-1.08490;1.94255;1.34024;3
ACCE;5.914;70420.234;2.64320;6.35900;-7.08684;3
PRES;5.916;70420.235;1011.3696;3
GYRO;5.920;70420.239;-1.08490;1.98776;1.35368;3
ACCE;5.925;70420.244;2.79643;6.49307;-7.04853;3
AHRS;5.930;70420.249;39.3086;-163.2148;-12.6249;-0.05364;-0.93140;-0.34584;3
MAGN;5.931;70420.250;-7.37500;-9.81250;45.50000;3
GYRO;5.932;70420.250;-1.10933;2.03296;1.38544;3
ACCE;5.934;70420.254;3.00712;6.50265;-7.01022;3
PRES;5.935;70420.254;1011.3706;3
GYRO;5.940;70420.259;-1.15454;2.07450;1.43187;3
ACCE;5.945;70420.263;3.19865;6.49307;-6.79953;3
AHRS;5.950;70420.269;40.0434;-159.1144;-15.3441;-0.06185;-0.92401;-0.35643;3
MAGN;5.950;70420.270;-9.06250;-10.37500;45.31250;3
GYRO;5.951;70420.270;-1.20585;2.10871;1.47463;3
ACCE;5.955;70420.274;3.45723;6.47392;-6.50265;3
PRES;5.955;70420.274;1011.3672;3
GYRO;5.960;70420.279;-1.25350;2.11848;1.49662;3
ACCE;5.965;70420.284;3.75411;6.38773;-6.16746;3
LIGH;5.966;70420.285;126.0;3
AHRS;5.970;70420.289;40.6590;-155.3185;-18.2587;-0.07203;-0.91622;-0.36689;3
MAGN;5.971;70420.290;-10.56250;-10.75000;44.43750;3
GYRO;5.972;70420.290;-1.29015;2.10504;1.49662;3
ACCE;5.975;70420.294;4.05099;6.32069;-5.87058;3
PRES;5.975;70420.294;1011.3633;3
SOUN;5.975;36.38;0.00111;34.89
GYRO;5.980;70420.299;-1.30359;2.07328;1.47829;3
ACCE;5.985;70420.303;4.33829;6.31112;-5.64074;3
AHRS;5.990;70420.309;41.1078;-150.9382;-21.3436;-0.08128;-0.90703;-0.37749;3
MAGN;5.992;70420.310;-12.68750;-11.31250;42.81250;3
GYRO;5.992;70420.310;-1.28648;2.03662;1.45019;3
ACCE;5.995;70420.314;4.55856;6.39731;-5.51624;3
PRES;5.996;70420.315;1011.3657;3
GYRO;6.001;70420.319;-1.25227;2.01952;1.42087;3
ACCE;6.005;70420.324;4.71179;6.43561;-5.58328;3
AHRS;6.010;70420.329;41.5689;-146.5293;-24.8412;-0.09278;-0.89635;-0.38977;3
MAGN;6.011;70420.330;-14.75000;-11.56250;41.87500;3
GYRO;6.011;70420.330;-1.21684;2.03662;1.40499;3
ACCE;6.015;70420.333;4.88417;6.46434;-5.59285;3
PRES;6.015;70420.334;1011.3745;3
GYRO;6.020;70420.339;-1.18874;2.10138;1.40499;3
ACCE;6.025;70420.344;5.04698;6.54096;-5.50666;3
AHRS;6.030;70420.349;41.7210;-141.9839;-28.1139;-0.10208;-0.88521;-0.40052;3
MAGN;6.030;70420.350;-16.56250;-12.37500;40.68750;3
GYRO;6.031;70420.350;-1.16309;2.30907;1.44042;3
ACCE;6.035;70420.353;5.18105;6.63673;-5.02782;3
PRES;6.035;70420.354;1011.3657;3
GYRO;6.041;70420.360;-1.16309;2.30907;1.44042;3
ACCE;6.045;70420.363;5.42047;6.56969;-4.42448;3
AHRS;6.050;70420.369;41.8312;-138.1242;-31.1484;-0.11135;-0.87464;-0.41080;3
MAGN;6.051;70420.370;-18.37500;-12.75000;38.93750;3
GYRO;6.052;70420.370;-1.15454;2.38482;1.43798;3
ACCE;6.055;70420.374;5.77481;6.33985;-4.00311;3
PRES;6.055;70420.374;1011.3813;3
GYRO;6.061;70420.380;-1.13377;2.33473;1.40377;3
ACCE;6.065;70420.383;6.11000;6.05254;-3.57215;3
AHRS;6.070;70420.389;41.6332;-132.8793;-34.6902;-0.11985;-0.86019;-0.42233;3
MAGN;6.071;70420.390;-20.62500;-13.18750;37.62500;3
GYRO;6.071;70420.390;-1.09711;2.23088;1.34879;3
ACCE;6.074;70420.394;6.36858;5.88974;-3.18908;3
PRES;6.076;70420.395;1011.3804;3
GYRO;6.080;70420.399;-1.05069;2.09405;1.28282;3
ACCE;6.084;70420.403;6.45477;5.87058;-2.92093;3
AHRS;6.090;70420.409;41.2063;-128.2801;-37.5076;-0.12547;-0.84693;-0.43111;3
MAGN;6.091;70420.410;-22.12500;-13.25000;36.56250;3
GYRO;6.092;70420.410;-0.99693;1.94499;1.21684;3
ACCE;6.095;70420.413;6.54096;5.88016;-2.75812;3
PRES;6.096;70420.414;1011.3882;3
GYRO;6.101;70420.419;-0.94318;1.80816;1.15820;3
ACCE;6.105;70420.424;6.53138;5.88016;-2.82516;3
AHRS;6.110;70420.429;40.5607;-123.2322;-40.9998;-0.13467;-0.83069;-0.44179;3
MAGN;6.111;70420.430;-23.93750;-13.37500;34.50000;3
GYRO;6.112;70420.430;-0.90164;1.71409;1.11544;3
ACCE;6.115;70420.433;6.56969;5.86101;-2.96881;3
PRES;6.115;70420.434;1011.3657;3
GYRO;6.121;70420.440;-0.87109;1.68354;1.08856;3
ACCE;6.125;70420.443;6.57927;5.93762;-3.15077;3
AHRS;6.130;70420.449;39.9356;-119.5417;-43.2583;-0.13951;-0.81827;-0.44870;3
MAGN;6.131;70420.450;-25.93750;-13.31250;32.87500;3
GYRO;6.131;70420.450;-0.85277;1.72142;1.08978;3
ACCE;6.135;70420.453;6.47392;6.08127;-3.19865;3
PRES;6.135;70420.454;1011.3647;3
GYRO;6.140;70420.459;-0.83933;1.81060;1.13377;3
ACCE;6.145;70420.463;6.43561;6.26323;-3.07416;3
AHRS;6.150;70420.469;39.3159;-116.4284;-45.1838;-0.14391;-0.80713;-0.45457;3
MAGN;6.151;70420.470;-27.62500;-13.56250;31.68750;3
GYRO;6.151;70420.470;-0.83322;1.92178;1.21318;3
ACCE;6.155;70420.474;6.46434;6.31112;-2.89220;3
PRES;6.156;70420.475;1011.3579;3
GYRO;6.160;70420.479;-0.84422;2.02441;1.30725;3
ACCE;6.165;70420.483;6.66546;6.25365;-2.64320;3
AHRS;6.170;70420.489;38.5278;-113.1440;-47.1096;-0.14824;-0.79484;-0.46022;3
MAGN;6.171;70420.490;-29.12500;-13.37500;30.31250;3
GYRO;6.171;70420.490;-0.87598;2.10504;1.39766;3
ACCE;6.175;70420.493;6.83784;6.13873;-2.48039;3
PRES;6.175;70420.494;1011.3691;3
GYRO;6.180;70420.499;-0.92729;2.15880;1.47219;3
ACCE;6.185;70420.503;6.88572;6.07170;-2.31759;3
AHRS;6.190;70420.509;37.7937;-109.8915;-48.7619;-0.15029;-0.78221;-0.46579;3
MAGN;6.192;70420.510;-30.81250;-13.50000;28.81250;3
GYRO;6.192;70420.511;-0.98838;2.20034;1.53449;3
ACCE;6.195;70420.513;7.00065;5.91847;-2.14520;3
PRES;6.195;70420.514;1011.3760;3
GYRO;6.201;70420.519;-1.04702;2.23699;1.58458;3
ACCE;6.205;70420.524;7.10599;5.72693;-1.93451;3
AHRS;6.210;70420.529;36.5460;-106.3557;-50.6081;-0.15501;-0.76752;-0.47016;3
MAGN;6.211;70420.530;-32.12500;-13.12500;27.50000;3
GYRO;6.211;70420.530;-1.10200;2.28708;1.63345;3
ACCE;6.215;70420.533;7.14430;5.42047;-1.82917;3
PRES;6.215;70420.534;1011.3706;3
GYRO;6.221;70420.539;-1.15209;2.35550;1.69210;3
ACCE;6.225;70420.543;7.13472;5.15232;-1.47483;3
AHRS;6.230;70420.549;35.2350;-102.8568;-52.3355;-0.15925;-0.75201;-0.47444;3
MAGN;6.234;70420.553;-32.93750;-12.56250;25.87500;3
GYRO;6.235;70420.553;-1.18630;2.44346;1.76051;3
ACCE;6.235;70420.554;7.18261;4.96079;-1.25456;3
PRES;6.237;70420.556;1011.3740;3
GYRO;6.241;70420.560;-1.19974;2.53509;1.83382;3
ACCE;6.245;70420.563;7.28795;4.93206;-0.68953;3
AHRS;6.250;70420.569;33.2297;-98.3814;-54.6726;-0.16706;-0.73011;-0.47984;3
MAGN;6.251;70420.570;-34.37500;-11.18750;23.62500;3
GYRO;6.251;70420.570;-1.19607;2.61817;1.90101;3
ACCE;6.255;70420.574;7.41245;4.85544;-0.45969;3
PRES;6.255;70420.574;1011.3672;3
GYRO;6.260;70420.579;-1.17164;2.67803;1.95843;3
ACCE;6.265;70420.583;7.60398;4.65433;-0.23942;3
AHRS;6.270;70420.589;31.8679;-95.2639;-56.1862;-0.17135;-0.71386;-0.48408;3
MAGN;6.271;70420.590;-35.56250;-10.25000;21.68750;3
GYRO;6.271;70420.590;-1.13499;2.74523;2.00608;3
ACCE;6.274;70420.593;7.76679;4.44364;-0.09577;3
PRES;6.275;70420.594;1011.3662;3
GYRO;6.281;70420.599;-1.09101;2.84297;2.04151;3
ACCE;6.284;70420.603;7.92960;4.19464;0.02873;3
AHRS;6.290;70420.609;29.6990;-91.3453;-57.9469;-0.17829;-0.69167;-0.48756;3
MAGN;6.291;70420.610;-36.87500;-8.75000;19.62500;3
GYRO;6.291;70420.610;-0.98838;3.14840;2.08183;3
ACCE;6.294;70420.613;8.05409;3.84988;0.44053;3
PRES;6.295;70420.614;1011.3652;3
GYRO;6.300;70420.619;-0.98838;3.14840;2.08183;3
ACCE;6.305;70420.624;8.09240;3.54342;1.02472;3
AHRS;6.310;70420.629;27.2720;-87.5750;-59.3580;-0.18511;-0.66853;-0.48911;3
MAGN;6.311;70420.630;-38.12500;-7.68750;17.43750;3
GYRO;6.311;70420.630;-0.91752;3.38908;2.08061;3
ACCE;6.314;70420.634;8.05409;3.27527;1.57060;3
LIGH;6.316;70420.635;173.0;3
PRES;6.317;70420.636;1011.3657;3
GYRO;6.321;70420.640;-0.91263;3.42940;2.06717;3
ACCE;6.325;70420.643;7.98706;3.01669;2.00155;3
AHRS;6.330;70420.649;24.7140;-83.4712;-60.4182;-0.18918;-0.64231;-0.48988;3
MAGN;6.331;70420.650;-39.75000;-6.43750;15.06250;3
GYRO;6.331;70420.650;-0.91508;3.43917;2.04518;3
ACCE;6.335;70420.653;7.93917;2.91135;2.39420;3
PRES;6.335;70420.654;1011.3667;3
GYRO;6.340;70420.659;-0.91996;3.42573;2.01830;3
ACCE;6.345;70420.663;7.86256;2.86347;2.89220;3
AHRS;6.350;70420.669;21.8827;-78.8872;-61.4466;-0.19268;-0.61111;-0.49103;3
MAGN;6.351;70420.670;-40.87500;-5.25000;12.68750;3
GYRO;6.351;70420.670;-0.91996;3.37564;1.99142;3
ACCE;6.355;70420.674;7.86256;2.67193;3.31358;3
PRES;6.355;70420.674;1011.3613;3
GYRO;6.361;70420.679;-0.90286;3.30234;1.96454;3
ACCE;6.365;70420.683;7.85298;2.36547;3.75411;3
AHRS;6.370;70420.689;19.3981;-74.9345;-61.9403;-0.19390;-0.58294;-0.49047;3
MAGN;6.371;70420.690;-41.75000;-3.56250;9.43750;3
GYRO;6.371;70420.690;-0.86376;3.22048;1.92911;3
ACCE;6.375;70420.693;7.84340;2.04944;4.04141;3
PRES;6.375;70420.694;1011.3750;3
GYRO;6.380;70420.699;-0.80023;3.16184;1.88635;3
ACCE;6.384;70420.703;7.82425;1.86748;4.07014;3
AHRS;6.390;70420.709;16.4420;-70.1306;-62.6364;-0.19557;-0.54659;-0.49126;3
MAGN;6.391;70420.710;-42.68750;-1.93750;6.31250;3
GYRO;6.391;70420.710;-0.71471;3.16917;1.84481;3
ACCE;6.395;70420.714;7.78594;1.74298;4.03184;3
PRES;6.396;70420.715;1011.3535;3
GYRO;6.400;70420.719;-0.61331;3.25102;1.81427;3
ACCE;6.405;70420.724;7.64229;1.62806;4.01268;3
AHRS;6.410;70420.729;13.9345;-66.3830;-62.7235;-0.19613;-0.51684;-0.48902;3
MAGN;6.410;70420.730;-43.25000;-0.31250;3.50000;3
GYRO;6.411;70420.730;-0.50946;3.40618;1.79594;3
ACCE;6.415;70420.733;7.49864;1.48441;4.19464;3
PRES;6.415;70420.734;1011.3687;3
SOUN;6.416;32.77;0.00100;33.98
GYRO;6.420;70420.739;-0.42638;3.59555;1.78984;3
ACCE;6.425;70420.743;7.60398;1.15879;4.98952;3
AHRS;6.430;70420.749;11.4957;-62.7168;-62.5724;-0.19580;-0.48689;-0.48577;3
MAGN;6.430;70420.750;-42.62500;1.62500;0.25000;3
GYRO;6.431;70420.750;-0.48503;3.61021;1.77884;3
ACCE;6.435;70420.753;7.69018;0.80445;5.34386;3
PRES;6.435;70420.754;1011.3604;3
GYRO;6.440;70420.760;-0.70494;3.44039;1.73119;3
ACCE;6.445;70420.763;7.61356;0.67038;5.34386;3
AHRS;6.450;70420.769;9.4474;-59.0659;-62.0697;-0.19187;-0.45787;-0.48183;3
MAGN;6.451;70420.770;-42.25000;3.56250;-2.68750;3
GYRO;6.451;70420.770;-0.95661;3.24492;1.65544;3
ACCE;6.455;70420.774;7.38372;0.71826;5.36301;3
PRES;6.455;70420.774;1011.3638;3
GYRO;6.461;70420.779;-1.13621;3.14107;1.57115;3
ACCE;6.465;70420.783;7.07726;0.76614;5.63116;3
AHRS;6.470;70420.789;6.9954;-54.7794;-61.4023;-0.18786;-0.42248;-0.47661;3
MAGN;6.471;70420.790;-42.06250;5.43750;-5.37500;3
GYRO;6.471;70420.790;-1.22051;3.13252;1.49295;3
ACCE;6.474;70420.794;6.77080;0.65122;6.06212;3
PRES;6.476;70420.795;1011.3701;3
GYRO;6.480;70420.799;-1.24128;3.16428;1.43553;3
ACCE;6.485;70420.803;6.36858;0.42138;6.45477;3
AHRS;6.490;70420.809;4.7462;-51.0633;-61.0965;-0.18670;-0.38986;-0.47361;3
MAGN;6.491;70420.810;-40.87500;7.06250;-8.62500;3
GYRO;6.491;70420.810;-1.24983;3.18139;1.40499;3
ACCE;6.495;70420.813;5.96635;0.13408;6.72292;3
PRES;6.495;70420.814;1011.3730;3
GYRO;6.500;70420.819;-1.28037;3.16917;1.40132;3
ACCE;6.505;70420.824;5.58328;-0.03831;7.02938;3
AHRS;6.510;70420.829;2.4034;-47.1035;-61.0627;-0.18639;-0.35387;-0.47281;3
MAGN;6.510;70420.830;-39.62500;8.81250;-11.68750;3
GYRO;6.511;70420.830;-1.32802;3.14473;1.42332;3
ACCE;6.514;70420.834;5.32470;-0.12450;7.53695;3
PRES;6.515;70420.834;1011.3740;3
GYRO;6.520;70420.840;-1.36345;3.10930;1.45264;3
ACCE;6.525;70420.843;5.16190;-0.25857;8.09240;3
AHRS;6.530;70420.849;0.4529;-43.7124;-61.3559;-0.18678;-0.32205;-0.47480;3
MAGN;6.532;70420.850;-39.12500;10.75000;-13.93750;3
GYRO;6.533;70420.851;-1.36101;3.04822;1.47829;3
ACCE;6.535;70420.854;5.03740;-0.45969;8.41801;3
PRES;6.535;70420.854;1011.3682;3
GYRO;6.541;70420.859;-1.31825;2.97614;1.49418;3
ACCE;6.545;70420.863;4.94163;-0.72784;8.59997;3
AHRS;6.550;70420.869;-2.0828;-39.0929;-61.1338;-0.18486;-0.27932;-0.47392;3
MAGN;6.551;70420.869;-38.18750;12.18750;-16.56250;3
GYRO;6.551;70420.870;-1.25594;2.91627;1.50884;3
ACCE;6.555;70420.874;4.81713;-0.94810;8.72447;3
PRES;6.556;70420.875;1011.3716;3
GYRO;6.560;70420.879;-1.18752;2.88939;1.50884;3
ACCE;6.564;70420.883;4.75967;-1.21625;8.80109;3
AHRS;6.570;70420.889;-4.0431;-35.9899;-61.1203;-0.18587;-0.24880;-0.47389;3
MAGN;6.571;70420.890;-36.56250;13.62500;-18.62500;3
GYRO;6.571;70420.890;-1.05435;2.89061;1.50395;3
ACCE;6.575;70420.894;4.75010;-1.51314;8.69574;3
PRES;6.575;70420.894;1011.3818;3
GYRO;6.581;70420.900;-1.05435;2.89061;1.47463;3
ACCE;6.585;70420.904;4.69264;-1.76213;8.79151;3
AHRS;6.592;70420.909;-6.4812;-32.1084;-60.4702;-0.18597;-0.21119;-0.46963;3
MAGN;6.593;70420.910;-35.37500;15.81250;-20.25000;3
GYRO;6.593;70420.910;-1.01281;2.81731;1.41965;3
ACCE;6.595;70420.913;4.73094;-1.89621;9.28950;3
PRES;6.595;70420.914;1011.3779;3
GYRO;6.600;70420.919;-1.02503;2.64505;1.32924;3
ACCE;6.605;70420.924;4.74052;-2.08774;9.70131;3
AHRS;6.610;70420.929;-8.2527;-28.8934;-59.8662;-0.18455;-0.18087;-0.46640;3
MAGN;6.611;70420.930;-33.50000;17.68750;-22.06250;3
GYRO;6.611;70420.930;-1.01892;2.39215;1.19852;3
ACCE;6.614;70420.933;4.73094;-2.27928;9.97903;3
PRES;6.615;70420.934;1011.3643;3
GYRO;6.620;70420.939;-0.97494;2.10626;1.03847;3
ACCE;6.625;70420.943;4.67348;-2.29843;10.34295;3
AHRS;6.630;70420.949;-10.2599;-25.3589;-58.8785;-0.18342;-0.14751;-0.46050;3
MAGN;6.630;70420.950;-31.56250;19.25000;-24.25000;3
GYRO;6.631;70420.950;-0.90286;1.80450;0.87232;3
ACCE;6.635;70420.954;4.54898;-2.33674;10.41957;3
PRES;6.636;70420.955;1011.3628;3
GYRO;6.640;70420.959;-0.81978;1.51861;0.71838;3
ACCE;6.644;70420.963;4.39575;-2.38462;10.32380;3
AHRS;6.650;70420.969;-11.8781;-22.4749;-58.1408;-0.18288;-0.12010;-0.45639;3
MAGN;6.651;70420.970;-29.37500;20.56250;-25.56250;3
GYRO;6.651;70420.970;-0.74281;1.28037;0.58765;3
ACCE;6.655;70420.974;4.24253;-2.35589;10.14184;3
PRES;6.655;70420.974;1011.3525;3
GYRO;6.660;70420.979;-0.67684;1.11422;0.48991;3
ACCE;6.665;70420.984;4.07014;-2.27928;9.97903;3
LIGH;6.666;70420.985;587.0;3
AHRS;6.670;70420.989;-13.0698;-20.5692;-57.5480;-0.18353;-0.10157;-0.45274;3
MAGN;6.671;70420.990;-27.62500;21.68750;-27.18750;3
GYRO;6.671;70420.990;-0.61331;1.01159;0.42394;3
ACCE;6.674;70420.993;3.89776;-2.25055;9.73961;3
PRES;6.675;70420.994;1011.3545;3
GYRO;6.680;70420.999;-0.56077;0.95661;0.37996;3
ACCE;6.685;70421.004;3.71580;-2.26970;9.63427;3
AHRS;6.690;70421.009;-14.2137;-18.8933;-57.0065;-0.18497;-0.08489;-0.44928;3
MAGN;6.691;70421.010;-26.75000;22.12500;-28.18750;3
GYRO;6.691;70421.010;-0.52168;0.92607;0.34575;3
ACCE;6.695;70421.013;3.54342;-2.34632;9.66300;3
PRES;6.695;70421.014;1011.3569;3
GYRO;6.700;70421.019;-0.49602;0.88453;0.31398;3
ACCE;6.705;70421.024;3.47638;-2.49955;9.79707;3
AHRS;6.710;70421.029;-14.8367;-17.8759;-56.6634;-0.18538;-0.07508;-0.44723;3
GNSS;6.710;1491390063.831;39.993933;-0.073823;117.816;204.995;16.0;0.2;17;13
MAGN;6.712;70421.030;-25.68750;22.81250;-28.81250;3
GYRO;6.713;70421.030;-0.46670;0.81978;0.27733;3
GNSS;6.713;1491390063.831;39.993933;-0.073823;117.816;204.995;16.0;0.2;17;13
ACCE;6.715;70421.034;3.39977;-2.53785;9.90242;3
PRES;6.716;70421.035;1011.3701;3
GYRO;6.721;70421.040;-0.42638;0.74403;0.23457;3
ACCE;6.725;70421.043;3.37104;-2.51870;9.87369;3
AHRS;6.730;70421.049;-15.6056;-16.6962;-56.2501;-0.18627;-0.06354;-0.44470;3
MAGN;6.733;70421.051;-24.56250;23.12500;-29.06250;3
GYRO;6.733;70421.052;-0.37507;0.68295;0.19548;3
ACCE;6.740;70421.059;3.36146;-2.48997;10.01734;3
PRES;6.740;70421.059;1011.3599;3
GYRO;6.740;70421.059;-0.32376;0.62675;0.16005;3
ACCE;6.745;70421.063;3.35188;-2.48997;10.11311;3
AHRS;6.751;70421.069;-16.0108;-15.8823;-55.9735;-0.18600;-0.05608;-0.44325;3
MAGN;6.751;70421.070;-24.18750;23.56250;-29.68750;3
GYRO;6.751;70421.070;-0.27367;0.56077;0.11973;3
ACCE;6.755;70421.074;3.35188;-2.50912;10.31422;3
PRES;6.755;70421.074;1011.3770;3
GYRO;6.760;70421.079;-0.20892;0.47403;0.07330;3
ACCE;6.765;70421.083;3.34231;-2.59531;10.56322;3
AHRS;6.770;70421.089;-16.5480;-15.0387;-55.6546;-0.18662;-0.04792;-0.44132;3
MAGN;6.771;70421.090;-24.18750;24.00000;-29.81250;3
GYRO;6.771;70421.090;-0.12828;0.35064;0.01222;3
ACCE;6.775;70421.093;3.34231;-2.67193;10.78348;3
PRES;6.775;70421.094;1011.3682;3
GYRO;6.780;70421.099;-0.03543;0.18326;-0.06353;3
ACCE;6.785;70421.104;3.37104;-2.70066;10.99417;3
AHRS;6.790;70421.109;-16.6111;-14.5940;-55.4695;-0.18531;-0.04456;-0.44053;3
MAGN;6.791;70421.110;-23.50000;24.12500;-30.12500;3
GYRO;6.791;70421.110;0.07086;-0.01588;-0.14905;3
ACCE;6.794;70421.114;3.44765;-2.74854;11.13783;3
PRES;6.796;70421.115;1011.3799;3
GYRO;6.800;70421.119;0.19792;-0.23824;-0.24190;3
ACCE;6.805;70421.124;3.51469;-2.76770;11.15698;3
AHRS;6.810;70421.129;-16.8438;-14.1384;-55.2516;-0.18523;-0.04047;-0.43924;3
MAGN;6.810;70421.130;-23.62500;24.25000;-30.12500;3
GYRO;6.811;70421.130;0.33964;-0.46304;-0.34453;3
ACCE;6.815;70421.133;3.59130;-2.75812;11.06121;3
PRES;6.815;70421.134;1011.3833;3
GYRO;6.820;70421.139;0.48381;-0.67317;-0.45693;3
ACCE;6.824;70421.143;3.69665;-2.71024;10.93671;3
AHRS;6.830;70421.149;-16.4688;-14.4490;-55.2785;-0.18361;-0.04434;-0.43952;3
MAGN;6.830;70421.150;-24.06250;24.56250;-29.81250;3
GYRO;6.831;70421.150;0.75381;-1.02748;-0.68417;3
ACCE;6.835;70421.154;3.67749;-2.69108;10.81221;3
PRES;6.835;70421.154;1011.3950;3
GYRO;6.840;70421.160;0.75381;-1.02748;-0.68417;3
ACCE;6.845;70421.163;3.62961;-2.63362;10.63026;3
AHRS;6.850;70421.169;-15.9932;-15.0611;-55.5703;-0.18251;-0.05053;-0.44151;3
MAGN;6.850;70421.170;-24.18750;24.43750;-29.50000;3
GYRO;6.851;70421.170;0.97128;-1.34390;-0.87598;3
ACCE;6.855;70421.174;3.70622;-2.49955;10.35253;3
PRES;6.855;70421.174;1011.3979;3
GYRO;6.860;70421.179;1.04702;-1.45752;-0.95539;3
ACCE;6.865;70421.183;3.88818;-2.29843;9.96946;3
AHRS;6.870;70421.189;-14.8020;-16.5764;-56.0325;-0.17968;-0.06633;-0.44455;3
MAGN;6.871;70421.190;-24.87500;23.87500;-29.68750;3
GYRO;6.871;70421.190;1.10078;-1.51250;-1.02381;3
ACCE;6.874;70421.194;4.07014;-2.17394;9.71088;3
PRES;6.876;70421.195;1011.3794;3
GYRO;6.880;70421.199;1.14598;-1.52228;-1.09834;3
ACCE;6.885;70421.204;4.13718;-1.96325;9.73961;3
AHRS;6.890;70421.209;-13.3824;-18.3512;-56.6898;-0.17643;-0.08477;-0.44916;3
MAGN;6.890;70421.210;-25.81250;23.25000;-29.06250;3
GYRO;6.891;70421.210;1.18386;-1.53205;-1.17775;3
ACCE;6.894;70421.213;4.29999;-1.86748;10.01734;3
PRES;6.895;70421.214;1011.3730;3
GYRO;6.900;70421.219;1.22540;-1.58336;-1.26205;3
ACCE;6.905;70421.224;4.56814;-1.87705;10.32380;3
AHRS;6.910;70421.229;-11.7452;-20.3585;-57.2767;-0.17264;-0.10603;-0.45339;3
MAGN;6.910;70421.230;-27.06250;22.12500;-28.81250;3
GYRO;6.911;70421.230;1.29015;-1.68354;-1.35734;3
ACCE;6.914;70421.233;4.78840;-1.89621;10.56322;3
PRES;6.915;70421.234;1011.3750;3
GYRO;6.921;70421.240;1.39399;-1.82160;-1.46852;3
ACCE;6.924;70421.243;4.88417;-1.83875;10.34295;3
AHRS;6.930;70421.249;-10.0098;-22.2518;-58.0330;-0.16810;-0.12658;-0.45941;3
MAGN;6.930;70421.250;-28.43750;20.81250;-28.37500;3
GYRO;6.931;70421.250;1.51983;-1.95966;-1.58214;3
ACCE;6.935;70421.254;4.86502;-1.56102;9.45231;3
PRES;6.935;70421.254;1011.3877;3
GYRO;6.940;70421.259;1.62734;-2.01341;-1.67499;3
ACCE;6.945;70421.263;4.65433;-1.06303;8.07325;3
AHRS;6.950;70421.269;-8.0435;-24.5343;-58.9193;-0.16391;-0.15084;-0.46642;3
MAGN;6.951;70421.270;-29.81250;19.56250;-27.31250;3
GYRO;6.951;70421.270;1.66400;-1.93033;-1.71409;3
ACCE;6.955;70421.274;4.65433;-0.55545;6.33985;3
PRES;6.956;70421.275;1011.3794;3
GYRO;6.961;70421.279;1.60169;-1.67499;-1.69821;3
ACCE;6.965;70421.283;4.87459;0.05746;4.91290;3
SOUN;6.967;51.31;0.00157;37.88
AHRS;6.970;70421.289;-5.7248;-26.8713;-59.7690;-0.15774;-0.17701;-0.47395;3
MAGN;6.971;70421.290;-30.87500;18.25000;-25.87500;3
GYRO;6.971;70421.290;1.45142;-1.21318;-1.62490;3
ACCE;6.974;70421.293;5.16190;0.55545;4.74052;3
PRES;6.975;70421.294;1011.3682;3
GYRO;6.980;70421.300;1.19852;-0.74159;-1.50517;3
ACCE;6.985;70421.304;5.17148;1.27372;4.32872;3
AHRS;6.990;70421.309;-2.6976;-30.4646;-60.2035;-0.15138;-0.21585;-0.47843;3
MAGN;6.990;70421.310;-31.50000;16.50000;-25.12500;3
GYRO;6.991;70421.310;0.83689;-0.35308;-1.34390;3
ACCE;6.994;70421.313;5.28640;1.42694;5.08528;3
PRES;6.995;70421.314;1011.3823;3
GYRO;7.000;70421.319;0.38485;-0.09774;-1.16920;3
ACCE;7.005;70421.324;5.74608;0.88107;6.42604;3
AHRS;7.010;70421.329;-0.7513;-31.4933;-59.7412;-0.14063;-0.23218;-0.47780;3
MAGN;7.010;70421.330;-32.31250;15.00000;-24.37500;3
GYRO;7.011;70421.330;-0.10507;-0.03176;-1.09956;3
ACCE;7.014;70421.334;6.48350;0.04788;7.66145;3
LIGH;7.016;70421.335;1421.0;3
PRES;7.016;70421.335;1011.3916;3
GYRO;7.020;70421.339;-0.46304;-0.03176;-1.21196;3
ACCE;7.024;70421.343;6.86657;-0.22984;8.31267;3
AHRS;7.030;70421.349;1.0090;-32.5040;-60.3561;-0.13337;-0.24617;-0.48471;3
MAGN;7.030;70421.350;-32.93750;12.81250;-24.25000;3
GYRO;7.031;70421.350;-0.54123;0.05498;-1.46119;3
ACCE;7.035;70421.354;6.80911;0.03831;8.88728;3
PRES;7.036;70421.355;1011.3965;3
GYRO;7.040;70421.359;-0.35675;0.24801;-1.70676;3
ACCE;7.044;70421.363;6.15789;0.32561;9.42358;3
AHRS;7.050;70421.369;1.2755;-32.2992;-60.6879;-0.13128;-0.24543;-0.48790;3
MAGN;7.050;70421.370;-33.37500;11.50000;-24.68750;3
GYRO;7.051;70421.370;-0.06842;0.39218;-1.85092;3
ACCE;7.054;70421.373;5.26724;0.58419;9.67257;3
PRES;7.055;70421.374;1011.3970;3
GYRO;7.060;70421.379;0.16371;0.36774;-1.87536;3
ACCE;7.064;70421.383;4.57771;0.71826;9.67257;3
AHRS;7.070;70421.389;1.7056;-32.0948;-62.5095;-0.13118;-0.24371;-0.50209;3
MAGN;7.071;70421.390;-33.62500;9.75000;-24.81250;3
GYRO;7.071;70421.390;0.32254;0.22724;-1.81427;3
ACCE;7.074;70421.393;4.12760;0.89064;9.73961;3
PRES;7.075;70421.394;1011.4009;3
GYRO;7.080;70421.399;0.44838;0.03054;-1.71897;3
ACCE;7.085;70421.404;4.04141;0.95768;9.92157;3
AHRS;7.090;70421.409;2.5411;-31.4366;-63.8625;-0.12513;-0.24115;-0.51410;3
MAGN;7.090;70421.410;-33.87500;8.43750;-24.93750;3
GYRO;7.091;70421.410;0.69761;-0.49847;-1.55160;3
ACCE;7.094;70421.414;4.06057;1.04387;10.23761;3
PRES;7.095;70421.414;1011.3999;3
GYRO;7.101;70421.420;0.69761;-0.49847;-1.55160;3
ACCE;7.105;70421.423;4.14676;1.14922;10.25676;3
AHRS;7.110;70421.429;3.9290;-30.4798;-65.4634;-0.11423;-0.23888;-0.52896;3
MAGN;7.111;70421.430;-33.93750;6.93750;-24.93750;3
GYRO;7.112;70421.430;1.00182;-1.17530;-1.43798;3
ACCE;7.115;70421.434;4.21380;1.29287;10.03649;3
PRES;7.116;70421.435;1011.4014;3
GYRO;7.120;70421.440;1.15576;-1.46730;-1.38666;3
ACCE;7.125;70421.443;4.41491;1.41737;9.50977;3
AHRS;7.130;70421.449;5.3224;-30.8447;-66.1684;-0.10751;-0.24701;-0.53599;3
MAGN;7.130;70421.450;-34.06250;6.50000;-24.50000;3
GYRO;7.131;70421.450;1.27182;-1.68965;-1.34757;3
ACCE;7.135;70421.454;4.61602;1.52271;8.88728;3
PRES;7.135;70421.454;1011.3828;3
GYRO;7.140;70421.459;1.32191;-1.83260;-1.32069;3
ACCE;7.144;70421.463;4.73094;1.78129;7.88171;3
AHRS;7.150;70421.469;7.2648;-31.7561;-67.0927;-0.10010;-0.26124;-0.54491;3
MAGN;7.150;70421.470;-34.43750;4.87500;-23.62500;3
GYRO;7.151;70421.470;1.30603;-1.84237;-1.27304;3
ACCE;7.154;70421.474;4.75967;2.00155;6.92403;3
PRES;7.155;70421.474;1011.3730;3
GYRO;7.161;70421.479;1.24128;-1.72264;-1.18386;3
ACCE;7.164;70421.483;4.77883;2.10690;6.31112;3
AHRS;7.170;70421.489;9.2909;-33.6125;-67.5871;-0.09586;-0.28262;-0.55016;3
MAGN;7.171;70421.490;-35.00000;3.43750;-22.56250;3
GYRO;7.171;70421.490;1.13499;-1.52350;-1.07512;3
ACCE;7.175;70421.493;4.72137;2.32716;5.84185;3
PRES;7.175;70421.494;1011.3813;3
GYRO;7.180;70421.499;0.99449;-1.28282;-0.96272;3
ACCE;7.185;70421.504;4.62560;2.61447;5.71735;3
AHRS;7.190;70421.509;11.6617;-35.8317;-67.6979;-0.09018;-0.30800;-0.55321;3
MAGN;7.191;70421.510;-35.93750;2.12500;-21.56250;3
GYRO;7.191;70421.510;0.85888;-1.02259;-0.83689;3
ACCE;7.195;70421.514;4.62560;2.88262;5.75566;3
PRES;7.196;70421.515;1011.3818;3
GYRO;7.201;70421.520;0.73670;-0.77580;-0.70494;3
ACCE;7.205;70421.523;4.76925;3.07416;6.21535;3
AHRS;7.210;70421.529;13.4134;-37.5280;-67.8971;-0.08668;-0.32677;-0.55631;3
MAGN;7.211;70421.530;-36.56250;1.12500;-20.25000;3
GYRO;7.211;70421.530;0.64507;-0.59743;-0.58887;3
ACCE;7.215;70421.534;4.92248;3.12204;6.73250;3
PRES;7.215;70421.534;1011.3862;3
GYRO;7.220;70421.539;0.59498;-0.51924;-0.49358;3
ACCE;7.225;70421.543;5.08528;2.98796;7.16345;3
AHRS;7.230;70421.549;15.2515;-38.5426;-67.8813;-0.07872;-0.34133;-0.55872;3
MAGN;7.235;70421.554;-37.12500;-0.62500;-19.18750;3
GYRO;7.235;70421.554;0.58765;-0.54367;-0.42761;3
ACCE;7.235;70421.554;5.28640;2.87304;7.42203;3
PRES;7.236;70421.555;1011.3833;3
GYRO;7.240;70421.559;0.61575;-0.64385;-0.39828;3
ACCE;7.245;70421.563;5.57370;2.88262;7.56568;3
AHRS;7.250;70421.569;16.4399;-39.3429;-67.9506;-0.07454;-0.35153;-0.56073;3
MAGN;7.251;70421.570;-37.37500;-1.81250;-18.18750;3
GYRO;7.251;70421.570;0.67562;-0.78191;-0.40317;3
ACCE;7.255;70421.573;6.01423;2.98796;7.55610;3
PRES;7.255;70421.574;1011.3892;3
GYRO;7.260;70421.579;0.75259;-0.92729;-0.43371;3
ACCE;7.265;70421.583;6.48350;3.05500;7.54652;3
AHRS;7.270;70421.589;17.0881;-39.6568;-67.9899;-0.07168;-0.35625;-0.56192;3
MAGN;7.271;70421.590;-37.50000;-2.43750;-17.43750;3
GYRO;7.271;70421.590;0.83078;-1.08001;-0.49847;3
ACCE;7.275;70421.594;6.76123;3.08373;7.39329;3
PRES;7.276;70421.595;1011.3931;3
GYRO;7.281;70421.599;0.91141;-1.23761;-0.59376;3
ACCE;7.285;70421.604;6.75165;3.11246;7.20176;3
AHRS;7.290;70421.609;17.9706;-40.5992;-67.8322;-0.06965;-0.36610;-0.56187;3
MAGN;7.291;70421.610;-37.43750;-3.31250;-16.56250;3
GYRO;7.291;70421.610;0.99205;-1.37567;-0.69516;3
ACCE;7.295;70421.613;6.55054;3.23696;7.02938;3
PRES;7.295;70421.614;1011.3945;3
GYRO;7.301;70421.619;1.06901;-1.48562;-0.78069;3
ACCE;7.304;70421.623;6.31112;3.40934;6.89530;3
AHRS;7.310;70421.629;18.9175;-41.9373;-67.6133;-0.06889;-0.37869;-0.56135;3
MAGN;7.311;70421.630;-37.56250;-4.18750;-15.81250;3
GYRO;7.311;70421.630;1.13743;-1.57970;-0.83322;3
ACCE;7.315;70421.633;6.11958;3.66792;6.77080;3
PRES;7.315;70421.634;1011.3931;3
GYRO;7.320;70421.640;1.20096;-1.66522;-0.84910;3
ACCE;7.324;70421.643;6.07170;3.90734;6.49307;3
AHRS;7.330;70421.649;20.3400;-43.6629;-67.3913;-0.06670;-0.39547;-0.56153;3
MAGN;7.331;70421.649;-37.81250;-4.75000;-14.93750;3
GYRO;7.331;70421.650;1.26083;-1.72753;-0.82955;3
ACCE;7.335;70421.654;6.16746;4.03184;6.12916;3
PRES;7.335;70421.654;1011.4058;3
GYRO;7.340;70421.659;1.30481;-1.75685;-0.79290;3
ACCE;7.345;70421.663;6.22492;4.15633;5.73651;3
AHRS;7.351;70421.669;22.1081;-45.4551;-67.1132;-0.06222;-0.41374;-0.56211;3
MAGN;7.351;70421.670;-37.93750;-5.50000;-14.18750;3
GYRO;7.352;70421.670;1.33291;-1.72020;-0.70372;3
ACCE;7.354;70421.674;6.14831;4.29999;5.15232;3
PRES;7.356;70421.675;1011.4067;3
GYRO;7.361;70421.680;1.33291;-1.72020;-0.70372;3
ACCE;7.365;70421.684;6.07170;4.42448;4.74052;3
LIGH;7.366;70421.685;1172.0;3
AHRS;7.370;70421.689;23.7606;-47.6021;-66.6688;-0.05965;-0.43345;-0.56143;3
MAGN;7.371;70421.690;-37.93750;-6.25000;-12.56250;3
GYRO;7.371;70421.690;1.29259;-1.52105;-0.57299;3
ACCE;7.374;70421.693;6.08127;4.55856;4.42448;3
PRES;7.375;70421.694;1011.4131;3
GYRO;7.381;70421.699;1.22906;-1.41232;-0.49358;3
ACCE;7.385;70421.704;6.24408;4.67348;4.14676;3
AHRS;7.390;70421.709;25.7816;-50.1210;-65.7163;-0.05426;-0.45649;-0.55848;3
MAGN;7.391;70421.710;-38.18750;-7.00000;-11.06250;3
GYRO;7.391;70421.710;1.15454;-1.29015;-0.41172;3
ACCE;7.395;70421.713;6.38773;4.79798;4.00311;3
PRES;7.395;70421.714;1011.4092;3
GYRO;7.401;70421.720;1.08490;-1.15576;-0.33109;3
ACCE;7.405;70421.723;6.43561;4.89375;3.97437;3
SOUN;7.408;30.28;0.00092;33.29
AHRS;7.411;70421.729;27.1961;-52.2366;-64.8740;-0.05134;-0.47436;-0.55545;3
MAGN;7.412;70421.730;-38.31250;-7.31250;-9.31250;3
GYRO;7.412;70421.730;1.03969;-1.02014;-0.24068;3
ACCE;7.415;70421.733;6.48350;4.92248;4.18506;3
PRES;7.415;70421.734;1011.4014;3
GYRO;7.421;70421.739;1.01892;-0.91752;-0.16005;3
ACCE;7.425;70421.743;6.74207;4.82671;4.43406;3
AHRS;7.430;70421.749;28.6700;-54.3328;-63.7706;-0.04662;-0.49197;-0.55130;3
MAGN;7.431;70421.750;-38.00000;-7.62500;-7.37500;3
GYRO;7.431;70421.750;1.00793;-0.87720;-0.13561;3
ACCE;7.435;70421.754;7.04853;4.66391;4.61602;3
PRES;7.436;70421.755;1011.3945;3
GYRO;7.440;70421.759;1.00060;-0.89064;-0.19426;3
ACCE;7.445;70421.763;7.17303;4.53941;4.66391;3
AHRS;7.450;70421.769;29.5648;-55.9616;-62.8246;-0.04414;-0.50460;-0.54720;3
MAGN;7.451;70421.770;-38.25000;-7.62500;-5.75000;3
GYRO;7.451;70421.770;1.00671;-0.93096;-0.28711;3
ACCE;7.455;70421.773;7.08684;4.66391;4.75967;3
PRES;7.455;70421.774;1011.3872;3
GYRO;7.461;70421.779;1.04580;-0.98105;-0.35797;3
ACCE;7.464;70421.783;6.99107;4.80756;4.87459;3
AHRS;7.470;70421.789;30.1817;-57.4824;-61.8298;-0.04268;-0.51559;-0.54234;3
MAGN;7.471;70421.790;-38.37500;-7.87500;-4.56250;3
GYRO;7.471;70421.790;1.12399;-1.06291;-0.38362;3
ACCE;7.474;70421.793;6.99107;5.00867;4.83629;3
PRES;7.475;70421.794;1011.3965;3
GYRO;7.481;70421.799;1.22295;-1.15820;-0.37996;3
ACCE;7.485;70421.804;7.03895;5.21936;4.52983;3
AHRS;7.490;70421.809;31.0566;-59.0298;-60.8852;-0.03965;-0.52727;-0.53853;3
MAGN;7.491;70421.810;-38.25000;-8.06250;-3.37500;3
GYRO;7.491;70421.810;1.31825;-1.23273;-0.35919;3
ACCE;7.495;70421.813;6.97192;5.27682;4.20422;3
PRES;7.495;70421.814;1011.4048;3
GYRO;7.501;70421.819;1.38544;-1.29381;-0.32132;3
ACCE;7.505;70421.824;6.85699;5.36301;3.96480;3
AHRS;7.510;70421.829;32.1087;-60.5924;-59.9480;-0.03536;-0.53925;-0.53540;3
MAGN;7.511;70421.830;-38.62500;-9.06250;-2.06250;3
GYRO;7.511;70421.830;1.43187;-1.35979;-0.26634;3
ACCE;7.515;70421.834;6.78996;5.41090;3.75411;3
PRES;7.516;70421.835;1011.3950;3
GYRO;7.520;70421.839;1.47096;-1.42576;-0.20159;3
ACCE;7.524;70421.843;6.77080;5.57370;3.67749;3
AHRS;7.530;70421.849;33.1166;-62.6263;-58.6625;-0.03176;-0.55357;-0.53028;3
MAGN;7.530;70421.850;-39.06250;-9.37500;-0.56250;3
GYRO;7.531;70421.850;1.51006;-1.49784;-0.13928;3
ACCE;7.535;70421.854;7.19218;5.51624;3.40934;3
PRES;7.535;70421.854;1011.3970;3
GYRO;7.540;70421.859;1.54427;-1.58092;-0.10629;3
ACCE;7.545;70421.863;7.67102;5.37259;2.96881;3
AHRS;7.550;70421.869;34.2611;-65.0457;-57.0417;-0.02710;-0.57002;-0.52388;3
MAGN;7.551;70421.870;-39.00000;-10.12500;1.06250;3
GYRO;7.551;70421.870;1.56504;-1.65422;-0.14416;3
ACCE;7.554;70421.873;7.88171;5.20021;2.19309;3
PRES;7.555;70421.874;1011.3994;3
GYRO;7.560;70421.879;1.56015;-1.67988;-0.23824;3
ACCE;7.565;70421.884;7.82425;5.29597;1.72383;3
AHRS;7.570;70421.889;35.0737;-67.8203;-55.1800;-0.02474;-0.58729;-0.51549;3
MAGN;7.570;70421.890;-38.87500;-10.37500;2.25000;3
GYRO;7.571;70421.890;1.53449;-1.62857;-0.34575;3
ACCE;7.574;70421.893;7.67102;5.47793;1.37906;3
PRES;7.575;70421.894;1011.3916;3
GYRO;7.580;70421.899;1.49418;-1.54793;-0.42394;3
ACCE;7.585;70421.904;7.37414;5.68862;1.19710;3
AHRS;7.590;70421.909;35.6858;-71.4206;-52.8384;-0.02440;-0.60828;-0.50407;3
MAGN;7.591;70421.910;-39.00000;-11.00000;4.12500;3
GYRO;7.591;70421.910;1.45142;-1.46974;-0.45937;3
ACCE;7.594;70421.914;7.07726;5.87058;1.13964;3
PRES;7.596;70421.915;1011.3892;3
GYRO;7.600;70421.920;1.40377;-1.43431;-0.46059;3
ACCE;7.604;70421.923;6.86657;5.96635;1.19710;3
AHRS;7.610;70421.929;36.4911;-74.3693;-50.7430;-0.02057;-0.62552;-0.49518;3
MAGN;7.610;70421.930;-38.43750;-11.00000;5.93750;3
GYRO;7.611;70421.930;1.35368;-1.45752;-0.44960;3
ACCE;7.615;70421.934;6.89530;5.93762;1.41737;3
PRES;7.615;70421.934;1011.3843;3
GYRO;7.621;70421.940;1.31336;-1.55038;-0.45082;3
ACCE;7.625;70421.943;7.02938;5.79397;1.59933;3
AHRS;7.630;70421.949;37.6411;-77.3337;-48.7070;-0.01439;-0.64263;-0.48838;3
MAGN;7.630;70421.950;-38.25000;-11.43750;7.37500;3
GYRO;7.631;70421.950;1.34757;-1.91690;-0.53390;3
ACCE;7.635;70421.954;6.93361;5.71735;1.78129;3
PRES;7.635;70421.954;1011.3940;3
GYRO;7.640;70421.959;1.34757;-1.91690;-0.53390;3
ACCE;7.644;70421.963;6.66546;5.71735;1.78129;3
AHRS;7.650;70421.969;38.3902;-80.0726;-46.8125;-0.01032;-0.65752;-0.48133;3
MAGN;7.651;70421.970;-38.37500;-11.50000;9.18750;3
GYRO;7.651;70421.970;1.54671;-2.39826;-0.63408;3
ACCE;7.654;70421.973;6.45477;5.73651;1.40779;3
PRES;7.655;70421.974;1011.3979;3
GYRO;7.660;70421.979;1.66766;-2.59618;-0.65363;3
ACCE;7.665;70421.984;6.33985;5.83228;0.87149;3
AHRS;7.670;70421.989;39.3071;-83.0201;-45.3128;-0.00800;-0.67299;-0.47736;3
MAGN;7.670;70421.990;-38.06250;-11.62500;11.06250;3
GYRO;7.671;70421.990;1.76907;-2.74767;-0.65729;3
ACCE;7.674;70421.994;6.38773;5.90889;0.10534;3
PRES;7.676;70421.995;1011.3896;3
GYRO;7.680;70422.000;1.83870;-2.84175;-0.65607;3
ACCE;7.685;70422.004;6.46434;5.93762;-0.63207;3
AHRS;7.690;70422.009;40.0527;-86.8937;-43.0933;-0.00604;-0.69226;-0.46955;3
MAGN;7.691;70422.010;-37.50000;-11.62500;13.31250;3
GYRO;7.691;70422.010;1.86680;-2.87840;-0.66462;3
ACCE;7.695;70422.013;6.59842;5.89931;-1.19710;3
PRES;7.695;70422.014;1011.3867;3
GYRO;7.701;70422.019;1.85214;-2.91627;-0.70494;3
ACCE;7.705;70422.023;6.82826;5.85143;-1.38864;3
AHRS;7.710;70422.029;40.9108;-92.4677;-39.8586;-0.00338;-0.71851;-0.45818;3
MAGN;7.711;70422.030;-36.56250;-11.56250;15.25000;3
GYRO;7.711;70422.030;1.82527;-2.99446;-0.78191;3
GNSS;7.712;1491390064.835;39.993934;-0.073824;117.790;209.582;16.0;0.4;17;14
GNSS;7.715;1491390064.835;39.993934;-0.073824;117.790;209.582;16.0;0.4;17;14
ACCE;7.716;70422.034;6.82826;5.82270;-1.67594;3
LIGH;7.717;70422.035;564.0;3
PRES;7.717;70422.035;1011.3911;3
GYRO;7.721;70422.039;1.81427;-3.06654;-0.87109;3
ACCE;7.725;70422.043;6.67503;5.79397;-1.88663;3
AHRS;7.730;70422.049;41.3284;-97.2655;-36.9066;-0.00104;-0.73992;-0.44695;3
MAGN;7.733;70422.051;-35.56250;-11.68750;18.18750;3
GYRO;7.733;70422.052;1.81916;-3.13496;-0.95539;3
ACCE;7.740;70422.059;6.15789;5.92804;-2.08774;3
PRES;7.741;70422.059;1011.3901;3
GYRO;7.741;70422.060;1.83260;-3.22781;-1.02625;3
ACCE;7.745;70422.063;5.98550;6.01423;-2.22182;3
AHRS;7.750;70422.069;41.7234;-103.4032;-33.4804;0.00012;-0.76584;-0.43444;3
MAGN;7.751;70422.070;-34.00000;-11.87500;20.81250;3
GYRO;7.751;70422.070;1.85459;-3.33899;-1.07757;3
ACCE;7.755;70422.074;5.51624;6.17704;-2.67193;3
PRES;7.756;70422.075;1011.3936;3
GYRO;7.760;70422.079;1.88513;-3.44284;-1.09589;3
ACCE;7.765;70422.084;5.04698;6.27281;-3.22738;3
AHRS;7.770;70422.089;42.0716;-108.6357;-30.4540;0.00290;-0.78651;-0.42432;3
MAGN;7.771;70422.090;-32.56250;-11.81250;24.25000;3
GYRO;7.771;70422.090;1.90590;-3.51736;-1.07634;3
ACCE;7.774;70422.093;4.69264;6.35900;-3.66792;3
PRES;7.775;70422.094;1011.3760;3
GYRO;7.780;70422.099;1.90468;-3.57356;-1.03603;3
ACCE;7.785;70422.104;4.38618;6.38773;-4.04141;3
AHRS;7.790;70422.109;42.7158;-115.3856;-26.3696;0.00997;-0.81080;-0.41323;3
MAGN;7.790;70422.110;-30.75000;-11.56250;27.18750;3
GYRO;7.791;70422.110;1.88513;-3.63343;-0.98594;3
ACCE;7.795;70422.113;4.03184;6.46434;-4.21380;3
PRES;7.795;70422.114;1011.3770;3
GYRO;7.800;70422.120;1.87169;-3.69573;-0.94073;3
ACCE;7.804;70422.123;3.78284;6.33985;-4.24253;3
AHRS;7.810;70422.129;42.6774;-121.2785;-23.1192;0.01212;-0.83109;-0.40222;3
MAGN;7.810;70422.130;-29.18750;-11.00000;30.18750;3
GYRO;7.811;70422.130;1.88269;-3.78859;-0.90652;3
ACCE;7.815;70422.134;3.48596;6.11958;-4.37660;3
PRES;7.815;70422.134;1011.3730;3
GYRO;7.820;70422.139;1.90712;-3.93031;-0.88209;3
ACCE;7.824;70422.143;3.27527;5.80354;-4.35745;3
AHRS;7.830;70422.149;42.7360;-128.7321;-18.8075;0.01833;-0.85407;-0.38991;3
MAGN;7.830;70422.150;-26.56250;-10.06250;32.56250;3
GYRO;7.831;70422.150;1.94866;-4.12701;-0.87598;3
ACCE;7.835;70422.154;3.19865;5.57370;-4.24253;3
PRES;7.836;70422.155;1011.3784;3
GYRO;7.840;70422.159;2.02196;-4.40434;-0.90042;3
ACCE;7.844;70422.163;3.00712;5.41090;-4.48195;3
AHRS;7.850;70422.169;42.0536;-134.7740;-15.9362;0.01719;-0.87246;-0.37778;3
MAGN;7.851;70422.170;-23.93750;-8.93750;35.06250;3
GYRO;7.851;70422.170;2.14047;-4.72932;-0.95295;3
ACCE;7.855;70422.173;2.64320;5.24809;-5.13317;3
PRES;7.855;70422.174;1011.3843;3
GYRO;7.860;70422.179;2.28219;-5.02009;-1.02137;3
ACCE;7.865;70422.184;2.27928;5.00867;-5.89931;3
AHRS;7.870;70422.189;41.1754;-142.2560;-12.3495;0.01780;-0.89291;-0.36338;3
MAGN;7.870;70422.190;-21.00000;-7.87500;37.75000;3
GYRO;7.871;70422.190;2.41414;-5.22901;-1.10200;3
ACCE;7.874;70422.193;1.84832;4.78840;-6.64630;3
PRES;7.875;70422.194;1011.3853;3
GYRO;7.880;70422.200;2.50821;-5.37928;-1.18874;3
ACCE;7.885;70422.204;1.24498;4.66391;-7.39329;3
AHRS;7.890;70422.209;39.6964;-149.5052;-9.5017;0.01382;-0.91176;-0.34694;3
MAGN;7.890;70422.210;-17.68750;-6.62500;40.12500;3
GYRO;7.891;70422.210;2.55220;-5.50145;-1.33291;3
ACCE;7.894;70422.213;0.67995;4.51068;-7.81467;3
PRES;7.895;70422.214;1011.3867;3
GYRO;7.900;70422.219;2.55220;-5.50145;-1.33291;3
ACCE;7.905;70422.223;0.18196;4.32872;-7.97748;3
AHRS;7.910;70422.229;37.2923;-158.6024;-5.3966;0.01546;-0.93280;-0.32210;3
MAGN;7.910;70422.230;-13.62500;-5.50000;42.75000;3
GYRO;7.911;70422.230;2.44713;-5.64317;-1.44897;3
ACCE;7.915;70422.234;-0.31603;4.16591;-8.34140;3
PRES;7.916;70422.235;1011.3926;3
GYRO;7.920;70422.239;2.42269;-5.65783;-1.47952;3
ACCE;7.924;70422.243;-0.97683;4.07014;-8.67659;3
AHRS;7.930;70422.249;34.9106;-166.5000;-2.7080;0.01286;-0.94791;-0.30045;3
MAGN;7.931;70422.250;-9.43750;-4.00000;45.18750;3
GYRO;7.931;70422.250;2.40925;-5.60408;-1.48318;3
ACCE;7.935;70422.253;-1.58975;3.91691;-9.19373;3
PRES;7.935;70422.254;1011.3892;3
GYRO;7.940;70422.259;2.37749;-5.47213;-1.46119;3
ACCE;7.945;70422.263;-2.25055;3.84030;-9.83538;3
AHRS;7.950;70422.269;31.8119;-175.4718;0.6797;0.01653;-0.96088;-0.27362;3
MAGN;7.952;70422.270;-4.75000;-2.06250;47.12500;3
GYRO;7.952;70422.270;2.27853;-5.27788;-1.41110;3
ACCE;7.954;70422.273;-2.81558;3.84030;-10.63983;3
PRES;7.955;70422.274;1011.4028;3
SOUN;7.958;26.09;0.00080;32.00
GYRO;7.962;70422.279;2.10993;-5.04330;-1.33046;3
ACCE;7.965;70422.284;-3.20823;3.85945;-11.47301;3
AHRS;7.970;70422.289;29.0582;177.1306;2.5213;-0.01501;0.96762;0.25127;3
MAGN;7.971;70422.290;0.37500;-0.56250;47.68750;3
GYRO;7.971;70422.290;1.89613;-4.73054;-1.22051;3
ACCE;7.975;70422.293;-3.52426;3.96480;-12.24874;3
PRES;7.975;70422.294;1011.4019;3
GYRO;7.980;70422.299;1.64934;-4.33959;-1.09223;3
ACCE;7.985;70422.304;-3.73495;4.09887;-12.68927;3
AHRS;7.990;70422.309;25.6053;169.8605;4.3332;-0.01715;0.97137;0.22383;3
MAGN;7.991;70422.310;5.50000;1.25000;48.18750;3
GYRO;7.991;70422.310;1.36345;-3.91076;-0.94806;3
ACCE;7.995;70422.314;-3.86903;4.15633;-13.09149;3
PRES;7.996;70422.315;1011.4087;3
GYRO;8.000;70422.320;1.05191;-3.42695;-0.79168;3
ACCE;8.005;70422.323;-3.93607;4.17549;-13.25430;3
AHRS;8.010;70422.329;23.2976;164.3239;5.1552;-0.01613;0.97051;0.20583;3
MAGN;8.011;70422.330;9.62500;2.75000;47.75000;3
GYRO;8.011;70422.330;0.73793;-2.87229;-0.62430;3
ACCE;8.015;70422.334;-3.93607;4.22337;-13.12022;3
PRES;8.015;70422.334;1011.4204;3
GYRO;8.020;70422.339;0.44838;-2.27486;-0.44960;3
ACCE;8.024;70422.343;-3.93607;4.27126;-12.70842;3
AHRS;8.030;70422.349;21.0509;159.7201;5.5024;-0.01433;0.96824;0.18792;3
MAGN;8.031;70422.350;13.00000;3.68750;47.31250;3
GYRO;8.032;70422.350;0.19914;-1.67744;-0.27611;3
ACCE;8.035;70422.353;-3.92649;4.26168;-12.18170;3
PRES;8.035;70422.354;1011.4204;3
GYRO;8.040;70422.359;-0.01955;-1.14110;-0.12095;3
ACCE;8.045;70422.363;-3.85945;4.20422;-11.55921;3
AHRS;8.050;70422.369;20.0009;156.2846;5.8506;-0.01355;0.96436;0.18006;3
MAGN;8.051;70422.370;16.06250;4.06250;46.62500;3
GYRO;8.051;70422.370;-0.20769;-0.69150;0.01466;3
ACCE;8.055;70422.373;-3.65834;4.05099;-10.87925;3
PRES;8.055;70422.374;1011.4199;3
GYRO;8.060;70422.379;-0.35430;-0.31398;0.12339;3
ACCE;8.065;70422.384;-3.44765;3.93607;-10.20888;3
LIGH;8.066;70422.385;187.0;3
AHRS;8.070;70422.389;19.6529;154.8940;5.6776;-0.01059;0.96243;0.17699;3
MAGN;8.071;70422.390;18.12500;4.62500;45.87500;3
GYRO;8.071;70422.390;-0.44838;-0.00367;0.20036;3
ACCE;8.074;70422.394;-3.24654;3.88818;-9.65342;3
PRES;8.076;70422.395;1011.4106;3
GYRO;8.081;70422.400;-0.50213;0.24435;0.24801;3
ACCE;8.085;70422.403;-3.12204;3.89776;-9.40442;3
AHRS;8.090;70422.409;19.8636;154.1103;5.7667;-0.00970;0.96071;0.17898;3
MAGN;8.090;70422.410;19.37500;4.75000;45.43750;3
GYRO;8.091;70422.410;-0.52290;0.46548;0.28100;3
ACCE;8.095;70422.413;-3.09331;3.93607;-9.33739;3
PRES;8.095;70422.414;1011.4136;3
GYRO;8.100;70422.419;-0.52534;0.69761;0.31398;3
ACCE;8.105;70422.423;-3.19865;4.03184;-9.38527;3
AHRS;8.110;70422.429;20.5533;154.7252;5.3983;-0.00623;0.96089;0.18402;3
MAGN;8.110;70422.430;20.06250;4.56250;45.31250;3
GYRO;8.111;70422.430;-0.52901;0.95661;0.35675;3
ACCE;8.115;70422.434;-3.30400;4.17549;-9.44273;3
PRES;8.115;70422.434;1011.4097;3
GYRO;8.121;70422.439;-0.54245;1.24250;0.41783;3
ACCE;8.124;70422.443;-3.31358;4.26168;-9.51935;3
AHRS;8.130;70422.449;21.2326;155.2734;5.3532;-0.00543;0.96088;0.18959;3
MAGN;8.131;70422.450;20.62500;4.43750;44.87500;3
GYRO;8.131;70422.450;-0.56444;1.55526;0.50335;3
ACCE;8.134;70422.453;-3.24654;4.30956;-9.54808;3
PRES;8.135;70422.454;1011.4150;3
GYRO;8.141;70422.460;-0.59865;1.88513;0.59498;3
ACCE;8.145;70422.463;-3.28484;4.42448;-9.69173;3
AHRS;8.150;70422.469;22.0907;156.8609;4.9675;-0.00328;0.96230;0.19605;3
MAGN;8.150;70422.470;19.37500;4.00000;45.31250;3
GYRO;8.151;70422.470;-0.68539;2.58029;0.80146;3
ACCE;8.155;70422.474;-3.19865;4.47237;-10.03649;3
PRES;8.156;70422.475;1011.4131;3
GYRO;8.160;70422.479;-0.68539;2.58029;0.80146;3
ACCE;8.165;70422.484;-2.99754;4.48195;-10.33337;3
AHRS;8.170;70422.489;22.9082;158.7598;4.6433;-0.00246;0.96399;0.20234;3
MAGN;8.171;70422.490;17.87500;3.43750;45.75000;3
GYRO;8.171;70422.490;-0.84910;3.31578;1.03358;3
ACCE;8.175;70422.493;-2.66235;4.45322;-10.40999;3
PRES;8.175;70422.494;1011.3970;3
GYRO;8.180;70422.499;-0.95417;3.62365;1.12399;3
ACCE;8.185;70422.503;-2.36547;4.41491;-10.25676;3
AHRS;8.190;70422.509;23.7980;162.0599;3.8523;-0.00036;0.96708;0.20868;3
MAGN;8.191;70422.510;15.81250;2.87500;46.18750;3
GYRO;8.191;70422.510;-1.07757;3.83868;1.18386;3
ACCE;8.195;70422.513;-2.19309;4.41491;-10.07480;3
PRES;8.195;70422.514;1011.3994;3
GYRO;8.201;70422.520;-1.21807;3.98406;1.23273;3
ACCE;8.204;70422.523;-1.93451;4.38618;-9.86411;3
AHRS;8.210;70422.529;25.1207;166.4572;2.8061;0.00190;0.96960;0.21870;3
MAGN;8.210;70422.530;13.56250;2.37500;46.31250;3
GYRO;8.211;70422.530;-1.33779;4.10868;1.28526;3
ACCE;8.215;70422.534;-1.61848;4.40533;-9.48104;3
PRES;8.215;70422.534;1011.4092;3
GYRO;8.220;70422.539;-1.42087;4.21864;1.33657;3
ACCE;8.224;70422.543;-1.21625;4.41491;-9.24162;3
AHRS;8.230;70422.549;26.3146;171.0009;1.6917;0.00353;0.97091;0.22803;3
MAGN;8.234;70422.553;10.68750;1.37500;46.87500;3
GYRO;8.235;70422.554;-1.47829;4.34081;1.38056;3
ACCE;8.236;70422.555;-0.96726;4.51068;-9.30866;3
PRES;8.236;70422.555;1011.4063;3
GYRO;8.240;70422.559;-1.52838;4.52285;1.42820;3
ACCE;8.245;70422.563;-0.90980;4.82671;-9.37569;3
AHRS;8.250;70422.569;28.3994;177.7526;-0.2708;0.00710;0.96925;0.24521;3
MAGN;8.251;70422.570;7.87500;0.56250;47.18750;3
GYRO;8.251;70422.570;-1.58458;4.75620;1.52105;3
ACCE;8.255;70422.573;-0.48842;4.93206;-9.22246;3
PRES;8.255;70422.574;1011.4077;3
GYRO;8.261;70422.580;-1.64934;5.00176;1.63834;3
ACCE;8.265;70422.584;0.01915;4.83629;-8.99262;3
AHRS;8.270;70422.589;29.5921;-178.1640;-1.3879;-0.00762;-0.96670;-0.25552;3
MAGN;8.271;70422.590;4.00000;-0.62500;47.12500;3
GYRO;8.271;70422.590;-1.72264;5.23512;1.73608;3
ACCE;8.275;70422.593;0.45969;4.77883;-8.67659;3
PRES;8.275;70422.594;1011.4063;3
GYRO;8.280;70422.600;-1.80327;5.44159;1.79717;3
ACCE;8.284;70422.603;0.94810;4.80756;-8.21690;3
AHRS;8.290;70422.609;31.2325;-171.5558;-3.6967;-0.01117;-0.96061;-0.27061;3
MAGN;8.291;70422.610;0.12500;-1.56250;46.56250;3
GYRO;8.291;70422.610;-1.89124;5.59430;1.83626;3
ACCE;8.294;70422.613;1.47483;4.84586;-7.71891;3
PRES;8.295;70422.614;1011.4097;3
GYRO;8.300;70422.619;-1.97920;5.67249;1.86803;3
ACCE;8.305;70422.623;2.22182;4.78840;-7.22091;3
AHRS;8.310;70422.629;32.5881;-164.6531;-6.1978;-0.01402;-0.95187;-0.28458;3
MAGN;8.310;70422.630;-4.75000;-3.12500;46.06250;3
GYRO;8.311;70422.630;-2.05373;5.68105;1.87780;3
ACCE;8.315;70422.634;2.89220;4.75967;-6.88572;3
PRES;8.316;70422.635;1011.4209;3
GYRO;8.320;70422.639;-2.11237;5.66761;1.85337;3
ACCE;8.324;70422.643;3.40934;4.87459;-6.33027;3
AHRS;8.330;70422.649;33.8886;-156.3564;-9.5994;-0.01884;-0.93801;-0.30066;3
MAGN;8.331;70422.650;-9.18750;-4.18750;44.43750;3
GYRO;8.331;70422.650;-2.16491;5.64928;1.79594;3
ACCE;8.334;70422.653;3.69665;5.00867;-5.84185;3
PRES;8.335;70422.654;1011.4150;3
GYRO;8.340;70422.659;-2.21622;5.62240;1.73608;3
ACCE;8.345;70422.663;3.85945;5.04698;-5.53539;3
AHRS;8.350;70422.669;34.9042;-147.8143;-13.3145;-0.02369;-0.92004;-0.31687;3
MAGN;8.351;70422.670;-13.93750;-5.06250;42.50000;3
GYRO;8.351;70422.670;-2.25898;5.60774;1.70676;3
ACCE;8.354;70422.673;4.13718;4.94163;-5.14275;3
PRES;8.355;70422.674;1011.4087;3
GYRO;8.360;70422.679;-2.28952;5.60896;1.70676;3
ACCE;8.365;70422.684;4.42448;4.91290;-4.63517;3
AHRS;8.370;70422.689;35.5818;-138.9637;-17.3395;-0.02855;-0.89773;-0.33320;3
MAGN;8.370;70422.690;-18.25000;-6.00000;40.12500;3
GYRO;8.371;70422.690;-2.31151;5.60408;1.71775;3
ACCE;8.374;70422.693;4.67348;4.91290;-4.03184;3
PRES;8.375;70422.694;1011.4077;3
GYRO;8.380;70422.699;-2.32617;5.56620;1.73486;3
ACCE;8.384;70422.703;4.96079;4.84586;-3.36146;3
AHRS;8.390;70422.709;36.0775;-130.3499;-21.2869;-0.03162;-0.87215;-0.34994;3
MAGN;8.390;70422.710;-22.68750;-7.06250;36.81250;3
GYRO;8.391;70422.710;-2.34206;5.48801;1.75196;3
ACCE;8.395;70422.714;5.33428;4.76925;-2.70066;3
PRES;8.396;70422.715;1011.4116;3
SOUN;8.399;44.78;0.00137;36.69
GYRO;8.400;70422.720;-2.36649;5.37317;1.75563;3
ACCE;8.405;70422.723;5.81312;4.74052;-1.81002;3
AHRS;8.410;70422.729;35.8981;-121.3466;-25.5437;-0.03615;-0.84226;-0.36504;3
MAGN;8.410;70422.730;-26.62500;-7.37500;33.25000;3
GYRO;8.412;70422.730;-2.38970;4.97733;1.66400;3
ACCE;8.415;70422.734;6.30154;4.70221;-0.90022;3
LIGH;8.416;70422.735;126.0;3
PRES;8.416;70422.735;1011.4063;3
GYRO;8.420;70422.739;-2.38970;4.97733;1.66400;3
ACCE;8.424;70422.743;6.84742;4.62560;0.10534;3
AHRS;8.430;70422.749;35.3734;-111.6897;-30.2799;-0.04126;-0.80559;-0.38239;3
MAGN;8.431;70422.750;-30.37500;-7.75000;29.56250;3
GYRO;8.431;70422.750;-2.27853;4.22108;1.43187;3
ACCE;8.435;70422.753;7.26880;4.57771;1.04387;3
PRES;8.435;70422.754;1011.4058;3
GYRO;8.440;70422.759;-2.27853;4.22108;1.43187;3
ACCE;8.445;70422.763;7.49864;4.59687;1.69509;3
AHRS;8.450;70422.769;34.2289;-103.6255;-34.2797;-0.04752;-0.77144;-0.39516;3
MAGN;8.451;70422.770;-33.18750;-7.93750;25.56250;3
GYRO;8.451;70422.770;-2.00975;3.26569;1.09711;3
ACCE;8.455;70422.773;7.75721;4.56814;2.21224;3
PRES;8.455;70422.774;1011.4023;3
GYRO;8.460;70422.779;-1.82649;2.80509;0.94562;3
ACCE;8.465;70422.784;8.02536;4.51068;2.58574;3
AHRS;8.470;70422.789;32.8299;-94.9227;-38.9034;-0.05522;-0.73007;-0.41230;3
MAGN;8.470;70422.790;-35.31250;-7.75000;21.56250;3
GYRO;8.471;70422.790;-1.62857;2.36649;0.80023;3
ACCE;8.475;70422.794;8.14986;4.53941;2.89220;3
PRES;8.476;70422.795;1011.4199;3
GYRO;8.480;70422.800;-1.43065;1.94744;0.66462;3
ACCE;8.485;70422.803;8.16902;4.63517;2.98796;3
AHRS;8.490;70422.809;31.5728;-89.6503;-41.7155;-0.06122;-0.70260;-0.42222;3
MAGN;8.490;70422.810;-37.00000;-7.37500;18.00000;3
GYRO;8.491;70422.810;-1.23883;1.56992;0.55589;3
ACCE;8.495;70422.814;8.19775;4.72137;2.87304;3
PRES;8.496;70422.814;1011.4214;3
GYRO;8.500;70422.819;-1.06413;1.25350;0.47403;3
ACCE;8.504;70422.823;8.21690;4.77883;2.79643;3
AHRS;8.510;70422.829;30.4433;-84.6110;-44.5298;-0.06638;-0.67462;-0.43393;3
MAGN;8.510;70422.830;-38.06250;-6.75000;14.87500;3
GYRO;8.511;70422.830;-0.91263;0.98594;0.41050;3
ACCE;8.515;70422.834;8.25521;4.76925;2.73897;3
PRES;8.515;70422.834;1011.4224;3
GYRO;8.520;70422.839;-0.78802;0.75992;0.35430;3
ACCE;8.524;70422.843;8.32224;4.74052;2.65278;3
AHRS;8.530;70422.849;29.6183;-82.0320;-46.0764;-0.07082;-0.65934;-0.43984;3
MAGN;8.531;70422.850;-38.87500;-6.62500;12.81250;3
GYRO;8.531;70422.850;-0.68539;0.57055;0.30543;3
ACCE;8.535;70422.853;8.37971;4.70221;2.60489;3
PRES;8.535;70422.854;1011.4106;3
GYRO;8.540;70422.859;-0.59620;0.41417;0.26389;3
ACCE;8.545;70422.864;8.37013;4.72137;2.53785;3
AHRS;8.550;70422.869;28.9081;-79.5911;-47.5851;-0.07456;-0.64448;-0.44634;3
MAGN;8.550;70422.870;-39.31250;-6.31250;11.06250;3
GYRO;8.551;70422.870;-0.51557;0.29322;0.22846;3
ACCE;8.555;70422.874;8.37013;4.72137;2.48039;3
PRES;8.556;70422.875;1011.4160;3
GYRO;8.560;70422.879;-0.44349;0.20159;0.19792;3
ACCE;8.565;70422.884;8.32224;4.72137;2.43251;3
AHRS;8.570;70422.889;28.4094;-78.5517;-48.3880;-0.07824;-0.63764;-0.44925;3
MAGN;8.570;70422.890;-39.87500;-6.12500;10.18750;3
GYRO;8.571;70422.890;-0.37996;0.12950;0.17349;3
ACCE;8.574;70422.893;8.33182;4.72137;2.29843;3
PRES;8.575;70422.894;1011.4146;3
GYRO;8.580;70422.899;-0.32376;0.08063;0.16005;3
ACCE;8.585;70422.903;8.37971;4.70221;2.12605;3
AHRS;8.592;70422.909;28.1050;-77.6272;-49.1075;-0.08058;-0.63167;-0.45253;3
MAGN;8.592;70422.910;-40.31250;-6.00000;9.75000;3
GYRO;8.592;70422.910;-0.27367;0.06109;0.15638;3
ACCE;8.595;70422.914;8.41801;4.71179;1.91536;3
PRES;8.595;70422.914;1011.4189;3
GYRO;8.600;70422.919;-0.23702;0.07208;0.16249;3
ACCE;8.604;70422.923;8.45632;4.74052;1.71425;3
AHRS;8.610;70422.929;27.8148;-77.2765;-49.5392;-0.08347;-0.62899;-0.45394;3
MAGN;8.610;70422.930;-40.06250;-5.68750;9.56250;3
GYRO;8.611;70422.930;-0.22358;0.10996;0.17471;3
ACCE;8.615;70422.934;8.45632;4.77883;1.56102;3
PRES;8.615;70422.934;1011.3984;3
GYRO;8.620;70422.939;-0.22724;0.17226;0.18937;3
ACCE;8.624;70422.943;8.45632;4.74052;1.51314;3
AHRS;8.630;70422.949;27.6976;-77.2412;-49.7360;-0.08518;-0.62847;-0.45455;3
MAGN;8.631;70422.950;-39.93750;-5.56250;9.12500;3
GYRO;8.631;70422.950;-0.24679;0.24557;0.19914;3
ACCE;8.634;70422.954;8.41801;4.69264;1.57060;3
PRES;8.636;70422.955;1011.4131;3
GYRO;8.640;70422.959;-0.26878;0.31887;0.20403;3
ACCE;8.645;70422.964;8.35098;4.65433;1.72383;3
AHRS;8.650;70422.969;27.4315;-76.9965;-49.9786;-0.08728;-0.62652;-0.45497;3
MAGN;8.650;70422.970;-40.06250;-5.37500;8.68750;3
GYRO;8.651;70422.970;-0.28466;0.37507;0.20403;3
ACCE;8.655;70422.973;8.28394;4.63517;1.85790;3
PRES;8.655;70422.974;1011.4072;3
GYRO;8.660;70422.980;-0.28833;0.40806;0.20281;3
ACCE;8.665;70422.984;8.19775;4.63517;2.01113;3
AHRS;8.670;70422.989;27.2818;-76.7259;-50.1492;-0.08812;-0.62466;-0.45550;3
MAGN;8.670;70422.990;-40.06250;-5.37500;8.12500;3
GYRO;8.671;70422.990;-0.28588;0.41417;0.19792;3
ACCE;8.675;70422.994;8.19775;4.59687;2.14520;3
PRES;8.675;70422.994;1011.4136;3
GYRO;8.681;70423.000;-0.28100;0.38851;0.19181;3
ACCE;8.685;70423.003;8.21690;4.53941;2.23140;3
AHRS;8.690;70423.009;26.9603;-76.1335;-50.4585;-0.08955;-0.62062;-0.45635;3
MAGN;8.690;70423.010;-40.06250;-5.50000;7.68750;3
GYRO;8.691;70423.010;-0.25412;0.27611;0.15516;3
ACCE;8.695;70423.014;8.24563;4.53941;2.26013;3
PRES;8.695;70423.014;1011.4067;3
GYRO;8.700;70423.019;-0.25412;0.27611;0.15516;3
ACCE;8.705;70423.023;8.26478;4.54898;2.30801;3
AHRS;8.710;70423.029;26.7863;-75.4880;-50.7546;-0.08972;-0.61652;-0.45779;3
MAGN;8.711;70423.030;-40.31250;-5.93750;7.37500;3
GYRO;8.711;70423.030;-0.20281;0.17104;0.10507;3
GNSS;8.712;1491390065.835;39.993936;-0.073824;117.742;209.582;16.0;0.2;17;13
ACCE;8.717;70423.034;8.28394;4.58729;2.31759;3
PRES;8.717;70423.035;1011.4146;3
GNSS;8.718;1491390065.835;39.993936;-0.073824;117.742;209.582;16.0;0.2;17;13
GYRO;8.721;70423.039;-0.17349;0.12339;0.08308;3
ACCE;8.725;70423.043;8.25521;4.57771;2.32716;3
AHRS;8.730;70423.049;26.5387;-75.0530;-51.0188;-0.09104;-0.61346;-0.45861;3
MAGN;8.733;70423.051;-40.06250;-5.37500;6.93750;3
GYRO;8.733;70423.052;-0.14661;0.07941;0.06475;3
ACCE;8.735;70423.054;8.18817;4.59687;2.22182;3
PRES;8.736;70423.054;1011.4141;3
GYRO;8.742;70423.061;-0.12339;0.05620;0.06109;3
ACCE;8.745;70423.064;8.08282;4.62560;2.02071;3
AHRS;8.750;70423.069;26.5024;-74.7079;-51.2478;-0.09112;-0.61130;-0.46001;3
MAGN;8.751;70423.070;-39.93750;-5.56250;6.75000;3
GYRO;8.751;70423.070;-0.11362;0.06842;0.07697;3
ACCE;8.754;70423.073;7.98706;4.69264;1.86748;3
PRES;8.755;70423.074;1011.4131;3
GYRO;8.760;70423.079;-0.11240;0.10140;0.10751;3
ACCE;8.765;70423.084;7.95833;4.73094;1.81959;3
LIGH;8.766;70423.085;193.0;3
AHRS;8.770;70423.089;26.3973;-74.5625;-51.3905;-0.09199;-0.61018;-0.46051;3
MAGN;8.770;70423.090;-39.68750;-4.93750;6.75000;3
GYRO;8.771;70423.090;-0.12217;0.14539;0.14294;3
ACCE;8.774;70423.093;7.92002;4.75010;1.72383;3
PRES;8.775;70423.094;1011.4268;3
GYRO;8.781;70423.099;-0.13683;0.19548;0.17471;3
ACCE;8.785;70423.103;7.93917;4.71179;1.64721;3
AHRS;8.790;70423.109;26.6174;-74.6804;-51.3525;-0.09080;-0.61127;-0.46107;3
MAGN;8.791;70423.110;-39.25000;-4.25000;6.75000;3
GYRO;8.791;70423.111;-0.16005;0.25412;0.20892;3
ACCE;8.795;70423.114;7.98706;4.72137;1.45567;3
PRES;8.796;70423.115;1011.4146;3
GYRO;8.800;70423.119;-0.19670;0.33109;0.24312;3
ACCE;8.804;70423.123;7.96790;4.73094;1.22583;3
AHRS;8.810;70423.129;26.4115;-74.4578;-51.4594;-0.09184;-0.60957;-0.46103;3
MAGN;8.810;70423.130;-39.25000;-3.75000;6.50000;3
GYRO;8.811;70423.130;-0.25290;0.43371;0.28466;3
ACCE;8.815;70423.134;7.91044;4.71179;1.10133;3
PRES;8.815;70423.134;1011.4126;3
GYRO;8.820;70423.139;-0.32498;0.55711;0.33475;3
ACCE;8.824;70423.143;7.89129;4.67348;1.20668;3
AHRS;8.832;70423.149;26.5294;-74.7632;-51.2450;-0.09115;-0.61166;-0.46006;3
MAGN;8.832;70423.150;-39.93750;-3.75000;6.50000;3
GYRO;8.833;70423.150;-0.40317;0.67317;0.38607;3
ACCE;8.835;70423.153;7.92960;4.58729;1.55144;3
PRES;8.835;70423.154;1011.4053;3
GYRO;8.840;70423.159;-0.47159;0.75625;0.42638;3
ACCE;8.845;70423.164;7.95833;4.47237;1.93451;3
AHRS;8.850;70423.169;26.1151;-74.1411;-51.4694;-0.09258;-0.60724;-0.46017;3
MAGN;8.852;70423.170;-40.00000;-3.18750;6.31250;3
GYRO;8.852;70423.170;-0.50824;0.80512;0.44960;3
ACCE;8.854;70423.173;8.02536;4.32872;2.39420;3
PRES;8.855;70423.174;1011.4058;3
GYRO;8.860;70423.179;-0.51191;0.82222;0.45693;3
ACCE;8.865;70423.184;8.05409;4.21380;2.76770;3
WIFI;8.868;70423.144;WAP213;20:17:FF:FF:F2:13;-60
WIFI;8.868;70423.144;WAP141;20:17:FF:FF:F1:41;-49
WIFI;8.868;70423.144;WAP317;20:17:FF:FF:F3:17;-68
WIFI;8.868;70423.144;WAP316;20:17:FF:FF:F3:16;-47
WIFI;8.868;70423.144;WAP140;20:17:FF:FF:F1:40;-64
WIFI;8.868;70423.144;WAP112;20:17:FF:FF:F1:12;-47
WIFI;8.868;70423.144;WAP139;20:17:FF:FF:F1:39;-58
WIFI;8.868;70423.145;WAP106;20:17:FF:FF:F1:06;-58
WIFI;8.868;70423.144;WAP138;20:17:FF:FF:F1:38;-60
WIFI;8.868;70423.145;WAP310;20:17:FF:FF:F3:10;-58
WIFI;8.868;70423.145;WAP159;20:17:FF:FF:F1:59;-83
WIFI;8.868;70423.145;WAP092;20:17:FF:FF:F0:92;-72
WIFI;8.868;70423.144;WAP113;20:17:FF:FF:F1:13;-58
WIFI;8.868;70423.145;WAP297;20:17:FF:FF:F2:97;-72
WIFI;8.868;70423.144;WAP298;20:17:FF:FF:F2:98;-75
WIFI;8.868;70423.144;WAP093;20:17:FF:FF:F0:93;-69
WIFI;8.868;70423.145;WAP022;20:17:FF:FF:F0:22;-79
WIFI;8.868;70423.145;WAP107;20:17:FF:FF:F1:07;-82
WIFI;8.868;70423.145;WAP311;20:17:FF:FF:F3:11;-82
WIFI;8.868;70423.144;WAP180;20:17:FF:FF:F1:80;-76
WIFI;8.868;70423.144;WAP044;20:17:FF:FF:F0:44;-72
WIFI;8.868;70413.223;WAP281;20:17:FF:FF:F2:81;-82
WIFI;8.868;70423.144;WAP115;20:17:FF:FF:F1:15;-86
WIFI;8.868;70423.144;WAP319;20:17:FF:FF:F3:19;-76
WIFI;8.868;70423.145;WAP313;20:17:FF:FF:F3:13;-84
WIFI;8.868;70423.145;WAP109;20:17:FF:FF:F1:09;-83
WIFI;8.868;70423.144;WAP206;20:17:FF:FF:F2:06;-78
WIFI;8.868;70413.223;WAP045;20:17:FF:FF:F0:45;-88
WIFI;8.868;70423.144;WAP078;20:17:FF:FF:F0:78;-87
WIFI;8.868;70423.145;WAP153;20:17:FF:FF:F1:53;-85
WIFI;8.868;70413.223;WAP076;20:17:FF:FF:F0:76;-94
WIFI;8.868;70413.223;WAP279;20:17:FF:FF:F2:79;-91
WIFI;8.868;70419.767;WAP025;20:17:FF:FF:F0:25;-87
WIFI;8.868;70423.145;WAP021;20:17:FF:FF:F0:21;-87
WIFI;8.868;70423.145;WAP154;20:17:FF:FF:F1:54;-86
WIFI;8.868;70423.145;WAP181;20:17:FF:FF:F1:81;-82
WIFI;8.868;70413.223;WAP028;20:17:FF:FF:F0:28;-85
WIFI;8.868;70419.767;WAP211;20:17:FF:FF:F2:11;-88
WIFI;8.868;70419.767;WAP321;20:17:FF:FF:F3:21;-89
WIFI;8.868;70423.145;WAP077;20:17:FF:FF:F0:77;-81
WIFI;8.868;70423.144;WAP171;20:17:FF:FF:F1:71;-84
WIFI;8.868;70423.144;WAP104;20:17:FF:FF:F1:04;-90
WIFI;8.868;70423.144;WAP075;20:17:FF:FF:F0:75;-94
AHRS;8.894;70423.189;25.7619;-73.3530;-51.7461;-0.09322;-0.60192;-0.46098;3
MAGN;8.895;70423.190;-40.25000;-2.75000;6.18750;3
GYRO;8.895;70423.190;-0.48869;0.79535;0.45693;3
ACCE;8.895;70423.194;8.14029;4.11803;2.90177;3
PRES;8.895;70423.195;1011.3975;3
GYRO;8.895;70423.200;-0.44838;0.74892;0.45326;3
ACCE;8.896;70423.203;8.15944;4.08930;2.83473;3
AHRS;8.896;70423.209;25.1749;-72.3310;-52.4165;-0.09650;-0.59443;-0.46335;3
MAGN;8.896;70423.210;-40.56250;-2.43750;5.56250;3
GYRO;8.896;70423.210;-0.40195;0.73059;0.45693;3
ACCE;8.896;70423.214;8.13071;4.10845;2.79643;3
PRES;8.896;70423.214;1011.4004;3
GYRO;8.900;70423.219;-0.36408;0.74526;0.46792;3
ACCE;8.904;70423.223;8.09240;4.07014;2.73897;3
AHRS;8.910;70423.229;24.5659;-71.2208;-52.8225;-0.09817;-0.58649;-0.46429;3
MAGN;8.911;70423.230;-40.43750;-2.00000;4.56250;3
GYRO;8.911;70423.230;-0.34086;0.77946;0.48503;3
ACCE;8.915;70423.233;8.08282;4.06057;2.66235;3
PRES;8.915;70423.234;1011.4028;3
GYRO;8.920;70423.240;-0.33353;0.82345;0.50213;3
ACCE;8.924;70423.243;7.98706;3.99353;2.55701;3
AHRS;8.930;70423.249;23.9032;-70.2330;-53.2304;-0.10068;-0.57902;-0.46501;3
MAGN;8.930;70423.250;-40.56250;-1.50000;3.68750;3
GYRO;8.931;70423.250;-0.34575;0.87109;0.52046;3
ACCE;8.935;70423.253;7.80510;3.95522;2.51870;3
PRES;8.935;70423.254;1011.3979;3
GYRO;8.940;70423.259;-0.37874;0.92118;0.54123;3
ACCE;8.945;70423.264;7.65187;3.93607;2.55701;3
SOUN;8.949;33.10;0.00101;34.07
AHRS;8.951;70423.269;23.4320;-69.4977;-53.2098;-0.10076;-0.57373;-0.46379;3
MAGN;8.951;70423.270;-40.56250;-1.50000;2.93750;3
GYRO;8.951;70423.270;-0.48258;1.00548;0.62186;3
ACCE;8.954;70423.274;7.54652;3.92649;2.61447;3
PRES;8.956;70423.275;1011.3906;3
GYRO;8.960;70423.280;-0.48258;1.00548;0.62186;3
ACCE;8.965;70423.284;7.63272;3.93607;2.73897;3
AHRS;8.970;70423.289;22.7728;-68.4921;-53.4211;-0.10219;-0.56616;-0.46349;3
MAGN;8.970;70423.290;-40.75000;-1.68750;2.06250;3
GYRO;8.971;70423.290;-0.57544;1.07024;0.74648;3
ACCE;8.975;70423.293;7.83383;3.81157;2.89220;3
PRES;8.975;70423.294;1011.3984;3
GYRO;8.980;70423.299;-0.61087;1.10200;0.79290;3
ACCE;8.984;70423.303;8.10198;3.56257;2.95923;3
AHRS;8.990;70423.309;22.1535;-67.4337;-53.4534;-0.10226;-0.55842;-0.46237;3
MAGN;8.990;70423.310;-40.43750;-1.50000;1.56250;3
GYRO;8.991;70423.310;-0.64752;1.13621;0.80268;3
ACCE;8.994;70423.314;8.35098;3.22738;3.20823;3
PRES;8.995;70423.314;1011.4048;3
GYRO;9.000;70423.319;-0.69394;1.15331;0.77580;3
ACCE;9.005;70423.323;8.33182;3.26569;3.48596;3
AHRS;9.010;70423.329;21.0993;-66.0689;-53.9975;-0.10653;-0.54720;-0.46308;3
MAGN;9.011;70423.330;-40.75000;-0.93750;0.68750;3
GYRO;9.011;70423.330;-0.73426;1.16675;0.75014;3
ACCE;9.015;70423.333;8.16902;3.39019;3.61046;3
PRES;9.015;70423.334;1011.4087;3
GYRO;9.020;70423.340;-0.75014;1.22295;0.75992;3
ACCE;9.024;70423.343;8.04452;3.32315;3.78284;3
AHRS;9.030;70423.349;19.9811;-64.8112;-54.1814;-0.10995;-0.53658;-0.46143;3
MAGN;9.030;70423.350;-40.37500;-0.93750;-0.31250;3
GYRO;9.031;70423.350;-0.74526;1.30114;0.79779;3
ACCE;9.034;70423.354;7.94875;3.16992;3.98395;3
PRES;9.036;70423.355;1011.4106;3
GYRO;9.040;70423.359;-0.73182;1.37933;0.84544;3
ACCE;9.045;70423.364;7.91044;2.94008;4.13718;3
AHRS;9.050;70423.369;18.9024;-63.3839;-54.8792;-0.11480;-0.52430;-0.46334;3
MAGN;9.051;70423.370;-40.93750;-0.31250;-1.50000;3
GYRO;9.051;70423.370;-0.71838;1.45019;0.88087;3
ACCE;9.054;70423.373;7.85298;2.76770;4.23295;3
PRES;9.055;70423.374;1011.4048;3
GYRO;9.061;70423.379;-0.71960;1.50639;0.89797;3
ACCE;9.064;70423.383;7.82425;2.69108;4.41491;3
AHRS;9.070;70423.389;17.6813;-61.7931;-55.2184;-0.11828;-0.51073;-0.46288;3
MAGN;9.070;70423.390;-40.93750;0.68750;-3.00000;3
GYRO;9.071;70423.390;-0.73670;1.54427;0.90530;3
ACCE;9.074;70423.393;7.86256;2.70066;4.63517;3
PRES;9.075;70423.394;1011.4048;3
GYRO;9.080;70423.400;-0.76480;1.56626;0.90652;3
ACCE;9.085;70423.403;7.92002;2.71024;4.78840;3
AHRS;9.090;70423.409;16.4303;-60.0865;-55.6386;-0.12185;-0.49597;-0.46311;3
MAGN;9.090;70423.410;-41.25000;1.75000;-4.50000;3
GYRO;9.091;70423.410;-0.78435;1.58947;0.91019;3
ACCE;9.095;70423.414;7.91044;2.66235;4.76925;3
PRES;9.096;70423.414;1011.4165;3
GYRO;9.100;70423.419;-0.78679;1.63590;0.92852;3
ACCE;9.104;70423.423;7.78594;2.47082;4.65433;3
AHRS;9.110;70423.429;15.2310;-58.3823;-55.7630;-0.12381;-0.48141;-0.46178;3
MAGN;9.110;70423.430;-41.31250;2.50000;-5.50000;3
GYRO;9.111;70423.430;-0.78435;1.72875;0.96150;3
ACCE;9.115;70423.434;7.69018;2.15478;4.66391;3
LIGH;9.116;70423.435;324.0;3
PRES;9.117;70423.436;1011.4160;3
GYRO;9.120;70423.439;-0.79657;1.84726;0.99449;3
ACCE;9.124;70423.443;7.69975;1.84832;4.86502;3
AHRS;9.130;70423.449;13.8125;-56.4322;-56.1045;-0.12722;-0.46406;-0.46156;3
MAGN;9.131;70423.450;-41.43750;3.37500;-6.56250;3
GYRO;9.131;70423.450;-0.83689;1.93889;0.99938;3
ACCE;9.134;70423.454;7.66145;1.61848;5.00867;3
PRES;9.135;70423.454;1011.4297;3
GYRO;9.140;70423.459;-0.90530;1.99264;0.96150;3
ACCE;9.145;70423.464;7.48906;1.53229;4.97994;3
AHRS;9.150;70423.469;12.2645;-54.6184;-56.1461;-0.13092;-0.44717;-0.45900;3
MAGN;9.150;70423.470;-41.18750;4.25000;-7.75000;3
GYRO;9.151;70423.470;-0.98594;2.03418;0.89675;3
ACCE;9.155;70423.473;7.22091;1.51314;5.13317;3
PRES;9.155;70423.474;1011.4238;3
GYRO;9.160;70423.480;-1.07757;2.07205;0.83933;3
ACCE;9.165;70423.483;6.90488;1.39821;5.32470;3
AHRS;9.170;70423.489;10.8786;-52.5145;-56.4301;-0.13331;-0.42827;-0.45904;3
MAGN;9.170;70423.490;-40.93750;5.12500;-8.93750;3
GYRO;9.171;70423.490;-1.17408;2.09771;0.80268;3
ACCE;9.174;70423.493;6.56969;1.27372;5.65032;3
PRES;9.175;70423.494;1011.4092;3
GYRO;9.181;70423.500;-1.27182;2.09893;0.78191;3
ACCE;9.185;70423.503;6.20577;1.10133;6.00466;3
AHRS;9.190;70423.509;9.2986;-50.1836;-56.6519;-0.13594;-0.40690;-0.45855;3
MAGN;9.191;70423.510;-40.68750;5.56250;-10.81250;3
GYRO;9.191;70423.510;-1.36589;2.05984;0.77824;3
ACCE;9.196;70423.514;5.87058;0.94810;6.26323;3
PRES;9.196;70423.515;1011.4268;3
GYRO;9.201;70423.519;-1.44775;1.99875;0.79535;3
ACCE;9.205;70423.523;5.59285;0.80445;6.52181;3
AHRS;9.210;70423.529;7.6904;-47.6332;-57.3493;-0.13950;-0.38293;-0.46174;3
MAGN;9.211;70423.530;-40.00000;6.18750;-12.56250;3
GYRO;9.211;70423.530;-1.55404;1.88880;0.85032;3
ACCE;9.215;70423.533;5.30555;0.70868;6.70376;3
PRES;9.215;70423.534;1011.4297;3
GYRO;9.220;70423.539;-1.55404;1.88880;0.85032;3
ACCE;9.225;70423.543;5.14275;0.69911;6.78996;3
AHRS;9.230;70423.549;5.8220;-44.8177;-58.0992;-0.14382;-0.35562;-0.46525;3
MAGN;9.235;70423.554;-39.18750;7.50000;-14.68750;3
GYRO;9.235;70423.554;-1.61391;1.85459;0.94318;3
ACCE;9.235;70423.554;4.95121;0.59376;6.55054;3
PRES;9.236;70423.555;1011.4238;3
GYRO;9.240;70423.559;-1.65300;1.93766;1.02259;3
ACCE;9.245;70423.564;4.78840;0.36392;5.97593;3
AHRS;9.250;70423.569;3.5027;-42.2060;-58.9344;-0.15221;-0.32735;-0.46830;3
MAGN;9.250;70423.570;-38.43750;8.50000;-16.56250;3
GYRO;9.251;70423.570;-1.73119;2.11482;1.11544;3
ACCE;9.254;70423.574;4.61602;-0.05746;5.62159;3
PRES;9.255;70423.574;1011.4160;3
GYRO;9.260;70423.579;-1.86070;2.32129;1.19363;3
ACCE;9.264;70423.583;4.47237;-0.52672;5.76524;3
AHRS;9.270;70423.589;1.7256;-40.4005;-59.3250;-0.15859;-0.30701;-0.46892;3
MAGN;9.270;70423.590;-38.00000;9.37500;-18.18750;3
GYRO;9.271;70423.590;-2.02196;2.48133;1.24250;3
ACCE;9.275;70423.594;4.32872;-0.97683;6.29196;3
PRES;9.276;70423.595;1011.4097;3
GYRO;9.281;70423.600;-2.18079;2.54486;1.26449;3
ACCE;9.285;70423.603;4.29999;-1.36948;7.34541;3
AHRS;9.290;70423.609;-0.4499;-38.1331;-59.7766;-0.16600;-0.28137;-0.46986;3
MAGN;9.291;70423.610;-36.93750;11.43750;-19.50000;3
GYRO;9.291;70423.610;-2.27608;2.48133;1.27304;3
ACCE;9.295;70423.614;4.29041;-1.65679;8.22648;3
PRES;9.295;70423.614;1011.4053;3
GYRO;9.301;70423.619;-2.27975;2.34328;1.27060;3
ACCE;9.305;70423.623;4.30956;-2.04944;8.91601;3
AHRS;9.310;70423.629;-3.8572;-34.6835;-60.4062;-0.17763;-0.24130;-0.47126;3
MAGN;9.312;70423.630;-35.75000;13.18750;-20.87500;3
GYRO;9.312;70423.631;-2.21378;2.16735;1.25472;3
ACCE;9.315;70423.634;4.32872;-2.41336;9.28950;3
PRES;9.315;70423.634;1011.4097;3
GYRO;9.320;70423.639;-2.11604;1.97432;1.21440;3
ACCE;9.325;70423.643;4.37660;-2.57616;9.48104;3
AHRS;9.330;70423.649;-6.7904;-31.8962;-60.8236;-0.18795;-0.20772;-0.47184;3
MAGN;9.331;70423.650;-34.68750;15.18750;-21.75000;3
GYRO;9.331;70423.650;-2.01097;1.79717;1.15576;3
ACCE;9.334;70423.653;4.44364;-2.71024;9.42358;3
PRES;9.335;70423.654;1011.4194;3
GYRO;9.340;70423.659;-1.92178;1.64689;1.09589;3
ACCE;9.345;70423.664;4.43406;-2.94008;9.09797;3
AHRS;9.350;70423.669;-10.1032;-29.0919;-61.0935;-0.20055;-0.17214;-0.47099;3
MAGN;9.351;70423.670;-32.93750;17.50000;-23.18750;3
GYRO;9.351;70423.670;-1.86436;1.52594;1.05435;3
ACCE;9.354;70423.674;4.24253;-3.09331;8.69574;3
PRES;9.356;70423.675;1011.4204;3
GYRO;9.360;70423.680;-1.82527;1.53083;1.02870;3
ACCE;9.364;70423.683;4.07014;-3.18908;9.04051;3
AHRS;9.370;70423.689;-12.6554;-27.1084;-60.9805;-0.21052;-0.14636;-0.46800;3
MAGN;9.371;70423.690;-31.18750;20.00000;-24.56250;3
GYRO;9.371;70423.690;-1.77273;1.60413;1.02381;3
ACCE;9.374;70423.693;3.93607;-3.45723;9.50977;3
PRES;9.375;70423.694;1011.4150;3
GYRO;9.380;70423.699;-1.69576;1.61024;1.02748;3
ACCE;9.384;70423.703;3.64876;-3.70622;9.76834;3
AHRS;9.390;70423.709;-15.4779;-25.0739;-60.9148;-0.22234;-0.11878;-0.46511;3
SOUN;9.390;34.18;0.00104;34.35
MAGN;9.391;70423.710;-29.93750;21.31250;-25.25000;3
GYRO;9.392;70423.710;-1.59191;1.60413;1.02137;3
ACCE;9.394;70423.714;3.38061;-3.70622;10.09395;3
PRES;9.395;70423.714;1011.4224;3
GYRO;9.400;70423.719;-1.46363;1.61879;1.01404;3
ACCE;9.404;70423.723;3.21781;-3.77326;10.15141;3
AHRS;9.410;70423.729;-17.8322;-23.1524;-60.6328;-0.23114;-0.09449;-0.46168;3
MAGN;9.411;70423.730;-29.00000;23.06250;-25.87500;3
GYRO;9.411;70423.730;-1.32558;1.62368;1.01159;3
ACCE;9.414;70423.733;3.07416;-3.99353;10.13226;3
PRES;9.415;70423.734;1011.4180;3
GYRO;9.420;70423.739;-1.19974;1.61513;1.00548;3
ACCE;9.424;70423.743;2.96881;-4.16591;10.25676;3
AHRS;9.430;70423.749;-20.0108;-20.8936;-60.1753;-0.23736;-0.06885;-0.45826;3
MAGN;9.431;70423.750;-27.75000;23.75000;-26.62500;3
GYRO;9.432;70423.751;-1.08367;1.57115;0.98960;3
ACCE;9.434;70423.754;2.87304;-4.23295;10.55364;3
PRES;9.436;70423.755;1011.4004;3
GYRO;9.440;70423.760;-0.96639;1.45997;0.95417;3
ACCE;9.444;70423.764;2.87304;-4.33829;10.74518;3
AHRS;9.450;70423.769;-21.8479;-18.8040;-59.5345;-0.24193;-0.04641;-0.45406;3
MAGN;9.451;70423.770;-26.93750;24.75000;-26.43750;3
GYRO;9.451;70423.770;-0.83689;1.28160;0.89553;3
ACCE;9.454;70423.773;2.96881;-4.43406;10.84095;3
PRES;9.455;70423.774;1011.4238;3
GYRO;9.460;70423.779;-0.69761;1.06168;0.81123;3
ACCE;9.465;70423.784;3.11246;-4.43406;11.00375;3
LIGH;9.466;70423.785;637.0;3
AHRS;9.470;70423.789;-23.2491;-16.5838;-58.6730;-0.24303;-0.02545;-0.44954;3
MAGN;9.470;70423.790;-25.43750;25.31250;-26.75000;3
GYRO;9.471;70423.790;-0.55100;0.81245;0.70250;3
ACCE;9.475;70423.793;3.26569;-4.38618;11.18571;3
PRES;9.475;70423.794;1011.4263;3
GYRO;9.480;70423.800;-0.40073;0.52901;0.56810;3
ACCE;9.485;70423.803;3.37104;-4.38618;11.25275;3
AHRS;9.490;70423.809;-24.3973;-14.8783;-57.9033;-0.24460;-0.00931;-0.44522;3
MAGN;9.490;70423.810;-24.62500;26.06250;-27.00000;3
GYRO;9.491;70423.810;-0.06597;-0.04276;0.26023;3
ACCE;9.495;70423.814;3.41892;-4.36702;11.19529;3
PRES;9.495;70423.814;1011.4282;3
GYRO;9.500;70423.819;-0.06597;-0.04276;0.26023;3
ACCE;9.505;70423.823;3.40934;-4.31914;10.99417;3
AHRS;9.510;70423.829;-24.8207;-13.9172;-57.1079;-0.24394;-0.00196;-0.44051;3
MAGN;9.511;70423.830;-24.06250;26.62500;-27.43750;3
GYRO;9.511;70423.830;0.28833;-0.55955;-0.00977;3
ACCE;9.515;70423.834;3.41892;-4.21380;10.57279;3
PRES;9.516;70423.835;1011.4258;3
GYRO;9.521;70423.839;0.41539;-0.80879;-0.12950;3
ACCE;9.525;70423.843;3.43807;-4.09887;10.07480;3
AHRS;9.530;70423.849;-24.9731;-13.8360;-56.7927;-0.24474;-0.00138;-0.43803;3
MAGN;9.531;70423.850;-23.56250;27.31250;-27.62500;3
GYRO;9.531;70423.850;0.50335;-1.02381;-0.24312;3
ACCE;9.535;70423.853;3.46680;-3.90734;9.54808;3
PRES;9.535;70423.854;1011.4272;3
GYRO;9.541;70423.859;0.55711;-1.18630;-0.34697;3
ACCE;9.545;70423.864;3.53384;-3.73495;9.20331;3
AHRS;9.550;70423.869;-24.3505;-14.8493;-56.6904;-0.24403;-0.01188;-0.43623;3
MAGN;9.551;70423.870;-23.68750;27.50000;-28.18750;3
GYRO;9.551;70423.870;0.58154;-1.31092;-0.43738;3
ACCE;9.555;70423.873;3.65834;-3.63919;8.93516;3
PRES;9.555;70423.874;1011.4243;3
GYRO;9.561;70423.880;0.59010;-1.41354;-0.51679;3
ACCE;9.565;70423.883;3.73495;-3.51469;8.79151;3
AHRS;9.570;70423.889;-23.7532;-16.0116;-56.8038;-0.24410;-0.02295;-0.43572;3
MAGN;9.571;70423.890;-24.12500;27.37500;-28.06250;3
GYRO;9.571;70423.890;0.58765;-1.49540;-0.58887;3
ACCE;9.575;70423.894;3.84030;-3.36146;8.75320;3
PRES;9.575;70423.894;1011.4287;3
GYRO;9.581;70423.899;0.58765;-1.56381;-0.64996;3
ACCE;9.585;70423.903;3.94564;-3.25611;8.78193;3
AHRS;9.590;70423.909;-22.6754;-18.1799;-57.1234;-0.24456;-0.04324;-0.43561;3
MAGN;9.591;70423.910;-24.81250;27.25000;-27.93750;3
GYRO;9.591;70423.910;0.59865;-1.62368;-0.70250;3
ACCE;9.595;70423.914;4.00311;-3.16035;8.70532;3
PRES;9.596;70423.915;1011.4297;3
GYRO;9.601;70423.919;0.61331;-1.66644;-0.75259;3
ACCE;9.605;70423.923;4.04141;-2.99754;8.32224;3
AHRS;9.610;70423.929;-21.8664;-19.9676;-57.5396;-0.24566;-0.05931;-0.43658;3
MAGN;9.611;70423.930;-25.62500;26.93750;-27.31250;3
GYRO;9.611;70423.930;0.60231;-1.65422;-0.79290;3
ACCE;9.615;70423.933;4.17549;-2.87304;8.05409;3
PRES;9.615;70423.934;1011.4409;3
GYRO;9.620;70423.939;0.56444;-1.59558;-0.82345;3
ACCE;9.625;70423.944;4.27126;-2.83473;7.95833;3
AHRS;9.630;70423.949;-20.6343;-22.4998;-58.0781;-0.24674;-0.08254;-0.43783;3
MAGN;9.631;70423.950;-26.87500;26.25000;-26.87500;3
GYRO;9.631;70423.950;0.52657;-1.51372;-0.84055;3
ACCE;9.635;70423.953;4.31914;-2.79643;7.92002;3
PRES;9.635;70423.954;1011.4341;3
GYRO;9.640;70423.959;0.49602;-1.42820;-0.83444;3
ACCE;9.645;70423.964;4.31914;-2.76770;7.93917;3
AHRS;9.650;70423.969;-19.6976;-24.4913;-58.6278;-0.24807;-0.10038;-0.43977;3
MAGN;9.651;70423.970;-27.93750;25.50000;-25.87500;3
GYRO;9.651;70423.970;0.47281;-1.35246;-0.80879;3
ACCE;9.655;70423.973;4.31914;-2.75812;7.86256;3
PRES;9.655;70423.974;1011.4395;3
GYRO;9.661;70423.980;0.45326;-1.29259;-0.77458;3
ACCE;9.665;70423.983;4.45322;-2.71024;7.92002;3
AHRS;9.670;70423.989;-18.6068;-26.6089;-59.2482;-0.24902;-0.11965;-0.44237;3
MAGN;9.671;70423.990;-29.06250;25.12500;-25.12500;3
GYRO;9.671;70423.990;0.43494;-1.24494;-0.74892;3
ACCE;9.675;70423.994;4.53941;-2.67193;8.02536;3
PRES;9.676;70423.995;1011.4390;3
GYRO;9.680;70423.999;0.42394;-1.22295;-0.73548;3
ACCE;9.684;70424.003;4.62560;-2.59531;8.06367;3
AHRS;9.690;70424.009;-17.7071;-28.3425;-59.8385;-0.24999;-0.13523;-0.44518;3
MAGN;9.690;70424.010;-30.18750;24.81250;-24.25000;3
GYRO;9.691;70424.010;0.42150;-1.22051;-0.72693;3
ACCE;9.695;70424.014;4.71179;-2.55701;7.94875;3
PRES;9.695;70424.014;1011.4175;3
GYRO;9.700;70424.020;0.42394;-1.21440;-0.71838;3
ACCE;9.705;70424.023;4.80756;-2.49955;7.78594;3
AHRS;9.710;70424.029;-16.7473;-29.9505;-60.3359;-0.25010;-0.15032;-0.44776;3
MAGN;9.711;70424.030;-30.68750;24.12500;-23.37500;3
GYRO;9.711;70424.030;0.42150;-1.19730;-0.70738;3
GNSS;9.714;1491390066.842;39.993937;-0.073825;117.683;209.582;16.0;0.1;17;13
ACCE;9.718;70424.033;4.92248;-2.47082;7.64229;3
PRES;9.718;70424.034;1011.4185;3
GNSS;9.718;1491390066.842;39.993937;-0.073825;117.683;209.582;16.0;0.1;17;13
GYRO;9.721;70424.040;0.41417;-1.17164;-0.69394;3
ACCE;9.725;70424.044;5.03740;-2.41336;7.57525;3
AHRS;9.730;70424.049;-15.8728;-31.5597;-60.8385;-0.25095;-0.16499;-0.45020;3
MAGN;9.732;70424.051;-31.25000;23.68750;-22.31250;3
GYRO;9.733;70424.052;0.40317;-1.15087;-0.68173;3
ACCE;9.740;70424.059;5.13317;-2.29843;7.56568;3
PRES;9.740;70424.059;1011.4106;3
GYRO;9.740;70424.059;0.39462;-1.13499;-0.67317;3
ACCE;9.745;70424.064;5.16190;-2.24097;7.53695;3
AHRS;9.750;70424.069;-14.9626;-33.1824;-61.2925;-0.25167;-0.17996;-0.45237;3
MAGN;9.750;70424.070;-32.06250;23.12500;-21.43750;3
GYRO;9.751;70424.070;0.39706;-1.11055;-0.64385;3
ACCE;9.754;70424.074;5.24809;-2.18351;7.40287;3
PRES;9.756;70424.075;1011.4253;3
GYRO;9.760;70424.080;0.39706;-1.11055;-0.64385;3
ACCE;9.764;70424.083;5.29597;-2.10690;7.18261;3
AHRS;9.770;70424.089;-14.5249;-34.2685;-60.7541;-0.25201;-0.19104;-0.44724;3
MAGN;9.770;70424.090;-32.62500;22.81250;-20.68750;3
GYRO;9.771;70424.090;0.37751;-1.01526;-0.57910;3
ACCE;9.775;70424.094;5.37259;-2.03028;6.94318;3
PRES;9.775;70424.094;1011.4277;3
GYRO;9.780;70424.099;0.33964;-0.93096;-0.53390;3
ACCE;9.784;70424.103;5.48751;-1.93451;6.78996;3
AHRS;9.790;70424.109;-13.7213;-35.6818;-61.0776;-0.25250;-0.20421;-0.44870;3
MAGN;9.790;70424.110;-33.12500;21.93750;-20.00000;3
GYRO;9.791;70424.110;0.29444;-0.83322;-0.48503;3
ACCE;9.795;70424.114;5.56412;-1.92494;6.76123;3
PRES;9.795;70424.114;1011.4209;3
GYRO;9.800;70424.119;0.25412;-0.73548;-0.43494;3
ACCE;9.804;70424.123;5.61201;-1.87705;6.82826;3
AHRS;9.810;70424.129;-13.2643;-36.6936;-60.5731;-0.25234;-0.21470;-0.44409;3
MAGN;9.811;70424.130;-33.56250;21.06250;-19.37500;3
GYRO;9.811;70424.130;0.22480;-0.64752;-0.38362;3
ACCE;9.814;70424.134;5.64074;-1.82917;6.86657;3
LIGH;9.816;70424.135;1321.0;3
PRES;9.816;70424.135;1011.4229;3
GYRO;9.820;70424.139;0.20769;-0.57666;-0.33964;3
ACCE;9.825;70424.144;5.70778;-1.81959;6.94318;3
AHRS;9.830;70424.149;-12.5588;-37.8718;-60.8025;-0.25247;-0.22586;-0.44518;3
MAGN;9.831;70424.150;-34.37500;20.93750;-18.68750;3
GYRO;9.831;70424.150;0.19181;-0.52901;-0.30543;3
ACCE;9.835;70424.154;5.79397;-1.80044;7.10599;3
PRES;9.839;70424.155;1011.4341;3
GYRO;9.840;70424.159;0.17593;-0.51068;-0.28466;3
ACCE;9.845;70424.164;5.90889;-1.81959;7.21134;3
AHRS;9.851;70424.169;-12.3059;-38.4900;-60.3564;-0.25221;-0.23243;-0.44133;3
MAGN;9.852;70424.170;-34.50000;20.62500;-18.68750;3
GYRO;9.852;70424.170;0.17349;-0.51191;-0.27489;3
ACCE;9.856;70424.173;5.96635;-1.78129;7.27837;3
PRES;9.856;70424.174;1011.4312;3
GYRO;9.861;70424.179;0.18937;-0.52168;-0.27367;3
ACCE;9.865;70424.183;6.00466;-1.71425;7.31668;3
AHRS;9.870;70424.189;-11.8496;-39.1116;-60.4481;-0.25164;-0.23871;-0.44196;3
MAGN;9.871;70424.190;-35.18750;20.25000;-18.50000;3
GYRO;9.872;70424.191;0.21625;-0.54245;-0.27611;3
ACCE;9.875;70424.194;6.04296;-1.69509;7.25922;3
PRES;9.875;70424.194;1011.4434;3
GYRO;9.881;70424.199;0.24190;-0.56810;-0.27855;3
ACCE;9.885;70424.203;6.10043;-1.65679;7.14430;3
AHRS;9.890;70424.209;-11.6640;-39.6171;-60.0600;-0.25148;-0.24403;-0.43859;3
MAGN;9.890;70424.210;-35.31250;19.93750;-18.50000;3
GYRO;9.891;70424.210;0.25901;-0.58765;-0.28100;3
ACCE;9.895;70424.214;6.13873;-1.61848;7.01980;3
PRES;9.895;70424.214;1011.4424;3
GYRO;9.900;70424.219;0.26512;-0.59987;-0.27855;3
ACCE;9.905;70424.223;6.18662;-1.54187;6.94318;3
AHRS;9.910;70424.229;-11.1677;-40.3061;-60.0930;-0.25076;-0.25108;-0.43880;3
MAGN;9.911;70424.230;-35.75000;19.93750;-18.37500;3
GYRO;9.911;70424.230;0.26267;-0.60476;-0.27245;3
ACCE;9.915;70424.234;6.23450;-1.47483;6.86657;3
PRES;9.916;70424.235;1011.4272;3
GYRO;9.920;70424.239;0.25656;-0.59987;-0.26267;3
ACCE;9.925;70424.244;6.30154;-1.44610;6.72292;3
AHRS;9.930;70424.249;-10.9139;-40.8547;-59.6518;-0.25012;-0.25709;-0.43518;3
MAGN;9.930;70424.250;-35.75000;19.18750;-18.37500;3
GYRO;9.931;70424.250;0.24679;-0.58032;-0.24923;3
ACCE;9.935;70424.253;6.37815;-1.42694;6.68461;3
PRES;9.935;70424.254;1011.4302;3
GYRO;9.940;70424.259;0.23091;-0.54856;-0.23213;3
SOUN;9.940;34.03;0.00104;34.31
ACCE;9.945;70424.264;6.37815;-1.37906;6.70376;3
AHRS;9.950;70424.269;-10.3723;-41.6575;-59.6136;-0.24933;-0.26528;-0.43480;3
MAGN;9.951;70424.270;-35.87500;18.93750;-17.50000;3
GYRO;9.951;70424.270;0.21380;-0.51191;-0.21258;3
ACCE;9.955;70424.273;6.47392;-1.35033;6.69419;3
PRES;9.955;70424.274;1011.4453;3
GYRO;9.961;70424.280;0.19914;-0.46914;-0.19303;3
ACCE;9.964;70424.283;6.56969;-1.37906;6.78038;3
AHRS;9.970;70424.289;-10.1118;-42.2420;-59.2115;-0.24880;-0.27146;-0.43144;3
MAGN;9.970;70424.290;-35.68750;18.18750;-16.87500;3
GYRO;9.971;70424.290;0.18448;-0.43371;-0.17837;3
ACCE;9.975;70424.294;6.60800;-1.35991;6.89530;3
PRES;9.975;70424.294;1011.4429;3
GYRO;9.980;70424.299;0.17226;-0.41417;-0.17104;3
ACCE;9.984;70424.303;6.66546;-1.36948;7.10599;3
AHRS;9.990;70424.309;-9.6645;-42.8827;-59.1553;-0.24799;-0.27808;-0.43103;3
MAGN;9.990;70424.310;-35.68750;17.75000;-16.00000;3
GYRO;9.991;70424.310;0.16738;-0.42028;-0.16982;3
ACCE;9.994;70424.314;6.84742;-1.37906;7.27837;3
PRES;9.996;70424.315;1011.4419;3
GYRO;10.000;70424.319;0.17471;-0.46670;-0.18326;3
ACCE;10.004;70424.323;7.01980;-1.43652;7.39329;3
AHRS;10.010;70424.329;-9.4759;-43.3205;-58.8356;-0.24754;-0.28271;-0.42838;3
MAGN;10.011;70424.330;-36.06250;17.31250;-15.12500;3
GYRO;10.011;70424.330;0.24679;-0.63408;-0.26023;3
ACCE;10.014;70424.333;7.23049;-1.44610;7.46991;3
PRES;10.015;70424.334;1011.4443;3
GYRO;10.020;70424.339;0.24679;-0.63408;-0.26023;3
ACCE;10.025;70424.344;7.43160;-1.40779;7.47949;3
AHRS;10.030;70424.349;-9.1124;-43.8064;-58.7937;-0.24674;-0.28780;-0.42817;3
MAGN;10.030;70424.350;-36.75000;17.00000;-14.81250;3
GYRO;10.031;70424.350;0.36408;-0.84910;-0.37996;3
ACCE;10.035;70424.353;7.57525;-1.35033;7.51779;3
PRES;10.035;70424.354;1011.4248;3
GYRO;10.040;70424.359;0.42883;-0.96028;-0.45571;3
ACCE;10.045;70424.364;7.64229;-1.37906;7.37414;3
AHRS;10.050;70424.369;-8.7247;-44.4986;-58.8080;-0.24669;-0.29434;-0.42800;3
MAGN;10.050;70424.370;-37.06250;16.68750;-14.50000;3
GYRO;10.051;70424.370;0.47770;-1.06413;-0.53634;3
ACCE;10.055;70424.373;7.73806;-1.36948;7.13472;3
PRES;10.055;70424.374;1011.4243;3
GYRO;10.060;70424.379;0.49847;-1.14843;-0.61331;3
ACCE;10.064;70424.383;7.86256;-1.26414;7.01980;3
AHRS;10.070;70424.389;-8.0508;-45.6151;-58.7885;-0.24617;-0.30514;-0.42762;3
MAGN;10.071;70424.390;-37.75000;16.75000;-14.25000;3
GYRO;10.071;70424.390;0.50213;-1.22173;-0.68173;3
ACCE;10.075;70424.394;7.92960;-1.11091;6.93361;3
PRES;10.076;70424.395;1011.4292;3
GYRO;10.080;70424.399;0.50702;-1.27793;-0.74526;3
ACCE;10.084;70424.403;8.01579;-1.02472;7.00065;3
AHRS;10.090;70424.409;-7.2363;-46.8361;-58.8134;-0.24520;-0.31711;-0.42781;3
MAGN;10.091;70424.410;-38.31250;16.62500;-13.62500;3
GYRO;10.091;70424.411;0.52046;-1.33902;-0.81123;3
ACCE;10.094;70424.413;8.03494;-0.95768;7.13472;3
PRES;10.095;70424.414;1011.4351;3
GYRO;10.100;70424.419;0.55344;-1.42209;-0.88575;3
ACCE;10.105;70424.423;8.14986;-0.98641;7.39329;3
AHRS;10.110;70424.429;-6.2108;-48.2795;-58.8764;-0.24376;-0.33134;-0.42855;3
MAGN;10.110;70424.430;-38.81250;16.00000;-12.93750;3
GYRO;10.111;70424.430;0.60720;-1.55648;-0.97250;3
ACCE;10.115;70424.433;8.28394;-1.04387;7.71891;3
PRES;10.115;70424.434;1011.4302;3
GYRO;10.120;70424.439;0.68783;-1.75318;-1.07757;3
ACCE;10.125;70424.444;8.40844;-1.09176;7.88171;3
AHRS;10.130;70424.449;-5.2864;-49.7135;-58.6002;-0.24198;-0.34571;-0.42667;3
MAGN;10.131;70424.450;-38.93750;15.43750;-11.43750;3
GYRO;10.131;70424.450;0.79290;-1.99509;-1.20096;3
ACCE;10.135;70424.453;8.56167;-0.98641;8.02536;3
PRES;10.135;70424.454;1011.4243;3
GYRO;10.140;70424.459;0.91630;-2.27242;-1.33413;3
ACCE;10.144;70424.463;8.72447;-0.78530;8.04452;3
AHRS;10.150;70424.469;-4.1040;-51.1744;-58.8532;-0.24018;-0.36006;-0.42937;3
MAGN;10.150;70424.470;-39.62500;13.93750;-9.93750;3
GYRO;10.151;70424.470;1.05069;-2.58152;-1.47952;3
ACCE;10.154;70424.474;8.91601;-0.75657;7.78594;3
PRES;10.156;70424.475;1011.4268;3
GYRO;10.160;70424.480;1.19241;-2.89306;-1.65178;3
ACCE;10.164;70424.484;9.13627;-0.79487;7.26880;3
LIGH;10.166;70424.485;916.0;3
AHRS;10.170;70424.489;-2.6893;-53.2606;-58.6164;-0.23765;-0.38048;-0.42829;3
MAGN;10.170;70424.490;-40.56250;12.62500;-8.18750;3
GYRO;10.171;70424.490;1.34879;-3.16306;-1.84726;3
ACCE;10.175;70424.494;9.30866;-0.65122;6.82826;3
PRES;10.175;70424.494;1011.4229;3
GYRO;10.181;70424.499;1.50884;-3.39641;-2.05739;3
ACCE;10.185;70424.504;9.24162;-0.32561;6.56969;3
AHRS;10.190;70424.509;-0.9039;-55.9607;-58.7616;-0.23624;-0.40539;-0.43003;3
MAGN;10.191;70424.510;-41.06250;10.87500;-6.68750;3
GYRO;10.191;70424.510;1.65911;-3.62610;-2.26264;3
ACCE;10.194;70424.513;9.01178;-0.05746;5.87058;3
PRES;10.195;70424.514;1011.4165;3
GYRO;10.200;70424.519;1.78373;-3.83379;-2.43613;3
ACCE;10.204;70424.523;8.84897;0.09577;4.85544;3
AHRS;10.210;70424.529;1.6257;-59.6522;-58.2207;-0.23119;-0.44049;-0.42817;3
MAGN;10.211;70424.530;-41.43750;9.12500;-4.62500;3
GYRO;10.211;70424.530;1.86192;-3.94252;-2.55220;3
ACCE;10.214;70424.533;8.71489;0.37350;3.80199;3
PRES;10.215;70424.534;1011.4063;3
GYRO;10.221;70424.540;1.90101;-3.91565;-2.61573;3
ACCE;10.225;70424.544;8.80109;0.83318;3.10289;3
AHRS;10.230;70424.549;4.4269;-63.7734;-57.8878;-0.22676;-0.47779;-0.42847;3
MAGN;10.234;70424.553;-41.81250;7.62500;-2.12500;3
GYRO;10.235;70424.553;1.90468;-3.79103;-2.63772;3
ACCE;10.235;70424.554;8.74362;1.50356;2.62405;3
PRES;10.237;70424.556;1011.4038;3
GYRO;10.241;70424.560;1.88146;-3.63587;-2.62916;3
ACCE;10.245;70424.563;8.68616;1.86748;2.07817;3
AHRS;10.250;70424.569;8.2403;-69.0555;-56.3882;-0.21493;-0.52623;-0.42412;3
MAGN;10.251;70424.570;-42.18750;6.50000;0.81250;3
GYRO;10.251;70424.570;1.83260;-3.47949;-2.59373;3
ACCE;10.255;70424.573;8.66701;1.93451;1.68552;3
PRES;10.255;70424.574;1011.4019;3
GYRO;10.261;70424.579;1.76540;-3.31333;-2.55220;3
ACCE;10.265;70424.583;8.74362;2.18351;1.66636;3
AHRS;10.270;70424.589;11.0991;-73.0142;-55.3102;-0.20599;-0.56057;-0.42229;3
MAGN;10.271;70424.590;-41.56250;4.56250;4.25000;3
GYRO;10.271;70424.590;1.69698;-3.16062;-2.51188;3
ACCE;10.275;70424.594;8.98304;2.20267;2.00155;3
PRES;10.275;70424.594;1011.3950;3
GYRO;10.281;70424.599;1.62001;-3.11541;-2.47400;3
ACCE;10.285;70424.603;8.88728;2.30801;2.13563;3
AHRS;10.290;70424.609;14.0643;-76.8830;-53.6269;-0.19276;-0.59395;-0.41858;3
MAGN;10.291;70424.610;-41.06250;2.75000;7.75000;3
GYRO;10.291;70424.610;1.24739;-3.62487;-2.47034;3
ACCE;10.295;70424.613;8.52336;2.61447;1.78129;3
PRES;10.295;70424.614;1011.3979;3
GYRO;10.301;70424.620;1.24739;-3.62487;-2.47034;3
ACCE;10.305;70424.623;8.19775;2.69108;1.16837;3
AHRS;10.310;70424.629;17.1512;-80.7759;-52.3690;-0.18080;-0.62508;-0.41905;3
MAGN;10.311;70424.630;-40.31250;1.12500;11.00000;3
GYRO;10.311;70424.630;0.97128;-4.13311;-2.66826;3
ACCE;10.314;70424.634;7.93917;2.84431;0.74699;3
PRES;10.316;70424.635;1011.3979;3
GYRO;10.320;70424.639;0.93585;-4.23330;-2.81242;3
ACCE;10.325;70424.644;7.57525;3.12204;0.51715;3
AHRS;10.330;70424.649;19.9210;-85.1371;-50.9423;-0.17153;-0.65630;-0.41758;3
MAGN;10.330;70424.650;-39.43750;-1.43750;14.56250;3
GYRO;10.331;70424.650;0.94562;-4.29683;-2.92238;3
ACCE;10.334;70424.653;7.11557;3.49553;-0.05746;3
PRES;10.335;70424.654;1011.4023;3
GYRO;10.340;70424.659;0.97372;-4.27484;-2.97369;3
ACCE;10.344;70424.663;6.82826;3.77326;-0.77572;3
AHRS;10.350;70424.669;22.9821;-90.0590;-49.9314;-0.16498;-0.68793;-0.42009;3
MAGN;10.351;70424.670;-37.81250;-3.56250;18.00000;3
GYRO;10.351;70424.670;1.00304;-4.14900;-2.97125;3
ACCE;10.355;70424.673;6.45477;4.04141;-1.68552;3
PRES;10.355;70424.674;1011.4043;3
GYRO;10.361;70424.680;1.02137;-3.90099;-2.91505;3
ACCE;10.364;70424.683;5.90889;4.50110;-3.08373;3
AHRS;10.370;70424.689;26.0877;-95.4066;-48.4604;-0.15722;-0.71944;-0.42130;3
MAGN;10.370;70424.690;-36.37500;-5.50000;21.37500;3
GYRO;10.371;70424.690;1.02870;-3.46971;-2.80265;3
ACCE;10.375;70424.694;5.44920;5.21936;-4.10845;3
PRES;10.375;70424.694;1011.4077;3
GYRO;10.380;70424.699;1.02625;-2.89794;-2.62306;3
SOUN;10.381;28.71;0.00088;32.83
ACCE;10.384;70424.703;5.20978;6.10043;-4.56814;3
AHRS;10.390;70424.709;29.6760;-102.0610;-45.3504;-0.14112;-0.75555;-0.41808;3
MAGN;10.391;70424.710;-34.62500;-7.18750;24.50000;3
GYRO;10.391;70424.710;1.00548;-2.30907;-2.37260;3
ACCE;10.394;70424.714;5.21936;6.56969;-4.76925;3
PRES;10.396;70424.715;1011.4111;3
GYRO;10.400;70424.719;0.95661;-1.78617;-2.07694;3
ACCE;10.405;70424.723;5.25767;6.64630;-4.97036;3
AHRS;10.410;70424.729;32.4748;-107.3324;-42.8865;-0.12855;-0.78047;-0.41762;3
MAGN;10.411;70424.730;-33.06250;-8.68750;27.62500;3
GYRO;10.411;70424.730;0.88209;-1.33779;-1.77517;3
ACCE;10.415;70424.733;5.39174;6.56969;-5.02782;3
PRES;10.415;70424.734;1011.4087;3
GYRO;10.420;70424.739;0.78435;-0.94073;-1.49540;3
ACCE;10.425;70424.744;5.63116;6.41646;-4.94163;3
AHRS;10.430;70424.749;35.3098;-112.6709;-38.9725;-0.10607;-0.80375;-0.41417;3
MAGN;10.430;70424.750;-31.50000;-9.62500;29.68750;3
GYRO;10.431;70424.750;0.67440;-0.59865;-1.26816;3
ACCE;10.435;70424.753;5.91847;6.22492;-4.75967;3
PRES;10.435;70424.754;1011.4165;3
GYRO;10.440;70424.760;0.56933;-0.29566;-1.10567;3
ACCE;10.445;70424.763;6.11000;6.13873;-4.39575;3
AHRS;10.450;70424.769;36.6776;-115.3369;-36.9876;-0.09483;-0.81401;-0.41316;3
MAGN;10.450;70424.770;-30.31250;-10.37500;31.06250;3
GYRO;10.451;70424.770;0.48136;-0.04154;-0.99571;3
ACCE;10.456;70424.773;6.11000;6.13873;-3.95522;3
PRES;10.456;70424.774;1011.4102;3
GYRO;10.461;70424.779;0.41661;0.13928;-0.91752;3
ACCE;10.465;70424.783;5.97593;6.11000;-3.49553;3
AHRS;10.470;70424.789;37.8037;-117.5340;-34.7676;-0.08139;-0.82219;-0.41091;3
MAGN;10.470;70424.790;-29.18750;-11.31250;31.81250;3
GYRO;10.471;70424.790;0.37751;0.22969;-0.85155;3
ACCE;10.475;70424.794;5.82270;6.08127;-3.20823;3
PRES;10.476;70424.795;1011.4111;3
GYRO;10.481;70424.800;0.36896;0.22846;-0.79779;3
ACCE;10.484;70424.803;5.65989;6.03339;-2.94966;3
AHRS;10.490;70424.809;38.6352;-118.5077;-33.7330;-0.07348;-0.82523;-0.41206;3
MAGN;10.491;70424.810;-28.06250;-11.81250;32.56250;3
GYRO;10.491;70424.810;0.39095;0.15027;-0.77091;3
ACCE;10.494;70424.813;5.56412;5.97593;-2.72939;3
PRES;10.495;70424.814;1011.4150;3
GYRO;10.500;70424.819;0.43127;-0.00122;-0.78313;3
ACCE;10.505;70424.823;5.66947;5.83228;-2.75812;3
AHRS;10.510;70424.829;39.6125;-118.8389;-32.5860;-0.06178;-0.82582;-0.41428;3
MAGN;10.511;70424.830;-27.25000;-12.12500;32.25000;3
GYRO;10.511;70424.830;0.47770;-0.19181;-0.84055;3
ACCE;10.514;70424.834;5.83228;5.68862;-2.97839;3
LIGH;10.516;70424.835;188.0;3
PRES;10.516;70424.835;1011.4165;3
GYRO;10.520;70424.839;0.51679;-0.39218;-0.94195;3
ACCE;10.525;70424.844;5.88016;5.65989;-3.01669;3
AHRS;10.530;70424.849;40.2988;-119.5478;-31.9168;-0.05629;-0.82758;-0.41610;3
MAGN;10.530;70424.850;-26.50000;-12.12500;32.68750;3
GYRO;10.531;70424.850;0.54489;-0.59254;-1.07634;3
ACCE;10.534;70424.854;5.79397;5.77481;-3.04542;3
PRES;10.535;70424.854;1011.4131;3
GYRO;10.540;70424.859;0.55833;-0.81489;-1.22173;3
ACCE;10.544;70424.863;5.64074;5.93762;-3.21781;3
AHRS;10.550;70424.869;40.8360;-120.2877;-30.9727;-0.04965;-0.82965;-0.41615;3
MAGN;10.551;70424.870;-25.81250;-12.75000;33.31250;3
GYRO;10.551;70424.870;0.54245;-1.25838;-1.49051;3
ACCE;10.554;70424.874;5.45878;6.03339;-3.45723;3
PRES;10.556;70424.875;1011.3979;3
GYRO;10.560;70424.880;0.54245;-1.25838;-1.49051;3
ACCE;10.564;70424.883;5.20978;6.13873;-3.82115;3
AHRS;10.570;70424.889;41.7041;-122.2115;-29.8327;-0.04440;-0.83487;-0.41737;3
MAGN;10.570;70424.890;-24.68750;-12.31250;33.87500;3
GYRO;10.571;70424.890;0.52901;-1.60169;-1.70554;3
ACCE;10.575;70424.894;4.86502;6.29196;-4.06057;3
PRES;10.575;70424.894;1011.4053;3
GYRO;10.580;70424.899;0.54611;-1.74219;-1.77640;3
ACCE;10.585;70424.903;4.55856;6.43561;-4.24253;3
AHRS;10.592;70424.909;42.8640;-125.2037;-27.5839;-0.03372;-0.84269;-0.41717;3
MAGN;10.593;70424.910;-24.12500;-12.31250;34.62500;3
GYRO;10.593;70424.910;0.58765;-1.87047;-1.82771;3
ACCE;10.594;70424.914;4.34787;6.53138;-4.25210;3
PRES;10.595;70424.914;1011.4063;3
GYRO;10.600;70424.919;0.64630;-1.99509;-1.87902;3
ACCE;10.604;70424.923;4.08930;6.68461;-4.27126;3
AHRS;10.610;70424.929;44.1697;-128.9002;-25.4222;-0.02577;-0.85120;-0.41884;3
MAGN;10.611;70424.930;-23.12500;-12.81250;35.93750;3
GYRO;10.611;70424.930;0.70860;-2.11482;-1.93156;3
ACCE;10.614;70424.933;3.79242;6.81869;-4.67348;3
PRES;10.615;70424.934;1011.4087;3
GYRO;10.620;70424.939;0.75992;-2.20034;-1.96699;3
ACCE;10.625;70424.944;3.38061;6.96234;-5.15232;3
AHRS;10.630;70424.949;45.5288;-133.2754;-22.2962;-0.01312;-0.86020;-0.41921;3
MAGN;10.630;70424.950;-21.56250;-13.43750;37.00000;3
GYRO;10.631;70424.950;0.79779;-2.24432;-1.96576;3
ACCE;10.634;70424.954;2.90177;7.15387;-5.37259;3
PRES;10.636;70424.955;1011.4111;3
GYRO;10.640;70424.960;0.81734;-2.27975;-1.92300;3
ACCE;10.644;70424.963;2.56658;7.30710;-5.45878;3
AHRS;10.650;70424.969;46.4678;-137.7511;-19.5007;-0.00505;-0.86885;-0.41875;3
MAGN;10.650;70424.970;-19.75000;-13.93750;37.75000;3
GYRO;10.651;70424.970;0.83200;-2.33228;-1.85825;3
ACCE;10.654;70424.973;2.41336;7.27837;-5.58328;3
PRES;10.655;70424.974;1011.4136;3
GYRO;10.660;70424.979;0.85155;-2.37382;-1.80572;3
ACCE;10.664;70424.983;2.26970;7.24964;-5.60243;3
AHRS;10.670;70424.989;47.4730;-143.9415;-14.8657;0.01093;-0.87926;-0.41620;3
MAGN;10.670;70424.989;-17.75000;-14.68750;38.81250;3
GYRO;10.671;70424.990;0.87354;-2.40314;-1.77517;3
ACCE;10.675;70424.994;2.21224;7.15387;-5.65989;3
PRES;10.675;70424.994;1011.4219;3
GYRO;10.680;70424.999;0.90408;-2.42880;-1.76907;3
ACCE;10.684;70425.003;2.26970;6.87615;-5.75566;3
AHRS;10.690;70425.009;47.8254;-148.8414;-11.6606;0.01885;-0.88708;-0.41337;3
MAGN;10.691;70425.010;-15.50000;-15.18750;40.00000;3
GYRO;10.691;70425.010;0.95295;-2.44835;-1.79839;3
ACCE;10.694;70425.013;2.33674;6.70376;-5.93762;3
PRES;10.695;70425.014;1011.4136;3
GYRO;10.700;70425.019;1.01526;-2.44835;-1.85947;3
ACCE;10.704;70425.023;1.99198;6.84742;-6.45477;3
AHRS;10.710;70425.029;47.8611;-154.6499;-7.7960;0.02818;-0.89575;-0.40846;3
MAGN;10.711;70425.030;-12.87500;-15.25000;40.62500;3
GYRO;10.711;70425.030;1.04702;-2.39581;-1.90468;3
ACCE;10.714;70425.034;1.35991;7.21134;-7.09641;3
PRES;10.716;70425.035;1011.4028;3
GNSS;10.716;1491390067.833;39.993938;-0.073825;117.620;209.582;16.0;0.1;17;13
GYRO;10.721;70425.039;1.00548;-2.26753;-1.86558;3
GNSS;10.721;1491390067.833;39.993938;-0.073825;117.620;209.582;16.0;0.1;17;13
ACCE;10.725;70425.044;0.85234;7.59441;-7.61356;3
AHRS;10.734;70425.049;47.6377;-159.9742;-4.3898;0.03566;-0.90292;-0.40350;3
MAGN;10.734;70425.052;-10.18750;-15.50000;41.06250;3
GYRO;10.734;70425.052;0.91141;-2.06717;-1.74341;3
ACCE;10.740;70425.059;0.55545;7.81467;-8.11156;3
PRES;10.740;70425.059;1011.4106;3
GYRO;10.740;70425.060;0.79901;-1.81671;-1.57725;3
ACCE;10.745;70425.063;0.56503;7.81467;-8.12113;3
AHRS;10.750;70425.069;46.9058;-166.6322;0.3460;0.04907;-0.91101;-0.39497;3
MAGN;10.750;70425.070;-7.81250;-15.12500;42.12500;3
GYRO;10.751;70425.070;0.68661;-1.54060;-1.41354;3
ACCE;10.755;70425.074;0.59376;7.74764;-8.06367;3
PRES;10.755;70425.074;1011.3994;3
GYRO;10.760;70425.079;0.58154;-1.26938;-1.26571;3
ACCE;10.764;70425.083;0.54588;7.68060;-7.98706;3
AHRS;10.770;70425.089;46.3674;-170.5768;3.0000;0.05631;-0.91498;-0.39024;3
MAGN;10.771;70425.090;-6.00000;-14.68750;43.12500;3
GYRO;10.771;70425.090;0.48381;-1.01648;-1.11911;3
ACCE;10.775;70425.094;0.48842;7.66145;-8.13071;3
PRES;10.775;70425.094;1011.4233;3
GYRO;10.780;70425.099;0.38729;-0.76969;-0.95906;3
ACCE;10.784;70425.103;0.39265;7.78594;-8.43717;3
AHRS;10.790;70425.109;45.6083;-174.4421;5.7443;0.06490;-0.91865;-0.38440;3
MAGN;10.791;70425.110;-3.93750;-14.18750;43.18750;3
GYRO;10.791;70425.110;0.28955;-0.50702;-0.78557;3
ACCE;10.794;70425.114;0.29688;8.06367;-8.51378;3
PRES;10.796;70425.115;1011.4165;3
GYRO;10.800;70425.119;0.18570;-0.23213;-0.60109;3
ACCE;10.805;70425.124;0.18196;8.28394;-8.51378;3
AHRS;10.810;70425.129;45.1508;-176.9393;7.6147;0.07152;-0.92033;-0.38128;3
MAGN;10.810;70425.130;-2.56250;-13.62500;43.87500;3
GYRO;10.811;70425.130;-0.03543;0.23946;-0.21136;3
ACCE;10.815;70425.133;0.11492;8.28394;-8.51378;3
PRES;10.815;70425.134;1011.4185;3
GYRO;10.820;70425.139;-0.03543;0.23946;-0.21136;3
ACCE;10.825;70425.144;0.18196;8.14029;-8.53294;3
AHRS;10.830;70425.149;44.8125;-178.4843;8.9591;0.07723;-0.92120;-0.37902;3
MAGN;10.831;70425.150;-1.75000;-13.50000;44.06250;3
GYRO;10.831;70425.150;-0.24923;0.66218;0.15638;3
ACCE;10.834;70425.153;0.28730;7.95833;-8.46590;3
PRES;10.835;70425.154;1011.4111;3
GYRO;10.840;70425.160;-0.35064;0.88453;0.32132;3
ACCE;10.844;70425.163;0.24900;7.91044;-8.44674;3
AHRS;10.850;70425.169;44.8593;-178.4489;9.2981;0.08006;-0.92080;-0.37925;3
MAGN;10.850;70425.170;-1.18750;-13.18750;44.18750;3
GYRO;10.851;70425.170;-0.44715;1.12155;0.49847;3
ACCE;10.855;70425.174;0.21069;8.05409;-8.35098;3
PRES;10.855;70425.174;1011.4136;3
GYRO;10.860;70425.179;-0.53390;1.35490;0.69394;3
ACCE;10.864;70425.184;0.25857;8.14029;-8.25521;3
LIGH;10.866;70425.185;152.0;3
AHRS;10.871;70425.189;45.0014;-177.6292;9.1308;0.08141;-0.92011;-0.37988;3
MAGN;10.871;70425.190;-1.31250;-13.50000;44.06250;3
GYRO;10.871;70425.190;-0.61087;1.58703;0.89186;3
ACCE;10.875;70425.194;0.38307;8.14029;-8.17859;3
PRES;10.876;70425.195;1011.4146;3
GYRO;10.880;70425.199;-0.68295;1.80694;1.06901;3
ACCE;10.884;70425.203;0.71826;8.01579;-7.71891;3
AHRS;10.890;70425.209;45.5112;-176.1388;7.9057;0.07653;-0.91855;-0.38352;3
MAGN;10.890;70425.210;-2.25000;-14.18750;44.18750;3
GYRO;10.891;70425.210;-0.77091;1.96210;1.21073;3
ACCE;10.894;70425.213;1.12049;7.72848;-7.24007;3
PRES;10.895;70425.214;1011.4028;3
GYRO;10.900;70425.219;-0.87354;2.04884;1.30359;3
ACCE;10.905;70425.224;1.45567;7.39329;-6.92403;3
AHRS;10.910;70425.229;46.1383;-173.1882;6.3265;0.07392;-0.91572;-0.38754;3
MAGN;10.910;70425.230;-3.37500;-15.06250;43.62500;3
GYRO;10.911;70425.230;-0.96883;2.11115;1.36589;3
ACCE;10.914;70425.233;1.71425;7.25922;-6.47392;3
PRES;10.915;70425.234;1011.4150;3
GYRO;10.920;70425.239;-1.04091;2.15758;1.41232;3
ACCE;10.925;70425.244;1.88663;7.30710;-6.16746;3
AHRS;10.930;70425.249;46.8542;-169.9292;3.7536;0.06481;-0.91239;-0.39320;3
MAGN;10.930;70425.250;-4.87500;-15.18750;43.43750;3
GYRO;10.931;70425.250;-1.08612;2.20400;1.46119;3
SOUN;10.931;30.23;0.00092;33.28
ACCE;10.934;70425.253;2.03028;7.36456;-5.99508;3
PRES;10.935;70425.254;1011.4150;3
GYRO;10.941;70425.259;-1.10444;2.27242;1.52961;3
ACCE;10.944;70425.263;2.24097;7.19218;-6.13873;3
AHRS;10.950;70425.269;47.6825;-165.5062;0.9369;0.05841;-0.90691;-0.40002;3
MAGN;10.950;70425.270;-7.00000;-16.12500;42.68750;3
GYRO;10.951;70425.270;-1.08612;2.39948;1.60658;3
ACCE;10.955;70425.274;2.41336;7.20176;-6.16746;3
PRES;10.956;70425.275;1011.3989;3
GYRO;10.960;70425.279;-1.04580;2.59740;1.68110;3
ACCE;10.964;70425.283;2.71981;7.44118;-5.90889;3
AHRS;10.970;70425.289;48.5180;-161.1219;-2.5991;0.04697;-0.90065;-0.40859;3
MAGN;10.971;70425.289;-9.06250;-16.56250;41.81250;3
GYRO;10.971;70425.290;-1.00060;2.80021;1.77029;3
ACCE;10.975;70425.294;3.01669;7.60398;-5.72693;3
PRES;10.975;70425.294;1011.3950;3
GYRO;10.980;70425.299;-0.96761;2.97369;1.88269;3
ACCE;10.985;70425.303;3.22738;7.75721;-5.62159;3
AHRS;10.990;70425.309;48.9928;-155.9418;-5.9710;0.03994;-0.89330;-0.41486;3
MAGN;10.991;70425.310;-11.18750;-16.50000;40.31250;3
GYRO;10.991;70425.310;-0.94928;3.10808;2.00852;3
ACCE;10.995;70425.313;3.18908;8.00621;-5.33428;3
PRES;10.995;70425.314;1011.3979;3
GYRO;11.001;70425.320;-0.95661;3.20460;2.14292;3
ACCE;11.005;70425.324;3.26569;7.96790;-5.11401;3
AHRS;11.010;70425.329;49.2495;-150.2946;-10.2429;0.02794;-0.88471;-0.42195;3
MAGN;11.011;70425.330;-13.81250;-16.43750;39.00000;3
GYRO;11.011;70425.330;-0.99449;3.25836;2.28952;3
ACCE;11.015;70425.333;3.52426;7.73806;-4.80756;3
PRES;11.015;70425.334;1011.4043;3
GYRO;11.020;70425.339;-1.04458;3.28768;2.43735;3
ACCE;11.025;70425.344;3.84988;7.53695;-4.32872;3
AHRS;11.030;70425.349;49.1644;-144.2333;-13.7812;0.02299;-0.87450;-0.42654;3
MAGN;11.031;70425.350;-16.37500;-16.37500;37.31250;3
GYRO;11.031;70425.350;-1.09101;3.27424;2.56808;3
ACCE;11.035;70425.354;4.22337;7.33583;-3.91691;3
PRES;11.036;70425.355;1011.4077;3
GYRO;11.040;70425.360;-1.12155;3.20826;2.68048;3
ACCE;11.044;70425.363;4.58729;7.03895;-3.89776;3
AHRS;11.050;70425.369;48.5391;-137.4611;-18.7984;0.00836;-0.86247;-0.43190;3
MAGN;11.051;70425.370;-18.75000;-15.56250;35.56250;3
GYRO;11.051;70425.370;-1.13132;3.13985;2.77333;3
ACCE;11.055;70425.374;4.86502;6.83784;-3.85945;3
PRES;11.055;70425.374;1011.4014;3
GYRO;11.060;70425.379;-1.11055;3.12641;2.84175;3
ACCE;11.064;70425.383;5.13317;6.52181;-3.77326;3
AHRS;11.070;70425.389;47.3241;-130.3058;-23.3181;-0.00280;-0.84807;-0.43445;3
MAGN;11.070;70425.390;-21.56250;-15.06250;33.43750;3
GYRO;11.071;70425.390;-0.97861;3.23881;2.86740;3
ACCE;11.075;70425.394;5.45878;6.11958;-3.47638;3
PRES;11.075;70425.394;1011.3999;3
GYRO;11.080;70425.399;-0.97861;3.23881;2.86740;3
ACCE;11.084;70425.403;5.97593;5.78439;-2.69108;3
AHRS;11.090;70425.409;45.7804;-123.9358;-28.3063;-0.02158;-0.83319;-0.43878;3
MAGN;11.091;70425.410;-24.93750;-14.50000;31.50000;3
GYRO;11.091;70425.410;-0.80756;3.26691;2.67070;3
ACCE;11.094;70425.413;6.53138;5.54497;-1.84832;3
PRES;11.095;70425.414;1011.3872;3
GYRO;11.100;70425.419;-0.80756;3.26691;2.49844;3
ACCE;11.105;70425.424;6.93361;5.44920;-0.99599;3
AHRS;11.110;70425.429;43.2424;-116.9098;-32.8166;-0.03888;-0.81445;-0.43862;3
MAGN;11.110;70425.430;-27.37500;-13.25000;29.56250;3
GYRO;11.111;70425.430;-0.68783;2.85641;2.29563;3
ACCE;11.115;70425.434;7.32626;5.22894;-0.38307;3
PRES;11.116;70425.435;1011.3838;3
GYRO;11.120;70425.439;-0.64630;2.53265;2.07083;3
ACCE;11.125;70425.444;7.64229;4.98952;-0.26815;3
AHRS;11.130;70425.449;40.7631;-111.1905;-35.6909;-0.04970;-0.79651;-0.43584;3
MAGN;11.131;70425.450;-29.93750;-11.56250;27.18750;3
GYRO;11.131;70425.450;-0.60109;2.21378;1.83015;3
ACCE;11.134;70425.453;7.87214;4.95121;-0.13408;3
PRES;11.135;70425.454;1011.3931;3
GYRO;11.140;70425.459;-0.55344;1.90590;1.59191;3
ACCE;11.144;70425.463;7.96790;5.01825;-0.10534;3
AHRS;11.150;70425.469;38.0318;-105.2626;-39.1992;-0.06574;-0.77418;-0.43643;3
MAGN;11.150;70425.470;-32.43750;-10.18750;25.12500;3
GYRO;11.151;70425.470;-0.51191;1.61757;1.37323;3
ACCE;11.154;70425.474;7.99663;5.07571;-0.12450;3
PRES;11.155;70425.474;1011.4053;3
GYRO;11.160;70425.479;-0.47647;1.35246;1.18752;3
ACCE;11.164;70425.483;8.00621;5.05655;-0.31603;3
AHRS;11.170;70425.489;36.2169;-101.9804;-40.6049;-0.07277;-0.76055;-0.43410;3
MAGN;11.170;70425.490;-34.43750;-8.81250;23.31250;3
GYRO;11.171;70425.490;-0.44960;1.13621;1.03603;3
ACCE;11.175;70425.494;8.00621;5.03740;-0.62249;3
PRES;11.175;70425.494;1011.3984;3
GYRO;11.180;70425.499;-0.43127;0.99205;0.91874;3
ACCE;11.185;70425.503;7.97748;4.95121;-1.03430;3
AHRS;11.190;70425.509;34.5483;-98.9706;-42.2256;-0.08153;-0.74670;-0.43404;3
MAGN;11.191;70425.510;-35.62500;-7.75000;21.56250;3
GYRO;11.191;70425.510;-0.41905;0.93707;0.82345;3
ACCE;11.195;70425.514;7.87214;4.97994;-1.08218;3
PRES;11.196;70425.515;1011.4043;3
GYRO;11.200;70425.519;-0.42028;0.92852;0.75259;3
ACCE;11.205;70425.524;7.83383;5.13317;-0.91937;3
AHRS;11.210;70425.529;33.3752;-97.1133;-43.0887;-0.08690;-0.73767;-0.43303;3
MAGN;11.211;70425.530;-36.87500;-7.00000;20.06250;3
GYRO;11.211;70425.530;-0.43860;0.91630;0.71349;3
ACCE;11.215;70425.534;7.83383;5.18105;-0.80445;3
LIGH;11.216;70425.535;171.0;3
PRES;11.216;70425.535;1011.3989;3
GYRO;11.221;70425.539;-0.47403;0.90042;0.70250;3
ACCE;11.225;70425.544;7.89129;5.10444;-0.71826;3
AHRS;11.230;70425.549;32.5890;-95.7545;-43.7108;-0.09036;-0.73080;-0.43281;3
MAGN;11.235;70425.553;-38.00000;-6.81250;19.18750;3
GYRO;11.235;70425.554;-0.51679;0.89675;0.70616;3
ACCE;11.235;70425.554;7.96790;5.05655;-0.63207;3
PRES;11.236;70425.555;1011.4043;3
GYRO;11.240;70425.560;-0.55833;0.90286;0.71960;3
ACCE;11.244;70425.563;8.02536;5.00867;-0.55545;3
AHRS;11.250;70425.569;31.6102;-93.9858;-44.5579;-0.09485;-0.72153;-0.43312;3
MAGN;11.251;70425.570;-38.56250;-6.62500;17.68750;3
GYRO;11.251;70425.570;-0.59987;0.91752;0.74159;3
ACCE;11.255;70425.574;8.01579;4.96079;-0.49799;3
PRES;11.255;70425.574;1011.4019;3
GYRO;11.261;70425.580;-0.63652;0.94684;0.77091;3
ACCE;11.264;70425.583;8.04452;4.90333;-0.46926;3
AHRS;11.270;70425.589;31.0522;-92.9205;-45.0825;-0.09744;-0.71577;-0.43365;3
MAGN;11.271;70425.590;-39.00000;-6.00000;16.50000;3
GYRO;11.271;70425.590;-0.67073;0.99938;0.80756;3
ACCE;11.275;70425.594;8.12113;4.85544;-0.45011;3
PRES;11.276;70425.595;1011.3955;3
GYRO;11.281;70425.599;-0.70250;1.07024;0.84666;3
ACCE;11.284;70425.603;8.11156;4.77883;-0.44053;3
AHRS;11.290;70425.609;30.2180;-91.4375;-45.9222;-0.10206;-0.70740;-0.43477;3
MAGN;11.291;70425.610;-39.31250;-5.25000;16.06250;3
GYRO;11.291;70425.610;-0.74037;1.16675;0.89309;3
ACCE;11.294;70425.613;7.94875;4.68306;-0.24900;3
PRES;11.295;70425.614;1011.3936;3
GYRO;11.300;70425.619;-0.78191;1.27671;0.96028;3
ACCE;11.305;70425.624;7.87214;4.54898;0.00000;3
AHRS;11.310;70425.629;29.3921;-90.0799;-46.6145;-0.10618;-0.69952;-0.43530;3
MAGN;11.310;70425.630;-39.75000;-4.68750;15.31250;3
GYRO;11.311;70425.630;-0.81734;1.37323;1.05802;3
ACCE;11.315;70425.633;7.82425;4.38618;0.19154;3
PRES;11.315;70425.634;1011.3867;3
GYRO;11.320;70425.639;-0.83322;1.48074;1.17286;3
ACCE;11.325;70425.644;7.87214;4.29999;0.34477;3
AHRS;11.330;70425.649;28.3935;-88.3648;-47.5244;-0.11129;-0.68925;-0.43657;3
MAGN;11.331;70425.650;-40.06250;-4.25000;14.12500;3
GYRO;11.331;70425.650;-0.82833;1.59925;1.28893;3
ACCE;11.335;70425.653;7.84340;4.24253;0.46926;3
PRES;11.335;70425.654;1011.3896;3
GYRO;11.340;70425.659;-0.81245;1.72264;1.39644;3
ACCE;11.345;70425.663;7.70933;4.16591;0.63207;3
AHRS;11.350;70425.669;27.1629;-86.2881;-48.4949;-0.11676;-0.67644;-0.43768;3
MAGN;11.351;70425.670;-40.37500;-3.18750;13.56250;3
GYRO;11.351;70425.670;-0.78313;1.98165;1.60291;3
ACCE;11.355;70425.674;7.67102;3.98395;0.85234;3
PRES;11.356;70425.675;1011.4033;3
GYRO;11.360;70425.679;-0.78313;1.98165;1.60291;3
ACCE;11.365;70425.683;7.78594;3.72538;1.11091;3
AHRS;11.370;70425.689;25.5810;-84.0321;-49.4181;-0.12343;-0.66172;-0.43747;3
MAGN;11.371;70425.690;-40.68750;-2.43750;11.93750;3
GYRO;11.371;70425.690;-0.81367;2.18323;1.78373;3
SOUN;11.372;35.52;0.00108;34.68
ACCE;11.375;70425.693;7.79552;3.48596;1.37906;3
PRES;11.375;70425.694;1011.4033;3
GYRO;11.380;70425.699;-0.85888;2.26387;1.86314;3
ACCE;11.385;70425.703;7.77637;3.23696;1.50356;3
AHRS;11.390;70425.709;23.6797;-81.4027;-50.1513;-0.12961;-0.64401;-0.43565;3
MAGN;11.391;70425.710;-41.00000;-1.12500;10.43750;3
GYRO;11.391;70425.710;-0.91874;2.35550;1.94011;3
ACCE;11.394;70425.713;7.74764;3.00712;1.69509;3
PRES;11.395;70425.714;1011.4028;3
GYRO;11.400;70425.719;-0.97738;2.45568;2.00852;3
ACCE;11.405;70425.724;7.63272;2.79643;1.99198;3
AHRS;11.410;70425.729;21.4550;-78.6370;-50.7670;-0.13677;-0.62419;-0.43240;3
MAGN;11.411;70425.730;-41.12500;-0.37500;8.37500;3
GYRO;11.411;70425.730;-1.02748;2.54975;2.07450;3
ACCE;11.415;70425.733;7.44118;2.54743;2.30801;3
PRES;11.415;70425.734;1011.3989;3
GYRO;11.420;70425.739;-1.05435;2.63527;2.14047;3
ACCE;11.424;70425.743;7.28795;2.36547;2.56658;3
AHRS;11.430;70425.749;18.9779;-75.5643;-51.4164;-0.14473;-0.60098;-0.42916;3
MAGN;11.431;70425.750;-41.31250;1.43750;6.43750;3
GYRO;11.431;70425.750;-1.05069;2.72446;2.21255;3
ACCE;11.434;70425.754;7.31668;2.15478;2.79643;3
PRES;11.436;70425.755;1011.4189;3
GYRO;11.441;70425.760;-1.02503;2.80998;2.28464;3
ACCE;11.444;70425.763;7.45076;1.91536;3.00712;3
AHRS;11.450;70425.769;16.2974;-72.4527;-51.9169;-0.15326;-0.57604;-0.42485;3
MAGN;11.450;70425.770;-41.50000;3.06250;4.25000;3
GYRO;11.451;70425.770;-0.99449;2.89428;2.34572;3
ACCE;11.455;70425.774;7.59441;1.62806;3.25611;3
PRES;11.455;70425.774;1011.4258;3
GYRO;11.460;70425.779;-0.97616;2.96881;2.38604;3
ACCE;11.465;70425.783;7.63272;1.29287;3.54342;3
AHRS;11.470;70425.789;13.4660;-69.2115;-52.3037;-0.16197;-0.54880;-0.42004;3
MAGN;11.471;70425.790;-41.68750;4.68750;2.12500;3
GYRO;11.471;70425.790;-0.98105;3.03844;2.40314;3
ACCE;11.475;70425.793;7.70933;0.92895;3.75411;3
PRES;11.475;70425.794;1011.4146;3
GYRO;11.480;70425.799;-1.00793;3.11786;2.40070;3
ACCE;11.485;70425.803;7.65187;0.66080;3.90734;3
AHRS;11.490;70425.809;10.4930;-65.7974;-52.8243;-0.17184;-0.51857;-0.41641;3
MAGN;11.491;70425.810;-41.62500;6.18750;-0.81250;3
GYRO;11.491;70425.810;-1.03969;3.21926;2.39093;3
ACCE;11.495;70425.813;7.41245;0.37350;4.14676;3
PRES;11.495;70425.814;1011.4185;3
GYRO;11.500;70425.819;-1.06413;3.33044;2.38848;3
ACCE;11.505;70425.824;7.13472;0.16281;4.58729;3
AHRS;11.510;70425.829;7.1044;-62.2873;-52.7025;-0.18161;-0.48609;-0.40788;3
MAGN;11.511;70425.830;-41.12500;8.81250;-3.43750;3
GYRO;11.511;70425.830;-1.08123;3.41718;2.39581;3
ACCE;11.515;70425.834;6.97192;-0.05746;5.34386;3
PRES;11.516;70425.835;1011.4170;3
GYRO;11.521;70425.840;-1.09223;3.44895;2.39948;3
ACCE;11.525;70425.843;7.00065;-0.45969;6.06212;3
AHRS;11.530;70425.849;4.1816;-58.6744;-52.7438;-0.18899;-0.45279;-0.40299;3
MAGN;11.531;70425.850;-40.93750;10.87500;-6.25000;3
GYRO;11.531;70425.850;-1.09101;3.40252;2.37627;3
ACCE;11.535;70425.853;7.10599;-0.90980;6.70376;3
PRES;11.535;70425.854;1011.4150;3
GYRO;11.541;70425.859;-1.07268;3.29379;2.30541;3
ACCE;11.545;70425.863;7.15387;-1.31202;7.24007;3
AHRS;11.550;70425.869;0.8189;-54.3764;-52.5749;-0.19665;-0.41247;-0.39686;3
MAGN;11.551;70425.870;-40.00000;12.62500;-9.06250;3
GYRO;11.551;70425.870;-1.04091;3.14718;2.18568;3
ACCE;11.555;70425.874;7.09641;-1.59933;7.59441;3
PRES;11.555;70425.874;1011.4150;3
GYRO;11.560;70425.879;-1.00304;2.97858;2.03540;3
ACCE;11.564;70425.884;6.82826;-1.79086;7.69975;3
LIGH;11.566;70425.885;289.0;3
AHRS;11.570;70425.889;-2.0411;-50.5234;-52.2693;-0.20241;-0.37597;-0.39147;3
MAGN;11.571;70425.890;-39.25000;14.87500;-11.43750;3
GYRO;11.571;70425.890;-0.96028;2.80876;1.87780;3
ACCE;11.574;70425.893;6.53138;-1.87705;7.58483;3
PRES;11.575;70425.894;1011.4219;3
GYRO;11.581;70425.900;-0.91263;2.66459;1.73974;3
ACCE;11.584;70425.903;6.23450;-1.92494;7.46991;3
AHRS;11.590;70425.909;-5.3522;-46.2183;-51.6679;-0.20950;-0.33416;-0.38387;3
MAGN;11.591;70425.910;-38.00000;16.75000;-13.37500;3
GYRO;11.591;70425.910;-0.86132;2.57174;1.63223;3
ACCE;11.595;70425.914;5.92804;-2.06859;7.40287;3
PRES;11.596;70425.915;1011.4116;3
GYRO;11.600;70425.919;-0.80390;2.52898;1.55771;3
ACCE;11.605;70425.924;5.65032;-2.18351;7.36456;3
AHRS;11.610;70425.929;-7.5564;-42.9869;-51.2714;-0.21345;-0.30308;-0.37992;3
MAGN;11.611;70425.930;-36.50000;18.31250;-15.43750;3
GYRO;11.611;70425.930;-0.68906;2.56563;1.47952;3
ACCE;11.615;70425.933;5.43005;-2.29843;7.43160;3
PRES;11.615;70425.934;1011.4258;3
GYRO;11.621;70425.939;-0.68906;2.56563;1.47952;3
ACCE;11.625;70425.943;5.20021;-2.36547;7.59441;3
AHRS;11.630;70425.949;-9.7883;-39.8091;-50.6892;-0.21770;-0.27222;-0.37477;3
MAGN;11.631;70425.950;-35.06250;19.75000;-17.18750;3
GYRO;11.631;70425.950;-0.56566;2.70980;1.42942;3
ACCE;11.635;70425.953;5.03740;-2.52828;8.24563;3
PRES;11.635;70425.954;1011.4141;3
GYRO;11.641;70425.960;-0.59376;2.63772;1.35490;3
ACCE;11.645;70425.963;5.27682;-2.95923;9.13627;3
AHRS;11.650;70425.969;-11.4689;-36.6179;-50.0589;-0.21820;-0.24308;-0.37121;3
MAGN;11.651;70425.970;-33.56250;21.50000;-18.93750;3
GYRO;11.651;70425.970;-0.79168;2.33106;1.19607;3
ACCE;11.655;70425.974;5.28640;-2.92093;9.22246;3
PRES;11.655;70425.974;1011.4141;3
GYRO;11.660;70425.979;-1.01526;1.98165;1.01159;3
ACCE;11.665;70425.983;4.85544;-2.77727;9.09797;3
AHRS;11.670;70425.989;-13.1782;-33.0345;-49.1431;-0.21749;-0.21110;-0.36637;3
MAGN;11.671;70425.990;-31.62500;23.25000;-20.25000;3
GYRO;11.671;70425.990;-1.11422;1.72875;0.85277;3
ACCE;11.675;70425.994;4.44364;-2.72939;8.99262;3
PRES;11.676;70425.995;1011.4146;3
GYRO;11.680;70425.999;-1.07268;1.60291;0.72937;3
ACCE;11.685;70426.003;4.34787;-2.86347;8.88728;3
AHRS;11.690;70426.009;-14.6503;-30.2153;-48.5349;-0.21846;-0.18507;-0.36326;3
MAGN;11.691;70426.010;-30.12500;24.81250;-21.43750;3
GYRO;11.691;70426.010;-1.00182;1.54549;0.62553;3
ACCE;11.694;70426.013;4.27126;-3.08373;9.05966;3
PRES;11.695;70426.014;1011.4180;3
GYRO;11.700;70426.019;-0.96150;1.42454;0.54734;3
ACCE;11.705;70426.024;4.11803;-3.23696;9.22246;3
AHRS;11.710;70426.029;-16.3081;-27.9973;-48.3101;-0.22356;-0.16217;-0.36173;3
MAGN;11.710;70426.030;-29.31250;25.68750;-22.50000;3
GYRO;11.711;70426.030;-0.91385;1.23639;0.50091;3
ACCE;11.714;70426.033;3.96480;-3.30400;9.20331;3
PRES;11.715;70426.034;1011.4116;3
GNSS;11.718;1491390068.829;39.993940;-0.073825;117.592;209.582;16.0;0.0;18;13
GYRO;11.722;70426.040;-0.84788;1.07512;0.46304;3
GNSS;11.722;1491390068.829;39.993940;-0.073825;117.592;209.582;16.0;0.0;18;13
ACCE;11.725;70426.043;3.93607;-3.27527;9.13627;3
AHRS;11.730;70426.049;-17.5912;-26.2829;-48.2041;-0.22768;-0.14429;-0.36126;3
MAGN;11.732;70426.051;-28.00000;26.87500;-23.37500;3
GYRO;11.733;70426.052;-0.78069;0.95173;0.42638;3
ACCE;11.740;70426.059;3.84988;-3.32315;8.79151;3
PRES;11.741;70426.059;1011.3989;3
GYRO;11.741;70426.059;-0.73182;0.86132;0.39462;3
ACCE;11.744;70426.063;3.77326;-3.33273;8.61913;3
AHRS;11.750;70426.069;-18.8767;-24.6018;-48.1018;-0.23196;-0.12662;-0.36090;3
MAGN;11.750;70426.070;-27.12500;27.56250;-24.12500;3
GYRO;11.751;70426.070;-0.70860;0.83200;0.37141;3
ACCE;11.755;70426.074;3.62961;-3.37104;8.38928;3
PRES;11.756;70426.075;1011.4038;3
GYRO;11.760;70426.079;-0.70372;0.86376;0.36774;3
ACCE;11.765;70426.083;3.42850;-3.40934;8.25521;3
AHRS;11.770;70426.089;-19.8455;-23.5359;-48.0135;-0.23584;-0.11489;-0.36023;3
MAGN;11.771;70426.090;-26.18750;28.12500;-24.81250;3
GYRO;11.771;70426.090;-0.71349;0.92363;0.38240;3
ACCE;11.775;70426.093;3.26569;-3.43807;8.37013;3
PRES;11.775;70426.094;1011.3984;3
GYRO;11.780;70426.100;-0.73426;0.97250;0.40561;3
ACCE;11.784;70426.103;3.16035;-3.53384;8.52336;3
AHRS;11.790;70426.109;-20.7750;-22.5110;-47.9321;-0.23957;-0.10360;-0.35969;3
MAGN;11.791;70426.110;-25.50000;28.43750;-25.43750;3
GYRO;11.791;70426.110;-0.75259;0.99205;0.42272;3
ACCE;11.794;70426.113;3.11246;-3.68707;8.62870;3
PRES;11.795;70426.114;1011.4014;3
GYRO;11.800;70426.119;-0.75503;0.98838;0.42638;3
ACCE;11.805;70426.124;3.08373;-3.84030;8.74362;3
AHRS;11.810;70426.129;-21.7001;-21.4110;-47.8176;-0.24303;-0.09182;-0.35914;3
MAGN;11.811;70426.130;-24.68750;29.25000;-25.43750;3
GYRO;11.811;70426.130;-0.74770;0.96150;0.41294;3
ACCE;11.815;70426.134;3.10289;-4.00311;8.84897;3
PRES;11.815;70426.134;1011.4067;3
GYRO;11.821;70426.139;-0.73915;0.91141;0.37996;3
ACCE;11.825;70426.143;3.10289;-4.12760;8.89685;3
AHRS;11.830;70426.149;-22.6546;-20.1992;-47.6606;-0.24635;-0.07916;-0.35851;3
MAGN;11.831;70426.150;-24.00000;29.87500;-25.87500;3
GYRO;11.831;70426.150;-0.73670;0.83689;0.32742;3
ACCE;11.835;70426.154;3.04542;-4.24253;8.92558;3
PRES;11.836;70426.155;1011.3975;3
GYRO;11.841;70426.160;-0.73793;0.74770;0.26389;3
ACCE;11.845;70426.163;2.87304;-4.29999;8.93516;3
AHRS;11.850;70426.169;-23.6232;-19.0270;-47.4813;-0.24993;-0.06681;-0.35768;3
MAGN;11.851;70426.170;-23.62500;30.75000;-25.56250;3
GYRO;11.851;70426.170;-0.73548;0.64752;0.20159;3
ACCE;11.855;70426.174;2.72939;-4.32872;8.76278;3
PRES;11.855;70426.174;1011.4014;3
GYRO;11.860;70426.179;-0.73426;0.53878;0.14172;3
ACCE;11.864;70426.183;2.70066;-4.39575;8.26478;3
AHRS;11.870;70426.189;-24.6145;-17.9381;-47.3737;-0.25400;-0.05490;-0.35728;3
MAGN;11.871;70426.190;-23.31250;31.31250;-25.56250;3
GYRO;11.871;70426.190;-0.83444;0.36530;0.00489;3
ACCE;11.874;70426.194;2.71024;-4.47237;8.01579;3
PRES;11.875;70426.194;1011.4053;3
GYRO;11.881;70426.199;-0.83444;0.36530;0.00489;3
ACCE;11.884;70426.203;2.69108;-4.55856;8.14986;3
AHRS;11.890;70426.209;-25.4881;-17.2106;-47.4067;-0.25838;-0.04595;-0.35746;3
MAGN;11.890;70426.210;-23.37500;31.62500;-25.25000;3
GYRO;11.891;70426.210;-1.07634;0.14539;-0.14661;3
ACCE;11.894;70426.213;2.93050;-4.70221;8.59040;3
PRES;11.895;70426.214;1011.4053;3
GYRO;11.900;70426.219;-1.15209;-0.04887;-0.24923;3
ACCE;11.905;70426.224;3.16992;-4.75967;9.40442;3
AHRS;11.910;70426.229;-26.5073;-17.0511;-47.7651;-0.26574;-0.04015;-0.35865;3
MAGN;11.911;70426.230;-22.93750;32.31250;-25.56250;3
GYRO;11.911;70426.230;-1.12766;-0.27855;-0.36774;3
ACCE;11.914;70426.234;3.39977;-4.79798;10.06522;3
LIGH;11.916;70426.235;1296.0;3
PRES;11.917;70426.236;1011.4175;3
GYRO;11.920;70426.240;-1.00060;-0.50946;-0.49114;3
SOUN;11.922;31.87;0.00097;33.74
ACCE;11.924;70426.243;3.50511;-4.94163;10.35253;3
AHRS;11.930;70426.249;-27.6334;-17.1508;-48.3465;-0.27473;-0.03540;-0.36072;3
MAGN;11.931;70426.250;-23.06250;32.50000;-25.00000;3
GYRO;11.931;70426.250;-0.80634;-0.70616;-0.60842;3
ACCE;11.934;70426.253;3.57215;-5.08528;10.29507;3
PRES;11.935;70426.254;1011.3999;3
GYRO;11.940;70426.259;-0.58399;-0.85155;-0.71471;3
ACCE;11.944;70426.263;3.61046;-5.18105;10.15141;3
AHRS;11.950;70426.269;-28.4040;-17.9828;-49.1801;-0.28340;-0.03693;-0.36358;3
MAGN;11.950;70426.270;-22.93750;32.50000;-24.68750;3
GYRO;11.951;70426.270;-0.37018;-0.97005;-0.80879;3
ACCE;11.955;70426.274;3.61046;-5.10444;10.03649;3
PRES;11.955;70426.274;1011.3975;3
GYRO;11.960;70426.279;-0.19426;-1.09589;-0.87354;3
ACCE;11.964;70426.283;3.66792;-4.99909;9.85453;3
AHRS;11.970;70426.289;-29.0214;-19.2480;-50.2082;-0.29237;-0.04175;-0.36702;3
MAGN;11.971;70426.290;-23.06250;32.50000;-23.93750;3
GYRO;11.971;70426.290;-0.06109;-1.23395;-0.91630;3
ACCE;11.974;70426.293;3.87861;-5.06613;9.56723;3
PRES;11.975;70426.294;1011.4131;3
GYRO;11.980;70426.299;0.04765;-1.36101;-0.96150;3
ACCE;11.985;70426.303;4.04141;-5.04698;9.33739;3
AHRS;11.990;70426.309;-28.8278;-21.0110;-51.3572;-0.29710;-0.05309;-0.37174;3
MAGN;11.990;70426.310;-23.37500;32.62500;-23.50000;3
GYRO;11.991;70426.310;0.14539;-1.46485;-1.01404;3
ACCE;11.994;70426.314;4.16591;-4.91290;9.21289;3
PRES;11.996;70426.315;1011.4238;3
GYRO;12.000;70426.319;0.23824;-1.56381;-1.06779;3
ACCE;12.004;70426.324;4.31914;-4.80756;9.15543;3
AHRS;12.010;70426.329;-28.5027;-22.9684;-52.4859;-0.30171;-0.06641;-0.37603;3
MAGN;12.011;70426.330;-24.43750;32.37500;-22.50000;3
GYRO;12.011;70426.330;0.32498;-1.67499;-1.12888;3
ACCE;12.014;70426.333;4.51068;-4.73094;9.05966;3
PRES;12.015;70426.334;1011.4180;3
GYRO;12.020;70426.339;0.41050;-1.79839;-1.20340;3
ACCE;12.025;70426.343;4.82671;-4.67348;9.07881;3
AHRS;12.030;70426.349;-27.6626;-25.2311;-53.5678;-0.30383;-0.08419;-0.38039;3
MAGN;12.031;70426.350;-25.12500;32.37500;-21.56250;3
GYRO;12.031;70426.350;0.48869;-1.95355;-1.29381;3
ACCE;12.035;70426.353;5.13317;-4.69264;8.86812;3
PRES;12.035;70426.354;1011.4121;3
GYRO;12.041;70426.360;0.54489;-2.13192;-1.40621;3
ACCE;12.045;70426.363;5.41090;-4.68306;8.59040;3
AHRS;12.050;70426.369;-26.7632;-27.6540;-54.6660;-0.30639;-0.10336;-0.38462;3
MAGN;12.050;70426.370;-26.37500;32.12500;-20.43750;3
GYRO;12.051;70426.370;0.55467;-2.31884;-1.54060;3
ACCE;12.055;70426.374;5.65032;-4.59687;8.16902;3
PRES;12.055;70426.374;1011.4111;3
GYRO;12.060;70426.379;0.52534;-2.48378;-1.67377;3
ACCE;12.065;70426.383;5.92804;-4.42448;7.84340;3
AHRS;12.070;70426.389;-25.5649;-30.5134;-55.7912;-0.30871;-0.12694;-0.38873;3
MAGN;12.071;70426.390;-28.06250;31.68750;-19.37500;3
GYRO;12.071;70426.390;0.47892;-2.60839;-1.79717;3
ACCE;12.074;70426.394;6.22492;-4.23295;7.58483;3
PRES;12.076;70426.395;1011.4102;3
GYRO;12.080;70426.399;0.42028;-2.70125;-1.91079;3
ACCE;12.085;70426.404;6.48350;-4.05099;7.18261;3
AHRS;12.090;70426.409;-24.0395;-33.8496;-57.0932;-0.31108;-0.15491;-0.39390;3
MAGN;12.091;70426.410;-29.31250;30.56250;-18.18750;3
GYRO;12.091;70426.410;0.33842;-2.76111;-2.02685;3
ACCE;12.095;70426.413;6.63673;-3.90734;6.78996;3
PRES;12.095;70426.414;1011.4180;3
GYRO;12.101;70426.419;0.22846;-2.77333;-2.13558;3
ACCE;12.105;70426.424;6.68461;-3.73495;6.64630;3
AHRS;12.110;70426.429;-22.5083;-37.7289;-58.5808;-0.31621;-0.18622;-0.39902;3
MAGN;12.111;70426.430;-30.81250;29.25000;-16.87500;3
GYRO;12.111;70426.430;0.10751;-2.76355;-2.22599;3
ACCE;12.115;70426.433;6.68461;-3.54342;6.61757;3
PRES;12.115;70426.434;1011.4141;3
GYRO;12.120;70426.440;0.00855;-2.75012;-2.29197;3
ACCE;12.124;70426.443;6.66546;-3.31358;6.66546;3
AHRS;12.130;70426.449;-21.1401;-41.1991;-58.9718;-0.31971;-0.21655;-0.39674;3
MAGN;12.131;70426.450;-32.12500;27.81250;-15.12500;3
GYRO;12.131;70426.450;-0.04643;-2.74034;-2.33839;3
ACCE;12.135;70426.454;6.68461;-3.10289;6.81869;3
PRES;12.135;70426.454;1011.4072;3
GYRO;12.140;70426.459;-0.05009;-2.73545;-2.36771;3
ACCE;12.145;70426.463;6.85699;-2.95923;7.01980;3
AHRS;12.150;70426.469;-19.3778;-44.8113;-60.7167;-0.32415;-0.24557;-0.40523;3
MAGN;12.151;70426.470;-33.87500;26.06250;-13.62500;3
GYRO;12.151;70426.470;0.08919;-2.84541;-2.42147;3
ACCE;12.155;70426.474;7.19218;-2.92093;7.08684;3
PRES;12.156;70426.475;1011.4038;3
GYRO;12.161;70426.479;0.08919;-2.84541;-2.42147;3
ACCE;12.165;70426.483;7.61356;-2.93050;7.06768;3
AHRS;12.170;70426.489;-17.8481;-48.3328;-61.5926;-0.32864;-0.27494;-0.40691;3
MAGN;12.171;70426.490;-35.25000;24.18750;-11.56250;3
GYRO;12.172;70426.490;0.31765;-3.15695;-2.59618;3
ACCE;12.174;70426.493;7.87214;-2.86347;6.72292;3
PRES;12.175;70426.494;1011.3994;3
GYRO;12.180;70426.499;0.40806;-3.35365;-2.73668;3
ACCE;12.185;70426.504;7.93917;-2.71024;6.10043;3
AHRS;12.190;70426.509;-15.7101;-51.7894;-63.2760;-0.33161;-0.30383;-0.41664;3
MAGN;12.190;70426.510;-36.87500;22.75000;-9.25000;3
GYRO;12.191;70426.510;0.46059;-3.51003;-2.88817;3
ACCE;12.195;70426.513;8.00621;-2.51870;5.43963;3
PRES;12.195;70426.514;1011.3965;3
GYRO;12.200;70426.519;0.46059;-3.63465;-3.02500;3
ACCE;12.204;70426.524;8.20732;-2.34632;4.97036;3
AHRS;12.210;70426.529;-13.5705;-55.4139;-63.6766;-0.33242;-0.33705;-0.41710;3
MAGN;12.210;70426.530;-38.18750;20.37500;-6.56250;3
GYRO;12.211;70426.530;0.42272;-3.74216;-3.15817;3
ACCE;12.215;70426.533;8.58082;-2.18351;4.62560;3
PRES;12.215;70426.534;1011.4116;3
GYRO;12.221;70426.540;0.37018;-3.82646;-3.29989;3
ACCE;12.225;70426.543;8.82024;-1.88663;4.31914;3
AHRS;12.230;70426.549;-10.9237;-59.5326;-65.0168;-0.33528;-0.37237;-0.42455;3
MAGN;12.235;70426.553;-39.81250;17.93750;-4.06250;3
GYRO;12.235;70426.554;0.31521;-3.86922;-3.42940;3
ACCE;12.236;70426.554;8.95431;-1.51314;3.95522;3
PRES;12.238;70426.557;1011.4102;3
GYRO;12.240;70426.559;0.26145;-3.86067;-3.52714;3
ACCE;12.246;70426.563;8.92558;-1.01514;3.33273;3
AHRS;12.250;70426.569;-7.2284;-64.7555;-65.5451;-0.33406;-0.42055;-0.42786;3
MAGN;12.251;70426.570;-40.43750;15.43750;-0.81250;3
GYRO;12.251;70426.570;0.21014;-3.78492;-3.58944;3
ACCE;12.255;70426.574;8.78193;-0.49799;2.65278;3
PRES;12.255;70426.574;1011.4189;3
GYRO;12.260;70426.579;0.16005;-3.62487;-3.60533;3
ACCE;12.265;70426.584;8.77236;0.00000;2.46124;3
LIGH;12.267;70426.585;1117.0;3
AHRS;12.270;70426.589;-4.4943;-68.3729;-66.4560;-0.33479;-0.45188;-0.43451;3
WIFI;12.271;70426.560;WAP213;20:17:FF:FF:F2:13;-64
WIFI;12.271;70426.560;WAP141;20:17:FF:FF:F1:41;-50
WIFI;12.271;70426.560;WAP317;20:17:FF:FF:F3:17;-71
WIFI;12.271;70426.560;WAP316;20:17:FF:FF:F3:16;-47
WIFI;12.271;70426.560;WAP140;20:17:FF:FF:F1:40;-59
WIFI;12.271;70426.560;WAP112;20:17:FF:FF:F1:12;-47
WIFI;12.271;70426.560;WAP139;20:17:FF:FF:F1:39;-54
WIFI;12.271;70426.561;WAP106;20:17:FF:FF:F1:06;-57
WIFI;12.271;70426.560;WAP138;20:17:FF:FF:F1:38;-68
WIFI;12.271;70426.561;WAP310;20:17:FF:FF:F3:10;-57
WIFI;12.271;70426.561;WAP159;20:17:FF:FF:F1:59;-79
WIFI;12.271;70426.560;WAP092;20:17:FF:FF:F0:92;-73
WIFI;12.271;70426.560;WAP113;20:17:FF:FF:F1:13;-70
WIFI;12.271;70426.561;WAP297;20:17:FF:FF:F2:97;-73
WIFI;12.271;70426.560;WAP298;20:17:FF:FF:F2:98;-71
WIFI;12.271;70426.560;WAP093;20:17:FF:FF:F0:93;-72
WIFI;12.271;70426.561;WAP022;20:17:FF:FF:F0:22;-83
WIFI;12.271;70426.561;WAP107;20:17:FF:FF:F1:07;-82
WIFI;12.271;70426.561;WAP311;20:17:FF:FF:F3:11;-84
WIFI;12.271;70423.144;WAP180;20:17:FF:FF:F1:80;-76
WIFI;12.271;70426.560;WAP044;20:17:FF:FF:F0:44;-78
WIFI;12.271;70426.560;WAP281;20:17:FF:FF:F2:81;-84
WIFI;12.271;70423.144;WAP115;20:17:FF:FF:F1:15;-86
WIFI;12.271;70426.560;WAP319;20:17:FF:FF:F3:19;-75
WIFI;12.271;70426.561;WAP313;20:17:FF:FF:F3:13;-86
WIFI;12.271;70426.561;WAP109;20:17:FF:FF:F1:09;-85
WIFI;12.271;70426.560;WAP206;20:17:FF:FF:F2:06;-65
WIFI;12.271;70423.144;WAP078;20:17:FF:FF:F0:78;-87
WIFI;12.271;70426.561;WAP153;20:17:FF:FF:F1:53;-80
WIFI;12.271;70426.560;WAP076;20:17:FF:FF:F0:76;-89
WIFI;12.271;70419.767;WAP025;20:17:FF:FF:F0:25;-87
WIFI;12.271;70423.145;WAP021;20:17:FF:FF:F0:21;-87
WIFI;12.271;70423.145;WAP154;20:17:FF:FF:F1:54;-86
WIFI;12.271;70426.561;WAP181;20:17:FF:FF:F1:81;-78
WIFI;12.271;70419.767;WAP211;20:17:FF:FF:F2:11;-88
WIFI;12.271;70426.561;WAP321;20:17:FF:FF:F3:21;-88
WIFI;12.271;70426.560;WAP077;20:17:FF:FF:F0:77;-89
WIFI;12.271;70423.144;WAP171;20:17:FF:FF:F1:71;-84
WIFI;12.271;70423.144;WAP104;20:17:FF:FF:F1:04;-90
WIFI;12.271;70423.144;WAP075;20:17:FF:FF:F0:75;-94
WIFI;12.271;70426.560;WAP063;20:17:FF:FF:F0:63;-80
WIFI;12.271;70426.560;WAP263;20:17:FF:FF:F2:63;-82
WIFI;12.271;70426.560;WAP280;20:17:FF:FF:F2:80;-86
MAGN;12.292;70426.590;-41.06250;12.31250;2.12500;3
GYRO;12.292;70426.590;0.11851;-3.44895;-3.58089;3
ACCE;12.292;70426.593;8.79151;0.38307;2.59531;3
PRES;12.292;70426.594;1011.4258;3
GYRO;12.292;70426.599;0.09896;-3.33777;-3.53935;3
ACCE;12.292;70426.604;8.77236;0.71826;2.49955;3
AHRS;12.293;70426.609;-0.4917;-72.9221;-67.6019;-0.33347;-0.49190;-0.44530;3
MAGN;12.293;70426.610;-41.12500;9.81250;5.37500;3
GYRO;12.293;70426.610;0.11729;-3.27302;-3.49537;3
ACCE;12.295;70426.613;8.82982;0.92895;2.17394;3
PRES;12.295;70426.614;1011.4136;3
GYRO;12.301;70426.620;0.18815;-3.21559;-3.45994;3
ACCE;12.305;70426.624;8.89685;1.14922;1.99198;3
AHRS;12.310;70426.629;3.3482;-76.5046;-68.4088;-0.32892;-0.52472;-0.45622;3
MAGN;12.310;70426.630;-40.31250;6.68750;8.62500;3
GYRO;12.311;70426.630;0.30299;-3.15939;-3.44772;3
ACCE;12.315;70426.634;8.81066;1.35033;1.91536;3
PRES;12.316;70426.635;1011.4136;3
GYRO;12.320;70426.640;0.44593;-3.13740;-3.46361;3
ACCE;12.325;70426.643;8.75320;1.53229;1.86748;3
AHRS;12.330;70426.649;7.3614;-80.3298;-69.0939;-0.32460;-0.55798;-0.46657;3
MAGN;12.330;70426.650;-39.81250;4.18750;11.75000;3
GYRO;12.331;70426.650;0.59987;-3.17283;-3.51370;3
ACCE;12.335;70426.654;8.68616;1.75256;1.86748;3
PRES;12.335;70426.654;1011.4087;3
GYRO;12.340;70426.659;0.72449;-3.28401;-3.59555;3
ACCE;12.345;70426.663;8.71489;1.95367;1.53229;3
AHRS;12.350;70426.669;10.9697;-83.2786;-69.3872;-0.31773;-0.58446;-0.47565;3
MAGN;12.351;70426.670;-39.18750;1.37500;14.56250;3
GYRO;12.351;70426.670;0.78313;-3.45505;-3.69451;3
ACCE;12.355;70426.674;8.73405;2.17394;0.76614;3
PRES;12.355;70426.674;1011.4253;3
GYRO;12.360;70426.679;0.78435;-3.60166;-3.81058;3
ACCE;12.364;70426.683;8.56167;2.57616;-0.22027;3
AHRS;12.370;70426.689;15.0948;-87.1402;-69.0153;-0.30866;-0.61696;-0.48150;3
MAGN;12.371;70426.690;-37.87500;-1.18750;17.68750;3
GYRO;12.371;70426.690;0.75136;-3.64931;-3.92909;3
ACCE;12.374;70426.693;8.26478;3.04542;-1.04387;3
PRES;12.375;70426.694;1011.4092;3
GYRO;12.380;70426.699;0.69883;-3.59555;-4.03782;3
ACCE;12.385;70426.704;7.89129;3.52426;-1.38864;3
AHRS;12.390;70426.709;19.1062;-91.5397;-68.1085;-0.29977;-0.65026;-0.48372;3
MAGN;12.390;70426.710;-36.56250;-4.18750;20.50000;3
GYRO;12.391;70426.710;0.63530;-3.50514;-4.13434;3
ACCE;12.394;70426.714;7.48906;3.98395;-1.31202;3
PRES;12.396;70426.715;1011.4019;3
GYRO;12.400;70426.719;0.57055;-3.45261;-4.22230;3
ACCE;12.405;70426.724;7.15387;4.28083;-1.28329;3
AHRS;12.410;70426.729;23.3747;-96.1216;-66.8956;-0.28853;-0.68242;-0.48647;3
MAGN;12.410;70426.730;-35.06250;-7.18750;23.31250;3
GYRO;12.411;70426.730;0.51191;-3.49171;-4.38113;3
ACCE;12.415;70426.733;6.78996;4.38618;-1.64721;3
PRES;12.415;70426.734;1011.3975;3
GYRO;12.420;70426.739;0.51191;-3.49171;-4.38113;3
ACCE;12.424;70426.743;6.33985;4.54898;-1.86748;3
AHRS;12.430;70426.749;27.9003;-100.6071;-65.3027;-0.27324;-0.71181;-0.49062;3
MAGN;12.431;70426.750;-32.43750;-10.06250;26.00000;3
GYRO;12.431;70426.750;0.55222;-3.46238;-4.51307;3
ACCE;12.435;70426.754;5.78439;4.97994;-1.90578;3
PRES;12.435;70426.754;1011.3916;3
GYRO;12.440;70426.759;0.59743;-3.45139;-4.51674;3
ACCE;12.444;70426.763;5.10444;5.41090;-2.22182;3
AHRS;12.450;70426.769;32.7239;-105.7879;-63.2754;-0.25670;-0.74064;-0.49491;3
MAGN;12.450;70426.770;-29.31250;-12.75000;28.68750;3
GYRO;12.451;70426.770;0.66584;-3.39763;-4.46787;3
ACCE;12.455;70426.774;4.49152;5.87058;-2.54743;3
PRES;12.455;70426.774;1011.3945;3
GYRO;12.460;70426.779;0.75381;-3.30356;-4.35913;3
ACCE;12.465;70426.783;3.87861;6.51223;-2.89220;3
AHRS;12.470;70426.789;38.0428;-111.6301;-60.1246;-0.23328;-0.76859;-0.49944;3
MAGN;12.471;70426.790;-26.06250;-15.37500;30.50000;3
GYRO;12.471;70426.790;0.84788;-3.18872;-4.19909;3
SOUN;12.473;28.60;0.00087;32.80
ACCE;12.475;70426.794;3.37104;7.11557;-3.29442;3
PRES;12.476;70426.795;1011.4009;3
GYRO;12.480;70426.799;0.93707;-3.05921;-4.00728;3
ACCE;12.485;70426.804;2.97839;7.50822;-3.72538;3
AHRS;12.490;70426.809;42.2473;-117.8344;-56.5091;-0.21429;-0.79177;-0.49984;3
MAGN;12.490;70426.810;-22.18750;-17.68750;32.43750;3
GYRO;12.491;70426.810;1.00671;-2.92727;-3.80080;3
ACCE;12.494;70426.813;2.71024;7.73806;-4.16591;3
PRES;12.495;70426.814;1011.3984;3
GYRO;12.500;70426.819;1.05802;-2.78799;-3.60044;3
ACCE;12.505;70426.824;2.53785;7.77637;-4.60644;3
AHRS;12.510;70426.829;46.8399;-125.8937;-50.6874;-0.18643;-0.81594;-0.49856;3
MAGN;12.510;70426.830;-18.68750;-19.06250;34.25000;3
GYRO;12.511;70426.830;1.08856;-2.64016;-3.41718;3
ACCE;12.514;70426.833;2.37505;7.80510;-4.92248;3
PRES;12.515;70426.834;1011.3950;3
GYRO;12.520;70426.840;1.10322;-2.49355;-3.25347;3
ACCE;12.524;70426.843;2.13563;7.86256;-5.20021;3
AHRS;12.530;70426.849;49.3868;-133.2622;-45.3067;-0.16831;-0.83351;-0.49271;3
MAGN;12.530;70426.850;-15.31250;-20.37500;36.00000;3
GYRO;12.531;70426.850;1.09834;-2.34328;-3.09220;3
ACCE;12.535;70426.854;1.75256;7.95833;-5.46836;3
PRES;12.535;70426.854;1011.4097;3
GYRO;12.540;70426.859;1.06291;-2.18079;-2.91016;3
ACCE;12.544;70426.863;1.30245;8.08282;-5.80354;3
AHRS;12.550;70426.869;51.4744;-142.1473;-38.2377;-0.14601;-0.85123;-0.48381;3
MAGN;12.550;70426.870;-11.93750;-20.87500;37.50000;3
GYRO;12.551;70426.870;0.99571;-2.00730;-2.69758;3
ACCE;12.555;70426.874;0.98641;8.20732;-6.11958;3
PRES;12.556;70426.875;1011.4023;3
GYRO;12.560;70426.880;0.90042;-1.81549;-2.46912;3
ACCE;12.564;70426.883;0.67995;8.37013;-6.38773;3
AHRS;12.570;70426.889;52.3556;-149.0569;-32.7201;-0.13070;-0.86304;-0.47539;3
MAGN;12.571;70426.890;-8.56250;-20.81250;39.00000;3
GYRO;12.572;70426.890;0.78191;-1.60535;-2.23332;3
ACCE;12.575;70426.893;0.40223;8.44674;-6.64630;3
PRES;12.575;70426.894;1011.4009;3
GYRO;12.580;70426.899;0.63897;-1.38911;-1.98531;3
ACCE;12.585;70426.904;0.22984;8.44674;-6.79953;3
AHRS;12.590;70426.909;52.8424;-157.5212;-25.6752;-0.11060;-0.87568;-0.46431;3
MAGN;12.592;70426.910;-5.93750;-20.75000;40.37500;3
GYRO;12.592;70426.911;0.47159;-1.17164;-1.72508;3
ACCE;12.595;70426.913;0.11492;8.46590;-6.85699;3
PRES;12.595;70426.914;1011.4048;3
GYRO;12.600;70426.919;0.29444;-0.96761;-1.46119;3
ACCE;12.605;70426.924;0.10534;8.43717;-6.83784;3
AHRS;12.610;70426.929;52.8537;-162.9148;-21.2300;-0.09815;-0.88259;-0.45709;3
MAGN;12.611;70426.930;-3.12500;-19.75000;40.93750;3
GYRO;12.611;70426.930;0.12950;-0.76969;-1.21196;3
ACCE;12.615;70426.934;0.13408;8.42759;-6.63673;3
LIGH;12.616;70426.935;213.0;3
PRES;12.616;70426.935;1011.4033;3
GYRO;12.620;70426.939;-0.00733;-0.57788;-0.99449;3
ACCE;12.625;70426.943;0.16281;8.36055;-6.26323;3
AHRS;12.630;70426.949;52.7700;-167.7901;-17.0831;-0.08556;-0.88789;-0.45113;3
MAGN;12.631;70426.950;-0.50000;-19.56250;41.56250;3
GYRO;12.632;70426.950;-0.10751;-0.40684;-0.81245;3
ACCE;12.635;70426.954;0.20111;8.25521;-5.93762;3
PRES;12.636;70426.955;1011.4106;3
GYRO;12.640;70426.959;-0.16738;-0.27489;-0.66218;3
ACCE;12.645;70426.963;0.32561;8.09240;-5.78439;3
AHRS;12.650;70426.969;52.8887;-170.6399;-14.6711;-0.07790;-0.88972;-0.44954;3
MAGN;12.651;70426.970;1.31250;-19.31250;41.43750;3
GYRO;12.651;70426.970;-0.18937;-0.16616;-0.54245;3
ACCE;12.655;70426.974;0.40223;7.94875;-5.59285;3
PRES;12.655;70426.974;1011.4189;3
GYRO;12.660;70426.979;-0.17715;-0.07453;-0.46059;3
ACCE;12.665;70426.983;0.42138;7.90087;-5.31513;3
AHRS;12.670;70426.989;53.2422;-172.5581;-12.9380;-0.07162;-0.88970;-0.45083;3
MAGN;12.671;70426.990;2.43750;-19.31250;41.56250;3
GYRO;12.671;70426.990;-0.10873;-0.02321;-0.39462;3
ACCE;12.674;70426.993;0.48842;7.85298;-5.18105;3
PRES;12.675;70426.994;1011.4072;3
GYRO;12.680;70426.999;-0.10873;-0.02321;-0.39462;3
ACCE;12.685;70427.004;0.67038;7.71891;-5.13317;3
AHRS;12.690;70427.009;53.5468;-173.5931;-11.8977;-0.06735;-0.88921;-0.45251;3
MAGN;12.691;70427.010;3.56250;-19.31250;41.43750;3
GYRO;12.691;70427.010;-0.02688;-0.14539;-0.43005;3
ACCE;12.695;70427.013;0.86191;7.60398;-5.18105;3
PRES;12.695;70427.014;1011.4043;3
GYRO;12.700;70427.019;0.00367;-0.21014;-0.48869;3
ACCE;12.705;70427.024;0.91937;7.58483;-5.26724;3
AHRS;12.710;70427.029;53.8950;-173.9844;-11.3644;-0.06448;-0.88817;-0.45496;3
MAGN;12.710;70427.030;4.25000;-19.93750;41.18750;3
GYRO;12.711;70427.030;0.02321;-0.25534;-0.54489;3
ACCE;12.714;70427.034;0.85234;7.73806;-5.30555;3
PRES;12.716;70427.035;1011.4053;3
GNSS;12.720;1491390069.835;39.993943;-0.073824;117.569;209.582;16.0;0.1;18;14
GYRO;12.723;70427.040;0.03787;-0.27855;-0.58277;3
GNSS;12.724;1491390069.835;39.993943;-0.073824;117.569;209.582;16.0;0.1;18;14
ACCE;12.725;70427.043;0.67995;7.86256;-5.43963;3
AHRS;12.730;70427.049;53.9697;-174.7775;-10.5791;0.06148;0.88832;0.45510;3
MAGN;12.732;70427.051;4.37500;-19.62500;40.56250;3
GYRO;12.732;70427.052;0.05376;-0.27489;-0.59865;3
ACCE;12.735;70427.054;0.52672;8.02536;-5.57370;3
PRES;12.736;70427.055;1011.4019;3
GYRO;12.742;70427.061;0.07330;-0.23946;-0.59254;3
ACCE;12.745;70427.064;0.34477;8.12113;-5.69820;3
AHRS;12.750;70427.069;54.0924;-175.8587;-9.5771;0.05793;0.88832;0.45551;3
MAGN;12.751;70427.070;4.25000;-19.81250;40.68750;3
GYRO;12.751;70427.070;0.09041;-0.17715;-0.56566;3
ACCE;12.754;70427.073;0.14365;8.19775;-5.73651;3
PRES;12.755;70427.074;1011.4067;3
GYRO;12.760;70427.079;0.09774;-0.11362;-0.52046;3
ACCE;12.765;70427.083;0.11492;8.18817;-5.61201;3
AHRS;12.770;70427.089;54.0740;-177.0598;-8.4641;0.05408;0.88885;0.45486;3
MAGN;12.771;70427.090;4.68750;-20.25000;40.87500;3
GYRO;12.771;70427.090;0.09896;-0.09285;-0.48136;3
ACCE;12.775;70427.093;0.22027;8.04452;-5.67905;3
PRES;12.775;70427.094;1011.3994;3
GYRO;12.780;70427.099;0.10018;-0.09652;-0.47403;3
ACCE;12.785;70427.104;0.30646;7.92002;-5.61201;3
AHRS;12.790;70427.109;54.1105;-178.1917;-7.3263;0.04973;0.88910;0.45476;3
MAGN;12.791;70427.110;5.37500;-20.43750;40.75000;3
GYRO;12.791;70427.110;0.10018;-0.12584;-0.49847;3
ACCE;12.794;70427.114;0.35434;7.85298;-5.51624;3
PRES;12.796;70427.115;1011.4092;3
GYRO;12.800;70427.119;0.09774;-0.19303;-0.54123;3
ACCE;12.805;70427.124;0.30646;7.79552;-5.56412;3
AHRS;12.810;70427.129;54.0154;-179.0183;-6.4307;0.04609;0.88973;0.45381;3
MAGN;12.810;70427.130;5.25000;-20.25000;41.18750;3
GYRO;12.811;70427.130;0.09163;-0.27122;-0.59010;3
ACCE;12.814;70427.133;0.15323;7.78594;-5.85143;3
PRES;12.815;70427.134;1011.3994;3
GYRO;12.821;70427.140;0.07819;-0.31032;-0.62553;3
ACCE;12.824;70427.143;-0.10534;7.97748;-6.01423;3
AHRS;12.830;70427.149;53.8888;-179.7497;-5.6364;0.04284;0.89041;0.45267;3
MAGN;12.830;70427.150;6.12500;-20.43750;41.43750;3
GYRO;12.831;70427.150;0.05742;-0.29199;-0.62430;3
ACCE;12.835;70427.154;-0.34477;8.22648;-5.96635;3
PRES;12.835;70427.154;1011.4063;3
GYRO;12.840;70427.159;0.03421;-0.25290;-0.57910;3
ACCE;12.844;70427.163;-0.47884;8.36055;-6.02381;3
AHRS;12.850;70427.169;53.7793;179.0166;-4.4938;0.03884;0.89101;0.45161;3
MAGN;12.851;70427.170;6.81250;-20.62500;41.50000;3
GYRO;12.851;70427.171;0.01344;-0.20647;-0.50580;3
ACCE;12.854;70427.173;-0.55545;8.38928;-6.20577;3
PRES;12.855;70427.174;1011.4004;3
GYRO;12.860;70427.179;-0.00489;-0.11851;-0.42394;3
ACCE;12.865;70427.183;-0.64165;8.46590;-6.28239;3
AHRS;12.870;70427.189;53.6865;177.4245;-3.0352;0.03377;0.89144;0.45075;3
MAGN;12.871;70427.190;7.18750;-20.43750;41.00000;3
GYRO;12.871;70427.190;-0.02443;0.00489;-0.32865;3
ACCE;12.874;70427.194;-0.78530;8.59040;-6.40688;3
PRES;12.876;70427.195;1011.3999;3
GYRO;12.880;70427.199;-0.05498;0.15516;-0.20892;3
ACCE;12.885;70427.204;-0.98641;8.69574;-6.46434;3
AHRS;12.890;70427.209;53.6397;176.4029;-2.0612;0.03020;0.89159;0.45039;3
MAGN;12.890;70427.210;6.75000;-20.00000;40.75000;3
GYRO;12.891;70427.210;-0.09407;0.34086;-0.05131;3
ACCE;12.894;70427.213;-1.17795;8.78193;-6.50265;3
PRES;12.895;70427.214;1011.4082;3
GYRO;12.900;70427.219;-0.14050;0.54611;0.14905;3
ACCE;12.904;70427.223;-1.23541;8.78193;-6.56969;3
AHRS;12.910;70427.229;53.6120;175.4431;-1.0390;0.02601;0.89163;0.45028;3
MAGN;12.910;70427.230;6.75000;-20.00000;40.87500;3
GYRO;12.911;70427.230;-0.18815;0.77091;0.37018;3
SOUN;12.913;42.86;0.00131;36.31
ACCE;12.914;70427.233;-1.19710;8.75320;-6.63673;3
PRES;12.915;70427.234;1011.4092;3
GYRO;12.920;70427.240;-0.23091;1.02137;0.59987;3
ACCE;12.924;70427.243;-1.02472;8.78193;-6.60800;3
AHRS;12.930;70427.249;53.7149;175.7436;-0.9275;0.02399;0.89135;0.45118;3
MAGN;12.930;70427.250;5.81250;-20.56250;40.75000;3
GYRO;12.931;70427.250;-0.26389;1.29870;0.82711;3
ACCE;12.935;70427.254;-0.75657;8.83939;-6.47392;3
PRES;12.935;70427.254;1011.4106;3
GYRO;12.940;70427.259;-0.27733;1.57970;1.04458;3
ACCE;12.945;70427.263;-0.49799;8.80109;-6.36858;3
AHRS;12.950;70427.269;53.8970;176.7611;-1.2533;0.02255;0.89086;0.45271;3
MAGN;12.951;70427.270;5.25000;-20.56250;40.75000;3
GYRO;12.951;70427.270;-0.25779;2.08183;1.42209;3
ACCE;12.954;70427.274;-0.23942;8.69574;-6.16746;3
PRES;12.957;70427.275;1011.3970;3
GYRO;12.960;70427.279;-0.25779;2.08183;1.42209;3
ACCE;12.965;70427.284;-0.13408;8.71489;-5.68862;3
LIGH;12.966;70427.285;173.0;3
AHRS;12.970;70427.289;54.2447;179.6873;-2.9411;0.02409;0.88971;0.45568;3
MAGN;12.970;70427.290;3.56250;-20.68750;41.31250;3
GYRO;12.971;70427.290;-0.25901;2.41780;1.75807;3
ACCE;12.975;70427.293;0.01915;8.68616;-5.27682;3
PRES;12.976;70427.294;1011.4019;3
GYRO;12.980;70427.299;-0.29322;2.48256;1.90101;3
ACCE;12.985;70427.304;0.31603;8.52336;-5.13317;3
AHRS;12.990;70427.309;54.7727;-176.0217;-5.4356;-0.02613;-0.88715;-0.46066;3
MAGN;12.991;70427.310;1.81250;-21.06250;41.43750;3
GYRO;12.991;70427.310;-0.34697;2.51554;2.01097;3
ACCE;12.995;70427.313;0.76614;8.26478;-5.01825;3
PRES;12.995;70427.314;1011.4155;3
GYRO;13.001;70427.320;-0.40073;2.52043;2.09038;3
ACCE;13.005;70427.323;1.29287;8.04452;-4.86502;3
AHRS;13.010;70427.329;54.9648;-171.0357;-9.7094;-0.03892;-0.88432;-0.46428;3
MAGN;13.011;70427.330;0.12500;-21.31250;40.81250;3
GYRO;13.011;70427.330;-0.43982;2.49111;2.14414;3
ACCE;13.015;70427.334;1.79086;7.85298;-4.61602;3
PRES;13.015;70427.334;1011.4019;3
GYRO;13.021;70427.339;-0.46426;2.42636;2.17224;3
ACCE;13.025;70427.343;2.28886;7.70933;-4.46279;3
AHRS;13.030;70427.349;55.1199;-164.8779;-13.8356;-0.04541;-0.87975;-0.46937;3
MAGN;13.031;70427.350;-2.12500;-21.25000;41.00000;3
GYRO;13.033;70427.350;-0.47159;2.33228;2.18568;3
ACCE;13.035;70427.354;2.74854;7.67102;-4.26168;3
PRES;13.036;70427.355;1011.3853;3
GYRO;13.041;70427.359;-0.46670;2.21622;2.18812;3
ACCE;13.045;70427.363;3.13162;7.76679;-4.21380;3
AHRS;13.050;70427.369;55.0237;-158.7708;-19.3518;-0.06264;-0.87364;-0.47503;3
MAGN;13.051;70427.370;-4.75000;-21.18750;40.37500;3
GYRO;13.051;70427.370;-0.45448;2.09405;2.18445;3
ACCE;13.054;70427.373;3.38061;7.81467;-4.32872;3
PRES;13.055;70427.374;1011.3955;3
GYRO;13.060;70427.379;-0.43982;1.98409;2.18445;3
ACCE;13.064;70427.383;3.62003;7.73806;-4.52983;3
AHRS;13.070;70427.389;54.5742;-151.7678;-24.5207;-0.07377;-0.86597;-0.48049;3
MAGN;13.071;70427.390;-7.31250;-21.12500;39.62500;3
GYRO;13.071;70427.390;-0.41905;1.92178;2.18445;3
ACCE;13.074;70427.394;3.90734;7.63272;-4.70221;3
PRES;13.075;70427.394;1011.3984;3
GYRO;13.080;70427.400;-0.39095;1.91934;2.17712;3
ACCE;13.085;70427.404;4.13718;7.56568;-4.77883;3
AHRS;13.090;70427.409;53.9485;-146.4588;-29.5124;-0.09078;-0.85850;-0.48547;3
MAGN;13.090;70427.410;-9.68750;-20.81250;39.00000;3
GYRO;13.091;70427.410;-0.36408;1.97187;2.16491;3
ACCE;13.094;70427.413;4.33829;7.51779;-4.45322;3
PRES;13.095;70427.414;1011.3892;3
GYRO;13.100;70427.419;-0.35064;2.01463;2.16002;3
ACCE;13.104;70427.423;4.45322;7.32626;-4.19464;3
AHRS;13.110;70427.429;52.6998;-141.0619;-33.6040;-0.10260;-0.85156;-0.48694;3
MAGN;13.110;70427.430;-12.06250;-20.12500;38.43750;3
GYRO;13.111;70427.430;-0.35430;2.01952;2.15880;3
ACCE;13.115;70427.434;4.66391;6.94318;-4.14676;3
PRES;13.116;70427.435;1011.3867;3
GYRO;13.121;70427.440;-0.36285;2.03785;2.14292;3
ACCE;13.124;70427.443;4.89375;6.67503;-3.93607;3
AHRS;13.130;70427.449;51.5641;-136.3414;-37.8367;-0.11802;-0.84317;-0.49051;3
MAGN;13.130;70427.450;-14.31250;-19.62500;36.93750;3
GYRO;13.131;70427.450;-0.37385;2.06472;2.10626;3
ACCE;13.135;70427.454;5.08528;6.65588;-3.72538;3
PRES;13.135;70427.454;1011.3906;3
GYRO;13.140;70427.459;-0.38118;2.08061;2.06717;3
ACCE;13.144;70427.463;5.20021;6.77080;-3.55300;3
AHRS;13.150;70427.469;49.7146;-130.9683;-41.6246;-0.13028;-0.83366;-0.49128;3
MAGN;13.151;70427.470;-16.87500;-19.00000;36.43750;3
GYRO;13.151;70427.470;-0.38485;2.09649;2.04396;3
ACCE;13.155;70427.473;5.26724;6.92403;-3.37104;3
PRES;13.155;70427.474;1011.4014;3
GYRO;13.161;70427.479;-0.38118;2.11726;2.05251;3
ACCE;13.165;70427.483;5.36301;6.93361;-3.25611;3
AHRS;13.170;70427.489;48.2702;-126.6725;-45.0850;-0.14318;-0.82357;-0.49449;3
MAGN;13.171;70427.490;-18.81250;-17.93750;35.25000;3
GYRO;13.172;70427.490;-0.37018;2.14658;2.09649;3
ACCE;13.175;70427.493;5.52582;6.81869;-3.09331;3
PRES;13.175;70427.494;1011.3960;3
GYRO;13.180;70427.499;-0.34453;2.18690;2.16735;3
ACCE;13.185;70427.504;5.80354;6.62715;-2.96881;3
AHRS;13.190;70427.509;46.6373;-122.2622;-47.7427;-0.15068;-0.81274;-0.49642;3
MAGN;13.191;70427.510;-20.81250;-16.81250;34.06250;3
GYRO;13.191;70427.510;-0.30177;2.22966;2.24798;3
ACCE;13.195;70427.514;6.18662;6.34942;-2.82516;3
PRES;13.196;70427.515;1011.3984;3
GYRO;13.200;70427.520;-0.24312;2.28952;2.31274;3
ACCE;13.205;70427.523;6.57927;6.14831;-2.38462;3
AHRS;13.210;70427.529;44.9044;-118.2998;-50.5550;-0.16171;-0.80109;-0.49885;3
MAGN;13.211;70427.530;-23.50000;-15.87500;32.56250;3
GYRO;13.211;70427.530;-0.12095;2.36283;2.33717;3
ACCE;13.215;70427.533;6.96234;5.97593;-2.01113;3
PRES;13.215;70427.534;1011.4033;3
GYRO;13.220;70427.539;-0.12095;2.36283;2.33717;3
ACCE;13.225;70427.543;7.32626;5.78439;-1.71425;3
AHRS;13.230;70427.549;42.5277;-113.8238;-53.2003;-0.17258;-0.78680;-0.49949;3
MAGN;13.235;70427.554;-25.75000;-14.93750;31.68750;3
GYRO;13.235;70427.554;-0.04398;2.27853;2.22355;3
ACCE;13.235;70427.554;7.61356;5.56412;-1.51314;3
PRES;13.236;70427.555;1011.4106;3
GYRO;13.240;70427.559;-0.02566;2.21255;2.12825;3
ACCE;13.245;70427.563;7.82425;5.35344;-1.38864;3
AHRS;13.250;70427.569;39.5437;-109.3582;-55.0057;-0.18110;-0.77137;-0.49606;3
MAGN;13.251;70427.570;-27.62500;-13.68750;30.18750;3
GYRO;13.251;70427.570;-0.02077;2.14902;2.02074;3
ACCE;13.255;70427.573;7.96790;5.18105;-1.35033;3
PRES;13.255;70427.574;1011.4063;3
GYRO;13.260;70427.579;-0.02443;2.09649;1.92545;3
ACCE;13.265;70427.583;8.00621;5.10444;-1.31202;3
AHRS;13.270;70427.589;37.2376;-106.1572;-56.5613;-0.19005;-0.75806;-0.49450;3
MAGN;13.271;70427.590;-29.75000;-12.75000;28.81250;3
GYRO;13.272;70427.590;-0.03543;2.06595;1.85337;3
ACCE;13.275;70427.594;7.99663;5.08528;-1.18752;3
PRES;13.276;70427.595;1011.3965;3
GYRO;13.281;70427.599;-0.03910;2.04518;1.81305;3
ACCE;13.285;70427.604;7.94875;5.06613;-1.04387;3
AHRS;13.290;70427.609;34.9699;-103.2225;-57.3275;-0.19489;-0.74548;-0.49075;3
MAGN;13.291;70427.610;-31.87500;-12.12500;27.37500;3
GYRO;13.291;70427.610;-0.03421;2.03174;1.79839;3
ACCE;13.295;70427.613;7.94875;4.93206;-0.91937;3
PRES;13.295;70427.614;1011.4038;3
GYRO;13.301;70427.619;-0.01588;2.02807;1.80083;3
ACCE;13.305;70427.623;8.03494;4.77883;-0.68953;3
AHRS;13.310;70427.629;32.7874;-100.2336;-58.1892;-0.19982;-0.73127;-0.48837;3
MAGN;13.311;70427.630;-33.00000;-10.93750;25.68750;3
GYRO;13.311;70427.630;0.01222;2.03418;1.81427;3
ACCE;13.315;70427.634;8.18817;4.58729;-0.44053;3
LIGH;13.316;70427.635;172.0;3
PRES;13.316;70427.635;1011.3984;3
GYRO;13.321;70427.640;0.05620;2.03296;1.83015;3
ACCE;13.325;70427.643;8.38928;4.40533;-0.19154;3
AHRS;13.330;70427.649;30.7262;-97.6609;-58.6177;-0.20324;-0.71832;-0.48463;3
MAGN;13.331;70427.650;-34.00000;-9.43750;23.93750;3
GYRO;13.331;70427.650;0.11484;2.02685;1.83504;3
ACCE;13.335;70427.654;8.60955;4.25210;-0.12450;3
PRES;13.335;70427.654;1011.4053;3
GYRO;13.340;70427.660;0.17471;2.03540;1.82282;3
ACCE;13.345;70427.663;8.80109;4.12760;-0.06704;3
AHRS;13.350;70427.669;28.5741;-94.9616;-59.2001;-0.20778;-0.70342;-0.48165;3
MAGN;13.351;70427.670;-35.06250;-7.62500;22.00000;3
GYRO;13.351;70427.670;0.22846;2.06839;1.79839;3
ACCE;13.354;70427.674;8.95431;4.01268;0.00000;3
PRES;13.356;70427.675;1011.4102;3
GYRO;13.360;70427.679;0.26389;2.11115;1.77029;3
ACCE;13.365;70427.683;9.04051;3.91691;0.15323;3
AHRS;13.370;70427.689;26.3274;-92.4953;-59.2067;-0.21052;-0.68934;-0.47567;3
MAGN;13.371;70427.690;-35.93750;-5.68750;20.68750;3
GYRO;13.371;70427.690;0.27000;2.14780;1.73974;3
ACCE;13.375;70427.693;9.05966;3.74453;0.26815;3
PRES;13.375;70427.694;1011.4023;3
GYRO;13.380;70427.699;0.25412;2.17712;1.70920;3
ACCE;13.385;70427.704;9.00220;3.57215;0.41180;3
AHRS;13.390;70427.709;24.1242;-90.0865;-59.0889;-0.21278;-0.67484;-0.46937;3
MAGN;13.390;70427.710;-36.56250;-3.75000;18.87500;3
GYRO;13.391;70427.710;0.22724;2.20278;1.67744;3
ACCE;13.395;70427.713;8.85855;3.41892;0.60334;3
PRES;13.395;70427.714;1011.4058;3
GYRO;13.401;70427.720;0.19670;2.22721;1.65300;3
ACCE;13.405;70427.723;8.68616;3.25611;0.96726;3
AHRS;13.410;70427.729;22.2085;-87.8675;-58.7270;-0.21297;-0.66138;-0.46297;3
MAGN;13.410;70427.730;-37.87500;-2.06250;17.37500;3
GYRO;13.411;70427.730;0.17349;2.25287;1.64689;3
ACCE;13.414;70427.733;8.56167;3.11246;1.43652;3
PRES;13.415;70427.734;1011.3999;3
GYRO;13.420;70427.739;0.18326;2.27120;1.65544;3
ACCE;13.424;70427.743;8.40844;2.96881;1.81959;3
AHRS;13.430;70427.749;20.1595;-85.0750;-58.4712;-0.21257;-0.64383;-0.45757;3
MAGN;13.430;70427.750;-39.12500;-0.43750;16.06250;3
GYRO;13.431;70427.750;0.22602;2.27486;1.67988;3
ACCE;13.435;70427.754;8.23605;2.81558;2.09732;3
PRES;13.436;70427.755;1011.4058;3
GYRO;13.441;70427.759;0.29810;2.28830;1.71531;3
ACCE;13.444;70427.763;8.05409;2.70066;2.38462;3
AHRS;13.450;70427.769;18.3669;-82.7329;-58.0640;-0.21188;-0.62855;-0.45177;3
MAGN;13.451;70427.770;-40.31250;0.81250;14.00000;3
GYRO;13.451;70427.770;0.39462;2.32862;1.76174;3
ACCE;13.455;70427.773;8.07325;2.51870;2.66235;3
PRES;13.455;70427.774;1011.4072;3
GYRO;13.460;70427.779;0.50091;2.39337;1.82038;3
SOUN;13.464;59.64;0.00182;39.18
ACCE;13.465;70427.783;8.22648;2.36547;2.81558;3
AHRS;13.470;70427.789;16.4375;-79.5467;-57.7529;-0.20957;-0.60751;-0.44744;3
MAGN;13.471;70427.790;-41.06250;2.31250;11.43750;3
GYRO;13.471;70427.790;0.69150;2.51554;1.94011;3
ACCE;13.475;70427.793;8.53294;2.18351;2.78685;3
PRES;13.475;70427.794;1011.4087;3
GYRO;13.480;70427.799;0.69150;2.51554;1.94011;3
ACCE;13.485;70427.804;8.71489;2.03028;2.56658;3
AHRS;13.490;70427.809;14.5204;-77.0875;-56.8536;-0.20732;-0.59064;-0.43859;3
MAGN;13.490;70427.810;-41.37500;3.93750;9.37500;3
GYRO;13.491;70427.810;0.74037;2.61817;2.02196;3
ACCE;13.495;70427.813;8.84897;1.87705;2.47082;3
PRES;13.495;70427.814;1011.4116;3
GYRO;13.500;70427.819;0.72082;2.71346;2.04273;3
ACCE;13.504;70427.823;8.90643;1.70467;2.48039;3
AHRS;13.510;70427.829;12.5749;-74.5947;-55.5764;-0.20372;-0.57346;-0.42734;3
MAGN;13.510;70427.830;-41.43750;5.12500;7.00000;3
GYRO;13.511;70427.830;0.68906;2.85152;2.05495;3
ACCE;13.515;70427.834;8.81066;1.53229;2.66235;3
PRES;13.516;70427.835;1011.4277;3
GYRO;13.520;70427.839;0.65851;3.01157;2.06717;3
ACCE;13.524;70427.843;8.58082;1.36948;2.98796;3
AHRS;13.530;70427.849;10.5690;-71.8623;-54.0344;-0.19899;-0.55443;-0.41441;3
MAGN;13.530;70427.850;-41.75000;6.87500;4.18750;3
GYRO;13.531;70427.850;0.64141;3.17161;2.09405;3
ACCE;13.535;70427.854;8.22648;1.25456;3.33273;3
PRES;13.535;70427.854;1011.4302;3
GYRO;13.540;70427.860;0.64507;3.32799;2.13925;3
ACCE;13.544;70427.863;7.78594;1.14922;3.79242;3
AHRS;13.550;70427.869;8.4694;-68.7095;-52.3432;-0.19351;-0.53197;-0.40053;3
MAGN;13.551;70427.870;-41.81250;8.37500;2.12500;3
GYRO;13.551;70427.870;0.67440;3.46971;2.20889;3
ACCE;13.554;70427.873;7.36456;1.04387;4.34787;3
PRES;13.555;70427.874;1011.4224;3
GYRO;13.560;70427.879;0.72937;3.57112;2.29319;3
ACCE;13.564;70427.883;7.15387;0.89064;4.99909;3
AHRS;13.570;70427.889;6.5047;-65.2385;-50.6758;-0.18713;-0.50686;-0.38752;3
MAGN;13.571;70427.890;-41.56250;9.68750;-0.37500;3
GYRO;13.571;70427.890;0.80756;3.62365;2.37627;3
ACCE;13.575;70427.893;7.07726;0.67995;5.55455;3
PRES;13.575;70427.894;1011.4092;3
GYRO;13.580;70427.899;0.89309;3.62610;2.43980;3
ACCE;13.585;70427.904;7.03895;0.42138;5.91847;3
AHRS;13.590;70427.909;4.5877;-60.7061;-48.9621;-0.17780;-0.47384;-0.37571;3
MAGN;13.590;70427.910;-41.62500;11.31250;-3.31250;3
GYRO;13.591;70427.910;0.96150;3.58456;2.47645;3
ACCE;13.594;70427.914;7.14430;0.10534;6.14831;3
PRES;13.596;70427.915;1011.4038;3
GYRO;13.601;70427.920;0.98594;3.48926;2.47645;3
ACCE;13.604;70427.923;7.81467;-0.50757;6.88572;3
AHRS;13.610;70427.929;3.0244;-57.0424;-47.7030;-0.17180;-0.44593;-0.36669;3
MAGN;13.611;70427.930;-41.00000;13.25000;-6.00000;3
GYRO;13.611;70427.930;0.85399;3.18505;2.39093;3
ACCE;13.614;70427.933;8.53294;-0.72784;6.47392;3
PRES;13.615;70427.934;1011.4048;3
GYRO;13.621;70427.939;0.57910;2.76478;2.19667;3
ACCE;13.625;70427.943;8.82024;-0.73741;6.11000;3
AHRS;13.630;70427.949;0.8159;-52.5639;-45.1534;-0.16410;-0.41130;-0.34714;3
MAGN;13.631;70427.950;-39.75000;14.56250;-8.62500;3
GYRO;13.631;70427.950;0.33720;2.44224;1.93278;3
ACCE;13.635;70427.954;8.67659;-0.65122;6.22492;3
PRES;13.635;70427.954;1011.4038;3
GYRO;13.640;70427.959;0.18937;2.21133;1.63956;3
ACCE;13.645;70427.963;8.36055;-0.54588;6.52181;3
AHRS;13.650;70427.969;-0.4033;-49.2815;-43.6880;-0.15810;-0.38580;-0.33683;3
MAGN;13.651;70427.970;-38.43750;16.62500;-11.75000;3
GYRO;13.651;70427.970;0.11851;2.01830;1.35856;3
ACCE;13.654;70427.973;8.00621;-0.45011;6.79953;3
PRES;13.655;70427.974;1011.4038;3
GYRO;13.660;70427.979;0.06720;1.80327;1.12766;3
ACCE;13.665;70427.984;7.65187;-0.49799;6.90488;3
LIGH;13.666;70427.985;334.0;3
AHRS;13.670;70427.989;-1.9155;-46.6370;-41.6700;-0.15512;-0.36445;-0.32040;3
MAGN;13.670;70427.990;-36.93750;18.50000;-14.06250;3
GYRO;13.671;70427.990;0.01222;1.56748;0.95417;3
ACCE;13.674;70427.994;7.28795;-0.53630;6.87615;3
PRES;13.676;70427.995;1011.3945;3
GYRO;13.680;70427.999;-0.03299;1.35001;0.82955;3
ACCE;13.685;70428.004;7.01022;-0.47884;6.87615;3
AHRS;13.690;70428.009;-2.8182;-44.4631;-40.8399;-0.15330;-0.34653;-0.31414;3
MAGN;13.690;70428.010;-36.00000;19.50000;-15.68750;3
GYRO;13.691;70428.010;-0.06475;1.17408;0.74648;3
ACCE;13.694;70428.013;6.80911;-0.40223;6.97192;3
PRES;13.695;70428.014;1011.4058;3
GYRO;13.700;70428.019;-0.07819;1.03847;0.69516;3
ACCE;13.704;70428.023;6.72292;-0.37350;7.09641;3
AHRS;13.710;70428.029;-3.4818;-42.7793;-39.9332;-0.15107;-0.33297;-0.30739;3
MAGN;13.711;70428.030;-34.93750;20.62500;-17.62500;3
GYRO;13.711;70428.030;-0.07575;0.93951;0.66829;3
ACCE;13.715;70428.034;6.70376;-0.40223;7.05811;3
PRES;13.715;70428.034;1011.4053;3
GYRO;13.720;70428.039;-0.05864;0.87232;0.65485;3
GNSS;13.722;1491390070.835;39.993946;-0.073823;117.559;209.582;16.0;0.0;18;13
ACCE;13.726;70428.043;6.71334;-0.51715;6.94318;3
GNSS;13.727;1491390070.835;39.993946;-0.073823;117.559;209.582;16.0;0.0;18;13
AHRS;13.730;70428.049;-4.1205;-41.3829;-39.3211;-0.15047;-0.32121;-0.30258;3
MAGN;13.733;70428.052;-34.12500;21.81250;-18.68750;3
GYRO;13.734;70428.052;-0.01100;0.89797;0.64874;3
ACCE;13.741;70428.059;6.67503;-0.57461;6.79953;3
PRES;13.741;70428.061;1011.4165;3
GYRO;13.742;70428.061;-0.01100;0.89797;0.64874;3
ACCE;13.745;70428.064;6.63673;-0.62249;6.75165;3
AHRS;13.750;70428.069;-4.6485;-40.4089;-38.5477;-0.14983;-0.31318;-0.29630;3
MAGN;13.751;70428.070;-33.43750;22.25000;-19.56250;3
GYRO;13.751;70428.070;0.00855;1.07757;0.68906;3
ACCE;13.754;70428.074;6.55054;-0.65122;6.71334;3
PRES;13.756;70428.075;1011.4136;3
GYRO;13.760;70428.079;0.00855;1.07757;0.72571;3
ACCE;13.765;70428.084;6.44519;-0.68953;6.68461;3
AHRS;13.770;70428.089;-5.1257;-39.3837;-37.8721;-0.14906;-0.30474;-0.29098;3
MAGN;13.770;70428.090;-32.75000;22.50000;-20.43750;3
GYRO;13.771;70428.090;-0.00611;1.32924;0.76603;3
ACCE;13.774;70428.094;6.34942;-0.74699;6.72292;3
PRES;13.775;70428.094;1011.4141;3
GYRO;13.780;70428.099;-0.02932;1.45264;0.80023;3
ACCE;13.785;70428.104;6.33027;-0.76614;6.83784;3
AHRS;13.790;70428.109;-5.4804;-38.5525;-37.0774;-0.14763;-0.29829;-0.28481;3
MAGN;13.791;70428.110;-31.62500;23.37500;-21.31250;3
GYRO;13.791;70428.110;-0.06475;1.55893;0.82222;3
ACCE;13.794;70428.113;6.25365;-0.86191;6.93361;3
PRES;13.795;70428.114;1011.4087;3
GYRO;13.801;70428.120;-0.10507;1.65422;0.82833;3
ACCE;13.804;70428.123;6.33027;-0.96726;7.05811;3
AHRS;13.810;70428.129;-6.0743;-36.8812;-36.1607;-0.14581;-0.28468;-0.27807;3
MAGN;13.810;70428.130;-30.93750;23.81250;-21.62500;3
GYRO;13.811;70428.130;-0.14050;1.73974;0.81245;3
ACCE;13.815;70428.134;6.39731;-1.06303;7.48906;3
PRES;13.815;70428.134;1011.4253;3
GYRO;13.820;70428.139;-0.16005;1.77762;0.76603;3
ACCE;13.824;70428.143;6.31112;-1.20668;7.73806;3
AHRS;13.830;70428.149;-6.6435;-35.3692;-35.1881;-0.14429;-0.27239;-0.27072;3
MAGN;13.830;70428.150;-30.43750;24.12500;-22.75000;3
GYRO;13.831;70428.150;-0.16860;1.76051;0.69761;3
ACCE;13.835;70428.154;6.23450;-1.34075;7.84340;3
PRES;13.836;70428.155;1011.4155;3
GYRO;13.841;70428.159;-0.18082;1.70065;0.61209;3
ACCE;13.845;70428.163;6.15789;-1.43652;8.00621;3
AHRS;13.850;70428.169;-7.2765;-33.3875;-34.5304;-0.14313;-0.25572;-0.26631;3
MAGN;13.850;70428.170;-29.56250;24.37500;-23.37500;3
GYRO;13.851;70428.170;-0.20403;1.59802;0.50580;3
ACCE;13.855;70428.173;6.14831;-1.47483;8.16902;3
PRES;13.855;70428.174;1011.4038;3
GYRO;13.861;70428.180;-0.23579;1.46363;0.37751;3
ACCE;13.865;70428.184;6.05254;-1.48441;8.14986;3
AHRS;13.870;70428.189;-7.9005;-31.6204;-33.7752;-0.14238;-0.24083;-0.26088;3
MAGN;13.870;70428.190;-28.75000;24.93750;-24.37500;3
GYRO;13.871;70428.190;-0.27000;1.33046;0.24312;3
ACCE;13.875;70428.193;5.88974;-1.45567;8.13071;3
PRES;13.875;70428.194;1011.4033;3
GNSS;13.877;1491390037.856;39.993903;-0.073856;0.000;0.000;35.0;0.0;18;13
GYRO;13.880;70428.199;-0.29688;1.21929;0.11851;3
ACCE;13.885;70428.204;5.69820;-1.40779;8.05409;3
AHRS;13.890;70428.209;-8.3781;-29.8229;-33.4044;-0.14137;-0.22553;-0.25897;3
MAGN;13.890;70428.210;-27.93750;25.25000;-25.25000;3
GYRO;13.891;70428.210;-0.32132;1.13254;0.01222;3
ACCE;13.895;70428.213;5.47793;-1.37906;8.01579;3
PRES;13.895;70428.214;1011.4165;3
GYRO;13.901;70428.219;-0.35186;1.05435;-0.08063;3
SOUN;13.904;36.58;0.00112;34.94
ACCE;13.905;70428.223;5.28640;-1.38864;7.98706;3
AHRS;13.910;70428.229;-8.7139;-28.7767;-33.1629;-0.14124;-0.21647;-0.25754;3
MAGN;13.911;70428.230;-27.25000;25.68750;-26.43750;3
GYRO;13.911;70428.230;-0.38485;0.97616;-0.15882;3
ACCE;13.915;70428.234;5.15232;-1.41737;8.02536;3
PRES;13.916;70428.235;1011.4033;3
GYRO;13.920;70428.239;-0.42028;0.88453;-0.23091;3
ACCE;13.925;70428.243;5.06613;-1.51314;8.18817;3
AHRS;13.930;70428.249;-9.0477;-27.5019;-33.3218;-0.14134;-0.20505;-0.25966;3
MAGN;13.931;70428.250;-26.00000;26.06250;-27.06250;3
GYRO;13.931;70428.250;-0.45082;0.76358;-0.30299;3
ACCE;13.935;70428.254;5.01825;-1.67594;8.51378;3
PRES;13.935;70428.254;1011.3960;3
GYRO;13.940;70428.259;-0.46792;0.59743;-0.39340;3
ACCE;13.945;70428.263;5.03740;-1.68552;9.17458;3
AHRS;13.950;70428.269;-9.3426;-26.8012;-33.6126;-0.14263;-0.19822;-0.26226;3
MAGN;13.951;70428.270;-25.43750;26.06250;-27.50000;3
GYRO;13.951;70428.270;-0.46548;0.37018;-0.52534;3
ACCE;13.955;70428.273;5.37259;-1.99198;10.34295;3
PRES;13.955;70428.274;1011.4033;3
GYRO;13.960;70428.279;-0.43127;0.03299;-0.71593;3
ACCE;13.965;70428.284;5.58328;-2.15478;11.15698;3
AHRS;13.970;70428.289;-9.6672;-25.9779;-34.1848;-0.14431;-0.18994;-0.26727;3
MAGN;13.970;70428.290;-24.93750;26.18750;-28.06250;3
GYRO;13.971;70428.290;-0.36285;-0.44838;-0.97861;3
ACCE;13.975;70428.293;5.58328;-2.26970;11.30063;3
PRES;13.975;70428.294;1011.4111;3
GYRO;13.980;70428.299;-0.25534;-1.00426;-1.27915;3
ACCE;13.985;70428.304;5.71735;-2.49955;11.12825;3
AHRS;13.990;70428.309;-9.8749;-25.7453;-34.9232;-0.14664;-0.18655;-0.27315;3
MAGN;13.991;70428.310;-24.75000;26.18750;-28.18750;3
GYRO;13.991;70428.310;-0.12095;-1.55771;-1.59436;3
ACCE;13.994;70428.314;5.91847;-2.78685;10.74518;3
PRES;13.996;70428.315;1011.4043;3
GYRO;14.001;70428.320;0.01955;-2.07694;-1.93156;3
ACCE;14.005;70428.323;6.09085;-2.91135;10.26634;3
AHRS;14.010;70428.329;-9.7476;-26.5013;-36.1859;-0.14954;-0.19141;-0.28269;3
MAGN;14.011;70428.330;-25.18750;25.93750;-27.62500;3
GYRO;14.011;70428.330;0.22358;-3.01767;-2.66704;3
ACCE;14.015;70428.334;5.99508;-2.80600;9.73961;3
LIGH;14.016;70428.335;939.0;3
PRES;14.016;70428.335;1011.3926;3
GYRO;14.020;70428.339;0.22358;-3.01767;-2.66704;3
ACCE;14.024;70428.343;5.56412;-2.43251;9.17458;3
AHRS;14.030;70428.349;-9.4038;-28.7584;-37.9191;-0.15551;-0.20828;-0.29441;3
MAGN;14.030;70428.350;-26.43750;25.06250;-26.87500;3
GYRO;14.031;70428.350;0.25168;-3.79714;-3.30112;3
ACCE;14.035;70428.354;5.18105;-1.92494;8.71489;3
PRES;14.036;70428.354;1011.4014;3
GYRO;14.040;70428.359;0.18448;-4.15633;-3.50637;3
ACCE;14.044;70428.363;4.93206;-1.37906;8.49463;3
AHRS;14.050;70428.369;-7.9871;-31.9302;-39.1684;-0.15506;-0.23607;-0.30343;3
MAGN;14.051;70428.370;-28.06250;23.93750;-25.43750;3
GYRO;14.051;70428.370;0.05620;-4.54484;-3.62121;3
ACCE;14.054;70428.373;4.86502;-0.97683;8.35098;3
PRES;14.055;70428.374;1011.4092;3
GYRO;14.061;70428.380;-0.10385;-4.95534;-3.66153;3
ACCE;14.065;70428.384;4.96079;-0.70868;8.07325;3
AHRS;14.070;70428.389;-5.6823;-36.3038;-42.3324;-0.15627;-0.27316;-0.32828;3
MAGN;14.070;70428.390;-30.37500;21.62500;-22.93750;3
GYRO;14.071;70428.390;-0.27245;-5.34385;-3.64442;3
ACCE;14.074;70428.394;5.23851;-0.43096;7.81467;3
PRES;14.076;70428.395;1011.3994;3
GYRO;14.080;70428.399;-0.42272;-5.67982;-3.58700;3
ACCE;14.085;70428.404;5.70778;-0.22027;7.18261;3
AHRS;14.090;70428.409;-3.4127;-41.1207;-44.0361;-0.15745;-0.31498;-0.34117;3
MAGN;14.091;70428.410;-32.81250;18.87500;-19.93750;3
GYRO;14.091;70428.410;-0.54000;-5.90340;-3.51248;3
ACCE;14.094;70428.413;6.37815;0.04788;6.26323;3
PRES;14.095;70428.414;1011.3931;3
GYRO;14.101;70428.419;-0.61087;-5.97304;-3.43306;3
ACCE;14.105;70428.423;7.01980;0.37350;5.02782;3
AHRS;14.110;70428.429;-0.8231;-46.8690;-47.2096;-0.16529;-0.36178;-0.36477;3
MAGN;14.110;70428.430;-35.12500;16.68750;-16.56250;3
GYRO;14.111;70428.430;-0.65851;-5.87775;-3.35854;3
ACCE;14.115;70428.434;7.48906;0.77572;3.50511;3
PRES;14.115;70428.434;1011.3926;3
GYRO;14.121;70428.440;-0.70494;-5.55643;-3.27302;3
ACCE;14.125;70428.443;7.72848;1.30245;2.37505;3
AHRS;14.130;70428.449;1.3985;-52.9339;-48.8500;-0.17433;-0.41028;-0.37509;3
MAGN;14.131;70428.450;-37.68750;13.93750;-12.62500;3
GYRO;14.131;70428.450;-0.75136;-5.05063;-3.15206;3
ACCE;14.135;70428.454;7.80510;1.92494;2.19309;3
PRES;14.135;70428.454;1011.4126;3
GYRO;14.140;70428.459;-0.78679;-4.50330;-2.97614;3
ACCE;14.145;70428.463;7.84340;2.44209;2.20267;3
AHRS;14.150;70428.469;4.6428;-60.4544;-50.9312;-0.18469;-0.46919;-0.38961;3
MAGN;14.151;70428.470;-39.37500;11.12500;-8.31250;3
GYRO;14.151;70428.470;-0.81001;-4.00605;-2.76233;3
ACCE;14.154;70428.474;7.92960;2.71024;2.12605;3
PRES;14.156;70428.475;1011.4087;3
GYRO;14.160;70428.479;-0.81612;-3.54668;-2.52654;3
ACCE;14.165;70428.484;8.01579;2.87304;2.12605;3
AHRS;14.170;70428.489;7.3638;-65.8817;-53.2503;-0.19501;-0.50926;-0.40654;3
MAGN;14.170;70428.490;-40.56250;9.12500;-3.31250;3
GYRO;14.171;70428.490;-0.78924;-3.11663;-2.28219;3
ACCE;14.174;70428.493;8.00621;2.98796;2.16436;3
PRES;14.175;70428.494;1011.4033;3
GYRO;14.180;70428.499;-0.73670;-2.74523;-2.03662;3
ACCE;14.185;70428.504;7.97748;3.02627;2.23140;3
AHRS;14.190;70428.509;10.5097;-70.2548;-54.7422;-0.19691;-0.54327;-0.42124;3
MAGN;14.190;70428.510;-41.25000;7.18750;0.50000;3
GYRO;14.191;70428.510;-0.67806;-2.45079;-1.80083;3
ACCE;14.194;70428.513;8.07325;2.98796;2.55701;3
PRES;14.195;70428.514;1011.3955;3
GYRO;14.201;70428.520;-0.62553;-2.28464;-1.59558;3
ACCE;14.205;70428.523;8.37013;2.66235;2.53785;3
AHRS;14.210;70428.529;12.7751;-73.5930;-56.4897;-0.20322;-0.56654;-0.43531;3
MAGN;14.210;70428.530;-41.68750;4.68750;4.25000;3
GYRO;14.211;70428.530;-0.58154;-2.22233;-1.46119;3
ACCE;14.215;70428.534;8.81066;2.37505;2.36547;3
PRES;14.215;70428.534;1011.4092;3
GYRO;14.221;70428.539;-0.53878;-2.19056;-1.42332;3
ACCE;14.225;70428.543;9.22246;2.27928;2.30801;3
AHRS;14.230;70428.549;14.5386;-75.8040;-57.7466;-0.20682;-0.58183;-0.44602;3
MAGN;14.234;70428.553;-41.37500;3.18750;7.18750;3
GYRO;14.235;70428.554;-0.48747;-2.17102;-1.47341;3
ACCE;14.235;70428.554;9.57681;2.31759;2.09732;3
PRES;14.237;70428.556;1011.4058;3
GYRO;14.241;70428.559;-0.42028;-2.16491;-1.59314;3
ACCE;14.245;70428.563;9.75877;2.51870;1.80044;3
AHRS;14.250;70428.569;16.3594;-78.6010;-59.0431;-0.21312;-0.59980;-0.45585;3
MAGN;14.251;70428.570;-40.87500;1.43750;9.37500;3
GYRO;14.251;70428.570;-0.34086;-2.12948;-1.75318;3
ACCE;14.255;70428.573;9.83538;2.87304;1.83875;3
PRES;14.255;70428.574;1011.3975;3
GYRO;14.260;70428.579;-0.26512;-2.09771;-1.91812;3
ACCE;14.265;70428.584;9.74919;3.13162;1.77171;3
AHRS;14.270;70428.589;17.3821;-80.3219;-59.8404;-0.21791;-0.61016;-0.46128;3
MAGN;14.271;70428.589;-40.75000;-0.06250;11.00000;3
GYRO;14.271;70428.590;-0.15394;-2.21866;-2.21255;3
ACCE;14.274;70428.593;9.43316;3.23696;1.25456;3
PRES;14.275;70428.594;1011.4004;3
GYRO;14.281;70428.599;-0.15394;-2.21866;-2.21255;3
ACCE;14.285;70428.604;9.04051;3.38061;0.90980;3
AHRS;14.290;70428.609;19.1864;-82.4047;-60.5178;-0.21899;-0.62420;-0.46865;3
MAGN;14.290;70428.610;-40.37500;-1.87500;13.25000;3
GYRO;14.291;70428.610;0.01222;-2.22844;-2.34817;3
ACCE;14.295;70428.613;8.64786;3.84030;0.98641;3
PRES;14.295;70428.614;1011.3887;3
GYRO;14.300;70428.619;0.14416;-2.26264;-2.32862;3
ACCE;14.304;70428.623;8.37013;4.38618;1.34075;3
AHRS;14.310;70428.629;21.7877;-84.8214;-61.0321;-0.21609;-0.64140;-0.47796;3
MAGN;14.310;70428.630;-39.37500;-3.62500;14.87500;3
GYRO;14.311;70428.630;0.29199;-2.38360;-2.27731;3
ACCE;14.315;70428.634;8.25521;4.65433;1.31202;3
PRES;14.316;70428.635;1011.3872;3
GYRO;14.320;70428.639;0.44349;-2.53998;-2.23088;3
ACCE;14.325;70428.643;8.35098;4.67348;0.81403;3
AHRS;14.330;70428.649;24.2944;-87.1516;-61.2088;-0.21187;-0.65762;-0.48542;3
MAGN;14.330;70428.650;-38.18750;-5.43750;16.81250;3
GYRO;14.331;70428.650;0.60353;-2.64260;-2.22355;3
ACCE;14.335;70428.654;8.73405;4.52983;0.08619;3
PRES;14.335;70428.654;1011.3901;3
GYRO;14.340;70428.659;0.77336;-2.64505;-2.29197;3
ACCE;14.344;70428.663;9.06924;4.45322;-0.49799;3
AHRS;14.350;70428.669;26.9794;-89.7523;-60.9982;-0.20579;-0.67507;-0.49154;3
MAGN;14.351;70428.670;-37.18750;-6.81250;19.18750;3
GYRO;14.351;70428.670;0.94440;-2.55708;-2.43613;3
ACCE;14.354;70428.674;8.98304;4.62560;-0.75657;3
PRES;14.355;70428.674;1011.3906;3
GYRO;14.360;70428.679;1.11177;-2.44102;-2.59740;3
ACCE;14.365;70428.684;8.38928;4.99909;-0.90022;3
LIGH;14.366;70428.685;853.0;3
AHRS;14.370;70428.689;29.5600;-93.3283;-60.1069;-0.20067;-0.69641;-0.49292;3
MAGN;14.370;70428.690;-36.12500;-8.62500;21.25000;3
GYRO;14.371;70428.690;1.25472;-2.35427;-2.69758;3
ACCE;14.376;70428.693;7.61356;5.43005;-1.07260;3
PRES;14.376;70428.694;1011.3901;3
GYRO;14.381;70428.700;1.34635;-2.32617;-2.71957;3
ACCE;14.385;70428.704;6.96234;5.80354;-1.44610;3
AHRS;14.390;70428.709;32.2464;-97.0294;-58.5564;-0.19149;-0.71769;-0.49268;3
MAGN;14.391;70428.710;-34.87500;-9.81250;23.31250;3
GYRO;14.391;70428.710;1.39277;-2.34206;-2.68781;3
ACCE;14.395;70428.714;6.32069;6.19619;-1.69509;3
PRES;14.396;70428.715;1011.3936;3
GYRO;14.400;70428.720;1.41599;-2.40070;-2.62428;3
ACCE;14.405;70428.723;5.92804;6.36858;-2.24097;3
AHRS;14.410;70428.729;34.8617;-100.7575;-56.4244;-0.17908;-0.73791;-0.49095;3
MAGN;14.411;70428.730;-33.25000;-11.18750;25.56250;3
GYRO;14.412;70428.730;1.41843;-2.46667;-2.55953;3
ACCE;14.415;70428.734;5.74608;6.41646;-2.49955;3
PRES;14.415;70428.734;1011.3984;3
GYRO;14.420;70428.739;1.40132;-2.56197;-2.51921;3
ACCE;14.425;70428.743;5.92804;6.26323;-2.92093;3
AHRS;14.430;70428.749;38.2480;-105.8059;-53.0079;-0.15946;-0.76258;-0.48816;3
MAGN;14.430;70428.750;-31.56250;-12.25000;27.62500;3
GYRO;14.431;70428.750;1.37933;-2.67803;-2.51921;3
ACCE;14.435;70428.753;6.14831;6.15789;-3.59130;3
PRES;14.435;70428.754;1011.4058;3
GYRO;14.440;70428.759;1.35856;-2.72079;-2.55464;3
ACCE;14.444;70428.763;6.05254;6.34942;-3.96480;3
AHRS;14.450;70428.769;40.4492;-110.6093;-49.8780;-0.14687;-0.78253;-0.48294;3
MAGN;14.451;70428.770;-29.56250;-13.18750;29.43750;3
GYRO;14.451;70428.770;1.33291;-2.68292;-2.58029;3
ACCE;14.454;70428.773;5.83228;6.70376;-4.39575;3
PRES;14.455;70428.774;1011.4048;3
SOUN;14.455;35.99;0.00110;34.79
GYRO;14.460;70428.779;1.29381;-2.56441;-2.57174;3
ACCE;14.465;70428.784;5.55455;7.15387;-4.75010;3
AHRS;14.470;70428.789;42.3741;-116.6693;-45.9148;-0.13484;-0.80474;-0.47416;3
MAGN;14.471;70428.790;-27.31250;-14.18750;31.18750;3
GYRO;14.471;70428.790;1.24372;-2.35672;-2.51554;3
ACCE;14.474;70428.794;5.20978;7.69018;-5.07571;3
PRES;14.476;70428.795;1011.4014;3
GYRO;14.480;70428.799;1.18997;-2.09038;-2.40925;3
ACCE;14.485;70428.804;4.90333;8.04452;-5.55455;3
AHRS;14.490;70428.809;44.1286;-122.3103;-42.1607;-0.12288;-0.82263;-0.46783;3
MAGN;14.491;70428.810;-24.62500;-15.12500;32.87500;3
GYRO;14.491;70428.810;1.12766;-1.77273;-2.25898;3
ACCE;14.496;70428.813;4.56814;8.31267;-6.12916;3
PRES;14.496;70428.814;1011.4048;3
GYRO;14.500;70428.819;1.04336;-1.39522;-2.06717;3
ACCE;14.504;70428.823;4.26168;8.63828;-6.21535;3
AHRS;14.510;70428.829;45.8174;-128.8507;-37.3433;-0.10680;-0.84094;-0.45995;3
MAGN;14.511;70428.830;-22.37500;-15.43750;34.50000;3
GYRO;14.511;70428.830;0.92118;-0.99327;-1.83260;3
ACCE;14.515;70428.834;4.09887;8.83939;-6.23450;3
PRES;14.515;70428.834;1011.4141;3
GYRO;14.520;70428.839;0.75625;-0.65973;-1.56870;3
ACCE;14.524;70428.843;4.05099;8.82024;-6.41646;3
AHRS;14.530;70428.849;46.7864;-133.4244;-33.2117;-0.09050;-0.85273;-0.45318;3
MAGN;14.531;70428.850;-20.43750;-16.25000;36.00000;3
GYRO;14.531;70428.850;0.36285;-0.15149;-1.03603;3
ACCE;14.535;70428.853;4.06057;8.66701;-6.73250;3
PRES;14.535;70428.854;1011.3965;3
GYRO;14.540;70428.859;0.36285;-0.15149;-1.03603;3
ACCE;14.544;70428.863;4.15633;8.59040;-6.80911;3
AHRS;14.550;70428.869;47.6350;-137.8380;-29.1357;-0.07412;-0.86270;-0.44745;3
MAGN;14.551;70428.870;-18.68750;-16.75000;36.87500;3
GYRO;14.551;70428.870;-0.02443;0.36652;-0.60964;3
ACCE;14.554;70428.874;4.35745;8.48505;-6.87615;3
PRES;14.556;70428.875;1011.3867;3
GYRO;14.560;70428.879;-0.21380;0.36652;-0.46304;3
ACCE;14.565;70428.884;4.52983;8.52336;-6.61757;3
AHRS;14.570;70428.889;48.1131;-139.3140;-27.4280;-0.06531;-0.86538;-0.44657;3
MAGN;14.571;70428.890;-17.31250;-16.93750;37.62500;3
GYRO;14.571;70428.890;-0.39340;0.86376;-0.33842;3
ACCE;14.575;70428.893;4.72137;8.67659;-6.33985;3
PRES;14.575;70428.894;1011.3975;3
GYRO;14.580;70428.899;-0.54611;1.10200;-0.22235;3
ACCE;14.585;70428.904;5.22894;8.64786;-5.45878;3
AHRS;14.590;70428.909;48.4924;-139.8325;-26.3523;-0.05790;-0.86594;-0.44690;3
MAGN;14.591;70428.910;-16.87500;-16.50000;37.62500;3
GYRO;14.591;70428.910;-0.58521;1.46363;-0.12339;3
ACCE;14.595;70428.913;5.22894;8.74362;-6.19619;3
PRES;14.595;70428.914;1011.3979;3
GYRO;14.601;70428.920;-0.63530;1.88146;-0.00489;3
ACCE;14.605;70428.923;5.08528;8.74362;-6.68461;3
AHRS;14.610;70428.929;49.1954;-138.9900;-26.6576;-0.05446;-0.86232;-0.45280;3
MAGN;14.611;70428.930;-17.06250;-16.62500;37.62500;3
GYRO;14.611;70428.930;-0.72204;2.39337;0.16127;3
ACCE;14.615;70428.934;4.81713;8.82024;-6.59842;3
PRES;14.615;70428.934;1011.4131;3
GYRO;14.620;70428.939;-0.80146;2.94315;0.38973;3
ACCE;14.625;70428.943;4.53941;8.95431;-6.49307;3
AHRS;14.630;70428.949;49.5458;-137.4728;-26.7395;-0.04782;-0.85837;-0.45606;3
MAGN;14.631;70428.950;-17.43750;-17.06250;36.87500;3
GYRO;14.631;70428.950;-0.89553;3.47094;0.65851;3
ACCE;14.635;70428.954;4.37660;9.03093;-6.40688;3
PRES;14.636;70428.955;1011.4126;3
GYRO;14.641;70428.960;-1.00182;3.97795;0.94195;3
ACCE;14.645;70428.963;4.05099;9.07881;-5.97593;3
AHRS;14.650;70428.969;50.0118;-133.6802;-27.9289;-0.03974;-0.84872;-0.46317;3
MAGN;14.651;70428.970;-18.56250;-17.31250;35.68750;3
GYRO;14.651;70428.970;-1.14110;4.43733;1.22417;3
ACCE;14.654;70428.973;3.94564;8.95431;-5.17148;3
PRES;14.655;70428.974;1011.4063;3
GYRO;14.660;70428.979;-1.32680;4.77574;1.47952;3
ACCE;14.665;70428.984;4.28083;8.65743;-3.86903;3
AHRS;14.670;70428.989;50.3632;-129.3579;-28.7036;-0.02647;-0.83760;-0.46855;3
MAGN;14.670;70428.990;-20.50000;-17.56250;33.62500;3
GYRO;14.671;70428.990;-1.53938;4.92113;1.66278;3
ACCE;14.675;70428.993;5.14275;7.84340;-2.99754;3
PRES;14.675;70428.994;1011.3901;3
GYRO;14.680;70429.000;-1.76051;4.91624;1.72508;3
ACCE;14.685;70429.003;5.87058;7.05811;-2.13563;3
AHRS;14.690;70429.009;50.2206;-122.3491;-32.7782;-0.02755;-0.81879;-0.47986;3
MAGN;14.691;70429.010;-22.75000;-17.93750;31.37500;3
GYRO;14.691;70429.010;-1.94011;4.82584;1.68599;3
ACCE;14.694;70429.013;6.26323;6.56969;-1.31202;3
PRES;14.695;70429.014;1011.3931;3
GYRO;14.700;70429.019;-2.02319;4.66579;1.59436;3
ACCE;14.705;70429.023;6.17704;6.31112;-0.71826;3
AHRS;14.710;70429.029;49.0917;-113.0230;-37.3973;-0.02609;-0.79207;-0.48908;3
MAGN;14.711;70429.030;-25.43750;-17.75000;28.31250;3
GYRO;14.711;70429.030;-1.99997;4.53140;1.49662;3
ACCE;14.715;70429.034;5.85143;6.21535;-0.29688;3
LIGH;14.716;70429.035;189.0;3
PRES;14.718;70429.037;1011.3945;3
GYRO;14.721;70429.040;-1.88269;4.48375;1.43187;3
GNSS;14.722;1491390071.840;39.993951;-0.073821;117.549;209.582;16.0;0.0;17;14
ACCE;14.725;70429.043;5.47793;6.34942;-0.04788;3
GNSS;14.726;1491390071.840;39.993951;-0.073821;117.549;209.582;16.0;0.0;17;14
AHRS;14.730;70429.049;48.2326;-104.6346;-42.9931;-0.03230;-0.76361;-0.50532;3
MAGN;14.733;70429.051;-28.12500;-17.18750;24.43750;3
GYRO;14.733;70429.052;-1.68721;4.53995;1.42820;3
ACCE;14.735;70429.054;5.11401;6.57927;0.16281;3
PRES;14.735;70429.054;1011.3955;3
GYRO;14.742;70429.061;-1.43431;4.72321;1.48929;3
ACCE;14.745;70429.063;4.69264;6.86657;0.45969;3
AHRS;14.750;70429.069;47.0218;-95.7022;-47.4155;-0.02824;-0.73012;-0.51822;3
MAGN;14.751;70429.070;-30.25000;-16.68750;20.56250;3
GYRO;14.751;70429.070;-1.14843;5.04330;1.60413;3
ACCE;14.754;70429.073;4.37660;7.10599;1.71425;3
PRES;14.755;70429.074;1011.3848;3
GYRO;14.761;70429.080;-0.86132;5.34751;1.76662;3
ACCE;14.765;70429.084;4.67348;6.74207;2.02071;3
AHRS;14.770;70429.089;45.4211;-88.7041;-50.1989;-0.02355;-0.70108;-0.52421;3
MAGN;14.771;70429.090;-32.37500;-16.18750;16.43750;3
GYRO;14.771;70429.090;-0.63652;5.47824;1.92423;3
ACCE;14.775;70429.093;5.12359;5.97593;1.72383;3
PRES;14.775;70429.094;1011.3975;3
GYRO;14.781;70429.099;-0.50824;5.53322;2.01463;3
ACCE;14.784;70429.103;5.45878;5.44920;1.92494;3
AHRS;14.790;70429.109;43.8893;-80.8831;-52.4085;-0.01049;-0.66543;-0.52922;3
MAGN;14.790;70429.110;-34.12500;-15.12500;12.56250;3
GYRO;14.791;70429.110;-0.45326;5.58209;2.01952;3
ACCE;14.794;70429.114;5.75566;5.27682;2.52828;3
PRES;14.796;70429.115;1011.3960;3
GYRO;14.800;70429.120;-0.42638;5.56620;1.95355;3
ACCE;14.804;70429.123;5.81312;5.28640;3.30400;3
AHRS;14.810;70429.129;41.4410;-74.2663;-52.7198;0.00204;-0.63116;-0.52246;3
MAGN;14.810;70429.130;-35.37500;-14.31250;8.12500;3
GYRO;14.811;70429.130;-0.39340;5.19724;1.69698;3
ACCE;14.814;70429.134;5.71735;5.27682;3.60088;3
PRES;14.815;70429.134;1011.3765;3
GYRO;14.820;70429.140;-0.39340;5.19724;1.69698;3
ACCE;14.824;70429.143;5.52582;5.20978;3.66792;3
AHRS;14.830;70429.149;38.8822;-67.1980;-53.0326;0.01510;-0.59070;-0.51547;3
MAGN;14.831;70429.150;-36.43750;-13.00000;4.00000;3
GYRO;14.831;70429.150;-0.35797;4.75986;1.42454;3
ACCE;14.834;70429.153;5.16190;5.20978;3.97437;3
PRES;14.835;70429.154;1011.3877;3
GYRO;14.840;70429.159;-0.32865;4.57294;1.31703;3
ACCE;14.844;70429.163;5.03740;5.31513;4.73094;3
AHRS;14.850;70429.169;36.8213;-61.4838;-52.4310;0.02927;-0.55503;-0.50508;3
MAGN;14.851;70429.170;-37.75000;-11.43750;-0.43750;3
GYRO;14.851;70429.170;-0.29810;4.30538;1.22295;3
ACCE;14.855;70429.173;5.24809;5.26724;5.35344;3
PRES;14.855;70429.174;1011.3975;3
GYRO;14.860;70429.179;-0.27122;3.97185;1.12521;3
ACCE;14.865;70429.184;5.32470;5.16190;5.64074;3
AHRS;14.870;70429.189;35.2216;-55.4378;-52.4323;0.04443;-0.51605;-0.49898;3
MAGN;14.870;70429.190;-37.75000;-10.43750;-4.25000;3
GYRO;14.871;70429.190;-0.25534;3.61999;1.02503;3
ACCE;14.875;70429.194;5.43963;4.94163;5.52582;3
PRES;14.876;70429.195;1011.3994;3
GYRO;14.881;70429.200;-0.26023;3.31333;0.92363;3
ACCE;14.885;70429.203;5.45878;4.80756;5.47793;3
AHRS;14.890;70429.209;33.8982;-51.0677;-51.7354;0.05680;-0.48578;-0.48965;3
MAGN;14.891;70429.210;-37.81250;-9.50000;-8.25000;3
GYRO;14.891;70429.210;-0.26512;3.07021;0.82467;3
ACCE;14.895;70429.213;5.29597;4.88417;5.65989;3
PRES;14.895;70429.214;1011.3882;3
SOUN;14.895;47.22;0.00144;37.15
GYRO;14.901;70429.220;-0.25168;2.86129;0.74281;3
ACCE;14.905;70429.223;4.97036;5.04698;5.65032;3
AHRS;14.910;70429.229;32.6409;-46.8074;-51.2051;0.06784;-0.45521;-0.48125;3
MAGN;14.911;70429.230;-37.18750;-8.50000;-11.93750;3
GYRO;14.911;70429.230;-0.21991;2.68903;0.69028;3
ACCE;14.915;70429.234;4.69264;5.11401;5.65032;3
PRES;14.915;70429.234;1011.3877;3
GYRO;14.920;70429.239;-0.17593;2.55708;0.65973;3
ACCE;14.925;70429.243;4.76925;5.00867;5.81312;3
AHRS;14.930;70429.249;31.7706;-43.7099;-50.6734;0.07638;-0.43231;-0.47410;3
MAGN;14.931;70429.250;-36.37500;-7.75000;-14.75000;3
GYRO;14.931;70429.250;-0.12462;2.44102;0.63041;3
ACCE;14.934;70429.254;4.80756;4.90333;5.91847;3
PRES;14.935;70429.254;1011.3857;3
GYRO;14.940;70429.259;-0.07086;2.34328;0.58765;3
ACCE;14.944;70429.263;4.74052;4.88417;5.96635;3
AHRS;14.950;70429.269;31.1576;-40.6140;-50.1607;0.08642;-0.40955;-0.46736;3
MAGN;14.950;70429.270;-35.12500;-7.18750;-16.62500;3
GYRO;14.951;70429.270;-0.02566;2.25776;0.54489;3
ACCE;14.954;70429.274;4.54898;4.96079;6.01423;3
PRES;14.956;70429.275;1011.3896;3
GYRO;14.960;70429.279;0.01100;2.17957;0.51801;3
ACCE;14.965;70429.284;4.24253;5.14275;6.04296;3
AHRS;14.970;70429.289;30.5718;-38.0815;-49.5939;0.09425;-0.39020;-0.46051;3
MAGN;14.970;70429.290;-34.31250;-6.00000;-18.87500;3
GYRO;14.971;70429.290;0.03299;2.10260;0.52046;3
ACCE;14.974;70429.293;3.95522;5.24809;6.21535;3
PRES;14.975;70429.294;1011.4004;3
GYRO;14.980;70429.299;0.03299;2.00486;0.55100;3
ACCE;14.984;70429.303;4.06057;5.15232;6.44519;3
AHRS;14.990;70429.309;30.5926;-35.6002;-49.0156;0.10623;-0.37250;-0.45435;3
MAGN;14.991;70429.310;-33.25000;-5.75000;-20.75000;3
GYRO;14.992;70429.310;0.01100;1.87291;0.58032;3
ACCE;14.995;70429.314;4.29041;4.87459;6.59842;3
PRES;14.995;70429.314;1011.3901;3
GYRO;15.000;70429.319;-0.02199;1.72508;0.57910;3
ACCE;15.005;70429.323;4.49152;4.60644;6.70376;3
AHRS;15.010;70429.329;30.2916;-33.5886;-48.4350;0.11371;-0.35696;-0.44791;3
MAGN;15.010;70429.330;-32.43750;-5.31250;-22.25000;3
GYRO;15.011;70429.330;-0.05253;1.58825;0.54978;3
ACCE;15.015;70429.334;4.53941;4.53941;6.78996;3
PRES;15.015;70429.334;1011.3867;3
GYRO;15.020;70429.339;-0.07330;1.47341;0.50946;3
ACCE;15.024;70429.343;4.55856;4.60644;6.59842;3
AHRS;15.030;70429.349;29.8699;-31.9273;-47.6703;0.11926;-0.34320;-0.44023;3
MAGN;15.031;70429.350;-31.68750;-5.31250;-23.56250;3
GYRO;15.031;70429.350;-0.07453;1.40621;0.46792;3
ACCE;15.034;70429.354;4.37660;4.75967;6.14831;3
PRES;15.036;70429.355;1011.3696;3
GYRO;15.040;70429.359;-0.06964;1.44042;0.43127;3
ACCE;15.044;70429.363;4.09887;4.91290;6.08127;3
AHRS;15.050;70429.369;29.4671;-30.3143;-47.0444;0.12416;-0.32983;-0.43353;3
MAGN;15.051;70429.370;-30.87500;-5.37500;-25.18750;3
GYRO;15.051;70429.370;-0.06720;1.56137;0.42028;3
ACCE;15.054;70429.374;3.85945;4.97994;6.29196;3
PRES;15.055;70429.374;1011.3784;3
GYRO;15.060;70429.379;-0.06597;1.68721;0.43982;3
ACCE;15.065;70429.384;3.64876;4.97036;6.33027;3
LIGH;15.066;70429.385;307.0;3
AHRS;15.070;70429.389;29.5328;-29.2364;-46.2686;0.13092;-0.32131;-0.42677;3
MAGN;15.070;70429.390;-29.93750;-5.50000;-26.81250;3
GYRO;15.071;70429.390;-0.08674;1.87536;0.54123;3
ACCE;15.075;70429.393;3.32315;5.06613;6.57927;3
PRES;15.075;70429.394;1011.3872;3
GYRO;15.080;70429.400;-0.08674;1.87536;0.54123;3
ACCE;15.084;70429.403;3.34231;4.95121;6.95276;3
AHRS;15.090;70429.409;29.2456;-27.7393;-45.8381;0.13542;-0.30909;-0.42157;3
MAGN;15.090;70429.410;-29.37500;-5.25000;-27.81250;3
GYRO;15.091;70429.410;-0.16982;1.86803;0.64019;3
ACCE;15.095;70429.413;3.34231;4.82671;7.23049;3
PRES;15.095;70429.414;1011.3945;3
GYRO;15.101;70429.419;-0.22235;1.78006;0.64019;3
ACCE;15.105;70429.423;3.30400;4.67348;7.44118;3
AHRS;15.110;70429.429;29.0991;-25.7183;-45.2020;0.14332;-0.29300;-0.41427;3
MAGN;15.111;70429.430;-28.68750;-5.12500;-28.75000;3
GYRO;15.111;70429.430;-0.26145;1.66766;0.61209;3
ACCE;15.115;70429.434;3.46680;4.50110;7.68060;3
PRES;15.116;70429.435;1011.3926;3
GYRO;15.120;70429.439;-0.27733;1.53694;0.55833;3
ACCE;15.125;70429.443;3.49553;4.47237;7.68060;3
AHRS;15.130;70429.449;28.6068;-23.8924;-44.5204;0.14771;-0.27719;-0.40645;3
MAGN;15.130;70429.450;-27.87500;-4.25000;-29.75000;3
GYRO;15.131;70429.450;-0.28344;1.43187;0.49969;3
ACCE;15.134;70429.453;3.31358;4.51068;7.46991;3
PRES;15.135;70429.454;1011.3735;3
GYRO;15.140;70429.459;-0.29199;1.37933;0.45571;3
ACCE;15.144;70429.463;3.13162;4.52983;7.34541;3
AHRS;15.150;70429.469;28.0734;-22.4383;-43.7935;0.15035;-0.26386;-0.39867;3
MAGN;15.151;70429.470;-26.75000;-3.50000;-30.62500;3
GYRO;15.151;70429.470;-0.30543;1.36101;0.43249;3
ACCE;15.155;70429.473;2.92093;4.60644;7.21134;3
PRES;15.155;70429.474;1011.3687;3
GYRO;15.161;70429.480;-0.32254;1.38178;0.42883;3
ACCE;15.165;70429.484;2.73897;4.58729;7.18261;3
AHRS;15.170;70429.489;27.5542;-21.0103;-43.3192;0.15226;-0.25100;-0.39282;3
MAGN;15.171;70429.490;-25.93750;-2.50000;-31.06250;3
GYRO;15.171;70429.490;-0.34208;1.42209;0.44227;3
ACCE;15.175;70429.493;2.53785;4.62560;7.34541;3
PRES;15.176;70429.494;1011.3721;3
GYRO;15.181;70429.499;-0.36408;1.45264;0.47281;3
ACCE;15.185;70429.503;2.52828;4.48195;7.38372;3
AHRS;15.190;70429.509;27.3718;-19.6479;-42.8675;0.15643;-0.23950;-0.38742;3
MAGN;15.191;70429.510;-24.75000;-1.81250;-32.06250;3
GYRO;15.191;70429.510;-0.39462;1.47707;0.50335;3
ACCE;15.195;70429.514;2.49955;4.29999;7.38372;3
PRES;15.196;70429.515;1011.3789;3
GYRO;15.201;70429.520;-0.43494;1.51128;0.52412;3
ACCE;15.205;70429.523;2.36547;4.35745;7.47949;3
AHRS;15.210;70429.529;26.8233;-18.2228;-42.3521;0.15791;-0.22637;-0.38120;3
MAGN;15.211;70429.530;-23.62500;-1.06250;-32.62500;3
GYRO;15.211;70429.530;-0.48381;1.54671;0.53878;3
ACCE;15.215;70429.534;2.38462;4.21380;7.53695;3
PRES;15.215;70429.534;1011.3701;3
GYRO;15.220;70429.539;-0.54734;1.56626;0.53634;3
ACCE;15.225;70429.543;2.47082;3.82115;7.48906;3
AHRS;15.230;70429.549;26.4013;-16.7996;-41.7953;0.16032;-0.21345;-0.37471;3
MAGN;15.235;70429.554;-22.50000;-1.12500;-33.06250;3
GYRO;15.235;70429.554;-0.64019;1.56381;0.48503;3
ACCE;15.235;70429.555;2.56658;3.57215;7.54652;3
PRES;15.236;70429.555;1011.3730;3
GYRO;15.240;70429.559;-0.75136;1.54060;0.38240;3
ACCE;15.244;70429.563;2.48997;3.65834;7.66145;3
AHRS;15.250;70429.569;25.5126;-14.8437;-41.1609;0.16069;-0.19491;-0.36668;3
MAGN;15.251;70429.570;-21.81250;-0.68750;-34.25000;3
GYRO;15.251;70429.570;-0.85155;1.51495;0.26634;3
ACCE;15.254;70429.573;2.23140;3.84030;7.84340;3
PRES;15.255;70429.574;1011.3804;3
GYRO;15.260;70429.579;-0.91263;1.49540;0.17837;3
ACCE;15.265;70429.584;1.96325;3.88818;7.89129;3
AHRS;15.270;70429.589;24.8292;-13.8210;-40.6359;0.15934;-0.18430;-0.36090;3
MAGN;15.270;70429.590;-21.12500;-0.81250;-35.25000;3
GYRO;15.271;70429.590;-0.94562;1.46730;0.12828;3
ACCE;15.275;70429.594;1.82917;3.78284;7.83383;3
PRES;15.276;70429.595;1011.3892;3
GYRO;15.281;70429.600;-0.97983;1.43920;0.09285;3
ACCE;15.285;70429.603;1.64721;3.67749;7.83383;3
AHRS;15.290;70429.609;23.8666;-12.2174;-40.5896;0.15672;-0.16896;-0.35807;3
MAGN;15.291;70429.610;-20.00000;-0.56250;-36.00000;3
GYRO;15.291;70429.610;-1.04580;1.40988;0.05620;3
ACCE;15.295;70429.613;1.44610;3.48596;7.85298;3
PRES;15.295;70429.614;1011.3770;3
GYRO;15.301;70429.619;-1.14354;1.36467;0.01833;3
ACCE;15.305;70429.623;1.29287;3.32315;7.95833;3
AHRS;15.310;70429.629;22.8253;-10.4890;-40.5703;0.15376;-0.15236;-0.35538;3
MAGN;15.311;70429.630;-19.06250;0.00000;-36.75000;3
GYRO;15.311;70429.630;-1.24494;1.31458;-0.00977;3
ACCE;15.315;70429.634;1.25456;3.20823;8.20732;3
PRES;15.315;70429.634;1011.3921;3
GYRO;15.320;70429.639;-1.32313;1.27060;-0.01833;3
ACCE;15.325;70429.643;1.18752;3.14119;8.41801;3
AHRS;15.330;70429.649;21.7087;-8.9249;-40.7717;0.14937;-0.13703;-0.35481;3
MAGN;15.330;70429.650;-18.25000;1.18750;-37.75000;3
GYRO;15.331;70429.650;-1.42698;1.13865;0.00000;3
ACCE;15.334;70429.653;1.01514;3.24654;8.49463;3
PRES;15.335;70429.654;1011.3945;3
GYRO;15.340;70429.659;-1.42698;1.13865;0.00000;3
ACCE;15.345;70429.663;0.83318;3.32315;8.37971;3
AHRS;15.350;70429.669;20.2166;-7.2922;-40.9717;0.14217;-0.11995;-0.35430;3
MAGN;15.351;70429.670;-17.00000;2.18750;-38.18750;3
GYRO;15.351;70429.670;-1.53572;1.06168;0.08919;3
ACCE;15.355;70429.674;0.98641;2.80600;7.88171;3
PRES;15.356;70429.675;1011.3872;3
GYRO;15.360;70429.679;-1.62368;1.09223;0.09529;3
ACCE;15.365;70429.684;1.15879;2.49955;7.49864;3
AHRS;15.370;70429.689;18.5923;-5.9291;-41.1779;0.13307;-0.10451;-0.35440;3
MAGN;15.371;70429.690;-16.25000;3.75000;-38.18750;3
GYRO;15.371;70429.690;-1.75685;1.14110;0.03910;3
ACCE;15.375;70429.693;1.87705;1.94409;7.82425;3
PRES;15.375;70429.694;1011.3940;3
GYRO;15.381;70429.699;-1.90834;1.12033;-0.07208;3
ACCE;15.385;70429.703;1.00556;2.38462;8.76278;3
AHRS;15.390;70429.709;16.7772;-5.2148;-40.8761;0.12085;-0.09306;-0.35132;3
MAGN;15.391;70429.710;-15.43750;4.93750;-38.62500;3
GYRO;15.392;70429.710;-2.03174;1.00182;-0.13073;3
ACCE;15.395;70429.713;0.39265;2.56658;9.14585;3
PRES;15.395;70429.714;1011.3823;3
GYRO;15.400;70429.720;-2.11482;0.84177;-0.12462;3
ACCE;15.405;70429.723;0.46926;1.99198;8.83939;3
AHRS;15.410;70429.729;14.8541;-3.9337;-40.9528;0.10912;-0.07708;-0.35084;3
MAGN;15.410;70429.730;-14.50000;6.25000;-39.37500;3
GYRO;15.411;70429.730;-2.13436;0.74159;-0.13928;3
ACCE;15.415;70429.734;0.82361;1.23541;8.57124;3
LIGH;15.416;70429.735;870.0;3
PRES;15.416;70429.735;1011.3950;3
GYRO;15.420;70429.740;-2.10382;0.71227;-0.24312;3
ACCE;15.424;70429.743;1.17795;0.78530;8.70532;3
AHRS;15.430;70429.749;12.3985;-2.8083;-41.2170;0.09247;-0.06080;-0.35229;3
MAGN;15.431;70429.750;-13.25000;7.81250;-39.68750;3
GYRO;15.431;70429.750;-2.06106;0.68050;-0.42150;3
ACCE;15.434;70429.754;1.28329;0.67038;9.11712;3
PRES;15.436;70429.755;1011.3867;3
GYRO;15.440;70429.759;-2.03174;0.56688;-0.63530;3
ACCE;15.444;70429.763;1.32160;0.46926;9.48104;3
SOUN;15.446;31.51;0.00096;33.64
AHRS;15.450;70429.769;9.8068;-1.8332;-41.3868;0.07432;-0.04511;-0.35331;3
MAGN;15.451;70429.770;-13.00000;9.31250;-39.68750;3
GYRO;15.451;70429.770;-2.03540;0.36896;-0.85888;3
ACCE;15.454;70429.773;1.35991;0.06704;9.73961;3
PRES;15.455;70429.774;1011.3843;3
GYRO;15.460;70429.780;-2.07450;0.10263;-1.08245;3
ACCE;15.465;70429.784;1.22583;-0.15323;9.91199;3
AHRS;15.470;70429.789;7.1056;-1.4437;-41.7836;0.05341;-0.03384;-0.35662;3
MAGN;15.471;70429.790;-12.06250;10.43750;-40.00000;3
GYRO;15.471;70429.790;-2.13558;-0.20892;-1.28526;3
ACCE;15.475;70429.793;1.01514;-0.40223;9.98861;3
PRES;15.475;70429.794;1011.3843;3
GYRO;15.481;70429.800;-2.21378;-0.54734;-1.45997;3
ACCE;15.485;70429.803;0.90980;-0.61292;9.85453;3
AHRS;15.492;70429.809;4.8749;-0.9019;-42.6342;0.03676;-0.02279;-0.36350;3
MAGN;15.492;70429.810;-12.12500;12.25000;-39.81250;3
GYRO;15.493;70429.810;-2.30907;-0.88331;-1.61757;3
ACCE;15.495;70429.813;0.89064;-0.76614;9.70131;3
PRES;15.495;70429.814;1011.3892;3
GYRO;15.501;70429.819;-2.41170;-1.20096;-1.77762;3
ACCE;15.505;70429.823;1.08218;-1.09176;9.45231;3
AHRS;15.510;70429.829;2.0532;-1.3089;-44.1850;0.01230;-0.01732;-0.37621;3
MAGN;15.511;70429.830;-12.43750;13.87500;-39.37500;3
GYRO;15.511;70429.830;-2.52165;-1.47707;-1.95843;3
ACCE;15.515;70429.834;1.36948;-1.34075;9.10754;3
PRES;15.516;70429.835;1011.3989;3
GYRO;15.521;70429.840;-2.64627;-1.69576;-2.17224;3
ACCE;15.526;70429.843;1.69509;-1.53229;8.89685;3
AHRS;15.530;70429.849;-0.5033;-2.3252;-46.0856;-0.01198;-0.01695;-0.39125;3
MAGN;15.531;70429.850;-13.56250;15.18750;-38.93750;3
GYRO;15.531;70429.850;-2.78555;-1.85581;-2.39948;3
ACCE;15.534;70429.853;1.97282;-1.81959;8.82024;3
PRES;15.535;70429.854;1011.3906;3
GYRO;15.540;70429.859;-2.93215;-1.97798;-2.61328;3
ACCE;15.545;70429.863;1.87705;-2.01113;8.72447;3
AHRS;15.550;70429.869;-3.8191;-4.7099;-48.5995;-0.04724;-0.02373;-0.40969;3
MAGN;15.551;70429.870;-14.43750;15.93750;-38.25000;3
GYRO;15.552;70429.870;-3.07387;-2.05495;-2.79165;3
ACCE;15.555;70429.873;1.41737;-2.03986;8.69574;3
PRES;15.555;70429.874;1011.3911;3
GYRO;15.561;70429.879;-3.19727;-2.08183;-2.88695;3
ACCE;15.565;70429.884;1.21625;-2.23140;8.68616;3
AHRS;15.570;70429.889;-6.6549;-7.1575;-51.6025;-0.07928;-0.03089;-0.43041;3
MAGN;15.571;70429.890;-16.25000;17.18750;-37.68750;3
GYRO;15.571;70429.890;-3.28035;-2.05251;-2.88084;3
ACCE;15.575;70429.893;1.12049;-2.44209;8.73405;3
PRES;15.576;70429.894;1011.3984;3
GYRO;15.582;70429.899;-3.31455;-1.97309;-2.79898;3
ACCE;15.585;70429.903;1.18752;-2.56658;9.00220;3
AHRS;15.590;70429.909;-9.9938;-9.8788;-55.4108;-0.11671;-0.03559;-0.45480;3
MAGN;15.593;70429.910;-17.93750;18.56250;-36.06250;3
GYRO;15.594;70429.910;-3.29745;-1.87169;-2.65849;3
ACCE;15.595;70429.914;1.16837;-2.55701;9.33739;3
PRES;15.596;70429.915;1011.3887;3
GYRO;15.601;70429.919;-3.23636;-1.78617;-2.48011;3
ACCE;15.605;70429.923;0.79487;-2.26013;10.47703;3
AHRS;15.610;70429.929;-12.8041;-12.9045;-59.1634;-0.15149;-0.04242;-0.47658;3
MAGN;15.611;70429.930;-19.75000;19.43750;-34.12500;3
GYRO;15.611;70429.930;-2.77088;-1.55282;-2.02807;3
ACCE;15.615;70429.934;1.73340;-2.47082;10.53449;3
PRES;15.615;70429.934;1011.3833;3
WIFI;15.617;70429.899;WAP213;20:17:FF:FF:F2:13;-63
WIFI;15.617;70429.899;WAP141;20:17:FF:FF:F1:41;-59
WIFI;15.617;70429.899;WAP317;20:17:FF:FF:F3:17;-71
WIFI;15.617;70429.899;WAP316;20:17:FF:FF:F3:16;-46
WIFI;15.617;70429.899;WAP140;20:17:FF:FF:F1:40;-46
WIFI;15.617;70429.899;WAP112;20:17:FF:FF:F1:12;-47
WIFI;15.617;70429.899;WAP139;20:17:FF:FF:F1:39;-55
WIFI;15.617;70429.899;WAP106;20:17:FF:FF:F1:06;-60
WIFI;15.617;70429.899;WAP138;20:17:FF:FF:F1:38;-63
WIFI;15.617;70429.899;WAP310;20:17:FF:FF:F3:10;-60
WIFI;15.617;70429.899;WAP159;20:17:FF:FF:F1:59;-79
WIFI;15.617;70429.899;WAP092;20:17:FF:FF:F0:92;-75
WIFI;15.617;70429.899;WAP113;20:17:FF:FF:F1:13;-71
WIFI;15.617;70429.899;WAP297;20:17:FF:FF:F2:97;-75
WIFI;15.617;70429.899;WAP298;20:17:FF:FF:F2:98;-68
WIFI;15.617;70429.899;WAP093;20:17:FF:FF:F0:93;-67
WIFI;15.617;70429.899;WAP022;20:17:FF:FF:F0:22;-81
WIFI;15.617;70429.899;WAP107;20:17:FF:FF:F1:07;-84
WIFI;15.617;70429.899;WAP311;20:17:FF:FF:F3:11;-84
WIFI;15.617;70423.144;WAP180;20:17:FF:FF:F1:80;-76
WIFI;15.617;70429.899;WAP044;20:17:FF:FF:F0:44;-79
WIFI;15.617;70426.560;WAP281;20:17:FF:FF:F2:81;-84
WIFI;15.617;70429.899;WAP115;20:17:FF:FF:F1:15;-63
WIFI;15.617;70429.899;WAP319;20:17:FF:FF:F3:19;-67
WIFI;15.617;70429.899;WAP313;20:17:FF:FF:F3:13;-85
WIFI;15.617;70429.899;WAP109;20:17:FF:FF:F1:09;-84
WIFI;15.617;70429.899;WAP206;20:17:FF:FF:F2:06;-74
WIFI;15.617;70429.899;WAP078;20:17:FF:FF:F0:78;-82
WIFI;15.617;70429.899;WAP153;20:17:FF:FF:F1:53;-87
WIFI;15.617;70426.560;WAP076;20:17:FF:FF:F0:76;-89
WIFI;15.617;70419.767;WAP025;20:17:FF:FF:F0:25;-87
WIFI;15.617;70429.899;WAP021;20:17:FF:FF:F0:21;-85
WIFI;15.617;70429.899;WAP154;20:17:FF:FF:F1:54;-86
WIFI;15.617;70429.899;WAP181;20:17:FF:FF:F1:81;-83
WIFI;15.617;70419.767;WAP211;20:17:FF:FF:F2:11;-88
WIFI;15.617;70426.561;WAP321;20:17:FF:FF:F3:21;-88
WIFI;15.617;70426.560;WAP077;20:17:FF:FF:F0:77;-89
WIFI;15.617;70423.144;WAP171;20:17:FF:FF:F1:71;-84
WIFI;15.617;70423.144;WAP104;20:17:FF:FF:F1:04;-90
WIFI;15.617;70423.144;WAP075;20:17:FF:FF:F0:75;-94
WIFI;15.617;70426.560;WAP063;20:17:FF:FF:F0:63;-80
WIFI;15.617;70426.560;WAP263;20:17:FF:FF:F2:63;-82
WIFI;15.617;70426.560;WAP280;20:17:FF:FF:F2:80;-86
WIFI;15.617;70429.899;WAP070;20:17:FF:FF:F0:70;-84
WIFI;15.617;70429.899;WAP028;20:17:FF:FF:F0:28;-88
WIFI;15.617;70429.899;WAP008;20:17:FF:FF:F0:08;-90
GYRO;15.652;70429.939;-2.77088;-1.55282;-2.02807;3
ACCE;15.653;70429.943;2.56658;-3.16035;9.51935;3
AHRS;15.653;70429.949;-15.5028;-15.5001;-63.1054;-0.18381;-0.04393;-0.49827;3
MAGN;15.653;70429.950;-21.75000;19.93750;-32.25000;3
GYRO;15.653;70429.950;-2.30418;-1.62857;-1.82893;3
ACCE;15.653;70429.953;3.31358;-3.95522;8.51378;3
PRES;15.653;70429.954;1011.3853;3
GYRO;15.653;70429.959;-2.22233;-1.53694;-1.87536;3
ACCE;15.653;70429.963;3.93607;-4.36702;8.12113;3
AHRS;15.654;70429.969;-17.8206;-18.2235;-66.3098;-0.21360;-0.04734;-0.51295;3
MAGN;15.654;70429.970;-23.56250;21.00000;-30.68750;3
GYRO;15.654;70429.970;-2.19667;-1.45019;-1.95477;3
ACCE;15.657;70429.973;4.25210;-4.43406;8.31267;3
PRES;15.657;70429.974;1011.3862;3
GYRO;15.660;70429.979;-2.19545;-1.46241;-2.01952;3
ACCE;15.665;70429.984;4.52025;-4.67348;8.39886;3
AHRS;15.670;70429.989;-20.0651;-21.4382;-69.5419;-0.24505;-0.05283;-0.52516;3
MAGN;15.670;70429.990;-25.50000;22.25000;-28.18750;3
GYRO;15.671;70429.990;-2.22599;-1.57603;-2.07816;3
ACCE;15.675;70429.994;4.77883;-4.84586;8.07325;3
PRES;15.676;70429.995;1011.3975;3
GYRO;15.681;70430.000;-2.28586;-1.72997;-2.15513;3
ACCE;15.684;70430.003;4.80756;-4.97994;7.65187;3
AHRS;15.690;70430.009;-21.4193;-24.1048;-72.5718;-0.26792;-0.05783;-0.53741;3
MAGN;15.691;70430.010;-27.18750;22.12500;-26.75000;3
GYRO;15.692;70430.010;-2.36894;-1.86803;-2.23821;3
ACCE;15.695;70430.014;4.71179;-5.09486;7.36456;3
PRES;15.695;70430.014;1011.4097;3
GYRO;15.701;70430.019;-2.46423;-1.95477;-2.29807;3
ACCE;15.705;70430.023;4.64475;-5.11401;7.26880;3
AHRS;15.710;70430.029;-23.2812;-27.7308;-76.5012;-0.29915;-0.06305;-0.55073;3
MAGN;15.711;70430.030;-29.12500;22.62500;-24.81250;3
GYRO;15.711;70430.030;-2.55708;-2.01341;-2.32495;3
ACCE;15.715;70430.034;4.77883;-5.14275;7.16345;3
PRES;15.715;70430.034;1011.4063;3
GYRO;15.721;70430.039;-2.62672;-2.04640;-2.32373;3
ACCE;15.725;70430.043;4.92248;-5.20978;7.14430;3
GNSS;15.725;1491390072.833;39.993955;-0.073820;117.563;209.582;16.0;0.0;17;13
AHRS;15.730;70430.049;-24.3034;-31.2414;-80.1266;-0.32458;-0.07098;-0.56259;3
GNSS;15.731;1491390072.833;39.993955;-0.073820;117.563;209.582;16.0;0.0;17;13
MAGN;15.733;70430.052;-30.68750;22.62500;-22.75000;3
GYRO;15.733;70430.052;-2.66459;-2.04884;-2.29319;3
ACCE;15.740;70430.059;5.02782;-5.42047;7.37414;3
PRES;15.741;70430.059;1011.3926;3
GYRO;15.742;70430.060;-2.66093;-2.00364;-2.22966;3
ACCE;15.745;70430.064;5.11401;-5.43005;7.63272;3
AHRS;15.750;70430.069;-25.8771;-35.8033;-84.9743;-0.35947;-0.07701;-0.57565;3
MAGN;15.751;70430.070;-32.50000;22.93750;-20.43750;3
GYRO;15.751;70430.070;-2.57785;-1.92178;-2.13314;3
ACCE;15.755;70430.074;5.70778;-5.43005;8.09240;3
PRES;15.756;70430.075;1011.3872;3
GYRO;15.760;70430.079;-2.37138;-1.83260;-2.02563;3
ACCE;15.765;70430.084;6.51223;-5.43005;8.29351;3
LIGH;15.766;70430.085;1357.0;3
AHRS;15.770;70430.089;-26.5574;-39.4242;-88.6339;-0.38405;-0.08381;-0.58467;3
MAGN;15.770;70430.090;-33.56250;22.12500;-18.62500;3
GYRO;15.771;70430.090;-2.06717;-1.74463;-1.94866;3
ACCE;15.774;70430.093;7.28795;-5.73651;8.34140;3
PRES;15.775;70430.094;1011.3916;3
GYRO;15.780;70430.099;-1.74463;-1.65300;-1.94499;3
ACCE;15.784;70430.103;7.92002;-6.24408;8.27436;3
AHRS;15.790;70430.109;-27.1548;-43.4015;-92.8260;-0.41073;-0.08982;-0.59434;3
MAGN;15.790;70430.110;-35.37500;22.00000;-16.00000;3
GYRO;15.791;70430.110;-1.44897;-1.57603;-2.02563;3
ACCE;15.795;70430.114;8.35098;-6.70376;8.33182;3
PRES;15.795;70430.114;1011.3955;3
GYRO;15.800;70430.119;-1.18264;-1.56870;-2.18201;3
ACCE;15.804;70430.123;8.61913;-6.99107;8.17859;3
AHRS;15.810;70430.129;-27.2380;-46.8654;-96.2372;-0.43198;-0.09717;-0.60141;3
MAGN;15.811;70430.130;-36.31250;21.00000;-14.68750;3
GYRO;15.811;70430.130;-0.95295;-1.65667;-2.39215;3
ACCE;15.815;70430.134;8.78193;-7.07726;7.97748;3
PRES;15.815;70430.134;1011.4038;3
GYRO;15.820;70430.139;-0.76358;-1.81060;-2.64138;3
ACCE;15.824;70430.143;8.83939;-6.98149;7.58483;3
AHRS;15.830;70430.149;-26.9179;-49.9889;-99.4246;-0.44987;-0.10480;-0.60879;3
MAGN;15.831;70430.150;-37.68750;19.81250;-12.75000;3
GYRO;15.831;70430.150;-0.60964;-1.99509;-2.91016;3
ACCE;15.834;70430.154;8.82982;-6.69419;7.02938;3
PRES;15.836;70430.155;1011.4028;3
GYRO;15.840;70430.159;-0.46548;-2.15391;-3.18139;3
ACCE;15.845;70430.164;8.76278;-6.16746;6.66546;3
AHRS;15.850;70430.169;-25.8636;-53.1500;-101.8028;-0.46461;-0.11965;-0.61333;3
MAGN;15.850;70430.170;-38.43750;17.93750;-11.00000;3
GYRO;15.851;70430.170;-0.30299;-2.20889;-3.43428;3
ACCE;15.854;70430.173;8.54251;-5.26724;6.64630;3
PRES;15.855;70430.174;1011.4087;3
GYRO;15.860;70430.179;-0.12339;-2.17712;-3.63831;3
ACCE;15.864;70430.184;8.74362;-4.57771;6.46434;3
AHRS;15.870;70430.189;-24.0087;-56.1272;-104.3111;-0.47598;-0.13739;-0.62156;3
MAGN;15.871;70430.190;-39.62500;16.18750;-8.50000;3
GYRO;15.871;70430.190;0.28466;-2.07694;-3.84601;3
ACCE;15.874;70430.194;8.88728;-4.01268;6.32069;3
PRES;15.875;70430.194;1011.4023;3
GYRO;15.880;70430.200;0.28466;-2.07694;-3.84601;3
ACCE;15.884;70430.203;8.98304;-3.71580;6.25365;3
SOUN;15.886;30.40;0.00093;33.33
AHRS;15.890;70430.209;-21.2140;-59.8663;-106.4521;-0.48836;-0.16585;-0.62731;3
MAGN;15.890;70430.210;-39.75000;13.93750;-7.00000;3
GYRO;15.891;70430.210;0.64752;-2.18201;-3.89976;3
ACCE;15.895;70430.214;9.20331;-3.62961;5.97593;3
PRES;15.895;70430.214;1011.3916;3
GYRO;15.900;70430.219;0.79901;-2.25898;-3.96574;3
ACCE;15.905;70430.223;9.34696;-3.47638;5.77481;3
AHRS;15.910;70430.229;-17.5489;-62.2814;-108.0240;-0.49026;-0.19468;-0.63808;3
MAGN;15.910;70430.230;-40.37500;10.87500;-4.81250;3
GYRO;15.911;70430.230;0.94684;-2.32617;-4.06958;3
ACCE;15.915;70430.234;9.44273;-3.35188;5.78439;3
PRES;15.916;70430.235;1011.3848;3
GYRO;15.920;70430.239;1.08490;-2.43369;-4.21131;3
ACCE;15.924;70430.243;9.72046;-3.31358;5.80354;3
AHRS;15.930;70430.249;-13.6225;-65.3707;-108.7877;-0.49408;-0.23103;-0.64217;3
MAGN;15.931;70430.250;-41.00000;8.37500;-2.56250;3
GYRO;15.931;70430.250;1.22417;-2.58640;-4.41533;3
ACCE;15.934;70430.253;10.10353;-3.33273;5.57370;3
PRES;15.935;70430.254;1011.3984;3
GYRO;15.940;70430.260;1.37689;-2.72935;-4.70000;3
ACCE;15.945;70430.264;10.86010;-3.17950;4.75967;3
AHRS;15.950;70430.269;-9.5648;-67.6996;-109.5785;-0.49344;-0.26348;-0.64941;3
MAGN;15.950;70430.270;-41.75000;5.12500;-0.37500;3
GYRO;15.951;70430.270;1.53938;-2.78921;-5.06407;3
ACCE;15.955;70430.273;11.44428;-2.59531;4.05099;3
PRES;15.955;70430.274;1011.3999;3
GYRO;15.960;70430.279;1.69454;-2.77211;-5.47335;3
ACCE;15.965;70430.284;11.14740;-1.83875;3.84988;3
AHRS;15.970;70430.289;-5.0323;-70.8335;-109.2824;-0.49287;-0.30586;-0.64927;3
MAGN;15.970;70430.290;-41.18750;1.00000;1.31250;3
GYRO;15.972;70430.290;1.81793;-2.75134;-5.84232;3
ACCE;15.974;70430.293;10.46745;-1.09176;3.46680;3
PRES;15.975;70430.294;1011.4048;3
GYRO;15.981;70430.299;1.89124;-2.74278;-6.11232;3
ACCE;15.985;70430.303;9.75877;-0.31603;2.71981;3
AHRS;15.990;70430.309;0.2433;-73.9562;-109.5223;-0.49031;-0.34845;-0.65321;3
MAGN;15.991;70430.310;-40.68750;-3.56250;3.93750;3
GYRO;15.991;70430.310;1.90956;-2.70125;-6.26626;3
ACCE;15.995;70430.314;9.05008;0.53630;2.10690;3
PRES;15.996;70430.315;1011.3950;3
GYRO;16.000;70430.319;1.88757;-2.61695;-6.29191;3
ACCE;16.004;70430.323;8.23605;1.55144;1.69509;3
AHRS;16.010;70430.329;6.9710;-77.2693;-109.1411;-0.48027;-0.39996;-0.65732;3
MAGN;16.010;70430.330;-39.43750;-8.06250;6.93750;3
GYRO;16.011;70430.330;1.83748;-2.52532;-6.20150;3
ACCE;16.014;70430.334;7.77637;2.49955;1.25456;3
PRES;16.015;70430.334;1011.3970;3
GYRO;16.020;70430.339;1.76051;-2.43002;-6.03779;3
ACCE;16.025;70430.343;7.55610;3.49553;0.78530;3
AHRS;16.030;70430.349;14.1339;-80.5702;-108.3270;-0.46526;-0.45177;-0.66030;3
MAGN;16.031;70430.350;-37.25000;-12.68750;9.62500;3
GYRO;16.031;70430.350;1.64934;-2.33106;-5.84842;3
ACCE;16.035;70430.353;7.64229;4.26168;0.43096;3
PRES;16.036;70430.354;1011.3838;3
GYRO;16.040;70430.359;1.51006;-2.24798;-5.66639;3
ACCE;16.045;70430.364;7.69018;4.77883;0.27773;3
AHRS;16.050;70430.369;21.1679;-83.9676;-107.1366;-0.44795;-0.50034;-0.66085;3
MAGN;16.050;70430.370;-33.75000;-17.31250;12.18750;3
GYRO;16.051;70430.370;1.36834;-2.18323;-5.51123;3
ACCE;16.055;70430.373;7.49864;5.23851;0.13408;3
PRES;16.055;70430.374;1011.3735;3
GYRO;16.060;70430.379;1.24739;-2.12092;-5.38783;3
ACCE;16.065;70430.384;7.22091;5.49709;-0.04788;3
AHRS;16.070;70430.389;28.1877;-87.4475;-105.4473;-0.42685;-0.54605;-0.65968;3
MAGN;16.071;70430.390;-30.62500;-21.25000;14.87500;3
GYRO;16.071;70430.390;1.14965;-2.06228;-5.29987;3
ACCE;16.074;70430.394;6.93361;5.59285;-0.18196;3
PRES;16.076;70430.395;1011.3794;3
GYRO;16.080;70430.400;1.07024;-2.01586;-5.25588;3
ACCE;16.085;70430.403;6.77080;5.61201;-0.15323;3
AHRS;16.090;70430.409;34.3173;-90.9431;-103.7319;-0.40804;-0.58336;-0.65691;3
MAGN;16.091;70430.410;-27.56250;-24.87500;17.50000;3
GYRO;16.091;70430.410;0.99693;-2.03174;-5.26322;3
ACCE;16.095;70430.414;6.49307;5.62159;-0.14365;3
PRES;16.096;70430.414;1011.3877;3
GYRO;16.100;70430.419;0.92852;-2.11482;-5.32430;3
ACCE;16.105;70430.423;5.77481;5.76524;-0.27773;3
AHRS;16.110;70430.429;40.1532;-94.3262;-101.8535;-0.38758;-0.61531;-0.65443;3
MAGN;16.111;70430.430;-23.62500;-27.31250;19.62500;3
GYRO;16.111;70430.430;0.87354;-2.18201;-5.40860;3
ACCE;16.115;70430.434;4.74052;6.13873;-0.22027;3
LIGH;16.116;70430.435;946.0;3
PRES;16.117;70430.435;1011.3926;3
GYRO;16.121;70430.439;0.84666;-2.18323;-5.45747;3
ACCE;16.125;70430.443;3.65834;6.65588;-0.10534;3
AHRS;16.130;70430.449;45.8619;-98.4030;-99.4192;-0.36717;-0.64503;-0.64974;3
MAGN;16.131;70430.450;-18.93750;-29.93750;21.56250;3
GYRO;16.131;70430.450;0.88942;-2.05495;-5.30353;3
ACCE;16.135;70430.453;2.91135;7.14430;-0.19154;3
PRES;16.135;70430.454;1011.3818;3
GYRO;16.140;70430.459;0.88942;-2.05495;-5.30353;3
ACCE;16.145;70430.464;2.46124;7.51779;-0.41180;3
AHRS;16.150;70430.469;52.6978;-102.7616;-96.2498;-0.33641;-0.67362;-0.64793;3
MAGN;16.150;70430.470;-15.00000;-31.50000;23.06250;3
GYRO;16.151;70430.470;0.97250;-1.96332;-4.92846;3
ACCE;16.155;70430.474;1.83875;7.87214;-0.81403;3
PRES;16.156;70430.475;1011.3999;3
GYRO;16.161;70430.480;0.99938;-1.91323;-4.71588;3
ACCE;16.165;70430.484;1.30245;8.10198;-1.21625;3
AHRS;16.170;70430.489;57.8801;-108.6388;-91.9250;-0.31483;-0.69703;-0.64017;3
MAGN;16.170;70430.490;-10.50000;-32.68750;24.56250;3
GYRO;16.171;70430.490;0.99205;-1.87536;-4.49475;3
ACCE;16.174;70430.493;1.06303;8.17859;-1.57060;3
PRES;16.175;70430.494;1011.3984;3
GYRO;16.181;70430.499;0.94073;-1.85214;-4.30049;3
ACCE;16.185;70430.503;0.99599;8.09240;-1.81002;3
AHRS;16.190;70430.509;64.0674;-117.9011;-83.9228;-0.28218;-0.72298;-0.63026;3
MAGN;16.191;70430.510;-5.43750;-33.50000;25.50000;3
GYRO;16.191;70430.510;0.85277;-1.83626;-4.15755;3
ACCE;16.196;70430.514;0.90022;8.04452;-1.90578;3
PRES;16.197;70430.514;1011.3979;3
GYRO;16.201;70430.520;0.74770;-1.82038;-4.06714;3
ACCE;16.205;70430.523;0.58419;8.03494;-1.97282;3
AHRS;16.210;70430.529;67.5303;-127.8774;-75.3075;0.26289;0.74042;0.61840;3
MAGN;16.211;70430.530;-0.81250;-34.06250;26.56250;3
GYRO;16.211;70430.530;0.64263;-1.78128;-4.00728;3
ACCE;16.215;70430.534;0.12450;8.10198;-2.03986;3
PRES;16.215;70430.534;1011.3843;3
GYRO;16.220;70430.539;0.55100;-1.71409;-3.95963;3
ACCE;16.225;70430.543;-0.28730;8.07325;-2.19309;3
AHRS;16.230;70430.549;70.9343;-142.7751;-61.7846;0.23737;0.75743;0.60534;3
MAGN;16.234;70430.553;3.37500;-34.00000;27.18750;3
GYRO;16.235;70430.554;0.48136;-1.61146;-3.91076;3
ACCE;16.236;70430.555;-0.73741;8.07325;-2.13563;3
PRES;16.236;70430.555;1011.3896;3
GYRO;16.240;70430.559;0.43616;-1.50762;-3.85334;3
ACCE;16.245;70430.564;-1.15879;8.12113;-1.82917;3
AHRS;16.250;70430.569;72.7151;-161.3058;-44.9668;0.21492;0.77106;0.59051;3
MAGN;16.250;70430.570;7.75000;-33.81250;27.93750;3
GYRO;16.251;70430.570;0.40684;-1.44897;-3.78736;3
ACCE;16.254;70430.573;-1.54187;8.06367;-1.62806;3
PRES;16.255;70430.574;1011.3867;3
GYRO;16.260;70430.579;0.38607;-1.43676;-3.72017;3
ACCE;16.265;70430.584;-1.74298;7.87214;-1.59933;3
AHRS;16.275;70430.589;73.5116;-177.5669;-29.5240;0.19182;0.77781;0.58286;3
MAGN;16.275;70430.590;11.62500;-33.50000;28.25000;3
GYRO;16.276;70430.590;0.36652;-1.45752;-3.66519;3
ACCE;16.277;70430.593;-1.92494;7.67102;-1.66636;3
PRES;16.277;70430.594;1011.3862;3
GYRO;16.281;70430.600;0.34819;-1.50639;-3.63709;3
ACCE;16.285;70430.603;-2.26013;7.54652;-1.87705;3
AHRS;16.290;70430.609;72.6972;167.4440;-15.5625;0.17261;0.78445;0.57179;3
MAGN;16.291;70430.610;15.25000;-32.12500;28.56250;3
GYRO;16.291;70430.610;0.34086;-1.54549;-3.63220;3
ACCE;16.295;70430.614;-2.64320;7.49864;-1.90578;3
PRES;16.295;70430.614;1011.3813;3
GYRO;16.300;70430.619;0.35064;-1.53938;-3.63098;3
ACCE;16.305;70430.623;-3.13162;7.58483;-1.79086;3
AHRS;16.310;70430.629;70.6606;151.1002;-0.3167;0.14649;0.78962;0.55943;3
MAGN;16.311;70430.630;18.25000;-30.87500;28.43750;3
GYRO;16.311;70430.630;0.37018;-1.51128;-3.61021;3
ACCE;16.315;70430.634;-3.62961;7.68060;-1.77171;3
PRES;16.316;70430.635;1011.3711;3
GYRO;16.321;70430.639;0.39951;-1.46241;-3.55401;3
ACCE;16.324;70430.643;-4.22337;7.77637;-1.81959;3
AHRS;16.330;70430.649;68.1419;141.1948;8.4135;0.12829;0.79285;0.54717;3
MAGN;16.331;70430.650;21.56250;-29.43750;28.31250;3
GYRO;16.331;70430.650;0.44593;-1.35734;-3.45261;3
ACCE;16.335;70430.653;-4.75967;7.83383;-1.93451;3
PRES;16.335;70430.654;1011.3657;3
GYRO;16.340;70430.659;0.51557;-1.21073;-3.30845;3
ACCE;16.345;70430.664;-5.06613;7.81467;-2.01113;3
AHRS;16.350;70430.669;64.3907;130.6700;17.6949;0.10142;0.79408;0.53275;3
MAGN;16.351;70430.670;24.06250;-27.87500;27.87500;3
GYRO;16.351;70430.670;0.61087;-1.02625;-3.13618;3
ACCE;16.355;70430.673;-5.18105;7.74764;-1.85790;3
PRES;16.355;70430.674;1011.3804;3
GYRO;16.360;70430.679;0.71716;-0.84422;-2.94681;3
ACCE;16.365;70430.684;-5.31513;7.64229;-1.88663;3
AHRS;16.370;70430.689;61.1236;125.3993;21.9075;0.08357;0.79554;0.51864;3
MAGN;16.371;70430.690;26.50000;-25.75000;27.43750;3
GYRO;16.371;70430.690;0.81245;-0.69150;-2.75012;3
ACCE;16.375;70430.693;-5.59285;7.49864;-2.12605;3
PRES;16.375;70430.694;1011.3955;3
GYRO;16.380;70430.699;0.89064;-0.53756;-2.55464;3
ACCE;16.384;70430.703;-5.93762;7.43160;-2.30801;3
AHRS;16.390;70430.709;57.1495;120.5681;25.8491;0.06050;0.79641;0.50225;3
MAGN;16.390;70430.710;28.87500;-24.62500;27.00000;3
GYRO;16.391;70430.710;0.95417;-0.36041;-2.35550;3
ACCE;16.395;70430.714;-6.05254;7.35499;-2.43251;3
PRES;16.396;70430.715;1011.3994;3
GYRO;16.400;70430.719;1.00304;-0.17104;-2.14780;3
ACCE;16.404;70430.723;-6.05254;7.29753;-2.55701;3
AHRS;16.410;70430.729;54.1050;118.7584;27.0923;0.04570;0.79934;0.48675;3
MAGN;16.410;70430.730;31.18750;-22.43750;27.18750;3
GYRO;16.411;70430.730;1.05191;0.17837;-1.70431;3
ACCE;16.415;70430.734;-6.01423;7.24007;-2.86347;3
PRES;16.415;70430.734;1011.3892;3
GYRO;16.420;70430.739;1.05191;0.17837;-1.70431;3
ACCE;16.425;70430.743;-6.10043;7.27837;-3.20823;3
AHRS;16.430;70430.749;50.7876;117.5482;27.9506;0.02917;0.80333;0.46896;3
MAGN;16.431;70430.750;32.37500;-20.87500;27.18750;3
GYRO;16.431;70430.750;1.03481;0.61820;-1.25350;3
ACCE;16.435;70430.753;-6.14831;7.29753;-3.28484;3
PRES;16.435;70430.754;1011.3960;3
SOUN;16.437;34.69;0.00106;34.48
GYRO;16.440;70430.759;1.00793;0.83322;-1.04336;3
ACCE;16.445;70430.764;-6.05254;7.20176;-3.35188;3
AHRS;16.450;70430.769;48.4921;117.9382;27.6922;0.01856;0.80926;0.45415;3
MAGN;16.451;70430.770;33.62500;-19.56250;27.87500;3
GYRO;16.451;70430.770;0.97372;1.00548;-0.85888;3
ACCE;16.455;70430.774;-5.96635;7.03895;-3.53384;3
PRES;16.456;70430.774;1011.3984;3
GYRO;16.461;70430.780;0.94195;1.16431;-0.69639;3
ACCE;16.465;70430.784;-5.86101;6.83784;-3.62003;3
LIGH;16.466;70430.785;370.0;3
AHRS;16.470;70430.789;46.6747;119.0747;27.1184;0.00968;0.81647;0.44108;3
MAGN;16.471;70430.790;34.56250;-18.12500;28.50000;3
GYRO;16.471;70430.790;0.91141;1.30725;-0.55955;3
ACCE;16.475;70430.794;-5.60243;6.66546;-3.65834;3
PRES;16.476;70430.795;1011.3979;3
GYRO;16.481;70430.800;0.88453;1.45142;-0.44715;3
ACCE;16.484;70430.803;-5.59285;6.76123;-3.92649;3
AHRS;16.490;70430.809;45.2561;120.7163;26.4339;0.00183;0.82449;0.42992;3
MAGN;16.491;70430.810;35.12500;-16.50000;29.06250;3
GYRO;16.491;70430.810;0.86254;1.62734;-0.33720;3
ACCE;16.495;70430.814;-5.84185;7.06768;-4.44364;3
PRES;16.495;70430.814;1011.3857;3
GYRO;16.500;70430.819;0.84666;1.85214;-0.20159;3
ACCE;16.505;70430.823;-6.31112;7.48906;-4.79798;3
AHRS;16.510;70430.829;44.1821;123.0504;25.4277;-0.00435;0.83399;0.41971;3
MAGN;16.511;70430.830;34.93750;-15.93750;29.81250;3
GYRO;16.511;70430.830;0.82711;2.08916;-0.01710;3
ACCE;16.515;70430.834;-6.54096;7.66145;-5.00867;3
PRES;16.515;70430.834;1011.3755;3
GYRO;16.521;70430.839;0.79168;2.26875;0.19548;3
ACCE;16.525;70430.843;-6.24408;7.43160;-5.01825;3
AHRS;16.530;70430.849;43.2480;125.5955;24.5724;-0.01134;0.84372;0.41068;3
MAGN;16.531;70430.850;34.25000;-15.00000;30.56250;3
GYRO;16.531;70430.850;0.72937;2.35183;0.37996;3
ACCE;16.535;70430.853;-5.60243;6.99107;-4.97036;3
PRES;16.535;70430.854;1011.3853;3
GYRO;16.540;70430.859;0.65118;2.33961;0.49724;3
ACCE;16.545;70430.864;-5.12359;6.68461;-5.09486;3
AHRS;16.550;70430.869;42.6677;128.7762;23.4871;-0.01699;0.85438;0.40314;3
MAGN;16.550;70430.870;33.68750;-14.25000;31.87500;3
GYRO;16.551;70430.870;0.56933;2.28097;0.55344;3
ACCE;16.555;70430.874;-4.86502;6.69419;-5.05655;3
PRES;16.556;70430.875;1011.3701;3
GYRO;16.560;70430.879;0.49236;2.20889;0.57299;3
ACCE;16.565;70430.884;-4.73094;6.74207;-5.05655;3
AHRS;16.570;70430.889;42.4388;132.2866;22.2665;-0.02099;0.86478;0.39759;3
MAGN;16.571;70430.890;32.31250;-14.25000;33.18750;3
GYRO;16.571;70430.890;0.42394;2.13314;0.58277;3
ACCE;16.574;70430.893;-4.52983;6.84742;-5.20978;3
PRES;16.575;70430.894;1011.3701;3
GYRO;16.580;70430.899;0.37263;2.11970;0.59620;3
ACCE;16.584;70430.903;-4.39575;6.97192;-5.54497;3
AHRS;16.590;70430.909;42.6074;135.8961;20.8989;-0.02247;0.87393;0.39459;3
MAGN;16.591;70430.910;30.50000;-14.06250;34.37500;3
GYRO;16.591;70430.910;0.34697;2.20400;0.62308;3
ACCE;16.595;70430.914;-4.40533;7.18261;-5.65989;3
PRES;16.595;70430.914;1011.3657;3
GYRO;16.600;70430.919;0.35308;2.37260;0.67928;3
ACCE;16.605;70430.923;-4.39575;7.29753;-5.63116;3
AHRS;16.610;70430.929;42.6915;139.0755;19.8009;-0.02468;0.88152;0.39193;3
MAGN;16.611;70430.930;28.81250;-14.00000;35.68750;3
GYRO;16.611;70430.930;0.37996;2.54364;0.76969;3
ACCE;16.615;70430.934;-4.23295;7.28795;-5.69820;3
PRES;16.615;70430.934;1011.3696;3
GYRO;16.620;70430.939;0.42028;2.67559;0.87232;3
ACCE;16.625;70430.943;-3.92649;7.24007;-5.80354;3
AHRS;16.630;70430.949;43.0833;142.3378;18.6940;-0.02604;0.88792;0.39167;3
MAGN;16.631;70430.950;27.56250;-14.00000;36.87500;3
GYRO;16.631;70430.950;0.47159;2.77455;0.96761;3
ACCE;16.635;70430.954;-3.65834;7.27837;-5.97593;3
PRES;16.636;70430.955;1011.3662;3
GYRO;16.640;70430.959;0.52779;2.85885;1.05802;3
ACCE;16.645;70430.964;-3.49553;7.40287;-6.27281;3
AHRS;16.650;70430.969;43.2361;146.1362;17.3861;-0.02836;0.89536;0.38932;3
MAGN;16.651;70430.970;25.43750;-13.68750;37.75000;3
GYRO;16.651;70430.970;0.58643;2.95170;1.15209;3
ACCE;16.655;70430.973;-3.36146;7.57525;-6.87615;3
PRES;16.655;70430.974;1011.3682;3
GYRO;16.660;70430.979;0.63652;3.07143;1.26693;3
ACCE;16.665;70430.984;-3.47638;7.76679;-7.35499;3
AHRS;16.670;70430.989;43.5295;150.6119;15.5914;-0.02867;0.90279;0.38731;3
MAGN;16.671;70430.990;23.81250;-13.18750;38.75000;3
GYRO;16.671;70430.990;0.57055;3.38175;1.56504;3
ACCE;16.674;70430.993;-3.43807;7.81467;-7.65187;3
PRES;16.675;70430.994;1011.3799;3
GYRO;16.680;70431.000;0.57055;3.38175;1.56504;3
ACCE;16.685;70431.003;-3.08373;7.69975;-7.91044;3
AHRS;16.690;70431.009;43.5232;155.1319;13.6838;-0.02879;0.91000;0.38329;3
MAGN;16.690;70431.010;21.56250;-12.81250;40.50000;3
GYRO;16.691;70431.010;0.23824;3.55157;1.82771;3
ACCE;16.695;70431.014;-2.77727;7.59441;-7.99663;3
PRES;16.695;70431.014;1011.3896;3
GYRO;16.700;70431.019;0.03176;3.58334;1.93766;3
ACCE;16.704;70431.023;-2.42293;7.41245;-7.89129;3
AHRS;16.710;70431.029;43.4450;160.9587;11.0508;-0.02728;0.91783;0.37811;3
MAGN;16.710;70431.030;18.50000;-13.06250;41.68750;3
GYRO;16.711;70431.030;-0.16249;3.60288;2.03662;3
ACCE;16.714;70431.034;-2.00155;7.31668;-7.81467;3
PRES;16.716;70431.035;1011.3892;3
GYRO;16.721;70431.040;-0.31765;3.65542;2.11970;3
ACCE;16.725;70431.043;-1.54187;7.15387;-7.68060;3
GNSS;16.728;1491390073.837;39.993959;-0.073819;117.573;209.582;16.0;0.2;16;13
AHRS;16.731;70431.049;43.7560;166.9894;8.1941;-0.02376;0.92266;0.37680;3
GNSS;16.731;1491390073.837;39.993959;-0.073819;117.573;209.582;16.0;0.2;16;13
MAGN;16.733;70431.051;15.31250;-13.12500;43.12500;3
GYRO;16.733;70431.052;-0.41783;3.75193;2.18690;3
ACCE;16.735;70431.054;-1.05345;7.12514;-7.25922;3
PRES;16.735;70431.054;1011.3799;3
GYRO;16.742;70431.061;-0.46670;3.85456;2.24554;3
ACCE;16.747;70431.064;-0.55545;7.24007;-7.04853;3
AHRS;16.750;70431.069;44.2639;173.3138;5.1045;-0.01923;0.92480;0.37813;3
MAGN;16.750;70431.070;11.93750;-13.50000;43.68750;3
GYRO;16.751;70431.070;-0.46548;3.99017;2.30418;3
ACCE;16.754;70431.073;-0.18196;7.39329;-7.03895;3
PRES;16.755;70431.074;1011.3887;3
GYRO;16.760;70431.079;-0.43005;4.16610;2.37993;3
ACCE;16.765;70431.084;0.00000;7.64229;-6.87615;3
AHRS;16.770;70431.089;45.1894;178.0774;-0.6039;0.01131;0.92307;0.38407;3
MAGN;16.770;70431.090;7.93750;-14.12500;44.25000;3
GYRO;16.771;70431.090;-0.38973;4.33348;2.48744;3
ACCE;16.774;70431.093;0.21069;7.89129;-6.46434;3
PRES;16.775;70431.094;1011.3906;3
GYRO;16.780;70431.100;-0.36652;4.44710;2.60106;3
ACCE;16.784;70431.103;0.71826;7.89129;-6.30154;3
AHRS;16.790;70431.109;45.9639;-174.6611;-4.3178;-0.01647;-0.91966;-0.39136;3
MAGN;16.790;70431.110;3.62500;-14.81250;44.06250;3
GYRO;16.791;70431.110;-0.36530;4.52529;2.69880;3
ACCE;16.795;70431.114;1.46525;7.59441;-6.45477;3
PRES;16.796;70431.115;1011.4004;3
GYRO;16.800;70431.119;-0.37141;4.59371;2.77455;3
ACCE;16.805;70431.123;2.10690;7.55610;-6.31112;3
AHRS;16.810;70431.129;46.3236;-167.5906;-10.5301;-0.04154;-0.91406;-0.39849;3
MAGN;16.811;70431.130;-0.31250;-15.12500;43.31250;3
GYRO;16.811;70431.130;-0.38240;4.60715;2.83075;3
ACCE;16.814;70431.134;2.65278;7.39329;-6.26323;3
LIGH;16.816;70431.135;267.0;3
PRES;16.816;70431.135;1011.3887;3
GYRO;16.820;70431.139;-0.40439;4.60104;2.85763;3
ACCE;16.824;70431.143;3.05500;7.17303;-6.19619;3
AHRS;16.830;70431.149;45.9641;-159.1808;-15.0196;-0.04840;-0.90693;-0.40246;3
MAGN;16.831;70431.150;-4.62500;-15.18750;42.56250;3
GYRO;16.831;70431.150;-0.44349;4.57782;2.86007;3
ACCE;16.835;70431.153;3.44765;6.68461;-6.01423;3
PRES;16.835;70431.154;1011.3872;3
GYRO;16.840;70431.159;-0.49480;4.57172;2.84297;3
ACCE;16.845;70431.164;3.90734;6.26323;-5.44920;3
AHRS;16.850;70431.169;45.4081;-151.3255;-21.4174;-0.07216;-0.89597;-0.40989;3
MAGN;16.851;70431.170;-9.12500;-14.75000;41.81250;3
GYRO;16.851;70431.170;-0.53756;4.53629;2.80998;3
ACCE;16.854;70431.173;4.58729;5.81312;-4.84586;3
PRES;16.855;70431.174;1011.3945;3
GYRO;16.860;70431.179;-0.56322;4.46543;2.75134;3
ACCE;16.865;70431.184;5.12359;5.58328;-4.17549;3
AHRS;16.870;70431.189;43.8486;-142.7868;-25.9831;-0.08156;-0.88347;-0.41135;3
MAGN;16.870;70431.190;-13.56250;-14.18750;40.56250;3
GYRO;16.871;70431.190;-0.56200;4.36402;2.66582;3
ACCE;16.874;70431.194;5.74608;5.51624;-3.46680;3
PRES;16.876;70431.195;1011.4058;3
SOUN;16.877;48.96;0.00149;37.47
GYRO;16.881;70431.200;-0.51435;4.22963;2.56808;3
ACCE;16.885;70431.204;6.40688;5.63116;-2.83473;3
AHRS;16.890;70431.209;42.1401;-134.8392;-29.9446;-0.08924;-0.86802;-0.41325;3
MAGN;16.890;70431.210;-17.37500;-12.93750;38.62500;3
GYRO;16.891;70431.210;-0.41539;4.05859;2.46545;3
ACCE;16.895;70431.214;6.91445;5.81312;-2.40378;3
PRES;16.895;70431.214;1011.3857;3
GYRO;16.900;70431.219;-0.28100;3.84112;2.34450;3
ACCE;16.905;70431.223;7.35499;5.94720;-2.37505;3
AHRS;16.910;70431.229;40.2202;-126.5574;-34.6801;-0.10241;-0.84671;-0.41899;3
MAGN;16.911;70431.230;-21.37500;-11.50000;36.68750;3
GYRO;16.911;70431.230;-0.14050;3.63098;2.19789;3
ACCE;16.914;70431.234;7.69018;5.93762;-2.42293;3
PRES;16.915;70431.234;1011.3916;3
GYRO;16.921;70431.239;-0.00977;3.45994;2.04884;3
ACCE;16.925;70431.243;7.89129;5.75566;-2.40378;3
AHRS;16.930;70431.249;37.9447;-119.9086;-37.3819;-0.10814;-0.82759;-0.41832;3
MAGN;16.930;70431.250;-25.00000;-10.25000;34.43750;3
GYRO;16.931;70431.250;0.20403;3.17039;1.82282;3
ACCE;16.934;70431.253;8.01579;5.44920;-2.26013;3
PRES;16.935;70431.254;1011.3828;3
GYRO;16.940;70431.259;0.20403;3.17039;1.82282;3
ACCE;16.945;70431.264;8.10198;5.04698;-2.25055;3
AHRS;16.950;70431.269;35.5991;-113.9972;-39.7912;-0.11518;-0.80751;-0.41754;3
MAGN;16.950;70431.270;-28.00000;-9.00000;31.93750;3
GYRO;16.951;70431.270;0.33842;2.92116;1.67011;3
ACCE;16.955;70431.274;8.12113;4.73094;-2.17394;3
PRES;16.956;70431.275;1011.4004;3
GYRO;16.960;70431.280;0.37507;2.86740;1.59802;3
ACCE;16.964;70431.283;8.09240;4.50110;-2.33674;3
AHRS;16.970;70431.289;33.5403;-109.9212;-40.4879;-0.11583;-0.79283;-0.41186;3
MAGN;16.970;70431.290;-30.12500;-7.87500;29.25000;3
GYRO;16.971;70431.290;0.40806;2.90039;1.52228;3
ACCE;16.974;70431.294;8.14029;4.39575;-2.04944;3
PRES;16.975;70431.294;1011.3960;3
GYRO;16.981;70431.300;0.44104;2.94804;1.44042;3
ACCE;16.984;70431.303;8.32224;4.45322;-1.60890;3
AHRS;16.990;70431.309;31.3493;-106.4488;-40.9173;-0.11801;-0.77909;-0.40423;3
MAGN;16.990;70431.310;-32.25000;-6.81250;27.62500;3
GYRO;16.991;70431.310;0.46914;2.96147;1.35734;3
ACCE;16.995;70431.314;8.46590;4.46279;-1.41737;3
PRES;16.995;70431.314;1011.3857;3
GYRO;17.000;70431.319;0.49114;2.96514;1.28404;3
ACCE;17.004;70431.323;8.57124;4.38618;-1.22583;3
AHRS;17.011;70431.329;29.4242;-102.9168;-40.9031;-0.11607;-0.76412;-0.39669;3
MAGN;17.011;70431.330;-34.12500;-5.56250;25.81250;3
GYRO;17.012;70431.330;0.48136;2.95414;1.22173;3
ACCE;17.015;70431.333;8.84897;4.25210;-1.08218;3
PRES;17.015;70431.334;1011.3872;3
GYRO;17.020;70431.339;0.37874;2.86374;1.14598;3
ACCE;17.025;70431.343;9.02135;4.19464;-1.35991;3
AHRS;17.031;70431.349;27.6315;-99.4044;-40.8426;-0.11368;-0.74797;-0.38982;3
MAGN;17.031;70431.350;-35.12500;-4.50000;23.62500;3
GYRO;17.031;70431.350;0.21625;2.76478;1.05680;3
ACCE;17.035;70431.354;8.85855;4.17549;-1.21625;3
PRES;17.037;70431.355;1011.3931;3
GYRO;17.041;70431.360;0.08063;2.75378;0.98349;3
ACCE;17.045;70431.364;8.65743;4.39575;-0.90980;3
AHRS;17.050;70431.369;26.1447;-96.1564;-40.4351;-0.10867;-0.73234;-0.38283;3
MAGN;17.050;70431.370;-36.56250;-3.75000;21.68750;3
GYRO;17.051;70431.370;-0.00611;2.75378;0.93585;3
ACCE;17.054;70431.373;8.75320;4.40533;-0.72784;3
PRES;17.055;70431.374;1011.3989;3
GYRO;17.060;70431.379;-0.07697;2.72202;0.89797;3
ACCE;17.064;70431.383;8.83939;4.35745;-0.51715;3
AHRS;17.070;70431.389;25.1235;-93.3624;-40.0932;-0.10325;-0.71825;-0.37819;3
MAGN;17.070;70431.390;-37.56250;-2.06250;19.62500;3
GYRO;17.071;70431.390;-0.10873;2.71346;0.87598;3
ACCE;17.075;70431.393;8.88728;4.35745;-0.29688;3
PRES;17.075;70431.394;1011.3950;3
GYRO;17.080;70431.400;-0.11973;2.74523;0.87109;3
ACCE;17.084;70431.403;9.00220;4.28083;-0.02873;3
AHRS;17.090;70431.409;23.9660;-89.9894;-40.1386;-0.09943;-0.70002;-0.37527;3
MAGN;17.091;70431.410;-38.56250;-1.18750;17.12500;3
GYRO;17.091;70431.410;-0.13439;2.75989;0.86743;3
ACCE;17.095;70431.414;9.11712;4.15633;0.10534;3
PRES;17.095;70431.414;1011.3975;3
GYRO;17.100;70431.419;-0.15516;2.75134;0.84910;3
ACCE;17.105;70431.423;9.06924;3.99353;0.26815;3
AHRS;17.110;70431.429;23.1100;-87.0502;-40.0229;-0.09442;-0.68368;-0.37271;3
MAGN;17.111;70431.430;-39.43750;-0.43750;14.75000;3
GYRO;17.112;70431.430;-0.18448;2.75378;0.81734;3
ACCE;17.115;70431.434;8.98304;3.90734;0.52672;3
PRES;17.116;70431.435;1011.3833;3
GYRO;17.120;70431.439;-0.21747;2.76355;0.78313;3
ACCE;17.125;70431.443;8.98304;3.89776;0.82361;3
AHRS;17.130;70431.449;22.0753;-83.8200;-40.1029;-0.09094;-0.66472;-0.37057;3
MAGN;17.131;70431.450;-40.56250;0.18750;12.50000;3
GYRO;17.132;70431.450;-0.24435;2.76844;0.75381;3
ACCE;17.135;70431.453;8.94474;3.85945;1.04387;3
PRES;17.136;70431.454;1011.3770;3
GYRO;17.141;70431.459;-0.25779;2.77577;0.73182;3
ACCE;17.145;70431.464;8.85855;3.84988;1.27372;3
AHRS;17.151;70431.469;21.2794;-80.8826;-39.9572;-0.08576;-0.64716;-0.36812;3
MAGN;17.151;70431.470;-40.75000;1.12500;9.87500;3
GYRO;17.152;70431.470;-0.26878;2.77577;0.71593;3
ACCE;17.155;70431.473;8.84897;3.74453;1.50356;3
PRES;17.155;70431.474;1011.3892;3
GYRO;17.160;70431.480;-0.28344;2.75622;0.69761;3
ACCE;17.164;70431.484;8.75320;3.69665;1.69509;3
LIGH;17.166;70431.485;173.0;3
AHRS;17.170;70431.489;20.3456;-77.6315;-40.0766;-0.08212;-0.62677;-0.36679;3
MAGN;17.171;70431.490;-41.62500;1.31250;7.75000;3
GYRO;17.171;70431.490;-0.30299;2.71469;0.66951;3
ACCE;17.174;70431.493;8.72447;3.65834;1.85790;3
PRES;17.175;70431.494;1011.3970;3
GYRO;17.180;70431.499;-0.32376;2.65726;0.63408;3
ACCE;17.184;70431.503;8.75320;3.60088;2.07817;3
AHRS;17.190;70431.509;19.7479;-74.8710;-39.9248;-0.07647;-0.60937;-0.36505;3
MAGN;17.190;70431.510;-41.62500;1.75000;4.93750;3
GYRO;17.191;70431.510;-0.34941;2.58763;0.54856;3
ACCE;17.195;70431.514;8.73405;3.52426;2.19309;3
PRES;17.196;70431.515;1011.3955;3
GYRO;17.200;70431.519;-0.38362;2.50943;0.54856;3
ACCE;17.205;70431.523;8.61913;3.47638;2.32716;3
AHRS;17.210;70431.529;18.8362;-71.5282;-40.0421;-0.07264;-0.58719;-0.36392;3
MAGN;17.211;70431.530;-41.37500;2.50000;2.62500;3
GYRO;17.211;70431.530;-0.46914;2.38360;0.47281;3
ACCE;17.214;70431.533;8.45632;3.44765;2.55701;3
PRES;17.215;70431.534;1011.3843;3
GYRO;17.220;70431.539;-0.46914;2.38360;0.47281;3
ACCE;17.224;70431.543;8.27436;3.39019;2.71981;3
AHRS;17.230;70431.549;18.3609;-68.9532;-39.8895;-0.06699;-0.57017;-0.36249;3
MAGN;17.235;70431.554;-41.12500;3.50000;0.56250;3
GYRO;17.235;70431.554;-0.55344;2.31884;0.42883;3
ACCE;17.236;70431.554;8.09240;3.29442;3.04542;3
PRES;17.236;70431.555;1011.3872;3
GYRO;17.241;70431.560;-0.59010;2.28341;0.42761;3
ACCE;17.245;70431.564;8.06367;3.18908;3.39977;3
AHRS;17.250;70431.569;17.4736;-65.5315;-40.2427;-0.06409;-0.54622;-0.36311;3
MAGN;17.250;70431.570;-41.43750;3.93750;-1.37500;3
GYRO;17.251;70431.570;-0.60964;2.23699;0.42638;3
ACCE;17.255;70431.573;8.12113;3.12204;3.69665;3
PRES;17.255;70431.574;1011.3848;3
GYRO;17.261;70431.579;-0.61209;2.19178;0.41905;3
ACCE;17.265;70431.583;8.15944;3.05500;3.87861;3
AHRS;17.270;70431.589;17.1528;-63.6677;-40.3761;-0.06108;-0.53324;-0.36374;3
MAGN;17.270;70431.590;-41.06250;4.56250;-3.43750;3
GYRO;17.271;70431.590;-0.60353;2.15025;0.40317;3
ACCE;17.274;70431.594;8.12113;2.98796;4.04141;3
PRES;17.276;70431.595;1011.3770;3
GYRO;17.281;70431.600;-0.59987;2.09649;0.37507;3
ACCE;17.285;70431.603;8.07325;2.83473;4.20422;3
AHRS;17.290;70431.609;16.3295;-60.8322;-40.7977;-0.05988;-0.51241;-0.36493;3
MAGN;17.291;70431.610;-41.06250;5.00000;-5.37500;3
GYRO;17.291;70431.610;-0.61575;2.02807;0.32865;3
ACCE;17.295;70431.614;8.02536;2.71981;4.39575;3
PRES;17.295;70431.614;1011.3730;3
GYRO;17.300;70431.619;-0.64996;1.95110;0.26756;3
ACCE;17.304;70431.623;7.91044;2.68151;4.65433;3
AHRS;17.310;70431.629;15.7046;-58.6786;-40.9944;-0.05841;-0.49636;-0.36509;3
MAGN;17.311;70431.630;-40.81250;5.56250;-7.75000;3
GYRO;17.311;70431.630;-0.67806;1.87902;0.20159;3
ACCE;17.314;70431.633;7.74764;2.76770;4.92248;3
PRES;17.315;70431.634;1011.3804;3
GYRO;17.320;70431.639;-0.68661;1.82893;0.14172;3
ACCE;17.325;70431.643;7.45076;2.89220;4.96079;3
AHRS;17.330;70431.649;14.9496;-56.1105;-41.4130;-0.05750;-0.47680;-0.36661;3
MAGN;17.331;70431.650;-40.56250;5.75000;-9.93750;3
GYRO;17.331;70431.650;-0.67806;1.81671;0.10018;3
ACCE;17.334;70431.653;7.12514;2.91135;4.81713;3
PRES;17.335;70431.654;1011.3774;3
GYRO;17.340;70431.659;-0.67195;1.84726;0.08919;3
ACCE;17.345;70431.664;6.83784;2.81558;4.76925;3
AHRS;17.350;70431.669;14.6459;-54.0058;-41.8130;-0.05461;-0.46121;-0.36941;3
MAGN;17.350;70431.670;-40.12500;6.18750;-11.56250;3
GYRO;17.351;70431.670;-0.69150;1.88880;0.10018;3
ACCE;17.354;70431.674;6.57927;2.72939;4.83629;3
PRES;17.356;70431.675;1011.3833;3
GYRO;17.360;70431.680;-0.74526;1.90101;0.12339;3
ACCE;17.364;70431.683;6.34942;2.59531;4.97994;3
AHRS;17.370;70431.689;14.1748;-51.9652;-42.6870;-0.05493;-0.44530;-0.37502;3
MAGN;17.371;70431.690;-39.75000;6.00000;-13.31250;3
GYRO;17.371;70431.690;-0.81489;1.88146;0.15027;3
ACCE;17.375;70431.693;6.29196;2.49955;5.23851;3
PRES;17.375;70431.694;1011.3848;3
GYRO;17.381;70431.700;-0.87842;1.84237;0.17104;3
ACCE;17.384;70431.703;6.33985;2.40378;5.63116;3
AHRS;17.390;70431.709;13.8564;-49.6682;-43.1324;-0.05144;-0.42798;-0.37826;3
MAGN;17.390;70431.710;-38.93750;6.62500;-14.81250;3
GYRO;17.391;70431.710;-0.92852;1.79228;0.17837;3
ACCE;17.395;70431.714;6.28239;2.38462;5.78439;3
PRES;17.395;70431.714;1011.3770;3
GYRO;17.400;70431.719;-0.95417;1.76662;0.17471;3
ACCE;17.405;70431.723;6.11958;2.38462;5.84185;3
AHRS;17.410;70431.729;13.1270;-47.4009;-43.8834;-0.05213;-0.40951;-0.38252;3
MAGN;17.411;70431.730;-38.06250;6.43750;-16.00000;3
GYRO;17.411;70431.730;-0.96150;1.78861;0.18082;3
ACCE;17.415;70431.733;6.03339;2.21224;5.90889;3
PRES;17.415;70431.734;1011.3945;3
GYRO;17.420;70431.739;-0.97372;1.83382;0.20159;3
ACCE;17.424;70431.743;5.92804;2.02071;5.91847;3
SOUN;17.428;36.94;0.00113;35.02
AHRS;17.430;70431.749;12.4645;-45.2651;-44.4135;-0.05182;-0.39204;-0.38546;3
MAGN;17.430;70431.750;-37.37500;7.00000;-17.43750;3
GYRO;17.431;70431.750;-1.00304;1.88757;0.22846;3
ACCE;17.434;70431.754;5.76524;1.88663;5.97593;3
PRES;17.436;70431.755;1011.4048;3
GYRO;17.440;70431.759;-1.05313;1.94622;0.25779;3
ACCE;17.445;70431.764;5.65989;1.72383;6.43561;3
AHRS;17.450;70431.769;11.5435;-43.1081;-45.1637;-0.05400;-0.37341;-0.38945;3
MAGN;17.450;70431.770;-36.31250;7.56250;-18.93750;3
GYRO;17.451;70431.770;-1.11911;1.97187;0.28344;3
ACCE;17.455;70431.773;5.65032;1.55144;6.88572;3
PRES;17.455;70431.774;1011.3872;3
GYRO;17.461;70431.779;-1.17530;1.93278;0.29199;3
ACCE;17.465;70431.783;5.56412;1.37906;7.13472;3
AHRS;17.470;70431.789;10.4947;-40.7791;-45.7632;-0.05592;-0.35297;-0.39230;3
MAGN;17.471;70431.790;-35.50000;8.43750;-20.37500;3
GYRO;17.471;70431.790;-1.18264;1.79472;0.26878;3
ACCE;17.475;70431.793;5.45878;1.24498;7.29753;3
PRES;17.475;70431.794;1011.3936;3
GYRO;17.481;70431.800;-1.18264;1.79472;0.26878;3
ACCE;17.485;70431.803;5.35344;1.10133;7.47949;3
AHRS;17.490;70431.809;9.3410;-38.5316;-46.2973;-0.05860;-0.33260;-0.39457;3
MAGN;17.491;70431.810;-34.81250;8.43750;-21.68750;3
GYRO;17.491;70431.810;-1.14110;1.64811;0.20281;3
ACCE;17.495;70431.814;5.17148;1.07260;7.52737;3
PRES;17.495;70431.814;1011.3809;3
GYRO;17.500;70431.820;-1.12399;1.59802;0.17471;3
ACCE;17.505;70431.824;4.99909;1.07260;7.44118;3
AHRS;17.510;70431.829;7.9516;-36.2779;-46.9669;-0.06333;-0.31111;-0.39757;3
MAGN;17.511;70431.830;-34.12500;9.62500;-22.87500;3
GYRO;17.511;70431.830;-1.11788;1.59069;0.16738;3
ACCE;17.515;70431.834;4.81713;1.08218;7.15387;3
LIGH;17.516;70431.835;652.0;3
PRES;17.517;70431.836;1011.3750;3
GYRO;17.520;70431.839;-1.13621;1.63223;0.17471;3
ACCE;17.524;70431.843;4.61602;0.95768;6.97192;3
AHRS;17.530;70431.849;6.6774;-34.2185;-47.5646;-0.06750;-0.29120;-0.40044;3
MAGN;17.531;70431.850;-33.06250;10.00000;-23.93750;3
GYRO;17.531;70431.850;-1.19119;1.69576;0.18692;3
ACCE;17.534;70431.853;4.42448;0.75657;7.00065;3
PRES;17.535;70431.854;1011.3667;3
GYRO;17.540;70431.859;-1.27304;1.73974;0.20036;3
ACCE;17.545;70431.864;4.28083;0.52672;7.22091;3
AHRS;17.550;70431.869;5.5202;-32.3893;-48.0555;-0.07119;-0.27327;-0.40284;3
MAGN;17.550;70431.870;-32.18750;10.31250;-25.25000;3
GYRO;17.551;70431.870;-1.36101;1.74585;0.21380;3
ACCE;17.555;70431.874;4.15633;0.36392;7.46991;3
PRES;17.555;70431.874;1011.3896;3
GYRO;17.560;70431.880;-1.43920;1.72264;0.22358;3
ACCE;17.564;70431.883;4.04141;0.28730;7.61356;3
AHRS;17.570;70431.889;4.2960;-30.4979;-48.5480;-0.07508;-0.25446;-0.40534;3
MAGN;17.571;70431.890;-31.12500;11.18750;-26.12500;3
GYRO;17.571;70431.890;-1.50273;1.69576;0.23213;3
ACCE;17.574;70431.893;3.91691;0.14365;7.74764;3
PRES;17.575;70431.894;1011.3887;3
GYRO;17.581;70431.899;-1.56504;1.66155;0.23579;3
ACCE;17.584;70431.903;3.83072;-0.01915;7.95833;3
AHRS;17.593;70431.909;2.6339;-28.2780;-49.1880;-0.08137;-0.23133;-0.40858;3
MAGN;17.593;70431.910;-30.18750;12.31250;-27.31250;3
GYRO;17.594;70431.910;-1.62734;1.61146;0.22358;3
ACCE;17.595;70431.914;3.72538;-0.14365;8.13071;3
PRES;17.596;70431.915;1011.3779;3
GYRO;17.600;70431.919;-1.68599;1.54427;0.20281;3
ACCE;17.604;70431.923;3.55300;-0.30646;8.39886;3
AHRS;17.610;70431.929;1.0369;-26.3991;-49.6478;-0.08787;-0.21093;-0.41060;3
MAGN;17.611;70431.930;-28.81250;13.31250;-28.06250;3
GYRO;17.611;70431.930;-1.73364;1.46363;0.18082;3
ACCE;17.614;70431.934;3.50511;-0.41180;8.62870;3
PRES;17.615;70431.934;1011.3818;3
GYRO;17.620;70431.939;-1.76418;1.37078;0.16493;3
ACCE;17.626;70431.943;3.46680;-0.47884;8.72447;3
AHRS;17.630;70431.949;-0.9658;-24.3083;-50.3292;-0.09698;-0.18705;-0.41407;3
MAGN;17.631;70431.950;-27.75000;14.31250;-28.75000;3
GYRO;17.631;70431.950;-1.77517;1.29626;0.14661;3
ACCE;17.635;70431.953;3.34231;-0.62249;8.83939;3
PRES;17.635;70431.954;1011.3794;3
GYRO;17.640;70431.959;-1.76907;1.26083;0.12950;3
ACCE;17.645;70431.964;3.23696;-0.76614;8.98304;3
AHRS;17.650;70431.969;-2.9033;-22.6298;-50.8397;-0.10663;-0.16649;-0.41628;3
MAGN;17.651;70431.970;-26.81250;16.06250;-28.93750;3
GYRO;17.651;70431.970;-1.74952;1.23150;0.11606;3
ACCE;17.655;70431.973;3.13162;-0.94810;9.15543;3
PRES;17.655;70431.974;1011.3770;3
GYRO;17.661;70431.979;-1.73119;1.18874;0.10263;3
ACCE;17.665;70431.983;3.02627;-1.11091;9.13627;3
AHRS;17.670;70431.989;-4.7937;-21.1196;-51.4547;-0.11652;-0.14710;-0.41946;3
MAGN;17.671;70431.990;-25.56250;17.25000;-29.18750;3
GYRO;17.671;70431.990;-1.72142;1.14965;0.08430;3
ACCE;17.675;70431.994;2.87304;-1.20668;9.14585;3
PRES;17.676;70431.995;1011.3838;3
GYRO;17.681;70432.000;-1.72020;1.13743;0.06964;3
ACCE;17.685;70432.003;2.70066;-1.20668;9.21289;3
AHRS;17.690;70432.009;-6.8839;-19.6415;-51.8443;-0.12763;-0.12727;-0.42076;3
MAGN;17.691;70432.010;-24.87500;18.25000;-29.50000;3
GYRO;17.691;70432.010;-1.71653;1.13987;0.07208;3
ACCE;17.695;70432.014;2.62405;-1.29287;9.19373;3
PRES;17.696;70432.014;1011.3901;3
GYRO;17.700;70432.019;-1.70065;1.17530;0.09896;3
ACCE;17.704;70432.023;2.61447;-1.55144;9.29908;3
AHRS;17.710;70432.029;-8.6918;-18.2439;-52.3698;-0.13690;-0.10884;-0.42366;3
MAGN;17.711;70432.030;-24.75000;19.25000;-29.93750;3
GYRO;17.711;70432.030;-1.67988;1.23639;0.13439;3
ACCE;17.715;70432.033;2.63362;-1.82917;9.35654;3
PRES;17.715;70432.034;1011.3926;3
GYRO;17.720;70432.039;-1.66766;1.29381;0.16493;3
ACCE;17.724;70432.043;2.71024;-2.08774;9.45231;3
AHRS;17.730;70432.049;-10.6316;-16.9920;-52.7625;-0.14745;-0.09107;-0.42531;3
MAGN;17.733;70432.052;-24.06250;20.31250;-30.12500;3
GYRO;17.733;70432.052;-1.65056;1.38911;0.18692;3
GNSS;17.734;1491390074.834;39.993966;-0.073816;117.590;209.582;16.0;0.3;17;12
GNSS;17.740;1491390074.834;39.993966;-0.073816;117.590;209.582;16.0;0.3;17;12
ACCE;17.741;70432.059;2.78685;-2.54743;9.72046;3
PRES;17.742;70432.060;1011.3960;3
GYRO;17.742;70432.061;-1.65056;1.38911;0.18692;3
ACCE;17.745;70432.064;2.78685;-2.66235;9.89284;3
AHRS;17.750;70432.069;-12.7097;-15.5619;-53.1690;-0.15829;-0.07125;-0.42727;3
MAGN;17.751;70432.070;-23.25000;21.18750;-30.56250;3
GYRO;17.752;70432.071;-1.59436;1.42698;0.10385;3
ACCE;17.754;70432.074;2.67193;-2.85389;10.31422;3
PRES;17.756;70432.075;1011.3916;3
GYRO;17.761;70432.080;-1.51372;1.38422;0.02688;3
ACCE;17.764;70432.083;2.58574;-3.00712;10.87925;3
AHRS;17.770;70432.089;-14.4259;-14.1716;-53.3550;-0.16628;-0.05341;-0.42817;3
MAGN;17.770;70432.090;-22.87500;22.18750;-31.43750;3
GYRO;17.771;70432.090;-1.38789;1.26816;-0.06597;3
ACCE;17.774;70432.093;2.48997;-3.10289;11.27190;3
PRES;17.775;70432.094;1011.3853;3
GYRO;17.780;70432.099;-1.23028;1.08490;-0.16738;3
ACCE;17.784;70432.103;2.39420;-3.17950;11.38682;3
AHRS;17.790;70432.109;-16.0625;-12.7153;-53.5964;-0.17338;-0.03527;-0.42987;3
MAGN;17.791;70432.110;-22.06250;23.31250;-31.75000;3
GYRO;17.791;70432.110;-1.06413;0.85888;-0.26878;3
ACCE;17.795;70432.114;2.39420;-3.28484;11.26232;3
PRES;17.795;70432.114;1011.3936;3
GYRO;17.800;70432.119;-0.90897;0.61453;-0.37751;3
ACCE;17.804;70432.123;2.49955;-3.46680;11.28148;3
AHRS;17.810;70432.129;-17.6882;-11.3092;-53.9916;-0.18052;-0.01730;-0.43285;3
MAGN;17.811;70432.130;-21.00000;24.18750;-31.75000;3
GYRO;17.812;70432.131;-0.77458;0.35552;-0.49847;3
ACCE;17.814;70432.133;2.76770;-3.62003;11.48259;3
PRES;17.815;70432.134;1011.3931;3
GYRO;17.820;70432.139;-0.63897;0.11484;-0.63163;3
ACCE;17.824;70432.143;3.00712;-3.61046;11.69328;3
AHRS;17.830;70432.149;-18.6834;-10.6787;-54.4620;-0.18572;-0.00769;-0.43612;3
MAGN;17.830;70432.150;-20.56250;25.25000;-31.93750;3
GYRO;17.831;70432.150;-0.45937;-0.05864;-0.76725;3
ACCE;17.834;70432.154;3.05500;-3.49553;11.53048;3
PRES;17.836;70432.155;1011.3853;3
GYRO;17.840;70432.159;-0.24557;-0.12584;-0.91263;3
ACCE;17.845;70432.164;3.01669;-3.39019;11.12825;3
AHRS;17.850;70432.169;-19.4467;-10.5237;-55.2236;-0.19092;-0.00215;-0.44117;3
MAGN;17.851;70432.170;-20.43750;25.25000;-31.87500;3
GYRO;17.851;70432.170;-0.05253;-0.12339;-1.06413;3
ACCE;17.855;70432.173;2.88262;-3.52426;10.90798;3
PRES;17.855;70432.174;1011.3872;3
GYRO;17.861;70432.179;0.08674;-0.13683;-1.22051;3
ACCE;17.865;70432.184;2.69108;-3.64876;11.20486;3
LIGH;17.866;70432.185;1574.0;3
AHRS;17.870;70432.189;-19.5643;-11.2329;-56.1332;-0.19458;-0.00555;-0.44676;3
MAGN;17.871;70432.190;-20.56250;25.25000;-31.43750;3
GYRO;17.871;70432.190;0.17715;-0.23579;-1.37445;3
ACCE;17.875;70432.193;2.61447;-3.68707;11.84651;3
PRES;17.875;70432.194;1011.3896;3
GYRO;17.881;70432.200;0.26634;-0.45082;-1.52594;3
ACCE;17.885;70432.203;2.52828;-3.61046;12.44985;3
AHRS;17.890;70432.209;-19.3898;-11.7724;-57.3439;-0.19547;-0.00832;-0.45530;3
MAGN;17.891;70432.210;-20.87500;24.93750;-31.00000;3
GYRO;17.891;70432.210;0.42394;-0.73059;-1.66522;3
ACCE;17.895;70432.214;2.49955;-3.50511;12.81377;3
PRES;17.895;70432.214;1011.3828;3
GYRO;17.900;70432.220;0.66096;-1.03358;-1.78250;3
ACCE;17.905;70432.223;2.60489;-3.51469;12.85207;3
AHRS;17.910;70432.229;-18.5822;-12.5074;-58.8740;-0.19260;-0.01475;-0.46682;3
MAGN;17.911;70432.230;-21.81250;23.93750;-31.12500;3
GYRO;17.911;70432.230;0.94806;-1.33657;-1.88269;3
ACCE;17.915;70432.234;2.81558;-3.74453;12.70842;3
PRES;17.916;70432.235;1011.3784;3
GYRO;17.921;70432.239;1.24739;-1.63223;-1.97920;3
ACCE;17.925;70432.243;3.08373;-3.95522;12.55519;3
AHRS;17.930;70432.249;-17.6828;-13.9108;-60.6947;-0.19212;-0.02618;-0.47950;3
MAGN;17.931;70432.250;-22.87500;22.93750;-31.00000;3
GYRO;17.931;70432.250;1.53816;-1.90834;-2.09038;3
ACCE;17.935;70432.253;3.43807;-3.94564;12.67969;3
PRES;17.935;70432.254;1011.3843;3
GYRO;17.940;70432.259;1.81916;-2.17712;-2.22233;3
ACCE;17.945;70432.264;3.62961;-3.92649;12.65096;3
AHRS;17.950;70432.269;-16.1719;-15.8651;-62.5750;-0.19001;-0.04442;-0.49266;3
MAGN;17.951;70432.270;-24.12500;22.18750;-31.00000;3
GYRO;17.951;70432.270;2.08549;-2.48011;-2.37871;3
ACCE;17.954;70432.273;3.75411;-3.84030;12.37323;3
PRES;17.955;70432.274;1011.3823;3
GYRO;17.961;70432.280;2.33717;-2.79532;-2.56075;3
ACCE;17.964;70432.283;3.83072;-3.62961;11.71243;3
AHRS;17.970;70432.289;-13.9373;-18.3785;-64.2725;-0.18574;-0.07052;-0.50482;3
MAGN;17.971;70432.290;-25.93750;20.18750;-30.43750;3
GYRO;17.971;70432.290;2.57663;-3.07387;-2.75867;3
ACCE;17.975;70432.293;3.85945;-3.22738;10.83137;3
PRES;17.975;70432.294;1011.3755;3
SOUN;17.978;42.76;0.00131;36.29
GYRO;17.981;70432.299;2.79288;-3.26569;-2.96392;3
ACCE;17.984;70432.303;3.93607;-2.46124;9.68215;3
AHRS;17.990;70432.309;-11.1110;-21.5090;-66.2386;-0.18113;-0.10358;-0.51914;3
MAGN;17.991;70432.310;-27.81250;17.87500;-29.37500;3
GYRO;17.991;70432.310;2.97003;-3.32189;-3.32189;3
ACCE;17.995;70432.314;4.05099;-1.81959;8.89685;3
PRES;17.996;70432.315;1011.3716;3
GYRO;18.000;70432.319;3.08853;-3.26202;-3.32189;3
ACCE;18.005;70432.323;4.09887;-1.10133;8.33182;3
AHRS;18.010;70432.329;-7.4394;-25.0986;-67.8152;-0.17351;-0.14462;-0.53168;3
MAGN;18.011;70432.330;-29.93750;15.00000;-27.93750;3
GYRO;18.012;70432.330;3.13985;-3.03600;-3.37686;3
ACCE;18.015;70432.333;3.93607;-0.38307;8.09240;3
PRES;18.015;70432.334;1011.3770;3
GYRO;18.021;70432.340;3.13985;-3.03600;-3.26691;3
ACCE;18.025;70432.343;3.96480;0.01915;7.65187;3
AHRS;18.030;70432.349;-2.7761;-28.9900;-69.6962;-0.16222;-0.19195;-0.54808;3
MAGN;18.031;70432.350;-31.93750;11.31250;-26.12500;3
GYRO;18.031;70432.350;2.95048;-2.80021;-3.09953;3
ACCE;18.035;70432.353;3.93607;0.50757;6.95276;3
PRES;18.036;70432.354;1011.3696;3
GYRO;18.040;70432.359;2.77944;-2.58152;-2.89794;3
ACCE;18.045;70432.364;3.95522;1.03430;6.29196;3
AHRS;18.050;70432.369;2.1253;-32.4505;-71.0689;-0.14787;-0.23769;-0.56217;3
MAGN;18.051;70432.370;-33.93750;7.25000;-24.37500;3
GYRO;18.051;70432.370;2.57052;-2.27364;-2.66582;3
ACCE;18.055;70432.373;4.11803;1.48441;5.84185;3
PRES;18.056;70432.374;1011.3784;3
GYRO;18.060;70432.379;2.33473;-1.92423;-2.41780;3
ACCE;18.065;70432.383;4.41491;2.02071;5.33428;3
AHRS;18.070;70432.389;7.0222;-35.4208;-71.9613;-0.13118;-0.27998;-0.57369;3
MAGN;18.071;70432.390;-35.12500;4.00000;-22.12500;3
GYRO;18.071;70432.390;2.09282;-1.52472;-2.16857;3
ACCE;18.075;70432.394;4.61602;2.58574;5.13317;3
PRES;18.076;70432.395;1011.3804;3
GYRO;18.080;70432.399;1.86070;-1.10200;-1.91812;3
ACCE;18.084;70432.403;4.77883;3.05500;5.00867;3
AHRS;18.090;70432.409;10.8929;-37.7836;-72.5730;-0.11837;-0.31296;-0.58219;3
MAGN;18.091;70432.410;-36.31250;0.50000;-20.37500;3
GYRO;18.091;70432.410;1.64811;-0.68295;-1.66644;3
ACCE;18.095;70432.414;4.97036;3.54342;5.12359;3
PRES;18.095;70432.414;1011.3818;3
GYRO;18.100;70432.419;1.46241;-0.29199;-1.42454;3
ACCE;18.105;70432.423;5.29597;3.83072;5.61201;3
AHRS;18.110;70432.429;15.1466;-39.8258;-72.5189;-0.09977;-0.34553;-0.58743;3
MAGN;18.111;70432.430;-36.50000;-2.43750;-18.75000;3
GYRO;18.111;70432.430;1.30603;-0.00611;-1.23028;3
ACCE;18.115;70432.433;5.63116;3.63919;5.72693;3
PRES;18.115;70432.434;1011.3823;3
GYRO;18.120;70432.439;1.18141;0.20647;-1.10689;3
ACCE;18.125;70432.443;5.71735;3.46680;5.92804;3
AHRS;18.130;70432.449;17.9103;-40.5688;-72.7618;-0.08558;-0.36231;-0.59303;3
MAGN;18.131;70432.450;-36.87500;-4.62500;-17.25000;3
GYRO;18.131;70432.450;1.09589;0.34941;-1.05069;3
ACCE;18.135;70432.453;5.64074;3.40934;6.29196;3
PRES;18.135;70432.454;1011.3774;3
GYRO;18.140;70432.459;1.04580;0.40928;-1.03481;3
ACCE;18.145;70432.464;5.59285;3.34231;6.63673;3
AHRS;18.150;70432.469;20.1469;-40.7600;-72.6940;-0.07115;-0.37334;-0.59607;3
MAGN;18.151;70432.470;-36.56250;-6.56250;-16.50000;3
GYRO;18.151;70432.470;1.02503;0.37385;-1.04214;3
ACCE;18.155;70432.474;5.58328;3.21781;6.69419;3
PRES;18.156;70432.475;1011.3872;3
GYRO;18.161;70432.480;1.02748;0.30421;-1.06779;3
ACCE;18.165;70432.483;5.50666;3.38061;6.62715;3
AHRS;18.170;70432.489;21.8692;-40.3185;-72.7916;-0.05744;-0.37803;-0.59952;3
MAGN;18.171;70432.490;-36.50000;-8.62500;-15.93750;3
GYRO;18.171;70432.490;1.04580;0.25168;-1.10322;3
ACCE;18.175;70432.493;5.31513;3.75411;6.69419;3
PRES;18.175;70432.494;1011.3696;3
GYRO;18.180;70432.499;1.07879;0.22724;-1.13132;3
ACCE;18.184;70432.503;5.10444;4.05099;6.65588;3
AHRS;18.190;70432.509;23.3664;-39.7923;-72.9941;-0.04515;-0.38116;-0.60309;3
MAGN;18.191;70432.510;-36.06250;-10.00000;-15.93750;3
GYRO;18.192;70432.510;1.11911;0.21258;-1.13499;3
ACCE;18.195;70432.514;4.96079;4.20422;6.65588;3
PRES;18.195;70432.514;1011.3838;3
GYRO;18.200;70432.519;1.16064;0.20525;-1.11788;3
ACCE;18.205;70432.523;4.83629;4.34787;6.58884;3
AHRS;18.210;70432.529;25.0806;-39.4067;-73.2168;-0.03217;-0.38609;-0.60680;3
MAGN;18.211;70432.530;-35.87500;-11.31250;-15.62500;3
GYRO;18.212;70432.530;1.19607;0.18448;-1.08490;3
ACCE;18.215;70432.534;4.64475;4.44364;6.20577;3
LIGH;18.216;70432.535;1245.0;3
PRES;18.217;70432.535;1011.3887;3
GYRO;18.220;70432.539;1.21929;0.17349;-1.03847;3
ACCE;18.225;70432.543;4.50110;4.53941;5.80354;3
AHRS;18.230;70432.549;27.1292;-38.8521;-73.4958;-0.01620;-0.39140;-0.61100;3
MAGN;18.235;70432.554;-35.31250;-12.50000;-15.43750;3
GYRO;18.235;70432.554;1.23028;0.19426;-0.97616;3
ACCE;18.236;70432.555;4.34787;4.72137;5.46836;3
PRES;18.236;70432.555;1011.3892;3
GYRO;18.241;70432.559;1.22051;0.24679;-0.90408;3
ACCE;18.245;70432.564;4.40533;4.79798;5.27682;3
AHRS;18.250;70432.569;29.4127;-38.5094;-73.6433;0.00069;-0.39897;-0.61428;3
MAGN;18.251;70432.570;-35.25000;-13.56250;-14.87500;3
GYRO;18.251;70432.570;1.17164;0.30665;-0.83566;3
ACCE;18.255;70432.574;4.40533;5.06613;5.21936;3
PRES;18.256;70432.574;1011.3755;3
GYRO;18.261;70432.579;1.08490;0.35552;-0.78679;3
ACCE;18.265;70432.583;4.41491;5.16190;5.27682;3
AHRS;18.270;70432.589;31.1875;-38.4910;-73.4431;0.01359;-0.40623;-0.61475;3
MAGN;18.271;70432.590;-34.93750;-14.43750;-15.12500;3
GYRO;18.272;70432.590;0.89064;0.36285;-0.75503;3
ACCE;18.275;70432.593;4.30956;5.30555;5.52582;3
PRES;18.275;70432.594;1011.3804;3
GYRO;18.281;70432.600;0.89064;0.36285;-0.75503;3
ACCE;18.285;70432.603;4.31914;5.22894;5.56412;3
AHRS;18.290;70432.609;32.8233;-38.1912;-73.3376;0.02675;-0.41116;-0.61547;3
MAGN;18.291;70432.610;-34.68750;-15.18750;-14.87500;3
GYRO;18.291;70432.610;0.79168;0.27855;-0.75869;3
ACCE;18.295;70432.614;4.15633;5.33428;5.65989;3
PRES;18.295;70432.614;1011.3730;3
GYRO;18.301;70432.619;0.79535;0.25779;-0.74648;3
ACCE;18.305;70432.623;3.82115;5.67905;5.61201;3
AHRS;18.310;70432.629;34.3042;-37.7302;-73.3643;0.03924;-0.41448;-0.61662;3
MAGN;18.311;70432.630;-34.50000;-15.62500;-14.87500;3
GYRO;18.312;70432.630;0.81489;0.25901;-0.69150;3
ACCE;18.315;70432.634;3.68707;5.92804;5.48751;3
PRES;18.316;70432.635;1011.3643;3
GYRO;18.320;70432.639;0.84055;0.28588;-0.60964;3
ACCE;18.325;70432.643;3.76368;5.96635;5.52582;3
AHRS;18.330;70432.649;35.6078;-37.2943;-73.5343;0.04986;-0.41728;-0.61830;3
MAGN;18.331;70432.650;-34.06250;-16.50000;-14.68750;3
GYRO;18.331;70432.650;0.87232;0.32498;-0.53145;3
ACCE;18.335;70432.653;3.92649;5.92804;5.46836;3
PRES;18.335;70432.654;1011.3706;3
GYRO;18.341;70432.659;0.91508;0.37385;-0.47037;3
ACCE;18.345;70432.664;3.86903;5.96635;5.49709;3
AHRS;18.350;70432.669;37.2147;-36.8230;-73.6144;0.06306;-0.42104;-0.61943;3
MAGN;18.351;70432.670;-33.50000;-17.25000;-14.37500;3
GYRO;18.351;70432.670;0.96639;0.40684;-0.42150;3
ACCE;18.355;70432.673;3.72538;6.14831;5.48751;3
PRES;18.355;70432.674;1011.3589;3
GYRO;18.361;70432.680;1.02259;0.41539;-0.36774;3
ACCE;18.365;70432.683;3.65834;6.56969;5.46836;3
AHRS;18.370;70432.689;38.3174;-36.5506;-73.4784;0.07254;-0.42379;-0.61901;3
MAGN;18.371;70432.690;-32.81250;-17.75000;-13.93750;3
GYRO;18.371;70432.690;1.08245;0.40073;-0.29932;3
ACCE;18.375;70432.693;3.45723;6.67503;5.26724;3
PRES;18.376;70432.694;1011.3535;3
GYRO;18.381;70432.699;1.11422;0.41783;-0.22235;3
ACCE;18.385;70432.703;3.40934;6.50265;4.98952;3
AHRS;18.390;70432.709;40.1053;-36.0789;-73.1486;0.08849;-0.42789;-0.61750;3
MAGN;18.391;70432.710;-32.37500;-18.62500;-14.06250;3
GYRO;18.391;70432.710;1.10933;0.46670;-0.15272;3
ACCE;18.395;70432.714;3.58173;6.39731;4.97994;3
PRES;18.396;70432.715;1011.3540;3
GYRO;18.400;70432.719;1.07634;0.53145;-0.09896;3
ACCE;18.405;70432.723;3.88818;6.40688;5.23851;3
AHRS;18.410;70432.729;41.2470;-36.0159;-72.5732;0.09877;-0.43147;-0.61454;3
MAGN;18.411;70432.730;-31.75000;-19.68750;-14.25000;3
GYRO;18.412;70432.730;1.03114;0.58154;-0.05498;3
ACCE;18.415;70432.733;4.05099;6.53138;5.38217;3
PRES;18.415;70432.734;1011.3569;3
SOUN;18.419;29.96;0.00091;33.20
GYRO;18.424;70432.739;0.98960;0.63286;-0.00244;3
ACCE;18.425;70432.744;3.89776;6.81869;5.34386;3
AHRS;18.430;70432.749;42.5705;-36.0855;-71.6419;0.11097;-0.43602;-0.60968;3
MAGN;18.431;70432.750;-31.50000;-20.25000;-14.25000;3
GYRO;18.431;70432.750;0.95417;0.74403;0.07330;3
ACCE;18.435;70432.753;3.68707;6.99107;5.21936;3
PRES;18.435;70432.754;1011.3550;3
GYRO;18.440;70432.759;0.91385;0.90286;0.18326;3
ACCE;18.445;70432.764;3.38061;7.05811;5.11401;3
AHRS;18.450;70432.769;43.5627;-36.0260;-70.7491;0.12149;-0.43843;-0.60480;3
MAGN;18.450;70432.770;-31.06250;-20.68750;-14.50000;3
GYRO;18.451;70432.770;0.85643;1.09223;0.32742;3
ACCE;18.455;70432.773;3.16992;7.01980;5.08528;3
PRES;18.455;70432.774;1011.3564;3
GYRO;18.460;70432.779;0.79046;1.27549;0.48136;3
ACCE;18.465;70432.783;3.18908;6.95276;5.33428;3
AHRS;18.471;70432.789;44.7943;-35.6287;-69.9175;0.13523;-0.43967;-0.59990;3
MAGN;18.472;70432.790;-31.18750;-21.00000;-14.68750;3
GYRO;18.473;70432.790;0.73670;1.38911;0.61087;3
ACCE;18.475;70432.794;3.24654;6.88572;5.65032;3
PRES;18.476;70432.795;1011.3667;3
GYRO;18.480;70432.799;0.70983;1.41110;0.69883;3
ACCE;18.485;70432.803;3.34231;6.81869;5.96635;3
AHRS;18.490;70432.809;45.4084;-35.2399;-68.6000;0.14653;-0.43799;-0.59199;3
MAGN;18.491;70432.810;-30.62500;-21.31250;-14.68750;3
GYRO;18.492;70432.810;0.71227;1.33535;0.74648;3
ACCE;18.495;70432.814;3.41892;6.76123;6.07170;3
PRES;18.496;70432.814;1011.3569;3
GYRO;18.501;70432.819;0.74159;1.18386;0.74892;3
ACCE;18.505;70432.823;3.60088;6.66546;6.17704;3
AHRS;18.510;70432.829;45.6078;-34.2526;-67.4566;0.15732;-0.43143;-0.58408;3
MAGN;18.511;70432.830;-30.31250;-21.18750;-14.93750;3
GYRO;18.511;70432.830;0.79412;0.99327;0.70983;3
ACCE;18.515;70432.833;4.04141;6.46434;6.33027;3
PRES;18.515;70432.834;1011.3564;3
GYRO;18.520;70432.839;0.86376;0.77336;0.63530;3
ACCE;18.525;70432.844;4.27126;6.48350;6.45477;3
AHRS;18.530;70432.849;45.9065;-33.9764;-66.0119;0.16622;-0.42878;-0.57526;3
MAGN;18.531;70432.850;-30.62500;-21.18750;-15.25000;3
GYRO;18.531;70432.850;0.99938;0.25045;0.39462;3
ACCE;18.535;70432.853;4.28083;6.50265;6.36858;3
PRES;18.535;70432.854;1011.3652;3
GYRO;18.541;70432.860;0.99938;0.25045;0.39462;3
ACCE;18.545;70432.864;3.98395;6.64630;6.00466;3
AHRS;18.550;70432.869;45.7058;-34.0187;-64.5488;0.17006;-0.42623;-0.56659;3
MAGN;18.551;70432.870;-31.06250;-21.00000;-15.37500;3
GYRO;18.551;70432.870;1.10322;-0.15882;0.19548;3
ACCE;18.555;70432.874;3.48596;7.03895;5.14275;3
PRES;18.556;70432.875;1011.3745;3
GYRO;18.561;70432.880;1.14843;-0.15272;0.17226;3
ACCE;18.565;70432.884;3.16035;7.56568;4.16591;3
LIGH;18.566;70432.885;699.0;3
AHRS;18.570;70432.889;46.5004;-34.8855;-63.1598;0.17660;-0.43184;-0.55984;3
MAGN;18.571;70432.890;-31.06250;-21.12500;-15.56250;3
GYRO;18.573;70432.890;1.16675;0.00122;0.20281;3
ACCE;18.575;70432.894;3.33273;7.62314;3.70622;3
PRES;18.576;70432.894;1011.3652;3
GYRO;18.585;70432.899;1.12888;0.18082;0.25168;3
ACCE;18.586;70432.903;3.70622;7.43160;3.66792;3
AHRS;18.590;70432.909;48.1415;-36.3141;-61.3057;0.18834;-0.44236;-0.55166;3
MAGN;18.591;70432.910;-31.18750;-21.12500;-15.37500;3
GYRO;18.592;70432.910;1.02014;0.29688;0.27855;3
ACCE;18.595;70432.914;3.85945;7.36456;3.77326;3
PRES;18.596;70432.914;1011.3608;3
GYRO;18.601;70432.919;0.87598;0.34331;0.27367;3
ACCE;18.606;70432.923;3.90734;7.34541;4.10845;3
AHRS;18.610;70432.929;48.9884;-37.3533;-59.7899;0.19527;-0.44839;-0.54477;3
MAGN;18.611;70432.930;-31.18750;-21.43750;-14.93750;3
GYRO;18.611;70432.930;0.75625;0.33720;0.24435;3
ACCE;18.615;70432.933;3.81157;7.33583;4.56814;3
PRES;18.615;70432.934;1011.3545;3
GYRO;18.620;70432.939;0.69272;0.28100;0.21991;3
ACCE;18.625;70432.944;3.70622;7.24964;4.97036;3
AHRS;18.630;70432.949;49.9225;-38.4850;-57.8697;0.20414;-0.45425;-0.53584;3
MAGN;18.630;70432.950;-31.06250;-21.12500;-14.81250;3
GYRO;18.631;70432.950;0.67073;0.16249;0.22480;3
ACCE;18.635;70432.954;3.57215;7.31668;5.11401;3
PRES;18.636;70432.955;1011.3525;3
GYRO;18.640;70432.959;0.66951;0.01955;0.25901;3
ACCE;18.645;70432.964;3.46680;7.60398;4.46279;3
AHRS;18.650;70432.969;50.3626;-38.9509;-56.6482;0.20996;-0.45592;-0.52968;3
MAGN;18.651;70432.970;-31.18750;-21.56250;-14.37500;3
GYRO;18.651;70432.970;0.62308;-0.05498;0.34941;3
ACCE;18.655;70432.973;3.33273;7.44118;5.22894;3
PRES;18.655;70432.974;1011.3569;3
GYRO;18.661;70432.979;0.56566;-0.20159;0.44593;3
ACCE;18.665;70432.983;3.67749;6.99107;5.53539;3
AHRS;18.670;70432.989;50.9453;-39.3845;-55.7132;0.21586;-0.45817;-0.52530;3
MAGN;18.671;70432.990;-31.00000;-21.31250;-13.93750;3
GYRO;18.671;70432.990;0.57910;-0.49480;0.45082;3
ACCE;18.675;70432.994;3.84030;7.09641;5.52582;3
PRES;18.675;70432.994;1011.3569;3
GYRO;18.680;70432.999;0.61697;-0.81123;0.40073;3
ACCE;18.685;70433.003;3.86903;7.22091;5.45878;3
AHRS;18.690;70433.009;51.2423;-40.4421;-54.4085;0.21840;-0.46268;-0.51974;3
MAGN;18.691;70433.010;-31.43750;-21.43750;-13.18750;3
GYRO;18.691;70433.010;0.66218;-1.11300;0.34819;3
ACCE;18.695;70433.014;3.71580;7.20176;5.21936;3
PRES;18.695;70433.014;1011.3535;3
GYRO;18.700;70433.019;0.70372;-1.40132;0.31521;3
ACCE;18.705;70433.023;3.35188;7.20176;4.65433;3
AHRS;18.710;70433.029;51.1260;-41.4980;-53.7534;0.21545;-0.46749;-0.51773;3
MAGN;18.711;70433.030;-31.87500;-21.00000;-12.43750;3
GYRO;18.711;70433.030;0.72937;-1.63590;0.31276;3
ACCE;18.715;70433.034;2.71024;7.37414;4.13718;3
PRES;18.716;70433.035;1011.3433;3
GYRO;18.721;70433.039;0.73426;-1.80938;0.34697;3
ACCE;18.725;70433.044;2.12605;7.45076;3.43807;3
AHRS;18.730;70433.049;51.4058;-43.7790;-52.4505;0.21256;-0.47919;-0.51452;3
MAGN;18.732;70433.051;-32.25000;-20.81250;-11.31250;3
GYRO;18.732;70433.052;0.69639;-1.94377;0.43371;3
GNSS;18.733;1491390075.820;39.993973;-0.073812;117.617;60.970;16.0;0.4;16;12
GNSS;18.738;1491390075.820;39.993973;-0.073812;117.617;60.970;16.0;0.4;16;12
ACCE;18.740;70433.059;2.14520;7.25922;2.32716;3
PRES;18.741;70433.059;1011.3433;3
GYRO;18.742;70433.060;0.60720;-2.01586;0.56810;3
ACCE;18.746;70433.064;2.26970;7.29753;2.12605;3
AHRS;18.750;70433.069;52.6241;-46.3764;-51.0903;0.21542;-0.49416;-0.51279;3
MAGN;18.750;70433.070;-32.43750;-20.25000;-10.25000;3
GYRO;18.752;70433.070;0.48136;-2.04762;0.71960;3
ACCE;18.755;70433.074;2.68151;7.19218;1.67594;3
PRES;18.755;70433.074;1011.3530;3
GYRO;18.761;70433.080;0.33598;-2.06961;0.85277;3
ACCE;18.765;70433.083;3.64876;6.73250;1.18752;3
AHRS;18.770;70433.089;52.7156;-49.5625;-49.5031;0.20881;-0.50984;-0.50961;3
MAGN;18.771;70433.090;-33.25000;-20.37500;-8.75000;3
GYRO;18.771;70433.090;0.19914;-2.06106;0.94073;3
ACCE;18.775;70433.094;5.16190;6.35900;0.87149;3
PRES;18.775;70433.094;1011.3594;3
GYRO;18.781;70433.100;0.08308;-2.00608;0.92607;3
ACCE;18.785;70433.103;6.12916;6.81869;1.25456;3
AHRS;18.790;70433.109;52.8143;-54.5941;-46.0690;0.20299;-0.53265;-0.49913;3
MAGN;18.791;70433.110;-33.56250;-19.18750;-7.31250;3
GYRO;18.791;70433.110;-0.16493;-1.96699;0.61697;3
ACCE;18.795;70433.114;6.59842;7.09641;1.28329;3
PRES;18.796;70433.115;1011.3706;3
GYRO;18.801;70433.120;-0.16493;-2.00486;0.61697;3
ACCE;18.805;70433.123;6.88572;7.00065;0.81403;3
AHRS;18.810;70433.129;51.9722;-57.8609;-44.6148;0.18972;-0.54786;-0.49472;3
MAGN;18.811;70433.130;-34.12500;-18.75000;-5.68750;3
GYRO;18.811;70433.130;-0.51313;-1.99142;0.22969;3
ACCE;18.814;70433.133;6.87615;7.03895;0.66080;3
PRES;18.815;70433.134;1011.3545;3
GYRO;18.820;70433.139;-0.51313;-1.99142;0.08552;3
ACCE;18.825;70433.144;6.98149;7.08684;0.49799;3
AHRS;18.830;70433.149;51.0392;-62.2302;-42.4583;0.17495;-0.56825;-0.48728;3
MAGN;18.830;70433.150;-34.50000;-18.43750;-4.50000;3
GYRO;18.831;70433.150;-0.94806;-1.78739;-0.02321;3
ACCE;18.834;70433.153;7.20176;7.09641;0.30646;3
PRES;18.835;70433.154;1011.3545;3
GYRO;18.840;70433.160;-1.17042;-1.60169;-0.10751;3
ACCE;18.845;70433.164;6.88572;7.33583;0.33519;3
AHRS;18.850;70433.169;50.5059;-63.8244;-42.9240;0.16210;-0.57745;-0.49078;3
MAGN;18.850;70433.170;-34.81250;-17.87500;-2.87500;3
GYRO;18.851;70433.170;-1.36467;-1.37200;-0.14050;3
ACCE;18.854;70433.173;6.31112;7.70933;0.74699;3
PRES;18.855;70433.174;1011.3574;3
GYRO;18.861;70433.179;-1.51250;-1.14476;-0.11118;3
ACCE;18.865;70433.183;5.89931;7.89129;1.18752;3
AHRS;18.870;70433.189;50.1455;-66.0630;-42.9552;0.14983;-0.58953;-0.49299;3
MAGN;18.871;70433.190;-34.81250;-17.12500;-1.87500;3
GYRO;18.871;70433.190;-1.60291;-0.93462;-0.03543;3
ACCE;18.876;70433.194;5.65032;7.90087;1.77171;3
PRES;18.876;70433.195;1011.3408;3
WIFI;18.879;70433.173;WAP213;20:17:FF:FF:F2:13;-67
WIFI;18.879;70433.173;WAP141;20:17:FF:FF:F1:41;-46
WIFI;18.879;70433.173;WAP317;20:17:FF:FF:F3:17;-72
WIFI;18.879;70433.173;WAP316;20:17:FF:FF:F3:16;-44
WIFI;18.879;70433.173;WAP140;20:17:FF:FF:F1:40;-53
WIFI;18.879;70433.173;WAP112;20:17:FF:FF:F1:12;-43
WIFI;18.879;70433.173;WAP139;20:17:FF:FF:F1:39;-58
WIFI;18.879;70433.173;WAP106;20:17:FF:FF:F1:06;-59
WIFI;18.879;70433.173;WAP138;20:17:FF:FF:F1:38;-56
WIFI;18.879;70433.173;WAP310;20:17:FF:FF:F3:10;-59
WIFI;18.879;70429.899;WAP159;20:17:FF:FF:F1:59;-79
WIFI;18.879;70433.173;WAP092;20:17:FF:FF:F0:92;-78
WIFI;18.879;70433.173;WAP113;20:17:FF:FF:F1:13;-73
WIFI;18.879;70433.173;WAP297;20:17:FF:FF:F2:97;-77
WIFI;18.879;70433.173;WAP298;20:17:FF:FF:F2:98;-80
WIFI;18.879;70433.173;WAP093;20:17:FF:FF:F0:93;-71
WIFI;18.879;70433.173;WAP022;20:17:FF:FF:F0:22;-83
WIFI;18.879;70433.173;WAP107;20:17:FF:FF:F1:07;-84
WIFI;18.879;70433.173;WAP311;20:17:FF:FF:F3:11;-85
WIFI;18.879;70433.173;WAP180;20:17:FF:FF:F1:80;-75
WIFI;18.879;70433.173;WAP044;20:17:FF:FF:F0:44;-77
WIFI;18.879;70433.173;WAP281;20:17:FF:FF:F2:81;-93
WIFI;18.879;70433.173;WAP115;20:17:FF:FF:F1:15;-78
WIFI;18.879;70429.899;WAP319;20:17:FF:FF:F3:19;-67
WIFI;18.879;70433.173;WAP313;20:17:FF:FF:F3:13;-88
WIFI;18.879;70433.173;WAP109;20:17:FF:FF:F1:09;-83
WIFI;18.879;70433.173;WAP206;20:17:FF:FF:F2:06;-78
WIFI;18.879;70433.173;WAP078;20:17:FF:FF:F0:78;-80
WIFI;18.879;70433.173;WAP153;20:17:FF:FF:F1:53;-75
WIFI;18.879;70426.560;WAP076;20:17:FF:FF:F0:76;-89
WIFI;18.879;70433.173;WAP021;20:17:FF:FF:F0:21;-88
WIFI;18.879;70429.899;WAP154;20:17:FF:FF:F1:54;-86
WIFI;18.879;70433.173;WAP181;20:17:FF:FF:F1:81;-81
WIFI;18.879;70426.561;WAP321;20:17:FF:FF:F3:21;-88
WIFI;18.879;70433.173;WAP077;20:17:FF:FF:F0:77;-84
WIFI;18.879;70423.144;WAP171;20:17:FF:FF:F1:71;-84
WIFI;18.879;70423.144;WAP104;20:17:FF:FF:F1:04;-90
WIFI;18.879;70423.144;WAP075;20:17:FF:FF:F0:75;-94
WIFI;18.879;70426.560;WAP063;20:17:FF:FF:F0:63;-80
WIFI;18.879;70433.173;WAP263;20:17:FF:FF:F2:63;-88
WIFI;18.879;70433.173;WAP280;20:17:FF:FF:F2:80;-82
WIFI;18.879;70429.899;WAP070;20:17:FF:FF:F0:70;-84
WIFI;18.879;70433.173;WAP028;20:17:FF:FF:F0:28;-86
WIFI;18.879;70429.899;WAP008;20:17:FF:FF:F0:08;-90
GYRO;18.900;70433.199;-1.62490;-0.76725;0.06964;3
ACCE;18.900;70433.203;5.58328;7.72848;2.38462;3
AHRS;18.900;70433.209;49.5941;-65.8039;-45.2498;0.13533;-0.59064;-0.50350;3
MAGN;18.900;70433.210;-34.93750;-17.12500;-1.00000;3
GYRO;18.900;70433.210;-1.58703;-0.65240;0.17471;3
ACCE;18.901;70433.214;5.76524;7.51779;2.77727;3
PRES;18.901;70433.214;1011.3560;3
GYRO;18.901;70433.219;-1.51250;-0.57910;0.25779;3
ACCE;18.905;70433.223;6.08127;7.25922;3.06458;3
AHRS;18.910;70433.229;49.0344;-65.0307;-47.5645;0.12299;-0.58864;-0.51350;3
MAGN;18.911;70433.230;-35.00000;-16.56250;-0.37500;3
GYRO;18.911;70433.230;-1.43065;-0.55833;0.30055;3
ACCE;18.914;70433.234;6.39731;6.97192;3.30400;3
LIGH;18.916;70433.235;369.0;3
PRES;18.916;70433.235;1011.3545;3
GYRO;18.920;70433.239;-1.35979;-0.58399;0.29077;3
ACCE;18.925;70433.244;6.62715;6.75165;3.50511;3
AHRS;18.930;70433.249;48.0244;-63.9865;-50.0317;0.10809;-0.58451;-0.52298;3
MAGN;18.931;70433.250;-34.68750;-16.12500;-0.25000;3
GYRO;18.931;70433.250;-1.30359;-0.64385;0.23824;3
ACCE;18.934;70433.253;6.75165;6.58884;3.54342;3
PRES;18.935;70433.254;1011.3540;3
GYRO;18.940;70433.259;-1.25838;-0.72449;0.16738;3
ACCE;18.945;70433.264;6.76123;6.52181;3.61046;3
AHRS;18.950;70433.269;46.5807;-63.0602;-52.2906;0.09087;-0.57969;-0.53060;3
MAGN;18.950;70433.270;-34.68750;-15.81250;-0.12500;3
GYRO;18.951;70433.270;-1.20463;-0.79657;0.09529;3
ACCE;18.955;70433.274;6.90488;6.46434;3.65834;3
PRES;18.956;70433.275;1011.3564;3
GYRO;18.960;70433.280;-1.13499;-0.84910;0.02199;3
ACCE;18.964;70433.283;7.01980;6.46434;3.77326;3
SOUN;18.969;43.80;0.00134;36.50
AHRS;18.971;70433.289;45.7198;-62.5947;-53.9943;0.07848;-0.57720;-0.53724;3
MAGN;18.971;70433.290;-35.12500;-15.81250;0.18750;3
GYRO;18.971;70433.290;-1.04824;-0.88453;-0.05376;3
ACCE;18.975;70433.294;7.03895;6.51223;3.77326;3
PRES;18.975;70433.294;1011.3511;3
GYRO;18.980;70433.299;-0.94928;-0.91141;-0.11729;3
ACCE;18.984;70433.303;6.92403;6.59842;3.58173;3
AHRS;18.990;70433.309;44.5614;-62.2089;-55.9795;0.06232;-0.57447;-0.54479;3
MAGN;18.990;70433.310;-35.12500;-15.81250;-0.12500;3
GYRO;18.991;70433.310;-0.85155;-0.90164;-0.16371;3
ACCE;18.995;70433.314;6.78996;6.72292;3.39977;3
PRES;18.995;70433.314;1011.3579;3
GYRO;19.000;70433.319;-0.76236;-0.85399;-0.18692;3
ACCE;19.004;70433.323;6.63673;6.88572;3.21781;3
AHRS;19.010;70433.329;44.0606;-62.1645;-57.5059;0.05142;-0.57410;-0.55167;3
MAGN;19.011;70433.330;-35.25000;-16.06250;-0.12500;3
GYRO;19.011;70433.330;-0.69150;-0.77702;-0.18448;3
ACCE;19.015;70433.334;6.60800;6.95276;3.01669;3
PRES;19.015;70433.334;1011.3540;3
GYRO;19.020;70433.339;-0.65118;-0.67684;-0.15760;3
ACCE;19.025;70433.344;6.67503;6.99107;2.82516;3
AHRS;19.030;70433.349;43.7477;-62.4324;-58.7533;0.04172;-0.57541;-0.55758;3
MAGN;19.030;70433.350;-35.93750;-16.68750;0.62500;3
GYRO;19.031;70433.350;-0.64263;-0.55467;-0.12584;3
ACCE;19.034;70433.354;6.62715;7.02938;2.86347;3
PRES;19.036;70433.355;1011.3481;3
GYRO;19.040;70433.359;-0.65607;-0.42761;-0.10018;3
ACCE;19.045;70433.364;6.56011;6.97192;3.00712;3
AHRS;19.050;70433.369;43.5770;-62.5655;-59.8706;0.03429;-0.57614;-0.56303;3
MAGN;19.050;70433.370;-36.50000;-16.93750;0.31250;3
GYRO;19.051;70433.370;-0.67562;-0.31887;-0.06720;3
ACCE;19.054;70433.373;6.51223;6.86657;3.10289;3
PRES;19.055;70433.374;1011.3369;3
GYRO;19.061;70433.380;-0.68783;-0.23091;-0.02321;3
ACCE;19.064;70433.383;6.50265;6.72292;3.24654;3
AHRS;19.070;70433.389;43.4210;-62.6832;-60.6357;0.02879;-0.57664;-0.56665;3
MAGN;19.070;70433.390;-36.18750;-16.93750;0.31250;3
GYRO;19.071;70433.390;-0.67806;-0.07941;0.06109;3
ACCE;19.075;70433.394;6.51223;6.61757;3.36146;3
PRES;19.075;70433.394;1011.3467;3
GYRO;19.080;70433.399;-0.67806;-0.07941;0.06109;3
ACCE;19.085;70433.403;6.58884;6.54096;3.38061;3
AHRS;19.090;70433.409;43.1058;-62.3471;-61.6462;0.02323;-0.57449;-0.57105;3
MAGN;19.090;70433.410;-36.75000;-17.06250;0.93750;3
GYRO;19.091;70433.410;-0.63408;0.08186;0.10873;3
ACCE;19.095;70433.414;6.62715;6.58884;3.40934;3
PRES;19.095;70433.414;1011.3350;3
GYRO;19.100;70433.419;-0.61209;0.17715;0.12950;3
ACCE;19.105;70433.423;6.51223;6.70376;3.41892;3
AHRS;19.111;70433.429;42.6014;-61.9204;-62.4925;0.01770;-0.57136;-0.57420;3
MAGN;19.112;70433.430;-36.75000;-17.25000;0.93750;3
GYRO;19.112;70433.430;-0.59498;0.28222;0.16127;3
ACCE;19.114;70433.434;6.42604;6.74207;3.40934;3
PRES;19.116;70433.435;1011.3501;3
GYRO;19.120;70433.439;-0.57544;0.40195;0.20525;3
ACCE;19.125;70433.444;6.40688;6.66546;3.40934;3
AHRS;19.130;70433.449;42.1538;-61.2888;-63.3908;0.01337;-0.56723;-0.57775;3
MAGN;19.131;70433.450;-36.50000;-16.93750;0.50000;3
GYRO;19.131;70433.450;-0.55711;0.52901;0.25045;3
ACCE;19.135;70433.453;6.22492;6.59842;3.28484;3
PRES;19.135;70433.454;1011.3574;3
GYRO;19.140;70433.459;-0.54489;0.67928;0.30543;3
ACCE;19.145;70433.464;6.02381;6.63673;3.40934;3
AHRS;19.150;70433.469;41.7372;-60.6243;-63.9248;0.01125;-0.56290;-0.57955;3
MAGN;19.150;70433.470;-35.93750;-16.81250;0.31250;3
GYRO;19.151;70433.470;-0.53634;0.83811;0.37507;3
ACCE;19.155;70433.473;6.11958;6.52181;3.67749;3
PRES;19.155;70433.474;1011.3525;3
GYRO;19.161;70433.480;-0.52046;0.98594;0.43127;3
ACCE;19.165;70433.483;6.35900;6.32069;3.96480;3
AHRS;19.170;70433.489;41.2465;-59.7326;-64.5651;0.00931;-0.55716;-0.58177;3
MAGN;19.171;70433.490;-36.18750;-16.93750;-0.37500;3
GYRO;19.171;70433.490;-0.47647;1.13010;0.45082;3
ACCE;19.175;70433.494;6.53138;6.14831;4.41491;3
PRES;19.175;70433.494;1011.3584;3
GYRO;19.180;70433.499;-0.41050;1.23761;0.43738;3
ACCE;19.185;70433.503;6.71334;5.84185;4.80756;3
AHRS;19.190;70433.509;40.4394;-58.4014;-65.1266;0.00786;-0.54822;-0.58299;3
MAGN;19.191;70433.510;-35.93750;-16.62500;-1.12500;3
GYRO;19.191;70433.511;-0.34575;1.27060;0.40684;3
ACCE;19.195;70433.514;6.90488;5.49709;4.95121;3
PRES;19.196;70433.515;1011.3604;3
GYRO;19.200;70433.519;-0.30055;1.25227;0.35797;3
ACCE;19.205;70433.523;6.93361;5.37259;4.95121;3
AHRS;19.210;70433.529;39.7493;-56.9187;-65.5689;0.00861;-0.53861;-0.58389;3
MAGN;19.211;70433.530;-35.93750;-16.37500;-1.87500;3
GYRO;19.211;70433.530;-0.29566;1.20585;0.29932;3
ACCE;19.215;70433.533;6.78996;5.42047;4.90333;3
PRES;19.215;70433.534;1011.3525;3
GYRO;19.221;70433.539;-0.31643;1.15087;0.24679;3
ACCE;19.225;70433.544;6.57927;5.61201;4.79798;3
AHRS;19.230;70433.549;38.6284;-55.2798;-66.0551;0.00703;-0.52676;-0.58431;3
MAGN;19.235;70433.553;-35.81250;-16.06250;-2.62500;3
GYRO;19.235;70433.554;-0.33964;1.12888;0.20525;3
ACCE;19.235;70433.554;6.30154;5.89931;4.82671;3
PRES;19.235;70433.554;1011.3481;3
GYRO;19.241;70433.559;-0.35308;1.17530;0.18082;3
ACCE;19.245;70433.564;6.04296;6.02381;4.88417;3
AHRS;19.250;70433.569;38.1665;-53.5996;-66.4311;0.01073;-0.51634;-0.58541;3
MAGN;19.251;70433.570;-36.12500;-15.62500;-3.62500;3
GYRO;19.251;70433.570;-0.34453;1.26938;0.18326;3
ACCE;19.255;70433.573;5.84185;5.98550;4.85544;3
PRES;19.255;70433.574;1011.3574;3
GYRO;19.261;70433.579;-0.32254;1.38789;0.22113;3
ACCE;19.265;70433.584;5.53539;6.04296;4.82671;3
LIGH;19.266;70433.585;414.0;3
AHRS;19.270;70433.589;37.8349;-52.3419;-66.6905;0.01372;-0.50848;-0.58613;3
MAGN;19.271;70433.590;-35.75000;-14.75000;-4.56250;3
GYRO;19.271;70433.590;-0.29444;1.51372;0.29322;3
ACCE;19.275;70433.594;5.21936;6.09085;4.72137;3
PRES;19.276;70433.595;1011.3691;3
GYRO;19.280;70433.599;-0.26634;1.66155;0.38973;3
ACCE;19.285;70433.603;4.88417;6.21535;4.58729;3
AHRS;19.290;70433.609;37.4795;-50.7776;-67.0569;0.01768;-0.49879;-0.58738;3
MAGN;19.291;70433.610;-35.43750;-14.43750;-6.18750;3
GYRO;19.291;70433.610;-0.24190;1.85214;0.50335;3
ACCE;19.295;70433.614;4.79798;6.19619;4.57771;3
PRES;19.295;70433.614;1011.3687;3
GYRO;19.300;70433.619;-0.22235;2.05495;0.62675;3
ACCE;19.305;70433.623;4.77883;6.13873;4.68306;3
AHRS;19.310;70433.629;37.4497;-48.9087;-66.9090;0.02768;-0.48820;-0.58614;3
MAGN;19.311;70433.630;-35.62500;-14.12500;-7.62500;3
GYRO;19.311;70433.630;-0.21747;2.24554;0.74770;3
ACCE;19.315;70433.633;4.72137;6.13873;5.29597;3
PRES;19.315;70433.634;1011.3662;3
GYRO;19.321;70433.640;-0.23213;2.39581;0.84666;3
ACCE;19.325;70433.644;4.95121;5.74608;5.88974;3
AHRS;19.330;70433.649;36.8542;-46.9346;-66.7433;0.03432;-0.47501;-0.58382;3
MAGN;19.331;70433.650;-35.81250;-13.37500;-9.25000;3
GYRO;19.331;70433.650;-0.33353;2.32495;0.91385;3
ACCE;19.335;70433.653;5.37259;5.03740;6.11958;3
PRES;19.335;70433.654;1011.3584;3
GYRO;19.340;70433.659;-0.33353;2.32495;0.91385;3
ACCE;19.345;70433.664;5.50666;4.75967;6.50265;3
AHRS;19.350;70433.669;35.8796;-44.3882;-66.5228;0.04137;-0.45692;-0.58043;3
MAGN;19.350;70433.670;-35.50000;-12.81250;-11.06250;3
GYRO;19.351;70433.670;-0.35919;2.08427;0.76847;3
ACCE;19.354;70433.674;5.43005;4.89375;6.96234;3
PRES;19.356;70433.675;1011.3691;3
GYRO;19.361;70433.680;-0.30055;1.94744;0.68173;3
ACCE;19.365;70433.683;5.34386;4.95121;7.32626;3
AHRS;19.370;70433.689;34.9413;-42.2022;-65.9870;0.04792;-0.44055;-0.57525;3
MAGN;19.370;70433.690;-35.25000;-12.18750;-12.62500;3
GYRO;19.371;70433.690;-0.20892;1.80083;0.60231;3
ACCE;19.375;70433.694;5.27682;4.94163;7.38372;3
PRES;19.375;70433.694;1011.3701;3
GYRO;19.380;70433.699;-0.10263;1.67988;0.53634;3
ACCE;19.385;70433.703;5.08528;4.91290;7.38372;3
AHRS;19.390;70433.709;33.6056;-39.7339;-66.0142;0.05077;-0.42092;-0.57283;3
MAGN;19.391;70433.710;-35.12500;-11.62500;-14.43750;3
GYRO;19.391;70433.710;-0.00122;1.60047;0.49969;3
ACCE;19.395;70433.714;4.77883;4.92248;7.24007;3
PRES;19.395;70433.714;1011.3672;3
GYRO;19.401;70433.719;0.08674;1.55771;0.50213;3
ACCE;19.405;70433.723;4.47237;4.99909;7.00065;3
SOUN;19.410;37.19;0.00113;35.08
AHRS;19.412;70433.729;32.9631;-37.8408;-65.5559;0.05731;-0.40672;-0.56844;3
MAGN;19.412;70433.730;-34.50000;-10.87500;-16.06250;3
GYRO;19.412;70433.730;0.14905;1.54915;0.53634;3
ACCE;19.415;70433.733;4.25210;5.12359;6.84742;3
PRES;19.415;70433.734;1011.3730;3
GYRO;19.421;70433.739;0.18082;1.55893;0.58277;3
ACCE;19.425;70433.744;4.26168;5.09486;6.83784;3
AHRS;19.430;70433.749;32.5239;-36.0258;-65.2601;0.06420;-0.39360;-0.56520;3
MAGN;19.431;70433.750;-33.81250;-10.75000;-17.68750;3
GYRO;19.431;70433.750;0.17471;1.54427;0.61209;3
ACCE;19.435;70433.754;4.45322;4.81713;6.79953;3
PRES;19.436;70433.755;1011.3750;3
GYRO;19.441;70433.759;0.13439;1.49784;0.60476;3
ACCE;19.445;70433.764;4.72137;4.62560;6.87615;3
AHRS;19.450;70433.769;32.2880;-34.6833;-64.5251;0.07160;-0.38379;-0.55953;3
MAGN;19.451;70433.770;-32.81250;-10.75000;-19.00000;3
GYRO;19.451;70433.770;0.07941;1.43431;0.55100;3
ACCE;19.455;70433.773;4.80756;4.61602;7.24007;3
PRES;19.455;70433.774;1011.3848;3
GYRO;19.460;70433.779;0.02688;1.32313;0.46059;3
ACCE;19.465;70433.783;4.79798;4.66391;7.47949;3
AHRS;19.470;70433.789;31.7797;-33.3119;-63.7804;0.07707;-0.37264;-0.55342;3
MAGN;19.471;70433.790;-32.25000;-10.81250;-20.31250;3
GYRO;19.480;70433.790;-0.01588;1.16431;0.35308;3
ACCE;19.481;70433.794;4.57771;4.77883;7.55610;3
PRES;19.481;70433.794;1011.3823;3
GYRO;19.481;70433.800;-0.03421;1.00793;0.25656;3
ACCE;19.485;70433.803;4.28083;4.88417;7.49864;3
AHRS;19.490;70433.809;31.5052;-32.0764;-63.0936;0.08324;-0.36312;-0.54787;3
MAGN;19.491;70433.810;-31.75000;-10.06250;-21.06250;3
GYRO;19.491;70433.810;-0.02688;0.87965;0.18815;3
ACCE;19.495;70433.814;4.01268;4.95121;7.44118;3
PRES;19.495;70433.814;1011.3833;3
GYRO;19.500;70433.819;-0.00367;0.78557;0.15272;3
ACCE;19.505;70433.823;3.83072;4.98952;7.27837;3
AHRS;19.510;70433.829;31.1679;-30.8106;-62.8587;0.08757;-0.35339;-0.54513;3
MAGN;19.511;70433.830;-31.31250;-9.93750;-21.81250;3
GYRO;19.512;70433.830;0.02199;0.71349;0.14905;3
ACCE;19.514;70433.834;3.68707;5.01825;7.06768;3
PRES;19.516;70433.835;1011.3613;3
GYRO;19.520;70433.839;0.03543;0.67195;0.16738;3
ACCE;19.525;70433.844;3.60088;5.08528;6.78996;3
AHRS;19.531;70433.849;30.9802;-29.8313;-62.5766;0.09172;-0.34600;-0.54236;3
MAGN;19.531;70433.850;-30.81250;-9.50000;-22.81250;3
GYRO;19.531;70433.850;0.03421;0.67806;0.20525;3
ACCE;19.535;70433.853;3.60088;5.19063;6.52181;3
PRES;19.535;70433.854;1011.3647;3
GYRO;19.540;70433.860;0.03299;0.75136;0.26512;3
ACCE;19.545;70433.864;3.51469;5.23851;6.41646;3
AHRS;19.550;70433.869;31.1652;-29.1307;-62.2653;0.09730;-0.34177;-0.53984;3
MAGN;19.550;70433.870;-30.37500;-8.87500;-23.56250;3
GYRO;19.551;70433.870;0.03054;0.87598;0.34208;3
ACCE;19.554;70433.873;3.42850;5.20978;6.38773;3
PRES;19.555;70433.874;1011.3760;3
GYRO;19.560;70433.880;0.00733;1.01770;0.42638;3
ACCE;19.565;70433.883;3.36146;5.09486;6.57927;3
AHRS;19.570;70433.889;30.9715;-28.4051;-61.8139;0.10063;-0.33582;-0.53607;3
MAGN;19.571;70433.889;-30.12500;-8.18750;-24.12500;3
GYRO;19.572;70433.891;-0.03054;1.16553;0.50702;3
ACCE;19.575;70433.894;3.36146;4.98952;6.94318;3
PRES;19.575;70433.894;1011.3804;3
GYRO;19.580;70433.900;-0.06964;1.26938;0.57666;3
ACCE;19.584;70433.903;3.34231;4.87459;7.34541;3
AHRS;19.590;70433.909;31.0107;-27.5327;-61.2859;0.10652;-0.32962;-0.53176;3
MAGN;19.591;70433.910;-29.56250;-7.87500;-24.75000;3
GYRO;19.591;70433.910;-0.13806;1.24617;0.64385;3
ACCE;19.594;70433.914;3.37104;4.69264;7.57525;3
PRES;19.596;70433.915;1011.3711;3
GYRO;19.600;70433.919;-0.13806;1.24617;0.64385;3
ACCE;19.604;70433.923;3.44765;4.52025;7.74764;3
AHRS;19.610;70433.929;30.5913;-26.3997;-60.4770;0.11096;-0.31963;-0.52497;3
MAGN;19.611;70433.930;-28.87500;-7.43750;-25.43750;3
GYRO;19.611;70433.930;-0.16493;1.01648;0.57788;3
ACCE;19.614;70433.934;3.46680;4.52025;7.79552;3
LIGH;19.616;70433.935;814.0;3
PRES;19.616;70433.935;1011.3823;3
GYRO;19.620;70433.939;-0.15638;1.01648;0.52290;3
ACCE;19.625;70433.944;3.31358;4.60644;7.71891;3
AHRS;19.630;70433.949;29.9475;-25.2126;-59.9547;0.11307;-0.30862;-0.51990;3
MAGN;19.630;70433.950;-27.93750;-6.75000;-25.75000;3
GYRO;19.631;70433.950;-0.14416;0.81001;0.48747;3
ACCE;19.634;70433.953;3.12204;4.64475;7.60398;3
PRES;19.635;70433.954;1011.3813;3
GYRO;19.640;70433.959;-0.13806;0.75381;0.47892;3
ACCE;19.645;70433.964;3.03585;4.59687;7.44118;3
AHRS;19.650;70433.969;29.4000;-24.2916;-59.1655;0.11527;-0.29945;-0.51326;3
MAGN;19.650;70433.970;-27.50000;-6.43750;-26.62500;3
GYRO;19.651;70433.970;-0.13683;0.74770;0.48869;3
ACCE;19.655;70433.973;3.03585;4.52025;7.15387;3
PRES;19.655;70433.974;1011.3745;3
GYRO;19.660;70433.979;-0.14294;0.80879;0.50091;3
ACCE;19.665;70433.983;3.22738;4.39575;7.29753;3
AHRS;19.670;70433.989;29.0900;-23.5408;-58.6669;0.11761;-0.29258;-0.50888;3
MAGN;19.670;70433.990;-27.00000;-6.31250;-27.25000;3
GYRO;19.671;70433.990;-0.17226;0.86987;0.48625;3
ACCE;19.675;70433.994;3.46680;4.27126;7.43160;3
PRES;19.676;70433.995;1011.3691;3
GYRO;19.680;70433.999;-0.22969;0.88209;0.43738;3
ACCE;19.684;70434.003;3.37104;4.29999;7.48906;3
AHRS;19.690;70434.009;28.6036;-22.8311;-57.9418;0.11895;-0.28508;-0.50284;3
MAGN;19.691;70434.010;-26.81250;-6.31250;-27.93750;3
GYRO;19.691;70434.010;-0.29566;0.87476;0.39340;3
ACCE;19.695;70434.013;3.06458;4.42448;7.48906;3
PRES;19.695;70434.014;1011.3823;3
GYRO;19.700;70434.019;-0.34453;0.87842;0.37385;3
ACCE;19.705;70434.023;2.88262;4.44364;7.70933;3
AHRS;19.710;70434.029;28.1912;-22.1335;-57.3330;0.12041;-0.27801;-0.49763;3
MAGN;19.711;70434.030;-26.56250;-6.06250;-28.56250;3
GYRO;19.712;70434.030;-0.37263;0.87598;0.36530;3
ACCE;19.714;70434.034;2.76770;4.37660;7.90087;3
PRES;19.715;70434.034;1011.3774;3
GYRO;19.720;70434.039;-0.39095;0.85032;0.35675;3
ACCE;19.725;70434.044;2.61447;4.34787;8.02536;3
AHRS;19.730;70434.049;27.6111;-21.2046;-56.8364;0.12126;-0.26877;-0.49288;3
MAGN;19.732;70434.051;-27.12500;-6.18750;-29.31250;3
GYRO;19.733;70434.052;-0.41050;0.80512;0.34819;3
GNSS;19.736;1491390076.836;39.993971;-0.073816;117.668;60.506;16.0;0.4;16;13
ACCE;19.740;70434.059;2.49955;4.31914;7.94875;3
PRES;19.741;70434.059;1011.3716;3
GYRO;19.741;70434.059;-0.43371;0.75747;0.34331;3
GNSS;19.742;1491390076.836;39.993971;-0.073816;117.668;60.506;16.0;0.4;16;13
ACCE;19.745;70434.064;2.45166;4.31914;7.86256;3
AHRS;19.750;70434.069;27.0308;-20.1245;-56.6622;0.12193;-0.25874;-0.49027;3
MAGN;19.752;70434.070;-26.68750;-5.56250;-29.12500;3
GYRO;19.752;70434.071;-0.45571;0.72937;0.35430;3
ACCE;19.755;70434.074;2.45166;4.30956;7.78594;3
PRES;19.756;70434.075;1011.3574;3
GYRO;19.761;70434.080;-0.48136;0.73793;0.37874;3
ACCE;19.764;70434.083;2.61447;4.17549;7.61356;3
AHRS;19.770;70434.089;26.4372;-19.3175;-56.3508;0.12159;-0.25042;-0.48697;3
MAGN;19.770;70434.090;-25.87500;-4.87500;-29.87500;3
GYRO;19.771;70434.090;-0.50824;0.78069;0.41294;3
ACCE;19.775;70434.094;2.79643;4.01268;7.39329;3
PRES;19.775;70434.094;1011.3672;3
GYRO;19.780;70434.099;-0.54245;0.89309;0.43738;3
ACCE;19.784;70434.103;2.77727;4.09887;7.42203;3
AHRS;19.790;70434.109;25.9353;-18.7177;-56.0004;0.12110;-0.24387;-0.48363;3
MAGN;19.791;70434.110;-25.25000;-4.31250;-30.62500;3
GYRO;19.791;70434.110;-0.59010;1.04947;0.45937;3
ACCE;19.795;70434.113;2.71981;4.08930;7.43160;3
PRES;19.795;70434.114;1011.3647;3
GYRO;19.800;70434.119;-0.63408;1.22417;0.48625;3
ACCE;19.804;70434.123;2.53785;3.96480;7.47949;3
AHRS;19.810;70434.129;25.1168;-17.8448;-55.5484;0.11951;-0.23404;-0.47917;3
MAGN;19.811;70434.130;-24.93750;-3.43750;-31.06250;3
GYRO;19.811;70434.130;-0.68173;1.42332;0.51924;3
ACCE;19.815;70434.133;2.28886;3.78284;7.53695;3
PRES;19.815;70434.134;1011.3711;3
GYRO;19.820;70434.139;-0.72571;1.61024;0.56566;3
ACCE;19.825;70434.144;2.05901;3.66792;7.93917;3
AHRS;19.830;70434.149;24.4492;-16.8591;-55.0796;0.11948;-0.22388;-0.47452;3
MAGN;19.830;70434.150;-24.00000;-2.37500;-31.50000;3
GYRO;19.831;70434.150;-0.79535;1.75929;0.60476;3
ACCE;19.834;70434.154;2.02071;3.46680;8.57124;3
PRES;19.836;70434.155;1011.3691;3
GYRO;19.841;70434.160;-0.89797;1.76784;0.61453;3
ACCE;19.845;70434.164;2.02071;3.27527;8.93516;3
AHRS;19.850;70434.169;23.4438;-15.3113;-54.5122;0.11926;-0.20817;-0.46848;3
MAGN;19.850;70434.170;-23.43750;-2.43750;-32.18750;3
GYRO;19.851;70434.170;-1.01159;1.65667;0.56077;3
ACCE;19.855;70434.173;1.90578;3.21781;9.29908;3
PRES;19.855;70434.174;1011.3760;3
GYRO;19.861;70434.179;-1.08123;1.51617;0.47525;3
ACCE;19.864;70434.183;1.74298;3.15077;9.46189;3
AHRS;19.870;70434.189;22.1895;-13.4557;-54.2403;0.11769;-0.18944;-0.46432;3
MAGN;19.870;70434.190;-22.75000;-1.68750;-32.93750;3
GYRO;19.871;70434.190;-1.03969;1.20463;0.35675;3
ACCE;19.875;70434.194;1.49398;3.25611;9.50019;3
PRES;19.875;70434.194;1011.3774;3
GYRO;19.880;70434.199;-1.03969;1.20463;0.35675;3
ACCE;19.884;70434.203;1.21625;3.32315;9.19373;3
AHRS;19.890;70434.209;20.8946;-11.6922;-53.7984;0.11555;-0.17094;-0.45908;3
MAGN;19.891;70434.210;-21.37500;-1.12500;-33.50000;3
GYRO;19.891;70434.210;-0.90530;0.99327;0.38607;3
ACCE;19.894;70434.213;0.95768;3.28484;8.79151;3
PRES;19.895;70434.214;1011.3838;3
GYRO;19.900;70434.219;-0.87109;0.97861;0.44715;3
ACCE;19.905;70434.223;0.77572;3.09331;8.43717;3
AHRS;19.910;70434.229;19.6005;-10.0941;-53.7197;0.11209;-0.15394;-0.45685;3
MAGN;19.910;70434.230;-20.75000;-0.37500;-34.50000;3
GYRO;19.911;70434.230;-0.87476;1.00793;0.52168;3
ACCE;19.915;70434.234;0.68953;2.79643;8.23605;3
PRES;19.916;70434.235;1011.3809;3
GYRO;19.920;70434.239;-0.91141;1.05924;0.59865;3
ACCE;19.925;70434.244;0.56503;2.66235;8.28394;3
AHRS;19.930;70434.249;18.4805;-9.0314;-53.4006;0.10809;-0.14135;-0.45341;3
MAGN;19.930;70434.250;-19.75000;-0.56250;-35.56250;3
GYRO;19.931;70434.250;-0.95784;1.10078;0.68295;3
ACCE;19.934;70434.253;0.45969;2.55701;8.50420;3
PRES;19.935;70434.254;1011.3921;3
GYRO;19.940;70434.259;-1.00548;1.11300;0.75869;3
ACCE;19.944;70434.263;0.56503;2.30801;9.09797;3
AHRS;19.950;70434.269;17.4197;-7.7581;-53.1633;0.10519;-0.12741;-0.45046;3
MAGN;19.951;70434.270;-19.06250;0.75000;-36.75000;3
GYRO;19.951;70434.270;-1.03481;1.06046;0.80390;3
ACCE;19.954;70434.273;0.75657;2.25055;10.31422;3
PRES;19.955;70434.274;1011.3809;3
GYRO;19.961;70434.280;-1.04214;0.89919;0.82222;3
SOUN;19.961;34.70;0.00106;34.48
ACCE;19.964;70434.284;0.97683;2.37505;10.37168;3
LIGH;19.966;70434.285;1069.0;3
AHRS;19.970;70434.289;16.1558;-6.6253;-52.4381;0.10058;-0.11330;-0.44397;3
MAGN;19.971;70434.290;-18.68750;1.31250;-37.00000;3
GYRO;19.971;70434.290;-0.97372;0.75625;0.83078;3
ACCE;19.975;70434.294;1.28329;2.10690;9.65342;3
PRES;19.975;70434.294;1011.3896;3
GYRO;19.980;70434.299;-0.83078;0.81123;0.82345;3
ACCE;19.985;70434.303;1.54187;1.52271;9.43316;3
AHRS;19.990;70434.309;14.7362;-5.6583;-51.6503;0.09397;-0.09986;-0.43720;3
MAGN;19.991;70434.310;-18.31250;3.06250;-37.18750;3
GYRO;19.991;70434.310;-0.74281;0.88575;0.75136;3
ACCE;19.995;70434.314;1.52271;1.27372;9.61511;3
PRES;19.996;70434.315;1011.3887;3
GYRO;20.000;70434.319;-0.75992;0.85765;0.62430;3
ACCE;20.004;70434.323;1.36948;1.46525;9.69173;3
AHRS;20.010;70434.329;13.5390;-5.0086;-50.7917;0.08777;-0.08970;-0.43013;3
MAGN;20.011;70434.330;-17.18750;4.06250;-37.50000;3
GYRO;20.011;70434.330;-0.81734;0.77458;0.49724;3
ACCE;20.015;70434.333;1.22583;1.78129;9.73004;3
PRES;20.015;70434.334;1011.3755;3
GYRO;20.020;70434.339;-0.84788;0.72082;0.41172;3
ACCE;20.025;70434.344;1.13006;1.87705;9.78750;3
AHRS;20.030;70434.349;12.4175;-4.3794;-49.9462;0.08193;-0.08006;-0.42316;3
MAGN;20.031;70434.350;-16.43750;6.00000;-38.06250;3
GYRO;20.031;70434.350;-0.84055;0.69394;0.35919;3
ACCE;20.034;70434.353;0.98641;1.90578;9.92157;3
PRES;20.035;70434.354;1011.3667;3
GYRO;20.041;70434.360;-0.80512;0.66584;0.32009;3
ACCE;20.044;70434.363;0.92895;1.91536;9.95988;3
AHRS;20.050;70434.369;11.4307;-3.5800;-49.3324;0.07748;-0.06978;-0.41788;3
MAGN;20.050;70434.370;-15.75000;6.87500;-38.37500;3
GYRO;20.051;70434.370;-0.75381;0.64630;0.28955;3
ACCE;20.054;70434.373;0.86191;1.76213;9.99819;3
PRES;20.055;70434.374;1011.3662;3
GYRO;20.061;70434.379;-0.70616;0.62186;0.25779;3
ACCE;20.064;70434.383;0.73741;1.52271;10.02692;3
AHRS;20.070;70434.389;10.4654;-3.0110;-48.8623;0.07219;-0.06153;-0.41392;3
MAGN;20.070;70434.390;-14.93750;7.75000;-38.93750;3
GYRO;20.071;70434.390;-0.68050;0.56444;0.21747;3
ACCE;20.075;70434.394;0.67038;1.32160;10.10353;3
PRES;20.076;70434.395;1011.3716;3
GYRO;20.081;70434.399;-0.67440;0.47525;0.17226;3
ACCE;20.084;70434.403;0.68953;1.19710;10.12268;3
AHRS;20.090;70434.409;9.5845;-2.3204;-48.5614;0.06784;-0.05274;-0.41123;3
MAGN;20.091;70434.410;-14.81250;7.87500;-39.37500;3
GYRO;20.091;70434.410;-0.66584;0.38973;0.12584;3
ACCE;20.095;70434.413;0.78530;1.15879;10.29507;3
PRES;20.095;70434.414;1011.3716;3
GYRO;20.101;70434.420;-0.64263;0.32376;0.08063;3
ACCE;20.105;70434.423;0.90022;1.10133;10.49618;3
AHRS;20.110;70434.429;8.6132;-1.8306;-48.3041;0.06199;-0.04526;-0.40905;3
MAGN;20.111;70434.430;-14.68750;8.62500;-39.56250;3
GYRO;20.111;70434.430;-0.60231;0.25901;0.02688;3
ACCE;20.115;70434.433;0.92895;1.00556;10.78348;3
PRES;20.115;70434.434;1011.3848;3
GYRO;20.121;70434.439;-0.54123;0.18937;-0.03910;3
ACCE;20.125;70434.444;0.93853;0.86191;11.10910;3
AHRS;20.130;70434.449;7.8454;-1.4014;-48.1769;0.05747;-0.03906;-0.40792;3
MAGN;20.130;70434.450;-14.12500;9.06250;-39.56250;3
GYRO;20.131;70434.450;-0.33720;-0.04887;-0.22235;3
ACCE;20.135;70434.453;0.82361;0.78530;11.37725;3
PRES;20.135;70434.454;1011.3813;3
GYRO;20.140;70434.459;-0.33720;-0.04887;-0.22235;3
ACCE;20.144;70434.463;0.66080;0.61292;11.48259;3
AHRS;20.150;70434.469;6.9764;-1.3448;-48.1420;0.05077;-0.03551;-0.40774;3
MAGN;20.150;70434.470;-13.87500;9.43750;-38.93750;3
GYRO;20.151;70434.470;-0.07330;-0.43005;-0.39095;3
ACCE;20.154;70434.474;0.52672;0.47884;11.75074;3
PRES;20.156;70434.475;1011.3760;3
GYRO;20.160;70434.480;0.08674;-0.64141;-0.46914;3
ACCE;20.164;70434.483;0.22027;0.86191;11.88482;3
AHRS;20.170;70434.489;6.5969;-1.3702;-48.4064;0.04758;-0.03447;-0.40989;3
MAGN;20.170;70434.490;-14.25000;9.62500;-39.12500;3
GYRO;20.171;70434.490;0.26389;-0.84299;-0.49847;3
ACCE;20.175;70434.494;0.21069;1.19710;11.69328;3
PRES;20.175;70434.494;1011.3843;3
GYRO;20.180;70434.500;0.43127;-1.00915;-0.48258;3
ACCE;20.185;70434.503;0.56503;1.20668;11.37725;3
AHRS;20.190;70434.509;6.4232;-1.7321;-48.9241;0.04474;-0.03693;-0.41416;3
MAGN;20.191;70434.510;-14.68750;9.31250;-39.25000;3
GYRO;20.191;70434.510;0.56444;-1.12888;-0.47037;3
ACCE;20.195;70434.513;1.07260;1.08218;10.98460;3
PRES;20.195;70434.514;1011.3848;3
GYRO;20.200;70434.519;0.65240;-1.19852;-0.48869;3
ACCE;20.205;70434.523;1.55144;1.13964;10.77391;3
AHRS;20.210;70434.529;6.7621;-2.6776;-49.5096;0.04378;-0.04587;-0.41914;3
MAGN;20.211;70434.530;-14.25000;9.31250;-38.93750;3
GYRO;20.211;70434.530;0.70372;-1.23028;-0.53878;3
ACCE;20.214;70434.533;1.76213;1.42694;10.74518;3
PRES;20.215;70434.534;1011.3765;3
GYRO;20.220;70434.539;0.73793;-1.26205;-0.60476;3
ACCE;20.225;70434.544;1.81002;1.47483;10.61110;3
AHRS;20.230;70434.549;7.3926;-4.2845;-49.8787;0.04269;-0.06099;-0.42267;3
MAGN;20.234;70434.553;-15.12500;9.18750;-38.68750;3
GYRO;20.235;70434.554;0.77824;-1.30114;-0.68050;3
ACCE;20.235;70434.554;1.98240;1.25456;10.59195;3
PRES;20.237;70434.556;1011.3779;3
GYRO;20.241;70434.560;0.84910;-1.33046;-0.77336;3
ACCE;20.244;70434.563;2.14520;1.15879;10.96544;3
AHRS;20.250;70434.569;8.4151;-5.8814;-50.5224;0.04443;-0.07754;-0.42844;3
MAGN;20.250;70434.570;-15.75000;8.31250;-38.81250;3
GYRO;20.251;70434.570;0.95906;-1.38056;-0.88087;3
ACCE;20.255;70434.573;2.26013;1.06303;11.35809;3
PRES;20.255;70434.574;1011.3794;3
GYRO;20.260;70434.579;1.09711;-1.50151;-0.99205;3
ACCE;20.265;70434.583;2.47082;1.00556;11.50175;3
AHRS;20.270;70434.589;8.9118;-7.2986;-51.0251;0.04264;-0.09066;-0.43300;3
MAGN;20.270;70434.590;-16.62500;7.93750;-38.25000;3
GYRO;20.272;70434.590;1.22295;-1.68843;-1.11422;3
ACCE;20.275;70434.594;2.57616;1.15879;11.32936;3
PRES;20.275;70434.594;1011.3867;3
GYRO;20.280;70434.599;1.29137;-1.90956;-1.25716;3
ACCE;20.285;70434.603;2.71981;1.05345;10.98460;3
AHRS;20.290;70434.609;10.0688;-8.6613;-51.8268;0.04583;-0.10590;-0.44004;3
MAGN;20.291;70434.610;-17.43750;7.06250;-37.62500;3
GYRO;20.291;70434.610;1.28648;-2.18323;-1.44286;3
ACCE;20.295;70434.613;3.33273;0.03831;10.42914;3
PRES;20.295;70434.614;1011.3955;3
GYRO;20.300;70434.619;1.23761;-2.44468;-1.81549;3
ACCE;20.305;70434.623;2.48039;1.45567;10.62068;3
AHRS;20.310;70434.629;10.7920;-10.9981;-52.9483;0.04126;-0.12713;-0.44984;3
MAGN;20.311;70434.630;-19.06250;5.75000;-37.06250;3
GYRO;20.312;70434.630;1.14232;-2.79898;-2.18079;3
ACCE;20.315;70434.634;1.59933;2.23140;10.95587;3
LIGH;20.316;70434.635;1466.0;3
PRES;20.318;70434.636;1011.3945;3
GYRO;20.321;70434.639;0.97861;-3.30478;-2.39704;3
ACCE;20.325;70434.644;1.46525;2.12605;10.96544;3
AHRS;20.330;70434.649;12.5516;-13.2155;-54.2476;0.04450;-0.15131;-0.46137;3
MAGN;20.331;70434.650;-20.56250;4.00000;-35.75000;3
GYRO;20.331;70434.650;0.77213;-3.91320;-2.52043;3
ACCE;20.335;70434.653;2.08774;1.47483;10.50576;3
PRES;20.335;70434.654;1011.3916;3
GYRO;20.341;70434.659;0.56688;-4.47642;-2.63649;3
ACCE;20.345;70434.663;2.89220;1.18752;10.04607;3
AHRS;20.350;70434.669;13.9107;-15.2218;-56.5370;0.04345;-0.17264;-0.48010;3
MAGN;20.351;70434.670;-22.75000;2.87500;-34.12500;3
GYRO;20.351;70434.670;0.37874;-4.90280;-2.79776;3
ACCE;20.355;70434.673;3.22738;1.70467;9.21289;3
PRES;20.355;70434.674;1011.3965;3
GYRO;20.361;70434.680;0.23579;-5.13616;-2.98591;3
ACCE;20.365;70434.683;3.24654;2.45166;7.70933;3
AHRS;20.370;70434.689;15.2302;-18.8112;-58.4094;0.03508;-0.20518;-0.49603;3
MAGN;20.371;70434.690;-25.06250;1.00000;-31.93750;3
GYRO;20.372;70434.690;0.17715;-5.08118;-3.14229;3
ACCE;20.375;70434.694;3.02627;3.31358;6.87615;3
PRES;20.375;70434.694;1011.3867;3
GYRO;20.380;70434.699;0.23946;-4.70611;-3.22659;3
ACCE;20.385;70434.703;2.92093;4.04141;7.11557;3
AHRS;20.390;70434.709;16.9974;-23.5972;-61.1200;0.02175;-0.24769;-0.51825;3
MAGN;20.391;70434.710;-26.81250;-0.56250;-29.62500;3
GYRO;20.391;70434.710;0.68661;-3.73605;-3.14962;3
ACCE;20.395;70434.714;2.96881;4.32872;7.75721;3
PRES;20.396;70434.715;1011.3755;3
GYRO;20.400;70434.719;0.68661;-3.73605;-3.14962;3
SOUN;20.401;33.11;0.00101;34.07
ACCE;20.405;70434.723;3.12204;4.21380;8.00621;3
AHRS;20.410;70434.729;18.2237;-27.9623;-63.5765;0.00495;-0.28372;-0.53725;3
MAGN;20.411;70434.730;-28.75000;-2.75000;-27.12500;3
GYRO;20.411;70434.730;1.07024;-3.42818;-2.94437;3
ACCE;20.415;70434.734;3.38061;3.89776;7.88171;3
PRES;20.415;70434.734;1011.3896;3
GYRO;20.420;70434.739;1.13254;-3.42818;-2.88206;3
ACCE;20.425;70434.744;3.67749;3.64876;7.24964;3
AHRS;20.430;70434.749;20.9652;-30.5913;-66.5385;0.00443;-0.31315;-0.56044;3
MAGN;20.431;70434.750;-30.87500;-5.06250;-24.43750;3
GYRO;20.431;70434.750;1.16309;-3.33655;-2.85030;3
ACCE;20.435;70434.753;3.68707;3.78284;6.89530;3
PRES;20.435;70434.754;1011.3745;3
GYRO;20.441;70434.760;1.22051;-3.19727;-2.80754;3
ACCE;20.444;70434.763;3.54342;4.15633;6.75165;3
AHRS;20.450;70434.769;23.3350;-33.3246;-68.2487;0.00285;-0.34114;-0.57433;3
MAGN;20.451;70434.770;-31.81250;-7.12500;-21.37500;3
GYRO;20.451;70434.770;1.31580;-3.03722;-2.72202;3
ACCE;20.454;70434.773;3.43807;4.50110;6.40688;3
PRES;20.455;70434.774;1011.3784;3
GYRO;20.461;70434.779;1.43676;-2.85152;-2.59373;3
ACCE;20.464;70434.783;3.47638;4.86502;6.02381;3
AHRS;20.470;70434.789;26.3749;-35.5326;-70.3329;0.00649;-0.36799;-0.59093;3
MAGN;20.470;70434.790;-32.43750;-9.18750;-18.37500;3
GYRO;20.471;70434.790;1.55160;-2.66826;-2.44102;3
ACCE;20.475;70434.794;3.56257;5.27682;5.95677;3
PRES;20.476;70434.795;1011.3745;3
GYRO;20.480;70434.799;1.63590;-2.55464;-2.28952;3
ACCE;20.484;70434.803;3.73495;5.50666;5.52582;3
AHRS;20.490;70434.809;29.5025;-38.2864;-72.1484;0.00769;-0.39796;-0.60543;3
MAGN;20.491;70434.810;-32.81250;-11.25000;-15.75000;3
GYRO;20.491;70434.810;1.66766;-2.47156;-2.15635;3
ACCE;20.495;70434.813;3.80199;5.68862;4.79798;3
PRES;20.495;70434.814;1011.3799;3
GYRO;20.500;70434.819;1.63223;-2.35916;-2.03052;3
ACCE;20.505;70434.823;3.83072;5.94720;4.39575;3
AHRS;20.510;70434.829;33.2217;-40.4392;-73.1968;0.01790;-0.42583;-0.61544;3
MAGN;20.511;70434.830;-33.31250;-13.43750;-13.06250;3
GYRO;20.511;70434.830;1.53694;-2.22966;-1.89857;3
ACCE;20.514;70434.833;3.88818;6.25365;4.19464;3
PRES;20.515;70434.834;1011.3696;3
GYRO;20.520;70434.839;1.42820;-2.10382;-1.75196;3
ACCE;20.525;70434.844;3.84988;6.56011;3.88818;3
AHRS;20.530;70434.849;36.2092;-42.8722;-73.8545;0.02253;-0.45147;-0.62234;3
MAGN;20.531;70434.850;-32.68750;-15.06250;-10.43750;3
GYRO;20.532;70434.851;1.33413;-1.94866;-1.58825;3
ACCE;20.534;70434.854;3.84988;6.83784;3.66792;3
PRES;20.535;70434.854;1011.3799;3
GYRO;20.540;70434.859;1.26693;-1.75685;-1.41354;3
ACCE;20.544;70434.863;4.02226;6.93361;3.58173;3
AHRS;20.550;70434.869;39.8925;-45.2057;-73.8903;0.03455;-0.47804;-0.62639;3
MAGN;20.550;70434.870;-32.37500;-16.87500;-8.06250;3
GYRO;20.551;70434.870;1.21562;-1.56381;-1.24861;3
ACCE;20.555;70434.874;4.37660;6.97192;3.32315;3
PRES;20.556;70434.875;1011.3818;3
GYRO;20.560;70434.880;1.16920;-1.39766;-1.11544;3
ACCE;20.565;70434.883;4.52025;7.09641;3.01669;3
AHRS;20.570;70434.889;42.1003;-47.2005;-74.0653;0.03772;-0.49650;-0.62986;3
MAGN;20.570;70434.890;-31.75000;-18.62500;-6.12500;3
GYRO;20.571;70434.890;1.10078;-1.23150;-1.01404;3
ACCE;20.575;70434.894;4.40533;7.25922;2.96881;3
PRES;20.575;70434.894;1011.3813;3
GYRO;20.580;70434.899;1.00182;-1.10078;-0.91263;3
ACCE;20.584;70434.903;4.29041;7.29753;2.87304;3
AHRS;20.590;70434.909;44.8883;-49.6217;-73.3808;0.04615;-0.51806;-0.62972;3
MAGN;20.591;70434.910;-31.68750;-20.12500;-3.75000;3
GYRO;20.591;70434.910;0.88575;-1.00182;-0.80268;3
ACCE;20.594;70434.914;4.21380;7.26880;3.13162;3
PRES;20.595;70434.914;1011.3813;3
GYRO;20.600;70434.919;0.77824;-0.92607;-0.69150;3
ACCE;20.605;70434.923;4.22337;7.15387;3.47638;3
AHRS;20.610;70434.929;46.5629;-51.2757;-73.0368;0.04986;-0.53146;-0.63025;3
MAGN;20.610;70434.930;-31.12500;-20.87500;-1.81250;3
GYRO;20.611;70434.930;0.70250;-0.89797;-0.59132;3
ACCE;20.614;70434.933;4.31914;6.95276;3.75411;3
PRES;20.615;70434.934;1011.3735;3
GYRO;20.620;70434.940;0.66462;-0.92729;-0.52046;3
ACCE;20.625;70434.944;4.52025;6.66546;3.66792;3
AHRS;20.630;70434.949;48.2051;-52.4378;-72.7862;0.05562;-0.54200;-0.63110;3
MAGN;20.630;70434.950;-31.25000;-21.75000;-0.06250;3
GYRO;20.631;70434.950;0.66951;-0.98349;-0.49358;3
ACCE;20.634;70434.954;4.84586;6.48350;3.55300;3
PRES;20.636;70434.955;1011.3770;3
GYRO;20.640;70434.960;0.71471;-1.03114;-0.52779;3
ACCE;20.645;70434.963;5.02782;6.56969;3.63919;3
AHRS;20.650;70434.969;49.1696;-53.6727;-72.4419;0.05691;-0.55054;-0.63098;3
MAGN;20.650;70434.970;-30.93750;-22.68750;0.81250;3
GYRO;20.651;70434.970;0.78802;-1.08123;-0.62064;3
ACCE;20.655;70434.973;5.01825;6.79953;3.63919;3
PRES;20.655;70434.974;1011.3550;3
GYRO;20.661;70434.979;0.87232;-1.15576;-0.74159;3
ACCE;20.665;70434.984;4.90333;7.00065;3.56257;3
LIGH;20.666;70434.985;1241.0;3
AHRS;20.670;70434.989;49.8557;-55.1250;-72.1004;0.05515;-0.55914;-0.63078;3
MAGN;20.671;70434.990;-30.50000;-23.43750;2.18750;3
GYRO;20.671;70434.990;1.03481;-1.34268;-0.92852;3
ACCE;20.675;70434.994;4.75010;7.20176;3.44765;3
PRES;20.675;70434.994;1011.3604;3
GYRO;20.680;70434.999;1.03481;-1.34268;-0.92852;3
ACCE;20.685;70435.003;4.56814;7.31668;3.26569;3
AHRS;20.690;70435.009;50.9368;-56.7898;-71.5452;0.05594;-0.56947;-0.63018;3
MAGN;20.691;70435.010;-30.31250;-23.75000;3.62500;3
GYRO;20.691;70435.010;1.17530;-1.51250;-0.97616;3
ACCE;20.695;70435.013;4.42448;7.35499;3.16992;3
PRES;20.695;70435.014;1011.3574;3
GYRO;20.700;70435.019;1.22784;-1.60413;-0.96517;3
ACCE;20.706;70435.023;4.25210;7.50822;3.08373;3
AHRS;20.710;70435.029;52.5050;-58.5594;-71.0813;0.05897;-0.58118;-0.63075;3
MAGN;20.712;70435.030;-29.75000;-24.31250;4.68750;3
GYRO;20.712;70435.030;1.25350;-1.73608;-0.92729;3
ACCE;20.715;70435.034;3.95522;7.66145;2.87304;3
PRES;20.716;70435.035;1011.3706;3
GYRO;20.721;70435.039;1.25838;-1.89246;-0.86010;3
ACCE;20.725;70435.044;3.69665;7.86256;2.62405;3
AHRS;20.730;70435.049;54.1200;-61.1061;-70.0633;0.06093;-0.59556;-0.62958;3
MAGN;20.732;70435.051;-28.87500;-24.50000;6.18750;3
GYRO;20.733;70435.052;1.26571;-2.03418;-0.77091;3
GNSS;20.738;1491390077.837;39.993967;-0.073823;117.682;60.506;16.0;0.2;16;12
ACCE;20.742;70435.059;3.48596;8.00621;2.09732;3
PRES;20.742;70435.059;1011.3882;3
GYRO;20.742;70435.060;1.30114;-2.12215;-0.66951;3
GNSS;20.743;1491390077.837;39.993967;-0.073823;117.682;60.506;16.0;0.2;16;12
ACCE;20.745;70435.063;3.57215;8.01579;1.85790;3
AHRS;20.751;70435.069;56.2650;-63.7691;-69.0217;0.06600;-0.61067;-0.62947;3
MAGN;20.751;70435.070;-28.43750;-24.93750;8.06250;3
GYRO;20.751;70435.071;1.36467;-2.14169;-0.58032;3
ACCE;20.754;70435.073;3.77326;8.00621;1.55144;3
PRES;20.755;70435.074;1011.3804;3
GYRO;20.760;70435.080;1.43309;-2.12092;-0.51068;3
ACCE;20.764;70435.083;4.09887;7.92002;1.24498;3
AHRS;20.770;70435.089;57.5661;-67.3808;-67.3491;0.06383;-0.62673;-0.62662;3
MAGN;20.771;70435.090;-27.87500;-25.12500;10.00000;3
GYRO;20.771;70435.090;1.49906;-2.09405;-0.47159;3
ACCE;20.775;70435.094;4.55856;7.79552;0.66080;3
PRES;20.775;70435.094;1011.3765;3
GYRO;20.780;70435.099;1.55282;-2.03907;-0.47647;3
ACCE;20.784;70435.103;4.93206;7.86256;0.20111;3
AHRS;20.790;70435.109;58.8618;-72.3158;-64.5370;0.06111;-0.64632;-0.62057;3
MAGN;20.791;70435.110;-27.06250;-25.31250;11.75000;3
GYRO;20.791;70435.110;1.58336;-1.97187;-0.52168;3
ACCE;20.795;70435.114;5.05655;8.11156;-0.37350;3
PRES;20.796;70435.115;1011.3853;3
GYRO;20.800;70435.119;1.57603;-1.88391;-0.56688;3
ACCE;20.804;70435.123;4.77883;8.53294;-0.84276;3
AHRS;20.810;70435.129;59.7949;-77.2788;-61.5557;0.05750;-0.66430;-0.61391;3
MAGN;20.811;70435.130;-26.18750;-25.18750;14.12500;3
GYRO;20.811;70435.130;1.51739;-1.77273;-0.56444;3
ACCE;20.814;70435.133;4.37660;8.83939;-1.31202;3
PRES;20.815;70435.134;1011.3745;3
GYRO;20.820;70435.139;1.40866;-1.65667;-0.49602;3
ACCE;20.825;70435.144;4.07972;8.91601;-1.66636;3
AHRS;20.830;70435.149;60.8589;-84.0959;-56.6807;0.05688;-0.68682;-0.60251;3
MAGN;20.830;70435.150;-25.75000;-25.50000;16.06250;3
GYRO;20.831;70435.150;1.27060;-1.52105;-0.38485;3
ACCE;20.834;70435.153;3.92649;9.00220;-1.87705;3
PRES;20.835;70435.154;1011.3799;3
GYRO;20.840;70435.160;1.13987;-1.36712;-0.25412;3
ACCE;20.844;70435.163;3.76368;9.14585;-1.87705;3
AHRS;20.850;70435.169;61.6589;-89.1073;-53.5680;0.05453;-0.70237;-0.59671;3
MAGN;20.850;70435.170;-24.93750;-24.81250;18.12500;3
GYRO;20.851;70435.170;1.03358;-1.19974;-0.11240;3
ACCE;20.854;70435.173;3.66792;9.21289;-1.82917;3
PRES;20.855;70435.174;1011.3760;3
GYRO;20.860;70435.179;0.95784;-1.04214;0.03421;3
ACCE;20.865;70435.183;3.56257;9.15543;-1.63763;3
AHRS;20.870;70435.189;62.4725;-95.3655;-48.7232;0.05724;-0.71995;-0.58675;3
MAGN;20.871;70435.190;-24.18750;-24.68750;19.62500;3
GYRO;20.871;70435.190;0.90775;-0.91385;0.17349;3
ACCE;20.875;70435.194;3.74453;8.88728;-1.62806;3
PRES;20.876;70435.195;1011.3730;3
GYRO;20.881;70435.200;0.86376;-0.82711;0.27855;3
ACCE;20.884;70435.203;4.08930;8.47547;-1.62806;3
AHRS;20.890;70435.209;62.5521;-99.0201;-46.5035;0.05312;-0.73028;-0.58184;3
MAGN;20.891;70435.210;-23.93750;-24.81250;20.50000;3
GYRO;20.891;70435.210;0.82222;-0.77336;0.32742;3
ACCE;20.895;70435.213;4.46279;8.14029;-1.60890;3
PRES;20.895;70435.214;1011.3853;3
GYRO;20.900;70435.219;0.78435;-0.75381;0.32009;3
ACCE;20.904;70435.223;4.76925;8.03494;-1.57060;3
AHRS;20.910;70435.229;62.0843;-102.7668;-43.6099;0.05014;-0.74109;-0.57271;3
MAGN;20.911;70435.230;-24.06250;-24.93750;21.56250;3
GYRO;20.911;70435.230;0.74648;-0.76969;0.26512;3
ACCE;20.915;70435.233;5.00867;8.01579;-1.64721;3
PRES;20.915;70435.234;1011.3833;3
GYRO;20.920;70435.239;0.70372;-0.81367;0.18204;3
ACCE;20.925;70435.244;5.08528;7.98706;-1.84832;3
AHRS;20.930;70435.249;61.5810;-105.3681;-42.0319;0.04466;-0.74905;-0.56680;3
MAGN;20.930;70435.250;-23.25000;-24.56250;22.43750;3
GYRO;20.931;70435.250;0.60842;-0.87354;-0.01222;3
ACCE;20.935;70435.253;5.00867;8.03494;-2.00155;3
PRES;20.935;70435.254;1011.3784;3
GYRO;20.940;70435.259;0.60842;-0.87354;-0.01222;3
ACCE;20.944;70435.263;4.83629;8.15944;-1.97282;3
AHRS;20.950;70435.269;60.6894;-107.7205;-40.4308;0.03876;-0.75697;-0.55873;3
MAGN;20.950;70435.270;-23.06250;-24.87500;23.31250;3
GYRO;20.951;70435.270;0.52779;-0.85521;-0.11729;3
SOUN;20.951;31.31;0.00096;33.58
ACCE;20.954;70435.274;4.73094;8.30309;-1.88663;3
PRES;20.956;70435.275;1011.3984;3
GYRO;20.961;70435.280;0.50457;-0.86499;-0.13073;3
ACCE;20.964;70435.283;4.66391;8.40844;-1.84832;3
AHRS;20.970;70435.289;60.4717;-109.8967;-39.0821;0.03598;-0.76326;-0.55445;3
MAGN;20.971;70435.290;-22.93750;-24.68750;24.31250;3
GYRO;20.971;70435.290;0.49847;-0.87109;-0.13317;3
ACCE;20.975;70435.294;4.54898;8.44674;-2.01113;3
PRES;20.975;70435.294;1011.3940;3
GYRO;20.980;70435.299;0.50702;-0.85277;-0.12584;3
ACCE;20.984;70435.303;4.42448;8.51378;-2.08774;3
AHRS;20.990;70435.309;60.3012;-111.9844;-37.8293;0.03339;-0.76917;-0.55066;3
MAGN;20.990;70435.310;-22.06250;-24.56250;25.37500;3
GYRO;20.991;70435.310;0.52046;-0.82589;-0.10385;3
ACCE;20.994;70435.313;4.33829;8.58082;-2.20267;3
PRES;20.995;70435.314;1011.3906;3
GYRO;21.000;70435.319;0.52901;-0.79779;-0.06842;3
ACCE;21.004;70435.323;4.32872;8.54251;-2.39420;3
AHRS;21.010;70435.329;60.2080;-114.1034;-36.5959;0.03108;-0.77491;-0.54734;3
MAGN;21.011;70435.330;-21.81250;-23.87500;26.43750;3
GYRO;21.011;70435.330;0.53267;-0.75259;-0.03543;3
ACCE;21.014;70435.334;4.40533;8.57124;-2.57616;3
LIGH;21.016;70435.335;327.0;3
PRES;21.016;70435.335;1011.3901;3
GYRO;21.020;70435.339;0.52901;-0.69516;-0.00611;3
ACCE;21.025;70435.344;4.51068;8.64786;-2.73897;3
AHRS;21.030;70435.349;60.0297;-116.3548;-35.1366;0.02938;-0.78104;-0.54302;3
MAGN;21.031;70435.350;-21.56250;-23.43750;27.43750;3
GYRO;21.031;70435.350;0.51191;-0.63408;0.02199;3
ACCE;21.034;70435.354;4.47237;8.74362;-2.94966;3
PRES;21.036;70435.355;1011.3804;3
GYRO;21.040;70435.360;0.48014;-0.56566;0.05864;3
ACCE;21.044;70435.363;4.38618;8.79151;-3.18908;3
AHRS;21.050;70435.369;59.7814;-118.1823;-34.0217;0.02717;-0.78620;-0.53916;3
MAGN;21.051;70435.370;-20.87500;-23.00000;27.87500;3
GYRO;21.051;70435.370;0.43860;-0.47892;0.11118;3
ACCE;21.055;70435.374;4.34787;8.80109;-3.36146;3
PRES;21.055;70435.374;1011.3853;3
GYRO;21.060;70435.379;0.39218;-0.37141;0.17837;3
ACCE;21.065;70435.383;4.40533;8.78193;-3.34231;3
AHRS;21.070;70435.389;59.4035;-120.2775;-32.5033;0.02603;-0.79223;-0.53357;3
MAGN;21.071;70435.390;-20.06250;-22.12500;28.75000;3
GYRO;21.071;70435.390;0.34331;-0.27245;0.25168;3
ACCE;21.075;70435.394;4.60644;8.65743;-3.35188;3
PRES;21.075;70435.394;1011.3784;3
GYRO;21.080;70435.399;0.30177;-0.18448;0.31032;3
ACCE;21.085;70435.403;4.84586;8.54251;-3.45723;3
AHRS;21.090;70435.409;59.0337;-121.4399;-31.7894;0.02387;-0.79600;-0.52987;3
MAGN;21.091;70435.410;-19.75000;-21.25000;29.50000;3
GYRO;21.091;70435.410;0.26023;-0.09163;0.34453;3
ACCE;21.095;70435.413;4.97036;8.54251;-3.59130;3
PRES;21.095;70435.414;1011.3813;3
GYRO;21.100;70435.419;0.21869;0.01955;0.36530;3
ACCE;21.105;70435.423;4.96079;8.61913;-3.65834;3
AHRS;21.110;70435.429;58.2575;-122.3820;-31.1677;0.02032;-0.80029;-0.52393;3
MAGN;21.111;70435.430;-19.31250;-21.56250;29.81250;3
GYRO;21.111;70435.430;0.17349;0.14416;0.38729;3
ACCE;21.115;70435.434;4.86502;8.57124;-3.62003;3
PRES;21.116;70435.435;1011.3877;3
GYRO;21.120;70435.439;0.11973;0.27122;0.41661;3
ACCE;21.125;70435.444;4.78840;8.48505;-3.48596;3
AHRS;21.130;70435.449;57.7634;-122.5507;-31.0924;0.01784;-0.80199;-0.52086;3
MAGN;21.130;70435.450;-19.75000;-21.56250;30.12500;3
GYRO;21.131;70435.450;0.06353;0.39095;0.45082;3
ACCE;21.134;70435.453;4.75010;8.37971;-3.32315;3
PRES;21.135;70435.454;1011.3906;3
GYRO;21.141;70435.460;0.00855;0.49358;0.49236;3
ACCE;21.144;70435.463;4.73094;8.27436;-3.19865;3
AHRS;21.150;70435.469;57.1588;-122.5574;-30.9764;0.01588;-0.80353;-0.51698;3
MAGN;21.150;70435.470;-20.43750;-21.37500;30.25000;3
GYRO;21.151;70435.470;-0.03543;0.59010;0.53390;3
ACCE;21.154;70435.473;4.75010;8.23605;-3.03585;3
PRES;21.155;70435.474;1011.3843;3
GYRO;21.160;70435.480;-0.06842;0.68661;0.57299;3
ACCE;21.165;70435.483;4.83629;8.19775;-2.93050;3
AHRS;21.170;70435.489;56.6816;-121.7803;-31.3676;0.01447;-0.80277;-0.51506;3
MAGN;21.170;70435.490;-21.18750;-21.37500;29.81250;3
GYRO;21.171;70435.490;-0.08919;0.77213;0.60964;3
ACCE;21.175;70435.494;5.05655;8.06367;-2.98796;3
PRES;21.175;70435.494;1011.3799;3
GYRO;21.180;70435.499;-0.09896;0.86132;0.63897;3
ACCE;21.185;70435.503;5.18105;7.98706;-2.97839;3
AHRS;21.190;70435.509;56.0440;-120.5408;-32.0203;0.01252;-0.80110;-0.51289;3
MAGN;21.191;70435.510;-22.00000;-21.06250;29.62500;3
GYRO;21.191;70435.510;-0.09529;1.13987;0.66829;3
ACCE;21.195;70435.514;5.18105;8.00621;-2.92093;3
PRES;21.196;70435.515;1011.3804;3
[truncated: 7,169,223 more chars]
